# Supplementary material for: Apicidin biosynthesis is linked to accessory chromosomes in Fusarium poae isolates
Source: BMC Genomics. 2021 Aug 4;22:591. doi: 10.1186/s12864-021-07617-y (PMC8340494; doi:10.1186/s12864-021-07617-y)
Supplement: Supplementary file 1 — Additional file 1 Summary of all F. poae isolates screened in this study. Data includes DAOMC accession numbers, crop pathology codes, locations, country of origin, host crop type, groupings inferred by analysis of TEF1-α, TRI1 and TRI8 genes, and results from the APS1 PCR survey. [file 12864_2021_7617_MOESM1_ESM.xlsx]

## Sheet: Additional File 1
Additional File 1: List of F. poae isolates screened in this research. Numbers in "tef1α-Tri1-Tri8" column refer to putative clades assigned from cladogram analysis of these three genes (data not shown)
Isolates are the results of the FHB monitoring program targeting FHB symptomatic wheat, barley and oat spikes collected from Southern and Eastern Ontario and Western Quebec from 2006 to 2017.
Code	Year	CCFC Accession DAOMC#	Crop pathology code	Location	Province	Country	Crop	tef1α-Tri1-Tri8	Alternate Accession #	Illumina genome assembly	APS1 - PCR survey
Fp001	2006	252342	ON06B10a	Monkland	Ontario	Canada	Barley	1-1-1		yes	-
Fp002	2006	-	ON07W10a	Monkland	Ontario	Canada	Wheat	1-3-3			-
Fp003	2006	-	ON08W27a	Ottawa	Ontario	Canada	Wheat	1-3-3			-
Fp004	2009	-	ON09B11a	Munster	Ontario	Canada	Barley	1-3-1			-
Fp005	2010	-	ON10B03a	Chesterville	Ontario	Canada	Barley	2-1-3			-
Fp006	2010	-	ON10B05a	Vars	Ontario	Canada	Barley	2-1-3			-
Fp007	2010	-	ON10B05b	Vars	Ontario	Canada	Barley	2-1-3			-
Fp008	2010	-	ON10B08a	Albert	Ontario	Canada	Barley	1-3-1			-
Fp009	2010	-	ON10B09a	North Gower	Ontario	Canada	Barley	1-1-1			-
Fp010	2010	-	ON10B10a	Lyn	Ontario	Canada	Barley	1-3-1			-
Fp011	2010	-	ON10B11a	Mallorytown	Ontario	Canada	Barley	3-3-1			+
Fp012	2010	-	ON10B12a	Pickering A	Ontario	Canada	Barley	2-1-1			-
Fp013	2010	252343	ON10B13a	Pickering B	Ontario	Canada	Barley	1-3-1		yes	+
Fp014	2010	-	ON10B16a	Kenilworth	Ontario	Canada	Barley	1-3-3			-
Fp015	2010	-	ON10B19a	Harriston	Ontario	Canada	Barley	1-4-3			-
Fp016	2010	252208	ON10B20a	Ottawa	Ontario	Canada	Barley	3-1-1		yes	-
Fp017	2010	-	ON10B21a	Sandhill	Ontario	Canada	Barley	3-1-1			-
Fp018	2010	-	ON10O01a	Prospect	Ontario	Canada	Oat	2-5-1			-
Fp019	2010	-	ON10O02a	Chesterville	Ontario	Canada	Oat	1-1-2			-
Fp020	2010	-	ON10O03a	Vars	Ontario	Canada	Oat	3-3-1			-
Fp021	2010	252209	ON10O05a	Vars	Ontario	Canada	Oat	1-1-2		yes	-
Fp022	2010	-	ON10O06a	Berwick	Ontario	Canada	Oat	1-2-4			-
Fp023	2010	-	ON10O07a	Pickering	Ontario	Canada	Oat	1-3-1			+
Fp024	2010	252210	ON10O07b	Pickering	Ontario	Canada	Oat	3-3-1		yes	-
Fp025	2010	-	ON10O08a	Fergus	Ontario	Canada	Oat	3-1-1			-
Fp026	2010	252211	ON10O09a	Fergus	Ontario	Canada	Oat	1-1-1		yes	-
Fp027	2010	-	ON10O10a	Wellington	Ontario	Canada	Oat	2-1-1			-
Fp028	2010	-	ON10O11a	Kenilworth	Ontario	Canada	Oat	1-3-3			-
Fp029	2010	252212	ON10O11b	Kenilworth	Ontario	Canada	Oat	1-2-4			-
Fp030	2010	252213	ON10O12a	Minto	Ontario	Canada	Oat	1-2-4		yes	-
Fp031	2010	-	ON10O12c	Minto	Ontario	Canada	Oat	1-3-3			-
Fp032	2010	-	ON10O12d	Pickering A	Ontario	Canada	Oat	3-1-1			-
Fp033	2010	252214	ON10O14a	Ottawa	Ontario	Canada	Oat	3-1-1		yes	-
Fp034	2010	252215	ON10O18a	Minto	Ontario	Canada	Oat	2-1-3		yes	-
Fp035	2010	252216	ON10O18b	Minto	Ontario	Canada	Oat	2-5-1		yes	-
Fp036	2010	-	ON10W06a	Grenville	Ontario	Canada	Wheat	3-1-1			-
Fp037	2010	-	ON10W09a	Vernon	Ontario	Canada	wheat	2-5-1			-
Fp038	2010	252217	ON10W10a	Vars	Ontario	Canada	Wheat	2-5-1		yes	-
Fp039	2012	252218	ON12B01a	Milton	Ontario	Canada	Barley	1-3-1		yes	-
Fp040	2012	-	ON12B03a	Vars	Ontario	Canada	Barley	3-1-1			-
Fp041	2012	-	ON12B05a	Vars	Ontario	Canada	Barley	1-3-1			-
Fp042	2012	252219	ON12B06a	Embrun	Ontario	Canada	Barley	1-1-2		yes	-
Fp043	2012	-	ON12B06b	Embrun	Ontario	Canada	Barley	2-5-1			-
Fp044	2012	252220	ON12B07a	Russell	Ontario	Canada	Barley	1-3-3		yes	-
Fp045	2012	-	ON12B07b	Russell	Ontario	Canada	Barley	2-5-1			-
Fp046	2012	-	ON12B07c	Russell	Ontario	Canada	Barley	1-1-1			-
Fp047	2012	-	ON12B09a	Ottawa	Ontario	Canada	Barley	1-2-4			-
Fp048	2012	-	ON12B09b	Ottawa	Ontario	Canada	Barley	3-3-1			-
Fp049	2012	252221	ON12B10a	Ottawa	Ontario	Canada	Barley	1-1-2		yes	-
Fp050	2012	252222	ON12B11a	Kanata	Ontario	Canada	Barley	1-1-1		yes	-
Fp051	2012	252223	ON12B11b	Kanata	Ontario	Canada	Barley	5-1-3		yes	-
Fp052	2012	-	ON12B11c	Kanata	Ontario	Canada	Barley	1-1-1			-
Fp053	2012	-	ON12B11d	Kanata	Ontario	Canada	Barley	1-1-1			-
Fp054	2012	-	ON12B13a	Munster	Ontario	Canada	Barley	3-1-1			-
Fp055	2012	-	ON12B15a	Zorra	Ontario	Canada	Barley	1-1-1			-
Fp056	2012	-	ON12B16a	Listowel	Ontario	Canada	Barley	1-3-3			-
Fp057	2012	-	ON12B17a	Mapleton	Ontario	Canada	Barley	3-3-1			-
Fp058	2012	-	ON12B18a	Elmira	Ontario	Canada	Barley	1-3-1			+
Fp059	2012	252224	ON12B19a	Kenilworth	Ontario	Canada	Barley	3-1-1		yes	-
Fp060	2012	-	ON12B20a	Southgate	Ontario	Canada	Barley	3-1-1			-
Fp061	2012	-	ON12B20b	Southgate	Ontario	Canada	Barley	1-2-4			-
Fp062	2012	-	ON12B21a	Dundalk	Ontario	Canada	Barley	1-3-3			-
Fp063	2012	252225	ON12B23a	Monkland	Ontario	Canada	Barley	1-5-3		yes	-
Fp064	2012	-	ON12B23b	Monkland	Ontario	Canada	Barley	1-4-3			-
Fp065	2012	252226	ON12O02a	Ottawa	Ontario	Canada	Oat	1-2-4		yes	-
Fp066	2012	252227	ON12O03a	Ottawa	Ontario	Canada	Oat	2-5-1		yes	-
Fp067	2013	-	ON13O05a	North Dundas	Ontario	Canada	Oat	2-1-3			-
Fp068	2012	-	ON12O06a	Mooretown	Ontario	Canada	Oat	1-3-3			-
Fp069	2012	-	ON12O07a	St. Thomas	Ontario	Canada	Oat	2-1-3			-
Fp070	2012	-	ON12O08a	Norwich	Ontario	Canada	Oat	1-2-4			-
Fp071	2012	-	ON12O09a	East Zorra-Tavistock	Ontario	Canada	Oat	1-2-4			-
Fp072	2012	252228	ON12O10a	Zorra	Ontario	Canada	Oat	2-5-1		yes	+
Fp073	2012	252229	ON12O11a	Listowel	Ontario	Canada	Oat	2-1-3		yes	-
Fp074	2012	-	ON12O14a	Arthur	Ontario	Canada	Oat	3-3-1			-
Fp075	2012	-	ON12O15a	Dundalk	Ontario	Canada	Oat	2-1-1			-
Fp076	2012	252230	ON12W02a	Apple Hill	Ontario	Canada	Wheat	2-1-3		yes	-
Fp077	2012	-	ON12W10a	Ottawa	Ontario	Canada	Wheat	1-3-3			-
Fp078	2012	252231	ON12W13a	Munster	Ontario	Canada	Wheat	3-1-1		yes	-
Fp079	2012	-	ON12W17a	Elmira	Ontario	Canada	Wheat	2-5-1			-
Fp080	2012	-	ON12W22a	Green Valley	Ontario	Canada	Wheat	1-3-1			-
Fp081	2012	252232	ON12W23a	Williamstown	Ontario	Canada	Wheat	1-3-3		yes	-
Fp082	2013	-	ON13B19a	Winchester	Ontario	Canada	Barley	2-1-3			-
Fp083	2013	-	ON13B20a	winchester	Ontario	Canada	Barley	1-3-1			-
Fp084	2013	252233	ON13B22a	Finch	Ontario	Canada	Barley	1-4-3		yes	-
Fp085	2013	-	ON13B25a	Ottawa	Ontario	Canada	Barley	1-2-4			-
Fp086	2013	252234	ON13W08a	Wellington North	Ontario	Canada	Wheat	3-1-1		yes	-
Fp090	2014	-	QC14O43a	Normandin	Quebec	Canada	Oat	6-1-2			-
Fp091	2015	-	ON15B09a	Williamsburg	Ontario	Canada	Barley	2-5-1			-
Fp092	2015	-	ON15B14a	Mapleton	Ontario	Canada	Barley	2-5-1			-
Fp093	2015	-	ON15B22a	Wingham	Ontario	Canada	Barley	2-5-1			-
Fp094	2015	-	ON15O01a	Williamsburg North	Ontario	Canada	Oat	1-1-1			-
Fp095	2015	-	ON15O08a	Mt Forest	Ontario	Canada	Oat	1-1-1			-
Fp096	2015	-	ON15O10a	Gowanstown	Ontario	Canada	Oat	1-1-1			-
Fp097	2015	-	ON15O20a	Spencerville	Ontario	Canada	Oat	1-1-1			-
Fp098	2015	252235	ON15W28a	Mitchell	Ontario	Canada	Wheat	2-1-1			-
Fp099	2015	-	ON15W31a	Ottawa	Ontario	Canada	Wheat	2-1-1			-
Fp105	2015	252236	ON15O204a	Ottawa	Ontario	Canada	Oat	1-2-4		yes	-
Fp106	2015	-	ON15O210a	Ottawa	Ontario	Canada	Oat	1-2-4			-
Fp107	2015	-	ON15O213a	Ottawa	Ontario	Canada	Oat	1-3-1			+
Fp108	2015	252237	ON15O401a	Ottawa	Ontario	Canada	Oat	1-2-4		yes	-
Fp109	2015	-	ON15O404a	Ottawa	Ontario	Canada	Oat	1-2-4			-
Fp110	2016	-	ON16B19a	Wellington North	Ontario	Canada	Barley	1-4-3			-
Fp111	2016	-	ON16B22a	Listowel	Ontario	Canada	Barley	1-3-3			-
Fp112	2016	-	ON16B22b	Listowel	Ontario	Canada	Barley	3-1-1			-
Fp113	2016	-	ON16B22c	Listowel	Ontario	Canada	Barley	2-1-3			-
Fp114	2016	-	ON16B24a	Southgate	Ontario	Canada	Barley	1-1-1			-
Fp115	2016	-	ON16B24b	Southgate	Ontario	Canada	Barley	1-1-1			-
Fp116	2016	-	ON16B27a	Port Hope	Ontario	Canada	Barley	2-5-1			-
Fp117	2016	-	ON16B28a	South Bruce	Ontario	Canada	Barley	1-3-1			-
Fp118	2016	252238	ON16O01a	Ottawa	Ontario	Canada	Oat	1-3-3		yes	-
Fp119	2016	-	ON16O06a	Wellington	Ontario	Canada	Oat	1-4-3			-
Fp120	2016	-	ON16O14a	Huron East	Ontario	Canada	Oat	1-2-4			-
Fp121	2016	-	ON16O14b	Huron East	Ontario	Canada	Oat	3-1-1			-
Fp122	2016	252239	ON16O20a	Port Hope	Ontario	Canada	Oat	2-1-3		yes	-
Fp123	2016	-	ON16W01a	Casselman	Ontario	Canada	Wheat	1-3-1			-
Fp124	2016	-	ON16W02a	St-Isidore	Ontario	Canada	Wheat	1-3-1			+
Fp125	2016	252240	ON16W23a	Brockton	Ontario	Canada	Wheat	3-1-1		yes	-
Fp141	2016	-	ON16O07a	Ottawa	Ontario	Canada	Oat	2-5-1			-
Fp142	2016	-	ON16O09a	Ottawa	Ontario	Canada	Oat	1-4-3			-
Fp143	2016	-	ON16O12a	Ottawa	Ontario	Canada	Oat	1-3-1			-
Fp144	2016	252241	ON16O30a	Ottawa	Ontario	Canada	Oat	2-5-1		yes	-
Fp145	2016	-	ON16O36a	Ottawa	Ontario	Canada	Oat	1-1-2			-
Fp146	2016	252242	ON16O50a	Ottawa	Ontario	Canada	Oat	1-3-1		yes	+
Fp147	2016	-	ON16O78a	Ottawa	Ontario	Canada	Oat	1-1-1			-
Fp148	2016	-	ON16O99a	Ottawa	Ontario	Canada	Oat	3-1-1			-
Fp149	2016	-	QC16O107a	Normandin	Quebec	Canada	Oat	1-2-4			-
Fp150	2016	-	QC16O108a	Normandin	Quebec	Canada	Oat	2-1-3			-
Fp151	2016	-	QC16O202a	Normandin	Quebec	Canada	Oat	2-1-1			-
Fp152	2016	-	QC16O203a	Normandin	Quebec	Canada	Oat	3-1-1			-
Fp153	2016	-	QC16O206a	Normandin	Quebec	Canada	Oat	1-3-1			+
Fp154	2016	-	QC16O207a	Normandin	Quebec	Canada	Oat	3-1-1			-
Fp155	2016	252243	QC16O305a	Normandin	Quebec	Canada	Oat	1-3-3		yes	-
Fp156	2016	-	QC16O305a	Normandin	Quebec	Canada	Oat	1-4-3			-
Fp157	2016	252244	QC16O308a	Normandin	Quebec	Canada	Oat	1-3-1		yes	+
Fp158	2016	-	QC16O309a	Normandin	Quebec	Canada	Oat	3-1-1			-
Fp159	2016	-	QC16O312a	Normandin	Quebec	Canada	Oat	2-1-1			-
Fp160	2016	-	QC16O406a	Normandin	Quebec	Canada	Oat	2-1-3			-
Fp161	n/a	170319		Christchurch		New Zealand	poultry feed	1-1-1	IMI 128054		-
Fp162	1979	175360		Ottawa	Ontario	Canada	Maize	1-1-1			-
Fp163	1979	175362		Ottawa	Ontario	Canada	Maize	1-3-1			-
Fp164	1980	177426		Chatham	Ontario	Canada	Wheat	1-3-3			-
Fp168	n/a	212321		Zurich		Switzerland	Maize	1-1-3	A. Visconti B2		-
Fp169	n/a	212322		Zurich		Switzerland	Maize	1-1-3	A. Visconti G1		-
Fp174	1991	215453		Kinburn/Pakenham	Ontario	Canada	Maize	1-4-3			-
Fp175	n/a	220671				Germany	Avena sativa	1-1-1	BBA 62376		-
Fp176	1965	220672				Germany	Anthaxanthum odorarum	3-1-1	BBA 62377		-
Fp177	1994	220674				Japan	Wheat	1-3-1	BBA 69074		-
Fp178	1998	225733		Ottawa	Ontario	Canada	Maize	2-5-1			-
Fp180	1984	235670		Bloemfontein		South Africa	Wheat	1-1-1	KSU 11551		-
Fp181	n/a	235688				Spain		1-3-3	KSU 11470		-
Fp182	1978	238070		Victoria		Australia	Dianthus caryophyllus	1-1-1	VPRI 10587		-
Fp183	1987	238076		Victoria		Australia	Brassica oleracea	1-2-3	VPRI 15323		-
Fp185	2006	238878		Curran	Ontario	Canada	n/a	1-3-3			-
Fp186	2006	238879		Ottawa	Ontario	Canada	n/a	1-3-1			+
Fp187	2007	239526		Maxville	Ontario	Canada	Barley	2-5-1			-
Fp188	2007	239527		Embrum/S. of Vars	Ontario	Canada	Wheat	1-3-3			-
Fp190	2017	-	ON17B1	Kingston	Ontario	Canada	Barley	1-1-2			-
Fp191	2017	-	ON17B1	Kingston	Ontario	Canada	Barley	1-3-3			-
Fp192	2017	-	ON17B3a	Uxbridge	Ontario	Canada	Barley	1-2-4			-
Fp193	2017	-	ON17B5	Mulmur	Ontario	Canada	Barley	1-1-3			-
Fp194	2017	-	ON17B6b	Mulmur	Ontario	Canada	Barley	1-3-1			-
Fp195	2017	-	ON17B7a	Mill	Ontario	Canada	Barley	3-3-1			-
Fp196	2017	-	ON17B7b	Mill	Ontario	Canada	Barley	1-3-3			-
Fp197	2017	-	ON17B11b	Centre Wellington	Ontario	Canada	Barley	1-3-1			-
Fp198	2017	-	ON17B11c	Centre Wellington	Ontario	Canada	Barley	2-5-1			-
Fp199	2017	-	ON17B15	Jameston	Ontario	Canada	Barley	1-3-1			-
Fp200	2017	-	ON17B17a	Howick	Ontario	Canada	Barley	1-3-1			+
Fp201	2017	-	ON17B17b	Howick	Ontario	Canada	Barley	1-1-1			-
Fp202	2017	-	ON17B19	North Huron	Ontario	Canada	Barley	1-1-1			-
Fp203	2017	-	ON17B21	Perth East	Ontario	Canada	Barley	1-6-1			-
Fp204	2017	-	ON17B22b	New Hamburg	Ontario	Canada	Barley	1-1-1			-
Fp205	2017	-	ON17B23a	Alton	Ontario	Canada	Barley	1-2-4			-
Fp206	2017	-	ON17B23b	Alton	Ontario	Canada	Barley	3-3-1			-
Fp207	2017	-	ON17B25a	Clarington	Ontario	Canada	Barley	3-1-4			-
Fp208	2017	-	ON17B27	Trayvalley	Ontario	Canada	Barley	1-1-2			-
Fp209	2017	-	ON17B30	Winchester	Ontario	Canada	Barley	1-1-5			-
Fp210	2017	-	ON17B31	North Dundas	Ontario	Canada	Barley	1-3-3			-
Fp211	2017	-	ON17B33A	Casselman	Ontario	Canada	Barley	1-1-1			-
Fp212	2017	-	ON17B33b	Casselman	Ontario	Canada	Barley	1-2-4			-
Fp213	2017	-	ON17O1	Port Hope	Ontario	Canada	Oat	3-1-1			-
Fp214	2017	-	ON17O5	Adjala-Tosotontio	Ontario	Canada	Oat	3-1-1			-
Fp215	2017	-	ON17O6	Grand Valley	Ontario	Canada	Oat	1-1-1			-
Fp216	2017	-	ON17O7	Centre Wellington	Ontario	Canada	Oat	1-1-1			-
Fp217	2017	-	ON17O8	Woolwich	Ontario	Canada	Oat	2-5-1			-
Fp218	2017	-	ON17O9	West Montrose	Ontario	Canada	Oat	3-1-1			-
Fp219	2017	-	ON17O10	Elmira	Ontario	Canada	Oat	3-3-1			-
Fp220	2017	-	ON17O11a	Wallenstein	Ontario	Canada	Oat	3-3-1			+
Fp221	2017	-	ON17O12	Mapleton	Ontario	Canada	Oat	2-1-3			-
Fp222	2017	-	ON17O13	North Perth	Ontario	Canada	Oat	1-3-1			-
Fp223	2017	-	ON17O14	Bluevale	Ontario	Canada	Oat	1-6-1			-
Fp224	2017	-	ON17O16	Seaforth	Ontario	Canada	Oat	1-3-1			-
Fp225	2017	-	ON17O17A	Aila Craig	Ontario	Canada	Oat	1-1-1			-
Fp226	2017	-	ON17O17b	Aila Craig	Ontario	Canada	Oat	1-1-2			-
Fp227	2017	-	ON17O18	Perth East	Ontario	Canada	Oat	1-1-5			-
Fp228	2017	-	ON17O20	East Zorra Tavistock	Ontario	Canada	Oat	1-3-3			+
Fp229	2017	-	ON17O27	Alexandria	Ontario	Canada	Oat	3-1-1			-
Fp230	2017	-	ON17O29	Ottawa	Ontario	Canada	Oat	3-1-2			-
Fp231	2017	-	ON17W4	North Wellington	Ontario	Canada	Wheat	1-1-5			-
Fp232	2017	-	ON17W5	West Montrose	Ontario	Canada	Wheat	1-6-1			-
Fp233	2017	-	ON17W6	Mapleton	Ontario	Canada	Wheat	3-1-1			-
Fp234	2017	-	ON17W22	Fournier	Ontario	Canada	Wheat	1-3-1			-
Fp235	2017	-	ON17W26b	Saint-Isidore	Ontario	Canada	Wheat	3-1-1			-
Fp236	2017	-	ON17W27b	Saint-Isidore	Ontario	Canada	Wheat	1-3-1			-
