# Supplementary material for: Apicidin biosynthesis is linked to accessory chromosomes in Fusarium poae isolates
Source: BMC Genomics. 2021 Aug 4;22:591. doi: 10.1186/s12864-021-07617-y (PMC8340494; doi:10.1186/s12864-021-07617-y)
Supplement: Supplementary file 7 — Additional file 7. Matrix of averaged chemical phenotype data (all mass features included in analysis). Values represent detection frequencies averaged from 5 media conditions. Column headings (mass features) are in RT_m/z format, where RT refers to column retention time (minutes) and m/z is the mass/charge ratio (< 5 ppm accuracy). [file 12864_2021_7617_MOESM7_ESM.xlsx]

## Sheet: Additional File 7
Additional File 7: processed metabolomics data (all features), values are frequencies detected over 5 media conditions. Column heads are RT (minutes) and m/z (<5ppm accuracy) concatenated.
Strain	RT2.84_188.07024	RT2.98_265.14304	RT2.98_305.13558	RT2.99_365.15667	RT3.09_703.29294	RT3.11_363.14086	RT3.14_338.15926	RT3.18_423.16183	RT3.19_731.25184	RT3.2_175.07505	RT3.2_201.09066	RT3.2_205.08563	RT3.2_229.08548	RT3.2_247.09623	RT3.2_277.1067	RT3.2_355.13801	RT3.2_377.1203	RT3.21_231.11247	RT3.21_295.11679	RT3.21_319.11626	RT3.22_218.15369	RT3.22_337.12693	RT3.25_270.181	RT3.26_401.27543	RT3.26_459.19427	RT3.27_129.10207	RT3.27_241.09417	RT3.27_423.25771	RT3.28_154.07342	RT3.28_183.14887	RT3.29_211.1438	RT3.29_421.14633	RT3.32_183.06508	RT3.34_249.07343	RT3.34_304.11525	RT3.36_193.12202	RT3.36_251.12474	RT3.37_175.11145	RT3.38_211.14381	RT3.39_120.08059	RT3.4_132.08057	RT3.4_405.15158	RT3.4_787.31403	RT3.42_167.06999	RT3.42_249.07369	RT3.45_245.12799	RT3.45_407.16698	RT3.46_791.34572	RT3.47_251.12456
Fp001	0	0.2	0.4	0.2	0.2	0.2	0.2	0.4	0.2	0.2	0.2	0.4	0.2	0.2	0.2	0.2	0.2	0	0.2	0.2	0.8	0.2	0	0	0.8	0	0.8	0	0	0	0	0.6	0	0	0.6	0	0	0.2	0	0	0.8	0.4	0.4	0	0	0	0.6	0.4	0
Fp013	0	0.2	0.2	0.2	0.2	0.2	0.2	0.4	0.2	0.4	0.4	0.4	0.4	0.2	0.2	0.4	0.4	0.2	0.2	0.2	0.8	0.2	0	0	0.8	0	0.8	0	0	0	0	0.6	0	0	0.6	0.4	0.6	0.4	0	0.2	0.6	0.6	0.4	0	0	0	0.6	0.2	0.4
Fp016	0	0	0	0	0	0	0	0	0	0.2	0.2	0.2	0	0	0	0	0	0.6	0	0	0.8	0	0	0	0.8	0	1	0	0	0	0	0	0	0	1	0.4	0.4	0.4	0	0	0.4	0	0	0	0	0	0	0	0.4
Fp021	0.2	0.2	0.2	0.2	0.2	0.2	0.2	0.2	0.2	0.2	0.2	0.2	0.2	0.2	0.2	0.2	0.2	0.4	0.2	0.4	0.8	0.2	0	0	0.8	0	0.8	0	0	0	0	0.2	0.2	0	1	0.2	0.2	0.4	0	0	0.6	0.2	0.2	0	0	0	0.6	0.2	0.2
Fp024	0	0.4	0.8	0.2	0.6	0.8	0	0.8	0.8	0.8	0.8	0.8	0.8	0.8	0.8	0.8	0.8	0	0.8	0.8	0.8	0.8	0	0	0.6	0	0.8	0	0	0	0	0.8	0	0	0.8	0.2	0.2	0.6	0	0	0.4	0.8	0.8	0	0	0	0.8	0.6	0.2
Fp026	0.2	0.2	0.4	0.2	0.2	0.2	0.2	0.4	0.2	0.4	0.2	0.2	0.2	0.2	0.2	0.2	0.2	0.2	0.2	0.4	0.8	0.2	0	0	0.6	0	0.8	0	0	0	0	0.6	0	0	0.6	0	0	0.2	0	0	0.6	0.6	0.2	0	0	0	0.6	0.4	0.4
Fp029	0	0	0.2	0	0	0.2	0	0.2	0.2	0.2	0.2	0.2	0.2	0.2	0.2	0.2	0.2	0	0.2	0.2	0.8	0.2	0	0	0.6	0	0.8	0	0.2	0	0	0.2	0	0	0.8	0.2	0.6	0.4	0	0.4	0.8	0.2	0	0	0	0.2	0.2	0.2	0.6
Fp030	0.2	0.2	0.2	0.2	0.2	0.2	0.2	0.4	0.2	0.4	0.4	0.4	0.4	0.4	0.2	0.2	0.4	0.4	0.2	0.4	0.8	0.2	0	0	0.6	0	0.8	0	0	0	0	0.6	0	0	0.6	0.2	0.2	0.2	0	0.4	0.6	0.4	0.4	0	0	0	0.4	0.2	0.2
Fp033	0	0.2	0.2	0.2	0.2	0.2	0	0.2	0.2	0.2	0.2	0.2	0.2	0.2	0.2	0.4	0.2	0.2	0.2	0.2	0.8	0.2	0	0	0.8	0	1	0	0	0	0	0.4	0.2	0	0.2	0.2	0.2	0.2	0	0.2	0.4	0.2	0.2	0	0.2	0	0.4	0.2	0.2
Fp034	0	0	0.2	0	0.2	0.2	0	0.2	0.2	0.2	0.2	0.2	0.2	0.2	0.2	0.2	0.4	0.2	0.2	0.2	0.8	0.2	0	0	0.8	0	0.8	0	0	0	0	0.6	0	0	1	0.2	0.2	0.4	0	0.2	0.8	0.6	0.2	0	0	0	0.4	0.2	0.2
Fp035	0	0.2	0.2	0.2	0.2	0.6	0.2	0.6	0.6	0.6	0.6	0.6	0.6	0.6	0.6	0.6	0.6	0	0.6	0.6	0.8	0.6	0	0	0.6	0	1	0	0	0	0	0.6	0	0	0.6	0.4	0.6	0.4	0	0.4	0.8	0.6	0.6	0	0	0	0.6	0.2	0.4
Fp038	0	0	0	0	0	0	0	0	0	0	0	0	0	0	0	0	0	0.6	0	0.2	0.8	0	0	0	0.8	0	0.4	0	0	0	0	0	0	0	0.8	0.4	0.4	0.4	0	0.4	0.2	0	0	0	0	0	0	0	0.4
Fp039	0.2	0.2	0.2	0.2	0.2	0.4	0	0.4	0.4	0.4	0.4	0.4	0.4	0.4	0.4	0.4	0.4	0.6	0.2	0.4	0.8	0.4	0	0	0.8	0	0.8	0	0	0	0	0.6	0	0	0.2	0.2	0.4	0.4	0	0.4	0.8	0.6	0.4	0	0	0	0.6	0.2	0.6
Fp042	0	0.2	0.4	0.2	0.2	0.2	0.2	0.6	0.4	0.8	0.6	0.6	0.6	0.6	0.4	0.6	0.6	0.8	0.4	0.2	0.8	0.4	0	0	0.8	0	0.8	0	0	0	0	0.6	0.2	0	1	0.2	0.2	0.4	0	0.4	0.8	0.6	0.4	0	0	0	0.6	0.4	0.4
Fp044	0.2	0.4	0.4	0.4	0.4	0.6	0.4	0.6	0.6	0.8	0.6	0.8	0.8	0.8	0.8	0.6	0.8	0.4	0.6	0.6	0.8	0.6	0	0	0.6	0	1	0	0	0	0	0.8	0	0	0.6	0.2	0.2	0.6	0	0.4	0.6	0.8	0.6	0	0	0.2	0.8	0.6	0.4
Fp049	0	0.2	0.2	0.2	0.2	0.2	0.2	0.2	0.2	0.2	0.2	0.2	0.2	0.2	0.2	0.2	0.2	0	0.2	0.4	0.8	0.2	0	0	0.6	0	1	0	0	0	0	0.2	0	0	1	0	0.2	0.2	0	0	0.6	0.2	0.2	0	0	0	0.4	0.2	0.6
Fp050	0	0.2	0.2	0.2	0.2	0.2	0.2	0.2	0.2	0.2	0.2	0.2	0.2	0.2	0.2	0.2	0.2	0.2	0.2	0.2	0.8	0.2	0	0	0.8	0	1	0	0	0	0	0.4	0	0	0.8	0.2	0.4	0.2	0	0	0.6	0.4	0.2	0	0	0	0.4	0.2	0.2
Fp051	0	0.2	0.2	0.2	0.2	0.2	0	0.4	0.2	0.2	0.2	0.2	0.2	0.2	0.2	0.2	0.2	0.6	0.2	0.2	0.8	0.2	0	0	0.8	0	0.8	0	0	0	0	0.6	0.2	0	0.8	0.4	0.4	0.4	0	0.2	0.8	0.6	0.2	0	0	0	0.4	0.2	0.8
Fp059	0.2	0.2	0.4	0.2	0.2	0.4	0	0.6	0.4	0.4	0.4	0.4	0.4	0.4	0.4	0.4	0.4	0.4	0.4	0.4	0.8	0.4	0	0	0.6	0	1	0	0	0.2	0.2	0.6	0	0.2	0	0.6	0.6	0.6	0.2	0.4	0.8	0.6	0.4	0.2	0.4	0.2	0.6	0.2	0.8
Fp063	0	0.4	0.4	0.4	0.4	0.6	0.2	0.6	0.6	0.6	0.6	0.6	0.6	0.6	0.6	0.6	0.6	0.4	0.6	0.6	0.8	0.6	0	0	0.4	0	1	0	0	0	0	0.6	0.2	0	0.6	0.6	0.6	0.6	0	0	0.8	0.6	0.6	0	0	0	0.6	0.6	0.8
Fp065	0.2	0	0.2	0	0	0.2	0	0.2	0	0.2	0.2	0.2	0.2	0.2	0.2	0.2	0.2	0.2	0.2	0.2	0.8	0.2	0	0	0.6	0	1	0	0	0	0	0.6	0	0	0.2	0	0.2	0	0	0.2	0.8	0.6	0	0	0	0	0.6	0	0.2
Fp066	0	0.2	0.4	0.2	0.2	0.6	0.2	0.6	0.6	0.8	0.6	0.6	0.6	0.6	0.6	0.6	0.6	0.6	0.6	0.6	0.8	0.6	0	0	0.8	0	1	0	0	0	0	0.6	0	0	0.8	0.2	0.2	0.4	0	0.4	0.8	0.6	0.6	0	0	0	0.6	0.2	0.2
Fp072	0	0.2	0.6	0.6	0.4	0.6	0.2	0.6	0.6	0.6	0.6	0.6	0.6	0.6	0.6	0.6	0.6	0.6	0.6	0.6	0.8	0.6	0	0	0.6	0	1	0	0	0	0	0.6	0	0	0.4	0.6	1	0.8	0	0.4	0.8	0.6	0.6	0.2	0.4	0	0.6	0.6	1
Fp073	0	0.4	0.4	0.4	0.4	0.4	0.2	0.4	0.4	0.4	0.4	0.4	0.4	0.4	0.4	0.4	0.4	0.4	0.4	0.4	0.8	0.4	0	0	0.8	0	1	0	0	0	0	0.6	0.2	0	1	0.2	0.2	0.6	0	0.4	0.8	0.6	0.4	0	0	0	0.6	0.4	0.2
Fp076	0	0.2	0.2	0.2	0.2	0.6	0.2	0.6	0.6	0.6	0.6	0.6	0.6	0.6	0.6	0.6	0.6	0	0.6	0.6	0.8	0.6	0	0	0.8	0	1	0	0	0	0	0.6	0	0	0.8	0.2	0.4	0.4	0	0.2	0.8	0.6	0.6	0	0	0	0.6	0.4	0.4
Fp078	0	0	0	0	0	0.2	0	0.2	0.2	0.4	0.4	0.4	0.2	0.4	0	0.4	0.4	0.4	0	0.2	0.8	0	0	0	0.8	0	0.8	0	0	0	0	0.6	0	0	0.8	0.2	0.4	0.2	0	0.2	0.8	0.4	0	0	0	0	0.6	0	0.6
Fp081	0	0.2	0.4	0.4	0.4	0.4	0.2	0.6	0.4	0.6	0.4	0.4	0.4	0.4	0.4	0.6	0.6	0.4	0.4	0.4	0.8	0.4	0	0	0.6	0	1	0	0	0	0	0.6	0	0	1	0.2	0.4	0.6	0	0.2	0.8	0.6	0.4	0	0	0	0.6	0.4	0.2
Fp084	0	0.2	0.2	0.2	0.2	0.4	0.2	0.4	0.4	0.4	0.4	0.4	0.4	0.4	0.4	0.4	0.4	0	0.2	0.4	0.8	0.2	0	0	0.2	0	1	0	0	0	0	0.6	0	0	0.6	0	0	0.2	0	0	0.4	0.4	0.4	0	0	0	0.4	0.4	0
Fp086	0	0	0.2	0	0.2	0.4	0	0.4	0.4	0.6	0.4	0.4	0.4	0.4	0.4	0.4	0.4	0.2	0.2	0.4	0.8	0.4	0	0	0.8	0	0.8	0	0	0	0	0.6	0	0	0.8	0.2	0.6	0.2	0	0.2	0.8	0.6	0.4	0	0	0	0.6	0.2	0.6
Fp105	0	0	0.2	0	0	0.2	0.2	0.2	0.2	0.2	0.2	0.2	0.2	0.2	0.2	0.2	0.2	0.4	0.2	0.2	0.8	0.2	0	0	0.6	0	0.8	0	0	0	0	0.4	0	0	0.8	0	0.4	0	0	0.4	0.8	0.2	0	0	0	0	0.2	0.2	0.4
Fp108	0	0.2	0.2	0.2	0.2	0.2	0.2	0.2	0.2	0.4	0.2	0.2	0.2	0.2	0.2	0.2	0.2	0.2	0.2	0.2	0.8	0.2	0	0	0.6	0	1	0	0	0	0	0.4	0	0	0.6	0	0	0.2	0	0.2	0.8	0.4	0.2	0	0	0	0.4	0.2	0.2
Fp118	0	0.2	0.2	0.2	0.2	0.2	0.2	0.4	0.2	0.2	0.2	0.2	0.2	0.2	0.2	0.2	0.2	0	0.2	0.2	0.8	0.2	0	0	0.6	0	0.8	0	0	0	0	0.6	0	0	0.6	0	0.4	0.2	0	0.4	0.4	0.6	0.2	0	0	0	0.4	0.2	0.4
Fp122	0	0.2	0.6	0.4	0.4	0.6	0.2	0.6	0.6	0.6	0.6	0.6	0.6	0.6	0.6	0.6	0.6	0.2	0.6	0.6	0.8	0.6	0	0	0.8	0	0.8	0	0	0	0	0.6	0	0	0.8	0.2	0.4	0.6	0	0.2	0.6	0.6	0.6	0	0	0	0.6	0.4	0.4
Fp125	0	0.2	0.4	0.4	0.4	0.4	0	0.6	0.4	0.4	0.4	0.4	0.4	0.4	0.4	0.4	0.4	0.2	0.4	0.4	0.8	0.4	0	0	0.6	0	0.8	0	0	0	0	0.6	0	0	0.8	0.4	0.6	0.4	0	0	0.8	0.6	0.4	0	0	0	0.6	0.4	0.8
Fp126	0	0.2	0.4	0.2	0.2	0.4	0.2	0.6	0.4	0.6	0.4	0.6	0.4	0.4	0.4	0.6	0.6	0.6	0.4	0.4	0.8	0.4	0	0	0.4	0	0.6	0	0	0	0	0.6	0.2	0	0.6	0.2	0.6	0.6	0	0.4	0.8	0.6	0.4	0	0	0	0.6	0.6	0.6
Fp144	0	0.4	0.4	0.4	0.4	0.6	0.2	0.6	0.6	0.6	0.6	0.6	0.6	0.6	0.6	0.6	0.6	0.2	0.6	0.6	0.8	0.6	0	0	0.8	0	1	0	0	0	0	0.6	0	0	0.6	0.2	0.4	0.6	0	0.2	0.6	0.6	0.6	0	0	0	0.6	0.4	0.4
Fp146	0	0.2	0.4	0.4	0.2	0.6	0.2	0.6	0.6	0.6	0.6	0.6	0.6	0.6	0.6	0.6	0.6	0.4	0.6	0.6	0.8	0.6	0	0	0.8	0	0.8	0	0	0	0	0.6	0	0	0.6	0.2	0.4	0.6	0	0.6	0.6	0.6	0.6	0.2	0	0	0.6	0.4	0.2
Fp155	0	0.2	0.2	0.2	0.2	0.2	0.2	0.2	0.2	0.2	0.2	0.2	0.2	0.2	0.2	0.2	0.2	0	0.2	0.2	0.8	0.2	0	0	0.6	0	1	0	0	0	0	0.2	0	0	0.6	0	0.2	0.4	0	0	0	0.2	0.2	0	0	0	0.2	0.2	0.2
Fp157	0	0.4	0.4	0.4	0.4	0.6	0.2	0.6	0.6	0.6	0.6	0.6	0.6	0.6	0.6	0.6	0.6	0.2	0.6	0.6	0.8	0.6	0	0	0.8	0	0.8	0	0	0	0	0.6	0.2	0	0.4	0.2	0.4	0.6	0	0.2	0.8	0.6	0.6	0	0	0	0.6	0.6	0.4
[truncated: 733 more columns]
