# Supplementary material for: Apicidin biosynthesis is linked to accessory chromosomes in Fusarium poae isolates
Source: BMC Genomics. 2021 Aug 4;22:591. doi: 10.1186/s12864-021-07617-y (PMC8340494; doi:10.1186/s12864-021-07617-y)
Supplement: Supplementary file 17 — Additional file 17. Compressed folder containing alignments for each of the 4141 orthologs used in BUSCO analysis. [file 12864_2021_7617_MOESM17_ESM.zip]

Archive with 4,142 entries (4,141 files):
- Fven2_nt_MAFFT/
- Fven2_nt_MAFFT/1644at5125_nt.mafft.fasta
- Fven2_nt_MAFFT/26337at5125_nt.mafft.fasta
- Fven2_nt_MAFFT/7956at5125_nt.mafft.fasta
- Fven2_nt_MAFFT/26904at5125_nt.mafft.fasta
- Fven2_nt_MAFFT/24256at5125_nt.mafft.fasta
- Fven2_nt_MAFFT/5250at5125_nt.mafft.fasta
- Fven2_nt_MAFFT/36858at5125_nt.mafft.fasta
- Fven2_nt_MAFFT/53102at5125_nt.mafft.fasta
- Fven2_nt_MAFFT/11471at5125_nt.mafft.fasta
- Fven2_nt_MAFFT/9976at5125_nt.mafft.fasta
- Fven2_nt_MAFFT/51050at5125_nt.mafft.fasta
- Fven2_nt_MAFFT/9245at5125_nt.mafft.fasta
- Fven2_nt_MAFFT/24218at5125_nt.mafft.fasta
- Fven2_nt_MAFFT/3892at5125_nt.mafft.fasta
- Fven2_nt_MAFFT/52612at5125_nt.mafft.fasta
- Fven2_nt_MAFFT/10012at5125_nt.mafft.fasta
- Fven2_nt_MAFFT/9340at5125_nt.mafft.fasta
- Fven2_nt_MAFFT/55840at5125_nt.mafft.fasta
- Fven2_nt_MAFFT/42789at5125_nt.mafft.fasta
- Fven2_nt_MAFFT/34252at5125_nt.mafft.fasta
- Fven2_nt_MAFFT/55093at5125_nt.mafft.fasta
- Fven2_nt_MAFFT/3683at5125_nt.mafft.fasta
- Fven2_nt_MAFFT/9534at5125_nt.mafft.fasta
- Fven2_nt_MAFFT/58513at5125_nt.mafft.fasta
- Fven2_nt_MAFFT/47278at5125_nt.mafft.fasta
- Fven2_nt_MAFFT/4170at5125_nt.mafft.fasta
- Fven2_nt_MAFFT/6874at5125_nt.mafft.fasta
- Fven2_nt_MAFFT/50879at5125_nt.mafft.fasta
- Fven2_nt_MAFFT/42652at5125_nt.mafft.fasta
- Fven2_nt_MAFFT/59127at5125_nt.mafft.fasta
- Fven2_nt_MAFFT/55263at5125_nt.mafft.fasta
- Fven2_nt_MAFFT/27629at5125_nt.mafft.fasta
- Fven2_nt_MAFFT/55542at5125_nt.mafft.fasta
- Fven2_nt_MAFFT/51990at5125_nt.mafft.fasta
- Fven2_nt_MAFFT/10718at5125_nt.mafft.fasta
- Fven2_nt_MAFFT/2135at5125_nt.mafft.fasta
- Fven2_nt_MAFFT/8960at5125_nt.mafft.fasta
- Fven2_nt_MAFFT/27377at5125_nt.mafft.fasta
- Fven2_nt_MAFFT/18822at5125_nt.mafft.fasta
- Fven2_nt_MAFFT/6477at5125_nt.mafft.fasta
- Fven2_nt_MAFFT/50691at5125_nt.mafft.fasta
- Fven2_nt_MAFFT/26448at5125_nt.mafft.fasta
- Fven2_nt_MAFFT/39698at5125_nt.mafft.fasta
- Fven2_nt_MAFFT/37700at5125_nt.mafft.fasta
- Fven2_nt_MAFFT/5481at5125_nt.mafft.fasta
- Fven2_nt_MAFFT/28736at5125_nt.mafft.fasta
- Fven2_nt_MAFFT/9495at5125_nt.mafft.fasta
- Fven2_nt_MAFFT/7161at5125_nt.mafft.fasta
- Fven2_nt_MAFFT/21902at5125_nt.mafft.fasta
- Fven2_nt_MAFFT/45109at5125_nt.mafft.fasta
- Fven2_nt_MAFFT/21066at5125_nt.mafft.fasta
- Fven2_nt_MAFFT/28511at5125_nt.mafft.fasta
- Fven2_nt_MAFFT/49133at5125_nt.mafft.fasta
- Fven2_nt_MAFFT/10042at5125_nt.mafft.fasta
- Fven2_nt_MAFFT/10629at5125_nt.mafft.fasta
- Fven2_nt_MAFFT/1729at5125_nt.mafft.fasta
- Fven2_nt_MAFFT/21900at5125_nt.mafft.fasta
- Fven2_nt_MAFFT/22241at5125_nt.mafft.fasta
- Fven2_nt_MAFFT/45569at5125_nt.mafft.fasta
- Fven2_nt_MAFFT/28882at5125_nt.mafft.fasta
- Fven2_nt_MAFFT/2753at5125_nt.mafft.fasta
- Fven2_nt_MAFFT/38421at5125_nt.mafft.fasta
- Fven2_nt_MAFFT/13061at5125_nt.mafft.fasta
- Fven2_nt_MAFFT/44525at5125_nt.mafft.fasta
- Fven2_nt_MAFFT/4116at5125_nt.mafft.fasta
- Fven2_nt_MAFFT/58221at5125_nt.mafft.fasta
- Fven2_nt_MAFFT/2870at5125_nt.mafft.fasta
- Fven2_nt_MAFFT/50594at5125_nt.mafft.fasta
- Fven2_nt_MAFFT/51901at5125_nt.mafft.fasta
- Fven2_nt_MAFFT/11467at5125_nt.mafft.fasta
- Fven2_nt_MAFFT/6262at5125_nt.mafft.fasta
- Fven2_nt_MAFFT/28613at5125_nt.mafft.fasta
- Fven2_nt_MAFFT/47337at5125_nt.mafft.fasta
- Fven2_nt_MAFFT/43484at5125_nt.mafft.fasta
- Fven2_nt_MAFFT/15148at5125_nt.mafft.fasta
- Fven2_nt_MAFFT/55581at5125_nt.mafft.fasta
- Fven2_nt_MAFFT/48828at5125_nt.mafft.fasta
- Fven2_nt_MAFFT/2368at5125_nt.mafft.fasta
- Fven2_nt_MAFFT/30731at5125_nt.mafft.fasta
- Fven2_nt_MAFFT/44233at5125_nt.mafft.fasta
- Fven2_nt_MAFFT/12971at5125_nt.mafft.fasta
- Fven2_nt_MAFFT/3672at5125_nt.mafft.fasta
- Fven2_nt_MAFFT/58714at5125_nt.mafft.fasta
- Fven2_nt_MAFFT/7157at5125_nt.mafft.fasta
- Fven2_nt_MAFFT/35973at5125_nt.mafft.fasta
- Fven2_nt_MAFFT/32672at5125_nt.mafft.fasta
- Fven2_nt_MAFFT/14389at5125_nt.mafft.fasta
- Fven2_nt_MAFFT/51539at5125_nt.mafft.fasta
- Fven2_nt_MAFFT/8590at5125_nt.mafft.fasta
- Fven2_nt_MAFFT/40105at5125_nt.mafft.fasta
- Fven2_nt_MAFFT/8604at5125_nt.mafft.fasta
- Fven2_nt_MAFFT/10002at5125_nt.mafft.fasta
- Fven2_nt_MAFFT/5399at5125_nt.mafft.fasta
- Fven2_nt_MAFFT/21460at5125_nt.mafft.fasta
- Fven2_nt_MAFFT/36496at5125_nt.mafft.fasta
- Fven2_nt_MAFFT/4816at5125_nt.mafft.fasta
- Fven2_nt_MAFFT/57278at5125_nt.mafft.fasta
- Fven2_nt_MAFFT/2458at5125_nt.mafft.fasta
- Fven2_nt_MAFFT/18782at5125_nt.mafft.fasta
- Fven2_nt_MAFFT/4282at5125_nt.mafft.fasta
- Fven2_nt_MAFFT/6310at5125_nt.mafft.fasta
- Fven2_nt_MAFFT/56806at5125_nt.mafft.fasta
- Fven2_nt_MAFFT/45093at5125_nt.mafft.fasta
- Fven2_nt_MAFFT/53264at5125_nt.mafft.fasta
- Fven2_nt_MAFFT/56234at5125_nt.mafft.fasta
- Fven2_nt_MAFFT/20805at5125_nt.mafft.fasta
- Fven2_nt_MAFFT/16289at5125_nt.mafft.fasta
- Fven2_nt_MAFFT/11367at5125_nt.mafft.fasta
- Fven2_nt_MAFFT/39373at5125_nt.mafft.fasta
- Fven2_nt_MAFFT/43305at5125_nt.mafft.fasta
- Fven2_nt_MAFFT/16794at5125_nt.mafft.fasta
- Fven2_nt_MAFFT/40522at5125_nt.mafft.fasta
- Fven2_nt_MAFFT/323at5125_nt.mafft.fasta
- Fven2_nt_MAFFT/52342at5125_nt.mafft.fasta
- Fven2_nt_MAFFT/43249at5125_nt.mafft.fasta
- Fven2_nt_MAFFT/48972at5125_nt.mafft.fasta
- Fven2_nt_MAFFT/11019at5125_nt.mafft.fasta
- Fven2_nt_MAFFT/18259at5125_nt.mafft.fasta
- Fven2_nt_MAFFT/46561at5125_nt.mafft.fasta
- Fven2_nt_MAFFT/37363at5125_nt.mafft.fasta
- Fven2_nt_MAFFT/46327at5125_nt.mafft.fasta
- Fven2_nt_MAFFT/15850at5125_nt.mafft.fasta
- Fven2_nt_MAFFT/55928at5125_nt.mafft.fasta
- Fven2_nt_MAFFT/39555at5125_nt.mafft.fasta
- Fven2_nt_MAFFT/1597at5125_nt.mafft.fasta
- Fven2_nt_MAFFT/21120at5125_nt.mafft.fasta
- Fven2_nt_MAFFT/29486at5125_nt.mafft.fasta
- Fven2_nt_MAFFT/14158at5125_nt.mafft.fasta
- Fven2_nt_MAFFT/9154at5125_nt.mafft.fasta
- Fven2_nt_MAFFT/31057at5125_nt.mafft.fasta
- Fven2_nt_MAFFT/58817at5125_nt.mafft.fasta
- Fven2_nt_MAFFT/1130at5125_nt.mafft.fasta
- Fven2_nt_MAFFT/50717at5125_nt.mafft.fasta
- Fven2_nt_MAFFT/5462at5125_nt.mafft.fasta
- Fven2_nt_MAFFT/56829at5125_nt.mafft.fasta
- Fven2_nt_MAFFT/18224at5125_nt.mafft.fasta
- Fven2_nt_MAFFT/43381at5125_nt.mafft.fasta
- Fven2_nt_MAFFT/15909at5125_nt.mafft.fasta
- Fven2_nt_MAFFT/42774at5125_nt.mafft.fasta
- Fven2_nt_MAFFT/4336at5125_nt.mafft.fasta
- Fven2_nt_MAFFT/1225at5125_nt.mafft.fasta
- Fven2_nt_MAFFT/4587at5125_nt.mafft.fasta
- Fven2_nt_MAFFT/7814at5125_nt.mafft.fasta
- Fven2_nt_MAFFT/59039at5125_nt.mafft.fasta
- Fven2_nt_MAFFT/2906at5125_nt.mafft.fasta
- Fven2_nt_MAFFT/21553at5125_nt.mafft.fasta
- Fven2_nt_MAFFT/13803at5125_nt.mafft.fasta
- Fven2_nt_MAFFT/42319at5125_nt.mafft.fasta
- Fven2_nt_MAFFT/1630at5125_nt.mafft.fasta
- Fven2_nt_MAFFT/47575at5125_nt.mafft.fasta
- Fven2_nt_MAFFT/637at5125_nt.mafft.fasta
- Fven2_nt_MAFFT/32821at5125_nt.mafft.fasta
- Fven2_nt_MAFFT/23022at5125_nt.mafft.fasta
- Fven2_nt_MAFFT/15255at5125_nt.mafft.fasta
- Fven2_nt_MAFFT/31433at5125_nt.mafft.fasta
- Fven2_nt_MAFFT/57614at5125_nt.mafft.fasta
- Fven2_nt_MAFFT/44768at5125_nt.mafft.fasta
- Fven2_nt_MAFFT/46890at5125_nt.mafft.fasta
- Fven2_nt_MAFFT/23062at5125_nt.mafft.fasta
- Fven2_nt_MAFFT/53865at5125_nt.mafft.fasta
- Fven2_nt_MAFFT/6912at5125_nt.mafft.fasta
- Fven2_nt_MAFFT/23788at5125_nt.mafft.fasta
- Fven2_nt_MAFFT/26883at5125_nt.mafft.fasta
- Fven2_nt_MAFFT/50611at5125_nt.mafft.fasta
- Fven2_nt_MAFFT/1635at5125_nt.mafft.fasta
- Fven2_nt_MAFFT/24675at5125_nt.mafft.fasta
- Fven2_nt_MAFFT/38353at5125_nt.mafft.fasta
- Fven2_nt_MAFFT/3633at5125_nt.mafft.fasta
- Fven2_nt_MAFFT/25662at5125_nt.mafft.fasta
- Fven2_nt_MAFFT/31233at5125_nt.mafft.fasta
- Fven2_nt_MAFFT/51807at5125_nt.mafft.fasta
- Fven2_nt_MAFFT/4465at5125_nt.mafft.fasta
- Fven2_nt_MAFFT/24592at5125_nt.mafft.fasta
- Fven2_nt_MAFFT/27323at5125_nt.mafft.fasta
- Fven2_nt_MAFFT/13805at5125_nt.mafft.fasta
- Fven2_nt_MAFFT/34077at5125_nt.mafft.fasta
- Fven2_nt_MAFFT/31443at5125_nt.mafft.fasta
- Fven2_nt_MAFFT/17900at5125_nt.mafft.fasta
- Fven2_nt_MAFFT/56735at5125_nt.mafft.fasta
- Fven2_nt_MAFFT/29489at5125_nt.mafft.fasta
- Fven2_nt_MAFFT/48527at5125_nt.mafft.fasta
- Fven2_nt_MAFFT/42466at5125_nt.mafft.fasta
- Fven2_nt_MAFFT/2778at5125_nt.mafft.fasta
- Fven2_nt_MAFFT/37694at5125_nt.mafft.fasta
- Fven2_nt_MAFFT/36663at5125_nt.mafft.fasta
- Fven2_nt_MAFFT/53956at5125_nt.mafft.fasta
- Fven2_nt_MAFFT/43418at5125_nt.mafft.fasta
- Fven2_nt_MAFFT/51722at5125_nt.mafft.fasta
- Fven2_nt_MAFFT/45703at5125_nt.mafft.fasta
- Fven2_nt_MAFFT/29912at5125_nt.mafft.fasta
- Fven2_nt_MAFFT/58433at5125_nt.mafft.fasta
- Fven2_nt_MAFFT/27211at5125_nt.mafft.fasta
- Fven2_nt_MAFFT/4390at5125_nt.mafft.fasta
- Fven2_nt_MAFFT/19755at5125_nt.mafft.fasta
- Fven2_nt_MAFFT/6081at5125_nt.mafft.fasta
- Fven2_nt_MAFFT/40604at5125_nt.mafft.fasta
- Fven2_nt_MAFFT/48332at5125_nt.mafft.fasta
- Fven2_nt_MAFFT/50942at5125_nt.mafft.fasta
- Fven2_nt_MAFFT/30696at5125_nt.mafft.fasta
- Fven2_nt_MAFFT/23524at5125_nt.mafft.fasta
- Fven2_nt_MAFFT/2221at5125_nt.mafft.fasta
- Fven2_nt_MAFFT/52507at5125_nt.mafft.fasta
- Fven2_nt_MAFFT/2017at5125_nt.mafft.fasta
- Fven2_nt_MAFFT/1828at5125_nt.mafft.fasta
- Fven2_nt_MAFFT/9880at5125_nt.mafft.fasta
- Fven2_nt_MAFFT/20064at5125_nt.mafft.fasta
- Fven2_nt_MAFFT/27675at5125_nt.mafft.fasta
- Fven2_nt_MAFFT/38693at5125_nt.mafft.fasta
- Fven2_nt_MAFFT/58745at5125_nt.mafft.fasta
- Fven2_nt_MAFFT/17011at5125_nt.mafft.fasta
- Fven2_nt_MAFFT/20105at5125_nt.mafft.fasta
- Fven2_nt_MAFFT/53417at5125_nt.mafft.fasta
- Fven2_nt_MAFFT/4133at5125_nt.mafft.fasta
- Fven2_nt_MAFFT/52428at5125_nt.mafft.fasta
- Fven2_nt_MAFFT/1485at5125_nt.mafft.fasta
- Fven2_nt_MAFFT/26624at5125_nt.mafft.fasta
- Fven2_nt_MAFFT/32183at5125_nt.mafft.fasta
- Fven2_nt_MAFFT/22273at5125_nt.mafft.fasta
- Fven2_nt_MAFFT/40207at5125_nt.mafft.fasta
- Fven2_nt_MAFFT/43341at5125_nt.mafft.fasta
- Fven2_nt_MAFFT/32393at5125_nt.mafft.fasta
- Fven2_nt_MAFFT/42439at5125_nt.mafft.fasta
- Fven2_nt_MAFFT/46538at5125_nt.mafft.fasta
- Fven2_nt_MAFFT/6231at5125_nt.mafft.fasta
- Fven2_nt_MAFFT/18485at5125_nt.mafft.fasta
- Fven2_nt_MAFFT/3554at5125_nt.mafft.fasta
- Fven2_nt_MAFFT/36364at5125_nt.mafft.fasta
- Fven2_nt_MAFFT/51048at5125_nt.mafft.fasta
- Fven2_nt_MAFFT/17680at5125_nt.mafft.fasta
- Fven2_nt_MAFFT/2247at5125_nt.mafft.fasta
- Fven2_nt_MAFFT/10380at5125_nt.mafft.fasta
- Fven2_nt_MAFFT/215at5125_nt.mafft.fasta
- Fven2_nt_MAFFT/26378at5125_nt.mafft.fasta
- Fven2_nt_MAFFT/24063at5125_nt.mafft.fasta
- Fven2_nt_MAFFT/51501at5125_nt.mafft.fasta
- Fven2_nt_MAFFT/55175at5125_nt.mafft.fasta
- Fven2_nt_MAFFT/55945at5125_nt.mafft.fasta
- Fven2_nt_MAFFT/50245at5125_nt.mafft.fasta
- Fven2_nt_MAFFT/50214at5125_nt.mafft.fasta
- Fven2_nt_MAFFT/35836at5125_nt.mafft.fasta
- Fven2_nt_MAFFT/19485at5125_nt.mafft.fasta
- Fven2_nt_MAFFT/47902at5125_nt.mafft.fasta
- Fven2_nt_MAFFT/36848at5125_nt.mafft.fasta
- Fven2_nt_MAFFT/25900at5125_nt.mafft.fasta
- Fven2_nt_MAFFT/203at5125_nt.mafft.fasta
- Fven2_nt_MAFFT/37246at5125_nt.mafft.fasta
- Fven2_nt_MAFFT/32412at5125_nt.mafft.fasta
- Fven2_nt_MAFFT/46001at5125_nt.mafft.fasta
- Fven2_nt_MAFFT/27520at5125_nt.mafft.fasta
- Fven2_nt_MAFFT/46443at5125_nt.mafft.fasta
- Fven2_nt_MAFFT/8429at5125_nt.mafft.fasta
- Fven2_nt_MAFFT/54250at5125_nt.mafft.fasta
- Fven2_nt_MAFFT/43661at5125_nt.mafft.fasta
- Fven2_nt_MAFFT/250at5125_nt.mafft.fasta
- Fven2_nt_MAFFT/43274at5125_nt.mafft.fasta
- Fven2_nt_MAFFT/23766at5125_nt.mafft.fasta
- Fven2_nt_MAFFT/44508at5125_nt.mafft.fasta
- Fven2_nt_MAFFT/32514at5125_nt.mafft.fasta
- Fven2_nt_MAFFT/28711at5125_nt.mafft.fasta
- Fven2_nt_MAFFT/4177at5125_nt.mafft.fasta
- Fven2_nt_MAFFT/32760at5125_nt.mafft.fasta
- Fven2_nt_MAFFT/16515at5125_nt.mafft.fasta
- Fven2_nt_MAFFT/58698at5125_nt.mafft.fasta
- Fven2_nt_MAFFT/5193at5125_nt.mafft.fasta
- Fven2_nt_MAFFT/15903at5125_nt.mafft.fasta
- Fven2_nt_MAFFT/50316at5125_nt.mafft.fasta
- Fven2_nt_MAFFT/22923at5125_nt.mafft.fasta
- Fven2_nt_MAFFT/33472at5125_nt.mafft.fasta
- Fven2_nt_MAFFT/18902at5125_nt.mafft.fasta
- Fven2_nt_MAFFT/11369at5125_nt.mafft.fasta
- Fven2_nt_MAFFT/34694at5125_nt.mafft.fasta
- Fven2_nt_MAFFT/57277at5125_nt.mafft.fasta
- Fven2_nt_MAFFT/19477at5125_nt.mafft.fasta
- Fven2_nt_MAFFT/30104at5125_nt.mafft.fasta
- Fven2_nt_MAFFT/46365at5125_nt.mafft.fasta
- Fven2_nt_MAFFT/27024at5125_nt.mafft.fasta
- Fven2_nt_MAFFT/18072at5125_nt.mafft.fasta
- Fven2_nt_MAFFT/9353at5125_nt.mafft.fasta
- Fven2_nt_MAFFT/38163at5125_nt.mafft.fasta
- Fven2_nt_MAFFT/35013at5125_nt.mafft.fasta
- Fven2_nt_MAFFT/44397at5125_nt.mafft.fasta
- Fven2_nt_MAFFT/58482at5125_nt.mafft.fasta
- Fven2_nt_MAFFT/23129at5125_nt.mafft.fasta
- Fven2_nt_MAFFT/7033at5125_nt.mafft.fasta
- Fven2_nt_MAFFT/40813at5125_nt.mafft.fasta
- Fven2_nt_MAFFT/35315at5125_nt.mafft.fasta
- Fven2_nt_MAFFT/61111at5125_nt.mafft.fasta
- Fven2_nt_MAFFT/55218at5125_nt.mafft.fasta
- Fven2_nt_MAFFT/32875at5125_nt.mafft.fasta
- Fven2_nt_MAFFT/47023at5125_nt.mafft.fasta
- Fven2_nt_MAFFT/4153at5125_nt.mafft.fasta
- Fven2_nt_MAFFT/26754at5125_nt.mafft.fasta
- Fven2_nt_MAFFT/24252at5125_nt.mafft.fasta
- Fven2_nt_MAFFT/25419at5125_nt.mafft.fasta
- Fven2_nt_MAFFT/43450at5125_nt.mafft.fasta
- Fven2_nt_MAFFT/58740at5125_nt.mafft.fasta
- Fven2_nt_MAFFT/37791at5125_nt.mafft.fasta
- Fven2_nt_MAFFT/34149at5125_nt.mafft.fasta
- Fven2_nt_MAFFT/38919at5125_nt.mafft.fasta
[truncated: 3,842 more entries]
