# Supplementary material for: Apicidin biosynthesis is linked to accessory chromosomes in Fusarium poae isolates
Source: BMC Genomics. 2021 Aug 4;22:591. doi: 10.1186/s12864-021-07617-y (PMC8340494; doi:10.1186/s12864-021-07617-y)
Supplement: Supplementary file 17 — Additional file 17. Compressed folder containing alignments for each of the 4141 orthologs used in BUSCO analysis. [file 12864_2021_7617_MOESM17_ESM.zip › Fven2_nt_MAFFT/1644at5125_nt.mafft.fasta]

>Fp105
atggcctcggtgcatgcaccccccgcggttcagcatcctggcgcgccaatgcctactggc
gcgaccaagcagcaggcggaagaagttttcaggaaacttaagcagatgaaggaacagggt
gttccacccacggatcccgaatacatcaaggcttcacagttcctgatgaacttccaacaa
cagcacaacatgcgacgtacccagcagcagtttatg---caacaacagcaaaaacagcag
atgcagaatgcgaccaatggttcgcctgccaatggtataatgcctggccgacctctccag
caaggctcaccacaagcggctcagcctgcatctagcacactcaacgcatccgcaatgccg
acccagagttcttctactccaatttctgccggcgcctcaccttcgaccggctcatcttcg
aatcacttcacccaacaacaactgggactgttaagacagcaaatccatgcgtttaaacta
ctcggaaagaatgctggagtatcgctacagctacaacaagccatcttcaaccagcgtcaa
cgcaggcaagcggccattgccgaaactgctcaagcagcacaagcatcaaaaaccaaccag
accgattctgaccccaacaaggacgcgcaaaatggacccgaagctacaaccgaagatgat
ggtgcagaaattcctaaggcgcacgtgttcaagacggtgaaatctccatatggcacaagc
atgattcgtcctgagatcaagtactttgaccactcgcagcgaaagaacagatggttcatt
cccggcgtctttcctacaggcattgatttcgatcacttgcgatatgagcgagaagtcgtt
gtttcgaacaggatgagacagcgctatgccgagttgaagaacctgcctggtgatctggct
cactgggactcctccaaggaaaacctggaggctgatgactctctcaagcgtaaggccatt
attgagatgaagagcattgctttgtacgctaagcagcgagcacttcgcgataagatcggg
cgacaaatgatgcattatgataatctcgcaatgacaaccaaccgatccagctatcgccga
atgaagaagcaaaatgtccgtgaagctcgcatcacagagaagcttgagaagcagcaacgt
gacgcccgggagaaccgtgagaagaagaagcacactgacttcctccatgccattaccagc
caccgaaaagagattcaggagtcggcttcctctcaacgtaccaaatcacacaagttgtct
cgtctcatgtaccagcaacacttcaacattgagaaggaagagcagaagcgtattgagaga
acggccaagcaacgtctgcaagcccttaaggccaacgatgaagaggcgtacctcaagctt
cttgaccaagccaaggatacccgtatcacacacttgctcaagcagaccgacggtttcttg
caccagcttgcctcttccgtcaaagcacagcagcgccaggctgctgaacgatacggcgat
ggcgaggagctgcccatggaagacaacagcgactacgacgaggacgacgagagcaacaag
aagattgactactatgccgtggcacatcgtattcgcgaggaggtcaccggacaagctgac
atgctcgtcggtggtaagctcaaagagtatcaggtcaagggtctgcagtggatgatttcg
ctgtacaacaacaacctcaacggtatcttggctgatgaaatgggtctcggaaagacgatt
caaaccatcagtctaatcacctatctgattgagcgaaaacagcaaccaggtccctatctc
gtcattgtgcctctcagtacactgaccaactggaacctggagtttgagcgatgggcacct
tctataaaccgcattgtttacaagggacctcccaacacccgtaaactacagcaggataag
atccgacaaggcgcattccaggttttgctcacaacctacgaatacatcatcaaggaccga
cctattctcagcaagattaagtggttccatatgattattgacgaaggtcaccgaatgaag
aactccaactccaaactgagctataccattcagcagtactaccacactcgtttccgactc
attctcactggaacaccattgcaaaacaatctctcagagctatgggctatgcttaacttt
gtcttaccaaatattttcaagtcggcaacaacttttgatgaatggttcaacacccccttt
gccaacacaggtggacaggataagatggaacttacggaagaagagcagattctcgtcatc
aggcgtcttcacaaggttctgcgacccttcctcctgcgtcgtctgaagaaggatgtcgag
aaagatcttcctgacaagacagaaaaagttatcaagtgcaaattctctgcacttcaatcc
aagctctacaagcagatggttacccataacaagcttgtcgttagtgacggcaagggtggc
aaaacgggtgctcgtggactcagcaacatgattatgcagctgcgaaagctttgtaatcat
ccatttgtatttgacgttgttgagaatgtcatgaacccgctcaacattagcaacgatttg
ttgtggcgaacagcgggcaaatttgagctgctggacagaattctgcccaagtatcaagca
actggccatcgtgtcctcatgttcttccaaatgactgccatcatggacatcatggaggac
tacctccgatacaggcgagtggagtatcttcgattggatggtacgaccaaatccgacgag
cgttccgacttgctcagggagttcaatgccccggattcgaagtacttcatgttcttgctt
tcgacccgtgctggtggattgggtctcaacttgcaaacggccgatacagtcatcatctat
gattccgattggaatcctcaccaagatctgcaggctcaggatcgtgcccatcgtattggt
caaaagaacgaagtccgaatcttgcgacttatcagctccaactcggttgaagagaaaatt
cttgaacgagctcgattcaagttggatatggatggaaaggttatccaggctggtcgtttc
gataacaagtcatcagaaacagatcgtgatgccatgcttcgcaccctgttggagacagcc
gatatggccgaatcgggtgagcaggatgagatggaggacgaagagctcaacatgctactg
gcacgtagtgatgaagagataacggtgtttcaaaagctcgacgaggaacggatgaggacc
tcgccttatggtactggaccaggcaccaaggctcgactaatgggcgaggatgaattgccc
gagatttatttgaacgaaggcaaccctatggacgaggagactgaggaggtcatactgggt
cgcggtgctcgcgaacgcaccaaggtcaaatatgacgacggtctcactgaagagcaatgg
ttgatggcagtggacgatgatgatgactctcctgaagcggctgctgctcgcaagcaagcc
cgtagggacaggcgtgacaacaacaggttaaagaaatctgcactcctcaactcgatggat
gaatcacctactggcagtagagcaagcactgag------gagatcgagatcgagattgag
acaccaaagaaacgagggcgcaaaccaggtagtaagaacgagaagcgtaaggctgaggat
ggtaatgatgagccgcctcccaagaagcgacgtggacctcaaggccggcctagcaaggtc
agtctcgaatcacgaattccagcccaccagcgagaagtgctgcagaagagtcttcgcagc
ctttacgatggtctaatgacattggaggtggacgatattgaacccccagaggatgacgag
tcggatccaggcaagcgtctcatcattggacccttcatcaaattaccccccaagcgcgac
tatgccgactactacctcatcatccagaatcctatttgcatgaaccagattcagacccga
atcaagaaggaagagtatacctcgctgagcggactgcggaaagacatcgaactgatgatc
cgcaactgccaaacgtacaacgaggatggaagcattctgtatcaggatgctaagatcatg
aacgaattcttcaactccaagtaccaagaagaactggcagcgcatcctgaacttcaagag
cttgaagaagggggcaaggacagttcagtggcgccctctggcagcggcggcacacctcaa
cccagtggcactcgcatcaagttgatttcaaatagcgcaaaggaagcgaacggcggtagc
actgccgcacagagtgacgaggaatga
>Fp108
atggcctcggtgcatgcaccccccgcggttcagcatcctggcgcgccaatgcctactggc
gcgaccaagcagcaggcggaagaagttttcaggaaacttaagcagatgaaggaacagggt
gttccacccacggatcccgaatacatcaaggcttcacagttcctgatgaacttccaacaa
cagcacaacatgcgacgtacccagcagcagtttatg---caacaacagcaaaaacagcag
atgcagaatgcgaccaatggttcgcctgccaatggtataatgcctggccgacctctccag
caaggctcaccacaagcggctcagcctgcatctagcacactcaacgcatccgcaatgccg
acccagagttcttctactccaatttctgccggcgcctcaccttcgaccggctcatcttcg
aatcacttcacccaacaacaactgggactgttaagacagcaaatccatgcgtttaaacta
ctcggaaagaatgctggagtatcgctacagctacaacaagccatcttcaaccagcgtcaa
cgcaggcaagcggccattgccgaaactgctcaagcagcacaagcatcaaaaaccaaccag
accgattctgaccccaacaaggacgcgcaaaatggacccgaagctacaaccgaagatgat
ggtgcagaaattcctaaggcgcacgtgttcaagacggtgaaatctccatatggcacaagc
atgattcgtcctgagatcaagtactttgaccactcgcagcgaaagaacagatggttcatt
cccggcgtctttcctacaggcattgatttcgatcacttgcgatatgagcgagaagtcgtt
gtttcgaacaggatgagacagcgctatgccgagttgaagaacctgcctggtgatctggct
cactgggactcctccaaggaaaacctggaggctgatgactctctcaagcgtaaggccatt
attgagatgaagagcattgctttgtacgctaagcagcgagcacttcgcgataagatcggg
cgacaaatgatgcattatgataatctcgcaatgacaaccaaccgatccagctatcgccga
atgaagaagcaaaatgtccgtgaagctcgcatcacagagaagcttgagaagcagcaacgt
gacgcccgggagaaccgtgagaagaagaagcacactgacttcctccatgccattaccagc
caccgaaaagagattcaggagtcggcttcctctcaacgtaccaaatcacacaagttgtct
cgtctcatgtaccagcaacacttcaacattgagaaggaagagcagaagcgtattgagaga
acggccaagcaacgtctgcaagcccttaaggccaacgatgaagaggcgtacctcaagctt
cttgaccaagccaaggatacccgtatcacacacttgctcaagcagaccgacggtttcttg
caccagcttgcctcttccgtcaaagcacagcagcgccaggctgctgaacgatacggcgat
ggcgaggagctgcccatggaagacaacagcgactacgacgaggacgacgagagcaacaag
aagattgactactatgccgtggcacatcgtattcgcgaggaggtcaccggacaagctgac
atgctcgtcggtggtaagctcaaagagtatcaggtcaagggtctgcagtggatgatttcg
ctgtacaacaacaacctcaacggtatcttggctgatgaaatgggtctcggaaagacgatt
caaaccatcagtctaatcacctatctgattgagcgaaaacagcaaccaggtccctatctc
gtcattgtgcctctcagtacactgaccaactggaacctggagtttgagcgatgggcacct
tctataaaccgcattgtttacaagggacctcccaacacccgtaaactacagcaggataag
atccgacaaggcgcattccaggttttgctcacaacctacgaatacatcatcaaggaccga
cctattctcagcaagattaagtggttccatatgattattgacgaaggtcaccgaatgaag
aactccaactccaaactgagctataccattcagcagtactaccacactcgtttccgactc
attctcactggaacaccattgcaaaacaatctctcagagctatgggctatgcttaacttt
gtcttaccaaatattttcaagtcggcaacaacttttgatgaatggttcaacacccccttt
gccaacacaggtggacaggataagatggaacttacggaagaagagcagattctcgtcatc
aggcgtcttcacaaggttctgcgacccttcctcctgcgtcgtctgaagaaggatgtcgag
aaagatcttcctgacaagacagaaaaagttatcaagtgcaaattctctgcacttcaatcc
aagctctacaagcagatggttacccataacaagcttgtcgttagtgacggcaagggtggc
aaaacgggtgctcgtggactcagcaacatgattatgcagctgcgaaagctttgtaatcat
ccatttgtatttgacgttgttgagaatgtcatgaacccgctcaacattagcaacgatttg
ttgtggcgaacagcgggcaaatttgagctgctggacagaattctgcccaagtatcaagca
actggccatcgtgtcctcatgttcttccaaatgactgccatcatggacatcatggaggac
tacctccgatacaggcgagtggagtatcttcgattggatggtacgaccaaatccgacgag
cgttccgacttgctcagggagttcaatgccccggattcgaagtacttcatgttcttgctt
tcgacccgtgctggtggattgggtctcaacttgcaaacggccgatacagtcatcatctat
gattccgattggaatcctcaccaagatctgcaggctcaggatcgtgcccatcgtattggt
caaaagaacgaagtccgaatcttgcgacttatcagctccaactcggttgaagagaaaatt
cttgaacgagctcgattcaagttggatatggatggaaaggttatccaggctggtcgtttc
gataacaagtcatcagaaacagatcgtgatgccatgcttcgcaccctgttggagacagcc
gatatggccgaatcgggtgagcaggatgagatggaggacgaagagctcaacatgctactg
gcacgtagtgatgaagagataacggtgtttcaaaagctcgacgaggaacggatgaggacc
tcgccttatggtactggaccaggcaccaaggctcgactaatgggcgaggatgaattgccc
gagatttatttgaacgaaggcaaccctatggacgaggagactgaggaggtcatactgggt
cgcggtgctcgcgaacgcaccaaggtcaaatatgacgacggtctcactgaagagcaatgg
ttgatggcagtggacgatgatgatgactctcctgaagcggctgctgctcgcaagcaagcc
cgtagggacaggcgtgacaacaacaggttaaagaaatctgcactcctcaactcgatggat
gaatcacctactggcagtagagcaagcactgag------gagatcgagatcgagattgag
acaccaaagaaacgagggcgcaaaccaggtagtaagaacgagaagcgtaaggctgaggat
ggtaatgatgagccgcctcccaagaagcgacgtggacctcaaggccggcctagcaaggtc
agtctcgaatcacgaattccagcccaccagcgagaagtgctgcagaagagtcttcgcagc
ctttacgatggtctaatgacattggaggtggacgatattgaacccccagaggatgacgag
tcggatccaggcaagcgtctcatcattggacccttcatcaaattaccccccaagcgcgac
tatgccgactactacctcatcatccagaatcctatttgcatgaaccagattcagacccga
atcaagaaggaagagtatacctcgctgagcggactgcggaaagacatcgaactgatgatc
cgcaactgccaaacgtacaacgaggatggaagcattctgtatcaggatgctaagatcatg
aacgaattcttcaactccaagtaccaagaagaactggcagcgcatcctgaacttcaagag
cttgaagaagggggcaaggacagttcagtggcgccctctggcagcggcggcacacctcaa
cccagtggcactcgcatcaagttgatttcaaatagcgcaaaggaagcgaacggcggtagc
actgccgcacagagtgacgaggaatga
>Fp118
atggcctcggtgcatgcaccccccgcggttcagcatcctggcgcgccaatgcctactggc
gcgaccaagcagcaggcggaagaagttttcaggaaacttaagcagatgaaggaacagggt
gttccacccacggatcccgaatacatcaaggcttcacagttcctgatgaacttccaacaa
cagcacaacatgcgacgtacccagcagcagtttatg---caacaacagcaaaaacagcag
atgcagaatgcgaccaatggttcgcctgccaatggtataatgcctggccgacctctccag
caaggctcaccacaagcggctcagcctgcatctagcacactcaacgcatccgcaatgccg
acccagagttcttctactccaatttctgccggcgcctcaccttcgaccggctcatcttcg
aatcacttcacccaacaacaactgggactgttaagacagcaaatccatgcgtttaaacta
ctcggaaagaatgctggagtatcgctacagctacaacaagccatcttcaaccagcgtcaa
cgcaggcaagcggccattgccgaaactgctcaagcagcacaagcatcaaaaaccaaccag
accgattctgaccccaacaaggacgcgcaaaatggacccgaagctacaaccgaagatgat
ggtgcagaaattcctaaggcgcacgtgttcaagacggtgaaatctccatatggcacaagc
atgattcgtcctgagatcaagtactttgaccactcgcagcgaaagaacagatggttcatt
cccggcgtctttcctacaggcattgatttcgatcacttgcgatatgagcgagaagtcgtt
gtttcgaacaggatgagacagcgctatgccgagttgaagaacctgcctggtgatctggct
cactgggactcctccaaggaaaacctggaggctgatgactctctcaagcgtaaggccatt
attgagatgaagagcattgctttgtacgctaagcagcgagcacttcgcgataagatcggg
cgacaaatgatgcattatgataatctcgcaatgacaaccaaccgatccagctatcgccga
atgaagaagcaaaatgtccgtgaagctcgcatcacagagaagcttgagaagcagcaacgt
gacgcccgggagaaccgtgagaagaagaagcacactgacttcctccatgccattaccagc
caccgaaaagagattcaggagtcggcttcctctcaacgtaccaaatcacacaagttgtct
cgtctcatgtaccagcaacacttcaacattgagaaggaagagcagaagcgtattgagaga
acggccaagcaacgtctgcaagcccttaaggccaacgatgaagaggcgtacctcaagctt
cttgaccaagccaaggatacccgtatcacacacttgctcaagcagaccgacggtttcttg
caccagcttgcctcttccgtcaaagcacagcagcgccaggctgctgaacgatacggcgat
ggcgaggagctgcccatggaagacaacagcgactacgacgaggacgacgagagcaacaag
aagattgactactatgccgtggcacatcgtattcgcgaggaggtcaccggacaagctgac
atgctcgtcggtggtaagctcaaagagtatcaggtcaagggtctgcagtggatgatttcg
ctgtacaacaacaacctcaacggtatcttggctgatgaaatgggtctcggaaagacgatt
caaaccatcagtctaatcacctatctgattgagcgaaaacagcaaccaggtccctatctc
gtcattgtgcctctcagtacactgaccaactggaacctggagtttgagcgatgggcacct
tctataaaccgcattgtttacaagggacctcccaacacccgtaaactacagcaggataag
atccgacaaggcgcattccaggttttgctcacaacctacgaatacatcatcaaggaccga
cctattctcagcaagattaagtggttccatatgattattgacgaaggtcaccgaatgaag
aactccaactccaaactgagctataccattcagcagtactaccacactcgtttccgactc
attctcactggaacaccattgcaaaacaatctctcagagctatgggctatgcttaacttt
gtcttaccaaatattttcaagtcggcaacaacttttgatgaatggttcaacacccccttt
gccaacacaggtggacaggataagatggaacttacggaagaagagcagattctcgtcatc
aggcgtcttcacaaggttctgcgacccttcctcctgcgtcgtctgaagaaggatgtcgag
aaagatcttcctgacaagacagaaaaagttatcaagtgcaaattctctgcacttcaatcc
aagctctacaagcagatggttacccataacaagcttgtcgttagtgacggcaagggtggc
aaaacgggtgctcgtggactcagcaacatgattatgcagctgcgaaagctttgtaatcat
ccatttgtatttgacgttgttgagaatgtcatgaacccgctcaacattagcaacgatttg
ttgtggcgaacagcgggcaaatttgagctgctggacagaattctgcccaagtatcaagca
actggccatcgtgtcctcatgttcttccaaatgactgccatcatggacatcatggaggac
tacctccgatacaggcgagtggagtatcttcgattggatggtacgaccaaatccgacgag
cgttccgacttgctcagggagttcaatgccccggattcgaagtacttcatgttcttgctt
tcgacccgtgctggtggattgggtctcaacttgcaaacggccgatacagtcatcatctat
gattccgattggaatcctcaccaagatctgcaggctcaggatcgtgcccatcgtattggt
caaaagaacgaagtccgaatcttgcgacttatcagctccaactcggttgaagagaaaatt
cttgaacgagctcgattcaagttggatatggatggaaaggttatccaggctggtcgtttc
gataacaagtcatcagaaacagatcgtgatgccatgcttcgcaccctgttggagacagcc
gatatggccgaatcgggtgagcaggatgagatggaggacgaagagctcaacatgctactg
gcacgtagtgatgaagagataacggtgtttcaaaagctcgacgaggaacggatgaggacc
tcgccttatggtactggaccaggcaccaaggctcgactaatgggcgaggatgaattgccc
gagatttatttgaacgaaggcaaccctatggacgaggagactgaggaggtcatactgggt
cgcggtgctcgcgaacgcaccaaggtcaaatatgacgacggtctcactgaagagcaatgg
ttgatggcagtggacgatgatgatgactctcctgaagcggctgctgctcgcaagcaagcc
cgtagggacaggcgtgacaacaacaggttaaagaaatctgcactcctcaactcgatggat
gaatcacctactggcagtagagcaagcactgag------gagatcgagatcgagattgag
acaccaaagaaacgagggcgcaaaccaggtagtaagaacgagaagcgtaaggctgaggat
ggtaatgatgagccgcctcccaagaagcgacgtggacctcaaggccggcctagcaaggtc
agtctcgaatcacgaattccagcccaccagcgagaagtgctgcagaagagtcttcgcagc
ctttacgatggtctaatgacattggaggtggacgatattgaacccccagaggatgacgag
tcggatccaggcaagcgtctcatcattggacccttcatcaaattaccccccaagcgcgac
tatgccgactactacctcatcatccagaatcctatttgcatgaaccagattcagacccga
atcaagaaggaagagtatacctcgctgagcggactgcggaaagacatcgaactgatgatc
cgcaactgccaaacgtacaacgaggatggaagcattctgtatcaggatgctaagatcatg
aacgaattcttcaactccaagtaccaagaagaactggcagcgcatcctgaacttcaagag
cttgaagaagggggcaaggacagttcagtggcgccctctggcagcggcggcacacctcaa
cccagtggcactcgcatcaagttgatttcaaatagcgcaaaggaagcgaacggcggtagc
actgccgcacagagtgacgaggaatga
>Fp122
atggcctcggtgcatgcaccccccgcggttcagcatcctggcgcgccaatgcctactggc
gcgaccaagcagcaggcggaagaagttttcaggaaacttaagcagatgaaggaacagggt
gttccacccacggatcccgaatacatcaaggcttcacagttcctgatgaacttccaacaa
cagcacaacatgcgacgtacccagcagcagtttatg---caacaacagcaaaaacagcag
atgcagaatgcgaccaatggttcgcctgccaatggtataatgcctggccgacctctccag
caaggctcaccacaagcggctcagcctgcatctagcacactcaacgcatccgcaatgccg
acccagagttcttctactccaatttctgccggcgcctcaccttcgaccggctcatcttcg
aatcacttcacccaacaacaactgggactgttaagacagcaaatccatgcgtttaaacta
ctcggaaagaatgctggagtatcgctacagctacaacaagccatcttcaaccagcgtcaa
cgcaggcaagcggccattgccgaaactgctcaagcagcacaagcatcaaaaaccaaccag
accgattctgaccccaacaaggacgcgcaaaatggacccgaagctacaaccgaagatgat
ggtgcagaaattcctaaggcgcacgtgttcaagacggtgaaatctccatatggcacaagc
atgattcgtcctgagatcaagtactttgaccactcgcagcgaaagaacagatggttcatt
cccggcgtctttcctacaggcattgatttcgatcacttgcgatatgagcgagaagtcgtt
gtttcgaacaggatgagacagcgctatgccgagttgaagaacctgcctggtgatctggct
cactgggactcctccaaggaaaacctggaggctgatgactctctcaagcgtaaggccatt
attgagatgaagagcattgctttgtacgctaagcagcgagcacttcgcgataagatcggg
cgacaaatgatgcattatgataatctcgcaatgacaaccaaccgatccagctatcgccga
atgaagaagcaaaatgtccgtgaagctcgcatcacagagaagcttgagaagcagcaacgt
gacgcccgggagaaccgtgagaagaagaagcacactgacttcctccatgccattaccagc
caccgaaaagagattcaggagtcggcttcctctcaacgtaccaaatcacacaagttgtct
cgtctcatgtaccagcaacacttcaacattgagaaggaagagcagaagcgtattgagaga
acggccaagcaacgtctgcaagcccttaaggccaacgatgaagaggcgtacctcaagctt
cttgaccaagccaaggatacccgtatcacacacttgctcaagcagaccgacggtttcttg
caccagcttgcctcttccgtcaaagcacagcagcgccaggctgctgaacgatacggcgat
ggcgaggagctgcccatggaagacaacagcgactacgacgaggacgacgagagcaacaag
aagattgactactatgccgtggcacatcgtattcgcgaggaggtcaccggacaagctgac
atgctcgtcggtggtaagctcaaagagtatcaggtcaagggtctgcagtggatgatttcg
ctgtacaacaacaacctcaacggtatcttggctgatgaaatgggtctcggaaagacgatt
caaaccatcagtctaatcacctatctgattgagcgaaaacagcaaccaggtccctatctc
gtcattgtgcctctcagtacactgaccaactggaacctggagtttgagcgatgggcacct
tctataaaccgcattgtttacaagggacctcccaacacccgtaaactacagcaggataag
atccgacaaggcgcattccaggttttgctcacaacctacgaatacatcatcaaggaccga
cctattctcagcaagattaagtggttccatatgattattgacgaaggtcaccgaatgaag
aactccaactccaaactgagctataccattcagcagtactaccacactcgtttccgactc
attctcactggaacaccattgcaaaacaatctctcagagctatgggctatgcttaacttt
gtcttaccaaatattttcaagtcggcaacaacttttgatgaatggttcaacacccccttt
gccaacacaggtggacaggataagatggaacttacggaagaagagcagattctcgtcatc
aggcgtcttcacaaggttctgcgacccttcctcctgcgtcgtctgaagaaggatgtcgag
aaagatcttcctgacaagacagaaaaagttatcaagtgcaaattctctgcacttcaatcc
aagctctacaagcagatggttacccataacaagcttgtcgttagtgacggcaagggtggc
aaaacgggtgctcgtggactcagcaacatgattatgcagctgcgaaagctttgtaatcat
ccatttgtatttgacgttgttgagaatgtcatgaacccgctcaacattagcaacgatttg
ttgtggcgaacagcgggcaaatttgagctgctggacagaattctgcccaagtatcaagca
actggccatcgtgtcctcatgttcttccaaatgactgccatcatggacatcatggaggac
tacctccgatacaggcgagtggagtatcttcgattggatggtacgaccaaatccgacgag
cgttccgacttgctcagggagttcaatgccccggattcgaagtacttcatgttcttgctt
tcgacccgtgctggtggattgggtctcaacttgcaaacggccgatacagtcatcatctat
gattccgattggaatcctcaccaagatctgcaggctcaggatcgtgcccatcgtattggt
caaaagaacgaagtccgaatcttgcgacttatcagctccaactcggttgaagagaaaatt
cttgaacgagctcgattcaagttggatatggatggaaaggttatccaggctggtcgtttc
gataacaagtcatcagaaacagatcgtgatgccatgcttcgcaccctgttggagacagcc
gatatggccgaatcgggtgagcaggatgagatggaggacgaagagctcaacatgctactg
gcacgtagtgatgaagagataacggtgtttcaaaagctcgacgaggaacggatgaggacc
tcgccttatggtactggaccaggcaccaaggctcgactaatgggcgaggatgaattgccc
gagatttatttgaacgaaggcaaccctatggacgaggagactgaggaggtcatactgggt
cgcggtgctcgcgaacgcaccaaggtcaaatatgacgacggtctcactgaagagcaatgg
ttgatggcagtggacgatgatgatgactctcctgaagcggctgctgctcgcaagcaagcc
cgtagggacaggcgtgacaacaacaggttaaagaaatctgcactcctcaactcgatggat
gaatcacctactggcagtagagcaagcactgag------gagatcgagatcgagattgag
acaccaaagaaacgagggcgcaaaccaggtagtaagaacgagaagcgtaaggctgaggat
ggtaatgatgagccgcctcccaagaagcgacgtggacctcaaggccggcctagcaaggtc
agtctcgaatcacgaattccagcccaccagcgagaagtgctgcagaagagtcttcgcagc
ctttacgatggtctaatgacattggaggtggacgatattgaacccccagaggatgacgag
tcggatccaggcaagcgtctcatcattggacccttcatcaaattaccccccaagcgtgac
tatgccgactactacctcatcatccagaatcctatttgcatgaaccagattcagacccga
atcaagaaggaagagtatacctcgctgagcggactgcggaaagacatcgaactgatgatc
cgcaactgccaaacgtacaacgaggatggaagcattctgtatcaggatgctaagatcatg
aacgaattcttcaactccaagtaccaagaagaactggcagcgcatcctgaacttcaagag
cttgaagaagggggcaaggacagttcagtggcgccctctggcagcggcggcacacctcaa
cccagtggcactcgcatcaagttgatttcaaatagcgcaaaggaagcgaacggcggtagc
actgccgcacagagtgacgaggaatga
>Fp125
atggcctcggtgcatgcaccccccgcggttcagcatcctggcgcgccaatgcctactggc
gcgaccaagcagcaggcggaagaagttttcaggaaacttaagcagatgaaggaacagggt
gttccacccacggatcccgaatacatcaaggcttcacagttcctgatgaacttccaacaa
cagcacaacatgcgacgtacccagcagcagtttatg---caacaacagcaaaaacagcag
atgcagaatgcgaccaatggttcgcctgccaatggtataatgcctggccgacctctccag
caaggctcaccacaagcggctcagcctgcatctagcacactcaacgcatccgcaatgccg
acccagagttcttctactccaatttctgccggcgcctcaccttcgaccggctcatcttcg
aatcacttcacccaacaacaactgggactgttaagacagcaaatccatgcgtttaaacta
ctcggaaagaatgctggagtatcgctacagctacaacaagccatcttcaaccagcgtcaa
cgcaggcaagcggccattgccgaaactgctcaagcagcacaagcatcaaaaaccaaccag
accgattctgaccccaacaaggacgcgcaaaatggacccgaagctacaaccgaagatgat
ggtgcagaaattcctaaggcgcacgtgttcaagacggtgaaatctccatatggcacaagc
atgattcgtcctgagatcaagtactttgaccactcgcagcgaaagaacagatggttcatt
cccggcgtctttcctacaggcattgatttcgatcacttgcgatatgagcgagaagtcgtt
gtttcgaacaggatgagacagcgctatgccgagttgaagaacctgcctggtgatctggct
cactgggactcctccaaggaaaacctggaggctgatgactctctcaagcgtaaggccatt
attgagatgaagagcattgctttgtacgctaagcagcgagcacttcgcgataagatcggg
cgacaaatgatgcattatgataatctcgcaatgacaaccaaccgatccagctatcgccga
atgaagaagcaaaatgtccgtgaagctcgcatcacagagaagcttgagaagcagcaacgt
gacgcccgggagaaccgtgagaagaagaagcacactgacttcctccatgccattaccagc
caccgaaaagagattcaggagtcggcttcctctcaacgtaccaaatcacacaagttgtct
cgtctcatgtaccagcaacacttcaacattgagaaggaagagcagaagcgtattgagaga
acggccaagcaacgtctgcaagcccttaaggccaacgatgaagaggcgtacctcaagctt
cttgaccaagccaaggatacccgtatcacacacttgctcaagcagaccgacggtttcttg
caccagcttgcctcttccgtcaaagcacagcagcgccaggctgctgaacgatacggcgat
ggcgaggagctgcccatggaagacaacagcgactacgacgaggacgacgagagcaacaag
aagattgactactatgccgtggcacatcgtattcgcgaggaggtcaccggacaagctgac
atgctcgtcggtggtaagctcaaagagtatcaggtcaagggtctgcagtggatgatttcg
ctgtacaacaacaacctcaacggtatcttggctgatgaaatgggtctcggaaagacgatt
caaaccatcagtctaatcacctatctgattgagcgaaaacagcaaccaggtccctatctc
gtcattgtgcctctcagtacactgaccaactggaacctggagtttgagcgatgggcacct
tctataaaccgcattgtttacaagggacctcccaacacccgtaaactacagcaggataag
atccgacaaggcgcattccaggttttgctcacaacctacgaatacatcatcaaggaccga
cctattctcagcaagattaagtggttccatatgattattgacgaaggtcaccgaatgaag
aactccaactccaaactgagctataccattcagcagtactaccacactcgtttccgactc
attctcactggaacaccattgcaaaacaatctctcagagctatgggctatgcttaacttt
gtcttaccaaatattttcaagtcggcaacaacttttgatgaatggttcaacacccccttt
gccaacacaggtggacaggataagatggaacttacggaagaagagcagattctcgtcatc
aggcgtcttcacaaggttctgcgacccttcctcctgcgtcgtctgaagaaggatgtcgag
aaagatcttcctgacaagacagaaaaagttatcaagtgcaaattctctgcacttcaatcc
aagctctacaagcagatggttacccataacaagcttgtcgttagtgacggcaagggtggc
aaaacgggtgctcgtggactcagcaacatgattatgcagctgcgaaagctttgtaatcat
ccatttgtatttgacgttgttgagaatgtcatgaacccgctcaacattagcaacgatttg
ttgtggcgaacagcgggcaaatttgagctgctggacagaattctgcccaagtatcaagca
actggccatcgtgtcctcatgttcttccaaatgactgccatcatggacatcatggaggac
tacctccgatacaggcgagtggagtatcttcgattggatggtacgaccaaatccgacgag
cgttccgacttgctcagggagttcaatgccccggattcgaagtacttcatgttcttgctt
tcgacccgtgctggtggattgggtctcaacttgcaaacggccgatacagtcatcatctat
gattccgattggaatcctcaccaagatctgcaggctcaggatcgtgcccatcgtattggt
caaaagaacgaagtccgaatcttgcgacttatcagctccaactcggttgaagagaaaatt
cttgaacgagctcgattcaagttggatatggatggaaaggttatccaggctggtcgtttc
gataacaagtcatcagaaacagatcgtgatgccatgcttcgcaccctgttggagacagcc
gatatggccgaatcgggtgagcaggatgagatggaggacgaagagctcaacatgctactg
gcacgtagtgatgaagagataacggtgtttcaaaagctcgacgaggaacggatgaggacc
tcgccttatggtactggaccaggcaccaaggctcgactaatgggcgaggatgaattgccc
gagatttatttgaacgaaggcaaccctatggacgaggagactgaggaggtcatactgggt
cgcggtgctcgcgaacgcaccaaggtcaaatatgacgacggtctcactgaagagcaatgg
ttgatggcagtggacgatgatgatgactctcctgaagcggctgctgctcgcaagcaagcc
cgtagggacaggcgtgacaacaacaggttaaagaaatctgcactcctcaactcgatggat
gaatcacctactggcagtagagcaagcactgag------gagatcgagatcgagattgag
acaccaaagaaacgagggcgcaaaccaggtagtaagaacgagaagcgtaaggctgaggat
ggtaatgatgagccgcctcccaagaagcgacgtggacctcaaggccggcctagcaaggtc
agtctcgaatcacgaattccagcccaccagcgagaagtgctgcagaagagtcttcgcagc
ctttacgatggtctaatgacattggaggtggacgatattgaacccccagaggatgacgag
tcggatccaggcaagcgtctcatcattggacccttcatcaaattaccccccaagcgcgac
tatgccgactactacctcatcatccagaatcctatttgcatgaaccagattcagacccga
atcaagaaggaagagtatacctcgctgagcggactgcggaaagacatcgaactgatgatc
cgcaactgccaaacgtacaacgaggatggaagcattctgtatcaggatgctaagatcatg
aacgaattcttcaactccaagtaccaagaagaactggcagcgcatcctgaacttcaagag
cttgaagaagggggcaaggacagttcagtggcgccctctggcagcggcggcacacctcaa
cccagtggcactcgcatcaagttgatttcaaatagcgcaaaggaagcgaacggcggtagc
actgccgcacagagtgacgaggaatga
>Fp13r
atggcctcggtgcatgcaccccccgcggttcagcatcctggcgcgccaatgcctactggc
gcgaccaagcagcaggcggaagaagttttcaggaaacttaagcagatgaaggaacagggt
gttccacccacggatcccgaatacatcaaggcttcacagttcctgatgaacttccaacaa
cagcacaacatgcgacgtacccagcagcagtttatg---caacaacagcaaaaacagcag
atgcagaatgcgaccaatggttcgcctgccaatggtataatgcctggccgacctctccag
caaggctcaccacaagcggctcagcctgcatctagcacactcaacgcatccgcaatgccg
acccagagttcttctactccaatttctgccggcgcctcaccttcgaccggctcatcttcg
aatcacttcacccaacaacaactgggactgttaagacagcaaatccatgcgtttaaacta
ctcggaaagaatgctggagtatcgctacagctacaacaagccatcttcaaccagcgtcaa
cgcaggcaagcggccattgccgaaactgctcaagcagcacaagcatcaaaaaccaaccag
accgattctgaccccaacaaggacgcgcaaaatggacccgaagctacaaccgaagatgat
ggtgcagaaattcctaaggcgcacgtgttcaagacggtgaaatctccatatggcacaagc
atgattcgtcctgagatcaagtactttgaccactcgcagcgaaagaacagatggttcatt
cccggcgtctttcctacaggcattgatttcgatcacttgcgatatgagcgagaagtcgtt
gtttcgaacaggatgagacagcgctatgccgagttgaagaacctgcctggtgatctggct
cactgggactcctccaaggaaaacctggaggctgatgactctctcaagcgtaaggccatt
attgagatgaagagcattgctttgtacgctaagcagcgagcacttcgcgataagatcggg
cgacaaatgatgcattatgataatctcgcaatgacaaccaaccgatccagctatcgccga
atgaagaagcaaaatgtccgtgaagctcgcatcacagagaagcttgagaagcagcaacgt
gacgcccgggagaaccgtgagaagaagaagcacactgacttcctccatgccattaccagc
caccgaaaagagattcaggagtcggcttcctctcaacgtaccaaatcacacaagttgtct
cgtctcatgtaccagcaacacttcaacattgagaaggaagagcagaagcgtattgagaga
acggccaagcaacgtctgcaagcccttaaggccaacgatgaagaggcgtacctcaagctt
cttgaccaagccaaggatacccgtatcacacacttgctcaagcagaccgacggtttcttg
caccagcttgcctcttccgtcaaagcacagcagcgccaggctgctgaacgatacggcgat
ggcgaggagctgcccatggaagacaacagcgactacgacgaggacgacgagagcaacaag
aagattgactactatgccgtggcacatcgtattcgcgaggaggtcaccggacaagctgac
atgctcgtcggtggtaagctcaaagagtatcaggtcaagggtctgcagtggatgatttcg
ctgtacaacaacaacctcaacggtatcttggctgatgaaatgggtctcggaaagacgatt
caaaccatcagtctaatcacctatctgattgagcgaaaacagcaaccaggtccctatctc
gtcattgtgcctctcagtacactgaccaactggaacctggagtttgagcgatgggcacct
tctataaaccgcattgtttacaagggacctcccaacacccgtaaactacagcaggataag
atccgacaaggcgcattccaggttttgctcacaacctacgaatacatcatcaaggaccga
cctattctcagcaagattaagtggttccatatgattattgacgaaggtcaccgaatgaag
aactccaactccaaactgagctataccattcagcagtactaccacactcgtttccgactc
attctcactggaacaccattgcaaaacaatctctcagagctatgggctatgcttaacttt
gtcttaccaaatattttcaagtcggcaacaacttttgatgaatggttcaacacccccttt
gccaacacaggtggacaggataagatggaacttacggaagaagagcagattctcgtcatc
aggcgtcttcacaaggttctgcgacccttcctcctgcgtcgtctgaagaaggatgtcgag
aaagatcttcctgacaagacagaaaaagttatcaagtgcaaattctctgcacttcaatcc
aagctctacaagcagatggttacccataacaagcttgtcgttagtgacggcaagggtggc
aaaacgggtgctcgtggactcagcaacatgattatgcagctgcgaaagctttgtaatcat
ccatttgtatttgacgttgttgagaatgtcatgaacccgctcaacattagcaacgatttg
ttgtggcgaacagcgggcaaatttgagctgctggacagaattctgcccaagtatcaagca
actggccatcgtgtcctcatgttcttccaaatgactgccatcatggacatcatggaggac
tacctccgatacaggcgagtggagtatcttcgattggatggtacgaccaaatccgacgag
cgttccgacttgctcagggagttcaatgccccggattcgaagtacttcatgttcttgctt
tcgacccgtgctggtggattgggtctcaacttgcaaacggccgatacagtcatcatctat
gattccgattggaatcctcaccaagatctgcaggctcaggatcgtgcccatcgtattggt
caaaagaacgaagtccgaatcttgcgacttatcagctccaactcggttgaagagaaaatt
cttgaacgagctcgattcaagttggatatggatggaaaggttatccaggctggtcgtttc
gataacaagtcatcagaaacagatcgtgatgccatgcttcgcaccctgttggagacagcc
gatatggccgaatcgggtgagcaggatgagatggaggacgaagagctcaacatgctactg
gcacgtagtgatgaagagataacggtgtttcaaaagctcgacgaggaacggatgaggacc
tcgccttatggtactggaccaggcaccaaggctcgactaatgggcgaggatgaattgccc
gagatttatttgaacgaaggcaaccctatggacgaggagactgaggaggtcatactgggt
cgcggtgctcgcgaacgcaccaaggtcaaatatgacgacggtctcactgaagagcaatgg
ttgatggcagtggacgatgatgatgactctcctgaagcggctgctgctcgcaagcaagcc
cgtagggacaggcgtgacaacaacaggttaaagaaatctgcactcctcaactcgatggat
gaatcacctactggcagtagagcaagcactgag------gagatcgagatcgagattgag
acaccaaagaaacgagggcgcaaaccaggtagtaagaacgagaagcgtaaggctgaggat
ggtaatgatgagccgcctcccaagaagcgacgtggacctcaaggccggcctagcaaggtc
agtctcgaatcacgaattccagcccaccagcgagaagtgctgcagaagagtcttcgcagc
ctttacgatggtctaatgacattggaggtggacgatattgaacccccagaggatgacgag
tcggatccaggcaagcgtctcatcattggacccttcatcaaattaccccccaagcgcgac
tatgccgactactacctcatcatccagaatcctatttgcatgaaccggattcagacccga
atcaagaaggaagagtatacctcgctgagcggactgcggaaagacatcgaactgatgatc
cgcaactgccaaacgtacaacgaggatggaagcattctgtatcaggatgctaagatcatg
aacgaattcttcaactccaagtaccaagaagaactggcagcgcatcctgaacttcaagag
cttgaagaagggggcaaggacagttcagtggcgccctctggcagcggcggcacacctcaa
cccagtggcactcgcatcaagttgatttcaaatagcgcaaaggaagcgaacggcggtagc
actgccgcacagagtgacgaggaatga
>Fp144
atggcctcggtgcatgcaccccccgcggttcagcatcctggcgcgccaatgcctactggc
gcgaccaagcagcaggcggaagaagttttcaggaaacttaagcagatgaaggaacagggt
gttccacccacggatcccgaatacatcaaggcttcacagttcctgatgaacttccaacaa
cagcacaacatgcgacgtacccagcagcagtttatg---caacaacagcaaaaacagcag
atgcagaatgcgaccaatggttcgcctgccaatggtataatgcctggccgacctctccag
caaggctcaccacaagcggctcagcctgcatctagcacactcaacgcatccgcaatgccg
acccagagttcttctactccaatttctgccggcgcctcaccttcgaccggctcatcttcg
aatcacttcacccaacaacaactgggactgttaagacagcaaatccatgcgtttaaacta
ctcggaaagaatgctggagtatcgctacagctacaacaagccatcttcaaccagcgtcaa
cgcaggcaagcggccattgccgaaactgctcaagcagcacaagcatcaaaaaccaaccag
accgattctgaccccaacaaggacgcgcaaaatggacccgaagctacaaccgaagatgat
ggtgcagaaattcctaaggcgcacgtgttcaagacggtgaaatctccatatggcacaagc
atgattcgtcctgagatcaagtactttgaccactcgcagcgaaagaacagatggttcatt
cccggcgtctttcctacaggcattgatttcgatcacttgcgatatgagcgagaagtcgtt
gtttcgaacaggatgagacagcgctatgccgagttgaagaacctgcctggtgatctggct
cactgggactcctccaaggaaaacctggaggctgatgactctctcaagcgtaaggccatt
attgagatgaagagcattgctttgtacgctaagcagcgagcacttcgcgataagatcggg
cgacaaatgatgcattatgataatctcgcaatgacaaccaaccgatccagctatcgccga
atgaagaagcaaaatgtccgtgaagctcgcatcacagagaagcttgagaagcagcaacgt
gacgcccgggagaaccgtgagaagaagaagcacactgacttcctccatgccattaccagc
caccgaaaagagattcaggagtcggcttcctctcaacgtaccaaatcacacaagttgtct
cgtctcatgtaccagcaacacttcaacattgagaaggaagagcagaagcgtattgagaga
acggccaagcaacgtctgcaagcccttaaggccaacgatgaagaggcgtacctcaagctt
cttgaccaagccaaggatacccgtatcacacacttgctcaagcagaccgacggtttcttg
caccagcttgcctcttccgtcaaagcacagcagcgccaggctgctgaacgatacggcgat
ggcgaggagctgcccatggaagacaacagcgactacgacgaggacgacgagagcaacaag
aagattgactactatgccgtggcacatcgtattcgcgaggaggtcaccggacaagctgac
atgctcgtcggtggtaagctcaaagagtatcaggtcaagggtctgcagtggatgatttcg
ctgtacaacaacaacctcaacggtatcttggctgatgaaatgggtctcggaaagacgatt
caaaccatcagtctaatcacctatctgattgagcgaaaacagcaaccaggtccctatctc
gtcattgtgcctctcagtacactgaccaactggaacctggagtttgagcgatgggcacct
tctataaaccgcattgtttacaagggacctcccaacacccgtaaactacagcaggataag
atccgacaaggcgcattccaggttttgctcacaacctacgaatacatcatcaaggaccga
cctattctcagcaagattaagtggttccatatgattattgacgaaggtcaccgaatgaag
aactccaactccaaactgagctataccattcagcagtactaccacactcgtttccgactc
attctcactggaacaccattgcaaaacaatctctcagagctatgggctatgcttaacttt
gtcttaccaaatattttcaagtcggcaacaacttttgatgaatggttcaacacccccttt
gccaacacaggtggacaggataagatggaacttacggaagaagagcagattctcgtcatc
aggcgtcttcacaaggttctgcgacccttcctcctgcgtcgtctgaagaaggatgtcgag
aaagatcttcctgacaagacagaaaaagttatcaagtgcaaattctctgcacttcaatcc
aagctctacaagcagatggttacccataacaagcttgtcgttagtgacggcaagggtggc
aaaacgggtgctcgtggactcagcaacatgattatgcagctgcgaaagctttgtaatcat
ccatttgtatttgacgttgttgagaatgtcatgaacccgctcaacattagcaacgatttg
ttgtggcgaacagcgggcaaatttgagctgctggacagaattctgcccaagtatcaagca
actggccatcgtgtcctcatgttcttccaaatgactgccatcatggacatcatggaggac
tacctccgatacaggcgagtggagtatcttcgattggatggtacgaccaaatccgacgag
cgttccgacttgctcagggagttcaatgccccggattcgaagtacttcatgttcttgctt
tcgacccgtgctggtggattgggtctcaacttgcaaacggccgatacagtcatcatctat
gattccgattggaatcctcaccaagatctgcaggctcaggatcgtgcccatcgtattggt
caaaagaacgaagtccgaatcttgcgacttatcagctccaactcggttgaagagaaaatt
cttgaacgagctcgattcaagttggatatggatggaaaggttatccaggctggtcgtttc
gataacaagtcatcagaaacagatcgtgatgccatgcttcgcaccctgttggagacagcc
gatatggccgaatcgggtgagcaggatgagatggaggacgaagagctcaacatgctactg
gcacgtagtgatgaagagataacggtgtttcaaaagctcgacgaggaacggatgaggacc
tcgccttatggtactggaccaggcaccaaggctcgactaatgggcgaggatgaattgccc
gagatttatttgaacgaaggcaaccctatggacgaggagactgaggaggtcatactgggt
cgcggtgctcgcgaacgcaccaaggtcaaatatgacgacggtctcactgaagagcaatgg
ttgatggcagtggacgatgatgatgactctcctgaagcggctgctgctcgcaagcaagcc
cgtagggacaggcgtgacaacaacaggttaaagaaatctgcactcctcaactcgatggat
gaatcacctactggcagtagagcaagcactgag------gagatcgagatcgagattgag
acaccaaagaaacgagggcgcaaaccaggtagtaagaacgagaagcgtaaggctgaggat
ggtaatgatgagccgcctcccaagaagcgacgtggacctcaaggccggcctagcaaggtc
agtctcgaatcacgaattccagcccaccagcgagaagtgctgcagaagagtcttcgcagc
ctttacgatggtctaatgacattggaggtggacgatattgaacccccagaggatgacgag
tcggatccaggcaagcgtctcatcattggacccttcatcaaattaccccccaagcgcgac
tatgccgactactacctcatcatccagaatcctatttgcatgaaccagattcagacccga
atcaagaaggaagagtatacctcgctgagcggactgcggaaagacatcgaactgatgatc
cgcaactgccaaacgtacaacgaggatggaagcattctgtatcaggatgctaagatcatg
aacgaattcttcaactccaagtaccaagaagaactggcagcgcatcctgaacttcaagag
cttgaagaagggggcaaggacagttcagtggcgccctctggcagcggcggcacacctcaa
cccagtggcactcgcatcaagttgatttcaaatagcgcaaaggaagcgaacggcggtagc
actgccgcacagagtgacgaggaatga
>Fp146
atggcctcggtgcatgcaccccccgcggttcagcatcctggcgcgccaatgcctactggc
gcgaccaagcagcaggcggaagaagttttcaggaaacttaagcagatgaaggaacagggt
gttccacccacggatcccgaatacatcaaggcttcacagttcctgatgaacttccaacaa
cagcacaacatgcgacgtacccagcagcagtttatg---caacaacagcaaaaacagcag
atgcagaatgcgaccaatggttcgcctgccaatggtataatgcctggccgacctctccag
caaggctcaccacaagcggctcagcctgcatctagcacactcaacgcatccgcaatgccg
acccagagttcttctactccaatttctgccggcgcctcaccttcgaccggctcatcttcg
aatcacttcacccaacaacaactgggactgttaagacagcaaatccatgcgtttaaacta
ctcggaaagaatgctggagtatcgctacagctacaacaagccatcttcaaccagcgtcaa
cgcaggcaagcggccattgccgaaactgctcaagcagcacaagcatcaaaaaccaaccag
accgattctgaccccaacaaggacgcgcaaaatggacccgaagctacaaccgaagatgat
ggtgcagaaattcctaaggcgcacgtgttcaagacggtgaaatctccatatggcacaagc
atgattcgtcctgagatcaagtactttgaccactcgcagcgaaagaacagatggttcatt
cccggcgtctttcctacaggcattgatttcgatcacttgcgatatgagcgagaagtcgtt
gtttcgaacaggatgagacagcgctatgccgagttgaagaacctgcctggtgatctggct
cactgggactcctccaaggaaaacctggaggctgatgactctctcaagcgtaaggccatt
attgagatgaagagcattgctttgtacgctaagcagcgagcacttcgcgataagatcggg
cgacaaatgatgcattatgataatctcgcaatgacaaccaaccgatccagctatcgccga
atgaagaagcaaaatgtccgtgaagctcgcatcacagagaagcttgagaagcagcaacgt
gacgcccgggagaaccgtgagaagaagaagcacactgacttcctccatgccattaccagc
caccgaaaagagattcaggagtcggcttcctctcaacgtaccaaatcacacaagttgtct
cgtctcatgtaccagcaacacttcaacattgagaaggaagagcagaagcgtattgagaga
acggccaagcaacgtctgcaagcccttaaggccaacgatgaagaggcgtacctcaagctt
cttgaccaagccaaggatacccgtatcacacacttgctcaagcagaccgacggtttcttg
caccagcttgcctcttccgtcaaagcacagcagcgccaggctgctgaacgatacggcgat
ggcgaggagctgcccatggaagacaacagcgactacgacgaggacgacgagagcaacaag
aagattgactactatgccgtggcacatcgtattcgcgaggaggtcaccggacaagctgac
atgctcgtcggtggtaagctcaaagagtatcaggtcaagggtctgcagtggatgatttcg
ctgtacaacaacaacctcaacggtatcttggctgatgaaatgggtctcggaaagacgatt
caaaccatcagtctaatcacctatctgattgagcgaaaacagcaaccaggtccctatctc
gtcattgtgcctctcagtacactgaccaactggaacctggagtttgagcgatgggcacct
tctataaaccgcattgtttacaagggacctcccaacacccgtaaactacagcaggataag
atccgacaaggcgcattccaggttttgctcacaacctacgaatacatcatcaaggaccga
cctattctcagcaagattaagtggttccatatgattattgacgaaggtcaccgaatgaag
aactccaactccaaactgagctataccattcagcagtactaccacactcgtttccgactc
attctcactggaacaccattgcaaaacaatctctcagagctatgggctatgcttaacttt
gtcttaccaaatattttcaagtcggcaacaacttttgatgaatggttcaacacccccttt
gccaacacaggtggacaggataagatggaacttacggaagaagagcagattctcgtcatc
aggcgtcttcacaaggttctgcgacccttcctcctgcgtcgtctgaagaaggatgtcgag
aaagatcttcctgacaagacagaaaaagttatcaagtgcaaattctctgcacttcaatcc
aagctctacaagcagatggttacccataacaagcttgtcgttagtgacggcaagggtggc
aaaacgggtgctcgtggactcagcaacatgattatgcagctgcgaaagctttgtaatcat
ccatttgtatttgacgttgttgagaatgtcatgaacccgctcaacattagcaacgatttg
ttgtggcgaacagcgggcaaatttgagctgctggacagaattctgcccaagtatcaagca
actggccatcgtgtcctcatgttcttccaaatgactgccatcatggacatcatggaggac
tacctccgatacaggcgagtggagtatcttcgattggatggtacgaccaaatccgacgag
cgttccgacttgctcagggagttcaatgccccggattcgaagtacttcatgttcttgctt
tcgacccgtgctggtggattgggtctcaacttgcaaacggccgatacagtcatcatctat
gattccgattggaatcctcaccaagatctgcaggctcaggatcgtgcccatcgtattggt
caaaagaacgaagtccgaatcttgcgacttatcagctccaactcggttgaagagaaaatt
cttgaacgagctcgattcaagttggatatggatggaaaggttatccaggctggtcgtttc
gataacaagtcatcagaaacagatcgtgatgccatgcttcgcaccctgttggagacagcc
gatatggccgaatcgggtgagcaggatgagatggaggacgaagagctcaacatgctactg
gcacgtagtgatgaagagataacggtgtttcaaaagctcgacgaggaacggatgaggacc
tcgccttatggtactggaccaggcaccaaggctcgactaatgggcgaggatgaattgccc
gagatttatttgaacgaaggcaaccctatggacgaggagactgaggaggtcatactgggt
cgcggtgctcgcgaacgcaccaaggtcaaatatgacgacggtctcactgaagagcaatgg
ttgatggcagtggacgatgatgatgactctcctgaagcggctgctgctcgcaagcaagcc
cgtagggacaggcgtgacaacaacaggttaaagaaatctgcactcctcaactcgatggat
gaatcacctactggcagtagagcaagcactgag------gagatcgagatcgagattgag
acaccaaagaaacgagggcgcaaaccaggtagtaagaacgagaagcgtaaggctgaggat
ggtaatgatgagccgcctcccaagaagcgacgtggacctcaaggccggcctagcaaggtc
agtctcgaatcacgaattccagcccaccagcgagaagtgctgcagaagagtcttcgcagc
ctttacgatggtctaatgacattggaggtggacgatattgaacccccagaggatgacgag
tcggatccaggcaagcgtctcatcattggacccttcatcaaattaccccccaagcgcgac
tatgccgactactacctcatcatccagaatcctatttgcatgaaccggattcagacccga
atcaagaaggaagagtatacctcgctgagcggactgcggaaagacatcgaactgatgatc
cgcaactgccaaacgtacaacgaggatggaagcattctgtatcaggatgctaagatcatg
aacgaattcttcaactccaagtaccaagaagaactggcagcgcatcctgaacttcaagag
cttgaagaagggggcaaggacagttcagtggcgccctctggcagcggcggcacacctcaa
cccagtggcactcgcatcaagttgatttcaaatagcgcaaaggaagcgaacggcggtagc
actgccgcacagagtgacgaggaatga
>Fp155
atggcctcggtgcatgcaccccccgcggttcagcatcctggcgcgccaatgcctactggc
gcgaccaagcagcaggcggaagaagttttcaggaaacttaagcagatgaaggaacagggt
gttccacccacggatcccgaatacatcaaggcttcacagttcctgatgaacttccaacaa
cagcacaacatgcgacgtacccagcagcagtttatg---caacaacagcaaaaacagcag
atgcagaatgcgaccaatggttcgcctgccaatggtataatgcctggccgacctctccag
caaggctcaccacaagcggctcagcctgcatctagcacactcaacgcatccgcaatgccg
acccagagttcttctactccaatttctgccggcgcctcaccttcgaccggctcatcttcg
aatcacttcacccaacaacaactgggactgttaagacagcaaatccatgcgtttaaacta
ctcggaaagaatgctggagtatcgctacagctacaacaagccatcttcaaccagcgtcaa
cgcaggcaagcggccattgccgaaactgctcaagcagcacaagcatcaaaaaccaaccag
accgattctgaccccaacaaggacgcgcaaaatggacccgaagctacaaccgaagatgat
ggtgcagaaattcctaaggcgcacgtgttcaagacggtgaaatctccatatggcacaagc
atgattcgtcctgagatcaagtactttgaccactcgcagcgaaagaacagatggttcatt
cccggcgtctttcctacaggcattgatttcgatcacttgcgatatgagcgagaagtcgtt
gtttcgaacaggatgagacagcgctatgccgagttgaagaacctgcctggtgatctggct
cactgggactcctccaaggaaaacctggaggctgatgactctctcaagcgtaaggccatt
attgagatgaagagcattgctttgtacgctaagcagcgagcacttcgcgataagatcggg
cgacaaatgatgcattatgataatctcgcaatgacaaccaaccgatccagctatcgccga
atgaagaagcaaaatgtccgtgaagctcgcatcacagagaagcttgagaagcagcaacgt
gacgcccgggagaaccgtgagaagaagaagcacactgacttcctccatgccattaccagc
caccgaaaagagattcaggagtcggcttcctctcaacgtaccaaatcacacaagttgtct
cgtctcatgtaccagcaacacttcaacattgagaaggaagagcagaagcgtattgagaga
acggccaagcaacgtctgcaagcccttaaggccaacgatgaagaggcgtacctcaagctt
cttgaccaagccaaggatacccgtatcacacacttgctcaagcagaccgacggtttcttg
caccagcttgcctcttccgtcaaagcacagcagcgccaggctgctgaacgatacggcgat
ggcgaggagctgcccatggaagacaacagcgactacgacgaggacgacgagagcaacaag
aagattgactactatgccgtggcacatcgtattcgcgaggaggtcaccggacaagctgac
atgctcgtcggtggtaagctcaaagagtatcaggtcaagggtctgcagtggatgatttcg
ctgtacaacaacaacctcaacggtatcttggctgatgaaatgggtctcggaaagacgatt
caaaccatcagtctaatcacctatctgattgagcgaaaacagcaaccaggtccctatctc
gtcattgtgcctctcagtacactgaccaactggaacctggagtttgagcgatgggcacct
tctataaaccgcattgtttacaagggacctcccaacacccgtaaactacagcaggataag
atccgacaaggcgcattccaggttttgctcacaacctacgaatacatcatcaaggaccga
cctattctcagcaagattaagtggttccatatgattattgacgaaggtcaccgaatgaag
aactccaactccaaactgagctataccattcagcagtactaccacactcgtttccgactc
attctcactggaacaccattgcaaaacaatctctcagagctatgggctatgcttaacttt
gtcttaccaaatattttcaagtcggcaacaacttttgatgaatggttcaacacccccttt
gccaacacaggtggacaggataagatggaacttacggaagaagagcagattctcgtcatc
aggcgtcttcacaaggttctgcgacccttcctcctgcgtcgtctgaagaaggatgtcgag
aaagatcttcctgacaagacagaaaaagttatcaagtgcaaattctctgcacttcaatcc
aagctctacaagcagatggttacccataacaagcttgtcgttagtgacggcaagggtggc
aaaacgggtgctcgtggactcagcaacatgattatgcagctgcgaaagctttgtaatcat
ccatttgtatttgacgttgttgagaatgtcatgaacccgctcaacattagcaacgatttg
ttgtggcgaacagcgggcaaatttgagctgctggacagaattctgcccaagtatcaagca
actggccatcgtgtcctcatgttcttccaaatgactgccatcatggacatcatggaggac
tacctccgatacaggcgagtggagtatcttcgattggatggtacgaccaaatccgacgag
cgttccgacttgctcagggagttcaatgccccggattcgaagtacttcatgttcttgctt
tcgacccgtgctggtggattgggtctcaacttgcaaacggccgatacagtcatcatctat
gattccgattggaatcctcaccaagatctgcaggctcaggatcgtgcccatcgtattggt
caaaagaacgaagtccgaatcttgcgacttatcagctccaactcggttgaagagaaaatt
cttgaacgagctcgattcaagttggatatggatggaaaggttatccaggctggtcgtttc
gataacaagtcatcagaaacagatcgtgatgccatgcttcgcaccctgttggagacagcc
gatatggccgaatcgggtgagcaggatgagatggaggacgaagagctcaacatgctactg
gcacgtagtgatgaagagataacggtgtttcaaaagctcgacgaggaacggatgaggacc
tcgccttatggtactggaccaggcaccaaggctcgactaatgggcgaggatgaattgccc
gagatttatttgaacgaaggcaaccctatggacgaggagactgaggaggtcatactgggt
cgcggtgctcgcgaacgcaccaaggtcaaatatgacgacggtctcactgaagagcaatgg
ttgatggcagtggacgatgatgatgactctcctgaagcggctgctgctcgcaagcaagcc
cgtagggacaggcgtgacaacaacaggttaaagaaatctgcactcctcaactcgatggat
gaatcacctactggcagtagagcaagcactgag------gagatcgagatcgagattgag
acaccaaagaaacgagggcgcaaaccaggtagtaagaacgagaagcgtaaggctgaggat
ggtaatgatgagccgcctcccaagaagcgacgtggacctcaaggccggcctagcaaggtc
agtctcgaatcacgaattccagcccaccagcgagaagtgctgcagaagagtcttcgcagc
ctttacgatggtctaatgacattggaggtggacgatattgaacccccagaggatgacgag
tcggatccaggcaagcgtctcatcattggacccttcatcaaattaccccccaagcgcgac
tatgccgactactacctcatcatccagaatcctatttgcatgaaccagattcagacccga
atcaagaaggaagagtatacctcgctgagcggactgcggaaagacatcgaactgatgatc
cgcaactgccaaacgtacaacgaggatggaagcattctgtatcaggatgctaagatcatg
aacgaattcttcaactccaagtaccaagaagaactggcagcgcatcctgaacttcaagag
cttgaagaagggggcaaggacagttcagtggcgccctctggcagcggcggcacacctcaa
cccagtggcactcgcatcaagttgatttcaaatagcgcaaaggaagcgaacggcggtagc
actgccgcacagagtgacgaggaatga
>Fp157
atggcctcggtgcatgcaccccccgcggttcagcatcctggcgcgccaatgcctactggc
gcgaccaagcagcaggcggaagaagttttcaggaaacttaagcagatgaaggaacagggt
gttccacccacggatcccgaatacatcaaggcttcacagttcctgatgaacttccaacaa
cagcacaacatgcgacgtacccagcagcagtttatg---caacaacagcaaaaacagcag
atgcagaatgcgaccaatggttcgcctgccaatggtataatgcctggccgacctctccag
caaggctcaccacaagcggctcagcctgcatctagcacactcaacgcatccgcaatgccg
acccagagttcttctactccaatttctgccggcgcctcaccttcgaccggctcatcttcg
aatcacttcacccaacaacaactgggactgttaagacagcaaatccatgcgtttaaacta
ctcggaaagaatgctggagtatcgctacagctacaacaagccatcttcaaccagcgtcaa
cgcaggcaagcggccattgccgaaactgctcaagcagcacaagcatcaaaaaccaaccag
accgattctgaccccaacaaggacgcgcaaaatggacccgaagctacaaccgaagatgat
ggtgcagaaattcctaaggcgcacgtgttcaagacggtgaaatctccatatggcacaagc
atgattcgtcctgagatcaagtactttgaccactcgcagcgaaagaacagatggttcatt
cccggcgtctttcctacaggcattgatttcgatcacttgcgatatgagcgagaagtcgtt
gtttcgaacaggatgagacagcgctatgccgagttgaagaacctgcctggtgatctggct
cactgggactcctccaaggaaaacctggaggctgatgactctctcaagcgtaaggccatt
attgagatgaagagcattgctttgtacgctaagcagcgagcacttcgcgataagatcggg
cgacaaatgatgcattatgataatctcgcaatgacaaccaaccgatccagctatcgccga
atgaagaagcaaaatgtccgtgaagctcgcatcacagagaagcttgagaagcagcaacgt
gacgcccgggagaaccgtgagaagaagaagcacactgacttcctccatgccattaccagc
caccgaaaagagattcaggagtcggcttcctctcaacgtaccaaatcacacaagttgtct
cgtctcatgtaccagcaacacttcaacattgagaaggaagagcagaagcgtattgagaga
acggccaagcaacgtctgcaagcccttaaggccaacgatgaagaggcgtacctcaagctt
cttgaccaagccaaggatacccgtatcacacacttgctcaagcagaccgacggtttcttg
caccagcttgcctcttccgtcaaagcacagcagcgccaggctgctgaacgatacggcgat
ggcgaggagctgcccatggaagacaacagcgactacgacgaggacgacgagagcaacaag
aagattgactactatgccgtggcacatcgtattcgcgaggaggtcaccggacaagctgac
atgctcgtcggtggtaagctcaaagagtatcaggtcaagggtctgcagtggatgatttcg
ctgtacaacaacaacctcaacggtatcttggctgatgaaatgggtctcggaaagacgatt
caaaccatcagtctaatcacctatctgattgagcgaaaacagcaaccaggtccctatctc
gtcattgtgcctctcagtacactgaccaactggaacctggagtttgagcgatgggcacct
tctataaaccgcattgtttacaagggacctcccaacacccgtaaactacagcaggataag
atccgacaaggcgcattccaggttttgctcacaacctacgaatacatcatcaaggaccga
cctattctcagcaagattaagtggttccatatgattattgacgaaggtcaccgaatgaag
aactccaactccaaactgagctataccattcagcagtactaccacactcgtttccgactc
attctcactggaacaccattgcaaaacaatctctcagagctatgggctatgcttaacttt
gtcttaccaaatattttcaagtcggcaacaacttttgatgaatggttcaacacccccttt
gccaacacaggtggacaggataagatggaacttacggaagaagagcagattctcgtcatc
aggcgtcttcacaaggttctgcgacccttcctcctgcgtcgtctgaagaaggatgtcgag
aaagatcttcctgacaagacagaaaaagttatcaagtgcaaattctctgcacttcaatcc
aagctctacaagcagatggttacccataacaagcttgtcgttagtgacggcaagggtggc
aaaacgggtgctcgtggactcagcaacatgattatgcagctgcgaaagctttgtaatcat
ccatttgtatttgacgttgttgagaatgtcatgaacccgctcaacattagcaacgatttg
ttgtggcgaacagcgggcaaatttgagctgctggacagaattctgcccaagtatcaagca
actggccatcgtgtcctcatgttcttccaaatgactgccatcatggacatcatggaggac
tacctccgatacaggcgagtggagtatcttcgattggatggtacgaccaaatccgacgag
cgttccgacttgctcagggagttcaatgccccggattcgaagtacttcatgttcttgctt
tcgacccgtgctggtggattgggtctcaacttgcaaacggccgatacagtcatcatctat
gattccgattggaatcctcaccaagatctgcaggctcaggatcgtgcccatcgtattggt
caaaagaacgaagtccgaatcttgcgacttatcagctccaactcggttgaagagaaaatt
cttgaacgagctcgattcaagttggatatggatggaaaggttatccaggctggtcgtttc
gataacaagtcatcagaaacagatcgtgatgccatgcttcgcaccctgttggagacagcc
gatatggccgaatcgggtgagcaggatgagatggaggacgaagagctcaacatgctactg
gcacgtagtgatgaagagataacggtgtttcaaaagctcgacgaggaacggatgaggacc
tcgccttatggtactggaccaggcaccaaggctcgactaatgggcgaggatgaattgccc
gagatttatttgaacgaaggcaaccctatggacgaggagactgaggaggtcatactgggt
cgcggtgctcgcgaacgcaccaaggtcaaatatgacgacggtctcactgaagagcaatgg
ttgatggcagtggacgatgatgatgactctcctgaagcggctgctgctcgcaagcaagcc
cgtagggacaggcgtgacaacaacaggttaaagaaatctgcactcctcaactcgatggat
gaatcacctactggcagtagagcaagcactgag------gagatcgagatcgagattgag
acaccaaagaaacgagggcgcaaaccaggtagtaagaacgagaagcgtaaggctgaggat
ggtaatgatgagccgcctcccaagaagcgacgtggacctcaaggccggcctagcaaggtc
agtctcgaatcacgaattccagcccaccagcgagaagtgctgcagaagagtcttcgcagc
ctttacgatggtctaatgacattggaggtggacgatattgaacccccagaggatgacgag
tcggatccaggcaagcgtctcatcattggacccttcatcaaattaccccccaagcgcgac
tatgccgactactacctcatcatccagaatcctatttgcatgaaccggattcagacccga
atcaagaaggaagagtatacctcgctgagcggactgcggaaagacatcgaactgatgatc
cgcaactgccaaacgtacaacgaggatggaagcattctgtatcaggatgctaagatcatg
aacgaattcttcaactccaagtaccaagaagaactggcagcgcatcctgaacttcaagag
cttgaagaagggggcaaggacagttcagtggcgccctctggcagcggcggcacacctcaa
cccagtggcactcgcatcaagttgatttcaaatagcgcaaaggaagcgaacggcggtagc
actgccgcacagagtgacgaggaatga
>Fp16r
atggcctcggtgcatgcaccccccgcggttcagcatcctggcgcgccaatgcctactggc
gcgaccaagcagcaggcggaagaagttttcaggaaacttaagcagatgaaggaacagggt
gttccacccacggatcccgaatacatcaaggcttcacagttcctgatgaacttccaacaa
cagcacaacatgcgacgtacccagcagcagtttatg---caacaacagcaaaaacagcag
atgcagaatgcgaccaatggttcgcctgccaatggtataatgcctggccgacctctccag
caaggctcaccacaagcggctcagcctgcatctagcacactcaacgcatccgcaatgccg
acccagagttcttctactccaatttctgccggcgcctcaccttcgaccggctcatcttcg
aatcacttcacccaacaacaactgggactgttaagacagcaaatccatgcgtttaaacta
ctcggaaagaatgctggagtatcgctacagctacaacaagccatcttcaaccagcgtcaa
cgcaggcaagcggccattgccgaaactgctcaagcagcacaagcatcaaaaaccaaccag
accgattctgaccccaacaaggacgcgcaaaatggacccgaagctacaaccgaagatgat
ggtgcagaaattcctaaggcgcacgtgttcaagacggtgaaatctccatatggcacaagc
atgattcgtcctgagatcaagtactttgaccactcgcagcgaaagaacagatggttcatt
cccggcgtctttcctacaggcattgatttcgatcacttgcgatatgagcgagaagtcgtt
gtttcgaacaggatgagacagcgctatgccgagttgaagaacctgcctggtgatctggct
cactgggactcctccaaggaaaacctggaggctgatgactctctcaagcgtaaggccatt
attgagatgaagagcattgctttgtacgctaagcagcgagcacttcgcgataagatcggg
cgacaaatgatgcattatgataatctcgcaatgacaaccaaccgatccagctatcgccga
atgaagaagcaaaatgtccgtgaagctcgcatcacagagaagcttgagaagcagcaacgt
gacgcccgggagaaccgtgagaagaagaagcacactgacttcctccatgccattaccagc
caccgaaaagagattcaggagtcggcttcctctcaacgtaccaaatcacacaagttgtct
cgtctcatgtaccagcaacacttcaacattgagaaggaagagcagaagcgtattgagaga
acggccaagcaacgtctgcaagcccttaaggccaacgatgaagaggcgtacctcaagctt
cttgaccaagccaaggatacccgtatcacacacttgctcaagcagaccgacggtttcttg
caccagcttgcctcttccgtcaaagcacagcagcgccaggctgctgaacgatacggcgat
ggcgaggagctgcccatggaagacaacagcgactacgacgaggacgacgagagcaacaag
aagattgactactatgccgtggcacatcgtattcgcgaggaggtcaccggacaagctgac
atgctcgtcggtggtaagctcaaagagtatcaggtcaagggtctgcagtggatgatttcg
ctgtacaacaacaacctcaacggtatcttggctgatgaaatgggtctcggaaagacgatt
caaaccatcagtctaatcacctatctgattgagcgaaaacagcaaccaggtccctatctc
gtcattgtgcctctcagtacactgaccaactggaacctggagtttgagcgatgggcacct
tctataaaccgcattgtttacaagggacctcccaacacccgtaaactacagcaggataag
atccgacaaggcgcattccaggttttgctcacaacctacgaatacatcatcaaggaccga
cctattctcagcaagattaagtggttccatatgattattgacgaaggtcaccgaatgaag
aactccaactccaaactgagctataccattcagcagtactaccacactcgtttccgactc
attctcactggaacaccattgcaaaacaatctctcagagctatgggctatgcttaacttt
gtcttaccaaatattttcaagtcggcaacaacttttgatgaatggttcaacacccccttt
gccaacacaggtggacaggataagatggaacttacggaagaagagcagattctcgtcatc
aggcgtcttcacaaggttctgcgacccttcctcctgcgtcgtctgaagaaggatgtcgag
aaagatcttcctgacaagacagaaaaagttatcaagtgcaaattctctgcacttcaatcc
aagctctacaagcagatggttacccataacaagcttgtcgttagtgacggcaagggtggc
aaaacgggtgctcgtggactcagcaacatgattatgcagctgcgaaagctttgtaatcat
ccatttgtatttgacgttgttgagaatgtcatgaacccgctcaacattagcaacgatttg
ttgtggcgaacagcgggcaaatttgagctgctggacagaattctgcccaagtatcaagca
actggccatcgtgtcctcatgttcttccaaatgactgccatcatggacatcatggaggac
tacctccgatacaggcgagtggagtatcttcgattggatggtacgaccaaatccgacgag
cgttccgacttgctcagggagttcaatgccccggattcgaagtacttcatgttcttgctt
tcgacccgtgctggtggattgggtctcaacttgcaaacggccgatacagtcatcatctat
gattccgattggaatcctcaccaagatctgcaggctcaggatcgtgcccatcgtattggt
caaaagaacgaagtccgaatcttgcgacttatcagctccaactcggttgaagagaaaatt
cttgaacgagctcgattcaagttggatatggatggaaaggttatccaggctggtcgtttc
gataacaagtcatcagaaacagatcgtgatgccatgcttcgcaccctgttggagacagcc
gatatggccgaatcgggtgagcaggatgagatggaggacgaagagctcaacatgctactg
gcacgtagtgatgaagagataacggtgtttcaaaagctcgacgaggaacggatgaggacc
tcgccttatggtactggaccaggcaccaaggctcgactaatgggcgaggatgaattgccc
gagatttatttgaacgaaggcaaccctatggacgaggagactgaggaggtcatactgggt
cgcggtgctcgcgaacgcaccaaggtcaaatatgacgacggtctcactgaagagcaatgg
ttgatggcagtggacgatgatgatgactctcctgaagcggctgctgctcgcaagcaagcc
cgtagggacaggcgtgacaacaacaggttaaagaaatctgcactcctcaactcgatggat
gaatcacctactggcagtagagcaagcactgag------gagatcgagatcgagattgag
acaccaaagaaacgagggcgcaaaccaggtagtaagaacgagaagcgtaaggctgaggat
ggtaatgatgagccgcctcccaagaagcgacgtggacctcaaggccggcctagcaaggtc
agtctcgaatcacgaattccagcccaccagcgagaagtgctgcagaagagtcttcgcagc
ctttacgatggtctaatgacattggaggtggacgatattgaacccccagaggatgacgag
tcggatccaggcaagcgtctcatcattggacccttcatcaaattaccccccaagcgcgac
tatgccgactactacctcatcatccagaatcctatttgcatgaaccagattcagacccga
atcaagaaggaagagtatacctcgctgagcggactgcggaaagacatcgaactgatgatc
cgcaactgccaaacgtacaacgaggatggaagcattctgtatcaggatgctaagatcatg
aacgaattcttcaactccaagtaccaagaagaactggcagcgcatcctgaacttcaagag
cttgaagaagggggcaaggacagttcagtggcgccctctggcagcggcggcacacctcaa
cccagtggcactcgcatcaagttgatttcaaatagcgcaaaggaagcgaacggcggtagc
actgccgcacagagtgacgaggaatga
>Fp1r
atggcctcggtgcatgcaccccccgcggttcagcatcctggcgcgccaatgcctactggc
gcgaccaagcagcaggcggaagaagttttcaggaaacttaagcagatgaaggaacagggt
gttccacccacggatcccgaatacatcaaggcttcacagttcctgatgaacttccaacaa
cagcacaacatgcgacgtacccagcagcagtttatg---caacaacagcaaaaacagcag
atgcagaatgcgaccaatggttcgcctgccaatggtataatgcctggccgacctctccag
caaggctcaccacaagcggctcagcctgcatctagcacactcaacgcatccgcaatgccg
acccagagttcttctactccaatttctgccggcgcctcaccttcgaccggctcatcttcg
aatcacttcacccaacaacaactgggactgttaagacagcaaatccatgcgtttaaacta
ctcggaaagaatgctggagtatcgctacagctacaacaagccatcttcaaccagcgtcaa
cgcaggcaagcggccattgccgaaactgctcaagcagcacaagcatcaaaaaccaaccag
accgattctgaccccaacaaggacgcgcaaaatggacccgaagctacaaccgaagatgat
ggtgcagaaattcctaaggcgcacgtgttcaagacggtgaaatctccatatggcacaagc
atgattcgtcctgagatcaagtactttgaccactcgcagcgaaagaacagatggttcatt
cccggcgtctttcctacaggcattgatttcgatcacttgcgatatgagcgagaagtcgtt
gtttcgaacaggatgagacagcgctatgccgagttgaagaacctgcctggtgatctggct
cactgggactcctccaaggaaaacctggaggctgatgactctctcaagcgtaaggccatt
attgagatgaagagcattgctttgtacgctaagcagcgagcacttcgcgataagatcggg
cgacaaatgatgcattatgataatctcgcaatgacaaccaaccgatccagctatcgccga
atgaagaagcaaaatgtccgtgaagctcgcatcacagagaagcttgagaagcagcaacgt
gacgcccgggagaaccgtgagaagaagaagcacactgacttcctccatgccattaccagc
caccgaaaagagattcaggagtcggcttcctctcaacgtaccaaatcacacaagttgtct
cgtctcatgtaccagcaacacttcaacattgagaaggaagagcagaagcgtattgagaga
acggccaagcaacgtctgcaagcccttaaggccaacgatgaagaggcgtacctcaagctt
cttgaccaagccaaggatacccgtatcacacacttgctcaagcagaccgacggtttcttg
caccagcttgcctcttccgtcaaagcacagcagcgccaggctgctgaacgatacggcgat
ggcgaggagctgcccatggaagacaacagcgactacgacgaggacgacgagagcaacaag
aagattgactactatgccgtggcacatcgtattcgcgaggaggtcaccggacaagctgac
atgctcgtcggtggtaagctcaaagagtatcaggtcaagggtctgcagtggatgatttcg
ctgtacaacaacaacctcaacggtatcttggctgatgagatgggtctcggaaagacgatt
caaaccatcagtctaatcacctatctgattgagcgaaaacagcaaccaggtccctatctc
gtcattgtgcctctcagtacactgaccaactggaacctggagtttgagcgatgggcacct
tctataaaccgcattgtttacaagggacctcccaacacccgtaaactacagcaggataag
atccgacaaggcgcattccaggttttgctcacaacctacgaatacatcatcaaggaccga
cctattctcagcaagattaagtggttccatatgattattgacgaaggtcaccgaatgaag
aactccaactccaaactgagctataccattcagcagtactaccacactcgtttccgactc
attctcactggaacaccattgcaaaacaatctctcagagctatgggctatgcttaacttt
gtcttaccaaatattttcaagtcggcaacaacttttgatgaatggttcaacacccccttt
gccaacacaggtggacaggataagatggaacttacggaagaagagcagattctcgtcatc
aggcgtcttcacaaggttctgcgacccttcctcctgcgtcgtctgaagaaggatgtcgag
aaagatcttcctgacaagacagaaaaagttatcaagtgcaaattctctgcacttcaatcc
aagctctacaagcagatggttacccataacaagcttgtcgttagtgacggcaagggtggc
aaaacgggtgctcgtggactcagcaacatgattatgcagctgcgaaagctttgtaatcat
ccatttgtatttgacgttgttgagaatgtcatgaacccgctcaacattagcaacgatttg
ttgtggcgaacagcgggcaaatttgagctgctggacagaattctgcccaagtatcaagca
actggccatcgtgtcctcatgttcttccaaatgactgccatcatggacatcatggaggac
tacctccgatacaggcgagtggagtatcttcgattggatggtacgaccaaatccgacgag
cgttccgacttgctcagggagttcaatgccccggattcgaagtacttcatgttcttgctt
tcgacccgtgctggtggattgggtctcaacttgcaaacggccgatacagtcatcatctat
gattccgattggaatcctcaccaagatctgcaggctcaggatcgtgcccatcgtattggt
caaaagaacgaagtccgaatcttgcgacttatcagctccaactcggttgaagagaaaatt
cttgaacgagctcgattcaagttggatatggatggaaaggttatccaggctggtcgtttc
gataacaagtcatcagaaacagatcgtgatgccatgcttcgcaccctgttggagacagcc
gatatggccgaatcgggtgagcaggatgagatggaggacgaagagctcaacatgctactg
gcacgtagtgatgaagagataacggtgtttcaaaagctcgacgaggaacggatgaggacc
tcgccttatggtactggaccaggcaccaaggctcgactaatgggcgaggatgaattgccc
gagatttatttgaacgaaggcaaccctatggacgaggagactgaggaggtcatactgggt
cgcggtgctcgcgaacgcaccaaggtcaaatatgacgacggtctcactgaagagcaatgg
ttgatggcagtggacgatgatgatgactctcctgaagcggctgctgctcgcaagcaagcc
cgtagggacaggcgtgacaacaacaggttaaagaaatctgcactcctcaactcgatggat
gaatcacctactggcagtagagcaagcactgag------gagatcgagatcgagattgag
acaccaaagaaacgagggcgcaaaccaggtagtaagaacgagaagcgtaaggctgaggat
ggtaatgatgagccgcctcccaagaagcgacgtggacctcaaggccggcctagcaaggtc
agtctcgaatcacgaattccagcccaccagcgagaagtgctgcagaagagtcttcgcagc
ctttacgatggtctaatgacattggaggtggacgatattgaacccccagaggatgacgag
tcggatccaggcaagcgtctcatcattggacccttcatcaaattaccccccaagcgcgac
tatgccgactactacctcatcatccagaatcctatttgcatgaaccagattcagacccga
atcaagaaggaagagtatacctcgctgagcggactgcggaaagacatcgaactgatgatc
cgcaactgccaaacgtacaacgaggatggaagcattctgtatcaggatgctaagatcatg
aacgaattcttcaactccaagtaccaagaagaactggcagcgcatcctgaacttcaagag
cttgaagaagggggcaaggacagttcagtggcgccctctggcagcggcggcacacctcaa
cccagtggcactcgcatcaagttgatttcaaatagcgcaaaggaagcgaacggcggtagc
actgccgcacagagtgacgaggaatga
>Fp21r
atggcctcggtgcatgcaccccccgcggttcagcatcctggcgcgccaatgcctactggc
gcgaccaagcagcaggcggaagaagttttcaggaaacttaagcagatgaaggaacagggt
gttccacccacggatcccgaatacatcaaggcttcacagttcctgatgaacttccaacaa
cagcacaacatgcgacgtacccagcagcagtttatg---caacaacagcaaaaacagcag
atgcagaatgcgaccaatggttcgcctgccaatggtataatgcctggccgacctctccag
caaggctcaccacaagcggctcagcctgcatctagcacactcaacgcatccgcaatgccg
acccagagttcttctactccaatttctgccggcgcctcaccttcgaccggctcatcttcg
aatcacttcacccaacaacaactgggactgttaagacagcaaatccatgcgtttaaacta
ctcggaaagaatgctggagtatcgctacagctacaacaagccatcttcaaccagcgtcaa
cgcaggcaagcggccattgccgaaactgctcaagcagcacaagcatcaaaaaccaaccag
accgattctgaccccaacaaggacgcgcaaaatggacccgaagctacaaccgaagatgat
ggtgcagaaattcctaaggcgcacgtgttcaagacggtgaaatctccatatggcacaagc
atgattcgtcctgagatcaagtactttgaccactcgcagcgaaagaacagatggttcatt
cccggcgtctttcctacaggcattgatttcgatcacttgcgatatgagcgagaagtcgtt
gtttcgaacaggatgagacagcgctatgccgagttgaagaacctgcctggtgatctggct
cactgggactcctccaaggaaaacctggaggctgatgactctctcaagcgtaaggccatt
attgagatgaagagcattgctttgtacgctaagcagcgagcacttcgcgataagatcggg
cgacaaatgatgcattatgataatctcgcaatgacaaccaaccgatccagctatcgccga
atgaagaagcaaaatgtccgtgaagctcgcatcacagagaagcttgagaagcagcaacgt
gacgcccgggagaaccgtgagaagaagaagcacactgacttcctccatgccattaccagc
caccgaaaagagattcaggagtcggcttcctctcaacgtaccaaatcacacaagttgtct
cgtctcatgtaccagcaacacttcaacattgagaaggaagagcagaagcgtattgagaga
acggccaagcaacgtctgcaagcccttaaggccaacgatgaagaggcgtacctcaagctt
cttgaccaagccaaggatacccgtatcacacacttgctcaagcagaccgacggtttcttg
caccagcttgcctcttccgtcaaagcacagcagcgccaggctgctgaacgatacggcgat
ggcgaggagctgcccatggaagacaacagcgactacgacgaggacgacgagagcaacaag
aagattgactactatgccgtggcacatcgtattcgcgaggaggtcaccggacaagctgac
atgctcgtcggtggtaagctcaaagagtatcaggtcaagggtctgcagtggatgatttcg
ctgtacaacaacaacctcaacggtatcttggctgatgaaatgggtctcggaaagacgatt
caaaccatcagtctaatcacctatctgattgagcgaaaacagcaaccaggtccctatctc
gtcattgtgcctctcagtacactgaccaactggaacctggagtttgagcgatgggcacct
tctataaaccgcattgtttacaagggacctcccaacacccgtaaactacagcaggataag
atccgacaaggcgcattccaggttttgctcacaacctacgaatacatcatcaaggaccga
cctattctcagcaagattaagtggttccatatgattattgacgaaggtcaccgaatgaag
aactccaactccaaactgagctataccattcagcagtactaccacactcgtttccgactc
attctcactggaacaccattgcaaaacaatctctcagagctatgggctatgcttaacttt
gtcttaccaaatattttcaagtcggcaacaacttttgatgaatggttcaacacccccttt
gccaacacaggtggacaggataagatggaacttacggaagaagagcagattctcgtcatc
aggcgtcttcacaaggttctgcgacccttcctcctgcgtcgtctgaagaaggatgtcgag
aaagatcttcctgacaagacagaaaaagttatcaagtgcaaattctctgcacttcaatcc
aagctctacaagcagatggttacccataacaagcttgtcgttagtgacggcaagggtggc
aaaacgggtgctcgtggactcagcaacatgattatgcagctgcgaaagctttgtaatcat
ccatttgtatttgacgttgttgagaatgtcatgaacccgctcaacattagcaacgatttg
ttgtggcgaacagcgggcaaatttgagctgctggacagaattctgcccaagtatcaagca
actggccatcgtgtcctcatgttcttccaaatgactgccatcatggacatcatggaggac
tacctccgatacaggcgagtggagtatcttcgattggatggtacgaccaaatccgacgag
cgttccgacttgctcagggagttcaatgccccggattcgaagtacttcatgttcttgctt
tcgacccgtgctggtggattgggtctcaacttgcaaacggccgatacagtcatcatctat
gattccgattggaatcctcaccaagatctgcaggctcaggatcgtgcccatcgtattggt
caaaagaacgaagtccgaatcttgcgacttatcagctccaactcggttgaagagaaaatt
cttgaacgagctcgattcaagttggatatggatggaaaggttatccaggctggtcgtttc
gataacaagtcatcagaaacagatcgtgatgccatgcttcgcaccctgttggagacagcc
gatatggccgaatcgggtgagcaggatgagatggaggacgaagagctcaacatgctactg
gcacgtagtgatgaagagataacggtgtttcaaaagctcgacgaggaacggatgaggacc
tcgccttatggtactggaccaggcaccaaggctcgactaatgggcgaggatgaattgccc
gagatttatttgaacgaaggcaaccctatggacgaggagactgaggaggtcatactgggt
cgcggtgctcgcgaacgcaccaaggtcaaatatgacgacggtctcactgaagagcaatgg
ttgatggcagtggacgatgatgatgactctcctgaagcggctgctgctcgcaagcaagcc
cgtagggacaggcgtgacaacaacaggttaaagaaatctgcactcctcaactcgatggat
gaatcacctactggcagtagagcaagcactgag------gagatcgagatcgagattgag
acaccaaagaaacgagggcgcaaaccaggtagtaagaacgagaagcgtaaggctgaggat
ggtaatgatgagccgcctcccaagaagcgacgtggacctcaaggccggcctagcaaggtc
agtctcgaatcacgaattccagcccaccagcgagaagtgctgcagaagagtcttcgcagc
ctttacgatggtctaatgacattggaggtggacgatattgaacccccagaggatgacgag
tcggatccaggcaagcgtctcatcattggacccttcatcaaattaccccccaagcgcgac
tatgccgactactacctcatcatccagaatcctatttgcatgaaccagattcagacccga
atcaagaaggaagagtatacctcgctgagcggactgcggaaagacatcgaactgatgatc
cgcaactgccaaacgtacaacgaggatggaagcattctgtatcaggatgctaagatcatg
aacgaattcttcaactccaagtaccaagaagaactggcagcgcatcctgaacttcaagag
cttgaagaagggggcaaggacagttcagtggcgccctctggcagcggcggcacacctcaa
cccagtggcactcgcatcaagttgatttcaaatagcgcaaaggaagcgaacggcggtagc
actgccgcacagagtgacgaggaatga
>Fp24r
atggcctcggtgcatgcaccccccgcggttcagcatcctggcgcgccaatgcctactggc
gcgaccaagcagcaggcggaagaagttttcaggaaacttaagcagatgaaggaacagggt
gttccacccacggatcccgaatacatcaaggcttcacagttcctgatgaacttccaacaa
cagcacaacatgcgacgtacccagcagcagtttatg---caacaacagcaaaaacagcag
atgcagaatgcgaccaatggttcgcctgccaatggtataatgcctggccgacctctccag
caaggctcaccacaagcggctcagcctgcatctagcacactcaacgcatccgcaatgccg
acccagagttcttctactccaatttctgccggcgcctcaccttcgaccggctcatcttcg
aatcacttcacccaacaacaactgggactgttaagacagcaaatccatgcgtttaaacta
ctcggaaagaatgctggagtatcgctacagctacaacaagccatcttcaaccagcgtcaa
cgcaggcaagcggccattgccgaaactgctcaagcagcacaagcatcaaaaaccaaccag
accgattctgaccccaacaaggacgcgcaaaatggacccgaagctacaaccgaagatgat
ggtgcagaaattcctaaggcgcacgtgttcaagacggtgaaatctccatatggcacaagc
atgattcgtcctgagatcaagtactttgaccactcgcagcgaaagaacagatggttcatt
cccggcgtctttcctacaggcattgatttcgatcacttgcgatatgagcgagaagtcgtt
gtttcgaacaggatgagacagcgctatgccgagttgaagaacctgcctggtgatctggct
cactgggactcctccaaggaaaacctggaggctgatgactctctcaagcgtaaggccatt
attgagatgaagagcattgctttgtacgctaagcagcgagcacttcgcgataagatcggg
cgacaaatgatgcattatgataatctcgcaatgacaaccaaccgatccagctatcgccga
atgaagaagcaaaatgtccgtgaagctcgcatcacagagaagcttgagaagcagcaacgt
gacgcccgggagaaccgtgagaagaagaagcacactgacttcctccatgccattaccagc
caccgaaaagagattcaggagtcggcttcctctcaacgtaccaaatcacacaagttgtct
cgtctcatgtaccagcaacacttcaacattgagaaggaagagcagaagcgtattgagaga
acggccaagcaacgtctgcaagcccttaaggccaacgatgaagaggcgtacctcaagctt
cttgaccaagccaaggatacccgtatcacacacttgctcaagcagaccgacggtttcttg
caccagcttgcctcttccgtcaaagcacagcagcgccaggctgctgaacgatacggcgat
ggcgaggagctgcccatggaagacaacagcgactacgacgaggacgacgagagcaacaag
aagattgactactatgccgtggcacatcgtattcgcgaggaggtcaccggacaagctgac
atgctcgtcggtggtaagctcaaagagtatcaggtcaagggtctgcagtggatgatttcg
ctgtacaacaacaacctcaacggtatcttggctgatgaaatgggtctcggaaagacgatt
caaaccatcagtctaatcacctatctgattgagcgaaaacagcaaccaggtccctatctc
gtcattgtgcctctcagtacactgaccaactggaacctggagtttgagcgatgggcacct
tctataaaccgcattgtttacaagggacctcccaacacccgtaaactacagcaggataag
atccgacaaggcgcattccaggttttgctcacaacctacgaatacatcatcaaggaccga
cctattctcagcaagattaagtggttccatatgattattgacgaaggtcaccgaatgaag
aactccaactccaaactgagctataccattcagcagtactaccacactcgtttccgactc
attctcactggaacaccattgcaaaacaatctctcagagctatgggctatgcttaacttt
gtcttaccaaatattttcaagtcggcaacaacttttgatgaatggttcaacacccccttt
gccaacacaggtggacaggataagatggaacttacggaagaagagcagattctcgtcatc
aggcgtcttcacaaggttctgcgacccttcctcctgcgtcgtctgaagaaggatgtcgag
aaagatcttcctgacaagacagaaaaagttatcaagtgcaaattctctgcacttcaatcc
aagctctacaagcagatggttacccataacaagcttgtcgttagtgacggcaagggtggc
aaaacgggtgctcgtggactcagcaacatgattatgcagctgcgaaagctttgtaatcat
ccatttgtatttgacgttgttgagaatgtcatgaacccgctcaacattagcaacgatttg
ttgtggcgaacagcgggcaaatttgagctgctggacagaattctgcccaagtatcaagca
actggccatcgtgtcctcatgttcttccaaatgactgccatcatggacatcatggaggac
tacctccgatacaggcgagtggagtatcttcgattggatggtacgaccaaatccgacgag
cgttccgacttgctcagggagttcaatgccccggattcgaagtacttcatgttcttgctt
tcgacccgtgctggtggattgggtctcaacttgcaaacggccgatacagtcatcatctat
gattccgattggaatcctcaccaagatctgcaggctcaggatcgtgcccatcgtattggt
caaaagaacgaagtccgaatcttgcgacttatcagctccaactcggttgaagagaaaatt
cttgaacgagctcgattcaagttggatatggatggaaaggttatccaggctggtcgtttc
gataacaagtcatcagaaacagatcgtgatgccatgcttcgcaccctgttggagacagcc
gatatggccgaatcgggtgagcaggatgagatggaggacgaagagctcaacatgctactg
gcacgtagtgatgaagagataacggtgtttcaaaagctcgacgaggaacggatgaggacc
tcgccttatggtactggaccaggcaccaaggctcgactaatgggcgaggatgaattgccc
gagatttatttgaacgaaggcaaccctatggacgaggagactgaggaggtcatactgggt
cgcggtgctcgcgaacgcaccaaggtcaaatatgacgacggtctcactgaagagcaatgg
ttgatggcagtggacgatgatgatgactctcctgaagcggctgctgctcgcaagcaagcc
cgtagggacaggcgtgacaacaacaggttaaagaaatctgcactcctcaactcgatggat
gaatcacctactggcagtagagcaagcactgag------gagatcgagatcgagattgag
acaccaaagaaacgagggcgcaaaccaggtagtaagaacgagaagcgtaaggctgaggat
ggtaatgatgagccgcctcccaagaagcgacgtggacctcaaggccggcctagcaaggtc
agtctcgaatcacgaattccagcccaccagcgagaagtgctgcagaagagtcttcgcagc
ctttacgatggtctaatgacattggaggtggacgatattgaacccccagaggatgacgag
tcggatccaggcaagcgtctcatcattggacccttcatcaaattaccccccaagcgcgac
tatgccgactactacctcatcatccagaatcctatttgcatgaaccagattcagacccga
atcaagaaggaagagtatacctcgctgagcggactgcggaaagacatcgaactgatgatc
cgcaactgccaaacgtacaacgaggatggaagcattctgtatcaggatgctaagatcatg
aacgaattcttcaactccaagtaccaagaagaactggcagcgcatcctgaacttcaagag
cttgaagaagggggcaaggacagttcagtggcgccctctggcagcggcggcacacctcaa
cccagtggcactcgcatcaagttgatttcaaatagcgcaaaggaagcgaacggcggtagc
actgccgcacagagtgacgaggaatga
>Fp2516
atggcctcggtgcatgcaccccccgcggttcagcatcctggcgcgccaatgcctactggc
gcgaccaagcagcaggcggaagaagttttcaggaaacttaagcagatgaaggaacagggt
gttccacccacggatcccgaatacatcaaggcttcacagttcctgatgaacttccaacaa
cagcacaacatgcgacgtacccagcagcagtttatg---caacaacagcaaaaacagcag
atgcagaatgcgaccaatggttcgcctgccaatggtataatgcctggccgacctctccag
caaggctcaccacaagcggctcagcctgcatctagcacactcaacgcatccgcaatgccg
acccagagttcttctactccaatttctgccggcgcctcaccttcgaccggctcatcttcg
aatcacttcacccaacaacaactgggactgttaagacagcaaatccatgcgtttaaacta
ctcggaaagaatgctggagtatcgctacagctacaacaagccatcttcaaccagcgtcaa
cgcaggcaagcggccattgccgaaactgctcaagcagcacaagcatcaaaaaccaaccag
accgattctgaccccaacaaggacgcgcaaaatggacccgaagctacaaccgaagatgat
ggtgcagaaattcctaaggcgcacgtgttcaagacggtgaaatctccatatggcacaagc
atgattcgtcctgagatcaagtactttgaccactcgcagcgaaagaacagatggttcatt
cccggcgtctttcctacaggcattgatttcgatcacttgcgatatgagcgagaagtcgtt
gtttcgaacaggatgagacagcgctatgccgagttgaagaacctgcctggtgatctggct
cactgggactcctccaaggaaaacctggaggctgatgactctctcaagcgtaaggccatt
attgagatgaagagcattgctttgtacgctaagcagcgagcacttcgcgataagatcggg
cgacaaatgatgcattatgataatctcgcaatgacaaccaaccgatccagctatcgccga
atgaagaagcaaaatgtccgtgaagctcgcatcacagagaagcttgagaagcagcaacgt
gacgcccgggagaaccgtgagaagaagaagcacactgacttcctccatgccattaccagc
caccgaaaagagattcaggagtcggcttcctctcaacgtaccaaatcacacaagttgtct
cgtctcatgtaccagcaacacttcaacattgagaaggaagagcagaagcgtattgagaga
acggccaagcaacgtctgcaagcccttaaggccaacgatgaagaggcgtacctcaagctt
cttgaccaagccaaggatacccgtatcacacacttgctcaagcagaccgacggtttcttg
caccagcttgcctcttccgtcaaagcacagcagcgccaggctgctgaacgatacggcgat
ggcgaggagctgcccatggaagacaacagcgactacgacgaggacgacgagagcaacaag
aagattgactactatgccgtggcacatcgtattcgcgaggaggtcaccggacaagctgac
atgctcgtcggtggtaagctcaaagagtatcaggtcaagggtctgcagtggatgatttcg
ctgtacaacaacaacctcaacggtatcttggctgatgaaatgggtctcggaaagacgatt
caaaccatcagtctaatcacctatctgattgagcgaaaacagcaaccaggtccctatctc
gtcattgtgcctctcagtacactgaccaactggaacctggagtttgagcgatgggcacct
tctataaaccgcattgtttacaagggacctcccaacacccgtaaactacagcaggataag
atccgacaaggcgcattccaggttttgctcacaacctacgaatacatcatcaaggaccga
cctattctcagcaagattaagtggttccatatgattattgacgaaggtcaccgaatgaag
aactccaactccaaactgagctataccattcagcagtactaccacactcgtttccgactc
attctcactggaacaccattgcaaaacaatctctcagagctatgggctatgcttaacttt
gtcttaccaaatattttcaagtcggcaacaacttttgatgaatggttcaacacccccttt
gccaacacaggtggacaggataagatggaacttacggaagaagagcagattctcgtcatc
aggcgtcttcacaaggttctgcgacccttcctcctgcgtcgtctgaagaaggatgtcgag
aaagatcttcctgacaagacagaaaaagttatcaagtgcaaattctctgcacttcaatcc
aagctctacaagcagatggttacccataacaagcttgtcgttagtgacggcaagggtggc
aaaacgggtgctcgtggactcagcaacatgattatgcagctgcgaaagctttgtaatcat
ccatttgtatttgacgttgttgagaatgtcatgaacccgctcaacattagcaacgatttg
ttgtggcgaacagcgggcaaatttgagctgctggacagaattctgcccaagtatcaagca
actggccatcgtgtcctcatgttcttccaaatgactgccatcatggacatcatggaggac
tacctccgatacaggcgagtggagtatcttcgattggatggtacgaccaaatccgacgag
cgttccgacttgctcagggagttcaatgccccggattcgaagtacttcatgttcttgctt
tcgacccgtgctggtggattgggtctcaacttgcaaacggccgatacagtcatcatctat
gattccgattggaatcctcaccaagatctgcaggctcaggatcgtgcccatcgtattggt
caaaagaacgaagtccgaatcttgcgacttatcagctccaactcggttgaagagaaaatt
cttgaacgagctcgattcaagttggatatggatggaaaggttatccaggctggtcgtttc
gataacaagtcatcagaaacagatcgtgatgccatgcttcgcaccctgttggagacagcc
gatatggccgaatcgggtgagcaggatgagatggaggacgaagagctcaacatgctactg
gcacgtagtgatgaagagataacggtgtttcaaaagctcgacgaggaacggatgaggacc
tcgccttatggtactggaccaggcaccaaggctcgactaatgggcgaggatgaattgccc
gagatttatttgaacgaaggcaaccctatggacgaggagactgaggaggtcatactgggt
cgcggtgctcgcgaacgcaccaaggtcaaatatgacgacggtctcactgaagagcaatgg
ttgatggcagtggacgatgatgatgactctcctgaagcggctgctgctcgcaagcaagcc
cgtagggacaggcgtgacaacaacaggttaaagaaatctgcactcctcaactcgatggat
gaatcacctactggcagtagagcaagcactgag------gagatcgagatcgagattgag
acaccaaagaaacgagggcgcaaaccaggtagtaagaacgagaagcgtaaggctgaggat
ggtaatgatgagccgcctcccaagaagcgacgtggacctcaaggccggcctagcaaggtc
agtctcgaatcacgaattccagcccaccagcgagaagtgctgcagaagagtcttcgcagc
ctttacgatggtctaatgacattggaggtggacgatattgaacccccagaggatgacgag
tcggatccaggcaagcgtctcatcattggacccttcatcaaattaccccccaagcgcgac
tatgccgactactacctcatcatccagaatcctatttgcatgaaccagattcagacccga
atcaagaaggaagagtatacctcgctgagcggactgcggaaagacatcgaactgatgatc
cgcaactgccaaacgtacaacgaggatggaagcattctgtatcaggatgctaagatcatg
aacgaattcttcaactccaagtaccaagaagaactggcagcgcatcctgaacttcaagag
cttgaagaagggggcaaggacagttcagtggcgccctctggcagcggcggcacacctcaa
cccagtggcactcgcatcaagttgatttcaaatagcgcaaaggaagcgaacggcggtagc
actgccgcacagagtgacgaggaatga
>Fp26r
atggcctcggtgcatgcaccccccgcggttcagcatcctggcgcgccaatgcctactggc
gcgaccaagcagcaggcggaagaagttttcaggaaacttaagcagatgaaggaacagggt
gttccacccacggatcccgaatacatcaaggcttcacagttcctgatgaacttccaacaa
cagcacaacatgcgacgtacccagcagcagtttatg---caacaacagcaaaaacagcag
atgcagaatgcgaccaatggttcgcctgccaatggtataatgcctggccgacctctccag
caaggctcaccacaagcggctcagcctgcatctagcacactcaacgcatccgcaatgccg
acccagagttcttctactccaatttctgccggcgcctcaccttcgaccggctcatcttcg
aatcacttcacccaacaacaactgggactgttaagacagcaaatccatgcgtttaaacta
ctcggaaagaatgctggagtatcgctacagctacaacaagccatcttcaaccagcgtcaa
cgcaggcaagcggccattgccgaaactgctcaagcagcacaagcatcaaaaaccaaccag
accgattctgaccccaacaaggacgcgcaaaatggacccgaagctacaaccgaagatgat
ggtgcagaaattcctaaggcgcacgtgttcaagacggtgaaatctccatatggcacaagc
atgattcgtcctgagatcaagtactttgaccactcgcagcgaaagaacagatggttcatt
cccggcgtctttcctacaggcattgatttcgatcacttgcgatatgagcgagaagtcgtt
gtttcgaacaggatgagacagcgctatgccgagttgaagaacctgcctggtgatctggct
cactgggactcctccaaggaaaacctggaggctgatgactctctcaagcgtaaggccatt
attgagatgaagagcattgctttgtacgctaagcagcgagcacttcgcgataagatcggg
cgacaaatgatgcattatgataatctcgcaatgacaaccaaccgatccagctatcgccga
atgaagaagcaaaatgtccgtgaagctcgcatcacagagaagcttgagaagcagcaacgt
gacgcccgggagaaccgtgagaagaagaagcacactgacttcctccatgccattaccagc
caccgaaaagagattcaggagtcggcttcctctcaacgtaccaaatcacacaagttgtct
cgtctcatgtaccagcaacacttcaacattgagaaggaagagcagaagcgtattgagaga
acggccaagcaacgtctgcaagcccttaaggccaacgatgaagaggcgtacctcaagctt
cttgaccaagccaaggatacccgtatcacacacttgctcaagcagaccgacggtttcttg
caccagcttgcctcttccgtcaaagcacagcagcgccaggctgctgaacgatacggcgat
ggcgaggagctgcccatggaagacaacagcgactacgacgaggacgacgagagcaacaag
aagattgactactatgccgtggcacatcgtattcgcgaggaggtcaccggacaagctgac
atgctcgtcggtggtaagctcaaagagtatcaggtcaagggtctgcagtggatgatttcg
ctgtacaacaacaacctcaacggtatcttggctgatgagatgggtctcggaaagacgatt
caaaccatcagtctaatcacctatctgattgagcgaaaacagcaaccaggtccctatctc
gtcattgtgcctctcagtacactgaccaactggaacctggagtttgagcgatgggcacct
tctataaaccgcattgtttacaagggacctcccaacacccgtaaactacagcaggataag
atccgacaaggcgcattccaggttttgctcacaacctacgaatacatcatcaaggaccga
cctattctcagcaagattaagtggttccatatgattattgacgaaggtcaccgaatgaag
aactccaactccaaactgagctataccattcagcagtactaccacactcgtttccgactc
attctcactggaacaccattgcaaaacaatctctcagagctatgggctatgcttaacttt
gtcttaccaaatattttcaagtcggcaacaacttttgatgaatggttcaacacccccttt
gccaacacaggtggacaggataagatggaacttacggaagaagagcagattctcgtcatc
aggcgtcttcacaaggttctgcgacccttcctcctgcgtcgtctgaagaaggatgtcgag
aaagatcttcctgacaagacagaaaaagttatcaagtgcaaattctctgcacttcaatcc
aagctctacaagcagatggttacccataacaagcttgtcgttagtgacggcaagggtggc
aaaacgggtgctcgtggactcagcaacatgattatgcagctgcgaaagctttgtaatcat
ccatttgtatttgacgttgttgagaatgtcatgaacccgctcaacattagcaacgatttg
ttgtggcgaacagcgggcaaatttgagctgctggacagaattctgcccaagtatcaagca
actggccatcgtgtcctcatgttcttccaaatgactgccatcatggacatcatggaggac
tacctccgatacaggcgagtggagtatcttcgattggatggtacgaccaaatccgacgag
cgttccgacttgctcagggagttcaatgccccggattcgaagtacttcatgttcttgctt
tcgacccgtgctggtggattgggtctcaacttgcaaacggccgatacagtcatcatctat
gattccgattggaatcctcaccaagatctgcaggctcaggatcgtgcccatcgtattggt
caaaagaacgaagtccgaatcttgcgacttatcagctccaactcggttgaagagaaaatt
cttgaacgagctcgattcaagttggatatggatggaaaggttatccaggctggtcgtttc
gataacaagtcatcagaaacagatcgtgatgccatgcttcgcaccctgttggagacagcc
gatatggccgaatcgggtgagcaggatgagatggaggacgaagagctcaacatgctactg
gcacgtagtgatgaagagataacggtgtttcaaaagctcgacgaggaacggatgaggacc
tcgccttatggtactggaccaggcaccaaggctcgactaatgggcgaggatgaattgccc
gagatttatttgaacgaaggcaaccctatggacgaggagactgaggaggtcatactgggt
cgcggtgctcgcgaacgcaccaaggtcaaatatgacgacggtctcactgaagagcaatgg
ttgatggcagtggacgatgatgatgactctcctgaagcggctgctgctcgcaagcaagcc
cgtagggacaggcgtgacaacaacaggttaaagaaatctgcactcctcaactcgatggat
gaatcacctactggcagtagagcaagcactgag------gagatcgagatcgagattgag
acaccaaagaaacgagggcgcaaaccaggtagtaagaacgagaagcgtaaggctgaggat
ggtaatgatgagccgcctcccaagaagcgacgtggacctcaaggccggcctagcaaggtc
agtctcgaatcacgaattccagcccaccagcgagaagtgctgcagaagagtcttcgcagc
ctttacgatggtctaatgacattggaggtggacgatattgaacccccagaggatgacgag
tcggatccaggcaagcgtctcatcattggacccttcatcaaattaccccccaagcgcgac
tatgccgactactacctcatcatccagaatcctatttgcatgaaccagattcagacccga
atcaagaaggaagagtatacctcgctgagcggactgcggaaagacatcgaactgatgatc
cgcaactgccaaacgtacaacgaggatggaagcattctgtatcaggatgctaagatcatg
aacgaattcttcaactccaagtaccaagaagaactggcagcgcatcctgaacttcaagag
cttgaagaagggggcaaggacagttcagtggcgccctctggcagcggcggcacacctcaa
cccagtggcactcgcatcaagttgatttcaaatagcgcaaaggaagcgaacggcggtagc
actgccgcacagagtgacgaggaatga
>Fp33
atggcctcggtgcatgcaccccccgcggttcagcatcctggcgcgccaatgcctactggc
gcgaccaagcagcaggcggaagaagttttcaggaaacttaagcagatgaaggaacagggt
gttccacccacggatcccgaatacatcaaggcttcacagttcctgatgaacttccaacaa
cagcacaacatgcgacgtacccagcagcagtttatg---caacaacagcaaaaacagcag
atgcagaatgcgaccaatggttcgcctgccaatggtataatgcctggccgacctctccag
caaggctcaccacaagcggctcagcctgcatctagcacactcaacgcatccgcaatgccg
acccagagttcttctactccaatttctgccggcgcctcaccttcgaccggctcatcttcg
aatcacttcacccaacaacaactgggactgttaagacagcaaatccatgcgtttaaacta
ctcggaaagaatgctggagtatcgctacagctacaacaagccatcttcaaccagcgtcaa
cgcaggcaagcggccattgccgaaactgctcaagcagcacaagcatcaaaaaccaaccag
accgattctgaccccaacaaggacgcgcaaaatggacccgaagctacaaccgaagatgat
ggtgcagaaattcctaaggcgcacgtgttcaagacggtgaaatctccatatggcacaagc
atgattcgtcctgagatcaagtactttgaccactcgcagcgaaagaacagatggttcatt
cccggcgtctttcctacaggcattgatttcgatcacttgcgatatgagcgagaagtcgtt
gtttcgaacaggatgagacagcgctatgccgagttgaagaacctgcctggtgatctggct
cactgggactcctccaaggaaaacctggaggctgatgactctctcaagcgtaaggccatt
attgagatgaagagcattgctttgtacgctaagcagcgagcacttcgcgataagatcggg
cgacaaatgatgcattatgataatctcgcaatgacaaccaaccgatccagctatcgccga
atgaagaagcaaaatgtccgtgaagctcgcatcacagagaagcttgagaagcagcaacgt
gacgcccgggagaaccgtgagaagaagaagcacactgacttcctccatgccattaccagc
caccgaaaagagattcaggagtcggcttcctctcaacgtaccaaatcacacaagttgtct
cgtctcatgtaccagcaacacttcaacattgagaaggaagagcagaagcgtattgagaga
acggccaagcaacgtctgcaagcccttaaggccaacgatgaagaggcgtacctcaagctt
cttgaccaagccaaggatacccgtatcacacacttgctcaagcagaccgacggtttcttg
caccagcttgcctcttccgtcaaagcacagcagcgccaggctgctgaacgatacggcgat
ggcgaggagctgcccatggaagacaacagcgactacgacgaggacgacgagagcaacaag
aagattgactactatgccgtggcacatcgtattcgcgaggaggtcaccggacaagctgac
atgctcgtcggtggtaagctcaaagagtatcaggtcaagggtctgcagtggatgatttcg
ctgtacaacaacaacctcaacggtatcttggctgatgaaatgggtctcggaaagacgatt
caaaccatcagtctaatcacctatctgattgagcgaaaacagcaaccaggtccctatctc
gtcattgtgcctctcagtacactgaccaactggaacctggagtttgagcgatgggcacct
tctataaaccgcattgtttacaagggacctcccaacacccgtaaactacagcaggataag
atccgacaaggcgcattccaggttttgctcacaacctacgaatacatcatcaaggaccga
cctattctcagcaagattaagtggttccatatgattattgacgaaggtcaccgaatgaag
aactccaactccaaactgagctataccattcagcagtactaccacactcgtttccgactc
attctcactggaacaccattgcaaaacaatctctcagagctatgggctatgcttaacttt
gtcttaccaaatattttcaagtcggcaacaacttttgatgaatggttcaacacccccttt
gccaacacaggtggacaggataagatggaacttacggaagaagagcagattctcgtcatc
aggcgtcttcacaaggttctgcgacccttcctcctgcgtcgtctgaagaaggatgtcgag
aaagatcttcctgacaagacagaaaaagttatcaagtgcaaattctctgcacttcaatcc
aagctctacaagcagatggttacccataacaagcttgtcgttagtgacggcaagggtggc
aaaacgggtgctcgtggactcagcaacatgattatgcagctgcgaaagctttgtaatcat
ccatttgtatttgacgttgttgagaatgtcatgaacccgctcaacattagcaacgatttg
ttgtggcgaacagcgggcaaatttgagctgctggacagaattctgcccaagtatcaagca
actggccatcgtgtcctcatgttcttccaaatgactgccatcatggacatcatggaggac
tacctccgatacaggcgagtggagtatcttcgattggatggtacgaccaaatccgacgag
cgttccgacttgctcagggagttcaatgccccggattcgaagtacttcatgttcttgctt
tcgacccgtgctggtggattgggtctcaacttgcaaacggccgatacagtcatcatctat
gattccgattggaatcctcaccaagatctgcaggctcaggatcgtgcccatcgtattggt
caaaagaacgaagtccgaatcttgcgacttatcagctccaactcggttgaagagaaaatt
cttgaacgagctcgattcaagttggatatggatggaaaggttatccaggctggtcgtttc
gataacaagtcatcagaaacagatcgtgatgccatgcttcgcaccctgttggagacagcc
gatatggccgaatcgggtgagcaggatgagatggaggacgaagagctcaacatgctactg
gcacgtagtgatgaagagataacggtgtttcaaaagctcgacgaggaacggatgaggacc
tcgccttatggtactggaccaggcaccaaggctcgactaatgggcgaggatgaattgccc
gagatttatttgaacgaaggcaaccctatggacgaggagactgaggaggtcatactgggt
cgcggtgctcgcgaacgcaccaaggtcaaatatgacgacggtctcactgaagagcaatgg
ttgatggcagtggacgatgatgatgactctcctgaagcggctgctgctcgcaagcaagcc
cgtagggacaggcgtgacaacaacaggttaaagaaatctgcactcctcaactcgatggat
gaatcacctactggcagtagagcaagcactgag------gagatcgagatcgagattgag
acaccaaagaaacgagggcgcaaaccaggtagtaagaacgagaagcgtaaggctgaggat
ggtaatgatgagccgcctcccaagaagcgacgtggacctcaaggccggcctagcaaggtc
agtctcgaatcacgaattccagcccaccagcgagaagtgctgcagaagagtcttcgcagc
ctttacgatggtctaatgacattggaggtggacgatattgaacccccagaggatgacgag
tcggatccaggcaagcgtctcatcattggacccttcatcaaattaccccccaagcgcgac
tatgccgactactacctcatcatccagaatcctatttgcatgaaccagattcagacccga
atcaagaaggaagagtatacctcgctgagcggactgcggaaagacatcgaactgatgatc
cgcaactgccaaacgtacaacgaggatggaagcattctgtatcaggatgctaagatcatg
aacgaattcttcaactccaagtaccaagaagaactggcagcgcatcctgaacttcaagag
cttgaagaagggggcaaggacagttcagtggcgccctctggcagcggcggcacacctcaa
cccagtggcactcgcatcaagttgatttcaaatagcgcaaaggaagcgaacggcggtagc
actgccgcacagagtgacgaggaatga
>Fp34
atggcctcggtgcatgcaccccccgcggttcagcatcctggcgcgccaatgcctactggc
gcgaccaagcagcaggcggaagaagttttcaggaaacttaagcagatgaaggaacagggt
gttccacccacggatcccgaatacatcaaggcttcacagttcctgatgaacttccaacaa
cagcacaacatgcgacgtacccagcagcagtttatg---caacaacagcaaaaacagcag
atgcagaatgcgaccaatggttcgcctgccaatggtataatgcctggccgacctctccag
caaggctcaccacaagcggctcagcctgcatctagcacactcaacgcatccgcaatgccg
acccagagttcttctactccaatttctgccggcgcctcaccttcgaccggctcatcttcg
aatcacttcacccaacaacaactgggactgttaagacagcaaatccatgcgtttaaacta
ctcggaaagaatgctggagtatcgctacagctacaacaagccatcttcaaccagcgtcaa
cgcaggcaagcggccattgccgaaactgctcaagcagcacaagcatcaaaaaccaaccag
accgattctgaccccaacaaggacgcgcaaaatggacccgaagctacaaccgaagatgat
ggtgcagaaattcctaaggcgcacgtgttcaagacggtgaaatctccatatggcacaagc
atgattcgtcctgagatcaagtactttgaccactcgcagcgaaagaacagatggttcatt
cccggcgtctttcctacaggcattgatttcgatcacttgcgatatgagcgagaagtcgtt
gtttcgaacaggatgagacagcgctatgccgagttgaagaacctgcctggtgatctggct
cactgggactcctccaaggaaaacctggaggctgatgactctctcaagcgtaaggccatt
attgagatgaagagcattgctttgtacgctaagcagcgagcacttcgcgataagatcggg
cgacaaatgatgcattatgataatctcgcaatgacaaccaaccgatccagctatcgccga
atgaagaagcaaaatgtccgtgaagctcgcatcacagagaagcttgagaagcagcaacgt
gacgcccgggagaaccgtgagaagaagaagcacactgacttcctccatgccattaccagc
caccgaaaagagattcaggagtcggcttcctctcaacgtaccaaatcacacaagttgtct
cgtctcatgtaccagcaacacttcaacattgagaaggaagagcagaagcgtattgagaga
acggccaagcaacgtctgcaagcccttaaggccaacgatgaagaggcgtacctcaagctt
cttgaccaagccaaggatacccgtatcacacacttgctcaagcagaccgacggtttcttg
caccagcttgcctcttccgtcaaagcacagcagcgccaggctgctgaacgatacggcgat
ggcgaggagctgcccatggaagacaacagcgactacgacgaggacgacgagagcaacaag
aagattgactactatgccgtggcacatcgtattcgcgaggaggtcaccggacaagctgac
atgctcgtcggtggtaagctcaaagagtatcaggtcaagggtctgcagtggatgatttcg
ctgtacaacaacaacctcaacggtatcttggctgatgaaatgggtctcggaaagacgatt
caaaccatcagtctaatcacctatctgattgagcgaaaacagcaaccaggtccctatctc
gtcattgtgcctctcagtacactgaccaactggaacctggagtttgagcgatgggcacct
tctataaaccgcattgtttacaagggacctcccaacacccgtaaactacagcaggataag
atccgacaaggcgcattccaggttttgctcacaacctacgaatacatcatcaaggaccga
cctattctcagcaagattaagtggttccatatgattattgacgaaggtcaccgaatgaag
aactccaactccaaactgagctataccattcagcagtactaccacactcgtttccgactc
attctcactggaacaccattgcaaaacaatctctcagagctatgggctatgcttaacttt
gtcttaccaaatattttcaagtcggcaacaacttttgatgaatggttcaacacccccttt
gccaacacaggtggacaggataagatggaacttacggaagaagagcagattctcgtcatc
aggcgtcttcacaaggttctgcgacccttcctcctgcgtcgtctgaagaaggatgtcgag
aaagatcttcctgacaagacagaaaaagttatcaagtgcaaattctctgcacttcaatcc
aagctctacaagcagatggttacccataacaagcttgtcgttagtgacggcaagggtggc
aaaacgggtgctcgtggactcagcaacatgattatgcagctgcgaaagctttgtaatcat
ccatttgtatttgacgttgttgagaatgtcatgaacccgctcaacattagcaacgatttg
ttgtggcgaacagcgggcaaatttgagctgctggacagaattctgcccaagtatcaagca
actggccatcgtgtcctcatgttcttccaaatgactgccatcatggacatcatggaggac
tacctccgatacaggcgagtggagtatcttcgattggatggtacgaccaaatccgacgag
cgttccgacttgctcagggagttcaatgccccggattcgaagtacttcatgttcttgctt
tcgacccgtgctggtggattgggtctcaacttgcaaacggccgatacagtcatcatctat
gattccgattggaatcctcaccaagatctgcaggctcaggatcgtgcccatcgtattggt
caaaagaacgaagtccgaatcttgcgacttatcagctccaactcggttgaagagaaaatt
cttgaacgagctcgattcaagttggatatggatggaaaggttatccaggctggtcgtttc
gataacaagtcatcagaaacagatcgtgatgccatgcttcgcaccctgttggagacagcc
gatatggccgaatcgggtgagcaggatgagatggaggacgaagagctcaacatgctactg
gcacgtagtgatgaagagataacggtgtttcaaaagctcgacgaggaacggatgaggacc
tcgccttatggtactggaccaggcaccaaggctcgactaatgggcgaggatgaattgccc
gagatttatttgaacgaaggcaaccctatggacgaggagactgaggaggtcatactgggt
cgcggtgctcgcgaacgcaccaaggtcaaatatgacgacggtctcactgaagagcaatgg
ttgatggcagtggacgatgatgatgactctcctgaagcggctgctgctcgcaagcaagcc
cgtagggacaggcgtgacaacaacaggttaaagaaatctgcactcctcaactcgatggat
gaatcacctactggcagtagagcaagcactgag------gagatcgagatcgagattgag
acaccaaagaaacgagggcgcaaaccaggtagtaagaacgagaagcgtaaggctgaggat
ggtaatgatgagccgcctcccaagaagcgacgtggacctcaaggccggcctagcaaggtc
agtctcgaatcacgaattccagcccaccagcgagaagtgctgcagaagagtcttcgcagc
ctttacgatggtctaatgacattggaggtggacgatattgaacccccagaggatgacgag
tcggatccaggcaagcgtctcatcattggacccttcatcaaattaccccccaagcgtgac
tatgccgactactacctcatcatccagaatcctatttgcatgaaccagattcagacccga
atcaagaaggaagagtatacctcgctgagcggactgcggaaagacatcgaactgatgatc
cgcaactgccaaacgtacaacgaggatggaagcattctgtatcaggatgctaagatcatg
aacgaattcttcaactccaagtaccaagaagaactggcagcgcatcctgaacttcaagag
cttgaagaagggggcaaggacagttcagtggcgccctctggcagcggcggcacacctcaa
cccagtggcactcgcatcaagttgatttcaaatagcgcaaaggaagcgaacggcggtagc
actgccgcacagagtgacgaggaatga
>Fp35
atggcctcggtgcatgcaccccccgcggttcagcatcctggcgcgccaatgcctactggc
gcgaccaagcagcaggcggaagaagttttcaggaaacttaagcagatgaaggaacagggt
gttccacccacggatcccgaatacatcaaggcttcacagttcctgatgaacttccaacaa
cagcacaacatgcgacgtacccagcagcagtttatg---caacaacagcaaaaacagcag
atgcagaatgcgaccaatggttcgcctgccaatggtataatgcctggccgacctctccag
caaggctcaccacaagcggctcagcctgcatctagcacactcaacgcatccgcaatgccg
acccagagttcttctactccaatttctgccggcgcctcaccttcgaccggctcatcttcg
aatcacttcacccaacaacaactgggactgttaagacagcaaatccatgcgtttaaacta
ctcggaaagaatgctggagtatcgctacagctacaacaagccatcttcaaccagcgtcaa
cgcaggcaagcggccattgccgaaactgctcaagcagcacaagcatcaaaaaccaaccag
accgattctgaccccaacaaggacgcgcaaaatggacccgaagctacaaccgaagatgat
ggtgcagaaattcctaaggcgcacgtgttcaagacggtgaaatctccatatggcacaagc
atgattcgtcctgagatcaagtactttgaccactcgcagcgaaagaacagatggttcatt
cccggcgtctttcctacaggcattgatttcgatcacttgcgatatgagcgagaagtcgtt
gtttcgaacaggatgagacagcgctatgccgagttgaagaacctgcctggtgatctggct
cactgggactcctccaaggaaaacctggaggctgatgactctctcaagcgtaaggccatt
attgagatgaagagcattgctttgtacgctaagcagcgagcacttcgcgataagatcggg
cgacaaatgatgcattatgataatctcgcaatgacaaccaaccgatccagctatcgccga
atgaagaagcaaaatgtccgtgaagctcgcatcacagagaagcttgagaagcagcaacgt
gacgcccgggagaaccgtgagaagaagaagcacactgacttcctccatgccattaccagc
caccgaaaagagattcaggagtcggcttcctctcaacgtaccaaatcacacaagttgtct
cgtctcatgtaccagcaacacttcaacattgagaaggaagagcagaagcgtattgagaga
acggccaagcaacgtctgcaagcccttaaggccaacgatgaagaggcgtacctcaagctt
cttgaccaagccaaggatacccgtatcacacacttgctcaagcagaccgacggtttcttg
caccagcttgcctcttccgtcaaagcacagcagcgccaggctgctgaacgatacggcgat
ggcgaggagctgcccatggaagacaacagcgactacgacgaggacgacgagagcaacaag
aagattgactactatgccgtggcacatcgtattcgcgaggaggtcaccggacaagctgac
atgctcgtcggtggtaagctcaaagagtatcaggtcaagggtctgcagtggatgatttcg
ctgtacaacaacaacctcaacggtatcttggctgatgaaatgggtctcggaaagacgatt
caaaccatcagtctaatcacctatctgattgagcgaaaacagcaaccaggtccctatctc
gtcattgtgcctctcagtacactgaccaactggaacctggagtttgagcgatgggcacct
tctataaaccgcattgtttacaagggacctcccaacacccgtaaactacagcaggataag
atccgacaaggcgcattccaggttttgctcacaacctacgaatacatcatcaaggaccga
cctattctcagcaagattaagtggttccatatgattattgacgaaggtcaccgaatgaag
aactccaactccaaactgagctataccattcagcagtactaccacactcgtttccgactc
attctcactggaacaccattgcaaaacaatctctcagagctatgggctatgcttaacttt
gtcttaccaaatattttcaagtcggcaacaacttttgatgaatggttcaacacccccttt
gccaacacaggtggacaggataagatggaacttacggaagaagagcagattctcgtcatc
aggcgtcttcacaaggttctgcgacccttcctcctgcgtcgtctgaagaaggatgtcgag
aaagatcttcctgacaagacagaaaaagttatcaagtgcaaattctctgcacttcaatcc
aagctctacaagcagatggttacccataacaagcttgtcgttagtgacggcaagggtggc
aaaacgggtgctcgtggactcagcaacatgattatgcagctgcgaaagctttgtaatcat
ccatttgtatttgacgttgttgagaatgtcatgaacccgctcaacattagcaacgatttg
ttgtggcgaacagcgggcaaatttgagctgctggacagaattctgcccaagtatcaagca
actggccatcgtgtcctcatgttcttccaaatgactgccatcatggacatcatggaggac
tacctccgatacaggcgagtggagtatcttcgattggatggtacgaccaaatccgacgag
cgttccgacttgctcagggagttcaatgccccggattcgaagtacttcatgttcttgctt
tcgacccgtgctggtggattgggtctcaacttgcaaacggccgatacagtcatcatctat
gattccgattggaatcctcaccaagatctgcaggctcaggatcgtgcccatcgtattggt
caaaagaacgaagtccgaatcttgcgacttatcagctccaactcggttgaagagaaaatt
cttgaacgagctcgattcaagttggatatggatggaaaggttatccaggctggtcgtttc
gataacaagtcatcagaaacagatcgtgatgccatgcttcgcaccctgttggagacagcc
gatatggccgaatcgggtgagcaggatgagatggaggacgaagagctcaacatgctactg
gcacgtagtgatgaagagataacggtgtttcaaaagctcgacgaggaacggatgaggacc
tcgccttatggtactggaccaggcaccaaggctcgactaatgggcgaggatgaattgccc
gagatttatttgaacgaaggcaaccctatggacgaggagactgaggaggtcatactgggt
cgcggtgctcgcgaacgcaccaaggtcaaatatgacgacggtctcactgaagagcaatgg
ttgatggcagtggacgatgatgatgactctcctgaagcggctgctgctcgcaagcaagcc
cgtagggacaggcgtgacaacaacaggttaaagaaatctgcactcctcaactcgatggat
gaatcacctactggcagtagagcaagcactgag------gagatcgagatcgagattgag
acaccaaagaaacgagggcgcaaaccaggtagtaagaacgagaagcgtaaggctgaggat
ggtaatgatgagccgcctcccaagaagcgacgtggacctcaaggccggcctagcaaggtc
agtctcgaatcacgaattccagcccaccagcgagaagtgctgcagaagagtcttcgcagc
ctttacgatggtctaatgacattggaggtggacgatattgaacccccagaggatgacgag
tcggatccaggcaagcgtctcatcattggacccttcatcaaattaccccccaagcgcgac
tatgccgactactacctcatcatccagaatcctatttgcatgaaccagattcagacccga
atcaagaaggaagagtatacctcgctgagcggactgcggaaagacatcgaactgatgatc
cgcaactgccaaacgtacaacgaggatggaagcattctgtatcaggatgctaagatcatg
aacgaattcttcaactccaagtaccaagaagaactggcagcgcatcctgaacttcaagag
cttgaagaagggggcaaggacagttcagtggcgccctctggcagcggcggcacacctcaa
cccagtggcactcgcatcaagttgatttcaaatagcgcaaaggaagcgaacggcggtagc
actgccgcacagagtgacgaggaatga
>Fp38
atggcctcggtgcatgcaccccccgcggttcagcatcctggcgcgccaatgcctactggc
gcgaccaagcagcaggcggaagaagttttcaggaaacttaagcagatgaaggaacagggt
gttccacccacggatcccgaatacatcaaggcttcacagttcctgatgaacttccaacaa
cagcacaacatgcgacgtacccagcagcagtttatg---caacaacagcaaaaacagcag
atgcagaatgcgaccaatggttcgcctgccaatggtataatgcctggccgacctctccag
caaggctcaccacaagcggctcagcctgcatctagcacactcaacgcatccgcaatgccg
acccagagttcttctactccaatttctgccggcgcctcaccttcgaccggctcatcttcg
aatcacttcacccaacaacaactgggactgttaagacagcaaatccatgcgtttaaacta
ctcggaaagaatgctggagtatcgctacagctacaacaagccatcttcaaccagcgtcaa
cgcaggcaagcggccattgccgaaactgctcaagcagcacaagcatcaaaaaccaaccag
accgattctgaccccaacaaggacgcgcaaaatggacccgaagctacaaccgaagatgat
ggtgcagaaattcctaaggcgcacgtgttcaagacggtgaaatctccatatggcacaagc
atgattcgtcctgagatcaagtactttgaccactcgcagcgaaagaacagatggttcatt
cccggcgtctttcctacaggcattgatttcgatcacttgcgatatgagcgagaagtcgtt
gtttcgaacaggatgagacagcgctatgccgagttgaagaacctgcctggtgatctggct
cactgggactcctccaaggaaaacctggaggctgatgactctctcaagcgtaaggccatt
attgagatgaagagcattgctttgtacgctaagcagcgagcacttcgcgataagatcggg
cgacaaatgatgcattatgataatctcgcaatgacaaccaaccgatccagctatcgccga
atgaagaagcaaaatgtccgtgaagctcgcatcacagagaagcttgagaagcagcaacgt
gacgcccgggagaaccgtgagaagaagaagcacactgacttcctccatgccattaccagc
caccgaaaagagattcaggagtcggcttcctctcaacgtaccaaatcacacaagttgtct
cgtctcatgtaccagcaacacttcaacattgagaaggaagagcagaagcgtattgagaga
acggccaagcaacgtctgcaagcccttaaggccaacgatgaagaggcgtacctcaagctt
cttgaccaagccaaggatacccgtatcacacacttgctcaagcagaccgacggtttcttg
caccagcttgcctcttccgtcaaagcacagcagcgccaggctgctgaacgatacggcgat
ggcgaggagctgcccatggaagacaacagcgactacgacgaggacgacgagagcaacaag
aagattgactactatgccgtggcacatcgtattcgcgaggaggtcaccggacaagctgac
atgctcgtcggtggtaagctcaaagagtatcaggtcaagggtctgcagtggatgatttcg
ctgtacaacaacaacctcaacggtatcttggctgatgaaatgggtctcggaaagacgatt
caaaccatcagtctaatcacctatctgattgagcgaaaacagcaaccaggtccctatctc
gtcattgtgcctctcagtacactgaccaactggaacctggagtttgagcgatgggcacct
tctataaaccgcattgtttacaagggacctcccaacacccgtaaactacagcaggataag
atccgacaaggcgcattccaggttttgctcacaacctacgaatacatcatcaaggaccga
cctattctcagcaagattaagtggttccatatgattattgacgaaggtcaccgaatgaag
aactccaactccaaactgagctataccattcagcagtactaccacactcgtttccgactc
attctcactggaacaccattgcaaaacaatctctcagagctatgggctatgcttaacttt
gtcttaccaaatattttcaagtcggcaacaacttttgatgaatggttcaacacccccttt
gccaacacaggtggacaggataagatggaacttacggaagaagagcagattctcgtcatc
aggcgtcttcacaaggttctgcgacccttcctcctgcgtcgtctgaagaaggatgtcgag
aaagatcttcctgacaagacagaaaaagttatcaagtgcaaattctctgcacttcaatcc
aagctctacaagcagatggttacccataacaagcttgtcgttagtgacggcaagggtggc
aaaacgggtgctcgtggactcagcaacatgattatgcagctgcgaaagctttgtaatcat
ccatttgtatttgacgttgttgagaatgtcatgaacccgctcaacattagcaacgatttg
ttgtggcgaacagcgggcaaatttgagctgctggacagaattctgcccaagtatcaagca
actggccatcgtgtcctcatgttcttccaaatgactgccatcatggacatcatggaggac
tacctccgatacaggcgagtggagtatcttcgattggatggtacgaccaaatccgacgag
cgttccgacttgctcagggagttcaatgccccggattcgaagtacttcatgttcttgctt
tcgacccgtgctggtggattgggtctcaacttgcaaacggccgatacagtcatcatctat
gattccgattggaatcctcaccaagatctgcaggctcaggatcgtgcccatcgtattggt
caaaagaacgaagtccgaatcttgcgacttatcagctccaactcggttgaagagaaaatt
cttgaacgagctcgattcaagttggatatggatggaaaggttatccaggctggtcgtttc
gataacaagtcatcagaaacagatcgtgatgccatgcttcgcaccctgttggagacagcc
gatatggccgaatcgggtgagcaggatgagatggaggacgaagagctcaacatgctactg
gcacgtagtgatgaagagataacggtgtttcaaaagctcgacgaggaacggatgaggacc
tcgccttatggtactggaccaggcaccaaggctcgactaatgggcgaggatgaattgccc
gagatttatttgaacgaaggcaaccctatggacgaggagactgaggaggtcatactgggt
cgcggtgctcgcgaacgcaccaaggtcaaatatgacgacggtctcactgaagagcaatgg
ttgatggcagtggacgatgatgatgactctcctgaagcggctgctgctcgcaagcaagcc
cgtagggacaggcgtgacaacaacaggttaaagaaatctgcactcctcaactcgatggat
gaatcacctactggcagtagagcaagcactgag------gagatcgagatcgagattgag
acaccaaagaaacgagggcgcaaaccaggtagtaagaacgagaagcgtaaggctgaggat
ggtaatgatgagccgcctcccaagaagcgacgtggacctcaaggccggcctagcaaggtc
agtctcgaatcacgaattccagcccaccagcgagaagtgctgcagaagagtcttcgcagc
ctttacgatggtctaatgacattggaggtggacgatattgaacccccagaggatgacgag
tcggatccaggcaagcgtctcatcattggacccttcatcaaattaccccccaagcgcgac
tatgccgactactacctcatcatccagaatcctatttgcatgaaccagattcagacccga
atcaagaaggaagagtatacctcgctgagcggactgcggaaagacatcgaactgatgatc
cgcaactgccaaacgtacaacgaggatggaagcattctgtatcaggatgctaagatcatg
aacgaattcttcaactccaagtaccaagaagaactggcagcgcatcctgaacttcaagag
cttgaagaagggggcaaggacagttcagtggcgccctctggcagcggcggcacacctcaa
cccagtggcactcgcatcaagttgatttcaaatagcgcaaaggaagcgaacggcggtagc
actgccgcacagagtgacgaggaatga
>Fp39
atggcctcggtgcatgcaccccccgcggttcagcatcctggcgcgccaatgcctactggc
gcgaccaagcagcaggcggaagaagttttcaggaaacttaagcagatgaaggaacagggt
gttccacccacggatcccgaatacatcaaggcttcacagttcctgatgaacttccaacaa
cagcacaacatgcgacgtacccagcagcagtttatg---caacaacagcaaaaacagcag
atgcagaatgcgaccaatggttcgcctgccaatggtataatgcctggccgacctctccag
caaggctcaccacaagcggctcagcctgcatctagcacactcaacgcatccgcaatgccg
acccagagttcttctactccaatttctgccggcgcctcaccttcgaccggctcatcttcg
aatcacttcacccaacaacaactgggactgttaagacagcaaatccatgcgtttaaacta
ctcggaaagaatgctggagtatcgctacagctacaacaagccatcttcaaccagcgtcaa
cgcaggcaagcggccattgccgaaactgctcaagcagcacaagcatcaaaaaccaaccag
accgattctgaccccaacaaggacgcgcaaaatggacccgaagctacaaccgaagatgat
ggtgcagaaattcctaaggcgcacgtgttcaagacggtgaaatctccatatggcacaagc
atgattcgtcctgagatcaagtactttgaccactcgcagcgaaagaacagatggttcatt
cccggcgtctttcctacaggcattgatttcgatcacttgcgatatgagcgagaagtcgtt
gtttcgaacaggatgagacagcgctatgccgagttgaagaacctgcctggtgatctggct
cactgggactcctccaaggaaaacctggaggctgatgactctctcaagcgtaaggccatt
attgagatgaagagcattgctttgtacgctaagcagcgagcacttcgcgataagatcggg
cgacaaatgatgcattatgataatctcgcaatgacaaccaaccgatccagctatcgccga
atgaagaagcaaaatgtccgtgaagctcgcatcacagagaagcttgagaagcagcaacgt
gacgcccgggagaaccgtgagaagaagaagcacactgacttcctccatgccattaccagc
caccgaaaagagattcaggagtcggcttcctctcaacgtaccaaatcacacaagttgtct
cgtctcatgtaccagcaacacttcaacattgagaaggaagagcagaagcgtattgagaga
acggccaagcaacgtctgcaagcccttaaggccaacgatgaagaggcgtacctcaagctt
cttgaccaagccaaggatacccgtatcacacacttgctcaagcagaccgacggtttcttg
caccagcttgcctcttccgtcaaagcacagcagcgccaggctgctgaacgatacggcgat
ggcgaggagctgcccatggaagacaacagcgactacgacgaggacgacgagagcaacaag
aagattgactactatgccgtggcacatcgtattcgcgaggaggtcaccggacaagctgac
atgctcgtcggtggtaagctcaaagagtatcaggtcaagggtctgcagtggatgatttcg
ctgtacaacaacaacctcaacggtatcttggctgatgaaatgggtctcggaaagacgatt
caaaccatcagtctaatcacctatctgattgagcgaaaacagcaaccaggtccctatctc
gtcattgtgcctctcagtacactgaccaactggaacctggagtttgagcgatgggcacct
tctataaaccgcattgtttacaagggacctcccaacacccgtaaactacagcaggataag
atccgacaaggcgcattccaggttttgctcacaacctacgaatacatcatcaaggaccga
cctattctcagcaagattaagtggttccatatgattattgacgaaggtcaccgaatgaag
aactccaactccaaactgagctataccattcagcagtactaccacactcgtttccgactc
attctcactggaacaccattgcaaaacaatctctcagagctatgggctatgcttaacttt
gtcttaccaaatattttcaagtcggcaacaacttttgatgaatggttcaacacccccttt
gccaacacaggtggacaggataagatggaacttacggaagaagagcagattctcgtcatc
aggcgtcttcacaaggttctgcgacccttcctcctgcgtcgtctgaagaaggatgtcgag
aaagatcttcctgacaagacagaaaaagttatcaagtgcaaattctctgcacttcaatcc
aagctctacaagcagatggttacccataacaagcttgtcgttagtgacggcaagggtggc
aaaacgggtgctcgtggactcagcaacatgattatgcagctgcgaaagctttgtaatcat
ccatttgtatttgacgttgttgagaatgtcatgaacccgctcaacattagcaacgatttg
ttgtggcgaacagcgggcaaatttgagctgctggacagaattctgcccaagtatcaagca
actggccatcgtgtcctcatgttcttccaaatgactgccatcatggacatcatggaggac
tacctccgatacaggcgagtggagtatcttcgattggatggtacgaccaaatccgacgag
cgttccgacttgctcagggagttcaatgccccggattcgaagtacttcatgttcttgctt
tcgacccgtgctggtggattgggtctcaacttgcaaacggccgatacagtcatcatctat
gattccgattggaatcctcaccaagatctgcaggctcaggatcgtgcccatcgtattggt
caaaagaacgaagtccgaatcttgcgacttatcagctccaactcggttgaagagaaaatt
cttgaacgagctcgattcaagttggatatggatggaaaggttatccaggctggtcgtttc
gataacaagtcatcagaaacagatcgtgatgccatgcttcgcaccctgttggagacagcc
gatatggccgaatcgggtgagcaggatgagatggaggacgaagagctcaacatgctactg
gcacgtagtgatgaagagataacggtgtttcaaaagctcgacgaggaacggatgaggacc
tcgccttatggtactggaccaggcaccaaggctcgactaatgggcgaggatgaattgccc
gagatttatttgaacgaaggcaaccctatggacgaggagactgaggaggtcatactgggt
cgcggtgctcgcgaacgcaccaaggtcaaatatgacgacggtctcactgaagagcaatgg
ttgatggcagtggacgatgatgatgactctcctgaagcggctgctgctcgcaagcaagcc
cgtagggacaggcgtgacaacaacaggttaaagaaatctgcactcctcaactcgatggat
gaatcacctactggcagtagagcaagcactgag------gagatcgagatcgagattgag
acaccaaagaaacgagggcgcaaaccaggtagtaagaacgagaagcgtaaggctgaggat
ggtaatgatgagccgcctcccaagaagcgacgtggacctcaaggccggcctagcaaggtc
agtctcgaatcacgaattccagcccaccagcgagaagtgctgcagaagagtcttcgcagc
ctttacgatggtctaatgacattggaggtggacgatattgaacccccagaggatgacgag
tcggatccaggcaagcgtctcatcattggacccttcatcaaattaccccccaagcgcgac
tatgccgactactacctcatcatccagaatcctatttgcatgaaccagattcagacccga
atcaagaaggaagagtatacctcgctgagcggactgcggaaagacatcgaactgatgatc
cgcaactgccaaacgtacaacgaggatggaagcattctgtatcaggatgctaagatcatg
aacgaattcttcaactccaagtaccaagaagaactggcagcgcatcctgaacttcaagag
cttgaagaagggggcaaggacagttcagtggcgccctctggcagcggcggcacacctcaa
cccagtggcactcgcatcaagttgatttcaaatagcgcaaaggaagcgaacggcggtagc
actgccgcacagagtgacgaggaatga
>Fp42
atggcctcggtgcatgcaccccccgcggttcagcatcctggcgcgccaatgcctactggc
gcgaccaagcagcaggcggaagaagttttcaggaaacttaagcagatgaaggaacagggt
gttccacccacggatcccgaatacatcaaggcttcacagttcctgatgaacttccaacaa
cagcacaacatgcgacgtacccagcagcagtttatg---caacaacagcaaaaacagcag
atgcagaatgcgaccaatggttcgcctgccaatggtataatgcctggccgacctctccag
caaggctcaccacaagcggctcagcctgcatctagcacactcaacgcatccgcaatgccg
acccagagttcttctactccaatttctgccggcgcctcaccttcgaccggctcatcttcg
aatcacttcacccaacaacaactgggactgttaagacagcaaatccatgcgtttaaacta
ctcggaaagaatgctggagtatcgctacagctacaacaagccatcttcaaccagcgtcaa
cgcaggcaagcggccattgccgaaactgctcaagcagcacaagcatcaaaaaccaaccag
accgattctgaccccaacaaggacgcgcaaaatggacccgaagctacaaccgaagatgat
ggtgcagaaattcctaaggcgcacgtgttcaagacggtgaaatctccatatggcacaagc
atgattcgtcctgagatcaagtactttgaccactcgcagcgaaagaacagatggttcatt
cccggcgtctttcctacaggcattgatttcgatcacttgcgatatgagcgagaagtcgtt
gtttcgaacaggatgagacagcgctatgccgagttgaagaacctgcctggtgatctggct
cactgggactcctccaaggaaaacctggaggctgatgactctctcaagcgtaaggccatt
attgagatgaagagcattgctttgtacgctaagcagcgagcacttcgcgataagatcggg
cgacaaatgatgcattatgataatctcgcaatgacaaccaaccgatccagctatcgccga
atgaagaagcaaaatgtccgtgaagctcgcatcacagagaagcttgagaagcagcaacgt
gacgcccgggagaaccgtgagaagaagaagcacactgacttcctccatgccattaccagc
caccgaaaagagattcaggagtcggcttcctctcaacgtaccaaatcacacaagttgtct
cgtctcatgtaccagcaacacttcaacattgagaaggaagagcagaagcgtattgagaga
acggccaagcaacgtctgcaagcccttaaggccaacgatgaagaggcgtacctcaagctt
cttgaccaagccaaggatacccgtatcacacacttgctcaagcagaccgacggtttcttg
caccagcttgcctcttccgtcaaagcacagcagcgccaggctgctgaacgatacggcgat
ggcgaggagctgcccatggaagacaacagcgactacgacgaggacgacgagagcaacaag
aagattgactactatgccgtggcacatcgtattcgcgaggaggtcaccggacaagctgac
atgctcgtcggtggtaagctcaaagagtatcaggtcaagggtctgcagtggatgatttcg
ctgtacaacaacaacctcaacggtatcttggctgatgaaatgggtctcggaaagacgatt
caaaccatcagtctaatcacctatctgattgagcgaaaacagcaaccaggtccctatctc
gtcattgtgcctctcagtacactgaccaactggaacctggagtttgagcgatgggcacct
tctataaaccgcattgtttacaagggacctcccaacacccgtaaactacagcaggataag
atccgacaaggcgcattccaggttttgctcacaacctacgaatacatcatcaaggaccga
cctattctcagcaagattaagtggttccatatgattattgacgaaggtcaccgaatgaag
aactccaactccaaactgagctataccattcagcagtactaccacactcgtttccgactc
attctcactggaacaccattgcaaaacaatctctcagagctatgggctatgcttaacttt
gtcttaccaaatattttcaagtcggcaacaacttttgatgaatggttcaacacccccttt
gccaacacaggtggacaggataagatggaacttacggaagaagagcagattctcgtcatc
aggcgtcttcacaaggttctgcgacccttcctcctgcgtcgtctgaagaaggatgtcgag
aaagatcttcctgacaagacagaaaaagttatcaagtgcaaattctctgcacttcaatcc
aagctctacaagcagatggttacccataacaagcttgtcgttagtgacggcaagggtggc
aaaacgggtgctcgtggactcagcaacatgattatgcagctgcgaaagctttgtaatcat
ccatttgtatttgacgttgttgagaatgtcatgaacccgctcaacattagcaacgatttg
ttgtggcgaacagcgggcaaatttgagctgctggacagaattctgcccaagtatcaagca
actggccatcgtgtcctcatgttcttccaaatgactgccatcatggacatcatggaggac
tacctccgatacaggcgagtggagtatcttcgattggatggtacgaccaaatccgacgag
cgttccgacttgctcagggagttcaatgccccggattcgaagtacttcatgttcttgctt
tcgacccgtgctggtggattgggtctcaacttgcaaacggccgatacagtcatcatctat
gattccgattggaatcctcaccaagatctgcaggctcaggatcgtgcccatcgtattggt
caaaagaacgaagtccgaatcttgcgacttatcagctccaactcggttgaagagaaaatt
cttgaacgagctcgattcaagttggatatggatggaaaggttatccaggctggtcgtttc
gataacaagtcatcagaaacagatcgtgatgccatgcttcgcaccctgttggagacagcc
gatatggccgaatcgggtgagcaggatgagatggaggacgaagagctcaacatgctactg
gcacgtagtgatgaagagataacggtgtttcaaaagctcgacgaggaacggatgaggacc
tcgccttatggtactggaccaggcaccaaggctcgactaatgggcgaggatgaattgccc
gagatttatttgaacgaaggcaaccctatggacgaggagactgaggaggtcatactgggt
cgcggtgctcgcgaacgcaccaaggtcaaatatgacgacggtctcactgaagagcaatgg
ttgatggcagtggacgatgatgatgactctcctgaagcggctgctgctcgcaagcaagcc
cgtagggacaggcgtgacaacaacaggttaaagaaatctgcactcctcaactcgatggat
gaatcacctactggcagtagagcaagcactgag------gagatcgagatcgagattgag
acaccaaagaaacgagggcgcaaaccaggtagtaagaacgagaagcgtaaggctgaggat
ggtaatgatgagccgcctcccaagaagcgacgtggacctcaaggccggcctagcaaggtc
agtctcgaatcacgaattccagcccaccagcgagaagtgctgcagaagagtcttcgcagc
ctttacgatggtctaatgacattggaggtggacgatattgaacccccagaggatgacgag
tcggatccaggcaagcgtctcatcattggacccttcatcaaattaccccccaagcgcgac
tatgccgactactacctcatcatccagaatcctatttgcatgaaccagattcagacccga
atcaagaaggaagagtatacctcgctgagcggactgcggaaagacatcgaactgatgatc
cgcaactgccaaacgtacaacgaggatggaagcattctgtatcaggatgctaagatcatg
aacgaattcttcaactccaagtaccaagaagaactggcagcgcatcctgaacttcaagag
cttgaagaagggggcaaggacagttcagtggcgccctctggcagcggcggcacacctcaa
cccagtggcactcgcatcaagttgatttcaaatagcgcaaaggaagcgaacggcggtagc
actgccgcacagagtgacgaggaatga
>Fp44
atggcctcggtgcatgcaccccccgcggttcagcatcctggcgcgccaatgcctactggc
gcgaccaagcagcaggcggaagaagttttcaggaaacttaagcagatgaaggaacagggt
gttccacccacggatcccgaatacatcaaggcttcacagttcctgatgaacttccaacaa
cagcacaacatgcgacgtacccagcagcagtttatg---caacaacagcaaaaacagcag
atgcagaatgcgaccaatggttcgcctgccaatggtataatgcctggccgacctctccag
caaggctcaccacaagcggctcagcctgcatctagcacactcaacgcatccgcaatgccg
acccagagttcttctactccaatttctgccggcgcctcaccttcgaccggctcatcttcg
aatcacttcacccaacaacaactgggactgttaagacagcaaatccatgcgtttaaacta
ctcggaaagaatgctggagtatcgctacagctacaacaagccatcttcaaccagcgtcaa
cgcaggcaagcggccattgccgaaactgctcaagcagcacaagcatcaaaaaccaaccag
accgattctgaccccaacaaggacgcgcaaaatggacccgaagctacaaccgaagatgat
ggtgcagaaattcctaaggcgcacgtgttcaagacggtgaaatctccatatggcacaagc
atgattcgtcctgagatcaagtactttgaccactcgcagcgaaagaacagatggttcatt
cccggcgtctttcctacaggcattgatttcgatcacttgcgatatgagcgagaagtcgtt
gtttcgaacaggatgagacagcgctatgccgagttgaagaacctgcctggtgatctggct
cactgggactcctccaaggaaaacctggaggctgatgactctctcaagcgtaaggccatt
attgagatgaagagcattgctttgtacgctaagcagcgagcacttcgcgataagatcggg
cgacaaatgatgcattatgataatctcgcaatgacaaccaaccgatccagctatcgccga
atgaagaagcaaaatgtccgtgaagctcgcatcacagagaagcttgagaagcagcaacgt
gacgcccgggagaaccgtgagaagaagaagcacactgacttcctccatgccattaccagc
caccgaaaagagattcaggagtcggcttcctctcaacgtaccaaatcacacaagttgtct
cgtctcatgtaccagcaacacttcaacattgagaaggaagagcagaagcgtattgagaga
acggccaagcaacgtctgcaagcccttaaggccaacgatgaagaggcgtacctcaagctt
cttgaccaagccaaggatacccgtatcacacacttgctcaagcagaccgacggtttcttg
caccagcttgcctcttccgtcaaagcacagcagcgccaggctgctgaacgatacggcgat
ggcgaggagctgcccatggaagacaacagcgactacgacgaggacgacgagagcaacaag
aagattgactactatgccgtggcacatcgtattcgcgaggaggtcaccggacaagctgac
atgctcgtcggtggtaagctcaaagagtatcaggtcaagggtctgcagtggatgatttcg
ctgtacaacaacaacctcaacggtatcttggctgatgaaatgggtctcggaaagacgatt
caaaccatcagtctaatcacctatctgattgagcgaaaacagcaaccaggtccctatctc
gtcattgtgcctctcagtacactgaccaactggaacctggagtttgagcgatgggcacct
tctataaaccgcattgtttacaagggacctcccaacacccgtaaactacagcaggataag
atccgacaaggcgcattccaggttttgctcacaacctacgaatacatcatcaaggaccga
cctattctcagcaagattaagtggttccatatgattattgacgaaggtcaccgaatgaag
aactccaactccaaactgagctataccattcagcagtactaccacactcgtttccgactc
attctcactggaacaccattgcaaaacaatctctcagagctatgggctatgcttaacttt
gtcttaccaaatattttcaagtcggcaacaacttttgatgaatggttcaacacccccttt
gccaacacaggtggacaggataagatggaacttacggaagaagagcagattctcgtcatc
aggcgtcttcacaaggttctgcgacccttcctcctgcgtcgtctgaagaaggatgtcgag
aaagatcttcctgacaagacagaaaaagttatcaagtgcaaattctctgcacttcaatcc
aagctctacaagcagatggttacccataacaagcttgtcgttagtgacggcaagggtggc
aaaacgggtgctcgtggactcagcaacatgattatgcagctgcgaaagctttgtaatcat
ccatttgtatttgacgttgttgagaatgtcatgaacccgctcaacattagcaacgatttg
ttgtggcgaacagcgggcaaatttgagctgctggacagaattctgcccaagtatcaagca
actggccatcgtgtcctcatgttcttccaaatgactgccatcatggacatcatggaggac
tacctccgatacaggcgagtggagtatcttcgattggatggtacgaccaaatccgacgag
cgttccgacttgctcagggagttcaatgccccggattcgaagtacttcatgttcttgctt
tcgacccgtgctggtggattgggtctcaacttgcaaacggccgatacagtcatcatctat
gattccgattggaatcctcaccaagatctgcaggctcaggatcgtgcccatcgtattggt
caaaagaacgaagtccgaatcttgcgacttatcagctccaactcggttgaagagaaaatt
cttgaacgagctcgattcaagttggatatggatggaaaggttatccaggctggtcgtttc
gataacaagtcatcagaaacagatcgtgatgccatgcttcgcaccctgttggagacagcc
gatatggccgaatcgggtgagcaggatgagatggaggacgaagagctcaacatgctactg
gcacgtagtgatgaagagataacggtgtttcaaaagctcgacgaggaacggatgaggacc
tcgccttatggtactggaccaggcaccaaggctcgactaatgggcgaggatgaattgccc
gagatttatttgaacgaaggcaaccctatggacgaggagactgaggaggtcatactgggt
cgcggtgctcgcgaacgcaccaaggtcaaatatgacgacggtctcactgaagagcaatgg
ttgatggcagtggacgatgatgatgactctcctgaagcggctgctgctcgcaagcaagcc
cgtagggacaggcgtgacaacaacaggttaaagaaatctgcactcctcaactcgatggat
gaatcacctactggcagtagagcaagcactgag------gagatcgagatcgagattgag
acaccaaagaaacgagggcgcaaaccaggtagtaagaacgagaagcgtaaggctgaggat
ggtaatgatgagccgcctcccaagaagcgacgtggacctcaaggccggcctagcaaggtc
agtctcgaatcacgaattccagcccaccagcgagaagtgctgcagaagagtcttcgcagc
ctttacgatggtctaatgacattggaggtggacgatattgaacccccagaggatgacgag
tcggatccaggcaagcgtctcatcattggacccttcatcaaattaccccccaagcgcgac
tatgccgactactacctcatcatccagaatcctatttgcatgaaccagattcagacccga
atcaagaaggaagagtatacctcgctgagcggactgcggaaagacatcgaactgatgatc
cgcaactgccaaacgtacaacgaggatggaagcattctgtatcaggatgctaagatcatg
aacgaattcttcaactccaagtaccaagaagaactggcagcgcatcctgaacttcaagag
cttgaagaagggggcaaggacagttcagtggcgccctctggcagcggcggcacacctcaa
cccagtggcactcgcatcaagttgatttcaaatagcgcaaaggaagcgaacggcggtagc
actgccgcacagagtgacgaggaatga
>Fp49
atggcctcggtgcatgcaccccccgcggttcagcatcctggcgcgccaatgcctactggc
gcgaccaagcagcaggcggaagaagttttcaggaaacttaagcagatgaaggaacagggt
gttccacccacggatcccgaatacatcaaggcttcacagttcctgatgaacttccaacaa
cagcacaacatgcgacgtacccagcagcagtttatg---caacaacagcaaaaacagcag
atgcagaatgcgaccaatggttcgcctgccaatggtataatgcctggccgacctctccag
caaggctcaccacaagcggctcagcctgcatctagcacactcaacgcatccgcaatgccg
acccagagttcttctactccaatttctgccggcgcctcaccttcgaccggctcatcttcg
aatcacttcacccaacaacaactgggactgttaagacagcaaatccatgcgtttaaacta
ctcggaaagaatgctggagtatcgctacagctacaacaagccatcttcaaccagcgtcaa
cgcaggcaagcggccattgccgaaactgctcaagcagcacaagcatcaaaaaccaaccag
accgattctgaccccaacaaggacgcgcaaaatggacccgaagctacaaccgaagatgat
ggtgcagaaattcctaaggcgcacgtgttcaagacggtgaaatctccatatggcacaagc
atgattcgtcctgagatcaagtactttgaccactcgcagcgaaagaacagatggttcatt
cccggcgtctttcctacaggcattgatttcgatcacttgcgatatgagcgagaagtcgtt
gtttcgaacaggatgagacagcgctatgccgagttgaagaacctgcctggtgatctggct
cactgggactcctccaaggaaaacctggaggctgatgactctctcaagcgtaaggccatt
attgagatgaagagcattgctttgtacgctaagcagcgagcacttcgcgataagatcggg
cgacaaatgatgcattatgataatctcgcaatgacaaccaaccgatccagctatcgccga
atgaagaagcaaaatgtccgtgaagctcgcatcacagagaagcttgagaagcagcaacgt
gacgcccgggagaaccgtgagaagaagaagcacactgacttcctccatgccattaccagc
caccgaaaagagattcaggagtcggcttcctctcaacgtaccaaatcacacaagttgtct
cgtctcatgtaccagcaacacttcaacattgagaaggaagagcagaagcgtattgagaga
acggccaagcaacgtctgcaagcccttaaggccaacgatgaagaggcgtacctcaagctt
cttgaccaagccaaggatacccgtatcacacacttgctcaagcagaccgacggtttcttg
caccagcttgcctcttccgtcaaagcacagcagcgccaggctgctgaacgatacggcgat
ggcgaggagctgcccatggaagacaacagcgactacgacgaggacgacgagagcaacaag
aagattgactactatgccgtggcacatcgtattcgcgaggaggtcaccggacaagctgac
atgctcgtcggtggtaagctcaaagagtatcaggtcaagggtctgcagtggatgatttcg
ctgtacaacaacaacctcaacggtatcttggctgatgaaatgggtctcggaaagacgatt
caaaccatcagtctaatcacctatctgattgagcgaaaacagcaaccaggtccctatctc
gtcattgtgcctctcagtacactgaccaactggaacctggagtttgagcgatgggcacct
tctataaaccgcattgtttacaagggacctcccaacacccgtaaactacagcaggataag
atccgacaaggcgcattccaggttttgctcacaacctacgaatacatcatcaaggaccga
cctattctcagcaagattaagtggttccatatgattattgacgaaggtcaccgaatgaag
aactccaactccaaactgagctataccattcagcagtactaccacactcgtttccgactc
attctcactggaacaccattgcaaaacaatctctcagagctatgggctatgcttaacttt
gtcttaccaaatattttcaagtcggcaacaacttttgatgaatggttcaacacccccttt
gccaacacaggtggacaggataagatggaacttacggaagaagagcagattctcgtcatc
aggcgtcttcacaaggttctgcgacccttcctcctgcgtcgtctgaagaaggatgtcgag
aaagatcttcctgacaagacagaaaaagttatcaagtgcaaattctctgcacttcaatcc
aagctctacaagcagatggttacccataacaagcttgtcgttagtgacggcaagggtggc
aaaacgggtgctcgtggactcagcaacatgattatgcagctgcgaaagctttgtaatcat
ccatttgtatttgacgttgttgagaatgtcatgaacccgctcaacattagcaacgatttg
ttgtggcgaacagcgggcaaatttgagctgctggacagaattctgcccaagtatcaagca
actggccatcgtgtcctcatgttcttccaaatgactgccatcatggacatcatggaggac
tacctccgatacaggcgagtggagtatcttcgattggatggtacgaccaaatccgacgag
cgttccgacttgctcagggagttcaatgccccggattcgaagtacttcatgttcttgctt
tcgacccgtgctggtggattgggtctcaacttgcaaacggccgatacagtcatcatctat
gattccgattggaatcctcaccaagatctgcaggctcaggatcgtgcccatcgtattggt
caaaagaacgaagtccgaatcttgcgacttatcagctccaactcggttgaagagaaaatt
cttgaacgagctcgattcaagttggatatggatggaaaggttatccaggctggtcgtttc
gataacaagtcatcagaaacagatcgtgatgccatgcttcgcaccctgttggagacagcc
gatatggccgaatcgggtgagcaggatgagatggaggacgaagagctcaacatgctactg
gcacgtagtgatgaagagataacggtgtttcaaaagctcgacgaggaacggatgaggacc
tcgccttatggtactggaccaggcaccaaggctcgactaatgggcgaggatgaattgccc
gagatttatttgaacgaaggcaaccctatggacgaggagactgaggaggtcatactgggt
cgcggtgctcgcgaacgcaccaaggtcaaatatgacgacggtctcactgaagagcaatgg
ttgatggcagtggacgatgatgatgactctcctgaagcggctgctgctcgcaagcaagcc
cgtagggacaggcgtgacaacaacaggttaaagaaatctgcactcctcaactcgatggat
gaatcacctactggcagtagagcaagcactgag------gagatcgagatcgagattgag
acaccaaagaaacgagggcgcaaaccaggtagtaagaacgagaagcgtaaggctgaggat
ggtaatgatgagccgcctcccaagaagcgacgtggacctcaaggccggcctagcaaggtc
agtctcgaatcacgaattccagcccaccagcgagaagtgctgcagaagagtcttcgcagc
ctttacgatggtctaatgacattggaggtggacgatattgaacccccagaggatgacgag
tcggatccaggcaagcgtctcatcattggacccttcatcaaattaccccccaagcgcgac
tatgccgactactacctcatcatccagaatcctatttgcatgaaccagattcagacccga
atcaagaaggaagagtatacctcgctgagcggactgcggaaagacatcgaactgatgatc
cgcaactgccaaacgtacaacgaggatggaagcattctgtatcaggatgctaagatcatg
aacgaattcttcaactccaagtaccaagaagaactggcagcgcatcctgaacttcaagag
cttgaagaagggggcaaggacagttcagtggcgccctctggcagcggcggcacacctcaa
cccagtggcactcgcatcaagttgatttcaaatagcgcaaaggaagcgaacggcggtagc
actgccgcacagagtgacgaggaatga
>Fp50
atggcctcggtgcatgcaccccccgcggttcagcatcctggcgcgccaatgcctactggc
gcgaccaagcagcaggcggaagaagttttcaggaaacttaagcagatgaaggaacagggt
gttccacccacggatcccgaatacatcaaggcttcacagttcctgatgaacttccaacaa
cagcacaacatgcgacgtacccagcagcagtttatg---caacaacagcaaaaacagcag
atgcagaatgcgaccaatggttcgcctgccaatggtataatgcctggccgacctctccag
caaggctcaccacaagcggctcagcctgcatctagcacactcaacgcatccgcaatgccg
acccagagttcttctactccaatttctgccggcgcctcaccttcgaccggctcatcttcg
aatcacttcacccaacaacaactgggactgttaagacagcaaatccatgcgtttaaacta
ctcggaaagaatgctggagtatcgctacagctacaacaagccatcttcaaccagcgtcaa
cgcaggcaagcggccattgccgaaactgctcaagcagcacaagcatcaaaaaccaaccag
accgattctgaccccaacaaggacgcgcaaaatggacccgaagctacaaccgaagatgat
ggtgcagaaattcctaaggcgcacgtgttcaagacggtgaaatctccatatggcacaagc
atgattcgtcctgagatcaagtactttgaccactcgcagcgaaagaacagatggttcatt
cccggcgtctttcctacaggcattgatttcgatcacttgcgatatgagcgagaagtcgtt
gtttcgaacaggatgagacagcgctatgccgagttgaagaacctgcctggtgatctggct
cactgggactcctccaaggaaaacctggaggctgatgactctctcaagcgtaaggccatt
attgagatgaagagcattgctttgtacgctaagcagcgagcacttcgcgataagatcggg
cgacaaatgatgcattatgataatctcgcaatgacaaccaaccgatccagctatcgccga
atgaagaagcaaaatgtccgtgaagctcgcatcacagagaagcttgagaagcagcaacgt
gacgcccgggagaaccgtgagaagaagaagcacactgacttcctccatgccattaccagc
caccgaaaagagattcaggagtcggcttcctctcaacgtaccaaatcacacaagttgtct
cgtctcatgtaccagcaacacttcaacattgagaaggaagagcagaagcgtattgagaga
acggccaagcaacgtctgcaagcccttaaggccaacgatgaagaggcgtacctcaagctt
cttgaccaagccaaggatacccgtatcacacacttgctcaagcagaccgacggtttcttg
caccagcttgcctcttccgtcaaagcacagcagcgccaggctgctgaacgatacggcgat
ggcgaggagctgcccatggaagacaacagcgactacgacgaggacgacgagagcaacaag
aagattgactactatgccgtggcacatcgtattcgcgaggaggtcaccggacaagctgac
atgctcgtcggtggtaagctcaaagagtatcaggtcaagggtctgcagtggatgatttcg
ctgtacaacaacaacctcaacggtatcttggctgatgaaatgggtctcggaaagacgatt
caaaccatcagtctaatcacctatctgattgagcgaaaacagcaaccaggtccctatctc
gtcattgtgcctctcagtacactgaccaactggaacctggagtttgagcgatgggcacct
tctataaaccgcattgtttacaagggacctcccaacacccgtaaactacagcaggataag
atccgacaaggcgcattccaggttttgctcacaacctacgaatacatcatcaaggaccga
cctattctcagcaagattaagtggttccatatgattattgacgaaggtcaccgaatgaag
aactccaactccaaactgagctataccattcagcagtactaccacactcgtttccgactc
attctcactggaacaccattgcaaaacaatctctcagagctatgggctatgcttaacttt
gtcttaccaaatattttcaagtcggcaacaacttttgatgaatggttcaacacccccttt
gccaacacaggtggacaggataagatggaacttacggaagaagagcagattctcgtcatc
aggcgtcttcacaaggttctgcgacccttcctcctgcgtcgtctgaagaaggatgtcgag
aaagatcttcctgacaagacagaaaaagttatcaagtgcaaattctctgcacttcaatcc
aagctctacaagcagatggttacccataacaagcttgtcgttagtgacggcaagggtggc
aaaacgggtgctcgtggactcagcaacatgattatgcagctgcgaaagctttgtaatcat
ccatttgtatttgacgttgttgagaatgtcatgaacccgctcaacattagcaacgatttg
ttgtggcgaacagcgggcaaatttgagctgctggacagaattctgcccaagtatcaagca
actggccatcgtgtcctcatgttcttccaaatgactgccatcatggacatcatggaggac
tacctccgatacaggcgagtggagtatcttcgattggatggtacgaccaaatccgacgag
cgttccgacttgctcagggagttcaatgccccggattcgaagtacttcatgttcttgctt
tcgacccgtgctggtggattgggtctcaacttgcaaacggccgatacagtcatcatctat
gattccgattggaatcctcaccaagatctgcaggctcaggatcgtgcccatcgtattggt
caaaagaacgaagtccgaatcttgcgacttatcagctccaactcggttgaagagaaaatt
cttgaacgagctcgattcaagttggatatggatggaaaggttatccaggctggtcgtttc
gataacaagtcatcagaaacagatcgtgatgccatgcttcgcaccctgttggagacagcc
gatatggccgaatcgggtgagcaggatgagatggaggacgaagagctcaacatgctactg
gcacgtagtgatgaagagataacggtgtttcaaaagctcgacgaggaacggatgaggacc
tcgccttatggtactggaccaggcaccaaggctcgactaatgggcgaggatgaattgccc
gagatttatttgaacgaaggcaaccctatggacgaggagactgaggaggtcatactgggt
cgcggtgctcgcgaacgcaccaaggtcaaatatgacgacggtctcactgaagagcaatgg
ttgatggcagtggacgatgatgatgactctcctgaagcggctgctgctcgcaagcaagcc
cgtagggacaggcgtgacaacaacaggttaaagaaatctgcactcctcaactcgatggat
gaatcacctactggcagtagagcaagcactgag------gagatcgagatcgagattgag
acaccaaagaaacgagggcgcaaaccaggtagtaagaacgagaagcgtaaggctgaggat
ggtaatgatgagccgcctcccaagaagcgacgtggacctcaaggccggcctagcaaggtc
agtctcgaatcacgaattccagcccaccagcgagaagtgctgcagaagagtcttcgcagc
ctttacgatggtctaatgacattggaggtggacgatattgaacccccagaggatgacgag
tcggatccaggcaagcgtctcatcattggacccttcatcaaattaccccccaagcgcgac
tatgccgactactacctcatcatccagaatcctatttgcatgaaccagattcagacccga
atcaagaaggaagagtatacctcgctgagcggactgcggaaagacatcgaactgatgatc
cgcaactgccaaacgtacaacgaggatggaagcattctgtatcaggatgctaagatcatg
aacgaattcttcaactccaagtaccaagaagaactggcagcgcatcctgaacttcaagag
cttgaagaagggggcaaggacagttcagtggcgccctctggcagcggcggcacacctcaa
cccagtggcactcgcatcaagttgatttcaaatagcgcaaaggaagcgaacggcggtagc
actgccgcacagagtgacgaggaatga
>Fp51
atggcctcggtgcatgcaccccccgcggttcagcatcctggcgcgccaatgcctactggc
gcgaccaagcagcaggcggaagaagttttcaggaaacttaagcagatgaaggaacagggt
gttccacccacggatcccgaatacatcaaggcttcacagttcctgatgaacttccaacaa
cagcacaacatgcgacgtacccagcagcagtttatg---caacaacagcaaaaacagcag
atgcagaatgcgaccaatggttcgcctgccaatggtataatgcctggccgacctctccag
caaggctcaccacaagcggctcagcctgcatctagcacactcaacgcatccgcaatgccg
acccagagttcttctactccaatttctgccggcgcctcaccttcgaccggctcatcttcg
aatcacttcacccaacaacaactgggactgttaagacagcaaatccatgcgtttaaacta
ctcggaaagaatgctggagtatcgctacagctacaacaagccatcttcaaccagcgtcaa
cgcaggcaagcggccattgccgaaactgctcaagcagcacaagcatcaaaaaccaaccag
accgattctgaccccaacaaggacgcgcaaaatggacccgaagctacaaccgaagatgat
ggtgcagaaattcctaaggcgcacgtgttcaagacggtgaaatctccatatggcacaagc
atgattcgtcctgagatcaagtactttgaccactcgcagcgaaagaacagatggttcatt
cccggcgtctttcctacaggcattgatttcgatcacttgcgatatgagcgagaagtcgtt
gtttcgaacaggatgagacagcgctatgccgagttgaagaacctgcctggtgatctggct
cactgggactcctccaaggaaaacctggaggctgatgactctctcaagcgtaaggccatt
attgagatgaagagcattgctttgtacgctaagcagcgagcacttcgcgataagatcggg
cgacaaatgatgcattatgataatctcgcaatgacaaccaaccgatccagctatcgccga
atgaagaagcaaaatgtccgtgaagctcgcatcacagagaagcttgagaagcagcaacgt
gacgcccgggagaaccgtgagaagaagaagcacactgacttcctccatgccattaccagc
caccgaaaagagattcaggagtcggcttcctctcaacgtaccaaatcacacaagttgtct
cgtctcatgtaccagcaacacttcaacattgagaaggaagagcagaagcgtattgagaga
acggccaagcaacgtctgcaagcccttaaggccaacgatgaagaggcgtacctcaagctt
cttgaccaagccaaggatacccgtatcacacacttgctcaagcagaccgacggtttcttg
caccagcttgcctcttccgtcaaagcacagcagcgccaggctgctgaacgatacggcgat
ggcgaggagctgcccatggaagacaacagcgactacgacgaggacgacgagagcaacaag
aagattgactactatgccgtggcacatcgtattcgcgaggaggtcaccggacaagctgac
atgctcgtcggtggtaagctcaaagagtatcaggtcaagggtctgcagtggatgatttcg
ctgtacaacaacaacctcaacggtatcttggctgatgaaatgggtctcggaaagacgatt
caaaccatcagtctaatcacctatctgattgagcgaaaacagcaaccaggtccctatctc
gtcattgtgcctctcagtacactgaccaactggaacctggagtttgagcgatgggcacct
tctataaaccgcattgtttacaagggacctcccaacacccgtaaactacagcaggataag
atccgacaaggcgcattccaggttttgctcacaacctacgaatacatcatcaaggaccga
cctattctcagcaagattaagtggttccatatgattattgacgaaggtcaccgaatgaag
aactccaactccaaactgagctataccattcagcagtactaccacactcgtttccgactc
attctcactggaacaccattgcaaaacaatctctcagagctatgggctatgcttaacttt
gtcttaccaaatattttcaagtcggcaacaacttttgatgaatggttcaacacccccttt
gccaacacaggtggacaggataagatggaacttacggaagaagagcagattctcgtcatc
aggcgtcttcacaaggttctgcgacccttcctcctgcgtcgtctgaagaaggatgtcgag
aaagatcttcctgacaagacagaaaaagttatcaagtgcaaattctctgcacttcaatcc
aagctctacaagcagatggttacccataacaagcttgtcgttagtgacggcaagggtggc
aaaacgggtgctcgtggactcagcaacatgattatgcagctgcgaaagctttgtaatcat
ccatttgtatttgacgttgttgagaatgtcatgaacccgctcaacattagcaacgatttg
ttgtggcgaacagcgggcaaatttgagctgctggacagaattctgcccaagtatcaagca
actggccatcgtgtcctcatgttcttccaaatgactgccatcatggacatcatggaggac
tacctccgatacaggcgagtggagtatcttcgattggatggtacgaccaaatccgacgag
cgttccgacttgctcagggagttcaatgccccggattcgaagtacttcatgttcttgctt
tcgacccgtgctggtggattgggtctcaacttgcaaacggccgatacagtcatcatctat
gattccgattggaatcctcaccaagatctgcaggctcaggatcgtgcccatcgtattggt
caaaagaacgaagtccgaatcttgcgacttatcagctccaactcggttgaagagaaaatt
cttgaacgagctcgattcaagttggatatggatggaaaggttatccaggctggtcgtttc
gataacaagtcatcagaaacagatcgtgatgccatgcttcgcaccctgttggagacagcc
gatatggccgaatcgggtgagcaggatgagatggaggacgaagagctcaacatgctactg
gcacgtagtgatgaagagataacggtgtttcaaaagctcgacgaggaacggatgaggacc
tcgccttatggtactggaccaggcaccaaggctcgactaatgggcgaggatgaattgccc
gagatttatttgaacgaaggcaaccctatggacgaggagactgaggaggtcatactgggt
cgcggtgctcgcgaacgcaccaaggtcaaatatgacgacggtctcactgaagagcaatgg
ttgatggcagtggacgatgatgatgactctcctgaagcggctgctgctcgcaagcaagcc
cgtagggacaggcgtgacaacaacaggttaaagaaatctgcactcctcaactcgatggat
gaatcacctactggcagtagagcaagcactgag------gagatcgagatcgagattgag
acaccaaagaaacgagggcgcaaaccaggtagtaagaacgagaagcgtaaggctgaggat
ggtaatgatgagccgcctcccaagaagcgacgtggacctcaaggccggcctagcaaggtc
agtctcgaatcacgaattccagcccaccagcgagaagtgctgcagaagagtcttcgcagc
ctttacgatggtctaatgacattggaggtggacgatattgaacccccagaggatgacgag
tcggatccaggcaagcgtctcatcattggacccttcatcaaattaccccccaagcgcgac
tatgccgactactacctcatcatccagaatcctatttgcatgaaccagattcagacccga
atcaagaaggaagagtatacctcgctgagcggactgcggaaagacatcgaactgatgatc
cgcaactgccaaacgtacaacgaggatggaagcattctgtatcaggatgctaagatcatg
aacgaattcttcaactccaagtaccaagaagaactggcagcgcatcctgaacttcaagag
cttgaagaagggggcaaggacagttcagtggcgccctctggcagcggcggcacacctcaa
cccagtggcactcgcatcaagttgatttcaaatagcgcaaaggaagcgaacggcggtagc
actgccgcacagagtgacgaggaatga
>Fp59
atggcctcggtgcatgcaccccccgcggttcagcatcctggcgcgccaatgcctactggc
gcgaccaagcagcaggcggaagaagttttcaggaaacttaagcagatgaaggaacagggt
gttccacccacggatcccgaatacatcaaggcttcacagttcctgatgaacttccaacaa
cagcacaacatgcgacgtacccagcagcagtttatg---caacaacagcaaaaacagcag
atgcagaatgcgaccaatggttcgcctgccaatggtataatgcctggccgacctctccag
caaggctcaccacaagcggctcagcctgcatctagcacactcaacgcatccgcaatgccg
acccagagttcttctactccaatttctgccggcgcctcaccttcgaccggctcatcttcg
aatcacttcacccaacaacaactgggactgttaagacagcaaatccatgcgtttaaacta
ctcggaaagaatgctggagtatcgctacagctacaacaagccatcttcaaccagcgtcaa
cgcaggcaagcggccattgccgaaactgctcaagcagcacaagcatcaaaaaccaaccag
accgattctgaccccaacaaggacgcgcaaaatggacccgaagctacaaccgaagatgat
ggtgcagaaattcctaaggcgcacgtgttcaagacggtgaaatctccatatggcacaagc
atgattcgtcctgagatcaagtactttgaccactcgcagcgaaagaacagatggttcatt
cccggcgtctttcctacaggcattgatttcgatcacttgcgatatgagcgagaagtcgtt
gtttcgaacaggatgagacagcgctatgccgagttgaagaacctgcctggtgatctggct
cactgggactcctccaaggaaaacctggaggctgatgactctctcaagcgtaaggccatt
attgagatgaagagcattgctttgtacgctaagcagcgagcacttcgcgataagatcggg
cgacaaatgatgcattatgataatctcgcaatgacaaccaaccgatccagctatcgccga
atgaagaagcaaaatgtccgtgaagctcgcatcacagagaagcttgagaagcagcaacgt
gacgcccgggagaaccgtgagaagaagaagcacactgacttcctccatgccattaccagc
caccgaaaagagattcaggagtcggcttcctctcaacgtaccaaatcacacaagttgtct
cgtctcatgtaccagcaacacttcaacattgagaaggaagagcagaagcgtattgagaga
acggccaagcaacgtctgcaagcccttaaggccaacgatgaagaggcgtacctcaagctt
cttgaccaagccaaggatacccgtatcacacacttgctcaagcagaccgacggtttcttg
caccagcttgcctcttccgtcaaagcacagcagcgccaggctgctgaacgatacggcgat
ggcgaggagctgcccatggaagacaacagcgactacgacgaggacgacgagagcaacaag
aagattgactactatgccgtggcacatcgtattcgcgaggaggtcaccggacaagctgac
atgctcgtcggtggtaagctcaaagagtatcaggtcaagggtctgcagtggatgatttcg
ctgtacaacaacaacctcaacggtatcttggctgatgaaatgggtctcggaaagacgatt
caaaccatcagtctaatcacctatctgattgagcgaaaacagcaaccaggtccctatctc
gtcattgtgcctctcagtacactgaccaactggaacctggagtttgagcgatgggcacct
tctataaaccgcattgtttacaagggacctcccaacacccgtaaactacagcaggataag
atccgacaaggcgcattccaggttttgctcacaacctacgaatacatcatcaaggaccga
cctattctcagcaagattaagtggttccatatgattattgacgaaggtcaccgaatgaag
aactccaactccaaactgagctataccattcagcagtactaccacactcgtttccgactc
attctcactggaacaccattgcaaaacaatctctcagagctatgggctatgcttaacttt
gtcttaccaaatattttcaagtcggcaacaacttttgatgaatggttcaacacccccttt
gccaacacaggtggacaggataagatggaacttacggaagaagagcagattctcgtcatc
aggcgtcttcacaaggttctgcgacccttcctcctgcgtcgtctgaagaaggatgtcgag
aaagatcttcctgacaagacagaaaaagttatcaagtgcaaattctctgcacttcaatcc
aagctctacaagcagatggttacccataacaagcttgtcgttagtgacggcaagggtggc
aaaacgggtgctcgtggactcagcaacatgattatgcagctgcgaaagctttgtaatcat
ccatttgtatttgacgttgttgagaatgtcatgaacccgctcaacattagcaacgatttg
ttgtggcgaacagcgggcaaatttgagctgctggacagaattctgcccaagtatcaagca
actggccatcgtgtcctcatgttcttccaaatgactgccatcatggacatcatggaggac
tacctccgatacaggcgagtggagtatcttcgattggatggtacgaccaaatccgacgag
cgttccgacttgctcagggagttcaatgccccggattcgaagtacttcatgttcttgctt
tcgacccgtgctggtggattgggtctcaacttgcaaacggccgatacagtcatcatctat
gattccgattggaatcctcaccaagatctgcaggctcaggatcgtgcccatcgtattggt
caaaagaacgaagtccgaatcttgcgacttatcagctccaactcggttgaagagaaaatt
cttgaacgagctcgattcaagttggatatggatggaaaggttatccaggctggtcgtttc
gataacaagtcatcagaaacagatcgtgatgccatgcttcgcaccctgttggagacagcc
gatatggccgaatcgggtgagcaggatgagatggaggacgaagagctcaacatgctactg
gcacgtagtgatgaagagataacggtgtttcaaaagctcgacgaggaacggatgaggacc
tcgccttatggtactggaccaggcaccaaggctcgactaatgggcgaggatgaattgccc
gagatttatttgaacgaaggcaaccctatggacgaggagactgaggaggtcatactgggt
cgcggtgctcgcgaacgcaccaaggtcaaatatgacgacggtctcactgaagagcaatgg
ttgatggcagtggacgatgatgatgactctcctgaagcggctgctgctcgcaagcaagcc
cgtagggacaggcgtgacaacaacaggttaaagaaatctgcactcctcaactcgatggat
gaatcacctactggcagtagagcaagcactgag------gagatcgagatcgagattgag
acaccaaagaaacgagggcgcaaaccaggtagtaagaacgagaagcgtaaggctgaggat
ggtaatgatgagccgcctcccaagaagcgacgtggacctcaaggccggcctagcaaggtc
agtctcgaatcacgaattccagcccaccagcgagaagtgctgcagaagagtcttcgcagc
ctttacgatggtctaatgacattggaggtggacgatattgaacccccagaggatgacgag
tcggatccaggcaagcgtctcatcattggacccttcatcaaattaccccccaagcgcgac
tatgccgactactacctcatcatccagaatcctatttgcatgaaccagattcagacccga
atcaagaaggaagagtatacctcgctgagcggactgcggaaagacatcgaactgatgatc
cgcaactgccaaacgtacaacgaggatggaagcattctgtatcaggatgctaagatcatg
aacgaattcttcaactccaagtaccaagaagaactggcagcgcatcctgaacttcaagag
cttgaagaagggggcaaggacagttcagtggcgccctctggcagcggcggcacacctcaa
cccagtggcactcgcatcaagttgatttcaaatagcgcaaaggaagcgaacggcggtagc
actgccgcacagagtgacgaggaatga
>Fp63
atggcctcggtgcatgcaccccccgcggttcagcatcctggcgcgccaatgcctactggc
gcgaccaagcagcaggcggaagaagttttcaggaaacttaagcagatgaaggaacagggt
gttccacccacggatcccgaatacatcaaggcttcacagttcctgatgaacttccaacaa
cagcacaacatgcgacgtacccagcagcagtttatg---caacaacagcaaaaacagcag
atgcagaatgcgaccaatggttcgcctgccaatggtataatgcctggccgacctctccag
caaggctcaccacaagcggctcagcctgcatctagcacactcaacgcatccgcaatgccg
acccagagttcttctactccaatttctgccggcgcctcaccttcgaccggctcatcttcg
aatcacttcacccaacaacaactgggactgttaagacagcaaatccatgcgtttaaacta
ctcggaaagaatgctggagtatcgctacagctacaacaagccatcttcaaccagcgtcaa
cgcaggcaagcggccattgccgaaactgctcaagcagcacaagcatcaaaaaccaaccag
accgattctgaccccaacaaggacgcgcaaaatggacccgaagctacaaccgaagatgat
ggtgcagaaattcctaaggcgcacgtgttcaagacggtgaaatctccatatggcacaagc
atgattcgtcctgagatcaagtactttgaccactcgcagcgaaagaacagatggttcatt
cccggcgtctttcctacaggcattgatttcgatcacttgcgatatgagcgagaagtcgtt
gtttcgaacaggatgagacagcgctatgccgagttgaagaacctgcctggtgatctggct
cactgggactcctccaaggaaaacctggaggctgatgactctctcaagcgtaaggccatt
attgagatgaagagcattgctttgtacgctaagcagcgagcacttcgcgataagatcggg
cgacaaatgatgcattatgataatctcgcaatgacaaccaaccgatccagctatcgccga
atgaagaagcaaaatgtccgtgaagctcgcatcacagagaagcttgagaagcagcaacgt
gacgcccgggagaaccgtgagaagaagaagcacactgacttcctccatgccattaccagc
caccgaaaagagattcaggagtcggcttcctctcaacgtaccaaatcacacaagttgtct
cgtctcatgtaccagcaacacttcaacattgagaaggaagagcagaagcgtattgagaga
acggccaagcaacgtctgcaagcccttaaggccaacgatgaagaggcgtacctcaagctt
cttgaccaagccaaggatacccgtatcacacacttgctcaagcagaccgacggtttcttg
caccagcttgcctcttccgtcaaagcacagcagcgccaggctgctgaacgatacggcgat
ggcgaggagctgcccatggaagacaacagcgactacgacgaggacgacgagagcaacaag
aagattgactactatgccgtggcacatcgtattcgcgaggaggtcaccggacaagctgac
atgctcgtcggtggtaagctcaaagagtatcaggtcaagggtctgcagtggatgatttcg
ctgtacaacaacaacctcaacggtatcttggctgatgaaatgggtctcggaaagacgatt
caaaccatcagtctaatcacctatctgattgagcgaaaacagcaaccaggtccctatctc
gtcattgtgcctctcagtacactgaccaactggaacctggagtttgagcgatgggcacct
tctataaaccgcattgtttacaagggacctcccaacacccgtaaactacagcaggataag
atccgacaaggcgcattccaggttttgctcacaacctacgaatacatcatcaaggaccga
cctattctcagcaagattaagtggttccatatgattattgacgaaggtcaccgaatgaag
aactccaactccaaactgagctataccattcagcagtactaccacactcgtttccgactc
attctcactggaacaccattgcaaaacaatctctcagagctatgggctatgcttaacttt
gtcttaccaaatattttcaagtcggcaacaacttttgatgaatggttcaacacccccttt
gccaacacaggtggacaggataagatggaacttacggaagaagagcagattctcgtcatc
aggcgtcttcacaaggttctgcgacccttcctcctgcgtcgtctgaagaaggatgtcgag
aaagatcttcctgacaagacagaaaaagttatcaagtgcaaattctctgcacttcaatcc
aagctctacaagcagatggttacccataacaagcttgtcgttagtgacggcaagggtggc
aaaacgggtgctcgtggactcagcaacatgattatgcagctgcgaaagctttgtaatcat
ccatttgtatttgacgttgttgagaatgtcatgaacccgctcaacattagcaacgatttg
ttgtggcgaacagcgggcaaatttgagctgctggacagaattctgcccaagtatcaagca
actggccatcgtgtcctcatgttcttccaaatgactgccatcatggacatcatggaggac
tacctccgatacaggcgagtggagtatcttcgattggatggtacgaccaaatccgacgag
cgttccgacttgctcagggagttcaatgccccggattcgaagtacttcatgttcttgctt
tcgacccgtgctggtggattgggtctcaacttgcaaacggccgatacagtcatcatctat
gattccgattggaatcctcaccaagatctgcaggctcaggatcgtgcccatcgtattggt
caaaagaacgaagtccgaatcttgcgacttatcagctccaactcggttgaagagaaaatt
cttgaacgagctcgattcaagttggatatggatggaaaggttatccaggctggtcgtttc
gataacaagtcatcagaaacagatcgtgatgccatgcttcgcaccctgttggagacagcc
gatatggccgaatcgggtgagcaggatgagatggaggacgaagagctcaacatgctactg
gcacgtagtgatgaagagataacggtgtttcaaaagctcgacgaggaacggatgaggacc
tcgccttatggtactggaccaggcaccaaggctcgactaatgggcgaggatgaattgccc
gagatttatttgaacgaaggcaaccctatggacgaggagactgaggaggtcatactgggt
cgcggtgctcgcgaacgcaccaaggtcaaatatgacgacggtctcactgaagagcaatgg
ttgatggcagtggacgatgatgatgactctcctgaagcggctgctgctcgcaagcaagcc
cgtagggacaggcgtgacaacaacaggttaaagaaatctgcactcctcaactcgatggat
gaatcacctactggcagtagagcaagcactgag------gagatcgagatcgagattgag
acaccaaagaaacgagggcgcaaaccaggtagtaagaacgagaagcgtaaggctgaggat
ggtaatgatgagccgcctcccaagaagcgacgtggacctcaaggccggcctagcaaggtc
agtctcgaatcacgaattccagcccaccagcgagaagtgctgcagaagagtcttcgcagc
ctttacgatggtctaatgacattggaggtggacgatattgaacccccagaggatgacgag
tcggatccaggcaagcgtctcatcattggacccttcatcaaattaccccccaagcgcgac
tatgccgactactacctcatcatccagaatcctatttgcatgaaccagattcagacccga
atcaagaaggaagagtatacctcgctgagcggactgcggaaagacatcgaactgatgatc
cgcaactgccaaacgtacaacgaggatggaagcattctgtatcaggatgctaagatcatg
aacgaattcttcaactccaagtaccaagaagaactggcagcgcatcctgaacttcaagag
cttgaagaagggggcaaggacagttcagtggcgccctctggcagcggcggcacacctcaa
cccagtggcactcgcatcaagttgatttcaaatagcgcaaaggaagcgaacggcggtagc
actgccgcacagagtgacgaggaatga
>Fp65
atggcctcggtgcatgcaccccccgcggttcagcatcctggcgcgccaatgcctactggc
gcgaccaagcagcaggcggaagaagttttcaggaaacttaagcagatgaaggaacagggt
gttccacccacggatcccgaatacatcaaggcttcacagttcctgatgaacttccaacaa
cagcacaacatgcgacgtacccagcagcagtttatg---caacaacagcaaaaacagcag
atgcagaatgcgaccaatggttcgcctgccaatggtataatgcctggccgacctctccag
caaggctcaccacaagcggctcagcctgcatctagcacactcaacgcatccgcaatgccg
acccagagttcttctactccaatttctgccggcgcctcaccttcgaccggctcatcttcg
aatcacttcacccaacaacaactgggactgttaagacagcaaatccatgcgtttaaacta
ctcggaaagaatgctggagtatcgctacagctacaacaagccatcttcaaccagcgtcaa
cgcaggcaagcggccattgccgaaactgctcaagcagcacaagcatcaaaaaccaaccag
accgattctgaccccaacaaggacgcgcaaaatggacccgaagctacaaccgaagatgat
ggtgcagaaattcctaaggcgcacgtgttcaagacggtgaaatctccatatggcacaagc
atgattcgtcctgagatcaagtactttgaccactcgcagcgaaagaacagatggttcatt
cccggcgtctttcctacaggcattgatttcgatcacttgcgatatgagcgagaagtcgtt
gtttcgaacaggatgagacagcgctatgccgagttgaagaacctgcctggtgatctggct
cactgggactcctccaaggaaaacctggaggctgatgactctctcaagcgtaaggccatt
attgagatgaagagcattgctttgtacgctaagcagcgagcacttcgcgataagatcggg
cgacaaatgatgcattatgataatctcgcaatgacaaccaaccgatccagctatcgccga
atgaagaagcaaaatgtccgtgaagctcgcatcacagagaagcttgagaagcagcaacgt
gacgcccgggagaaccgtgagaagaagaagcacactgacttcctccatgccattaccagc
caccgaaaagagattcaggagtcggcttcctctcaacgtaccaaatcacacaagttgtct
cgtctcatgtaccagcaacacttcaacattgagaaggaagagcagaagcgtattgagaga
acggccaagcaacgtctgcaagcccttaaggccaacgatgaagaggcgtacctcaagctt
cttgaccaagccaaggatacccgtatcacacacttgctcaagcagaccgacggtttcttg
caccagcttgcctcttccgtcaaagcacagcagcgccaggctgctgaacgatacggcgat
ggcgaggagctgcccatggaagacaacagcgactacgacgaggacgacgagagcaacaag
aagattgactactatgccgtggcacatcgtattcgcgaggaggtcaccggacaagctgac
atgctcgtcggtggtaagctcaaagagtatcaggtcaagggtctgcagtggatgatttcg
ctgtacaacaacaacctcaacggtatcttggctgatgaaatgggtctcggaaagacgatt
caaaccatcagtctaatcacctatctgattgagcgaaaacagcaaccaggtccctatctc
gtcattgtgcctctcagtacactgaccaactggaacctggagtttgagcgatgggcacct
tctataaaccgcattgtttacaagggacctcccaacacccgtaaactacagcaggataag
atccgacaaggcgcattccaggttttgctcacaacctacgaatacatcatcaaggaccga
cctattctcagcaagattaagtggttccatatgattattgacgaaggtcaccgaatgaag
aactccaactccaaactgagctataccattcagcagtactaccacactcgtttccgactc
attctcactggaacaccattgcaaaacaatctctcagagctatgggctatgcttaacttt
gtcttaccaaatattttcaagtcggcaacaacttttgatgaatggttcaacacccccttt
gccaacacaggtggacaggataagatggaacttacggaagaagagcagattctcgtcatc
aggcgtcttcacaaggttctgcgacccttcctcctgcgtcgtctgaagaaggatgtcgag
aaagatcttcctgacaagacagaaaaagttatcaagtgcaaattctctgcacttcaatcc
aagctctacaagcagatggttacccataacaagcttgtcgttagtgacggcaagggtggc
aaaacgggtgctcgtggactcagcaacatgattatgcagctgcgaaagctttgtaatcat
ccatttgtatttgacgttgttgagaatgtcatgaacccgctcaacattagcaacgatttg
ttgtggcgaacagcgggcaaatttgagctgctggacagaattctgcccaagtatcaagca
actggccatcgtgtcctcatgttcttccaaatgactgccatcatggacatcatggaggac
tacctccgatacaggcgagtggagtatcttcgattggatggtacgaccaaatccgacgag
cgttccgacttgctcagggagttcaatgccccggattcgaagtacttcatgttcttgctt
tcgacccgtgctggtggattgggtctcaacttgcaaacggccgatacagtcatcatctat
gattccgattggaatcctcaccaagatctgcaggctcaggatcgtgcccatcgtattggt
caaaagaacgaagtccgaatcttgcgacttatcagctccaactcggttgaagagaaaatt
cttgaacgagctcgattcaagttggatatggatggaaaggttatccaggctggtcgtttc
gataacaagtcatcagaaacagatcgtgatgccatgcttcgcaccctgttggagacagcc
gatatggccgaatcgggtgagcaggatgagatggaggacgaagagctcaacatgctactg
gcacgtagtgatgaagagataacggtgtttcaaaagctcgacgaggaacggatgaggacc
tcgccttatggtactggaccaggcaccaaggctcgactaatgggcgaggatgaattgccc
gagatttatttgaacgaaggcaaccctatggacgaggagactgaggaggtcatactgggt
cgcggtgctcgcgaacgcaccaaggtcaaatatgacgacggtctcactgaagagcaatgg
ttgatggcagtggacgatgatgatgactctcctgaagcggctgctgctcgcaagcaagcc
cgtagggacaggcgtgacaacaacaggttaaagaaatctgcactcctcaactcgatggat
gaatcacctactggcagtagagcaagcactgag------gagatcgagatcgagattgag
acaccaaagaaacgagggcgcaaaccaggtagtaagaacgagaagcgtaaggctgaggat
ggtaatgatgagccgcctcccaagaagcgacgtggacctcaaggccggcctagcaaggtc
agtctcgaatcacgaattccagcccaccagcgagaagtgctgcagaagagtcttcgcagc
ctttacgatggtctaatgacattggaggtggacgatattgaacccccagaggatgacgag
tcggatccaggcaagcgtctcatcattggacccttcatcaaattaccccccaagcgcgac
tatgccgactactacctcatcatccagaatcctatttgcatgaaccagattcagacccga
atcaagaaggaagagtatacctcgctgagcggactgcggaaagacatcgaactgatgatc
cgcaactgccaaacgtacaacgaggatggaagcattctgtatcaggatgctaagatcatg
aacgaattcttcaactccaagtaccaagaagaactggcagcgcatcctgaacttcaagag
cttgaagaagggggcaaggacagttcagtggcgccctctggcagcggcggcacacctcaa
cccagtggcactcgcatcaagttgatttcaaatagcgcaaaggaagcgaacggcggtagc
actgccgcacagagtgacgaggaatga
>Fp66
atggcctcggtgcatgcaccccccgcggttcagcatcctggcgcgccaatgcctactggc
gcgaccaagcagcaggcggaagaagttttcaggaaacttaagcagatgaaggaacagggt
gttccacccacggatcccgaatacatcaaggcttcacagttcctgatgaacttccaacaa
cagcacaacatgcgacgtacccagcagcagtttatg---caacaacagcaaaaacagcag
atgcagaatgcgaccaatggttcgcctgccaatggtataatgcctggccgacctctccag
caaggctcaccacaagcggctcagcctgcatctagcacactcaacgcatccgcaatgccg
acccagagttcttctactccaatttctgccggcgcctcaccttcgaccggctcatcttcg
aatcacttcacccaacaacaactgggactgttaagacagcaaatccatgcgtttaaacta
ctcggaaagaatgctggagtatcgctacagctacaacaagccatcttcaaccagcgtcaa
cgcaggcaagcggccattgccgaaactgctcaagcagcacaagcatcaaaaaccaaccag
accgattctgaccccaacaaggacgcgcaaaatggacccgaagctacaaccgaagatgat
ggtgcagaaattcctaaggcgcacgtgttcaagacggtgaaatctccatatggcacaagc
atgattcgtcctgagatcaagtactttgaccactcgcagcgaaagaacagatggttcatt
cccggcgtctttcctacaggcattgatttcgatcacttgcgatatgagcgagaagtcgtt
gtttcgaacaggatgagacagcgctatgccgagttgaagaacctgcctggtgatctggct
cactgggactcctccaaggaaaacctggaggctgatgactctctcaagcgtaaggccatt
attgagatgaagagcattgctttgtacgctaagcagcgagcacttcgcgataagatcggg
cgacaaatgatgcattatgataatctcgcaatgacaaccaaccgatccagctatcgccga
atgaagaagcaaaatgtccgtgaagctcgcatcacagagaagcttgagaagcagcaacgt
gacgcccgggagaaccgtgagaagaagaagcacactgacttcctccatgccattaccagc
caccgaaaagagattcaggagtcggcttcctctcaacgtaccaaatcacacaagttgtct
cgtctcatgtaccagcaacacttcaacattgagaaggaagagcagaagcgtattgagaga
acggccaagcaacgtctgcaagcccttaaggccaacgatgaagaggcgtacctcaagctt
cttgaccaagccaaggatacccgtatcacacacttgctcaagcagaccgacggtttcttg
caccagcttgcctcttccgtcaaagcacagcagcgccaggctgctgaacgatacggcgat
ggcgaggagctgcccatggaagacaacagcgactacgacgaggacgacgagagcaacaag
aagattgactactatgccgtggcacatcgtattcgcgaggaggtcaccggacaagctgac
atgctcgtcggtggtaagctcaaagagtatcaggtcaagggtctgcagtggatgatttcg
ctgtacaacaacaacctcaacggtatcttggctgatgaaatgggtctcggaaagacgatt
caaaccatcagtctaatcacctatctgattgagcgaaaacagcaaccaggtccctatctc
gtcattgtgcctctcagtacactgaccaactggaacctggagtttgagcgatgggcacct
tctataaaccgcattgtttacaagggacctcccaacacccgtaaactacagcaggataag
atccgacaaggcgcattccaggttttgctcacaacctacgaatacatcatcaaggaccga
cctattctcagcaagattaagtggttccatatgattattgacgaaggtcaccgaatgaag
aactccaactccaaactgagctataccattcagcagtactaccacactcgtttccgactc
attctcactggaacaccattgcaaaacaatctctcagagctatgggctatgcttaacttt
gtcttaccaaatattttcaagtcggcaacaacttttgatgaatggttcaacacccccttt
gccaacacaggtggacaggataagatggaacttacggaagaagagcagattctcgtcatc
aggcgtcttcacaaggttctgcgacccttcctcctgcgtcgtctgaagaaggatgtcgag
aaagatcttcctgacaagacagaaaaagttatcaagtgcaaattctctgcacttcaatcc
aagctctacaagcagatggttacccataacaagcttgtcgttagtgacggcaagggtggc
aaaacgggtgctcgtggactcagcaacatgattatgcagctgcgaaagctttgtaatcat
ccatttgtatttgacgttgttgagaatgtcatgaacccgctcaacattagcaacgatttg
ttgtggcgaacagcgggcaaatttgagctgctggacagaattctgcccaagtatcaagca
actggccatcgtgtcctcatgttcttccaaatgactgccatcatggacatcatggaggac
tacctccgatacaggcgagtggagtatcttcgattggatggtacgaccaaatccgacgag
cgttccgacttgctcagggagttcaatgccccggattcgaagtacttcatgttcttgctt
tcgacccgtgctggtggattgggtctcaacttgcaaacggccgatacagtcatcatctat
gattccgattggaatcctcaccaagatctgcaggctcaggatcgtgcccatcgtattggt
caaaagaacgaagtccgaatcttgcgacttatcagctccaactcggttgaagagaaaatt
cttgaacgagctcgattcaagttggatatggatggaaaggttatccaggctggtcgtttc
gataacaagtcatcagaaacagatcgtgatgccatgcttcgcaccctgttggagacagcc
gatatggccgaatcgggtgagcaggatgagatggaggacgaagagctcaacatgctactg
gcacgtagtgatgaagagataacggtgtttcaaaagctcgacgaggaacggatgaggacc
tcgccttatggtactggaccaggcaccaaggctcgactaatgggcgaggatgaattgccc
gagatttatttgaacgaaggcaaccctatggacgaggagactgaggaggtcatactgggt
cgcggtgctcgcgaacgcaccaaggtcaaatatgacgacggtctcactgaagagcaatgg
ttgatggcagtggacgatgatgatgactctcctgaagcggctgctgctcgcaagcaagcc
cgtagggacaggcgtgacaacaacaggttaaagaaatctgcactcctcaactcgatggat
gaatcacctactggcagtagagcaagcactgag------gagatcgagatcgagattgag
acaccaaagaaacgagggcgcaaaccaggtagtaagaacgagaagcgtaaggctgaggat
ggtaatgatgagccgcctcccaagaagcgacgtggacctcaaggccggcctagcaaggtc
agtctcgaatcacgaattccagcccaccagcgagaagtgctgcagaagagtcttcgcagc
ctttacgatggtctaatgacattggaggtggacgatattgaacccccagaggatgacgag
tcggatccaggcaagcgtctcatcattggacccttcatcaaattaccccccaagcgcgac
tatgccgactactacctcatcatccagaatcctatttgcatgaaccagattcagacccga
atcaagaaggaagagtatacctcgctgagcggactgcggaaagacatcgaactgatgatc
cgcaactgccaaacgtacaacgaggatggaagcattctgtatcaggatgctaagatcatg
aacgaattcttcaactccaagtaccaagaagaactggcagcgcatcctgaacttcaagag
cttgaagaagggggcaaggacagttcagtggcgccctctggcagcggcggcacacctcaa
cccagtggcactcgcatcaagttgatttcaaatagcgcaaaggaagcgaacggcggtagc
actgccgcacagagtgacgaggaatga
>Fp72
atggcctcggtgcatgcaccccccgcggttcagcatcctggcgcgccaatgcctactggc
gcgaccaagcagcaggcggaagaagttttcaggaaacttaagcagatgaaggaacagggt
gttccacccacggatcccgaatacatcaaggcttcacagttcctgatgaacttccaacaa
cagcacaacatgcgacgtacccagcagcagtttatg---caacaacagcaaaaacagcag
atgcagaatgcgaccaatggttcgcctgccaatggtataatgcctggccgacctctccag
caaggctcaccacaagcggctcagcctgcatctagcacactcaacgcatccgcaatgccg
acccagagttcttctactccaatttctgccggcgcctcaccttcgaccggctcatcttcg
aatcacttcacccaacaacaactgggactgttaagacagcaaatccatgcgtttaaacta
ctcggaaagaatgctggagtatcgctacagctacaacaagccatcttcaaccagcgtcaa
cgcaggcaagcggccattgccgaaactgctcaagcagcacaagcatcaaaaaccaaccag
accgattctgaccccaacaaggacgcgcaaaatggacccgaagctacaaccgaagatgat
ggtgcagaaattcctaaggcgcacgtgttcaagacggtgaaatctccatatggcacaagc
atgattcgtcctgagatcaagtactttgaccactcgcagcgaaagaacagatggttcatt
cccggcgtctttcctacaggcattgatttcgatcacttgcgatatgagcgagaagtcgtt
gtttcgaacaggatgagacagcgctatgccgagttgaagaacctgcctggtgatctggct
cactgggactcctccaaggaaaacctggaggctgatgactctctcaagcgtaaggccatt
attgagatgaagagcattgctttgtacgctaagcagcgagcacttcgcgataagatcggg
cgacaaatgatgcattatgataatctcgcaatgacaaccaaccgatccagctatcgccga
atgaagaagcaaaatgtccgtgaagctcgcatcacagagaagcttgagaagcagcaacgt
gacgcccgggagaaccgtgagaagaagaagcacactgacttcctccatgccattaccagc
caccgaaaagagattcaggagtcggcttcctctcaacgtaccaaatcacacaagttgtct
cgtctcatgtaccagcaacacttcaacattgagaaggaagagcagaagcgtattgagaga
acggccaagcaacgtctgcaagcccttaaggccaacgatgaagaggcgtacctcaagctt
cttgaccaagccaaggatacccgtatcacacacttgctcaagcagaccgacggtttcttg
caccagcttgcctcttccgtcaaagcacagcagcgccaggctgctgaacgatacggcgat
ggcgaggagctgcccatggaagacaacagcgactacgacgaggacgacgagagcaacaag
aagattgactactatgccgtggcacatcgtattcgcgaggaggtcaccggacaagctgac
atgctcgtcggtggtaagctcaaagagtatcaggtcaagggtctgcagtggatgatttcg
ctgtacaacaacaacctcaacggtatcttggctgatgaaatgggtctcggaaagacgatt
caaaccatcagtctaatcacctatctgattgagcgaaaacagcaaccaggtccctatctc
gtcattgtgcctctcagtacactgaccaactggaacctggagtttgagcgatgggcacct
tctataaaccgcattgtttacaagggacctcccaacacccgtaaactacagcaggataag
atccgacaaggcgcattccaggttttgctcacaacctacgaatacatcatcaaggaccga
cctattctcagcaagattaagtggttccatatgattattgacgaaggtcaccgaatgaag
aactccaactccaaactgagctataccattcagcagtactaccacactcgtttccgactc
attctcactggaacaccattgcaaaacaatctctcagagctatgggctatgcttaacttt
gtcttaccaaatattttcaagtcggcaacaacttttgatgaatggttcaacacccccttt
gccaacacaggtggacaggataagatggaacttacggaagaagagcagattctcgtcatc
aggcgtcttcacaaggttctgcgacccttcctcctgcgtcgtctgaagaaggatgtcgag
aaagatcttcctgacaagacagaaaaagttatcaagtgcaaattctctgcacttcaatcc
aagctctacaagcagatggttacccataacaagcttgtcgttagtgacggcaagggtggc
aaaacgggtgctcgtggactcagcaacatgattatgcagctgcgaaagctttgtaatcat
ccatttgtatttgacgttgttgagaatgtcatgaacccgctcaacattagcaacgatttg
ttgtggcgaacagcgggcaaatttgagctgctggacagaattctgcccaagtatcaagca
actggccatcgtgtcctcatgttcttccaaatgactgccatcatggacatcatggaggac
tacctccgatacaggcgagtggagtatcttcgattggatggtacgaccaaatccgacgag
cgttccgacttgctcagggagttcaatgccccggattcgaagtacttcatgttcttgctt
tcgacccgtgctggtggattgggtctcaacttgcaaacggccgatacagtcatcatctat
gattccgattggaatcctcaccaagatctgcaggctcaggatcgtgcccatcgtattggt
caaaagaacgaagtccgaatcttgcgacttatcagctccaactcggttgaagagaaaatt
cttgaacgagctcgattcaagttggatatggatggaaaggttatccaggctggtcgtttc
gataacaagtcatcagaaacagatcgtgatgccatgcttcgcaccctgttggagacagcc
gatatggccgaatcgggtgagcaggatgagatggaggacgaagagctcaacatgctactg
gcacgtagtgatgaagagataacggtgtttcaaaagctcgacgaggaacggatgaggacc
tcgccttatggtactggaccaggcaccaaggctcgactaatgggcgaggatgaattgccc
gagatttatttgaacgaaggcaaccctatggacgaggagactgaggaggtcatactgggt
cgcggtgctcgcgaacgcaccaaggtcaaatatgacgacggtctcactgaagagcaatgg
ttgatggcagtggacgatgatgatgactctcctgaagcggctgctgctcgcaagcaagcc
cgtagggacaggcgtgacaacaacaggttaaagaaatctgcactcctcaactcgatggat
gaatcacctactggcagtagagcaagcactgag------gagatcgagatcgagattgag
acaccaaagaaacgagggcgcaaaccaggtagtaagaacgagaagcgtaaggctgaggat
ggtaatgatgagccgcctcccaagaagcgacgtggacctcaaggccggcctagcaaggtc
agtctcgaatcacgaattccagcccaccagcgagaagtgctgcagaagagtcttcgcagc
ctttacgatggtctaatgacattggaggtggacgatattgaacccccagaggatgacgag
tcggatccaggcaagcgtctcatcattggacccttcatcaaattaccccccaagcgcgac
tatgccgactactacctcatcatccagaatcctatttgcatgaaccagattcagacccga
atcaagaaggaagagtatacctcgctgagcggactgcggaaagacatcgaactgatgatc
cgcaactgccaaacgtacaacgaggatggaagcattctgtatcaggatgctaagatcatg
aacgaattcttcaactccaagtaccaagaagaactggcagcgcatcctgaacttcaagag
cttgaagaagggggcaaggacagttcagtggcgccctctggcagcggcggcacacctcaa
cccagtggcactcgcatcaagttgatttcaaatagcgcaaaggaagcgaacggcggtagc
actgccgcacagagtgacgaggaatga
>Fp73
atggcctcggtgcatgcaccccccgcggttcagcatcctggcgcgccaatgcctactggc
gcgaccaagcagcaggcggaagaagttttcaggaaacttaagcagatgaaggaacagggt
gttccacccacggatcccgaatacatcaaggcttcacagttcctgatgaacttccaacaa
cagcacaacatgcgacgtacccagcagcagtttatg---caacaacagcaaaaacagcag
atgcagaatgcgaccaatggttcgcctgccaatggtataatgcctggccgacctctccag
caaggctcaccacaagcggctcagcctgcatctagcacactcaacgcatccgcaatgccg
acccagagttcttctactccaatttctgccggcgcctcaccttcgaccggctcatcttcg
aatcacttcacccaacaacaactgggactgttaagacagcaaatccatgcgtttaaacta
ctcggaaagaatgctggagtatcgctacagctacaacaagccatcttcaaccagcgtcaa
cgcaggcaagcggccattgccgaaactgctcaagcagcacaagcatcaaaaaccaaccag
accgattctgaccccaacaaggacgcgcaaaatggacccgaagctacaaccgaagatgat
ggtgcagaaattcctaaggcgcacgtgttcaagacggtgaaatctccatatggcacaagc
atgattcgtcctgagatcaagtactttgaccactcgcagcgaaagaacagatggttcatt
cccggcgtctttcctacaggcattgatttcgatcacttgcgatatgagcgagaagtcgtt
gtttcgaacaggatgagacagcgctatgccgagttgaagaacctgcctggtgatctggct
cactgggactcctccaaggaaaacctggaggctgatgactctctcaagcgtaaggccatt
attgagatgaagagcattgctttgtacgctaagcagcgagcacttcgcgataagatcggg
cgacaaatgatgcattatgataatctcgcaatgacaaccaaccgatccagctatcgccga
atgaagaagcaaaatgtccgtgaagctcgcatcacagagaagcttgagaagcagcaacgt
gacgcccgggagaaccgtgagaagaagaagcacactgacttcctccatgccattaccagc
caccgaaaagagattcaggagtcggcttcctctcaacgtaccaaatcacacaagttgtct
cgtctcatgtaccagcaacacttcaacattgagaaggaagagcagaagcgtattgagaga
acggccaagcaacgtctgcaagcccttaaggccaacgatgaagaggcgtacctcaagctt
cttgaccaagccaaggatacccgtatcacacacttgctcaagcagaccgacggtttcttg
caccagcttgcctcttccgtcaaagcacagcagcgccaggctgctgaacgatacggcgat
ggcgaggagctgcccatggaagacaacagcgactacgacgaggacgacgagagcaacaag
aagattgactactatgccgtggcacatcgtattcgcgaggaggtcaccggacaagctgac
atgctcgtcggtggtaagctcaaagagtatcaggtcaagggtctgcagtggatgatttcg
ctgtacaacaacaacctcaacggtatcttggctgatgaaatgggtctcggaaagacgatt
caaaccatcagtctaatcacctatctgattgagcgaaaacagcaaccaggtccctatctc
gtcattgtgcctctcagtacactgaccaactggaacctggagtttgagcgatgggcacct
tctataaaccgcattgtttacaagggacctcccaacacccgtaaactacagcaggataag
atccgacaaggcgcattccaggttttgctcacaacctacgaatacatcatcaaggaccga
cctattctcagcaagattaagtggttccatatgattattgacgaaggtcaccgaatgaag
aactccaactccaaactgagctataccattcagcagtactaccacactcgtttccgactc
attctcactggaacaccattgcaaaacaatctctcagagctatgggctatgcttaacttt
gtcttaccaaatattttcaagtcggcaacaacttttgatgaatggttcaacacccccttt
gccaacacaggtggacaggataagatggaacttacggaagaagagcagattctcgtcatc
aggcgtcttcacaaggttctgcgacccttcctcctgcgtcgtctgaagaaggatgtcgag
aaagatcttcctgacaagacagaaaaagttatcaagtgcaaattctctgcacttcaatcc
aagctctacaagcagatggttacccataacaagcttgtcgttagtgacggcaagggtggc
aaaacgggtgctcgtggactcagcaacatgattatgcagctgcgaaagctttgtaatcat
ccatttgtatttgacgttgttgagaatgtcatgaacccgctcaacattagcaacgatttg
ttgtggcgaacagcgggcaaatttgagctgctggacagaattctgcccaagtatcaagca
actggccatcgtgtcctcatgttcttccaaatgactgccatcatggacatcatggaggac
tacctccgatacaggcgagtggagtatcttcgattggatggtacgaccaaatccgacgag
cgttccgacttgctcagggagttcaatgccccggattcgaagtacttcatgttcttgctt
tcgacccgtgctggtggattgggtctcaacttgcaaacggccgatacagtcatcatctat
gattccgattggaatcctcaccaagatctgcaggctcaggatcgtgcccatcgtattggt
caaaagaacgaagtccgaatcttgcgacttatcagctccaactcggttgaagagaaaatt
cttgaacgagctcgattcaagttggatatggatggaaaggttatccaggctggtcgtttc
gataacaagtcatcagaaacagatcgtgatgccatgcttcgcaccctgttggagacagcc
gatatggccgaatcgggtgagcaggatgagatggaggacgaagagctcaacatgctactg
gcacgtagtgatgaagagataacggtgtttcaaaagctcgacgaggaacggatgaggacc
tcgccttatggtactggaccaggcaccaaggctcgactaatgggcgaggatgaattgccc
gagatttatttgaacgaaggcaaccctatggacgaggagactgaggaggtcatactgggt
cgcggtgctcgcgaacgcaccaaggtcaaatatgacgacggtctcactgaagagcaatgg
ttgatggcagtggacgatgatgatgactctcctgaagcggctgctgctcgcaagcaagcc
cgtagggacaggcgtgacaacaacaggttaaagaaatctgcactcctcaactcgatggat
gaatcacctactggcagtagagcaagcactgag------gagatcgagatcgagattgag
acaccaaagaaacgagggcgcaaaccaggtagtaagaacgagaagcgtaaggctgaggat
ggtaatgatgagccgcctcccaagaagcgacgtggacctcaaggccggcctagcaaggtc
agtctcgaatcacgaattccagcccaccagcgagaagtgctgcagaagagtcttcgcagc
ctttacgatggtctaatgacattggaggtggacgatattgaacccccagaggatgacgag
tcggatccaggcaagcgtctcatcattggacccttcatcaaattaccccccaagcgtgac
tatgccgactactacctcatcatccagaatcctatttgcatgaaccagattcagacccga
atcaagaaggaagagtatacctcgctgagcggactgcggaaagacatcgaactgatgatc
cgcaactgccaaacgtacaacgaggatggaagcattctgtatcaggatgctaagatcatg
aacgaattcttcaactccaagtaccaagaagaactggcagcgcatcctgaacttcaagag
cttgaagaagggggcaaggacagttcagtggcgccctctggcagcggcggcacacctcaa
cccagtggcactcgcatcaagttgatttcaaatagcgcaaaggaagcgaacggcggtagc
actgccgcacagagtgacgaggaatga
>Fp76
atggcctcggtgcatgcaccccccgcggttcagcatcctggcgcgccaatgcctactggc
gcgaccaagcagcaggcggaagaagttttcaggaaacttaagcagatgaaggaacagggt
gttccacccacggatcccgaatacatcaaggcttcacagttcctgatgaacttccaacaa
cagcacaacatgcgacgtacccagcagcagtttatg---caacaacagcaaaaacagcag
atgcagaatgcgaccaatggttcgcctgccaatggtataatgcctggccgacctctccag
caaggctcaccacaagcggctcagcctgcatctagcacactcaacgcatccgcaatgccg
acccagagttcttctactccaatttctgccggcgcctcaccttcgaccggctcatcttcg
aatcacttcacccaacaacaactgggactgttaagacagcaaatccatgcgtttaaacta
ctcggaaagaatgctggagtatcgctacagctacaacaagccatcttcaaccagcgtcaa
cgcaggcaagcggccattgccgaaactgctcaagcagcacaagcatcaaaaaccaaccag
accgattctgaccccaacaaggacgcgcaaaatggacccgaagctacaaccgaagatgat
ggtgcagaaattcctaaggcgcacgtgttcaagacggtgaaatctccatatggcacaagc
atgattcgtcctgagatcaagtactttgaccactcgcagcgaaagaacagatggttcatt
cccggcgtctttcctacaggcattgatttcgatcacttgcgatatgagcgagaagtcgtt
gtttcgaacaggatgagacagcgctatgccgagttgaagaacctgcctggtgatctggct
cactgggactcctccaaggaaaacctggaggctgatgactctctcaagcgtaaggccatt
attgagatgaagagcattgctttgtacgctaagcagcgagcacttcgcgataagatcggg
cgacaaatgatgcattatgataatctcgcaatgacaaccaaccgatccagctatcgccga
atgaagaagcaaaatgtccgtgaagctcgcatcacagagaagcttgagaagcagcaacgt
gacgcccgggagaaccgtgagaagaagaagcacactgacttcctccatgccattaccagc
caccgaaaagagattcaggagtcggcttcctctcaacgtaccaaatcacacaagttgtct
cgtctcatgtaccagcaacacttcaacattgagaaggaagagcagaagcgtattgagaga
acggccaagcaacgtctgcaagcccttaaggccaacgatgaagaggcgtacctcaagctt
cttgaccaagccaaggatacccgtatcacacacttgctcaagcagaccgacggtttcttg
caccagcttgcctcttccgtcaaagcacagcagcgccaggctgctgaacgatacggcgat
ggcgaggagctgcccatggaagacaacagcgactacgacgaggacgacgagagcaacaag
aagattgactactatgccgtggcacatcgtattcgcgaggaggtcaccggacaagctgac
atgctcgtcggtggtaagctcaaagagtatcaggtcaagggtctgcagtggatgatttcg
ctgtacaacaacaacctcaacggtatcttggctgatgaaatgggtctcggaaagacgatt
caaaccatcagtctaatcacctatctgattgagcgaaaacagcaaccaggtccctatctc
gtcattgtgcctctcagtacactgaccaactggaacctggagtttgagcgatgggcacct
tctataaaccgcattgtttacaagggacctcccaacacccgtaaactacagcaggataag
atccgacaaggcgcattccaggttttgctcacaacctacgaatacatcatcaaggaccga
cctattctcagcaagattaagtggttccatatgattattgacgaaggtcaccgaatgaag
aactccaactccaaactgagctataccattcagcagtactaccacactcgtttccgactc
attctcactggaacaccattgcaaaacaatctctcagagctatgggctatgcttaacttt
gtcttaccaaatattttcaagtcggcaacaacttttgatgaatggttcaacacccccttt
gccaacacaggtggacaggataagatggaacttacggaagaagagcagattctcgtcatc
aggcgtcttcacaaggttctgcgacccttcctcctgcgtcgtctgaagaaggatgtcgag
aaagatcttcctgacaagacagaaaaagttatcaagtgcaaattctctgcacttcaatcc
aagctctacaagcagatggttacccataacaagcttgtcgttagtgacggcaagggtggc
aaaacgggtgctcgtggactcagcaacatgattatgcagctgcgaaagctttgtaatcat
ccatttgtatttgacgttgttgagaatgtcatgaacccgctcaacattagcaacgatttg
ttgtggcgaacagcgggcaaatttgagctgctggacagaattctgcccaagtatcaagca
actggccatcgtgtcctcatgttcttccaaatgactgccatcatggacatcatggaggac
tacctccgatacaggcgagtggagtatcttcgattggatggtacgaccaaatccgacgag
cgttccgacttgctcagggagttcaatgccccggattcgaagtacttcatgttcttgctt
tcgacccgtgctggtggattgggtctcaacttgcaaacggccgatacagtcatcatctat
gattccgattggaatcctcaccaagatctgcaggctcaggatcgtgcccatcgtattggt
caaaagaacgaagtccgaatcttgcgacttatcagctccaactcggttgaagagaaaatt
cttgaacgagctcgattcaagttggatatggatggaaaggttatccaggctggtcgtttc
gataacaagtcatcagaaacagatcgtgatgccatgcttcgcaccctgttggagacagcc
gatatggccgaatcgggtgagcaggatgagatggaggacgaagagctcaacatgctactg
gcacgtagtgatgaagagataacggtgtttcaaaagctcgacgaggaacggatgaggacc
tcgccttatggtactggaccaggcaccaaggctcgactaatgggcgaggatgaattgccc
gagatttatttgaacgaaggcaaccctatggacgaggagactgaggaggtcatactgggt
cgcggtgctcgcgaacgcaccaaggtcaaatatgacgacggtctcactgaagagcaatgg
ttgatggcagtggacgatgatgatgactctcctgaagcggctgctgctcgcaagcaagcc
cgtagggacaggcgtgacaacaacaggttaaagaaatctgcactcctcaactcgatggat
gaatcacctactggcagtagagcaagcactgag------gagatcgagatcgagattgag
acaccaaagaaacgagggcgcaaaccaggtagtaagaacgagaagcgtaaggctgaggat
ggtaatgatgagccgcctcccaagaagcgacgtggacctcaaggccggcctagcaaggtc
agtctcgaatcacgaattccagcccaccagcgagaagtgctgcagaagagtcttcgcagc
ctttacgatggtctaatgacattggaggtggacgatattgaacccccagaggatgacgag
tcggatccaggcaagcgtctcatcattggacccttcatcaaattaccccccaagcgtgac
tatgccgactactacctcatcatccagaatcctatttgcatgaaccagattcagacccga
atcaagaaggaagagtatacctcgctgagcggactgcggaaagacatcgaactgatgatc
cgcaactgccaaacgtacaacgaggatggaagcattctgtatcaggatgctaagatcatg
aacgaattcttcaactccaagtaccaagaagaactggcagcgcatcctgaacttcaagag
cttgaagaagggggcaaggacagttcagtggcgccctctggcagcggcggcacacctcaa
cccagtggcactcgcatcaagttgatttcaaatagcgcaaaggaagcgaacggcggtagc
actgccgcacagagtgacgaggaatga
>Fp78
atggcctcggtgcatgcaccccccgcggttcagcatcctggcgcgccaatgcctactggc
gcgaccaagcagcaggcggaagaagttttcaggaaacttaagcagatgaaggaacagggt
gttccacccacggatcccgaatacatcaaggcttcacagttcctgatgaacttccaacaa
cagcacaacatgcgacgtacccagcagcagtttatg---caacaacagcaaaaacagcag
atgcagaatgcgaccaatggttcgcctgccaatggtataatgcctggccgacctctccag
caaggctcaccacaagcggctcagcctgcatctagcacactcaacgcatccgcaatgccg
acccagagttcttctactccaatttctgccggcgcctcaccttcgaccggctcatcttcg
aatcacttcacccaacaacaactgggactgttaagacagcaaatccatgcgtttaaacta
ctcggaaagaatgctggagtatcgctacagctacaacaagccatcttcaaccagcgtcaa
cgcaggcaagcggccattgccgaaactgctcaagcagcacaagcatcaaaaaccaaccag
accgattctgaccccaacaaggacgcgcaaaatggacccgaagctacaaccgaagatgat
ggtgcagaaattcctaaggcgcacgtgttcaagacggtgaaatctccatatggcacaagc
atgattcgtcctgagatcaagtactttgaccactcgcagcgaaagaacagatggttcatt
cccggcgtctttcctacaggcattgatttcgatcacttgcgatatgagcgagaagtcgtt
gtttcgaacaggatgagacagcgctatgccgagttgaagaacctgcctggtgatctggct
cactgggactcctccaaggaaaacctggaggctgatgactctctcaagcgtaaggccatt
attgagatgaagagcattgctttgtacgctaagcagcgagcacttcgcgataagatcggg
cgacaaatgatgcattatgataatctcgcaatgacaaccaaccgatccagctatcgccga
atgaagaagcaaaatgtccgtgaagctcgcatcacagagaagcttgagaagcagcaacgt
gacgcccgggagaaccgtgagaagaagaagcacactgacttcctccatgccattaccagc
caccgaaaagagattcaggagtcggcttcctctcaacgtaccaaatcacacaagttgtct
cgtctcatgtaccagcaacacttcaacattgagaaggaagagcagaagcgtattgagaga
acggccaagcaacgtctgcaagcccttaaggccaacgatgaagaggcgtacctcaagctt
cttgaccaagccaaggatacccgtatcacacacttgctcaagcagaccgacggtttcttg
caccagcttgcctcttccgtcaaagcacagcagcgccaggctgctgaacgatacggcgat
ggcgaggagctgcccatggaagacaacagcgactacgacgaggacgacgagagcaacaag
aagattgactactatgccgtggcacatcgtattcgcgaggaggtcaccggacaagctgac
atgctcgtcggtggtaagctcaaagagtatcaggtcaagggtctgcagtggatgatttcg
ctgtacaacaacaacctcaacggtatcttggctgatgaaatgggtctcggaaagacgatt
caaaccatcagtctaatcacctatctgattgagcgaaaacagcaaccaggtccctatctc
gtcattgtgcctctcagtacactgaccaactggaacctggagtttgagcgatgggcacct
tctataaaccgcattgtttacaagggacctcccaacacccgtaaactacagcaggataag
atccgacaaggcgcattccaggttttgctcacaacctacgaatacatcatcaaggaccga
cctattctcagcaagattaagtggttccatatgattattgacgaaggtcaccgaatgaag
aactccaactccaaactgagctataccattcagcagtactaccacactcgtttccgactc
attctcactggaacaccattgcaaaacaatctctcagagctatgggctatgcttaacttt
gtcttaccaaatattttcaagtcggcaacaacttttgatgaatggttcaacacccccttt
gccaacacaggtggacaggataagatggaacttacggaagaagagcagattctcgtcatc
aggcgtcttcacaaggttctgcgacccttcctcctgcgtcgtctgaagaaggatgtcgag
aaagatcttcctgacaagacagaaaaagttatcaagtgcaaattctctgcacttcaatcc
aagctctacaagcagatggttacccataacaagcttgtcgttagtgacggcaagggtggc
aaaacgggtgctcgtggactcagcaacatgattatgcagctgcgaaagctttgtaatcat
ccatttgtatttgacgttgttgagaatgtcatgaacccgctcaacattagcaacgatttg
ttgtggcgaacagcgggcaaatttgagctgctggacagaattctgcccaagtatcaagca
actggccatcgtgtcctcatgttcttccaaatgactgccatcatggacatcatggaggac
tacctccgatacaggcgagtggagtatcttcgattggatggtacgaccaaatccgacgag
cgttccgacttgctcagggagttcaatgccccggattcgaagtacttcatgttcttgctt
tcgacccgtgctggtggattgggtctcaacttgcaaacggccgatacagtcatcatctat
gattccgattggaatcctcaccaagatctgcaggctcaggatcgtgcccatcgtattggt
caaaagaacgaagtccgaatcttgcgacttatcagctccaactcggttgaagagaaaatt
cttgaacgagctcgattcaagttggatatggatggaaaggttatccaggctggtcgtttc
gataacaagtcatcagaaacagatcgtgatgccatgcttcgcaccctgttggagacagcc
gatatggccgaatcgggtgagcaggatgagatggaggacgaagagctcaacatgctactg
gcacgtagtgatgaagagataacggtgtttcaaaagctcgacgaggaacggatgaggacc
tcgccttatggtactggaccaggcaccaaggctcgactaatgggcgaggatgaattgccc
gagatttatttgaacgaaggcaaccctatggacgaggagactgaggaggtcatactgggt
cgcggtgctcgcgaacgcaccaaggtcaaatatgacgacggtctcactgaagagcaatgg
ttgatggcagtggacgatgatgatgactctcctgaagcggctgctgctcgcaagcaagcc
cgtagggacaggcgtgacaacaacaggttaaagaaatctgcactcctcaactcgatggat
gaatcacctactggcagtagagcaagcactgag------gagatcgagatcgagattgag
acaccaaagaaacgagggcgcaaaccaggtagtaagaacgagaagcgtaaggctgaggat
ggtaatgatgagccgcctcccaagaagcgacgtggacctcaaggccggcctagcaaggtc
agtctcgaatcacgaattccagcccaccagcgagaagtgctgcagaagagtcttcgcagc
ctttacgatggtctaatgacattggaggtggacgatattgaacccccagaggatgacgag
tcggatccaggcaagcgtctcatcattggacccttcatcaaattaccccccaagcgcgac
tatgccgactactacctcatcatccagaatcctatttgcatgaaccagattcagacccga
atcaagaaggaagagtatacctcgctgagcggactgcggaaagacatcgaactgatgatc
cgcaactgccaaacgtacaacgaggatggaagcattctgtatcaggatgctaagatcatg
aacgaattcttcaactccaagtaccaagaagaactggcagcgcatcctgaacttcaagag
cttgaagaagggggcaaggacagttcagtggcgccctctggcagcggcggcacacctcaa
cccagtggcactcgcatcaagttgatttcaaatagcgcaaaggaagcgaacggcggtagc
actgccgcacagagtgacgaggaatga
>Fp81
atggcctcggtgcatgcaccccccgcggttcagcatcctggcgcgccaatgcctactggc
gcgaccaagcagcaggcggaagaagttttcaggaaacttaagcagatgaaggaacagggt
gttccacccacggatcccgaatacatcaaggcttcacagttcctgatgaacttccaacaa
cagcacaacatgcgacgtacccagcagcagtttatg---caacaacagcaaaaacagcag
atgcagaatgcgaccaatggttcgcctgccaatggtataatgcctggccgacctctccag
caaggctcaccacaagcggctcagcctgcatctagcacactcaacgcatccgcaatgccg
acccagagttcttctactccaatttctgccggcgcctcaccttcgaccggctcatcttcg
aatcacttcacccaacaacaactgggactgttaagacagcaaatccatgcgtttaaacta
ctcggaaagaatgctggagtatcgctacagctacaacaagccatcttcaaccagcgtcaa
cgcaggcaagcggccattgccgaaactgctcaagcagcacaagcatcaaaaaccaaccag
accgattctgaccccaacaaggacgcgcaaaatggacccgaagctacaaccgaagatgat
ggtgcagaaattcctaaggcgcacgtgttcaagacggtgaaatctccatatggcacaagc
atgattcgtcctgagatcaagtactttgaccactcgcagcgaaagaacagatggttcatt
cccggcgtctttcctacaggcattgatttcgatcacttgcgatatgagcgagaagtcgtt
gtttcgaacaggatgagacagcgctatgccgagttgaagaacctgcctggtgatctggct
cactgggactcctccaaggaaaacctggaggctgatgactctctcaagcgtaaggccatt
attgagatgaagagcattgctttgtacgctaagcagcgagcacttcgcgataagatcggg
cgacaaatgatgcattatgataatctcgcaatgacaaccaaccgatccagctatcgccga
atgaagaagcaaaatgtccgtgaagctcgcatcacagagaagcttgagaagcagcaacgt
gacgcccgggagaaccgtgagaagaagaagcacactgacttcctccatgccattaccagc
caccgaaaagagattcaggagtcggcttcctctcaacgtaccaaatcacacaagttgtct
cgtctcatgtaccagcaacacttcaacattgagaaggaagagcagaagcgtattgagaga
acggccaagcaacgtctgcaagcccttaaggccaacgatgaagaggcgtacctcaagctt
cttgaccaagccaaggatacccgtatcacacacttgctcaagcagaccgacggtttcttg
caccagcttgcctcttccgtcaaagcacagcagcgccaggctgctgaacgatacggcgat
ggcgaggagctgcccatggaagacaacagcgactacgacgaggacgacgagagcaacaag
aagattgactactatgccgtggcacatcgtattcgcgaggaggtcaccggacaagctgac
atgctcgtcggtggtaagctcaaagagtatcaggtcaagggtctgcagtggatgatttcg
ctgtacaacaacaacctcaacggtatcttggctgatgaaatgggtctcggaaagacgatt
caaaccatcagtctaatcacctatctgattgagcgaaaacagcaaccaggtccctatctc
gtcattgtgcctctcagtacactgaccaactggaacctggagtttgagcgatgggcacct
tctataaaccgcattgtttacaagggacctcccaacacccgtaaactacagcaggataag
atccgacaaggcgcattccaggttttgctcacaacctacgaatacatcatcaaggaccga
cctattctcagcaagattaagtggttccatatgattattgacgaaggtcaccgaatgaag
aactccaactccaaactgagctataccattcagcagtactaccacactcgtttccgactc
attctcactggaacaccattgcaaaacaatctctcagagctatgggctatgcttaacttt
gtcttaccaaatattttcaagtcggcaacaacttttgatgaatggttcaacacccccttt
gccaacacaggtggacaggataagatggaacttacggaagaagagcagattctcgtcatc
aggcgtcttcacaaggttctgcgacccttcctcctgcgtcgtctgaagaaggatgtcgag
aaagatcttcctgacaagacagaaaaagttatcaagtgcaaattctctgcacttcaatcc
aagctctacaagcagatggttacccataacaagcttgtcgttagtgacggcaagggtggc
aaaacgggtgctcgtggactcagcaacatgattatgcagctgcgaaagctttgtaatcat
ccatttgtatttgacgttgttgagaatgtcatgaacccgctcaacattagcaacgatttg
ttgtggcgaacagcgggcaaatttgagctgctggacagaattctgcccaagtatcaagca
actggccatcgtgtcctcatgttcttccaaatgactgccatcatggacatcatggaggac
tacctccgatacaggcgagtggagtatcttcgattggatggtacgaccaaatccgacgag
cgttccgacttgctcagggagttcaatgccccggattcgaagtacttcatgttcttgctt
tcgacccgtgctggtggattgggtctcaacttgcaaacggccgatacagtcatcatctat
gattccgattggaatcctcaccaagatctgcaggctcaggatcgtgcccatcgtattggt
caaaagaacgaagtccgaatcttgcgacttatcagctccaactcggttgaagagaaaatt
cttgaacgagctcgattcaagttggatatggatggaaaggttatccaggctggtcgtttc
gataacaagtcatcagaaacagatcgtgatgccatgcttcgcaccctgttggagacagcc
gatatggccgaatcgggtgagcaggatgagatggaggacgaagagctcaacatgctactg
gcacgtagtgatgaagagataacggtgtttcaaaagctcgacgaggaacggatgaggacc
tcgccttatggtactggaccaggcaccaaggctcgactaatgggcgaggatgaattgccc
gagatttatttgaacgaaggcaaccctatggacgaggagactgaggaggtcatactgggt
cgcggtgctcgcgaacgcaccaaggtcaaatatgacgacggtctcactgaagagcaatgg
ttgatggcagtggacgatgatgatgactctcctgaagcggctgctgctcgcaagcaagcc
cgtagggacaggcgtgacaacaacaggttaaagaaatctgcactcctcaactcgatggat
gaatcacctactggcagtagagcaagcactgag------gagatcgagatcgagattgag
acaccaaagaaacgagggcgcaaaccaggtagtaagaacgagaagcgtaaggctgaggat
ggtaatgatgagccgcctcccaagaagcgacgtggacctcaaggccggcctagcaaggtc
agtctcgaatcacgaattccagcccaccagcgagaagtgctgcagaagagtcttcgcagc
ctttacgatggtctaatgacattggaggtggacgatattgaacccccagaggatgacgag
tcggatccaggcaagcgtctcatcattggacccttcatcaaattaccccccaagcgcgac
tatgccgactactacctcatcatccagaatcctatttgcatgaaccagattcagacccga
atcaagaaggaagagtatacctcgctgagcggactgcggaaagacatcgaactgatgatc
cgcaactgccaaacgtacaacgaggatggaagcattctgtatcaggatgctaagatcatg
aacgaattcttcaactccaagtaccaagaagaactggcagcgcatcctgaacttcaagag
cttgaagaagggggcaaggacagttcagtggcgccctctggcagcggcggcacacctcaa
cccagtggcactcgcatcaagttgatttcaaatagcgcaaaggaagcgaacggcggtagc
actgccgcacagagtgacgaggaatga
>Fp84
atggcctcggtgcatgcaccccccgcggttcagcatcctggcgcgccaatgcctactggc
gcgaccaagcagcaggcggaagaagttttcaggaaacttaagcagatgaaggaacagggt
gttccacccacggatcccgaatacatcaaggcttcacagttcctgatgaacttccaacaa
cagcacaacatgcgacgtacccagcagcagtttatg---caacaacagcaaaaacagcag
atgcagaatgcgaccaatggttcgcctgccaatggtataatgcctggccgacctctccag
caaggctcaccacaagcggctcagcctgcatctagcacactcaacgcatccgcaatgccg
acccagagttcttctactccaatttctgccggcgcctcaccttcgaccggctcatcttcg
aatcacttcacccaacaacaactgggactgttaagacagcaaatccatgcgtttaaacta
ctcggaaagaatgctggagtatcgctacagctacaacaagccatcttcaaccagcgtcaa
cgcaggcaagcggccattgccgaaactgctcaagcagcacaagcatcaaaaaccaaccag
accgattctgaccccaacaaggacgcgcaaaatggacccgaagctacaaccgaagatgat
ggtgcagaaattcctaaggcgcacgtgttcaagacggtgaaatctccatatggcacaagc
atgattcgtcctgagatcaagtactttgaccactcgcagcgaaagaacagatggttcatt
cccggcgtctttcctacaggcattgatttcgatcacttgcgatatgagcgagaagtcgtt
gtttcgaacaggatgagacagcgctatgccgagttgaagaacctgcctggtgatctggct
cactgggactcctccaaggaaaacctggaggctgatgactctctcaagcgtaaggccatt
attgagatgaagagcattgctttgtacgctaagcagcgagcacttcgcgataagatcggg
cgacaaatgatgcattatgataatctcgcaatgacaaccaaccgatccagctatcgccga
atgaagaagcaaaatgtccgtgaagctcgcatcacagagaagcttgagaagcagcaacgt
gacgcccgggagaaccgtgagaagaagaagcacactgacttcctccatgccattaccagc
caccgaaaagagattcaggagtcggcttcctctcaacgtaccaaatcacacaagttgtct
cgtctcatgtaccagcaacacttcaacattgagaaggaagagcagaagcgtattgagaga
acggccaagcaacgtctgcaagcccttaaggccaacgatgaagaggcgtacctcaagctt
cttgaccaagccaaggatacccgtatcacacacttgctcaagcagaccgacggtttcttg
caccagcttgcctcttccgtcaaagcacagcagcgccaggctgctgaacgatacggcgat
ggcgaggagctgcccatggaagacaacagcgactacgacgaggacgacgagagcaacaag
aagattgactactatgccgtggcacatcgtattcgcgaggaggtcaccggacaagctgac
atgctcgtcggtggtaagctcaaagagtatcaggtcaagggtctgcagtggatgatttcg
ctgtacaacaacaacctcaacggtatcttggctgatgaaatgggtctcggaaagacgatt
caaaccatcagtctaatcacctatctgattgagcgaaaacagcaaccaggtccctatctc
gtcattgtgcctctcagtacactgaccaactggaacctggagtttgagcgatgggcacct
tctataaaccgcattgtttacaagggacctcccaacacccgtaaactacagcaggataag
atccgacaaggcgcattccaggttttgctcacaacctacgaatacatcatcaaggaccga
cctattctcagcaagattaagtggttccatatgattattgacgaaggtcaccgaatgaag
aactccaactccaaactgagctataccattcagcagtactaccacactcgtttccgactc
attctcactggaacaccattgcaaaacaatctctcagagctatgggctatgcttaacttt
gtcttaccaaatattttcaagtcggcaacaacttttgatgaatggttcaacacccccttt
gccaacacaggtggacaggataagatggaacttacggaagaagagcagattctcgtcatc
aggcgtcttcacaaggttctgcgacccttcctcctgcgtcgtctgaagaaggatgtcgag
aaagatcttcctgacaagacagaaaaagttatcaagtgcaaattctctgcacttcaatcc
aagctctacaagcagatggttacccataacaagcttgtcgttagtgacggcaagggtggc
aaaacgggtgctcgtggactcagcaacatgattatgcagctgcgaaagctttgtaatcat
ccatttgtatttgacgttgttgagaatgtcatgaacccgctcaacattagcaacgatttg
ttgtggcgaacagcgggcaaatttgagctgctggacagaattctgcccaagtatcaagca
actggccatcgtgtcctcatgttcttccaaatgactgccatcatggacatcatggaggac
tacctccgatacaggcgagtggagtatcttcgattggatggtacgaccaaatccgacgag
cgttccgacttgctcagggagttcaatgccccggattcgaagtacttcatgttcttgctt
tcgacccgtgctggtggattgggtctcaacttgcaaacggccgatacagtcatcatctat
gattccgattggaatcctcaccaagatctgcaggctcaggatcgtgcccatcgtattggt
caaaagaacgaagtccgaatcttgcgacttatcagctccaactcggttgaagagaaaatt
cttgaacgagctcgattcaagttggatatggatggaaaggttatccaggctggtcgtttc
gataacaagtcatcagaaacagatcgtgatgccatgcttcgcaccctgttggagacagcc
gatatggccgaatcgggtgagcaggatgagatggaggacgaagagctcaacatgctactg
gcacgtagtgatgaagagataacggtgtttcaaaagctcgacgaggaacggatgaggacc
tcgccttatggtactggaccaggcaccaaggctcgactaatgggcgaggatgaattgccc
gagatttatttgaacgaaggcaaccctatggacgaggagactgaggaggtcatactgggt
cgcggtgctcgcgaacgcaccaaggtcaaatatgacgacggtctcactgaagagcaatgg
ttgatggcagtggacgatgatgatgactctcctgaagcggctgctgctcgcaagcaagcc
cgtagggacaggcgtgacaacaacaggttaaagaaatctgcactcctcaactcgatggat
gaatcacctactggcagtagagcaagcactgag------gagatcgagatcgagattgag
acaccaaagaaacgagggcgcaaaccaggtagtaagaacgagaagcgtaaggctgaggat
ggtaatgatgagccgcctcccaagaagcgacgtggacctcaaggccggcctagcaaggtc
agtctcgaatcacgaattccagcccaccagcgagaagtgctgcagaagagtcttcgcagc
ctttacgatggtctaatgacattggaggtggacgatattgaacccccagaggatgacgag
tcggatccaggcaagcgtctcatcattggacccttcatcaaattaccccccaagcgcgac
tatgccgactactacctcatcatccagaatcctatttgcatgaaccagattcagacccga
atcaagaaggaagagtatacctcgctgagcggactgcggaaagacatcgaactgatgatc
cgcaactgccaaacgtacaacgaggatggaagcattctgtatcaggatgctaagatcatg
aacgaattcttcaactccaagtaccaagaagaactggcagcgcatcctgaacttcaagag
cttgaagaagggggcaaggacagttcagtggcgccctctggcagcggcggcacacctcaa
cccagtggcactcgcatcaagttgatttcaaatagcgcaaaggaagcgaacggcggtagc
actgccgcacagagtgacgaggaatga
>Fp86
atggcctcggtgcatgcaccccccgcggttcagcatcctggcgcgccaatgcctactggc
gcgaccaagcagcaggcggaagaagttttcaggaaacttaagcagatgaaggaacagggt
gttccacccacggatcccgaatacatcaaggcttcacagttcctgatgaacttccaacaa
cagcacaacatgcgacgtacccagcagcagtttatg---caacaacagcaaaaacagcag
atgcagaatgcgaccaatggttcgcctgccaatggtataatgcctggccgacctctccag
caaggctcaccacaagcggctcagcctgcatctagcacactcaacgcatccgcaatgccg
acccagagttcttctactccaatttctgccggcgcctcaccttcgaccggctcatcttcg
aatcacttcacccaacaacaactgggactgttaagacagcaaatccatgcgtttaaacta
ctcggaaagaatgctggagtatcgctacagctacaacaagccatcttcaaccagcgtcaa
cgcaggcaagcggccattgccgaaactgctcaagcagcacaagcatcaaaaaccaaccag
accgattctgaccccaacaaggacgcgcaaaatggacccgaagctacaaccgaagatgat
ggtgcagaaattcctaaggcgcacgtgttcaagacggtgaaatctccatatggcacaagc
atgattcgtcctgagatcaagtactttgaccactcgcagcgaaagaacagatggttcatt
cccggcgtctttcctacaggcattgatttcgatcacttgcgatatgagcgagaagtcgtt
gtttcgaacaggatgagacagcgctatgccgagttgaagaacctgcctggtgatctggct
cactgggactcctccaaggaaaacctggaggctgatgactctctcaagcgtaaggccatt
attgagatgaagagcattgctttgtacgctaagcagcgagcacttcgcgataagatcggg
cgacaaatgatgcattatgataatctcgcaatgacaaccaaccgatccagctatcgccga
atgaagaagcaaaatgtccgtgaagctcgcatcacagagaagcttgagaagcagcaacgt
gacgcccgggagaaccgtgagaagaagaagcacactgacttcctccatgccattaccagc
caccgaaaagagattcaggagtcggcttcctctcaacgtaccaaatcacacaagttgtct
cgtctcatgtaccagcaacacttcaacattgagaaggaagagcagaagcgtattgagaga
acggccaagcaacgtctgcaagcccttaaggccaacgatgaagaggcgtacctcaagctt
cttgaccaagccaaggatacccgtatcacacacttgctcaagcagaccgacggtttcttg
caccagcttgcctcttccgtcaaagcacagcagcgccaggctgctgaacgatacggcgat
ggcgaggagctgcccatggaagacaacagcgactacgacgaggacgacgagagcaacaag
aagattgactactatgccgtggcacatcgtattcgcgaggaggtcaccggacaagctgac
atgctcgtcggtggtaagctcaaagagtatcaggtcaagggtctgcagtggatgatttcg
ctgtacaacaacaacctcaacggtatcttggctgatgaaatgggtctcggaaagacgatt
caaaccatcagtctaatcacctatctgattgagcgaaaacagcaaccaggtccctatctc
gtcattgtgcctctcagtacactgaccaactggaacctggagtttgagcgatgggcacct
tctataaaccgcattgtttacaagggacctcccaacacccgtaaactacagcaggataag
atccgacaaggcgcattccaggttttgctcacaacctacgaatacatcatcaaggaccga
cctattctcagcaagattaagtggttccatatgattattgacgaaggtcaccgaatgaag
aactccaactccaaactgagctataccattcagcagtactaccacactcgtttccgactc
attctcactggaacaccattgcaaaacaatctctcagagctatgggctatgcttaacttt
gtcttaccaaatattttcaagtcggcaacaacttttgatgaatggttcaacacccccttt
gccaacacaggtggacaggataagatggaacttacggaagaagagcagattctcgtcatc
aggcgtcttcacaaggttctgcgacccttcctcctgcgtcgtctgaagaaggatgtcgag
aaagatcttcctgacaagacagaaaaagttatcaagtgcaaattctctgcacttcaatcc
aagctctacaagcagatggttacccataacaagcttgtcgttagtgacggcaagggtggc
aaaacgggtgctcgtggactcagcaacatgattatgcagctgcgaaagctttgtaatcat
ccatttgtatttgacgttgttgagaatgtcatgaacccgctcaacattagcaacgatttg
ttgtggcgaacagcgggcaaatttgagctgctggacagaattctgcccaagtatcaagca
actggccatcgtgtcctcatgttcttccaaatgactgccatcatggacatcatggaggac
tacctccgatacaggcgagtggagtatcttcgattggatggtacgaccaaatccgacgag
cgttccgacttgctcagggagttcaatgccccggattcgaagtacttcatgttcttgctt
tcgacccgtgctggtggattgggtctcaacttgcaaacggccgatacagtcatcatctat
gattccgattggaatcctcaccaagatctgcaggctcaggatcgtgcccatcgtattggt
caaaagaacgaagtccgaatcttgcgacttatcagctccaactcggttgaagagaaaatt
cttgaacgagctcgattcaagttggatatggatggaaaggttatccaggctggtcgtttc
gataacaagtcatcagaaacagatcgtgatgccatgcttcgcaccctgttggagacagcc
gatatggccgaatcgggtgagcaggatgagatggaggacgaagagctcaacatgctactg
gcacgtagtgatgaagagataacggtgtttcaaaagctcgacgaggaacggatgaggacc
tcgccttatggtactggaccaggcaccaaggctcgactaatgggcgaggatgaattgccc
gagatttatttgaacgaaggcaaccctatggacgaggagactgaggaggtcatactgggt
cgcggtgctcgcgaacgcaccaaggtcaaatatgacgacggtctcactgaagagcaatgg
ttgatggcagtggacgatgatgatgactctcctgaagcggctgctgctcgcaagcaagcc
cgtagggacaggcgtgacaacaacaggttaaagaaatctgcactcctcaactcgatggat
gaatcacctactggcagtagagcaagcactgag------gagatcgagatcgagattgag
acaccaaagaaacgagggcgcaaaccaggtagtaagaacgagaagcgtaaggctgaggat
ggtaatgatgagccgcctcccaagaagcgacgtggacctcaaggccggcctagcaaggtc
agtctcgaatcacgaattccagcccaccagcgagaagtgctgcagaagagtcttcgcagc
ctttacgatggtctaatgacattggaggtggacgatattgaacccccagaggatgacgag
tcggatccaggcaagcgtctcatcattggacccttcatcaaattaccccccaagcgcgac
tatgccgactactacctcatcatccagaatcctatttgcatgaaccagattcagacccga
atcaagaaggaagagtatacctcgctgagcggactgcggaaagacatcgaactgatgatc
cgcaactgccaaacgtacaacgaggatggaagcattctgtatcaggatgctaagatcatg
aacgaattcttcaactccaagtaccaagaagaactggcagcgcatcctgaacttcaagag
cttgaagaagggggcaaggacagttcagtggcgccctctggcagcggcggcacacctcaa
cccagtggcactcgcatcaagttgatttcaaatagcgcaaaggaagcgaacggcggtagc
actgccgcacagagtgacgaggaatga
>Fvenenatum.busco
atggcctcggtgcatgcatcccccgcggttcagcatcctggcgcgccaatgcccactggc
gcgactaagcagcaggcggaagaagtttttaggaaacttaagcagatgaaggaacagggc
gttccaccgacggatcccgaatacatcaaggcttcacagttcctgatgagcttccaacaa
cagcacaacatgcgacgtaaccagcagcagtttatgcaacaacaacagcaaaagcagcag
atgcaaaacgcgaccaatggtgcgtctgccaatggtataatgcctggccgacctctccag
caaagctcaccacaagcggctcagcctgcgtctaacacactcaacgcatccgcaatgccg
acccagagttcctccactccagtttctgctggcgcctcaccttcgaccggctcatcttcg
aatcacttcacccaacaacaactagggctcttgcgacagcaaatccatgcgtttaaacta
cttggaaagaatgctggagtatcgctacagttgcaacaagccatcttcaaccagcgtcag
cgcaggcaagcggccattgccgaaactgctcaagcagcacaagcttcaaaa---------
accgattctgatcc---caaagacgcgcaaaatggacccgaagcttcaaccgaagatgat
agctcagaaattcccaaggcgcacgtcttcaagacagtgaaatctccatatggcacaagc
atgattcgtcctgagatcaaatactttgaccactcgcagcgaaagaacagatggttcatt
cctggtgtctttcctacaggcattgatttcgatcacttgcgatatgagcgagaagtcgtt
gtttcgaacaggatgagacagcgctatgctgagttgaagaacctacctggtgatctggct
cattgggattcctccaaggaaaacctggaggctgatgactctctcaaacgcaaggcgatt
atcgagatgaagagcattgctttgtacgctaagcagcgagcacttcgggataagatcggg
cgacaaatgatgcattatgataatctcgcaatgacaaccaaccgatccagctatcgccga
atgaagaagcaaaatgtccgtgaagctcgcatcacagagaagcttgagaaacagcaacgt
gacgcccgggagaaccgtgagaagaagaagcacactgacttcctccatgccatcaccagc
caccgaaaagagatccaggaatcggcttcctctcaacgcaccaaatcacataagttgtct
cgtctcatgtaccagcaacacttcaacattgaaaaggaagagcagaagcgtattgagaga
acggccaagcaacgtctgcaagccctcaaggctaacgatgaagaggcgtacctcaagctt
cttgaccaggccaaggatacccgtatcacacacttgctcaagcagaccgacggtttcttg
caccaacttgcctcttccgtcaaagcacagcagcgccaggccgccgagcgatatggcgat
ggcgaggagctgcctgtggaagacaacagcgactatgacgaggacgacgagagcaacaag
aagatcgactattatgctgtggcacatcgtgttcgtgaggaggttactggacaagctgac
atgctcgtcggcggtaagctcaaggagtatcaggtcaagggtctgcagtggatgatttcg
ctgtacaacaacaacctcaacggtatcttggctgatgaaatgggtctcggaaagacgatt
caaaccatcagtctaattacctatttgattgagcgaaaacagcagccaggcccctatctc
gtcattgtgcctctcagtacactgaccaactggaacctggagtttgagcgatgggcacct
tccataaaccgcattgtttacaagggaccccccaatacccgtaagctacaacaggataag
atccgacaaggcggattccaggttctgctcacaacctacgaatacatcatcaaggaccga
cctattctcagcaagattaagtggttccacatgattattgacgaaggtcaccgaatgaag
aactccaactctaagctgagctataccattcagcagtactaccacacccgtttccgactt
attcttactggtacaccattgcaaaacaatctgtcagaactgtgggccatgcttaacttt
gtcttgccaaacatcttcaagtcagcaacaacttttgatgaatggttcaacacccccttt
gccaacacaggtggacaggataagatggaactcacggaagaagagcagattcttgtcatc
aggcgtcttcacaaggttctgcgacccttccttctgcgtcgtctgaagaaggatgtcgag
aaagatcttcccgacaagacagaaaaggttatcaagtgcaaattctctgcacttcaatcc
aagctctacaagcagatggttacacataacaagcttgtcgttagtgacggcaagggtggc
aagacgggtgctcgtggtctcagcaacatgattatgcagctgcgaaagctttgtaaccat
ccatttgtgtttgacgttgttgagaatgtcatgaaccctctcaacatcagcaatgatctg
ttgtggcgaacagccggtaaatttgagctgctggataggattcttcccaagtacgaagca
actggccatcgtgtcctcatgttcttccaaatgactgccatcatggacatcatggaggac
tacctccgatacaggcgaatggagtatcttcgattggatggtacgaccaaatccgacgag
cgttccgacttgctcagggagttcaatgccccaaactccaagtactttatattcctgctt
tcgacccgtgcgggtggattgggtctcaacttgcaaacggctgatacagtcatcatctat
gattccgattggaatcctcaccaagatctgcaggctcaggatcgtgcccatcgtattggt
caaaagaacgaagtccgaatcttacgacttatcagctccaactcagtcgaagagaagatt
cttgaacgagcacgattcaagttggatatggatggaaaggttattcaggctggtcgtttt
gacaacaagtcatcagaaacagatcgtgatgccatgcttcgaaccctgctggagacagct
gacatggccgaatcgggtgaacaggatgaaatggaggacgaagagctcaacatgttgttg
gcacgtagcgatgacgagataacggtctttcaaaagctcgacgaggaacgaatgaggacc
tcaccttacggtactggaccaggcaccaaggctcgactgatgggtgaggatgaattgccc
gagatttatttgaacgaaggcaaccctatggacgaggagactgaggaggtcatactgggt
cgcggtgctcgcgaacgcactaaggtcaaatacgacgacggtctcactgaagagcaatgg
ctgatggcagtggacgacgacgatgactctcctgaagcggctgctgctcgcaaacaagcc
cgcagggacaggcgcgacaacaacaggttaaagaaatccgcaatcctcaactcgatggat
gagtcgccttctggcagtagagcaagcactgaggagatcgagatcgagatcgagatcgag
acaccgaagaaacgagggcgcaaaccaggtagcaagaacgagaagcgcaaggctgaggat
ggcaacgatgagccgcctgctaagaagcgacgtggacctcaaggtcgacctagcaaggtt
agccttgagtcacgaattccagctcatcagcgagaagtgctacagaagagtcttcgcagc
ctttatgatggtctaatgacactggaggtggatgatattgaacccccagaagatgacgag
tcggatcccggcaagcgtctcatcattggaccctttatcaaattgccccctaaacgcgac
tatgccgactactatctcatcatccagaatcctatttgtatgaaccagattcagacccga
atcaaaaaggaagagtacacctcgttgagcgggctgcggaaagacatcgaactgatgatc
cgcaactgccaaacgtacaacgaggatggaagcattctgtatcaggatgctaagatcatg
aacgaattcttcaactccaagtaccaagaggagctggcagggcaccctgaacttcaagaa
cttgaagaagggggcaaggacagttcagtggcgccctctggcagcggcggcacacctcaa
cccagtggcactcgcatcaagttgatttcaaatagcgcaaaagaagcgaacggcggtagc
actgccgcacagagtgacgaagaatga
