# Supplementary material for: Apicidin biosynthesis is linked to accessory chromosomes in Fusarium poae isolates
Source: BMC Genomics. 2021 Aug 4;22:591. doi: 10.1186/s12864-021-07617-y (PMC8340494; doi:10.1186/s12864-021-07617-y)
Supplement: Supplementary file 17 — Additional file 17. Compressed folder containing alignments for each of the 4141 orthologs used in BUSCO analysis. [file 12864_2021_7617_MOESM17_ESM.zip › Fven2_nt_MAFFT/26337at5125_nt.mafft.fasta]

>Fp105
atgttgtctagagtagcccaggcttcccgcttgggcttgatgacagctcgtctgtcacag
cccgtcgcatctccctctctccgagcgattcccgctactgctcctcactttgcctcgcca
tggctccgatcatactccaagcgttcatccggtcaaccgcccaaagattcgaaacagaag
ccttcgaaagcccaaaatgatactgaggccgcaaagacgccagagaagcccgccgagaat
gacgttaacaaggctagcgagcaatcgcccgatgctcccaaagagggggagcaaatacct
ttccacaagctccccgacttgacacaaggtattccttcaacactttttgaggagatggga
ggcgataagaagaaggagcaacaggctcttcaagaattggaggaggccgaatccaaaggt
ggcgagcgggaccgctcggaatatgtctctacttctgagcgaaaccgcaagtggtggaca
agatttatgcttactgcgaccgctgctggtggtacactgagtcttctatatatgggccgc
aactgggaggataacatcgaagctgagcgtcactctgatattcccaacggccctggtcct
ggattgtggtggaagcgtgccaaggcccgtatgaccgagtccgttacttactaccaggag
cccgccttcgagaagctcttgcccgatcccgaccctactttcgagcgcccttataccctc
tgcttgagcttggacgacctcctcatccacagcgagtggactcgtgagcacggttggaga
atcgctaagcgacctggtgtggactactttattcgatacctaagccagtactacgagctg
gttctctttacttccaccccctacgctactggtgagcctgtcatgaggaaattggatccc
ttccgcttgatcttgtggcccctctaccgagaggctaccaaatttgaggatggagagatc
gtcaaggtaagagactccctcactgttactctgcctgcgctaacaactcaggacctctcc
tatcttaaccgtgacctgtccaaggtaatcattatcgacactaatgccaagcatgtccgt
aaccagcccgataacgccattattcttgacccttggaagggtgaccgaaacgacaagaac
ctcgtcaacctcattcccttcctcgagtacatccacacaatgcagtatgccgatgtccgc
aaggtgatcaagtctttcgacggcaaggatatccccaccgagttcgcccgtcgtgaggct
attgcccgcaaggagttccaggccaagcagctcgctcacaagcatagacatggctctggt
gttggtgccctgggcagcatgctaggcctcaaccccagcaacatgaacatgatggtgtct
cccgacggcgagcagaaccccgctgaggctttcgcccaaggcaagatgttgcaggacgtt
gcccgtgagcgtggccagaggaactacttggagcttgagaagcagatccgcgagaacgga
gagaagtggctcaaggaagaggctgcgatgatggaggctgcccagaaggaggccatgaac
agcatgatgggctctttcggaggttggttcggtgggaacaacccacccgagaagaaggcc
taa
>Fp108
atgttgtctagagtagcccaggcttcccgcttgggcttgatgacagctcgtctgtcacag
cccgtcgcatctccctctctccgagcgattcccgctactgctcctcactttgcctcgcca
tggctccgatcatactccaagcgttcatccggtcaaccgcccaaagattcgaaacagaag
ccttcgaaagcccaaaatgatactgaggccgcaaagacgccagagaagcccgccgagaat
gacgttaacaaggctagcgagcaatcgcccgatgctcccaaagagggggagcaaatacct
ttccacaagctccccgacttgacacaaggtattccttcaacactttttgaggagatggga
ggcgataagaagaaggagcaacaggctcttcaagaattggaggaggccgaatccaaaggt
ggcgagcgggaccgctcggaatatgtctctacttctgagcgaaaccgcaagtggtggaca
agatttatgcttactgcgaccgctgctggtggtacactgagtcttctatatatgggccgc
aactgggaggataacatcgaagctgagcgtcactctgatattcccaacggccctggtcct
ggattgtggtggaagcgtgccaaggcccgtatgaccgagtccgttacttactaccaggag
cccgccttcgagaagctcttgcccgatcccgaccctactttcgagcgcccttataccctc
tgcttgagcttggacgacctcctcatccacagcgagtggactcgtgagcacggttggaga
atcgctaagcgacctggtgtggactactttattcgatacctaagccagtactacgagctg
gttctctttacttccaccccctacgctactggtgagcctgtcatgaggaaattggatccc
ttccgcttgatcttgtggcccctctaccgagaggctaccaaatttgaggatggagagatc
gtcaaggtaagagactccctcactgttactctgcctgcgctaacaactcaggacctctcc
tatcttaaccgtgacctgtccaaggtaatcattatcgacactaatgccaagcatgtccgt
aaccagcccgataacgccattattcttgacccttggaagggtgaccgaaacgacaagaac
ctcgtcaacctcattcccttcctcgagtacatccacacaatgcagtatgccgatgtccgc
aaggtgatcaagtctttcgacggcaaggatatccccaccgagttcgcccgtcgtgaggct
attgcccgcaaggagttccaggccaagcagctcgctcacaagcatagacatggctctggt
gttggtgccctgggcagcatgctaggcctcaaccccagcaacatgaacatgatggtgtct
cccgacggcgagcagaaccccgctgaggctttcgcccaaggcaagatgttgcaggacgtt
gcccgtgagcgtggccagaggaactacttggagcttgagaagcagatccgcgagaacgga
gagaagtggctcaaggaagaggctgcgatgatggaggctgcccagaaggaggccatgaac
agcatgatgggctctttcggaggttggttcggtgggaacaacccacccgagaagaaggcc
taa
>Fp118
atgttgtctagagtagcccaggcttcccgcttgggcttgatgacagctcgtctgtcacag
cccgtcgcatctccctctctccgagcgattcccgctactgctcctcactttgcctcgcca
tggctccgaccatactccaagcgttcatccggtcaaccgcccaaagattcgaaacagaag
ccttcgaaagcccaaaatgatactgaggccgcaaagacgccagagaagcccgccgagaat
gacgttaacaaggctagcgagcaatcgcccgatgctcccaaagagggggagcaaatacct
ttccacaagctcccctacttgacacaaggtattccttcaacactttttgaggagatggga
ggcgataagaagaaggagcaacaggctcttcaagaattggaggaggccgaatccaaaggt
ggcgagcgggaccgctcggaatacgtctctacttctgagcgaaaccgcaagtggtggaca
agatttatgcttactgcgaccgctgctggtggtacactgagtcttctatatatgggccgc
aactgggaggataacatcgaagctgagcgtcactctgatattcccaacggccctggtcct
ggattgtggtggaagcgtgccaaggcccgtatgaccgagtccgttacttactaccaggag
cccgccttcgagaagctcttgcccgatcccgaccctactttcgagcgcccttataccctc
tgcttgagcttggacgacctcctcatccacagcgagtggactcgtgagcacggttggaga
atcgctaagcgacctggtgtggactactttattcgatacctaagccagtactacgagctg
gttctctttacttccaccccctacgctactggtgagcctgtcatgaggaaattggatccc
ttccgcttgatcttgtggcccctctaccgagaggctaccaaatttgaggatggagagatc
gtcaaggtaagagactccctcactgttactctgcctgcgctaacaactcaggacctctcc
tatcttaaccgtgacctgtccaaggtaatcatcatcgacaccaatgccaagcatgtccgc
aaccagcccgacaacgccattattcttgacccttggaagggtgaccgaaacgacaagaac
ctcgtcaacctcattcccttcctcgagtacatccacacaatgcagtatgccgatgtccgc
aaggtgatcaagtctttcgacggcaaggatatccccaccgagttcgcccgtcgtgaggct
attgcccgcaaggagttccaggccaagcagctcgctcacaagcatcgacatggctctggt
gttggtgccctgggcagcatgctaggcctcaaccccagcaacatgaacatgatggtgtct
cccgacggcgagcagaaccccgctgaggctttcgcccaaggcaagatgttgcaggacgtt
gcccgtgagcgtggccagaggaactacttggagcttgagaagcagatccgcgagaacgga
gagaagtggctcaaggaagaggctgcgatgatggaggctgcccagaaggaggccatgaac
agcatgatgggctctttcggaggttggttcggtgggaacaacccacccgagaagaaggcc
taa
>Fp122
atgttgtctagagtagcccaggcttcccgcttgggcttgatgacagctcgtctgtcacag
cccgtcgcatctccctctctccgagcgattcccgctactgctcctcactttgcctcgcca
tggctccgaccatactccaagcgttcatccggtcaaccgcccaaagattcgaaacagaag
ccttcgaaagcccaaaatgatactgaggccgcaaagacgccagagaagcccgccgagaat
gacgttaacaaggctagcgagcaatcgcccgatgctcccaaagagggggagcaaatacct
ttccacaagctccccgacttgacacaaggtattccttcaacactttttgaggagatggga
ggcgataagaagaaggagcaacaggctcttcaagaattggaggaggccgaatccaaaggt
ggcgagcgggaccgctcggaatacgtctctacttctgagcgaaaccgcaagtggtggaca
agatttatgcttactgcgaccgctgctggtggtacactgagtcttctatatatgggccgc
aactgggaggataacatcgaagctgagcgtcactctgatattcccaacggccctggtcct
ggattgtggtggaagcgtgccaaggcccgtatgaccgagtccgttacttactaccaggag
cccgccttcgagaagctcttgcccgatcccgaccctactttcgagcgcccttataccctc
tgcttgagcttggacgacctcctcatccacagcgagtggactcgtgagcacggttggaga
atcgctaagcgacctggtgtggactactttattcgatacctaagccagtactacgagctg
gttctctttacttccaccccctacgctactggtgagcctgtcatgaggaaattggatccc
ttccgcttgatcttgtggcccctctaccgagaggctaccaaatttgaggatggagagatc
gtcaaggtaagagactccctcactgttactctgcctgcgctaacaactcaggacctctcc
tatcttaaccgtgacctgtccaaggtaatcatcatcgacaccaatgccaagcatgtccgc
aaccagcccgacaacgccattattcttgacccttggaagggtgaccgaaacgacaagaac
ctcgtcaacctcattcccttcctcgagtacatccacacaatgcagtatgccgatgtccgc
aaggtgatcaagtctttcgacggcaaggatatccccaccgagttcgcccgtcgtgaggct
attgcccgcaaggagttccaggccaagcagctcgctcacaagcatcgacatggctctggt
gttggtgccctgggcagcatgctaggcctcaaccccagcaacatgaacatgatggtgtct
cccgacggcgagcagaaccccgctgaggctttcgcccaaggcaagatgttgcaggacgtt
gcccgtgagcgtggccagaggaactacttggagcttgagaagcagatccgcgagaacgga
gagaagtggctcaaggaagaggctgcgatgatggaggctgcccagaaggaggccatgaac
agcatgatgggctctttcggaggttggttcggtgggaacaacccacccgagaagaaggcc
taa
>Fp125
atgttgtctagagtagcccaggcttcccgcttgggcttgatgacagctcgtctgtcacag
cccgtcgcatctccctctctccgagcgattcccgctactgctcctcactttgcctcgcca
tggctccgatcatactccaagcgttcatccggtcaaccgcccaaagattcgaaacagaag
ccttcgaaagcccaaaatgatactgaggccgcaaagacgccagagaagcccgccgagaat
gacgttaacaaggctagcgagcaatcgcccgatgctcccaaagagggggagcaaatacct
ttccacaagctccccgacttgacacaaggtattccttcaacactttttgaggagatggga
ggcgataagaagaaggagcaacaggctcttcaagaattggaggaggccgaatccaaaggt
ggcgagcgggaccgctcggaatacgtctctacttctgagcgaaaccgcaagtggtggaca
agatttatgcttactgcgaccgctgctggtggtacactgagtcttctatatatgggccgc
aactgggaggataacatcgaagctgagcgtcactctgatattcccaacggccctggtcct
ggattgtggtggaagcgtgccaaggcccgtatgaccgagtccgttacttactaccaggag
cccgccttcgagaagctcttgcccgatcccgaccctactttcgagcgcccttataccctc
tgcttgagcttggacgacctcctcatccacagcgagtggactcgtgagcacggttggaga
atcgctaagcgacctggtgtggactactttattcgatacctaagccagtactacgagctg
gttctctttacttccaccccctacgctactggtgagcctgtcatgaggaaattggatccc
ttccgcttgatcttgtggcccctctaccgagaggctaccaaatttgaggatggagagatc
gtcaaggtaagagactccctcactgttactctgcctgcgctaacaactcaggacctctcc
tatcttaaccgtgacctgtccaaggtaatcatcatcgacaccaatgccaagcatgtccgc
aaccagcccgacaacgccattattcttgacccttggaagggtgaccgaaacgacaagaac
ctcgtcaacctcattcccttcctcgagtacatccacacaatgcagtatgccgatgtccgc
aaggtgatcaagtctttcgatggcaaggatatccccaccgagttcgcccgccgtgaggct
attgcccgcaaggagttccaggccaagcagctcgctcacaagcatagacatggctctggt
gttggtgccctgggcagcatgctaggcctcaaccccagcaacatgaacatgatggtgtct
cccgacggcgagcagaaccccgctgaggctttcgcccaaggcaagatgttgcaggacgtt
gcccgtgagcgtggccagaggaactacttggagcttgagaagcagatccgcgagaacgga
gagaagtggctcaaggaagaggctgcgatgatggaggctgcccagaaggaggccatgaac
agcatgatgggctctttcggaggttggttcggtgggaacaacccacccgagaagaaggcc
taa
>Fp13r
atgttgtctagagtagcccaggcttcccgcttgggcttgatgacagctcgtctgtcacag
cccgtcgcatctccctctctccgagcgattcccgctactgctcctcactttgcctcgcca
tggctccgatcatactccaagcgttcatccggtcaaccgcccaaagattcgaaacagaag
ccttcgaaagcccaaaatgatactgaggccgcaaagacgccagagaagcccgccgagaat
gacgttaacaaggctagcgagcaatcgcccgatgctcccaaagagggggagcaaatacct
ttccacaagctccccgacttgacacaaggtattccttcaacactttttgaggagatggga
ggcgataagaagaaggagcaacaggctcttcaagaattggaggaggccgaatccaaaggt
ggcgagcgggaccgctcggaatacgtctctacttctgagcgaaaccgcaagtggtggaca
agatttatgcttactgcgaccgctgctggtggtacactgagtcttctatatatgggccgc
aactgggaggataacatcgaagctgagcgtcactctgatattcccaacggccctggtcct
ggattgtggtggaagcgtgccaaggcccgtatgaccgagtccgttacttactaccaggag
cccgccttcgagaagctcttgcccgatcccgaccctactttcgagcgcccttataccctc
tgcttgagcttggacgacctcctcatccacagcgagtggactcgtgagcacggttggaga
atcgctaagcgacctggtgtggactactttattcgatacctaagccagtactacgagctg
gttctctttacttccaccccctacgctactggtgagcctgtcatgaggaaattggatcct
ttccgcttgatcttgtggcccctctaccgagaggctaccaaatttgaggatggagagatc
gtcaaggtaagagactccctcactgttactctgcctgcgctaacaactcaggacctctcc
tatcttaaccgtgacctgtccaaggtaatcatcatcgacaccaatgccaagcatgtccgc
aaccagcccgacaacgccattattcttgacccttggaagggtgaccgaaacgacaagaac
ctcgtcaacctcattcccttcctcgagtacatccacacaatgcagtatgccgatgtccgc
aaggtgatcaagtctttcgacggcaaggatatccccaccgagttcgcccgtcgtgaggct
attgcccgcaaggagttccaggccaagcagctcgctcacaagcatagacatggctctggt
gttggtgccctgggcagcatgctaggcctcaaccccagcaacatgaacatgatggtgtct
cccgacggcgagcagaaccccgctgaggctttcgcccaaggcaagatgttgcaggacgtt
gcccgtgagcgtggccagaggaactacttggagcttgagaagcagatccgcgagaacgga
gagaagtggctcaaggaagaggctgcgatgatggaggctgcccagaaggaggccatgaac
agcatgatgggctctttcggaggttggttcggtgggaacaacccacccgagaagaaggcc
taa
>Fp144
atgttgtctagagtagcccaggcttcccgcttgggcttgatgacagctcgtctgtcacag
cccgtcgcatctccctctctccgagcgattcccgctactgctcctcactttgcctcgcca
tggctccgaccatactccaagcgttcatccggtcaaccgcccaaagattcgaaacagaag
ccttcgaaagcccaaaatgatactgaggccgcaaagacgccagagaagcccgccgagaat
gacgttaacaaggctagcgagcaatcgcccgatgctcccaaagagggggagcaaatacct
ttccacaagctccccgacttgacacaaggtattccttcaacactttttgaggagatggga
ggcgataagaagaaggagcaacaggctcttcaagaattggaggaggccgaatccaaaggt
ggcgagcgggaccgctcggaatacgtctctacttctgagcgaaaccgcaagtggtggaca
agatttatgcttactgcgaccgctgctggtggtacactgagtcttctatatatgggccgc
aactgggaggataacatcgaagctgagcgtcactctgatattcccaacggccctggtcct
ggattgtggtggaagcgtgccaaggcccgtatgaccgagtccgttacttactaccaggag
cccgccttcgagaagctcttgcccgatcccgaccctactttcgagcgcccttataccctc
tgcttgagcttggacgacctcctcatccacagcgagtggactcgtgagcacggttggaga
atcgctaagcgacctggtgtggactactttattcgatacctaagccagtactacgagctg
gttctctttacttccaccccctacgctactggtgagcctgtcatgaggaaattggatccc
ttccgcttgatcttgtggcccctctaccgagaggctaccaaatttgaggatggagagatc
gtcaaggtaagagactccctcactgttactctgcctgcgctaacaactcaggacctctcc
tatcttaaccgtgacctgtccaaggtaatcatcatcgacaccaatgccaagcatgtccgc
aaccagcccgacaacgccattattcttgacccttggaagggtgaccgaaacgacaagaac
ctcgtcaacctcattcccttcctcgagtacatccacacaatgcagtatgccgatgtccgc
aaggtgatcaagtctttcgacggcaaggatatccccaccgagttcgcccgtcgtgaggct
attgcccgcaaggagttccaggccaagcagctcgctcacaagcatcgacatggctctggt
gttggtgccctgggcagcatgctaggcctcaaccccagcaacatgaacatgatggtgtct
cccgacggcgagcagaaccccgctgaggctttcgcccaaggcaagatgttgcaggacgtt
gcccgtgagcgtggccagaggaactacttggagcttgagaagcagatccgcgagaacgga
gagaagtggctcaaggaagaggctgcgatgatggaggctgcccagaaggaggccatgaac
agcatgatgggctctttcggaggttggttcggtgggaacaacccacccgagaagaaggcc
taa
>Fp146
atgttgtctagagtagcccaggcttcccgcttgggcttgatgacagctcgtctgtcacag
cccgtcgcatctccctctctccgagcgattcccgctactgctcctcactttgcctcgcca
tggctccgatcatactccaagcgttcatccggtcaaccgcccaaagattcgaaacagaag
ccttcgaaagcccaaaatgatactgaggccgcaaagacgccagagaagcccgccgagaat
gacgttaacaaggctagcgagcaatcgcccgatgctcccaaagagggggagcaaatacct
ttccacaagctccccgacttgacacaaggtattccttcaacactttttgaggagatggga
ggcgataagaagaaggagcaacaggctcttcaagaattggaggaggccgaatccaaaggt
ggcgagcgggaccgctcggaatacgtctctacttctgagcgaaaccgcaagtggtggaca
agatttatgcttactgcgaccgctgctggtggtacactgagtcttctatatatgggccgc
aactgggaggataacatcgaagctgagcgtcactctgatattcccaacggccctggtcct
ggattgtggtggaagcgtgccaaggcccgtatgaccgagtccgttacttactaccaggag
cccgccttcgagaagctcttgcccgatcccgaccctactttcgagcgcccttataccctc
tgcttgagcttggacgacctcctcatccacagcgagtggactcgtgagcacggttggaga
atcgctaagcgacctggtgtggactactttattcgatacctaagccagtactacgagctg
gttctctttacttccaccccctacgctactggtgagcctgtcatgaggaaattggatcct
ttccgcttgatcttgtggcccctctaccgagaggctaccaaatttgaggatggagagatc
gtcaaggtaagagactccctcactgttactctgcctgcgctaacaactcaggacctctcc
tatcttaaccgtgacctgtccaaggtaatcatcatcgacaccaatgccaagcatgtccgc
aaccagcccgacaacgccattattcttgacccttggaagggtgaccgaaacgacaagaac
ctcgtcaacctcattcccttcctcgagtacatccacacaatgcagtatgccgatgtccgc
aaggtgatcaagtctttcgacggcaaggatatccccaccgagttcgcccgtcgtgaggct
attgcccgcaaggagttccaggccaagcagctcgctcacaagcatagacatggctctggt
gttggtgccctgggcagcatgctaggcctcaaccccagcaacatgaacatgatggtgtct
cccgacggcgagcagaaccccgctgaggctttcgcccaaggcaagatgttgcaggacgtt
gcccgtgagcgtggccagaggaactacttggagcttgagaagcagatccgcgagaacgga
gagaagtggctcaaggaagaggctgcgatgatggaggctgcccagaaggaggccatgaac
agcatgatgggctctttcggaggttggttcggtgggaacaacccacccgagaagaaggcc
taa
>Fp155
atgttgtctagagtagcccaggcttcccgcttgggcttgatgacagctcgtctgtcacag
cccgtcgcatctccctctctccgagcgattcccgctactgctcctcactttgcctcgcca
tggctccgaccatactccaagcgttcatccggtcaaccgcccaaagattcgaaacagaag
ccttcgaaagcccaaaatgatactgaggccgcaaagacgccagagaagcccgccgagaat
gacgttaacaaggctagcgagcaatcgcccgatgctcccaaagagggggagcaaatacct
ttccacaagctcccctacttgacacaaggtattccttcaacactttttgaggagatggga
ggcgataagaagaaggagcaacaggctcttcaagaattggaggaggccgaatccaaaggt
ggcgagcgggaccgctcggaatacgtctctacttctgagcgaaaccgcaagtggtggaca
agatttatgcttactgcgaccgctgctggtggtacactgagtcttctatatatgggccgc
aactgggaggataacatcgaagctgagcgtcactctgatattcccaacggccctggtcct
ggattgtggtggaagcgtgccaaggcccgtatgaccgagtccgttacttactaccaggag
cccgccttcgagaagctcttgcccgatcccgaccctactttcgagcgcccttataccctc
tgcttgagcttggacgacctcctcatccacagcgagtggactcgtgagcacggttggaga
atcgctaagcgacctggtgtggactactttattcgatacctaagccagtactacgagctg
gttctctttacttccaccccctacgctactggtgagcctgtcatgaggaaattggatccc
ttccgcttgatcttgtggcccctctaccgagaggctaccaaatttgaggatggagagatc
gtcaaggtaagagactccctcactgttactctgcctgcgctaacaactcaggacctctcc
tatcttaaccgtgacctgtccaaggtaatcatcatcgacaccaatgccaagcatgtccgc
aaccagcccgacaacgccattattcttgacccttggaagggtgaccgaaacgacaagaac
ctcgtcaacctcattcccttcctcgagtacatccacacaatgcagtatgccgatgtccgc
aaggtgatcaagtctttcgacggcaaggatatccccaccgagttcgcccgtcgtgaggct
attgcccgcaaggagttccaggccaagcagctcgctcacaagcatcgacatggctctggt
gttggtgccctgggcagcatgctaggcctcaaccccagcaacatgaacatgatggtgtct
cccgacggcgagcagaaccccgctgaggctttcgcccaaggcaagatgttgcaggacgtt
gcccgtgagcgtggccagaggaactacttggagcttgagaagcagatccgcgagaacgga
gagaagtggctcaaggaagaggctgcgatgatggaggctgcccagaaggaggccatgaac
agcatgatgggctctttcggaggttggttcggtgggaacaacccacccgagaagaaggcc
taa
>Fp157
atgttgtctagagtagcccaggcttcccgcttgggcttgatgacagctcgtctgtcacag
cccgtcgcatctccctctctccgagcgattcccgctactgctcctcactttgcctcgcca
tggctccgatcatactccaagcgttcatccggtcaaccgcccaaagattcgaaacagaag
ccttcgaaagcccaaaatgatactgaggccgcaaagacgccagagaagcccgccgagaat
gacgttaacaaggctagcgagcaatcgcccgatgctcccaaagagggggagcaaatacct
ttccacaagctccccgacttgacacaaggtattccttcaacactttttgaggagatggga
ggcgataagaagaaggagcaacaggctcttcaagaattggaggaggccgaatccaaaggt
ggcgagcgggaccgctcggaatacgtctctacttctgagcgaaaccgcaagtggtggaca
agatttatgcttactgcgaccgctgctggtggtacactgagtcttctatatatgggccgc
aactgggaggataacatcgaagctgagcgtcactctgatattcccaacggccctggtcct
ggattgtggtggaagcgtgccaaggcccgtatgaccgagtccgttacttactaccaggag
cccgccttcgagaagctcttgcccgatcccgaccctactttcgagcgcccttataccctc
tgcttgagcttggacgacctcctcatccacagcgagtggactcgtgagcacggttggaga
atcgctaagcgacctggtgtggactactttattcgatacctaagccagtactacgagctg
gttctctttacttccaccccctacgctactggtgagcctgtcatgaggaaattggatcct
ttccgcttgatcttgtggcccctctaccgagaggctaccaaatttgaggatggagagatc
gtcaaggtaagagactccctcactgttactctgcctgcgctaacaactcaggacctctcc
tatcttaaccgtgacctgtccaaggtaatcatcatcgacaccaatgccaagcatgtccgc
aaccagcccgacaacgccattattcttgacccttggaagggtgaccgaaacgacaagaac
ctcgtcaacctcattcccttcctcgagtacatccacacaatgcagtatgccgatgtccgc
aaggtgatcaagtctttcgacggcaaggatatccccaccgagttcgcccgtcgtgaggct
attgcccgcaaggagttccaggccaagcagctcgctcacaagcatagacatggctctggt
gttggtgccctgggcagcatgctaggcctcaaccccagcaacatgaacatgatggtgtct
cccgacggcgagcagaaccccgctgaggctttcgcccaaggcaagatgttgcaggacgtt
gcccgtgagcgtggccagaggaactacttggagcttgagaagcagatccgcgagaacgga
gagaagtggctcaaggaagaggctgcgatgatggaggctgcccagaaggaggccatgaac
agcatgatgggctctttcggaggttggttcggtgggaacaacccacccgagaagaaggcc
taa
>Fp16r
atgttgtctagagtagcccaggcttcccgcttgggcttgatgacagctcgtctgtcacag
cccgtcgcatctccctctctccgagcgattcccgctactgctcctcactttgcctcgcca
tggctccgatcatactccaagcgttcatccggtcaaccgcccaaagattcgaaacagaag
ccttcgaaagcccaaaatgatactgaggccgcaaagacgccagagaagcccgccgagaat
gacgttaacaaggctagcgagcaatcgcccgatgctcccaaagagggggagcaaatacct
ttccacaagctccccgacttgacacaaggtattccttcaacactttttgaggagatggga
ggcgataagaagaaggagcaacaggctcttcaagaattggaggaggccgaatccaaaggt
ggcgagcgggaccgctcggaatacgtctctacttctgagcgaaaccgcaagtggtggaca
agatttatgcttactgcgaccgctgctggtggtacactgagtcttctatatatgggccgc
aactgggaggataacatcgaagctgagcgtcactctgatattcccaacggccctggtcct
ggattgtggtggaagcgtgccaaggcccgtatgaccgagtccgttacttactaccaggag
cccgccttcgagaagctcttgcccgatcccgaccctactttcgagcgcccttataccctc
tgcttgagcttggacgacctcctcatccacagcgagtggactcgtgagcacggttggaga
atcgctaagcgacctggtgtggactactttattcgatacctaagccagtactacgagctg
gttctctttacttccaccccctacgctactggtgagcctgtcatgaggaaattggatccc
ttccgcttgatcttgtggcccctctaccgagaggctaccaaatttgaggatggagagatc
gtcaaggtaagagactccctcactgttactctgcctgcgctaacaactcaggacctctcc
tatcttaaccgtgacctgtccaaggtaatcatcatcgacaccaatgccaagcatgtccgc
aaccagcccgacaacgccattattcttgacccttggaagggtgaccgaaacgacaagaac
ctcgtcaacctcattcccttcctcgagtacatccacacaatgcagtatgccgatgtccgc
aaggtgatcaagtctttcgatggcaaggatatccccaccgagttcgcccgccgtgaggct
attgcccgcaaggagttccaggccaagcagctcgctcacaagcatagacatggctctggt
gttggtgccctgggcagcatgctaggcctcaaccccagcaacatgaacatgatggtgtct
cccgacggcgagcagaaccccgctgaggctttcgcccaaggcaagatgttgcaggacgtt
gcccgtgagcgtggccagaggaactacttggagcttgagaagcagatccgcgagaacgga
gagaagtggctcaaggaagaggctgcgatgatggaggctgcccagaaggaggccatgaac
agcatgatgggctctttcggaggttggttcggtgggaacaacccacccgagaagaaggcc
taa
>Fp1r
atgttgtctagagtagcccaggcttcccgcttgggcttgatgacagctcgtctgtcacag
cccgtcgcatctccctctctccgagcgattcccgctactgctcctcactttgcctcgcca
tggctccgatcatactccaagcgttcatccggtcaaccgcccaaagattcgaaacagaag
ccttcgaaagcccaaaatgatactgaggccgcaaagacgccagagaagcccgccgagaat
gacgttaacaaggctagcgagcaatcgcccgatgctcccaaagagggggagcaaatacct
ttccacaagctccccgacttgacacaaggtattccttcaacactttttgaggagatggga
ggcgataagaagaaggagcaacaggctcttcaagaattggaggaggccgaatccaaaggt
ggcgagcgggaccgctcggaatacgtctctacttctgagcgaaaccgcaagtggtggaca
agatttatgcttactgcgaccgctgctggtggtacactgagtcttctatatatgggccgc
aactgggaggataacatcgaagctgagcgtcactctgatattcccaacggccctggtcct
ggattgtggtggaagcgtgccaaggcccgtatgaccgagtccgttacttactaccaggag
cccgccttcgagaagctcttgcccgatcccgaccctactttcgagcgcccttataccctc
tgcttgagcttggacgacctcctcatccacagcgagtggactcgtgagcacggttggaga
atcgctaagcgacctggtgtggactactttattcgatacctaagccagtactacgagctg
gttctctttacttccaccccctacgctactggtgagcctgtcatgaggaaattggatcct
ttccgcttgatcttgtggcccctctaccgagaggctaccaaatttgaggatggagagatc
gtcaaggtaagagactccctcactgttactctgcctgcgctaacaactcaggacctctcc
tatcttaaccgtgacctgtccaaggtaatcatcatcgacaccaatgccaagcatgtccgc
aaccagcccgacaacgccattattcttgacccttggaagggtgaccgaaacgacaagaac
ctcgtcaacctcattcccttcctcgagtacatccacacaatgcagtatgccgatgtccgc
aaggtgatcaagtctttcgacggcaaggatatccccaccgagttcgcccgtcgtgaggct
attgcccgcaaggagttccaggccaagcagctcgctcacaagcatagacatggctctggt
gttggtgccctgggcagcatgctaggcctcaaccccagcaacatgaacatgatggtgtct
cccgacggcgagcagaaccccgctgaggctttcgcccaaggcaagatgttgcaggacgtt
gcccgtgagcgtggccagaggaactacttggagcttgagaagcagatccgcgagaacgga
gagaagtggctcaaggaagaggctgcgatgatggaggctgcccagaaggaggccatgaac
agcatgatgggctctttcggaggttggttcggtgggaacaacccacccgagaagaaggcc
taa
>Fp21r
atgttgtctagagtagcccaggcttcccgcttgggcttgatgacagctcgtctgtcacag
cccgtcgcatctccctctctccgagcgattcccgctactgctcctcactttgcctcgcca
tggctccgatcatactccaagcgttcatccggtcaaccgcccaaagattcgaaacagaag
ccttcgaaagcccaaaatgatactgaggccgcaaagacgccagagaagcccgccgagaat
gacgttaacaaggctagcgagcaatcgcccgatgctcccaaagagggggagcaaatacct
ttccacaagctccccgacttgacacaaggtattccttcaacactttttgaggagatggga
ggcgataagaagaaggagcaacaggctcttcaagaattggaggaggccgaatccaaaggt
ggcgagcgggaccgctcggaatacgtctctacttctgagcgaaaccgcaagtggtggaca
agatttatgcttactgcgaccgctgctggtggtacactgagtcttctatatatgggccgc
aactgggaggataacatcgaagctgagcgtcactctgatattcccaacggccctggtcct
ggattgtggtggaagcgtgccaaggcccgtatgaccgagtccgttacttactaccaggag
cccgccttcgagaagctcttgcccgatcccgaccctactttcgagcgcccttataccctc
tgcttgagcttggacgacctcctcatccacagcgagtggactcgtgagcacggttggaga
atcgctaagcgacctggtgtggactactttattcgatacctaagccagtactacgagctg
gttctctttacttccaccccctacgctactggtgagcctgtcatgaggaaattggatcct
ttccgcttgatcttgtggcccctctaccgagaggctaccaaatttgaggatggagagatc
gtcaaggtaagagactccctcactgttactctgcctgcgctaacaactcaggacctctcc
tatcttaaccgtgacctgtccaaggtaatcatcatcgacaccaatgccaagcatgtccgc
aaccagcccgacaacgccattattcttgacccttggaagggtgaccgaaacgacaagaac
ctcgtcaacctcattcccttcctcgagtacatccacacaatgcagtatgccgatgtccgc
aaggtgatcaagtctttcgacggcaaggatatccccaccgagttcgcccgtcgtgaggct
attgcccgcaaggagttccaggccaagcagctcgctcacaagcatagacatggctctggt
gttggtgccctgggcagcatgctaggcctcaaccccagcaacatgaacatgatggtgtct
cccgacggcgagcagaaccccgctgaggctttcgcccaaggcaagatgttgcaggacgtt
gcccgtgagcgtggccagaggaactacttggagcttgagaagcagatccgcgagaacgga
gagaagtggctcaaggaagaggctgcgatgatggaggctgcccagaaggaggccatgaac
agcatgatgggctctttcggaggttggttcggtgggaacaacccacccgagaagaaggcc
taa
>Fp24r
atgttgtctagagtagcccaggcttcccgcttgggcttgatgacagctcgtctgtcacag
cccgtcgcatctccctctctccgagcgattcccgctactgctcctcactttgcctcgcca
tggctccgatcatactccaagcgttcatccggtcaaccgcccaaagattcgaaacagaag
ccttcgaaagcccaaaatgatactgaggccgcaaagacgccagagaagcccgccgagaat
gacgttaacaaggctagcgagcaatcgcccgatgctcccaaagagggggagcaaatacct
ttccacaagctccccgacttgacacaaggtattccttcaacactttttgaggagatggga
ggcgataagaagaaggagcaacaggctcttcaagaattggaggaggccgaatccaaaggt
ggcgagcgggaccgctcggaatacgtctctacttctgagcgaaaccgcaagtggtggaca
agatttatgcttactgcgaccgctgctggtggtacactgagtcttctatatatgggccgc
aactgggaggataacatcgaagctgagcgtcactctgatattcccaacggccctggtcct
ggattgtggtggaagcgtgccaaggcccgtatgaccgagtccgttacttactaccaggag
cccgccttcgagaagctcttgcccgatcccgaccctactttcgagcgcccttataccctc
tgcttgagcttggacgacctcctcatccacagcgagtggactcgtgagcacggttggaga
atcgctaagcgacctggtgtggactactttattcgatacctaagccagtactacgagctg
gttctctttacttccaccccctacgctactggtgagcctgtcatgaggaaattggatcct
ttccgcttgatcttgtggcccctctaccgagaggctaccaaatttgaggatggagagatc
gtcaaggtaagagactccctcactgttactctgcctgcgctaacaactcaggacctctcc
tatcttaaccgtgacctgtccaaggtaatcatcatcgacaccaatgccaagcatgtccgc
aaccagcccgacaacgccattattcttgacccttggaagggtgaccgaaacgacaagaac
ctcgtcaacctcattcccttcctcgagtacatccacacaatgcagtatgccgatgtccgc
aaggtgatcaagtctttcgacggcaaggatatccccaccgagttcgcccgtcgtgaggct
attgcccgcaaggagttccaggccaagcagctcgctcacaagcatagacatggctctggt
gttggtgccctgggcagcatgctaggcctcaaccccagcaacatgaacatgatggtgtct
cccgacggcgagcagaaccccgctgaggctttcgcccaaggcaagatgttgcaggacgtt
gcccgtgagcgtggccagaggaactacttggagcttgagaagcagatccgcgagaacgga
gagaagtggctcaaggaagaggctgcgatgatggaggctgcccagaaggaggccatgaac
agcatgatgggctctttcggaggttggttcggtgggaacaacccacccgagaagaaggcc
taa
>Fp2516
atgttgtctagagtagcccaggcttcccgcttgggcttgatgacagctcgtctgtcacag
cccgtcgcatctccctctctccgagcgattcccgctactgctcctcactttgcctcgcca
tggctccgatcatactccaagcgttcatccggtcaaccgcccaaagattcgaaacagaag
ccttcgaaagcccaaaatgatactgaggccgcaaagacgccagagaagcccgccgagaat
gacgttaacaaggctagcgagcaatcgcccgatgctcccaaagagggggagcaaatacct
ttccacaagctccccgacttgacacaaggtattccttcaacactttttgaggagatggga
ggcgataagaagaaggagcaacaggctcttcaagaattggaggaggccgaatccaaaggt
ggcgagcgggaccgctcggaatacgtctctacttctgagcgaaaccgcaagtggtggaca
agatttatgcttactgcgaccgctgctggtggtacactgagtcttctatatatgggccgc
aactgggaggataacatcgaagctgagcgtcactctgatattcccaacggccctggtcct
ggattgtggtggaagcgtgccaaggcccgtatgaccgagtccgttacttactaccaggag
cccgccttcgagaagctcttgcccgatcccgaccctactttcgagcgcccttataccctc
tgcttgagcttggacgacctcctcatccacagcgagtggactcgtgagcacggttggaga
atcgctaagcgacctggtgtggactactttattcgatacctaagccagtactacgagctg
gttctctttacttccaccccctacgctactggtgagcctgtcatgaggaaattggatcct
ttccgcttgatcttgtggcccctctaccgagaggctaccaaatttgaggatggagagatc
gtcaaggtaagagactccctcactgttactctgcctgcgctaacaactcaggacctctcc
tatcttaaccgtgacctgtccaaggtaatcatcatcgacaccaatgccaagcatgtccgc
aaccagcccgacaacgccattattcttgacccttggaagggtgaccgaaacgacaagaac
ctcgtcaacctcattcccttcctcgagtacatccacacaatgcagtatgccgatgtccgc
aaggtgatcaagtctttcgacggcaaggatatccccaccgagttcgcccgtcgtgaggct
attgcccgcaaggagttccaggccaagcagctcgctcacaagcatagacatggctctggt
gttggtgccctgggcagcatgctaggcctcaaccccagcaacatgaacatgatggtgtct
cccgacggcgagcagaaccccgctgaggctttcgcccaaggcaagatgttgcaggacgtt
gcccgtgagcgtggccagaggaactacttggagcttgagaagcagatccgcgagaacgga
gagaagtggctcaaggaagaggctgcgatgatggaggctgcccagaaggaggccatgaac
agcatgatgggctctttcggaggttggttcggtgggaacaacccacccgagaagaaggcc
taa
>Fp26r
atgttgtctagagtagcccaggcttcccgcttgggcttgatgacagctcgtctgtcacag
cccgtcgcatctccctctctccgagcgattcccgctactgctcctcactttgcctcgcca
tggctccgatcatactccaagcgttcatccggtcaaccgcccaaagattcgaaacagaag
ccttcgaaagcccaaaatgatactgaggccgcaaagacgccagagaagcccgccgagaat
gacgttaacaaggctagcgagcaatcgcccgatgctcccaaagagggggagcaaatacct
ttccacaagctccccgacttgacacaaggtattccttcaacactttttgaggagatggga
ggcgataagaagaaggagcaacaggctcttcaagaattggaggaggccgaatccaaaggt
ggcgagcgggaccgctcggaatacgtctctacttctgagcgaaaccgcaagtggtggaca
agatttatgcttactgcgaccgctgctggtggtacactgagtcttctatatatgggccgc
aactgggaggataacatcgaagctgagcgtcactctgatattcccaacggccctggtcct
ggattgtggtggaagcgtgccaaggcccgtatgaccgagtccgttacttactaccaggag
cccgccttcgagaagctcttgcccgatcccgaccctactttcgagcgcccttataccctc
tgcttgagcttggacgacctcctcatccacagcgagtggactcgtgagcacggttggaga
atcgctaagcgacctggtgtggactactttattcgatacctaagccagtactacgagctg
gttctctttacttccaccccctacgctactggtgagcctgtcatgaggaaattggatcct
ttccgcttgatcttgtggcccctctaccgagaggctaccaaatttgaggatggagagatc
gtcaaggtaagagactccctcactgttactctgcctgcgctaacaactcaggacctctcc
tatcttaaccgtgacctgtccaaggtaatcatcatcgacaccaatgccaagcatgtccgc
aaccagcccgacaacgccattattcttgacccttggaagggtgaccgaaacgacaagaac
ctcgtcaacctcattcccttcctcgagtacatccacacaatgcagtatgccgatgtccgc
aaggtgatcaagtctttcgacggcaaggatatccccaccgagttcgcccgtcgtgaggct
attgcccgcaaggagttccaggccaagcagctcgctcacaagcatagacatggctctggt
gttggtgccctgggcagcatgctaggcctcaaccccagcaacatgaacatgatggtgtct
cccgacggcgagcagaaccccgctgaggctttcgcccaaggcaagatgttgcaggacgtt
gcccgtgagcgtggccagaggaactacttggagcttgagaagcagatccgcgagaacgga
gagaagtggctcaaggaagaggctgcgatgatggaggctgcccagaaggaggccatgaac
agcatgatgggctctttcggaggttggttcggtgggaacaacccacccgagaagaaggcc
taa
>Fp33
atgttgtctagagtagcccaggcttcccgcttgggcttgatgacagctcgtctgtcacag
cccgtcgcatctccctctctccgagcgattcccgctactgctcctcactttgcctcgcca
tggctccgatcatactccaagcgttcatccggtcaaccgcccaaagattcgaaacagaag
ccttcgaaagcccaaaatgatactgaggccgcaaagacgccagagaagcccgccgagaat
gacgttaacaaggctagcgagcaatcgcccgatgctcccaaagagggggagcaaatacct
ttccacaagctccccgacttgacacaaggtattccttcaacactttttgaggagatggga
ggcgataagaagaaggagcaacaggctcttcaagaattggaggaggccgaatccaaaggt
ggcgagcgggaccgctcggaatacgtctctacttctgagcgaaaccgcaagtggtggaca
agatttatgcttactgcgaccgctgctggtggtacactgagtcttctatatatgggccgc
aactgggaggataacatcgaagctgagcgtcactctgatattcccaacggccctggtcct
ggattgtggtggaagcgtgccaaggcccgtatgaccgagtccgttacttactaccaggag
cccgccttcgagaagctcttgcccgatcccgaccctactttcgagcgcccttataccctc
tgcttgagcttggacgacctcctcatccacagcgagtggactcgtgagcacggttggaga
atcgctaagcgacctggtgtggactactttattcgatacctaagccagtactacgagctg
gttctctttacttccaccccctacgctactggtgagcctgtcatgaggaaattggatccc
ttccgcttgatcttgtggcccctctaccgagaggctaccaaatttgaggatggagagatc
gtcaaggtaagagactccctcactgttactctgcctgcgctaacaactcaggacctctcc
tatcttaaccgtgacctgtccaaggtaatcatcatcgacaccaatgccaagcatgtccgc
aaccagcccgacaacgccattattcttgacccttggaagggtgaccgaaacgacaagaac
ctcgtcaacctcattcccttcctcgagtacatccacacaatgcagtatgccgatgtccgc
aaggtgatcaagtctttcgatggcaaggatatccccaccgagttcgcccgccgtgaggct
attgcccgcaaggagttccaggccaagcagctcgctcacaagcatagacatggctctggt
gttggtgccctgggcagcatgctaggcctcaaccccagcaacatgaacatgatggtgtct
cccgacggcgagcagaaccccgctgaggctttcgcccaaggcaagatgttgcaggacgtt
gcccgtgagcgtggccagaggaactacttggagcttgagaagcagatccgcgagaacgga
gagaagtggctcaaggaagaggctgcgatgatggaggctgcccagaaggaggccatgaac
agcatgatgggctctttcggaggttggttcggtgggaacaacccacccgagaagaaggcc
taa
>Fp34
atgttgtctagagtagcccaggcttcccgcttgggcttgatgacagctcgtctgtcacag
cccgtcgcatctccctctctccgagcgattcccgctactgctcctcactttgcctcgcca
tggctccgaccatactccaagcgttcatccggtcaaccgcccaaagattcgaaacagaag
ccttcgaaagcccaaaatgatactgaggccgcaaagacgccagagaagcccgccgagaat
gacgttaacaaggctagcgagcaatcgcccgatgctcccaaagagggggagcaaatacct
ttccacaagctccccgacttgacacaaggtattccttcaacactttttgaggagatggga
ggcgataagaagaaggagcaacaggctcttcaagaattggaggaggccgaatccaaaggt
ggcgagcgggaccgctcggaatacgtctctacttctgagcgaaaccgcaagtggtggaca
agatttatgcttactgcgaccgctgctggtggtacactgagtcttctatatatgggccgc
aactgggaggataacatcgaagctgagcgtcactctgatattcccaacggccctggtcct
ggattgtggtggaagcgtgccaaggcccgtatgaccgagtccgttacttactaccaggag
cccgccttcgagaagctcttgcccgatcccgaccctactttcgagcgcccttataccctc
tgcttgagcttggacgacctcctcatccacagcgagtggactcgtgagcacggttggaga
atcgctaagcgacctggtgtggactactttattcgatacctaagccagtactacgagctg
gttctctttacttccaccccctacgctactggtgagcctgtcatgaggaaattggatccc
ttccgcttgatcttgtggcccctctaccgagaggctaccaaatttgaggatggagagatc
gtcaaggtaagagactccctcactgttactctgcctgcgctaacaactcaggacctctcc
tatcttaaccgtgacctgtccaaggtaatcatcatcgacaccaatgccaagcatgtccgc
aaccagcccgacaacgccattattcttgacccttggaagggtgaccgaaacgacaagaac
ctcgtcaacctcattcccttcctcgagtacatccacacaatgcagtatgccgatgtccgc
aaggtgatcaagtctttcgacggcaaggatatccccaccgagttcgcccgtcgtgaggct
attgcccgcaaggagttccaggccaagcagctcgctcacaagcatcgacatggctctggt
gttggtgccctgggcagcatgctaggcctcaaccccagcaacatgaacatgatggtgtct
cccgacggcgagcagaaccccgctgaggctttcgcccaaggcaagatgttgcaggacgtt
gcccgtgagcgtggccagaggaactacttggagcttgagaagcagatccgcgagaacgga
gagaagtggctcaaggaagaggctgcgatgatggaggctgcccagaaggaggccatgaac
agcatgatgggctctttcggaggttggttcggtgggaacaacccacccgagaagaaggcc
taa
>Fp35
atgttgtctagagtagcccaggcttcccgcttgggcttgatgacagctcgtctgtcacag
cccgtcgcatctccctctctccgagcgattcccgctactgctcctcactttgcctcgcca
tggctccgaccatactccaagcgttcatccggtcaaccgcccaaagattcgaaacagaag
ccttcgaaagcccaaaatgatactgaggccgcaaagacgccagagaagcccgccgagaat
gacgttaacaaggctagcgagcaatcgcccgatgctcccaaagagggggagcaaatacct
ttccacaagctccccgacttgacacaaggtattccttcaacactttttgaggagatggga
ggcgataagaagaaggagcaacaggctcttcaagaattggaggaggccgaatccaaaggt
ggcgagcgggaccgctcggaatacgtctctacttctgagcgaaaccgcaagtggtggaca
agatttatgcttactgcgaccgctgctggtggtacactgagtcttctatatatgggccgc
aactgggaggataacatcgaagctgagcgtcactctgatattcccaacggccctggtcct
ggattgtggtggaagcgtgccaaggcccgtatgaccgagtccgttacttactaccaggag
cccgccttcgagaagctcttgcccgatcccgaccctactttcgagcgcccttataccctc
tgcttgagcttggacgacctcctcatccacagcgagtggactcgtgagcacggttggaga
atcgctaagcgacctggtgtggactactttattcgatacctaagccagtactacgagctg
gttctctttacttccaccccctacgctactggtgagcctgtcatgaggaaattggatccc
ttccgcttgatcttgtggcccctctaccgagaggctaccaaatttgaggatggagagatc
gtcaaggtaagagactccctcactgttactctgcctgcgctaacaactcaggacctctcc
tatcttaaccgtgacctgtccaaggtaatcatcatcgacaccaatgccaagcatgtccgc
aaccagcccgacaacgccattattcttgacccttggaagggtgaccgaaacgacaagaac
ctcgtcaacctcattcccttcctcgagtacatccacacaatgcagtatgccgatgtccgc
aaggtgatcaagtctttcgacggcaaggatatccccaccgagttcgcccgtcgtgaggct
attgcccgcaaggagttccaggccaagcagctcgctcacaagcatcgacatggctctggt
gttggtgccctgggcagcatgctaggcctcaaccccagcaacatgaacatgatggtgtct
cccgacggcgagcagaaccccgctgaggctttcgcccaaggcaagatgttgcaggacgtt
gcccgtgagcgtggccagaggaactacttggagcttgagaagcagatccgcgagaacgga
gagaagtggctcaaggaagaggctgcgatgatggaggctgcccagaaggaggccatgaac
agcatgatgggctctttcggaggttggttcggtgggaacaacccacccgagaagaaggcc
taa
>Fp38
atgttgtctagagtagcccaggcttcccgcttgggcttgatgacagctcgtctgtcacag
cccgtcgcatctccctctctccgagcgattcccgctactgctcctcactttgcctcgcca
tggctccgaccatactccaagcgttcatccggtcaaccgcccaaagattcgaaacagaag
ccttcgaaagcccaaaatgatactgaggccgcaaagacgccagagaagcccgccgagaat
gacgttaacaaggctagcgagcaatcgcccgatgctcccaaagagggggagcaaatacct
ttccacaagctccccgacttgacacaaggtattccttcaacactttttgaggagatggga
ggcgataagaagaaggagcaacaggctcttcaagaattggaggaggccgaatccaaaggt
ggcgagcgggaccgctcggaatacgtctctacttctgagcgaaaccgcaagtggtggaca
agatttatgcttactgcgaccgctgctggtggtacactgagtcttctatatatgggccgc
aactgggaggataacatcgaagctgagcgtcactctgatattcccaacggccctggtcct
ggattgtggtggaagcgtgccaaggcccgtatgaccgagtccgttacttactaccaggag
cccgccttcgagaagctcttgcccgatcccgaccctactttcgagcgcccttataccctc
tgcttgagcttggacgacctcctcatccacagcgagtggactcgtgagcacggttggaga
atcgctaagcgacctggtgtggactactttattcgatacctaagccagtactacgagctg
gttctctttacttccaccccctacgctactggtgagcctgtcatgaggaaattggatccc
ttccgcttgatcttgtggcccctctaccgagaggctaccaaatttgaggatggagagatc
gtcaaggtaagagactccctcactgttactctgcctgcgctaacaactcaggacctctcc
tatcttaaccgtgacctgtccaaggtaatcatcatcgacaccaatgccaagcatgtccgc
aaccagcccgacaacgccattattcttgacccttggaagggtgaccgaaacgacaagaac
ctcgtcaacctcattcccttcctcgagtacatccacacaatgcagtatgccgatgtccgc
aaggtgatcaagtctttcgacggcaaggatatccccaccgagttcgcccgtcgtgaggct
attgcccgcaaggagttccaggccaagcagctcgctcacaagcatcgacatggctctggt
gttggtgccctgggcagcatgctaggcctcaaccccagcaacatgaacatgatggtgtct
cccgacggcgagcagaaccccgctgaggctttcgcccaaggcaagatgttgcaggacgtt
gcccgtgagcgtggccagaggaactacttggagcttgagaagcagatccgcgagaacgga
gagaagtggctcaaggaagaggctgcgatgatggaggctgcccagaaggaggccatgaac
agcatgatgggctctttcggaggttggttcggtgggaacaacccacccgagaagaaggcc
taa
>Fp39
atgttgtctagagtagcccaggcttcccgcttgggcttgatgacagctcgtctgtcacag
cccgtcgcatctccctctctccgagcgattcccgctactgctcctcactttgcctcgcca
tggctccgatcatactccaagcgttcatccggtcaaccgcccaaagattcgaaacagaag
ccttcgaaagcccaaaatgatactgaggccgcaaagacgccagagaagcccgccgagaat
gacgttaacaaggctagcgagcaatcgcccgatgctcccaaagagggggagcaaatacct
ttccacaagctccccgacttgacacaaggtattccttcaacactttttgaggagatggga
ggcgataagaagaaggagcaacaggctcttcaagaattggaggaggccgaatccaaaggt
ggcgagcgggaccgctcggaatacgtctctacttctgagcgaaaccgcaagtggtggaca
agatttatgcttactgcgaccgctgctggtggtacactgagtcttctatatatgggccgc
aactgggaggataacatcgaagctgagcgtcactctgatattcccaacggccctggtcct
ggattgtggtggaagcgtgccaaggcccgtatgaccgagtccgttacttactaccaggag
cccgccttcgagaagctcttgcccgatcccgaccctactttcgagcgcccttataccctc
tgcttgagcttggacgacctcctcatccacagcgagtggactcgtgagcacggttggaga
atcgctaagcgacctggtgtggactactttattcgatacctaagccagtactacgagctg
gttctctttacttccaccccctacgctactggtgagcctgtcatgaggaaattggatccc
ttccgcttgatcttgtggcccctctaccgagaggctaccaaatttgaggatggagagatc
gtcaaggtaagagactccctcactgttactctgcctgcgctaacaactcaggacctctcc
tatcttaaccgtgacctgtccaaggtaatcatcatcgacaccaatgccaagcatgtccgc
aaccagcccgacaacgccattattcttgacccttggaagggtgaccgaaacgacaagaac
ctcgtcaacctcattcccttcctcgagtacatccacacaatgcagtatgccgatgtccgc
aaggtgatcaagtctttcgatggcaaggatatccccaccgagttcgcccgccgtgaggct
attgcccgcaaggagttccaggccaagcagctcgctcacaagcatagacatggctctggt
gttggtgccctgggcagcatgctaggcctcaaccccagcaacatgaacatgatggtgtct
cccgacggcgagcagaaccccgctgaggctttcgcccaaggcaagatgttgcaggacgtt
gcccgtgagcgtggccagaggaactacttggagcttgagaagcagatccgcgagaacgga
gagaagtggctcaaggaagaggctgcgatgatggaggctgcccagaaggaggccatgaac
agcatgatgggctctttcggaggttggttcggtgggaacaacccacccgagaagaaggcc
taa
>Fp42
atgttgtctagagtagcccaggcttcccgcttgggcttgatgacagctcgtctgtcacag
cccgtcgcatctccctctctccgagcgattcccgctactgctcctcactttgcctcgcca
tggctccgatcatactccaagcgttcatccggtcaaccgcccaaagattcgaaacagaag
ccttcgaaagcccaaaatgatactgaggccgcaaagacgccagagaagcccgccgagaat
gacgttaacaaggctagcgagcaatcgcccgatgctcccaaagagggggagcaaatacct
ttccacaagctccccgacttgacacaaggtattccttcaacactttttgaggagatggga
ggcgataagaagaaggagcaacaggctcttcaagaattggaggaggccgaatccaaaggt
ggcgagcgggaccgctcggaatacgtctctacttctgagcgaaaccgcaagtggtggaca
agatttatgcttactgcgaccgctgctggtggtacactgagtcttctatatatgggccgc
aactgggaggataacatcgaagctgagcgtcactctgatattcccaacggccctggtcct
ggattgtggtggaagcgtgccaaggcccgtatgaccgagtccgttacttactaccaggag
cccgccttcgagaagctcttgcccgatcccgaccctactttcgagcgcccttataccctc
tgcttgagcttggacgacctcctcatccacagcgagtggactcgtgagcacggttggaga
atcgctaagcgacctggtgtggactactttattcgatacctaagccagtactacgagctg
gttctctttacttccaccccctacgctactggtgagcctgtcatgaggaaattggatcct
ttccgcttgatcttgtggcccctctaccgagaggctaccaaatttgaggatggagagatc
gtcaaggtaagagactccctcactgttactctgcctgcgctaacaactcaggacctctcc
tatcttaaccgtgacctgtccaaggtaatcatcatcgacaccaatgccaagcatgtccgc
aaccagcccgacaacgccattattcttgacccttggaagggtgaccgaaacgacaagaac
ctcgtcaacctcattcccttcctcgagtacatccacacaatgcagtatgccgatgtccgc
aaggtgatcaagtctttcgacggcaaggatatccccaccgagttcgcccgtcgtgaggct
attgcccgcaaggagttccaggccaagcagctcgctcacaagcatagacatggctctggt
gttggtgccctgggcagcatgctaggcctcaaccccagcaacatgaacatgatggtgtct
cccgacggcgagcagaaccccgctgaggctttcgcccaaggcaagatgttgcaggacgtt
gcccgtgagcgtggccagaggaactacttggagcttgagaagcagatccgcgagaacgga
gagaagtggctcaaggaagaggctgcgatgatggaggctgcccagaaggaggccatgaac
agcatgatgggctctttcggaggttggttcggtgggaacaacccacccgagaagaaggcc
taa
>Fp44
atgttgtctagagtagcccaggcttcccgcttgggcttgatgacagctcgtctgtcacag
cccgtcgcatctccctctctccgagcgattcccgctactgctcctcactttgcctcgcca
tggctccgaccatactccaagcgttcatccggtcaaccgcccaaagattcgaaacagaag
ccttcgaaagcccaaaatgatactgaggccgcaaagacgccagagaagcccgccgagaat
gacgttaacaaggctagcgagcaatcgcccgatgctcccaaagagggggagcaaatacct
ttccacaagctccccgacttgacacaaggtattccttcaacactttttgaggagatggga
ggcgataagaagaaggagcaacaggctcttcaagaattggaggaggccgaatccaaaggt
ggcgagcgggaccgctcggaatacgtctctacttctgagcgaaaccgcaagtggtggaca
agatttatgcttactgcgaccgctgctggtggtacactgagtcttctatatatgggccgc
aactgggaggataacatcgaagctgagcgtcactctgatattcccaacggccctggtcct
ggattgtggtggaagcgtgccaaggcccgtatgaccgagtccgttacttactaccaggag
cccgccttcgagaagctcttgcccgatcccgaccctactttcgagcgcccttataccctc
tgcttgagcttggacgacctcctcatccacagcgagtggactcgtgagcacggttggaga
atcgctaagcgacctggtgtggactactttattcgatacctaagccagtactacgagctg
gttctctttacttccaccccctacgctactggtgagcctgtcatgaggaaattggatccc
ttccgcttgatcttgtggcccctctaccgagaggctaccaaatttgaggatggagagatc
gtcaaggtaagagactccctcactgttactctgcctgcgctaacaactcaggacctctcc
tatcttaaccgtgacctgtccaaggtaatcatcatcgacaccaatgccaagcatgtccgc
aaccagcccgacaacgccattattcttgacccttggaagggtgaccgaaacgacaagaac
ctcgtcaacctcattcccttcctcgagtacatccacacaatgcagtatgccgatgtccgc
aaggtgatcaagtctttcgacggcaaggatatccccaccgagttcgcccgtcgtgaggct
attgcccgcaaggagttccaggccaagcagctcgctcacaagcatcgacatggctctggt
gttggtgccctgggcagcatgctaggcctcaaccccagcaacatgaacatgatggtgtct
cccgacggcgagcagaaccccgctgaggctttcgcccaaggcaagatgttgcaggacgtt
gcccgtgagcgtggccagaggaactacttggagcttgagaagcagatccgcgagaacgga
gagaagtggctcaaggaagaggctgcgatgatggaggctgcccagaaggaggccatgaac
agcatgatgggctctttcggaggttggttcggtgggaacaacccacccgagaagaaggcc
taa
>Fp49
atgttgtctagagtagcccaggcttcccgcttgggcttgatgacagctcgtctgtcacag
cccgtcgcatctccctctctccgagcgattcccgctactgctcctcactttgcctcgcca
tggctccgatcatactccaagcgttcatccggtcaaccgcccaaagattcgaaacagaag
ccttcgaaagcccaaaatgatactgaggccgcaaagacgccagagaagcccgccgagaat
gacgttaacaaggctagcgagcaatcgcccgatgctcccaaagagggggagcaaatacct
ttccacaagctccccgacttgacacaaggtattccttcaacactttttgaggagatggga
ggcgataagaagaaggagcaacaggctcttcaagaattggaggaggccgaatccaaaggt
ggcgagcgggaccgctcggaatacgtctctacttctgagcgaaaccgcaagtggtggaca
agatttatgcttactgcgaccgctgctggtggtacactgagtcttctatatatgggccgc
aactgggaggataacatcgaagctgagcgtcactctgatattcccaacggccctggtcct
ggattgtggtggaagcgtgccaaggcccgtatgaccgagtccgttacttactaccaggag
cccgccttcgagaagctcttgcccgatcccgaccctactttcgagcgcccttataccctc
tgcttgagcttggacgacctcctcatccacagcgagtggactcgtgagcacggttggaga
atcgctaagcgacctggtgtggactactttattcgatacctaagccagtactacgagctg
gttctctttacttccaccccctacgctactggtgagcctgtcatgaggaaattggatcct
ttccgcttgatcttgtggcccctctaccgagaggctaccaaatttgaggatggagagatc
gtcaaggtaagagactccctcactgttactctgcctgcgctaacaactcaggacctctcc
tatcttaaccgtgacctgtccaaggtaatcatcatcgacaccaatgccaagcatgtccgc
aaccagcccgacaacgccattattcttgacccttggaagggtgaccgaaacgacaagaac
ctcgtcaacctcattcccttcctcgagtacatccacacaatgcagtatgccgatgtccgc
aaggtgatcaagtctttcgacggcaaggatatccccaccgagttcgcccgtcgtgaggct
attgcccgcaaggagttccaggccaagcagctcgctcacaagcatagacatggctctggt
gttggtgccctgggcagcatgctaggcctcaaccccagcaacatgaacatgatggtgtct
cccgacggcgagcagaaccccgctgaggctttcgcccaaggcaagatgttgcaggacgtt
gcccgtgagcgtggccagaggaactacttggagcttgagaagcagatccgcgagaacgga
gagaagtggctcaaggaagaggctgcgatgatggaggctgcccagaaggaggccatgaac
agcatgatgggctctttcggaggttggttcggtgggaacaacccacccgagaagaaggcc
taa
>Fp50
atgttgtctagagtagcccaggcttcccgcttgggcttgatgacagctcgtctgtcacag
cccgtcgcatctccctctctccgagcgattcccgctactgctcctcactttgcctcgcca
tggctccgatcatactccaagcgttcatccggtcaaccgcccaaagattcgaaacagaag
ccttcgaaagcccaaaatgatactgaggccgcaaagacgccagagaagcccgccgagaat
gacgttaacaaggctagcgagcaatcgcccgatgctcccaaagagggggagcaaatacct
ttccacaagctccccgacttgacacaaggtattccttcaacactttttgaggagatggga
ggcgataagaagaaggagcaacaggctcttcaagaattggaggaggccgaatccaaaggt
ggcgagcgggaccgctcggaatacgtctctacttctgagcgaaaccgcaagtggtggaca
agatttatgcttactgcgaccgctgctggtggtacactgagtcttctatatatgggccgc
aactgggaggataacatcgaagctgagcgtcactctgatattcccaacggccctggtcct
ggattgtggtggaagcgtgccaaggcccgtatgaccgagtccgttacttactaccaggag
cccgccttcgagaagctcttgcccgatcccgaccctactttcgagcgcccttataccctc
tgcttgagcttggacgacctcctcatccacagcgagtggactcgtgagcacggttggaga
atcgctaagcgacctggtgtggactactttattcgatacctaagccagtactacgagctg
gttctctttacttccaccccctacgctactggtgagcctgtcatgaggaaattggatccc
ttccgcttgatcttgtggcccctctaccgagaggctaccaaatttgaggatggagagatc
gtcaaggtaagagactccctcactgttactctgcctgcgctaacaactcaggacctctcc
tatcttaaccgtgacctgtccaaggtaatcatcatcgacaccaatgccaagcatgtccgc
aaccagcccgacaacgccattattcttgacccttggaagggtgaccgaaacgacaagaac
ctcgtcaacctcattcccttcctcgagtacatccacacaatgcagtatgccgatgtccgc
aaggtgatcaagtctttcgatggcaaggatatccccaccgagttcgcccgccgtgaggct
attgcccgcaaggagttccaggccaagcagctcgctcacaagcatagacatggctctggt
gttggtgccctgggcagcatgctaggcctcaaccccagcaacatgaacatgatggtgtct
cccgacggcgagcagaaccccgctgaggctttcgcccaaggcaagatgttgcaggacgtt
gcccgtgagcgtggccagaggaactacttggagcttgagaagcagatccgcgagaacgga
gagaagtggctcaaggaagaggctgcgatgatggaggctgcccagaaggaggccatgaac
agcatgatgggctctttcggaggttggttcggtgggaacaacccacccgagaagaaggcc
taa
>Fp51
atgttgtctagagtagcccaggcttcccgcttgggcttgatgacagctcgtctgtcacag
cccgtcgcatctccctctctccgagcgattcccgctactgctcctcactttgcctcgcca
tggctccgatcatactccaagcgttcatccggtcaaccgcccaaagattcgaaacagaag
ccttcgaaagcccaaaatgatactgaggccgcaaagacgccagagaagcccgccgagaat
gacgttaacaaggctagcgagcaatcgcccgatgctcccaaagagggggagcaaatacct
ttccacaagctccccgacttgacacaaggtattccttcaacactttttgaggagatggga
ggcgataagaagaaggagcaacaggctcttcaagaattggaggaggccgaatccaaaggt
ggcgagcgggaccgctcggaatacgtctctacttctgagcgaaaccgcaagtggtggaca
agatttatgcttactgcgaccgctgctggtggtacactgagtcttctatatatgggccgc
aactgggaggataacatcgaagctgagcgtcactctgatattcccaacggccctggtcct
ggattgtggtggaagcgtgccaaggcccgtatgaccgagtccgttacttactaccaggag
cccgccttcgagaagctcttgcccgatcccgaccctactttcgagcgcccttataccctc
tgcttgagcttggacgacctcctcatccacagcgagtggactcgtgagcacggttggaga
atcgctaagcgacctggtgtggactactttattcgatacctaagccagtactacgagctg
gttctctttacttccaccccctacgctactggtgagcctgtcatgaggaaattggatccc
ttccgcttgatcttgtggcccctctaccgagaggctaccaaatttgaggatggagagatc
gtcaaggtaagagactccctcactgttactctgcctgcgctaacaactcaggacctctcc
tatcttaaccgtgacctgtccaaggtaatcatcatcgacaccaatgccaagcatgtccgc
aaccagcccgacaacgccattattcttgacccttggaagggtgaccgaaacgacaagaac
ctcgtcaacctcattcccttcctcgagtacatccacacaatgcagtatgccgatgtccgc
aaggtgatcaagtctttcgatggcaaggatatccccaccgagttcgcccgccgtgaggct
attgcccgcaaggagttccaggccaagcagctcgctcacaagcatagacatggctctggt
gttggtgccctgggcagcatgctaggcctcaaccccagcaacatgaacatgatggtgtct
cccgacggcgagcagaaccccgctgaggctttcgcccaaggcaagatgttgcaggacgtt
gcccgtgagcgtggccagaggaactacttggagcttgagaagcagatccgcgagaacgga
gagaagtggctcaaggaagaggctgcgatgatggaggctgcccagaaggaggccatgaac
agcatgatgggctctttcggaggttggttcggtgggaacaacccacccgagaagaaggcc
taa
>Fp59
atgttgtctagagtagcccaggcttcccgcttgggcttgatgacagctcgtctgtcacag
cccgtcgcatctccctctctccgagcgattcccgctactgctcctcactttgcctcgcca
tggctccgatcatactccaagcgttcatccggtcaaccgcccaaagattcgaaacagaag
ccttcgaaagcccaaaatgatactgaggccgcaaagacgccagagaagcccgccgagaat
gacgttaacaaggctagcgagcaatcgcccgatgctcccaaagagggggagcaaatacct
ttccacaagctccccgacttgacacaaggtattccttcaacactttttgaggagatggga
ggcgataagaagaaggagcaacaggctcttcaagaattggaggaggccgaatccaaaggt
ggcgagcgggaccgctcggaatacgtctctacttctgagcgaaaccgcaagtggtggaca
agatttatgcttactgcgaccgctgctggtggtacactgagtcttctatatatgggccgc
aactgggaggataacatcgaagctgagcgtcactctgatattcccaacggccctggtcct
ggattgtggtggaagcgtgccaaggcccgtatgaccgagtccgttacttactaccaggag
cccgccttcgagaagctcttgcccgatcccgaccctactttcgagcgcccttataccctc
tgcttgagcttggacgacctcctcatccacagcgagtggactcgtgagcacggttggaga
atcgctaagcgacctggtgtggactactttattcgatacctaagccagtactacgagctg
gttctctttacttccaccccctacgctactggtgagcctgtcatgaggaaattggatccc
ttccgcttgatcttgtggcccctctaccgagaggctaccaaatttgaggatggagagatc
gtcaaggtaagagactccctcactgttactctgcctgcgctaacaactcaggacctctcc
tatcttaaccgtgacctgtccaaggtaatcatcatcgacaccaatgccaagcatgtccgc
aaccagcccgacaacgccattattcttgacccttggaagggtgaccgaaacgacaagaac
ctcgtcaacctcattcccttcctcgagtacatccacacaatgcagtatgccgatgtccgc
aaggtgatcaagtctttcgatggcaaggatatccccaccgagttcgcccgccgtgaggct
attgcccgcaaggagttccaggccaagcagctcgctcacaagcatagacatggctctggt
gttggtgccctgggcagcatgctaggcctcaaccccagcaacatgaacatgatggtgtct
cccgacggcgagcagaaccccgctgaggctttcgcccaaggcaagatgttgcaggacgtt
gcccgtgagcgtggccagaggaactacttggagcttgagaagcagatccgcgagaacgga
gagaagtggctcaaggaagaggctgcgatgatggaggctgcccagaaggaggccatgaac
agcatgatgggctctttcggaggttggttcggtgggaacaacccacccgagaagaaggcc
taa
>Fp63
atgttgtctagagtagcccaggcttcccgcttgggcttgatgacagctcgtctgtcacag
cccgtcgcatctccctctctccgagcgattcccgctactgctcctcactttgcctcgcca
tggctccgaccatactccaagcgttcatccggtcaaccgcccaaagattcgaaacagaag
ccttcgaaagcccaaaatgatactgaggccgcaaagacgccagagaagcccgccgagaat
gacgttaacaaggctagcgagcaatcgcccgatgctcccaaagagggggagcaaatacct
ttccacaagctccccgacttgacacaaggtattccttcaacactttttgaggagatggga
ggcgataagaagaaggagcaacaggctcttcaagaattggaggaggccgaatccaaaggt
ggcgagcgggaccgctcggaatacgtctctacttctgagcgaaaccgcaagtggtggaca
agatttatgcttactgcgaccgctgctggtggtacactgagtcttctatatatgggccgc
aactgggaggataacatcgaagctgagcgtcactctgatattcccaacggccctggtcct
ggattgtggtggaagcgtgccaaggcccgtatgaccgagtccgttacttactaccaggag
cccgccttcgagaagctcttgcccgatcccgaccctactttcgagcgcccttataccctc
tgcttgagcttggacgacctcctcatccacagcgagtggactcgtgagcacggttggaga
atcgctaagcgacctggtgtggactactttattcgatacctaagccagtactacgagctg
gttctctttacttccaccccctacgctactggtgagcctgtcatgaggaaattggatccc
ttccgcttgatcttgtggcccctctaccgagaggctaccaaatttgaggatggagagatc
gtcaaggtaagagactccctcactgttactctgcctgcgctaacaactcaggacctctcc
tatcttaaccgtgacctgtccaaggtaatcatcatcgacaccaatgccaagcatgtccgc
aaccagcccgacaacgccattattcttgacccttggaagggtgaccgaaacgacaagaac
ctcgtcaacctcattcccttcctcgagtacatccacacaatgcagtatgccgatgtccgc
aaggtgatcaagtctttcgacggcaaggatatccccaccgagttcgcccgtcgtgaggct
attgcccgcaaggagttccaggccaagcagctcgctcacaagcatcgacatggctctggt
gttggtgccctgggcagcatgctaggcctcaaccccagcaacatgaacatgatggtgtct
cccgacggcgagcagaaccccgctgaggctttcgcccaaggcaagatgttgcaggacgtt
gcccgtgagcgtggccagaggaactacttggagcttgagaagcagatccgcgagaacgga
gagaagtggctcaaggaagaggctgcgatgatggaggctgcccagaaggaggccatgaac
agcatgatgggctctttcggaggttggttcggtgggaacaacccacccgagaagaaggcc
taa
>Fp65
atgttgtctagagtagcccaggcttcccgcttgggcttgatgacagctcgtctgtcacag
cccgtcgcatctccctctctccgagcgattcccgctactgctcctcactttgcctcgcca
tggctccgatcatactccaagcgttcatccggtcaaccgcccaaagattcgaaacagaag
ccttcgaaagcccaaaatgatactgaggccgcaaagacgccagagaagcccgccgagaat
gacgttaacaaggctagcgagcaatcgcccgatgctcccaaagagggggagcaaatacct
ttccacaagctccccgacttgacacaaggtattccttcaacactttttgaggagatggga
ggcgataagaagaaggagcaacaggctcttcaagaattggaggaggccgaatccaaaggt
ggcgagcgggaccgctcggaatatgtctctacttctgagcgaaaccgcaagtggtggaca
agatttatgcttactgcgaccgctgctggtggtacactgagtcttctatatatgggccgc
aactgggaggataacatcgaagctgagcgtcactctgatattcccaacggccctggtcct
ggattgtggtggaagcgtgccaaggcccgtatgaccgagtccgttacttactaccaggag
cccgccttcgagaagctcttgcccgatcccgaccctactttcgagcgcccttataccctc
tgcttgagcttggacgacctcctcatccacagcgagtggactcgtgagcacggttggaga
atcgctaagcgacctggtgtggactactttattcgatacctaagccagtactacgagctg
gttctctttacttccaccccctacgctactggtgagcctgtcatgaggaaattggatccc
ttccgcttgatcttgtggcccctctaccgagaggctaccaaatttgaggatggagagatc
gtcaaggtaagagactccctcactgttactctgcctgcgctaacaactcaggacctctcc
tatcttaaccgtgacctgtccaaggtaatcattatcgacactaatgccaagcatgtccgt
aaccagcccgataacgccattattcttgacccttggaagggtgaccgaaacgacaagaac
ctcgtcaacctcattcccttcctcgagtacatccacacaatgcagtatgccgatgtccgc
aaggtgatcaagtctttcgacggcaaggatatccccaccgagttcgcccgtcgtgaggct
attgcccgcaaggagttccaggccaagcagctcgctcacaagcatagacatggctctggt
gttggtgccctgggcagcatgctaggcctcaaccccagcaacatgaacatgatggtgtct
cccgacggcgagcagaaccccgctgaggctttcgcccaaggcaagatgttgcaggacgtt
gcccgtgagcgtggccagaggaactacttggagcttgagaagcagatccgcgagaacgga
gagaagtggctcaaggaagaggctgcgatgatggaggctgcccagaaggaggccatgaac
agcatgatgggctctttcggaggttggttcggtgggaacaacccacccgagaagaaggcc
taa
>Fp66
atgttgtctagagtagcccaggcttcccgcttgggcttgatgacagctcgtctgtcacag
cccgtcgcatctccctctctccgagcgattcccgctactgctcctcactttgcctcgcca
tggctccgaccatactccaagcgttcatccggtcaaccgcccaaagattcgaaacagaag
ccttcgaaagcccaaaatgatactgaggccgcaaagacgccagagaagcccgccgagaat
gacgttaacaaggctagcgagcaatcgcccgatgctcccaaagagggggagcaaatacct
ttccacaagctccccgacttgacacaaggtattccttcaacactttttgaggagatggga
ggcgataagaagaaggagcaacaggctcttcaagaattggaggaggccgaatccaaaggt
ggcgagcgggaccgctcggaatacgtctctacttctgagcgaaaccgcaagtggtggaca
agatttatgcttactgcgaccgctgctggtggtacactgagtcttctatatatgggccgc
aactgggaggataacatcgaagctgagcgtcactctgatattcccaacggccctggtcct
ggattgtggtggaagcgtgccaaggcccgtatgaccgagtccgttacttactaccaggag
cccgccttcgagaagctcttgcccgatcccgaccctactttcgagcgcccttataccctc
tgcttgagcttggacgacctcctcatccacagcgagtggactcgtgagcacggttggaga
atcgctaagcgacctggtgtggactactttattcgatacctaagccagtactacgagctg
gttctctttacttccaccccctacgctactggtgagcctgtcatgaggaaattggatccc
ttccgcttgatcttgtggcccctctaccgagaggctaccaaatttgaggatggagagatc
gtcaaggtaagagactccctcactgttactctgcctgcgctaacaactcaggacctctcc
tatcttaaccgtgacctgtccaaggtaatcatcatcgacaccaatgccaagcatgtccgc
aaccagcccgacaacgccattattcttgacccttggaagggtgaccgaaacgacaagaac
ctcgtcaacctcattcccttcctcgagtacatccacacaatgcagtatgccgatgtccgc
aaggtgatcaagtctttcgacggcaaggatatccccaccgagttcgcccgtcgtgaggct
attgcccgcaaggagttccaggccaagcagctcgctcacaagcatcgacatggctctggt
gttggtgccctgggcagcatgctaggcctcaaccccagcaacatgaacatgatggtgtct
cccgacggcgagcagaaccccgctgaggctttcgcccaaggcaagatgttgcaggacgtt
gcccgtgagcgtggccagaggaactacttggagcttgagaagcagatccgcgagaacgga
gagaagtggctcaaggaagaggctgcgatgatggaggctgcccagaaggaggccatgaac
agcatgatgggctctttcggaggttggttcggtgggaacaacccacccgagaagaaggcc
taa
>Fp72
atgttgtctagagtagcccaggcttcccgcttgggcttgatgacagctcgtctgtcacag
cccgtcgcatctccctctctccgagcgattcccgctactgctcctcactttgcctcgcca
tggctccgaccatactccaagcgttcatccggtcaaccgcccaaagattcgaaacagaag
ccttcgaaagcccaaaatgatactgaggccgcaaagacgccagagaagcccgccgagaat
gacgttaacaaggctagcgagcaatcgcccgatgctcccaaagagggggagcaaatacct
ttccacaagctccccgacttgacacaaggtattccttcaacactttttgaggagatggga
ggcgataagaagaaggagcaacaggctcttcaagaattggaggaggccgaatccaaaggt
ggcgagcgggaccgctcggaatacgtctctacttctgagcgaaaccgcaagtggtggaca
agatttatgcttactgcgaccgctgctggtggtacactgagtcttctatatatgggccgc
aactgggaggataacatcgaagctgagcgtcactctgatattcccaacggccctggtcct
ggattgtggtggaagcgtgccaaggcccgtatgaccgagtccgttacttactaccaggag
cccgccttcgagaagctcttgcccgatcccgaccctactttcgagcgcccttataccctc
tgcttgagcttggacgacctcctcatccacagcgagtggactcgtgagcacggttggaga
atcgctaagcgacctggtgtggactactttattcgatacctaagccagtactacgagctg
gttctctttacttccaccccctacgctactggtgagcctgtcatgaggaaattggatccc
ttccgcttgatcttgtggcccctctaccgagaggctaccaaatttgaggatggagagatc
gtcaaggtaagagactccctcactgttactctgcctgcgctaacaactcaggacctctcc
tatcttaaccgtgacctgtccaaggtaatcatcatcgacaccaatgccaagcatgtccgc
aaccagcccgacaacgccattattcttgacccttggaagggtgaccgaaacgacaagaac
ctcgtcaacctcattcccttcctcgagtacatccacacaatgcagtatgccgatgtccgc
aaggtgatcaagtctttcgacggcaaggatatccccaccgagttcgcccgtcgtgaggct
attgcccgcaaggagttccaggccaagcagctcgctcacaagcatcgacatggctctggt
gttggtgccctgggcagcatgctaggcctcaaccccagcaacatgaacatgatggtgtct
cccgacggcgagcagaaccccgctgaggctttcgcccaaggcaagatgttgcaggacgtt
gcccgtgagcgtggccagaggaactacttggagcttgagaagcagatccgcgagaacgga
gagaagtggctcaaggaagaggctgcgatgatggaggctgcccagaaggaggccatgaac
agcatgatgggctctttcggaggttggttcggtgggaacaacccacccgagaagaaggcc
taa
>Fp73
atgttgtctagagtagcccaggcttcccgcttgggcttgatgacagctcgtctgtcacag
cccgtcgcatctccctctctccgagcgattcccgctactgctcctcactttgcctcgcca
tggctccgaccatactccaagcgttcatccggtcaaccgcccaaagattcgaaacagaag
ccttcgaaagcccaaaatgatactgaggccgcaaagacgccagagaagcccgccgagaat
gacgttaacaaggctagcgagcaatcgcccgatgctcccaaagagggggagcaaatacct
ttccacaagctccccgacttgacacaaggtattccttcaacactttttgaggagatggga
ggcgataagaagaaggagcaacaggctcttcaagaattggaggaggccgaatccaaaggt
ggcgagcgggaccgctcggaatacgtctctacttctgagcgaaaccgcaagtggtggaca
agatttatgcttactgcgaccgctgctggtggtacactgagtcttctatatatgggccgc
aactgggaggataacatcgaagctgagcgtcactctgatattcccaacggccctggtcct
ggattgtggtggaagcgtgccaaggcccgtatgaccgagtccgttacttactaccaggag
cccgccttcgagaagctcttgcccgatcccgaccctactttcgagcgcccttataccctc
tgcttgagcttggacgacctcctcatccacagcgagtggactcgtgagcacggttggaga
atcgctaagcgacctggtgtggactactttattcgatacctaagccagtactacgagctg
gttctctttacttccaccccctacgctactggtgagcctgtcatgaggaaattggatccc
ttccgcttgatcttgtggcccctctaccgagaggctaccaaatttgaggatggagagatc
gtcaaggtaagagactccctcactgttactctgcctgcgctaacaactcaggacctctcc
tatcttaaccgtgacctgtccaaggtaatcatcatcgacaccaatgccaagcatgtccgc
aaccagcccgacaacgccattattcttgacccttggaagggtgaccgaaacgacaagaac
ctcgtcaacctcattcccttcctcgagtacatccacacaatgcagtatgccgatgtccgc
aaggtgatcaagtctttcgacggcaaggatatccccaccgagttcgcccgtcgtgaggct
attgcccgcaaggagttccaggccaagcagctcgctcacaagcatcgacatggctctggt
gttggtgccctgggcagcatgctaggcctcaaccccagcaacatgaacatgatggtgtct
cccgacggcgagcagaaccccgctgaggctttcgcccaaggcaagatgttgcaggacgtt
gcccgtgagcgtggccagaggaactacttggagcttgagaagcagatccgcgagaacgga
gagaagtggctcaaggaagaggctgcgatgatggaggctgcccagaaggaggccatgaac
agcatgatgggctctttcggaggttggttcggtgggaacaacccacccgagaagaaggcc
taa
>Fp76
atgttgtctagagtagcccaggcttcccgcttgggcttgatgacagctcgtctgtcacag
cccgtcgcatctccctctctccgagcgattcccgctactgctcctcactttgcctcgcca
tggctccgaccatactccaagcgttcatccggtcaaccgcccaaagattcgaaacagaag
ccttcgaaagcccaaaatgatactgaggccgcaaagacgccagagaagcccgccgagaat
gacgttaacaaggctagcgagcaatcgcccgatgctcccaaagagggggagcaaatacct
ttccacaagctccccgacttgacacaaggtattccttcaacactttttgaggagatggga
ggcgataagaagaaggagcaacaggctcttcaagaattggaggaggccgaatccaaaggt
ggcgagcgggaccgctcggaatacgtctctacttctgagcgaaaccgcaagtggtggaca
agatttatgcttactgcgaccgctgctggtggtacactgagtcttctatatatgggccgc
aactgggaggataacatcgaagctgagcgtcactctgatattcccaacggccctggtcct
ggattgtggtggaagcgtgccaaggcccgtatgaccgagtccgttacttactaccaggag
cccgccttcgagaagctcttgcccgatcccgaccctactttcgagcgcccttataccctc
tgcttgagcttggacgacctcctcatccacagcgagtggactcgtgagcacggttggaga
atcgctaagcgacctggtgtggactactttattcgatacctaagccagtactacgagctg
gttctctttacttccaccccctacgctactggtgagcctgtcatgaggaaattggatccc
ttccgcttgatcttgtggcccctctaccgagaggctaccaaatttgaggatggagagatc
gtcaaggtaagagactccctcactgttactctgcctgcgctaacaactcaggacctctcc
tatcttaaccgtgacctgtccaaggtaatcatcatcgacaccaatgccaagcatgtccgc
aaccagcccgacaacgccattattcttgacccttggaagggtgaccgaaacgacaagaac
ctcgtcaacctcattcccttcctcgagtacatccacacaatgcagtatgccgatgtccgc
aaggtgatcaagtctttcgacggcaaggatatccccaccgagttcgcccgtcgtgaggct
attgcccgcaaggagttccaggccaagcagctcgctcacaagcatcgacatggctctggt
gttggtgccctgggcagcatgctaggcctcaaccccagcaacatgaacatgatggtgtct
cccgacggcgagcagaaccccgctgaggctttcgcccaaggcaagatgttgcaggacgtt
gcccgtgagcgtggccagaggaactacttggagcttgagaagcagatccgcgagaacgga
gagaagtggctcaaggaagaggctgcgatgatggaggctgcccagaaggaggccatgaac
agcatgatgggctctttcggaggttggttcggtgggaacaacccacccgagaagaaggcc
taa
>Fp78
atgttgtctagagtagcccaggcttcccgcttgggcttgatgacagctcgtctgtcacag
cccgtcgcatctccctctctccgagcgattcccgctactgctcctcactttgcctcgcca
tggctccgatcatactccaagcgttcatccggtcaaccgcccaaagattcgaaacagaag
ccttcgaaagcccaaaatgatactgaggccgcaaagacgccagagaagcccgccgagaat
gacgttaacaaggctagcgagcaatcgcccgatgctcccaaagagggggagcaaatacct
ttccacaagctccccgacttgacacaaggtattccttcaacactttttgaggagatggga
ggcgataagaagaaggagcaacaggctcttcaagaattggaggaggccgaatccaaaggt
ggcgagcgggaccgctcggaatacgtctctacttctgagcgaaaccgcaagtggtggaca
agatttatgcttactgcgaccgctgctggtggtacactgagtcttctatatatgggccgc
aactgggaggataacatcgaagctgagcgtcactctgatattcccaacggccctggtcct
ggattgtggtggaagcgtgccaaggcccgtatgaccgagtccgttacttactaccaggag
cccgccttcgagaagctcttgcccgatcccgaccctactttcgagcgcccttataccctc
tgcttgagcttggacgacctcctcatccacagcgagtggactcgtgagcacggttggaga
atcgctaagcgacctggtgtggactactttattcgatacctaagccagtactacgagctg
gttctctttacttccaccccctacgctactggtgagcctgtcatgaggaaattggatccc
ttccgcttgatcttgtggcccctctaccgagaggctaccaaatttgaggatggagagatc
gtcaaggtaagagactccctcactgttactctgcctgcgctaacaactcaggacctctcc
tatcttaaccgtgacctgtccaaggtaatcatcatcgacaccaatgccaagcatgtccgc
aaccagcccgacaacgccattattcttgacccttggaagggtgaccgaaacgacaagaac
ctcgtcaacctcattcccttcctcgagtacatccacacaatgcagtatgccgatgtccgc
aaggtgatcaagtctttcgatggcaaggatatccccaccgagttcgcccgccgtgaggct
attgcccgcaaggagttccaggccaagcagctcgctcacaagcatagacatggctctggt
gttggtgccctgggcagcatgctaggcctcaaccccagcaacatgaacatgatggtgtct
cccgacggcgagcagaaccccgctgaggctttcgcccaaggcaagatgttgcaggacgtt
gcccgtgagcgtggccagaggaactacttggagcttgagaagcagatccgcgagaacgga
gagaagtggctcaaggaagaggctgcgatgatggaggctgcccagaaggaggccatgaac
agcatgatgggctctttcggaggttggttcggtgggaacaacccacccgagaagaaggcc
taa
>Fp81
atgttgtctagagtagcccaggcttcccgcttgggcttgatgacagctcgtctgtcacag
cccgtcgcatctccctctctccgagcgattcccgctactgctcctcactttgcctcgcca
tggctccgaccatactccaagcgttcatccggtcaaccgcccaaagattcgaaacagaag
ccttcgaaagcccaaaatgatactgaggccgcaaagacgccagagaagcccgccgagaat
gacgttaacaaggctagcgagcaatcgcccgatgctcccaaagagggggagcaaatacct
ttccacaagctccccgacttgacacaaggtattccttcaacactttttgaggagatggga
ggcgataagaagaaggagcaacaggctcttcaagaattggaggaggccgaatccaaaggt
ggcgagcgggaccgctcggaatacgtctctacttctgagcgaaaccgcaagtggtggaca
agatttatgcttactgcgaccgctgctggtggtacactgagtcttctatatatgggccgc
aactgggaggataacatcgaagctgagcgtcactctgatattcccaacggccctggtcct
ggattgtggtggaagcgtgccaaggcccgtatgaccgagtccgttacttactaccaggag
cccgccttcgagaagctcttgcccgatcccgaccctactttcgagcgcccttataccctc
tgcttgagcttggacgacctcctcatccacagcgagtggactcgtgagcacggttggaga
atcgctaagcgacctggtgtggactactttattcgatacctaagccagtactacgagctg
gttctctttacttccaccccctacgctactggtgagcctgtcatgaggaaattggatccc
ttccgcttgatcttgtggcccctctaccgagaggctaccaaatttgaggatggagagatc
gtcaaggtaagagactccctcactgttactctgcctgcgctaacaactcaggacctctcc
tatcttaaccgtgacctgtccaaggtaatcatcatcgacaccaatgccaagcatgtccgc
aaccagcccgacaacgccattattcttgacccttggaagggtgaccgaaacgacaagaac
ctcgtcaacctcattcccttcctcgagtacatccacacaatgcagtatgccgatgtccgc
aaggtgatcaagtctttcgacggcaaggatatccccaccgagttcgcccgtcgtgaggct
attgcccgcaaggagttccaggccaagcagctcgctcacaagcatcgacatggctctggt
gttggtgccctgggcagcatgctaggcctcaaccccagcaacatgaacatgatggtgtct
cccgacggcgagcagaaccccgctgaggctttcgcccaaggcaagatgttgcaggacgtt
gcccgtgagcgtggccagaggaactacttggagcttgagaagcagatccgcgagaacgga
gagaagtggctcaaggaagaggctgcgatgatggaggctgcccagaaggaggccatgaac
agcatgatgggctctttcggaggttggttcggtgggaacaacccacccgagaagaaggcc
taa
>Fp84
atgttgtctagagtagcccaggcttcccgcttgggcttgatgacagctcgtctgtcacag
cctgtcgcatctccctctctccgagcgattcccgctactgctcctcactttgcctcgcca
tggctccgaccatactccaagcgttcatccggtcaaccgcccaaagattcgaaacagaag
ccttcgaaagcccaaaatgatactgaggccgcaaagacgccagagaagcccgccgagaat
gacgttaacaaggctagcgagcaatcgcccgatgctcccaaagagggggagcaaatacct
ttccacaagctccccgacttgacacaaggtattccttcaacactttttgaggagatggga
ggcgataagaagaaggagcaacaggctcttcaagaattggaggaggccgaatccaaaggt
ggcgagcgggaccgctcggaatacgtctctacttctgagcgaaaccgcaagtggtggaca
agatttatgcttactgcgaccgctgctggtggtacactgagtcttctatatatgggccgc
aactgggaggataacatcgaagctgagcgtcactctgatattcccaacggccctggtcct
ggattgtggtggaagcgtgccaaggcccgtatgaccgagtccgttacttactaccaggag
cccgccttcgagaagctcttgcccgatcccgaccctactttcgagcgcccttataccctc
tgcttgagcttggacgacctcctcatccacagcgagtggactcgtgagcacggttggaga
atcgctaagcgacctggtgtggactactttattcgatacctaagccagtactacgagctg
gttctctttacttccaccccctacgctactggtgagcctgtcatgaggaaattggatccc
ttccgcttgatcttgtggcccctctaccgagaggctaccaaatttgaggatggagagatc
gtcaaggtaagagactccctcactgttactctgcctgcgctaacaactcaggacctctcc
tatcttaaccgtgacctgtccaaggtaatcatcatcgacaccaatgccaagcatgtccgc
aaccagcccgacaacgccattattcttgacccttggaagggtgaccgaaacgacaagaac
ctcgtcaacctcattcccttcctcgagtacatccacacaatgcagtatgccgatgtccgc
aaggtgatcaagtctttcgacggcaaggatatccccaccgagttcgcccgtcgtgaggct
attgcccgcaaggagttccaggccaagcagctcgctcacaagcatcgacatggctctggt
gttggtgccctgggcagcatgctaggcctcaaccccagcaacatgaacatgatggtgtct
cccgacggcgagcagaaccccgctgaggctttcgcccaaggcaagatgttgcaggacgtt
gcccgtgagcgtggccagaggaactacttggagcttgagaagcagatccgcgagaacgga
gagaagtggctcaaggaagaggctgcgatgatggaggctgcccagaaggaggccatgaac
agcatgatgggctctttcggaggttggttcggtgggaacaacccacccgagaagaaggcc
taa
>Fp86
atgttgtctagagtagcccaggcttcccgcttgggcttgatgacagctcgtctgtcacag
cccgtcgcatctccctctctccgagcgattcccgctactgctcctcactttgcctcgcca
tggctccgatcatactccaagcgttcatccggtcaaccgcccaaagattcgaaacagaag
ccttcgaaagcccaaaatgatactgaggccgcaaagacgccagagaagcccgccgagaat
gacgttaacaaggctagcgagcaatcgcccgatgctcccaaagagggggagcaaatacct
ttccacaagctccccgacttgacacaaggtattccttcaacactttttgaggagatggga
ggcgataagaagaaggagcaacaggctcttcaagaattggaggaggccgaatccaaaggt
ggcgagcgggaccgctcggaatacgtctctacttctgagcgaaaccgcaagtggtggaca
agatttatgcttactgcgaccgctgctggtggtacactgagtcttctatatatgggccgc
aactgggaggataacatcgaagctgagcgtcactctgatattcccaacggccctggtcct
ggattgtggtggaagcgtgccaaggcccgtatgaccgagtccgttacttactaccaggag
cccgccttcgagaagctcttgcccgatcccgaccctactttcgagcgcccttataccctc
tgcttgagcttggacgacctcctcatccacagcgagtggactcgtgagcacggttggaga
atcgctaagcgacctggtgtggactactttattcgatacctaagccagtactacgagctg
gttctctttacttccaccccctacgctactggtgagcctgtcatgaggaaattggatccc
ttccgcttgatcttgtggcccctctaccgagaggctaccaaatttgaggatggagagatc
gtcaaggtaagagactccctcactgttactctgcctgcgctaacaactcaggacctctcc
tatcttaaccgtgacctgtccaaggtaatcatcatcgacaccaatgccaagcatgtccgc
aaccagcccgacaacgccattattcttgacccttggaagggtgaccgaaacgacaagaac
ctcgtcaacctcattcccttcctcgagtacatccacacaatgcagtatgccgatgtccgc
aaggtgatcaagtctttcgatggcaaggatatccccaccgagttcgcccgccgtgaggct
attgcccgcaaggagttccaggccaagcagctcgctcacaagcatagacatggctctggt
gttggtgccctgggcagcatgctaggcctcaaccccagcaacatgaacatgatggtgtct
cccgacggcgagcagaaccccgctgaggctttcgcccaaggcaagatgttgcaggacgtt
gcccgtgagcgtggccagaggaactacttggagcttgagaagcagatccgcgagaacgga
gagaagtggctcaaggaagaggctgcgatgatggaggctgcccagaaggaggccatgaac
agcatgatgggctctttcggaggttggttcggtgggaacaacccacccgagaagaaggcc
taa
>Fvenenatum.busco
atgttgtctagagtagcccaggcttcccgcttgggcttgatgacagctcgtctgtcacag
cccgtcgcatctccctctctccgagcgattcccgctactgctcctcactttgcctcgcca
tggctccgatcatactccaagcgttcatccggtcaaccacccaaagattcgaaacagaag
ccttcgcaggcgcaaaacgatactgaggccgccaagacaccagagaagcccgccgagaat
gacgttaacaaggctagcgagcaatcgcccgaggctcccaaagagggggagcaaatacct
ttccacaagcttcccgacttgacacagggtatcccctcaacactttttgaggagatggga
ggcgataagaagaaggagcagcaggctctgcaagaaatgaaggaggctgagtccaaaggt
ggcgagcgggaccgttcggaatatgtctctacttctgagcgaaaccgcaagtggtggaca
agatttatgcttactgcgactgctgccggtggtacactgagtcttctatatacgggccgc
aactgggaggatgccatcgaggctgagcgtcactctgatattcccaatggtcctggtcct
ggattgtggtggaagcgtgccaaggcccgtatgaccgagtccgttacttactaccaggag
cctgctttcgagaagctcctgcccgatcccgaccctactttcgagcgcccttataccctc
tgcctgagcttggacgacctcctcatccacagcgagtggactcgcgagcatggttggaga
atcgccaagcgacctggtgtggattactttattcgatacctgagccagtattacgagctg
gttctctttacttccaccccttatgctactggtgagcctgtcatgaggaaattggaccct
ttccgcttgatcttgtggcctctctaccgagaggctaccaagtttgaggatggagagatc
gtca---------------------------------------------aggacctctcc
tatcttaaccgtgacctgtccaaggtgattattatcgacaccaaggccaagcatgtccgc
aaccagcccgaaaacgccattattcttgacccttggaagggtgaccgaaatgacaagaac
cttgtcaacctcattcccttccttgagtacatccacaccatgcagtacgccgacgtccgc
aaggtgatcaagtctttcgacggcaaggacatccccagcgagttcgcccgccgtgaggct
attgcccgcaaggagttccaggccaagcaactcgctcacaagcacaaacacggctctggt
gttggtgctctgggtaacatgctcggtctcaaccccagtaacatgaacatgatggtgtct
cccgatggcgagcagaaccccgccgaggctttcgcgcaaggcaagatgttgcaggacgtt
gcccgtgagcgtggtcagagaaactacatggagctcgagaagcagatccgcgagaacgga
gagaagtggctcaaggaagaagctgccatgatggaggctgcccagaaggaggccatgaac
agcatgatgggctctttcggaggctggttcggcggcaacaacccacccgagaagaaggcc
taa
