# Supplementary material for: Apicidin biosynthesis is linked to accessory chromosomes in Fusarium poae isolates
Source: BMC Genomics. 2021 Aug 4;22:591. doi: 10.1186/s12864-021-07617-y (PMC8340494; doi:10.1186/s12864-021-07617-y)
Supplement: Supplementary file 17 — Additional file 17. Compressed folder containing alignments for each of the 4141 orthologs used in BUSCO analysis. [file 12864_2021_7617_MOESM17_ESM.zip › Fven2_nt_MAFFT/7956at5125_nt.mafft.fasta]

>Fp105
atgtcctcaactacacaagatacgattcttcaatcgctgaacgaggcgcaacgccgcgct
gtgacttcaaccgcatcaaccgttgcaatcctcgccggtcctggaagtgggaaaacccat
accctaacatcgcgagtagtatggcttatccagaacgttggctaccgtccttccgatgtt
gtcgtcgcaacctttaccgtcaaagccgccagggagatgaaagagcgaatcgggaaaaca
ctaggcgaagaatgtgaaaagaagattgtgcttggaacatttcactcgatcgctcgaaga
tatctgtcaatatacgggaaccgaatcggattggactccaaattcggcatcgcagacgat
ggagactccagagcaattatccagagaatctgcaaaaggctggaacttaatatcgaacca
taccacgccaaatcatggatcagcaaagagaaggcgaaaggtccaaatgccatggcgcca
cctccaacacagaaaggcagaaaagagaacccagcattgaggacatgcttccaggaatac
caggctcagctcaaaagatcgaatctgctggactacgatgatctcctggtcaaatgcgtc
gaattgctccgagaccacccggcctgcgtatccaacgtccagactgtccttattgacgag
tatcaagataccaatggcattcaatacgaactaatgaaactctttgcccaagcaaaacaa
cgaataacgatcgttggcgaccccgatcagagtatctatggctggcgatcagccgaagta
aaaaacctcttccgtttactgcgagaataccccaacacagatgaaatatcactggaagaa
aattatcgttcttcacagtccatccttgatgtatcacttactgtcattcagcaagacaag
aagcgatacaagaaagttctgctgccggtccacactaagggagcgcgaccggtactcagg
acattgaaaagctcgtctgctgaaggcgaatggattgtttcagagatcaagcgagtggtc
atgatgtttggagacatgctcaagtttgaggatgtcgcaatcctcttgagatctgctgcc
ctttcccgacacatcgaatcagccctaggaaaagctggtgttgcataccgaatgatcgga
ggacacaaattctacgaacggaaggagattaaagtgttgatagactatctccgggtagtc
agccagcctgacaacaatgatgcgcttgccaggatcattaatgtacctcgacgaggtatc
ggagaggcaacggtcaagtcacttatcgaagaagcagagcagtccgacatgagtctctgg
accttgattctgaaacactgcagaggcaatcggaaagccaaagctaacatcagacctaaa
atggagcaaaaactcaatacggaactcatccgtaccattacgagtctacaaaaagaagcc
agtcaaatcagccagagtagccctgttacgctggttaacttgatcgaacaattgttgacc
cacctcgatttcaagaagtatttggaggaagaatatacagaagagcacgaacaacgatgg
gccaacgtccaggaattcatcaatttagttagcgatttcatgaaagactttggtgcacca
gacgaagacgcacttccggaaattgacaacttggatcaggttaaggacgacgacatgctg
ggccgttttctggccaacgtgtcgctggcgtcggatgcgcagaacaagggcaacacaaca
gaacagaaatctctggtcacaatctcgacaattcacgccgcgaaggggctagaatggcca
gtcgtctttgtaccatctgtttacacaggatcaatccctcactcaagatccgaagacaca
gacgaggaacgacgccttttgtacgtggcaatgacacgagcgcaagcactgctgtatcta
agctgtcccctctacggcacccagggaatgagcagcaaagtcgagctttcgccgtttgtg
gcaccatttgcgtccaaggagtttgccaaaaaaggtccatcattcgatcgagcagttgta
gaaggtgttgcgaaaattcttggccgagacgctccatctgagaagacagtttttggaaag
ctcccaccgatgttctcggtcgaagacgataagttcccaaccgatcctatcgaccccaag
aatgtcgaaaggtatgatgaagaatccggcccacagcatcctcgcgcaccgaagcggcag
cgtgtctcaaaccctaccacttcctataatgaatcagatgagcttccctggcagagagaa
tatgctacaacaatggagcagtcatctgatttcacagtcgctgccttgccaggtttcaca
accgctggggcccacagagtcgcgcttgatgccgcagcagcagctgcaccgcaaccgaca
agttcaaaaccaggcacaaagaagggatcaaccaaacgaggtgttgggcagaaaagtatg
cttggatggctcaatcaaggaccaaacgcccctaaacctccacctgagccgcaaccacaa
ccgcagagtaggtctcttgcgcaggctcggtatcaatccgctttgtcgcgacagaatagc
aggttaccctccctacctgagccgaaaaagccattgattgaccccgaattggcggaacac
aaattaccatctgcacgacctctagcgaaacctaatgtacccaagattaatgacggcggt
ccccagaaagcctattcgtgcttctctagttcacctccacgatctccaccgaaaagagaa
cccgaagaagctgagcaagaagtcctgcctaataagcctgcttcaactcttcatgcgaca
acgtttatgtcggtcaggccgaatggtggtgtcagacggccagttgggctaggaccggca
ccaacgatggaccgattgagaaaaccgttcaaaccgctgacgatgaatcgaccgcaacgg
ccgagcggttga
>Fp108
atgtcctcaactacacaagatacgattcttcaatcgctgaacgaggcgcaacgccgcgct
gtgacttcaaccgcatcaaccgttgcaatcctcgccggtcctggaagtgggaaaacccat
accctaacatcgcgagtagtatggcttatccagaacgttggctaccgtccttccgatgtt
gtcgtcgcaacctttaccgtcaaagccgccagggagatgaaagagcgaatcgggaaaaca
ctaggcgaagaatgtgaaaagaagattgtgcttggaacatttcactcgatcgctcgaaga
tatctgtcaatatacgggaaccgaatcggattggactccaaattcggcatcgcagacgat
ggagactccagagcaattatccagagaatctgcaaaaggctggaacttaatatcgaacca
taccacgccaaatcatggatcagcaaagagaaggcgaaaggtccaaatgccatggcgcca
cctccaacacagaaaggcagaaaagagaacccagcattgaggacatgcttccaggaatac
caggctcagctcaaaagatcgaatctgctggactacgatgatctcctggtcaaatgcgtc
gaattgctccgagaccacccggcctgcgtatccaacgtccagactgtccttattgacgag
tatcaagataccaatggcattcaatacgaactaatgaaactctttgcccaagcaaaacaa
cgaataacgatcgttggcgaccccgatcagagtatctatggctggcgatcagccgaagta
aaaaacctcttccgtttactgcgagaataccccaacacagatgaaatatcactggaagaa
aattatcgttcttcacagtccatccttgatgtatcacttactgtcattcagcaagacaag
aagcgatacaagaaagttctgctgccggtccacactaagggagcgcgaccggtactcagg
acattgaaaagctcgtctgctgaaggcgaatggattgtttcagagatcaagcgagtggtc
atgatgtttggagacatgctcaagtttgaggatgtcgcaatcctcttgagatctgctgcc
ctttcccgacacatcgaatcagccctaggaaaagctggtgttgcataccgaatgatcgga
ggacacaaattctacgaacggaaggagattaaagtgttgatagactatctccgggtagtc
agccagcctgacaacaatgatgcgcttgccaggatcattaatgtacctcgacgaggtatc
ggagaggcaacggtcaagtcacttatcgaagaagcagagcagtccgacatgagtctctgg
accttgattctgaaacactgcagaggcaatcggaaagccaaagctaacatcagacctaaa
atggagcaaaaactcaatacggaactcatccgtaccattacgagtctacaaaaagaagcc
agtcaaatcagccagagtagccctgttacgctggttaacttgatcgaacaattgttgacc
cacctcgatttcaagaagtatttggaggaagaatatacagaagagcacgaacaacgatgg
gccaacgtccaggaattcatcaatttagttagcgatttcatgaaagactttggtgcacca
gacgaagacgcacttccggaaattgacaacttggatcaggttaaggacgacgacatgctg
ggccgttttctggccaacgtgtcgctggcgtcggatgcgcagaacaagggcaacacaaca
gaacagaaatctctggtcacaatctcgacaattcacgccgcgaaggggctagaatggcca
gtcgtctttgtaccatctgtttacacaggatcaatccctcactcaagatccgaagacaca
gacgaggaacgacgccttttgtacgtggcaatgacacgagcgcaagcactgctgtatcta
agctgtcccctctacggcacccagggaatgagcagcaaagtcgagctttcgccgtttgtg
gcaccatttgcgtccaaggagtttgccaaaaaaggtccatcattcgatcgagcagttgta
gaaggtgttgcgaaaattcttggccgagacgctccatctgagaagacagtttttggaaag
ctcccaccgatgttctcggtcgaagacgataagttcccaaccgatcctatcgaccccaag
aatgtcgaaaggtatgatgaagaatccggcccacagcatcctcgcgcaccgaagcggcag
cgtgtctcaaaccctaccacttcctataatgaatcagatgagcttccctggcagagagaa
tatgctacaacaatggagcagtcatctgatttcacagtcgctgccttgccaggtttcaca
accgctggggcccacagagtcgcgcttgatgccgcagcagcagctgcaccgcaaccgaca
agttcaaaaccaggcacaaagaagggatcaaccaaacgaggtgttgggcagaaaagtatg
cttggatggctcaatcaaggaccaaacgcccctaaacctccacctgagccgcaaccacaa
ccgcagagtaggtctcttgcgcaggctcggtatcaatccgctttgtcgcgacagaatagc
aggttaccctccctacctgagccgaaaaagccattgattgaccccgaattggcggaacac
aaattaccatctgcacgacctctagcgaaacctaatgtacccaagattaatgacggcggt
ccccagaaagcctattcgtgcttctctagttcacctccacgatctccaccgaaaagagaa
cccgaagaagctgagcaagaagtcctgcctaataagcctgcttcaactcttcatgcgaca
acgtttatgtcggtcaggccgaatggtggtgtcagacggccagttgggctaggaccggca
ccaacgatggaccgattgagaaaaccgttcaaaccgctgacgatgaatcgaccgcaacgg
ccgagcggttga
>Fp118
atgtcctcaactacacaagatacgattcttcaatcgctgaacgaggcgcaacgccgcgct
gtgacttcaaccgcatcaaccgttgcaatcctcgccggtcctggaagtgggaaaacccat
accctaacatcgcgagtagtatggcttatccagaacgttggctaccgtccttccgatgtt
gtcgtcgcaacctttaccgtcaaagccgccagggagatgaaagagcgaatcgggaaaaca
ctaggcgaagaatgtgaaaagaagattgtgcttggaacatttcactcgatcgctcgaaga
tatctgtcaatatacgggaaccgaatcggattggactccaaattcggcatcgcagacgat
ggagactccagagcaattatccagagaatctgcaaaaggctggaacttaatatcgaacca
taccacgccaaatcatggatcagcaaagagaaggcgaaaggtccaaatgccatggcgcca
cctccaacacagaaaggcagaaaagagaacccagcattgaggacatgcttccaggaatac
caggctcagctcaaaagatcgaatctgctggactacgatgatctcctggtcaaatgcgtc
gaattgctccgagaccacccggcctgcgtatccaacgtccagactgtccttattgacgag
tatcaagataccaatggcattcaatacgaactaatgaaactctttgcccaagcaaaacaa
cgaataacgatcgttggcgaccccgatcagagtatctatggctggcgatcagccgaagta
aaaaacctcttccgtttactgcgagaataccccaacacagatgaaatatcactggaagaa
aattatcgttcttcacagtccatccttgatgtatcacttactgtcattcagcaagacaag
aagcgatacaagaaagttctgctgccggtccacactaagggagcgcgaccggtactcagg
acattgaaaagctcgtctgctgaaggcgaatggattgtttcagagatcaagcgagtggtc
atgatgtttggagacatgctcaagtttgaggatgtcgcaatcctcttgagatctgctgcc
ctttcccgacacatcgaatcagccctaggaaaagctggtgttgcataccgaatgatcgga
ggacacaaattctacgaacggaaggagattaaagtgttgatagactatctccgggtagtc
agccagcctgacaacaatgatgcgcttgccaggatcattaatgtacctcgacgaggtatc
ggagaggcaacggtcaagtcacttatcgaagaagcagagcagtccgacatgagtctctgg
accttgattctgaaacactgcagaggcaatcggaaagccaaagctaacatcagacctaaa
atggagcaaaaactcaatacggaactcatccgtaccattacgagtctacaaaaagaagcc
agtcaaatcagccagagtagccctgttacgctggttaacttgatcgaacaattgttgacc
cacctcgatttcaagaagtatttggaggaagaatatacagaagagcacgaacaacgatgg
gccaacgtccaggaattcatcaatttagttagcgatttcatgaaagactttggtgcacca
gacgaagacgcacttccggaaattgacaacttggatcaggttaaggacgacgacatgctg
ggccgttttctggccaacgtgtcgctggcgtcggatgcgcagaacaagggcaacacaaca
gaacagaaatctctggtcacaatctcgacaattcacgccgcgaaggggctagaatggcca
gtcgtctttgtaccatctgtttacacaggatcaatccctcactcaagatccgaagacaca
gacgaggaacgacgccttttgtacgtggcaatgacacgagcgcaagcactgctgtatcta
agctgtcccctctacggcacccagggaatgagcagcaaagtcgagctttcgccgtttgtg
gcaccatttgcgtccaaggagtttgccaaaaaaggtccatcattcgatcgagcagttgta
gaaggtgttgcgaaaattcttggccgagacgctccatctgagaagacagtttttggaaag
ctcccaccgatgttctcggtcgaagacgataagttcccaaccgatcctatcgaccccaag
aatgtcgaaaggtatgatgaagaatccggcccacagcatcctcgcgcaccgaagcggcag
cgtgtctcaaaccctaccacttcctataatgaatcagatgagcttccctggcagagagaa
tatgctacaacaatggagcagtcatctgatttcacagtcgctgccttgccaggtttcaca
accgctggggcccacagagtcgcgcttgatgccgcagcagcagctgcaccgcaaccgaca
agttcaaaaccaggcacaaagaagggatcaaccaaacgaggtgttgggcagaaaagtatg
cttggatggctcaatcaaggaccaaacgcccctaaacctccacctgagccgcaaccacaa
ccgcagagtaggtctcttgcgcaggctcggtatcaatccgctttgtcgcgacagaatagc
aggttaccctccctacctgagccgaaaaagccattgattgaccccgaattggcggaacac
aaattaccatctgcacgacctctagcgaaacctaatgtacccaagattaatgacggcggt
ccccagaaagcctattcgtgcttctctagttcacctccacgatctccaccgaaaagagaa
cccgaagaagctgagcaagaagtcctgcctaataagcctgcttcaactcttcatgcgaca
acgtttatgtcggtcaggccgaatggtggtgtcagacggccagttgggctaggaccggca
ccaacgatggaccgattgagaaaaccgttcaaaccgctgacgatgaatcgaccgcaacgg
ccgagcggttga
>Fp122
atgtcctcaactacacaagatacgattcttcaatcgctgaacgaggcgcaacgccgcgct
gtgacttcaaccgcatcaaccgttgcaatcctcgccggtcctggaagtgggaaaacccat
accctaacatcgcgagtagtatggcttatccagaacgttggctaccgtccttccgatgtt
gtcgtcgcaacctttaccgtcaaagccgccagggagatgaaagagcgaatcgggaaaaca
ctaggcgaagaatgtgaaaagaagattgtgcttggaacatttcactcgatcgctcgaaga
tatctgtcaatatacgggaaccgaatcggattggactccaaattcggcatcgcagacgat
ggagactccagagcaattatccagagaatctgcaaaaggctggaacttaatatcgaacca
taccacgccaaatcatggatcagcaaagagaaggcgaaaggtccaaatgccatggcgcca
cctccaacacagaaaggcagaaaagagaacccagcattgaggacatgcttccaggaatac
caggctcagctcaaaagatcgaatctgctggactacgatgatctcctggtcaaatgcgtc
gaattgctccgagaccacccggcctgcgtatccaacgtccagactgtccttattgacgag
tatcaagataccaatggcattcaatacgaactaatgaaactctttgcccaagcaaaacaa
cgaataacgatcgttggcgaccccgatcagagtatctatggctggcgatcagccgaagta
aaaaacctcttccgtttactgcgagaataccccaacacagatgaaatatcactggaagaa
aattatcgttcttcacagtccatccttgatgtatcacttactgtcattcagcaagacaag
aagcgatacaagaaagttctgctgccggtccacactaagggagcgcgaccggtactcagg
acattgaaaagctcgtctgctgaaggcgaatggattgtttcagagatcaagcgagtggtc
atgatgtttggagacatgctcaagtttgaggatgtcgcaatcctcttgagatctgctgcc
ctttcccgacacatcgaatcagccctaggaaaagctggtgttgcataccgaatgatcgga
ggacacaaattctacgaacggaaggagattaaagtgttgatagactatctccgggtagtc
agccagcctgacaacaatgatgcgcttgccaggatcattaatgtacctcgacgaggtatc
ggagaggcaacggtcaagtcacttatcgaagaagcagagcagtccgacatgagtctctgg
accttgattctgaaacactgcagaggcaatcggaaagccaaagctaacatcagacctaaa
atggagcaaaaactcaatacggaactcatccgtaccattacgagtctacaaaaagaagcc
agtcaaatcagccagagtagccctgttacgctggttaacttgatcgaacaattgttgacc
cacctcgatttcaagaagtatttggaggaagaatatacagaagagcacgaacaacgatgg
gccaacgtccaggaattcatcaatttagttagcgatttcatgaaagactttggtgcacca
gacgaagacgcacttccggaaattgacaacttggatcaggttaaggacgacgacatgctg
ggccgttttctggccaacgtgtcgctggcgtcggatgcgcagaacaagggcaacacaaca
gaacagaaatctctggtcacaatctcgacaattcacgccgcgaaggggctagaatggcca
gtcgtctttgtaccatctgtttacacaggatcaatccctcactcaagatccgaagacaca
gacgaggaacgacgccttttgtacgtggcaatgacacgagcgcaagcactgctgtatcta
agctgtcccctctacggcacccagggaatgagcagcaaagtcgagctttcgccgtttgtg
gcaccatttgcgtccaaggagtttgccaaaaaaggtccatcattcgatcgagcagttgta
gaaggtgttgcgaaaattcttggccgagacgctccatctgagaagacagtttttggaaag
ctcccaccgatgttctcggtcgaagacgataagttcccaaccgatcctatcgaccccaag
aatgtcgaaaggtatgatgaagaatccggcccacagcatcctcgcgcaccgaagcggcag
cgtgtctcaaaccctaccacttcctataatgaatcagatgagcttccctggcagagagaa
tatgctacaacaatggagcagtcatctgatttcacagtcgctgccttgccaggtttcaca
accgctggggcccacagagtcgcgcttgatgccgcagcagcagctgcaccgcaaccgaca
agttcaaaaccaggcacaaagaagggatcaaccaaacgaggtgttgggcagaaaagtatg
cttggatggctcaatcaaggaccaaacgcccctaaacctccacctgagccgcaaccacaa
ccgcagagtaggtctcttgcgcaggctcggtatcaatccgctttgtcgcgacagaatagc
aggttaccctccctacctgagccgaaaaagccattgattgaccccgaattggcggaacac
aaattaccatctgcacgacctctagcgaaacctaatgtacccaagattaatgacggcggt
ccccagaaagcctattcgtgcttctctagttcacctccacgatctccaccgaaaagagaa
cccgaagaagctgagcaagaagtcctgcctaataagcctgcttcaactcttcatgcgaca
acgtttatgtcggtcaggccgaatggtggtgtcagacggccagttgggctaggaccggca
ccaacgatggaccgattgagaaaaccgttcaaaccgctgacgatgaatcgaccgcaacgg
ccgagcggttga
>Fp125
atgtcctcaactacacaagatacgattcttcaatcgctgaacgaggcgcaacgccgcgct
gtgacttcaaccgcatcaaccgttgcaatcctcgccggtcctggaagtgggaaaacccat
accctaacatcgcgagtagtatggcttatccagaacgttggctaccgtccttccgatgtt
gtcgtcgcaacctttaccgtcaaagccgccagggagatgaaagagcgaatcgggaaaaca
ctaggcgaagaatgtgaaaagaagattgtgcttggaacatttcactcgatcgctcgaaga
tatctgtcaatatacgggaaccgaatcggattggactccaaattcggcatcgcagacgat
ggagactccagagcaattatccagagaatctgcaaaaggctggaacttaatatcgaacca
taccacgccaaatcatggatcagcaaagagaaggcgaaaggtccaaatgccatggcgcca
cctccaacacagaaaggcagaaaagagaacccagcattgaggacatgcttccaggaatac
caggctcagctcaaaagatcgaatctgctggactacgatgatctcctggtcaaatgcgtc
gaattgctccgagaccacccggcctgcgtatccaacgtccagactgtccttattgacgag
tatcaagataccaatggcattcaatacgaactaatgaaactctttgcccaagcaaaacaa
cgaataacgatcgttggcgaccccgatcagagtatctatggctggcgatcagccgaagta
aaaaacctcttccgtttactgcgagaataccccaacacagatgaaatatcactggaagaa
aattatcgttcttcacagtccatccttgatgtatcacttactgtcattcagcaagacaag
aagcgatacaagaaagttctgctgccggtccacactaagggagcgcgaccggtactcagg
acattgaaaagctcgtctgctgaaggcgaatggattgtttcagagatcaagcgagtggtc
atgatgtttggagacatgctcaagtttgaggatgtcgcaatcctcttgagatctgctgcc
ctttcccgacacatcgaatcagccctaggaaaagctggtgttgcataccgaatgatcgga
ggacacaaattctacgaacggaaggagattaaagtgttgatagactatctccgggtagtc
agccagcctgacaacaatgatgcgcttgccaggatcattaatgtacctcgacgaggtatc
ggagaggcaacggtcaagtcacttatcgaagaagcagagcagtccgacatgagtctctgg
accttgattctgaaacactgcagaggcaatcggaaagccaaagctaacatcagacctaaa
atggagcaaaaactcaatacggaactcatccgtaccattacgagtctacaaaaagaagcc
agtcaaatcagccagagtagccctgttacgctggttaacttgatcgaacaattgttgacc
cacctcgatttcaagaagtatttggaggaagaatatacagaagagcacgaacaacgatgg
gccaacgtccaggaattcatcaatttagttagcgatttcatgaaagactttggtgcacca
gacgaagacgcacttccggaaattgacaacttggatcaggttaaggacgacgacatgctg
ggccgttttctggccaacgtgtcgctggcgtcggatgcgcagaacaagggcaacacaaca
gaacagaaatctctggtcacaatctcgacaattcacgccgcgaaggggctagaatggcca
gtcgtctttgtaccatctgtttacacaggatcaatccctcactcaagatccgaagacaca
gacgaggaacgacgccttttgtacgtggcaatgacacgagcgcaagcactgctgtatcta
agctgtcccctctacggcacccagggaatgagcagcaaagtcgagctttcgccgtttgtg
gcaccatttgcgtccaaggagtttgccaaaaaaggtccatcattcgatcgagcagttgta
gaaggtgttgcgaaaattcttggccgagacgctccatctgagaagacagtttttggaaag
ctcccaccgatgttctcggtcgaagacgataagttcccaaccgatcctatcgaccccaag
aatgtcgaaaggtatgatgaagaatccggcccacagcatcctcgcgcaccgaagcggcag
cgtgtctcaaaccctaccacttcctataatgaatcagatgagcttccctggcagagagaa
tatgctacaacaatggagcagtcatctgatttcacagtcgctgccttgccaggtttcaca
accgctggggcccacagagtcgcgcttgatgccgcagcagcagctgcaccgcaaccgaca
agttcaaaaccaggcacaaagaagggatcaaccaaacgaggtgttgggcagaaaagtatg
cttggatggctcaatcaaggaccaaacgcccctaaacctccacctgagccgcaaccacaa
ccgcagagtaggtctcttgcgcaggctcggtatcaatccgctttgtcgcgacagaatagc
aggttaccctccctacctgagccgaaaaagccattgattgaccccgaattggcggaacac
aaattaccatctgcacgacctctagcgaaacctaatgtacccaagattaatgacggcggt
ccccagaaagcctattcgtgcttctctagttcacctccacgatctccaccgaaaagagaa
cccgaagaagctgagcaagaagtcctgcctaataagcctgcttcaactcttcatgcgaca
acgtttatgtcggtcaggccgaatggtggtgtcagacggccagttgggctaggaccggca
ccaacgatggaccgattgagaaaaccgttcaaaccgctgacgatgaatcgaccgcaacgg
ccgagcggttga
>Fp13r
atgtcctcaactacacaagatacgattcttcaatcgctgaacgaggcgcaacgccgcgct
gtgacttcaaccgcatcaaccgttgcaatcctcgccggtcctggaagtgggaaaacccat
accctaacatcgcgagtagtatggcttatccagaacgttggctaccgtccttccgatgtt
gtcgtcgcaacctttaccgtcaaagccgccagggagatgaaagagcgaatcgggaaaaca
ctaggcgaagaatgtgaaaagaagattgtgcttggaacatttcactcgatcgctcgaaga
tatctgtcaatatacgggaaccgaatcggattggactccaaattcggcatcgcagacgat
ggagactccagagcaattatccagagaatctgcaaaaggctggaacttaatatcgaacca
taccacgccaaatcatggatcagcaaagagaaggcgaaaggtccaaatgccatggcgcca
cctccaacacagaaaggcagaaaagagaacccagcattgaggacatgcttccaggaatac
caggctcagctcaaaagatcgaatctgctggactacgatgatctcctggtcaaatgcgtc
gaattgctccgagaccacccggcctgcgtatccaacgtccagactgtccttattgacgag
tatcaagataccaatggcattcaatacgaactaatgaaactctttgcccaagcaaaacaa
cgaataacgatcgttggcgaccccgatcagagtatctatggctggcgatcagccgaagta
aaaaacctcttccgtttactgcgagaataccccaacacagatgaaatatcactggaagaa
aattatcgttcttcacagtccatccttgatgtatcacttactgtcattcagcaagacaag
aagcgatacaagaaagttctgctgccggtccacactaagggagcgcgaccggtactcagg
acattgaaaagctcgtctgctgaaggcgaatggattgtttcagagatcaagcgagtggtc
atgatgtttggagacatgctcaagtttgaggatgtcgcaatcctcttgagatctgctgcc
ctttcccgacacatcgaatcagccctaggaaaagctggtgttgcataccgaatgatcgga
ggacacaaattctacgaacggaaggagattaaagtgttgatagactatctccgggtagtc
agccagcctgacaacaatgatgcgcttgccaggatcattaatgtacctcgacgaggtatc
ggagaggcaacggtcaagtcacttatcgaagaagcagagcagtccgacatgagtctctgg
accttgattctgaaacactgcagaggcaatcggaaagccaaagctaacatcagacctaaa
atggagcaaaaactcaatacggaactcatccgtaccattacgagtctacaaaaagaagcc
agtcaaatcagccagagtagccctgttacgctggttaacttgatcgaacaattgttgacc
cacctcgatttcaagaagtatttggaggaagaatatacagaagagcacgaacaacgatgg
gccaacgtccaggaattcatcaatttagttagcgatttcatgaaagactttggtgcacca
gacgaagacgcacttccggaaattgacaacttggatcaggttaaggacgacgacatgctg
ggccgttttctggccaacgtgtcgctggcgtcggatgcgcagaacaagggcaacacaaca
gaacagaaatctctggtcacaatctcgacaattcacgccgcgaaggggctagaatggcca
gtcgtctttgtaccatctgtttacacaggatcaatccctcactcaagatccgaagacaca
gacgaggaacgacgccttttgtacgtggcaatgacacgagcgcaagcactgctgtatcta
agctgtcccctctacggcacccagggaatgagcagcaaagtcgagctttcgccgtttgtg
gcaccatttgcgtccaaggagtttgccaaaaaaggtccatcattcgatcgagcagttgta
gaaggtgttgcgaaaattcttggccgagacgctccatctgagaagacagtttttggaaag
ctcccaccgatgttctcggtcgaagacgataagttcccaaccgatcctatcgaccccaag
aatgtcgaaaggtatgatgaagaatccggcccacagcatcctcgcgcaccgaagcggcag
cgtgtctcaaaccctaccacttcctataatgaatcagatgagcttccctggcagagagaa
tatgctacaacaatggagcagtcatctgatttcacagtcgctgccttgccaggtttcaca
accgctggggcccacagagtcgcgcttgatgccgcagcagcagctgcaccgcaaccgaca
agttcaaaaccaggcacaaagaagggatcaaccaaacgaggtgttgggcagaaaagtatg
cttggatggctcaatcaaggaccaaacgcccctaaacctccacctgagccgcaaccacaa
ccgcagagtaggtctcttgcgcaggctcggtatcaatccgctttgtcgcgacagaatagc
aggttaccctccctacctgagccgaaaaagccattgattgaccccgaattggcggaacac
aaattaccatctgcacgacctctagcgaaacctaatgtacccaagattaatgacggcggt
ccccagaaagcctattcgtgcttctctagttcacctccacgatctccaccgaaaagagaa
cccgaagaagctgagcaagaagtcctgcctaataagcctgcttcaactcttcatgcgaca
acgtttatgtcggtcaggccgaatggtggtgtcagacggccagttgggctaggaccggca
ccaacgatggaccgattgagaaaaccgttcaaaccgctgacgatgaatcgaccgcaacgg
ccgagcggttga
>Fp144
atgtcctcaactacacaagatacgattcttcaatcgctgaacgaggcgcaacgccgcgct
gtgacttcaaccgcatcaaccgttgcaatcctcgccggtcctggaagtgggaaaacccat
accctaacatcgcgagtagtatggcttatccagaacgttggctaccgtccttccgatgtt
gtcgtcgcaacctttaccgtcaaagccgccagggagatgaaagagcgaatcgggaaaaca
ctaggcgaagaatgtgaaaagaagattgtgcttggaacatttcactcgatcgctcgaaga
tatctgtcaatatacgggaaccgaatcggattggactccaaattcggcatcgcagacgat
ggagactccagagcaattatccagagaatctgcaaaaggctggaacttaatatcgaacca
taccacgccaaatcatggatcagcaaagagaaggcgaaaggtccaaatgccatggcgcca
cctccaacacagaaaggcagaaaagagaacccagcattgaggacatgcttccaggaatac
caggctcagctcaaaagatcgaatctgctggactacgatgatctcctggtcaaatgcgtc
gaattgctccgagaccacccggcctgcgtatccaacgtccagactgtccttattgacgag
tatcaagataccaatggcattcaatacgaactaatgaaactctttgcccaagcaaaacaa
cgaataacgatcgttggcgaccccgatcagagtatctatggctggcgatcagccgaagta
aaaaacctcttccgtttactgcgagaataccccaacacagatgaaatatcactggaagaa
aattatcgttcttcacagtccatccttgatgtatcacttactgtcattcagcaagacaag
aagcgatacaagaaagttctgctgccggtccacactaagggagcgcgaccggtactcagg
acattgaaaagctcgtctgctgaaggcgaatggattgtttcagagatcaagcgagtggtc
atgatgtttggagacatgctcaagtttgaggatgtcgcaatcctcttgagatctgctgcc
ctttcccgacacatcgaatcagccctaggaaaagctggtgttgcataccgaatgatcgga
ggacacaaattctacgaacggaaggagattaaagtgttgatagactatctccgggtagtc
agccagcctgacaacaatgatgcgcttgccaggatcattaatgtacctcgacgaggtatc
ggagaggcaacggtcaagtcacttatcgaagaagcagagcagtccgacatgagtctctgg
accttgattctgaaacactgcagaggcaatcggaaagccaaagctaacatcagacctaaa
atggagcaaaaactcaatacggaactcatccgtaccattacgagtctacaaaaagaagcc
agtcaaatcagccagagtagccctgttacgctggttaacttgatcgaacaattgttgacc
cacctcgatttcaagaagtatttggaggaagaatatacagaagagcacgaacaacgatgg
gccaacgtccaggaattcatcaatttagttagcgatttcatgaaagactttggtgcacca
gacgaagacgcacttccggaaattgacaacttggatcaggttaaggacgacgacatgctg
ggccgttttctggccaacgtgtcgctggcgtcggatgcgcagaacaagggcaacacaaca
gaacagaaatctctggtcacaatctcgacaattcacgccgcgaaggggctagaatggcca
gtcgtctttgtaccatctgtttacacaggatcaatccctcactcaagatccgaagacaca
gacgaggaacgacgccttttgtacgtggcaatgacacgagcgcaagcactgctgtatcta
agctgtcccctctacggcacccagggaatgagcagcaaagtcgagctttcgccgtttgtg
gcaccatttgcgtccaaggagtttgccaaaaaaggtccatcattcgatcgagcagttgta
gaaggtgttgcgaaaattcttggccgagacgctccatctgagaagacagtttttggaaag
ctcccaccgatgttctcggtcgaagacgataagttcccaaccgatcctatcgaccccaag
aatgtcgaaaggtatgatgaagaatccggcccacagcatcctcgcgcaccgaagcggcag
cgtgtctcaaaccctaccacttcctataatgaatcagatgagcttccctggcagagagaa
tatgctacaacaatggagcagtcatctgatttcacagtcgctgccttgccaggtttcaca
accgctggggcccacagagtcgcgcttgatgccgcagcagcagctgcaccgcaaccgaca
agttcaaaaccaggcacaaagaagggatcaaccaaacgaggtgttgggcagaaaagtatg
cttggatggctcaatcaaggaccaaacgcccctaaacctccacctgagccgcaaccacaa
ccgcagagtaggtctcttgcgcaggctcggtatcaatccgctttgtcgcgacagaatagc
aggttaccctccctacctgagccgaaaaagccattgattgaccccgaattggcggaacac
aaattaccatctgcacgacctctagcgaaacctaatgtacccaagattaatgacggcggt
ccccagaaagcctattcgtgcttctctagttcacctccacgatctccaccgaaaagagaa
cccgaagaagctgagcaagaagtcctgcctaataagcctgcttcaactcttcatgcgaca
acgtttatgtcggtcaggccgaatggtggtgtcagacggccagttgggctaggaccggca
ccaacgatggaccgattgagaaaaccgttcaaaccgctgacgatgaatcgaccgcaacgg
ccgagcggttga
>Fp146
atgtcctcaactacacaagatacgattcttcaatcgctgaacgaggcgcaacgccgcgct
gtgacttcaaccgcatcaaccgttgcaatcctcgccggtcctggaagtgggaaaacccat
accctaacatcgcgagtagtatggcttatccagaacgttggctaccgtccttccgatgtt
gtcgtcgcaacctttaccgtcaaagccgccagggagatgaaagagcgaatcgggaaaaca
ctaggcgaagaatgtgaaaagaagattgtgcttggaacatttcactcgatcgctcgaaga
tatctgtcaatatacgggaaccgaatcggattggactccaaattcggcatcgcagacgat
ggagactccagagcaattatccagagaatctgcaaaaggctggaacttaatatcgaacca
taccacgccaaatcatggatcagcaaagagaaggcgaaaggtccaaatgccatggcgcca
cctccaacacagaaaggcagaaaagagaacccagcattgaggacatgcttccaggaatac
caggctcagctcaaaagatcgaatctgctggactacgatgatctcctggtcaaatgcgtc
gaattgctccgagaccacccggcctgcgtatccaacgtccagactgtccttattgacgag
tatcaagataccaatggcattcaatacgaactaatgaaactctttgcccaagcaaaacaa
cgaataacgatcgttggcgaccccgatcagagtatctatggctggcgatcagccgaagta
aaaaacctcttccgtttactgcgagaataccccaacacagatgaaatatcactggaagaa
aattatcgttcttcacagtccatccttgatgtatcacttactgtcattcagcaagacaag
aagcgatacaagaaagttctgctgccggtccacactaagggagcgcgaccggtactcagg
acattgaaaagctcgtctgctgaaggcgaatggattgtttcagagatcaagcgagtggtc
atgatgtttggagacatgctcaagtttgaggatgtcgcaatcctcttgagatctgctgcc
ctttcccgacacatcgaatcagccctaggaaaagctggtgttgcataccgaatgatcgga
ggacacaaattctacgaacggaaggagattaaagtgttgatagactatctccgggtagtc
agccagcctgacaacaatgatgcgcttgccaggatcattaatgtacctcgacgaggtatc
ggagaggcaacggtcaagtcacttatcgaagaagcagagcagtccgacatgagtctctgg
accttgattctgaaacactgcagaggcaatcggaaagccaaagctaacatcagacctaaa
atggagcaaaaactcaatacggaactcatccgtaccattacgagtctacaaaaagaagcc
agtcaaatcagccagagtagccctgttacgctggttaacttgatcgaacaattgttgacc
cacctcgatttcaagaagtatttggaggaagaatatacagaagagcacgaacaacgatgg
gccaacgtccaggaattcatcaatttagttagcgatttcatgaaagactttggtgcacca
gacgaagacgcacttccggaaattgacaacttggatcaggttaaggacgacgacatgctg
ggccgttttctggccaacgtgtcgctggcgtcggatgcgcagaacaagggcaacacaaca
gaacagaaatctctggtcacaatctcgacaattcacgccgcgaaggggctagaatggcca
gtcgtctttgtaccatctgtttacacaggatcaatccctcactcaagatccgaagacaca
gacgaggaacgacgccttttgtacgtggcaatgacacgagcgcaagcactgctgtatcta
agctgtcccctctacggcacccagggaatgagcagcaaagtcgagctttcgccgtttgtg
gcaccatttgcgtccaaggagtttgccaaaaaaggtccatcattcgatcgagcagttgta
gaaggtgttgcgaaaattcttggccgagacgctccatctgagaagacagtttttggaaag
ctcccaccgatgttctcggtcgaagacgataagttcccaaccgatcctatcgaccccaag
aatgtcgaaaggtatgatgaagaatccggcccacagcatcctcgcgcaccgaagcggcag
cgtgtctcaaaccctaccacttcctataatgaatcagatgagcttccctggcagagagaa
tatgctacaacaatggagcagtcatctgatttcacagtcgctgccttgccaggtttcaca
accgctggggcccacagagtcgcgcttgatgccgcagcagcagctgcaccgcaaccgaca
agttcaaaaccaggcacaaagaagggatcaaccaaacgaggtgttgggcagaaaagtatg
cttggatggctcaatcaaggaccaaacgcccctaaacctccacctgagccgcaaccacaa
ccgcagagtaggtctcttgcgcaggctcggtatcaatccgctttgtcgcgacagaatagc
aggttaccctccctacctgagccgaaaaagccattgattgaccccgaattggcggaacac
aaattaccatctgcacgacctctagcgaaacctaatgtacccaagattaatgacggcggt
ccccagaaagcctattcgtgcttctctagttcacctccacgatctccaccgaaaagagaa
cccgaagaagctgagcaagaagtcctgcctaataagcctgcttcaactcttcatgcgaca
acgtttatgtcggtcaggccgaatggtggtgtcagacggccagttgggctaggaccggca
ccaacgatggaccgattgagaaaaccgttcaaaccgctgacgatgaatcgaccgcaacgg
ccgagcggttga
>Fp155
atgtcctcaactacacaagatacgattcttcaatcgctgaacgaggcgcaacgccgcgct
gtgacttcaaccgcatcaaccgttgcaatcctcgccggtcctggaagtgggaaaacccat
accctaacatcgcgagtagtatggcttatccagaacgttggctaccgtccttccgatgtt
gtcgtcgcaacctttaccgtcaaagccgccagggagatgaaagagcgaatcgggaaaaca
ctaggcgaagaatgtgaaaagaagattgtgcttggaacatttcactcgatcgctcgaaga
tatctgtcaatatacgggaaccgaatcggattggactccaaattcggcatcgcagacgat
ggagactccagagcaattatccagagaatctgcaaaaggctggaacttaatatcgaacca
taccacgccaaatcatggatcagcaaagagaaggcgaaaggtccaaatgccatggcgcca
cctccaacacagaaaggcagaaaagagaacccagcattgaggacatgcttccaggaatac
caggctcagctcaaaagatcgaatctgctggactacgatgatctcctggtcaaatgcgtc
gaattgctccgagaccacccggcctgcgtatccaacgtccagactgtccttattgacgag
tatcaagataccaatggcattcaatacgaactaatgaaactctttgcccaagcaaaacaa
cgaataacgatcgttggcgaccccgatcagagtatctatggctggcgatcagccgaagta
aaaaacctcttccgtttactgcgagaataccccaacacagatgaaatatcactggaagaa
aattatcgttcttcacagtccatccttgatgtatcacttactgtcattcagcaagacaag
aagcgatacaagaaagttctgctgccggtccacactaagggagcgcgaccggtactcagg
acattgaaaagctcgtctgctgaaggcgaatggattgtttcagagatcaagcgagtggtc
atgatgtttggagacatgctcaagtttgaggatgtcgcaatcctcttgagatctgctgcc
ctttcccgacacatcgaatcagccctaggaaaagctggtgttgcataccgaatgatcgga
ggacacaaattctacgaacggaaggagattaaagtgttgatagactatctccgggtagtc
agccagcctgacaacaatgatgcgcttgccaggatcattaatgtacctcgacgaggtatc
ggagaggcaacggtcaagtcacttatcgaagaagcagagcagtccgacatgagtctctgg
accttgattctgaaacactgcagaggcaatcggaaagccaaagctaacatcagacctaaa
atggagcaaaaactcaatacggaactcatccgtaccattacgagtctacaaaaagaagcc
agtcaaatcagccagagtagccctgttacgctggttaacttgatcgaacaattgttgacc
cacctcgatttcaagaagtatttggaggaagaatatacagaagagcacgaacaacgatgg
gccaacgtccaggaattcatcaatttagttagcgatttcatgaaagactttggtgcacca
gacgaagacgcacttccggaaattgacaacttggatcaggttaaggacgacgacatgctg
ggccgttttctggccaacgtgtcgctggcgtcggatgcgcagaacaagggcaacacaaca
gaacagaaatctctggtcacaatctcgacaattcacgccgcgaaggggctagaatggcca
gtcgtctttgtaccatctgtttacacaggatcaatccctcactcaagatccgaagacaca
gacgaggaacgacgccttttgtacgtggcaatgacacgagcgcaagcactgctgtatcta
agctgtcccctctacggcacccagggaatgagcagcaaagtcgagctttcgccgtttgtg
gcaccatttgcgtccaaggagtttgccaaaaaaggtccatcattcgatcgagcagttgta
gaaggtgttgcgaaaattcttggccgagacgctccatctgagaagacagtttttggaaag
ctcccaccgatgttctcggtcgaagacgataagttcccaaccgatcctatcgaccccaag
aatgtcgaaaggtatgatgaagaatccggcccacagcatcctcgcgcaccgaagcggcag
cgtgtctcaaaccctaccacttcctataatgaatcagatgagcttccctggcagagagaa
tatgctacaacaatggagcagtcatctgatttcacagtcgctgccttgccaggtttcaca
accgctggggcccacagagtcgcgcttgatgccgcagcagcagctgcaccgcaaccgaca
agttcaaaaccaggcacaaagaagggatcaaccaaacgaggtgttgggcagaaaagtatg
cttggatggctcaatcaaggaccaaacgcccctaaacctccacctgagccgcaaccacaa
ccgcagagtaggtctcttgcgcaggctcggtatcaatccgctttgtcgcgacagaatagc
aggttaccctccctacctgagccgaaaaagccattgattgaccccgaattggcggaacac
aaattaccatctgcacgacctctagcgaaacctaatgtacccaagattaatgacggcggt
ccccagaaagcctattcgtgcttctctagttcacctccacgatctccaccgaaaagagaa
cccgaagaagctgagcaagaagtcctgcctaataagcctgcttcaactcttcatgcgaca
acgtttatgtcggtcaggccgaatggtggtgtcagacggccagttgggctaggaccggca
ccaacgatggaccgattgagaaaaccgttcaaaccgctgacgatgaatcgaccgcaacgg
ccgagcggttga
>Fp157
atgtcctcaactacacaagatacgattcttcaatcgctgaacgaggcgcaacgccgcgct
gtgacttcaaccgcatcaaccgttgcaatcctcgccggtcctggaagtgggaaaacccat
accctaacatcgcgagtagtatggcttatccagaacgttggctaccgtccttccgatgtt
gtcgtcgcaacctttaccgtcaaagccgccagggagatgaaagagcgaatcgggaaaaca
ctaggcgaagaatgtgaaaagaagattgtgcttggaacatttcactcgatcgctcgaaga
tatctgtcaatatacgggaaccgaatcggattggactccaaattcggcatcgcagacgat
ggagactccagagcaattatccagagaatctgcaaaaggctggaacttaatatcgaacca
taccacgccaaatcatggatcagcaaagagaaggcgaaaggtccaaatgccatggcgcca
cctccaacacagaaaggcagaaaagagaacccagcattgaggacatgcttccaggaatac
caggctcagctcaaaagatcgaatctgctggactacgatgatctcctggtcaaatgcgtc
gaattgctccgagaccacccggcctgcgtatccaacgtccagactgtccttattgacgag
tatcaagataccaatggcattcaatacgaactaatgaaactctttgcccaagcaaaacaa
cgaataacgatcgttggcgaccccgatcagagtatctatggctggcgatcagccgaagta
aaaaacctcttccgtttactgcgagaataccccaacacagatgaaatatcactggaagaa
aattatcgttcttcacagtccatccttgatgtatcacttactgtcattcagcaagacaag
aagcgatacaagaaagttctgctgccggtccacactaagggagcgcgaccggtactcagg
acattgaaaagctcgtctgctgaaggcgaatggattgtttcagagatcaagcgagtggtc
atgatgtttggagacatgctcaagtttgaggatgtcgcaatcctcttgagatctgctgcc
ctttcccgacacatcgaatcagccctaggaaaagctggtgttgcataccgaatgatcgga
ggacacaaattctacgaacggaaggagattaaagtgttgatagactatctccgggtagtc
agccagcctgacaacaatgatgcgcttgccaggatcattaatgtacctcgacgaggtatc
ggagaggcaacggtcaagtcacttatcgaagaagcagagcagtccgacatgagtctctgg
accttgattctgaaacactgcagaggcaatcggaaagccaaagctaacatcagacctaaa
atggagcaaaaactcaatacggaactcatccgtaccattacgagtctacaaaaagaagcc
agtcaaatcagccagagtagccctgttacgctggttaacttgatcgaacaattgttgacc
cacctcgatttcaagaagtatttggaggaagaatatacagaagagcacgaacaacgatgg
gccaacgtccaggaattcatcaatttagttagcgatttcatgaaagactttggtgcacca
gacgaagacgcacttccggaaattgacaacttggatcaggttaaggacgacgacatgctg
ggccgttttctggccaacgtgtcgctggcgtcggatgcgcagaacaagggcaacacaaca
gaacagaaatctctggtcacaatctcgacaattcacgccgcgaaggggctagaatggcca
gtcgtctttgtaccatctgtttacacaggatcaatccctcactcaagatccgaagacaca
gacgaggaacgacgccttttgtacgtggcaatgacacgagcgcaagcactgctgtatcta
agctgtcccctctacggcacccagggaatgagcagcaaagtcgagctttcgccgtttgtg
gcaccatttgcgtccaaggagtttgccaaaaaaggtccatcattcgatcgagcagttgta
gaaggtgttgcgaaaattcttggccgagacgctccatctgagaagacagtttttggaaag
ctcccaccgatgttctcggtcgaagacgataagttcccaaccgatcctatcgaccccaag
aatgtcgaaaggtatgatgaagaatccggcccacagcatcctcgcgcaccgaagcggcag
cgtgtctcaaaccctaccacttcctataatgaatcagatgagcttccctggcagagagaa
tatgctacaacaatggagcagtcatctgatttcacagtcgctgccttgccaggtttcaca
accgctggggcccacagagtcgcgcttgatgccgcagcagcagctgcaccgcaaccgaca
agttcaaaaccaggcacaaagaagggatcaaccaaacgaggtgttgggcagaaaagtatg
cttggatggctcaatcaaggaccaaacgcccctaaacctccacctgagccgcaaccacaa
ccgcagagtaggtctcttgcgcaggctcggtatcaatccgctttgtcgcgacagaatagc
aggttaccctccctacctgagccgaaaaagccattgattgaccccgaattggcggaacac
aaattaccatctgcacgacctctagcgaaacctaatgtacccaagattaatgacggcggt
ccccagaaagcctattcgtgcttctctagttcacctccacgatctccaccgaaaagagaa
cccgaagaagctgagcaagaagtcctgcctaataagcctgcttcaactcttcatgcgaca
acgtttatgtcggtcaggccgaatggtggtgtcagacggccagttgggctaggaccggca
ccaacgatggaccgattgagaaaaccgttcaaaccgctgacgatgaatcgaccgcaacgg
ccgagcggttga
>Fp16r
atgtcctcaactacacaagatacgattcttcaatcgctgaacgaggcgcaacgccgcgct
gtgacttcaaccgcatcaaccgttgcaatcctcgccggtcctggaagtgggaaaacccat
accctaacatcgcgagtagtatggcttatccagaacgttggctaccgtccttccgatgtt
gtcgtcgcaacctttaccgtcaaagccgccagggagatgaaagagcgaatcgggaaaaca
ctaggcgaagaatgtgaaaagaagattgtgcttggaacatttcactcgatcgctcgaaga
tatctgtcaatatacgggaaccgaatcggattggactccaaattcggcatcgcagacgat
ggagactccagagcaattatccagagaatctgcaaaaggctggaacttaatatcgaacca
taccacgccaaatcatggatcagcaaagagaaggcgaaaggtccaaatgccatggcgcca
cctccaacacagaaaggcagaaaagagaacccagcattgaggacatgcttccaggaatac
caggctcagctcaaaagatcgaatctgctggactacgatgatctcctggtcaaatgcgtc
gaattgctccgagaccacccggcctgcgtatccaacgtccagactgtccttattgacgag
tatcaagataccaatggcattcaatacgaactaatgaaactctttgcccaagcaaaacaa
cgaataacgatcgttggcgaccccgatcagagtatctatggctggcgatcagccgaagta
aaaaacctcttccgtttactgcgagaataccccaacacagatgaaatatcactggaagaa
aattatcgttcttcacagtccatccttgatgtatcacttactgtcattcagcaagacaag
aagcgatacaagaaagttctgctgccggtccacactaagggagcgcgaccggtactcagg
acattgaaaagctcgtctgctgaaggcgaatggattgtttcagagatcaagcgagtggtc
atgatgtttggagacatgctcaagtttgaggatgtcgcaatcctcttgagatctgctgcc
ctttcccgacacatcgaatcagccctaggaaaagctggtgttgcataccgaatgatcgga
ggacacaaattctacgaacggaaggagattaaagtgttgatagactatctccgggtagtc
agccagcctgacaacaatgatgcgcttgccaggatcattaatgtacctcgacgaggtatc
ggagaggcaacggtcaagtcacttatcgaagaagcagagcagtccgacatgagtctctgg
accttgattctgaaacactgcagaggcaatcggaaagccaaagctaacatcagacctaaa
atggagcaaaaactcaatacggaactcatccgtaccattacgagtctacaaaaagaagcc
agtcaaatcagccagagtagccctgttacgctggttaacttgatcgaacaattgttgacc
cacctcgatttcaagaagtatttggaggaagaatatacagaagagcacgaacaacgatgg
gccaacgtccaggaattcatcaatttagttagcgatttcatgaaagactttggtgcacca
gacgaagacgcacttccggaaattgacaacttggatcaggttaaggacgacgacatgctg
ggccgttttctggccaacgtgtcgctggcgtcggatgcgcagaacaagggcaacacaaca
gaacagaaatctctggtcacaatctcgacaattcacgccgcgaaggggctagaatggcca
gtcgtctttgtaccatctgtttacacaggatcaatccctcactcaagatccgaagacaca
gacgaggaacgacgccttttgtacgtggcaatgacacgagcgcaagcactgctgtatcta
agctgtcccctctacggcacccagggaatgagcagcaaagtcgagctttcgccgtttgtg
gcaccatttgcgtccaaggagtttgccaaaaaaggtccatcattcgatcgagcagttgta
gaaggtgttgcgaaaattcttggccgagacgctccatctgagaagacagtttttggaaag
ctcccaccgatgttctcggtcgaagacgataagttcccaaccgatcctatcgaccccaag
aatgtcgaaaggtatgatgaagaatccggcccacagcatcctcgcgcaccgaagcggcag
cgtgtctcaaaccctaccacttcctataatgaatcagatgagcttccctggcagagagaa
tatgctacaacaatggagcagtcatctgatttcacagtcgctgccttgccaggtttcaca
accgctggggcccacagagtcgcgcttgatgccgcagcagcagctgcaccgcaaccgaca
agttcaaaaccaggcacaaagaagggatcaaccaaacgaggtgttgggcagaaaagtatg
cttggatggctcaatcaaggaccaaacgcccctaaacctccacctgagccgcaaccacaa
ccgcagagtaggtctcttgcgcaggctcggtatcaatccgctttgtcgcgacagaatagc
aggttaccctccctacctgagccgaaaaagccattgattgaccccgaattggcggaacac
aaattaccatctgcacgacctctagcgaaacctaatgtacccaagattaatgacggcggt
ccccagaaagcctattcgtgcttctctagttcacctccacgatctccaccgaaaagagaa
cccgaagaagctgagcaagaagtcctgcctaataagcctgcttcaactcttcatgcgaca
acgtttatgtcggtcaggccgaatggtggtgtcagacggccagttgggctaggaccggca
ccaacgatggaccgattgagaaaaccgttcaaaccgctgacgatgaatcgaccgcaacgg
ccgagcggttga
>Fp1r
atgtcctcaactacacaagatacgattcttcaatcgctgaacgaggcgcaacgccgcgct
gtgacttcaaccgcatcaaccgttgcaatcctcgccggtcctggaagtgggaaaacccat
accctaacatcgcgagtagtatggcttatccagaacgttggctaccgtccttccgatgtt
gtcgtcgcaacctttaccgtcaaagccgccagggagatgaaagagcgaatcgggaaaaca
ctaggcgaagaatgtgaaaagaagattgtgcttggaacatttcactcgatcgctcgaaga
tatctgtcaatatacgggaaccgaatcggattggactccaaattcggcatcgcagacgat
ggagactccagagcaattatccagagaatctgcaaaaggctggaacttaatatcgaacca
taccacgccaaatcatggatcagcaaagagaaggcgaaaggtccaaatgccatggcgcca
cctccaacacagaaaggcagaaaagagaacccagcattgaggacatgcttccaggaatac
caggctcagctcaaaagatcgaatctgctggactacgatgatctcctggtcaaatgcgtc
gaattgctccgagaccacccggcctgcgtatccaacgtccagactgtccttattgacgag
tatcaagataccaatggcattcaatacgaactaatgaaactctttgcccaagcaaaacaa
cgaataacgatcgttggcgaccccgatcagagtatctatggctggcgatcagccgaagta
aaaaacctcttccgtttactgcgagaataccccaacacagatgaaatatcactggaagaa
aattatcgttcttcacagtccatccttgatgtatcacttactgtcattcagcaagacaag
aagcgatacaagaaagttctgctgccggtccacactaagggagcgcgaccggtactcagg
acattgaaaagctcgtctgctgaaggcgaatggattgtttcagagatcaagcgagtggtc
atgatgtttggagacatgctcaagtttgaggatgtcgcaatcctcttgagatctgctgcc
ctttcccgacacatcgaatcagccctaggaaaagctggtgttgcataccgaatgatcgga
ggacacaaattctacgaacggaaggagattaaagtgttgatagactatctccgggtagtc
agccagcctgacaacaatgatgcgcttgccaggatcattaatgtacctcgacgaggtatc
ggagaggcaacggtcaagtcacttatcgaagaagcagagcagtccgacatgagtctctgg
accttgattctgaaacactgcagaggcaatcggaaagccaaagctaacatcagacctaaa
atggagcaaaaactcaatacggaactcatccgtaccattacgagtctacaaaaagaagcc
agtcaaatcagccagagtagccctgttacgctggttaacttgatcgaacaattgttgacc
cacctcgatttcaagaagtatttggaggaagaatatacagaagagcacgaacaacgatgg
gccaacgtccaggaattcatcaatttagttagcgatttcatgaaagactttggtgcacca
gacgaagacgcacttccggaaattgacaacttggatcaggttaaggacgacgacatgctg
ggccgttttctggccaacgtgtcgctggcgtcggatgcgcagaacaagggcaacacaaca
gaacagaaatctctggtcacaatctcgacaattcacgccgcgaaggggctagaatggcca
gtcgtctttgtaccatctgtttacacaggatcaatccctcactcaagatccgaagacaca
gacgaggaacgacgccttttgtacgtggcaatgacacgagcgcaagcactgctgtatcta
agctgtcccctctacggcacccagggaatgagcagcaaagtcgagctttcgccgtttgtg
gcaccatttgcgtccaaggagtttgccaaaaaaggtccatcattcgatcgagcagttgta
gaaggtgttgcgaaaattcttggccgagacgctccatctgagaagacagtttttggaaag
ctcccaccgatgttctcggtcgaagacgataagttcccaaccgatcctatcgaccccaag
aatgtcgaaaggtatgatgaagaatccggcccacagcatcctcgcgcaccgaagcggcag
cgtgtctcaaaccctaccacttcctataatgaatcagatgagcttccctggcagagagaa
tatgctacaacaatggagcagtcatctgatttcacagtcgctgccttgccaggtttcaca
accgctggggcccacagagtcgcgcttgatgccgcagcagcagctgcaccgcaaccgaca
agttcaaaaccaggcacaaagaagggatcaaccaaacgaggtgttgggcagaaaagtatg
cttggatggctcaatcaaggaccaaacgcccctaaacctccacctgagccgcaaccacaa
ccgcagagtaggtctcttgcgcaggctcggtatcaatccgctttgtcgcgacagaatagc
aggttaccctccctacctgagccgaaaaagccattgattgaccccgaattggcggaacac
aaattaccatctgcacgacctctagcgaaacctaatgtacccaagattaatgacggcggt
ccccagaaagcctattcgtgcttctctagttcacctccacgatctccaccgaaaagagaa
cccgaagaagctgagcaagaagtcctgcctaataagcctgcttcaactcttcatgcgaca
acgtttatgtcggtcaggccgaatggtggtgtcagacggccagttgggctaggaccggca
ccaacgatggaccgattgagaaaaccgttcaaaccgctgacgatgaatcgaccgcaacgg
ccgagcggttga
>Fp21r
atgtcctcaactacacaagatacgattcttcaatcgctgaacgaggcgcaacgccgcgct
gtgacttcaaccgcatcaaccgttgcaatcctcgccggtcctggaagtgggaaaacccat
accctaacatcgcgagtagtatggcttatccagaacgttggctaccgtccttccgatgtt
gtcgtcgcaacctttaccgtcaaagccgccagggagatgaaagagcgaatcgggaaaaca
ctaggcgaagaatgtgaaaagaagattgtgcttggaacatttcactcgatcgctcgaaga
tatctgtcaatatacgggaaccgaatcggattggactccaaattcggcatcgcagacgat
ggagactccagagcaattatccagagaatctgcaaaaggctggaacttaatatcgaacca
taccacgccaaatcatggatcagcaaagagaaggcgaaaggtccaaatgccatggcgcca
cctccaacacagaaaggcagaaaagagaacccagcattgaggacatgcttccaggaatac
caggctcagctcaaaagatcgaatctgctggactacgatgatctcctggtcaaatgcgtc
gaattgctccgagaccacccggcctgcgtatccaacgtccagactgtccttattgacgag
tatcaagataccaatggcattcaatacgaactaatgaaactctttgcccaagcaaaacaa
cgaataacgatcgttggcgaccccgatcagagtatctatggctggcgatcagccgaagta
aaaaacctcttccgtttactgcgagaataccccaacacagatgaaatatcactggaagaa
aattatcgttcttcacagtccatccttgatgtatcacttactgtcattcagcaagacaag
aagcgatacaagaaagttctgctgccggtccacactaagggagcgcgaccggtactcagg
acattgaaaagctcgtctgctgaaggcgaatggattgtttcagagatcaagcgagtggtc
atgatgtttggagacatgctcaagtttgaggatgtcgcaatcctcttgagatctgctgcc
ctttcccgacacatcgaatcagccctaggaaaagctggtgttgcataccgaatgatcgga
ggacacaaattctacgaacggaaggagattaaagtgttgatagactatctccgggtagtc
agccagcctgacaacaatgatgcgcttgccaggatcattaatgtacctcgacgaggtatc
ggagaggcaacggtcaagtcacttatcgaagaagcagagcagtccgacatgagtctctgg
accttgattctgaaacactgcagaggcaatcggaaagccaaagctaacatcagacctaaa
atggagcaaaaactcaatacggaactcatccgtaccattacgagtctacaaaaagaagcc
agtcaaatcagccagagtagccctgttacgctggttaacttgatcgaacaattgttgacc
cacctcgatttcaagaagtatttggaggaagaatatacagaagagcacgaacaacgatgg
gccaacgtccaggaattcatcaatttagttagcgatttcatgaaagactttggtgcacca
gacgaagacgcacttccggaaattgacaacttggatcaggttaaggacgacgacatgctg
ggccgttttctggccaacgtgtcgctggcgtcggatgcgcagaacaagggcaacacaaca
gaacagaaatctctggtcacaatctcgacaattcacgccgcgaaggggctagaatggcca
gtcgtctttgtaccatctgtttacacaggatcaatccctcactcaagatccgaagacaca
gacgaggaacgacgccttttgtacgtggcaatgacacgagcgcaagcactgctgtatcta
agctgtcccctctacggcacccagggaatgagcagcaaagtcgagctttcgccgtttgtg
gcaccatttgcgtccaaggagtttgccaaaaaaggtccatcattcgatcgagcagttgta
gaaggtgttgcgaaaattcttggccgagacgctccatctgagaagacagtttttggaaag
ctcccaccgatgttctcggtcgaagacgataagttcccaaccgatcctatcgaccccaag
aatgtcgaaaggtatgatgaagaatccggcccacagcatcctcgcgcaccgaagcggcag
cgtgtctcaaaccctaccacttcctataatgaatcagatgagcttccctggcagagagaa
tatgctacaacaatggagcagtcatctgatttcacagtcgctgccttgccaggtttcaca
accgctggggcccacagagtcgcgcttgatgccgcagcagcagctgcaccgcaaccgaca
agttcaaaaccaggcacaaagaagggatcaaccaaacgaggtgttgggcagaaaagtatg
cttggatggctcaatcaaggaccaaacgcccctaaacctccacctgagccgcaaccacaa
ccgcagagtaggtctcttgcgcaggctcggtatcaatccgctttgtcgcgacagaatagc
aggttaccctccctacctgagccgaaaaagccattgattgaccccgaattggcggaacac
aaattaccatctgcacgacctctagcgaaacctaatgtacccaagattaatgacggcggt
ccccagaaagcctattcgtgcttctctagttcacctccacgatctccaccgaaaagagaa
cccgaagaagctgagcaagaagtcctgcctaataagcctgcttcaactcttcatgcgaca
acgtttatgtcggtcaggccgaatggtggtgtcagacggccagttgggctaggaccggca
ccaacgatggaccgattgagaaaaccgttcaaaccgctgacgatgaatcgaccgcaacgg
ccgagcggttga
>Fp24r
atgtcctcaactacacaagatacgattcttcaatcgctgaacgaggcgcaacgccgcgct
gtgacttcaaccgcatcaaccgttgcaatcctcgccggtcctggaagtgggaaaacccat
accctaacatcgcgagtagtatggcttatccagaacgttggctaccgtccttccgatgtt
gtcgtcgcaacctttaccgtcaaagccgccagggagatgaaagagcgaatcgggaaaaca
ctaggcgaagaatgtgaaaagaagattgtgcttggaacatttcactcgatcgctcgaaga
tatctgtcaatatacgggaaccgaatcggattggactccaaattcggcatcgcagacgat
ggagactccagagcaattatccagagaatctgcaaaaggctggaacttaatatcgaacca
taccacgccaaatcatggatcagcaaagagaaggcgaaaggtccaaatgccatggcgcca
cctccaacacagaaaggcagaaaagagaacccagcattgaggacatgcttccaggaatac
caggctcagctcaaaagatcgaatctgctggactacgatgatctcctggtcaaatgcgtc
gaattgctccgagaccacccggcctgcgtatccaacgtccagactgtccttattgacgag
tatcaagataccaatggcattcaatacgaactaatgaaactctttgcccaagcaaaacaa
cgaataacgatcgttggcgaccccgatcagagtatctatggctggcgatcagccgaagta
aaaaacctcttccgtttactgcgagaataccccaacacagatgaaatatcactggaagaa
aattatcgttcttcacagtccatccttgatgtatcacttactgtcattcagcaagacaag
aagcgatacaagaaagttctgctgccggtccacactaagggagcgcgaccggtactcagg
acattgaaaagctcgtctgctgaaggcgaatggattgtttcagagatcaagcgagtggtc
atgatgtttggagacatgctcaagtttgaggatgtcgcaatcctcttgagatctgctgcc
ctttcccgacacatcgaatcagccctaggaaaagctggtgttgcataccgaatgatcgga
ggacacaaattctacgaacggaaggagattaaagtgttgatagactatctccgggtagtc
agccagcctgacaacaatgatgcgcttgccaggatcattaatgtacctcgacgaggtatc
ggagaggcaacggtcaagtcacttatcgaagaagcagagcagtccgacatgagtctctgg
accttgattctgaaacactgcagaggcaatcggaaagccaaagctaacatcagacctaaa
atggagcaaaaactcaatacggaactcatccgtaccattacgagtctacaaaaagaagcc
agtcaaatcagccagagtagccctgttacgctggttaacttgatcgaacaattgttgacc
cacctcgatttcaagaagtatttggaggaagaatatacagaagagcacgaacaacgatgg
gccaacgtccaggaattcatcaatttagttagcgatttcatgaaagactttggtgcacca
gacgaagacgcacttccggaaattgacaacttggatcaggttaaggacgacgacatgctg
ggccgttttctggccaacgtgtcgctggcgtcggatgcgcagaacaagggcaacacaaca
gaacagaaatctctggtcacaatctcgacaattcacgccgcgaaggggctagaatggcca
gtcgtctttgtaccatctgtttacacaggatcaatccctcactcaagatccgaagacaca
gacgaggaacgacgccttttgtacgtggcaatgacacgagcgcaagcactgctgtatcta
agctgtcccctctacggcacccagggaatgagcagcaaagtcgagctttcgccgtttgtg
gcaccatttgcgtccaaggagtttgccaaaaaaggtccatcattcgatcgagcagttgta
gaaggtgttgcgaaaattcttggccgagacgctccatctgagaagacagtttttggaaag
ctcccaccgatgttctcggtcgaagacgataagttcccaaccgatcctatcgaccccaag
aatgtcgaaaggtatgatgaagaatccggcccacagcatcctcgcgcaccgaagcggcag
cgtgtctcaaaccctaccacttcctataatgaatcagatgagcttccctggcagagagaa
tatgctacaacaatggagcagtcatctgatttcacagtcgctgccttgccaggtttcaca
accgctggggcccacagagtcgcgcttgatgccgcagcagcagctgcaccgcaaccgaca
agttcaaaaccaggcacaaagaagggatcaaccaaacgaggtgttgggcagaaaagtatg
cttggatggctcaatcaaggaccaaacgcccctaaacctccacctgagccgcaaccacaa
ccgcagagtaggtctcttgcgcaggctcggtatcaatccgctttgtcgcgacagaatagc
aggttaccctccctacctgagccgaaaaagccattgattgaccccgaattggcggaacac
aaattaccatctgcacgacctctagcgaaacctaatgtacccaagattaatgacggcggt
ccccagaaagcctattcgtgcttctctagttcacctccacgatctccaccgaaaagagaa
cccgaagaagctgagcaagaagtcctgcctaataagcctgcttcaactcttcatgcgaca
acgtttatgtcggtcaggccgaatggtggtgtcagacggccagttgggctaggaccggca
ccaacgatggaccgattgagaaaaccgttcaaaccgctgacgatgaatcgaccgcaacgg
ccgagcggttga
>Fp2516
atgtcctcaactacacaagatacgattcttcaatcgctgaacgaggcgcaacgccgcgct
gtgacttcaaccgcatcaaccgttgcaatcctcgccggtcctggaagtgggaaaacccat
accctaacatcgcgagtagtatggcttatccagaacgttggctaccgtccttccgatgtt
gtcgtcgcaacctttaccgtcaaagccgccagggagatgaaagagcgaatcgggaaaaca
ctaggcgaagaatgtgaaaagaagattgtgcttggaacatttcactcgatcgctcgaaga
tatctgtcaatatacgggaaccgaatcggattggactccaaattcggcatcgcagacgat
ggagactccagagcaattatccagagaatctgcaaaaggctggaacttaatatcgaacca
taccacgccaaatcatggatcagcaaagagaaggcgaaaggtccaaatgccatggcgcca
cctccaacacagaaaggcagaaaagagaacccagcattgaggacatgcttccaggaatac
caggctcagctcaaaagatcgaatctgctggactacgatgatctcctggtcaaatgcgtc
gaattgctccgagaccacccggcctgcgtatccaacgtccagactgtccttattgacgag
tatcaagataccaatggcattcaatacgaactaatgaaactctttgcccaagcaaaacaa
cgaataacgatcgttggcgaccccgatcagagtatctatggctggcgatcagccgaagta
aaaaacctcttccgtttactgcgagaataccccaacacagatgaaatatcactggaagaa
aattatcgttcttcacagtccatccttgatgtatcacttactgtcattcagcaagacaag
aagcgatacaagaaagttctgctgccggtccacactaagggagcgcgaccggtactcagg
acattgaaaagctcgtctgctgaaggcgaatggattgtttcagagatcaagcgagtggtc
atgatgtttggagacatgctcaagtttgaggatgtcgcaatcctcttgagatctgctgcc
ctttcccgacacatcgaatcagccctaggaaaagctggtgttgcataccgaatgatcgga
ggacacaaattctacgaacggaaggagattaaagtgttgatagactatctccgggtagtc
agccagcctgacaacaatgatgcgcttgccaggatcattaatgtacctcgacgaggtatc
ggagaggcaacggtcaagtcacttatcgaagaagcagagcagtccgacatgagtctctgg
accttgattctgaaacactgcagaggcaatcggaaagccaaagctaacatcagacctaaa
atggagcaaaaactcaatacggaactcatccgtaccattacgagtctacaaaaagaagcc
agtcaaatcagccagagtagccctgttacgctggttaacttgatcgaacaattgttgacc
cacctcgatttcaagaagtatttggaggaagaatatacagaagagcacgaacaacgatgg
gccaacgtccaggaattcatcaatttagttagcgatttcatgaaagactttggtgcacca
gacgaagacgcacttccggaaattgacaacttggatcaggttaaggacgacgacatgctg
ggccgttttctggccaacgtgtcgctggcgtcggatgcgcagaacaagggcaacacaaca
gaacagaaatctctggtcacaatctcgacaattcacgccgcgaaggggctagaatggcca
gtcgtctttgtaccatctgtttacacaggatcaatccctcactcaagatccgaagacaca
gacgaggaacgacgccttttgtacgtggcaatgacacgagcgcaagcactgctgtatcta
agctgtcccctctacggcacccagggaatgagcagcaaagtcgagctttcgccgtttgtg
gcaccatttgcgtccaaggagtttgccaaaaaaggtccatcattcgatcgagcagttgta
gaaggtgttgcgaaaattcttggccgagacgctccatctgagaagacagtttttggaaag
ctcccaccgatgttctcggtcgaagacgataagttcccaaccgatcctatcgaccccaag
aatgtcgaaaggtatgatgaagaatccggcccacagcatcctcgcgcaccgaagcggcag
cgtgtctcaaaccctaccacttcctataatgaatcagatgagcttccctggcagagagaa
tatgctacaacaatggagcagtcatctgatttcacagtcgctgccttgccaggtttcaca
accgctggggcccacagagtcgcgcttgatgccgcagcagcagctgcaccgcaaccgaca
agttcaaaaccaggcacaaagaagggatcaaccaaacgaggtgttgggcagaaaagtatg
cttggatggctcaatcaaggaccaaacgcccctaaacctccacctgagccgcaaccacaa
ccgcagagtaggtctcttgcgcaggctcggtatcaatccgctttgtcgcgacagaatagc
aggttaccctccctacctgagccgaaaaagccattgattgaccccgaattggcggaacac
aaattaccatctgcacgacctctagcgaaacctaatgtacccaagattaatgacggcggt
ccccagaaagcctattcgtgcttctctagttcacctccacgatctccaccgaaaagagaa
cccgaagaagctgagcaagaagtcctgcctaataagcctgcttcaactcttcatgcgaca
acgtttatgtcggtcaggccgaatggtggtgtcagacggccagttgggctaggaccggca
ccaacgatggaccgattgagaaaaccgttcaaaccgctgacgatgaatcgaccgcaacgg
ccgagcggttga
>Fp26r
atgtcctcaactacacaagatacgattcttcaatcgctgaacgaggcgcaacgccgcgct
gtgacttcaaccgcatcaaccgttgcaatcctcgccggtcctggaagtgggaaaacccat
accctaacatcgcgagtagtatggcttatccagaacgttggctaccgtccttccgatgtt
gtcgtcgcaacctttaccgtcaaagccgccagggagatgaaagagcgaatcgggaaaaca
ctaggcgaagaatgtgaaaagaagattgtgcttggaacatttcactcgatcgctcgaaga
tatctgtcaatatacgggaaccgaatcggattggactccaaattcggcatcgcagacgat
ggagactccagagcaattatccagagaatctgcaaaaggctggaacttaatatcgaacca
taccacgccaaatcatggatcagcaaagagaaggcgaaaggtccaaatgccatggcgcca
cctccaacacagaaaggcagaaaagagaacccagcattgaggacatgcttccaggaatac
caggctcagctcaaaagatcgaatctgctggactacgatgatctcctggtcaaatgcgtc
gaattgctccgagaccacccggcctgcgtatccaacgtccagactgtccttattgacgag
tatcaagataccaatggcattcaatacgaactaatgaaactctttgcccaagcaaaacaa
cgaataacgatcgttggcgaccccgatcagagtatctatggctggcgatcagccgaagta
aaaaacctcttccgtttactgcgagaataccccaacacagatgaaatatcactggaagaa
aattatcgttcttcacagtccatccttgatgtatcacttactgtcattcagcaagacaag
aagcgatacaagaaagttctgctgccggtccacactaagggagcgcgaccggtactcagg
acattgaaaagctcgtctgctgaaggcgaatggattgtttcagagatcaagcgagtggtc
atgatgtttggagacatgctcaagtttgaggatgtcgcaatcctcttgagatctgctgcc
ctttcccgacacatcgaatcagccctaggaaaagctggtgttgcataccgaatgatcgga
ggacacaaattctacgaacggaaggagattaaagtgttgatagactatctccgggtagtc
agccagcctgacaacaatgatgcgcttgccaggatcattaatgtacctcgacgaggtatc
ggagaggcaacggtcaagtcacttatcgaagaagcagagcagtccgacatgagtctctgg
accttgattctgaaacactgcagaggcaatcggaaagccaaagctaacatcagacctaaa
atggagcaaaaactcaatacggaactcatccgtaccattacgagtctacaaaaagaagcc
agtcaaatcagccagagtagccctgttacgctggttaacttgatcgaacaattgttgacc
cacctcgatttcaagaagtatttggaggaagaatatacagaagagcacgaacaacgatgg
gccaacgtccaggaattcatcaatttagttagcgatttcatgaaagactttggtgcacca
gacgaagacgcacttccggaaattgacaacttggatcaggttaaggacgacgacatgctg
ggccgttttctggccaacgtgtcgctggcgtcggatgcgcagaacaagggcaacacaaca
gaacagaaatctctggtcacaatctcgacaattcacgccgcgaaggggctagaatggcca
gtcgtctttgtaccatctgtttacacaggatcaatccctcactcaagatccgaagacaca
gacgaggaacgacgccttttgtacgtggcaatgacacgagcgcaagcactgctgtatcta
agctgtcccctctacggcacccagggaatgagcagcaaagtcgagctttcgccgtttgtg
gcaccatttgcgtccaaggagtttgccaaaaaaggtccatcattcgatcgagcagttgta
gaaggtgttgcgaaaattcttggccgagacgctccatctgagaagacagtttttggaaag
ctcccaccgatgttctcggtcgaagacgataagttcccaaccgatcctatcgaccccaag
aatgtcgaaaggtatgatgaagaatccggcccacagcatcctcgcgcaccgaagcggcag
cgtgtctcaaaccctaccacttcctataatgaatcagatgagcttccctggcagagagaa
tatgctacaacaatggagcagtcatctgatttcacagtcgctgccttgccaggtttcaca
accgctggggcccacagagtcgcgcttgatgccgcagcagcagctgcaccgcaaccgaca
agttcaaaaccaggcacaaagaagggatcaaccaaacgaggtgttgggcagaaaagtatg
cttggatggctcaatcaaggaccaaacgcccctaaacctccacctgagccgcaaccacaa
ccgcagagtaggtctcttgcgcaggctcggtatcaatccgctttgtcgcgacagaatagc
aggttaccctccctacctgagccgaaaaagccattgattgaccccgaattggcggaacac
aaattaccatctgcacgacctctagcgaaacctaatgtacccaagattaatgacggcggt
ccccagaaagcctattcgtgcttctctagttcacctccacgatctccaccgaaaagagaa
cccgaagaagctgagcaagaagtcctgcctaataagcctgcttcaactcttcatgcgaca
acgtttatgtcggtcaggccgaatggtggtgtcagacggccagttgggctaggaccggca
ccaacgatggaccgattgagaaaaccgttcaaaccgctgacgatgaatcgaccgcaacgg
ccgagcggttga
>Fp33
atgtcctcaactacacaagatacgattcttcaatcgctgaacgaggcgcaacgccgcgct
gtgacttcaaccgcatcaaccgttgcaatcctcgccggtcctggaagtgggaaaacccat
accctaacatcgcgagtagtatggcttatccagaacgttggctaccgtccttccgatgtt
gtcgtcgcaacctttaccgtcaaagccgccagggagatgaaagagcgaatcgggaaaaca
ctaggcgaagaatgtgaaaagaagattgtgcttggaacatttcactcgatcgctcgaaga
tatctgtcaatatacgggaaccgaatcggattggactccaaattcggcatcgcagacgat
ggagactccagagcaattatccagagaatctgcaaaaggctggaacttaatatcgaacca
taccacgccaaatcatggatcagcaaagagaaggcgaaaggtccaaatgccatggcgcca
cctccaacacagaaaggcagaaaagagaacccagcattgaggacatgcttccaggaatac
caggctcagctcaaaagatcgaatctgctggactacgatgatctcctggtcaaatgcgtc
gaattgctccgagaccacccggcctgcgtatccaacgtccagactgtccttattgacgag
tatcaagataccaatggcattcaatacgaactaatgaaactctttgcccaagcaaaacaa
cgaataacgatcgttggcgaccccgatcagagtatctatggctggcgatcagccgaagta
aaaaacctcttccgtttactgcgagaataccccaacacagatgaaatatcactggaagaa
aattatcgttcttcacagtccatccttgatgtatcacttactgtcattcagcaagacaag
aagcgatacaagaaagttctgctgccggtccacactaagggagcgcgaccggtactcagg
acattgaaaagctcgtctgctgaaggcgaatggattgtttcagagatcaagcgagtggtc
atgatgtttggagacatgctcaagtttgaggatgtcgcaatcctcttgagatctgctgcc
ctttcccgacacatcgaatcagccctaggaaaagctggtgttgcataccgaatgatcgga
ggacacaaattctacgaacggaaggagattaaagtgttgatagactatctccgggtagtc
agccagcctgacaacaatgatgcgcttgccaggatcattaatgtacctcgacgaggtatc
ggagaggcaacggtcaagtcacttatcgaagaagcagagcagtccgacatgagtctctgg
accttgattctgaaacactgcagaggcaatcggaaagccaaagctaacatcagacctaaa
atggagcaaaaactcaatacggaactcatccgtaccattacgagtctacaaaaagaagcc
agtcaaatcagccagagtagccctgttacgctggttaacttgatcgaacaattgttgacc
cacctcgatttcaagaagtatttggaggaagaatatacagaagagcacgaacaacgatgg
gccaacgtccaggaattcatcaatttagttagcgatttcatgaaagactttggtgcacca
gacgaagacgcacttccggaaattgacaacttggatcaggttaaggacgacgacatgctg
ggccgttttctggccaacgtgtcgctggcgtcggatgcgcagaacaagggcaacacaaca
gaacagaaatctctggtcacaatctcgacaattcacgccgcgaaggggctagaatggcca
gtcgtctttgtaccatctgtttacacaggatcaatccctcactcaagatccgaagacaca
gacgaggaacgacgccttttgtacgtggcaatgacacgagcgcaagcactgctgtatcta
agctgtcccctctacggcacccagggaatgagcagcaaagtcgagctttcgccgtttgtg
gcaccatttgcgtccaaggagtttgccaaaaaaggtccatcattcgatcgagcagttgta
gaaggtgttgcgaaaattcttggccgagacgctccatctgagaagacagtttttggaaag
ctcccaccgatgttctcggtcgaagacgataagttcccaaccgatcctatcgaccccaag
aatgtcgaaaggtatgatgaagaatccggcccacagcatcctcgcgcaccgaagcggcag
cgtgtctcaaaccctaccacttcctataatgaatcagatgagcttccctggcagagagaa
tatgctacaacaatggagcagtcatctgatttcacagtcgctgccttgccaggtttcaca
accgctggggcccacagagtcgcgcttgatgccgcagcagcagctgcaccgcaaccgaca
agttcaaaaccaggcacaaagaagggatcaaccaaacgaggtgttgggcagaaaagtatg
cttggatggctcaatcaaggaccaaacgcccctaaacctccacctgagccgcaaccacaa
ccgcagagtaggtctcttgcgcaggctcggtatcaatccgctttgtcgcgacagaatagc
aggttaccctccctacctgagccgaaaaagccattgattgaccccgaattggcggaacac
aaattaccatctgcacgacctctagcgaaacctaatgtacccaagattaatgacggcggt
ccccagaaagcctattcgtgcttctctagttcacctccacgatctccaccgaaaagagaa
cccgaagaagctgagcaagaagtcctgcctaataagcctgcttcaactcttcatgcgaca
acgtttatgtcggtcaggccgaatggtggtgtcagacggccagttgggctaggaccggca
ccaacgatggaccgattgagaaaaccgttcaaaccgctgacgatgaatcgaccgcaacgg
ccgagcggttga
>Fp34
atgtcctcaactacacaagatacgattcttcaatcgctgaacgaggcgcaacgccgcgct
gtgacttcaaccgcatcaaccgttgcaatcctcgccggtcctggaagtgggaaaacccat
accctaacatcgcgagtagtatggcttatccagaacgttggctaccgtccttccgatgtt
gtcgtcgcaacctttaccgtcaaagccgccagggagatgaaagagcgaatcgggaaaaca
ctaggcgaagaatgtgaaaagaagattgtgcttggaacatttcactcgatcgctcgaaga
tatctgtcaatatacgggaaccgaatcggattggactccaaattcggcatcgcagacgat
ggagactccagagcaattatccagagaatctgcaaaaggctggaacttaatatcgaacca
taccacgccaaatcatggatcagcaaagagaaggcgaaaggtccaaatgccatggcgcca
cctccaacacagaaaggcagaaaagagaacccagcattgaggacatgcttccaggaatac
caggctcagctcaaaagatcgaatctgctggactacgatgatctcctggtcaaatgcgtc
gaattgctccgagaccacccggcctgcgtatccaacgtccagactgtccttattgacgag
tatcaagataccaatggcattcaatacgaactaatgaaactctttgcccaagcaaaacaa
cgaataacgatcgttggcgaccccgatcagagtatctatggctggcgatcagccgaagta
aaaaacctcttccgtttactgcgagaataccccaacacagatgaaatatcactggaagaa
aattatcgttcttcacagtccatccttgatgtatcacttactgtcattcagcaagacaag
aagcgatacaagaaagttctgctgccggtccacactaagggagcgcgaccggtactcagg
acattgaaaagctcgtctgctgaaggcgaatggattgtttcagagatcaagcgagtggtc
atgatgtttggagacatgctcaagtttgaggatgtcgcaatcctcttgagatctgctgcc
ctttcccgacacatcgaatcagccctaggaaaagctggtgttgcataccgaatgatcgga
ggacacaaattctacgaacggaaggagattaaagtgttgatagactatctccgggtagtc
agccagcctgacaacaatgatgcgcttgccaggatcattaatgtacctcgacgaggtatc
ggagaggcaacggtcaagtcacttatcgaagaagcagagcagtccgacatgagtctctgg
accttgattctgaaacactgcagaggcaatcggaaagccaaagctaacatcagacctaaa
atggagcaaaaactcaatacggaactcatccgtaccattacgagtctacaaaaagaagcc
agtcaaatcagccagagtagccctgttacgctggttaacttgatcgaacaattgttgacc
cacctcgatttcaagaagtatttggaggaagaatatacagaagagcacgaacaacgatgg
gccaacgtccaggaattcatcaatttagttagcgatttcatgaaagactttggtgcacca
gacgaagacgcacttccggaaattgacaacttggatcaggttaaggacgacgacatgctg
ggccgttttctggccaacgtgtcgctggcgtcggatgcgcagaacaagggcaacacaaca
gaacagaaatctctggtcacaatctcgacaattcacgccgcgaaggggctagaatggcca
gtcgtctttgtaccatctgtttacacaggatcaatccctcactcaagatccgaagacaca
gacgaggaacgacgccttttgtacgtggcaatgacacgagcgcaagcactgctgtatcta
agctgtcccctctacggcacccagggaatgagcagcaaagtcgagctttcgccgtttgtg
gcaccatttgcgtccaaggagtttgccaaaaaaggtccatcattcgatcgagcagttgta
gaaggtgttgcgaaaattcttggccgagacgctccatctgagaagacagtttttggaaag
ctcccaccgatgttctcggtcgaagacgataagttcccaaccgatcctatcgaccccaag
aatgtcgaaaggtatgatgaagaatccggcccacagcatcctcgcgcaccgaagcggcag
cgtgtctcaaaccctaccacttcctataatgaatcagatgagcttccctggcagagagaa
tatgctacaacaatggagcagtcatctgatttcacagtcgctgccttgccaggtttcaca
accgctggggcccacagagtcgcgcttgatgccgcagcagcagctgcaccgcaaccgaca
agttcaaaaccaggcacaaagaagggatcaaccaaacgaggtgttgggcagaaaagtatg
cttggatggctcaatcaaggaccaaacgcccctaaacctccacctgagccgcaaccacaa
ccgcagagtaggtctcttgcgcaggctcggtatcaatccgctttgtcgcgacagaatagc
aggttaccctccctacctgagccgaaaaagccattgattgaccccgaattggcggaacac
aaattaccatctgcacgacctctagcgaaacctaatgtacccaagattaatgacggcggt
ccccagaaagcctattcgtgcttctctagttcacctccacgatctccaccgaaaagagaa
cccgaagaagctgagcaagaagtcctgcctaataagcctgcttcaactcttcatgcgaca
acatttatgtcggtcaggccgaatggtggtgtcagacggccagttgggctaggaccggca
ccaacgatggaccgattgagaaaaccgttcaaaccgctgacgatgaatcgaccgcaacgg
ccgagcggttga
>Fp35
atgtcctcaactacacaagatacgattcttcaatcgctgaacgaggcgcaacgccgcgct
gtgacttcaaccgcatcaaccgttgcaatcctcgccggtcctggaagtgggaaaacccat
accctaacatcgcgagtagtatggcttatccagaacgttggctaccgtccttccgatgtt
gtcgtcgcaacctttaccgtcaaagccgccagggagatgaaagagcgaatcgggaaaaca
ctaggcgaagaatgtgaaaagaagattgtgcttggaacatttcactcgatcgctcgaaga
tatctgtcaatatacgggaaccgaatcggattggactccaaattcggcatcgcagacgat
ggagactccagagcaattatccagagaatctgcaaaaggctggaacttaatatcgaacca
taccacgccaaatcatggatcagcaaagagaaggcgaaaggtccaaatgccatggcgcca
cctccaacacagaaaggcagaaaagagaacccagcattgaggacatgcttccaggaatac
caggctcagctcaaaagatcgaatctgctggactacgatgatctcctggtcaaatgcgtc
gaattgctccgagaccacccggcctgcgtatccaacgtccagactgtccttattgacgag
tatcaagataccaatggcattcaatacgaactaatgaaactctttgcccaagcaaaacaa
cgaataacgatcgttggcgaccccgatcagagtatctatggctggcgatcagccgaagta
aaaaacctcttccgtttactgcgagaataccccaacacagatgaaatatcactggaagaa
aattatcgttcttcacagtccatccttgatgtatcacttactgtcattcagcaagacaag
aagcgatacaagaaagttctgctgccggtccacactaagggagcgcgaccggtactcagg
acattgaaaagctcgtctgctgaaggcgaatggattgtttcagagatcaagcgagtggtc
atgatgtttggagacatgctcaagtttgaggatgtcgcaatcctcttgagatctgctgcc
ctttcccgacacatcgaatcagccctaggaaaagctggtgttgcataccgaatgatcgga
ggacacaaattctacgaacggaaggagattaaagtgttgatagactatctccgggtagtc
agccagcctgacaacaatgatgcgcttgccaggatcattaatgtacctcgacgaggtatc
ggagaggcaacggtcaagtcacttatcgaagaagcagagcagtccgacatgagtctctgg
accttgattctgaaacactgcagaggcaatcggaaagccaaagctaacatcagacctaaa
atggagcaaaaactcaatacggaactcatccgtaccattacgagtctacaaaaagaagcc
agtcaaatcagccagagtagccctgttacgctggttaacttgatcgaacaattgttgacc
cacctcgatttcaagaagtatttggaggaagaatatacagaagagcacgaacaacgatgg
gccaacgtccaggaattcatcaatttagttagcgatttcatgaaagactttggtgcacca
gacgaagacgcacttccggaaattgacaacttggatcaggttaaggacgacgacatgctg
ggccgttttctggccaacgtgtcgctggcgtcggatgcgcagaacaagggcaacacaaca
gaacagaaatctctggtcacaatctcgacaattcacgccgcgaaggggctagaatggcca
gtcgtctttgtaccatctgtttacacaggatcaatccctcactcaagatccgaagacaca
gacgaggaacgacgccttttgtacgtggcaatgacacgagcgcaagcactgctgtatcta
agctgtcccctctacggcacccagggaatgagcagcaaagtcgagctttcgccgtttgtg
gcaccatttgcgtccaaggagtttgccaaaaaaggtccatcattcgatcgagcagttgta
gaaggtgttgcgaaaattcttggccgagacgctccatctgagaagacagtttttggaaag
ctcccaccgatgttctcggtcgaagacgataagttcccaaccgatcctatcgaccccaag
aatgtcgaaaggtatgatgaagaatccggcccacagcatcctcgcgcaccgaagcggcag
cgtgtctcaaaccctaccacttcctataatgaatcagatgagcttccctggcagagagaa
tatgctacaacaatggagcagtcatctgatttcacagtcgctgccttgccaggtttcaca
accgctggggcccacagagtcgcgcttgatgccgcagcagcagctgcaccgcaaccgaca
agttcaaaaccaggcacaaagaagggatcaaccaaacgaggtgttgggcagaaaagtatg
cttggatggctcaatcaaggaccaaacgcccctaaacctccacctgagccgcaaccacaa
ccgcagagtaggtctcttgcgcaggctcggtatcaatccgctttgtcgcgacagaatagc
aggttaccctccctacctgagccgaaaaagccattgattgaccccgaattggcggaacac
aaattaccatctgcacgacctctagcgaaacctaatgtacccaagattaatgacggcggt
ccccagaaagcctattcgtgcttctctagttcacctccacgatctccaccgaaaagagaa
cccgaagaagctgagcaagaagtcctgcctaataagcctgcttcaactcttcatgcgaca
acgtttatgtcggtcaggccgaatggtggtgtcagacggccagttgggctaggaccggca
ccaacgatggaccgattgagaaaaccgttcaaaccgctgacgatgaatcgaccgcaacgg
ccgagcggttga
>Fp38
atgtcctcaactacacaagatacgattcttcaatcgctgaacgaggcgcaacgccgcgct
gtgacttcaaccgcatcaaccgttgcaatcctcgccggtcctggaagtgggaaaacccat
accctaacatcgcgagtagtatggcttatccagaacgttggctaccgtccttccgatgtt
gtcgtcgcaacctttaccgtcaaagccgccagggagatgaaagagcgaatcgggaaaaca
ctaggcgaagaatgtgaaaagaagattgtgcttggaacatttcactcgatcgctcgaaga
tatctgtcaatatacgggaaccgaatcggattggactccaaattcggcatcgcagacgat
ggagactccagagcaattatccagagaatctgcaaaaggctggaacttaatatcgaacca
taccacgccaaatcatggatcagcaaagagaaggcgaaaggtccaaatgccatggcgcca
cctccaacacagaaaggcagaaaagagaacccagcattgaggacatgcttccaggaatac
caggctcagctcaaaagatcgaatctgctggactacgatgatctcctggtcaaatgcgtc
gaattgctccgagaccacccggcctgcgtatccaacgtccagactgtccttattgacgag
tatcaagataccaatggcattcaatacgaactaatgaaactctttgcccaagcaaaacaa
cgaataacgatcgttggcgaccccgatcagagtatctatggctggcgatcagccgaagta
aaaaacctcttccgtttactgcgagaataccccaacacagatgaaatatcactggaagaa
aattatcgttcttcacagtccatccttgatgtatcacttactgtcattcagcaagacaag
aagcgatacaagaaagttctgctgccggtccacactaagggagcgcgaccggtactcagg
acattgaaaagctcgtctgctgaaggcgaatggattgtttcagagatcaagcgagtggtc
atgatgtttggagacatgctcaagtttgaggatgtcgcaatcctcttgagatctgctgcc
ctttcccgacacatcgaatcagccctaggaaaagctggtgttgcataccgaatgatcgga
ggacacaaattctacgaacggaaggagattaaagtgttgatagactatctccgggtagtc
agccagcctgacaacaatgatgcgcttgccaggatcattaatgtacctcgacgaggtatc
ggagaggcaacggtcaagtcacttatcgaagaagcagagcagtccgacatgagtctctgg
accttgattctgaaacactgcagaggcaatcggaaagccaaagctaacatcagacctaaa
atggagcaaaaactcaatacggaactcatccgtaccattacgagtctacaaaaagaagcc
agtcaaatcagccagagtagccctgttacgctggttaacttgatcgaacaattgttgacc
cacctcgatttcaagaagtatttggaggaagaatatacagaagagcacgaacaacgatgg
gccaacgtccaggaattcatcaatttagttagcgatttcatgaaagactttggtgcacca
gacgaagacgcacttccggaaattgacaacttggatcaggttaaggacgacgacatgctg
ggccgttttctggccaacgtgtcgctggcgtcggatgcgcagaacaagggcaacacaaca
gaacagaaatctctggtcacaatctcgacaattcacgccgcgaaggggctagaatggcca
gtcgtctttgtaccatctgtttacacaggatcaatccctcactcaagatccgaagacaca
gacgaggaacgacgccttttgtacgtggcaatgacacgagcgcaagcactgctgtatcta
agctgtcccctctacggcacccagggaatgagcagcaaagtcgagctttcgccgtttgtg
gcaccatttgcgtccaaggagtttgccaaaaaaggtccatcattcgatcgagcagttgta
gaaggtgttgcgaaaattcttggccgagacgctccatctgagaagacagtttttggaaag
ctcccaccgatgttctcggtcgaagacgataagttcccaaccgatcctatcgaccccaag
aatgtcgaaaggtatgatgaagaatccggcccacagcatcctcgcgcaccgaagcggcag
cgtgtctcaaaccctaccacttcctataatgaatcagatgagcttccctggcagagagaa
tatgctacaacaatggagcagtcatctgatttcacagtcgctgccttgccaggtttcaca
accgctggggcccacagagtcgcgcttgatgccgcagcagcagctgcaccgcaaccgaca
agttcaaaaccaggcacaaagaagggatcaaccaaacgaggtgttgggcagaaaagtatg
cttggatggctcaatcaaggaccaaacgcccctaaacctccacctgagccgcaaccacaa
ccgcagagtaggtctcttgcgcaggctcggtatcaatccgctttgtcgcgacagaatagc
aggttaccctccctacctgagccgaaaaagccattgattgaccccgaattggcggaacac
aaattaccatctgcacgacctctagcgaaacctaatgtacccaagattaatgacggcggt
ccccagaaagcctattcgtgcttctctagttcacctccacgatctccaccgaaaagagaa
cccgaagaagctgagcaagaagtcctgcctaataagcctgcttcaactcttcatgcgaca
acgtttatgtcggtcaggccgaatggtggtgtcagacggccagttgggctaggaccggca
ccaacgatggaccgattgagaaaaccgttcaaaccgctgacgatgaatcgaccgcaacgg
ccgagcggttga
>Fp39
atgtcctcaactacacaagatacgattcttcaatcgctgaacgaggcgcaacgccgcgct
gtgacttcaaccgcatcaaccgttgcaatcctcgccggtcctggaagtgggaaaacccat
accctaacatcgcgagtagtatggcttatccagaacgttggctaccgtccttccgatgtt
gtcgtcgcaacctttaccgtcaaagccgccagggagatgaaagagcgaatcgggaaaaca
ctaggcgaagaatgtgaaaagaagattgtgcttggaacatttcactcgatcgctcgaaga
tatctgtcaatatacgggaaccgaatcggattggactccaaattcggcatcgcagacgat
ggagactccagagcaattatccagagaatctgcaaaaggctggaacttaatatcgaacca
taccacgccaaatcatggatcagcaaagagaaggcgaaaggtccaaatgccatggcgcca
cctccaacacagaaaggcagaaaagagaacccagcattgaggacatgcttccaggaatac
caggctcagctcaaaagatcgaatctgctggactacgatgatctcctggtcaaatgcgtc
gaattgctccgagaccacccggcctgcgtatccaacgtccagactgtccttattgacgag
tatcaagataccaatggcattcaatacgaactaatgaaactctttgcccaagcaaaacaa
cgaataacgatcgttggcgaccccgatcagagtatctatggctggcgatcagccgaagta
aaaaacctcttccgtttactgcgagaataccccaacacagatgaaatatcactggaagaa
aattatcgttcttcacagtccatccttgatgtatcacttactgtcattcagcaagacaag
aagcgatacaagaaagttctgctgccggtccacactaagggagcgcgaccggtactcagg
acattgaaaagctcgtctgctgaaggcgaatggattgtttcagagatcaagcgagtggtc
atgatgtttggagacatgctcaagtttgaggatgtcgcaatcctcttgagatctgctgcc
ctttcccgacacatcgaatcagccctaggaaaagctggtgttgcataccgaatgatcgga
ggacacaaattctacgaacggaaggagattaaagtgttgatagactatctccgggtagtc
agccagcctgacaacaatgatgcgcttgccaggatcattaatgtacctcgacgaggtatc
ggagaggcaacggtcaagtcacttatcgaagaagcagagcagtccgacatgagtctctgg
accttgattctgaaacactgcagaggcaatcggaaagccaaagctaacatcagacctaaa
atggagcaaaaactcaatacggaactcatccgtaccattacgagtctacaaaaagaagcc
agtcaaatcagccagagtagccctgttacgctggttaacttgatcgaacaattgttgacc
cacctcgatttcaagaagtatttggaggaagaatatacagaagagcacgaacaacgatgg
gccaacgtccaggaattcatcaatttagttagcgatttcatgaaagactttggtgcacca
gacgaagacgcacttccggaaattgacaacttggatcaggttaaggacgacgacatgctg
ggccgttttctggccaacgtgtcgctggcgtcggatgcgcagaacaagggcaacacaaca
gaacagaaatctctggtcacaatctcgacaattcacgccgcgaaggggctagaatggcca
gtcgtctttgtaccatctgtttacacaggatcaatccctcactcaagatccgaagacaca
gacgaggaacgacgccttttgtacgtggcaatgacacgagcgcaagcactgctgtatcta
agctgtcccctctacggcacccagggaatgagcagcaaagtcgagctttcgccgtttgtg
gcaccatttgcgtccaaggagtttgccaaaaaaggtccatcattcgatcgagcagttgta
gaaggtgttgcgaaaattcttggccgagacgctccatctgagaagacagtttttggaaag
ctcccaccgatgttctcggtcgaagacgataagttcccaaccgatcctatcgaccccaag
aatgtcgaaaggtatgatgaagaatccggcccacagcatcctcgcgcaccgaagcggcag
cgtgtctcaaaccctaccacttcctataatgaatcagatgagcttccctggcagagagaa
tatgctacaacaatggagcagtcatctgatttcacagtcgctgccttgccaggtttcaca
accgctggggcccacagagtcgcgcttgatgccgcagcagcagctgcaccgcaaccgaca
agttcaaaaccaggcacaaagaagggatcaaccaaacgaggtgttgggcagaaaagtatg
cttggatggctcaatcaaggaccaaacgcccctaaacctccacctgagccgcaaccacaa
ccgcagagtaggtctcttgcgcaggctcggtatcaatccgctttgtcgcgacagaatagc
aggttaccctccctacctgagccgaaaaagccattgattgaccccgaattggcggaacac
aaattaccatctgcacgacctctagcgaaacctaatgtacccaagattaatgacggcggt
ccccagaaagcctattcgtgcttctctagttcacctccacgatctccaccgaaaagagaa
cccgaagaagctgagcaagaagtcctgcctaataagcctgcttcaactcttcatgcgaca
acgtttatgtcggtcaggccgaatggtggtgtcagacggccagttgggctaggaccggca
ccaacgatggaccgattgagaaaaccgttcaaaccgctgacgatgaatcgaccgcaacgg
ccgagcggttga
>Fp42
atgtcctcaactacacaagatacgattcttcaatcgctgaacgaggcgcaacgccgcgct
gtgacttcaaccgcatcaaccgttgcaatcctcgccggtcctggaagtgggaaaacccat
accctaacatcgcgagtagtatggcttatccagaacgttggctaccgtccttccgatgtt
gtcgtcgcaacctttaccgtcaaagccgccagggagatgaaagagcgaatcgggaaaaca
ctaggcgaagaatgtgaaaagaagattgtgcttggaacatttcactcgatcgctcgaaga
tatctgtcaatatacgggaaccgaatcggattggactccaaattcggcatcgcagacgat
ggagactccagagcaattatccagagaatctgcaaaaggctggaacttaatatcgaacca
taccacgccaaatcatggatcagcaaagagaaggcgaaaggtccaaatgccatggcgcca
cctccaacacagaaaggcagaaaagagaacccagcattgaggacatgcttccaggaatac
caggctcagctcaaaagatcgaatctgctggactacgatgatctcctggtcaaatgcgtc
gaattgctccgagaccacccggcctgcgtatccaacgtccagactgtccttattgacgag
tatcaagataccaatggcattcaatacgaactaatgaaactctttgcccaagcaaaacaa
cgaataacgatcgttggcgaccccgatcagagtatctatggctggcgatcagccgaagta
aaaaacctcttccgtttactgcgagaataccccaacacagatgaaatatcactggaagaa
aattatcgttcttcacagtccatccttgatgtatcacttactgtcattcagcaagacaag
aagcgatacaagaaagttctgctgccggtccacactaagggagcgcgaccggtactcagg
acattgaaaagctcgtctgctgaaggcgaatggattgtttcagagatcaagcgagtggtc
atgatgtttggagacatgctcaagtttgaggatgtcgcaatcctcttgagatctgctgcc
ctttcccgacacatcgaatcagccctaggaaaagctggtgttgcataccgaatgatcgga
ggacacaaattctacgaacggaaggagattaaagtgttgatagactatctccgggtagtc
agccagcctgacaacaatgatgcgcttgccaggatcattaatgtacctcgacgaggtatc
ggagaggcaacggtcaagtcacttatcgaagaagcagagcagtccgacatgagtctctgg
accttgattctgaaacactgcagaggcaatcggaaagccaaagctaacatcagacctaaa
atggagcaaaaactcaatacggaactcatccgtaccattacgagtctacaaaaagaagcc
agtcaaatcagccagagtagccctgttacgctggttaacttgatcgaacaattgttgacc
cacctcgatttcaagaagtatttggaggaagaatatacagaagagcacgaacaacgatgg
gccaacgtccaggaattcatcaatttagttagcgatttcatgaaagactttggtgcacca
gacgaagacgcacttccggaaattgacaacttggatcaggttaaggacgacgacatgctg
ggccgttttctggccaacgtgtcgctggcgtcggatgcgcagaacaagggcaacacaaca
gaacagaaatctctggtcacaatctcgacaattcacgccgcgaaggggctagaatggcca
gtcgtctttgtaccatctgtttacacaggatcaatccctcactcaagatccgaagacaca
gacgaggaacgacgccttttgtacgtggcaatgacacgagcgcaagcactgctgtatcta
agctgtcccctctacggcacccagggaatgagcagcaaagtcgagctttcgccgtttgtg
gcaccatttgcgtccaaggagtttgccaaaaaaggtccatcattcgatcgagcagttgta
gaaggtgttgcgaaaattcttggccgagacgctccatctgagaagacagtttttggaaag
ctcccaccgatgttctcggtcgaagacgataagttcccaaccgatcctatcgaccccaag
aatgtcgaaaggtatgatgaagaatccggcccacagcatcctcgcgcaccgaagcggcag
cgtgtctcaaaccctaccacttcctataatgaatcagatgagcttccctggcagagagaa
tatgctacaacaatggagcagtcatctgatttcacagtcgctgccttgccaggtttcaca
accgctggggcccacagagtcgcgcttgatgccgcagcagcagctgcaccgcaaccgaca
agttcaaaaccaggcacaaagaagggatcaaccaaacgaggtgttgggcagaaaagtatg
cttggatggctcaatcaaggaccaaacgcccctaaacctccacctgagccgcaaccacaa
ccgcagagtaggtctcttgcgcaggctcggtatcaatccgctttgtcgcgacagaatagc
aggttaccctccctacctgagccgaaaaagccattgattgaccccgaattggcggaacac
aaattaccatctgcacgacctctagcgaaacctaatgtacccaagattaatgacggcggt
ccccagaaagcctattcgtgcttctctagttcacctccacgatctccaccgaaaagagaa
cccgaagaagctgagcaagaagtcctgcctaataagcctgcttcaactcttcatgcgaca
acgtttatgtcggtcaggccgaatggtggtgtcagacggccagttgggctaggaccggca
ccaacgatggaccgattgagaaaaccgttcaaaccgctgacgatgaatcgaccgcaacgg
ccgagcggttga
>Fp44
atgtcctcaactacacaagatacgattcttcaatcgctgaacgaggcgcaacgccgcgct
gtgacttcaaccgcatcaaccgttgcaatcctcgccggtcctggaagtgggaaaacccat
accctaacatcgcgagtagtatggcttatccagaacgttggctaccgtccttccgatgtt
gtcgtcgcaacctttaccgtcaaagccgccagggagatgaaagagcgaatcgggaaaaca
ctaggcgaagaatgtgaaaagaagattgtgcttggaacatttcactcgatcgctcgaaga
tatctgtcaatatacgggaaccgaatcggattggactccaaattcggcatcgcagacgat
ggagactccagagcaattatccagagaatctgcaaaaggctggaacttaatatcgaacca
taccacgccaaatcatggatcagcaaagagaaggcgaaaggtccaaatgccatggcgcca
cctccaacacagaaaggcagaaaagagaacccagcattgaggacatgcttccaggaatac
caggctcagctcaaaagatcgaatctgctggactacgatgatctcctggtcaaatgcgtc
gaattgctccgagaccacccggcctgcgtatccaacgtccagactgtccttattgacgag
tatcaagataccaatggcattcaatacgaactaatgaaactctttgcccaagcaaaacaa
cgaataacgatcgttggcgaccccgatcagagtatctatggctggcgatcagccgaagta
aaaaacctcttccgtttactgcgagaataccccaacacagatgaaatatcactggaagaa
aattatcgttcttcacagtccatccttgatgtatcacttactgtcattcagcaagacaag
aagcgatacaagaaagttctgctgccggtccacactaagggagcgcgaccggtactcagg
acattgaaaagctcgtctgctgaaggcgaatggattgtttcagagatcaagcgagtggtc
atgatgtttggagacatgctcaagtttgaggatgtcgcaatcctcttgagatctgctgcc
ctttcccgacacatcgaatcagccctaggaaaagctggtgttgcataccgaatgatcgga
ggacacaaattctacgaacggaaggagattaaagtgttgatagactatctccgggtagtc
agccagcctgacaacaatgatgcgcttgccaggatcattaatgtacctcgacgaggtatc
ggagaggcaacggtcaagtcacttatcgaagaagcagagcagtccgacatgagtctctgg
accttgattctgaaacactgcagaggcaatcggaaagccaaagctaacatcagacctaaa
atggagcaaaaactcaatacggaactcatccgtaccattacgagtctacaaaaagaagcc
agtcaaatcagccagagtagccctgttacgctggttaacttgatcgaacaattgttgacc
cacctcgatttcaagaagtatttggaggaagaatatacagaagagcacgaacaacgatgg
gccaacgtccaggaattcatcaatttagttagcgatttcatgaaagactttggtgcacca
gacgaagacgcacttccggaaattgacaacttggatcaggttaaggacgacgacatgctg
ggccgttttctggccaacgtgtcgctggcgtcggatgcgcagaacaagggcaacacaaca
gaacagaaatctctggtcacaatctcgacaattcacgccgcgaaggggctagaatggcca
gtcgtctttgtaccatctgtttacacaggatcaatccctcactcaagatccgaagacaca
gacgaggaacgacgccttttgtacgtggcaatgacacgagcgcaagcactgctgtatcta
agctgtcccctctacggcacccagggaatgagcagcaaagtcgagctttcgccgtttgtg
gcaccatttgcgtccaaggagtttgccaaaaaaggtccatcattcgatcgagcagttgta
gaaggtgttgcgaaaattcttggccgagacgctccatctgagaagacagtttttggaaag
ctcccaccgatgttctcggtcgaagacgataagttcccaaccgatcctatcgaccccaag
aatgtcgaaaggtatgatgaagaatccggcccacagcatcctcgcgcaccgaagcggcag
cgtgtctcaaaccctaccacttcctataatgaatcagatgagcttccctggcagagagaa
tatgctacaacaatggagcagtcatctgatttcacagtcgctgccttgccaggtttcaca
accgctggggcccacagagtcgcgcttgatgccgcagcagcagctgcaccgcaaccgaca
agttcaaaaccaggcacaaagaagggatcaaccaaacgaggtgttgggcagaaaagtatg
cttggatggctcaatcaaggaccaaacgcccctaaacctccacctgagccgcaaccacaa
ccgcagagtaggtctcttgcgcaggctcggtatcaatccgctttgtcgcgacagaatagc
aggttaccctccctacctgagccgaaaaagccattgattgaccccgaattggcggaacac
aaattaccatctgcacgacctctagcgaaacctaatgtacccaagattaatgacggcggt
ccccagaaagcctattcgtgcttctctagttcacctccacgatctccaccgaaaagagaa
cccgaagaagctgagcaagaagtcctgcctaataagcctgcttcaactcttcatgcgaca
acgtttatgtcggtcaggccgaatggtggtgtcagacggccagttgggctaggaccggca
ccaacgatggaccgattgagaaaaccgttcaaaccgctgacgatgaatcgaccgcaacgg
ccgagcggttga
>Fp49
atgtcctcaactacacaagatacgattcttcaatcgctgaacgaggcgcaacgccgcgct
gtgacttcaaccgcatcaaccgttgcaatcctcgccggtcctggaagtgggaaaacccat
accctaacatcgcgagtagtatggcttatccagaacgttggctaccgtccttccgatgtt
gtcgtcgcaacctttaccgtcaaagccgccagggagatgaaagagcgaatcgggaaaaca
ctaggcgaagaatgtgaaaagaagattgtgcttggaacatttcactcgatcgctcgaaga
tatctgtcaatatacgggaaccgaatcggattggactccaaattcggcatcgcagacgat
ggagactccagagcaattatccagagaatctgcaaaaggctggaacttaatatcgaacca
taccacgccaaatcatggatcagcaaagagaaggcgaaaggtccaaatgccatggcgcca
cctccaacacagaaaggcagaaaagagaacccagcattgaggacatgcttccaggaatac
caggctcagctcaaaagatcgaatctgctggactacgatgatctcctggtcaaatgcgtc
gaattgctccgagaccacccggcctgcgtatccaacgtccagactgtccttattgacgag
tatcaagataccaatggcattcaatacgaactaatgaaactctttgcccaagcaaaacaa
cgaataacgatcgttggcgaccccgatcagagtatctatggctggcgatcagccgaagta
aaaaacctcttccgtttactgcgagaataccccaacacagatgaaatatcactggaagaa
aattatcgttcttcacagtccatccttgatgtatcacttactgtcattcagcaagacaag
aagcgatacaagaaagttctgctgccggtccacactaagggagcgcgaccggtactcagg
acattgaaaagctcgtctgctgaaggcgaatggattgtttcagagatcaagcgagtggtc
atgatgtttggagacatgctcaagtttgaggatgtcgcaatcctcttgagatctgctgcc
ctttcccgacacatcgaatcagccctaggaaaagctggtgttgcataccgaatgatcgga
ggacacaaattctacgaacggaaggagattaaagtgttgatagactatctccgggtagtc
agccagcctgacaacaatgatgcgcttgccaggatcattaatgtacctcgacgaggtatc
ggagaggcaacggtcaagtcacttatcgaagaagcagagcagtccgacatgagtctctgg
accttgattctgaaacactgcagaggcaatcggaaagccaaagctaacatcagacctaaa
atggagcaaaaactcaatacggaactcatccgtaccattacgagtctacaaaaagaagcc
agtcaaatcagccagagtagccctgttacgctggttaacttgatcgaacaattgttgacc
cacctcgatttcaagaagtatttggaggaagaatatacagaagagcacgaacaacgatgg
gccaacgtccaggaattcatcaatttagttagcgatttcatgaaagactttggtgcacca
gacgaagacgcacttccggaaattgacaacttggatcaggttaaggacgacgacatgctg
ggccgttttctggccaacgtgtcgctggcgtcggatgcgcagaacaagggcaacacaaca
gaacagaaatctctggtcacaatctcgacaattcacgccgcgaaggggctagaatggcca
gtcgtctttgtaccatctgtttacacaggatcaatccctcactcaagatccgaagacaca
gacgaggaacgacgccttttgtacgtggcaatgacacgagcgcaagcactgctgtatcta
agctgtcccctctacggcacccagggaatgagcagcaaagtcgagctttcgccgtttgtg
gcaccatttgcgtccaaggagtttgccaaaaaaggtccatcattcgatcgagcagttgta
gaaggtgttgcgaaaattcttggccgagacgctccatctgagaagacagtttttggaaag
ctcccaccgatgttctcggtcgaagacgataagttcccaaccgatcctatcgaccccaag
aatgtcgaaaggtatgatgaagaatccggcccacagcatcctcgcgcaccgaagcggcag
cgtgtctcaaaccctaccacttcctataatgaatcagatgagcttccctggcagagagaa
tatgctacaacaatggagcagtcatctgatttcacagtcgctgccttgccaggtttcaca
accgctggggcccacagagtcgcgcttgatgccgcagcagcagctgcaccgcaaccgaca
agttcaaaaccaggcacaaagaagggatcaaccaaacgaggtgttgggcagaaaagtatg
cttggatggctcaatcaaggaccaaacgcccctaaacctccacctgagccgcaaccacaa
ccgcagagtaggtctcttgcgcaggctcggtatcaatccgctttgtcgcgacagaatagc
aggttaccctccctacctgagccgaaaaagccattgattgaccccgaattggcggaacac
aaattaccatctgcacgacctctagcgaaacctaatgtacccaagattaatgacggcggt
ccccagaaagcctattcgtgcttctctagttcacctccacgatctccaccgaaaagagaa
cccgaagaagctgagcaagaagtcctgcctaataagcctgcttcaactcttcatgcgaca
acgtttatgtcggtcaggccgaatggtggtgtcagacggccagttgggctaggaccggca
ccaacgatggaccgattgagaaaaccgttcaaaccgctgacgatgaatcgaccgcaacgg
ccgagcggttga
>Fp50
atgtcctcaactacacaagatacgattcttcaatcgctgaacgaggcgcaacgccgcgct
gtgacttcaaccgcatcaaccgttgcaatcctcgccggtcctggaagtgggaaaacccat
accctaacatcgcgagtagtatggcttatccagaacgttggctaccgtccttccgatgtt
gtcgtcgcaacctttaccgtcaaagccgccagggagatgaaagagcgaatcgggaaaaca
ctaggcgaagaatgtgaaaagaagattgtgcttggaacatttcactcgatcgctcgaaga
tatctgtcaatatacgggaaccgaatcggattggactccaaattcggcatcgcagacgat
ggagactccagagcaattatccagagaatctgcaaaaggctggaacttaatatcgaacca
taccacgccaaatcatggatcagcaaagagaaggcgaaaggtccaaatgccatggcgcca
cctccaacacagaaaggcagaaaagagaacccagcattgaggacatgcttccaggaatac
caggctcagctcaaaagatcgaatctgctggactacgatgatctcctggtcaaatgcgtc
gaattgctccgagaccacccggcctgcgtatccaacgtccagactgtccttattgacgag
tatcaagataccaatggcattcaatacgaactaatgaaactctttgcccaagcaaaacaa
cgaataacgatcgttggcgaccccgatcagagtatctatggctggcgatcagccgaagta
aaaaacctcttccgtttactgcgagaataccccaacacagatgaaatatcactggaagaa
aattatcgttcttcacagtccatccttgatgtatcacttactgtcattcagcaagacaag
aagcgatacaagaaagttctgctgccggtccacactaagggagcgcgaccggtactcagg
acattgaaaagctcgtctgctgaaggcgaatggattgtttcagagatcaagcgagtggtc
atgatgtttggagacatgctcaagtttgaggatgtcgcaatcctcttgagatctgctgcc
ctttcccgacacatcgaatcagccctaggaaaagctggtgttgcataccgaatgatcgga
ggacacaaattctacgaacggaaggagattaaagtgttgatagactatctccgggtagtc
agccagcctgacaacaatgatgcgcttgccaggatcattaatgtacctcgacgaggtatc
ggagaggcaacggtcaagtcacttatcgaagaagcagagcagtccgacatgagtctctgg
accttgattctgaaacactgcagaggcaatcggaaagccaaagctaacatcagacctaaa
atggagcaaaaactcaatacggaactcatccgtaccattacgagtctacaaaaagaagcc
agtcaaatcagccagagtagccctgttacgctggttaacttgatcgaacaattgttgacc
cacctcgatttcaagaagtatttggaggaagaatatacagaagagcacgaacaacgatgg
gccaacgtccaggaattcatcaatttagttagcgatttcatgaaagactttggtgcacca
gacgaagacgcacttccggaaattgacaacttggatcaggttaaggacgacgacatgctg
ggccgttttctggccaacgtgtcgctggcgtcggatgcgcagaacaagggcaacacaaca
gaacagaaatctctggtcacaatctcgacaattcacgccgcgaaggggctagaatggcca
gtcgtctttgtaccatctgtttacacaggatcaatccctcactcaagatccgaagacaca
gacgaggaacgacgccttttgtacgtggcaatgacacgagcgcaagcactgctgtatcta
agctgtcccctctacggcacccagggaatgagcagcaaagtcgagctttcgccgtttgtg
gcaccatttgcgtccaaggagtttgccaaaaaaggtccatcattcgatcgagcagttgta
gaaggtgttgcgaaaattcttggccgagacgctccatctgagaagacagtttttggaaag
ctcccaccgatgttctcggtcgaagacgataagttcccaaccgatcctatcgaccccaag
aatgtcgaaaggtatgatgaagaatccggcccacagcatcctcgcgcaccgaagcggcag
cgtgtctcaaaccctaccacttcctataatgaatcagatgagcttccctggcagagagaa
tatgctacaacaatggagcagtcatctgatttcacagtcgctgccttgccaggtttcaca
accgctggggcccacagagtcgcgcttgatgccgcagcagcagctgcaccgcaaccgaca
agttcaaaaccaggcacaaagaagggatcaaccaaacgaggtgttgggcagaaaagtatg
cttggatggctcaatcaaggaccaaacgcccctaaacctccacctgagccgcaaccacaa
ccgcagagtaggtctcttgcgcaggctcggtatcaatccgctttgtcgcgacagaatagc
aggttaccctccctacctgagccgaaaaagccattgattgaccccgaattggcggaacac
aaattaccatctgcacgacctctagcgaaacctaatgtacccaagattaatgacggcggt
ccccagaaagcctattcgtgcttctctagttcacctccacgatctccaccgaaaagagaa
cccgaagaagctgagcaagaagtcctgcctaataagcctgcttcaactcttcatgcgaca
acgtttatgtcggtcaggccgaatggtggtgtcagacggccagttgggctaggaccggca
ccaacgatggaccgattgagaaaaccgttcaaaccgctgacgatgaatcgaccgcaacgg
ccgagcggttga
>Fp51
atgtcctcaactacacaagatacgattcttcaatcgctgaacgaggcgcaacgccgcgct
gtgacttcaaccgcatcaaccgttgcaatcctcgccggtcctggaagtgggaaaacccat
accctaacatcgcgagtagtatggcttatccagaacgttggctaccgtccttccgatgtt
gtcgtcgcaacctttaccgtcaaagccgccagggagatgaaagagcgaatcgggaaaaca
ctaggcgaagaatgtgaaaagaagattgtgcttggaacatttcactcgatcgctcgaaga
tatctgtcaatatacgggaaccgaatcggattggactccaaattcggcatcgcagacgat
ggagactccagagcaattatccagagaatctgcaaaaggctggaacttaatatcgaacca
taccacgccaaatcatggatcagcaaagagaaggcgaaaggtccaaatgccatggcgcca
cctccaacacagaaaggcagaaaagagaacccagcattgaggacatgcttccaggaatac
caggctcagctcaaaagatcgaatctgctggactacgatgatctcctggtcaaatgcgtc
gaattgctccgagaccacccggcctgcgtatccaacgtccagactgtccttattgacgag
tatcaagataccaatggcattcaatacgaactaatgaaactctttgcccaagcaaaacaa
cgaataacgatcgttggcgaccccgatcagagtatctatggctggcgatcagccgaagta
aaaaacctcttccgtttactgcgagaataccccaacacagatgaaatatcactggaagaa
aattatcgttcttcacagtccatccttgatgtatcacttactgtcattcagcaagacaag
aagcgatacaagaaagttctgctgccggtccacactaagggagcgcgaccggtactcagg
acattgaaaagctcgtctgctgaaggcgaatggattgtttcagagatcaagcgagtggtc
atgatgtttggagacatgctcaagtttgaggatgtcgcaatcctcttgagatctgctgcc
ctttcccgacacatcgaatcagccctaggaaaagctggtgttgcataccgaatgatcgga
ggacacaaattctacgaacggaaggagattaaagtgttgatagactatctccgggtagtc
agccagcctgacaacaatgatgcgcttgccaggatcattaatgtacctcgacgaggtatc
ggagaggcaacggtcaagtcacttatcgaagaagcagagcagtccgacatgagtctctgg
accttgattctgaaacactgcagaggcaatcggaaagccaaagctaacatcagacctaaa
atggagcaaaaactcaatacggaactcatccgtaccattacgagtctacaaaaagaagcc
agtcaaatcagccagagtagccctgttacgctggttaacttgatcgaacaattgttgacc
cacctcgatttcaagaagtatttggaggaagaatatacagaagagcacgaacaacgatgg
gccaacgtccaggaattcatcaatttagttagcgatttcatgaaagactttggtgcacca
gacgaagacgcacttccggaaattgacaacttggatcaggttaaggacgacgacatgctg
ggccgttttctggccaacgtgtcgctggcgtcggatgcgcagaacaagggcaacacaaca
gaacagaaatctctggtcacaatctcgacaattcacgccgcgaaggggctagaatggcca
gtcgtctttgtaccatctgtttacacaggatcaatccctcactcaagatccgaagacaca
gacgaggaacgacgccttttgtacgtggcaatgacacgagcgcaagcactgctgtatcta
agctgtcccctctacggcacccagggaatgagcagcaaagtcgagctttcgccgtttgtg
gcaccatttgcgtccaaggagtttgccaaaaaaggtccatcattcgatcgagcagttgta
gaaggtgttgcgaaaattcttggccgagacgctccatctgagaagacagtttttggaaag
ctcccaccgatgttctcggtcgaagacgataagttcccaaccgatcctatcgaccccaag
aatgtcgaaaggtatgatgaagaatccggcccacagcatccccgcgcaccgaagcggcag
cgtgtctcaaaccctaccacttcctataatgaatcagatgagcttccctggcagagagaa
tatgctacaacaatggagcagtcatctgatttcacagtcgctgccttgccaggtttcaca
accgctggggcccacagagtcgcgcttgatgccgcagcagcagctgcaccgcaaccgaca
agttcaaaaccaggcacaaagaagggatcaaccaaacgaggtgttgggcagaaaagtatg
cttggatggctcaatcaaggaccaaacgcccctaaacctccacctgagccgcaaccacaa
ccgcagagtaggtctcttgcgcaggctcggtatcaatccgctttgtcgcgacagaatagc
aggttaccctccctacctgagccgaaaaagccattgattgaccccgaattggcggaacac
aaattaccatctgcacgacctctagcgaaacctaatgtacccaagattaatgacggcggt
ccccagaaagcctattcgtgcttctctagttcacctccacgatctccaccgaaaagagaa
cccgaagaagctgagcaagaagtcctgcctaataagcctgcttcaactcttcatgcgaca
acgtttatgtcggtcaggccgaatggtggtgtcagacggccagttgggctaggaccggca
ccaacgatggaccgattgagaaaaccgttcaaaccgctgacgatgaatcgaccgcaacgg
ccgagcggttga
>Fp59
atgtcctcaactacacaagatacgattcttcaatcgctgaacgaggcgcaacgccgcgct
gtgacttcaaccgcatcaaccgttgcaatcctcgccggtcctggaagtgggaaaacccat
accctaacatcgcgagtagtatggcttatccagaacgttggctaccgtccttccgatgtt
gtcgtcgcaacctttaccgtcaaagccgccagggagatgaaagagcgaatcgggaaaaca
ctaggcgaagaatgtgaaaagaagattgtgcttggaacatttcactcgatcgctcgaaga
tatctgtcaatatacgggaaccgaatcggattggactccaaattcggcatcgcagacgat
ggagactccagagcaattatccagagaatctgcaaaaggctggaacttaatatcgaacca
taccacgccaaatcatggatcagcaaagagaaggcgaaaggtccaaatgccatggcgcca
cctccaacacagaaaggcagaaaagagaacccagcattgaggacatgcttccaggaatac
caggctcagctcaaaagatcgaatctgctggactacgatgatctcctggtcaaatgcgtc
gaattgctccgagaccacccggcctgcgtatccaacgtccagactgtccttattgacgag
tatcaagataccaatggcattcaatacgaactaatgaaactctttgcccaagcaaaacaa
cgaataacgatcgttggcgaccccgatcagagtatctatggctggcgatcagccgaagta
aaaaacctcttccgtttactgcgagaataccccaacacagatgaaatatcactggaagaa
aattatcgttcttcacagtccatccttgatgtatcacttactgtcattcagcaagacaag
aagcgatacaagaaagttctgctgccggtccacactaagggagcgcgaccggtactcagg
acattgaaaagctcgtctgctgaaggcgaatggattgtttcagagatcaagcgagtggtc
atgatgtttggagacatgctcaagtttgaggatgtcgcaatcctcttgagatctgctgcc
ctttcccgacacatcgaatcagccctaggaaaagctggtgttgcataccgaatgatcgga
ggacacaaattctacgaacggaaggagattaaagtgttgatagactatctccgggtagtc
agccagcctgacaacaatgatgcgcttgccaggatcattaatgtacctcgacgaggtatc
ggagaggcaacggtcaagtcacttatcgaagaagcagagcagtccgacatgagtctctgg
accttgattctgaaacactgcagaggcaatcggaaagccaaagctaacatcagacctaaa
atggagcaaaaactcaatacggaactcatccgtaccattacgagtctacaaaaagaagcc
agtcaaatcagccagagtagccctgttacgctggttaacttgatcgaacaattgttgacc
cacctcgatttcaagaagtatttggaggaagaatatacagaagagcacgaacaacgatgg
gccaacgtccaggaattcatcaatttagttagcgatttcatgaaagactttggtgcacca
gacgaagacgcacttccggaaattgacaacttggatcaggttaaggacgacgacatgctg
ggccgttttctggccaacgtgtcgctggcgtcggatgcgcagaacaagggcaacacaaca
gaacagaaatctctggtcacaatctcgacaattcacgccgcgaaggggctagaatggcca
gtcgtctttgtaccatctgtttacacaggatcaatccctcactcaagatccgaagacaca
gacgaggaacgacgccttttgtacgtggcaatgacacgagcgcaagcactgctgtatcta
agctgtcccctctacggcacccagggaatgagcagcaaagtcgagctttcgccgtttgtg
gcaccatttgcgtccaaggagtttgccaaaaaaggtccatcattcgatcgagcagttgta
gaaggtgttgcgaaaattcttggccgagacgctccatctgagaagacagtttttggaaag
ctcccaccgatgttctcggtcgaagacgataagttcccaaccgatcctatcgaccccaag
aatgtcgaaaggtatgatgaagaatccggcccacagcatcctcgcgcaccgaagcggcag
cgtgtctcaaaccctaccacttcctataatgaatcagatgagcttccctggcagagagaa
tatgctacaacaatggagcagtcatctgatttcacagtcgctgccttgccaggtttcaca
accgctggggcccacagagtcgcgcttgatgccgcagcagcagctgcaccgcaaccgaca
agttcaaaaccaggcacaaagaagggatcaaccaaacgaggtgttgggcagaaaagtatg
cttggatggctcaatcaaggaccaaacgcccctaaacctccacctgagccgcaaccacaa
ccgcagagtaggtctcttgcgcaggctcggtatcaatccgctttgtcgcgacagaatagc
aggttaccctccctacctgagccgaaaaagccattgattgaccccgaattggcggaacac
aaattaccatctgcacgacctctagcgaaacctaatgtacccaagattaatgacggcggt
ccccagaaagcctattcgtgcttctctagttcacctccacgatctccaccgaaaagagaa
cccgaagaagctgagcaagaagtcctgcctaataagcctgcttcaactcttcatgcgaca
acgtttatgtcggtcaggccgaatggtggtgtcagacggccagttgggctaggaccggca
ccaacgatggaccgattgagaaaaccgttcaaaccgctgacgatgaatcgaccgcaacgg
ccgagcggttga
>Fp63
atgtcctcaactacacaagatacgattcttcaatcgctgaacgaggcgcaacgccgcgct
gtgacttcaaccgcatcaaccgttgcaatcctcgccggtcctggaagtgggaaaacccat
accctaacatcgcgagtagtatggcttatccagaacgttggctaccgtccttccgatgtt
gtcgtcgcaacctttaccgtcaaagccgccagggagatgaaagagcgaatcgggaaaaca
ctaggcgaagaatgtgaaaagaagattgtgcttggaacatttcactcgatcgctcgaaga
tatctgtcaatatacgggaaccgaatcggattggactccaaattcggcatcgcagacgat
ggagactccagagcaattatccagagaatctgcaaaaggctggaacttaatatcgaacca
taccacgccaaatcatggatcagcaaagagaaggcgaaaggtccaaatgccatggcgcca
cctccaacacagaaaggcagaaaagagaacccagcattgaggacatgcttccaggaatac
caggctcagctcaaaagatcgaatctgctggactacgatgatctcctggtcaaatgcgtc
gaattgctccgagaccacccggcctgcgtatccaacgtccagactgtccttattgacgag
tatcaagataccaatggcattcaatacgaactaatgaaactctttgcccaagcaaaacaa
cgaataacgatcgttggcgaccccgatcagagtatctatggctggcgatcagccgaagta
aaaaacctcttccgtttactgcgagaataccccaacacagatgaaatatcactggaagaa
aattatcgttcttcacagtccatccttgatgtatcacttactgtcattcagcaagacaag
aagcgatacaagaaagttctgctgccggtccacactaagggagcgcgaccggtactcagg
acattgaaaagctcgtctgctgaaggcgaatggattgtttcagagatcaagcgagtggtc
atgatgtttggagacatgctcaagtttgaggatgtcgcaatcctcttgagatctgctgcc
ctttcccgacacatcgaatcagccctaggaaaagctggtgttgcataccgaatgatcgga
ggacacaaattctacgaacggaaggagattaaagtgttgatagactatctccgggtagtc
agccagcctgacaacaatgatgcgcttgccaggatcattaatgtacctcgacgaggtatc
ggagaggcaacggtcaagtcacttatcgaagaagcagagcagtccgacatgagtctctgg
accttgattctgaaacactgcagaggcaatcggaaagccaaagctaacatcagacctaaa
atggagcaaaaactcaatacggaactcatccgtaccattacgagtctacaaaaagaagcc
agtcaaatcagccagagtagccctgttacgctggttaacttgatcgaacaattgttgacc
cacctcgatttcaagaagtatttggaggaagaatatacagaagagcacgaacaacgatgg
gccaacgtccaggaattcatcaatttagttagcgatttcatgaaagactttggtgcacca
gacgaagacgcacttccggaaattgacaacttggatcaggttaaggacgacgacatgctg
ggccgttttctggccaacgtgtcgctggcgtcggatgcgcagaacaagggcaacacaaca
gaacagaaatctctggtcacaatctcgacaattcacgccgcgaaggggctagaatggcca
gtcgtctttgtaccatctgtttacacaggatcaatccctcactcaagatccgaagacaca
gacgaggaacgacgccttttgtacgtggcaatgacacgagcgcaagcactgctgtatcta
agctgtcccctctacggcacccagggaatgagcagcaaagtcgagctttcgccgtttgtg
gcaccatttgcgtccaaggagtttgccaaaaaaggtccatcattcgatcgagcagttgta
gaaggtgttgcgaaaattcttggccgagacgctccatctgagaagacagtttttggaaag
ctcccaccgatgttctcggtcgaagacgataagttcccaaccgatcctatcgaccccaag
aatgtcgaaaggtatgatgaagaatccggcccacagcatcctcgcgcaccgaagcggcag
cgtgtctcaaaccctaccacttcctataatgaatcagatgagcttccctggcagagagaa
tatgctacaacaatggagcagtcatctgatttcacagtcgctgccttgccaggtttcaca
accgctggggcccacagagtcgcgcttgatgccgcagcagcagctgcaccgcaaccgaca
agttcaaaaccaggcacaaagaagggatcaaccaaacgaggtgttgggcagaaaagtatg
cttggatggctcaatcaaggaccaaacgcccctaaacctccacctgagccgcaaccacaa
ccgcagagtaggtctcttgcgcaggctcggtatcaatccgctttgtcgcgacagaatagc
aggttaccctccctacctgagccgaaaaagccattgattgaccccgaattggcggaacac
aaattaccatctgcacgacctctagcgaaacctaatgtacccaagattaatgacggcggt
ccccagaaagcctattcgtgcttctctagttcacctccacgatctccaccgaaaagagaa
cccgaagaagctgagcaagaagtcctgcctaataagcctgcttcaactcttcatgcgaca
acgtttatgtcggtcaggccgaatggtggtgtcagacggccagttgggctaggaccggca
ccaacgatggaccgattgagaaaaccgttcaaaccgctgacgatgaatcgaccgcaacgg
ccgagcggttga
>Fp65
atgtcctcaactacacaagatacgattcttcaatcgctgaacgaggcgcaacgccgcgct
gtgacttcaaccgcatcaaccgttgcaatcctcgccggtcctggaagtgggaaaacccat
accctaacatcgcgagtagtatggcttatccagaacgttggctaccgtccttccgatgtt
gtcgtcgcaacctttaccgtcaaagccgccagggagatgaaagagcgaatcgggaaaaca
ctaggcgaagaatgtgaaaagaagattgtgcttggaacatttcactcgatcgctcgaaga
tatctgtcaatatacgggaaccgaatcggattggactccaaattcggcatcgcagacgat
ggagactccagagcaattatccagagaatctgcaaaaggctggaacttaatatcgaacca
taccacgccaaatcatggatcagcaaagagaaggcgaaaggtccaaatgccatggcgcca
cctccaacacagaaaggcagaaaagagaacccagcattgaggacatgcttccaggaatac
caggctcagctcaaaagatcgaatctgctggactacgatgatctcctggtcaaatgcgtc
gaattgctccgagaccacccggcctgcgtatccaacgtccagactgtccttattgacgag
tatcaagataccaatggcattcaatacgaactaatgaaactctttgcccaagcaaaacaa
cgaataacgatcgttggcgaccccgatcagagtatctatggctggcgatcagccgaagta
aaaaacctcttccgtttactgcgagaataccccaacacagatgaaatatcactggaagaa
aattatcgttcttcacagtccatccttgatgtatcacttactgtcattcagcaagacaag
aagcgatacaagaaagttctgctgccggtccacactaagggagcgcgaccggtactcagg
acattgaaaagctcgtctgctgaaggcgaatggattgtttcagagatcaagcgagtggtc
atgatgtttggagacatgctcaagtttgaggatgtcgcaatcctcttgagatctgctgcc
ctttcccgacacatcgaatcagccctaggaaaagctggtgttgcataccgaatgatcgga
ggacacaaattctacgaacggaaggagattaaagtgttgatagactatctccgggtagtc
agccagcctgacaacaatgatgcgcttgccaggatcattaatgtacctcgacgaggtatc
ggagaggcaacggtcaagtcacttatcgaagaagcagagcagtccgacatgagtctctgg
accttgattctgaaacactgcagaggcaatcggaaagccaaagctaacatcagacctaaa
atggagcaaaaactcaatacggaactcatccgtaccattacgagtctacaaaaagaagcc
agtcaaatcagccagagtagccctgttacgctggttaacttgatcgaacaattgttgacc
cacctcgatttcaagaagtatttggaggaagaatatacagaagagcacgaacaacgatgg
gccaacgtccaggaattcatcaatttagttagcgatttcatgaaagactttggtgcacca
gacgaagacgcacttccggaaattgacaacttggatcaggttaaggacgacgacatgctg
ggccgttttctggccaacgtgtcgctggcgtcggatgcgcagaacaagggcaacacaaca
gaacagaaatctctggtcacaatctcgacaattcacgccgcgaaggggctagaatggcca
gtcgtctttgtaccatctgtttacacaggatcaatccctcactcaagatccgaagacaca
gacgaggaacgacgccttttgtacgtggcaatgacacgagcgcaagcactgctgtatcta
agctgtcccctctacggcacccagggaatgagcagcaaagtcgagctttcgccgtttgtg
gcaccatttgcgtccaaggagtttgccaaaaaaggtccatcattcgatcgagcagttgta
gaaggtgttgcgaaaattcttggccgagacgctccatctgagaagacagtttttggaaag
ctcccaccgatgttctcggtcgaagacgataagttcccaaccgatcctatcgaccccaag
aatgtcgaaaggtatgatgaagaatccggcccacagcatcctcgcgcaccgaagcggcag
cgtgtctcaaaccctaccacttcctataatgaatcagatgagcttccctggcagagagaa
tatgctacaacaatggagcagtcatctgatttcacagtcgctgccttgccaggtttcaca
accgctggggcccacagagtcgcgcttgatgccgcagcagcagctgcaccgcaaccgaca
agttcaaaaccaggcacaaagaagggatcaaccaaacgaggtgttgggcagaaaagtatg
cttggatggctcaatcaaggaccaaacgcccctaaacctccacctgagccgcaaccacaa
ccgcagagtaggtctcttgcgcaggctcggtatcaatccgctttgtcgcgacagaatagc
aggttaccctccctacctgagccgaaaaagccattgattgaccccgaattggcggaacac
aaattaccatctgcacgacctctagcgaaacctaatgtacccaagattaatgacggcggt
ccccagaaagcctattcgtgcttctctagttcacctccacgatctccaccgaaaagagaa
cccgaagaagctgagcaagaagtcctgcctaataagcctgcttcaactcttcatgcgaca
acgtttatgtcggtcaggccgaatggtggtgtcagacggccagttgggctaggaccggca
ccaacgatggaccgattgagaaaaccgttcaaaccgctgacgatgaatcgaccgcaacgg
ccgagcggttga
>Fp66
atgtcctcaactacacaagatacgattcttcaatcgctgaacgaggcgcaacgccgcgct
gtgacttcaaccgcatcaaccgttgcaatcctcgccggtcctggaagtgggaaaacccat
accctaacatcgcgagtagtatggcttatccagaacgttggctaccgtccttccgatgtt
gtcgtcgcaacctttaccgtcaaagccgccagggagatgaaagagcgaatcgggaaaaca
ctaggcgaagaatgtgaaaagaagattgtgcttggaacatttcactcgatcgctcgaaga
tatctgtcaatatacgggaaccgaatcggattggactccaaattcggcatcgcagacgat
ggagactccagagcaattatccagagaatctgcaaaaggctggaacttaatatcgaacca
taccacgccaaatcatggatcagcaaagagaaggcgaaaggtccaaatgccatggcgcca
cctccaacacagaaaggcagaaaagagaacccagcattgaggacatgcttccaggaatac
caggctcagctcaaaagatcgaatctgctggactacgatgatctcctggtcaaatgcgtc
gaattgctccgagaccacccggcctgcgtatccaacgtccagactgtccttattgacgag
tatcaagataccaatggcattcaatacgaactaatgaaactctttgcccaagcaaaacaa
cgaataacgatcgttggcgaccccgatcagagtatctatggctggcgatcagccgaagta
aaaaacctcttccgtttactgcgagaataccccaacacagatgaaatatcactggaagaa
aattatcgttcttcacagtccatccttgatgtatcacttactgtcattcagcaagacaag
aagcgatacaagaaagttctgctgccggtccacactaagggagcgcgaccggtactcagg
acattgaaaagctcgtctgctgaaggcgaatggattgtttcagagatcaagcgagtggtc
atgatgtttggagacatgctcaagtttgaggatgtcgcaatcctcttgagatctgctgcc
ctttcccgacacatcgaatcagccctaggaaaagctggtgttgcataccgaatgatcgga
ggacacaaattctacgaacggaaggagattaaagtgttgatagactatctccgggtagtc
agccagcctgacaacaatgatgcgcttgccaggatcattaatgtacctcgacgaggtatc
ggagaggcaacggtcaagtcacttatcgaagaagcagagcagtccgacatgagtctctgg
accttgattctgaaacactgcagaggcaatcggaaagccaaagctaacatcagacctaaa
atggagcaaaaactcaatacggaactcatccgtaccattacgagtctacaaaaagaagcc
agtcaaatcagccagagtagccctgttacgctggttaacttgatcgaacaattgttgacc
cacctcgatttcaagaagtatttggaggaagaatatacagaagagcacgaacaacgatgg
gccaacgtccaggaattcatcaatttagttagcgatttcatgaaagactttggtgcacca
gacgaagacgcacttccggaaattgacaacttggatcaggttaaggacgacgacatgctg
ggccgttttctggccaacgtgtcgctggcgtcggatgcgcagaacaagggcaacacaaca
gaacagaaatctctggtcacaatctcgacaattcacgccgcgaaggggctagaatggcca
gtcgtctttgtaccatctgtttacacaggatcaatccctcactcaagatccgaagacaca
gacgaggaacgacgccttttgtacgtggcaatgacacgagcgcaagcactgctgtatcta
agctgtcccctctacggcacccagggaatgagcagcaaagtcgagctttcgccgtttgtg
gcaccatttgcgtccaaggagtttgccaaaaaaggtccatcattcgatcgagcagttgta
gaaggtgttgcgaaaattcttggccgagacgctccatctgagaagacagtttttggaaag
ctcccaccgatgttctcggtcgaagacgataagttcccaaccgatcctatcgaccccaag
aatgtcgaaaggtatgatgaagaatccggcccacagcatcctcgcgcaccgaagcggcag
cgtgtctcaaaccctaccacttcctataatgaatcagatgagcttccctggcagagagaa
tatgctacaacaatggagcagtcatctgatttcacagtcgctgccttgccaggtttcaca
accgctggggcccacagagtcgcgcttgatgccgcagcagcagctgcaccgcaaccgaca
agttcaaaaccaggcacaaagaagggatcaaccaaacgaggtgttgggcagaaaagtatg
cttggatggctcaatcaaggaccaaacgcccctaaacctccacctgagccgcaaccacaa
ccgcagagtaggtctcttgcgcaggctcggtatcaatccgctttgtcgcgacagaatagc
aggttaccctccctacctgagccgaaaaagccattgattgaccccgaattggcggaacac
aaattaccatctgcacgacctctagcgaaacctaatgtacccaagattaatgacggcggt
ccccagaaagcctattcgtgcttctctagttcacctccacgatctccaccgaaaagagaa
cccgaagaagctgagcaagaagtcctgcctaataagcctgcttcaactcttcatgcgaca
acgtttatgtcggtcaggccgaatggtggtgtcagacggccagttgggctaggaccggca
ccaacgatggaccgattgagaaaaccgttcaaaccgctgacgatgaatcgaccgcaacgg
ccgagcggttga
>Fp72
atgtcctcaactacacaagatacgattcttcaatcgctgaacgaggcgcaacgccgcgct
gtgacttcaaccgcatcaaccgttgcaatcctcgccggtcctggaagtgggaaaacccat
accctaacatcgcgagtagtatggcttatccagaacgttggctaccgtccttccgatgtt
gtcgtcgcaacctttaccgtcaaagccgccagggagatgaaagagcgaatcgggaaaaca
ctaggcgaagaatgtgaaaagaagattgtgcttggaacatttcactcgatcgctcgaaga
tatctgtcaatatacgggaaccgaatcggattggactccaaattcggcatcgcagacgat
ggagactccagagcaattatccagagaatctgcaaaaggctggaacttaatatcgaacca
taccacgccaaatcatggatcagcaaagagaaggcgaaaggtccaaatgccatggcgcca
cctccaacacagaaaggcagaaaagagaacccagcattgaggacatgcttccaggaatac
caggctcagctcaaaagatcgaatctgctggactacgatgatctcctggtcaaatgcgtc
gaattgctccgagaccacccggcctgcgtatccaacgtccagactgtccttattgacgag
tatcaagataccaatggcattcaatacgaactaatgaaactctttgcccaagcaaaacaa
cgaataacgatcgttggcgaccccgatcagagtatctatggctggcgatcagccgaagta
aaaaacctcttccgtttactgcgagaataccccaacacagatgaaatatcactggaagaa
aattatcgttcttcacagtccatccttgatgtatcacttactgtcattcagcaagacaag
aagcgatacaagaaagttctgctgccggtccacactaagggagcgcgaccggtactcagg
acattgaaaagctcgtctgctgaaggcgaatggattgtttcagagatcaagcgagtggtc
atgatgtttggagacatgctcaagtttgaggatgtcgcaatcctcttgagatctgctgcc
ctttcccgacacatcgaatcagccctaggaaaagctggtgttgcataccgaatgatcgga
ggacacaaattctacgaacggaaggagattaaagtgttgatagactatctccgggtagtc
agccagcctgacaacaatgatgcgcttgccaggatcattaatgtacctcgacgaggtatc
ggagaggcaacggtcaagtcacttatcgaagaagcagagcagtccgacatgagtctctgg
accttgattctgaaacactgcagaggcaatcggaaagccaaagctaacatcagacctaaa
atggagcaaaaactcaatacggaactcatccgtaccattacgagtctacaaaaagaagcc
agtcaaatcagccagagtagccctgttacgctggttaacttgatcgaacaattgttgacc
cacctcgatttcaagaagtatttggaggaagaatatacagaagagcacgaacaacgatgg
gccaacgtccaggaattcatcaatttagttagcgatttcatgaaagactttggtgcacca
gacgaagacgcacttccggaaattgacaacttggatcaggttaaggacgacgacatgctg
ggccgttttctggccaacgtgtcgctggcgtcggatgcgcagaacaagggcaacacaaca
gaacagaaatctctggtcacaatctcgacaattcacgccgcgaaggggctagaatggcca
gtcgtctttgtaccatctgtttacacaggatcaatccctcactcaagatccgaagacaca
gacgaggaacgacgccttttgtacgtggcaatgacacgagcgcaagcactgctgtatcta
agctgtcccctctacggcacccagggaatgagcagcaaagtcgagctttcgccgtttgtg
gcaccatttgcgtccaaggagtttgccaaaaaaggtccatcattcgatcgagcagttgta
gaaggtgttgcgaaaattcttggccgagacgctccatctgagaagacagtttttggaaag
ctcccaccgatgttctcggtcgaagacgataagttcccaaccgatcctatcgaccccaag
aatgtcgaaaggtatgatgaagaatccggcccacagcatcctcgcgcaccgaagcggcag
cgtgtctcaaaccctaccacttcctataatgaatcagatgagcttccctggcagagagaa
tatgctacaacaatggagcagtcatctgatttcacagtcgctgccttgccaggtttcaca
accgctggggcccacagagtcgcgcttgatgccgcagcagcagctgcaccgcaaccgaca
agttcaaaaccaggcacaaagaagggatcaaccaaacgaggtgttgggcagaaaagtatg
cttggatggctcaatcaaggaccaaacgcccctaaacctccacctgagccgcaaccacaa
ccgcagagtaggtctcttgcgcaggctcggtatcaatccgctttgtcgcgacagaatagc
aggttaccctccctacctgagccgaaaaagccattgattgaccccgaattggcggaacac
aaattaccatctgcacgacctctagcgaaacctaatgtacccaagattaatgacggcggt
ccccagaaagcctattcgtgcttctctagttcacctccacgatctccaccgaaaagagaa
cccgaagaagctgagcaagaagtcctgcctaataagcctgcttcaactcttcatgcgaca
acgtttatgtcggtcaggccgaatggtggtgtcagacggccagttgggctaggaccggca
ccaacgatggaccgattgagaaaaccgttcaaaccgctgacgatgaatcgaccgcaacgg
ccgagcggttga
>Fp73
atgtcctcaactacacaagatacgattcttcaatcgctgaacgaggcgcaacgccgcgct
gtgacttcaaccgcatcaaccgttgcaatcctcgccggtcctggaagtgggaaaacccat
accctaacatcgcgagtagtatggcttatccagaacgttggctaccgtccttccgatgtt
gtcgtcgcaacctttaccgtcaaagccgccagggagatgaaagagcgaatcgggaaaaca
ctaggcgaagaatgtgaaaagaagattgtgcttggaacatttcactcgatcgctcgaaga
tatctgtcaatatacgggaaccgaatcggattggactccaaattcggcatcgcagacgat
ggagactccagagcaattatccagagaatctgcaaaaggctggaacttaatatcgaacca
taccacgccaaatcatggatcagcaaagagaaggcgaaaggtccaaatgccatggcgcca
cctccaacacagaaaggcagaaaagagaacccagcattgaggacatgcttccaggaatac
caggctcagctcaaaagatcgaatctgctggactacgatgatctcctggtcaaatgcgtc
gaattgctccgagaccacccggcctgcgtatccaacgtccagactgtccttattgacgag
tatcaagataccaatggcattcaatacgaactaatgaaactctttgcccaagcaaaacaa
cgaataacgatcgttggcgaccccgatcagagtatctatggctggcgatcagccgaagta
aaaaacctcttccgtttactgcgagaataccccaacacagatgaaatatcactggaagaa
aattatcgttcttcacagtccatccttgatgtatcacttactgtcattcagcaagacaag
aagcgatacaagaaagttctgctgccggtccacactaagggagcgcgaccggtactcagg
acattgaaaagctcgtctgctgaaggcgaatggattgtttcagagatcaagcgagtggtc
atgatgtttggagacatgctcaagtttgaggatgtcgcaatcctcttgagatctgctgcc
ctttcccgacacatcgaatcagccctaggaaaagctggtgttgcataccgaatgatcgga
ggacacaaattctacgaacggaaggagattaaagtgttgatagactatctccgggtagtc
agccagcctgacaacaatgatgcgcttgccaggatcattaatgtacctcgacgaggtatc
ggagaggcaacggtcaagtcacttatcgaagaagcagagcagtccgacatgagtctctgg
accttgattctgaaacactgcagaggcaatcggaaagccaaagctaacatcagacctaaa
atggagcaaaaactcaatacggaactcatccgtaccattacgagtctacaaaaagaagcc
agtcaaatcagccagagtagccctgttacgctggttaacttgatcgaacaattgttgacc
cacctcgatttcaagaagtatttggaggaagaatatacagaagagcacgaacaacgatgg
gccaacgtccaggaattcatcaatttagttagcgatttcatgaaagactttggtgcacca
gacgaagacgcacttccggaaattgacaacttggatcaggttaaggacgacgacatgctg
ggccgttttctggccaacgtgtcgctggcgtcggatgcgcagaacaagggcaacacaaca
gaacagaaatctctggtcacaatctcgacaattcacgccgcgaaggggctagaatggcca
gtcgtctttgtaccatctgtttacacaggatcaatccctcactcaagatccgaagacaca
gacgaggaacgacgccttttgtacgtggcaatgacacgagcgcaagcactgctgtatcta
agctgtcccctctacggcacccagggaatgagcagcaaagtcgagctttcgccgtttgtg
gcaccatttgcgtccaaggagtttgccaaaaaaggtccatcattcgatcgagcagttgta
gaaggtgttgcgaaaattcttggccgagacgctccatctgagaagacagtttttggaaag
ctcccaccgatgttctcggtcgaagacgataagttcccaaccgatcctatcgaccccaag
aatgtcgaaaggtatgatgaagaatccggcccacagcatcctcgcgcaccgaagcggcag
cgtgtctcaaaccctaccacttcctataatgaatcagatgagcttccctggcagagagaa
tatgctacaacaatggagcagtcatctgatttcacagtcgctgccttgccaggtttcaca
accgctggggcccacagagtcgcgcttgatgccgcagcagcagctgcaccgcaaccgaca
agttcaaaaccaggcacaaagaagggatcaaccaaacgaggtgttgggcagaaaagtatg
cttggatggctcaatcaaggaccaaacgcccctaaacctccacctgagccgcaaccacaa
ccgcagagtaggtctcttgcgcaggctcggtatcaatccgctttgtcgcgacagaatagc
aggttaccctccctacctgagccgaaaaagccattgattgaccccgaattggcggaacac
aaattaccatctgcacgacctctagcgaaacctaatgtacccaagattaatgacggcggt
ccccagaaagcctattcgtgcttctctagttcacctccacgatctccaccgaaaagagaa
cccgaagaagctgagcaagaagtcctgcctaataagcctgcttcaactcttcatgcgaca
acgtttatgtcggtcaggccgaatggtggtgtcagacggccagttgggctaggaccggca
ccaacgatggaccgattgagaaaaccgttcaaaccgctgacgatgaatcgaccgcaacgg
ccgagcggttga
>Fp76
atgtcctcaactacacaagatacgattcttcaatcgctgaacgaggcgcaacgccgcgct
gtgacttcaaccgcatcaaccgttgcaatcctcgccggtcctggaagtgggaaaacccat
accctaacatcgcgagtagtatggcttatccagaacgttggctaccgtccttccgatgtt
gtcgtcgcaacctttaccgtcaaagccgccagggagatgaaagagcgaatcgggaaaaca
ctaggcgaagaatgtgaaaagaagattgtgcttggaacatttcactcgatcgctcgaaga
tatctgtcaatatacgggaaccgaatcggattggactccaaattcggcatcgcagacgat
ggagactccagagcaattatccagagaatctgcaaaaggctggaacttaatatcgaacca
taccacgccaaatcatggatcagcaaagagaaggcgaaaggtccaaatgccatggcgcca
cctccaacacagaaaggcagaaaagagaacccagcattgaggacatgcttccaggaatac
caggctcagctcaaaagatcgaatctgctggactacgatgatctcctggtcaaatgcgtc
gaattgctccgagaccacccggcctgcgtatccaacgtccagactgtccttattgacgag
tatcaagataccaatggcattcaatacgaactaatgaaactctttgcccaagcaaaacaa
cgaataacgatcgttggcgaccccgatcagagtatctatggctggcgatcagccgaagta
aaaaacctcttccgtttactgcgagaataccccaacacagatgaaatatcactggaagaa
aattatcgttcttcacagtccatccttgatgtatcacttactgtcattcagcaagacaag
aagcgatacaagaaagttctgctgccggtccacactaagggagcgcgaccggtactcagg
acattgaaaagctcgtctgctgaaggcgaatggattgtttcagagatcaagcgagtggtc
atgatgtttggagacatgctcaagtttgaggatgtcgcaatcctcttgagatctgctgcc
ctttcccgacacatcgaatcagccctaggaaaagctggtgttgcataccgaatgatcgga
ggacacaaattctacgaacggaaggagattaaagtgttgatagactatctccgggtagtc
agccagcctgacaacaatgatgcgcttgccaggatcattaatgtacctcgacgaggtatc
ggagaggcaacggtcaagtcacttatcgaagaagcagagcagtccgacatgagtctctgg
accttgattctgaaacactgcagaggcaatcggaaagccaaagctaacatcagacctaaa
atggagcaaaaactcaatacggaactcatccgtaccattacgagtctacaaaaagaagcc
agtcaaatcagccagagtagccctgttacgctggttaacttgatcgaacaattgttgacc
cacctcgatttcaagaagtatttggaggaagaatatacagaagagcacgaacaacgatgg
gccaacgtccaggaattcatcaatttagttagcgatttcatgaaagactttggtgcacca
gacgaagacgcacttccggaaattgacaacttggatcaggttaaggacgacgacatgctg
ggccgttttctggccaacgtgtcgctggcgtcggatgcgcagaacaagggcaacacaaca
gaacagaaatctctggtcacaatctcgacaattcacgccgcgaaggggctagaatggcca
gtcgtctttgtaccatctgtttacacaggatcaatccctcactcaagatccgaagacaca
gacgaggaacgacgccttttgtacgtggcaatgacacgagcgcaagcactgctgtatcta
agctgtcccctctacggcacccagggaatgagcagcaaagtcgagctttcgccgtttgtg
gcaccatttgcgtccaaggagtttgccaaaaaaggtccatcattcgatcgagcagttgta
gaaggtgttgcgaaaattcttggccgagacgctccatctgagaagacagtttttggaaag
ctcccaccgatgttctcggtcgaagacgataagttcccaaccgatcctatcgaccccaag
aatgtcgaaaggtatgatgaagaatccggcccacagcatcctcgcgcaccgaagcggcag
cgtgtctcaaaccctaccacttcctataatgaatcagatgagcttccctggcagagagaa
tatgctacaacaatggagcagtcatctgatttcacagtcgctgccttgccaggtttcaca
accgctggggcccacagagtcgcgcttgatgccgcagcagcagctgcaccgcaaccgaca
agttcaaaaccaggcacaaagaagggatcaaccaaacgaggtgttgggcagaaaagtatg
cttggatggctcaatcaaggaccaaacgcccctaaacctccacctgagccgcaaccacaa
ccgcagagtaggtctcttgcgcaggctcggtatcaatccgctttgtcgcgacagaatagc
aggttaccctccctacctgagccgaaaaagccattgattgaccccgaattggcggaacac
aaattaccatctgcacgacctctagcgaaacctaatgtacccaagattaatgacggcggt
ccccagaaagcctattcgtgcttctctagttcacctccacgatctccaccgaaaagagaa
cccgaagaagctgagcaagaagtcctgcctaataagcctgcttcaactcttcatgcgaca
acgtttatgtcggtcaggccgaatggtggtgtcagacggccagttgggctaggaccggca
ccaacgatggaccgattgagaaaaccgttcaaaccgctgacgatgaatcgaccgcaacgg
ccgagcggttga
>Fp78
atgtcctcaactacacaagatacgattcttcaatcgctgaacgaggcgcaacgccgcgct
gtgacttcaaccgcatcaaccgttgcaatcctcgccggtcctggaagtgggaaaacccat
accctaacatcgcgagtagtatggcttatccagaacgttggctaccgtccttccgatgtt
gtcgtcgcaacctttaccgtcaaagccgccagggagatgaaagagcgaatcgggaaaaca
ctaggcgaagaatgtgaaaagaagattgtgcttggaacatttcactcgatcgctcgaaga
tatctgtcaatatacgggaaccgaatcggattggactccaaattcggcatcgcagacgat
ggagactccagagcaattatccagagaatctgcaaaaggctggaacttaatatcgaacca
taccacgccaaatcatggatcagcaaagagaaggcgaaaggtccaaatgccatggcgcca
cctccaacacagaaaggcagaaaagagaacccagcattgaggacatgcttccaggaatac
caggctcagctcaaaagatcgaatctgctggactacgatgatctcctggtcaaatgcgtc
gaattgctccgagaccacccggcctgcgtatccaacgtccagactgtccttattgacgag
tatcaagataccaatggcattcaatacgaactaatgaaactctttgcccaagcaaaacaa
cgaataacgatcgttggcgaccccgatcagagtatctatggctggcgatcagccgaagta
aaaaacctcttccgtttactgcgagaataccccaacacagatgaaatatcactggaagaa
aattatcgttcttcacagtccatccttgatgtatcacttactgtcattcagcaagacaag
aagcgatacaagaaagttctgctgccggtccacactaagggagcgcgaccggtactcagg
acattgaaaagctcgtctgctgaaggcgaatggattgtttcagagatcaagcgagtggtc
atgatgtttggagacatgctcaagtttgaggatgtcgcaatcctcttgagatctgctgcc
ctttcccgacacatcgaatcagccctaggaaaagctggtgttgcataccgaatgatcgga
ggacacaaattctacgaacggaaggagattaaagtgttgatagactatctccgggtagtc
agccagcctgacaacaatgatgcgcttgccaggatcattaatgtacctcgacgaggtatc
ggagaggcaacggtcaagtcacttatcgaagaagcagagcagtccgacatgagtctctgg
accttgattctgaaacactgcagaggcaatcggaaagccaaagctaacatcagacctaaa
atggagcaaaaactcaatacggaactcatccgtaccattacgagtctacaaaaagaagcc
agtcaaatcagccagagtagccctgttacgctggttaacttgatcgaacaattgttgacc
cacctcgatttcaagaagtatttggaggaagaatatacagaagagcacgaacaacgatgg
gccaacgtccaggaattcatcaatttagttagcgatttcatgaaagactttggtgcacca
gacgaagacgcacttccggaaattgacaacttggatcaggttaaggacgacgacatgctg
ggccgttttctggccaacgtgtcgctggcgtcggatgcgcagaacaagggcaacacaaca
gaacagaaatctctggtcacaatctcgacaattcacgccgcgaaggggctagaatggcca
gtcgtctttgtaccatctgtttacacaggatcaatccctcactcaagatccgaagacaca
gacgaggaacgacgccttttgtacgtggcaatgacacgagcgcaagcactgctgtatcta
agctgtcccctctacggcacccagggaatgagcagcaaagtcgagctttcgccgtttgtg
gcaccatttgcgtccaaggagtttgccaaaaaaggtccatcattcgatcgagcagttgta
gaaggtgttgcgaaaattcttggccgagacgctccatctgagaagacagtttttggaaag
ctcccaccgatgttctcggtcgaagacgataagttcccaaccgatcctatcgaccccaag
aatgtcgaaaggtatgatgaagaatccggcccacagcatcctcgcgcaccgaagcggcag
cgtgtctcaaaccctaccacttcctataatgaatcagatgagcttccctggcagagagaa
tatgctacaacaatggagcagtcatctgatttcacagtcgctgccttgccaggtttcaca
accgctggggcccacagagtcgcgcttgatgccgcagcagcagctgcaccgcaaccgaca
agttcaaaaccaggcacaaagaagggatcaaccaaacgaggtgttgggcagaaaagtatg
cttggatggctcaatcaaggaccaaacgcccctaaacctccacctgagccgcaaccacaa
ccgcagagtaggtctcttgcgcaggctcggtatcaatccgctttgtcgcgacagaatagc
aggttaccctccctacctgagccgaaaaagccattgattgaccccgaattggcggaacac
aaattaccatctgcacgacctctagcgaaacctaatgtacccaagattaatgacggcggt
ccccagaaagcctattcgtgcttctctagttcacctccacgatctccaccgaaaagagaa
cccgaagaagctgagcaagaagtcctgcctaataagcctgcttcaactcttcatgcgaca
acgtttatgtcggtcaggccgaatggtggtgtcagacggccagttgggctaggaccggca
ccaacgatggaccgattgagaaaaccgttcaaaccgctgacgatgaatcgaccgcaacgg
ccgagcggttga
>Fp81
atgtcctcaactacacaagatacgattcttcaatcgctgaacgaggcgcaacgccgcgct
gtgacttcaaccgcatcaaccgttgcaatcctcgccggtcctggaagtgggaaaacccat
accctaacatcgcgagtagtatggcttatccagaacgttggctaccgtccttccgatgtt
gtcgtcgcaacctttaccgtcaaagccgccagggagatgaaagagcgaatcgggaaaaca
ctaggcgaagaatgtgaaaagaagattgtgcttggaacatttcactcgatcgctcgaaga
tatctgtcaatatacgggaaccgaatcggattggactccaaattcggcatcgcagacgat
ggagactccagagcaattatccagagaatctgcaaaaggctggaacttaatatcgaacca
taccacgccaaatcatggatcagcaaagagaaggcgaaaggtccaaatgccatggcgcca
cctccaacacagaaaggcagaaaagagaacccagcattgaggacatgcttccaggaatac
caggctcagctcaaaagatcgaatctgctggactacgatgatctcctggtcaaatgcgtc
gaattgctccgagaccacccggcctgcgtatccaacgtccagactgtccttattgacgag
tatcaagataccaatggcattcaatacgaactaatgaaactctttgcccaagcaaaacaa
cgaataacgatcgttggcgaccccgatcagagtatctatggctggcgatcagccgaagta
aaaaacctcttccgtttactgcgagaataccccaacacagatgaaatatcactggaagaa
aattatcgttcttcacagtccatccttgatgtatcacttactgtcattcagcaagacaag
aagcgatacaagaaagttctgctgccggtccacactaagggagcgcgaccggtactcagg
acattgaaaagctcgtctgctgaaggcgaatggattgtttcagagatcaagcgagtggtc
atgatgtttggagacatgctcaagtttgaggatgtcgcaatcctcttgagatctgctgcc
ctttcccgacacatcgaatcagccctaggaaaagctggtgttgcataccgaatgatcgga
ggacacaaattctacgaacggaaggagattaaagtgttgatagactatctccgggtagtc
agccagcctgacaacaatgatgcgcttgccaggatcattaatgtacctcgacgaggtatc
ggagaggcaacggtcaagtcacttatcgaagaagcagagcagtccgacatgagtctctgg
accttgattctgaaacactgcagaggcaatcggaaagccaaagctaacatcagacctaaa
atggagcaaaaactcaatacggaactcatccgtaccattacgagtctacaaaaagaagcc
agtcaaatcagccagagtagccctgttacgctggttaacttgatcgaacaattgttgacc
cacctcgatttcaagaagtatttggaggaagaatatacagaagagcacgaacaacgatgg
gccaacgtccaggaattcatcaatttagttagcgatttcatgaaagactttggtgcacca
gacgaagacgcacttccggaaattgacaacttggatcaggttaaggacgacgacatgctg
ggccgttttctggccaacgtgtcgctggcgtcggatgcgcagaacaagggcaacacaaca
gaacagaaatctctggtcacaatctcgacaattcacgccgcgaaggggctagaatggcca
gtcgtctttgtaccatctgtttacacaggatcaatccctcactcaagatccgaagacaca
gacgaggaacgacgccttttgtacgtggcaatgacacgagcgcaagcactgctgtatcta
agctgtcccctctacggcacccagggaatgagcagcaaagtcgagctttcgccgtttgtg
gcaccatttgcgtccaaggagtttgccaaaaaaggtccatcattcgatcgagcagttgta
gaaggtgttgcgaaaattcttggccgagacgctccatctgagaagacagtttttggaaag
ctcccaccgatgttctcggtcgaagacgataagttcccaaccgatcctatcgaccccaag
aatgtcgaaaggtatgatgaagaatccggcccacagcatcctcgcgcaccgaagcggcag
cgtgtctcaaaccctaccacttcctataatgaatcagatgagcttccctggcagagagaa
tatgctacaacaatggagcagtcatctgatttcacagtcgctgccttgccaggtttcaca
accgctggggcccacagagtcgcgcttgatgccgcagcagcagctgcaccgcaaccgaca
agttcaaaaccaggcacaaagaagggatcaaccaaacgaggtgttgggcagaaaagtatg
cttggatggctcaatcaaggaccaaacgcccctaaacctccacctgagccgcaaccacaa
ccgcagagtaggtctcttgcgcaggctcggtatcaatccgctttgtcgcgacagaatagc
aggttaccctccctacctgagccgaaaaagccattgattgaccccgaattggcggaacac
aaattaccatctgcacgacctctagcgaaacctaatgtacccaagattaatgacggcggt
ccccagaaagcctattcgtgcttctctagttcacctccacgatctccaccgaaaagagaa
cccgaagaagctgagcaagaagtcctgcctaataagcctgcttcaactcttcatgcgaca
acgtttatgtcggtcaggccgaatggtggtgtcagacggccagttgggctaggaccggca
ccaacgatggaccgattgagaaaaccgttcaaaccgctgacgatgaatcgaccgcaacgg
ccgagcggttga
>Fp84
atgtcctcaactacacaagatacgattcttcaatcgctgaacgaggcgcaacgccgcgct
gtgacttcaaccgcatcaaccgttgcaatcctcgccggtcctggaagtgggaaaacccat
accctaacatcgcgagtagtatggcttatccagaacgttggctaccgtccttccgatgtt
gtcgtcgcaacctttaccgtcaaagccgccagggagatgaaagagcgaatcgggaaaaca
ctaggcgaagaatgtgaaaagaagattgtgcttggaacatttcactcgatcgctcgaaga
tatctgtcaatatacgggaaccgaatcggattggactccaaattcggcatcgcagacgat
ggagactccagagcaattatccagagaatctgcaaaaggctggaacttaatatcgaacca
taccacgccaaatcatggatcagcaaagagaaggcgaaaggtccaaatgccatggcgcca
cctccaacacagaaaggcagaaaagagaacccagcattgaggacatgcttccaggaatac
caggctcagctcaaaagatcgaatctgctggactacgatgatctcctggtcaaatgcgtc
gaattgctccgagaccacccggcctgcgtatccaacgtccagactgtccttattgacgag
tatcaagataccaatggcattcaatacgaactaatgaaactctttgcccaagcaaaacaa
cgaataacgatcgttggcgaccccgatcagagtatctatggctggcgatcagccgaagta
aaaaacctcttccgtttactgcgagaataccccaacacagatgaaatatcactggaagaa
aattatcgttcttcacagtccatccttgatgtatcacttactgtcattcagcaagacaag
aagcgatacaagaaagttctgctgccggtccacactaagggagcgcgaccggtactcagg
acattgaaaagctcgtctgctgaaggcgaatggattgtttcagagatcaagcgagtggtc
atgatgtttggagacatgctcaagtttgaggatgtcgcaatcctcttgagatctgctgcc
ctttcccgacacatcgaatcagccctaggaaaagctggtgttgcataccgaatgatcgga
ggacacaaattctacgaacggaaggagattaaagtgttgatagactatctccgggtagtc
agccagcctgacaacaatgatgcgcttgccaggatcattaatgtacctcgacgaggtatc
ggagaggcaacggtcaagtcacttatcgaagaagcagagcagtccgacatgagtctctgg
accttgattctgaaacactgcagaggcaatcggaaagccaaagctaacatcagacctaaa
atggagcaaaaactcaatacggaactcatccgtaccattacgagtctacaaaaagaagcc
agtcaaatcagccagagtagccctgttacgctggttaacttgatcgaacaattgttgacc
cacctcgatttcaagaagtatttggaggaagaatatacagaagagcacgaacaacgatgg
gccaacgtccaggaattcatcaatttagttagcgatttcatgaaagactttggtgcacca
gacgaagacgcacttccggaaattgacaacttggatcaggttaaggacgacgacatgctg
ggccgttttctggccaacgtgtcgctggcgtcggatgcgcagaacaagggcaacacaaca
gaacagaaatctctggtcacaatctcgacaattcacgccgcgaaggggctagaatggcca
gtcgtctttgtaccatctgtttacacaggatcaatccctcactcaagatccgaagacaca
gacgaggaacgacgccttttgtacgtggcaatgacacgagcgcaagcactgctgtatcta
agctgtcccctctacggcacccagggaatgagcagcaaagtcgagctttcgccgtttgtg
gcaccatttgcgtccaaggagtttgccaaaaaaggtccatcattcgatcgagcagttgta
gaaggtgttgcgaaaattcttggccgagacgctccatctgagaagacagtttttggaaag
ctcccaccgatgttctcggtcgaagacgataagttcccaaccgatcctatcgaccccaag
aatgtcgaaaggtatgatgaagaatccggcccacagcatcctcgcgcaccgaagcggcag
cgtgtctcaaaccctaccacttcctataatgaatcagatgagcttccctggcagagagaa
tatgctacaacaatggagcagtcatctgatttcacagtcgctgccttgccaggtttcaca
accgctggggcccacagagtcgcgcttgatgccgcagcagcagctgcaccgcaaccgaca
agttcaaaaccaggcacaaagaagggatcaaccaaacgaggtgttgggcagaaaagtatg
cttggatggctcaatcaaggaccaaacgcccctaaacctccacctgagccgcaaccacaa
ccgcagagtaggtctcttgcgcaggctcggtatcaatccgctttgtcgcgacagaatagc
aggttaccctccctacctgagccgaaaaagccattgattgaccccgaattggcggaacac
aaattaccatctgcacgacctctagcgaaacctaatgtacccaagattaatgacggcggt
ccccagaaagcctattcgtgcttctctagttcacctccacgatctccaccgaaaagagaa
cccgaagaagctgagcaagaagtcctgcctaataagcctgcttcaactcttcatgcgaca
acgtttatgtcggtcaggccgaatggtggtgtcagacggccagttgggctaggaccggca
ccaacgatggaccgattgagaaaaccgttcaaaccgctgacgatgaatcgaccgcaacgg
ccgagcggttga
>Fp86
atgtcctcaactacacaagatacgattcttcaatcgctgaacgaggcgcaacgccgcgct
gtgacttcaaccgcatcaaccgttgcaatcctcgccggtcctggaagtgggaaaacccat
accctaacatcgcgagtagtatggcttatccagaacgttggctaccgtccttccgatgtt
gtcgtcgcaacctttaccgtcaaagccgccagggagatgaaagagcgaatcgggaaaaca
ctaggcgaagaatgtgaaaagaagattgtgcttggaacatttcactcgatcgctcgaaga
tatctgtcaatatacgggaaccgaatcggattggactccaaattcggcatcgcagacgat
ggagactccagagcaattatccagagaatctgcaaaaggctggaacttaatatcgaacca
taccacgccaaatcatggatcagcaaagagaaggcgaaaggtccaaatgccatggcgcca
cctccaacacagaaaggcagaaaagagaacccagcattgaggacatgcttccaggaatac
caggctcagctcaaaagatcgaatctgctggactacgatgatctcctggtcaaatgcgtc
gaattgctccgagaccacccggcctgcgtatccaacgtccagactgtccttattgacgag
tatcaagataccaatggcattcaatacgaactaatgaaactctttgcccaagcaaaacaa
cgaataacgatcgttggcgaccccgatcagagtatctatggctggcgatcagccgaagta
aaaaacctcttccgtttactgcgagaataccccaacacagatgaaatatcactggaagaa
aattatcgttcttcacagtccatccttgatgtatcacttactgtcattcagcaagacaag
aagcgatacaagaaagttctgctgccggtccacactaagggagcgcgaccggtactcagg
acattgaaaagctcgtctgctgaaggcgaatggattgtttcagagatcaagcgagtggtc
atgatgtttggagacatgctcaagtttgaggatgtcgcaatcctcttgagatctgctgcc
ctttcccgacacatcgaatcagccctaggaaaagctggtgttgcataccgaatgatcgga
ggacacaaattctacgaacggaaggagattaaagtgttgatagactatctccgggtagtc
agccagcctgacaacaatgatgcgcttgccaggatcattaatgtacctcgacgaggtatc
ggagaggcaacggtcaagtcacttatcgaagaagcagagcagtccgacatgagtctctgg
accttgattctgaaacactgcagaggcaatcggaaagccaaagctaacatcagacctaaa
atggagcaaaaactcaatacggaactcatccgtaccattacgagtctacaaaaagaagcc
agtcaaatcagccagagtagccctgttacgctggttaacttgatcgaacaattgttgacc
cacctcgatttcaagaagtatttggaggaagaatatacagaagagcacgaacaacgatgg
gccaacgtccaggaattcatcaatttagttagcgatttcatgaaagactttggtgcacca
gacgaagacgcacttccggaaattgacaacttggatcaggttaaggacgacgacatgctg
ggccgttttctggccaacgtgtcgctggcgtcggatgcgcagaacaagggcaacacaaca
gaacagaaatctctggtcacaatctcgacaattcacgccgcgaaggggctagaatggcca
gtcgtctttgtaccatctgtttacacaggatcaatccctcactcaagatccgaagacaca
gacgaggaacgacgccttttgtacgtggcaatgacacgagcgcaagcactgctgtatcta
agctgtcccctctacggcacccagggaatgagcagcaaagtcgagctttcgccgtttgtg
gcaccatttgcgtccaaggagtttgccaaaaaaggtccatcattcgatcgagcagttgta
gaaggtgttgcgaaaattcttggccgagacgctccatctgagaagacagtttttggaaag
ctcccaccgatgttctcggtcgaagacgataagttcccaaccgatcctatcgaccccaag
aatgtcgaaaggtatgatgaagaatccggcccacagcatcctcgcgcaccgaagcggcag
cgtgtctcaaaccctaccacttcctataatgaatcagatgagcttccctggcagagagaa
tatgctacaacaatggagcagtcatctgatttcacagtcgctgccttgccaggtttcaca
accgctggggcccacagagtcgcgcttgatgccgcagcagcagctgcaccgcaaccgaca
agttcaaaaccaggcacaaagaagggatcaaccaaacgaggtgttgggcagaaaagtatg
cttggatggctcaatcaaggaccaaacgcccctaaacctccacctgagccgcaaccacaa
ccgcagagtaggtctcttgcgcaggctcggtatcaatccgctttgtcgcgacagaatagc
aggttaccctccctacctgagccgaaaaagccattgattgaccccgaattggcggaacac
aaattaccatctgcacgacctctagcgaaacctaatgtacccaagattaatgacggcggt
ccccagaaagcctattcgtgcttctctagttcacctccacgatctccaccgaaaagagaa
cccgaagaagctgagcaagaagtcctgcctaataagcctgcttcaactcttcatgcgaca
acgtttatgtcggtcaggccgaatggtggtgtcagacggccagttgggctaggaccggca
ccaacgatggaccgattgagaaaaccgttcaaaccgctgacgatgaatcgaccgcaacgg
ccgagcggttga
>Fvenenatum.busco
atgtcctcaacagcacaagatgcgattctccaatcgctgaatgatgcgcaacgccgcgct
gtgacttcaaccgcatcaaccgttgcaatcctcgcgggccctggaagtggaaaaactcat
actcttacatcgcgagtagtatggcttatccagaacgttggctaccgcccttccgatgtc
atcgtcgcaacctttaccgtcaaggccgccagggagatgaaagagcgaatcgggaaaaca
ctgggcgaggaatgcgaaaagaagattgtacttggaacttttcactcgatcgctcgaaga
tatctatcaatatacgggaaccgaatcggattggactccaaattcggcatcgcagacgat
ggagactccagggcaattatccagcgaatctgcaagaggctggaacttaatatcgaacca
taccacgcaaaatcatggatcagcaaagaaaaggcgaaaggtccaaatgccatggtgccg
cctccaacacagaagggcagaaaagagaacccagcattgaggacatgcttccaggaatac
caggcccaactcaaaagatcgaacctactggactacgacgatctcctggtcaaatgcgtc
gaactgcttcgagaccacccggcatgcgtgtccaacgtccagactgtcctcatcgacgaa
tatcaagataccaacggcattcaatacgaacttatgaaactcttcgcccaagcacaacaa
cgaataacgatcgttggcgaccccgatcagagtatctatggctggcgctcggccgaagtc
aagaacctcttccgcttattgcgagaataccccaatacagacgaaatatcactggaagaa
aactatcgatcgtcacaatccatcctcgatgtatcgcttactgtcattcagcaagacaaa
aagcgttacaagaaagttctactgccggtccacactaagggagcacagccggtactaaga
acattgaaaagctcgtctgctgaaggcgaatggattgtttcagagatcaagcgagtggtc
atgatgtttggagatatgctcaagtttgaagatgtcgcaattctcttgagatctgctgcc
ctttcccgtcacatcgaatcagctcttggaaaagctggtgtcgcatatcgaatgattgga
ggacacaaattctacgaacgaaaggagattaaagtgttaatcgactatctccgggtagtc
agtcagcctgacaacaatgatgcgcttgccaggatcattaatgtaccccgacgaggtatt
ggagaggcaacgatcaagtcattgatcgaagaagcagagcagtccgacatgagtctctgg
accttgattttgaaacactgcagaggcaatcggaaagccaaagccaacatcagacctaaa
atggagcaaaaaatcaatacagaactcatccgtaccattacgagtctacaaaaagaagcc
agccaaatcagccagagtagccctgttacgctggttaatttgatagagcaattattaaca
cacctcgattttaagaagtacctggaggaagaatacacagaagagcacgaacaacgatgg
gccaacgttcaggaatttatcaatttggtcagcgatttcatgaaagactttggcgcacca
gatgaagatgcacttccggaaatcgacaatttggatcaggtaaaggatgacgatatgctg
ggccgttttctggccaacgtgtcgctggcgtcggatgcgcagaacaagggcaacacaaca
gaacagaaatccctggtcacaatctcgacaattcacgctgcgaaggggttagaatggcca
gttgtctttgtaccatcagtttatactggatcaatacctcactcgagatccgaagacacc
gacgaagagcgacgcctcttgtacgtagcaatgacacgggcgcaagcattgctgtatcta
agctgcccactctacggctcccaaggaatgagcagcaaggtcgagctgtcaccttttgta
gcaccgttcgcgtccaaggagtttgccaaaaagggcccatcatttgatcgagcggttgtg
gaaggcgttgccaaaattcttgggcgagacgctccatctgaaaagacagtttttggaaag
ctcccacctatgttctcagtcgaagacgataagttcccaaccgatcctattgaccccaag
aatgtcgaaaggtacgatgaggaatccggtcgacagtattctcgcgcaccgaagcggcag
cgtgtctcgaactctaccacttcccatgatgaatcagatgagcttccctggcagagagag
tatgctacaacgatggaacagtcatctgattttacagtcgctgctttgccaggcttcaca
accgccggggctcacagagtcgcgcttgatgctgcggcagctgctgcaccacaaccagcc
agttcgaagtcaggaccaaagaagggatcaactaaacgaggcgttggtcagaaaagtatg
cttggatggctcaatcaaggaccaaacgcccctaaacctccgcccgaaccgcaaccgcaa
ccgcagagtaggtctcttgcacaggctcggtatcaatctgttttatcgcgacagaacagc
aggttaccatcaccacctgaaccgaaaaagccattgattgatcctgaattggcggaacac
aaattaccatctgcacgacctctagcgaagcctaatgtgcccaagattaacgtcggcggc
ccccagaaagcctattcctgcttctctagttcacctccacgacctccatcgaaaagggag
cccgaagaagccgagcaagaagtcatgcctaacaagcctgcttcaactcttcatgcgaca
acgtttatgtcggtcaggccgaatggtggtgtacgacgaccggttgggctggggccggca
ccaacgatggaccgattgagaaagccgtttaaaccgctgacgatgaatcgaccgcaacgg
ccgagcggttga
