# Supplementary material for: Apicidin biosynthesis is linked to accessory chromosomes in Fusarium poae isolates
Source: BMC Genomics. 2021 Aug 4;22:591. doi: 10.1186/s12864-021-07617-y (PMC8340494; doi:10.1186/s12864-021-07617-y)
Supplement: Supplementary file 17 — Additional file 17. Compressed folder containing alignments for each of the 4141 orthologs used in BUSCO analysis. [file 12864_2021_7617_MOESM17_ESM.zip › Fven2_nt_MAFFT/26904at5125_nt.mafft.fasta]

>Fp105
atgcctcacgttccttcatcagctgaagctgagaatcaagacgatgtacctgagctcatc
ttcccccctgtcaccaaagaccatattcaaaactgctcctacgactcttggtttcccaaa
tacagaagctcttgtctcaagtctcgtataatctctctacccccagctttcatcgaatac
cttcatgaagatggtattgtcctggcggacgatgatgagcatcaagacgaaccagaggaa
gagtggcatgcatcatccaacacatctgcaagaccacaagcccaagatcctgaatcatca
gacgacgaggatgatgagcccgagagattgccaccaaaccaaagattcccggagacacat
aacctcatcaaggagaccattgctgaattgggtggctcagtagcaccaaagttgaactgg
tcatcacccaaggatgccaagtggatttcaccccaccagaatacactcaaatgtacgaca
cccaacgacatctatctacttctcaagtcgtcttccttcgtgtctcatgatctcgatcat
gccttcgatgactgtacttcagcacccccctcgcggccttatgcacccattcttgttctc
agaccattcttctctcctcatgttgccctcgagtttcgttgcttcgtaaagcatcgaacg
ctcattggaattacacaaagagacctcaaccactacgctttcctcgaacagattcggcca
cgactatggcgcaagatcaaagattttttccatgacaaactgaggctcactttccctgac
gctagcttcgtcttcgatgtttacgttcctgaaaattcctttgaggaggatggacttgga
aaggtcagactgatggacataaacccatgggctactcgcacagacagtctccttttcgga
tggcaggagcttttggaaatggatgtcccaaaacctctatatggcacatcgagcactgaa
gctggtccggatgtcagcggtgacgacacagctactgaaggggaagatgttgacgaagag
atcgaataccaccctgctatgcgccccgagttccgcatcatagaaaaggatgaccctgct
gcttacaactttagcagcccacaatactcggctcacaagctgccaaaggaggttgtcgat
gcaagcatggctggtcagggtgggctgatggagtttgcaatgcagtggaaggaactcact
gaaggaagaggagacggtatttgggaaaaagctgctggtgctggtacatag
>Fp108
atgcctcacgttccttcatcagctgaagctgagaatcaagacgatgtacctgagctcatc
ttcccccctgtcaccaaagaccatattcaaaactgctcctacgactcttggtttcccaaa
tacagaagctcttgtctcaagtctcgtataatctctctacccccagctttcatcgaatac
cttcatgaagatggtattgtcctggcggacgatgatgagcatcaagacgaaccagaggaa
gagtggcatgcatcatccaacacatctgcaagaccacaagcccaagatcctgaatcatca
gacgacgaggatgatgagcccgagagattgccaccaaaccaaagattcccggagacacat
aacctcatcaaggagaccattgctgaattgggtggctcagtagcaccaaagttgaactgg
tcatcacccaaggatgccaagtggatttcaccccaccagaatacactcaaatgtacgaca
cccaacgacatctatctacttctcaagtcgtcttccttcgtgtctcatgatctcgatcat
gccttcgatgactgtacttcagcacccccctcgcggccttatgcacccattcttgttctc
agaccattcttctctcctcatgttgccctcgagtttcgttgcttcgtaaagcatcgaacg
ctcattggaattacacaaagagacctcaaccactacgctttcctcgaacagattcggcca
cgactatggcgcaagatcaaagattttttccatgacaaactgaggctcactttccctgac
gctagcttcgtcttcgatgtttacgttcctgaaaattcctttgaggaggatggacttgga
aaggtcagactgatggacataaacccatgggctactcgcacagacagtctccttttcgga
tggcaggagcttttggaaatggatgtcccaaaacctctatatggcacatcgagcactgaa
gctggtccggatgtcagcggtgacgacacagctactgaaggggaagatgttgacgaagag
atcgaataccaccctgctatgcgccccgagttccgcatcatagaaaaggatgaccctgct
gcttacaactttagcagcccacaatactcggctcacaagctgccaaaggaggttgtcgat
gcaagcatggctggtcagggtgggctgatggagtttgcaatgcagtggaaggaactcact
gaaggaagaggagacggtatttgggaaaaagctgctggtgctggtacatag
>Fp118
atgcctcacgttccttcatcagctgaagctgagaatcaagacgatgtacctgagctcatc
ttcccccctgtcaccaaagaccatattcaaaactgctcctacgactcttggtttcccaaa
tacagaagctcttgtctcaagtctcgtataatctctctacccccagctttcatcgaatac
cttcatgaagatggtattgtcctggcggacgatgatgagcatcaagacgaaccagaggaa
gagtggcatgcatcatccaacacatctgcaagaccacaagcccaagatcctgaatcatca
gacgacgaggatgatgagcccgagagattgccaccaaaccaaagattcccggagacacat
aacctcatcaaggagaccattgctgaattgggtggctcagtagcaccaaagttgaactgg
tcatcacccaaggatgccaagtggatttcaccccaccagaatacactcaaatgtacgaca
cccaacgacatctatctacttctcaagtcgtcttccttcgtgtctcatgatctcgatcat
gccttcgatgactgtacttcagcacccccctcgcggccttatgcacccattcttgttctc
agaccattcttctctcctcatgttgccctcgagtttcgttgcttcgtaaagcatcgaacg
ctcattggaattacacaaagagacctcaaccactacgctttcctcgaacagattcggcca
cgactatggcgcaagatcaaagattttttccatgacaaactgaggctcactttccctgac
gctagcttcgtcttcgatgtttacgttcctgaaaattcctttgaggaggatggacttgga
aaggtcagactgatggacataaacccatgggctactcgcacagacagtctccttttcgga
tggcaggagcttttggaaatggatgtcccaaaacctctatatggcacatcgagcactgaa
gctggtccggatgtcagcggtgacgacacagctactgaaggggaagatgttgacgaagag
atcgaataccaccctgctatgcgccccgagttccgcatcatagaaaaggatgaccctgct
gcttacaactttagcagcccacaatactcggctcacaagctgccaaaggaggttgtcgat
gcaagcatggctggtcagggtgggctgatggagtttgcaatgcagtggaaggaactcact
gaaggaagaggagacggtatttgggaaaaagctgctggtgctggtacatag
>Fp122
atgcctcacgttccttcatcagctgaagctgagaatcaagacgatgtacctgagctcatc
ttcccccctgtcaccaaagaccatattcaaaactgctcctacgactcttggtttcccaaa
tacagaagctcttgtctcaagtctcgtataatctctctacccccagctttcatcgaatac
cttcatgaagatggtattgtcctggcggacgatgatgagcatcaagacgaaccagaggaa
gagtggcatgcatcatccaacacatctgcaagaccacaagcccaagatcctgaatcatca
gacgacgaggatgatgagcccgagagattgccaccaaaccaaagattcccggagacacat
aacctcatcaaggagaccattgctgaattgggtggctcagtagcaccaaagttgaactgg
tcatcacccaaggatgccaagtggatttcaccccaccagaatacactcaaatgtacgaca
cccaacgacatctatctacttctcaagtcgtcttccttcgtgtctcatgatctcgatcat
gccttcgatgactgtacttcagcacccccctcgcggccttatgcacccattcttgttctc
agaccattcttctctcctcatgttgccctcgagtttcgttgcttcgtaaagcatcgaacg
ctcattggaattacacaaagagacctcaaccactacgctttcctcgaacagattcggcca
cgactatggcgcaagatcaaagattttttccatgacaaactgaggctcactttccctgac
gctagcttcgtcttcgatgtttacgttcctgaaaattcctttgaggaggatggacttgga
aaggtcagactgatggacataaacccatgggctactcgcacagacagtctccttttcgga
tggcaggagcttttggaaatggatgtcccaaaacctctatatggcacatcgagcactgaa
gctggtccggatgtcagcggtgacgacacagctactgaaggggaagatgttgacgaagag
atcgaataccaccctgctatgcgccccgagttccgcatcatagaaaaggatgaccctgct
gcttacaactttagcagcccacaatactcggctcacaagctgccaaaggaggttgtcgat
gcaagcatggctggtcagggtgggctgatggagtttgcaatgcagtggaaggaactcact
gaaggaagaggagacggtatttgggaaaaagctgctggtgctggtacatag
>Fp125
atgcctcacgttccttcatcagctgaagctgagaatcaagacgatgtacctgagctcatc
ttcccccctgtcaccaaagaccatattcaaaactgctcctacgactcttggtttcccaaa
tacagaagctcttgtctcaagtctcgtataatctctctacccccagctttcatcgaatac
cttcatgaagatggtattgtcctggcggacgatgatgagcatcaagacgaaccagaggaa
gagtggcatgcatcatccaacacatctgcaagaccacaagcccaagatcctgaatcatca
gacgacgaggatgatgagcccgagagattgccaccaaaccaaagattcccggagacacat
aacctcatcaaggagaccattgctgaattgggtggctcagtagcaccaaagttgaactgg
tcatcacccaaggatgccaagtggatttcaccccaccagaatacactcaaatgtacgaca
cccaacgacatctatctacttctcaagtcgtcttccttcgtgtctcatgatctcgatcat
gccttcgatgactgtacttcagcacccccctcgcggccttatgcacccattcttgttctc
agaccattcttctctcctcatgttgccctcgagtttcgttgcttcgtaaagcatcgaacg
ctcattggaattacacaaagagacctcaaccactacgctttcctcgaacagattcggcca
cgactatggcgcaagatcaaagattttttccatgacaaactgaggctcactttccctgac
gctagcttcgtcttcgatgtttacgttcctgaaaattcctttgaggaggatggacttgga
aaggtcagactgatggacataaacccatgggctactcgcacagacagtctccttttcgga
tggcaggagcttttggaaatggatgtcccaaaacctctatatggcacatcgagcactgaa
gctggtccggatgtcagcggtgacgacacagctactgaaggggaagatgttgacgaagag
atcgaataccaccctgctatgcgccccgagttccgcatcatagaaaaggatgaccctgct
gcttacaactttagcagcccacaatactcggctcacaagctgccaaaggaggttgtcgat
gcaagcatggctggtcagggtgggctgatggagtttgcaatgcagtggaaggaactcact
gaaggaagaggagacggtatttgggaaaaagctgctggtgctggtacatag
>Fp13r
atgcctcacgttccttcatcagctgaagctgagaatcaagacgatgtacctgagctcatc
ttcccccctgtcaccaaagaccatattcaaaactgctcctacgactcttggtttcccaaa
tacagaagctcttgtctcaagtctcgtataatctctctacccccagctttcatcgaatac
cttcatgaagatggtattgtcctggcggacgatgatgagcatcaagacgaaccagaggaa
gagtggcatgcatcatccaacacatctgcaagaccacaagcccaagatcctgaatcatca
gacgacgaggatgatgagcccgagagattgccaccaaaccaaagattcccggagacacat
aacctcatcaaggagaccattgctgaattgggtggctcagtagcaccaaagttgaactgg
tcatcacccaaggatgccaagtggatttcaccccaccagaatacactcaaatgtacgaca
cccaacgacatctatctacttctcaagtcgtcttccttcgtgtctcatgatctcgatcat
gccttcgatgactgtacttcagcacccccctcgcggccttatgcacccattcttgttctc
agaccattcttctctcctcatgttgccctcgagtttcgttgcttcgtaaagcatcgaacg
ctcattggaattacacaaagagacctcaaccactacgctttcctcgaacagattcggcca
cgactatggcgcaagatcaaagattttttccatgacaaactgaggctcactttccctgac
gctagcttcgtcttcgatgtttacgttcctgaaaattcctttgaggaggatggacttgga
aaggtcagactgatggacataaacccatgggctactcgcacagacagtctccttttcgga
tggcaggagcttttggaaatggatgtcccaaaacctctatatggcacatcgagcactgaa
gctggtccggatgtcagcggtgacgacacagctactgaaggggaagatgttgacgaagag
atcgaataccaccctgctatgcgccccgagttccgcatcatagaaaaggatgaccctgct
gcttacaactttagcagcccacaatactcggctcacaagctgccaaaggaggttgtcgat
gcaagcatggctggtcagggtgggctgatggagtttgcaatgcagtggaaggaactcact
gaaggaagaggagacggtatttgggaaaaagctgctggtgctggtacatag
>Fp144
atgcctcacgttccttcatcagctgaagctgagaatcaagacgatgtacctgagctcatc
ttcccccctgtcaccaaagaccatattcaaaactgctcctacgactcttggtttcccaaa
tacagaagctcttgtctcaagtctcgtataatctctctacccccagctttcatcgaatac
cttcatgaagatggtattgtcctggcggacgatgatgagcatcaagacgaaccagaggaa
gagtggcatgcatcatccaacacatctgcaagaccacaagcccaagatcctgaatcatca
gacgacgaggatgatgagcccgagagattgccaccaaaccaaagattcccggagacacat
aacctcatcaaggagaccattgctgaattgggtggctcagtagcaccaaagttgaactgg
tcatcacccaaggatgccaagtggatttcaccccaccagaatacactcaaatgtacgaca
cccaacgacatctatctacttctcaagtcgtcttccttcgtgtctcatgatctcgatcat
gccttcgatgactgtacttcagcacccccctcgcggccttatgcacccattcttgttctc
agaccattcttctctcctcatgttgccctcgagtttcgttgcttcgtaaagcatcgaacg
ctcattggaattacacaaagagacctcaaccactacgctttcctcgaacagattcggcca
cgactatggcgcaagatcaaagattttttccatgacaaactgaggctcactttccctgac
gctagcttcgtcttcgatgtttacgttcctgaaaattcctttgaggaggatggacttgga
aaggtcagactgatggacataaacccatgggctactcgcacagacagtctccttttcgga
tggcaggagcttttggaaatggatgtcccaaaacctctatatggcacatcgagcactgaa
gctggtccggatgtcagcggtgacgacacagctactgaaggggaagatgttgacgaagag
atcgaataccaccctgctatgcgccccgagttccgcatcatagaaaaggatgaccctgct
gcttacaactttagcagcccacaatactcggctcacaagctgccaaaggaggttgtcgat
gcaagcatggctggtcagggtgggctgatggagtttgcaatgcagtggaaggaactcact
gaaggaagaggagacggtatttgggaaaaagctgctggtgctggtacatag
>Fp146
atgcctcacgttccttcatcagctgaagctgagaatcaagacgatgtacctgagctcatc
ttcccccctgtcaccaaagaccatattcaaaactgctcctacgactcttggtttcccaaa
tacagaagctcttgtctcaagtctcgtataatctctctacccccagctttcatcgaatac
cttcatgaagatggtattgtcctggcggacgatgatgagcatcaagacgaaccagaggaa
gagtggcatgcatcatccaacacatctgcaagaccacaagcccaagatcctgaatcatca
gacgacgaggatgatgagcccgagagattgccaccaaaccaaagattcccggagacacat
aacctcatcaaggagaccattgctgaattgggtggctcagtagcaccaaagttgaactgg
tcatcacccaaggatgccaagtggatttcaccccaccagaatacactcaaatgtacgaca
cccaacgacatctatctacttctcaagtcgtcttccttcgtgtctcatgatctcgatcat
gccttcgatgactgtacttcagcacccccctcgcggccttatgcacccattcttgttctc
agaccattcttctctcctcatgttgccctcgagtttcgttgcttcgtaaagcatcgaacg
ctcattggaattacacaaagagacctcaaccactacgctttcctcgaacagattcggcca
cgactatggcgcaagatcaaagattttttccatgacaaactgaggctcactttccctgac
gctagcttcgtcttcgatgtttacgttcctgaaaattcctttgaggaggatggacttgga
aaggtcagactgatggacataaacccatgggctactcgcacagacagtctccttttcgga
tggcaggagcttttggaaatggatgtcccaaaacctctatatggcacatcgagcactgaa
gctggtccggatgtcagcggtgacgacacagctactgaaggggaagatgttgacgaagag
atcgaataccaccctgctatgcgccccgagttccgcatcatagaaaaggatgaccctgct
gcttacaactttagcagcccacaatactcggctcacaagctgccaaaggaggttgtcgat
gcaagcatggctggtcagggtgggctgatggagtttgcaatgcagtggaaggaactcact
gaaggaagaggagacggtatttgggaaaaagctgctggtgctggtacatag
>Fp155
atgcctcacgttccttcatcagctgaagctgagaatcaagacgatgtacctgagctcatc
ttcccccctgtcaccaaagaccatattcaaaactgctcctacgactcttggtttcccaaa
tacagaagctcttgtctcaagtctcgtataatctctctacccccagctttcatcgaatac
cttcatgaagatggtattgtcctggcggacgatgatgagcatcaagacgaaccagaggaa
gagtggcatgcatcatccaacacatctgcaagaccacaagcccaagatcctgaatcatca
gacgacgaggatgatgagcccgagagattgccaccaaaccaaagattcccggagacacat
aacctcatcaaggagaccattgctgaattgggtggctcagtagcaccaaagttgaactgg
tcatcacccaaggatgccaagtggatttcaccccaccagaatacactcaaatgtacgaca
cccaacgacatctatctacttctcaagtcgtcttccttcgtgtctcatgatctcgatcat
gccttcgatgactgtacttcagcacccccctcgcggccttatgcacccattcttgttctc
agaccattcttctctcctcatgttgccctcgagtttcgttgcttcgtaaagcatcgaacg
ctcattggaattacacaaagagacctcaaccactacgctttcctcgaacagattcggcca
cgactatggcgcaagatcaaagattttttccatgacaaactgaggctcactttccctgac
gctagcttcgtcttcgatgtttacgttcctgaaaattcctttgaggaggatggacttgga
aaggtcagactgatggacataaacccatgggctactcgcacagacagtctccttttcgga
tggcaggagcttttggaaatggatgtcccaaaacctctatatggcacatcgagcactgaa
gctggtccggatgtcagcggtgacgacacagctactgaaggggaagatgttgacgaagag
atcgaataccaccctgctatgcgccccgagttccgcatcatagaaaaggatgaccctgct
gcttacaactttagcagcccacaatactcggctcacaagctgccaaaggaggttgtcgat
gcaagcatggctggtcagggtgggctgatggagtttgcaatgcagtggaaggaactcact
gaaggaagaggagacggtatttgggaaaaagctgctggtgctggtacatag
>Fp157
atgcctcacgttccttcatcagctgaagctgagaatcaagacgatgtacctgagctcatc
ttcccccctgtcaccaaagaccatattcaaaactgctcctacgactcttggtttcccaaa
tacagaagctcttgtctcaagtctcgtataatctctctacccccagctttcatcgaatac
cttcatgaagatggtattgtcctggcggacgatgatgagcatcaagacgaaccagaggaa
gagtggcatgcatcatccaacacatctgcaagaccacaagcccaagatcctgaatcatca
gacgacgaggatgatgagcccgagagattgccaccaaaccaaagattcccggagacacat
aacctcatcaaggagaccattgctgaattgggtggctcagtagcaccaaagttgaactgg
tcatcacccaaggatgccaagtggatttcaccccaccagaatacactcaaatgtacgaca
cccaacgacatctatctacttctcaagtcgtcttccttcgtgtctcatgatctcgatcat
gccttcgatgactgtacttcagcacccccctcgcggccttatgcacccattcttgttctc
agaccattcttctctcctcatgttgccctcgagtttcgttgcttcgtaaagcatcgaacg
ctcattggaattacacaaagagacctcaaccactacgctttcctcgaacagattcggcca
cgactatggcgcaagatcaaagattttttccatgacaaactgaggctcactttccctgac
gctagcttcgtcttcgatgtttacgttcctgaaaattcctttgaggaggatggacttgga
aaggtcagactgatggacataaacccatgggctactcgcacagacagtctccttttcgga
tggcaggagcttttggaaatggatgtcccaaaacctctatatggcacatcgagcactgaa
gctggtccggatgtcagcggtgacgacacagctactgaaggggaagatgttgacgaagag
atcgaataccaccctgctatgcgccccgagttccgcatcatagaaaaggatgaccctgct
gcttacaactttagcagcccacaatactcggctcacaagctgccaaaggaggttgtcgat
gcaagcatggctggtcagggtgggctgatggagtttgcaatgcagtggaaggaactcact
gaaggaagaggagacggtatttgggaaaaagctgctggtgctggtacatag
>Fp16r
atgcctcacgttccttcatcagctgaagctgagaatcaagacgatgtacctgagctcatc
ttcccccctgtcaccaaagaccatattcaaaactgctcctacgactcttggtttcccaaa
tacagaagctcttgtctcaagtctcgtataatctctctacccccagctttcatcgaatac
cttcatgaagatggtattgtcctggcggacgatgatgagcatcaagacgaaccagaggaa
gagtggcatgcatcatccaacacatctgcaagaccacaagcccaagatcctgaatcatca
gacgacgaggatgatgagcccgagagattgccaccaaaccaaagattcccggagacacat
aacctcatcaaggagaccattgctgaattgggtggctcagtagcaccaaagttgaactgg
tcatcacccaaggatgccaagtggatttcaccccaccagaatacactcaaatgtacgaca
cccaacgacatctatctacttctcaagtcgtcttccttcgtgtctcatgatctcgatcat
gccttcgatgactgtacttcagcacccccctcgcggccttatgcacccattcttgttctc
agaccattcttctctcctcatgttgccctcgagtttcgttgcttcgtaaagcatcgaacg
ctcattggaattacacaaagagacctcaaccactacgctttcctcgaacagattcggcca
cgactatggcgcaagatcaaagattttttccatgacaaactgaggctcactttccctgac
gctagcttcgtcttcgatgtttacgttcctgaaaattcctttgaggaggatggacttgga
aaggtcagactgatggacataaacccatgggctactcgcacagacagtctccttttcgga
tggcaggagcttttggaaatggatgtcccaaaacctctatatggcacatcgagcactgaa
gctggtccggatgtcagcggtgacgacacagctactgaaggggaagatgttgacgaagag
atcgaataccaccctgctatgcgccccgagttccgcatcatagaaaaggatgaccctgct
gcttacaactttagcagcccacaatactcggctcacaagctgccaaaggaggttgtcgat
gcaagcatggctggtcagggtgggctgatggagtttgcaatgcagtggaaggaactcact
gaaggaagaggagacggtatttgggaaaaagctgctggtgctggtacatag
>Fp1r
atgcctcacgttccttcatcagctgaagctgagaatcaagacgatgtacctgagctcatc
ttcccccctgtcaccaaagaccatattcaaaactgctcctacgactcttggtttcccaaa
tacagaagctcttgtctcaagtctcgtataatctctctacccccagctttcatcgaatac
cttcatgaagatggtattgtcctggcggacgatgatgagcatcaagacgaaccagaggaa
gagtggcatgcatcatccaacacatctgcaagaccacaagcccaagatcctgaatcatca
gacgacgaggatgatgagcccgagagattgccaccaaaccaaagattcccggagacacat
aacctcatcaaggagaccattgctgaattgggtggctcagtagcaccaaagttgaactgg
tcatcacccaaggatgccaagtggatttcaccccaccagaatacactcaaatgtacgaca
cccaacgacatctatctacttctcaagtcgtcttccttcgtgtctcatgatctcgatcat
gccttcgatgactgtacttcagcacccccctcgcggccttatgcacccattcttgttctc
agaccattcttctctcctcatgttgccctcgagtttcgttgcttcgtaaagcatcgaacg
ctcattggaattacacaaagagacctcaaccactacgctttcctcgaacagattcggcca
cgactatggcgcaagatcaaagattttttccatgacaaactgaggctcactttccctgac
gctagcttcgtcttcgatgtttacgttcctgaaaattcctttgaggaggatggacttgga
aaggtcagactgatggacataaacccatgggctactcgcacagacagtctccttttcgga
tggcaggagcttttggaaatggatgtcccaaaacctctatatggcacatcgagcactgaa
gctggtccggatgtcagcggtgacgacacagctactgaaggggaagatgttgacgaagag
atcgaataccaccctgctatgcgccccgagttccgcatcatagaaaaggatgaccctgct
gcttacaactttagcagcccacaatactcggctcacaagctgccaaaggaggttgtcgat
gcaagcatggctggtcagggtgggctgatggagtttgcaatgcagtggaaggaactcact
gaaggaagaggagacggtatttgggaaaaagctgctggtgctggtacatag
>Fp21r
atgcctcacgttccttcatcagctgaagctgagaatcaagacgatgtacctgagctcatc
ttcccccctgtcaccaaagaccatattcaaaactgctcctacgactcttggtttcccaaa
tacagaagctcttgtctcaagtctcgtataatctctctacccccagctttcatcgaatac
cttcatgaagatggtattgtcctggcggacgatgatgagcatcaagacgaaccagaggaa
gagtggcatgcatcatccaacacatctgcaagaccacaagcccaagatcctgaatcatca
gacgacgaggatgatgagcccgagagattgccaccaaaccaaagattcccggagacacat
aacctcatcaaggagaccattgctgaattgggtggctcagtagcaccaaagttgaactgg
tcatcacccaaggatgccaagtggatttcaccccaccagaatacactcaaatgtacgaca
cccaacgacatctatctacttctcaagtcgtcttccttcgtgtctcatgatctcgatcat
gccttcgatgactgtacttcagcacccccctcgcggccttatgcacccattcttgttctc
agaccattcttctctcctcatgttgccctcgagtttcgttgcttcgtaaagcatcgaacg
ctcattggaattacacaaagagacctcaaccactacgctttcctcgaacagattcggcca
cgactatggcgcaagatcaaagattttttccatgacaaactgaggctcactttccctgac
gctagcttcgtcttcgatgtttacgttcctgaaaattcctttgaggaggatggacttgga
aaggtcagactgatggacataaacccatgggctactcgcacagacagtctccttttcgga
tggcaggagcttttggaaatggatgtcccaaaacctctatatggcacatcgagcactgaa
gctggtccggatgtcagcggtgacgacacagctactgaaggggaagatgttgacgaagag
atcgaataccaccctgctatgcgccccgagttccgcatcatagaaaaggatgaccctgct
gcttacaactttagcagcccacaatactcggctcacaagctgccaaaggaggttgtcgat
gcaagcatggctggtcagggtgggctgatggagtttgcaatgcagtggaaggaactcact
gaaggaagaggagacggtatttgggaaaaagctgctggtgctggtacatag
>Fp24r
atgcctcacgttccttcatcagctgaagctgagaatcaagacgatgtacctgagctcatc
ttcccccctgtcaccaaagaccatattcaaaactgctcctacgactcttggtttcccaaa
tacagaagctcttgtctcaagtctcgtataatctctctacccccagctttcatcgaatac
cttcatgaagatggtattgtcctggcggacgatgatgagcatcaagacgaaccagaggaa
gagtggcatgcatcatccaacacatctgcaagaccacaagcccaagatcctgaatcatca
gacgacgaggatgatgagcccgagagattgccaccaaaccaaagattcccggagacacat
aacctcatcaaggagaccattgctgaattgggtggctcagtagcaccaaagttgaactgg
tcatcacccaaggatgccaagtggatttcaccccaccagaatacactcaaatgtacgaca
cccaacgacatctatctacttctcaagtcgtcttccttcgtgtctcatgatctcgatcat
gccttcgatgactgtacttcagcacccccctcgcggccttatgcacccattcttgttctc
agaccattcttctctcctcatgttgccctcgagtttcgttgcttcgtaaagcatcgaacg
ctcattggaattacacaaagagacctcaaccactacgctttcctcgaacagattcggcca
cgactatggcgcaagatcaaagattttttccatgacaaactgaggctcactttccctgac
gctagcttcgtcttcgatgtttacgttcctgaaaattcctttgaggaggatggacttgga
aaggtcagactgatggacataaacccatgggctactcgcacagacagtctccttttcgga
tggcaggagcttttggaaatggatgtcccaaaacctctatatggcacatcgagcactgaa
gctggtccggatgtcagcggtgacgacacagctactgaaggggaagatgttgacgaagag
atcgagtaccaccctgctatgcgccccgagttccgcatcatagaaaaggatgaccctgct
gcttacaactttagcagcccacaatactcggctcacaagctgccaaaggaggttgtcgat
gcaagcatggctggtcagggtgggctgatggagtttgcaatgcagtggaaggaactcact
gaaggaagaggagacggtatttgggaaaaagctgctggtgctggtacatag
>Fp2516
atgcctcacgttccttcatcagctgaagctgagaatcaagacgatgtacctgagctcatc
ttcccccctgtcaccaaagaccatattcaaaactgctcctacgactcttggtttcccaaa
tacagaagctcttgtctcaagtctcgtataatctctctacccccagctttcatcgaatac
cttcatgaagatggtattgtcctggcggacgatgatgagcatcaagacgaaccagaggaa
gagtggcatgcatcatccaacacatctgcaagaccacaagcccaagatcctgaatcatca
gacgacgaggatgatgagcccgagagattgccaccaaaccaaagattcccggagacacat
aacctcatcaaggagaccattgctgaattgggtggctcagtagcaccaaagttgaactgg
tcatcacccaaggatgccaagtggatttcaccccaccagaatacactcaaatgtacgaca
cccaacgacatctatctacttctcaagtcgtcttccttcgtgtctcatgatctcgatcat
gccttcgatgactgtacttcagcacccccctcgcggccttatgcacccattcttgttctc
agaccattcttctctcctcatgttgccctcgagtttcgttgcttcgtaaagcatcgaacg
ctcattggaattacacaaagagacctcaaccactacgctttcctcgaacagattcggcca
cgactatggcgcaagatcaaagattttttccatgacaaactgaggctcactttccctgac
gctagcttcgtcttcgatgtttacgttcctgaaaattcctttgaggaggatggacttgga
aaggtcagactgatggacataaacccatgggctactcgcacagacagtctccttttcgga
tggcaggagcttttggaaatggatgtcccaaaacctctatatggcacatcgagcactgaa
gctggtccggatgtcagcggtgacgacacagctactgaaggggaagatgttgacgaagag
atcgaataccaccctgctatgcgccccgagttccgcatcatagaaaaggatgaccctgct
gcttacaactttagcagcccacaatactcggctcacaagctgccaaaggaggttgtcgat
gcaagcatggctggtcagggtgggctgatggagtttgcaatgcagtggaaggaactcact
gaaggaagaggagacggtatttgggaaaaagctgctggtgctggtacatag
>Fp26r
atgcctcacgttccttcatcagctgaagctgagaatcaagacgatgtacctgagctcatc
ttcccccctgtcaccaaagaccatattcaaaactgctcctacgactcttggtttcccaaa
tacagaagctcttgtctcaagtctcgtataatctctctacccccagctttcatcgaatac
cttcatgaagatggtattgtcctggcggacgatgatgagcatcaagacgaaccagaggaa
gagtggcatgcatcatccaacacatctgcaagaccacaagcccaagatcctgaatcatca
gacgacgaggatgatgagcccgagagattgccaccaaaccaaagattcccggagacacat
aacctcatcaaggagaccattgctgaattgggtggctcagtagcaccaaagttgaactgg
tcatcacccaaggatgccaagtggatttcaccccaccagaatacactcaaatgtacgaca
cccaacgacatctatctacttctcaagtcgtcttccttcgtgtctcatgatctcgatcat
gccttcgatgactgtacttcagcacccccctcgcggccttatgcacccattcttgttctc
agaccattcttctctcctcatgttgccctcgagtttcgttgcttcgtaaagcatcgaacg
ctcattggaattacacaaagagacctcaaccactacgctttcctcgaacagattcggcca
cgactatggcgcaagatcaaagattttttccatgacaaactgaggctcactttccctgac
gctagcttcgtcttcgatgtttacgttcctgaaaattcctttgaggaggatggacttgga
aaggtcagactgatggacataaacccatgggctactcgcacagacagtctccttttcgga
tggcaggagcttttggaaatggatgtcccaaaacctctatatggcacatcgagcactgaa
gctggtccggatgtcagcggtgacgacacagctactgaaggggaagatgttgacgaagag
atcgaataccaccctgctatgcgccccgagttccgcatcatagaaaaggatgaccctgct
gcttacaactttagcagcccacaatactcggctcacaagctgccaaaggaggttgtcgat
gcaagcatggctggtcagggtgggctgatggagtttgcaatgcagtggaaggaactcact
gaaggaagaggagacggtatttgggaaaaagctgctggtgctggtacatag
>Fp33
atgcctcacgttccttcatcagctgaagctgagaatcaagacgatgtacctgagctcatc
ttcccccctgtcaccaaagaccatattcaaaactgctcctacgactcttggtttcccaaa
tacagaagctcttgtctcaagtctcgtataatctctctacccccagctttcatcgaatac
cttcatgaagatggtattgtcctggcggacgatgatgagcatcaagacgaaccagaggaa
gagtggcatgcatcatccaacacatctgcaagaccacaagcccaagatcctgaatcatca
gacgacgaggatgatgagcccgagagattgccaccaaaccaaagattcccggagacacat
aacctcatcaaggagaccattgctgaattgggtggctcagtagcaccaaagttgaactgg
tcatcacccaaggatgccaagtggatttcaccccaccagaatacactcaaatgtacgaca
cccaacgacatctatctacttctcaagtcgtcttccttcgtgtctcatgatctcgatcat
gccttcgatgactgtacttcagcacccccctcgcggccttatgcacccattcttgttctc
agaccattcttctctcctcatgttgccctcgagtttcgttgcttcgtaaagcatcgaacg
ctcattggaattacacaaagagacctcaaccactacgctttcctcgaacagattcggcca
cgactatggcgcaagatcaaagattttttccatgacaaactgaggctcactttccctgac
gctagcttcgtcttcgatgtttacgttcctgaaaattcctttgaggaggatggacttgga
aaggtcagactgatggacataaacccatgggctactcgcacagacagtctccttttcgga
tggcaggagcttttggaaatggatgtcccaaaacctctatatggcacatcgagcactgaa
gctggtccggatgtcagcggtgacgacacagctactgaaggggaagatgttgacgaagag
atcgaataccaccctgctatgcgccccgagttccgcatcatagaaaaggatgaccctgct
gcttacaactttagcagcccacaatactcggctcacaagctgccaaaggaggttgtcgat
gcaagcatggctggtcagggtgggctgatggagtttgcaatgcagtggaaggaactcact
gaaggaagaggagacggtatttgggaaaaagctgctggtgctggtacatag
>Fp34
atgcctcacgttccttcatcagctgaagctgagaatcaagacgatgtacctgagctcatc
ttcccccctgtcaccaaagaccatattcaaaactgctcctacgactcttggtttcccaaa
tacagaagctcttgtctcaagtctcgtataatctctctacccccagctttcatcgaatac
cttcatgaagatggtattgtcctggcggacgatgatgagcatcaagacgaaccagaggaa
gagtggcatgcatcatccaacacatctgcaagaccacaagcccaagatcctgaatcatca
gacgacgaggatgatgagcccgagagattgccaccaaaccaaagattcccggagacacat
aacctcatcaaggagaccattgctgaattgggtggctcagtagcaccaaagttgaactgg
tcatcacccaaggatgccaagtggatttcaccccaccagaatacactcaaatgtacgaca
cccaacgacatctatctacttctcaagtcgtcttccttcgtgtctcatgatctcgatcat
gccttcgatgactgtacttcagcacccccctcgcggccttatgcacccattcttgttctc
agaccattcttctctcctcatgttgccctcgagtttcgttgcttcgtaaagcatcgaacg
ctcattggaattacacaaagagacctcaaccactacgctttcctcgaacagattcggcca
cgactatggcgcaagatcaaagattttttccatgacaaactgaggctcactttccctgac
gctagcttcgtcttcgatgtttacgttcctgaaaattcctttgaggaggatggacttgga
aaggtcagactgatggacataaacccatgggctactcgcacagacagtctccttttcgga
tggcaggagcttttggaaatggatgtcccaaaacctctatatggcacatcgagcactgaa
gctggtccggatgtcagcggtgacgacacagctactgaaggggaagatgttgacgaagag
atcgaataccaccctgctatgcgccccgagttccgcatcatagaaaaggatgaccctgct
gcttacaactttagcagcccacaatactcggctcacaagctgccaaaggaggttgtcgat
gcaagcatggctggtcagggtgggctgatggagtttgcaatgcagtggaaggaactcact
gaaggaagaggagacggtatttgggaaaaagctgctggtgctggtacatag
>Fp35
atgcctcacgttccttcatcagctgaagctgagaatcaagacgatgtacctgagctcatc
ttcccccctgtcaccaaagaccatattcaaaactgctcctacgactcttggtttcccaaa
tacagaagctcttgtctcaagtctcgtataatctctctacccccagctttcatcgaatac
cttcatgaagatggtattgtcctggcggacgatgatgagcatcaagacgaaccagaggaa
gagtggcatgcatcatccaacacatctgcaagaccacaagcccaagatcctgaatcatca
gacgacgaggatgatgagcccgagagattgccaccaaaccaaagattcccggagacacat
aacctcatcaaggagaccattgctgaattgggtggctcagtagcaccaaagttgaactgg
tcatcacccaaggatgccaagtggatttcaccccaccagaatacactcaaatgtacgaca
cccaacgacatctatctacttctcaagtcgtcttccttcgtgtctcatgatctcgatcat
gccttcgatgactgtacttcagcacccccctcgcggccttatgcacccattcttgttctc
agaccattcttctctcctcatgttgccctcgagtttcgttgcttcgtaaagcatcgaacg
ctcattggaattacacaaagagacctcaaccactacgctttcctcgaacagattcggcca
cgactatggcgcaagatcaaagattttttccatgacaaactgaggctcactttccctgac
gctagcttcgtcttcgatgtttacgttcctgaaaattcctttgaggaggatggacttgga
aaggtcagactgatggacataaacccatgggctactcgcacagacagtctccttttcgga
tggcaggagcttttggaaatggatgtcccaaaacctctatatggcacatcgagcactgaa
gctggtccggatgtcagcggtgacgacacagctactgaaggggaagatgttgacgaagag
atcgaataccaccctgctatgcgccccgagttccgcatcatagaaaaggatgaccctgct
gcttacaactttagcagcccacaatactcggctcacaagctgccaaaggaggttgtcgat
gcaagcatggctggtcagggtgggctgatggagtttgcaatgcagtggaaggaactcact
gaaggaagaggagacggtatttgggaaaaagctgctggtgctggtacatag
>Fp38
atgcctcacgttccttcatcagctgaagctgagaatcaagacgatgtacctgagctcatc
ttcccccctgtcaccaaagaccatattcaaaactgctcctacgactcttggtttcccaaa
tacagaagctcttgtctcaagtctcgtataatctctctacccccagctttcatcgaatac
cttcatgaagatggtattgtcctggcggacgatgatgagcatcaagacgaaccagaggaa
gagtggcatgcatcatccaacacatctgcaagaccacaagcccaagatcctgaatcatca
gacgacgaggatgatgagcccgagagattgccaccaaaccaaagattcccggagacacat
aacctcatcaaggagaccattgctgaattgggtggctcagtagcaccaaagttgaactgg
tcatcacccaaggatgccaagtggatttcaccccaccagaatacactcaaatgtacgaca
cccaacgacatctatctacttctcaagtcgtcttccttcgtgtctcatgatctcgatcat
gccttcgatgactgtacttcagcacccccctcgcggccttatgcacccattcttgttctc
agaccattcttctctcctcatgttgccctcgagtttcgttgcttcgtaaagcatcgaacg
ctcattggaattacacaaagagacctcaaccactacgctttcctcgaacagattcggcca
cgactatggcgcaagatcaaagattttttccatgacaaactgaggctcactttccctgac
gctagcttcgtcttcgatgtttacgttcctgaaaattcctttgaggaggatggacttgga
aaggtcagactgatggacataaacccatgggctactcgcacagacagtctccttttcgga
tggcaggagcttttggaaatggatgtcccaaaacctctatatggcacatcgagcactgaa
gctggtccggatgtcagcggtgacgacacagctactgaaggggaagatgttgacgaagag
atcgaataccaccctgctatgcgccccgagttccgcatcatagaaaaggatgaccctgct
gcttacaactttagcagcccacaatactcggctcacaagctgccaaaggaggttgtcgat
gcaagcatggctggtcagggtgggctgatggagtttgcaatgcagtggaaggaactcact
gaaggaagaggagacggtatttgggaaaaagctgctggtgctggtacatag
>Fp39
atgcctcacgttccttcatcagctgaagctgagaatcaagacgatgtacctgagctcatc
ttcccccctgtcaccaaagaccatattcaaaactgctcctacgactcttggtttcccaaa
tacagaagctcttgtctcaagtctcgtataatctctctacccccagctttcatcgaatac
cttcatgaagatggtattgtcctggcggacgatgatgagcatcaagacgaaccagaggaa
gagtggcatgcatcatccaacacatctgcaagaccacaagcccaagatcctgaatcatca
gacgacgaggatgatgagcccgagagattgccaccaaaccaaagattcccggagacacat
aacctcatcaaggagaccattgctgaattgggtggctcagtagcaccaaagttgaactgg
tcatcacccaaggatgccaagtggatttcaccccaccagaatacactcaaatgtacgaca
cccaacgacatctatctacttctcaagtcgtcttccttcgtgtctcatgatctcgatcat
gccttcgatgactgtacttcagcacccccctcgcggccttatgcacccattcttgttctc
agaccattcttctctcctcatgttgccctcgagtttcgttgcttcgtaaagcatcgaacg
ctcattggaattacacaaagagacctcaaccactacgctttcctcgaacagattcggcca
cgactatggcgcaagatcaaagattttttccatgacaaactgaggctcactttccctgac
gctagcttcgtcttcgatgtttacgttcctgaaaattcctttgaggaggatggacttgga
aaggtcagactgatggacataaacccatgggctactcgcacagacagtctccttttcgga
tggcaggagcttttggaaatggatgtcccaaaacctctatatggcacatcgagcactgaa
gctggtccggatgtcagcggtgacgacacagctactgaaggggaagatgttgacgaagag
atcgaataccaccctgctatgcgccccgagttccgcatcatagaaaaggatgaccctgct
gcttacaactttagcagcccacaatactcggctcacaagctgccaaaggaggttgtcgat
gcaagcatggctggtcagggtgggctgatggagtttgcaatgcagtggaaggaactcact
gaaggaagaggagacggtatttgggaaaaagctgctggtgctggtacatag
>Fp42
atgcctcacgttccttcatcagctgaagctgagaatcaagacgatgtacctgagctcatc
ttcccccctgtcaccaaagaccatattcaaaactgctcctacgactcttggtttcccaaa
tacagaagctcttgtctcaagtctcgtataatctctctacccccagctttcatcgaatac
cttcatgaagatggtattgtcctggcggacgatgatgagcatcaagacgaaccagaggaa
gagtggcatgcatcatccaacacatctgcaagaccacaagcccaagatcctgaatcatca
gacgacgaggatgatgagcccgagagattgccaccaaaccaaagattcccggagacacat
aacctcatcaaggagaccattgctgaattgggtggctcagtagcaccaaagttgaactgg
tcatcacccaaggatgccaagtggatttcaccccaccagaatacactcaaatgtacgaca
cccaacgacatctatctacttctcaagtcgtcttccttcgtgtctcatgatctcgatcat
gccttcgatgactgtacttcagcacccccctcgcggccttatgcacccattcttgttctc
agaccattcttctctcctcatgttgccctcgagtttcgttgcttcgtaaagcatcgaacg
ctcattggaattacacaaagagacctcaaccactacgctttcctcgaacagattcggcca
cgactatggcgcaagatcaaagattttttccatgacaaactgaggctcactttccctgac
gctagcttcgtcttcgatgtttacgttcctgaaaattcctttgaggaggatggacttgga
aaggtcagactgatggacataaacccatgggctactcgcacagacagtctccttttcgga
tggcaggagcttttggaaatggatgtcccaaaacctctatatggcacatcgagcactgaa
gctggtccggatgtcagcggtgacgacacagctactgaaggggaagatgttgacgaagag
atcgaataccaccctgctatgcgccccgagttccgcatcatagaaaaggatgaccctgct
gcttacaactttagcagcccacaatactcggctcacaagctgccaaaggaggttgtcgat
gcaagcatggctggtcagggtgggctgatggagtttgcaatgcagtggaaggaactcact
gaaggaagaggagacggtatttgggaaaaagctgctggtgctggtacatag
>Fp44
atgcctcacgttccttcatcagctgaagctgagaatcaagacgatgtacctgagctcatc
ttcccccctgtcaccaaagaccatattcaaaactgctcctacgactcttggtttcccaaa
tacagaagctcttgtctcaagtctcgtataatctctctacccccagctttcatcgaatac
cttcatgaagatggtattgtcctggcggacgatgatgagcatcaagacgaaccagaggaa
gagtggcatgcatcatccaacacatctgcaagaccacaagcccaagatcctgaatcatca
gacgacgaggatgatgagcccgagagattgccaccaaaccaaagattcccggagacacat
aacctcatcaaggagaccattgctgaattgggtggctcagtagcaccaaagttgaactgg
tcatcacccaaggatgccaagtggatttcaccccaccagaatacactcaaatgtacgaca
cccaacgacatctatctacttctcaagtcgtcttccttcgtgtctcatgatctcgatcat
gccttcgatgactgtacttcagcacccccctcgcggccttatgcacccattcttgttctc
agaccattcttctctcctcatgttgccctcgagtttcgttgcttcgtaaagcatcgaacg
ctcattggaattacacaaagagacctcaaccactacgctttcctcgaacagattcggcca
cgactatggcgcaagatcaaagattttttccatgacaaactgaggctcactttccctgac
gctagcttcgtcttcgatgtttacgttcctgaaaattcctttgaggaggatggacttgga
aaggtcagactgatggacataaacccatgggctactcgcacagacagtctccttttcgga
tggcaggagcttttggaaatggatgtcccaaaacctctatatggcacatcgagcactgaa
gctggtccggatgtcagcggtgacgacacagctactgaaggggaagatgttgacgaagag
atcgaataccaccctgctatgcgccccgagttccgcatcatagaaaaggatgaccctgct
gcttacaactttagcagcccacaatactcggctcacaagctgccaaaggaggttgtcgat
gcaagcatggctggtcagggtgggctgatggagtttgcaatgcagtggaaggaactcact
gaaggaagaggagacggtatttgggaaaaagctgctggtgctggtacatag
>Fp49
atgcctcacgttccttcatcagctgaagctgagaatcaagacgatgtacctgagctcatc
ttcccccctgtcaccaaagaccatattcaaaactgctcctacgactcttggtttcccaaa
tacagaagctcttgtctcaagtctcgtataatctctctacccccagctttcatcgaatac
cttcatgaagatggtattgtcctggcggacgatgatgagcatcaagacgaaccagaggaa
gagtggcatgcatcatccaacacatctgcaagaccacaagcccaagatcctgaatcatca
gacgacgaggatgatgagcccgagagattgccaccaaaccaaagattcccggagacacat
aacctcatcaaggagaccattgctgaattgggtggctcagtagcaccaaagttgaactgg
tcatcacccaaggatgccaagtggatttcaccccaccagaatacactcaaatgtacgaca
cccaacgacatctatctacttctcaagtcgtcttccttcgtgtctcatgatctcgatcat
gccttcgatgactgtacttcagcacccccctcgcggccttatgcacccattcttgttctc
agaccattcttctctcctcatgttgccctcgagtttcgttgcttcgtaaagcatcgaacg
ctcattggaattacacaaagagacctcaaccactacgctttcctcgaacagattcggcca
cgactatggcgcaagatcaaagattttttccatgacaaactgaggctcactttccctgac
gctagcttcgtcttcgatgtttacgttcctgaaaattcctttgaggaggatggacttgga
aaggtcagactgatggacataaacccatgggctactcgcacagacagtctccttttcgga
tggcaggagcttttggaaatggatgtcccaaaacctctatatggcacatcgagcactgaa
gctggtccggatgtcagcggtgacgacacagctactgaaggggaagatgttgacgaagag
atcgaataccaccctgctatgcgccccgagttccgcatcatagaaaaggatgaccctgct
gcttacaactttagcagcccacaatactcggctcacaagctgccaaaggaggttgtcgat
gcaagcatggctggtcagggtgggctgatggagtttgcaatgcagtggaaggaactcact
gaaggaagaggagacggtatttgggaaaaagctgctggtgctggtacatag
>Fp50
atgcctcacgttccttcatcagctgaagctgagaatcaagacgatgtacctgagctcatc
ttcccccctgtcaccaaagaccatattcaaaactgctcctacgactcttggtttcccaaa
tacagaagctcttgtctcaagtctcgtataatctctctacccccagctttcatcgaatac
cttcatgaagatggtattgtcctggcggacgatgatgagcatcaagacgaaccagaggaa
gagtggcatgcatcatccaacacatctgcaagaccacaagcccaagatcctgaatcatca
gacgacgaggatgatgagcccgagagattgccaccaaaccaaagattcccggagacacat
aacctcatcaaggagaccattgctgaattgggtggctcagtagcaccaaagttgaactgg
tcatcacccaaggatgccaagtggatttcaccccaccagaatacactcaaatgtacgaca
cccaacgacatctatctacttctcaagtcgtcttccttcgtgtctcatgatctcgatcat
gccttcgatgactgtacttcagcacccccctcgcggccttatgcacccattcttgttctc
agaccattcttctctcctcatgttgccctcgagtttcgttgcttcgtaaagcatcgaacg
ctcattggaattacacaaagagacctcaaccactacgctttcctcgaacagattcggcca
cgactatggcgcaagatcaaagattttttccatgacaaactgaggctcactttccctgac
gctagcttcgtcttcgatgtttacgttcctgaaaattcctttgaggaggatggacttgga
aaggtcagactgatggacataaacccatgggctactcgcacagacagtctccttttcgga
tggcaggagcttttggaaatggatgtcccaaaacctctatatggcacatcgagcactgaa
gctggtccggatgtcagcggtgacgacacagctactgaaggggaagatgttgacgaagag
atcgaataccaccctgctatgcgccccgagttccgcatcatagaaaaggatgaccctgct
gcttacaactttagcagcccacaatactcggctcacaagctgccaaaggaggttgtcgat
gcaagcatggctggtcagggtgggctgatggagtttgcaatgcagtggaaggaactcact
gaaggaagaggagacggtatttgggaaaaagctgctggtgctggtacatag
>Fp51
atgcctcacgttccttcatcagctgaagctgagaatcaagacgatgtacctgagctcatc
ttcccccctgtcaccaaagaccatattcaaaactgctcctacgactcttggtttcccaaa
tacagaagctcttgtctcaagtctcgtataatctctctacccccagctttcatcgaatac
cttcatgaagatggtattgtcctggcggacgatgatgagcatcaagacgaaccagaggaa
gagtggcatgcatcatccaacacatctgcaagaccacaagcccaagatcctgaatcatca
gacgacgaggatgatgagcccgagagattgccaccaaaccaaagattcccggagacacat
aacctcatcaaggagaccattgctgaattgggtggctcagtagcaccaaagttgaactgg
tcatcacccaaggatgccaagtggatttcaccccaccagaatacactcaaatgtacgaca
cccaacgacatctatctacttctcaagtcgtcttccttcgtgtctcatgatctcgatcat
gccttcgatgactgtacttcagcacccccctcgcggccttatgcacccattcttgttctc
agaccattcttctctcctcatgttgccctcgagtttcgttgcttcgtaaagcatcgaacg
ctcattggaattacacaaagagacctcaaccactacgctttcctcgaacagattcggcca
cgactatggcgcaagatcaaagattttttccatgacaaactgaggctcactttccctgac
gctagcttcgtcttcgatgtttacgttcctgaaaattcctttgaggaggatggacttgga
aaggtcagactgatggacataaacccatgggctactcgcacagacagtctccttttcgga
tggcaggagcttttggaaatggatgtcccaaaacctctatatggcacatcgagcactgaa
gctggtccggatgtcagcggtgacgacacagctactgaaggggaagatgttgacgaagag
atcgaataccaccctgctatgcgccccgagttccgcatcatagaaaaggatgaccctgct
gcttacaactttagcagcccacaatactcggctcacaagctgccaaaggaggttgtcgat
gcaagcatggctggtcagggtgggctgatggagtttgcaatgcagtggaaggaactcact
gaaggaagaggagacggtatttgggaaaaagctgctggtgctggtacatag
>Fp59
atgcctcacgttccttcatcagctgaagctgagaatcaagacgatgtacctgagctcatc
ttcccccctgtcaccaaagaccatattcaaaactgctcctacgactcttggtttcccaaa
tacagaagctcttgtctcaagtctcgtataatctctctacccccagctttcatcgaatac
cttcatgaagatggtattgtcctggcggacgatgatgagcatcaagacgaaccagaggaa
gagtggcatgcatcatccaacacatctgcaagaccacaagcccaagatcctgaatcatca
gacgacgaggatgatgagcccgagagattgccaccaaaccaaagattcccggagacacat
aacctcatcaaggagaccattgctgaattgggtggctcagtagcaccaaagttgaactgg
tcatcacccaaggatgccaagtggatttcaccccaccagaatacactcaaatgtacgaca
cccaacgacatctatctacttctcaagtcgtcttccttcgtgtctcatgatctcgatcat
gccttcgatgactgtacttcagcacccccctcgcggccttatgcacccattcttgttctc
agaccattcttctctcctcatgttgccctcgagtttcgttgcttcgtaaagcatcgaacg
ctcattggaattacacaaagagacctcaaccactacgctttcctcgaacagattcggcca
cgactatggcgcaagatcaaagattttttccatgacaaactgaggctcactttccctgac
gctagcttcgtcttcgatgtttacgttcctgaaaattcctttgaggaggatggacttgga
aaggtcagactgatggacataaacccatgggctactcgcacagacagtctccttttcgga
tggcaggagcttttggaaatggatgtcccaaaacctctatatggcacatcgagcactgaa
gctggtccggatgtcagcggtgacgacacagctactgaaggggaagatgttgacgaagag
atcgaataccaccctgctatgcgccccgagttccgcatcatagaaaaggatgaccctgct
gcttacaactttagcagcccacaatactcggctcacaagctgccaaaggaggttgtcgat
gcaagcatggctggtcagggtgggctgatggagtttgcaatgcagtggaaggaactcact
gaaggaagaggagacggtatttgggaaaaagctgctggtgctggtacatag
>Fp63
atgcctcacgttccttcatcagctgaagctgagaatcaagacgatgtacctgagctcatc
ttcccccctgtcaccaaagaccatattcaaaactgctcctacgactcttggtttcccaaa
tacagaagctcttgtctcaagtctcgtataatctctctacccccagctttcatcgaatac
cttcatgaagatggtattgtcctggcggacgatgatgagcatcaagacgaaccagaggaa
gagtggcatgcatcatccaacacatctgcaagaccacaagcccaagatcctgaatcatca
gacgacgaggatgatgagcccgagagattgccaccaaaccaaagattcccggagacacat
aacctcatcaaggagaccattgctgaattgggtggctcagtagcaccaaagttgaactgg
tcatcacccaaggatgccaagtggatttcaccccaccagaatacactcaaatgtacgaca
cccaacgacatctatctacttctcaagtcgtcttccttcgtgtctcatgatctcgatcat
gccttcgatgactgtacttcagcacccccctcgcggccttatgcacccattcttgttctc
agaccattcttctctcctcatgttgccctcgagtttcgttgcttcgtaaagcatcgaacg
ctcattggaattacacaaagagacctcaaccactacgctttcctcgaacagattcggcca
cgactatggcgcaagatcaaagattttttccatgacaaactgaggctcactttccctgac
gctagcttcgtcttcgatgtttacgttcctgaaaattcctttgaggaggatggacttgga
aaggtcagactgatggacataaacccatgggctactcgcacagacagtctccttttcgga
tggcaggagcttttggaaatggatgtcccaaaacctctatatggcacatcgagcactgaa
gctggtccggatgtcagcggtgacgacacagctactgaaggggaagatgttgacgaagag
atcgaataccaccctgctatgcgccccgagttccgcatcatagaaaaggatgaccctgct
gcttacaactttagcagcccacaatactcggctcacaagctgccaaaggaggttgtcgat
gcaagcatggctggtcagggtgggctgatggagtttgcaatgcagtggaaggaactcact
gaaggaagaggagacggtatttgggaaaaagctgctggtgctggtacatag
>Fp65
atgcctcacgttccttcatcagctgaagctgagaatcaagacgatgtacctgagctcatc
ttcccccctgtcaccaaagaccatattcaaaactgctcctacgactcttggtttcccaaa
tacagaagctcttgtctcaagtctcgtataatctctctacccccagctttcatcgaatac
cttcatgaagatggtattgtcctggcggacgatgatgagcatcaagacgaaccagaggaa
gagtggcatgcatcatccaacacatctgcaagaccacaagcccaagatcctgaatcatca
gacgacgaggatgatgagcccgagagattgccaccaaaccaaagattcccggagacacat
aacctcatcaaggagaccattgctgaattgggtggctcagtagcaccaaagttgaactgg
tcatcacccaaggatgccaagtggatttcaccccaccagaatacactcaaatgtacgaca
cccaacgacatctatctacttctcaagtcgtcttccttcgtgtctcatgatctcgatcat
gccttcgatgactgtacttcagcacccccctcgcggccttatgcacccattcttgttctc
agaccattcttctctcctcatgttgccctcgagtttcgttgcttcgtaaagcatcgaacg
ctcattggaattacacaaagagacctcaaccactacgctttcctcgaacagattcggcca
cgactatggcgcaagatcaaagattttttccatgacaaactgaggctcactttccctgac
gctagcttcgtcttcgatgtttacgttcctgaaaattcctttgaggaggatggacttgga
aaggtcagactgatggacataaacccatgggctactcgcacagacagtctccttttcgga
tggcaggagcttttggaaatggatgtcccaaaacctctatatggcacatcgagcactgaa
gctggtccggatgtcagcggtgacgacacagctactgaaggggaagatgttgacgaagag
atcgaataccaccctgctatgcgccccgagttccgcatcatagaaaaggatgaccctgct
gcttacaactttagcagcccacaatactcggctcacaagctgccaaaggaggttgtcgat
gcaagcatggctggtcagggtgggctgatggagtttgcaatgcagtggaaggaactcact
gaaggaagaggagacggtatttgggaaaaagctgctggtgctggtacatag
>Fp66
atgcctcacgttccttcatcagctgaagctgagaatcaagacgatgtacctgagctcatc
ttcccccctgtcaccaaagaccatattcaaaactgctcctacgactcttggtttcccaaa
tacagaagctcttgtctcaagtctcgtataatctctctacccccagctttcatcgaatac
cttcatgaagatggtattgtcctggcggacgatgatgagcatcaagacgaaccagaggaa
gagtggcatgcatcatccaacacatctgcaagaccacaagcccaagatcctgaatcatca
gacgacgaggatgatgagcccgagagattgccaccaaaccaaagattcccggagacacat
aacctcatcaaggagaccattgctgaattgggtggctcagtagcaccaaagttgaactgg
tcatcacccaaggatgccaagtggatttcaccccaccagaatacactcaaatgtacgaca
cccaacgacatctatctacttctcaagtcgtcttccttcgtgtctcatgatctcgatcat
gccttcgatgactgtacttcagcacccccctcgcggccttatgcacccattcttgttctc
agaccattcttctctcctcatgttgccctcgagtttcgttgcttcgtaaagcatcgaacg
ctcattggaattacacaaagagacctcaaccactacgctttcctcgaacagattcggcca
cgactatggcgcaagatcaaagattttttccatgacaaactgaggctcactttccctgac
gctagcttcgtcttcgatgtttacgttcctgaaaattcctttgaggaggatggacttgga
aaggtcagactgatggacataaacccatgggctactcgcacagacagtctccttttcgga
tggcaggagcttttggaaatggatgtcccaaaacctctatatggcacatcgagcactgaa
gctggtccggatgtcagcggtgacgacacagctactgaaggggaagatgttgacgaagag
atcgaataccaccctgctatgcgccccgagttccgcatcatagaaaaggatgaccctgct
gcttacaactttagcagcccacaatactcggctcacaagctgccaaaggaggttgtcgat
gcaagcatggctggtcagggtgggctgatggagtttgcaatgcagtggaaggaactcact
gaaggaagaggagacggtatttgggaaaaagctgctggtgctggtacatag
>Fp72
atgcctcacgttccttcatcagctgaagctgagaatcaagacgatgtacctgagctcatc
ttcccccctgtcaccaaagaccatattcaaaactgctcctacgactcttggtttcccaaa
tacagaagctcttgtctcaagtctcgtataatctctctacccccagctttcatcgaatac
cttcatgaagatggtattgtcctggcggacgatgatgagcatcaagacgaaccagaggaa
gagtggcatgcatcatccaacacatctgcaagaccacaagcccaagatcctgaatcatca
gacgacgaggatgatgagcccgagagattgccaccaaaccaaagattcccggagacacat
aacctcatcaaggagaccattgctgaattgggtggctcagtagcaccaaagttgaactgg
tcatcacccaaggatgccaagtggatttcaccccaccagaatacactcaaatgtacgaca
cccaacgacatctatctacttctcaagtcgtcttccttcgtgtctcatgatctcgatcat
gccttcgatgactgtacttcagcacccccctcgcggccttatgcacccattcttgttctc
agaccattcttctctcctcatgttgccctcgagtttcgttgcttcgtaaagcatcgaacg
ctcattggaattacacaaagagacctcaaccactacgctttcctcgaacagattcggcca
cgactatggcgcaagatcaaagattttttccatgacaaactgaggctcactttccctgac
gctagcttcgtcttcgatgtttacgttcctgaaaattcctttgaggaggatggacttgga
aaggtcagactgatggacataaacccatgggctactcgcacagacagtctccttttcgga
tggcaggagcttttggaaatggatgtcccaaaacctctatatggcacatcgagcactgaa
gctggtccggatgtcagcggtgacgacacagctactgaaggggaagatgttgacgaagag
atcgaataccaccctgctatgcgccccgagttccgcatcatagaaaaggatgaccctgct
gcttacaactttagcagcccacaatactcggctcacaagctgccaaaggaggttgtcgat
gcaagcatggctggtcagggtgggctgatggagtttgcaatgcagtggaaggaactcact
gaaggaagaggagacggtatttgggaaaaagctgctggtgctggtacatag
>Fp73
atgcctcacgttccttcatcagctgaagctgagaatcaagacgatgtacctgagctcatc
ttcccccctgtcaccaaagaccatattcaaaactgctcctacgactcttggtttcccaaa
tacagaagctcttgtctcaagtctcgtataatctctctacccccagctttcatcgaatac
cttcatgaagatggtattgtcctggcggacgatgatgagcatcaagacgaaccagaggaa
gagtggcatgcatcatccaacacatctgcaagaccacaagcccaagatcctgaatcatca
gacgacgaggatgatgagcccgagagattgccaccaaaccaaagattcccggagacacat
aacctcatcaaggagaccattgctgaattgggtggctcagtagcaccaaagttgaactgg
tcatcacccaaggatgccaagtggatttcaccccaccagaatacactcaaatgtacgaca
cccaacgacatctatctacttctcaagtcgtcttccttcgtgtctcatgatctcgatcat
gccttcgatgactgtacttcagcacccccctcgcggccttatgcacccattcttgttctc
agaccattcttctctcctcatgttgccctcgagtttcgttgcttcgtaaagcatcgaacg
ctcattggaattacacaaagagacctcaaccactacgctttcctcgaacagattcggcca
cgactatggcgcaagatcaaagattttttccatgacaaactgaggctcactttccctgac
gctagcttcgtcttcgatgtttacgttcctgaaaattcctttgaggaggatggacttgga
aaggtcagactgatggacataaacccatgggctactcgcacagacagtctccttttcgga
tggcaggagcttttggaaatggatgtcccaaaacctctatatggcacatcgagcactgaa
gctggtccggatgtcagcggtgacgacacagctactgaaggggaagatgttgacgaagag
atcgaataccaccctgctatgcgccccgagttccgcatcatagaaaaggatgaccctgct
gcttacaactttagcagcccacaatactcggctcacaagctgccaaaggaggttgtcgat
gcaagcatggctggtcagggtgggctgatggagtttgcaatgcagtggaaggaactcact
gaaggaagaggagacggtatttgggaaaaagctgctggtgctggtacatag
>Fp76
atgcctcacgttccttcatcagctgaagctgagaatcaagacgatgtacctgagctcatc
ttcccccctgtcaccaaagaccatattcaaaactgctcctacgactcttggtttcccaaa
tacagaagctcttgtctcaagtctcgtataatctctctacccccagctttcatcgaatac
cttcatgaagatggtattgtcctggcggacgatgatgagcatcaagacgaaccagaggaa
gagtggcatgcatcatccaacacatctgcaagaccacaagcccaagatcctgaatcatca
gacgacgaggatgatgagcccgagagattgccaccaaaccaaagattcccggagacacat
aacctcatcaaggagaccattgctgaattgggtggctcagtagcaccaaagttgaactgg
tcatcacccaaggatgccaagtggatttcaccccaccagaatacactcaaatgtacgaca
cccaacgacatctatctacttctcaagtcgtcttccttcgtgtctcatgatctcgatcat
gccttcgatgactgtacttcagcacccccctcgcggccttatgcacccattcttgttctc
agaccattcttctctcctcatgttgccctcgagtttcgttgcttcgtaaagcatcgaacg
ctcattggaattacacaaagagacctcaaccactacgctttcctcgaacagattcggcca
cgactatggcgcaagatcaaagattttttccatgacaaactgaggctcactttccctgac
gctagcttcgtcttcgatgtttacgttcctgaaaattcctttgaggaggatggacttgga
aaggtcagactgatggacataaacccatgggctactcgcacagacagtctccttttcgga
tggcaggagcttttggaaatggatgtcccaaaacctctatatggcacatcgagcactgaa
gctggtccggatgtcagcggtgacgacacagctactgaaggggaagatgttgacgaagag
atcgaataccaccctgctatgcgccccgagttccgcatcatagaaaaggatgaccctgct
gcttacaactttagcagcccacaatactcggctcacaagctgccaaaggaggttgtcgat
gcaagcatggctggtcagggtgggctgatggagtttgcaatgcagtggaaggaactcact
gaaggaagaggagacggtatttgggaaaaagctgctggtgctggtacatag
>Fp78
atgcctcacgttccttcatcagctgaagctgagaatcaagacgatgtacctgagctcatc
ttcccccctgtcaccaaagaccatattcaaaactgctcctacgactcttggtttcccaaa
tacagaagctcttgtctcaagtctcgtataatctctctacccccagctttcatcgaatac
cttcatgaagatggtattgtcctggcggacgatgatgagcatcaagacgaaccagaggaa
gagtggcatgcatcatccaacacatctgcaagaccacaagcccaagatcctgaatcatca
gacgacgaggatgatgagcccgagagattgccaccaaaccaaagattcccggagacacat
aacctcatcaaggagaccattgctgaattgggtggctcagtagcaccaaagttgaactgg
tcatcacccaaggatgccaagtggatttcaccccaccagaatacactcaaatgtacgaca
cccaacgacatctatctacttctcaagtcgtcttccttcgtgtctcatgatctcgatcat
gccttcgatgactgtacttcagcacccccctcgcggccttatgcacccattcttgttctc
agaccattcttctctcctcatgttgccctcgagtttcgttgcttcgtaaagcatcgaacg
ctcattggaattacacaaagagacctcaaccactacgctttcctcgaacagattcggcca
cgactatggcgcaagatcaaagattttttccatgacaaactgaggctcactttccctgac
gctagcttcgtcttcgatgtttacgttcctgaaaattcctttgaggaggatggacttgga
aaggtcagactgatggacataaacccatgggctactcgcacagacagtctccttttcgga
tggcaggagcttttggaaatggatgtcccaaaacctctatatggcacatcgagcactgaa
gctggtccggatgtcagcggtgacgacacagctactgaaggggaagatgttgacgaagag
atcgaataccaccctgctatgcgccccgagttccgcatcatagaaaaggatgaccctgct
gcttacaactttagcagcccacaatactcggctcacaagctgccaaaggaggttgtcgat
gcaagcatggctggtcagggtgggctgatggagtttgcaatgcagtggaaggaactcact
gaaggaagaggagacggtatttgggaaaaagctgctggtgctggtacatag
>Fp81
atgcctcacgttccttcatcagctgaagctgagaatcaagacgatgtacctgagctcatc
ttcccccctgtcaccaaagaccatattcaaaactgctcctacgactcttggtttcccaaa
tacagaagctcttgtctcaagtctcgtataatctctctacccccagctttcatcgaatac
cttcatgaagatggtattgtcctggcggacgatgatgagcatcaagacgaaccagaggaa
gagtggcatgcatcatccaacacatctgcaagaccacaagcccaagatcctgaatcatca
gacgacgaggatgatgagcccgagagattgccaccaaaccaaagattcccggagacacat
aacctcatcaaggagaccattgctgaattgggtggctcagtagcaccaaagttgaactgg
tcatcacccaaggatgccaagtggatttcaccccaccagaatacactcaaatgtacgaca
cccaacgacatctatctacttctcaagtcgtcttccttcgtgtctcatgatctcgatcat
gccttcgatgactgtacttcagcacccccctcgcggccttatgcacccattcttgttctc
agaccattcttctctcctcatgttgccctcgagtttcgttgcttcgtaaagcatcgaacg
ctcattggaattacacaaagagacctcaaccactacgctttcctcgaacagattcggcca
cgactatggcgcaagatcaaagattttttccatgacaaactgaggctcactttccctgac
gctagcttcgtcttcgatgtttacgttcctgaaaattcctttgaggaggatggacttgga
aaggtcagactgatggacataaacccatgggctactcgcacagacagtctccttttcgga
tggcaggagcttttggaaatggatgtcccaaaacctctatatggcacatcgagcactgaa
gctggtccggatgtcagcggtgacgacacagctactgaaggggaagatgttgacgaagag
atcgaataccaccctgctatgcgccccgagttccgcatcatagaaaaggatgaccctgct
gcttacaactttagcagcccacaatactcggctcacaagctgccaaaggaggttgtcgat
gcaagcatggctggtcagggtgggctgatggagtttgcaatgcagtggaaggaactcact
gaaggaagaggagacggtatttgggaaaaagctgctggtgctggtacatag
>Fp84
atgcctcacgttccttcatcagctgaagctgagaatcaagacgatgtacctgagctcatc
ttcccccctgtcaccaaagaccatattcaaaactgctcctacgactcttggtttcccaaa
tacagaagctcttgtctcaagtctcgtataatctctctacccccagctttcatcgaatac
cttcatgaagatggtattgtcctggcggacgatgatgagcatcaagacgaaccagaggaa
gagtggcatgcatcatccaacacatctgcaagaccacaagcccaagatcctgaatcatca
gacgacgaggatgatgagcccgagagattgccaccaaaccaaagattcccggagacacat
aacctcatcaaggagaccattgctgaattgggtggctcagtagcaccaaagttgaactgg
tcatcacccaaggatgccaagtggatttcaccccaccagaatacactcaaatgtacgaca
cccaacgacatctatctacttctcaagtcgtcttccttcgtgtctcatgatctcgatcat
gccttcgatgactgtacttcagcacccccctcgcggccttatgcacccattcttgttctc
agaccattcttctctcctcatgttgccctcgagtttcgttgcttcgtaaagcatcgaacg
ctcattggaattacacaaagagacctcaaccactacgctttcctcgaacagattcggcca
cgactatggcgcaagatcaaagattttttccatgacaaactgaggctcactttccctgac
gctagcttcgtcttcgatgtttacgttcctgaaaattcctttgaggaggatggacttgga
aaggtcagactgatggacataaacccatgggctactcgcacagacagtctccttttcgga
tggcaggagcttttggaaatggatgtcccaaaacctctatatggcacatcgagcactgaa
gctggtccggatgtcagcggtgacgacacagctactgaaggggaagatgttgacgaagag
atcgaataccaccctgctatgcgccccgagttccgcatcatagaaaaggatgaccctgct
gcttacaactttagcagcccacaatactcggctcacaagctgccaaaggaggttgtcgat
gcaagcatggctggtcagggtgggctgatggagtttgcaatgcagtggaaggaactcact
gaaggaagaggagacggtatttgggaaaaagctgctggtgctggtacatag
>Fp86
atgcctcacgttccttcatcagctgaagctgagaatcaagacgatgtacctgagctcatc
ttcccccctgtcaccaaagaccatattcaaaactgctcctacgactcttggtttcccaaa
tacagaagctcttgtctcaagtctcgtataatctctctacccccagctttcatcgaatac
cttcatgaagatggtattgtcctggcggacgatgatgagcatcaagacgaaccagaggaa
gagtggcatgcatcatccaacacatctgcaagaccacaagcccaagatcctgaatcatca
gacgacgaggatgatgagcccgagagattgccaccaaaccaaagattcccggagacacat
aacctcatcaaggagaccattgctgaattgggtggctcagtagcaccaaagttgaactgg
tcatcacccaaggatgccaagtggatttcaccccaccagaatacactcaaatgtacgaca
cccaacgacatctatctacttctcaagtcgtcttccttcgtgtctcatgatctcgatcat
gccttcgatgactgtacttcagcacccccctcgcggccttatgcacccattcttgttctc
agaccattcttctctcctcatgttgccctcgagtttcgttgcttcgtaaagcatcgaacg
ctcattggaattacacaaagagacctcaaccactacgctttcctcgaacagattcggcca
cgactatggcgcaagatcaaagattttttccatgacaaactgaggctcactttccctgac
gctagcttcgtcttcgatgtttacgttcctgaaaattcctttgaggaggatggacttgga
aaggtcagactgatggacataaacccatgggctactcgcacagacagtctccttttcgga
tggcaggagcttttggaaatggatgtcccaaaacctctatatggcacatcgagcactgaa
gctggtccggatgtcagcggtgacgacacagctactgaaggggaagatgttgacgaagag
atcgaataccaccctgctatgcgccccgagttccgcatcatagaaaaggatgaccctgct
gcttacaactttagcagcccacaatactcggctcacaagctgccaaaggaggttgtcgat
gcaagcatggctggtcagggtgggctgatggagtttgcaatgcagtggaaggaactcact
gaaggaagaggagacggtatttgggaaaaagctgctggtgctggtacatag
>Fvenenatum.busco
atgcctcacgttccttcatcaactgaagctgagaatcaaggcgatgcgcctgaactcgtc
tttccccctgtcaccaaagaccatattcaaaactgctcctacgactcttggtttcccaag
tataggagctcttgtctcaagtctcgtataattcctctacccccagctttcattgaatac
cttcatgaagatggtattgtcttggcggacgacgatgagcatcaagacgaaccagaggaa
gagtggcatgcatcatccaacacatctgcgagaccacaagcccaagatccagaatcatca
gacgacgaagatgatgagcccgagagattgccaccaaaccaaagattcccagagacacat
aatctcgtcaaggagacgattgctgaattgggtggctcagtggcaccaaagttaaactgg
tcatcaccaaaggatgcgaagtggatttcacctcaccagaatacactcaaatgcacgaca
cccaatgatatctatctgcttctcaagtcgtcttcctttgtgtctcatgatcttgaccat
gccttcgacgactgcacttcggcacccccctcgcggccttatgcacccattcttgttctc
aggccatttttctctcctcatgttgccctcgagtttcgttgctttgtcaagcaccgaaca
cttatcggaattacacaaagagatctcaaccactacgctttccttgagcagattcggcca
caactatggcgcaagatcaaagattttttccatgacaaattgaggctcactttccctgat
gccagcttcgtctttgatgtttacgttccggagaactcctttgagaatgatggactggga
aaggttagactgatggacatcaacccatgggctactcgtacagacagtctccttttcgga
tggcaggagcttttggaaatagatgtcctaaaacccctatatggcacatcgagcagtgag
gctggtccggatgtcagtggtgacgacacagctactgaaggggaggatgttgacgaagag
atcgagtatcaccctgatatgcgccccgagtttcgcatcatagagaaggatgaccctgct
gcttataactttagcagcccacaatattcggcccataagctgccaaaggaggttgtcgat
gcaagcatggctggccagggtgggctgatggagtttgcgatgcagtggaaggaactcacc
gaaggacgaggagatggtatttgggaaaaagctgctggtgctggcacatag
