# Supplementary material for: Apicidin biosynthesis is linked to accessory chromosomes in Fusarium poae isolates
Source: BMC Genomics. 2021 Aug 4;22:591. doi: 10.1186/s12864-021-07617-y (PMC8340494; doi:10.1186/s12864-021-07617-y)
Supplement: Supplementary file 17 — Additional file 17. Compressed folder containing alignments for each of the 4141 orthologs used in BUSCO analysis. [file 12864_2021_7617_MOESM17_ESM.zip › Fven2_nt_MAFFT/24256at5125_nt.mafft.fasta]

>Fp105
atgttcatcgctaggcaacatgcgcgatcaactctcgtgcggccattccggtgcacgaca
tcatccgttaaacctcagctccaactccgttacctcgctacaaaacgactcgtgatcgat
cagctcgcaccaggtaatgaattagcacaggagctcaaggacacgggagtttggacccct
acttctatgggaaagaagagttcacttggtgatagacatcgtgttagtatcgttagccaa
gacctttgtgacgatgtcgccaattatatcgccccttccctcgaacgccatcgcggctgc
gatctcgtcgatataaaccccggcgccggtctctggagcaagactcttcacgaactcgtt
cagcctcgaaagcatatcctcatggaaccagatatcgaactctacaagcccttcctcggt
gacttccttagcaaatctaatgtcgaagtcgtacccaaggcaggtatcctctggaaagag
ctccaagaggtgcttgggagcgtcgtcaaacaaaaaattcgcgatcctgccgccgaacca
gaacgcaatgatacattactcgtcaacatcaacctgtgctactgcccacccaagaagtac
cagatgttcgagtgcgttagtacaatggttctctaccagctcatgtccagcatccgcacc
gcctcacttttccaacaatacggccttgtgcgcatgctcatctggatctccgacgacggc
aagcgcagactactcccacgaagcgcaattcgtcgcaaacgcagcgcttttgaagccgaa
ctcgccctcgaatggctccacgaaatcgcaggccatgacaccgaggtcgaagaccgttat
gaactccgcgacgagtggatcaacatggaatctggatatcgcacgctcgaccgcatgaag
aaagctggccttacaatgccctctggccgcgaaacagccgtatacaagaacctcaccgag
aaccgcgagtacgcaggccgacctctcgcaggcgttgagcgtccaatccatagccgacct
ttccgccaagagctcgcagatgccgaggaagcctttgaaaaatctaggagagagacgcca
cctgaccgtctcaaagcgctgcgcttccgtcaaaagtacgacctcgccgattcagcgctt
tacctcgaacttttacaagagcgcgatcgcctcatggagcttggctttaaatccccgtct
gagctcgccgccgccgaaaaggctttcgatctgcgtcttgacaacatcaagaagaacaca
cggaaagaatgggcaatggttcgtgataactaccagctttggaaacaaaaagaacccacc
ctattttgggatcgacgccctttcgaaccgctcgccacgcgccaagatgaattcttcccc
agaatgcccggcgctcttctcgacctccaacccaaagccatgaacccatacattcgccag
catggccctactgcccgcaacggcaccatctcagataccatgctgcgctactggtggcag
cacatgcttctccccgtccccgctgcgatggacggtctatggcctggtttcggtgatcaa
gcacctggtgtggcttctatctacgacccggcgcaaggaggctcgcccctaacgaaacac
ggagcgttagccgcaagatgcgtgacggaacagcactgggcggatatcatcaaggcttgg
ctcgagtggccctttgctcccaactacacaaccctcgtaggacgcttaatggacgagcac
gacttcgccaccattcccacggaagacgatgatatagccaaaaccactgcactgggggta
ga------------------------ccaactttaa
>Fp108
atgttcatcgctaggcaacatgcgcgatcaactctcgtgcggccattccggtgcacgaca
tcatccgttaaacctcagctccaactccgttacctcgctacaaaacgactcgtgatcgat
cagctcgcaccaggtaatgaattagcacaggagctcaaggacacgggagtttggacccct
acttctatgggaaagaagagttcacttggtgatagacatcgtgttagtatcgttagccaa
gacctttgtgacgatgtcgccaattatatcgccccttccctcgaacgccatcgcggctgc
gatctcgtcgatataaaccccggcgccggtctctggagcaagactcttcacgaactcgtt
cagcctcgaaagcatatcctcatggaaccagatatcgaactctacaagcccttcctcggt
gacttccttagcaaatctaatgtcgaagtcgtacccaaggcaggtatcctctggaaagag
ctccaagaggtgcttgggagcgtcgtcaaacaaaaaattcgcgatcctgccgccgaacca
gaacgcaatgatacattactcgtcaacatcaacctgtgctactgcccacccaagaagtac
cagatgttcgagtgcgttagtacaatggttctctaccagctcatgtccagcatccgcacc
gcctcacttttccaacaatacggccttgtgcgcatgctcatctggatctccgacgacggc
aagcgcagactactcccacgaagcgcaattcgtcgcaaacgcagcgcttttgaagccgaa
ctcgccctcgaatggctccacgaaatcgcaggccatgacaccgaggtcgaagaccgttat
gaactccgcgacgagtggatcaacatggaatctggatatcgcacgctcgaccgcatgaag
aaagctggccttacaatgccctctggccgcgaaacagccgtatacaagaacctcaccgag
aaccgcgagtacgcaggccgacctctcgcaggcgttgagcgtccaatccatagccgacct
ttccgccaagagctcgcagatgccgaggaagcctttgaaaaatctaggagagagacgcca
cctgaccgtctcaaagcgctgcgcttccgtcaaaagtacgacctcgccgattcagcgctt
tacctcgaacttttacaagagcgcgatcgcctcatggagcttggctttaaatccccgtct
gagctcgccgccgccgaaaaggctttcgatctgcgtcttgacaacatcaagaagaacaca
cggaaagaatgggcaatggttcgtgataactaccagctttggaaacaaaaagaacccacc
ctattttgggatcgacgccctttcgaaccgctcgccacgcgccaagatgaattcttcccc
agaatgcccggcgctcttctcgacctccaacccaaagccatgaacccatacattcgccag
catggccctactgcccgcaacggcaccatctcagataccatgctgcgctactggtggcag
cacatgcttctccccgtccccgctgcgatggacggtctatggcctggtttcggtgatcaa
gcacctggtgtggcttctatctacgacccggcgcaaggaggctcgcccctaacgaaacac
ggagcgttagccgcaagatgcgtgacggaacagcactgggcggatatcatcaaggcttgg
ctcgagtggccctttgctcccaactacacaaccctcgtaggacgcttaatggacgagcac
gacttcgccaccattcccacggaagacgatgatatagccaaaaccactgcactgggggta
ga------------------------ccaactttaa
>Fp118
atgttcatcgctaggcaacatgcgcgatcgactcttgtgcggccattccggtgcacgaca
tcatccgttaaacctcagctccaactccgttacctcgctacaaaacgactcgtgatcgat
cagctcgcaccaggtaatgaattagcacaggagctcaaggacacgggagtttggacccct
acttctatgggaaagaagagttcacttggtgatagacatcgtgttagtatcgttagccaa
gacctttgtgacgatgtcgccaattatatcgccccttccctcgaacgccatcgcggctgc
gatctcgtcgatataaaccccggcgccggtctctggagcaagactcttcacgaactcgtt
cagcctcgaaagcatatcctcatggaaccagatatcgaactctacaagcccttcctcggt
gacttccttagcaaatctaatgtcgaagtcgtacccaaggcaggtatcctctggaaagag
ctccaagaggtgcttgggagcgtcgtcaaacaaaaaattcgcgatcctgccgccgaacca
gaacgcaacgatacattactcgtcaacatcaacctgtgctactgcccacctaagaagtac
cagatgttcgagtgcgttagtacaatggttctctaccagctcatgtccagcatccgcacc
gcctcacttttccaacaatacggccttgtgcgcatgctcatctggatctccgatgacggc
aagcgcagactactcccacgaagcgcaattcgtcgcaaacgcagcgcttttgaagccgaa
ctcgccctcgaatggctccacgaaatcgcaggccatgacaccgaggtcgaagaccgttat
gaactccgcgacgagtggatcaacatggaatctggatatcgcacgctcgaccgcatgaag
aaagctggccttacaatgccctctggccgcgaaacagccgtatacaagaacctcaccgag
aaccgcgagtacgcaggccgacctctcgcgggcgttgagcgtccaatccatagccgacct
ttccgccaagagctcgcagatgccgaggaagcctttgaaaaatctaggagagagacggca
cctgaccgtcttaaagcgttgcgcttccgtcaaaagtacgacctcgccgattcagcgctt
tacctcgaacttttacaagagcgcgatcgcctcatggagcttggctttaaatccccgtct
aagctcgccgccgccgaaaaggctttcgatctgcgtcttgacaacatcaagaagaacaca
cggaaagaatgggcaatggttcgtgataactaccagctttggaaacaaaaagaacccacc
ctattttgggatcgacgccctttcgaaccgctcgccacgcgccaagatgaattcttcccc
agaatgcccggcgctcttctcgacctccaacccaaagccatgaacccatacattcgccag
catggccctactgcccgcaacggcaccatctcagataccatgctgcgctactggtggcag
cacatgcttctccccgtccccgctgcgatggacggtctatggcctggtttcggtgatcaa
gcacctggtgtggcttctatctacgacccggcgcaaggaggctcgcccctaacgaaacac
ggagcgttagccgcaagatgcgtgacggaacagcactgggcggatatcatcaaggcttgg
ctcgagtggccctttgctcccaactacacaaccctcgtaggacgcttaatggacgagcac
gacttcgccaccattcccacggaagacgatgatatagccaaaaccaccgcactgggggta
ga------------------------ccaactttaa
>Fp122
atgttcatcgctaggcaacatgcgcgatcgactctcgtgcggccattccggtgcacgaca
tcatccgttaaacctcagctccaactccgttacctcgctacaaaacgactcgtgatcgat
cagctcgcaccaggtaatgaattagcacaggagctcaaggacacgggagtttggacccct
acttctatgggaaagaagagttcacttggtgatagacatcgtgttagtatcgttagccaa
gacctttgtgacgatgtcgccaattatatcgccccttccctcgaacgccatcgcggctgc
gatctcgtcgatataaaccccggcgccggtctctggagcaagactcttcacgaactcgtt
cagcctcgaaagcatatcctcatggaaccagatatcgaactctacaagcccttcctcggt
gacttccttagcaaatctaatgtcgaagtcgtacccaaggcaggtatcctctggaaagag
ctccaagaggtgcttgggagcgtcgtcaaacaaaaaattcgcgatcctgccgccgaacca
gaacgcaacgatacattactcgtcaacatcaacctgtgctactgcccacccaagaagtac
cagatgttcgagtgtgttagtacaatggttctctaccagctcatgtccagcatccgcacc
gcctcacttttccaacaatacggccttgtgcgcatgctcatctggatctccgacgacggc
aagcgcagactactcccacgaagcgcaattcgtcgcaaacgcagcgcttttgaagccgaa
ctcgccctcgaatggctccacgaaatcgcaggccatgacaccgaggtcgaagaccgttat
gaactccgcgacgagtggatcaacatggaatctggatatcgcacgctcgaccgcatgaag
aaagctggccttacaatgccctctggccgcgaaacagccgtatacaagaacctcaccgag
aaccgcgagtacgcaggccgacctctcgcgggcgttgagcgtccaatccatagccgacct
ttccgccaagagctcgcagatgccgaggaagcctttgaaaaatctaggagagagacgcca
cctgaccgtctcaaagcgctgcgcttccgtcaaaagtacgacctcgccgattcagcgctt
tacctcgaacttttacaagagcgcgatcgcctcatggagcttggctttaaatccccgtct
gagctcgccgccgccgaaaaggctttcgatctgcgtcttgacaacatcaagaagaacaca
cggaaagaatgggcaatggttcgtgataactaccagctttggaaacaaaaagaacccacc
ctattttgggatcgacgccctttcgaaccgctcgccacgcgccaagatgaattcttcccc
agaatgcccggcgctcttctcgacctccaacccaaagccatgaacccatacattcgccag
catggccctactgcccgcaacggcaccatctcagataccatgctgcgctactggtggcag
cacatgcttctccccgtccccgctgcgatggacggtctatggcctggtttcggtgatcaa
gcacctggtgtggcttctatctacgacccggcgcaaggaggctcgcccctaacgaaacac
ggagcgttagccgcaagatgcgtgacggaacagcactgggcggatatcatcaaggcttgg
ctcgagtggccctttgctcccaactacacaaccctcgtaggacgcttaatggacgagcac
gacttcgccaccattcccacggaagacgatgatatagccaaaaccactgcactgggggta
ga------------------------ccaactttaa
>Fp125
atgttcatcgctaggcaaaatgcgcgatcgactctcgtgcggccattccggtgcacgaca
tcatccgttaaacctcagctccaactccgttacctcgctacaaaacgactcgtgatcgat
cagctcgcaccaggtaatgaattagcacaggagctcaaggacacgggagtttggacccct
acttctatgggaaagaagagttcacttggtgatagacatcgtgttagtatcgttagccaa
gacctttgtgacgatgtcgccaattatatcgccccttccctcgaacgccatcgcggctgc
gatctcgtcgatataaaccccggcgccggtctctggagcaagactcttcacgaactcgtt
cagcctcgaaagcatatcctcatggaaccagatatcgaactctacaagcccttcctcggt
gacttccttagcaaatctaatgtcgaagtcgtacccaaggcaggtatcctctggaaagag
ctccaagaggtgcttgggagcgtcgtcaaacaaaaaattcgcgatcctgccgccgaacca
gaacgcaacgatacattactcgtcaacatcaacctgtgctactgcccacctaagaagtac
cagatgttcgagtgcgttagtacaatggttctctaccagctcatgtccagcatccgcacc
gcctcacttttccaacaatacggccttgtgcgcatgctcatctggatctccgacgacggc
aagcgcagactactcccacgaagcgcaattcgtcgcaaacgcagcgcttttgaagccgaa
ctcgccctcgaatggctccacgaaatcgcaggccatgacaccgaggtcgaagaccgttat
gaactccgcgatgagtggatcaacatggaatctggatatcgcacgctcgaccgcatgaag
aaagctggccttacaatgccctctggccgcgaaacagccgtatacaagaacctcaccgag
aaccgtgagtacgcaggtcgacctctcgcgggcgttgagcgtccaatccatagccgacct
ttccgccaagagctcgcagatgccgaggaagcctttgaaaaatctaggagagagacgcca
cctgaccgtctcaaagcgttgcgcttccgtcaaaagtacgacctcgccgattcagcgctt
tacctcgaacttttacaagagcgcgatcgcctcatggagcttggctttaaatccccgtct
aagctcgccgccgccgaaaaggctttcgatctgcgtcttgacaacatcaaaaagaacaca
cggaaagaatgggcaatggttcgtgataactaccagctttggaaacaaaaagaacccacc
ctattttgggatcgacgccctttcgaaccgctcgccacgcgccaagatgaattcttcccc
agaatgcccggcgctcttctcgacctccaacccaaagccatgaacccatacattcgccag
catggccctactgcccgcaacggcaccatctcagataccatgctgcgctactggtggcag
cacatgcttctccccgtccccgctgcgatggacggtctatggcctggtttcggtgatcaa
gcacctggtgtggcttctatctacgacccggcgcaaggaggctcgcccctaacgaaacac
ggagcgttagccgcaagatgcgtgacggaacagcactgggcggatatcatcaaggcttgg
ctcgagtggccctttgctcccaactacacaaccctcgtaggacgcttaatggacgagcac
gacttcgccaccattcccacggaagacgatgatatagccaaaaccactgcactgggggta
ga------------------------ccaactttaa
>Fp13r
atgttcatcgctaggcaacatgcgcgatcgactctcgtgcggccattccggtgcacgaca
tcatccgttaaacctcagctccaactccgttacctcgctacaaaacgactcgtgatcgat
cagctcgcaccaggtaatgaattagcacaggagctcaaggacacgggagtttggacccct
acttctatgggaaagaagagttcacttggtgatagacatcgtgttagtatcgttagccaa
gacctttgtgacgatgtcgccaattatatcgccccttccctcgaacgccatcgcggctgc
gatctcgtcgatataaaccccggcgccggtctctggagcaagactcttcacgaactcgtt
cagcctcgaaagcatatcctcatggaaccagatatcgaactctacaagcccttcctcggt
gacttccttagcaaatctaatgtcgaagtcgtacccaaggcaggtatcctctggaaagag
ctccaagaggtgcttgggagcgtcgtcaaacaaaaaattcgcgatcctgccgccgaacca
gaacgcaacgatacattactcgtcaacatcaacctgtgctactgcccacccaagaagtac
cagatgttcgagtgtgttagtacaatggttctctaccagctcatgtccagcatccgcacc
gcctcacttttccaacaatacggccttgtgcgcatgctcatctggatctccgacgacggc
aagcgcagactactcccacgaagcgcaattcgtcgcaaacgcagcgcttttgaagccgaa
ctcgccctcgaatggctccacgaaatcgcaggccatgacaccgaggtcgaagaccgttat
gaactccgcgacgagtggatcaacatggaatctggatatcgcacgctcgaccgcatgaag
aaagctggccttacaatgccctctggccgcgaaacagccgtatacaagaacctcaccgag
aaccgcgagtacgcaggccgacctctcgcgggcgttgagcgtccaatccatagccgacct
ttccgccaagagctcgcagatgccgaggaagcctttgaaaaatctaggagagagacgcca
cctgaccgtctcaaagcgctgcgcttccgtcaaaagtacgacctcgccgattcagcgctt
tacctcgaacttttacaagagcgcgatcgcctcatggagcttggctttaaatccccgtct
gagctcgccgccgccgaaaaggctttcgatctgcgtcttgacaacatcaagaagaacaca
cggaaagaatgggcaatggttcgtgataactaccagctttggaaacaaaaagaacccacc
ctattttgggatcgacgccctttcgaaccgctcgccacgcgccaagatgaattcttcccc
agaatgcccggcgctcttctcgacctccaacccaaagccatgaacccatacattcgccag
catggccctactgcccgcaacggcaccatctcagataccatgctgcgctactggtggcag
cacatgcttctccccgtccccgctgcgatggacggtctatggcctggtttcggtgatcaa
gcacctggtgtggcttctatctacgacccggcgcaaggaggctcgcccctaacgaaacac
ggagcgttagccgcaagatgcgtgacggaacagcactgggcggatatcatcaaggcttgg
ctcgagtggccctttgctcccaactacacaaccctcgtaggacgcttaatggacgagcac
gacttcgccaccattcccacggaagacgatgatatagccaaaaccactgcactgggggta
ga------------------------ccaactttaa
>Fp144
atgttcatcgctaggcaacatgcgcgatcgactctcgtgcggccattccggtgcacgaca
tcatccgttaaacctcagctccaactccgttacctcgctacaaaacgactcgtgatcgat
cagctcgcaccaggtaatgaattagcacaggagctcaaggacacgggagtttggacccct
acttctatgggaaagaagagttcacttggtgatagacatcgtgttagtatcgttagccaa
gacctttgtgacgatgtcgccaattatatcgccccttccctcgaacgccatcgcggctgc
gatctcgtcgatataaaccccggcgccggtctctggagcaagactcttcacgaactcgtt
cagcctcgaaagcatatcctcatggaaccagatatcgaactctacaagcccttcctcggt
gacttccttagcaaatctaatgtcgaagtcgtacccaaggcaggtatcctctggaaagag
ctccaagaggtgcttgggagcgtcgtcaaacaaaaaattcgcgatcctgccgccgaacca
gaacgcaacgatacattactcgtcaacatcaacctgtgctactgcccacccaagaagtac
cagatgttcgagtgtgttagtacaatggttctctaccagctcatgtccagcatccgcacc
gcctcacttttccaacaatacggccttgtgcgcatgctcatctggatctccgacgacggc
aagcgcagactactcccacgaagcgcaattcgtcgcaaacgcagcgcttttgaagccgaa
ctcgccctcgaatggctccacgaaatcgcaggccatgacaccgaggtcgaagaccgttat
gaactccgcgacgagtggatcaacatggaatctggatatcgcacgctcgaccgcatgaag
aaagctggccttacaatgccctctggccgcgaaacagccgtatacaagaacctcaccgag
aaccgcgagtacgcaggccgacctctcgcgggcgttgagcgtccaatccatagccgacct
ttccgccaagagctcgcagatgccgaggaagcctttgaaaaatctaggagagagacgcca
cctgaccgtctcaaagcgctgcgcttccgtcaaaagtacgacctcgccgattcagcgctt
tacctcgaacttttacaagagcgcgatcgcctcatggagcttggctttaaatccccgtct
gagctcgccgccgccgaaaaggctttcgatctgcgtcttgacaacatcaagaagaacaca
cggaaagaatgggcaatggttcgtgataactaccagctttggaaacaaaaagaacccacc
ctattttgggatcgacgccctttcgaaccgctcgccacgcgccaagatgaattcttcccc
agaatgcccggcgctcttctcgacctccaacccaaagccatgaacccatacattcgccag
catggccctactgcccgcaacggcaccatctcagataccatgctgcgctactggtggcag
cacatgcttctccccgtccccgctgcgatggacggtctatggcctggtttcggtgatcaa
gcacctggtgtggcttctatctacgacccggcgcaaggaggctcgcccctaacgaaacac
ggagcgttagccgcaagatgcgtgacggaacagcactgggcggatatcatcaaggcttgg
ctcgagtggccctttgctcccaactacacaaccctcgtaggacgcttaatggacgagcac
gacttcgccaccattcccacggaagacgatgatatagccaaaaccactgcactgggggta
ga------------------------ccaactttaa
>Fp146
atgttcatcgctaggcaacatgcgcgatcgactctcgtgcggccattccggtgcacgaca
tcatccgttaaacctcagctccaactccgttacctcgctacaaaacgactcgtgatcgat
cagctcgcaccaggtaatgaattagcacaggagctcaaggacacgggagtttggacccct
acttctatgggaaagaagagttcacttggtgatagacatcgtgttagtatcgttagccaa
gacctttgtgacgatgtcgccaattatatcgccccttccctcgaacgccatcgcggctgc
gatctcgtcgatataaaccccggcgccggtctctggagcaagactcttcacgaactcgtt
cagcctcgaaagcatatcctcatggaaccagatatcgaactctacaagcccttcctcggt
gacttccttagcaaatctaatgtcgaagtcgtacccaaggcaggtatcctctggaaagag
ctccaagaggtgcttgggagcgtcgtcaaacaaaaaattcgcgatcctgccgccgaacca
gaacgcaacgatacattactcgtcaacatcaacctgtgctactgcccacccaagaagtac
cagatgttcgagtgtgttagtacaatggttctctaccagctcatgtccagcatccgcacc
gcctcacttttccaacaatacggccttgtgcgcatgctcatctggatctccgacgacggc
aagcgcagactactcccacgaagcgcaattcgtcgcaaacgcagcgcttttgaagccgaa
ctcgccctcgaatggctccacgaaatcgcaggccatgacaccgaggtcgaagaccgttat
gaactccgcgacgagtggatcaacatggaatctggatatcgcacgctcgaccgcatgaag
aaagctggccttacaatgccctctggccgcgaaacagccgtatacaagaacctcaccgag
aaccgcgagtacgcaggccgacctctcgcgggcgttgagcgtccaatccatagccgacct
ttccgccaagagctcgcagatgccgaggaagcctttgaaaaatctaggagagagacgcca
cctgaccgtctcaaagcgctgcgcttccgtcaaaagtacgacctcgccgattcagcgctt
tacctcgaacttttacaagagcgcgatcgcctcatggagcttggctttaaatccccgtct
gagctcgccgccgccgaaaaggctttcgatctgcgtcttgacaacatcaagaagaacaca
cggaaagaatgggcaatggttcgtgataactaccagctttggaaacaaaaagaacccacc
ctattttgggatcgacgccctttcgaaccgctcgccacgcgccaagatgaattcttcccc
agaatgcccggcgctcttctcgacctccaacccaaagccatgaacccatacattcgccag
catggccctactgcccgcaacggcaccatctcagataccatgctgcgctactggtggcag
cacatgcttctccccgtccccgctgcgatggacggtctatggcctggtttcggtgatcaa
gcacctggtgtggcttctatctacgacccggcgcaaggaggctcgcccctaacgaaacac
ggagcgttagccgcaagatgcgtgacggaacagcactgggcggatatcatcaaggcttgg
ctcgagtggccctttgctcccaactacacaaccctcgtaggacgcttaatggacgagcac
gacttcgccaccattcccacggaagacgatgatatagccaaaaccactgcactgggggta
ga------------------------ccaactttaa
>Fp155
atgttcatcgctaggcaacatgcgcgatcgactcttgtgcggccattccggtgcacgaca
tcatccgttaaacctcagctccaactccgttacctcgctacaaaacgactcgtgatcgat
cagctcgcaccaggtaatgaattagcacaggagctcaaggacacgggagtttggacccct
acttctatgggaaagaagagttcacttggtgatagacatcgtgttagtatcgttagccaa
gacctttgtgacgatgtcgccaattatatcgccccttccctcgaacgccatcgcggctgc
gatctcgtcgatataaaccccggcgccggtctctggagcaagactcttcacgaactcgtt
cagcctcgaaagcatatcctcatggaaccagatatcgaactctacaagcccttcctcggt
gacttccttagcaaatctaatgtcgaagtcgtacccaaggcaggtatcctctggaaagag
ctccaagaggtgcttgggagcgtcgtcaaacaaaaaattcgcgatcctgccgccgaacca
gaacgcaacgatacattactcgtcaacatcaacctgtgctactgcccacctaagaagtac
cagatgttcgagtgcgttagtacaatggttctctaccagctcatgtccagcatccgcacc
gcctcacttttccaacaatacggccttgtgcgcatgctcatctggatctccgatgacggc
aagcgcagactactcccacgaagcgcaattcgtcgcaaacgcagcgcttttgaagccgaa
ctcgccctcgaatggctccacgaaatcgcaggccatgacaccgaggtcgaagaccgttat
gaactccgcgacgagtggatcaacatggaatctggatatcgcacgctcgaccgcatgaag
aaagctggccttacaatgccctctggccgcgaaacagccgtatacaagaacctcaccgag
aaccgcgagtacgcaggccgacctctcgcgggcgttgagcgtccaatccatagccgacct
ttccgccaagagctcgcagatgccgaggaagcctttgaaaaatctaggagagagacggca
cctgaccgtcttaaagcgttgcgcttccgtcaaaagtacgacctcgccgattcagcgctt
tacctcgaacttttacaagagcgcgatcgcctcatggagcttggctttaaatccccgtct
aagctcgccgccgccgaaaaggctttcgatctgcgtcttgacaacatcaagaagaacaca
cggaaagaatgggcaatggttcgtgataactaccagctttggaaacaaaaagaacccacc
ctattttgggatcgacgccctttcgaaccgctcgccacgcgccaagatgaattcttcccc
agaatgcccggcgctcttctcgacctccaacccaaagccatgaacccatacattcgccag
catggccctactgcccgcaacggcaccatctcagataccatgctgcgctactggtggcag
cacatgcttctccccgtccccgctgcgatggacggtctatggcctggtttcggtgatcaa
gcacctggtgtggcttctatctacgacccggcgcaaggaggctcgcccctaacgaaacac
ggagcgttagccgcaagatgcgtgacggaacagcactgggcggatatcatcaaggcttgg
ctcgagtggccctttgctcccaactacacaaccctcgtaggacgcttaatggacgagcac
gacttcgccaccattcccacggaagacgatgatatagccaaaaccaccgcactgggggta
ga------------------------ccaactttaa
>Fp157
atgttcatcgctaggcaacatgcgcgatcgactctcgtgcggccattccggtgcacgaca
tcatccgttaaacctcagctccaactccgttacctcgctacaaaacgactcgtgatcgat
cagctcgcaccaggtaatgaattagcacaggagctcaaggacacgggagtttggacccct
acttctatgggaaagaagagttcacttggtgatagacatcgtgttagtatcgttagccaa
gacctttgtgacgatgtcgccaattatatcgccccttccctcgaacgccatcgcggctgc
gatctcgtcgatataaaccccggcgccggtctctggagcaagactcttcacgaactcgtt
cagcctcgaaagcatatcctcatggaaccagatatcgaactctacaagcccttcctcggt
gacttccttagcaaatctaatgtcgaagtcgtacccaaggcaggtatcctctggaaagag
ctccaagaggtgcttgggagcgtcgtcaaacaaaaaattcgcgatcctgccgccgaacca
gaacgcaacgatacattactcgtcaacatcaacctgtgctactgcccacccaagaagtac
cagatgttcgagtgtgttagtacaatggttctctaccagctcatgtccagcatccgcacc
gcctcacttttccaacaatacggccttgtgcgcatgctcatctggatctccgacgacggc
aagcgcagactactcccacgaagcgcaattcgtcgcaaacgcagcgcttttgaagccgaa
ctcgccctcgaatggctccacgaaatcgcaggccatgacaccgaggtcgaagaccgttat
gaactccgcgacgagtggatcaacatggaatctggatatcgcacgctcgaccgcatgaag
aaagctggccttacaatgccctctggccgcgaaacagccgtatacaagaacctcaccgag
aaccgcgagtacgcaggccgacctctcgcgggcgttgagcgtccaatccatagccgacct
ttccgccaagagctcgcagatgccgaggaagcctttgaaaaatctaggagagagacgcca
cctgaccgtctcaaagcgctgcgcttccgtcaaaagtacgacctcgccgattcagcgctt
tacctcgaacttttacaagagcgcgatcgcctcatggagcttggctttaaatccccgtct
gagctcgccgccgccgaaaaggctttcgatctgcgtcttgacaacatcaagaagaacaca
cggaaagaatgggcaatggttcgtgataactaccagctttggaaacaaaaagaacccacc
ctattttgggatcgacgccctttcgaaccgctcgccacgcgccaagatgaattcttcccc
agaatgcccggcgctcttctcgacctccaacccaaagccatgaacccatacattcgccag
catggccctactgcccgcaacggcaccatctcagataccatgctgcgctactggtggcag
cacatgcttctccccgtccccgctgcgatggacggtctatggcctggtttcggtgatcaa
gcacctggtgtggcttctatctacgacccggcgcaaggaggctcgcccctaacgaaacac
ggagcgttagccgcaagatgcgtgacggaacagcactgggcggatatcatcaaggcttgg
ctcgagtggccctttgctcccaactacacaaccctcgtaggacgcttaatggacgagcac
gacttcgccaccattcccacggaagacgatgatatagccaaaaccactgcactgggggta
ga------------------------ccaactttaa
>Fp16r
atgttcatcgctaggcaaaatgcgcgatcgactctcgtgcggccattccggtgcacgaca
tcatccgttaaacctcagctccaactccgttacctcgctacaaaacgactcgtgatcgat
cagctcgcaccaggtaatgaattagcacaggagctcaaggacacgggagtttggacccct
acttctatgggaaagaagagttcacttggtgatagacatcgtgttagtatcgttagccaa
gacctttgtgacgatgtcgccaattatatcgccccttccctcgaacgccatcgcggctgc
gatctcgtcgatataaaccccggcgccggtctctggagcaagactcttcacgaactcgtt
cagcctcgaaagcatatcctcatggaaccagatatcgaactctacaagcccttcctcggt
gacttccttagcaaatctaatgtcgaagtcgtacccaaggcaggtatcctctggaaagag
ctccaagaggtgcttgggagcgtcgtcaaacaaaaaattcgcgatcctgccgccgaacca
gaacgcaacgatacattactcgtcaacatcaacctgtgctactgcccacctaagaagtac
cagatgttcgagtgcgttagtacaatggttctctaccagctcatgtccagcatccgcacc
gcctcacttttccaacaatacggccttgtgcgcatgctcatctggatctccgacgacggc
aagcgcagactactcccacgaagcgcaattcgtcgcaaacgcagcgcttttgaagccgaa
ctcgccctcgaatggctccacgaaatcgcaggccatgacaccgaggtcgaagaccgttat
gaactccgcgatgagtggatcaacatggaatctggatatcgcacgctcgaccgcatgaag
aaagctggccttacaatgccctctggccgcgaaacagccgtatacaagaacctcaccgag
aaccgtgagtacgcaggtcgacctctcgcgggcgttgagcgtccaatccatagccgacct
ttccgccaagagctcgcagatgccgaggaagcctttgaaaaatctaggagagagacgcca
cctgaccgtctcaaagcgttgcgcttccgtcaaaagtacgacctcgccgattcagcgctt
tacctcgaacttttacaagagcgcgatcgcctcatggagcttggctttaaatccccgtct
aagctcgccgccgccgaaaaggctttcgatctgcgtcttgacaacatcaaaaagaacaca
cggaaagaatgggcaatggttcgtgataactaccagctttggaaacaaaaagaacccacc
ctattttgggatcgacgccctttcgaaccgctcgccacgcgccaagatgaattcttcccc
agaatgcccggcgctcttctcgacctccaacccaaagccatgaacccatacattcgccag
catggccctactgcccgcaacggcaccatctcagataccatgctgcgctactggtggcag
cacatgcttctccccgtccccgctgcgatggacggtctatggcctggtttcggtgatcaa
gcacctggtgtggcttctatctacgacccggcgcaaggaggctcgcccctaacgaaacac
ggagcgttagccgcaagatgcgtgacggaacagcactgggcggatatcatcaaggcttgg
ctcgagtggccctttgctcccaactacacaaccctcgtaggacgcttaatggacgagcac
gacttcgccaccattcccacggaagacgatgatatagccaaaaccactgcactgggggta
ga------------------------ccaactttaa
>Fp1r
atgttcatcgctaggcaacatgcgcgatcgactcttgtgcggccattccggtgcacgaca
tcatccgttaaacctcagctccaactccgttacctcgctacaaaacgactcgtgatcgat
cagctcgcaccaggtaatgaattagcacaggagctcaaggacacgggagtttggacccct
acttctatgggaaagaagagttcacttggtgatagacatcgtgttagtatcgttagccaa
gacctttgtgacgatgtcgccaattatatcgccccttccctcgaacgccatcgcggctgc
gatctcgtcgatataaaccccggcgccggtctctggagcaagactcttcacgaactcgtt
cagcctcgaaagcatatcctcatggaaccagatatcgaactctacaagcccttcctcggt
gacttccttagcaaatctaatgtcgaagtcgtacccaaggcaggtatcctctggaaagag
ctccaagaggtgcttgggagcgtcgtcaaacaaaaaattcgcgatcctgccgccgaacca
gaacgcaacgatacattactcgtcaacatcaacctgtgctactgcccacctaagaagtac
cagatgttcgagtgcgttagtacaatggttctctaccagctcatgtccagcatccgcacc
gcctcacttttccaacaatacggccttgtgcgcatgctcatctggatctccgatgacggc
aagcgcagactactcccacgaagcgcaattcgtcgcaaacgcagcgcttttgaagccgaa
ctcgccctcgaatggctccacgaaatcgcaggccatgacaccgaggtcgaagaccgttat
gaactccgcgacgagtggatcaacatggaatctggatatcgcacgctcgaccgcatgaag
aaagctggccttacaatgccctctggccgcgaaacagccgtatacaagaacctcaccgag
aaccgcgagtacgcaggccgacctctcgcgggcgttgagcgtccaatccatagccgacct
ttccgccaagagctcgcagatgccgaggaagcctttgaaaaatctaggagagagacggca
cctgaccgtcttaaagcgttgcgcttccgtcaaaagtacgacctcgccgattcagcgctt
tacctcgaacttttacaagagcgcgatcgcctcatggagcttggctttaaatccccgtct
aagctcgccgccgccgaaaaggctttcgatctgcgtcttgacaacatcaagaagaacaca
cggaaagaatgggcaatggttcgtgataactaccagctttggaaacaaaaagaacccacc
ctattttgggatcgacgccctttcgaaccgctcgccacgcgccaagatgaattcttcccc
agaatgcccggcgctcttctcgacctccaacccaaagccatgaacccatacattcgccag
catggccctactgcccgcaacggcaccatctcagataccatgctgcgctactggtggcag
cacatgcttctccccgtccccgctgcgatggacggtctatggcctggtttcggtgatcaa
gcacctggtgtggcttctatctacgacccggcgcaaggaggctcgcccctaacgaaacac
ggagcgttagccgcaagatgcgtgacggaacagcactgggcggatatcatcaaggcttgg
ctcgagtggccctttgctcccaactacacaaccctcgtaggacgcttaatggacgagcac
gacttcgccaccattcccacggaagacgatgatatagccaaaaccaccgcactgggggta
ga------------------------ccaactttaa
>Fp21r
atgttcatcgctaggcaacatgcgcgatcgactcttgtgcggccattccggtgcacgaca
tcatccgttaaacctcagctccaactccgttacctcgctacaaaacgactcgtgatcgat
cagctcgcaccaggtaatgaattagcacaggagctcaaggacacgggagtttggacccct
acttctatgggaaagaagagttcacttggtgatagacatcgtgttagtatcgttagccaa
gacctttgtgacgatgtcgccaattatatcgccccttccctcgaacgccatcgcggctgc
gatctcgtcgatataaaccccggcgccggtctctggagcaagactcttcacgaactcgtt
cagcctcgaaagcatatcctcatggaaccagatatcgaactctacaagcccttcctcggt
gacttccttagcaaatctaatgtcgaagtcgtacccaaggcaggtatcctctggaaagag
ctccaagaggtgcttgggagcgtcgtcaaacaaaaaattcgcgatcctgccgccgaacca
gaacgcaacgatacattactcgtcaacatcaacctgtgctactgcccacctaagaagtac
cagatgttcgagtgcgttagtacaatggttctctaccagctcatgtccagcatccgcacc
gcctcacttttccaacaatacggccttgtgcgcatgctcatctggatctccgatgacggc
aagcgcagactactcccacgaagcgcaattcgtcgcaaacgcagcgcttttgaagccgaa
ctcgccctcgaatggctccacgaaatcgcaggccatgacaccgaggtcgaagaccgttat
gaactccgcgacgagtggatcaacatggaatctggatatcgcacgctcgaccgcatgaag
aaagctggccttacaatgccctctggccgcgaaacagccgtatacaagaacctcaccgag
aaccgcgagtacgcaggccgacctctcgcgggcgttgagcgtccaatccatagccgacct
ttccgccaagagctcgcagatgccgaggaagcctttgaaaaatctaggagagagacggca
cctgaccgtcttaaagcgttgcgcttccgtcaaaagtacgacctcgccgattcagcgctt
tacctcgaacttttacaagagcgcgatcgcctcatggagcttggctttaaatccccgtct
aagctcgccgccgccgaaaaggctttcgatctgcgtcttgacaacatcaagaagaacaca
cggaaagaatgggcaatggttcgtgataactaccagctttggaaacaaaaagaacccacc
ctattttgggatcgacgccctttcgaaccgctcgccacgcgccaagatgaattcttcccc
agaatgcccggcgctcttctcgacctccaacccaaagccatgaacccatacattcgccag
catggccctactgcccgcaacggcaccatctcagataccatgctgcgctactggtggcag
cacatgcttctccccgtccccgctgcgatggacggtctatggcctggtttcggtgatcaa
gcacctggtgtggcttctatctacgacccggcgcaaggaggctcgcccctaacgaaacac
ggagcgttagccgcaagatgcgtgacggaacagcactgggcggatatcatcaaggcttgg
ctcgagtggccctttgctcccaactacacaaccctcgtaggacgcttaatggacgagcac
gacttcgccaccattcccacggaagacgatgatatagccaaaaccaccgcactgggggta
ga------------------------ccaactttaa
>Fp24r
atgttcatcgctaggcaacatgcgcgatcgactctcgtgcggccattccggtgcacgaca
tcatccgttaaacctcagctccaactccgttacctcgctacaaaacgactcgtgatcgat
cagctcgcaccaggtaatgaattagcacaggagctcaaggacacgggagtttggacccct
acttctatgggaaagaagagttcacttggtgatagacatcgtgtaagtatcgttagccaa
gccctttgtgacgatgtcgccaattatatcgccccttccctcgaacgccatcgcggttgc
gatctcgtcgatataaaccccggcgccggtctctggagcaagactcttcacgaactcgtt
cagcctcgaaaacatatcctcatggaaccagatatcgaactctacaagcccttcctcggt
gacttccttagcaaatctaatgtcgaagtcgtacccaaggcaggtatcctctggaaagag
ctccaagaggtgcttgggagcgtcgtcaaacaaaaaattcgcgatcctgccgccgaacca
gaacgcaacgatacattactcgtcaacatcaacctgtgctactgcccacccaagaagtac
cagatgttcgagtgcgttagtacaatggttctctaccagctcatgtccagcatccgcacc
gcctcacttttccaacaatacggccttgtgcgcatgctcatctggatctccgacgacggc
aagcgcagactactcccacgaagcgcaatccgtcgcaaacgcagcgcttttgaagccgaa
ctcgccctcgaatggctccacgaaatcgcaggccatgacaccgaggtcgaagaccgttat
gaactccgcgatgagtggatcaacatggaatctggatatcgcacgctcgaccgcatgaag
aaagctggccttacaatgccctctggccgcgaaacagccgtatacaagaacctcaccgag
aaccgcgagtacgcaggccgacctctcgcgggcgttgagcgtccaatccatagccgacct
ttccgccaagagctcgcagatgccgaggaagcctttgaaaaatctaggagagagacgcca
cctgaccgtctcaaagcgctgcgcttccgtcaaaagtacgacctcgccgattcagcgctt
tacctcgaacttttacaagagcgcgatcgcctcatggagcttggctttaaatccccgtct
gagctcgccgccgccgaaaaggctttcgatctgcgtcttgacaacatcaaaaagaacaca
cggaaagaatgggcaatggttcgtgataactaccagctttggaaacaaaaagaacccacc
ctattttgggatcgacgccctttcgaaccgctcgccacgcgccaagatgaattcttcccc
agaatgcccggcgctcttctcgacctccaacccaaagccatgaacccatacattcgccag
catggccctactgcccgcaacggcaccatctcagataccatgctgcgctactggtggcag
cacatgcttctccccgtccccgctgcgatggacggtctatggcctggtttcggtgatcaa
gcacctggtgtggcttctatctacgacccggcgcaaggaggctcgcccctaacgaaacac
ggagcgttagccgcaagatgcgtgacggaacagcactgggcggatatcatcaaggcttgg
ctcgagtggccctttgctcccaactacacaaccctcgtaggacgcttaatggacgagcac
gacttcgccaccattcccacggaagacgatgatatagccaaaaccaccgcactgggggta
ga------------------------ccaactttaa
>Fp2516
atgttcatcgctaggcaacatgcgcgatcgactctcgtgcggccattccggtgcacgaca
tcatccgttaaacctcagctccaactccgttacctcgctacaaaacgactcgtgatcgat
cagctcgcaccaggtaatgaattagcacaggagctcaaggacacgggagtttggacccct
acttctatgggaaagaagagttcacttggtgatagacatcgtgtaagtatcgttagccaa
gccctttgtgacgatgtcgccaattatatcgccccttccctcgaacgccatcgcggttgc
gatctcgtcgatataaaccccggcgccggtctctggagcaagactcttcacgaactcgtt
cagcctcgaaaacatatcctcatggaaccagatatcgaactctacaagcccttcctcggt
gacttccttagcaaatctaatgtcgaagtcgtacccaaggcaggtatcctctggaaagag
ctccaagaggtgcttgggagcgtcgtcaaacaaaaaattcgcgatcctgccgccgaacca
gaacgcaacgatacattactcgtcaacatcaacctgtgctactgcccacccaagaagtac
cagatgttcgagtgcgttagtacaatggttctctaccagctcatgtccagcatccgcacc
gcctcacttttccaacaatacggccttgtgcgcatgctcatctggatctccgacgacggc
aagcgcagactactcccacgaagcgcaatccgtcgcaaacgcagcgcttttgaagccgaa
ctcgccctcgaatggctccacgaaatcgcaggccatgacaccgaggtcgaagaccgttat
gaactccgcgatgagtggatcaacatggaatctggatatcgcacgctcgaccgcatgaag
aaagctggccttacaatgccctctggccgcgaaacagccgtatacaagaacctcaccgag
aaccgcgagtacgcaggccgacctctcgcgggcgttgagcgtccaatccatagccgacct
ttccgccaagagctcgcagatgccgaggaagcctttgaaaaatctaggagagagacgcca
cctgaccgtctcaaagcgctgcgcttccgtcaaaagtacgacctcgccgattcagcgctt
tacctcgaacttttacaagagcgcgatcgcctcatggagcttggctttaaatccccgtct
gagctcgccgccgccgaaaaggctttcgatctgcgtcttgacaacatcaaaaagaacaca
cggaaagaatgggcaatggttcgtgataactaccagctttggaaacaaaaagaacccacc
ctattttgggatcgacgccctttcgaaccgctcgccacgcgccaagatgaattcttcccc
agaatgcccggcgctcttctcgacctccaacccaaagccatgaacccatacattcgccag
catggccctactgcccgcaacggcaccatctcagataccatgctgcgctactggtggcag
cacatgcttctccccgtccccgctgcgatggacggtctatggcctggtttcggtgatcaa
gcacctggtgtggcttctatctacgacccggcgcaaggaggctcgcccctaacgaaacac
ggagcgttagccgcaagatgcgtgacggaacagcactgggcggatatcatcaaggcttgg
ctcgagtggccctttgctcccaactacacaaccctcgtaggacgcttaatggacgagcac
gacttcgccaccattcccacggaagacgatgatatagccaaaaccaccgcactgggggta
ga------------------------ccaactttaa
>Fp26r
atgttcatcgctaggcaacatgcgcgatcgactcttgtgcggccattccggtgcacgaca
tcatccgttaaacctcagctccaactccgttacctcgctacaaaacgactcgtgatcgat
cagctcgcaccaggtaatgaattagcacaggagctcaaggacacgggagtttggacccct
acttctatgggaaagaagagttcacttggtgatagacatcgtgttagtatcgttagccaa
gacctttgtgacgatgtcgccaattatatcgccccttccctcgaacgccatcgcggctgc
gatctcgtcgatataaaccccggcgccggtctctggagcaagactcttcacgaactcgtt
cagcctcgaaagcatatcctcatggaaccagatatcgaactctacaagcccttcctcggt
gacttccttagcaaatctaatgtcgaagtcgtacccaaggcaggtatcctctggaaagag
ctccaagaggtgcttgggagcgtcgtcaaacaaaaaattcgcgatcctgccgccgaacca
gaacgcaacgatacattactcgtcaacatcaacctgtgctactgcccacctaagaagtac
cagatgttcgagtgcgttagtacaatggttctctaccagctcatgtccagcatccgcacc
gcctcacttttccaacaatacggccttgtgcgcatgctcatctggatctccgatgacggc
aagcgcagactactcccacgaagcgcaattcgtcgcaaacgcagcgcttttgaagccgaa
ctcgccctcgaatggctccacgaaatcgcaggccatgacaccgaggtcgaagaccgttat
gaactccgcgacgagtggatcaacatggaatctggatatcgcacgctcgaccgcatgaag
aaagctggccttacaatgccctctggccgcgaaacagccgtatacaagaacctcaccgag
aaccgcgagtacgcaggccgacctctcgcgggcgttgagcgtccaatccatagccgacct
ttccgccaagagctcgcagatgccgaggaagcctttgaaaaatctaggagagagacggca
cctgaccgtcttaaagcgttgcgcttccgtcaaaagtacgacctcgccgattcagcgctt
tacctcgaacttttacaagagcgcgatcgcctcatggagcttggctttaaatccccgtct
aagctcgccgccgccgaaaaggctttcgatctgcgtcttgacaacatcaagaagaacaca
cggaaagaatgggcaatggttcgtgataactaccagctttggaaacaaaaagaacccacc
ctattttgggatcgacgccctttcgaaccgctcgccacgcgccaagatgaattcttcccc
agaatgcccggcgctcttctcgacctccaacccaaagccatgaacccatacattcgccag
catggccctactgcccgcaacggcaccatctcagataccatgctgcgctactggtggcag
cacatgcttctccccgtccccgctgcgatggacggtctatggcctggtttcggtgatcaa
gcacctggtgtggcttctatctacgacccggcgcaaggaggctcgcccctaacgaaacac
ggagcgttagccgcaagatgcgtgacggaacagcactgggcggatatcatcaaggcttgg
ctcgagtggccctttgctcccaactacacaaccctcgtaggacgcttaatggacgagcac
gacttcgccaccattcccacggaagacgatgatatagccaaaaccaccgcactgggggta
ga------------------------ccaactttaa
>Fp33
atgttcatcgctaggcaaaatgcgcgatcgactctcgtgcggccattccggtgcacgaca
tcatccgttaaacctcagctccaactccgttacctcgctacaaaacgactcgtgatcgat
cagctcgcaccaggtaatgaattagcacaggagctcaaggacacgggagtttggacccct
acttctatgggaaagaagagttcacttggtgatagacatcgtgttagtatcgttagccaa
gacctttgtgacgatgtcgccaattatatcgccccttccctcgaacgccatcgcggctgc
gatctcgtcgatataaaccccggcgccggtctctggagcaagactcttcacgaactcgtt
cagcctcgaaagcatatcctcatggaaccagatatcgaactctacaagcccttcctcggt
gacttccttagcaaatctaatgtcgaagtcgtacccaaggcaggtatcctctggaaagag
ctccaagaggtgcttgggagcgtcgtcaaacaaaaaattcgcgatcctgccgccgaacca
gaacgcaacgatacattactcgtcaacatcaacctgtgctactgcccacctaagaagtac
cagatgttcgagtgcgttagtacaatggttctctaccagctcatgtccagcatccgcacc
gcctcacttttccaacaatacggccttgtgcgcatgctcatctggatctccgacgacggc
aagcgcagactactcccacgaagcgcaattcgtcgcaaacgcagcgcttttgaagccgaa
ctcgccctcgaatggctccacgaaatcgcaggccatgacaccgaggtcgaagaccgttat
gaactccgcgatgagtggatcaacatggaatctggatatcgcacgctcgaccgcatgaag
aaagctggccttacaatgccctctggccgcgaaacagccgtatacaagaacctcaccgag
aaccgtgagtacgcaggtcgacctctcgcgggcgttgagcgtccaatccatagccgacct
ttccgccaagagctcgcagatgccgaggaagcctttgaaaaatctaggagagagacgcca
cctgaccgtctcaaagcgttgcgcttccgtcaaaagtacgacctcgccgattcagcgctt
tacctcgaacttttacaagagcgcgatcgcctcatggagcttggctttaaatccccgtct
aagctcgccgccgccgaaaaggctttcgatctgcgtcttgacaacatcaaaaagaacaca
cggaaagaatgggcaatggttcgtgataactaccagctttggaaacaaaaagaacccacc
ctattttgggatcgacgccctttcgaaccgctcgccacgcgccaagatgaattcttcccc
agaatgcccggcgctcttctcgacctccaacccaaagccatgaacccatacattcgccag
catggccctactgcccgcaacggcaccatctcagataccatgctgcgctactggtggcag
cacatgcttctccccgtccccgctgcgatggacggtctatggcctggtttcggtgatcaa
gcacctggtgtggcttctatctacgacccggcgcaaggaggctcgcccctaacgaaacac
ggagcgttagccgcaagatgcgtgacggaacagcactgggcggatatcatcaaggcttgg
ctcgagtggccctttgctcccaactacacaaccctcgtaggacgcttaatggacgagcac
gacttcgccaccattcccacggaagacgatgatatagccaaaaccactgcactgggggta
ga------------------------ccaactttaa
>Fp34
atgttcatcgctaggcaacatgcgcgatcgactctcgtgcggccattccggtgcacgaca
tcatccgttaaacctcagctccaactccgttacctcgctacaaaacgactcgtgatcgat
cagctcgcaccaggtaatgaattagcacaggagctcaaggacacgggagtttggacccct
acttctatgggaaagaagagttcacttggtgatagacatcgtgttagtatcgttagccaa
gacctttgtgacgatgtcgccaattatatcgccccttccctcgaacgccatcgcggctgc
gatctcgtcgatataaaccccggcgccggtctctggagcaagactcttcacgaactcgtt
cagcctcgaaagcatatcctcatggaaccagatatcgaactctacaagcccttcctcggt
gacttccttagcaaatctaatgtcgaagtcgtacccaaggcaggtatcctctggaaagag
ctccaagaggtgcttgggagcgtcgtcaaacaaaaaattcgcgatcctgccgccgaacca
gaacgcaacgatacattactcgtcaacatcaacctgtgctactgcccacccaagaagtac
cagatgttcgagtgtgttagtacaatggttctctaccagctcatgtccagcatccgcacc
gcctcacttttccaacaatacggccttgtgcgcatgctcatctggatctccgacgacggc
aagcgcagactactcccacgaagcgcaattcgtcgcaaacgcagcgcttttgaagccgaa
ctcgccctcgaatggctccacgaaatcgcaggccatgacaccgaggtcgaagaccgttat
gaactccgcgacgagtggatcaacatggaatctggatatcgcacgctcgaccgcatgaag
aaagctggccttacaatgccctctggccgcgaaacagccgtatacaagaacctcaccgag
aaccgcgagtacgcaggccgacctctcgcgggcgttgagcgtccaatccatagccgacct
ttccgccaagagctcgcagatgccgaggaagcctttgaaaaatctaggagagagacgcca
cctgaccgtctcaaagcgctgcgcttccgtcaaaagtacgacctcgccgattcagcgctt
tacctcgaacttttacaagagcgcgatcgcctcatggagcttggctttaaatccccgtct
gagctcgccgccgccgaaaaggctttcgatctgcgtcttgacaacatcaagaagaacaca
cggaaagaatgggcaatggttcgtgataactaccagctttggaaacaaaaagaacccacc
ctattttgggatcgacgccctttcgaaccgctcgccacgcgccaagatgaattcttcccc
agaatgcccggcgctcttctcgacctccaacccaaagccatgaacccatacattcgccag
catggccctactgcccgcaacggcaccatctcagataccatgctgcgctactggtggcag
cacatgcttctccccgtccccgctgcgatggacggtctatggcctggtttcggtgatcaa
gcacctggtgtggcttctatctacgacccggcgcaaggaggctcgcccctaacgaaacac
ggagcgttagccgcaagatgcgtgacggaacagcactgggcggatatcatcaaggcttgg
ctcgagtggccctttgctcccaactacacaaccctcgtaggacgcttaatggacgagcac
gacttcgccaccattcccacggaagacgatgatatagccaaaaccactgcactgggggta
ga------------------------ccaactttaa
>Fp35
atgttcatcgctaggcaacatgcgcgatcgactctcgtgcggccattccggtgcacgaca
tcatccgttaaacctcagctccaactccgttacctcgctacaaaacgactcgtgatcgat
cagctcgcaccaggtaatgaattagcacaggagctcaaggacacgggagtttggacccct
acttctatgggaaagaagagttcacttggtgatagacatcgtgttagtatcgttagccaa
gacctttgtgacgatgtcgccaattatatcgccccttccctcgaacgccatcgcggctgc
gatctcgtcgatataaaccccggcgccggtctctggagcaagactcttcacgaactcgtt
cagcctcgaaagcatatcctcatggaaccagatatcgaactctacaagcccttcctcggt
gacttccttagcaaatctaatgtcgaagtcgtacccaaggcaggtatcctctggaaagag
ctccaagaggtgcttgggagcgtcgtcaaacaaaaaattcgcgatcctgccgccgaacca
gaacgcaacgatacattactcgtcaacatcaacctgtgctactgcccacccaagaagtac
cagatgttcgagtgtgttagtacaatggttctctaccagctcatgtccagcatccgcacc
gcctcacttttccaacaatacggccttgtgcgcatgctcatctggatctccgacgacggc
aagcgcagactactcccacgaagcgcaattcgtcgcaaacgcagcgcttttgaagccgaa
ctcgccctcgaatggctccacgaaatcgcaggccatgacaccgaggtcgaagaccgttat
gaactccgcgacgagtggatcaacatggaatctggatatcgcacgctcgaccgcatgaag
aaagctggccttacaatgccctctggccgcgaaacagccgtatacaagaacctcaccgag
aaccgcgagtacgcaggccgacctctcgcgggcgttgagcgtccaatccatagccgacct
ttccgccaagagctcgcagatgccgaggaagcctttgaaaaatctaggagagagacgcca
cctgaccgtctcaaagcgctgcgcttccgtcaaaagtacgacctcgccgattcagcgctt
tacctcgaacttttacaagagcgcgatcgcctcatggagcttggctttaaatccccgtct
gagctcgccgccgccgaaaaggctttcgatctgcgtcttgacaacatcaagaagaacaca
cggaaagaatgggcaatggttcgtgataactaccagctttggaaacaaaaagaacccacc
ctattttgggatcgacgccctttcgaaccgctcgccacgcgccaagatgaattcttcccc
agaatgcccggcgctcttctcgacctccaacccaaagccatgaacccatacattcgccag
catggccctactgcccgcaacggcaccatctcagataccatgctgcgctactggtggcag
cacatgcttctccccgtccccgctgcgatggacggtctatggcctggtttcggtgatcaa
gcacctggtgtggcttctatctacgacccggcgcaaggaggctcgcccctaacgaaacac
ggagcgttagccgcaagatgcgtgacggaacagcactgggcggatatcatcaaggcttgg
ctcgagtggccctttgctcccaactacacaaccctcgtaggacgcttaatggacgagcac
gacttcgccaccattcccacggaagacgatgatatagccaaaaccactgcactgggggta
ga------------------------ccaactttaa
>Fp38
atgttcatcgctaggcaacatgcgcgatcgactctcgtgcggccattccggtgcacgaca
tcatccgttaaacctcagctccaactccgttacctcgctacaaaacgactcgtgatcgat
cagctcgcaccaggtaatgaattagcacaggagctcaaggacacgggagtttggacccct
acttctatgggaaagaagagttcacttggtgatagacatcgtgttagtatcgttagccaa
gacctttgtgacgatgtcgccaattatatcgccccttccctcgaacgccatcgcggctgc
gatctcgtcgatataaaccccggcgccggtctctggagcaagactcttcacgaactcgtt
cagcctcgaaagcatatcctcatggaaccagatatcgaactctacaagcccttcctcggt
gacttccttagcaaatctaatgtcgaagtcgtacccaaggcaggtatcctctggaaagag
ctccaagaggtgcttgggagcgtcgtcaaacaaaaaattcgcgatcctgccgccgaacca
gaacgcaacgatacattactcgtcaacatcaacctgtgctactgcccacccaagaagtac
cagatgttcgagtgtgttagtacaatggttctctaccagctcatgtccagcatccgcacc
gcctcacttttccaacaatacggccttgtgcgcatgctcatctggatctccgacgacggc
aagcgcagactactcccacgaagcgcaattcgtcgcaaacgcagcgcttttgaagccgaa
ctcgccctcgaatggctccacgaaatcgcaggccatgacaccgaggtcgaagaccgttat
gaactccgcgacgagtggatcaacatggaatctggatatcgcacgctcgaccgcatgaag
aaagctggccttacaatgccctctggccgcgaaacagccgtatacaagaacctcaccgag
aaccgcgagtacgcaggccgacctctcgcgggcgttgagcgtccaatccatagccgacct
ttccgccaagagctcgcagatgccgaggaagcctttgaaaaatctaggagagagacgcca
cctgaccgtctcaaagcgctgcgcttccgtcaaaagtacgacctcgccgattcagcgctt
tacctcgaacttttacaagagcgcgatcgcctcatggagcttggctttaaatccccgtct
gagctcgccgccgccgaaaaggctttcgatctgcgtcttgacaacatcaagaagaacaca
cggaaagaatgggcaatggttcgtgataactaccagctttggaaacaaaaagaacccacc
ctattttgggatcgacgccctttcgaaccgctcgccacgcgccaagatgaattcttcccc
agaatgcccggcgctcttctcgacctccaacccaaagccatgaacccatacattcgccag
catggccctactgcccgcaacggcaccatctcagataccatgctgcgctactggtggcag
cacatgcttctccccgtccccgctgcgatggacggtctatggcctggtttcggtgatcaa
gcacctggtgtggcttctatctacgacccggcgcaaggaggctcgcccctaacgaaacac
ggagcgttagccgcaagatgcgtgacggaacagcactgggcggatatcatcaaggcttgg
ctcgagtggccctttgctcccaactacacaaccctcgtaggacgcttaatggacgagcac
gacttcgccaccattcccacggaagacgatgatatagccaaaaccactgcactgggggta
ga------------------------ccaactttaa
>Fp39
atgttcatcgctaggcaacatgcgcgatcgactctcgtgcggccattccggtgcacgaca
tcatccgttaaacctcagctccaactccgttacctcgctacaaaacgactcgtgatcgat
cagctcgcaccaggtaatgaattagcacaggagctcaaggacacgggagtttggacccct
acttctatgggaaagaagagttcacttggtgatagacatcgtgtaagtatcgttagccaa
gccctttgtgacgatgtcgccaattatatcgccccttccctcgaacgccatcgcggttgc
gatctcgtcgatataaaccccggcgccggtctctggagcaagactcttcacgaactcgtt
cagcctcgaaaacatatcctcatggaaccagatatcgaactctacaagcccttcctcggt
gacttccttagcaaatctaatgtcgaagtcgtacccaaggcaggtatcctctggaaagag
ctccaagaggtgcttgggagcgtcgtcaaacaaaaaattcgcgatcctgccgccgaacca
gaacgcaacgatacattactcgtcaacatcaacctgtgctactgcccacccaagaagtac
cagatgttcgagtgcgttagtacaatggttctctaccagctcatgtccagcatccgcacc
gcctcacttttccaacaatacggccttgtgcgcatgctcatctggatctccgacgacggc
aagcgcagactactcccacgaagcgcaatccgtcgcaaacgcagcgcttttgaagccgaa
ctcgccctcgaatggctccacgaaatcgcaggccatgacaccgaggtcgaagaccgttat
gaactccgcgatgagtggatcaacatggaatctggatatcgcacgctcgaccgcatgaag
aaagctggccttacaatgccctctggccgcgaaacagccgtatacaagaacctcaccgag
aaccgcgagtacgcaggccgacctctcgcgggcgttgagcgtccaatccatagccgacct
ttccgccaagagctcgcagatgccgaggaagcctttgaaaaatctaggagagagacgcca
cctgaccgtctcaaagcgctgcgcttccgtcaaaagtacgacctcgccgattcagcgctt
tacctcgaacttttacaagagcgcgatcgcctcatggagcttggctttaaatccccgtct
gagctcgccgccgccgaaaaggctttcgatctgcgtcttgacaacatcaaaaagaacaca
cggaaagaatgggcaatggttcgtgataactaccagctttggaaacaaaaagaacccacc
ctattttgggatcgacgccctttcgaaccgctcgccacgcgccaagatgaattcttcccc
agaatgcccggcgctcttctcgacctccaacccaaagccatgaacccatacattcgccag
catggccctactgcccgcaacggcaccatctcagataccatgctgcgctactggtggcag
cacatgcttctccccgtccccgctgcgatggacggtctatggcctggtttcggtgatcaa
gcacctggtgtggcttctatctacgacccggcgcaaggaggctcgcccctaacgaaacac
ggagcgttagccgcaagatgcgtgacggaacagcactgggcggatatcatcaaggcttgg
ctcgagtggccctttgctcccaactacacaaccctcgtaggacgcttaatggacgagcac
gacttcgccaccattcccacggaagacgatgatatagccaaaaccaccgcactgggggta
ga------------------------ccaactttaa
>Fp42
atgttcatcgctaggcaacatgcgcgatcgactcttgtgcggccattccggtgcacgaca
tcatccgttaaacctcagctccaactccgttacctcgctacaaaacgactcgtgatcgat
cagctcgcaccaggtaatgaattagcacaggagctcaaggacacgggagtttggacccct
acttctatgggaaagaagagttcacttggtgatagacatcgtgttagtatcgttagccaa
gacctttgtgacgatgtcgccaattatatcgccccttccctcgaacgccatcgcggctgc
gatctcgtcgatataaaccccggcgccggtctctggagcaagactcttcacgaactcgtt
cagcctcgaaagcatatcctcatggaaccagatatcgaactctacaagcccttcctcggt
gacttccttagcaaatctaatgtcgaagtcgtacccaaggcaggtatcctctggaaagag
ctccaagaggtgcttgggagcgtcgtcaaacaaaaaattcgcgatcctgccgccgaacca
gaacgcaacgatacattactcgtcaacatcaacctgtgctactgcccacctaagaagtac
cagatgttcgagtgcgttagtacaatggttctctaccagctcatgtccagcatccgcacc
gcctcacttttccaacaatacggccttgtgcgcatgctcatctggatctccgatgacggc
aagcgcagactactcccacgaagcgcaattcgtcgcaaacgcagcgcttttgaagccgaa
ctcgccctcgaatggctccacgaaatcgcaggccatgacaccgaggtcgaagaccgttat
gaactccgcgacgagtggatcaacatggaatctggatatcgcacgctcgaccgcatgaag
aaagctggccttacaatgccctctggccgcgaaacagccgtatacaagaacctcaccgag
aaccgcgagtacgcaggccgacctctcgcgggcgttgagcgtccaatccatagccgacct
ttccgccaagagctcgcagatgccgaggaagcctttgaaaaatctaggagagagacggca
cctgaccgtcttaaagcgttgcgcttccgtcaaaagtacgacctcgccgattcagcgctt
tacctcgaacttttacaagagcgcgatcgcctcatggagcttggctttaaatccccgtct
aagctcgccgccgccgaaaaggctttcgatctgcgtcttgacaacatcaagaagaacaca
cggaaagaatgggcaatggttcgtgataactaccagctttggaaacaaaaagaacccacc
ctattttgggatcgacgccctttcgaaccgctcgccacgcgccaagatgaattcttcccc
agaatgcccggcgctcttctcgacctccaacccaaagccatgaacccatacattcgccag
catggccctactgcccgcaacggcaccatctcagataccatgctgcgctactggtggcag
cacatgcttctccccgtccccgctgcgatggacggtctatggcctggtttcggtgatcaa
gcacctggtgtggcttctatctacgacccggcgcaaggaggctcgcccctaacgaaacac
ggagcgttagccgcaagatgcgtgacggaacagcactgggcggatatcatcaaggcttgg
ctcgagtggccctttgctcccaactacacaaccctcgtaggacgcttaatggacgagcac
gacttcgccaccattcccacggaagacgatgatatagccaaaaccaccgcactgggggta
ga------------------------ccaactttaa
>Fp44
atgttcatcgctaggcaacatgcgcgatcgactctcgtgcggccattccggtgcacgaca
tcatccgttaaacctcagctccaactccgttacctcgctacaaaacgactcgtgatcgat
cagctcgcaccaggtaatgaattagcacaggagctcaaggacacgggagtttggacccct
acttctatgggaaagaagagttcacttggtgatagacatcgtgttagtatcgttagccaa
gacctttgtgacgatgtcgccaattatatcgccccttccctcgaacgccatcgcggctgc
gatctcgtcgatataaaccccggcgccggtctctggagcaagactcttcacgaactcgtt
cagcctcgaaagcatatcctcatggaaccagatatcgaactctacaagcccttcctcggt
gacttccttagcaaatctaatgtcgaagtcgtacccaaggcaggtatcctctggaaagag
ctccaagaggtgcttgggagcgtcgtcaaacaaaaaattcgcgatcctgccgccgaacca
gaacgcaacgatacattactcgtcaacatcaacctgtgctactgcccacccaagaagtac
cagatgttcgagtgtgttagtacaatggttctctaccagctcatgtccagcatccgcacc
gcctcacttttccaacaatacggccttgtgcgcatgctcatctggatctccgacgacggc
aagcgcagactactcccacgaagcgcaattcgtcgcaaacgcagcgcttttgaagccgaa
ctcgccctcgaatggctccacgaaatcgcaggccatgacaccgaggtcgaagaccgttat
gaactccgcgacgagtggatcaacatggaatctggatatcgcacgctcgaccgcatgaag
aaagctggccttacaatgccctctggccgcgaaacagccgtatacaagaacctcaccgag
aaccgcgagtacgcaggccgacctctcgcgggcgttgagcgtccaatccatagccgacct
ttccgccaagagctcgcagatgccgaggaagcctttgaaaaatctaggagagagacgcca
cctgaccgtctcaaagcgctgcgcttccgtcaaaagtacgacctcgccgattcagcgctt
tacctcgaacttttacaagagcgcgatcgcctcatggagcttggctttaaatccccgtct
gagctcgccgccgccgaaaaggctttcgatctgcgtcttgacaacatcaagaagaacaca
cggaaagaatgggcaatggttcgtgataactaccagctttggaaacaaaaagaacccacc
ctattttgggatcgacgccctttcgaaccgctcgccacgcgccaagatgaattcttcccc
agaatgcccggcgctcttctcgacctccaacccaaagccatgaacccatacattcgccag
catggccctactgcccgcaacggcaccatctcagataccatgctgcgctactggtggcag
cacatgcttctccccgtccccgctgcgatggacggtctatggcctggtttcggtgatcaa
gcacctggtgtggcttctatctacgacccggcgcaaggaggctcgcccctaacgaaacac
ggagcgttagccgcaagatgcgtgacggaacagcactgggcggatatcatcaaggcttgg
ctcgagtggccctttgctcccaactacacaaccctcgtaggacgcttaatggacgagcac
gacttcgccaccattcccacggaagacgatgatatagccaaaaccactgcactgggggta
ga------------------------ccaactttaa
>Fp49
atgttcatcgctaggcaacatgcgcgatcgactcttgtgcggccattccggtgcacgaca
tcatccgttaaacctcagctccaactccgttacctcgctacaaaacgactcgtgatcgat
cagctcgcaccaggtaatgaattagcacaggagctcaaggacacgggagtttggacccct
acttctatgggaaagaagagttcacttggtgatagacatcgtgttagtatcgttagccaa
gacctttgtgacgatgtcgccaattatatcgccccttccctcgaacgccatcgcggctgc
gatctcgtcgatataaaccccggcgccggtctctggagcaagactcttcacgaactcgtt
cagcctcgaaagcatatcctcatggaaccagatatcgaactctacaagcccttcctcggt
gacttccttagcaaatctaatgtcgaagtcgtacccaaggcaggtatcctctggaaagag
ctccaagaggtgcttgggagcgtcgtcaaacaaaaaattcgcgatcctgccgccgaacca
gaacgcaacgatacattactcgtcaacatcaacctgtgctactgcccacctaagaagtac
cagatgttcgagtgcgttagtacaatggttctctaccagctcatgtccagcatccgcacc
gcctcacttttccaacaatacggccttgtgcgcatgctcatctggatctccgatgacggc
aagcgcagactactcccacgaagcgcaattcgtcgcaaacgcagcgcttttgaagccgaa
ctcgccctcgaatggctccacgaaatcgcaggccatgacaccgaggtcgaagaccgttat
gaactccgcgacgagtggatcaacatggaatctggatatcgcacgctcgaccgcatgaag
aaagctggccttacaatgccctctggccgcgaaacagccgtatacaagaacctcaccgag
aaccgcgagtacgcaggccgacctctcgcgggcgttgagcgtccaatccatagccgacct
ttccgccaagagctcgcagatgccgaggaagcctttgaaaaatctaggagagagacggca
cctgaccgtcttaaagcgttgcgcttccgtcaaaagtacgacctcgccgattcagcgctt
tacctcgaacttttacaagagcgcgatcgcctcatggagcttggctttaaatccccgtct
aagctcgccgccgccgaaaaggctttcgatctgcgtcttgacaacatcaagaagaacaca
cggaaagaatgggcaatggttcgtgataactaccagctttggaaacaaaaagaacccacc
ctattttgggatcgacgccctttcgaaccgctcgccacgcgccaagatgaattcttcccc
agaatgcccggcgctcttctcgacctccaacccaaagccatgaacccatacattcgccag
catggccctactgcccgcaacggcaccatctcagataccatgctgcgctactggtggcag
cacatgcttctccccgtccccgctgcgatggacggtctatggcctggtttcggtgatcaa
gcacctggtgtggcttctatctacgacccggcgcaaggaggctcgcccctaacgaaacac
ggagcgttagccgcaagatgcgtgacggaacagcactgggcggatatcatcaaggcttgg
ctcgagtggccctttgctcccaactacacaaccctcgtaggacgcttaatggacgagcac
gacttcgccaccattcccacggaagacgatgatatagccaaaaccaccgcactgggggta
ga------------------------ccaactttaa
>Fp50
atgttcatcgctaggcaacatgcgcgatcgactctcgtgcggccattccggtgcacgaca
tcatccgttaaacctcagctccaactccgttacctcgctacaaaacgactcgtgatcgat
cagctcgcaccaggtaatgaattagcacaggagctcaaggacacgggagtttggacccct
acttctatgggaaagaagagttcacttggtgatagacatcgtgttagtatcgttagccaa
gacctttgtgacgatgtcgccaattatatcgccccttccctcgaacgccatcgcggctgc
gatctcgtcgatataaaccccggcgccggtctctggagcaagactcttcacgaactcgtt
cagcctcgaaagcatatcctcatggaaccagatatcgaactctacaagcccttcctcggt
gacttccttagcaaatctaatgtcgaagtcgtacccaaggcaggtatcctctggaaagag
ctccaagaggtgcttgggagcgtcgtcaaacaaaaaattcgcgatcctgccgccgaacca
gaacgcaacgatacattactcgtcaacatcaacctgtgctactgcccacccaagaagtac
cagatgttcgagtgtgttagtacaatggttctctaccagctcatgtccagcatccgcacc
gcctcacttttccaacaatacggccttgtgcgcatgctcatctggatctccgacgacggc
aagcgcagactactcccacgaagcgcaattcgtcgcaaacgcagcgcttttgaagccgaa
ctcgccctcgaatggctccacgaaatcgcaggccatgacaccgaggtcgaagaccgttat
gaactccgcgacgagtggatcaacatggaatctggatatcgcacgctcgaccgcatgaag
aaagctggccttacaatgccctctggccgcgaaacagccgtatacaagaacctcaccgag
aaccgcgagtacgcaggccgacctctcgcgggcgttgagcgtccaatccatagccgacct
ttccgccaagagctcgcagatgccgaggaagcctttgaaaaatctaggagagagacgcca
cctgaccgtctcaaagcgctgcgcttccgtcaaaagtacgacctcgccgattcagcgctt
tacctcgaacttttacaagagcgcgatcgcctcatggagcttggctttaaatccccgtct
gagctcgccgccgccgaaaaggctttcgatctgcgtcttgacaacatcaagaagaacaca
cggaaagaatgggcaatggttcgtgataactaccagctttggaaacaaaaagaacccacc
ctattttgggatcgacgccctttcgaaccgctcgccacgcgccaagatgaattcttcccc
agaatgcccggcgctcttctcgacctccaacccaaagccatgaacccatacattcgccag
catggccctactgcccgcaacggcaccatctcagataccatgctgcgctactggtggcag
cacatgcttctccccgtccccgctgcgatggacggtctatggcctggtttcggtgatcaa
gcacctggtgtggcttctatctacgacccggcgcaaggaggctcgcccctaacgaaacac
ggagcgttagccgcaagatgcgtgacggaacagcactgggcggatatcatcaaggcttgg
ctcgagtggccctttgctcccaactacacaaccctcgtaggacgcttaatggacgagcac
gacttcgccaccattcccacggaagacgatgatatagccaaaaccactgcactgggggta
ga------------------------ccaactttaa
>Fp51
atgttcatcgctaggcaacatgcgcgatcgactctcgtgcggccattccggtgcacgaca
tcatccgttaaacctcagctccaactccgttacctcgctacaaaacgactcgtgatcgat
cagctcgcaccaggtaatgaattagcacaggagctcaaggacacgggagtttggacccct
acttctatgggaaagaagagttcacttggtgatagacatcgtgttagtatcgttagccaa
gacctttgtgacgatgtcgccaattatatcgccccttccctcgaacgccatcgcggctgc
gatctcgtcgatataaaccccggcgccggtctctggagcaagactcttcacgaactcgtt
cagcctcgaaagcatatcctcatggaaccagatatcgaactctacaagcccttcctcggt
gacttccttagcaaatctaatgtcgaagtcgtacccaaggcaggtatcctctggaaagag
ctccaagaggtgcttgggagcgtcgtcaaacaaaaaattcgcgatcctgccgccgaacca
gaacgcaacgatacattactcgtcaacatcaacctgtgctactgcccacccaagaagtac
cagatgttcgagtgcgttagtacaatggttctctaccagctcatgtccagcatccgcacc
gcctcacttttccaacaatacggccttgtgcgcatgctcatctggatctccgatgacggc
aagcgcagactactcccacgaagcgcaattcgtcgcaaacgcagcgcttttgaagccgaa
ctcgccctcgaatggctccacgaaatcgcaggccatgacaccgaggtcgaagaccgttat
gaactccgcgacgagtggatcaacatggaatctggatatcgcacgctcgaccgcatgaag
aaagctggccttacaatgccctctggccgcgaaacagccgtatacaagaacctcaccgag
aaccgcgagtacgcaggccgacctctcgcaggcgttgagcgtccaatccatagccgacct
ttccgccaagagctcgcagatgccgaggaagcctttgaaaaatctaggagagagacgcca
cctgaccgtctcaaagcgctgcgcttccgtcaaaagtacgacctcgccgattcagcgctt
tacctcgaacttttacaagagcgcgatcgcctcatggagcttggctttaaatccccgtct
gagctcgccgccgccgaaaaggctttcgatctgcgtcttgacaacatcaagaagaacaca
cggaaagaatgggcaatggttcgtgataactaccagctttggaaacaaaaagaacccacc
ctattttgggatcgacgccctttcgaaccgctcgccacgcgccaagatgaattcttcccc
agaatgcccggcgctcttctcgacctccaacccaaagccatgaacccatacattcgccag
catggccctactgcccgcaacggcaccatctcagataccatgctgcgctactggtggcag
cacatgcttctccccgtccccgctgcgatggacggtctatggcctggtttcggtgatcaa
gcacctggtgtggcttctatctacgacccggcgcaaggaggctcgcccctaacgaaacac
ggagcgttagccgcaagatgcgtgacggaacagcactgggcggatatcatcaaggcttgg
ctcgagtggccctttgctcccaactacacaaccctcgtaggacgcttaatggacgagcac
gacttcgccaccattcccacggaagacgatgatatagccaaaaccaccgcactgggggta
ga------------------------ccaactttaa
>Fp59
atgttcatcgctaggcaaaatgcgcgatcgactctcgtgcggccattccggtgcacgaca
tcatccgttaaacctcagctccaactccgttacctcgctacaaaacgactcgtgatcgat
cagctcgcaccaggtaatgaattagcacaggagctcaaggacacgggagtttggacccct
acttctatgggaaagaagagttcacttggtgatagacatcgtgttagtatcgttagccaa
gacctttgtgacgatgtcgccaattatatcgccccttccctcgaacgccatcgcggctgc
gatctcgtcgatataaaccccggcgccggtctctggagcaagactcttcacgaactcgtt
cagcctcgaaagcatatcctcatggaaccagatatcgaactctacaagcccttcctcggt
gacttccttagcaaatctaatgtcgaagtcgtacccaaggcaggtatcctctggaaagag
ctccaagaggtgcttgggagcgtcgtcaaacaaaaaattcgcgatcctgccgccgaacca
gaacgcaacgatacattactcgtcaacatcaacctgtgctactgcccacctaagaagtac
cagatgttcgagtgcgttagtacaatggttctctaccagctcatgtccagcatccgcacc
gcctcacttttccaacaatacggccttgtgcgcatgctcatctggatctccgacgacggc
aagcgcagactactcccacgaagcgcaattcgtcgcaaacgcagcgcttttgaagccgaa
ctcgccctcgaatggctccacgaaatcgcaggccatgacaccgaggtcgaagaccgttat
gaactccgcgatgagtggatcaacatggaatctggatatcgcacgctcgaccgcatgaag
aaagctggccttacaatgccctctggccgcgaaacagccgtatacaagaacctcaccgag
aaccgtgagtacgcaggtcgacctctcgcgggcgttgagcgtccaatccatagccgacct
ttccgccaagagctcgcagatgccgaggaagcctttgaaaaatctaggagagagacgcca
cctgaccgtctcaaagcgttgcgcttccgtcaaaagtacgacctcgccgattcagcgctt
tacctcgaacttttacaagagcgcgatcgcctcatggagcttggctttaaatccccgtct
aagctcgccgccgccgaaaaggctttcgatctgcgtcttgacaacatcaaaaagaacaca
cggaaagaatgggcaatggttcgtgataactaccagctttggaaacaaaaagaacccacc
ctattttgggatcgacgccctttcgaaccgctcgccacgcgccaagatgaattcttcccc
agaatgcccggcgctcttctcgacctccaacccaaagccatgaacccatacattcgccag
catggccctactgcccgcaacggcaccatctcagataccatgctgcgctactggtggcag
cacatgcttctccccgtccccgctgcgatggacggtctatggcctggtttcggtgatcaa
gcacctggtgtggcttctatctacgacccggcgcaaggaggctcgcccctaacgaaacac
ggagcgttagccgcaagatgcgtgacggaacagcactgggcggatatcatcaaggcttgg
ctcgagtggccctttgctcccaactacacaaccctcgtaggacgcttaatggacgagcac
gacttcgccaccattcccacggaagacgatgatatagccaaaaccactgcactgggggta
ga------------------------ccaactttaa
>Fp63
atgttcatcgctaggcaacatgcgcgatcgactcttgtgcggccattccggtgcacgaca
tcatccgttaaacctcagctccaactccgttacctcgctacaaaacgactcgtgatcgat
cagctcgcaccaggtaatgaattagcacaggagctcaaggacacgggagtttggacccct
acttctatgggaaagaagagttcacttggtgatagacatcgtgttagtatcgttagccaa
gacctttgtgacgatgtcgccaattatatcgccccttccctcgaacgccatcgcggctgc
gatctcgtcgatataaaccccggcgccggtctctggagcaagactcttcacgaactcgtt
cagcctcgaaagcatatcctcatggaaccagatatcgaactctacaagcccttcctcggt
gacttccttagcaaatctaatgtcgaagtcgtacccaaggcaggtatcctctggaaagag
ctccaagaggtgcttgggagcgtcgtcaaacaaaaaattcgcgatcctgccgccgaacca
gaacgcaacgatacattactcgtcaacatcaacctgtgctactgcccacctaagaagtac
cagatgttcgagtgcgttagtacaatggttctctaccagctcatgtccagcatccgcacc
gcctcacttttccaacaatacggccttgtgcgcatgctcatctggatctccgatgacggc
aagcgcagactactcccacgaagcgcaattcgtcgcaaacgcagcgcttttgaagccgaa
ctcgccctcgaatggctccacgaaatcgcaggccatgacaccgaggtcgaagaccgttat
gaactccgcgacgagtggatcaacatggaatctggatatcgcacgctcgaccgcatgaag
aaagctggccttacaatgccctctggccgcgaaacagccgtatacaagaacctcaccgag
aaccgcgagtacgcaggccgacctctcgcgggcgttgagcgtccaatccatagccgacct
ttccgccaagagctcgcagatgccgaggaagcctttgaaaaatctaggagagagacggca
cctgaccgtcttaaagcgttgcgcttccgtcaaaagtacgacctcgccgattcagcgctt
tacctcgaacttttacaagagcgcgatcgcctcatggagcttggctttaaatccccgtct
aagctcgccgccgccgaaaaggctttcgatctgcgtcttgacaacatcaagaagaacaca
cggaaagaatgggcaatggttcgtgataactaccagctttggaaacaaaaagaacccacc
ctattttgggatcgacgccctttcgaaccgctcgccacgcgccaagatgaattcttcccc
agaatgcccggcgctcttctcgacctccaacccaaagccatgaacccatacattcgccag
catggccctactgcccgcaacggcaccatctcagataccatgctgcgctactggtggcag
cacatgcttctccccgtccccgctgcgatggacggtctatggcctggtttcggtgatcaa
gcacctggtgtggcttctatctacgacccggcgcaaggaggctcgcccctaacgaaacac
ggagcgttagccgcaagatgcgtgacggaacagcactgggcggatatcatcaaggcttgg
ctcgagtggccctttgctcccaactacacaaccctcgtaggacgcttaatggacgagcac
gacttcgccaccattcccacggaagacgatgatatagccaaaaccaccgcactgggggta
ga------------------------ccaactttaa
>Fp65
atgttcatcgctaggcaacatgcgcgatcaactctcgtgcggccattccggtgcacgaca
tcatccgttaaacctcagctccaactccgttacctcgctacaaaacgactcgtgatcgat
cagctcgcaccaggtaatgaattagcacaggagctcaaggacacgggagtttggacccct
acttctatgggaaagaagagttcacttggtgatagacatcgtgttagtatcgttagccaa
gacctttgtgacgatgtcgccaattatatcgccccttccctcgaacgccatcgcggctgc
gatctcgtcgatataaaccccggcgccggtctctggagcaagactcttcacgaactcgtt
cagcctcgaaagcatatcctcatggaaccagatatcgaactctacaagcccttcctcggt
gacttccttagcaaatctaatgtcgaagtcgtacccaaggcaggtatcctctggaaagag
ctccaagaggtgcttgggagcgtcgtcaaacaaaaaattcgcgatcctgccgccgaacca
gaacgcaatgatacattactcgtcaacatcaacctgtgctactgcccacccaagaagtac
cagatgttcgagtgcgttagtacaatggttctctaccagctcatgtccagcatccgcacc
gcctcacttttccaacaatacggccttgtgcgcatgctcatctggatctccgacgacggc
aagcgcagactactcccacgaagcgcaattcgtcgcaaacgcagcgcttttgaagccgaa
ctcgccctcgaatggctccacgaaatcgcaggccatgacaccgaggtcgaagaccgttat
gaactccgcgacgagtggatcaacatggaatctggatatcgcacgctcgaccgcatgaag
aaagctggccttacaatgccctctggccgcgaaacagccgtatacaagaacctcaccgag
aaccgcgagtacgcaggccgacctctcgcaggcgttgagcgtccaatccatagccgacct
ttccgccaagagctcgcagatgccgaggaagcctttgaaaaatctaggagagagacgcca
cctgaccgtctcaaagcgctgcgcttccgtcaaaagtacgacctcgccgattcagcgctt
tacctcgaacttttacaagagcgcgatcgcctcatggagcttggctttaaatccccgtct
gagctcgccgccgccgaaaaggctttcgatctgcgtcttgacaacatcaagaagaacaca
cggaaagaatgggcaatggttcgtgataactaccagctttggaaacaaaaagaacccacc
ctattttgggatcgacgccctttcgaaccgctcgccacgcgccaagatgaattcttcccc
agaatgcccggcgctcttctcgacctccaacccaaagccatgaacccatacattcgccag
catggccctactgcccgcaacggcaccatctcagataccatgctgcgctactggtggcag
cacatgcttctccccgtccccgctgcgatggacggtctatggcctggtttcggtgatcaa
gcacctggtgtggcttctatctacgacccggcgcaaggaggctcgcccctaacgaaacac
ggagcgttagccgcaagatgcgtgacggaacagcactgggcggatatcatcaaggcttgg
ctcgagtggccctttgctcccaactacacaaccctcgtaggacgcttaatggacgagcac
gacttcgccaccattcccacggaagacgatgatatagccaaaaccactgcactgggggta
ga------------------------ccaactttaa
>Fp66
atgttcatcgctaggcaacatgcgcgatcgactctcgtgcggccattccggtgcacgaca
tcatccgttaaacctcagctccaactccgttacctcgctacaaaacgactcgtgatcgat
cagctcgcaccaggtaatgaattagcacaggagctcaaggacacgggagtttggacccct
acttctatgggaaagaagagttcacttggtgatagacatcgtgttagtatcgttagccaa
gacctttgtgacgatgtcgccaattatatcgccccttccctcgaacgccatcgcggctgc
gatctcgtcgatataaaccccggcgccggtctctggagcaagactcttcacgaactcgtt
cagcctcgaaagcatatcctcatggaaccagatatcgaactctacaagcccttcctcggt
gacttccttagcaaatctaatgtcgaagtcgtacccaaggcaggtatcctctggaaagag
ctccaagaggtgcttgggagcgtcgtcaaacaaaaaattcgcgatcctgccgccgaacca
gaacgcaacgatacattactcgtcaacatcaacctgtgctactgcccacccaagaagtac
cagatgttcgagtgtgttagtacaatggttctctaccagctcatgtccagcatccgcacc
gcctcacttttccaacaatacggccttgtgcgcatgctcatctggatctccgacgacggc
aagcgcagactactcccacgaagcgcaattcgtcgcaaacgcagcgcttttgaagccgaa
ctcgccctcgaatggctccacgaaatcgcaggccatgacaccgaggtcgaagaccgttat
gaactccgcgacgagtggatcaacatggaatctggatatcgcacgctcgaccgcatgaag
aaagctggccttacaatgccctctggccgcgaaacagccgtatacaagaacctcaccgag
aaccgcgagtacgcaggccgacctctcgcgggcgttgagcgtccaatccatagccgacct
ttccgccaagagctcgcagatgccgaggaagcctttgaaaaatctaggagagagacgcca
cctgaccgtctcaaagcgctgcgcttccgtcaaaagtacgacctcgccgattcagcgctt
tacctcgaacttttacaagagcgcgatcgcctcatggagcttggctttaaatccccgtct
gagctcgccgccgccgaaaaggctttcgatctgcgtcttgacaacatcaagaagaacaca
cggaaagaatgggcaatggttcgtgataactaccagctttggaaacaaaaagaacccacc
ctattttgggatcgacgccctttcgaaccgctcgccacgcgccaagatgaattcttcccc
agaatgcccggcgctcttctcgacctccaacccaaagccatgaacccatacattcgccag
catggccctactgcccgcaacggcaccatctcagataccatgctgcgctactggtggcag
cacatgcttctccccgtccccgctgcgatggacggtctatggcctggtttcggtgatcaa
gcacctggtgtggcttctatctacgacccggcgcaaggaggctcgcccctaacgaaacac
ggagcgttagccgcaagatgcgtgacggaacagcactgggcggatatcatcaaggcttgg
ctcgagtggccctttgctcccaactacacaaccctcgtaggacgcttaatggacgagcac
gacttcgccaccattcccacggaagacgatgatatagccaaaaccactgcactgggggta
ga------------------------ccaactttaa
>Fp72
atgttcatcgctaggcaacatgcgcgatcgactctcgtgcggccattccggtgcacgaca
tcatccgttaaacctcagctccaactccgttacctcgctacaaaacgactcgtgatcgat
cagctcgcaccaggtaatgaattagcacaggagctcaaggacacgggagtttggacccct
acttctatgggaaagaagagttcacttggtgatagacatcgtgttagtatcgttagccaa
gacctttgtgacgatgtcgccaattatatcgccccttccctcgaacgccatcgcggctgc
gatctcgtcgatataaaccccggcgccggtctctggagcaagactcttcacgaactcgtt
cagcctcgaaagcatatcctcatggaaccagatatcgaactctacaagcccttcctcggt
gacttccttagcaaatctaatgtcgaagtcgtacccaaggcaggtatcctctggaaagag
ctccaagaggtgcttgggagcgtcgtcaaacaaaaaattcgcgatcctgccgccgaacca
gaacgcaacgatacattactcgtcaacatcaacctgtgctactgcccacccaagaagtac
cagatgttcgagtgtgttagtacaatggttctctaccagctcatgtccagcatccgcacc
gcctcacttttccaacaatacggccttgtgcgcatgctcatctggatctccgacgacggc
aagcgcagactactcccacgaagcgcaattcgtcgcaaacgcagcgcttttgaagccgaa
ctcgccctcgaatggctccacgaaatcgcaggccatgacaccgaggtcgaagaccgttat
gaactccgcgacgagtggatcaacatggaatctggatatcgcacgctcgaccgcatgaag
aaagctggccttacaatgccctctggccgcgaaacagccgtatacaagaacctcaccgag
aaccgcgagtacgcaggccgacctctcgcgggcgttgagcgtccaatccatagccgacct
ttccgccaagagctcgcagatgccgaggaagcctttgaaaaatctaggagagagacgcca
cctgaccgtctcaaagcgctgcgcttccgtcaaaagtacgacctcgccgattcagcgctt
tacctcgaacttttacaagagcgcgatcgcctcatggagcttggctttaaatccccgtct
gagctcgccgccgccgaaaaggctttcgatctgcgtcttgacaacatcaagaagaacaca
cggaaagaatgggcaatggttcgtgataactaccagctttggaaacaaaaagaacccacc
ctattttgggatcgacgccctttcgaaccgctcgccacgcgccaagatgaattcttcccc
agaatgcccggcgctcttctcgacctccaacccaaagccatgaacccatacattcgccag
catggccctactgcccgcaacggcaccatctcagataccatgctgcgctactggtggcag
cacatgcttctccccgtccccgctgcgatggacggtctatggcctggtttcggtgatcaa
gcacctggtgtggcttctatctacgacccggcgcaaggaggctcgcccctaacgaaacac
ggagcgttagccgcaagatgcgtgacggaacagcactgggcggatatcatcaaggcttgg
ctcgagtggccctttgctcccaactacacaaccctcgtaggacgcttaatggacgagcac
gacttcgccaccattcccacggaagacgatgatatagccaaaaccactgcactgggggta
ga------------------------ccaactttaa
>Fp73
atgttcatcgctaggcaacatgcgcgatcgactctcgtgcggccattccggtgcacgaca
tcatccgttaaacctcagctccaactccgttacctcgctacaaaacgactcgtgatcgat
cagctcgcaccaggtaatgaattagcacaggagctcaaggacacgggagtttggacccct
acttctatgggaaagaagagttcacttggtgatagacatcgtgttagtatcgttagccaa
gacctttgtgacgatgtcgccaattatatcgccccttccctcgaacgccatcgcggctgc
gatctcgtcgatataaaccccggcgccggtctctggagcaagactcttcacgaactcgtt
cagcctcgaaagcatatcctcatggaaccagatatcgaactctacaagcccttcctcggt
gacttccttagcaaatctaatgtcgaagtcgtacccaaggcaggtatcctctggaaagag
ctccaagaggtgcttgggagcgtcgtcaaacaaaaaattcgcgatcctgccgccgaacca
gaacgcaacgatacattactcgtcaacatcaacctgtgctactgcccacccaagaagtac
cagatgttcgagtgtgttagtacaatggttctctaccagctcatgtccagcatccgcacc
gcctcacttttccaacaatacggccttgtgcgcatgctcatctggatctccgacgacggc
aagcgcagactactcccacgaagcgcaattcgtcgcaaacgcagcgcttttgaagccgaa
ctcgccctcgaatggctccacgaaatcgcaggccatgacaccgaggtcgaagaccgttat
gaactccgcgacgagtggatcaacatggaatctggatatcgcacgctcgaccgcatgaag
aaagctggccttacaatgccctctggccgcgaaacagccgtatacaagaacctcaccgag
aaccgcgagtacgcaggccgacctctcgcgggcgttgagcgtccaatccatagccgacct
ttccgccaagagctcgcagatgccgaggaagcctttgaaaaatctaggagagagacgcca
cctgaccgtctcaaagcgctgcgcttccgtcaaaagtacgacctcgccgattcagcgctt
tacctcgaacttttacaagagcgcgatcgcctcatggagcttggctttaaatccccgtct
gagctcgccgccgccgaaaaggctttcgatctgcgtcttgacaacatcaagaagaacaca
cggaaagaatgggcaatggttcgtgataactaccagctttggaaacaaaaagaacccacc
ctattttgggatcgacgccctttcgaaccgctcgccacgcgccaagatgaattcttcccc
agaatgcccggcgctcttctcgacctccaacccaaagccatgaacccatacattcgccag
catggccctactgcccgcaacggcaccatctcagataccatgctgcgctactggtggcag
cacatgcttctccccgtccccgctgcgatggacggtctatggcctggtttcggtgatcaa
gcacctggtgtggcttctatctacgacccggcgcaaggaggctcgcccctaacgaaacac
ggagcgttagccgcaagatgcgtgacggaacagcactgggcggatatcatcaaggcttgg
ctcgagtggccctttgctcccaactacacaaccctcgtaggacgcttaatggacgagcac
gacttcgccaccattcccacggaagacgatgatatagccaaaaccactgcactgggggta
ga------------------------ccaactttaa
>Fp76
atgttcatcgctaggcaacatgcgcgatcgactctcgtgcggccattccggtgcacgaca
tcatccgttaaacctcagctccaactccgttacctcgctacaaaacgactcgtgatcgat
cagctcgcaccaggtaatgaattagcacaggagctcaaggacacgggagtttggacccct
acttctatgggaaagaagagttcacttggtgatagacatcgtgttagtatcgttagccaa
gacctttgtgacgatgtcgccaattatatcgccccttccctcgaacgccatcgcggctgc
gatctcgtcgatataaaccccggcgccggtctctggagcaagactcttcacgaactcgtt
cagcctcgaaagcatatcctcatggaaccagatatcgaactctacaagcccttcctcggt
gacttccttagcaaatctaatgtcgaagtcgtacccaaggcaggtatcctctggaaagag
ctccaagaggtgcttgggagcgtcgtcaaacaaaaaattcgcgatcctgccgccgaacca
gaacgcaacgatacattactcgtcaacatcaacctgtgctactgcccacccaagaagtac
cagatgttcgagtgtgttagtacaatggttctctaccagctcatgtccagcatccgcacc
gcctcacttttccaacaatacggccttgtgcgcatgctcatctggatctccgacgacggc
aagcgcagactactcccacgaagcgcaattcgtcgcaaacgcagcgcttttgaagccgaa
ctcgccctcgaatggctccacgaaatcgcaggccatgacaccgaggtcgaagaccgttat
gaactccgcgacgagtggatcaacatggaatctggatatcgcacgctcgaccgcatgaag
aaagctggccttacaatgccctctggccgcgaaacagccgtatacaagaacctcaccgag
aaccgcgagtacgcaggccgacctctcgcgggcgttgagcgtccaatccatagccgacct
ttccgccaagagctcgcagatgccgaggaagcctttgaaaaatctaggagagagacgcca
cctgaccgtctcaaagcgctgcgcttccgtcaaaagtacgacctcgccgattcagcgctt
tacctcgaacttttacaagagcgcgatcgcctcatggagcttggctttaaatccccgtct
gagctcgccgccgccgaaaaggctttcgatctgcgtcttgacaacatcaagaagaacaca
cggaaagaatgggcaatggttcgtgataactaccagctttggaaacaaaaagaacccacc
ctattttgggatcgacgccctttcgaaccgctcgccacgcgccaagatgaattcttcccc
agaatgcccggcgctcttctcgacctccaacccaaagccatgaacccatacattcgccag
catggccctactgcccgcaacggcaccatctcagataccatgctgcgctactggtggcag
cacatgcttctccccgtccccgctgcgatggacggtctatggcctggtttcggtgatcaa
gcacctggtgtggcttctatctacgacccggcgcaaggaggctcgcccctaacgaaacac
ggagcgttagccgcaagatgcgtgacggaacagcactgggcggatatcatcaaggcttgg
ctcgagtggccctttgctcccaactacacaaccctcgtaggacgcttaatggacgagcac
gacttcgccaccattcccacggaagacgatgatatagccaaaaccactgcactgggggta
ga------------------------ccaactttaa
>Fp78
atgttcatcgctaggcaaaatgcgcgatcgactctcgtgcggccattccggtgcacgaca
tcatccgttaaacctcagctccaactccgttacctcgctacaaaacgactcgtgatcgat
cagctcgcaccaggtaatgaattagcacaggagctcaaggacacgggagtttggacccct
acttctatgggaaagaagagttcacttggtgatagacatcgtgttagtatcgttagccaa
gacctttgtgacgatgtcgccaattatatcgccccttccctcgaacgccatcgcggctgc
gatctcgtcgatataaaccccggcgccggtctctggagcaagactcttcacgaactcgtt
cagcctcgaaagcatatcctcatggaaccagatatcgaactctacaagcccttcctcggt
gacttccttagcaaatctaatgtcgaagtcgtacccaaggcaggtatcctctggaaagag
ctccaagaggtgcttgggagcgtcgtcaaacaaaaaattcgcgatcctgccgccgaacca
gaacgcaacgatacattactcgtcaacatcaacctgtgctactgcccacctaagaagtac
cagatgttcgagtgcgttagtacaatggttctctaccagctcatgtccagcatccgcacc
gcctcacttttccaacaatacggccttgtgcgcatgctcatctggatctccgacgacggc
aagcgcagactactcccacgaagcgcaattcgtcgcaaacgcagcgcttttgaagccgaa
ctcgccctcgaatggctccacgaaatcgcaggccatgacaccgaggtcgaagaccgttat
gaactccgcgatgagtggatcaacatggaatctggatatcgcacgctcgaccgcatgaag
aaagctggccttacaatgccctctggccgcgaaacagccgtatacaagaacctcaccgag
aaccgtgagtacgcaggtcgacctctcgcgggcgttgagcgtccaatccatagccgacct
ttccgccaagagctcgcagatgccgaggaagcctttgaaaaatctaggagagagacgcca
cctgaccgtctcaaagcgttgcgcttccgtcaaaagtacgacctcgccgattcagcgctt
tacctcgaacttttacaagagcgcgatcgcctcatggagcttggctttaaatccccgtct
aagctcgccgccgccgaaaaggctttcgatctgcgtcttgacaacatcaaaaagaacaca
cggaaagaatgggcaatggttcgtgataactaccagctttggaaacaaaaagaacccacc
ctattttgggatcgacgccctttcgaaccgctcgccacgcgccaagatgaattcttcccc
agaatgcccggcgctcttctcgacctccaacccaaagccatgaacccatacattcgccag
catggccctactgcccgcaacggcaccatctcagataccatgctgcgctactggtggcag
cacatgcttctccccgtccccgctgcgatggacggtctatggcctggtttcggtgatcaa
gcacctggtgtggcttctatctacgacccggcgcaaggaggctcgcccctaacgaaacac
ggagcgttagccgcaagatgcgtgacggaacagcactgggcggatatcatcaaggcttgg
ctcgagtggccctttgctcccaactacacaaccctcgtaggacgcttaatggacgagcac
gacttcgccaccattcccacggaagacgatgatatagccaaaaccactgcactgggggta
ga------------------------ccaactttaa
>Fp81
atgttcatcgctaggcaacatgcgcgatcgactctcgtgcggccattccggtgcacgaca
tcatccgttaaacctcagctccaactccgttacctcgctacaaaacgactcgtgatcgat
cagctcgcaccaggtaatgaattagcacaggagctcaaggacacgggagtttggacccct
acttctatgggaaagaagagttcacttggtgatagacatcgtgttagtatcgttagccaa
gacctttgtgacgatgtcgccaattatatcgccccttccctcgaacgccatcgcggctgc
gatctcgtcgatataaaccccggcgccggtctctggagcaagactcttcacgaactcgtt
cagcctcgaaagcatatcctcatggaaccagatatcgaactctacaagcccttcctcggt
gacttccttagcaaatctaatgtcgaagtcgtacccaaggcaggtatcctctggaaagag
ctccaagaggtgcttgggagcgtcgtcaaacaaaaaattcgcgatcctgccgccgaacca
gaacgcaacgatacattactcgtcaacatcaacctgtgctactgcccacccaagaagtac
cagatgttcgagtgtgttagtacaatggttctctaccagctcatgtccagcatccgcacc
gcctcacttttccaacaatacggccttgtgcgcatgctcatctggatctccgacgacggc
aagcgcagactactcccacgaagcgcaattcgtcgcaaacgcagcgcttttgaagccgaa
ctcgccctcgaatggctccacgaaatcgcaggccatgacaccgaggtcgaagaccgttat
gaactccgcgacgagtggatcaacatggaatctggatatcgcacgctcgaccgcatgaag
aaagctggccttacaatgccctctggccgcgaaacagccgtatacaagaacctcaccgag
aaccgcgagtacgcaggccgacctctcgcgggcgttgagcgtccaatccatagccgacct
ttccgccaagagctcgcagatgccgaggaagcctttgaaaaatctaggagagagacgcca
cctgaccgtctcaaagcgctgcgcttccgtcaaaagtacgacctcgccgattcagcgctt
tacctcgaacttttacaagagcgcgatcgcctcatggagcttggctttaaatccccgtct
gagctcgccgccgccgaaaaggctttcgatctgcgtcttgacaacatcaagaagaacaca
cggaaagaatgggcaatggttcgtgataactaccagctttggaaacaaaaagaacccacc
ctattttgggatcgacgccctttcgaaccgctcgccacgcgccaagatgaattcttcccc
agaatgcccggcgctcttctcgacctccaacccaaagccatgaacccatacattcgccag
catggccctactgcccgcaacggcaccatctcagataccatgctgcgctactggtggcag
cacatgcttctccccgtccccgctgcgatggacggtctatggcctggtttcggtgatcaa
gcacctggtgtggcttctatctacgacccggcgcaaggaggctcgcccctaacgaaacac
ggagcgttagccgcaagatgcgtgacggaacagcactgggcggatatcatcaaggcttgg
ctcgagtggccctttgctcccaactacacaaccctcgtaggacgcttaatggacgagcac
gacttcgccaccattcccacggaagacgatgatatagccaaaaccactgcactgggggta
ga------------------------ccaactttaa
>Fp84
atgttcatcgctaggcaacatgcgcgatcgactctcgtgcggccattccggtgcacgaca
tcatccgttaaacctcagctccaactccgttacctcgctacaaaacgactcgtgatcgat
cagctcgcaccaggtaatgaattagcacaggagctcaaggacacgggagtttggacccct
acttctatgggaaagaagagttcacttggtgatagacatcgtgttagtatcgttagccaa
gacctttgtgacgatgtcgccaattatatcgccccttccctcgaacgccatcgcggctgc
gatctcgtcgatataaaccccggcgccggtctctggagcaagactcttcacgaactcgtt
cagcctcgaaagcatatcctcatggaaccagatatcgaactctacaagcccttcctcggt
gacttccttagcaaatctaatgtcgaagtcgtacccaaggcaggtatcctctggaaagag
ctccaagaggtgcttgggagcgtcgtcaaacaaaaaattcgcgatcctgccgccgaacca
gaacgcaacgatacattactcgtcaacatcaacctgtgctactgcccacccaagaagtac
cagatgttcgagtgtgttagtacaatggttctctaccagctcatgtccagcatccgcacc
gcctcacttttccaacaatacggccttgtgcgcatgctcatctggatctccgacgacggc
aagcgcagactactcccacgaagcgcaattcgtcgcaaacgcagcgcttttgaagccgaa
ctcgccctcgaatggctccacgaaatcgcaggccatgacaccgaggtcgaagaccgttat
gaactccgcgacgagtggatcaacatggaatctggatatcgcacgctcgaccgcatgaag
aaagctggccttacaatgccctctggccgcgaaacagccgtatacaagaacctcaccgag
aaccgcgagtacgcaggccgacctctcgcgggcgttgagcgtccaatccatagccgacct
ttccgccaagagctcgcagatgccgaggaagcctttgaaaaatctaggagagagacgcca
cctgaccgtctcaaagcgctgcgcttccgtcaaaagtacgacctcgccgattcagcgctt
tacctcgaacttttacaagagcgcgatcgcctcatggagcttggctttaaatccccgtct
gagctcgccgccgccgaaaaggctttcgatctgcgtcttgacaacatcaagaagaacaca
cggaaagaatgggcaatggttcgtgataactaccagctttggaaacaaaaagaacccacc
ctattttgggatcgacgccctttcgaaccgctcgccacgcgccaagatgaattcttcccc
agaatgcccggcgctcttctcgacctccaacccaaagccatgaacccatacattcgccag
catggccctactgcccgcaacggcaccatctcagataccatgctgcgctactggtggcag
cacatgcttctccccgtccccgctgcgatggacggtctatggcctggtttcggtgatcaa
gcacctggtgtggcttctatctacgacccggcgcaaggaggctcgcccctaacgaaacac
ggagcgttagccgcaagatgcgtgacggaacagcactgggcggatatcatcaaggcttgg
ctcgagtggccctttgctcccaactacacaaccctcgtaggacgcttaatggacgagcac
gacttcgccaccattcccacggaagacgatgatatagccaaaaccactgcactgggggta
ga------------------------ccaactttaa
>Fp86
atgttcatcgctaggcaaaatgcgcgatcgactctcgtgcggccattccggtgcacgaca
tcatccgttaaacctcagctccaactccgttacctcgctacaaaacgactcgtgatcgat
cagctcgcaccaggtaatgaattagcacaggagctcaaggacacgggagtttggacccct
acttctatgggaaagaagagttcacttggtgatagacatcgtgttagtatcgttagccaa
gacctttgtgacgatgtcgccaattatatcgccccttccctcgaacgccatcgcggctgc
gatctcgtcgatataaaccccggcgccggtctctggagcaagactcttcacgaactcgtt
cagcctcgaaagcatatcctcatggaaccagatatcgaactctacaagcccttcctcggt
gacttccttagcaaatctaatgtcgaagtcgtacccaaggcaggtatcctctggaaagag
ctccaagaggtgcttgggagcgtcgtcaaacaaaaaattcgcgatcctgccgccgaacca
gaacgcaacgatacattactcgtcaacatcaacctgtgctactgcccacctaagaagtac
cagatgttcgagtgcgttagtacaatggttctctaccagctcatgtccagcatccgcacc
gcctcacttttccaacaatacggccttgtgcgcatgctcatctggatctccgacgacggc
aagcgcagactactcccacgaagcgcaattcgtcgcaaacgcagcgcttttgaagccgaa
ctcgccctcgaatggctccacgaaatcgcaggccatgacaccgaggtcgaagaccgttat
gaactccgcgatgagtggatcaacatggaatctggatatcgcacgctcgaccgcatgaag
aaagctggccttacaatgccctctggccgcgaaacagccgtatacaagaacctcaccgag
aaccgtgagtacgcaggtcgacctctcgcgggcgttgagcgtccaatccatagccgacct
ttccgccaagagctcgcagatgccgaggaagcctttgaaaaatctaggagagagacgcca
cctgaccgtctcaaagcgttgcgcttccgtcaaaagtacgacctcgccgattcagcgctt
tacctcgaacttttacaagagcgcgatcgcctcatggagcttggctttaaatccccgtct
aagctcgccgccgccgaaaaggctttcgatctgcgtcttgacaacatcaaaaagaacaca
cggaaagaatgggcaatggttcgtgataactaccagctttggaaacaaaaagaacccacc
ctattttgggatcgacgccctttcgaaccgctcgccacgcgccaagatgaattcttcccc
agaatgcccggcgctcttctcgacctccaacccaaagccatgaacccatacattcgccag
catggccctactgcccgcaacggcaccatctcagataccatgctgcgctactggtggcag
cacatgcttctccccgtccccgctgcgatggacggtctatggcctggtttcggtgatcaa
gcacctggtgtggcttctatctacgacccggcgcaaggaggctcgcccctaacgaaacac
ggagcgttagccgcaagatgcgtgacggaacagcactgggcggatatcatcaaggcttgg
ctcgagtggccctttgctcccaactacacaaccctcgtaggacgcttaatggacgagcac
gacttcgccaccattcccacggaagacgatgatatagccaaaaccactgcactgggggta
ga------------------------ccaactttaa
>Fvenenatum.busco
atgtttgtcgctaggcaacatgcacggtcgactcttgtgcggccgttccggcgcacgacg
gcacccatcaaacc------ccaactacgctgcctcgcctcaagacgactcgtgaatgat
cagctcaaagcaggtaatgaattagcacagaagctcaaggacacggggatttggacccct
acatctcagggaaagaagagtacacttggtgatagacatcgcgttagtatcgttagccaa
gacctttgtgacgatgtcgccaattatatcggtccttccctcgaacgccatcgcggttgc
gatcttgtcgatataaaccccggcgccggcgtctggagcaagactctccacgaactcgtc
cagcctcgaaaacacatccttatggaaccagatatcgcagcctacaagcccttcctcggc
gatttcctagacaaaccaaacgtcgaagtcgtacccaaggcaggtatcctctggaaagaa
cttcaagaagttctcggaagcgtcgtcaaacaaaaaatccgcgatcctgccgccgaacca
gaacgcaacgatacattactcgtcagcatcaacctatgttactgcccacctaagaagtac
cagatgttcgaatgcgttagtacaatggttctataccagctcatgtccagtatccgcacc
gcctcgctcttccaacaatacggtcttgtgcgcatgctcatctggatctccgacgacggc
aagcgcagactcctcccacgaagcgcaatccgtcgcaaacgcagcgctttcgaagccgaa
ctcgccctcgaatggctccacgaaatcgcaggccatgacaccgaggttgaagaccgtttc
gaactccgcgatgagtggatcaacatggaatccggatatcgcacgctcgatcgcatgaag
aaagctggccttaccatgccctctggccgtgaaacagccgtctacaagaacctcaccgaa
aaccgtgagtacgcaggtcgacctctcgcgggtgttgagcgcccaattcatagccgacct
ttccgccaagagctcgcaaatgccgaggaactctttgcaagctctaggaaagagtcgcca
tccgagcgtctcaaagcgttgcgcttccgtcaaaagtacgacctcgcggactcagcactc
tacctcgaacttttgcaagagcgcgatcgcatcatgaagatgggctctaaatccccgtct
aagctcgccgccgccgaaaaggctttcgatcagcgtctcgataacatcaagaagaacaca
cggaaagaatgggcaatggttcgtgataactaccagctttggaaacaagaagaacccact
ctgttctgggatcgtcgccccttcgaaccgctcgccacgcgccccgaggaattcttcccc
agaatgcccggcgctcttctcgatctccaacccaaagccatgaacccatacattcgccag
cacggccctactgcccgcaacggcaccatatcagataccatgctgcgctactggtggcag
cacatgcttctccccgtccccgctgcgatggacggtctgtggcctggtttcggtgaccaa
gcagctggtgtggcttccatctacgacccagcgcagggaggctcacccctaacgaagcac
ggagcgttggccgcaagatgcgtcacagagcagcactgggcggatattatcaaggcttgg
ctcgaatggccctttgctcccagctacacaactcttgtaggacgtttaatggacgagtac
gactttgccgccgttcccacggaagaggatgatgcaaccaaatctggcgcaatggggata
aatatcgcacaccgtaacgccatcgcccacccttaa
