# Supplementary material for: Apicidin biosynthesis is linked to accessory chromosomes in Fusarium poae isolates
Source: BMC Genomics. 2021 Aug 4;22:591. doi: 10.1186/s12864-021-07617-y (PMC8340494; doi:10.1186/s12864-021-07617-y)
Supplement: Supplementary file 17 — Additional file 17. Compressed folder containing alignments for each of the 4141 orthologs used in BUSCO analysis. [file 12864_2021_7617_MOESM17_ESM.zip › Fven2_nt_MAFFT/5250at5125_nt.mafft.fasta]

>Fp105
atgagtggactactcgccgctgggttgcggcctctcccacgcagggctacggtccttccc
gtcagacatctgcatctacatcgtcaatccacaggtggcctcctccaagctgatgctgcg
attcgagcgacacgaaaacgaatgtggcaaggcggaaacaatgcttttcacaatgccgtc
actacaaggaatgcctcctttgctagattcttgcctaaacttatggtcaagtttctaaga
gtaccggcaatgtttggcggtgtggccatcggtgcttttgcctgggtccaataccaagca
gctcaggccggcacattcgcggtgaacctattcaacacaaccacagataccatttcgggc
gcagcttcgagcttatttggcggtgccaaggacatagctgatcaagtaaatcgaggatgg
gaatctacgaaagaaaaggccgaactgcccgattgggtcaaacaaatcctaaaacttcag
gaagatgttggtacaggt---------ggttcaggcggttcaggcggtggcgagccgaag
cagagcaaggttggcgccgcagctgctgttggtgctacagctgctgcttatggctacgac
cagtctgacgatgaggaccctcgaaatgtcgaacaggtggctaaggacgaccagatgatg
cttctaactaagaaaatgatcgagattcgaaccattctccagaaggtcggacagtctagc
accttgacccttccctccatcgtggttataggatcccagtcctctggaaagagctccgtc
ttggaggctattgttggtcacgaatttcttccaaagggttccaacatggttacaaggagg
ccaattgagctgactctcgtcaacacgccatctgctaaggaggagtatggcgagtttccc
gaccttggactgagacatatcaccgacttctcgtcaattcagcggactctgaccgaactc
aaccttgccgtccccgatagtcagtgtgtctccgatgacccaattcatctaaccgtctac
tccccgaacgtacccgacctgtcacttatcgatcttcccggatacattcaggtcgtagga
caaaaccagcccctggaactaaagcaaaaaatttccgagctttgtgacaagtatattcag
cctcccaatgtcatccttgccatctccgctgccgatgtggatttagcaaactcgactgcc
ctccgcgcgtctcgcagggttgaccctaggggtgagcgaacaatcggtgtggttaccaag
atggacttggtcgatcctgtccgtggagcaaacatcttgaatgatcaacagtaccccttg
agactgggatatgtgggcgtgatttccaaggcgcctcaaaaccaaggattattcaagatg
ggcaacactaaccgacttgcccagattaacaaacaagagaagactttctttgacgctcat
cctagggaattcggtcccggggctgaagtcaatgttggaaccaagacgctccgcaagaag
cttatgcatgtcctagaacagacaatgtctggaagcctacaaagcaccagtgatgctatt
cgacaagagcttgaggaggccacatatgagttcaaggttcaatataacgaccgacctctt
tcggccgaatcatatcttgcagagagcttggatgccttcaagcactctttcaagcagttt
gctgaggagttcggacgtcctcagatgcacgagctcctgaagcaggaactggaccagaag
gtccttgacttgctcgcggccaggtattggaacaagcccatcgaagatctctcgccagtg
aaccccgacttggatagtctagcagatctccccaaagctcctgccgattctctctactgg
catcgacagttggatgcttctacatccgcgcttacgaagctcggtgttgggcgtctagcc
accactgcggttaaaaattctatccaggctcacatcgactcccttatcagcaactcaagc
ttctccagcaaccccaccacccgtcaggctattctggaagccgcctcgagcattcttagc
gataagttctacagcaccagcgaccaagtggaaaactgtatcaaaccctataaattcgag
atcgaactcgagaaccaggagtggactaaggggcgtgatcacgtcggtggcgtgcttaag
aaggagcttcaggattgtgagagagctttgaaaaccctcgaggatagtgtcggtggaaaa
cgaaagatcaaagacgttatgacctacgttgataaggcccgcaagggcgaagttgttgtt
gaaggcgataaccgtagcggcgccggtggttttagcgctgctcttctgagcaaggggcgg
gaggctgttttcctgcgtgacagagcggacattatcaagatgcggctgcttgcagtcaaa
tccaagcagtgtgctgaccccaagaacaagtactactgccccgaggttttccttgatgct
gctgctaccaagatggcgtccactgctgtccttttcctgaacgtggagctcctcacggaa
ttttattatagctttcctcgggagctggatcgccgccttggtcgtcagcacctatctgac
gacgagatcgagaaattcgccaaggaagatcctaaaatccgtcggcatctggaggtcatt
cgccggaaggaattgcttgagctggttctcgagaaaatggagagcctacggcagctcgac
ggccgcgaacgaacacacgctaacgccagaagagaccgtcagcaaggtcgatggggctta
ttctaa
>Fp108
atgagtggactactcgccgctgggttgcggcctctcccacgcagggctacggtccttccc
gtcagacatctgcatctacatcgtcaatccacaggtggcctcctccaagctgatgctgcg
attcgagcgacacgaaaacgaatgtggcaaggcggaaacaatgcttttcacaatgccgtc
actacaaggaatgcctcctttgctagattcttgcctaaacttatggtcaagtttctaaga
gtaccggcaatgtttggcggtgtggccatcggtgcttttgcctgggtccaataccaagca
gctcaggccggcacattcgcggtgaacctattcaacacaaccacagataccatttcgggc
gcagcttcgagcttatttggcggtgccaaggacatagctgatcaagtaaatcgaggatgg
gaatctacgaaagaaaaggccgaactgcccgattgggtcaaacaaatcctaaaacttcag
gaagatgttggtacaggt---------ggttcaggcggttcaggcggtggcgagccgaag
cagagcaaggttggcgccgcagctgctgttggtgctacagctgctgcttatggctacgac
cagtctgacgatgaggaccctcgaaatgtcgaacaggtggctaaggacgaccagatgatg
cttctaactaagaaaatgatcgagattcgaaccattctccagaaggtcggacagtctagc
accttgacccttccctccatcgtggttataggatcccagtcctctggaaagagctccgtc
ttggaggctattgttggtcacgaatttcttccaaagggttccaacatggttacaaggagg
ccaattgagctgactctcgtcaacacgccatctgctaaggaggagtatggcgagtttccc
gaccttggactgagacatatcaccgacttctcgtcaattcagcggactctgaccgaactc
aaccttgccgtccccgatagtcagtgtgtctccgatgacccaattcatctaaccgtctac
tccccgaacgtacccgacctgtcacttatcgatcttcccggatacattcaggtcgtagga
caaaaccagcccctggaactaaagcaaaaaatttccgagctttgtgacaagtatattcag
cctcccaatgtcatccttgccatctccgctgccgatgtggatttagcaaactcgactgcc
ctccgcgcgtctcgcagggttgaccctaggggtgagcgaacaatcggtgtggttaccaag
atggacttggtcgatcctgtccgtggagcaaacatcttgaatgatcaacagtaccccttg
agactgggatatgtgggcgtgatttccaaggcgcctcaaaaccaaggattattcaagatg
ggcaacactaaccgacttgcccagattaacaaacaagagaagactttctttgacgctcat
cctagggaattcggtcccggggctgaagtcaatgttggaaccaagacgctccgcaagaag
cttatgcatgtcctagaacagacaatgtctggaagcctacaaagcaccagtgatgctatt
cgacaagagcttgaggaggccacatatgagttcaaggttcaatataacgaccgacctctt
tcggccgaatcatatcttgcagagagcttggatgccttcaagcactctttcaagcagttt
gctgaggagttcggacgtcctcagatgcacgagctcctgaagcaggaactggaccagaag
gtccttgacttgctcgcggccaggtattggaacaagcccatcgaagatctctcgccagtg
aaccccgacttggatagtctagcagatctccccaaagctcctgccgattctctctactgg
catcgacagttggatgcttctacatccgcgcttacgaagctcggtgttgggcgtctagcc
accactgcggttaaaaattctatccaggctcacatcgactcccttatcagcaactcaagc
ttctccagcaaccccaccacccgtcaggctattctggaagccgcctcgagcattcttagc
gataagttctacagcaccagcgaccaagtggaaaactgtatcaaaccctataaattcgag
atcgaactcgagaaccaggagtggactaaggggcgtgatcacgtcggtggcgtgcttaag
aaggagcttcaggattgtgagagagctttgaaaaccctcgaggatagtgtcggtggaaaa
cgaaagatcaaagacgttatgacctacgttgataaggcccgcaagggcgaagttgttgtt
gaaggcgataaccgtagcggcgccggtggttttagcgctgctcttctgagcaaggggcgg
gaggctgttttcctgcgtgacagagcggacattatcaagatgcggctgcttgcagtcaaa
tccaagcagtgtgctgaccccaagaacaagtactactgccccgaggttttccttgatgct
gctgctaccaagatggcgtccactgctgtccttttcctgaacgtggagctcctcacggaa
ttttattatagctttcctcgggagctggatcgccgccttggtcgtcagcacctatctgac
gacgagatcgagaaattcgccaaggaagatcctaaaatccgtcggcatctggaggtcatt
cgccggaaggaattgcttgagctggttctcgagaaaatggagagcctacggcagctcgac
ggccgcgaacgaacacacgctaacgccagaagagaccgtcagcaaggtcgatggggctta
ttctaa
>Fp118
atgagtggactactcgccgctgggttgcggcctctcccacgcagggctacggtccttccc
gtcagacatctgcatctacatcgtcaatccacaggtggcctcctccaagctgatgctgcg
attcgagcgacacgaaaacgaatgtggcaaggcggaaacaatgcttttcacaatgccgtc
actacaaggaatgcctcctttgctagattcttacctaaacttatggtcaagtttctaaga
gtaccggcaatgtttggcggtgtagccatcggtgcttttgcctgggtccaataccaagca
gctcaggccggcacattcgcggtgaacctattcaacacaaccacagataccatttcgggc
gcagcttcgagcttatttggcggtgccaaggacatagctgatcaagtaaatcgaggatgg
gaatctacgaaagagaaagccgaactgcccgattgggtcaaacaaatcctaaaacttcag
gaagatgttggtacaggtggttcaggcggttcaggcggttcaggcggtggcgagccgaag
cagagcaaggttggcgccgcagctgctgttggtgctacagctgctgcttatggctacgac
cagtctgacgatgaggaccctcgaaatgtcgaacaggtggctaaggacgaccagatgatg
cttctaactaagaaaatgatcgagattcgaaccattctccagaaggtcggacagtctagc
accttgacccttccctccatcgtggttataggatcccagtcctctggaaagagctccgtc
ttggaggctattgttggtcacgaatttcttccaaagggttccaacatggttacaaggagg
ccaattgagctgactctcgtcaacacgccatctgctaaggaggagtatggcgagtttccc
gaccttggactgagacatatcaccgacttctcgtcaattcagcggactctgaccgaactc
aaccttgccgtccccgatagtcagtgtgtctccgatgacccaattcacctaaccgtatac
tccccgaacgtacccgacctgtcacttatcgatcttcccggatacattcaggtcgtagga
caaaaccagcccctggaactaaagcaaaaaatttccgagctttgtgacaagtatattcag
cctcccaatgtcatccttgccatctccgctgccgatgtggatttagcaaactcgactgcc
ctccgcgcgtctcgcagagttgaccctaggggtgagcgaacaatcggtgtggttaccaag
atggacttggtcgatcctgtccgtggagcaaacatcttgaatgatcaacagtaccccttg
agactgggatatgtgggcgtgatttccaaggcgcctcaaaaccaaggattattcaagatg
ggcaacactaaccgacttgcccagatcaacaaacaagagaagactttctttgacgctcat
cctagggaattcggtcccggggctgaagtcaatgttggaaccaagacgctccgcaagaag
cttatgcatgtcctagaacagacaatgtctggaagcctacaaagcaccagtgatgctatt
cgacaagagcttgaggaggctacatatgagttcaaggttcaatataacgaccgacctctt
tcggccgaatcgtatcttgcagagagcttggatgccttcaagcactctttcaagcagttt
gctgaggagttcggacgtcctcagatgcacgagctcctgaagcaggaactggaccagaag
gtccttgacttgctcgcggccaggtattggaacaagcccatcgaagatctctcgccagtg
aaccccgacttggatagtctggcagatctccccaaagctcctgccgattctctctactgg
catcgacagttggatgcttctacatccgcgcttacgaagctcggtgttgggcgtctagcc
accactgcggttaaaaattctatccaggctcacatcgactcccttatcagcaactcgagc
ttctccagcaaccccaccacccgtcaggctattctggaagccgcctcgagcattcttagc
gataagttctacagcaccagcgaccaagtggaaaactgtatcaaaccctataaattcgag
atcgaactcgagaaccaggagtggactaaggggcgtgatcacgtcggtggcgtgcttaag
aaggagcttcaggattgtgagagagctttgaaaaccctcgaggatagtgtcggtggaaaa
cgaaagatcaaagacgttatgacctacgttgataaggcccgcaagggcgaagttgttgtt
gaaggcgataaccgtagcggcgccggtggttttagcgctgctcttctgagcaaggggcgg
gaggctgttttcctgcgtgacagagcggacattatcaagatgcggctgcttgcagtcaaa
tccaagcagtgtgctgaccccaagaacaagtactactgccccgaggttttccttgatgct
gctgctaccaagatggcgtccactgctgtccttttcctgaacgtggagctcctcacggaa
ttttattacagctttcctcgggagctggatcgccgccttggtcgtcagcacctatctgac
gacgagatcgagaaattcgcaaaggaagatcctaaaatccgtcggcatctggaggtcatt
cgccggaaggaattgcttgagctggttctcgagaaaatggagagcctacggcagctcgac
ggccgcgaacgaacacacgctaacgccagaagagaccgtcagcaaggtcgatggggcttg
ttctaa
>Fp122
atgagtggactactcgccgctgggttgcggcctctcccacgcagggctacggtccttccc
gtcagacatctgcatctacatcgtcaatccacaggtggcctcctccaagctgatgctgcg
attcgagcgacacgaaaacgaatgtggcaaggcggaaacaatgcttttcacaatgccgtc
actacaaggaatgcctcctttgctagattcttacctaaacttatggtcaagtttctaaga
gtaccggcaatgtttggcggtgtagccatcggtgcttttgcctgggtccaataccaagca
gctcaggccggcacattcgcggtgaacctattcaacacaaccacagataccatttcgggc
gcagcttcgagcttatttggcggtgccaaggacatagctgatcaagtaaatcgaggatgg
gaatctacgaaagagaaagccgaactgcccgattgggtcaaacaaatcctaaaacttcag
gaagatgttggtacaggtggttcaggcggttcaggcggttcaggcggtggcgagccgaag
cagagcaaggttggcgccgcagctgctgttggtgctacagctgctgcttatggctacgac
cagtctgacgatgaggaccctcgaaatgtcgaacaggtggctaaggacgaccagatgatg
cttctaactaagaaaatgatcgagattcgaaccattctccagaaggtcggacagtctagc
accttgacccttccctccatcgtggttataggatcccagtcctctggaaagagctccgtc
ttggaggctattgttggtcacgaatttcttccaaagggttccaacatggttacaaggagg
ccaattgagctgactctcgtcaacacgccatctgctaaggaggagtatggcgagtttccc
gaccttggactgagacatatcaccgacttctcgtcaattcagcggactctgaccgaactc
aaccttgccgtccccgatagtcagtgtgtctccgatgacccaattcacctaaccgtatac
tccccgaacgtacccgacctgtcacttatcgatcttcccggatacattcaggtcgtagga
caaaaccagcccctggaactaaagcaaaaaatttccgagctttgtgacaagtatattcag
cctcccaatgtcatccttgccatctccgctgccgatgtggatttagcaaactcgactgcc
ctccgcgcgtctcgcagagttgaccctaggggtgagcgaacaatcggtgtggttaccaag
atggacttggtcgatcctgtccgtggagcaaacatcttgaatgatcaacagtaccccttg
agactgggatatgtgggcgtgatttccaaggcgcctcaaaaccaaggattattcaagatg
ggcaacactaaccgacttgcccagatcaacaaacaagagaagactttctttgacgctcat
cctagggaattcggtcccggggctgaagtcaatgttggaaccaagacgctccgcaagaag
cttatgcatgtcctagaacagacaatgtctggaagcctacaaagcaccagtgatgctatt
cgacaagagcttgaggaggctacatatgagttcaaggttcaatataacgaccgacctctt
tcggccgaatcgtatcttgcagagagcttggatgccttcaagcactctttcaagcagttt
gctgaggagttcggacgtcctcagatgcacgagctcctgaagcaggaactggaccagaag
gtccttgacttgctcgcggccaggtattggaacaagcccatcgaagatctctcgccagtg
aaccccgacttggatagtctggcagatctccccaaagctcctgccgattctctctactgg
catcgacagttggatgcttctacatccgcgcttacgaagctcggtgttgggcgtctagcc
accactgcggttaaaaattctatccaggctcacatcgactcccttatcagcaactcgagc
ttctccagcaaccccaccacccgtcaggctattctggaagccgcctcgagcattcttagc
gataagttctacagcaccagcgaccaagtggaaaactgtatcaaaccctataaattcgag
atcgaactcgagaaccaggagtggactaaggggcgtgatcacgtcggtggcgtgcttaag
aaggagcttcaggattgtgagagagctttgaaaaccctcgaggatagtgtcggtggaaaa
cgaaagatcaaagacgttatgacctacgttgataaggcccgcaagggcgaagttgttgtt
gaaggcgataaccgtagcggcgccggtggttttagcgctgctcttctgagcaaggggcgg
gaggctgttttcctgcgtgacagagcggacattatcaagatgcggctgcttgcagtcaaa
tccaagcagtgtgctgaccccaagaacaagtactactgccccgaggttttccttgatgct
gctgctaccaagatggcgtccactgctgtccttttcctgaacgtggagctcctcacggaa
ttttattacagctttcctcgggagctggatcgccgccttggtcgtcagcacctatctgac
gacgagatcgagaaattcgcaaaggaagatcctaaaatccgtcggcatctggaggtcatt
cgccggaaggaattgcttgagctggttctcgagaaaatggagagcctacggcagctcgac
ggccgcgaacgaacacacgctaacgccagaagagaccgtcagcaaggtcgatggggcttg
ttctaa
>Fp125
atgagtggactactcgccgctgggttacggcctctcccacgcagggctacggtccttccc
gtcagacatctgcatctacatcgtcaatccacaggtggcctcctccaagctgatgctgcg
attcgagcgacacgaaaacgaatgtggcaaggcggaaacaatgcttttcacaatgccgtc
actacaaggaatgcctcctttgctagattcttacctaaacttatggtcaagtttctaaga
gtaccggcaatgtttggcggtgtggccatcggtgcttttgcctgggtccaataccaagca
gctcaggccggcacattcgcggtgaacctattcaacacaaccacagataccatttcgggc
gcagcttcgagcttatttggcggtgccaaggacatagctgatcaagtaaatcgaggatgg
gaatctacgaaagaaaaggccgaactgcccgactgggtcaaacaaatcctaaaacttcag
gaagatgttggtacaggt---------ggttcaggcggttcaggcggtggcgagccaaag
cagagcaaggttggcgccgcagctgctgttggtgctacagctgctgcttatggctacgac
cagtctgacgatgaggaccctcgaaatgtcgaacaggtggctaaggacgaccagatgatg
cttctaactaagaaaatgatcgagattcgaaccattctccagaaggtcggacagtctagc
accttgacccttccctccatcgtggttataggatcccagtcctctggaaagagctccgtc
ttggaggctattgttggtcacgaatttcttccaaagggttccaacatggttacaaggagg
ccaattgagctgactctcgtcaacacgccatctgctaaggaggagtatggcgagtttccc
gaccttggactgagacatatcaccgacttctcgtcaattcagcggactctgaccgaactc
aaccttgccgtccccgatagtcagtgtgtctccgatgacccaattcatctaaccgtctac
tccccgaacgtgcccgccctgtcacttatcgatcttcccgggtacattcaggtcgtagga
caaaaccagcccctggaactaaagcaaaaaatttccgagctttgtgacaagtatattcag
cctcccaatgtcatccttgccatctccgctgccgatgtggatttagcaaactcgactgcc
ctccgcgcgtctcgcagggttgaccctaggggtgagcgaacaatcggtgtggttaccaag
atggacttggtcgatcctgtccgtggagcaaacatcttgaatgatcaacagtaccccttg
agactgggatatgtgggcgtgatttccaaggcgcctcaaaaccaaggattattcaagatg
ggcaacactaaccgacttgcccagattaacaaacaagagaagactttctttgacgctcat
cctagggaattcggtccgggggctgaagtcaatgttggaaccaagacgctccgcaagaag
cttatgcatgtcctagaacagacaatgtctggaagcctacaaagcaccagtgatgctatt
cgacaagagcttgaggaggccacatatgagttcaaggttcaatataacgaccgacctctt
tcggccgaatcatatcttgcagagagcttggatgccttcaagcactctttcaagcagttt
gctgaggagttcggacgtcctcagatgcacgagctcctgaagcaggaactggaccagaag
gtccttgacttgctcgcggccaggtattggaacaagcccatcgaagatctctcgccagtg
aaccccgacttggatagtctagcagatctccccaaagctcctgccgattctctctactgg
catcgacagttggatgcttctacatccgcgcttacgaagctcggtgttgggcgtctagcc
accactgcggttaaaaattctatccaggctcacatcgactcccttatcagcaactcaagc
ttctccagcaaccccaccacccgtcaggctattctggaagccgcctcgagcattcttagc
gataagttctacagcaccagcgaccaagtggaaaattgtatcaaaccctataaattcgag
atcgaactcgagaaccaggagtggactaaggggcgtgatcacgtcggtggcgtgcttaag
aaggagcttcaggattgtgagagagctttgaaaaccctcgaggatagtgtcggtggaaaa
cgaaagatcaaagacgttatgacctacgttgataaggcccgcaagggcgaagttgttgtt
gaaggcgataaccgtagcggcgccggtggttttagcgctgctcttctgagcaaggggcgg
gaggctgttttcctgcgtgacagagcggacattatcaagatgcggctgcttgcagtcaaa
tccaagcagtgtgctgaccccaagaacaagtactactgccccgaggttttccttgatgct
gctgctaccaagatggcgtccactgctgtccttttcctgaacgtggagctcctcacggaa
ttttattatagctttcctcgggagctggatcgccgccttggtcgtcagcacctatctgac
gacgagatcgagaaattcgccaaggaagatcctaaaatccgtcggcatctggaggtcatt
cgccggaaggaattgcttgagctggttctcgagaaaatggagagcctccggcagctcgac
ggccgcgaacgaacacacgctaacgccagaagagaccgtcagcaaggtcgatggggctta
ttctaa
>Fp13r
atgagtggactactcgccgctgggttacggcctctcccacgcagggctacggtccttccc
gtcagacatctgcatctacatcgtcaatccacaggtggcctcctccaagctgatgctgcg
attcgagcgacacgaaaacgaatgtggcaaggcggaaacaatgcttttcacaatgccgtc
actacaaggaatgcctcctttgctagattcttacctaaacttatggtcaagtttctaaga
gtaccggcaatgtttggcggtgtggccatcggtgcttttgcctgggtccaataccaagca
gctcaggccggcacattcgcggtgaacctattcaacacaaccacagataccatttcgggc
gcagcttcgagcttatttggcggtgccaaggacatagctgatcaagtaaatcgaggatgg
gaatctacgaaagaaaaggccgaactgcccgactgggtcaaacaaatcctaaaacttcag
gaagatgttggtacaggt---------ggttcaggcggttcaggcggtggcgagccaaag
cagagcaaggttggcgccgcagctgctgttggtgctacagctgctgcttatggctacgac
cagtctgacgatgaggaccctcgaaatgtcgaacaggtggctaaggacgaccagatgatg
cttctaactaagaaaatgatcgagattcgaaccattctccagaaggtcggacagtctagc
accttgacccttccctccatcgtggttataggatcccagtcctctggaaagagctccgtc
ttggaggctattgttggtcacgaatttcttccaaagggttccaacatggttacaaggagg
ccaattgagctgactctcgtcaacacgccatctgctaaggaggagtatggcgagtttccc
gaccttggactgagacatatcaccgacttctcgtcaattcagcggactctgaccgaactc
aaccttgccgtccccgatagtcagtgtgtctccgatgacccaattcatctaaccgtctac
tccccgaacgtgcccgacctgtcacttatcgatcttcccgggtacattcaggtcgtagga
caaaaccagcccctggaactaaagcaaaaaatttccgagctttgtgacaagtatattcag
cctcccaatgtcatccttgccatctccgctgccgatgtggatttagcaaactcgactgcc
ctccgcgcgtctcgcagggttgaccctaggggtgagcgaacaatcggtgtggttaccaag
atggacttggtcgatcctgtccgtggagcaaacatcttgaatgatcaacagtaccccttg
agactgggatatgtgggcgtgatttccaaggcgcctcaaaaccaaggattattcaagatg
ggcaacactaaccgacttgcccagattaacaaacaagagaagactttctttgacgctcat
cctagggaattcggtccgggggctgaagtcaatgttggaaccaagacgctccgcaagaag
cttatgcatgtcctagaacagacaatgtctggaagcctacaaagcaccagtgatgctatt
cgacaagagcttgaggaggccacatatgagttcaaggttcaatataacgaccgacctctt
tcggccgaatcatatcttgcagagagcttggatgccttcaagcactctttcaagcagttt
gctgaggagttcggacgtcctcagatgcacgagctcctgaagcaggaactggaccagaag
gtccttgacttgctcgcggccaggtattggaacaagcccatcgaagatctctcgccagtg
aaccccgacttggatagtctagcagatctccccaaagctcctgccgattctctctactgg
catcgacagttggatgcttctacatccgcgcttacgaagctcggtgttgggcgtctagcc
accactgcggttaaaaattctatccaggctcacatcgactcccttatcagcaactcaagc
ttctccagcaaccccaccacccgtcaggctattctggaagccgcctcgagcattcttagc
gataagttctacagcaccagcgaccaagtggaaaattgtatcaaaccctataaattcgag
atcgaactcgagaaccaggagtggactaaggggcgtgatcacgtcggtggcgtgcttaag
aaggagcttcaggattgtgagagagctttgaaaaccctcgaggatagtgtcggtggaaaa
cgaaagatcaaagacgttatgacctacgttgataaggcccgcaagggcgaagttgttgtt
gaaggcgataaccgtagcggcgccggtggttttagcgctgctcttctgagcaaggggcgg
gaggctgttttcctgcgtgacagagcggacattatcaagatgcggctgcttgcagtcaaa
tccaagcagtgtgctgaccccaagaacaagtactactgccccgaggttttccttgatgct
gctgctaccaagatggcgtccactgctgtccttttcctgaacgtggagctcctcacggaa
ttttattatagctttcctcgggagctggatcgccgccttggtcgtcagcacctatctgac
gacgagatcgagaaattcgccaaggaagatcctaaaatccgtcggcatctggaggtcatt
cgccggaaggaattgcttgagctggttctcgagaaaatggagagcctccggcagctcgac
ggccgcgaacgaacacacgctaacgccagaagagaccgtcagcaaggtcgatggggctta
ttctaa
>Fp144
atgagtggactactcgccgctgggttgcggcctctcccacgcagggctacggtccttccc
gtcagacatctgcatctacatcgtcaatccacaggtggcctcctccaagctgatgctgcg
attcgagcgacacgaaaacgaatgtggcaaggcggaaacaatgcttttcacaatgccgtc
actacaaggaatgcctcctttgctagattcttacctaaacttatggtcaagtttctaaga
gtaccggcaatgtttggcggtgtagccatcggtgcttttgcctgggtccaataccaagca
gctcaggccggcacattcgcggtgaacctattcaacacaaccacagataccatttcgggc
gcagcttcgagcttatttggcggtgccaaggacatagctgatcaagtaaatcgaggatgg
gaatctacgaaagagaaagccgaactgcccgattgggtcaaacaaatcctaaaacttcag
gaagatgttggtacaggtggttcaggcggttcaggcggttcaggcggtggcgagccgaag
cagagcaaggttggcgccgcagctgctgttggtgctacagctgctgcttatggctacgac
cagtctgacgatgaggaccctcgaaatgtcgaacaggtggctaaggacgaccagatgatg
cttctaactaagaaaatgatcgagattcgaaccattctccagaaggtcggacagtctagc
accttgacccttccctccatcgtggttataggatcccagtcctctggaaagagctccgtc
ttggaggctattgttggtcacgaatttcttccaaagggttccaacatggttacaaggagg
ccaattgagctgactctcgtcaacacgccatctgctaaggaggagtatggcgagtttccc
gaccttggactgagacatatcaccgacttctcgtcaattcagcggactctgaccgaactc
aaccttgccgtccccgatagtcagtgtgtctccgatgacccaattcacctaaccgtatac
tccccgaacgtacccgacctgtcacttatcgatcttcccggatacattcaggtcgtagga
caaaaccagcccctggaactaaagcaaaaaatttccgagctttgtgacaagtatattcag
cctcccaatgtcatccttgccatctccgctgccgatgtggatttagcaaactcgactgcc
ctccgcgcgtctcgcagagttgaccctaggggtgagcgaacaatcggtgtggttaccaag
atggacttggtcgatcctgtccgtggagcaaacatcttgaatgatcaacagtaccccttg
agactgggatatgtgggcgtgatttccaaggcgcctcaaaaccaaggattattcaagatg
ggcaacactaaccgacttgcccagatcaacaaacaagagaagactttctttgacgctcat
cctagggaattcggtcccggggctgaagtcaatgttggaaccaagacgctccgcaagaag
cttatgcatgtcctagaacagacaatgtctggaagcctacaaagcaccagtgatgctatt
cgacaagagcttgaggaggctacatatgagttcaaggttcaatataacgaccgacctctt
tcggccgaatcgtatcttgcagagagcttggatgccttcaagcactctttcaagcagttt
gctgaggagttcggacgtcctcagatgcacgagctcctgaagcaggaactggaccagaag
gtccttgacttgctcgcggccaggtattggaacaagcccatcgaagatctctcgccagtg
aaccccgacttggatagtctggcagatctccccaaagctcctgccgattctctctactgg
catcgacagttggatgcttctacatccgcgcttacgaagctcggtgttgggcgtctagcc
accactgcggttaaaaattctatccaggctcacatcgactcccttatcagcaactcgagc
ttctccagcaaccccaccacccgtcaggctattctggaagccgcctcgagcattcttagc
gataagttctacagcaccagcgaccaagtggaaaactgtatcaaaccctataaattcgag
atcgaactcgagaaccaggagtggactaaggggcgtgatcacgtcggtggcgtgcttaag
aaggagcttcaggattgtgagagagctttgaaaaccctcgaggatagtgtcggtggaaaa
cgaaagatcaaagacgttatgacctacgttgataaggcccgcaagggcgaagttgttgtt
gaaggcgataaccgtagcggcgccggtggttttagcgctgctcttctgagcaaggggcgg
gaggctgttttcctgcgtgacagagcggacattatcaagatgcggctgcttgcagtcaaa
tccaagcagtgtgctgaccccaagaacaagtactactgccccgaggttttccttgatgct
gctgctaccaagatggcgtccactgctgtccttttcctgaacgtggagctcctcacggaa
ttttattacagctttcctcgggagctggatcgccgccttggtcgtcagcacctatctgac
gacgagatcgagaaattcgcaaaggaagatcctaaaatccgtcggcatctggaggtcatt
cgccggaaggaattgcttgagctggttctcgagaaaatggagagcctacggcagctcgac
ggccgcgaacgaacacacgctaacgccagaagagaccgtcagcaaggtcgatggggcttg
ttctaa
>Fp146
atgagtggactactcgccgctgggttacggcctctcccacgcagggctacggtccttccc
gtcagacatctgcatctacatcgtcaatccacaggtggcctcctccaagctgatgctgcg
attcgagcgacacgaaaacgaatgtggcaaggcggaaacaatgcttttcacaatgccgtc
actacaaggaatgcctcctttgctagattcttacctaaacttatggtcaagtttctaaga
gtaccggcaatgtttggcggtgtggccatcggtgcttttgcctgggtccaataccaagca
gctcaggccggcacattcgcggtgaacctattcaacacaaccacagataccatttcgggc
gcagcttcgagcttatttggcggtgccaaggacatagctgatcaagtaaatcgaggatgg
gaatctacgaaagaaaaggccgaactgcccgactgggtcaaacaaatcctaaaacttcag
gaagatgttggtacaggt---------ggttcaggcggttcaggcggtggcgagccaaag
cagagcaaggttggcgccgcagctgctgttggtgctacagctgctgcttatggctacgac
cagtctgacgatgaggaccctcgaaatgtcgaacaggtggctaaggacgaccagatgatg
cttctaactaagaaaatgatcgagattcgaaccattctccagaaggtcggacagtctagc
accttgacccttccctccatcgtggttataggatcccagtcctctggaaagagctccgtc
ttggaggctattgttggtcacgaatttcttccaaagggttccaacatggttacaaggagg
ccaattgagctgactctcgtcaacacgccatctgctaaggaggagtatggcgagtttccc
gaccttggactgagacatatcaccgacttctcgtcaattcagcggactctgaccgaactc
aaccttgccgtccccgatagtcagtgtgtctccgatgacccaattcatctaaccgtctac
tccccgaacgtgcccgacctgtcacttatcgatcttcccgggtacattcaggtcgtagga
caaaaccagcccctggaactaaagcaaaaaatttccgagctttgtgacaagtatattcag
cctcccaatgtcatccttgccatctccgctgccgatgtggatttagcaaactcgactgcc
ctccgcgcgtctcgcagggttgaccctaggggtgagcgaacaatcggtgtggttaccaag
atggacttggtcgatcctgtccgtggagcaaacatcttgaatgatcaacagtaccccttg
agactgggatatgtgggcgtgatttccaaggcgcctcaaaaccaaggattattcaagatg
ggcaacactaaccgacttgcccagattaacaaacaagagaagactttctttgacgctcat
cctagggaattcggtccgggggctgaagtcaatgttggaaccaagacgctccgcaagaag
cttatgcatgtcctagaacagacaatgtctggaagcctacaaagcaccagtgatgctatt
cgacaagagcttgaggaggccacatatgagttcaaggttcaatataacgaccgacctctt
tcggccgaatcatatcttgcagagagcttggatgccttcaagcactctttcaagcagttt
gctgaggagttcggacgtcctcagatgcacgagctcctgaagcaggaactggaccagaag
gtccttgacttgctcgcggccaggtattggaacaagcccatcgaagatctctcgccagtg
aaccccgacttggatagtctagcagatctccccaaagctcctgccgattctctctactgg
catcgacagttggatgcttctacatccgcgcttacgaagctcggtgttgggcgtctagcc
accactgcggttaaaaattctatccaggctcacatcgactcccttatcagcaactcaagc
ttctccagcaaccccaccacccgtcaggctattctggaagccgcctcgagcattcttagc
gataagttctacagcaccagcgaccaagtggaaaattgtatcaaaccctataaattcgag
atcgaactcgagaaccaggagtggactaaggggcgtgatcacgtcggtggcgtgcttaag
aaggagcttcaggattgtgagagagctttgaaaaccctcgaggatagtgtcggtggaaaa
cgaaagatcaaagacgttatgacctacgttgataaggcccgcaagggcgaagttgttgtt
gaaggcgataaccgtagcggcgccggtggttttagcgctgctcttctgagcaaggggcgg
gaggctgttttcctgcgtgacagagcggacattatcaagatgcggctgcttgcagtcaaa
tccaagcagtgtgctgaccccaagaacaagtactactgccccgaggttttccttgatgct
gctgctaccaagatggcgtccactgctgtccttttcctgaacgtggagctcctcacggaa
ttttattatagctttcctcgggagctggatcgccgccttggtcgtcagcacctatctgac
gacgagatcgagaaattcgccaaggaagatcctaaaatccgtcggcatctggaggtcatt
cgccggaaggaattgcttgagctggttctcgagaaaatggagagcctccggcagctcgac
ggccgcgaacgaacacacgctaacgccagaagagaccgtcagcaaggtcgatggggctta
ttctaa
>Fp155
atgagtggactactcgccgctgggttgcggcctctcccacgcagggctacggtccttccc
gtcagacatctgcatctacatcgtcaatccacaggtggcctcctccaagctgatgctgcg
attcgagcgacacgaaaacgaatgtggcaaggcggaaacaatgcttttcacaatgccgtc
actacaaggaatgcctcctttgctagattcttacctaaacttatggtcaagtttctaaga
gtaccggcaatgtttggcggtgtagccatcggtgcttttgcctgggtccaataccaagca
gctcaggccggcacattcgcggtgaacctattcaacacaaccacagataccatttcgggc
gcagcttcgagcttatttggcggtgccaaggacatagctgatcaagtaaatcgaggatgg
gaatctacgaaagagaaagccgaactgcccgattgggtcaaacaaatcctaaaacttcag
gaagatgttggtacaggtggttcaggcggttcaggcggttcaggcggtggcgagccgaag
cagagcaaggttggcgccgcagctgctgttggtgctacagctgctgcttatggctacgac
cagtctgacgatgaggaccctcgaaatgtcgaacaggtggctaaggacgaccagatgatg
cttctaactaagaaaatgatcgagattcgaaccattctccagaaggtcggacagtctagc
accttgacccttccctccatcgtggttataggatcccagtcctctggaaagagctccgtc
ttggaggctattgttggtcacgaatttcttccaaagggttccaacatggttacaaggagg
ccaattgagctgactctcgtcaacacgccatctgctaaggaggagtatggcgagtttccc
gaccttggactgagacatatcaccgacttctcgtcaattcagcggactctgaccgaactc
aaccttgccgtccccgatagtcagtgtgtctccgatgacccaattcacctaaccgtatac
tccccgaacgtacccgacctgtcacttatcgatcttcccggatacattcaggtcgtagga
caaaaccagcccctggaactaaagcaaaaaatttccgagctttgtgacaagtatattcag
cctcccaatgtcatccttgccatctccgctgccgatgtggatttagcaaactcgactgcc
ctccgcgcgtctcgcagagttgaccctaggggtgagcgaacaatcggtgtggttaccaag
atggacttggtcgatcctgtccgtggagcaaacatcttgaatgatcaacagtaccccttg
agactgggatatgtgggcgtgatttccaaggcgcctcaaaaccaaggattattcaagatg
ggcaacactaaccgacttgcccagatcaacaaacaagagaagactttctttgacgctcat
cctagggaattcggtcccggggctgaagtcaatgttggaaccaagacgctccgcaagaag
cttatgcatgtcctagaacagacaatgtctggaagcctacaaagcaccagtgatgctatt
cgacaagagcttgaggaggctacatatgagttcaaggttcaatataacgaccgacctctt
tcggccgaatcgtatcttgcagagagcttggatgccttcaagcactctttcaagcagttt
gctgaggagttcggacgtcctcagatgcacgagctcctgaagcaggaactggaccagaag
gtccttgacttgctcgcggccaggtattggaacaagcccatcgaagatctctcgccagtg
aaccccgacttggatagtctggcagatctccccaaagctcctgccgattctctctactgg
catcgacagttggatgcttctacatccgcgcttacgaagctcggtgttgggcgtctagcc
accactgcggttaaaaattctatccaggctcacatcgactcccttatcagcaactcgagc
ttctccagcaaccccaccacccgtcaggctattctggaagccgcctcgagcattcttagc
gataagttctacagcaccagcgaccaagtggaaaactgtatcaaaccctataaattcgag
atcgaactcgagaaccaggagtggactaaggggcgtgatcacgtcggtggcgtgcttaag
aaggagcttcaggattgtgagagagctttgaaaaccctcgaggatagtgtcggtggaaaa
cgaaagatcaaagacgttatgacctacgttgataaggcccgcaagggcgaagttgttgtt
gaaggcgataaccgtagcggcgccggtggttttagcgctgctcttctgagcaaggggcgg
gaggctgttttcctgcgtgacagagcggacattatcaagatgcggctgcttgcagtcaaa
tccaagcagtgtgctgaccccaagaacaagtactactgccccgaggttttccttgatgct
gctgctaccaagatggcgtccactgctgtccttttcctgaacgtggagctcctcacggaa
ttttattacagctttcctcgggagctggatcgccgccttggtcgtcagcacctatctgac
gacgagatcgagaaattcgcaaaggaagatcctaaaatccgtcggcatctggaggtcatt
cgccggaaggaattgcttgagctggttctcgagaaaatggagagcctacggcagctcgac
ggccgcgaacgaacacacgctaacgccagaagagaccgtcagcaaggtcgatggggcttg
ttctaa
>Fp157
atgagtggactactcgccgctgggttacggcctctcccacgcagggctacggtccttccc
gtcagacatctgcatctacatcgtcaatccacaggtggcctcctccaagctgatgctgcg
attcgagcgacacgaaaacgaatgtggcaaggcggaaacaatgcttttcacaatgccgtc
actacaaggaatgcctcctttgctagattcttacctaaacttatggtcaagtttctaaga
gtaccggcaatgtttggcggtgtggccatcggtgcttttgcctgggtccaataccaagca
gctcaggccggcacattcgcggtgaacctattcaacacaaccacagataccatttcgggc
gcagcttcgagcttatttggcggtgccaaggacatagctgatcaagtaaatcgaggatgg
gaatctacgaaagaaaaggccgaactgcccgactgggtcaaacaaatcctaaaacttcag
gaagatgttggtacaggt---------ggttcaggcggttcaggcggtggcgagccaaag
cagagcaaggttggcgccgcagctgctgttggtgctacagctgctgcttatggctacgac
cagtctgacgatgaggaccctcgaaatgtcgaacaggtggctaaggacgaccagatgatg
cttctaactaagaaaatgatcgagattcgaaccattctccagaaggtcggacagtctagc
accttgacccttccctccatcgtggttataggatcccagtcctctggaaagagctccgtc
ttggaggctattgttggtcacgaatttcttccaaagggttccaacatggttacaaggagg
ccaattgagctgactctcgtcaacacgccatctgctaaggaggagtatggcgagtttccc
gaccttggactgagacatatcaccgacttctcgtcaattcagcggactctgaccgaactc
aaccttgccgtccccgatagtcagtgtgtctccgatgacccaattcatctaaccgtctac
tccccgaacgtgcccgacctgtcacttatcgatcttcccgggtacattcaggtcgtagga
caaaaccagcccctggaactaaagcaaaaaatttccgagctttgtgacaagtatattcag
cctcccaatgtcatccttgccatctccgctgccgatgtggatttagcaaactcgactgcc
ctccgcgcgtctcgcagggttgaccctaggggtgagcgaacaatcggtgtggttaccaag
atggacttggtcgatcctgtccgtggagcaaacatcttgaatgatcaacagtaccccttg
agactgggatatgtgggcgtgatttccaaggcgcctcaaaaccaaggattattcaagatg
ggcaacactaaccgacttgcccagattaacaaacaagagaagactttctttgacgctcat
cctagggaattcggtccgggggctgaagtcaatgttggaaccaagacgctccgcaagaag
cttatgcatgtcctagaacagacaatgtctggaagcctacaaagcaccagtgatgctatt
cgacaagagcttgaggaggccacatatgagttcaaggttcaatataacgaccgacctctt
tcggccgaatcatatcttgcagagagcttggatgccttcaagcactctttcaagcagttt
gctgaggagttcggacgtcctcagatgcacgagctcctgaagcaggaactggaccagaag
gtccttgacttgctcgcggccaggtattggaacaagcccatcgaagatctctcgccagtg
aaccccgacttggatagtctagcagatctccccaaagctcctgccgattctctctactgg
catcgacagttggatgcttctacatccgcgcttacgaagctcggtgttgggcgtctagcc
accactgcggttaaaaattctatccaggctcacatcgactcccttatcagcaactcaagc
ttctccagcaaccccaccacccgtcaggctattctggaagccgcctcgagcattcttagc
gataagttctacagcaccagcgaccaagtggaaaattgtatcaaaccctataaattcgag
atcgaactcgagaaccaggagtggactaaggggcgtgatcacgtcggtggcgtgcttaag
aaggagcttcaggattgtgagagagctttgaaaaccctcgaggatagtgtcggtggaaaa
cgaaagatcaaagacgttatgacctacgttgataaggcccgcaagggcgaagttgttgtt
gaaggcgataaccgtagcggcgccggtggttttagcgctgctcttctgagcaaggggcgg
gaggctgttttcctgcgtgacagagcggacattatcaagatgcggctgcttgcagtcaaa
tccaagcagtgtgctgaccccaagaacaagtactactgccccgaggttttccttgatgct
gctgctaccaagatggcgtccactgctgtccttttcctgaacgtggagctcctcacggaa
ttttattatagctttcctcgggagctggatcgccgccttggtcgtcagcacctatctgac
gacgagatcgagaaattcgccaaggaagatcctaaaatccgtcggcatctggaggtcatt
cgccggaaggaattgcttgagctggttctcgagaaaatggagagcctccggcagctcgac
ggccgcgaacgaacacacgctaacgccagaagagaccgtcagcaaggtcgatggggctta
ttctaa
>Fp16r
atgagtggactactcgccgctgggttacggcctctcccacgcagggctacggtccttccc
gtcagacatctgcatctacatcgtcaatccacaggtggcctcctccaagctgatgctgcg
attcgagcgacacgaaaacgaatgtggcaaggcggaaacaatgcttttcacaatgccgtc
actacaaggaatgcctcctttgctagattcttacctaaacttatggtcaagtttctaaga
gtaccggcaatgtttggcggtgtggccatcggtgcttttgcctgggtccaataccaagca
gctcaggccggcacattcgcggtgaacctattcaacacaaccacagataccatttcgggc
gcagcttcgagcttatttggcggtgccaaggacatagctgatcaagtaaatcgaggatgg
gaatctacgaaagaaaaggccgaactgcccgactgggtcaaacaaatcctaaaacttcag
gaagatgttggtacaggt---------ggttcaggcggttcaggcggtggcgagccaaag
cagagcaaggttggcgccgcagctgctgttggtgctacagctgctgcttatggctacgac
cagtctgacgatgaggaccctcgaaatgtcgaacaggtggctaaggacgaccagatgatg
cttctaactaagaaaatgatcgagattcgaaccattctccagaaggtcggacagtctagc
accttgacccttccctccatcgtggttataggatcccagtcctctggaaagagctccgtc
ttggaggctattgttggtcacgaatttcttccaaagggttccaacatggttacaaggagg
ccaattgagctgactctcgtcaacacgccatctgctaaggaggagtatggcgagtttccc
gaccttggactgagacatatcaccgacttctcgtcaattcagcggactctgaccgaactc
aaccttgccgtccccgatagtcagtgtgtctccgatgacccaattcatctaaccgtctac
tccccgaacgtgcccgacctgtcacttatcgatcttcccgggtacattcaggtcgtagga
caaaaccagcccctggaactaaagcaaaaaatttccgagctttgtgacaagtatattcag
cctcccaatgtcatccttgccatctccgctgccgatgtggatttagcaaactcgactgcc
ctccgcgcgtctcgcagggttgaccctaggggtgagcgaacaatcggtgtggttaccaag
atggacttggtcgatcctgtccgtggagcaaacatcttgaatgatcaacagtaccccttg
agactgggatatgtgggcgtgatttccaaggcgcctcaaaaccaaggattattcaagatg
ggcaacactaaccgacttgcccagattaacaaacaagagaagactttctttgacgctcat
cctagggaattcggtccgggggctgaagtcaatgttggaaccaagacgctccgcaagaag
cttatgcatgtcctagaacagacaatgtctggaagcctacaaagcaccagtgatgctatt
cgacaagagcttgaggaggccacatatgagttcaaggttcaatataacgaccgacctctt
tcggccgaatcatatcttgcagagagcttggatgccttcaagcactctttcaagcagttt
gctgaggagttcggacgtcctcagatgcacgagctcctgaagcaggaactggaccagaag
gtccttgacttgctcgcggccaggtattggaacaagcccatcgaagatctctcgccagtg
aaccccgacttggatagtctagcagatctccccaaagctcctgccgattctctctactgg
catcgacagttggatgcttctacatccgcgcttacgaagctcggtgttgggcgtctagcc
accactgcggttaaaaattctatccaggctcacatcgactcccttatcagcaactcaagc
ttctccagcaaccccaccacccgtcaggctattctggaagccgcctcgagcattcttagc
gataagttctacagcaccagcgaccaagtggaaaattgtatcaaaccctataaattcgag
atcgaactcgagaaccaggagtggactaaggggcgtgatcacgtcggtggcgtgcttaag
aaggagcttcaggattgtgagagagctttgaaaaccctcgaggatagtgtcggtggaaaa
cgaaagatcaaagacgttatgacctacgttgataaggcccgcaagggcgaagttgttgtt
gaaggcgataaccgtagcggcgccggtggttttagcgctgctcttctgagcaaggggcgg
gaggctgttttcctgcgtgacagagcggacattatcaagatgcggctgcttgcagtcaaa
tccaagcagtgtgctgaccccaagaacaagtactactgccccgaggttttccttgatgct
gctgctaccaagatggcgtccactgctgtccttttcctgaacgtggagctcctcacggaa
ttttattatagctttcctcgggagctggatcgccgccttggtcgtcagcacctatctgac
gacgagatcgagaaattcgccaaggaagatcctaaaatccgtcggcatctggaggtcatt
cgccggaaggaattgcttgagctggttctcgagaaaatggagagcctccggcagctcgac
ggccgcgaacgaacacacgctaacgccagaagagaccgtcagcaaggtcgatggggctta
ttctaa
>Fp1r
atgagtggactactcgccgctgggttacggcctctcccacgcagggctacggtccttccc
gtcagacatctgcatctacatcgtcaatccacaggtggcctcctccaagctgatgctgcg
attcgagcgacacgaaaacgaatgtggcaaggcggaaacaatgcttttcacaatgccgtc
actacaaggaatgcctcctttgctagattcttacctaaacttatggtcaagtttctaaga
gtaccggcaatgtttggcggtgtggccatcggtgcttttgcctgggtccaataccaagca
gctcaggccggcacattcgcggtgaacctattcaacacaaccacagataccatttcgggc
gcagcttcgagcttatttggcggtgccaaggacatagctgatcaagtaaatcgaggatgg
gaatctacgaaagaaaaggccgaactgcccgactgggtcaaacaaatcctaaaacttcag
gaagatgttggtacaggt---------ggttcaggcggttcaggcggtggcgagccaaag
cagagcaaggttggcgccgcagctgctgttggtgctacagctgctgcttatggctacgac
cagtctgacgatgaggaccctcgaaatgtcgaacaggtggctaaggacgaccagatgatg
cttctaactaagaaaatgatcgagattcgaaccattctccagaaggtcggacagtctagc
accttgacccttccctccatcgtggttataggatcccagtcctctggaaagagctccgtc
ttggaggctattgttggtcacgaatttcttccaaagggttccaacatggttacaaggagg
ccaattgagctgactctcgtcaacacgccatctgctaaggaggagtatggcgagtttccc
gaccttggactgagacatatcaccgacttctcgtcaattcagcggactctgaccgaactc
aaccttgccgtccccgatagtcagtgtgtctccgatgacccaattcatctaaccgtctac
tccccgaacgtgcccgacctgtcacttatcgatcttcccgggtacattcaggtcgtagga
caaaaccagcccctggaactaaagcaaaaaatttccgagctttgtgacaagtatattcag
cctcccaatgtcatccttgccatctccgctgccgatgtggatttagcaaactcgactgcc
ctccgcgcgtctcgcagggttgaccctaggggtgagcgaacaatcggtgtggttaccaag
atggacttggtcgatcctgtccgtggagcaaacatcttgaatgatcaacagtaccccttg
agactgggatatgtgggcgtgatttccaaggcgcctcaaaaccaaggattattcaagatg
ggcaacactaaccgacttgcccagattaacaaacaagagaagactttctttgacgctcat
cctagggaattcggtccgggggctgaagtcaatgttggaaccaagacgctccgcaagaag
cttatgcatgtcctagaacagacaatgtctggaagcctacaaagcaccagtgatgctatt
cgacaagagcttgaggaggccacatatgagttcaaggttcaatataacgaccgacctctt
tcggccgaatcatatcttgcagagagcttggatgccttcaagcactctttcaagcagttt
gctgaggagttcggacgtcctcagatgcacgagctcctgaagcaggaactggaccagaag
gtccttgacttgctcgcggccaggtattggaacaagcccatcgaagatctctcgccagtg
aaccccgacttggatagtctagcagatctccccaaagctcctgccgattctctctactgg
catcgacagttggatgcttctacatccgcgcttacgaagctcggtgttgggcgtctagcc
accactgcggttaaaaattctatccaggctcacatcgactcccttatcagcaactcaagc
ttctccagcaaccccaccacccgtcaggctattctggaagccgcctcgagcattcttagc
gataagttctacagcaccagcgaccaagtggaaaattgtatcaaaccctataaattcgag
atcgaactcgagaaccaggagtggactaaggggcgtgatcacgtcggtggcgtgcttaag
aaggagcttcaggattgtgagagagctttgaaaaccctcgaggatagtgtcggtggaaaa
cgaaagatcaaagacgttatgacctacgttgataaggcccgcaagggcgaagttgttgtt
gaaggcgataaccgtagcggcgccggtggttttagcgctgctcttctgagcaaggggcgg
gaggctgttttcctgcgtgacagagcggacattatcaagatgcggctgcttgcagtcaaa
tccaagcagtgtgctgaccccaagaacaagtactactgccccgaggttttccttgatgct
gctgctaccaagatggcgtccactgctgtccttttcctgaacgtggagctcctcacggaa
ttttattatagctttcctcgggagctggatcgccgccttggtcgtcagcacctatctgac
gacgagatcgagaaattcgccaaggaagatcctaaaatccgtcggcatctggaggtcatt
cgccggaaggaattgcttgagctggttctcgagaaaatggagagcctccggcagctcgac
ggccgcgaacgaacacacgctaacgccagaagagaccgtcagcaaggtcgatggggctta
ttctaa
>Fp21r
atgagtggactactcgccgctgggttacggcctctcccacgcagggctacggtccttccc
gtcagacatctgcatctacatcgtcaatccacaggtggcctcctccaagctgatgctgcg
attcgagcgacacgaaaacgaatgtggcaaggcggaaacaatgcttttcacaatgccgtc
actacaaggaatgcctcctttgctagattcttacctaaacttatggtcaagtttctaaga
gtaccggcaatgtttggcggtgtggccatcggtgcttttgcctgggtccaataccaagca
gctcaggccggcacattcgcggtgaacctattcaacacaaccacagataccatttcgggc
gcagcttcgagcttatttggcggtgccaaggacatagctgatcaagtaaatcgaggatgg
gaatctacgaaagaaaaggccgaactgcccgactgggtcaaacaaatcctaaaacttcag
gaagatgttggtacaggt---------ggttcaggcggttcaggcggtggcgagccaaag
cagagcaaggttggcgccgcagctgctgttggtgctacagctgctgcttatggctacgac
cagtctgacgatgaggaccctcgaaatgtcgaacaggtggctaaggacgaccagatgatg
cttctaactaagaaaatgatcgagattcgaaccattctccagaaggtcggacagtctagc
accttgacccttccctccatcgtggttataggatcccagtcctctggaaagagctccgtc
ttggaggctattgttggtcacgaatttcttccaaagggttccaacatggttacaaggagg
ccaattgagctgactctcgtcaacacgccatctgctaaggaggagtatggcgagtttccc
gaccttggactgagacatatcaccgacttctcgtcaattcagcggactctgaccgaactc
aaccttgccgtccccgatagtcagtgtgtctccgatgacccaattcatctaaccgtctac
tccccgaacgtgcccgacctgtcacttatcgatcttcccgggtacattcaggtcgtagga
caaaaccagcccctggaactaaagcaaaaaatttccgagctttgtgacaagtatattcag
cctcccaatgtcatccttgccatctccgctgccgatgtggatttagcaaactcgactgcc
ctccgcgcgtctcgcagggttgaccctaggggtgagcgaacaatcggtgtggttaccaag
atggacttggtcgatcctgtccgtggagcaaacatcttgaatgatcaacagtaccccttg
agactgggatatgtgggcgtgatttccaaggcgcctcaaaaccaaggattattcaagatg
ggcaacactaaccgacttgcccagattaacaaacaagagaagactttctttgacgctcat
cctagggaattcggtccgggggctgaagtcaatgttggaaccaagacgctccgcaagaag
cttatgcatgtcctagaacagacaatgtctggaagcctacaaagcaccagtgatgctatt
cgacaagagcttgaggaggccacatatgagttcaaggttcaatataacgaccgacctctt
tcggccgaatcatatcttgcagagagcttggatgccttcaagcactctttcaagcagttt
gctgaggagttcggacgtcctcagatgcacgagctcctgaagcaggaactggaccagaag
gtccttgacttgctcgcggccaggtattggaacaagcccatcgaagatctctcgccagtg
aaccccgacttggatagtctagcagatctccccaaagctcctgccgattctctctactgg
catcgacagttggatgcttctacatccgcgcttacgaagctcggtgttgggcgtctagcc
accactgcggttaaaaattctatccaggctcacatcgactcccttatcagcaactcaagc
ttctccagcaaccccaccacccgtcaggctattctggaagccgcctcgagcattcttagc
gataagttctacagcaccagcgaccaagtggaaaattgtatcaaaccctataaattcgag
atcgaactcgagaaccaggagtggactaaggggcgtgatcacgtcggtggcgtgcttaag
aaggagcttcaggattgtgagagagctttgaaaaccctcgaggatagtgtcggtggaaaa
cgaaagatcaaagacgttatgacctacgttgataaggcccgcaagggcgaagttgttgtt
gaaggcgataaccgtagcggcgccggtggttttagcgctgctcttctgagcaaggggcgg
gaggctgttttcctgcgtgacagagcggacattatcaagatgcggctgcttgcagtcaaa
tccaagcagtgtgctgaccccaagaacaagtactactgccccgaggttttccttgatgct
gctgctaccaagatggcgtccactgctgtccttttcctgaacgtggagctcctcacggaa
ttttattatagctttcctcgggagctggatcgccgccttggtcgtcagcacctatctgac
gacgagatcgagaaattcgccaaggaagatcctaaaatccgtcggcatctggaggtcatt
cgccggaaggaattgcttgagctggttctcgagaaaatggagagcctccggcagctcgac
ggccgcgaacgaacacacgctaacgccagaagagaccgtcagcaaggtcgatggggctta
ttctaa
>Fp24r
atgagtggactactcgccgctgggttacggcctctcccacgcagggctacggtccttccc
gtcagacatctgcatctacatcgtcaatccacaggtggcctcctccaagctgatgctgcg
attcgagcgacacgaaaacgaatgtggcaaggcggaaacaatgcttttcacaatgccgtc
actacaaggaatgcctcctttgctagattcttacctaaacttatggtcaagtttctaaga
gtaccggcaatgtttggcggtgtggccatcggtgcttttgcctgggtccaataccaagca
gctcaggccggcacattcgcggtgaacctattcaacacaaccacagataccatttcgggc
gcagcttcgagcttatttggcggtgccaaggacatagctgatcaagtaaatcgaggatgg
gaatctacgaaagaaaaggccgaactgcccgactgggtcaaacaaatcctaaaacttcag
gaagatgttggtacaggt---------ggttcaggcggttcaggcggtggcgagccaaag
cagagcaaggttggcgccgcagctgctgttggtgctacagctgctgcttatggctacgac
cagtctgacgatgaggaccctcgaaatgtcgaacaggtggctaaggacgaccagatgatg
cttctaactaagaaaatgatcgagattcgaaccattctccagaaggtcggacagtctagc
accttgacccttccctccatcgtggttataggatcccagtcctctggaaagagctccgtc
ttggaggctattgttggtcacgaatttcttccaaagggttccaacatggttacaaggagg
ccaattgagctgactctcgtcaacacgccatctgctaaggaggagtatggcgagtttccc
gaccttggactgagacatatcaccgacttctcgtcaattcagcggactctgaccgaactc
aaccttgccgtccccgatagtcagtgtgtctccgatgacccaattcatctaaccgtctac
tccccgaacgtgcccgacctgtcacttatcgatcttcccgggtacattcaggtcgtagga
caaaaccagcccctggaactaaagcaaaaaatttccgagctttgtgacaagtatattcag
cctcccaatgtcatccttgccatctccgctgccgatgtggatttagcaaactcgactgcc
ctccgcgcgtctcgcagggttgaccctaggggtgagcgaacaatcggtgtggttaccaag
atggacttggtcgatcctgtccgtggagcaaacatcttgaatgatcaacagtaccccttg
agactgggatatgtgggcgtgatttccaaggcgcctcaaaaccaaggattattcaagatg
ggcaacactaaccgacttgcccagattaacaaacaagagaagactttctttgacgctcat
cctagggaattcggtccgggggctgaagtcaatgttggaaccaagacgctccgcaagaag
cttatgcatgtcctagaacagacaatgtctggaagcctacaaagcaccagtgatgctatt
cgacaagagcttgaggaggccacatatgagttcaaggttcaatataacgaccgacctctt
tcggccgaatcatatcttgcagagagcttggatgccttcaagcactctttcaagcagttt
gctgaggagttcggacgtcctcagatgcacgagctcctgaagcaggaactggaccagaag
gtccttgacttgctcgcggccaggtattggaacaagcccatcgaagatctctcgccagtg
aaccccgacttggatagtctagcagatctccccaaagctcctgccgattctctctactgg
catcgacagttggatgcttctacatccgcgcttacgaagctcggtgttgggcgtctagcc
accactgcggttaaaaattctatccaggctcacatcgactcccttatcagcaactcaagc
ttctccagcaaccccaccacccgtcaggctattctggaagccgcctcgagcattcttagc
gataagttctacagcaccagcgaccaagtggaaaattgtatcaaaccctataaattcgag
atcgaactcgagaaccaggagtggactaaggggcgtgatcacgtcggtggcgtgcttaag
aaggagcttcaggattgtgagagagctttgaaaaccctcgaggatagtgtcggtggaaaa
cgaaagatcaaagacgttatgacctacgttgataaggcccgcaagggcgaagttgttgtt
gaaggcgataaccgtagcggcgccggtggttttagcgctgctcttctgagcaaggggcgg
gaggctgttttcctgcgtgacagagcggacattatcaagatgcggctgcttgcagtcaaa
tccaagcagtgtgctgaccccaagaacaagtactactgccccgaggttttccttgatgct
gctgctaccaagatggcgtccactgctgtccttttcctgaacgtggagctcctcacggaa
ttttattatagctttcctcgggagctggatcgccgccttggtcgtcagcacctatctgac
gacgagatcgagaaattcgccaaggaagatcctaaaatccgtcggcatctggaggtcatt
cgccggaaggaattgcttgagctggttctcgagaaaatggagagcctccggcagctcgac
ggccgcgaacgaacacacgctaacgccagaagagaccgtcagcaaggtcgatggggctta
ttctaa
>Fp2516
atgagtggactactcgccgctgggttgcggcctctcccacgcagggctacggtccttccc
gtcagacatctgcatctacatcgtcaatccacaggtggcctcctccaagctgatgctgcg
attcgagcgactcgaaaacgaatgtggcaaggcggaaacaatgcttttcacaatgccgtc
actacaaggaatgcctcctttgctagattcttacctaaacttatggtcaagtttctaaga
gtaccggcaatgtttggcggtgtggccatcggtgcttttgcctgggtccaataccaagca
gctcaggccggcacattcgcggtgaacctattcaacacaaccacagataccatttcgggc
gcagcttcgagcttatttggcggtgccaaggacatagctgatcaagtaaatcgaggatgg
gaatctacgaaagagaaagccgaactgcccgattgggtcaaacaaatcctaaaacttcag
gaagatgttggtacaggt---------ggcccaggcggttcaggcggtggcgagccgaag
cagagcaaggttggcgccgcagctgctgttggtgctacagctgctgcttatggctacgac
caatctgacgatgaggaccctcgaaatgtcgaacaggtggctaaggacgaccagatgatg
cttctaactaagaaaatgatcgagattcgaaccattctccagaaggtcggacagtctagc
accttgacccttccctccatcgtggttataggatcccagtcctctggaaagagctccgtc
ttggaggctattgttggtcacgaatttcttccaaagggctccaacatggttacaaggagg
ccaattgagctgactctcgtcaacacgccatctgctaaggaggagtatggcgagtttccc
gaccttggactgagacatatcaccgacttctcgtcaattcagcggactctgaccgaactc
aaccttgccgtccccgatagtcagtgtgtctccgatgacccaattcacctaaccgtctac
tccccgaacgtacccgacctgtcacttatcgatcttcccggatacattcaggtcgtagga
caaaaccagcccctggaactaaagcaaaaaatttccgagctttgtgacaagtatattcag
cctcccaatgtcatccttgccatctccgctgccgatgtggatttagcaaactcgactgcc
ctccgcgcgtctcgcagggttgaccctaggggtgagcgaacaatcggtgtggttaccaag
atggacttggtcgatcctgtccgtggagcaaacatcttgaatgatcaacagtaccccttg
agactgggatatgtgggcgtgatttccaaggcgcctcaaaaccaaggattattcaagatg
ggcaacactaaccgacttgcccagattaacaaacaagagaagactttcttcgacgctcat
cctagggaattcggtcccggggctgaagtcaatgttggaaccaagacgctccgcaagaag
cttatgcatgtcctagaacagacaatgtctggaagcctacaaagcaccagtgatgctatt
cgacaagagcttgaggaggccacatatgagttcaaggttcaatataacgacagacctctt
tcggccgaatcatatcttgcagagagcttggatgccttcaagcactctttcaagcagttt
gctgaggagttcggacgtcctcagatgcacgagctcctgaagcaggaactggaccagaag
gtccttgacttgctcgcggccaggtattggaacaagcccatcgaagatctctcgccagtg
aaccccgacttggatagtctagcagatctccccaaagctcctgccgattctctctactgg
catcgacagttggatgcttctacatccgcgcttacgaagctcggtgttgggcgtctagcc
accactgcggttaaaaattctatccaggctcacatcgactcccttatcagcaactcaagc
ttctccagcaaccccaccacccgtcaggctattctggaagccgcctcgagcattcttagc
gataagttctacagcaccagcgaccaagtggaaaactgtatcaaaccctataaattcgag
atcgaactcgagaaccaggagtggactaaggggcgtgatcacgtcggtggcgtgcttaag
aaggagcttcaggattgtgagagagctttgaaaaccctcgaggatagtgtcggtggaaaa
cgaaagatcaaagacgttatgacctacgttgataaggcccgcaagggcgaagttgttgtt
gaaggcgataaccgtagcggcgccggtggttttagcgctgctcttctgagcaaggggcgg
gaggctgttttcctgcgtgacagagcggacattatcaagatgcggctgcttgcagtcaaa
tccaagcagtgtgctgaccccaagaacaagtactactgccccgaggttttccttgatgct
gctgctaccaagatggcgtccactgctgtccttttcctgaacgtggagctcctcacagaa
ttttattacagctttcctcgggagctggatcgccgccttggtcgtcagcacctatctgac
gacgagatcgagaaattcgcaaaggaagatcctaaaatccgtcgacatctggaggtcatt
cgccggaaggaattgcttgagctggttctcgagaaaatggagagcctacggcagctcgac
ggccgcgaacgaacacacgctaacgccagaagagaccgtcagcaaggtcgatggggctta
ttctaa
>Fp26r
atgagtggactactcgccgctgggttacggcctctcccacgcagggctacggtccttccc
gtcagacatctgcatctacatcgtcaatccacaggtggcctcctccaagctgatgctgcg
attcgagcgacacgaaaacgaatgtggcaaggcggaaacaatgcttttcacaatgccgtc
actacaaggaatgcctcctttgctagattcttacctaaacttatggtcaagtttctaaga
gtaccggcaatgtttggcggtgtggccatcggtgcttttgcctgggtccaataccaagca
gctcaggccggcacattcgcggtgaacctattcaacacaaccacagataccatttcgggc
gcagcttcgagcttatttggcggtgccaaggacatagctgatcaagtaaatcgaggatgg
gaatctacgaaagaaaaggccgaactgcccgactgggtcaaacaaatcctaaaacttcag
gaagatgttggtacaggt---------ggttcaggcggttcaggcggtggcgagccaaag
cagagcaaggttggcgccgcagctgctgttggtgctacagctgctgcttatggctacgac
cagtctgacgatgaggaccctcgaaatgtcgaacaggtggctaaggacgaccagatgatg
cttctaactaagaaaatgatcgagattcgaaccattctccagaaggtcggacagtctagc
accttgacccttccctccatcgtggttataggatcccagtcctctggaaagagctccgtc
ttggaggctattgttggtcacgaatttcttccaaagggttccaacatggttacaaggagg
ccaattgagctgactctcgtcaacacgccatctgctaaggaggagtatggcgagtttccc
gaccttggactgagacatatcaccgacttctcgtcaattcagcggactctgaccgaactc
aaccttgccgtccccgatagtcagtgtgtctccgatgacccaattcatctaaccgtctac
tccccgaacgtgcccgacctgtcacttatcgatcttcccgggtacattcaggtcgtagga
caaaaccagcccctggaactaaagcaaaaaatttccgagctttgtgacaagtatattcag
cctcccaatgtcatccttgccatctccgctgccgatgtggatttagcaaactcgactgcc
ctccgcgcgtctcgcagggttgaccctaggggtgagcgaacaatcggtgtggttaccaag
atggacttggtcgatcctgtccgtggagcaaacatcttgaatgatcaacagtaccccttg
agactgggatatgtgggcgtgatttccaaggcgcctcaaaaccaaggattattcaagatg
ggcaacactaaccgacttgcccagattaacaaacaagagaagactttctttgacgctcat
cctagggaattcggtccgggggctgaagtcaatgttggaaccaagacgctccgcaagaag
cttatgcatgtcctagaacagacaatgtctggaagcctacaaagcaccagtgatgctatt
cgacaagagcttgaggaggccacatatgagttcaaggttcaatataacgaccgacctctt
tcggccgaatcatatcttgcagagagcttggatgccttcaagcactctttcaagcagttt
gctgaggagttcggacgtcctcagatgcacgagctcctgaagcaggaactggaccagaag
gtccttgacttgctcgcggccaggtattggaacaagcccatcgaagatctctcgccagtg
aaccccgacttggatagtctagcagatctccccaaagctcctgccgattctctctactgg
catcgacagttggatgcttctacatccgcgcttacgaagctcggtgttgggcgtctagcc
accactgcggttaaaaattctatccaggctcacatcgactcccttatcagcaactcaagc
ttctccagcaaccccaccacccgtcaggctattctggaagccgcctcgagcattcttagc
gataagttctacagcaccagcgaccaagtggaaaattgtatcaaaccctataaattcgag
atcgaactcgagaaccaggagtggactaaggggcgtgatcacgtcggtggcgtgcttaag
aaggagcttcaggattgtgagagagctttgaaaaccctcgaggatagtgtcggtggaaaa
cgaaagatcaaagacgttatgacctacgttgataaggcccgcaagggcgaagttgttgtt
gaaggcgataaccgtagcggcgccggtggttttagcgctgctcttctgagcaaggggcgg
gaggctgttttcctgcgtgacagagcggacattatcaagatgcggctgcttgcagtcaaa
tccaagcagtgtgctgaccccaagaacaagtactactgccccgaggttttccttgatgct
gctgctaccaagatggcgtccactgctgtccttttcctgaacgtggagctcctcacggaa
ttttattatagctttcctcgggagctggatcgccgccttggtcgtcagcacctatctgac
gacgagatcgagaaattcgccaaggaagatcctaaaatccgtcggcatctggaggtcatt
cgccggaaggaattgcttgagctggttctcgagaaaatggagagcctccggcagctcgac
ggccgcgaacgaacacacgctaacgccagaagagaccgtcagcaaggtcgatggggctta
ttctaa
>Fp33
atgagtggactactcgccgctgggttacggcctctcccacgcagggctacggtccttccc
gtcagacatctgcatctacatcgtcaatccacaggtggcctcctccaagctgatgctgcg
attcgagcgacacgaaaacgaatgtggcaaggcggaaacaatgcttttcacaatgccgtc
actacaaggaatgcctcctttgctagattcttacctaaacttatggtcaagtttctaaga
gtaccggcaatgtttggcggtgtggccatcggtgcttttgcctgggtccaataccaagca
gctcaggccggcacattcgcggtgaacctattcaacacaaccacagataccatttcgggc
gcagcttcgagcttatttggcggtgccaaggacatagctgatcaagtaaatcgaggatgg
gaatctacgaaagaaaaggccgaactgcccgactgggtcaaacaaatcctaaaacttcag
gaagatgttggtacaggt---------ggttcaggcggttcaggcggtggcgagccaaag
cagagcaaggttggcgccgcagctgctgttggtgctacagctgctgcttatggctacgac
cagtctgacgatgaggaccctcgaaatgtcgaacaggtggctaaggacgaccagatgatg
cttctaactaagaaaatgatcgagattcgaaccattctccagaaggtcggacagtctagc
accttgacccttccctccatcgtggttataggatcccagtcctctggaaagagctccgtc
ttggaggctattgttggtcacgaatttcttccaaagggttccaacatggttacaaggagg
ccaattgagctgactctcgtcaacacgccatctgctaaggaggagtatggcgagtttccc
gaccttggactgagacatatcaccgacttctcgtcaattcagcggactctgaccgaactc
aaccttgccgtccccgatagtcagtgtgtctccgatgacccaattcatctaaccgtctac
tccccgaacgtgcccgacctgtcacttatcgatcttcccgggtacattcaggtcgtagga
caaaaccagcccctggaactaaagcaaaaaatttccgagctttgtgacaagtatattcag
cctcccaatgtcatccttgccatctccgctgccgatgtggatttagcaaactcgactgcc
ctccgcgcgtctcgcagggttgaccctaggggtgagcgaacaatcggtgtggttaccaag
atggacttggtcgatcctgtccgtggagcaaacatcttgaatgatcaacagtaccccttg
agactgggatatgtgggcgtgatttccaaggcgcctcaaaaccaaggattattcaagatg
ggcaacactaaccgacttgcccagattaacaaacaagagaagactttctttgacgctcat
cctagggaattcggtccgggggctgaagtcaatgttggaaccaagacgctccgcaagaag
cttatgcatgtcctagaacagacaatgtctggaagcctacaaagcaccagtgatgctatt
cgacaagagcttgaggaggccacatatgagttcaaggttcaatataacgaccgacctctt
tcggccgaatcatatcttgcagagagcttggatgccttcaagcactctttcaagcagttt
gctgaggagttcggacgtcctcagatgcacgagctcctgaagcaggaactggaccagaag
gtccttgacttgctcgcggccaggtattggaacaagcccatcgaagatctctcgccagtg
aaccccgacttggatagtctagcagatctccccaaagctcctgccgattctctctactgg
catcgacagttggatgcttctacatccgcgcttacgaagctcggtgttgggcgtctagcc
accactgcggttaaaaattctatccaggctcacatcgactcccttatcagcaactcaagc
ttctccagcaaccccaccacccgtcaggctattctggaagccgcctcgagcattcttagc
gataagttctacagcaccagcgaccaagtggaaaattgtatcaaaccctataaattcgag
atcgaactcgagaaccaggagtggactaaggggcgtgatcacgtcggtggcgtgcttaag
aaggagcttcaggattgtgagagagctttgaaaaccctcgaggatagtgtcggtggaaaa
cgaaagatcaaagacgttatgacctacgttgataaggcccgcaagggcgaagttgttgtt
gaaggcgataaccgtagcggcgccggtggttttagcgctgctcttctgagcaaggggcgg
gaggctgttttcctgcgtgacagagcggacattatcaagatgcggctgcttgcagtcaaa
tccaagcagtgtgctgaccccaagaacaagtactactgccccgaggttttccttgatgct
gctgctaccaagatggcgtccactgctgtccttttcctgaacgtggagctcctcacggaa
ttttattatagctttcctcgggagctggatcgccgccttggtcgtcagcacctatctgac
gacgagatcgagaaattcgccaaggaagatcctaaaatccgtcggcatctggaggtcatt
cgccggaaggaattgcttgagctggttctcgagaaaatggagagcctccggcagctcgac
ggccgcgaacgaacacacgctaacgccagaagagaccgtcagcaaggtcgatggggctta
ttctaa
>Fp34
atgagtggactactcgccgctgggttgcggcctctcccacgcagggctacggtccttccc
gtcagacatctgcatctacatcgtcaatccacaggtggcctcctccaagctgatgctgcg
attcgagcgacacgaaaacgaatgtggcaaggcggaaacaatgcttttcacaatgccgtc
actacaaggaatgcctcctttgctagattcttacctaaacttatggtcaagtttctaaga
gtaccggcaatgtttggcggtgtagccatcggtgcttttgcctgggtccaataccaagca
gctcaggccggcacattcgcggtgaacctattcaacacaaccacagataccatttcgggc
gcagcttcgagcttatttggcggtgccaaggacatagctgatcaagtaaatcgaggatgg
gaatctacgaaagagaaagccgaactgcccgattgggtcaaacaaatcctaaaacttcag
gaagatgttggtacaggtggttcaggcggttcaggcggttcaggcggtggcgagccgaag
cagagcaaggttggcgccgcagctgctgttggtgctacagctgctgcttatggctacgac
cagtctgacgatgaggaccctcgaaatgtcgaacaggtggctaaggacgaccagatgatg
cttctaactaagaaaatgatcgagattcgaaccattctccagaaggtcggacagtctagc
accttgacccttccctccatcgtggttataggatcccagtcctctggaaagagctccgtc
ttggaggctattgttggtcacgaatttcttccaaagggttccaacatggttacaaggagg
ccaattgagctgactctcgtcaacacgccatctgctaaggaggagtatggcgagtttccc
gaccttggactgagacatatcaccgacttctcgtcaattcagcggactctgaccgaactc
aaccttgccgtccccgatagtcagtgtgtctccgatgacccaattcacctaaccgtatac
tccccgaacgtacccgacctgtcacttatcgatcttcccggatacattcaggtcgtagga
caaaaccagcccctggaactaaagcaaaaaatttccgagctttgtgacaagtatattcag
cctcccaatgtcatccttgccatctccgctgccgatgtggatttagcaaactcgactgcc
ctccgcgcgtctcgcagagttgaccctaggggtgagcgaacaatcggtgtggttaccaag
atggacttggtcgatcctgtccgtggagcaaacatcttgaatgatcaacagtaccccttg
agactgggatatgtgggcgtgatttccaaggcgcctcaaaaccaaggattattcaagatg
ggcaacactaaccgacttgcccagatcaacaaacaagagaagactttctttgacgctcat
cctagggaattcggtcccggggctgaagtcaatgttggaaccaagacgctccgcaagaag
cttatgcatgtcctagaacagacaatgtctggaagcctacaaagcaccagtgatgctatt
cgacaagagcttgaggaggctacatatgagttcaaggttcaatataacgaccgacctctt
tcggccgaatcgtatcttgcagagagcttggatgccttcaagcactctttcaagcagttt
gctgaggagttcggacgtcctcagatgcacgagctcctgaagcaggaactggaccagaag
gtccttgacttgctcgcggccaggtattggaacaagcccatcgaagatctctcgccagtg
aaccccgacttggatagtctggcagatctccccaaagctcctgccgattctctctactgg
catcgacagttggatgcttctacatccgcgcttacgaagctcggtgttgggcgtctagcc
accactgcggttaaaaattctatccaggctcacatcgactcccttatcagcaactcgagc
ttctccagcaaccccaccacccgtcaggctattctggaagccgcctcgagcattcttagc
gataagttctacagcaccagcgaccaagtggaaaactgtatcaaaccctataaattcgag
atcgaactcgagaaccaggagtggactaaggggcgtgatcacgtcggtggcgtgcttaag
aaggagcttcaggattgtgagagagctttgaaaaccctcgaggatagtgtcggtggaaaa
cgaaagatcaaagacgttatgacctacgttgataaggcccgcaagggcgaagttgttgtt
gaaggcgataaccgtagcggcgccggtggttttagcgctgctcttctgagcaaggggcgg
gaggctgttttcctgcgtgacagagcggacattatcaagatgcggctgcttgcagtcaaa
tccaagcagtgtgctgaccccaagaacaagtactactgccccgaggttttccttgatgct
gctgctaccaagatggcgtccactgctgtccttttcctgaacgtggagctcctcacggaa
ttttattacagctttcctcgggagctggatcgccgccttggtcgtcagcacctatctgac
gacgagatcgagaaattcgcaaaggaagatcctaaaatccgtcggcatctggaggtcatt
cgccggaaggaattgcttgagctggttctcgagaaaatggagagcctacggcagctcgac
ggccgcgaacgaacacacgctaacgccagaagagaccgtcagcaaggtcgatggggcttg
ttctaa
>Fp35
atgagtggactactcgccgctgggttgcggcctctcccacgcagggctacggtccttccc
gtcagacatctgcatctacatcgtcaatccacaggtggcctcctccaagctgatgctgcg
attcgagcgacacgaaaacgaatgtggcaaggcggaaacaatgcttttcacaatgccgtc
actacaaggaatgcctcctttgctagattcttacctaaacttatggtcaagtttctaaga
gtaccggcaatgtttggcggtgtagccatcggtgcttttgcctgggtccaataccaagca
gctcaggccggcacattcgcggtgaacctattcaacacaaccacagataccatttcgggc
gcagcttcgagcttatttggcggtgccaaggacatagctgatcaagtaaatcgaggatgg
gaatctacgaaagagaaagccgaactgcccgattgggtcaaacaaatcctaaaacttcag
gaagatgttggtacaggtggttcaggcggttcaggcggttcaggcggtggcgagccgaag
cagagcaaggttggcgccgcagctgctgttggtgctacagctgctgcttatggctacgac
cagtctgacgatgaggaccctcgaaatgtcgaacaggtggctaaggacgaccagatgatg
cttctaactaagaaaatgatcgagattcgaaccattctccagaaggtcggacagtctagc
accttgacccttccctccatcgtggttataggatcccagtcctctggaaagagctccgtc
ttggaggctattgttggtcacgaatttcttccaaagggttccaacatggttacaaggagg
ccaattgagctgactctcgtcaacacgccatctgctaaggaggagtatggcgagtttccc
gaccttggactgagacatatcaccgacttctcgtcaattcagcggactctgaccgaactc
aaccttgccgtccccgatagtcagtgtgtctccgatgacccaattcacctaaccgtatac
tccccgaacgtacccgacctgtcacttatcgatcttcccggatacattcaggtcgtagga
caaaaccagcccctggaactaaagcaaaaaatttccgagctttgtgacaagtatattcag
cctcccaatgtcatccttgccatctccgctgccgatgtggatttagcaaactcgactgcc
ctccgcgcgtctcgcagagttgaccctaggggtgagcgaacaatcggtgtggttaccaag
atggacttggtcgatcctgtccgtggagcaaacatcttgaatgatcaacagtaccccttg
agactgggatatgtgggcgtgatttccaaggcgcctcaaaaccaaggattattcaagatg
ggcaacactaaccgacttgcccagatcaacaaacaagagaagactttctttgacgctcat
cctagggaattcggtcccggggctgaagtcaatgttggaaccaagacgctccgcaagaag
cttatgcatgtcctagaacagacaatgtctggaagcctacaaagcaccagtgatgctatt
cgacaagagcttgaggaggctacatatgagttcaaggttcaatataacgaccgacctctt
tcggccgaatcgtatcttgcagagagcttggatgccttcaagcactctttcaagcagttt
gctgaggagttcggacgtcctcagatgcacgagctcctgaagcaggaactggaccagaag
gtccttgacttgctcgcggccaggtattggaacaagcccatcgaagatctctcgccagtg
aaccccgacttggatagtctggcagatctccccaaagctcctgccgattctctctactgg
catcgacagttggatgcttctacatccgcgcttacgaagctcggtgttgggcgtctagcc
accactgcggttaaaaattctatccaggctcacatcgactcccttatcagcaactcgagc
ttctccagcaaccccaccacccgtcaggctattctggaagccgcctcgagcattcttagc
gataagttctacagcaccagcgaccaagtggaaaactgtatcaaaccctataaattcgag
atcgaactcgagaaccaggagtggactaaggggcgtgatcacgtcggtggcgtgcttaag
aaggagcttcaggattgtgagagagctttgaaaaccctcgaggatagtgtcggtggaaaa
cgaaagatcaaagacgttatgacctacgttgataaggcccgcaagggcgaagttgttgtt
gaaggcgataaccgtagcggcgccggtggttttagcgctgctcttctgagcaaggggcgg
gaggctgttttcctgcgtgacagagcggacattatcaagatgcggctgcttgcagtcaaa
tccaagcagtgtgctgaccccaagaacaagtactactgccccgaggttttccttgatgct
gctgctaccaagatggcgtccactgctgtccttttcctgaacgtggagctcctcacggaa
ttttattacagctttcctcgggagctggatcgccgccttggtcgtcagcacctatctgac
gacgagatcgagaaattcgcaaaggaagatcctaaaatccgtcggcatctggaggtcatt
cgccggaaggaattgcttgagctggttctcgagaaaatggagagcctacggcagctcgac
ggccgcgaacgaacacacgctaacgccagaagagaccgtcagcaaggtcgatggggcttg
ttctaa
>Fp38
atgagtggactactcgccgctgggttgcggcctctcccacgcagggctacggtccttccc
gtcagacatctgcatctacatcgtcaatccacaggtggcctcctccaagctgatgctgcg
attcgagcgacacgaaaacgaatgtggcaaggcggaaacaatgcttttcacaatgccgtc
actacaaggaatgcctcctttgctagattcttacctaaacttatggtcaagtttctaaga
gtaccggcaatgtttggcggtgtagccatcggtgcttttgcctgggtccaataccaagca
gctcaggccggcacattcgcggtgaacctattcaacacaaccacagataccatttcgggc
gcagcttcgagcttatttggcggtgccaaggacatagctgatcaagtaaatcgaggatgg
gaatctacgaaagagaaagccgaactgcccgattgggtcaaacaaatcctaaaacttcag
gaagatgttggtacaggtggttcaggcggttcaggcggttcaggcggtggcgagccgaag
cagagcaaggttggcgccgcagctgctgttggtgctacagctgctgcttatggctacgac
cagtctgacgatgaggaccctcgaaatgtcgaacaggtggctaaggacgaccagatgatg
cttctaactaagaaaatgatcgagattcgaaccattctccagaaggtcggacagtctagc
accttgacccttccctccatcgtggttataggatcccagtcctctggaaagagctccgtc
ttggaggctattgttggtcacgaatttcttccaaagggttccaacatggttacaaggagg
ccaattgagctgactctcgtcaacacgccatctgctaaggaggagtatggcgagtttccc
gaccttggactgagacatatcaccgacttctcgtcaattcagcggactctgaccgaactc
aaccttgccgtccccgatagtcagtgtgtctccgatgacccaattcacctaaccgtatac
tccccgaacgtacccgacctgtcacttatcgatcttcccggatacattcaggtcgtagga
caaaaccagcccctggaactaaagcaaaaaatttccgagctttgtgacaagtatattcag
cctcccaatgtcatccttgccatctccgctgccgatgtggatttagcaaactcgactgcc
ctccgcgcgtctcgcagagttgaccctaggggtgagcgaacaatcggtgtggttaccaag
atggacttggtcgatcctgtccgtggagcaaacatcttgaatgatcaacagtaccccttg
agactgggatatgtgggcgtgatttccaaggcgcctcaaaaccaaggattattcaagatg
ggcaacactaaccgacttgcccagatcaacaaacaagagaagactttctttgacgctcat
cctagggaattcggtcccggggctgaagtcaatgttggaaccaagacgctccgcaagaag
cttatgcatgtcctagaacagacaatgtctggaagcctacaaagcaccagtgatgctatt
cgacaagagcttgaggaggctacatatgagttcaaggttcaatataacgaccgacctctt
tcggccgaatcgtatcttgcagagagcttggatgccttcaagcactctttcaagcagttt
gctgaggagttcggacgtcctcagatgcacgagctcctgaagcaggaactggaccagaag
gtccttgacttgctcgcggccaggtattggaacaagcccatcgaagatctctcgccagtg
aaccccgacttggatagtctggcagatctccccaaagctcctgccgattctctctactgg
catcgacagttggatgcttctacatccgcgcttacgaagctcggtgttgggcgtctagcc
accactgcggttaaaaattctatccaggctcacatcgactcccttatcagcaactcgagc
ttctccagcaaccccaccacccgtcaggctattctggaagccgcctcgagcattcttagc
gataagttctacagcaccagcgaccaagtggaaaactgtatcaaaccctataaattcgag
atcgaactcgagaaccaggagtggactaaggggcgtgatcacgtcggtggcgtgcttaag
aaggagcttcaggattgtgagagagctttgaaaaccctcgaggatagtgtcggtggaaaa
cgaaagatcaaagacgttatgacctacgttgataaggcccgcaagggcgaagttgttgtt
gaaggcgataaccgtagcggcgccggtggttttagcgctgctcttctgagcaaggggcgg
gaggctgttttcctgcgtgacagagcggacattatcaagatgcggctgcttgcagtcaaa
tccaagcagtgtgctgaccccaagaacaagtactactgccccgaggttttccttgatgct
gctgctaccaagatggcgtccactgctgtccttttcctgaacgtggagctcctcacggaa
ttttattacagctttcctcgggagctggatcgccgccttggtcgtcagcacctatctgac
gacgagatcgagaaattcgcaaaggaagatcctaaaatccgtcggcatctggaggtcatt
cgccggaaggaattgcttgagctggttctcgagaaaatggagagcctacggcagctcgac
ggccgcgaacgaacacacgctaacgccagaagagaccgtcagcaaggtcgatggggcttg
ttctaa
>Fp39
atgagtggactactcgccgctgggttacggcctctcccacgcagggctacggtccttccc
gtcagacatctgcatctacatcgtcaatccacaggtggcctcctccaagctgatgctgcg
attcgagcgacacgaaaacgaatgtggcaaggcggaaacaatgcttttcacaatgccgtc
actacaaggaatgcctcctttgctagattcttacctaaacttatggtcaagtttctaaga
gtaccggcaatgtttggcggtgtggccatcggtgcttttgcctgggtccaataccaagca
gctcaggccggcacattcgcggtgaacctattcaacacaaccacagataccatttcgggc
gcagcttcgagcttatttggcggtgccaaggacatagctgatcaagtaaatcgaggatgg
gaatctacgaaagaaaaggccgaactgcccgactgggtcaaacaaatcctaaaacttcag
gaagatgttggtacaggt---------ggttcaggcggttcaggcggtggcgagccaaag
cagagcaaggttggcgccgcagctgctgttggtgctacagctgctgcttatggctacgac
cagtctgacgatgaggaccctcgaaatgtcgaacaggtggctaaggacgaccagatgatg
cttctaactaagaaaatgatcgagattcgaaccattctccagaaggtcggacagtctagc
accttgacccttccctccatcgtggttataggatcccagtcctctggaaagagctccgtc
ttggaggctattgttggtcacgaatttcttccaaagggttccaacatggttacaaggagg
ccaattgagctgactctcgtcaacacgccatctgctaaggaggagtatggcgagtttccc
gaccttggactgagacatatcaccgacttctcgtcaattcagcggactctgaccgaactc
aaccttgccgtccccgatagtcagtgtgtctccgatgacccaattcatctaaccgtctac
tccccgaacgtgcccgacctgtcacttatcgatcttcccgggtacattcaggtcgtagga
caaaaccagcccctggaactaaagcaaaaaatttccgagctttgtgacaagtatattcag
cctcccaatgtcatccttgccatctccgctgccgatgtggatttagcaaactcgactgcc
ctccgcgcgtctcgcagggttgaccctaggggtgagcgaacaatcggtgtggttaccaag
atggacttggtcgatcctgtccgtggagcaaacatcttgaatgatcaacagtaccccttg
agactgggatatgtgggcgtgatttccaaggcgcctcaaaaccaaggattattcaagatg
ggcaacactaaccgacttgcccagattaacaaacaagagaagactttctttgacgctcat
cctagggaattcggtccgggggctgaagtcaatgttggaaccaagacgctccgcaagaag
cttatgcatgtcctagaacagacaatgtctggaagcctacaaagcaccagtgatgctatt
cgacaagagcttgaggaggccacatatgagttcaaggttcaatataacgaccgacctctt
tcggccgaatcatatcttgcagagagcttggatgccttcaagcactctttcaagcagttt
gctgaggagttcggacgtcctcagatgcacgagctcctgaagcaggaactggaccagaag
gtccttgacttgctcgcggccaggtattggaacaagcccatcgaagatctctcgccagtg
aaccccgacttggatagtctagcagatctccccaaagctcctgccgattctctctactgg
catcgacagttggatgcttctacatccgcgcttacgaagctcggtgttgggcgtctagcc
accactgcggttaaaaattctatccaggctcacatcgactcccttatcagcaactcaagc
ttctccagcaaccccaccacccgtcaggctattctggaagccgcctcgagcattcttagc
gataagttctacagcaccagcgaccaagtggaaaattgtatcaaaccctataaattcgag
atcgaactcgagaaccaggagtggactaaggggcgtgatcacgtcggtggcgtgcttaag
aaggagcttcaggattgtgagagagctttgaaaaccctcgaggatagtgtcggtggaaaa
cgaaagatcaaagacgttatgacctacgttgataaggcccgcaagggcgaagttgttgtt
gaaggcgataaccgtagcggcgccggtggttttagcgctgctcttctgagcaaggggcgg
gaggctgttttcctgcgtgacagagcggacattatcaagatgcggctgcttgcagtcaaa
tccaagcagtgtgctgaccccaagaacaagtactactgccccgaggttttccttgatgct
gctgctaccaagatggcgtccactgctgtccttttcctgaacgtggagctcctcacggaa
ttttattatagctttcctcgggagctggatcgccgccttggtcgtcagcacctatctgac
gacgagatcgagaaattcgccaaggaagatcctaaaatccgtcggcatctggaggtcatt
cgccggaaggaattgcttgagctggttctcgagaaaatggagagcctccggcagctcgac
ggccgcgaacgaacacacgctaacgccagaagagaccgtcagcaaggtcgatggggctta
ttctaa
>Fp42
atgagtggactactcgccgctgggttacggcctctcccacgcagggctacggtccttccc
gtcagacatctgcatctacatcgtcaatccacaggtggcctcctccaagctgatgctgcg
attcgagcgacacgaaaacgaatgtggcaaggcggaaacaatgcttttcacaatgccgtc
actacaaggaatgcctcctttgctagattcttacctaaacttatggtcaagtttctaaga
gtaccggcaatgtttggcggtgtggccatcggtgcttttgcctgggtccaataccaagca
gctcaggccggcacattcgcggtgaacctattcaacacaaccacagataccatttcgggc
gcagcttcgagcttatttggcggtgccaaggacatagctgatcaagtaaatcgaggatgg
gaatctacgaaagaaaaggccgaactgcccgactgggtcaaacaaatcctaaaacttcag
gaagatgttggtacaggt---------ggttcaggcggttcaggcggtggcgagccaaag
cagagcaaggttggcgccgcagctgctgttggtgctacagctgctgcttatggctacgac
cagtctgacgatgaggaccctcgaaatgtcgaacaggtggctaaggacgaccagatgatg
cttctaactaagaaaatgatcgagattcgaaccattctccagaaggtcggacagtctagc
accttgacccttccctccatcgtggttataggatcccagtcctctggaaagagctccgtc
ttggaggctattgttggtcacgaatttcttccaaagggttccaacatggttacaaggagg
ccaattgagctgactctcgtcaacacgccatctgctaaggaggagtatggcgagtttccc
gaccttggactgagacatatcaccgacttctcgtcaattcagcggactctgaccgaactc
aaccttgccgtccccgatagtcagtgtgtctccgatgacccaattcatctaaccgtctac
tccccgaacgtgcccgacctgtcacttatcgatcttcccgggtacattcaggtcgtagga
caaaaccagcccctggaactaaagcaaaaaatttccgagctttgtgacaagtatattcag
cctcccaatgtcatccttgccatctccgctgccgatgtggatttagcaaactcgactgcc
ctccgcgcgtctcgcagggttgaccctaggggtgagcgaacaatcggtgtggttaccaag
atggacttggtcgatcctgtccgtggagcaaacatcttgaatgatcaacagtaccccttg
agactgggatatgtgggcgtgatttccaaggcgcctcaaaaccaaggattattcaagatg
ggcaacactaaccgacttgcccagattaacaaacaagagaagactttctttgacgctcat
cctagggaattcggtccgggggctgaagtcaatgttggaaccaagacgctccgcaagaag
cttatgcatgtcctagaacagacaatgtctggaagcctacaaagcaccagtgatgctatt
cgacaagagcttgaggaggccacatatgagttcaaggttcaatataacgaccgacctctt
tcggccgaatcatatcttgcagagagcttggatgccttcaagcactctttcaagcagttt
gctgaggagttcggacgtcctcagatgcacgagctcctgaagcaggaactggaccagaag
gtccttgacttgctcgcggccaggtattggaacaagcccatcgaagatctctcgccagtg
aaccccgacttggatagtctagcagatctccccaaagctcctgccgattctctctactgg
catcgacagttggatgcttctacatccgcgcttacgaagctcggtgttgggcgtctagcc
accactgcggttaaaaattctatccaggctcacatcgactcccttatcagcaactcaagc
ttctccagcaaccccaccacccgtcaggctattctggaagccgcctcgagcattcttagc
gataagttctacagcaccagcgaccaagtggaaaattgtatcaaaccctataaattcgag
atcgaactcgagaaccaggagtggactaaggggcgtgatcacgtcggtggcgtgcttaag
aaggagcttcaggattgtgagagagctttgaaaaccctcgaggatagtgtcggtggaaaa
cgaaagatcaaagacgttatgacctacgttgataaggcccgcaagggcgaagttgttgtt
gaaggcgataaccgtagcggcgccggtggttttagcgctgctcttctgagcaaggggcgg
gaggctgttttcctgcgtgacagagcggacattatcaagatgcggctgcttgcagtcaaa
tccaagcagtgtgctgaccccaagaacaagtactactgccccgaggttttccttgatgct
gctgctaccaagatggcgtccactgctgtccttttcctgaacgtggagctcctcacggaa
ttttattatagctttcctcgggagctggatcgccgccttggtcgtcagcacctatctgac
gacgagatcgagaaattcgccaaggaagatcctaaaatccgtcggcatctggaggtcatt
cgccggaaggaattgcttgagctggttctcgagaaaatggagagcctccggcagctcgac
ggccgcgaacgaacacacgctaacgccagaagagaccgtcagcaaggtcgatggggctta
ttctaa
>Fp44
atgagtggactactcgccgctgggttgcggcctctcccacgcagggctacggtccttccc
gtcagacatctgcatctacatcgtcaatccacaggtggcctcctccaagctgatgctgcg
attcgagcgacacgaaaacgaatgtggcaaggcggaaacaatgcttttcacaatgccgtc
actacaaggaatgcctcctttgctagattcttacctaaacttatggtcaagtttttaaga
gtaccggcaatgtttggcggtgtagccatcggtgcttttgcctgggtccaataccaagca
gctcaggccggcacattcgcggtgaacctattcaacacaaccacagataccatttcgggc
gcagcttcgagcttatttggcggtgccaaggacatagctgatcaagtaaatcgaggatgg
gaatctacgaaagagaaagccgaactgcccgattgggtcaaacaaatcctaaaacttcag
gaagatgttggtacaggtggttcaggcggttcaggcggttcaggcggtggcgagccgaag
cagagcaaggttggcgccgcagctgctgttggtgctacagctgctgcttatggctacgac
cagtctgacgatgaggaccctcgaaatgtcgaacaggtggctaaggacgaccagatgatg
cttctaactaagaaaatgatcgagattcgaaccattctccagaaggtcggacagtctagc
accttgacccttccctccatcgtggttataggatcccagtcctctggaaagagctccgtc
ttggaggctattgttggtcacgaatttcttccaaagggttccaacatggttacaaggagg
ccaattgagctgactctcgtcaacacgccatctgctaaggaggagtatggcgagtttccc
gaccttggactgagacatatcaccgacttctcgtcaattcagcggactctgaccgaactc
aaccttgccgtccccgatagtcagtgtgtctccgatgacccaattcacctaaccgtatac
tccccgaacgtacccgacctgtcacttatcgatcttcccggatacattcaggtcgtagga
caaaaccagcccctggaactaaagcaaaaaatttccgagctttgtgacaagtatattcag
cctcccaatgtcatccttgccatctccgctgccgatgtggatttagcaaactcgactgcc
ctccgcgcgtctcgcagagttgaccctaggggtgagcgaacaatcggtgtggttaccaag
atggacttggtcgatcctgtccgtggagcaaacatcttgaatgatcaacagtaccccttg
agactgggatatgtgggcgtgatttccaaggcgcctcaaaaccaaggattattcaagatg
ggcaacactaaccgacttgcccagatcaacaaacaagagaagactttctttgacgctcat
cctagggaattcggtcccggggctgaagtcaatgttggaaccaagacgctccgcaagaag
cttatgcatgtcctagaacagacaatgtctggaagcctacaaagcaccagtgatgctatt
cgacaagagcttgaggaggctacatatgagttcaaggttcaatataacgaccgacctctt
tcggccgaatcgtatcttgcagagagcttggatgccttcaagcactctttcaagcagttt
gctgaggagttcggacgtcctcagatgcacgagctcctgaagcaggaactggaccagaag
gtccttgacttgctcgcggccaggtattggaacaagcccatcgaagatctctcgccagtg
aaccccgacttggatagtctggcagatctccccaaagctcctgccgattctctctactgg
catcgacagttggatgcttctacatccgcgcttacgaagctcggtgttgggcgtctagcc
accactgcggttaaaaattctatccaggctcacatcgactcccttatcagcaactcgagc
ttctccagcaaccccaccacccgtcaggctattctggaagccgcctcgagcattcttagc
gataagttctacagcaccagcgaccaagtggaaaactgtatcaaaccctataaattcgag
atcgaactcgagaaccaggagtggactaaggggcgtgatcacgtcggtggcgtgcttaag
aaggagcttcaggattgtgagagagctttgaaaaccctcgaggatagtgtcggtggaaaa
cgaaagatcaaagacgttatgacctacgttgataaggcccgcaagggcgaagttgttgtt
gaaggcgataaccgtagcggcgccggtggttttagcgctgctcttctgagcaaggggcgg
gaggctgttttcctgcgtgacagagcggacattatcaagatgcggctgcttgcagtcaaa
tccaagcagtgtgctgaccccaagaacaagtactactgccccgaggttttccttgatgct
gctgctaccaagatggcgtccactgctgtccttttcctgaacgtggagctcctcacggaa
ttttattacagctttcctcgggagctggatcgccgccttggtcgtcagcacctatctgac
gacgagatcgagaaattcgcaaaggaagatcctaaaatccgtcggcatctggaggtcatt
cgccggaaggaattgcttgagctggttctcgagaaaatggagagcctacggcagctcgac
ggccgcgaacgaacacacgctaacgccagaagagaccgtcagcaaggtcgatggggcttg
ttctaa
>Fp49
atgagtggactactcgccgctgggttacggcctctcccacgcagggctacggtccttccc
gtcagacatctgcatctacatcgtcaatccacaggtggcctcctccaagctgatgctgcg
attcgagcgacacgaaaacgaatgtggcaaggcggaaacaatgcttttcacaatgccgtc
actacaaggaatgcctcctttgctagattcttacctaaacttatggtcaagtttctaaga
gtaccggcaatgtttggcggtgtggccatcggtgcttttgcctgggtccaataccaagca
gctcaggccggcacattcgcggtgaacctattcaacacaaccacagataccatttcgggc
gcagcttcgagcttatttggcggtgccaaggacatagctgatcaagtaaatcgaggatgg
gaatctacgaaagaaaaggccgaactgcccgactgggtcaaacaaatcctaaaacttcag
gaagatgttggtacaggt---------ggttcaggcggttcaggcggtggcgagccaaag
cagagcaaggttggcgccgcagctgctgttggtgctacagctgctgcttatggctacgac
cagtctgacgatgaggaccctcgaaatgtcgaacaggtggctaaggacgaccagatgatg
cttctaactaagaaaatgatcgagattcgaaccattctccagaaggtcggacagtctagc
accttgacccttccctccatcgtggttataggatcccagtcctctggaaagagctccgtc
ttggaggctattgttggtcacgaatttcttccaaagggttccaacatggttacaaggagg
ccaattgagctgactctcgtcaacacgccatctgctaaggaggagtatggcgagtttccc
gaccttggactgagacatatcaccgacttctcgtcaattcagcggactctgaccgaactc
aaccttgccgtccccgatagtcagtgtgtctccgatgacccaattcatctaaccgtctac
tccccgaacgtgcccgacctgtcacttatcgatcttcccgggtacattcaggtcgtagga
caaaaccagcccctggaactaaagcaaaaaatttccgagctttgtgacaagtatattcag
cctcccaatgtcatccttgccatctccgctgccgatgtggatttagcaaactcgactgcc
ctccgcgcgtctcgcagggttgaccctaggggtgagcgaacaatcggtgtggttaccaag
atggacttggtcgatcctgtccgtggagcaaacatcttgaatgatcaacagtaccccttg
agactgggatatgtgggcgtgatttccaaggcgcctcaaaaccaaggattattcaagatg
ggcaacactaaccgacttgcccagattaacaaacaagagaagactttctttgacgctcat
cctagggaattcggtccgggggctgaagtcaatgttggaaccaagacgctccgcaagaag
cttatgcatgtcctagaacagacaatgtctggaagcctacaaagcaccagtgatgctatt
cgacaagagcttgaggaggccacatatgagttcaaggttcaatataacgaccgacctctt
tcggccgaatcatatcttgcagagagcttggatgccttcaagcactctttcaagcagttt
gctgaggagttcggacgtcctcagatgcacgagctcctgaagcaggaactggaccagaag
gtccttgacttgctcgcggccaggtattggaacaagcccatcgaagatctctcgccagtg
aaccccgacttggatagtctagcagatctccccaaagctcctgccgattctctctactgg
catcgacagttggatgcttctacatccgcgcttacgaagctcggtgttgggcgtctagcc
accactgcggttaaaaattctatccaggctcacatcgactcccttatcagcaactcaagc
ttctccagcaaccccaccacccgtcaggctattctggaagccgcctcgagcattcttagc
gataagttctacagcaccagcgaccaagtggaaaattgtatcaaaccctataaattcgag
atcgaactcgagaaccaggagtggactaaggggcgtgatcacgtcggtggcgtgcttaag
aaggagcttcaggattgtgagagagctttgaaaaccctcgaggatagtgtcggtggaaaa
cgaaagatcaaagacgttatgacctacgttgataaggcccgcaagggcgaagttgttgtt
gaaggcgataaccgtagcggcgccggtggttttagcgctgctcttctgagcaaggggcgg
gaggctgttttcctgcgtgacagagcggacattatcaagatgcggctgcttgcagtcaaa
tccaagcagtgtgctgaccccaagaacaagtactactgccccgaggttttccttgatgct
gctgctaccaagatggcgtccactgctgtccttttcctgaacgtggagctcctcacggaa
ttttattatagctttcctcgggagctggatcgccgccttggtcgtcagcacctatctgac
gacgagatcgagaaattcgccaaggaagatcctaaaatccgtcggcatctggaggtcatt
cgccggaaggaattgcttgagctggttctcgagaaaatggagagcctccggcagctcgac
ggccgcgaacgaacacacgctaacgccagaagagaccgtcagcaaggtcgatggggctta
ttctaa
>Fp50
atgagtggactactcgccgctgggttacggcctctcccacgcagggctacggtccttccc
gtcagacatctgcatctacatcgtcaatccacaggtggcctcctccaagctgatgctgcg
attcgagcgacacgaaaacgaatgtggcaaggcggaaacaatgcttttcacaatgccgtc
actacaaggaatgcctcctttgctagattcttacctaaacttatggtcaagtttctaaga
gtaccggcaatgtttggcggtgtggccatcggtgcttttgcctgggtccaataccaagca
gctcaggccggcacattcgcggtgaacctattcaacacaaccacagataccatttcgggc
gcagcttcgagcttatttggcggtgccaaggacatagctgatcaagtaaatcgaggatgg
gaatctacgaaagaaaaggccgaactgcccgactgggtcaaacaaatcctaaaacttcag
gaagatgttggtacaggt---------ggttcaggcggttcaggcggtggcgagccaaag
cagagcaaggttggcgccgcagctgctgttggtgctacagctgctgcttatggctacgac
cagtctgacgatgaggaccctcgaaatgtcgaacaggtggctaaggacgaccagatgatg
cttctaactaagaaaatgatcgagattcgaaccattctccagaaggtcggacagtctagc
accttgacccttccctccatcgtggttataggatcccagtcctctggaaagagctccgtc
ttggaggctattgttggtcacgaatttcttccaaagggttccaacatggttacaaggagg
ccaattgagctgactctcgtcaacacgccatctgctaaggaggagtatggcgagtttccc
gaccttggactgagacatatcaccgacttctcgtcaattcagcggactctgaccgaactc
aaccttgccgtccccgatagtcagtgtgtctccgatgacccaattcatctaaccgtctac
tccccgaacgtgcccgacctgtcacttatcgatcttcccgggtacattcaggtcgtagga
caaaaccagcccctggaactaaagcaaaaaatttccgagctttgtgacaagtatattcag
cctcccaatgtcatccttgccatctccgctgccgatgtggatttagcaaactcgactgcc
ctccgcgcgtctcgcagggttgaccctaggggtgagcgaacaatcggtgtggttaccaag
atggacttggtcgatcctgtccgtggagcaaacatcttgaatgatcaacagtaccccttg
agactgggatatgtgggcgtgatttccaaggcgcctcaaaaccaaggattattcaagatg
ggcaacactaaccgacttgcccagattaacaaacaagagaagactttctttgacgctcat
cctagggaattcggtccgggggctgaagtcaatgttggaaccaagacgctccgcaagaag
cttatgcatgtcctagaacagacaatgtctggaagcctacaaagcaccagtgatgctatt
cgacaagagcttgaggaggccacatatgagttcaaggttcaatataacgaccgacctctt
tcggccgaatcatatcttgcagagagcttggatgccttcaagcactctttcaagcagttt
gctgaggagttcggacgtcctcagatgcacgagctcctgaagcaggaactggaccagaag
gtccttgacttgctcgcggccaggtattggaacaagcccatcgaagatctctcgccagtg
aaccccgacttggatagtctagcagatctccccaaagctcctgccgattctctctactgg
catcgacagttggatgcttctacatccgcgcttacgaagctcggtgttgggcgtctagcc
accactgcggttaaaaattctatccaggctcacatcgactcccttatcagcaactcaagc
ttctccagcaaccccaccacccgtcaggctattctggaagccgcctcgagcattcttagc
gataagttctacagcaccagcgaccaagtggaaaattgtatcaaaccctataaattcgag
atcgaactcgagaaccaggagtggactaaggggcgtgatcacgtcggtggcgtgcttaag
aaggagcttcaggattgtgagagagctttgaaaaccctcgaggatagtgtcggtggaaaa
cgaaagatcaaagacgttatgacctacgttgataaggcccgcaagggcgaagttgttgtt
gaaggcgataaccgtagcggcgccggtggttttagcgctgctcttctgagcaaggggcgg
gaggctgttttcctgcgtgacagagcggacattatcaagatgcggctgcttgcagtcaaa
tccaagcagtgtgctgaccccaagaacaagtactactgccccgaggttttccttgatgct
gctgctaccaagatggcgtccactgctgtccttttcctgaacgtggagctcctcacggaa
ttttattatagctttcctcgggagctggatcgccgccttggtcgtcagcacctatctgac
gacgagatcgagaaattcgccaaggaagatcctaaaatccgtcggcatctggaggtcatt
cgccggaaggaattgcttgagctggttctcgagaaaatggagagcctccggcagctcgac
ggccgcgaacgaacacacgctaacgccagaagagaccgtcagcaaggtcgatggggctta
ttctaa
>Fp51
atgagtggactactcgccgctgggttacggcctctcccacgcagggctacggtccttccc
gtcagacatctgcatctacatcgtcaatccacaggtggcctcctccaagctgatgctgcg
attcgagcgacacgaaaacgaatgtggcaaggcggaaacaatgcttttcacaatgccgtc
actacaaggaatgcctcctttgctagattcttacctaaacttatggtcaagtttctaaga
gtaccggcaatgtttggcggtgtggccatcggtgcttttgcctgggtccaataccaagca
gctcaggccggcacattcgcggtgaacctattcaacacaaccacagataccatttcgggc
gcagcttcgagcttatttggcggtgccaaggacatagctgatcaagtaaatcgaggatgg
gaatctacgaaagaaaaggccgaactgcccgactgggtcaaacaaatcctaaaacttcag
gaagatgttggtacaggt---------ggttcaggcggttcaggcggtggcgagccaaag
cagagcaaggttggcgccgcagctgctgttggtgctacagctgctgcttatggctacgac
cagtctgacgatgaggaccctcgaaatgtcgaacaggtggctaaggacgaccagatgatg
cttctaactaagaaaatgatcgagattcgaaccattctccagaaggtcggacagtctagc
accttgacccttccctccatcgtggttataggatcccagtcctctggaaagagctccgtc
ttggaggctattgttggtcacgaatttcttccaaagggttccaacatggttacaaggagg
ccaattgagctgactctcgtcaacacgccatctgctaaggaggagtatggcgagtttccc
gaccttggactgagacatatcaccgacttctcgtcaattcagcggactctgaccgaactc
aaccttgccgtccccgatagtcagtgtgtctccgatgacccaattcatctaaccgtctac
tccccgaacgtgcccgacctgtcacttatcgatcttcccgggtacattcaggtcgtagga
caaaaccagcccctggaactaaagcaaaaaatttccgagctttgtgacaagtatattcag
cctcccaatgtcatccttgccatctccgctgccgatgtggatttagcaaactcgactgcc
ctccgcgcgtctcgcagggttgaccctaggggtgagcgaacaatcggtgtggttaccaag
atggacttggtcgatcctgtccgtggagcaaacatcttgaatgatcaacagtaccccttg
agactgggatatgtgggcgtgatttccaaggcgcctcaaaaccaaggattattcaagatg
ggcaacactaaccgacttgcccagattaacaaacaagagaagactttctttgacgctcat
cctagggaattcggtccgggggctgaagtcaatgttggaaccaagacgctccgcaagaag
cttatgcatgtcctagaacagacaatgtctggaagcctacaaagcaccagtgatgctatt
cgacaagagcttgaggaggccacatatgagttcaaggttcaatataacgaccgacctctt
tcggccgaatcatatcttgcagagagcttggatgccttcaagcactctttcaagcagttt
gctgaggagttcggacgtcctcagatgcacgagctcctgaagcaggaactggaccagaag
gtccttgacttgctcgcggccaggtattggaacaagcccatcgaagatctctcgccagtg
aaccccgacttggatagtctagcagatctccccaaagctcctgccgattctctctactgg
catcgacagttggatgcttctacatccgcgcttacgaagctcggtgttgggcgtctagcc
accactgcggttaaaaattctatccaggctcacatcgactcccttatcagcaactcaagc
ttctccagcaaccccaccacccgtcaggctattctggaagccgcctcgagcattcttagc
gataagttctacagcaccagcgaccaagtggaaaattgtatcaaaccctataaattcgag
atcgaactcgagaaccaggagtggactaaggggcgtgatcacgtcggtggcgtgcttaag
aaggagcttcaggattgtgagagagctttgaaaaccctcgaggatagtgtcggtggaaaa
cgaaagatcaaagacgttatgacctacgttgataaggcccgcaagggcgaagttgttgtt
gaaggcgataaccgtagcggcgccggtggttttagcgctgctcttctgagcaaggggcgg
gaggctgttttcctgcgtgacagagcggacattatcaagatgcggctgcttgcagtcaaa
tccaagcagtgtgctgaccccaagaacaagtactactgccccgaggttttccttgatgct
gctgctaccaagatggcgtccactgctgtccttttcctgaacgtggagctcctcacggaa
ttttattatagctttcctcgggagctggatcgccgccttggtcgtcagcacctatctgac
gacgagatcgagaaattcgccaaggaagatcctaaaatccgtcggcatctggaggtcatt
cgccggaaggaattgcttgagctggttctcgagaaaatggagagcctccggcagctcgac
ggccgcgaacgaacacacgctaacgccagaagagaccgtcagcaaggtcgatggggctta
ttctaa
>Fp59
atgagtggactactcgccgctgggttacggcctctcccacgcagggctacggtccttccc
gtcagacatctgcatctacatcgtcaatccacaggtggcctcctccaagctgatgctgcg
attcgagcgacacgaaaacgaatgtggcaaggcggaaacaatgcttttcacaatgccgtc
actacaaggaatgcctcctttgctagattcttacctaaacttatggtcaagtttctaaga
gtaccggcaatgtttggcggtgtggccatcggtgcttttgcctgggtccaataccaagca
gctcaggccggcacattcgcggtgaacctattcaacacaaccacagataccatttcgggc
gcagcttcgagcttatttggcggtgccaaggacatagctgatcaagtaaatcgaggatgg
gaatctacgaaagaaaaggccgaactgcccgactgggtcaaacaaatcctaaaacttcag
gaagatgttggtacaggt---------ggttcaggcggttcaggcggtggcgagccaaag
cagagcaaggttggcgccgcagctgctgttggtgctacagctgctgcttatggctacgac
cagtctgacgatgaggaccctcgaaatgtcgaacaggtggctaaggacgaccagatgatg
cttctaactaagaaaatgatcgagattcgaaccattctccagaaggtcggacagtctagc
accttgacccttccctccatcgtggttataggatcccagtcctctggaaagagctccgtc
ttggaggctattgttggtcacgaatttcttccaaagggttccaacatggttacaaggagg
ccaattgagctgactctcgtcaacacgccatctgctaaggaggagtatggcgagtttccc
gaccttggactgagacatatcaccgacttctcgtcaattcagcggactctgaccgaactc
aaccttgccgtccccgatagtcagtgtgtctccgatgacccaattcatctaaccgtctac
tccccgaacgtgcccgacctgtcacttatcgatcttcccgggtacattcaggtcgtagga
caaaaccagcccctggaactaaagcaaaaaatttccgagctttgtgacaagtatattcag
cctcccaatgtcatccttgccatctccgctgccgatgtggatttagcaaactcgactgcc
ctccgcgcgtctcgcagggttgaccctaggggtgagcgaacaatcggtgtggttaccaag
atggacttggtcgatcctgtccgtggagcaaacatcttgaatgatcaacagtaccccttg
agactgggatatgtgggcgtgatttccaaggcgcctcaaaaccaaggattattcaagatg
ggcaacactaaccgacttgcccagattaacaaacaagagaagactttctttgacgctcat
cctagggaattcggtccgggggctgaagtcaatgttggaaccaagacgctccgcaagaag
cttatgcatgtcctagaacagacaatgtctggaagcctacaaagcaccagtgatgctatt
cgacaagagcttgaggaggccacatatgagttcaaggttcaatataacgaccgacctctt
tcggccgaatcatatcttgcagagagcttggatgccttcaagcactctttcaagcagttt
gctgaggagttcggacgtcctcagatgcacgagctcctgaagcaggaactggaccagaag
gtccttgacttgctcgcggccaggtattggaacaagcccatcgaagatctctcgccagtg
aaccccgacttggatagtctagcagatctccccaaagctcctgccgattctctctactgg
catcgacagttggatgcttctacatccgcgcttacgaagctcggtgttgggcgtctagcc
accactgcggttaaaaattctatccaggctcacatcgactcccttatcagcaactcaagc
ttctccagcaaccccaccacccgtcaggctattctggaagccgcctcgagcattcttagc
gataagttctacagcaccagcgaccaagtggaaaattgtatcaaaccctataaattcgag
atcgaactcgagaaccaggagtggactaaggggcgtgatcacgtcggtggcgtgcttaag
aaggagcttcaggattgtgagagagctttgaaaaccctcgaggatagtgtcggtggaaaa
cgaaagatcaaagacgttatgacctacgttgataaggcccgcaagggcgaagttgttgtt
gaaggcgataaccgtagcggcgccggtggttttagcgctgctcttctgagcaaggggcgg
gaggctgttttcctgcgtgacagagcggacattatcaagatgcggctgcttgcagtcaaa
tccaagcagtgtgctgaccccaagaacaagtactactgccccgaggttttccttgatgct
gctgctaccaagatggcgtccactgctgtccttttcctgaacgtggagctcctcacggaa
ttttattatagctttcctcgggagctggatcgccgccttggtcgtcagcacctatctgac
gacgagatcgagaaattcgccaaggaagatcctaaaatccgtcggcatctggaggtcatt
cgccggaaggaattgcttgagctggttctcgagaaaatggagagcctccggcagctcgac
ggccgcgaacgaacacacgctaacgccagaagagaccgtcagcaaggtcgatggggctta
ttctaa
>Fp63
atgagtggactactcgccgctgggttgcggcctctcccacgcagggctacggtccttccc
gtcagacatctgcatctacatcgtcaatccacaggtggcctcctccaagctgatgctgcg
attcgagcgacacgaaaacgaatgtggcaaggcggaaacaatgcttttcacaatgccgtc
actacaaggaatgcctcctttgctagattcttgcctaaacttatggtcaagtttctaaga
gtaccggcaatgtttggcggtgtggccatcggtgcttttgcctgggtccaataccaagca
gctcaggccggcacattcgcggtgaacctattcaacacaaccacagataccatttcgggc
gcagcttcgagcttatttggcggtgccaaggacatagctgatcaagtaaatcgaggatgg
gaatctacgaaagaaaaggccgaactgcccgattgggtcaaacaaatcctaaaacttcag
gaagatgttggtacaggt---------ggttcaggcggttcaggcggtggcgagccgaag
cagagcaaggttggcgccgcagctgctgttggtgctacagctgctgcttatggctacgac
cagtctgacgatgaggaccctcgaaatgtcgaacaggtggctaaggacgaccagatgatg
cttctaactaagaaaatgatcgagattcgaaccattctccagaaggtcggacagtctagc
accttgacccttccctccatcgtggttataggatcccagtcctctggaaagagctccgtc
ttggaggctattgttggtcacgaatttcttccaaagggttccaacatggttacaaggagg
ccaattgagctgactctcgtcaacacgccatctgctaaggaggagtatggcgagtttccc
gaccttggactgagacatatcaccgacttctcgtcaattcagcggactctgaccgaactc
aaccttgccgtccccgatagtcagtgtgtctccgatgacccaattcatctaaccgtctac
tccccgaacgtacccgacctgtcacttatcgatcttcccggatacattcaggtcgtagga
caaaaccagcccctggaactaaagcaaaaaatttccgagctttgtgacaagtatattcag
cctcccaatgtcatccttgccatctccgctgccgatgtggatttagcaaactcgactgcc
ctccgcgcgtctcgcagggttgaccctaggggtgagcgaacaatcggtgtggttaccaag
atggacttggtcgatcctgtccgtggagcaaacatcttgaatgatcaacagtaccccttg
agactgggatatgtgggcgtgatttccaaggcgcctcaaaaccaaggattattcaagatg
ggcaacactaaccgacttgcccagattaacaaacaagagaagactttctttgacgctcat
cctagggaattcggtcccggggctgaagtcaatgttggaaccaagacgctccgcaagaag
cttatgcatgtcctagaacagacaatgtctggaagcctacaaagcaccagtgatgctatt
cgacaagagcttgaggaggccacatatgagttcaaggttcaatataacgaccgacctctt
tcggccgaatcatatcttgcagagagcttggatgccttcaagcactctttcaagcagttt
gctgaggagttcggacgtcctcagatgcacgagctcctgaagcaggaactggaccagaag
gtccttgacttgctcgcggccaggtattggaacaagcccatcgaagatctctcgccagtg
aaccccgacttggatagtctagcagatctccccaaagctcctgccgattctctctactgg
catcgacagttggatgcttctacatccgcgcttacgaagctcggtgttgggcgtctagcc
accactgcggttaaaaattctatccaggctcacatcgactcccttatcagcaactcaagc
ttctccagcaaccccaccacccgtcaggctattctggaagccgcctcgagcattcttagc
gataagttctacagcaccagcgaccaagtggaaaactgtatcaaaccctataaattcgag
atcgaactcgagaaccaggagtggactaaggggcgtgatcacgtcggtggcgtgcttaag
aaggagcttcaggattgtgagagagctttgaaaaccctcgaggatagtgtcggtggaaaa
cgaaagatcaaagacgttatgacctacgttgataaggcccgcaagggcgaagttgttgtt
gaaggcgataaccgtagcggcgccggtggttttagcgctgctcttctgagcaaggggcgg
gaggctgttttcctgcgtgacagagcggacattatcaagatgcggctgcttgcagtcaaa
tccaagcagtgtgctgaccccaagaacaagtactactgccccgaggttttccttgatgct
gctgctaccaagatggcgtccactgctgtccttttcctgaacgtggagctcctcacggaa
ttttattatagctttcctcgggagctggatcgccgccttggtcgtcagcacctatctgac
gacgagatcgagaaattcgccaaggaagatcctaaaatccgtcggcatctggaggtcatt
cgccggaaggaattgcttgagctggttctcgagaaaatggagagcctacggcagctcgac
ggccgcgaacgaacacacgctaacgccagaagagaccgtcagcaaggtcgatggggctta
ttctaa
>Fp65
atgagtggactactcgccgctgggttgcggcctctcccacgcagggctacggtccttccc
gtcagacatctgcatctacatcgtcaatccacaggtggcctcctccaagctgatgctgcg
attcgagcgacacgaaaacgaatgtggcaaggcggaaacaatgcttttcacaatgccgtc
actacaaggaatgcctcctttgctagattcttgcctaaacttatggtcaagtttctaaga
gtaccggcaatgtttggcggtgtggccatcggtgcttttgcctgggtccaataccaagca
gctcaggccggcacattcgcggtgaacctattcaacacaaccacagataccatttcgggc
gcagcttcgagcttatttggcggtgccaaggacatagctgatcaagtaaatcgaggatgg
gaatctacgaaagaaaaggccgaactgcccgattgggtcaaacaaatcctaaaacttcag
gaagatgttggtacaggt---------ggttcaggcggttcaggcggtggcgagccgaag
cagagcaaggttggcgccgcagctgctgttggtgctacagctgctgcttatggctacgac
cagtctgacgatgaggaccctcgaaatgtcgaacaggtggctaaggacgaccagatgatg
cttctaactaagaaaatgatcgagattcgaaccattctccagaaggtcggacagtctagc
accttgacccttccctccatcgtggttataggatcccagtcctctggaaagagctccgtc
ttggaggctattgttggtcacgaatttcttccaaagggttccaacatggttacaaggagg
ccaattgagctgactctcgtcaacacgccatctgctaaggaggagtatggcgagtttccc
gaccttggactgagacatatcaccgacttctcgtcaattcagcggactctgaccgaactc
aaccttgccgtccccgatagtcagtgtgtctccgatgacccaattcatctaaccgtctac
tccccgaacgtacccgacctgtcacttatcgatcttcccggatacattcaggtcgtagga
caaaaccagcccctggaactaaagcaaaaaatttccgagctttgtgacaagtatattcag
cctcccaatgtcatccttgccatctccgctgccgatgtggatttagcaaactcgactgcc
ctccgcgcgtctcgcagggttgaccctaggggtgagcgaacaatcggtgtggttaccaag
atggacttggtcgatcctgtccgtggagcaaacatcttgaatgatcaacagtaccccttg
agactgggatatgtgggcgtgatttccaaggcgcctcaaaaccaaggattattcaagatg
ggcaacactaaccgacttgcccagattaacaaacaagagaagactttctttgacgctcat
cctagggaattcggtcccggggctgaagtcaatgttggaaccaagacgctccgcaagaag
cttatgcatgtcctagaacagacaatgtctggaagcctacaaagcaccagtgatgctatt
cgacaagagcttgaggaggccacatatgagttcaaggttcaatataacgaccgacctctt
tcggccgaatcatatcttgcagagagcttggatgccttcaagcactctttcaagcagttt
gctgaggagttcggacgtcctcagatgcacgagctcctgaagcaggaactggaccagaag
gtccttgacttgctcgcggccaggtattggaacaagcccatcgaagatctctcgccagtg
aaccccgacttggatagtctagcagatctccccaaagctcctgccgattctctctactgg
catcgacagttggatgcttctacatccgcgcttacgaagctcggtgttgggcgtctagcc
accactgcggttaaaaattctatccaggctcacatcgactcccttatcagcaactcaagc
ttctccagcaaccccaccacccgtcaggctattctggaagccgcctcgagcattcttagc
gataagttctacagcaccagcgaccaagtggaaaactgtatcaaaccctataaattcgag
atcgaactcgagaaccaggagtggactaaggggcgtgatcacgtcggtggcgtgcttaag
aaggagcttcaggattgtgagagagctttgaaaaccctcgaggatagtgtcggtggaaaa
cgaaagatcaaagacgttatgacctacgttgataaggcccgcaagggcgaagttgttgtt
gaaggcgataaccgtagcggcgccggtggttttagcgctgctcttctgagcaaggggcgg
gaggctgttttcctgcgtgacagagcggacattatcaagatgcggctgcttgcagtcaaa
tccaagcagtgtgctgaccccaagaacaagtactactgccccgaggttttccttgatgct
gctgctaccaagatggcgtccactgctgtccttttcctgaacgtggagctcctcacggaa
ttttattatagctttcctcgggagctggatcgccgccttggtcgtcagcacctatctgac
gacgagatcgagaaattcgccaaggaagatcctaaaatccgtcggcatctggaggtcatt
cgccggaaggaattgcttgagctggttctcgagaaaatggagagcctacggcagctcgac
ggccgcgaacgaacacacgctaacgccagaagagaccgtcagcaaggtcgatggggctta
ttctaa
>Fp66
atgagtggactactcgccgctgggttgcggcctctcccacgcagggctacggtccttccc
gtcagacatctgcatctacatcgtcaatccacaggtggcctcctccaagctgatgctgcg
attcgagcgacacgaaaacgaatgtggcaaggcggaaacaatgcttttcacaatgccgtc
actacaaggaatgcctcctttgctagattcttacctaaacttatggtcaagtttctaaga
gtaccggcaatgtttggcggtgtagccatcggtgcttttgcctgggtccaataccaagca
gctcaggccggcacattcgcggtgaacctattcaacacaaccacagataccatttcgggc
gcagcttcgagcttatttggcggtgccaaggacatagctgatcaagtaaatcgaggatgg
gaatctacgaaagagaaagccgaactgcccgattgggtcaaacaaatcctaaaacttcag
gaagatgttggtacaggtggttcaggcggttcaggcggttcaggcggtggcgagccgaag
cagagcaaggttggcgccgcagctgctgttggtgctacagctgctgcttatggctacgac
cagtctgacgatgaggaccctcgaaatgtcgaacaggtggctaaggacgaccagatgatg
cttctaactaagaaaatgatcgagattcgaaccattctccagaaggtcggacagtctagc
accttgacccttccctccatcgtggttataggatcccagtcctctggaaagagctccgtc
ttggaggctattgttggtcacgaatttcttccaaagggttccaacatggttacaaggagg
ccaattgagctgactctcgtcaacacgccatctgctaaggaggagtatggcgagtttccc
gaccttggactgagacatatcaccgacttctcgtcaattcagcggactctgaccgaactc
aaccttgccgtccccgatagtcagtgtgtctccgatgacccaattcacctaaccgtatac
tccccgaacgtacccgacctgtcacttatcgatcttcccggatacattcaggtcgtagga
caaaaccagcccctggaactaaagcaaaaaatttccgagctttgtgacaagtatattcag
cctcccaatgtcatccttgccatctccgctgccgatgtggatttagcaaactcgactgcc
ctccgcgcgtctcgcagagttgaccctaggggtgagcgaacaatcggtgtggttaccaag
atggacttggtcgatcctgtccgtggagcaaacatcttgaatgatcaacagtaccccttg
agactgggatatgtgggcgtgatttccaaggcgcctcaaaaccaaggattattcaagatg
ggcaacactaaccgacttgcccagatcaacaaacaagagaagactttctttgacgctcat
cctagggaattcggtcccggggctgaagtcaatgttggaaccaagacgctccgcaagaag
cttatgcatgtcctagaacagacaatgtctggaagcctacaaagcaccagtgatgctatt
cgacaagagcttgaggaggctacatatgagttcaaggttcaatataacgaccgacctctt
tcggccgaatcgtatcttgcagagagcttggatgccttcaagcactctttcaagcagttt
gctgaggagttcggacgtcctcagatgcacgagctcctgaagcaggaactggaccagaag
gtccttgacttgctcgcggccaggtattggaacaagcccatcgaagatctctcgccagtg
aaccccgacttggatagtctggcagatctccccaaagctcctgccgattctctctactgg
catcgacagttggatgcttctacatccgcgcttacgaagctcggtgttgggcgtctagcc
accactgcggttaaaaattctatccaggctcacatcgactcccttatcagcaactcgagc
ttctccagcaaccccaccacccgtcaggctattctggaagccgcctcgagcattcttagc
gataagttctacagcaccagcgaccaagtggaaaactgtatcaaaccctataaattcgag
atcgaactcgagaaccaggagtggactaaggggcgtgatcacgtcggtggcgtgcttaag
aaggagcttcaggattgtgagagagctttgaaaaccctcgaggatagtgtcggtggaaaa
cgaaagatcaaagacgttatgacctacgttgataaggcccgcaagggcgaagttgttgtt
gaaggcgataaccgtagcggcgccggtggttttagcgctgctcttctgagcaaggggcgg
gaggctgttttcctgcgtgacagagcggacattatcaagatgcggctgcttgcagtcaaa
tccaagcagtgtgctgaccccaagaacaagtactactgccccgaggttttccttgatgct
gctgctaccaagatggcgtccactgctgtccttttcctgaacgtggagctcctcacggaa
ttttattacagctttcctcgggagctggatcgccgccttggtcgtcagcacctatctgac
gacgagatcgagaaattcgcaaaggaagatcctaaaatccgtcggcatctggaggtcatt
cgccggaaggaattgcttgagctggttctcgagaaaatggagagcctacggcagctcgac
ggccgcgaacgaacacacgctaacgccagaagagaccgtcagcaaggtcgatggggcttg
ttctaa
>Fp72
atgagtggactactcgccgctgggttgcggcctctcccacgcagggctacggtccttccc
gtcagacatctgcatctacatcgtcaatccacaggtggcctcctccaagctgatgctgcg
attcgagcgacacgaaaacgaatgtggcaaggcggaaacaatgcttttcacaatgccgtc
actacaaggaatgcctcctttgctagattcttacctaaacttatggtcaagtttctaaga
gtaccggcaatgtttggcggtgtagccatcggtgcttttgcctgggtccaataccaagca
gctcaggccggcacattcgcggtgaacctattcaacacaaccacagataccatttcgggc
gcagcttcgagcttatttggcggtgccaaggacatagctgatcaagtaaatcgaggatgg
gaatctacgaaagagaaagccgaactgcccgattgggtcaaacaaatcctaaaacttcag
gaagatgttggtacaggtggttcaggcggttcaggcggttcaggcggtggcgagccgaag
cagagcaaggttggcgccgcagctgctgttggtgctacagctgctgcttatggctacgac
cagtctgacgatgaggaccctcgaaatgtcgaacaggtggctaaggacgaccagatgatg
cttctaactaagaaaatgatcgagattcgaaccattctccagaaggtcggacagtctagc
accttgacccttccctccatcgtggttataggatcccagtcctctggaaagagctccgtc
ttggaggctattgttggtcacgaatttcttccaaagggttccaacatggttacaaggagg
ccaattgagctgactctcgtcaacacgccatctgctaaggaggagtatggcgagtttccc
gaccttggactgagacatatcaccgacttctcgtcaattcagcggactctgaccgaactc
aaccttgccgtccccgatagtcagtgtgtctccgatgacccaattcacctaaccgtatac
tccccgaacgtacccgacctgtcacttatcgatcttcccggatacattcaggtcgtagga
caaaaccagcccctggaactaaagcaaaaaatttccgagctttgtgacaagtatattcag
cctcccaatgtcatccttgccatctccgctgccgatgtggatttagcaaactcgactgcc
ctccgcgcgtctcgcagagttgaccctaggggtgagcgaacaatcggtgtggttaccaag
atggacttggtcgatcctgtccgtggagcaaacatcttgaatgatcaacagtaccccttg
agactgggatatgtgggcgtgatttccaaggcgcctcaaaaccaaggattattcaagatg
ggcaacactaaccgacttgcccagatcaacaaacaagagaagactttctttgacgctcat
cctagggaattcggtcccggggctgaagtcaatgttggaaccaagacgctccgcaagaag
cttatgcatgtcctagaacagacaatgtctggaagcctacaaagcaccagtgatgctatt
cgacaagagcttgaggaggctacatatgagttcaaggttcaatataacgaccgacctctt
tcggccgaatcgtatcttgcagagagcttggatgccttcaagcactctttcaagcagttt
gctgaggagttcggacgtcctcagatgcacgagctcctgaagcaggaactggaccagaag
gtccttgacttgctcgcggccaggtattggaacaagcccatcgaagatctctcgccagtg
aaccccgacttggatagtctggcagatctccccaaagctcctgccgattctctctactgg
catcgacagttggatgcttctacatccgcgcttacgaagctcggtgttgggcgtctagcc
accactgcggttaaaaattctatccaggctcacatcgactcccttatcagcaactcgagc
ttctccagcaaccccaccacccgtcaggctattctggaagccgcctcgagcattcttagc
gataagttctacagcaccagcgaccaagtggaaaactgtatcaaaccctataaattcgag
atcgaactcgagaaccaggagtggactaaggggcgtgatcacgtcggtggcgtgcttaag
aaggagcttcaggattgtgagagagctttgaaaaccctcgaggatagtgtcggtggaaaa
cgaaagatcaaagacgttatgacctacgttgataaggcccgcaagggcgaagttgttgtt
gaaggcgataaccgtagcggcgccggtggttttagcgctgctcttctgagcaaggggcgg
gaggctgttttcctgcgtgacagagcggacattatcaagatgcggctgcttgcagtcaaa
tccaagcagtgtgctgaccccaagaacaagtactactgccccgaggttttccttgatgct
gctgctaccaagatggcgtccactgctgtccttttcctgaacgtggagctcctcacggaa
ttttattacagctttcctcgggagctggatcgccgccttggtcgtcagcacctatctgac
gacgagatcgagaaattcgcaaaggaagatcctaaaatccgtcggcatctggaggtcatt
cgccggaaggaattgcttgagctggttctcgagaaaatggagagcctacggcagctcgac
ggccgcgaacgaacacacgctaacgccagaagagaccgtcagcaaggtcgatggggcttg
ttctaa
>Fp73
atgagtggactactcgccgctgggttgcggcctctcccacgcagggctacggtccttccc
gtcagacatctgcatctacatcgtcaatccacaggtggcctcctccaagctgatgctgcg
attcgagcgacacgaaaacgaatgtggcaaggcggaaacaatgcttttcacaatgccgtc
actacaaggaatgcctcctttgctagattcttacctaaacttatggtcaagtttctaaga
gtaccggcaatgtttggcggtgtagccatcggtgcttttgcctgggtccaataccaagca
gctcaggccggcacattcgcggtgaacctattcaacacaaccacagataccatttcgggc
gcagcttcgagcttatttggcggtgccaaggacatagctgatcaagtaaatcgaggatgg
gaatctacgaaagagaaagccgaactgcccgattgggtcaaacaaatcctaaaacttcag
gaagatgttggtacaggtggttcaggcggttcaggcggttcaggcggtggcgagccgaag
cagagcaaggttggcgccgcagctgctgttggtgctacagctgctgcttatggctacgac
cagtctgacgatgaggaccctcgaaatgtcgaacaggtggctaaggacgaccagatgatg
cttctaactaagaaaatgatcgagattcgaaccattctccagaaggtcggacagtctagc
accttgacccttccctccatcgtggttataggatcccagtcctctggaaagagctccgtc
ttggaggctattgttggtcacgaatttcttccaaagggttccaacatggttacaaggagg
ccaattgagctgactctcgtcaacacgccatctgctaaggaggagtatggcgagtttccc
gaccttggactgagacatatcaccgacttctcgtcaattcagcggactctgaccgaactc
aaccttgccgtccccgatagtcagtgtgtctccgatgacccaattcacctaaccgtatac
tccccgaacgtacccgacctgtcacttatcgatcttcccggatacattcaggtcgtagga
caaaaccagcccctggaactaaagcaaaaaatttccgagctttgtgacaagtatattcag
cctcccaatgtcatccttgccatctccgctgccgatgtggatttagcaaactcgactgcc
ctccgcgcgtctcgcagagttgaccctaggggtgagcgaacaatcggtgtggttaccaag
atggacttggtcgatcctgtccgtggagcaaacatcttgaatgatcaacagtaccccttg
agactgggatatgtgggcgtgatttccaaggcgcctcaaaaccaaggattattcaagatg
ggcaacactaaccgacttgcccagatcaacaaacaagagaagactttctttgacgctcat
cctagggaattcggtcccggggctgaagtcaatgttggaaccaagacgctccgcaagaag
cttatgcatgtcctagaacagacaatgtctggaagcctacaaagcaccagtgatgctatt
cgacaagagcttgaggaggctacatatgagttcaaggttcaatataacgaccgacctctt
tcggccgaatcgtatcttgcagagagcttggatgccttcaagcactctttcaagcagttt
gctgaggagttcggacgtcctcagatgcacgagctcctgaagcaggaactggaccagaag
gtccttgacttgctcgcggccaggtattggaacaagcccatcgaagatctctcgccagtg
aaccccgacttggatagtctggcagatctccccaaagctcctgccgattctctctactgg
catcgacagttggatgcttctacatccgcgcttacgaagctcggtgttgggcgtctagcc
accactgcggttaaaaattctatccaggctcacatcgactcccttatcagcaactcgagc
ttctccagcaaccccaccacccgtcaggctattctggaagccgcctcgagcattcttagc
gataagttctacagcaccagcgaccaagtggaaaactgtatcaaaccctataaattcgag
atcgaactcgagaaccaggagtggactaaggggcgtgatcacgtcggtggcgtgcttaag
aaggagcttcaggattgtgagagagctttgaaaaccctcgaggatagtgtcggtggaaaa
cgaaagatcaaagacgttatgacctacgttgataaggcccgcaagggcgaagttgttgtt
gaaggcgataaccgtagcggcgccggtggttttagcgctgctcttctgagcaaggggcgg
gaggctgttttcctgcgtgacagagcggacattatcaagatgcggctgcttgcagtcaaa
tccaagcagtgtgctgaccccaagaacaagtactactgccccgaggttttccttgatgct
gctgctaccaagatggcgtccactgctgtccttttcctgaacgtggagctcctcacggaa
ttttattacagctttcctcgggagctggatcgccgccttggtcgtcagcacctatctgac
gacgagatcgagaaattcgcaaaggaagatcctaaaatccgtcggcatctggaggtcatt
cgccggaaggaattgcttgagctggttctcgagaaaatggagagcctacggcagctcgac
ggccgcgaacgaacacacgctaacgccagaagagaccgtcagcaaggtcgatggggcttg
ttctaa
>Fp76
atgagtggactactcgccgctgggttgcggcctctcccacgcagggctacggtccttccc
gtcagacatctgcatctacatcgtcaatccacaggtggcctcctccaagctgatgctgcg
attcgagcgacacgaaaacgaatgtggcaaggcggaaacaatgcttttcacaatgccgtc
actacaaggaatgcctcctttgctagattcttacctaaacttatggtcaagtttctaaga
gtaccggcaatgtttggcggtgtagccatcggtgcttttgcctgggtccaataccaagca
gctcaggccggcacattcgcggtgaacctattcaacacaaccacagataccatttcgggc
gcagcttcgagcttatttggcggtgccaaggacatagctgatcaagtaaatcgaggatgg
gaatctacgaaagagaaagccgaactgcccgattgggtcaaacaaatcctaaaacttcag
gaagatgttggtacaggtggttcaggcggttcaggcggttcaggcggtggcgagccgaag
cagagcaaggttggcgccgcagctgctgttggtgctacagctgctgcttatggctacgac
cagtctgacgatgaggaccctcgaaatgtcgaacaggtggctaaggacgaccagatgatg
cttctaactaagaaaatgatcgagattcgaaccattctccagaaggtcggacagtctagc
accttgacccttccctccatcgtggttataggatcccagtcctctggaaagagctccgtc
ttggaggctattgttggtcacgaatttcttccaaagggttccaacatggttacaaggagg
ccaattgagctgactctcgtcaacacgccatctgctaaggaggagtatggcgagtttccc
gaccttggactgagacatatcaccgacttctcgtcaattcagcggactctgaccgaactc
aaccttgccgtccccgatagtcagtgtgtctccgatgacccaattcacctaaccgtatac
tccccgaacgtacccgacctgtcacttatcgatcttcccggatacattcaggtcgtagga
caaaaccagcccctggaactaaagcaaaaaatttccgagctttgtgacaagtatattcag
cctcccaatgtcatccttgccatctccgctgccgatgtggatttagcaaactcgactgcc
ctccgcgcgtctcgcagagttgaccctaggggtgagcgaacaatcggtgtggttaccaag
atggacttggtcgatcctgtccgtggagcaaacatcttgaatgatcaacagtaccccttg
agactgggatatgtgggcgtgatttccaaggcgcctcaaaaccaaggattattcaagatg
ggcaacactaaccgacttgcccagatcaacaaacaagagaagactttctttgacgctcat
cctagggaattcggtcccggggctgaagtcaatgttggaaccaagacgctccgcaagaag
cttatgcatgtcctagaacagacaatgtctggaagcctacaaagcaccagtgatgctatt
cgacaagagcttgaggaggctacatatgagttcaaggttcaatataacgaccgacctctt
tcggccgaatcgtatcttgcagagagcttggatgccttcaagcactctttcaagcagttt
gctgaggagttcggacgtcctcagatgcacgagctcctgaagcaggaactggaccagaag
gtccttgacttgctcgcggccaggtattggaacaagcccatcgaagatctctcgccagtg
aaccccgacttggatagtctggcagatctccccaaagctcctgccgattctctctactgg
catcgacagttggatgcttctacatccgcgcttacgaagctcggtgttgggcgtctagcc
accactgcggttaaaaattctatccaggctcacatcgactcccttatcagcaactcgagc
ttctccagcaaccccaccacccgtcaggctattctggaagccgcctcgagcattcttagc
gataagttctacagcaccagcgaccaagtggaaaactgtatcaaaccctataaattcgag
atcgaactcgagaaccaggagtggactaaggggcgtgatcacgtcggtggcgtgcttaag
aaggagcttcaggattgtgagagagctttgaaaaccctcgaggatagtgtcggtggaaaa
cgaaagatcaaagacgttatgacctacgttgataaggcccgcaagggcgaagttgttgtt
gaaggcgataaccgtagcggcgccggtggttttagcgctgctcttctgagcaaggggcgg
gaggctgttttcctgcgtgacagagcggacattatcaagatgcggctgcttgcagtcaaa
tccaagcagtgtgctgaccccaagaacaagtactactgccccgaggttttccttgatgct
gctgctaccaagatggcgtccactgctgtccttttcctgaacgtggagctcctcacggaa
ttttattacagctttcctcgggagctggatcgccgccttggtcgtcagcacctatctgac
gacgagatcgagaaattcgcaaaggaagatcctaaaatccgtcggcatctggaggtcatt
cgccggaaggaattgcttgagctggttctcgagaaaatggagagcctacggcagctcgac
ggccgcgaacgaacacacgctaacgccagaagagaccgtcagcaaggtcgatggggcttg
ttctaa
>Fp78
atgagtggactactcgccgctgggttacggcctctcccacgcagggctacggtccttccc
gtcagacatctgcatctacatcgtcaatccacaggtggcctcctccaagctgatgctgcg
attcgagcgacacgaaaacgaatgtggcaaggcggaaacaatgcttttcacaatgccgtc
actacaaggaatgcctcctttgctagattcttacctaaacttatggtcaagtttctaaga
gtaccggcaatgtttggcggtgtggccatcggtgcttttgcctgggtccaataccaagca
gctcaggccggcacattcgcggtgaacctattcaacacaaccacagataccatttcgggc
gcagcttcgagcttatttggcggtgccaaggacatagctgatcaagtaaatcgaggatgg
gaatctacgaaagaaaaggccgaactgcccgactgggtcaaacaaatcctaaaacttcag
gaagatgttggtacaggt---------ggttcaggcggttcaggcggtggcgagccaaag
cagagcaaggttggcgccgcagctgctgttggtgctacagctgctgcttatggctacgac
cagtctgacgatgaggaccctcgaaatgtcgaacaggtggctaaggacgaccagatgatg
cttctaactaagaaaatgatcgagattcgaaccattctccagaaggtcggacagtctagc
accttgacccttccctccatcgtggttataggatcccagtcctctggaaagagctccgtc
ttggaggctattgttggtcacgaatttcttccaaagggttccaacatggttacaaggagg
ccaattgagctgactctcgtcaacacgccatctgctaaggaggagtatggcgagtttccc
gaccttggactgagacatatcaccgacttctcgtcaattcagcggactctgaccgaactc
aaccttgccgtccccgatagtcagtgtgtctccgatgacccaattcatctaaccgtctac
tccccgaacgtgcccgacctgtcacttatcgatcttcccgggtacattcaggtcgtagga
caaaaccagcccctggaactaaagcaaaaaatttccgagctttgtgacaagtatattcag
cctcccaatgtcatccttgccatctccgctgccgatgtggatttagcaaactcgactgcc
ctccgcgcgtctcgcagggttgaccctaggggtgagcgaacaatcggtgtggttaccaag
atggacttggtcgatcctgtccgtggagcaaacatcttgaatgatcaacagtaccccttg
agactgggatatgtgggcgtgatttccaaggcgcctcaaaaccaaggattattcaagatg
ggcaacactaaccgacttgcccagattaacaaacaagagaagactttctttgacgctcat
cctagggaattcggtccgggggctgaagtcaatgttggaaccaagacgctccgcaagaag
cttatgcatgtcctagaacagacaatgtctggaagcctacaaagcaccagtgatgctatt
cgacaagagcttgaggaggccacatatgagttcaaggttcaatataacgaccgacctctt
tcggccgaatcatatcttgcagagagcttggatgccttcaagcactctttcaagcagttt
gctgaggagttcggacgtcctcagatgcacgagctcctgaagcaggaactggaccagaag
gtccttgacttgctcgcggccaggtattggaacaagcccatcgaagatctctcgccagtg
aaccccgacttggatagtctagcagatctccccaaagctcctgccgattctctctactgg
catcgacagttggatgcttctacatccgcgcttacgaagctcggtgttgggcgtctagcc
accactgcggttaaaaattctatccaggctcacatcgactcccttatcagcaactcaagc
ttctccagcaaccccaccacccgtcaggctattctggaagccgcctcgagcattcttagc
gataagttctacagcaccagcgaccaagtggaaaattgtatcaaaccctataaattcgag
atcgaactcgagaaccaggagtggactaaggggcgtgatcacgtcggtggcgtgcttaag
aaggagcttcaggattgtgagagagctttgaaaaccctcgaggatagtgtcggtggaaaa
cgaaagatcaaagacgttatgacctacgttgataaggcccgcaagggcgaagttgttgtt
gaaggcgataaccgtagcggcgccggtggttttagcgctgctcttctgagcaaggggcgg
gaggctgttttcctgcgtgacagagcggacattatcaagatgcggctgcttgcagtcaaa
tccaagcagtgtgctgaccccaagaacaagtactactgccccgaggttttccttgatgct
gctgctaccaagatggcgtccactgctgtccttttcctgaacgtggagctcctcacggaa
ttttattatagctttcctcgggagctggatcgccgccttggtcgtcagcacctatctgac
gacgagatcgagaaattcgccaaggaagatcctaaaatccgtcggcatctggaggtcatt
cgccggaaggaattgcttgagctggttctcgagaaaatggagagcctccggcagctcgac
ggccgcgaacgaacacacgctaacgccagaagagaccgtcagcaaggtcgatggggctta
ttctaa
>Fp81
atgagtggactactcgccgctgggttgcggcctctcccacgcagggctacggtccttccc
gtcagacatctgcatctacatcgtcaatccacaggtggcctcctccaagctgatgctgcg
attcgagcgacacgaaaacgaatgtggcaaggcggaaacaatgcttttcacaatgccgtc
actacaaggaatgcctcctttgctagattcttacctaaacttatggtcaagtttttaaga
gtaccggcaatgtttggcggtgtagccatcggtgcttttgcctgggtccaataccaagca
gctcaggccggcacattcgcggtgaacctattcaacacaaccacagataccatttcgggc
gcagcttcgagcttatttggcggtgccaaggacatagctgatcaagtaaatcgaggatgg
gaatctacgaaagagaaagccgaactgcccgattgggtcaaacaaatcctaaaacttcag
gaagatgttggtacaggtggttcaggcggttcaggcggttcaggcggtggcgagccgaag
cagagcaaggttggcgccgcagctgctgttggtgctacagctgctgcttatggctacgac
cagtctgacgatgaggaccctcgaaatgtcgaacaggtggctaaggacgaccagatgatg
cttctaactaagaaaatgatcgagattcgaaccattctccagaaggtcggacagtctagc
accttgacccttccctccatcgtggttataggatcccagtcctctggaaagagctccgtc
ttggaggctattgttggtcacgaatttcttccaaagggttccaacatggttacaaggagg
ccaattgagctgactctcgtcaacacgccatctgctaaggaggagtatggcgagtttccc
gaccttggactgagacatatcaccgacttctcgtcaattcagcggactctgaccgaactc
aaccttgccgtccccgatagtcagtgtgtctccgatgacccaattcacctaaccgtatac
tccccgaacgtacccgacctgtcacttatcgatcttcccggatacattcaggtcgtagga
caaaaccagcccctggaactaaagcaaaaaatttccgagctttgtgacaagtatattcag
cctcccaatgtcatccttgccatctccgctgccgatgtggatttagcaaactcgactgcc
ctccgcgcgtctcgcagagttgaccctaggggtgagcgaacaatcggtgtggttaccaag
atggacttggtcgatcctgtccgtggagcaaacatcttgaatgatcaacagtaccccttg
agactgggatatgtgggcgtgatttccaaggcgcctcaaaaccaaggattattcaagatg
ggcaacactaaccgacttgcccagatcaacaaacaagagaagactttctttgacgctcat
cctagggaattcggtcccggggctgaagtcaatgttggaaccaagacgctccgcaagaag
cttatgcatgtcctagaacagacaatgtctggaagcctacaaagcaccagtgatgctatt
cgacaagagcttgaggaggctacatatgagttcaaggttcaatataacgaccgacctctt
tcggccgaatcgtatcttgcagagagcttggatgccttcaagcactctttcaagcagttt
gctgaggagttcggacgtcctcagatgcacgagctcctgaagcaggaactggaccagaag
gtccttgacttgctcgcggccaggtattggaacaagcccatcgaagatctctcgccagtg
aaccccgacttggatagtctggcagatctccccaaagctcctgccgattctctctactgg
catcgacagttggatgcttctacatccgcgcttacgaagctcggtgttgggcgtctagcc
accactgcggttaaaaattctatccaggctcacatcgactcccttatcagcaactcgagc
ttctccagcaaccccaccacccgtcaggctattctggaagccgcctcgagcattcttagc
gataagttctacagcaccagcgaccaagtggaaaactgtatcaaaccctataaattcgag
atcgaactcgagaaccaggagtggactaaggggcgtgatcacgtcggtggcgtgcttaag
aaggagcttcaggattgtgagagagctttgaaaaccctcgaggatagtgtcggtggaaaa
cgaaagatcaaagacgttatgacctacgttgataaggcccgcaagggcgaagttgttgtt
gaaggcgataaccgtagcggcgccggtggttttagcgctgctcttctgagcaaggggcgg
gaggctgttttcctgcgtgacagagcggacattatcaagatgcggctgcttgcagtcaaa
tccaagcagtgtgctgaccccaagaacaagtactactgccccgaggttttccttgatgct
gctgctaccaagatggcgtccactgctgtccttttcctgaacgtggagctcctcacggaa
ttttattacagctttcctcgggagctggatcgccgccttggtcgtcagcacctatctgac
gacgagatcgagaaattcgcaaaggaagatcctaaaatccgtcggcatctggaggtcatt
cgccggaaggaattgcttgagctggttctcgagaaaatggagagcctacggcagctcgac
ggccgcgaacgaacacacgctaacgccagaagagaccgtcagcaaggtcgatggggcttg
ttctaa
>Fp84
atgagtggactactcgccgctgggttgcggcctctcccacgcagggctacggtccttccc
gtcagacatctgcatctacatcgtcaatccacaggtggcctcctccaagctgatgctgcg
attcgagcgacacgaaaacgaatgtggcaaggcggaaacaatgcttttcacaatgccgtc
actacaaggaatgcctcctttgctagattcttacctaaacttatggtcaagtttctaaga
gtaccggcaatgtttggcggtgtagccatcggtgcttttgcctgggtccaataccaagca
gctcaggccggcacattcgcggtgaacctattcaacacaaccacagataccatttcgggc
gcagcttcgagcttatttggcggtgccaaggacatagctgatcaagtaaatcgaggatgg
gaatctacgaaagagaaagccgaactgcccgattgggtcaaacaaatcctaaaacttcag
gaagatgttggtacaggtggttcaggcggttcaggcggttcaggcggtggcgagccgaag
cagagcaaggttggcgccgcagctgctgttggtgctacagctgctgcttatggctacgac
cagtctgacgatgaggaccctcgaaatgtcgaacaggtggctaaggacgaccagatgatg
cttctaactaagaaaatgatcgagattcgaaccattctccagaaggtcggacagtctagc
accttgacccttccctccatcgtggttataggatcccagtcctctggaaagagctccgtc
ttggaggctattgttggtcacgaatttcttccaaagggttccaacatggttacaaggagg
ccaattgagctgactctcgtcaacacgccatctgctaaggaggagtatggcgagtttccc
gaccttggactgagacatatcaccgacttctcgtcaattcagcggactctgaccgaactc
aaccttgccgtccccgatagtcagtgtgtctccgatgacccaattcacctaaccgtatac
tccccgaacgtacccgacctgtcacttatcgatcttcccggatacattcaggtcgtagga
caaaaccagcccctggaactaaagcaaaaaatttccgagctttgtgacaagtatattcag
cctcccaatgtcatccttgccatctccgctgccgatgtggatttagcaaactcgactgcc
ctccgcgcgtctcgcagagttgaccctaggggtgagcgaacaatcggtgtggttaccaag
atggacttggtcgatcctgtccgtggagcaaacatcttgaatgatcaacagtaccccttg
agactgggatatgtgggcgtgatttccaaggcgcctcaaaaccaaggattattcaagatg
ggcaacactaaccgacttgcccagatcaacaaacaagagaagactttctttgacgctcat
cctagggaattcggtcccggggctgaagtcaatgttggaaccaagacgctccgcaagaag
cttatgcatgtcctagaacagacaatgtctggaagcctacaaagcaccagtgatgctatt
cgacaagagcttgaggaggctacatatgagttcaaggttcaatataacgaccgacctctt
tcggccgaatcgtatcttgcagagagcttggatgccttcaagcactctttcaagcagttt
gctgaggagttcggacgtcctcagatgcacgagctcctgaagcaggaactggaccagaag
gtccttgacttgctcgcggccaggtattggaacaagcccatcgaagatctctcgccagtg
aaccccgacttggatagtctggcagatctccccaaagctcctgccgattctctctactgg
catcgacagttggatgcttctacatccgcgcttacgaagctcggtgttgggcgtctagcc
accactgcggttaaaaattctatccaggctcacatcgactcccttatcagcaactcgagc
ttctccagcaaccccaccacccgtcaggctattctggaagccgcctcgagcattcttagc
gataagttctacagcaccagcgaccaagtggaaaactgtatcaaaccctataaattcgag
atcgaactcgagaaccaggagtggactaaggggcgtgatcacgtcggtggcgtgcttaag
aaggagcttcaggattgtgagagagctttgaaaaccctcgaggatagtgtcggtggaaaa
cgaaagatcaaagacgttatgacctacgttgataaggcccgcaagggcgaagttgttgtt
gaaggcgataaccgtagcggcgccggtggttttagcgctgctcttctgagcaaggggcgg
gaggctgttttcctgcgtgacagagcggacattatcaagatgcggctgcttgcagtcaaa
tccaagcagtgtgctgaccccaagaacaagtactactgccccgaggttttccttgatgct
gctgctaccaagatggcgtccactgctgtccttttcctgaacgtggagctcctcacggaa
ttttattacagctttcctcgggagctggatcgccgccttggtcgtcagcacctatctgac
gacgagatcgagaaattcgcaaaggaagatcctaaaatccgtcggcatctggaggtcatt
cgccggaaggaattgcttgagctggttctcgagaaaatggagagcctacggcagctcgac
ggccgcgaacgaacacacgctaacgccagaagagaccgtcagcaaggtcgatggggcttg
ttctaa
>Fp86
atgagtggactactcgccgctgggttacggcctctcccacgcagggctacggtccttccc
gtcagacatctgcatctacatcgtcaatccacaggtggcctcctccaagctgatgctgcg
attcgagcgacacgaaaacgaatgtggcaaggcggaaacaatgcttttcacaatgccgtc
actacaaggaatgcctcctttgctagattcttacctaaacttatggtcaagtttctaaga
gtaccggcaatgtttggcggtgtggccatcggtgcttttgcctgggtccaataccaagca
gctcaggccggcacattcgcggtgaacctattcaacacaaccacagataccatttcgggc
gcagcttcgagcttatttggcggtgccaaggacatagctgatcaagtaaatcgaggatgg
gaatctacgaaagaaaaggccgaactgcccgactgggtcaaacaaatcctaaaacttcag
gaagatgttggtacaggt---------ggttcaggcggttcaggcggtggcgagccaaag
cagagcaaggttggcgccgcagctgctgttggtgctacagctgctgcttatggctacgac
cagtctgacgatgaggaccctcgaaatgtcgaacaggtggctaaggacgaccagatgatg
cttctaactaagaaaatgatcgagattcgaaccattctccagaaggtcggacagtctagc
accttgacccttccctccatcgtggttataggatcccagtcctctggaaagagctccgtc
ttggaggctattgttggtcacgaatttcttccaaagggttccaacatggttacaaggagg
ccaattgagctgactctcgtcaacacgccatctgctaaggaggagtatggcgagtttccc
gaccttggactgagacatatcaccgacttctcgtcaattcagcggactctgaccgaactc
aaccttgccgtccccgatagtcagtgtgtctccgatgacccaattcatctaaccgtctac
tccccgaacgtgcccgacctgtcacttatcgatcttcccgggtacattcaggtcgtagga
caaaaccagcccctggaactaaagcaaaaaatttccgagctttgtgacaagtatattcag
cctcccaatgtcatccttgccatctccgctgccgatgtggatttagcaaactcgactgcc
ctccgcgcgtctcgcagggttgaccctaggggtgagcgaacaatcggtgtggttaccaag
atggacttggtcgatcctgtccgtggagcaaacatcttgaatgatcaacagtaccccttg
agactgggatatgtgggcgtgatttccaaggcgcctcaaaaccaaggattattcaagatg
ggcaacactaaccgacttgcccagattaacaaacaagagaagactttctttgacgctcat
cctagggaattcggtccgggggctgaagtcaatgttggaaccaagacgctccgcaagaag
cttatgcatgtcctagaacagacaatgtctggaagcctacaaagcaccagtgatgctatt
cgacaagagcttgaggaggccacatatgagttcaaggttcaatataacgaccgacctctt
tcggccgaatcatatcttgcagagagcttggatgccttcaagcactctttcaagcagttt
gctgaggagttcggacgtcctcagatgcacgagctcctgaagcaggaactggaccagaag
gtccttgacttgctcgcggccaggtattggaacaagcccatcgaagatctctcgccagtg
aaccccgacttggatagtctagcagatctccccaaagctcctgccgattctctctactgg
catcgacagttggatgcttctacatccgcgcttacgaagctcggtgttgggcgtctagcc
accactgcggttaaaaattctatccaggctcacatcgactcccttatcagcaactcaagc
ttctccagcaaccccaccacccgtcaggctattctggaagccgcctcgagcattcttagc
gataagttctacagcaccagcgaccaagtggaaaattgtatcaaaccctataaattcgag
atcgaactcgagaaccaggagtggactaaggggcgtgatcacgtcggtggcgtgcttaag
aaggagcttcaggattgtgagagagctttgaaaaccctcgaggatagtgtcggtggaaaa
cgaaagatcaaagacgttatgacctacgttgataaggcccgcaagggcgaagttgttgtt
gaaggcgataaccgtagcggcgccggtggttttagcgctgctcttctgagcaaggggcgg
gaggctgttttcctgcgtgacagagcggacattatcaagatgcggctgcttgcagtcaaa
tccaagcagtgtgctgaccccaagaacaagtactactgccccgaggttttccttgatgct
gctgctaccaagatggcgtccactgctgtccttttcctgaacgtggagctcctcacggaa
ttttattatagctttcctcgggagctggatcgccgccttggtcgtcagcacctatctgac
gacgagatcgagaaattcgccaaggaagatcctaaaatccgtcggcatctggaggtcatt
cgccggaaggaattgcttgagctggttctcgagaaaatggagagcctccggcagctcgac
ggccgcgaacgaacacacgctaacgccagaagagaccgtcagcaaggtcgatggggctta
ttctaa
>Fvenenatum.busco
atgagtggactactcgccgctgggttgcggcctcttccacgcaggactacggtccttccc
gtcagacacttgcatctacatcgtcaatctacgggtggcctcctccaagctgatgctgcg
attcgagcgacacgaaaacgaatgtggcaaggcggaaacaatgcttttcacaatgctgtc
actacaaggaatgcctcctttgctagattcttgcctaaacttatggtcaagtttctgagg
gtgccggcaatgtttggcggtgtggccatcggtgcttttgcctgggttcaataccaagca
gctcaggccggcacattcgcggtgaatctattcaacacaaccacagataccgtttcgagc
gcagcttcgagcttatttggcggtgccaaggacatagctgatcaagtaaatcgaggatgg
gaatctacgaaagagaaagccgaactacccgattgggtcaaacaaatcctaaaacttcaa
gaagatgttggtactggc---------ggttcaggcggttcaggcggtggcgagccgaag
cagagcaaggttggtgccgcagctgctgtgggtgctacagctgctgcttatggctacgac
cagtcggacgatgaggatcctcgaaatgtcgaacaggtggctaaggacgaccagatgatg
cttctaaccaagaagatgatcgagattcgaactattctccaaaaggttggacagtccagc
accttgactcttccctccattgtggttataggatcccagtcttcgggaaagagctccgtc
ttggaggccattgttggtcacgaatttctcccaaagggttccaacatggttacaaggagg
ccaattgagctgactctcgtcaacacgccatctgctaaggaggagtatggcgagtttccc
gacctaggactgagacatatcaccgacttttcatcaattcagcggactctaaccgaactc
aaccttgccgtccccgatagccagtgtgtctctgacgacccaattcatctaaccgtctac
tccccgaacgtgcccgacctgtcacttatcgatcttcccggatacatccaagttgtagga
caaaaccaacccctggaattaaagcagaaaatttccgagctttgtgataagtacattcag
cctcctaatgtcatccttgccatctctgctgccgatgtggatttagcaaactcgactgct
ctccgcgcgtctcgcagggttgaccctaggggtgagcgaacaatcggtgtggttactaag
atggacttggtcgatcctgtccgtggggcaaacatcttgaatgatcaacagtaccccttg
aggctggggtatgtgggcgtgatttccaaggcgcctcaaaaccaaggactattcaagatg
ggcaacaccaatcggcttgcccaaattaacaaacaagagaagaccttctttgacgcccac
cccagggaattcggtcctggagctgaagtcaatgttggaaccaagacgctccgcaagaag
cttatgcatgtcttagaacagacaatgtctggaagcctacaaagcaccagtgatgctatt
cgacaagagcttgaggaggccacatacgagtttaaggttcaatataacgaccgcccgctt
tcggccgaatcttatcttgcagagagtttggattccttcaagcactctttcaagcagttt
gccgaggagtttggacgtcctcagatgcacgagcttctgaagcaggaactggaccagaag
gtccttgacttgctcgcggccaggtattggaacaagcccatcgaagatctctcgccagtg
aatcccgacttggacaatctagcagatctaccgaaagctcctgccgattctctttactgg
caccgacagttggatgcttctacatccgcgcttacgaagctcggtgttgggcgtttggcc
accactgcggttgcctcttctatacaggctcacatcgactccctcatcagcaattccagc
ttctccagcaaccctaccacccgtcaggctatcttggaagccgcctcgagcattcttagc
gataagttttacagcaccagcgaccaagtggaaaactgcatcaaaccctataaattcgag
atcgaactcgagaaccaggagtggactaagggacgtgatcacgtgggtgctgtgcttaag
aaggagctccaggactgcgagagagccttgaaaaacctcgaggatagtgtcggcggaaga
cgaaaaatcaaagatgtcatgacctacgtcgataaggcccgtaagggtgaggtcgtggtt
gagggcgataaccgtagcggcgccggtggcttcagcgctgctcttctgagcaagggatgt
gaggctgttttcctacgtgacagagccgatatcatcaagatgcgcctgcttgcagtcaaa
tccaagcagtgtgctgaccccaagaacaagtactactgccctgaggttttccttgatgcc
gctgcgacgaagatggcgtccactgctgttcttttcctgaacgtggagctcctcacagag
ttttattatagctttcctagggagctggatcgtcgtcttggtcgccagcacctatctgac
gacgagatcgagaaattcgctaaggaagatcccaagatccgtcggcatctggaggtcatt
cgccgcaaggaattgcttgagctggttctcgagaaaatggagagcctgaggcagctcgac
ggccgtgaacgaacaaacgctaacgccagacgagaccgtaagcaaggtcgttggggccta
ttctaa
