# Supplementary material for: Apicidin biosynthesis is linked to accessory chromosomes in Fusarium poae isolates
Source: BMC Genomics. 2021 Aug 4;22:591. doi: 10.1186/s12864-021-07617-y (PMC8340494; doi:10.1186/s12864-021-07617-y)
Supplement: Supplementary file 17 — Additional file 17. Compressed folder containing alignments for each of the 4141 orthologs used in BUSCO analysis. [file 12864_2021_7617_MOESM17_ESM.zip › Fven2_nt_MAFFT/36858at5125_nt.mafft.fasta]

>Fp105
atgcgaccaccaagatgcctcttccccgccgcggagatcctcctcaaggctcctccaagc
agacggtgcatgtcctctgccgcagccttccaaccgcccagaatagtcgctaccataccc
tggaagagctcttcgttttttctatcgaatagactgtttgatcgatcaacatgcctcgat
ttcgtcgtactgcgccgcgccaatggcattcgctcgacctctgcctctgcttccaccaca
tccgactcgacattatcttcctcccctacggcgaatcatcctacctctacgtatacagaa
cataaagtttctcctcatcgtaaacgacaagctcaacgtcgcgaaaaagcagcagccgaa
gccgcagcagccgctgctcgaggcgaaaagccgcttcctcccgatgcatcctctttactc
gcagctcacgctgcttcgcaaaccagtcctttacgccgtcatctctccgcatgcctgtcg
ctcgccaagccccgattgactatgcttgttgttcttaccgccatggcgacatacgcttta
tacccagtacctgaaatgctctcgccgagcactaccgagacgccgagtttgagtccttta
acattattatttctcacgattggcaccacgttatgctcagctagcgccaatgccttgaac
atgctttacgaaccctcaacagacgccaaaatgactcgaactcgaaaccgacctctggtg
cgaaatctcatctccaagcgaagcgcagttttgttcgccattctatctggattcgttgga
acgggcgctttatactttggcgttaaccctaccgtttccggactaggttttgccaatatt
gttatttacgccgggatgtatacacctctcaaggctgtcacggccttcaatacctggatt
ggcgctgtggtaggtggtattcctcccctgatgggctgggctgcggctgctggtgaaaca
gcaaccaaggacggctcatggcgtgagttgctatttgctagcgatggatcctctattggc
ggttgggtaatggccggcctcctattcgcatggcagttcccccacttcatggctctcagc
tggccaatccgtgaggaatacaagaaagccggtcttcgcatgctagcgtggacgaatccc
gctcgcaacggtcgtgtcgctctgcgatacagcttcgttttcatcccactctgtttgtct
ctttgcgctgcaggagtaacagagtggtcattcgccgttaccagcttcccaatcaacgcc
tggctcattcgagagtccgtgcgcttttggcggtacgagggcaacaaaggaagcgcaaga
ggtcttttctgggcctctgtttggcatcttcccggtgtcatgatccttgctctattacac
aagaagggaatgtggagcagggtctggagaagcgtgtttggtgaggaagaaggagagtgg
gaggaggaagagctcaacgagatgatgagcatggccgtggtaaacacgaacagccatgca
caaaaccagaaaccagtgcgatga
>Fp108
atgcgaccaccaagatgcctcttccccgccgcggagatcctcctcaaggctcctccaagc
agacggtgcatgtcctctgccgcagccttccaaccgcccagaatagtcgctaccataccc
tggaagagctcttcgttttttctatcgaatagactgtttgatcgatcaacatgcctcgat
ttcgtcgtactgcgccgcgccaatggcattcgctcgacctctgcctctgcttccaccaca
tccgactcgacattatcttcctcccctacggcgaatcatcctacctctacgtatacagaa
cataaagtttctcctcatcgtaaacgacaagctcaacgtcgcgaaaaagcagcagccgaa
gccgcagcagccgctgctcgaggcgaaaagccgcttcctcccgatgcatcctctttactc
gcagctcacgctgcttcgcaaaccagtcctttacgccgtcatctctccgcatgcctgtcg
ctcgccaagccccgattgactatgcttgttgttcttaccgccatggcgacatacgcttta
tacccagtacctgaaatgctctcgccgagcactaccgagacgccgagtttgagtccttta
acattattatttctcacgattggcaccacgttatgctcagctagcgccaatgccttgaac
atgctttacgaaccctcaacagacgccaaaatgactcgaactcgaaaccgacctctggtg
cgaaatctcatctccaagcgaagcgcagttttgttcgccattctatctggattcgttgga
acgggcgctttatactttggcgttaaccctaccgtttccggactaggttttgccaatatt
gttatttacgccgggatgtatacacctctcaaggctgtcacggccttcaatacctggatt
ggcgctgtggtaggtggtattcctcccctgatgggctgggctgcggctgctggtgaaaca
gcaaccaaggacggctcatggcgtgagttgctatttgctagcgatggatcctctattggc
ggttgggtaatggccggcctcctattcgcatggcagttcccccacttcatggctctcagc
tggccaatccgtgaggaatacaagaaagccggtcttcgcatgctagcgtggacgaatccc
gctcgcaacggtcgtgtcgctctgcgatacagcttcgttttcatcccactctgtttgtct
ctttgcgctgcaggagtaacagagtggtcattcgccgttaccagcttcccaatcaacgcc
tggctcattcgagagtccgtgcgcttttggcggtacgagggcaacaaaggaagcgcaaga
ggtcttttctgggcctctgtttggcatcttcccggtgtcatgatccttgctctattacac
aagaagggaatgtggagcagggtctggagaagcgtgtttggtgaggaagaaggagagtgg
gaggaggaagagctcaacgagatgatgagcatggccgtggtaaacacgaacagccatgca
caaaaccagaaaccagtgcgatga
>Fp118
atgcgaccaccaagatgcctcgtccccgccgcggagatcctcctcaaggctcctccaagc
agacggtgcatgtcctctgccgcagccttccaaccgcccagaatagtcgctaccataccc
tggaagagctcttcgttttttctatcgaatagactgtttgatcgatcaacatgcctcgat
ttcgtcgtactgcgccgtgccaatggcattcgctcgacctctgcctctgcttccaccaca
tccgactcgacattatcttcctcccctacggcgaatcatcctacctctacgtatacagaa
cataaagtttctcctcatcgtaaacgacaagctcaacgtcgcgaaaaagcagcagccgaa
gccgcagcagccgctgctcgaggcgaaaagccgcttcctcccgatgcatcctctttactc
gcagctcacgctgcttcgcaaaccagtcctttacgccgtcatctctccgcatgcctgtcg
ctcgccaagccccgattgactatgcttgttgttcttaccgccatggcgacatacgcttta
tacccagtacctgaaatgctctcgccgagcactaccgagacgccgagtttgagtccttta
acattattatttctcacgattggcaccacgttatgctcagctagcgccaatgccttgaac
atgctttacgaaccctcaacagacgccaaaatgactcgaactcgaaaccgacctctggtg
cgaaatctcatctccaagcgaagcgcagttttgttcgccattctatctggattcgttgga
acgggcgctttatactttggcgttaaccctaccgtttccggactaggttttgccaatatt
gttatttacgccgggatgtatacacctctcaaggctgtcacggccttcaatacctggatt
ggcgctgtggtaggtggtattcctcccctgatgggctgggctgcggctgctggtgaaaca
gcaaccaaggacggctcatggcgtgagttgctatttgctagcgatggatcctctattggc
ggttgggtaatggccggcctcctattcgcatggcagttcccccacttcatggctctcagc
tggccaatccgtgaggaatacaagaaagccggtcttcgcatgctagcgtggacgaatccc
gctcgcaacggtcgtgtcgctctgcgatacagcttcgttttcatcccactctgtttgtct
ctttgcgctgcaggagtaacagagtggtcattcgcagttaccagcttcccaatcaacgcc
tggctcattcgagagtccgtgcgcttttggcggtacgagggcaacaaaggaagcgcaaga
ggtcttttctgggcctctgtttggcatcttcccggtgtcatgatccttgctctattacac
aagaagggaatgtggagcagggtctggagaagcgtgtttggtgaggaagaaggagagtgg
gaggaggaagagctcaacgagatgatgagcatggccgtggtaaacacgaacagccatgca
caaaaccagaaaccagtgcgatga
>Fp122
atgcgaccaccaagatgcctcgtccccgccgcggagatcctcctcaaggctcctccaagc
agacggtgcatgtcctctgccgcagccttccaaccgcccagaatagtcgctaccataccc
tggaagagctcttcgttttttctatcgaatagactgtttgatcgatcaacatgcctcgat
ttcgtcgtactgcgccgtgccaatggcattcgctcgacctctgcctctgcttccaccaca
tccgactcgacattatcttcctcccctacggcgaatcatcctacctctacgtatacagaa
cataaagtttctcctcatcgtaaacgacaagctcaacgtcgcgaaaaagcagcagccgaa
gccgcagcagccgctgctcgaggcgaaaagccgcttcctcccgatgcatcctctttactc
gcagctcacgctgcttcgcaaaccagtcctttacgccgtcatctctccgcatgcctgtcg
ctcgccaagccccgattgactatgcttgttgttcttaccgccatggcgacatacgcttta
tacccagtacctgaaatgctctcgccgagcactaccgagacgccgagtttgagtccttta
acattattatttctcacgattggcaccacgttatgctcagctagcgccaatgccttgaac
atgctttacgaaccctcaacagacgccaaaatgactcgaactcgaaaccgacctctggtg
cgaaatctcatctccaagcgaagcgcagttttgttcgccattctatctggattcgttgga
acgggcgctttatactttggcgttaaccctaccgtttccggactaggttttgccaatatt
gttatttacgccgggatgtatacacctctcaaggctgtcacggccttcaatacctggatt
ggcgctgtggtaggtggtattcctcccctgatgggctgggctgcggctgctggtgaaaca
gcaaccaaggacggctcatggcgtgagttgctatttgctagcgatggatcctctattggc
ggttgggtaatggccggcctcctattcgcatggcagttcccccacttcatggctctcagc
tggccaatccgtgaggaatacaagaaagccggtcttcgcatgctagcgtggacgaatccc
gctcgcaacggtcgtgtcgctctgcgatacagcttcgttttcatcccactctgtttgtct
ctttgcgctgcaggagtaacagagtggtcattcgcagttaccagcttcccaatcaacgcc
tggctcattcgagagtccgtgcgcttttggcggtacgagggcaacaaaggaagcgcaaga
ggtcttttctgggcctctgtttggcatcttcccggtgtcatgatccttgctctattacac
aagaagggaatgtggagcagggtctggagaagcgtgtttggtgaggaagaaggagagtgg
gaggaggaagagctcaacgagatgatgagcatggccgtggtaaacacgaacagccatgca
caaaaccagaaaccagtgcgatga
>Fp125
atgcgaccaccaagatgcctcttccccgccgcggagatcctcctcaaggctcctccaagc
agacggtgcatgtcctctgccgcagccttccaaccgcccagaatagtcgctaccataccc
tggaagagctcttcgttttttctatcgaatagactgtttgatcgatcaacatgcctcgat
ttcgtcgtactgcgccgtgccaatggcattcgctcgacctctgcctctgcttccaccaca
tccgactcgacattatcttcctcccctacggcgaatcatcctacctctacgtatacggaa
cataaagtttctcctcatcgtaaacgacaagctcaacgtcgcgaaaaagcagcagccgaa
gccgcagcagccgctgctcgaggcgaaaagccgcttcctcccgatgcatcctctttactc
gcagctcacgctgcttcgcaaaccagtcctttacgccgtcatctctccgcatgcctgtcg
ctcgccaagccccgattgactatgcttgttgttcttaccgccatggcgacatacgcttta
tacccagtacctgaaatgctctcgccgagcactaccgagacgccgagtttgagtccttta
acattattatttctcacgattggcaccacgttatgctcagctagcgccaatgccttgaac
atgctttacgaaccctcaacagacgccaaaatgactcgaactcgaaaccgacctctggtg
cgaaatctcatctccaagcgaagcgcagttttgttcgccattctatctggattcgttgga
acgggcgctttatactttggcgttaaccctaccgtttccggactaggttttgccaatatt
gttatttacgccgggatgtatacacctctcaaggctgtcacggccttcaatacctggatt
ggcgctgtggtaggtggtattcctcccctgatgggctgggctgcggctgctggtgaaaca
gcaaccaaggacggctcatggcgtgagttgctatttgctagcgatggatcctctattggc
ggttgggtaatggccggcctcctattcgcatggcagttcccccacttcatggctctcagc
tggccaatccgtgaggaatacaagaaagccggtcttcgcatgctagcgtggacgaatccc
gctcgcaacggtcgtgtcgctctgcgatacagcttcgttttcatcccgctctgtttgtct
ctttgcgctgcaggagtaacagagtggtcattcgccgttaccagcttcccaatcaacgcc
tggctcattcgagagtccgtgcgcttttggcggtacgagggcaacaaaggaagcgcaaga
ggtcttttctgggcctctgtttggcatcttcccggtgtcatgatccttgctctattacac
aagaagggaatgtggagcagggtctggagaagcgtgtttggtgaggaagaaggagagtgg
gaggaggaagagctcaacgagatgatgagcatggccgtggtaaacacgaacagccatgca
caaaaccagaaaccagtgcgatga
>Fp13r
atgcgaccaccaagatgcctcttccccgccgcggagatcctcctcaaggctcctccaagc
agacggtgcatgtcctctgccgcagccttccaaccgcccagaatagtcgctaccataccc
tggaagagctcttcgttttttctatcgaatagactgtttgatcgatcaacatgcctcgat
ttcgtcgtactgcgccgtgccaatggcattcgctcgacctctgcctctgcttccaccaca
tccgactcgacattatcttcctcccctacggcgaatcatcctacctctacgtatacggaa
cataaagtttctcctcatcgtaaacgacaagctcaacgtcgcgaaaaagcagcagccgaa
gccgcagcagccgctgctcgaggcgaaaagccgcttcctcccgatgcatcctctttactc
gcagctcacgctgcttcgcaaaccagtcctttacgccgtcatctctccgcatgcctgtcg
ctcgccaagccccgattgactatgcttgttgttcttaccgccatggcgacatacgcttta
tacccagtacctgaaatgctctcgccgagcactaccgagacgccgagtttgagtccttta
acattattatttctcacgattggcaccacgttatgctcagctagcgccaatgccttgaac
atgctttacgaaccctcaacagacgccaaaatgactcgaactcgaaaccgacctctggtg
cgaaatctcatctccaagcgaagcgcagttttgttcgccattctatctggattcgttgga
acgggcgctttatactttggcgttaaccctaccgtttccggactaggttttgccaatatt
gttatttacgccgggatgtatacacctctcaaggctgtcacggccttcaatacctggatt
ggcgctgtggtaggtggtattcctcccctgatgggctgggctgcggctgctggtgaaaca
gcaaccaaggacggctcatggcgtgagttgctatttgctagcgatggatcctctattggc
ggttgggtaatggccggcctcctattcgcatggcagttcccccacttcatggctctcagc
tggccaatccgtgaggaatacaagaaagccggtcttcgcatgctagcgtggacgaatccc
gctcgcaacggtcgtgtcgctctgcgatacagcttcgttttcatcccgctctgtttgtct
ctttgcgctgcaggagtaacagagtggtcattcgccgttaccagcttcccaatcaacgcc
tggctcattcgagagtccgtgcgcttttggcggtacgagggcaacaaaggaagcgcaaga
ggtcttttctgggcctctgtttggcatcttcccggtgtcatgatccttgctctattacac
aagaagggaatgtggagcagggtctggagaagcgtgtttggtgaggaagaaggagagtgg
gaggaggaagagctcaacgagatgatgagcatggccgtggtaaacacgaacagccatgca
caaaaccagaaaccagtgcgatga
>Fp144
atgcgaccaccaagatgcctcttccccgccgcggagatcctcctcaaggctcctccaagc
agacggtgcatgtcctctgccgcagccttccaaccgcccagaatagtcgctaccataccc
tggaagagctcttcgttttttctatcgaatagactgtttgatcgatcaacatgcctcgat
ttcgtcgtactgcgccgcgccaatggcattcgctcgacctctgcctctgcttccaccaca
tccgactcgacattatcttcctcccctacggcgaatcatcctacctctacgtatacagaa
cataaagtttctcctcatcgtaaacgacaagctcaacgtcgcgaaaaagcagcagccgaa
gccgcagcagccgctgctcgaggcgaaaagccgcttcctcccgatgcatcctctttactc
gcagctcacgctgcttcgcaaaccagtcctttacgccgtcatctctccgcatgcctgtcg
ctcgccaagccccgattgactatgcttgttgttcttaccgccatggcgacatacgcttta
tacccagtacctgaaatgctctcgccgagcactaccgagacgccgagtttgagtccttta
acattattatttctcacgattggcaccacgttatgctcagctagcgccaatgccttgaac
atgctttacgaaccctcaacagacgccaaaatgactcgaactcgaaaccgacctctggtg
cgaaatctcatctccaagcgaagcgcagttttgttcgccattctatctggattcgttgga
acgggcgctttatactttggcgttaaccctaccgtttccggactaggttttgccaatatt
gttatttacgccgggatgtatacacctctcaaggctgtcacggccttcaatacctggatt
ggcgctgtggtaggtggtattcctcccctgatgggctgggctgcggctgctggtgaaaca
gcaaccaaggacggctcatggcgtgagttgctatttgctagcgatggatcctctattggc
ggttgggtaatggccggcctcctattcgcatggcagttcccccacttcatggctctcagc
tggccaatccgtgaggaatacaagaaagccggtcttcgcatgctagcgtggacgaatccc
gctcgcaacggtcgtgtcgctctgcgatacagcttcgttttcatcccactctgtttgtct
ctttgcgctgcaggagtaacagagtggtcattcgccgttaccagcttcccaatcaacgcc
tggctcattcgagagtccgtgcgcttttggcggtacgagggcaacaaaggaagcgcaaga
ggtcttttctgggcctctgtttggcatcttcccggtgtcatgatccttgctctattacac
aagaagggaatgtggagcagggtctggagaagcgtgtttggtgaggaagaaggagagtgg
gaggaggaagagctcaacgagatgatgagcatggccgtggtaaacacgaacagccatgca
caaaaccagaaaccagtgcgatga
>Fp146
atgcgaccaccaagatgcctcttccccgccgcggagatcctcctcaaggctcctccaagc
agacggtgcatgtcctctgccgcagccttccaaccgcccagaatagtcgctaccataccc
tggaagagctcttcgttttttctatcgaatagactgtttgatcgatcaacatgcctcgat
ttcgtcgtactgcgccgtgccaatggcattcgctcgacctctgcctctgcttccaccaca
tccgactcgacattatcttcctcccctacggcgaatcatcctacctctacgtatacggaa
cataaagtttctcctcatcgtaaacgacaagctcaacgtcgcgaaaaagcagcagccgaa
gccgcagcagccgctgctcgaggcgaaaagccgcttcctcccgatgcatcctctttactc
gcagctcacgctgcttcgcaaaccagtcctttacgccgtcatctctccgcatgcctgtcg
ctcgccaagccccgattgactatgcttgttgttcttaccgccatggcgacatacgcttta
tacccagtacctgaaatgctctcgccgagcactaccgagacgccgagtttgagtccttta
acattattatttctcacgattggcaccacgttatgctcagctagcgccaatgccttgaac
atgctttacgaaccctcaacagacgccaaaatgactcgaactcgaaaccgacctctggtg
cgaaatctcatctccaagcgaagcgcagttttgttcgccattctatctggattcgttgga
acgggcgctttatactttggcgttaaccctaccgtttccggactaggttttgccaatatt
gttatttacgccgggatgtatacacctctcaaggctgtcacggccttcaatacctggatt
ggcgctgtggtaggtggtattcctcccctgatgggctgggctgcggctgctggtgaaaca
gcaaccaaggacggctcatggcgtgagttgctatttgctagcgatggatcctctattggc
ggttgggtaatggccggcctcctattcgcatggcagttcccccacttcatggctctcagc
tggccaatccgtgaggaatacaagaaagccggtcttcgcatgctagcgtggacgaatccc
gctcgcaacggtcgtgtcgctctgcgatacagcttcgttttcatcccgctctgtttgtct
ctttgcgctgcaggagtaacagagtggtcattcgccgttaccagcttcccaatcaacgcc
tggctcattcgagagtccgtgcgcttttggcggtacgagggcaacaaaggaagcgcaaga
ggtcttttctgggcctctgtttggcatcttcccggtgtcatgatccttgctctattacac
aagaagggaatgtggagcagggtctggagaagcgtgtttggtgaggaagaaggagagtgg
gaggaggaagagctcaacgagatgatgagcatggccgtggtaaacacgaacagccatgca
caaaaccagaaaccagtgcgatga
>Fp155
atgcgaccaccaagatgcctcgtccccgccgcggagatcctcctcaaggctcctccaagc
agacggtgcatgtcctctgccgcagccttccaaccgcccagaatagtcgctaccataccc
tggaagagctcttcgttttttctatcgaatagactgtttgatcgatcaacatgcctcgat
ttcgtcgtactgcgccgtgccaatggcattcgctcgacctctgcctctgcttccaccaca
tccgactcgacattatcttcctcccctacggcgaatcatcctacctctacgtatacagaa
cataaagtttctcctcatcgtaaacgacaagctcaacgtcgcgaaaaagcagcagccgaa
gccgcagcagccgctgctcgaggcgaaaagccgcttcctcccgatgcatcctctttactc
gcagctcacgctgcttcgcaaaccagtcctttacgccgtcatctctccgcatgcctgtcg
ctcgccaagccccgattgactatgcttgttgttcttaccgccatggcgacatacgcttta
tacccagtacctgaaatgctctcgccgagcactaccgagacgccgagtttgagtccttta
acattattatttctcacgattggcaccacgttatgctcagctagcgccaatgccttgaac
atgctttacgaaccctcaacagacgccaaaatgactcgaactcgaaaccgacctctggtg
cgaaatctcatctccaagcgaagcgcagttttgttcgccattctatctggattcgttgga
acgggcgctttatactttggcgttaaccctaccgtttccggactaggttttgccaatatt
gttatttacgccgggatgtatacacctctcaaggctgtcacggccttcaatacctggatt
ggcgctgtggtaggtggtattcctcccctgatgggctgggctgcggctgctggtgaaaca
gcaaccaaggacggctcatggcgtgagttgctatttgctagcgatggatcctctattggc
ggttgggtaatggccggcctcctattcgcatggcagttcccccacttcatggctctcagc
tggccaatccgtgaggaatacaagaaagccggtcttcgcatgctagcgtggacgaatccc
gctcgcaacggtcgtgtcgctctgcgatacagcttcgttttcatcccactctgtttgtct
ctttgcgctgcaggagtaacagagtggtcattcgcagttaccagcttcccaatcaacgcc
tggctcattcgagagtccgtgcgcttttggcggtacgagggcaacaaaggaagcgcaaga
ggtcttttctgggcctctgtttggcatcttcccggtgtcatgatccttgctctattacac
aagaagggaatgtggagcagggtctggagaagcgtgtttggtgaggaagaaggagagtgg
gaggaggaagagctcaacgagatgatgagcatggccgtggtaaacacgaacagccatgca
caaaaccagaaaccagtgcgatga
>Fp157
atgcgaccaccaagatgcctcttccccgccgcggagatcctcctcaaggctcctccaagc
agacggtgcatgtcctctgccgcagccttccaaccgcccagaatagtcgctaccataccc
tggaagagctcttcgttttttctatcgaatagactgtttgatcgatcaacatgcctcgat
ttcgtcgtactgcgccgtgccaatggcattcgctcgacctctgcctctgcttccaccaca
tccgactcgacattatcttcctcccctacggcgaatcatcctacctctacgtatacggaa
cataaagtttctcctcatcgtaaacgacaagctcaacgtcgcgaaaaagcagcagccgaa
gccgcagcagccgctgctcgaggcgaaaagccgcttcctcccgatgcatcctctttactc
gcagctcacgctgcttcgcaaaccagtcctttacgccgtcatctctccgcatgcctgtcg
ctcgccaagccccgattgactatgcttgttgttcttaccgccatggcgacatacgcttta
tacccagtacctgaaatgctctcgccgagcactaccgagacgccgagtttgagtccttta
acattattatttctcacgattggcaccacgttatgctcagctagcgccaatgccttgaac
atgctttacgaaccctcaacagacgccaaaatgactcgaactcgaaaccgacctctggtg
cgaaatctcatctccaagcgaagcgcagttttgttcgccattctatctggattcgttgga
acgggcgctttatactttggcgttaaccctaccgtttccggactaggttttgccaatatt
gttatttacgccgggatgtatacacctctcaaggctgtcacggccttcaatacctggatt
ggcgctgtggtaggtggtattcctcccctgatgggctgggctgcggctgctggtgaaaca
gcaaccaaggacggctcatggcgtgagttgctatttgctagcgatggatcctctattggc
ggttgggtaatggccggcctcctattcgcatggcagttcccccacttcatggctctcagc
tggccaatccgtgaggaatacaagaaagccggtcttcgcatgctagcgtggacgaatccc
gctcgcaacggtcgtgtcgctctgcgatacagcttcgttttcatcccgctctgtttgtct
ctttgcgctgcaggagtaacagagtggtcattcgccgttaccagcttcccaatcaacgcc
tggctcattcgagagtccgtgcgcttttggcggtacgagggcaacaaaggaagcgcaaga
ggtcttttctgggcctctgtttggcatcttcccggtgtcatgatccttgctctattacac
aagaagggaatgtggagcagggtctggagaagcgtgtttggtgaggaagaaggagagtgg
gaggaggaagagctcaacgagatgatgagcatggccgtggtaaacacgaacagccatgca
caaaaccagaaaccagtgcgatga
>Fp16r
atgcgaccaccaagatgcctcttccccgccgcggagatcctcctcaaggctcctccaagc
agacggtgcatgtcctctgccgcagccttccaaccgcccagaatagtcgctaccataccc
tggaagagctcttcgttttttctatcgaatagactgtttgatcgatcaacatgcctcgat
ttcgtcgtactgcgccgtgccaatggcattcgctcgacctctgcctctgcttccaccaca
tccgactcgacattatcttcctcccctacggcgaatcatcctacctctacgtatacggaa
cataaagtttctcctcatcgtaaacgacaagctcaacgtcgcgaaaaagcagcagccgaa
gccgcagcagccgctgctcgaggcgaaaagccgcttcctcccgatgcatcctctttactc
gcagctcacgctgcttcgcaaaccagtcctttacgccgtcatctctccgcatgcctgtcg
ctcgccaagccccgattgactatgcttgttgttcttaccgccatggcgacatacgcttta
tacccagtacctgaaatgctctcgccgagcactaccgagacgccgagtttgagtccttta
acattattatttctcacgattggcaccacgttatgctcagctagcgccaatgccttgaac
atgctttacgaaccctcaacagacgccaaaatgactcgaactcgaaaccgacctctggtg
cgaaatctcatctccaagcgaagcgcagttttgttcgccattctatctggattcgttgga
acgggcgctttatactttggcgttaaccctaccgtttccggactaggttttgccaatatt
gttatttacgccgggatgtatacacctctcaaggctgtcacggccttcaatacctggatt
ggcgctgtggtaggtggtattcctcccctgatgggctgggctgcggctgctggtgaaaca
gcaaccaaggacggctcatggcgtgagttgctatttgctagcgatggatcctctattggc
ggttgggtaatggccggcctcctattcgcatggcagttcccccacttcatggctctcagc
tggccaatccgtgaggaatacaagaaagccggtcttcgcatgctagcgtggacgaatccc
gctcgcaacggtcgtgtcgctctgcgatacagcttcgttttcatcccgctctgtttgtct
ctttgcgctgcaggagtaacagagtggtcattcgccgttaccagcttcccaatcaacgcc
tggctcattcgagagtccgtgcgcttttggcggtacgagggcaacaaaggaagcgcaaga
ggtcttttctgggcctctgtttggcatcttcccggtgtcatgatccttgctctattacac
aagaagggaatgtggagcagggtctggagaagcgtgtttggtgaggaagaaggagagtgg
gaggaggaagagctcaacgagatgatgagcatggccgtggtaaacacgaacagccatgca
caaaaccagaaaccagtgcgatga
>Fp1r
atgcgaccaccaagatgcctcttccccgccgcggagatcctcctcaaggctcctccaagc
agacggtgcatgtcctctgccgcagccttccaaccgcccagaatagtcgctaccataccc
tggaagagctcttcgttttttctatcgaatagactgtttgatcgatcaacatgcctcgat
ttcgtcgtactgcgccgtgccaatggcattcgctcgacctctgcctctgcttccaccaca
tccgactcgacattatcttcctcccctacggcgaatcatcctacctctacgtatacggaa
cataaagtttctcctcatcgtaaacgacaagctcaacgtcgcgaaaaagcagcagccgaa
gccgcagcagccgctgctcgaggcgaaaagccgcttcctcccgatgcatcctctttactc
gcagctcacgctgcttcgcaaaccagtcctttacgccgtcatctctccgcatgcctgtcg
ctcgccaagccccgattgactatgcttgttgttcttaccgccatggcgacatacgcttta
tacccagtacctgaaatgctctcgccgagcactaccgagacgccgagtttgagtccttta
acattattatttctcacgattggcaccacgttatgctcagctagcgccaatgccttgaac
atgctttacgaaccctcaacagacgccaaaatgactcgaactcgaaaccgacctctggtg
cgaaatctcatctccaagcgaagcgcagttttgttcgccattctatctggattcgttgga
acgggcgctttatactttggcgttaaccctaccgtttccggactaggttttgccaatatt
gttatttacgccgggatgtatacacctctcaaggctgtcacggccttcaatacctggatt
ggcgctgtggtaggtggtattcctcccctgatgggctgggctgcggctgctggtgaaaca
gcaaccaaggacggctcatggcgtgagttgctatttgctagcgatggatcctctattggc
ggttgggtaatggccggcctcctattcgcatggcagttcccccacttcatggctctcagc
tggccaatccgtgaggaatacaagaaagccggtcttcgcatgctagcgtggacgaatccc
gctcgcaacggtcgtgtcgctctgcgatacagcttcgttttcatcccgctctgtttgtct
ctttgcgctgcaggagtaacagagtggtcattcgccgttaccagcttcccaatcaacgcc
tggctcattcgagagtccgtgcgcttttggcggtacgagggcaacaaaggaagcgcaaga
ggtcttttctgggcctctgtttggcatcttcccggtgtcatgatccttgctctattacac
aagaagggaatgtggagcagggtctggagaagcgtgtttggtgaggaagaaggagagtgg
gaggaggaagagctcaacgagatgatgagcatggccgtggtaaacacgaacagccatgca
caaaaccagaaaccagtgcgatga
>Fp21r
atgcgaccaccaagatgcctcttccccgccgcggagatcctcctcaaggctcctccaagc
agacggtgcatgtcctctgccgcagccttccaaccgcccagaatagtcgctaccataccc
tggaagagctcttcgttttttctatcgaatagactgtttgatcgatcaacatgcctcgat
ttcgtcgtactgcgccgtgccaatggcattcgctcgacctctgcctctgcttccaccaca
tccgactcgacattatcttcctcccctacggcgaatcatcctacctctacgtatacggaa
cataaagtttctcctcatcgtaaacgacaagctcaacgtcgcgaaaaagcagcagccgaa
gccgcagcagccgctgctcgaggcgaaaagccgcttcctcccgatgcatcctctttactc
gcagctcacgctgcttcgcaaaccagtcctttacgccgtcatctctccgcatgcctgtcg
ctcgccaagccccgattgactatgcttgttgttcttaccgccatggcgacatacgcttta
tacccagtacctgaaatgctctcgccgagcactaccgagacgccgagtttgagtccttta
acattattatttctcacgattggcaccacgttatgctcagctagcgccaatgccttgaac
atgctttacgaaccctcaacagacgccaaaatgactcgaactcgaaaccgacctctggtg
cgaaatctcatctccaagcgaagcgcagttttgttcgccattctatctggattcgttgga
acgggcgctttatactttggcgttaaccctaccgtttccggactaggttttgccaatatt
gttatttacgccgggatgtatacacctctcaaggctgtcacggccttcaatacctggatt
ggcgctgtggtaggtggtattcctcccctgatgggctgggctgcggctgctggtgaaaca
gcaaccaaggacggctcatggcgtgagttgctatttgctagcgatggatcctctattggc
ggttgggtaatggccggcctcctattcgcatggcagttcccccacttcatggctctcagc
tggccaatccgtgaggaatacaagaaagccggtcttcgcatgctagcgtggacgaatccc
gctcgcaacggtcgtgtcgctctgcgatacagcttcgttttcatcccgctctgtttgtct
ctttgcgctgcaggagtaacagagtggtcattcgccgttaccagcttcccaatcaacgcc
tggctcattcgagagtccgtgcgcttttggcggtacgagggcaacaaaggaagcgcaaga
ggtcttttctgggcctctgtttggcatcttcccggtgtcatgatccttgctctattacac
aagaagggaatgtggagcagggtctggagaagcgtgtttggtgaggaagaaggagagtgg
gaggaggaagagctcaacgagatgatgagcatggccgtggtaaacacgaacagccatgca
caaaaccagaaaccagtgcgatga
>Fp24r
atgcgaccaccaagatgcctcttccccgccgcggagatcctcctcaaggctcctccaagc
agacggtgcatgtcctctgccgcagccttccaaccgcccagaatagtcgctaccataccc
tggaagagctcttcgttttttctatcgaatagactgtttgatcgatcaacatgcctcgat
ttcgtcgtactgcgccgtgccaatggcattcgctcgacctctgcctctgcttccaccaca
tccgactcgacattatcttcctcccctacggcgaatcatcctacctctacgtatacggaa
cataaagtttctcctcatcgtaaacgacaagctcaacgtcgcgaaaaagcagcagccgaa
gccgcagcagccgctgctcgaggcgaaaagccgcttcctcccgatgcatcctctttactc
gcagctcacgctgcttcgcaaaccagtcctttacgccgtcatctctccgcatgcctgtcg
ctcgccaagccccgattgactatgcttgttgttcttaccgccatggcgacatacgcttta
tacccagtacctgaaatgctctcgccgagcactaccgagacgccgagtttgagtccttta
acattattatttctcacgattggcaccacgttatgctcagctagcgccaatgccttgaac
atgctttacgaaccctcaacagacgccaaaatgactcgaactcgaaaccgacctctggtg
cgaaatctcatctccaagcgaagcgcagttttgttcgccattctatctggattcgttgga
acgggcgctttatactttggcgttaaccctaccgtttccggactaggttttgccaatatt
gttatttacgccgggatgtatacacctctcaaggctgtcacggccttcaatacctggatt
ggcgctgtggtaggtggtattcctcccctgatgggctgggctgcggctgctggtgaaaca
gcaaccaaggacggctcatggcgtgagttgctatttgctagcgatggatcctctattggc
ggttgggtaatggccggcctcctattcgcatggcagttcccccacttcatggctctcagc
tggccaatccgtgaggaatacaagaaagccggtcttcgcatgctagcgtggacgaatccc
gctcgcaacggtcgtgtcgctctgcgatacagcttcgttttcatcccgctctgtttgtct
ctttgcgctgcaggagtaacagagtggtcattcgccgttaccagcttcccaatcaacgcc
tggctcattcgagagtccgtgcgcttttggcggtacgagggcaacaaaggaagcgcaaga
ggtcttttctgggcctctgtttggcatcttcccggtgtcatgatccttgctctattacac
aagaagggaatgtggagcagggtctggagaagcgtgtttggtgaggaagaaggagagtgg
gaggaggaagagctcaacgagatgatgagcatggccgtggtaaacacgaacagccatgca
caaaaccagaaaccagtgcgatga
>Fp2516
atgcgaccaccaagatgcctcgtccccgccgcggagatcctcctcaaggctcctccaagc
agacggtgcatgtcctctgccgcagccttccaaccgcccagaatagtcgctaccataccc
tggaagagctcttcgttttttctatcgaatagactgtttgatcgatcaacatgcctcgat
ttcgtcgtactgcgccgtgccaatggcattcgctcgacctctgcctctgcttccaccaca
tccgactcgacattatcttcctcccctacggcgaatcatcctacctctacgtatacagaa
cataaagtttctcctcatcgtaaacgacaagctcaacgtcgcgaaaaagcagcagccgaa
gccgcagcagccgctgctcgaggcgaaaagccgcttcctcccgatgcatcctctttactc
gcagctcacgctgcttcgcaaaccagtcctttacgccgtcatctctccgcatgcctgtcg
ctcgccaagccccgattgactatgcttgttgttcttaccgccatggcgacatacgcttta
tacccagtacctgaaatgctctcgccgagcactaccgagacgccgagtttgagtccttta
acattattatttctcacgattggcaccacgttatgctcagctagcgccaatgccttgaac
atgctttacgaaccctcaacagacgccaaaatgactcgaactcgaaaccgacctctggtg
cgaaatctcatctccaagcgaagcgcagttttgttcgccattctatctggattcgttgga
acgggcgctttatactttggcgttaaccctaccgtttccggactaggttttgccaatatt
gttatttacgccgggatgtatacacctctcaaggctgtcacggccttcaatacctggatt
ggcgctgtggtaggtggtattcctcccctgatgggctgggctgcggctgctggtgaaaca
gcaaccaaggacggctcatggcgtgagttgctatttgctagcgatggatcctctattggc
ggttgggtaatggccggcctcctattcgcatggcagttcccccacttcatggctctcagc
tggccaatccgtgaggaatacaagaaagccggtcttcgcatgctagcgtggacgaatccc
gctcgcaacggtcgtgtcgctctgcgatacagcttcgttttcatcccactctgtttgtct
ctttgcgctgcaggagtaacagagtggtcattcgccgttaccagcttcccaatcaacgcc
tggctcattcgagagtccgtgcgcttttggcggtacgagggcaacaaaggaagcgcaaga
ggtcttttctgggcctctgtttggcatcttcccggtgtcatgatccttgctctattacac
aagaagggaatgtggagcagggtctggagaagcgtgtttggtgaggaagaaggagagtgg
gaggaggaagagctcaacgagatgatgagcatggccgtggtaaacacgaacagccatgca
caaaaccagaaaccagtgcgatga
>Fp26r
atgcgaccaccaagatgcctcttccccgccgcggagatcctcctcaaggctcctccaagc
agacggtgcatgtcctctgccgcagccttccaaccgcccagaatagtcgctaccataccc
tggaagagctcttcgttttttctatcgaatagactgtttgatcgatcaacatgcctcgat
ttcgtcgtactgcgccgtgccaatggcattcgctcgacctctgcctctgcttccaccaca
tccgactcgacattatcttcctcccctacggcgaatcatcctacctctacgtatacggaa
cataaagtttctcctcatcgtaaacgacaagctcaacgtcgcgaaaaagcagcagccgaa
gccgcagcagccgctgctcgaggcgaaaagccgcttcctcccgatgcatcctctttactc
gcagctcacgctgcttcgcaaaccagtcctttacgccgtcatctctccgcatgcctgtcg
ctcgccaagccccgattgactatgcttgttgttcttaccgccatggcgacatacgcttta
tacccagtacctgaaatgctctcgccgagcactaccgagacgccgagtttgagtccttta
acattattatttctcacgattggcaccacgttatgctcagctagcgccaatgccttgaac
atgctttacgaaccctcaacagacgccaaaatgactcgaactcgaaaccgacctctggtg
cgaaatctcatctccaagcgaagcgcagttttgttcgccattctatctggattcgttgga
acgggcgctttatactttggcgttaaccctaccgtttccggactaggttttgccaatatt
gttatttacgccgggatgtatacacctctcaaggctgtcacggccttcaatacctggatt
ggcgctgtggtaggtggtattcctcccctgatgggctgggctgcggctgctggtgaaaca
gcaaccaaggacggctcatggcgtgagttgctatttgctagcgatggatcctctattggc
ggttgggtaatggccggcctcctattcgcatggcagttcccccacttcatggctctcagc
tggccaatccgtgaggaatacaagaaagccggtcttcgcatgctagcgtggacgaatccc
gctcgcaacggtcgtgtcgctctgcgatacagcttcgttttcatcccgctctgtttgtct
ctttgcgctgcaggagtaacagagtggtcattcgccgttaccagcttcccaatcaacgcc
tggctcattcgagagtccgtgcgcttttggcggtacgagggcaacaaaggaagcgcaaga
ggtcttttctgggcctctgtttggcatcttcccggtgtcatgatccttgctctattacac
aagaagggaatgtggagcagggtctggagaagcgtgtttggtgaggaagaaggagagtgg
gaggaggaagagctcaacgagatgatgagcatggccgtggtaaacacgaacagccatgca
caaaaccagaaaccagtgcgatga
>Fp33
atgcgaccaccaagatgcctcttccccgccgcggagatcctcctcaaggctcctccaagc
agacggtgcatgtcctctgccgcagccttccaaccgcccagaatagtcgctaccataccc
tggaagagctcttcgttttttctatcgaatagactgtttgatcgatcaacatgcctcgat
ttcgtcgtactgcgccgtgccaatggcattcgctcgacctctgcctctgcttccaccaca
tccgactcgacattatcttcctcccctacggcgaatcatcctacctctacgtatacggaa
cataaagtttctcctcatcgtaaacgacaagctcaacgtcgcgaaaaagcagcagccgaa
gccgcagcagccgctgctcgaggcgaaaagccgcttcctcccgatgcatcctctttactc
gcagctcacgctgcttcgcaaaccagtcctttacgccgtcatctctccgcatgcctgtcg
ctcgccaagccccgattgactatgcttgttgttcttaccgccatggcgacatacgcttta
tacccagtacctgaaatgctctcgccgagcactaccgagacgccgagtttgagtccttta
acattattatttctcacgattggcaccacgttatgctcagctagcgccaatgccttgaac
atgctttacgaaccctcaacagacgccaaaatgactcgaactcgaaaccgacctctggtg
cgaaatctcatctccaagcgaagcgcagttttgttcgccattctatctggattcgttgga
acgggcgctttatactttggcgttaaccctaccgtttccggactaggttttgccaatatt
gttatttacgccgggatgtatacacctctcaaggctgtcacggccttcaatacctggatt
ggcgctgtggtaggtggtattcctcccctgatgggctgggctgcggctgctggtgaaaca
gcaaccaaggacggctcatggcgtgagttgctatttgctagcgatggatcctctattggc
ggttgggtaatggccggcctcctattcgcatggcagttcccccacttcatggctctcagc
tggccaatccgtgaggaatacaagaaagccggtcttcgcatgctagcgtggacgaatccc
gctcgcaacggtcgtgtcgctctgcgatacagcttcgttttcatcccgctctgtttgtct
ctttgcgctgcaggagtaacagagtggtcattcgccgttaccagcttcccaatcaacgcc
tggctcattcgagagtccgtgcgcttttggcggtacgagggcaacaaaggaagcgcaaga
ggtcttttctgggcctctgtttggcatcttcccggtgtcatgatccttgctctattacac
aagaagggaatgtggagcagggtctggagaagcgtgtttggtgaggaagaaggagagtgg
gaggaggaagagctcaacgagatgatgagcatggccgtggtaaacacgaacagccatgca
caaaaccagaaaccagtgcgatga
>Fp34
atgcgaccaccaagatgcctcgtccccgccgcggagatcctcctcaaggctcctccaagc
agacggtgcatgtcctctgccgcagccttccaaccgcccagaatagtcgctaccataccc
tggaagagctcttcgttttttctatcgaatagactgtttgatcgatcaacatgcctcgat
ttcgtcgtactgcgccgtgccaatggcattcgctcgacctctgcctctgcttccaccaca
tccgactcgacattatcttcctcccctacggcgaatcatcctacctctacgtatacagaa
cataaagtttctcctcatcgtaaacgacaagctcaacgtcgcgaaaaagcagcagccgaa
gccgcagcagccgctgctcgaggcgaaaagccgcttcctcccgatgcatcctctttactc
gcagctcacgctgcttcgcaaaccagtcctttacgccgtcatctctccgcatgcctgtcg
ctcgccaagccccgattgactatgcttgttgttcttaccgccatggcgacatacgcttta
tacccagtacctgaaatgctctcgccgagcactaccgagacgccgagtttgagtccttta
acattattatttctcacgattggcaccacgttatgctcagctagcgccaatgccttgaac
atgctttacgaaccctcaacagacgccaaaatgactcgaactcgaaaccgacctctggtg
cgaaatctcatctccaagcgaagcgcagttttgttcgccattctatctggattcgttgga
acgggcgctttatactttggcgttaaccctaccgtttccggactaggttttgccaatatt
gttatttacgccgggatgtatacacctctcaaggctgtcacggccttcaatacctggatt
ggcgctgtggtaggtggtattcctcccctgatgggctgggctgcggctgctggtgaaaca
gcaaccaaggacggctcatggcgtgagttgctatttgctagcgatggatcctctattggc
ggttgggtaatggccggcctcctattcgcatggcagttcccccacttcatggctctcagc
tggccaatccgtgaggaatacaagaaagccggtcttcgcatgctagcgtggacgaatccc
gctcgcaacggtcgtgtcgctctgcgatacagcttcgttttcatcccactctgtttgtct
ctttgcgctgcaggagtaacagagtggtcattcgcagttaccagcttcccaatcaacgcc
tggctcattcgagagtccgtgcgcttttggcggtacgagggcaacaaaggaagcgcaaga
ggtcttttctgggcctctgtttggcatcttcccggtgtcatgatccttgctctattacac
aagaagggaatgtggagcagggtctggagaagcgtgtttggtgaggaagaaggagagtgg
gaggaggaagagctcaacgagatgatgagcatggccgtggtaaacacgaacagccatgca
caaaaccagaaaccagtgcgatga
>Fp35
atgcgaccaccaagatgcctcttccccgccgcggagatcctcctcaaggctcctccaagc
agacggtgcatgtcctctgccgcagccttccaaccgcccagaatagtcgctaccataccc
tggaagagctcttcgttttttctatcgaatagactgtttgatcgatcaacatgcctcgat
ttcgtcgtactgcgccgcgccaatggcattcgctcgacctctgcctctgcttccaccaca
tccgactcgacattatcttcctcccctacggcgaatcatcctacctctacgtatacagaa
cataaagtttctcctcatcgtaaacgacaagctcaacgtcgcgaaaaagcagcagccgaa
gccgcagcagccgctgctcgaggcgaaaagccgcttcctcccgatgcatcctctttactc
gcagctcacgctgcttcgcaaaccagtcctttacgccgtcatctctccgcatgcctgtcg
ctcgccaagccccgattgactatgcttgttgttcttaccgccatggcgacatacgcttta
tacccagtacctgaaatgctctcgccgagcactaccgagacgccgagtttgagtccttta
acattattatttctcacgattggcaccacgttatgctcagctagcgccaatgccttgaac
atgctttacgaaccctcaacagacgccaaaatgactcgaactcgaaaccgacctctggtg
cgaaatctcatctccaagcgaagcgcagttttgttcgccattctatctggattcgttgga
acgggcgctttatactttggcgttaaccctaccgtttccggactaggttttgccaatatt
gttatttacgccgggatgtatacacctctcaaggctgtcacggccttcaatacctggatt
ggcgctgtggtaggtggtattcctcccctgatgggctgggctgcggctgctggtgaaaca
gcaaccaaggacggctcatggcgtgagttgctatttgctagcgatggatcctctattggc
ggttgggtaatggccggcctcctattcgcatggcagttcccccacttcatggctctcagc
tggccaatccgtgaggaatacaagaaagccggtcttcgcatgctagcgtggacgaatccc
gctcgcaacggtcgtgtcgctctgcgatacagcttcgttttcatcccactctgtttgtct
ctttgcgctgcaggagtaacagagtggtcattcgccgttaccagcttcccaatcaacgcc
tggctcattcgagagtccgtgcgcttttggcggtacgagggcaacaaaggaagcgcaaga
ggtcttttctgggcctctgtttggcatcttcccggtgtcatgatccttgctctattacac
aagaagggaatgtggagcagggtctggagaagcgtgtttggtgaggaagaaggagagtgg
gaggaggaagagctcaacgagatgatgagcatggccgtggtaaacacgaacagccatgca
caaaaccagaaaccagtgcgatga
>Fp38
atgcgaccaccaagatgcctcttccccgccgcggagatcctcctcaaggctcctccaagc
agacggtgcatgtcctctgccgcagccttccaaccgcccagaatagtcgctaccataccc
tggaagagctcttcgttttttctatcgaatagactgtttgatcgatcaacatgcctcgat
ttcgtcgtactgcgccgcgccaatggcattcgctcgacctctgcctctgcttccaccaca
tccgactcgacattatcttcctcccctacggcgaatcatcctacctctacgtatacagaa
cataaagtttctcctcatcgtaaacgacaagctcaacgtcgcgaaaaagcagcagccgaa
gccgcagcagccgctgctcgaggcgaaaagccgcttcctcccgatgcatcctctttactc
gcagctcacgctgcttcgcaaaccagtcctttacgccgtcatctctccgcatgcctgtcg
ctcgccaagccccgattgactatgcttgttgttcttaccgccatggcgacatacgcttta
tacccagtacctgaaatgctctcgccgagcactaccgagacgccgagtttgagtccttta
acattattatttctcacgattggcaccacgttatgctcagctagcgccaatgccttgaac
atgctttacgaaccctcaacagacgccaaaatgactcgaactcgaaaccgacctctggtg
cgaaatctcatctccaagcgaagcgcagttttgttcgccattctatctggattcgttgga
acgggcgctttatactttggcgttaaccctaccgtttccggactaggttttgccaatatt
gttatttacgccgggatgtatacacctctcaaggctgtcacggccttcaatacctggatt
ggcgctgtggtaggtggtattcctcccctgatgggctgggctgcggctgctggtgaaaca
gcaaccaaggacggctcatggcgtgagttgctatttgctagcgatggatcctctattggc
ggttgggtaatggccggcctcctattcgcatggcagttcccccacttcatggctctcagc
tggccaatccgtgaggaatacaagaaagccggtcttcgcatgctagcgtggacgaatccc
gctcgcaacggtcgtgtcgctctgcgatacagcttcgttttcatcccactctgtttgtct
ctttgcgctgcaggagtaacagagtggtcattcgccgttaccagcttcccaatcaacgcc
tggctcattcgagagtccgtgcgcttttggcggtacgagggcaacaaaggaagcgcaaga
ggtcttttctgggcctctgtttggcatcttcccggtgtcatgatccttgctctattacac
aagaagggaatgtggagcagggtctggagaagcgtgtttggtgaggaagaaggagagtgg
gaggaggaagagctcaacgagatgatgagcatggccgtggtaaacacgaacagccatgca
caaaaccagaaaccagtgcgatga
>Fp39
atgcgaccaccaagatgcctcttccccgccgcggagatcctcctcaaggctcctccaagc
agacggtgcatgtcctctgccgcagccttccaaccgcccagaatagtcgctaccataccc
tggaagagctcttcgttttttctatcgaatagactgtttgatcgatcaacatgcctcgat
ttcgtcgtactgcgccgtgccaatggcattcgctcgacctctgcctctgcttccaccaca
tccgactcgacattatcttcctcccctacggcgaatcatcctacctctacgtatacggaa
cataaagtttctcctcatcgtaaacgacaagctcaacgtcgcgaaaaagcagcagccgaa
gccgcagcagccgctgctcgaggcgaaaagccgcttcctcccgatgcatcctctttactc
gcagctcacgctgcttcgcaaaccagtcctttacgccgtcatctctccgcatgcctgtcg
ctcgccaagccccgattgactatgcttgttgttcttaccgccatggcgacatacgcttta
tacccagtacctgaaatgctctcgccgagcactaccgagacgccgagtttgagtccttta
acattattatttctcacgattggcaccacgttatgctcagctagcgccaatgccttgaac
atgctttacgaaccctcaacagacgccaaaatgactcgaactcgaaaccgacctctggtg
cgaaatctcatctccaagcgaagcgcagttttgttcgccattctatctggattcgttgga
acgggcgctttatactttggcgttaaccctaccgtttccggactaggttttgccaatatt
gttatttacgccgggatgtatacacctctcaaggctgtcacggccttcaatacctggatt
ggcgctgtggtaggtggtattcctcccctgatgggctgggctgcggctgctggtgaaaca
gcaaccaaggacggctcatggcgtgagttgctatttgctagcgatggatcctctattggc
ggttgggtaatggccggcctcctattcgcatggcagttcccccacttcatggctctcagc
tggccaatccgtgaggaatacaagaaagccggtcttcgcatgctagcgtggacgaatccc
gctcgcaacggtcgtgtcgctctgcgatacagcttcgttttcatcccgctctgtttgtct
ctttgcgctgcaggagtaacagagtggtcattcgccgttaccagcttcccaatcaacgcc
tggctcattcgagagtccgtgcgcttttggcggtacgagggcaacaaaggaagcgcaaga
ggtcttttctgggcctctgtttggcatcttcccggtgtcatgatccttgctctattacac
aagaagggaatgtggagcagggtctggagaagcgtgtttggtgaggaagaaggagagtgg
gaggaggaagagctcaacgagatgatgagcatggccgtggtaaacacgaacagccatgca
caaaaccagaaaccagtgcgatga
>Fp42
atgcgaccaccaagatgcctcttccccgccgcggagatcctcctcaaggctcctccaagc
agacggtgcatgtcctctgccgcagccttccaaccgcccagaatagtcgctaccataccc
tggaagagctcttcgttttttctatcgaatagactgtttgatcgatcaacatgcctcgat
ttcgtcgtactgcgccgtgccaatggcattcgctcgacctctgcctctgcttccaccaca
tccgactcgacattatcttcctcccctacggcgaatcatcctacctctacgtatacggaa
cataaagtttctcctcatcgtaaacgacaagctcaacgtcgcgaaaaagcagcagccgaa
gccgcagcagccgctgctcgaggcgaaaagccgcttcctcccgatgcatcctctttactc
gcagctcacgctgcttcgcaaaccagtcctttacgccgtcatctctccgcatgcctgtcg
ctcgccaagccccgattgactatgcttgttgttcttaccgccatggcgacatacgcttta
tacccagtacctgaaatgctctcgccgagcactaccgagacgccgagtttgagtccttta
acattattatttctcacgattggcaccacgttatgctcagctagcgccaatgccttgaac
atgctttacgaaccctcaacagacgccaaaatgactcgaactcgaaaccgacctctggtg
cgaaatctcatctccaagcgaagcgcagttttgttcgccattctatctggattcgttgga
acgggcgctttatactttggcgttaaccctaccgtttccggactaggttttgccaatatt
gttatttacgccgggatgtatacacctctcaaggctgtcacggccttcaatacctggatt
ggcgctgtggtaggtggtattcctcccctgatgggctgggctgcggctgctggtgaaaca
gcaaccaaggacggctcatggcgtgagttgctatttgctagcgatggatcctctattggc
ggttgggtaatggccggcctcctattcgcatggcagttcccccacttcatggctctcagc
tggccaatccgtgaggaatacaagaaagccggtcttcgcatgctagcgtggacgaatccc
gctcgcaacggtcgtgtcgctctgcgatacagcttcgttttcatcccgctctgtttgtct
ctttgcgctgcaggagtaacagagtggtcattcgccgttaccagcttcccaatcaacgcc
tggctcattcgagagtccgtgcgcttttggcggtacgagggcaacaaaggaagcgcaaga
ggtcttttctgggcctctgtttggcatcttcccggtgtcatgatccttgctctattacac
aagaagggaatgtggagcagggtctggagaagcgtgtttggtgaggaagaaggagagtgg
gaggaggaagagctcaacgagatgatgagcatggccgtggtaaacacgaacagccatgca
caaaaccagaaaccagtgcgatga
>Fp44
atgcgaccaccaagatgcctcttccccgccgcggagatcctcctcaaggctcctccaagc
agacggtgcatgtcctctgccgcagccttccaaccgcccagaatagtcgctaccataccc
tggaagagctcttcgttttttctatcgaatagactgtttgatcgatcaacatgcctcgat
ttcgtcgtactgcgccgcgccaatggcattcgctcgacctctgcctctgcttccaccaca
tccgactcgacattatcttcctcccctacggcgaatcatcctacctctacgtatacagaa
cataaagtttctcctcatcgtaaacgacaagctcaacgtcgcgaaaaagcagcagccgaa
gccgcagcagccgctgctcgaggcgaaaagccgcttcctcccgatgcatcctctttactc
gcagctcacgctgcttcgcaaaccagtcctttacgccgtcatctctccgcatgcctgtcg
ctcgccaagccccgattgactatgcttgttgttcttaccgccatggcgacatacgcttta
tacccagtacctgaaatgctctcgccgagcactaccgagacgccgagtttgagtccttta
acattattatttctcacgattggcaccacgttatgctcagctagcgccaatgccttgaac
atgctttacgaaccctcaacagacgccaaaatgactcgaactcgaaaccgacctctggtg
cgaaatctcatctccaagcgaagcgcagttttgttcgccattctatctggattcgttgga
acgggcgctttatactttggcgttaaccctaccgtttccggactaggttttgccaatatt
gttatttacgccgggatgtatacacctctcaaggctgtcacggccttcaatacctggatt
ggcgctgtggtaggtggtattcctcccctgatgggctgggctgcggctgctggtgaaaca
gcaaccaaggacggctcatggcgtgagttgctatttgctagcgatggatcctctattggc
ggttgggtaatggccggcctcctattcgcatggcagttcccccacttcatggctctcagc
tggccaatccgtgaggaatacaagaaagccggtcttcgcatgctagcgtggacgaatccc
gctcgcaacggtcgtgtcgctctgcgatacagcttcgttttcatcccactctgtttgtct
ctttgcgctgcaggagtaacagagtggtcattcgccgttaccagcttcccaatcaacgcc
tggctcattcgagagtccgtgcgcttttggcggtacgagggcaacaaaggaagcgcaaga
ggtcttttctgggcctctgtttggcatcttcccggtgtcatgatccttgctctattacac
aagaagggaatgtggagcagggtctggagaagcgtgtttggtgaggaagaaggagagtgg
gaggaggaagagctcaacgagatgatgagcatggccgtggtaaacacgaacagccatgca
caaaaccagaaaccagtgcgatga
>Fp49
atgcgaccaccaagatgcctcttccccgccgcggagatcctcctcaaggctcctccaagc
agacggtgcatgtcctctgccgcagccttccaaccgcccagaatagtcgctaccataccc
tggaagagctcttcgttttttctatcgaatagactgtttgatcgatcaacatgcctcgat
ttcgtcgtactgcgccgtgccaatggcattcgctcgacctctgcctctgcttccaccaca
tccgactcgacattatcttcctcccctacggcgaatcatcctacctctacgtatacggaa
cataaagtttctcctcatcgtaaacgacaagctcaacgtcgcgaaaaagcagcagccgaa
gccgcagcagccgctgctcgaggcgaaaagccgcttcctcccgatgcatcctctttactc
gcagctcacgctgcttcgcaaaccagtcctttacgccgtcatctctccgcatgcctgtcg
ctcgccaagccccgattgactatgcttgttgttcttaccgccatggcgacatacgcttta
tacccagtacctgaaatgctctcgccgagcactaccgagacgccgagtttgagtccttta
acattattatttctcacgattggcaccacgttatgctcagctagcgccaatgccttgaac
atgctttacgaaccctcaacagacgccaaaatgactcgaactcgaaaccgacctctggtg
cgaaatctcatctccaagcgaagcgcagttttgttcgccattctatctggattcgttgga
acgggcgctttatactttggcgttaaccctaccgtttccggactaggttttgccaatatt
gttatttacgccgggatgtatacacctctcaaggctgtcacggccttcaatacctggatt
ggcgctgtggtaggtggtattcctcccctgatgggctgggctgcggctgctggtgaaaca
gcaaccaaggacggctcatggcgtgagttgctatttgctagcgatggatcctctattggc
ggttgggtaatggccggcctcctattcgcatggcagttcccccacttcatggctctcagc
tggccaatccgtgaggaatacaagaaagccggtcttcgcatgctagcgtggacgaatccc
gctcgcaacggtcgtgtcgctctgcgatacagcttcgttttcatcccgctctgtttgtct
ctttgcgctgcaggagtaacagagtggtcattcgccgttaccagcttcccaatcaacgcc
tggctcattcgagagtccgtgcgcttttggcggtacgagggcaacaaaggaagcgcaaga
ggtcttttctgggcctctgtttggcatcttcccggtgtcatgatccttgctctattacac
aagaagggaatgtggagcagggtctggagaagcgtgtttggtgaggaagaaggagagtgg
gaggaggaagagctcaacgagatgatgagcatggccgtggtaaacacgaacagccatgca
caaaaccagaaaccagtgcgatga
>Fp50
atgcgaccaccaagatgcctcttccccgccgcggagatcctcctcaaggctcctccaagc
agacggtgcatgtcctctgccgcagccttccaaccgcccagaatagtcgctaccataccc
tggaagagctcttcgttttttctatcgaatagactgtttgatcgatcaacatgcctcgat
ttcgtcgtactgcgccgtgccaatggcattcgctcgacctctgcctctgcttccaccaca
tccgactcgacattatcttcctcccctacggcgaatcatcctacctctacgtatacggaa
cataaagtttctcctcatcgtaaacgacaagctcaacgtcgcgaaaaagcagcagccgaa
gccgcagcagccgctgctcgaggcgaaaagccgcttcctcccgatgcatcctctttactc
gcagctcacgctgcttcgcaaaccagtcctttacgccgtcatctctccgcatgcctgtcg
ctcgccaagccccgattgactatgcttgttgttcttaccgccatggcgacatacgcttta
tacccagtacctgaaatgctctcgccgagcactaccgagacgccgagtttgagtccttta
acattattatttctcacgattggcaccacgttatgctcagctagcgccaatgccttgaac
atgctttacgaaccctcaacagacgccaaaatgactcgaactcgaaaccgacctctggtg
cgaaatctcatctccaagcgaagcgcagttttgttcgccattctatctggattcgttgga
acgggcgctttatactttggcgttaaccctaccgtttccggactaggttttgccaatatt
gttatttacgccgggatgtatacacctctcaaggctgtcacggccttcaatacctggatt
ggcgctgtggtaggtggtattcctcccctgatgggctgggctgcggctgctggtgaaaca
gcaaccaaggacggctcatggcgtgagttgctatttgctagcgatggatcctctattggc
ggttgggtaatggccggcctcctattcgcatggcagttcccccacttcatggctctcagc
tggccaatccgtgaggaatacaagaaagccggtcttcgcatgctagcgtggacgaatccc
gctcgcaacggtcgtgtcgctctgcgatacagcttcgttttcatcccgctctgtttgtct
ctttgcgctgcaggagtaacagagtggtcattcgccgttaccagcttcccaatcaacgcc
tggctcattcgagagtccgtgcgcttttggcggtacgagggcaacaaaggaagcgcaaga
ggtcttttctgggcctctgtttggcatcttcccggtgtcatgatccttgctctattacac
aagaagggaatgtggagcagggtctggagaagcgtgtttggtgaggaagaaggagagtgg
gaggaggaagagctcaacgagatgatgagcatggccgtggtaaacacgaacagccatgca
caaaaccagaaaccagtgcgatga
>Fp51
atgcgaccaccaagatgcctcttccccgccgcggagatcctcctcaaggctcctccaagc
agacggtgcatgtcctctgccgcagccttccaaccgcccagaatagtcgctaccataccc
tggaagagctcttcgttttttctatcgaatagactgtttgatcgatcaacatgcctcgat
ttcgtcgtactgcgccgtgccaatggcattcgctcgacctctgcctctgcttccaccaca
tccgactcgacattatcttcctcccctacggcgaatcatcctacctctacgtatacggaa
cataaagtttctcctcatcgtaaacgacaagctcaacgtcgcgaaaaagcagcagccgaa
gccgcagcagccgctgctcgaggcgaaaagccgcttcctcccgatgcatcctctttactc
gcagctcacgctgcttcgcaaaccagtcctttacgccgtcatctctccgcatgcctgtcg
ctcgccaagccccgattgactatgcttgttgttcttaccgccatggcgacatacgcttta
tacccagtacctgaaatgctctcgccgagcactaccgagacgccgagtttgagtccttta
acattattatttctcacgattggcaccacgttatgctcagctagcgccaatgccttgaac
atgctttacgaaccctcaacagacgccaaaatgactcgaactcgaaaccgacctctggtg
cgaaatctcatctccaagcgaagcgcagttttgttcgccattctatctggattcgttgga
acgggcgctttatactttggcgttaaccctaccgtttccggactaggttttgccaatatt
gttatttacgccgggatgtatacacctctcaaggctgtcacggccttcaatacctggatt
ggcgctgtggtaggtggtattcctcccctgatgggctgggctgcggctgctggtgaaaca
gcaaccaaggacggctcatggcgtgagttgctatttgctagcgatggatcctctattggc
ggttgggtaatggccggcctcctattcgcatggcagttcccccacttcatggctctcagc
tggccaatccgtgaggaatacaagaaagccggtcttcgcatgctagcgtggacgaatccc
gctcgcaacggtcgtgtcgctctgcgatacagcttcgttttcatcccgctctgtttgtct
ctttgcgctgcaggagtaacagagtggtcattcgccgttaccagcttcccaatcaacgcc
tggctcattcgagagtccgtgcgcttttggcggtacgagggcaacaaaggaagcgcaaga
ggtcttttctgggcctctgtttggcatcttcccggtgtcatgatccttgctctattacac
aagaagggaatgtggagcagggtctggagaagcgtgtttggtgaggaagaaggagagtgg
gaggaggaagagctcaacgagatgatgagcatggccgtggtaaacacgaacagccatgca
caaaaccagaaaccagtgcgatga
>Fp59
atgcgaccaccaagatgcctcttccccgccgcggagatcctcctcaaggctcctccaagc
agacggtgcatgtcctctgccgcagccttccaaccgcccagaatagtcgctaccataccc
tggaagagctcttcgttttttctatcgaatagactgtttgatcgatcaacatgcctcgat
ttcgtcgtactgcgccgtgccaatggcattcgctcgacctctgcctctgcttccaccaca
tccgactcgacattatcttcctcccctacggcgaatcatcctacctctacgtatacggaa
cataaagtttctcctcatcgtaaacgacaagctcaacgtcgcgaaaaagcagcagccgaa
gccgcagcagccgctgctcgaggcgaaaagccgcttcctcccgatgcatcctctttactc
gcagctcacgctgcttcgcaaaccagtcctttacgccgtcatctctccgcatgcctgtcg
ctcgccaagccccgattgactatgcttgttgttcttaccgccatggcgacatacgcttta
tacccagtacctgaaatgctctcgccgagcactaccgagacgccgagtttgagtccttta
acattattatttctcacgattggcaccacgttatgctcagctagcgccaatgccttgaac
atgctttacgaaccctcaacagacgccaaaatgactcgaactcgaaaccgacctctggtg
cgaaatctcatctccaagcgaagcgcagttttgttcgccattctatctggattcgttgga
acgggcgctttatactttggcgttaaccctaccgtttccggactaggttttgccaatatt
gttatttacgccgggatgtatacacctctcaaggctgtcacggccttcaatacctggatt
ggcgctgtggtaggtggtattcctcccctgatgggctgggctgcggctgctggtgaaaca
gcaaccaaggacggctcatggcgtgagttgctatttgctagcgatggatcctctattggc
ggttgggtaatggccggcctcctattcgcatggcagttcccccacttcatggctctcagc
tggccaatccgtgaggaatacaagaaagccggtcttcgcatgctagcgtggacgaatccc
gctcgcaacggtcgtgtcgctctgcgatacagcttcgttttcatcccgctctgtttgtct
ctttgcgctgcaggagtaacagagtggtcattcgccgttaccagcttcccaatcaacgcc
tggctcattcgagagtccgtgcgcttttggcggtacgagggcaacaaaggaagcgcaaga
ggtcttttctgggcctctgtttggcatcttcccggtgtcatgatccttgctctattacac
aagaagggaatgtggagcagggtctggagaagcgtgtttggtgaggaagaaggagagtgg
gaggaggaagagctcaacgagatgatgagcatggccgtggtaaacacgaacagccatgca
caaaaccagaaaccagtgcgatga
>Fp63
atgcgaccaccaagatgcctcttccccgccgcggagatcctcctcaaggctcctccaagc
agacggtgcatgtcctctgccgcagccttccaaccgcccagaatagtcgctaccataccc
tggaagagctcttcgttttttctatcgaatagactgtttgatcgatcaacatgcctcgat
ttcgtcgtactgcgccgcgccaatggcattcgctcgacctctgcctctgcttccaccaca
tccgactcgacattatcttcctcccctacggcgaatcatcctacctctacgtatacagaa
cataaagtttctcctcatcgtaaacgacaagctcaacgtcgcgaaaaagcagcagccgaa
gccgcagcagccgctgctcgaggcgaaaagccgcttcctcccgatgcatcctctttactc
gcagctcacgctgcttcgcaaaccagtcctttacgccgtcatctctccgcatgcctgtcg
ctcgccaagccccgattgactatgcttgttgttcttaccgccatggcgacatacgcttta
tacccagtacctgaaatgctctcgccgagcactaccgagacgccgagtttgagtccttta
acattattatttctcacgattggcaccacgttatgctcagctagcgccaatgccttgaac
atgctttacgaaccctcaacagacgccaaaatgactcgaactcgaaaccgacctctggtg
cgaaatctcatctccaagcgaagcgcagttttgttcgccattctatctggattcgttgga
acgggcgctttatactttggcgttaaccctaccgtttccggactaggttttgccaatatt
gttatttacgccgggatgtatacacctctcaaggctgtcacggccttcaatacctggatt
ggcgctgtggtaggtggtattcctcccctgatgggctgggctgcggctgctggtgaaaca
gcaaccaaggacggctcatggcgtgagttgctatttgctagcgatggatcctctattggc
ggttgggtaatggccggcctcctattcgcatggcagttcccccacttcatggctctcagc
tggccaatccgtgaggaatacaagaaagccggtcttcgcatgctagcgtggacgaatccc
gctcgcaacggtcgtgtcgctctgcgatacagcttcgttttcatcccactctgtttgtct
ctttgcgctgcaggagtaacagagtggtcattcgccgttaccagcttcccaatcaacgcc
tggctcattcgagagtccgtgcgcttttggcggtacgagggcaacaaaggaagcgcaaga
ggtcttttctgggcctctgtttggcatcttcccggtgtcatgatccttgctctattacac
aagaagggaatgtggagcagggtctggagaagcgtgtttggtgaggaagaaggagagtgg
gaggaggaagagctcaacgagatgatgagcatggccgtggtaaacacgaacagccatgca
caaaaccagaaaccagtgcgatga
>Fp65
atgcgaccaccaagatgcctcttccccgccgcggagatcctcctcaaggctcctccaagc
agacggtgcatgtcctctgccgcagccttccaaccgcccagaatagtcgctaccataccc
tggaagagctcttcgttttttctatcgaatagactgtttgatcgatcaacatgcctcgat
ttcgtcgtactgcgccgcgccaatggcattcgctcgacctctgcctctgcttccaccaca
tccgactcgacattatcttcctcccctacggcgaatcatcctacctctacgtatacagaa
cataaagtttctcctcatcgtaaacgacaagctcaacgtcgcgaaaaagcagcagccgaa
gccgcagcagccgctgctcgaggcgaaaagccgcttcctcccgatgcatcctctttactc
gcagctcacgctgcttcgcaaaccagtcctttacgccgtcatctctccgcatgcctgtcg
ctcgccaagccccgattgactatgcttgttgttcttaccgccatggcgacatacgcttta
tacccagtacctgaaatgctctcgccgagcactaccgagacgccgagtttgagtccttta
acattattatttctcacgattggcaccacgttatgctcagctagcgccaatgccttgaac
atgctttacgaaccctcaacagacgccaaaatgactcgaactcgaaaccgacctctggtg
cgaaatctcatctccaagcgaagcgcagttttgttcgccattctatctggattcgttgga
acgggcgctttatactttggcgttaaccctaccgtttccggactaggttttgccaatatt
gttatttacgccgggatgtatacacctctcaaggctgtcacggccttcaatacctggatt
ggcgctgtggtaggtggtattcctcccctgatgggctgggctgcggctgctggtgaaaca
gcaaccaaggacggctcatggcgtgagttgctatttgctagcgatggatcctctattggc
ggttgggtaatggccggcctcctattcgcatggcagttcccccacttcatggctctcagc
tggccaatccgtgaggaatacaagaaagccggtcttcgcatgctagcgtggacgaatccc
gctcgcaacggtcgtgtcgctctgcgatacagcttcgttttcatcccactctgtttgtct
ctttgcgctgcaggagtaacagagtggtcattcgccgttaccagcttcccaatcaacgcc
tggctcattcgagagtccgtgcgcttttggcggtacgagggcaacaaaggaagcgcaaga
ggtcttttctgggcctctgtttggcatcttcccggtgtcatgatccttgctctattacac
aagaagggaatgtggagcagggtctggagaagcgtgtttggtgaggaagaaggagagtgg
gaggaggaagagctcaacgagatgatgagcatggccgtggtaaacacgaacagccatgca
caaaaccagaaaccagtgcgatga
>Fp66
atgcgaccaccaagatgcctcttccccgccgcggagatcctcctcaaggctcctccaagc
agacggtgcatgtcctctgccgcagccttccaaccgcccagaatagtcgctaccataccc
tggaagagctcttcgttttttctatcgaatagactgtttgatcgatcaacatgcctcgat
ttcgtcgtactgcgccgcgccaatggcattcgctcgacctctgcctctgcttccaccaca
tccgactcgacattatcttcctcccctacggcgaatcatcctacctctacgtatacagaa
cataaagtttctcctcatcgtaaacgacaagctcaacgtcgcgaaaaagcagcagccgaa
gccgcagcagccgctgctcgaggcgaaaagccgcttcctcccgatgcatcctctttactc
gcagctcacgctgcttcgcaaaccagtcctttacgccgtcatctctccgcatgcctgtcg
ctcgccaagccccgattgactatgcttgttgttcttaccgccatggcgacatacgcttta
tacccagtacctgaaatgctctcgccgagcactaccgagacgccgagtttgagtccttta
acattattatttctcacgattggcaccacgttatgctcagctagcgccaatgccttgaac
atgctttacgaaccctcaacagacgccaaaatgactcgaactcgaaaccgacctctggtg
cgaaatctcatctccaagcgaagcgcagttttgttcgccattctatctggattcgttgga
acgggcgctttatactttggcgttaaccctaccgtttccggactaggttttgccaatatt
gttatttacgccgggatgtatacacctctcaaggctgtcacggccttcaatacctggatt
ggcgctgtggtaggtggtattcctcccctgatgggctgggctgcggctgctggtgaaaca
gcaaccaaggacggctcatggcgtgagttgctatttgctagcgatggatcctctattggc
ggttgggtaatggccggcctcctattcgcatggcagttcccccacttcatggctctcagc
tggccaatccgtgaggaatacaagaaagccggtcttcgcatgctagcgtggacgaatccc
gctcgcaacggtcgtgtcgctctgcgatacagcttcgttttcatcccactctgtttgtct
ctttgcgctgcaggagtaacagagtggtcattcgccgttaccagcttcccaatcaacgcc
tggctcattcgagagtccgtgcgcttttggcggtacgagggcaacaaaggaagcgcaaga
ggtcttttctgggcctctgtttggcatcttcccggtgtcatgatccttgctctattacac
aagaagggaatgtggagcagggtctggagaagcgtgtttggtgaggaagaaggagagtgg
gaggaggaagagctcaacgagatgatgagcatggccgtggtaaacacgaacagccatgca
caaaaccagaaaccagtgcgatga
>Fp72
atgcgaccaccaagatgcctcttccccgccgcggagatcctcctcaaggctcctccaagc
agacggtgcatgtcctctgccgcagccttccaaccgcccagaatagtcgctaccataccc
tggaagagctcttcgttttttctatcgaatagactgtttgatcgatcaacatgcctcgat
ttcgtcgtactgcgccgcgccaatggcattcgctcgacctctgcctctgcttccaccaca
tccgactcgacattatcttcctcccctacggcgaatcatcctacctctacgtatacagaa
cataaagtttctcctcatcgtaaacgacaagctcaacgtcgcgaaaaagcagcagccgaa
gccgcagcagccgctgctcgaggcgaaaagccgcttcctcccgatgcatcctctttactc
gcagctcacgctgcttcgcaaaccagtcctttacgccgtcatctctccgcatgcctgtcg
ctcgccaagccccgattgactatgcttgttgttcttaccgccatggcgacatacgcttta
tacccagtacctgaaatgctctcgccgagcactaccgagacgccgagtttgagtccttta
acattattatttctcacgattggcaccacgttatgctcagctagcgccaatgccttgaac
atgctttacgaaccctcaacagacgccaaaatgactcgaactcgaaaccgacctctggtg
cgaaatctcatctccaagcgaagcgcagttttgttcgccattctatctggattcgttgga
acgggcgctttatactttggcgttaaccctaccgtttccggactaggttttgccaatatt
gttatttacgccgggatgtatacacctctcaaggctgtcacggccttcaatacctggatt
ggcgctgtggtaggtggtattcctcccctgatgggctgggctgcggctgctggtgaaaca
gcaaccaaggacggctcatggcgtgagttgctatttgctagcgatggatcctctattggc
ggttgggtaatggccggcctcctattcgcatggcagttcccccacttcatggctctcagc
tggccaatccgtgaggaatacaagaaagccggtcttcgcatgctagcgtggacgaatccc
gctcgcaacggtcgtgtcgctctgcgatacagcttcgttttcatcccactctgtttgtct
ctttgcgctgcaggagtaacagagtggtcattcgccgttaccagcttcccaatcaacgcc
tggctcattcgagagtccgtgcgcttttggcggtacgagggcaacaaaggaagcgcaaga
ggtcttttctgggcctctgtttggcatcttcccggtgtcatgatccttgctctattacac
aagaagggaatgtggagcagggtctggagaagcgtgtttggtgaggaagaaggagagtgg
gaggaggaagagctcaacgagatgatgagcatggccgtggtaaacacgaacagccatgca
caaaaccagaaaccagtgcgatga
>Fp73
atgcgaccaccaagatgcctcgtccccgccgcggagatcctcctcaaggctcctccaagc
agacggtgcatgtcctctgccgcagccttccaaccgcccagaatagtcgctaccataccc
tggaagagctcttcgttttttctatcgaatagactgtttgatcgatcaacatgcctcgat
ttcgtcgtactgcgccgtgccaatggcattcgctcgacctctgcctctgcttccaccaca
tccgactcgacattatcttcctcccctacggcgaatcatcctacctctacgtatacagaa
cataaagtttctcctcatcgtaaacgacaagctcaacgtcgcgaaaaagcagcagccgaa
gccgcagcagccgctgctcgaggcgaaaagccgcttcctcccgatgcatcctctttactc
gcagctcacgctgcttcgcaaaccagtcctttacgccgtcatctctccgcatgcctgtcg
ctcgccaagccccgattgactatgcttgttgttcttaccgccatggcgacatacgcttta
tacccagtacctgaaatgctctcgccgagcactaccgagacgccgagtttgagtccttta
acattattatttctcacgattggcaccacgttatgctcagctagcgccaatgccttgaac
atgctttacgaaccctcaacagacgccaaaatgactcgaactcgaaaccgacctctggtg
cgaaatctcatctccaagcgaagcgcagttttgttcgccattctatctggattcgttgga
acgggcgctttatactttggcgttaaccctaccgtttccggactaggttttgccaatatt
gttatttacgccgggatgtatacacctctcaaggctgtcacggccttcaatacctggatt
ggcgctgtggtaggtggtattcctcccctgatgggctgggctgcggctgctggtgaaaca
gcaaccaaggacggctcatggcgtgagttgctatttgctagcgatggatcctctattggc
ggttgggtaatggccggcctcctattcgcatggcagttcccccacttcatggctctcagc
tggccaatccgtgaggaatacaagaaagccggtcttcgcatgctagcgtggacgaatccc
gctcgcaacggtcgtgtcgctctgcgatacagcttcgttttcatcccactctgtttgtct
ctttgcgctgcaggagtaacagagtggtcattcgcagttaccagcttcccaatcaacgcc
tggctcattcgagagtccgtgcgcttttggcggtacgagggcaacaaaggaagcgcaaga
ggtcttttctgggcctctgtttggcatcttcccggtgtcatgatccttgctctattacac
aagaagggaatgtggagcagggtctggagaagcgtgtttggtgaggaagaaggagagtgg
gaggaggaagagctcaacgagatgatgagcatggccgtggtaaacacgaacagccatgca
caaaaccagaaaccagtgcgatga
>Fp76
atgcgaccaccaagatgcctcgtccccgccgcggagatcctcctcaaggctcctccaagc
agacggtgcatgtcctctgccgcagccttccaaccgcccagaatagtcgctaccataccc
tggaagagctcttcgttttttctatcgaatagactgtttgatcgatcaacatgcctcgat
ttcgtcgtactgcgccgtgccaatggcattcgctcgacctctgcctctgcttccaccaca
tccgactcgacattatcttcctcccctacggcgaatcatcctacctctacgtatacagaa
cataaagtttctcctcatcgtaaacgacaagctcaacgtcgcgaaaaagcagcagccgaa
gccgcagcagccgctgctcgaggcgaaaagccgcttcctcccgatgcatcctctttactc
gcagctcacgctgcttcgcaaaccagtcctttacgccgtcatctctccgcatgcctgtcg
ctcgccaagccccgattgactatgcttgttgttcttaccgccatggcgacatacgcttta
tacccagtacctgaaatgctctcgccgagcactaccgagacgccgagtttgagtccttta
acattattatttctcacgattggcaccacgttatgctcagctagcgccaatgccttgaac
atgctttacgaaccctcaacagacgccaaaatgactcgaactcgaaaccgacctctggtg
cgaaatctcatctccaagcgaagcgcagttttgttcgccattctatctggattcgttgga
acgggcgctttatactttggcgttaaccctaccgtttccggactaggttttgccaatatt
gttatttacgccgggatgtatacacctctcaaggctgtcacggccttcaatacctggatt
ggcgctgtggtaggtggtattcctcccctgatgggctgggctgcggctgctggtgaaaca
gcaaccaaggacggctcatggcgtgagttgctatttgctagcgatggatcctctattggc
ggttgggtaatggccggcctcctattcgcatggcagttcccccacttcatggctctcagc
tggccaatccgtgaggaatacaagaaagccggtcttcgcatgctagcgtggacgaatccc
gctcgcaacggtcgtgtcgctctgcgatacagcttcgttttcatcccactctgtttgtct
ctttgcgctgcaggagtaacagagtggtcattcgcagttaccagcttcccaatcaacgcc
tggctcattcgagagtccgtgcgcttttggcggtacgagggcaacaaaggaagcgcaaga
ggtcttttctgggcctctgtttggcatcttcccggtgtcatgatccttgctctattacac
aagaagggaatgtggagcagggtctggagaagcgtgtttggtgaggaagaaggagagtgg
gaggaggaagagctcaacgagatgatgagcatggccgtggtaaacacgaacagccatgca
caaaaccagaaaccagtgcgatga
>Fp78
atgcgaccaccaagatgcctcttccccgccgcggagatcctcctcaaggctcctccaagc
agacggtgcatgtcctctgccgcagccttccaaccgcccagaatagtcgctaccataccc
tggaagagctcttcgttttttctatcgaatagactgtttgatcgatcaacatgcctcgat
ttcgtcgtactgcgccgtgccaatggcattcgctcgacctctgcctctgcttccaccaca
tccgactcgacattatcttcctcccctacggcgaatcatcctacctctacgtatacggaa
cataaagtttctcctcatcgtaaacgacaagctcaacgtcgcgaaaaagcagcagccgaa
gccgcagcagccgctgctcgaggcgaaaagccgcttcctcccgatgcatcctctttactc
gcagctcacgctgcttcgcaaaccagtcctttacgccgtcatctctccgcatgcctgtcg
ctcgccaagccccgattgactatgcttgttgttcttaccgccatggcgacatacgcttta
tacccagtacctgaaatgctctcgccgagcactaccgagacgccgagtttgagtccttta
acattattatttctcacgattggcaccacgttatgctcagctagcgccaatgccttgaac
atgctttacgaaccctcaacagacgccaaaatgactcgaactcgaaaccgacctctggtg
cgaaatctcatctccaagcgaagcgcagttttgttcgccattctatctggattcgttgga
acgggcgctttatactttggcgttaaccctaccgtttccggactaggttttgccaatatt
gttatttacgccgggatgtatacacctctcaaggctgtcacggccttcaatacctggatt
ggcgctgtggtaggtggtattcctcccctgatgggctgggctgcggctgctggtgaaaca
gcaaccaaggacggctcatggcgtgagttgctatttgctagcgatggatcctctattggc
ggttgggtaatggccggcctcctattcgcatggcagttcccccacttcatggctctcagc
tggccaatccgtgaggaatacaagaaagccggtcttcgcatgctagcgtggacgaatccc
gctcgcaacggtcgtgtcgctctgcgatacagcttcgttttcatcccgctctgtttgtct
ctttgcgctgcaggagtaacagagtggtcattcgccgttaccagcttcccaatcaacgcc
tggctcattcgagagtccgtgcgcttttggcggtacgagggcaacaaaggaagcgcaaga
ggtcttttctgggcctctgtttggcatcttcccggtgtcatgatccttgctctattacac
aagaagggaatgtggagcagggtctggagaagcgtgtttggtgaggaagaaggagagtgg
gaggaggaagagctcaacgagatgatgagcatggccgtggtaaacacgaacagccatgca
caaaaccagaaaccagtgcgatga
>Fp81
atgcgaccaccaagatgcctcttccccgccgcggagatcctcctcaaggctcctccaagc
agacggtgcatgtcctctgccgcagccttccaaccgcccagaatagtcgctaccataccc
tggaagagctcttcgttttttctatcgaatagactgtttgatcgatcaacatgcctcgat
ttcgtcgtactgcgccgcgccaatggcattcgctcgacctctgcctctgcttccaccaca
tccgactcgacattatcttcctcccctacggcgaatcatcctacctctacgtatacagaa
cataaagtttctcctcatcgtaaacgacaagctcaacgtcgcgaaaaagcagcagccgaa
gccgcagcagccgctgctcgaggcgaaaagccgcttcctcccgatgcatcctctttactc
gcagctcacgctgcttcgcaaaccagtcctttacgccgtcatctctccgcatgcctgtcg
ctcgccaagccccgattgactatgcttgttgttcttaccgccatggcgacatacgcttta
tacccagtacctgaaatgctctcgccgagcactaccgagacgccgagtttgagtccttta
acattattatttctcacgattggcaccacgttatgctcagctagcgccaatgccttgaac
atgctttacgaaccctcaacagacgccaaaatgactcgaactcgaaaccgacctctggtg
cgaaatctcatctccaagcgaagcgcagttttgttcgccattctatctggattcgttgga
acgggcgctttatactttggcgttaaccctaccgtttccggactaggttttgccaatatt
gttatttacgccgggatgtatacacctctcaaggctgtcacggccttcaatacctggatt
ggcgctgtggtaggtggtattcctcccctgatgggctgggctgcggctgctggtgaaaca
gcaaccaaggacggctcatggcgtgagttgctatttgctagcgatggatcctctattggc
ggttgggtaatggccggcctcctattcgcatggcagttcccccacttcatggctctcagc
tggccaatccgtgaggaatacaagaaagccggtcttcgcatgctagcgtggacgaatccc
gctcgcaacggtcgtgtcgctctgcgatacagcttcgttttcatcccactctgtttgtct
ctttgcgctgcaggagtaacagagtggtcattcgccgttaccagcttcccaatcaacgcc
tggctcattcgagagtccgtgcgcttttggcggtacgagggcaacaaaggaagcgcaaga
ggtcttttctgggcctctgtttggcatcttcccggtgtcatgatccttgctctattacac
aagaagggaatgtggagcagggtctggagaagcgtgtttggtgaggaagaaggagagtgg
gaggaggaagagctcaacgagatgatgagcatggccgtggtaaacacgaacagccatgca
caaaaccagaaaccagtgcgatga
>Fp84
atgcgaccaccaagatgcctcttccccgccgcggagatcctcctcaaggctcctccaagc
agacggtgcatgtcctctgccgcagccttccaaccgcccagaatagtcgctaccataccc
tggaagagctcttcgttttttctatcgaatagactgtttgatcgatcaacatgcctcgat
ttcgtcgtactgcgccgcgccaatggcattcgctcgacctctgcctctgcttccaccaca
tccgactcgacattatcttcctcccctacggcgaatcatcctacctctacgtatacagaa
cataaagtttctcctcatcgtaaacgacaagctcaacgtcgcgaaaaagcagcagccgaa
gccgcagcagccgctgctcgaggcgaaaagccgcttcctcccgatgcatcctctttactc
gcagctcacgctgcttcgcaaaccagtcctttacgccgtcatctctccgcatgcctgtcg
ctcgccaagccccgattgactatgcttgttgttcttaccgccatggcgacatacgcttta
tacccagtacctgaaatgctctcgccgagcactaccgagacgccgagtttgagtccttta
acattattatttctcacgattggcaccacgttatgctcagctagcgccaatgccttgaac
atgctttacgaaccctcaacagacgccaaaatgactcgaactcgaaaccgacctctggtg
cgaaatctcatctccaagcgaagcgcagttttgttcgccattctatctggattcgttgga
acgggcgctttatactttggcgttaaccctaccgtttccggactaggttttgccaatatt
gttatttacgccgggatgtatacacctctcaaggctgtcacggccttcaatacctggatt
ggcgctgtggtaggtggtattcctcccctgatgggctgggctgcggctgctggtgaaaca
gcaaccaaggacggctcatggcgtgagttgctatttgctagcgacggatcctctattggc
ggttgggtaatggccggcctcctattcgcatggcagttcccccacttcatggctctcagc
tggccaatccgtgaggaatacaagaaagccggtcttcgcatgctagcgtggacgaatccc
gctcgcaacggtcgtgtcgctctgcgatacagcttcgttttcatcccactctgtttgtct
ctttgcgctgcaggagtaacagagtggtcattcgccgttaccagcttcccaatcaacgcc
tggctcattcgagagtccgtgcgcttttggcggtacgagggcaacaaaggaagcgcaaga
ggtcttttctgggcctctgtttggcatcttcccggtgtcatgatccttgctctattacac
aagaagggaatgtggagcagggtctggagaagcgtgtttggtgaggaagaaggagagtgg
gaggaggaagagctcaacgagatgatgagcatggccgtggtaaacacgaacagccatgca
caaaaccagaaaccagtgcgatga
>Fp86
atgcgaccaccaagatgcctcttccccgccgcggagatcctcctcaaggctcctccaagc
agacggtgcatgtcctctgccgcagccttccaaccgcccagaatagtcgctaccataccc
tggaagagctcttcgttttttctatcgaatagactgtttgatcgatcaacatgcctcgat
ttcgtcgtactgcgccgtgccaatggcattcgctcgacctctgcctctgcttccaccaca
tccgactcgacattatcttcctcccctacggcgaatcatcctacctctacgtatacggaa
cataaagtttctcctcatcgtaaacgacaagctcaacgtcgcgaaaaagcagcagccgaa
gccgcagcagccgctgctcgaggcgaaaagccgcttcctcccgatgcatcctctttactc
gcagctcacgctgcttcgcaaaccagtcctttacgccgtcatctctccgcatgcctgtcg
ctcgccaagccccgattgactatgcttgttgttcttaccgccatggcgacatacgcttta
tacccagtacctgaaatgctctcgccgagcactaccgagacgccgagtttgagtccttta
acattattatttctcacgattggcaccacgttatgctcagctagcgccaatgccttgaac
atgctttacgaaccctcaacagacgccaaaatgactcgaactcgaaaccgacctctggtg
cgaaatctcatctccaagcgaagcgcagttttgttcgccattctatctggattcgttgga
acgggcgctttatactttggcgttaaccctaccgtttccggactaggttttgccaatatt
gttatttacgccgggatgtatacacctctcaaggctgtcacggccttcaatacctggatt
ggcgctgtggtaggtggtattcctcccctgatgggctgggctgcggctgctggtgaaaca
gcaaccaaggacggctcatggcgtgagttgctatttgctagcgatggatcctctattggc
ggttgggtaatggccggcctcctattcgcatggcagttcccccacttcatggctctcagc
tggccaatccgtgaggaatacaagaaagccggtcttcgcatgctagcgtggacgaatccc
gctcgcaacggtcgtgtcgctctgcgatacagcttcgttttcatcccgctctgtttgtct
ctttgcgctgcaggagtaacagagtggtcattcgccgttaccagcttcccaatcaacgcc
tggctcattcgagagtccgtgcgcttttggcggtacgagggcaacaaaggaagcgcaaga
ggtcttttctgggcctctgtttggcatcttcccggtgtcatgatccttgctctattacac
aagaagggaatgtggagcagggtctggagaagcgtgtttggtgaggaagaaggagagtgg
gaggaggaagagctcaacgagatgatgagcatggccgtggtaaacacgaacagccatgca
caaaaccagaaaccagtgcgatga
>Fvenenatum.busco
atgcgaccaccaagatgcctcttccccgccgcggagatcctcctcaaggctcccccaagt
agacggtgcatgtcctctgccgcagccttccaaccgcccagaatagtcgctgccatacca
tggaagggctcttcgttttttctatcaaatagactgtttgatcgatcaacatgcctcgat
ttcgtcgtactgcgccgcgccaatggcattcgctcgacgtctgcttccgctt---ccaca
tccgactcgacattatcttcctcctccatagcggatcatcctacctctacgcatacagaa
cataaagttgctcctcatcgtagacgacaggctcaacgtcgcgaaaaagcagcagccgaa
gccgcagctgccgctgctcagggcgaaaagccgcttcctcccgatgcatcctctctactt
gcagcacatgctgcttcacaaaccagtcctttacgccgtcacctctccgcatgcctctcg
ctctccaaacctcgattgacaatgctcgttgttcttaccgccatggcgacatacgcttta
tacccagtacctgaaatgctcgcgccgagcactaccgagacgccgagtttgagtccttta
acattgttattcctcactattggtaccatgttatgctcagctagcgccaatgccttgaac
atgctttacgaaccctcaacagacgccaaaatgactcgaactcgaaaccgacctctagtg
cgaaatctcatctccaaacgaagcgcagttttgttcgccattctatctggattcgttgga
acaggcgctttatactttggcgtgaaccctaccgtttctggattaggttttgccaatatt
gtaatttacgccgggatgtatacacctctcaaggctgtcacggctttcaatacctggatt
ggcgctgtggttggtggtattcctcctctaatgggttgggctgcggctgctggtgaaaca
gcaaccaaggacggctcatggcgtgagttgctatttgctagcgacggatcctctattggc
ggttgggtaatggctggcctcctattcgcatggcagttcccccacttcatggctctcagc
tggccaatccgtgaggaatacaagaaggccggtcttcgcatgctagcatggacaaatccc
gcccgcaacggtcgtgttgctctacgttacagcctcgttttcatcccactctgtctgtct
ctttgcgctgcaggagtgacggagtggtcatttgcggtaaccagcttcccaatcaacgcc
tggctcattcgagagtccgtgcgcttttggcggtacgagggcaacaaaggaagcgcaaga
ggtcttttctgggcctctgtttggcatcttcccggtgtcatgatccttgctctgttacac
aagaagggaatgtggagcagggtctggaggagcgtgtttggtgaggaagaaggagagtgg
gaagaggaagagcttgatgagatggtgagcatggccgtggcaaacacaaatagccatacg
cagaaccagaaacccgtgcgatga
