# Supplementary material for: Apicidin biosynthesis is linked to accessory chromosomes in Fusarium poae isolates
Source: BMC Genomics. 2021 Aug 4;22:591. doi: 10.1186/s12864-021-07617-y (PMC8340494; doi:10.1186/s12864-021-07617-y)
Supplement: Supplementary file 17 — Additional file 17. Compressed folder containing alignments for each of the 4141 orthologs used in BUSCO analysis. [file 12864_2021_7617_MOESM17_ESM.zip › Fven2_nt_MAFFT/53102at5125_nt.mafft.fasta]

>Fp105
atgtctcgacaaatcgcatctcgagcttcccgtatggcttcgcaagccatccgctcgtcg
acgccagtctgccgctccagcttccgtgttgcaaccatggcctatgcttcacgtctcgcc
gtctgctctaatctttctcagcgcagtttctcgactaccgtgtcccgcaagaagggtatc
atgcctgacaccgaggacccagccaagcctttgacagaaactgagcaagctgagccaact
gctgctgtcgccgagatcaccgagcaagagtatcatgaaattgccgatgagtacctcgac
aatattgtcaacagatttgaagagcttcaggatcagcgtgaggatattgacgtcgaattc
tcggctggagtcctcaccatcgactggcccgagaatggcacatacgtcatcaacaaacag
cctcccaacaagcagatttggttgtcatcccccatctcaggtcccaaacgctacgactgg
tgccttctcggtgagggtcaggaccagaaggagggcacggctatgggcgactggatctac
accagagacggctctagcttgagtcaggtcatccttgaggaacttggtgtcgatatcgct
gttccgggtgaggagtag
>Fp108
atgtctcgacaaatcgcatctcgagcttcccgtatggcttcgcaagccatccgctcgtcg
acgccagtctgccgctccagcttccgtgttgcaaccatggcctatgcttcacgtctcgcc
gtctgctctaatctttctcagcgcagtttctcgactaccgtgtcccgcaagaagggtatc
atgcctgacaccgaggacccagccaagcctttgacagaaactgagcaagctgagccaact
gctgctgtcgccgagatcaccgagcaagagtatcatgaaattgccgatgagtacctcgac
aatattgtcaacagatttgaagagcttcaggatcagcgtgaggatattgacgtcgaattc
tcggctggagtcctcaccatcgactggcccgagaatggcacatacgtcatcaacaaacag
cctcccaacaagcagatttggttgtcatcccccatctcaggtcccaaacgctacgactgg
tgccttctcggtgagggtcaggaccagaaggagggcacggctatgggcgactggatctac
accagagacggctctagcttgagtcaggtcatccttgaggaacttggtgtcgatatcgct
gttccgggtgaggagtag
>Fp118
atgtctcgacaaatcgcatctcgagcttcccgtatggcttcgcaagccatccgctcgtcg
acgccagtctgccgctccagcttccgtgttgcaaccatggcctatgcttcacgtctcgcc
gtctgctctaatctttctcagcgcagtttctcgactaccgtgtcccgcaagaagggtatc
atgcctgacaccgaggacccagccaagcctttgacagaaactgagcaagctgagccaact
gctgctgtcgccgagatcaccgagcaagagtatcatgaaattgccgatgagtacctcgac
aatattgtcaacagatttgaagagcttcaggatcagcgtgaggatattgacgtcgaattc
tcggctggagtcctcaccatcgactggcccgagaatggcacatacgtcatcaacaaacag
cctcccaacaagcagatttggttgtcatcccccatctcaggtcccaaacgctacgactgg
tgccttctcggtgagggtcaggaccagaaggagggcacggctatgggcgactggatctac
accagagacggctctagcttgagtcaggtcatccttgaggaacttggtgtcgatatcgct
gttccgggtgaggagtag
>Fp122
atgtctcgacaaatcgcatctcgagcttcccgtatggcttcgcaagccatccgctcgtcg
acgccagtctgccgctccagcttccgtgttgcaaccatggcctatgcttcacgtctcgcc
gtctgctctaatctttctcagcgcagtttctcgactaccgtgtcccgcaagaagggtatc
atgcctgacaccgaggacccagccaagcctttgacagaaactgagcaagctgagccaact
gctgctgtcgccgagatcaccgagcaagagtatcatgaaattgccgatgagtacctcgac
aatattgtcaacagatttgaagagcttcaggatcagcgtgaggatattgacgtcgaattc
tcggctggagtcctcaccatcgactggcccgagaatggcacatacgtcatcaacaaacag
cctcccaacaagcagatttggttgtcatcccccatctcaggtcccaaacgctacgactgg
tgccttctcggtgagggtcaggaccagaaggagggcacggctatgggcgactggatctac
accagagacggctctagcttgagtcaggtcatccttgaggaacttggtgtcgatatcgct
gttccgggtgaggagtag
>Fp125
atgtctcgacaaatcgcatctcgagcttcccgtatggcttcgcaagccatccgctcgtcg
acgccagtctgccgctccagcttccgtgttgcaaccatggcctatgcttcacgtctcgcc
gtctgctctaatctttctcagcgcagtttctcgactaccgtgtcccgcaagaagggtatc
atgcctgacaccgaggacccagccaagcctttgacagaaactgagcaagctgagccaact
gctgctgtcgccgagatcaccgagcaagagtatcatgaaattgccgatgagtacctcgac
aatattgtcaacagatttgaagagcttcaggatcagcgtgaggatattgacgtcgaattc
tcggctggagtcctcaccatcgactggcccgagaatggcacatacgtcatcaacaaacag
cctcccaacaagcagatttggttgtcatcccccatctcaggtcccaaacgctacgactgg
tgccttctcggtgagggtcaggaccagaaggagggcacggctatgggcgactggatctac
accagagacggctctagcttgagtcaggtcatccttgaggaacttggtgtcgatatcgct
gttccgggtgaggagtag
>Fp13r
atgtctcgacaaatcgcatctcgagcttcccgtatggcttcgcaagccatccgctcgtcg
acgccagtctgccgctccagcttccgtgttgcaaccatggcctatgcttcacgtctcgcc
gtctgctctaatctttctcagcgcagtttctcgactaccgtgtcccgcaagaagggtatc
atgcctgacaccgaggacccagccaagcctttgacagaaactgagcaagctgagccaact
gctgctgtcgccgagatcaccgagcaagagtatcatgaaattgccgatgagtacctcgac
aatattgtcaacagatttgaagagcttcaggatcagcgtgaggatattgacgtcgaattc
tcggctggagtcctcaccatcgactggcccgagaatggcacatacgtcatcaacaaacag
cctcccaacaagcagatttggttgtcatcccccatctcaggtcccaaacgctacgactgg
tgccttctcggtgagggtcaggaccagaaggagggcacggctatgggcgactggatctac
accagagacggctctagcttgagtcaggtcatccttgaggaacttggtgtcgatatcgct
gttccgggtgaggagtag
>Fp144
atgtctcgacaaatcgcatctcgagcttcccgtatggcttcgcaagccatccgctcgtcg
acgccagtctgccgctccagcttccgtgttgcaaccatggcctatgcttcacgtctcgcc
gtctgctctaatctttctcagcgcagtttctcgactaccgtgtcccgcaagaagggtatc
atgcctgacaccgaggacccagccaagcctttgacagaaactgagcaagctgagccaact
gctgctgtcgccgagatcaccgagcaagagtatcatgaaattgccgatgagtacctcgac
aatattgtcaacagatttgaagagcttcaggatcagcgtgaggatattgacgtcgaattc
tcggctggagtcctcaccatcgactggcccgagaatggcacatacgtcatcaacaaacag
cctcccaacaagcagatttggttgtcatcccccatctcaggtcccaaacgctacgactgg
tgccttctcggtgagggtcaggaccagaaggagggcacggctatgggcgactggatctac
accagagacggctctagcttgagtcaggtcatccttgaggaacttggtgtcgatatcgct
gttccgggtgaggagtag
>Fp146
atgtctcgacaaatcgcatctcgagcttcccgtatggcttcgcaagccatccgctcgtcg
acgccagtctgccgctccagcttccgtgttgcaaccatggcctatgcttcacgtctcgcc
gtctgctctaatctttctcagcgcagtttctcgactaccgtgtcccgcaagaagggtatc
atgcctgacaccgaggacccagccaagcctttgacagaaactgagcaagctgagccaact
gctgctgtcgccgagatcaccgagcaagagtatcatgaaattgccgatgagtacctcgac
aatattgtcaacagatttgaagagcttcaggatcagcgtgaggatattgacgtcgaattc
tcggctggagtcctcaccatcgactggcccgagaatggcacatacgtcatcaacaaacag
cctcccaacaagcagatttggttgtcatcccccatctcaggtcccaaacgctacgactgg
tgccttctcggtgagggtcaggaccagaaggagggcacggctatgggcgactggatctac
accagagacggctctagcttgagtcaggtcatccttgaggaacttggtgtcgatatcgct
gttccgggtgaggagtag
>Fp155
atgtctcgacaaatcgcatctcgagcttcccgtatggcttcgcaagccatccgctcgtcg
acgccagtctgccgctccagcttccgtgttgcaaccatggcctatgcttcacgtctcgcc
gtctgctctaatctttctcagcgcagtttctcgactaccgtgtcccgcaagaagggtatc
atgcctgacaccgaggacccagccaagcctttgacagaaactgagcaagctgagccaact
gctgctgtcgccgagatcaccgagcaagagtatcatgaaattgccgatgagtacctcgac
aatattgtcaacagatttgaagagcttcaggatcagcgtgaggatattgacgtcgaattc
tcggctggagtcctcaccatcgactggcccgagaatggcacatacgtcatcaacaaacag
cctcccaacaagcagatttggttgtcatcccccatctcaggtcccaaacgctacgactgg
tgccttctcggtgagggtcaggaccagaaggagggcacggctatgggcgactggatctac
accagagacggctctagcttgagtcaggtcatccttgaggaacttggtgtcgatatcgct
gttccgggtgaggagtag
>Fp157
atgtctcgacaaatcgcatctcgagcttcccgtatggcttcgcaagccatccgctcgtcg
acgccagtctgccgctccagcttccgtgttgcaaccatggcctatgcttcacgtctcgcc
gtctgctctaatctttctcagcgcagtttctcgactaccgtgtcccgcaagaagggtatc
atgcctgacaccgaggacccagccaagcctttgacagaaactgagcaagctgagccaact
gctgctgtcgccgagatcaccgagcaagagtatcatgaaattgccgatgagtacctcgac
aatattgtcaacagatttgaagagcttcaggatcagcgtgaggatattgacgtcgaattc
tcggctggagtcctcaccatcgactggcccgagaatggcacatacgtcatcaacaaacag
cctcccaacaagcagatttggttgtcatcccccatctcaggtcccaaacgctacgactgg
tgccttctcggtgagggtcaggaccagaaggagggcacggctatgggcgactggatctac
accagagacggctctagcttgagtcaggtcatccttgaggaacttggtgtcgatatcgct
gttccgggtgaggagtag
>Fp16r
atgtctcgacaaatcgcatctcgagcttcccgtatggcttcgcaagccatccgctcgtcg
acgccagtctgccgctccagcttccgtgttgcaaccatggcctatgcttcacgtctcgcc
gtctgctctaatctttctcagcgcagtttctcgactaccgtgtcccgcaagaagggtatc
atgcctgacaccgaggacccagccaagcctttgacagaaactgagcaagctgagccaact
gctgctgtcgccgagatcaccgagcaagagtatcatgaaattgccgatgagtacctcgac
aatattgtcaacagatttgaagagcttcaggatcagcgtgaggatattgacgtcgaattc
tcggctggagtcctcaccatcgactggcccgagaatggcacatacgtcatcaacaaacag
cctcccaacaagcagatttggttgtcatcccccatctcaggtcccaaacgctacgactgg
tgccttctcggtgagggtcaggaccagaaggaggg-------------------------
------------------------------------------------------------
------------------
>Fp1r
atgtctcgacaaatcgcatctcgagcttcccgtatggcttcgcaagccatccgctcgtcg
acgccagtctgccgctccagcttccgtgttgcaaccatggcctatgcttcacgtctcgcc
gtctgctctaatctttctcagcgcagtttctcgactaccgtgtcccgcaagaagggtatc
atgcctgacaccgaggacccagccaagcctttgacagaaactgagcaagctgagccaact
gctgctgtcgccgagatcaccgagcaagagtatcatgaaattgccgatgagtacctcgac
aatattgtcaacagatttgaagagcttcaggatcagcgtgaggatattgacgtcgaattc
tcggctggagtcctcaccatcgactggcccgagaatggcacatacgtcatcaacaaacag
cctcccaacaagcagatttggttgtcatcccccatctcaggtcccaaacgctacgactgg
tgccttctcggtgagggtcaggaccagaaggagggcacggctatgggcga----------
------------------------------------------------------------
------------------
>Fp21r
atgtctcgacaaatcgcatctcgagcttcccgtatggcttcgcaagccatccgctcgtcg
acgccagtctgccgctccagcttccgtgttgcaaccatggcctatgcttcacgtctcgcc
gtctgctctaatctttctcagcgcagtttctcgactaccgtgtcccgcaagaagggtatc
atgcctgacaccgaggacccagccaagcctttgacagaaactgagcaagctgagccaact
gctgctgtcgccgagatcaccgagcaagagtatcatgaaattgccgatgagtacctcgac
aatattgtcaacagatttgaagagcttcaggatcagcgtgaggatattgacgtcgaattc
tcggctggagtcctcaccatcgactggcccgagaatggcacatacgtcatcaacaaacag
cctcccaacaagcagatttggttgtcatcccccatctcaggtcccaaacgctacgactgg
tgccttctcggtgagggtcaggaccagaaggagggcacggctatgggcgactggatctac
accagagacggctctagcttgagtcaggtcatccttgaggaacttggtgtcgatatcgct
gttccgggtgaggagtag
>Fp24r
atgtctcgacaaatcgcatctcgagcttcccgtatggcttcgcaagccatccgctcgtcg
acgccagtctgccgctccagcttccgtgttgcaaccatggcctatgcttcacgtctcgcc
gtctgctctaatctttctcagcgcagtttctcgactaccgtgtcccgcaagaagggtatc
atgcctgacaccgaggacccagccaagcctttgacagaaactgagcaagctgagccaact
gctgctgtcgccgagatcaccgagcaagagtatcatgaaattgccgatgagtacctcgac
aatattgtcaacagatttgaagagcttcaggatcagcgtgaggatattgacgtcgaattc
tcggctggagtcctcaccatcgactggcccgagaatggcacatacgtcatcaacaaacag
cctcccaacaagcagatttggttgtcatcccccatctcaggtcccaaacgctacgactgg
tgccttctcggtgagggtcaggaccagaaggagggcacggctatgggcgactggatctac
accagagacggctctagcttgagtcaggtcatccttgaggaacttggtgtcgatatcgct
gttccgggtgaggagtag
>Fp2516
atgtctcgacaaatcgcatctcgagcttcccgtatggcttcgcaagccatccgctcgtcg
acgccagtctgccgctccagcttccgtgttgcaaccatggcctatgcttcacgtctcgcc
gtctgctctaatctttctcagcgcagtttctcgactaccgtgtcccgcaagaagggtatc
atgcctgacaccgaggacccagccaagcctttgacagaaactgagcaagctgagccaact
gctgctgtcgccgagatcaccgagcaagagtatcatgaaattgccgatgagtacctcgac
aatattgtcaacagatttgaagagcttcaggatcagcgtgaggatattgacgtcgaattc
tcggctggagtcctcaccatcgactggcccgagaatggcacatacgtcatcaacaaacag
cctcccaacaagcagatttggttgtcatcccccatctcaggtcccaaacgctacgactgg
tgccttctcggtgagggtcaggaccagaaggagggcacggctatgggcgactggatctac
accagagacggctctagcttgagtcaggtcatccttgaggaacttggtgtcgatatcgct
gttccgggtgaggagtag
>Fp26r
atgtctcgacaaatcgcatctcgagcttcccgtatggcttcgcaagccatccgctcgtcg
acgccagtctgccgctccagcttccgtgttgcaaccatggcctatgcttcacgtctcgcc
gtctgctctaatctttctcagcgcagtttctcgactaccgtgtcccgcaagaagggtatc
atgcctgacaccgaggacccagccaagcctttgacagaaactgagcaagctgagccaact
gctgctgtcgccgagatcaccgagcaagagtatcatgaaattgccgatgagtacctcgac
aatattgtcaacagatttgaagagcttcaggatcagcgtgaggatattgacgtcgaattc
tcggctggagtcctcaccatcgactggcccgagaatggcacatacgtcatcaacaaacag
cctcccaacaagcagatttggttgtcatcccccatctcaggtcccaaacgctacgactgg
tgccttctcggtgagggtcaggaccagaaggagggcacggctatgggcgactggatctac
accagagacggctctagcttgagtcaggtcatccttgaggaacttggtgtcgatatcgct
gttccgggtgaggagtag
>Fp33
atgtctcgacaaatcgcatctcgagcttcccgtatggcttcgcaagccatccgctcgtcg
acgccagtctgccgctccagcttccgtgttgcaaccatggcctatgcttcacgtctcgcc
gtctgctctaatctttctcagcgcagtttctcgactaccgtgtcccgcaagaagggtatc
atgcctgacaccgaggacccagccaagcctttgacagaaactgagcaagctgagccaact
gctgctgtcgccgagatcaccgagcaagagtatcatgaaattgccgatgagtacctcgac
aatattgtcaacagatttgaagagcttcaggatcagcgtgaggatattgacgtcgaattc
tcggctggagtcctcaccatcgactggcccgagaatggcacatacgtcatcaacaaacag
cctcccaacaagcagatttggttgtcatcccccatctcaggtcccaaacgctacgactgg
tgccttctcggtgagggtcaggaccagaaggagggcacggctatgggcgactggatctac
accagagacggctctagcttgagtcaggtcatccttgaggaacttggtgtcgatatcgct
gttccgggtgaggagtag
>Fp34
atgtctcgacaaatcgcatctcgagcttcccgtatggcttcgcaagccatccgctcgtcg
acgccagtctgccgctccagcttccgtgttgcaaccatggcctatgcttcacgtctcgcc
gtctgctctaatctttctcagcgcagtttctcgactaccgtgtcccgcaagaagggtatc
atgcctgacaccgaggacccagccaagcctttgacagaaactgagcaagctgagccaact
gctgctgtcgccgagatcaccgagcaagagtatcatgaaattgccgatgagtacctcgac
aatattgtcaacagatttgaagagcttcaggatcagcgtgaggatattgacgtcgaattc
tcggctggagtcctcaccatcgactggcccgagaatggcacatacgtcatcaacaaacag
cctcccaacaagcagatttggttgtcatcccccatctcaggtcccaaacgctacgactgg
tgccttctcggtgagggtcaggaccagaaggagggcacggctatgggcgactggatctac
accagagacggctctagcttgagtcaggtcatccttgaggaacttggtgtcgatatcgct
gttccgggtgaggagtag
>Fp35
atgtctcgacaaatcgcatctcgagcttcccgtatggcttcgcaagccatccgctcgtcg
acgccagtctgccgctccagcttccgtgttgcaaccatggcctatgcttcacgtctcgcc
gtctgctctaatctttctcagcgcagtttctcgactaccgtgtcccgcaagaagggtatc
atgcctgacaccgaggacccagccaagcctttgacagaaactgagcaagctgagccaact
gctgctgtcgccgagatcaccgagcaagagtatcatgaaattgccgatgagtacctcgac
aatattgtcaacagatttgaagagcttcaggatcagcgtgaggatattgacgtcgaattc
tcggctggagtcctcaccatcgactggcccgagaatggcacatacgtcatcaacaaacag
cctcccaacaagcagatttggttgtcatcccccatctcaggtcccaaacgctacgactgg
tgccttctcggtgagggtcaggaccagaaggagggcacggctatgggcgactggatctac
accagagacggctctagcttgagtcaggtcatccttgaggaacttggtgtcgatatcgct
gttccgggtgaggagtag
>Fp38
atgtctcgacaaatcgcatctcgagcttcccgtatggcttcgcaagccatccgctcgtcg
acgccagtctgccgctccagcttccgtgttgcaaccatggcctatgcttcacgtctcgcc
gtctgctctaatctttctcagcgcagtttctcgactaccgtgtcccgcaagaagggtatc
atgcctgacaccgaggacccagccaagcctttgacagaaactgagcaagctgagccaact
gctgctgtcgccgagatcaccgagcaagagtatcatgaaattgccgatgagtacctcgac
aatattgtcaacagatttgaagagcttcaggatcagcgtgaggatattgacgtcgaattc
tcggctggagtcctcaccatcgactggcccgagaatggcacatacgtcatcaacaaacag
cctcccaacaagcagatttggttgtcatcccccatctcaggtcccaaacgctacgactgg
tgccttctcggtgagggtcaggaccagaaggagggcacggctatgggcgactggatctac
accagagacggctctagcttgagtcaggtcatccttgaggaacttggtgtcgatatcgct
gttccgggtgaggagtag
>Fp39
atgtctcgacaaatcgcatctcgagcttcccgtatggcttcgcaagccatccgctcgtcg
acgccagtctgccgctccagcttccgtgttgcaaccatggcctatgcttcacgtctcgcc
gtctgctctaatctttctcagcgcagtttctcgactaccgtgtcccgcaagaagggtatc
atgcctgacaccgaggacccagccaagcctttgacagaaactgagcaagctgagccaact
gctgctgtcgccgagatcaccgagcaagagtatcatgaaattgccgatgagtacctcgac
aatattgtcaacagatttgaagagcttcaggatcagcgtgaggatattgacgtcgaattc
tcggctggagtcctcaccatcgactggcccgagaatggcacatacgtcatcaacaaacag
cctcccaacaagcagatttggttgtcatcccccatctcaggtcccaaacgctacgactgg
tgccttctcggtgagggtcaggaccagaaggagggcacggctatgggcgactggatctac
accagagacggctctagcttgagtca----------------------------------
------------------
>Fp42
atgtctcgacaaatcgcatctcgagcttcccgtatggcttcgcaagccatccgctcgtcg
acgccagtctgccgctccagcttccgtgttgcaaccatggcctatgcttcacgtctcgcc
gtctgctctaatctttctcagcgcagtttctcgactaccgtgtcccgcaagaagggtatc
atgcctgacaccgaggacccagccaagcctttgacagaaactgagcaagctgagccaact
gctgctgtcgccgagatcaccgagcaagagtatcatgaaattgccgatgagtacctcgac
aatattgtcaacagatttgaagagcttcaggatcagcgtgaggatattgacgtcgaattc
tcggctggagtcctcaccatcgactggcccgagaatggcacatacgtcatcaacaaacag
cctcccaacaagcagatttggttgtcatcccccatctcaggtcccaaacgctacgactgg
tgccttctcggtgagggtcaggaccagaaggagggcacggctatgggcgactggatctac
accagagacggctctagcttgagtcaggtcatccttgaggaacttggtgtcgatatcgct
gttccgggtgaggagtag
>Fp44
atgtctcgacaaatcgcatctcgagcttcccgtatggcttcgcaagccatccgctcgtcg
acgccagtctgccgctccagcttccgtgttgcaaccatggcctatgcttcacgtctcgcc
gtctgctctaatctttctcagcgcagtttctcgactaccgtgtcccgcaagaagggtatc
atgcctgacaccgaggacccagccaagcctttgacagaaactgagcaagctgagccaact
gctgctgtcgccgagatcaccgagcaagagtatcatgaaattgccgatgagtacctcgac
aatattgtcaacagatttgaagagcttcaggatcagcgtgaggatattgacgtcgaattc
tcggctggagtcctcaccatcgactggcccgagaatggcacatacgtcatcaacaaacag
cctcccaacaagcagatttggttgtcatcccccatctcaggtcccaaacgctacgactgg
tgccttctcggtgagggtcaggaccagaaggagggcacggctatgggcgactggatctac
accagagacggctctagcttgagtcaggtcatccttgaggaacttggtgtcgatatcgct
gttccgggtgaggagtag
>Fp49
atgtctcgacaaatcgcatctcgagcttcccgtatggcttcgcaagccatccgctcgtcg
acgccagtctgccgctccagcttccgtgttgcaaccatggcctatgcttcacgtctcgcc
gtctgctctaatctttctcagcgcagtttctcgactaccgtgtcccgcaagaagggtatc
atgcctgacaccgaggacccagccaagcctttgacagaaactgagcaagctgagccaact
gctgctgtcgccgagatcaccgagcaagagtatcatgaaattgccgatgagtacctcgac
aatattgtcaacagatttgaagagcttcaggatcagcgtgaggatattgacgtcgaattc
tcggctggagtcctcaccatcgactggcccgagaatggcacatacgtcatcaacaaacag
cctcccaacaagcagatttggttgtcatcccccatctcaggtcccaaacgctacgactgg
tgccttctcggtgagggtcaggaccagaaggagggcacggctatgggcgactggatctac
accagagacggctctagcttgagtcaggtcatccttgaggaacttggtgtcgatatcgct
gttccgggtgaggagtag
>Fp50
atgtctcgacaaatcgcatctcgagcttcccgtatggcttcgcaagccatccgctcgtcg
acgccagtctgccgctccagcttccgtgttgcaaccatggcctatgcttcacgtctcgcc
gtctgctctaatctttctcagcgcagtttctcgactaccgtgtcccgcaagaagggtatc
atgcctgacaccgaggacccagccaagcctttgacagaaactgagcaagctgagccaact
gctgctgtcgccgagatcaccgagcaagagtatcatgaaattgccgatgagtacctcgac
aatattgtcaacagatttgaagagcttcaggatcagcgtgaggatattgacgtcgaattc
tcggctggagtcctcaccatcgactggcccgagaatggcacatacgtcatcaacaaacag
cctcccaacaagcagatttggttgtcatcccccatctcaggtcccaaacgctacgactgg
tgccttctcggtgagggtcaggaccagaaggagggcacggctatgggcgactggatctac
accagagacggctctagcttgagtcaggtcatccttgaggaacttggtgtcgatatcgct
gttccgggtgaggagtag
>Fp51
atgtctcgacaaatcgcatctcgagcttcccgtatggcttcgcaagccatccgctcgtcg
acgccagtctgccgctccagcttccgtgttgcaaccatggcctatgcttcacgtctcgcc
gtctgctctaatctttctcagcgcagtttctcgactaccgtgtcccgcaagaagggtatc
atgcctgacaccgaggacccagccaagcctttgacagaaactgagcaagctgagccaact
gctgctgtcgccgagatcaccgagcaagagtatcatgaaattgccgatgagtacctcgac
aatattgtcaacagatttgaagagcttcaggatcagcgtgaggatattgacgtcgaattc
tcggctggagtcctcaccatcgactggcccgagaatggcacatacgtcatcaacaaacag
cctcccaacaagcagatttggttgtcatcccccatctcaggtcccaaacgctacgactgg
tgccttctcggtgagggtcaggaccagaaggagggcacggctatgggcgactggatctac
accagagacggctctagcttgagtcaggtcatccttgaggaacttggtgtcgatatcgct
gttccgggtgaggagtag
>Fp59
atgtctcgacaaatcgcatctcgagcttcccgtatggcttcgcaagccatccgctcgtcg
acgccagtctgccgctccagcttccgtgttgcaaccatggcctatgcttcacgtctcgcc
gtctgctctaatctttctcagcgcagtttctcgactaccgtgtcccgcaagaagggtatc
atgcctgacaccgaggacccagccaagcctttgacagaaactgagcaagctgagccaact
gctgctgtcgccgagatcaccgagcaagagtatcatgaaattgccgatgagtacctcgac
aatattgtcaacagatttgaagagcttcaggatcagcgtgaggatattgacgtcgaattc
tcggctggagtcctcaccatcgactggcccgagaatggcacatacgtcatcaacaaacag
cctcccaacaagcagatttggttgtcatcccccatctcaggtcccaaacgctacgactgg
tgccttctcggtgagggtcaggaccagaaggagggcacggctatgggcgactggatctac
accagagacggctctagcttgagtcaggtcatccttgaggaacttggtgtcgatatcgct
gttccgggtgaggagtag
>Fp63
atgtctcgacaaatcgcatctcgagcttcccgtatggcttcgcaagccatccgctcgtcg
acaccagtctgccgctccagcttccgtgttgcaaccatggcctatgcttcacgtctcgcc
gtctgctctaatctttctcagcgcagtttctcgactaccgtgtcccgcaagaagggtatc
atgcctgacaccgaggacccagccaagcctttgacagaaactgagcaagctgagccaact
gctgctgtcgccgagatcaccgagcaagagtatcatgaaattgccgatgagtacctcgac
aatattgtcaacagatttgaagagcttcaggatcagcgtgaggatattgacgtcgaattc
tcggccggagtcctcaccatcgactggcccgagaatggcacatacgtcatcaacaaacag
cctcccaacaagcagatttggttgtcatcccccatctcaggtcccaaacgctacgactgg
tgccttctcggtgagggtcaggaccagaaggagggcacggctatgggcgactggatctac
accagagacggctctagcttgagtcaggtcatccttgaggaacttggtgtcgatatcgct
gttccgggtgaggagtag
>Fp65
atgtctcgacaaatcgcatctcgagcttcccgtatggcttcgcaagccatccgctcgtcg
acgccagtctgccgctccagcttccgtgttgcaaccatggcctatgcttcacgtctcgcc
gtctgctctaatctttctcagcgcagtttctcgactaccgtgtcccgcaagaagggtatc
atgcctgacaccgaggacccagccaagcctttgacagaaactgagcaagctgagccaact
gctgctgtcgccgagatcaccgagcaagagtatcatgaaattgccgatgagtacctcgac
aatattgtcaacagatttgaagagcttcaggatcagcgtgaggatattgacgtcgaattc
tcggctggagtcctcaccatcgactggcccgagaatggcacatacgtcatcaacaaacag
cctcccaacaagcagatttggttgtcatcccccatctcaggtcccaaacgctacgactgg
tgccttctcggtgagggtcaggaccagaaggagggcacggctatgggcgactggatctac
accagagacggctctagcttgagtcaggtcatccttgaggaacttggtgtcgatatcgct
gttccgggtgaggagtag
>Fp66
atgtctcgacaaatcgcatctcgagcttcccgtatggcttcgcaagccatccgctcgtcg
acgccagtctgccgctccagcttccgtgttgcaaccatggcctatgcttcacgtctcgcc
gtctgctctaatctttctcagcgcagtttctcgactaccgtgtcccgcaagaagggtatc
atgcctgacaccgaggacccagccaagcctttgacagaaactgagcaagctgagccaact
gctgctgtcgccgagatcaccgagcaagagtatcatgaaattgccgatgagtacctcgac
aatattgtcaacagatttgaagagcttcaggatcagcgtgaggatattgacgtcgaattc
tcggctggagtcctcaccatcgactggcccgagaatggcacatacgtcatcaacaaacag
cctcccaacaagcagatttggttgtcatcccccatctcaggtcccaaacgctacgactgg
tgccttctcggtgagggtcaggaccagaaggagggcacggctatgggcgactggatctac
accagagacggctctagcttgagtcaggtcatccttgaggaacttggtgtcgatatcgct
gttccgggtgaggagtag
>Fp72
atgtctcgacaaatcgcatctcgagcttcccgtatggcttcgcaagccatccgctcgtcg
acgccagtctgccgctccagcttccgtgttgcaaccatggcctatgcttcacgtctcgcc
gtctgctctaatctttctcagcgcagtttctcgactaccgtgtcccgcaagaagggtatc
atgcctgacaccgaggacccagccaagcctttgacagaaactgagcaagctgagccaact
gctgctgtcgccgagatcaccgagcaagagtatcatgaaattgccgatgagtacctcgac
aatattgtcaacagatttgaagagcttcaggatcagcgtgaggatattgacgtcgaattc
tcggctggagtcctcaccatcgactggcccgagaatggcacatacgtcatcaacaaacag
cctcccaacaagcagatttggttgtcatcccccatctcaggtcccaaacgctacgactgg
tgccttctcggtgagggtcaggaccagaaggagggcacggctatgggcgactggatctac
accagagacggctctagcttgagtcaggtcatccttgaggaacttggtgtcgatatcgct
gttccgggtgaggagtag
>Fp73
atgtctcgacaaatcgcatctcgagcttcccgtatggcttcgcaagccatccgctcgtcg
acgccagtctgccgctccagcttccgtgttgcaaccatggcctatgcttcacgtctcgcc
gtctgctctaatctttctcagcgcagtttctcgactaccgtgtcccgcaagaagggtatc
atgcctgacaccgaggacccagccaagcctttgacagaaactgagcaagctgagccaact
gctgctgtcgccgagatcaccgagcaagagtatcatgaaattgccgatgagtacctcgac
aatattgtcaacagatttgaagagcttcaggatcagcgtgaggatattgacgtcgaattc
tcggctggagtcctcaccatcgactggcccgagaatggcacatacgtcatcaacaaacag
cctcccaacaagcagatttggttgtcatcccccatctcaggtcccaaacgctacgactgg
tgccttctcggtgagggtcaggaccagaaggagggcacggctatgggcgactggatctac
accagagacggctctagcttgagtcaggtcatccttgaggaacttggtgtcgatatcgct
gttccgggtgaggagtag
>Fp76
atgtctcgacaaatcgcatctcgagcttcccgtatggcttcgcaagccatccgctcgtcg
acgccagtctgccgctccagcttccgtgttgcaaccatggcctatgcttcacgtctcgcc
gtctgctctaatctttctcagcgcagtttctcgactaccgtgtcccgcaagaagggtatc
atgcctgacaccgaggacccagccaagcctttgacagaaactgagcaagctgagccaact
gctgctgtcgccgagatcaccgagcaagagtatcatgaaattgccgatgagtacctcgac
aatattgtcaacagatttgaagagcttcaggatcagcgtgaggatattgacgtcgaattc
tcggctggagtcctcaccatcgactggcccgagaatggcacatacgtcatcaacaaacag
cctcccaacaagcagatttggttgtcatcccccatctcaggtcccaaacgctacgactgg
tgccttctcggtgagggtcaggaccagaaggagggcacggctatgggcgactggatctac
accagagacggctctagcttgagtcaggtcatccttgaggaacttggtgtcgatatcgct
gttccgggtgaggagtag
>Fp78
atgtctcgacaaatcgcatctcgagcttcccgtatggcttcgcaagccatccgctcgtcg
acgccagtctgccgctccagcttccgtgttgcaaccatggcctatgcttcacgtctcgcc
gtctgctctaatctttctcagcgcagtttctcgactaccgtgtcccgcaagaagggtatc
atgcctgacaccgaggacccagccaagcctttgacagaaactgagcaagctgagccaact
gctgctgtcgccgagatcaccgagcaagagtatcatgaaattgccgatgagtacctcgac
aatattgtcaacagatttgaagagcttcaggatcagcgtgaggatattgacgtcgaattc
tcggctggagtcctcaccatcgactggcccgagaatggcacatacgtcatcaacaaacag
cctcccaacaagcagatttggttgtcatcccccatctcaggtcccaaacgctacgactgg
tgccttctcggtgagg--------------------------------------------
------------------------------------------------------------
------------------
>Fp81
atgtctcgacaaatcgcatctcgagcttcccgtatggcttcgcaagccatccgctcgtcg
acgccagtctgccgctccagcttccgtgttgcaaccatggcctatgcttcacgtctcgcc
gtctgctctaatctttctcagcgcagtttctcgactaccgtgtcccgcaagaagggtatc
atgcctgacaccgaggacccagccaagcctttgacagaaactgagcaagctgagccaact
gctgctgtcgccgagatcaccgagcaagagtatcatgaaattgccgatgagtacctcgac
aatattgtcaacagatttgaagagcttcaggatcagcgtgaggatattgacgtcgaattc
tcggctggagtcctcaccatcgactggcccgagaatggcacatacgtcatcaacaaacag
cctcccaacaagcagatttggttgtcatcccccatctcaggtcccaaacgctacgactgg
tgccttctcggtgagggtcaggaccagaaggagggcacggctatgggcgactggatctac
accagagacggctctagcttgagtcaggtcatccttgaggaacttggtgtcgatatcgct
gttccgggtgaggagtag
>Fp84
atgtctcgacaaatcgcatctcgagcttcccgtatggcttcgcaagccatccgctcgtcg
acgccagtctgccgctccagcttccgtgttgcaaccatggcctatgcttcacgtctcgcc
gtctgctctaatctttctcagcgcagtttctcgactaccgtgtcccgcaagaagggtatc
atgcctgacaccgaggacccagccaagcctttgacagaaactgagcaagctgagccaact
gctgctgtcgccgagatcaccgagcaagagtatcatgaaattgccgatgagtacctcgac
aatattgtcaacagatttgaagagcttcaggatcagcgtgaggatattgacgtcgaattc
tcggctggagtcctcaccatcgactggcccgagaatggcacatacgtcatcaacaaacag
cctcccaacaagcagatttggttgtcatcccccatctcaggtcccaaacgctacgactgg
tgccttctcggtgagggtcaggaccagaaggagggcacggctatgggcgactggatctac
accagagacggctctagcttgagtcaggtcatccttgaggaacttggtgtcgatatcgct
gttccgggtgaggagtag
>Fp86
atgtctcgacaaatcgcatctcgagcttcccgtatggcttcgcaagccatccgctcgtcg
acgccagtctgccgctccagcttccgtgttgcaaccatggcctatgcttcacgtctcgcc
gtctgctctaatctttctcagcgcagtttctcgactaccgtgtcccgcaagaagggtatc
atgcctgacaccgaggacccagccaagcctttgacagaaactgagcaagctgagccaact
gctgctgtcgccgagatcaccgagcaagagtatcatgaaattgccgatgagtacctcgac
aatattgtcaacagatttgaagagcttcaggatcagcgtgaggatattgacgtcgaattc
tcggctggagtcctcaccatcgactggcccgagaatggcacatacgtcatcaacaaacag
cctcccaacaagcagatttggttgtcatcccccatctcaggtcccaaacgctacgactgg
tgccttctcggtgagggtcaggaccagaaggagggcacggctatgggcgactggatctac
accagagacggctctagcttgagtcaggtcatccttgaggaacttggtgtcgatatcgct
gttccgggtgaggagtag
>Fvenenatum.busco
atgtctcgacaaatcgcatctcaggcttcccgtatggcttcgcaagccatccgctcgtcg
acaccagtctgccgctccagcttccgtgttgcaactatgacttatgcttcacgtctcgcc
atctacccaaacctttctcaacgcaatttctctactaccatgtcccgcaagaagggtatc
atgcctgacaccgaggatccagccaagcctttgacagaaactgagcaagctgagccaagt
gctgctgtcgccgagatcaccgagcaagagtaccatgaaattgccgatgagtacctcgac
aatattgttaaccgatttgaggagcttcaggatcagcgtgaggatattgatgtcgaattt
tcggccggagtcctcaccatcgactggcccgagaatggcacatatgtcatcaacaaacag
cctcccaacaagcagatttggctgtcatcccccatctcaggtcccaagcgctacgactgg
tgccttctcggtgagggccaggaccagaaggagggcacggctatgggcgactggatctac
accagagacggctctagcttgagtcaggttatcctcgaggaacttggtgtcgatatcgct
attccaggcgaggagtag
