# Supplementary material for: Apicidin biosynthesis is linked to accessory chromosomes in Fusarium poae isolates
Source: BMC Genomics. 2021 Aug 4;22:591. doi: 10.1186/s12864-021-07617-y (PMC8340494; doi:10.1186/s12864-021-07617-y)
Supplement: Supplementary file 17 — Additional file 17. Compressed folder containing alignments for each of the 4141 orthologs used in BUSCO analysis. [file 12864_2021_7617_MOESM17_ESM.zip › Fven2_nt_MAFFT/11471at5125_nt.mafft.fasta]

>Fp105
atgactgtggaggaggccattggtaacgaggctgtcaccctgcctatgcgctcgctcacc
tttcacgatctcccgaatgagattcaacgggacatactatcccattgctctcagtctgac
ctgatctgctgtgctcttgtttcccaacacttccgtgagcttgcgtctgctctactttat
cgcagcttcaacatccttttccccgatgacgacgatgtgagattcgagtcgccaattgat
ggcctcgctggtgggctggatacattcactactagcgactacgattatgcaaagcatcta
agggaattgtccatggatacagttagcactggcgtcaaagctgagcatgcatataaaccg
tatctgtacagcaccagttgtggtaaattccttaatactttactatatctgacgctaaag
aaggccaaatctctcgaatcctttcgatggaacattcgtgttgaactcagccgacccgta
tatcgtgaacttcataagatccaaacgttgtccaaatttcacattcgcttccaggctggc
gaaacatactacatcacgccgcctcctcttcccctgagcatcgatgacctccccccaact
tcggctcactggtcagatattcctccgcctcctccgggaccgcccccagcaatgttcacg
gctcccttggctggccctatgacatctctgccagtgattacgccacctcctcctcttcta
ccaaccttgaagcagttctcgaaatccaaggcgagcaaacgcgactcaaaatcacaggag
cccccaacactttcgggcttcaagaagctgaaaagcttatctgtccttgatatcgacaat
cttgatttgactacggagcttaagacttgcgtccgaaattcttcggctactctcacagag
ctgcatctttccttgtcggattctttggcgctgcaggctagacggccaccgcctgattca
gatccagatgactcagatgttgatgatgagttccaagtggtgcccgtctcgcagaacacc
actttcgatgcgagtgggccagcgaaggctttccgctctcaggaggagcgtaaacttcaa
gagggtattcttgggaggatattcgatgtcgaacctttcatacttaaaaagcctgcgctc
aatcagagccctcgcgaagcagcgaccagtcaggaggaagggttagaagccgagagtaac
gacgctgcggaggatccccgcgaagaatttgcgtcatctcttcgcagtgtgtcagcgaga
ttgatggcacaagatggcacacgcgatatttctacagcgcagcaagatattctagatatc
atcgagaaagcagccaggaaatatgtggactcgggcgagcgtccttctcaacagtccaac
gattcgccggaaagttctgctgtcgtggccaagagtgaagagccgctaagtgacgggcca
gaccaggcgagttcaggaccagtcgatacacccgatttagctgtgcgacccaagaacaaa
acatcgagtggcgatttatcaccggacgatattgaaatcgagcatcttgatactgtagac
gatctcgaagtagaatcagatgagcagcaaggaaaggagccagaagagaaacaaattgaa
gacgaagaatgcgaaaagccaaacacggcatgttcttcggctgccaactcagaggatcag
gatacacactcgaagacaacctcaaccactgggctggacaaagtcgacacgaacttgatt
gcgcagcaagtgaattatgagtcactcttgctggaattgcaacagctacaggaagagaaa
gacgcatttgttcagcaggtcaaggcaatgtctgtccagggcacaattgtggaactcagg
caaattaaggactcagaagcccggctcagagaaatgcgccagaagactcgacgtgtccag
gacgccatagaaaccacgcgccttgagataaaggaggctgagagccaggtctctgaaaag
tctcagattgatggcaaggagaagtcacagcggtcgatcgacgagtatcttcgagatacc
agaggcattgctctggaaacattgggcatacatctgatcccggtcaaagcatccgttctc
tcaagggccattgatttgaagtgcatgaagaatctaacgctgctcaacgtcggtaaccaa
gcacccatctggaccttgctttccaaggaaaacaagacctccccattggccctgcgcagt
gtttttactgacaatgtgtcgaccgcattcttgaattgcatgtcgcagcttgaagaattg
catgatttgttccttttagaacgaagtgctaaacaaaaacccgaaagtttcgcgccaagg
accaccgtcacaatcgatcagattcgccggttggtgctaaagaagcacatgcatactttg
agaaggctgatgatcaaggacgagtcaaacagcagcggatgggatgcgaaccagaaagca
atgatacttatttgcaaccgtggattgcagctcgaggagctagctcttagtatgaacatc
cacgcggtgcacgctttcatgcaatatttcgcaggactaaccaacctccgtgctatcaat
attctccggttcaggaacaacgacacatgtatatgggtcatgcgtgagatcttgaatttt
atcgtggataacctctctcaccaccccgagctgaagctggagtggatcgctatggaggac
gacaggctcgatcgcgttattcgccctacagatgtgcccgacgaaggggaaaagagacgg
tctaagggcaaggaaaaggctacggtgagcactcatcacaatagcatcagtcttcctgta
ctaccgacctggggttcggatagcgagagtgaggatgaagatgatgatgcctcaaattgt
ggaaagagacttcgactaaagactgttggagtcctccagttttatgaggtctggggtgtc
aagatttttgacaaagaaatccggtccggtcgactttaa
>Fp108
atgactgtggaggaggccattggtaacgaggctgtcaccctgcctatgcgctcgctcacc
tttcacgatctcccgaatgagattcaacgggacatactatcccattgctctcagtctgac
ctgatctgctgtgctcttgtttcccaacacttccgtgagcttgcgtctgctctactttat
cgcagcttcaacatccttttccccgatgacgacgatgtgagattcgagtcgccaattgat
ggcctcgctggtgggctggatacattcactactagcgactacgattatgcaaagcatcta
agggaattgtccatggatacagttagcactggcgtcaaagctgagcatgcatataaaccg
tatctgtacagcaccagttgtggtaaattccttaatactttactatatctgacgctaaag
aaggccaaatctctcgaatcctttcgatggaacattcgtgttgaactcagccgacccgta
tatcgtgaacttcataagatccaaacgttgtccaaatttcacattcgcttccaggctggc
gaaacatactacatcacgccgcctcctcttcccctgagcatcgatgacctccccccaact
tcggctcactggtcagatattcctccgcctcctccgggaccgcccccagcaatgttcacg
gctcccttggctggccctatgacatctctgccagtgattacgccacctcctcctcttcta
ccaaccttgaagcagttctcgaaatccaaggcgagcaaacgcgactcaaaatcacaggag
cccccaacactttcgggcttcaagaagctgaaaagcttatctgtccttgatatcgacaat
cttgatttgactacggagcttaagacttgcgtccgaaattcttcggctactctcacagag
ctgcatctttccttgtcggattctttggcgctgcaggctagacggccaccgcctgattca
gatccagatgactcagatgttgatgatgagttccaagtggtgcccgtctcgcagaacacc
actttcgatgcgagtgggccagcgaaggctttccgctctcaggaggagcgtaaacttcaa
gagggtattcttgggaggatattcgatgtcgaacctttcatacttaaaaagcctgcgctc
aatcagagccctcgcgaagcagcgaccagtcaggaggaagggttagaagccgagagtaac
gacgctgcggaggatccccgcgaagaatttgcgtcatctcttcgcagtgtgtcagcgaga
ttgatggcacaagatggcacacgcgatatttctacagcgcagcaagatattctagatatc
atcgagaaagcagccaggaaatatgtggactcgggcgagcgtccttctcaacagtccaac
gattcgccggaaagttctgctgtcgtggccaagagtgaagagccgctaagtgacgggcca
gaccaggcgagttcaggaccagtcgatacacccgatttagctgtgcgacccaagaacaaa
acatcgagtggcgatttatcaccggacgatattgaaatcgagcatcttgatactgtagac
gatctcgaagtagaatcagatgagcagcaaggaaaggagccagaagagaaacaaattgaa
gacgaagaatgcgaaaagccaaacacggcatgttcttcggctgccaactcagaggatcag
gatacacactcgaagacaacctcaaccactgggctggacaaagtcgacacgaacttgatt
gcgcagcaagtgaattatgagtcactcttgctggaattgcaacagctacaggaagagaaa
gacgcatttgttcagcaggtcaaggcaatgtctgtccagggcacaattgtggaactcagg
caaattaaggactcagaagcccggctcagagaaatgcgccagaagactcgacgtgtccag
gacgccatagaaaccacgcgccttgagataaaggaggctgagagccaggtctctgaaaag
tctcagattgatggcaaggagaagtcacagcggtcgatcgacgagtatcttcgagatacc
agaggcattgctctggaaacattgggcatacatctgatcccggtcaaagcatccgttctc
tcaagggccattgatttgaagtgcatgaagaatctaacgctgctcaacgtcggtaaccaa
gcacccatctggaccttgctttccaaggaaaacaagacctccccattggccctgcgcagt
gtttttactgacaatgtgtcgaccgcattcttgaattgcatgtcgcagcttgaagaattg
catgatttgttccttttagaacgaagtgctaaacaaaaacccgaaagtttcgcgccaagg
accaccgtcacaatcgatcagattcgccggttggtgctaaagaagcacatgcatactttg
agaaggctgatgatcaaggacgagtcaaacagcagcggatgggatgcgaaccagaaagca
atgatacttatttgcaaccgtggattgcagctcgaggagctagctcttagtatgaacatc
cacgcggtgcacgctttcatgcaatatttcgcaggactaaccaacctccgtgctatcaat
attctccggttcaggaacaacgacacatgtatatgggtcatgcgtgagatcttgaatttt
atcgtggataacctctctcaccaccccgagctgaagctggagtggatcgctatggaggac
gacaggctcgatcgcgttattcgccctacagatgtgcccgacgaaggggaaaagagacgg
tctaagggcaaggaaaaggctacggtgagcactcatcacaatagcatcagtcttcctgta
ctaccgacctggggttcggatagcgagagtgaggatgaagatgatgatgcctcaaattgt
ggaaagagacttcgactaaagactgttggagtcctccagttttatgaggtctggggtgtc
aagatttttgacaaagaaatccggtccggtcgactttaa
>Fp118
atgactgtggaggaggccattggtaacgaggctgtcaccctgcctatgcgctcgctcacc
tttcacgacctcccgaatgagattcaacgggacatactatcccattgctctcagtctgac
ctgatctgctgtgctcttgtttcccaacacttccgtgagcttgcgtctgctctactttat
cgcagcttcaacatccttttccccgatgacgacgatgtgagattcgagtcgccaattgat
ggcctcgctggtgggctggatacattcactactagcgactacgattatgcaaagcatcta
agggaattgtccatggatacagttagcactggcgtcaaagctgagcatgcatataaaccg
tatctgtacagcaccagttgtggtaaattccttaatactttactatatctgacgctaaag
aaggccaaatctctcgaatcctttcgatggaacattcgtgttgaactcagccgacccgta
tatcgtgaacttcataagatccaaacgttgtccaaatttcacattcgcttccaggctggc
gaaacatactacatcacgccgcctcctcttcccctgagcatcgatgacctccccccaact
tcggctcactggtcagatattcctccgcctcctccgggaccgcccccagcaatgttcacg
gctcccttggctggccctatgacatctctgccagtgattacgccacctcctcctcttcta
ccaaccttgaagcagttctcgaaatccaaggcgagcaaacgcgactcaaaatcacaggag
cccccaacactttcgggcttcaagaagctgaaaagcttatctgtccttgatatcgacaat
cttgatttgactacggagcttaagacttgcgtccgaaattcttcggctactctcacagag
ctgcatctttccttgtcggattctttggcgctgcaggctagacggccaccgcctgattca
gatccagatgactcagatgttgatgatgagttccaagtggtgcccgtctcgcagaacacc
actttcgatgcgagtgggccagcgaaggctttccgctctcaggaggagcgtaaacttcaa
gagggtattcttgggaggatattcgatgtcgaacctttcatacttaaaaagcctgcgctc
aatcagagccctcgcgaagcagcgaccagtcaggaggaagggttagaagccgagagtaac
gacgctgcggaggatccccgcgaagaatttgcgtcatctcttcgcagtgtgtcagcgaga
ttgatggcacaagatggcacacgcgatatttctacagcgcagcaagatattctagatatc
atcgagaaagcagccaggaaatatgtggactcgggcgagcgtccttctcaacagtccaac
gattcgccggaaagttctgctgtcgtggccaagagtgaagagccgctaagtgacgggcca
gaccaggcgagttcaggaccagtcgatacacccgatttagctgtgcgacccaagaacaaa
acatcgagtggcgatttatcaccggacgatattgaaatcgagcatcttgatactgtagac
gatctcgaagtagaatcagatgagcagcaaggaaaggagccagaagagaaacaaattgaa
gacgaagaatgcgaaaagccaaacacggcatgttcttcggctgccaactcagaggatcag
gatacacactcgaagacaacctcaaccactgggctggacaaagtcgacacgaacttgatt
gcgcagcaagtgaattatgagtcactcttgctggaattgcaacagctacaggaagagaaa
gacgcatttgttcagcaggtcaaggcaatgtctgtccagggcacaattgtggaactcagg
caaattaaggactcagaagcccggctcagagaaatgcgccagaagactcgacgtgtccag
gacgccatagaaaccacgcgccttgagataaaggaggctgagagccaggtctctgaaaag
tctcagattgatggcaaggagaagtcacagcggtcgatcgacgagtatcttcgagatacc
agaggcattgctctggaaacattgggcatacatctgatcccggtcaaagcatccgttctc
tcaagggccattgatttgaagtgcatgaagaatctaacgctgctcaacgtcggtaaccaa
gcacccatctggaccttgctttccaaggaaaacaagacctccccattggccctgcgcagt
gtttttactgacaatgtgtcgaccgcattcttgaattgcatgtcgcagcttgaagaattg
catgatttgttccttttagaacgaagtgctaaacaaaaacccgaaagtttcgcgccaagg
accaccgtcacaatcgatcagattcgccggttggtgctaaagaagcacatgcatactttg
agaaggctgatgatcaaggacgagtcaaacagcagcggatgggatgcgaaccagaaagca
atgatacttatttgcaaccgtggattgcagctcgaggagctagctcttagtatgaacatc
cacgcggtgcacgctttcatgcaatatttcgcaggactaatcaacctccgtgctatcaat
attctccggttcaggaacaacgacacatgtatatgggtcatgcgtgagatcttgaatttt
atcgtggataacctctctcaccaccccgagctgaagctggagtggatcgctatggaggac
gacaggctcgatcgcgttattcgccctacagatgtgcccgacgaaggggaaaagagacgg
tctaagggcaaggaaaaggctacggtgagcactcatcacaatagcatcagtcttcctgta
ctaccgacctggggttcggatagcgagagtgaggatgaagatgatgatgcctcaaattgt
ggaaagagacttcgactaaagactgttggagtcctccagttttatgaggtctggggtgtc
aagatttttgacaaagaaatccggtccggtcgactttaa
>Fp122
atgactgtggaggaggccattggtaacgaggctgtcaccctgcctatgcgctcgctcacc
tttcacgacctcccgaatgagattcaacgggacatactatcccattgctctcagtctgac
ctgatctgctgtgctcttgtttcccaacacttccgtgagcttgcgtctgctctactttat
cgcagcttcaacatccttttccccgatgacgacgatgtgagattcgagtcgccaattgat
ggcctcgctggtgggctggatacattcactactagcgactacgattatgcaaagcatcta
agggaattgtccatggatacagttagcactggcgtcaaagctgagcatgcatataaaccg
tatctgtacagcaccagttgtggtaaattccttaatactttactatatctgacgctaaag
aaggccaaatctctcgaatcctttcgatggaacattcgtgttgaactcagccgacccgta
tatcgtgaacttcataagatccaaacgttgtccaaatttcacattcgcttccaggctggc
gaaacatactacatcacgccgcctcctcttcccctgagcatcgatgacctccccccaact
tcggctcactggtcagatattcctccgcctcctccgggaccgcccccagcaatgttcacg
gctcccttggctggccctatgacatctctgccagtgattacgccacctcctcctcttcta
ccaaccttgaagcagttctcgaaatccaaggcgagcaaacgcgactcaaaatcacaggag
cccccaacactttcgggcttcaagaagctgaaaagcttatctgtccttgatatcgacaat
cttgatttgactacggagcttaagacttgcgtccgaaattcttcggctactctcacagag
ctgcatctttccttgtcggattctttggcgctgcaggctagacggccaccgcctgattca
gatccagatgactcagatgttgatgatgagttccaagtggtgcccgtctcgcagaacacc
actttcgatgcgagtgggccagcgaaggctttccgctctcaggaggagcgtaaacttcaa
gagggtattcttgggaggatattcgatgtcgaacctttcatacttaaaaagcctgcgctc
aatcagagccctcgcgaagcagcgaccagtcaggaggaagggttagaagccgagagtaac
gacgctgcggaggatccccgcgaagaatttgcgtcatctcttcgcagtgtgtcagcgaga
ttgatggcacaagatggcacacgcgatatttctacagcgcagcaagatattctagatatc
atcgagaaagcagccaggaaatatgtggactcgggcgagcgtccttctcaacagtccaac
gattcgccggaaagttctgctgtcgtggccaagagtgaagagccgctaagtgacgggcca
gaccaggcgagttcaggaccagtcgatacacccgatttagctgtgcgacccaagaacaaa
acatcgagtggcgatttatcaccggacgatattgaaatcgagcatcttgatactgtagac
gatctcgaagtagaatcagatgagcagcaaggaaaggagccagaagagaaacaaattgaa
gacgaagaatgcgaaaagccaaacacggcatgttcttcggctgccaactcagaggatcag
gatacacactcgaagacaacctcaaccactgggctggacaaagtcgacacgaacttgatt
gcgcagcaagtgaattatgagtcactcttgctggaattgcaacagctacaggaagagaaa
gacgcatttgttcagcaggtcaaggcaatgtctgtccagggcacaattgtggaactcagg
caaattaaggactcagaagcccggctcagagaaatgcgccagaagactcgacgtgtccag
gacgccatagaaaccacgcgccttgagataaaggaggctgagagccaggtctctgaaaag
tctcagattgatggcaaggagaagtcacagcggtcgatcgacgagtatcttcgagatacc
agaggcattgctctggaaacattgggcatacatctgatcccggtcaaagcatccgttctc
tcaagggccattgatttgaagtgcatgaagaatctaacgctgctcaacgtcggtaaccaa
gcacccatctggaccttgctttccaaggaaaacaagacctccccattggccctgcgcagt
gtttttactgacaatgtgtcgaccgcattcttgaattgcatgtcgcagcttgaagaattg
catgatttgttccttttagaacgaagtgctaaacaaaaacccgaaagtttcgcgccaagg
accaccgtcacaatcgatcagattcgccggttggtgctaaagaagcacatgcatactttg
agaaggctgatgatcaaggacgagtcaaacagcagcggatgggatgcgaaccagaaagca
atgatacttatttgcaaccgtggattgcagctcgaggagctagctcttagtatgaacatc
cacgcggtgcacgctttcatgcaatatttcgcaggactaatcaacctccgtgctatcaat
attctccggttcaggaacaacgacacatgtatatgggtcatgcgtgagatcttgaatttt
atcgtggataacctctctcaccaccccgagctgaagctggagtggatcgctatggaggac
gacaggctcgatcgcgttattcgccctacagatgtgcccgacgaaggggaaaagagacgg
tctaagggcaaggaaaaggctacggtgagcactcatcacaatagcatcagtcttcctgta
ctaccgacctggggttcggatagcgagagtgaggatgaagatgatgatgcctcaaattgt
ggaaagagacttcgactaaagactgttggagtcctccagttttatgaggtctggggtgtc
aagatttttgacaaagaaatccggtccggtcgactttaa
>Fp125
atgactgtggaggaggccattggtaacgaggctgtcaccctgcctatgcgctcgctcacc
tttcacgacctcccgaatgagattcaacgggacatactatcccattgctctcagtctgac
ctgatctgctgtgctcttgtttcccaacacttccgtgagcttgcgtctgctctactttat
cgcagcttcaacatccttttccccgatgacgacgatgtgagattcgagtcgccaattgat
ggcctcgctggtgggctggatacattcactactagcgactacgattatgcaaagcatcta
agggaattgtccatggatacagttagcactggcgtcaaagctgagcatgcatataaaccg
tatctgtacagcaccagttgtggtaaattccttaatactttactatatctgacgctaaag
aaggccaaatctctcgaatcctttcgatggaacattcgtgttgaactcagccgacccgta
tatcgtgaacttcataagatccaaacgttgtccaaatttcacattcgcttccaggctggc
gaaacatactacatcacgccgcctcctcttcccctgagcatcgatgacctccccccaact
tcggctcactggtcagatattcctccgcctcctccgggaccgcccccagcaatgttcacg
gctcccttggctggccctatgacatctctgccagtgattacgccacctcctcctcttcta
ccaaccttgaagcagttctcgaaatccaaggcgagcaaacgcgactcaaaatcacaggag
cccccaacactttcgggcttcaagaagctgaaaagcttatctgtccttgatatcgacaat
cttgatttgactacggagcttaagacttgcgtccgaaattcttcggctactctcacagag
ctgcatctttccttgtcggattctttggcgctgcaggctagacggccaccgcctgattca
gatccagatgactcagatgttgatgatgagttccaagtggtgcccgtctcgcagaacacc
actttcgatgcgagtgggccagcgaaggctttccgctctcaggaggagcgtaaacttcaa
gagggtattcttgggaggatattcgatgtcgaacctttcatacttaaaaagcctgcgctc
aatcagagccctcgcgaagcagcgaccagtcaggaggaagggttagaagccgagagtaac
gacgctgcggaggatccccgcgaagaatttgcgtcatctcttcgcagtgtgtcagcgaga
ttgatggcacaagatggcacacgcgatatttctacagcgcagcaagatattctagatatc
atcgagaaagcagccaggaaatatgtggactcgggcgagcgtccttctcaacagtccaac
gattcgccggaaagttctgctgtcgtggccaagagtgaagagccgctaagtgacgggcca
gaccaggcgagttcaggaccagtcgatacacccgatttagctgtgcgacccaagaacaaa
acatcgagtggcgatttatcaccggacgatattgaaatcgagcatcttgatactgtagac
gatctcgaagtagaatcagatgagcagcaaggaaaggagccagaagagaaacaaattgaa
gacgaagaatgcgaaaagccaaacacggcatgttcttcggctgccaactcagaggatcag
gatacacactcgaagacaacctcaaccactgggctggacaaagtcgacacgaacttgatt
gcgcagcaagtgaattatgagtcactcttgctggaattgcaacagctacaggaagagaaa
gacgcatttgttcagcaggtcaaggcaatgtctgtccagggcacaattgtggaactcggg
caaattaaggactcagaagcccggctcagagaaatgcgccagaagactcgacgtgtccag
gacgccatagaaaccacgcgccttgagataaaggaggctgagagccaggtctctgaaaag
tctcagattgatggcaaggagaagtcacagcggtcgatcgacgagtatcttcgagatacc
agaggcattgctctggaaacattgggcatacatctgatcccggtcaaagcatccgttctc
tcaagggccattgatttgaagtgcatgaagaatctaacgctgctcaacgtcggtaaccaa
gcacccatctggaccttgctttccaaggaaaacaagacctccccattggccctgcgcagt
gtttttactgacaatgtgtcgaccgcattcttgaattgcatgtcgcagcttgaagaattg
catgatttgttccttttagaacgaagtgctaaacaaaaacccgaaagtttcgcgccaagg
accaccgtcacaatcgatcagattcgccggttggtgctaaagaagcacatgcatactttg
agaaggctgatgatcaaggacgagtcaaacagcagcggatgggatgcgaaccagaaagca
atgatacttatttgcaaccgtggattgcagctcgaggagctagctcttagtatgaacatc
cacgcggtgcacgctttcatgcaatatttcgcaggactaatcaacctccgtgctatcaat
attctccggttcaggaacaacgacacatgtatatgggtcatgcgtgagatcttgaatttt
atcgtggataacctctctcaccaccccgagctgaagctggagtggatcgctatggaggac
gacaggctcgatcgcgttattcgccctacagatgtgcccgacgaaggggaaaagagacgg
tctaagggcaaggaaaaggctacggtgagcactcatcacaatagcatcagtcttcctgta
ctaccgacctggggttcggatagcgagagtgaggatgaagatgatgatgcctcaaattgt
ggaaagagacttcgactaaagactgttggagtcctccagttttatgaggtctggggtgtc
aagatttttgacaaagaaatccggtccggtcgactttaa
>Fp13r
atgactgtggaggaggccattggtaacgaggctgtcaccctgcctatgcgctcgctcacc
tttcacgacctcccgaatgagattcaacgggacatactatcccattgctctcagtctgac
ctgatctgctgtgctcttgtttcccaacacttccgtgagcttgcgtctgctctactttat
cgcagcttcaacatccttttccccgatgacgacgatgtgagattcgagtcgccaattgat
ggcctcgctggtgggctggatacattcactactagcgactacgattatgcaaagcatcta
agggaattgtccatggatacagttagcactggcgtcaaagctgagcatgcatataaaccg
tatctgtacagcaccagttgtggtaaattccttaatactttactatatctgacgctaaag
aaggccaaatctctcgaatcctttcgatggaacattcgtgttgaactcagccgacccgta
tatcgtgaacttcataagatccaaacgttgtccaaatttcacattcgcttccaggctggc
gaaacatactacatcacgccgcctcctcttcccctgagcatcgatgacctccccccaact
tcggctcactggtcagatattcctccgcctcctccgggaccgcccccagcaatgttcacg
gctcccttggctggccctatgacatctctgccagtgattacgccacctcctcctcttcta
ccaaccttgaagcagttctcgaaatccaaggcgagcaaacgcgactcaaaatcacaggag
cccccaacactttcgggcttcaagaagctgaaaagcttatctgtccttgatatcgacaat
cttgatttgactacggagcttaagacttgcgtccgaaattcttcggctactctcacagag
ctgcatctttccttgtcggattctttggcgctgcaggctagacggccaccgcctgattca
gatccagatgactcagatgttgatgatgagttccaagtggtgcccgtctcgcagaacacc
actttcgatgcgagtgggccagcgaaggctttccgctctcaggaggagcgtaaacttcaa
gagggtattcttgggaggatattcgatgtcgaacctttcatacttaaaaagcctgcgctc
aatcagagccctcgcgaagcagcgaccagtcaggaggaagggttagaagccgagagtaac
gacgctgcggaggatccccgcgaagaatttgcgtcatctcttcgcagtgtgtcagcgaga
ttgatggcacaagatggcacacgcgatatttctacagcgcagcaagatattctagatatc
atcgagaaagcagccaggaaatatgtggactcgggcgagcgtccttctcaacagtccaac
gattcgccggaaagttctgctgtcgtggccaagagtgaagagccgctaagtgacgggcca
gaccaggcgagttcaggaccagtcgatacacccgatttagctgtgcgacccaagaacaaa
acatcgagtggcgatttatcaccggacgatattgaaatcgagcatcttgatactgtagac
gatctcgaagtagaatcagatgagcagcaaggaaaggagccagaagagaaacaaattgaa
gacgaagaatgcgaaaagccaaacacggcatgttcttcggctgccaactcagaggatcag
gatacacactcgaagacaacctcaaccactgggctggacaaagtcgacacgaacttgatt
gcgcagcaagtgaattatgagtcactcttgctggaattgcaacagctacaggaagagaaa
gacgcatttgttcagcaggtcaaggcaatgtctgtccagggcacaattgtggaactcggg
caaattaaggactcagaagcccggctcagagaaatgcgccagaagactcgacgtgtccag
gacgccatagaaaccacgcgccttgagataaaggaggctgagagccaggtctctgaaaag
tctcagattgatggcaaggagaagtcacagcggtcgatcgacgagtatcttcgagatacc
agaggcattgctctggaaacattgggcatgcatctgatcccggtcaaagcatccgttctc
tcaagggccattgatttgaagtgcatgaagaatctaacgctgctcaacgtcggtaaccaa
gcacccatctggaccttgctttccaaggaaaacaagacctccccattggccctgcgcagt
gtttttactgacaatgtgtcgaccgcattcttgaattgcatgtcgcagcttgaagaattg
catgatttgttccttttagaacgaagtgctaaacaaaaacccgaaagtttcgcgccaagg
accaccgtcacaatcgatcagattcgccggttggtgctaaagaagcacatgcatactttg
agaaggctgatgatcaaggacgagtcaaacagcagcggatgggatgcgaaccagaaagca
atgatacttatttgcaaccgtggattgcagctcgaggagctagctcttagtatgaacatc
cacgcggtgcacgctttcatgcaatatttcgcaggactaatcaacctccgtgctatcaat
attctccggttcaggaacaacgacacatgtatatgggtcatgcgtgagatcttgaatttt
atcgtggataacctctctcaccaccccgagctgaagctggagtggatcgctatggaggac
gacaggctcgatcgcgttattcgccctacagatgtgcccgacgaaggggaaaagagacgg
tctaagggcaaggaaaaggctacggtgagcactcatcacaatagcatcagtcttcctgta
ctaccgacctggggttcggatagcgagagtgaggatgaagatgatgatgcctcaaattgt
ggaaagagacttcgactaaagactgttggagtcctccagttttatgaggtctggggtgtc
aagatttttgacaaagaaatccggtccggtcgactttaa
>Fp144
atgactgtggaggaggccattggtaacgaggctgtcaccctgcctatgcgctcgctcacc
tttcacgatctcccgaatgagattcaacgggacatactatcccattgctctcagtctgac
ctgatctgctgtgctcttgtttcccaacacttccgtgagcttgcgtctgctctactttat
cgcagcttcaacatccttttccccgatgacgacgatgtgagattcgagtcgccaattgat
ggcctcgctggtgggctggatacattcactactagcgactacgattatgcaaagcatcta
agggaattgtccatggatacagttagcactggcgtcaaagctgagcatgcatataaaccg
tatctgtacagcaccagttgtggtaaattccttaatactttactatatctgacgctaaag
aaggccaaatctctcgaatcctttcgatggaacattcgtgttgaactcagccgacccgta
tatcgtgaacttcataagatccaaacgttgtccaaatttcacattcgcttccaggctggc
gaaacatactacatcacgccgcctcctcttcccctgagcatcgatgacctccccccaact
tcggctcactggtcagatattcctccgcctcctccgggaccgcccccagcaatgttcacg
gctcccttggctggccctatgacatctctgccagtgattacgccacctcctcctcttcta
ccaaccttgaagcagttctcgaaatccaaggcgagcaaacgcgactcaaaatcacaggag
cccccaacactttcgggcttcaagaagctgaaaagcttatctgtccttgatatcgacaat
cttgatttgactacggagcttaagacttgcgtccgaaattcttcggctactctcacagag
ctgcatctttccttgtcggattctttggcgctgcaggctagacggccaccgcctgattca
gatccagatgactcagatgttgatgatgagttccaagtggtgcccgtctcgcagaacacc
actttcgatgcgagtgggccagcgaaggctttccgctctcaggaggagcgtaaacttcaa
gagggtattcttgggaggatattcgatgtcgaacctttcatacttaaaaagcctgcgctc
aatcagagccctcgcgaagcagcgaccagtcaggaggaagggttagaagccgagagtaac
gacgctgcggaggatccccgcgaagaatttgcgtcatctcttcgcagtgtgtcagcgaga
ttgatggcacaagatggcacacgcgatatttctacagcgcagcaagatattctagatatc
atcgagaaagcagccaggaaatatgtggactcgggcgagcgtccttctcaacagtccaac
gattcgccggaaagttctgctgtcgtggccaagagtgaagagccgctaagtgacgggcca
gaccaggcgagttcaggaccagtcgatacacccgatttagctgtgcgacccaagaacaaa
acatcgagtggcgatttatcaccggacgatattgaaatcgagcatcttgatactgtagac
gatctcgaagtagaatcagatgagcagcaaggaaaggagccagaagagaaacaaattgaa
gacgaagaatgcgaaaagccaaacacggcatgttcttcggctgccaactcagaggatcag
gatacacactcgaagacaacctcaaccactgggctggacaaagtcgacacgaacttgatt
gcgcagcaagtgaattatgagtcactcttgctggaattgcaacagctacaggaagagaaa
gacgcatttgttcagcaggtcaaggcaatgtctgtccagggcacaattgtggaactcagg
caaattaaggactcagaagcccggctcagagaaatgcgccagaagactcgacgtgtccag
gacgccatagaaaccacgcgccttgagataaaggaggctgagagccaggtctctgaaaag
tctcagattgatggcaaggagaagtcacagcggtcgatcgacgagtatcttcgagatacc
agaggcattgctctggaaacattgggcatacatctgatcccggtcaaagcatccgttctc
tcaagggccattgatttgaagtgcatgaagaatctaacgctgctcaacgtcggtaaccaa
gcacccatctggaccttgctttccaaggaaaacaagacctccccattggccctgcgcagt
gtttttactgacaatgtgtcgaccgcattcttgaattgcatgtcgcagcttgaagaattg
catgatttgttccttttagaacgaagtgctaaacaaaaacccgaaagtttcgcgccaagg
accaccgtcacaatcgatcagattcgccggttggtgctaaagaagcacatgcatactttg
agaaggctgatgatcaaggacgagtcaaacagcagcggatgggatgcgaaccagaaagca
atgatacttatttgcaaccgtggattgcagctcgaggagctagctcttagtatgaacatc
cacgcggtgcacgctttcatgcaatatttcgcaggactaaccaacctccgtgctatcaat
attctccggttcaggaacaacgacacatgtatatgggtcatgcgtgagatcttgaatttt
atcgtggataacctctctcaccaccccgagctgaagctggagtggatcgctatggaggac
gacaggctcgatcgcgttattcgccctacagatgtgcccgacgaaggggaaaagagacgg
tctaagggcaaggaaaaggctacggtgagcactcatcacaatagcatcagtcttcctgta
ctaccgacctggggttcggatagcgagagtgaggatgaagatgatgatgcctcaaattgt
ggaaagagacttcgactaaagactgttggagtcctccagttttatgaggtctggggtgtc
aagatttttgacaaagaaatccggtccggtcgactttaa
>Fp146
atgactgtggaggaggccattggtaacgaggctgtcaccctgcctatgcgctcgctcacc
tttcacgacctcccgaatgagattcaacgggacatactatcccattgctctcagtctgac
ctgatctgctgtgctcttgtttcccaacacttccgtgagcttgcgtctgctctactttat
cgcagcttcaacatccttttccccgatgacgacgatgtgagattcgagtcgccaattgat
ggcctcgctggtgggctggatacattcactactagcgactacgattatgcaaagcatcta
agggaattgtccatggatacagttagcactggcgtcaaagctgagcatgcatataaaccg
tatctgtacagcaccagttgtggtaaattccttaatactttactatatctgacgctaaag
aaggccaaatctctcgaatcctttcgatggaacattcgtgttgaactcagccgacccgta
tatcgtgaacttcataagatccaaacgttgtccaaatttcacattcgcttccaggctggc
gaaacatactacatcacgccgcctcctcttcccctgagcatcgatgacctccccccaact
tcggctcactggtcagatattcctccgcctcctccgggaccgcccccagcaatgttcacg
gctcccttggctggccctatgacatctctgccagtgattacgccacctcctcctcttcta
ccaaccttgaagcagttctcgaaatccaaggcgagcaaacgcgactcaaaatcacaggag
cccccaacactttcgggcttcaagaagctgaaaagcttatctgtccttgatatcgacaat
cttgatttgactacggagcttaagacttgcgtccgaaattcttcggctactctcacagag
ctgcatctttccttgtcggattctttggcgctgcaggctagacggccaccgcctgattca
gatccagatgactcagatgttgatgatgagttccaagtggtgcccgtctcgcagaacacc
actttcgatgcgagtgggccagcgaaggctttccgctctcaggaggagcgtaaacttcaa
gagggtattcttgggaggatattcgatgtcgaacctttcatacttaaaaagcctgcgctc
aatcagagccctcgcgaagcagcgaccagtcaggaggaagggttagaagccgagagtaac
gacgctgcggaggatccccgcgaagaatttgcgtcatctcttcgcagtgtgtcagcgaga
ttgatggcacaagatggcacacgcgatatttctacagcgcagcaagatattctagatatc
atcgagaaagcagccaggaaatatgtggactcgggcgagcgtccttctcaacagtccaac
gattcgccggaaagttctgctgtcgtggccaagagtgaagagccgctaagtgacgggcca
gaccaggcgagttcaggaccagtcgatacacccgatttagctgtgcgacccaagaacaaa
acatcgagtggcgatttatcaccggacgatattgaaatcgagcatcttgatactgtagac
gatctcgaagtagaatcagatgagcagcaaggaaaggagccagaagagaaacaaattgaa
gacgaagaatgcgaaaagccaaacacggcatgttcttcggctgccaactcagaggatcag
gatacacactcgaagacaacctcaaccactgggctggacaaagtcgacacgaacttgatt
gcgcagcaagtgaattatgagtcactcttgctggaattgcaacagctacaggaagagaaa
gacgcatttgttcagcaggtcaaggcaatgtctgtccagggcacaattgtggaactcggg
caaattaaggactcagaagcccggctcagagaaatgcgccagaagactcgacgtgtccag
gacgccatagaaaccacgcgccttgagataaaggaggctgagagccaggtctctgaaaag
tctcagattgatggcaaggagaagtcacagcggtcgatcgacgagtatcttcgagatacc
agaggcattgctctggaaacattgggcatgcatctgatcccggtcaaagcatccgttctc
tcaagggccattgatttgaagtgcatgaagaatctaacgctgctcaacgtcggtaaccaa
gcacccatctggaccttgctttccaaggaaaacaagacctccccattggccctgcgcagt
gtttttactgacaatgtgtcgaccgcattcttgaattgcatgtcgcagcttgaagaattg
catgatttgttccttttagaacgaagtgctaaacaaaaacccgaaagtttcgcgccaagg
accaccgtcacaatcgatcagattcgccggttggtgctaaagaagcacatgcatactttg
agaaggctgatgatcaaggacgagtcaaacagcagcggatgggatgcgaaccagaaagca
atgatacttatttgcaaccgtggattgcagctcgaggagctagctcttagtatgaacatc
cacgcggtgcacgctttcatgcaatatttcgcaggactaatcaacctccgtgctatcaat
attctccggttcaggaacaacgacacatgtatatgggtcatgcgtgagatcttgaatttt
atcgtggataacctctctcaccaccccgagctgaagctggagtggatcgctatggaggac
gacaggctcgatcgcgttattcgccctacagatgtgcccgacgaaggggaaaagagacgg
tctaagggcaaggaaaaggctacggtgagcactcatcacaatagcatcagtcttcctgta
ctaccgacctggggttcggatagcgagagtgaggatgaagatgatgatgcctcaaattgt
ggaaagagacttcgactaaagactgttggagtcctccagttttatgaggtctggggtgtc
aagatttttgacaaagaaatccggtccggtcgactttaa
>Fp155
atgactgtggaggaggccattggtaacgaggctgtcaccctgcctatgcgctcgctcacc
tttcacgacctcccgaatgagattcaacgggacatactatcccattgctctcagtctgac
ctgatctgctgtgctcttgtttcccaacacttccgtgagcttgcgtctgctctactttat
cgcagcttcaacatccttttccccgatgacgacgatgtgagattcgagtcgccaattgat
ggcctcgctggtgggctggatacattcactactagcgactacgattatgcaaagcatcta
agggaattgtccatggatacagttagcactggcgtcaaagctgagcatgcatataaaccg
tatctgtacagcaccagttgtggtaaattccttaatactttactatatctgacgctaaag
aaggccaaatctctcgaatcctttcgatggaacattcgtgttgaactcagccgacccgta
tatcgtgaacttcataagatccaaacgttgtccaaatttcacattcgcttccaggctggc
gaaacatactacatcacgccgcctcctcttcccctgagcatcgatgacctccccccaact
tcggctcactggtcagatattcctccgcctcctccgggaccgcccccagcaatgttcacg
gctcccttggctggccctatgacatctctgccagtgattacgccacctcctcctcttcta
ccaaccttgaagcagttctcgaaatccaaggcgagcaaacgcgactcaaaatcacaggag
cccccaacactttcgggcttcaagaagctgaaaagcttatctgtccttgatatcgacaat
cttgatttgactacggagcttaagacttgcgtccgaaattcttcggctactctcacagag
ctgcatctttccttgtcggattctttggcgctgcaggctagacggccaccgcctgattca
gatccagatgactcagatgttgatgatgagttccaagtggtgcccgtctcgcagaacacc
actttcgatgcgagtgggccagcgaaggctttccgctctcaggaggagcgtaaacttcaa
gagggtattcttgggaggatattcgatgtcgaacctttcatacttaaaaagcctgcgctc
aatcagagccctcgcgaagcagcgaccagtcaggaggaagggttagaagccgagagtaac
gacgctgcggaggatccccgcgaagaatttgcgtcatctcttcgcagtgtgtcagcgaga
ttgatggcacaagatggcacacgcgatatttctacagcgcagcaagatattctagatatc
atcgagaaagcagccaggaaatatgtggactcgggcgagcgtccttctcaacagtccaac
gattcgccggaaagttctgctgtcgtggccaagagtgaagagccgctaagtgacgggcca
gaccaggcgagttcaggaccagtcgatacacccgatttagctgtgcgacccaagaacaaa
acatcgagtggcgatttatcaccggacgatattgaaatcgagcatcttgatactgtagac
gatctcgaagtagaatcagatgagcagcaaggaaaggagccagaagagaaacaaattgaa
gacgaagaatgcgaaaagccaaacacggcatgttcttcggctgccaactcagaggatcag
gatacacactcgaagacaacctcaaccactgggctggacaaagtcgacacgaacttgatt
gcgcagcaagtgaattatgagtcactcttgctggaattgcaacagctacaggaagagaaa
gacgcatttgttcagcaggtcaaggcaatgtctgtccagggcacaattgtggaactcagg
caaattaaggactcagaagcccggctcagagaaatgcgccagaagactcgacgtgtccag
gacgccatagaaaccacgcgccttgagataaaggaggctgagagccaggtctctgaaaag
tctcagattgatggcaaggagaagtcacagcggtcgatcgacgagtatcttcgagatacc
agaggcattgctctggaaacattgggcatacatctgatcccggtcaaagcatccgttctc
tcaagggccattgatttgaagtgcatgaagaatctaacgctgctcaacgtcggtaaccaa
gcacccatctggaccttgctttccaaggaaaacaagacctccccattggccctgcgcagt
gtttttactgacaatgtgtcgaccgcattcttgaattgcatgtcgcagcttgaagaattg
catgatttgttccttttagaacgaagtgctaaacaaaaacccgaaagtttcgcgccaagg
accaccgtcacaatcgatcagattcgccggttggtgctaaagaagcacatgcatactttg
agaaggctgatgatcaaggacgagtcaaacagcagcggatgggatgcgaaccagaaagca
atgatacttatttgcaaccgtggattgcagctcgaggagctagctcttagtatgaacatc
cacgcggtgcacgctttcatgcaatatttcgcaggactaatcaacctccgtgctatcaat
attctccggttcaggaacaacgacacatgtatatgggtcatgcgtgagatcttgaatttt
atcgtggataacctctctcaccaccccgagctgaagctggagtggatcgctatggaggac
gacaggctcgatcgcgttattcgccctacagatgtgcccgacgaaggggaaaagagacgg
tctaagggcaaggaaaaggctacggtgagcactcatcacaatagcatcagtcttcctgta
ctaccgacctggggttcggatagcgagagtgaggatgaagatgatgatgcctcaaattgt
ggaaagagacttcgactaaagactgttggagtcctccagttttatgaggtctggggtgtc
aagatttttgacaaagaaatccggtccggtcgactttaa
>Fp157
atgactgtggaggaggccattggtaacgaggctgtcaccctgcctatgcgctcgctcacc
tttcacgacctcccgaatgagattcaacgggacatactatcccattgctctcagtctgac
ctgatctgctgtgctcttgtttcccaacacttccgtgagcttgcgtctgctctactttat
cgcagcttcaacatccttttccccgatgacgacgatgtgagattcgagtcgccaattgat
ggcctcgctggtgggctggatacattcactactagcgactacgattatgcaaagcatcta
agggaattgtccatggatacagttagcactggcgtcaaagctgagcatgcatataaaccg
tatctgtacagcaccagttgtggtaaattccttaatactttactatatctgacgctaaag
aaggccaaatctctcgaatcctttcgatggaacattcgtgttgaactcagccgacccgta
tatcgtgaacttcataagatccaaacgttgtccaaatttcacattcgcttccaggctggc
gaaacatactacatcacgccgcctcctcttcccctgagcatcgatgacctccccccaact
tcggctcactggtcagatattcctccgcctcctccgggaccgcccccagcaatgttcacg
gctcccttggctggccctatgacatctctgccagtgattacgccacctcctcctcttcta
ccaaccttgaagcagttctcgaaatccaaggcgagcaaacgcgactcaaaatcacaggag
cccccaacactttcgggcttcaagaagctgaaaagcttatctgtccttgatatcgacaat
cttgatttgactacggagcttaagacttgcgtccgaaattcttcggctactctcacagag
ctgcatctttccttgtcggattctttggcgctgcaggctagacggccaccgcctgattca
gatccagatgactcagatgttgatgatgagttccaagtggtgcccgtctcgcagaacacc
actttcgatgcgagtgggccagcgaaggctttccgctctcaggaggagcgtaaacttcaa
gagggtattcttgggaggatattcgatgtcgaacctttcatacttaaaaagcctgcgctc
aatcagagccctcgcgaagcagcgaccagtcaggaggaagggttagaagccgagagtaac
gacgctgcggaggatccccgcgaagaatttgcgtcatctcttcgcagtgtgtcagcgaga
ttgatggcacaagatggcacacgcgatatttctacagcgcagcaagatattctagatatc
atcgagaaagcagccaggaaatatgtggactcgggcgagcgtccttctcaacagtccaac
gattcgccggaaagttctgctgtcgtggccaagagtgaagagccgctaagtgacgggcca
gaccaggcgagttcaggaccagtcgatacacccgatttagctgtgcgacccaagaacaaa
acatcgagtggcgatttatcaccggacgatattgaaatcgagcatcttgatactgtagac
gatctcgaagtagaatcagatgagcagcaaggaaaggagccagaagagaaacaaattgaa
gacgaagaatgcgaaaagccaaacacggcatgttcttcggctgccaactcagaggatcag
gatacacactcgaagacaacctcaaccactgggctggacaaagtcgacacgaacttgatt
gcgcagcaagtgaattatgagtcactcttgctggaattgcaacagctacaggaagagaaa
gacgcatttgttcagcaggtcaaggcaatgtctgtccagggcacaattgtggaactcggg
caaattaaggactcagaagcccggctcagagaaatgcgccagaagactcgacgtgtccag
gacgccatagaaaccacgcgccttgagataaaggaggctgagagccaggtctctgaaaag
tctcagattgatggcaaggagaagtcacagcggtcgatcgacgagtatcttcgagatacc
agaggcattgctctggaaacattgggcatgcatctgatcccggtcaaagcatccgttctc
tcaagggccattgatttgaagtgcatgaagaatctaacgctgctcaacgtcggtaaccaa
gcacccatctggaccttgctttccaaggaaaacaagacctccccattggccctgcgcagt
gtttttactgacaatgtgtcgaccgcattcttgaattgcatgtcgcagcttgaagaattg
catgatttgttccttttagaacgaagtgctaaacaaaaacccgaaagtttcgcgccaagg
accaccgtcacaatcgatcagattcgccggttggtgctaaagaagcacatgcatactttg
agaaggctgatgatcaaggacgagtcaaacagcagcggatgggatgcgaaccagaaagca
atgatacttatttgcaaccgtggattgcagctcgaggagctagctcttagtatgaacatc
cacgcggtgcacgctttcatgcaatatttcgcaggactaatcaacctccgtgctatcaat
attctccggttcaggaacaacgacacatgtatatgggtcatgcgtgagatcttgaatttt
atcgtggataacctctctcaccaccccgagctgaagctggagtggatcgctatggaggac
gacaggctcgatcgcgttattcgccctacagatgtgcccgacgaaggggaaaagagacgg
tctaagggcaaggaaaaggctacggtgagcactcatcacaatagcatcagtcttcctgta
ctaccgacctggggttcggatagcgagagtgaggatgaagatgatgatgcctcaaattgt
ggaaagagacttcgactaaagactgttggagtcctccagttttatgaggtctggggtgtc
aagatttttgacaaagaaatccggtccggtcgactttaa
>Fp16r
atgactgtggaggaggccattggtaacgaggctgtcaccctgcctatgcgctcgctcacc
tttcacgacctcccgaatgagattcaacgggacatactatcccattgctctcagtctgac
ctgatctgctgtgctcttgtttcccaacacttccgtgagcttgcgtctgctctactttat
cgcagcttcaacatccttttccccgatgacgacgatgtgagattcgagtcgccaattgat
ggcctcgctggtgggctggatacattcactactagcgactacgattatgcaaagcatcta
agggaattgtccatggatacagttagcactggcgtcaaagctgagcatgcatataaaccg
tatctgtacagcaccagttgtggtaaattccttaatactttactatatctgacgctaaag
aaggccaaatctctcgaatcctttcgatggaacattcgtgttgaactcagccgacccgta
tatcgtgaacttcataagatccaaacgttgtccaaatttcacattcgcttccaggctggc
gaaacatactacatcacgccgcctcctcttcccctgagcatcgatgacctccccccaact
tcggctcactggtcagatattcctccgcctcctccgggaccgcccccagcaatgttcacg
gctcccttggctggccctatgacatctctgccagtgattacgccacctcctcctcttcta
ccaaccttgaagcagttctcgaaatccaaggcgagcaaacgcgactcaaaatcacaggag
cccccaacactttcgggcttcaagaagctgaaaagcttatctgtccttgatatcgacaat
cttgatttgactacggagcttaagacttgcgtccgaaattcttcggctactctcacagag
ctgcatctttccttgtcggattctttggcgctgcaggctagacggccaccgcctgattca
gatccagatgactcagatgttgatgatgagttccaagtggtgcccgtctcgcagaacacc
actttcgatgcgagtgggccagcgaaggctttccgctctcaggaggagcgtaaacttcaa
gagggtattcttgggaggatattcgatgtcgaacctttcatacttaaaaagcctgcgctc
aatcagagccctcgcgaagcagcgaccagtcaggaggaagggttagaagccgagagtaac
gacgctgcggaggatccccgcgaagaatttgcgtcatctcttcgcagtgtgtcagcgaga
ttgatggcacaagatggcacacgcgatatttctacagcgcagcaagatattctagatatc
atcgagaaagcagccaggaaatatgtggactcgggcgagcgtccttctcaacagtccaac
gattcgccggaaagttctgctgtcgtggccaagagtgaagagccgctaagtgacgggcca
gaccaggcgagttcaggaccagtcgatacacccgatttagctgtgcgacccaagaacaaa
acatcgagtggcgatttatcaccggacgatattgaaatcgagcatcttgatactgtagac
gatctcgaagtagaatcagatgagcagcaaggaaaggagccagaagagaaacaaattgaa
gacgaagaatgcgaaaagccaaacacggcatgttcttcggctgccaactcagaggatcag
gatacacactcgaagacaacctcaaccactgggctggacaaagtcgacacgaacttgatt
gcgcagcaagtgaattatgagtcactcttgctggaattgcaacagctacaggaagagaaa
gacgcatttgttcagcaggtcaaggcaatgtctgtccagggcacaattgtggaactcggg
caaattaaggactcagaagcccggctcagagaaatgcgccagaagactcgacgtgtccag
gacgccatagaaaccacgcgccttgagataaaggaggctgagagccaggtctctgaaaag
tctcagattgatggcaaggagaagtcacagcggtcgatcgacgagtatcttcgagatacc
agaggcattgctctggaaacattgggcatacatctgatcccggtcaaagcatccgttctc
tcaagggccattgatttgaagtgcatgaagaatctaacgctgctcaacgtcggtaaccaa
gcacccatctggaccttgctttccaaggaaaacaagacctccccattggccctgcgcagt
gtttttactgacaatgtgtcgaccgcattcttgaattgcatgtcgcagcttgaagaattg
catgatttgttccttttagaacgaagtgctaaacaaaaacccgaaagtttcgcgccaagg
accaccgtcacaatcgatcagattcgccggttggtgctaaagaagcacatgcatactttg
agaaggctgatgatcaaggacgagtcaaacagcagcggatgggatgcgaaccagaaagca
atgatacttatttgcaaccgtggattgcagctcgaggagctagctcttagtatgaacatc
cacgcggtgcacgctttcatgcaatatttcgcaggactaatcaacctccgtgctatcaat
attctccggttcaggaacaacgacacatgtatatgggtcatgcgtgagatcttgaatttt
atcgtggataacctctctcaccaccccgagctgaagctggagtggatcgctatggaggac
gacaggctcgatcgcgttattcgccctacagatgtgcccgacgaaggggaaaagagacgg
tctaagggcaaggaaaaggctacggtgagcactcatcacaatagcatcagtcttcctgta
ctaccgacctggggttcggatagcgagagtgaggatgaagatgatgatgcctcaaattgt
ggaaagagacttcgactaaagactgttggagtcctccagttttatgaggtctggggtgtc
aagatttttgacaaagaaatccggtccggtcgactttaa
>Fp1r
atgactgtggaggaggccattggtaacgaggctgtcaccctgcctatgcgctcgctcacc
tttcacgacctcccgaatgagattcaacgggacatactatcccattgctctcagtctgac
ctgatctgctgtgctcttgtttcccaacacttccgtgagcttgcgtctgctctactttat
cgcagcttcaacatccttttccccgatgacgacgatgtgagattcgagtcgccaattgat
ggcctcgctggtgggctggatacattcactactagcgactacgattatgcaaagcatcta
agggaattgtccatggatacagttagcactggcgtcaaagctgagcatgcatataaaccg
tatctgtacagcaccagttgtggtaaattccttaatactttactatatctgacgctaaag
aaggccaaatctctcgaatcctttcgatggaacattcgtgttgaactcagccgacccgta
tatcgtgaacttcataagatccaaacgttgtccaaatttcacattcgcttccaggctggc
gaaacatactacatcacgccgcctcctcttcccctgagcatcgatgacctccccccaact
tcggctcactggtcagatattcctccgcctcctccgggaccgcccccagcaatgttcacg
gctcccttggctggccctatgacatctctgccagtgattacgccacctcctcctcttcta
ccaaccttgaagcagttctcgaaatccaaggcgagcaaacgcgactcaaaatcacaggag
cccccaacactttcgggcttcaagaagctgaaaagcttatctgtccttgatatcgacaat
cttgatttgactacggagcttaagacttgcgtccgaaattcttcggctactctcacagag
ctgcatctttccttgtcggattctttggcgctgcaggctagacggccaccgcctgattca
gatccagatgactcagatgttgatgatgagttccaagtggtgcccgtctcgcagaacacc
actttcgatgcgagtgggccagcgaaggctttccgctctcaggaggagcgtaaacttcaa
gagggtattcttgggaggatattcgatgtcgaacctttcatacttaaaaagcctgcgctc
aatcagagccctcgcgaagcagcgaccagtcaggaggaagggttagaagccgagagtaac
gacgctgcggaggatccccgcgaagaatttgcgtcatctcttcgcagtgtgtcagcgaga
ttgatggcacaagatggcacacgcgatatttctacagcgcagcaagatattctagatatc
atcgagaaagcagccaggaaatatgtggactcgggcgagcgtccttctcaacagtccaac
gattcgccggaaagttctgctgtcgtggccaagagtgaagagccgctaagtgacgggcca
gaccaggcgagttcaggaccagtcgatacacccgatttagctgtgcgacccaagaacaaa
acatcgagtggcgatttatcaccggacgatattgaaatcgagcatcttgatactgtagac
gatctcgaagtagaatcagatgagcagcaaggaaaggagccagaagagaaacaaattgaa
gacgaagaatgcgaaaagccaaacacggcatgttcttcggctgccaactcagaggatcag
gatacacactcgaagacaacctcaaccactgggctggacaaagtcgacacgaacttgatt
gcgcagcaagtgaattatgagtcactcttgctggaattgcaacagctacaggaagagaaa
gacgcatttgttcagcaggtcaaggcaatgtctgtccagggcacaattgtggaactcggg
caaattaaggactcagaagcccggctcagagaaatgcgccagaagactcgacgtgtccag
gacgccatagaaaccacgcgccttgagataaaggaggctgagagccaggtctctgaaaag
tctcagattgatggcaaggagaagtcacagcggtcgatcgacgagtatcttcgagatacc
agaggcattgctctggaaacattgggcatacatctgatcccggtcaaagcatccgttctc
tcaagggccattgatttgaagtgcatgaagaatctaacgctgctcaacgtcggtaaccaa
gcacccatctggaccttgctttccaaggaaaacaagacctccccattggccctgcgcagt
gtttttactgacaatgtgtcgaccgcattcttgaattgcatgtcgcagcttgaagaattg
catgatttgttccttttagaacgaagtgctaaacaaaaacccgaaagtttcgcgccaagg
accaccgtcacaatcgatcagattcgccggttggtgctaaagaagcacatgcatactttg
agaaggctgatgatcaaggacgagtcaaacagcagcggatgggatgcgaaccagaaagca
atgatacttatttgcaaccgtggattgcagctcgaggagctagctcttagtatgaacatc
cacgcggtgcacgctttcatgcaatatttcgcaggactaatcaacctccgtgctatcaat
attctccggttcaggaacaacgacacatgtatatgggtcatgcgtgagatcttgaatttt
atcgtggataacctctctcaccaccccgagctgaagctggagtggatcgctatggaggac
gacaggctcgatcgcgttattcgccctacagatgtgcccgacgaaggggaaaagagacgg
tctaagggcaaggaaaaggctacggtgagcactcatcacaatagcatcagtcttcctgta
ctaccgacctggggttcggatagcgagagtgaggatgaagatgatgatgcctcaaattgt
ggaaagagacttcgactaaagactgttggagtcctccagttttatgaggtctggggtgtc
aagatttttgacaaagaaatccggtccggtcgactttaa
>Fp21r
atgactgtggaggaggccattggtaacgaggctgtcaccctgcctatgcgctcgctcacc
tttcacgacctcccgaatgagattcaacgggacatactatcccattgctctcagtctgac
ctgatctgctgtgctcttgtttcccaacacttccgtgagcttgcgtctgctctactttat
cgcagcttcaacatccttttccccgatgacgacgatgtgagattcgagtcgccaattgat
ggcctcgctggtgggctggatacattcactactagcgactacgattatgcaaagcatcta
agggaattgtccatggatacagttagcactggcgtcaaagctgagcatgcatataaaccg
tatctgtacagcaccagttgtggtaaattccttaatactttactatatctgacgctaaag
aaggccaaatctctcgaatcctttcgatggaacattcgtgttgaactcagccgacccgta
tatcgtgaacttcataagatccaaacgttgtccaaatttcacattcgcttccaggctggc
gaaacatactacatcacgccgcctcctcttcccctgagcatcgatgacctccccccaact
tcggctcactggtcagatattcctccgcctcctccgggaccgcccccagcaatgttcacg
gctcccttggctggccctatgacatctctgccagtgattacgccacctcctcctcttcta
ccaaccttgaagcagttctcgaaatccaaggcgagcaaacgcgactcaaaatcacaggag
cccccaacactttcgggcttcaagaagctgaaaagcttatctgtccttgatatcgacaat
cttgatttgactacggagcttaagacttgcgtccgaaattcttcggctactctcacagag
ctgcatctttccttgtcggattctttggcgctgcaggctagacggccaccgcctgattca
gatccagatgactcagatgttgatgatgagttccaagtggtgcccgtctcgcagaacacc
actttcgatgcgagtgggccagcgaaggctttccgctctcaggaggagcgtaaacttcaa
gagggtattcttgggaggatattcgatgtcgaacctttcatacttaaaaagcctgcgctc
aatcagagccctcgcgaagcagcgaccagtcaggaggaagggttagaagccgagagtaac
gacgctgcggaggatccccgcgaagaatttgcgtcatctcttcgcagtgtgtcagcgaga
ttgatggcacaagatggcacacgcgatatttctacagcgcagcaagatattctagatatc
atcgagaaagcagccaggaaatatgtggactcgggcgagcgtccttctcaacagtccaac
gattcgccggaaagttctgctgtcgtggccaagagtgaagagccgctaagtgacgggcca
gaccaggcgagttcaggaccagtcgatacacccgatttagctgtgcgacccaagaacaaa
acatcgagtggcgatttatcaccggacgatattgaaatcgagcatcttgatactgtagac
gatctcgaagtagaatcagatgagcagcaaggaaaggagccagaagagaaacaaattgaa
gacgaagaatgcgaaaagccaaacacggcatgttcttcggctgccaactcagaggatcag
gatacacactcgaagacaacctcaaccactgggctggacaaagtcgacacgaacttgatt
gcgcagcaagtgaattatgagtcactcttgctggaattgcaacagctacaggaagagaaa
gacgcatttgttcagcaggtcaaggcaatgtctgtccagggcacaattgtggaactcagg
caaattaaggactcagaagcccggctcagagaaatgcgccagaagactcgacgtgtccag
gacgccatagaaaccacgcgccttgagataaaggaggctgagagccaggtctctgaaaag
tctcagattgatggcaaggagaagtcacagcggtcgatcgacgagtatcttcgagatacc
agaggcattgctctggaaacattgggcatacatctgatcccggtcaaagcatccgttctc
tcaagggccattgatttgaagtgcatgaagaatctaacgctgctcaacgtcggtaaccaa
gcacccatctggaccttgctttccaaggaaaacaagacctccccattggccctgcgcagt
gtttttactgacaatgtgtcgaccgcattcttgaattgcatgtcgcagcttgaagaattg
catgatttgttccttttagaacgaagtgctaaacaaaaacccgaaagtttcgcgccaagg
accaccgtcacaatcgatcagattcgccggttggtgctaaagaagcacatgcatactttg
agaaggctgatgatcaaggacgagtcaaacagcagcggatgggatgcgaaccagaaagca
atgatacttatttgcaaccgtggattgcagctcgaggagctagctcttagtatgaacatc
cacgcggtgcacgctttcatgcaatatttcgcaggactaatcaacctccgtgctatcaat
attctccggttcaggaacaacgacacatgtatatgggtcatgcgtgagatcttgaatttt
atcgtggataacctctctcaccaccccgagctgaagctggagtggatcgctatggaggac
gacaggctcgatcgcgttattcgccctacagatgtgcccgacgaaggggaaaagagacgg
tctaagggcaaggaaaaggctacggtgagcactcatcacaatagcatcagtcttcctgta
ctaccgacctggggttcggatagcgagagtgaggatgaagatgatgatgcctcaaattgt
ggaaagagacttcgactaaagactgttggagtcctccagttttatgaggtctggggtgtc
aagatttttgacaaagaaatccggtccggtcgactttaa
>Fp24r
atgactgtggaggaggccattggtaacgaggctgtcaccctgcctatgcgctcgctcacc
tttcacgacctcccgaatgagattcaacgggacatactatcccattgctctcagtctgac
ctgatctgctgtgctcttgtttcccaacacttccgtgagcttgcgtctgctctactttat
cgcagcttcaacatccttttccccgatgacgacgatgtgagattcgagtcgccaattgat
ggcctcgctggtgggctggatacattcactactagcgactacgattatgcaaagcatcta
agggaattgtccatggatacagttagcactggcgtcaaagctgagcatgcatataaaccg
tatctgtacagcaccagttgtggtaaattccttaatactttactatatctgacgctaaag
aaggccaaatctctcgaatcctttcgatggaacattcgtgttgaactcagccgacccgta
tatcgtgaacttcataagatccaaacgttgtccaaatttcacattcgcttccaggctggc
gaaacatactacatcacgccgcctcctcttcccctgagcatcgatgacctccccccaact
tcggctcactggtcagatattcctccgcctcctccgggaccgcccccagcaatgttcacg
gctcccttggctggccctatgacatctctgccagtgattacgccacctcctcctcttcta
ccaaccttgaagcagttctcgaaatccaaggcgagcaaacgcgactcaaaatcacaggag
cccccaacactttcgggcttcaagaagctgaaaagcttatctgtccttgatatcgacaat
cttgatttgactacggagcttaagacttgcgtccgaaattcttcggctactctcacagag
ctgcatctttccttgtcggattctttggcgctgcaggctagacggccaccgcctgattca
gatccagatgactcagatgttgatgatgagttccaagtggtgcccgtctcgcagaacacc
actttcgatgcgagtgggccagcgaaggctttccgctctcaggaggagcgtaaacttcaa
gagggtattcttgggaggatattcgatgtcgaacctttcatacttaaaaagcctgcgctc
aatcagagccctcgcgaagcagcgaccagtcaggaggaagggttagaagccgagagtaac
gacgctgcggaggatccccgcgaagaatttgcgtcatctcttcgcagtgtgtcagcgaga
ttgatggcacaagatggcacacgcgatatttctacagcgcagcaagatattctagatatc
atcgagaaagcagccaggaaatatgtggactcgggcgagcgtccttctcaacagtccaac
gattcgccggaaagttctgctgtcgtggccaagagtgaagagccgctaagtgacgggcca
gaccaggcgagttcaggaccagtcgatacacccgatttagctgtgcgacccaagaacaaa
acatcgagtggcgatttatcaccggacgatattgaaatcgagcatcttgatactgtagac
gatctcgaagtagaatcagatgagcagcaaggaaaggagccagaagagaaacaaattgaa
gacgaagaatgcgaaaagccaaacacggcatgttcttcggctgccaactcagaggatcag
gatacacactcgaagacaacctcaaccactgggctggacaaagtcgacacgaacttgatt
gcgcagcaagtgaattatgagtcactcttgctggaattgcaacagctacaggaagagaaa
gacgcatttgttcagcaggtcaaggcaatgtctgtccagggcacaattgtggaactcggg
caaattaaggactcagaagcccggctcagagaaatgcgccagaagactcgacgtgtccag
gacgccatagaaaccacgcgccttgagataaaggaggctgagagccaggtctctgaaaag
tctcagattgatggcaaggagaagtcacagcggtcgatcgacgagtatcttcgagatacc
agaggcattgctctggaaacattgggcatacatctgatcccggtcaaagcatccgttctc
tcaagggccattgatttgaagtgcatgaagaatctaacgctgctcaacgtcggtaaccaa
gcacccatctggaccttgctttccaaggaaaacaagacctccccattggccctgcgcagt
gtttttactgacaatgtgtcgaccgcattcttgaattgcatgtcgcagcttgaagaattg
catgatttgttccttttagaacgaagtgctaaacaaaaacccgaaagtttcgcgccaagg
accaccgtcacaatcgatcagattcgccggttggtgctaaagaagcacatgcatactttg
agaaggctgatgatcaaggacgagtcaaacagcagcggatgggatgcgaaccagaaagca
atgatacttatttgcaaccgtggattgcagctcgaggagctagctcttagtatgaacatc
cacgcggtgcacgctttcatgcaatatttcgcaggactaatcaacctccgtgctatcaat
attctccggttcaggaacaacgacacatgtatatgggtcatgcgtgagatcttgaatttt
atcgtggataacctctctcaccaccccgagctgaagctggagtggatcgctatggaggac
gacaggctcgatcgcgttattcgccctacagatgtgcccgacgaaggggaaaagagacgg
tctaagggcaaggaaaaggctacggtgagcactcatcacaatagcatcagtcttcctgta
ctaccgacctggggttcggatagcgagagtgaggatgaagatgatgatgcctcaaattgt
ggaaagagacttcgactaaagactgttggagtcctccagttttatgaggtctggggtgtc
aagatttttgacaaagaaatccggtccggtcgactttaa
>Fp2516
atgactgtggaggaggccattggtaacgaggctgtcaccctgcctatgcgctcgctcacc
tttcacgacctcccgaatgagattcaacgggacatactatcccattgctctcagtctgac
ctgatctgctgtgctcttgtttcccaacacttccgtgagcttgcgtctgctctactttat
cgcagcttcaacatccttttccccgatgacgacgatgtgagattcgagtcgccaattgat
ggcctcgctggtgggctggatacattcactactagcgactacgattatgcaaagcatcta
agggaattgtccatggatacagttagcactggcgtcaaagctgagcatgcatataaaccg
tatctgtacagcaccagttgtggtaaattccttaatactttactatatctgacgctaaag
aaggccaaatctctcgaatcctttcgatggaacattcgtgttgaactcagccgacccgta
tatcgtgaacttcataagatccaaacgttgtccaaatttcacattcgcttccaggctggc
gaaacatactacatcacgccgcctcctcttcccctgagcatcgatgacctccccccaact
tcggctcactggtcagatattcctccgcctcctccgggaccgcccccagcaatgttcacg
gctcccttggctggccctatgacatctctgccagtgattacgccacctcctcctcttcta
ccaaccttgaagcagttctcgaaatccaaggcgagcaaacgcgactcaaaatcacaggag
cccccaacactttcgggcttcaagaagctgaaaagcttatctgtccttgatatcgacaat
cttgatttgactacggagcttaagacttgcgtccgaaattcttcggctactctcacagag
ctgcatctttccttgtcggattctttggcgctgcaggctagacggccaccgcctgattca
gatccagatgactcagatgttgatgatgagttccaagtggtgcccgtctcgcagaacacc
actttcgatgcgagtgggccagcgaaggctttccgctctcaggaggagcgtaaacttcaa
gagggtattcttgggaggatattcgatgtcgaacctttcatacttaaaaagcctgcgctc
aatcagagccctcgcgaagcagcgaccagtcaggaggaagggttagaagccgagagtaac
gacgctgcggaggatccccgcgaagaatttgcgtcatctcttcgcagtgtgtcagcgaga
ttgatggcacaagatggcacacgcgatatttctacagcgcagcaagatattctagatatc
atcgagaaagcagccaggaaatatgtggactcgggcgagcgtccttctcaacagtccaac
gattcgccggaaagttctgctgtcgtggccaagagtgaagagccgctaagtgacgggcca
gaccaggcgagttcaggaccagtcgatacacccgatttagctgtgcgacccaagaacaaa
acatcgagtggcgatttatcaccggacgatattgaaatcgagcatcttgatactgtagac
gatctcgaagtagaatcagatgagcagcaaggaaaggagccagaagagaaacaaattgaa
gacgaagaatgcgaaaagccaaacacggcatgttcttcggctgccaactcagaggatcag
gatacacactcgaagacaacctcaaccactgggctggacaaagtcgacacgaacttgatt
gcgcagcaagtgaattatgagtcactcttgctggaattgcaacagctacaggaagagaaa
gacgcatttgttcagcaggtcaaggcaatgtctgtccagggcacaattgtggaactcggg
caaattaaggactcagaagcccggctcagagaaatgcgccagaagactcgacgtgtccag
gacgccatagaaaccacgcgccttgagataaaggaggctgagagccaggtctctgaaaag
tctcagattgatggcaaggagaagtcacagcggtcgatcgacgagtatcttcgagatacc
agaggcattgctctggaaacattgggcatacatctgatcccggtcaaagcatccgttctc
tcaagggccattgatttgaagtgcatgaagaatctaacgctgctcaacgtcggtaaccaa
gcacccatctggaccttgctttccaaggaaaacaagacctccccattggccctgcgcagt
gtttttactgacaatgtgtcgaccgcattcttgaattgcatgtcgcagcttgaagaattg
catgatttgttccttttagaacgaagtgctaaacaaaaacccgaaagtttcgcgccaagg
accaccgtcacaatcgatcagattcgccggttggtgctaaagaagcacatgcatactttg
agaaggctgatgatcaaggacgagtcaaacagcagcggatgggatgcgaaccagaaagca
atgatacttatttgcaaccgtggattgcagctcgaggagctagctcttagtatgaacatc
cacgcggtgcacgctttcatgcaatatttcgcaggactaatcaacctccgtgctatcaat
attctccggttcaggaacaacgacacatgtatatgggtcatgcgtgagatcttgaatttt
atcgtggataacctctctcaccaccccgagctgaagctggagtggatcgctatggaggac
gacaggctcgatcgcgttattcgccctacagatgtgcccgacgaaggggaaaagagacgg
tctaagggcaaggaaaaggctacggtgagcactcatcacaatagcatcagtcttcctgta
ctaccgacctggggttcggatagcgagagtgaggatgaagatgatgatgcctcaaattgt
ggaaagagacttcgactaaagactgttggagtcctccagttttatgaggtctggggtgtc
aagatttttgacaaagaaatccggtccggtcgactttaa
>Fp26r
atgactgtggaggaggccattggtaacgaggctgtcaccctgcctatgcgctcgctcacc
tttcacgacctcccgaatgagattcaacgggacatactatcccattgctctcagtctgac
ctgatctgctgtgctcttgtttcccaacacttccgtgagcttgcgtctgctctactttat
cgcagcttcaacatccttttccccgatgacgacgatgtgagattcgagtcgccaattgat
ggcctcgctggtgggctggatacattcactactagcgactacgattatgcaaagcatcta
agggaattgtccatggatacagttagcactggcgtcaaagctgagcatgcatataaaccg
tatctgtacagcaccagttgtggtaaattccttaatactttactatatctgacgctaaag
aaggccaaatctctcgaatcctttcgatggaacattcgtgttgaactcagccgacccgta
tatcgtgaacttcataagatccaaacgttgtccaaatttcacattcgcttccaggctggc
gaaacatactacatcacgccgcctcctcttcccctgagcatcgatgacctccccccaact
tcggctcactggtcagatattcctccgcctcctccgggaccgcccccagcaatgttcacg
gctcccttggctggccctatgacatctctgccagtgattacgccacctcctcctcttcta
ccaaccttgaagcagttctcgaaatccaaggcgagcaaacgcgactcaaaatcacaggag
cccccaacactttcgggcttcaagaagctgaaaagcttatctgtccttgatatcgacaat
cttgatttgactacggagcttaagacttgcgtccgaaattcttcggctactctcacagag
ctgcatctttccttgtcggattctttggcgctgcaggctagacggccaccgcctgattca
gatccagatgactcagatgttgatgatgagttccaagtggtgcccgtctcgcagaacacc
actttcgatgcgagtgggccagcgaaggctttccgctctcaggaggagcgtaaacttcaa
gagggtattcttgggaggatattcgatgtcgaacctttcatacttaaaaagcctgcgctc
aatcagagccctcgcgaagcagcgaccagtcaggaggaagggttagaagccgagagtaac
gacgctgcggaggatccccgcgaagaatttgcgtcatctcttcgcagtgtgtcagcgaga
ttgatggcacaagatggcacacgcgatatttctacagcgcagcaagatattctagatatc
atcgagaaagcagccaggaaatatgtggactcgggcgagcgtccttctcaacagtccaac
gattcgccggaaagttctgctgtcgtggccaagagtgaagagccgctaagtgacgggcca
gaccaggcgagttcaggaccagtcgatacacccgatttagctgtgcgacccaagaacaaa
acatcgagtggcgatttatcaccggacgatattgaaatcgagcatcttgatactgtagac
gatctcgaagtagaatcagatgagcagcaaggaaaggagccagaagagaaacaaattgaa
gacgaagaatgcgaaaagccaaacacggcatgttcttcggctgccaactcagaggatcag
gatacacactcgaagacaacctcaaccactgggctggacaaagtcgacacgaacttgatt
gcgcagcaagtgaattatgagtcactcttgctggaattgcaacagctacaggaagagaaa
gacgcatttgttcagcaggtcaaggcaatgtctgtccagggcacaattgtggaactcggg
caaattaaggactcagaagcccggctcagagaaatgcgccagaagactcgacgtgtccag
gacgccatagaaaccacgcgccttgagataaaggaggctgagagccaggtctctgaaaag
tctcagattgatggcaaggagaagtcacagcggtcgatcgacgagtatcttcgagatacc
agaggcattgctctggaaacattgggcatacatctgatcccggtcaaagcatccgttctc
tcaagggccattgatttgaagtgcatgaagaatctaacgctgctcaacgtcggtaaccaa
gcacccatctggaccttgctttccaaggaaaacaagacctccccattggccctgcgcagt
gtttttactgacaatgtgtcgaccgcattcttgaattgcatgtcgcagcttgaagaattg
catgatttgttccttttagaacgaagtgctaaacaaaaacccgaaagtttcgcgccaagg
accaccgtcacaatcgatcagattcgccggttggtgctaaagaagcacatgcatactttg
agaaggctgatgatcaaggacgagtcaaacagcagcggatgggatgcgaaccagaaagca
atgatacttatttgcaaccgtggattgcagctcgaggagctagctcttagtatgaacatc
cacgcggtgcacgctttcatgcaatatttcgcaggactaatcaacctccgtgctatcaat
attctccggttcaggaacaacgacacatgtatatgggtcatgcgtgagatcttgaatttt
atcgtggataacctctctcaccaccccgagctgaagctggagtggatcgctatggaggac
gacaggctcgatcgcgttattcgccctacagatgtgcccgacgaaggggaaaagagacgg
tctaagggcaaggaaaaggctacggtgagcactcatcacaatagcatcagtcttcctgta
ctaccgacctggggttcggatagcgagagtgaggatgaagatgatgatgcctcaaattgt
ggaaagagacttcgactaaagactgttggagtcctccagttttatgaggtctggggtgtc
aagatttttgacaaagaaatccggtccggtcgactttaa
>Fp33
atgactgtggaggaggccattggtaacgaggctgtcaccctgcctatgcgctcgctcacc
tttcacgacctcccgaatgagattcaacgggacatactatcccattgctctcagtctgac
ctgatctgctgtgctcttgtttcccaacacttccgtgagcttgcgtctgctctactttat
cgcagcttcaacatccttttccccgatgacgacgatgtgagattcgagtcgccaattgat
ggcctcgctggtgggctggatacattcactactagcgactacgattatgcaaagcatcta
agggaattgtccatggatacagttagcactggcgtcaaagctgagcatgcatataaaccg
tatctgtacagcaccagttgtggtaaattccttaatactttactatatctgacgctaaag
aaggccaaatctctcgaatcctttcgatggaacattcgtgttgaactcagccgacccgta
tatcgtgaacttcataagatccaaacgttgtccaaatttcacattcgcttccaggctggc
gaaacatactacatcacgccgcctcctcttcccctgagcatcgatgacctccccccaact
tcggctcactggtcagatattcctccgcctcctccgggaccgcccccagcaatgttcacg
gctcccttggctggccctatgacatctctgccagtgattacgccacctcctcctcttcta
ccaaccttgaagcagttctcgaaatccaaggcgagcaaacgcgactcaaaatcacaggag
cccccaacactttcgggcttcaagaagctgaaaagcttatctgtccttgatatcgacaat
cttgatttgactacggagcttaagacttgcgtccgaaattcttcggctactctcacagag
ctgcatctttccttgtcggattctttggcgctgcaggctagacggccaccgcctgattca
gatccagatgactcagatgttgatgatgagttccaagtggtgcccgtctcgcagaacacc
actttcgatgcgagtgggccagcgaaggctttccgctctcaggaggagcgtaaacttcaa
gagggtattcttgggaggatattcgatgtcgaacctttcatacttaaaaagcctgcgctc
aatcagagccctcgcgaagcagcgaccagtcaggaggaagggttagaagccgagagtaac
gacgctgcggaggatccccgcgaagaatttgcgtcatctcttcgcagtgtgtcagcgaga
ttgatggcacaagatggcacacgcgatatttctacagcgcagcaagatattctagatatc
atcgagaaagcagccaggaaatatgtggactcgggcgagcgtccttctcaacagtccaac
gattcgccggaaagttctgctgtcgtggccaagagtgaagagccgctaagtgacgggcca
gaccaggcgagttcaggaccagtcgatacacccgatttagctgtgcgacccaagaacaaa
acatcgagtggcgatttatcaccggacgatattgaaatcgagcatcttgatactgtagac
gatctcgaagtagaatcagatgagcagcaaggaaaggagccagaagagaaacaaattgaa
gacgaagaatgcgaaaagccaaacacggcatgttcttcggctgccaactcagaggatcag
gatacacactcgaagacaacctcaaccactgggctggacaaagtcgacacgaacttgatt
gcgcagcaagtgaattatgagtcactcttgctggaattgcaacagctacaggaagagaaa
gacgcatttgttcagcaggtcaaggcaatgtctgtccagggcacaattgtggaactcggg
caaattaaggactcagaagcccggctcagagaaatgcgccagaagactcgacgtgtccag
gacgccatagaaaccacgcgccttgagataaaggaggctgagagccaggtctctgaaaag
tctcagattgatggcaaggagaagtcacagcggtcgatcgacgagtatcttcgagatacc
agaggcattgctctggaaacattgggcatacatctgatcccggtcaaagcatccgttctc
tcaagggccattgatttgaagtgcatgaagaatctaacgctgctcaacgtcggtaaccaa
gcacccatctggaccttgctttccaaggaaaacaagacctccccattggccctgcgcagt
gtttttactgacaatgtgtcgaccgcattcttgaattgcatgtcgcagcttgaagaattg
catgatttgttccttttagaacgaagtgctaaacaaaaacccgaaagtttcgcgccaagg
accaccgtcacaatcgatcagattcgccggttggtgctaaagaagcacatgcatactttg
agaaggctgatgatcaaggacgagtcaaacagcagcggatgggatgcgaaccagaaagca
atgatacttatttgcaaccgtggattgcagctcgaggagctagctcttagtatgaacatc
cacgcggtgcacgctttcatgcaatatttcgcaggactaatcaacctccgtgctatcaat
attctccggttcaggaacaacgacacatgtatatgggtcatgcgtgagatcttgaatttt
atcgtggataacctctctcaccaccccgagctgaagctggagtggatcgctatggaggac
gacaggctcgatcgcgttattcgccctacagatgtgcccgacgaaggggaaaagagacgg
tctaagggcaaggaaaaggctacggtgagcactcatcacaatagcatcagtcttcctgta
ctaccgacctggggttcggatagcgagagtgaggatgaagatgatgatgcctcaaattgt
ggaaagagacttcgactaaagactgttggagtcctccagttttatgaggtctggggtgtc
aagatttttgacaaagaaatccggtccggtcgactttaa
>Fp34
atgactgtggaggaggccattggtaacgaggctgtcaccctgcctatgcgctcgctcacc
tttcacgacctcccgaatgagattcaacgggacatactatcccattgctctcagtctgac
ctgatctgctgtgctcttgtttcccaacacttccgtgagcttgcgtctgctctactttat
cgcagcttcaacatccttttccccgatgacgacgatgtgagattcgagtcgccaattgat
ggcctcgctggtgggctggatacattcactactagcgactacgattatgcaaagcatcta
agggaattgtccatggatacagttagcactggcgtcaaagctgagcatgcatataaaccg
tatctgtacagcaccagttgtggtaaattccttaatactttactatatctgacgctaaag
aaggccaaatctctcgaatcctttcgatggaacattcgtgttgaactcagccgacccgta
tatcgtgaacttcataagatccaaacgttgtccaaatttcacattcgcttccaggctggc
gaaacatactacatcacgccgcctcctcttcccctgagcatcgatgacctccccccaact
tcggctcactggtcagatattcctccgcctcctccgggaccgcccccagcaatgttcacg
gctcccttggctggccctatgacatctctgccagtgattacgccacctcctcctcttcta
ccaaccttgaagcagttctcgaaatccaaggcgagcaaacgcgactcaaaatcacaggag
cccccaacactttcgggcttcaagaagctgaaaagcttatctgtccttgatatcgacaat
cttgatttgactacggagcttaagacttgcgtccgaaattcttcggctactctcacagag
ctgcatctttccttgtcggattctttggcgctgcaggctagacggccaccgcctgattca
gatccagatgactcagatgttgatgatgagttccaagtggtgcccgtctcgcagaacacc
actttcgatgcgagtgggccagcgaaggctttccgctctcaggaggagcgtaaacttcaa
gagggtattcttgggaggatattcgatgtcgaacctttcatacttaaaaagcctgcgctc
aatcagagccctcgcgaagcagcgaccagtcaggaggaagggttagaagccgagagtaac
gacgctgcggaggatccccgcgaagaatttgcgtcatctcttcgcagtgtgtcagcgaga
ttgatggcacaagatggcacacgcgatatttctacagcgcagcaagatattctagatatc
atcgagaaagcagccaggaaatatgtggactcgggcgagcgtccttctcaacagtccaac
gattcgccggaaagttctgctgtcgtggccaagagtgaagagccgctaagtgacgggcca
gaccaggcgagttcaggaccagtcgatacacccgatttagctgtgcgacccaagaacaaa
acatcgagtggcgatttatcaccggacgatattgaaatcgagcatcttgatactgtagac
gatctcgaagtagaatcagatgagcagcaaggaaaggagccagaagagaaacaaattgaa
gacgaagaatgcgaaaagccaaacacggcatgttcttcggctgccaactcagaggatcag
gatacacactcgaagacaacctcaaccactgggctggacaaagtcgacacgaacttgatt
gcgcagcaagtgaattatgagtcactcttgctggaattgcaacagctacaggaagagaaa
gacgcatttgttcagcaggtcaaggcaatgtctgtccagggcacaattgtggaactcagg
caaattaaggactcagaagcccggctcagagaaatgcgccagaagactcgacgtgtccag
gacgccatagaaaccacgcgccttgagataaaggaggctgagagccaggtctctgaaaag
tctcagattgatggcaaggagaagtcacagcggtcgatcgacgagtatcttcgagatacc
agaggcattgctctggaaacattgggcatacatctgatcccggtcaaagcatccgttctc
tcaagggccattgatttgaagtgcatgaagaatctaacgctgctcaacgtcggtaaccaa
gcacccatctggaccttgctttccaaggaaaacaagacctccccattggccctgcgcagt
gtttttactgacaatgtgtcgaccgcattcttgaattgcatgtcgcagcttgaagaattg
catgatttgttccttttagaacgaagtgctaaacaaaaacccgaaagtttcgcgccaagg
accaccgtcacaatcgatcagattcgccggttggtgctaaagaagcacatgcatactttg
agaaggctgatgatcaaggacgagtcaaacagcagcggatgggatgcgaaccagaaagca
atgatacttatttgcaaccgtggattgcagctcgaggagctagctcttagtatgaacatc
cacgcggtgcacgctttcatgcaatatttcgcaggactaatcaacctccgtgctatcaat
attctccggttcaggaacaacgacacatgtatatgggtcatgcgtgagatcttgaatttt
atcgtggataacctctctcaccaccccgagctgaagctggagtggatcgctatggaggac
gacaggctcgatcgcgttattcgccctacagatgtgcccgacgaaggggaaaagagacgg
tctaagggcaaggaaaaggctacggtgagcactcatcacaatagcatcagtcttcctgta
ctaccgacctggggttcggatagcgagagtgaggatgaagatgatgatgcctcaaattgt
ggaaagagacttcgactaaagactgttggagtcctccagttttatgaggtctggggtgtc
aagatttttgacaaagaaatccggtccggtcgactttaa
>Fp35
atgactgtggaggaggccattggtaacgaggctgtcaccctgcctatgcgctcgctcacc
tttcacgatctcccgaatgagattcaacgggacatactatcccattgctctcagtctgac
ctgatctgctgtgctcttgtttcccaacacttccgtgagcttgcgtctgctctactttat
cgcagcttcaacatccttttccccgatgacgacgatgtgagattcgagtcgccaattgat
ggcctcgctggtgggctggatacattcactactagcgactacgattatgcaaagcatcta
agggaattgtccatggatacagttagcactggcgtcaaagctgagcatgcatataaaccg
tatctgtacagcaccagttgtggtaaattccttaatactttactatatctgacgctaaag
aaggccaaatctctcgaatcctttcgatggaacattcgtgttgaactcagccgacccgta
tatcgtgaacttcataagatccaaacgttgtccaaatttcacattcgcttccaggctggc
gaaacatactacatcacgccgcctcctcttcccctgagcatcgatgacctccccccaact
tcggctcactggtcagatattcctccgcctcctccgggaccgcccccagcaatgttcacg
gctcccttggctggccctatgacatctctgccagtgattacgccacctcctcctcttcta
ccaaccttgaagcagttctcgaaatccaaggcgagcaaacgcgactcaaaatcacaggag
cccccaacactttcgggcttcaagaagctgaaaagcttatctgtccttgatatcgacaat
cttgatttgactacggagcttaagacttgcgtccgaaattcttcggctactctcacagag
ctgcatctttccttgtcggattctttggcgctgcaggctagacggccaccgcctgattca
gatccagatgactcagatgttgatgatgagttccaagtggtgcccgtctcgcagaacacc
actttcgatgcgagtgggccagcgaaggctttccgctctcaggaggagcgtaaacttcaa
gagggtattcttgggaggatattcgatgtcgaacctttcatacttaaaaagcctgcgctc
aatcagagccctcgcgaagcagcgaccagtcaggaggaagggttagaagccgagagtaac
gacgctgcggaggatccccgcgaagaatttgcgtcatctcttcgcagtgtgtcagcgaga
ttgatggcacaagatggcacacgcgatatttctacagcgcagcaagatattctagatatc
atcgagaaagcagccaggaaatatgtggactcgggcgagcgtccttctcaacagtccaac
gattcgccggaaagttctgctgtcgtggccaagagtgaagagccgctaagtgacgggcca
gaccaggcgagttcaggaccagtcgatacacccgatttagctgtgcgacccaagaacaaa
acatcgagtggcgatttatcaccggacgatattgaaatcgagcatcttgatactgtagac
gatctcgaagtagaatcagatgagcagcaaggaaaggagccagaagagaaacaaattgaa
gacgaagaatgcgaaaagccaaacacggcatgttcttcggctgccaactcagaggatcag
gatacacactcgaagacaacctcaaccactgggctggacaaagtcgacacgaacttgatt
gcgcagcaagtgaattatgagtcactcttgctggaattgcaacagctacaggaagagaaa
gacgcatttgttcagcaggtcaaggcaatgtctgtccagggcacaattgtggaactcagg
caaattaaggactcagaagcccggctcagagaaatgcgccagaagactcgacgtgtccag
gacgccatagaaaccacgcgccttgagataaaggaggctgagagccaggtctctgaaaag
tctcagattgatggcaaggagaagtcacagcggtcgatcgacgagtatcttcgagatacc
agaggcattgctctggaaacattgggcatacatctgatcccggtcaaagcatccgttctc
tcaagggccattgatttgaagtgcatgaagaatctaacgctgctcaacgtcggtaaccaa
gcacccatctggaccttgctttccaaggaaaacaagacctccccattggccctgcgcagt
gtttttactgacaatgtgtcgaccgcattcttgaattgcatgtcgcagcttgaagaattg
catgatttgttccttttagaacgaagtgctaaacaaaaacccgaaagtttcgcgccaagg
accaccgtcacaatcgatcagattcgccggttggtgctaaagaagcacatgcatactttg
agaaggctgatgatcaaggacgagtcaaacagcagcggatgggatgcgaaccagaaagca
atgatacttatttgcaaccgtggattgcagctcgaggagctagctcttagtatgaacatc
cacgcggtgcacgctttcatgcaatatttcgcaggactaaccaacctccgtgctatcaat
attctccggttcaggaacaacgacacatgtatatgggtcatgcgtgagatcttgaatttt
atcgtggataacctctctcaccaccccgagctgaagctggagtggatcgctatggaggac
gacaggctcgatcgcgttattcgccctacagatgtgcccgacgaaggggaaaagagacgg
tctaagggcaaggaaaaggctacggtgagcactcatcacaatagcatcagtcttcctgta
ctaccgacctggggttcggatagcgagagtgaggatgaagatgatgatgcctcaaattgt
ggaaagagacttcgactaaagactgttggagtcctccagttttatgaggtctggggtgtc
aagatttttgacaaagaaatccggtccggtcgactttaa
>Fp38
atgactgtggaggaggccattggtaacgaggctgtcaccctgcctatgcgctcgctcacc
tttcacgatctcccgaatgagattcaacgggacatactatcccattgctctcagtctgac
ctgatctgctgtgctcttgtttcccaacacttccgtgagcttgcgtctgctctactttat
cgcagcttcaacatccttttccccgatgacgacgatgtgagattcgagtcgccaattgat
ggcctcgctggtgggctggatacattcactactagcgactacgattatgcaaagcatcta
agggaattgtccatggatacagttagcactggcgtcaaagctgagcatgcatataaaccg
tatctgtacagcaccagttgtggtaaattccttaatactttactatatctgacgctaaag
aaggccaaatctctcgaatcctttcgatggaacattcgtgttgaactcagccgacccgta
tatcgtgaacttcataagatccaaacgttgtccaaatttcacattcgcttccaggctggc
gaaacatactacatcacgccgcctcctcttcccctgagcatcgatgacctccccccaact
tcggctcactggtcagatattcctccgcctcctccgggaccgcccccagcaatgttcacg
gctcccttggctggccctatgacatctctgccagtgattacgccacctcctcctcttcta
ccaaccttgaagcagttctcgaaatccaaggcgagcaaacgcgactcaaaatcacaggag
cccccaacactttcgggcttcaagaagctgaaaagcttatctgtccttgatatcgacaat
cttgatttgactacggagcttaagacttgcgtccgaaattcttcggctactctcacagag
ctgcatctttccttgtcggattctttggcgctgcaggctagacggccaccgcctgattca
gatccagatgactcagatgttgatgatgagttccaagtggtgcccgtctcgcagaacacc
actttcgatgcgagtgggccagcgaaggctttccgctctcaggaggagcgtaaacttcaa
gagggtattcttgggaggatattcgatgtcgaacctttcatacttaaaaagcctgcgctc
aatcagagccctcgcgaagcagcgaccagtcaggaggaagggttagaagccgagagtaac
gacgctgcggaggatccccgcgaagaatttgcgtcatctcttcgcagtgtgtcagcgaga
ttgatggcacaagatggcacacgcgatatttctacagcgcagcaagatattctagatatc
atcgagaaagcagccaggaaatatgtggactcgggcgagcgtccttctcaacagtccaac
gattcgccggaaagttctgctgtcgtggccaagagtgaagagccgctaagtgacgggcca
gaccaggcgagttcaggaccagtcgatacacccgatttagctgtgcgacccaagaacaaa
acatcgagtggcgatttatcaccggacgatattgaaatcgagcatcttgatactgtagac
gatctcgaagtagaatcagatgagcagcaaggaaaggagccagaagagaaacaaattgaa
gacgaagaatgcgaaaagccaaacacggcatgttcttcggctgccaactcagaggatcag
gatacacactcgaagacaacctcaaccactgggctggacaaagtcgacacgaacttgatt
gcgcagcaagtgaattatgagtcactcttgctggaattgcaacagctacaggaagagaaa
gacgcatttgttcagcaggtcaaggcaatgtctgtccagggcacaattgtggaactcagg
caaattaaggactcagaagcccggctcagagaaatgcgccagaagactcgacgtgtccag
gacgccatagaaaccacgcgccttgagataaaggaggctgagagccaggtctctgaaaag
tctcagattgatggcaaggagaagtcacagcggtcgatcgacgagtatcttcgagatacc
agaggcattgctctggaaacattgggcatacatctgatcccggtcaaagcatccgttctc
tcaagggccattgatttgaagtgcatgaagaatctaacgctgctcaacgtcggtaaccaa
gcacccatctggaccttgctttccaaggaaaacaagacctccccattggccctgcgcagt
gtttttactgacaatgtgtcgaccgcattcttgaattgcatgtcgcagcttgaagaattg
catgatttgttccttttagaacgaagtgctaaacaaaaacccgaaagtttcgcgccaagg
accaccgtcacaatcgatcagattcgccggttggtgctaaagaagcacatgcatactttg
agaaggctgatgatcaaggacgagtcaaacagcagcggatgggatgcgaaccagaaagca
atgatacttatttgcaaccgtggattgcagctcgaggagctagctcttagtatgaacatc
cacgcggtgcacgctttcatgcaatatttcgcaggactaaccaacctccgtgctatcaat
attctccggttcaggaacaacgacacatgtatatgggtcatgcgtgagatcttgaatttt
atcgtggataacctctctcaccaccccgagctgaagctggagtggatcgctatggaggac
gacaggctcgatcgcgttattcgccctacagatgtgcccgacgaaggggaaaagagacgg
tctaagggcaaggaaaaggctacggtgagcactcatcacaatagcatcagtcttcctgta
ctaccgacctggggttcggatagcgagagtgaggatgaagatgatgatgcctcaaattgt
ggaaagagacttcgactaaagactgttggagtcctccagttttatgaggtctggggtgtc
aagatttttgacaaagaaatccggtccggtcgactttaa
>Fp39
atgactgtggaggaggccattggtaacgaggctgtcaccctgcctatgcgctcgctcacc
tttcacgacctcccgaatgagattcaacgggacatactatcccattgctctcagtctgac
ctgatctgctgtgctcttgtttcccaacacttccgtgagcttgcgtctgctctactttat
cgcagcttcaacatccttttccccgatgacgacgatgtgagattcgagtcgccaattgat
ggcctcgctggtgggctggatacattcactactagcgactacgattatgcaaagcatcta
agggaattgtccatggatacagttagcactggcgtcaaagctgagcatgcatataaaccg
tatctgtacagcaccagttgtggtaaattccttaatactttactatatctgacgctaaag
aaggccaaatctctcgaatcctttcgatggaacattcgtgttgaactcagccgacccgta
tatcgtgaacttcataagatccaaacgttgtccaaatttcacattcgcttccaggctggc
gaaacatactacatcacgccgcctcctcttcccctgagcatcgatgacctccccccaact
tcggctcactggtcagatattcctccgcctcctccgggaccgcccccagcaatgttcacg
gctcccttggctggccctatgacatctctgccagtgattacgccacctcctcctcttcta
ccaaccttgaagcagttctcgaaatccaaggcgagcaaacgcgactcaaaatcacaggag
cccccaacactttcgggcttcaagaagctgaaaagcttatctgtccttgatatcgacaat
cttgatttgactacggagcttaagacttgcgtccgaaattcttcggctactctcacagag
ctgcatctttccttgtcggattctttggcgctgcaggctagacggccaccgcctgattca
gatccagatgactcagatgttgatgatgagttccaagtggtgcccgtctcgcagaacacc
actttcgatgcgagtgggccagcgaaggctttccgctctcaggaggagcgtaaacttcaa
gagggtattcttgggaggatattcgatgtcgaacctttcatacttaaaaagcctgcgctc
aatcagagccctcgcgaagcagcgaccagtcaggaggaagggttagaagccgagagtaac
gacgctgcggaggatccccgcgaagaatttgcgtcatctcttcgcagtgtgtcagcgaga
ttgatggcacaagatggcacacgcgatatttctacagcgcagcaagatattctagatatc
atcgagaaagcagccaggaaatatgtggactcgggcgagcgtccttctcaacagtccaac
gattcgccggaaagttctgctgtcgtggccaagagtgaagagccgctaagtgacgggcca
gaccaggcgagttcaggaccagtcgatacacccgatttagctgtgcgacccaagaacaaa
acatcgagtggcgatttatcaccggacgatattgaaatcgagcatcttgatactgtagac
gatctcgaagtagaatcagatgagcagcaaggaaaggagccagaagagaaacaaattgaa
gacgaagaatgcgaaaagccaaacacggcatgttcttcggctgccaactcagaggatcag
gatacacactcgaagacaacctcaaccactgggctggacaaagtcgacacgaacttgatt
gcgcagcaagtgaattatgagtcactcttgctggaattgcaacagctacaggaagagaaa
gacgcatttgttcagcaggtcaaggcaatgtctgtccagggcacaattgtggaactcggg
caaattaaggactcagaagcccggctcagagaaatgcgccagaagactcgacgtgtccag
gacgccatagaaaccacgcgccttgagataaaggaggctgagagccaggtctctgaaaag
tctcagattgatggcaaggagaagtcacagcggtcgatcgacgagtatcttcgagatacc
agaggcattgctctggaaacattgggcatacatctgatcccggtcaaagcatccgttctc
tcaagggccattgatttgaagtgcatgaagaatctaacgctgctcaacgtcggtaaccaa
gcacccatctggaccttgctttccaaggaaaacaagacctccccattggccctgcgcagt
gtttttactgacaatgtgtcgaccgcattcttgaattgcatgtcgcagcttgaagaattg
catgatttgttccttttagaacgaagtgctaaacaaaaacccgaaagtttcgcgccaagg
accaccgtcacaatcgatcagattcgccggttggtgctaaagaagcacatgcatactttg
agaaggctgatgatcaaggacgagtcaaacagcagcggatgggatgcgaaccagaaagca
atgatacttatttgcaaccgtggattgcagctcgaggagctagctcttagtatgaacatc
cacgcggtgcacgctttcatgcaatatttcgcaggactaatcaacctccgtgctatcaat
attctccggttcaggaacaacgacacatgtatatgggtcatgcgtgagatcttgaatttt
atcgtggataacctctctcaccaccccgagctgaagctggagtggatcgctatggaggac
gacaggctcgatcgcgttattcgccctacagatgtgcccgacgaaggggaaaagagacgg
tctaagggcaaggaaaaggctacggtgagcactcatcacaatagcatcagtcttcctgta
ctaccgacctggggttcggatagcgagagtgaggatgaagatgatgatgcctcaaattgt
ggaaagagacttcgactaaagactgttggagtcctccagttttatgaggtctggggtgtc
aagatttttgacaaagaaatccggtccggtcgactttaa
>Fp42
atgactgtggaggaggccattggtaacgaggctgtcaccctgcctatgcgctcgctcacc
tttcacgacctcccgaatgagattcaacgggacatactatcccattgctctcagtctgac
ctgatctgctgtgctcttgtttcccaacacttccgtgagcttgcgtctgctctactttat
cgcagcttcaacatccttttccccgatgacgacgatgtgagattcgagtcgccaattgat
ggcctcgctggtgggctggatacattcactactagcgactacgattatgcaaagcatcta
agggaattgtccatggatacagttagcactggcgtcaaagctgagcatgcatataaaccg
tatctgtacagcaccagttgtggtaaattccttaatactttactatatctgacgctaaag
aaggccaaatctctcgaatcctttcgatggaacattcgtgttgaactcagccgacccgta
tatcgtgaacttcataagatccaaacgttgtccaaatttcacattcgcttccaggctggc
gaaacatactacatcacgccgcctcctcttcccctgagcatcgatgacctccccccaact
tcggctcactggtcagatattcctccgcctcctccgggaccgcccccagcaatgttcacg
gctcccttggctggccctatgacatctctgccagtgattacgccacctcctcctcttcta
ccaaccttgaagcagttctcgaaatccaaggcgagcaaacgcgactcaaaatcacaggag
cccccaacactttcgggcttcaagaagctgaaaagcttatctgtccttgatatcgacaat
cttgatttgactacggagcttaagacttgcgtccgaaattcttcggctactctcacagag
ctgcatctttccttgtcggattctttggcgctgcaggctagacggccaccgcctgattca
gatccagatgactcagatgttgatgatgagttccaagtggtgcccgtctcgcagaacacc
actttcgatgcgagtgggccagcgaaggctttccgctctcaggaggagcgtaaacttcaa
gagggtattcttgggaggatattcgatgtcgaacctttcatacttaaaaagcctgcgctc
aatcagagccctcgcgaagcagcgaccagtcaggaggaagggttagaagccgagagtaac
gacgctgcggaggatccccgcgaagaatttgcgtcatctcttcgcagtgtgtcagcgaga
ttgatggcacaagatggcacacgcgatatttctacagcgcagcaagatattctagatatc
atcgagaaagcagccaggaaatatgtggactcgggcgagcgtccttctcaacagtccaac
gattcgccggaaagttctgctgtcgtggccaagagtgaagagccgctaagtgacgggcca
gaccaggcgagttcaggaccagtcgatacacccgatttagctgtgcgacccaagaacaaa
acatcgagtggcgatttatcaccggacgatattgaaatcgagcatcttgatactgtagac
gatctcgaagtagaatcagatgagcagcaaggaaaggagccagaagagaaacaaattgaa
gacgaagaatgcgaaaagccaaacacggcatgttcttcggctgccaactcagaggatcag
gatacacactcgaagacaacctcaaccactgggctggacaaagtcgacacgaacttgatt
gcgcagcaagtgaattatgagtcactcttgctggaattgcaacagctacaggaagagaaa
gacgcatttgttcagcaggtcaaggcaatgtctgtccagggcacaattgtggaactcagg
caaattaaggactcagaagcccggctcagagaaatgcgccagaagactcgacgtgtccag
gacgccatagaaaccacgcgccttgagataaaggaggctgagagccaggtctctgaaaag
tctcagattgatggcaaggagaagtcacagcggtcgatcgacgagtatcttcgagatacc
agaggcattgctctggaaacattgggcatacatctgatcccggtcaaagcatccgttctc
tcaagggccattgatttgaagtgcatgaagaatctaacgctgctcaacgtcggtaaccaa
gcacccatctggaccttgctttccaaggaaaacaagacctccccattggccctgcgcagt
gtttttactgacaatgtgtcgaccgcattcttgaattgcatgtcgcagcttgaagaattg
catgatttgttccttttagaacgaagtgctaaacaaaaacccgaaagtttcgcgccaagg
accaccgtcacaatcgatcagattcgccggttggtgctaaagaagcacatgcatactttg
agaaggctgatgatcaaggacgagtcaaacagcagcggatgggatgcgaaccagaaagca
atgatacttatttgcaaccgtggattgcagctcgaggagctagctcttagtatgaacatc
cacgcggtgcacgctttcatgcaatatttcgcaggactaatcaacctccgtgctatcaat
attctccggttcaggaacaacgacacatgtatatgggtcatgcgtgagatcttgaatttt
atcgtggataacctctctcaccaccccgagctgaagctggagtggatcgctatggaggac
gacaggctcgatcgcgttattcgccctacagatgtgcccgacgaaggggaaaagagacgg
tctaagggcaaggaaaaggctacggtgagcactcatcacaatagcatcagtcttcctgta
ctaccgacctggggttcggatagcgagagtgaggatgaagatgatgatgcctcaaattgt
ggaaagagacttcgactaaagactgttggagtcctccagttttatgaggtctggggtgtc
aagatttttgacaaagaaatccggtccggtcgactttaa
>Fp44
atgactgtggaggaggccattggtaacgaggctgtcaccctgcctatgcgctcgctcacc
tttcacgatctcccgaatgagattcaacgggacatactatcccattgctctcagtctgac
ctgatctgctgtgctcttgtttcccaacacttccgtgagcttgcgtctgctctactttat
cgcagcttcaacatccttttccccgatgacgacgatgtgagattcgagtcgccaattgat
ggcctcgctggtgggctggatacattcactactagcgactacgattatgcaaagcatcta
agggaattgtccatggatacagttagcactggcgtcaaagctgagcatgcatataaaccg
tatctgtacagcaccagttgtggtaaattccttaatactttactatatctgacgctaaag
aaggccaaatctctcgaatcctttcgatggaacattcgtgttgaactcagccgacccgta
tatcgtgaacttcataagatccaaacgttgtccaaatttcacattcgcttccaggctggc
gaaacatactacatcacgccgcctcctcttcccctgagcatcgatgacctccccccaact
tcggctcactggtcagatattcctccgcctcctccgggaccgcccccagcaatgttcacg
gctcccttggctggccctatgacatctctgccagtgattacgccacctcctcctcttcta
ccaaccttgaagcagttctcgaaatccaaggcgagcaaacgcgactcaaaatcacaggag
cccccaacactttcgggcttcaagaagctgaaaagcttatctgtccttgatatcgacaat
cttgatttgactacggagcttaagacttgcgtccgaaattcttcggctactctcacagag
ctgcatctttccttgtcggattctttggcgctgcaggctagacggccaccgcctgattca
gatccagatgactcagatgttgatgatgagttccaagtggtgcccgtctcgcagaacacc
actttcgatgcgagtgggccagcgaaggctttccgctctcaggaggagcgtaaacttcaa
gagggtattcttgggaggatattcgatgtcgaacctttcatacttaaaaagcctgcgctc
aatcagagccctcgcgaagcagcgaccagtcaggaggaagggttagaagccgagagtaac
gacgctgcggaggatccccgcgaagaatttgcgtcatctcttcgcagtgtgtcagcgaga
ttgatggcacaagatggcacacgcgatatttctacagcgcagcaagatattctagatatc
atcgagaaagcagccaggaaatatgtggactcgggcgagcgtccttctcaacagtccaac
gattcgccggaaagttctgctgtcgtggccaagagtgaagagccgctaagtgacgggcca
gaccaggcgagttcaggaccagtcgatacacccgatttagctgtgcgacccaagaacaaa
acatcgagtggcgatttatcaccggacgatattgaaatcgagcatcttgatactgtagac
gatctcgaagtagaatcagatgagcagcaaggaaaggagccagaagagaaacaaattgaa
gacgaagaatgcgaaaagccaaacacggcatgttcttcggctgccaactcagaggatcag
gatacacactcgaagacaacctcaaccactgggctggacaaagtcgacacgaacttgatt
gcgcagcaagtgaattatgagtcactcttgctggaattgcaacagctacaggaagagaaa
gacgcatttgttcagcaggtcaaggcaatgtctgtccagggcacaattgtggaactcagg
caaattaaggactcagaagcccggctcagagaaatgcgccagaagactcgacgtgtccag
gacgccatagaaaccacgcgccttgagataaaggaggctgagagccaggtctctgaaaag
tctcagattgatggcaaggagaagtcacagcggtcgatcgacgagtatcttcgagatacc
agaggcattgctctggaaacattgggcatacatctgatcccggtcaaagcatccgttctc
tcaagggccattgatttgaagtgcatgaagaatctaacgctgctcaacgtcggtaaccaa
gcacccatctggaccttgctttccaaggaaaacaagacctccccattggccctgcgcagt
gtttttactgacaatgtgtcgaccgcattcttgaattgcatgtcgcagcttgaagaattg
catgatttgttccttttagaacgaagtgctaaacaaaaacccgaaagtttcgcgccaagg
accaccgtcacaatcgatcagattcgccggttggtgctaaagaagcacatgcatactttg
agaaggctgatgatcaaggacgagtcaaacagcagcggatgggatgcgaaccagaaagca
atgatacttatttgcaaccgtggattgcagctcgaggagctagctcttagtatgaacatc
cacgcggtgcacgctttcatgcaatatttcgcaggactaaccaacctccgtgctatcaat
attctccggttcaggaacaacgacacatgtatatgggtcatgcgtgagatcttgaatttt
atcgtggataacctctctcaccaccccgagctgaagctggagtggatcgctatggaggac
gacaggctcgatcgcgttattcgccctacagatgtgcccgacgaaggggaaaagagacgg
tctaagggcaaggaaaaggctacggtgagcactcatcacaatagcatcagtcttcctgta
ctaccgacctggggttcggatagcgagagtgaggatgaagatgatgatgcctcaaattgt
ggaaagagacttcgactaaagactgttggagtcctccagttttatgaggtctggggtgtc
aagatttttgacaaagaaatccggtccggtcgactttaa
>Fp49
atgactgtggaggaggccattggtaacgaggctgtcaccctgcctatgcgctcgctcacc
tttcacgacctcccgaatgagattcaacgggacatactatcccattgctctcagtctgac
ctgatctgctgtgctcttgtttcccaacacttccgtgagcttgcgtctgctctactttat
cgcagcttcaacatccttttccccgatgacgacgatgtgagattcgagtcgccaattgat
ggcctcgctggtgggctggatacattcactactagcgactacgattatgcaaagcatcta
agggaattgtccatggatacagttagcactggcgtcaaagctgagcatgcatataaaccg
tatctgtacagcaccagttgtggtaaattccttaatactttactatatctgacgctaaag
aaggccaaatctctcgaatcctttcgatggaacattcgtgttgaactcagccgacccgta
tatcgtgaacttcataagatccaaacgttgtccaaatttcacattcgcttccaggctggc
gaaacatactacatcacgccgcctcctcttcccctgagcatcgatgacctccccccaact
tcggctcactggtcagatattcctccgcctcctccgggaccgcccccagcaatgttcacg
gctcccttggctggccctatgacatctctgccagtgattacgccacctcctcctcttcta
ccaaccttgaagcagttctcgaaatccaaggcgagcaaacgcgactcaaaatcacaggag
cccccaacactttcgggcttcaagaagctgaaaagcttatctgtccttgatatcgacaat
cttgatttgactacggagcttaagacttgcgtccgaaattcttcggctactctcacagag
ctgcatctttccttgtcggattctttggcgctgcaggctagacggccaccgcctgattca
gatccagatgactcagatgttgatgatgagttccaagtggtgcccgtctcgcagaacacc
actttcgatgcgagtgggccagcgaaggctttccgctctcaggaggagcgtaaacttcaa
gagggtattcttgggaggatattcgatgtcgaacctttcatacttaaaaagcctgcgctc
aatcagagccctcgcgaagcagcgaccagtcaggaggaagggttagaagccgagagtaac
gacgctgcggaggatccccgcgaagaatttgcgtcatctcttcgcagtgtgtcagcgaga
ttgatggcacaagatggcacacgcgatatttctacagcgcagcaagatattctagatatc
atcgagaaagcagccaggaaatatgtggactcgggcgagcgtccttctcaacagtccaac
gattcgccggaaagttctgctgtcgtggccaagagtgaagagccgctaagtgacgggcca
gaccaggcgagttcaggaccagtcgatacacccgatttagctgtgcgacccaagaacaaa
acatcgagtggcgatttatcaccggacgatattgaaatcgagcatcttgatactgtagac
gatctcgaagtagaatcagatgagcagcaaggaaaggagccagaagagaaacaaattgaa
gacgaagaatgcgaaaagccaaacacggcatgttcttcggctgccaactcagaggatcag
gatacacactcgaagacaacctcaaccactgggctggacaaagtcgacacgaacttgatt
gcgcagcaagtgaattatgagtcactcttgctggaattgcaacagctacaggaagagaaa
gacgcatttgttcagcaggtcaaggcaatgtctgtccagggcacaattgtggaactcagg
caaattaaggactcagaagcccggctcagagaaatgcgccagaagactcgacgtgtccag
gacgccatagaaaccacgcgccttgagataaaggaggctgagagccaggtctctgaaaag
tctcagattgatggcaaggagaagtcacagcggtcgatcgacgagtatcttcgagatacc
agaggcattgctctggaaacattgggcatacatctgatcccggtcaaagcatccgttctc
tcaagggccattgatttgaagtgcatgaagaatctaacgctgctcaacgtcggtaaccaa
gcacccatctggaccttgctttccaaggaaaacaagacctccccattggccctgcgcagt
gtttttactgacaatgtgtcgaccgcattcttgaattgcatgtcgcagcttgaagaattg
catgatttgttccttttagaacgaagtgctaaacaaaaacccgaaagtttcgcgccaagg
accaccgtcacaatcgatcagattcgccggttggtgctaaagaagcacatgcatactttg
agaaggctgatgatcaaggacgagtcaaacagcagcggatgggatgcgaaccagaaagca
atgatacttatttgcaaccgtggattgcagctcgaggagctagctcttagtatgaacatc
cacgcggtgcacgctttcatgcaatatttcgcaggactaatcaacctccgtgctatcaat
attctccggttcaggaacaacgacacatgtatatgggtcatgcgtgagatcttgaatttt
atcgtggataacctctctcaccaccccgagctgaagctggagtggatcgctatggaggac
gacaggctcgatcgcgttattcgccctacagatgtgcccgacgaaggggaaaagagacgg
tctaagggcaaggaaaaggctacggtgagcactcatcacaatagcatcagtcttcctgta
ctaccgacctggggttcggatagcgagagtgaggatgaagatgatgatgcctcaaattgt
ggaaagagacttcgactaaagactgttggagtcctccagttttatgaggtctggggtgtc
aagatttttgacaaagaaatccggtccggtcgactttaa
>Fp50
atgactgtggaggaggccattggtaacgaggctgtcaccctgcctatgcgctcgctcacc
tttcacgatctcccgaatgagattcaacgggacatactatcccattgctctcagtctgac
ctgatctgctgtgctcttgtttcccaacacttccgtgagcttgcgtctgctctactttat
cgcagcttcaacatccttttccccgatgacgacgatgtgagattcgagtcgccaattgat
ggcctcgctggtgggctggatacattcactactagcgactacgattatgcaaagcatcta
agggaattgtccatggatacagttagcactggcgtcaaagctgagcatgcatataaaccg
tatctgtacagcaccagttgtggtaaattccttaatactttactatatctgacgctaaag
aaggccaaatctctcgaatcctttcgatggaacattcgtgttgaactcagccgacccgta
tatcgtgaacttcataagatccaaacgttgtccaaatttcacattcgcttccaggctggc
gaaacatactacatcacgccgcctcctcttcccctgagcatcgatgacctccccccaact
tcggctcactggtcagatattcctccgcctcctccgggaccgcccccagcaatgttcacg
gctcccttggctggccctatgacatctctgccagtgattacgccacctcctcctcttcta
ccaaccttgaagcagttctcgaaatccaaggcgagcaaacgcgactcaaaatcacaggag
cccccaacactttcgggcttcaagaagctgaaaagcttatctgtccttgatatcgacaat
cttgatttgactacggagcttaagacttgcgtccgaaattcttcggctactctcacagag
ctgcatctttccttgtcggattctttggcgctgcaggctagacggccaccgcctgattca
gatccagatgactcagatgttgatgatgagttccaagtggtgcccgtctcgcagaacacc
actttcgatgcgagtgggccagcgaaggctttccgctctcaggaggagcgtaaacttcaa
gagggtattcttgggaggatattcgatgtcgaacctttcatacttaaaaagcctgcgctc
aatcagagccctcgcgaagcagcgaccagtcaggaggaagggttagaagccgagagtaac
gacgctgcggaggatccccgcgaagaatttgcgtcatctcttcgcagtgtgtcagcgaga
ttgatggcacaagatggcacacgcgatatttctacagcgcagcaagatattctagatatc
atcgagaaagcagccaggaaatatgtggactcgggcgagcgtccttctcaacagtccaac
gattcgccggaaagttctgctgtcgtggccaagagtgaagagccgctaagtgacgggcca
gaccaggcgagttcaggaccagtcgatacacccgatttagctgtgcgacccaagaacaaa
acatcgagtggcgatttatcaccggacgatattgaaatcgagcatcttgatactgtagac
gatctcgaagtagaatcagatgagcagcaaggaaaggagccagaagagaaacaaattgaa
gacgaagaatgcgaaaagccaaacacggcatgttcttcggctgccaactcagaggatcag
gatacacactcgaagacaacctcaaccactgggctggacaaagtcgacacgaacttgatt
gcgcagcaagtgaattatgagtcactcttgctggaattgcaacagctacaggaagagaaa
gacgcatttgttcagcaggtcaaggcaatgtctgtccagggcacaattgtggaactcagg
caaattaaggactcagaagcccggctcagagaaatgcgccagaagactcgacgtgtccag
gacgccatagaaaccacgcgccttgagataaaggaggctgagagccaggtctctgaaaag
tctcagattgatggcaaggagaagtcacagcggtcgatcgacgagtatcttcgagatacc
agaggcattgctctggaaacattgggcatacatctgatcccggtcaaagcatccgttctc
tcaagggccattgatttgaagtgcatgaagaatctaacgctgctcaacgtcggtaaccaa
gcacccatctggaccttgctttccaaggaaaacaagacctccccattggccctgcgcagt
gtttttactgacaatgtgtcgaccgcattcttgaattgcatgtcgcagcttgaagaattg
catgatttgttccttttagaacgaagtgctaaacaaaaacccgaaagtttcgcgccaagg
accaccgtcacaatcgatcagattcgccggttggtgctaaagaagcacatgcatactttg
agaaggctgatgatcaaggacgagtcaaacagcagcggatgggatgcgaaccagaaagca
atgatacttatttgcaaccgtggattgcagctcgaggagctagctcttagtatgaacatc
cacgcggtgcacgctttcatgcaatatttcgcaggactaaccaacctccgtgctatcaat
attctccggttcaggaacaacgacacatgtatatgggtcatgcgtgagatcttgaatttt
atcgtggataacctctctcaccaccccgagctgaagctggagtggatcgctatggaggac
gacaggctcgatcgcgttattcgccctacagatgtgcccgacgaaggggaaaagagacgg
tctaagggcaaggaaaaggctacggtgagcactcatcacaatagcatcagtcttcctgta
ctaccgacctggggttcggatagcgagagtgaggatgaagatgatgatgcctcaaattgt
ggaaagagacttcgactaaagactgttggagtcctccagttttatgaggtctggggtgtc
aagatttttgacaaagaaatccggtccggtcgactttaa
>Fp51
atgactgtggaggaggccattggtaacgaggctgtcaccctgcctatgcgctcgctcacc
tttcacgatctcccgaatgagattcaacgggacatactatcccattgctctcagtctgac
ctgatctgctgtgctcttgtttcccaacacttccgtgagcttgcgtctgctctactttat
cgcagcttcaacatccttttccccgatgacgacgatgtgagattcgagtcgccaattgat
ggcctcgctggtgggctggatacattcactactagcgactacgattatgcaaagcatcta
agggaattgtccatggatacagttagcactggcgtcaaagctgagcatgcatataaaccg
tatctgtacagcaccagttgtggtaaattccttaatactttactatatctgacgctaaag
aaggccaaatctctcgaatcctttcgatggaacattcgtgttgaactcagccgacccgta
tatcgtgaacttcataagatccaaacgttgtccaaatttcacattcgcttccaggctggc
gaaacatactacatcacgccgcctcctcttcccctgagcatcgatgacctccccccaact
tcggctcactggtcagatattcctccgcctcctccgggaccgcccccagcaatgttcacg
gctcccttggctggccctatgacatctctgccagtgattacgccacctcctcctcttcta
ccaaccttgaagcagttctcgaaatccaaggcgagcaaacgcgactcaaaatcacaggag
cccccaacactttcgggcttcaagaagctgaaaagcttatctgtccttgatatcgacaat
cttgatttgactacggagcttaagacttgcgtccgaaattcttcggctactctcacagag
ctgcatctttccttgtcggattctttggcgctgcaggctagacggccaccgcctgattca
gatccagatgactcagatgttgatgatgagttccaagtggtgcccgtctcgcagaacacc
actttcgatgcgagtgggccagcgaaggctttccgctctcaggaggagcgtaaacttcaa
gagggtattcttgggaggatattcgatgtcgaacctttcatacttaaaaagcctgcgctc
aatcagagccctcgcgaagcagcgaccagtcaggaggaagggttagaagccgagagtaac
gacgctgcggaggatccccgcgaagaatttgcgtcatctcttcgcagtgtgtcagcgaga
ttgatggcacaagatggcacacgcgatatttctacagcgcagcaagatattctagatatc
atcgagaaagcagccaggaaatatgtggactcgggcgagcgtccttctcaacagtccaac
gattcgccggaaagttctgctgtcgtggccaagagtgaagagccgctaagtgacgggcca
gaccaggcgagttcaggaccagtcgatacacccgatttagctgtgcgacccaagaacaaa
acatcgagtggcgatttatcaccggacgatattgaaatcgagcatcttgatactgtagac
gatctcgaagtagaatcagatgagcagcaaggaaaggagccagaagagaaacaaattgaa
gacgaagaatgcgaaaagccaaacacggcatgttcttcggctgccaactcagaggatcag
gatacacactcgaagacaacctcaaccactgggctggacaaagtcgacacgaacttgatt
gcgcagcaagtgaattatgagtcactcttgctggaattgcaacagctacaggaagagaaa
gacgcatttgttcagcaggtcaaggcaatgtctgtccagggcacaattgtggaactcagg
caaattaaggactcagaagcccggctcagagaaatgcgccagaagactcgacgtgtccag
gacgccatagaaaccacgcgccttgagataaaggaggctgagagccaggtctctgaaaag
tctcagattgatggcaaggagaagtcacagcggtcgatcgacgagtatcttcgagatacc
agaggcattgctctggaaacattgggcatacatctgatcccggtcaaagcatccgttctc
tcaagggccattgatttgaagtgcatgaagaatctaacgctgctcaacgtcggtaaccaa
gcacccatctggaccttgctttccaaggaaaacaagacctccccattggccctgcgcagt
gtttttactgacaatgtgtcgaccgcattcttgaattgcatgtcgcagcttgaagaattg
catgatttgttccttttagaacgaagtgctaaacaaaaacccgaaagtttcgcgccaagg
accaccgtcacaatcgatcagattcgccggttggtgctaaagaagcacatgcatactttg
agaaggctgatgatcaaggacgagtcaaacagcagcggatgggatgcgaaccagaaagca
atgatacttatttgcaaccgtggattgcagctcgaggagctagctcttagtatgaacatc
cacgcggtgcacgctttcatgcaatatttcgcaggactaaccaacctccgtgctatcaat
attctccggttcaggaacaacgacacatgtatatgggtcatgcgtgagatcttgaatttt
atcgtggataacctctctcaccaccccgagctgaagctggagtggatcgctatggaggac
gacaggctcgatcgcgttattcgccctacagatgtgcccgacgaaggggaaaagagacgg
tctaagggcaaggaaaaggctacggtgagcactcatcacaatagcatcagtcttcctgta
ctaccgacctggggttcggatagcgagagtgaggatgaagatgatgatgcctcaaattgt
ggaaagagacttcgactaaagactgttggagtcctccagttttatgaggtctggggtgtc
aagatttttgacaaagaaatccggtccggtcgactttaa
>Fp59
atgactgtggaggaggccattggtaacgaggctgtcaccctgcctatgcgctcgctcacc
tttcacgacctcccgaatgagattcaacgggacatactatcccattgctctcagtctgac
ctgatctgctgtgctcttgtttcccaacacttccgtgagcttgcgtctgctctactttat
cgcagcttcaacatccttttccccgatgacgacgatgtgagattcgagtcgccaattgat
ggcctcgctggtgggctggatacattcactactagcgactacgattatgcaaagcatcta
agggaattgtccatggatacagttagcactggcgtcaaagctgagcatgcatataaaccg
tatctgtacagcaccagttgtggtaaattccttaatactttactatatctgacgctaaag
aaggccaaatctctcgaatcctttcgatggaacattcgtgttgaactcagccgacccgta
tatcgtgaacttcataagatccaaacgttgtccaaatttcacattcgcttccaggctggc
gaaacatactacatcacgccgcctcctcttcccctgagcatcgatgacctccccccaact
tcggctcactggtcagatattcctccgcctcctccgggaccgcccccagcaatgttcacg
gctcccttggctggccctatgacatctctgccagtgattacgccacctcctcctcttcta
ccaaccttgaagcagttctcgaaatccaaggcgagcaaacgcgactcaaaatcacaggag
cccccaacactttcgggcttcaagaagctgaaaagcttatctgtccttgatatcgacaat
cttgatttgactacggagcttaagacttgcgtccgaaattcttcggctactctcacagag
ctgcatctttccttgtcggattctttggcgctgcaggctagacggccaccgcctgattca
gatccagatgactcagatgttgatgatgagttccaagtggtgcccgtctcgcagaacacc
actttcgatgcgagtgggccagcgaaggctttccgctctcaggaggagcgtaaacttcaa
gagggtattcttgggaggatattcgatgtcgaacctttcatacttaaaaagcctgcgctc
aatcagagccctcgcgaagcagcgaccagtcaggaggaagggttagaagccgagagtaac
gacgctgcggaggatccccgcgaagaatttgcgtcatctcttcgcagtgtgtcagcgaga
ttgatggcacaagatggcacacgcgatatttctacagcgcagcaagatattctagatatc
atcgagaaagcagccaggaaatatgtggactcgggcgagcgtccttctcaacagtccaac
gattcgccggaaagttctgctgtcgtggccaagagtgaagagccgctaagtgacgggcca
gaccaggcgagttcaggaccagtcgatacacccgatttagctgtgcgacccaagaacaaa
acatcgagtggcgatttatcaccggacgatattgaaatcgagcatcttgatactgtagac
gatctcgaagtagaatcagatgagcagcaaggaaaggagccagaagagaaacaaattgaa
gacgaagaatgcgaaaagccaaacacggcatgttcttcggctgccaactcagaggatcag
gatacacactcgaagacaacctcaaccactgggctggacaaagtcgacacgaacttgatt
gcgcagcaagtgaattatgagtcactcttgctggaattgcaacagctacaggaagagaaa
gacgcatttgttcagcaggtcaaggcaatgtctgtccagggcacaattgtggaactcggg
caaattaaggactcagaagcccggctcagagaaatgcgccagaagactcgacgtgtccag
gacgccatagaaaccacgcgccttgagataaaggaggctgagagccaggtctctgaaaag
tctcagattgatggcaaggagaagtcacagcggtcgatcgacgagtatcttcgagatacc
agaggcattgctctggaaacattgggcatacatctgatcccggtcaaagcatccgttctc
tcaagggccattgatttgaagtgcatgaagaatctaacgctgctcaacgtcggtaaccaa
gcacccatctggaccttgctttccaaggaaaacaagacctccccattggccctgcgcagt
gtttttactgacaatgtgtcgaccgcattcttgaattgcatgtcgcagcttgaagaattg
catgatttgttccttttagaacgaagtgctaaacaaaaacccgaaagtttcgcgccaagg
accaccgtcacaatcgatcagattcgccggttggtgctaaagaagcacatgcatactttg
agaaggctgatgatcaaggacgagtcaaacagcagcggatgggatgcgaaccagaaagca
atgatacttatttgcaaccgtggattgcagctcgaggagctagctcttagtatgaacatc
cacgcggtgcacgctttcatgcaatatttcgcaggactaatcaacctccgtgctatcaat
attctccggttcaggaacaacgacacatgtatatgggtcatgcgtgagatcttgaatttt
atcgtggataacctctctcaccaccccgagctgaagctggagtggatcgctatggaggac
gacaggctcgatcgcgttattcgccctacagatgtgcccgacgaaggggaaaagagacgg
tctaagggcaaggaaaaggctacggtgagcactcatcacaatagcatcagtcttcctgta
ctaccgacctggggttcggatagcgagagtgaggatgaagatgatgatgcctcaaattgt
ggaaagagacttcgactaaagactgttggagtcctccagttttatgaggtctggggtgtc
aagatttttgacaaagaaatccggtccggtcgactttaa
>Fp63
atgactgtggaggaggccattggtaacgaggctgtcaccctgcctatgcgctcgctcacc
tttcacgacctcccgaatgagattcaacgggacatactatcccattgctctcagtctgac
ctgatctgctgtgctcttgtttcccaacacttccgtgagcttgcgtctgctctactttat
cgcagcttcaacatccttttccccgatgacgacgatgtgagattcgagtcgccaattgat
ggcctcgctggtgggctggatacattcactactagcgactacgattatgcaaagcatcta
agggaattgtccatggatacagttagcactggcgtcaaagctgagcatgcatataaaccg
tatctgtacagcaccagttgtggtaaattccttaatactttactatatctgacgctaaag
aaggccaaatctctcgaatcctttcgatggaacattcgtgttgaactcagccgacccgta
tatcgtgaacttcataagatccaaacgttgtccaaatttcacattcgcttccaggctggc
gaaacatactacatcacgccgcctcctcttcccctgagcatcgatgacctccccccaact
tcggctcactggtcagatattcctccgcctcctccgggaccgcccccagcaatgttcacg
gctcccttggctggccctatgacatctctgccagtgattacgccacctcctcctcttcta
ccaaccttgaagcagttctcgaaatccaaggcgagcaaacgcgactcaaaatcacaggag
cccccaacactttcgggcttcaagaagctgaaaagcttatctgtccttgatatcgacaat
cttgatttgactacggagcttaagacttgcgtccgaaattcttcggctactctcacagag
ctgcatctttccttgtcggattctttggcgctgcaggctagacggccaccgcctgattca
gatccagatgactcagatgttgatgatgagttccaagtggtgcccgtctcgcagaacacc
actttcgatgcgagtgggccagcgaaggctttccgctctcaggaggagcgtaaacttcaa
gagggtattcttgggaggatattcgatgtcgaacctttcatacttaaaaagcctgcgctc
aatcagagccctcgcgaagcagcgaccagtcaggaggaagggttagaagccgagagtaac
gacgctgcggaggatccccgcgaagaatttgcgtcatctcttcgcagtgtgtcagcgaga
ttgatggcacaagatggcacacgcgatatttctacagcgcagcaagatattctagatatc
atcgagaaagcagccaggaaatatgtggactcgggcgagcgtccttctcaacagtccaac
gattcgccggaaagttctgctgtcgtggccaagagtgaagagccgctaagtgacgggcca
gaccaggcgagttcaggaccagtcgatacacccgatttagctgtgcgacccaagaacaaa
acatcgagtggcgatttatcaccggacgatattgaaatcgagcatcttgatactgtagac
gatctcgaagtagaatcagatgagcagcaaggaaaggagccagaagagaaacaaattgaa
gacgaagaatgcgaaaagccaaacacggcatgttcttcggctgccaactcagaggatcag
gatacacactcgaagacaacctcaaccactgggctggacaaagtcgacacgaacttgatt
gcgcagcaagtgaattatgagtcactcttgctggaattgcaacagctacaggaagagaaa
gacgcatttgttcagcaggtcaaggcaatgtctgtccagggcacaattgtggaactcagg
caaattaaggactcagaagcccggctcagagaaatgcgccagaagactcgacgtgtccag
gacgccatagaaaccacgcgccttgagataaaggaggctgagagccaggtctctgaaaag
tctcagattgatggcaaggagaagtcacagcggtcgatcgacgagtatcttcgagatacc
agaggcattgctctggaaacattgggcatacatctgatcccggtcaaagcatccgttctc
tcaagggccattgatttgaagtgcatgaagaatctaacgctgctcaacgtcggtaaccaa
gcacccatctggaccttgctttccaaggaaaacaagacctccccattggccctgcgcagt
gtttttactgacaatgtgtcgaccgcattcttgaattgcatgtcgcagcttgaagaattg
catgatttgttccttttagaacgaagtgctaaacaaaaacccgaaagtttcgcgccaagg
accaccgtcacaatcgatcagattcgccggttggtgctaaagaagcacatgcatactttg
agaaggctgatgatcaaggacgagtcaaacagcagcggatgggatgcgaaccagaaagca
atgatacttatttgcaaccgtggattgcagctcgaggagctagctcttagtatgaacatc
cacgcggtgcacgctttcatgcaatatttcgcaggactaatcaacctccgtgctatcaat
attctccggttcaggaacaacgacacatgtatatgggtcatgcgtgagatcttgaatttt
atcgtggataacctctctcaccaccccgagctgaagctggagtggatcgctatggaggac
gacaggctcgatcgcgttattcgccctacagatgtgcccgacgaaggggaaaagagacgg
tctaagggcaaggaaaaggctacggtgagcactcatcacaatagcatcagtcttcctgta
ctaccgacctggggttcggatagcgagagtgaggatgaagatgatgatgcctcaaattgt
ggaaagagacttcgactaaagactgttggagtcctccagttttatgaggtctggggtgtc
aagatttttgacaaagaaatccggtccggtcgactttaa
>Fp65
atgactgtggaggaggccattggtaacgaggctgtcaccctgcctatgcgctcgctcacc
tttcacgatctcccgaatgagattcaacgggacatactatcccattgctctcagtctgac
ctgatctgctgtgctcttgtttcccaacacttccgtgagcttgcgtctgctctactttat
cgcagcttcaacatccttttccccgatgacgacgatgtgagattcgagtcgccaattgat
ggcctcgctggtgggctggatacattcactactagcgactacgattatgcaaagcatcta
agggaattgtccatggatacagttagcactggcgtcaaagctgagcatgcatataaaccg
tatctgtacagcaccagttgtggtaaattccttaatactttactatatctgacgctaaag
aaggccaaatctctcgaatcctttcgatggaacattcgtgttgaactcagccgacccgta
tatcgtgaacttcataagatccaaacgttgtccaaatttcacattcgcttccaggctggc
gaaacatactacatcacgccgcctcctcttcccctgagcatcgatgacctccccccaact
tcggctcactggtcagatattcctccgcctcctccgggaccgcccccagcaatgttcacg
gctcccttggctggccctatgacatctctgccagtgattacgccacctcctcctcttcta
ccaaccttgaagcagttctcgaaatccaaggcgagcaaacgcgactcaaaatcacaggag
cccccaacactttcgggcttcaagaagctgaaaagcttatctgtccttgatatcgacaat
cttgatttgactacggagcttaagacttgcgtccgaaattcttcggctactctcacagag
ctgcatctttccttgtcggattctttggcgctgcaggctagacggccaccgcctgattca
gatccagatgactcagatgttgatgatgagttccaagtggtgcccgtctcgcagaacacc
actttcgatgcgagtgggccagcgaaggctttccgctctcaggaggagcgtaaacttcaa
gagggtattcttgggaggatattcgatgtcgaacctttcatacttaaaaagcctgcgctc
aatcagagccctcgcgaagcagcgaccagtcaggaggaagggttagaagccgagagtaac
gacgctgcggaggatccccgcgaagaatttgcgtcatctcttcgcagtgtgtcagcgaga
ttgatggcacaagatggcacacgcgatatttctacagcgcagcaagatattctagatatc
atcgagaaagcagccaggaaatatgtggactcgggcgagcgtccttctcaacagtccaac
gattcgccggaaagttctgctgtcgtggccaagagtgaagagccgctaagtgacgggcca
gaccaggcgagttcaggaccagtcgatacacccgatttagctgtgcgacccaagaacaaa
acatcgagtggcgatttatcaccggacgatattgaaatcgagcatcttgatactgtagac
gatctcgaagtagaatcagatgagcagcaaggaaaggagccagaagagaaacaaattgaa
gacgaagaatgcgaaaagccaaacacggcatgttcttcggctgccaactcagaggatcag
gatacacactcgaagacaacctcaaccactgggctggacaaagtcgacacgaacttgatt
gcgcagcaagtgaattatgagtcactcttgctggaattgcaacagctacaggaagagaaa
gacgcatttgttcagcaggtcaaggcaatgtctgtccagggcacaattgtggaactcagg
caaattaaggactcagaagcccggctcagagaaatgcgccagaagactcgacgtgtccag
gacgccatagaaaccacgcgccttgagataaaggaggctgagagccaggtctctgaaaag
tctcagattgatggcaaggagaagtcacagcggtcgatcgacgagtatcttcgagatacc
agaggcattgctctggaaacattgggcatacatctgatcccggtcaaagcatccgttctc
tcaagggccattgatttgaagtgcatgaagaatctaacgctgctcaacgtcggtaaccaa
gcacccatctggaccttgctttccaaggaaaacaagacctccccattggccctgcgcagt
gtttttactgacaatgtgtcgaccgcattcttgaattgcatgtcgcagcttgaagaattg
catgatttgttccttttagaacgaagtgctaaacaaaaacccgaaagtttcgcgccaagg
accaccgtcacaatcgatcagattcgccggttggtgctaaagaagcacatgcatactttg
agaaggctgatgatcaaggacgagtcaaacagcagcggatgggatgcgaaccagaaagca
atgatacttatttgcaaccgtggattgcagctcgaggagctagctcttagtatgaacatc
cacgcggtgcacgctttcatgcaatatttcgcaggactaaccaacctccgtgctatcaat
attctccggttcaggaacaacgacacatgtatatgggtcatgcgtgagatcttgaatttt
atcgtggataacctctctcaccaccccgagctgaagctggagtggatcgctatggaggac
gacaggctcgatcgcgttattcgccctacagatgtgcccgacgaaggggaaaagagacgg
tctaagggcaaggaaaaggctacggtgagcactcatcacaatagcatcagtcttcctgta
ctaccgacctggggttcggatagcgagagtgaggatgaagatgatgatgcctcaaattgt
ggaaagagacttcgactaaagactgttggagtcctccagttttatgaggtctggggtgtc
aagatttttgacaaagaaatccggtccggtcgactttaa
>Fp66
atgactgtggaggaggccattggtaacgaggctgtcaccctgcctatgcgctcgctcacc
tttcacgatctcccgaatgagattcaacgggacatactatcccattgctctcagtctgac
ctgatctgctgtgctcttgtttcccaacacttccgtgagcttgcgtctgctctactttat
cgcagcttcaacatccttttccccgatgacgacgatgtgagattcgagtcgccaattgat
ggcctcgctggtgggctggatacattcactactagcgactacgattatgcaaagcatcta
agggaattgtccatggatacagttagcactggcgtcaaagctgagcatgcatataaaccg
tatctgtacagcaccagttgtggtaaattccttaatactttactatatctgacgctaaag
aaggccaaatctctcgaatcctttcgatggaacattcgtgttgaactcagccgacccgta
tatcgtgaacttcataagatccaaacgttgtccaaatttcacattcgcttccaggctggc
gaaacatactacatcacgccgcctcctcttcccctgagcatcgatgacctccccccaact
tcggctcactggtcagatattcctccgcctcctccgggaccgcccccagcaatgttcacg
gctcccttggctggccctatgacatctctgccagtgattacgccacctcctcctcttcta
ccaaccttgaagcagttctcgaaatccaaggcgagcaaacgcgactcaaaatcacaggag
cccccaacactttcgggcttcaagaagctgaaaagcttatctgtccttgatatcgacaat
cttgatttgactacggagcttaagacttgcgtccgaaattcttcggctactctcacagag
ctgcatctttccttgtcggattctttggcgctgcaggctagacggccaccgcctgattca
gatccagatgactcagatgttgatgatgagttccaagtggtgcccgtctcgcagaacacc
actttcgatgcgagtgggccagcgaaggctttccgctctcaggaggagcgtaaacttcaa
gagggtattcttgggaggatattcgatgtcgaacctttcatacttaaaaagcctgcgctc
aatcagagccctcgcgaagcagcgaccagtcaggaggaagggttagaagccgagagtaac
gacgctgcggaggatccccgcgaagaatttgcgtcatctcttcgcagtgtgtcagcgaga
ttgatggcacaagatggcacacgcgatatttctacagcgcagcaagatattctagatatc
atcgagaaagcagccaggaaatatgtggactcgggcgagcgtccttctcaacagtccaac
gattcgccggaaagttctgctgtcgtggccaagagtgaagagccgctaagtgacgggcca
gaccaggcgagttcaggaccagtcgatacacccgatttagctgtgcgacccaagaacaaa
acatcgagtggcgatttatcaccggacgatattgaaatcgagcatcttgatactgtagac
gatctcgaagtagaatcagatgagcagcaaggaaaggagccagaagagaaacaaattgaa
gacgaagaatgcgaaaagccaaacacggcatgttcttcggctgccaactcagaggatcag
gatacacactcgaagacaacctcaaccactgggctggacaaagtcgacacgaacttgatt
gcgcagcaagtgaattatgagtcactcttgctggaattgcaacagctacaggaagagaaa
gacgcatttgttcagcaggtcaaggcaatgtctgtccagggcacaattgtggaactcagg
caaattaaggactcagaagcccggctcagagaaatgcgccagaagactcgacgtgtccag
gacgccatagaaaccacgcgccttgagataaaggaggctgagagccaggtctctgaaaag
tctcagattgatggcaaggagaagtcacagcggtcgatcgacgagtatcttcgagatacc
agaggcattgctctggaaacattgggcatacatctgatcccggtcaaagcatccgttctc
tcaagggccattgatttgaagtgcatgaagaatctaacgctgctcaacgtcggtaaccaa
gcacccatctggaccttgctttccaaggaaaacaagacctccccattggccctgcgcagt
gtttttactgacaatgtgtcgaccgcattcttgaattgcatgtcgcagcttgaagaattg
catgatttgttccttttagaacgaagtgctaaacaaaaacccgaaagtttcgcgccaagg
accaccgtcacaatcgatcagattcgccggttggtgctaaagaagcacatgcatactttg
agaaggctgatgatcaaggacgagtcaaacagcagcggatgggatgcgaaccagaaagca
atgatacttatttgcaaccgtggattgcagctcgaggagctagctcttagtatgaacatc
cacgcggtgcacgctttcatgcaatatttcgcaggactaaccaacctccgtgctatcaat
attctccggttcaggaacaacgacacatgtatatgggtcatgcgtgagatcttgaatttt
atcgtggataacctctctcaccaccccgagctgaagctggagtggatcgctatggaggac
gacaggctcgatcgcgttattcgccctacagatgtgcccgacgaaggggaaaagagacgg
tctaagggcaaggaaaaggctacggtgagcactcatcacaatagcatcagtcttcctgta
ctaccgacctggggttcggatagcgagagtgaggatgaagatgatgatgcctcaaattgt
ggaaagagacttcgactaaagactgttggagtcctccagttttatgaggtctggggtgtc
aagatttttgacaaagaaatccggtccggtcgactttaa
>Fp72
atgactgtggaggaggccattggtaacgaggctgtcaccctgcctatgcgctcgctcacc
tttcacgatctcccgaatgagattcaacgggacatactatcccattgctctcagtctgac
ctgatctgctgtgctcttgtttcccaacacttccgtgagcttgcgtctgctctactttat
cgcagcttcaacatccttttccccgatgacgacgatgtgagattcgagtcgccaattgat
ggcctcgctggtgggctggatacattcactactagcgactacgattatgcaaagcatcta
agggaattgtccatggatacagttagcactggcgtcaaagctgagcatgcatataaaccg
tatctgtacagcaccagttgtggtaaattccttaatactttactatatctgacgctaaag
aaggccaaatctctcgaatcctttcgatggaacattcgtgttgaactcagccgacccgta
tatcgtgaacttcataagatccaaacgttgtccaaatttcacattcgcttccaggctggc
gaaacatactacatcacgccgcctcctcttcccctgagcatcgatgacctccccccaact
tcggctcactggtcagatattcctccgcctcctccgggaccgcccccagcaatgttcacg
gctcccttggctggccctatgacatctctgccagtgattacgccacctcctcctcttcta
ccaaccttgaagcagttctcgaaatccaaggcgagcaaacgcgactcaaaatcacaggag
cccccaacactttcgggcttcaagaagctgaaaagcttatctgtccttgatatcgacaat
cttgatttgactacggagcttaagacttgcgtccgaaattcttcggctactctcacagag
ctgcatctttccttgtcggattctttggcgctgcaggctagacggccaccgcctgattca
gatccagatgactcagatgttgatgatgagttccaagtggtgcccgtctcgcagaacacc
actttcgatgcgagtgggccagcgaaggctttccgctctcaggaggagcgtaaacttcaa
gagggtattcttgggaggatattcgatgtcgaacctttcatacttaaaaagcctgcgctc
aatcagagccctcgcgaagcagcgaccagtcaggaggaagggttagaagccgagagtaac
gacgctgcggaggatccccgcgaagaatttgcgtcatctcttcgcagtgtgtcagcgaga
ttgatggcacaagatggcacacgcgatatttctacagcgcagcaagatattctagatatc
atcgagaaagcagccaggaaatatgtggactcgggcgagcgtccttctcaacagtccaac
gattcgccggaaagttctgctgtcgtggccaagagtgaagagccgctaagtgacgggcca
gaccaggcgagttcaggaccagtcgatacacccgatttagctgtgcgacccaagaacaaa
acatcgagtggcgatttatcaccggacgatattgaaatcgagcatcttgatactgtagac
gatctcgaagtagaatcagatgagcagcaaggaaaggagccagaagagaaacaaattgaa
gacgaagaatgcgaaaagccaaacacggcatgttcttcggctgccaactcagaggatcag
gatacacactcgaagacaacctcaaccactgggctggacaaagtcgacacgaacttgatt
gcgcagcaagtgaattatgagtcactcttgctggaattgcaacagctacaggaagagaaa
gacgcatttgttcagcaggtcaaggcaatgtctgtccagggcacaattgtggaactcagg
caaattaaggactcagaagcccggctcagagaaatgcgccagaagactcgacgtgtccag
gacgccatagaaaccacgcgccttgagataaaggaggctgagagccaggtctctgaaaag
tctcagattgatggcaaggagaagtcacagcggtcgatcgacgagtatcttcgagatacc
agaggcattgctctggaaacattgggcatacatctgatcccggtcaaagcatccgttctc
tcaagggccattgatttgaagtgcatgaagaatctaacgctgctcaacgtcggtaaccaa
gcacccatctggaccttgctttccaaggaaaacaagacctccccattggccctgcgcagt
gtttttactgacaatgtgtcgaccgcattcttgaattgcatgtcgcagcttgaagaattg
catgatttgttccttttagaacgaagtgctaaacaaaaacccgaaagtttcgcgccaagg
accaccgtcacaatcgatcagattcgccggttggtgctaaagaagcacatgcatactttg
agaaggctgatgatcaaggacgagtcaaacagcagcggatgggatgcgaaccagaaagca
atgatacttatttgcaaccgtggattgcagctcgaggagctagctcttagtatgaacatc
cacgcggtgcacgctttcatgcaatatttcgcaggactaaccaacctccgtgctatcaat
attctccggttcaggaacaacgacacatgtatatgggtcatgcgtgagatcttgaatttt
atcgtggataacctctctcaccaccccgagctgaagctggagtggatcgctatggaggac
gacaggctcgatcgcgttattcgccctacagatgtgcccgacgaaggggaaaagagacgg
tctaagggcaaggaaaaggctacggtgagcactcatcacaatagcatcagtcttcctgta
ctaccgacctggggttcggatagcgagagtgaggatgaagatgatgatgcctcaaattgt
ggaaagagacttcgactaaagactgttggagtcctccagttttatgaggtctggggtgtc
aagatttttgacaaagaaatccggtccggtcgactttaa
>Fp73
atgactgtggaggaggccattggtaacgaggctgtcaccctgcctatgcgctcgctcacc
tttcacgacctcccgaatgagattcaacgggacatactatcccattgctctcagtctgac
ctgatctgctgtgctcttgtttcccaacacttccgtgagcttgcgtctgctctactttat
cgcagcttcaacatccttttccccgatgacgacgatgtgagattcgagtcgccaattgat
ggcctcgctggtgggctggatacattcactactagcgactacgattatgcaaagcatcta
agggaattgtccatggatacagttagcactggcgtcaaagctgagcatgcatataaaccg
tatctgtacagcaccagttgtggtaaattccttaatactttactatatctgacgctaaag
aaggccaaatctctcgaatcctttcgatggaacattcgtgttgaactcagccgacccgta
tatcgtgaacttcataagatccaaacgttgtccaaatttcacattcgcttccaggctggc
gaaacatactacatcacgccgcctcctcttcccctgagcatcgatgacctccccccaact
tcggctcactggtcagatattcctccgcctcctccgggaccgcccccagcaatgttcacg
gctcccttggctggccctatgacatctctgccagtgattacgccacctcctcctcttcta
ccaaccttgaagcagttctcgaaatccaaggcgagcaaacgcgactcaaaatcacaggag
cccccaacactttcgggcttcaagaagctgaaaagcttatctgtccttgatatcgacaat
cttgatttgactacggagcttaagacttgcgtccgaaattcttcggctactctcacagag
ctgcatctttccttgtcggattctttggcgctgcaggctagacggccaccgcctgattca
gatccagatgactcagatgttgatgatgagttccaagtggtgcccgtctcgcagaacacc
actttcgatgcgagtgggccagcgaaggctttccgctctcaggaggagcgtaaacttcaa
gagggtattcttgggaggatattcgatgtcgaacctttcatacttaaaaagcctgcgctc
aatcagagccctcgcgaagcagcgaccagtcaggaggaagggttagaagccgagagtaac
gacgctgcggaggatccccgcgaagaatttgcgtcatctcttcgcagtgtgtcagcgaga
ttgatggcacaagatggcacacgcgatatttctacagcgcagcaagatattctagatatc
atcgagaaagcagccaggaaatatgtggactcgggcgagcgtccttctcaacagtccaac
gattcgccggaaagttctgctgtcgtggccaagagtgaagagccgctaagtgacgggcca
gaccaggcgagttcaggaccagtcgatacacccgatttagctgtgcgacccaagaacaaa
acatcgagtggcgatttatcaccggacgatattgaaatcgagcatcttgatactgtagac
gatctcgaagtagaatcagatgagcagcaaggaaaggagccagaagagaaacaaattgaa
gacgaagaatgcgaaaagccaaacacggcatgttcttcggctgccaactcagaggatcag
gatacacactcgaagacaacctcaaccactgggctggacaaagtcgacacgaacttgatt
gcgcagcaagtgaattatgagtcactcttgctggaattgcaacagctacaggaagagaaa
gacgcatttgttcagcaggtcaaggcaatgtctgtccagggcacaattgtggaactcagg
caaattaaggactcagaagcccggctcagagaaatgcgccagaagactcgacgtgtccag
gacgccatagaaaccacgcgccttgagataaaggaggctgagagccaggtctctgaaaag
tctcagattgatggcaaggagaagtcacagcggtcgatcgacgagtatcttcgagatacc
agaggcattgctctggaaacattgggcatacatctgatcccggtcaaagcatccgttctc
tcaagggccattgatttgaagtgcatgaagaatctaacgctgctcaacgtcggtaaccaa
gcacccatctggaccttgctttccaaggaaaacaagacctccccattggccctgcgcagt
gtttttactgacaatgtgtcgaccgcattcttgaattgcatgtcgcagcttgaagaattg
catgatttgttccttttagaacgaagtgctaaacaaaaacccgaaagtttcgcgccaagg
accaccgtcacaatcgatcagattcgccggttggtgctaaagaagcacatgcatactttg
agaaggctgatgatcaaggacgagtcaaacagcagcggatgggatgcgaaccagaaagca
atgatacttatttgcaaccgtggattgcagctcgaggagctagctcttagtatgaacatc
cacgcggtgcacgctttcatgcaatatttcgcaggactaatcaacctccgtgctatcaat
attctccggttcaggaacaacgacacatgtatatgggtcatgcgtgagatcttgaatttt
atcgtggataacctctctcaccaccccgagctgaagctggagtggatcgctatggaggac
gacaggctcgatcgcgttattcgccctacagatgtgcccgacgaaggggaaaagagacgg
tctaagggcaaggaaaaggctacggtgagcactcatcacaatagcatcagtcttcctgta
ctaccgacctggggttcggatagcgagagtgaggatgaagatgatgatgcctcaaattgt
ggaaagagacttcgactaaagactgttggagtcctccagttttatgaggtctggggtgtc
aagatttttgacaaagaaatccggtccggtcgactttaa
>Fp76
atgactgtggaggaggccattggtaacgaggctgtcaccctgcctatgcgctcgctcacc
tttcacgacctcccgaatgagattcaacgggacatactatcccattgctctcagtctgac
ctgatctgctgtgctcttgtttcccaacacttccgtgagcttgcgtctgctctactttat
cgcagcttcaacatccttttccccgatgacgacgatgtgagattcgagtcgccaattgat
ggcctcgctggtgggctggatacattcactactagcgactacgattatgcaaagcatcta
agggaattgtccatggatacagttagcactggcgtcaaagctgagcatgcatataaaccg
tatctgtacagcaccagttgtggtaaattccttaatactttactatatctgacgctaaag
aaggccaaatctctcgaatcctttcgatggaacattcgtgttgaactcagccgacccgta
tatcgtgaacttcataagatccaaacgttgtccaaatttcacattcgcttccaggctggc
gaaacatactacatcacgccgcctcctcttcccctgagcatcgatgacctccccccaact
tcggctcactggtcagatattcctccgcctcctccgggaccgcccccagcaatgttcacg
gctcccttggctggccctatgacatctctgccagtgattacgccacctcctcctcttcta
ccaaccttgaagcagttctcgaaatccaaggcgagcaaacgcgactcaaaatcacaggag
cccccaacactttcgggcttcaagaagctgaaaagcttatctgtccttgatatcgacaat
cttgatttgactacggagcttaagacttgcgtccgaaattcttcggctactctcacagag
ctgcatctttccttgtcggattctttggcgctgcaggctagacggccaccgcctgattca
gatccagatgactcagatgttgatgatgagttccaagtggtgcccgtctcgcagaacacc
actttcgatgcgagtgggccagcgaaggctttccgctctcaggaggagcgtaaacttcaa
gagggtattcttgggaggatattcgatgtcgaacctttcatacttaaaaagcctgcgctc
aatcagagccctcgcgaagcagcgaccagtcaggaggaagggttagaagccgagagtaac
gacgctgcggaggatccccgcgaagaatttgcgtcatctcttcgcagtgtgtcagcgaga
ttgatggcacaagatggcacacgcgatatttctacagcgcagcaagatattctagatatc
atcgagaaagcagccaggaaatatgtggactcgggcgagcgtccttctcaacagtccaac
gattcgccggaaagttctgctgtcgtggccaagagtgaagagccgctaagtgacgggcca
gaccaggcgagttcaggaccagtcgatacacccgatttagctgtgcgacccaagaacaaa
acatcgagtggcgatttatcaccggacgatattgaaatcgagcatcttgatactgtagac
gatctcgaagtagaatcagatgagcagcaaggaaaggagccagaagagaaacaaattgaa
gacgaagaatgcgaaaagccaaacacggcatgttcttcggctgccaactcagaggatcag
gatacacactcgaagacaacctcaaccactgggctggacaaagtcgacacgaacttgatt
gcgcagcaagtgaattatgagtcactcttgctggaattgcaacagctacaggaagagaaa
gacgcatttgttcagcaggtcaaggcaatgtctgtccagggcacaattgtggaactcagg
caaattaaggactcagaagcccggctcagagaaatgcgccagaagactcgacgtgtccag
gacgccatagaaaccacgcgccttgagataaaggaggctgagagccaggtctctgaaaag
tctcagattgatggcaaggagaagtcacagcggtcgatcgacgagtatcttcgagatacc
agaggcattgctctggaaacattgggcatacatctgatcccggtcaaagcatccgttctc
tcaagggccattgatttgaagtgcatgaagaatctaacgctgctcaacgtcggtaaccaa
gcacccatctggaccttgctttccaaggaaaacaagacctccccattggccctgcgcagt
gtttttactgacaatgtgtcgaccgcattcttgaattgcatgtcgcagcttgaagaattg
catgatttgttccttttagaacgaagtgctaaacaaaaacccgaaagtttcgcgccaagg
accaccgtcacaatcgatcagattcgccggttggtgctaaagaagcacatgcatactttg
agaaggctgatgatcaaggacgagtcaaacagcagcggatgggatgcgaaccagaaagca
atgatacttatttgcaaccgtggattgcagctcgaggagctagctcttagtatgaacatc
cacgcggtgcacgctttcatgcaatatttcgcaggactaatcaacctccgtgctatcaat
attctccggttcaggaacaacgacacatgtatatgggtcatgcgtgagatcttgaatttt
atcgtggataacctctctcaccaccccgagctgaagctggagtggatcgctatggaggac
gacaggctcgatcgcgttattcgccctacagatgtgcccgacgaaggggaaaagagacgg
tctaagggcaaggaaaaggctacggtgagcactcatcacaatagcatcagtcttcctgta
ctaccgacctggggttcggatagcgagagtgaggatgaagatgatgatgcctcaaattgt
ggaaagagacttcgactaaagactgttggagtcctccagttttatgaggtctggggtgtc
aagatttttgacaaagaaatccggtccggtcgactttaa
>Fp78
atgactgtggaggaggccattggtaacgaggctgtcaccctgcctatgcgctcgctcacc
tttcacgacctcccgaatgagattcaacgggacatactatcccattgctctcagtctgac
ctgatctgctgtgctcttgtttcccaacacttccgtgagcttgcgtctgctctactttat
cgcagcttcaacatccttttccccgatgacgacgatgtgagattcgagtcgccaattgat
ggcctcgctggtgggctggatacattcactactagcgactacgattatgcaaagcatcta
agggaattgtccatggatacagttagcactggcgtcaaagctgagcatgcatataaaccg
tatctgtacagcaccagttgtggtaaattccttaatactttactatatctgacgctaaag
aaggccaaatctctcgaatcctttcgatggaacattcgtgttgaactcagccgacccgta
tatcgtgaacttcataagatccaaacgttgtccaaatttcacattcgcttccaggctggc
gaaacatactacatcacgccgcctcctcttcccctgagcatcgatgacctccccccaact
tcggctcactggtcagatattcctccgcctcctccgggaccgcccccagcaatgttcacg
gctcccttggctggccctatgacatctctgccagtgattacgccacctcctcctcttcta
ccaaccttgaagcagttctcgaaatccaaggcgagcaaacgcgactcaaaatcacaggag
cccccaacactttcgggcttcaagaagctgaaaagcttatctgtccttgatatcgacaat
cttgatttgactacggagcttaagacttgcgtccgaaattcttcggctactctcacagag
ctgcatctttccttgtcggattctttggcgctgcaggctagacggccaccgcctgattca
gatccagatgactcagatgttgatgatgagttccaagtggtgcccgtctcgcagaacacc
actttcgatgcgagtgggccagcgaaggctttccgctctcaggaggagcgtaaacttcaa
gagggtattcttgggaggatattcgatgtcgaacctttcatacttaaaaagcctgcgctc
aatcagagccctcgcgaagcagcgaccagtcaggaggaagggttagaagccgagagtaac
gacgctgcggaggatccccgcgaagaatttgcgtcatctcttcgcagtgtgtcagcgaga
ttgatggcacaagatggcacacgcgatatttctacagcgcagcaagatattctagatatc
atcgagaaagcagccaggaaatatgtggactcgggcgagcgtccttctcaacagtccaac
gattcgccggaaagttctgctgtcgtggccaagagtgaagagccgctaagtgacgggcca
gaccaggcgagttcaggaccagtcgatacacccgatttagctgtgcgacccaagaacaaa
acatcgagtggcgatttatcaccggacgatattgaaatcgagcatcttgatactgtagac
gatctcgaagtagaatcagatgagcagcaaggaaaggagccagaagagaaacaaattgaa
gacgaagaatgcgaaaagccaaacacggcatgttcttcggctgccaactcagaggatcag
gatacacactcgaagacaacctcaaccactgggctggacaaagtcgacacgaacttgatt
gcgcagcaagtgaattatgagtcactcttgctggaattgcaacagctacaggaagagaaa
gacgcatttgttcagcaggtcaaggcaatgtctgtccagggcacaattgtggaactcggg
caaattaaggactcagaagcccggctcagagaaatgcgccagaagactcgacgtgtccag
gacgccatagaaaccacgcgccttgagataaaggaggctgagagccaggtctctgaaaag
tctcagattgatggcaaggagaagtcacagcggtcgatcgacgagtatcttcgagatacc
agaggcattgctctggaaacattgggcatacatctgatcccggtcaaagcatccgttctc
tcaagggccattgatttgaagtgcatgaagaatctaacgctgctcaacgtcggtaaccaa
gcacccatctggaccttgctttccaaggaaaacaagacctccccattggccctgcgcagt
gtttttactgacaatgtgtcgaccgcattcttgaattgcatgtcgcagcttgaagaattg
catgatttgttccttttagaacgaagtgctaaacaaaaacccgaaagtttcgcgccaagg
accaccgtcacaatcgatcagattcgccggttggtgctaaagaagcacatgcatactttg
agaaggctgatgatcaaggacgagtcaaacagcagcggatgggatgcgaaccagaaagca
atgatacttatttgcaaccgtggattgcagctcgaggagctagctcttagtatgaacatc
cacgcggtgcacgctttcatgcaatatttcgcaggactaatcaacctccgtgctatcaat
attctccggttcaggaacaacgacacatgtatatgggtcatgcgtgagatcttgaatttt
atcgtggataacctctctcaccaccccgagctgaagctggagtggatcgctatggaggac
gacaggctcgatcgcgttattcgccctacagatgtgcccgacgaaggggaaaagagacgg
tctaagggcaaggaaaaggctacggtgagcactcatcacaatagcatcagtcttcctgta
ctaccgacctggggttcggatagcgagagtgaggatgaagatgatgatgcctcaaattgt
ggaaagagacttcgactaaagactgttggagtcctccagttttatgaggtctggggtgtc
aagatttttgacaaagaaatccggtccggtcgactttaa
>Fp81
atgactgtggaggaggccattggtaacgaggctgtcaccctgcctatgcgctcgctcacc
tttcacgatctcccgaatgagattcaacgggacatactatcccattgctctcagtctgac
ctgatctgctgtgctcttgtttcccaacacttccgtgagcttgcgtctgctctactttat
cgcagcttcaacatccttttccccgatgacgacgatgtgagattcgagtcgccaattgat
ggcctcgctggtgggctggatacattcactactagcgactacgattatgcaaagcatcta
agggaattgtccatggatacagttagcactggcgtcaaagctgagcatgcatataaaccg
tatctgtacagcaccagttgtggtaaattccttaatactttactatatctgacgctaaag
aaggccaaatctctcgaatcctttcgatggaacattcgtgttgaactcagccgacccgta
tatcgtgaacttcataagatccaaacgttgtccaaatttcacattcgcttccaggctggc
gaaacatactacatcacgccgcctcctcttcccctgagcatcgatgacctccccccaact
tcggctcactggtcagatattcctccgcctcctccgggaccgcccccagcaatgttcacg
gctcccttggctggccctatgacatctctgccagtgattacgccacctcctcctcttcta
ccaaccttgaagcagttctcgaaatccaaggcgagcaaacgcgactcaaaatcacaggag
cccccaacactttcgggcttcaagaagctgaaaagcttatctgtccttgatatcgacaat
cttgatttgactacggagcttaagacttgcgtccgaaattcttcggctactctcacagag
ctgcatctttccttgtcggattctttggcgctgcaggctagacggccaccgcctgattca
gatccagatgactcagatgttgatgatgagttccaagtggtgcccgtctcgcagaacacc
actttcgatgcgagtgggccagcgaaggctttccgctctcaggaggagcgtaaacttcaa
gagggtattcttgggaggatattcgatgtcgaacctttcatacttaaaaagcctgcgctc
aatcagagccctcgcgaagcagcgaccagtcaggaggaagggttagaagccgagagtaac
gacgctgcggaggatccccgcgaagaatttgcgtcatctcttcgcagtgtgtcagcgaga
ttgatggcacaagatggcacacgcgatatttctacagcgcagcaagatattctagatatc
atcgagaaagcagccaggaaatatgtggactcgggcgagcgtccttctcaacagtccaac
gattcgccggaaagttctgctgtcgtggccaagagtgaagagccgctaagtgacgggcca
gaccaggcgagttcaggaccagtcgatacacccgatttagctgtgcgacccaagaacaaa
acatcgagtggcgatttatcaccggacgatattgaaatcgagcatcttgatactgtagac
gatctcgaagtagaatcagatgagcagcaaggaaaggagccagaagagaaacaaattgaa
gacgaagaatgcgaaaagccaaacacggcatgttcttcggctgccaactcagaggatcag
gatacacactcgaagacaacctcaaccactgggctggacaaagtcgacacgaacttgatt
gcgcagcaagtgaattatgagtcactcttgctggaattgcaacagctacaggaagagaaa
gacgcatttgttcagcaggtcaaggcaatgtctgtccagggcacaattgtggaactcagg
caaattaaggactcagaagcccggctcagagaaatgcgccagaagactcgacgtgtccag
gacgccatagaaaccacgcgccttgagataaaggaggctgagagccaggtctctgaaaag
tctcagattgatggcaaggagaagtcacagcggtcgatcgacgagtatcttcgagatacc
agaggcattgctctggaaacattgggcatacatctgatcccggtcaaagcatccgttctc
tcaagggccattgatttgaagtgcatgaagaatctaacgctgctcaacgtcggtaaccaa
gcacccatctggaccttgctttccaaggaaaacaagacctccccattggccctgcgcagt
gtttttactgacaatgtgtcgaccgcattcttgaattgcatgtcgcagcttgaagaattg
catgatttgttccttttagaacgaagtgctaaacaaaaacccgaaagtttcgcgccaagg
accaccgtcacaatcgatcagattcgccggttggtgctaaagaagcacatgcatactttg
agaaggctgatgatcaaggacgagtcaaacagcagcggatgggatgcgaaccagaaagca
atgatacttatttgcaaccgtggattgcagctcgaggagctagctcttagtatgaacatc
cacgcggtgcacgctttcatgcaatatttcgcaggactaaccaacctccgtgctatcaat
attctccggttcaggaacaacgacacatgtatatgggtcatgcgtgagatcttgaatttt
atcgtggataacctctctcaccaccccgagctgaagctggagtggatcgctatggaggac
gacaggctcgatcgcgttattcgccctacagatgtgcccgacgaaggggaaaagagacgg
tctaagggcaaggaaaaggctacggtgagcactcatcacaatagcatcagtcttcctgta
ctaccgacctggggttcggatagcgagagtgaggatgaagatgatgatgcctcaaattgt
ggaaagagacttcgactaaagactgttggagtcctccagttttatgaggtctggggtgtc
aagatttttgacaaagaaatccggtccggtcgactttaa
>Fp84
atgactgtggaggaggccattggtaacgaggctgtcaccctgcctatgcgctcgctcacc
tttcacgatctcccgaatgagattcaacgggacatactatcccattgctctcagtctgac
ctgatctgctgtgctcttgtttcccaacacttccgtgagcttgcgtctgctctactttat
cgcagcttcaacatccttttccccgatgacgacgatgtgagattcgagtcgccaattgat
ggcctcgctggtgggctggatacattcactactagcgactacgattatgcaaagcatcta
agggaattgtccatggatacagttagcactggcgtcaaagctgagcatgcatataaaccg
tatctgtacagcaccagttgtggtaaattccttaatactttactatatctgacgctaaag
aaggccaaatctctcgaatcctttcgatggaacattcgtgttgaactcagccgacccgta
tatcgtgaacttcataagatccaaacgttgtccaaatttcacattcgcttccaggctggc
gaaacatactacatcacgccgcctcctcttcccctgagcatcgatgacctccccccaact
tcggctcactggtcagatattcctccgcctcctccgggaccgcccccagcaatgttcacg
gctcccttggctggccctatgacatctctgccagtgattacgccacctcctcctcttcta
ccaaccttgaagcagttctcgaaatccaaggcgagcaaacgcgactcaaaatcacaggag
cccccaacactttcgggcttcaagaagctgaaaagcttatctgtccttgatatcgacaat
cttgatttgactacggagcttaagacttgcgtccgaaattcttcggctactctcacagag
ctgcatctttccttgtcggattctttggcgctgcaggctagacggccaccgcctgattca
gatccagatgactcagatgttgatgatgagttccaagtggtgcccgtctcgcagaacacc
actttcgatgcgagtgggccagcgaaggctttccgctctcaggaggagcgtaaacttcaa
gagggtattcttgggaggatattcgatgtcgaacctttcatacttaaaaagcctgcgctc
aatcagagccctcgcgaagcagcgaccagtcaggaggaagggttagaagccgagagtaac
gacgctgcggaggatccccgcgaagaatttgcgtcatctcttcgcagtgtgtcagcgaga
ttgatggcacaagatggcacacgcgatatttctacagcgcagcaagatattctagatatc
atcgagaaagcagccaggaaatatgtggactcgggcgagcgtccttctcaacagtccaac
gattcgccggaaagttctgctgtcgtggccaagagtgaagagccgctaagtgacgggcca
gaccaggcgagttcaggaccagtcgatacacccgatttagctgtgcgacccaagaacaaa
acatcgagtggcgatttatcaccggacgatattgaaatcgagcatcttgatactgtagac
gatctcgaagtagaatcagatgagcagcaaggaaaggagccagaagagaaacaaattgaa
gacgaagaatgcgaaaagccaaacacggcatgttcttcggctgccaactcagaggatcag
gatacacactcgaagacaacctcaaccactgggctggacaaagtcgacacgaacttgatt
gcgcagcaagtgaattatgagtcactcttgctggaattgcaacagctacaggaagagaaa
gacgcatttgttcagcaggtcaaggcaatgtctgtccagggcacaattgtggaactcagg
caaattaaggactcagaagcccggctcagagaaatgcgccagaagactcgacgtgtccag
gacgccatagaaaccacgcgccttgagataaaggaggctgagagccaggtctctgaaaag
tctcagattgatggcaaggagaagtcacagcggtcgatcgacgagtatcttcgagatacc
agaggcattgctctggaaacattgggcatacatctgatcccggtcaaagcatccgttctc
tcaagggccattgatttgaagtgcatgaagaatctaacgctgctcaacgtcggtaaccaa
gcacccatctggaccttgctttccaaggaaaacaagacctccccattggccctgcgcagt
gtttttactgacaatgtgtcgaccgcattcttgaattgcatgtcgcagcttgaagaattg
catgatttgttccttttagaacgaagtgctaaacaaaaacccgaaagtttcgcgccaagg
accaccgtcacaatcgatcagattcgccggttggtgctaaagaagcacatgcatactttg
agaaggctgatgatcaaggacgagtcaaacagcagcggatgggatgcgaaccagaaagca
atgatacttatttgcaaccgtggattgcagctcgaggagctagctcttagtatgaacatc
cacgcggtgcacgctttcatgcaatatttcgcaggactaaccaacctccgtgctatcaat
attctccggttcaggaacaacgacacatgtatatgggtcatgcgtgagatcttgaatttt
atcgtggataacctctctcaccaccccgagctgaagctggagtggatcgctatggaggac
gacaggctcgatcgcgttattcgccctacagatgtgcccgacgaaggggaaaagagacgg
tctaagggcaaggaaaaggctacggtgagcactcatcacaatagcatcagtcttcctgta
ctaccgacctggggttcggatagcgagagtgaggatgaagatgatgatgcctcaaattgt
ggaaagagacttcgactaaagactgttggagtcctccagttttatgaggtctggggtgtc
aagatttttgacaaagaaatccggtccggtcgactttaa
>Fp86
atgactgtggaggaggccattggtaacgaggctgtcaccctgcctatgcgctcgctcacc
tttcacgacctcccgaatgagattcaacgggacatactatcccattgctctcagtctgac
ctgatctgctgtgctcttgtttcccaacacttccgtgagcttgcgtctgctctactttat
cgcagcttcaacatccttttccccgatgacgacgatgtgagattcgagtcgccaattgat
ggcctcgctggtgggctggatacattcactactagcgactacgattatgcaaagcatcta
agggaattgtccatggatacagttagcactggcgtcaaagctgagcatgcatataaaccg
tatctgtacagcaccagttgtggtaaattccttaatactttactatatctgacgctaaag
aaggccaaatctctcgaatcctttcgatggaacattcgtgttgaactcagccgacccgta
tatcgtgaacttcataagatccaaacgttgtccaaatttcacattcgcttccaggctggc
gaaacatactacatcacgccgcctcctcttcccctgagcatcgatgacctccccccaact
tcggctcactggtcagatattcctccgcctcctccgggaccgcccccagcaatgttcacg
gctcccttggctggccctatgacatctctgccagtgattacgccacctcctcctcttcta
ccaaccttgaagcagttctcgaaatccaaggcgagcaaacgcgactcaaaatcacaggag
cccccaacactttcgggcttcaagaagctgaaaagcttatctgtccttgatatcgacaat
cttgatttgactacggagcttaagacttgcgtccgaaattcttcggctactctcacagag
ctgcatctttccttgtcggattctttggcgctgcaggctagacggccaccgcctgattca
gatccagatgactcagatgttgatgatgagttccaagtggtgcccgtctcgcagaacacc
actttcgatgcgagtgggccagcgaaggctttccgctctcaggaggagcgtaaacttcaa
gagggtattcttgggaggatattcgatgtcgaacctttcatacttaaaaagcctgcgctc
aatcagagccctcgcgaagcagcgaccagtcaggaggaagggttagaagccgagagtaac
gacgctgcggaggatccccgcgaagaatttgcgtcatctcttcgcagtgtgtcagcgaga
ttgatggcacaagatggcacacgcgatatttctacagcgcagcaagatattctagatatc
atcgagaaagcagccaggaaatatgtggactcgggcgagcgtccttctcaacagtccaac
gattcgccggaaagttctgctgtcgtggccaagagtgaagagccgctaagtgacgggcca
gaccaggcgagttcaggaccagtcgatacacccgatttagctgtgcgacccaagaacaaa
acatcgagtggcgatttatcaccggacgatattgaaatcgagcatcttgatactgtagac
gatctcgaagtagaatcagatgagcagcaaggaaaggagccagaagagaaacaaattgaa
gacgaagaatgcgaaaagccaaacacggcatgttcttcggctgccaactcagaggatcag
gatacacactcgaagacaacctcaaccactgggctggacaaagtcgacacgaacttgatt
gcgcagcaagtgaattatgagtcactcttgctggaattgcaacagctacaggaagagaaa
gacgcatttgttcagcaggtcaaggcaatgtctgtccagggcacaattgtggaactcggg
caaattaaggactcagaagcccggctcagagaaatgcgccagaagactcgacgtgtccag
gacgccatagaaaccacgcgccttgagataaaggaggctgagagccaggtctctgaaaag
tctcagattgatggcaaggagaagtcacagcggtcgatcgacgagtatcttcgagatacc
agaggcattgctctggaaacattgggcatacatctgatcccggtcaaagcatccgttctc
tcaagggccattgatttgaagtgcatgaagaatctaacgctgctcaacgtcggtaaccaa
gcacccatctggaccttgctttccaaggaaaacaagacctccccattggccctgcgcagt
gtttttactgacaatgtgtcgaccgcattcttgaattgcatgtcgcagcttgaagaattg
catgatttgttccttttagaacgaagtgctaaacaaaaacccgaaagtttcgcgccaagg
accaccgtcacaatcgatcagattcgccggttggtgctaaagaagcacatgcatactttg
agaaggctgatgatcaaggacgagtcaaacagcagcggatgggatgcgaaccagaaagca
atgatacttatttgcaaccgtggattgcagctcgaggagctagctcttagtatgaacatc
cacgcggtgcacgctttcatgcaatatttcgcaggactaatcaacctccgtgctatcaat
attctccggttcaggaacaacgacacatgtatatgggtcatgcgtgagatcttgaatttt
atcgtggataacctctctcaccaccccgagctgaagctggagtggatcgctatggaggac
gacaggctcgatcgcgttattcgccctacagatgtgcccgacgaaggggaaaagagacgg
tctaagggcaaggaaaaggctacggtgagcactcatcacaatagcatcagtcttcctgta
ctaccgacctggggttcggatagcgagagtgaggatgaagatgatgatgcctcaaattgt
ggaaagagacttcgactaaagactgttggagtcctccagttttatgaggtctggggtgtc
aagatttttgacaaagaaatccggtccggtcgactttaa
>Fvenenatum.busco
atggctgtggaggaggccattggcaacgaggctgtcaccccacctatgcgctcactcacc
tttcacgatctcccaactgagattcaacgggacatactatcgcattgctctcagtctgac
ctgatctgctgtgctcttgtttcccaacacttccgtgagcttgcatctgctttactctat
cgcagcttcaatatccttttccccgacgacgacgatgtgagattcgagtcgccaattgat
ggcctcgctggtggactggatacattcaccactagcgactacaattatgcaaagcatcta
agggaattgtctatggatacagttagcactggcgtcaaagctgagcatgcatataaaccg
tatctgtacagcaccagttgtggtaaattccttaatactttactatatctgacgctaaag
aaggccaaatctctcgagtcctttcgatggaatatccgcgttgaactcagccgacctgta
tatcgtgagcttcataagattcaaacattgaccaaatttcacattcgcttccaggctggc
gaaacatactacatcacgccgcctcctcttcccctgagcatcgatgacctcccctcaact
tcggctcactggtcagacattcctccgcctcctccgggaccacccccagcaatgttcacg
gctcccttggctggccctatgacatctttgccagtgatttcgtcgcctcctcctcttcta
ccaaccttgaagcagttttcgaaatctaaggcgagcaagcgtgactcaaaatcacaggag
cccccaacactttcgggcttcaagaagctaaaaagcctatcggtcctcgatatagacaat
cttgatttgactacggagcttaagacttgcgtccgaaattcttctgctaccctcacagag
ctgcatctttccctgtcggattctttggcgctgcaggctagacggccaccgcctgattca
gatccggatgattcagatgttgatgatgagttccaagtggtgcccgtctcgcaaagcacc
actttcgatgcgagtggaccagcgaaagctttccgctctcaggaggagcgtaaacttcaa
gagggtattctcgggaagatatttgatgtcgaacctttcatactcaaaaagcatgcgctt
aatcaaagtccccgcgaagcagcgactagtcaggaggaaggattagaagccgagagtaac
gatgccgcggaggatccccgcgaagaatttgcgtcatcacttcgcagtgtgtcggcgagg
ttgatggcacaggatggcacacgcgatatttctacagcgcagcaagatatcctagatatc
atcgagaaagcagccaggaaatatgtggactcgggcgagcgtccttctcaacagtccaac
gattcgccagaaagttctgctgtcgtggccaagagtgaagagcagtcaagtgatgggaat
ggccaggcaagttcaggaccagtcgatatgcccgacttagctgtgcgacccaagaacaaa
gcatcgagtggcgatttatcaccggacgatattgaaatcgagcatgtcgataccgtagac
gatctcgaagttgaatcagatgagcagcaaggaaaggagccagaggaaaaacaaattgaa
gacgaagaattcgaaaagccaaacacggcatgttcttcggctgccatcctagaggaccag
gatacacatccgaagacaaccttaaccaccgggctgggcaaagtcgacacgaacttgatt
gcgccgcaagtgaattatgagtcacttttgctggaattacaacagctacaggaagagaaa
gacgcatttgttcagcaggtcaaggcaatgtctgttcagggtacagccgtggaactcaag
caaatcaaggactcagaaaaccggctcagagaaatgcgccagaagactcgacgtgtccag
gacgccatagaaaccacgcgccttgagataaaggaggccgagagccaggtctctgaaaag
tctcagattgatggcagtgagaagtcacagcggtcaatcgacgagtatcttcgagatacc
agaggcgttgcactggaaacactgggcatacacctgatcccagtcaaagcatctgttctc
tcaagggccattgatttgaagtgtatgaagaatctaacgttgctcaacgtcggtaaccaa
gcacccatctggaccttgctttccaaggaaaacaaaatctccccattggccctacgcagt
gtttttaccgacaatgtgtcggccgcgttcttgaattgcatgtcacagcttgaagaattg
catgatttgttccttttagaacgaagtgctaaacaaaaacccgaaagtttcgcgccgaga
accaccgtcacaatcgatcagattcgtcggttggtgctaaagaagcacatgcatactttg
aaaaggctgatgatcaaggacgagtcaaacagcagcgggtgggatgcgaaccagaaagca
atgatacttatttgcaatcgcggggtgcagcttgaggagctagctctcagtatgaacatc
cacgcggtgcacgctttcatgcaatattttgcaggactaatcaatctccgtgctatcaac
atcctccggttcaggaataacgacacatgcatatgggtcatgcgtgagatcttgaacttt
atcgtggataacctctctcaccaccccgagctgaagctggagtggatcgctatggaggac
gacaggctcgatcgcgttattcgtcctacagatgtgccagacgaagggggaaagagacgg
gctaaggggaaggagaaggctactgtgagctctcatcacaatagcatcagtcttcctgta
ctgccgacctggggttcggatagcgaaagtgaggacgaggatgatgatgcctcaaattgt
ggaaagagacttcggctgaagactgttggagtcctccagttttatgaggtctggggtgtt
aagatttttgacaaggaaatccgatccggtcggctttaa
