# Supplementary material for: Apicidin biosynthesis is linked to accessory chromosomes in Fusarium poae isolates
Source: BMC Genomics. 2021 Aug 4;22:591. doi: 10.1186/s12864-021-07617-y (PMC8340494; doi:10.1186/s12864-021-07617-y)
Supplement: Supplementary file 17 — Additional file 17. Compressed folder containing alignments for each of the 4141 orthologs used in BUSCO analysis. [file 12864_2021_7617_MOESM17_ESM.zip › Fven2_nt_MAFFT/9976at5125_nt.mafft.fasta]

>Fp105
atgcccggtccgaagaaggatggaatagccggtggaggctctggaggcaagcagaatgga
aatcgttcttctttccgaaccgattcggctatctccaagaaccgatttggcaatgagcgg
gttcttcagccctgggttcccgatgcgaacgacactttcaatggcagtcttgaaaaggcc
agcggcagtggcacctgggaccagtttgctgagaatgaacgactctttggtttgaagact
aattacgacgagaacttttatactaccgctatcgacaagagccatcctgattacagagag
cggtcagctgccgcagacaggaaggctcgtgaaatcgaacgtagcgcgcctaccactgcc
cacgtggctgaggaacgtatcatggactacgttggtggagaggacgggggtgatgaagag
gacaaatacagtggtgttcgacgccaggacttcccgcctctgtcggctgggcgggagaac
aaatacactccaccagccaagcgtgcacctatggcccagtccactgtcaaaggagctccc
atcgaccctgctatcatttcctcgcagatcaaagcgcctccaaagaagcagaacacgccc
acccctgaagaatcaaaaccacaggcttctgaggcgaccaagaatgggtcagtttctaag
actgaagcaccaaaggtctctgcggaagccaaagccgcggaggcacccgccaacaatgct
aagcccgctgcacagcctggcaacagcaaggcagtcgagacgaagctaaacgatacatcc
aaggccaatcccggttcctcgaacgaagcccctagcgcacccgttgccacttccactgtc
gaacgtgatgtgctgaaggaattcaaggcattcgccaaccgagagcgtcagataacggag
aaggctcggaacaacaaagccaagcaagacaaggaggtcaaattaacggaactcaagaaa
tttgccaactcattcaaactctcaactccggtccccacagatctggtttctatcatcgcc
aaagatcctctaaaacaacagcagattcaagccaaggccatcaagaatgctgaagaggtg
gccaaggccaaggctagtgctgtaacaaaggacaaggttactccgtcaaaggatgcccag
cccaagacttccggccaaggcactccttccgctgctggtacttctgttcctcccagtgac
acacgcgcagctcgtgccccggccggcgcccagcccgcagcgacagctggaaaccagcct
cgccatcccagtgctcgtcagcaatatgctcagcaaccttatcacggacagcaataccga
aacaaccgtatgcctccgccacagcaaacaggcaacctggcctcgcgactccgtaacgtt
gagcaacagaagttctctcagcctccagtacctcaccagcctcatgctcctggtcaggg-
-----tcaggagatgcgtgccccgccaacaggaccagccagcggtgtcgaaactgtttac
aaccgacgcctcagcggcaaccctagccacatgggtgcaaagttgaaccctaacagccac
gaattcagacccagcccgttcgcagctgctttcaatcccaacagtcatgccagtacagct
tcgagccctcgatctgcagcaaacaacgttgatactacgacaaacaataccgtgtctgac
ggtcagcttatccgccgcaagaccaaggccatcgatgttaagaagtgttatattctgtcg
catattcaaaccttgacccctcctcagggtcgaaactgggatgacaatgctggcctgcgt
ccctcctatgacaccttgccgacttggcgacagctccaggacaatgagaagccagaatct
accatgcatctgacttacaaggagtattttgagcgtcagccgtttggcggacctgcgctg
gctactcccaacccgcagcatgtcgttcctcagatcccacaccagcatcaactgcctttc
catctccagcagggcgcacacaacatggctcctaggggatcgcctcatatgcctcccatg
cagatgcacacccctcagcacagtcacgtgccccacccaccatacggtaacgacgaccac
aggatgatgcactccaactcggctcagtcatttgcttcacctcgtcttggtaacgtgcct
gtggcgtataactcacctcaagtaccatacaaccaagccgttttcatgggacccggcacg
cctcaaatgaaccagtaccgcaacttctccaacaatcaccagtacatgacacctcagcag
ggccaaatgggcggtcctatgatgatgccgcagcaatttatgcccggacctcaagggatg
gttcctggcccgcagatgatgtatcctggtggccacccgcaattcatgcctccgtccgga
cctcagccagtgcctggtgttaacggttacccaagccctggtcgtccggcggcaccaatg
atggcgcatcaaggatcgcaacagggacagcccatgtatggaatgagccccaatgtgcaa
tacaaccagccggtctttaacccgggccagcaaggcggtccaatgagaggtggatacggt
agccctggtcctcagcatttcggtacaagccctcagcaaggtcaccaatatggtgggcag
cacaggaatgggggcaactataacaagggttacgcaaaccagggagcacaccagacacct
caggcaaaccatgccgtgcctgccgcgaacccagctcgaccttccgaagcatcggatgag
gccaaatag
>Fp108
atgcccggtccgaagaaggatggaatagccggtggaggctctggaggcaagcagaatgga
aatcgttcttctttccgaaccgattcggctatctccaagaaccgatttggcaatgagcgg
gttcttcagccctgggttcccgatgcgaacgacactttcaatggcagtcttgaaaaggcc
agcggcagtggcacctgggaccagtttgctgagaatgaacgactctttggtttgaagact
aattacgacgagaacttttatactaccgctatcgacaagagccatcctgattacagagag
cggtcagctgccgcagacaggaaggctcgtgaaatcgaacgtagcgcgcctaccactgcc
cacgtggctgaggaacgtatcatggactacgttggtggagaggacgggggtgatgaagag
gacaaatacagtggtgttcgacgccaggacttcccgcctctgtcggctgggcgggagaac
aaatacactccaccagccaagcgtgcacctatggcccagtccactgtcaaaggagctccc
atcgaccctgctatcatttcctcgcagatcaaagcgcctccaaagaagcagaacacgccc
acccctgaagaatcaaaaccacaggcttctgaggcgaccaagaatgggtcagtttctaag
actgaagcaccaaaggtctctgcggaagccaaagccgcggaggcacccgccaacaatgct
aagcccgctgcacagcctggcaacagcaaggcagtcgagacgaagctaaacgatacatcc
aaggccaatcccggttcctcgaacgaagcccctagcgcacccgttgccacttccactgtc
gaacgtgatgtgctgaaggaattcaaggcattcgccaaccgagagcgtcagataacggag
aaggctcggaacaacaaagccaagcaagacaaggaggtcaaattaacggaactcaagaaa
tttgccaactcattcaaactctcaactccggtccccacagatctggtttctatcatcgcc
aaagatcctctaaaacaacagcagattcaagccaaggccatcaagaatgctgaagaggtg
gccaaggccaaggctagtgctgtaacaaaggacaaggttactccgtcaaaggatgcccag
cccaagacttccggccaaggcactccttccgctgctggtacttctgttcctcccagtgac
acacgcgcagctcgtgccccggccggcgcccagcccgcagcgacagctggaaaccagcct
cgccatcccagtgctcgtcagcaatatgctcagcaaccttatcacggacagcaataccga
aacaaccgtatgcctccgccacagcaaacaggcaacctggcctcgcgactccgtaacgtt
gagcaacagaagttctctcagcctccagtacctcaccagcctcatgctcctggtcaggg-
-----tcaggagatgcgtgccccgccaacaggaccagccagcggtgtcgaaactgtttac
aaccgacgcctcagcggcaaccctagccacatgggtgcaaagttgaaccctaacagccac
gaattcagacccagcccgttcgcagctgctttcaatcccaacagtcatgccagtacagct
tcgagccctcgatctgcagcaaacaacgttgatactacgacaaacaataccgtgtctgac
ggtcagcttatccgccgcaagaccaaggccatcgatgttaagaagtgttatattctgtcg
catattcaaaccttgacccctcctcagggtcgaaactgggatgacaatgctggcctgcgt
ccctcctatgacaccttgccgacttggcgacagctccaggacaatgagaagccagaatct
accatgcatctgacttacaaggagtattttgagcgtcagccgtttggcggacctgcgctg
gctactcccaacccgcagcatgtcgttcctcagatcccacaccagcatcaactgcctttc
catctccagcagggcgcacacaacatggctcctaggggatcgcctcatatgcctcccatg
cagatgcacacccctcagcacagtcacgtgccccacccaccatacggtaacgacgaccac
aggatgatgcactccaactcggctcagtcatttgcttcacctcgtcttggtaacgtgcct
gtggcgtataactcacctcaagtaccatacaaccaagccgttttcatgggacccggcacg
cctcaaatgaaccagtaccgcaacttctccaacaatcaccagtacatgacacctcagcag
ggccaaatgggcggtcctatgatgatgccgcagcaatttatgcccggacctcaagggatg
gttcctggcccgcagatgatgtatcctggtggccacccgcaattcatgcctccgtccgga
cctcagccagtgcctggtgttaacggttacccaagccctggtcgtccggcggcaccaatg
atggcgcatcaaggatcgcaacagggacagcccatgtatggaatgagccccaatgtgcaa
tacaaccagccggtctttaacccgggccagcaaggcggtccaatgagaggtggatacggt
agccctggtcctcagcatttcggtacaagccctcagcaaggtcaccaatatggtgggcag
cacaggaatgggggcaactataacaagggttacgcaaaccagggagcacaccagacacct
caggcaaaccatgccgtgcctgccgcgaacccagctcgaccttccgaagcatcggatgag
gccaaatag
>Fp118
atgcccggtccgaagaaggatggaatagccggtggaggctctggaggcaagcagaatgga
aatcgttcttctttccgaaccgattcggctatctccaagaaccgatttggcaatgagcgg
gttcttcagccctgggttcccgatgcgaacgacactttcaatggcagtcttgaaaaggcc
agcggcagtggcacctgggaccagtttgctgagaatgaacgactctttggtttgaagact
aattacgacgagaacttttatactaccgctatcgacaagagccatcctgattacagagag
cggtcagctgccgcagacaggaaggctcgtgaaatcgaacgtagcgcgcctaccactgcc
cacgtggctgaggaacgtatcatggactacgttggtggagaggacgggggtgatgaagag
gacaaatacagtggtgttcgacgccaggacttcccgcctctgtcggctgggcgggagaac
aaatacactccaccagccaagcgtgcacctatggcccagtccactgtcaaaggagctccc
atcgaccctgctatcatttcctcgcagatcaaagcgcctccaaagaagcagaacacgccc
acccctgaagaatcaaaaccacaggcttctgaggcgaccaagaatgggtcagtttctaag
actgaagcaccaaaggtctctgcggaagccaaagccgcggaggcacccgccaacaatgct
aagcccgctgcacagcctggcaacagcaaggcagtcgagacgaagctaaacgatacatcc
aaggccaatcccggttcctcgaacgaagcccctagcgcacccgttgccacttccactgtc
gaacgtgatgtgctgaaggaattcaaggcattcgccaaccgagagcgtcagataacggag
aaggctcggaacaacaaagccaagcaagacaaggaggtcaaattaacggaactcaagaaa
tttgccaactcattcaaactctcaactccggtccccacagatctggtttctatcatcgcc
aaagatcctctaaaacaacagcagattcaagccaaggccatcaagaatgctgaagaggtg
gccaaggccaaggctagtgctgtaacaaaggacaaggttactccgtcaaaggatgcccag
cccaagacttccggccaaggcactccttccgctgctggtacttctgttcctcccagtgac
acacgcgcagctcgtgccccggccggcgcccagcccgcagcgacagctggaaaccagcct
cgccatcccagtgctcgtcagcaatatgctcagcaaccttatcacggacagcaataccga
aacaaccgtatgcctccgccacagcaaacaggcaacctggcctcgcgactccgtaacgtt
gagcaacagaagttctctcagcctccagtacctcaccagcctcatgctcctggtcaggg-
-----tcaggagatgcgtgccccgccaacaggaccagccagcggtgtcgaaactgtttac
aaccgacgcctcagcggcaaccctagccacatgggtgcaaagttgaaccctaacagccac
gaattcagacccagcccgttcgcagctgctttcaatcccaacagtcatgccagtacagct
tcgagccctcgatctgcagcaaacaacgttgatactacgacaaacaataccgtgtctgac
ggtcagcttatccgccgcaagaccaaggccatcgatgttaagaagtgttatattctgtcg
catattcaaaccttgacccctcctcagggtcgaaactgggatgacaatgctggcctgcgt
ccctcctatgacaccttgccgacttggcgacagctccaggacaatgagaagccagaatct
accatgcatctgacttacaaggagtattttgagcgtcagccgtttggcggacctgcgctg
gctactcccaacccgcagcatgtcgttcctcagatcccacaccagcatcaactgcctttc
catctccagcagggcgcacacaacatggctcctaggggatcgcctcatatgcctcccatg
cagatgcacacccctcagcacagtcacgtgccccacccaccatacggtaacgacgaccac
aggatgatgcactccaactcggctcagtcatttgcttcacctcgtcttggtaacgtgcct
gtggcgtataactcacctcaagtaccatacaaccaagccgttttcatgggacccggcacg
cctcaaatgaaccagtaccgcaacttctccaacaatcaccagtacatgacacctcagcag
ggccaaatgggcggtcctatgatgatgccgcagcaatttatgcccggacctcaagggatg
gttcctggcccgcagatgatgtatcctggtggccacccgcaattcatgcctccgtccgga
cctcagccagtgcctggtgttaacggttacccaagccctggtcgtccggcggcaccaatg
atggcgcatcaaggatcgcaacagggacagcccatgtatggaatgagccccaatgtgcaa
tacaaccagccggtctttaacccgggccagcaaggcggtccaatgagaggtggatacggt
agccctggtcctcagcatttcggtacaagccctcagcaaggtcaccaatatggtgggcag
cacaggaatgggggcaactataacaagggttacgcaaaccagggagcacaccagacacct
caggcaaaccatgccgtgcctgccgcgaacccagctcgaccttccgaagcatcggatgag
gccaaatag
>Fp122
atgcccggtccgaagaaggatggaatagccggtggaggctctggaggcaagcagaatgga
aatcgttcttctttccgaaccgattcggctatctccaagaaccgatttggcaatgagcgg
gttcttcagccctgggttcccgatgcgaacgacactttcaatggcagtcttgaaaaggcc
agcggcagtggcacctgggaccagtttgctgagaatgaacgactctttggtttgaagact
aattacgacgagaacttttatactaccgctatcgacaagagccatcctgattacagagag
cggtcagctgccgcagacaggaaggctcgtgaaatcgaacgtagcgcgcctaccactgcc
cacgtggctgaggaacgtatcatggactacgttggtggagaggacgggggtgatgaagag
gacaaatacagtggtgttcgacgccaggacttcccgcctctgtcggctgggcgggagaac
aaatacactccaccagccaagcgtgcacctatggcccagtccactgtcaaaggagctccc
atcgaccctgctatcatttcctcgcagatcaaagcgcctccaaagaagcagaacacgccc
acccctgaagaatcaaaaccacaggcttctgaggcgaccaagaatgggtcagtttctaag
actgaagcaccaaaggtctctgcggaagccaaagccgcggaggcacccgccaacaatgct
aagcccgctgcacagcctggcaacagcaaggcagtcgagacgaagctaaacgatacatcc
aaggccaatcccggttcctcgaacgaagcccctagcgcacccgttgccacttccactgtc
gaacgtgatgtgctgaaggaattcaaggcattcgccaaccgagagcgtcagataacggag
aaggctcggaacaacaaagccaagcaagacaaggaggtcaaattaacggaactcaagaaa
tttgccaactcattcaaactctcaactccggtccccacagatctggtttctatcatcgcc
aaagatcctctaaaacaacagcagattcaagccaaggccatcaagaatgctgaagaggtg
gccaaggccaaggctagtgctgtaacaaaggacaaggttactccgtcaaaggatgcccag
cccaagacttccggccaaggcactccttccgctgctggtacttctgttcctcccagtgac
acacgcgcagctcgtgccccggccggcgcccagcccgcagcgacagctggaaaccagcct
cgccatcccagtgctcgtcagcaatatgctcagcaaccttatcacggacagcaataccga
aacaaccgtatgcctccgccacagcaaacaggcaacctggcctcgcgactccgtaacgtt
gagcaacagaagttctctcagcctccagtacctcaccagcctcatgctcctggtcaggg-
-----tcaggagatgcgtgccccgccaacaggaccagccagcggtgtcgaaactgtttac
aaccgacgcctcagcggcaaccctagccacatgggtgcaaagttgaaccctaacagccac
gaattcagacccagcccgttcgcagctgctttcaatcccaacagtcatgccagtacagct
tcgagccctcgatctgcagcaaacaacgttgatactacgacaaacaataccgtgtctgac
ggtcagcttatccgccgcaagaccaaggccatcgatgttaagaagtgttatattctgtcg
catattcaaaccttgacccctcctcagggtcgaaactgggatgacaatgctggcctgcgt
ccctcctatgacaccttgccgacttggcgacagctccaggacaatgagaagccagaatct
accatgcatctgacttacaaggagtattttgagcgtcagccgtttggcggacctgcgctg
gctactcccaacccgcagcatgtcgttcctcagatcccacaccagcatcaactgcctttc
catctccagcagggcgcacacaacatggctcctaggggatcgcctcatatgcctcccatg
cagatgcacacccctcagcacagtcacgtgccccacccaccatacggtaacgacgaccac
aggatgatgcactccaactcggctcagtcatttgcttcacctcgtcttggtaacgtgcct
gtggcgtataactcacctcaagtaccatacaaccaagccgttttcatgggacccggcacg
cctcaaatgaaccagtaccgcaacttctccaacaatcaccagtacatgacacctcagcag
ggccaaatgggcggtcctatgatgatgccgcagcaatttatgcccggacctcaagggatg
gttcctggcccgcagatgatgtatcctggtggccacccgcaattcatgcctccgtccgga
cctcagccagtgcctggtgttaacggttacccaagccctggtcgtccggcggcaccaatg
atggcgcatcaaggatcgcaacagggacagcccatgtatggaatgagccccaatgtgcaa
tacaaccagccggtctttaacccgggccagcaaggcggtccaatgagaggtggatacggt
agccctggtcctcagcatttcggtacaagccctcagcaaggtcaccaatatggtgggcag
cacaggaatgggggcaactataacaagggttacgcaaaccagggagcacaccagacacct
caggcaaaccatgccgtgcctgccgcgaacccagctcgaccttccgaagcatcggatgag
gccaaatag
>Fp125
atgcccggtccgaagaaggatggaatagccggtggaggctctggaggcaagcagaatgga
aatcgttcttctttccgaaccgattcggctatctccaagaaccgatttggcaatgagcgg
gttcttcagccctgggttcccgatgcgaacgacactttcaatggcagtcttgaaaaggcc
agcggcagtggcacctgggaccagtttgctgagaatgaacgactctttggtttgaagact
aattacgacgagaacttttatactaccgctatcgacaagagccatcctgattacagagag
cggtcagctgccgcagacaggaaggctcgtgaaatcgaacgtagcgcgcctaccactgcc
cacgtggctgaggaacgtatcatggactacgttggtggagaggacgggggtgatgaagag
gacaaatacagtggtgttcgacgccaggacttcccgcctctgtcggctgggcgggagaac
aaatacactccaccagccaagcgtgcacctatggcccagtccactgtcaaaggagctccc
atcgaccctgctatcatttcctcgcagatcaaagcgcctccaaagaagcagaacacgccc
acccctgaagaatcaaaaccacaggcttctgaggcgaccaagaatgggtcagtttctaag
actgaagcaccaaaggtctctgcggaagccaaagccgcggaggcacccgccaacaatgct
aagcccgctgcacagcctggcaacagcaaggcagtcgagacgaagctaaacgatacatcc
aaggccaatcccggttcctcgaacgaagcccctagcgcacccgttgccacttccactgtc
gaacgtgatgtgctgaaggaattcaaggcattcgccaaccgagagcgtcagataacggag
aaggctcggaacaacaaagccaagcaagacaaggaggtcaaattaacggaactcaagaaa
tttgccaactcattcaaactctcaactccggtccccacagatctggtttctatcatcgcc
aaagatcctctaaaacaacagcagattcaagccaaggccatcaagaatgctgaagaggtg
gccaaggccaaggctagtgctgtaacaaaggacaaggttactccgtcaaaggatgcccag
cccaagacttccggccaaggcactccttccgctgctggtacttctgttcctcccagtgac
acacgcgcagctcgtgccccggccggcgcccagcccgcagcgacagctggaaaccagcct
cgccatcccagtgctcgtcagcaatatgctcagcaaccttatcacggacagcaataccga
aacaaccgtatgcctccgccacagcaaacaggcaacctggcctcgcgactccgtaacgtt
gagcaacagaagttctctcagcctccagtacctcaccagcctcatgctcctggtcaggg-
-----tcaggagatgcgtgccccgccaacaggaccagccagcggtgtcgaaactgtttac
aaccgacgcctcagcggcaaccctagccacatgggtgcaaagttgaaccctaacagccac
gaattcagacccagcccgttcgcagctgctttcaatcccaacagtcatgccagtacagct
tcgagccctcgatctgcagcaaacaacgttgatactacgacaaacaataccgtgtctgac
ggtcagcttatccgccgcaagaccaaggccatcgatgttaagaagtgttatattctgtcg
catattcaaaccttgacccctcctcagggtcgaaactgggatgacaatgctggcctgcgt
ccctcctatgacaccttgccgacttggcgacagctccaggacaatgagaagccagaatct
accatgcatctgacttacaaggagtattttgagcgtcagccgtttggcggacctgcgctg
gctactcccaacccgcagcatgtcgttcctcagatcccacaccagcatcaactgcctttc
catctccagcagggcgcacacaacatggctcctaggggatcgcctcatatgcctcccatg
cagatgcacacccctcagcacagtcacgtgccccacccaccatacggtaacgacgaccac
aggatgatgcactccaactcggctcagtcatttgcttcacctcgtcttggtaacgtgcct
gtggcgtataactcacctcaagtaccatacaaccaagccgttttcatgggacccggcacg
cctcaaatgaaccagtaccgcaacttctccaacaatcaccagtacatgacacctcagcag
ggccaaatgggcggtcctatgatgatgccgcagcaatttatgcccggacctcaagggatg
gttcctggcccgcagatgatgtatcctggtggccacccgcaattcatgcctccgtccgga
cctcagccagtgcctggtgttaacggttacccaagccctggtcgtccggcggcaccaatg
atggcgcatcaaggatcgcaacagggacagcccatgtatggaatgagccccaatgtgcaa
tacaaccagccggtctttaacccgggccagcaaggcggtccaatgagaggtggatacggt
agccctggtcctcagcatttcggtacaagccctcagcaaggtcaccaatatggtgggcag
cacaggaatgggggcaactataacaagggttacgcaaaccagggagcacaccagacacct
caggcaaaccatgccgtgcctgccgcgaacccagctcgaccttccgaagcatcggatgag
gccaaatag
>Fp13r
atgcccggtccgaagaaggatggaatagccggtggaggctctggaggcaagcagaatgga
aatcgttcttctttccgaaccgattcggctatctccaagaaccgatttggcaatgagcgg
gttcttcagccctgggttcccgatgcgaacgacactttcaatggcagtcttgaaaaggcc
agcggcagtggcacctgggaccagtttgctgagaatgaacgactctttggtttgaagact
aattacgacgagaacttttatactaccgctatcgacaagagccatcctgattacagagag
cggtcagctgccgcagacaggaaggctcgtgaaatcgaacgtagcgcgcctaccactgcc
cacgtggctgaggaacgtatcatggactacgttggtggagaggacgggggtgatgaagag
gacaaatacagtggtgttcgacgccaggacttcccgcctctgtcggctgggcgggagaac
aaatacactccaccagccaagcgtgcacctatggcccagtccactgtcaaaggagctccc
atcgaccctgctatcatttcctcgcagatcaaagcgcctccaaagaagcagaacacgccc
acccctgaagaatcaaaaccacaggcttctgaggcgaccaagaatgggtcagtttctaag
actgaagcaccaaaggtctctgcggaagccaaagccgcggaggcacccgccaacaatgct
aagcccgctgcacagcctggcaacagcaaggcagtcgagacgaagctaaacgatacatcc
aaggccaatcccggttcctcgaacgaagcccctagcgcacccgttgccacttccactgtc
gaacgtgatgtgctgaaggaattcaaggcattcgccaaccgagagcgtcagataacggag
aaggctcggaacaacaaagccaagcaagacaaggaggtcaaattaacggaactcaagaaa
tttgccaactcattcaaactctcaactccggtccccacagatctggtttctatcatcgcc
aaagatcctctaaaacaacagcagattcaagccaaggccatcaagaatgctgaagaggtg
gccaaggccaaggctagtgctgtaacaaaggacaaggttactccgtcaaaggatgcccag
cccaagacttccggccaaggcactccttccgctgctggtacttctgttcctcccagtgac
acacgcgcagctcgtgccccggccggcgcccagcccgcagcgacagctggaaaccagcct
cgccatcccagtgctcgtcagcaatatgctcagcaaccttatcacggacagcaataccga
aacaaccgtatgcctccgccacagcaaacaggcaacctggcctcgcgactccgtaacgtt
gagcaacagaagttctctcagcctccagtacctcaccagcctcatgctcctggtcaggg-
-----tcaggagatgcgtgccccgccaacaggaccagccagcggtgtcgaaactgtttac
aaccgacgcctcagcggcaaccctagccacatgggtgcaaagttgaaccctaacagccac
gaattcagacccagcccgttcgcagctgctttcaatcccaacagtcatgccagtacagct
tcgagccctcgatctgcagcaaacaacgttgatactacgacaaacaataccgtgtctgac
ggtcagcttatccgccgcaagaccaaggccatcgatgttaagaagtgttatattctgtcg
catattcaaaccttgacccctcctcagggtcgaaactgggatgacaatgctggcctgcgt
ccctcctatgacaccttgccgacttggcgacagctccaggacaatgagaagccagaatct
accatgcatctgacttacaaggagtattttgagcgtcagccgtttggcggacctgcgctg
gctactcccaacccgcagcatgtcgttcctcagatcccacaccagcatcaactgcctttc
catctccagcagggcgcacacaacatggctcctaggggatcgcctcatatgcctcccatg
cagatgcacacccctcagcacagtcacgtgccccacccaccatacggtaacgacgaccac
aggatgatgcactccaactcggctcagtcatttgcttcacctcgtcttggtaacgtgcct
gtggcgtataactcacctcaagtaccatacaaccaagccgttttcatgggacccggcacg
cctcaaatgaaccagtaccgcaacttctccaacaatcaccagtacatgacacctcagcag
ggccaaatgggcggtcctatgatgatgccgcagcaatttatgcccggacctcaagggatg
gttcctggcccgcagatgatgtatcctggtggccacccgcaattcatgcctccgtccgga
cctcagccagtgcctggtgttaacggttacccaagccctggtcgtccggcggcaccaatg
atggcgcatcaaggatcgcaacagggacagcccatgtatggaatgagccccaatgtgcaa
tacaaccagccggtctttaacccgggccagcaaggcggtccaatgagaggtggatacggt
agccctggtcctcagcatttcggtacaagccctcagcaaggtcaccaatatggtgggcag
cacaggaatgggggcaactataacaagggttacgcaaaccagggagcacaccagacacct
caggcaaaccatgccgtgcctgccgcgaacccagctcgaccttccgaagcatcggatgag
gccaaatag
>Fp144
atgcccggtccgaagaaggatggaatagccggtggaggctctggaggcaagcagaatgga
aatcgttcttctttccgaaccgattcggctatctccaagaaccgatttggcaatgagcgg
gttcttcagccctgggttcccgatgcgaacgacactttcaatggcagtcttgaaaaggcc
agcggcagtggcacctgggaccagtttgctgagaatgaacgactctttggtttgaagact
aattacgacgagaacttttatactaccgctatcgacaagagccatcctgattacagagag
cggtcagctgccgcagacaggaaggctcgtgaaatcgaacgtagcgcgcctaccactgcc
cacgtggctgaggaacgtatcatggactacgttggtggagaggacgggggtgatgaagag
gacaaatacagtggtgttcgacgccaggacttcccgcctctgtcggctgggcgggagaac
aaatacactccaccagccaagcgtgcacctatggcccagtccactgtcaaaggagctccc
atcgaccctgctatcatttcctcgcagatcaaagcgcctccaaagaagcagaacacgccc
acccctgaagaatcaaaaccacaggcttctgaggcgaccaagaatgggtcagtttctaag
actgaagcaccaaaggtctctgcggaagccaaagccgcggaggcacccgccaacaatgct
aagcccgctgcacagcctggcaacagcaaggcagtcgagacgaagctaaacgatacatcc
aaggccaatcccggttcctcgaacgaagcccctagcgcacccgttgccacttccactgtc
gaacgtgatgtgctgaaggaattcaaggcattcgccaaccgagagcgtcagataacggag
aaggctcggaacaacaaagccaagcaagacaaggaggtcaaattaacggaactcaagaaa
tttgccaactcattcaaactctcaactccggtccccacagatctggtttctatcatcgcc
aaagatcctctaaaacaacagcagattcaagccaaggccatcaagaatgctgaagaggtg
gccaaggccaaggctagtgctgtaacaaaggacaaggttactccgtcaaaggatgcccag
cccaagacttccggccaaggcactccttccgctgctggtacttctgttcctcccagtgac
acacgcgcagctcgtgccccggccggcgcccagcccgcagcgacagctggaaaccagcct
cgccatcccagtgctcgtcagcaatatgctcagcaaccttatcacggacagcaataccga
aacaaccgtatgcctccgccacagcaaacaggcaacctggcctcgcgactccgtaacgtt
gagcaacagaagttctctcagcctccagtacctcaccagcctcatgctcctggtcaggg-
-----tcaggagatgcgtgccccgccaacaggaccagccagcggtgtcgaaactgtttac
aaccgacgcctcagcggcaaccctagccacatgggtgcaaagttgaaccctaacagccac
gaattcagacccagcccgttcgcagctgctttcaatcccaacagtcatgccagtacagct
tcgagccctcgatctgcagcaaacaacgttgatactacgacaaacaataccgtgtctgac
ggtcagcttatccgccgcaagaccaaggccatcgatgttaagaagtgttatattctgtcg
catattcaaaccttgacccctcctcagggtcgaaactgggatgacaatgctggcctgcgt
ccctcctatgacaccttgccgacttggcgacagctccaggacaatgagaagccagaatct
accatgcatctgacttacaaggagtattttgagcgtcagccgtttggcggacctgcgctg
gctactcccaacccgcagcatgtcgttcctcagatcccacaccagcatcaactgcctttc
catctccagcagggcgcacacaacatggctcctaggggatcgcctcatatgcctcccatg
cagatgcacacccctcagcacagtcacgtgccccacccaccatacggtaacgacgaccac
aggatgatgcactccaactcggctcagtcatttgcttcacctcgtcttggtaacgtgcct
gtggcgtataactcacctcaagtaccatacaaccaagccgttttcatgggacccggcacg
cctcaaatgaaccagtaccgcaacttctccaacaatcaccagtacatgacacctcagcag
ggccaaatgggcggtcctatgatgatgccgcagcaatttatgcccggacctcaagggatg
gttcctggcccgcagatgatgtatcctggtggccacccgcaattcatgcctccgtccgga
cctcagccagtgcctggtgttaacggttacccaagccctggtcgtccggcggcaccaatg
atggcgcatcaaggatcgcaacagggacagcccatgtatggaatgagccccaatgtgcaa
tacaaccagccggtctttaacccgggccagcaaggcggtccaatgagaggtggatacggt
agccctggtcctcagcatttcggtacaagccctcagcaaggtcaccaatatggtgggcag
cacaggaatgggggcaactataacaagggttacgcaaaccagggagcacaccagacacct
caggcaaaccatgccgtgcctgccgcgaacccagctcgaccttccgaagcatcggatgag
gccaaatag
>Fp146
atgcccggtccgaagaaggatggaatagccggtggaggctctggaggcaagcagaatgga
aatcgttcttctttccgaaccgattcggctatctccaagaaccgatttggcaatgagcgg
gttcttcagccctgggttcccgatgcgaacgacactttcaatggcagtcttgaaaaggcc
agcggcagtggcacctgggaccagtttgctgagaatgaacgactctttggtttgaagact
aattacgacgagaacttttatactaccgctatcgacaagagccatcctgattacagagag
cggtcagctgccgcagacaggaaggctcgtgaaatcgaacgtagcgcgcctaccactgcc
cacgtggctgaggaacgtatcatggactacgttggtggagaggacgggggtgatgaagag
gacaaatacagtggtgttcgacgccaggacttcccgcctctgtcggctgggcgggagaac
aaatacactccaccagccaagcgtgcacctatggcccagtccactgtcaaaggagctccc
atcgaccctgctatcatttcctcgcagatcaaagcgcctccaaagaagcagaacacgccc
acccctgaagaatcaaaaccacaggcttctgaggcgaccaagaatgggtcagtttctaag
actgaagcaccaaaggtctctgcggaagccaaagccgcggaggcacccgccaacaatgct
aagcccgctgcacagcctggcaacagcaaggcagtcgagacgaagctaaacgatacatcc
aaggccaatcccggttcctcgaacgaagcccctagcgcacccgttgccacttccactgtc
gaacgtgatgtgctgaaggaattcaaggcattcgccaaccgagagcgtcagataacggag
aaggctcggaacaacaaagccaagcaagacaaggaggtcaaattaacggaactcaagaaa
tttgccaactcattcaaactctcaactccggtccccacagatctggtttctatcatcgcc
aaagatcctctaaaacaacagcagattcaagccaaggccatcaagaatgctgaagaggtg
gccaaggccaaggctagtgctgtaacaaaggacaaggttactccgtcaaaggatgcccag
cccaagacttccggccaaggcactccttccgctgctggtacttctgttcctcccagtgac
acacgcgcagctcgtgccccggccggcgcccagcccgcagcgacagctggaaaccagcct
cgccatcccagtgctcgtcagcaatatgctcagcaaccttatcacggacagcaataccga
aacaaccgtatgcctccgccacagcaaacaggcaacctggcctcgcgactccgtaacgtt
gagcaacagaagttctctcagcctccagtacctcaccagcctcatgctcctggtcaggg-
-----tcaggagatgcgtgccccgccaacaggaccagccagcggtgtcgaaactgtttac
aaccgacgcctcagcggcaaccctagccacatgggtgcaaagttgaaccctaacagccac
gaattcagacccagcccgttcgcagctgctttcaatcccaacagtcatgccagtacagct
tcgagccctcgatctgcagcaaacaacgttgatactacgacaaacaataccgtgtctgac
ggtcagcttatccgccgcaagaccaaggccatcgatgttaagaagtgttatattctgtcg
catattcaaaccttgacccctcctcagggtcgaaactgggatgacaatgctggcctgcgt
ccctcctatgacaccttgccgacttggcgacagctccaggacaatgagaagccagaatct
accatgcatctgacttacaaggagtattttgagcgtcagccgtttggcggacctgcgctg
gctactcccaacccgcagcatgtcgttcctcagatcccacaccagcatcaactgcctttc
catctccagcagggcgcacacaacatggctcctaggggatcgcctcatatgcctcccatg
cagatgcacacccctcagcacagtcacgtgccccacccaccatacggtaacgacgaccac
aggatgatgcactccaactcggctcagtcatttgcttcacctcgtcttggtaacgtgcct
gtggcgtataactcacctcaagtaccatacaaccaagccgttttcatgggacccggcacg
cctcaaatgaaccagtaccgcaacttctccaacaatcaccagtacatgacacctcagcag
ggccaaatgggcggtcctatgatgatgccgcagcaatttatgcccggacctcaagggatg
gttcctggcccgcagatgatgtatcctggtggccacccgcaattcatgcctccgtccgga
cctcagccagtgcctggtgttaacggttacccaagccctggtcgtccggcggcaccaatg
atggcgcatcaaggatcgcaacagggacagcccatgtatggaatgagccccaatgtgcaa
tacaaccagccggtctttaacccgggccagcaaggcggtccaatgagaggtggatacggt
agccctggtcctcagcatttcggtacaagccctcagcaaggtcaccaatatggtgggcag
cacaggaatgggggcaactataacaagggttacgcaaaccagggagcacaccagacacct
caggcaaaccatgccgtgcctgccgcgaacccagctcgaccttccgaagcatcggatgag
gccaaatag
>Fp155
atgcccggtccgaagaaggatggaatagccggtggaggctctggaggcaagcagaatgga
aatcgttcttctttccgaaccgattcggctatctccaagaaccgatttggcaatgagcgg
gttcttcagccctgggttcccgatgcgaacgacactttcaatggcagtcttgaaaaggcc
agcggcagtggcacctgggaccagtttgctgagaatgaacgactctttggtttgaagact
aattacgacgagaacttttatactaccgctatcgacaagagccatcctgattacagagag
cggtcagctgccgcagacaggaaggctcgtgaaatcgaacgtagcgcgcctaccactgcc
cacgtggctgaggaacgtatcatggactacgttggtggagaggacgggggtgatgaagag
gacaaatacagtggtgttcgacgccaggacttcccgcctctgtcggctgggcgggagaac
aaatacactccaccagccaagcgtgcacctatggcccagtccactgtcaaaggagctccc
atcgaccctgctatcatttcctcgcagatcaaagcgcctccaaagaagcagaacacgccc
acccctgaagaatcaaaaccacaggcttctgaggcgaccaagaatgggtcagtttctaag
actgaagcaccaaaggtctctgcggaagccaaagccgcggaggcacccgccaacaatgct
aagcccgctgcacagcctggcaacagcaaggcagtcgagacgaagctaaacgatacatcc
aaggccaatcccggttcctcgaacgaagcccctagcgcacccgttgccacttccactgtc
gaacgtgatgtgctgaaggaattcaaggcattcgccaaccgagagcgtcagataacggag
aaggctcggaacaacaaagccaagcaagacaaggaggtcaaattaacggaactcaagaaa
tttgccaactcattcaaactctcaactccggtccccacagatctggtttctatcatcgcc
aaagatcctctaaaacaacagcagattcaagccaaggccatcaagaatgctgaagaggtg
gccaaggccaaggctagtgctgtaacaaaggacaaggttactccgtcaaaggatgcccag
cccaagacttccggccaaggcactccttccgctgctggtacttctgttcctcccagtgac
acacgcgcagctcgtgccccggccggcgcccagcccgcagcgacagctggaaaccagcct
cgccatcccagtgctcgtcagcaatatgctcagcaaccttatcacggacagcaataccga
aacaaccgtatgcctccgccacagcaaacaggcaacctggcctcgcgactccgtaacgtt
gagcaacagaagttctctcagcctccagtacctcaccagcctcatgctcctggtcaggg-
-----tcaggagatgcgtgccccgccaacaggaccagccagcggtgtcgaaactgtttac
aaccgacgcctcagcggcaaccctagccacatgggtgcaaagttgaaccctaacagccac
gaattcagacccagcccgttcgcagctgctttcaatcccaacagtcatgccagtacagct
tcgagccctcgatctgcagcaaacaacgttgatactacgacaaacaataccgtgtctgac
ggtcagcttatccgccgcaagaccaaggccatcgatgttaagaagtgttatattctgtcg
catattcaaaccttgacccctcctcagggtcgaaactgggatgacaatgctggcctgcgt
ccctcctatgacaccttgccgacttggcgacagctccaggacaatgagaagccagaatct
accatgcatctgacttacaaggagtattttgagcgtcagccgtttggcggacctgcgctg
gctactcccaacccgcagcatgtcgttcctcagatcccacaccagcatcaactgcctttc
catctccagcagggcgcacacaacatggctcctaggggatcgcctcatatgcctcccatg
cagatgcacacccctcagcacagtcacgtgccccacccaccatacggtaacgacgaccac
aggatgatgcactccaactcggctcagtcatttgcttcacctcgtcttggtaacgtgcct
gtggcgtataactcacctcaagtaccatacaaccaagccgttttcatgggacccggcacg
cctcaaatgaaccagtaccgcaacttctccaacaatcaccagtacatgacacctcagcag
ggccaaatgggcggtcctatgatgatgccgcagcaatttatgcccggacctcaagggatg
gttcctggcccgcagatgatgtatcctggtggccacccgcaattcatgcctccgtccgga
cctcagccagtgcctggtgttaacggttacccaagccctggtcgtccggcggcaccaatg
atggcgcatcaaggatcgcaacagggacagcccatgtatggaatgagccccaatgtgcaa
tacaaccagccggtctttaacccgggccagcaaggcggtccaatgagaggtggatacggt
agccctggtcctcagcatttcggtacaagccctcagcaaggtcaccaatatggtgggcag
cacaggaatgggggcaactataacaagggttacgcaaaccagggagcacaccagacacct
caggcaaaccatgccgtgcctgccgcgaacccagctcgaccttccgaagcatcggatgag
gccaaatag
>Fp157
atgcccggtccgaagaaggatggaatagccggtggaggctctggaggcaagcagaatgga
aatcgttcttctttccgaaccgattcggctatctccaagaaccgatttggcaatgagcgg
gttcttcagccctgggttcccgatgcgaacgacactttcaatggcagtcttgaaaaggcc
agcggcagtggcacctgggaccagtttgctgagaatgaacgactctttggtttgaagact
aattacgacgagaacttttatactaccgctatcgacaagagccatcctgattacagagag
cggtcagctgccgcagacaggaaggctcgtgaaatcgaacgtagcgcgcctaccactgcc
cacgtggctgaggaacgtatcatggactacgttggtggagaggacgggggtgatgaagag
gacaaatacagtggtgttcgacgccaggacttcccgcctctgtcggctgggcgggagaac
aaatacactccaccagccaagcgtgcacctatggcccagtccactgtcaaaggagctccc
atcgaccctgctatcatttcctcgcagatcaaagcgcctccaaagaagcagaacacgccc
acccctgaagaatcaaaaccacaggcttctgaggcgaccaagaatgggtcagtttctaag
actgaagcaccaaaggtctctgcggaagccaaagccgcggaggcacccgccaacaatgct
aagcccgctgcacagcctggcaacagcaaggcagtcgagacgaagctaaacgatacatcc
aaggccaatcccggttcctcgaacgaagcccctagcgcacccgttgccacttccactgtc
gaacgtgatgtgctgaaggaattcaaggcattcgccaaccgagagcgtcagataacggag
aaggctcggaacaacaaagccaagcaagacaaggaggtcaaattaacggaactcaagaaa
tttgccaactcattcaaactctcaactccggtccccacagatctggtttctatcatcgcc
aaagatcctctaaaacaacagcagattcaagccaaggccatcaagaatgctgaagaggtg
gccaaggccaaggctagtgctgtaacaaaggacaaggttactccgtcaaaggatgcccag
cccaagacttccggccaaggcactccttccgctgctggtacttctgttcctcccagtgac
acacgcgcagctcgtgccccggccggcgcccagcccgcagcgacagctggaaaccagcct
cgccatcccagtgctcgtcagcaatatgctcagcaaccttatcacggacagcaataccga
aacaaccgtatgcctccgccacagcaaacaggcaacctggcctcgcgactccgtaacgtt
gagcaacagaagttctctcagcctccagtacctcaccagcctcatgctcctggtcaggg-
-----tcaggagatgcgtgccccgccaacaggaccagccagcggtgtcgaaactgtttac
aaccgacgcctcagcggcaaccctagccacatgggtgcaaagttgaaccctaacagccac
gaattcagacccagcccgttcgcagctgctttcaatcccaacagtcatgccagtacagct
tcgagccctcgatctgcagcaaacaacgttgatactacgacaaacaataccgtgtctgac
ggtcagcttatccgccgcaagaccaaggccatcgatgttaagaagtgttatattctgtcg
catattcaaaccttgacccctcctcagggtcgaaactgggatgacaatgctggcctgcgt
ccctcctatgacaccttgccgacttggcgacagctccaggacaatgagaagccagaatct
accatgcatctgacttacaaggagtattttgagcgtcagccgtttggcggacctgcgctg
gctactcccaacccgcagcatgtcgttcctcagatcccacaccagcatcaactgcctttc
catctccagcagggcgcacacaacatggctcctaggggatcgcctcatatgcctcccatg
cagatgcacacccctcagcacagtcacgtgccccacccaccatacggtaacgacgaccac
aggatgatgcactccaactcggctcagtcatttgcttcacctcgtcttggtaacgtgcct
gtggcgtataactcacctcaagtaccatacaaccaagccgttttcatgggacccggcacg
cctcaaatgaaccagtaccgcaacttctccaacaatcaccagtacatgacacctcagcag
ggccaaatgggcggtcctatgatgatgccgcagcaatttatgcccggacctcaagggatg
gttcctggcccgcagatgatgtatcctggtggccacccgcaattcatgcctccgtccgga
cctcagccagtgcctggtgttaacggttacccaagccctggtcgtccggcggcaccaatg
atggcgcatcaaggatcgcaacagggacagcccatgtatggaatgagccccaatgtgcaa
tacaaccagccggtctttaacccgggccagcaaggcggtccaatgagaggtggatacggt
agccctggtcctcagcatttcggtacaagccctcagcaaggtcaccaatatggtgggcag
cacaggaatgggggcaactataacaagggttacgcaaaccagggagcacaccagacacct
caggcaaaccatgccgtgcctgccgcgaacccagctcgaccttccgaagcatcggatgag
gccaaatag
>Fp16r
atgcccggtccgaagaaggatggaatagccggtggaggctctggaggcaagcagaatgga
aatcgttcttctttccgaaccgattcggctatctccaagaaccgatttggcaatgagcgg
gttcttcagccctgggttcccgatgcgaacgacactttcaatggcagtcttgaaaaggcc
agcggcagtggcacctgggaccagtttgctgagaatgaacgactctttggtttgaagact
aattacgacgagaacttttatactaccgctatcgacaagagccatcctgattacagagag
cggtcagctgccgcagacaggaaggctcgtgaaatcgaacgtagcgcgcctaccactgcc
cacgtggctgaggaacgtatcatggactacgttggtggagaggacgggggtgatgaagag
gacaaatacagtggtgttcgacgccaggacttcccgcctctgtcggctgggcgggagaac
aaatacactccaccagccaagcgtgcacctatggcccagtccactgtcaaaggagctccc
atcgaccctgctatcatttcctcgcagatcaaagcgcctccaaagaagcagaacacgccc
acccctgaagaatcaaaaccacaggcttctgaggcgaccaagaatgggtcagtttctaag
actgaagcaccaaaggtctctgcggaagccaaagccgcggaggcacccgccaacaatgct
aagcccgctgcacagcctggcaacagcaaggcagtcgagacgaagctaaacgatacatcc
aaggccaatcccggttcctcgaacgaagcccctagcgcacccgttgccacttccactgtc
gaacgtgatgtgctgaaggaattcaaggcattcgccaaccgagagcgtcagataacggag
aaggctcggaacaacaaagccaagcaagacaaggaggtcaaattaacggaactcaagaaa
tttgccaactcattcaaactctcaactccggtccccacagatctggtttctatcatcgcc
aaagatcctctaaaacaacagcagattcaagccaaggccatcaagaatgctgaagaggtg
gccaaggccaaggctagtgctgtaacaaaggacaaggttactccgtcaaaggatgcccag
cccaagacttccggccaaggcactccttccgctgctggtacttctgttcctcccagtgac
acacgcgcagctcgtgccccggccggcgcccagcccgcagcgacagctggaaaccagcct
cgccatcccagtgctcgtcagcaatatgctcagcaaccttatcacggacagcaataccga
aacaaccgtatgcctccgccacagcaaacaggcaacctggcctcgcgactccgtaacgtt
gagcaacagaagttctctcagcctccagtacctcaccagcctcatgctcctggtcaggg-
-----tcaggagatgcgtgccccgccaacaggaccagccagcggtgtcgaaactgtttac
aaccgacgcctcagcggcaaccctagccacatgggtgcaaagttgaaccctaacagccac
gaattcagacccagcccgttcgcagctgctttcaatcccaacagtcatgccagtacagct
tcgagccctcgatctgcagcaaacaacgttgatactacgacaaacaataccgtgtctgac
ggtcagcttatccgccgcaagaccaaggccatcgatgttaagaagtgttatattctgtcg
catattcaaaccttgacccctcctcagggtcgaaactgggatgacaatgctggcctgcgt
ccctcctatgacaccttgccgacttggcgacagctccaggacaatgagaagccagaatct
accatgcatctgacttacaaggagtattttgagcgtcagccgtttggcggacctgcgctg
gctactcccaacccgcagcatgtcgttcctcagatcccacaccagcatcaactgcctttc
catctccagcagggcgcacacaacatggctcctaggggatcgcctcatatgcctcccatg
cagatgcacacccctcagcacagtcacgtgccccacccaccatacggtaacgacgaccac
aggatgatgcactccaactcggctcagtcatttgcttcacctcgtcttggtaacgtgcct
gtggcgtataactcacctcaagtaccatacaaccaagccgttttcatgggacccggcacg
cctcaaatgaaccagtaccgcaacttctccaacaatcaccagtacatgacacctcagcag
ggccaaatgggcggtcctatgatgatgccgcagcaatttatgcccggacctcaagggatg
gttcctggcccgcagatgatgtatcctggtggccacccgcaattcatgcctccgtccgga
cctcagccagtgcctggtgttaacggttacccaagccctggtcgtccggcggcaccaatg
atggcgcatcaaggatcgcaacagggacagcccatgtatggaatgagccccaatgtgcaa
tacaaccagccggtctttaacccgggccagcaaggcggtccaatgagaggtggatacggt
agccctggtcctcagcatttcggtacaagccctcagcaaggtcaccaatatggtgggcag
cacaggaatgggggcaactataacaagggttacgcaaaccagggagcacaccagacacct
caggcaaaccatgccgtgcctgccgcgaacccagctcgaccttccgaagcatcggatgag
gccaaatag
>Fp1r
atgcccggtccgaagaaggatggaatagccggtggaggctctggaggcaagcagaatgga
aatcgttcttctttccgaaccgattcggctatctccaagaaccgatttggcaatgagcgg
gttcttcagccctgggttcccgatgcgaacgacactttcaatggcaatcttgaaaaggcc
agcggcagtggcacctgggaccagtttgctgagaatgaacgactctttggtttgaagact
aattacgacgagaacttttatactaccgctatcgacaagagccatcctgattacagagag
cggtcagctgccgcagacaggaaggctcgtgaaatcgaacgtagcgcgcctaccactgcc
cacgtggctgaggaacgtatcatggactacgttggtggagaggacgggggtgatgaagag
gacaaatacagtggtgttcgacgccaggacttcccgcctctgtcggctgggcgggagaac
aaatacactccaccagccaagcgtgcacctatggcccagtccactgtcaaaggagctccc
atcgaccctgctatcatttcctcgcagatcaaagcgcctccaaagaagcagaacacgccc
acccctgaagaatcaaaaccacaggcttctgaggcgaccaagaatgggtcagtttctaag
actgaagcaccaaaggtctctgcggaagccaaagccgcggaggcacccgccaacaatgct
aagcccgctgcacagcctggcaacagcaaggcagtcgagacgaagctaaacgatacatcc
aaggccaatcccggttcctcgaacgaagcccctagcgcacccgttgccacttccactgtc
gaacgtgatgtgctgaaggaattcaaggcattcgccaaccgagagcgtcagataacggag
aaggctcggaacaacaaagccaagcaagacaaggaggtcaaattaacggaactcaagaaa
tttgccaactcattcaaactctcaactccggtccccacagatctggtttctatcatcgcc
aaagatcctctaaaacaacagcagattcaagccaaggccatcaagaatgctgaagaggtg
gccaaggccaaggctagtgctgtaacaaaggacaaggttactccgtcaaaggatgcccag
cccaagacttccggccaaggcactccttccgctgctggtacttctgttcctcccagtgac
acacgcgcagctcgtgccccggccggcgcccagcccgcagcgacagctggaaaccagcct
cgccatcccagtgctcgtcagcaatatgctcagcaaccttatcacggacagcaataccga
aacaaccgtatgcctccgccacagcaaacaggcaacctggcctcgcgactccgtaacgtt
gagcaacagaagttctctcagcctccagtacctcaccagcctcatgctcctggtcaggg-
-----tcaggagatgcgtgccccgccaacaggaccagccagcggtgtcgaaactgtttac
aaccgacgcctcagcggcaaccctagccacatgggtgcaaagttgaaccctaacagccac
gaattcagacccagcccgttcgcagctgctttcaatcccaacagtcatgccagtacagct
tcgagccctcgatctgcagcaaacaacgttgatactacgacaaacaataccgtgtctgac
ggtcagcttatccgccgcaagaccaaggccatcgatgttaagaagtgttatattctgtcg
catattcaaaccttgacccctcctcagggtcgaaactgggatgacaatgctggcctgcgt
ccctcctatgacaccttgccgacttggcgacagctccaggacaatgagaagccagaatct
accatgcatctgacttacaaggagtattttgagcgtcagccgtttggcggacctgcgctg
gctactcccaacccgcagcatgtcgttcctcagatcccacaccagcatcaactgcctttc
catctccagcagggcgcacacaacatggctcctaggggatcgcctcatatgcctcccatg
cagatgcacacccctcagcacagtcacgtgccccacccaccatacggtaacgacgaccac
aggatgatgcactccaactcggctcagtcatttgcttcacctcgtcttggtaacgtgcct
gtggcgtataactcacctcaagtaccatacaaccaagccgttttcatgggacccggcacg
cctcaaatgaaccagtaccgcaacttctccaacaatcaccagtacatgacacctcagcag
ggccaaatgggcggtcctatgatgatgccgcagcaatttatgcccggacctcaagggatg
gttcctggcccgcagatgatgtatcctggtggccacccgcaattcatgcctccgtccgga
cctcagccagtgcctggtgttaacggttacccaagccctggtcgtccggcggcaccaatg
atggcgcatcaaggatcgcaacagggacagcccatgtatggaatgagccccaatgtgcaa
tacaaccagccggtctttaacccgggccagcaaggcggtccaatgagaggtggatacggt
agccctggtcctcagcatttcggtacaagccctcagcaaggtcaccaatatggtgggcag
cacaggaatgggggcaactataacaagggttacgcaaaccagggagcacaccagacacct
caggcaaaccatgccgtgcctgccgcgaacccagctcgaccttccgaagcatcggatgag
gccaaatag
>Fp21r
atgcccggtccgaagaaggatggaatagccggtggaggctctggaggcaagcagaatgga
aatcgttcttctttccgaaccgattcggctatctccaagaaccgatttggcaatgagcgg
gttcttcagccctgggttcccgatgcgaacgacactttcaatggcagtcttgaaaaggcc
agcggcagtggcacctgggaccagtttgctgagaatgaacgactctttggtttgaagact
aattacgacgagaacttttatactaccgctatcgacaagagccatcctgattacagagag
cggtcagctgccgcagacaggaaggctcgtgaaatcgaacgtagcgcgcctaccactgcc
cacgtggctgaggaacgtatcatggactacgttggtggagaggacgggggtgatgaagag
gacaaatacagtggtgttcgacgccaggacttcccgcctctgtcggctgggcgggagaac
aaatacactccaccagccaagcgtgcacctatggcccagtccactgtcaaaggagctccc
atcgaccctgctatcatttcctcgcagatcaaagcgcctccaaagaagcagaacacgccc
acccctgaagaatcaaaaccacaggcttctgaggcgaccaagaatgggtcagtttctaag
actgaagcaccaaaggtctctgcggaagccaaagccgcggaggcacccgccaacaatgct
aagcccgctgcacagcctggcaacagcaaggcagtcgagacgaagctaaacgatacatcc
aaggccaatcccggttcctcgaacgaagcccctagcgcacccgttgccacttccactgtc
gaacgtgatgtgctgaaggaattcaaggcattcgccaaccgagagcgtcagataacggag
aaggctcggaacaacaaagccaagcaagacaaggaggtcaaattaacggaactcaagaaa
tttgccaactcattcaaactctcaactccggtccccacagatctggtttctatcatcgcc
aaagatcctctaaaacaacagcagattcaagccaaggccatcaagaatgctgaagaggtg
gccaaggccaaggctagtgctgtaacaaaggacaaggttactccgtcaaaggatgcccag
cccaagacttccggccaaggcactccttccgctgctggtacttctgttcctcccagtgac
acacgcgcagctcgtgccccggccggcgcccagcccgcagcgacagctggaaaccagcct
cgccatcccagtgctcgtcagcaatatgctcagcaaccttatcacggacagcaataccga
aacaaccgtatgcctccgccacagcaaacaggcaacctggcctcgcgactccgtaacgtt
gagcaacagaagttctctcagcctccagtacctcaccagcctcatgctcctggtcaggg-
-----tcaggagatgcgtgccccgccaacaggaccagccagcggtgtcgaaactgtttac
aaccgacgcctcagcggcaaccctagccacatgggtgcaaagttgaaccctaacagccac
gaattcagacccagcccgttcgcagctgctttcaatcccaacagtcatgccagtacagct
tcgagccctcgatctgcagcaaacaacgttgatactacgacaaacaataccgtgtctgac
ggtcagcttatccgccgcaagaccaaggccatcgatgttaagaagtgttatattctgtcg
catattcaaaccttgacccctcctcagggtcgaaactgggatgacaatgctggcctgcgt
ccctcctatgacaccttgccgacttggcgacagctccaggacaatgagaagccagaatct
accatgcatctgacttacaaggagtattttgagcgtcagccgtttggcggacctgcgctg
gctactcccaacccgcagcatgtcgttcctcagatcccacaccagcatcaactgcctttc
catctccagcagggcgcacacaacatggctcctaggggatcgcctcatatgcctcccatg
cagatgcacacccctcagcacagtcacgtgccccacccaccatacggtaacgacgaccac
aggatgatgcactccaactcggctcagtcatttgcttcacctcgtcttggtaacgtgcct
gtggcgtataactcacctcaagtaccatacaaccaagccgttttcatgggacccggcacg
cctcaaatgaaccagtaccgcaacttctccaacaatcaccagtacatgacacctcagcag
ggccaaatgggcggtcctatgatgatgccgcagcaatttatgcccggacctcaagggatg
gttcctggcccgcagatgatgtatcctggtggccacccgcaattcatgcctccgtccgga
cctcagccagtgcctggtgttaacggttacccaagccctggtcgtccggcggcaccaatg
atggcgcatcaaggatcgcaacagggacagcccatgtatggaatgagccccaatgtgcaa
tacaaccagccggtctttaacccgggccagcaaggcggtccaatgagaggtggatacggt
agccctggtcctcagcatttcggtacaagccctcagcaaggtcaccaatatggtgggcag
cacaggaatgggggcaactataacaagggttacgcaaaccagggagcacaccagacacct
caggcaaaccatgccgtgcctgccgcgaacccagctcgaccttccgaagcatcggatgag
gccaaatag
>Fp24r
atgcccggtccgaagaaggatggaatagccggtggaggctctggaggcaagcagaatgga
aatcgttcttctttccgaaccgattcggctatctccaagaaccgatttggcaatgagcgg
gttcttcagccctgggttcccgatgcgaacgacactttcaatggcagtcttgaaaaggcc
agcggcagtggcacctgggaccagtttgctgagaatgaacgactctttggtttgaagact
aattacgacgagaacttttatactaccgctatcgacaagagccatcctgattacagagag
cggtcagctgccgcagacaggaaggctcgtgaaatcgaacgtagcgcgcctaccactgcc
cacgtggctgaggaacgtatcatggactacgttggtggagaggacgggggtgatgaagag
gacaaatacagtggtgttcgacgccaggacttcccgcctctgtcggctgggcgggagaac
aaatacactccaccagccaagcgtgcacctatggcccagtccactgtcaaaggagctccc
atcgaccctgctatcatttcctcgcagatcaaagcgcctccaaagaagcagaacacgccc
acccctgaagaatcaaaaccacaggcttctgaggcgaccaagaatgggtcagtttctaag
actgaagcaccaaaggtctctgcggaagccaaagccgcggaggcacccgccaacaatgct
aagcccgctgcacagcctggcaacagcaaggcagtcgagacgaagctaaacgatacatcc
aaggccaatcccggttcctcgaacgaagcccctagcgcacccgttgccacttccactgtc
gaacgtgatgtgctgaaggaattcaaggcattcgccaaccgagagcgtcagataacggag
aaggctcggaacaacaaagccaagcaagacaaggaggtcaaattaacggaactcaagaaa
tttgccaactcattcaaactctcaactccggtccccacagatctggtttctatcatcgcc
aaagatcctctaaaacaacagcagattcaagccaaggccatcaagaatgctgaagaggtg
gccaaggccaaggctagtgctgtaacaaaggacaaggttactccgtcaaaggatgcccag
cccaagacttccggccaaggcactccttccgctgctggtacttctgttcctcccagtgac
acacgcgcagctcgtgccccggccggcgcccagcccgcagcgacagctggaaaccagcct
cgccatcccagtgctcgtcagcaatatgctcagcaaccttatcacggacagcaataccga
aacaaccgtatgcctccgccacagcaaacaggcaacctggcctcgcgactccgtaacgtt
gagcaacagaagttctctcagcctccagtacctcaccagcctcatgctcctggtcaggg-
-----tcaggagatgcgtgccccgccaacaggaccagccagcggtgtcgaaactgtttac
aaccgacgcctcagcggcaaccctagccacatgggtgcaaagttgaaccctaacagccac
gaattcagacccagcccgttcgcagctgctttcaatcccaacagtcatgccagtacagct
tcgagccctcgatctgcagcaaacaacgttgatactacgacaaacaataccgtgtctgac
ggtcagcttatccgccgcaagaccaaggccatcgatgttaagaagtgttatattctgtcg
catattcaaaccttgacccctcctcagggtcgaaactgggatgacaatgctggcctgcgt
ccctcctatgacaccttgccgacttggcgacagctccaggacaatgagaagccagaatct
accatgcatctgacttacaaggagtattttgagcgtcagccgtttggcggacctgcgctg
gctactcccaacccgcagcatgtcgttcctcagatcccacaccagcatcaactgcctttc
catctccagcagggcgcacacaacatggctcctaggggatcgcctcatatgcctcccatg
cagatgcacacccctcagcacagtcacgtgccccacccaccatacggtaacgacgaccac
aggatgatgcactccaactcggctcagtcatttgcttcacctcgtcttggtaacgtgcct
gtggcgtataactcacctcaagtaccatacaaccaagccgttttcatgggacccggcacg
cctcaaatgaaccagtaccgcaacttctccaacaatcaccagtacatgacacctcagcag
ggccaaatgggcggtcctatgatgatgccgcagcaatttatgcccggacctcaagggatg
gttcctggcccgcagatgatgtatcctggtggccacccgcaattcatgcctccgtccgga
cctcagccagtgcctggtgttaacggttacccaagccctggtcgtccggcggcaccaatg
atggcgcatcaaggatcgcaacagggacagcccatgtatggaatgagccccaatgtgcaa
tacaaccagccggtctttaacccgggccagcaaggcggtccaatgagaggtggatacggt
agccctggtcctcagcatttcggtacaagccctcagcaaggtcaccaatatggtgggcag
cacaggaatgggggcaactataacaagggttacgcaaaccagggagcacaccagacacct
caggcaaaccatgccgtgcctgccgcgaacccagctcgaccttccgaagcatcggatgag
gccaaatag
>Fp2516
atgcccggtccgaagaaggatggaatagccggtggaggctctggaggcaagcagaatgga
aatcgttcttctttccgaaccgattcggctatctccaagaaccgatttggcaatgagcgg
gttcttcagccctgggttcccgatgcgaacgacactttcaatggcagtcttgaaaaggcc
agcggcagtggcacctgggaccagtttgctgagaatgaacgactctttggtttgaagact
aattacgacgagaacttttatactaccgctatcgacaagagccatcctgattacagagag
cggtcagctgccgcagacaggaaggctcgtgaaatcgaacgtagcgcgcctaccactgcc
cacgtggctgaggaacgtatcatggactacgttggtggagaggacgggggtgatgaagag
gacaaatacagtggtgttcgacgccaggacttcccgcctctgtcggctgggcgggagaac
aaatacactccaccagccaagcgtgcacctatggcccagtccactgtcaaaggagctccc
atcgaccctgctatcatttcctcgcagatcaaagcgcctccaaagaagcagaacacgccc
acccctgaagaatcaaaaccacaggcttctgaggcgaccaagaatgggtcagtttctaag
actgaagcaccaaaggtctctgcggaagccaaagccgcggaggcacccgccaacaatgct
aagcccgctgcacagcctggcaacagcaaggcagtcgagacgaagctaaacgatacatcc
aaggccaatcccggttcctcgaacgaagcccctagcgcacccgttgccacttccactgtc
gaacgtgatgtgctgaaggaattcaaggcattcgccaaccgagagcgtcagataacggag
aaggctcggaacaacaaagccaagcaagacaaggaggtcaaattaacggaactcaagaaa
tttgccaactcattcaaactctcaactccggtccccacagatctggtttctatcatcgcc
aaagatcctctaaaacaacagcagattcaagccaaggccatcaagaatgctgaagaggtg
gccaaggccaaggctagtgctgtaacaaaggacaaggttactccgtcaaaggatgcccag
cccaagacttccggccaaggcactccttccgctgctggtacttctgttcctcccagtgac
acacgcgcagctcgtgccccggccggcgcccagcccgcagcgacagctggaaaccagcct
cgccatcccagtgctcgtcagcaatatgctcagcaaccttatcacggacagcaataccga
aacaaccgtatgcctccgccacagcaaacaggcaacctggcctcgcgactccgtaacgtt
gagcaacagaagttctctcagcctccagtacctcaccagcctcatgctcctggtcaggg-
-----tcaggagatgcgtgccccgccaacaggaccagccagcggtgtcgaaactgtttac
aaccgacgcctcagcggcaaccctagccacatgggtgcaaagttgaaccctaacagccac
gaattcagacccagcccgttcgcagctgctttcaatcccaacagtcatgccagtacagct
tcgagccctcgatctgcagcaaacaacgttgatactacgacaaacaataccgtgtctgac
ggtcagcttatccgccgcaagaccaaggccatcgatgttaagaagtgttatattctgtcg
catattcaaaccttgacccctcctcagggtcgaaactgggatgacaatgctggcctgcgt
ccctcctatgacaccttgccgacttggcgacagctccaggacaatgagaagccagaatct
accatgcatctgacttacaaggagtattttgagcgtcagccgtttggcggacctgcgctg
gctactcccaacccgcagcatgtcgttcctcagatcccacaccagcatcaactgcctttc
catctccagcagggcgcacacaacatggctcctaggggatcgcctcatatgcctcccatg
cagatgcacacccctcagcacagtcacgtgccccacccaccatacggtaacgacgaccac
aggatgatgcactccaactcggctcagtcatttgcttcacctcgtcttggtaacgtgcct
gtggcgtataactcacctcaagtaccatacaaccaagccgttttcatgggacccggcacg
cctcaaatgaaccagtaccgcaacttctccaacaatcaccagtacatgacacctcagcag
ggccaaatgggcggtcctatgatgatgccgcagcaatttatgcccggacctcaagggatg
gttcctggcccgcagatgatgtatcctggtggccacccgcaattcatgcctccgtccgga
cctcagccagtgcctggtgttaacggttacccaagccctggtcgtccggcggcaccaatg
atggcgcatcaaggatcgcaacagggacagcccatgtatggaatgagccccaatgtgcaa
tacaaccagccggtctttaacccgggccagcaaggcggtccaatgagaggtggatacggt
agccctggtcctcagcatttcggtacaagccctcagcaaggtcaccaatatggtgggcag
cacaggaatgggggcaactataacaagggttacgcaaaccagggagcacaccagacacct
caggcaaaccatgccgtgcctgccgcgaacccagctcgaccttccgaagcatcggatgag
gccaaatag
>Fp26r
atgcccggtccgaagaaggatggaatagccggtggaggctctggaggcaagcagaatgga
aatcgttcttctttccgaaccgattcggctatctccaagaaccgatttggcaatgagcgg
gttcttcagccctgggttcccgatgcgaacgacactttcaatggcaatcttgaaaaggcc
agcggcagtggcacctgggaccagtttgctgagaatgaacgactctttggtttgaagact
aattacgacgagaacttttatactaccgctatcgacaagagccatcctgattacagagag
cggtcagctgccgcagacaggaaggctcgtgaaatcgaacgtagcgcgcctaccactgcc
cacgtggctgaggaacgtatcatggactacgttggtggagaggacgggggtgatgaagag
gacaaatacagtggtgttcgacgccaggacttcccgcctctgtcggctgggcgggagaac
aaatacactccaccagccaagcgtgcacctatggcccagtccactgtcaaaggagctccc
atcgaccctgctatcatttcctcgcagatcaaagcgcctccaaagaagcagaacacgccc
acccctgaagaatcaaaaccacaggcttctgaggcgaccaagaatgggtcagtttctaag
actgaagcaccaaaggtctctgcggaagccaaagccgcggaggcacccgccaacaatgct
aagcccgctgcacagcctggcaacagcaaggcagtcgagacgaagctaaacgatacatcc
aaggccaatcccggttcctcgaacgaagcccctagcgcacccgttgccacttccactgtc
gaacgtgatgtgctgaaggaattcaaggcattcgccaaccgagagcgtcagataacggag
aaggctcggaacaacaaagccaagcaagacaaggaggtcaaattaacggaactcaagaaa
tttgccaactcattcaaactctcaactccggtccccacagatctggtttctatcatcgcc
aaagatcctctaaaacaacagcagattcaagccaaggccatcaagaatgctgaagaggtg
gccaaggccaaggctagtgctgtaacaaaggacaaggttactccgtcaaaggatgcccag
cccaagacttccggccaaggcactccttccgctgctggtacttctgttcctcccagtgac
acacgcgcagctcgtgccccggccggcgcccagcccgcagcgacagctggaaaccagcct
cgccatcccagtgctcgtcagcaatatgctcagcaaccttatcacggacagcaataccga
aacaaccgtatgcctccgccacagcaaacaggcaacctggcctcgcgactccgtaacgtt
gagcaacagaagttctctcagcctccagtacctcaccagcctcatgctcctggtcaggg-
-----tcaggagatgcgtgccccgccaacaggaccagccagcggtgtcgaaactgtttac
aaccgacgcctcagcggcaaccctagccacatgggtgcaaagttgaaccctaacagccac
gaattcagacccagcccgttcgcagctgctttcaatcccaacagtcatgccagtacagct
tcgagccctcgatctgcagcaaacaacgttgatactacgacaaacaataccgtgtctgac
ggtcagcttatccgccgcaagaccaaggccatcgatgttaagaagtgttatattctgtcg
catattcaaaccttgacccctcctcagggtcgaaactgggatgacaatgctggcctgcgt
ccctcctatgacaccttgccgacttggcgacagctccaggacaatgagaagccagaatct
accatgcatctgacttacaaggagtattttgagcgtcagccgtttggcggacctgcgctg
gctactcccaacccgcagcatgtcgttcctcagatcccacaccagcatcaactgcctttc
catctccagcagggcgcacacaacatggctcctaggggatcgcctcatatgcctcccatg
cagatgcacacccctcagcacagtcacgtgccccacccaccatacggtaacgacgaccac
aggatgatgcactccaactcggctcagtcatttgcttcacctcgtcttggtaacgtgcct
gtggcgtataactcacctcaagtaccatacaaccaagccgttttcatgggacccggcacg
cctcaaatgaaccagtaccgcaacttctccaacaatcaccagtacatgacacctcagcag
ggccaaatgggcggtcctatgatgatgccgcagcaatttatgcccggacctcaagggatg
gttcctggcccgcagatgatgtatcctggtggccacccgcaattcatgcctccgtccgga
cctcagccagtgcctggtgttaacggttacccaagccctggtcgtccggcggcaccaatg
atggcgcatcaaggatcgcaacagggacagcccatgtatggaatgagccccaatgtgcaa
tacaaccagccggtctttaacccgggccagcaaggcggtccaatgagaggtggatacggt
agccctggtcctcagcatttcggtacaagccctcagcaaggtcaccaatatggtgggcag
cacaggaatgggggcaactataacaagggttacgcaaaccagggagcacaccagacacct
caggcaaaccatgccgtgcctgccgcgaacccagctcgaccttccgaagcatcggatgag
gccaaatag
>Fp33
atgcccggtccgaagaaggatggaatagccggtggaggctctggaggcaagcagaatgga
aatcgttcttctttccgaaccgattcggctatctccaagaaccgatttggcaatgagcgg
gttcttcagccctgggttcccgatgcgaacgacactttcaatggcagtcttgaaaaggcc
agcggcagtggcacctgggaccagtttgctgagaatgaacgactctttggtttgaagact
aattacgacgagaacttttatactaccgctatcgacaagagccatcctgattacagagag
cggtcagctgccgcagacaggaaggctcgtgaaatcgaacgtagcgcgcctaccactgcc
cacgtggctgaggaacgtatcatggactacgttggtggagaggacgggggtgatgaagag
gacaaatacagtggtgttcgacgccaggacttcccgcctctgtcggctgggcgggagaac
aaatacactccaccagccaagcgtgcacctatggcccagtccactgtcaaaggagctccc
atcgaccctgctatcatttcctcgcagatcaaagcgcctccaaagaagcagaacacgccc
acccctgaagaatcaaaaccacaggcttctgaggcgaccaagaatgggtcagtttctaag
actgaagcaccaaaggtctctgcggaagccaaagccgcggaggcacccgccaacaatgct
aagcccgctgcacagcctggcaacagcaaggcagtcgagacgaagctaaacgatacatcc
aaggccaatcccggttcctcgaacgaagcccctagcgcacccgttgccacttccactgtc
gaacgtgatgtgctgaaggaattcaaggcattcgccaaccgagagcgtcagataacggag
aaggctcggaacaacaaagccaagcaagacaaggaggtcaaattaacggaactcaagaaa
tttgccaactcattcaaactctcaactccggtccccacagatctggtttctatcatcgcc
aaagatcctctaaaacaacagcagattcaagccaaggccatcaagaatgctgaagaggtg
gccaaggccaaggctagtgctgtaacaaaggacaaggttactccgtcaaaggatgcccag
cccaagacttccggccaaggcactccttccgctgctggtacttctgttcctcccagtgac
acacgcgcagctcgtgccccggccggcgcccagcccgcagcgacagctggaaaccagcct
cgccatcccagtgctcgtcagcaatatgctcagcaaccttatcacggacagcaataccga
aacaaccgtatgcctccgccacagcaaacaggcaacctggcctcgcgactccgtaacgtt
gagcaacagaagttctctcagcctccagtacctcaccagcctcatgctcctggtcaggg-
-----tcaggagatgcgtgccccgccaacaggaccagccagcggtgtcgaaactgtttac
aaccgacgcctcagcggcaaccctagccacatgggtgcaaagttgaaccctaacagccac
gaattcagacccagcccgttcgcagctgctttcaatcccaacagtcatgccagtacagct
tcgagccctcgatctgcagcaaacaacgttgatactacgacaaacaataccgtgtctgac
ggtcagcttatccgccgcaagaccaaggccatcgatgttaagaagtgttatattctgtcg
catattcaaaccttgacccctcctcagggtcgaaactgggatgacaatgctggcctgcgt
ccctcctatgacaccttgccgacttggcgacagctccaggacaatgagaagccagaatct
accatgcatctgacttacaaggagtattttgagcgtcagccgtttggcggacctgcgctg
gctactcccaacccgcagcatgtcgttcctcagatcccacaccagcatcaactgcctttc
catctccagcagggcgcacacaacatggctcctaggggatcgcctcatatgcctcccatg
cagatgcacacccctcagcacagtcacgtgccccacccaccatacggtaacgacgaccac
aggatgatgcactccaactcggctcagtcatttgcttcacctcgtcttggtaacgtgcct
gtggcgtataactcacctcaagtaccatacaaccaagccgttttcatgggacccggcacg
cctcaaatgaaccagtaccgcaacttctccaacaatcaccagtacatgacacctcagcag
ggccaaatgggcggtcctatgatgatgccgcagcaatttatgcccggacctcaagggatg
gttcctggcccgcagatgatgtatcctggtggccacccgcaattcatgcctccgtccgga
cctcagccagtgcctggtgttaacggttacccaagccctggtcgtccggcggcaccaatg
atggcgcatcaaggatcgcaacagggacagcccatgtatggaatgagccccaatgtgcaa
tacaaccagccggtctttaacccgggccagcaaggcggtccaatgagaggtggatacggt
agccctggtcctcagcatttcggtacaagccctcagcaaggtcaccaatatggtgggcag
cacaggaatgggggcaactataacaagggttacgcaaaccagggagcacaccagacacct
caggcaaaccatgccgtgcctgccgcgaacccagctcgaccttccgaagcatcggatgag
gccaaatag
>Fp34
atgcccggtccgaagaaggatggaatagccggtggaggctctggaggcaagcagaatgga
aatcgttcttctttccgaaccgattcggctatctccaagaaccgatttggcaatgagcgg
gttcttcagccctgggttcccgatgcgaacgacactttcaatggcagtcttgaaaaggcc
agcggcagtggcacctgggaccagtttgctgagaatgaacgactctttggtttgaagact
aattacgacgagaacttttatactaccgctatcgacaagagccatcctgattacagagag
cggtcagctgccgcagacaggaaggctcgtgaaatcgaacgtagcgcgcctaccactgcc
cacgtggctgaggaacgtatcatggactacgttggtggagaggacgggggtgatgaagag
gacaaatacagtggtgttcgacgccaggacttcccgcctctgtcggctgggcgggagaac
aaatacactccaccagccaagcgtgcacctatggcccagtccactgtcaaaggagctccc
atcgaccctgctatcatttcctcgcagatcaaagcgcctccaaagaagcagaacacgccc
acccctgaagaatcaaaaccacaggcttctgaggcgaccaagaatgggtcagtttctaag
actgaagcaccaaaggtctctgcggaagccaaagccgcggaggcacccgccaacaatgct
aagcccgctgcacagcctggcaacagcaaggcagtcgagacgaagctaaacgatacatcc
aaggccaatcccggttcctcgaacgaagcccctagcgcacccgttgccacttccactgtc
gaacgtgatgtgctgaaggaattcaaggcattcgccaaccgagagcgtcagataacggag
aaggctcggaacaacaaagccaagcaagacaaggaggtcaaattaacggaactcaagaaa
tttgccaactcattcaaactctcaactccggtccccacagatctggtttctatcatcgcc
aaagatcctctaaaacaacagcagattcaagccaaggccatcaagaatgctgaagaggtg
gccaaggccaaggctagtgctgtaacaaaggacaaggttactccgtcaaaggatgcccag
cccaagacttccggccaaggcactccttccgctgctggtacttctgttcctcccagtgac
acacgcgcagctcgtgccccggccggcgcccagcccgcagcgacagctggaaaccagcct
cgccatcccagtgctcgtcagcaatatgctcagcaaccttatcacggacagcaataccga
aacaaccgtatgcctccgccacagcaaacaggcaacctggcctcgcgactccgtaacgtt
gagcaacagaagttctctcagcctccagtacctcaccagcctcatgctcctggtcaggg-
-----tcaggagatgcgtgccccgccaacaggaccagccagcggtgtcgaaactgtttac
aaccgacgcctcagcggcaaccctagccacatgggtgcaaagttgaaccctaacagccac
gaattcagacccagcccgttcgcagctgctttcaatcccaacagtcatgccagtacagct
tcgagccctcgatctgcagcaaacaacgttgatactacgacaaacaataccgtgtctgac
ggtcagcttatccgccgcaagaccaaggccatcgatgttaagaagtgttatattctgtcg
catattcaaaccttgacccctcctcagggtcgaaactgggatgacaatgctggcctgcgt
ccctcctatgacaccttgccgacttggcgacagctccaggacaatgagaagccagaatct
accatgcatctgacttacaaggagtattttgagcgtcagccgtttggcggacctgcgctg
gctactcccaacccgcagcatgtcgttcctcagatcccacaccagcatcaactgcctttc
catctccagcagggcgcacacaacatggctcctaggggatcgcctcatatgcctcccatg
cagatgcacacccctcagcacagtcacgtgccccacccaccatacggtaacgacgaccac
aggatgatgcactccaactcggctcagtcatttgcttcacctcgtcttggtaacgtgcct
gtggcgtataactcacctcaagtaccatacaaccaagccgttttcatgggacccggcacg
cctcaaatgaaccagtaccgcaacttctccaacaatcaccagtacatgacacctcagcag
ggccaaatgggcggtcctatgatgatgccgcagcaatttatgcccggacctcaagggatg
gttcctggcccgcagatgatgtatcctggtggccacccgcaattcatgcctccgtccgga
cctcagccagtgcctggtgttaacggttacccaagccctggtcgtccggcggcaccaatg
atggcgcatcaaggatcgcaacagggacagcccatgtatggaatgagccccaatgtgcaa
tacaaccagccggtctttaacccgggccagcaaggcggtccaatgagaggtggatacggt
agccctggtcctcagcatttcggtacaagccctcagcaaggtcaccaatatggtgggcag
cacaggaatgggggcaactataacaagggttacgcaaaccagggagcacaccagacacct
caggcaaaccatgccgtgcctgccgcgaacccagctcgaccttccgaagcatcggatgag
gccaaatag
>Fp35
atgcccggtccgaagaaggatggaatagccggtggaggctctggaggcaagcagaatgga
aatcgttcttctttccgaaccgattcggctatctccaagaaccgatttggcaatgagcgg
gttcttcagccctgggttcccgatgcgaacgacactttcaatggcagtcttgaaaaggcc
agcggcagtggcacctgggaccagtttgctgagaatgaacgactctttggtttgaagact
aattacgacgagaacttttatactaccgctatcgacaagagccatcctgattacagagag
cggtcagctgccgcagacaggaaggctcgtgaaatcgaacgtagcgcgcctaccactgcc
cacgtggctgaggaacgtatcatggactacgttggtggagaggacgggggtgatgaagag
gacaaatacagtggtgttcgacgccaggacttcccgcctctgtcggctgggcgggagaac
aaatacactccaccagccaagcgtgcacctatggcccagtccactgtcaaaggagctccc
atcgaccctgctatcatttcctcgcagatcaaagcgcctccaaagaagcagaacacgccc
acccctgaagaatcaaaaccacaggcttctgaggcgaccaagaatgggtcagtttctaag
actgaagcaccaaaggtctctgcggaagccaaagccgcggaggcacccgccaacaatgct
aagcccgctgcacagcctggcaacagcaaggcagtcgagacgaagctaaacgatacatcc
aaggccaatcccggttcctcgaacgaagcccctagcgcacccgttgccacttccactgtc
gaacgtgatgtgctgaaggaattcaaggcattcgccaaccgagagcgtcagataacggag
aaggctcggaacaacaaagccaagcaagacaaggaggtcaaattaacggaactcaagaaa
tttgccaactcattcaaactctcaactccggtccccacagatctggtttctatcatcgcc
aaagatcctctaaaacaacagcagattcaagccaaggccatcaagaatgctgaagaggtg
gccaaggccaaggctagtgctgtaacaaaggacaaggttactccgtcaaaggatgcccag
cccaagacttccggccaaggcactccttccgctgctggtacttctgttcctcccagtgac
acacgcgcagctcgtgccccggccggcgcccagcccgcagcgacagctggaaaccagcct
cgccatcccagtgctcgtcagcaatatgctcagcaaccttatcacggacagcaataccga
aacaaccgtatgcctccgccacagcaaacaggcaacctggcctcgcgactccgtaacgtt
gagcaacagaagttctctcagcctccagtacctcaccagcctcatgctcctggtcaggg-
-----tcaggagatgcgtgccccgccaacaggaccagccagcggtgtcgaaactgtttac
aaccgacgcctcagcggcaaccctagccacatgggtgcaaagttgaaccctaacagccac
gaattcagacccagcccgttcgcagctgctttcaatcccaacagtcatgccagtacagct
tcgagccctcgatctgcagcaaacaacgttgatactacgacaaacaataccgtgtctgac
ggtcagcttatccgccgcaagaccaaggccatcgatgttaagaagtgttatattctgtcg
catattcaaaccttgacccctcctcagggtcgaaactgggatgacaatgctggcctgcgt
ccctcctatgacaccttgccgacttggcgacagctccaggacaatgagaagccagaatct
accatgcatctgacttacaaggagtattttgagcgtcagccgtttggcggacctgcgctg
gctactcccaacccgcagcatgtcgttcctcagatcccacaccagcatcaactgcctttc
catctccagcagggcgcacacaacatggctcctaggggatcgcctcatatgcctcccatg
cagatgcacacccctcagcacagtcacgtgccccacccaccatacggtaacgacgaccac
aggatgatgcactccaactcggctcagtcatttgcttcacctcgtcttggtaacgtgcct
gtggcgtataactcacctcaagtaccatacaaccaagccgttttcatgggacccggcacg
cctcaaatgaaccagtaccgcaacttctccaacaatcaccagtacatgacacctcagcag
ggccaaatgggcggtcctatgatgatgccgcagcaatttatgcccggacctcaagggatg
gttcctggcccgcagatgatgtatcctggtggccacccgcaattcatgcctccgtccgga
cctcagccagtgcctggtgttaacggttacccaagccctggtcgtccggcggcaccaatg
atggcgcatcaaggatcgcaacagggacagcccatgtatggaatgagccccaatgtgcaa
tacaaccagccggtctttaacccgggccagcaaggcggtccaatgagaggtggatacggt
agccctggtcctcagcatttcggtacaagccctcagcaaggtcaccaatatggtgggcag
cacaggaatgggggcaactataacaagggttacgcaaaccagggagcacaccagacacct
caggcaaaccatgccgtgcctgccgcgaacccagctcgaccttccgaagcatcggatgag
gccaaatag
>Fp38
atgcccggtccgaagaaggatggaatagccggtggaggctctggaggcaagcagaatgga
aatcgttcttctttccgaaccgattcggctatctccaagaaccgatttggcaatgagcgg
gttcttcagccctgggttcccgatgcgaacgacactttcaatggcagtcttgaaaaggcc
agcggcagtggcacctgggaccagtttgctgagaatgaacgactctttggtttgaagact
aattacgacgagaacttttatactaccgctatcgacaagagccatcctgattacagagag
cggtcagctgccgcagacaggaaggctcgtgaaatcgaacgtagcgcgcctaccactgcc
cacgtggctgaggaacgtatcatggactacgttggtggagaggacgggggtgatgaagag
gacaaatacagtggtgttcgacgccaggacttcccgcctctgtcggctgggcgggagaac
aaatacactccaccagccaagcgtgcacctatggcccagtccactgtcaaaggagctccc
atcgaccctgctatcatttcctcgcagatcaaagcgcctccaaagaagcagaacacgccc
acccctgaagaatcaaaaccacaggcttctgaggcgaccaagaatgggtcagtttctaag
actgaagcaccaaaggtctctgcggaagccaaagccgcggaggcacccgccaacaatgct
aagcccgctgcacagcctggcaacagcaaggcagtcgagacgaagctaaacgatacatcc
aaggccaatcccggttcctcgaacgaagcccctagcgcacccgttgccacttccactgtc
gaacgtgatgtgctgaaggaattcaaggcattcgccaaccgagagcgtcagataacggag
aaggctcggaacaacaaagccaagcaagacaaggaggtcaaattaacggaactcaagaaa
tttgccaactcattcaaactctcaactccggtccccacagatctggtttctatcatcgcc
aaagatcctctaaaacaacagcagattcaagccaaggccatcaagaatgctgaagaggtg
gccaaggccaaggctagtgctgtaacaaaggacaaggttactccgtcaaaggatgcccag
cccaagacttccggccaaggcactccttccgctgctggtacttctgttcctcccagtgac
acacgcgcagctcgtgccccggccggcgcccagcccgcagcgacagctggaaaccagcct
cgccatcccagtgctcgtcagcaatatgctcagcaaccttatcacggacagcaataccga
aacaaccgtatgcctccgccacagcaaacaggcaacctggcctcgcgactccgtaacgtt
gagcaacagaagttctctcagcctccagtacctcaccagcctcatgctcctggtcaggg-
-----tcaggagatgcgtgccccgccaacaggaccagccagcggtgtcgaaactgtttac
aaccgacgcctcagcggcaaccctagccacatgggtgcaaagttgaaccctaacagccac
gaattcagacccagcccgttcgcagctgctttcaatcccaacagtcatgccagtacagct
tcgagccctcgatctgcagcaaacaacgttgatactacgacaaacaataccgtgtctgac
ggtcagcttatccgccgcaagaccaaggccatcgatgttaagaagtgttatattctgtcg
catattcaaaccttgacccctcctcagggtcgaaactgggatgacaatgctggcctgcgt
ccctcctatgacaccttgccgacttggcgacagctccaggacaatgagaagccagaatct
accatgcatctgacttacaaggagtattttgagcgtcagccgtttggcggacctgcgctg
gctactcccaacccgcagcatgtcgttcctcagatcccacaccagcatcaactgcctttc
catctccagcagggcgcacacaacatggctcctaggggatcgcctcatatgcctcccatg
cagatgcacacccctcagcacagtcacgtgccccacccaccatacggtaacgacgaccac
aggatgatgcactccaactcggctcagtcatttgcttcacctcgtcttggtaacgtgcct
gtggcgtataactcacctcaagtaccatacaaccaagccgttttcatgggacccggcacg
cctcaaatgaaccagtaccgcaacttctccaacaatcaccagtacatgacacctcagcag
ggccaaatgggcggtcctatgatgatgccgcagcaatttatgcccggacctcaagggatg
gttcctggcccgcagatgatgtatcctggtggccacccgcaattcatgcctccgtccgga
cctcagccagtgcctggtgttaacggttacccaagccctggtcgtccggcggcaccaatg
atggcgcatcaaggatcgcaacagggacagcccatgtatggaatgagccccaatgtgcaa
tacaaccagccggtctttaacccgggccagcaaggcggtccaatgagaggtggatacggt
agccctggtcctcagcatttcggtacaagccctcagcaaggtcaccaatatggtgggcag
cacaggaatgggggcaactataacaagggttacgcaaaccagggagcacaccagacacct
caggcaaaccatgccgtgcctgccgcgaacccagctcggccttccgaagcatcggatgag
gccaaatag
>Fp39
atgcccggtccgaagaaggatggaatagccggtggaggctctggaggcaagcagaatgga
aatcgttcttctttccgaaccgattcggctatctccaagaaccgatttggcaatgagcgg
gttcttcagccctgggttcccgatgcgaacgacactttcaatggcagtcttgaaaaggcc
agcggcagtggcacctgggaccagtttgctgagaatgaacgactctttggtttgaagact
aattacgacgagaacttttatactaccgctatcgacaagagccatcctgattacagagag
cggtcagctgccgcagacaggaaggctcgtgaaatcgaacgtagcgcgcctaccactgcc
cacgtggctgaggaacgtatcatggactacgttggtggagaggacgggggtgatgaagag
gacaaatacagtggtgttcgacgccaggacttcccgcctctgtcggctgggcgggagaac
aaatacactccaccagccaagcgtgcacctatggcccagtccactgtcaaaggagctccc
atcgaccctgctatcatttcctcgcagatcaaagcgcctccaaagaagcagaacacgccc
acccctgaagaatcaaaaccacaggcttctgaggcgaccaagaatgggtcagtttctaag
actgaagcaccaaaggtctctgcggaagccaaagccgcggaggcacccgccaacaatgct
aagcccgctgcacagcctggcaacagcaaggcagtcgagacgaagctaaacgatacatcc
aaggccaatcccggttcctcgaacgaagcccctagcgcacccgttgccacttccactgtc
gaacgtgatgtgctgaaggaattcaaggcattcgccaaccgagagcgtcagataacggag
aaggctcggaacaacaaagccaagcaagacaaggaggtcaaattaacggaactcaagaaa
tttgccaactcattcaaactctcaactccggtccccacagatctggtttctatcatcgcc
aaagatcctctaaaacaacagcagattcaagccaaggccatcaagaatgctgaagaggtg
gccaaggccaaggctagtgctgtaacaaaggacaaggttactccgtcaaaggatgcccag
cccaagacttccggccaaggcactccttccgctgctggtacttctgttcctcccagtgac
acacgcgcagctcgtgccccggccggcgcccagcccgcagcgacagctggaaaccagcct
cgccatcccagtgctcgtcagcaatatgctcagcaaccttatcacggacagcaataccga
aacaaccgtatgcctccgccacagcaaacaggcaacctggcctcgcgactccgtaacgtt
gagcaacagaagttctctcagcctccagtacctcaccagcctcatgctcctggtcaggg-
-----tcaggagatgcgtgccccgccaacaggaccagccagcggtgtcgaaactgtttac
aaccgacgcctcagcggcaaccctagccacatgggtgcaaagttgaaccctaacagccac
gaattcagacccagcccgttcgcagctgctttcaatcccaacagtcatgccagtacagct
tcgagccctcgatctgcagcaaacaacgttgatactacgacaaacaataccgtgtctgac
ggtcagcttatccgccgcaagaccaaggccatcgatgttaagaagtgttatattctgtcg
catattcaaaccttgacccctcctcagggtcgaaactgggatgacaatgctggcctgcgt
ccctcctatgacaccttgccgacttggcgacagctccaggacaatgagaagccagaatct
accatgcatctgacttacaaggagtattttgagcgtcagccgtttggcggacctgcgctg
gctactcccaacccgcagcatgtcgttcctcagatcccacaccagcatcaactgcctttc
catctccagcagggcgcacacaacatggctcctaggggatcgcctcatatgcctcccatg
cagatgcacacccctcagcacagtcacgtgccccacccaccatacggtaacgacgaccac
aggatgatgcactccaactcggctcagtcatttgcttcacctcgtcttggtaacgtgcct
gtggcgtataactcacctcaagtaccatacaaccaagccgttttcatgggacccggcacg
cctcaaatgaaccagtaccgcaacttctccaacaatcaccagtacatgacacctcagcag
ggccaaatgggcggtcctatgatgatgccgcagcaatttatgcccggacctcaagggatg
gttcctggcccgcagatgatgtatcctggtggccacccgcaattcatgcctccgtccgga
cctcagccagtgcctggtgttaacggttacccaagccctggtcgtccggcggcaccaatg
atggcgcatcaaggatcgcaacagggacagcccatgtatggaatgagccccaatgtgcaa
tacaaccagccggtctttaacccgggccagcaaggcggtccaatgagaggtggatacggt
agccctggtcctcagcatttcggtacaagccctcagcaaggtcaccaatatggtgggcag
cacaggaatgggggcaactataacaagggttacgcaaaccagggagcacaccagacacct
caggcaaaccatgccgtgcctgccgcgaacccagctcgaccttccgaagcatcggatgag
gccaaatag
>Fp42
atgcccggtccgaagaaggatggaatagccggtggaggctctggaggcaagcagaatgga
aatcgttcttctttccgaaccgattcggctatctccaagaaccgatttggcaatgagcgg
gttcttcagccctgggttcccgatgcgaacgacactttcaatggcagtcttgaaaaggcc
agcggcagtggcacctgggaccagtttgctgagaatgaacgactctttggtttgaagact
aattacgacgagaacttttatactaccgctatcgacaagagccatcctgattacagagag
cggtcagctgccgcagacaggaaggctcgtgaaatcgaacgtagcgcgcctaccactgcc
cacgtggctgaggaacgtatcatggactacgttggtggagaggacgggggtgatgaagag
gacaaatacagtggtgttcgacgccaggacttcccgcctctgtcggctgggcgggagaac
aaatacactccaccagccaagcgtgcacctatggcccagtccactgtcaaaggagctccc
atcgaccctgctatcatttcctcgcagatcaaagcgcctccaaagaagcagaacacgccc
acccctgaagaatcaaaaccacaggcttctgaggcgaccaagaatgggtcagtttctaag
actgaagcaccaaaggtctctgcggaagccaaagccgcggaggcacccgccaacaatgct
aagcccgctgcacagcctggcaacagcaaggcagtcgagacgaagctaaacgatacatcc
aaggccaatcccggttcctcgaacgaagcccctagcgcacccgttgccacttccactgtc
gaacgtgatgtgctgaaggaattcaaggcattcgccaaccgagagcgtcagataacggag
aaggctcggaacaacaaagccaagcaagacaaggaggtcaaattaacggaactcaagaaa
tttgccaactcattcaaactctcaactccggtccccacagatctggtttctatcatcgcc
aaagatcctctaaaacaacagcagattcaagccaaggccatcaagaatgctgaagaggtg
gccaaggccaaggctagtgctgtaacaaaggacaaggttactccgtcaaaggatgcccag
cccaagacttccggccaaggcactccttccgctgctggtacttctgttcctcccagtgac
acacgcgcagctcgtgccccggccggcgcccagcccgcagcgacagctggaaaccagcct
cgccatcccagtgctcgtcagcaatatgctcagcaaccttatcacggacagcaataccga
aacaaccgtatgcctccgccacagcaaacaggcaacctggcctcgcgactccgtaacgtt
gagcaacagaagttctctcagcctccagtacctcaccagcctcatgctcctggtcaggg-
-----tcaggagatgcgtgccccgccaacaggaccagccagcggtgtcgaaactgtttac
aaccgacgcctcagcggcaaccctagccacatgggtgcaaagttgaaccctaacagccac
gaattcagacccagcccgttcgcagctgctttcaatcccaacagtcatgccagtacagct
tcgagccctcgatctgcagcaaacaacgttgatactacgacaaacaataccgtgtctgac
ggtcagcttatccgccgcaagaccaaggccatcgatgttaagaagtgttatattctgtcg
catattcaaaccttgacccctcctcagggtcgaaactgggatgacaatgctggcctgcgt
ccctcctatgacaccttgccgacttggcgacagctccaggacaatgagaagccagaatct
accatgcatctgacttacaaggagtattttgagcgtcagccgtttggcggacctgcgctg
gctactcccaacccgcagcatgtcgttcctcagatcccacaccagcatcaactgcctttc
catctccagcagggcgcacacaacatggctcctaggggatcgcctcatatgcctcccatg
cagatgcacacccctcagcacagtcacgtgccccacccaccatacggtaacgacgaccac
aggatgatgcactccaactcggctcagtcatttgcttcacctcgtcttggtaacgtgcct
gtggcgtataactcacctcaagtaccatacaaccaagccgttttcatgggacccggcacg
cctcaaatgaaccagtaccgcaacttctccaacaatcaccagtacatgacacctcagcag
ggccaaatgggcggtcctatgatgatgccgcagcaatttatgcccggacctcaagggatg
gttcctggcccgcagatgatgtatcctggtggccacccgcaattcatgcctccgtccgga
cctcagccagtgcctggtgttaacggttacccaagccctggtcgtccggcggcaccaatg
atggcgcatcaaggatcgcaacagggacagcccatgtatggaatgagccccaatgtgcaa
tacaaccagccggtctttaacccgggccagcaaggcggtccaatgagaggtggatacggt
agccctggtcctcagcatttcggtacaagccctcagcaaggtcaccaatatggtgggcag
cacaggaatgggggcaactataacaagggttacgcaaaccagggagcacaccagacacct
caggcaaaccatgccgtgcctgccgcgaacccagctcgaccttccgaagcatcggatgag
gccaaatag
>Fp44
atgcccggtccgaagaaggatggaatagccggtggaggctctggaggcaagcagaatgga
aatcgttcttctttccgaaccgattcggctatctccaagaaccgatttggcaatgagcgg
gttcttcagccctgggttcccgatgcgaacgacactttcaatggcagtcttgaaaaggcc
agcggcagtggcacctgggaccagtttgctgagaatgaacgactctttggtttgaagact
aattacgacgagaacttttatactaccgctatcgacaagagccatcctgattacagagag
cggtcagctgccgcagacaggaaggctcgtgaaatcgaacgtagcgcgcctaccactgcc
cacgtggctgaggaacgtatcatggactacgttggtggagaggacgggggtgatgaagag
gacaaatacagtggtgttcgacgccaggacttcccgcctctgtcggctgggcgggagaac
aaatacactccaccagccaagcgtgcacctatggcccagtccactgtcaaaggagctccc
atcgaccctgctatcatttcctcgcagatcaaagcgcctccaaagaagcagaacacgccc
acccctgaagaatcaaaaccacaggcttctgaggcgaccaagaatgggtcagtttctaag
actgaagcaccaaaggtctctgcggaagccaaagccgcggaggcacccgccaacaatgct
aagcccgctgcacagcctggcaacagcaaggcagtcgagacgaagctaaacgatacatcc
aaggccaatcccggttcctcgaacgaagcccctagcgcacccgttgccacttccactgtc
gaacgtgatgtgctgaaggaattcaaggcattcgccaaccgagagcgtcagataacggag
aaggctcggaacaacaaagccaagcaagacaaggaggtcaaattaacggaactcaagaaa
tttgccaactcattcaaactctcaactccggtccccacagatctggtttctatcatcgcc
aaagatcctctaaaacaacagcagattcaagccaaggccatcaagaatgctgaagaggtg
gccaaggccaaggctagtgctgtaacaaaggacaaggttactccgtcaaaggatgcccag
cccaagacttccggccaaggcactccttccgctgctggtacttctgttcctcccagtgac
acacgcgcagctcgtgccccggccggcgcccagcccgcagcgacagctggaaaccagcct
cgccatcccagtgctcgtcagcaatatgctcagcaaccttatcacggacagcaataccga
aacaaccgtatgcctccgccacagcaaacaggcaacctggcctcgcgactccgtaacgtt
gagcaacagaagttctctcagcctccagtacctcaccagcctcatgctcctggtcaggg-
-----tcaggagatgcgtgccccgccaacaggaccagccagcggtgtcgaaactgtttac
aaccgacgcctcagcggcaaccctagccacatgggtgcaaagttgaaccctaacagccac
gaattcagacccagcccgttcgcagctgctttcaatcccaacagtcatgccagtacagct
tcgagccctcgatctgcagcaaacaacgttgatactacgacaaacaataccgtgtctgac
ggtcagcttatccgccgcaagaccaaggccatcgatgttaagaagtgttatattctgtcg
catattcaaaccttgacccctcctcagggtcgaaactgggatgacaatgctggcctgcgt
ccctcctatgacaccttgccgacttggcgacagctccaggacaatgagaagccagaatct
accatgcatctgacttacaaggagtattttgagcgtcagccgtttggcggacctgcgctg
gctactcccaacccgcagcatgtcgttcctcagatcccacaccagcatcaactgcctttc
catctccagcagggcgcacacaacatggctcctaggggatcgcctcatatgcctcccatg
cagatgcacacccctcagcacagtcacgtgccccacccaccatacggtaacgacgaccac
aggatgatgcactccaactcggctcagtcatttgcttcacctcgtcttggtaacgtgcct
gtggcgtataactcacctcaagtaccatacaaccaagccgttttcatgggacccggcacg
cctcaaatgaaccagtaccgcaacttctccaacaatcaccagtacatgacacctcagcag
ggccaaatgggcggtcctatgatgatgccgcagcaatttatgcccggacctcaagggatg
gttcctggcccgcagatgatgtatcctggtggccacccgcaattcatgcctccgtccgga
cctcagccagtgcctggtgttaacggttacccaagccctggtcgtccggcggcaccaatg
atggcgcatcaaggatcgcaacagggacagcccatgtatggaatgagccccaatgtgcaa
tacaaccagccggtctttaacccgggccagcaaggcggtccaatgagaggtggatacggt
agccctggtcctcagcatttcggtacaagccctcagcaaggtcaccaatatggtgggcag
cacaggaatgggggcaactataacaagggttacgcaaaccagggagcacaccagacacct
caggcaaaccatgccgtgcctgccgcgaacccagctcgaccttccgaagcatcggatgag
gccaaatag
>Fp49
atgcccggtccgaagaaggatggaatagccggtggaggctctggaggcaagcagaatgga
aatcgttcttctttccgaaccgattcggctatctccaagaaccgatttggcaatgagcgg
gttcttcagccctgggttcccgatgcgaacgacactttcaatggcagtcttgaaaaggcc
agcggcagtggcacctgggaccagtttgctgagaatgaacgactctttggtttgaagact
aattacgacgagaacttttatactaccgctatcgacaagagccatcctgattacagagag
cggtcagctgccgcagacaggaaggctcgtgaaatcgaacgtagcgcgcctaccactgcc
cacgtggctgaggaacgtatcatggactacgttggtggagaggacgggggtgatgaagag
gacaaatacagtggtgttcgacgccaggacttcccgcctctgtcggctgggcgggagaac
aaatacactccaccagccaagcgtgcacctatggcccagtccactgtcaaaggagctccc
atcgaccctgctatcatttcctcgcagatcaaagcgcctccaaagaagcagaacacgccc
acccctgaagaatcaaaaccacaggcttctgaggcgaccaagaatgggtcagtttctaag
actgaagcaccaaaggtctctgcggaagccaaagccgcggaggcacccgccaacaatgct
aagcccgctgcacagcctggcaacagcaaggcagtcgagacgaagctaaacgatacatcc
aaggccaatcccggttcctcgaacgaagcccctagcgcacccgttgccacttccactgtc
gaacgtgatgtgctgaaggaattcaaggcattcgccaaccgagagcgtcagataacggag
aaggctcggaacaacaaagccaagcaagacaaggaggtcaaattaacggaactcaagaaa
tttgccaactcattcaaactctcaactccggtccccacagatctggtttctatcatcgcc
aaagatcctctaaaacaacagcagattcaagccaaggccatcaagaatgctgaagaggtg
gccaaggccaaggctagtgctgtaacaaaggacaaggttactccgtcaaaggatgcccag
cccaagacttccggccaaggcactccttccgctgctggtacttctgttcctcccagtgac
acacgcgcagctcgtgccccggccggcgcccagcccgcagcgacagctggaaaccagcct
cgccatcccagtgctcgtcagcaatatgctcagcaaccttatcacggacagcaataccga
aacaaccgtatgcctccgccacagcaaacaggcaacctggcctcgcgactccgtaacgtt
gagcaacagaagttctctcagcctccagtacctcaccagcctcatgctcctggtcaggg-
-----tcaggagatgcgtgccccgccaacaggaccagccagcggtgtcgaaactgtttac
aaccgacgcctcagcggcaaccctagccacatgggtgcaaagttgaaccctaacagccac
gaattcagacccagcccgttcgcagctgctttcaatcccaacagtcatgccagtacagct
tcgagccctcgatctgcagcaaacaacgttgatactacgacaaacaataccgtgtctgac
ggtcagcttatccgccgcaagaccaaggccatcgatgttaagaagtgttatattctgtcg
catattcaaaccttgacccctcctcagggtcgaaactgggatgacaatgctggcctgcgt
ccctcctatgacaccttgccgacttggcgacagctccaggacaatgagaagccagaatct
accatgcatctgacttacaaggagtattttgagcgtcagccgtttggcggacctgcgctg
gctactcccaacccgcagcatgtcgttcctcagatcccacaccagcatcaactgcctttc
catctccagcagggcgcacacaacatggctcctaggggatcgcctcatatgcctcccatg
cagatgcacacccctcagcacagtcacgtgccccacccaccatacggtaacgacgaccac
aggatgatgcactccaactcggctcagtcatttgcttcacctcgtcttggtaacgtgcct
gtggcgtataactcacctcaagtaccatacaaccaagccgttttcatgggacccggcacg
cctcaaatgaaccagtaccgcaacttctccaacaatcaccagtacatgacacctcagcag
ggccaaatgggcggtcctatgatgatgccgcagcaatttatgcccggacctcaagggatg
gttcctggcccgcagatgatgtatcctggtggccacccgcaattcatgcctccgtccgga
cctcagccagtgcctggtgttaacggttacccaagccctggtcgtccggcggcaccaatg
atggcgcatcaaggatcgcaacagggacagcccatgtatggaatgagccccaatgtgcaa
tacaaccagccggtctttaacccgggccagcaaggcggtccaatgagaggtggatacggt
agccctggtcctcagcatttcggtacaagccctcagcaaggtcaccaatatggtgggcag
cacaggaatgggggcaactataacaagggttacgcaaaccagggagcacaccagacacct
caggcaaaccatgccgtgcctgccgcgaacccagctcgaccttccgaagcatcggatgag
gccaaatag
>Fp50
atgcccggtccgaagaaggatggaatagccggtggaggctctggaggcaagcagaatgga
aatcgttcttctttccgaaccgattcggctatctccaagaaccgatttggcaatgagcgg
gttcttcagccctgggttcccgatgcgaacgacactttcaatggcagtcttgaaaaggcc
agcggcagtggcacctgggaccagtttgctgagaatgaacgactctttggtttgaagact
aattacgacgagaacttttatactaccgctatcgacaagagccatcctgattacagagag
cggtcagctgccgcagacaggaaggctcgtgaaatcgaacgtagcgcgcctaccactgcc
cacgtggctgaggaacgtatcatggactacgttggtggagaggacgggggtgatgaagag
gacaaatacagtggtgttcgacgccaggacttcccgcctctgtcggctgggcgggagaac
aaatacactccaccagccaagcgtgcacctatggcccagtccactgtcaaaggagctccc
atcgaccctgctatcatttcctcgcagatcaaagcgcctccaaagaagcagaacacgccc
acccctgaagaatcaaaaccacaggcttctgaggcgaccaagaatgggtcagtttctaag
actgaagcaccaaaggtctctgcggaagccaaagccgcggaggcacccgccaacaatgct
aagcccgctgcacagcctggcaacagcaaggcagtcgagacgaagctaaacgatacatcc
aaggccaatcccggttcctcgaacgaagcccctagcgcacccgttgccacttccactgtc
gaacgtgatgtgctgaaggaattcaaggcattcgccaaccgagagcgtcagataacggag
aaggctcggaacaacaaagccaagcaagacaaggaggtcaaattaacggaactcaagaaa
tttgccaactcattcaaactctcaactccggtccccacagatctggtttctatcatcgcc
aaagatcctctaaaacaacagcagattcaagccaaggccatcaagaatgctgaagaggtg
gccaaggccaaggctagtgctgtaacaaaggacaaggttactccgtcaaaggatgcccag
cccaagacttccggccaaggcactccttccgctgctggtacttctgttcctcccagtgac
acacgcgcagctcgtgccccggccggcgcccagcccgcagcgacagctggaaaccagcct
cgccatcccagtgctcgtcagcaatatgctcagcaaccttatcacggacagcaataccga
aacaaccgtatgcctccgccacagcaaacaggcaacctggcctcgcgactccgtaacgtt
gagcaacagaagttctctcagcctccagtacctcaccagcctcatgctcctggtcaggg-
-----tcaggagatgcgtgccccgccaacaggaccagccagcggtgtcgaaactgtttac
aaccgacgcctcagcggcaaccctagccacatgggtgcaaagttgaaccctaacagccac
gaattcagacccagcccgttcgcagctgctttcaatcccaacagtcatgccagtacagct
tcgagccctcgatctgcagcaaacaacgttgatactacgacaaacaataccgtgtctgac
ggtcagcttatccgccgcaagaccaaggccatcgatgttaagaagtgttatattctgtcg
catattcaaaccttgacccctcctcagggtcgaaactgggatgacaatgctggcctgcgt
ccctcctatgacaccttgccgacttggcgacagctccaggacaatgagaagccagaatct
accatgcatctgacttacaaggagtattttgagcgtcagccgtttggcggacctgcgctg
gctactcccaacccgcagcatgtcgttcctcagatcccacaccagcatcaactgcctttc
catctccagcagggcgcacacaacatggctcctaggggatcgcctcatatgcctcccatg
cagatgcacacccctcagcacagtcacgtgccccacccaccatacggtaacgacgaccac
aggatgatgcactccaactcggctcagtcatttgcttcacctcgtcttggtaacgtgcct
gtggcgtataactcacctcaagtaccatacaaccaagccgttttcatgggacccggcacg
cctcaaatgaaccagtaccgcaacttctccaacaatcaccagtacatgacacctcagcag
ggccaaatgggcggtcctatgatgatgccgcagcaatttatgcccggacctcaagggatg
gttcctggcccgcagatgatgtatcctggtggccacccgcaattcatgcctccgtccgga
cctcagccagtgcctggtgttaacggttacccaagccctggtcgtccggcggcaccaatg
atggcgcatcaaggatcgcaacagggacagcccatgtatggaatgagccccaatgtgcaa
tacaaccagccggtctttaacccgggccagcaaggcggtccaatgagaggtggatacggt
agccctggtcctcagcatttcggtacaagccctcagcaaggtcaccaatatggtgggcag
cacaggaatgggggcaactataacaagggttacgcaaaccagggagcacaccagacacct
caggcaaaccatgccgtgcctgccgcgaacccagctcgaccttccgaagcatcggatgag
gccaaatag
>Fp51
atgcccggtccgaagaaggatggaatagccggtggaggctctggaggcaagcagaatgga
aatcgttcttctttccgaaccgattcggctatctccaagaaccgatttggcaatgagcgg
gttcttcagccctgggttcccgatgcgaacgacactttcaatggcagtcttgaaaaggcc
agcggcagtggcacctgggaccagtttgctgagaatgaacgactctttggtttgaagact
aattacgacgagaacttttatactaccgctatcgacaagagccatcctgattacagagag
cggtcagctgccgcagacaggaaggctcgtgaaatcgaacgtagcgcgcctaccactgcc
cacgtggctgaggaacgtatcatggactacgttggtggagaggacgggggtgatgaagag
gacaaatacagtggtgttcgacgccaggacttcccgcctctgtcggctgggcgggagaac
aaatacactccaccagccaagcgtgcacctatggcccagtccactgtcaaaggagctccc
atcgaccctgctatcatttcctcgcagatcaaagcgcctccaaagaagcagaacacgccc
acccctgaagaatcaaaaccacaggcttctgaggcgaccaagaatgggtcagtttctaag
actgaagcaccaaaggtctctgcggaagccaaagccgcggaggcacccgccaacaatgct
aagcccgctgcacagcctggcaacagcaaggcagtcgagacgaagctaaacgatacatcc
aaggccaatcccggttcctcgaacgaagcccctagcgcacccgttgccacttccactgtc
gaacgtgatgtgctgaaggaattcaaggcattcgccaaccgagagcgtcagataacggag
aaggctcggaacaacaaagccaagcaagacaaggaggtcaaattaacggaactcaagaaa
tttgccaactcattcaaactctcaactccggtccccacagatctggtttctatcatcgcc
aaagatcctctaaaacaacagcagattcaagccaaggccatcaagaatgctgaagaggtg
gccaaggccaaggctagtgctgtaacaaaggacaaggttactccgtcaaaggatgcccag
cccaagacttccggccaaggcactccttccgctgctggtacttctgttcctcccagtgac
acacgcgcagctcgtgccccggccggcgcccagcccgcagcgacagctggaaaccagcct
cgccatcccagtgctcgtcagcaatatgctcagcaaccttatcacggacagcaataccga
aacaaccgtatgcctccgccacagcaaacaggcaacctggcctcgcgactccgtaacgtt
gagcaacagaagttctctcagcctccagtacctcaccagcctcatgctcctggtcaggg-
-----tcaggagatgcgtgccccgccaacaggaccagccagcggtgtcgaaactgtttac
aaccgacgcctcagcggcaaccctagccacatgggtgcaaagttgaaccctaacagccac
gaattcagacccagcccgttcgcagctgctttcaatcccaacagtcatgccagtacagct
tcgagccctcgatctgcagcaaacaacgttgatactacgacaaacaataccgtgtctgac
ggtcagcttatccgccgcaagaccaaggccatcgatgttaagaagtgttatattctgtcg
catattcaaaccttgacccctcctcagggtcgaaactgggatgacaatgctggcctgcgt
ccctcctatgacaccttgccgacttggcgacagctccaggacaatgagaagccagaatct
accatgcatctgacttacaaggagtattttgagcgtcagccgtttggcggacctgcgctg
gctactcccaacccgcagcatgtcgttcctcagatcccacaccagcatcaactgcctttc
catctccagcagggcgcacacaacatggctcctaggggatcgcctcatatgcctcccatg
cagatgcacacccctcagcacagtcacgtgccccacccaccatacggtaacgacgaccac
aggatgatgcactccaactcggctcagtcatttgcttcacctcgtcttggtaacgtgcct
gtggcgtataactcacctcaagtaccatacaaccaagccgttttcatgggacccggcacg
cctcaaatgaaccagtaccgcaacttctccaacaatcaccagtacatgacacctcagcag
ggccaaatgggcggtcctatgatgatgccgcagcaatttatgcccggacctcaagggatg
gttcctggcccgcagatgatgtatcctggtggccacccgcaattcatgcctccgtccgga
cctcagccagtgcctggtgttaacggttacccaagccctggtcgtccggcggcaccaatg
atggcgcatcaaggatcgcaacagggacagcccatgtatggaatgagccccaatgtgcaa
tacaaccagccggtctttaacccgggccagcaaggcggtccaatgagaggtggatacggt
agccctggtcctcagcatttcggtacaagccctcagcaaggtcaccaatatggtgggcag
cacaggaatgggggcaactataacaagggttacgcaaaccagggagcacaccagacacct
caggcaaaccatgccgtgcctgccgcgaacccagctcgaccttccgaagcatcggatgag
gccaaatag
>Fp59
atgcccggtccgaagaaggatggaatagccggtggaggctctggaggcaagcagaatgga
aatcgttcttctttccgaaccgattcggctatctccaagaaccgatttggcaatgagcgg
gttcttcagccctgggttcccgatgcgaacgacactttcaatggcagtcttgaaaaggcc
agcggcagtggcacctgggaccagtttgctgagaatgaacgactctttggtttgaagact
aattacgacgagaacttttatactaccgctatcgacaagagccatcctgattacagagag
cggtcagctgccgcagacaggaaggctcgtgaaatcgaacgtagcgcgcctaccactgcc
cacgtggctgaggaacgtatcatggactacgttggtggagaggacgggggtgatgaagag
gacaaatacagtggtgttcgacgccaggacttcccgcctctgtcggctgggcgggagaac
aaatacactccaccagccaagcgtgcacctatggcccagtccactgtcaaaggagctccc
atcgaccctgctatcatttcctcgcagatcaaagcgcctccaaagaagcagaacacgccc
acccctgaagaatcaaaaccacaggcttctgaggcgaccaagaatgggtcagtttctaag
actgaagcaccaaaggtctctgcggaagccaaagccgcggaggcacccgccaacaatgct
aagcccgctgcacagcctggcaacagcaaggcagtcgagacgaagctaaacgatacatcc
aaggccaatcccggttcctcgaacgaagcccctagcgcacccgttgccacttccactgtc
gaacgtgatgtgctgaaggaattcaaggcattcgccaaccgagagcgtcagataacggag
aaggctcggaacaacaaagccaagcaagacaaggaggtcaaattaacggaactcaagaaa
tttgccaactcattcaaactctcaactccggtccccacagatctggtttctatcatcgcc
aaagatcctctaaaacaacagcagattcaagccaaggccatcaagaatgctgaagaggtg
gccaaggccaaggctagtgctgtaacaaaggacaaggttactccgtcaaaggatgcccag
cccaagacttccggccaaggcactccttccgctgctggtacttctgttcctcccagtgac
acacgcgcagctcgtgccccggccggcgcccagcccgcagcgacagctggaaaccagcct
cgccatcccagtgctcgtcagcaatatgctcagcaaccttatcacggacagcaataccga
aacaaccgtatgcctccgccacagcaaacaggcaacctggcctcgcgactccgtaacgtt
gagcaacagaagttctctcagcctccagtacctcaccagcctcatgctcctggtcaggg-
-----tcaggagatgcgtgccccgccaacaggaccagccagcggtgtcgaaactgtttac
aaccgacgcctcagcggcaaccctagccacatgggtgcaaagttgaaccctaacagccac
gaattcagacccagcccgttcgcagctgctttcaatcccaacagtcatgccagtacagct
tcgagccctcgatctgcagcaaacaacgttgatactacgacaaacaataccgtgtctgac
ggtcagcttatccgccgcaagaccaaggccatcgatgttaagaagtgttatattctgtcg
catattcaaaccttgacccctcctcagggtcgaaactgggatgacaatgctggcctgcgt
ccctcctatgacaccttgccgacttggcgacagctccaggacaatgagaagccagaatct
accatgcatctgacttacaaggagtattttgagcgtcagccgtttggcggacctgcgctg
gctactcccaacccgcagcatgtcgttcctcagatcccacaccagcatcaactgcctttc
catctccagcagggcgcacacaacatggctcctaggggatcgcctcatatgcctcccatg
cagatgcacacccctcagcacagtcacgtgccccacccaccatacggtaacgacgaccac
aggatgatgcactccaactcggctcagtcatttgcttcacctcgtcttggtaacgtgcct
gtggcgtataactcacctcaagtaccatacaaccaagccgttttcatgggacccggcacg
cctcaaatgaaccagtaccgcaacttctccaacaatcaccagtacatgacacctcagcag
ggccaaatgggcggtcctatgatgatgccgcagcaatttatgcccggacctcaagggatg
gttcctggcccgcagatgatgtatcctggtggccacccgcaattcatgcctccgtccgga
cctcagccagtgcctggtgttaacggttacccaagccctggtcgtccggcggcaccaatg
atggcgcatcaaggatcgcaacagggacagcccatgtatggaatgagccccaatgtgcaa
tacaaccagccggtctttaacccgggccagcaaggcggtccaatgagaggtggatacggt
agccctggtcctcagcatttcggtacaagccctcagcaaggtcaccaatatggtgggcag
cacaggaatgggggcaactataacaagggttacgcaaaccagggagcacaccagacacct
caggcaaaccatgccgtgcctgccgcgaacccagctcgaccttccgaagcatcggatgag
gccaaatag
>Fp63
atgcccggtccgaagaaggatggaatagccggtggaggctctggaggcaagcagaatgga
aatcgttcttctttccgaaccgattcggctatctccaagaaccgatttggcaatgagcgg
gttcttcagccctgggttcccgatgcgaacgacactttcaatggcagtcttgaaaaggcc
agcggcagtggcacctgggaccagtttgctgagaatgaacgactctttggtttgaagact
aattacgacgagaacttttatactaccgctatcgacaagagccatcctgattacagagag
cggtcagctgccgcagacaggaaggctcgtgaaatcgaacgtagcgcgcctaccactgcc
cacgtggctgaggaacgtatcatggactacgttggtggagaggacgggggtgatgaagag
gacaaatacagtggtgttcgacgccaggacttcccgcctctgtcggctgggcgggagaac
aaatacactccaccagccaagcgtgcacctatggcccagtccactgtcaaaggagctccc
atcgaccctgctatcatttcctcgcagatcaaagcgcctccaaagaagcagaacacgccc
acccctgaagaatcaaaaccacaggcttctgaggcgaccaagaatgggtcagtttctaag
actgaagcaccaaaggtctctgcggaagccaaagccgcggaggcacccgccaacaatgct
aagcccgctgcacagcctggcaacagcaaggcagtcgagacgaagctaaacgatacatcc
aaggccaatcccggttcctcgaacgaagcccctagcgcacccgttgccacttccactgtc
gaacgtgatgtgctgaaggaattcaaggcattcgccaaccgagagcgtcagataacggag
aaggctcggaacaacaaagccaagcaagacaaggaggtcaaattaacggaactcaagaaa
tttgccaactcattcaaactctcaactccggtccccacagatctggtttctatcatcgcc
aaagatcctctaaaacaacagcagattcaagccaaggccatcaagaatgctgaagaggtg
gccaaggccaaggctagtgctgtaacaaaggacaaggttactccgtcaaaggatgcccag
cccaagacttccggccaaggcactccttccgctgctggtacttctgttcctcccagtgac
acacgcgcagctcgtgccccggccggcgcccagcccgcagcgacagctggaaaccagcct
cgccatcccagtgctcgtcagcaatatgctcagcaaccttatcacggacagcaataccga
aacaaccgtatgcctccgccacagcaaacaggcaacctggcctcgcgactccgtaacgtt
gagcaacagaagttctctcagcctccagtacctcaccagcctcatgctcctggtcaggg-
-----tcaggagatgcgtgccccgccaacaggaccagccagcggtgtcgaaactgtttac
aaccgacgcctcagcggcaaccctagccacatgggtgcaaagttgaaccctaacagccac
gaattcagacccagcccgttcgcagctgctttcaatcccaacagtcatgccagtacagct
tcgagccctcgatctgcagcaaacaacgttgatactacgacaaacaataccgtgtctgac
ggtcagcttatccgccgcaagaccaaggccatcgatgttaagaagtgttatattctgtcg
catattcaaaccttgacccctcctcagggtcgaaactgggatgacaatgctggcctgcgt
ccctcctatgacaccttgccgacttggcgacagctccaggacaatgagaagccagaatct
accatgcatctgacttacaaggagtattttgagcgtcagccgtttggcggacctgcgctg
gctactcccaacccgcagcatgtcgttcctcagatcccacaccagcatcaactgcctttc
catctccagcagggcgcacacaacatggctcctaggggatcgcctcatatgcctcccatg
cagatgcacacccctcagcacagtcacgtgccccacccaccatacggtaacgacgaccac
aggatgatgcactccaactcggctcagtcatttgcttcacctcgtcttggtaacgtgcct
gtggcgtataactcacctcaagtaccatacaaccaagccgttttcatgggacccggcacg
cctcaaatgaaccagtaccgcaacttctccaacaatcaccagtacatgacacctcagcag
ggccaaatgggcggtcctatgatgatgccgcagcaatttatgcccggacctcaagggatg
gttcctggcccgcagatgatgtatcctggtggccacccgcaattcatgcctccgtccgga
cctcagccagtgcctggtgttaacggttacccaagccctggtcgtccggcggcaccaatg
atggcgcatcaaggatcgcaacagggacagcccatgtatggaatgagccccaatgtgcaa
tacaaccagccggtctttaacccgggccagcaaggcggtccaatgagaggtggatacggt
agccctggtcctcagcatttcggtacaagccctcagcaaggtcaccaatatggtgggcag
cacaggaatgggggcaactataacaagggttacgcaaaccagggagcacaccagacacct
caggcaaaccatgccgtgcctgccgcgaacccagctcgaccttccgaagcatcggatgag
gccaaatag
>Fp65
atgcccggtccgaagaaggatggaatagccggtggaggctctggaggcaagcagaatgga
aatcgttcttctttccgaaccgattcggctatctccaagaaccgatttggcaatgagcgg
gttcttcagccctgggttcccgatgcgaacgacactttcaatggcagtcttgaaaaggcc
agcggcagtggcacctgggaccagtttgctgagaatgaacgactctttggtttgaagact
aattacgacgagaacttttatactaccgctatcgacaagagccatcctgattacagagag
cggtcagctgccgcagacaggaaggctcgtgaaatcgaacgtagcgcgcctaccactgcc
cacgtggctgaggaacgtatcatggactacgttggtggagaggacgggggtgatgaagag
gacaaatacagtggtgttcgacgccaggacttcccgcctctgtcggctgggcgggagaac
aaatacactccaccagccaagcgtgcacctatggcccagtccactgtcaaaggagctccc
atcgaccctgctatcatttcctcgcagatcaaagcgcctccaaagaagcagaacacgccc
acccctgaagaatcaaaaccacaggcttctgaggcgaccaagaatgggtcagtttctaag
actgaagcaccaaaggtctctgcggaagccaaagccgcggaggcacccgccaacaatgct
aagcccgctgcacagcctggcaacagcaaggcagtcgagacgaagctaaacgatacatcc
aaggccaatcccggttcctcgaacgaagcccctagcgcacccgttgccacttccactgtc
gaacgtgatgtgctgaaggaattcaaggcattcgccaaccgagagcgtcagataacggag
aaggctcggaacaacaaagccaagcaagacaaggaggtcaaattaacggaactcaagaaa
tttgccaactcattcaaactctcaactccggtccccacagatctggtttctatcatcgcc
aaagatcctctaaaacaacagcagattcaagccaaggccatcaagaatgctgaagaggtg
gccaaggccaaggctagtgctgtaacaaaggacaaggttactccgtcaaaggatgcccag
cccaagacttccggccaaggcactccttccgctgctggtacttctgttcctcccagtgac
acacgcgcagctcgtgccccggccggcgcccagcccgcagcgacagctggaaaccagcct
cgccatcccagtgctcgtcagcaatatgctcagcaaccttatcacggacagcaataccga
aacaaccgtatgcctccgccacagcaaacaggcaacctggcctcgcgactccgtaacgtt
gagcaacagaagttctctcagcctccagtacctcaccagcctcatgctcctggtcaggg-
-----tcaggagatgcgtgccccgccaacaggaccagccagcggtgtcgaaactgtttac
aaccgacgcctcagcggcaaccctagccacatgggtgcaaagttgaaccctaacagccac
gaattcagacccagcccgttcgcagctgctttcaatcccaacagtcatgccagtacagct
tcgagccctcgatctgcagcaaacaacgttgatactacgacaaacaataccgtgtctgac
ggtcagcttatccgccgcaagaccaaggccatcgatgttaagaagtgttatattctgtcg
catattcaaaccttgacccctcctcagggtcgaaactgggatgacaatgctggcctgcgt
ccctcctatgacaccttgccgacttggcgacagctccaggacaatgagaagccagaatct
accatgcatctgacttacaaggagtattttgagcgtcagccgtttggcggacctgcgctg
gctactcccaacccgcagcatgtcgttcctcagatcccacaccagcatcaactgcctttc
catctccagcagggcgcacacaacatggctcctaggggatcgcctcatatgcctcccatg
cagatgcacacccctcagcacagtcacgtgccccacccaccatacggtaacgacgaccac
aggatgatgcactccaactcggctcagtcatttgcttcacctcgtcttggtaacgtgcct
gtggcgtataactcacctcaagtaccatacaaccaagccgttttcatgggacccggcacg
cctcaaatgaaccagtaccgcaacttctccaacaatcaccagtacatgacacctcagcag
ggccaaatgggcggtcctatgatgatgccgcagcaatttatgcccggacctcaagggatg
gttcctggcccgcagatgatgtatcctggtggccacccgcaattcatgcctccgtccgga
cctcagccagtgcctggtgttaacggttacccaagccctggtcgtccggcggcaccaatg
atggcgcatcaaggatcgcaacagggacagcccatgtatggaatgagccccaatgtgcaa
tacaaccagccggtctttaacccgggccagcaaggcggtccaatgagaggtggatacggt
agccctggtcctcagcatttcggtacaagccctcagcaaggtcaccaatatggtgggcag
cacaggaatgggggcaactataacaagggttacgcaaaccagggagcacaccagacacct
caggcaaaccatgccgtgcctgccgcgaacccagctcgaccttccgaagcatcggatgag
gccaaatag
>Fp66
atgcccggtccgaagaaggatggaatagccggtggaggctctggaggcaagcagaatgga
aatcgttcttctttccgaaccgattcggctatctccaagaaccgatttggcaatgagcgg
gttcttcagccctgggttcccgatgcgaacgacactttcaatggcagtcttgaaaaggcc
agcggcagtggcacctgggaccagtttgctgagaatgaacgactctttggtttgaagact
aattacgacgagaacttttatactaccgctatcgacaagagccatcctgattacagagag
cggtcagctgccgcagacaggaaggctcgtgaaatcgaacgtagcgcgcctaccactgcc
cacgtggctgaggaacgtatcatggactacgttggtggagaggacgggggtgatgaagag
gacaaatacagtggtgttcgacgccaggacttcccgcctctgtcggctgggcgggagaac
aaatacactccaccagccaagcgtgcacctatggcccagtccactgtcaaaggagctccc
atcgaccctgctatcatttcctcgcagatcaaagcgcctccaaagaagcagaacacgccc
acccctgaagaatcaaaaccacaggcttctgaggcgaccaagaatgggtcagtttctaag
actgaagcaccaaaggtctctgcggaagccaaagccgcggaggcacccgccaacaatgct
aagcccgctgcacagcctggcaacagcaaggcagtcgagacgaagctaaacgatacatcc
aaggccaatcccggttcctcgaacgaagcccctagcgcacccgttgccacttccactgtc
gaacgtgatgtgctgaaggaattcaaggcattcgccaaccgagagcgtcagataacggag
aaggctcggaacaacaaagccaagcaagacaaggaggtcaaattaacggaactcaagaaa
tttgccaactcattcaaactctcaactccggtccccacagatctggtttctatcatcgcc
aaagatcctctaaaacaacagcagattcaagccaaggccatcaagaatgctgaagaggtg
gccaaggccaaggctagtgctgtaacaaaggacaaggttactccgtcaaaggatgcccag
cccaagacttccggccaaggcactccttccgctgctggtacttctgttcctcccagtgac
acacgcgcagctcgtgccccggccggcgcccagcccgcagcgacagctggaaaccagcct
cgccatcccagtgctcgtcagcaatatgctcagcaaccttatcacggacagcaataccga
aacaaccgtatgcctccgccacagcaaacaggcaacctggcctcgcgactccgtaacgtt
gagcaacagaagttctctcagcctccagtacctcaccagcctcatgctcctggtcaggg-
-----tcaggagatgcgtgccccgccaacaggaccagccagcggtgtcgaaactgtttac
aaccgacgcctcagcggcaaccctagccacatgggtgcaaagttgaaccctaacagccac
gaattcagacccagcccgttcgcagctgctttcaatcccaacagtcatgccagtacagct
tcgagccctcgatctgcagcaaacaacgttgatactacgacaaacaataccgtgtctgac
ggtcagcttatccgccgcaagaccaaggccatcgatgttaagaagtgttatattctgtcg
catattcaaaccttgacccctcctcagggtcgaaactgggatgacaatgctggcctgcgt
ccctcctatgacaccttgccgacttggcgacagctccaggacaatgagaagccagaatct
accatgcatctgacttacaaggagtattttgagcgtcagccgtttggcggacctgcgctg
gctactcccaacccgcagcatgtcgttcctcagatcccacaccagcatcaactgcctttc
catctccagcagggcgcacacaacatggctcctaggggatcgcctcatatgcctcccatg
cagatgcacacccctcagcacagtcacgtgccccacccaccatacggtaacgacgaccac
aggatgatgcactccaactcggctcagtcatttgcttcacctcgtcttggtaacgtgcct
gtggcgtataactcacctcaagtaccatacaaccaagccgttttcatgggacccggcacg
cctcaaatgaaccagtaccgcaacttctccaacaatcaccagtacatgacacctcagcag
ggccaaatgggcggtcctatgatgatgccgcagcaatttatgcccggacctcaagggatg
gttcctggcccgcagatgatgtatcctggtggccacccgcaattcatgcctccgtccgga
cctcagccagtgcctggtgttaacggttacccaagccctggtcgtccggcggcaccaatg
atggcgcatcaaggatcgcaacagggacagcccatgtatggaatgagccccaatgtgcaa
tacaaccagccggtctttaacccgggccagcaaggcggtccaatgagaggtggatacggt
agccctggtcctcagcatttcggtacaagccctcagcaaggtcaccaatatggtgggcag
cacaggaatgggggcaactataacaagggttacgcaaaccagggagcacaccagacacct
caggcaaaccatgccgtgcctgccgcgaacccagctcgaccttccgaagcatcggatgag
gccaaatag
>Fp72
atgcccggtccgaagaaggatggaatagccggtggaggctctggaggcaagcagaatgga
aatcgttcttctttccgaaccgattcggctatctccaagaaccgatttggcaatgagcgg
gttcttcagccctgggttcccgatgcgaacgacactttcaatggcagtcttgaaaaggcc
agcggcagtggcacctgggaccagtttgctgagaatgaacgactctttggtttgaagact
aattacgacgagaacttttatactaccgctatcgacaagagccatcctgattacagagag
cggtcagctgccgcagacaggaaggctcgtgaaatcgaacgtagcgcgcctaccactgcc
cacgtggctgaggaacgtatcatggactacgttggtggagaggacgggggtgatgaagag
gacaaatacagtggtgttcgacgccaggacttcccgcctctgtcggctgggcgggagaac
aaatacactccaccagccaagcgtgcacctatggcccagtccactgtcaaaggagctccc
atcgaccctgctatcatttcctcgcagatcaaagcgcctccaaagaagcagaacacgccc
acccctgaagaatcaaaaccacaggcttctgaggcgaccaagaatgggtcagtttctaag
actgaagcaccaaaggtctctgcggaagccaaagccgcggaggcacccgccaacaatgct
aagcccgctgcacagcctggcaacagcaaggcagtcgagacgaagctaaacgatacatcc
aaggccaatcccggttcctcgaacgaagcccctagcgcacccgttgccacttccactgtc
gaacgtgatgtgctgaaggaattcaaggcattcgccaaccgagagcgtcagataacggag
aaggctcggaacaacaaagccaagcaagacaaggaggtcaaattaacggaactcaagaaa
tttgccaactcattcaaactctcaactccggtccccacagatctggtttctatcatcgcc
aaagatcctctaaaacaacagcagattcaagccaaggccatcaagaatgctgaagaggtg
gccaaggccaaggctagtgctgtaacaaaggacaaggttactccgtcaaaggatgcccag
cccaagacttccggccaaggcactccttccgctgctggtacttctgttcctcccagtgac
acacgcgcagctcgtgccccggccggcgcccagcccgcagcgacagctggaaaccagcct
cgccatcccagtgctcgtcagcaatatgctcagcaaccttatcacggacagcaataccga
aacaaccgtatgcctccgccacagcaaacaggcaacctggcctcgcgactccgtaacgtt
gagcaacagaagttctctcagcctccagtacctcaccagcctcatgctcctggtcaggg-
-----tcaggagatgcgtgccccgccaacaggaccagccagcggtgtcgaaactgtttac
aaccgacgcctcagcggcaaccctagccacatgggtgcaaagttgaaccctaacagccac
gaattcagacccagcccgttcgcagctgctttcaatcccaacagtcatgccagtacagct
tcgagccctcgatctgcagcaaacaacgttgatactacgacaaacaataccgtgtctgac
ggtcagcttatccgccgcaagaccaaggccatcgatgttaagaagtgttatattctgtcg
catattcaaaccttgacccctcctcagggtcgaaactgggatgacaatgctggcctgcgt
ccctcctatgacaccttgccgacttggcgacagctccaggacaatgagaagccagaatct
accatgcatctgacttacaaggagtattttgagcgtcagccgtttggcggacctgcgctg
gctactcccaacccgcagcatgtcgttcctcagatcccacaccagcatcaactgcctttc
catctccagcagggcgcacacaacatggctcctaggggatcgcctcatatgcctcccatg
cagatgcacacccctcagcacagtcacgtgccccacccaccatacggtaacgacgaccac
aggatgatgcactccaactcggctcagtcatttgcttcacctcgtcttggtaacgtgcct
gtggcgtataactcacctcaagtaccatacaaccaagccgttttcatgggacccggcacg
cctcaaatgaaccagtaccgcaacttctccaacaatcaccagtacatgacacctcagcag
ggccaaatgggcggtcctatgatgatgccgcagcaatttatgcccggacctcaagggatg
gttcctggcccgcagatgatgtatcctggtggccacccgcaattcatgcctccgtccgga
cctcagccagtgcctggtgttaacggttacccaagccctggtcgtccggcggcaccaatg
atggcgcatcaaggatcgcaacagggacagcccatgtatggaatgagccccaatgtgcaa
tacaaccagccggtctttaacccgggccagcaaggcggtccaatgagaggtggatacggt
agccctggtcctcagcatttcggtacaagccctcagcaaggtcaccaatatggtgggcag
cacaggaatgggggcaactataacaagggttacgcaaaccagggagcacaccagacacct
caggcaaaccatgccgtgcctgccgcgaacccagctcgaccttccgaagcatcggatgag
gccaaatag
>Fp73
atgcccggtccgaagaaggatggaatagccggtggaggctctggaggcaagcagaatgga
aatcgttcttctttccgaaccgattcggctatctccaagaaccgatttggcaatgagcgg
gttcttcagccctgggttcccgatgcgaacgacactttcaatggcagtcttgaaaaggcc
agcggcagtggcacctgggaccagtttgctgagaatgaacgactctttggtttgaagact
aattacgacgagaacttttatactaccgctatcgacaagagccatcctgattacagagag
cggtcagctgccgcagacaggaaggctcgtgaaatcgaacgtagcgcgcctaccactgcc
cacgtggctgaggaacgtatcatggactacgttggtggagaggacgggggtgatgaagag
gacaaatacagtggtgttcgacgccaggacttcccgcctctgtcggctgggcgggagaac
aaatacactccaccagccaagcgtgcacctatggcccagtccactgtcaaaggagctccc
atcgaccctgctatcatttcctcgcagatcaaagcgcctccaaagaagcagaacacgccc
acccctgaagaatcaaaaccacaggcttctgaggcgaccaagaatgggtcagtttctaag
actgaagcaccaaaggtctctgcggaagccaaagccgcggaggcacccgccaacaatgct
aagcccgctgcacagcctggcaacagcaaggcagtcgagacgaagctaaacgatacatcc
aaggccaatcccggttcctcgaacgaagcccctagcgcacccgttgccacttccactgtc
gaacgtgatgtgctgaaggaattcaaggcattcgccaaccgagagcgtcagataacggag
aaggctcggaacaacaaagccaagcaagacaaggaggtcaaattaacggaactcaagaaa
tttgccaactcattcaaactctcaactccggtccccacagatctggtttctatcatcgcc
aaagatcctctaaaacaacagcagattcaagccaaggccatcaagaatgctgaagaggtg
gccaaggccaaggctagtgctgtaacaaaggacaaggttactccgtcaaaggatgcccag
cccaagacttccggccaaggcactccttccgctgctggtacttctgttcctcccagtgac
acacgcgcagctcgtgccccggccggcgcccagcccgcagcgacagctggaaaccagcct
cgccatcccagtgctcgtcagcaatatgctcagcaaccttatcacggacagcaataccga
aacaaccgtatgcctccgccacagcaaacaggcaacctggcctcgcgactccgtaacgtt
gagcaacagaagttctctcagcctccagtacctcaccagcctcatgctcctggtcaggg-
-----tcaggagatgcgtgccccgccaacaggaccagccagcggtgtcgaaactgtttac
aaccgacgcctcagcggcaaccctagccacatgggtgcaaagttgaaccctaacagccac
gaattcagacccagcccgttcgcagctgctttcaatcccaacagtcatgccagtacagct
tcgagccctcgatctgcagcaaacaacgttgatactacgacaaacaataccgtgtctgac
ggtcagcttatccgccgcaagaccaaggccatcgatgttaagaagtgttatattctgtcg
catattcaaaccttgacccctcctcagggtcgaaactgggatgacaatgctggcctgcgt
ccctcctatgacaccttgccgacttggcgacagctccaggacaatgagaagccagaatct
accatgcatctgacttacaaggagtattttgagcgtcagccgtttggcggacctgcgctg
gctactcccaacccgcagcatgtcgttcctcagatcccacaccagcatcaactgcctttc
catctccagcagggcgcacacaacatggctcctaggggatcgcctcatatgcctcccatg
cagatgcacacccctcagcacagtcacgtgccccacccaccatacggtaacgacgaccac
aggatgatgcactccaactcggctcagtcatttgcttcacctcgtcttggtaacgtgcct
gtggcgtataactcacctcaagtaccatacaaccaagccgttttcatgggacccggcacg
cctcaaatgaaccagtaccgcaacttctccaacaatcaccagtacatgacacctcagcag
ggccaaatgggcggtcctatgatgatgccgcagcaatttatgcccggacctcaagggatg
gttcctggcccgcagatgatgtatcctggtggccacccgcaattcatgcctccgtccgga
cctcagccagtgcctggtgttaacggttacccaagccctggtcgtccggcggcaccaatg
atggcgcatcaaggatcgcaacagggacagcccatgtatggaatgagccccaatgtgcaa
tacaaccagccggtctttaacccgggccagcaaggcggtccaatgagaggtggatacggt
agccctggtcctcagcatttcggtacaagccctcagcaaggtcaccaatatggtgggcag
cacaggaatgggggcaactataacaagggttacgcaaaccagggagcacaccagacacct
caggcaaaccatgccgtgcctgccgcgaacccagctcgaccttccgaagcatcggatgag
gccaaatag
>Fp76
atgcccggtccgaagaaggatggaatagccggtggaggctctggaggcaagcagaatgga
aatcgttcttctttccgaaccgattcggctatctccaagaaccgatttggcaatgagcgg
gttcttcagccctgggttcccgatgcgaacgacactttcaatggcagtcttgaaaaggcc
agcggcagtggcacctgggaccagtttgctgagaatgaacgactctttggtttgaagact
aattacgacgagaacttttatactaccgctatcgacaagagccatcctgattacagagag
cggtcagctgccgcagacaggaaggctcgtgaaatcgaacgtagcgcgcctaccactgcc
cacgtggctgaggaacgtatcatggactacgttggtggagaggacgggggtgatgaagag
gacaaatacagtggtgttcgacgccaggacttcccgcctctgtcggctgggcgggagaac
aaatacactccaccagccaagcgtgcacctatggcccagtccactgtcaaaggagctccc
atcgaccctgctatcatttcctcgcagatcaaagcgcctccaaagaagcagaacacgccc
acccctgaagaatcaaaaccacaggcttctgaggcgaccaagaatgggtcagtttctaag
actgaagcaccaaaggtctctgcggaagccaaagccgcggaggcacccgccaacaatgct
aagcccgctgcacagcctggcaacagcaaggcagtcgagacgaagctaaacgatacatcc
aaggccaatcccggttcctcgaacgaagcccctagcgcacccgttgccacttccactgtc
gaacgtgatgtgctgaaggaattcaaggcattcgccaaccgagagcgtcagataacggag
aaggctcggaacaacaaagccaagcaagacaaggaggtcaaattaacggaactcaagaaa
tttgccaactcattcaaactctcaactccggtccccacagatctggtttctatcatcgcc
aaagatcctctaaaacaacagcagattcaagccaaggccatcaagaatgctgaagaggtg
gccaaggccaaggctagtgctgtaacaaaggacaaggttactccgtcaaaggatgcccag
cccaagacttccggccaaggcactccttccgctgctggtacttctgttcctcccagtgac
acacgcgcagctcgtgccccggccggcgcccagcccgcagcgacagctggaaaccagcct
cgccatcccagtgctcgtcagcaatatgctcagcaaccttatcacggacagcaataccga
aacaaccgtatgcctccgccacagcaaacaggcaacctggcctcgcgactccgtaacgtt
gagcaacagaagttctctcagcctccagtacctcaccagcctcatgctcctggtcaggg-
-----tcaggagatgcgtgccccgccaacaggaccagccagcggtgtcgaaactgtttac
aaccgacgcctcagcggcaaccctagccacatgggtgcaaagttgaaccctaacagccac
gaattcagacccagcccgttcgcagctgctttcaatcccaacagtcatgccagtacagct
tcgagccctcgatctgcagcaaacaacgttgatactacgacaaacaataccgtgtctgac
ggtcagcttatccgccgcaagaccaaggccatcgatgttaagaagtgttatattctgtcg
catattcaaaccttgacccctcctcagggtcgaaactgggatgacaatgctggcctgcgt
ccctcctatgacaccttgccgacttggcgacagctccaggacaatgagaagccagaatct
accatgcatctgacttacaaggagtattttgagcgtcagccgtttggcggacctgcgctg
gctactcccaacccgcagcatgtcgttcctcagatcccacaccagcatcaactgcctttc
catctccagcagggcgcacacaacatggctcctaggggatcgcctcatatgcctcccatg
cagatgcacacccctcagcacagtcacgtgccccacccaccatacggtaacgacgaccac
aggatgatgcactccaactcggctcagtcatttgcttcacctcgtcttggtaacgtgcct
gtggcgtataactcacctcaagtaccatacaaccaagccgttttcatgggacccggcacg
cctcaaatgaaccagtaccgcaacttctccaacaatcaccagtacatgacacctcagcag
ggccaaatgggcggtcctatgatgatgccgcagcaatttatgcccggacctcaagggatg
gttcctggcccgcagatgatgtatcctggtggccacccgcaattcatgcctccgtccgga
cctcagccagtgcctggtgttaacggttacccaagccctggtcgtccggcggcaccaatg
atggcgcatcaaggatcgcaacagggacagcccatgtatggaatgagccccaatgtgcaa
tacaaccagccggtctttaacccgggccagcaaggcggtccaatgagaggtggatacggt
agccctggtcctcagcatttcggtacaagccctcagcaaggtcaccaatatggtgggcag
cacaggaatgggggcaactataacaagggttacgcaaaccagggagcacaccagacacct
caggcaaaccatgccgtgcctgccgcgaacccagctcgaccttccgaagcatcggatgag
gccaaatag
>Fp78
atgcccggtccgaagaaggatggaatagccggtggaggctctggaggcaagcagaatgga
aatcgttcttctttccgaaccgattcggctatctccaagaaccgatttggcaatgagcgg
gttcttcagccctgggttcccgatgcgaacgacactttcaatggcagtcttgaaaaggcc
agcggcagtggcacctgggaccagtttgctgagaatgaacgactctttggtttgaagact
aattacgacgagaacttttatactaccgctatcgacaagagccatcctgattacagagag
cggtcagctgccgcagacaggaaggctcgtgaaatcgaacgtagcgcgcctaccactgcc
cacgtggctgaggaacgtatcatggactacgttggtggagaggacgggggtgatgaagag
gacaaatacagtggtgttcgacgccaggacttcccgcctctgtcggctgggcgggagaac
aaatacactccaccagccaagcgtgcacctatggcccagtccactgtcaaaggagctccc
atcgaccctgctatcatttcctcgcagatcaaagcgcctccaaagaagcagaacacgccc
acccctgaagaatcaaaaccacaggcttctgaggcgaccaagaatgggtcagtttctaag
actgaagcaccaaaggtctctgcggaagccaaagccgcggaggcacccgccaacaatgct
aagcccgctgcacagcctggcaacagcaaggcagtcgagacgaagctaaacgatacatcc
aaggccaatcccggttcctcgaacgaagcccctagcgcacccgttgccacttccactgtc
gaacgtgatgtgctgaaggaattcaaggcattcgccaaccgagagcgtcagataacggag
aaggctcggaacaacaaagccaagcaagacaaggaggtcaaattaacggaactcaagaaa
tttgccaactcattcaaactctcaactccggtccccacagatctggtttctatcatcgcc
aaagatcctctaaaacaacagcagattcaagccaaggccatcaagaatgctgaagaggtg
gccaaggccaaggctagtgctgtaacaaaggacaaggttactccgtcaaaggatgcccag
cccaagacttccggccaaggcactccttccgctgctggtacttctgttcctcccagtgac
acacgcgcagctcgtgccccggccggcgcccagcccgcagcgacagctggaaaccagcct
cgccatcccagtgctcgtcagcaatatgctcagcaaccttatcacggacagcaataccga
aacaaccgtatgcctccgccacagcaaacaggcaacctggcctcgcgactccgtaacgtt
gagcaacagaagttctctcagcctccagtacctcaccagcctcatgctcctggtcaggg-
-----tcaggagatgcgtgccccgccaacaggaccagccagcggtgtcgaaactgtttac
aaccgacgcctcagcggcaaccctagccacatgggtgcaaagttgaaccctaacagccac
gaattcagacccagcccgttcgcagctgctttcaatcccaacagtcatgccagtacagct
tcgagccctcgatctgcagcaaacaacgttgatactacgacaaacaataccgtgtctgac
ggtcagcttatccgccgcaagaccaaggccatcgatgttaagaagtgttatattctgtcg
catattcaaaccttgacccctcctcagggtcgaaactgggatgacaatgctggcctgcgt
ccctcctatgacaccttgccgacttggcgacagctccaggacaatgagaagccagaatct
accatgcatctgacttacaaggagtattttgagcgtcagccgtttggcggacctgcgctg
gctactcccaacccgcagcatgtcgttcctcagatcccacaccagcatcaactgcctttc
catctccagcagggcgcacacaacatggctcctaggggatcgcctcatatgcctcccatg
cagatgcacacccctcagcacagtcacgtgccccacccaccatacggtaacgacgaccac
aggatgatgcactccaactcggctcagtcatttgcttcacctcgtcttggtaacgtgcct
gtggcgtataactcacctcaagtaccatacaaccaagccgttttcatgggacccggcacg
cctcaaatgaaccagtaccgcaacttctccaacaatcaccagtacatgacacctcagcag
ggccaaatgggcggtcctatgatgatgccgcagcaatttatgcccggacctcaagggatg
gttcctggcccgcagatgatgtatcctggtggccacccgcaattcatgcctccgtccgga
cctcagccagtgcctggtgttaacggttacccaagccctggtcgtccggcggcaccaatg
atggcgcatcaaggatcgcaacagggacagcccatgtatggaatgagccccaatgtgcaa
tacaaccagccggtctttaacccgggccagcaaggcggtccaatgagaggtggatacggt
agccctggtcctcagcatttcggtacaagccctcagcaaggtcaccaatatggtgggcag
cacaggaatgggggcaactataacaagggttacgcaaaccagggagcacaccagacacct
caggcaaaccatgccgtgcctgccgcgaacccagctcgaccttccgaagcatcggatgag
gccaaatag
>Fp81
atgcccggtccgaagaaggatggaatagccggtggaggctctggaggcaagcagaatgga
aatcgttcttctttccgaaccgattcggctatctccaagaaccgatttggcaatgagcgg
gttcttcagccctgggttcccgatgcgaacgacactttcaatggcagtcttgaaaaggcc
agcggcagtggcacctgggaccagtttgctgagaatgaacgactctttggtttgaagact
aattacgacgagaacttttatactaccgctatcgacaagagccatcctgattacagagag
cggtcagctgccgcagacaggaaggctcgtgaaatcgaacgtagcgcgcctaccactgcc
cacgtggctgaggaacgtatcatggactacgttggtggagaggacgggggtgatgaagag
gacaaatacagtggtgttcgacgccaggacttcccgcctctgtcggctgggcgggagaac
aaatacactccaccagccaagcgtgcacctatggcccagtccactgtcaaaggagctccc
atcgaccctgctatcatttcctcgcagatcaaagcgcctccaaagaagcagaacacgccc
acccctgaagaatcaaaaccacaggcttctgaggcgaccaagaatgggtcagtttctaag
actgaagcaccaaaggtctctgcggaagccaaagccgcggaggcacccgccaacaatgct
aagcccgctgcacagcctggcaacagcaaggcagtcgagacgaagctaaacgatacatcc
aaggccaatcccggttcctcgaacgaagcccctagcgcacccgttgccacttccactgtc
gaacgtgatgtgctgaaggaattcaaggcattcgccaaccgagagcgtcagataacggag
aaggctcggaacaacaaagccaagcaagacaaggaggtcaaattaacggaactcaagaaa
tttgccaactcattcaaactctcaactccggtccccacagatctggtttctatcatcgcc
aaagatcctctaaaacaacagcagattcaagccaaggccatcaagaatgctgaagaggtg
gccaaggccaaggctagtgctgtaacaaaggacaaggttactccgtcaaaggatgcccag
cccaagacttccggccaaggcactccttccgctgctggtacttctgttcctcccagtgac
acacgcgcagctcgtgccccggccggcgcccagcccgcagcgacagctggaaaccagcct
cgccatcccagtgctcgtcagcaatatgctcagcaaccttatcacggacagcaataccga
aacaaccgtatgcctccgccacagcaaacaggcaacctggcctcgcgactccgtaacgtt
gagcaacagaagttctctcagcctccagtacctcaccagcctcatgctcctggtcaggg-
-----tcaggagatgcgtgccccgccaacaggaccagccagcggtgtcgaaactgtttac
aaccgacgcctcagcggcaaccctagccacatgggtgcaaagttgaaccctaacagccac
gaattcagacccagcccgttcgcagctgctttcaatcccaacagtcatgccagtacagct
tcgagccctcgatctgcagcaaacaacgttgatactacgacaaacaataccgtgtctgac
ggtcagcttatccgccgcaagaccaaggccatcgatgttaagaagtgttatattctgtcg
catattcaaaccttgacccctcctcagggtcgaaactgggatgacaatgctggcctgcgt
ccctcctatgacaccttgccgacttggcgacagctccaggacaatgagaagccagaatct
accatgcatctgacttacaaggagtattttgagcgtcagccgtttggcggacctgcgctg
gctactcccaacccgcagcatgtcgttcctcagatcccacaccagcatcaactgcctttc
catctccagcagggcgcacacaacatggctcctaggggatcgcctcatatgcctcccatg
cagatgcacacccctcagcacagtcacgtgccccacccaccatacggtaacgacgaccac
aggatgatgcactccaactcggctcagtcatttgcttcacctcgtcttggtaacgtgcct
gtggcgtataactcacctcaagtaccatacaaccaagccgttttcatgggacccggcacg
cctcaaatgaaccagtaccgcaacttctccaacaatcaccagtacatgacacctcagcag
ggccaaatgggcggtcctatgatgatgccgcagcaatttatgcccggacctcaagggatg
gttcctggcccgcagatgatgtatcctggtggccacccgcaattcatgcctccgtccgga
cctcagccagtgcctggtgttaacggttacccaagccctggtcgtccggcggcaccaatg
atggcgcatcaaggatcgcaacagggacagcccatgtatggaatgagccccaatgtgcaa
tacaaccagccggtctttaacccgggccagcaaggcggtccaatgagaggtggatacggt
agccctggtcctcagcatttcggtacaagccctcagcaaggtcaccaatatggtgggcag
cacaggaatgggggcaactataacaagggttacgcaaaccagggagcacaccagacacct
caggcaaaccatgccgtgcctgccgcgaacccagctcgaccttccgaagcatcggatgag
gccaaatag
>Fp84
atgcccggtccgaagaaggatggaatagccggtggaggctctggaggcaagcagaatgga
aatcgttcttctttccgaaccgattcggctatctccaagaaccgatttggcaatgagcgg
gttcttcagccctgggttcccgatgcgaacgacactttcaatggcagtcttgaaaaggcc
agcggcagtggcacctgggaccagtttgctgagaatgaacgactctttggtttgaagact
aattacgacgagaacttttatactaccgctatcgacaagagccatcctgattacagagag
cggtcagctgccgcagacaggaaggctcgtgaaatcgaacgtagcgcgcctaccactgcc
cacgtggctgaggaacgtatcatggactacgttggtggagaggacgggggtgatgaagag
gacaaatacagtggtgttcgacgccaggacttcccgcctctgtcggctgggcgggagaac
aaatacactccaccagccaagcgtgcacctatggcccagtccactgtcaaaggagctccc
atcgaccctgctatcatttcctcgcagatcaaagcgcctccaaagaagcagaacacgccc
acccctgaagaatcaaaaccacaggcttctgaggcgaccaagaatgggtcagtttctaag
actgaagcaccaaaggtctctgcggaagccaaagccgcggaggcacccgccaacaatgct
aagcccgctgcacagcctggcaacagcaaggcagtcgagacgaagctaaacgatacatcc
aaggccaatcccggttcctcgaacgaagcccctagcgcacccgttgccacttccactgtc
gaacgtgatgtgctgaaggaattcaaggcattcgccaaccgagagcgtcagataacggag
aaggctcggaacaacaaagccaagcaagacaaggaggtcaaattaacggaactcaagaaa
tttgccaactcattcaaactctcaactccggtccccacagatctggtttctatcatcgcc
aaagatcctctaaaacaacagcagattcaagccaaggccatcaagaatgctgaagaggtg
gccaaggccaaggctagtgctgtaacaaaggacaaggttactccgtcaaaggatgcccag
cccaagacttccggccaaggcactccttccgctgctggtacttctgttcctcccagtgac
acacgcgcagctcgtgccccggccggcgcccagcccgcagcgacagctggaaaccagcct
cgccatcccagtgctcgtcagcaatatgctcagcaaccttatcacggacagcaataccga
aacaaccgtatgcctccgccacagcaaacaggcaacctggcctcgcgactccgtaacgtt
gagcaacagaagttctctcagcctccagtacctcaccagcctcatgctcctggtcaggg-
-----tcaggagatgcgtgccccgccaacaggaccagccagcggtgtcgaaactgtttac
aaccgacgcctcagcggcaaccctagccacatgggtgcaaagttgaaccctaacagccac
gaattcagacccagcccgttcgcagctgctttcaatcccaacagtcatgccagtacagct
tcgagccctcgatctgcagcaaacaacgttgatactacgacaaacaataccgtgtctgac
ggtcagcttatccgccgcaagaccaaggccatcgatgttaagaagtgttatattctgtcg
catattcaaaccttgacccctcctcagggtcgaaactgggatgacaatgctggcctgcgt
ccctcctatgacaccttgccgacttggcgacagctccaggacaatgagaagccagaatct
accatgcatctgacttacaaggagtattttgagcgtcagccgtttggcggacctgcgctg
gctactcccaacccgcagcatgtcgttcctcagatcccacaccagcatcaactgcctttc
catctccagcagggcgcacacaacatggctcctaggggatcgcctcatatgcctcccatg
cagatgcacacccctcagcacagtcacgtgccccacccaccatacggtaacgacgaccac
aggatgatgcactccaactcggctcagtcatttgcttcacctcgtcttggtaacgtgcct
gtggcgtataactcacctcaagtaccatacaaccaagccgttttcatgggacccggcacg
cctcaaatgaaccagtaccgcaacttctccaacaatcaccagtacatgacacctcagcag
ggccaaatgggcggtcctatgatgatgccgcagcaatttatgcccggacctcaagggatg
gttcctggcccgcagatgatgtatcctggtggccacccgcaattcatgcctccgtccgga
cctcagccagtgcctggtgttaacggttacccaagccctggtcgtccggcggcaccaatg
atggcgcatcaaggatcgcaacagggacagcccatgtatggaatgagccccaatgtgcaa
tacaaccagccggtctttaacccgggccagcaaggcggtccaatgagaggtggatacggt
agccctggtcctcagcatttcggtacaagccctcagcaaggtcaccaatatggtgggcag
cacaggaatgggggcaactataacaagggttacgcaaaccagggagcacaccagacacct
caggcaaaccatgccgtgcctgccgcgaacccagctcgaccttccgaagcatcggatgag
gccaaatag
>Fp86
atgcccggtccgaagaaggatggaatagccggtggaggctctggaggcaagcagaatgga
aatcgttcttctttccgaaccgattcggctatctccaagaaccgatttggcaatgagcgg
gttcttcagccctgggttcccgatgcgaacgacactttcaatggcagtcttgaaaaggcc
agcggcagtggcacctgggaccagtttgctgagaatgaacgactctttggtttgaagact
aattacgacgagaacttttatactaccgctatcgacaagagccatcctgattacagagag
cggtcagctgccgcagacaggaaggctcgtgaaatcgaacgtagcgcgcctaccactgcc
cacgtggctgaggaacgtatcatggactacgttggtggagaggacgggggtgatgaagag
gacaaatacagtggtgttcgacgccaggacttcccgcctctgtcggctgggcgggagaac
aaatacactccaccagccaagcgtgcacctatggcccagtccactgtcaaaggagctccc
atcgaccctgctatcatttcctcgcagatcaaagcgcctccaaagaagcagaacacgccc
acccctgaagaatcaaaaccacaggcttctgaggcgaccaagaatgggtcagtttctaag
actgaagcaccaaaggtctctgcggaagccaaagccgcggaggcacccgccaacaatgct
aagcccgctgcacagcctggcaacagcaaggcagtcgagacgaagctaaacgatacatcc
aaggccaatcccggttcctcgaacgaagcccctagcgcacccgttgccacttccactgtc
gaacgtgatgtgctgaaggaattcaaggcattcgccaaccgagagcgtcagataacggag
aaggctcggaacaacaaagccaagcaagacaaggaggtcaaattaacggaactcaagaaa
tttgccaactcattcaaactctcaactccggtccccacagatctggtttctatcatcgcc
aaagatcctctaaaacaacagcagattcaagccaaggccatcaagaatgctgaagaggtg
gccaaggccaaggctagtgctgtaacaaaggacaaggttactccgtcaaaggatgcccag
cccaagacttccggccaaggcactccttccgctgctggtacttctgttcctcccagtgac
acacgcgcagctcgtgccccggccggcgcccagcccgcagcgacagctggaaaccagcct
cgccatcccagtgctcgtcagcaatatgctcagcaaccttatcacggacagcaataccga
aacaaccgtatgcctccgccacagcaaacaggcaacctggcctcgcgactccgtaacgtt
gagcaacagaagttctctcagcctccagtacctcaccagcctcatgctcctggtcaggg-
-----tcaggagatgcgtgccccgccaacaggaccagccagcggtgtcgaaactgtttac
aaccgacgcctcagcggcaaccctagccacatgggtgcaaagttgaaccctaacagccac
gaattcagacccagcccgttcgcagctgctttcaatcccaacagtcatgccagtacagct
tcgagccctcgatctgcagcaaacaacgttgatactacgacaaacaataccgtgtctgac
ggtcagcttatccgccgcaagaccaaggccatcgatgttaagaagtgttatattctgtcg
catattcaaaccttgacccctcctcagggtcgaaactgggatgacaatgctggcctgcgt
ccctcctatgacaccttgccgacttggcgacagctccaggacaatgagaagccagaatct
accatgcatctgacttacaaggagtattttgagcgtcagccgtttggcggacctgcgctg
gctactcccaacccgcagcatgtcgttcctcagatcccacaccagcatcaactgcctttc
catctccagcagggcgcacacaacatggctcctaggggatcgcctcatatgcctcccatg
cagatgcacacccctcagcacagtcacgtgccccacccaccatacggtaacgacgaccac
aggatgatgcactccaactcggctcagtcatttgcttcacctcgtcttggtaacgtgcct
gtggcgtataactcacctcaagtaccatacaaccaagccgttttcatgggacccggcacg
cctcaaatgaaccagtaccgcaacttctccaacaatcaccagtacatgacacctcagcag
ggccaaatgggcggtcctatgatgatgccgcagcaatttatgcccggacctcaagggatg
gttcctggcccgcagatgatgtatcctggtggccacccgcaattcatgcctccgtccgga
cctcagccagtgcctggtgttaacggttacccaagccctggtcgtccggcggcaccaatg
atggcgcatcaaggatcgcaacagggacagcccatgtatggaatgagccccaatgtgcaa
tacaaccagccggtctttaacccgggccagcaaggcggtccaatgagaggtggatacggt
agccctggtcctcagcatttcggtacaagccctcagcaaggtcaccaatatggtgggcag
cacaggaatgggggcaactataacaagggttacgcaaaccagggagcacaccagacacct
caggcaaaccatgccgtgcctgccgcgaacccagctcgaccttccgaagcatcggatgag
gccaaatag
>Fvenenatum.busco
atgcccggtccgaagaaggatggaatagccggtggaggctctggaggcaagcagaatgga
aaccgttcttctttccgaaccgattcggctatctccaagaaccgatttggcaatgagcgg
gttcttcagccctgggttcccgatgcgaacgacactttcaatggtagtcttgaaaaggcc
agcggcagtggcacctgggaccagtttgctgagaatgaacgactctttggtttaaagact
aattacgacgagaacttctataccaccgctatcgacaagagccatcctgattacagagag
cggtctgctgccgcagagaagaaggctcgcgaaatcgaacgtagcgcgcctactactgcc
cacgtggctgaggaacgtatcatggattacgttggtggagaggacggaggtgatgaagag
gacaaatacagtggtgttcgacgccaggacttcccacctctgtcagctgggcgggagaac
aaatacactccaccagccaagcgtgcacctatggctcagtccactgtcaaaggagctccc
attgatcctgctatcatctcctcgcagatcaaagcgcctccaaagaagcagaacacgccc
acccctgaagaatcaaaaccacaggcttctgaggcgatcaagaacgggtcagtttccaaa
accgaagcgccaaaagcctctgcagaagccaaagctgtagaagcatccgccaacaatgct
aagcccgctgtacagcctgccaacggtaaggcagctgagacgaagctaaatgatgcatcc
aaggccaatcccagttcctcgaacgaagcccctaccgcacccgttgccacttccactgtc
gaacgtgatgtgctgaaggaattcaaggcattcgccaaccgagagcgtcagataacagag
aaggctcggaacaacaaagccaagcaagacaaggaggtcaaattaacggaactcaagaag
tttgccaactcattcaaactctcaactccagtccccacagatttggtttctatcatcgcc
aaagaccctcttaagcaacagcagattcaggccaaggctatcaagaatgctgaagaggtg
gccaaggccaaggctagtgctgtaacaaaggataaggttactccgtcaaaggatacccag
gccaaaacttccggccaaggcacgcctgccgctgctggcacatctgttcctcccagtgac
acacgcgcagctcgtgccccggctggcgctcagcccgcaacaacagctggaaaccagcct
cgccatcccagtgctcgccagcaatacgctcagcaaccttatcacggacagcaataccga
aacaaccgtatgcctccaccacagcaaacaggcaacttggcctcgcgactccgtaacgtt
gagcaacagaagttctctcagactccagtacctcaccagcctaatgctcctggtcagggt
caggttcaggagatgcgtgccccaccaacaggaccagccagcggcgtcgaaactgtttac
aatcgacgcctcagcggcaaccctagccacatgggtgcaaagttgaaccccaacagccac
gaattcagacccagcccgttcgcagctgctttcaaccccaacagccatgccagtacagct
tcgagtcctcgatctgcggcaaacaacgttgatgttacgacaaacaataccgtgtctgac
agtcagcttatccgccgcaagaccaaggccattgatgttaagaagtgttatatcctgtcc
catattcaaaccttgactcctcctcatggtcgaaactgggatgacaatgctggcctgcgt
ccttcttatgacactttgccgacttggcgacagctccaggacaatgagaagccagaatcc
accatgcatctgacttacaaggagtatttcgagcgccagccatttggcgggcctgcgctg
gcaacccccaacccgcaacatgtcgttcctcagatcccacaccagcatcaactgcctttc
catctccagcagggcgcacacaacatggctccgaggggatcgcctcatatgcctcctatg
cagatgcacacccctcagcacagtcacgtgccccatccaccatacggtaacgacgaccac
aggatgatgcactccaactcagctcagtcatttgcttcacctcgtcttggtaacgtgcct
gtggcgtataactcacctcaggtaccatacaaccaagctgttttcatggggcctggcacc
cctcaaatgaaccagtaccgcaacttctccaacaaccaccagtacatgacacctcagcag
ggccaaatgggcggtcctatgatgatgccgcagcaattcatgcccgggcctcaagggatg
gttcctggcccgcagatgatgtatcctggtggccacccgcaattcatgcctccatctgga
cctcagccagtgcctggtgttaacggttacccaagccctggtcgtccggcggcaccaatg
atggcgcatcaaggttcgcaacagggacagcccatgtatggaatgagccccaatgtgcaa
tacaaccagccggtctttaaccctggtcagcaaggcggtccaatgagaggtggatacggt
agccctggtcctcagcatttcggtacaagccctcaacaaggtcaccaatatggtgggcag
cacaggagtgggagcaactataacaagggttacgcaaaccagggagcacaccagacacct
caggcaaaccatgcggtgcctgctgcgaacccagctcgaccttccgaagcatcggatgag
gccaaatag
