# Supplementary material for: Apicidin biosynthesis is linked to accessory chromosomes in Fusarium poae isolates
Source: BMC Genomics. 2021 Aug 4;22:591. doi: 10.1186/s12864-021-07617-y (PMC8340494; doi:10.1186/s12864-021-07617-y)
Supplement: Supplementary file 17 — Additional file 17. Compressed folder containing alignments for each of the 4141 orthologs used in BUSCO analysis. [file 12864_2021_7617_MOESM17_ESM.zip › Fven2_nt_MAFFT/51050at5125_nt.mafft.fasta]

>Fp105
atgtttttcttgtcgaacaatcaaatcttatacttgcttgtcctagcagcggtactgact
tcagttctcgccaatgttgaaaagaccatctttacagcacccgcactattgcccattcct
caacagaaaccctcgttggccgatctcagactgccagtcctcacaccagatacctctgag
atcaggacaaatttgagccgagtgttcccctccaaagcaaaagattatgcctctggtgct
gcggcatgggtgcttctggataacctaaaccctgagcagcggtatgagtttcgagtctgc
tgggctgcgattcaacctacaggctttattctggacgttttcgagcttgataccgtatgg
gagaccccagagcttattcagtcactggcaggctatgccttctcacaacaagacaaaggg
ggtgaactacacgaagagttccttcagcccggagagaaggaccgcaaagcctcgcttctt
ctactgcaaattaaagcttctgcggactacttcactgatgatgaagctctcatgaaggat
cccccagctgtgctcgtggatcttatcctcgacccctatctattcaacgtcgtccctcgc
tcattggtcccaaccgccggctatattgttgtcctcgctgtagtgtcttggtttgtggcc
agatccatagcttcgaggttacaagcgattgccgtgacggcggatagcgcagacaagaaa
aataattga
>Fp108
atgtttttcttgtcgaacaatcaaatcttatacttgcttgtcctagcagcggtactgact
tcagttctcgccaatgttgaaaagaccatctttacagcacccgcactattgcccattcct
caacagaaaccctcgttggccgatctcagactgccagtcctcacaccagatacctctgag
atcaggacaaatttgagccgagtgttcccctccaaagcaaaagattatgcctctggtgct
gcggcatgggtgcttctggataacctaaaccctgagcagcggtatgagtttcgagtctgc
tgggctgcgattcaacctacaggctttattctggacgttttcgagcttgataccgtatgg
gagaccccagagcttattcagtcactggcaggctatgccttctcacaacaagacaaaggg
ggtgaactacacgaagagttccttcagcccggagagaaggaccgcaaagcctcgcttctt
ctactgcaaattaaagcttctgcggactacttcactgatgatgaagctctcatgaaggat
cccccagctgtgctcgtggatcttatcctcgacccctatctattcaacgtcgtccctcgc
tcattggtcccaaccgccggctatattgttgtcctcgctgtagtgtcttggtttgtggcc
agatccatagcttcgaggttacaagcgattgccgtgacggcggatagcgcagacaagaaa
aataattga
>Fp118
atgtttttcttgtcgaacaatcaaatcttatacttgcttgtcctagcagcggtactgact
tcagttctcgccaatgttgaaaagaccatctttacagcacccgcactattgcccattcct
caacagaaaccctcgttggccgatctcagactgccagtcctcacaccagatacctctgag
atcaggacaaatttgagccgagtgttcccctccaaagcaaaagattatgcctctggtgct
gcggcatgggtgcttctggataacctaaaccctgagcagcggtatgagtttcgagtctgc
tgggctgcgattcaacctacaggctttattctggacgttttcgagcttgataccgtatgg
gagaccccagagcttattcagtcactggcaggctatgccttctcacaacaagacaaaggg
ggtgaactacacgaagagttccttcagcccggagagaaggaccgcaaagcctcgcttctt
ctactgcaaattaaagcttctgcggactacttcactgatgatgaagctctcatgaaggat
cccccagctgtgctcgtggatcttatcctcgacccctatctattcaacgtcgtccctcgc
tcattggtcccaaccgccggctatattgttgtcctcgctgtagtgtcttggtttgtggcc
agatccatagcttcgaggttacaagcgattgccgtgacggcggatagcgcagacaagaaa
aataattga
>Fp122
atgtttttcttgtcgaacaatcaaatcttatacttgcttgtcctagcagcggtactgact
tcagttctcgccaatgttgaaaagaccatctttacagcacccgcactattgcccattcct
caacagaaaccctcgttggccgatctcagactgccagtcctcacaccagatacctctgag
atcaggacaaatttgagccgagtgttcccctccaaagcaaaagattatgcctctggtgct
gcggcatgggtgcttctggataacctaaaccctgagcagcggtatgagtttcgagtctgc
tgggctgcgattcaacctacaggctttattctggacgttttcgagcttgataccgtatgg
gagaccccagagcttattcagtcactggcaggctatgccttctcacaacaagacaaaggg
ggtgaactacacgaagagttccttcagcccggagagaaggaccgcaaagcctcgcttctt
ctactgcaaattaaagcttctgcggactacttcactgatgatgaagctctcatgaaggat
cccccagctgtgctcgtggatcttatcctcgacccctatctattcaacgtcgtccctcgc
tcattggtcccaaccgccggctatattgttgtcctcgctgtagtgtcttggtttgtggcc
agatccatagcttcgaggttacaagcgattgccgtgacggcggatagcgcagacaagaaa
aataattga
>Fp125
atgtttttcttgtcgaacaatcaaatcttatacttgcttgtcctagcagcggtactgact
tcagttctcgccaatgttgaaaagaccatctttacagcacccgcactattgcccattcct
caacagaaaccctcgttggccgatctcagactgccagtcctcacaccagatacctctgag
atcaggacaaatttgagccgagtgttcccctccaaagcaaaagattatgcctctggtgct
gcggcatgggtgcttctggataacctaaaccctgagcagcggtatgagtttcgagtctgc
tgggctgcgattcaacctacaggctttattctggacgttttcgagcttgataccgtatgg
gagaccccagagcttattcagtcactggcaggctatgccttctcacaacaagacaaaggg
ggtgaactacacgaagagttccttcagcccggagagaaggaccgcaaagcctcgcttctt
ctactgcaaattaaagcttctgcggactacttcactgatgatgaagctctcatgaaggat
cccccagctgtgctcgtggatcttatcctcgacccctatctattcaacgtcgtccctcgc
tcattggtcccaaccgccggctatattgttgtcctcgctgtagtgtcttggtttgtggcc
agatccatagcttcgaggttacaagcgattgccgtgacggcggatagcgcagacaagaaa
aataattga
>Fp13r
atgtttttcttgtcgaacaatcaaatcttatacttgcttgtcctagcagcggtactgact
tcagttctcgccaatgttgaaaagaccatctttacagcacccgcactattgcccattcct
caacagaaaccctcgttggccgatctcagactgccagtcctcacaccagatacctctgag
atcaggacaaatttgagccgagtgttcccctccaaagcaaaagattatgcctctggtgct
gcggcatgggtgcttctggataacctaaaccctgagcagcggtatgagtttcgagtctgc
tgggctgcgattcaacctacaggctttattctggacgttttcgagcttgataccgtatgg
gagaccccagagcttattcagtcactggcaggctatgccttctcacaacaagacaaaggg
ggtgaactacacgaagagttccttcagcccggagagaaggaccgcaaagcctcgcttctt
ctactgcaaattaaagcttctgcggactacttcactgatgatgaagctctcatgaaggat
cccccagctgtgctcgtggatcttatcctcgacccctatctattcaacgtcgtccctcgc
tcattggtcccaaccgccggctatattgttgtcctcgctgtagtgtcttggtttgtggcc
agatccatagcttcgaggttacaagcgattgccgtgacggcggatagcgcagacaagaaa
aataattga
>Fp144
atgtttttcttgtcgaacaatcaaatcttatacttgcttgtcctagcagcggtactgact
tcagttctcgccaatgttgaaaagaccatctttacagcacccgcactattgcccattcct
caacagaaaccctcgttggccgatctcagactgccagtcctcacaccagatacctctgag
atcaggacaaatttgagccgagtgttcccctccaaagcaaaagattatgcctctggtgct
gcggcatgggtgcttctggataacctaaaccctgagcagcggtatgagtttcgagtctgc
tgggctgcgattcaacctacaggctttattctggacgttttcgagcttgataccgtatgg
gagaccccagagcttattcagtcactggcaggctatgccttctcacaacaagacaaaggg
ggtgaactacacgaagagttccttcagcccggagagaaggaccgcaaagcctcgcttctt
ctactgcaaattaaagcttctgcggactacttcactgatgatgaagctctcatgaaggat
cccccagctgtgctcgtggatcttatcctcgacccctatctattcaacgtcgtccctcgc
tcattggtcccaaccgccggctatattgttgtcctcgctgtagtgtcttggtttgtggcc
agatccatagcttcgaggttacaagcgattgccgtgacggcggatagcgcagacaagaaa
aataattga
>Fp146
atgtttttcttgtcgaacaatcaaatcttatacttgcttgtcctagcagcggtactgact
tcagttctcgccaatgttgaaaagaccatctttacagcacccgcactattgcccattcct
caacagaaaccctcgttggccgatctcagactgccagtcctcacaccagatacctctgag
atcaggacaaatttgagccgagtgttcccctccaaagcaaaagattatgcctctggtgct
gcggcatgggtgcttctggataacctaaaccctgagcagcggtatgagtttcgagtctgc
tgggctgcgattcaacctacaggctttattctggacgttttcgagcttgataccgtatgg
gagaccccagagcttattcagtcactggcaggctatgccttctcacaacaagacaaaggg
ggtgaactacacgaagagttccttcagcccggagagaaggaccgcaaagcctcgcttctt
ctactgcaaattaaagcttctgcggactacttcactgatgatgaagctctcatgaaggat
cccccagctgtgctcgtggatcttatcctcgacccctatctattcaacgtcgtccctcgc
tcattggtcccaaccgccggctatattgttgtcctcgctgtagtgtcttggtttgtggcc
agatccatagcttcgaggttacaagcgattgccgtgacggcggatagcgcagacaagaaa
aataattga
>Fp155
atgtttttcttgtcgaacaatcaaatcttatacttgcttgtcctagcagcggtactgact
tcagttctcgccaatgttgaaaagaccatctttacagcacccgcactattgcccattcct
caacagaaaccctcgttggccgatctcagactgccagtcctcacaccagatacctctgag
atcaggacaaatttgagccgagtgttcccctccaaagcaaaagattatgcctctggtgct
gcggcatgggtgcttctggataacctaaaccctgagcagcggtatgagtttcgagtctgc
tgggctgcgattcaacctacaggctttattctggacgttttcgagcttgataccgtatgg
gagaccccagagcttattcagtcactggcaggctatgccttctcacaacaagacaaaggg
ggtgaactacacgaagagttccttcagcccggagagaaggaccgcaaagcctcgcttctt
ctactgcaaattaaagcttctgcggactacttcactgatgatgaagctctcatgaaggat
cccccagctgtgctcgtggatcttatcctcgacccctatctattcaacgtcgtccctcgc
tcattggtcccaaccgccggctatattgttgtcctcgctgtagtgtcttggtttgtggcc
agatccatagcttcgaggttacaagcgattgccgtgacggcggatagcgcagacaagaaa
aataattga
>Fp157
atgtttttcttgtcgaacaatcaaatcttatacttgcttgtcctagcagcggtactgact
tcagttctcgccaatgttgaaaagaccatctttacagcacccgcactattgcccattcct
caacagaaaccctcgttggccgatctcagactgccagtcctcacaccagatacctctgag
atcaggacaaatttgagccgagtgttcccctccaaagcaaaagattatgcctctggtgct
gcggcatgggtgcttctggataacctaaaccctgagcagcggtatgagtttcgagtctgc
tgggctgcgattcaacctacaggctttattctggacgttttcgagcttgataccgtatgg
gagaccccagagcttattcagtcactggcaggctatgccttctcacaacaagacaaaggg
ggtgaactacacgaagagttccttcagcccggagagaaggaccgcaaagcctcgcttctt
ctactgcaaattaaagcttctgcggactacttcactgatgatgaagctctcatgaaggat
cccccagctgtgctcgtggatcttatcctcgacccctatctattcaacgtcgtccctcgc
tcattggtcccaaccgccggctatattgttgtcctcgctgtagtgtcttggtttgtggcc
agatccatagcttcgaggttacaagcgattgccgtgacggcggatagcgcagacaagaaa
aataattga
>Fp16r
atgtttttcttgtcgaacaatcaaatcttatacttgcttgtcctagcagcggtactgact
tcagttctcgccaatgttgaaaagaccatctttacagcacccgcactattgcccattcct
caacagaaaccctcgttggccgatctcagactgccagtcctcacaccagatacctctgag
atcaggacaaatttgagccgagtgttcccctccaaagcaaaagattatgcctctggtgct
gcggcatgggtgcttctggataacctaaaccctgagcagcggtatgagtttcgagtctgc
tgggctgcgattcaacctacaggctttattctggacgttttcgagcttgataccgtatgg
gagaccccagagcttattcagtcactggcaggctatgccttctcacaacaagacaaaggg
ggtgaactacacgaagagttccttcagcccggagagaaggaccgcaaagcctcgcttctt
ctactgcaaattaaagcttctgcggactacttcactgatgatgaagctctcatgaaggat
cccccagctgtgctcgtggatcttatcctcgacccctatctattcaacgtcgtccctcgc
tcattggtcccaaccgccggctatattgttgtcctcgctgtagtgtcttggtttgtggcc
agatccatagcttcgaggttacaagcgattgccgtgacggcggatagcgcagacaagaaa
aataattga
>Fp1r
atgtttttcttgtcgaacaatcaaatcttatacttgcttgtcctagcagcggtactgact
tcagttctcgccaatgttgaaaagaccatctttacagcacccgcactattgcccattcct
caacagaaaccctcgttggccgatctcagactgccagtcctcacaccagatacctctgag
atcaggacaaatttgagccgagtgttcccctccaaagcaaaagattatgcctctggtgct
gcggcatgggtgcttctggataacctaaaccctgagcagcggtatgagtttcgagtctgc
tgggctgcgattcaacctacaggctttattctggacgttttcgagcttgataccgtatgg
gagaccccagagcttattcagtcactggcaggctatgccttctcacaacaagacaaaggg
ggtgaactacacgaagagttccttcagcccggagagaaggaccgcaaagcctcgcttctt
ctactgcaaattaaagcttctgcggactacttcactgatgatgaagctctcatgaaggat
cccccagctgtgctcgtggatcttatcctcgacccctatctattcaacgtcgtccctcgc
tcattggtcccaaccgccggctatattgttgtcctcgctgtagtgtcttggtttgtggcc
agatccatagcttcgaggttacaagcgattgccgtgacggcggatagcgcagacaagaaa
aataattga
>Fp21r
atgtttttcttgtcgaacaatcaaatcttatacttgcttgtcctagcagcggtactgact
tcagttctcgccaatgttgaaaagaccatctttacagcacccgcactattgcccattcct
caacagaaaccctcgttggccgatctcagactgccagtcctcacaccagatacctctgag
atcaggacaaatttgagccgagtgttcccctccaaagcaaaagattatgcctctggtgct
gcggcatgggtgcttctggataacctaaaccctgagcagcggtatgagtttcgagtctgc
tgggctgcgattcaacctacaggctttattctggacgttttcgagcttgataccgtatgg
gagaccccagagcttattcagtcactggcaggctatgccttctcacaacaagacaaaggg
ggtgaactacacgaagagttccttcagcccggagagaaggaccgcaaagcctcgcttctt
ctactgcaaattaaagcttctgcggactacttcactgatgatgaagctctcatgaaggat
cccccagctgtgctcgtggatcttatcctcgacccctatctattcaacgtcgtccctcgc
tcattggtcccaaccgccggctatattgttgtcctcgctgtagtgtcttggtttgtggcc
agatccatagcttcgaggttacaagcgattgccgtgacggcggatagcgcagacaagaaa
aataattga
>Fp24r
atgtttttcttgtcgaacaatcaaatcttatacttgcttgtcctagcagcggtactgact
tcagttctcgccaatgttgaaaagaccatctttacagcacccgcactattgcccattcct
caacagaaaccctcgttggccgatctcagactgccagtcctcacaccagatacctctgag
atcaggacaaatttgagccgagtgttcccctccaaagcaaaagattatgcctctggtgct
gcggcatgggtgcttctggataacctaaaccctgagcagcggtatgagtttcgagtctgc
tgggctgcgattcaacctacaggctttattctggacgttttcgagcttgataccgtatgg
gagaccccagagcttattcagtcactggcaggctatgccttctcacaacaagacaaaggg
ggtgaactacacgaagagttccttcagcccggagagaaggaccgcaaagcctcgcttctt
ctactgcaaattaaagcttctgcggactacttcactgatgatgaagctctcatgaaggat
cccccagctgtgctcgtggatcttatcctcgacccctatctattcaacgtcgtccctcgc
tcattggtcccaaccgccggctatattgttgtcctcgctgtagtgtcttggtttgtggcc
agatccatagcttcgaggttacaagcgattgccgtgacggcggatagcgcagacaagaaa
aataattga
>Fp2516
atgtttttcttgtcgaacaatcaaatcttatacttgcttgtcctagcagcggtactgact
tcagttctcgccaatgttgaaaagaccatctttacagcacccgcactattgcccattcct
caacagaaaccctcgttggccgatctcagactgccagtcctcacaccagatacctctgag
atcaggacaaatttgagccgagtgttcccctccaaagcaaaagattatgcctctggtgct
gcggcatgggtgcttctggataacctaaaccctgagcagcggtatgagtttcgagtctgc
tgggctgcgattcaacctacaggctttattctggacgttttcgagcttgataccgtatgg
gagaccccagagcttattcagtcactggcaggctatgccttctcacaacaagacaaaggg
ggtgaactacacgaagagttccttcagcccggagagaaggaccgcaaagcctcgcttctt
ctactgcaaattaaagcttctgcggactacttcactgatgatgaagctctcatgaaggat
cccccagctgtgctcgtggatcttatcctcgacccctatctattcaacgtcgtccctcgc
tcattggtcccaaccgccggctatattgttgtcctcgctgtagtgtcttggtttgtggcc
agatccatagcttcgaggttacaagcgattgccgtgacggcggatagcgcagacaagaaa
aataattga
>Fp26r
atgtttttcttgtcgaacaatcaaatcttatacttgcttgtcctagcagcggtactgact
tcagttctcgccaatgttgaaaagaccatctttacagcacccgcactattgcccattcct
caacagaaaccctcgttggccgatctcagactgccagtcctcacaccagatacctctgag
atcaggacaaatttgagccgagtgttcccctccaaagcaaaagattatgcctctggtgct
gcggcatgggtgcttctggataacctaaaccctgagcagcggtatgagtttcgagtctgc
tgggctgcgattcaacctacaggctttattctggacgttttcgagcttgataccgtatgg
gagaccccagagcttattcagtcactggcaggctatgccttctcacaacaagacaaaggg
ggtgaactacacgaagagttccttcagcccggagagaaggaccgcaaagcctcgcttctt
ctactgcaaattaaagcttctgcggactacttcactgatgatgaagctctcatgaaggat
cccccagctgtgctcgtggatcttatcctcgacccctatctattcaacgtcgtccctcgc
tcattggtcccaaccgccggctatattgttgtcctcgctgtagtgtcttggtttgtggcc
agatccatagcttcgaggttacaagcgattgccgtgacggcggatagcgcagacaagaaa
aataattga
>Fp33
atgtttttcttgtcgaacaatcaaatcttatacttgcttgtcctagcagcggtactgact
tcagttctcgccaatgttgaaaagaccatctttacagcacccgcactattgcccattcct
caacagaaaccctcgttggccgatctcagactgccagtcctcacaccagatacctctgag
atcaggacaaatttgagccgagtgttcccctccaaagcaaaagattatgcctctggtgct
gcggcatgggtgcttctggataacctaaaccctgagcagcggtatgagtttcgagtctgc
tgggctgcgattcaacctacaggctttattctggacgttttcgagcttgataccgtatgg
gagaccccagagcttattcagtcactggcaggctatgccttctcacaacaagacaaaggg
ggtgaactacacgaagagttccttcagcccggagagaaggaccgcaaagcctcgcttctt
ctactgcaaattaaagcttctgcggactacttcactgatgatgaagctctcatgaaggat
cccccagctgtgctcgtggatcttatcctcgacccctatctattcaacgtcgtccctcgc
tcattggtcccaaccgccggctatattgttgtcctcgctgtagtgtcttggtttgtggcc
agatccatagcttcgaggttacaagcgattgccgtgacggcggatagcgcagacaagaaa
aataattga
>Fp34
atgtttttcttgtcgaacaatcaaatcttatacttgcttgtcctagcagcggtactgact
tcagttctcgccaatgttgaaaagaccatctttacagcacccgcactattgcccattcct
caacagaaaccctcgttggccgatctcagactgccagtcctcacaccagatacctctgag
atcaggacaaatttgagccgagtgttcccctccaaagcaaaagattatgcctctggtgct
gcggcatgggtgcttctggataacctaaaccctgagcagcggtatgagtttcgagtctgc
tgggctgcgattcaacctacaggctttattctggacgttttcgagcttgataccgtatgg
gagaccccagagcttattcagtcactggcaggctatgccttctcacaacaagacaaaggg
ggtgaactacacgaagagttccttcagcccggagagaaggaccgcaaagcctcgcttctt
ctactgcaaattaaagcttctgcggactacttcactgatgatgaagctctcatgaaggat
cccccagctgtgctcgtggatcttatcctcgacccctatctattcaacgtcgtccctcgc
tcattggtcccaaccgccggctatattgttgtcctcgctgtagtgtcttggtttgtggcc
agatccatagcttcgaggttacaagcgattgccgtgacggcggatagcgcagacaagaaa
aataattga
>Fp35
atgtttttcttgtcgaacaatcaaatcttatacttgcttgtcctagcagcggtactgact
tcagttctcgccaatgttgaaaagaccatctttacagcacccgcactattgcccattcct
caacagaaaccctcgttggccgatctcagactgccagtcctcacaccagatacctctgag
atcaggacaaatttgagccgagtgttcccctccaaagcaaaagattatgcctctggtgct
gcggcatgggtgcttctggataacctaaaccctgagcagcggtatgagtttcgagtctgc
tgggctgcgattcaacctacaggctttattctggacgttttcgagcttgataccgtatgg
gagaccccagagcttattcagtcactggcaggctatgccttctcacaacaagacaaaggg
ggtgaactacacgaagagttccttcagcccggagagaaggaccgcaaagcctcgcttctt
ctactgcaaattaaagcttctgcggactacttcactgatgatgaagctctcatgaaggat
cccccagctgtgctcgtggatcttatcctcgacccctatctattcaacgtcgtccctcgc
tcattggtcccaaccgccggctatattgttgtcctcgctgtagtgtcttggtttgtggcc
agatccatagcttcgaggttacaagcgattgccgtgacggcggatagcgcagacaagaaa
aataattga
>Fp38
atgtttttcttgtcgaacaatcaaatcttatacttgcttgtcctagcagcggtactgact
tcagttctcgccaatgttgaaaagaccatctttacagcacccgcactattgcccattcct
caacagaaaccctcgttggccgatctcagactgccagtcctcacaccagatacctctgag
atcaggacaaatttgagccgagtgttcccctccaaagcaaaagattatgcctctggtgct
gcggcatgggtgcttctggataacctaaaccctgagcagcggtatgagtttcgagtctgc
tgggctgcgattcaacctacaggctttattctggacgttttcgagcttgataccgtatgg
gagaccccagagcttattcagtcactggcaggctatgccttctcacaacaagacaaaggg
ggtgaactacacgaagagttccttcagcccggagagaaggaccgcaaagcctcgcttctt
ctactgcaaattaaagcttctgcggactacttcactgatgatgaagctctcatgaaggat
cccccagctgtgctcgtggatcttatcctcgacccctatctattcaacgtcgtccctcgc
tcattggtcccaaccgccggctatattgttgtcctcgctgtagtgtcttggtttgtggcc
agatccatagcttcgaggttacaagcgattgccgtgacggcggatagcgcagacaagaaa
aataattga
>Fp39
atgtttttcttgtcgaacaatcaaatcttatacttgcttgtcctagcagcggtactgact
tcagttctcgccaatgttgaaaagaccatctttacagcacccgcactattgcccattcct
caacagaaaccctcgttggccgatctcagactgccagtcctcacaccagatacctctgag
atcaggacaaatttgagccgagtgttcccctccaaagcaaaagattatgcctctggtgct
gcggcatgggtgcttctggataacctaaaccctgagcagcggtatgagtttcgagtctgc
tgggctgcgattcaacctacaggctttattctggacgttttcgagcttgataccgtatgg
gagaccccagagcttattcagtcactggcaggctatgccttctcacaacaagacaaaggg
ggtgaactacacgaagagttccttcagcccggagagaaggaccgcaaagcctcgcttctt
ctactgcaaattaaagcttctgcggactacttcactgatgatgaagctctcatgaaggat
cccccagctgtgctcgtggatcttatcctcgacccctatctattcaacgtcatccctcgc
tcattggtcccaaccgccggctatattgttgtcctcgctgtagtgtcttggtttgtggcc
agatccatagcttcgaggttacaagcgattgccgtgacggcggatagcgcagacaagaaa
aataattga
>Fp42
atgtttttcttgtcgaacaatcaaatcttatacttgcttgtcctagcagcggtactgact
tcagttctcgccaatgttgaaaagaccatctttacagcacccgcactattgcccattcct
caacagaaaccctcgttggccgatctcagactgccagtcctcacaccagatacctctgag
atcaggacaaatttgagccgagtgttcccctccaaagcaaaagattatgcctctggtgct
gcggcatgggtgcttctggataacctaaaccctgagcagcggtatgagtttcgagtctgc
tgggctgcgattcaacctacaggctttattctggacgttttcgagcttgataccgtatgg
gagaccccagagcttattcagtcactggcaggctatgccttctcacaacaagacaaaggg
ggtgaactacacgaagagttccttcagcccggagagaaggaccgcaaagcctcgcttctt
ctactgcaaattaaagcttctgcggactacttcactgatgatgaagctctcatgaaggat
cccccagctgtgctcgtggatcttatcctcgacccctatctattcaacgtcgtccctcgc
tcattggtcccaaccgccggctatattgttgtcctcgctgtagtgtcttggtttgtggcc
agatccatagcttcgaggttacaagcgattgccgtgacggcggatagcgcagacaagaaa
aataattga
>Fp44
atgtttttcttgtcgaacaatcaaatcttatacttgcttgtcctagcagcggtactgact
tcagttctcgccaatgttgaaaagaccatctttacagcacccgcactattgcccattcct
caacagaaaccctcgttggccgatctcagactgccagtcctcacaccagatacctctgag
atcaggacaaatttgagccgagtgttcccctccaaagcaaaagattatgcctctggtgct
gcggcatgggtgcttctggataacctaaaccctgagcagcggtatgagtttcgagtctgc
tgggctgcgattcaacctacaggctttattctggacgttttcgagcttgataccgtatgg
gagaccccagagcttattcagtcactggcaggctatgccttctcacaacaagacaaaggg
ggtgaactacacgaagagttccttcagcccggagagaaggaccgcaaagcctcgcttctt
ctactgcaaattaaagcttctgcggactacttcactgatgatgaagctctcatgaaggat
cccccagctgtgctcgtggatcttatcctcgacccctatctattcaacgtcgtccctcgc
tcattggtcccaaccgccggctatattgttgtcctcgctgtagtgtcttggtttgtggcc
agatccatagcttcgaggttacaagcgattgccgtgacggcggatagcgcagacaagaaa
aataattga
>Fp49
atgtttttcttgtcgaacaatcaaatcttatacttgcttgtcctagcagcggtactgact
tcagttctcgccaatgttgaaaagaccatctttacagcacccgcactattgcccattcct
caacagaaaccctcgttggccgatctcagactgccagtcctcacaccagatacctctgag
atcaggacaaatttgagccgagtgttcccctccaaagcaaaagattatgcctctggtgct
gcggcatgggtgcttctggataacctaaaccctgagcagcggtatgagtttcgagtctgc
tgggctgcgattcaacctacaggctttattctggacgttttcgagcttgataccgtatgg
gagaccccagagcttattcagtcactggcaggctatgccttctcacaacaagacaaaggg
ggtgaactacacgaagagttccttcagcccggagagaaggaccgcaaagcctcgcttctt
ctactgcaaattaaagcttctgcggactacttcactgatgatgaagctctcatgaaggat
cccccagctgtgctcgtggatcttatcctcgacccctatctattcaacgtcgtccctcgc
tcattggtcccaaccgccggctatattgttgtcctcgctgtagtgtcttggtttgtggcc
agatccatagcttcgaggttacaagcgattgccgtgacggcggatagcgcagacaagaaa
aataattga
>Fp50
atgtttttcttgtcgaacaatcaaatcttatacttgcttgtcctagcagcggtactgact
tcagttctcgccaatgttgaaaagaccatctttacagcacccgcactattgcccattcct
caacagaaaccctcgttggccgatctcagactgccagtcctcacaccagatacctctgag
atcaggacaaatttgagccgagtgttcccctccaaagcaaaagattatgcctctggtgct
gcggcatgggtgcttctggataacctaaaccctgagcagcggtatgagtttcgagtctgc
tgggctgcgattcaacctacaggctttattctggacgttttcgagcttgataccgtatgg
gagaccccagagcttattcagtcactggcaggctatgccttctcacaacaagacaaaggg
ggtgaactacacgaagagttccttcagcccggagagaaggaccgcaaagcctcgcttctt
ctactgcaaattaaagcttctgcggactacttcactgatgatgaagctctcatgaaggat
cccccagctgtgctcgtggatcttatcctcgacccctatctattcaacgtcgtccctcgc
tcattggtcccaaccgccggctatattgttgtcctcgctgtagtgtcttggtttgtggcc
agatccatagcttcgaggttacaagcgattgccgtgacggcggatagcgcagacaagaaa
aataattga
>Fp51
atgtttttcttgtcgaacaatcaaatcttatacttgcttgtcctagcagcggtactgact
tcagttctcgccaatgttgaaaagaccatctttacagcacccgcactattgcccattcct
caacagaaaccctcgttggccgatctcagactgccagtcctcacaccagatacctctgag
atcaggacaaatttgagccgagtgttcccctccaaagcaaaagattatgcctctggtgct
gcggcatgggtgcttctggataacctaaaccctgagcagcggtatgagtttcgagtctgc
tgggctgcgattcaacctacaggctttattctggacgttttcgagcttgataccgtatgg
gagaccccagagcttattcagtcactggcaggctatgccttctcacaacaagacaaaggg
ggtgaactacacgaagagttccttcagcccggagagaaggaccgcaaagcctcgcttctt
ctactgcaaattaaagcttctgcggactacttcactgatgatgaagctctcatgaaggat
cccccagctgtgctcgtggatcttatcctcgacccctatctattcaacgtcgtccctcgc
tcattggtcccaaccgccggctatattgttgtcctcgctgtagtgtcttggtttgtggcc
agatccatagcttcgaggttacaagcgattgccgtgacggcggatagcgcagacaagaaa
aataattga
>Fp59
atgtttttcttgtcgaacaatcaaatcttatacttgcttgtcctagcagcggtactgact
tcagttctcgccaatgttgaaaagaccatctttacagcacccgcactattgcccattcct
caacagaaaccctcgttggccgatctcagactgccagtcctcacaccagatacctctgag
atcaggacaaatttgagccgagtgttcccctccaaagcaaaagattatgcctctggtgct
gcggcatgggtgcttctggataacctaaaccctgagcagcggtatgagtttcgagtctgc
tgggctgcgattcaacctacaggctttattctggacgttttcgagcttgataccgtatgg
gagaccccagagcttattcagtcactggcaggctatgccttctcacaacaagacaaaggg
ggtgaactacacgaagagttccttcagcccggagagaaggaccgcaaagcctcgcttctt
ctactgcaaattaaagcttctgcggactacttcactgatgatgaagctctcatgaaggat
cccccagctgtgctcgtggatcttatcctcgacccctatctattcaacgtcgtccctcgc
tcattggtcccaaccgccggctatattgttgtcctcgctgtagtgtcttggtttgtggcc
agatccatagcttcgaggttacaagcgattgccgtgacggcggatagcgcagacaagaaa
aataattga
>Fp63
atgtttttcttgtcgaacaatcaaatcttatacttgcttgtcctagcagcggtactgact
tcagttctcgccaatgttgaaaagaccatctttacagcacccgcactattgcccattcct
caacagaaaccctcgttggccgatctcagactgccagtcctcacaccagatacctctgag
atcaggacaaatttgagccgagtgttcccctccaaagcaaaagattatgcctctggtgct
gcggcatgggtgcttctggataacctaaaccctgagcagcggtatgagtttcgagtctgc
tgggctgcgattcaacctacaggctttattctggacgttttcgagcttgataccgtatgg
gagaccccagagcttattcagtcactggcaggctatgccttctcacaacaagacaaaggg
ggtgaactacacgaagagttccttcagcccggagagaaggaccgcaaagcctcgcttctt
ctactgcaaattaaagcttctgcggactacttcactgatgatgaagctctcatgaaggat
cccccagctgtgctcgtggatcttatcctcgacccctatctattcaacgtcgtccctcgc
tcattggtcccaaccgccggctatattgttgtcctcgctgtagtgtcttggtttgtggcc
agatccatagcttcgaggttacaagcgattgccgtgacggcggatagcgcagacaagaaa
aataattga
>Fp65
atgtttttcttgtcgaacaatcaaatcttatacttgcttgtcctagcagcggtactgact
tcagttctcgccaatgttgaaaagaccatctttacagcacccgcactattgcccattcct
caacagaaaccctcgttggccgatctcagactgccagtcctcacaccagatacctctgag
atcaggacaaatttgagccgagtgttcccctccaaagcaaaagattatgcctctggtgct
gcggcatgggtgcttctggataacctaaaccctgagcagcggtatgagtttcgagtctgc
tgggctgcgattcaacctacaggctttattctggacgttttcgagcttgataccgtatgg
gagaccccagagcttattcagtcactggcaggctatgccttctcacaacaagacaaaggg
ggtgaactacacgaagagttccttcagcccggagagaaggaccgcaaagcctcgcttctt
ctactgcaaattaaagcttctgcggactacttcactgatgatgaagctctcatgaaggat
cccccagctgtgctcgtggatcttatcctcgacccctatctattcaacgtcgtccctcgc
tcattggtcccaaccgccggctatattgttgtcctcgctgtagtgtcttggtttgtggcc
agatccatagcttcgaggttacaagcgattgccgtgacggcggatagcgcagacaagaaa
aataattga
>Fp66
atgtttttcttgtcgaacaatcaaatcttatacttgcttgtcctagcagcggtactgact
tcagttctcgccaatgttgaaaagaccatctttacagcacccgcactattgcccattcct
caacagaaaccctcgttggccgatctcagactgccagtcctcacaccagatacctctgag
atcaggacaaatttgagccgagtgttcccctccaaagcaaaagattatgcctctggtgct
gcggcatgggtgcttctggataacctaaaccctgagcagcggtatgagtttcgagtctgc
tgggctgcgattcaacctacaggctttattctggacgttttcgagcttgataccgtatgg
gagaccccagagcttattcagtcactggcaggctatgccttctcacaacaagacaaaggg
ggtgaactacacgaagagttccttcagcccggagagaaggaccgcaaagcctcgcttctt
ctactgcaaattaaagcttctgcggactacttcactgatgatgaagctctcatgaaggat
cccccagctgtgctcgtggatcttatcctcgacccctatctattcaacgtcgtccctcgc
tcattggtcccaaccgccggctatattgttgtcctcgctgtagtgtcttggtttgtggcc
agatccatagcttcgaggttacaagcgattgccgtgacggcggatagcgcagacaagaaa
aataattga
>Fp72
atgtttttcttgtcgaacaatcaaatcttatacttgcttgtcctagcagcggtactgact
tcagttctcgccaatgttgaaaagaccatctttacagcacccgcactattgcccattcct
caacagaaaccctcgttggccgatctcagactgccagtcctcacaccagatacctctgag
atcaggacaaatttgagccgagtgttcccctccaaagcaaaagattatgcctctggtgct
gcggcatgggtgcttctggataacctaaaccctgagcagcggtatgagtttcgagtctgc
tgggctgcgattcaacctacaggctttattctggacgttttcgagcttgataccgtatgg
gagaccccagagcttattcagtcactggcaggctatgccttctcacaacaagacaaaggg
ggtgaactacacgaagagttccttcagcccggagagaaggaccgcaaagcctcgcttctt
ctactgcaaattaaagcttctgcggactacttcactgatgatgaagctctcatgaaggat
cccccagctgtgctcgtggatcttatcctcgacccctatctattcaacgtcgtccctcgc
tcattggtcccaaccgccggctatattgttgtcctcgctgtagtgtcttggtttgtggcc
agatccatagcttcgaggttacaagcgattgccgtgacggcggatagcgcagacaagaaa
aataattga
>Fp73
atgtttttcttgtcgaacaatcaaatcttatacttgcttgtcctagcagcggtactgact
tcagttctcgccaatgttgaaaagaccatctttacagcacccgcactattgcccattcct
caacagaaaccctcgttggccgatctcagactgccagtcctcacaccagatacctctgag
atcaggacaaatttgagccgagtgttcccctccaaagcaaaagattatgcctctggtgct
gcggcatgggtgcttctggataacctaaaccctgagcagcggtatgagtttcgagtctgc
tgggctgcgattcaacctacaggctttattctggacgttttcgagcttgataccgtatgg
gagaccccagagcttattcagtcactggcaggctatgccttctcacaacaagacaaaggg
ggtgaactacacgaagagttccttcagcccggagagaaggaccgcaaagcctcgcttctt
ctactgcaaattaaagcttctgcggactacttcactgatgatgaagctctcatgaaggat
cccccagctgtgctcgtggatcttatcctcgacccctatctattcaacgtcgtccctcgc
tcattggtcccaaccgccggctatattgttgtcctcgctgtagtgtcttggtttgtggcc
agatccatagcttcgaggttacaagcgattgccgtgacggcggatagcgcagacaagaaa
aataattga
>Fp76
atgtttttcttgtcgaacaatcaaatcttatacttgcttgtcctagcagcggtactgact
tcagttctcgccaatgttgaaaagaccatctttacagcacccgcactattgcccattcct
caacagaaaccctcgttggccgatctcagactgccagtcctcacaccagatacctctgag
atcaggacaaatttgagccgagtgttcccctccaaagcaaaagattatgcctctggtgct
gcggcatgggtgcttctggataacctaaaccctgagcagcggtatgagtttcgagtctgc
tgggctgcgattcaacctacaggctttattctggacgttttcgagcttgataccgtatgg
gagaccccagagcttattcagtcactggcaggctatgccttctcacaacaagacaaaggg
ggtgaactacacgaagagttccttcagcccggagagaaggaccgcaaagcctcgcttctt
ctactgcaaattaaagcttctgcggactacttcactgatgatgaagctctcatgaaggat
cccccagctgtgctcgtggatcttatcctcgacccctatctattcaacgtcgtccctcgc
tcattggtcccaaccgccggctatattgttgtcctcgctgtagtgtcttggtttgtggcc
agatccatagcttcgaggttacaagcgattgccgtgacggcggatagcgcagacaagaaa
aataattga
>Fp78
atgtttttcttgtcgaacaatcaaatcttatacttgcttgtcctagcagcggtactgact
tcagttctcgccaatgttgaaaagaccatctttacagcacccgcactattgcccattcct
caacagaaaccctcgttggccgatctcagactgccagtcctcacaccagatacctctgag
atcaggacaaatttgagccgagtgttcccctccaaagcaaaagattatgcctctggtgct
gcggcatgggtgcttctggataacctaaaccctgagcagcggtatgagtttcgagtctgc
tgggctgcgattcaacctacaggctttattctggacgttttcgagcttgataccgtatgg
gagaccccagagcttattcagtcactggcaggctatgccttctcacaacaagacaaaggg
ggtgaactacacgaagagttccttcagcccggagagaaggaccgcaaagcctcgcttctt
ctactgcaaattaaagcttctgcggactacttcactgatgatgaagctctcatgaaggat
cccccagctgtgctcgtggatcttatcctcgacccctatctattcaacgtcgtccctcgc
tcattggtcccaaccgccggctatattgttgtcctcgctgtagtgtcttggtttgtggcc
agatccatagcttcgaggttacaagcgattgccgtgacggcggatagcgcagacaagaaa
aataattga
>Fp81
atgtttttcttgtcgaacaatcaaatcttatacttgcttgtcctagcagcggtactgact
tcagttctcgccaatgttgaaaagaccatctttacagcacccgcactattgcccattcct
caacagaaaccctcgttggccgatctcagactgccagtcctcacaccagatacctctgag
atcaggacaaatttgagccgagtgttcccctccaaagcaaaagattatgcctctggtgct
gcggcatgggtgcttctggataacctaaaccctgagcagcggtatgagtttcgagtctgc
tgggctgcgattcaacctacaggctttattctggacgttttcgagcttgataccgtatgg
gagaccccagagcttattcagtcactggcaggctatgccttctcacaacaagacaaaggg
ggtgaactacacgaagagttccttcagcccggagagaaggaccgcaaagcctcgcttctt
ctactgcaaattaaagcttctgcggactacttcactgatgatgaagctctcatgaaggat
cccccagctgtgctcgtggatcttatcctcgacccctatctattcaacgtcgtccctcgc
tcattggtcccaaccgccggctatattgttgtcctcgctgtagtgtcttggtttgtggcc
agatccatagcttcgaggttacaagcgattgccgtgacggcggatagcgcagacaagaaa
aataattga
>Fp84
atgtttttcttgtcgaacaatcaaatcttatacttgcttgtcctagcagcggtactgact
tcagttctcgccaatgttgaaaagaccatctttacagcacccgcactattgcccattcct
caacagaaaccctcgttggccgatctcagactgccagtcctcacaccagatacctctgag
atcaggacaaatttgagccgagtgttcccctccaaagcaaaagattatgcctctggtgct
gcggcatgggtgcttctggataacctaaaccctgagcagcggtatgagtttcgagtctgc
tgggctgcgattcaacctacaggctttattctggacgttttcgagcttgataccgtatgg
gagaccccagagcttattcagtcactggcaggctatgccttctcacaacaagacaaaggg
ggtgaactacacgaagagttccttcagcccggagagaaggaccgcaaagcctcgcttctt
ctactgcaaattaaagcttctgcggactacttcactgatgatgaagctctcatgaaggat
cccccagctgtgctcgtggatcttatcctcgacccctatctattcaacgtcgtccctcgc
tcattggtcccaaccgccggctatattgttgtcctcgctgtagtgtcttggtttgtggcc
agatccatagcttcgaggttacaagcgattgccgtgacggcggatagcgcagacaagaaa
aataattga
>Fp86
atgtttttcttgtcgaacaatcaaatcttatacttgcttgtcctagcagcggtactgact
tcagttctcgccaatgttgaaaagaccatctttacagcacccgcactattgcccattcct
caacagaaaccctcgttggccgatctcagactgccagtcctcacaccagatacctctgag
atcaggacaaatttgagccgagtgttcccctccaaagcaaaagattatgcctctggtgct
gcggcatgggtgcttctggataacctaaaccctgagcagcggtatgagtttcgagtctgc
tgggctgcgattcaacctacaggctttattctggacgttttcgagcttgataccgtatgg
gagaccccagagcttattcagtcactggcaggctatgccttctcacaacaagacaaaggg
ggtgaactacacgaagagttccttcagcccggagagaaggaccgcaaagcctcgcttctt
ctactgcaaattaaagcttctgcggactacttcactgatgatgaagctctcatgaaggat
cccccagctgtgctcgtggatcttatcctcgacccctatctattcaacgtcgtccctcgc
tcattggtcccaaccgccggctatattgttgtcctcgctgtagtgtcttggtttgtggcc
agatccatagcttcgaggttacaagcgattgccgtgacggcggatagcgcagacaagaaa
aataattga
>Fvenenatum.busco
atgtttttcttaccaaataatcggatcgtatacttgcttgtcctagcagcagtgcttact
tcggttctcgccaatgttgaaaaggccatctttacagcacccgcactattacccattcct
caacagaaacctttgctggccgacctcagactgccagtcctcacaccagaggcctctgag
atcaggacaaacttgagccgcgtgtttcactctaaagcaaaagattatgcctctggtgct
gcgacatgggtgcttttggataacctaaaccccgagcagcggtatgagtttcgagtctgc
tgggctgcgattcaacctacgagcttcattctggatgttttcgggctagataccgtatgg
gagaccccagagcttattcagtcactggcaggctatgccttctcacgtcaagacgaaggg
ggtgaactacatgaagagttgcctcagcctggagagaaggagcgcaaagcctcacttctt
ttactacaaatcaaagcctctgcggactacttcactgatgatgaagctctcatgaaggat
cccccagctgtgctcgtggatcttatcctcgacccctatctattcaacgtcgtccctcgc
tcattgatcccaaccgctggctacattgttgtcctcgctgtagtgtcatggtttgtggcc
acatccgttgcctcgaggttacaaacgattgccgtgacggcagatagcgcagacaagaaa
aataaatga
