# Supplementary material for: Apicidin biosynthesis is linked to accessory chromosomes in Fusarium poae isolates
Source: BMC Genomics. 2021 Aug 4;22:591. doi: 10.1186/s12864-021-07617-y (PMC8340494; doi:10.1186/s12864-021-07617-y)
Supplement: Supplementary file 17 — Additional file 17. Compressed folder containing alignments for each of the 4141 orthologs used in BUSCO analysis. [file 12864_2021_7617_MOESM17_ESM.zip › Fven2_nt_MAFFT/9245at5125_nt.mafft.fasta]

>Fp105
atggaacccaacaaacgacgcaagcttgcccccaaggtcaacgccacgactccaagcaag
ccgccgccgccgccgccagcacaattcctccacgaatcgcctcaacaacaccatccagct
caggaggctgctccggctcctctttctgaacgtcatgacttcgagtcctttgcgcgacat
ctgcaagatgctgctatgctcatccaaagacagaccgagcgtcacccctataccgatgtc
tccgttctgctgctaagatgggaggatgatgaaactgttgatgaagatctggttgctctt
gagcaggttctccagaagcagtacagatacaggacagagaagtggcacatccccactgtg
ccgaatcctagcataaagcttggtgttcaaattgcttccttcctcgagcatgcgaaatct
aatcatttgctcatcatctactacgctggccatggctatgtaagctccgatggtcacctt
ttctgggcttgcaactccagagaagatgctgcaaaactaaaatgggatggcgttcgttgc
ctctttgaggatgcacagtctgatatcctgttgttactcgatacatgcgcggtgcccgat
ccccctatggccggtagccatggcgtgaagcaagccattgcggcttgcgcctcagatcgt
agtccagatagcttagagaggtcatttacctccaacttgaccgaggctctacagaagctt
agtagtggacggccgttcacgacacaaagactccacgaagaagtgttatttctgaagaaa
caacaacaactacttcaaactcctcggcaaaccaacggaggcacctcgaatacgcagtct
tctccacaaaatccggtcttcatacctctgacacccggaaaaggtcaaagtattgccctt
gcgccaatgccctcaagaccacgtactggttcacaaaacggacatgacaccgatggccag
ggtaaccgtgaagaacagctgatcgatccagaatctgttgttgacctcagatttgaagaa
ccccgagtgcttgtttgcactaccttcgttggcgatgcaagtccggacatgtcttttttc
tcccaatggctgcacagcacaccacctttgggggacaagatcgcggtcgaaggcatgttt
ctcggcccacctactatgttactcatttctatgcctcactcgatctggaacgtggtacag
cacgacaaagtatgctgctttttagggtatattagctcccacaacatgatccacctctac
cacaagctagtaggttcttctggtatcaaaccatcagctagagaagttgaggatggccgg
atcctcctcgaggcaagggatcacgccttcagtactcctgcccgcgttcgacgagaagaa
ggccattcttttcactccccagccaccagagaagcgcctaattctgtcgaacgaacagag
tatcttcctcaagctagtccgtcagctccagcatatgccaactcaacagggggtcattct
aaacccaaggatgaggtggaagattcggcagagatgcaggaagctgccgagcaactgaaa
gctttgagtcatgttcgccacccaagtgacgaagccgcaaacattaaccgacctcgcaca
attcttcccgacggaatgcctgagatcagaccagagggggagagcgatgaacacggcaac
aatgaccctctagcaacacttcgcaacgccaacgcagcagtgaagccccctcgaaggtct
cttcccaaacaggacactcgctgcaatcactgtagccatgcccctttcaaggattcctca
tctttgagaaaacacatcgctgcagcccacactaggccattcccatgtgcattctcgttt
gcgggatgcacaagcaccttcggttcgaagaacgaatggaagagacatattgcatcacag
catttgtgtttgcaatactatcgttgttcttcctgtcctcagagcactgctgaagggaaa
ggaaacgagttcaatcgcaaagatttgtttacccagcacttgcggcgtatgcatgcgccc
ttccaaatcaaaagggcactggccaagggggacagcaagctgcagtctgagtgggacgca
cacgtcaaagaaatgcaggtatcatgccttgtacagcgtcgcttacctccacaacgctca
gcgtgcccgaaacaaggttgtcagagtgtctttgaaggtccttcctcatgggatgagtgg
actgaacatgtgggccggcatatggaaaagggagagggcggtggcagactcggagtagat
ggccttctggcgcaatgggccttggatgaaggcatcattgagcgcaagacagacggcgaa
tatcgcttgtcaaccagtaacggaatgagtgggggaggcaacagcggaggcatgcctcct
gtttttgaacaaaaagagtcaaccttaacatcggtttcaacactggaaccgtcgcagccg
gagaaatccttgatcgcggagacaagcacaaaacctccagaagacagaatggaggttgat
acctccgagtaa
>Fp108
atggaacccaacaaacgacgcaagcttgcccccaaggtcaacgccacgactccaagcaag
ccgccgccgccgccgccagcacaattcctccacgaatcgcctcaacaacaccatccagct
caggaggctgctccggctcctctttctgaacgtcatgacttcgagtcctttgcgcgacat
ctgcaagatgctgctatgctcatccaaagacagaccgagcgtcacccctataccgatgtc
tccgttctgctgctaagatgggaggatgatgaaactgttgatgaagatctggttgctctt
gagcaggttctccagaagcagtacagatacaggacagagaagtggcacatccccactgtg
ccgaatcctagcataaagcttggtgttcaaattgcttccttcctcgagcatgcgaaatct
aatcatttgctcatcatctactacgctggccatggctatgtaagctccgatggtcacctt
ttctgggcttgcaactccagagaagatgctgcaaaactaaaatgggatggcgttcgttgc
ctctttgaggatgcacagtctgatatcctgttgttactcgatacatgcgcggtgcccgat
ccccctatggccggtagccatggcgtgaagcaagccattgcggcttgcgcctcagatcgt
agtccagatagcttagagaggtcatttacctccaacttgaccgaggctctacagaagctt
agtagtggacggccgttcacgacacaaagactccacgaagaagtgttatttctgaagaaa
caacaacaactacttcaaactcctcggcaaaccaacggaggcacctcgaatacgcagtct
tctccacaaaatccggtcttcatacctctgacacccggaaaaggtcaaagtattgccctt
gcgccaatgccctcaagaccacgtactggttcacaaaacggacatgacaccgatggccag
ggtaaccgtgaagaacagctgatcgatccagaatctgttgttgacctcagatttgaagaa
ccccgagtgcttgtttgcactaccttcgttggcgatgcaagtccggacatgtcttttttc
tcccaatggctgcacagcacaccacctttgggggacaagatcgcggtcgaaggcatgttt
ctcggcccacctactatgttactcatttctatgcctcactcgatctggaacgtggtacag
cacgacaaagtatgctgctttttagggtatattagctcccacaacatgatccacctctac
cacaagctagtaggttcttctggtatcaaaccatcagctagagaagttgaggatggccgg
atcctcctcgaggcaagggatcacgccttcagtactcctgcccgcgttcgacgagaagaa
ggccattcttttcactccccagccaccagagaagcgcctaattctgtcgaacgaacagag
tatcttcctcaagctagtccgtcagctccagcatatgccaactcaacagggggtcattct
aaacccaaggatgaggtggaagattcggcagagatgcaggaagctgccgagcaactgaaa
gctttgagtcatgttcgccacccaagtgacgaagccgcaaacattaaccgacctcgcaca
attcttcccgacggaatgcctgagatcagaccagagggggagagcgatgaacacggcaac
aatgaccctctagcaacacttcgcaacgccaacgcagcagtgaagccccctcgaaggtct
cttcccaaacaggacactcgctgcaatcactgtagccatgcccctttcaaggattcctca
tctttgagaaaacacatcgctgcagcccacactaggccattcccatgtgcattctcgttt
gcgggatgcacaagcaccttcggttcgaagaacgaatggaagagacatattgcatcacag
catttgtgtttgcaatactatcgttgttcttcctgtcctcagagcactgctgaagggaaa
ggaaacgagttcaatcgcaaagatttgtttacccagcacttgcggcgtatgcatgcgccc
ttccaaatcaaaagggcactggccaagggggacagcaagctgcagtctgagtgggacgca
cacgtcaaagaaatgcaggtatcatgccttgtacagcgtcgcttacctccacaacgctca
gcgtgcccgaaacaaggttgtcagagtgtctttgaaggtccttcctcatgggatgagtgg
actgaacatgtgggccggcatatggaaaagggagagggcggtggcagactcggagtagat
ggccttctggcgcaatgggccttggatgaaggcatcattgagcgcaagacagacggcgaa
tatcgcttgtcaaccagtaacggaatgagtgggggaggcaacagcggaggcatgcctcct
gtttttgaacaaaaagagtcaaccttaacatcggtttcaacactggaaccgtcgcagccg
gagaaatccttgatcgcggagacaagcacaaaacctccagaagacagaatggaggttgat
acctccgagtaa
>Fp118
atggaacccaacaaacgacgcaagcttgcccccaaggtcaacgccacgactccaagcaag
ccgccgccgccgccgccagcacaattcctccacgaatcgcctcaacaacaccatccagct
caggaggctgctccggctcctctttctgaacgtcatgacttcgagtcctttgcgcgacat
ctgcaagatgctgctatgctcatccaaagacagaccgagcgtcacccctataccgatgtc
tccgttctgctgctaagatgggaggatgatgaaactgttgatgaagatctggttgctctt
gagcaggttctccagaagcagtacagatacaggacagagaagtggcacatccccactgtg
ccgaatcctagcataaagcttggtgttcaaattgcttccttcctcgagcatgcgaaatct
aatcatttgctcatcatctactacgctggccatggctatgtaagctccgatggtcacctt
ttctgggcttgcaactccagagaagatgctgcaaaactaaaatgggatggcgttcgttgc
ctctttgaggatgcacagtctgatatcctgttgttactcgatacatgcgcggtgcccgat
ccccctatggccggtagccatggcgtgaagcaagccattgcggcttgcgcctcagatcgt
agtccagatagcttagagaggtcatttacctccaacttgaccgaggctctacagaagctt
agtagtggacggccgttcacgacacaaagactccacgaagaagtgttatttctgaagaaa
caacaacaactacttcaaactcctcggcaaaccaacggaggcacctcgaatacgcagtct
tctccacaaaatccggtcttcatacctctgacacccggaaaaggtcaaagtattgccctt
gcgccaatgccctcaagaccacgtactggttcacaaaacggacatgacaccgatggccag
ggtaaccgtgaagaacagctgatcgatccagaatctgttgttgacctcagatttgaagaa
ccccgagtgcttgtttgcactaccttcgttggcgatgcaagtccggacatgtcttttttc
tcccaatggctgcacagcacaccacctttgggggacaagatcgcggtcgaaggcatgttt
ctcggcccacctactatgttactcatttctatgcctcactcgatctggaacgtggtacag
cacgacaaagtatgctgctttttagggtatattagctcccacaacatgatccacctctac
cacaagctagtaggttcttctggtatcaaaccatcagctagagaagttgaggatggccgg
atcctcctcgaggcaagggatcacgccttcagtactcctgcccgcgttcgacgagaagaa
ggccattcttttcactccccagccaccagagaagcgcctaattctgtcgaacgaacagag
tatcttcctcaagctagtccgtcagctccagcatatgccaactcaacagggggtcattct
aaacccaaggatgaggtggaagattcggcagagatgcaggaagctgccgagcaactgaaa
gctttgagtcatgttcgccacccaagtgacgaagccgcaaacattaaccgacctcgcaca
attcttcccgacggaatgcctgagatcagaccagagggggagagcgatgaacacggcaac
aatgaccctctagcaacacttcgcaacgccaacgcagcagtgaagccccctcgaaggtct
cttcccaaacaggacactcgctgcaatcactgtagccatgcccctttcaaggattcctca
tctttgagaaaacacatcgctgcagcccacactaggccattcccatgtgcattctcgttt
gcgggatgcacaagcaccttcggttcgaagaacgaatggaagagacatattgcatcacag
catttgtgtttgcaatactatcgttgttcttcctgtcctcagagcactgctgaagggaaa
ggaaacgagttcaatcgcaaagatttgtttacccagcacttgcggcgtatgcatgcgccc
ttccaaatcaaaagggcactggccaagggggacagcaagctgcagtctgagtgggacgca
cacgtcaaagaaatgcaggtatcatgccttgtacagcgtcgcttacctccacaacgctca
gcgtgcccgaaacaaggttgtcagagtgtctttgaaggtccttcctcatgggatgagtgg
actgaacatgtgggccggcatatggaaaagggagagggcggtggcagactcggagtagat
ggccttctggcgcaatgggccttggatgaaggcatcattgagcgcaagacagacggcgaa
tatcgcttgtcaaccagtaacggaatgagtgggggaggcaacagcggaggcatgcctcct
gtttttgaacaaaaagagtcaaccttaacatcggtttcaacactggaaccgtcgcagccg
gagaaatccttgatcgcggagacaagcacaaaacctccagaagacagaatggaggttgat
acctccgagtaa
>Fp122
atggaacccaacaaacgacgcaagcttgcccccaaggtcaacgccacgactccaagcaag
ccgccgccgccgccgccagcacaattcctccacgaatcgcctcaacaacaccatccagct
caggaggctgctccggctcctctttctgaacgtcatgacttcgagtcctttgcgcgacat
ctgcaagatgctgctatgctcatccaaagacagaccgagcgtcacccctataccgatgtc
tccgttctgctgctaagatgggaggatgatgaaactgttgatgaagatctggttgctctt
gagcaggttctccagaagcagtacagatacaggacagagaagtggcacatccccactgtg
ccgaatcctagcataaagcttggtgttcaaattgcttccttcctcgagcatgcgaaatct
aatcatttgctcatcatctactacgctggccatggctatgtaagctccgatggtcacctt
ttctgggcttgcaactccagagaagatgctgcaaaactaaaatgggatggcgttcgttgc
ctctttgaggatgcacagtctgatatcctgttgttactcgatacatgcgcggtgcccgat
ccccctatggccggtagccatggcgtgaagcaagccattgcggcttgcgcctcagatcgt
agtccagatagcttagagaggtcatttacctccaacttgaccgaggctctacagaagctt
agtagtggacggccgttcacgacacaaagactccacgaagaagtgttatttctgaagaaa
caacaacaactacttcaaactcctcggcaaaccaacggaggcacctcgaatacgcagtct
tctccacaaaatccggtcttcatacctctgacacccggaaaaggtcaaagtattgccctt
gcgccaatgccctcaagaccacgtactggttcacaaaacggacatgacaccgatggccag
ggtaaccgtgaagaacagctgatcgatccagaatctgttgttgacctcagatttgaagaa
ccccgagtgcttgtttgcactaccttcgttggcgatgcaagtccggacatgtcttttttc
tcccaatggctgcacagcacaccacctttgggggacaagatcgcggtcgaaggcatgttt
ctcggcccacctactatgttactcatttctatgcctcactcgatctggaacgtggtacag
cacgacaaagtatgctgctttttagggtatattagctcccacaacatgatccacctctac
cacaagctagtaggttcttctggtatcaaaccatcagctagagaagttgaggatggccgg
atcctcctcgaggcaagggatcacgccttcagtactcctgcccgcgttcgacgagaagaa
ggccattcttttcactccccagccaccagagaagcgcctaattctgtcgaacgaacagag
tatcttcctcaagctagtccgtcagctccagcatatgccaactcaacagggggtcattct
aaacccaaggatgaggtggaagattcggcagagatgcaggaagctgccgagcaactgaaa
gctttgagtcatgttcgccacccaagtgacgaagccgcaaacattaaccgacctcgcaca
attcttcccgacggaatgcctgagatcagaccagagggggagagcgatgaacacggcaac
aatgaccctctagcaacacttcgcaacgccaacgcagcagtgaagccccctcgaaggtct
cttcccaaacaggacactcgctgcaatcactgtagccatgcccctttcaaggattcctca
tctttgagaaaacacatcgctgcagcccacactaggccattcccatgtgcattctcgttt
gcgggatgcacaagcaccttcggttcgaagaacgaatggaagagacatattgcatcacag
catttgtgtttgcaatactatcgttgttcttcctgtcctcagagcactgctgaagggaaa
ggaaacgagttcaatcgcaaagatttgtttacccagcacttgcggcgtatgcatgcgccc
ttccaaatcaaaagggcactggccaagggggacagcaagctgcagtctgagtgggacgca
cacgtcaaagaaatgcaggtatcatgccttgtacagcgtcgcttacctccacaacgctca
gcgtgcccgaaacaaggttgtcagagtgtctttgaaggtccttcctcatgggatgagtgg
actgaacatgtgggccggcatatggaaaagggagagggcggtggcagactcggagtagat
ggccttctggcgcaatgggccttggatgaaggcatcattgagcgcaagacagacggcgaa
tatcgcttgtcaaccagtaacggaatgagtgggggaggcaacagcggaggcatgcctcct
gtttttgaacaaaaagagtcaaccttaacatcggtttcaacactggaaccgtcgcagccg
gagaaatccttgatcgcggagacaagcacaaaacctccagaagacagaatggaggttgat
acctccgagtaa
>Fp125
atggaacccaacaaacgacgcaagcttgcccccaaggtcaacgccacgactccaagcaag
ccgccgccgccgccgccagcacaattcctccacgaatcgcctcaacaacaccatccagct
caggaggctgctccggctcctctttctgaacgtcatgacttcgagtcctttgcgcgacat
ctgcaagatgctgctatgctcatccaaagacagaccgagcgtcacccctataccgatgtc
tccgttctgctgctaagatgggaggatgatgaaactgttgatgaagatctggttgctctt
gagcaggttctccagaagcagtacagatacaggacagagaagtggcacatccccactgtg
ccgaatcctagcataaagcttggtgttcaaattgcttccttcctcgagcatgcgaaatct
aatcatttgctcatcatctactacgctggccatggctatgtaagctccgatggtcacctt
ttctgggcttgcaactccagagaagatgctgcaaaactaaaatgggatggcgttcgttgc
ctctttgaggatgcacagtctgatatcctgttgttactcgatacatgcgcggtgcccgat
ccccctatggccggtagccatggcgtgaagcaagccattgcggcttgcgcctcagatcgt
agtccagatagcttagagaggtcatttacctccaacttgaccgaggctctacagaagctt
agtagtggacggccgttcacgacacaaagactccacgaagaagtgttatttctgaagaaa
caacaacaactacttcaaactcctcggcaaaccaacggaggcacctcgaatacgcagtct
tctccacaaaatccggtcttcatacctctgacacccggaaaaggtcaaagtattgccctt
gcgccaatgccctcaagaccacgtactggttcacaaaacggacatgacaccgatggccag
ggtaaccgtgaagaacagctgatcgatccagaatctgttgttgacctcagatttgaagaa
ccccgagtgcttgtttgcactaccttcgttggcgatgcaagtccggacatgtcttttttc
tcccaatggctgcacagcacaccacctttgggggacaagatcgcggtcgaaggcatgttt
ctcggcccacctactatgttactcatttctatgcctcactcgatctggaacgtggtacag
cacgacaaagtatgctgctttttagggtatattagctcccacaacatgatccacctctac
cacaagctagtaggttcttctggtatcaaaccatcagctagagaagttgaggatggccgg
atcctcctcgaggcaagggatcacgccttcagtactcctgcccgcgttcgacgagaagaa
ggccattcttttcactccccagccaccagagaagcgcctaattctgtcgaacgaacagag
tatcttcctcaagctagtccgtcagctccagcatatgccaactcaacagggggtcattct
aaacccaaggatgaggtggaagattcggcagagatgcaggaagctgccgagcaactgaaa
gctttgagtcatgttcgccacccaagtgacgaagccgcaaacattaaccgacctcgcaca
attcttcccgacggaatgcctgagatcagaccagagggggagagcgatgaacacggcaac
aatgaccctctagcaacacttcgcaacgccaacgcagcagtgaagccccctcgaaggtct
cttcccaaacaggacactcgctgcaatcactgtagccatgcccctttcaaggattcctca
tctttgagaaaacacatcgctgcagcccacactaggccattcccatgtgcattctcgttt
gcgggatgcacaagcaccttcggttcgaagaacgaatggaagagacatattgcatcacag
catttgtgtttgcaatactatcgttgttcttcctgtcctcagagcactgctgaagggaaa
ggaaacgagttcaatcgcaaagatttgtttacccagcacttgcggcgtatgcatgcgccc
ttccaaatcaaaagggcactggccaagggggacagcaagctgcagtctgagtgggacgca
cacgtcaaagaaatgcaggtatcatgccttgtacagcgtcgcttacctccacaacgctca
gcgtgcccgaaacaaggttgtcagagtgtctttgaaggtccttcctcatgggatgagtgg
actgaacatgtgggccggcatatggaaaagggagagggcggtggcagactcggagtagat
ggccttctggcgcaatgggccttggatgaaggcatcattgagcgcaagacagacggcgaa
tatcgcttgtcaaccagtaacggaatgagtgggggaggcaacagcggaggcatgcctcct
gtttttgaacaaaaagagtcaaccttaacatcggtttcaacactggaaccgtcgcagccg
gagaaatccttgatcgcggagacaagcacaaaacctccagaagacagaatggaggttgat
acctccgagtaa
>Fp13r
atggaacccaacaaacgacgcaagcttgcccccaaggtcaacgccacgactccaagcaag
ccgccgccgccgccgccagcacaattcctccacgaatcgcctcaacaacaccatccagct
caggaggctgctccggctcctctttctgaacgtcatgacttcgagtcctttgcgcgacat
ctgcaagatgctgctatgctcatccaaagacagaccgagcgtcacccctataccgatgtc
tccgttctgctgctaagatgggaggatgatgaaactgttgatgaagatctggttgctctt
gagcaggttctccagaagcagtacagatacaggacagagaagtggcacatccccactgtg
ccgaatcctagcataaagcttggtgttcaaattgcttccttcctcgagcatgcgaaatct
aatcatttgctcatcatctactacgctggccatggctatgtaagctccgatggtcacctt
ttctgggcttgcaactccagagaagatgctgcaaaactaaaatgggatggcgttcgttgc
ctctttgaggatgcacagtctgatatcctgttgttactcgatacatgcgcggtgcccgat
ccccctatggccggtagccatggcgtgaagcaagccattgcggcttgcgcctcagatcgt
agtccagatagcttagagaggtcatttacctccaacttgaccgaggctctacagaagctt
agtagtggacggccgttcacgacacaaagactccacgaagaagtgttatttctgaagaaa
caacaacaactacttcaaactcctcggcaaaccaacggaggcacctcgaatacgcagtct
tctccacaaaatccggtcttcatacctctgacacccggaaaaggtcaaagtattgccctt
gcgccaatgccctcaagaccacgtactggttcacaaaacggacatgacaccgatggccag
ggtaaccgtgaagaacagctgatcgatccagaatctgttgttgacctcagatttgaagaa
ccccgagtgcttgtttgcactaccttcgttggcgatgcaagtccggacatgtcttttttc
tcccaatggctgcacagcacaccacctttgggggacaagatcgcggtcgaaggcatgttt
ctcggcccacctactatgttactcatttctatgcctcactcgatctggaacgtggtacag
cacgacaaagtatgctgctttttagggtatattagctcccacaacatgatccacctctac
cacaagctagtaggttcttctggtatcaaaccatcagctagagaagttgaggatggccgg
atcctcctcgaggcaagggatcacgccttcagtactcctgcccgcgttcgacgagaagaa
ggccattcttttcactccccagccaccagagaagcgcctaattctgtcgaacgaacagag
tatcttcctcaagctagtccgtcagctccagcatatgccaactcaacagggggtcattct
aaacccaaggatgaggtggaagattcggcagagatgcaggaagctgccgagcaactgaaa
gctttgagtcatgttcgccacccaagtgacgaagccgcaaacattaaccgacctcgcaca
attcttcccgacggaatgcctgagatcagaccagagggggagagcgatgaacacggcaac
aatgaccctctagcaacacttcgcaacgccaacgcagcagtgaagccccctcgaaggtct
cttcccaaacaggacactcgctgcaatcactgtagccatgcccctttcaaggattcctca
tctttgagaaaacacatcgctgcagcccacactaggccattcccatgtgcattctcgttt
gcgggatgcacaagcaccttcggttcgaagaacgaatggaagagacatattgcatcacag
catttgtgtttgcaatactatcgttgttcttcctgtcctcagagcactgctgaagggaaa
ggaaacgagttcaatcgcaaagatttgtttacccagcacttgcggcgtatgcatgcgccc
ttccaaatcaaaagggcactggccaagggggacagcaagctgcagtctgagtgggacgca
cacgtcaaagaaatgcaggtatcatgccttgtacagcgtcgcttacctccacaacgctca
gcgtgcccgaaacaaggttgtcagagtgtctttgaaggtccttcctcatgggatgagtgg
actgaacatgtgggccggcatatggaaaagggagagggcggtggcagactcggagtagat
ggccttctggcgcaatgggccttggatgaaggcatcattgagcgcaagacagacggcgaa
tatcgcttgtcaaccagtaacggaatgagtgggggaggcaacagcggaggcatgcctcct
gtttttgaacaaaaagagtcaaccttaacatcggtttcaacactggaaccgtcgcagccg
gagaaatccttgatcgcggagacaagcacaaaacctccagaagacagaatggaggttgat
acctccgagtaa
>Fp144
atggaacccaacaaacgacgcaagcttgcccccaaggtcaacgccacgactccaagcaag
ccgccgccgccgccgccagcacaattcctccacgaatcgcctcaacaacaccatccagct
caggaggctgctccggctcctctttctgaacgtcatgacttcgagtcctttgcgcgacat
ctgcaagatgctgctatgctcatccaaagacagaccgagcgtcacccctataccgatgtc
tccgttctgctgctaagatgggaggatgatgaaactgttgatgaagatctggttgctctt
gagcaggttctccagaagcagtacagatacaggacagagaagtggcacatccccactgtg
ccgaatcctagcataaagcttggtgttcaaattgcttccttcctcgagcatgcgaaatct
aatcatttgctcatcatctactacgctggccatggctatgtaagctccgatggtcacctt
ttctgggcttgcaactccagagaagatgctgcaaaactaaaatgggatggcgttcgttgc
ctctttgaggatgcacagtctgatatcctgttgttactcgatacatgcgcggtgcccgat
ccccctatggccggtagccatggcgtgaagcaagccattgcggcttgcgcctcagatcgt
agtccagatagcttagagaggtcatttacctccaacttgaccgaggctctacagaagctt
agtagtggacggccgttcacgacacaaagactccacgaagaagtgttatttctgaagaaa
caacaacaactacttcaaactcctcggcaaaccaacggaggcacctcgaatacgcagtct
tctccacaaaatccggtcttcatacctctgacacccggaaaaggtcaaagtattgccctt
gcgccaatgccctcaagaccacgtactggttcacaaaacggacatgacaccgatggccag
ggtaaccgtgaagaacagctgatcgatccagaatctgttgttgacctcagatttgaagaa
ccccgagtgcttgtttgcactaccttcgttggcgatgcaagtccggacatgtcttttttc
tcccaatggctgcacagcacaccacctttgggggacaagatcgcggtcgaaggcatgttt
ctcggcccacctactatgttactcatttctatgcctcactcgatctggaacgtggtacag
cacgacaaagtatgctgctttttagggtatattagctcccacaacatgatccacctctac
cacaagctagtaggttcttctggtatcaaaccatcagctagagaagttgagaatggccgg
atcctcctcgaggcaagggatcacgccttcagtactcctgcccgcgttcgacgagaagaa
ggccattcttttcactccccagccaccagagaagcgcctaattctgtcgaacgaacagag
tatcttcctcaagctagtccgtcagctccagcatatgccaactcaacagggggtcattct
aaacccaaggatgaggtggaagattcggcagagatgcaggaagctgccgagcaactgaaa
gctttgagtcatgttcgccacccaagtgacgaagccgcaaacattaaccgacctcgcaca
attcttcccgacggaatgcctgagatcagaccagagggggagagcgatgaacacggcaac
aatgaccctctagcaacacttcgcaacgccaacgcagcagtgaagccccctcgaaggtct
cttcccaaacaggacactcgctgcaatcactgtagccatgcccctttcaaggattcctca
tctttgagaaaacacatcgctgcagcccacactaggccattcccatgtgcattctcgttt
gcgggatgcacaagcaccttcggttcgaagaacgaatggaagagacatattgcatcacag
catttgtgtttgcaatactatcgttgttcttcctgtcctcagagcactgctgaagggaaa
ggaaacgagttcaatcgcaaagatttgtttacccagcacttgcggcgtatgcatgcgccc
ttccaaatcaaaagggcactggccaagggggacagcaagctgcagtctgagtgggacgca
cacgtcaaagaaatgcaggtatcatgccttgtacagcgtcgcttacctccacaacgctca
gcgtgcccgaaacaaggttgtcagagtgtctttgaaggtccttcctcatgggatgagtgg
actgaacatgtgggccggcatatggaaaagggagagggcggtggcagactcggagtagat
ggccttctggcgcaatgggccttggatgaaggcatcattgagcgcaagacagacggcgaa
tatcgcttgtcaaccagtaacggaatgagtgggggaggcaacagcggaggcatgcctcct
gtttttgaacaaaaagagtcaaccttaacatcggtttcaacactggaaccgtcgcagccg
gagaaatccttgatcgcggagacaagcacaaaacctccagaagacagaatggaggttgat
acctccgagtaa
>Fp146
atggaacccaacaaacgacgcaagcttgcccccaaggtcaacgccacgactccaagcaag
ccgccgccgccgccgccagcacaattcctccacgaatcgcctcaacaacaccatccagct
caggaggctgctccggctcctctttctgaacgtcatgacttcgagtcctttgcgcgacat
ctgcaagatgctgctatgctcatccaaagacagaccgagcgtcacccctataccgatgtc
tccgttctgctgctaagatgggaggatgatgaaactgttgatgaagatctggttgctctt
gagcaggttctccagaagcagtacagatacaggacagagaagtggcacatccccactgtg
ccgaatcctagcataaagcttggtgttcaaattgcttccttcctcgagcatgcgaaatct
aatcatttgctcatcatctactacgctggccatggctatgtaagctccgatggtcacctt
ttctgggcttgcaactccagagaagatgctgcaaaactaaaatgggatggcgttcgttgc
ctctttgaggatgcacagtctgatatcctgttgttactcgatacatgcgcggtgcccgat
ccccctatggccggtagccatggcgtgaagcaagccattgcggcttgcgcctcagatcgt
agtccagatagcttagagaggtcatttacctccaacttgaccgaggctctacagaagctt
agtagtggacggccgttcacgacacaaagactccacgaagaagtgttatttctgaagaaa
caacaacaactacttcaaactcctcggcaaaccaacggaggcacctcgaatacgcagtct
tctccacaaaatccggtcttcatacctctgacacccggaaaaggtcaaagtattgccctt
gcgccaatgccctcaagaccacgtactggttcacaaaacggacatgacaccgatggccag
ggtaaccgtgaagaacagctgatcgatccagaatctgttgttgacctcagatttgaagaa
ccccgagtgcttgtttgcactaccttcgttggcgatgcaagtccggacatgtcttttttc
tcccaatggctgcacagcacaccacctttgggggacaagatcgcggtcgaaggcatgttt
ctcggcccacctactatgttactcatttctatgcctcactcgatctggaacgtggtacag
cacgacaaagtatgctgctttttagggtatattagctcccacaacatgatccacctctac
cacaagctagtaggttcttctggtatcaaaccatcagctagagaagttgaggatggccgg
atcctcctcgaggcaagggatcacgccttcagtactcctgcccgcgttcgacgagaagaa
ggccattcttttcactccccagccaccagagaagcgcctaattctgtcgaacgaacagag
tatcttcctcaagctagtccgtcagctccagcatatgccaactcaacagggggtcattct
aaacccaaggatgaggtggaagattcggcagagatgcaggaagctgccgagcaactgaaa
gctttgagtcatgttcgccacccaagtgacgaagccgcaaacattaaccgacctcgcaca
attcttcccgacggaatgcctgagatcagaccagagggggagagcgatgaacacggcaac
aatgaccctctagcaacacttcgcaacgccaacgcagcagtgaagccccctcgaaggtct
cttcccaaacaggacactcgctgcaatcactgtagccatgcccctttcaaggattcctca
tctttgagaaaacacatcgctgcagcccacactaggccattcccatgtgcattctcgttt
gcgggatgcacaagcaccttcggttcgaagaacgaatggaagagacatattgcatcacag
catttgtgtttgcaatactatcgttgttcttcctgtcctcagagcactgctgaagggaaa
ggaaacgagttcaatcgcaaagatttgtttacccagcacttgcggcgtatgcatgcgccc
ttccaaatcaaaagggcactggccaagggggacagcaagctgcagtctgagtgggacgca
cacgtcaaagaaatgcaggtatcatgccttgtacagcgtcgcttacctccacaacgctca
gcgtgcccgaaacaaggttgtcagagtgtctttgaaggtccttcctcatgggatgagtgg
actgaacatgtgggccggcatatggaaaagggagagggcggtggcagactcggagtagat
ggccttctggcgcaatgggccttggatgaaggcatcattgagcgcaagacagacggcgaa
tatcgcttgtcaaccagtaacggaatgagtgggggaggcaacagcggaggcatgcctcct
gtttttgaacaaaaagagtcaaccttaacatcggtttcaacactggaaccgtcgcagccg
gagaaatccttgatcgcggagacaagcacaaaacctccagaagacagaatggaggttgat
acctccgagtaa
>Fp155
atggaacccaacaaacgacgcaagcttgcccccaaggtcaacgccacgactccaagcaag
ccgccgccgccgccgccagcacaattcctccacgaatcgcctcaacaacaccatccagct
caggaggctgctccggctcctctttctgaacgtcatgacttcgagtcctttgcgcgacat
ctgcaagatgctgctatgctcatccaaagacagaccgagcgtcacccctataccgatgtc
tccgttctgctgctaagatgggaggatgatgaaactgttgatgaagatctggttgctctt
gagcaggttctccagaagcagtacagatacaggacagagaagtggcacatccccactgtg
ccgaatcctagcataaagcttggtgttcaaattgcttccttcctcgagcatgcgaaatct
aatcatttgctcatcatctactacgctggccatggctatgtaagctccgatggtcacctt
ttctgggcttgcaactccagagaagatgctgcaaaactaaaatgggatggcgttcgttgc
ctctttgaggatgcacagtctgatatcctgttgttactcgatacatgcgcggtgcccgat
ccccctatggccggtagccatggcgtgaagcaagccattgcggcttgcgcctcagatcgt
agtccagatagcttagagaggtcatttacctccaacttgaccgaggctctacagaagctt
agtagtggacggccgttcacgacacaaagactccacgaagaagtgttatttctgaagaaa
caacaacaactacttcaaactcctcggcaaaccaacggaggcacctcgaatacgcagtct
tctccacaaaatccggtcttcatacctctgacacccggaaaaggtcaaagtattgccctt
gcgccaatgccctcaagaccacgtactggttcacaaaacggacatgacaccgatggccag
ggtaaccgtgaagaacagctgatcgatccagaatctgttgttgacctcagatttgaagaa
ccccgagtgcttgtttgcactaccttcgttggcgatgcaagtccggacatgtcttttttc
tcccaatggctgcacagcacaccacctttgggggacaagatcgcggtcgaaggcatgttt
ctcggcccacctactatgttactcatttctatgcctcactcgatctggaacgtggtacag
cacgacaaagtatgctgctttttagggtatattagctcccacaacatgatccacctctac
cacaagctagtaggttcttctggtatcaaaccatcagctagagaagttgaggatggccgg
atcctcctcgaggcaagggatcacgccttcagtactcctgcccgcgttcgacgagaagaa
ggccattcttttcactccccagccaccagagaagcgcctaattctgtcgaacgaacagag
tatcttcctcaagctagtccgtcagctccagcatatgccaactcaacagggggtcattct
aaacccaaggatgaggtggaagattcggcagagatgcaggaagctgccgagcaactgaaa
gctttgagtcatgttcgccacccaagtgacgaagccgcaaacattaaccgacctcgcaca
attcttcccgacggaatgcctgagatcagaccagagggggagagcgatgaacacggcaac
aatgaccctctagcaacacttcgcaacgccaacgcagcagtgaagccccctcgaaggtct
cttcccaaacaggacactcgctgcaatcactgtagccatgcccctttcaaggattcctca
tctttgagaaaacacatcgctgcagcccacactaggccattcccatgtgcattctcgttt
gcgggatgcacaagcaccttcggttcgaagaacgaatggaagagacatattgcatcacag
catttgtgtttgcaatactatcgttgttcttcctgtcctcagagcactgctgaagggaaa
ggaaacgagttcaatcgcaaagatttgtttacccagcacttgcggcgtatgcatgcgccc
ttccaaatcaaaagggcactggccaagggggacagcaagctgcagtctgagtgggacgca
cacgtcaaagaaatgcaggtatcatgccttgtacagcgtcgcttacctccacaacgctca
gcgtgcccgaaacaaggttgtcagagtgtctttgaaggtccttcctcatgggatgagtgg
actgaacatgtgggccggcatatggaaaagggagagggcggtggcagactcggagtagat
ggccttctggcgcaatgggccttggatgaaggcatcattgagcgcaagacagacggcgaa
tatcgcttgtcaaccagtaacggaatgagtgggggaggcaacagcggaggcatgcctcct
gtttttgaacaaaaagagtcaaccttaacatcggtttcaacactggaaccgtcgcagccg
gagaaatccttgatcgcggagacaagcacaaaacctccagaagacagaatggaggttgat
acctccgagtaa
>Fp157
atggaacccaacaaacgacgcaagcttgcccccaaggtcaacgccacgactccaagcaag
ccgccgccgccgccgccagcacaattcctccacgaatcgcctcaacaacaccatccagct
caggaggctgctccggctcctctttctgaacgtcatgacttcgagtcctttgcgcgacat
ctgcaagatgctgctatgctcatccaaagacagaccgagcgtcacccctataccgatgtc
tccgttctgctgctaagatgggaggatgatgaaactgttgatgaagatctggttgctctt
gagcaggttctccagaagcagtacagatacaggacagagaagtggcacatccccactgtg
ccgaatcctagcataaagcttggtgttcaaattgcttccttcctcgagcatgcgaaatct
aatcatttgctcatcatctactacgctggccatggctatgtaagctccgatggtcacctt
ttctgggcttgcaactccagagaagatgctgcaaaactaaaatgggatggcgttcgttgc
ctctttgaggatgcacagtctgatatcctgttgttactcgatacatgcgcggtgcccgat
ccccctatggccggtagccatggcgtgaagcaagccattgcggcttgcgcctcagatcgt
agtccagatagcttagagaggtcatttacctccaacttgaccgaggctctacagaagctt
agtagtggacggccgttcacgacacaaagactccacgaagaagtgttatttctgaagaaa
caacaacaactacttcaaactcctcggcaaaccaacggaggcacctcgaatacgcagtct
tctccacaaaatccggtcttcatacctctgacacccggaaaaggtcaaagtattgccctt
gcgccaatgccctcaagaccacgtactggttcacaaaacggacatgacaccgatggccag
ggtaaccgtgaagaacagctgatcgatccagaatctgttgttgacctcagatttgaagaa
ccccgagtgcttgtttgcactaccttcgttggcgatgcaagtccggacatgtcttttttc
tcccaatggctgcacagcacaccacctttgggggacaagatcgcggtcgaaggcatgttt
ctcggcccacctactatgttactcatttctatgcctcactcgatctggaacgtggtacag
cacgacaaagtatgctgctttttagggtatattagctcccacaacatgatccacctctac
cacaagctagtaggttcttctggtatcaaaccatcagctagagaagttgaggatggccgg
atcctcctcgaggcaagggatcacgccttcagtactcctgcccgcgttcgacgagaagaa
ggccattcttttcactccccagccaccagagaagcgcctaattctgtcgaacgaacagag
tatcttcctcaagctagtccgtcagctccagcatatgccaactcaacagggggtcattct
aaacccaaggatgaggtggaagattcggcagagatgcaggaagctgccgagcaactgaaa
gctttgagtcatgttcgccacccaagtgacgaagccgcaaacattaaccgacctcgcaca
attcttcccgacggaatgcctgagatcagaccagagggggagagcgatgaacacggcaac
aatgaccctctagcaacacttcgcaacgccaacgcagcagtgaagccccctcgaaggtct
cttcccaaacaggacactcgctgcaatcactgtagccatgcccctttcaaggattcctca
tctttgagaaaacacatcgctgcagcccacactaggccattcccatgtgcattctcgttt
gcgggatgcacaagcaccttcggttcgaagaacgaatggaagagacatattgcatcacag
catttgtgtttgcaatactatcgttgttcttcctgtcctcagagcactgctgaagggaaa
ggaaacgagttcaatcgcaaagatttgtttacccagcacttgcggcgtatgcatgcgccc
ttccaaatcaaaagggcactggccaagggggacagcaagctgcagtctgagtgggacgca
cacgtcaaagaaatgcaggtatcatgccttgtacagcgtcgcttacctccacaacgctca
gcgtgcccgaaacaaggttgtcagagtgtctttgaaggtccttcctcatgggatgagtgg
actgaacatgtgggccggcatatggaaaagggagagggcggtggcagactcggagtagat
ggccttctggcgcaatgggccttggatgaaggcatcattgagcgcaagacagacggcgaa
tatcgcttgtcaaccagtaacggaatgagtgggggaggcaacagcggaggcatgcctcct
gtttttgaacaaaaagagtcaaccttaacatcggtttcaacactggaaccgtcgcagccg
gagaaatccttgatcgcggagacaagcacaaaacctccagaagacagaatggaggttgat
acctccgagtaa
>Fp16r
atggaacccaacaaacgacgcaagcttgcccccaaggtcaacgccacgactccaagcaag
ccgccgccgccgccgccagcacaattcctccacgaatcgcctcaacaacaccatccagct
caggaggctgctccggctcctctttctgaacgtcatgacttcgagtcctttgcgcgacat
ctgcaagatgctgctatgctcatccaaagacagaccgagcgtcacccctataccgatgtc
tccgttctgctgctaagatgggaggatgatgaaactgttgatgaagatctggttgctctt
gagcaggttctccagaagcagtacagatacaggacagagaagtggcacatccccactgtg
ccgaatcctagcataaagcttggtgttcaaattgcttccttcctcgagcatgcgaaatct
aatcatttgctcatcatctactacgctggccatggctatgtaagctccgatggtcacctt
ttctgggcttgcaactccagagaagatgctgcaaaactaaaatgggatggcgttcgttgc
ctctttgaggatgcacagtctgatatcctgttgttactcgatacatgcgcggtgcccgat
ccccctatggccggtagccatggcgtgaagcaagccattgcggcttgcgcctcagatcgt
agtccagatagcttagagaggtcatttacctccaacttgaccgaggctctacagaagctt
agtagtggacggccgttcacgacacaaagactccacgaagaagtgttatttctgaagaaa
caacaacaactacttcaaactcctcggcaaaccaacggaggcacctcgaatacgcagtct
tctccacaaaatccggtcttcatacctctgacacccggaaaaggtcaaagtattgccctt
gcgccaatgccctcaagaccacgtactggttcacaaaacggacatgacaccgatggccag
ggtaaccgtgaagaacagctgatcgatccagaatctgttgttgacctcagatttgaagaa
ccccgagtgcttgtttgcactaccttcgttggcgatgcaagtccggacatgtcttttttc
tcccaatggctgcacagcacaccacctttgggggacaagatcgcggtcgaaggcatgttt
ctcggcccacctactatgttactcatttctatgcctcactcgatctggaacgtggtacag
cacgacaaagtatgctgctttttagggtatattagctcccacaacatgatccacctctac
cacaagctagtaggttcttctggtatcaaaccatcagctagagaagttgaggatggccgg
atcctcctcgaggcaagggatcacgccttcagtactcctgcccgcgttcgacgagaagaa
ggccattcttttcactccccagccaccagagaagcgcctaattctgtcgaacgaacagag
tatcttcctcaagctagtccgtcagctccagcatatgccaactcaacagggggtcattct
aaacccaaggatgaggtggaagattcggcagagatgcaggaagctgccgagcaactgaaa
gctttgagtcatgttcgccacccaagtgacgaagccgcaaacattaaccgacctcgcaca
attcttcccgacggaatgcctgagatcagaccagagggggagagcgatgaacacggcaac
aatgaccctctagcaacacttcgcaacgccaacgcagcagtgaagccccctcgaaggtct
cttcccaaacaggacactcgctgcaatcactgtagccatgcccctttcaaggattcctca
tctttgagaaaacacatcgctgcagcccacactaggccattcccatgtgcattctcgttt
gcgggatgcacaagcaccttcggttcgaagaacgaatggaagagacatattgcatcacag
catttgtgtttgcaatactatcgttgttcttcctgtcctcagagcactgctgaagggaaa
ggaaacgagttcaatcgcaaagatttgtttacccagcacttgcggcgtatgcatgcgccc
ttccaaatcaaaagggcactggccaagggggacagcaagctgcagtctgagtgggacgca
cacgtcaaagaaatgcaggtatcatgccttgtacagcgtcgcttacctccacaacgctca
gcgtgcccgaaacaaggttgtcagagtgtctttgaaggtccttcctcatgggatgagtgg
actgaacatgtgggccggcatatggaaaagggagagggcggtggcagactcggagtagat
ggccttctggcgcaatgggccttggatgaaggcatcattgagcgcaagacagacggcgaa
tatcgcttgtcaaccagtaacggaatgagtgggggaggcaacagcggaggcatgcctcct
gtttttgaacaaaaagagtcaaccttaacatcggtttcaacactggaaccgtcgcagccg
gagaaatccttgatcgcggagacaagcacaaaacctccagaagacagaatggaggttgat
acctccgagtaa
>Fp1r
------------------------------------------------------------
----------------------------------------------------------ct
caggaggctgctccggctcctctttctgaacgtcatgacttcgagtcctttgcgcgacat
ctgcaagatgctgctatgctcatccaaagacagaccgagcgtcacccctataccgatgtc
tccgttctgctgctaagatgggaggatgatgaaactgttgatgaagatctggttgctctt
gagcaggttctccagaagcagtacagatacaggacagagaagtggcacatccccactgtg
ccgaatcctagcataaagcttggtgttcaaattgcttccttcctcgagcatgcgaaatct
aatcatttgctcatcatctactacgctggccatggctatgtaagctccgatggtcacctt
ttctgggcttgcaactccagagaagatgctgcaaaactaaaatgggatggcgttcgttgc
ctctttgaggatgcacagtctgatatcctgttgttactcgatacatgcgcggtgcccgat
ccccctatggccggtagccatggcgtgaagcaagccattgcggcttgcgcctcagatcgt
agtccagatagcttagagaggtcatttacctccaacttgaccgaggctctacagaagctt
agtagtggacggccgttcacgacacaaagactccacgaagaagtgttatttctgaagaaa
caacaacaactacttcaaactcctcggcaaaccaacggaggcacctcgaatacgcagtct
tctccacaaaatccggtcttcatacctctgacacccggaaaaggtcaaagtattgccctt
gcgccaatgccctcaagaccacgtactggttcacaaaacggacatgacaccgatggccag
ggtaaccgtgaagaacagctgatcgatccagaatctgttgttgacctcagatttgaagaa
ccccgggtgcttgtttgcactaccttcgttggcgatgcaagtccggacatgtcttttttc
tcccaatggctgcacagcacaccacctttgggggacaagatcgcggtcgaaggcatgttt
ctcggcccacctactatgttactcatttctatgcctcactcgatctggaacgtggtacag
cacgacaaagtatgctgctttttagggtatattagctcccacaacatgatccacctctac
cacaagctagtaggttcttctggtatcaaaccatcagctagagaagttgaggatggccgg
atcctcctcgaggcaagggatcacgccttcagtactcctgcccgcgttcgacgagaagaa
ggccattcttttcactccccagccaccagagaagcgcctaattctgtcgaacgaacagac
tatcttcctcaagctagtccgtcagctccagcatatgccaactcaacagggggtcattct
aaacccaaggatgaggtggaagattcggcagagatgcaggaagctgccgagcaactgaaa
gctttgagtcatgttcgccacccaagtgacgaagccgcaaacattaaccgacctcgcaca
attcttcccgacggaatgcctgagatcagaccagagggggagagcgatgaacacggcaac
aatgaccctctagcaacacttcgcaacgccaacgcagcagtgaagccccctcgaaggtct
cttcccaaacaggacactcgctgcaatcactgtagccatgcccctttcaaggattcctca
tctttgagaaaacacatcgctgcagcccacactaggccattcccatgtgcattctcgttt
gcgggatgcacaagcaccttcggttcgaagaacgaatggaagagacatattgcatcacag
catttgtgtttgcaatactatcgttgttcttcctgtcctcagagcactgctgaagggaaa
ggaaacgagttcaatcgcaaagatttgtttacccagcacttgcggcgtatgcatgcgccc
ttccaaatcaaaagggcactggccaagggggacagcaagctgcagtctgagtgggacgca
cacgtcaaagaaatgcaggtatcatgccttgtacagcgtcgcttacctccacaacgctca
gcgtgcccgaaacaaggttgtcagagtgtctttgaaggtccttcctcatgggatgagtgg
actgaacatgtgggccggcatatggaaaagggagagggcggtggcagactcggagtagat
ggccttctggcgcaatgggccttggatgaaggcatcattgagcgcaagacagacggcgaa
tatcgcttgtcaaccagtaacggaatgagtgggggaggcaacagcggaggcatgcctcct
gtttttgaacaaaaagagtcaaccttaacatcggtttcaacactggaaccgtcgcagccg
gagaaatccttgatcgcggagacaagcacaaaacctccagaagacagaatggaggttgat
acctccgagtaa
>Fp21r
atggaacccaacaaacgacgcaagcttgcccccaaggtcaacgccacgactccaagcaag
ccgccgccgccgccgccagcacaattcctccacgaatcgcctcaacaacaccatccagct
caggaggctgctccggcccctctttctgaacgtcatgacttcgagtcctttgcgcgacat
ctgcaagatgctgctatgctcatccaaagacagaccgagcgtcacccctataccgatgtc
tccgttctgctgctaagatgggaggatgatgaaactgttgatgaagatctggttgctctt
gagcaggttctccagaagcagtacagatacaggacagagaagtggcacatccccactgtg
ccgaatcctagcataaagcttggtgttcaaattgcttccttcctcgagcatgcgaaatct
aatcatttgctcatcatctactacgctggccatggctatgtaagctccgatggtcacctt
ttctgggcttgcaactccagagaagatgctgcaaaactaaaatgggatggcgttcgttgc
ctctttgaggatgcacagtctgatatcctgttgttactcgatacatgcgcggtgcccgat
ccccctatggccggtagccatggcgtgaagcaagccattgcggcttgcgcctcagatcgt
agtccagatagcttagagaggtcatttacctccaacttgaccgaggctctacagaagctt
agtagtggacggccgttcacgacacaaagactccacgaagaagtgttatttctgaagaaa
caacaacaactacttcaaactcctcggcaaaccaacggaggcacctcgaatacgcagtct
tctccacaaaatccggtcttcatacctctgacacccggaaaaggtcaaagtattgccctt
gcgccaatgccctcaagaccacgtactggttcacaaaacggacatgacaccgatggccag
ggtaaccgtgaagaacagctgatcgatccagaatctgttgttgacctcagatttgaagaa
ccccgagtgcttgtttgcactaccttcgttggcgatgcaagtccggacatgtcttttttc
tcccaatggctgcacagcacaccacctttgggggacaagatcgcggtcgaaggcatgttt
ctcggcccacctactatgttactcatttctatgcctcactcgatctggaacgtggtacag
cacgacaaagtatgctgctttttagggtatattagctcccacaacatgatccacctctac
cacaagctagtaggttcttctggtatcaaaccatcagctagagaagttgaggatggccgg
atcctcctcgaggcaagggatcacgccttcagtactcctgcccgcgttcgacgagaagaa
ggccattcttttcactccccagccaccagagaagcgcctaattctgtcgaacgaacagac
tatcttcctcaagctagtccgtcagctccagcatatgccaactcaacagggggtcattct
aaacccaaggatgaggtggaagattcggcagagatgcaggaagctgccgagcaactgaaa
gctttgagtcatgttcgccacccaagtgacgaagccgcaaacattaaccgacctcgcaca
attcttcccgacggaatgcctgagatcagaccagagggggagagcgatgaacacggcaac
aatgaccctctagcaacacttcgcaacgccaacgcagcagtgaagccccctcgaaggtct
cttcccaaacaggacactcgctgcaatcactgtagccatgcccctttcaaggattcctca
tctttgagaaaacacatcgctgcagcccacactaggccattcccatgtgcattctcgttt
gcgggatgcacaagcaccttcggttcgaagaacgaatggaagagacatattgcatcacag
catttgtgtttgcaatactatcgttgttcttcctgtcctcagagcactgctgaagggaaa
ggaaacgagttcaatcgcaaagatttgtttacccagcacttgcggcgtatgcatgcgccc
ttccaaatcaaaagggcactggccaagggggacagcaagctgcagtctgagtgggacgca
cacgtcaaagaaatgcaggtatcatgccttgtacagcgtcgcttacctccacaacgctca
gcgtgcccgaaacaaggttgtcagagtgtctttgaaggtccttcctcatgggatgagtgg
actgaacatgtgggccggcatatggaaaagggagagggcggtggcagactcggagtagat
ggccttctggcgcaatgggccttggatgaaggcatcattgagcgcaagacagacggcgaa
tatcgcttgtcaaccagtaacggaatgagtgggggaggcaacagcggaggcatgcctcct
gtttttgaacaaaaagagtcaaccttaacatcggtttcaacactggaaccgtcgcagccg
gagaaatccttgatcgcggagacaagcacaaaacctccagaagacagaatggaggttgat
acctccgagtaa
>Fp24r
atggaacccaacaaacgacgcaagcttgcccccaaggtcaacgccacgactccaagcaag
ccgccgccgccgccgccagcacaattcctccacgaatcgcctcaacaacaccatccagct
caggaggctgctccggctcctctttctgaacgtcatgacttcgagtcctttgcgcgacat
ctgcaagatgctgctatgctcatccaaagacagaccgagcgtcacccctataccgatgtc
tccgttctgctgctaagatgggaggatgatgaaactgttgatgaagatctggttgctctt
gagcaggttctccagaagcagtacagatacaggacagagaagtggcacatccccactgtg
ccgaatcctagcataaagcttggtgttcaaattgcttccttcctcgagcatgcgaaatct
aatcatttgctcatcatctactacgctggccatggctatgtaagctccgatggtcacctt
ttctgggcttgcaactccagagaagatgctgcaaaactaaaatgggatggcgttcgttgc
ctctttgaggatgcacagtctgatatcctgttgttactcgatacatgcgcggtgcccgat
ccccctatggccggtagccatggcgtgaagcaagccattgcggcttgcgcctcagatcgt
agtccagatagcttagagaggtcatttacctccaacttgaccgaggctctacagaagctt
agtagtggacggccgttcacgacacaaagactccacgaagaagtgttatttctgaagaaa
caacaacaactacttcaaactcctcggcaaaccaacggaggcacctcgaatacgcagtct
tctccacaaaatccggtcttcatacctctgacacccggaaaaggtcaaagtattgccctt
gcgccaatgccctcaagaccacgtactggttcacaaaacggacatgacaccgatggccag
ggtaaccgtgaagaacagctgatcgatccagaatctgttgttgacctcagatttgaagaa
ccccgagtgcttgtttgcactaccttcgttggcgatgcaagtccggacatgtcttttttc
tcccaatggctgcacagcacaccacctttgggggacaagatcgcggtcgaaggcatgttt
ctcggcccacctactatgttactcatttctatgcctcactcgatctggaacgtggtacag
cacgacaaagtatgctgctttttagggtatattagctcccacaacatgatccacctctac
cacaagctagtaggttcttctggtatcaaaccatcagctagagaagttgaggatggccgg
atcctcctcgaggcaagggatcacgccttcagtactcctgcccgcgttcgacgagaagaa
ggccattcttttcactccccagccaccagagaagcgcctaattctgtcgaacgaacagag
tatcttcctcaagctagtccgtcagctccagcatatgccaactcaacagggggtcattct
aaacccaaggatgaggtggaagattcggcagagatgcaggaagctgccgagcaactgaaa
gctttgagtcatgttcgccacccaagtgacgaagccgcaaacattaaccgacctcgcaca
attcttcccgacggaatgcctgagatcagaccagagggggagagcgatgaacacggcaac
aatgaccctctagcaacacttcgcaacgccaacgcagcagtgaagccccctcgaaggtct
cttcccaaacaggacactcgctgcaatcactgtagccatgcccctttcaaggattcctca
tctttgagaaaacacatcgctgcagcccacactaggccattcccatgtgcattctcgttt
gcgggatgcacaagcaccttcggttcgaagaacgaatggaagagacatattgcatcacag
catttgtgtttgcaatactatcgttgttcttcctgtcctcagagcactgctgaagggaaa
ggaaacgagttcaatcgcaaagatttgtttacccagcacttgcggcgtatgcatgcgccc
ttccaaatcaaaagggcactggccaagggggacagcaagctgcagtctgagtgggacgca
cacgtcaaagaaatgcaggtatcatgccttgtacagcgtcgcttacctccacaacgctca
gcgtgcccgaaacaaggttgtcagagtgtctttgaaggtccttcctcatgggatgagtgg
actgaacatgtgggccggcatatggaaaagggagagggcggtggcagactcggagtagat
ggccttctggcgcaatgggccttggatgaaggcatcattgagcgcaagacagacggcgaa
tatcgcttgtcaaccagtaacggaatgagtgggggaggcaacagcggaggcatgcctcct
gtttttgaacaaaaagagtcaaccttaacatcggtttcaacactggaaccgtcgcagccg
gagaaatccttgatcgcggagacaagcacaaaacctccagaagacagaatggaggttgat
acctccgagtaa
>Fp2516
atggaacccaacaaacgacgcaagcttgcccccaaggtcaacgccacgactccaagcaag
ccgccgccgccgccgccagcacaattcctccacgaatcgcctcaacaacaccatccagct
caggaggctgctccggctcctctttctgaacgtcatgacttcgagtcctttgcgcgacat
ctgcaagatgctgctatgctcatccaaagacagaccgagcgtcacccctataccgatgtc
tccgttctgctgctaagatgggaggatgatgaaactgttgatgaagatctggttgctctt
gagcaggttctccagaagcagtacagatacaggacagagaagtggcacatccccactgtg
ccgaatcctagcataaagcttggtgttcaaattgcttccttcctcgagcatgcgaaatct
aatcatttgctcatcatctactacgctggccatggctatgtaagctccgatggtcacctt
ttctgggcttgcaactccagagaagatgctgcaaaactaaaatgggatggcgttcgttgc
ctctttgaggatgcacagtctgatatcctgttgttactcgatacatgcgcggtgcccgat
ccccctatggccggtagccatggcgtgaagcaagccattgcggcttgcgcctcagatcgt
agtccagatagcttagagaggtcatttacctccaacttgaccgaggctctacagaagctt
agtagtggacggccgttcacgacacaaagactccacgaagaagtgttatttctgaagaaa
caacaacaactacttcaaactcctcggcaaaccaacggaggcacctcgaatacgcagtct
tctccacaaaatccggtcttcatacctctgacacccggaaaaggtcaaagtattgccctt
gcgccaatgccctcaagaccacgtactggttcacaaaacggacatgacaccgatggccag
ggtaaccgtgaagaacagctgatcgatccagaatctgttgttgacctcagatttgaagaa
ccccgagtgcttgtttgcactaccttcgttggcgatgcaagtccggacatgtcttttttc
tcccaatggctgcacagcacaccacctttgggggacaagatcgcggtcgaaggcatgttt
ctcggcccacctactatgttactcatttctatgcctcactcgatctggaacgtggtacag
cacgacaaagtatgctgctttttagggtatattagctcccacaacatgatccacctctac
cacaagctagtaggttcttctggtatcaaaccatcagctagagaagttgaggatggccgg
atcctcctcgaggcaagggatcacgccttcagtactcctgcccgcgttcgacgagaagaa
ggccattcttttcactccccagccaccagagaagcgcctaattctgtcgaacgaacagag
tatcttcctcaagctagtccgtcagctccagcatatgccaactcaacagggggtcattct
aaacccaaggatgaggtggaagattcggcagagatgcaggaagctgccgagcaactgaaa
gctttgagtcatgttcgccacccaagtgacgaagccgcaaacattaaccgacctcgcaca
attcttcccgacggaatgcctgagatcagaccagagggggagagcgatgaacacggcaac
aatgaccctctagcaacacttcgcaacgccaacgcagcagtgaagccccctcgaaggtct
cttcccaaacaggacactcgctgcaatcactgtagccatgcccctttcaaggattcctca
tctttgagaaaacacatcgctgcagcccacactaggccattcccatgtgcattctcgttt
gcgggatgcacaagcaccttcggttcgaagaacgaatggaagagacatattgcatcacag
catttgtgtttgcaatactatcgttgttcttcctgtcctcagagcactgctgaagggaaa
ggaaacgagttcaatcgcaaagatttgtttacccagcacttgcggcgtatgcatgcgccc
ttccaaatcaaaagggcactggccaagggggacagcaagctgcagtctgagtgggacgca
cacgtcaaagaaatgcaggtatcatgccttgtacagcgtcgcttacctccacaacgctca
gcgtgcccgaaacaaggttgtcagagtgtctttgaaggtccttcctcatgggatgagtgg
actgaacatgtgggccggcatatggaaaagggagagggcggtggcagactcggagtagat
ggccttctggcgcaatgggccttggatgaaggcatcattgagcgcaagacagacggcgaa
tatcgcttgtcaaccagtaacggaatgagtgggggaggcaacagcggaggcatgcctcct
gtttttgaacaaaaagagtcaaccttaacatcggtttcaacactggaaccgtcgcagccg
gagaaatccttgatcgcggagacaagcacaaaacctccagaagacagaatggaggttgat
acctccgagtaa
>Fp26r
atggaacccaacaaacgacgcaagcttgcccccaaggtcaacgccacgactccaagcaag
ccgccgccgccgccgccagcacaattcctccacgaatcgcctcaacaacaccatccagct
caggaggctgctccggctcctctttctgaacgtcatgacttcgagtcctttgcgcgacat
ctgcaagatgctgctatgctcatccaaagacagaccgagcgtcacccctataccgatgtc
tccgttctgctgctaagatgggaggatgatgaaactgttgatgaagatctggttgctctt
gagcaggttctccagaagcagtacagatacaggacagagaagtggcacatccccactgtg
ccgaatcctagcataaagcttggtgttcaaattgcttccttcctcgagcatgcgaaatct
aatcatttgctcatcatctactacgctggccatggctatgtaagctccgatggtcacctt
ttctgggcttgcaactccagagaagatgctgcaaaactaaaatgggatggcgttcgttgc
ttctttgaggatgcacagtctgatatcctgttgttactcgatacatgcgcggtgcccgat
ccccctatggccggtagccatggcgtgaagcaagccattgcggcttgcgcctcagatcgt
agtccagatagcttagagaggtcatttacctccaacttgaccgaggctctacagaagctt
agtagtggacggccgttcacgacacaaagactccacgaagaagtgttatttctgaagaaa
caacaacaactacttcaaactcctcggcaaaccaacggaggcacctcgaatacgcagtct
tctccacaaaatccggtcttcatacctctgacacccggaaaaggtcaaagtattgccctt
gcgccaatgccctcaagaccacgtactggttcacaaaacggacatgacaccgatggccag
ggtaaccgtgaagaacagctgatcgatccagaatctgttgttgacctcagatttgaagaa
ccccgggtgcttgtttgcactaccttcgttggcgatgcaagtccggacatgtcttttttc
tcccaatggctgcacagcacaccacctttgggggacaagatcgcggtcgaaggcatgttt
ctcggcccacctactatgttactcatttctatgcctcactcgatctggaacgtggtacag
cacgacaaagtatgctgctttttagggtatattagctcccacaacatgatccacctctac
cacaagctagtaggttcttctggtatcaaaccatcagctagagaagttgaggatggccgg
atcctcctcgaggcaagggatcacgccttcagtactcctgcccgcgttcgacgagaagaa
ggccattcttttcactccccagccaccagagaagcgcctaattctgtcgaacgaacagac
tatcttcctcaagctagtccgtcagctccagcatatgccaactcaacagggggtcattct
aaacccaaggatgaggtggaagattcggcagagatgcaggaagctgccgagcaactgaaa
gctttgagtcatgttcgccacccaagtgacgaagccgcaaacattaaccgacctcgcaca
attcttcccgacggaatgcctgagatcagaccagagggggagagcgatgaacacggcaac
aatgaccctctagcaacacttcgcaacgccaacgcagcagtgaagccccctcgaaggtct
cttcccaaacaggacactcgctgcaatcactgtagccatgcccctttcaaggattcctca
tctttgagaaaacacatcgctgcagcccacactaggccattcccatgtgcattctcgttt
gcgggatgcacaagcaccttcggttcgaagaacgaatggaagagacatattgcatcacag
catttgtgtttgcaatactatcgttgttcttcctgtcctcagagcactgctgaagggaaa
ggaaacgagttcaatcgcaaagatttgtttacccagcacttgcggcgtatgcatgcgccc
ttccaaatcaaaagggcactggccaagggggacagcaagctgcagtctgagtgggacgca
cacgtcaaagaaatgcaggtatcatgccttgtacagcgtcgcttacctccacaacgctca
gcgtgcccgaaacaaggttgtcagagtgtctttgaaggtccttcctcatgggatgagtgg
actgaacatgtgggccggcatatggaaaagggagagggcggtggcagactcggagtagat
ggccttctggcgcaatgggccttggatgaaggcatcattgagcgcaagacagacggcgaa
tatcgcttgtcaaccagtaacggaatgagtgggggaggcaacagcggaggcatgcctcct
gtttttgaacaaaaagagtcaaccttaacatcggtttcaacactggaaccgtcgcagccg
gagaaatccttgatcgcggagacaagcacaaaacctccagaagacagaatggaggttgat
acctccgagtaa
>Fp33
atggaacccaacaaacgacgcaagcttgcccccaaggtcaacgccacgactccaagcaag
ccgccgccgccgccgccagcacaattcctccacgaatcgcctcaacaacaccatccagct
caggaggctgctccggctcctctttctgaacgtcatgacttcgagtcctttgcgcgacat
ctgcaagatgctgctatgctcatccaaagacagaccgagcgtcacccctataccgatgtc
tccgttctgctgctaagatgggaggatgatgaaactgttgatgaagatctggttgctctt
gagcaggttctccagaagcagtacagatacaggacagagaagtggcacatccccactgtg
ccgaatcctagcataaagcttggtgttcaaattgcttccttcctcgagcatgcgaaatct
aatcatttgctcatcatctactacgctggccatggctatgtaagctccgatggtcacctt
ttctgggcttgcaactccagagaagatgctgcaaaactaaaatgggatggcgttcgttgc
ctctttgaggatgcacagtctgatatcctgttgttactcgatacatgcgcggtgcccgat
ccccctatggccggtagccatggcgtgaagcaagccattgcggcttgcgcctcagatcgt
agtccagatagcttagagaggtcatttacctccaacttgaccgaggctctacagaagctt
agtagtggacggccgttcacgacacaaagactccacgaagaagtgttatttctgaagaaa
caacaacaactacttcaaactcctcggcaaaccaacggaggcacctcgaatacgcagtct
tctccacaaaatccggtcttcatacctctgacacccggaaaaggtcaaagtattgccctt
gcgccaatgccctcaagaccacgtactggttcacaaaacggacatgacaccgatggccag
ggtaaccgtgaagaacagctgatcgatccagaatctgttgttgacctcagatttgaagaa
ccccgagtgcttgtttgcactaccttcgttggcgatgcaagtccggacatgtcttttttc
tcccaatggctgcacagcacaccacctttgggggacaagatcgcggtcgaaggcatgttt
ctcggcccacctactatgttactcatttctatgcctcactcgatctggaacgtggtacag
cacgacaaagtatgctgctttttagggtatattagctcccacaacatgatccacctctac
cacaagctagtaggttcttctggtatcaaaccatcagctagagaagttgaggatggccgg
atcctcctcgaggcaagggatcacgccttcagtactcctgcccgcgttcgacgagaagaa
ggccattcttttcactccccagccaccagagaagcgcctaattctgtcgaacgaacagag
tatcttcctcaagctagtccgtcagctccagcatatgccaactcaacagggggtcattct
aaacccaaggatgaggtggaagattcggcagagatgcaggaagctgccgagcaactgaaa
gctttgagtcatgttcgccacccaagtgacgaagccgcaaacattaaccgacctcgcaca
attcttcccgacggaatgcctgagatcagaccagagggggagagcgatgaacacggcaac
aatgaccctctagcaacacttcgcaacgccaacgcagcagtgaagccccctcgaaggtct
cttcccaaacaggacactcgctgcaatcactgtagccatgcccctttcaaggattcctca
tctttgagaaaacacatcgctgcagcccacactaggccattcccatgtgcattctcgttt
gcgggatgcacaagcaccttcggttcgaagaacgaatggaagagacatattgcatcacag
catttgtgtttgcaatactatcgttgttcttcctgtcctcagagcactgctgaagggaaa
ggaaacgagttcaatcgcaaagatttgtttacccagcacttgcggcgtatgcatgcgccc
ttccaaatcaaaagggcactggccaagggggacagcaagctgcagtctgagtgggacgca
cacgtcaaagaaatgcaggtatcatgccttgtacagcgtcgcttacctccacaacgctca
gcgtgcccgaaacaaggttgtcagagtgtctttgaaggtccttcctcatgggatgagtgg
actgaacatgtgggccggcatatggaaaagggagagggcggtggcagactcggagtagat
ggccttctggcgcaatgggccttggatgaaggcatcattgagcgcaagacagacggcgaa
tatcgcttgtcaaccagtaacggaatgagtgggggaggcaacagcggaggcatgcctcct
gtttttgaacaaaaagagtcaaccttaacatcggtttcaacactggaaccgtcgcagccg
gagaaatccttgatcgcggagacaagcacaaaacctccagaagacagaatggaggttgat
acctccgagtaa
>Fp34
atggaacccaacaaacgacgcaagcttgcccccaaggtcaacgccacgactccaagcaag
ccgccgccgccgccgccagcacaattcctccacgaatcgcctcaacaacaccatccagct
caggaggctgctccggctcctctttctgaacgtcatgacttcgagtcctttgcgcgacat
ctgcaagatgctgctatgctcatccaaagacagaccgagcgtcacccctataccgatgtc
tccgttctgctgctaagatgggaggatgatgaaactgttgatgaagatctggttgctctt
gagcaggttctccagaagcagtacagatacaggacagagaagtggcacatccccactgtg
ccgaatcctagcataaagcttggtgttcaaattgcttccttcctcgagcatgcgaaatct
aatcatttgctcatcatctactacgctggccatggctatgtaagctccgatggtcacctt
ttctgggcttgcaactccagagaagatgctgcaaaactaaaatgggatggcgttcgttgc
ctctttgaggatgcacagtctgatatcctgttgttactcgatacatgcgcggtgcccgat
ccccctatggccggtagccatggcgtgaagcaagccattgcggcttgcgcctcagatcgt
agtccagatagcttagagaggtcatttacctccaacttgaccgaggctctacagaagctt
agtagtggacggccgttcacgacacaaagactccacgaagaagtgttatttctgaagaaa
caacaacaactacttcaaactcctcggcaaaccaacggaggcacctcgaatacgcagtct
tctccacaaaatccggtcttcatacctctgacacccggaaaaggtcaaagtattgccctt
gcgccaatgccctcaagaccacgtactggttcacaaaacggacatgacaccgatggccag
ggtaaccgtgaagaacagctgatcgatccagaatctgttgttgacctcagatttgaagaa
ccccgagtgcttgtttgcactaccttcgttggcgatgcaagtccggacatgtcttttttc
tcccaatggctgcacagcacaccacctttgggggacaagatcgcggtcgaaggcatgttt
ctcggcccacctactatgttactcatttctatgcctcactcgatctggaacgtggtacag
cacgacaaagtatgctgctttttagggtatattagctcccacaacatgatccacctctac
cacaagctagtaggttcttctggtatcaaaccatcagctagagaagttgaggatggccgg
atcctcctcgaggcaagggatcacgccttcagtactcctgcccgcgttcgacgagaagaa
ggccattcttttcactccccagccaccagagaagcgcctaattctgtcgaacgaacagag
tatcttcctcaagctagtccgtcagctccagcatatgccaactcaacagggggtcattct
aaacccaaggatgaggtggaagattcggcagagatgcaggaagctgccgagcaactgaaa
gctttgagtcatgttcgccacccaagtgacgaagccgcaaacattaaccgacctcgcaca
attcttcccgacggaatgcctgagatcagaccagagggggagagcgatgaacacggcaac
aatgaccctctagcaacacttcgcaacgccaacgcagcagtgaagccccctcgaaggtct
cttcccaaacaggacactcgctgcaatcactgtagccatgcccctttcaaggattcctca
tctttgagaaaacacatcgctgcagcccacactaggccattcccatgtgcattctcgttt
gcgggatgcacaagcaccttcggttcgaagaacgaatggaagagacatattgcatcacag
catttgtgtttgcaatactatcgttgttcttcctgtcctcagagcactgctgaagggaaa
ggaaacgagttcaatcgcaaagatttgtttacccagcacttgcggcgtatgcatgcgccc
ttccaaatcaaaagggcactggccaagggggacagcaagctgcagtctgagtgggacgca
cacgtcaaagaaatgcaggtatcatgccttgtacagcgtcgcttacctccacaacgctca
gcgtgcccgaaacaaggttgtcagagtgtctttgaaggtccttcctcatgggatgagtgg
actgaacatgtgggccggcatatggaaaagggagagggcggtggcagactcggagtagat
ggccttctggcgcaatgggccttggatgaaggcatcattgagcgcaagacagacggcgaa
tatcgcttgtcaaccagtaacggaatgagtgggggaggcaacagcggaggcatgcctcct
gtttttgaacaaaaagagtcaaccttaacatcggtttcaacactggaaccgtcgcagccg
gagaaatccttgatcgcggagacaagcacaaaacctccagaagacagaatggaggttgat
acctccgagtaa
>Fp35
atggaacccaacaaacgacgcaagcttgcccccaaggtcaacgccacgactccaagcaag
ccgccgccgccgccgccagcacaattcctccacgaatcgcctcaacaacaccatccagct
caggaggctgctccggctcctctttctgaacgtcatgacttcgagtcctttgcgcgacat
ctgcaagatgctgctatgctcatccaaagacagaccgagcgtcacccctataccgatgtc
tccgttctgctgctaagatgggaggatgatgaaactgttgatgaagatctggttgctctt
gagcaggttctccagaagcagtacagatacaggacagagaagtggcacatccccactgtg
ccgaatcctagcataaagcttggtgttcaaattgcttccttcctcgagcatgcgaaatct
aatcatttgctcatcatctactacgctggccatggctatgtaagctccgatggtcacctt
ttctgggcttgcaactccagagaagatgctgcaaaactaaaatgggatggcgttcgttgc
ctctttgaggatgcacagtctgatatcctgttgttactcgatacatgcgcggtgcccgat
ccccctatggccggtagccatggcgtgaagcaagccattgcggcttgcgcctcagatcgt
agtccagatagcttagagaggtcatttacctccaacttgaccgaggctctacagaagctt
agtagtggacggccgttcacgacacaaagactccacgaagaagtgttatttctgaagaaa
caacaacaactacttcaaactcctcggcaaaccaacggaggcacctcgaatacgcagtct
tctccacaaaatccggtcttcatacctctgacacccggaaaaggtcaaagtattgccctt
gcgccaatgccctcaagaccacgtactggttcacaaaacggacatgacaccgatggccag
ggtaaccgtgaagaacagctgatcgatccagaatctgttgttgacctcagatttgaagaa
ccccgagtgcttgtttgcactaccttcgttggcgatgcaagtccggacatgtcttttttc
tcccaatggctgcacagcacaccacctttgggggacaagatcgcggtcgaaggcatgttt
ctcggcccacctactatgttactcatttctatgcctcactcgatctggaacgtggtacag
cacgacaaagtatgctgctttttagggtatattagctcccacaacatgatccacctctac
cacaagctagtaggttcttctggtatcaaaccatcagctagagaagttgagaatggccgg
atcctcctcgaggcaagggatcacgccttcagtactcctgcccgcgttcgacgagaagaa
ggccattcttttcactccccagccaccagagaagcgcctaattctgtcgaacgaacagag
tatcttcctcaagctagtccgtcagctccagcatatgccaactcaacagggggtcattct
aaacccaaggatgaggtggaagattcggcagagatgcaggaagctgccgagcaactgaaa
gctttgagtcatgttcgccacccaagtgacgaagccgcaaacattaaccgacctcgcaca
attcttcccgacggaatgcctgagatcagaccagagggggagagcgatgaacacggcaac
aatgaccctctagcaacacttcgcaacgccaacgcagcagtgaagccccctcgaaggtct
cttcccaaacaggacactcgctgcaatcactgtagccatgcccctttcaaggattcctca
tctttgagaaaacacatcgctgcagcccacactaggccattcccatgtgcattctcgttt
gcgggatgcacaagcaccttcggttcgaagaacgaatggaagagacatattgcatcacag
catttgtgtttgcaatactatcgttgttcttcctgtcctcagagcactgctgaagggaaa
ggaaacgagttcaatcgcaaagatttgtttacccagcacttgcggcgtatgcatgcgccc
ttccaaatcaaaagggcactggccaagggggacagcaagctgcagtctgagtgggacgca
cacgtcaaagaaatgcaggtatcatgccttgtacagcgtcgcttacctccacaacgctca
gcgtgcccgaaacaaggttgtcagagtgtctttgaaggtccttcctcatgggatgagtgg
actgaacatgtgggccggcatatggaaaagggagagggcggtggcagactcggagtagat
ggccttctggcgcaatgggccttggatgaaggcatcattgagcgcaagacagacggcgaa
tatcgcttgtcaaccagtaacggaatgagtgggggaggcaacagcggaggcatgcctcct
gtttttgaacaaaaagagtcaaccttaacatcggtttcaacactggaaccgtcgcagccg
gagaaatccttgatcgcggagacaagcacaaaacctccagaagacagaatggaggttgat
acctccgagtaa
>Fp38
atggaacccaacaaacgacgcaagcttgcccccaaggtcaacgccacgactccaagcaag
ccgccgccgccgccgccagcacaattcctccacgaatcgcctcaacaacaccatccagct
caggaggctgctccggctcctctttctgaacgtcatgacttcgagtcctttgcgcgacat
ctgcaagatgctgctatgctcatccaaagacagaccgagcgtcacccctataccgatgtc
tccgttctgctgctaagatgggaggatgatgaaactgttgatgaagatctggttgctctt
gagcaggttctccagaagcagtacagatacaggacagagaagtggcacatccccactgtg
ccgaatcctagcataaagcttggtgttcaaattgcttccttcctcgagcatgcgaaatct
aatcatttgctcatcatctactacgctggccatggctatgtaagctccgatggtcacctt
ttctgggcttgcaactccagagaagatgctgcaaaactaaaatgggatggcgttcgttgc
ctctttgaggatgcacagtctgatatcctgttgttactcgatacatgcgcggtgcccgat
ccccctatggccggtagccatggcgtgaagcaagccattgcggcttgcgcctcagatcgt
agtccagatagcttagagaggtcatttacctccaacttgaccgaggctctacagaagctt
agtagtggacggccgttcacgacacaaagactccacgaagaagtgttatttctgaagaaa
caacaacaactacttcaaactcctcggcaaaccaacggaggcacctcgaatacgcagtct
tctccacaaaatccggtcttcatacctctgacacccggaaaaggtcaaagtattgccctt
gcgccaatgccctcaagaccacgtactggttcacaaaacggacatgacaccgatggccag
ggtaaccgtgaagaacagctgatcgatccagaatctgttgttgacctcagatttgaagaa
ccccgagtgcttgtttgcactaccttcgttggcgatgcaagtccggacatgtcttttttc
tcccaatggctgcacagcacaccacctttgggggacaagatcgcggtcgaaggcatgttt
ctcggcccacctactatgttactcatttctatgcctcactcgatctggaacgtggtacag
cacgacaaagtatgctgctttttagggtatattagctcccacaacatgatccacctctac
cacaagctagtaggttcttctggtatcaaaccatcagctagagaagttgagaatggccgg
atcctcctcgaggcaagggatcacgccttcagtactcctgcccgcgttcgacgagaagaa
ggccattcttttcactccccagccaccagagaagcgcctaattctgtcgaacgaacagag
tatcttcctcaagctagtccgtcagctccagcatatgccaactcaacagggggtcattct
aaacccaaggatgaggtggaagattcggcagagatgcaggaagctgccgagcaactgaaa
gctttgagtcatgttcgccacccaagtgacgaagccgcaaacattaaccgacctcgcaca
attcttcccgacggaatgcctgagatcagaccagagggggagagcgatgaacacggcaac
aatgaccctctagcaacacttcgcaacgccaacgcagcagtgaagccccctcgaaggtct
cttcccaaacaggacactcgctgcaatcactgtagccatgcccctttcaaggattcctca
tctttgagaaaacacatcgctgcagcccacactaggccattcccatgtgcattctcgttt
gcgggatgcacaagcaccttcggttcgaagaacgaatggaagagacatattgcatcacag
catttgtgtttgcaatactatcgttgttcttcctgtcctcagagcactgctgaagggaaa
ggaaacgagttcaatcgcaaagatttgtttacccagcacttgcggcgtatgcatgcgccc
ttccaaatcaaaagggcactggccaagggggacagcaagctgcagtctgagtgggacgca
cacgtcaaagaaatgcaggtatcatgccttgtacagcgtcgcttacctccacaacgctca
gcgtgcccgaaacaaggttgtcagagtgtctttgaaggtccttcctcatgggatgagtgg
actgaacatgtgggccggcatatggaaaagggagagggcggtggcagactcggagtagat
ggccttctggcgcaatgggccttggatgaaggcatcattgagcgcaagacagacggcgaa
tatcgcttgtcaaccagtaacggaatgagtgggggaggcaacagcggaggcatgcctcct
gtttttgaacaaaaagagtcaaccttaacatcggtttcaacactggaaccgtcgcagccg
gagaaatccttgatcgcggagacaagcacaaaacctccagaagacagaatggaggttgat
acctccgagtaa
>Fp39
atggaacccaacaaacgacgcaagcttgcccccaaggtcaacgccacgactccaagcaag
ccgccgccgccgccgccagcacaattcctccacgaatcgcctcaacaacaccatccagct
caggaggctgctccggctcctctttctgaacgtcatgacttcgagtcctttgcgcgacat
ctgcaagatgctgctatgctcatccaaagacagaccgagcgtcacccctataccgatgtc
tccgttctgctgctaagatgggaggatgatgaaactgttgatgaagatctggttgctctt
gagcaggttctccagaagcagtacagatacaggacagagaagtggcacatccccactgtg
ccgaatcctagcataaagcttggtgttcaaattgcttccttcctcgagcatgcgaaatct
aatcatttgctcatcatctactacgctggccatggctatgtaagctccgatggtcacctt
ttctgggcttgcaactccagagaagatgctgcaaaactaaaatgggatggcgttcgttgc
ctctttgaggatgcacagtctgatatcctgttgttactcgatacatgcgcggtgcccgat
ccccctatggccggtagccatggcgtgaagcaagccattgcggcttgcgcctcagatcgt
agtccagatagcttagagaggtcatttacctccaacttgaccgaggctctacagaagctt
agtagtggacggccgttcacgacacaaagactccacgaagaagtgttatttctgaagaaa
caacaacaactacttcaaactcctcggcaaaccaacggaggcacctcgaatacgcagtct
tctccacaaaatccggtcttcatacctctgacacccggaaaaggtcaaagtattgccctt
gcgccaatgccctcaagaccacgtactggttcacaaaacggacatgacaccgatggccag
ggtaaccgtgaagaacagctgatcgatccagaatctgttgttgacctcagatttgaagaa
ccccgagtgcttgtttgcactaccttcgttggcgatgcaagtccggacatgtcttttttc
tcccaatggctgcacagcacaccacctttgggggacaagatcgcggtcgaaggcatgttt
ctcggcccacctactatgttactcatttctatgcctcactcgatctggaacgtggtacag
cacgacaaagtatgctgctttttagggtatattagctcccacaacatgatccacctctac
cacaagctagtaggttcttctggtatcaaaccatcagctagagaagttgaggatggccgg
atcctcctcgaggcaagggatcacgccttcagtactcctgcccgcgttcgacgagaagaa
ggccattcttttcactccccagccaccagagaagcgcctaattctgtcgaacgaacagag
tatcttcctcaagctagtccgtcagctccagcatatgccaactcaacagggggtcattct
aaacccaaggatgaggtggaagattcggcagagatgcaggaagctgccgagcaactgaaa
gctttgagtcatgttcgccacccaagtgacgaagccgcaaacattaaccgacctcgcaca
attcttcccgacggaatgcctgagatcagaccagagggggagagcgatgaacacggcaac
aatgaccctctagcaacacttcgcaacgccaacgcagcagtgaagccccctcgaaggtct
cttcccaaacaggacactcgctgcaatcactgtagccatgcccctttcaaggattcctca
tctttgagaaaacacatcgctgcagcccacactaggccattcccatgtgcattctcgttt
gcgggatgcacaagcaccttcggttcgaagaacgaatggaagagacatattgcatcacag
catttgtgtttgcaatactatcgttgttcttcctgtcctcagagcactgctgaagggaaa
ggaaacgagttcaatcgcaaagatttgtttacccagcacttgcggcgtatgcatgcgccc
ttccaaatcaaaagggcactggccaagggggacagcaagctgcagtctgagtgggacgca
cacgtcaaagaaatgcaggtatcatgccttgtacagcgtcgcttacctccacaacgctca
gcgtgcccgaaacaaggttgtcagagtgtctttgaaggtccttcctcatgggatgagtgg
actgaacatgtgggccggcatatggaaaagggagagggcggtggcagactcggagtagat
ggccttctggcgcaatgggccttggatgaaggcatcattgagcgcaagacagacggcgaa
tatcgcttgtcaaccagtaacggaatgagtgggggaggcaacagcggaggcatgcctcct
gtttttgaacaaaaagagtcaaccttaacatcggtttcaacactggaaccgtcgcagccg
gagaaatccttgatcgcggagacaagcacaaaacctccagaagacagaatggaggttgat
acctccgagtaa
>Fp42
atggaacccaacaaacgacgcaagcttgcccccaaggtcaacgccacgactccaagcaag
ccgccgccgccgccgccagcacaattcctccacgaatcgcctcaacaacaccatccagct
caggaggctgctccggcccctctttctgaacgtcatgacttcgagtcctttgcgcgacat
ctgcaagatgctgctatgctcatccaaagacagaccgagcgtcacccctataccgatgtc
tccgttctgctgctaagatgggaggatgatgaaactgttgatgaagatctggttgctctt
gagcaggttctccagaagcagtacagatacaggacagagaagtggcacatccccactgtg
ccgaatcctagcataaagcttggtgttcaaattgcttccttcctcgagcatgcgaaatct
aatcatttgctcatcatctactacgctggccatggctatgtaagctccgatggtcacctt
ttctgggcttgcaactccagagaagatgctgcaaaactaaaatgggatggcgttcgttgc
ctctttgaggatgcacagtctgatatcctgttgttactcgatacatgcgcggtgcccgat
ccccctatggccggtagccatggcgtgaagcaagccattgcggcttgcgcctcagatcgt
agtccagatagcttagagaggtcatttacctccaacttgaccgaggctctacagaagctt
agtagtggacggccgttcacgacacaaagactccacgaagaagtgttatttctgaagaaa
caacaacaactacttcaaactcctcggcaaaccaacggaggcacctcgaatacgcagtct
tctccacaaaatccggtcttcatacctctgacacccggaaaaggtcaaagtattgccctt
gcgccaatgccctcaagaccacgtactggttcacaaaacggacatgacaccgatggccag
ggtaaccgtgaagaacagctgatcgatccagaatctgttgttgacctcagatttgaagaa
ccccgagtgcttgtttgcactaccttcgttggcgatgcaagtccggacatgtcttttttc
tcccaatggctgcacagcacaccacctttgggggacaagatcgcggtcgaaggcatgttt
ctcggcccacctactatgttactcatttctatgcctcactcgatctggaacgtggtacag
cacgacaaagtatgctgctttttagggtatattagctcccacaacatgatccacctctac
cacaagctagtaggttcttctggtatcaaaccatcagctagagaagttgaggatggccgg
atcctcctcgaggcaagggatcacgccttcagtactcctgcccgcgttcgacgagaagaa
ggccattcttttcactccccagccaccagagaagcgcctaattctgtcgaacgaacagac
tatcttcctcaagctagtccgtcagctccagcatatgccaactcaacagggggtcattct
aaacccaaggatgaggtggaagattcggcagagatgcaggaagctgccgagcaactgaaa
gctttgagtcatgttcgccacccaagtgacgaagccgcaaacattaaccgacctcgcaca
attcttcccgacggaatgcctgagatcagaccagagggggagagcgatgaacacggcaac
aatgaccctctagcaacacttcgcaacgccaacgcagcagtgaagccccctcgaaggtct
cttcccaaacaggacactcgctgcaatcactgtagccatgcccctttcaaggattcctca
tctttgagaaaacacatcgctgcagcccacactaggccattcccatgtgcattctcgttt
gcgggatgcacaagcaccttcggttcgaagaacgaatggaagagacatattgcatcacag
catttgtgtttgcaatactatcgttgttcttcctgtcctcagagcactgctgaagggaaa
ggaaacgagttcaatcgcaaagatttgtttacccagcacttgcggcgtatgcatgcgccc
ttccaaatcaaaagggcactggccaagggggacagcaagctgcagtctgagtgggacgca
cacgtcaaagaaatgcaggtatcatgccttgtacagcgtcgcttacctccacaacgctca
gcgtgcccgaaacaaggttgtcagagtgtctttgaaggtccttcctcatgggatgagtgg
actgaacatgtgggccggcatatggaaaagggagagggcggtggcagactcggagtagat
ggccttctggcgcaatgggccttggatgaaggcatcattgagcgcaagacagacggcgaa
tatcgcttgtcaaccagtaacggaatgagtgggggaggcaacagcggaggcatgcctcct
gtttttgaacaaaaagagtcaaccttaacatcggtttcaacactggaaccgtcgcagccg
gagaaatccttgatcgcggagacaagcacaaaacctccagaagacagaatggaggttgat
acctccgagtaa
>Fp44
atggaacccaacaaacgacgcaagcttgcccccaaggtcaacgccacgactccaagcaag
ccgccgccgccgccgccagcacaattcctccacgaatcgcctcaacaacaccatccagct
caggaggctgctccggctcctctttctgaacgtcatgacttcgagtcctttgcgcgacat
ctgcaagatgctgctatgctcatccaaagacagaccgagcgtcacccctataccgatgtc
tccgttctgctgctaagatgggaggatgatgaaactgttgatgaagatctggttgctctt
gagcaggttctccagaagcagtacagatacaggacagagaagtggcacatccccactgtg
ccgaatcctagcataaagcttggtgttcaaattgcttccttcctcgagcatgcgaaatct
aatcatttgctcatcatctactacgctggccatggctatgtaagctccgatggtcacctt
ttctgggcttgcaactccagagaagatgctgcaaaactaaaatgggatggcgttcgttgc
ctctttgaggatgcacagtctgatatcctgttgttactcgatacatgcgcggtgcccgat
ccccctatggccggtagccatggcgtgaagcaagccattgcggcttgcgcctcagatcgt
agtccagatagcttagagaggtcatttacctccaacttgaccgaggctctacagaagctt
agtagtggacggccgttcacgacacaaagactccacgaagaagtgttatttctgaagaaa
caacaacaactacttcaaactcctcggcaaaccaacggaggcacctcgaatacgcagtct
tctccacaaaatccggtcttcatacctctgacacccggaaaaggtcaaagtattgccctt
gcgccaatgccctcaagaccacgtactggttcacaaaacggacatgacaccgatggccag
ggtaaccgtgaagaacagctgatcgatccagaatctgttgttgacctcagatttgaagaa
ccccgagtgcttgtttgcactaccttcgttggcgatgcaagtccggacatgtcttttttc
tcccaatggctgcacagcacaccacctttgggggacaagatcgcggtcgaaggcatgttt
ctcggcccacctactatgttactcatttctatgcctcactcgatctggaacgtggtacag
cacgacaaagtatgctgctttttagggtatattagctcccacaacatgatccacctctac
cacaagctagtaggttcttctggtatcaaaccatcagctagagaagttgaggatggccgg
atcctcctcgaggcaagggatcacgccttcagtactcctgcccgcgttcgacgagaagaa
ggccattcttttcactccccagccaccagagaagcgcctaattctgtcgaacgaacagag
tatcttcctcaagctagtccgtcagctccagcatatgccaactcaacagggggtcattct
aaacccaaggatgaggtggaagattcggcagagatgcaggaagctgccgagcaactgaaa
gctttgagtcatgttcgccacccaagtgacgaagccgcaaacattaaccgacctcgcaca
attcttcccgacggaatgcctgagatcagaccagagggggagagcgatgaacacggcaac
aatgaccctctagcaacacttcgcaacgccaacgcagcagtgaagccccctcgaaggtct
cttcccaaacaggacactcgctgcaatcactgtagccatgcccctttcaaggattcctca
tctttgagaaaacacatcgctgcagcccacactaggccattcccatgtgcattctcgttt
gcgggatgcacaagcaccttcggttcgaagaacgaatggaagagacatattgcatcacag
catttgtgtttgcaatactatcgttgttcttcctgtcctcagagcactgctgaagggaaa
ggaaacgagttcaatcgcaaagatttgtttacccagcacttgcggcgtatgcatgcgccc
ttccaaatcaaaagggcactggccaagggggacagcaagctgcagtctgagtgggacgca
cacgtcaaagaaatgcaggtatcatgccttgtacagcgtcgcttacctccacaacgctca
gcgtgcccgaaacaaggttgtcagagtgtctttgaaggtccttcctcatgggatgagtgg
actgaacatgtgggccggcatatggaaaagggagagggcggtggcagactcggagtagat
ggccttctggcgcaatgggccttggatgaaggcatcattgagcgcaagacagacggcgaa
tatcgcttgtcaaccagtaacggaatgagtgggggaggcaacagcggaggcatgcctcct
gtttttgaacaaaaagagtcaaccttaacatcggtttcaacactggaaccgtcgcagccg
gagaaatccttgatcgcggagacaagcacaaaacctccagaagacagaatggaggttgat
acctccgagtaa
>Fp49
atggaacccaacaaacgacgcaagcttgcccccaaggtcaacgccacgactccaagcaag
ccgccgccgccgccgccagcacaattcctccacgaatcgcctcaacaacaccatccagct
caggaggctgctccggcccctctttctgaacgtcatgacttcgagtcctttgcgcgacat
ctgcaagatgctgctatgctcatccaaagacagaccgagcgtcacccctataccgatgtc
tccgttctgctgctaagatgggaggatgatgaaactgttgatgaagatctggttgctctt
gagcaggttctccagaagcagtacagatacaggacagagaagtggcacatccccactgtg
ccgaatcctagcataaagcttggtgttcaaattgcttccttcctcgagcatgcgaaatct
aatcatttgctcatcatctactacgctggccatggctatgtaagctccgatggtcacctt
ttctgggcttgcaactccagagaagatgctgcaaaactaaaatgggatggcgttcgttgc
ctctttgaggatgcacagtctgatatcctgttgttactcgatacatgcgcggtgcccgat
ccccctatggccggtagccatggcgtgaagcaagccattgcggcttgcgcctcagatcgt
agtccagatagcttagagaggtcatttacctccaacttgaccgaggctctacagaagctt
agtagtggacggccgttcacgacacaaagactccacgaagaagtgttatttctgaagaaa
caacaacaactacttcaaactcctcggcaaaccaacggaggcacctcgaatacgcagtct
tctccacaaaatccggtcttcatacctctgacacccggaaaaggtcaaagtattgccctt
gcgccaatgccctcaagaccacgtactggttcacaaaacggacatgacaccgatggccag
ggtaaccgtgaagaacagctgatcgatccagaatctgttgttgacctcagatttgaagaa
ccccgagtgcttgtttgcactaccttcgttggcgatgcaagtccggacatgtcttttttc
tcccaatggctgcacagcacaccacctttgggggacaagatcgcggtcgaaggcatgttt
ctcggcccacctactatgttactcatttctatgcctcactcgatctggaacgtggtacag
cacgacaaagtatgctgctttttagggtatattagctcccacaacatgatccacctctac
cacaagctagtaggttcttctggtatcaaaccatcagctagagaagttgaggatggccgg
atcctcctcgaggcaagggatcacgccttcagtactcctgcccgcgttcgacgagaagaa
ggccattcttttcactccccagccaccagagaagcgcctaattctgtcgaacgaacagac
tatcttcctcaagctagtccgtcagctccagcatatgccaactcaacagggggtcattct
aaacccaaggatgaggtggaagattcggcagagatgcaggaagctgccgagcaactgaaa
gctttgagtcatgttcgccacccaagtgacgaagccgcaaacattaaccgacctcgcaca
attcttcccgacggaatgcctgagatcagaccagagggggagagcgatgaacacggcaac
aatgaccctctagcaacacttcgcaacgccaacgcagcagtgaagccccctcgaaggtct
cttcccaaacaggacactcgctgcaatcactgtagccatgcccctttcaaggattcctca
tctttgagaaaacacatcgctgcagcccacactaggccattcccatgtgcattctcgttt
gcgggatgcacaagcaccttcggttcgaagaacgaatggaagagacatattgcatcacag
catttgtgtttgcaatactatcgttgttcttcctgtcctcagagcactgctgaagggaaa
ggaaacgagttcaatcgcaaagatttgtttacccagcacttgcggcgtatgcatgcgccc
ttccaaatcaaaagggcactggccaagggggacagcaagctgcagtctgagtgggacgca
cacgtcaaagaaatgcaggtatcatgccttgtacagcgtcgcttacctccacaacgctca
gcgtgcccgaaacaaggttgtcagagtgtctttgaaggtccttcctcatgggatgagtgg
actgaacatgtgggccggcatatggaaaagggagagggcggtggcagactcggagtagat
ggccttctggcgcaatgggccttggatgaaggcatcattgagcgcaagacagacggcgaa
tatcgcttgtcaaccagtaacggaatgagtgggggaggcaacagcggaggcatgcctcct
gtttttgaacaaaaagagtcaaccttaacatcggtttcaacactggaaccgtcgcagccg
gagaaatccttgatcgcggagacaagcacaaaacctccagaagacagaatggaggttgat
acctccgagtaa
>Fp50
atggaacccaacaaacgacgcaagcttgcccccaaggtcaacgccacgactccaagcaag
ccgccgccgccgccgccagcacaattcctccacgaatcgcctcaacaacaccatccagct
caggaggctgctccggctcctctttctgaacgtcatgacttcgagtcctttgcgcgacat
ctgcaagatgctgctatgctcatccaaagacagaccgagcgtcacccctataccgatgtc
tccgttctgctgctaagatgggaggatgatgaaactgttgatgaagatctggttgctctt
gagcaggttctccagaagcagtacagatacaggacagagaagtggcacatccccactgtg
ccgaatcctagcataaagcttggtgttcaaattgcttccttcctcgagcatgcgaaatct
aatcatttgctcatcatctactacgctggccatggctatgtaagctccgatggtcacctt
ttctgggcttgcaactccagagaagatgctgcaaaactaaaatgggatggcgttcgttgc
ctctttgaggatgcacagtctgatatcctgttgttactcgatacatgcgcggtgcccgat
ccccctatggccggtagccatggcgtgaagcaagccattgcggcttgcgcctcagatcgt
agtccagatagcttagagaggtcatttacctccaacttgaccgaggctctacagaagctt
agtagtggacggccgttcacgacacaaagactccacgaagaagtgttatttctgaagaaa
caacaacaactacttcaaactcctcggcaaaccaacggaggcacctcgaatacgcagtct
tctccacaaaatccggtcttcatacctctgacacccggaaaaggtcaaagtattgccctt
gcgccaatgccctcaagaccacgtactggttcacaaaacggacatgacaccgatggccag
ggtaaccgtgaagaacagctgatcgatccagaatctgttgttgacctcagatttgaagaa
ccccgagtgcttgtttgcactaccttcgttggcgatgcaagtccggacatgtcttttttc
tcccaatggctgcacagcacaccacctttgggggacaagatcgcggtcgaaggcatgttt
ctcggcccacctactatgttactcatttctatgcctcactcgatctggaacgtggtacag
cacgacaaagtatgctgctttttagggtatattagctcccacaacatgatccacctctac
cacaagctagtaggttcttctggtatcaaaccatcagctagagaagttgaggatggccgg
atcctcctcgaggcaagggatcacgccttcagtactcctgcccgcgttcgacgagaagaa
ggccattcttttcactccccagccaccagagaagcgcctaattctgtcgaacgaacagag
tatcttcctcaagctagtccgtcagctccagcatatgccaactcaacagggggtcattct
aaacccaaggatgaggtggaagattcggcagagatgcaggaagctgccgagcaactgaaa
gctttgagtcatgttcgccacccaagtgacgaagccgcaaacattaaccgacctcgcaca
attcttcccgacggaatgcctgagatcagaccagagggggagagcgatgaacacggcaac
aatgaccctctagcaacacttcgcaacgccaacgcagcagtgaagccccctcgaaggtct
cttcccaaacaggacactcgctgcaatcactgtagccatgcccctttcaaggattcctca
tctttgagaaaacacatcgctgcagcccacactaggccattcccatgtgcattctcgttt
gcgggatgcacaagcaccttcggttcgaagaacgaatggaagagacatattgcatcacag
catttgtgtttgcaatactatcgttgttcttcctgtcctcagagcactgctgaagggaaa
ggaaacgagttcaatcgcaaagatttgtttacccagcacttgcggcgtatgcatgcgccc
ttccaaatcaaaagggcactggccaagggggacagcaagctgcagtctgagtgggacgca
cacgtcaaagaaatgcaggtatcatgccttgtacagcgtcgcttacctccacaacgctca
gcgtgcccgaaacaaggttgtcagagtgtctttgaaggtccttcctcatgggatgagtgg
actgaacatgtgggccggcatatggaaaagggagagggcggtggcagactcggagtagat
ggccttctggcgcaatgggccttggatgaaggcatcattgagcgcaagacagacggcgaa
tatcgcttgtcaaccagtaacggaatgagtgggggaggcaacagcggaggcatgcctcct
gtttttgaacaaaaagagtcaaccttaacatcggtttcaacactggaaccgtcgcagccg
gagaaatccttgatcgcggagacaagcacaaaacctccagaagacagaatggaggttgat
acctccgagtaa
>Fp51
atggaacccaacaaacgacgcaagcttgcccccaaggtcaacgccacgactccaagcaag
ccgccgccgccgccgccagcacaattcctccacgaatcgcctcaacaacaccatccagct
caggaggctgctccggctcctctttctgaacgtcatgacttcgagtcctttgcgcgacat
ctgcaagatgctgctatgctcatccaaagacagaccgagcgtcacccctataccgatgtc
tccgttctgctgctaagatgggaggatgatgaaactgttgatgaagatctggttgctctt
gagcaggttctccagaagcagtacagatacaggacagagaagtggcacatccccactgtg
ccgaatcctagcataaagcttggtgttcaaattgcttccttcctcgagcatgcgaaatct
aatcatttgctcatcatctactacgctggccatggctatgtaagctccgatggtcacctt
ttctgggcttgcaactccagagaagatgctgcaaaactaaaatgggatggcgttcgttgc
ctctttgaggatgcacagtctgatatcctgttgttactcgatacatgcgcggtgcccgat
ccccctatggccggtagccatggcgtgaagcaagccattgcggcttgcgcctcagatcgt
agtccagatagcttagagaggtcatttacctccaacttgaccgaggctctacagaagctt
agtagtggacggccgttcacgacacaaagactccacgaagaagtgttatttctgaagaaa
caacaacaactacttcaaactcctcggcaaaccaacggaggcacctcgaatacgcagtct
tctccacaaaatccggtcttcatacctctgacacccggaaaaggtcaaagtattgccctt
gcgccaatgccctcaagaccacgtactggttcacaaaacggacatgacaccgatggccag
ggtaaccgtgaagaacagctgatcgatccagaatctgttgttgacctcagatttgaagaa
ccccgagtgcttgtttgcactaccttcgttggcgatgcaagtccggacatgtcttttttc
tcccaatggctgcacagcacaccacctttgggggacaagatcgcggtcgaaggcatgttt
ctcggcccacctactatgttactcatttctatgcctcactcgatctggaacgtggtacag
cacgacaaagtatgctgctttttagggtatattagctcccacaacatgatccacctctac
cacaagctagtaggttcttctggtatcaaaccatcagctagagaagttgaggatggccgg
atcctcctcgaggcaagggatcacgccttcagtactcctgcccgcgttcgacgagaagaa
ggccattcttttcactccccagccaccagagaagcgcctaattctgtcgaacgaacagag
tatcttcctcaagctagtccgtcagctccagcatatgccaactcaacagggggtcattct
aaacccaaggatgaggtggaagattcggcagagatgcaggaagctgccgagcaactgaaa
gctttgagtcatgttcgccacccaagtgacgaagccgcaaacattaaccgacctcgcaca
attcttcccgacggaatgcctgagatcagaccagagggggagagcgatgaacacggcaac
aatgaccctctagcaacacttcgcaacgccaacgcagcagtgaagccccctcgaaggtct
cttcccaaacaggacactcgctgcaatcactgtagccatgcccctttcaaggattcctca
tctttgagaaaacacatcgctgcagcccacactaggccattcccatgtgcattctcgttt
gcgggatgcacaagcaccttcggttcgaagaacgaatggaagagacatattgcatcacag
catttgtgtttgcaatactatcgttgttcttcctgtcctcagagcactgctgaagggaaa
ggaaacgagttcaatcgcaaagatttgtttacccagcacttgcggcgtatgcatgcgccc
ttccaaatcaaaagggcactggccaagggggacagcaagctgcagtctgagtgggacgca
cacgtcaaagaaatgcaggtatcatgccttgtacagcgtcgcttacctccacaacgctca
gcgtgcccgaaacaaggttgtcagagtgtctttgaaggtccttcctcatgggatgagtgg
actgaacatgtgggccggcatatggaaaagggagagggcggtggcagactcggagtagat
ggccttctggcgcaatgggccttggatgaaggcatcattgagcgcaagacagacggcgaa
tatcgcttgtcaaccagtaacggaatgagtgggggaggcaacagcggaggcatgcctcct
gtttttgaacaaaaagagtcaaccttaacatcggtttcaacactggaaccgtcgcagccg
gagaaatccttgatcgcggagacaagcacaaaacctccagaagacagaatggaggttgat
acctccgagtaa
>Fp59
atggaacccaacaaacgacgcaagcttgcccccaaggtcaacgccacgactccaagcaag
ccgccgccgccgccgccagcacaattcctccacgaatcgcctcaacaacaccatccagct
caggaggctgctccggctcctctttctgaacgtcatgacttcgagtcctttgcgcgacat
ctgcaagatgctgctatgctcatccaaagacagaccgagcgtcacccctataccgatgtc
tccgttctgctgctaagatgggaggatgatgaaactgttgatgaagatctggttgctctt
gagcaggttctccagaagcagtacagatacaggacagagaagtggcacatccccactgtg
ccgaatcctagcataaagcttggtgttcaaattgcttccttcctcgagcatgcgaaatct
aatcatttgctcatcatctactacgctggccatggctatgtaagctccgatggtcacctt
ttctgggcttgcaactccagagaagatgctgcaaaactaaaatgggatggcgttcgttgc
ctctttgaggatgcacagtctgatatcctgttgttactcgatacatgcgcggtgcccgat
ccccctatggccggtagccatggcgtgaagcaagccattgcggcttgcgcctcagatcgt
agtccagatagcttagagaggtcatttacctccaacttgaccgaggctctacagaagctt
agtagtggacggccgttcacgacacaaagactccacgaagaagtgttatttctgaagaaa
caacaacaactacttcaaactcctcggcaaaccaacggaggcacctcgaatacgcagtct
tctccacaaaatccggtcttcatacctctgacacccggaaaaggtcaaagtattgccctt
gcgccaatgccctcaagaccacgtactggttcacaaaacggacatgacaccgatggccag
ggtaaccgtgaagaacagctgatcgatccagaatctgttgttgacctcagatttgaagaa
ccccgagtgcttgtttgcactaccttcgttggcgatgcaagtccggacatgtcttttttc
tcccaatggctgcacagcacaccacctttgggggacaagatcgcggtcgaaggcatgttt
ctcggcccacctactatgttactcatttctatgcctcactcgatctggaacgtggtacag
cacgacaaagtatgctgctttttagggtatattagctcccacaacatgatccacctctac
cacaagctagtaggttcttctggtatcaaaccatcagctagagaagttgaggatggccgg
atcctcctcgaggcaagggatcacgccttcagtactcctgcccgcgttcgacgagaagaa
ggccattcttttcactccccagccaccagagaagcgcctaattctgtcgaacgaacagag
tatcttcctcaagctagtccgtcagctccagcatatgccaactcaacagggggtcattct
aaacccaaggatgaggtggaagattcggcagagatgcaggaagctgccgagcaactgaaa
gctttgagtcatgttcgccacccaagtgacgaagccgcaaacattaaccgacctcgcaca
attcttcccgacggaatgcctgagatcagaccagagggggagagcgatgaacacggcaac
aatgaccctctagcaacacttcgcaacgccaacgcagcagtgaagccccctcgaaggtct
cttcccaaacaggacactcgctgcaatcactgtagccatgcccctttcaaggattcctca
tctttgagaaaacacatcgctgcagcccacactaggccattcccatgtgcattctcgttt
gcgggatgcacaagcaccttcggttcgaagaacgaatggaagagacatattgcatcacag
catttgtgtttgcaatactatcgttgttcttcctgtcctcagagcactgctgaagggaaa
ggaaacgagttcaatcgcaaagatttgtttacccagcacttgcggcgtatgcatgcgccc
ttccaaatcaaaagggcactggccaagggggacagcaagctgcagtctgagtgggacgca
cacgtcaaagaaatgcaggtatcatgccttgtacagcgtcgcttacctccacaacgctca
gcgtgcccgaaacaaggttgtcagagtgtctttgaaggtccttcctcatgggatgagtgg
actgaacatgtgggccggcatatggaaaagggagagggcggtggcagactcggagtagat
ggccttctggcgcaatgggccttggatgaaggcatcattgagcgcaagacagacggcgaa
tatcgcttgtcaaccagtaacggaatgagtgggggaggcaacagcggaggcatgcctcct
gtttttgaacaaaaagagtcaaccttaacatcggtttcaacactggaaccgtcgcagccg
gagaaatccttgatcgcggagacaagcacaaaacctccagaagacagaatggaggttgat
acctccgagtaa
>Fp63
atggaacccaacaaacgacgcaagcttgcccccaaggtcaacgccacgactccaagcaag
ccgccgccgccgccgccagcacaattcctccacgaatcgcctcaacaacaccatccagct
caggaggctgctccggctcctctttctgaacgtcatgacttcgagtcctttgcgcgacat
ctgcaagatgctgctatgctcatccaaagacagaccgagcgtcacccctataccgatgtc
tccgttctgctgctaagatgggaggatgatgaaactgttgatgaagatctggttgctctt
gagcaggttctccagaagcagtacagatacaggacagagaagtggcacatccccactgtg
ccgaatcctagcataaagcttggtgttcaaattgcttccttcctcgagcatgcgaaatct
aatcatttgctcatcatctactacgctggccatggctatgtaagctccgatggtcacctt
ttctgggcttgcaactccagagaagatgctgcaaaactaaaatgggatggcgttcgttgc
ctctttgaggatgcacagtctgatatcctgttgttactcgatacatgcgcggtgcccgat
ccccctatggccggtagccatggcgtgaagcaagccattgcggcttgcgcctcagatcgt
agtccagatagcttagagaggtcatttacctccaacttgaccgaggctctacagaagctt
agtagtggacggccgttcacgacacaaagactccacgaagaagtgttatttctgaagaaa
caacaacaactacttcaaactcctcggcaaaccaacggaggcacctcgaatacgcagtct
tctccacaaaatccggtcttcatacctctgacacccggaaaaggtcaaagtattgccctt
gcgccaatgccctcaagaccacgtactggttcacaaaacggacatgacaccgatggccag
ggtaaccgtgaagaacagctgatcgatccagaatctgttgttgacctcagatttgaagaa
ccccgagtgcttgtttgcactaccttcgttggcgatgcaagtccggacatgtcttttttc
tcccaatggctgcacagcacaccacctttgggggacaagatcgcggtcgaaggcatgttt
ctcggcccacctactatgttactcatttctatgcctcactcgatctggaacgtggtacag
cacgacaaagtatgctgctttttagggtatattagctcccacaacatgatccacctctac
cacaagctagtaggttcttctggtatcaaaccatcagctagagaagttgaggatggccgg
atcctcctcgaggcaagggatcacgccttcagtactcctgcccgcgttcgacgagaagaa
ggccattcttttcactccccagccaccagagaagcgcctaattctgtcgaacgaacagag
tatcttcctcaagctagtccgtcagctccagcatatgccaactcaacagggggtcattct
aaacccaaggatgaggtggaagattcggcagagatgcaggaagctgccgagcaactgaaa
gctttgagtcatgttcgccacccaagtgacgaagccgcaaacattaaccgacctcgcaca
attcttcccgacggaatgcctgagatcagaccagagggggagagcgatgaacacggcaac
aatgaccctctagcaacacttcgcaacgccaacgcagcagtgaagccccctcgaaggtct
cttcccaaacaggacactcgctgcaatcactgtagccatgcccctttcaaggattcctca
tctttgagaaaacacatcgctgcagcccacactaggccattcccatgtgcattctcgttt
gcgggatgcacaagcaccttcggttcgaagaacgaatggaagagacatattgcatcacag
catttgtgtttgcaatactatcgttgttcttcctgtcctcagagcactgctgaagggaaa
ggaaacgagttcaatcgcaaagatttgtttacccagcacttgcggcgtatgcatgcgccc
ttccaaatcaaaagggcactggccaagggggacagcaagctgcagtctgagtgggacgca
cacgtcaaagaaatgcaggtatcatgccttgtacagcgtcgcttacctccacaacgctca
gcgtgcccgaaacaaggttgtcagagtgtctttgaaggtccttcctcatgggatgagtgg
actgaacatgtgggccggcatatggaaaagggagagggcggtggcagactcggagtagat
ggccttctggcgcaatgggccttggatgaaggcatcattgagcgcaagacagacggcgaa
tatcgcttgtcaaccagtaacggaatgagtgggggaggcaacagcggaggcatgcctcct
gtttttgaacaaaaagagtcaaccttaacatcggtttcaacactggaaccgtcgcagccg
gagaaatccttgatcgcggagacaagcacaaaacctccagaagacagaatggaggttgat
acctccgagtaa
>Fp65
atggaacccaacaaacgacgcaagcttgcccccaaggtcaacgccacgactccaagcaag
ccgccgccgccgccgccagcacaattcctccacgaatcgcctcaacaacaccatccagct
caggaggctgctccggctcctctttctgaacgtcatgacttcgagtcctttgcgcgacat
ctgcaagatgctgctatgctcatccaaagacagaccgagcgtcacccctataccgatgtc
tccgttctgctgctaagatgggaggatgatgaaactgttgatgaagatctggttgctctt
gagcaggttctccagaagcagtacagatacaggacagagaagtggcacatccccactgtg
ccgaatcctagcataaagcttggtgttcaaattgcttccttcctcgagcatgcgaaatct
aatcatttgctcatcatctactacgctggccatggctatgtaagctccgatggtcacctt
ttctgggcttgcaactccagagaagatgctgcaaaactaaaatgggatggcgttcgttgc
ctctttgaggatgcacagtctgatatcctgttgttactcgatacatgcgcggtgcccgat
ccccctatggccggtagccatggcgtgaagcaagccattgcggcttgcgcctcagatcgt
agtccagatagcttagagaggtcatttacctccaacttgaccgaggctctacagaagctt
agtagtggacggccgttcacgacacaaagactccacgaagaagtgttatttctgaagaaa
caacaacaactacttcaaactcctcggcaaaccaacggaggcacctcgaatacgcagtct
tctccacaaaatccggtcttcatacctctgacacccggaaaaggtcaaagtattgccctt
gcgccaatgccctcaagaccacgtactggttcacaaaacggacatgacaccgatggccag
ggtaaccgtgaagaacagctgatcgatccagaatctgttgttgacctcagatttgaagaa
ccccgagtgcttgtttgcactaccttcgttggcgatgcaagtccggacatgtcttttttc
tcccaatggctgcacagcacaccacctttgggggacaagatcgcggtcgaaggcatgttt
ctcggcccacctactatgttactcatttctatgcctcactcgatctggaacgtggtacag
cacgacaaagtatgctgctttttagggtatattagctcccacaacatgatccacctctac
cacaagctagtaggttcttctggtatcaaaccatcagctagagaagttgaggatggccgg
atcctcctcgaggcaagggatcacgccttcagtactcctgcccgcgttcgacgagaagaa
ggccattcttttcactccccagccaccagagaagcgcctaattctgtcgaacgaacagag
tatcttcctcaagctagtccgtcagctccagcatatgccaactcaacagggggtcattct
aaacccaaggatgaggtggaagattcggcagagatgcaggaagctgccgagcaactgaaa
gctttgagtcatgttcgccacccaagtgacgaagccgcaaacattaaccgacctcgcaca
attcttcccgacggaatgcctgagatcagaccagagggggagagcgatgaacacggcaac
aatgaccctctagcaacacttcgcaacgccaacgcagcagtgaagccccctcgaaggtct
cttcccaaacaggacactcgctgcaatcactgtagccatgcccctttcaaggattcctca
tctttgagaaaacacatcgctgcagcccacactaggccattcccatgtgcattctcgttt
gcgggatgcacaagcaccttcggttcgaagaacgaatggaagagacatattgcatcacag
catttgtgtttgcaatactatcgttgttcttcctgtcctcagagcactgctgaagggaaa
ggaaacgagttcaatcgcaaagatttgtttacccagcacttgcggcgtatgcatgcgccc
ttccaaatcaaaagggcactggccaagggggacagcaagctgcagtctgagtgggacgca
cacgtcaaagaaatgcaggtatcatgccttgtacagcgtcgcttacctccacaacgctca
gcgtgcccgaaacaaggttgtcagagtgtctttgaaggtccttcctcatgggatgagtgg
actgaacatgtgggccggcatatggaaaagggagagggcggtggcagactcggagtagat
ggccttctggcgcaatgggccttggatgaaggcatcattgagcgcaagacagacggcgaa
tatcgcttgtcaaccagtaacggaatgagtgggggaggcaacagcggaggcatgcctcct
gtttttgaacaaaaagagtcaaccttaacatcggtttcaacactggaaccgtcgcagccg
gagaaatccttgatcgcggagacaagcacaaaacctccagaagacagaatggaggttgat
acctccgagtaa
>Fp66
atggaacccaacaaacgacgcaagcttgcccccaaggtcaacgccacgactccaagcaag
ccgccgccgccgccgccagcacaattcctccacgaatcgcctcaacaacaccatccagct
caggaggctgctccggctcctctttctgaacgtcatgacttcgagtcctttgcgcgacat
ctgcaagatgctgctatgctcatccaaagacagaccgagcgtcacccctataccgatgtc
tccgttctgctgctaagatgggaggatgatgaaactgttgatgaagatctggttgctctt
gagcaggttctccagaagcagtacagatacaggacagagaagtggcacatccccactgtg
ccgaatcctagcataaagcttggtgttcaaattgcttccttcctcgagcatgcgaaatct
aatcatttgctcatcatctactacgctggccatggctatgtaagctccgatggtcacctt
ttctgggcttgcaactccagagaagatgctgcaaaactaaaatgggatggcgttcgttgc
ctctttgaggatgcacagtctgatatcctgttgttactcgatacatgcgcggtgcccgat
ccccctatggccggtagccatggcgtgaagcaagccattgcggcttgcgcctcagatcgt
agtccagatagcttagagaggtcatttacctccaacttgaccgaggctctacagaagctt
agtagtggacggccgttcacgacacaaagactccacgaagaagtgttatttctgaagaaa
caacaacaactacttcaaactcctcggcaaaccaacggaggcacctcgaatacgcagtct
tctccacaaaatccggtcttcatacctctgacacccggaaaaggtcaaagtattgccctt
gcgccaatgccctcaagaccacgtactggttcacaaaacggacatgacaccgatggccag
ggtaaccgtgaagaacagctgatcgatccagaatctgttgttgacctcagatttgaagaa
ccccgagtgcttgtttgcactaccttcgttggcgatgcaagtccggacatgtcttttttc
tcccaatggctgcacagcacaccacctttgggggacaagatcgcggtcgaaggcatgttt
ctcggcccacctactatgttactcatttctatgcctcactcgatctggaacgtggtacag
cacgacaaagtatgctgctttttagggtatattagctcccacaacatgatccacctctac
cacaagctagtaggttcttctggtatcaaaccatcagctagagaagttgagaatggccgg
atcctcctcgaggcaagggatcacgccttcagtactcctgcccgcgttcgacgagaagaa
ggccattcttttcactccccagccaccagagaagcgcctaattctgtcgaacgaacagag
tatcttcctcaagctagtccgtcagctccagcatatgccaactcaacagggggtcattct
aaacccaaggatgaggtggaagattcggcagagatgcaggaagctgccgagcaactgaaa
gctttgagtcatgttcgccacccaagtgacgaagccgcaaacattaaccgacctcgcaca
attcttcccgacggaatgcctgagatcagaccagagggggagagcgatgaacacggcaac
aatgaccctctagcaacacttcgcaacgccaacgcagcagtgaagccccctcgaaggtct
cttcccaaacaggacactcgctgcaatcactgtagccatgcccctttcaaggattcctca
tctttgagaaaacacatcgctgcagcccacactaggccattcccatgtgcattctcgttt
gcgggatgcacaagcaccttcggttcgaagaacgaatggaagagacatattgcatcacag
catttgtgtttgcaatactatcgttgttcttcctgtcctcagagcactgctgaagggaaa
ggaaacgagttcaatcgcaaagatttgtttacccagcacttgcggcgtatgcatgcgccc
ttccaaatcaaaagggcactggccaagggggacagcaagctgcagtctgagtgggacgca
cacgtcaaagaaatgcaggtatcatgccttgtacagcgtcgcttacctccacaacgctca
gcgtgcccgaaacaaggttgtcagagtgtctttgaaggtccttcctcatgggatgagtgg
actgaacatgtgggccggcatatggaaaagggagagggcggtggcagactcggagtagat
ggccttctggcgcaatgggccttggatgaaggcatcattgagcgcaagacagacggcgaa
tatcgcttgtcaaccagtaacggaatgagtgggggaggcaacagcggaggcatgcctcct
gtttttgaacaaaaagagtcaaccttaacatcggtttcaacactggaaccgtcgcagccg
gagaaatccttgatcgcggagacaagcacaaaacctccagaagacagaatggaggttgat
acctccgagtaa
>Fp72
atggaacccaacaaacgacgcaagcttgcccccaaggtcaacgccacgactccaagcaag
ccgccgccgccgccgccagcacaattcctccacgaatcgcctcaacaacaccatccagct
caggaggctgctccggctcctctttctgaacgtcatgacttcgagtcctttgcgcgacat
ctgcaagatgctgctatgctcatccaaagacagaccgagcgtcacccctataccgatgtc
tccgttctgctgctaagatgggaggatgatgaaactgttgatgaagatctggttgctctt
gagcaggttctccagaagcagtacagatacaggacagagaagtggcacatccccactgtg
ccgaatcctagcataaagcttggtgttcaaattgcttccttcctcgagcatgcgaaatct
aatcatttgctcatcatctactacgctggccatggctatgtaagctccgatggtcacctt
ttctgggcttgcaactccagagaagatgctgcaaaactaaaatgggatggcgttcgttgc
ctctttgaggatgcacagtctgatatcctgttgttactcgatacatgcgcggtgcccgat
ccccctatggccggtagccatggcgtgaagcaagccattgcggcttgcgcctcagatcgt
agtccagatagcttagagaggtcatttacctccaacttgaccgaggctctacagaagctt
agtagtggacggccgttcacgacacaaagactccacgaagaagtgttatttctgaagaaa
caacaacaactacttcaaactcctcggcaaaccaacggaggcacctcgaatacgcagtct
tctccacaaaatccggtcttcatacctctgacacccggaaaaggtcaaagtattgccctt
gcgccaatgccctcaagaccacgtactggttcacaaaacggacatgacaccgatggccag
ggtaaccgtgaagaacagctgatcgatccagaatctgttgttgacctcagatttgaagaa
ccccgagtgcttgtttgcactaccttcgttggcgatgcaagtccggacatgtcttttttc
tcccaatggctgcacagcacaccacctttgggggacaagatcgcggtcgaaggcatgttt
ctcggcccacctactatgttactcatttctatgcctcactcgatctggaacgtggtacag
cacgacaaagtatgctgctttttagggtatattagctcccacaacatgatccacctctac
cacaagctagtaggttcttctggtatcaaaccatcagctagagaagttgagaatggccgg
atcctcctcgaggcaagggatcacgccttcagtactcctgcccgcgttcgacgagaagaa
ggccattcttttcactccccagccaccagagaagcgcctaattctgtcgaacgaacagag
tatcttcctcaagctagtccgtcagctccagcatatgccaactcaacagggggtcattct
aaacccaaggatgaggtggaagattcggcagagatgcaggaagctgccgagcaactgaaa
gctttgagtcatgttcgccacccaagtgacgaagccgcaaacattaaccgacctcgcaca
attcttcccgacggaatgcctgagatcagaccagagggggagagcgatgaacacggcaac
aatgaccctctagcaacacttcgcaacgccaacgcagcagtgaagccccctcgaaggtct
cttcccaaacaggacactcgctgcaatcactgtagccatgcccctttcaaggattcctca
tctttgagaaaacacatcgctgcagcccacactaggccattcccatgtgcattctcgttt
gcgggatgcacaagcaccttcggttcgaagaacgaatggaagagacatattgcatcacag
catttgtgtttgcaatactatcgttgttcttcctgtcctcagagcactgctgaagggaaa
ggaaacgagttcaatcgcaaagatttgtttacccagcacttgcggcgtatgcatgcgccc
ttccaaatcaaaagggcactggccaagggggacagcaagctgcagtctgagtgggacgca
cacgtcaaagaaatgcaggtatcatgccttgtacagcgtcgcttacctccacaacgctca
gcgtgcccgaaacaaggttgtcagagtgtctttgaaggtccttcctcatgggatgagtgg
actgaacatgtgggccggcatatggaaaagggagagggcggtggcagactcggagtagat
ggccttctggcgcaatgggccttggatgaaggcatcattgagcgcaagacagacggcgaa
tatcgcttgtcaaccagtaacggaatgagtgggggaggcaacagcggaggcatgcctcct
gtttttgaacaaaaagagtcaaccttaacatcggtttcaacactggaaccgtcgcagccg
gagaaatccttgatcgcggagacaagcacaaaacctccagaagacagaatggaggttgat
acctccgagtaa
>Fp73
atggaacccaacaaacgacgcaagcttgcccccaaggtcaacgccacgactccaagcaag
ccgccgccgccgccgccagcacaattcctccacgaatcgcctcaacaacaccatccagct
caggaggctgctccggctcctctttctgaacgtcatgacttcgagtcctttgcgcgacat
ctgcaagatgctgctatgctcatccaaagacagaccgagcgtcacccctataccgatgtc
tccgttctgctgctaagatgggaggatgatgaaactgttgatgaagatctggttgctctt
gagcaggttctccagaagcagtacagatacaggacagagaagtggcacatccccactgtg
ccgaatcctagcataaagcttggtgttcaaattgcttccttcctcgagcatgcgaaatct
aatcatttgctcatcatctactacgctggccatggctatgtaagctccgatggtcacctt
ttctgggcttgcaactccagagaagatgctgcaaaactaaaatgggatggcgttcgttgc
ctctttgaggatgcacagtctgatatcctgttgttactcgatacatgcgcggtgcccgat
ccccctatggccggtagccatggcgtgaagcaagccattgcggcttgcgcctcagatcgt
agtccagatagcttagagaggtcatttacctccaacttgaccgaggctctacagaagctt
agtagtggacggccgttcacgacacaaagactccacgaagaagtgttatttctgaagaaa
caacaacaactacttcaaactcctcggcaaaccaacggaggcacctcgaatacgcagtct
tctccacaaaatccggtcttcatacctctgacacccggaaaaggtcaaagtattgccctt
gcgccaatgccctcaagaccacgtactggttcacaaaacggacatgacaccgatggccag
ggtaaccgtgaagaacagctgatcgatccagaatctgttgttgacctcagatttgaagaa
ccccgagtgcttgtttgcactaccttcgttggcgatgcaagtccggacatgtcttttttc
tcccaatggctgcacagcacaccacctttgggggacaagatcgcggtcgaaggcatgttt
ctcggcccacctactatgttactcatttctatgcctcactcgatctggaacgtggtacag
cacgacaaagtatgctgctttttagggtatattagctcccacaacatgatccacctctac
cacaagctagtaggttcttctggtatcaaaccatcagctagagaagttgaggatggccgg
atcctcctcgaggcaagggatcacgccttcagtactcctgcccgcgttcgacgagaagaa
ggccattcttttcactccccagccaccagagaagcgcctaattctgtcgaacgaacagag
tatcttcctcaagctagtccgtcagctccagcatatgccaactcaacagggggtcattct
aaacccaaggatgaggtggaagattcggcagagatgcaggaagctgccgagcaactgaaa
gctttgagtcatgttcgccacccaagtgacgaagccgcaaacattaaccgacctcgcaca
attcttcccgacggaatgcctgagatcagaccagagggggagagcgatgaacacggcaac
aatgaccctctagcaacacttcgcaacgccaacgcagcagtgaagccccctcgaaggtct
cttcccaaacaggacactcgctgcaatcactgtagccatgcccctttcaaggattcctca
tctttgagaaaacacatcgctgcagcccacactaggccattcccatgtgcattctcgttt
gcgggatgcacaagcaccttcggttcgaagaacgaatggaagagacatattgcatcacag
catttgtgtttgcaatactatcgttgttcttcctgtcctcagagcactgctgaagggaaa
ggaaacgagttcaatcgcaaagatttgtttacccagcacttgcggcgtatgcatgcgccc
ttccaaatcaaaagggcactggccaagggggacagcaagctgcagtctgagtgggacgca
cacgtcaaagaaatgcaggtatcatgccttgtacagcgtcgcttacctccacaacgctca
gcgtgcccgaaacaaggttgtcagagtgtctttgaaggtccttcctcatgggatgagtgg
actgaacatgtgggccggcatatggaaaagggagagggcggtggcagactcggagtagat
ggccttctggcgcaatgggccttggatgaaggcatcattgagcgcaagacagacggcgaa
tatcgcttgtcaaccagtaacggaatgagtgggggaggcaacagcggaggcatgcctcct
gtttttgaacaaaaagagtcaaccttaacatcggtttcaacactggaaccgtcgcagccg
gagaaatccttgatcgcggagacaagcacaaaacctccagaagacagaatggaggttgat
acctccgagtaa
>Fp76
atggaacccaacaaacgacgcaagcttgcccccaaggtcaacgccacgactccaagcaag
ccgccgccgccgccgccagcacaattcctccacgaatcgcctcaacaacaccatccagct
caggaggctgctccggctcctctttctgaacgtcatgacttcgagtcctttgcgcgacat
ctgcaagatgctgctatgctcatccaaagacagaccgagcgtcacccctataccgatgtc
tccgttctgctgctaagatgggaggatgatgaaactgttgatgaagatctggttgctctt
gagcaggttctccagaagcagtacagatacaggacagagaagtggcacatccccactgtg
ccgaatcctagcataaagcttggtgttcaaattgcttccttcctcgagcatgcgaaatct
aatcatttgctcatcatctactacgctggccatggctatgtaagctccgatggtcacctt
ttctgggcttgcaactccagagaagatgctgcaaaactaaaatgggatggcgttcgttgc
ctctttgaggatgcacagtctgatatcctgttgttactcgatacatgcgcggtgcccgat
ccccctatggccggtagccatggcgtgaagcaagccattgcggcttgcgcctcagatcgt
agtccagatagcttagagaggtcatttacctccaacttgaccgaggctctacagaagctt
agtagtggacggccgttcacgacacaaagactccacgaagaagtgttatttctgaagaaa
caacaacaactacttcaaactcctcggcaaaccaacggaggcacctcgaatacgcagtct
tctccacaaaatccggtcttcatacctctgacacccggaaaaggtcaaagtattgccctt
gcgccaatgccctcaagaccacgtactggttcacaaaacggacatgacaccgatggccag
ggtaaccgtgaagaacagctgatcgatccagaatctgttgttgacctcagatttgaagaa
ccccgagtgcttgtttgcactaccttcgttggcgatgcaagtccggacatgtcttttttc
tcccaatggctgcacagcacaccacctttgggggacaagatcgcggtcgaaggcatgttt
ctcggcccacctactatgttactcatttctatgcctcactcgatctggaacgtggtacag
cacgacaaagtatgctgctttttagggtatattagctcccacaacatgatccacctctac
cacaagctagtaggttcttctggtatcaaaccatcagctagagaagttgaggatggccgg
atcctcctcgaggcaagggatcacgccttcagtactcctgcccgcgttcgacgagaagaa
ggccattcttttcactccccagccaccagagaagcgcctaattctgtcgaacgaacagag
tatcttcctcaagctagtccgtcagctccagcatatgccaactcaacagggggtcattct
aaacccaaggatgaggtggaagattcggcagagatgcaggaagctgccgagcaactgaaa
gctttgagtcatgttcgccacccaagtgacgaagccgcaaacattaaccgacctcgcaca
attcttcccgacggaatgcctgagatcagaccagagggggagagcgatgaacacggcaac
aatgaccctctagcaacacttcgcaacgccaacgcagcagtgaagccccctcgaaggtct
cttcccaaacaggacactcgctgcaatcactgtagccatgcccctttcaaggattcctca
tctttgagaaaacacatcgctgcagcccacactaggccattcccatgtgcattctcgttt
gcgggatgcacaagcaccttcggttcgaagaacgaatggaagagacatattgcatcacag
catttgtgtttgcaatactatcgttgttcttcctgtcctcagagcactgctgaagggaaa
ggaaacgagttcaatcgcaaagatttgtttacccagcacttgcggcgtatgcatgcgccc
ttccaaatcaaaagggcactggccaagggggacagcaagctgcagtctgagtgggacgca
cacgtcaaagaaatgcaggtatcatgccttgtacagcgtcgcttacctccacaacgctca
gcgtgcccgaaacaaggttgtcagagtgtctttgaaggtccttcctcatgggatgagtgg
actgaacatgtgggccggcatatggaaaagggagagggcggtggcagactcggagtagat
ggccttctggcgcaatgggccttggatgaaggcatcattgagcgcaagacagacggcgaa
tatcgcttgtcaaccagtaacggaatgagtgggggaggcaacagcggaggcatgcctcct
gtttttgaacaaaaagagtcaaccttaacatcggtttcaacactggaaccgtcgcagccg
gagaaatccttgatcgcggagacaagcacaaaacctccagaagacagaatggaggttgat
acctccgagtaa
>Fp78
atggaacccaacaaacgacgcaagcttgcccccaaggtcaacgccacgactccaagcaag
ccgccgccgccgccgccagcacaattcctccacgaatcgcctcaacaacaccatccagct
caggaggctgctccggctcctctttctgaacgtcatgacttcgagtcctttgcgcgacat
ctgcaagatgctgctatgctcatccaaagacagaccgagcgtcacccctataccgatgtc
tccgttctgctgctaagatgggaggatgatgaaactgttgatgaagatctggttgctctt
gagcaggttctccagaagcagtacagatacaggacagagaagtggcacatccccactgtg
ccgaatcctagcataaagcttggtgttcaaattgcttccttcctcgagcatgcgaaatct
aatcatttgctcatcatctactacgctggccatggctatgtaagctccgatggtcacctt
ttctgggcttgcaactccagagaagatgctgcaaaactaaaatgggatggcgttcgttgc
ctctttgaggatgcacagtctgatatcctgttgttactcgatacatgcgcggtgcccgat
ccccctatggccggtagccatggcgtgaagcaagccattgcggcttgcgcctcagatcgt
agtccagatagcttagagaggtcatttacctccaacttgaccgaggctctacagaagctt
agtagtggacggccgttcacgacacaaagactccacgaagaagtgttatttctgaagaaa
caacaacaactacttcaaactcctcggcaaaccaacggaggcacctcgaatacgcagtct
tctccacaaaatccggtcttcatacctctgacacccggaaaaggtcaaagtattgccctt
gcgccaatgccctcaagaccacgtactggttcacaaaacggacatgacaccgatggccag
ggtaaccgtgaagaacagctgatcgatccagaatctgttgttgacctcagatttgaagaa
ccccgagtgcttgtttgcactaccttcgttggcgatgcaagtccggacatgtcttttttc
tcccaatggctgcacagcacaccacctttgggggacaagatcgcggtcgaaggcatgttt
ctcggcccacctactatgttactcatttctatgcctcactcgatctggaacgtggtacag
cacgacaaagtatgctgctttttagggtatattagctcccacaacatgatccacctctac
cacaagctagtaggttcttctggtatcaaaccatcagctagagaagttgaggatggccgg
atcctcctcgaggcaagggatcacgccttcagtactcctgcccgcgttcgacgagaagaa
ggccattcttttcactccccagccaccagagaagcgcctaattctgtcgaacgaacagag
tatcttcctcaagctagtccgtcagctccagcatatgccaactcaacagggggtcattct
aaacccaaggatgaggtggaagattcggcagagatgcaggaagctgccgagcaactgaaa
gctttgagtcatgttcgccacccaagtgacgaagccgcaaacattaaccgacctcgcaca
attcttcccgacggaatgcctgagatcagaccagagggggagagcgatgaacacggcaac
aatgaccctctagcaacacttcgcaacgccaacgcagcagtgaagccccctcgaaggtct
cttcccaaacaggacactcgctgcaatcactgtagccatgcccctttcaaggattcctca
tctttgagaaaacacatcgctgcagcccacactaggccattcccatgtgcattctcgttt
gcgggatgcacaagcaccttcggttcgaagaacgaatggaagagacatattgcatcacag
catttgtgtttgcaatactatcgttgttcttcctgtcctcagagcactgctgaagggaaa
ggaaacgagttcaatcgcaaagatttgtttacccagcacttgcggcgtatgcatgcgccc
ttccaaatcaaaagggcactggccaagggggacagcaagctgcagtctgagtgggacgca
cacgtcaaagaaatgcaggtatcatgccttgtacagcgtcgcttacctccacaacgctca
gcgtgcccgaaacaaggttgtcagagtgtctttgaaggtccttcctcatgggatgagtgg
actgaacatgtgggccggcatatggaaaagggagagggcggtggcagactcggagtagat
ggccttctggcgcaatgggccttggatgaaggcatcattgagcgcaagacagacggcgaa
tatcgcttgtcaaccagtaacggaatgagtgggggaggcaacagcggaggcatgcctcct
gtttttgaacaaaaagagtcaaccttaacatcggtttcaacactggaaccgtcgcagccg
gagaaatccttgatcgcggagacaagcacaaaacctccagaagacagaatggaggttgat
acctccgagtaa
>Fp81
atggaacccaacaaacgacgcaagcttgcccccaaggtcaacgccacgactccaagcaag
ccgccgccgccgccgccagcacaattcctccacgaatcgcctcaacaacaccatccagct
caggaggctgctccggctcctctttctgaacgtcatgacttcgagtcctttgcgcgacat
ctgcaagatgctgctatgctcatccaaagacagaccgagcgtcacccctataccgatgtc
tccgttctgctgctaagatgggaggatgatgaaactgttgatgaagatctggttgctctt
gagcaggttctccagaagcagtacagatacaggacagagaagtggcacatccccactgtg
ccgaatcctagcataaagcttggtgttcaaattgcttccttcctcgagcatgcgaaatct
aatcatttgctcatcatctactacgctggccatggctatgtaagctccgatggtcacctt
ttctgggcttgcaactccagagaagatgctgcaaaactaaaatgggatggcgttcgttgc
ctctttgaggatgcacagtctgatatcctgttgttactcgatacatgcgcggtgcccgat
ccccctatggccggtagccatggcgtgaagcaagccattgcggcttgcgcctcagatcgt
agtccagatagcttagagaggtcatttacctccaacttgaccgaggctctacagaagctt
agtagtggacggccgttcacgacacaaagactccacgaagaagtgttatttctgaagaaa
caacaacaactacttcaaactcctcggcaaaccaacggaggcacctcgaatacgcagtct
tctccacaaaatccggtcttcatacctctgacacccggaaaaggtcaaagtattgccctt
gcgccaatgccctcaagaccacgtactggttcacaaaacggacatgacaccgatggccag
ggtaaccgtgaagaacagctgatcgatccagaatctgttgttgacctcagatttgaagaa
ccccgagtgcttgtttgcactaccttcgttggcgatgcaagtccggacatgtcttttttc
tcccaatggctgcacagcacaccacctttgggggacaagatcgcggtcgaaggcatgttt
ctcggcccacctactatgttactcatttctatgcctcactcgatctggaacgtggtacag
cacgacaaagtatgctgctttttagggtatattagctcccacaacatgatccacctctac
cacaagctagtaggttcttctggtatcaaaccatcagctagagaagttgaggatggccgg
atcctcctcgaggcaagggatcacgccttcagtactcctgcccgcgttcgacgagaagaa
ggccattcttttcactccccagccaccagagaagcgcctaattctgtcgaacgaacagag
tatcttcctcaagctagtccgtcagctccagcatatgccaactcaacagggggtcattct
aaacccaaggatgaggtggaagattcggcagagatgcaggaagctgccgagcaactgaaa
gctttgagtcatgttcgccacccaagtgacgaagccgcaaacattaaccgacctcgcaca
attcttcccgacggaatgcctgagatcagaccagagggggagagcgatgaacacggcaac
aatgaccctctagcaacacttcgcaacgccaacgcagcagtgaagccccctcgaaggtct
cttcccaaacaggacactcgctgcaatcactgtagccatgcccctttcaaggattcctca
tctttgagaaaacacatcgctgcagcccacactaggccattcccatgtgcattctcgttt
gcgggatgcacaagcaccttcggttcgaagaacgaatggaagagacatattgcatcacag
catttgtgtttgcaatactatcgttgttcttcctgtcctcagagcactgctgaagggaaa
ggaaacgagttcaatcgcaaagatttgtttacccagcacttgcggcgtatgcatgcgccc
ttccaaatcaaaagggcactggccaagggggacagcaagctgcagtctgagtgggacgca
cacgtcaaagaaatgcaggtatcatgccttgtacagcgtcgcttacctccacaacgctca
gcgtgcccgaaacaaggttgtcagagtgtctttgaaggtccttcctcatgggatgagtgg
actgaacatgtgggccggcatatggaaaagggagagggcggtggcagactcggagtagat
ggccttctggcgcaatgggccttggatgaaggcatcattgagcgcaagacagacggcgaa
tatcgcttgtcaaccagtaacggaatgagtgggggaggcaacagcggaggcatgcctcct
gtttttgaacaaaaagagtcaaccttaacatcggtttcaacactggaaccgtcgcagccg
gagaaatccttgatcgcggagacaagcacaaaacctccagaagacagaatggaggttgat
acctccgagtaa
>Fp84
atggaacccaacaaacgacgcaagcttgcccccaaggtcaacgccacgactccaagcaag
ccgccgccgccgccgccagcacaattcctccacgaatcgcctcaacaacaccatccagct
caggaggctgctccggctcctctttctgaacgtcatgacttcgagtcctttgcgcgacat
ctgcaagatgctgctatgctcatccaaagacagaccgagcgtcacccctataccgatgtc
tccgttctgctgctaagatgggaggatgatgaaactgttgatgaagatctggttgctctt
gagcaggttctccagaagcagtacagatacaggacagagaagtggcacatccccactgtg
ccgaatcctagcataaagcttggtgttcaaattgcttccttcctcgagcatgcgaaatct
aatcatttgctcatcatctactacgctggccatggctatgtaagctccgatggtcacctt
ttctgggcttgcaactccagagaagatgctgcaaaactaaaatgggatggcgttcgttgc
ctctttgaggatgcacagtctgatatcctgttgttactcgatacatgcgcggtgcccgat
ccccctatggccggtagccatggcgtgaagcaagccattgcggcttgcgcctcagatcgt
agtccagatagcttagagaggtcatttacctccaacttgaccgaggctctacagaagctt
agtagtggacggccgttcacgacacaaagactccacgaagaagtgttatttctgaagaaa
caacaacaactacttcaaactcctcggcaaaccaacggaggcacctcgaatacgcagtct
tctccacaaaatccggtcttcatacctctgacacccggaaaaggtcaaagtattgccctt
gcgccaatgccctcaagaccacgtactggttcacaaaacggacatgacaccgatggccag
ggtaaccgtgaagaacagctgatcgatccagaatctgttgttgacctcagatttgaagaa
ccccgagtgcttgtttgcactaccttcgttggcgatgcaagtccggacatgtcttttttc
tcccaatggctgcacagcacaccacctttgggggacaagatcgcggtcgaaggcatgttt
ctcggcccacctactatgttactcatttctatgcctcactcgatctggaacgtggtacag
cacgacaaagtatgctgctttttagggtatattagctcccacaacatgatccacctctac
cacaagctagtaggttcttctggtatcaaaccatcagctagagaagttgaggatggccgg
atcctcctcgaggcaagggatcacgccttcagtactcctgcccgcgttcgacgagaagaa
ggccattcttttcactccccagccaccagagaagcgcctaattctgtcgaacgaacagag
tatcttcctcaagctagtccgtcagctccagcatatgccaactcaacagggggtcattct
aaacccaaggatgaggtggaagattcggcagagatgcaggaagctgccgagcaactgaaa
gctttgagtcatgttcgccacccaagtgacgaagccgcaaacattaaccgacctcgcaca
attcttcccgacggaatgcctgagatcagaccagagggggagagcgatgaacacggcaac
aatgaccctctagcaacacttcgcaacgccaacgcagcagtgaagccccctcgaaggtct
cttcccaaacaggacactcgctgcaatcactgtagccatgcccctttcaaggattcctca
tctttgagaaaacacatcgctgcagcccacactaggccattcccatgtgcattctcgttt
gcgggatgcacaagcaccttcggttcgaagaacgaatggaagagacatattgcatcacag
catttgtgtttgcaatactatcgttgttcttcctgtcctcagagcactgctgaagggaaa
ggaaacgagttcaatcgcaaagatttgtttacccagcacttgcggcgtatgcatgcgccc
ttccaaatcaaaagggcactggccaagggggacagcaagctgcagtctgagtgggacgca
cacgtcaaagaaatgcaggtatcatgccttgtacagcgtcgcttacctccacaacgctca
gcgtgcccgaaacaaggttgtcagagtgtctttgaaggtccttcctcatgggatgagtgg
actgaacatgtgggccggcatatggaaaagggagagggcggtggcagactcggagtagat
ggccttctggcgcaatgggccttggatgaaggcatcattgagcgcaagacagacggcgaa
tatcgcttgtcaaccagtaacggaatgagtgggggaggcaacagcggaggcatgcctcct
gtttttgaacaaaaagagtcaaccttaacatcggtttcaacactggaaccgtcgcagccg
gagaaatccttgatcgcggagacaagcacaaaacctccagaagacagaatggaggttgat
acctccgagtaa
>Fp86
atggaacccaacaaacgacgcaagcttgcccccaaggtcaacgccacgactccaagcaag
ccgccgccgccgccgccagcacaattcctccacgaatcgcctcaacaacaccatccagct
caggaggctgctccggctcctctttctgaacgtcatgacttcgagtcctttgcgcgacat
ctgcaagatgctgctatgctcatccaaagacagaccgagcgtcacccctataccgatgtc
tccgttctgctgctaagatgggaggatgatgaaactgttgatgaagatctggttgctctt
gagcaggttctccagaagcagtacagatacaggacagagaagtggcacatccccactgtg
ccgaatcctagcataaagcttggtgttcaaattgcttccttcctcgagcatgcgaaatct
aatcatttgctcatcatctactacgctggccatggctatgtaagctccgatggtcacctt
ttctgggcttgcaactccagagaagatgctgcaaaactaaaatgggatggcgttcgttgc
ctctttgaggatgcacagtctgatatcctgttgttactcgatacatgcgcggtgcccgat
ccccctatggccggtagccatggcgtgaagcaagccattgcggcttgcgcctcagatcgt
agtccagatagcttagagaggtcatttacctccaacttgaccgaggctctacagaagctt
agtagtggacggccgttcacgacacaaagactccacgaagaagtgttatttctgaagaaa
caacaacaactacttcaaactcctcggcaaaccaacggaggcacctcgaatacgcagtct
tctccacaaaatccggtcttcatacctctgacacccggaaaaggtcaaagtattgccctt
gcgccaatgccctcaagaccacgtactggttcacaaaacggacatgacaccgatggccag
ggtaaccgtgaagaacagctgatcgatccagaatctgttgttgacctcagatttgaagaa
ccccgagtgcttgtttgcactaccttcgttggcgatgcaagtccggacatgtcttttttc
tcccaatggctgcacagcacaccacctttgggggacaagatcgcggtcgaaggcatgttt
ctcggcccacctactatgttactcatttctatgcctcactcgatctggaacgtggtacag
cacgacaaagtatgctgctttttagggtatattagctcccacaacatgatccacctctac
cacaagctagtaggttcttctggtatcaaaccatcagctagagaagttgaggatggccgg
atcctcctcgaggcaagggatcacgccttcagtactcctgcccgcgttcgacgagaagaa
ggccattcttttcactccccagccaccagagaagcgcctaattctgtcgaacgaacagag
tatcttcctcaagctagtccgtcagctccagcatatgccaactcaacagggggtcattct
aaacccaaggatgaggtggaagattcggcagagatgcaggaagctgccgagcaactgaaa
gctttgagtcatgttcgccacccaagtgacgaagccgcaaacattaaccgacctcgcaca
attcttcccgacggaatgcctgagatcagaccagagggggagagcgatgaacacggcaac
aatgaccctctagcaacacttcgcaacgccaacgcagcagtgaagccccctcgaaggtct
cttcccaaacaggacactcgctgcaatcactgtagccatgcccctttcaaggattcctca
tctttgagaaaacacatcgctgcagcccacactaggccattcccatgtgcattctcgttt
gcgggatgcacaagcaccttcggttcgaagaacgaatggaagagacatattgcatcacag
catttgtgtttgcaatactatcgttgttcttcctgtcctcagagcactgctgaagggaaa
ggaaacgagttcaatcgcaaagatttgtttacccagcacttgcggcgtatgcatgcgccc
ttccaaatcaaaagggcactggccaagggggacagcaagctgcagtctgagtgggacgca
cacgtcaaagaaatgcaggtatcatgccttgtacagcgtcgcttacctccacaacgctca
gcgtgcccgaaacaaggttgtcagagtgtctttgaaggtccttcctcatgggatgagtgg
actgaacatgtgggccggcatatggaaaagggagagggcggtggcagactcggagtagat
ggccttctggcgcaatgggccttggatgaaggcatcattgagcgcaagacagacggcgaa
tatcgcttgtcaaccagtaacggaatgagtgggggaggcaacagcggaggcatgcctcct
gtttttgaacaaaaagagtcaaccttaacatcggtttcaacactggaaccgtcgcagccg
gagaaatccttgatcgcggagacaagcacaaaacctccagaagacagaatggaggttgat
acctccgagtaa
>Fvenenatum.busco
atggaacccaacaaacgacgcaagcttgctcccaaggtcaacgccacgactccaagcaa-
-----gccgccgccaccaacacaattcccccacgaatcgcctcaacaacaccatccagct
caggaggctgctccggctcctctttccgaacgccatgacttcgagtcctttgcgcgacat
ctgcaagatgctgctatgctcatccaaagacagaccgagcgtcacccctataccgatatc
tcggttctgctactaagatgggaggatgatgaaactgttgatgaagatctggttgctctt
gagcaggttctccagaagcagtacaaatacaggacggagaagtggcacatccccacagtg
ccgaatcctagcataaagcttggtgttcaaatggcttccttcctcgagcatgcgaaagcc
aatcatttgctcattatctactacgctggccatggctatgtaagctccgatggccagctt
ttctgggcctgcaacaccaaagaagatgctgcaaaactaaaatgggacggcgttcgttgc
ctctttgaggatgcacagtctgatatcctgttgttactcgatacatgcgcggtacccgat
ccccccatggccggtagccatggtgtgaagcaagccattgcggcttgcgcttcagatcgt
agtccagatagcttagagaggtcatttacctccaacttgaccgaggctctgcagaagctt
agtagtgggcggccgtttacgacgcaaagactccacgaagaagtgctatttctgaagaaa
caacagcaactgcttcaaactcctcggcaaaccaacggaggcagctcgaatacgcagtct
tttccacataatccagtcttcatacctctgacacccggaaaaggtcaaagtattgccctt
gcgccaatgcccccaagaccacgtactggttcacaaaatgggcatgacacagatggacag
ggtaaccgtgaagaacagctgatcgatccagaatccgttgttgacctcaggtttgaagaa
ccccgggtgcttgtttgcactaccttcgttggcgatgcaagtccggacatgtcctttttc
tcccaatggctgcacagcacgccaccgttgggggacaagatcgcggtcgaaggcatgttt
ctcggcccacctactatgttgctcatttctatgccgcactcgatctggaacgtggtacag
cacgataaggtctgctgctttttagggtatattagctcccacaacatgatccacctctac
cacaaactagtaggttcttccggtgtcaagccatcagctagagaagtcgaagatggtcgg
atcctccttgaggcaagggatcatgccttcagtactcctgcccgcgttcggcgagaagaa
ggccattcttttcactccccagccaccagagaagcgcctaattctgtcgaacgaaaagac
taccttcctcaagctagtccgtcgggtccagcatatgccaactcaacagggggtcattct
aagcccaaagatgaggtggaagattcggcagagatgcaggaagccgctgagcaactgaaa
gctttgagccatgttcgccacccaagcgacgaaaccacaaacatcaaccgacctcgtaca
attcttcccgacggaatgcccgagatcagaccagagggggagaacgatgaactcagcaac
aatgaccctctggcaacacttcgcaacgccaacgcaacagtgaagccccctcgaaggtct
ctgcccaaacaggacactcgctgcaatcactgtagccatgcccctttcaaggattcctca
tctttgagaaaacacattgctgcagcccacactaggccatttccatgcgcattctcgttt
gcgggatgcacaagcacctttggttcgaagaacgaatggaagagacatattgcatcacaa
catctgtgtttgcaatactatcgttgttcttcctgtcctcagagcaccgctgaagggaaa
ggaaacgaatttaatcgcaaagacttgtttacccagcacctacggcgaatgcatgcgccc
ttccaaattaaaagggcactagccaagggggacagcaagctgcagtctgagtgggacgca
cacgtcaaagaaatgcaggtatcatgccttgtgcagcgtcgcttacctccacaacgatca
gcgtgtccaaaacaaggttgtcagagtgtctttgaaggtccctcctcatgggatgagtgg
actgaacatgtgggccggcatatggaaaagggagagggtggtggcaggcttggagtagat
ggccttctagcacaatgggccttggatgaaggcatcattgagcgcaagacagacggtgaa
tatcgcttgtcaaccagtaacggaatgagtggaggaggcaacagtggaggcatgccttct
gtttttgatcaaaaagaatcgaccttaacatcggtttctacactggaaccgtcacaaccg
gaggaatccttgatcgcggagacaggcacaaaacctccagaagacagaatggaggttgat
acctccgagtaa
