# Supplementary material for: Apicidin biosynthesis is linked to accessory chromosomes in Fusarium poae isolates
Source: BMC Genomics. 2021 Aug 4;22:591. doi: 10.1186/s12864-021-07617-y (PMC8340494; doi:10.1186/s12864-021-07617-y)
Supplement: Supplementary file 17 — Additional file 17. Compressed folder containing alignments for each of the 4141 orthologs used in BUSCO analysis. [file 12864_2021_7617_MOESM17_ESM.zip › Fven2_nt_MAFFT/24218at5125_nt.mafft.fasta]

>Fp105
------------------------------------------------------------
------------------------------------------------------------
------------------------------------------------------------
------------------------------------------------------------
------------------------------------------------------------
------------------------------------------------------------
------------------------------------------------------------
------------------------------------------------------------
------------------------------------------------------------
------------------------------------------------------------
------------------------------------------------------------
------------------------------------------------------------
------------------------------------------------------------
------------------------------------------------------------
------------------------------------------------------------
------------------------------------------------------------
------------------------------------------------------------
------------------------------------------------------------
------------------------------------------------------------
------------------------------------------------------------
------------------------------------------------------------
------------------------------------------------------------
------------------------------------------------------------
------------------------------------------------------------
------------------atgtcaattccaggcttgggccagattcccacacagcccacc
gtcaccgcgaccaaccgcgtcatcacactccgacccttgggcgaatggcgattccaaacc
tcccaagcctcccccgttgtcgtcaagctcctctccggcacagctgaaaaggatggcgtc
gaactaggtcctaagaacgcctataccttcgcgggcgtcaagtcaaagatcctcacctgg
cacggctgcgagctcgagattgacggccgctgcgacgccgagtctgttgccgaatatgcg
aacccgaccgatagcccggccaatacgcacgtgaaccttcatggacagctcaacgatatg
cggcaggcggccgcgagagagggtaaagagggacccagagtgctcattgttggaccggcg
gacgtgggaaagacgacgttggcgaggactttgacgagctatgcgacaagacaaggatac
caacctttggtggtcaacgcgaacccaaaggaaggtctgctcagtttgcccggcacgttg
agcgccagtgttcttgcaactatattggaccccgaagctgtggatggttggggaagcact
cctactagcggaccgagtagcgtgcccgtgaagctacctttggtgttttactacggacag
gcctcgcctgatcaagatcctgacttttatcgcgaacttacgagtaagcttgctggtagc
gttagtgcacgattgagcgaggaccaggatgtaaagagctcgggtgttatcattgatggt
atgggcctcactgagcaaagcaaagatgggcacgagctcgtagcacacattgtcgacgaa
tttt------cagtcaatgtcctcattgtggtcggctccccaaccatcagcgctgagcta
tctaagcgatttggcaacgagcgaacaagcctgggagaacctatcagcgttgttccaatc
gacaaatccgacggtgtagtcgtccgcgacgaggtattcctacaacacgtgagagaagct
gccatcaaagagtacttctacggcgactccaagcgaactctcagccccctgatccaacaa
gtcgactttgacaatgttattgtgtatcacacctccgacgaacattcctaccccgaccag
agcgtttcacgggaagacccatctacaccaatgcagcactggacgcttgccgtgatgcac
gcagcgcctaaggatgcgcctgatgtagttcgggctgcgagcgtaatgggatttttgtat
gtgtcggatgtggatgaggagcgtcgcaagattaagttgcttgctccggtgagcggacgg
ttgggtgatcagccgcttgtgtggggtaagtggccagagccatacattaatctcctcgga
taa
>Fp108
------------------------------------------------------------
------------------------------------------------------------
------------------------------------------------------------
------------------------------------------------------------
------------------------------------------------------------
------------------------------------------------------------
------------------------------------------------------------
------------------------------------------------------------
------------------------------------------------------------
------------------------------------------------------------
------------------------------------------------------------
------------------------------------------------------------
------------------------------------------------------------
------------------------------------------------------------
------------------------------------------------------------
------------------------------------------------------------
------------------------------------------------------------
------------------------------------------------------------
------------------------------------------------------------
------------------------------------------------------------
------------------------------------------------------------
------------------------------------------------------------
------------------------------------------------------------
------------------------------------------------------------
------------------atgtcaattccaggcttgggccagattcccacacagcccacc
gtcaccgcgaccaaccgcgtcatcacactccgacccttgggcgaatggcgattccaaacc
tcccaagcctcccccgttgtcgtcaagctcctctccggcacagctgaaaaggatggcgtc
gaactaggtcctaagaacgcctataccttcgcgggcgtcaagtcaaagatcctcacctgg
cacggctgcgagctcgagattgacggccgctgcgacgccgagtctgttgccgaatatgcg
aacccgaccgatagcccggccaatacgcacgtgaaccttcatggacagctcaacgatatg
cggcaggcggccgcgagagagggtaaagagggacccagagtgctcattgttggaccggcg
gacgtgggaaagacgacgttggcgaggactttgacgagctatgcgacaagacaaggatac
caacctttggtggtcaacgcgaacccaaaggaaggtctgctcagtttgcccggcacgttg
agcgccagtgttcttgcaactatattggaccccgaagctgtggatggttggggaagcact
cctactagcggaccgagtagcgtgcccgtgaagctacctttggtgttttactacggacag
gcctcgcctgatcaagatcctgacttttatcgcgaacttacgagtaagcttgctggtagc
gttagtgcacgattgagcgaggaccaggatgtaaagagctcgggtgttatcattgatggt
atgggcctcactgagcaaagcaaagatgggcacgagctcgtagcacacattgtcgacgaa
tttt------cagtcaatgtcctcattgtggtcggctccccaaccatcagcgctgagcta
tctaagcgatttggcaacgagcgaacaagcctgggagaacctatcagcgttgttccaatc
gacaaatccgacggtgtagtcgtccgcgacgaggtattcctacaacacgtgagagaagct
gccatcaaagagtacttctacggcgactccaagcgaactctcagccccctgatccaacaa
gtcgactttgacaatgttattgtgtatcacacctccgacgaacattcctaccccgaccag
agcgtttcacgggaagacccatctacaccaatgcagcactggacgcttgccgtgatgcac
gcagcgcctaaggatgcgcctgatgtagttcgggctgcgagcgtaatgggatttttgtat
gtgtcggatgtggatgaggagcgtcgcaagattaagttgcttgctccggtgagcggacgg
ttgggtgatcagccgcttgtgtggggtaagtggccagagccatacattaatctcctcgga
taa
>Fp118
------------------------------------------------------------
------------------------------------------------------------
------------------------------------------------------------
------------------------------------------------------------
------------------------------------------------------------
------------------------------------------------------------
------------------------------------------------------------
------------------------------------------------------------
------------------------------------------------------------
------------------------------------------------------------
------------------------------------------------------------
------------------------------------------------------------
------------------------------------------------------------
------------------------------------------------------------
------------------------------------------------------------
------------------------------------------------------------
------------------------------------------------------------
------------------------------------------------------------
------------------------------------------------------------
------------------------------------------------------------
------------------------------------------------------------
------------------------------------------------------------
------------------------------------------------------------
------------------------------------------------------------
------------------atgtcaattccaggcttgggccagattcccacacagcccacc
gtcaccgcgaccaaccgcgtcatcacactccgacccttgggcgaatggcgattccaaacc
tcccaagcctcccccgttgtcgtcaagctcctctccggcacagctgaaaaggatggcgtc
gaactaggtcctaagaacgcctataccttcgcgggcgtcaagtcaaagatcctcacctgg
cacggctgcgagctcgagattgacggccgctgcgacgccgagtctgttgccgaatatgcg
aacccgaccgatagcccggccaatacgcacgtgaaccttcatggacagctcaacgacatg
cggcaggcggccgcgagagagggtaaagagggacccagagtgctcattgttggaccggcg
gacgtgggaaagacgacgttggcgaggactttgacgagctatgcgacaagacaaggatac
caacctttggtggtcaacgcgaacccaaaggaaggtctgctcagtttgcccggcacgttg
agcgccagtgttcttgcaactatattggaccccgaagctgtggatggttggggaagcact
cctactagcggaccgagtagcgtgcccgtgaagctacctttggtgttttactacggacag
gcctcgcctgatcaagatcctgacttttatcgcgaacttacgagtaagcttgctggtagc
gttagtgcacgattgagcgaggaccaggatgtaaagagctcgggtgttatcattgatggt
atgggcctcactgagcaaagcaaagatgggcacgagctcgtagcacacattgtcgacgaa
tttt------cagtcaatgtcctcattgtggtcggttccccgaccatcagcgctgagcta
tctaagcgattcggcaatgagcgcacaagtctgggagagcccatcagcgttgttccgatc
gacaagtccgacggtgtagtcgtccgcgacgaggttttcctacaacacgtgagagaagct
gccatcaaagagtacttctacggcgactccaaacgaactctcagccccctgatccaacaa
gtcgactttgacaatgttattgtgtatcacacatccgatgaacattcctaccccgaccag
agcgtttcacgggaagacccatctacaccaatgcagcactggacgcttgccgtgatgcac
gcagcgcctaaggatgcgcctgatgtagttcgggctgcgagcgtaatgggatttttgtat
gtgtcggatgtggatgaggagcgtcgcaagattaagttacttgctccggtgagcggacgg
ttgggtgatcagccacttgtgtggggtaagtggccagagccatacattaatctcctcgga
taa
>Fp122
atggcgactacaactgatgacgttcattctgaggacaaggagaacatcaagaacggcgat
gaggatgctgggccgccacctaatctgcctgcgtcgcttcaaggtatcgcaaagcaaggc
agagcaaggaagagcaaggcgctcgttcaccgcggtcctaccgctctcccaaagaatcga
ggaactggtttcgaggagttctttgctgatccgcccatgacccctgatgaggccaaggaa
gagacggacgatatctatgcccctgacgttccatttgcagagcgcatgcagtcctgtatc
cagcgcttccgctctagacgccgtcttcaaggcaatcgaaccctctatttcgaagaatac
ctcttccttggcggtgttgattgcgcgcccaacacctttggtggtctcagccagcaagaa
ttgaaagaccttacccccgctgagcgtcgacaagccactgcaaaggacgtcatctgggcc
acttctgcagcaggagaccgattctacaacggcgatgacgaaaaatggtcggttgacttt
gccggcgttgccgctggtttcttctctgttactcttgtccacctcacttctagtgaacta
gggccaatgttggagggtatcagtaccatcgagaactttctccgatacgttcttcagcac
aatgtctgtcccgagtacgaggacgacgtcaaggctgcgatggaagtctgcaacattgcc
gctgaagaatggcccatgtttcaagagctttgtgctgcactccctggacagttcaacttg
gctgccgccgaactttactgtcccgaagacgtctccaagcagtcgtggtcgttcttggat
ttcaagcgccctgaggatttcgatcctacttccgtcttttttaccgctttcgcactcatg
gacgagccggagctattcgaaaaattgactaccaaaaagcctaccatcactcgcgagttc
aagtgtacactcgagttggtccagacattccgacccagcgatgaaattgtcaatcgattc
gagtctctcgtcatcaatgacaaggcagcttaccacgcccctgttggcaaggcaatcttt
aaagagggcatcattgaggatgactgggagagacagcctactgagtggccaactgacgaa
aaaaccatgactcttttctttgacgacattcttctgtcgaaaatgatgccgggtttgaga
atggaagcggtcgtttgtgaattggatgctggtttgcgattcattaagaacatcgagaac
atcgtcccatcattctacgtttacctccctcaagagatgatgcggcactacaaggaaccg
agagatgatgatcgtcctgctagatcgtgtgctaccctggtccctgcatcaagcttctgg
aaagcttccaacagccccacgttcctcacctactatcgcgacgacgctctctttcataca
aaagtcaatgtagcgaccatgtcaattccaggcttgggccagattcccacacagcccacc
gtcaccgcgaccaaccgcgtcatcacactccgacccttgggcgaatggcgattccaaacc
tcccaagcctcccccgttgtcgtcaagctcctctccggcacagctgaaaaggatggcgtc
gaactaggtcctaagaacgcctataccttcgcgggcgtcaagtcaaagatcctcacctgg
cacggctgcgagctcgagattgacggccgctgcgacgccgagtctgttgccgaatatgcg
aacccgaccgacagcccggccaatacgcacgtgaaccttcatggacagctcaatgatatg
cgacaggcggccgcgagagagggcaaagagggacccagagtgctcattgttggaccggcg
gacgtgggaaagacgacgctggcgaggacgttgacgagctatgcgacaagacaaggatac
caacctttggtggtcaacgcgaacccaaaggaaggtctgctcagtttacccggcacgttg
agcgccagtgttcttgcaactatattggaccccgaagctgtggatggttggggaagcact
cctactagcggaccgagtagcgtgcccgtgaagctacctttggtgttttactacggacag
gcctcgcctgatcaagatcctgacttttatcgcgaacttacgagtaagcttgctggtagc
gttagtgcacgattgagcgaggaccaggatgtaaagagctcgggtgttatcattgatggt
atgggcctcactgagcaaagcaaagatgggcacgagctcgtagcacacattgtcgacgaa
tttt------cagtcaatgtcctcattgtggtcggttccccgaccatcagcgctgagcta
tctaagcgattcggcaatgagcgcacaagtctgggagagcccatcagcgttgttccgatc
gacaagtccgacggtgtagtcgtccgcgacgaggttttcctacaacacgtgagagaagct
gccatcaaagagtacttctacggcgactccaaacgaactctcagccccctgatccaacaa
gtcgactttgacaatgttattgtgtatcatacctccgacgaacattcctaccccgaccag
agcgtttcacgggaagacccatctacaccgatgcagcactggacgcttgccgtgatgcac
gcagcgcctaaggatgcgcctgatgtagttcgggctgcgagcgtaatgggatttttgtat
gtgtcggatgtggatgaggagcgtcgcaagattaagttgcttgctccggtgagcggacgg
ttgggtgatcagccgcttgtgtggggtaagtggccagagccatacatcaatctcctcgga
taa
>Fp125
------------------------------------------------------------
------------------------------------------------------------
------------------------------------------------------------
------------------------------------------------------------
------------------------------------------------------------
------------------------------------------------------------
------------------------------------------------------------
------------------------------------------------------------
------------------------------------------------------------
------------------------------------------------------------
------------------------------------------------------------
------------------------------------------------------------
------------------------------------------------------------
------------------------------------------------------------
------------------------------------------------------------
------------------------------------------------------------
------------------------------------------------------------
------------------------------------------------------------
------------------------------------------------------------
------------------------------------------------------------
------------------------------------------------------------
------------------------------------------------------------
------------------------------------------------------------
------------------------------------------------------------
------------------atgtcaattccaggcttgggccagattcccacacagcccacc
gtcaccgcgaccaaccgcgtcatcacactccgacccttgggcgaatggcgattccaaacc
tcccaagcctcccccgttgtcgtcaagctcctctccggcacagctgaaaaggatggcgtc
gaactaggtcctaagaacgcctataccttcgcgggcgtcaagtcaaagatcctcacctgg
cacggctgcgagctcgagattgacggccgctgcgacgccgagtctgttgccgaatatgcg
aacccgaccgatagcccggccaatacgcacgtgaaccttcatggacagctcaacgatatg
cggcaggcggccgcgagagagggtaaagagggacccagagtgctcattgttggaccggcg
gacgtgggaaagacgacgttggcgaggactttgacgagctatgcgacaagacaaggatac
caacctttggtggtcaacgcgaacccaaaggaaggtctgctcagtttgcccggcacgttg
agcgccagtgttcttgcaactatattggaccccgaagctgtggatggttggggaagcact
cctactagcggaccgagtagcgtgcccgtgaagctacctttggtgttttactacggacag
gcctcgcctgatcaagatcctgacttttatcgcgaacttacgagtaagcttgctggtagc
gttagtgcacgattgagcgaggaccaggatgtaaagagctcgggtgttatcattgatggt
atgggcctcactgagcaaagcaaagatgggcacgagctcgtagcacacattgtcgacgaa
tttt------cagtcaatgtcctcattgtggtcggctccccaaccatcagcgctgagcta
tctaagcgatttggcaacgagcgaacaagcctgggagaacctatcagcgttgttccaatc
gacaaatccgacggtgtagtcgtccgcgacgaggtattcctacaacacgtgagagaagct
gccatcaaagagtacttctacggcgactccaagcgaactctcagccccctgatccaacaa
gtcgactttgacaatgttattgtgtatcacacctccgacgaacattcctaccccgaccag
agcgtttcacgggaagacccatctacaccaatgcagcactggacgcttgccgtgatgcac
gcagcgcctaaggatgcgcctgatgtagttcgggctgcgagcgtaatgggatttttgtat
gtgtcggatgtggatgaggagcgtcgcaagattaagttgcttgctccggtgagcggacgg
ttgggtgatcagccgcttgtgtggggtaagtggccagagccatacattaatctcctcgga
taa
>Fp13r
------------------------------------------------------------
------------------------------------------------------------
------------------------------------------------------------
------------------------------------------------------------
------------------------------------------------------------
------------------------------------------------------------
------------------------------------------------------------
------------------------------------------------------------
------------------------------------------------------------
------------------------------------------------------------
------------------------------------------------------------
------------------------------------------------------------
------------------------------------------------------------
------------------------------------------------------------
------------------------------------------------------------
------------------------------------------------------------
------------------------------------------------------------
------------------------------------------------------------
------------------------------------------------------------
------------------------------------------------------------
------------------------------------------------------------
------------------------------------------------------------
------------------------------------------------------------
------------------------------------------------------------
------------------atgtcaattccaggcttgggccagattcccacacagcccacc
gtcaccgcgaccaaccgcgtcatcacactccgacccttgggcgaatggcgattccaaacc
tcccaagcctcccccgttgtcgtcaagctcctctccggcacagctgaaaaggatggcgtc
gaactaggtcctaagaacgcctataccttcgcgggcgtcaagtcaaagatcctcacctgg
cacggctgcgagctcgagattgacggccgctgcgacgccgagtctgttgccgaatatgcg
aacccgaccgatagcccggccaatacgcacgtgaaccttcatggacagctcaacgatatg
cggcaggcggccgcgagagagggtaaagagggacccagagtgctcattgttggaccggcg
gacgtgggaaagacgacgttggcgaggactttgacgagctatgcgacaagacaaggatac
caacctttggtggtcaacgcgaacccaaaggaaggtctgctcagtttgcccggcacgttg
agcgccagtgttcttgcaactatattggaccccgaagctgtggatggttggggaagcact
cctactagcggaccgagtagcgtgcccgtgaagctacctttggtgttttactacggacag
gcctcgcctgatcaagatcctgacttttatcgcgaacttacgagtaagcttgctggtagc
gttagtgcacgattgagcgaggaccaggatgtaaagagctcgggtgttatcattgatggt
atgggcctcactgagcaaagcaaagatgggcacgagctcgtagcacacattgtcgacgaa
tttt------cagtcaatgtcctcattgtggtcggctccccaaccatcagcgctgagcta
tctaagcgatttggcaacgagcgaacaagcctgggagaacctatcagcgttgttccaatc
gacaaatccgacggtgtagtcgtccgcgacgaggtattcctacaacacgtgagagaagct
gccatcaaagagtacttctacggcgactccaagcgaactctcagccccctgatccaacaa
gtcgactttgacaatgttattgtgtatcacacctccgacgaacattcctaccccgaccag
agcgtttcacgggaagacccatctacaccaatgcagcactggacgcttgccgtgatgcac
gcagcgcctaaggatgcgcctgatgtagttcgggctgcgagcgtaatgggatttttgtat
gtgtcggatgtggatgaggagcgtcgcaagattaagttgcttgctccggtgagcggacgg
ttgggtgatcagccgcttgtgtggggtaagtggccagagccatacattaatctcctcgga
taa
>Fp144
------------------------------------------------------------
------------------------------------------------------------
------------------------------------------------------------
------------------------------------------------------------
------------------------------------------------------------
------------------------------------------------------------
------------------------------------------------------------
------------------------------------------------------------
------------------------------------------------------------
------------------------------------------------------------
------------------------------------------------------------
------------------------------------------------------------
------------------------------------------------------------
------------------------------------------------------------
------------------------------------------------------------
------------------------------------------------------------
------------------------------------------------------------
------------------------------------------------------------
------------------------------------------------------------
------------------------------------------------------------
------------------------------------------------------------
------------------------------------------------------------
------------------------------------------------------------
------------------------------------------------------------
------------------atgtcaattccaggcttgggccagattcccacacagcccacc
gtcaccgcgaccaaccgcgtcatcacactccgacccttgggcgaatggcgattccaaacc
tcccaagcctcccccgttgtcgtcaagctcctctccggcacagctgaaaaggatggcgtc
gaactaggtcctaagaacgcctataccttcgcgggcgtcaagtcaaagatcctcacctgg
cacggctgcgagctcgagattgacggccgctgcgacgccgagtctgttgccgaatatgcg
aacccgaccgatagcccggccaatacgcacgtgaaccttcatggacagctcaacgatatg
cggcaggcggccgcgagagagggtaaagagggacccagagtgctcattgttggaccggcg
gacgtgggaaagacgacgttggcgaggactttgacgagctatgcgacaagacaaggatac
caacctttggtggtcaacgcgaacccaaaggaaggtctgctcagtttgcccggcacgttg
agcgccagtgttcttgcaactatattggaccccgaagctgtggatggttggggaagcact
cctactagcggaccgagtagcgtgcccgtgaagctacctttggtgttttactacggacag
gcctcgcctgatcaagatcctgacttttatcgcgaacttacgagtaagcttgctggtagc
gttagtgcacgattgagcgaggaccaggatgtaaagagctcgggtgttatcattgatggt
atgggcctcactgagcaaagcaaagatgggcacgagctcgtagcacacattgtcgacgaa
tttt------cagtcaatgtcctcattgtggtcggctccccaaccatcagcgctgagcta
tctaagcgatttggcaacgagcgaacaagcctgggagaacctatcagcgttgttccaatc
gacaaatccgacggtgtagtcgtccgcgacgaggtattcctacaacacgtgagagaagct
gccatcaaagagtacttctacggcgactccaagcgaactctcagccccctgatccaacaa
gtcgactttgacaatgttattgtgtatcacacctccgacgaacattcctaccccgaccag
agcgtttcacgggaagacccatctacaccaatgcagcactggacgcttgccgtgatgcac
gcagcgcctaaggatgcgcctgatgtagttcgggctgcgagcgtaatgggatttttgtat
gtgtcggatgtggatgaggagcgtcgcaagattaagttgcttgctccggtgagcggacgg
ttgggtgatcagccgcttgtgtggggtaagtggccagagccatacattaatctcctcgga
taa
>Fp146
------------------------------------------------------------
------------------------------------------------------------
------------------------------------------------------------
------------------------------------------------------------
------------------------------------------------------------
------------------------------------------------------------
------------------------------------------------------------
------------------------------------------------------------
------------------------------------------------------------
------------------------------------------------------------
------------------------------------------------------------
------------------------------------------------------------
------------------------------------------------------------
------------------------------------------------------------
------------------------------------------------------------
------------------------------------------------------------
------------------------------------------------------------
------------------------------------------------------------
------------------------------------------------------------
------------------------------------------------------------
------------------------------------------------------------
------------------------------------------------------------
------------------------------------------------------------
------------------------------------------------------------
------------------atgtcaattccaggcttgggccagattcccacacagcccacc
gtcaccgcgaccaaccgcgtcatcacactccgacccttgggcgaatggcgattccaaacc
tcccaagcctcccccgttgtcgtcaagctcctctccggcacagctgaaaaggatggcgtc
gaactaggtcctaagaacgcctataccttcgcgggcgtcaagtcaaagatcctcacctgg
cacggctgcgagctcgagattgacggccgctgcgacgccgagtctgttgccgaatatgcg
aacccgaccgatagcccggccaatacgcacgtgaaccttcatggacagctcaacgatatg
cggcaggcggccgcgagagagggtaaagagggacccagagtgctcattgttggaccggcg
gacgtgggaaagacgacgttggcgaggactttgacgagctatgcgacaagacaaggatac
caacctttggtggtcaacgcgaacccaaaggaaggtctgctcagtttgcccggcacgttg
agcgccagtgttcttgcaactatattggaccccgaagctgtggatggttggggaagcact
cctactagcggaccgagtagcgtgcccgtgaagctacctttggtgttttactacggacag
gcctcgcctgatcaagatcctgacttttatcgcgaacttacgagtaagcttgctggtagc
gttagtgcacgattgagcgaggaccaggatgtaaagagctcgggtgttatcattgatggt
atgggcctcactgagcaaagcaaagatgggcacgagctcgtagcacacattgtcgacgaa
tttt------cagtcaatgtcctcattgtggtcggctccccaaccatcagcgctgagcta
tctaagcgatttggcaacgagcgaacaagcctgggagaacctatcagcgttgttccaatc
gacaaatccgacggtgtagtcgtccgcgacgaggtattcctacaacacgtgagagaagct
gccatcaaagagtacttctacggcgactccaagcgaactctcagccccctgatccaacaa
gtcgactttgacaatgttattgtgtatcacacctccgacgaacattcctaccccgaccag
agcgtttcacgggaagacccatctacaccaatgcagcactggacgcttgccgtgatgcac
gcagcgcctaaggatgcgcctgatgtagttcgggctgcgagcgtaatgggatttttgtat
gtgtcggatgtggatgaggagcgtcgcaagattaagttgcttgctccggtgagcggacgg
ttgggtgatcagccgcttgtgtggggtaagtggccagagccatacattaatctcctcgga
taa
>Fp155
------------------------------------------------------------
------------------------------------------------------------
------------------------------------------------------------
------------------------------------------------------------
------------------------------------------------------------
------------------------------------------------------------
------------------------------------------------------------
------------------------------------------------------------
------------------------------------------------------------
------------------------------------------------------------
------------------------------------------------------------
------------------------------------------------------------
------------------------------------------------------------
------------------------------------------------------------
------------------------------------------------------------
------------------------------------------------------------
------------------------------------------------------------
------------------------------------------------------------
------------------------------------------------------------
------------------------------------------------------------
------------------------------------------------------------
------------------------------------------------------------
------------------------------------------------------------
------------------------------------------------------------
------------------atgtcaattccaggcttgggccagattcccacacagcccacc
gtcaccgcgaccaaccgcgtcatcacactccgacccttgggcgaatggcgattccaaacc
tcccaagcctcccccgttgtcgtcaagctcctctccggcacagctgaaaaggatggcgtc
gaactaggtcctaagaacgcctataccttcgcgggcgtcaagtcaaagatcctcacctgg
cacggctgcgagctcgagattgacggccgctgcgacgccgagtctgttgccgaatatgcg
aacccgaccgatagcccggccaatacgcacgtgaaccttcatggacagctcaacgacatg
cggcaggcggccgcgagagagggtaaagagggacccagagtgctcattgttggaccggcg
gacgtgggaaagacgacgttggcgaggactttgacgagctatgcgacaagacaaggatac
caacctttggtggtcaacgcgaacccaaaggaaggtctgctcagtttgcccggcacgttg
agcgccagtgttcttgcaactatattggaccccgaagctgtggatggttggggaagcact
cctactagcggaccgagtagcgtgcccgtgaagctacctttggtgttttactacggacag
gcctcgcctgatcaagatcctgacttttatcgcgaacttacgagtaagcttgctggtagc
gttagtgcacgattgagcgaggaccaggatgtaaagagctcgggtgttatcattgatggt
atgggcctcactgagcaaagcaaagatgggcacgagctcgtagcacacattgtcgacgaa
tttt------cagtcaatgtcctcattgtggtcggttccccgaccatcagcgctgagcta
tctaagcgattcggcaatgagcgcacaagtctgggagagcccatcagcgttgttccgatc
gacaagtccgacggtgtagtcgtccgcgacgaggttttcctacaacacgtgagagaagct
gccatcaaagagtacttctacggcgactccaaacgaactctcagccccctgatccaacaa
gtcgactttgacaatgttattgtgtatcacacatccgatgaacattcctaccccgaccag
agcgtttcacgggaagacccatctacaccaatgcagcactggacgcttgccgtgatgcac
gcagcgcctaaggatgcgcctgatgtagttcgggctgcgagcgtaatgggatttttgtat
gtgtcggatgtggatgaggagcgtcgcaagattaagttacttgctccggtgagcggacgg
ttgggtgatcagccacttgtgtggggtaagtggccagagccatacattaatctcctcgga
taa
>Fp157
------------------------------------------------------------
------------------------------------------------------------
------------------------------------------------------------
------------------------------------------------------------
------------------------------------------------------------
------------------------------------------------------------
------------------------------------------------------------
------------------------------------------------------------
------------------------------------------------------------
------------------------------------------------------------
------------------------------------------------------------
------------------------------------------------------------
------------------------------------------------------------
------------------------------------------------------------
------------------------------------------------------------
------------------------------------------------------------
------------------------------------------------------------
------------------------------------------------------------
------------------------------------------------------------
------------------------------------------------------------
------------------------------------------------------------
------------------------------------------------------------
------------------------------------------------------------
------------------------------------------------------------
------------------atgtcaattccaggcttgggccagattcccacacagcccacc
gtcaccgcgaccaaccgcgtcatcacactccgacccttgggcgaatggcgattccaaacc
tcccaagcctcccccgttgtcgtcaagctcctctccggcacagctgaaaaggatggcgtc
gaactaggtcctaagaacgcctataccttcgcgggcgtcaagtcaaagatcctcacctgg
cacggctgcgagctcgagattgacggccgctgcgacgccgagtctgttgccgaatatgcg
aacccgaccgatagcccggccaatacgcacgtgaaccttcatggacagctcaacgatatg
cggcaggcggccgcgagagagggtaaagagggacccagagtgctcattgttggaccggcg
gacgtgggaaagacgacgttggcgaggactttgacgagctatgcgacaagacaaggatac
caacctttggtggtcaacgcgaacccaaaggaaggtctgctcagtttgcccggcacgttg
agcgccagtgttcttgcaactatattggaccccgaagctgtggatggttggggaagcact
cctactagcggaccgagtagcgtgcccgtgaagctacctttggtgttttactacggacag
gcctcgcctgatcaagatcctgacttttatcgcgaacttacgagtaagcttgctggtagc
gttagtgcacgattgagcgaggaccaggatgtaaagagctcgggtgttatcattgatggt
atgggcctcactgagcaaagcaaagatgggcacgagctcgtagcacacattgtcgacgaa
tttt------cagtcaatgtcctcattgtggtcggctccccaaccatcagcgctgagcta
tctaagcgatttggcaacgagcgaacaagcctgggagaacctatcagcgttgttccaatc
gacaaatccgacggtgtagtcgtccgcgacgaggtattcctacaacacgtgagagaagct
gccatcaaagagtacttctacggcgactccaagcgaactctcagccccctgatccaacaa
gtcgactttgacaatgttattgtgtatcacacctccgacgaacattcctaccccgaccag
agcgtttcacgggaagacccatctacaccaatgcagcactggacgcttgccgtgatgcac
gcagcgcctaaggatgcgcctgatgtagttcgggctgcgagcgtaatgggatttttgtat
gtgtcggatgtggatgaggagcgtcgcaagattaagttgcttgctccggtgagcggacgg
ttgggtgatcagccgcttgtgtggggtaagtggccagagccatacattaatctcctcgga
taa
>Fp16r
------------------------------------------------------------
------------------------------------------------------------
------------------------------------------------------------
------------------------------------------------------------
------------------------------------------------------------
------------------------------------------------------------
------------------------------------------------------------
------------------------------------------------------------
------------------------------------------------------------
------------------------------------------------------------
------------------------------------------------------------
------------------------------------------------------------
------------------------------------------------------------
------------------------------------------------------------
------------------------------------------------------------
------------------------------------------------------------
------------------------------------------------------------
------------------------------------------------------------
------------------------------------------------------------
------------------------------------------------------------
------------------------------------------------------------
------------------------------------------------------------
------------------------------------------------------------
------------------------------------------------------------
------------------atgtcaattccaggcttgggccagattcccacacagcccacc
gtcaccgcgaccaaccgcgtcatcacactccgacccttgggcgaatggcgattccaaacc
tcccaagcctcccccgttgtcgtcaagctcctctccggcacagctgaaaaggatggcgtc
gaactaggtcctaagaacgcctataccttcgcgggcgtcaagtcaaagatcctcacctgg
cacggctgcgagctcgagattgacggccgctgcgacgccgagtctgttgccgaatatgcg
aacccgaccgatagcccggccaatacgcacgtgaaccttcatggacagctcaacgatatg
cggcaggcggccgcgagagagggtaaagagggacccagagtgctcattgttggaccggcg
gacgtgggaaagacgacgttggcgaggactttgacgagctatgcgacaagacaaggatac
caacctttggtggtcaacgcgaacccaaaggaaggtctgctcagtttgcccggcacgttg
agcgccagtgttcttgcaactatattggaccccgaagctgtggatggttggggaagcact
cctactagcggaccgagtagcgtgcccgtgaagctacctttggtgttttactacggacag
gcctcgcctgatcaagatcctgacttttatcgcgaacttacgagtaagcttgctggtagc
gttagtgcacgattgagcgaggaccaggatgtaaagagctcgggtgttatcattgatggt
atgggcctcactgagcaaagcaaagatgggcacgagctcgtagcacacattgtcgacgaa
tttt------cagtcaatgtcctcattgtggtcggctccccaaccatcagcgctgagcta
tctaagcgatttggcaacgagcgaacaagcctgggagaacctatcagcgttgttccaatc
gacaaatccgacggtgtagtcgtccgcgacgaggtattcctacaacacgtgagagaagct
gccatcaaagagtacttctacggcgactccaagcgaactctcagccccctgatccaacaa
gtcgactttgacaatgttattgtgtatcacacctccgacgaacattcctaccccgaccag
agcgtttcacgggaagacccatctacaccaatgcagcactggacgcttgccgtgatgcac
gcagcgcctaaggatgcgcctgatgtagttcgggctgcgagcgtaatgggatttttgtat
gtgtcggatgtggatgaggagcgtcgcaagattaagttgcttgctccggtgagcggacgg
ttgggtgatcagccgcttgtgtggggtaagtggccagagccatacattaatctcctcgga
taa
>Fp1r
------------------------------------------------------------
------------------------------------------------------------
------------------------------------------------------------
------------------------------------------------------------
------------------------------------------------------------
------------------------------------------------------------
------------------------------------------------------------
------------------------------------------------------------
------------------------------------------------------------
------------------------------------------------------------
------------------------------------------------------------
------------------------------------------------------------
------------------------------------------------------------
------------------------------------------------------------
------------------------------------------------------------
------------------------------------------------------------
------------------------------------------------------------
------------------------------------------------------------
------------------------------------------------------------
------------------------------------------------------------
------------------------------------------------------------
------------------------------------------------------------
------------------------------------------------------------
------------------------------------------------------------
------------------atgtcaattccaggcttgggccagattcccacacagcccacc
gtcaccgcgaccaaccgcgtcatcacactccgacccttgggcgaatggcgattccaaacc
tcccaagcctcccccgttgtcgtcaagctcctctccggcacagctgaaaaggatggcgtc
gaactaggtcctaagaacgcctataccttcgcgggcgtcaagtcaaagatcctcacctgg
cacggctgcgagctcgagattgacggccactgcgacgccgagtctgttgccgaatatgcg
aacccgaccgatagcccggccaatacgcacgtgaaccttcatggacagctcaacgatatg
cggcaggcggccgcgagagagggtaaagagggacccagagtgctcattgttggaccggcg
gacgtgggaaagacgacgttggcgaggactttgacgagctatgcgacaagacaaggatac
caacctttggtggtcaacgcgaacccaaaggaaggtctgctcagtttgcccggcacgttg
agcgccagtgttcttgcaactatattggaccccgaagctgtggatggttggggaagcact
cctactagcggaccgagtagcgtgcccgtgaagctacctttggtgttttactacggacag
gcctcgcctgatcaagatcctgacttttatcgcgaacttacgagtaagcttgctggtagc
gttagtgcacgattgagcgaggaccaggatgtaaagagctcgggtgttatcattgatggt
atgggcctcactgagcaaagcaaagatgggcacgagctcgtagcacacattgtcgacgaa
tttt------cagtcaatgtcctcattgtggtcggctccccaaccatcagcgctgagcta
tctaagcgatttggcaacgagcgaacaagcctgggagaacctatcagcgttgttccaatc
gacaaatccgacggtgtagtcgtccgcgacgaggtattcctacaacacgtgagagaagct
gccatcaaagagtacttctacggcgactccaagcgaactctcagccccctgatccaacaa
gtcgactttgacaatgttattgtgtatcacacctccgacgaacattcctaccccgaccag
agcgtttcacgggaagacccatctacaccaatgcagcactggacgcttgccgtgatgcac
gcagcgcctaaggatgcgcctgatgtagttcgggctgcgagcgtaatgggatttttgtat
gtgtcggatgtggatgaggagcgtcgcaagattaagttgcttgctccggtgagcggacgg
ttgggtgatcagccgcttgtgtggggtaagtggccagagccatacattaatctcctcgga
taa
>Fp21r
------------------------------------------------------------
------------------------------------------------------------
------------------------------------------------------------
------------------------------------------------------------
------------------------------------------------------------
------------------------------------------------------------
------------------------------------------------------------
------------------------------------------------------------
------------------------------------------------------------
------------------------------------------------------------
------------------------------------------------------------
------------------------------------------------------------
------------------------------------------------------------
------------------------------------------------------------
------------------------------------------------------------
------------------------------------------------------------
------------------------------------------------------------
------------------------------------------------------------
------------------------------------------------------------
------------------------------------------------------------
------------------------------------------------------------
------------------------------------------------------------
------------------------------------------------------------
------------------------------------------------------------
------------------atgtcaattccaggcttgggccagattcccacacagcccacc
gtcaccgcgaccaaccgcgtcatcacactccgacccttgggcgaatggcgattccaaacc
tcccaagcctcccccgttgtcgtcaagctcctctccggcacagctgaaaaggatggcgtc
gaactaggtcctaagaacgcctataccttcgcgggcgtcaagtcaaagatcctcacctgg
cacggctgcgagctcgagattgacggccactgcgacgccgagtctgttgccgaatatgcg
aacccgaccgatagcccggccaatacgcacgtgaaccttcatggacagctcaacgatatg
cggcaggcggccgcgagagagggtaaagagggacccagagtgctcattgttggaccggcg
gacgtgggaaagacgacgttggcgaggactttgacgagctatgcgacaagacaaggatac
caacctttggtggtcaacgcgaacccaaaggaaggtctgctcagtttgcccggcacgttg
agcgccagtgttcttgcaactatattggaccccgaagctgtggatggttggggaagcact
cctactagcggaccgagtagcgtgcccgtgaagctacctttggtgttttactacggacag
gcctcgcctgatcaagatcctgacttttatcgcgaacttacgagtaagcttgctggtagc
gttagtgcacgattgagcgaggaccaggatgtaaagagctcgggtgttatcattgatggt
atgggcctcactgagcaaagcaaagatgggcacgagctcgtagcacacattgtcgacgaa
tttt------cagtcaatgtcctcattgtggtcggctccccaaccatcagcgctgagcta
tctaagcgatttggcaacgagcgaacaagcctgggagaacctatcagcgttgttccaatc
gacaaatccgacggtgtagtcgtccgcgacgaggtattcctacaacacgtgagagaagct
gccatcaaagagtacttctacggcgactccaagcgaactctcagccccctgatccaacaa
gtcgactttgacaatgttattgtgtatcacacctccgacgaacattcctaccccgaccag
agcgtttcacgggaagacccatctacaccaatgcagcactggacgcttgccgtgatgcac
gcagcgcctaaggatgcacctgatgtagttcgggctgcgagcgtaatgggatttttgtat
gtgtcggatgtggatgaggagcgtcgcaagattaagttgcttgctccggtgagcggacgg
ttgggtgatcagccgcttgtgtggggtaagtggccagagccatacattaatctcctcgga
taa
>Fp24r
------------------------------------------------------------
------------------------------------------------------------
------------------------------------------------------------
------------------------------------------------------------
------------------------------------------------------------
------------------------------------------------------------
------------------------------------------------------------
------------------------------------------------------------
------------------------------------------------------------
------------------------------------------------------------
------------------------------------------------------------
------------------------------------------------------------
------------------------------------------------------------
------------------------------------------------------------
------------------------------------------------------------
------------------------------------------------------------
------------------------------------------------------------
------------------------------------------------------------
------------------------------------------------------------
------------------------------------------------------------
------------------------------------------------------------
------------------------------------------------------------
------------------------------------------------------------
------------------------------------------------------------
------------------atgtcaattccaggcttgggccagattcccacacagcccacc
gtcaccgcgaccaaccgcgtcatcacactccgacccttgggcgaatggcgattccaaacc
tcccaagcctcccccgttgtcgtcaagctcctctccggcacagctgaaaaggatggcgtc
gaactaggtcctaagaacgcctataccttcgcgggcgtcaagtcaaagatcctcacctgg
cacggctgcgagctcgagattgacggccgctgcgacgccgagtctgttgccgaatatgcg
aacccgaccgatagcccggccaatacgcacgtgaaccttcatggacagctcaacgatatg
cggcaggcggccgcgagagagggtaaagagggacccagagtgctcattgttggaccggcg
gacgtgggaaagacgacgttggcgaggactttgacgagctatgcgacaagacaaggatac
caacctttggtggtcaacgcgaacccaaaggaaggtctgctcagtttgcccggcacgttg
agcgccagtgttcttgcaactatattggaccccgaagctgtggatggttggggaagcact
cctactagcggaccgagtagcgtgcccgtgaagctacctttggtgttttactacggacag
gcctcgcctgatcaagatcctgacttttatcgcgaacttacgagtaagcttgctggtagc
gttagtgcacgattgagcgaggaccaggatgtaaagagctcgggtgttatcattgatggt
atgggcctcactgagcaaagcaaagatgggcacgagctcgtagcacacattgtcgacgaa
tttt------cagtcaatgtcctcattgtggtcggctccccaaccatcagcgctgagcta
tctaagcgatttggcaacgagcgaacaagcctgggagaacctatcagcgttgttccaatc
gacaaatccgacggtgtagtcgtccgcgacgaggtattcctacaacacgtgagagaagct
gccatcaaagagtacttctacggcgactccaagcgaactctcagccccctgatccaacaa
gtcgactttgacaatgttattgtgtatcacacctccgacgaacattcctaccccgaccag
agcgtttcacgggaagacccatctacaccaatgcagcactggacgcttgccgtgatgcac
gcagcgcctaaggatgcgcctgatgtagttcgggctgcgagcgtaatgggatttttgtat
gtgtcggatgtggatgaggagcgtcgcaagattaagttgcttgctccggtgagcggacgg
ttgggtgatcagccgcttgtgtggggtaagtggccagagccatacattaatctcctcgga
taa
>Fp2516
atggcgactacaactgatgacgttcattctgaggacaaggagaacatcaagaacggcgat
gaggatgctgggccgccacctaatctgcctgcgtcgcttcaaggtatcgcaaagcaaggc
agagcaaggaagagcaaggcgctcgttcaccgcggtcctaccgctctcccaaagaatcga
ggaactggtttcgaggagttctttgctgatccgcccatgacccctgatgaggccaaggaa
gagacggacgatatctatgcccctgacgttccatttgcagagcgcatgcagtcctgtatc
cagcgcttccgctctagacgccgtcttcaaggcaatcgaaccctctatttcgaagaatac
ctcttccttggcggtgttgattgcgcgcccaacacctttggtggtctcagccagcaagaa
ttgaaagaccttacccccgctgagcgtcgacaagccactgcaaaggacgtcatctgggcc
acttctgcagcaggagaccgattctacaacggcgatgacgaaaaatggtcggttgacttt
gccggcgttgccgctggtttcttctctgttactcttgtccacctcacttctagtgaacta
gggccaatgttggagggtatcagtaccatcgagaactttctccgatacgttcttcagcac
aatgtctgtcccgagtacgaggacgacgtcaaggctgcgatggaagtctgcaacattgcc
gctgaagaatggcccatgtttcaagagctttgtgctgcactccctggacagttcaacttg
gctgccgccgaactttactgtcccgaagacgtctccaagcagtcgtggtcgttcttggat
ttcaagcgccctgaggatttcgatcctacttccgtcttttttaccgctttcgcactcatg
gacgagccggagctattcgaaaaattgactaccaaaaagcctaccatcactcgcgagttc
aagtgtacactcgagttggtccagacattccgacccagcgatgaaattgtcaatcgattc
gagtctctcgtcatcaatgacaaggcagcttaccacgcccctgttggcaaggcaatcttt
aaagagggcatcattgaggatgactgggagagacagcctactgagtggccaactgacgaa
aaaaccatgactcttttctttgacgacattcttctgtcgaaaatgatgccgggtttgaga
atggaagcggtcgtttgtgaattggatgctggtttgcgattcattaagaacatcgagaac
atcgtcccatcattctacgtttacctccctcaagagatgatgcggcactacaaggaaccg
agagatgatgatcgtcctgctagatcgtgtgctaccctggcccctgcatcaagcttctgg
aaagcttccaacagccccacgttcctcacctactatcgcgacgacgctctctttcataca
aaagtcaatgtagcgaccatgtcaattccaggcttgggccagattcccacacagcccacc
gtcaccgcgaccaaccgcgtcatcacactccgacccttgggcgaatggcgattccaaacc
tcccaagcctcccccgttgtcgtcaagctcctctccggcacagctgaaaaggatggcgtc
gaactaggtcctaagaacgcctataccttcgcgggcgtcaagtcaaagatcctcacctgg
cacggctgcgagctcgagattgacggccgctgcgacgccgagtctgttgccgaatatgcg
aacccaaccgacagcccggccaatacgcacgtgaaccttcatggacagctcaatgatatg
cgacaggcggccgcgagagagggcaaagagggacccagagtgctcattgttggaccggcg
gacgtgggaaagacgacgctggcgaggacgttgacgagctatgcgacaagacaaggatac
caacctttggtggtcaacgcgaacccaaaggaaggtctgctcagtttacccggcacgttg
agcgccagtgttcttgcaactatattggaccccgaagctgtggatggttggggaagcact
cctactagcggaccgagtagcgtgcccgtgaagctacctttggtgttttactacggacag
gcctcgcctgatcaagatcctgacttttatcgcgaacttacgagtaagcttgctggtagc
gttagtgcacgattgagcgaggaccaggatgtaaagagctcgggtgttatcattgatggt
atgggcctcactgagcaaagcaaagatgggcacgagctcgtagcacacattgtcgacgaa
tttt------cagtcaatgtcctcattgtggtcggttccccgaccatcagcgctgagcta
tctaagcgattcggcaatgagcgcacaagtctgggagagcccatcagcgttgttccgatc
gacaagtccgacggtgtagtcgtccgcgacgaggttttcctacaacacgtgagagaagct
gccatcaaagagtacttctacggcgactccaaacgaactctcagccccctgatccaacaa
gtcgactttgacaatgttattgtgtatcatacctccgacgaacattcctaccccgaccag
agcgtttcacgggaagacccatctacaccgatgcagcactggacgcttgccgtgatgcac
gcagcgcctaaggatgcgcctgatgtagttcgggctgcgagcgtaatgggatttttgtat
gtgtcggatgtggatgaggagcgtcgcaagattaagttgcttgctccggtgagcggacgg
ttgggtgatcagccgcttgtgtggggtaagtggccagagccatacattaatctcctcgga
taa
>Fp26r
------------------------------------------------------------
------------------------------------------------------------
------------------------------------------------------------
------------------------------------------------------------
------------------------------------------------------------
------------------------------------------------------------
------------------------------------------------------------
------------------------------------------------------------
------------------------------------------------------------
------------------------------------------------------------
------------------------------------------------------------
------------------------------------------------------------
------------------------------------------------------------
------------------------------------------------------------
------------------------------------------------------------
------------------------------------------------------------
------------------------------------------------------------
------------------------------------------------------------
------------------------------------------------------------
------------------------------------------------------------
------------------------------------------------------------
------------------------------------------------------------
------------------------------------------------------------
------------------------------------------------------------
------------------atgtcaattccaggcttgggccagattcccacacagcccacc
gtcaccgcgaccaaccgcgtcatcacactccgacccttgggcgaatggcgattccaaacc
tcccaagcctcccccgttgtcgtcaagctcctctccggcacagctgaaaaggatggcgtc
gaactaggtcctaagaacgcctataccttcgcgggcgtcaagtcaaagatcctcacctgg
cacggctgcgagctcgagattgacggccactgcgacgccgagtctgttgccgaatatgcg
aacccgaccgatagcccggccaatacgcacgtgaaccttcatggacagctcaacgatatg
cggcaggcggccgcgagagagggtaaagagggacccagagtgctcattgttggaccggcg
gacgtgggaaagacgacgttggcgaggactttgacgagctatgcgacaagacaaggatac
caacctttggtggtcaacgcgaacccaaaggaaggtctgctcagtttgcccggcacgttg
agcgccagtgttcttgcaactatattggaccccgaagctgtggatggttggggaagcact
cctactagcggaccgagtagcgtgcccgtgaagctacctttggtgttttactacggacag
gcctcgcctgatcaagatcctgacttttatcgcgaacttacgagtaagcttgctggtagc
gttagtgcacgattgagcgaggaccaggatgtaaagagctcgggtgttatcattgatggt
atgggcctcactgagcaaagcaaagatgggcacgagctcgtagcacacattgtcgacgaa
tttt------cagtcaatgtcctcattgtggtcggctccccaaccatcagcgctgagcta
tctaagcgatttggcaacgagcgaacaagcctgggagaacctatcagcgttgttccaatc
gacaaatccgacggtgtagtcgtccgcgacgaggtattcctacaacacgtgagagaagct
gccatcaaagagtacttctacggcgactccaagcgaactctcagccccctgatccaacaa
gtcgactttgacaatgttattgtgtatcacacctccgacgaacattcctaccccgaccag
agcgtttcacgggaagacccatctacaccaatgcagcactggacgcttgccgtgatgcac
gcagcgcctaaggatgcgcctgatgtagttcgggctgcgagcgtaatgggatttttgtat
gtgtcggatgtggatgaggagcgtcgcaagattaagttgcttgctccggtgagcggacgg
ttgggtgatcagccgcttgtgtggggtaagtggccagagccatacattaatctcctcgga
taa
>Fp33
------------------------------------------------------------
------------------------------------------------------------
------------------------------------------------------------
------------------------------------------------------------
------------------------------------------------------------
------------------------------------------------------------
------------------------------------------------------------
------------------------------------------------------------
------------------------------------------------------------
------------------------------------------------------------
------------------------------------------------------------
------------------------------------------------------------
------------------------------------------------------------
------------------------------------------------------------
------------------------------------------------------------
------------------------------------------------------------
------------------------------------------------------------
------------------------------------------------------------
------------------------------------------------------------
------------------------------------------------------------
------------------------------------------------------------
------------------------------------------------------------
------------------------------------------------------------
------------------------------------------------------------
------------------atgtcaattccaggcttgggccagattcccacacagcccacc
gtcaccgcgaccaaccgcgtcatcacactccgacccttgggcgaatggcgattccaaacc
tcccaagcctcccccgttgtcgtcaagctcctctccggcacagctgaaaaggatggcgtc
gaactaggtcctaagaacgcctataccttcgcgggcgtcaagtcaaagatcctcacctgg
cacggctgcgagctcgagattgacggccgctgcgacgccgagtctgttgccgaatatgcg
aacccgaccgatagcccggccaatacgcacgtgaaccttcatggacagctcaacgatatg
cggcaggcggccgcgagagagggtaaagagggacccagagtgctcattgttggaccggcg
gacgtgggaaagacgacgttggcgaggactttgacgagctatgcgacaagacaaggatac
caacctttggtggtcaacgcgaacccaaaggaaggtctgctcagtttgcccggcacgttg
agcgccagtgttcttgcaactatattggaccccgaagctgtggatggttggggaagcact
cctactagcggaccgagtagcgtgcccgtgaagctacctttggtgttttactacggacag
gcctcgcctgatcaagatcctgacttttatcgcgaacttacgagtaagcttgctggtagc
gttagtgcacgattgagcgaggaccaggatgtaaagagctcgggtgttatcattgatggt
atgggcctcactgagcaaagcaaagatgggcacgagctcgtagcacacattgtcgacgaa
tttt------cagtcaatgtcctcattgtggtcggctccccaaccatcagcgctgagcta
tctaagcgatttggcaacgagcgaacaagcctgggagaacctatcagcgttgttccaatc
gacaaatccgacggtgtagtcgtccgcgacgaggtattcctacaacacgtgagagaagct
gccatcaaagagtacttctacggcgactccaagcgaactctcagccccctgatccaacaa
gtcgactttgacaatgttattgtgtatcacacctccgacgaacattcctaccccgaccag
agcgtttcacgggaagacccatctacaccaatgcagcactggacgcttgccgtgatgcac
gcagcgcctaaggatgcgcctgatgtagttcgggctgcgagcgtaatgggatttttgtat
gtgtcggatgtggatgaggagcgtcgcaagattaagttgcttgctccggtgagcggacgg
ttgggtgatcagccgcttgtgtggggtaagtggccagagccatacattaatctcctcgga
taa
>Fp34
atggcgactacaactgatgacgttcattctgaggacaaggagaacatcaagaacggcgat
gaggatgctgggccgccacctaatctgcctgcgtcgcttcaaggtatcgcaaagcaaggc
agagcaaggaagagcaaggcgctcgttcaccgcggtcctaccgctctcccaaagaatcga
ggaactggtttcgaggagttctttgctgatccgcccatgacccctgatgaggccaaggaa
gagacggacgatatctatgcccctgacgttccatttgcagagcgcatgcagtcctgtatc
cagcgcttccgctctagacgccgtcttcaaggcaatcgaaccctctatttcgaagaatac
ctcttccttggcggtgttgattgcgcgcccaacacctttggtggtctcagccagcaagaa
ttgaaagaccttacccccgctgagcgtcgacaagccactgcaaaggacgtcatctgggcc
acttctgcagcaggagaccgattctacaacggcgatgacgaaaaatggtcggttgacttt
gccggcgttgccgctggtttcttctctgttactcttgtccacctcacttctagtgaacta
gggccaatgttggagggtatcagtaccatcgagaactttctccgatacgttcttcagcac
aatgtctgtcccgagtacgaggacgacgtcaaggctgcgatggaagtctgcaacattgcc
gctgaagaatggcccatgtttcaagagctttgtgctgcactccctggacagttcaacttg
gctgccgccgaactttactgtcccgaagacgtctccaagcagtcgtggtcgttcttggat
ttcaagcgccctgaggatttcgatcctacttccgtcttttttaccgctttcgcactcatg
gacgagccggagctattcgaaaaattgactaccaaaaagcctaccatcactcgcgagttc
aagtgtacactcgagttggtccagacattccgacccagcgatgaaattgtcaatcgattc
gagtctctcgtcatcaatgacaaggcagcttaccacgcccctgttggcaaggcaatcttt
aaagagggcatcattgaggatgactgggagagacagcctactgagtggccaactgacgaa
aaaaccatgactcttttctttgacgacattcttctgtcgaaaatgatgccgggtttgaga
atggaagcggtcgtttgtgaattggatgctggtttgcgattcattaagaacatcgagaac
atcgtcccatcattctacgtttacctccctcaagagatgatgcggcactacaaggaaccg
agagatgatgatcgtcctgctagatcgtgtgctaccctggtccctgcatcaagcttctgg
aaagcttccaacagccccacgttcctcacctactatcgcgacgacgctctctttcataca
aaagtcaatgtagcgaccatgtcaattccaggcttgggccagattcccacacagcccacc
gtcaccgcgaccaaccgcgtcatcacactccgacccttgggcgaatggcgattccaaacc
tcccaagcctcccccgttgtcgtcaagctcctctccggcacagctgaaaaggatggcgtc
gaactaggtcctaagaacgcctataccttcgcgggcgtcaagtcaaagatcctcacctgg
cacggctgcgagctcgagattgacggccgctgcgacgccgagtctgttgccgaatatgcg
aacccgaccgacagcccggccaatacgcacgtgaaccttcatggacagctcaatgatatg
cgacaggcggccgcgagagagggcaaagagggacccagagtgctcattgttggaccggcg
gacgtgggaaagacgacgctggcgaggacgttgacgagctatgcgacaagacaaggatac
caacctttggtggtcaacgcgaacccaaaggaaggtctgctcagtttacccggcacgttg
agcgccagtgttcttgcaactatattggaccccgaagctgtggatggttggggaagcact
cctactagcggaccgagtagcgtgcccgtgaagctacctttggtgttttactacggacag
gcctcgcctgatcaagatcctgacttttatcgcgaacttacgagtaagcttgctggtagc
gttagtgcacgattgagcgaggaccaggatgtaaagagctcgggtgttatcattgatggt
atgggcctcactgagcaaagcaaagatgggcacgagctcgtagcacacattgtcgacgaa
tttt------cagtcaatgtcctcattgtggtcggttccccgaccatcagcgctgagcta
tctaagcgattcggcaatgagcgcacaagtctgggagagcccatcagcgttgttccgatc
gacaagtccgacggtgtagtcgtccgcgacgaggttttcctacaacacgtgagagaagct
gccatcaaagagtacttctacggcgactccaaacgaactctcagccccctgatccaacaa
gtcgactttgacaatgttattgtgtatcatacctccgacgaacattcctaccccgaccag
agcgtttcacgggaagacccatctacaccgatgcagcactggacgcttgccgtgatgcac
gcagcgcctaaggatgcgcctgatgtagttcgggctgcgagcgtaatgggatttttgtat
gtgtcggatgtggatgaggagcgtcgcaagattaagttgcttgctccggtgagcggacgg
ttgggtgatcagccgcttgtgtggggtaagtggccagagccatacatcaatctcctcgga
taa
>Fp35
------------------------------------------------------------
------------------------------------------------------------
------------------------------------------------------------
------------------------------------------------------------
------------------------------------------------------------
------------------------------------------------------------
------------------------------------------------------------
------------------------------------------------------------
------------------------------------------------------------
------------------------------------------------------------
------------------------------------------------------------
------------------------------------------------------------
------------------------------------------------------------
------------------------------------------------------------
------------------------------------------------------------
------------------------------------------------------------
------------------------------------------------------------
------------------------------------------------------------
------------------------------------------------------------
------------------------------------------------------------
------------------------------------------------------------
------------------------------------------------------------
------------------------------------------------------------
------------------------------------------------------------
------------------atgtcaattccaggcttgggccagattcccacacagcccacc
gtcaccgcgaccaaccgcgtcatcacactccgacccttgggcgaatggcgattccaaacc
tcccaagcctcccccgttgtcgtcaagctcctctccggcacagctgaaaaggatggcgtc
gaactaggtcctaagaacgcctataccttcgcgggcgtcaagtcaaagatcctcacctgg
cacggctgcgagctcgagattgacggccgctgcgacgccgagtctgttgccgaatatgcg
aacccgaccgatagcccggccaatacgcacgtgaaccttcatggacagctcaacgatatg
cggcaggcggccgcgagagagggtaaagagggacccagagtgctcattgttggaccggcg
gacgtgggaaagacgacgttggcgaggactttgacgagctatgcgacaagacaaggatac
caacctttggtggtcaacgcgaacccaaaggaaggtctgctcagtttgcccggcacgttg
agcgccagtgttcttgcaactatattggaccccgaagctgtggatggttggggaagcact
cctactagcggaccgagtagcgtgcccgtgaagctacctttggtgttttactacggacag
gcctcgcctgatcaagatcctgacttttatcgcgaacttacgagtaagcttgctggtagc
gttagtgcacgattgagcgaggaccaggatgtaaagagctcgggtgttatcattgatggt
atgggcctcactgagcaaagcaaagatgggcacgagctcgtagcacacattgtcgacgaa
tttt------cagtcaatgtcctcattgtggtcggctccccaaccatcagcgctgagcta
tctaagcgatttggcaacgagcgaacaagcctgggagaacctatcagcgttgttccaatc
gacaaatccgacggtgtagtcgtccgcgacgaggtattcctacaacacgtgagagaagct
gccatcaaagagtacttctacggcgactccaagcgaactctcagccccctgatccaacaa
gtcgactttgacaatgttattgtgtatcacacctccgacgaacattcctaccccgaccag
agcgtttcacgggaagacccatctacaccaatgcagcactggacgcttgccgtgatgcac
gcagcgcctaaggatgcgcctgatgtagttcgggctgcgagcgtaatgggatttttgtat
gtgtcggatgtggatgaggagcgtcgcaagattaagttgcttgctccggtgagcggacgg
ttgggtgatcagccgcttgtgtggggtaagtggccagagccatacattaatctcctcgga
taa
>Fp38
------------------------------------------------------------
------------------------------------------------------------
------------------------------------------------------------
------------------------------------------------------------
------------------------------------------------------------
------------------------------------------------------------
------------------------------------------------------------
------------------------------------------------------------
------------------------------------------------------------
------------------------------------------------------------
------------------------------------------------------------
------------------------------------------------------------
------------------------------------------------------------
------------------------------------------------------------
------------------------------------------------------------
------------------------------------------------------------
------------------------------------------------------------
------------------------------------------------------------
------------------------------------------------------------
------------------------------------------------------------
------------------------------------------------------------
------------------------------------------------------------
------------------------------------------------------------
------------------------------------------------------------
------------------atgtcaattccaggcttgggccagattcccacacagcccacc
gtcaccgcgaccaaccgcgtcatcacactccgacccttgggcgaatggcgattccaaacc
tcccaagcctcccccgttgtcgtcaagctcctctccggcacagctgaaaaggatggcgtc
gaactaggtcctaagaacgcctataccttcgcgggcgtcaagtcaaagatcctcacctgg
cacggctgcgagctcgagattgacggccgctgcgacgccgagtctgttgccgaatatgcg
aacccgaccgatagcccggccaatacgcacgtgaaccttcatggacagctcaacgatatg
cggcaggcggccgcgagagagggtaaagagggacccagagtgctcattgttggaccggcg
gacgtgggaaagacgacgttggcgaggactttgacgagctatgcgacaagacaaggatac
caacctttggtggtcaacgcgaacccaaaggaaggtctgctcagtttgcccggcacgttg
agcgccagtgttcttgcaactatattggaccccgaagctgtggatggttggggaagcact
cctactagcggaccgagtagcgtgcccgtgaagctacctttggtgttttactacggacag
gcctcgcctgatcaagatcctgacttttatcgcgaacttacgagtaagcttgctggtagc
gttagtgcacgattgagcgaggaccaggatgtaaagagctcgggtgttatcattgatggt
atgggcctcactgagcaaagcaaagatgggcacgagctcgtagcacacattgtcgacgaa
tttt------cagtcaatgtcctcattgtggtcggctccccaaccatcagcgctgagcta
tctaagcgatttggcaacgagcgaacaagcctgggagaacctatcagcgttgttccaatc
gacaaatccgacggtgtagtcgtccgcgacgaggtattcctacaacacgtgagagaagct
gccatcaaagagtacttctacggcgactccaagcgaactctcagccccctgatccaacaa
gtcgactttgacaatgttattgtgtatcacacctccgacgaacattcctaccccgaccag
agcgtttcacgggaagacccatctacaccaatgcagcactggacgcttgccgtgatgcac
gcagcgcctaaggatgcgcctgatgtagttcgggctgcgagcgtaatgggatttttgtat
gtgtcggatgtggatgaggagcgtcgcaagattaagttgcttgctccggtgagcggacgg
ttgggtgatcagccgcttgtgtggggtaagtggccagagccatacattaatctcctcgga
taa
>Fp39
------------------------------------------------------------
------------------------------------------------------------
------------------------------------------------------------
------------------------------------------------------------
------------------------------------------------------------
------------------------------------------------------------
------------------------------------------------------------
------------------------------------------------------------
------------------------------------------------------------
------------------------------------------------------------
------------------------------------------------------------
------------------------------------------------------------
------------------------------------------------------------
------------------------------------------------------------
------------------------------------------------------------
------------------------------------------------------------
------------------------------------------------------------
------------------------------------------------------------
------------------------------------------------------------
------------------------------------------------------------
------------------------------------------------------------
------------------------------------------------------------
------------------------------------------------------------
------------------------------------------------------------
------------------atgtcaattccaggcttgggccagattcccacacagcccacc
gtcaccgcgaccaaccgcgtcatcacactccgacccttgggcgaatggcgattccaaacc
tcccaagcctcccccgttgtcgtcaagctcctctccggcacagctgaaaaggatggcgtc
gaactaggtcctaagaacgcctataccttcgcgggcgtcaagtcaaagatcctcacctgg
cacggctgcgagctcgagattgacggccgctgcgacgccgagtctgttgccgaatatgcg
aacccgaccgatagcccggccaatacgcacgtgaaccttcatggacagctcaacgatatg
cggcaggcggccgcgagagagggtaaagagggacccagagtgctcattgttggaccggcg
gacgtgggaaagacgacgttggcgaggactttgacgagctatgcgacaagacaaggatac
caacctttggtggtcaacgcgaacccaaaggaaggtctgctcagtttgcccggcacgttg
agcgccagtgttcttgcaactatattggaccccgaagctgtggatggttggggaagcact
cctactagcggaccgagtagcgtgcccgtgaagctacctttggtgttttactacggacag
gcctcgcctgatcaagatcctgacttttatcgcgaacttacgagtaagcttgctggtagc
gttagtgcacgattgagcgaggaccaggatgtaaagagctcgggtgttatcattgatggt
atgggcctcactgagcaaagcaaagatgggcacgagctcgtagcacacattgtcgacgaa
tttt------cagtcaatgtcctcattgtggtcggctccccaaccatcagcgctgagcta
tctaagcgatttggcaacgagcgaacaagcctgggagaacctatcagcgttgttccaatc
gacaaatccgacggtgtagtcgtccgcgacgaggtattcctacaacacgtgagagaagct
gccatcaaagagtacttctacggcgactccaagcgaactctcagccccctgatccaacaa
gtcgactttgacaatgttattgtgtatcacacctccgacgaacattcctaccccgaccag
agcgtttcacgggaagacccatctacaccaatgcagcactggacgcttgccgtgatgcac
gcagcgcctaaggatgcgcctgatgtagttcgggctgcgagcgtaatgggatttttgtat
gtgtcggatgtggatgaggagcgtcgcaagattaagttgcttgctccggtgagcggacgg
ttgggtgatcagccgcttgtgtggggtaagtggccagagccatacattaatctcctcgga
taa
>Fp42
------------------------------------------------------------
------------------------------------------------------------
------------------------------------------------------------
------------------------------------------------------------
------------------------------------------------------------
------------------------------------------------------------
------------------------------------------------------------
------------------------------------------------------------
------------------------------------------------------------
------------------------------------------------------------
------------------------------------------------------------
------------------------------------------------------------
------------------------------------------------------------
------------------------------------------------------------
------------------------------------------------------------
------------------------------------------------------------
------------------------------------------------------------
------------------------------------------------------------
------------------------------------------------------------
------------------------------------------------------------
------------------------------------------------------------
------------------------------------------------------------
------------------------------------------------------------
------------------------------------------------------------
------------------atgtcaattccaggcttgggccagattcccacacagcccacc
gtcaccgcgaccaaccgcgtcatcacactccgacccttgggcgaatggcgattccaaacc
tcccaagcctcccccgttgtcgtcaagctcctctccggcacagctgaaaaggatggcgtc
gaactaggtcctaagaacgcctataccttcgcgggcgtcaagtcaaagatcctcacctgg
cacggctgcgagctcgagattgacggccactgcgacgccgagtctgttgccgaatatgcg
aacccgaccgatagcccggccaatacgcacgtgaaccttcatggacagctcaacgatatg
cggcaggcggccgcgagagagggtaaagagggacccagagtgctcattgttggaccggcg
gacgtgggaaagacgacgttggcgaggactttgacgagctatgcgacaagacaaggatac
caacctttggtggtcaacgcgaacccaaaggaaggtctgctcagtttgcccggcacgttg
agcgccagtgttcttgcaactatattggaccccgaagctgtggatggttggggaagcact
cctactagcggaccgagtagcgtgcccgtgaagctacctttggtgttttactacggacag
gcctcgcctgatcaagatcctgacttttatcgcgaacttacgagtaagcttgctggtagc
gttagtgcacgattgagcgaggaccaggatgtaaagagctcgggtgttatcattgatggt
atgggcctcactgagcaaagcaaagatgggcacgagctcgtagcacacattgtcgacgaa
tttt------cagtcaatgtcctcattgtggtcggctccccaaccatcagcgctgagcta
tctaagcgatttggcaacgagcgaacaagcctgggagaacctatcagcgttgttccaatc
gacaaatccgacggtgtagtcgtccgcgacgaggtattcctacaacacgtgagagaagct
gccatcaaagagtacttctacggcgactccaagcgaactctcagccccctgatccaacaa
gtcgactttgacaatgttattgtgtatcacacctccgacgaacattcctaccccgaccag
agcgtttcacgggaagacccatctacaccaatgcagcactggacgcttgccgtgatgcac
gcagcgcctaaggatgcacctgatgtagttcgggctgcgagcgtaatgggatttttgtat
gtgtcggatgtggatgaggagcgtcgcaagattaagttgcttgctccggtgagcggacgg
ttgggtgatcagccgcttgtgtggggtaagtggccagagccatacattaatctcctcgga
taa
>Fp44
------------------------------------------------------------
------------------------------------------------------------
------------------------------------------------------------
------------------------------------------------------------
------------------------------------------------------------
------------------------------------------------------------
------------------------------------------------------------
------------------------------------------------------------
------------------------------------------------------------
------------------------------------------------------------
------------------------------------------------------------
------------------------------------------------------------
------------------------------------------------------------
------------------------------------------------------------
------------------------------------------------------------
------------------------------------------------------------
------------------------------------------------------------
------------------------------------------------------------
------------------------------------------------------------
------------------------------------------------------------
------------------------------------------------------------
------------------------------------------------------------
------------------------------------------------------------
------------------------------------------------------------
------------------atgtcaattccaggcttgggccagattcccacacagcccacc
gtcaccgcgaccaaccgcgtcatcacactccgacccttgggcgaatggcgattccaaacc
tcccaggcctcccccgttgtcgtcaagctcctatccggcacagctgaaaaggatggcgtc
gagctaggtcctaagaacgcctataccttcgcgggcgtcaagtcaaagatcctcacctgg
cacggctgcgagctcgagattgacggccgctgcgacgccgagtctgttgccgaatatgcg
aacccgaccgatagcccggccaatacgcacgtgaaccttcatggacagctcaatgatatg
cgacaggcggccgcgagagagggcaaagagggacccagagtgctcattgttggaccggca
gacgtgggaaagacgacgttggcgaggactttgacgagctatgcgacaagacaaggatac
caacctttggtggtcaacgcgaacccaaaggaaggtctgctcagtttacccggcacattg
agcgccagtgttcttgcaactatattggaccccgaagctgtggatggttggggaagcact
cctactagcggaccgagtagcgtgcccgtgaagctacctttggtgttttactacggacag
gcctcgcctgatcaagatcccgacttttatcgcgaacttacgagtaaacttgctggtagc
gttagtgcacgattgagcgaggaccaggatgtaaagagctcgggtgttatcattgatggt
atgggcctcactgagcagagcaaagatgggcacgagctcgtagcacacattgtcgacgaa
tttt------cagtcaatgtcctcattgtggtcggttccccgaccatcagcgctgagcta
tctaagcgattcggcaatgagcgcacaagtctgggagagcccatcagcgttgttccgatc
gacaagtccgacggtgtagtcgtccgcgacgaggatttcctacaacacgtgagagaagct
gccatcaaagagtacttctacggcgactcaaaacgaactctcagccccctgatccaacaa
gtcgactttgacaatgttattgtgtatcacacatccgatgaacattcctaccccgaccag
agcgtttcacgggaagacccatctacaccaatgcagcactggacgcttgccgtgatgcac
gcagcgcctaaggatgcgcctgatgtagttcgggctgcgagcgtaatgggatttttgtat
gtgtcggatgtggatgaggagcgtcgcaagattaagttacttgctccggtgagcggacgg
ttgggtgatcagccacttgtgtggggtaagtggccagagccatacattaatctcctcgga
taa
>Fp49
------------------------------------------------------------
------------------------------------------------------------
------------------------------------------------------------
------------------------------------------------------------
------------------------------------------------------------
------------------------------------------------------------
------------------------------------------------------------
------------------------------------------------------------
------------------------------------------------------------
------------------------------------------------------------
------------------------------------------------------------
------------------------------------------------------------
------------------------------------------------------------
------------------------------------------------------------
------------------------------------------------------------
------------------------------------------------------------
------------------------------------------------------------
------------------------------------------------------------
------------------------------------------------------------
------------------------------------------------------------
------------------------------------------------------------
------------------------------------------------------------
------------------------------------------------------------
------------------------------------------------------------
------------------atgtcaattccaggcttgggccagattcccacacagcccacc
gtcaccgcgaccaaccgcgtcatcacactccgacccttgggcgaatggcgattccaaacc
tcccaagcctcccccgttgtcgtcaagctcctctccggcacagctgaaaaggatggcgtc
gaactaggtcctaagaacgcctataccttcgcgggcgtcaagtcaaagatcctcacctgg
cacggctgcgagctcgagattgacggccactgcgacgccgagtctgttgccgaatatgcg
aacccgaccgatagcccggccaatacgcacgtgaaccttcatggacagctcaacgatatg
cggcaggcggccgcgagagagggtaaagagggacccagagtgctcattgttggaccggcg
gacgtgggaaagacgacgttggcgaggactttgacgagctatgcgacaagacaaggatac
caacctttggtggtcaacgcgaacccaaaggaaggtctgctcagtttgcccggcacgttg
agcgccagtgttcttgcaactatattggaccccgaagctgtggatggttggggaagcact
cctactagcggaccgagtagcgtgcccgtgaagctacctttggtgttttactacggacag
gcctcgcctgatcaagatcctgacttttatcgcgaacttacgagtaagcttgctggtagc
gttagtgcacgattgagcgaggaccaggatgtaaagagctcgggtgttatcattgatggt
atgggcctcactgagcaaagcaaagatgggcacgagctcgtagcacacattgtcgacgaa
tttt------cagtcaatgtcctcattgtggtcggctccccaaccatcagcgctgagcta
tctaagcgatttggcaacgagcgaacaagcctgggagaacctatcagcgttgttccaatc
gacaaatccgacggtgtagtcgtccgcgacgaggtattcctacaacacgtgagagaagct
gccatcaaagagtacttctacggcgactccaagcgaactctcagccccctgatccaacaa
gtcgactttgacaatgttattgtgtatcacacctccgacgaacattcctaccccgaccag
agcgtttcacgggaagacccatctacaccaatgcagcactggacgcttgccgtgatgcac
gcagcgcctaaggatgcgcctgatgtagttcgggctgcgagcgtaatgggatttttgtat
gtgtcggatgtggatgaggagcgtcgcaagattaagttgcttgctccggtgagcggacgg
ttgggtgatcagccgcttgtgtggggtaagtggccagagccatacattaatctcctcgga
taa
>Fp50
------------------------------------------------------------
------------------------------------------------------------
------------------------------------------------------------
------------------------------------------------------------
------------------------------------------------------------
------------------------------------------------------------
------------------------------------------------------------
------------------------------------------------------------
------------------------------------------------------------
------------------------------------------------------------
------------------------------------------------------------
------------------------------------------------------------
------------------------------------------------------------
------------------------------------------------------------
------------------------------------------------------------
------------------------------------------------------------
------------------------------------------------------------
------------------------------------------------------------
------------------------------------------------------------
------------------------------------------------------------
------------------------------------------------------------
------------------------------------------------------------
------------------------------------------------------------
------------------------------------------------------------
------------------atgtcaattccaggcttgggccagattcccacacagcccacc
gtcaccgcgaccaaccgcgtcatcacactccgacccttgggcgaatggcgattccaaacc
tcccaagcctcccccgttgtcgtcaagctcctctccggcacagctgaaaaggatggcgtc
gaactaggtcctaagaacgcctataccttcgcgggcgtcaagtcaaagatcctcacctgg
cacggctgcgagctcgagattgacggccgctgcgacgccgagtctgttgccgaatatgcg
aacccgaccgatagcccggccaatacgcacgtgaaccttcatggacagctcaacgatatg
cggcaggcggccgcgagagagggtaaagagggacccagagtgctcattgttggaccggcg
gacgtgggaaagacgacgttggcgaggactttgacgagctatgcgacaagacaaggatac
caacctttggtggtcaacgcgaacccaaaggaaggtctgctcagtttgcccggcacgttg
agcgccagtgttcttgcaactatattggaccccgaagctgtggatggttggggaagcact
cctactagcggaccgagtagcgtgcccgtgaagctacctttggtgttttactacggacag
gcctcgcctgatcaagatcctgacttttatcgcgaacttacgagtaagcttgctggtagc
gttagtgcacgattgagcgaggaccaggatgtaaagagctcgggtgttatcattgatggt
atgggcctcactgagcaaagcaaagatgggcacgagctcgtagcacacattgtcgacgaa
tttt------cagtcaatgtcctcattgtggtcggctccccaaccatcagcgctgagcta
tctaagcgatttggcaacgagcgaacaagcctgggagaacctatcagcgttgttccaatc
gacaaatccgacggtgtagtcgtccgcgacgaggtattcctacaacacgtgagagaagct
gccatcaaagagtacttctacggcgactccaagcgaactctcagccccctgatccaacaa
gtcgactttgacaatgttattgtgtatcacacctccgacgaacattcctaccccgaccag
agcgtttcacgggaagacccatctacaccaatgcagcactggacgcttgccgtgatgcac
gcagcgcctaaggatgcgcctgatgtagttcgggctgcgagcgtaatgggatttttgtat
gtgtcggatgtggatgaggagcgtcgcaagattaagttgcttgctccggtgagcggacgg
ttgggtgatcagccgcttgtgtggggtaagtggccagagccatacattaatctcctcgga
taa
>Fp51
------------------------------------------------------------
------------------------------------------------------------
------------------------------------------------------------
------------------------------------------------------------
------------------------------------------------------------
------------------------------------------------------------
------------------------------------------------------------
------------------------------------------------------------
------------------------------------------------------------
------------------------------------------------------------
------------------------------------------------------------
------------------------------------------------------------
------------------------------------------------------------
------------------------------------------------------------
------------------------------------------------------------
------------------------------------------------------------
------------------------------------------------------------
------------------------------------------------------------
------------------------------------------------------------
------------------------------------------------------------
------------------------------------------------------------
------------------------------------------------------------
------------------------------------------------------------
------------------------------------------------------------
------------------atgtcaattccaggcttgggccagattcccacacagcccacc
gtcaccgcgaccaaccgcgtcatcacactccgacccttgggcgaatggcgattccaaacc
tcccaagcctcccccgttgtcgtcaagctcctctccggcacagctgaaaaggatggcgtc
gaactaggtcctaagaacgcctataccttcgcgggcgtcaagtcaaagatcctcacctgg
cacggctgcgagctcgagattgacggccgctgcgacgccgagtctgttgccgaatatgcg
aacccgaccgatagcccggccaatacgcacgtgaaccttcatggacagctcaacgatatg
cggcaggcggccgcgagagagggtaaagagggacccagagtgctcattgttggaccggcg
gacgtgggaaagacgacgttggcgaggactttgacgagctatgcgacaagacaaggatac
caacctttggtggtcaacgcgaacccaaaggaaggtctgctcagtttgcccggcacgttg
agcgccagtgttcttgcaactatattggaccccgaagctgtggatggttggggaagcact
cctactagcggaccgagtagcgtgcccgtgaagctacctttggtgttttactacggacag
gcctcgcctgatcaagatcctgacttttatcgcgaacttacgagtaagcttgctggtagc
gttagtgcacgattgagcgaggaccaggatgtaaagagctcgggtgttatcattgatggt
atgggcctcactgagcaaagcaaagatgggcacgagctcgtagcacacattgtcgacgaa
tttt------cagtcaatgtcctcattgtggtcggctccccaaccatcagcgctgagcta
tctaagcgatttggcaacgagcgaacaagcctgggagaacctatcagcgttgttccaatc
gacaaatccgacggtgtagtcgtccgcgacgaggtattcctacaacacgtgagagaagct
gccatcaaagagtacttctacggcgactccaagcgaactctcagccccctgatccaacaa
gtcgactttgacaatgttattgtgtatcacacctccgacgaacattcctaccccgaccag
agcgtttcacgggaagacccatctacaccaatgcagcactggacgcttgccgtgatgcac
gcagcgcctaaggatgcgcctgatgtagttcgggctgcgagcgtaatgggatttttgtat
gtgtcggatgtggatgaggagcgtcgcaagattaagttgcttgctccggtgagcggacgg
ttgggtgatcagccgcttgtgtggggtaagtggccagagccatacattaatctcctcgga
taa
>Fp59
------------------------------------------------------------
------------------------------------------------------------
------------------------------------------------------------
------------------------------------------------------------
------------------------------------------------------------
------------------------------------------------------------
------------------------------------------------------------
------------------------------------------------------------
------------------------------------------------------------
------------------------------------------------------------
------------------------------------------------------------
------------------------------------------------------------
------------------------------------------------------------
------------------------------------------------------------
------------------------------------------------------------
------------------------------------------------------------
------------------------------------------------------------
------------------------------------------------------------
------------------------------------------------------------
------------------------------------------------------------
------------------------------------------------------------
------------------------------------------------------------
------------------------------------------------------------
------------------------------------------------------------
------------------atgtcaattccaggcttgggccagattcccacacagcccacc
gtcaccgcgaccaaccgcgtcatcacactccgacccttgggcgaatggcgattccaaacc
tcccaagcctcccccgttgtcgtcaagctcctctccggcacagctgaaaaggatggcgtc
gaactaggtcctaagaacgcctataccttcgcgggcgtcaagtcaaagatcctcacctgg
cacggctgcgagctcgagattgacggccgctgcgacgccgagtctgttgccgaatatgcg
aacccgaccgatagcccggccaatacgcacgtgaaccttcatggacagctcaacgatatg
cggcaggcggccgcgagagagggtaaagagggacccagagtgctcattgttggaccggcg
gacgtgggaaagacgacgttggcgaggactttgacgagctatgcgacaagacaaggatac
caacctttggtggtcaacgcgaacccaaaggaaggtctgctcagtttgcccggcacgttg
agcgccagtgttcttgcaactatattggaccccgaagctgtggatggttggggaagcact
cctactagcggaccgagtagcgtgcccgtgaagctacctttggtgttttactacggacag
gcctcgcctgatcaagatcctgacttttatcgcgaacttacgagtaagcttgctggtagc
gttagtgcacgattgagcgaggaccaggatgtaaagagctcgggtgttatcattgatggt
atgggcctcactgagcaaagcaaagatgggcacgagctcgtagcacacattgtcgacgaa
tttt------cagtcaatgtcctcattgtggtcggctccccaaccatcagcgctgagcta
tctaagcgatttggcaacgagcgaacaagcctgggagaacctatcagcgttgttccaatc
gacaaatccgacggtgtagtcgtccgcgacgaggtattcctacaacacgtgagagaagct
gccatcaaagagtacttctacggcgactccaagcgaactctcagccccctgatccaacaa
gtcgactttgacaatgttattgtgtatcacacctccgacgaacattcctaccccgaccag
agcgtttcacgggaagacccatctacaccaatgcagcactggacgcttgccgtgatgcac
gcagcgcctaaggatgcgcctgatgtagttcgggctgcgagcgtaatgggatttttgtat
gtgtcggatgtggatgaggagcgtcgcaagattaagttgcttgctccggtgagcggacgg
ttgggtgatcagccgcttgtgtggggtaagtggccagagccatacattaatctcctcgga
taa
>Fp63
------------------------------------------------------------
------------------------------------------------------------
------------------------------------------------------------
------------------------------------------------------------
------------------------------------------------------------
------------------------------------------------------------
------------------------------------------------------------
------------------------------------------------------------
------------------------------------------------------------
------------------------------------------------------------
------------------------------------------------------------
------------------------------------------------------------
------------------------------------------------------------
------------------------------------------------------------
------------------------------------------------------------
------------------------------------------------------------
------------------------------------------------------------
------------------------------------------------------------
------------------------------------------------------------
------------------------------------------------------------
------------------------------------------------------------
------------------------------------------------------------
------------------------------------------------------------
------------------------------------------------------------
------------------atgtcaattccaggcttgggccagattcccacacagcccacc
gtcaccgcgaccaaccgcgtcatcacactccgacccttgggcgaatggcgattccaaacc
tcccaagcctcccccgttgtcgtcaagctcctctccggcacagctgaaaaggatggcgtc
gaactaggtcctaagaacgcctataccttcgcgggcgtcaagtcaaagatcctcacctgg
cacggctgcgagctcgagattgacggccgctgcgacgccgagtctgttgccgaatatgcg
aacccgaccgatagcccggccaatacgcacgtgaaccttcatggacagctcaacgatatg
cggcaggcggccgcgagagagggtaaagagggacccagagtgctcattgttggaccggcg
gacgtgggaaagacgacgttggcgaggactttgacgagctatgcgacaagacaaggatac
caacctttggtggtcaacgcgaacccaaaggaaggtctgctcagtttgcccggcacgttg
agcgccagtgttcttgcaactatattggaccccgaagctgtggatggttggggaagcact
cctactagcggaccgagtagcgtgcccgtgaagctacctttggtgttttactacggacag
gcctcgcctgatcaagatcctgacttttatcgcgaacttacgagtaagcttgctggtagc
gttagtgcacgattgagcgaggaccaggatgtaaagagctcgggtgttatcattgatggt
atgggcctcactgagcaaagcaaagatgggcacgagctcgtagcacacattgtcgacgaa
tttt------cagtcaatgtcctcattgtggtcggctccccaaccatcagcgctgagcta
tctaagcgatttggcaacgagcgaacaagcctgggagaacctatcagcgttgttccaatc
gacaaatccgacggtgtagtcgtccgcgacgaggtattcctacaacacgtgagagaagct
gccatcaaagagtacttctacggcgactccaagcgaactctcagccccctgatccaacaa
gtcgactttgacaatgttattgtgtatcacacctccgacgaacattcctaccccgaccag
agcgtttcacgggaagacccatctacaccaatgcagcactggacgcttgccgtgatgcac
gcagcgcctaaggatgcgcctgatgtagttcgggctgcgagcgtaatgggatttttgtat
gtgtcggatgtggatgaggagcgtcgcaagattaagttgcttgctccggtgagcggacgg
ttgggtgatcagccgcttgtgtggggtaagtggccagagccatacattaatctcctcgga
taa
>Fp65
------------------------------------------------------------
------------------------------------------------------------
------------------------------------------------------------
------------------------------------------------------------
------------------------------------------------------------
------------------------------------------------------------
------------------------------------------------------------
------------------------------------------------------------
------------------------------------------------------------
------------------------------------------------------------
------------------------------------------------------------
------------------------------------------------------------
------------------------------------------------------------
------------------------------------------------------------
------------------------------------------------------------
------------------------------------------------------------
------------------------------------------------------------
------------------------------------------------------------
------------------------------------------------------------
------------------------------------------------------------
------------------------------------------------------------
------------------------------------------------------------
------------------------------------------------------------
------------------------------------------------------------
------------------atgtcaattccaggcttgggccagattcccacacagcccacc
gtcaccgcgaccaaccgcgtcatcacactccgacccttgggcgaatggcgattccaaacc
tcccaagcctcccccgttgtcgtcaagctcctctccggcacagctgaaaaggatggcgtc
gaactaggtcctaagaacgcctataccttcgcgggcgtcaagtcaaagatcctcacctgg
cacggctgcgagctcgagattgacggccgctgcgacgccgagtctgttgccgaatatgcg
aacccgaccgatagcccggccaatacgcacgtgaaccttcatggacagctcaacgatatg
cggcaggcggccgcgagagagggtaaagagggacccagagtgctcattgttggaccggcg
gacgtgggaaagacgacgttggcgaggactttgacgagctatgcgacaagacaaggatac
caacctttggtggtcaacgcgaacccaaaggaaggtctgctcagtttgcccggcacgttg
agcgccagtgttcttgcaactatattggaccccgaagctgtggatggttggggaagcact
cctactagcggaccgagtagcgtgcccgtgaagctacctttggtgttttactacggacag
gcctcgcctgatcaagatcctgacttttatcgcgaacttacgagtaagcttgctggtagc
gttagtgcacgattgagcgaggaccaggatgtaaagagctcgggtgttatcattgatggt
atgggcctcactgagcaaagcaaagatgggcacgagctcgtagcacacattgtcgacgaa
tttt------cagtcaatgtcctcattgtggtcggctccccaaccatcagcgctgagcta
tctaagcgatttggcaacgagcgaacaagcctgggagaacctatcagcgttgttccaatc
gacaaatccgacggtgtagtcgtccgcgacgaggtattcctacaacacgtgagagaagct
gccatcaaagagtacttctacggcgactccaagcgaactctcagccccctgatccaacaa
gtcgactttgacaatgttattgtgtatcacacctccgacgaacattcctaccccgaccag
agcgtttcacgggaagacccatctacaccaatgcagcactggacgcttgccgtgatgcac
gcagcgcctaaggatgcgcctgatgtagttcgggctgcgagcgtaatgggatttttgtat
gtgtcggatgtggatgaggagcgtcgcaagattaagttgcttgctccggtgagcggacgg
ttgggtgatcagccgcttgtgtggggtaagtggccagagccatacattaatctcctcgga
taa
>Fp66
------------------------------------------------------------
------------------------------------------------------------
------------------------------------------------------------
------------------------------------------------------------
------------------------------------------------------------
------------------------------------------------------------
------------------------------------------------------------
------------------------------------------------------------
------------------------------------------------------------
------------------------------------------------------------
------------------------------------------------------------
------------------------------------------------------------
------------------------------------------------------------
------------------------------------------------------------
------------------------------------------------------------
------------------------------------------------------------
------------------------------------------------------------
------------------------------------------------------------
------------------------------------------------------------
------------------------------------------------------------
------------------------------------------------------------
------------------------------------------------------------
------------------------------------------------------------
------------------------------------------------------------
------------------atgtcaattccaggcttgggccagattcccacacagcccacc
gtcaccgcgaccaaccgcgtcatcacactccgacccttgggcgaatggcgattccaaacc
tcccaagcctcccccgttgtcgtcaagctcctctccggcacagctgaaaaggatggcgtc
gaactaggtcctaagaacgcctataccttcgcgggcgtcaagtcaaagatcctcacctgg
cacggctgcgagctcgagattgacggccgctgcgacgccgagtctgttgccgaatatgcg
aacccgaccgatagcccggccaatacgcacgtgaaccttcatggacagctcaacgatatg
cggcaggcggccgcgagagagggtaaagagggacccagagtgctcattgttggaccggcg
gacgtgggaaagacgacgttggcgaggactttgacgagctatgcgacaagacaaggatac
caacctttggtggtcaacgcgaacccaaaggaaggtctgctcagtttgcccggcacgttg
agcgccagtgttcttgcaactatattggaccccgaagctgtggatggttggggaagcact
cctactagcggaccgagtagcgtgcccgtgaagctacctttggtgttttactacggacag
gcctcgcctgatcaagatcctgacttttatcgcgaacttacgagtaagcttgctggtagc
gttagtgcacgattgagcgaggaccaggatgtaaagagctcgggtgttatcattgatggt
atgggcctcactgagcaaagcaaagatgggcacgagctcgtagcacacattgtcgacgaa
tttt------cagtcaatgtcctcattgtggtcggctccccaaccatcagcgctgagcta
tctaagcgatttggcaacgagcgaacaagcctgggagaacctatcagcgttgttccaatc
gacaaatccgacggtgtagtcgtccgcgacgaggtattcctacaacacgtgagagaagct
gccatcaaagagtacttctacggcgactccaagcgaactctcagccccctgatccaacaa
gtcgactttgacaatgttattgtgtatcacacctccgacgaacattcctaccccgaccag
agcgtttcacgggaagacccatctacaccaatgcagcactggacgcttgccgtgatgcac
gcagcgcctaaggatgcgcctgatgtagttcgggctgcgagcgtaatgggatttttgtat
gtgtcggatgtggatgaggagcgtcgcaagattaagttgcttgctccggtgagcggacgg
ttgggtgatcagccgcttgtgtggggtaagtggccagagccatacattaatctcctcgga
taa
>Fp72
------------------------------------------------------------
------------------------------------------------------------
------------------------------------------------------------
------------------------------------------------------------
------------------------------------------------------------
------------------------------------------------------------
------------------------------------------------------------
------------------------------------------------------------
------------------------------------------------------------
------------------------------------------------------------
------------------------------------------------------------
------------------------------------------------------------
------------------------------------------------------------
------------------------------------------------------------
------------------------------------------------------------
------------------------------------------------------------
------------------------------------------------------------
------------------------------------------------------------
------------------------------------------------------------
------------------------------------------------------------
------------------------------------------------------------
------------------------------------------------------------
------------------------------------------------------------
------------------------------------------------------------
------------------atgtcaattccaggcttgggccagattcccacacagcccacc
gtcaccgcgaccaaccgcgtcatcacactccgacccttgggcgaatggcgattccaaacc
tcccaagcctcccccgttgtcgtcaagctcctctccggcacagctgaaaaggatggcgtc
gaactaggtcctaagaacgcctataccttcgcgggcgtcaagtcaaagatcctcacctgg
cacggctgcgagctcgagattgacggccgctgcgacgccgagtctgttgccgaatatgcg
aacccgaccgatagcccggccaatacgcacgtgaaccttcatggacagctcaacgatatg
cggcaggcggccgcgagagagggtaaagagggacccagagtgctcattgttggaccggcg
gacgtgggaaagacgacgttggcgaggactttgacgagctatgcgacaagacaaggatac
caacctttggtggtcaacgcgaacccaaaggaaggtctgctcagtttgcccggcacgttg
agcgccagtgttcttgcaactatattggaccccgaagctgtggatggttggggaagcact
cctactagcggaccgagtagcgtgcccgtgaagctacctttggtgttttactacggacag
gcctcgcctgatcaagatcctgacttttatcgcgaacttacgagtaagcttgctggtagc
gttagtgcacgattgagcgaggaccaggatgtaaagagctcgggtgttatcattgatggt
atgggcctcactgagcaaagcaaagatgggcacgagctcgtagcacacattgtcgacgaa
tttt------cagtcaatgtcctcattgtggtcggctccccaaccatcagcgctgagcta
tctaagcgatttggcaacgagcgaacaagcctgggagaacctatcagcgttgttccaatc
gacaaatccgacggtgtagtcgtccgcgacgaggtattcctacaacacgtgagagaagct
gccatcaaagagtacttctacggcgactccaagcgaactctcagccccctgatccaacaa
gtcgactttgacaatgttattgtgtatcacacctccgacgaacattcctaccccgaccag
agcgtttcacgggaagacccatctacaccaatgcagcactggacgcttgccgtgatgcac
gcagcgcctaaggatgcgcctgatgtagttcgggctgcgagcgtaatgggatttttgtat
gtgtcggatgtggatgaggagcgtcgcaagattaagttgcttgctccggtgagcggacgg
ttgggtgatcagccgcttgtgtggggtaagtggccagagccatacattaatctcctcgga
taa
>Fp73
atggcgactacaactgatgacgttcattctgaggacaaggagaacatcaagaacggcgat
gaggatgctgggccgccacctaatctgcctgcgtcgcttcaaggtatcgcaaagcaaggc
agagcaaggaagagcaaggcgctcgttcaccgcggtcctaccgctctcccaaagaatcga
ggaactggtttcgaggagttctttgctgatccgcccatgacccctgatgaggccaaggaa
gagacggacgatatctatgcccctgacgttccatttgcagagcgcatgcagtcctgtatc
cagcgcttccgctctagacgccgtcttcaaggcaatcgaaccctctatttcgaagaatac
ctcttccttggcggtgttgattgcgcgcccaacacctttggtggtctcagccagcaagaa
ttgaaagaccttacccccgctgagcgtcgacaagccactgcaaaggacgtcatctgggcc
acttctgcagcaggagaccgattctacaacggcgatgacgaaaaatggtcggttgacttt
gccggcgttgccgctggtttcttctctgttactcttgtccacctcacttctagtgaacta
gggccaatgttggagggtatcagtaccatcgagaactttctccgatacgttcttcagcac
aatgtctgtcccgagtacgaggacgacgtcaaggctgcgatggaagtctgcaacattgcc
gctgaagaatggcccatgtttcaagagctttgtgctgcactccctggacagttcaacttg
gctgccgccgaactttactgtcccgaagacgtctccaagcagtcgtggtcgttcttggat
ttcaagcgccctgaggatttcgatcctacttccgtcttttttaccgctttcgcactcatg
gacgagccggagctattcgaaaaattgactaccaaaaagcctaccatcactcgcgagttc
aagtgtacactcgagttggtccagacattccgacccagcgatgaaattgtcaatcgattc
gagtctctcgtcatcaatgacaaggcagcttaccacgcccctgttggcaaggcaatcttt
aaagagggcatcattgaggatgactgggagagacagcctactgagtggccaactgacgaa
aaaaccatgactcttttctttgacgacattcttctgtcgaaaatgatgccgggtttgaga
atggaagcggtcgtttgtgaattggatgctggtttgcgattcattaagaacatcgagaac
atcgtcccatcattctacgtttacctccctcaagagatgatgcggcactacaaggaaccg
agagatgatgatcgtcctgctagatcgtgtgctaccctggtccctgcatcaagcttctgg
aaagcttccaacagccccacgttcctcacctactatcgcgacgacgctctctttcataca
aaagtcaatgtagcgaccatgtcaattccaggcttgggccagattcccacacagcccacc
gtcaccgcgaccaaccgcgtcatcacactccgacccttgggcgaatggcgattccaaacc
tcccaagcctcccccgttgtcgtcaagctcctctccggcacagctgaaaaggatggcgtc
gaactaggtcctaagaacgcctataccttcgcgggcgtcaagtcaaagatcctcacctgg
cacggctgcgagctcgagattgacggccgctgcgacgccgagtctgttgccgaatatgcg
aacccgaccgacagcccggccaatacgcacgtgaaccttcatggacagctcaatgatatg
cgacaggcggccgcgagagagggcaaagagggacccagagtgctcattgttggaccggcg
gacgtgggaaagacgacgctggcgaggacgttgacgagctatgcgacaagacaaggatac
caacctttggtggtcaacgcgaacccaaaggaaggtctgctcagtttacccggcacgttg
agcgccagtgttcttgcaactatattggaccccgaagctgtggatggttggggaagcact
cctactagcggaccgagtagcgtgcccgtgaagctacctttggtgttttactacggacag
gcctcgcctgatcaagatcctgacttttatcgcgaacttacgagtaagcttgctggtagc
gttagtgcacgattgagcgaggaccaggatgtaaagagctcgggtgttatcattgatggt
atgggcctcactgagcaaagcaaagatgggcacgagctcgtagcacacattgtcgacgaa
tttt------cagtcaatgtcctcattgtggtcggttccccgaccatcagcgctgagcta
tctaagcgattcggcaatgagcgcacaagtctgggagagcccatcagcgttgttccgatc
gacaagtccgacggtgtagtcgtccgcgacgaggttttcctacaacacgtgagagaagct
gccatcaaagagtacttctacggcgactccaaacgaactctcagccccctgatccaacaa
gtcgactttgacaatgttattgtgtatcatacctccgacgaacattcctaccccgaccag
agcgtttcacgggaagacccatctacaccgatgcagcactggacgcttgccgtgatgcac
gcagcgcctaaggatgcgcctgatgtagttcgggctgcgagcgtaatgggatttttgtat
gtgtcggatgtggatgaggagcgtcgcaagattaagttgcttgctccggtgagcggacgg
ttgggtgatcagccgcttgtgtggggtaagtggccagagccatacatcaatctcctcgga
taa
>Fp76
atggcgactacaactgatgacgttcattctgaggacaaggagaacatcaagaacggcgat
gaggatgctgggccgccacctaatctgcctgcgtcgcttcaaggtatcgcaaagcaaggc
agagcaaggaagagcaaggcgctcgttcaccgcggtcctaccgctctcccaaagaatcga
ggaactggtttcgaggagttctttgctgatccgcccatgacccctgatgaggccaaggaa
gagacggacgatatctatgcccctgacgttccatttgcagagcgcatgcagtcctgtatc
cagcgcttccgctctagacgccgtcttcaaggcaatcgaaccctctatttcgaagaatac
ctcttccttggcggtgttgattgcgcgcccaacacctttggtggtctcagccagcaagaa
ttgaaagaccttacccccgctgagcgtcgacaagccactgcaaaggacgtcatctgggcc
acttctgcagcaggagaccgattctacaacggcgatgacgaaaaatggtcggttgacttt
gccggcgttgccgctggtttcttctctgttactcttgtccacctcacttctagtgaacta
gggccaatgttggagggtatcagtaccatcgagaactttctccgatacgttcttcagcac
aatgtctgtcccgagtacgaggacgacgtcaaggctgcgatggaagtctgcaacattgcc
gctgaagaatggcccatgtttcaagagctttgtgctgcactccctggacagttcaacttg
gctgccgccgaactttactgtcccgaagacgtctccaagcagtcgtggtcgttcttggat
ttcaagcgccctgaggatttcgatcctacttccgtcttttttaccgctttcgcactcatg
gacgagccggagctattcgaaaaattgactaccaaaaagcctaccatcactcgcgagttc
aagtgtacactcgagttggtccagacattccgacccagcgatgaaattgtcaatcgattc
gagtctctcgtcatcaatgacaaggcagcttaccacgcccctgttggcaaggcaatcttt
aaagagggcatcattgaggatgactgggagagacagcctactgagtggccaactgacgaa
aaaaccatgactcttttctttgacgacattcttctgtcgaaaatgatgccgggtttgaga
atggaagcggtcgtttgtgaattggatgctggtttgcgattcattaagaacatcgagaac
atcgtcccatcattctacgtttacctccctcaagagatgatgcggcactacaaggaaccg
agagatgatgatcgtcctgctagatcgtgtgctaccctggtccctgcatcaagcttctgg
aaagcttccaacagccccacgttcctcacctactatcgcgacgacgctctctttcataca
aaagtcaatgtagcgaccatgtcaattccaggcttgggccagattcccacacagcccacc
gtcaccgcgaccaaccgcgtcatcacactccgacccttgggcgaatggcgattccaaacc
tcccaagcctcccccgttgtcgtcaagctcctctccggcacagctgaaaaggatggcgtc
gaactaggtcctaagaacgcctataccttcgcgggcgtcaagtcaaagatcctcacctgg
cacggctgcgagctcgagattgacggccgctgcgacgccgagtctgttgccgaatatgcg
aacccgaccgacagcccggccaatacgcacgtgaaccttcatggacagctcaatgatatg
cgacaggcggccgcgagagagggcaaagagggacccagagtgctcattgttggaccggcg
gacgtgggaaagacgacgctggcgaggacgttgacgagctatgcgacaagacaaggatac
caacctttggtggtcaacgcgaacccaaaggaaggtctgctcagtttacccggcacgttg
agcgccagtgttcttgcaactatattggaccccgaagctgtggatggttggggaagcact
cctactagcggaccgagtagcgtgcccgtgaagctacctttggtgttttactacggacag
gcctcgcctgatcaagatcctgacttttatcgcgaacttacgagtaagcttgctggtagc
gttagtgcacgattgagcgaggaccaggatgtaaagagctcgggtgttatcattgatggt
atgggcctcactgagcaaagcaaagatgggcacgagctcgtagcacacattgtcgacgaa
tttt------cagtcaatgtcctcattgtggtcggttccccgaccatcagcgctgagcta
tctaagcgattcggcaatgagcgcacaagtctgggagagcccatcagcgttgttccgatc
gacaagtccgacggtgtagtcgtccgcgacgaggttttcctacaacacgtgagagaagct
gccatcaaagagtacttctacggcgactccaaacgaactctcagccccctgatccaacaa
gtcgactttgacaatgttattgtgtatcatacctccgacgaacattcctaccccgaccag
agcgtttcacgggaagacccatctacaccgatgcagcactggacgcttgccgtgatgcac
gcagcgcctaaggatgcgcctgatgtagttcgggctgcgagcgtaatgggatttttgtat
gtgtcggatgtggatgaggagcgtcgcaagattaagttgcttgctccggtgagcggacgg
ttgggtgatcagccgcttgtgtggggtaagtggccagagccatacatcaatctcctcgga
taa
>Fp78
------------------------------------------------------------
------------------------------------------------------------
------------------------------------------------------------
------------------------------------------------------------
------------------------------------------------------------
------------------------------------------------------------
------------------------------------------------------------
------------------------------------------------------------
------------------------------------------------------------
------------------------------------------------------------
------------------------------------------------------------
------------------------------------------------------------
------------------------------------------------------------
------------------------------------------------------------
------------------------------------------------------------
------------------------------------------------------------
------------------------------------------------------------
------------------------------------------------------------
------------------------------------------------------------
------------------------------------------------------------
------------------------------------------------------------
------------------------------------------------------------
------------------------------------------------------------
------------------------------------------------------------
------------------atgtcaattccaggcttgggccagattcccacacagcccacc
gtcaccgcgaccaaccgcgtcatcacactccgacccttgggcgaatggcgattccaaacc
tcccaagcctcccccgttgtcgtcaagctcctctccggcacagctgaaaaggatggcgtc
gaactaggtcctaagaacgcctataccttcgcgggcgtcaagtcaaagatcctcacctgg
cacggctgcgagctcgagattgacggccgctgcgacgccgagtctgttgccgaatatgcg
aacccgaccgatagcccggccaatacgcacgtgaaccttcatggacagctcaacgatatg
cggcaggcggccgcgagagagggtaaagagggacccagagtgctcattgttggaccggcg
gacgtgggaaagacgacgttggcgaggactttgacgagctatgcgacaagacaaggatac
caacctttggtggtcaacgcgaacccaaaggaaggtctgctcagtttgcccggcacgttg
agcgccagtgttcttgcaactatattggaccccgaagctgtggatggttggggaagcact
cctactagcggaccgagtagcgtgcccgtgaagctacctttggtgttttactacggacag
gcctcgcctgatcaagatcctgacttttatcgcgaacttacgagtaagcttgctggtagc
gttagtgcacgattgagcgaggaccaggatgtaaagagctcgggtgttatcattgatggt
atgggcctcactgagcaaagcaaagatgggcacgagctcgtagcacacattgtcgacgaa
tttt------cagtcaatgtcctcattgtggtcggctccccaaccatcagcgctgagcta
tctaagcgatttggcaacgagcgaacaagcctgggagaacctatcagcgttgttccaatc
gacaaatccgacggtgtagtcgtccgcgacgaggtattcctacaacacgtgagagaagct
gccatcaaagagtacttctacggcgactccaagcgaactctcagccccctgatccaacaa
gtcgactttgacaatgttattgtgtatcacacctccgacgaacattcctaccccgaccag
agcgtttcacgggaagacccatctacaccaatgcagcactggacgcttgccgtgatgcac
gcagcgcctaaggatgcgcctgatgtagttcgggctgcgagcgtaatgggatttttgtat
gtgtcggatgtggatgaggagcgtcgcaagattaagttgcttgctccggtgagcggacgg
ttgggtgatcagccgcttgtgtggggtaagtggccagagccatacattaatctcctcgga
taa
>Fp81
------------------------------------------------------------
------------------------------------------------------------
------------------------------------------------------------
------------------------------------------------------------
------------------------------------------------------------
------------------------------------------------------------
------------------------------------------------------------
------------------------------------------------------------
------------------------------------------------------------
------------------------------------------------------------
------------------------------------------------------------
------------------------------------------------------------
------------------------------------------------------------
------------------------------------------------------------
------------------------------------------------------------
------------------------------------------------------------
------------------------------------------------------------
------------------------------------------------------------
------------------------------------------------------------
------------------------------------------------------------
------------------------------------------------------------
------------------------------------------------------------
------------------------------------------------------------
------------------------------------------------------------
------------------atgtcaattccaggcttgggccagattcccacacagcccacc
gtcaccgcgaccaaccgcgtcatcacactccgacccttgggcgaatggcgattccaaacc
tcccaggcctcccccgttgtcgtcaagctcctatccggcacagctgaaaaggatggcgtc
gagctaggtcctaagaacgcctataccttcgcgggcgtcaagtcaaagatcctcacctgg
cacggctgcgagctcgagattgacggccgctgcgacgccgagtctgttgccgaatatgcg
aacccgaccgatagcccggccaatacgcacgtgaaccttcatggacagctcaatgatatg
cgacaggcggccgcgagagagggcaaagagggacccagagtgctcattgttggaccggca
gacgtgggaaagacgacgttggcgaggactttgacgagctatgcgacaagacaaggatac
caacctttggtggtcaacgcgaacccaaaggaaggtctgctcagtttacccggcacattg
agcgccagtgttcttgcaactatattggaccccgaagctgtggatggttggggaagcact
cctactagcggaccgagtagcgtgcccgtgaagctacctttggtgttttactacggacag
gcctcgcctgatcaagatcccgacttttatcgcgaacttacgagtaaacttgctggtagc
gttagtgcacgattgagcgaggaccaggatgtaaagagctcgggtgttatcattgatggt
atgggcctcactgagcagagcaaagatgggcacgagctcgtagcacacattgtcgacgaa
tttt------cagtcaatgtcctcattgtggtcggttccccgaccatcagcgctgagcta
tctaagcgattcggcaatgagcgcacaagtctgggagagcccatcagcgttgttccgatc
gacaagtccgacggtgtagtcgtccgcgacgaggatttcctacaacacgtgagagaagct
gccatcaaagagtacttctacggcgactcaaaacgaactctcagccccctgatccaacaa
gtcgactttgacaatgttattgtgtatcacacatccgatgaacattcctaccccgaccag
agcgtttcacgggaagacccatctacaccaatgcagcactggacgcttgccgtgatgcac
gcagcgcctaaggatgcgcctgatgtagttcgggctgcgagcgtaatgggatttttgtat
gtgtcggatgtggatgaggagcgtcgcaagattaagttacttgctccggtgagcggacgg
ttgggtgatcagccacttgtgtggggtaagtggccagagccatacattaatctcctcgga
taa
>Fp84
------------------------------------------------------------
------------------------------------------------------------
------------------------------------------------------------
------------------------------------------------------------
------------------------------------------------------------
------------------------------------------------------------
------------------------------------------------------------
------------------------------------------------------------
------------------------------------------------------------
------------------------------------------------------------
------------------------------------------------------------
------------------------------------------------------------
------------------------------------------------------------
------------------------------------------------------------
------------------------------------------------------------
------------------------------------------------------------
------------------------------------------------------------
------------------------------------------------------------
------------------------------------------------------------
------------------------------------------------------------
------------------------------------------------------------
------------------------------------------------------------
------------------------------------------------------------
------------------------------------------------------------
------------------atgtcaattccaggcttgggccagattcccacacagcccacc
gtcaccgcgaccaaccgcgtcatcacactccgacccttgggcgaatggcgattccaaacc
tcccaagcctcccccgttgtcgtcaagctcctctccggcacagctgaaaaggatggcgtc
gaactaggtcctaagaacgcctataccttcgcgggcgtcaagtcaaagatcctcacctgg
cacggctgcgagctcgagattgacggccgctgcgacgccgagtctgttgccgaatatgcg
aacccgaccgatagcccggccaatacgcacgtgaaccttcatggacagctcaacgatatg
cggcaggcggccgcgagagagggtaaagagggacccagagtgctcattgttggaccggcg
gacgtgggaaagacgacgttggcgaggactttgacgagctatgcgacaagacaaggatac
caacctttggtggtcaacgcgaacccaaaggaaggtctgctcagtttgcccggcacgttg
agcgccagtgttcttgcaactatattggaccccgaagctgtggatggttggggaagcact
cctactagcggaccgagtagcgtgcccgtgaagctacctttggtgttttactacggacag
gcctcgcctgatcaagatcctgacttttatcgcgaacttacgagtaagcttgctggtagc
gttagtgcacgattgagcgaggaccaggatgtaaagagctcgggtgttatcattgatggt
atgggcctcactgagcaaagcaaagatgggcacgagctcgtagcacacattgtcgacgaa
tttt------cagtcaatgtcctcattgtggtcggctccccaaccatcagcgctgagcta
tctaagcgatttggcaacgagcgaacaagcctgggagaacctatcagcgttgttccaatc
gacaaatccgacggtgtagtcgtccgcgacgaggtattcctacaacacgtgagagaagct
gccatcaaagagtacttctacggcgactccaagcgaactctcagccccctgatccaacaa
gtcgactttgacaatgttattgtgtatcacacctccgacgaacattcctaccccgaccag
agcgtttcacgggaagacccatctacaccaatgcagcactggacgcttgccgtgatgcac
gcagcgcctaaggatgcgcctgatgtagttcgggctgcgagcgtaatgggatttttgtat
gtgtcggatgtggatgaggagcgtcgcaagattaagttgcttgctccggtgagcggacgg
ttgggtgatcagccgcttgtgtggggtaagtggccagagccatacattaatctcctcgga
taa
>Fp86
------------------------------------------------------------
------------------------------------------------------------
------------------------------------------------------------
------------------------------------------------------------
------------------------------------------------------------
------------------------------------------------------------
------------------------------------------------------------
------------------------------------------------------------
------------------------------------------------------------
------------------------------------------------------------
------------------------------------------------------------
------------------------------------------------------------
------------------------------------------------------------
------------------------------------------------------------
------------------------------------------------------------
------------------------------------------------------------
------------------------------------------------------------
------------------------------------------------------------
------------------------------------------------------------
------------------------------------------------------------
------------------------------------------------------------
------------------------------------------------------------
------------------------------------------------------------
------------------------------------------------------------
------------------atgtcaattccaggcttgggccagattcccacacagcccacc
gtcaccgcgaccaaccgcgtcatcacactccgacccttgggcgaatggcgattccaaacc
tcccaagcctcccccgttgtcgtcaagctcctctccggcacagctgaaaaggatggcgtc
gaactaggtcctaagaacgcctataccttcgcgggcgtcaagtcaaagatcctcacctgg
cacggctgcgagctcgagattgacggccgctgcgacgccgagtctgttgccgaatatgcg
aacccgaccgatagcccggccaatacgcacgtgaaccttcatggacagctcaacgatatg
cggcaggcggccgcgagagagggtaaagagggacccagagtgctcattgttggaccggcg
gacgtgggaaagacgacgttggcgaggactttgacgagctatgcgacaagacaaggatac
caacctttggtggtcaacgcgaacccaaaggaaggtctgctcagtttgcccggcacgttg
agcgccagtgttcttgcaactatattggaccccgaagctgtggatggttggggaagcact
cctactagcggaccgagtagcgtgcccgtgaagctacctttggtgttttactacggacag
gcctcgcctgatcaagatcctgacttttatcgcgaacttacgagtaagcttgctggtagc
gttagtgcacgattgagcgaggaccaggatgtaaagagctcgggtgttatcattgatggt
atgggcctcactgagcaaagcaaagatgggcacgagctcgtagcacacattgtcgacgaa
tttt------cagtcaatgtcctcattgtggtcggctccccaaccatcagcgctgagcta
tctaagcgatttggcaacgagcgaacaagcctgggagaacctatcagcgttgttccaatc
gacaaatccgacggtgtagtcgtccgcgacgaggtattcctacaacacgtgagagaagct
gccatcaaagagtacttctacggcgactccaagcgaactctcagccccctgatccaacaa
gtcgactttgacaatgttattgtgtatcacacctccgacgaacattcctaccccgaccag
agcgtttcacgggaagacccatctacaccaatgcagcactggacgcttgccgtgatgcac
gcagcgcctaaggatgcgcctgatgtagttcgggctgcgagcgtaatgggatttttgtat
gtgtcggatgtggatgaggagcgtcgcaagattaagttgcttgctccggtgagcggacgg
ttgggtgatcagccgcttgtgtggggtaagtggccagagccatacattaatctcctcgga
taa
>Fvenenatum.busco
------------------------------------------------------------
------------------------------------------------------------
------------------------------------------------------------
------------------------------------------------------------
------------------------------------------------------------
------------------------------------------------------------
------------------------------------------------------------
------------------------------------------------------------
------------------------------------------------------------
------------------------------------------------------------
------------------------------------------------------------
------------------------------------------------------------
------------------------------------------------------------
------------------------------------------------------------
------------------------------------------------------------
------------------------------------------------------------
------------------------------------------------------------
------------------------------------------------------------
------------------------------------------------------------
------------------------------------------------------------
------------------------------------------------------------
------------------------------------------------------------
------------------------------------------------------------
------------------------------------------------------------
------------------atgtcaattccaggcttgggccagattcccacacagcccacc
gtcaccgcgaccaatcgcgtcatcacactccgacccttgggcgaatggcgcttccaaacc
tcccaatcctcccctgttgtcgtcaagcttctctccggcacagctgaaaaggatggcgtc
gagctaggacctaagaacgcctacaccttcgcaggcgtcaagtcaaagatcctcacctgg
cacggctgcgagctcgagattgacggccgctgcgacgccgaatctgttgccgaatatgcg
aacccaaccgataaccctgccaatacgcacatgaacattcacggacagctcaacgatatg
cgacaggcggccgctagagagggtaaagagggacccagagtactcatcgttggaccagcg
gacgttggaaagacgacgctggcgagaaccttgacgagctatgcgacaagacagggatac
cagcctttggtggtcaacgcgaacccgaaggagggtctactcagtttgcctggaacgttg
agtgctagcgttcttgcgactatcttggaccccgaagctgtggatggttggggaagtact
cctactagcggaccgagtagcgtgcccgtgaagctacctttggtgttttactacggacag
gcatcgcctgatcaagatcctgacttttatcgcgagcttacgagtaaacttgctggtagc
gttagtgcacgcttgagcgaggacgaggacgtgaagagttcgggtgttatcattgatggt
atgggtcttactgagcaaagcaaagatggacacgagctcgtagcacatattgtcgacgaa
ttttcaggaacagtcaatgtccttattgtggtcggctcctcaaccattagctccgagcta
tctaagcgattcggcaacgagcgaacaagtctgggagagcccatcagtgttgtttcaatc
gacaagtctgacggtgtagtcatccgcgacgaagtcttcttacaacacgtgagagaagct
gccatcaaagaatacttctacggtgactccaaacgaactctcagccccctgatccaacaa
gtcgactttgacaatgtcatcgtgtaccacacctccgacgaacattcttatcccgaccag
ggtgtttcgcgggaagacccgtccacgccgatgcagcactggacgcttgcggtgatgcac
gcagcgcctaaggatgcgcctgatgtagtccgagctgcgagtgtgatggggtttttgtac
gtgtcggatgtggatgaagagcgtcgcaagatcaagttgcttgcgccggtgagcggacgg
ttgggtgatcaaccgcttgtgtgggggaagtggccagaaccgtacatcaatctcctcgga
taa
