# Supplementary material for: Apicidin biosynthesis is linked to accessory chromosomes in Fusarium poae isolates
Source: BMC Genomics. 2021 Aug 4;22:591. doi: 10.1186/s12864-021-07617-y (PMC8340494; doi:10.1186/s12864-021-07617-y)
Supplement: Supplementary file 17 — Additional file 17. Compressed folder containing alignments for each of the 4141 orthologs used in BUSCO analysis. [file 12864_2021_7617_MOESM17_ESM.zip › Fven2_nt_MAFFT/3892at5125_nt.mafft.fasta]

>Fp105
atgtctgaatacggtattccggacgcgctcagctcaggaaccgaaataaacgccttacca
accaccgacgacgcgagcggtgatgcgcccgtgtttccttcactacaaaacaatggagct
acaagcccacgatcttccgaagccgctggcggtcctacgatcgaggaagacgataacgac
gacgagccagcggtagcgaagccctttgtccgaacgacaagtcctgacccatccaccagg
gcctttccagatacatttgacgaccgtgtccccgatcggctgatttacaagatgcataag
ttcagtctgtacgagacagccagtcgatattatattgtcggtgtggacgtcagcgaaaag
cggtaccggatactcaagattgatcgcactaccgaaggcgcagagctcaatgtgacagac
gacaagattgtttatagtctcaaagaaatgaatcaactgctggataccatagacgacgga
aaccgaagcacgggcggcatcaagcttcgctgtacgacatggggtttactggggttcatc
aaattcactggaccttactacatgctactcatcaccaagaaaagcactgtcgcaatggtg
ggaggacactatatatatcagattgaagggaccgagctggttcctcttacgccatccaag
ttcaagcccgacgctcgcaatactgaggagcagcgattcctcggtatcttaaataatctc
gacctgacccgctctttctactatagctattcttatgatgttacgcggacgctgcagcat
aatgttatccgggaacgtgaggctttggccaaaggtatgctcccaccggatgacgatgac
ttcaactctatgtttgtgtggaatgactacttgctacaacccgccgttgctgccctacgc
gatccatatgactggtgtcgtcctatcatccatggctatatcgaccaagcagctctctcg
atatatggacgtactgcgcacatcacggttatcgctaggcggtcgcgctactttgccggc
gcccgtttcctgaagagaggagctaacgatctcggttacgttgccaacgatgttgaaacc
gaacagatcgtggctgaatctctaacgacatcattccacgcacctgggcccgaactatat
tgcagtccgcaatatacctcctatgttcaacaccgaggaagtattccgctttattggact
caagacagcactggagtcacacccaagcccccaatagagctcaacttagttgatcctttc
tatggagcggctgcactacatttcaataatttatttgagcgatacggagcaccaatttat
gtcgtcaatttgatcaagtccaaggaacgcacaccgcgcgaatcgaagctgttggaggag
tacacacatgcaatcaactaccttaatcaattcttgccagaagacaagaagataatccac
aaagcttgggatatgagtcgtgcctcaaaagtgcgtggaggggacgtcataggcaatctc
gaacttatcgcagaatcagtccttactactacaggcttcttccagaatggcgacgggttg
acaagccccatgacagcgcagaacggagtggctagaacgaattgcatcgattgcttagac
cgtaccaacgctgcgcagtttgtcatcgggaagagagcgcttggtcaccagcttcacgct
cttggtatattggaggatacatcggtcgattatgatacagatgcggtcaatttgttcacc
cacatgtggcacgatcatggcgataccattgctgttcagtacggtggctcacagctagtc
aatactatggaaacatatcgcaagatcaaccaatggaccagtcattcacgagatatgatc
gaaagcttcaagcggtactacaacaactctttcctcgacagtcagcgccaggaggcatac
aacttgtttcttggcaattacatcttcgttcaaggccaaccgatgttatgggacctggcc
actgattactacctacatcatgccgatccgcgagactggtcggccagaatgaaacatgac
tacatcaattggtacgttccagctcatttgcaggaacgaactgtaccaccatacgtacca
agcaaggatattgctcgcgttcacccagtcgagttttttgacgattattggttagagtat
tatagaccttccaccctctcttcctttcctaaaatgtttgcctataagatgaattcgact
atcaaatacatccccctgaaatcaacccaggatggccgctacgacctgagcccctttaga
gtccgcacagacaacgatgtcgagcatggcgagaagaagaaagctaagaaagacgcttct
t---tacgaggtgtgacaggagtgaacggggtgtcggacacaacttcgggcgggccacaa
gcgaaaggcatctctctccagcgttggctacaacccacacaagataagcatcttctcagc
agctccctgcgatcagatgcaagccagtccttgaaagcgtccgaccaagatcctcatgcg
aaaccgaccgcactggaaaagtccaaggctgcacaatggacctttaccaaagctgtacac
gattcgttgaatccatccgttgccgaacaagagtctgaagattatgagcggtatatcaaa
catcctcaaaatctccctcttgtaatttcgagtgacacgcctgtcgacgtggacgcatcc
gaataccaggaatatctaagtggtggctggcaagatgagggtttaatggtcaagggcacg
gaagaagagatcgatgtttatgccgaactactcaaggtaggggagaatcccctgacagta
accgaggaggacggtcccaagaaacgatacaaagcttataggaaatggctgcgtggaaag
tctttcttcaagcagcaaccacttgactag
>Fp108
atgtctgaatacggtattccggacgcgctcagctcaggaaccgaaataaacgccttacca
accaccgacgacgcgagcggtgatgcgcccgtgtttccttcactacaaaacaatggagct
acaagcccacgatcttccgaagccgctggcggtcctacgatcgaggaagacgataacgac
gacgagccagcggtagcgaagccctttgtccgaacgacaagtcctgacccatccaccagg
gcctttccagatacatttgacgaccgtgtccccgatcggctgatttacaagatgcataag
ttcagtctgtacgagacagccagtcgatattatattgtcggtgtggacgtcagcgaaaag
cggtaccggatactcaagattgatcgcactaccgaaggcgcagagctcaatgtgacagac
gacaagattgtttatagtctcaaagaaatgaatcaactgctggataccatagacgacgga
aaccgaagcacgggcggcatcaagcttcgctgtacgacatggggtttactggggttcatc
aaattcactggaccttactacatgctactcatcaccaagaaaagcactgtcgcaatggtg
ggaggacactatatatatcagattgaagggaccgagctggttcctcttacgccatccaag
ttcaagcccgacgctcgcaatactgaggagcagcgattcctcggtatcttaaataatctc
gacctgacccgctctttctactatagctattcttatgatgttacgcggacgctgcagcat
aatgttatccgggaacgtgaggctttggccaaaggtatgctcccaccggatgacgatgac
ttcaactctatgtttgtgtggaatgactacttgctacaacccgccgttgctgccctacgc
gatccatatgactggtgtcgtcctatcatccatggctatatcgaccaagcagctctctcg
atatatggacgtactgcgcacatcacggttatcgctaggcggtcgcgctactttgccggc
gcccgtttcctgaagagaggagctaacgatctcggttacgttgccaacgatgttgaaacc
gaacagatcgtggctgaatctctaacgacatcattccacgcacctgggcccgaactatat
tgcagtccgcaatatacctcctatgttcaacaccgaggaagtattccgctttattggact
caagacagcactggagtcacacccaagcccccaatagagctcaacttagttgatcctttc
tatggagcggctgcactacatttcaataatttatttgagcgatacggagcaccaatttat
gtcgtcaatttgatcaagtccaaggaacgcacaccgcgcgaatcgaagctgttggaggag
tacacacatgcaatcaactaccttaatcaattcttgccagaagacaagaagataatccac
aaagcttgggatatgagtcgtgcctcaaaagtgcgtggaggggacgtcataggcaatctc
gaacttatcgcagaatcagtccttactactacaggcttcttccagaatggcgacgggttg
acaagccccatgacagcgcagaacggagtggctagaacgaattgcatcgattgcttagac
cgtaccaacgctgcgcagtttgtcatcgggaagagagcgcttggtcaccagcttcacgct
cttggtatattggaggatacatcggtcgattatgatacagatgcggtcaatttgttcacc
cacatgtggcacgatcatggcgataccattgctgttcagtacggtggctcacagctagtc
aatactatggaaacatatcgcaagatcaaccaatggaccagtcattcacgagatatgatc
gaaagcttcaagcggtactacaacaactctttcctcgacagtcagcgccaggaggcatac
aacttgtttcttggcaattacatcttcgttcaaggccaaccgatgttatgggacctggcc
actgattactacctacatcatgccgatccgcgagactggtcggccagaatgaaacatgac
tacatcaattggtacgttccagctcatttgcaggaacgaactgtaccaccatacgtacca
agcaaggatattgctcgcgttcacccagtcgagttttttgacgattattggttagagtat
tatagaccttccaccctctcttcctttcctaaaatgtttgcctataagatgaattcgact
atcaaatacatccccctgaaatcaacccaggatggccgctacgacctgagcccctttaga
gtccgcacagacaacgatgtcgagcatggcgagaagaagaaagctaagaaagacgcttct
t---tacgaggtgtgacaggagtgaacggggtgtcggacacaacttcgggcgggccacaa
gcgaaaggcatctctctccagcgttggctacaacccacacaagataagcatcttctcagc
agctccctgcgatcagatgcaagccagtccttgaaagcgtccgaccaagatcctcatgcg
aaaccgaccgcactggaaaagtccaaggctgcacaatggacctttaccaaagctgtacac
gattcgttgaatccatccgttgccgaacaagagtctgaagattatgagcggtatatcaaa
catcctcaaaatctccctcttgtaatttcgagtgacacgcctgtcgacgtggacgcatcc
gaataccaggaatatctaagtggtggctggcaagatgagggtttaatggtcaagggcacg
gaagaagagatcgatgtttatgccgaactactcaaggtaggggagaatcccctgacagta
accgaggaggacggtcccaagaaacgatacaaagcttataggaaatggctgcgtggaaag
tctttcttcaagcagcaaccacttgactag
>Fp118
atgtctgaatacggtattccggacgcgctcagctcaggaaccgaaataaacgccttacca
accaccgacgacgcgagcggtgatgcgcccgtgtttccttcactacaaaacaatggagct
acaagcccacgatcttccgaagccgctggcggtcctacgatcgaggaagacgataacgac
gacgagccagcggtagcgaagccctttgtccgaacgacaagtcctgacccatccaccagg
gcctttccagatacatttgacgaccgtgtccccgatcggctgatttacaagatgcataag
ttcagtctgtacgagacagccagtcgatattatattgtcggtgtggacgtcagcgaaaag
cggtaccggatactcaagattgatcgcactaccgaaggcgcagagctcaatgtgacagac
gacaagattgtttatagtctcaaagaaatgaatcaactgctggataccatagacgacgga
aaccgaagcacgggcggcatcaagcttcgctgtacgacatggggtttactggggttcatc
aaattcactggaccttactacatgctactcatcaccaagaaaagcactgtcgcaatggtg
ggaggacactatatatatcagattgaagggaccgagctggttcctcttacgccatccaag
ttcaagcccgacgctcgcaatactgaggagcagcgattcctcggtatcttaaataatctc
gacctgacccgctctttctactatagctattcttatgatgttacgcggacgctgcagcat
aatgttatccgggaacgtgaggctttggccaaaggtatgctcccaccggatgacgatgac
ttcaactctatgtttgtgtggaatgactacttgctacaacccgccgttgctgccctacgc
gatccatatgactggtgtcgtcctatcatccatggctatatcgaccaagcagctctctcg
atatatggacgtactgcgcacatcacggttatcgctaggcggtcgcgctactttgccggc
gcccgtttcctgaagagaggagctaacgatctcggttacgttgccaacgatgttgaaacc
gaacagatcgtggctgaatctctaacgacatcattccacgcacctgggcccgaactatat
tgcagtccgcaatatacctcctatgttcaacaccgaggaagtattccgctttattggact
caagacagcactggagtcacacccaagcccccaatagagctcaacttagttgatcctttc
tatggagcggctgcactacatttcaataatttatttgagcgatacggagcaccaatttat
gtcgtcaatttgatcaagtccaaggaacgcacaccgcgcgaatcgaagctgttggaggag
tacacacatgcaatcaactaccttaatcaattcttgccagaagacaagaagataatccac
aaagcttgggatatgagtcgtgcctcaaaagtgcgtggaggggacgtcataggcaatctc
gaacttatcgcagaatcagtccttactactacaggcttcttccagaatggcgacgggttg
acaagccccatgacagcgcagaacggagtggctagaacgaattgcatcgattgcttagac
cgtaccaacgctgcgcagtttgtcatcgggaagagagcgcttggtcaccagcttcacgct
cttggtatattggaggatacatcggtcgattatgatacagatgcggtcaatttgttcacc
cacatgtggcacgatcatggcgataccattgctgttcagtacggtggctcacagctagtc
aatactatggaaacatatcgcaagatcaaccaatggaccagtcattcacgagatatgatc
gaaagcttcaagcggtactacaacaactctttcctcgacagtcagcgccaggaggcatac
aacttgtttcttggcaattacatcttcgttcaaggccaaccgatgttatgggacctggcc
actgattactacctacatcatgccgatccgcgagactggtcggccagaatgaaacatgac
tacatcaattggtacgttccagctcatttgcaggaacgaactgtaccaccatacgtacca
agcaaggatattgctcgcgttcacccagtcgagttttttgacgattattggttagagtat
tatagaccttccaccctctcttcctttcctaaaatgtttgcctataagatgaattcgact
atcaaatacatccccctgaaatcaacccaggatggccgctacgacctgagcccctttaga
gtccgcacagacaacgatgtcgagcatggcgagaagaagaaagctaagaaagacgcttct
t---tacgaggtgtgacaggagtgaacggggtgtcggacacaacttcgggcgggccacaa
gcgaaaggcatctctctccagcgttggctacaacccacacaagataagcatcttctcagc
agctccctgcgatcagatgcaagccagtccttgaaagcgtccgaccaagatcctcatgcg
aaaccgaccgcactggaaaagtccaaggctgcacaatggacctttaccaaagctgtacac
gattcgttgaatccatccgttgccgaacaagagtctgaagattatgagcggtatatcaaa
catcctcaaaatctccctcttgtaatttcgagtgacacgcctgtcgacgtggacgcatcc
gaataccaggaatatctaagtggtggctggcaagatgagggtttaatggtcaagggcacg
gaagaagagatcgatgtttatgccgaactactcaaggtaggggagaatcccctgacagta
accgaggaggacggtcccaagaaacgatacaaagcttataggaaatggctgcgtggaaag
tctttcttcaagcagcaaccacttgactag
>Fp122
atgtctgaatacggtattccggacgcgctcagctcaggaaccgaaataaacgccttacca
accaccgacgacgcgagcggtgatgcgcccgtgtttccttcactacaaaacaatggagct
acaagcccacgatcttccgaagccgctggcggtcctacgatcgaggaagacgataacgac
gacgagccagcggtagcgaagccctttgtccgaacgacaagtcctgacccatccaccagg
gcctttccagatacatttgacgaccgtgtccccgatcggctgatttacaagatgcataag
ttcagtctgtacgagacagccagtcgatattatattgtcggtgtggacgtcagcgaaaag
cggtaccggatactcaagattgatcgcactaccgaaggcgcagagctcaatgtgacagac
gacaagattgtttatagtctcaaagaaatgaatcaactgctggataccatagacgacgga
aaccgaagcacgggcggcatcaagcttcgctgtacgacatggggtttactggggttcatc
aaattcactggaccttactacatgctactcatcaccaagaaaagcactgtcgcaatggtg
ggaggacactatatatatcagattgaagggaccgagctggttcctcttacgccatccaag
ttcaagcccgacgctcgcaatactgaggagcagcgattcctcggtatcttaaataatctc
gacctgacccgctctttctactatagctattcttatgatgttacgcggacgctgcagcat
aatgttatccgggaacgtgaggctttggccaaaggtatgctcccaccggatgacgatgac
ttcaactctatgtttgtgtggaatgactacttgctacaacccgccgttgctgccctacgc
gatccatatgactggtgtcgtcctatcatccatggctatatcgaccaagcagctctctcg
atatatggacgtactgcgcacatcacggttatcgctaggcggtcgcgctactttgccggc
gcccgtttcctgaagagaggagctaacgatctcggttacgttgccaacgatgttgaaacc
gaacagatcgtggctgaatctctaacgacatcattccacgcacctgggcccgaactatat
tgcagtccgcaatatacctcctatgttcaacaccgaggaagtattccgctttattggact
caagacagcactggagtcacacccaagcccccaatagagctcaacttagttgatcctttc
tatggagcggctgcactacatttcaataatttatttgagcgatacggagcaccaatttat
gtcgtcaatttgatcaagtccaaggaacgcacaccgcgcgaatcgaagctgttggaggag
tacacacatgcaatcaactaccttaatcaattcttgccagaagacaagaagataatccac
aaagcttgggatatgagtcgtgcctcaaaagtgcgtggaggggacgtcataggcaatctc
gaacttatcgcagaatcagtccttactactacaggcttcttccagaatggcgacgggttg
acaagccccatgacagcgcagaacggagtggctagaacgaattgcatcgattgcttagac
cgtaccaacgctgcgcagtttgtcatcgggaagagagcgcttggtcaccagcttcacgct
cttggtatattggaggatacatcggtcgattatgatacagatgcggtcaatttgttcacc
cacatgtggcacgatcatggcgataccattgctgttcagtacggtggctcacagctagtc
aatactatggaaacatatcgcaagatcaaccaatggaccagtcattcacgagatatgatc
gaaagcttcaagcggtactacaacaactctttcctcgacagtcagcgccaggaggcatac
aacttgtttcttggcaattacatcttcgttcaaggccaaccgatgttatgggacctggcc
actgattactacctacatcatgccgatccgcgagactggtcggccagaatgaaacatgac
tacatcaattggtacgttccagctcatttgcaggaacgaactgtaccaccatacgtacca
agcaaggatattgctcgcgttcacccagtcgagttttttgacgattattggttagagtat
tatagaccttccaccctctcttcctttcctaaaatgtttgcctataagatgaattcgact
atcaaatacatccccctgaaatcaacccaggatggccgctacgacctgagcccctttaga
gtccgcacagacaacgatgtcgagcatggcgagaagaagaaagctaagaaagacgcttct
t---tacgaggtgtgacaggagtgaacggggtgtcggacacaacttcgggcgggccacaa
gcgaaaggcatctctctccagcgttggctacaacccacacaagataagcatcttctcagc
agctccctgcgatcagatgcaagccagtccttgaaagcgtccgaccaagatcctcatgcg
aaaccgaccgcactggaaaagtccaaggctgcacaatggacctttaccaaagctgtacac
gattcgttgaatccatccgttgccgaacaagagtctgaagattatgagcggtatatcaaa
catcctcaaaatctccctcttgtaatttcgagtgacacgcctgtcgacgtggacgcatcc
gaataccaggaatatctaagtggtggctggcaagatgagggtttaatggtcaagggcacg
gaagaagagatcgatgtttatgccgaactactcaaggtaggggagaatcccctgacagta
accgaggaggacggtcccaagaaacgatacaaagcttataggaaatggctgcgtggaaag
tctttcttcaagcagcaaccacttgactag
>Fp125
atgtctgaatacggtattccggacgcgctcagctcaggaaccgaaataaacgccttacca
accaccgacgacgcgagcggtgatgcgcccgtgtttccttcactacaaaacaatggagct
acaagcccacgatcttccgaagccgctggcggtcctacgatcgaggaagacgataacgac
gacgagccagcggtagcgaagccctttgtccgaacgacaagtcctgacccatccaccagg
gcctttccagatacatttgacgaccgtgtccccgatcggctgatttacaagatgcataag
ttcagtctgtacgagacagccagtcgatattatattgtcggtgtggacgtcagcgaaaag
cggtaccggatactcaagattgatcgcactaccgaaggcgcagagctcaatgtgacagac
gacaagattgtttatagtctcaaagaaatgaatcaactgctggataccatagacgacgga
aaccgaagcacgggcggcatcaagcttcgctgtacgacatggggtttactggggttcatc
aaattcactggaccttactacatgctactcatcaccaagaaaagcactgtcgcaatggtg
ggaggacactatatatatcagattgaagggaccgagctggttcctcttacgccatccaag
ttcaagcccgacgctcgcaatactgaggagcagcgattcctcggtatcttaaataatctc
gacctgacccgctctttctactatagctattcttatgatgttacgcggacgctgcagcat
aatgttatccgggaacgtgaggctttggccaaaggtatgctcccaccggatgacgatgac
ttcaactctatgtttgtgtggaatgactacttgctacaacccgccgttgctgccctacgc
gatccatatgactggtgtcgtcctatcatccatggctatatcgaccaagcagctctctcg
atatatggacgtactgcgcacatcacggttatcgctaggcggtcgcgctactttgccggc
gcccgtttcctgaagagaggagctaacgatctcggttacgttgccaacgatgttgaaacc
gaacagatcgtggctgaatctctaacgacatcattccacgcacctgggcccgaactatat
tgcagtccgcaatatacctcctatgttcaacaccgaggaagtattccgctttattggact
caagacagcactggagtcacacccaagcccccaatagagctcaacttagttgatcctttc
tatggagcggctgcactacatttcaataatttatttgagcgatacggagcaccaatttat
gtcgtcaatttgatcaagtccaaggaacgcacaccgcgcgaatcgaagctgttggaggag
tacacacatgcaatcaactaccttaatcaattcttgccagaagacaagaagataatccac
aaagcttgggatatgagtcgtgcctcaaaagtgcgtggaggggacgtcataggcaatctc
gaacttatcgcagaatcagtccttactactacaggcttcttccagaatggcgacgggttg
acaagccccatgacagcgcagaacggagtggctagaacgaattgcatcgattgcttagac
cgtaccaacgctgcgcagtttgtcatcgggaagagagcgcttggtcaccagcttcacgct
cttggtatattggaggatacatcggtcgattatgatacagatgcggtcaatttgttcacc
cacatgtggcacgatcatggcgataccattgctgttcagtacggtggctcacagctagtc
aatactatggaaacatatcgcaagatcaaccaatggaccagtcattcacgagatatgatc
gaaagcttcaagcggtactacaacaactctttcctcgacagtcagcgccaggaggcatac
aacttgtttcttggcaattacatcttcgttcaaggccaaccgatgttatgggacctggcc
actgattactacctacatcatgccgatccgcgagactggtcggccagaatgaaacatgac
tacatcaattggtacgttccagctcatttgcaggaacgaactgtaccaccatacgtacca
agcaaggatattgctcgcgttcacccagtcgagttttttgacgattattggttagagtat
tatagaccttccaccctctcttcctttcctaaaatgtttgcctataagatgaattcgact
atcaaatacatccccctgaaatcaacccaggatggccgctacgacctgagcccctttaga
gtccgcacagacaacgatgtcgagcatggcgagaagaagaaagctaagaaagacgcttct
t---tacgaggtgtgacaggagtgaacggggtgtcggacacaacttcgggcgggccacaa
gcgaaaggcatctctctccagcgttggctacaacccacacaagataagcatcttctcagc
agctccctgcgatcagatgcaagccagtccttgaaagcgtccgaccaagatcctcatgcg
aaaccgaccgcactggaaaagtccaaggctgcacaatggacctttaccaaagctgtacac
gattcgttgaatccatccgttgccgaacaagagtctgaagattatgagcggtatatcaaa
catcctcaaaatctccctcttgtaatttcgagtgacacgcctgtcgacgtggacgcatcc
gaataccaggaatatctaagtggtggctggcaagatgagggtttaatggtcaagggcacg
gaagaagagatcgatgtttatgccgaactactcaaggtaggggagaatcccctgacagta
accgaggaggacggtcccaagaaacgatacaaagcttataggaaatggctgcgtggaaag
tctttcttcaagcagcaaccacttgactag
>Fp13r
atgtctgaatacggtattccggacgcgctcagctcaggaaccgaaataaacgccttacca
accaccgacgacgcgagcggtgatgcgcccgtgtttccttcactacaaaacaatggagct
acaagcccacgatcttccgaagccgctggcggtcctacgatcgaggaagacgataacgac
gacgagccagcggtagcgaagccctttgtccgaacgacaagtcctgacccatccaccagg
gcctttccagatacatttgacgaccgtgtccccgatcggctgatttacaagatgcataag
ttcagtctgtacgagacagccagtcgatattatattgtcggtgtggacgtcagcgaaaag
cggtaccggatactcaagattgatcgcactaccgaaggcgcagagctcaatgtgacagac
gacaagattgtttatagtctcaaagaaatgaatcaactgctggataccatagacgacgga
aaccgaagcacgggcggcatcaagcttcgctgtacgacatggggtttactggggttcatc
aaattcactggaccttactacatgctactcatcaccaagaaaagcactgtcgcaatggtg
ggaggacactatatatatcagattgaagggaccgagctggttcctcttacgccatccaag
ttcaagcccgacgctcgcaatactgaggagcagcgattcctcggtatcttaaataatctc
gacctgacccgctctttctactatagctattcttatgatgttacgcggacgctgcagcat
aatgttatccgggaacgtgaggctttggccaaaggtatgctcccaccggatgacgatgac
ttcaactctatgtttgtgtggaatgactacttgctacaacccgccgttgctgccctacgc
gatccatatgactggtgtcgtcctatcatccatggctatatcgaccaagcagctctctcg
atatatggacgtactgcgcacatcacggttatcgctaggcggtcgcgctactttgccggc
gcccgtttcctgaagagaggagctaacgatctcggttacgttgccaacgatgttgaaacc
gaacagatcgtggctgaatctctaacgacatcattccacgcacctgggcccgaactatat
tgcagtccgcaatatacctcctatgttcaacaccgaggaagtattccgctttattggact
caagacagcactggagtcacacccaagcccccaatagagctcaacttagttgatcctttc
tatggagcggctgcactacatttcaataatttatttgagcgatacggagcaccaatttat
gtcgtcaatttgatcaagtccaaggaacgcacaccgcgcgaatcgaagctgttggaggag
tacacacatgcaatcaactaccttaatcaattcttgccagaagacaagaagataatccac
aaagcttgggatatgagtcgtgcctcaaaagtgcgtggaggggacgtcataggcaatctc
gaacttatcgcagaatcagtccttactactacaggcttcttccagaatggcgacgggttg
acaagccccatgacagcgcagaacggagtggctagaacgaattgcatcgattgcttagac
cgtaccaacgctgcgcagtttgtcatcgggaagagagcgcttggtcaccagcttcacgct
cttggtatattggaggatacatcggtcgattatgatacagatgcggtcaatttgttcacc
cacatgtggcacgatcatggcgataccattgctgttcagtacggtggctcacagctagtc
aatactatggaaacatatcgcaagatcaaccaatggaccagtcattcacgagatatgatc
gaaagcttcaagcggtactacaacaactctttcctcgacagtcagcgccaggaggcatac
aacttgtttcttggcaattacatcttcgttcaaggccaaccgatgttatgggacctggcc
actgattactacctacatcatgccgatccgcgagactggtcggccagaatgaaacatgac
tacatcaattggtacgttccagctcatttgcaggaacgaactgtaccaccatacgtacca
agcaaggatattgctcgcgttcacccagtcgagttttttgacgattattggttagagtat
tatagaccttccaccctctcttcctttcctaaaatgtttgcctataagatgaattcgact
atcaaatacatccccctgaaatcaacccaggatggccgctacgacctgagcccctttaga
gtccgcacagacaacgatgtcgagcatggcgagaagaagaaagctaagaaagacgcttct
t---tacgaggtgtgacaggagtgaacggggtgtcggacacaacttcgggcgggccacaa
gcgaaaggcatctctctccagcgttggctacaacccacacaagataagcatcttctcagc
agctccctgcgatcagatgcaagccagtccttgaaagcgtccgaccaagatcctcatgcg
aaaccgaccgcactggaaaagtccaaggctgcacaatggacctttaccaaagctgtacac
gattcgttgaatccatccgttgccgaacaagagtctgaagattatgagcggtatatcaaa
catcctcaaaatctccctcttgtaatttcgagtgacacgcctgtcgacgtggacgcatcc
gaataccaggaatatctaagtggtggctggcaagatgagggtttaatggtcaagggcacg
gaagaagagatcgatgtttatgccgaactactcaaggtaggggagaatcccctgacagta
accgaggaggacggtcccaagaaacgatacaaagcttataggaaatggctgcgtggaaag
tctttcttcaagcagcaaccacttgactag
>Fp144
atgtctgaatacggtattccggacgcgctcagctcaggaaccgaaataaacgccttacca
accaccgacgacgcgagcggtgatgcgcccgtgtttccttcactacaaaacaatggagct
acaagcccacgatcttccgaagccgctggcggtcctacgatcgaggaagacgataacgac
gacgagccagcggtagcgaagccctttgtccgaacgacaagtcctgacccatccaccagg
gcctttccagatacatttgacgaccgtgtccccgatcggctgatttacaagatgcataag
ttcagtctgtacgagacagccagtcgatattatattgtcggtgtggacgtcagcgaaaag
cggtaccggatactcaagattgatcgcactaccgaaggcgcagagctcaatgtgacagac
gacaagattgtttatagtctcaaagaaatgaatcaactgctggataccatagacgacgga
aaccgaagcacgggcggcatcaagcttcgctgtacgacatggggtttactggggttcatc
aaattcactggaccttactacatgctactcatcaccaagaaaagcactgtcgcaatggtg
ggaggacactatatatatcagattgaagggaccgagctggttcctcttacgccatccaag
ttcaagcccgacgctcgcaatactgaggagcagcgattcctcggtatcttaaataatctc
gacctgacccgctctttctactatagctattcttatgatgttacgcggacgctgcagcat
aatgttatccgggaacgtgaggctttggccaaaggtatgctcccaccggatgacgatgac
ttcaactctatgtttgtgtggaatgactacttgctacaacccgccgttgctgccctacgc
gatccatatgactggtgtcgtcctatcatccatggctatatcgaccaagcagctctctcg
atatatggacgtactgcgcacatcacggttatcgctaggcggtcgcgctactttgccggc
gcccgtttcctgaagagaggagctaacgatctcggttacgttgccaacgatgttgaaacc
gaacagatcgtggctgaatctctaacgacatcattccacgcacctgggcccgaactatat
tgcagtccgcaatatacctcctatgttcaacaccgaggaagtattccgctttattggact
caagacagcactggagtcacacccaagcccccaatagagctcaacttagttgatcctttc
tatggagcggctgcactacatttcaataatttatttgagcgatacggagcaccaatttat
gtcgtcaatttgatcaagtccaaggaacgcacaccgcgcgaatcgaagctgttggaggag
tacacacatgcaatcaactaccttaatcaattcttgccagaagacaagaagataatccac
aaagcttgggatatgagtcgtgcctcaaaagtgcgtggaggggacgtcataggcaatctc
gaacttatcgcagaatcagtccttactactacaggcttcttccagaatggcgacgggttg
acaagccccatgacagcgcagaacggagtggctagaacgaattgcatcgattgcttagac
cgtaccaacgctgcgcagtttgtcatcgggaagagagcgcttggtcaccagcttcacgct
cttggtatattggaggatacatcggtcgattatgatacagatgcggtcaatttgttcacc
cacatgtggcacgatcatggcgataccattgctgttcagtacggtggctcacagctagtc
aatactatggaaacatatcgcaagatcaaccaatggaccagtcattcacgagatatgatc
gaaagcttcaagcggtactacaacaactctttcctcgacagtcagcgccaggaggcatac
aacttgtttcttggcaattacatcttcgttcaaggccaaccgatgttatgggacctggcc
actgattactacctacatcatgccgatccgcgagactggtcggccagaatgaaacatgac
tacatcaattggtacgttccagctcatttgcaggaacgaactgtaccaccatacgtacca
agcaaggatattgctcgcgttcacccagtcgagttttttgacgattattggttagagtat
tatagaccttccaccctctcttcctttcctaaaatgtttgcctataagatgaattcgact
atcaaatacatccccctgaaatcaacccaggatggccgctacgacctgagcccctttaga
gtccgcacagacaacgatgtcgagcatggcgagaagaagaaagctaagaaagacgcttct
t---tacgaggtgtgacaggagtgaacggggtgtcggacacaacttcgggcgggccacaa
gcgaaaggcatctctctccagcgttggctacaacccacacaagataagcatcttctcagc
agctccctgcgatcagatgcaagccagtccttgaaagcgtccgaccaagatcctcatgcg
aaaccgaccgcactggaaaagtccaaggctgcacaatggacctttaccaaagctgtacac
gattcgttgaatccatccgttgccgaacaagagtctgaagattatgagcggtatatcaaa
catcctcaaaatctccctcttgtaatttcgagtgacacgcctgtcgacgtggacgcatcc
gaataccaggaatatctaagtggtggctggcaagatgagggtttaatggtcaagggcacg
gaagaagagatcgatgtttatgccgaactactcaaggtaggggagaatcccctgacagta
accgaggaggacggtcccaagaaacgatacaaagcttataggaaatggctgcgtggaaag
tctttcttcaagcagcaaccacttgactag
>Fp146
atgtctgaatacggtattccggacgcgctcagctcaggaaccgaaataaacgccttacca
accaccgacgacgcgagcggtgatgcgcccgtgtttccttcactacaaaacaatggagct
acaagcccacgatcttccgaagccgctggcggtcctacgatcgaggaagacgataacgac
gacgagccagcggtagcgaagccctttgtccgaacgacaagtcctgacccatccaccagg
gcctttccagatacatttgacgaccgtgtccccgatcggctgatttacaagatgcataag
ttcagtctgtacgagacagccagtcgatattatattgtcggtgtggacgtcagcgaaaag
cggtaccggatactcaagattgatcgcactaccgaaggcgcagagctcaatgtgacagac
gacaagattgtttatagtctcaaagaaatgaatcaactgctggataccatagacgacgga
aaccgaagcacgggcggcatcaagcttcgctgtacgacatggggtttactggggttcatc
aaattcactggaccttactacatgctactcatcaccaagaaaagcactgtcgcaatggtg
ggaggacactatatatatcagattgaagggaccgagctggttcctcttacgccatccaag
ttcaagcccgacgctcgcaatactgaggagcagcgattcctcggtatcttaaataatctc
gacctgacccgctctttctactatagctattcttatgatgttacgcggacgctgcagcat
aatgttatccgggaacgtgaggctttggccaaaggtatgctcccaccggatgacgatgac
ttcaactctatgtttgtgtggaatgactacttgctacaacccgccgttgctgccctacgc
gatccatatgactggtgtcgtcctatcatccatggctatatcgaccaagcagctctctcg
atatatggacgtactgcgcacatcacggttatcgctaggcggtcgcgctactttgccggc
gcccgtttcctgaagagaggagctaacgatctcggttacgttgccaacgatgttgaaacc
gaacagatcgtggctgaatctctaacgacatcattccacgcacctgggcccgaactatat
tgcagtccgcaatatacctcctatgttcaacaccgaggaagtattccgctttattggact
caagacagcactggagtcacacccaagcccccaatagagctcaacttagttgatcctttc
tatggagcggctgcactacatttcaataatttatttgagcgatacggagcaccaatttat
gtcgtcaatttgatcaagtccaaggaacgcacaccgcgcgaatcgaagctgttggaggag
tacacacatgcaatcaactaccttaatcaattcttgccagaagacaagaagataatccac
aaagcttgggatatgagtcgtgcctcaaaagtgcgtggaggggacgtcataggcaatctc
gaacttatcgcagaatcagtccttactactacaggcttcttccagaatggcgacgggttg
acaagccccatgacagcgcagaacggagtggctagaacgaattgcatcgattgcttagac
cgtaccaacgctgcgcagtttgtcatcgggaagagagcgcttggtcaccagcttcacgct
cttggtatattggaggatacatcggtcgattatgatacagatgcggtcaatttgttcacc
cacatgtggcacgatcatggcgataccattgctgttcagtacggtggctcacagctagtc
aatactatggaaacatatcgcaagatcaaccaatggaccagtcattcacgagatatgatc
gaaagcttcaagcggtactacaacaactctttcctcgacagtcagcgccaggaggcatac
aacttgtttcttggcaattacatcttcgttcaaggccaaccgatgttatgggacctggcc
actgattactacctacatcatgccgatccgcgagactggtcggccagaatgaaacatgac
tacatcaattggtacgttccagctcatttgcaggaacgaactgtaccaccatacgtacca
agcaaggatattgctcgcgttcacccagtcgagttttttgacgattattggttagagtat
tatagaccttccaccctctcttcctttcctaaaatgtttgcctataagatgaattcgact
atcaaatacatccccctgaaatcaacccaggatggccgctacgacctgagcccctttaga
gtccgcacagacaacgatgtcgagcatggcgagaagaagaaagctaagaaagacgcttct
t---tacgaggtgtgacaggagtgaacggggtgtcggacacaacttcgggcgggccacaa
gcgaaaggcatctctctccagcgttggctacaacccacacaagataagcatcttctcagc
agctccctgcgatcagatgcaagccagtccttgaaagcgtccgaccaagatcctcatgcg
aaaccgaccgcactggaaaagtccaaggctgcacaatggacctttaccaaagctgtacac
gattcgttgaatccatccgttgccgaacaagagtctgaagattatgagcggtatatcaaa
catcctcaaaatctccctcttgtaatttcgagtgacacgcctgtcgacgtggacgcatcc
gaataccaggaatatctaagtggtggctggcaagatgagggtttaatggtcaagggcacg
gaagaagagatcgatgtttatgccgaactactcaaggtaggggagaatcccctgacagta
accgaggaggacggtcccaagaaacgatacaaagcttataggaaatggctgcgtggaaag
tctttcttcaagcagcaaccacttgactag
>Fp155
atgtctgaatacggtattccggacgcgctcagctcaggaaccgaaataaacgccttacca
accaccgacgacgcgagcggtgatgcgcccgtgtttccttcactacaaaacaatggagct
acaagcccacgatcttccgaagccgctggcggtcctacgatcgaggaagacgataacgac
gacgagccagcggtagcgaagccctttgtccgaacgacaagtcctgacccatccaccagg
gcctttccagatacatttgacgaccgtgtccccgatcggctgatttacaagatgcataag
ttcagtctgtacgagacagccagtcgatattatattgtcggtgtggacgtcagcgaaaag
cggtaccggatactcaagattgatcgcactaccgaaggcgcagagctcaatgtgacagac
gacaagattgtttatagtctcaaagaaatgaatcaactgctggataccatagacgacgga
aaccgaagcacgggcggcatcaagcttcgctgtacgacatggggtttactggggttcatc
aaattcactggaccttactacatgctactcatcaccaagaaaagcactgtcgcaatggtg
ggaggacactatatatatcagattgaagggaccgagctggttcctcttacgccatccaag
ttcaagcccgacgctcgcaatactgaggagcagcgattcctcggtatcttaaataatctc
gacctgacccgctctttctactatagctattcttatgatgttacgcggacgctgcagcat
aatgttatccgggaacgtgaggctttggccaaaggtatgctcccaccggatgacgatgac
ttcaactctatgtttgtgtggaatgactacttgctacaacccgccgttgctgccctacgc
gatccatatgactggtgtcgtcctatcatccatggctatatcgaccaagcagctctctcg
atatatggacgtactgcgcacatcacggttatcgctaggcggtcgcgctactttgccggc
gcccgtttcctgaagagaggagctaacgatctcggttacgttgccaacgatgttgaaacc
gaacagatcgtggctgaatctctaacgacatcattccacgcacctgggcccgaactatat
tgcagtccgcaatatacctcctatgttcaacaccgaggaagtattccgctttattggact
caagacagcactggagtcacacccaagcccccaatagagctcaacttagttgatcctttc
tatggagcggctgcactacatttcaataatttatttgagcgatacggagcaccaatttat
gtcgtcaatttgatcaagtccaaggaacgcacaccgcgcgaatcgaagctgttggaggag
tacacacatgcaatcaactaccttaatcaattcttgccagaagacaagaagataatccac
aaagcttgggatatgagtcgtgcctcaaaagtgcgtggaggggacgtcataggcaatctc
gaacttatcgcagaatcagtccttactactacaggcttcttccagaatggcgacgggttg
acaagccccatgacagcgcagaacggagtggctagaacgaattgcatcgattgcttagac
cgtaccaacgctgcgcagtttgtcatcgggaagagagcgcttggtcaccagcttcacgct
cttggtatattggaggatacatcggtcgattatgatacagatgcggtcaatttgttcacc
cacatgtggcacgatcatggcgataccattgctgttcagtacggtggctcacagctagtc
aatactatggaaacatatcgcaagatcaaccaatggaccagtcattcacgagatatgatc
gaaagcttcaagcggtactacaacaactctttcctcgacagtcagcgccaggaggcatac
aacttgtttcttggcaattacatcttcgttcaaggccaaccgatgttatgggacctggcc
actgattactacctacatcatgccgatccgcgagactggtcggccagaatgaaacatgac
tacatcaattggtacgttccagctcatttgcaggaacgaactgtaccaccatacgtacca
agcaaggatattgctcgcgttcacccagtcgagttttttgacgattattggttagagtat
tatagaccttccaccctctcttcctttcctaaaatgtttgcctataagatgaattcgact
atcaaatacatccccctgaaatcaacccaggatggccgctacgacctgagcccctttaga
gtccgcacagacaacgatgtcgagcatggcgagaagaagaaagctaagaaagacgcttct
t---tacgaggtgtgacaggagtgaacggggtgtcggacacaacttcgggcgggccacaa
gcgaaaggcatctctctccagcgttggctacaacccacacaagataagcatcttctcagc
agctccctgcgatcagatgcaagccagtccttgaaagcgtccgaccaagatcctcatgcg
aaaccgaccgcactggaaaagtccaaggctgcacaatggacctttaccaaagctgtacac
gattcgttgaatccatccgttgccgaacaagagtctgaagattatgagcggtatatcaaa
catcctcaaaatctccctcttgtaatttcgagtgacacgcctgtcgacgtggacgcatcc
gaataccaggaatatctaagtggtggctggcaagatgagggtttaatggtcaagggcacg
gaagaagagatcgatgtttatgccgaactactcaaggtaggggagaatcccctgacagta
accgaggaggacggtcccaagaaacgatacaaagcttataggaaatggctgcgtggaaag
tctttcttcaagcagcaaccacttgactag
>Fp157
atgtctgaatacggtattccggacgcgctcagctcaggaaccgaaataaacgccttacca
accaccgacgacgcgagcggtgatgcgcccgtgtttccttcactacaaaacaatggagct
acaagcccacgatcttccgaagccgctggcggtcctacgatcgaggaagacgataacgac
gacgagccagcggtagcgaagccctttgtccgaacgacaagtcctgacccatccaccagg
gcctttccagatacatttgacgaccgtgtccccgatcggctgatttacaagatgcataag
ttcagtctgtacgagacagccagtcgatattatattgtcggtgtggacgtcagcgaaaag
cggtaccggatactcaagattgatcgcactaccgaaggcgcagagctcaatgtgacagac
gacaagattgtttatagtctcaaagaaatgaatcaactgctggataccatagacgacgga
aaccgaagcacgggcggcatcaagcttcgctgtacgacatggggtttactggggttcatc
aaattcactggaccttactacatgctactcatcaccaagaaaagcactgtcgcaatggtg
ggaggacactatatatatcagattgaagggaccgagctggttcctcttacgccatccaag
ttcaagcccgacgctcgcaatactgaggagcagcgattcctcggtatcttaaataatctc
gacctgacccgctctttctactatagctattcttatgatgttacgcggacgctgcagcat
aatgttatccgggaacgtgaggctttggccaaaggtatgctcccaccggatgacgatgac
ttcaactctatgtttgtgtggaatgactacttgctacaacccgccgttgctgccctacgc
gatccatatgactggtgtcgtcctatcatccatggctatatcgaccaagcagctctctcg
atatatggacgtactgcgcacatcacggttatcgctaggcggtcgcgctactttgccggc
gcccgtttcctgaagagaggagctaacgatctcggttacgttgccaacgatgttgaaacc
gaacagatcgtggctgaatctctaacgacatcattccacgcacctgggcccgaactatat
tgcagtccgcaatatacctcctatgttcaacaccgaggaagtattccgctttattggact
caagacagcactggagtcacacccaagcccccaatagagctcaacttagttgatcctttc
tatggagcggctgcactacatttcaataatttatttgagcgatacggagcaccaatttat
gtcgtcaatttgatcaagtccaaggaacgcacaccgcgcgaatcgaagctgttggaggag
tacacacatgcaatcaactaccttaatcaattcttgccagaagacaagaagataatccac
aaagcttgggatatgagtcgtgcctcaaaagtgcgtggaggggacgtcataggcaatctc
gaacttatcgcagaatcagtccttactactacaggcttcttccagaatggcgacgggttg
acaagccccatgacagcgcagaacggagtggctagaacgaattgcatcgattgcttagac
cgtaccaacgctgcgcagtttgtcatcgggaagagagcgcttggtcaccagcttcacgct
cttggtatattggaggatacatcggtcgattatgatacagatgcggtcaatttgttcacc
cacatgtggcacgatcatggcgataccattgctgttcagtacggtggctcacagctagtc
aatactatggaaacatatcgcaagatcaaccaatggaccagtcattcacgagatatgatc
gaaagcttcaagcggtactacaacaactctttcctcgacagtcagcgccaggaggcatac
aacttgtttcttggcaattacatcttcgttcaaggccaaccgatgttatgggacctggcc
actgattactacctacatcatgccgatccgcgagactggtcggccagaatgaaacatgac
tacatcaattggtacgttccagctcatttgcaggaacgaactgtaccaccatacgtacca
agcaaggatattgctcgcgttcacccagtcgagttttttgacgattattggttagagtat
tatagaccttccaccctctcttcctttcctaaaatgtttgcctataagatgaattcgact
atcaaatacatccccctgaaatcaacccaggatggccgctacgacctgagcccctttaga
gtccgcacagacaacgatgtcgagcatggcgagaagaagaaagctaagaaagacgcttct
t---tacgaggtgtgacaggagtgaacggggtgtcggacacaacttcgggcgggccacaa
gcgaaaggcatctctctccagcgttggctacaacccacacaagataagcatcttctcagc
agctccctgcgatcagatgcaagccagtccttgaaagcgtccgaccaagatcctcatgcg
aaaccgaccgcactggaaaagtccaaggctgcacaatggacctttaccaaagctgtacac
gattcgttgaatccatccgttgccgaacaagagtctgaagattatgagcggtatatcaaa
catcctcaaaatctccctcttgtaatttcgagtgacacgcctgtcgacgtggacgcatcc
gaataccaggaatatctaagtggtggctggcaagatgagggtttaatggtcaagggcacg
gaagaagagatcgatgtttatgccgaactactcaaggtaggggagaatcccctgacagta
accgaggaggacggtcccaagaaacgatacaaagcttataggaaatggctgcgtggaaag
tctttcttcaagcagcaaccacttgactag
>Fp16r
atgtctgaatacggtattccggacgcgctcagctcaggaaccgaaataaacgccttacca
accaccgacgacgcgagcggtgatgcgcccgtgtttccttcactacaaaacaatggagct
acaagcccacgatcttccgaagccgctggcggtcctacgatcgaggaagacgataacgac
gacgagccagcggtagcgaagccctttgtccgaacgacaagtcctgacccatccaccagg
gcctttccagatacatttgacgaccgtgtccccgatcggctgatttacaagatgcataag
ttcagtctgtacgagacagccagtcgatattatattgtcggtgtggacgtcagcgaaaag
cggtaccggatactcaagattgatcgcactaccgaaggcgcagagctcaatgtgacagac
gacaagattgtttatagtctcaaagaaatgaatcaactgctggataccatagacgacgga
aaccgaagcacgggcggcatcaagcttcgctgtacgacatggggtttactggggttcatc
aaattcactggaccttactacatgctactcatcaccaagaaaagcactgtcgcaatggtg
ggaggacactatatatatcagattgaagggaccgagctggttcctcttacgccatccaag
ttcaagcccgacgctcgcaatactgaggagcagcgattcctcggtatcttaaataatctc
gacctgacccgctctttctactatagctattcttatgatgttacgcggacgctgcagcat
aatgttatccgggaacgtgaggctttggccaaaggtatgctcccaccggatgacgatgac
ttcaactctatgtttgtgtggaatgactacttgctacaacccgccgttgctgccctacgc
gatccatatgactggtgtcgtcctatcatccatggctatatcgaccaagcagctctctcg
atatatggacgtactgcgcacatcacggttatcgctaggcggtcgcgctactttgccggc
gcccgtttcctgaagagaggagctaacgatctcggttacgttgccaacgatgttgaaacc
gaacagatcgtggctgaatctctaacgacatcattccacgcacctgggcccgaactatat
tgcagtccgcaatatacctcctatgttcaacaccgaggaagtattccgctttattggact
caagacagcactggagtcacacccaagcccccaatagagctcaacttagttgatcctttc
tatggagcggctgcactacatttcaataatttatttgagcgatacggagcaccaatttat
gtcgtcaatttgatcaagtccaaggaacgcacaccgcgcgaatcgaagctgttggaggag
tacacacatgcaatcaactaccttaatcaattcttgccagaagacaagaagataatccac
aaagcttgggatatgagtcgtgcctcaaaagtgcgtggaggggacgtcataggcaatctc
gaacttatcgcagaatcagtccttactactacaggcttcttccagaatggcgacgggttg
acaagccccatgacagcgcagaacggagtggctagaacgaattgcatcgattgcttagac
cgtaccaacgctgcgcagtttgtcatcgggaagagagcgcttggtcaccagcttcacgct
cttggtatattggaggatacatcggtcgattatgatacagatgcggtcaatttgttcacc
cacatgtggcacgatcatggcgataccattgctgttcagtacggtggctcacagctagtc
aatactatggaaacatatcgcaagatcaaccaatggaccagtcattcacgagatatgatc
gaaagcttcaagcggtactacaacaactctttcctcgacagtcagcgccaggaggcatac
aacttgtttcttggcaattacatcttcgttcaaggccaaccgatgttatgggacctggcc
actgattactacctacatcatgccgatccgcgagactggtcggccagaatgaaacatgac
tacatcaattggtacgttccagctcatttgcaggaacgaactgtaccaccatacgtacca
agcaaggatattgctcgcgttcacccagtcgagttttttgacgattattggttagagtat
tatagaccttccaccctctcttcctttcctaaaatgtttgcctataagatgaattcgact
atcaaatacatccccctgaaatcaacccaggatggccgctacgacctgagcccctttaga
gtccgcacagacaacgatgtcgagcatggcgagaagaagaaagctaagaaagacgcttct
t---tacgaggtgtgacaggagtgaacggggtgtcggacacaacttcgggcgggccacaa
gcgaaaggcatctctctccagcgttggctacaacccacacaagataagcatcttctcagc
agctccctgcgatcagatgcaagccagtccttgaaagcgtccgaccaagatcctcatgcg
aaaccgaccgcactggaaaagtccaaggctgcacaatggacctttaccaaagctgtacac
gattcgttgaatccatccgttgccgaacaagagtctgaagattatgagcggtatatcaaa
catcctcaaaatctccctcttgtaatttcgagtgacacgcctgtcgacgtggacgcatcc
gaataccaggaatatctaagtggtggctggcaagatgagggtttaatggtcaagggcacg
gaagaagagatcgatgtttatgccgaactactcaaggtaggggagaatcccctgacagta
accgaggaggacggtcccaagaaacgatacaaagcttataggaaatggctgcgtggaaag
tctttcttcaagcagcaaccacttgactag
>Fp1r
atgtctgaatacggtattccggacgcgctcagctcaggaaccgaaataaacgccttacca
accaccgacgacgcgagcggtgatgcgcccgtgtttccttcactacaaaacaatggagct
acaagcccacgatcttccgaagccgctggcggtcctacgatcgaggaagacgataacgac
gacgagccagcggtagcgaagccctttgtccgaacgacaagtcctgacccatccaccagg
gcctttccagatacatttgacgaccgtgtccccgatcggctgatttacaagatgcataag
ttcagtctgtacgagacagccagtcgatattatattgtcggtgtggacgtcagcgaaaag
cggtaccggatactcaagattgatcgcactaccgaaggcgcagagctcaatgtgacagac
gacaagattgtttatagtctcaaagaaatgaatcaactgctggataccatagacgacgga
aaccgaagcacgggcggcatcaagcttcgctgtacgacatggggtttactggggttcatc
aaattcactggaccttactacatgctactcatcaccaagaaaagcactgtcgcaatggtg
ggaggacactatatatatcagattgaagggaccgagctggttcctcttacgccatccaag
ttcaagcccgacgctcgcaatactgaggagcagcgattcctcggtatcttaaataatctc
gacctgacccgctctttctactatagctattcttatgatgttacgcggacgctgcagcat
aatgttatccgggaacgtgaggctttggccaaaggtatgctcccaccggatgacgatgac
ttcaactctatgtttgtgtggaatgactacttgctacaacccgccgttgctgccctacgc
gatccatatgactggtgtcgtcctatcatccatggctatatcgaccaagcagctctctcg
atatatggacgtactgcgcacatcacggttatcgctaggcggtcgcgctactttgccggc
gcccgtttcctgaagagaggagctaacgatctcggttacgttgccaacgatgttgaaacc
gaacagatcgtggctgaatctctaacgacatcattccacgcacctgggcccgaactatat
tgcagtccgcaatatacctcctatgttcaacaccgaggaagtattccgctttattggact
caagacagcactggagtcacacccaagcccccaatagagctcaacttagttgatcctttc
tatggagcggctgcactacatttcaataatttatttgagcgatacggagcaccaatttat
gtcgtcaatttgatcaagtccaaggaacgcacaccgcgcgaatcgaagctgttggaggag
tacacacatgcaatcaactaccttaatcaattcttgccagaagacaagaagataatccac
aaagcttgggatatgagtcgtgcctcaaaagtgcgtggaggggacgtcataggcaatctc
gaacttatcgcagaatcagtccttactactacaggcttcttccagaatggcgacgggttg
acaagccccatgacagcgcagaacggagtggctagaacgaattgcatcgattgcttagac
cgtaccaacgctgcgcagtttgtcatcgggaagagagcgcttggtcaccagcttcacgct
cttggtatattggaggatacatcggtcgattatgatacagatgcggtcaatttgttcacc
cacatgtggcacgatcatggcgataccattgctgttcagtacggtggctcacagctagtc
aatactatggaaacatatcgcaagatcaaccaatggaccagtcattcacgagatatgatc
gaaagcttcaagcggtactacaacaactctttcctcgacagtcagcgccaggaggcatac
aacttgtttcttggcaattacatcttcgttcaaggccaaccgatgttatgggacctggcc
actgattactacctacatcatgccgatccgcgagactggtcggccagaatgaaacatgac
tacatcaattggtacgttccagctcatttgcaggaacgaactgtaccaccatacgtacca
agcaaggatattgctcgcgttcacccagtcgagttttttgacgattattggttagagtat
tatagaccttccaccctctcttcctttcctaaaatgtttgcctataagatgaattcgact
atcaaatacatccccctgaaatcaacccaggatggccgctacgacctgagcccctttaga
gtccgcacagacaacgatgtcgagcatggcgagaagaagaaagctaagaaagacgcttct
t---tacgaggtgtgacaggagtgaacggggtgtcggacacaacttcgggcgggccacaa
gcgaaaggcatctctctccagcgttggctacaacccacacaagataagcatcttctcagc
agctccctgcgatcagatgcaagccagtccttgaaagcgtccgaccaagatcctcatgcg
aaaccgaccgcactggaaaagtccaaggctgcacaatggacctttaccaaagctgtacac
gattcgttgaatccatccgttgccgaacaagagtctgaagattatgagcggtatatcaaa
catcctcaaaatctccctcttgtaatttcgagtgacacgcctgtcgacgtggacgcatcc
gaataccaggaatatctaagtggtggctggcaagatgagggtttaatggtcaagggcacg
gaagaagagatcgatgtttatgccgaactactcaaggtaggggagaatcccctgacagta
accgaggaggacggtcccaagaaacgatacaaagcttataggaaatggctgcgtggaaag
tctttcttcaagcagcaaccacttgactag
>Fp21r
atgtctgaatacggtattccggacgcgctcagctcaggaaccgaaataaacgccttacca
accaccgacgacgcgagcggtgatgcgcccgtgtttccttcactacaaaacaatggagct
acaagcccacgatcttccgaagccgctggcggtcctacgatcgaggaagacgataacgac
gacgagccagcggtagcgaagccctttgtccgaacgacaagtcctgacccatccaccagg
gcctttccagatacatttgacgaccgtgtccccgatcggctgatttacaagatgcataag
ttcagtctgtacgagacagccagtcgatattatattgtcggtgtggacgtcagcgaaaag
cggtaccggatactcaagattgatcgcactaccgaaggcgcagagctcaatgtgacagac
gacaagattgtttatagtctcaaagaaatgaatcaactgctggataccatagacgacgga
aaccgaagcacgggcggcatcaagcttcgctgtacgacatggggtttactggggttcatc
aaattcactggaccttactacatgctactcatcaccaagaaaagcactgtcgcaatggtg
ggaggacactatatatatcagattgaagggaccgagctggttcctcttacgccatccaag
ttcaagcccgacgctcgcaatactgaggagcagcgattcctcggtatcttaaataatctc
gacctgacccgctctttctactatagctattcttatgatgttacgcggacgctgcagcat
aatgttatccgggaacgtgaggctttggccaaaggtatgctcccaccggatgacgatgac
ttcaactctatgtttgtgtggaatgactacttgctacaacccgccgttgctgccctacgc
gatccatatgactggtgtcgtcctatcatccatggctatatcgaccaagcagctctctcg
atatatggacgtactgcgcacatcacggttatcgctaggcggtcgcgctactttgccggc
gcccgtttcctgaagagaggagctaacgatctcggttacgttgccaacgatgttgaaacc
gaacagatcgtggctgaatctctaacgacatcattccacgcacctgggcccgaactatat
tgcagtccgcaatatacctcctatgttcaacaccgaggaagtattccgctttattggact
caagacagcactggagtcacacccaagcccccaatagagctcaacttagttgatcctttc
tatggagcggctgcactacatttcaataatttatttgagcgatacggagcaccaatttat
gtcgtcaatttgatcaagtccaaggaacgcacaccgcgcgaatcgaagctgttggaggag
tacacacatgcaatcaactaccttaatcaattcttgccagaagacaagaagataatccac
aaagcttgggatatgagtcgtgcctcaaaagtgcgtggaggggacgtcataggcaatctc
gaacttatcgcagaatcagtccttactactacaggcttcttccagaatggcgacgggttg
acaagccccatgacagcgcagaacggagtggctagaacgaattgcatcgattgcttagac
cgtaccaacgctgcgcagtttgtcatcgggaagagagcgcttggtcaccagcttcacgct
cttggtatattggaggatacatcggtcgattatgatacagatgcggtcaatttgttcacc
cacatgtggcacgatcatggcgataccattgctgttcagtacggtggctcacagctagtc
aatactatggaaacatatcgcaagatcaaccaatggaccagtcattcacgagatatgatc
gaaagcttcaagcggtactacaacaactctttcctcgacagtcagcgccaggaggcatac
aacttgtttcttggcaattacatcttcgttcaaggccaaccgatgttatgggacctggcc
actgattactacctacatcatgccgatccgcgagactggtcggccagaatgaaacatgac
tacatcaattggtacgttccagctcatttgcaggaacgaactgtaccaccatacgtacca
agcaaggatattgctcgcgttcacccagtcgagttttttgacgattattggttagagtat
tatagaccttccaccctctcttcctttcctaaaatgtttgcctataagatgaattcgact
atcaaatacatccccctgaaatcaacccaggatggccgctacgacctgagcccctttaga
gtccgcacagacaacgatgtcgagcatggcgagaagaagaaagctaagaaagacgcttct
t---tacgaggtgtgacaggagtgaacggggtgtcggacacaacttcgggcgggccacaa
gcgaaaggcatctctctccagcgttggctacaacccacacaagataagcatcttctcagc
agctccctgcgatcagatgcaagccagtccttgaaagcgtccgaccaagatcctcatgcg
aaaccgaccgcactggaaaagtccaaggctgcacaatggacctttaccaaagctgtacac
gattcgttgaatccatccgttgccgaacaagagtctgaagattatgagcggtatatcaaa
catcctcaaaatctccctcttgtaatttcgagtgacacgcctgtcgacgtggacgcatcc
gaataccaggaatatctaagtggtggctggcaagatgagggtttaatggtcaagggcacg
gaagaagagatcgatgtttatgccgaactactcaaggtaggggagaatcccctgacagta
accgaggaggacggtcccaagaaacgatacaaagcttataggaaatggctgcgtggaaag
tctttcttcaagcagcaaccacttgactag
>Fp24r
atgtctgaatacggtattccggacgcgctcagctcaggaaccgaaataaacgccttacca
accaccgacgacgcgagcggtgatgcgcccgtgtttccttcactacaaaacaatggagct
acaagcccacgatcttccgaagccgctggcggtcctacgatcgaggaagacgataacgac
gacgagccagcggtagcgaagccctttgtccgaacgacaagtcctgacccatccaccagg
gcctttccagatacatttgacgaccgtgtccccgatcggctgatttacaagatgcataag
ttcagtctgtacgagacagccagtcgatattatattgtcggtgtggacgtcagcgaaaag
cggtaccggatactcaagattgatcgcactaccgaaggcgcagagctcaatgtgacagac
gacaagattgtttatagtctcaaagaaatgaatcaactgctggataccatagacgacgga
aaccgaagcacgggcggcatcaagcttcgctgtacgacatggggtttactggggttcatc
aaattcactggaccttactacatgctactcatcaccaagaaaagcactgtcgcaatggtg
ggaggacactatatatatcagattgaagggaccgagctggttcctcttacgccatccaag
ttcaagcccgacgctcgcaatactgaggagcagcgattcctcggtatcttaaataatctc
gacctgacccgctctttctactatagctattcttatgatgttacgcggacgctgcagcat
aatgttatccgggaacgtgaggctttggccaaaggtatgctcccaccggatgacgatgac
ttcaactctatgtttgtgtggaatgactacttgctacaacccgccgttgctgccctacgc
gatccatatgactggtgtcgtcctatcatccatggctatatcgaccaagcagctctctcg
atatatggacgtactgcgcacatcacggttatcgctaggcggtcgcgctactttgccggc
gcccgtttcctgaagagaggagctaacgatctcggttacgttgccaacgatgttgaaacc
gaacagatcgtggctgaatctctaacgacatcattccacgcacctgggcccgaactatat
tgcagtccgcaatatacctcctatgttcaacaccgaggaagtattccgctttattggact
caagacagcactggagtcacacccaagcccccaatagagctcaacttagttgatcctttc
tatggagcggctgcactacatttcaataatttatttgagcgatacggagcaccaatttat
gtcgtcaatttgatcaagtccaaggaacgcacaccgcgcgaatcgaagctgttggaggag
tacacacatgcaatcaactaccttaatcaattcttgccagaagacaagaagataatccac
aaagcttgggatatgagtcgtgcctcaaaagtgcgtggaggggacgtcataggcaatctc
gaacttatcgcagaatcagtccttactactacaggcttcttccagaatggcgacgggttg
acaagccccatgacagcgcagaacggagtggctagaacgaattgcatcgattgcttagac
cgtaccaacgctgcgcagtttgtcatcgggaagagagcgcttggtcaccagcttcacgct
cttggtatattggaggatacatcggtcgattatgatacagatgcggtcaatttgttcacc
cacatgtggcacgatcatggcgataccattgctgttcagtacggtggctcacagctagtc
aatactatggaaacatatcgcaagatcaaccaatggaccagtcattcacgagatatgatc
gaaagcttcaagcggtactacaacaactctttcctcgacagtcagcgccaggaggcatac
aacttgtttcttggcaattacatcttcgttcaaggccaaccgatgttatgggacctggcc
actgattactacctacatcatgccgatccgcgagactggtcggccagaatgaaacatgac
tacatcaattggtacgttccagctcatttgcaggaacgaactgtaccaccatacgtacca
agcaaggatattgctcgcgttcacccagtcgagttttttgacgattattggttagagtat
tatagaccttccaccctctcttcctttcctaaaatgtttgcctataagatgaattcgact
atcaaatacatccccctgaaatcaacccaggatggccgctacgacctgagcccctttaga
gtccgcacagacaacgatgtcgagcatggcgagaagaagaaagctaagaaagacgcttct
t---tacgaggtgtgacaggagtgaacggggtgtcggacacaacttcgggcgggccacaa
gcgaaaggcatctctctccagcgttggctacaacccacacaagataagcatcttctcagc
agctccctgcgatcagatgcaagccagtccttgaaagcgtccgaccaagatcctcatgcg
aaaccgaccgcactggaaaagtccaaggctgcacaatggacctttaccaaagctgtacac
gattcgttgaatccatccgttgccgaacaagagtctgaagattatgagcggtatatcaaa
catcctcaaaatctccctcttgtaatttcgagtgacacgcctgtcgacgtggacgcatcc
gaataccaggaatatctaagtggtggctggcaagatgagggtttaatggtcaagggcacg
gaagaagagatcgatgtttatgccgaactactcaaggtaggggagaatcccctgacagta
accgaggaggacggtcccaagaaacgatacaaagcttataggaaatggctgcgtggaaag
tctttcttcaagcagcaaccacttgactag
>Fp2516
atgtctgaatacggtattccggacgcgctcagctcaggaaccgaaataaacgccttacca
accaccgacgacgcgagcggtgatgcgcccgtgtttccttcactacaaaacaatggagct
acaagcccacgatcttccgaagccgctggcggtcctacgatcgaggaagacgataacgac
gacgagccagcggtagcgaagccctttgtccgaacgacaagtcctgacccatccaccagg
gcctttccagatacatttgacgaccgtgtccccgatcggctgatttacaagatgcataag
ttcagtctgtacgagacagccagtcgatattatattgtcggtgtggacgtcagcgaaaag
cggtaccggatactcaagattgatcgcactaccgaaggcgcagagctcaatgtgacagac
gacaagattgtttatagtctcaaagaaatgaatcaactgctggataccatagacgacgga
aaccgaagcacgggcggcatcaagcttcgctgtacgacatggggtttactggggttcatc
aaattcactggaccttactacatgctactcatcaccaagaaaagcactgtcgcaatggtg
ggaggacactatatatatcagattgaagggaccgagctggttcctcttacgccatccaag
ttcaagcccgacgctcgcaatactgaggagcagcgattcctcggtatcttaaataatctc
gacctgacccgctctttctactatagctattcttatgatgttacgcggacgctgcagcat
aatgttatccgggaacgtgaggctttggccaaaggtatgctcccaccggatgacgatgac
ttcaactctatgtttgtgtggaatgactacttgctacaacccgccgttgctgccctacgc
gatccatatgactggtgtcgtcctatcatccatggctatatcgaccaagcagctctctcg
atatatggacgtactgcgcacatcacggttatcgctaggcggtcgcgctactttgccggc
gcccgtttcctgaagagaggagctaacgatctcggttacgttgccaacgatgttgaaacc
gaacagatcgtggctgaatctctaacgacatcattccacgcacctgggcccgaactatat
tgcagtccgcaatatacctcctatgttcaacaccgaggaagtattccgctttattggact
caagacagcactggagtcacacccaagcccccaatagagctcaacttagttgatcctttc
tatggagcggctgcactacatttcaataatttatttgagcgatacggagcaccaatttat
gtcgtcaatttgatcaagtccaaggaacgcacaccgcgcgaatcgaagctgttggaggag
tacacacatgcaatcaactaccttaatcaattcttgccagaagacaagaagataatccac
aaagcttgggatatgagtcgtgcctcaaaagtgcgtggaggggacgtcataggcaatctc
gaacttatcgcagaatcagtccttactactacaggcttcttccagaatggcgacgggttg
acaagccccatgacagcgcagaacggagtggctagaacgaattgcatcgattgcttagac
cgtaccaacgctgcgcagtttgtcatcgggaagagagcgcttggtcaccagcttcacgct
cttggtatattggaggatacatcggtcgattatgatacagatgcggtcaatttgttcacc
cacatgtggcacgatcatggcgataccattgctgttcagtacggtggctcacagctagtc
aatactatggaaacatatcgcaagatcaaccaatggaccagtcattcacgagatatgatc
gaaagcttcaagcggtactacaacaactctttcctcgacagtcagcgccaggaggcatac
aacttgtttcttggcaattacatcttcgttcaaggccaaccgatgttatgggacctggcc
actgattactacctacatcatgccgatccgcgagactggtcggccagaatgaaacatgac
tacatcaattggtacgttccagctcatttgcaggaacgaactgtaccaccatacgtacca
agcaaggatattgctcgcgttcacccagtcgagttttttgacgattattggttagagtat
tatagaccttccaccctctcttcctttcctaaaatgtttgcctataagatgaattcgact
atcaaatacatccccctgaaatcaacccaggatggccgctacgacctgagcccctttaga
gtccgcacagacaacgatgtcgagcatggcgagaagaagaaagctaagaaagacgcttct
t---tacgaggtgtgacaggagtgaacggggtgtcggacacaacttcgggcgggccacaa
gcgaaaggcatctctctccagcgttggctacaacccacacaagataagcatcttctcagc
agctccctgcgatcagatgcaagccagtccttgaaagcgtccgaccaagatcctcatgcg
aaaccgaccgcactggaaaagtccaaggctgcacaatggacctttaccaaagctgtacac
gattcgttgaatccatccgttgccgaacaagagtctgaagattatgagcggtatatcaaa
catcatcaaaatctccctcttgtaatttcgagtgacacgcctgtcgacgtggacgcatcc
gaataccaggaatatctaagtggtggctggcaagatgagggtttaatggtcaagggcacg
gaagaagagatcgatgtttatgccgaactactcaaggtaggggagaatcccctgacagta
accgaggaggacggtcccaagaaacgatacaaagcttataggaaatggctgcgtggaaag
tctttcttcaagcagcaaccacttgactag
>Fp26r
atgtctgaatacggtattccggacgcgctcagctcaggaaccgaaataaacgccttacca
accaccgacgacgcgagcggtgatgcgcccgtgtttccttcactacaaaacaatggagct
acaagcccacgatcttccgaagccgctggcggtcctacgatcgaggaagacgataacgac
gacgagccagcggtagcgaagccctttgtccgaacgacaagtcctgacccatccaccagg
gcctttccagatacatttgacgaccgtgtccccgatcggctgatttacaagatgcataag
ttcagtctgtacgagacagccagtcgatattatattgtcggtgtggacgtcagcgaaaag
cggtaccggatactcaagattgatcgcactaccgaaggcgcagagctcaatgtgacagac
gacaagattgtttatagtctcaaagaaatgaatcaactgctggataccatagacgacgga
aaccgaagcacgggcggcatcaagcttcgctgtacgacatggggtttactggggttcatc
aaattcactggaccttactacatgctactcatcaccaagaaaagcactgtcgcaatggtg
ggaggacactatatatatcagattgaagggaccgagctggttcctcttacgccatccaag
ttcaagcccgacgctcgcaatactgaggagcagcgattcctcggtatcttaaataatctc
gacctgacccgctctttctactatagctattcttatgatgttacgcggacgctgcagcat
aatgttatccgggaacgtgaggctttggccaaaggtatgctcccaccggatgacgatgac
ttcaactctatgtttgtgtggaatgactacttgctacaacccgccgttgctgccctacgc
gatccatatgactggtgtcgtcctatcatccatggctatatcgaccaagcagctctctcg
atatatggacgtactgcgcacatcacggttatcgctaggcggtcgcgctactttgccggc
gcccgtttcctgaagagaggagctaacgatctcggttacgttgccaacgatgttgaaacc
gaacagatcgtggctgaatctctaacgacatcattccacgcacctgggcccgaactatat
tgcagtccgcaatatacctcctatgttcaacaccgaggaagtattccgctttattggact
caagacagcactggagtcacacccaagcccccaatagagctcaacttagttgatcctttc
tatggagcggctgcactacatttcaataatttatttgagcgatacggagcaccaatttat
gtcgtcaatttgatcaagtccaaggaacgcacaccgcgcgaatcgaagctgttggaggag
tacacacatgcaatcaactaccttaatcaattcttgccagaagacaagaagataatccac
aaagcttgggatatgagtcgtgcctcaaaagtgcgtggaggggacgtcataggcaatctc
gaacttatcgcagaatcagtccttactactacaggcttcttccagaatggcgacgggttg
acaagccccatgacagcgcagaacggagtggctagaacgaattgcatcgattgcttagac
cgtaccaacgctgcgcagtttgtcatcgggaagagagcgcttggtcaccagcttcacgct
cttggtatattggaggatacatcggtcgattatgatacagatgcggtcaatttgttcacc
cacatgtggcacgatcatggcgataccattgctgttcagtacggtggctcacagctagtc
aatactatggaaacatatcgcaagatcaaccaatggaccagtcattcacgagatatgatc
gaaagcttcaagcggtactacaacaactctttcctcgacagtcagcgccaggaggcatac
aacttgtttcttggcaattacatcttcgttcaaggccaaccgatgttatgggacctggcc
actgattactacctacatcatgccgatccgcgagactggtcggccagaatgaaacatgac
tacatcaattggtacgttccagctcatttgcaggaacgaactgtaccaccatacgtacca
agcaaggatattgctcgcgttcacccagtcgagttttttgacgattattggttagagtat
tatagaccttccaccctctcttcctttcctaaaatgtttgcctataagatgaattcgact
atcaaatacatccccctgaaatcaacccaggatggccgctacgacctgagcccctttaga
gtccgcacagacaacgatgtcgagcatggcgagaagaagaaagctaagaaagacgcttct
t---tacgaggtgtgacaggagtgaacggggtgtcggacacaacttcgggcgggccacaa
gcgaaaggcatctctctccagcgttggctacaacccacacaagataagcatcttctcagc
agctccctgcgatcagatgcaagccagtccttgaaagcgtccgaccaagatcctcatgcg
aaaccgaccgcactggaaaagtccaaggctgcacaatggacctttaccaaagctgtacac
gattcgttgaatccatccgttgccgaacaagagtctgaagattatgagcggtatatcaaa
catcctcaaaatctccctcttgtaatttcgagtgacacgcctgtcgacgtggacgcatcc
gaataccaggaatatctaagtggtggctggcaagatgagggtttaatggtcaagggcacg
gaagaagagatcgatgtttatgccgaactactcaaggtaggggagaatcccctgacagta
accgaggaggacggtcccaagaaacgatacaaagcttataggaaatggctgcgtggaaag
tctttcttcaagcagcaaccacttgactag
>Fp33
atgtctgaatacggtattccggacgcgctcagctcaggaaccgaaataaacgccttacca
accaccgacgacgcgagcggtgatgcgcccgtgtttccttcactacaaaacaatggagct
acaagcccacgatcttccgaagccgctggcggtcctacgatcgaggaagacgataacgac
gacgagccagcggtagcgaagccctttgtccgaacgacaagtcctgacccatccaccagg
gcctttccagatacatttgacgaccgtgtccccgatcggctgatttacaagatgcataag
ttcagtctgtacgagacagccagtcgatattatattgtcggtgtggacgtcagcgaaaag
cggtaccggatactcaagattgatcgcactaccgaaggcgcagagctcaatgtgacagac
gacaagattgtttatagtctcaaagaaatgaatcaactgctggataccatagacgacgga
aaccgaagcacgggcggcatcaagcttcgctgtacgacatggggtttactggggttcatc
aaattcactggaccttactacatgctactcatcaccaagaaaagcactgtcgcaatggtg
ggaggacactatatatatcagattgaagggaccgagctggttcctcttacgccatccaag
ttcaagcccgacgctcgcaatactgaggagcagcgattcctcggtatcttaaataatctc
gacctgacccgctctttctactatagctattcttatgatgttacgcggacgctgcagcat
aatgttatccgggaacgtgaggctttggccaaaggtatgctcccaccggatgacgatgac
ttcaactctatgtttgtgtggaatgactacttgctacaacccgccgttgctgccctacgc
gatccatatgactggtgtcgtcctatcatccatggctatatcgaccaagcagctctctcg
atatatggacgtactgcgcacatcacggttatcgctaggcggtcgcgctactttgccggc
gcccgtttcctgaagagaggagctaacgatctcggttacgttgccaacgatgttgaaacc
gaacagatcgtggctgaatctctaacgacatcattccacgcacctgggcccgaactatat
tgcagtccgcaatatacctcctatgttcaacaccgaggaagtattccgctttattggact
caagacagcactggagtcacacccaagcccccaatagagctcaacttagttgatcctttc
tatggagcggctgcactacatttcaataatttatttgagcgatacggagcaccaatttat
gtcgtcaatttgatcaagtccaaggaacgcacaccgcgcgaatcgaagctgttggaggag
tacacacatgcaatcaactaccttaatcaattcttgccagaagacaagaagataatccac
aaagcttgggatatgagtcgtgcctcaaaagtgcgtggaggggacgtcataggcaatctc
gaacttatcgcagaatcagtccttactactacaggcttcttccagaatggcgacgggttg
acaagccccatgacagcgcagaacggagtggctagaacgaattgcatcgattgcttagac
cgtaccaacgctgcgcagtttgtcatcgggaagagagcgcttggtcaccagcttcacgct
cttggtatattggaggatacatcggtcgattatgatacagatgcggtcaatttgttcacc
cacatgtggcacgatcatggcgataccattgctgttcagtacggtggctcacagctagtc
aatactatggaaacatatcgcaagatcaaccaatggaccagtcattcacgagatatgatc
gaaagcttcaagcggtactacaacaactctttcctcgacagtcagcgccaggaggcatac
aacttgtttcttggcaattacatcttcgttcaaggccaaccgatgttatgggacctggcc
actgattactacctacatcatgccgatccgcgagactggtcggccagaatgaaacatgac
tacatcaattggtacgttccagctcatttgcaggaacgaactgtaccaccatacgtacca
agcaaggatattgctcgcgttcacccagtcgagttttttgacgattattggttagagtat
tatagaccttccaccctctcttcctttcctaaaatgtttgcctataagatgaattcgact
atcaaatacatccccctgaaatcaacccaggatggccgctacgacctgagcccctttaga
gtccgcacagacaacgatgtcgagcatggcgagaagaagaaagctaagaaagacgcttct
t---tacgaggtgtgacaggagtgaacggggtgtcggacacaacttcgggcgggccacaa
gcgaaaggcatctctctccagcgttggctacaacccacacaagataagcatcttctcagc
agctccctgcgatcagatgcaagccagtccttgaaagcgtccgaccaagatcctcatgcg
aaaccgaccgcactggaaaagtccaaggctgcacaatggacctttaccaaagctgtacac
gattcgttgaatccatccgttgccgaacaagagtctgaagattatgagcggtatatcaaa
catcctcaaaatctccctcttgtaatttcgagtgacacgcctgtcgacgtggacgcatcc
gaataccaggaatatctaagtggtggctggcaagatgagggtttaatggtcaagggcacg
gaagaagagatcgatgtttatgccgaactactcaaggtaggggagaatcccctgacagta
accgaggaggacggtcccaagaaacgatacaaagcttataggaaatggctgcgtggaaag
tctttcttcaagcagcaaccacttgactag
>Fp34
atgtctgaatacggtattccggacgcgctcagctcaggaaccgaaataaacgccttacca
accaccgacgacgcgagcggtgatgcgcccgtgtttccttcactacaaaacaatggagct
acaagcccacgatcttccgaagccgctggcggtcctacgatcgaggaagacgataacgac
gacgagccagcggtagcgaagccctttgtccgaacgacaagtcctgacccatccaccagg
gcctttccagatacatttgacgaccgtgtccccgatcggctgatttacaagatgcataag
ttcagtctgtacgagacagccagtcgatattatattgtcggtgtggacgtcagcgaaaag
cggtaccggatactcaagattgatcgcactaccgaaggcgcagagctcaatgtgacagac
gacaagattgtttatagtctcaaagaaatgaatcaactgctggataccatagacgacgga
aaccgaagcacgggcggcatcaagcttcgctgtacgacatggggtttactggggttcatc
aaattcactggaccttactacatgctactcatcaccaagaaaagcactgtcgcaatggtg
ggaggacactatatatatcagattgaagggaccgagctggttcctcttacgccatccaag
ttcaagcccgacgctcgcaatactgaggagcagcgattcctcggtatcttaaataatctc
gacctgacccgctctttctactatagctattcttatgatgttacgcggacgctgcagcat
aatgttatccgggaacgtgaggctttggccaaaggtatgctcccaccggatgacgatgac
ttcaactctatgtttgtgtggaatgactacttgctacaacccgccgttgctgccctacgc
gatccatatgactggtgtcgtcctatcatccatggctatatcgaccaagcagctctctcg
atatatggacgtactgcgcacatcacggttatcgctaggcggtcgcgctactttgccggc
gcccgtttcctgaagagaggagctaacgatctcggttacgttgccaacgatgttgaaacc
gaacagatcgtggctgaatctctaacgacatcattccacgcacctgggcccgaactatat
tgcagtccgcaatatacctcctatgttcaacaccgaggaagtattccgctttattggact
caagacagcactggagtcacacccaagcccccaatagagctcaacttagttgatcctttc
tatggagcggctgcactacatttcaataatttatttgagcgatacggagcaccaatttat
gtcgtcaatttgatcaagtccaaggaacgcacaccgcgcgaatcgaagctgttggaggag
tacacacatgcaatcaactaccttaatcaattcttgccagaagacaagaagataatccac
aaagcttgggatatgagtcgtgcctcaaaagtgcgtggaggggacgtcataggcaatctc
gaacttatcgcagaatcagtccttactactacaggcttcttccagaatggcgacgggttg
acaagccccatgacagcgcagaacggagtggctagaacgaattgcatcgattgcttagac
cgtaccaacgctgcgcagtttgtcatcgggaagagagcgcttggtcaccagcttcacgct
cttggtatattggaggatacatcggtcgattatgatacagatgcggtcaatttgttcacc
cacatgtggcacgatcatggcgataccattgctgttcagtacggtggctcacagctagtc
aatactatggaaacatatcgcaagatcaaccaatggaccagtcattcacgagatatgatc
gaaagcttcaagcggtactacaacaactctttcctcgacagtcagcgccaggaggcatac
aacttgtttcttggcaattacatcttcgttcaaggccaaccgatgttatgggacctggcc
actgattactacctacatcatgccgatccgcgagactggtcggccagaatgaaacatgac
tacatcaattggtacgttccagctcatttgcaggaacgaactgtaccaccatacgtacca
agcaaggatattgctcgcgttcacccagtcgagttttttgacgattattggttagagtat
tatagaccttccaccctctcttcctttcctaaaatgtttgcctataagatgaattcgact
atcaaatacatccccctgaaatcaacccaggatggccgctacgacctgagcccctttaga
gtccgcacagacaacgatgtcgagcatggcgagaagaagaaagctaagaaagacgcttct
t---tacgaggtgtgacaggagtgaacggggtgtcggacacaacttcgggcgggccacaa
gcgaaaggcatctctctccagcgttggctacaacccacacaagataagcatcttctcagc
agctccctgcgatcagatgcaagccagtccttgaaagcgtccgaccaagatcctcatgcg
aaaccgaccgcactggaaaagtccaaggctgcacaatggacctttaccaaagctgtacac
gattcgttgaatccatccgttgccgaacaagagtctgaagattatgagcggtatatcaaa
catcctcaaaatctccctcttgtaatttcgagtgacacgcctgtcgacgtggacgcatcc
gaataccaggaatatctaagtggtggctggcaagatgagggtttaatggtcaagggcacg
gaagaagagatcgatgtttatgccgaactactcaaggtaggggagaatcccctgacagta
accgaggaggacggtcccaagaaacgatacaaagcttataggaaatggctgcgtggaaag
tctttcttcaagcagcaaccacttgactag
>Fp35
atgtctgaatacggtattccggacgcgctcagctcaggaaccgaaataaacgccttacca
accaccgacgacgcgagcggtgatgcgcccgtgtttccttcactacaaaacaatggagct
acaagcccacgatcttccgaagccgctggcggtcctacgatcgaggaagacgataacgac
gacgagccagcggtagcgaagccctttgtccgaacgacaagtcctgacccatccaccagg
gcctttccagatacatttgacgaccgtgtccccgatcggctgatttacaagatgcataag
ttcagtctgtacgagacagccagtcgatattatattgtcggtgtggacgtcagcgaaaag
cggtaccggatactcaagattgatcgcactaccgaaggcgcagagctcaatgtgacagac
gacaagattgtttatagtctcaaagaaatgaatcaactgctggataccatagacgacgga
aaccgaagcacgggcggcatcaagcttcgctgtacgacatggggtttactggggttcatc
aaattcactggaccttactacatgctactcatcaccaagaaaagcactgtcgcaatggtg
ggaggacactatatatatcagattgaagggaccgagctggttcctcttacgccatccaag
ttcaagcccgacgctcgcaatactgaggagcagcgattcctcggtatcttaaataatctc
gacctgacccgctctttctactatagctattcttatgatgttacgcggacgctgcagcat
aatgttatccgggaacgtgaggctttggccaaaggtatgctcccaccggatgacgatgac
ttcaactctatgtttgtgtggaatgactacttgctacaacccgccgttgctgccctacgc
gatccatatgactggtgtcgtcctatcatccatggctatatcgaccaagcagctctctcg
atatatggacgtactgcgcacatcacggttatcgctaggcggtcgcgctactttgccggc
gcccgtttcctgaagagaggagctaacgatctcggttacgttgccaacgatgttgaaacc
gaacagatcgtggctgaatctctaacgacatcattccacgcacctgggcccgaactatat
tgcagtccgcaatatacctcctatgttcaacaccgaggaagtattccgctttattggact
caagacagcactggagtcacacccaagcccccaatagagctcaacttagttgatcctttc
tatggagcggctgcactacatttcaataatttatttgagcgatacggagcaccaatttat
gtcgtcaatttgatcaagtccaaggaacgcacaccgcgcgaatcgaagctgttggaggag
tacacacatgcaatcaactaccttaatcaattcttgccagaagacaagaagataatccac
aaagcttgggatatgagtcgtgcctcaaaagtgcgtggaggggacgtcataggcaatctc
gaacttatcgcagaatcagtccttactactacaggcttcttccagaatggcgacgggttg
acaagccccatgacagcgcagaacggagtggctagaacgaattgcatcgattgcttagac
cgtaccaacgctgcgcagtttgtcatcgggaagagagcgcttggtcaccagcttcacgct
cttggtatattggaggatacatcggtcgattatgatacagatgcggtcaatttgttcacc
cacatgtggcacgatcatggcgataccattgctgttcagtacggtggctcacagctagtc
aatactatggaaacatatcgcaagatcaaccaatggaccagtcattcacgagatatgatc
gaaagcttcaagcggtactacaacaactctttcctcgacagtcagcgccaggaggcatac
aacttgtttcttggcaattacatcttcgttcaaggccaaccgatgttatgggacctggcc
actgattactacctacatcatgccgatccgcgagactggtcggccagaatgaaacatgac
tacatcaattggtacgttccagctcatttgcaggaacgaactgtaccaccatacgtacca
agcaaggatattgctcgcgttcacccagtcgagttttttgacgattattggttagagtat
tatagaccttccaccctctcttcctttcctaaaatgtttgcctataagatgaattcgact
atcaaatacatccccctgaaatcaacccaggatggccgctacgacctgagcccctttaga
gtccgcacagacaacgatgtcgagcatggcgagaagaagaaagctaagaaagacgcttct
t---tacgaggtgtgacaggagtgaacggggtgtcggacacaacttcgggcgggccacaa
gcgaaaggcatctctctccagcgttggctacaacccacacaagataagcatcttctcagc
agctccctgcgatcagatgcaagccagtccttgaaagcgtccgaccaagatcctcatgcg
aaaccgaccgcactggaaaagtccaaggctgcacaatggacctttaccaaagctgtacac
gattcgttgaatccatccgttgccgaacaagagtctgaagattatgagcggtatatcaaa
catcctcaaaatctccctcttgtaatttcgagtgacacgcctgtcgacgtggacgcatcc
gaataccaggaatatctaagtggtggctggcaagatgagggtttaatggtcaagggcacg
gaagaagagatcgatgtttatgccgaactactcaaggtaggggagaatcccctgacagta
accgaggaggacggtcccaagaaacgatacaaagcttataggaaatggctgcgtggaaag
tctttcttcaagcagcaaccacttgactag
>Fp38
atgtctgaatacggtattccggacgcgctcagctcaggaaccgaaataaacgccttacca
accaccgacgacgcgagcggtgatgcgcccgtgtttccttcactacaaaacaatggagct
acaagcccacgatcttccgaagccgctggcggtcctacgatcgaggaagacgataacgac
gacgagccagcggtagcgaagccctttgtccgaacgacaagtcctgacccatccaccagg
gcctttccagatacatttgacgaccgtgtccccgatcggctgatttacaagatgcataag
ttcagtctgtacgagacagccagtcgatattatattgtcggtgtggacgtcagcgaaaag
cggtaccggatactcaagattgatcgcactaccgaaggcgcagagctcaatgtgacagac
gacaagattgtttatagtctcaaagaaatgaatcaactgctggataccatagacgacgga
aaccgaagcacgggcggcatcaagcttcgctgtacgacatggggtttactggggttcatc
aaattcactggaccttactacatgctactcatcaccaagaaaagcactgtcgcaatggtg
ggaggacactatatatatcagattgaagggaccgagctggttcctcttacgccatccaag
ttcaagcccgacgctcgcaatactgaggagcagcgattcctcggtatcttaaataatctc
gacctgacccgctctttctactatagctattcttatgatgttacgcggacgctgcagcat
aatgttatccgggaacgtgaggctttggccaaaggtatgctcccaccggatgacgatgac
ttcaactctatgtttgtgtggaatgactacttgctacaacccgccgttgctgccctacgc
gatccatatgactggtgtcgtcctatcatccatggctatatcgaccaagcagctctctcg
atatatggacgtactgcgcacatcacggttatcgctaggcggtcgcgctactttgccggc
gcccgtttcctgaagagaggagctaacgatctcggttacgttgccaacgatgttgaaacc
gaacagatcgtggctgaatctctaacgacatcattccacgcacctgggcccgaactatat
tgcagtccgcaatatacctcctatgttcaacaccgaggaagtattccgctttattggact
caagacagcactggagtcacacccaagcccccaatagagctcaacttagttgatcctttc
tatggagcggctgcactacatttcaataatttatttgagcgatacggagcaccaatttat
gtcgtcaatttgatcaagtccaaggaacgcacaccgcgcgaatcgaagctgttggaggag
tacacacatgcaatcaactaccttaatcaattcttgccagaagacaagaagataatccac
aaagcttgggatatgagtcgtgcctcaaaagtgcgtggaggggacgtcataggcaatctc
gaacttatcgcagaatcagtccttactactacaggcttcttccagaatggcgacgggttg
acaagccccatgacagcgcagaacggagtggctagaacgaattgcatcgattgcttagac
cgtaccaacgctgcgcagtttgtcatcgggaagagagcgcttggtcaccagcttcacgct
cttggtatattggaggatacatcggtcgattatgatacagatgcggtcaatttgttcacc
cacatgtggcacgatcatggcgataccattgctgttcagtacggtggctcacagctagtc
aatactatggaaacatatcgcaagatcaaccaatggaccagtcattcacgagatatgatc
gaaagcttcaagcggtactacaacaactctttcctcgacagtcagcgccaggaggcatac
aacttgtttcttggcaattacatcttcgttcaaggccaaccgatgttatgggacctggcc
actgattactacctacatcatgccgatccgcgagactggtcggccagaatgaaacatgac
tacatcaattggtacgttccagctcatttgcaggaacgaactgtaccaccatacgtacca
agcaaggatattgctcgcgttcacccagtcgagttttttgacgattattggttagagtat
tatagaccttccaccctctcttcctttcctaaaatgtttgcctataagatgaattcgact
atcaaatacatccccctgaaatcaacccaggatggccgctacgacctgagcccctttaga
gtccgcacagacaacgatgtcgagcatggcgagaagaagaaagctaagaaagacgcttct
t---tacgaggtgtgacaggagtgaacggggtgtcggacacaacttcgggcgggccacaa
gcgaaaggcatctctctccagcgttggctacaacccacacaagataagcatcttctcagc
agctccctgcgatcagatgcaagccagtccttgaaagcgtccgaccaagatcctcatgcg
aaaccgaccgcactggaaaagtccaaggctgcacaatggacctttaccaaagctgtacac
gattcgttgaatccatccgttgccgaacaagagtctgaagattatgagcggtatatcaaa
catcctcaaaatctccctcttgtaatttcgagtgacacgcctgtcgacgtggacgcatcc
gaataccaggaatatctaagtggtggctggcaagatgagggtttaatggtcaagggcacg
gaagaagagatcgatgtttatgccgaactactcaaggtaggggagaatcccctgacagta
accgaggaggacggtcccaagaaacgatacaaagcttataggaaatggctgcgtggaaag
tctttcttcaagcagcaaccacttgactag
>Fp39
atgtctgaatacggtattccggacgcgctcagctcaggaaccgaaataaacgccttacca
accaccgacgacgcgagcggtgatgcgcccgtgtttccttcactacaaaacaatggagct
acaagcccacgatcttccgaagccgctggcggtcctacgatcgaggaagacgataacgac
gacgagccagcggtagcgaagccctttgtccgaacgacaagtcctgacccatccaccagg
gcctttccagatacatttgacgaccgtgtccccgatcggctgatttacaagatgcataag
ttcagtctgtacgagacagccagtcgatattatattgtcggtgtggacgtcagcgaaaag
cggtaccggatactcaagattgatcgcactaccgaaggcgcagagctcaatgtgacagac
gacaagattgtttatagtctcaaagaaatgaatcaactgctggataccatagacgacgga
aaccgaagcacgggcggcatcaagcttcgctgtacgacatggggtttactggggttcatc
aaattcactggaccttactacatgctactcatcaccaagaaaagcactgtcgcaatggtg
ggaggacactatatatatcagattgaagggaccgagctggttcctcttacgccatccaag
ttcaagcccgacgctcgcaatactgaggagcagcgattcctcggtatcttaaataatctc
gacctgacccgctctttctactatagctattcttatgatgttacgcggacgctgcagcat
aatgttatccgggaacgtgaggctttggccaaaggtatgctcccaccggatgacgatgac
ttcaactctatgtttgtgtggaatgactacttgctacaacccgccgttgctgccctacgc
gatccatatgactggtgtcgtcctatcatccatggctatatcgaccaagcagctctctcg
atatatggacgtactgcgcacatcacggttatcgctaggcggtcgcgctactttgccggc
gcccgtttcctgaagagaggagctaacgatctcggttacgttgccaacgatgttgaaacc
gaacagatcgtggctgaatctctaacgacatcattccacgcacctgggcccgaactatat
tgcagtccgcaatatacctcctatgttcaacaccgaggaagtattccgctttattggact
caagacagcactggagtcacacccaagcccccaatagagctcaacttagttgatcctttc
tatggagcggctgcactacatttcaataatttatttgagcgatacggagcaccaatttat
gtcgtcaatttgatcaagtccaaggaacgcacaccgcgcgaatcgaagctgttggaggag
tacacacatgcaatcaactaccttaatcaattcttgccagaagacaagaagataatccac
aaagcttgggatatgagtcgtgcctcaaaagtgcgtggaggggacgtcataggcaatctc
gaacttatcgcagaatcagtccttactactacaggcttcttccagaatggcgacgggttg
acaagccccatgacagcgcagaacggagtggctagaacgaattgcatcgattgcttagac
cgtaccaacgctgcgcagtttgtcatcgggaagagagcgcttggtcaccagcttcacgct
cttggtatattggaggatacatcggtcgattatgatacagatgcggtcaatttgttcacc
cacatgtggcacgatcatggcgataccattgctgttcagtacggtggctcacagctagtc
aatactatggaaacatatcgcaagatcaaccaatggaccagtcattcacgagatatgatc
gaaagcttcaagcggtactacaacaactctttcctcgacagtcagcgccaggaggcatac
aacttgtttcttggcaattacatcttcgttcaaggccaaccgatgttatgggacctggcc
actgattactacctacatcatgccgatccgcgagactggtcggccagaatgaaacatgac
tacatcaattggtacgttccagctcatttgcaggaacgaactgtaccaccatacgtacca
agcaaggatattgctcgcgttcacccagtcgagttttttgacgattattggttagagtat
tatagaccttccaccctctcttcctttcctaaaatgtttgcctataagatgaattcgact
atcaaatacatccccctgaaatcaacccaggatggccgctacgacctgagcccctttaga
gtccgcacagacaacgatgtcgagcatggcgagaagaagaaagctaagaaagacgcttct
t---tacgaggtgtgacaggagtgaacggggtgtcggacacaacttcgggcgggccacaa
gcgaaaggcatctctctccagcgttggctacaacccacacaagataagcatcttctcagc
agctccctgcgatcagatgcaagccagtccttgaaagcgtccgaccaagatcctcatgcg
aaaccgaccgcactggaaaagtccaaggctgcacaatggacctttaccaaagctgtacac
gattcgttgaatccatccgttgccgaacaagagtctgaagattatgagcggtatatcaaa
catcctcaaaatctccctcttgtaatttcgagtgacacgcctgtcgacgtggacgcatcc
gaataccaggaatatctaagtggtggctggcaagatgagggtttaatggtcaagggcacg
gaagaagagatcgatgtttatgccgaactactcaaggtaggggagaatcccctgacagta
accgaggaggacggtcccaagaaacgatacaaagcttataggaaatggctgcgtggaaag
tctttcttcaagcagcaaccacttgactag
>Fp42
atgtctgaatacggtattccggacgcgctcagctcaggaaccgaaataaacgccttacca
accaccgacgacgcgagcggtgatgcgcccgtgtttccttcactacaaaacaatggagct
acaagcccacgatcttccgaagccgctggcggtcctacgatcgaggaagacgataacgac
gacgagccagcggtagcgaagccctttgtccgaacgacaagtcctgacccatccaccagg
gcctttccagatacatttgacgaccgtgtccccgatcggctgatttacaagatgcataag
ttcagtctgtacgagacagccagtcgatattatattgtcggtgtggacgtcagcgaaaag
cggtaccggatactcaagattgatcgcactaccgaaggcgcagagctcaatgtgacagac
gacaagattgtttatagtctcaaagaaatgaatcaactgctggataccatagacgacgga
aaccgaagcacgggcggcatcaagcttcgctgtacgacatggggtttactggggttcatc
aaattcactggaccttactacatgctactcatcaccaagaaaagcactgtcgcaatggtg
ggaggacactatatatatcagattgaagggaccgagctggttcctcttacgccatccaag
ttcaagcccgacgctcgcaatactgaggagcagcgattcctcggtatcttaaataatctc
gacctgacccgctctttctactatagctattcttatgatgttacgcggacgctgcagcat
aatgttatccgggaacgtgaggctttggccaaaggtatgctcccaccggatgacgatgac
ttcaactctatgtttgtgtggaatgactacttgctacaacccgccgttgctgccctacgc
gatccatatgactggtgtcgtcctatcatccatggctatatcgaccaagcagctctctcg
atatatggacgtactgcgcacatcacggttatcgctaggcggtcgcgctactttgccggc
gcccgtttcctgaagagaggagctaacgatctcggttacgttgccaacgatgttgaaacc
gaacagatcgtggctgaatctctaacgacatcattccacgcacctgggcccgaactatat
tgcagtccgcaatatacctcctatgttcaacaccgaggaagtattccgctttattggact
caagacagcactggagtcacacccaagcccccaatagagctcaacttagttgatcctttc
tatggagcggctgcactacatttcaataatttatttgagcgatacggagcaccaatttat
gtcgtcaatttgatcaagtccaaggaacgcacaccgcgcgaatcgaagctgttggaggag
tacacacatgcaatcaactaccttaatcaattcttgccagaagacaagaagataatccac
aaagcttgggatatgagtcgtgcctcaaaagtgcgtggaggggacgtcataggcaatctc
gaacttatcgcagaatcagtccttactactacaggcttcttccagaatggcgacgggttg
acaagccccatgacagcgcagaacggagtggctagaacgaattgcatcgattgcttagac
cgtaccaacgctgcgcagtttgtcatcgggaagagagcgcttggtcaccagcttcacgct
cttggtatattggaggatacatcggtcgattatgatacagatgcggtcaatttgttcacc
cacatgtggcacgatcatggcgataccattgctgttcagtacggtggctcacagctagtc
aatactatggaaacatatcgcaagatcaaccaatggaccagtcattcacgagatatgatc
gaaagcttcaagcggtactacaacaactctttcctcgacagtcagcgccaggaggcatac
aacttgtttcttggcaattacatcttcgttcaaggccaaccgatgttatgggacctggcc
actgattactacctacatcatgccgatccgcgagactggtcggccagaatgaaacatgac
tacatcaattggtacgttccagctcatttgcaggaacgaactgtaccaccatacgtacca
agcaaggatattgctcgcgttcacccagtcgagttttttgacgattattggttagagtat
tatagaccttccaccctctcttcctttcctaaaatgtttgcctataagatgaattcgact
atcaaatacatccccctgaaatcaacccaggatggccgctacgacctgagcccctttaga
gtccgcacagacaacgatgtcgagcatggcgagaagaagaaagctaagaaagacgcttct
t---tacgaggtgtgacaggagtgaacggggtgtcggacacaacttcgggcgggccacaa
gcgaaaggcatctctctccagcgttggctacaacccacacaagataagcatcttctcagc
agctccctgcgatcagatgcaagccagtccttgaaagcgtccgaccaagatcctcatgcg
aaaccgaccgcactggaaaagtccaaggctgcacaatggacctttaccaaagctgtacac
gattcgttgaatccatccgttgccgaacaagagtctgaagattatgagcggtatatcaaa
catcctcaaaatctccctcttgtaatttcgagtgacacgcctgtcgacgtggacgcatcc
gaataccaggaatatctaagtggtggctggcaagatgagggtttaatggtcaagggcacg
gaagaagagatcgatgtttatgccgaactactcaaggtaggggagaatcccctgacagta
accgaggaggacggtcccaagaaacgatacaaagcttataggaaatggctgcgtggaaag
tctttcttcaagcagcaaccacttgactag
>Fp44
atgtctgaatacggtattccggacgcgctcagctcaggaaccgaaataaacgccttacca
accaccgacgacgcgagcggtgatgcgcccgtgtttccttcactacaaaacaatggagct
acaagcccacgatcttccgaagccgctggcggtcctacgatcgaggaagacgataacgac
gacgagccagcggtagcgaagccctttgtccgaacgacaagtcctgacccatccaccagg
gcctttccagatacatttgacgaccgtgtccccgatcggctgatttacaagatgcataag
ttcagtctgtacgagacagccagtcgatattatattgtcggtgtggacgtcagcgaaaag
cggtaccggatactcaagattgatcgcactaccgaaggcgcagagctcaatgtgacagac
gacaagattgtttatagtctcaaagaaatgaatcaactgctggataccatagacgacgga
aaccgaagcacgggcggcatcaagcttcgctgtacgacatggggtttactggggttcatc
aaattcactggaccttactacatgctactcatcaccaagaaaagcactgtcgcaatggtg
ggaggacactatatatatcagattgaagggaccgagctggttcctcttacgccatccaag
ttcaagcccgacgctcgcaatactgaggagcagcgattcctcggtatcttaaataatctc
gacctgacccgctctttctactatagctattcttatgatgttacgcggacgctgcagcat
aatgttatccgggaacgtgaggctttggccaaaggtatgctcccaccggatgacgatgac
ttcaactctatgtttgtgtggaatgactacttgctacaacccgccgttgctgccctacgc
gatccatatgactggtgtcgtcctatcatccatggctatatcgaccaagcagctctctcg
atatatggacgtactgcgcacatcacggttatcgctaggcggtcgcgctactttgccggc
gcccgtttcctgaagagaggagctaacgatctcggttacgttgccaacgatgttgaaacc
gaacagatcgtggctgaatctctaacgacatcattccacgcacctgggcccgaactatat
tgcagtccgcaatatacctcctatgttcaacaccgaggaagtattccgctttattggact
caagacagcactggagtcacacccaagcccccaatagagctcaacttagttgatcctttc
tatggagcggctgcactacatttcaataatttatttgagcgatacggagcaccaatttat
gtcgtcaatttgatcaagtccaaggaacgcacaccgcgcgaatcgaagctgttggaggag
tacacacatgcaatcaactaccttaatcaattcttgccagaagacaagaagataatccac
aaagcttgggatatgagtcgtgcctcaaaagtgcgtggaggggacgtcataggcaatctc
gaacttatcgcagaatcagtccttactactacaggcttcttccagaatggcgacgggttg
acaagccccatgacagcgcagaacggagtggctagaacgaattgcatcgattgcttagac
cgtaccaacgctgcgcagtttgtcatcgggaagagagcgcttggtcaccagcttcacgct
cttggtatattggaggatacatcggtcgattatgatacagatgcggtcaatttgttcacc
cacatgtggcacgatcatggcgataccattgctgttcagtacggtggctcacagctagtc
aatactatggaaacatatcgcaagatcaaccaatggaccagtcattcacgagatatgatc
gaaagcttcaagcggtactacaacaactctttcctcgacagtcagcgccaggaggcatac
aacttgtttcttggcaattacatcttcgttcaaggccaaccgatgttatgggacctggcc
actgattactacctacatcatgccgatccgcgagactggtcggccagaatgaaacatgac
tacatcaattggtacgttccagctcatttgcaggaacgaactgtaccaccatacgtacca
agcaaggatattgctcgcgttcacccagtcgagttttttgacgattattggttagagtat
tatagaccttccaccctctcttcctttcctaaaatgtttgcctataagatgaattcgact
atcaaatacatccccctgaaatcaacccaggatggccgctacgacctgagcccctttaga
gtccgcacagacaacgatgtcgagcatggcgagaagaagaaagctaagaaagacgcttct
t---tacgaggtgtgacaggagtgaacggggtgtcggacacaacttcgggcgggccacaa
gcgaaaggcatctctctccagcgttggctacaacccacacaagataagcatcttctcagc
agctccctgcgatcagatgcaagccagtccttgaaagcgtccgaccaagatcctcatgcg
aaaccgaccgcactggaaaagtccaaggctgcacaatggacctttaccaaagctgtacac
gattcgttgaatccatccgttgccgaacaagagtctgaagattatgagcggtatatcaaa
catcctcaaaatctccctcttgtaatttcgagtgacacgcctgtcgacgtggacgcatcc
gaataccaggaatatctaagtggtggctggcaagatgagggtttaatggtcaagggcacg
gaagaagagatcgatgtttatgccgaactactcaaggtaggggagaatcccctgacagta
accgaggaggacggtcccaagaaacgatacaaagcttataggaaatggctgcgtggaaag
tctttcttcaagcagcaaccacttgactag
>Fp49
atgtctgaatacggtattccggacgcgctcagctcaggaaccgaaataaacgccttacca
accaccgacgacgcgagcggtgatgcgcccgtgtttccttcactacaaaacaatggagct
acaagcccacgatcttccgaagccgctggcggtcctacgatcgaggaagacgataacgac
gacgagccagcggtagcgaagccctttgtccgaacgacaagtcctgacccatccaccagg
gcctttccagatacatttgacgaccgtgtccccgatcggctgatttacaagatgcataag
ttcagtctgtacgagacagccagtcgatattatattgtcggtgtggacgtcagcgaaaag
cggtaccggatactcaagattgatcgcactaccgaaggcgcagagctcaatgtgacagac
gacaagattgtttatagtctcaaagaaatgaatcaactgctggataccatagacgacgga
aaccgaagcacgggcggcatcaagcttcgctgtacgacatggggtttactggggttcatc
aaattcactggaccttactacatgctactcatcaccaagaaaagcactgtcgcaatggtg
ggaggacactatatatatcagattgaagggaccgagctggttcctcttacgccatccaag
ttcaagcccgacgctcgcaatactgaggagcagcgattcctcggtatcttaaataatctc
gacctgacccgctctttctactatagctattcttatgatgttacgcggacgctgcagcat
aatgttatccgggaacgtgaggctttggccaaaggtatgctcccaccggatgacgatgac
ttcaactctatgtttgtgtggaatgactacttgctacaacccgccgttgctgccctacgc
gatccatatgactggtgtcgtcctatcatccatggctatatcgaccaagcagctctctcg
atatatggacgtactgcgcacatcacggttatcgctaggcggtcgcgctactttgccggc
gcccgtttcctgaagagaggagctaacgatctcggttacgttgccaacgatgttgaaacc
gaacagatcgtggctgaatctctaacgacatcattccacgcacctgggcccgaactatat
tgcagtccgcaatatacctcctatgttcaacaccgaggaagtattccgctttattggact
caagacagcactggagtcacacccaagcccccaatagagctcaacttagttgatcctttc
tatggagcggctgcactacatttcaataatttatttgagcgatacggagcaccaatttat
gtcgtcaatttgatcaagtccaaggaacgcacaccgcgcgaatcgaagctgttggaggag
tacacacatgcaatcaactaccttaatcaattcttgccagaagacaagaagataatccac
aaagcttgggatatgagtcgtgcctcaaaagtgcgtggaggggacgtcataggcaatctc
gaacttatcgcagaatcagtccttactactacaggcttcttccagaatggcgacgggttg
acaagccccatgacagcgcagaacggagtggctagaacgaattgcatcgattgcttagac
cgtaccaacgctgcgcagtttgtcatcgggaagagagcgcttggtcaccagcttcacgct
cttggtatattggaggatacatcggtcgattatgatacagatgcggtcaatttgttcacc
cacatgtggcacgatcatggcgataccattgctgttcagtacggtggctcacagctagtc
aatactatggaaacatatcgcaagatcaaccaatggaccagtcattcacgagatatgatc
gaaagcttcaagcggtactacaacaactctttcctcgacagtcagcgccaggaggcatac
aacttgtttcttggcaattacatcttcgttcaaggccaaccgatgttatgggacctggcc
actgattactacctacatcatgccgatccgcgagactggtcggccagaatgaaacatgac
tacatcaattggtacgttccagctcatttgcaggaacgaactgtaccaccatacgtacca
agcaaggatattgctcgcgttcacccagtcgagttttttgacgattattggttagagtat
tatagaccttccaccctctcttcctttcctaaaatgtttgcctataagatgaattcgact
atcaaatacatccccctgaaatcaacccaggatggccgctacgacctgagcccctttaga
gtccgcacagacaacgatgtcgagcatggcgagaagaagaaagctaagaaagacgcttct
t---tacgaggtgtgacaggagtgaacggggtgtcggacacaacttcgggcgggccacaa
gcgaaaggcatctctctccagcgttggctacaacccacacaagataagcatcttctcagc
agctccctgcgatcagatgcaagccagtccttgaaagcgtccgaccaagatcctcatgcg
aaaccgaccgcactggaaaagtccaaggctgcacaatggacctttaccaaagctgtacac
gattcgttgaatccatccgttgccgaacaagagtctgaagattatgagcggtatatcaaa
catcctcaaaatctccctcttgtaatttcgagtgacacgcctgtcgacgtggacgcatcc
gaataccaggaatatctaagtggtggctggcaagatgagggtttaatggtcaagggcacg
gaagaagagatcgatgtttatgccgaactactcaaggtaggggagaatcccctgacagta
accgaggaggacggtcccaagaaacgatacaaagcttataggaaatggctgcgtggaaag
tctttcttcaagcagcaaccacttgactag
>Fp50
atgtctgaatacggtattccggacgcgctcagctcaggaaccgaaataaacgccttacca
accaccgacgacgcgagcggtgatgcgcccgtgtttccttcactacaaaacaatggagct
acaagcccacgatcttccgaagccgctggcggtcctacgatcgaggaagacgataacgac
gacgagccagcggtagcgaagccctttgtccgaacgacaagtcctgacccatccaccagg
gcctttccagatacatttgacgaccgtgtccccgatcggctgatttacaagatgcataag
ttcagtctgtacgagacagccagtcgatattatattgtcggtgtggacgtcagcgaaaag
cggtaccggatactcaagattgatcgcactaccgaaggcgcagagctcaatgtgacagac
gacaagattgtttatagtctcaaagaaatgaatcaactgctggataccatagacgacgga
aaccgaagcacgggcggcatcaagcttcgctgtacgacatggggtttactggggttcatc
aaattcactggaccttactacatgctactcatcaccaagaaaagcactgtcgcaatggtg
ggaggacactatatatatcagattgaagggaccgagctggttcctcttacgccatccaag
ttcaagcccgacgctcgcaatactgaggagcagcgattcctcggtatcttaaataatctc
gacctgacccgctctttctactatagctattcttatgatgttacgcggacgctgcagcat
aatgttatccgggaacgtgaggctttggccaaaggtatgctcccaccggatgacgatgac
ttcaactctatgtttgtgtggaatgactacttgctacaacccgccgttgctgccctacgc
gatccatatgactggtgtcgtcctatcatccatggctatatcgaccaagcagctctctcg
atatatggacgtactgcgcacatcacggttatcgctaggcggtcgcgctactttgccggc
gcccgtttcctgaagagaggagctaacgatctcggttacgttgccaacgatgttgaaacc
gaacagatcgtggctgaatctctaacgacatcattccacgcacctgggcccgaactatat
tgcagtccgcaatatacctcctatgttcaacaccgaggaagtattccgctttattggact
caagacagcactggagtcacacccaagcccccaatagagctcaacttagttgatcctttc
tatggagcggctgcactacatttcaataatttatttgagcgatacggagcaccaatttat
gtcgtcaatttgatcaagtccaaggaacgcacaccgcgcgaatcgaagctgttggaggag
tacacacatgcaatcaactaccttaatcaattcttgccagaagacaagaagataatccac
aaagcttgggatatgagtcgtgcctcaaaagtgcgtggaggggacgtcataggcaatctc
gaacttatcgcagaatcagtccttactactacaggcttcttccagaatggcgacgggttg
acaagccccatgacagcgcagaacggagtggctagaacgaattgcatcgattgcttagac
cgtaccaacgctgcgcagtttgtcatcgggaagagagcgcttggtcaccagcttcacgct
cttggtatattggaggatacatcggtcgattatgatacagatgcggtcaatttgttcacc
cacatgtggcacgatcatggcgataccattgctgttcagtacggtggctcacagctagtc
aatactatggaaacatatcgcaagatcaaccaatggaccagtcattcacgagatatgatc
gaaagcttcaagcggtactacaacaactctttcctcgacagtcagcgccaggaggcatac
aacttgtttcttggcaattacatcttcgttcaaggccaaccgatgttatgggacctggcc
actgattactacctacatcatgccgatccgcgagactggtcggccagaatgaaacatgac
tacatcaattggtacgttccagctcatttgcaggaacgaactgtaccaccatacgtacca
agcaaggatattgctcgcgttcacccagtcgagttttttgacgattattggttagagtat
tatagaccttccaccctctcttcctttcctaaaatgtttgcctataagatgaattcgact
atcaaatacatccccctgaaatcaacccaggatggccgctacgacctgagcccctttaga
gtccgcacagacaacgatgtcgagcatggcgagaagaagaaagctaagaaagacgcttct
t---tacgaggtgtgacaggagtgaacggggtgtcggacacaacttcgggcgggccacaa
gcgaaaggcatctctctccagcgttggctacaacccacacaagataagcatcttctcagc
agctccctgcgatcagatgcaagccagtccttgaaagcgtccgaccaagatcctcatgcg
aaaccgaccgcactggaaaagtccaaggctgcacaatggacctttaccaaagctgtacac
gattcgttgaatccatccgttgccgaacaagagtctgaagattatgagcggtatatcaaa
catcctcaaaatctccctcttgtaatttcgagtgacacgcctgtcgacgtggacgcatcc
gaataccaggaatatctaagtggtggctggcaagatgagggtttaatggtcaagggcacg
gaagaagagatcgatgtttatgccgaactactcaaggtaggggagaatcccctgacagta
accgaggaggacggtcccaagaaacgatacaaagcttataggaaatggctgcgtggaaag
tctttcttcaagcagcaaccacttgactag
>Fp51
atgtctgaatacggtattccggacgcgctcagctcaggaaccgaaataaacgccttacca
accaccgacgacgcgagcggtgatgcgcccgtgtttccttcactacaaaacaatggagct
acaagcccacgatcttccgaagccgctggcggtcctacgatcgaggaagacgataacgac
gacgagccagcggtagcgaagccctttgtccgaacgacaagtcctgacccatccaccagg
gcctttccagatacatttgacgaccgtgtccccgatcggctgatttacaagatgcataag
ttcagtctgtacgagacagccagtcgatattatattgtcggtgtggacgtcagcgaaaag
cggtaccggatactcaagattgatcgcactaccgaaggcgcagagctcaatgtgacagac
gacaagattgtttatagtctcaaagaaatgaatcaactgctggataccatagacgacgga
aaccgaagcacgggcggcatcaagcttcgctgtacgacatggggtttactggggttcatc
aaattcactggaccttactacatgctactcatcaccaagaaaagcactgtcgcaatggtg
ggaggacactatatatatcagattgaagggaccgagctggttcctcttacgccatccaag
ttcaagcccgacgctcgcaatactgaggagcagcgattcctcggtatcttaaataatctc
gacctgacccgctctttctactatagctattcttatgatgttacgcggacgctgcagcat
aatgttatccgggaacgtgaggctttggccaaaggtatgctcccaccggatgacgatgac
ttcaactctatgtttgtgtggaatgactacttgctacaacccgccgttgctgccctacgc
gatccatatgactggtgtcgtcctatcatccatggctatatcgaccaagcagctctctcg
atatatggacgtactgcgcacatcacggttatcgctaggcggtcgcgctactttgccggc
gcccgtttcctgaagagaggagctaacgatctcggttacgttgccaacgatgttgaaacc
gaacagatcgtggctgaatctctaacgacatcattccacgcacctgggcccgaactatat
tgcagtccgcaatatacctcctatgttcaacaccgaggaagtattccgctttattggact
caagacagcactggagtcacacccaagcccccaatagagctcaacttagttgatcctttc
tatggagcggctgcactacatttcaataatttatttgagcgatacggagcaccaatttat
gtcgtcaatttgatcaagtccaaggaacgcacaccgcgcgaatcgaagctgttggaggag
tacacacatgcaatcaactaccttaatcaattcttgccagaagacaagaagataatccac
aaagcttgggatatgagtcgtgcctcaaaagtgcgtggaggggacgtcataggcaatctc
gaacttatcgcagaatcagtccttactactacaggcttcttccagaatggcgacgggttg
acaagccccatgacagcgcagaacggagtggctagaacgaattgcatcgattgcttagac
cgtaccaacgctgcgcagtttgtcatcgggaagagagcgcttggtcaccagcttcacgct
cttggtatattggaggatacatcggtcgattatgatacagatgcggtcaatttgttcacc
cacatgtggcacgatcatggcgataccattgctgttcagtacggtggctcacagctagtc
aatactatggaaacatatcgcaagatcaaccaatggaccagtcattcacgagatatgatc
gaaagcttcaagcggtactacaacaactctttcctcgacagtcagcgccaggaggcatac
aacttgtttcttggcaattacatcttcgttcaaggccaaccgatgttatgggacctggcc
actgattactacctacatcatgccgatccgcgagactggtcggccagaatgaaacatgac
tacatcaattggtacgttccagctcatttgcaggaacgaactgtaccaccatacgtacca
agcaaggatattgctcgcgttcacccagtcgagttttttgacgattattggttagagtat
tatagaccttccaccctctcttcctttcctaaaatgtttgcctataagatgaattcgact
atcaaatacatccccctgaaatcaacccaggatggccgctacgacctgagcccctttaga
gtccgcacagacaacgatgtcgagcatggcgagaagaagaaagctaagaaagacgcttct
t---tacgaggtgtgacaggagtgaacggggtgtcggacacaacttcgggcgggccacaa
gcgaaaggcatctctctccagcgttggctacaacccacacaagataagcatcttctcagc
agctccctgcgatcagatgcaagccagtccttgaaagcgtccgaccaagatcctcatgcg
aaaccgaccgcactggaaaagtccaaggctgcacaatggacctttaccaaagctgtacac
gattcgttgaatccatccgttgccgaacaagagtctgaagattatgagcggtatgtcaaa
catcctcaaaatctccctcttgtaatttcgagtgacacgcctgtcgacgtggacgcatcc
gaataccaggaatatctaagtggtggctggcaagatgagggtttaatggtcaagggcacg
gaagaagagatcgatgtttatgccgaactactcaaggtaggggagaatcccctgacagta
accgaggaggacggtcccaagaaacgatacaaagcttataggaaatggctgcgtggaaag
tctttcttcaagcagcaaccacttgactag
>Fp59
atgtctgaatacggtattccggacgcgctcagctcaggaaccgaaataaacgccttacca
accaccgacgacgcgagcggtgatgcgcccgtgtttccttcactacaaaacaatggagct
acaagcccacgatcttccgaagccgctggcggtcctacgatcgaggaagacgataacgac
gacgagccagcggtagcgaagccctttgtccgaacgacaagtcctgacccatccaccagg
gcctttccagatacatttgacgaccgtgtccccgatcggctgatttacaagatgcataag
ttcagtctgtacgagacagccagtcgatattatattgtcggtgtggacgtcagcgaaaag
cggtaccggatactcaagattgatcgcactaccgaaggcgcagagctcaatgtgacagac
gacaagattgtttatagtctcaaagaaatgaatcaactgctggataccatagacgacgga
aaccgaagcacgggcggcatcaagcttcgctgtacgacatggggtttactggggttcatc
aaattcactggaccttactacatgctactcatcaccaagaaaagcactgtcgcaatggtg
ggaggacactatatatatcagattgaagggaccgagctggttcctcttacgccatccaag
ttcaagcccgacgctcgcaatactgaggagcagcgattcctcggtatcttaaataatctc
gacctgacccgctctttctactatagctattcttatgatgttacgcggacgctgcagcat
aatgttatccgggaacgtgaggctttggccaaaggtatgctcccaccggatgacgatgac
ttcaactctatgtttgtgtggaatgactacttgctacaacccgccgttgctgccctacgc
gatccatatgactggtgtcgtcctatcatccatggctatatcgaccaagcagctctctcg
atatatggacgtactgcgcacatcacggttatcgctaggcggtcgcgctactttgccggc
gcccgtttcctgaagagaggagctaacgatctcggttacgttgccaacgatgttgaaacc
gaacagatcgtggctgaatctctaacgacatcattccacgcacctgggcccgaactatat
tgcagtccgcaatatacctcctatgttcaacaccgaggaagtattccgctttattggact
caagacagcactggagtcacacccaagcccccaatagagctcaacttagttgatcctttc
tatggagcggctgcactacatttcaataatttatttgagcgatacggagcaccaatttat
gtcgtcaatttgatcaagtccaaggaacgcacaccgcgcgaatcgaagctgttggaggag
tacacacatgcaatcaactaccttaatcaattcttgccagaagacaagaagataatccac
aaagcttgggatatgagtcgtgcctcaaaagtgcgtggaggggacgtcataggcaatctc
gaacttatcgcagaatcagtccttactactacaggcttcttccagaatggcgacgggttg
acaagccccatgacagcgcagaacggagtggctagaacgaattgcatcgattgcttagac
cgtaccaacgctgcgcagtttgtcatcgggaagagagcgcttggtcaccagcttcacgct
cttggtatattggaggatacatcggtcgattatgatacagatgcggtcaatttgttcacc
cacatgtggcacgatcatggcgataccattgctgttcagtacggtggctcacagctagtc
aatactatggaaacatatcgcaagatcaaccaatggaccagtcattcacgagatatgatc
gaaagcttcaagcggtactacaacaactctttcctcgacagtcagcgccaggaggcatac
aacttgtttcttggcaattacatcttcgttcaaggccaaccgatgttatgggacctggcc
actgattactacctacatcatgccgatccgcgagactggtcggccagaatgaaacatgac
tacatcaattggtacgttccagctcatttgcaggaacgaactgtaccaccatacgtacca
agcaaggatattgctcgcgttcacccagtcgagttttttgacgattattggttagagtat
tatagaccttccaccctctcttcctttcctaaaatgtttgcctataagatgaattcgact
atcaaatacatccccctgaaatcaacccaggatggccgctacgacctgagcccctttaga
gtccgcacagacaacgatgtcgagcatggcgagaagaagaaagctaagaaagacgcttct
t---tacgaggtgtgacaggagtgaacggggtgtcggacacaacttcgggcgggccacaa
gcgaaaggcatctctctccagcgttggctacaacccacacaagataagcatcttctcagc
agctccctgcgatcagatgcaagccagtccttgaaagcgtccgaccaagatcctcatgcg
aaaccgaccgcactggaaaagtccaaggctgcacaatggacctttaccaaagctgtacac
gattcgttgaatccatccgttgccgaacaagagtctgaagattatgagcggtatatcaaa
catcctcaaaatctccctcttgtaatttcgagtgacacgcctgtcgacgtggacgcatcc
gaataccaggaatatctaagtggtggctggcaagatgagggtttaatggtcaagggcacg
gaagaagagatcgatgtttatgccgaactactcaaggtaggggagaatcccctgacagta
accgaggaggacggtcccaagaaacgatacaaagcttataggaaatggctgcgtggaaag
tctttcttcaagcagcaaccacttgactag
>Fp63
atgtctgaatacggtattccggacgcgctcagctcaggaaccgaaataaacgccttacca
accaccgacgacgcgagcggtgatgcgcccgtgtttccttcactacaaaacaatggagct
acaagcccacgatcttccgaagccgctggcggtcctacgatcgaggaagacgataacgac
gacgagccagcggtagcgaagccctttgtccgaacgacaagtcctgacccatccaccagg
gcctttccagatacatttgacgaccgtgtccccgatcggctgatttacaagatgcataag
ttcagtctgtacgagacagccagtcgatattatattgtcggtgtggacgtcagcgaaaag
cggtaccggatactcaagattgatcgcactaccgaaggcgcagagctcaatgtgacagac
gacaagattgtttatagtctcaaagaaatgaatcaactgctggataccatagacgacgga
aaccgaagcacgggcggcatcaagcttcgctgtacgacatggggtttactggggttcatc
aaattcactggaccttactacatgctactcatcaccaagaaaagcactgtcgcaatggtg
ggaggacactatatatatcagattgaagggaccgagctggttcctcttacgccatccaag
ttcaagcccgacgctcgcaatactgaggagcagcgattcctcggtatcttaaataatctc
gacctgacccgctctttctactatagctattcttatgatgttacgcggacgctgcagcat
aatgttatccgggaacgtgaggctttggccaaaggtatgctcccaccggatgacgatgac
ttcaactctatgtttgtgtggaatgactacttgctacaacccgccgttgctgccctacgc
gatccatatgactggtgtcgtcctatcatccatggctatatcgaccaagcagctctctcg
atatatggacgtactgcgcacatcacggttatcgctaggcggtcgcgctactttgccggc
gcccgtttcctgaagagaggagctaacgatctcggttacgttgccaacgatgttgaaacc
gaacagatcgtggctgaatctctaacgacatcattccacgcacctgggcccgaactatat
tgcagtccgcaatatacctcctatgttcaacaccgaggaagtattccgctttattggact
caagacagcactggagtcacacccaagcccccaatagagctcaacttagttgatcctttc
tatggagcggctgcactacatttcaataatttatttgagcgatacggagcaccaatttat
gtcgtcaatttgatcaagtccaaggaacgcacaccgcgcgaatcgaagctgttggaggag
tacacacatgcaatcaactaccttaatcaattcttgccagaagacaagaagataatccac
aaagcttgggatatgagtcgtgcctcaaaagtgcgtggaggggacgtcataggcaatctc
gaacttatcgcagaatcagtccttactactacaggcttcttccagaatggcgacgggttg
acaagccccatgacagcgcagaacggagtggctagaacgaattgcatcgattgcttagac
cgtaccaacgctgcgcagtttgtcatcgggaagagagcgcttggtcaccagcttcacgct
cttggtatattggaggatacatcggtcgattatgatacagatgcggtcaatttgttcacc
cacatgtggcacgatcatggcgataccattgctgttcagtacggtggctcacagctagtc
aatactatggaaacatatcgcaagatcaaccaatggaccagtcattcacgagatatgatc
gaaagcttcaagcggtactacaacaactctttcctcgacagtcagcgccaggaggcatac
aacttgtttcttggcaattacatcttcgttcaaggccaaccgatgttatgggacctggcc
actgattactacctacatcatgccgatccgcgagactggtcggccagaatgaaacatgac
tacatcaattggtacgttccagctcatttgcaggaacgaactgtaccaccatacgtacca
agcaaggatattgctcgcgttcacccagtcgagttttttgacgattattggttagagtat
tatagaccttccaccctctcttcctttcctaaaatgtttgcctataagatgaattcgact
atcaaatacatccccctgaaatcaacccaggatggccgctacgacctgagcccctttaga
gtccgcacagacaacgatgtcgagcatggcgagaagaagaaagctaagaaagacgcttct
t---tacgaggtgtgacaggagtgaacggggtgtcggacacaacttcgggcgggccacaa
gcgaaaggcatctctctccagcgttggctacaacccacacaagataagcatcttctcagc
agctccctgcgatcagatgcaagccagtccttgaaagcgtccgaccaagatcctcatgcg
aaaccgaccgcactggaaaagtccaaggctgcacaatggacctttaccaaagctgtacac
gattcgttgaatccatccgttgccgaacaagagtctgaagattatgagcggtatatcaaa
catcctcaaaatctccctcttgtaatttcgagtgacacgcctgtcgacgtggacgcatcc
gaataccaggaatatctaagtggtggctggcaagatgagggtttaatggtcaagggcacg
gaagaagagatcgatgtttatgccgaactactcaaggtaggggagaatcccctgacagta
accgaggaggacggtcccaagaaacgatacaaagcttataggaaatggctgcgtggaaag
tctttcttcaagcagcaaccacttgactag
>Fp65
atgtctgaatacggtattccggacgcgctcagctcaggaaccgaaataaacgccttacca
accaccgacgacgcgagcggtgatgcgcccgtgtttccttcactacaaaacaatggagct
acaagcccacgatcttccgaagccgctggcggtcctacgatcgaggaagacgataacgac
gacgagccagcggtagcgaagccctttgtccgaacgacaagtcctgacccatccaccagg
gcctttccagatacatttgacgaccgtgtccccgatcggctgatttacaagatgcataag
ttcagtctgtacgagacagccagtcgatattatattgtcggtgtggacgtcagcgaaaag
cggtaccggatactcaagattgatcgcactaccgaaggcgcagagctcaatgtgacagac
gacaagattgtttatagtctcaaagaaatgaatcaactgctggataccatagacgacgga
aaccgaagcacgggcggcatcaagcttcgctgtacgacatggggtttactggggttcatc
aaattcactggaccttactacatgctactcatcaccaagaaaagcactgtcgcaatggtg
ggaggacactatatatatcagattgaagggaccgagctggttcctcttacgccatccaag
ttcaagcccgacgctcgcaatactgaggagcagcgattcctcggtatcttaaataatctc
gacctgacccgctctttctactatagctattcttatgatgttacgcggacgctgcagcat
aatgttatccgggaacgtgaggctttggccaaaggtatgctcccaccggatgacgatgac
ttcaactctatgtttgtgtggaatgactacttgctacaacccgccgttgctgccctacgc
gatccatatgactggtgtcgtcctatcatccatggctatatcgaccaagcagctctctcg
atatatggacgtactgcgcacatcacggttatcgctaggcggtcgcgctactttgccggc
gcccgtttcctgaagagaggagctaacgatctcggttacgttgccaacgatgttgaaacc
gaacagatcgtggctgaatctctaacgacatcattccacgcacctgggcccgaactatat
tgcagtccgcaatatacctcctatgttcaacaccgaggaagtattccgctttattggact
caagacagcactggagtcacacccaagcccccaatagagctcaacttagttgatcctttc
tatggagcggctgcactacatttcaataatttatttgagcgatacggagcaccaatttat
gtcgtcaatttgatcaagtccaaggaacgcacaccgcgcgaatcgaagctgttggaggag
tacacacatgcaatcaactaccttaatcaattcttgccagaagacaagaagataatccac
aaagcttgggatatgagtcgtgcctcaaaagtgcgtggaggggacgtcataggcaatctc
gaacttatcgcagaatcagtccttactactacaggcttcttccagaatggcgacgggttg
acaagccccatgacagcgcagaacggagtggctagaacgaattgcatcgattgcttagac
cgtaccaacgctgcgcagtttgtcatcgggaagagagcgcttggtcaccagcttcacgct
cttggtatattggaggatacatcggtcgattatgatacagatgcggtcaatttgttcacc
cacatgtggcacgatcatggcgataccattgctgttcagtacggtggctcacagctagtc
aatactatggaaacatatcgcaagatcaaccaatggaccagtcattcacgagatatgatc
gaaagcttcaagcggtactacaacaactctttcctcgacagtcagcgccaggaggcatac
aacttgtttcttggcaattacatcttcgttcaaggccaaccgatgttatgggacctggcc
actgattactacctacatcatgccgatccgcgagactggtcggccagaatgaaacatgac
tacatcaattggtacgttccagctcatttgcaggaacgaactgtaccaccatacgtacca
agcaaggatattgctcgcgttcacccagtcgagttttttgacgattattggttagagtat
tatagaccttccaccctctcttcctttcctaaaatgtttgcctataagatgaattcgact
atcaaatacatccccctgaaatcaacccaggatggccgctacgacctgagcccctttaga
gtccgcacagacaacgatgtcgagcatggcgagaagaagaaagctaagaaagacgcttct
t---tacgaggtgtgacaggagtgaacggggtgtcggacacaacttcgggcgggccacaa
gcgaaaggcatctctctccagcgttggctacaacccacacaagataagcatcttctcagc
agctccctgcgatcagatgcaagccagtccttgaaagcgtccgaccaagatcctcatgcg
aaaccgaccgcactggaaaagtccaaggctgcacaatggacctttaccaaagctgtacac
gattcgttgaatccatccgttgccgaacaagagtctgaagattatgagcggtatatcaaa
catcctcaaaatctccctcttgtaatttcgagtgacacgcctgtcgacgtggacgcatcc
gaataccaggaatatctaagtggtggctggcaagatgagggtttaatggtcaagggcacg
gaagaagagatcgatgtttatgccgaactactcaaggtaggggagaatcccctgacagta
accgaggaggacggtcccaagaaacgatacaaagcttataggaaatggctgcgtggaaag
tctttcttcaagcagcaaccacttgactag
>Fp66
atgtctgaatacggtattccggacgcgctcagctcaggaaccgaaataaacgccttacca
accaccgacgacgcgagcggtgatgcgcccgtgtttccttcactacaaaacaatggagct
acaagcccacgatcttccgaagccgctggcggtcctacgatcgaggaagacgataacgac
gacgagccagcggtagcgaagccctttgtccgaacgacaagtcctgacccatccaccagg
gcctttccagatacatttgacgaccgtgtccccgatcggctgatttacaagatgcataag
ttcagtctgtacgagacagccagtcgatattatattgtcggtgtggacgtcagcgaaaag
cggtaccggatactcaagattgatcgcactaccgaaggcgcagagctcaatgtgacagac
gacaagattgtttatagtctcaaagaaatgaatcaactgctggataccatagacgacgga
aaccgaagcacgggcggcatcaagcttcgctgtacgacatggggtttactggggttcatc
aaattcactggaccttactacatgctactcatcaccaagaaaagcactgtcgcaatggtg
ggaggacactatatatatcagattgaagggaccgagctggttcctcttacgccatccaag
ttcaagcccgacgctcgcaatactgaggagcagcgattcctcggtatcttaaataatctc
gacctgacccgctctttctactatagctattcttatgatgttacgcggacgctgcagcat
aatgttatccgggaacgtgaggctttggccaaaggtatgctcccaccggatgacgatgac
ttcaactctatgtttgtgtggaatgactacttgctacaacccgccgttgctgccctacgc
gatccatatgactggtgtcgtcctatcatccatggctatatcgaccaagcagctctctcg
atatatggacgtactgcgcacatcacggttatcgctaggcggtcgcgctactttgccggc
gcccgtttcctgaagagaggagctaacgatctcggttacgttgccaacgatgttgaaacc
gaacagatcgtggctgaatctctaacgacatcattccacgcacctgggcccgaactatat
tgcagtccgcaatatacctcctatgttcaacaccgaggaagtattccgctttattggact
caagacagcactggagtcacacccaagcccccaatagagctcaacttagttgatcctttc
tatggagcggctgcactacatttcaataatttatttgagcgatacggagcaccaatttat
gtcgtcaatttgatcaagtccaaggaacgcacaccgcgcgaatcgaagctgttggaggag
tacacacatgcaatcaactaccttaatcaattcttgccagaagacaagaagataatccac
aaagcttgggatatgagtcgtgcctcaaaagtgcgtggaggggacgtcataggcaatctc
gaacttatcgcagaatcagtccttactactacaggcttcttccagaatggcgacgggttg
acaagccccatgacagcgcagaacggagtggctagaacgaattgcatcgattgcttagac
cgtaccaacgctgcgcagtttgtcatcgggaagagagcgcttggtcaccagcttcacgct
cttggtatattggaggatacatcggtcgattatgatacagatgcggtcaatttgttcacc
cacatgtggcacgatcatggcgataccattgctgttcagtacggtggctcacagctagtc
aatactatggaaacatatcgcaagatcaaccaatggaccagtcattcacgagatatgatc
gaaagcttcaagcggtactacaacaactctttcctcgacagtcagcgccaggaggcatac
aacttgtttcttggcaattacatcttcgttcaaggccaaccgatgttatgggacctggcc
actgattactacctacatcatgccgatccgcgagactggtcggccagaatgaaacatgac
tacatcaattggtacgttccagctcatttgcaggaacgaactgtaccaccatacgtacca
agcaaggatattgctcgcgttcacccagtcgagttttttgacgattattggttagagtat
tatagaccttccaccctctcttcctttcctaaaatgtttgcctataagatgaattcgact
atcaaatacatccccctgaaatcaacccaggatggccgctacgacctgagcccctttaga
gtccgcacagacaacgatgtcgagcatggcgagaagaagaaagctaagaaagacgcttct
t---tacgaggtgtgacaggagtgaacggggtgtcggacacaacttcgggcgggccacaa
gcgaaaggcatctctctccagcgttggctacaacccacacaagataagcatcttctcagc
agctccctgcgatcagatgcaagccagtccttgaaagcgtccgaccaagatcctcatgcg
aaaccgaccgcactggaaaagtccaaggctgcacaatggacctttaccaaagctgtacac
gattcgttgaatccatccgttgccgaacaagagtctgaagattatgagcggtatatcaaa
catcctcaaaatctccctcttgtaatttcgagtgacacgcctgtcgacgtggacgcatcc
gaataccaggaatatctaagtggtggctggcaagatgagggtttaatggtcaagggcacg
gaagaagagatcgatgtttatgccgaactactcaaggtaggggagaatcccctgacagta
accgaggaggacggtcccaagaaacgatacaaagcttataggaaatggctgcgtggaaag
tctttcttcaagcagcaaccacttgactag
>Fp72
atgtctgaatacggtattccggacgcgctcagctcaggaaccgaaataaacgccttacca
accaccgacgacgcgagcggtgatgcgcccgtgtttccttcactacaaaacaatggagct
acaagcccacgatcttccgaagccgctggcggtcctacgatcgaggaagacgataacgac
gacgagccagcggtagcgaagccctttgtccgaacgacaagtcctgacccatccaccagg
gcctttccagatacatttgacgaccgtgtccccgatcggctgatttacaagatgcataag
ttcagtctgtacgagacagccagtcgatattatattgtcggtgtggacgtcagcgaaaag
cggtaccggatactcaagattgatcgcactaccgaaggcgcagagctcaatgtgacagac
gacaagattgtttatagtctcaaagaaatgaatcaactgctggataccatagacgacgga
aaccgaagcacgggcggcatcaagcttcgctgtacgacatggggtttactggggttcatc
aaattcactggaccttactacatgctactcatcaccaagaaaagcactgtcgcaatggtg
ggaggacactatatatatcagattgaagggaccgagctggttcctcttacgccatccaag
ttcaagcccgacgctcgcaatactgaggagcagcgattcctcggtatcttaaataatctc
gacctgacccgctctttctactatagctattcttatgatgttacgcggacgctgcagcat
aatgttatccgggaacgtgaggctttggccaaaggtatgctcccaccggatgacgatgac
ttcaactctatgtttgtgtggaatgactacttgctacaacccgccgttgctgccctacgc
gatccatatgactggtgtcgtcctatcatccatggctatatcgaccaagcagctctctcg
atatatggacgtactgcgcacatcacggttatcgctaggcggtcgcgctactttgccggc
gcccgtttcctgaagagaggagctaacgatctcggttacgttgccaacgatgttgaaacc
gaacagatcgtggctgaatctctaacgacatcattccacgcacctgggcccgaactatat
tgcagtccgcaatatacctcctatgttcaacaccgaggaagtattccgctttattggact
caagacagcactggagtcacacccaagcccccaatagagctcaacttagttgatcctttc
tatggagcggctgcactacatttcaataatttatttgagcgatacggagcaccaatttat
gtcgtcaatttgatcaagtccaaggaacgcacaccgcgcgaatcgaagctgttggaggag
tacacacatgcaatcaactaccttaatcaattcttgccagaagacaagaagataatccac
aaagcttgggatatgagtcgtgcctcaaaagtgcgtggaggggacgtcataggcaatctc
gaacttatcgcagaatcagtccttactactacaggcttcttccagaatggcgacgggttg
acaagccccatgacagcgcagaacggagtggctagaacgaattgcatcgattgcttagac
cgtaccaacgctgcgcagtttgtcatcgggaagagagcgcttggtcaccagcttcacgct
cttggtatattggaggatacatcggtcgattatgatacagatgcggtcaatttgttcacc
cacatgtggcacgatcatggcgataccattgctgttcagtacggtggctcacagctagtc
aatactatggaaacatatcgcaagatcaaccaatggaccagtcattcacgagatatgatc
gaaagcttcaagcggtactacaacaactctttcctcgacagtcagcgccaggaggcatac
aacttgtttcttggcaattacatcttcgttcaaggccaaccgatgttatgggacctggcc
actgattactacctacatcatgccgatccgcgagactggtcggccagaatgaaacatgac
tacatcaattggtacgttccagctcatttgcaggaacgaactgtaccaccatacgtacca
agcaaggatattgctcgcgttcacccagtcgagttttttgacgattattggttagagtat
tatagaccttccaccctctcttcctttcctaaaatgtttgcctataagatgaattcgact
atcaaatacatccccctgaaatcaacccaggatggccgctacgacctgagcccctttaga
gtccgcacagacaacgatgtcgagcatggcgagaagaagaaagctaagaaagacgcttct
t---tacgaggtgtgacaggagtgaacggggtgtcggacacaacttcgggcgggccacaa
gcgaaaggcatctctctccagcgttggctacaacccacacaagataagcatcttctcagc
agctccctgcgatcagatgcaagccagtccttgaaagcgtccgaccaagatcctcatgcg
aaaccgaccgcactggaaaagtccaaggctgcacaatggacctttaccaaagctgtacac
gattcgttgaatccatccgttgccgaacaagagtctgaagattatgagcggtatatcaaa
catcctcaaaatctccctcttgtaatttcgagtgacacgcctgtcgacgtggacgcatcc
gaataccaggaatatctaagtggtggctggcaagatgagggtttaatggtcaagggcacg
gaagaagagatcgatgtttatgccgaactactcaaggtaggggagaatcccctgacagta
accgaggaggacggtcccaagaaacgatacaaagcttataggaaatggctgcgtggaaag
tctttcttcaagcagcaaccacttgactag
>Fp73
atgtctgaatacggtattccggacgcgctcagctcaggaaccgaaataaacgccttacca
accaccgacgacgcgagcggtgatgcgcccgtgtttccttcactacaaaacaatggagct
acaagcccacgatcttccgaagccgctggcggtcctacgatcgaggaagacgataacgac
gacgagccagcggtagcgaagccctttgtccgaacgacaagtcctgacccatccaccagg
gcctttccagatacatttgacgaccgtgtccccgatcggctgatttacaagatgcataag
ttcagtctgtacgagacagccagtcgatattatattgtcggtgtggacgtcagcgaaaag
cggtaccggatactcaagattgatcgcactaccgaaggcgcagagctcaatgtgacagac
gacaagattgtttatagtctcaaagaaatgaatcaactgctggataccatagacgacgga
aaccgaagcacgggcggcatcaagcttcgctgtacgacatggggtttactggggttcatc
aaattcactggaccttactacatgctactcatcaccaagaaaagcactgtcgcaatggtg
ggaggacactatatatatcagattgaagggaccgagctggttcctcttacgccatccaag
ttcaagcccgacgctcgcaatactgaggagcagcgattcctcggtatcttaaataatctc
gacctgacccgctctttctactatagctattcttatgatgttacgcggacgctgcagcat
aatgttatccgggaacgtgaggctttggccaaaggtatgctcccaccggatgacgatgac
ttcaactctatgtttgtgtggaatgactacttgctacaacccgccgttgctgccctacgc
gatccatatgactggtgtcgtcctatcatccatggctatatcgaccaagcagctctctcg
atatatggacgtactgcgcacatcacggttatcgctaggcggtcgcgctactttgccggc
gcccgtttcctgaagagaggagctaacgatctcggttacgttgccaacgatgttgaaacc
gaacagatcgtggctgaatctctaacgacatcattccacgcacctgggcccgaactatat
tgcagtccgcaatatacctcctatgttcaacaccgaggaagtattccgctttattggact
caagacagcactggagtcacacccaagcccccaatagagctcaacttagttgatcctttc
tatggagcggctgcactacatttcaataatttatttgagcgatacggagcaccaatttat
gtcgtcaatttgatcaagtccaaggaacgcacaccgcgcgaatcgaagctgttggaggag
tacacacatgcaatcaactaccttaatcaattcttgccagaagacaagaagataatccac
aaagcttgggatatgagtcgtgcctcaaaagtgcgtggaggggacgtcataggcaatctc
gaacttatcgcagaatcagtccttactactacaggcttcttccagaatggcgacgggttg
acaagccccatgacagcgcagaacggagtggctagaacgaattgcatcgattgcttagac
cgtaccaacgctgcgcagtttgtcatcgggaagagagcgcttggtcaccagcttcacgct
cttggtatattggaggatacatcggtcgattatgatacagatgcggtcaatttgttcacc
cacatgtggcacgatcatggcgataccattgctgttcagtacggtggctcacagctagtc
aatactatggaaacatatcgcaagatcaaccaatggaccagtcattcacgagatatgatc
gaaagcttcaagcggtactacaacaactctttcctcgacagtcagcgccaggaggcatac
aacttgtttcttggcaattacatcttcgttcaaggccaaccgatgttatgggacctggcc
actgattactacctacatcatgccgatccgcgagactggtcggccagaatgaaacatgac
tacatcaattggtacgttccagctcatttgcaggaacgaactgtaccaccatacgtacca
agcaaggatattgctcgcgttcacccagtcgagttttttgacgattattggttagagtat
tatagaccttccaccctctcttcctttcctaaaatgtttgcctataagatgaattcgact
atcaaatacatccccctgaaatcaacccaggatggccgctacgacctgagcccctttaga
gtccgcacagacaacgatgtcgagcatggcgagaagaagaaagctaagaaagacgcttct
t---tacgaggtgtgacaggagtgaacggggtgtcggacacaacttcgggcgggccacaa
gcgaaaggcatctctctccagcgttggctacaacccacacaagataagcatcttctcagc
agctccctgcgatcagatgcaagccagtccttgaaagcgtccgaccaagatcctcatgcg
aaaccgaccgcactggaaaagtccaaggctgcacaatggacctttaccaaagctgtacac
gattcgttgaatccatccgttgccgaacaagagtctgaagattatgagcggtatatcaaa
catcctcaaaatctccctcttgtaatttcgagtgacacgcctgtcgacgtggacgcatcc
gaataccaggaatatctaagtggtggctggcaagatgagggtttaatggtcaagggcacg
gaagaagagatcgatgtttatgccgaactactcaaggtaggggagaatcccctgacagta
accgaggaggacggtcccaagaaacgatacaaagcttataggaaatggctgcgtggaaag
tctttcttcaagcagcaaccacttgactag
>Fp76
atgtctgaatacggtattccggacgcgctcagctcaggaaccgaaataaacgccttacca
accaccgacgacgcgagcggtgatgcgcccgtgtttccttcactacaaaacaatggagct
acaagcccacgatcttccgaagccgctggcggtcctacgatcgaggaagacgataacgac
gacgagccagcggtagcgaagccctttgtccgaacgacaagtcctgacccatccaccagg
gcctttccagatacatttgacgaccgtgtccccgatcggctgatttacaagatgcataag
ttcagtctgtacgagacagccagtcgatattatattgtcggtgtggacgtcagcgaaaag
cggtaccggatactcaagattgatcgcactaccgaaggcgcagagctcaatgtgacagac
gacaagattgtttatagtctcaaagaaatgaatcaactgctggataccatagacgacgga
aaccgaagcacgggcggcatcaagcttcgctgtacgacatggggtttactggggttcatc
aaattcactggaccttactacatgctactcatcaccaagaaaagcactgtcgcaatggtg
ggaggacactatatatatcagattgaagggaccgagctggttcctcttacgccatccaag
ttcaagcccgacgctcgcaatactgaggagcagcgattcctcggtatcttaaataatctc
gacctgacccgctctttctactatagctattcttatgatgttacgcggacgctgcagcat
aatgttatccgggaacgtgaggctttggccaaaggtatgctcccaccggatgacgatgac
ttcaactctatgtttgtgtggaatgactacttgctacaacccgccgttgctgccctacgc
gatccatatgactggtgtcgtcctatcatccatggctatatcgaccaagcagctctctcg
atatatggacgtactgcgcacatcacggttatcgctaggcggtcgcgctactttgccggc
gcccgtttcctgaagagaggagctaacgatctcggttacgttgccaacgatgttgaaacc
gaacagatcgtggctgaatctctaacgacatcattccacgcacctgggcccgaactatat
tgcagtccgcaatatacctcctatgttcaacaccgaggaagtattccgctttattggact
caagacagcactggagtcacacccaagcccccaatagagctcaacttagttgatcctttc
tatggagcggctgcactacatttcaataatttatttgagcgatacggagcaccaatttat
gtcgtcaatttgatcaagtccaaggaacgcacaccgcgcgaatcgaagctgttggaggag
tacacacatgcaatcaactaccttaatcaattcttgccagaagacaagaagataatccac
aaagcttgggatatgagtcgtgcctcaaaagtgcgtggaggggacgtcataggcaatctc
gaacttatcgcagaatcagtccttactactacaggcttcttccagaatggcgacgggttg
acaagccccatgacagcgcagaacggagtggctagaacgaattgcatcgattgcttagac
cgtaccaacgctgcgcagtttgtcatcgggaagagagcgcttggtcaccagcttcacgct
cttggtatattggaggatacatcggtcgattatgatacagatgcggtcaatttgttcacc
cacatgtggcacgatcatggcgataccattgctgttcagtacggtggctcacagctagtc
aatactatggaaacatatcgcaagatcaaccaatggaccagtcattcacgagatatgatc
gaaagcttcaagcggtactacaacaactctttcctcgacagtcagcgccaggaggcatac
aacttgtttcttggcaattacatcttcgttcaaggccaaccgatgttatgggacctggcc
actgattactacctacatcatgccgatccgcgagactggtcggccagaatgaaacatgac
tacatcaattggtacgttccagctcatttgcaggaacgaactgtaccaccatacgtacca
agcaaggatattgctcgcgttcacccagtcgagttttttgacgattattggttagagtat
tatagaccttccaccctctcttcctttcctaaaatgtttgcctataagatgaattcgact
atcaaatacatccccctgaaatcaacccaggatggccgctacgacctgagcccctttaga
gtccgcacagacaacgatgtcgagcatggcgagaagaagaaagctaagaaagacgcttct
t---tacgaggtgtgacaggagtgaacggggtgtcggacacaacttcgggcgggccacaa
gcgaaaggcatctctctccagcgttggctacaacccacacaagataagcatcttctcagc
agctccctgcgatcagatgcaagccagtccttgaaagcgtccgaccaagatcctcatgcg
aaaccgaccgcactggaaaagtccaaggctgcacaatggacctttaccaaagctgtacac
gattcgttgaatccatccgttgccgaacaagagtctgaagattatgagcggtatatcaaa
catcctcaaaatctccctcttgtaatttcgagtgacacgcctgtcgacgtggacgcatcc
gaataccaggaatatctaagtggtggctggcaagatgagggtttaatggtcaagggcacg
gaagaagagatcgatgtttatgccgaactactcaaggtaggggagaatcccctgacagta
accgaggaggacggtcccaagaaacgatacaaagcttataggaaatggctgcgtggaaag
tctttcttcaagcagcaaccacttgactag
>Fp78
atgtctgaatacggtattccggacgcgctcagctcaggaaccgaaataaacgccttacca
accaccgacgacgcgagcggtgatgcgcccgtgtttccttcactacaaaacaatggagct
acaagcccacgatcttccgaagccgctggcggtcctacgatcgaggaagacgataacgac
gacgagccagcggtagcgaagccctttgtccgaacgacaagtcctgacccatccaccagg
gcctttccagatacatttgacgaccgtgtccccgatcggctgatttacaagatgcataag
ttcagtctgtacgagacagccagtcgatattatattgtcggtgtggacgtcagcgaaaag
cggtaccggatactcaagattgatcgcactaccgaaggcgcagagctcaatgtgacagac
gacaagattgtttatagtctcaaagaaatgaatcaactgctggataccatagacgacgga
aaccgaagcacgggcggcatcaagcttcgctgtacgacatggggtttactggggttcatc
aaattcactggaccttactacatgctactcatcaccaagaaaagcactgtcgcaatggtg
ggaggacactatatatatcagattgaagggaccgagctggttcctcttacgccatccaag
ttcaagcccgacgctcgcaatactgaggagcagcgattcctcggtatcttaaataatctc
gacctgacccgctctttctactatagctattcttatgatgttacgcggacgctgcagcat
aatgttatccgggaacgtgaggctttggccaaaggtatgctcccaccggatgacgatgac
ttcaactctatgtttgtgtggaatgactacttgctacaacccgccgttgctgccctacgc
gatccatatgactggtgtcgtcctatcatccatggctatatcgaccaagcagctctctcg
atatatggacgtactgcgcacatcacggttatcgctaggcggtcgcgctactttgccggc
gcccgtttcctgaagagaggagctaacgatctcggttacgttgccaacgatgttgaaacc
gaacagatcgtggctgaatctctaacgacatcattccacgcacctgggcccgaactatat
tgcagtccgcaatatacctcctatgttcaacaccgaggaagtattccgctttattggact
caagacagcactggagtcacacccaagcccccaatagagctcaacttagttgatcctttc
tatggagcggctgcactacatttcaataatttatttgagcgatacggagcaccaatttat
gtcgtcaatttgatcaagtccaaggaacgcacaccgcgcgaatcgaagctgttggaggag
tacacacatgcaatcaactaccttaatcaattcttgccagaagacaagaagataatccac
aaagcttgggatatgagtcgtgcctcaaaagtgcgtggaggggacgtcataggcaatctc
gaacttatcgcagaatcagtccttactactacaggcttcttccagaatggcgacgggttg
acaagccccatgacagcgcagaacggagtggctagaacgaattgcatcgattgcttagac
cgtaccaacgctgcgcagtttgtcatcgggaagagagcgcttggtcaccagcttcacgct
cttggtatattggaggatacatcggtcgattatgatacagatgcggtcaatttgttcacc
cacatgtggcacgatcatggcgataccattgctgttcagtacggtggctcacagctagtc
aatactatggaaacatatcgcaagatcaaccaatggaccagtcattcacgagatatgatc
gaaagcttcaagcggtactacaacaactctttcctcgacagtcagcgccaggaggcatac
aacttgtttcttggcaattacatcttcgttcaaggccaaccgatgttatgggacctggcc
actgattactacctacatcatgccgatccgcgagactggtcggccagaatgaaacatgac
tacatcaattggtacgttccagctcatttgcaggaacgaactgtaccaccatacgtacca
agcaaggatattgctcgcgttcacccagtcgagttttttgacgattattggttagagtat
tatagaccttccaccctctcttcctttcctaaaatgtttgcctataagatgaattcgact
atcaaatacatccccctgaaatcaacccaggatggccgctacgacctgagcccctttaga
gtccgcacagacaacgatgtcgagcatggcgagaagaagaaagctaagaaagacgcttct
t---tacgaggtgtgacaggagtgaacggggtgtcggacacaacttcgggcgggccacaa
gcgaaaggcatctctctccagcgttggctacaacccacacaagataagcatcttctcagc
agctccctgcgatcagatgcaagccagtccttgaaagcgtccgaccaagatcctcatgcg
aaaccgaccgcactggaaaagtccaaggctgcacaatggacctttaccaaagctgtacac
gattcgttgaatccatccgttgccgaacaagagtctgaagattatgagcggtatatcaaa
catcctcaaaatctccctcttgtaatttcgagtgacacgcctgtcgacgtggacgcatcc
gaataccaggaatatctaagtggtggctggcaagatgagggtttaatggtcaagggcacg
gaagaagagatcgatgtttatgccgaactactcaaggtaggggagaatcccctgacagta
accgaggaggacggtcccaagaaacgatacaaagcttataggaaatggctgcgtggaaag
tctttcttcaagcagcaaccacttgactag
>Fp81
atgtctgaatacggtattccggacgcgctcagctcaggaaccgaaataaacgccttacca
accaccgacgacgcgagcggtgatgcgcccgtgtttccttcactacaaaacaatggagct
acaagcccacgatcttccgaagccgctggcggtcctacgatcgaggaagacgataacgac
gacgagccagcggtagcgaagccctttgtccgaacgacaagtcctgacccatccaccagg
gcctttccagatacatttgacgaccgtgtccccgatcggctgatttacaagatgcataag
ttcagtctgtacgagacagccagtcgatattatattgtcggtgtggacgtcagcgaaaag
cggtaccggatactcaagattgatcgcactaccgaaggcgcagagctcaatgtgacagac
gacaagattgtttatagtctcaaagaaatgaatcaactgctggataccatagacgacgga
aaccgaagcacgggcggcatcaagcttcgctgtacgacatggggtttactggggttcatc
aaattcactggaccttactacatgctactcatcaccaagaaaagcactgtcgcaatggtg
ggaggacactatatatatcagattgaagggaccgagctggttcctcttacgccatccaag
ttcaagcccgacgctcgcaatactgaggagcagcgattcctcggtatcttaaataatctc
gacctgacccgctctttctactatagctattcttatgatgttacgcggacgctgcagcat
aatgttatccgggaacgtgaggctttggccaaaggtatgctcccaccggatgacgatgac
ttcaactctatgtttgtgtggaatgactacttgctacaacccgccgttgctgccctacgc
gatccatatgactggtgtcgtcctatcatccatggctatatcgaccaagcagctctctcg
atatatggacgtactgcgcacatcacggttatcgctaggcggtcgcgctactttgccggc
gcccgtttcctgaagagaggagctaacgatctcggttacgttgccaacgatgttgaaacc
gaacagatcgtggctgaatctctaacgacatcattccacgcacctgggcccgaactatat
tgcagtccgcaatatacctcctatgttcaacaccgaggaagtattccgctttattggact
caagacagcactggagtcacacccaagcccccaatagagctcaacttagttgatcctttc
tatggagcggctgcactacatttcaataatttatttgagcgatacggagcaccaatttat
gtcgtcaatttgatcaagtccaaggaacgcacaccgcgcgaatcgaagctgttggaggag
tacacacatgcaatcaactaccttaatcaattcttgccagaagacaagaagataatccac
aaagcttgggatatgagtcgtgcctcaaaagtgcgtggaggggacgtcataggcaatctc
gaacttatcgcagaatcagtccttactactacaggcttcttccagaatggcgacgggttg
acaagccccatgacagcgcagaacggagtggctagaacgaattgcatcgattgcttagac
cgtaccaacgctgcgcagtttgtcatcgggaagagagcgcttggtcaccagcttcacgct
cttggtatattggaggatacatcggtcgattatgatacagatgcggtcaatttgttcacc
cacatgtggcacgatcatggcgataccattgctgttcagtacggtggctcacagctagtc
aatactatggaaacatatcgcaagatcaaccaatggaccagtcattcacgagatatgatc
gaaagcttcaagcggtactacaacaactctttcctcgacagtcagcgccaggaggcatac
aacttgtttcttggcaattacatcttcgttcaaggccaaccgatgttatgggacctggcc
actgattactacctacatcatgccgatccgcgagactggtcggccagaatgaaacatgac
tacatcaattggtacgttccagctcatttgcaggaacgaactgtaccaccatacgtacca
agcaaggatattgctcgcgttcacccagtcgagttttttgacgattattggttagagtat
tatagaccttccaccctctcttcctttcctaaaatgtttgcctataagatgaattcgact
atcaaatacatccccctgaaatcaacccaggatggccgctacgacctgagcccctttaga
gtccgcacagacaacgatgtcgagcatggcgagaagaagaaagctaagaaagacgcttct
t---tacgaggtgtgacaggagtgaacggggtgtcggacacaacttcgggcgggccacaa
gcgaaaggcatctctctccagcgttggctacaacccacacaagataagcatcttctcagc
agctccctgcgatcagatgcaagccagtccttgaaagcgtccgaccaagatcctcatgcg
aaaccgaccgcactggaaaagtccaaggctgcacaatggacctttaccaaagctgtacac
gattcgttgaatccatccgttgccgaacaagagtctgaagattatgagcggtatatcaaa
catcctcaaaatctccctcttgtaatttcgagtgacacgcctgtcgacgtggacgcatcc
gaataccaggaatatctaagtggtggctggcaagatgagggtttaatggtcaagggcacg
gaagaagagatcgatgtttatgccgaactactcaaggtaggggagaatcccctgacagta
accgaggaggacggtcccaagaaacgatacaaagcttataggaaatggctgcgtggaaag
tctttcttcaagcagcaaccacttgactag
>Fp84
atgtctgaatacggtattccggacgcgctcagctcaggaaccgaaataaacgccttacca
accaccgacgacgcgagcggtgatgcgcccgtgtttccttcactacaaaacaatggagct
acaagcccacgatcttccgaagccgctggcggtcctacgatcgaggaagacgataacgac
gacgagccagcggtagcgaagccctttgtccgaacgacaagtcctgacccatccaccagg
gcctttccagatacatttgacgaccgtgtccccgatcggctgatttacaagatgcataag
ttcagtctgtacgagacagccagtcgatattatattgtcggtgtggacgtcagcgaaaag
cggtaccggatactcaagattgatcgcactaccgaaggcgcagagctcaatgtgacagac
gacaagattgtttatagtctcaaagaaatgaatcaactgctggataccatagacgacgga
aaccgaagcacgggcggcatcaagcttcgctgtacgacatggggtttactggggttcatc
aaattcactggaccttactacatgctactcatcaccaagaaaagcactgtcgcaatggtg
ggaggacactatatatatcagattgaagggaccgagctggttcctcttacgccatccaag
ttcaagcccgacgctcgcaatactgaggagcagcgattcctcggtatcttaaataatctc
gacctgacccgctctttctactatagctattcttatgatgttacgcggacgctgcagcat
aatgttatccgggaacgtgaggctttggccaaaggtatgctcccaccggatgacgatgac
ttcaactctatgtttgtgtggaatgactacttgctacaacccgccgttgctgccctacgc
gatccatatgactggtgtcgtcctatcatccatggctatatcgaccaagcagctctctcg
atatatggacgtactgcgcacatcacggttatcgctaggcggtcgcgctactttgccggc
gcccgtttcctgaagagaggagctaacgatctcggttacgttgccaacgatgttgaaacc
gaacagatcgtggctgaatctctaacgacatcattccacgcacctgggcccgaactatat
tgcagtccgcaatatacctcctatgttcaacaccgaggaagtattccgctttattggact
caagacagcactggagtcacacccaagcccccaatagagctcaacttagttgatcctttc
tatggagcggctgcactacatttcaataatttatttgagcgatacggagcaccaatttat
gtcgtcaatttgatcaagtccaaggaacgcacaccgcgcgaatcgaagctgttggaggag
tacacacatgcaatcaactaccttaatcaattcttgccagaagacaagaagataatccac
aaagcttgggatatgagtcgtgcctcaaaagtgcgtggaggggacgtcataggcaatctc
gaacttatcgcagaatcagtccttactactacaggcttcttccagaatggcgacgggttg
acaagccccatgacagcgcagaacggagtggctagaacgaattgcatcgattgcttagac
cgtaccaacgctgcgcagtttgtcatcgggaagagagcgcttggtcaccagcttcacgct
cttggtatattggaggatacatcggtcgattatgatacagatgcggtcaatttgttcacc
cacatgtggcacgatcatggcgataccattgctgttcagtacggtggctcacagctagtc
aatactatggaaacatatcgcaagatcaaccaatggaccagtcattcacgagatatgatc
gaaagcttcaagcggtactacaacaactctttcctcgacagtcagcgccaggaggcatac
aacttgtttcttggcaattacatcttcgttcaaggccaaccgatgttatgggacctggcc
actgattactacctacatcatgccgatccgcgagactggtcggccagaatgaaacatgac
tacatcaattggtacgttccagctcatttgcaggaacgaactgtaccaccatacgtacca
agcaaggatattgctcgcgttcacccagtcgagttttttgacgattattggttagagtat
tatagaccttccaccctctcttcctttcctaaaatgtttgcctataagatgaattcgact
atcaaatacatccccctgaaatcaacccaggatggccgctacgacctgagcccctttaga
gtccgcacagacaacgatgtcgagcatggcgagaagaagaaagctaagaaagacgcttct
t---tacgaggtgtgacaggagtgaacggggtgtcggacacaacttcgggcgggccacaa
gcgaaaggcatctctctccagcgttggctacaacccacacaagataagcatcttctcagc
agctccctgcgatcagatgcaagccagtccttgaaagcgtccgaccaagatcctcatgcg
aaaccgaccgcactggaaaagtccaaggctgcacaatggacctttaccaaagctgtacac
gattcgttgaatccatccgttgccgaacaagagtctgaagattatgagcggtatatcaaa
catcctcaaaatctccctcttgtaatttcgagtgacacgcctgtcgacgtggacgcatcc
gaataccaggaatatctaagtggtggctggcaagatgagggtttaatggtcaagggcacg
gaagaagagatcgatgtttatgccgaactactcaaggtaggggagaatcccctgacagta
accgaggaggacggtcccaagaaacgatacaaagcttataggaaatggctgcgtggaaag
tctttcttcaagcagcaaccacttgactag
>Fp86
atgtctgaatacggtattccggacgcgctcagctcaggaaccgaaataaacgccttacca
accaccgacgacgcgagcggtgatgcgcccgtgtttccttcactacaaaacaatggagct
acaagcccacgatcttccgaagccgctggcggtcctacgatcgaggaagacgataacgac
gacgagccagcggtagcgaagccctttgtccgaacgacaagtcctgacccatccaccagg
gcctttccagatacatttgacgaccgtgtccccgatcggctgatttacaagatgcataag
ttcagtctgtacgagacagccagtcgatattatattgtcggtgtggacgtcagcgaaaag
cggtaccggatactcaagattgatcgcactaccgaaggcgcagagctcaatgtgacagac
gacaagattgtttatagtctcaaagaaatgaatcaactgctggataccatagacgacgga
aaccgaagcacgggcggcatcaagcttcgctgtacgacatggggtttactggggttcatc
aaattcactggaccttactacatgctactcatcaccaagaaaagcactgtcgcaatggtg
ggaggacactatatatatcagattgaagggaccgagctggttcctcttacgccatccaag
ttcaagcccgacgctcgcaatactgaggagcagcgattcctcggtatcttaaataatctc
gacctgacccgctctttctactatagctattcttatgatgttacgcggacgctgcagcat
aatgttatccgggaacgtgaggctttggccaaaggtatgctcccaccggatgacgatgac
ttcaactctatgtttgtgtggaatgactacttgctacaacccgccgttgctgccctacgc
gatccatatgactggtgtcgtcctatcatccatggctatatcgaccaagcagctctctcg
atatatggacgtactgcgcacatcacggttatcgctaggcggtcgcgctactttgccggc
gcccgtttcctgaagagaggagctaacgatctcggttacgttgccaacgatgttgaaacc
gaacagatcgtggctgaatctctaacgacatcattccacgcacctgggcccgaactatat
tgcagtccgcaatatacctcctatgttcaacaccgaggaagtattccgctttattggact
caagacagcactggagtcacacccaagcccccaatagagctcaacttagttgatcctttc
tatggagcggctgcactacatttcaataatttatttgagcgatacggagcaccaatttat
gtcgtcaatttgatcaagtccaaggaacgcacaccgcgcgaatcgaagctgttggaggag
tacacacatgcaatcaactaccttaatcaattcttgccagaagacaagaagataatccac
aaagcttgggatatgagtcgtgcctcaaaagtgcgtggaggggacgtcataggcaatctc
gaacttatcgcagaatcagtccttactactacaggcttcttccagaatggcgacgggttg
acaagccccatgacagcgcagaacggagtggctagaacgaattgcatcgattgcttagac
cgtaccaacgctgcgcagtttgtcatcgggaagagagcgcttggtcaccagcttcacgct
cttggtatattggaggatacatcggtcgattatgatacagatgcggtcaatttgttcacc
cacatgtggcacgatcatggcgataccattgctgttcagtacggtggctcacagctagtc
aatactatggaaacatatcgcaagatcaaccaatggaccagtcattcacgagatatgatc
gaaagcttcaagcggtactacaacaactctttcctcgacagtcagcgccaggaggcatac
aacttgtttcttggcaattacatcttcgttcaaggccaaccgatgttatgggacctggcc
actgattactacctacatcatgccgatccgcgagactggtcggccagaatgaaacatgac
tacatcaattggtacgttccagctcatttgcaggaacgaactgtaccaccatacgtacca
agcaaggatattgctcgcgttcacccagtcgagttttttgacgattattggttagagtat
tatagaccttccaccctctcttcctttcctaaaatgtttgcctataagatgaattcgact
atcaaatacatccccctgaaatcaacccaggatggccgctacgacctgagcccctttaga
gtccgcacagacaacgatgtcgagcatggcgagaagaagaaagctaagaaagacgcttct
t---tacgaggtgtgacaggagtgaacggggtgtcggacacaacttcgggcgggccacaa
gcgaaaggcatctctctccagcgttggctacaacccacacaagataagcatcttctcagc
agctccctgcgatcagatgcaagccagtccttgaaagcgtccgaccaagatcctcatgcg
aaaccgaccgcactggaaaagtccaaggctgcacaatggacctttaccaaagctgtacac
gattcgttgaatccatccgttgccgaacaagagtctgaagattatgagcggtatatcaaa
catcctcaaaatctccctcttgtaatttcgagtgacacgcctgtcgacgtggacgcatcc
gaataccaggaatatctaagtggtggctggcaagatgagggtttaatggtcaagggcacg
gaagaagagatcgatgtttatgccgaactactcaaggtaggggagaatcccctgacagta
accgaggaggacggtcccaagaaacgatacaaagcttataggaaatggctgcgtggaaag
tctttcttcaagcagcaaccacttgactag
>Fvenenatum.busco
atgtctgaatacggtattccagacgcgctcagctcaggaaccgaaataaacgctttacca
accaccgacgacgcgagcggtgatgcgcccgtatttccttcactacaaaacaatggagct
acaagcccactatcttccgaagccgctggcggtcctacgatcgaggaagacgataacgac
gacgagccagcggtagcgaaaccctttgtccgaacgacaagtcctgatccttccaccagg
gcctttccagacacatttgacgatcgtgtccccgatcggctgatttacaagatgcataag
ttcagtctatacgagacggctagtcgatattatattgtcggtgtggacgtcagcgaaacg
cggtaccgtatcctcaagattgaccgcactaccgaaggcgcagagctcagtgtgacagac
gacaagattgtttatagtctcaaagagatgaatcaactgctggataccatagatgatgga
aaccgagggacaggcggtatcaagctccgttgcacaacatggggtttactagggtttatc
aaattcaccggaccttactacatgctacttatcaccaagaaaagcaccgtcgcaatggtg
ggaggacactatatatatcagattgaggggacggagcttgttcctcttacgccacccaag
ttcaaacccgacgctcgcaatacggaggagcagcgatttcttggtatcctgaataatctt
gaccttactcgctctttctactatagctattcttatgatgttacgcggacgctgcagcat
aatgttatccgggagcgcgaggctctagcgaagggtatgctcccaccagacgatgataac
tttaactccatgttcgtgtggaatgactacctgctacaacctgccgttgctgctctacgg
gatccttacgactggtgccgtcctattattcatgggtatattgaccaagcagctctctcg
atatatggacgtactgcgcatatcacggttattgccaggcggtcacgctactttgctggt
gcccgtttcctgaagagaggagctaacgatctcggctacgttgccaacgatgttgagacc
gaacagatcgttgccgaatctctaacgacatcattccacgcacctggacctgaactatat
tgtagcccgcaatacacttcctatgttcagcaccgaggaagtattccactctactggacc
caagacagcactggcgttacacccaaacccccaatagagcttaatttggttgatcccttc
tacggagcagctgcactacatttcgataacctgtttgagcgatacggagcaccaatctat
gtcgtcaatttgatcaaagccaaggagcgcacaccacgggaatcgaagctgttagaagag
tacacgcatgcaatcaactacctcaaccaattcttgccagaagataagaagataatccac
aaggcttgggatatgagtcgtgcctcaaaagtgcgcggaggggatgtcataggcaatctc
gaacttattgcagaatcagtccttactactactggcttcttccagaatggcgacggtttg
acgagccccatgacggcgcagaacggagtcgccagaacgaattgtattgattgcttagat
cgtaccaacgctgcgcagtttgtcatcggaaagagagcgcttggtcaccagctccatgct
cttggtatactggaggatacatcgatcgattacgacacagacgcggtcaacctgttcacc
cacatgtggcacgatcatggcgacaccattgccgttcagtacggcggctcgcagctagtc
aatactatggaaacatatcgcaagatcaaccaatggaccagtcattcacgagatatgatc
gaaagcttcaagcggtactataataattcttttctcgacagtcagcgccaggaggcatac
aacttgtttcttggcaattatatcttcgttcaaggccaaccgatgttatgggatctggcc
actgattattacctacatcatgccgacccgcgagactggtcggtcagaatgaaacacgac
tacatcaattggtacgttccggctcacttgcaggaacgaactgtaccgccatacgtacca
agcaaggatattgctcgcgttcatccggttgaattctttgacgattattggctggagtat
tacagaccttctaccctctcctcctttcccaaaatgtttgcatataagatgaactcgact
atcaaatatatccccctgaaatcaactcaggatggccgctacgacctgagcccctttaga
gtccgcacagacaacgatgtcgaacatggcgagaagaagaaagctaagaaagacgcttct
tcagtacgaggcgtgacaggagtaaacggggtgtcagacacagcttcgggcgtgccacaa
gcgaaaggaatctctctccagcgttggctgcaacccacacaagacaagcatgcccttagc
agttccttgcgatcagatgcaagccagcagttgaaagcgtctgaccaagatcctaatgcg
aagccgaccgcattggaaaagtccaaggccgcacaatggacctttaccaaagctgtacac
gattctctgaatccatctgttgccgaacaagagtctgaagattacgagcggtatatcaaa
catcctcaaaatcttcctcttgtcatctcgagtgacacgcctgtcgatgtagatgcatcc
gaatatcaggaatatctaagtggtggctggcaggacgagggtttaatggtgaagggcacg
gaagaagagattgatgtctatgccgaactactcaaggtaggggagaatcccctaacggta
accgaggaggacggtcccaagaaacgatacaaagcttataggaaatggctgcgtggaaag
tctttcttcaagcagcaaccacttgactag
