# Supplementary material for: Apicidin biosynthesis is linked to accessory chromosomes in Fusarium poae isolates
Source: BMC Genomics. 2021 Aug 4;22:591. doi: 10.1186/s12864-021-07617-y (PMC8340494; doi:10.1186/s12864-021-07617-y)
Supplement: Supplementary file 17 — Additional file 17. Compressed folder containing alignments for each of the 4141 orthologs used in BUSCO analysis. [file 12864_2021_7617_MOESM17_ESM.zip › Fven2_nt_MAFFT/52612at5125_nt.mafft.fasta]

>Fp105
atgcaccacagccggagaaagtcagggcacggtctgcctactacatcttcgaccgacgta
cgaaaagccgttactgcatccgaccctacaaagtacaagcgacccgtcatgactcggagg
cacacaccacaaaaactcggccgcggccagcgcgaacgtgagcgcgaaaggacagagtct
tgggaagatgagagggagagtttcccgcagttttgcatgacgtgcgaaaagcagttcatt
cctcatgatgacatgttcctttactgctccgacaactgtcgaagagtcgatcagaccgca
tcgccacagccggcttcttcggtcaaccattacgcgtctacaaactacccattctattct
gcgggacacccggagcctaaagatatcatcccgcgagcttctccttcacggcccagctcg
atacttttgggttctccaccaaccacgccgggaaccggagcgccgacttaccaacatact
tcggccatttcggccctccgctccctcaacgtccggcccccgagccctccgtcgcccact
ggcagctcgagcaatctgtggccttttagccgcagtgctgcgaccagcccctacaactcg
tacagccggccttctgcgccgtacctttcatcgacgtatgacggagggtactacggcgct
ggcggcggcgcatacaactatgaggtaacttcgggcggaatggaccgaccgttgccttct
cgccaacccagcacctactctcgacccaaaagcattgagcttgtgacacccctgttcggc
agatga
>Fp108
atgcaccacagccggagaaagtcagggcacggtctgcctactacatcttcgaccgacgta
cgaaaagccgttactgcatccgaccctacaaagtacaagcgacccgtcatgactcggagg
cacacaccacaaaaactcggccgcggccagcgcgaacgtgagcgcgaaaggacagagtct
tgggaagatgagagggagagtttcccgcagttttgcatgacgtgcgaaaagcagttcatt
cctcatgatgacatgttcctttactgctccgacaactgtcgaagagtcgatcagaccgca
tcgccacagccggcttcttcggtcaaccattacgcgtctacaaactacccattctattct
gcgggacacccggagcctaaagatatcatcccgcgagcttctccttcacggcccagctcg
atacttttgggttctccaccaaccacgccgggaaccggagcgccgacttaccaacatact
tcggccatttcggccctccgctccctcaacgtccggcccccgagccctccgtcgcccact
ggcagctcgagcaatctgtggccttttagccgcagtgctgcgaccagcccctacaactcg
tacagccggccttctgcgccgtacctttcatcgacgtatgacggagggtactacggcgct
ggcggcggcgcatacaactatgaggtaacttcgggcggaatggaccgaccgttgccttct
cgccaacccagcacctactctcgacccaaaagcattgagcttgtgacacccctgttcggc
agatga
>Fp118
atgcaccacagccggagaaagtcagggcacggtctgcctactacatcttcgaccgacgta
cgaaaagccgttactgcatccgaccctacaaagtacaagcgacccgtcatgactcggagg
cacacaccacaaaaactcggccgcggccagcgcgaacgtgagcgcgaaaggacagagtct
tgggaagatgagagggagagtttcccgcagttttgcatgacgtgcgaaaagcagttcatt
cctcatgatgacatgttcctttactgctccgacaactgtcgaagagtcgatcagaccgca
tcgccacagccggcttcttcggtcaaccattacgcgtctacaaactacccattctattct
gcgggacacccggagcctaaagatatcatcccgcgagcttctccttcacggcccagctcg
atacttttgggttctccaccaaccacgccgggaaccggagcgccgacttaccaacatact
tcggccatttcggccctccgctccctcaacgtccggcccccgagccctccgtcgcccact
ggcagctcgagcaatctgtggccttttagccgcagtgctgcgaccagcccctacaactcg
tacagccggccttctgcgccgtacctttcatcgacgtatgacggagggtactacggcgct
ggcggcggcgcatacaactatgaggtaacttcgggcggaatggaccgaccgttgccttct
cgccaacccagcacctactctcgacccaaaagcattgagcttgtgacacccctgttcggc
agatga
>Fp122
atgcaccacagccggagaaagtcggggcacggtctgcctactacatcttcgaccgacgta
cgaaaagccgttactgcatccgaccctacaaagtacaagcgacccgtcatgactcggagg
cacacaccacaaaaactcggccgcggccagcgcgaacgtgagcgcgaaaggacagagtct
tgggaagatgagagggagagtttcccgcagttttgcatgacgtgcgaaaagcagttcatt
cctcatgatgacatgttcctctactgctccgacaactgtcgaagagtcgatcagaccgca
tcgccacagccggcttcttcggtcaaccattacgcgtctacaaactacccattctattct
gcgggacacccggagcctaaagatatcatcccgcgagcttctccttcacggcccagctcg
atacttttgggttctccaccaaccacgccgggaaccggagcgccgacttaccaacatact
tcggccatttcggccctccgctccctcaacgtccggcccccgagccctccgtcgcccact
ggcagctcgagcaatctgtggccttttagccgcagtgctgcgaccagcccctacaactcg
tacagccggccttctgcgccgtacctttcatcgacgtatgacggagggtactacggcgct
ggcggcggcgcatacaactatgaggtaacttcgggcggaatggaccgaccgttgccttct
cgccaacccagcacctactctcgacccaaaagcattgagcttgtgacacccctgttcggc
agatga
>Fp125
atgcaccacagccggagaaagtcggggcacggtctgcctactacatcttcgaccgacgta
cgaaaagccgttactgcatccgaccctacaaagtacaagcgacccgtcatgactcggagg
cacacaccacaaaaactcggccgcggccagcgcgaacgtgagcgcgaaaggacagagtct
tgggaagatgagagggagagtttcccgcagttttgcatgacgtgcgaaaagcagttcatt
cctcatgatgacatgttcctctactgctccgacaactgtcgaagagtcgatcagaccgca
tcgccacagccggcttcttcggtcaaccattacgcgtctacaaactacccattctattct
gcgggacacccggagcctaaagatatcatcccgcgagcttctccttcacggcccagctcg
atacttttgggttctccaccaaccacgccgggaaccggagcgccgacttaccaacatact
tcggccatttcggccctccgctccctcaacgtccggcccccgagccctccgtcgcccact
ggcagctcgagcaatctgtggccttttagccgcagtgctgcgaccagcccctacaactcg
tacagccggccttctgcgccgtacctttcatcgacgtatgacggagggtactacggcgct
ggcggcggcgcatacaactatgaggtaacttcgggcggaatggaccgaccgttgccttct
cgccaacccagcacctactctcgacccaaaagcattgagcttgtgacacccctgttcggc
agatga
>Fp13r
atgcaccacagccggagaaagtcagggcacggtctgcctactacatcttcgaccgacgta
cgaaaagccgttactgcatccgaccctacaaagtacaagcgacccgtcatgactcggagg
cacacaccacaaaaactcggccgcggccagcgcgaacgtgagcgcgaaaggacagagtct
tgggaagatgagagggagagtttcccgcagttttgcatgacgtgcgaaaagcagttcatt
cctcatgatgacatgttcctttactgctccgacaactgtcgaagagtcgatcagaccgca
tcgccacagccggcttcttcggtcaaccattacgcgtctacaaactacccattctattct
gcgggacacccggagcctaaagatatcatcccgcgagcttctccttcacggcccagctcg
atacttttgggttctccaccaaccacgccgggaaccggagcgccgacttaccaacatact
tcggccatttcggccctccgctccctcaacgtccggcccccgagccctccgtcgcccact
ggcagctcgagcaatctgtggccttttagccgcagtgctgcgaccagcccctacaactcg
tacagccggccttctgcgccgtacctttcatcgacgtatgacggagggtactacggcgct
ggcggcggcgcatacaactatgaggtaacttcgggcggaatggaccgaccgttgccttct
cgccaacccagcacctactctcgacccaaaagcattgagcttgtgacacccctgttcggc
agatga
>Fp144
atgcaccacagccggagaaagtcggggcacggtctgcctactacatcttcgaccgacgta
cgaaaagccgttactgcatccgaccctacaaagtacaagcgacccgtcatgactcggagg
cacacaccacaaaaactcggccgcggccagcgcgaacgtgagcgcgaaaggacagagtct
tgggaagatgagagggagagtttcccgcagttttgcatgacgtgcgaaaagcagttcatt
cctcatgatgacatgttcctctactgctccgacaactgtcgaagagtcgatcagaccgca
tcgccacagccggcttcttcggtcaaccattacgcgtctacaaactacccattctattct
gcgggacacccggagcctaaagatatcatcccgcgagcttctccttcacggcccagctcg
atacttttgggttctccaccaaccacgccgggaaccggagcgccgacttaccaacatact
tcggccatttcggccctccgctccctcaacgtccggcccccgagccctccgtcgcccact
ggcagctcgagcaatctgtggccttttagccgcagtgctgcgaccagcccctacaactcg
tacagccggccttctgcgccgtacctttcatcgacgtatgacggagggtactacggcgct
ggcggcggcgcatacaactatgaggtaacttcgggcggaatggaccgaccgttgccttct
cgccaacccagcacctactctcgacccaaaagcattgagcttgtgacacccctgttcggc
agatga
>Fp146
atgcaccacagccggagaaagtcagggcacggtctgcctactacatcttcgaccgacgta
cgaaaagccgttactgcatccgaccctacaaagtacaagcgacccgtcatgactcggagg
cacacaccacaaaaactcggccgcggccagcgcgaacgtgagcgcgaaaggacagagtct
tgggaagatgagagggagagtttcccgcagttttgcatgacgtgcgaaaagcagttcatt
cctcatgatgacatgttcctttactgctccgacaactgtcgaagagtcgatcagaccgca
tcgccacagccggcttcttcggtcaaccattacgcgtctacaaactacccattctattct
gcgggacacccggagcctaaagatatcatcccgcgagcttctccttcacggcccagctcg
atacttttgggttctccaccaaccacgccgggaaccggagcgccgacttaccaacatact
tcggccatttcggccctccgctccctcaacgtccggcccccgagccctccgtcgcccact
ggcagctcgagcaatctgtggccttttagccgcagtgctgcgaccagcccctacaactcg
tacagccggccttctgcgccgtacctttcatcgacgtatgacggagggtactacggcgct
ggcggcggcgcatacaactatgaggtaacttcgggcggaatggaccgaccgttgccttct
cgccaacccagcacctactctcgacccaaaagcattgagcttgtgacacccctgttcggc
agatga
>Fp155
atgcaccacagccggagaaagtcagggcacggtctgcctactacatcttcgaccgacgta
cgaaaagccgttactgcatccgaccctacaaagtacaagcgacccgtcatgactcggagg
cacacaccacaaaaactcggccgcggccagcgcgaacgtgagcgcgaaaggacagagtct
tgggaagatgagagggagagtttcccgcagttttgcatgacgtgcgaaaagcagttcatt
cctcatgatgacatgttcctttactgctccgacaactgtcgaagagtcgatcagaccgca
tcgccacagccggcttcttcggtcaaccattacgcgtctacaaactacccattctattct
gcgggacacccggagcctaaagatatcatcccgcgagcttctccttcacggcccagctcg
atacttttgggttctccaccaaccacgccgggaaccggagcgccgacttaccaacatact
tcggccatttcggccctccgctccctcaacgtccggcccccgagccctccgtcgcccact
ggcagctcgagcaatctgtggccttttagccgcagtgctgcgaccagcccctacaactcg
tacagccggccttctgcgccgtacctttcatcgacgtatgacggagggtactacggcgct
ggcggcggcgcatacaactatgaggtaacttcgggcggaatggaccgaccgttgccttct
cgccaacccagcacctactctcgacccaaaagcattgagcttgtgacacccctgttcggc
agatga
>Fp157
atgcaccacagccggagaaagtcagggcacggtctgcctactacatcttcgaccgacgta
cgaaaagccgttactgcatccgaccctacaaagtacaagcgacccgtcatgactcggagg
cacacaccacaaaaactcggccgcggccagcgcgaacgtgagcgcgaaaggacagagtct
tgggaagatgagagggagagtttcccgcagttttgcatgacgtgcgaaaagcagttcatt
cctcatgatgacatgttcctttactgctccgacaactgtcgaagagtcgatcagaccgca
tcgccacagccggcttcttcggtcaaccattacgcgtctacaaactacccattctattct
gcgggacacccggagcctaaagatatcatcccgcgagcttctccttcacggcccagctcg
atacttttgggttctccaccaaccacgccgggaaccggagcgccgacttaccaacatact
tcggccatttcggccctccgctccctcaacgtccggcccccgagccctccgtcgcccact
ggcagctcgagcaatctgtggccttttagccgcagtgctgcgaccagcccctacaactcg
tacagccggccttctgcgccgtacctttcatcgacgtatgacggagggtactacggcgct
ggcggcggcgcatacaactatgaggtaacttcgggcggaatggaccgaccgttgccttct
cgccaacccagcacctactctcgacccaaaagcattgagcttgtgacacccctgttcggc
agatga
>Fp16r
atgcaccacagccggagaaagtcggggcacggtctgcctactacatcttcgaccgacgta
cgaaaagccgttactgcatccgaccctacaaagtacaagcgacccgtcatgactcggagg
cacacaccacaaaaactcggccgcggccagcgcgaacgtgagcgcgaaaggacagagtct
tgggaagatgagagggagagtttcccgcagttttgcatgacgtgcgaaaagcagttcatt
cctcatgatgacatgttcctctactgctccgacaactgtcgaagagtcgatcagaccgca
tcgccacagccggcttcttcggtcaaccattacgcgtctacaaactacccattctattct
gcgggacacccggagcctaaagatatcatcccgcgagcttctccttcacggcccagctcg
atacttttgggttctccaccaaccacgccgggaaccggagcgccgacttaccaacatact
tcggccatttcggccctccgctccctcaacgtccggcccccgagccctccgtcgcccact
ggcagctcgagcaatctgtggccttttagccgcagtgctgcgaccagcccctacaactcg
tacagccggccttctgcgccgtacctttcatcgacgtatgacggagggtactacggcgct
ggcggcggcgcatacaactatgaggtaacttcgggcggaatggaccgaccgttgccttct
cgccaacccagcacctactctcgacccaaaagcattgagcttgtgacacccctgttcggc
agatga
>Fp1r
atgcaccacagccggagaaagtcagggcacggtctgcctactacatcttcgaccgacgta
cgaaaagccgttactgcatccgaccctacaaagtacaagcgacccgtcatgactcggagg
cacacaccacaaaaactcggccgcggccagcgcgaacgtgagcgcgaaaggacagagtct
tgggaagatgagagggagagtttcccgcagttttgcatgacgtgcgaaaagcagttcatt
cctcatgatgacatgttcctttactgctccgacaactgtcgaagagtcgatcagaccgca
tcgccacagccggcttcttcggtcaaccattacgcgtctacaaactacccattctattct
gcgggacacccggagcctaaagatatcatcccgcgagcttctccttcacggcccagctcg
atacttttgggttctccaccaaccacgccgggaaccggagcgccgacttaccaacatact
tcggccatttcggccctccgctccctcaacgtccggcccccgagccctccgtcgcccact
ggcagctcgagcaatctgtggccttttagccgcagtgctgcgaccagcccctacaactcg
tacagccggccttctgcgccgtacctttcatcgacgtatgacggagggtactacggcgct
ggcggcggcgcatacaactatgaggtaacttcgggcggaatggaccgaccgttgccttct
cgccaacccagcacctactctcgacccaaaagcattgagcttgtgacacccctgttcggc
agatga
>Fp21r
atgcaccacagccggagaaagtcagggcacggtctgcctactacatcttcgaccgacgta
cgaaaagccgttactgcatccgaccctacaaagtacaagcgacccgtcatgactcggagg
cacacaccacaaaaactcggccgcggccagcgcgaacgtgagcgcgaaaggacagagtct
tgggaagatgagagggagagtttcccgcagttttgcatgacgtgcgaaaagcagttcatt
cctcatgatgacatgttcctttactgctccgacaactgtcgaagagtcgatcagaccgca
tcgccacagccggcttcttcggtcaaccattacgcgtctacaaactacccattctattct
gcgggacacccggagcctaaagatatcatcccgcgagcttctccttcacggcccagctcg
atacttttgggttctccaccaaccacgccgggaaccggagcgccgacttaccaacatact
tcggccatttcggccctccgctccctcaacgtccggcccccgagccctccgtcgcccact
ggcagctcgagcaatctgtggccttttagccgcagtgctgcgaccagcccctacaactcg
tacagccggccttctgcgccgtacctttcatcgacgtatgacggagggtactacggcgct
ggcggcggcgcatacaactatgaggtaacttcgggcggaatggaccgaccgttgccttct
cgccaacccagcacctactctcgacccaaaagcattgagcttgtgacacccctgttcggc
agatga
>Fp24r
atgcaccacagccggagaaagtcagggcacggtctgcctactacatcttcgaccgacgta
cgaaaagccgttactgcatccgaccctacaaagtacaagcgacccgtcatgactcggagg
cacacaccacaaaaactcggccgcggccagcgcgaacgtgagcgcgaaaggacagagtct
tgggaagatgagagggagagtttcccgcagttttgcatgacgtgcgaaaagcagttcatt
cctcatgatgacatgttcctttactgctccgacaactgtcgaagagtcgatcagaccgca
tcgccacagccggcttcttcggtcaaccattacgcgtctacaaactacccattctattct
gcgggacacccggagcctaaagatatcatcccgcgagcttctccttcacggcccagctcg
atacttttgggttctccaccaaccacgccgggaaccggagcgccgacttaccaacatact
tcggccatttcggccctccgctccctcaacgtccggcccccgagccctccgtcgcccact
ggcagctcgagcaatctgtggccttttagccgcagtgctgcgaccagcccctacaactcg
tacagccggccttctgcgccgtacctttcatcgacgtatgacggagggtactacggcgct
ggcggcggcgcatacaactatgaggtaacttcgggcggaatggaccgaccgttgccttct
cgccaacccagcacctactctcgacccaaaagcattgagcttgtgacacccctgttcggc
agatga
>Fp2516
atgcaccacagccggagaaagtcagggcacggtctgcctactacatcttcgaccgacgta
cgaaaagccgttactgcatccgaccctacaaagtacaagcgacccgtcatgactcggagg
cacacaccacaaaaactcggccgcggccagcgcgaacgtgagcgcgaaaggacagagtct
tgggaagatgagagggagagtttcccgcagttttgcatgacgtgcgaaaagcagttcatt
cctcatgatgacatgttcctttactgctccgacaactgtcgaagagtcgatcagaccgca
tcgccacagccggcttcttcggtcaaccattacgcgcctacaaactacccattctattct
gcgggacacccggagcctaaagatatcatcccgcgagcttctccttcacggcccagctcg
atacttttgggttctccaccaaccacgccgggaaccggagcgccgacttaccaacatact
tcggccatttcggccctccgctccctcaacgtccggcccccgagccctccgtcgcccact
ggcagctcgagcaatctgtggccttttagccgcagtgctgcgaccagcccctacaactcg
tacagccggccttctgcgccgtacctttcatcgacgtatgacggagggtactacggcgct
ggcggcggcgcatacaactatgaggtaacttcgggcggaatggaccgaccgttgccttct
cgccaacccagcacctactctcgacccaaaagcattgagcttgtgacacccctgttcggc
agatga
>Fp26r
atgcaccacagccggagaaagtcagggcacggtctgcctactacatcttcgaccgacgta
cgaaaagccgttactgcatccgaccctacaaagtacaagcgacccgtcatgactcggagg
cacacaccacaaaaactcggccgcggccagcgcgaacgtgagcgcgaaaggacagagtct
tgggaagatgagagggagagtttcccgcagttttgcatgacgtgcgaaaagcagttcatt
cctcatgatgacatgttcctttactgctccgacaactgtcgaagagtcgatcagaccgca
tcgccacagccggcttcttcggtcaaccattacgcgtctacaaactacccattctattct
gcgggacacccggagcctaaagatatcatcccgcgagcttctccttcacggcccagctcg
atacttttgggttctccaccaaccacgccgggaaccggagcgccgacttaccaacatact
tcggccatttcggccctccgctccctcaacgtccggcccccgagccctccgtcgcccact
ggcagctcgagcaatctgtggccttttagccgcagtgctgcgaccagcccctacaactcg
tacagccggccttctgcgccgtacctttcatcgacgtatgacggagggtactacggcgct
ggcggcggcgcatacaactatgaggtaacttcgggcggaatggaccgaccgttgccttct
cgccaacccagcacctactctcgacccaaaagcattgagcttgtgacacccctgttcggc
agatga
>Fp33
atgcaccacagccggagaaagtcggggcacggtctgcctactacatcttcgaccgacgta
cgaaaagccgttactgcatccgaccctacaaagtacaagcgacccgtcatgactcggagg
cacacaccacaaaaactcggccgcggccagcgcgaacgtgagcgcgaaaggacagagtct
tgggaagatgagagggagagtttcccgcagttttgcatgacgtgcgaaaagcagttcatt
cctcatgatgacatgttcctctactgctccgacaactgtcgaagagtcgatcagaccgca
tcgccacagccggcttcttcggtcaaccattacgcgtctacaaactacccattctattct
gcgggacacccggagcctaaagatatcatcccgcgagcttctccttcacggcccagctcg
atacttttgggttctccaccaaccacgccgggaaccggagcgccgacttaccaacatact
tcggccatttcggccctccgctccctcaacgtccggcccccgagccctccgtcgcccact
ggcagctcgagcaatctgtggccttttagccgcagtgctgcgaccagcccctacaactcg
tacagccggccttctgcgccgtacctttcatcgacgtatgacggagggtactacggcgct
ggcggcggcgcatacaactatgaggtaacttcgggcggaatggaccgaccgttgccttct
cgccaacccagcacctactctcgacccaaaagcattgagcttgtgacacccctgttcggc
agatga
>Fp34
atgcaccacagccggagaaagtcggggcacggtctgcctactacatcttcgaccgacgta
cgaaaagccgttactgcatccgaccctacaaagtacaagcgacccgtcatgactcggagg
cacacaccacaaaaactcggccgcggccagcgcgaacgtgagcgcgaaaggacagagtct
tgggaagatgagagggagagtttcccgcagttttgcatgacgtgcgaaaagcagttcatt
cctcatgatgacatgttcctctactgctccgacaactgtcgaagagtcgatcagaccgca
tcgccacagccggcttcttcggtcaaccattacgcgtctacaaactacccattctattct
gcgggacacccggagcctaaagatatcatcccgcgagcttctccttcacggcccagctcg
atacttttgggttctccaccaaccacgccgggaaccggagcgccgacttaccaacatact
tcggccatttcggccctccgctccctcaacgtccggcccccgagccctccgtcgcccact
ggcagctcgagcaatctgtggccttttagccgcagtgctgcgaccagcccctacaactcg
tacagccggccttctgcgccgtacctttcatcgacgtatgacggagggtactacggcgct
ggcggcggcgcatacaactatgaggtaacttcgggcggaatggaccgaccgttgccttct
cgccaacccagcacctactctcgacccaaaagcattgagcttgtgacacccctgttcggc
agatga
>Fp35
atgcaccacagccggagaaagtcggggcacggtctgcctactacatcttcgaccgacgta
cgaaaagccgttactgcatccgaccctacaaagtacaagcgacccgtcatgactcggagg
cacacaccacaaaaactcggccgcggccagcgcgaacgtgagcgcgaaaggacagagtct
tgggaagatgagagggagagtttcccgcagttttgcatgacgtgcgaaaagcagttcatt
cctcatgatgacatgttcctctactgctccgacaactgtcgaagagtcgatcagaccgca
tcgccacagccggcttcttcggtcaaccattacgcgtctacaaactacccattctattct
gcgggacacccggagcctaaagatatcatcccgcgagcttctccttcacggcccagctcg
atacttttgggttctccaccaaccacgccgggaaccggagcgccgacttaccaacatact
tcggccatttcggccctccgctccctcaacgtccggcccccgagccctccgtcgcccact
ggcagctcgagcaatctgtggccttttagccgcagtgctgcgaccagcccctacaactcg
tacagccggccttctgcgccgtacctttcatcgacgtatgacggagggtactacggcgct
ggcggcggcgcatacaactatgaggtaacttcgggcggaatggaccgcccgttgccttct
cgcccacccagcacctactctcgacccaaaagcattgagcttgtgacacccctgttcggc
agatga
>Fp38
atgcaccacagccggagaaagtcggggcacggtctgcctactacatcttcgaccgacgta
cgaaaagccgttactgcatccgaccctacaaagtacaagcgacccgtcatgactcggagg
cacacaccacaaaaactcggccgcggccagcgcgaacgtgagcgcgaaaggacagagtct
tgggaagatgagagggagagtttcccgcagttttgcatgacgtgcgaaaagcagttcatt
cctcatgatgacatgttcctctactgctccgacaactgtcgaagagtcgatcagaccgca
tcgccacagccggcttcttcggtcaaccattacgcgtctacaaactacccattctattct
gcgggacacccggagcctaaagatatcatcccgcgagcttctccttcacggcccagctcg
atacttttgggttctccaccaaccacgccgggaaccggagcgccgacttaccaacatact
tcggccatttcggccctccgctccctcaacgtccggcccccgagccctccgtcgcccact
ggcagctcgagcaatctgtggccttttagccgcagtgctgcgaccagcccctacaactcg
tacagccggccttctgcgccgtacctttcatcgacgtatgacggagggtactacggcgct
ggcggcggcgcatacaactatgaggtaacttcgggcggaatggaccgaccgttgccttct
cgccaacccagcacctactctcgacccaaaagcattgagcttgtgacacccctgttcggc
agatga
>Fp39
atgcaccacagccggagaaagtcagggcacggtctgcctactacatcttcgaccgacgta
cgaaaagccgttactgcatccgaccctacaaagtacaagcgacccgtcatgactcggagg
cacacaccacaaaaactcggccgcggccagcgcgaacgtgagcgcgaaaggacagagtct
tgggaagatgagagggagagtttcccgcagttttgcatgacgtgcgaaaagcagttcatt
cctcatgatgacatgttcctttactgctccgacaactgtcgaagagtcgatcagaccgca
tcgccacagccggcttcttcggtcaaccattacgcgtctacaaactacccattctattct
gcgggacacccggagcctaaagatatcatcccgcgagcttctccttcacggcccagctcg
atacttttgggttctccaccaaccacgccgggaaccggagcgccgacttaccaacatact
tcggccatttcggccctccgctccctcaacgtccggcccccgagccctccgtcgcccact
ggcagctcgagcaatctgtggccttttagccgcagtgctgcgaccagcccctacaactcg
tacagccggccttctgcgccgtacctttcatcgacgtatgacggagggtactacggcgct
ggcggcggcgcatacaactatgaggtaacttcgggcggaatggaccgaccgttgccttct
cgccaacccagcacctactctcgacccaaaagcattgagcttgtgacacccctgttcggc
agatga
>Fp42
atgcaccacagccggagaaagtcagggcacggtctgcctactacatcttcgaccgacgta
cgaaaagccgttactgcatccgaccctacaaagtacaagcgacccgtcatgactcggagg
cacacaccacaaaaactcggccgcggccagcgcgaacgtgagcgcgaaaggacagagtct
tgggaagatgagagggagagtttcccgcagttttgcatgacgtgcgaaaagcagttcatt
cctcatgatgacatgttcctttactgctccgacaactgtcgaagagtcgatcagaccgca
tcgccacagccggcttcttcggtcaaccattacgcgtctacaaactacccattctattct
gcgggacacccggagcctaaagatatcatcccgcgagcttctccttcacggcccagctcg
atacttttgggttctccaccaaccacgccgggaaccggagcgccgacttaccaacatact
tcggccatttcggccctccgctccctcaacgtccggcccccgagccctccgtcgcccact
ggcagctcgagcaatctgtggccttttagccgcagtgctgcgaccagcccctacaactcg
tacagccggccttctgcgccgtacctttcatcgacgtatgacggagggtactacggcgct
ggcggcggcgcatacaactatgaggtaacttcgggcggaatggaccgaccgttgccttct
cgccaacccagcacctactctcgacccaaaagcattgagcttgtgacacccctgttcggc
agatga
>Fp44
atgcaccacagccggagaaagtcagggcacggtctgcctactacatcttcgaccgacgta
cgaaaagccgttactgcatccgaccctacaaagtacaagcgacccgtcatgactcggagg
cacacaccacaaaaactcggccgcggccagcgcgaacgtgagcgcgaaaggacagagtct
tgggaagatgagagggagagtttcccgcagttttgcatgacgtgcgaaaagcagttcatt
cctcatgatgacatgttcctttactgctccgacaactgtcgaagagtcgatcagaccgca
tcgccacagccggcttcttcggtcaaccattacgcgtctacaaactacccattctattct
gcgggacacccggagcctaaagatatcatcccgcgagcttctccttcacggcccagctcg
atacttttgggttctccaccaaccacgccgggaaccggagcgccgacttaccaacatact
tcggccatttcggccctccgctccctcaacgtccggcccccgagccctccgtcgcccact
ggcagctcgagcaatctgtggccttttagccgcagtgctgcgaccagcccctacaactcg
tacagccggccttctgcgccgtacctttcatcgacgtatgacggagggtactacggcgct
ggcggcggcgcatacaactatgaggtaacttcgggcggaatggaccgaccgttgccttct
cgccaacccagcacctactctcgacccaaaagcattgagcttgtgacacccctgttcggc
agatga
>Fp49
atgcaccacagccggagaaagtcagggcacggtctgcctactacatcttcgaccgacgta
cgaaaagccgttactgcatccgaccctacaaagtacaagcgacccgtcatgactcggagg
cacacaccacaaaaactcggccgcggccagcgcgaacgtgagcgcgaaaggacagagtct
tgggaagatgagagggagagtttcccgcagttttgcatgacgtgcgaaaagcagttcatt
cctcatgatgacatgttcctttactgctccgacaactgtcgaagagtcgatcagaccgca
tcgccacagccggcttcttcggtcaaccattacgcgtctacaaactacccattctattct
gcgggacacccggagcctaaagatatcatcccgcgagcttctccttcacggcccagctcg
atacttttgggttctccaccaaccacgccgggaaccggagcgccgacttaccaacatact
tcggccatttcggccctccgctccctcaacgtccggcccccgagccctccgtcgcccact
ggcagctcgagcaatctgtggccttttagccgcagtgctgcgaccagcccctacaactcg
tacagccggccttctgcgccgtacctttcatcgacgtatgacggagggtactacggcgct
ggcggcggcgcatacaactatgaggtaacttcgggcggaatggaccgaccgttgccttct
cgccaacccagcacctactctcgacccaaaagcattgagcttgtgacacccctgttcggc
agatga
>Fp50
atgcaccacagccggagaaagtcggggcacggtctgcctactacatcttcgaccgacgta
cgaaaagccgttactgcatccgaccctacaaagtacaagcgacccgtcatgactcggagg
cacacaccacaaaaactcggccgcggccagcgcgaacgtgagcgcgaaaggacagagtct
tgggaagatgagagggagagtttcccgcagttttgcatgacgtgcgaaaagcagttcatt
cctcatgatgacatgttcctctactgctccgacaactgtcgaagagtcgatcagaccgca
tcgccacagccggcttcttcggtcaaccattacgcgtctacaaactacccattctattct
gcgggacacccggagcctaaagatatcatcccgcgagcttctccttcacggcccagctcg
atacttttgggttctccaccaaccacgccgggaaccggagcgccgacttaccaacatact
tcggccatttcggccctccgctccctcaacgtccggcccccgagccctccgtcgcccact
ggcagctcgagcaatctgtggccttttagccgcagtgctgcgaccagcccctacaactcg
tacagccggccttctgcgccgtacctttcatcgacgtatgacggagggtactacggcgct
ggcggcggcgcatacaactatgaggtaacttcgggcggaatggaccgaccgttgccttct
cgccaacccagcacctactctcgacccaaaagcattgagcttgtgacacccctgttcggc
agatga
>Fp51
atgcaccacagccggagaaagtcggggcacggtctgcctactacatcttcgaccgacgta
cgaaaagccgttactgcatccgaccctacaaagtacaagcgacccgtcatgactcggagg
cacacaccacaaaaactcggccgcggccagcgcgaacgtgagcgcgaaaggacagagtct
tgggaagatgagagggagagtttcccgcagttttgcatgacgtgcgaaaagcagttcatt
cctcatgatgacatgttcctctactgctccgacaactgtcgaagagtcgatcagaccgca
tcgccacagccggcttcttcggtcaaccattacgcgtctacaaactacccattctattct
gcgggacacccggagcctaaagatatcatcccgcgagcttctccttcacggcccagctcg
atacttttgggttctccaccaaccacgccgggaaccggagcgccgacttaccaacatact
tcggccatttcggccctccgctccctcaacgtccggcccccgagccctccgtcgcccact
ggcagctcgagcaatctgtggccttttagccgcagtgctgcgaccagcccctacaactcg
tacagccggccttctgcgccgtacctttcatcgacgtatgacggagggtactacggcgct
ggcggcggcgcatacaactatgaggtaacttcgggcggaatggaccgaccgttgccttct
cgccaacccagcacctactctcgacccaaaagcattgagcttgtgacacccctgttcggc
agatga
>Fp59
atgcaccacagccggagaaagtcggggcacggtctgcctactacatcttcgaccgacgta
cgaaaagccgttactgcatccgaccctacaaagtacaagcgacccgtcatgactcggagg
cacacaccacaaaaactcggccgcggccagcgcgaacgtgagcgcgaaaggacagagtct
tgggaagatgagagggagagtttcccgcagttttgcatgacgtgcgaaaagcagttcatt
cctcatgatgacatgttcctctactgctccgacaactgtcgaagagtcgatcagaccgca
tcgccacagccggcttcttcggtcaaccattacgcgtctacaaactacccattctattct
gcgggacacccggagcctaaagatatcatcccgcgagcttctccttcacggcccagctcg
atacttttgggttctccaccaaccacgccgggaaccggagcgccgacttaccaacatact
tcggccatttcggccctccgctccctcaacgtccggcccccgagccctccgtcgcccact
ggcagctcgagcaatctgtggccttttagccgcagtgctgcgaccagcccctacaactcg
tacagccggccttctgcgccgtacctttcatcgacgtatgacggagggtactacggcgct
ggcggcggcgcatacaactatgaggtaacttcgggcggaatggaccgaccgttgccttct
cgccaacccagcacctactctcgacccaaaagcattgagcttgtgacacccctgttcggc
agatga
>Fp63
atgcaccacagccggagaaagtcagggcacggtctgcctactacatcttcgaccgacgta
cgaaaagccgttactgcatccgaccctacaaagtacaagcgacccgtcatgactcggagg
cacacaccacaaaaactcggccgcggccagcgcgaacgtgagcgcgaaaggacagagtct
tgggaagatgagagggagagtttcccgcagttttgcatgacgtgcgaaaagcagttcatt
cctcatgatgacatgttcctttactgctccgacaactgtcgaagagtcgatcagaccgca
tcgccacagccggcttcttcggtcaaccattacgcgtctacaaactacccattctattct
gcgggacacccggagcctaaagatatcatcccgcgagcttctccttcacggcccagctcg
atacttttgggttctccaccaaccacgccgggaaccggagcgccgacttaccaacatact
tcggccatttcggccctccgctccctcaacgtccggcccccgagccctccgtcgcccact
ggcagctcgagcaatctgtggccttttagccgcagtgctgcgaccagcccctacaactcg
tacagccggccttctgcgccgtacctttcatcgacgtatgacggagggtactacggcgct
ggcggcggcgcatacaactatgaggtaacttcgggcggaatggaccgaccgttgccttct
cgccaacccagcacctactctcgacccaaaagcattgagcttgtgacacccctgttcggc
agatga
>Fp65
atgcaccacagccggagaaagtcagggcacggtctgcctactacatcttcgaccgacgta
cgaaaagccgttactgcatccgaccctacaaagtacaagcgacccgtcatgactcggagg
cacacaccacaaaaactcggccgcggccagcgcgaacgtgagcgcgaaaggacagagtct
tgggaagatgagagggagagtttcccgcagttttgcatgacgtgcgaaaagcagttcatt
cctcatgatgacatgttcctttactgctccgacaactgtcgaagagtcgatcagaccgca
tcgccacagccggcttcttcggtcaaccattacgcgtctacaaactacccattctattct
gcgggacacccggagcctaaagatatcatcccgcgagcttctccttcacggcccagctcg
atacttttgggttctccaccaaccacgccgggaaccggagcgccgacttaccaacatact
tcggccatttcggccctccgctccctcaacgtccggcccccgagccctccgtcgcccact
ggcagctcgagcaatctgtggccttttagccgcagtgctgcgaccagcccctacaactcg
tacagccggccttctgcgccgtacctttcatcgacgtatgacggagggtactacggcgct
ggcggcggcgcatacaactatgaggtaacttcgggcggaatggaccgaccgttgccttct
cgccaacccagcacctactctcgacccaaaagcattgagcttgtgacacccctgttcggc
agatga
>Fp66
atgcaccacagccggagaaagtcggggcacggtctgcctactacatcttcgaccgacgta
cgaaaagccgttactgcatccgaccctacaaagtacaagcgacccgtcatgactcggagg
cacacaccacaaaaactcggccgcggccagcgcgaacgtgagcgcgaaaggacagagtct
tgggaagatgagagggagagtttcccgcagttttgcatgacgtgcgaaaagcagttcatt
cctcatgatgacatgttcctctactgctccgacaactgtcgaagagtcgatcagaccgca
tcgccacagccggcttcttcggtcaaccattacgcgtctacaaactacccattctattct
gcgggacacccggagcctaaagatatcatcccgcgagcttctccttcacggcccagctcg
atacttttgggttctccaccaaccacgccgggaaccggagcgccgacttaccaacatact
tcggccatttcggccctccgctccctcaacgtccggcccccgagccctccgtcgcccact
ggcagctcgagcaatctgtggccttttagccgcagtgctgcgaccagcccctacaactcg
tacagccggccttctgcgccgtacctttcatcgacgtatgacggagggtactacggcgct
ggcggcggcgcatacaactatgaggtaacttcgggcggaatggaccgaccgttgccttct
cgcccacccagcacctactctcgacccaaaagcattgagcttgtgacacccctgttcggc
agatga
>Fp72
atgcaccacagccggagaaagtcggggcacggtctgcctactacatcttcgaccgacgta
cgaaaagccgttactgcatccgaccctacaaagtacaagcgacccgtcatgactcggagg
cacacaccacaaaaactcggccgcggccagcgcgaacgtgagcgcgaaaggacagagtct
tgggaagatgagagggagagtttcccgcagttttgcatgacgtgcgaaaagcagttcatt
cctcatgatgacatgttcctctactgctccgacaactgtcgaagagtcgatcagaccgca
tcgccacagccggcttcttcggtcaaccattacgcgtctacaaactacccattctattct
gcgggacacccggagcctaaagatatcatcccgcgagcttctccttcacggcccagctcg
atacttttgggttctccaccaaccacgccgggaaccggagcgccgacttaccaacatact
tcggccatttcggccctccgctccctcaacgtccggcccccgagccctccgtcgcccact
ggcagctcgagcaatctgtggccttttagccgcagtgctgcgaccagcccctacaactcg
tacagccggccttctgcgccgtacctttcatcgacgtatgacggagggtactacggcgct
ggcggcggcgcatacaactatgaggtaacttcgggcggaatggaccgaccgttgccttct
cgccaacccagcacctactctcgacccaaaagcattgagcttgtgacacccctgttcggc
agatga
>Fp73
atgcaccacagccggagaaagtcggggcacggtctgcctactacatcttcgaccgacgta
cgaaaagccgttactgcatccgaccctacaaagtacaagcgacccgtcatgactcggagg
cacacaccacaaaaactcggccgcggccagcgcgaacgtgagcgcgaaaggacagagtct
tgggaagatgagagggagagtttcccgcagttttgcatgacgtgcgaaaagcagttcatt
cctcatgatgacatgttcctctactgctccgacaactgtcgaagagtcgatcagaccgca
tcgccacagccggcttcttcggtcaaccattacgcgtctacaaactacccattctattct
gcgggacacccggagcctaaagatatcatcccgcgagcttctccttcacggcccagctcg
atacttttgggttctccaccaaccacgccgggaaccggagcgccgacttaccaacatact
tcggccatttcggccctccgctccctcaacgtccggcccccgagccctccgtcgcccact
ggcagctcgagcaatctgtggccttttagccgcagtgctgcgaccagcccctacaactcg
tacagccggccttctgcgccgtacctttcatcgacgtatgacggagggtactacggcgct
ggcggcggcgcatacaactatgaggtaacttcgggcggaatggaccgaccgttgccttct
cgccaacccagcacctactctcgacccaaaagcattgagcttgtgacacccctgttcggc
agatga
>Fp76
atgcaccacagccggagaaagtcggggcacggtctgcctactacatcttcgaccgacgta
cgaaaagccgttactgcatccgaccctacaaagtacaagcgacccgtcatgactcggagg
cacacaccacaaaaactcggccgcggccagcgcgaacgtgagcgcgaaaggacagagtct
tgggaagatgagagggagagtttcccgcagttttgcatgacgtgcgaaaagcagttcatt
cctcatgatgacatgttcctctactgctccgacaactgtcgaagagtcgatcagaccgca
tcgccacagccggcttcttcggtcaaccattacgcgtctacaaactacccattctattct
gcgggacacccggagcctaaagatatcatcccgcgagcttctccttcacggcccagctcg
atacttttgggttctccaccaaccacgccgggaaccggagcgccgacttaccaacatact
tcggccatttcggccctccgctccctcaacgtccggcccccgagccctccgtcgcccact
ggcagctcgagcaatctgtggccttttagccgcagtgctgcgaccagcccctacaactcg
tacagccggccttctgcgccgtacctttcatcgacgtatgacggagggtactacggcgct
ggcggcggcgcatacaactatgaggtaacttcgggcggaatggaccgaccgttgccttct
cgccaacccagcacctactctcgacccaaaagcattgagcttgtgacacccctgttcggc
agatga
>Fp78
atgcaccacagccggagaaagtcggggcacggtctgcctactacatcttcgaccgacgta
cgaaaagccgttactgcatccgaccctacaaagtacaagcgacccgtcatgactcggagg
cacacaccacaaaaactcggccgcggccagcgcgaacgtgagcgcgaaaggacagagtct
tgggaagatgagagggagagtttcccgcagttttgcatgacgtgcgaaaagcagttcatt
cctcatgatgacatgttcctctactgctccgacaactgtcgaagagtcgatcagaccgca
tcgccacagccggcttcttcggtcaaccattacgcgtctacaaactacccattctattct
gcgggacacccggagcctaaagatatcatcccgcgagcttctccttcacggcccagctcg
atacttttgggttctccaccaaccacgccgggaaccggagcgccgacttaccaacatact
tcggccatttcggccctccgctccctcaacgtccggcccccgagccctccgtcgcccact
ggcagctcgagcaatctgtggccttttagccgcagtgctgcgaccagcccctacaactcg
tacagccggccttctgcgccgtacctttcatcgacgtatgacggagggtactacggcgct
ggcggcggcgcatacaactatgaggtaacttcgggcggaatggaccgaccgttgccttct
cgccaacccagcacctactctcgacccaaaagcattgagcttgtgacacccctgttcggc
agatga
>Fp81
atgcaccacagccggagaaagtcagggcacggtctgcctactacatcttcgaccgacgta
cgaaaagccgttactgcatccgaccctacaaagtacaagcgacccgtcatgactcggagg
cacacaccacaaaaactcggccgcggccagcgcgaacgtgagcgcgaaaggacagagtct
tgggaagatgagagggagagtttcccgcagttttgcatgacgtgcgaaaagcagttcatt
cctcatgatgacatgttcctttactgctccgacaactgtcgaagagtcgatcagaccgca
tcgccacagccggcttcttcggtcaaccattacgcgtctacaaactacccattctattct
gcgggacacccggagcctaaagatatcatcccgcgagcttctccttcacggcccagctcg
atacttttgggttctccaccaaccacgccgggaaccggagcgccgacttaccaacatact
tcggccatttcggccctccgctccctcaacgtccggcccccgagccctccgtcgcccact
ggcagctcgagcaatctgtggccttttagccgcagtgctgcgaccagcccctacaactcg
tacagccggccttctgcgccgtacctttcatcgacgtatgacggagggtactacggcgct
ggcggcggcgcatacaactatgaggtaacttcgggcggaatggaccgaccgttgccttct
cgccaacccagcacctactctcgacccaaaagcattgagcttgtgacacccctgttcggc
agatga
>Fp84
atgcaccacagccggagaaagtcagggcacggtctgcctactacatcttcgaccgacgta
cgaaaagccgttactgcatccgaccctacaaagtacaagcgacccgtcatgactcggagg
cacacaccacaaaaactcggccgcggccagcgcgaacgtgagcgcgaaaggacagagtct
tgggaagatgagagggagagtttcccgcagttttgcatgacgtgcgaaaagcagttcatt
cctcatgatgacatgttcctttactgctccgacaactgtcgaagagtcgatcagaccgca
tcgccacagccggcttcttcggtcaaccattacgcgtctacaaactacccattctattct
gcgggacacccggagcctaaagatatcatcccgcgagcttctccttcacggcccagctcg
atacttttgggttctccaccaaccacgccgggaaccggagcgccgacttaccaacatact
tcggccatttcggccctccgctccctcaacgtccggcccccgagccctccgtcgcccact
ggcagctcgagcaatctgtggccttttagccgcagtgctgcgaccagcccctacaactcg
tacagccggccttctgcgccgtacctttcatcgacgtatgacggagggtactacggcgct
ggcggcggcgcatacaactatgaggtaacttcgggcggaatggaccgaccgttgccttct
cgccaacccagcacctactctcgacccaaaagcattgagcttgtgacacccctgttcggc
agatga
>Fp86
atgcaccacagccggagaaagtcggggcacggtctgcctactacatcttcgaccgacgta
cgaaaagccgttactgcatccgaccctacaaagtacaagcgacccgtcatgactcggagg
cacacaccacaaaaactcggccgcggccagcgcgaacgtgagcgcgaaaggacagagtct
tgggaagatgagagggagagtttcccgcagttttgcatgacgtgcgaaaagcagttcatt
cctcatgatgacatgttcctctactgctccgacaactgtcgaagagtcgatcagaccgca
tcgccacagccggcttcttcggtcaaccattacgcgtctacaaactacccattctattct
gcgggacacccggagcctaaagatatcatcccgcgagcttctccttcacggcccagctcg
atacttttgggttctccaccaaccacgccgggaaccggagcgccgacttaccaacatact
tcggccatttcggccctccgctccctcaacgtccggcccccgagccctccgtcgcccact
ggcagctcgagcaatctgtggccttttagccgcagtgctgcgaccagcccctacaactcg
tacagccggccttctgcgccgtacctttcatcgacgtatgacggagggtactacggcgct
ggcggcggcgcatacaactatgaggtaacttcgggcggaatggaccgaccgttgccttct
cgccaacccagcacctactctcgacccaaaagcattgagcttgtgacacccctgttcggc
agatga
>Fvenenatum.busco
atgcaccacagccggagaaagtcagggcacggtctgcctactacatcttcgaccgacgta
cgaaaagccgttactgcatccgaccctacaaagtacaagcgacccgtcatgactcggagg
cacacaccacaaaaactcggccgcggccagcgtgaacgtgagcgcgaaaggacagagtct
tgggaagatgagagggagagtttcccgcagttttgcatgacgtgcgaaaagcagttcatc
cctcatgatgacatgttcctttactgctccgacaactgtcgaagagtcgaccagaccgca
tcgccacagccggcttcttcggtcaaccattacgcgtctacaaactatccattctattct
gcgggacacccggagcctaaagacatcatcccgcgagcttctccttcacggcccagctcg
atacttttgggttctccaccaaccacgccgggaaccggagcgccgacctaccaacatact
tcggccatttcggccctccgttccctcaatgtccggcccccgagccctccgtcacccact
ggtagctccagcaatctgtggccttttagccgcagtgctgcgaccagcccctacaactcg
tacagccggccttctgcgccgtatctttcatcgacgtatgacggagggtactacggcgct
ggaggcagcggatacaactatgaggtgacttcgggcggaatggaccgaccgctgccttct
cgccagcccagcacctactctcgacccaaaagcattgagcttgtgacacccctgttcggc
agatga
