# Supplementary material for: Apicidin biosynthesis is linked to accessory chromosomes in Fusarium poae isolates
Source: BMC Genomics. 2021 Aug 4;22:591. doi: 10.1186/s12864-021-07617-y (PMC8340494; doi:10.1186/s12864-021-07617-y)
Supplement: Supplementary file 17 — Additional file 17. Compressed folder containing alignments for each of the 4141 orthologs used in BUSCO analysis. [file 12864_2021_7617_MOESM17_ESM.zip › Fven2_nt_MAFFT/10012at5125_nt.mafft.fasta]

>Fp105
atgactacagcgcactcaaacacccacgatgcaggtagcgcccctgctgcggctcctcct
cagtccatcttgacctctacgtcttacgacacgcctttgtcgcagacgccacctcaccat
ctacagcaaacaccttcgcaaagtctcgcgctcacccatcaa---cagcagcagcagcaa
cggagcgtcaagaggcccagaccagtaaagtcatgtaccgagtgccgaaagcgtaaactc
cgatgcgatcgcctttgtccatgctctcagtgccagaaatcgaaccgaacatgcaagtac
gctgtcgatcacgactccgcaaatctgtcagagggttccgacagcgagatgccagaaccc
gctcggccagccaaacgcaattgcaaccccagcatatttaattcgaccactccgctacta
agtgactcggcatacggtcctgttcgaaacggggacgccacaagcgcgccatcgttggaa
gagttgtcgatgcgcatggaaaggcttgagagacaacttatggccagaagtcctgcggta
tctgagggtagtgggggcagacttatcgctgcgtcttccgatactatacgaggcctgacc
gtcaaacaaggagcgttgcgaacaagatatcatggccaaaacagccctcgcgtcttgctt
aacttgtttgacgaagcaaaggagttcatggcaaacaactccaataacaatgcagtacgc
gaggttttgctaaactttaagcggtttcacaaagctcttattgacgaatatcgaaaatct
ttgtcgccaatcactgtctttgttgattcaatgatgcccgtacaaaagcgaatgactgac
attctgccaaagaaagcagtatgcgacaggctagtcgcatcatatgttgacacttccgaa
acaatctatcgaatcgttcatttacctatgttcactgagcagtacaacctattctgggaa
ggcaagatagaatccgaatattttctcccgcaactactctcactctgctccattgcgtct
cggtttgaaacgaaatcgaaagggcttggaaatgagcggtctgagggcgtccatattcca
acagcatgtgctctggtgcgaacgtggctggatagcctgaggggaaagcagttggtcgat
tttgcagtgcttcaggtcgaggttcttcttgtacacgcacagcgaatgatcacacctcgg
atacaggactcttggacatcgctcggctctatcgtgcgcatggccatgaatatgggtctt
caccgcgatccttcagaattcgagccacgggtccccatctacttgggtgagatgcgccgc
cgactatggtttacgatacttgatatggatcttcacatctcacttgccagcaacttgcct
tgtctggttcgagaaggagatttcacctgtcgaccgccacgcaacctcgatgacaatgaa
ctgtacccagatatgaaggagcttccaccatcaaagcctatcgatgtagtcaccgacaat
cagatgcaggtttacgccgccatgacactgggggtgcggatgaaggtagcacacatgctg
aaccggatcgacacaattcgggactatcaagagattatggacgttggggctaagctcgag
cgctttcttgacgatatcaactacatcttccctaggcaaggaatattaagcgattcgcag
aagagcaagcagtggaggtcacgagtcatcctcgacatgcacgtgaggcgaccgctgctt
gcgctctatcgaccattcgcgataggggcatctgacgccccggcacaaatctcccgggct
tatcttcggtcttcaatggtcatcatgaagtacttggatgaactagatcctatgcttgcg
cacttccaagacatcaccgaaatgtaccaccaggtgctgaagaaggacatcattcaggct
gcgctgagtgtatgtttctatattcggtcagctgtgcgtccggcttctgatagctcagga
cttggttcgcaagctttacgcatgtctcccgattcctcagacgactttcccatttataac
cccgagaaccttgtgctctggtctccttctcgactcgtcagtaccgtggagaagacattg
gatcttctggttcgcaacatcagtggccgggataccaaagatgtggtatgcctgttggtt
gttctggagtgtgtttccaaacccgaggtcaagactgaagaggttgtacaaagtcttcgc
atgatactagatcgctgctttagggctaccaacatgagtctcgacagtgttcccatgggc
cctgccggtgttatcgatggataccaaggggatacatacagacaccatgtgccgtttatg
tatcagcggaattcgatcggagtcccagcagccctcaacgactttgacaattggctgctt
tgggaaggatgggagtaa
>Fp108
atgactacagcgcactcaaacacccacgatgcaggtagcgcccctgctgcggctcctcct
cagtccatcttgacctctacgtcttacgacacgcctttgtcgcagacgccacctcaccat
ctacagcaaacaccttcgcaaagtctcgcgctcacccatcaa---cagcagcagcagcaa
cggagcgtcaagaggcccagaccagtaaagtcatgtaccgagtgccgaaagcgtaaactc
cgatgcgatcgcctttgtccatgctctcagtgccagaaatcgaaccgaacatgcaagtac
gctgtcgatcacgactccgcaaatctgtcagagggttccgacagcgagatgccagaaccc
gctcggccagccaaacgcaattgcaaccccagcatatttaattcgaccactccgctacta
agtgactcggcatacggtcctgttcgaaacggggacgccacaagcgcgccatcgttggaa
gagttgtcgatgcgcatggaaaggcttgagagacaacttatggccagaagtcctgcggta
tctgagggtagtgggggcagacttatcgctgcgtcttccgatactatacgaggcctgacc
gtcaaacaaggagcgttgcgaacaagatatcatggccaaaacagccctcgcgtcttgctt
aacttgtttgacgaagcaaaggagttcatggcaaacaactccaataacaatgcagtacgc
gaggttttgctaaactttaagcggtttcacaaagctcttattgacgaatatcgaaaatct
ttgtcgccaatcactgtctttgttgattcaatgatgcccgtacaaaagcgaatgactgac
attctgccaaagaaagcagtatgcgacaggctagtcgcatcatatgttgacacttccgaa
acaatctatcgaatcgttcatttacctatgttcactgagcagtacaacctattctgggaa
ggcaagatagaatccgaatattttctcccgcaactactctcactctgctccattgcgtct
cggtttgaaacgaaatcgaaagggcttggaaatgagcggtctgagggcgtccatattcca
acagcatgtgctctggtgcgaacgtggctggatagcctgaggggaaagcagttggtcgat
tttgcagtgcttcaggtcgaggttcttcttgtacacgcacagcgaatgatcacacctcgg
atacaggactcttggacatcgctcggctctatcgtgcgcatggccatgaatatgggtctt
caccgcgatccttcagaattcgagccacgggtccccatctacttgggtgagatgcgccgc
cgactatggtttacgatacttgatatggatcttcacatctcacttgccagcaacttgcct
tgtctggttcgagaaggagatttcacctgtcgaccgccacgcaacctcgatgacaatgaa
ctgtacccagatatgaaggagcttccaccatcaaagcctatcgatgtagtcaccgacaat
cagatgcaggtttacgccgccatgacactgggggtgcggatgaaggtagcacacatgctg
aaccggatcgacacaattcgggactatcaagagattatggacgttggggctaagctcgag
cgctttcttgacgatatcaactacatcttccctaggcaaggaatattaagcgattcgcag
aagagcaagcagtggaggtcacgagtcatcctcgacatgcacgtgaggcgaccgctgctt
gcgctctatcgaccattcgcgataggggcatctgacgccccggcacaaatctcccgggct
tatcttcggtcttcaatggtcatcatgaagtacttggatgaactagatcctatgcttgcg
cacttccaagacatcaccgaaatgtaccaccaggtgctgaagaaggacatcattcaggct
gcgctgagtgtatgtttctatattcggtcagctgtgcgtccggcttctgatagctcagga
cttggttcgcaagctttacgcatgtctcccgattcctcagacgactttcccatttataac
cccgagaaccttgtgctctggtctccttctcgactcgtcagtaccgtggagaagacattg
gatcttctggttcgcaacatcagtggccgggataccaaagatgtggtatgcctgttggtt
gttctggagtgtgtttccaaacccgaggtcaagactgaagaggttgtacaaagtcttcgc
atgatactagatcgctgctttagggctaccaacatgagtctcgacagtgttcccatgggc
cctgccggtgttatcgatggataccaaggggatacatacagacaccatgtgccgtttatg
tatcagcggaattcgatcggagtcccagcagccctcaacgactttgacaattggctgctt
tgggaaggatgggagtaa
>Fp118
atgactacagcgcactcaaacacccacgatgcaggtagcgcccctgctgcggctcctcct
cagtccatcttgacctctacgtcttacgacacgcctttgtcgcagacgccacctcaccat
ctacagcaaacaccttcgcaaagtctcgcgctcacccatcaa---cagcagcagcagcaa
cggagcgtcaagaggcccagaccagtaaagtcatgtaccgagtgccgaaagcgtaaactc
cgatgcgatcgcctttgtccatgctctcagtgccagaaatcgaaccgaacatgcaagtac
gctgtcgatcacgactccgcaaatctgtcagagggttccgacagcgagatgccagaaccc
gctcggccagccaaacgcaattgcaaccccagcatatttaattcgaccactccgctacta
agtgactcggcatacggtcctgttcgaaacggggacgccacaagcgcgccatcgttggaa
gagttgtcgatgcgcatggaaaggcttgagagacaacttatggccagaagtcctgcggta
tctgagggtagtgggggcagacttatcgctgcgtcttccgatactatacgaggcctgacc
gtcaaacaaggagcgttgcgaacaagatatcatggccaaaacagccctcgcgtcttgctt
aacttgtttgacgaagcaaaggagttcatggcaaacaactccaataacaatgcagtacgc
gaggttttgctaaactttaagcggtttcacaaagctcttattgacgaatatcgaaaatct
ttgtcgccaatcactgtctttgttgattcaatgatgcccgtacaaaagcgaatgactgac
attctgccaaagaaagcagtatgcgacaggctagtcgcatcatatgttgacacttccgaa
acaatctatcgaatcgttcatttacctatgttcactgagcagtacaacctattctgggaa
ggcaagatagaatccgaatattttctcccgcaactactctcactctgctccattgcgtct
cggtttgaaacgaaatcgaaagggcttggaaatgagcggtctgagggcgtccatattcca
acagcatgtgctctggtgcgaacgtggctggatagcctgaggggaaagcagttggtcgat
tttgcagtgcttcaggtcgaggttcttcttgtacacgcacagcgaatgatcacacctcgg
atacaggactcttggacatcgctcggctctatcgtgcgcatggccatgaatatgggtctt
caccgcgatccttcagaattcgagccacgggtccccatctacttgggtgagatgcgccgc
cgactatggtttacgatacttgatatggatcttcacatctcacttgccagcaacttgcct
tgtctggttcgagaaggagatttcacctgtcgaccgccacgcaacctcgatgacaatgaa
ctgtacccagatatgaaggagcttccaccatcaaagcctatcgatgtagtcaccgacaat
cagatgcaggtttacgccgccatgacactgggggtgcggatgaaggtagcacacatgctg
aaccggatcgacacaattcgggactatcaagagattatggacgttggggctaagctcgag
cgctttcttgacgatatcaactacatcttccctaggcaaggaatattaagcgattcgcag
aagagcaagcagtggaggtcacgagtcatcctcgacatgcacgtgaggcgaccgctgctt
gcgctctatcgaccattcgcgataggggcatctgacgccccggcacaaatctcccgggct
tatcttcggtcttcaatggtcatcatgaagtacttggatgaactagatcctatgcttgcg
cacttccaagacatcaccgaaatgtaccaccaggtgctgaagaaggacatcattcaggct
gcgctgagtgtatgtttctatattcggtcagctgtgcgtccggcttctgatagctcagga
cttggttcgcaagctttacgcatgtctcccgattcctcagacgactttcccatttataac
cccgagaaccttgtgctctggtctccttctcgactcgtcagtaccgtggagaagacattg
gatcttctggttcgcaacatcagtggccgggataccaaagatgtggtatgcctgttggtt
gttctggagtgtgtttccaaacccgaggtcaagactgaagaggttgtacaaagtcttcgc
atgatactagatcgctgctttagggctaccaacatgagtctcgacagtgttcccatgggc
cctgccggtgttatcgatggataccaaggggatacatacagacaccatgtgccgtttatg
tatcagcggaattcgatcggagtcccagcagccctcaacgactttgacaattggctgctt
tgggaaggatgggagtaa
>Fp122
atgactacagcgcactcaaacacccacgatgcaggtagcgcccctgctgcggctcctcct
cagtccatcttgacctctacgtcttacgacacgcctttgtcgcagacgccacctcaccat
ctacagcaaacaccttcgcaaagtctcgcgctcacccatcaa---cagcagcagcagcaa
cggagcgtcaagaggcccagaccagtaaagtcatgtaccgagtgccgaaagcgtaaactc
cgatgcgatcgcctttgtccatgctctcagtgccagaaatcgaaccgaacatgcaagtac
gctgtcgatcacgactccgcaaatctgtcagagggttccgacagcgagatgccagaaccc
gctcggccagccaaacgcaattgcaaccccagcatatttaattcgaccactccgctacta
agtgactcggcatacggtcctgttcgaaacggggacgccacaagcgcgccatcgttggaa
gagttgtcgatgcgcatggaaaggcttgagagacaacttatggccagaagtcctgcggta
tctgagggtagtgggggcagacttatcgctgcgtcttccgatactatacgaggcctgacc
gtcaaacaaggagcgttgcgaacaagatatcatggccaaaacagccctcgcgtcttgctt
aacttgtttgacgaagcaaaggagttcatggcaaacaactccaataacaatgcagtacgc
gaggttttgctaaactttaagcggtttcacaaagctcttattgacgaatatcgaaaatct
ttgtcgccaatcactgtctttgttgattcaatgatgcccgtacaaaagcgaatgactgac
attctgccaaagaaagcagtatgcgacaggctagtcgcatcatatgttgacacttccgaa
acaatctatcgaatcgttcatttacctatgttcactgagcagtacaacctattctgggaa
ggcaagatagaatccgaatattttctcccgcaactactctcactctgctccattgcgtct
cggtttgaaacgaaatcgaaagggcttggaaatgagcggtctgagggcgtccatattcca
acagcatgtgctctggtgcgaacgtggctggatagcctgaggggaaagcagttggtcgat
tttgcagtgcttcaggtcgaggttcttcttgtacacgcacagcgaatgatcacacctcgg
atacaggactcttggacatcgctcggctctatcgtgcgcatggccatgaatatgggtctt
caccgcgatccttcagaattcgagccacgggtccccatctacttgggtgagatgcgccgc
cgactatggtttacgatacttgatatggatcttcacatctcacttgccagcaacttgcct
tgtctggttcgagaaggagatttcacctgtcgaccgccacgcaacctcgatgacaatgaa
ctgtacccagatatgaaggagcttccaccatcaaagcctatcgatgtagtcaccgacaat
cagatgcaggtttacgccgccatgacactgggggtgcggatgaaggtagcacacatgctg
aaccggatcgacacaattcgggactatcaagagattatggacgttggggctaagctcgag
cgctttcttgacgatatcaactacatcttccctaggcaaggaatattaagcgattcgcag
aagagcaagcagtggaggtcacgagtcatcctcgacatgcacgtgaggcgaccgctgctt
gcgctctatcgaccattcgcgataggggcatctgacgccccggcacaaatctcccgggct
tatcttcggtcttcaatggtcatcatgaagtacttggatgaactagatcctatgcttgcg
cacttccaagacatcaccgaaatgtaccaccaggtgctgaagaaggacatcattcaggct
gcgctgagtgtatgtttctatattcggtcagctgtgcgtccggcttctgatagctcagga
cttggttcgcaagctttacgcatgtctcccgattcctcagacgactttcccatttataac
cccgagaaccttgtgctctggtctccttctcgactcgtcagtaccgtggagaagacattg
gatcttctggttcgcaacatcagtggccgggataccaaagatgtggtatgcctgttggtt
gttctggagtgtgtttccaaacccgaggtcaagactgaagaggttgtacaaagtcttcgc
atgatactagatcgctgctttagggctaccaacatgagtctcgacagtgttcccatgggc
cctgccggtgttatcgatggataccaaggggatacatacagacaccatgtgccgtttatg
tatcagcggaattcgatcggagtcccagcagccctcaacgactttgacaattggctgctt
tgggaaggatgggagtaa
>Fp125
atgactacagcgcactcaaacacccacgatgcaggtagcgcccctgctgcggctcctcct
cagtccatcttgacctctacgtcttacgacacgcctttgtcgcagacgccacctcaccat
ctacagcaaacaccttcgcaaagtctcgcgctcacccatcaa---cagcagcagcagcaa
cggagcgtcaagaggcccagaccagtaaagtcatgtaccgagtgccgaaagcgtaaactc
cgatgcgatcgcctttgtccatgctctcagtgccagaaatcgaaccgaacatgcaagtac
gctgtcgatcacgactccgcaaatctgtcagagggttccgacagcgagatgccagaaccc
gctcggccagccaaacgcaattgcaaccccagcatatttaattcgaccactccgctacta
agtgactcggcatacggtcctgttcgaaacggggacgccacaagcgcgccatcgttggaa
gagttgtcgatgcgcatggaaaggcttgagagacaacttatggccagaagtcctgcggta
tctgagggtagtgggggcagacttatcgctgcgtcttccgatactatacgaggcctgacc
gtcaaacaaggagcgttgcgaacaagatatcatggccaaaacagccctcgcgtcttgctt
aacttgtttgacgaagcaaaggagttcatggcaaacaactccaataacaatgcagtacgc
gaggttttgctaaactttaagcggtttcacaaagctcttattgacgaatatcgaaaatct
ttgtcgccaatcactgtctttgttgattcaatgatgcccgtacaaaagcgaatgactgac
attctgccaaagaaagcagtatgcgacaggctagtcgcatcatatgttgacacttccgaa
acaatctatcgaatcgttcatttacctatgttcactgagcagtacaacctattctgggaa
ggcaagatagaatccgaatattttctcccgcaactactctcactctgctccattgcgtct
cggtttgaaacgaaatcgaaagggcttggaaatgagcggtctgagggcgtccatattcca
acagcatgtgctctggtgcgaacgtggctggatagcctgaggggaaagcagttggtcgat
tttgcagtgcttcaggtcgaggttcttcttgtacacgcacagcgaatgatcacacctcgg
atacaggactcttggacatcgctcggctctatcgtgcgcatggccatgaatatgggtctt
caccgcgatccttcagaattcgagccacgggtccccatctacttgggtgagatgcgccgc
cgactatggtttacgatacttgatatggatcttcacatctcacttgccagcaacttgcct
tgtctggttcgagaaggagatttcacctgtcgaccgccacgcaacctcgatgacaatgaa
ctgtacccagatatgaaggagcttccaccatcaaagcctatcgatgtagtcaccgacaat
cagatgcaggtttacgccgccatgacactgggggtgcggatgaaggtagcacacatgctg
aaccggatcgacacaattcgggactatcaagagattatggacgttggggctaagctcgag
cgctttcttgacgatatcaactacatcttccctaggcaaggaatattaagcgattcgcag
aagagcaagcagtggaggtcacgagtcatcctcgacatgcacgtgaggcgaccgctgctt
gcgctctatcgaccattcgcgataggggcatctgacgccccggcacaaatctcccgggct
tatcttcggtcttcaatggtcatcatgaagtacttggatgaactagatcctatgcttgcg
cacttccaagacatcaccgaaatgtaccaccaggtgctgaagaaggacatcattcaggct
gcgctgagtgtatgtttctatattcggtcagctgtgcgtccggcttctgatagctcagga
cttggttcgcaagctttacgcatgtctcccgattcctcagacgactttcccatttataac
cccgagaaccttgtgctctggtctccttctcgactcgtcagtaccgtggagaagacattg
gatcttctggttcgcaacatcagtggccgggataccaaagatgtggtatgcctgttggtt
gttctggagtgtgtttccaaacccgaggtcaagactgaagaggttgtacaaagtcttcgc
atgatactagatcgctgctttagggctaccaacatgagtctcgacagtgttcccatgggc
cctgccggtgttatcgatggataccaaggggatacatacagacaccatgtgccgtttatg
tatcagcggaattcgatcggagtcccagcagccctcaacgactttgacaattggctgctt
tgggaaggatgggagtaa
>Fp13r
atgactacagcgcactcaaacacccacgatgcaggtagcgcccctgctgcggctcctcct
cagtccatcttgacctctacgtcttacgacacgcctttgtcgcagacgccacctcaccat
ctacagcaaacaccttcgcaaagtctcgcgctcacccatcaa---cagcagcagcagcaa
cggagcgtcaagaggcccagaccagtaaagtcatgtaccgagtgccgaaagcgtaaactc
cgatgcgatcgcctttgtccatgctctcagtgccagaaatcgaaccgaacatgcaagtac
gctgtcgatcacgactccgcaaatctgtcagagggttccgacagcgagatgccagaaccc
gctcggccagccaaacgcaattgcaaccccagcatatttaattcgaccactccgctacta
agtgactcggcatacggtcctgttcgaaacggggacgccacaagcgcgccatcgttggaa
gagttgtcgatgcgcatggaaaggcttgagagacaacttatggccagaagtcctgcggta
tctgagggtagtgggggcagacttatcgctgcgtcttccgatactatacgaggcctgacc
gtcaaacaaggagcgttgcgaacaagatatcatggccaaaacagccctcgcgtcttgctt
aacttgtttgacgaagcaaaggagttcatggcaaacaactccaataacaatgcagtacgc
gaggttttgctaaactttaagcggtttcacaaagctcttattgacgaatatcgaaaatct
ttgtcgccaatcactgtctttgttgattcaatgatgcccgtacaaaagcgaatgactgac
attctgccaaagaaagcagtatgcgacaggctagtcgcatcatatgttgacacttccgaa
acaatctatcgaatcgttcatttacctatgttcactgagcagtacaacctattctgggaa
ggcaagatagaatccgaatattttctcccgcaactactctcactctgctccattgcgtct
cggtttgaaacgaaatcgaaagggcttggaaatgagcggtctgagggcgtccatattcca
acagcatgtgctctggtgcgaacgtggctggatagcctgaggggaaagcagttggtcgat
tttgcagtgcttcaggtcgaggttcttcttgtacacgcacagcgaatgatcacacctcgg
atacaggactcttggacatcgctcggctctatcgtgcgcatggccatgaatatgggtctt
caccgcgatccttcagaattcgagccacgggtccccatctacttgggtgagatgcgccgc
cgactatggtttacgatacttgatatggatcttcacatctcacttgccagcaacttgcct
tgtctggttcgagaaggagatttcacctgtcgaccgccacgcaacctcgatgacaatgaa
ctgtacccagatatgaaggagcttccaccatcaaagcctatcgatgtagtcaccgacaat
cagatgcaggtttacgccgccatgacactgggggtgcggatgaaggtagcacacatgctg
aaccggatcgacacaattcgggactatcaagagattatggacgttggggctaagctcgag
cgctttcttgacgatatcaactacatcttccctaggcaaggaatattaagcgattcgcag
aagagcaagcagtggaggtcacgagtcatcctcgacatgcacgtgaggcgaccgctgctt
gcgctctatcgaccattcgcgataggggcatctgacgccccggcacaaatctcccgggct
tatcttcggtcttcaatggtcatcatgaagtacttggatgaactagatcctatgcttgcg
cacttccaagacatcaccgaaatgtaccaccaggtgctgaagaaggacatcattcaggct
gcgctgagtgtatgtttctatattcggtcagctgtgcgtccggcttctgatagctcagga
cttggttcgcaagctttacgcatgtctcccgattcctcagacgactttcccatttataac
cccgagaaccttgtgctctggtctccttctcgactcgtcagtaccgtggagaagacattg
gatcttctggttcgcaacatcagtggccgggataccaaagatgtggtatgcctgttggtt
gttctggagtgtgtttccaaacccgaggtcaagactgaagaggttgtacaaagtcttcgc
atgatactagatcgctgctttagggctaccaacatgagtctcgacagtgttcccatgggc
cctgccggtgttatcgatggataccaaggggatacatacagacaccatgtgccgtttatg
tatcagcggaattcgatcggagtcccagcagccctcaacgactttgacaattggctgctt
tgggaaggatgggagtaa
>Fp144
atgactacagcgcactcaaacacccacgatgcaggtagcgcccctgctgcggctcctcct
cagtccatcttgacctctacgtcttacgacacgcctttgtcgcagacgccacctcaccat
ctacagcaaacaccttcgcaaagtctcgcgctcacccatcaa---cagcagcagcagcaa
cggagcgtcaagaggcccagaccagtaaagtcatgtaccgagtgccgaaagcgtaaactc
cgatgcgatcgcctttgtccatgctctcagtgccagaaatcgaaccgaacatgcaagtac
gctgtcgatcacgactccgcaaatctgtcagagggttccgacagcgagatgccagaaccc
gctcggccagccaaacgcaattgcaaccccagcatatttaattcgaccactccgctacta
agtgactcggcatacggtcctgttcgaaacggggacgccacaagcgcgccatcgttggaa
gagttgtcgatgcgcatggaaaggcttgagagacaacttatggccagaagtcctgcggta
tctgagggtagtgggggcagacttatcgctgcgtcttccgatactatacgaggcctgacc
gtcaaacaaggagcgttgcgaacaagatatcatggccaaaacagccctcgcgtcttgctt
aacttgtttgacgaagcaaaggagttcatggcaaacaactccaataacaatgcagtacgc
gaggttttgctaaactttaagcggtttcacaaagctcttattgacgaatatcgaaaatct
ttgtcgccaatcactgtctttgttgattcaatgatgcccgtacaaaagcgaatgactgac
attctgccaaagaaagcagtatgcgacaggctagtcgcatcatatgttgacacttccgaa
acaatctatcgaatcgttcatttacctatgttcactgagcagtacaacctattctgggaa
ggcaagatagaatccgaatattttctcccgcaactactctcactctgctccattgcgtct
cggtttgaaacgaaatcgaaagggcttggaaatgagcggtctgagggcgtccatattcca
acagcatgtgctctggtgcgaacgtggctggatagcctgaggggaaagcagttggtcgat
tttgcagtgcttcaggtcgaggttcttcttgtacacgcacagcgaatgatcacacctcgg
atacaggactcttggacatcgctcggctctatcgtgcgcatggccatgaatatgggtctt
caccgcgatccttcagaattcgagccacgggtccccatctacttgggtgagatgcgccgc
cgactatggtttacgatacttgatatggatcttcacatctcacttgccagcaacttgcct
tgtctggttcgagaaggagatttcacctgtcgaccgccacgcaacctcgatgacaatgaa
ctgtacccagatatgaaggagcttccaccatcaaagcctatcgatgtagtcaccgacaat
cagatgcaggtttacgccgccatgacactgggggtgcggatgaaggtagcacacatgctg
aaccggatcgacacaattcgggactatcaagagattatggacgttggggctaagctcgag
cgctttcttgacgatatcaactacatcttccctaggcaaggaatattaagcgattcgcag
aagagcaagcagtggaggtcacgagtcatcctcgacatgcacgtgaggcgaccgctgctt
gcgctctatcgaccattcgcgataggggcatctgacgccccggcacaaatctcccgggct
tatcttcggtcttcaatggtcatcatgaagtacttggatgaactagatcctatgcttgcg
cacttccaagacatcaccgaaatgtaccaccaggtgctgaagaaggacatcattcaggct
gcgctgagtgtatgtttctatattcggtcagctgtgcgtccggcttctgatagctcagga
cttggttcgcaagctttacgcatgtctcccgattcctcagacgactttcccatttataac
cccgagaaccttgtgctctggtctccttctcgactcgtcagtaccgtggagaagacattg
gatcttctggttcgcaacatcagtggccgggataccaaagatgtggtatgcctgttggtt
gttctggagtgtgtttccaaacccgaggtcaagactgaagaggttgtacaaagtcttcgc
atgatactagatcgctgctttagggctaccaacatgagtctcgacagtgttcccatgggc
cctgccggtgttatcgatggataccaaggggatacatacagacaccatgtgccgtttatg
tatcagcggaattcgatcggagtcccagcagccctcaacgactttgacaattggctgctt
tgggaaggatgggagtaa
>Fp146
atgactacagcgcactcaaacacccacgatgcaggtagcgcccctgctgcggctcctcct
cagtccatcttgacctctacgtcttacgacacgcctttgtcgcagacgccacctcaccat
ctacagcaaacaccttcgcaaagtctcgcgctcacccatcaa---cagcagcagcagcaa
cggagcgtcaagaggcccagaccagtaaagtcatgtaccgagtgccgaaagcgtaaactc
cgatgcgatcgcctttgtccatgctctcagtgccagaaatcgaaccgaacatgcaagtac
gctgtcgatcacgactccgcaaatctgtcagagggttccgacagcgagatgccagaaccc
gctcggccagccaaacgcaattgcaaccccagcatatttaattcgaccactccgctacta
agtgactcggcatacggtcctgttcgaaacggggacgccacaagcgcgccatcgttggaa
gagttgtcgatgcgcatggaaaggcttgagagacaacttatggccagaagtcctgcggta
tctgagggtagtgggggcagacttatcgctgcgtcttccgatactatacgaggcctgacc
gtcaaacaaggagcgttgcgaacaagatatcatggccaaaacagccctcgcgtcttgctt
aacttgtttgacgaagcaaaggagttcatggcaaacaactccaataacaatgcagtacgc
gaggttttgctaaactttaagcggtttcacaaagctcttattgacgaatatcgaaaatct
ttgtcgccaatcactgtctttgttgattcaatgatgcccgtacaaaagcgaatgactgac
attctgccaaagaaagcagtatgcgacaggctagtcgcatcatatgttgacacttccgaa
acaatctatcgaatcgttcatttacctatgttcactgagcagtacaacctattctgggaa
ggcaagatagaatccgaatattttctcccgcaactactctcactctgctccattgcgtct
cggtttgaaacgaaatcgaaagggcttggaaatgagcggtctgagggcgtccatattcca
acagcatgtgctctggtgcgaacgtggctggatagcctgaggggaaagcagttggtcgat
tttgcagtgcttcaggtcgaggttcttcttgtacacgcacagcgaatgatcacacctcgg
atacaggactcttggacatcgctcggctctatcgtgcgcatggccatgaatatgggtctt
caccgcgatccttcagaattcgagccacgggtccccatctacttgggtgagatgcgccgc
cgactatggtttacgatacttgatatggatcttcacatctcacttgccagcaacttgcct
tgtctggttcgagaaggagatttcacctgtcgaccgccacgcaacctcgatgacaatgaa
ctgtacccagatatgaaggagcttccaccatcaaagcctatcgatgtagtcaccgacaat
cagatgcaggtttacgccgccatgacactgggggtgcggatgaaggtagcacacatgctg
aaccggatcgacacaattcgggactatcaagagattatggacgttggggctaagctcgag
cgctttcttgacgatatcaactacatcttccctaggcaaggaatattaagcgattcgcag
aagagcaagcagtggaggtcacgagtcatcctcgacatgcacgtgaggcgaccgctgctt
gcgctctatcgaccattcgcgataggggcatctgacgccccggcacaaatctcccgggct
tatcttcggtcttcaatggtcatcatgaagtacttggatgaactagatcctatgcttgcg
cacttccaagacatcaccgaaatgtaccaccaggtgctgaagaaggacatcattcaggct
gcgctgagtgtatgtttctatattcggtcagctgtgcgtccggcttctgatagctcagga
cttggttcgcaagctttacgcatgtctcccgattcctcagacgactttcccatttataac
cccgagaaccttgtgctctggtctccttctcgactcgtcagtaccgtggagaagacattg
gatcttctggttcgcaacatcagtggccgggataccaaagatgtggtatgcctgttggtt
gttctggagtgtgtttccaaacccgaggtcaagactgaagaggttgtacaaagtcttcgc
atgatactagatcgctgctttagggctaccaacatgagtctcgacagtgttcccatgggc
cctgccggtgttatcgatggataccaaggggatacatacagacaccatgtgccgtttatg
tatcagcggaattcgatcggagtcccagcagccctcaacgactttgacaattggctgctt
tgggaaggatgggagtaa
>Fp155
atgactacagcgcactcaaacacccacgatgcaggtagcgcccctgctgcggctcctcct
cagtccatcttgacctctacgtcttacgacacgcctttgtcgcagacgccacctcaccat
ctacagcaaacaccttcgcaaagtctcgcgctcacccatcaa---cagcagcagcagcaa
cggagcgtcaagaggcccagaccagtaaagtcatgtaccgagtgccgaaagcgtaaactc
cgatgcgatcgcctttgtccatgctctcagtgccagaaatcgaaccgaacatgcaagtac
gctgtcgatcacgactccgcaaatctgtcagagggttccgacagcgagatgccagaaccc
gctcggccagccaaacgcaattgcaaccccagcatatttaattcgaccactccgctacta
agtgactcggcatacggtcctgttcgaaacggggacgccacaagcgcgccatcgttggaa
gagttgtcgatgcgcatggaaaggcttgagagacaacttatggccagaagtcctgcggta
tctgagggtagtgggggcagacttatcgctgcgtcttccgatactatacgaggcctgacc
gtcaaacaaggagcgttgcgaacaagatatcatggccaaaacagccctcgcgtcttgctt
aacttgtttgacgaagcaaaggagttcatggcaaacaactccaataacaatgcagtacgc
gaggttttgctaaactttaagcggtttcacaaagctcttattgacgaatatcgaaaatct
ttgtcgccaatcactgtctttgttgattcaatgatgcccgtacaaaagcgaatgactgac
attctgccaaagaaagcagtatgcgacaggctagtcgcatcatatgttgacacttccgaa
acaatctatcgaatcgttcatttacctatgttcactgagcagtacaacctattctgggaa
ggcaagatagaatccgaatattttctcccgcaactactctcactctgctccattgcgtct
cggtttgaaacgaaatcgaaagggcttggaaatgagcggtctgagggcgtccatattcca
acagcatgtgctctggtgcgaacgtggctggatagcctgaggggaaagcagttggtcgat
tttgcagtgcttcaggtcgaggttcttcttgtacacgcacagcgaatgatcacacctcgg
atacaggactcttggacatcgctcggctctatcgtgcgcatggccatgaatatgggtctt
caccgcgatccttcagaattcgagccacgggtccccatctacttgggtgagatgcgccgc
cgactatggtttacgatacttgatatggatcttcacatctcacttgccagcaacttgcct
tgtctggttcgagaaggagatttcacctgtcgaccgccacgcaacctcgatgacaatgaa
ctgtacccagatatgaaggagcttccaccatcaaagcctatcgatgtagtcaccgacaat
cagatgcaggtttacgccgccatgacactgggggtgcggatgaaggtagcacacatgctg
aaccggatcgacacaattcgggactatcaagagattatggacgttggggctaagctcgag
cgctttcttgacgatatcaactacatcttccctaggcaaggaatattaagcgattcgcag
aagagcaagcagtggaggtcacgagtcatcctcgacatgcacgtgaggcgaccgctgctt
gcgctctatcgaccattcgcgataggggcatctgacgccccggcacaaatctcccgggct
tatcttcggtcttcaatggtcatcatgaagtacttggatgaactagatcctatgcttgcg
cacttccaagacatcaccgaaatgtaccaccaggtgctgaagaaggacatcattcaggct
gcgctgagtgtatgtttctatattcggtcagctgtgcgtccggcttctgatagctcagga
cttggttcgcaagctttacgcatgtctcccgattcctcagacgactttcccatttataac
cccgagaaccttgtgctctggtctccttctcgactcgtcagtaccgtggagaagacattg
gatcttctggttcgcaacatcagtggccgggataccaaagatgtggtatgcctgttggtt
gttctggagtgtgtttccaaacccgaggtcaagactgaagaggttgtacaaagtcttcgc
atgatactagatcgctgctttagggctaccaacatgagtctcgacagtgttcccatgggc
cctgccggtgttatcgatggataccaaggggatacatacagacaccatgtgccgtttatg
tatcagcggaattcgatcggagtcccagcagccctcaacgactttgacaattggctgctt
tgggaaggatgggagtaa
>Fp157
atgactacagcgcactcaaacacccacgatgcaggtagcgcccctgctgcggctcctcct
cagtccatcttgacctctacgtcttacgacacgcctttgtcgcagacgccacctcaccat
ctacagcaaacaccttcgcaaagtctcgcgctcacccatcaa---cagcagcagcagcaa
cggagcgtcaagaggcccagaccagtaaagtcatgtaccgagtgccgaaagcgtaaactc
cgatgcgatcgcctttgtccatgctctcagtgccagaaatcgaaccgaacatgcaagtac
gctgtcgatcacgactccgcaaatctgtcagagggttccgacagcgagatgccagaaccc
gctcggccagccaaacgcaattgcaaccccagcatatttaattcgaccactccgctacta
agtgactcggcatacggtcctgttcgaaacggggacgccacaagcgcgccatcgttggaa
gagttgtcgatgcgcatggaaaggcttgagagacaacttatggccagaagtcctgcggta
tctgagggtagtgggggcagacttatcgctgcgtcttccgatactatacgaggcctgacc
gtcaaacaaggagcgttgcgaacaagatatcatggccaaaacagccctcgcgtcttgctt
aacttgtttgacgaagcaaaggagttcatggcaaacaactccaataacaatgcagtacgc
gaggttttgctaaactttaagcggtttcacaaagctcttattgacgaatatcgaaaatct
ttgtcgccaatcactgtctttgttgattcaatgatgcccgtacaaaagcgaatgactgac
attctgccaaagaaagcagtatgcgacaggctagtcgcatcatatgttgacacttccgaa
acaatctatcgaatcgttcatttacctatgttcactgagcagtacaacctattctgggaa
ggcaagatagaatccgaatattttctcccgcaactactctcactctgctccattgcgtct
cggtttgaaacgaaatcgaaagggcttggaaatgagcggtctgagggcgtccatattcca
acagcatgtgctctggtgcgaacgtggctggatagcctgaggggaaagcagttggtcgat
tttgcagtgcttcaggtcgaggttcttcttgtacacgcacagcgaatgatcacacctcgg
atacaggactcttggacatcgctcggctctatcgtgcgcatggccatgaatatgggtctt
caccgcgatccttcagaattcgagccacgggtccccatctacttgggtgagatgcgccgc
cgactatggtttacgatacttgatatggatcttcacatctcacttgccagcaacttgcct
tgtctggttcgagaaggagatttcacctgtcgaccgccacgcaacctcgatgacaatgaa
ctgtacccagatatgaaggagcttccaccatcaaagcctatcgatgtagtcaccgacaat
cagatgcaggtttacgccgccatgacactgggggtgcggatgaaggtagcacacatgctg
aaccggatcgacacaattcgggactatcaagagattatggacgttggggctaagctcgag
cgctttcttgacgatatcaactacatcttccctaggcaaggaatattaagcgattcgcag
aagagcaagcagtggaggtcacgagtcatcctcgacatgcacgtgaggcgaccgctgctt
gcgctctatcgaccattcgcgataggggcatctgacgccccggcacaaatctcccgggct
tatcttcggtcttcaatggtcatcatgaagtacttggatgaactagatcctatgcttgcg
cacttccaagacatcaccgaaatgtaccaccaggtgctgaagaaggacatcattcaggct
gcgctgagtgtatgtttctatattcggtcagctgtgcgtccggcttctgatagctcagga
cttggttcgcaagctttacgcatgtctcccgattcctcagacgactttcccatttataac
cccgagaaccttgtgctctggtctccttctcgactcgtcagtaccgtggagaagacattg
gatcttctggttcgcaacatcagtggccgggataccaaagatgtggtatgcctgttggtt
gttctggagtgtgtttccaaacccgaggtcaagactgaagaggttgtacaaagtcttcgc
atgatactagatcgctgctttagggctaccaacatgagtctcgacagtgttcccatgggc
cctgccggtgttatcgatggataccaaggggatacatacagacaccatgtgccgtttatg
tatcagcggaattcgatcggagtcccagcagccctcaacgactttgacaattggctgctt
tgggaaggatgggagtaa
>Fp16r
atgactacagcgcactcaaacacccacgatgcaggtagcgcccctgctgcggctcctcct
cagtccatcttgacctctacgtcttacgacacgcctttgtcgcagacgccacctcaccat
ctacagcaaacaccttcgcaaagtctcgcgctcacccatcaa---cagcagcagcagcaa
cggagcgtcaagaggcccagaccagtaaagtcatgtaccgagtgccgaaagcgtaaactc
cgatgcgatcgcctttgtccatgctctcagtgccagaaatcgaaccgaacatgcaagtac
gctgtcgatcacgactccgcaaatctgtcagagggttccgacagcgagatgccagaaccc
gctcggccagccaaacgcaattgcaaccccagcatatttaattcgaccactccgctacta
agtgactcggcatacggtcctgttcgaaacggggacgccacaagcgcgccatcgttggaa
gagttgtcgatgcgcatggaaaggcttgagagacaacttatggccagaagtcctgcggta
tctgagggtagtgggggcagacttatcgctgcgtcttccgatactatacgaggcctgacc
gtcaaacaaggagcgttgcgaacaagatatcatggccaaaacagccctcgcgtcttgctt
aacttgtttgacgaagcaaaggagttcatggcaaacaactccaataacaatgcagtacgc
gaggttttgctaaactttaagcggtttcacaaagctcttattgacgaatatcgaaaatct
ttgtcgccaatcactgtctttgttgattcaatgatgcccgtacaaaagcgaatgactgac
attctgccaaagaaagcagtatgcgacaggctagtcgcatcatatgttgacacttccgaa
acaatctatcgaatcgttcatttacctatgttcactgagcagtacaacctattctgggaa
ggcaagatagaatccgaatattttctcccgcaactactctcactctgctccattgcgtct
cggtttgaaacgaaatcgaaagggcttggaaatgagcggtctgagggcgtccatattcca
acagcatgtgctctggtgcgaacgtggctggatagcctgaggggaaagcagttggtcgat
tttgcagtgcttcaggtcgaggttcttcttgtacacgcacagcgaatgatcacacctcgg
atacaggactcttggacatcgctcggctctatcgtgcgcatggccatgaatatgggtctt
caccgcgatccttcagaattcgagccacgggtccccatctacttgggtgagatgcgccgc
cgactatggtttacgatacttgatatggatcttcacatctcacttgccagcaacttgcct
tgtctggttcgagaaggagatttcacctgtcgaccgccacgcaacctcgatgacaatgaa
ctgtacccagatatgaaggagcttccaccatcaaagcctatcgatgtagtcaccgacaat
cagatgcaggtttacgccgccatgacactgggggtgcggatgaaggtagcacacatgctg
aaccggatcgacacaattcgggactatcaagagattatggacgttggggctaagctcgag
cgctttcttgacgatatcaactacatcttccctaggcaaggaatattaagcgattcgcag
aagagcaagcagtggaggtcacgagtcatcctcgacatgcacgtgaggcgaccgctgctt
gcgctctatcgaccattcgcgataggggcatctgacgccccggcacaaatctcccgggct
tatcttcggtcttcaatggtcatcatgaagtacttggatgaactagatcctatgcttgcg
cacttccaagacatcaccgaaatgtaccaccaggtgctgaagaaggacatcattcaggct
gcgctgagtgtatgtttctatattcggtcagctgtgcgtccggcttctgatagctcagga
cttggttcgcaagctttacgcatgtctcccgattcctcagacgactttcccatttataac
cccgagaaccttgtgctctggtctccttctcgactcgtcagtaccgtggagaagacattg
gatcttctggttcgcaacatcagtggccgggataccaaagatgtggtatgcctgttggtt
gttctggagtgtgtttccaaacccgaggtcaagactgaagaggttgtacaaagtcttcgc
atgatactagatcgctgctttagggctaccaacatgagtctcgacagtgttcccatgggc
cctgccggtgttatcgatggataccaaggggatacatacagacaccatgtgccgtttatg
tatcagcggaattcgatcggagtcccagcagccctcaacgactttgacaattggctgctt
tgggaaggatgggagtaa
>Fp1r
atgactacagcgcactcaaacacccacgatgcaggtagcgcccctgctgcggctcctcct
cagtccatcttgacctctacgtcttacgacacgcctttgtcgcagacgccacctcaccat
ctacagcaaacaccttcgcaaagtctcgcgctcacccatcaa---cagcagcagcagcaa
cggagcgtcaagaggcccagaccagtaaagtcatgtaccgagtgccgaaagcgtaaactc
cgatgcgatcgcctttgtccatgctctcagtgccagaaatcgaaccgaacatgcaagtac
gctgtcgatcacgactccgcaaatctgtcagagggttccgacagcgagatgccagaaccc
gctcggccagccaaacgcaattgcaaccccagcatatttaattcgaccactccgctacta
agtgactcggcatacggtcctgttcgaaacggggacgccacaagcgcgccatcgttggaa
gagttgtcgatgcgcatggaaaggcttgagagacaacttatggccagaagtcctgcggta
tctgagggtagtgggggcagacttatcgctgcgtcttccgatactatacgaggcctgacc
gtcaaacaaggagcgttgcgaacaagatatcatggccaaaacagccctcgcgtcttgctt
aacttgtttgacgaagcaaaggagttcatggcaaacaactccaataacaatgcagtacgc
gaggttttgctaaactttaagcggtttcacaaagctcttattgacgaatatcgaaaatct
ttgtcgccaatcactgtctttgttgattcaatgatgcccgtacaaaagcgaatgactgac
attctgccaaagaaagcagtatgcgacaggctagtcgcatcatatgttgacacttccgaa
acaatctatcgaatcgttcatttacctatgttcactgagcagtacaacctattctgggaa
ggcaagatagaatccgaatattttctcccgcaactactctcactctgctccattgcgtct
cggtttgaaacgaaatcgaaagggcttggaaatgagcggtctgagggcgtccatattcca
acagcatgtgctctggtgcgaacgtggctggatagcctgaggggaaagcagttggtcgat
tttgcagtgcttcaggtcgaggttcttcttgtacacgcacagcgaatgatcacacctcgg
atacaggactcttggacatcgctcggctctatcgtgcgcatggccatgaatatgggtctt
caccgcgatccttcagaattcgagccacgggtccccatctacttgggtgagatgcgccgc
cgactatggtttacgatacttgatatggatcttcacatctcacttgccagcaacttgcct
tgtctggttcgagaaggagatttcacctgtcgaccgccacgcaacctcgatgacaatgaa
ctgtacccagatatgaaggagcttccaccatcaaagcctatcgatgtagtcaccgacaat
cagatgcaggtttacgccgccatgacactgggggtgcggatgaaggtagcacacatgctg
aaccggatcgacacaattcgggactatcaagagattatggacgttggggctaagctcgag
cgctttcttgacgatatcaactacatcttccctaggcaaggaatattaagcgattcgcag
aagagcaagcagtggaggtcacgagtcatcctcgacatgcacgtgaggcgaccgctgctt
gcgctctatcgaccattcgcgataggggcatctgacgccccggcacaaatctcccgggct
tatcttcggtcttcaatggtcatcatgaagtacttggatgaactagatcctatgcttgcg
cacttccaagacatcaccgaaatgtaccaccaggtgctgaagaaggacatcattcaggct
gcgctgagtgtatgtttctatattcggtcagctgtgcgtccggcttctgatagctcagga
cttggttcgcaagctttacgcatgtctcccgattcctcagacgactttcccatttataac
cccgagaaccttgtgctctggtctccttctcgactcgtcagtaccgtggagaagacattg
gatcttctggttcgcaacatcagtggccgggataccaaagatgtggtatgcctgttggtt
gttctggagtgtgtttccaaacccgaggtcaagactgaagaggttgtacaaagtcttcgc
atgatactagatcgctgctttagggctaccaacatgagtctcgacagtgttcccatgggc
cctgccggtgttatcgatggataccaaggggatacatacagacaccatgtgccgtttatg
tatcagcggaattcgatcggagtcccagcagccctcaacgactttgacaattggctgctt
tgggaaggatgggagtaa
>Fp21r
atgactacagcgcactcaaacacccacgatgcaggtagcgcccctgctgcggctcctcct
cagtccatcttgacctctacgtcttacgacacgcctttgtcgcagacgccacctcaccat
ctacagcaaacaccttcgcaaagtctcgcgctcacccatcaa---cagcagcagcagcaa
cggagcgtcaagaggcccagaccagtaaagtcatgtaccgagtgccgaaagcgtaaactc
cgatgcgatcgcctttgtccatgctctcagtgccagaaatcgaaccgaacatgcaagtac
gctgtcgatcacgactccgcaaatctgtcagagggttccgacagcgagatgccagaaccc
gctcggccagccaaacgcaattgcaaccccagcatatttaattcgaccactccgctacta
agtgactcggcatacggtcctgttcgaaacggggacgccacaagcgcgccatcgttggaa
gagttgtcgatgcgcatggaaaggcttgagagacaacttatggccagaagtcctgcggta
tctgagggtagtgggggcagacttatcgctgcgtcttccgatactatacgaggcctgacc
gtcaaacaaggagcgttgcgaacaagatatcatggccaaaacagccctcgcgtcttgctt
aacttgtttgacgaagcaaaggagttcatggcaaacaactccaataacaatgcagtacgc
gaggttttgctaaactttaagcggtttcacaaagctcttattgacgaatatcgaaaatct
ttgtcgccaatcactgtctttgttgattcaatgatgcccgtacaaaagcgaatgactgac
attctgccaaagaaagcagtatgcgacaggctagtcgcatcatatgttgacacttccgaa
acaatctatcgaatcgttcatttacctatgttcactgagcagtacaacctattctgggaa
ggcaagatagaatccgaatattttctcccgcaactactctcactctgctccattgcgtct
cggtttgaaacgaaatcgaaagggcttggaaatgagcggtctgagggcgtccatattcca
acagcatgtgctctggtgcgaacgtggctggatagcctgaggggaaagcagttggtcgat
tttgcagtgcttcaggtcgaggttcttcttgtacacgcacagcgaatgatcacacctcgg
atacaggactcttggacatcgctcggctctatcgtgcgcatggccatgaatatgggtctt
caccgcgatccttcagaattcgagccacgggtccccatctacttgggtgagatgcgccgc
cgactatggtttacgatacttgatatggatcttcacatctcacttgccagcaacttgcct
tgtctggttcgagaaggagatttcacctgtcgaccgccacgcaacctcgatgacaatgaa
ctgtacccagatatgaaggagcttccaccatcaaagcctatcgatgtagtcaccgacaat
cagatgcaggtttacgccgccatgacactgggggtgcggatgaaggtagcacacatgctg
aaccggatcgacacaattcgggactatcaagagattatggacgttggggctaagctcgag
cgctttcttgacgatatcaactacatcttccctaggcaaggaatattaagcgattcgcag
aagagcaagcagtggaggtcacgagtcatcctcgacatgcacgtgaggcgaccgctgctt
gcgctctatcgaccattcgcgataggggcatctgacgccccggcacaaatctcccgggct
tatcttcggtcttcaatggtcatcatgaagtacttggatgaactagatcctatgcttgcg
cacttccaagacatcaccgaaatgtaccaccaggtgctgaagaaggacatcattcaggct
gcgctgagtgtatgtttctatattcggtcagctgtgcgtccggcttctgatagctcagga
cttggttcgcaagctttacgcatgtctcccgattcctcagacgactttcccatttataac
cccgagaaccttgtgctctggtctccttctcgactcgtcagtaccgtggagaagacattg
gatcttctggttcgcaacatcagtggccgggataccaaagatgtggtatgcctgttggtt
gttctggagtgtgtttccaaacccgaggtcaagactgaagaggttgtacaaagtcttcgc
atgatactagatcgctgctttagggctaccaacatgagtctcgacagtgttcccatgggc
cctgccggtgttatcgatggataccaaggggatacatacagacaccatgtgccgtttatg
tatcagcggaattcgatcggagtcccagcagccctcaacgactttgacaattggctgctt
tgggaaggatgggagtaa
>Fp24r
atgactacagcgcactcaaacacccacgatgcaggtagcgcccctgctgcggctcctcct
cagtccatcttgacctctacgtcttacgacacgcctttgtcgcagacgccacctcaccat
ctacagcaaacaccttcgcaaagtctcgcgctcacccatcaa---cagcagcagcagcaa
cggagcgtcaagaggcccagaccagtaaagtcatgtaccgagtgccgaaagcgtaaactc
cgatgcgatcgcctttgtccatgctctcagtgccagaaatcgaaccgaacatgcaagtac
gctgtcgatcacgactccgcaaatctgtcagagggttccgacagcgagatgccagaaccc
gctcggccagccaaacgcaattgcaaccccagcatatttaattcgaccactccgctacta
agtgactcggcatacggtcctgttcgaaacggggacgccacaagcgcgccatcgttggaa
gagttgtcgatgcgcatggaaaggcttgagagacaacttatggccagaagtcctgcggta
tctgagggtagtgggggcagacttatcgctgcgtcttccgatactatacgaggcctgacc
gtcaaacaaggagcgttgcgaacaagatatcatggccaaaacagccctcgcgtcttgctt
aacttgtttgacgaagcaaaggagttcatggcaaacaactccaataacaatgcagtacgc
gaggttttgctaaactttaagcggtttcacaaagctcttattgacgaatatcgaaaatct
ttgtcgccaatcactgtctttgttgattcaatgatgcccgtacaaaagcgaatgactgac
attctgccaaagaaagcagtatgcgacaggctagtcgcatcatatgttgacacttccgaa
acaatctatcgaatcgttcatttacctatgttcactgagcagtacaacctattctgggaa
ggcaagatagaatccgaatattttctcccgcaactactctcactctgctccattgcgtct
cggtttgaaacgaaatcgaaagggcttggaaatgagcggtctgagggcgtccatattcca
acagcatgtgctctggtgcgaacgtggctggatagcctgaggggaaagcagttggtcgat
tttgcagtgcttcaggtcgaggttcttcttgtacacgcacagcgaatgatcacacctcgg
atacaggactcttggacatcgctcggctctatcgtgcgcatggccatgaatatgggtctt
caccgcgatccttcagaattcgagccacgggtccccatctacttgggtgagatgcgccgc
cgactatggtttacgatacttgatatggatcttcacatctcacttgccagcaacttgcct
tgtctggttcgagaaggagatttcacctgtcgaccgccacgcaacctcgatgacaatgaa
ctgtacccagatatgaaggagcttccaccatcaaagcctatcgatgtagtcaccgacaat
cagatgcaggtttacgccgccatgacactgggggtgcggatgaaggtagcacacatgctg
aaccggatcgacacaattcgggactatcaagagattatggacgttggggctaagctcgag
cgctttcttgacgatatcaactacatcttccctaggcaaggaatattaagcgattcgcag
aagagcaagcagtggaggtcacgagtcatcctcgacatgcacgtgaggcgaccgctgctt
gcgctctatcgaccattcgcgataggggcatctgacgccccggcacaaatctcccgggct
tatcttcggtcttcaatggtcatcatgaagtacttggatgaactagatcctatgcttgcg
cacttccaagacatcaccgaaatgtaccaccaggtgctgaagaaggacatcattcaggct
gcgctgagtgtatgtttctatattcggtcagctgtgcgtccggcttctgatagctcagga
cttggttcgcaagctttacgcatgtctcccgattcctcagacgactttcccatttataac
cccgagaaccttgtgctctggtctccttctcgactcgtcagtaccgtggagaagacattg
gatcttctggttcgcaacatcagtggccgggataccaaagatgtggtatgcctgttggtt
gttctggagtgtgtttccaaacccgaggtcaagactgaagaggttgtacaaagtcttcgc
atgatactagatcgctgctttagggctaccaacatgagtctcgacagtgttcccatgggc
cctgccggtgttatcgatggataccaaggggatacatacagacaccatgtgccgtttatg
tatcagcggaattcgatcggagtcccagcagccctcaacgactttgacaattggctgctt
tgggaaggatgggagtaa
>Fp2516
atgactacagcgcactcaaacacccacgatgcaggtagcgcccctgctgcggctcctcct
cagtccatcttgacctctacgtcttacgacacgcctttgtcgcagacgccacctcaccat
ctacagcaaacaccttcgcaaagtctcgcgctcacccatcaa---cagcagcagcagcaa
cggagcgtcaagaggcccagaccagtaaagtcatgtaccgagtgccgaaagcgtaaactc
cgatgcgatcgcctttgtccatgctctcagtgccagaaatcgaaccgaacatgcaagtac
gctgtcgatcacgactccgcaaatctgtcagagggttccgacagcgagatgccagaaccc
gctcggccagccaaacgcaattgcaaccccagcatatttaattcgaccactccgctacta
agtgactcggcatacggtcctgttcgaaacggggacgccacaagcgcgccatcgttggaa
gagttgtcgatgcgcatggaaaggcttgagagacaacttatggccagaagtcctgcggta
tctgagggtagtgggggcagacttatcgctgcgtcttccgatactatacgaggcctgacc
gtcaaacaaggagcgttgcgaacaagatatcatggccaaaacagccctcgcgtcttgctt
aacttgtttgacgaagcaaaggagttcatggcaaacaactccaataacaatgcagtacgc
gaggttttgctaaactttaagcggtttcacaaagctcttattgacgaatatcgaaaatct
ttgtcgccaatcactgtctttgttgattcaatgatgcccgtacaaaagcgaatgactgac
attctgccaaagaaagcagtatgcgacaggctagtcgcatcatatgttgacacttccgaa
acaatctatcgaatcgttcatttacctatgttcactgagcagtacaacctattctgggaa
ggcaagatagaatccgaatattttctcccgcaactactctcactctgctccattgcgtct
cggtttgaaacgaaatcgaaagggcttggaaatgagcggtctgagggcgtccatattcca
acagcatgtgctctggtgcgaacgtggctggatagcctgaggggaaagcagttggtcgat
tttgcagtgcttcaggtcgaggttcttcttgtacacgcacagcgaatgatcacacctcgg
atacaggactcttggacatcgctcggctctatcgtgcgcatggccatgaatatgggtctt
caccgcgatccttcagaattcgagccacgggtccccatctacttgggtgagatgcgccgc
cgactatggtttacgatacttgatatggatcttcacatctcacttgccagcaacttgcct
tgtctggttcgagaaggagatttcacctgtcgaccgccacgcaacctcgatgacaatgaa
ctgtacccagatatgaaggagcttccaccatcaaagcctatcgatgtagtcaccgacaat
cagatgcaggtttacgccgccatgacactgggggtgcggatgaaggtagcacacatgctg
aaccggatcgacacaattcgggactatcaagagattatggacgttggggctaagctcgag
cgctttcttgacgatatcaactacatcttccctaggcaaggaatattaagcgattcgcag
aagagcaagcagtggaggtcacgagtcatcctcgacatgcacgtgaggcgaccgctgctt
gcgctctatcgaccattcgcgataggggcatctgacgccccggcacaaatctcccgggct
tatcttcggtcttcaatggtcatcatgaagtacttggatgaactagatcctatgcttgcg
cacttccaagacatcaccgaaatgtaccaccaggtgctgaagaaggacatcattcaggct
gcgctgagtgtatgtttctatattcggtcagctgtgcgtccggcttctgatagctcagga
cttggttcgcaagctttacgcatgtctcccgattcctcagacgactttcccatttataac
cccgagaaccttgtgctctggtctccttctcgactcgtcagtaccgtggagaagacattg
gatcttctggttcgcaacatcagtggccgggataccaaagatgtggtatgcctgttggtt
gttctggagtgtgtttccaaacccgaggtcaagactgaagaggttgtacaaagtcttcgc
atgatactagatcgctgctttagggctaccaacatgagtctcgacagtgttcccatgggc
cctgccggtgttatcgatggataccaaggggatacatacagacaccatgtgccgtttatg
tatcagcggaattcgatcggagtcccagcagccctcaacgactttgacaattggctgctt
tgggaaggatgggagtaa
>Fp26r
atgactacagcgcactcaaacacccacgatgcaggtagcgcccctgctgcggctcctcct
cagtccatcttgacctctacgtcttacgacacgcctttgtcgcagacgccacctcaccat
ctacagcaaacaccttcgcaaagtctcgcgctcacccatcaa---cagcagcagcagcaa
cggagcgtcaagaggcccagaccagtaaagtcatgtaccgagtgccgaaagcgtaaactc
cgatgcgatcgcctttgtccatgctctcagtgccagaaatcgaaccgaacatgcaagtac
gctgtcgatcacgactccgcaaatctgtcagagggttccgacagcgagatgccagaaccc
gctcggccagccaaacgcaattgcaaccccagcatatttaattcgaccactccgctacta
agtgactcggcatacggtcctgttcgaaacggggacgccacaagcgcgccatcgttggaa
gagttgtcgatgcgcatggaaaggcttgagagacaacttatggccagaagtcctgcggta
tctgagggtagtgggggcagacttatcgctgcgtcttccgatactatacgaggcctgacc
gtcaaacaaggagcgttgcgaacaagatatcatggccaaaacagccctcgcgtcttgctt
aacttgtttgacgaagcaaaggagttcatggcaaacaactccaataacaatgcagtacgc
gaggttttgctaaactttaagcggtttcacaaagctcttattgacgaatatcgaaaatct
ttgtcgccaatcactgtctttgttgattcaatgatgcccgtacaaaagcgaatgactgac
attctgccaaagaaagcagtatgcgacaggctagtcgcatcatatgttgacacttccgaa
acaatctatcgaatcgttcatttacctatgttcactgagcagtacaacctattctgggaa
ggcaagatagaatccgaatattttctcccgcaactactctcactctgctccattgcgtct
cggtttgaaacgaaatcgaaagggcttggaaatgagcggtctgagggcgtccatattcca
acagcatgtgctctggtgcgaacgtggctggatagcctgaggggaaagcagttggtcgat
tttgcagtgcttcaggtcgaggttcttcttgtacacgcacagcgaatgatcacacctcgg
atacaggactcttggacatcgctcggctctatcgtgcgcatggccatgaatatgggtctt
caccgcgatccttcagaattcgagccacgggtccccatctacttgggtgagatgcgccgc
cgactatggtttacgatacttgatatggatcttcacatctcacttgccagcaacttgcct
tgtctggttcgagaaggagatttcacctgtcgaccgccacgcaacctcgatgacaatgaa
ctgtacccagatatgaaggagcttccaccatcaaagcctatcgatgtagtcaccgacaat
cagatgcaggtttacgccgccatgacactgggggtgcggatgaaggtagcacacatgctg
aaccggatcgacacaattcgggactatcaagagattatggacgttggggctaagctcgag
cgctttcttgacgatatcaactacatcttccctaggcaaggaatattaagcgattcgcag
aagagcaagcagtggaggtcacgagtcatcctcgacatgcacgtgaggcgaccgctgctt
gcgctctatcgaccattcgcgataggggcatctgacgccccggcacaaatctcccgggct
tatcttcggtcttcaatggtcatcatgaagtacttggatgaactagatcctatgcttgcg
cacttccaagacatcaccgaaatgtaccaccaggtgctgaagaaggacatcattcaggct
gcgctgagtgtatgtttctatattcggtcagctgtgcgtccggcttctgatagctcagga
cttggttcgcaagctttacgcatgtctcccgattcctcagacgactttcccatttataac
cccgagaaccttgtgctctggtctccttctcgactcgtcagtaccgtggagaagacattg
gatcttctggttcgcaacatcagtggccgggataccaaagatgtggtatgcctgttggtt
gttctggagtgtgtttccaaacccgaggtcaagactgaagaggttgtacaaagtcttcgc
atgatactagatcgctgctttagggctaccaacatgagtctcgacagtgttcccatgggc
cctgccggtgttatcgatggataccaaggggatacatacagacaccatgtgccgtttatg
tatcagcggaattcgatcggagtcccagcagccctcaacgactttgacaattggctgctt
tgggaaggatgggagtaa
>Fp33
atgactacagcgcactcaaacacccacgatgcaggtagcgcccctgctgcggctcctcct
cagtccatcttgacctctacgtcttacgacacgcctttgtcgcagacgccacctcaccat
ctacagcaaacaccttcgcaaagtctcgcgctcacccatcaa---cagcagcagcagcaa
cggagcgtcaagaggcccagaccagtaaagtcatgtaccgagtgccgaaagcgtaaactc
cgatgcgatcgcctttgtccatgctctcagtgccagaaatcgaaccgaacatgcaagtac
gctgtcgatcacgactccgcaaatctgtcagagggttccgacagcgagatgccagaaccc
gctcggccagccaaacgcaattgcaaccccagcatatttaattcgaccactccgctacta
agtgactcggcatacggtcctgttcgaaacggggacgccacaagcgcgccatcgttggaa
gagttgtcgatgcgcatggaaaggcttgagagacaacttatggccagaagtcctgcggta
tctgagggtagtgggggcagacttatcgctgcgtcttccgatactatacgaggcctgacc
gtcaaacaaggagcgttgcgaacaagatatcatggccaaaacagccctcgcgtcttgctt
aacttgtttgacgaagcaaaggagttcatggcaaacaactccaataacaatgcagtacgc
gaggttttgctaaactttaagcggtttcacaaagctcttattgacgaatatcgaaaatct
ttgtcgccaatcactgtctttgttgattcaatgatgcccgtacaaaagcgaatgactgac
attctgccaaagaaagcagtatgcgacaggctagtcgcatcatatgttgacacttccgaa
acaatctatcgaatcgttcatttacctatgttcactgagcagtacaacctattctgggaa
ggcaagatagaatccgaatattttctcccgcaactactctcactctgctccattgcgtct
cggtttgaaacgaaatcgaaagggcttggaaatgagcggtctgagggcgtccatattcca
acagcatgtgctctggtgcgaacgtggctggatagcctgaggggaaagcagttggtcgat
tttgcagtgcttcaggtcgaggttcttcttgtacacgcacagcgaatgatcacacctcgg
atacaggactcttggacatcgctcggctctatcgtgcgcatggccatgaatatgggtctt
caccgcgatccttcagaattcgagccacgggtccccatctacttgggtgagatgcgccgc
cgactatggtttacgatacttgatatggatcttcacatctcacttgccagcaacttgcct
tgtctggttcgagaaggagatttcacctgtcgaccgccacgcaacctcgatgacaatgaa
ctgtacccagatatgaaggagcttccaccatcaaagcctatcgatgtagtcaccgacaat
cagatgcaggtttacgccgccatgacactgggggtgcggatgaaggtagcacacatgctg
aaccggatcgacacaattcgggactatcaagagattatggacgttggggctaagctcgag
cgctttcttgacgatatcaactacatcttccctaggcaaggaatattaagcgattcgcag
aagagcaagcagtggaggtcacgagtcatcctcgacatgcacgtgaggcgaccgctgctt
gcgctctatcgaccattcgcgataggggcatctgacgccccggcacaaatctcccgggct
tatcttcggtcttcaatggtcatcatgaagtacttggatgaactagatcctatgcttgcg
cacttccaagacatcaccgaaatgtaccaccaggtgctgaagaaggacatcattcaggct
gcgctgagtgtatgtttctatattcggtcagctgtgcgtccggcttctgatagctcagga
cttggttcgcaagctttacgcatgtctcccgattcctcagacgactttcccatttataac
cccgagaaccttgtgctctggtctccttctcgactcgtcagtaccgtggagaagacattg
gatcttctggttcgcaacatcagtggccgggataccaaagatgtggtatgcctgttggtt
gttctggagtgtgtttccaaacccgaggtcaagactgaagaggttgtacaaagtcttcgc
atgatactagatcgctgctttagggctaccaacatgagtctcgacagtgttcccatgggc
cctgccggtgttatcgatggataccaaggggatacatacagacaccatgtgccgtttatg
tatcagcggaattcgatcggagtcccagcagccctcaacgactttgacaattggctgctt
tgggaaggatgggagtaa
>Fp34
atgactacagcgcactcaaacacccacgatgcaggtagcgcccctgctgcggctcctcct
cagtccatcttgacctctacgtcttacgacacgcctttgtcgcagacgccacctcaccat
ctacagcaaacaccttcgcaaagtctcgcgctcacccatcaa---cagcagcagcagcaa
cggagcgtcaagaggcccagaccagtaaagtcatgtaccgagtgccgaaagcgtaaactc
cgatgcgatcgcctttgtccatgctctcagtgccagaaatcgaaccgaacatgcaagtac
gctgtcgatcacgactccgcaaatctgtcagagggttccgacagcgagatgccagaaccc
gctcggccagccaaacgcaattgcaaccccagcatatttaattcgaccactccgctacta
agtgactcggcatacggtcctgttcgaaacggggacgccacaagcgcgccatcgttggaa
gagttgtcgatgcgcatggaaaggcttgagagacaacttatggccagaagtcctgcggta
tctgagggtagtgggggcagacttatcgctgcgtcttccgatactatacgaggcctgacc
gtcaaacaaggagcgttgcgaacaagatatcatggccaaaacagccctcgcgtcttgctt
aacttgtttgacgaagcaaaggagttcatggcaaacaactccaataacaatgcagtacgc
gaggttttgctaaactttaagcggtttcacaaagctcttattgacgaatatcgaaaatct
ttgtcgccaatcactgtctttgttgattcaatgatgcccgtacaaaagcgaatgactgac
attctgccaaagaaagcagtatgcgacaggctagtcgcatcatatgttgacacttccgaa
acaatctatcgaatcgttcatttacctatgttcactgagcagtacaacctattctgggaa
ggcaagatagaatccgaatattttctcccgcaactactctcactctgctccattgcgtct
cggtttgaaacgaaatcgaaagggcttggaaatgagcggtctgagggcgtccatattcca
acagcatgtgctctggtgcgaacgtggctggatagcctgaggggaaagcagttggtcgat
tttgcagtgcttcaggtcgaggttcttcttgtacacgcacagcgaatgatcacacctcgg
atacaggactcttggacatcgctcggctctatcgtgcgcatggccatgaatatgggtctt
caccgcgatccttcagaattcgagccacgggtccccatctacttgggtgagatgcgccgc
cgactatggtttacgatacttgatatggatcttcacatctcacttgccagcaacttgcct
tgtctggttcgagaaggagatttcacctgtcgaccgccacgcaacctcgatgacaatgaa
ctgtacccagatatgaaggagcttccaccatcaaagcctatcgatgtagtcaccgacaat
cagatgcaggtttacgccgccatgacactgggggtgcggatgaaggtagcacacatgctg
aaccggatcgacacaattcgggactatcaagagattatggacgttggggctaagctcgag
cgctttcttgacgatatcaactacatcttccctaggcaaggaatattaagcgattcgcag
aagagcaagcagtggaggtcacgagtcatcctcgacatgcacgtgaggcgaccgctgctt
gcgctctatcgaccattcgcgataggggcatctgacgccccggcacaaatctcccgggct
tatcttcggtcttcaatggtcatcatgaagtacttggatgaactagatcctatgcttgcg
cacttccaagacatcaccgaaatgtaccaccaggtgctgaagaaggacatcattcaggct
gcgctgagtgtatgtttctatattcggtcagctgtgcgtccggcttctgatagctcagga
cttggttcgcaagctttacgcatgtctcccgattcctcagacgactttcccatttataac
cccgagaaccttgtgctctggtctccttctcgactcgtcagtaccgtggagaagacattg
gatcttctggttcgcaacatcagtggccgggataccaaagatgtggtatgcctgttggtt
gttctggagtgtgtttccaaacccgaggtcaagactgaagaggttgtacaaagtcttcgc
atgatactagatcgctgctttagggctaccaacatgagtctcgacagtgttcccatgggc
cctgccggtgttatcgatggataccaaggggatacatacagacaccatgtgccgtttatg
tatcagcggaattcgatcggagtcccagcagccctcaacgactttgacaattggctgctt
tgggaaggatgggagtaa
>Fp35
atgactacagcgcactcaaacacccacgatgcaggtagcgcccctgctgcggctcctcct
cagtccatcttgacctctacgtcttacgacacgcctttgtcgcagacgccacctcaccat
ctacagcaaacaccttcgcaaagtctcgcgctcacccatcaa---cagcagcagcagcaa
cggagcgtcaagaggcccagaccagtaaagtcatgtaccgagtgccgaaagcgtaaactc
cgatgcgatcgcctttgtccatgctctcagtgccagaaatcgaaccgaacatgcaagtac
gctgtcgatcacgactccgcaaatctgtcagagggttccgacagcgagatgccagaaccc
gctcggccagccaaacgcaattgcaaccccagcatatttaattcgaccactccgctacta
agtgactcggcatacggtcctgttcgaaacggggacgccacaagcgcgccatcgttggaa
gagttgtcgatgcgcatggaaaggcttgagagacaacttatggccagaagtcctgcggta
tctgagggtagtgggggcagacttatcgctgcgtcttccgatactatacgaggcctgacc
gtcaaacaaggagcgttgcgaacaagatatcatggccaaaacagccctcgcgtcttgctt
aacttgtttgacgaagcaaaggagttcatggcaaacaactccaataacaatgcagtacgc
gaggttttgctaaactttaagcggtttcacaaagctcttattgacgaatatcgaaaatct
ttgtcgccaatcactgtctttgttgattcaatgatgcccgtacaaaagcgaatgactgac
attctgccaaagaaagcagtatgcgacaggctagtcgcatcatatgttgacacttccgaa
acaatctatcgaatcgttcatttacctatgttcactgagcagtacaacctattctgggaa
ggcaagatagaatccgaatattttctcccgcaactactctcactctgctccattgcgtct
cggtttgaaacgaaatcgaaagggcttggaaatgagcggtctgagggcgtccatattcca
acagcatgtgctctggtgcgaacgtggctggatagcctgaggggaaagcagttggtcgat
tttgcagtgcttcaggtcgaggttcttcttgtacacgcacagcgaatgatcacacctcgg
atacaggactcttggacatcgctcggctctatcgtgcgcatggccatgaatatgggtctt
caccgcgatccttcagaattcgagccacgggtccccatctacttgggtgagatgcgccgc
cgactatggtttacgatacttgatatggatcttcacatctcacttgccagcaacttgcct
tgtctggttcgagaaggagatttcacctgtcgaccgccacgcaacctcgatgacaatgaa
ctgtacccagatatgaaggagcttccaccatcaaagcctatcgatgtagtcaccgacaat
cagatgcaggtttacgccgccatgacactgggggtgcggatgaaggtagcacacatgctg
aaccggatcgacacaattcgggactatcaagagattatggacgttggggctaagctcgag
cgctttcttgacgatatcaactacatcttccctaggcaaggaatattaagcgattcgcag
aagagcaagcagtggaggtcacgagtcatcctcgacatgcacgtgaggcgaccgctgctt
gcgctctatcgaccattcgcgataggggcatctgacgccccggcacaaatctcccgggct
tatcttcggtcttcaatggtcatcatgaagtacttggatgaactagatcctatgcttgcg
cacttccaagacatcaccgaaatgtaccaccaggtgctgaagaaggacatcattcaggct
gcgctgagtgtatgtttctatattcggtcagctgtgcgtccggcttctgatagctcagga
cttggttcgcaagctttacgcatgtctcccgattcctcagacgactttcccatttataac
cccgagaaccttgtgctctggtctccttctcgactcgtcagtaccgtggagaagacattg
gatcttctggttcgcaacatcagtggccgggataccaaagatgtggtatgcctgttggtt
gttctggagtgtgtttccaaacccgaggtcaagactgaagaggttgtacaaagtcttcgc
atgatactagatcgctgctttagggctaccaacatgagtctcgacagtgttcccatgggc
cctgccggtgttatcgatggataccaaggggatacatacagacaccatgtgccgtttatg
tatcagcggaattcgatcggagtcccagcagccctcaacgactttgacaattggctgctt
tgggaaggatgggagtaa
>Fp38
atgactacagcgcactcaaacacccacgatgcaggtagcgcccctgctgcggctcctcct
cagtccatcttgacctctacgtcttacgacacgcctttgtcgcagacgccacctcaccat
ctacagcaaacaccttcgcaaagtctcgcgctcacccatcaa---cagcagcagcagcaa
cggagcgtcaagaggcccagaccagtaaagtcatgtaccgagtgccgaaagcgtaaactc
cgatgcgatcgcctttgtccatgctctcagtgccagaaatcgaaccgaacatgcaagtac
gctgtcgatcacgactccgcaaatctgtcagagggttccgacagcgagatgccagaaccc
gctcggccagccaaacgcaattgcaaccccagcatatttaattcgaccactccgctacta
agtgactcggcatacggtcctgttcgaaacggggacgccacaagcgcgccatcgttggaa
gagttgtcgatgcgcatggaaaggcttgagagacaacttatggccagaagtcctgcggta
tctgagggtagtgggggcagacttatcgctgcgtcttccgatactatacgaggcctgacc
gtcaaacaaggagcgttgcgaacaagatatcatggccaaaacagccctcgcgtcttgctt
aacttgtttgacgaagcaaaggagttcatggcaaacaactccaataacaatgcagtacgc
gaggttttgctaaactttaagcggtttcacaaagctcttattgacgaatatcgaaaatct
ttgtcgccaatcactgtctttgttgattcaatgatgcccgtacaaaagcgaatgactgac
attctgccaaagaaagcagtatgcgacaggctagtcgcatcatatgttgacacttccgaa
acaatctatcgaatcgttcatttacctatgttcactgagcagtacaacctattctgggaa
ggcaagatagaatccgaatattttctcccgcaactactctcactctgctccattgcgtct
cggtttgaaacgaaatcgaaagggcttggaaatgagcggtctgagggcgtccatattcca
acagcatgtgctctggtgcgaacgtggctggatagcctgaggggaaagcagttggtcgat
tttgcagtgcttcaggtcgaggttcttcttgtacacgcacagcgaatgatcacacctcgg
atacaggactcttggacatcgctcggctctatcgtgcgcatggccatgaatatgggtctt
caccgcgatccttcagaattcgagccacgggtccccatctacttgggtgagatgcgccgc
cgactatggtttacgatacttgatatggatcttcacatctcacttgccagcaacttgcct
tgtctggttcgagaaggagatttcacctgtcgaccgccacgcaacctcgatgacaatgaa
ctgtacccagatatgaaggagcttccaccatcaaagcctatcgatgtagtcaccgacaat
cagatgcaggtttacgccgccatgacactgggggtgcggatgaaggtagcacacatgctg
aaccggatcgacacaattcgggactatcaagagattatggacgttggggctaagctcgag
cgctttcttgacgatatcaactacatcttccctaggcaaggaatattaagcgattcgcag
aagagcaagcagtggaggtcacgagtcatcctcgacatgcacgtgaggcgaccgctgctt
gcgctctatcgaccattcgcgataggggcatctgacgccccggcacaaatctcccgggct
tatcttcggtcttcaatggtcatcatgaagtacttggatgaactagatcctatgcttgcg
cacttccaagacatcaccgaaatgtaccaccaggtgctgaagaaggacatcattcaggct
gcgctgagtgtatgtttctatattcggtcagctgtgcgtccggcttctgatagctcagga
cttggttcgcaagctttacgcatgtctcccgattcctcagacgactttcccatttataac
cccgagaaccttgtgctctggtctccttctcgactcgtcagtaccgtggagaagacattg
gatcttctggttcgcaacatcagtggccgggataccaaagatgtggtatgcctgttggtt
gttctggagtgtgtttccaaacccgaggtcaagactgaagaggttgtacaaagtcttcgc
atgatactagatcgctgctttagggctaccaacatgagtctcgacagtgttcccatgggc
cctgccggtgttatcgatggataccaaggggatacatacagacaccatgtgccgtttatg
tatcagcggaattcgatcggagtcccagcagccctcaacgactttgacaattggctgctt
tgggaaggatgggagtaa
>Fp39
atgactacagcgcactcaaacacccacgatgcaggtagcgcccctgctgcggctcctcct
cagtccatcttgacctctacgtcttacgacacgcctttgtcgcagacgccacctcaccat
ctacagcaaacaccttcgcaaagtctcgcgctcacccatcaa---cagcagcagcagcaa
cggagcgtcaagaggcccagaccagtaaagtcatgtaccgagtgccgaaagcgtaaactc
cgatgcgatcgcctttgtccatgctctcagtgccagaaatcgaaccgaacatgcaagtac
gctgtcgatcacgactccgcaaatctgtcagagggttccgacagcgagatgccagaaccc
gctcggccagccaaacgcaattgcaaccccagcatatttaattcgaccactccgctacta
agtgactcggcatacggtcctgttcgaaacggggacgccacaagcgcgccatcgttggaa
gagttgtcgatgcgcatggaaaggcttgagagacaacttatggccagaagtcctgcggta
tctgagggtagtgggggcagacttatcgctgcgtcttccgatactatacgaggcctgacc
gtcaaacaaggagcgttgcgaacaagatatcatggccaaaacagccctcgcgtcttgctt
aacttgtttgacgaagcaaaggagttcatggcaaacaactccaataacaatgcagtacgc
gaggttttgctaaactttaagcggtttcacaaagctcttattgacgaatatcgaaaatct
ttgtcgccaatcactgtctttgttgattcaatgatgcccgtacaaaagcgaatgactgac
attctgccaaagaaagcagtatgcgacaggctagtcgcatcatatgttgacacttccgaa
acaatctatcgaatcgttcatttacctatgttcactgagcagtacaacctattctgggaa
ggcaagatagaatccgaatattttctcccgcaactactctcactctgctccattgcgtct
cggtttgaaacgaaatcgaaagggcttggaaatgagcggtctgagggcgtccatattcca
acagcatgtgctctggtgcgaacgtggctggatagcctgaggggaaagcagttggtcgat
tttgcagtgcttcaggtcgaggttcttcttgtacacgcacagcgaatgatcacacctcgg
atacaggactcttggacatcgctcggctctatcgtgcgcatggccatgaatatgggtctt
caccgcgatccttcagaattcgagccacgggtccccatctacttgggtgagatgcgccgc
cgactatggtttacgatacttgatatggatcttcacatctcacttgccagcaacttgcct
tgtctggttcgagaaggagatttcacctgtcgaccgccacgcaacctcgatgacaatgaa
ctgtacccagatatgaaggagcttccaccatcaaagcctatcgatgtagtcaccgacaat
cagatgcaggtttacgccgccatgacactgggggtgcggatgaaggtagcacacatgctg
aaccggatcgacacaattcgggactatcaagagattatggacgttggggctaagctcgag
cgctttcttgacgatatcaactacatcttccctaggcaaggaatattaagcgattcgcag
aagagcaagcagtggaggtcacgagtcatcctcgacatgcacgtgaggcgaccgctgctt
gcgctctatcgaccattcgcgataggggcatctgacgccccggcacaaatctcccgggct
tatcttcggtcttcaatggtcatcatgaagtacttggatgaactagatcctatgcttgcg
cacttccaagacatcaccgaaatgtaccaccaggtgctgaagaaggacatcattcaggct
gcgctgagtgtatgtttctatattcggtcagctgtgcgtccggcttctgatagctcagga
cttggttcgcaagctttacgcatgtctcccgattcctcagacgactttcccatttataac
cccgagaaccttgtgctctggtctccttctcgactcgtcagtaccgtggagaagacattg
gatcttctggttcgcaacatcagtggccgggataccaaagatgtggtatgcctgttggtt
gttctggagtgtgtttccaaacccgaggtcaagactgaagaggttgtacaaagtcttcgc
atgatactagatcgctgctttagggctaccaacatgagtctcgacagtgttcccatgggc
cctgccggtgttatcgatggataccaaggggatacatacagacaccatgtgccgtttatg
tatcagcggaattcgatcggagtcccagcagccctcaacgactttgacaattggctgctt
tgggaaggatgggagtaa
>Fp42
atgactacagcgcactcaaacacccacgatgcaggtagcgcccctgctgcggctcctcct
cagtccatcttgacctctacgtcttacgacacgcctttgtcgcagacgccacctcaccat
ctacagcaaacaccttcgcaaagtctcgcgctcacccatcaa---cagcagcagcagcaa
cggagcgtcaagaggcccagaccagtaaagtcatgtaccgagtgccgaaagcgtaaactc
cgatgcgatcgcctttgtccatgctctcagtgccagaaatcgaaccgaacatgcaagtac
gctgtcgatcacgactccgcaaatctgtcagagggttccgacagcgagatgccagaaccc
gctcggccagccaaacgcaattgcaaccccagcatatttaattcgaccactccgctacta
agtgactcggcatacggtcctgttcgaaacggggacgccacaagcgcgccatcgttggaa
gagttgtcgatgcgcatggaaaggcttgagagacaacttatggccagaagtcctgcggta
tctgagggtagtgggggcagacttatcgctgcgtcttccgatactatacgaggcctgacc
gtcaaacaaggagcgttgcgaacaagatatcatggccaaaacagccctcgcgtcttgctt
aacttgtttgacgaagcaaaggagttcatggcaaacaactccaataacaatgcagtacgc
gaggttttgctaaactttaagcggtttcacaaagctcttattgacgaatatcgaaaatct
ttgtcgccaatcactgtctttgttgattcaatgatgcccgtacaaaagcgaatgactgac
attctgccaaagaaagcagtatgcgacaggctagtcgcatcatatgttgacacttccgaa
acaatctatcgaatcgttcatttacctatgttcactgagcagtacaacctattctgggaa
ggcaagatagaatccgaatattttctcccgcaactactctcactctgctccattgcgtct
cggtttgaaacgaaatcgaaagggcttggaaatgagcggtctgagggcgtccatattcca
acagcatgtgctctggtgcgaacgtggctggatagcctgaggggaaagcagttggtcgat
tttgcagtgcttcaggtcgaggttcttcttgtacacgcacagcgaatgatcacacctcgg
atacaggactcttggacatcgctcggctctatcgtgcgcatggccatgaatatgggtctt
caccgcgatccttcagaattcgagccacgggtccccatctacttgggtgagatgcgccgc
cgactatggtttacgatacttgatatggatcttcacatctcacttgccagcaacttgcct
tgtctggttcgagaaggagatttcacctgtcgaccgccacgcaacctcgatgacaatgaa
ctgtacccagatatgaaggagcttccaccatcaaagcctatcgatgtagtcaccgacaat
cagatgcaggtttacgccgccatgacactgggggtgcggatgaaggtagcacacatgctg
aaccggatcgacacaattcgggactatcaagagattatggacgttggggctaagctcgag
cgctttcttgacgatatcaactacatcttccctaggcaaggaatattaagcgattcgcag
aagagcaagcagtggaggtcacgagtcatcctcgacatgcacgtgaggcgaccgctgctt
gcgctctatcgaccattcgcgataggggcatctgacgccccggcacaaatctcccgggct
tatcttcggtcttcaatggtcatcatgaagtacttggatgaactagatcctatgcttgcg
cacttccaagacatcaccgaaatgtaccaccaggtgctgaagaaggacatcattcaggct
gcgctgagtgtatgtttctatattcggtcagctgtgcgtccggcttctgatagctcagga
cttggttcgcaagctttacgcatgtctcccgattcctcagacgactttcccatttataac
cccgagaaccttgtgctctggtctccttctcgactcgtcagtaccgtggagaagacattg
gatcttctggttcgcaacatcagtggccgggataccaaagatgtggtatgcctgttggtt
gttctggagtgtgtttccaaacccgaggtcaagactgaagaggttgtacaaagtcttcgc
atgatactagatcgctgctttagggctaccaacatgagtctcgacagtgttcccatgggc
cctgccggtgttatcgatggataccaaggggatacatacagacaccatgtgccgtttatg
tatcagcggaattcgatcggagtcccagcagccctcaacgactttgacaattggctgctt
tgggaaggatgggagtaa
>Fp44
atgactacagcgcactcaaacacccacgatgcaggtagcgcccctgctgcggctcctcct
cagtccatcttgacctctacgtcttacgacacgcctttgtcgcagacgccacctcaccat
ctacagcaaacaccttcgcaaagtctcgcgctcacccatcaa---cagcagcagcagcaa
cggagcgtcaagaggcccagaccagtaaagtcatgtaccgagtgccgaaagcgtaaactc
cgatgcgatcgcctttgtccatgctctcagtgccagaaatcgaaccgaacatgcaagtac
gctgtcgatcacgactccgcaaatctgtcagagggttccgacagcgagatgccagaaccc
gctcggccagccaaacgcaattgcaaccccagcatatttaattcgaccactccgctacta
agtgactcggcatacggtcctgttcgaaacggggacgccacaagcgcgccatcgttggaa
gagttgtcgatgcgcatggaaaggcttgagagacaacttatggccagaagtcctgcggta
tctgagggtagtgggggcagacttatcgctgcgtcttccgatactatacgaggcctgacc
gtcaaacaaggagcgttgcgaacaagatatcatggccaaaacagccctcgcgtcttgctt
aacttgtttgacgaagcaaaggagttcatggcaaacaactccaataacaatgcagtacgc
gaggttttgctaaactttaagcggtttcacaaagctcttattgacgaatatcgaaaatct
ttgtcgccaatcactgtctttgttgattcaatgatgcccgtacaaaagcgaatgactgac
attctgccaaagaaagcagtatgcgacaggctagtcgcatcatatgttgacacttccgaa
acaatctatcgaatcgttcatttacctatgttcactgagcagtacaacctattctgggaa
ggcaagatagaatccgaatattttctcccgcaactactctcactctgctccattgcgtct
cggtttgaaacgaaatcgaaagggcttggaaatgagcggtctgagggcgtccatattcca
acagcatgtgctctggtgcgaacgtggctggatagcctgaggggaaagcagttggtcgat
tttgcagtgcttcaggtcgaggttcttcttgtacacgcacagcgaatgatcacacctcgg
atacaggactcttggacatcgctcggctctatcgtgcgcatggccatgaatatgggtctt
caccgcgatccttcagaattcgagccacgggtccccatctacttgggtgagatgcgccgc
cgactatggtttacgatacttgatatggatcttcacatctcacttgccagcaacttgcct
tgtctggttcgagaaggagatttcacctgtcgaccgccacgcaacctcgatgacaatgaa
ctgtacccagatatgaaggagcttccaccatcaaagcctatcgatgtagtcaccgacaat
cagatgcaggtttacgccgccatgacactgggggtgcggatgaaggtagcacacatgctg
aaccggatcgacacaattcgggactatcaagagattatggacgttggggctaagctcgag
cgctttcttgacgatatcaactacatcttccctaggcaaggaatattaagcgattcgcag
aagagcaagcagtggaggtcacgagtcatcctcgacatgcacgtgaggcgaccgctgctt
gcgctctatcgaccattcgcgataggggcatctgacgccccggcacaaatctcccgggct
tatcttcggtcttcaatggtcatcatgaagtacttggatgaactagatcctatgcttgcg
cacttccaagacatcaccgaaatgtaccaccaggtgctgaagaaggacatcattcaggct
gcgctgagtgtatgtttctatattcggtcagctgtgcgtccggcttctgatagctcagga
cttggttcgcaagctttacgcatgtctcccgattcctcagacgactttcccatttataac
cccgagaaccttgtgctctggtctccttctcgactcgtcagtaccgtggagaagacattg
gatcttctggttcgcaacatcagtggccgggataccaaagatgtggtatgcctgttggtt
gttctggagtgtgtttccaaacccgaggtcaagactgaagaggttgtacaaagtcttcgc
atgatactagatcgctgctttagggctaccaacatgagtctcgacagtgttcccatgggc
cctgccggtgttatcgatggataccaaggggatacatacagacaccatgtgccgtttatg
tatcagcggaattcgatcggagtcccagcagccctcaacgactttgacaattggctgctt
tgggaaggatgggagtaa
>Fp49
atgactacagcgcactcaaacacccacgatgcaggtagcgcccctgctgcggctcctcct
cagtccatcttgacctctacgtcttacgacacgcctttgtcgcagacgccacctcaccat
ctacagcaaacaccttcgcaaagtctcgcgctcacccatcaa---cagcagcagcagcaa
cggagcgtcaagaggcccagaccagtaaagtcatgtaccgagtgccgaaagcgtaaactc
cgatgcgatcgcctttgtccatgctctcagtgccagaaatcgaaccgaacatgcaagtac
gctgtcgatcacgactccgcaaatctgtcagagggttccgacagcgagatgccagaaccc
gctcggccagccaaacgcaattgcaaccccagcatatttaattcgaccactccgctacta
agtgactcggcatacggtcctgttcgaaacggggacgccacaagcgcgccatcgttggaa
gagttgtcgatgcgcatggaaaggcttgagagacaacttatggccagaagtcctgcggta
tctgagggtagtgggggcagacttatcgctgcgtcttccgatactatacgaggcctgacc
gtcaaacaaggagcgttgcgaacaagatatcatggccaaaacagccctcgcgtcttgctt
aacttgtttgacgaagcaaaggagttcatggcaaacaactccaataacaatgcagtacgc
gaggttttgctaaactttaagcggtttcacaaagctcttattgacgaatatcgaaaatct
ttgtcgccaatcactgtctttgttgattcaatgatgcccgtacaaaagcgaatgactgac
attctgccaaagaaagcagtatgcgacaggctagtcgcatcatatgttgacacttccgaa
acaatctatcgaatcgttcatttacctatgttcactgagcagtacaacctattctgggaa
ggcaagatagaatccgaatattttctcccgcaactactctcactctgctccattgcgtct
cggtttgaaacgaaatcgaaagggcttggaaatgagcggtctgagggcgtccatattcca
acagcatgtgctctggtgcgaacgtggctggatagcctgaggggaaagcagttggtcgat
tttgcagtgcttcaggtcgaggttcttcttgtacacgcacagcgaatgatcacacctcgg
atacaggactcttggacatcgctcggctctatcgtgcgcatggccatgaatatgggtctt
caccgcgatccttcagaattcgagccacgggtccccatctacttgggtgagatgcgccgc
cgactatggtttacgatacttgatatggatcttcacatctcacttgccagcaacttgcct
tgtctggttcgagaaggagatttcacctgtcgaccgccacgcaacctcgatgacaatgaa
ctgtacccagatatgaaggagcttccaccatcaaagcctatcgatgtagtcaccgacaat
cagatgcaggtttacgccgccatgacactgggggtgcggatgaaggtagcacacatgctg
aaccggatcgacacaattcgggactatcaagagattatggacgttggggctaagctcgag
cgctttcttgacgatatcaactacatcttccctaggcaaggaatattaagcgattcgcag
aagagcaagcagtggaggtcacgagtcatcctcgacatgcacgtgaggcgaccgctgctt
gcgctctatcgaccattcgcgataggggcatctgacgccccggcacaaatctcccgggct
tatcttcggtcttcaatggtcatcatgaagtacttggatgaactagatcctatgcttgcg
cacttccaagacatcaccgaaatgtaccaccaggtgctgaagaaggacatcattcaggct
gcgctgagtgtatgtttctatattcggtcagctgtgcgtccggcttctgatagctcagga
cttggttcgcaagctttacgcatgtctcccgattcctcagacgactttcccatttataac
cccgagaaccttgtgctctggtctccttctcgactcgtcagtaccgtggagaagacattg
gatcttctggttcgcaacatcagtggccgggataccaaagatgtggtatgcctgttggtt
gttctggagtgtgtttccaaacccgaggtcaagactgaagaggttgtacaaagtcttcgc
atgatactagatcgctgctttagggctaccaacatgagtctcgacagtgttcccatgggc
cctgccggtgttatcgatggataccaaggggatacatacagacaccatgtgccgtttatg
tatcagcggaattcgatcggagtcccagcagccctcaacgactttgacaattggctgctt
tgggaaggatgggagtaa
>Fp50
atgactacagcgcactcaaacacccacgatgcaggtagcgcccctgctgcggctcctcct
cagtccatcttgacctctacgtcttacgacacgcctttgtcgcagacgccacctcaccat
ctacagcaaacaccttcgcaaagtctcgcgctcacccatcaa---cagcagcagcagcaa
cggagcgtcaagaggcccagaccagtaaagtcatgtaccgagtgccgaaagcgtaaactc
cgatgcgatcgcctttgtccatgctctcagtgccagaaatcgaaccgaacatgcaagtac
gctgtcgatcacgactccgcaaatctgtcagagggttccgacagcgagatgccagaaccc
gctcggccagccaaacgcaattgcaaccccagcatatttaattcgaccactccgctacca
agtgactcggcatacggtcctgttcgaaacggggacgccacaagcgcgccatcgttggaa
gagttgtcgatgcgcatggaaaggcttgagagacaacttatggccagaagtcctgcggta
tctgagggtagtgggggcagacttatcgctgcgtcttccgatactatacgaggcctgacc
gtcaaacaaggagcgttgcgaacaagatatcatggccaaaacagccctcgcgtcttgctt
aacttgtttgacgaagcaaaggagttcatggcaaacaactccaataacaatgcagtacgc
gaggttttgctaaactttaagcggtttcacaaagctcttattgacgaatatcgaaaatct
ttgtcgccaatcactgtctttgttgattcaatgatgcccgtacaaaagcgaatgactgac
attctgccaaagaaagcagtatgcgacaggctagtcgcatcatatgttgacacttccgaa
acaatctatcgaatcgttcatttacctatgttcactgagcagtacaacctattctgggaa
ggcaagatagaatccgaatattttctcccgcaactactctcactctgctccattgcgtct
cggtttgaaacgaaatcgaaagggcttggaaacgagcggtctgagggcgtccatattcca
acagcatgtgctctggtgcgaacgtggctggatagcctgaggggaaagcagttggtcgat
tttgcagtgcttcaggtcgaggttcttcttgtacacgcacagcgaatgatcacaccccgg
atacaggactcttggacatcgctcggctctatcgtgcgcatggccatgaatatgggtctt
caccgcgatccttcagaattcgagccacgggtccccatctacttgggtgagatgcgccgc
cgactatggtttacgatacttgatatggatcttcacatctcacttgccagcaacttgcct
tgtctggttcgagaaggagatttcacctgtcgaccgccacgcaacctcgatgacaatgaa
ctgtacccagatatgaaggagcttccaccatcaaagcctatcgatgtagtcaccgacaat
cagatgcaggtttacgccgccatgacactgggggtgcggatgaaggtagcacacatgctg
aaccggatcgacacaattcgggactatcaagagattatggacgttggggctaagctcgag
cgctttcttgacgatatcaactacatcttccctaggcaaggaatattaagcgattcgcag
aagagcaagcagtggaggtcacgagtcatcctcgacatgcacgtgaggcgaccgctgctt
gcgctctatcgaccgttcgcgataggggcatctgacgccccggcacaaatctcccgggct
tatcttcggtcttcaatggtcatcatgaagtacttggatgaactagatcctatgcttgcg
cacttccaagacatcaccgaaatgtaccaccaggtgctgaagaaggacatcattcaggct
gcgctgagtgtatgtttctatattcggtcagctgtgcgtccggcttctgatagctcagga
cttggttcgcaagctttacgcatgtctcccgattcctcagacgactttcccgtttataac
cccgagaaccttgtgctctggtctccttctcgactcgtcagtaccgtggagaagacattg
gatcttctggttcgcaacatcagtggccgggataccaaagatgtggtatgcctgttggtt
gttctggagtgtgtttccaaacccgaggtcaagactgaagaggttgtacaaagtcttcgc
atgatactagatcgctgctttagggctaccaacatgagtctcgacagtgttccgatgggc
cctgccggtgttatcgatggataccaaggggatacatacagacaccatgtgccgtttatg
tatcagcggaattcgatcggagtcccagcagccctcaacgactttgacaattggctgctt
tgggaaggatgggagtaa
>Fp51
atgactacagcgcactcaaacacccacgatgcaggtagcgcccctgctgcggctcctcct
cagtccatcttgacctctacgtcttacgacacgcctttgtcgcagacgccacctcaccat
ctacagcaaacaccttcgcaaagtctcgcgctcacccatcaa---cagcagcagcagcaa
cggagcgtcaagaggcccagaccagtaaagtcatgtaccgagtgccgaaagcgtaaactc
cgatgcgatcgcctttgtccatgctctcagtgccagaaatcgaaccgaacatgcaagtac
gctgtcgatcacgactccgcaaatctgtcagagggttccgacagcgagatgccagaaccc
gctcggccagccaaacgcaattgcaaccccagcatatttaattcgaccactccgctacta
agtgactcggcatacggtcctgttcgaaacggggacgccacaagcgcgccatcgttggaa
gagttgtcgatgcgcatggaaaggcttgagagacaacttatggccagaagtcctgcggta
tctgagggtagtgggggcagacttatcgctgcgtcttccgatactatacgaggcctgacc
gtcaaacaaggagcgttgcgaacaagatatcatggccaaaacagccctcgcgtcttgctt
aacttgtttgacgaagcaaaggagttcatggcaaacaactccaataacaatgcagtacgc
gaggttttgctaaactttaagcggtttcacaaagctcttattgacgaatatcgaaaatct
ttgtcgccaatcactgtctttgttgattcaatgatgcccgtacaaaagcgaatgactgac
attctgccaaagaaagcagtatgcgacaggctagtcgcatcatatgttgacacttccgaa
acaatctatcgaatcgttcatttacctatgttcactgagcagtacaacctattctgggaa
ggcaagatagaatccgaatattttctcccgcaactactctcactctgctccattgcgtct
cggtttgaaacgaaatcgaaagggcttggaaatgagcggtctgagggcgtccatattcca
acagcatgtgctctggtgcgaacgtggctggatagcctgaggggaaagcagttggtcgat
tttgcagtgcttcaggtcgaggttcttcttgtacacgcacagcgaatgatcacacctcgg
atacaggactcttggacatcgctcggctctatcgtgcgcatggccatgaatatgggtctt
caccgcgatccttcagaattcgagccacgggtccccatctacttgggtgagatgcgccgc
cgactatggtttacgatacttgatatggatcttcacatctcacttgccagcaacttgcct
tgtctggttcgagaaggagatttcacctgtcgaccgccacgcaacctcgatgacaatgaa
ctgtacccagatatgaaggagcttccaccatcaaagcctatcgatgtagtcaccgacaat
cagatgcaggtttacgccgccatgacactgggggtgcggatgaaggtagcacacatgctg
aaccggatcgacacaattcgggactatcaagagattatggacgttggggctaagctcgag
cgctttcttgacgatatcaactacatcttccctaggcaaggaatattaagcgattcgcag
aagagcaagcagtggaggtcacgagtcatcctcgacatgcacgtgaggcgaccgctgctt
gcgctctatcgaccattcgcgataggggcatctgacgccccggcacaaatctcccgggct
tatcttcggtcttcaatggtcatcatgaagtacttggatgaactagatcctatgcttgcg
cacttccaagacatcaccgaaatgtaccaccaggtgctgaagaaggacatcattcaggct
gcgctgagtgtatgtttctatattcggtcagctgtgcgtccggcttctgatagctcagga
cttggttcgcaagctttacgcatgtctcccgattcctcagacgactttcccatttataac
cccgagaaccttgtgctctggtctccttctcgactcggcagtaccgtggagaagacattg
gatcttctggttcgcaacatcagtggccgggataccaaagatgtggtatgcctgttggtt
gttctggagtgtgtttccaaacccgaggtcaagactgaagaggttgtacaaagtcttcgc
atgatactagatcgctgctttagggctaccaacatgagtctcgacagtgttcccatgggc
cctgccggtgttatcgatggataccaaggggatacatacagacaccatgtgccgtttatg
tatcagcggaattcgatcggagtcccagcagccctcaacgactttgacaattggctgctt
tgggaaggatgggagtaa
>Fp59
atgactacagcgcactcaaacacccacgatgcaggtagcgcccctgctgcggctcctcct
cagtccatcttgacctctacgtcttacgacacgcctttgtcgcagacgccacctcaccat
ctacagcaaacaccttcgcaaagtctcgcgctcacccatcaa---cagcagcagcagcaa
cggagcgtcaagaggcccagaccagtaaagtcatgtaccgagtgccgaaagcgtaaactc
cgatgcgatcgcctttgtccatgctctcagtgccagaaatcgaaccgaacatgcaagtac
gctgtcgatcacgactccgcaaatctgtcagagggttccgacagcgagatgccagaaccc
gctcggccagccaaacgcaattgcaaccccagcatatttaattcgaccactccgctacta
agtgactcggcatacggtcctgttcgaaacggggacgccacaagcgcgccatcgttggaa
gagttgtcgatgcgcatggaaaggcttgagagacaacttatggccagaagtcctgcggta
tctgagggtagtgggggcagacttatcgctgcgtcttccgatactatacgaggcctgacc
gtcaaacaaggagcgttgcgaacaagatatcatggccaaaacagccctcgcgtcttgctt
aacttgtttgacgaagcaaaggagttcatggcaaacaactccaataacaatgcagtacgc
gaggttttgctaaactttaagcggtttcacaaagctcttattgacgaatatcgaaaatct
ttgtcgccaatcactgtctttgttgattcaatgatgcccgtacaaaagcgaatgactgac
attctgccaaagaaagcagtatgcgacaggctagtcgcatcatatgttgacacttccgaa
acaatctatcgaatcgttcatttacctatgttcactgagcagtacaacctattctgggaa
ggcaagatagaatccgaatattttctcccgcaactactctcactctgctccattgcgtct
cggtttgaaacgaaatcgaaagggcttggaaatgagcggtctgagggcgtccatattcca
acagcatgtgctctggtgcgaacgtggctggatagcctgaggggaaagcagttggtcgat
tttgcagtgcttcaggtcgaggttcttcttgtacacgcacagcgaatgatcacacctcgg
atacaggactcttggacatcgctcggctctatcgtgcgcatggccatgaatatgggtctt
caccgcgatccttcagaattcgagccacgggtccccatctacttgggtgagatgcgccgc
cgactatggtttacgatacttgatatggatcttcacatctcacttgccagcaacttgcct
tgtctggttcgagaaggagatttcacctgtcgaccgccacgcaacctcgatgacaatgaa
ctgtacccagatatgaaggagcttccaccatcaaagcctatcgatgtagtcaccgacaat
cagatgcaggtttacgccgccatgacactgggggtgcggatgaaggtagcacacatgctg
aaccggatcgacacaattcgggactatcaagagattatggacgttggggctaagctcgag
cgctttcttgacgatatcaactacatcttccctaggcaaggaatattaagcgattcgcag
aagagcaagcagtggaggtcacgagtcatcctcgacatgcacgtgaggcgaccgctgctt
gcgctctatcgaccattcgcgataggggcatctgacgccccggcacaaatctcccgggct
tatcttcggtcttcaatggtcatcatgaagtacttggatgaactagatcctatgcttgcg
cacttccaagacatcaccgaaatgtaccaccaggtgctgaagaaggacatcattcaggct
gcgctgagtgtatgtttctatattcggtcagctgtgcgtccggcttctgatagctcagga
cttggttcgcaagctttacgcatgtctcccgattcctcagacgactttcccatttataac
cccgagaaccttgtgctctggtctccttctcgactcgtcagtaccgtggagaagacattg
gatcttctggttcgcaacatcagtggccgggataccaaagatgtggtatgcctgttggtt
gttctggagtgtgtttccaaacccgaggtcaagactgaagaggttgtacaaagtcttcgc
atgatactagatcgctgctttagggctaccaacatgagtctcgacagtgttcccatgggc
cctgccggtgttatcgatggataccaaggggatacatacagacaccatgtgccgtttatg
tatcagcggaattcgatcggagtcccagcagccctcaacgactttgacaattggctgctt
tgggaaggatgggagtaa
>Fp63
atgactacagcgcactcaaacacccacgatgcaggtagcgcccctgctgcggctcctcct
cagtccatcttgacctctacgtcttacgacacgcctttgtcgcagacgccacctcaccat
ctacagcaaacaccttcgcaaagtctcgcgctcacccatcaa---cagcagcagcagcaa
cggagcgtcaagaggcccagaccagtaaagtcatgtaccgagtgccgaaagcgtaaactc
cgatgcgatcgcctttgtccatgctctcagtgccagaaatcgaaccgaacatgcaagtac
gctgtcgatcacgactccgcaaatctgtcagagggttccgacagcgagatgccagaaccc
gctcggccagccaaacgcaattgcaaccccagcatatttaattcgaccactccgctacta
agtgactcggcatacggtcctgttcgaaacggggacgccacaagcgcgccatcgttggaa
gagttgtcgatgcgcatggaaaggcttgagagacaacttatggccagaagtcctgcggta
tctgagggtagtgggggcagacttatcgctgcgtcttccgatactatacgaggcctgacc
gtcaaacaaggagcgttgcgaacaagatatcatggccaaaacagccctcgcgtcttgctt
aacttgtttgacgaagcaaaggagttcatggcaaacaactccaataacaatgcagtacgc
gaggttttgctaaactttaagcggtttcacaaagctcttattgacgaatatcgaaaatct
ttgtcgccaatcactgtctttgttgattcaatgatgcccgtacaaaagcgaatgactgac
attctgccaaagaaagcagtatgcgacaggctagtcgcatcatatgttgacacttccgaa
acaatctatcgaatcgttcatttacctatgttcactgagcagtacaacctattctgggaa
ggcaagatagaatccgaatattttctcccgcaactactctcactctgctccattgcgtct
cggtttgaaacgaaatcgaaagggcttggaaatgagcggtctgagggcgtccatattcca
acagcatgtgctctggtgcgaacgtggctggatagcctgaggggaaagcagttggtcgat
tttgcagtgcttcaggtcgaggttcttcttgtacacgcacagcgaatgatcacacctcgg
atacaggactcttggacatcgctcggctctatcgtgcgcatggccatgaatatgggtctt
caccgcgatccttcagaattcgagccacgggtccccatctacttgggtgagatgcgccgc
cgactatggtttacgatacttgatatggatcttcacatctcacttgccagcaacttgcct
tgtctggttcgagaaggagatttcacctgtcgaccgccacgcaacctcgatgacaatgaa
ctgtacccagatatgaaggagcttccaccatcaaagcctatcgatgtagtcaccgacaat
cagatgcaggtttacgccgccatgacactgggggtgcggatgaaggtagcacacatgctg
aaccggatcgacacaattcgggactatcaagagattatggacgttggggctaagctcgag
cgctttcttgacgatatcaactacatcttccctaggcaaggaatattaagcgattcgcag
aagagcaagcagtggaggtcacgagtcatcctcgacatgcacgtgaggcgaccgctgctt
gcgctctatcgaccattcgcgataggggcatctgacgccccggcacaaatctcccgggct
tatcttcggtcttcaatggtcatcatgaagtacttggatgaactagatcctatgcttgcg
cacttccaagacatcaccgaaatgtaccaccaggtgctgaagaaggacatcattcaggct
gcgctgagtgtatgtttctatattcggtcagctgtgcgtccggcttctgatagctcagga
cttggttcgcaagctttacgcatgtctcccgattcctcagacgactttcccatttataac
cccgagaaccttgtgctctggtctccttctcgactcgtcagtaccgtggagaagacattg
gatcttctggttcgcaacatcagtggccgggataccaaagatgtggtatgcctgttggtt
gttctggagtgtgtttccaaacccgaggtcaagactgaagaggttgtacaaagtcttcgc
atgatactagatcgctgctttagggctaccaacatgagtctcgacagtgttcccatgggc
cctgccggtgttatcgatggataccaaggggatacatacagacaccatgtgccgtttatg
tatcagcggaattcgatcggagtcccagcagccctcaacgactttgacaattggctgctt
tgggaaggatgggagtaa
>Fp65
atgactacagcgcactcaaacacccacgatgcaggtagcgcccctgctgcggctcctcct
cagtccatcttgacctctacgtcttacgacacgcctttgtcgcagacgccacctcaccat
ctacagcaaacaccttcgcaaagtctcgcgctcacccatcaa---cagcagcagcagcaa
cggagcgtcaagaggcccagaccagtaaagtcatgtaccgagtgccgaaagcgtaaactc
cgatgcgatcgcctttgtccatgctctcagtgccagaaatcgaaccgaacatgcaagtac
gctgtcgatcacgactccgcaaatctgtcagagggttccgacagcgagatgccagaaccc
gctcggccagccaaacgcaattgcaaccccagcatatttaattcgaccactccgctacta
agtgactcggcatacggtcctgttcgaaacggggacgccacaagcgcgccatcgttggaa
gagttgtcgatgcgcatggaaaggcttgagagacaacttatggccagaagtcctgcggta
tctgagggtagtgggggcagacttatcgctgcgtcttccgatactatacgaggcctgacc
gtcaaacaaggagcgttgcgaacaagatatcatggccaaaacagccctcgcgtcttgctt
aacttgtttgacgaagcaaaggagttcatggcaaacaactccaataacaatgcagtacgc
gaggttttgctaaactttaagcggtttcacaaagctcttattgacgaatatcgaaaatct
ttgtcgccaatcactgtctttgttgattcaatgatgcccgtacaaaagcgaatgactgac
attctgccaaagaaagcagtatgcgacaggctagtcgcatcatatgttgacacttccgaa
acaatctatcgaatcgttcatttacctatgttcactgagcagtacaacctattctgggaa
ggcaagatagaatccgaatattttctcccgcaactactctcactctgctccattgcgtct
cggtttgaaacgaaatcgaaagggcttggaaatgagcggtctgagggcgtccatattcca
acagcatgtgctctggtgcgaacgtggctggatagcctgaggggaaagcagttggtcgat
tttgcagtgcttcaggtcgaggttcttcttgtacacgcacagcgaatgatcacacctcgg
atacaggactcttggacatcgctcggctctatcgtgcgcatggccatgaatatgggtctt
caccgcgatccttcagaattcgagccacgggtccccatctacttgggtgagatgcgccgc
cgactatggtttacgatacttgatatggatcttcacatctcacttgccagcaacttgcct
tgtctggttcgagaaggagatttcacctgtcgaccgccacgcaacctcgatgacaatgaa
ctgtacccagatatgaaggagcttccaccatcaaagcctatcgatgtagtcaccgacaat
cagatgcaggtttacgccgccatgacactgggggtgcggatgaaggtagcacacatgctg
aaccggatcgacacaattcgggactatcaagagattatggacgttggggctaagctcgag
cgctttcttgacgatatcaactacatcttccctaggcaaggaatattaagcgattcgcag
aagagcaagcagtggaggtcacgagtcatcctcgacatgcacgtgaggcgaccgctgctt
gcgctctatcgaccattcgcgataggggcatctgacgccccggcacaaatctcccgggct
tatcttcggtcttcaatggtcatcatgaagtacttggatgaactagatcctatgcttgcg
cacttccaagacatcaccgaaatgtaccaccaggtgctgaagaaggacatcattcaggct
gcgctgagtgtatgtttctatattcggtcagctgtgcgtccggcttctgatagctcagga
cttggttcgcaagctttacgcatgtctcccgattcctcagacgactttcccatttataac
cccgagaaccttgtgctctggtctccttctcgactcgtcagtaccgtggagaagacattg
gatcttctggttcgcaacatcagtggccgggataccaaagatgtggtatgcctgttggtt
gttctggagtgtgtttccaaacccgaggtcaagactgaagaggttgtacaaagtcttcgc
atgatactagatcgctgctttagggctaccaacatgagtctcgacagtgttcccatgggc
cctgccggtgttatcgatggataccaaggggatacatacagacaccatgtgccgtttatg
tatcagcggaattcgatcggagtcccagcagccctcaacgactttgacaattggctgctt
tgggaaggatgggagtaa
>Fp66
atgactacagcgcactcaaacacccacgatgcaggtagcgcccctgctgcggctcctcct
cagtccatcttgacctctacgtcttacgacacgcctttgtcgcagacgccacctcaccat
ctacagcaaacaccttcgcaaagtctcgcgctcacccatcaa---cagcagcagcagcaa
cggagcgtcaagaggcccagaccagtaaagtcatgtaccgagtgccgaaagcgtaaactc
cgatgcgatcgcctttgtccatgctctcagtgccagaaatcgaaccgaacatgcaagtac
gctgtcgatcacgactccgcaaatctgtcagagggttccgacagcgagatgccagaaccc
gctcggccagccaaacgcaattgcaaccccagcatatttaattcgaccactccgctacta
agtgactcggcatacggtcctgttcgaaacggggacgccacaagcgcgccatcgttggaa
gagttgtcgatgcgcatggaaaggcttgagagacaacttatggccagaagtcctgcggta
tctgagggtagtgggggcagacttatcgctgcgtcttccgatactatacgaggcctgacc
gtcaaacaaggagcgttgcgaacaagatatcatggccaaaacagccctcgcgtcttgctt
aacttgtttgacgaagcaaaggagttcatggcaaacaactccaataacaatgcagtacgc
gaggttttgctaaactttaagcggtttcacaaagctcttattgacgaatatcgaaaatct
ttgtcgccaatcactgtctttgttgattcaatgatgcccgtacaaaagcgaatgactgac
attctgccaaagaaagcagtatgcgacaggctagtcgcatcatatgttgacacttccgaa
acaatctatcgaatcgttcatttacctatgttcactgagcagtacaacctattctgggaa
ggcaagatagaatccgaatattttctcccgcaactactctcactctgctccattgcgtct
cggtttgaaacgaaatcgaaagggcttggaaatgagcggtctgagggcgtccatattcca
acagcatgtgctctggtgcgaacgtggctggatagcctgaggggaaagcagttggtcgat
tttgcagtgcttcaggtcgaggttcttcttgtacacgcacagcgaatgatcacacctcgg
atacaggactcttggacatcgctcggctctatcgtgcgcatggccatgaatatgggtctt
caccgcgatccttcagaattcgagccacgggtccccatctacttgggtgagatgcgccgc
cgactatggtttacgatacttgatatggatcttcacatctcacttgccagcaacttgcct
tgtctggttcgagaaggagatttcacctgtcgaccgccacgcaacctcgatgacaatgaa
ctgtacccagatatgaaggagcttccaccatcaaagcctatcgatgtagtcaccgacaat
cagatgcaggtttacgccgccatgacactgggggtgcggatgaaggtagcacacatgctg
aaccggatcgacacaattcgggactatcaagagattatggacgttggggctaagctcgag
cgctttcttgacgatatcaactacatcttccctaggcaaggaatattaagcgattcgcag
aagagcaagcagtggaggtcacgagtcatcctcgacatgcacgtgaggcgaccgctgctt
gcgctctatcgaccattcgcgataggggcatctgacgccccggcacaaatctcccgggct
tatcttcggtcttcaatggtcatcatgaagtacttggatgaactagatcctatgcttgcg
cacttccaagacatcaccgaaatgtaccaccaggtgctgaagaaggacatcattcaggct
gcgctgagtgtatgtttctatattcggtcagctgtgcgtccggcttctgatagctcagga
cttggttcgcaagctttacgcatgtctcccgattcctcagacgactttcccatttataac
cccgagaaccttgtgctctggtctccttctcgactcgtcagtaccgtggagaagacattg
gatcttctggttcgcaacatcagtggccgggataccaaagatgtggtatgcctgttggtt
gttctggagtgtgtttccaaacccgaggtcaagactgaagaggttgtacaaagtcttcgc
atgatactagatcgctgctttagggctaccaacatgagtctcgacagtgttcccatgggc
cctgccggtgttatcgatggataccaaggggatacatacagacaccatgtgccgtttatg
tatcagcggaattcgatcggagtcccagcagccctcaacgactttgacaattggctgctt
tgggaaggatgggagtaa
>Fp72
atgactacagcgcactcaaacacccacgatgcaggtagcgcccctgctgcggctcctcct
cagtccatcttgacctctacgtcttacgacacgcctttgtcgcagacgccacctcaccat
ctacagcaaacaccttcgcaaagtctcgcgctcacccatcaa---cagcagcagcagcaa
cggagcgtcaagaggcccagaccagtaaagtcatgtaccgagtgccgaaagcgtaaactc
cgatgcgatcgcctttgtccatgctctcagtgccagaaatcgaaccgaacatgcaagtac
gctgtcgatcacgactccgcaaatctgtcagagggttccgacagcgagatgccagaaccc
gctcggccagccaaacgcaattgcaaccccagcatatttaattcgaccactccgctacta
agtgactcggcatacggtcctgttcgaaacggggacgccacaagcgcgccatcgttggaa
gagttgtcgatgcgcatggaaaggcttgagagacaacttatggccagaagtcctgcggta
tctgagggtagtgggggcagacttatcgctgcgtcttccgatactatacgaggcctgacc
gtcaaacaaggagcgttgcgaacaagatatcatggccaaaacagccctcgcgtcttgctt
aacttgtttgacgaagcaaaggagttcatggcaaacaactccaataacaatgcagtacgc
gaggttttgctaaactttaagcggtttcacaaagctcttattgacgaatatcgaaaatct
ttgtcgccaatcactgtctttgttgattcaatgatgcccgtacaaaagcgaatgactgac
attctgccaaagaaagcagtatgcgacaggctagtcgcatcatatgttgacacttccgaa
acaatctatcgaatcgttcatttacctatgttcactgagcagtacaacctattctgggaa
ggcaagatagaatccgaatattttctcccgcaactactctcactctgctccattgcgtct
cggtttgaaacgaaatcgaaagggcttggaaatgagcggtctgagggcgtccatattcca
acagcatgtgctctggtgcgaacgtggctggatagcctgaggggaaagcagttggtcgat
tttgcagtgcttcaggtcgaggttcttcttgtacacgcacagcgaatgatcacacctcgg
atacaggactcttggacatcgctcggctctatcgtgcgcatggccatgaatatgggtctt
caccgcgatccttcagaattcgagccacgggtccccatctacttgggtgagatgcgccgc
cgactatggtttacgatacttgatatggatcttcacatctcacttgccagcaacttgcct
tgtctggttcgagaaggagatttcacctgtcgaccgccacgcaacctcgatgacaatgaa
ctgtacccagatatgaaggagcttccaccatcaaagcctatcgatgtagtcaccgacaat
cagatgcaggtttacgccgccatgacactgggggtgcggatgaaggtagcacacatgctg
aaccggatcgacacaattcgggactatcaagagattatggacgttggggctaagctcgag
cgctttcttgacgatatcaactacatcttccctaggcaaggaatattaagcgattcgcag
aagagcaagcagtggaggtcacgagtcatcctcgacatgcacgtgaggcgaccgctgctt
gcgctctatcgaccattcgcgataggggcatctgacgccccggcacaaatctcccgggct
tatcttcggtcttcaatggtcatcatgaagtacttggatgaactagatcctatgcttgcg
cacttccaagacatcaccgaaatgtaccaccaggtgctgaagaaggacatcattcaggct
gcgctgagtgtatgtttctatattcggtcagctgtgcgtccggcttctgatagctcagga
cttggttcgcaagctttacgcatgtctcccgattcctcagacgactttcccatttataac
cccgagaaccttgtgctctggtctccttctcgactcgtcagtaccgtggagaagacattg
gatcttctggttcgcaacatcagtggccgggataccaaagatgtggtatgcctgttggtt
gttctggagtgtgtttccaaacccgaggtcaagactgaagaggttgtacaaagtcttcgc
atgatactagatcgctgctttagggctaccaacatgagtctcgacagtgttcccatgggc
cctgccggtgttatcgatggataccaaggggatacatacagacaccatgtgccgtttatg
tatcagcggaattcgatcggagtcccagcagccctcaacgactttgacaattggctgctt
tgggaaggatgggagtaa
>Fp73
atgactacagcgcactcaaacacccacgatgcaggtagcgcccctgctgcggctcctcct
cagtccatcttgacctctacgtcttacgacacgcctttgtcgcagacgccacctcaccat
ctacagcaaacaccttcgcaaagtctcgcgctcacccatcaa---cagcagcagcagcaa
cggagcgtcaagaggcccagaccagtaaagtcatgtaccgagtgccgaaagcgtaaactc
cgatgcgatcgcctttgtccatgctctcagtgccagaaatcgaaccgaacatgcaagtac
gctgtcgatcacgactccgcaaatctgtcagagggttccgacagcgagatgccagaaccc
gctcggccagccaaacgcaattgcaaccccagcatatttaattcgaccactccgctacta
agtgactcggcatacggtcctgttcgaaacggggacgccacaagcgcgccatcgttggaa
gagttgtcgatgcgcatggaaaggcttgagagacaacttatggccagaagtcctgcggta
tctgagggtagtgggggcagacttatcgctgcgtcttccgatactatacgaggcctgacc
gtcaaacaaggagcgttgcgaacaagatatcatggccaaaacagccctcgcgtcttgctt
aacttgtttgacgaagcaaaggagttcatggcaaacaactccaataacaatgcagtacgc
gaggttttgctaaactttaagcggtttcacaaagctcttattgacgaatatcgaaaatct
ttgtcgccaatcactgtctttgttgattcaatgatgcccgtacaaaagcgaatgactgac
attctgccaaagaaagcagtatgcgacaggctagtcgcatcatatgttgacacttccgaa
acaatctatcgaatcgttcatttacctatgttcactgagcagtacaacctattctgggaa
ggcaagatagaatccgaatattttctcccgcaactactctcactctgctccattgcgtct
cggtttgaaacgaaatcgaaagggcttggaaatgagcggtctgagggcgtccatattcca
acagcatgtgctctggtgcgaacgtggctggatagcctgaggggaaagcagttggtcgat
tttgcagtgcttcaggtcgaggttcttcttgtacacgcacagcgaatgatcacacctcgg
atacaggactcttggacatcgctcggctctatcgtgcgcatggccatgaatatgggtctt
caccgcgatccttcagaattcgagccacgggtccccatctacttgggtgagatgcgccgc
cgactatggtttacgatacttgatatggatcttcacatctcacttgccagcaacttgcct
tgtctggttcgagaaggagatttcacctgtcgaccgccacgcaacctcgatgacaatgaa
ctgtacccagatatgaaggagcttccaccatcaaagcctatcgatgtagtcaccgacaat
cagatgcaggtttacgccgccatgacactgggggtgcggatgaaggtagcacacatgctg
aaccggatcgacacaattcgggactatcaagagattatggacgttggggctaagctcgag
cgctttcttgacgatatcaactacatcttccctaggcaaggaatattaagcgattcgcag
aagagcaagcagtggaggtcacgagtcatcctcgacatgcacgtgaggcgaccgctgctt
gcgctctatcgaccattcgcgataggggcatctgacgccccggcacaaatctcccgggct
tatcttcggtcttcaatggtcatcatgaagtacttggatgaactagatcctatgcttgcg
cacttccaagacatcaccgaaatgtaccaccaggtgctgaagaaggacatcattcaggct
gcgctgagtgtatgtttctatattcggtcagctgtgcgtccggcttctgatagctcagga
cttggttcgcaagctttacgcatgtctcccgattcctcagacgactttcccatttataac
cccgagaaccttgtgctctggtctccttctcgactcgtcagtaccgtggagaagacattg
gatcttctggttcgcaacatcagtggccgggataccaaagatgtggtatgcctgttggtt
gttctggagtgtgtttccaaacccgaggtcaagactgaagaggttgtacaaagtcttcgc
atgatactagatcgctgctttagggctaccaacatgagtctcgacagtgttcccatgggc
cctgccggtgttatcgatggataccaaggggatacatacagacaccatgtgccgtttatg
tatcagcggaattcgatcggagtcccagcagccctcaacgactttgacaattggctgctt
tgggaaggatgggagtaa
>Fp76
atgactacagcgcactcaaacacccacgatgcaggtagcgcccctgctgcggctcctcct
cagtccatcttgacctctacgtcttacgacacgcctttgtcgcagacgccacctcaccat
ctacagcaaacaccttcgcaaagtctcgcgctcacccatcaa---cagcagcagcagcaa
cggagcgtcaagaggcccagaccagtaaagtcatgtaccgagtgccgaaagcgtaaactc
cgatgcgatcgcctttgtccatgctctcagtgccagaaatcgaaccgaacatgcaagtac
gctgtcgatcacgactccgcaaatctgtcagagggttccgacagcgagatgccagaaccc
gctcggccagccaaacgcaattgcaaccccagcatatttaattcgaccactccgctacta
agtgactcggcatacggtcctgttcgaaacggggacgccacaagcgcgccatcgttggaa
gagttgtcgatgcgcatggaaaggcttgagagacaacttatggccagaagtcctgcggta
tctgagggtagtgggggcagacttatcgctgcgtcttccgatactatacgaggcctgacc
gtcaaacaaggagcgttgcgaacaagatatcatggccaaaacagccctcgcgtcttgctt
aacttgtttgacgaagcaaaggagttcatggcaaacaactccaataacaatgcagtacgc
gaggttttgctaaactttaagcggtttcacaaagctcttattgacgaatatcgaaaatct
ttgtcgccaatcactgtctttgttgattcaatgatgcccgtacaaaagcgaatgactgac
attctgccaaagaaagcagtatgcgacaggctagtcgcatcatatgttgacacttccgaa
acaatctatcgaatcgttcatttacctatgttcactgagcagtacaacctattctgggaa
ggcaagatagaatccgaatattttctcccgcaactactctcactctgctccattgcgtct
cggtttgaaacgaaatcgaaagggcttggaaatgagcggtctgagggcgtccatattcca
acagcatgtgctctggtgcgaacgtggctggatagcctgaggggaaagcagttggtcgat
tttgcagtgcttcaggtcgaggttcttcttgtacacgcacagcgaatgatcacacctcgg
atacaggactcttggacatcgctcggctctatcgtgcgcatggccatgaatatgggtctt
caccgcgatccttcagaattcgagccacgggtccccatctacttgggtgagatgcgccgc
cgactatggtttacgatacttgatatggatcttcacatctcacttgccagcaacttgcct
tgtctggttcgagaaggagatttcacctgtcgaccgccacgcaacctcgatgacaatgaa
ctgtacccagatatgaaggagcttccaccatcaaagcctatcgatgtagtcaccgacaat
cagatgcaggtttacgccgccatgacactgggggtgcggatgaaggtagcacacatgctg
aaccggatcgacacaattcgggactatcaagagattatggacgttggggctaagctcgag
cgctttcttgacgatatcaactacatcttccctaggcaaggaatattaagcgattcgcag
aagagcaagcagtggaggtcacgagtcatcctcgacatgcacgtgaggcgaccgctgctt
gcgctctatcgaccattcgcgataggggcatctgacgccccggcacaaatctcccgggct
tatcttcggtcttcaatggtcatcatgaagtacttggatgaactagatcctatgcttgcg
cacttccaagacatcaccgaaatgtaccaccaggtgctgaagaaggacatcattcaggct
gcgctgagtgtatgtttctatattcggtcagctgtgcgtccggcttctgatagctcagga
cttggttcgcaagctttacgcatgtctcccgattcctcagacgactttcccatttataac
cccgagaaccttgtgctctggtctccttctcgactcgtcagtaccgtggagaagacattg
gatcttctggttcgcaacatcagtggccgggataccaaagatgtggtatgcctgttggtt
gttctggagtgtgtttccaaacccgaggtcaagactgaagaggttgtacaaagtcttcgc
atgatactagatcgctgctttagggctaccaacatgagtctcgacagtgttcccatgggc
cctgccggtgttatcgatggataccaaggggatacatacagacaccatgtgccgtttatg
tatcagcggaattcgatcggagtcccagcagccctcaacgactttgacaattggctgctt
tgggaaggatgggagtaa
>Fp78
atgactacagcgcactcaaacacccacgatgcaggtagcgcccctgctgcggctcctcct
cagtccatcttgacctctacgtcttacgacacgcctttgtcgcagacgccacctcaccat
ctacagcaaacaccttcgcaaagtctcgcgctcacccatcaa---cagcagcagcagcaa
cggagcgtcaagaggcccagaccagtaaagtcatgtaccgagtgccgaaagcgtaaactc
cgatgcgatcgcctttgtccatgctctcagtgccagaaatcgaaccgaacatgcaagtac
gctgtcgatcacgactccgcaaatctgtcagagggttccgacagcgagatgccagaaccc
gctcggccagccaaacgcaattgcaaccccagcatatttaattcgaccactccgctacta
agtgactcggcatacggtcctgttcgaaacggggacgccacaagcgcgccatcgttggaa
gagttgtcgatgcgcatggaaaggcttgagagacaacttatggccagaagtcctgcggta
tctgagggtagtgggggcagacttatcgctgcgtcttccgatactatacgaggcctgacc
gtcaaacaaggagcgttgcgaacaagatatcatggccaaaacagccctcgcgtcttgctt
aacttgtttgacgaagcaaaggagttcatggcaaacaactccaataacaatgcagtacgc
gaggttttgctaaactttaagcggtttcacaaagctcttattgacgaatatcgaaaatct
ttgtcgccaatcactgtctttgttgattcaatgatgcccgtacaaaagcgaatgactgac
attctgccaaagaaagcagtatgcgacaggctagtcgcatcatatgttgacacttccgaa
acaatctatcgaatcgttcatttacctatgttcactgagcagtacaacctattctgggaa
ggcaagatagaatccgaatattttctcccgcaactactctcactctgctccattgcgtct
cggtttgaaacgaaatcgaaagggcttggaaatgagcggtctgagggcgtccatattcca
acagcatgtgctctggtgcgaacgtggctggatagcctgaggggaaagcagttggtcgat
tttgcagtgcttcaggtcgaggttcttcttgtacacgcacagcgaatgatcacacctcgg
atacaggactcttggacatcgctcggctctatcgtgcgcatggccatgaatatgggtctt
caccgcgatccttcagaattcgagccacgggtccccatctacttgggtgagatgcgccgc
cgactatggtttacgatacttgatatggatcttcacatctcacttgccagcaacttgcct
tgtctggttcgagaaggagatttcacctgtcgaccgccacgcaacctcgatgacaatgaa
ctgtacccagatatgaaggagcttccaccatcaaagcctatcgatgtagtcaccgacaat
cagatgcaggtttacgccgccatgacactgggggtgcggatgaaggtagcacacatgctg
aaccggatcgacacaattcgggactatcaagagattatggacgttggggctaagctcgag
cgctttcttgacgatatcaactacatcttccctaggcaaggaatattaagcgattcgcag
aagagcaagcagtggaggtcacgagtcatcctcgacatgcacgtgaggcgaccgctgctt
gcgctctatcgaccattcgcgataggggcatctgacgccccggcacaaatctcccgggct
tatcttcggtcttcaatggtcatcatgaagtacttggatgaactagatcctatgcttgcg
cacttccaagacatcaccgaaatgtaccaccaggtgctgaagaaggacatcattcaggct
gcgctgagtgtatgtttctatattcggtcagctgtgcgtccggcttctgatagctcagga
cttggttcgcaagctttacgcatgtctcccgattcctcagacgactttcccatttataac
cccgagaaccttgtgctctggtctccttctcgactcgtcagtaccgtggagaagacattg
gatcttctggttcgcaacatcagtggccgggataccaaagatgtggtatgcctgttggtt
gttctggagtgtgtttccaaacccgaggtcaagactgaagaggttgtacaaagtcttcgc
atgatactagatcgctgctttagggctaccaacatgagtctcgacagtgttcccatgggc
cctgccggtgttatcgatggataccaaggggatacatacagacaccatgtgccgtttatg
tatcagcggaattcgatcggagtcccagcagccctcaacgactttgacaattggctgctt
tgggaaggatgggagtaa
>Fp81
atgactacagcgcactcaaacacccacgatgcaggtagcgcccctgctgcggctcctcct
cagtccatcttgacctctacgtcttacgacacgcctttgtcgcagacgccacctcaccat
ctacagcaaacaccttcgcaaagtctcgcgctcacccatcaa---cagcagcagcagcaa
cggagcgtcaagaggcccagaccagtaaagtcatgtaccgagtgccgaaagcgtaaactc
cgatgcgatcgcctttgtccatgctctcagtgccagaaatcgaaccgaacatgcaagtac
gctgtcgatcacgactccgcaaatctgtcagagggttccgacagcgagatgccagaaccc
gctcggccagccaaacgcaattgcaaccccagcatatttaattcgaccactccgctacta
agtgactcggcatacggtcctgttcgaaacggggacgccacaagcgcgccatcgttggaa
gagttgtcgatgcgcatggaaaggcttgagagacaacttatggccagaagtcctgcggta
tctgagggtagtgggggcagacttatcgctgcgtcttccgatactatacgaggcctgacc
gtcaaacaaggagcgttgcgaacaagatatcatggccaaaacagccctcgcgtcttgctt
aacttgtttgacgaagcaaaggagttcatggcaaacaactccaataacaatgcagtacgc
gaggttttgctaaactttaagcggtttcacaaagctcttattgacgaatatcgaaaatct
ttgtcgccaatcactgtctttgttgattcaatgatgcccgtacaaaagcgaatgactgac
attctgccaaagaaagcagtatgcgacaggctagtcgcatcatatgttgacacttccgaa
acaatctatcgaatcgttcatttacctatgttcactgagcagtacaacctattctgggaa
ggcaagatagaatccgaatattttctcccgcaactactctcactctgctccattgcgtct
cggtttgaaacgaaatcgaaagggcttggaaatgagcggtctgagggcgtccatattcca
acagcatgtgctctggtgcgaacgtggctggatagcctgaggggaaagcagttggtcgat
tttgcagtgcttcaggtcgaggttcttcttgtacacgcacagcgaatgatcacacctcgg
atacaggactcttggacatcgctcggctctatcgtgcgcatggccatgaatatgggtctt
caccgcgatccttcagaattcgagccacgggtccccatctacttgggtgagatgcgccgc
cgactatggtttacgatacttgatatggatcttcacatctcacttgccagcaacttgcct
tgtctggttcgagaaggagatttcacctgtcgaccgccacgcaacctcgatgacaatgaa
ctgtacccagatatgaaggagcttccaccatcaaagcctatcgatgtagtcaccgacaat
cagatgcaggtttacgccgccatgacactgggggtgcggatgaaggtagcacacatgctg
aaccggatcgacacaattcgggactatcaagagattatggacgttggggctaagctcgag
cgctttcttgacgatatcaactacatcttccctaggcaaggaatattaagcgattcgcag
aagagcaagcagtggaggtcacgagtcatcctcgacatgcacgtgaggcgaccgctgctt
gcgctctatcgaccattcgcgataggggcatctgacgccccggcacaaatctcccgggct
tatcttcggtcttcaatggtcatcatgaagtacttggatgaactagatcctatgcttgcg
cacttccaagacatcaccgaaatgtaccaccaggtgctgaagaaggacatcattcaggct
gcgctgagtgtatgtttctatattcggtcagctgtgcgtccggcttctgatagctcagga
cttggttcgcaagctttacgcatgtctcccgattcctcagacgactttcccatttataac
cccgagaaccttgtgctctggtctccttctcgactcgtcagtaccgtggagaagacattg
gatcttctggttcgcaacatcagtggccgggataccaaagatgtggtatgcctgttggtt
gttctggagtgtgtttccaaacccgaggtcaagactgaagaggttgtacaaagtcttcgc
atgatactagatcgctgctttagggctaccaacatgagtctcgacagtgttcccatgggc
cctgccggtgttatcgatggataccaaggggatacatacagacaccatgtgccgtttatg
tatcagcggaattcgatcggagtcccagcagccctcaacgactttgacaattggctgctt
tgggaaggatgggagtaa
>Fp84
atgactacagcgcactcaaacacccacgatgcaggtagcgcccctgctgcggctcctcct
cagtccatcttgacctctacgtcttacgacacgcctttgtcgcagacgccacctcaccat
ctacagcaaacaccttcgcaaagtctcgcgctcacccatcaa---cagcagcagcagcaa
cggagcgtcaagaggcccagaccagtaaagtcatgtaccgagtgccgaaagcgtaaactc
cgatgcgatcgcctttgtccatgctctcagtgccagaaatcgaaccgaacatgcaagtac
gctgtcgatcacgactccgcaaatctgtcagagggttccgacagcgagatgccagaaccc
gctcggccagccaaacgcaattgcaaccccagcatatttaattcgaccactccgctacta
agtgactcggcatacggtcctgttcgaaacggggacgccacaagcgcgccatcgttggaa
gagttgtcgatgcgcatggaaaggcttgagagacaacttatggccagaagtcctgcggta
tctgagggtagtgggggcagacttatcgctgcgtcttccgatactatacgaggcctgacc
gtcaaacaaggagcgttgcgaacaagatatcatggccaaaacagccctcgcgtcttgctt
aacttgtttgacgaagcaaaggagttcatggcaaacaactccaataacaatgcagtacgc
gaggttttgctaaactttaagcggtttcacaaagctcttattgacgaatatcgaaaatct
ttgtcgccaatcactgtctttgttgattcaatgatgcccgtacaaaagcgaatgactgac
attctgccaaagaaagcagtatgcgacaggctagtcgcatcatatgttgacacttccgaa
acaatctatcgaatcgttcatttacctatgttcactgagcagtacaacctattctgggaa
ggcaagatagaatccgaatattttctcccgcaactactctcactctgctccattgcgtct
cggtttgaaacgaaatcgaaagggcttggaaatgagcggtctgagggcgtccatattcca
acagcatgtgctctggtgcgaacgtggctggatagcctgaggggaaagcagttggtcgat
tttgcagtgcttcaggtcgaggttcttcttgtacacgcacagcgaatgatcacacctcgg
atacaggactcttggacatcgctcggctctatcgtgcgcatggccatgaatatgggtctt
caccgcgatccttcagaattcgagccacgggtccccatctacttgggtgagatgcgccgc
cgactatggtttacgatacttgatatggatcttcacatctcacttgccagcaacttgcct
tgtctggttcgagaaggagatttcacctgtcgaccgccacgcaacctcgatgacaatgaa
ctgtacccagatatgaaggagcttccaccatcaaagcctatcgatgtagtcaccgacaat
cagatgcaggtttacgccgccatgacactgggggtgcggatgaaggtagcacacatgctg
aaccggatcgacacaattcgggactatcaagagattatggacgttggggctaagctcgag
cgctttcttgacgatatcaactacatcttccctaggcaaggaatattaagcgattcgcag
aagagcaagcagtggaggtcacgagtcatcctcgacatgcacgtgaggcgaccgctgctt
gcgctctatcgaccattcgcgataggggcatctgacgccccggcacaaatctcccgggct
tatcttcggtcttcaatggtcatcatgaagtacttggatgaactagatcctatgcttgcg
cacttccaagacatcaccgaaatgtaccaccaggtgctgaagaaggacatcattcaggct
gcgctgagtgtatgtttctatattcggtcagctgtgcgtccggcttctgatagctcagga
cttggttcgcaagctttacgcatgtctcccgattcctcagacgactttcccatttataac
cccgagaaccttgtgctctggtctccttctcgactcgtcagtaccgtggagaagacattg
gatcttctggttcgcaacatcagtggccgggataccaaagatgtggtatgcctgttggtt
gttctggagtgtgtttccaaacccgaggtcaagactgaagaggttgtacaaagtcttcgc
atgatactagatcgctgctttagggctaccaacatgagtctcgacagtgttcccatgggc
cctgccggtgttatcgatggataccaaggggatacatacagacaccatgtgccgtttatg
tatcagcggaattcgatcggagtcccagcagccctcaacgactttgacaattggctgctt
tgggaaggatgggagtaa
>Fp86
atgactacagcgcactcaaacacccacgatgcaggtagcgcccctgctgcggctcctcct
cagtccatcttgacctctacgtcttacgacacgcctttgtcgcagacgccacctcaccat
ctacagcaaacaccttcgcaaagtctcgcgctcacccatcaa---cagcagcagcagcaa
cggagcgtcaagaggcccagaccagtaaagtcatgtaccgagtgccgaaagcgtaaactc
cgatgcgatcgcctttgtccatgctctcagtgccagaaatcgaaccgaacatgcaagtac
gctgtcgatcacgactccgcaaatctgtcagagggttccgacagcgagatgccagaaccc
gctcggccagccaaacgcaattgcaaccccagcatatttaattcgaccactccgctacta
agtgactcggcatacggtcctgttcgaaacggggacgccacaagcgcgccatcgttggaa
gagttgtcgatgcgcatggaaaggcttgagagacaacttatggccagaagtcctgcggta
tctgagggtagtgggggcagacttatcgctgcgtcttccgatactatacgaggcctgacc
gtcaaacaaggagcgttgcgaacaagatatcatggccaaaacagccctcgcgtcttgctt
aacttgtttgacgaagcaaaggagttcatggcaaacaactccaataacaatgcagtacgc
gaggttttgctaaactttaagcggtttcacaaagctcttattgacgaatatcgaaaatct
ttgtcgccaatcactgtctttgttgattcaatgatgcccgtacaaaagcgaatgactgac
attctgccaaagaaagcagtatgcgacaggctagtcgcatcatatgttgacacttccgaa
acaatctatcgaatcgttcatttacctatgttcactgagcagtacaacctattctgggaa
ggcaagatagaatccgaatattttctcccgcaactactctcactctgctccattgcgtct
cggtttgaaacgaaatcgaaagggcttggaaatgagcggtctgagggcgtccatattcca
acagcatgtgctctggtgcgaacgtggctggatagcctgaggggaaagcagttggtcgat
tttgcagtgcttcaggtcgaggttcttcttgtacacgcacagcgaatgatcacacctcgg
atacaggactcttggacatcgctcggctctatcgtgcgcatggccatgaatatgggtctt
caccgcgatccttcagaattcgagccacgggtccccatctacttgggtgagatgcgccgc
cgactatggtttacgatacttgatatggatcttcacatctcacttgccagcaacttgcct
tgtctggttcgagaaggagatttcacctgtcgaccgccacgcaacctcgatgacaatgaa
ctgtacccagatatgaaggagcttccaccatcaaagcctatcgatgtagtcaccgacaat
cagatgcaggtttacgccgccatgacactgggggtgcggatgaaggtagcacacatgctg
aaccggatcgacacaattcgggactatcaagagattatggacgttggggctaagctcgag
cgctttcttgacgatatcaactacatcttccctaggcaaggaatattaagcgattcgcag
aagagcaagcagtggaggtcacgagtcatcctcgacatgcacgtgaggcgaccgctgctt
gcgctctatcgaccattcgcgataggggcatctgacgccccggcacaaatctcccgggct
tatcttcggtcttcaatggtcatcatgaagtacttggatgaactagatcctatgcttgcg
cacttccaagacatcaccgaaatgtaccaccaggtgctgaagaaggacatcattcaggct
gcgctgagtgtatgtttctatattcggtcagctgtgcgtccggcttctgatagctcagga
cttggttcgcaagctttacgcatgtctcccgattcctcagacgactttcccatttataac
cccgagaaccttgtgctctggtctccttctcgactcgtcagtaccgtggagaagacattg
gatcttctggttcgcaacatcagtggccgggataccaaagatgtggtatgcctgttggtt
gttctggagtgtgtttccaaacccgaggtcaagactgaagaggttgtacaaagtcttcgc
atgatactagatcgctgctttagggctaccaacatgagtctcgacagtgttcccatgggc
cctgccggtgttatcgatggataccaaggggatacatacagacaccatgtgccgtttatg
tatcagcggaattcgatcggagtcccagcagccctcaacgactttgacaattggctgctt
tgggaaggatgggagtaa
>Fvenenatum.busco
atgactacggcgcactcaactacccacgatgcaggtagcgcccctgctgcggctcctcct
cagtccatcttgacctctacgtcttacgacacgcctttgtcgcagacaccacctcaccat
ctacagcaaacaccttcgcaaaacctcgcgctcacccatcaacagcagcagcagcagcaa
cggagcgtcaagaggcctaggccagtaaagtcatgtaccgagtgccgaaagcgtaaactc
cgatgcgatcgcctttgtccatgctctcagtgccagaaatcgaaccgaacatgcaagtac
gctgtcgatcatgactccgcaaatctgtcagagggctcggacagcgagatgccagaaccc
gctcggccagccaaacgcaattgcaaccccagcatattcaattcaactactccactacca
agcgactcggcatatggtcctgttcgaaacggtgatgccacaagcgcgccgtcgttggaa
gagttatcgatgcgcatggaaaggcttgagagacaacttatggctagaagtcctgcggta
tctgagggtagtgggggcagacttatcgctgcgtcttccgatactatacggggcctgacc
gtcaaacaaggagctttgcgaacaagatatcatggccaaaacagccctcgcgtcttgctc
aatttgtttgacgaagcaaaagagttcatggcaaacaactccaataacaatgcagtacgc
gaggttttgctaaactttaagcggtttcacaaagctcttattgacgaatatcgaaaatct
ttgtcgccaatcactgtcttcgttgattcgatgatgcccgtacacaagcgaatgacggat
attctaccaaagaaagcagtatgcgacaggctagttgcatcatatgtcgacacctccgaa
acaatctaccgaatcgtccatttacctatgttcactgagcagtacaacctattctgggaa
ggcaagatagaatccgaatatttcctcccgcaactactctcactctgctcaatcgcgtct
cggtttgaaacgaaatcgaaaggacttggcaacgagcggtctgagggcgtgcatattcca
acagcatgcgctctggtgcgaacgtggctggatagcctgaggggaaagcagttggtcgat
tttgcagtacttcaagtcgaggttcttcttgtacacgcgcagcgaatgatcacaccccgg
atacaggactcttggacatcgctcggttctatcgtgcgcatggccatgaatatgggtctt
caccgcgatccttcagaattcgagccacgggtccctgtgtacttgggcgagatgcgccgc
cgattatggtttacgatacttgatatggatcttcatatctcacttgccagcaacttgcct
tgtttggttcgagaaggagattttacctgtcgaccgccacgaaacctcgacgacaatgag
ctgtacccggatatgaaggagctgccaccatcaaagcctatcgacgtagttaccgacaat
cagatgcaggtttacgccgccatgacactaggggtgcgaatgaaggtggcacacatgctg
aaccggatcgacacaattcgggactatcaagagattatggacgttggagctaaactcgag
cgctttcttgacgatatcaactacatcttccctaggcaaggaatattgagcgattcgcag
aagagcaagcagtggaggtcgcgagtcatcctcgacatgcacgtgcggcgaccgctgctt
gcgctctatcgaccattcgcgataggagcatctgacgccccggcgcaaatctcccgggct
tatctcaggtcctcaatggtcatcatgaagtacttggatgaactagatcccatgcttgcg
catttccaagacattaccgagatgtatcaccaggtgctgaagaaggatatcatccaggct
gcgctgagtgtttgtttctatattcggtcagctgtgcgtccagcttccgatagctcggga
cttggttcgcaagccttacgcatgtctcccgattcttcagacgactttcccgtttacaac
ccagagaaccttgtgctctggtctccttctcgactcatcagtaccgtggagaagacattg
gatcttctggttcgcaacatcagtggccgagataccaaagatgtggtatgcctgtcagtt
gttctggagtgtgtttccaaacccgaggtcaagaccgaagaggttgtacaaagtcttcgc
atgatactagatcgctgctctagggctaccaacatgactctcgaga------caatggga
cctgtcggtgttgtcgatggataccaaggggatgcatacagacaccatgtgccgtttatg
tatcagcggaactcgatcggagtaccggcagccctcaacgactttgacaattggctgatt
tgggaaggatgggagtaa
