# Supplementary material for: Apicidin biosynthesis is linked to accessory chromosomes in Fusarium poae isolates
Source: BMC Genomics. 2021 Aug 4;22:591. doi: 10.1186/s12864-021-07617-y (PMC8340494; doi:10.1186/s12864-021-07617-y)
Supplement: Supplementary file 17 — Additional file 17. Compressed folder containing alignments for each of the 4141 orthologs used in BUSCO analysis. [file 12864_2021_7617_MOESM17_ESM.zip › Fven2_nt_MAFFT/9340at5125_nt.mafft.fasta]

>Fp105
atgccccaacctcttgcctccaaggaggcttcgctttttcgttctgtcatccgatactat
gaagacaagcaatacaagcgtggaatcaagtctgccgagcttattctcaagaagcacccc
aagcatggagacactactgctatgaaggctttgatcttgaatgcgcaaggcaagacagaa
gaggcttttgctttggggaaagaagctctgactatggatatgaagtcgcacatctgctgg
cacgtctacggtctgttgcaccgggcaaacaagaatttcgaagaggccatcaaggcatac
aaatttgctctccgtctggaacctgattcagcacagattcagcgtgacctggccatccta
caaatccagtgtcgtgattaccagggctacatccagagtcgaactgccatgctccaggcc
cgaccccaagcgcgccaaagctggaccgctctggctattgcccaccatctttctggcagc
cctgccgaagccgaaaaggtcatgaacacctacgaggaaacactgaagacgaagccgtcg
aaattcgataacgagcattcggaagcaattatgtacaaaaactctttgattgccgagcaa
ggggattacgaacgagctcttgagcatttgaatactgctgctaagcaaaacctcgaccgg
ttggctgtcatggaggctcgtgctgagtatcttcacaagctaggcaagaaggaggaggct
gcaaagggttaccgcgctttactcgaccgtaactcagaacatcccatctactatgagaaa
cttctcgaggttttggaaattccagaggacgatgtcaaggctcgtaaggctatttatgat
gaatatgctaagaagtcgcctcggtgtgatgctgcgcgccggctgccgttggattttctt
tctggcgacgactttaaacaagctgccgaggcctatctgaccttgatgcttaacaaagga
gtcccatccactttcgccaacctcaagcacctgtattccgactctttcaagaaggaaacc
cttcgtgaattggctgaagagtacctgaaatcccagaacgcggattctgagagcaaagac
aagggagaggcagcggcgctttactatcttgcacagcactacaattactatcttagtcgc
gacttggcgaaagccatggagtatgttgacaagacaatcgagaaagaccccaaaagcgtc
gattatgccatgaccaaagcccgaatcatcaagcatggcggtgatctgcaggaagcctcc
aaggcgatggaccgagccaggaagctcgacctcaaagatagatatatcaacacaaaggct
gctaaataccaacttcgcaacgacgagaacgaaaaagctctcaagacggttgggcttttc
actcgcgcagagactgtgggtggccctctagccgatctcttggatatgcagagtatttgg
ttcttgacagaagacggcgaagcctacgcgcgccagggcaacattgcactggctctcaag
agattcaagcaaatcttcaccatctttgaggtgtggcaagaggatcaatttgacttccac
agcttctctttgcgcaagggacagattcgcgcctacattgatatgatgcgatgggaagat
cacattcgcgaccaccctttcttttcccgtgctgctctggatgcggttgagatctatctc
aagcttgctgacaagccttcagcaaatggcgtcaatggggctgatggtgaagatggtggg
gattctctggctaaaaagaaggccgctaaaaaggcaaggaaggagcagcagcgtcttgag
aaggaggcggccgagcaacaggctaagcaagatcctaacaaggccagcaaggagggcgag
gtgaagaaacaagacgatgatcctttcggattgaagttggccgaaactattgatcctcta
ggcgatgccatgaagtatatcaaccctctgcttcagtttagccccaagaacatcaacgct
caattcgctggcttcgaggtctacatgcgccgcaagaaatacgttcttgccctccgttgc
ctcacggctgcatcggcacttgaccccaaatcaccccgagtgcatgagcataccatggca
tttgctcagcttctgaagacagcaactgatatcgaacccaaggttcttgaggtgttgaaa
gctgagttcaaggctgtggacccatctacggatttggtcaagtttaacgacgagttcttg
acagtcaacaaggacagccctggacactttctctctgctgtcaaggtgcagaagttattg
ggccaagacaagaccaagagcgaggaaggtgtttgcagcatcttggatatccctagtgcc
acttatgaggatgctatcgagggccttgaggtgcttaagagctggaggagcccccaggag
ttctacaagaaggctgctcaacagaaattccccaacgcaacgagactagcataa
>Fp108
atgccccaacctcttgcctccaaggaggcttcgctttttcgttctgtcatccgatactat
gaagacaagcaatacaagcgtggaatcaagtctgccgagcttattctcaagaagcacccc
aagcatggagacactactgctatgaaggctttgatcttgaatgcgcaaggcaagacagaa
gaggcttttgctttggggaaagaagctctgactatggatatgaagtcgcacatctgctgg
cacgtctacggtctgttgcaccgggcaaacaagaatttcgaagaggccatcaaggcatac
aaatttgctctccgtctggaacctgattcagcacagattcagcgtgacctggccatccta
caaatccagtgtcgtgattaccagggctacatccagagtcgaactgccatgctccaggcc
cgaccccaagcgcgccaaagctggaccgctctggctattgcccaccatctttctggcagc
cctgccgaagccgaaaaggtcatgaacacctacgaggaaacactgaagacgaagccgtcg
aaattcgataacgagcattcggaagcaattatgtacaaaaactctttgattgccgagcaa
ggggattacgaacgagctcttgagcatttgaatactgctgctaagcaaaacctcgaccgg
ttggctgtcatggaggctcgtgctgagtatcttcacaagctaggcaagaaggaggaggct
gcaaagggttaccgcgctttactcgaccgtaactcagaacatcccatctactatgagaaa
cttctcgaggttttggaaattccagaggacgatgtcaaggctcgtaaggctatttatgat
gaatatgctaagaagtcgcctcggtgtgatgctgcgcgccggctgccgttggattttctt
tctggcgacgactttaaacaagctgccgaggcctatctgaccttgatgcttaacaaagga
gtcccatccactttcgccaacctcaagcacctgtattccgactctttcaagaaggaaacc
cttcgtgaattggctgaagagtacctgaaatcccagaacgcggattctgagagcaaagac
aagggagaggcagcggcgctttactatcttgcacagcactacaattactatcttagtcgc
gacttggcgaaagccatggagtatgttgacaagacaatcgagaaagaccccaaaagcgtc
gattatgccatgaccaaagcccgaatcatcaagcatggcggtgatctgcaggaagcctcc
aaggcgatggaccgagccaggaagctcgacctcaaagatagatatatcaacacaaaggct
gctaaataccaacttcgcaacgacgagaacgaaaaagctctcaagacggttgggcttttc
actcgcgcagagactgtgggtggccctctagccgatctcttggatatgcagagtatttgg
ttcttgacagaagacggcgaagcctacgcgcgccagggcaacattgcactggctctcaag
agattcaagcaaatcttcaccatctttgaggtgtggcaagaggatcaatttgacttccac
agcttctctttgcgcaagggacagattcgcgcctacattgatatgatgcgatgggaagat
cacattcgcgaccaccctttcttttcccgtgctgctctggatgcggttgagatctatctc
aagcttgctgacaagccttcagcaaatggcgtcaatggggctgatggtgaagatggtggg
gattctctggctaaaaagaaggccgctaaaaaggcaaggaaggagcagcagcgtcttgag
aaggaggcggccgagcaacaggctaagcaagatcctaacaaggccagcaaggagggcgag
gtgaagaaacaagacgatgatcctttcggattgaagttggccgaaactattgatcctcta
ggcgatgccatgaagtatatcaaccctctgcttcagtttagccccaagaacatcaacgct
caattcgctggcttcgaggtctacatgcgccgcaagaaatacgttcttgccctccgttgc
ctcacggctgcatcggcacttgaccccaaatcaccccgagtgcatgagcataccatggca
tttgctcagcttctgaagacagcaactgatatcgaacccaaggttcttgaggtgttgaaa
gctgagttcaaggctgtggacccatctacggatttggtcaagtttaacgacgagttcttg
acagtcaacaaggacagccctggacactttctctctgctgtcaaggtgcagaagttattg
ggccaagacaagaccaagagcgaggaaggtgtttgcagcatcttggatatccctagtgcc
acttatgaggatgctatcgagggccttgaggtgcttaagagctggaggagcccccaggag
ttctacaagaaggctgctcaacagaaattccccaacgcaacgagactagcataa
>Fp118
atgccccaacctcttgcctccaaggaggcttcgctttttcgttctgtcatccgatactat
gaagacaagcaatacaagcgtggaatcaagtctgccgagcttattctcaagaagcacccc
aagcatggagacactactgctatgaaggctttgatcttgaatgcgcaaggcaagacagaa
gaggcttttgctttggggaaagaagctctgactatggatatgaagtcgcacatctgctgg
cacgtctacggtctgttgcaccgggcaaacaagaatttcgaagaggccatcaaggcatac
aaatttgctctccgtctggaacctgattcagcacagattcagcgtgacctggccatccta
caaatccagtgtcgtgattaccagggctacatccagagtcgaactgccatgctccaggcc
cgaccccaagcgcgccaaagctggaccgctctggctattgcccaccatctttctggcagc
cctgccgaagccgaaaaggtcatgaacacctacgaggaaacactgaagacgaagccgtcg
aaattcgataacgagcattcggaagcaattatgtacaaaaactctttgattgccgagcaa
ggggattacgaacgagctcttgagcatttgaatactgctgctaagcaaaacctcgaccgg
ttggctgtcatggaggctcgtgctgagtatcttcacaagctaggcaagaaggaggaggct
gcaaagggttaccgcgctttactcgaccgtaactcagaacatcccatctactatgagaaa
cttctcgaggttttggaaattccagaggacgatgtcaaggctcgtaaggctatttatgat
gaatatgctaagaagtcgcctcggtgtgatgctgcgcgccggctgccgttggattttctt
tctggcgacgactttaaacaagctgccgaggcctatctgaccttgatgcttaacaaagga
gtcccatccactttcgccaacctcaagcacctgtattccgactctttcaagaaggaaacc
cttcgtgaattggctgaagagtatctgaaatcccagaacgcggattctgagagcaaagac
aagggagaggcagcggcgctttactatcttgcacagcactacaattactatcttagtcgc
gacttggcgaaagccatggagtatgttgacaagacaatcgagaaagaccccaaaagcgtc
gattatgccatgaccaaagcccgaatcatcaagcatggcggtgatctgcaggaagcctcc
aaggcgatggaccgagccaggaagctcgacctcaaagatagatatatcaacacaaaggct
gctaaataccaacttcgcaacgacgagaacgaaaaagctctcaagacggttgggcttttc
actcgcgcagagactgtgggtggccctctagccgatctcttggatatgcagagtatttgg
ttcttgacagaagacggcgaagcctacgcgcgccagggcaacattgcactggctctcaag
agattcaagcaaatcttcaccatctttgaggtgtggcaagaggatcaatttgacttccac
agcttctctttgcgcaagggacagattcgcgcctacattgatatgatgcgatgggaagat
cacattcgcgaccaccctttcttttcccgtgctgctctggatgcggttgagatctatctc
aagcttgctgacaagccttcagcaaatggcgtcaatggggctgatggtgaagatggtggg
gattctctggctaaaaagaaggccgctaaaaaggcaaggaaggagcagcagcgtcttgag
aaggaggcggccgagcaacaggctaagcaagatcctaacaaggccagcaaggagggcgag
gtgaagaaacaagacgatgatcctttcggattgaagttggccgaaactattgatcctcta
ggcgatgccatgaagtatatcaaccctctgcttcagtttagccccaagaacatcaacgct
caattcgctggcttcgaggtctacatgcgccgcaagaaatacgttcttgccctccgttgc
ctcacggctgcatcggcacttgaccccaaatcaccccgagtgcatgagcataccatggca
tttgctcagcttctgaagacagcaactgatatcgaacccaaggttcttgaggtgttgaaa
gctgagttcaaggctgtggacccatctacggatttggtcaagtttaacgacgagttcttg
acagtcaacaaggacagccctggacactttctctctgctgtcaaggtgcagaagttattg
ggccaagacaagaccaagagcgaggaaggtgtttgcagcatcttggatatccctagtgcc
acttatgaggatgctatcgagggccttgaggtgcttaagagctggaggagcccccaggag
ttctacaagaaggctgctcaacagaaattccccaacgtaacgagactagcataa
>Fp122
atgccccaacctcttgcctccaaggaggcttcgctttttcgttctgtcatccgatactat
gaagacaagcaatacaagcgtggaatcaagtctgccgagcttattctcaagaagcacccc
aagcatggagacactactgctatgaaggctttgatcttgaatgcgcaaggcaagacagaa
gaggcttttgctttggggaaagaagctctgactatggatatgaagtcgcacatctgctgg
cacgtctacggtctgttgcaccgggcaaacaagaatttcgaagaggccatcaaggcatac
aaatttgctctccgtctggaacctgattcagcacagattcagcgtgacctggccatccta
caaatccagtgtcgtgattaccagggctacatccagagtcgaactgccatgctccaggcc
cgaccccaagcgcgccaaagctggaccgctctggctattgcccaccatctttctggcagc
cctgccgaagccgaaaaggtcatgaacacctacgaggaaacactgaagacgaagccgtcg
aaattcgataacgagcattcggaagcaattatgtacaaaaactctttgattgccgagcaa
ggggattacgaacgagctcttgagcatttgaatactgctgctaagcaaaacctcgaccgg
ttggctgtcatggaggctcgtgctgagtatcttcacaagctaggcaagaaggaggaggct
gcaaagggttaccgcgctttactcgaccgtaactcagaacatcccatctactatgagaaa
cttctcgaggttttggaaattccagaggacgatgtcaaggctcgtaaggctatttatgat
gaatatgctaagaagtcgcctcggtgtgatgctgcgcgccggctgccgttggattttctt
tctggcgacgactttaaacaagctgccgaggcctatctgaccttgatgcttaacaaagga
gtcccatccactttcgccaacctcaagcacctgtattccgactctttcaagaaggaaacc
cttcgtgaattggctgaagagtatctgaaatcccagaacgcggattctgagagcaaagac
aagggagaggcagcggcgctttactatcttgcacagcactacaattactatcttagtcgc
gacttggcgaaagccatggagtatgttgacaagacaatcgagaaagaccccaaaagcgtc
gattatgccatgaccaaagcccgaatcatcaagcatggcggtgatctgcaggaagcctcc
aaggcgatggaccgagccaggaagctcgacctcaaagatagatatatcaacacaaaggct
gctaaataccaacttcgcaacgacgagaacgaaaaagctctcaagacggttgggcttttc
actcgcgcagagactgtgggtggccctctagccgatctcttggatatgcagagtatttgg
ttcttgacagaagacggcgaagcctacgcgcgccagggcaacattgcactggctctcaag
agattcaagcaaatcttcaccatctttgaggtgtggcaagaggatcaatttgacttccac
agcttctctttgcgcaagggacagattcgcgcctacattgatatgatgcgatgggaagat
cacattcgcgaccaccctttcttttcccgtgctgctctggatgcggttgagatctatctc
aagcttgctgacaagccttcagcaaatggcgtcaatggggctgatggtgaagatggtggg
gattctctggctaaaaagaaggccgctaaaaaggcaaggaaggagcagcagcgtcttgag
aaggaggcggccgagcaacaggctaagcaagatcctaacaaggccagcaaggagggcgag
gtgaagaaacaagacgatgatcctttcggattgaagttggccgaaactattgatcctcta
ggcgatgccatgaagtatatcaaccctctgcttcagtttagccccaagaacatcaacgct
caattcgctggcttcgaggtctacatgcgccgcaagaaatacgttcttgccctccgttgc
ctcacggctgcatcggcacttgaccccaaatcaccccgagtgcatgagcataccatggca
tttgctcagcttctgaagacagcaactgatatcgaacccaaggttcttgaggtgttgaaa
gctgagttcaaggctgtggacccatctacggatttggtcaagtttaacgacgagttcttg
acagtcaacaaggacagccctggacactttctctctgctgtcaaggtgcagaagttattg
ggccaagacaagaccaagagcgaggaaggtgtttgcagcatcttggatatccctagtgcc
acttatgaggatgctatcgagggccttgaggtgcttaagagctggaggagcccccaggag
ttctacaagaaggctgctcaacagaaattccccaacgtaacgagactagcataa
>Fp125
atgccccaacctcttgcctccaaggaggcttcgctttttcgttctgtcatccgatactat
gaagacaagcaatacaagcgtggaatcaagtctgccgagcttattctcaagaagcacccc
aagcatggagacactactgctatgaaggctttgatcttgaatgcgcaaggcaagacagaa
gaggcttttgctttggggaaagaagctctgactatggatatgaagtcgcacatctgctgg
cacgtctacggtctgttgcaccgggcaaacaagaatttcgaagaggccatcaaggcatac
aaatttgctctccgtctggaacctgattcagcacagattcagcgtgacctggccatccta
caaatccagtgtcgtgattaccagggctacatccagagtcgaactgccatgctccaggcc
cgaccccaagcgcgccaaagctggaccgctctggctattgcccaccatctttctggcagc
cctgccgaagccgaaaaggtcatgaacacctacgaggaaacactgaagacgaagccgtcg
aaattcgataacgagcattcggaagcaattatgtacaaaaactctttgattgccgagcaa
ggggattacgaacgagctcttgagcatttgaatactgctgctaagcaaaacctcgaccgg
ttggctgtcatggaggctcgtgctgagtatcttcacaagctaggcaagaaggaggaggct
gcaaagggttaccgcgctttactcgaccgtaactcagaacatcccatctactatgagaaa
cttctcgaggttttggaaattccagaggacgatgtcaaggctcgtaaggctatttatgat
gaatatgctaagaagtcgcctcggtgtgatgctgcgcgccggctgccgttggattttctt
tctggcgacgactttaaacaagctgccgaggcctatctgaccttgatgcttaacaaagga
gtcccatccactttcgccaacctcaagcacctgtattccgactctttcaagaaggaaacc
cttcgtgaattggctgaagagtacctgaaatcccagaacgcggattctgagagcaaagac
aagggagaggcagcggcgctttactatcttgcacagcactacaattactatcttagtcgc
gacttggcgaaagccatggagtatgttgacaagacaatcgagaaagaccccaaaagcgtc
gattatgccatgaccaaagcccgaatcatcaagcatggcggtgatctgcaggaagcctcc
aaggcgatggaccgagccaggaagctcgacctcaaagatagatatatcaacacaaaggct
gctaaataccaacttcgcaacgacgagaacgaaaaagctctcaagacggttgggcttttc
actcgcgcagagactgtgggtggccctctagccgatctcttggatatgcagagtatttgg
ttcttgacagaagacggcgaagcctacgcgcgccagggcaacattgcactggctctcaag
agattcaagcaaatcttcaccatctttgaggtgtggcaagaggatcaatttgacttccac
agcttctctttgcgcaagggacagattcgcgcctacattgatatgatgcgatgggaagat
cacattcgcgaccaccctttcttttcccgtgctgctctggatgcggttgagatctatctc
aagcttgctgacaagccttcagcaaatggcgtcaatggggctgatggtgaagatggtggg
gattctctggctaaaaagaaggccgctaaaaaggcaaggaaggagcagcagcgtcttgag
aaggaggcggccgagcaacaggctaagcaagatcctaacaaggccagcaaggagggcgag
gtgaagaaacaagacgatgatcctttcggattgaagttggccgaaactattgatcctcta
ggcgatgccatgaagtatatcaaccctctgcttcagtttagccccaagaacatcaacgct
caattcgctggcttcgaggtctacatgcgccgcaagaaatacgttcttgccctccgttgc
ctcacggctgcatcggcacttgaccccaaatcaccccgagtgcatgagcataccatggca
tttgctcagcttctgaagacagcaactgatatcgaacccaaggttcttgaggtgttgaaa
gctgagttcaaggctgtggacccatctacggatttggtcaagtttaacgacgagttcttg
acagtcaacaaggacagccctggacactttctctctgctgtcaaggtgcagaagttattg
ggccaagacaagaccaagagcgaggaaggtgtttgcagcatcttggatatccctagtgcc
acttatgaggatgctatcgagggccttgaggtgcttaagagctggaggagcccccaggag
ttctacaagaaggctgctcaacagaaattccccaacgtaacgagactagcataa
>Fp13r
atgccccaacctcttgcctccaaggaggcttcgctttttcgttctgtcatccgatactat
gaagacaagcaatacaagcgtggaatcaagtctgccgagcttattctcaagaagcacccc
aagcatggagacactactgctatgaaggctttgatcttgaatgcgcaaggcaagacagaa
gaggcttttgctttggggaaagaagctctgactatggatatgaagtcgcacatctgctgg
cacgtctacggtctgttgcaccgggcaaacaagaatttcgaagaggccatcaaggcatac
aaatttgctctccgtctggaacctgattcagcacagattcagcgtgacctggccatccta
caaatccagtgtcgtgattaccagggctacatccagagtcgaactgccatgctccaggcc
cgaccccaagcgcgccaaagctggaccgctctggctattgcccaccatctttctggcagc
cctgccgaagccgaaaaggtcatgaacacctacgaggaaacactgaagacgaagccgtcg
aaattcgataacgagcattcggaagcaattatgtacaaaaactctttgattgccgagcaa
ggggattacgaacgagctcttgagcatttgaatactgctgctaagcaaaacctcgaccgg
ttggctgtcatggaggctcgtgctgagtatcttcacaagctaggcaagaaggaggaggct
gcaaagggttaccgcgctttactcgaccgtaactcagaacatcccatctactatgagaaa
cttctcgaggttttggaaattccagaggacgatgtcaaggctcgtaaggctatttatgat
gaatatgctaagaagtcgcctcggtgtgatgctgcgcgccggctgccgttggattttctt
tctggcgacgactttaaacaagctgccgaggcctatctgaccttgatgcttaacaaagga
gtcccatccactttcgccaacctcaagcacctgtattccgactctttcaagaaggaaacc
cttcgtgaattggctgaagagtacctgaaatcccagaacgcggattctgagagcaaagac
aagggagaggcagcggcgctttactatcttgcacagcactacaattactatcttagtcgc
gacttggcgaaagccatggagtatgttgacaagacaatcgagaaagaccccaaaagcgtc
gattatgccatgaccaaagcccgaatcatcaagcatggcggtgatctgcaggaagcctcc
aaggcgatggaccgagccaggaagctcgacctcaaagatagatatatcaacacaaaggct
gctaaataccaacttcgcaacgacgagaacgaaaaagctctcaagacggttgggcttttc
actcgcgcagagactgtgggtggccctctagccgatctcttggatatgcagagtatttgg
ttcttgacagaagacggcgaagcctacgcgcgccagggcaacattgcactggctctcaag
agattcaagcaaatcttcaccatctttgaggtgtggcaagaggatcaatttgacttccac
agcttctctttgcgcaagggacagattcgcgcctacattgatatgatgcgatgggaagat
cacattcgcgaccaccctttcttttcccgtgctgctctggatgcggttgagatctatctc
aagcttgctgacaagccttcagcaaatggcgtcaatggggctgatggtgaagatggtggg
gattctctggctaaaaagaaggccgctaaaaaggcaaggaaggagcagcagcgtcttgag
aaggaggcggccgagcaacaggctaagcaagatcctaacaaggccagcaaggagggcgag
gtgaagaaacaagacgatgatcctttcggattgaagttggccgaaactattgatcctcta
ggcgatgccatgaagtatatcaaccctctgcttcagtttagccccaagaacatcaacgct
caattcgctggcttcgaggtctacatgcgccgcaagaaatacgttcttgccctccgttgc
ctcacggctgcatcggcacttgaccccaaatcaccccgagtgcatgagcataccatggca
tttgctcagcttctgaagacagcaactgatatcgaacccaaggttcttgaggtgttgaaa
gctgagttcaaggctgtggacccatctacggatttggtcaagtttaacgacgagttcttg
acagtcaacaaggacagccctggacactttctctctgctgtcaaggtgcagaagttattg
ggccaagacaagaccaagagcgaggaaggtgtttgcagcatcttggatatccctagtgcc
acttatgaggatgctatcgagggccttgaggtgcttaagagctggaggagcccccaggag
ttctacaagaaggctgctcaacagaaattccccaacgtaacgagactagcataa
>Fp144
atgccccaacctcttgcctccaaggaggcttcgctttttcgttctgtcatccgatactat
gaagacaagcaatacaagcgtggaatcaagtctgccgagcttattctcaagaagcacccc
aagcatggagacactactgctatgaaggctttgatcttgaatgcgcaaggcaagacagaa
gaggcttttgctttggggaaagaagctctgactatggatatgaagtcgcacatctgctgg
cacgtctacggtctgttgcaccgggcaaacaagaatttcgaagaggccatcaaggcatac
aaatttgctctccgtctggaacctgattcagcacagattcagcgtgacctggccatccta
caaatccagtgtcgtgattaccagggctacatccagagtcgaactgccatgctccaggcc
cgaccccaagcgcgccaaagctggaccgctctggctattgcccaccatctttctggcagc
cctgccgaagccgaaaaggtcatgaacacctacgaggaaacactgaagacgaagccgtcg
aaattcgataacgagcattcggaagcaattatgtacaaaaactctttgattgccgagcaa
ggggattacgaacgagctcttgagcatttgaatactgctgctaagcaaaacctcgaccgg
ttggctgtcatggaggctcgtgctgagtatcttcacaagctaggcaagaaggaggaggct
gcaaagggttaccgcgctttactcgaccgtaactcagaacatcccatctactatgagaaa
cttctcgaggttttggaaattccagaggacgatgtcaaggctcgtaaggctatttatgat
gaatatgctaagaagtcgcctcggtgtgatgctgcgcgccggctgccgttggattttctt
tctggcgacgactttaaacaagctgccgaggcctatctgaccttgatgcttaacaaagga
gtcccatccactttcgccaacctcaagcacctgtattccgactctttcaagaaggaaacc
cttcgtgaattggctgaagagtacctgaaatcccagaacgcggattctgagagcaaagac
aagggagaggcagcggcgctttactatcttgcacagcactacaattactatcttagtcgc
gacttggcgaaagccatggagtatgttgacaagacaatcgagaaagaccccaaaagcgtc
gattatgccatgaccaaagcccgaatcatcaagcatggcggtgatctgcaggaagcctcc
aaggcgatggaccgagccaggaagctcgacctcaaagatagatatatcaacacaaaggct
gctaaataccaacttcgcaacgacgagaacgaaaaagctctcaagacggttgggcttttc
actcgcgcagagactgtgggtggccctctagccgatctcttggatatgcagagtatttgg
ttcttgacagaagacggcgaagcctacgcgcgccagggcaacattgcactggctctcaag
agattcaagcaaatcttcaccatctttgaggtgtggcaagaggatcaatttgacttccac
agcttctctttgcgcaagggacagattcgcgcctacattgatatgatgcgatgggaagat
cacattcgcgaccaccctttcttttcccgtgctgctctggatgcggttgagatctatctc
aagcttgctgacaagccttcagcaaatggcgtcaatggggctgatggtgaagatggtggg
gattctctggctaaaaagaaggccgctaaaaaggcaaggaaggagcagcagcgtcttgag
aaggaggcggccgagcaacaggctaagcaagatcctaacaaggccagcaaggagggcgag
gtgaagaaacaagacgatgatcctttcggattgaagttggccgaaactattgatcctcta
ggcgatgccatgaagtatatcaaccctctgcttcagtttagccccaagaacatcaacgct
caattcgctggcttcgaggtctacatgcgccgcaagaaatacgttcttgccctccgttgc
ctcacggctgcatcggcacttgaccccaaatcaccccgagtgcatgagcataccatggca
tttgctcagcttctgaagacagcaactgatatcgaacccaaggttcttgaggtgttgaaa
gctgagttcaaggctgtggacccatctacggatttggtcaagtttaacgacgagttcttg
acagtcaacaaggacagccctggacactttctctctgctgtcaaggtgcagaagttattg
ggccaagacaagaccaagagcgaggaaggtgtttgcagcatcttggatatccctagtgcc
acttatgaggatgctatcgagggccttgaggtgcttaagagctggaggagcccccaggag
ttctacaagaaggctgctcaacagaaattccccaacgtaacgagactagcataa
>Fp146
atgccccaacctcttgcctccaaggaggcttcgctttttcgttctgtcatccgatactat
gaagacaagcaatacaagcgtggaatcaagtctgccgagcttattctcaagaagcacccc
aagcatggagacactactgctatgaaggctttgatcttgaatgcgcaaggcaagacagaa
gaggcttttgctttggggaaagaagctctgactatggatatgaagtcgcacatctgctgg
cacgtctacggtctgttgcaccgggcaaacaagaatttcgaagaggccatcaaggcatac
aaatttgctctccgtctggaacctgattcagcacagattcagcgtgacctggccatccta
caaatccagtgtcgtgattaccagggctacatccagagtcgaactgccatgctccaggcc
cgaccccaagcgcgccaaagctggaccgctctggctattgcccaccatctttctggcagc
cctgccgaagccgaaaaggtcatgaacacctacgaggaaacactgaagacgaagccgtcg
aaattcgataacgagcattcggaagcaattatgtacaaaaactctttgattgccgagcaa
ggggattacgaacgagctcttgagcatttgaatactgctgctaagcaaaacctcgaccgg
ttggctgtcatggaggctcgtgctgagtatcttcacaagctaggcaagaaggaggaggct
gcaaagggttaccgcgctttactcgaccgtaactcagaacatcccatctactatgagaaa
cttctcgaggttttggaaattccagaggacgatgtcaaggctcgtaaggctatttatgat
gaatatgctaagaagtcgcctcggtgtgatgctgcgcgccggctgccgttggattttctt
tctggcgacgactttaaacaagctgccgaggcctatctgaccttgatgcttaacaaagga
gtcccatccactttcgccaacctcaagcacctgtattccgactctttcaagaaggaaacc
cttcgtgaattggctgaagagtacctgaaatcccagaacgcggattctgagagcaaagac
aagggagaggcagcggcgctttactatcttgcacagcactacaattactatcttagtcgc
gacttggcgaaagccatggagtatgttgacaagacaatcgagaaagaccccaaaagcgtc
gattatgccatgaccaaagcccgaatcatcaagcatggcggtgatctgcaggaagcctcc
aaggcgatggaccgagccaggaagctcgacctcaaagatagatatatcaacacaaaggct
gctaaataccaacttcgcaacgacgagaacgaaaaagctctcaagacggttgggcttttc
actcgcgcagagactgtgggtggccctctagccgatctcttggatatgcagagtatttgg
ttcttgacagaagacggcgaagcctacgcgcgccagggcaacattgcactggctctcaag
agattcaagcaaatcttcaccatctttgaggtgtggcaagaggatcaatttgacttccac
agcttctctttgcgcaagggacagattcgcgcctacattgatatgatgcgatgggaagat
cacattcgcgaccaccctttcttttcccgtgctgctctggatgcggttgagatctatctc
aagcttgctgacaagccttcagcaaatggcgtcaatggggctgatggtgaagatggtggg
gattctctggctaaaaagaaggccgctaaaaaggcaaggaaggagcagcagcgtcttgag
aaggaggcggccgagcaacaggctaagcaagatcctaacaaggccagcaaggagggcgag
gtgaagaaacaagacgatgatcctttcggattgaagttggccgaaactattgatcctcta
ggcgatgccatgaagtatatcaaccctctgcttcagtttagccccaagaacatcaacgct
caattcgctggcttcgaggtctacatgcgccgcaagaaatacgttcttgccctccgttgc
ctcacggctgcatcggcacttgaccccaaatcaccccgagtgcatgagcataccatggca
tttgctcagcttctgaagacagcaactgatatcgaacccaaggttcttgaggtgttgaaa
gctgagttcaaggctgtggacccatctacggatttggtcaagtttaacgacgagttcttg
acagtcaacaaggacagccctggacactttctctctgctgtcaaggtgcagaagttattg
ggccaagacaagaccaagagcgaggaaggtgtttgcagcatcttggatatccctagtgcc
acttatgaggatgctatcgagggccttgaggtgcttaagagctggaggagcccccaggag
ttctacaagaaggctgctcaacagaaattccccaacgtaacgagactagcataa
>Fp155
atgccccaacctcttgcctccaaggaggcttcgctttttcgttctgtcatccgatactat
gaagacaagcaatacaagcgtggaatcaagtctgccgagcttattctcaagaagcacccc
aagcatggagacactactgctatgaaggctttgatcttgaatgcgcaaggcaagacagaa
gaggcttttgctttggggaaagaagctctgactatggatatgaagtcgcacatctgctgg
cacgtctacggtctgttgcaccgggcaaacaagaatttcgaagaggccatcaaggcatac
aaatttgctctccgtctggaacctgattcagcacagattcagcgtgacctggccatccta
caaatccagtgtcgtgattaccagggctacatccagagtcgaactgccatgctccaggcc
cgaccccaagcgcgccaaagctggaccgctctggctattgcccaccatctttctggcagc
cctgccgaagccgaaaaggtcatgaacacctacgaggaaacactgaagacgaagccgtcg
aaattcgataacgagcattcggaagcaattatgtacaaaaactctttgattgccgagcaa
ggggattacgaacgagctcttgagcatttgaatactgctgctaagcaaaacctcgaccgg
ttggctgtcatggaggctcgtgctgagtatcttcacaagctaggcaagaaggaggaggct
gcaaagggttaccgcgctttactcgaccgtaactcagaacatcccatctactatgagaaa
cttctcgaggttttggaaattccagaggacgatgtcaaggctcgtaaggctatttatgat
gaatatgctaagaagtcgcctcggtgtgatgctgcgcgccggctgccgttggattttctt
tctggcgacgactttaaacaagctgccgaggcctatctgaccttgatgcttaacaaagga
gtcccatccactttcgccaacctcaagcacctgtattccgactctttcaagaaggaaacc
cttcgtgaattggctgaagagtatctgaaatcccagaacgcggattctgagagcaaagac
aagggagaggcagcggcgctttactatcttgcacagcactacaattactatcttagtcgc
gacttggcgaaagccatggagtatgttgacaagacaatcgagaaagaccccaaaagcgtc
gattatgccatgaccaaagcccgaatcatcaagcatggcggtgatctgcaggaagcctcc
aaggcgatggaccgagccaggaagctcgacctcaaagatagatatatcaacacaaaggct
gctaaataccaacttcgcaacgacgagaacgaaaaagctctcaagacggttgggcttttc
actcgcgcagagactgtgggtggccctctagccgatctcttggatatgcagagtatttgg
ttcttgacagaagacggcgaagcctacgcgcgccagggcaacattgcactggctctcaag
agattcaagcaaatcttcaccatctttgaggtgtggcaagaggatcaatttgacttccac
agcttctctttgcgcaagggacagattcgcgcctacattgatatgatgcgatgggaagat
cacattcgcgaccaccctttcttttcccgtgctgctctggatgcggttgagatctatctc
aagcttgctgacaagccttcagcaaatggcgtcaatggggctgatggtgaagatggtggg
gattctctggctaaaaagaaggccgctaaaaaggcaaggaaggagcagcagcgtcttgag
aaggaggcggccgagcaacaggctaagcaagatcctaacaaggccagcaaggagggcgag
gtgaagaaacaagacgatgatcctttcggattgaagttggccgaaactattgatcctcta
ggcgatgccatgaagtatatcaaccctctgcttcagtttagccccaagaacatcaacgct
caattcgctggcttcgaggtctacatgcgccgcaagaaatacgttcttgccctccgttgc
ctcacggctgcatcggcacttgaccccaaatcaccccgagtgcatgagcataccatggca
tttgctcagcttctgaagacagcaactgatatcgaacccaaggttcttgaggtgttgaaa
gctgagttcaaggctgtggacccatctacggatttggtcaagtttaacgacgagttcttg
acagtcaacaaggacagccctggacactttctctctgctgtcaaggtgcagaagttattg
ggccaagacaagaccaagagcgaggaaggtgtttgcagcatcttggatatccctagtgcc
acttatgaggatgctatcgagggccttgaggtgcttaagagctggaggagcccccaggag
ttctacaagaaggctgctcaacagaaattccccaacgtaacgagactagcataa
>Fp157
atgccccaacctcttgcctccaaggaggcttcgctttttcgttctgtcatccgatactat
gaagacaagcaatacaagcgtggaatcaagtctgccgagcttattctcaagaagcacccc
aagcatggagacactactgctatgaaggctttgatcttgaatgcgcaaggcaagacagaa
gaggcttttgctttggggaaagaagctctgactatggatatgaagtcgcacatctgctgg
cacgtctacggtctgttgcaccgggcaaacaagaatttcgaagaggccatcaaggcatac
aaatttgctctccgtctggaacctgattcagcacagattcagcgtgacctggccatccta
caaatccagtgtcgtgattaccagggctacatccagagtcgaactgccatgctccaggcc
cgaccccaagcgcgccaaagctggaccgctctggctattgcccaccatctttctggcagc
cctgccgaagccgaaaaggtcatgaacacctacgaggaaacactgaagacgaagccgtcg
aaattcgataacgagcattcggaagcaattatgtacaaaaactctttgattgccgagcaa
ggggattacgaacgagctcttgagcatttgaatactgctgctaagcaaaacctcgaccgg
ttggctgtcatggaggctcgtgctgagtatcttcacaagctaggcaagaaggaggaggct
gcaaagggttaccgcgctttactcgaccgtaactcagaacatcccatctactatgagaaa
cttctcgaggttttggaaattccagaggacgatgtcaaggctcgtaaggctatttatgat
gaatatgctaagaagtcgcctcggtgtgatgctgcgcgccggctgccgttggattttctt
tctggcgacgactttaaacaagctgccgaggcctatctgaccttgatgcttaacaaagga
gtcccatccactttcgccaacctcaagcacctgtattccgactctttcaagaaggaaacc
cttcgtgaattggctgaagagtacctgaaatcccagaacgcggattctgagagcaaagac
aagggagaggcagcggcgctttactatcttgcacagcactacaattactatcttagtcgc
gacttggcgaaagccatggagtatgttgacaagacaatcgagaaagaccccaaaagcgtc
gattatgccatgaccaaagcccgaatcatcaagcatggcggtgatctgcaggaagcctcc
aaggcgatggaccgagccaggaagctcgacctcaaagatagatatatcaacacaaaggct
gctaaataccaacttcgcaacgacgagaacgaaaaagctctcaagacggttgggcttttc
actcgcgcagagactgtgggtggccctctagccgatctcttggatatgcagagtatttgg
ttcttgacagaagacggcgaagcctacgcgcgccagggcaacattgcactggctctcaag
agattcaagcaaatcttcaccatctttgaggtgtggcaagaggatcaatttgacttccac
agcttctctttgcgcaagggacagattcgcgcctacattgatatgatgcgatgggaagat
cacattcgcgaccaccctttcttttcccgtgctgctctggatgcggttgagatctatctc
aagcttgctgacaagccttcagcaaatggcgtcaatggggctgatggtgaagatggtggg
gattctctggctaaaaagaaggccgctaaaaaggcaaggaaggagcagcagcgtcttgag
aaggaggcggccgagcaacaggctaagcaagatcctaacaaggccagcaaggagggcgag
gtgaagaaacaagacgatgatcctttcggattgaagttggccgaaactattgatcctcta
ggcgatgccatgaagtatatcaaccctctgcttcagtttagccccaagaacatcaacgct
caattcgctggcttcgaggtctacatgcgccgcaagaaatacgttcttgccctccgttgc
ctcacggctgcatcggcacttgaccccaaatcaccccgagtgcatgagcataccatggca
tttgctcagcttctgaagacagcaactgatatcgaacccaaggttcttgaggtgttgaaa
gctgagttcaaggctgtggacccatctacggatttggtcaagtttaacgacgagttcttg
acagtcaacaaggacagccctggacactttctctctgctgtcaaggtgcagaagttattg
ggccaagacaagaccaagagcgaggaaggtgtttgcagcatcttggatatccctagtgcc
acttatgaggatgctatcgagggccttgaggtgcttaagagctggaggagcccccaggag
ttctacaagaaggctgctcaacagaaattccccaacgtaacgagactagcataa
>Fp16r
atgccccaacctcttgcctccaaggaggcttcgctttttcgttctgtcatccgatactat
gaagacaagcaatacaagcgtggaatcaagtctgccgagcttattctcaagaagcacccc
aagcatggagacactactgctatgaaggctttgatcttgaatgcgcaaggcaagacagaa
gaggcttttgctttggggaaagaagctctgactatggatatgaagtcgcacatctgctgg
cacgtctacggtctgttgcaccgggcaaacaagaatttcgaagaggccatcaaggcatac
aaatttgctctccgtctggaacctgattcagcacagattcagcgtgacctggccatccta
caaatccagtgtcgtgattaccagggctacatccagagtcgaactgccatgctccaggcc
cgaccccaagcgcgccaaagctggaccgctctggctattgcccaccatctttctggcagc
cctgccgaagccgaaaaggtcatgaacacctacgaggaaacactgaagacgaagccgtcg
aaattcgataacgagcattcggaagcaattatgtacaaaaactctttgattgccgagcaa
ggggattacgaacgagctcttgagcatttgaatactgctgctaagcaaaacctcgaccgg
ttggctgtcatggaggctcgtgctgagtatcttcacaagctaggcaagaaggaggaggct
gcaaagggttaccgcgctttactcgaccgtaactcagaacatcccatctactatgagaaa
cttctcgaggttttggaaattccagaggacgatgtcaaggctcgtaaggctatttatgat
gaatatgctaagaagtcgcctcggtgtgatgctgcgcgccggctgccgttggattttctt
tctggcgacgactttaaacaagctgccgaggcctatctgaccttgatgcttaacaaagga
gtcccatccactttcgccaacctcaagcacctgtattccgactctttcaagaaggaaacc
cttcgtgaattggctgaagagtacctgaaatcccagaacgcggattctgagagcaaagac
aagggagaggcagcggcgctttactatcttgcacagcactacaattactatcttagtcgc
gacttggcgaaagccatggagtatgttgacaagacaatcgagaaagaccccaaaagcgtc
gattatgccatgaccaaagcccgaatcatcaagcatggcggtgatctgcaggaagcctcc
aaggcgatggaccgagccaggaagctcgacctcaaagatagatatatcaacacaaaggct
gctaaataccaacttcgcaacgacgagaacgaaaaagctctcaagacggttgggcttttc
actcgcgcagagactgtgggtggccctctagccgatctcttggatatgcagagtatttgg
ttcttgacagaagacggcgaagcctacgcgcgccagggcaacattgcactggctctcaag
agattcaagcaaatcttcaccatctttgaggtgtggcaagaggatcaatttgacttccac
agcttctctttgcgcaagggacagattcgcgcctacattgatatgatgcgatgggaagat
cacattcgcgaccaccctttcttttcccgtgctgctctggatgcggttgagatctatctc
aagcttgctgacaagccttcagcaaatggcgtcaatggggctgatggtgaagatggtggg
gattctctggctaaaaagaaggccgctaaaaaggcaaggaaggagcagcagcgtcttgag
aaggaggcggccgagcaacaggctaagcaagatcctaacaaggccagcaaggagggcgag
gtgaagaaacaagacgatgatcctttcggattgaagttggccgaaactattgatcctcta
ggcgatgccatgaagtatatcaaccctctgcttcagtttagccccaagaacatcaacgct
caattcgctggcttcgaggtctacatgcgccgcaagaaatacgttcttgccctccgttgc
ctcacggctgcatcggcacttgaccccaaatcaccccgagtgcatgagcataccatggca
tttgctcagcttctgaagacagcaactgatatcgaacccaaggttcttgaggtgttgaaa
gctgagttcaaggctgtggacccatctacggatttggtcaagtttaacgacgagttcttg
acagtcaacaaggacagccctggacactttctctctgctgtcaaggtgcagaagttattg
ggccaagacaagaccaagagcgaggaaggtgtttgcagcatcttggatatccctagtgcc
acttatgaggatgctatcgagggccttgaggtgcttaagagctggaggagcccccaggag
ttctacaagaaggctgctcaacagaaattccccaacgtaacgagactagcataa
>Fp1r
atgccccaacctcttgcctccaaggaggcttcgctttttcgttctgtcatccgatactat
gaagacaagcaatacaagcgtggaatcaagtctgccgagcttattctcaagaagcacccc
aagcatggagacactactgctatgaaggctttgatcttgaatgcgcaaggcaagacagaa
gaggcttttgctttggggaaagaagctctgactatggatatgaagtcgcacatctgctgg
cacgtctacggtctgttgcaccgggcaaacaagaatttcgaagaggccatcaaggcatac
aaatttgctctccgtctggaacctgattcagcacagattcagcgtgacctggccatccta
caaatccagtgtcgtgattaccagggctacatccagagtcgaactgccatgctccaggcc
cgaccccaagcgcgccaaagctggaccgctctggctattgcccaccatctttctggcagc
cctgccgaagccgaaaaggtcatgaacacctacgaggaaacactgaagacgaagccgtcg
aaattcgataacgagcattcggaagcaattatgtacaaaaactctttgattgccgagcaa
ggggattacgaacgagctcttgagcatttgaatactgctgctaagcaaaacctcgaccgg
ttggctgtcatggaggctcgtgctgagtatcttcacaagctaggcaagaaggaggaggct
gcaaagggttaccgcgctttactcgaccgtaactcagaacatcccatctactatgagaaa
cttctcgaggttttggaaattccagaggacgatgtcaaggctcgtaaggctatttatgat
gaatatgctaagaagtcgcctcggtgtgatgctgcgcgccggctgccgttggattttctt
tctggcgacgactttaaacaagctgccgaggcctatctgaccttgatgcttaacaaagga
gtcccatccactttcgccaacctcaagcacctgtattccgactctttcaagaaggaaacc
cttcgtgaattggctgaagagtatctgaaatcccagaacgcggattctgagagcaaagac
aagggagaggcagcggcgctttactatcttgcacagcactacaattactatcttagtcgc
gacttggcgaaagccatggagtatgttgacaagacaatcgagaaagaccccaaaagcgtc
gattatgccatgaccaaagcccgaatcatcaagcatggcggtgatctgcaggaagcctcc
aaggcgatggaccgagccaggaagctcgacctcaaagatagatatatcaacacaaaggct
gctaaataccaacttcgcaacgacgagaacgaaaaagctctcaagacggttgggcttttc
actcgcgcagagactgtgggtggccctctagccgatctcttggatatgcagagtatttgg
ttcttgacagaagacggcgaagcctacgcgcgccagggcaacattgcactggctctcaag
agattcaagcaaatcttcaccatctttgaggtgtggcaagaggatcaatttgacttccac
agcttctctttgcgcaagggacagattcgcgcctacattgatatgatgcgatgggaagat
cacattcgcgaccaccctttcttttcccgtgctgctctggatgcggttgagatctatctc
aagcttgctgacaagccttcagcaaatggcgtcaatggggctgatggtgaagatggtggg
gattctctggctaaaaagaaggccgctaaaaaggcaaggaaggagcagcagcgtcttgag
aaggaggcggccgagcaacaggctaagcaagatcctaacaaggccagcaaggagggcgag
gtgaagaaacaagacgatgatcctttcggattgaagttggccgaaactattgatcctcta
ggcgatgccatgaagtatatcaaccctctgcttcagtttagccccaagaacatcaacgct
caattcgctggcttcgaggtctacatgcgccgcaagaaatacgttcttgccctccgttgc
ctcacggctgcatcggcacttgaccccaaatcaccccgagtgcatgagcataccatggca
tttgctcagcttctgaagacagcaactgatatcgaacccaaggttcttgaggtgttgaaa
gctgagttcaaggctgtggacccatctacggatttggtcaagtttaacgacgagttcttg
acagtcaacaaggacagccctggacactttctctctgctgtcaaggtgcagaagttattg
ggccaagacaagaccaagagcgaggaaggtgtttgcagcatcttggatatccctagtgcc
acttatgaggatgctatcgagggccttgaggtgcttaagagctggaggagcccccaggag
ttctacaagaaggctgctcaacagaaattccccaacgtaacgagactagcataa
>Fp21r
atgccccaacctcttgcctccaaggaggcttcgctttttcgttctgtcatccgatactat
gaagacaagcaatacaagcgtggaatcaagtctgccgagcttattctcaagaagcacccc
aagcatggagacactactgctatgaaggctttgatcttgaatgcgcaaggcaagacagaa
gaggcttttgctttggggaaagaagctctgactatggatatgaagtcgcacatctgctgg
cacgtctacggtctgttgcaccgggcaaacaagaatttcgaagaggccatcaaggcatac
aaatttgctctccgtctggaacctgattcagcacagattcagcgtgacctggccatccta
caaatccagtgtcgtgattaccagggctacatccagagtcgaactgccatgctccaggcc
cgaccccaagcgcgccaaagctggaccgctctggctattgcccaccatctttctggcagc
cctgccgaagccgaaaaggtcatgaatacctacgaggaaacactgaagacgaagccgtcg
aaattcgataacgagcattcggaagcaattatgtacaaaaactctttgattgccgagcaa
ggggattacgaacgagctcttgagcatctgaatactgctgctaagcaaaacctcgaccgg
ttggctgtcatggaggctcgtgctgagtatcttcacaagctaggcaagaaggaggaggct
gcaaagggttaccgcgctttactcgaccgtaactcagaacatcccatctactatgagaaa
cttctcgaggttttggaaattccagaggacgatgtcaaggctcgtaaggctatttatgat
gaatatgctaagaagtcgcctcggtgtgatgctgcgcgccggctgccgttggattttctt
tctggcgacgactttaaacaagctgccgaggcctatctgaccttgatgcttaacaaagga
gtcccatccactttcgccaacctcaagcacctgtattccgactctttcaagaaggaaacc
cttcgtgaattggctgaagagtacctgaaatcccagaacgcggattctgagagcaaagac
aagggagaggcagcggcgctttactatcttgcacagcactacaattactatcttagtcgc
gacttggcgaaagccatggagtatgttgacaagacaatcgagaaagaccccaaaagcgtc
gattatgccatgaccaaagcccgaatcatcaagcatggcggtgatctgcaggaagcctcc
aaggcgatggaccgagccaggaagctcgacctcaaagatagatatatcaacacaaaggct
gctaaataccaacttcgcaacgacgagaacgaaaaagctctcaagacggttgggcttttc
actcgcgcagagactgtgggtggccctctagccgatctcttggatatgcagagtatttgg
ttcttgacagaagacggcgaagcctacgcgcgccagggcaacattgcactggctctcaag
agattcaagcaaatcttcaccatctttgaggtgtggcaagaggatcaatttgacttccac
agcttctctttgcgcaagggacagattcgcgcctacattgatatgatgcgatgggaagat
cacattcgcgaccaccctttcttttcccgtgctgctctggatgcggttgagatctatctc
aagcttgctgacaagccttcagcaaatggcgtcaatggggctgatggtgaagatggtggg
gattctctggctaaaaagaaggccgctaaaaaggcaaggaaggagcagcagcgtcttgag
aaggaggcggccgagcaacaggctaagcaagatcctaacaaggccagcaaggagggcgag
gtgaagaaacaagacgatgatcctttcggattgaagttggccgaaactattgatcctcta
ggcgatgccatgaagtatatcaaccctctgcttcagtttagccccaagaacatcaacgct
caattcgctggcttcgaggtctacatgcgccgcaagaaatacgttcttgccctccgttgc
ctcacggctgcatcggcacttgaccccaaatcaccccgagtgcatgagcataccatggca
tttgctcagcttctgaagacagcaactgatatcgaacccaaggttcttgaggtgttgaaa
gctgagttcaaggctgtggacccatctacggatttggtcaagtttaacgacgagttcttg
acagtcaacaaggacagccctggacactttctctctgctgtcaaggtgcagaagttattg
ggccaagacaagaccaagagcgaggaaggtgtttgcagcatcttggatatccctagtgcc
acttatgaggatgctatcgagggccttgaggtgcttaagagctggaggagcccccaggag
ttctacaagaaggctgctcaacagaaattccccaacgtaacgagactagcataa
>Fp24r
atgccccaacctcttgcctccaaggaggcttcgctttttcgttctgtcatccgatactat
gaagacaagcaatacaagcgtggaatcaagtctgccgagcttattctcaagaagcacccc
aagcatggagacactactgctatgaaggctttgatcttgaatgcgcaaggcaagacagaa
gaggcttttgctttggggaaagaagctctgactatggatatgaagtcgcacatctgctgg
cacgtctacggtctgttgcaccgggcaaacaagaatttcgaagaggccatcaaggcatac
aaatttgctctccgtctggaacctgattcagcacagattcagcgtgacctggccatccta
caaatccagtgtcgtgattaccagggctacatccagagtcgaactgccatgctccaggcc
cgaccccaagcgcgccaaagctggaccgctctggctattgcccaccatctttctggcagc
cctgccgaagccgaaaaggtcatgaatacctacgaggaaacactgaagacgaagccgtcg
aaattcgataacgagcattcggaagcaattatgtacaaaaactctttgattgccgagcaa
ggggattacgaacgagctcttgagcatctgaatactgctgctaagcaaaacctcgaccgg
ttggctgtcatggaggctcgtgctgagtatcttcacaagctaggcaagaaggaggaggct
gcaaagggttaccgcgctttactcgaccgtaactcagaacatcccatctactatgagaaa
cttctcgaggttttggaaattccagaggacgatgtcaaggctcgtaaggctatttatgat
gaatatgctaagaagtcgcctcggtgtgatgctgcgcgccggctgccgttggattttctt
tctggcgacgactttaaacaagctgccgaggcctatctgaccttgatgcttaacaaagga
gtcccatccactttcgccaacctcaagcacctgtattccgactctttcaagaaggaaacc
cttcgtgaattggctgaagagtacctgaaatcccagaacgcggattctgagagcaaagac
aagggagaggcagcggcgctttactatcttgcacagcactacaattactatcttagtcgc
gacttggcgaaagccatggagtatgttgacaagacaatcgagaaagaccccaaaagcgtc
gattatgccatgaccaaagcccgaatcatcaagcatggcggtgatctgcaggaagcctcc
aaggcgatggaccgagccaggaagctcgacctcaaagatagatatatcaacacaaaggct
gctaaataccaacttcgcaacgacgagaacgaaaaagctctcaagacggttgggcttttc
actcgcgcagagactgtgggtggccctctagccgatctcttggatatgcagagtatttgg
ttcttgacagaagacggcgaagcctacgcgcgccagggcaacattgcactggctctcaag
agattcaagcaaatcttcaccatctttgaggtgtggcaagaggatcaatttgacttccac
agcttctctttgcgcaagggacagattcgcgcctacattgatatgatgcgatgggaagat
cacattcgcgaccaccctttcttttcccgtgctgctctggatgcggttgagatctatctc
aagcttgctgacaagccttcagcaaatggcgtcaatggggctgatggtgaagatggtggg
gattctctggctaaaaagaaggccgctaaaaaggcaaggaaggagcagcagcgtcttgag
aaggaggcggccgagcaacaggctaagcaagatcctaacaaggccagcaaggagggcgag
gtgaagaaacaagacgatgatcctttcggattgaagttggccgaaactattgatcctcta
ggcgatgccatgaagtatatcaaccctctgcttcagtttagccccaagaacatcaacgct
caattcgctggcttcgaggtctacatgcgccgcaagaaatacgttcttgccctccgttgc
ctcacggctgcatcggcacttgaccccaaatcaccccgagtgcatgagcataccatggca
tttgctcagcttctgaagacagcaactgatatcgaacccaaggttcttgaggtgttgaaa
gctgagttcaaggctgtggacccatctacggatttggtcaagtttaacgacgagttcttg
acagtcaacaaggacagccctggacactttctctctgctgtcaaggtgcagaagttattg
ggccaagacaagaccaagagcgaggaaggtgtttgcagcatcttggatatccctagtgcc
acttatgaggatgctatcgagggccttgaggtgcttaagagctggaggagcccccaggag
ttctacaagaaggctgctcaacagaaattccccaacgtaacgagactagcataa
>Fp2516
atgccccaacctcttgcctccaaggaggcttcgctttttcgttctgtcatccgatactat
gaagacaagcaatacaagcgtggaatcaagtctgccgagcttattctcaagaagcacccc
aagcatggagacactactgctatgaaggctttgatcttgaatgcgcaaggcaagacagaa
gaggcttttgctttggggaaagaagctctgactatggatatgaagtcgcacatctgctgg
cacgtctacggtctgttgcaccgggcaaacaagaatttcgaagaggccatcaaggcatac
aaatttgctctccgtctggaacctgattcagcacagattcagcgtgacctggccatccta
caaatccagtgtcgtgattaccagggctacatccagagtcgaactgccatgctccaggcc
cgaccccaagcgcgccaaagctggaccgctctggctattgcccaccatctttctggcagc
cctgccgaagccgaaaaggtcatgaatacctacgaggaaacactgaagacgaagccgtcg
aaattcgataacgagcattcggaagcaattatgtacaaaaactctttgattgccgagcaa
ggggattacgaacgagctcttgagcatttgaatactgctgctaagcaaaacctcgaccgg
ttggctgtcatggaggctcgtgctgagtatcttcacaagctaggcaagaaggaggaggct
gcaaagggttaccgcgctttactcgaccgtaactcagaacatcccatctactatgagaaa
cttctcgaggttttggaaattccagaggacgatgtcaaggctcgtaaggctatttatgat
gaatatgctaagaagtcgcctcggtgtgatgctgcgcgccggctgccgttggattttctt
tctggcgacgactttaaacaagctgccgaggcctatctgaccttgatgcttaacaaagga
gtcccatccactttcgccaacctcaagcacctgtattccgactctttcaagaaggaaacc
cttcgtgaattggctgaagagtacctgaaatcccagaacgcggattctgagagcaaagac
aagggagaggcagcggcgctttactatcttgcacagcactacaattactatcttagtcgc
gacttggcgaaagccatggagtatgttgacaagacaatcgagaaagaccccaaaagcgtc
gattatgccatgaccaaagcccgaatcatcaagcatggcggtgatctgcaggaagcctcc
aaggcgatggaccgagccaggaagctcgacctcaaagatagatatatcaacacaaaggct
gctaaataccaacttcgcaacgacgagaacgaaaaagctctcaagacggttgggcttttc
actcgcgcagagactgtgggtggccctctagccgatctcttggatatgcagagtatttgg
ttcttgacagaagacggcgaagcctacgcgcgccagggcaacattgcactggctctcaag
agattcaagcaaatcttcaccatctttgaggtgtggcaagaggatcaatttgacttccac
agcttctctttgcgcaagggacagattcgcgcctacattgatatgatgcgatgggaagat
cacattcgcgaccaccctttcttttcccgtgctgctctggatgcggttgagatctatctc
aagcttgctgacaagccttcagcaaatggcgtcaatggggctgatggtgaagatggtggg
gattctctggctaaaaagaaggccgctaaaaaggcaaggaaggagcagcagcgtcttgag
aaggaggcggccgagcaacaggctaagcaagatcctaacaaggccagcaaggagggcgag
gtgaagaaacaagacgatgatcctttcggattgaagttggccgaaactattgatcctcta
ggcgatgccatgaagtatatcaaccctctgcttcagtttagccccaagaacatcaacgct
caattcgctggcttcgaggtctacatgcgccgcaagaaatacgttcttgccctccgttgc
ctcacggctgcatcggcacttgaccccaaatcaccccgagtgcatgagcataccatggca
tttgctcagcttctgaagacagcaactgatatcgaacccaaggttcttgaggtgttgaaa
gctgagttcaaggctgtggacccatctacggatttggtcaagtttaacgacgagttcttg
acagtcaacaaggacagccctggacactttctctctgctgtcaaggtgcagaagttattg
ggccaagacaagatcaagagcgaggaaggtgtttgcagcatcttggatatccctagtgcc
acttatgaggatgctatcgagggccttgaggtgcttaagagctggaggagcccccaggag
ttctacaagaaggctgctcaacagaaattccccaacgtaacgagactagcataa
>Fp26r
atgccccaacctcttgcctccaaggaggcttcgctttttcgttctgtcatccgatactat
gaagacaagcaatacaagcgtggaatcaagtctgccgagcttattctcaagaagcacccc
aagcatggagacactactgctatgaaggctttgatcttgaatgcgcaaggcaagacagaa
gaggcttttgctttggggaaagaagctctgactatggatatgaagtcgcacatctgctgg
cacgtctacggtctgttgcaccgggcaaacaagaatttcgaagaggccatcaaggcatac
aaatttgctctccgtctggaacctgattcagcacagattcagcgtgacctggccatccta
caaatccagtgtcgtgattaccagggctacatccagagtcgaactgccatgctccaggcc
cgaccccaagcgcgccaaagctggaccgctctggctattgcccaccatctttctggcagc
cctgccgaagccgaaaaggtcatgaacacctacgaggaaacactgaagacgaagccgtcg
aaattcgataacgagcattcggaagcaattatgtacaaaaactctttgattgccgagcaa
ggggattacgaacgagctcttgagcatttgaatactgctgctaagcaaaacctcgaccgg
ttggctgtcatggaggctcgtgctgagtatcttcacaagctaggcaagaaggaggaggct
gcaaagggttaccgcgctttactcgaccgtaactcagaacatcccatctactatgagaaa
cttctcgaggttttggaaattccagaggacgatgtcaaggctcgtaaggctatttatgat
gaatatgctaagaagtcgcctcggtgtgatgctgcgcgccggctgccgttggattttctt
tctggcgacgactttaaacaagctgccgaggcctatctgaccttgatgcttaacaaagga
gtcccatccactttcgccaacctcaagcacctgtattccgactctttcaagaaggaaacc
cttcgtgaattggctgaagagtatctgaaatcccagaacgcggattctgagagcaaagac
aagggagaggcagcggcgctttactatcttgcacagcactacaattactatcttagtcgc
gacttggcgaaagccatggagtatgttgacaagacaatcgagaaagaccccaaaagcgtc
gattatgccatgaccaaagcccgaatcatcaagcatggcggtgatctgcaggaagcctcc
aaggcgatggaccgagccaggaagctcgacctcaaagatagatatatcaacacaaaggct
gctaaataccaacttcgcaacgacgagaacgaaaaagctctcaagacggttgggcttttc
actcgcgcagagactgtgggtggccctctagccgatctcttggatatgcagagtatttgg
ttcttgacagaagacggcgaagcctacgcgcgccagggcaacattgcactggctctcaag
agattcaagcaaatcttcaccatctttgaggtgtggcaagaggatcaatttgacttccac
agcttctctttgcgcaagggacagattcgcgcctacattgatatgatgcgatgggaagat
cacattcgcgaccaccctttcttttcccgtgctgctctggatgcggttgagatctatctc
aagcttgctgacaagccttcagcaaatggcgtcaatggggctgatggtgaagatggtggg
gattctctggctaaaaagaaggccgctaaaaaggcaaggaaggagcagcagcgtcttgag
aaggaggcggccgagcaacaggctaagcaagatcctaacaaggccagcaaggagggcgag
gtgaagaaacaagacgatgatcctttcggattgaagttggccgaaactattgatcctcta
ggcgatgccatgaagtatatcaaccctctgcttcagtttagccccaagaacatcaacgct
caattcgctggcttcgaggtctacatgcgccgcaagaaatacgttcttgccctccgttgc
ctcacggctgcatcggcacttgaccccaaatcaccccgagtgcatgagcataccatggca
tttgctcagcttctgaagacagcaactgatatcgaacccaaggttcttgaggtgttgaaa
gctgagttcaaggctgtggacccatctacggatttggtcaagtttaacgacgagttcttg
acagtcaacaaggacagccctggacactttctctctgctgtcaaggtgcagaagttattg
ggccaagacaagaccaagagcgaggaaggtgtttgcagcatcttggatatccctagtgcc
acttatgaggatgctatcgagggccttgaggtgcttaagagctggaggagcccccaggag
ttctacaagaaggctgctcaacagaaattccccaacgtaacgagactagcataa
>Fp33
atgccccaacctcttgcctccaaggaggcttcgctttttcgttctgtcatccgatactat
gaagacaagcaatacaagcgtggaatcaagtctgccgagcttattctcaagaagcacccc
aagcatggagacactactgctatgaaggctttgatcttgaatgcgcaaggcaagacagaa
gaggcttttgctttggggaaagaagctctgactatggatatgaagtcgcacatctgctgg
cacgtctacggtctgttgcaccgggcaaacaagaatttcgaagaggccatcaaggcatac
aaatttgctctccgtctggaacctgattcagcacagattcagcgtgacctggccatccta
caaatccagtgtcgtgattaccagggctacatccagagtcgaactgccatgctccaggcc
cgaccccaagcgcgccaaagctggaccgctctggctattgcccaccatctttctggcagc
cctgccgaagccgaaaaggtcatgaacacctacgaggaaacactgaagacgaagccgtcg
aaattcgataacgagcattcggaagcaattatgtacaaaaactctttgattgccgagcaa
ggggattacgaacgagctcttgagcatttgaatactgctgctaagcaaaacctcgaccgg
ttggctgtcatggaggctcgtgctgagtatcttcacaagctaggcaagaaggaggaggct
gcaaagggttaccgcgctttactcgaccgtaactcagaacatcccatctactatgagaaa
cttctcgaggttttggaaattccagaggacgatgtcaaggctcgtaaggctatttatgat
gaatatgctaagaagtcgcctcggtgtgatgctgcgcgccggctgccgttggattttctt
tctggcgacgactttaaacaagctgccgaggcctatctgaccttgatgcttaacaaagga
gtcccatccactttcgccaacctcaagcacctgtattccgactctttcaagaaggaaacc
cttcgtgaattggctgaagagtacctgaaatcccagaacgcggattctgagagcaaagac
aagggagaggcagcggcgctttactatcttgcacagcactacaattactatcttagtcgc
gacttggcgaaagccatggagtatgttgacaagacaatcgagaaagaccccaaaagcgtc
gattatgccatgaccaaagcccgaatcatcaagcatggcggtgatctgcaggaagcctcc
aaggcgatggaccgagccaggaagctcgacctcaaagatagatatatcaacacaaaggct
gctaaataccaacttcgcaacgacgagaacgaaaaagctctcaagacggttgggcttttc
actcgcgcagagactgtgggtggccctctagccgatctcttggatatgcagagtatttgg
ttcttgacagaagacggcgaagcctacgcgcgccagggcaacattgcactggctctcaag
agattcaagcaaatcttcaccatctttgaggtgtggcaagaggatcaatttgacttccac
agcttctctttgcgcaagggacagattcgcgcctacattgatatgatgcgatgggaagat
cacattcgcgaccaccctttcttttcccgtgctgctctggatgcggttgagatctatctc
aagcttgctgacaagccttcagcaaatggcgtcaatggggctgatggtgaagatggtggg
gattctctggctaaaaagaaggccgctaaaaaggcaaggaaggagcagcagcgtcttgag
aaggaggcggccgagcaacaggctaagcaagatcctaacaaggccagcaaggagggcgag
gtgaagaaacaagacgatgatcctttcggattgaagttggccgaaactattgatcctcta
ggcgatgccatgaagtatatcaaccctctgcttcagtttagccccaagaacatcaacgct
caattcgctggcttcgaggtctacatgcgccgcaagaaatacgttcttgccctccgttgc
ctcacggctgcatcggcacttgaccccaaatcaccccgagtgcatgagcataccatggca
tttgctcagcttctgaagacagcaactgatatcgaacccaaggttcttgaggtgttgaaa
gctgagttcaaggctgtggacccatctacggatttggtcaagtttaacgacgagttcttg
acagtcaacaaggacagccctggacactttctctctgctgtcaaggtgcagaagttattg
ggccaagacaagaccaagagcgaggaaggtgtttgcagcatcttggatatccctagtgcc
acttatgaggatgctatcgagggccttgaggtgcttaagagctggaggagcccccaggag
ttctacaagaaggctgctcaacagaaattccccaacgtaacgagactagcataa
>Fp34
atgccccaacctcttgcctccaaggaggcttcgctttttcgttctgtcatccgatactat
gaagacaagcaatacaagcgtggaatcaagtctgccgagcttattctcaagaagcacccc
aagcatggagacactactgctatgaaggctttgatcttgaatgcgcaaggcaagacagaa
gaggcttttgctttggggaaagaagctctgactatggatatgaagtcgcacatctgctgg
cacgtctacggtctgttgcaccgggcaaacaagaatttcgaagaggccatcaaggcatac
aaatttgctctccgtctggaacctgattcagcacagattcagcgtgacctggccatccta
caaatccagtgtcgtgattaccagggctacatccagagtcgaactgccatgctccaggcc
cgcccccaagcgcgccaaagctggaccgctctggctattgcccaccatctttctggcagc
cctgccgaagccgaaaaggtcatgaacacctacgaggaaacactgaagacgaagccgtcg
aaattcgataacgagcattcggaagcaattatgtacaaaaactctttgattgccgagcaa
ggggattacgaacgagctcttgagcatttgaatactgctgctaagcaaaacctcgaccgg
ttggctgtcatggaggctcgtgctgagtatcttcacaagctaggcaagaaggaggaggct
gcaaagggttaccgcgctttactcgaccgtaactcagaacatcccatctactatgagaaa
cttctcgaggttttggaaattccagaggacgatgtcaaggctcgtaaggctatttatgat
gaatatgctaagaagtcgcctcggtgtgatgctgcgcgccggctgccgttggattttctt
tctggcgacgactttaaacaagctgccgaggcctatctgaccttgatgcttaacaaagga
gtcccatccactttcgccaacctcaagcacctgtattccgactctttcaagaaggaaacc
cttcgtgaattggctgaagagtatctgaaatcccagaacgcggattctgagagcaaagac
aagggagaggcagcggcgctttactatcttgcacagcactacaattactatcttagtcgc
gacttggcgaaagccatggagtatgttgacaagacaatcgagaaagaccccaaaagcgtc
gattatgccatgaccaaagcccgaatcatcaagcatggcggtgatctgcaggaagcctcc
aaggcgatggaccgagccaggaagctcgacctcaaagatagatatatcaacacaaaggct
gctaaataccaacttcgcaacgacgagaacgaaaaagctctcaagacggttgggcttttc
actcgcgcagagactgtgggtggccctctagccgatctcttggatatgcagagtatttgg
ttcttgacagaagacggcgaagcctacgcgcgccagggcaacattgcactggctctcaag
agattcaagcaaatcttcaccatctttgaggtgtggcaagaggatcaatttgacttccac
agcttctctttgcgcaagggacagattcgcgcctacattgatatgatgcgatgggaagat
cacattcgcgaccaccctttcttttcccgtgctgctctggatgcggttgagatctatctc
aagcttgctgacaagccttcagcaaatggcgtcaatggggctgatggtgaagatggtggg
gattctctggctaaaaagaaggccgctaaaaaggcaaggaaggagcagcagcgtcttgag
aaggaggcggccgagcaacaggctaagcaagatcctaacaaggccagcaaggagggcgag
gtgaagaaacaagacgatgatcctttcggattgaagttggccgaaactattgatcctcta
ggcgatgccatgaagtatatcaaccctctgcttcagtttagccccaagaacatcaacgct
caattcgctggcttcgaggtctacatgcgccgcaagaaatacgttcttgccctccgttgc
ctcacggctgcatcggcacttgaccccaaatcaccccgagtgcatgagcataccatggca
tttgctcagcttctgaagacagcaactgatatcgaacccaaggttcttgaggtgttgaaa
gctgagttcaaggctgtggacccatctacggatttggtcaagtttaacgacgagttcttg
acagtcaacaaggacagccctggacactttctctctgctgtcaaggtgcagaagttattg
ggccaagacaagaccaagagcgaggaaggtgtttgcagcatcttggatatccctagtgcc
acttatgaggatgctatcgagggccttgaggtgcttaagagctggaggagcccccaggag
ttctacaagaaggctgctcaacagaaattccccaacgtaacgagactagcataa
>Fp35
atgccccaacctcttgcctccaaggaggcttcgctttttcgttctgtcatccgatactat
gaagacaagcaatacaagcgtggaatcaagtctgccgagcttattctcaagaagcacccc
aagcatggagacactactgctatgaaggctttgatcttgaatgcgcaaggcaagacagaa
gaggcttttgctttggggaaagaagctctgactatggatatgaagtcgcacatctgctgg
cacgtctacggtctgttgcaccgggcaaacaagaatttcgaagaggccatcaaggcatac
aaatttgctctccgtctggaacctgattcagcacagattcagcgtgacctggccatccta
caaatccagtgtcgtgattaccagggctacatccagagtcgaactgccatgctccaggcc
cgaccccaagcgcgccaaagctggaccgctctggctattgcccaccatctttctggcagc
cctgccgaagccgaaaaggtcatgaacacctacgaggaaacactgaagacgaagccgtcg
aaattcgataacgagcattcggaagcaattatgtacaaaaactctttgattgccgagcaa
ggggattacgaacgagctcttgagcatttgaatactgctgctaagcaaaacctcgaccgg
ttggctgtcatggaggctcgtgctgagtatcttcacaagctaggcaagaaggaggaggct
gcaaagggttaccgcgctttactcgaccgtaactcagaacatcccatctactatgagaaa
cttctcgaggttttggaaattccagaggacgatgtcaaggctcgtaaggctatttatgat
gaatatgctaagaagtcgcctcggtgtgatgctgcgcgccggctgccgttggattttctt
tctggcgacgactttaaacaagctgccgaggcctatctgaccttgatgcttaacaaagga
gtcccatccactttcgccaacctcaagcacctgtattccgactctttcaagaaggaaacc
cttcgtgaattggctgaagagtacctgaaatcccagaacgcggattctgagagcaaagac
aagggagaggcagcggcgctttactatcttgcacagcactacaattactatcttagtcgc
gacttggcgaaagccatggagtatgttgacaagacaatcgagaaagaccccaaaagcgtc
gattatgccatgaccaaagcccgaatcatcaagcatggcggtgatctgcaggaagcctcc
aaggcgatggaccgagccaggaagctcgacctcaaagatagatatatcaacacaaaggct
gctaaataccaacttcgcaacgacgagaacgaaaaagctctcaagacggttgggcttttc
actcgcgcagagactgtgggtggccctctagccgatctcttggatatgcagagtatttgg
ttcttgacagaagacggcgaagcctacgcgcgccagggcaacattgcactggctctcaag
agattcaagcaaatcttcaccatctttgaggtgtggcaagaggatcaatttgacttccac
agcttctctttgcgcaagggacagattcgcgcctacattgatatgatgcgatgggaagat
cacattcgcgaccaccctttcttttcccgtgctgctctggatgcggttgagatctatctc
aagcttgctgacaagccttcagcaaatggcgtcaatggggctgatggtgaagatggtggg
gattctctggctaaaaagaaggccgctaaaaaggcaaggaaggagcagcagcgtcttgag
aaggaggcggccgagcaacaggctaagcaagatcctaacaaggccagcaaggagggcgag
gtgaagaaacaagacgatgatcctttcggattgaagttggccgaaactattgatcctcta
ggcgatgccatgaagtatatcaaccctctgcttcagtttagccccaagaacatcaacgct
caattcgctggcttcgaggtctacatgcgccgcaagaaatacgttcttgccctccgttgc
ctcacggctgcatcggcacttgaccccaaatcaccccgagtgcatgagcataccatggca
tttgctcagcttctgaagacagcaactgatatcgaacccaaggttcttgaggtgttgaaa
gctgagttcaaggctgtggacccatctacggatttggtcaagtttaacgacgagttcttg
acagtcaacaaggacagccctggacactttctctctgctgtcaaggtgcagaagttattg
ggccaagacaagaccaagagcgaggaaggtgtttgcagcatcttggatatccctagtgcc
acttatgaggatgctatcgagggccttgaggtgcttaagagctggaggagcccccaggag
ttctacaagaaggctgctcaacagaaattccccaacgtaacgagactagcataa
>Fp38
atgccccaacctcttgcctccaaggaggcttcgctttttcgttctgtcatccgatactat
gaagacaagcaatacaagcgtggaatcaagtctgccgagcttattctcaagaagcacccc
aagcatggagacactactgctatgaaggctttgatcttgaatgcgcaaggcaagacagaa
gaggcttttgctttggggaaagaagctctgactatggatatgaagtcgcacatctgctgg
cacgtctacggtctgttgcaccgggcaaacaagaatttcgaagaggccatcaaggcatac
aaatttgctctccgtctggaacctgattcagcacagattcagcgtgacctggccatccta
caaatccagtgtcgtgattaccagggctacatccagagtcgaactgccatgctccaggcc
cgaccccaagcgcgccaaagctggaccgctctggctattgcccaccatctttctggcagc
cctgccgaagccgaaaaggtcatgaacacctacgaggaaacactgaagacgaagccgtcg
aaattcgataacgagcattcggaagcaattatgtacaaaaactctttgattgccgagcaa
ggggattacgaacgagctcttgagcatttgaatactgctgctaagcaaaacctcgaccgg
ttggctgtcatggaggctcgtgctgagtatcttcacaagctaggcaagaaggaggaggct
gcaaagggttaccgcgctttactcgaccgtaactcagaacatcccatctactatgagaaa
cttctcgaggttttggaaattccagaggacgatgtcaaggctcgtaaggctatttatgat
gaatatgctaagaagtcgcctcggtgtgatgctgcgcgccggctgccgttggattttctt
tctggcgacgactttaaacaagctgccgaggcctatctgaccttgatgcttaacaaagga
gtcccatccactttcgccaacctcaagcacctgtattccgactctttcaagaaggaaacc
cttcgtgaattggctgaagagtacctgaaatcccagaacgcggattctgagagcaaagac
aagggagaggcagcggcgctttactatcttgcacagcactacaattactatcttagtcgc
gacttggcgaaagccatggagtatgttgacaagacaatcgagaaagaccccaaaagcgtc
gattatgccatgaccaaagcccgaatcatcaagcatggcggtgatctgcaggaagcctcc
aaggcgatggaccgagccaggaagctcgacctcaaagatagatatatcaacacaaaggct
gctaaataccaacttcgcaacgacgagaacgaaaaagctctcaagacggttgggcttttc
actcgcgcagagactgtgggtggccctctagccgatctcttggatatgcagagtatttgg
ttcttgacagaagacggcgaagcctacgcgcgccagggcaacattgcactggctctcaag
agattcaagcaaatcttcaccatctttgaggtgtggcaagaggatcaatttgacttccac
agcttctctttgcgcaagggacagattcgcgcctacattgatatgatgcgatgggaagat
cacattcgcgaccaccctttcttttcccgtgctgctctggatgcggttgagatctatctc
aagcttgctgacaagccttcagcaaatggcgtcaatggggctgatggtgaagatggtggg
gattctctggctaaaaagaaggccgctaaaaaggcaaggaaggagcagcagcgtcttgag
aaggaggcggccgagcaacaggctaagcaagatcctaacaaggccagcaaggagggcgag
gtgaagaaacaagacgatgatcctttcggattgaagttggccgaaactattgatcctcta
ggcgatgccatgaagtatatcaaccctctgcttcagtttagccccaagaacatcaacgct
caattcgctggcttcgaggtctacatgcgccgcaagaaatacgttcttgccctccgttgc
ctcacggctgcatcggcacttgaccccaaatcaccccgagtgcatgagcataccatggca
tttgctcagcttctgaagacagcaactgatatcgaacccaaggttcttgaggtgttgaaa
gctgagttcaaggctgtggacccatctacggatttggtcaagtttaacgacgagttcttg
acagtcaacaaggacagccctggacactttctctctgctgtcaaggtgcagaagttattg
ggccaagacaagaccaagagcgaggaaggtgtttgcagcatcttggatatccctagtgcc
acttatgaggatgctatcgagggccttgaggtgcttaagagctggaggagcccccaggag
ttctacaagaaggctgctcaacagaaattccccaacgtaacgagactagcataa
>Fp39
atgccccaacctcttgcctccaaggaggcttcgctttttcgttctgtcatccgatactat
gaagacaagcaatacaagcgtggaatcaagtctgccgagcttattctcaagaagcacccc
aagcatggagacactactgctatgaaggctttgatcttgaatgcgcaaggcaagacagaa
gaggcttttgctttggggaaagaagctctgactatggatatgaagtcgcacatctgctgg
cacgtctacggtctgttgcaccgggcaaacaagaatttcgaagaggccatcaaggcatac
aaatttgctctccgtctggaacctgattcagcacagattcagcgtgacctggccatccta
caaatccagtgtcgtgattaccagggctacatccagagtcgaactgccatgctccaggcc
cgaccccaagcgcgccaaagctggaccgctctggctattgcccaccatctttctggcagc
cctgccgaagccgaaaaggtcatgaacacctacgaggaaacactgaagacgaagccgtcg
aaattcgataacgagcattcggaagcaattatgtacaaaaactctttgattgccgagcaa
ggggattacgaacgagctcttgagcatttgaatactgctgctaagcaaaacctcgaccgg
ttggctgtcatggaggctcgtgctgagtatcttcacaagctaggcaagaaggaggaggct
gcaaagggttaccgcgctttactcgaccgtaactcagaacatcccatctactatgagaaa
cttctcgaggttttggaaattccagaggacgatgtcaaggctcgtaaggctatttatgat
gaatatgctaagaagtcgcctcggtgtgatgctgcgcgccggctgccgttggattttctt
tctggcgacgactttaaacaagctgccgaggcctatctgaccttgatgcttaacaaagga
gtcccatccactttcgccaacctcaagcacctgtattccgactctttcaagaaggaaacc
cttcgtgaattggctgaagagtacctgaaatcccagaacgcggattctgagagcaaagac
aagggagaggcagcggcgctttactatcttgcacagcactacaattactatcttagtcgc
gacttggcgaaagccatggagtatgttgacaagacaatcgagaaagaccccaaaagcgtc
gattatgccatgaccaaagcccgaatcatcaagcatggcggtgatctgcaggaagcctcc
aaggcgatggaccgagccagaaagctcgacctcaaagatagatatatcaacacaaaggct
gctaaataccaacttcgcaacgacgagaacgaaaaagctctcaagacggttgggcttttc
actcgcgcagagactgtgggtggccctctagccgatctcttggatatgcagagtatttgg
ttcttgacagaagacggcgaagcctacgcgcgccagggcaacattgcactggctctcaag
agattcaagcaaatcttcaccatctttgaggtgtggcaagaggatcaatttgacttccac
agcttctctttgcgcaagggacagattcgcgcctacattgatatgatgcgatgggaagat
cacattcgcgaccaccctttcttttcccgtgctgctctggatgcggttgagatctatctc
aagcttgctgacaagccttcagcaaatggcgtcaatggggctgatggtgaagatggtggg
gattctctggctaaaaagaaggccgctaaaaaggcaaggaaggagcagcagcgtcttgag
aaggaggcggccgagcaacaggctaagcaagatcctaacaaggccagcaaggagggcgag
gtgaagaaacaagacgatgatcctttcggattgaagttggccgaaactattgatcctcta
ggcgatgccatgaagtatatcaaccctctgcttcagtttagccccaagaacatcaacgct
caattcgctggcttcgaggtctacatgcgccgcaagaaatacgttcttgccctccgttgc
ctcacggctgcatcggcacttgaccccaaatcaccccgagtgcatgagcataccatggca
tttgctcagcttctgaagacagcaactgatatcgaacccaaggttcttgaggtgttgaaa
gctgagttcaaggctgtggacccatctacggatttggtcaagtttaacgacgagttcttg
acagtcaacaaggacagccctggacactttctctctgctgtcaaggtgcagaagttattg
ggccaagacaagaccaagagcgaggaaggtgtttgcagcatcttggatatccctagtgcc
acttatgaggatgctatcgagggccttgaggtgcttaagagctggaggagcccccaggag
ttctacaagaaggctgctcaacagaaattccccaacgtaacgagactagcataa
>Fp42
atgccccaacctcttgcctccaaggaggcttcgctttttcgttctgtcatccgatactat
gaagacaagcaatacaagcgtggaatcaagtctgccgagcttattctcaagaagcacccc
aagcatggagacactactgctatgaaggctttgatcttgaatgcgcaaggcaagacagaa
gaggcttttgctttggggaaagaagctctgactatggatatgaagtcgcacatctgctgg
cacgtctacggtctgttgcaccgggcaaacaagaatttcgaagaggccatcaaggcatac
aaatttgctctccgtctggaacctgattcagcacagattcagcgtgacctggccatccta
caaatccagtgtcgtgattaccagggctacatccagagtcgaactgccatgctccaggcc
cgaccccaagcgcgccaaagctggaccgctctggctattgcccaccatctttctggcagc
cctgccgaagccgaaaaggtcatgaatacctacgaggaaacactgaagacgaagccgtcg
aaattcgataacgagcattcggaagcaattatgtacaaaaactctttgattgccgagcaa
ggggattacgaacgagctcttgagcatctgaatactgctgctaagcaaaacctcgaccgg
ttggctgtcatggaggctcgtgctgagtatcttcacaagctaggcaagaaggaggaggct
gcaaagggttaccgcgctttactcgaccgtaactcagaacatcccatctactatgagaaa
cttctcgaggttttggaaattccagaggacgatgtcaaggctcgtaaggctatttatgat
gaatatgctaagaagtcgcctcggtgtgatgctgcgcgccggctgccgttggattttctt
tctggcgacgactttaaacaagctgccgaggcctatctgaccttgatgcttaacaaagga
gtcccatccactttcgccaacctcaagcacctgtattccgactctttcaagaaggaaacc
cttcgtgaattggctgaagagtacctgaaatcccagaacgcggattctgagagcaaagac
aagggagaggcagcggcgctttactatcttgcacagcactacaattactatcttagtcgc
gacttggcgaaagccatggagtatgttgacaagacaatcgagaaagaccccaaaagcgtc
gattatgccatgaccaaagcccgaatcatcaagcatggcggtgatctgcaggaagcctcc
aaggcgatggaccgagccaggaagctcgacctcaaagatagatatatcaacacaaaggct
gctaaataccaacttcgcaacgacgagaacgaaaaagctctcaagacggttgggcttttc
actcgcgcagagactgtgggtggccctctagccgatctcttggatatgcagagtatttgg
ttcttgacagaagacggcgaagcctacgcgcgccagggcaacattgcactggctctcaag
agattcaagcaaatcttcaccatctttgaggtgtggcaagaggatcaatttgacttccac
agcttctctttgcgcaagggacagattcgcgcctacattgatatgatgcgatgggaagat
cacattcgcgaccaccctttcttttcccgtgctgctctggatgcggttgagatctatctc
aagcttgctgacaagccttcagcaaatggcgtcaatggggctgatggtgaagatggtggg
gattctctggctaaaaagaaggccgctaaaaaggcaaggaaggagcagcagcgtcttgag
aaggaggcggccgagcaacaggctaagcaagatcctaacaaggccagcaaggagggcgag
gtgaagaaacaagacgatgatcctttcggattgaagttggccgaaactattgatcctcta
ggcgatgccatgaagtatatcaaccctctgcttcagtttagccccaagaacatcaacgct
caattcgctggcttcgaggtctacatgcgccgcaagaaatacgttcttgccctccgttgc
ctcacggctgcatcggcacttgaccccaaatcaccccgagtgcatgagcataccatggca
tttgctcagcttctgaagacagcaactgatatcgaacccaaggttcttgaggtgttgaaa
gctgagttcaaggctgtggacccatctacggatttggtcaagtttaacgacgagttcttg
acagtcaacaaggacagccctggacactttctctctgctgtcaaggtgcagaagttattg
ggccaagacaagaccaagagcgaggaaggtgtttgcagcatcttggatatccctagtgcc
acttatgaggatgctatcgagggccttgaggtgcttaagagctggaggagcccccaggag
ttctacaagaaggctgctcaacagaaattccccaacgtaacgagactagcataa
>Fp44
atgccccaacctcttgcctccaaggaggcttcgctttttcgttctgtcatccgatactat
gaagacaagcaatacaagcgtggaatcaagtctgccgagcttattctcaagaagcacccc
aagcatggagacactactgctatgaaggctttgatcttgaatgcgcaaggcaagacagaa
gaggcttttgctttggggaaagaagctctgactatggatatgaagtcgcacatctgctgg
cacgtctacggtctgttgcaccgggcaaacaagaatttcgaagaggccatcaaggcatac
aaatttgctctccgtctggaacctgattcagcacagattcagcgtgacctggccatccta
caaatccagtgtcgtgattaccagggctacatccagagtcgaactgccatgctccaggcc
cgaccccaagcgcgccaaagctggaccgctctggctattgcccaccatctttctggcagc
cctgccgaagccgaaaaggtcatgaacacctacgaggaaacactgaagacgaagccgtcg
aaattcgataacgagcattcggaagcaattatgtacaaaaactctttgattgccgagcaa
ggggattacgaacgagctcttgagcatttgaatactgctgctaagcaaaacctcgaccgg
ttggctgtcatggaggctcgtgctgagtatcttcacaagctaggcaagaaggaggaggct
gcaaagggttaccgcgctttactcgaccgtaactcagaacatcccatctactatgagaaa
cttctcgaggttttggaaattccagaggacgatgtcaaggctcgtaaggctatttatgat
gaatatgctaagaagtcgcctcggtgtgatgctgcgcgccggctgccgttggattttctt
tctggcgacgactttaaacaagctgccgaggcctatctgaccttgatgcttaacaaagga
gtcccatccactttcgccaacctcaagcacctgtattccgactctttcaagaaggaaacc
cttcgtgaattggctgaagagtatctgaaatcccagaacgcggattctgagagcaaagac
aagggagaggcagcggcgctttactatcttgcacagcactacaattactatcttagtcgc
gacttggcgaaagccatggagtatgttgacaagacaatcgagaaagaccccaaaagcgtc
gattatgccatgaccaaagcccgaatcatcaagcatggcggtgatctgcaggaagcctcc
aaggcgatggaccgagccaggaagctcgacctcaaagatagatatatcaacacaaaggct
gctaaataccaacttcgcaacgacgagaacgaaaaagctctcaagacggttgggcttttc
actcgcgcagagactgtgggtggccctctagccgatctcttggatatgcagagtatttgg
ttcttgacagaagacggcgaagcctacgcgcgccagggcaacattgcactggctctcaag
agattcaagcaaatcttcaccatctttgaggtgtggcaagaggatcaatttgacttccac
agcttctctttgcgcaagggacagattcgcgcctacattgatatgatgcgatgggaagat
cacattcgcgaccaccctttcttttcccgtgctgctctggatgcggttgagatctatctc
aagcttgctgacaagccttcagcaaatggcgtcaatggggctgatggtgaagatggtggg
gattctctggctaaaaagaaggccgctaaaaaggcaaggaaggagcagcagcgtcttgag
aaggaggcggccgagcaacaggctaagcaagatcctaacaaggccagcaaggagggcgag
gtgaagaaacaagacgatgatcctttcggattgaagttggccgaaactattgatcctcta
ggcgatgccatgaagtatatcaaccctctgcttcagtttagccccaagaacatcaacgct
caattcgctggcttcgaggtctacatgcgccgcaagaaatacgttcttgccctccgttgc
ctcacggctgcatcggcacttgaccccaaatcaccccgagtgcatgagcataccatggca
tttgctcagcttctgaagacagcaactgatatcgaacccaaggttcttgaggtgttgaaa
gctgagttcaaggctgtggacccatctacggatttggtcaagtttaacgacgagttcttg
acagtcaacaaggacagccctggacactttctctctgctgtcaaggtgcagaagttattg
ggccaagacaagaccaagagcgaggaaggtgtttgcagcatcttggatatccctagtgcc
acttatgaggatgctatcgagggccttgaggtgcttaagagctggaggagcccccaggag
ttctacaagaaggctgctcaacagaaattccccaacgtaacgagactagcataa
>Fp49
atgccccaacctcttgcctccaaggaggcttcgctttttcgttctgtcatccgatactat
gaagacaagcaatacaagcgtggaatcaagtctgccgagcttattctcaagaagcacccc
aagcatggagacactactgctatgaaggctttgatcttgaatgcgcaaggcaagacagaa
gaggcttttgctttggggaaagaagctctgactatggatatgaagtcgcacatctgctgg
cacgtctacggtctgttgcaccgggcaaacaagaatttcgaagaggccatcaaggcatac
aaatttgctctccgtctggaacctgattcagcacagattcagcgtgacctggccatccta
caaatccagtgtcgtgattaccagggctacatccagagtcgaactgccatgctccaggcc
cgaccccaagcgcgccaaagctggaccgctctggctattgcccaccatctttctggcagc
cctgccgaagccgaaaaggtcatgaatacctacgaggaaacactgaagacgaagccgtcg
aaattcgataacgagcattcggaagcaattatgtacaaaaactctttgattgccgagcaa
ggggattacgaacgagctcttgagcatctgaatactgctgctaagcaaaacctcgaccgg
ttggctgtcatggaggctcgtgctgagtatcttcacaagctaggcaagaaggaggaggct
gcaaagggttaccgcgctttactcgaccgtaactcagaacatcccatctactatgagaaa
cttctcgaggttttggaaattccagaggacgatgtcaaggctcgtaaggctatttatgat
gaatatgctaagaagtcgcctcggtgtgatgctgcgcgccggctgccgttggattttctt
tctggcgacgactttaaacaagctgccgaggcctatctgaccttgatgcttaacaaagga
gtcccatccactttcgccaacctcaagcacctgtattccgactctttcaagaaggaaacc
cttcgtgaattggctgaagagtacctgaaatcccagaacgcggattctgagagcaaagac
aagggagaggcagcggcgctttactatcttgcacagcactacaattactatcttagtcgc
gacttggcgaaagccatggagtatgttgacaagacaatcgagaaagaccccaaaagcgtc
gattatgccatgaccaaagcccgaatcatcaagcatggcggtgatctgcaggaagcctcc
aaggcgatggaccgagccaggaagctcgacctcaaagatagatatatcaacacaaaggct
gctaaataccaacttcgcaacgacgagaacgaaaaagctctcaagacggttgggcttttc
actcgcgcagagactgtgggtggccctctagccgatctcttggatatgcagagtatttgg
ttcttgacagaagacggcgaagcctacgcgcgccagggcaacattgcactggctctcaag
agattcaagcaaatcttcaccatctttgaggtgtggcaagaggatcaatttgacttccac
agcttctctttgcgcaagggacagattcgcgcctacattgatatgatgcgatgggaagat
cacattcgcgaccaccctttcttttcccgtgctgctctggatgcggttgagatctatctc
aagcttgctgacaagccttcagcaaatggcgtcaatggggctgatggtgaagatggtggg
gattctctggctaaaaagaaggccgctaaaaaggcaaggaaggagcagcagcgtcttgag
aaggaggcggccgagcaacaggctaagcaagatcctaacaaggccagcaaggagggcgag
gtgaagaaacaagacgatgatcctttcggattgaagttggccgaaactattgatcctcta
ggcgatgccatgaagtatatcaaccctctgcttcagtttagccccaagaacatcaacgct
caattcgctggcttcgaggtctacatgcgccgcaagaaatacgttcttgccctccgttgc
ctcacggctgcatcggcacttgaccccaaatcaccccgagtgcatgagcataccatggca
tttgctcagcttctgaagacagcaactgatatcgaacccaaggttcttgaggtgttgaaa
gctgagttcaaggctgtggacccatctacggatttggtcaagtttaacgacgagttcttg
acagtcaacaaggacagccctggacactttctctctgctgtcaaggtgcagaagttattg
ggccaagacaagaccaagagcgaggaaggtgtttgcagcatcttggatatccctagtgcc
acttatgaggatgctatcgagggccttgaggtgcttaagagctggaggagcccccaggag
ttctacaagaaggctgctcaacagaaattccccaacgtaacgagactagcataa
>Fp50
atgccccaacctcttgcctccaaggaggcttcgctttttcgttctgtcatccgatactat
gaagacaagcaatacaagcgtggaatcaagtctgccgagcttattctcaagaagcacccc
aagcatggagacactactgctatgaaggctttgatcttgaatgcgcaaggcaagacagaa
gaggcttttgctttggggaaagaagctctgactatggatatgaagtcgcacatctgctgg
cacgtctacggtctgttgcaccgggcaaacaagaatttcgaagaggccatcaaggcatac
aaatttgctctccgtctggaacctgattcagcacagattcagcgtgacctggccatccta
caaatccagtgtcgtgattaccagggctacatccagagtcgaactgccatgctccaggcc
cgaccccaagcgcgccaaagctggaccgctctggctattgcccaccatctttctggcagc
cctgccgaagccgaaaaggtcatgaacacctacgaggaaacactgaagacgaagccgtcg
aaattcgataacgagcattcggaagcaattatgtacaaaaactctttgattgccgagcaa
ggggattacgaacgagctcttgagcatttgaatactgctgctaagcaaaacctcgaccgg
ttggctgtcatggaggctcgtgctgagtatcttcacaagctaggcaagaaggaggaggct
gcaaagggttaccgcgctttactcgaccgtaactcagaacatcccatctactatgagaaa
cttctcgaggttttggaaattccagaggacgatgtcaaggctcgtaaggctatttatgat
gaatatgctaagaagtcgcctcggtgtgatgctgcgcgccggctgccgttggattttctt
tctggcgacgactttaaacaagctgccgaggcctatctgaccttgatgcttaacaaagga
gtcccatccactttcgccaacctcaagcacctgtattccgactctttcaagaaggaaacc
cttcgtgaattggctgaagagtacctgaaatcccagaacgcggattctgagagcaaagac
aagggagaggcagcggcgctttactatcttgcacagcactacaattactatcttagtcgc
gacttggcgaaagccatggagtatgttgacaagacaatcgagaaagaccccaaaagcgtc
gattatgccatgaccaaagcccgaatcatcaagcatggcggtgatctgcaggaagcctcc
aaggcgatggaccgagccaggaagctcgacctcaaagatagatatatcaacacaaaggct
gctaaataccaacttcgcaacgacgagaacgaaaaagctctcaagacggttgggcttttc
actcgcgcagagactgtgggtggccctctagccgatctcttggatatgcagagtatttgg
ttcttgacagaagacggcgaagcctacgcgcgccagggcaacattgcactggctctcaag
agattcaagcaaatcttcaccatctttgaggtgtggcaagaggatcaatttgacttccac
agcttctctttgcgcaagggacagattcgcgcctacattgatatgatgcgatgggaagat
cacattcgcgaccaccctttcttttcccgtgctgctctggatgcggttgagatctatctc
aagcttgctgacaagccttcagcaaatggcgtcaatggggctgatggtgaagatggtggg
gattctctggctaaaaagaaggccgctaaaaaggcaaggaaggagcagcagcgtcttgag
aaggaggcggccgagcaacaggctaagcaagatcctaacaaggccagcaaggagggcgag
gtgaagaaacaagacgatgatcctttcggattgaagttggccgaaactattgatcctcta
ggcgatgccatgaagtatatcaaccctctgcttcagtttagccccaagaacatcaacgct
caattcgctggcttcgaggtctacatgcgccgcaagaaatacgttcttgccctccgttgc
ctcacggctgcatcggcacttgaccccaaatcaccccgagtgcatgagcataccatggca
tttgctcagcttctgaagacagcaactgatatcgaacccaaggttcttgaggtgttgaaa
gctgagttcaaggctgtggacccatctacggatttggtcaagtttaacgacgagttcttg
acagtcaacaaggacagccctggacactttctctctgctgtcaaggtgcagaagttattg
ggccaagacaagaccaagagcgaggaaggtgtttgcagcatcttggatatccctagtgcc
acttatgaggatgctatcgagggccttgaggtgcttaagagctggaggagcccccaggag
ttctacaagaaggctgctcaacagaaattccccaacgtaacgagactagcataa
>Fp51
atgccccaacctcttgcctccaaggaggcttcgctttttcgttctgtcatccgatactat
gaagacaagcaatacaagcgtggaatcaagtctgccgagcttattctcaagaagcacccc
aagcatggagacactactgctatgaaggctttgatcttgaatgcgcaaggcaagacagaa
gaggcttttgctttggggaaagaagctctgactatggatatgaagtcgcacatctgctgg
cacgtctacggtctgttgcaccgggcaaacaagaatttcgaagaggccatcaaggcatac
aaatttgctctccgtctggaacctgattcagcacagattcagcgtgacctggccatccta
caaatccagtgtcgtgattaccagggctacatccagagtcgaactgccatgctccaggcc
cgaccccaagcgcgccaaagctggaccgctctggctattgcccaccatctttctggcagc
cctgccgaagccgaaaaggtcatgaacacctacgaggaaacactgaagacgaagccgtcg
aaattcgataacgagcattcggaagcaattatgtacaaaaactctttgattgccgagcaa
ggggattacgaacgagctcttgagcatttgaatactgctgctaagcaaaacctcgaccgg
ttggctgtcatggaggctcgtgctgagtatcttcacaagctaggcaagaaggaggaggct
gcaaagggttaccgcgctttactcgaccgtaactcagaacatcccatctactatgagaaa
cttctcgaggttttggaaattccagaggacgatgtcaaggctcgtaaggctatttatgat
gaatatgctaagaagtcgcctcggtgtgatgctgcgcgccggctgccgttggattttctt
tctggcgacgactttaaacaagctgccgaggcctatctgaccttgatgcttaacaaagga
gtcccatccactttcgccaacctcaagcacctgtattccgactctttcaagaaggaaacc
cttcgtgaattggctgaagagtacctgaaatcccagaacgcggattctgagagcaaagac
aagggagaggcagcggcgctttactatcttgcacagcactacaattactatcttagtcgc
gacttggcgaaagccatggagtatgttgacaagacaatcgagaaagaccccaaaagcgtc
gattatgccatgaccaaagcccgaatcatcaagcatggcggtgatctgcaggaagcctcc
aaggcgatggaccgagccaggaagctcgacctcaaagatagatatatcaacacaaaggct
gctaaataccaacttcgcaacgacgagaacgaaaaagctctcaagacggttgggcttttc
actcgcgcagagactgtgggtggccctctagccgatctcttggatatgcagagtatttgg
ttcttgacagaagacggcgaagcctacgcgcgccagggcaacattgcactggctctcaag
agattcaagcaaatcttcaccatctttgaggtgtggcaagaggatcaatttgacttccac
agcttctctttgcgcaagggacagattcgcgcctacattgatatgatgcgatgggaagat
cacattcgcgaccaccctttcttttcccgtgctgctctggatgcggttgagatctatctc
aagcttgctgacaagccttcagcaaatggcgtcaatggggctgatggtgaagatggtggg
gattctctggctaaaaagaaggccgctaaaaaggcaaggaaggagcagcagcgtcttgag
aaggaggcggccgagcaacaggctaagcaagatcctaacaaggccagcaaggagggcgag
gtgaagaaacaagacgatgatcctttcggattgaagttggccgaaactattgatcctcta
ggcgatgccatgaagtatatcaaccctctgcttcagtttagccccaagaacatcaacgct
caattcgctggcttcgaggtctacatgcgccgcaagaaatacgttcttgccctccgttgc
ctcacggctgcatcggcacttgaccccaaatcaccccgagtgcatgagcataccatggca
tttgctcagcttctgaagacagcaactgatatcgaacccaaggttcttgaggtgttgaaa
gctgagttcaaggctgtggacccatctacggatttggtcaagtttaacgacgagttcttg
acagtcaacaaggacagccctggacactttctctctgctgtcaaggtgcagaagttattg
ggccaagacaagaccaagagcgaggaaggtgtttgcagcatcttggatatccctagtgcc
acttatgaggatgctatcgagggccttgaggtgcttaagagctggaggagcccccaggag
ttctacaagaaggctgctcaacagaaattccccaacgtaacgagactagcataa
>Fp59
atgccccaacctcttgcctccaaggaggcttcgctttttcgttctgtcatccgatactat
gaagacaagcaatacaagcgtggaatcaagtctgccgagcttattctcaagaagcacccc
aagcatggagacactactgctatgaaggctttgatcttgaatgcgcaaggcaagacagaa
gaggcttttgctttggggaaagaagctctgactatggatatgaagtcgcacatctgctgg
cacgtctacggtctgttgcaccgggcaaacaagaatttcgaagaggccatcaaggcatac
aaatttgctctccgtctggaacctgattcagcacagattcagcgtgacctggccatccta
caaatccagtgtcgtgattaccagggctacatccagagtcgaactgccatgctccaggcc
cgaccccaagcgcgccaaagctggaccgctctggctattgcccaccatctttctggcagc
cctgccgaagccgaaaaggtcatgaacacctacgaggaaacactgaagacgaagccgtcg
aaattcgataacgagcattcggaagcaattatgtacaaaaactctttgattgccgagcaa
ggggattacgaacgagctcttgagcatttgaatactgctgctaagcaaaacctcgaccgg
ttggctgtcatggaggctcgtgctgagtatcttcacaagctaggcaagaaggaggaggct
gcaaagggttaccgcgctttactcgaccgtaactcagaacatcccatctactatgagaaa
cttctcgaggttttggaaattccagaggacgatgtcaaggctcgtaaggctatttatgat
gaatatgctaagaagtcgcctcggtgtgatgctgcgcgccggctgccgttggattttctt
tctggcgacgactttaaacaagctgccgaggcctatctgaccttgatgcttaacaaagga
gtcccatccactttcgccaacctcaagcacctgtattccgactctttcaagaaggaaacc
cttcgtgaattggctgaagagtacctgaaatcccagaacgcggattctgagagcaaagac
aagggagaggcagcggcgctttactatcttgcacagcactacaattactatcttagtcgc
gacttggcgaaagccatggagtatgttgacaagacaatcgagaaagaccccaaaagcgtc
gattatgccatgaccaaagcccgaatcatcaagcatggcggtgatctgcaggaagcctcc
aaggcgatggaccgagccaggaagctcgacctcaaagatagatatatcaacacaaaggct
gctaaataccaacttcgcaacgacgagaacgaaaaagctctcaagacggttgggcttttc
actcgcgcagagactgtgggtggccctctagccgatctcttggatatgcagagtatttgg
ttcttgacagaagacggcgaagcctacgcgcgccagggcaacattgcactggctctcaag
agattcaagcaaatcttcaccatctttgaggtgtggcaagaggatcaatttgacttccac
agcttctctttgcgcaagggacagattcgcgcctacattgatatgatgcgatgggaagat
cacattcgcgaccaccctttcttttcccgtgctgctctggatgcggttgagatctatctc
aagcttgctgacaagccttcagcaaatggcgtcaatggggctgatggtgaagatggtggg
gattctctggctaaaaagaaggccgctaaaaaggcaaggaaggagcagcagcgtcttgag
aaggaggcggccgagcaacaggctaagcaagatcctaacaaggccagcaaggagggcgag
gtgaagaaacaagacgatgatcctttcggattgaagttggccgaaactattgatcctcta
ggcgatgccatgaagtatatcaaccctctgcttcagtttagccccaagaacatcaacgct
caattcgctggcttcgaggtctacatgcgccgcaagaaatacgttcttgccctccgttgc
ctcacggctgcatcggcacttgaccccaaatcaccccgagtgcatgagcataccatggca
tttgctcagcttctgaagacagcaactgatatcgaacccaaggttcttgaggtgttgaaa
gctgagttcaaggctgtggacccatctacggatttggtcaagtttaacgacgagttcttg
acagtcaacaaggacagccctggacactttctctctgctgtcaaggtgcagaagttattg
ggccaagacaagaccaagagcgaggaaggtgtttgcagcatcttggatatccctagtgcc
acttatgaggatgctatcgagggccttgaggtgcttaagagctggaggagcccccaggag
ttctacaagaaggctgctcaacagaaattccccaacgtaacgagactagcataa
>Fp63
atgccccaacctcttgcctccaaggaggcttcgctttttcgttctgtcatccgatactat
gaagacaagcaatacaagcgtggaatcaagtctgccgagcttattctcaagaagcacccc
aagcatggagacactactgctatgaaggctttgatcttgaatgcgcaaggcaagacagaa
gaggcttttgctttggggaaagaagctctgactatggatatgaagtcgcacatctgctgg
cacgtctacggtctgttgcaccgggcaaacaagaatttcgaagaggccatcaaggcatac
aaatttgctctccgtctggaacctgattcagcacagattcagcgtgacctggccatccta
caaatccagtgtcgtgattaccagggctacatccagagtcgaactgccatgctccaggcc
cgaccccaagcgcgccaaagctggaccgctctggctattgcccaccatctttctggcagc
cctgccgaagccgaaaaggtcatgaacacctacgaggaaacactgaagacgaagccgtcg
aaattcgataacgagcattcggaagcaattatgtacaaaaactctttgattgccgagcaa
ggggattacgaacgagctcttgagcatttgaatactgctgctaagcaaaacctcgaccgg
ttggctgtcatggaggctcgtgctgagtatcttcacaagctaggcaagaaggaggaggct
gcaaagggttaccgcgctttactcgaccgtaactcagaacatcccatctactatgagaaa
cttctcgaggttttggaaattccagaggacgatgtcaaggctcgtaaggctatttatgat
gaatatgctaagaagtcgcctcggtgtgatgctgcgcgccggctgccgttggattttctt
tctggcgacgactttaaacaagctgccgaggcctatctgaccttgatgcttaacaaagga
gtcccatccactttcgccaacctcaagcacctgtattccgactctttcaagaaggaaacc
cttcgtgaattggctgaagagtacctgaaatcccagaacgcggattctgagagcaaagac
aagggagaggcagcggcgctttactatcttgcacagcactacaattactatcttagtcgc
gacttggcgaaagccatggagtatgttgacaagacaatcgagaaagaccccaaaagcgtc
gattatgccatgaccaaagcccgaatcatcaagcatggcggtgatctgcaggaagcctcc
aaggcgatggaccgagccaggaagctcgacctcaaagatagatatatcaacacaaaggct
gctaaataccaacttcgcaacgacgagaacgaaaaagctctcaagacggttgggcttttc
actcgcgcagagactgtgggtggccctctagccgatctcttggatatgcagagtatttgg
ttcttgacagaagacggcgaagcctacgcgcgccagggcaacattgcactggctctcaag
agattcaagcaaatcttcaccatctttgaggtgtggcaagaggatcaatttgacttccac
agcttctctttgcgcaagggacagattcgcgcctacattgatatgatgcgatgggaagat
cacattcgcgaccaccctttcttttcccgtgctgctctggatgcggttgagatctatctc
aagcttgctgacaagccttcagcaaatggcgtcaatggggctgatggtgaagatggtggg
gattctctggctaaaaagaaggccgctaaaaaggcaaggaaggagcagcagcgtcttgag
aaggaggcggccgagcaacaggctaagcaagatcctaacaaggccagcaaggagggcgag
gtgaagaaacaagacgatgatcctttcggattgaagttggccgaaactattgatcctcta
ggcgatgccatgaagtatatcaaccctctgcttcagtttagccccaagaacatcaacgct
caattcgctggcttcgaggtctacatgcgccgcaagaaatacgttcttgccctccgttgc
ctcacggctgcatcggcacttgaccccaaatcaccccgagtgcatgagcataccatggca
tttgctcagcttctgaagacagcaactgatatcgaacccaaggttcttgaggtgttgaaa
gctgagttcaaggctgtggacccatctacggatttggtcaagtttaacgacgagttcttg
acagtcaacaaggacagccctggacactttctctctgctgtcaaggtgcagaagttattg
ggccaagacaagaccaagagcgaggaaggtgtttgcagcatcttggatatccctagtgcc
acttatgaggatgctatcgagggccttgaggtgcttaagagctggaggagcccccaggag
ttctacaagaaggctgctcaacagaaattccccaacgtaacgagactagcataa
>Fp65
atgccccaacctcttgcctccaaggaggcttcgctttttcgttctgtcatccgatactat
gaagacaagcaatacaagcgtggaatcaagtctgccgagcttattctcaagaagcacccc
aagcatggagacactactgctatgaaggctttgatcttgaatgcgcaaggcaagacagaa
gaggcttttgctttggggaaagaagctctgactatggatatgaagtcgcacatctgctgg
cacgtctacggtctgttgcaccgggcaaacaagaatttcgaagaggccatcaaggcatac
aaatttgctctccgtctggaacctgattcagcacagattcagcgtgacctggccatccta
caaatccagtgtcgtgattaccagggctacatccagagtcgaactgccatgctccaggcc
cgaccccaagcgcgccaaagctggaccgctctggctattgcccaccatctttctggcagc
cctgccgaagccgaaaaggtcatgaacacctacgaggaaacactgaagacgaagccgtcg
aaattcgataacgagcattcggaagcaattatgtacaaaaactctttgattgccgagcaa
ggggattacgaacgagctcttgagcatttgaatactgctgctaagcaaaacctcgaccgg
ttggctgtcatggaggctcgtgctgagtatcttcacaagctaggcaagaaggaggaggct
gcaaagggttaccgcgctttactcgaccgtaactcagaacatcccatctactatgagaaa
cttctcgaggttttggaaattccagaggacgatgtcaaggctcgtaaggctatttatgat
gaatatgctaagaagtcgcctcggtgtgatgctgcgcgccggctgccgttggattttctt
tctggcgacgactttaaacaagctgccgaggcctatctgaccttgatgcttaacaaagga
gtcccatccactttcgccaacctcaagcacctgtattccgactctttcaagaaggaaacc
cttcgtgaattggctgaagagtacctgaaatcccagaacgcggattctgagagcaaagac
aagggagaggcagcggcgctttactatcttgcacagcactacaattactatcttagtcgc
gacttggcgaaagccatggagtatgttgacaagacaatcgagaaagaccccaaaagcgtc
gattatgccatgaccaaagcccgaatcatcaagcatggcggtgatctgcaggaagcctcc
aaggcgatggaccgagccaggaagctcgacctcaaagatagatatatcaacacaaaggct
gctaaataccaacttcgcaacgacgagaacgaaaaagctctcaagacggttgggcttttc
actcgcgcagagactgtgggtggccctctagccgatctcttggatatgcagagtatttgg
ttcttgacagaagacggcgaagcctacgcgcgccagggcaacattgcactggctctcaag
agattcaagcaaatcttcaccatctttgaggtgtggcaagaggatcaatttgacttccac
agcttctctttgcgcaagggacagattcgcgcctacattgatatgatgcgatgggaagat
cacattcgcgaccaccctttcttttcccgtgctgctctggatgcggttgagatctatctc
aagcttgctgacaagccttcagcaaatggcgtcaatggggctgatggtgaagatggtggg
gattctctggctaaaaagaaggccgctaaaaaggcaaggaaggagcagcagcgtcttgag
aaggaggcggccgagcaacaggctaagcaagatcctaacaaggccagcaaggagggcgag
gtgaagaaacaagacgatgatcctttcggattgaagttggccgaaactattgatcctcta
ggcgatgccatgaagtatatcaaccctctgcttcagtttagccccaagaacatcaacgct
caattcgctggcttcgaggtctacatgcgccgcaagaaatacgttcttgccctccgttgc
ctcacggctgcatcggcacttgaccccaaatcaccccgagtgcatgagcataccatggca
tttgctcagcttctgaagacagcaactgatatcgaacccaaggttcttgaggtgttgaaa
gctgagttcaaggctgtggacccatctacggatttggtcaagtttaacgacgagttcttg
acagtcaacaaggacagccctggacactttctctctgctgtcaaggtgcagaagttattg
ggccaagacaagaccaagagcgaggaaggtgtttgcagcatcttggatatccctagtgcc
acttatgaggatgctatcgagggccttgaggtgcttaagagctggaggagcccccaggag
ttctacaagaaggctgctcaacagaaattccccaacgcaacgagactagcataa
>Fp66
atgccccaacctcttgcctccaaggaggcttcgctttttcgttctgtcatccgatactat
gaagacaagcaatacaagcgtggaatcaagtctgccgagcttattctcaagaagcacccc
aagcatggagacactactgctatgaaggctttgatcttgaatgcgcaaggcaagacagaa
gaggcttttgctttggggaaagaagctctgactatggatatgaagtcgcacatctgctgg
cacgtctacggtctgttgcaccgggcaaacaagaatttcgaagaggccatcaaggcatac
aaatttgctctccgtctggaacctgattcagcacagattcagcgtgacctggccatccta
caaatccagtgtcgtgattaccagggctacatccagagtcgaactgccatgctccaggcc
cgaccccaagcgcgccaaagctggaccgctctggctattgcccaccatctttctggcagc
cctgccgaagccgaaaaggtcatgaacacctacgaggaaacactgaagacgaagccgtcg
aaattcgataacgagcattcggaagcaattatgtacaaaaactctttgattgccgagcaa
ggggattacgaacgagctcttgagcatttgaatactgctgctaagcaaaacctcgaccgg
ttggctgtcatggaggctcgtgctgagtatcttcacaagctaggcaagaaggaggaggct
gcaaagggttaccgcgctttactcgaccgtaactcagaacatcccatctactatgagaaa
cttctcgaggttttggaaattccagaggacgatgtcaaggctcgtaaggctatttatgat
gaatatgctaagaagtcgcctcggtgtgatgctgcgcgccggctgccgttggattttctt
tctggcgacgactttaaacaagctgccgaggcctatctgaccttgatgcttaacaaagga
gtcccatccactttcgccaacctcaagcacctgtattccgactctttcaagaaggaaacc
cttcgtgaattggctgaagagtacctgaaatcccagaacgcggattctgagagcaaagac
aagggagaggcagcggcgctttactatcttgcacagcactacaattactatcttagtcgc
gacttggcgaaagccatggagtatgttgacaagacaatcgagaaagaccccaaaagcgtc
gattatgccatgaccaaagcccgaatcatcaagcatggcggtgatctgcaggaagcctcc
aaggcgatggaccgagccaggaagctcgacctcaaagatagatatatcaacacaaaggct
gctaaataccaacttcgcaacgacgagaacgaaaaagctctcaagacggttgggcttttc
actcgcgcagagactgtgggtggccctctagccgatctcttggatatgcagagtatttgg
ttcttgacagaagacggcgaagcctacgcgcgccagggcaacattgcactggctctcaag
agattcaagcaaatcttcaccatctttgaggtgtggcaagaggatcaatttgacttccac
agcttctctttgcgcaagggacagattcgcgcctacattgatatgatgcgatgggaagat
cacattcgcgaccaccctttcttttcccgtgctgctctggatgcggttgagatctatctc
aagcttgctgacaagccttcagcaaatggcgtcaatggggctgatggtgaagatggtggg
gattctctggctaaaaagaaggccgctaaaaaggcaaggaaggagcagcagcgtcttgag
aaggaggcggccgagcaacaggctaagcaagatcctaacaaggccagcaaggagggcgag
gtgaagaaacaagacgatgatcctttcggattgaagttggccgaaactattgatcctcta
ggcgatgccatgaagtatatcaaccctctgcttcagtttagccccaagaacatcaacgct
caattcgctggcttcgaggtctacatgcgccgcaagaaatacgttcttgccctccgttgc
ctcacggctgcatcggcacttgaccccaaatcaccccgagtgcatgagcataccatggca
tttgctcagcttctgaagacagcaactgatatcgaacccaaggttcttgaggtgttgaaa
gctgagttcaaggctgtggacccatctacggatttggtcaagtttaacgacgagttcttg
acagtcaacaaggacagccctggacactttctctctgctgtcaaggtgcagaagttattg
ggccaagacaagaccaagagcgaggaaggtgtttgcagcatcttggatatccctagtgcc
acttatgaggatgctatcgagggccttgaggtgcttaagagctggaggagcccccaggag
ttctacaagaaggctgctcaacagaaattccccaacgtaacgagactagcataa
>Fp72
atgccccaacctcttgcctccaaggaggcttcgctttttcgttctgtcatccgatactat
gaagacaagcaatacaagcgtggaatcaagtctgccgagcttattctcaagaagcacccc
aagcatggagacactactgctatgaaggctttgatcttgaatgcgcaaggcaagacagaa
gaggcttttgctttggggaaagaagctctgactatggatatgaagtcgcacatctgctgg
cacgtctacggtctgttgcaccgggcaaacaagaatttcgaagaggccatcaaggcatac
aaatttgctctccgtctggaacctgattcagcacagattcagcgtgacctggccatccta
caaatccagtgtcgtgattaccagggctacatccagagtcgaactgccatgctccaggcc
cgaccccaagcgcgccaaagctggaccgctctggctattgcccaccatctttctggcagc
cctgccgaagccgaaaaggtcatgaacacctacgaggaaacactgaagacgaagccgtcg
aaattcgataacgagcattcggaagcaattatgtacaaaaactctttgattgccgagcaa
ggggattacgaacgagctcttgagcatttgaatactgctgctaagcaaaacctcgaccgg
ttggctgtcatggaggctcgtgctgagtatcttcacaagctaggcaagaaggaggaggct
gcaaagggttaccgcgctttactcgaccgtaactcagaacatcccatctactatgagaaa
cttctcgaggttttggaaattccagaggacgatgtcaaggctcgtaaggctatttatgat
gaatatgctaagaagtcgcctcggtgtgatgctgcgcgccggctgccgttggattttctt
tctggcgacgactttaaacaagctgccgaggcctatctgaccttgatgcttaacaaagga
gtcccatccactttcgccaacctcaagcacctgtattccgactctttcaagaaggaaacc
cttcgtgaattggctgaagagtacctgaaatcccagaacgcggattctgagagcaaagac
aagggagaggcagcggcgctttactatcttgcacagcactacaattactatcttagtcgc
gacttggcgaaagccatggagtatgttgacaagacaatcgagaaagaccccaaaagcgtc
gattatgccatgaccaaagcccgaatcatcaagcatggcggtgatctgcaggaagcctcc
aaggcgatggaccgagccaggaagctcgacctcaaagatagatatatcaacacaaaggct
gctaaataccaacttcgcaacgacgagaacgaaaaagctctcaagacggttgggcttttc
actcgcgcagagactgtgggtggccctctagccgatctcttggatatgcagagtatttgg
ttcttgacagaagacggcgaagcctacgcgcgccagggcaacattgcactggctctcaag
agattcaagcaaatcttcaccatctttgaggtgtggcaagaggatcaatttgacttccac
agcttctctttgcgcaagggacagattcgcgcctacattgatatgatgcgatgggaagat
cacattcgcgaccaccctttcttttcccgtgctgctctggatgcggttgagatctatctc
aagcttgctgacaagccttcagcaaatggcgtcaatggggctgatggtgaagatggtggg
gattctctggctaaaaagaaggccgctaaaaaggcaaggaaggagcagcagcgtcttgag
aaggaggcggccgagcaacaggctaagcaagatcctaacaaggccagcaaggagggcgag
gtgaagaaacaagacgatgatcctttcggattgaagttggccgaaactattgatcctcta
ggcgatgccatgaagtatatcaaccctctgcttcagtttagccccaagaacatcaacgct
caattcgctggcttcgaggtctacatgcgccgcaagaaatacgttcttgccctccgttgc
ctcacggctgcatcggcacttgaccccaaatcaccccgagtgcatgagcataccatggca
tttgctcagcttctgaagacagcaactgatatcgaacccaaggttcttgaggtgttgaaa
gctgagttcaaggctgtggacccatctacggatttggtcaagtttaacgacgagttcttg
acagtcaacaaggacagccctggacactttctctctgctgtcaaggtgcagaagttattg
ggccaagacaagaccaagagcgaggaaggtgtttgcagcatcttggatatccctagtgcc
acttatgaggatgctatcgagggccttgaggtgcttaagagctggaggagcccccaggag
ttctacaagaaggctgctcaacagaaattccccaacgtaacgagactagcataa
>Fp73
atgccccaacctcttgcctccaaggaggcttcgctttttcgttctgtcatccgatactat
gaagacaagcaatacaagcgtggaatcaagtctgccgagcttattctcaagaagcacccc
aagcatggagacactactgctatgaaggctttgatcttgaatgcgcaaggcaagacagaa
gaggcttttgctttggggaaagaagctctgactatggatatgaagtcgcacatctgctgg
cacgtctacggtctgttgcaccgggcaaacaagaatttcgaagaggccatcaaggcatac
aaatttgctctccgtctggaacctgattcagcacagattcagcgtgacctggccatccta
caaatccagtgtcgtgattaccagggctacatccagagtcgaactgccatgctccaggcc
cgaccccaagcgcgccaaagctggaccgctctggctattgcccaccatctttctggcagc
cctgccgaagccgaaaaggtcatgaacacctacgaggaaacactgaagacgaagccgtcg
aaattcgataacgagcattcggaagcaattatgtacaaaaactctttgattgccgagcaa
ggggattacgaacgagctcttgagcatttgaatactgctgctaagcaaaacctcgaccgg
ttggctgtcatggaggctcgtgctgagtatcttcacaagctaggcaagaaggaggaggct
gcaaagggttaccgcgctttactcgaccgtaactcagaacatcccatctactatgagaaa
cttctcgaggttttggaaattccagaggacgatgtcaaggctcgtaaggctatttatgat
gaatatgctaagaagtcgcctcggtgtgatgctgcgcgccggctgccgttggattttctt
tctggcgacgactttaaacaagctgccgaggcctatctgaccttgatgcttaacaaagga
gtcccatccactttcgccaacctcaagcacctgtattccgactctttcaagaaggaaacc
cttcgtgaattggctgaagagtatctgaaatcccagaacgcggattctgagagcaaagac
aagggagaggcagcggcgctttactatcttgcacagcactacaattactatcttagtcgc
gacttggcgaaagccatggagtatgttgacaagacaatcgagaaagaccccaaaagcgtc
gattatgccatgaccaaagcccgaatcatcaagcatggcggtgatctgcaggaagcctcc
aaggcgatggaccgagccaggaagctcgacctcaaagatagatatatcaacacaaaggct
gctaaataccaacttcgcaacgacgagaacgaaaaagctctcaagacggttgggcttttc
actcgcgcagagactgtgggtggccctctagccgatctcttggatatgcagagtatttgg
ttcttgacagaagacggcgaagcctacgcgcgccagggcaacattgcactggctctcaag
agattcaagcaaatcttcaccatctttgaggtgtggcaagaggatcaatttgacttccac
agcttctctttgcgcaagggacagattcgcgcctacattgatatgatgcgatgggaagat
cacattcgcgaccaccctttcttttcccgtgctgctctggatgcggttgagatctatctc
aagcttgctgacaagccttcagcaaatggcgtcaatggggctgatggtgaagatggtggg
gattctctggctaaaaagaaggccgctaaaaaggcaaggaaggagcagcagcgtcttgag
aaggaggcggccgagcaacaggctaagcaagatcctaacaaggccagcaaggagggcgag
gtgaagaaacaagacgatgatcctttcggattgaagttggccgaaactattgatcctcta
ggcgatgccatgaagtatatcaaccctctgcttcagtttagccccaagaacatcaacgct
caattcgctggcttcgaggtctacatgcgccgcaagaaatacgttcttgccctccgttgc
ctcacggctgcatcggcacttgaccccaaatcaccccgagtgcatgagcataccatggca
tttgctcagcttctgaagacagcaactgatatcgaacccaaggttcttgaggtgttgaaa
gctgagttcaaggctgtggacccatctacggatttggtcaagtttaacgacgagttcttg
acagtcaacaaggacagccctggacactttctctctgctgtcaaggtgcagaagttattg
ggccaagacaagaccaagagcgaggaaggtgtttgcagcatcttggatatccctagtgcc
acttatgaggatgctatcgagggccttgaggtgcttaagagctggaggagcccccaggag
ttctacaagaaggctgctcaacagaaattccccaacgtaacgagactagcataa
>Fp76
atgccccaacctcttgcctccaaggaggcttcgctttttcgttctgtcatccgatactat
gaagacaagcaatacaagcgtggaatcaagtctgccgagcttattctcaagaagcacccc
aagcatggagacactactgctatgaaggctttgatcttgaatgcgcaaggcaagacagaa
gaggcttttgctttggggaaagaagctctgactatggatatgaagtcgcacatctgctgg
cacgtctacggtctgttgcaccgggcaaacaagaatttcgaagaggccatcaaggcatac
aaatttgctctccgtctggaacctgattcagcacagattcagcgtgacctggccatccta
caaatccagtgtcgtgattaccagggctacatccagagtcgaactgccatgctccaggcc
cgaccccaagcgcgccaaagctggaccgctctggctattgcccaccatctttctggcagc
cctgccgaagccgaaaaggtcatgaacacctacgaggaaacactgaagacgaagccgtcg
aaattcgataacgagcattcggaagcaattatgtacaaaaactctttgattgccgagcaa
ggggattacgaacgagctcttgagcatttgaatactgctgctaagcaaaacctcgaccgg
ttggctgtcatggaggctcgtgctgagtatcttcacaagctaggcaagaaggaggaggct
gcaaagggttaccgcgctttactcgaccgtaactcagaacatcccatctactatgagaaa
cttctcgaggttttggaaattccagaggacgatgtcaaggctcgtaaggctatttatgat
gaatatgctaagaagtcgcctcggtgtgatgctgcgcgccggctgccgttggattttctt
tctggcgacgactttaaacaagctgccgaggcctatctgaccttgatgcttaacaaagga
gtcccatccactttcgccaacctcaagcacctgtattccgactctttcaagaaggaaacc
cttcgtgaattggctgaagagtatctgaaatcccagaacgcggattctgagagcaaagac
aagggagaggcagcggcgctttactatcttgcacagcactacaattactatcttagtcgc
gacttggcgaaagccatggagtatgttgacaagacaatcgagaaagaccccaaaagcgtc
gattatgccatgaccaaagcccgaatcatcaagcatggcggtgatctgcaggaagcctcc
aaggcgatggaccgagccaggaagctcgacctcaaagatagatatatcaacacaaaggct
gctaaataccaacttcgcaacgacgagaacgaaaaagctctcaagacggttgggcttttc
actcgcgcagagactgtgggtggccctctagccgatctcttggatatgcagagtatttgg
ttcttgacagaagacggcgaagcctacgcgcgccagggcaacattgcactggctctcaag
agattcaagcaaatcttcaccatctttgaggtgtggcaagaggatcaatttgacttccac
agcttctctttgcgcaagggacagattcgcgcctacattgatatgatgcgatgggaagat
cacattcgcgaccaccctttcttttcccgtgctgctctggatgcggttgagatctatctc
aagcttgctgacaagccttcagcaaatggcgtcaatggggctgatggtgaagatggtggg
gattctctggctaaaaagaaggccgctaaaaaggcaaggaaggagcagcagcgtcttgag
aaggaggcggccgagcaacaggctaagcaagatcctaacaaggccagcaaggagggcgag
gtgaagaaacaagacgatgatcctttcggattgaagttggccgaaactattgatcctcta
ggcgatgccatgaagtatatcaaccctctgcttcagtttagccccaagaacatcaacgct
caattcgctggcttcgaggtctacatgcgccgcaagaaatacgttcttgccctccgttgc
ctcacggctgcatcggcacttgaccccaaatcaccccgagtgcatgagcataccatggca
tttgctcagcttctgaagacagcaactgatatcgaacccaaggttcttgaggtgttgaaa
gctgagttcaaggctgtggacccatctacggatttggtcaagtttaacgacgagttcttg
acagtcaacaaggacagccctggacactttctctctgctgtcaaggtgcagaagttattg
ggccaagacaagaccaagagcgaggaaggtgtttgcagcatcttggatatccctagtgcc
acttatgaggatgctatcgagggccttgaggtgcttaagagctggaggagcccccaggag
ttctacaagaaggctgctcaacagaaattccccaacgtaacgagactagcataa
>Fp78
atgccccaacctcttgcctccaaggaggcttcgctttttcgttctgtcatccgatactat
gaagacaagcaatacaagcgtggaatcaagtctgccgagcttattctcaagaagcacccc
aagcatggagacactactgctatgaaggctttgatcttgaatgcgcaaggcaagacagaa
gaggcttttgctttggggaaagaagctctgactatggatatgaagtcgcacatctgctgg
cacgtctacggtctgttgcaccgggcaaacaagaatttcgaagaggccatcaaggcatac
aaatttgctctccgtctggaacctgattcagcacagattcagcgtgacctggccatccta
caaatccagtgtcgtgattaccagggctacatccagagtcgaactgccatgctccaggcc
cgaccccaagcgcgccaaagctggaccgctctggctattgcccaccatctttctggcagc
cctgccgaagccgaaaaggtcatgaacacctacgaggaaacactgaagacgaagccgtcg
aaattcgataacgagcattcggaagcaattatgtacaaaaactctttgattgccgagcaa
ggggattacgaacgagctcttgagcatttgaatactgctgctaagcaaaacctcgaccgg
ttggctgtcatggaggctcgtgctgagtatcttcacaagctaggcaagaaggaggaggct
gcaaagggttaccgcgctttactcgaccgtaactcagaacatcccatctactatgagaaa
cttctcgaggttttggaaattccagaggacgatgtcaaggctcgtaaggctatttatgat
gaatatgctaagaagtcgcctcggtgtgatgctgcgcgccggctgccgttggattttctt
tctggcgacgactttaaacaagctgccgaggcctatctgaccttgatgcttaacaaagga
gtcccatccactttcgccaacctcaagcacctgtattccgactctttcaagaaggaaacc
cttcgtgaattggctgaagagtacctgaaatcccagaacgcggattctgagagcaaagac
aagggagaggcagcggcgctttactatcttgcacagcactacaattactatcttagtcgc
gacttggcgaaagccatggagtatgttgacaagacaatcgagaaagaccccaaaagcgtc
gattatgccatgaccaaagcccgaatcatcaagcatggcggtgatctgcaggaagcctcc
aaggcgatggaccgagccaggaagctcgacctcaaagatagatatatcaacacaaaggct
gctaaataccaacttcgcaacgacgagaacgaaaaagctctcaagacggttgggcttttc
actcgcgcagagactgtgggtggccctctagccgatctcttggatatgcagagtatttgg
ttcttgacagaagacggcgaagcctacgcgcgccagggcaacattgcactggctctcaag
agattcaagcaaatcttcaccatctttgaggtgtggcaagaggatcaatttgacttccac
agcttctctttgcgcaagggacagattcgcgcctacattgatatgatgcgatgggaagat
cacattcgcgaccaccctttcttttcccgtgctgctctggatgcggttgagatctatctc
aagcttgctgacaagccttcagcaaatggcgtcaatggggctgatggtgaagatggtggg
gattctctggctaaaaagaaggccgctaaaaaggcaaggaaggagcagcagcgtcttgag
aaggaggcggccgagcaacaggctaagcaagatcctaacaaggccagcaaggagggcgag
gtgaagaaacaagacgatgatcctttcggattgaagttggccgaaactattgatcctcta
ggcgatgccatgaagtatatcaaccctctgcttcagtttagccccaagaacatcaacgct
caattcgctggcttcgaggtctacatgcgccgcaagaaatacgttcttgccctccgttgc
ctcacggctgcatcggcacttgaccccaaatcaccccgagtgcatgagcataccatggca
tttgctcagcttctgaagacagcaactgatatcgaacccaaggttcttgaggtgttgaaa
gctgagttcaaggctgtggacccatctacggatttggtcaagtttaacgacgagttcttg
acagtcaacaaggacagccctggacactttctctctgctgtcaaggtgcagaagttattg
ggccaagacaagaccaagagcgaggaaggtgtttgcagcatcttggatatccctagtgcc
acttatgaggatgctatcgagggccttgaggtgcttaagagctggaggagcccccaggag
ttctacaagaaggctgctcaacagaaattccccaacgtaacgagactagcataa
>Fp81
atgccccaacctcttgcctccaaggaggcttcgctttttcgttctgtcatccgatactat
gaagacaagcaatacaagcgtggaatcaagtctgccgagcttattctcaagaagcacccc
aagcatggagacactactgctatgaaggctttgatcttgaatgcgcaaggcaagacagaa
gaggcttttgctttggggaaagaagctctgactatggatatgaagtcgcacatctgctgg
cacgtctacggtctgttgcaccgggcaaacaagaatttcgaagaggccatcaaggcatac
aaatttgctctccgtctggaacctgattcagcacagattcagcgtgacctggccatccta
caaatccagtgtcgtgattaccagggctacatccagagtcgaactgccatgctccaggcc
cgaccccaagcgcgccaaagctggaccgctctggctattgcccaccatctttctggcagc
cctgccgaagccgaaaaggtcatgaacacctacgaggaaacactgaagacgaagccgtcg
aaattcgataacgagcattcggaagcaattatgtacaaaaactctttgattgccgagcaa
ggggattacgaacgagctcttgagcatttgaatactgctgctaagcaaaacctcgaccgg
ttggctgtcatggaggctcgtgctgagtatcttcacaagctaggcaagaaggaggaggct
gcaaagggttaccgcgctttactcgaccgtaactcagaacatcccatctactatgagaaa
cttctcgaggttttggaaattccagaggacgatgtcaaggctcgtaaggctatttatgat
gaatatgctaagaagtcgcctcggtgtgatgctgcgcgccggctgccgttggattttctt
tctggcgacgactttaaacaagctgccgaggcctatctgaccttgatgcttaacaaagga
gtcccatccactttcgccaacctcaagcacctgtattccgactctttcaagaaggaaacc
cttcgtgaattggctgaagagtatctgaaatcccagaacgcggattctgagagcaaagac
aagggagaggcagcggcgctttactatcttgcacagcactacaattactatcttagtcgc
gacttggcgaaagccatggagtatgttgacaagacaatcgagaaagaccccaaaagcgtc
gattatgccatgaccaaagcccgaatcatcaagcatggcggtgatctgcaggaagcctcc
aaggcgatggaccgagccaggaagctcgacctcaaagatagatatatcaacacaaaggct
gctaaataccaacttcgcaacgacgagaacgaaaaagctctcaagacggttgggcttttc
actcgcgcagagactgtgggtggccctctagccgatctcttggatatgcagagtatttgg
ttcttgacagaagacggcgaagcctacgcgcgccagggcaacattgcactggctctcaag
agattcaagcaaatcttcaccatctttgaggtgtggcaagaggatcaatttgacttccac
agcttctctttgcgcaagggacagattcgcgcctacattgatatgatgcgatgggaagat
cacattcgcgaccaccctttcttttcccgtgctgctctggatgcggttgagatctatctc
aagcttgctgacaagccttcagcaaatggcgtcaatggggctgatggtgaagatggtggg
gattctctggctaaaaagaaggccgctaaaaaggcaaggaaggagcagcagcgtcttgag
aaggaggcggccgagcaacaggctaagcaagatcctaacaaggccagcaaggagggcgag
gtgaagaaacaagacgatgatcctttcggattgaagttggccgaaactattgatcctcta
ggcgatgccatgaagtatatcaaccctctgcttcagtttagccccaagaacatcaacgct
caattcgctggcttcgaggtctacatgcgccgcaagaaatacgttcttgccctccgttgc
ctcacggctgcatcggcacttgaccccaaatcaccccgagtgcatgagcataccatggca
tttgctcagcttctgaagacagcaactgatatcgaacccaaggttcttgaggtgttgaaa
gctgagttcaaggctgtggacccatctacggatttggtcaagtttaacgacgagttcttg
acagtcaacaaggacagccctggacactttctctctgctgtcaaggtgcagaagttattg
ggccaagacaagaccaagagcgaggaaggtgtttgcagcatcttggatatccctagtgcc
acttatgaggatgctatcgagggccttgaggtgcttaagagctggaggagcccccaggag
ttctacaagaaggctgctcaacagaaattccccaacgtaacgagactagcataa
>Fp84
atgccccaacctcttgcctccaaggaggcttcgctttttcgttctgtcatccgatactat
gaagacaagcaatacaagcgtggaatcaagtctgccgagcttattctcaagaagcacccc
aagcatggagacactactgctatgaaggctttgatcttgaatgcgcaaggcaagacagaa
gaggcttttgctttggggaaagaagctctgactatggatatgaagtcgcacatctgctgg
cacgtctacggtctgttgcaccgggcaaacaagaatttcgaagaggccatcaaggcatac
aaatttgctctccgtctggaacctgattcagcacagattcagcgtgacctggccatccta
caaatccagtgtcgtgattaccagggctacatccagagtcgaactgccatgctccaggcc
cgaccccaagcgcgccaaagctggaccgctctggctattgcccaccatctttctggcagc
cctgccgaagccgaaaaggtcatgaacacctacgaggaaacactgaagacgaagccgtcg
aaattcgataacgagcattcggaagcaattatgtacaaaaactctttgattgccgagcaa
ggggattacgaacgagctcttgagcatttgaatactgctgctaagcaaaacctcgaccgg
ttggctgtcatggaggctcgtgctgagtatcttcacaagctaggcaagaaggaggaggct
gcaaagggttaccgcgctttactcgaccgtaactcagaacatcccatctactatgagaaa
cttctcgaggttttggaaattccagaggacgatgtcaaggctcgtaaggctatttatgat
gaatatgctaagaagtcgcctcggtgtgatgctgcgcgccggctgccgttggattttctt
tctggcgacgactttaaacaagctgccgaggcctatctgaccttgatgcttaacaaagga
gtcccatccactttcgccaacctcaagcacctgtattccgactctttcaagaaggaaacc
cttcgtgaattggctgaagagtacctgaaatcccagaacgcggattctgagagcaaagac
aagggagaggcagcggcgctttactatcttgcacagcactacaattactatcttagtcgc
gacttggcgaaagccatggagtatgttgacaagacaatcgagaaagaccccaaaagcgtc
gattatgccatgaccaaagcccgaatcatcaagcatggcggtgatctgcaggaagcctcc
aaggcgatggaccgagccaggaagctcgacctcaaagatagatatatcaacacaaaggct
gctaaataccaacttcgcaacgacgagaacgaaaaagctctcaagacggttgggcttttc
actcgcgcagagactgtgggtggccctctagccgatctcttggatatgcagagtatttgg
ttcttgacagaagacggcgaagcctacgcgcgccagggcaacattgcactggctctcaag
agattcaagcaaatcttcaccatctttgaggtgtggcaagaggatcaatttgacttccac
agcttctctttgcgcaagggacagattcgcgcctacattgatatgatgcgatgggaagat
cacattcgcgaccaccctttcttttcccgtgctgctctggatgcggttgagatctatctc
aagcttgctgacaagccttcagcaaatggcgtcaatggggctgatggtgaagatggtggg
gattctctggctaaaaagaaggccgctaaaaaggcaaggaaggagcagcagcgtcttgag
aaggaggcggccgagcaacaggctaagcaagatcctaacaaggccagcaaggagggcgag
gtgaagaaacaagacgatgatcctttcggattgaagttggccgaaactattgatcctcta
ggcgatgccatgaagtatatcaaccctctgcttcagtttagccccaagaacatcaacgct
caattcgctggcttcgaggtctacatgcgccgcaagaaatacgttcttgccctccgttgc
ctcacggctgcatcggcacttgaccccaaatcaccccgagtgcatgagcataccatggca
tttgctcagcttctgaagacagcaactgatatcgaacccaaggttcttgaggtgttgaaa
gctgagttcaaggctgtggacccatctacggatttggtcaagtttaacgacgagttcttg
acagtcaacaaggacagccctggacactttctctctgctgtcaaggtgcagaagttattg
ggccaagacaagaccaagagcgaggaaggtgtttgcagcatcttggatatccctagtgcc
acttatgaggatgctatcgagggccttgaggtgcttaagagctggaggagcccccaggag
ttctacaagaaggctgctcaacagaaattccccaacgtaacgagactagcataa
>Fp86
atgccccaacctcttgcctccaaggaggcttcgctttttcgttctgtcatccgatactat
gaagacaagcaatacaagcgtggaatcaagtctgccgagcttattctcaagaagcacccc
aagcatggagacactactgctatgaaggctttgatcttgaatgcgcaaggcaagacagaa
gaggcttttgctttggggaaagaagctctgactatggatatgaagtcgcacatctgctgg
cacgtctacggtctgttgcaccgggcaaacaagaatttcgaagaggccatcaaggcatac
aaatttgctctccgtctggaacctgattcagcacagattcagcgtgacctggccatccta
caaatccagtgtcgtgattaccagggctacatccagagtcgaactgccatgctccaggcc
cgaccccaagcgcgccaaagctggaccgctctggctattgcccaccatctttctggcagc
cctgccgaagccgaaaaggtcatgaacacctacgaggaaacactgaagacgaagccgtcg
aaattcgataacgagcattcggaagcaattatgtacaaaaactctttgattgccgagcaa
ggggattacgaacgagctcttgagcatttgaatactgctgctaagcaaaacctcgaccgg
ttggctgtcatggaggctcgtgctgagtatcttcacaagctaggcaagaaggaggaggct
gcaaagggttaccgcgctttactcgaccgtaactcagaacatcccatctactatgagaaa
cttctcgaggttttggaaattccagaggacgatgtcaaggctcgtaaggctatttatgat
gaatatgctaagaagtcgcctcggtgtgatgctgcgcgccggctgccgttggattttctt
tctggcgacgactttaaacaagctgccgaggcctatctgaccttgatgcttaacaaagga
gtcccatccactttcgccaacctcaagcacctgtattccgactctttcaagaaggaaacc
cttcgtgaattggctgaagagtacctgaaatcccagaacgcggattctgagagcaaagac
aagggagaggcagcggcgctttactatcttgcacagcactacaattactatcttagtcgc
gacttggcgaaagccatggagtatgttgacaagacaatcgagaaagaccccaaaagcgtc
gattatgccatgaccaaagcccgaatcatcaagcatggcggtgatctgcaggaagcctcc
aaggcgatggaccgagccaggaagctcgacctcaaagatagatatatcaacacaaaggct
gctaaataccaacttcgcaacgacgagaacgaaaaagctctcaagacggttgggcttttc
actcgcgcagagactgtgggtggccctctagccgatctcttggatatgcagagtatttgg
ttcttgacagaagacggcgaagcctacgcgcgccagggcaacattgcactggctctcaag
agattcaagcaaatcttcaccatctttgaggtgtggcaagaggatcaatttgacttccac
agcttctctttgcgcaagggacagattcgcgcctacattgatatgatgcgatgggaagat
cacattcgcgaccaccctttcttttcccgtgctgctctggatgcggttgagatctatctc
aagcttgctgacaagccttcagcaaatggcgtcaatggggctgatggtgaagatggtggg
gattctctggctaaaaagaaggccgctaaaaaggcaaggaaggagcagcagcgtcttgag
aaggaggcggccgagcaacaggctaagcaagatcctaacaaggccagcaaggagggcgag
gtgaagaaacaagacgatgatcctttcggattgaagttggccgaaactattgatcctcta
ggcgatgccatgaagtatatcaaccctctgcttcagtttagccccaagaacatcaacgct
caattcgctggcttcgaggtctacatgcgccgcaagaaatacgttcttgccctccgttgc
ctcacggctgcatcggcacttgaccccaaatcaccccgagtgcatgagcataccatggca
tttgctcagcttctgaagacagcaactgatatcgaacccaaggttcttgaggtgttgaaa
gctgagttcaaggctgtggacccatctacggatttggtcaagtttaacgacgagttcttg
acagtcaacaaggacagccctggacactttctctctgctgtcaaggtgcagaagttattg
ggccaagacaagaccaagagcgaggaaggtgtttgcagcatcttggatatccctagtgcc
acttatgaggatgctatcgagggccttgaggtgcttaagagctggaggagcccccaggag
ttctacaagaaggctgctcaacagaaattccccaacgtaacgagactagcataa
>Fvenenatum.busco
atgccgcaacctcttgcctccaaggaggcctcgcttttccgttccgtcatccgatactat
gaagacaaacaatacaagcgtggaatcaagtccgccgagcttattctcaagaagcatccc
aaacatggggacaccactgctatgaaggctttgattttgaatgcgcaaggcaagacagaa
gaggctttcgctttggggaaagaagctctgactatggacatgaagtcgcacatctgctgg
cacgtctacggtctgctgcaccgggcaaacaagaacttcgaagaggctatcaaggcatac
aaatttgctctccgactggaacccgactcagcacaaatccagcgtgatctggccatccta
caaattcaatgtcgcgattaccagggctacattcagagtcgaactgctatgctccaggcc
cgaccccaagcacgccaaagctggaccgctttggctattgctcaccatctttccggtagc
cccgccgaagccgaaaaggtcatgaacacctacgaggaaacactgaagacgaagccctct
aaattcgataacgagcattcggaagcaatcatgtacaaaaattctttgattgctgagcaa
ggggattacgaacgagctcttgagcatttgaatactgctgctaagcaaaacctcgaccgg
ctggctgtcatggaggctcgtgctgaatatcttcacaagctaggcaggaaggaagaggct
gcaaaggcttaccgcgctttactcgaccgtaactcggagcatcccatctactatgagaaa
cttctcgaggttctggaagttccagaggacgatgtcaagactcgcaaagctgtttatgat
gaatatgctaagaacttacctaggtgtgatgctgcacgccggctcccattggattttctt
tccggtgacggctttaaacaagctgccgaggcctatctgaccttgatgcttaacaaagga
gttccatccacgtttgcaaacctcaagcacctgtattccgactctttcaagaaggagacc
cttcgcgaactggctgaaaattacctgaactcccagaacgcggattccgagagcaaagac
aagggagaggcggcggcgctttactatcttgcacagcactacaattactatcttagtcgc
gacttggcgaaagccatggagtatgtcgacaagacaatcgagaaagaccccaagagcgtc
gattatgccatgaccaaagcccgaattattaagcacggcggtgatctgcaggaagcctcc
aaggcgatggaccgagccaggaagcttgacctcaaggatagatacatcaacacaaaggct
gctaaataccagcttcgcaacgacgagaacgaaaaggctctcaagacggttgggcttttt
actcgcgcagagactgtgggtggccctttagccgacctcttggatatgcagagtgtttgg
ttcttgacagaagacggcgaagcatacgcgcgccagggcaacattgcactggccctcaag
agattcaagcaaattttcaccatctttgaggtgtggcaagaggatcagtttgacttccac
agcttctctctgcgcaagggacagattcgcgcctacatcgacatggtgcgatgggaagat
cacatccgcgaccaccctttcttttcccgtgctgctctggatgcagttgagatctatctc
aagcttgctgataagccttcagcaaatggtgtcaacgggactgatggtgaagatgctgag
gattctttggccaaaaagaaggctgccaaaaaggcaaggaaggagcagcagcgccttgag
aaggaggcggccgagcaacaggccaagcaagatcctaataaggccagcaaggagggcgag
gtaaagaaacaagacgatgatcctttcggattgaagttggccgaaactaccgatcctctc
ggcgatgccatgaagtatatcaaccctctgcttcagtttagccccaagaacatcaacgct
cagtttgctggcttcgaggtttatatgcgccgcaagaaatacattcttgccctccgttgc
ctcacagctgcatcggcacttgatcccaaatcaccccgagtgcatgaacatactgtggca
tttgctcagctgctgaagacagcaactgatatcgaacccaaggtttttgaagtgttgaaa
gctgagttcaacacggtggacccatctacggacttggtcaagtttaacgacgagttcttg
acggtcaacaaggacagccctaggcacgttctttccgctgtcaaggtacagaagctactg
ggccaagacaaaaccaagagcgaggaaggtgtttgtagcatcttggatatccctagtgcc
acttatgaggatgccatagagggccttgaggtgctcaagagctggaggagctcccaggag
tcttacaagaaggctgctcaacagaagttccctaacgtaacaagactagcataa
