# Supplementary material for: Apicidin biosynthesis is linked to accessory chromosomes in Fusarium poae isolates
Source: BMC Genomics. 2021 Aug 4;22:591. doi: 10.1186/s12864-021-07617-y (PMC8340494; doi:10.1186/s12864-021-07617-y)
Supplement: Supplementary file 17 — Additional file 17. Compressed folder containing alignments for each of the 4141 orthologs used in BUSCO analysis. [file 12864_2021_7617_MOESM17_ESM.zip › Fven2_nt_MAFFT/55840at5125_nt.mafft.fasta]

>Fp105
atgcctaagaacaagggaaagggtggaaagaaccgcagacgtggtaccaaggagaacgat
gaccagcgccgagagctcaccttcaaggaggatggtcaggagtacgcccaagtgattaag
atgcttggaaacggtcgtctcgaggctctgtgctttgacggcagcaagcgtctcgccaac
attcgtggaaagatgcgaaagaaggtctggattaatcagggtgatattatcctcctttct
ctccgagacttccaggacaacaagggcgatgttattctcaagtacactgccgacgaagcc
cgtacccttaagtcctatggcgagcttcccgagaacgccaagatcaacgagaccgattcg
ttcggacagggcgaggatggcgaggcctacttcgagttcggcgacgctgactcagacgaa
gactctgacgatggcgctgccggtaagaaggaagtcgacattgacgacatttaa
>Fp108
atgcctaagaacaagggaaagggtggaaagaaccgcagacgtggtaccaaggagaacgat
gaccagcgccgagagctcaccttcaaggaggatggtcaggagtacgcccaagtgattaag
atgcttggaaacggtcgtctcgaggctctgtgctttgacggcagcaagcgtctcgccaac
attcgtggaaagatgcgaaagaaggtctggattaatcagggtgatattatcctcctttct
ctccgagacttccaggacaacaagggcgatgttattctcaagtacactgccgacgaagcc
cgtacccttaagtcctatggcgagcttcccgagaacgccaagatcaacgagaccgattcg
ttcggacagggcgaggatggcgaggcctacttcgagttcggcgacgctgactcagacgaa
gactctgacgatggcgctgccggtaagaaggaagtcgacattgacgacatttaa
>Fp118
atgcctaagaacaagggaaagggtggaaagaaccgcagacgtggtaccaaggagaacgat
gaccagcgccgagagctcaccttcaaggaggatggtcaggagtacgcccaagtgattaag
atgcttggaaacggtcgtctcgaggctctgtgctttgacggcagcaagcgtctcgccaac
attcgtggaaagatgcgaaagaaggtctggattaatcagggtgatattatcctcctttct
ctccgagacttccaggacaacaagggcgatgttattctcaagtacactgccgacgaagcc
cgtacccttaagtcctatggcgagcttcccgagaacgccaagatcaacgagaccgattcg
ttcggacagggcgaggatggcgaggcctacttcgagttcggcgacgctgactcagacgaa
gactctgacgatggcgctgccggtaagaaggaagtcgacattgacgacatttaa
>Fp122
atgcctaagaacaagggaaagggtggaaagaaccgcagacgtggtaccaaggagaacgat
gaccagcgccgagagctcaccttcaaggaggatggtcaggagtacgcccaagtgattaag
atgcttggaaacggtcgtctcgaggctctgtgctttgacggcagcaagcgtctcgccaac
attcgtggaaagatgcgaaagaaggtctggattaatcagggtgatattatcctcctttct
ctccgagacttccaggacaacaagggcgatgttattctcaagtacactgccgacgaagcc
cgtacccttaagtcctatggcgagcttcccgagaacgccaagatcaacgagaccgattcg
ttcggacagggcgaggatggcgaggcctacttcgagttcggcgacgctgactcagacgaa
gactctgacgatggcgctgccggtaagaaggaagtcgacattgacgacatttaa
>Fp125
atgcctaagaacaagggaaagggtggaaagaaccgcagacgtggtaccaaggagaacgat
gaccagcgccgagagctcaccttcaaggaggatggtcaggagtacgcccaagtgattaag
atgcttggaaacggtcgtctcgaggctctgtgctttgacggcagcaagcgtctcgccaac
attcgtggaaagatgcgaaagaaggtctggattaatcagggtgatattatcctcctttct
ctccgagacttccaggacaacaagggcgatgttattctcaagtacactgccgacgaagcc
cgtacccttaagtcctatggcgagcttcccgagaacgccaagatcaacgagaccgattcg
ttcggacagggcgaggatggcgaggcctacttcgagttcggcgacgctgactcagacgaa
gactctgacgatggcgctgccggtaagaaggaagtcgacattgacgacatttaa
>Fp13r
atgcctaagaacaagggaaagggtggaaagaaccgcagacgtggtaccaaggagaacgat
gaccagcgccgagagctcaccttcaaggaggatggtcaggagtacgcccaagtgattaag
atgcttggaaacggtcgtctcgaggctctgtgctttgacggcagcaagcgtctcgccaac
attcgtggaaagatgcgaaagaaggtctggattaatcagggtgatattatcctcctttct
ctccgagacttccaggacaacaagggcgatgttattctcaagtacactgccgacgaagcc
cgtacccttaagtcctatggcgagcttcccgagaacgccaagatcaacgagaccgattcg
ttcggacagggcgaggatggcgaggcctacttcgagttcggcgacgctgactcagacgaa
gactctgacgatggcgctgccggtaagaaggaagtcgacattgacgacatttaa
>Fp144
atgcctaagaacaagggaaagggtggaaagaaccgcagacgtggtaccaaggagaacgat
gaccagcgccgagagctcaccttcaaggaggatggtcaggagtacgcccaagtgattaag
atgcttggaaacggtcgtctcgaggctctgtgctttgacggcagcaagcgtctcgccaac
attcgtggaaagatgcgaaagaaggtctggattaatcagggtgatattatcctcctttct
ctccgagacttccaggacaacaagggcgatgttattctcaagtacactgccgacgaagcc
cgtacccttaagtcctatggcgagcttcccgagaacgccaagatcaacgagaccgattcg
ttcggacagggcgaggatggcgaggcctacttcgagttcggcgacgctgactcagacgaa
gactctgacgatggcgctgccggtaagaaggaagtcgacattgacgacatttaa
>Fp146
atgcctaagaacaagggaaagggtggaaagaaccgcagacgtggtaccaaggagaacgat
gaccagcgccgagagctcaccttcaaggaggatggtcaggagtacgcccaagtgattaag
atgcttggaaacggtcgtctcgaggctctgtgctttgacggcagcaagcgtctcgccaac
attcgtggaaagatgcgaaagaaggtctggattaatcagggtgatattatcctcctttct
ctccgagacttccaggacaacaagggcgatgttattctcaagtacactgccgacgaagcc
cgtacccttaagtcctatggcgagcttcccgagaacgccaagatcaacgagaccgattcg
ttcggacagggcgaggatggcgaggcctacttcgagttcggcgacgctgactcagacgaa
gactctgacgatggcgctgccggtaagaaggaagtcgacattgacgacatttaa
>Fp155
atgcctaagaacaagggaaagggtggaaagaaccgcagacgtggtaccaaggagaacgat
gaccagcgccgagagctcaccttcaaggaggatggtcaggagtacgcccaagtgattaag
atgcttggaaacggtcgtctcgaggctctgtgctttgacggcagcaagcgtctcgccaac
attcgtggaaagatgcgaaagaaggtctggattaatcagggtgatattatcctcctttct
ctccgagacttccaggacaacaagggcgatgttattctcaagtacactgccgacgaagcc
cgtacccttaagtcctatggcgagcttcccgagaacgccaagatcaacgagaccgattcg
ttcggacagggcgaggatggcgaggcctacttcgagttcggcgacgctgactcagacgaa
gactctgacgatggcgctgccggtaagaaggaagtcgacattgacgacatttaa
>Fp157
atgcctaagaacaagggaaagggtggaaagaaccgcagacgtggtaccaaggagaacgat
gaccagcgccgagagctcaccttcaaggaggatggtcaggagtacgcccaagtgattaag
atgcttggaaacggtcgtctcgaggctctgtgctttgacggcagcaagcgtctcgccaac
attcgtggaaagatgcgaaagaaggtctggattaatcagggtgatattatcctcctttct
ctccgagacttccaggacaacaagggcgatgttattctcaagtacactgccgacgaagcc
cgtacccttaagtcctatggcgagcttcccgagaacgccaagatcaacgagaccgattcg
ttcggacagggcgaggatggcgaggcctacttcgagttcggcgacgctgactcagacgaa
gactctgacgatggcgctgccggtaagaaggaagtcgacattgacgacatttaa
>Fp16r
atgcctaagaacaagggaaagggtggaaagaaccgcagacgtggtaccaaggagaacgat
gaccagcgccgagagctcaccttcaaggaggatggtcaggagtacgcccaagtgattaag
atgcttggaaacggtcgtctcgaggctctgtgctttgacggcagcaagcgtctcgccaac
attcgtggaaagatgcgaaagaaggtctggattaatcagggtgatattatcctcctttct
ctccgagacttccaggacaacaagggcgatgttattctcaagtacactgccgacgaagcc
cgtacccttaagtcctatggcgagcttcccgagaacgccaagatcaacgagaccgattcg
ttcggacagggcgaggatggcgaggcctacttcgagttcggcgacgctgactcagacgaa
gactctgacgatggcgctgccggtaagaaggaagtcgacattgacgacatttaa
>Fp1r
atgcctaagaacaagggaaagggtggaaagaaccgcagacgtggtaccaaggagaacgat
gaccagcgccgagagctcaccttcaaggaggatggtcaggagtacgcccaagtgattaag
atgcttggaaacggtcgtctcgaggctctgtgctttgacggcagcaagcgtctcgccaac
attcgtggaaagatgcgaaagaaggtctggattaatcagggtgatattatcctcctttct
ctccgagacttccaggacaacaagggcgatgttattctcaagtacactgccgacgaagcc
cgtacccttaagtcctatggcgagcttcccgagaacgccaagatcaacgagaccgattcg
ttcggacagggcgaggatggcgaggcctacttcgagttcggcgacgctgactcagacgaa
gactctgacgatggcgctgccggtaagaaggaagtcgacattgacgacatttaa
>Fp21r
atgcctaagaacaagggaaagggtggaaagaaccgcagacgtggtaccaaggagaacgat
gaccagcgccgagagctcaccttcaaggaggatggtcaggagtacgcccaagtgattaag
atgcttggaaacggtcgtctcgaggctctgtgctttgacggcagcaagcgtctcgccaac
attcgtggaaagatgcgaaagaaggtctggattaatcagggtgatattatcctcctttct
ctccgagacttccaggacaacaagggcgatgttattctcaagtacactgccgacgaagcc
cgtacccttaagtcctatggcgagcttcccgagaacgccaagatcaacgagaccgattcg
ttcggacagggcgaggatggcgaggcctacttcgagttcggcgacgctgactcagacgaa
gactctgacgatggcgctgccggtaagaaggaagtcgacattgacgacatttaa
>Fp24r
atgcctaagaacaagggaaagggtggaaagaaccgcagacgtggtaccaaggagaacgat
gaccagcgccgagagctcaccttcaaggaggatggtcaggagtacgcccaagtgattaag
atgcttggaaacggtcgtctcgaggctctgtgctttgacggcagcaagcgtctcgccaac
attcgtggaaagatgcgaaagaaggtctggattaatcagggtgatattatcctcctttct
ctccgagacttccaggacaacaagggcgatgttattctcaagtacactgccgacgaagcc
cgtacccttaagtcctatggcgagcttcccgagaacgccaagatcaacgagaccgattcg
ttcggacagggcgaggatggcgaggcctacttcgagttcggcgacgctgactcagacgaa
gactctgacgatggcgctgccggtaagaaggaagtcgacattgacgacatttaa
>Fp2516
atgcctaagaacaagggaaagggtggaaagaaccgcagacgtggtaccaaggagaacgat
gaccagcgccgagagctcaccttcaaggaggatggtcaggagtacgcccaagtgattaag
atgcttggaaacggtcgtctcgaggctctgtgctttgacggcagcaagcgtctcgccaac
attcgtggaaagatgcgaaagaaggtctggattaatcagggtgatattatcctcctttct
ctccgagacttccaggacaacaagggcgatgttattctcaagtacactgccgacgaagcc
cgtacccttaagtcctatggcgagcttcccgagaacgccaagatcaacgagaccgattcg
ttcggacagggcgaggatggcgaggcctacttcgagttcggcgacgctgactcagacgaa
gactctgacgatggcgctgccggtaagaaggaagtcgacattgacgacatttaa
>Fp26r
atgcctaagaacaagggaaagggtggaaagaaccgcagacgtggtaccaaggagaacgat
gaccagcgccgagagctcaccttcaaggaggatggtcaggagtacgcccaagtgattaag
atgcttggaaacggtcgtctcgaggctctgtgctttgacggcagcaagcgtctcgccaac
attcgtggaaagatgcgaaagaaggtctggattaatcagggtgatattatcctcctttct
ctccgagacttccaggacaacaagggcgatgttattctcaagtacactgccgacgaagcc
cgtacccttaagtcctatggcgagcttcccgagaacgccaagatcaacgagaccgattcg
ttcggacagggcgaggatggcgaggcctacttcgagttcggcgacgctgactcagacgaa
gactctgacgatggcgctgccggtaagaaggaagtcgacattgacgacatttaa
>Fp33
atgcctaagaacaagggaaagggtggaaagaaccgcagacgtggtaccaaggagaacgat
gaccagcgccgagagctcaccttcaaggaggatggtcaggagtacgcccaagtgattaag
atgcttggaaacggtcgtctcgaggctctgtgctttgacggcagcaagcgtctcgccaac
attcgtggaaagatgcgaaagaaggtctggattaatcagggtgatattatcctcctttct
ctccgagacttccaggacaacaagggcgatgttattctcaagtacactgccgacgaagcc
cgtacccttaagtcctatggcgagcttcccgagaacgccaagatcaacgagaccgattcg
ttcggacagggcgaggatggcgaggcctacttcgagttcggcgacgctgactcagacgaa
gactctgacgatggcgctgccggtaagaaggaagtcgacattgacgacatttaa
>Fp34
atgcctaagaacaagggaaagggtggaaagaaccgcagacgtggtaccaaggagaacgat
gaccagcgccgagagctcaccttcaaggaggatggtcaggagtacgcccaagtgattaag
atgcttggaaacggtcgtctcgaggctctgtgctttgacggcagcaagcgtctcgccaac
attcgtggaaagatgcgaaagaaggtctggattaatcagggtgatattatcctcctttct
ctccgagacttccaggacaacaagggcgatgttattctcaagtacactgccgacgaagcc
cgtacccttaagtcctatggcgagcttcccgagaacgccaagatcaacgagaccgattcg
ttcggacagggcgaggatggcgaggcctacttcgagttcggcgacgctgactcagacgaa
gactctgacgatggcgctgccggtaagaaggaagtcgacattgacgacatttaa
>Fp35
atgcctaagaacaagggaaagggtggaaagaaccgcagacgtggtaccaaggagaacgat
gaccagcgccgagagctcaccttcaaggaggatggtcaggagtacgcccaagtgattaag
atgcttggaaacggtcgtctcgaggctctgtgctttgacggcagcaagcgtctcgccaac
attcgtggaaagatgcgaaagaaggtctggattaatcagggtgatattatcctcctttct
ctccgagacttccaggacaacaagggcgatgttattctcaagtacactgccgacgaagcc
cgtacccttaagtcctatggcgagcttcccgagaacgccaagatcaacgagaccgattcg
ttcggacagggcgaggatggcgaggcctacttcgagttcggcgacgctgactcagacgaa
gactctgacgatggcgctgccggtaagaaggaagtcgacattgacgacatttaa
>Fp38
atgcctaagaacaagggaaagggtggaaagaaccgcagacgtggtaccaaggagaacgat
gaccagcgccgagagctcaccttcaaggaggatggtcaggagtacgcccaagtgattaag
atgcttggaaacggtcgtctcgaggctctgtgctttgacggcagcaagcgtctcgccaac
attcgtggaaagatgcgaaagaaggtctggattaatcagggtgatattatcctcctttct
ctccgagacttccaggacaacaagggcgatgttattctcaagtacactgccgacgaagcc
cgtacccttaagtcctatggcgagcttcccgagaacgccaagatcaacgagaccgattcg
ttcggacagggcgaggatggcgaggcctacttcgagttcggcgacgctgactcagacgaa
gactctgacgatggcgctgccggtaagaaggaagtcgacattgacgacatttaa
>Fp39
atgcctaagaacaagggaaagggtggaaagaaccgcagacgtggtaccaaggagaacgat
gaccagcgccgagagctcaccttcaaggaggatggtcaggagtacgcccaagtgattaag
atgcttggaaacggtcgtctcgaggctctgtgctttgacggcagcaagcgtctcgccaac
attcgtggaaagatgcgaaagaaggtctggattaatcagggtgatattatcctcctttct
ctccgagacttccaggacaacaagggcgatgttattctcaagtacactgccgacgaagcc
cgtacccttaagtcctatggcgagcttcccgagaacgccaagatcaacgagaccgattcg
ttcggacagggcgaggatggcgaggcctacttcgagttcggcgacgctgactcagacgaa
gactctgacgatggcgctgccggtaagaaggaagtcgacattgacgacatttaa
>Fp42
atgcctaagaacaagggaaagggtggaaagaaccgcagacgtggtaccaaggagaacgat
gaccagcgccgagagctcaccttcaaggaggatggtcaggagtacgcccaagtgattaag
atgcttggaaacggtcgtctcgaggctctgtgctttgacggcagcaagcgtctcgccaac
attcgtggaaagatgcgaaagaaggtctggattaatcagggtgatattatcctcctttct
ctccgagacttccaggacaacaagggcgatgttattctcaagtacactgccgacgaagcc
cgtacccttaagtcctatggcgagcttcccgagaacgccaagatcaacgagaccgattcg
ttcggacagggcgaggatggcgaggcctacttcgagttcggcgacgctgactcagacgaa
gactctgacgatggcgctgccggtaagaaggaagtcgacattgacgacatttaa
>Fp44
atgcctaagaacaagggaaagggtggaaagaaccgcagacgtggtaccaaggagaacgat
gaccagcgccgagagctcaccttcaaggaggatggtcaggagtacgcccaagtgattaag
atgcttggaaacggtcgtctcgaggctctgtgctttgacggcagcaagcgtctcgccaac
attcgtggaaagatgcgaaagaaggtctggattaatcagggtgatattatcctcctttct
ctccgagacttccaggacaacaagggcgatgttattctcaagtacactgccgacgaagcc
cgtacccttaagtcctatggcgagcttcccgagaacgccaagatcaacgagaccgattcg
ttcggacagggcgaggatggcgaggcctacttcgagttcggcgacgctgactcagacgaa
gactctgacgatggcgctgccggtaagaaggaagtcgacattgacgacatttaa
>Fp49
atgcctaagaacaagggaaagggtggaaagaaccgcagacgtggtaccaaggagaacgat
gaccagcgccgagagctcaccttcaaggaggatggtcaggagtacgcccaagtgattaag
atgcttggaaacggtcgtctcgaggctctgtgctttgacggcagcaagcgtctcgccaac
attcgtggaaagatgcgaaagaaggtctggattaatcagggtgatattatcctcctttct
ctccgagacttccaggacaacaagggcgatgttattctcaagtacactgccgacgaagcc
cgtacccttaagtcctatggcgagcttcccgagaacgccaagatcaacgagaccgattcg
ttcggacagggcgaggatggcgaggcctacttcgagttcggcgacgctgactcagacgaa
gactctgacgatggcgctgccggtaagaaggaagtcgacattgacgacatttaa
>Fp50
atgcctaagaacaagggaaagggtggaaagaaccgcagacgtggtaccaaggagaacgat
gaccagcgccgagagctcaccttcaaggaggatggtcaggagtacgcccaagtgattaag
atgcttggaaacggtcgtctcgaggctctgtgctttgacggcagcaagcgtctcgccaac
attcgtggaaagatgcgaaagaaggtctggattaatcagggtgatattatcctcctttct
ctccgagacttccaggacaacaagggcgatgttattctcaagtacactgccgacgaagcc
cgtacccttaagtcctatggcgagcttcccgagaacgccaagatcaacgagaccgattcg
ttcggacagggcgaggatggcgaggcctacttcgagttcggcgacgctgactcagacgaa
gactctgacgatggcgctgccggtaagaaggaagtcgacattgacgacatttaa
>Fp51
atgcctaagaacaagggaaagggtggaaagaaccgcagacgtggtaccaaggagaacgat
gaccagcgccgagagctcaccttcaaggaggatggtcaggagtacgcccaagtgattaag
atgcttggaaacggtcgtctcgaggctctgtgctttgacggcagcaagcgtctcgccaac
attcgtggaaagatgcgaaagaaggtctggattaatcagggtgatattatcctcctttct
ctccgagacttccaggacaacaagggcgatgttattctcaagtacactgccgacgaagcc
cgtacccttaagtcctatggcgagcttcccgagaacgccaagatcaacgagaccgattcg
ttcggacagggcgaggatggcgaggcctacttcgagttcggcgacgctgactcagacgaa
gactctgacgatggcgctgccggtaagaaggaagtcgacattgacgacatttaa
>Fp59
atgcctaagaacaagggaaagggtggaaagaaccgcagacgtggtaccaaggagaacgat
gaccagcgccgagagctcaccttcaaggaggatggtcaggagtacgcccaagtgattaag
atgcttggaaacggtcgtctcgaggctctgtgctttgacggcagcaagcgtctcgccaac
attcgtggaaagatgcgaaagaaggtctggattaatcagggtgatattatcctcctttct
ctccgagacttccaggacaacaagggcgatgttattctcaagtacactgccgacgaagcc
cgtacccttaagtcctatggcgagcttcccgagaacgccaagatcaacgagaccgattcg
ttcggacagggcgaggatggcgaggcctacttcgagttcggcgacgctgactcagacgaa
gactctgacgatggcgctgccggtaagaaggaagtcgacattgacgacatttaa
>Fp63
atgcctaagaacaagggaaagggtggaaagaaccgcagacgtggtaccaaggagaacgat
gaccagcgccgagagctcaccttcaaggaggatggtcaggagtacgcccaagtgattaag
atgcttggaaacggtcgtctcgaggctctgtgctttgacggcagcaagcgtctcgccaac
attcgtggaaagatgcgaaagaaggtctggattaatcagggtgatattatcctcctttct
ctccgagacttccaggacaacaagggcgatgttattctcaagtacactgccgacgaagcc
cgtacccttaagtcctatggcgagcttcccgagaacgccaagatcaacgagaccgattcg
ttcggacagggcgaggatggcgaggcctacttcgagttcggcgacgctgactcagacgaa
gactctgacgatggcgctgccggtaagaaggaagtcgacattgacgacatttaa
>Fp65
atgcctaagaacaagggaaagggtggaaagaaccgcagacgtggtaccaaggagaacgat
gaccagcgccgagagctcaccttcaaggaggatggtcaggagtacgcccaagtgattaag
atgcttggaaacggtcgtctcgaggctctgtgctttgacggcagcaagcgtctcgccaac
attcgtggaaagatgcgaaagaaggtctggattaatcagggtgatattatcctcctttct
ctccgagacttccaggacaacaagggcgatgttattctcaagtacactgccgacgaagcc
cgtacccttaagtcctatggcgagcttcccgagaacgccaagatcaacgagaccgattcg
ttcggacagggcgaggatggcgaggcctacttcgagttcggcgacgctgactcagacgaa
gactctgacgatggcgctgccggtaagaaggaagtcgacattgacgacatttaa
>Fp66
atgcctaagaacaagggaaagggtggaaagaaccgcagacgtggtaccaaggagaacgat
gaccagcgccgagagctcaccttcaaggaggatggtcaggagtacgcccaagtgattaag
atgcttggaaacggtcgtctcgaggctctgtgctttgacggcagcaagcgtctcgccaac
attcgtggaaagatgcgaaagaaggtctggattaatcagggtgatattatcctcctttct
ctccgagacttccaggacaacaagggcgatgttattctcaagtacactgccgacgaagcc
cgtacccttaagtcctatggcgagcttcccgagaacgccaagatcaacgagaccgattcg
ttcggacagggcgaggatggcgaggcctacttcgagttcggcgacgctgactcagacgaa
gactctgacgatggcgctgccggtaagaaggaagtcgacattgacgacatttaa
>Fp72
atgcctaagaacaagggaaagggtggaaagaaccgcagacgtggtaccaaggagaacgat
gaccagcgccgagagctcaccttcaaggaggatggtcaggagtacgcccaagtgattaag
atgcttggaaacggtcgtctcgaggctctgtgctttgacggcagcaagcgtctcgccaac
attcgtggaaagatgcgaaagaaggtctggattaatcagggtgatattatcctcctttct
ctccgagacttccaggacaacaagggcgatgttattctcaagtacactgccgacgaagcc
cgtacccttaagtcctatggcgagcttcccgagaacgccaagatcaacgagaccgattcg
ttcggacagggcgaggatggcgaggcctacttcgagttcggcgacgctgactcagacgaa
gactctgacgatggcgctgccggtaagaaggaagtcgacattgacgacatttaa
>Fp73
atgcctaagaacaagggaaagggtggaaagaaccgcagacgtggtaccaaggagaacgat
gaccagcgccgagagctcaccttcaaggaggatggtcaggagtacgcccaagtgattaag
atgcttggaaacggtcgtctcgaggctctgtgctttgacggcagcaagcgtctcgccaac
attcgtggaaagatgcgaaagaaggtctggattaatcagggtgatattatcctcctttct
ctccgagacttccaggacaacaagggcgatgttattctcaagtacactgccgacgaagcc
cgtacccttaagtcctatggcgagcttcccgagaacgccaagatcaacgagaccgattcg
ttcggacagggcgaggatggcgaggcctacttcgagttcggcgacgctgactcagacgaa
gactctgacgatggcgctgccggtaagaaggaagtcgacattgacgacatttaa
>Fp76
atgcctaagaacaagggaaagggtggaaagaaccgcagacgtggtaccaaggagaacgat
gaccagcgccgagagctcaccttcaaggaggatggtcaggagtacgcccaagtgattaag
atgcttggaaacggtcgtctcgaggctctgtgctttgacggcagcaagcgtctcgccaac
attcgtggaaagatgcgaaagaaggtctggattaatcagggtgatattatcctcctttct
ctccgagacttccaggacaacaagggcgatgttattctcaagtacactgccgacgaagcc
cgtacccttaagtcctatggcgagcttcccgagaacgccaagatcaacgagaccgattcg
ttcggacagggcgaggatggcgaggcctacttcgagttcggcgacgctgactcagacgaa
gactctgacgatggcgctgccggtaagaaggaagtcgacattgacgacatttaa
>Fp78
atgcctaagaacaagggaaagggtggaaagaaccgcagacgtggtaccaaggagaacgat
gaccagcgccgagagctcaccttcaaggaggatggtcaggagtacgcccaagtgattaag
atgcttggaaacggtcgtctcgaggctctgtgctttgacggcagcaagcgtctcgccaac
attcgtggaaagatgcgaaagaaggtctggattaatcagggtgatattatcctcctttct
ctccgagacttccaggacaacaagggcgatgttattctcaagtacactgccgacgaagcc
cgtacccttaagtcctatggcgagcttcccgagaacgccaagatcaacgagaccgattcg
ttcggacagggcgaggatggcgaggcctacttcgagttcggcgacgctgactcagacgaa
gactctgacgatggcgctgccggtaagaaggaagtcgacattgacgacatttaa
>Fp81
atgcctaagaacaagggaaagggtggaaagaaccgcagacgtggtaccaaggagaacgat
gaccagcgccgagagctcaccttcaaggaggatggtcaggagtacgcccaagtgattaag
atgcttggaaacggtcgtctcgaggctctgtgctttgacggcagcaagcgtctcgccaac
attcgtggaaagatgcgaaagaaggtctggattaatcagggtgatattatcctcctttct
ctccgagacttccaggacaacaagggcgatgttattctcaagtacactgccgacgaagcc
cgtacccttaagtcctatggcgagcttcccgagaacgccaagatcaacgagaccgattcg
ttcggacagggcgaggatggcgaggcctacttcgagttcggcgacgctgactcagacgaa
gactctgacgatggcgctgccggtaagaaggaagtcgacattgacgacatttaa
>Fp84
atgcctaagaacaagggaaagggtggaaagaaccgcagacgtggtaccaaggagaacgat
gaccagcgccgagagctcaccttcaaggaggatggtcaggagtacgcccaagtgattaag
atgcttggaaacggtcgtctcgaggctctgtgctttgacggcagcaagcgtctcgccaac
attcgtggaaagatgcgaaagaaggtctggattaatcagggtgatattatcctcctttct
ctccgagacttccaggacaacaagggcgatgttattctcaagtacactgccgacgaagcc
cgtacccttaagtcctatggcgagcttcccgagaacgccaagatcaacgagaccgattcg
ttcggacagggcgaggatggcgaggcctacttcgagttcggcgacgctgactcagacgaa
gactctgacgatggcgctgccggtaagaaggaagtcgacattgacgacatttaa
>Fp86
atgcctaagaacaagggaaagggtggaaagaaccgcagacgtggtaccaaggagaacgat
gaccagcgccgagagctcaccttcaaggaggatggtcaggagtacgcccaagtgattaag
atgcttggaaacggtcgtctcgaggctctgtgctttgacggcagcaagcgtctcgccaac
attcgtggaaagatgcgaaagaaggtctggattaatcagggtgatattatcctcctttct
ctccgagacttccaggacaacaagggcgatgttattctcaagtacactgccgacgaagcc
cgtacccttaagtcctatggcgagcttcccgagaacgccaagatcaacgagaccgattcg
ttcggacagggcgaggatggcgaggcctacttcgagttcggcgacgctgactcagacgaa
gactctgacgatggcgctgccggtaagaaggaagtcgacattgacgacatttaa
>Fvenenatum.busco
atgcctaagaacaagggaaagggtggaaagaaccgcagacgtggtaccaaggagaacgat
gaccagcgccgagagcttaccttcaaggaggatggtcaggagtacgcccaagtgattaag
atgcttggaaacggtcgtctcgaggctctgtgctttgacggcagcaagcgtctcgccaac
attcgtggaaagatgcgaaagaaggtctggattaaccagggtgatattatcctcctgtct
cttcgagacttccaggacaacaagggcgatgtcattctcaagtacactgccgacgaagcc
cgtaccctcaagtcctacggcgagcttcccgagaacgccaagatcaacgagaccgattca
ttcgggcagggcgaggatggcgaagcctacttcgagttcggtgacgctgactcagacgaa
gactctgacgatggtgctgctggcaagaaggaggtcgacattgacgacatttaa
