# Supplementary material for: Apicidin biosynthesis is linked to accessory chromosomes in Fusarium poae isolates
Source: BMC Genomics. 2021 Aug 4;22:591. doi: 10.1186/s12864-021-07617-y (PMC8340494; doi:10.1186/s12864-021-07617-y)
Supplement: Supplementary file 17 — Additional file 17. Compressed folder containing alignments for each of the 4141 orthologs used in BUSCO analysis. [file 12864_2021_7617_MOESM17_ESM.zip › Fven2_nt_MAFFT/42789at5125_nt.mafft.fasta]

>Fp105
------------------------------------------------------------
------------------------------------------------------------
------------------------------------------------------------
------------------------------------------------------------
------------------------------------------------------------
------------------------------------------------------------
------------------------------------------------------------
------------------------------------------------------------
------------------------------------------------------------
------------------------------------------------------------
------------------------------------------------------------
------------------------------------------------------------
------------------------------------------------------------
------------------------------------------------------------
------------------------------------------------------------
------------------------------------------------------------
------------------------------------------------------------
------------------------------------------------------------
------------------------------------------------------------
------------------------------------------------------------
----------atggcgtctccgccttac--------------------------------
------------------------------------------------------------
------------------------------------------------------------
------------------------------------------------------------
------------------------------------------------------------
------------------------------------------------------------
------------------------------------------------------------
------------------------------------------------------------
------------------------------------------------------------
------------------------------------------------------------
------------------------------------------------------------
------------------------------------------------------------
------------------------------------------------------------
------------------------------------------------------------
------------------------------------------------------------
------------------------------------------------------------
------------------------------------------------------------
------------------------------------------------------------
------------------------------------------------------------
------------------------------------------------------------
------------------------------------------------------------
------------------------------------------------------------
------------------------------------------------------------
------------------------------------------------------------
------------------------------------------------------------
------------------------------------------------------------
------------------------------------------------------------
------------------------------------------------------------
----gctacttccccatc------------------------------------------
------------------------------------------------------------
------------------------------------aggaatgtcgcctccttatccgtc
acccgctcaaatccccaacaagaagcgctcttcaggtatcgacgccaacgcgccccctca
caagcgacgtaaaccctcaaacctctcccaagcctccgtcgcagccgccgcagccaacca
tcctcttcgtcaaacatcgttcccccccgaagctcgatcgccttacccgcgctctccttc
tgtagacgctcagtctcatgtcagcggcagcgctgtcagcacaacagctagtggagcgcc
caagaaaaaacgcggccgcaaggccaaaaacgcaaagcaggatgatgcgagtgaggcgac
gcccagtctcgttggtggacgggctccaactgctgtgagcggacagggtggtgataagga
agatgacgacgaagatgacgagaaggctgagatggcgttagaggatgttgttgcgcgaac
tcaagaacagaagcaagaggaaatccgtctacgagctatgcttgtcgaggcattcgactc
tcagcagtacaaccgatatgaactctggcgcgccgccaagttggccgatagtgtcgtcaa
acgagtcgtcaatgccacagtatctcaatccgtgcctcaaaatgtcagcacagccgtcaa
agcggtagccaagcttttcgcaggagaaatcatcgaagctgcgaggaacgtccaaggcga
gtggattcacgcgggagagaaacaaagcgaactgcctacgccgccacagtctacgaacga
cgacccggatgccgctgaggaggaagtcgatctcaagcgcggtccgttacgacctgacca
tttacgcgaggcctggcgacgctatcgagtttcgggagagagtcgaggtgtgggtgtgca
gcagctttggcatgcacagcaaaacgatggcgtggatcgtttctcgacacgcacggggaa
gcgactcttcaagtaa--------------------------------------------
------------------------------------------------------------
------------------------------------------------------------
------------------------------------------------------------
------------------------------------------------------------
------------------------------------------------------------
------------------------------------------------------------
------------------------------------------------------------
------------------------------------------------------------
------------------------------------------------------------
------------------------------------------------------------
------------------------------------------------------------
--------------------
>Fp108
------------------------------------------------------------
------------------------------------------------------------
------------------------------------------------------------
------------------------------------------------------------
------------------------------------------------------------
------------------------------------------------------------
------------------------------------------------------------
------------------------------------------------------------
------------------------------------------------------------
------------------------------------------------------------
------------------------------------------------------------
------------------------------------------------------------
------------------------------------------------------------
------------------------------------------------------------
------------------------------------------------------------
------------------------------------------------------------
------------------------------------------------------------
------------------------------------------------------------
------------------------------------------------------------
------------------------------------------------------------
----------atggcgtctccgccttac--------------------------------
------------------------------------------------------------
------------------------------------------------------------
------------------------------------------------------------
------------------------------------------------------------
------------------------------------------------------------
------------------------------------------------------------
------------------------------------------------------------
------------------------------------------------------------
------------------------------------------------------------
------------------------------------------------------------
------------------------------------------------------------
------------------------------------------------------------
------------------------------------------------------------
------------------------------------------------------------
------------------------------------------------------------
------------------------------------------------------------
------------------------------------------------------------
------------------------------------------------------------
------------------------------------------------------------
------------------------------------------------------------
------------------------------------------------------------
------------------------------------------------------------
------------------------------------------------------------
------------------------------------------------------------
------------------------------------------------------------
------------------------------------------------------------
------------------------------------------------------------
----gctacttccccatc------------------------------------------
------------------------------------------------------------
------------------------------------aggaatgtcgcctccttatccgtc
acccgctcaaatccccaacaagaagcgctcttcaggtatcgacgccaacgcgccccctca
caagcgacgtaaaccctcaaacctctcccaagcctccgtcgcagccgccgcagccaacca
tcctcttcgtcaaacatcgttcccccccgaagctcgatcgccttacccgcgctctccttc
tgtagacgctcagtctcatgtcagcggcagcgctgtcagcacaacagctagtggagcgcc
caagaaaaaacgcggccgcaaggccaaaaacgcaaagcaggatgatgcgagtgaggcgac
gcccagtctcgttggtggacgggctccaactgctgtgagcggacagggtggtgataagga
agatgacgacgaagatgacgagaaggctgagatggcgttagaggatgttgttgcgcgaac
tcaagaacagaagcaagaggaaatccgtctacgagctatgcttgtcgaggcattcgactc
tcagcagtacaaccgatatgaactctggcgcgccgccaagttggccgatagtgtcgtcaa
acgagtcgtcaatgccacagtatctcaatccgtgcctcaaaatgtcagcacagccgtcaa
agcggtagccaagcttttcgcaggagaaatcatcgaagctgcgaggaacgtccaaggcga
gtggattcacgcgggagagaaacaaagcgaactgcctacgccgccacagtctacgaacga
cgacccggatgccgctgaggaggaagtcgatctcaagcgcggtccgttacgacctgacca
tttacgcgaggcctggcgacgctatcgagtttcgggagagagtcgaggtgtgggtgtgca
gcagctttggcatgcacagcaaaacgatggcgtggatcgtttctcgacacgcacggggaa
gcgactcttcaagtaa--------------------------------------------
------------------------------------------------------------
------------------------------------------------------------
------------------------------------------------------------
------------------------------------------------------------
------------------------------------------------------------
------------------------------------------------------------
------------------------------------------------------------
------------------------------------------------------------
------------------------------------------------------------
------------------------------------------------------------
------------------------------------------------------------
--------------------
>Fp118
------------------------------------------------------------
------------------------------------------------------------
------------------------------------------------------------
------------------------------------------------------------
------------------------------------------------------------
------------------------------------------------------------
------------------------------------------------------------
------------------------------------------------------------
------------------------------------------------------------
------------------------------------------------------------
------------------------------------------------------------
------------------------------------------------------------
------------------------------------------------------------
------------------------------------------------------------
------------------------------------------------------------
------------------------------------------------------------
------------------------------------------------------------
------------------------------------------------------------
------------------------------------------------------------
------------------------------------------------------------
----------atggcgtctccgccttac--------------------------------
------------------------------------------------------------
------------------------------------------------------------
------------------------------------------------------------
------------------------------------------------------------
------------------------------------------------------------
------------------------------------------------------------
------------------------------------------------------------
------------------------------------------------------------
------------------------------------------------------------
------------------------------------------------------------
------------------------------------------------------------
------------------------------------------------------------
------------------------------------------------------------
------------------------------------------------------------
------------------------------------------------------------
------------------------------------------------------------
------------------------------------------------------------
------------------------------------------------------------
------------------------------------------------------------
------------------------------------------------------------
------------------------------------------------------------
------------------------------------------------------------
------------------------------------------------------------
------------------------------------------------------------
------------------------------------------------------------
------------------------------------------------------------
------------------------------------------------------------
----gctacttccccatc------------------------------------------
------------------------------------------------------------
------------------------------------aggaatgtcgcctccttatccgtc
acccgctcaaatccccaacaagaagcgctcttcaggtatcgacgccaacgcgccccctca
caagcgacgtaaaccctcaaacctctcccaagcctccgtcgcagccgccgcagccaatca
tcctcttcgtcaaacatcgttcccccccgaagctcgatcgccttacccgcgctctccttc
tgtagacgctcagtctcatgtcagcggcagcgctgtcagcacaacagctagtggagcgcc
caagaaaaaacgcggccgcaaggccaaaaacgcaaagcaggatgatgcgagtgaggcgac
gcccagtctcgttggtggacgggctccaactgctgtgagcggacagggtggtgataagga
agatgacgacgaagatgacgagaaggctgagatggcgttagaggatgttgttgcgcgaac
tcaagaacagaagcaagaggaaatccgtctacgagctatgcttgtcgaggcattcgactc
tcagcagtacaaccgatatgaactctggcgcgccgccaagttggccgatagtgtcgtcaa
acgagtcgtcaatgccacagtatctcaatccgtgcctcaaaatgtcagcacagccgtcaa
agcggtagccaagcttttcgcaggagaaatcatcgaagctgcgaggaacgtccaaggcga
gtggattcacgcgggagagaaacaaagcgaactgcctacgccgccacagtctacgaacga
cgacccggatgccgctgaggaggaagtcgatctcaagcgcggtccgttacgacctgacca
tttacgcgaggcctggcgacgctatcgagtttcgggagagagtcgaggtgtgggtgtgca
gcagctttggcatgcacagcaaaacgatggcgtggatcgtttctcgacacgcacggggaa
gcgactcttcaagtaa--------------------------------------------
------------------------------------------------------------
------------------------------------------------------------
------------------------------------------------------------
------------------------------------------------------------
------------------------------------------------------------
------------------------------------------------------------
------------------------------------------------------------
------------------------------------------------------------
------------------------------------------------------------
------------------------------------------------------------
------------------------------------------------------------
--------------------
>Fp122
------------------------------------------------------------
------------------------------------------------------------
------------------------------------------------------------
------------------------------------------------------------
------------------------------------------------------------
------------------------------------------------------------
------------------------------------------------------------
------------------------------------------------------------
------------------------------------------------------------
------------------------------------------------------------
------------------------------------------------------------
------------------------------------------------------------
------------------------------------------------------------
------------------------------------------------------------
------------------------------------------------------------
------------------------------------------------------------
------------------------------------------------------------
------------------------------------------------------------
------------------------------------------------------------
------------------------------------------------------------
----------atggcgtctccgccttac--------------------------------
------------------------------------------------------------
------------------------------------------------------------
------------------------------------------------------------
------------------------------------------------------------
------------------------------------------------------------
------------------------------------------------------------
------------------------------------------------------------
------------------------------------------------------------
------------------------------------------------------------
------------------------------------------------------------
------------------------------------------------------------
------------------------------------------------------------
------------------------------------------------------------
------------------------------------------------------------
------------------------------------------------------------
------------------------------------------------------------
------------------------------------------------------------
------------------------------------------------------------
------------------------------------------------------------
------------------------------------------------------------
------------------------------------------------------------
------------------------------------------------------------
------------------------------------------------------------
------------------------------------------------------------
------------------------------------------------------------
------------------------------------------------------------
------------------------------------------------------------
----gctacttccccatc------------------------------------------
------------------------------------------------------------
------------------------------------aggaatgtcgcctccttatccgtc
acccgctcaaatccccaacaagaagcgctcttcaggtatcgacgccaacgcgccccctca
caagcgacgtaaaccctcaaacctctcccaagcctccgtcgcagccgccgcagccaatca
tcctcttcgtcaaacatcgttcccccccgaagctcgatcgccttacccgcgctctccttc
tgtagacgctcagtctcatgtcagcggcagcgctgtcagcacaacagctagtggagcgcc
caagaaaaaacgcggccgcaaggccaaaaacgcaaagcaggatgatgcgagtgaggcgac
gcccagtctcgttggtggacgggctccaactgctgtgagcggacagggtggtgataagga
agatgacgacgaagatgacgagaaggctgagatggcgttagaggatgttgttgcgcgaac
tcaagaacagaagcaagaggaaatccgtctacgagctatgcttgtcgaggcattcgactc
tcagcagtacaaccgatatgaactctggcgcgccgccaagttggccgatagtgtcgtcaa
acgagtcgtcaatgccacagtatctcaatccgtgcctcaaaatgtcagcacagccgtcaa
agcggtagccaagcttttcgcaggagaaatcatcgaagctgcgaggaacgtccaaggcga
gtggattcacgcgggagagaaacaaagcgaactgcctacgccgccacagtctacgaacga
cgacccggatgccgctgaggaggaagtcgatctcaagcgcggtccgttacgacctgacca
tttacgcgaggcctggcgacgctatcgagtttcgggagagagtcgaggtgtgggtgtgca
gcagctttggcatgcacagcaaaacgatggcgtggatcgtttctcgacacgcacggggaa
gcgactcttcaagtaa--------------------------------------------
------------------------------------------------------------
------------------------------------------------------------
------------------------------------------------------------
------------------------------------------------------------
------------------------------------------------------------
------------------------------------------------------------
------------------------------------------------------------
------------------------------------------------------------
------------------------------------------------------------
------------------------------------------------------------
------------------------------------------------------------
--------------------
>Fp125
------------------------------------------------------------
------------------------------------------------------------
------------------------------------------------------------
------------------------------------------------------------
------------------------------------------------------------
------------------------------------------------------------
------------------------------------------------------------
------------------------------------------------------------
------------------------------------------------------------
------------------------------------------------------------
------------------------------------------------------------
------------------------------------------------------------
------------------------------------------------------------
------------------------------------------------------------
------------------------------------------------------------
------------------------------------------------------------
------------------------------------------------------------
------------------------------------------------------------
------------------------------------------------------------
------------------------------------------------------------
----------atggcgtctccgccttac--------------------------------
------------------------------------------------------------
------------------------------------------------------------
------------------------------------------------------------
------------------------------------------------------------
------------------------------------------------------------
------------------------------------------------------------
------------------------------------------------------------
------------------------------------------------------------
------------------------------------------------------------
------------------------------------------------------------
------------------------------------------------------------
------------------------------------------------------------
------------------------------------------------------------
------------------------------------------------------------
------------------------------------------------------------
------------------------------------------------------------
------------------------------------------------------------
------------------------------------------------------------
------------------------------------------------------------
------------------------------------------------------------
------------------------------------------------------------
------------------------------------------------------------
------------------------------------------------------------
------------------------------------------------------------
------------------------------------------------------------
------------------------------------------------------------
------------------------------------------------------------
----gctacttccccatc------------------------------------------
------------------------------------------------------------
------------------------------------aggaatgtcgcctccttatccgtc
acccgctcaaatccccaacaagaagcgctcttcaggtatcgacgccaacgcgccccctca
caagcgacgtaaaccctcaaacctctcccaagcctccgtcgcagccgccgcagccaacca
tcctcttcgtcaaacatcgttcccccccgaagctcgatcgccttacccgcgctctccttc
tgtagacgctcagtctcatgtcagcggcagcgctgtcagcacgacagctagtggagcgcc
caagaaaaaacgcggccgcaaggccaaaaacgcaaagcaggatgatgcgagtgaggcgac
gcccagtctcgttggtggacgggctccaactgctgtgagcggacagggtggtgataagga
agacgacgacgaagatgacgagaaggctgagatggcattagaggatgttgttgcgcgaac
tcaagaacagaagcaagaggaaatccgtctacgagctatgcttgtcgaggcattcgactc
tcagcagtacaaccgatatgaactctggcgcgccgccaagttggccgatagtgtcgtcaa
acgagtcgtcaatgccacagtatctcaatccgtgcctcaaaatgtcagcacagccgtcaa
agcggtagccaagcttttcgcaggagaaatcatcgaagctgcgaggaacgtccaaggcga
gtggattcacgcgggagagaaacaaagcgaactgcctacgccgccacagtctacgaacga
cgacccggatgccgctgaggaggaagtcgatctcaagcgcggtccgttacgacctgacca
tttacgcgaggcctggcgacgctatcgagtttcgggagagagtcgaggtgtgggtgtgca
gcagctttggcatgcacagcaaaacgatggcgtggatcgtttctcgacacgcacggggaa
gcgactcttcaagtaa--------------------------------------------
------------------------------------------------------------
------------------------------------------------------------
------------------------------------------------------------
------------------------------------------------------------
------------------------------------------------------------
------------------------------------------------------------
------------------------------------------------------------
------------------------------------------------------------
------------------------------------------------------------
------------------------------------------------------------
------------------------------------------------------------
--------------------
>Fp13r
------------------------------------------------------------
------------------------------------------------------------
------------------------------------------------------------
------------------------------------------------------------
------------------------------------------------------------
------------------------------------------------------------
------------------------------------------------------------
------------------------------------------------------------
------------------------------------------------------------
------------------------------------------------------------
------------------------------------------------------------
------------------------------------------------------------
------------------------------------------------------------
------------------------------------------------------------
------------------------------------------------------------
------------------------------------------------------------
------------------------------------------------------------
------------------------------------------------------------
------------------------------------------------------------
------------------------------------------------------------
----------atggcgtctccgccttac--------------------------------
------------------------------------------------------------
------------------------------------------------------------
------------------------------------------------------------
------------------------------------------------------------
------------------------------------------------------------
------------------------------------------------------------
------------------------------------------------------------
------------------------------------------------------------
------------------------------------------------------------
------------------------------------------------------------
------------------------------------------------------------
------------------------------------------------------------
------------------------------------------------------------
------------------------------------------------------------
------------------------------------------------------------
------------------------------------------------------------
------------------------------------------------------------
------------------------------------------------------------
------------------------------------------------------------
------------------------------------------------------------
------------------------------------------------------------
------------------------------------------------------------
------------------------------------------------------------
------------------------------------------------------------
------------------------------------------------------------
------------------------------------------------------------
------------------------------------------------------------
----gctacttccccatc------------------------------------------
------------------------------------------------------------
------------------------------------aggaatgtcgcctccttatccgtc
acccgctcaaatccccaacaagaagcgctcttcaggtatcgacgccaacgcgccccctca
caagcgacgtaaaccctcaaacctctcccaagcctccgtcgcagccgccgcagccaacca
tcctcttcgtcaaacatcgttcccccccgaagctcgatcgccttacccgcgctctccttc
tgtagacgctcagtctcatgtcagcggcagcgctgtcagcacaacagctagtggagcgcc
caagaaaaaccgcggccgcaaggccaaaaacgcaaagcaggatgatgcgagtgaggcgac
gcccagtctcgttggtggacgggctccaactgctgtgagcggacagggtggtgataagga
agatgacgacgaagatgacgagaaggctgagatggcgttagaggatgttgttgcgcgaac
tcaagaacagaagcaagaggaaatccgtctacgagctatgcttgtcgaggcattcgactc
tcagcagtacaaccgatatgaactctggcgcgccgccaagttggccgatagtgtcgtcaa
acgagtcgtcaatgccacagtatctcaatccgtgcctcaaaatgtcagcacagccgtcaa
agcggtagccaagcttttcgcaggagaaatcatcgaagctgcgaggaacgtccaaggcga
gtggattcacgcgggagagaaacaaagcgaactgcctacgccgccacagtctacgaacga
cgacccggatgccactgaggaggaagtcgatctcaagcgcggtccgttacgacctgacca
tttacgcgaagcctggcgacgctatcgagtttcgggagagagtcgaggtgtgggtgtgca
gcagctttggcatgcacagcaaaacgatggcgtggatcgtttctcgacacgcacggggaa
gcgactcttcaagtaa--------------------------------------------
------------------------------------------------------------
------------------------------------------------------------
------------------------------------------------------------
------------------------------------------------------------
------------------------------------------------------------
------------------------------------------------------------
------------------------------------------------------------
------------------------------------------------------------
------------------------------------------------------------
------------------------------------------------------------
------------------------------------------------------------
--------------------
>Fp144
------------------------------------------------------------
------------------------------------------------------------
------------------------------------------------------------
------------------------------------------------------------
------------------------------------------------------------
------------------------------------------------------------
------------------------------------------------------------
------------------------------------------------------------
------------------------------------------------------------
------------------------------------------------------------
------------------------------------------------------------
------------------------------------------------------------
------------------------------------------------------------
------------------------------------------------------------
------------------------------------------------------------
------------------------------------------------------------
------------------------------------------------------------
------------------------------------------------------------
------------------------------------------------------------
------------------------------------------------------------
----------atggcgtctccgccttac--------------------------------
------------------------------------------------------------
------------------------------------------------------------
------------------------------------------------------------
------------------------------------------------------------
------------------------------------------------------------
------------------------------------------------------------
------------------------------------------------------------
------------------------------------------------------------
------------------------------------------------------------
------------------------------------------------------------
------------------------------------------------------------
------------------------------------------------------------
------------------------------------------------------------
------------------------------------------------------------
------------------------------------------------------------
------------------------------------------------------------
------------------------------------------------------------
------------------------------------------------------------
------------------------------------------------------------
------------------------------------------------------------
------------------------------------------------------------
------------------------------------------------------------
------------------------------------------------------------
------------------------------------------------------------
------------------------------------------------------------
------------------------------------------------------------
------------------------------------------------------------
----gctacttccccatc------------------------------------------
------------------------------------------------------------
------------------------------------aggaatgtcgcctccttatccgtc
acccgctcaaatccccaacaagaagcgctcttcaggtatcgacgccaacgcgccccctca
caagcgacgtaaaccctcaaacctctcccaagcctccgtcgcagccgccgcagccaacca
tcctcttcgtcaaacatcgttcccccccgaagctcgatcgccttacccgcgctctccttc
tgtagacgctcagtctcatgtcagcggcagcgctgtcagcacaacagctagtggagcgcc
caagaaaaaacgcggccgcaaggccaaaaacgcaaagcaggatgatgcgagtgaggcgac
gcccagtctcgttggtggacgggctccaactgctgtgagcggacagggtggtgataagga
agatgacgacgaagatgacgagaaggctgagatggcgttagaggatgttgttgcgcgaac
tcaagaacagaagcaagaggaaatccgtctacgagctatgcttgtcgaggcattcgactc
tcagcagtacaaccgatatgaactctggcgcgccgccaagttggccgatagtgtcgtcaa
acgagtcgtcaatgccacagtatctcaatccgtgcctcaaaatgtcagcacagccgtcaa
agcggtagccaagcttttcgcaggagaaatcatcgaagctgcgaggaacgtccaaggcga
gtggattcacgcgggagagaaacaaagcgaactgcctacgccgccacagtctacgaacga
cgacccggatgccgctgaggaggaagtcgatctcaagcgcggtccgttacgacctgacca
tttacgcgaggcctggcgacgctatcgagtttcgggagagagtcgaggtgtgggtgtgca
gcagctttggcatgcacagcaaaacgatggcgtggatcgtttctcgacacgcacggggaa
gcgactcttcaagtaa--------------------------------------------
------------------------------------------------------------
------------------------------------------------------------
------------------------------------------------------------
------------------------------------------------------------
------------------------------------------------------------
------------------------------------------------------------
------------------------------------------------------------
------------------------------------------------------------
------------------------------------------------------------
------------------------------------------------------------
------------------------------------------------------------
--------------------
>Fp146
------------------------------------------------------------
------------------------------------------------------------
------------------------------------------------------------
------------------------------------------------------------
------------------------------------------------------------
------------------------------------------------------------
------------------------------------------------------------
------------------------------------------------------------
------------------------------------------------------------
------------------------------------------------------------
------------------------------------------------------------
------------------------------------------------------------
------------------------------------------------------------
------------------------------------------------------------
------------------------------------------------------------
------------------------------------------------------------
------------------------------------------------------------
------------------------------------------------------------
------------------------------------------------------------
------------------------------------------------------------
----------atggcgtctccgccttac--------------------------------
------------------------------------------------------------
------------------------------------------------------------
------------------------------------------------------------
------------------------------------------------------------
------------------------------------------------------------
------------------------------------------------------------
------------------------------------------------------------
------------------------------------------------------------
------------------------------------------------------------
------------------------------------------------------------
------------------------------------------------------------
------------------------------------------------------------
------------------------------------------------------------
------------------------------------------------------------
------------------------------------------------------------
------------------------------------------------------------
------------------------------------------------------------
------------------------------------------------------------
------------------------------------------------------------
------------------------------------------------------------
------------------------------------------------------------
------------------------------------------------------------
------------------------------------------------------------
------------------------------------------------------------
------------------------------------------------------------
------------------------------------------------------------
------------------------------------------------------------
----gctacttccccatc------------------------------------------
------------------------------------------------------------
------------------------------------aggaatgtcgcctccttatccgtc
acccgctcaaatccccaacaagaagcgctcttcaggtatcgacgccaacgcgccccctca
caagcgacgtaaaccctcaaacctctcccaagcctccgtcgcagccgccgcagccaacca
tcctcttcgtcaaacatcgttcccccccgaagctcgatcgccttacccgcgctctccttc
tgtagacgctcagtctcatgtcagcggcagcgctgtcagcacaacagctagtggagcgcc
caagaaaaaacgcggccgcaaggccaaaaacgcaaagcaggatgatgcgagtgaggcgac
gcccagtctcgttggtggacgggctccaactgctgtgagcggacagggtggtgataagga
agatgacgacgaagatgacgagaaggctgagatggcgttagaggatgttgttgcgcgaac
tcaagaacagaagcaagaggaaatccgtctacgagctatgcttgtcgaggcattcgactc
tcagcagtacaaccgatatgaactctggcgcgccgccaagttggccgatagtgtcgtcaa
acgagtcgtcaatgccacagtatctcaatccgtgcctcaaaatgtcagcacagccgtcaa
agcggtagccaagcttttcgcaggagaaatcatcgaagctgcgaggaacgtccaaggcga
gtggattcacgcgggagagaaacaaagcgaactgcctacgccgccacagtctacgaacga
cgacccggatgccactgaggaggaagtcgatctcaagcgcggtccgttacgacctgacca
tttacgcgaagcctggcgacgctatcgagtttcgggagagagtcgaggtgtgggtgtgca
gcagctttggcatgcacagcaaaacgatggcgtggatcgtttctcgacacgcacggggaa
gcgactcttcaagtaa--------------------------------------------
------------------------------------------------------------
------------------------------------------------------------
------------------------------------------------------------
------------------------------------------------------------
------------------------------------------------------------
------------------------------------------------------------
------------------------------------------------------------
------------------------------------------------------------
------------------------------------------------------------
------------------------------------------------------------
------------------------------------------------------------
--------------------
>Fp155
------------------------------------------------------------
------------------------------------------------------------
------------------------------------------------------------
------------------------------------------------------------
------------------------------------------------------------
------------------------------------------------------------
------------------------------------------------------------
------------------------------------------------------------
------------------------------------------------------------
------------------------------------------------------------
------------------------------------------------------------
------------------------------------------------------------
------------------------------------------------------------
------------------------------------------------------------
------------------------------------------------------------
------------------------------------------------------------
------------------------------------------------------------
------------------------------------------------------------
------------------------------------------------------------
------------------------------------------------------------
----------atggcgtctccgccttac--------------------------------
------------------------------------------------------------
------------------------------------------------------------
------------------------------------------------------------
------------------------------------------------------------
------------------------------------------------------------
------------------------------------------------------------
------------------------------------------------------------
------------------------------------------------------------
------------------------------------------------------------
------------------------------------------------------------
------------------------------------------------------------
------------------------------------------------------------
------------------------------------------------------------
------------------------------------------------------------
------------------------------------------------------------
------------------------------------------------------------
------------------------------------------------------------
------------------------------------------------------------
------------------------------------------------------------
------------------------------------------------------------
------------------------------------------------------------
------------------------------------------------------------
------------------------------------------------------------
------------------------------------------------------------
------------------------------------------------------------
------------------------------------------------------------
------------------------------------------------------------
----gctacttccccatc------------------------------------------
------------------------------------------------------------
------------------------------------aggaatgtcgcctccttatccgtc
acccgctcaaatccccaacaagaagcgctcttcaggtatcgacgccaacgcgccccctca
caagcgacgtaaaccctcaaacctctcccaagcctccgtcgcagccgccgcagccaatca
tcctcttcgtcaaacatcgttcccccccgaagctcgatcgccttacccgcgctctccttc
tgtagacgctcagtctcatgtcagcggcagcgctgtcagcacaacagctagtggagcgcc
caagaaaaaacgcggccgcaaggccaaaaacgcaaagcaggatgatgcgagtgaggcgac
gcccagtctcgttggtggacgggctccaactgctgtgagcggacagggtggtgataagga
agatgacgacgaagatgacgagaaggctgagatggcgttagaggatgttgttgcgcgaac
tcaagaacagaagcaagaggaaatccgtctacgagctatgcttgtcgaggcattcgactc
tcagcagtacaaccgatatgaactctggcgcgccgccaagttggccgatagtgtcgtcaa
acgagtcgtcaatgccacagtatctcaatccgtgcctcaaaatgtcagcacagccgtcaa
agcggtagccaagcttttcgcaggagaaatcatcgaagctgcgaggaacgtccaaggcga
gtggattcacgcgggagagaaacaaagcgaactgcctacgccgccacagtctacgaacga
cgacccggatgccgctgaggaggaagtcgatctcaagcgcggtccgttacgacctgacca
tttacgcgaggcctggcgacgctatcgagtttcgggagagagtcgaggtgtgggtgtgca
gcagctttggcatgcacagcaaaacgatggcgtggatcgtttctcgacacgcacggggaa
gcgactcttcaagtaa--------------------------------------------
------------------------------------------------------------
------------------------------------------------------------
------------------------------------------------------------
------------------------------------------------------------
------------------------------------------------------------
------------------------------------------------------------
------------------------------------------------------------
------------------------------------------------------------
------------------------------------------------------------
------------------------------------------------------------
------------------------------------------------------------
--------------------
>Fp157
------------------------------------------------------------
------------------------------------------------------------
------------------------------------------------------------
------------------------------------------------------------
------------------------------------------------------------
------------------------------------------------------------
------------------------------------------------------------
------------------------------------------------------------
------------------------------------------------------------
------------------------------------------------------------
------------------------------------------------------------
------------------------------------------------------------
------------------------------------------------------------
------------------------------------------------------------
------------------------------------------------------------
------------------------------------------------------------
------------------------------------------------------------
------------------------------------------------------------
------------------------------------------------------------
------------------------------------------------------------
----------atggcgtctccgccttac--------------------------------
------------------------------------------------------------
------------------------------------------------------------
------------------------------------------------------------
------------------------------------------------------------
------------------------------------------------------------
------------------------------------------------------------
------------------------------------------------------------
------------------------------------------------------------
------------------------------------------------------------
------------------------------------------------------------
------------------------------------------------------------
------------------------------------------------------------
------------------------------------------------------------
------------------------------------------------------------
------------------------------------------------------------
------------------------------------------------------------
------------------------------------------------------------
------------------------------------------------------------
------------------------------------------------------------
------------------------------------------------------------
------------------------------------------------------------
------------------------------------------------------------
------------------------------------------------------------
------------------------------------------------------------
------------------------------------------------------------
------------------------------------------------------------
------------------------------------------------------------
----gctacttccccatc------------------------------------------
------------------------------------------------------------
------------------------------------aggaatgtcgcctccttatccgtc
acccgctcaaatccccaacaagaagcgctcttcaggtatcgacgccaacgcgccccctca
caagcgacgtaaaccctcaaacctctcccaagcctccgtcgcagccgccgcagccaacca
tcctcttcgtcaaacatcgttcccccccgaagctcgatcgccttacccgcgctctccttc
tgtagacgctcagtctcatgtcagcggcagcgctgtcagcacaacagctagtggagcgcc
caagaaaaaacgcggccgcaaggccaaaaacgcaaagcaggatgatgcgagtgaggcgac
gcccagtctcgttggtggacgggctccaactgctgtgagcggacagggtggtgataagga
agatgacgacgaagatgacgagaaggctgagatggcgttagaggatgttgttgcgcgaac
tcaagaacagaagcaagaggaaatccgtctacgagctatgcttgtcgaggcattcgactc
tcagcagtacaaccgatatgaactctggcgcgccgccaagttggccgatagtgtcgtcaa
acgagtcgtcaatgccacagtatctcaatccgtgcctcaaaatgtcagcacagccgtcaa
agcggtagccaagcttttcgcaggagaaatcatcgaagctgcgaggaacgtccaaggcga
gtggattcacgcgggagagaaacaaagcgaactgcctacgccgccacagtctacgaacga
cgacccggatgccactgaggaggaagtcgatctcaagcgcggtccgttacgacctgacca
tttacgcgaagcctggcgacgctatcgagtttcgggagagagtcgaggtgtgggtgtgca
gcagctttggcatgcacagcaaaacgatggcgtggatcgtttctcgacacgcacggggaa
gcgactcttcaagtaa--------------------------------------------
------------------------------------------------------------
------------------------------------------------------------
------------------------------------------------------------
------------------------------------------------------------
------------------------------------------------------------
------------------------------------------------------------
------------------------------------------------------------
------------------------------------------------------------
------------------------------------------------------------
------------------------------------------------------------
------------------------------------------------------------
--------------------
>Fp16r
------------------------------------------------------------
------------------------------------------------------------
------------------------------------------------------------
------------------------------------------------------------
------------------------------------------------------------
------------------------------------------------------------
------------------------------------------------------------
------------------------------------------------------------
------------------------------------------------------------
------------------------------------------------------------
------------------------------------------------------------
------------------------------------------------------------
------------------------------------------------------------
------------------------------------------------------------
------------------------------------------------------------
------------------------------------------------------------
------------------------------------------------------------
------------------------------------------------------------
------------------------------------------------------------
------------------------------------------------------------
----------atggcgtctccgccttac--------------------------------
------------------------------------------------------------
------------------------------------------------------------
------------------------------------------------------------
------------------------------------------------------------
------------------------------------------------------------
------------------------------------------------------------
------------------------------------------------------------
------------------------------------------------------------
------------------------------------------------------------
------------------------------------------------------------
------------------------------------------------------------
------------------------------------------------------------
------------------------------------------------------------
------------------------------------------------------------
------------------------------------------------------------
------------------------------------------------------------
------------------------------------------------------------
------------------------------------------------------------
------------------------------------------------------------
------------------------------------------------------------
------------------------------------------------------------
------------------------------------------------------------
------------------------------------------------------------
------------------------------------------------------------
------------------------------------------------------------
------------------------------------------------------------
------------------------------------------------------------
----gctacttccccatc------------------------------------------
------------------------------------------------------------
------------------------------------aggaatgtcgcctccttatccgtc
acccgctcaaatccccaacaagaagcgctcttcaggtatcgacgccaacgcgccccctca
caagcgacgtaaaccctcaaacctctcccaagcctccgtcgcagccgccgcagccaacca
tcctcttcgtcaaacatcgttcccccccgaagctcgatcgccttacccgcgctctccttc
tgtagacgctcagtctcatgtcagcggcagcgctgtcagcacgacagctagtggagcgcc
caagaaaaaacgcggccgcaaggccaaaaacgcaaagcaggatgatgcgagtgaggcgac
gcccagtctcgttggtggacgggctccaactgctgtgagcggacagggtggtgataagga
agacgacgacgaagatgacgagaaggctgagatggcattagaggatgttgttgcgcgaac
tcaagaacagaagcaagaggaaatccgtctacgagctatgcttgtcgaggcattcgactc
tcagcagtacaaccgatatgaactctggcgcgccgccaagttggccgatagtgtcgtcaa
acgagtcgtcaatgccacagtatctcaatccgtgcctcaaaatgtcagcacagccgtcaa
agcggtagccaagcttttcgcaggagaaatcatcgaagctgcgaggaacgtccaaggcga
gtggattcacgcgggagagaaacaaagcgaactgcctacgccgccacagtctacgaacga
cgacccggatgccgctgaggaggaagtcgatctcaagcgcggtccgttacgacctgacca
tttacgcgaggcctggcgacgctatcgagtttcgggagagagtcgaggtgtgggtgtgca
gcagctttggcatgcacagcaaaacgatggcgtggatcgtttctcgacacgcacggggaa
gcgactcttcaagtaa--------------------------------------------
------------------------------------------------------------
------------------------------------------------------------
------------------------------------------------------------
------------------------------------------------------------
------------------------------------------------------------
------------------------------------------------------------
------------------------------------------------------------
------------------------------------------------------------
------------------------------------------------------------
------------------------------------------------------------
------------------------------------------------------------
--------------------
>Fp1r
------------------------------------------------------------
------------------------------------------------------------
------------------------------------------------------------
------------------------------------------------------------
------------------------------------------------------------
------------------------------------------------------------
------------------------------------------------------------
------------------------------------------------------------
------------------------------------------------------------
------------------------------------------------------------
------------------------------------------------------------
------------------------------------------------------------
------------------------------------------------------------
------------------------------------------------------------
------------------------------------------------------------
------------------------------------------------------------
------------------------------------------------------------
------------------------------------------------------------
------------------------------------------------------------
------------------------------------------------------------
----------atggcgtctccgccttac--------------------------------
------------------------------------------------------------
------------------------------------------------------------
------------------------------------------------------------
------------------------------------------------------------
------------------------------------------------------------
------------------------------------------------------------
------------------------------------------------------------
------------------------------------------------------------
------------------------------------------------------------
------------------------------------------------------------
------------------------------------------------------------
------------------------------------------------------------
------------------------------------------------------------
------------------------------------------------------------
------------------------------------------------------------
------------------------------------------------------------
------------------------------------------------------------
------------------------------------------------------------
------------------------------------------------------------
------------------------------------------------------------
------------------------------------------------------------
------------------------------------------------------------
------------------------------------------------------------
------------------------------------------------------------
------------------------------------------------------------
------------------------------------------------------------
------------------------------------------------------------
----gctacttccccatc------------------------------------------
------------------------------------------------------------
------------------------------------aggaatgtcgcctccttatccgtc
acccgctcaaatccccaacaagaagcgctcttcaggtatcgacgccaacgcgccccctca
caagcgacgtaaaccctcaaacctctcccaagcctccgtcgcagccgccgcagccaacca
tcctcttcgtcaaacatcgttcccccccgaagctcgatcgccttacccgcgctctccttc
tgtagacgctcagtctcatgtcagcggcagcgctgtcagcacgacagctagtggagcgcc
caagaaaaaacgcggccgcaaggccaaaaacgcaaagcaggatgatgcgagtgaggcgac
gcccagtctcgttggtggacgggctccaactgctgtgagcggacagggtggtgataagga
agacgacgacgaagatgacgagaaggctgagatggcattagaggatgttgttgcgcgaac
tcaagaacagaagcaagaggaaatccgtctacgagctatgcttgtcgaggcattcgactc
tcagcagtacaaccgatatgaactctggcgcgccgccaagttggccgatagtgtcgtcaa
acgagtcgtcaatgccacagtatctcaatccgtgcctcaaaatgtcagcacagccgtcaa
agcggtagccaagcttttcgcaggagaaatcatcgaagctgcgaggaacgtccaaggcga
gtggattcacgcgggagagaaacaaagcgaactgcctacgccgccacagtctacgaacga
cgacccggatgccgctgaggaggaagtcgatctcaagcgcggtccgttacgacctgacca
tttacgcgaggcctggcgacgctatcgagtttcgggagagagtcgaggtgtgggtgtgca
gcagctttggcatgcacagcaaaacgatggcgtggatcgtttctcgacacgcacggggaa
gcgactcttcaagtaa--------------------------------------------
------------------------------------------------------------
------------------------------------------------------------
------------------------------------------------------------
------------------------------------------------------------
------------------------------------------------------------
------------------------------------------------------------
------------------------------------------------------------
------------------------------------------------------------
------------------------------------------------------------
------------------------------------------------------------
------------------------------------------------------------
--------------------
>Fp21r
------------------------------------------------------------
------------------------------------------------------------
------------------------------------------------------------
------------------------------------------------------------
------------------------------------------------------------
------------------------------------------------------------
------------------------------------------------------------
------------------------------------------------------------
------------------------------------------------------------
------------------------------------------------------------
------------------------------------------------------------
------------------------------------------------------------
------------------------------------------------------------
------------------------------------------------------------
------------------------------------------------------------
------------------------------------------------------------
------------------------------------------------------------
------------------------------------------------------------
------------------------------------------------------------
------------------------------------------------------------
----------atggcgtctccgccttac--------------------------------
------------------------------------------------------------
------------------------------------------------------------
------------------------------------------------------------
------------------------------------------------------------
------------------------------------------------------------
------------------------------------------------------------
------------------------------------------------------------
------------------------------------------------------------
------------------------------------------------------------
------------------------------------------------------------
------------------------------------------------------------
------------------------------------------------------------
------------------------------------------------------------
------------------------------------------------------------
------------------------------------------------------------
------------------------------------------------------------
------------------------------------------------------------
------------------------------------------------------------
------------------------------------------------------------
------------------------------------------------------------
------------------------------------------------------------
------------------------------------------------------------
------------------------------------------------------------
------------------------------------------------------------
------------------------------------------------------------
------------------------------------------------------------
------------------------------------------------------------
----gctacttccccatc------------------------------------------
------------------------------------------------------------
------------------------------------aggaatgtcgcctccttatccgtc
acccgctcaaatccccaacaagaagcgctcttcaggtatcgacgccaacgcgccccctca
caagcgacgtaaaccctcaaacctctcccaagcctccgtcgcagccgccgcagccaacca
tcctcttcgtcaaacatcgttcccccccgaagctcgatcgccttacccgcgctctccttc
tgtagacgctcagtctcatgtcagcggcagcgctgtcagcacaacagctagtggagcgcc
caagaaaaaacgcggccgcaaggccaaaaacgcaaagcaggatgatgcgagtgaggcgac
gcccagtctcgttggtggacgggctccaactgctgtgagcggacagggtggtgataagga
agatgacgacgaagatgacgagaaggctgagatggcgttagaggatgttgttgcgcgaac
tcaagaacagaagcaagaggaaatccgtctacgagctatgcttgtcgaggcattcgactc
tcagcagtacaaccgatatgaactctggcgcgccgccaagttggccgatagtgtcgtcaa
acgagtcgtcaatgccacagtatctcaatccgtgcctcaaaatgtcagcacagccgtcaa
agcggtagccaagcttttcgcaggagaaatcatcgaagctgcgaggaacgtccaaggcga
gtggattcacgcgggagagaaacaaagcgaactgcctacgccgccacagtctacgaacga
cgacccggatgccgctgaggaggaagtcgatctcaagcgcggtccgttacgacctgacca
tttacgcgaggcctggcgacgctatcgagtttcgggagagagtcgaggtgtgggtgtgca
gcagctttggcatgcacagcaaaacgatggcgtggatcgtttctcgacacgcacggggaa
gcgactcttcaagtaa--------------------------------------------
------------------------------------------------------------
------------------------------------------------------------
------------------------------------------------------------
------------------------------------------------------------
------------------------------------------------------------
------------------------------------------------------------
------------------------------------------------------------
------------------------------------------------------------
------------------------------------------------------------
------------------------------------------------------------
------------------------------------------------------------
--------------------
>Fp24r
------------------------------------------------------------
------------------------------------------------------------
------------------------------------------------------------
------------------------------------------------------------
------------------------------------------------------------
------------------------------------------------------------
------------------------------------------------------------
------------------------------------------------------------
------------------------------------------------------------
------------------------------------------------------------
------------------------------------------------------------
------------------------------------------------------------
------------------------------------------------------------
------------------------------------------------------------
------------------------------------------------------------
------------------------------------------------------------
------------------------------------------------------------
------------------------------------------------------------
------------------------------------------------------------
------------------------------------------------------------
----------atggcgtctccgccttac--------------------------------
------------------------------------------------------------
------------------------------------------------------------
------------------------------------------------------------
------------------------------------------------------------
------------------------------------------------------------
------------------------------------------------------------
------------------------------------------------------------
------------------------------------------------------------
------------------------------------------------------------
------------------------------------------------------------
------------------------------------------------------------
------------------------------------------------------------
------------------------------------------------------------
------------------------------------------------------------
------------------------------------------------------------
------------------------------------------------------------
------------------------------------------------------------
------------------------------------------------------------
------------------------------------------------------------
------------------------------------------------------------
------------------------------------------------------------
------------------------------------------------------------
------------------------------------------------------------
------------------------------------------------------------
------------------------------------------------------------
------------------------------------------------------------
------------------------------------------------------------
----gctacttccccatc------------------------------------------
------------------------------------------------------------
------------------------------------aggaatgtcgcctccttatccgtc
acccgctcaaatccccaacaagaagcgctcttcaggtatcgacgccaacgcgccccctca
caagcgacgtaaaccctcaaacctctcccaagcctccgtcgcagccgccgcagccaacca
tcctcttcgtcaaacatcgttcccccccgaagctcgatcgccttacccgcgctctccttc
tgtagacgctcagtctcatgtcagcggcagcgctgtcagcacaacagctagtggagcgcc
caagaaaaaacgcggccgcaaggccaaaaacgcaaagcaggatgatgcgagtgaggcgac
gcccagtctcgttggtggacgggctccaactgctgtgagcggacagggtggtgataagga
agatgacgacgaagatgacgagaaggctgagatggcgttagaggatgttgttgcgcgaac
tcaagaacagaagcaagaggaaatccgtctacgagctatgcttgtcgaggcattcgactc
tcagcagtacaaccgatatgaactctggcgcgccgccaagttggccgatagtgtcgtcaa
acgagtcgtcaatgccacagtatctcaatccgtgcctcaaaatgtcagcacagccgtcaa
agcggtagccaagcttttcgcaggagaaatcatcgaagctgcgaggaacgtccaaggcga
gtggattcacgcgggagagaaacaaagcgaactgcctacgccgccacagtctacgaacga
cgacccggatgccgctgaggaggaagtcgatctcaagcgcggtccgttacgacctgacca
tttacgcgaggcctggcgacgctatcgagtttcgggagagagtcgaggtgtgggtgtgca
gcagctttggcatgcacagcaaaacgatggcgtggatcgtttctcgacacgcacggggaa
gcgactcttcaagtaa--------------------------------------------
------------------------------------------------------------
------------------------------------------------------------
------------------------------------------------------------
------------------------------------------------------------
------------------------------------------------------------
------------------------------------------------------------
------------------------------------------------------------
------------------------------------------------------------
------------------------------------------------------------
------------------------------------------------------------
------------------------------------------------------------
--------------------
>Fp2516
------------------------------------------------------------
------------------------------------------------------------
------------------------------------------------------------
------------------------------------------------------------
------------------------------------------------------------
------------------------------------------------------------
------------------------------------------------------------
------------------------------------------------------------
------------------------------------------------------------
------------------------------------------------------------
------------------------------------------------------------
------------------------------------------------------------
------------------------------------------------------------
------------------------------------------------------------
------------------------------------------------------------
------------------------------------------------------------
------------------------------------------------------------
------------------------------------------------------------
------------------------------------------------------------
------------------------------------------------------------
----------atggcgtctccgccttac--------------------------------
------------------------------------------------------------
------------------------------------------------------------
------------------------------------------------------------
------------------------------------------------------------
------------------------------------------------------------
------------------------------------------------------------
------------------------------------------------------------
------------------------------------------------------------
------------------------------------------------------------
------------------------------------------------------------
------------------------------------------------------------
------------------------------------------------------------
------------------------------------------------------------
------------------------------------------------------------
------------------------------------------------------------
------------------------------------------------------------
------------------------------------------------------------
------------------------------------------------------------
------------------------------------------------------------
------------------------------------------------------------
------------------------------------------------------------
------------------------------------------------------------
------------------------------------------------------------
------------------------------------------------------------
------------------------------------------------------------
------------------------------------------------------------
------------------------------------------------------------
----gctacttccccatc------------------------------------------
------------------------------------------------------------
------------------------------------aggaatgtcgcctccttatccgtc
acccgctcaaatccccaacaagaagcgctcttcaggtatcgacgccaacgcgccccctca
caagcgacgtaaaccctcaaacctctcccaagcctccgtcgcagctgccgcagccaacca
tcctcttcgtcaaacatcgttcccccccgaagctcgatcgccttacccgcgctctccttc
tgtagacgctcagtctcatgtcagcggcagcgctgtcagcacaacagctagtggagcgcc
caagaaaaaacgcggccgcaaggccaaaaacgcaaagcaggatgatgcgagtgaggcgac
gcccagtctcgttggtggacgggctccaactgctgtgagcggacagggtggtgataagga
agatgacgacgaagatgacgagaaggctgagatggcgttagaggatgttgttgcgcgaac
tcaagaacagaagcaagaggaaatccgtctacgagctatgcttgtcgaggcattcgactc
tcagcagtacaaccgatatgaactctggcgcgccgccaagttggccgatagtgtcgtcaa
acgagtcgtcaatgccacagtatctcaatccgtgcctcaaaatgtcagcacagccgtcaa
agcggtagccaagcttttcgcaggagaaatcatcgaagctgcgaggaacgtccaaggcga
gtggattcacgcgggagagaaacaaagcgaactgcctacgccgccacagtctacgaacga
cgacccggatgccgctgaggaggaagtcgatctcaagcgcggtccgttacgacctgacca
tttacgcgaggcctggcgacgctatcgagtttcgggagagagtcgaggtgtgggtgtgca
gcagctttggcatgcacagcaaaacgatggcgtggatcgtttctcgacacgcacggggaa
gcgactcttcaagtaa--------------------------------------------
------------------------------------------------------------
------------------------------------------------------------
------------------------------------------------------------
------------------------------------------------------------
------------------------------------------------------------
------------------------------------------------------------
------------------------------------------------------------
------------------------------------------------------------
------------------------------------------------------------
------------------------------------------------------------
------------------------------------------------------------
--------------------
>Fp26r
------------------------------------------------------------
------------------------------------------------------------
------------------------------------------------------------
------------------------------------------------------------
------------------------------------------------------------
------------------------------------------------------------
------------------------------------------------------------
------------------------------------------------------------
------------------------------------------------------------
------------------------------------------------------------
------------------------------------------------------------
------------------------------------------------------------
------------------------------------------------------------
------------------------------------------------------------
------------------------------------------------------------
------------------------------------------------------------
------------------------------------------------------------
------------------------------------------------------------
------------------------------------------------------------
------------------------------------------------------------
----------atggcgtctccgccttac--------------------------------
------------------------------------------------------------
------------------------------------------------------------
------------------------------------------------------------
------------------------------------------------------------
------------------------------------------------------------
------------------------------------------------------------
------------------------------------------------------------
------------------------------------------------------------
------------------------------------------------------------
------------------------------------------------------------
------------------------------------------------------------
------------------------------------------------------------
------------------------------------------------------------
------------------------------------------------------------
------------------------------------------------------------
------------------------------------------------------------
------------------------------------------------------------
------------------------------------------------------------
------------------------------------------------------------
------------------------------------------------------------
------------------------------------------------------------
------------------------------------------------------------
------------------------------------------------------------
------------------------------------------------------------
------------------------------------------------------------
------------------------------------------------------------
------------------------------------------------------------
----gctacttccccatc------------------------------------------
------------------------------------------------------------
------------------------------------aggaatgtcgcctccttatccgtc
acccgctcaaatccccaacaagaagcgctcttcaggtatcgacgccaacgcgccccctca
caagcgacgtaaaccctcaaacctctcccaagcctccgtcgcagccgccgcagccaacca
tcctcttcgtcaaacatcgttcccccccgaagctcgatcgccttacccgcgctctccttc
tgtagacgctcagtctcatgtcagcggcagcgctgtcagcacgacagctagtggagcgcc
caagaaaaaacgcggccgcaaggccaaaaacgcaaagcaggatgatgcgagtgaggcgac
gcccagtctcgttggtggacgggctccaactgctgtgagcggacagggtggtgataagga
agacgacgacgaagatgacgagaaggctgagatggcattagaggatgttgttgcgcgaac
tcaagaacagaagcaagaggaaatccgtctacgagctatgcttgtcgaggcattcgactc
tcagcagtacaaccgatatgaactctggcgcgccgccaagttggccgatagtgtcgtcaa
acgagtcgtcaatgccacagtatctcaatccgtgcctcaaaatgtcagcacagccgtcaa
agcggtagccaagcttttcgcaggagaaatcatcgaagctgcgaggaacgtccaaggcga
gtggattcacgcgggagagaaacaaagcgaactgcctacgccgccacagtctacgaacga
cgacccggatgccgctgaggaggaagtcgatctcaagcgcggtccgttacgacctgacca
tttacgcgaggcctggcgacgctatcgagtttcgggagagagtcgaggtgtgggtgtgca
gcagctttggcatgcacagcaaaacgatggcgtggatcgtttctcgacacgcacggggaa
gcgactcttcaagtaa--------------------------------------------
------------------------------------------------------------
------------------------------------------------------------
------------------------------------------------------------
------------------------------------------------------------
------------------------------------------------------------
------------------------------------------------------------
------------------------------------------------------------
------------------------------------------------------------
------------------------------------------------------------
------------------------------------------------------------
------------------------------------------------------------
--------------------
>Fp33
------------------------------------------------------------
------------------------------------------------------------
------------------------------------------------------------
------------------------------------------------------------
------------------------------------------------------------
------------------------------------------------------------
------------------------------------------------------------
------------------------------------------------------------
------------------------------------------------------------
------------------------------------------------------------
------------------------------------------------------------
------------------------------------------------------------
------------------------------------------------------------
------------------------------------------------------------
------------------------------------------------------------
------------------------------------------------------------
------------------------------------------------------------
------------------------------------------------------------
------------------------------------------------------------
------------------------------------------------------------
----------atggcgtctccgccttac--------------------------------
------------------------------------------------------------
------------------------------------------------------------
------------------------------------------------------------
------------------------------------------------------------
------------------------------------------------------------
------------------------------------------------------------
------------------------------------------------------------
------------------------------------------------------------
------------------------------------------------------------
------------------------------------------------------------
------------------------------------------------------------
------------------------------------------------------------
------------------------------------------------------------
------------------------------------------------------------
------------------------------------------------------------
------------------------------------------------------------
------------------------------------------------------------
------------------------------------------------------------
------------------------------------------------------------
------------------------------------------------------------
------------------------------------------------------------
------------------------------------------------------------
------------------------------------------------------------
------------------------------------------------------------
------------------------------------------------------------
------------------------------------------------------------
------------------------------------------------------------
----gctacttccccatc------------------------------------------
------------------------------------------------------------
------------------------------------aggaatgtcgcctccttatccgtc
acccgctcaaatccccaacaagaagcgctcttcaggtatcgacgccaacgcgccccctca
caagcgacgtaaaccctcaaacctctcccaagcctccgtcgcagccgccgcagccaacca
tcctcttcgtcaaacatcgttcccccccgaagctcgatcgccttacccgcgctctccttc
tgtagacgctcagtctcatgtcagcggcagcgctgtcagcacgacagctagtggagcgcc
caagaaaaaacgcggccgcaaggccaaaaacgcaaagcaggatgatgcgagtgaggcgac
gcccagtctcgttggtggacgggctccaactgctgtgagcggacagggtggtgataagga
agacgacgacgaagatgacgagaaggctgagatggcattagaggatgttgttgcgcgaac
tcaagaacagaagcaagaggaaatccgtctacgagctatgcttgtcgaggcattcgactc
tcagcagtacaaccgatatgaactctggcgcgccgccaagttggccgatagtgtcgtcaa
acgagtcgtcaatgccacagtatctcaatccgtgcctcaaaatgtcagcacagccgtcaa
agcggtagccaagcttttcgcaggagaaatcatcgaagctgcgaggaacgtccaaggcga
gtggattcacgcgggagagaaacaaagcgaactgcctacgccgccacagtctacgaacga
cgacccggatgccgctgaggaggaagtcgatctcaagcgcggtccgttacgacctgacca
tttacgcgaggcctggcgacgctatcgagtttcgggagagagtcgaggtgtgggtgtgca
gcagctttggcatgcacagcaaaacgatggcgtggatcgtttctcgacacgcacggggaa
gcgactcttcaagtaa--------------------------------------------
------------------------------------------------------------
------------------------------------------------------------
------------------------------------------------------------
------------------------------------------------------------
------------------------------------------------------------
------------------------------------------------------------
------------------------------------------------------------
------------------------------------------------------------
------------------------------------------------------------
------------------------------------------------------------
------------------------------------------------------------
--------------------
>Fp34
------------------------------------------------------------
------------------------------------------------------------
------------------------------------------------------------
------------------------------------------------------------
------------------------------------------------------------
------------------------------------------------------------
------------------------------------------------------------
------------------------------------------------------------
------------------------------------------------------------
------------------------------------------------------------
------------------------------------------------------------
------------------------------------------------------------
------------------------------------------------------------
------------------------------------------------------------
------------------------------------------------------------
------------------------------------------------------------
------------------------------------------------------------
------------------------------------------------------------
------------------------------------------------------------
------------------------------------------------------------
----------atggcgtctccgccttac--------------------------------
------------------------------------------------------------
------------------------------------------------------------
------------------------------------------------------------
------------------------------------------------------------
------------------------------------------------------------
------------------------------------------------------------
------------------------------------------------------------
------------------------------------------------------------
------------------------------------------------------------
------------------------------------------------------------
------------------------------------------------------------
------------------------------------------------------------
------------------------------------------------------------
------------------------------------------------------------
------------------------------------------------------------
------------------------------------------------------------
------------------------------------------------------------
------------------------------------------------------------
------------------------------------------------------------
------------------------------------------------------------
------------------------------------------------------------
------------------------------------------------------------
------------------------------------------------------------
------------------------------------------------------------
------------------------------------------------------------
------------------------------------------------------------
------------------------------------------------------------
----gctacttccccatc------------------------------------------
------------------------------------------------------------
------------------------------------aggaatgtcgcctccttatccgtc
acccgctcaaatccccaacaagaagcgctcttcaggtatcgacgccaacgcgccccctca
caagcgacgtaaaccctcaaacctctcccaagcctccgtcgcagccgccgcagccaatca
tcctcttcgtcaaacatcgttcccccccgaagctcgatcgccttacccgcgctctccttc
tgtagacgctcagtctcatgtcagcggcagcgctgtcagcacaacagctagtggagcgcc
caagaaaaaacgcggccgcaaggccaaaaacgcaaagcaggatgatgcgagtgaggcgac
gcccagtctcgttggtggacgggctccaactgctgtgagcggacagggtggtgataagga
agatgacgacgaagatgacgagaaggctgagatggcgttagaggatgttgttgcgcgaac
tcaagaacagaagcaagaggaaatccgtctacgagctatgcttgtcgaggcattcgactc
tcagcagtacaaccgatatgaactctggcgcgccgccaagttggccgatagtgtcgtcaa
acgagtcgtcaatgccacagtatctcaatccgtgcctcaaaatgtcagcacagccgtcaa
agcggtagccaagcttttcgcaggagaaatcatcgaagctgcgaggaacgtccaaggcga
gtggattcacgcgggagagaaacaaagcgaactgcctacgccgccacagtctacgaacga
cgacccggatgccgctgaggaggaagtcgatctcaagcgcggtccgttacgacctgacca
tttacgcgaggcctggcgacgctatcgagtttcgggagagagtcgaggtgtgggtgtgca
gcagctttggcatgcacagcaaaacgatggcgtggatcgtttctcgacacgcacggggaa
gcgactcttcaagtaa--------------------------------------------
------------------------------------------------------------
------------------------------------------------------------
------------------------------------------------------------
------------------------------------------------------------
------------------------------------------------------------
------------------------------------------------------------
------------------------------------------------------------
------------------------------------------------------------
------------------------------------------------------------
------------------------------------------------------------
------------------------------------------------------------
--------------------
>Fp35
------------------------------------------------------------
------------------------------------------------------------
------------------------------------------------------------
------------------------------------------------------------
------------------------------------------------------------
------------------------------------------------------------
------------------------------------------------------------
------------------------------------------------------------
------------------------------------------------------------
------------------------------------------------------------
------------------------------------------------------------
------------------------------------------------------------
------------------------------------------------------------
------------------------------------------------------------
------------------------------------------------------------
------------------------------------------------------------
------------------------------------------------------------
------------------------------------------------------------
------------------------------------------------------------
------------------------------------------------------------
----------atggcgtctccgccttac--------------------------------
------------------------------------------------------------
------------------------------------------------------------
------------------------------------------------------------
------------------------------------------------------------
------------------------------------------------------------
------------------------------------------------------------
------------------------------------------------------------
------------------------------------------------------------
------------------------------------------------------------
------------------------------------------------------------
------------------------------------------------------------
------------------------------------------------------------
------------------------------------------------------------
------------------------------------------------------------
------------------------------------------------------------
------------------------------------------------------------
------------------------------------------------------------
------------------------------------------------------------
------------------------------------------------------------
------------------------------------------------------------
------------------------------------------------------------
------------------------------------------------------------
------------------------------------------------------------
------------------------------------------------------------
------------------------------------------------------------
------------------------------------------------------------
------------------------------------------------------------
----gctacttccccatc------------------------------------------
------------------------------------------------------------
------------------------------------aggaatgtcgcctccttatccgtc
acccgctcaaatccccaacaagaagcgctcttcaggtatcgacgccaacgcgccccctca
caagcgacgtaaaccctcaaacctctcccaagcctccgtcgcagccgccgcagccaacca
tcctcttcgtcaaacatcgttcccccccgaagctcgatcgccttacccgcgctctccttc
tgtagacgctcagtctcatgtcagcggcagcgctgtcagcacaacagctagtggagcgcc
caagaaaaaacgcggccgcaaggccaaaaacgcaaagcaggatgatgcgagtgaggcgac
gcccagtctcgttggtggacgggctccaactgctgtgagcggacagggtggtgataagga
agatgacgacgaagatgacgagaaggctgagatggcgttagaggatgttgttgcgcgaac
tcaagaacagaagcaagaggaaatccgtctacgagctatgcttgtcgaggcattcgactc
tcagcagtacaaccgatatgaactctggcgcgccgccaagttggccgatagtgtcgtcaa
acgagtcgtcaatgccacagtatctcaatccgtgcctcaaaatgtcagcacagccgtcaa
agcggtagccaagcttttcgcaggagaaatcatcgaagctgcgaggaacgtccaaggcga
gtggattcacgcgggagagaaacaaagcgaactgcctacgccgccacagtctacgaacga
cgacccggatgccgctgaggaggaagtcgatctcaagcgcggtccgttacgacctgacca
tttacgcgaggcctggcgacgctatcgagtttcgggagagagtcgaggtgtgggtgtgca
gcagctttggcatgcacagcaaaacgatggcgtggatcgtttctcgacacgcacggggaa
gcgactcttcaagtaa--------------------------------------------
------------------------------------------------------------
------------------------------------------------------------
------------------------------------------------------------
------------------------------------------------------------
------------------------------------------------------------
------------------------------------------------------------
------------------------------------------------------------
------------------------------------------------------------
------------------------------------------------------------
------------------------------------------------------------
------------------------------------------------------------
--------------------
>Fp38
------------------------------------------------------------
------------------------------------------------------------
------------------------------------------------------------
------------------------------------------------------------
------------------------------------------------------------
------------------------------------------------------------
------------------------------------------------------------
------------------------------------------------------------
------------------------------------------------------------
------------------------------------------------------------
------------------------------------------------------------
------------------------------------------------------------
------------------------------------------------------------
------------------------------------------------------------
------------------------------------------------------------
------------------------------------------------------------
------------------------------------------------------------
------------------------------------------------------------
------------------------------------------------------------
------------------------------------------------------------
----------atggcgtctccgccttac--------------------------------
------------------------------------------------------------
------------------------------------------------------------
------------------------------------------------------------
------------------------------------------------------------
------------------------------------------------------------
------------------------------------------------------------
------------------------------------------------------------
------------------------------------------------------------
------------------------------------------------------------
------------------------------------------------------------
------------------------------------------------------------
------------------------------------------------------------
------------------------------------------------------------
------------------------------------------------------------
------------------------------------------------------------
------------------------------------------------------------
------------------------------------------------------------
------------------------------------------------------------
------------------------------------------------------------
------------------------------------------------------------
------------------------------------------------------------
------------------------------------------------------------
------------------------------------------------------------
------------------------------------------------------------
------------------------------------------------------------
------------------------------------------------------------
------------------------------------------------------------
----gctacttccccatc------------------------------------------
------------------------------------------------------------
------------------------------------aggaatgtcgcctccttatccgtc
acccgctcaaatccccaacaagaagcgctcttcaggtatcgacgccaacgcgccccctca
caagcgacgtaaaccctcaaacctctcccaagcctccgtcgcagccgccgcagccaacca
tcctcttcgtcaaacatcgttcccccccgaagctcgatcgccttacccgcgctctccttc
tgtagacgctcagtctcatgtcagcggcagcgctgtcagcacaacagctagtggagcgcc
caagaaaaaacgcggccgcaaggccaaaaacgcaaagcaggatgatgcgagtgaggcgac
gcccagtctcgttggtggacgggctccaactgctgtgagcggacagggtggtgataagga
agatgacgacgaagatgacgagaaggctgagatggcgttagaggatgttgttgcgcgaac
tcaagaacagaagcaagaggaaatccgtctacgagctatgcttgtcgaggcattcgactc
tcagcagtacaaccgatatgaactctggcgcgccgccaagttggccgatagtgtcgtcaa
acgagtcgtcaatgccacagtatctcaatccgtgcctcaaaatgtcagcacagccgtcaa
agcggtagccaagcttttcgcaggagaaatcatcgaagctgcgaggaacgtccaaggcga
gtggattcacgcgggagagaaacaaagcgaactgcctacgccgccacagtctacgaacga
cgacccggatgccgctgaggaggaagtcgatctcaagcgcggtccgttacgacctgacca
tttacgcgaggcctggcgacgctatcgagtttcgggagagagtcgaggtgtgggtgtgca
gcagctttggcatgcacagcaaaacgatggcgtggatcgtttctcgacacgcacggggaa
gcgactcttcaagtaa--------------------------------------------
------------------------------------------------------------
------------------------------------------------------------
------------------------------------------------------------
------------------------------------------------------------
------------------------------------------------------------
------------------------------------------------------------
------------------------------------------------------------
------------------------------------------------------------
------------------------------------------------------------
------------------------------------------------------------
------------------------------------------------------------
--------------------
>Fp39
------------------------------------------------------------
------------------------------------------------------------
------------------------------------------------------------
------------------------------------------------------------
------------------------------------------------------------
------------------------------------------------------------
------------------------------------------------------------
------------------------------------------------------------
------------------------------------------------------------
------------------------------------------------------------
------------------------------------------------------------
------------------------------------------------------------
------------------------------------------------------------
------------------------------------------------------------
------------------------------------------------------------
------------------------------------------------------------
------------------------------------------------------------
------------------------------------------------------------
------------------------------------------------------------
------------------------------------------------------------
----------atggcgtctccgccttac--------------------------------
------------------------------------------------------------
------------------------------------------------------------
------------------------------------------------------------
------------------------------------------------------------
------------------------------------------------------------
------------------------------------------------------------
------------------------------------------------------------
------------------------------------------------------------
------------------------------------------------------------
------------------------------------------------------------
------------------------------------------------------------
------------------------------------------------------------
------------------------------------------------------------
------------------------------------------------------------
------------------------------------------------------------
------------------------------------------------------------
------------------------------------------------------------
------------------------------------------------------------
------------------------------------------------------------
------------------------------------------------------------
------------------------------------------------------------
------------------------------------------------------------
------------------------------------------------------------
------------------------------------------------------------
------------------------------------------------------------
------------------------------------------------------------
------------------------------------------------------------
----gctacttccccatc------------------------------------------
------------------------------------------------------------
------------------------------------aggaatgtcgcctccttatccgtc
acccgctcaaatccccaacaagaagcgctcttcaggtatcgacgccaacgcgccccctca
caagcgacgtaaaccctcaaacctctcccaagcctccgtcgcagccgccgcagccaacca
tcctcttcgtcaaacatcgttcccccccgaagctcgatcgccttacccgcgctctccttc
tgtagacgctcagtctcatgtcagcggcagcgctgtcagcacaacagctagtggagcgcc
caagaaaaaacgcggccgcaaggccaaaaacgcaaagcaggatgatgcgagtgaggcgac
gcccagtctcgttggtggacgggctccaactgctgtgagcggacagggtggtgataagga
agatgacgacgaagatgacgagaaggctgagatggcgttagaggatgttgttgcgcgaac
tcaagaacagaagcaagaggaaatccgtctacgagctatgcttgtcgaggcattcgactc
tcagcagtacaaccgatatgaactctggcgcgccgccaagttggccgatagtgtcgtcaa
acgagtcgtcaatgccacagtatctcaatccgtgcctcaaaatgtcagcacagccgtcaa
agcggtagccaagcttttcgcaggagaaatcatcgaagctgcgaggaacgtccaaggcga
gtggattcacgcgggagagaaacaaagcgaactgcctacgccgccacagtctacgaacga
cgacccggatgccgctgaggaggaagtcgatctcaagcgcggtccgttacgacctgacca
tttacgcgaggcctggcgacgctatcgagtttcgggagagagtcgaggtgtgggtgtgca
gcagctttggcatgcacagcaaaacgatggcgtggatcgtttctcgacacgcacggggaa
gcgactcttcaagtaa--------------------------------------------
------------------------------------------------------------
------------------------------------------------------------
------------------------------------------------------------
------------------------------------------------------------
------------------------------------------------------------
------------------------------------------------------------
------------------------------------------------------------
------------------------------------------------------------
------------------------------------------------------------
------------------------------------------------------------
------------------------------------------------------------
--------------------
>Fp42
------------------------------------------------------------
------------------------------------------------------------
------------------------------------------------------------
------------------------------------------------------------
------------------------------------------------------------
------------------------------------------------------------
------------------------------------------------------------
------------------------------------------------------------
------------------------------------------------------------
------------------------------------------------------------
------------------------------------------------------------
------------------------------------------------------------
------------------------------------------------------------
------------------------------------------------------------
------------------------------------------------------------
------------------------------------------------------------
------------------------------------------------------------
------------------------------------------------------------
------------------------------------------------------------
------------------------------------------------------------
----------atggcgtctccgccttac--------------------------------
------------------------------------------------------------
------------------------------------------------------------
------------------------------------------------------------
------------------------------------------------------------
------------------------------------------------------------
------------------------------------------------------------
------------------------------------------------------------
------------------------------------------------------------
------------------------------------------------------------
------------------------------------------------------------
------------------------------------------------------------
------------------------------------------------------------
------------------------------------------------------------
------------------------------------------------------------
------------------------------------------------------------
------------------------------------------------------------
------------------------------------------------------------
------------------------------------------------------------
------------------------------------------------------------
------------------------------------------------------------
------------------------------------------------------------
------------------------------------------------------------
------------------------------------------------------------
------------------------------------------------------------
------------------------------------------------------------
------------------------------------------------------------
------------------------------------------------------------
----gctacttccccatc------------------------------------------
------------------------------------------------------------
------------------------------------aggaatgtcgcctccttatccgtc
acccgctcaaatccccaacaagaagcgctcttcaggtatcgacgccaacgcgccccctca
caagcgacgtaaaccctcaaacctctcccaagcctccgtcgcagccgccgcagccaacca
tcctcttcgtcaaacatcgttcccccccgaagctcgatcgccttacccgcgctctccttc
tgtagacgctcagtctcatgtcagcggcagcgctgtcagcacaacagctagtggagcgcc
caagaaaaaacgcggccgcaaggccaaaaacgcaaagcaggatgatgcgagtgaggcgac
gcccagtctcgttggtggacgggctccaactgctgtgagcggacagggtggtgataagga
agatgacgacgaagatgacgagaaggctgagatggcgttagaggatgttgttgcgcgaac
tcaagaacagaagcaagaggaaatccgtctacgagctatgcttgtcgaggcattcgactc
tcagcagtacaaccgatatgaactctggcgcgccgccaagttggccgatagtgtcgtcaa
acgagtcgtcaatgccacagtatctcaatccgtgcctcaaaatgtcagcacagccgtcaa
agcggtagccaagcttttcgcaggagaaatcatcgaagctgcgaggaacgtccaaggcga
gtggattcacgcgggagagaaacaaagcgaactgcctacgccgccacagtctacgaacga
cgacccggatgccgctgaggaggaagtcgatctcaagcgcggtccgttacgacctgacca
tttacgcgaggcctggcgacgctatcgagtttcgggagagagtcgaggtgtgggtgtgca
gcagctttggcatgcacagcaaaacgatggcgtggatcgtttctcgacacgcacggggaa
gcgactcttcaagtaa--------------------------------------------
------------------------------------------------------------
------------------------------------------------------------
------------------------------------------------------------
------------------------------------------------------------
------------------------------------------------------------
------------------------------------------------------------
------------------------------------------------------------
------------------------------------------------------------
------------------------------------------------------------
------------------------------------------------------------
------------------------------------------------------------
--------------------
>Fp44
------------------------------------------------------------
------------------------------------------------------------
------------------------------------------------------------
------------------------------------------------------------
------------------------------------------------------------
------------------------------------------------------------
------------------------------------------------------------
------------------------------------------------------------
------------------------------------------------------------
------------------------------------------------------------
------------------------------------------------------------
------------------------------------------------------------
------------------------------------------------------------
------------------------------------------------------------
------------------------------------------------------------
------------------------------------------------------------
------------------------------------------------------------
------------------------------------------------------------
------------------------------------------------------------
------------------------------------------------------------
----------atggcgtctccgccttac--------------------------------
------------------------------------------------------------
------------------------------------------------------------
------------------------------------------------------------
------------------------------------------------------------
------------------------------------------------------------
------------------------------------------------------------
------------------------------------------------------------
------------------------------------------------------------
------------------------------------------------------------
------------------------------------------------------------
------------------------------------------------------------
------------------------------------------------------------
------------------------------------------------------------
------------------------------------------------------------
------------------------------------------------------------
------------------------------------------------------------
------------------------------------------------------------
------------------------------------------------------------
------------------------------------------------------------
------------------------------------------------------------
------------------------------------------------------------
------------------------------------------------------------
------------------------------------------------------------
------------------------------------------------------------
------------------------------------------------------------
------------------------------------------------------------
------------------------------------------------------------
----gctacttccccatc------------------------------------------
------------------------------------------------------------
------------------------------------aggaatgtcgcctccttatccgtc
acccgctcaaatccccaacaagaagcgctcttcaggtatcgacgccaacgcgccccctca
caagcgacgtaaaccctcaaacctctcccaagcctccgtcgcagccgccgcagccaacca
tcctcttcgtcaaacatcgttcccccccgaagctcgatcgccttacccgcgctctccttc
tgtagacgctcagtctcatgtcagcggcagcgctgtcagcacaacagctagtggagcgcc
caagaaaaaacgcggccgcaaggccaaaaacgcaaagcaggatgatgcgagtgaggcgac
gcccagtctcgttggtggacgggctccaactgctgtgagcggacagggtggtgataagga
agatgacgacgaagatgacgagaaggctgagatggcgttagaggatgttgttgcgcgaac
tcaagaacagaagcaagaggaaatccgtctacgagctatgcttgtcgaggcattcgactc
tcagcagtacaaccgatatgaactctggcgcgccgccaagttggccgatagtgtcgtcaa
acgagtcgtcaatgccacagtatctcaatccgtgcctcaaaatgtcagcacagccgtcaa
agcggtagccaagcttttcgcaggagaaatcatcgaagctgcgaggaacgtccaaggcga
gtggattcacgcgggagagaaacaaagcgaactgcctacgccgccacagtctacgaacga
cgacccggatgccactgaggaggaagtcgatctcaagcgcggtccgttacgacctgacca
tttacgcgaagcctggcgacgctatcgagtttcgggagagagtcgaggtgtgggtgtgca
gcagctttggcatgcacagcaaaacgatggcgtggatcgtttctcgacacgcacggggaa
gcgactcttcaagtaa--------------------------------------------
------------------------------------------------------------
------------------------------------------------------------
------------------------------------------------------------
------------------------------------------------------------
------------------------------------------------------------
------------------------------------------------------------
------------------------------------------------------------
------------------------------------------------------------
------------------------------------------------------------
------------------------------------------------------------
------------------------------------------------------------
--------------------
>Fp49
------------------------------------------------------------
------------------------------------------------------------
------------------------------------------------------------
------------------------------------------------------------
------------------------------------------------------------
------------------------------------------------------------
------------------------------------------------------------
------------------------------------------------------------
------------------------------------------------------------
------------------------------------------------------------
------------------------------------------------------------
------------------------------------------------------------
------------------------------------------------------------
------------------------------------------------------------
------------------------------------------------------------
------------------------------------------------------------
------------------------------------------------------------
------------------------------------------------------------
------------------------------------------------------------
------------------------------------------------------------
----------atggcgtctccgccttac--------------------------------
------------------------------------------------------------
------------------------------------------------------------
------------------------------------------------------------
------------------------------------------------------------
------------------------------------------------------------
------------------------------------------------------------
------------------------------------------------------------
------------------------------------------------------------
------------------------------------------------------------
------------------------------------------------------------
------------------------------------------------------------
------------------------------------------------------------
------------------------------------------------------------
------------------------------------------------------------
------------------------------------------------------------
------------------------------------------------------------
------------------------------------------------------------
------------------------------------------------------------
------------------------------------------------------------
------------------------------------------------------------
------------------------------------------------------------
------------------------------------------------------------
------------------------------------------------------------
------------------------------------------------------------
------------------------------------------------------------
------------------------------------------------------------
------------------------------------------------------------
----gctacttccccatc------------------------------------------
------------------------------------------------------------
------------------------------------aggaatgtcgcctccttatccgtc
acccgctcaaatccccaacaagaagcgctcttcaggtatcgacgccaacgcgccccctca
caagcgacgtaaaccctcaaacctctcccaagcctccgtcgcagccgccgcagccaacca
tcctcttcgtcaaacatcgttcccccccgaagctcgatcgccttacccgcgctctccttc
tgtagacgctcagtctcatgtcagcggcagcgctgtcagcacaacagctagtggagcgcc
caagaaaaaacgcggccgcaaggccaaaaacgcaaagcaggatgatgcgagtgaggcgac
gcccagtctcgttggtggacgggctccaactgctgtgagcggacagggtggtgataagga
agatgacgacgaagatgacgagaaggctgagatggcgttagaggatgttgttgcgcgaac
tcaagaacagaagcaagaggaaatccgtctacgagctatgcttgtcgaggcattcgactc
tcagcagtacaaccgatatgaactctggcgcgccgccaagttggccgatagtgtcgtcaa
acgagtcgtcaatgccacagtatctcaatccgtgcctcaaaatgtcagcacagccgtcaa
agcggtagccaagcttttcgcaggagaaatcatcgaagctgcgaggaacgtccaaggcga
gtggattcacgcgggagagaaacaaagcgaactgcctacgccgccacagtctacgaacga
cgacccggatgccgctgaggaggaagtcgatctcaagcgcggtccgttacgacctgacca
tttacgcgaggcctggcgacgctatcgagtttcgggagagagtcgaggtgtgggtgtgca
gcagctttggcatgcacagcaaaacgatggcgtggatcgtttctcgacacgcacggggaa
gcgactcttcaagtaa--------------------------------------------
------------------------------------------------------------
------------------------------------------------------------
------------------------------------------------------------
------------------------------------------------------------
------------------------------------------------------------
------------------------------------------------------------
------------------------------------------------------------
------------------------------------------------------------
------------------------------------------------------------
------------------------------------------------------------
------------------------------------------------------------
--------------------
>Fp50
------------------------------------------------------------
------------------------------------------------------------
------------------------------------------------------------
------------------------------------------------------------
------------------------------------------------------------
------------------------------------------------------------
------------------------------------------------------------
------------------------------------------------------------
------------------------------------------------------------
------------------------------------------------------------
------------------------------------------------------------
------------------------------------------------------------
------------------------------------------------------------
------------------------------------------------------------
------------------------------------------------------------
------------------------------------------------------------
------------------------------------------------------------
------------------------------------------------------------
------------------------------------------------------------
------------------------------------------------------------
----------atggcgtctccgccttac--------------------------------
------------------------------------------------------------
------------------------------------------------------------
------------------------------------------------------------
------------------------------------------------------------
------------------------------------------------------------
------------------------------------------------------------
------------------------------------------------------------
------------------------------------------------------------
------------------------------------------------------------
------------------------------------------------------------
------------------------------------------------------------
------------------------------------------------------------
------------------------------------------------------------
------------------------------------------------------------
------------------------------------------------------------
------------------------------------------------------------
------------------------------------------------------------
------------------------------------------------------------
------------------------------------------------------------
------------------------------------------------------------
------------------------------------------------------------
------------------------------------------------------------
------------------------------------------------------------
------------------------------------------------------------
------------------------------------------------------------
------------------------------------------------------------
------------------------------------------------------------
----gctacttccccatc------------------------------------------
------------------------------------------------------------
------------------------------------aggaatgtcgcctccttatccgtc
acccgctcaaatccccaacaagaagcgctcttcaggtatcgacgccaacgcgccccctca
caagcgacgtaaaccctcaaacctctcccaagcctccgtcgcagccgccgcagccaacca
tcctcttcgtcaaacatcgttcccccccgaagctcgatcgccttacccgcgctctccttc
tgtagacgctcagtctcatgtcagcggcagcgctgtcagcacaacagctagtggagcgcc
caagaaaaaacgcggccgcaaggccaaaaacgcaaagcaggatgatgcgagtgaggcgac
gcccagtctcgttggtggacgggctccaactgctgtgagcggacagggtggtgataagga
agatgacgacgaagatgacgagaaggctgagatggcgttagaggatgttgttgcgcgaac
tcaagaacagaagcaagaggaaatccgtctacgagctatgcttgtcgaggcattcgactc
tcagcagtacaaccgatatgaactctggcgcgccgccaagttggccgatagtgtcgtcaa
acgagtcgtcaatgccacagtatctcaatccgtgcctcaaaatgtcagcacagccgtcaa
agcggtagccaagcttttcgcaggagaaatcatcgaagctgcgaggaacgtccaaggcga
gtggattcacgcgggagagaaacaaagcgaactgcctacgccgccacagtctacgaacga
cgacccggatgccactgaggaggaagtcgatctcaagcgcggtccgttacgacctgacca
tttacgcgaagcctggcgacgctatcgagtttcgggagagagtcgaggtgtgggtgtgca
gcagctttggcatgcacagcaaaacgatggcgtggatcgtttctcgacacgcacggggaa
gcgactcttcaagtaa--------------------------------------------
------------------------------------------------------------
------------------------------------------------------------
------------------------------------------------------------
------------------------------------------------------------
------------------------------------------------------------
------------------------------------------------------------
------------------------------------------------------------
------------------------------------------------------------
------------------------------------------------------------
------------------------------------------------------------
------------------------------------------------------------
--------------------
>Fp51
tcgacgcaagaacgagaaggcttggcagtcgggcatgcgcaagtccatcggcagcgccga
acatgaccagaaggagagagagtcgaggaacgtcagtaacatctatcgactgctagaaga
agctgagcgaatcggattcgactgtcccgaaatactccagcttcaagagcgctctgaagc
aattaagcagttccagatgagcgcatcccaggctttgaagaacacatccggcttgtcggc
agacatgatcgagaagcttcttgaagaagggcgaaccttcaatgtggatactcctgaagt
cgaccagttatctaaagtgctggaacaatctcgctggaatgaacgagcacgcaacaaccg
aggagtctacatgacccttaaggaggtgcaagatcttatcgaggagggcaaccggcttga
aattcctccttacaacgatcacctgaccttctaccgtgaccaaatggtcgctggccagca
atgggagacaaaggctaaggagcttatcgtggcagaatttgttcactatccacaactgga
atcactctcagcgcaagtgcaattaaacgcactaccagtttcacaggagacattgagcgc
tgtcgaccaaattcttcacaaacagcgcgaggcgcaccgccagattatcgatttaactac
acgatgtcgcgatgtcgactttcgcaagagacccaaatacgctgaggttgtggagatcca
gaagaagctagaagagctcaattcgaaaccgaatggtactctcgatcttgaaaacgagcg
caaacgccacgaagattggatgcgcaaaggaaagaaacttttcggaaaatctaacgcacc
attgcacattctcaagagtcacctggaatatgtcctagaacgcaatatggattgctttga
catcgagcacgacacgccaaggatgcccggagaacccgtttccagagaagtcagccccga
gcctgaaacgagcaaatgggatgacagtaggtccaggcaagttttttgcatttgcaggag
aatcgaggccggaatgatgattgaatgcgaaagatgccatgaatggtatcactacaagtg
tctcaagattgctcgtggcaaggttaaggaggatgagaactacacctgtccaatctgtga
ctggcgcatgaagatccccagagatgcatcccgacctaaattggaggatctgttggcact
cgcagaggaaatgaggacactgcctttccagccagaggaagaagaagtgctgatgaagat
tatcgagaacgcagaagcattccgacatcatatagctcgctattgcagtccgctgctatc
tacggaagccgaagtagagacacagcgattttacctgcgcaagattgaaggcgctgaagt
tttgttgacatatgagacgaatttctttcgtcaagagctccacaaatggtctcctgtggc
ccctgaacccccaccgattcaagaacagtctcgaagcacacgaaagcctcggccgacaaa
gcttcagaagatgcttgtcgagtatggcgtcgataaccccgatgaccttccagagcatgc
caaagggaaagccaacagtttacgccgaaaagcagccaatgcagaagcggcggcggcagc
agccgcagcaatttcacaaccaggtgcctttccaccaccacccgcaggagctggagggta
cagcggggcgccatattactcgcgacctggtgaggttggaagtccttccagctctggaca
tgctgaacgccgagagtctcattcctcaagtcgcactagggataactctatcaacctcga
caacgggttgcatcttggaccactaggagtcggcggaccacagttggttgctgatgtttc
ctcaatgtctttggaggagagacttcttcaaggccaagaggatggcatcagcttccaaac
ggatgctgaaaagagcaaggctttggaaatcctttcaaggaccgagctgggccgaaagca
ggccgagaggctttggggccccaatgtctggggtcgtggacgtggttccatcagtgacgc
tggcagacgcttgtctaatccaatagatgaggacatgttgaggcaggatgaaggcaatgt
ggatcagatgtttaaagagatgacaaaccaagacgaagaagacgacagaagaaacgacaa
cggagacgttgaaatgactgcagcatcattggagaaggagaggaacggcatggatgcttt
gctcgacggggcacctgaatatgttgaagacacggtctctttctttctgtgtcccaaatc
gtcccacaaagaaaaaaacaccccgaacctgaccttgaacgccaaaagaatgcagataat
caaaggtgatggtaccctagtccccgacctttcgtttctactcttatctcttgttaatgc
cgatgaggttgaggaactcgttgcgcgtcttggacttgcgctcgaaacagccgagaacgc
agctggtaatggtgctggtggtggtcttttcgacgccgcgcatcaccatgcacaggtggc
tcgactccatgaccacggcgacaccctggggcttgaggatttccatgatagcgtgggcga
cttccttggtcagacgctcctggatctgaagacggcgggcaaacatctcggcgattcggg
ggagcttggaaaggccgatgacggtctcgttggggatgtaaccgatgtgcatctgcgggg
gtcaacgtcagctcggaaggattgcggaattggcgggattttgcttaccttgccggtgaa
tggaacagaagggccttggcgtagcgcgaaggtgtatcgagaagaccctctcgatcggga
tcctcgccgacacattctagaagagtgcgcacagcacctcgcatgcgatccagtcgctcg
acctgctgctcttccgtctcttcccgacgctctcgtgttccacggcctagatagcgagct
gactacagacaaggtatccgtagttccagtggaattgcttccctacgcgaacgagacgtg
cgacgtgcaactgtccgaagaactgctttatcttatcagaatgtcgcctccttatccgtc
acccgctcaaatccccaacaagaagcgctcttcaggtatcgacgccaacgcgccccctca
caagcgacgtaaaccctcaaacctctcccaagcctccgtcgcagccgccgcagccaacca
tcctcttcgtcaaacatcgttcccccccgaagctcgatcgccttacccgcgctctccttc
tgtagacgctcagtctca---------------tgtcagcacaacagctagtggagcgcc
caagaaaaaacgcggccgcaaggccaaaaacgcaaagcaggatgatgcgagtgaggcgac
gcccagtctcgttggtggacgggctccaactgctgtgagcggacagggtggtgataagga
agatgacgacgaagatgacgagaaggctgagatggcgttagaggatgttgttgcgcgaac
tcaagaacagaagcaagaggaaatccgtctacgagctatgcttgtcgaggcattcgactc
tcagcagtacaaccgatatgaactctggcgcgccgccaagttggccgatagtgtcgtcaa
acgagtcgtcaatgccacagtatctcaatccgtgcctcaaaatgtcagcacagccgtcaa
agcggtagccaagcttttcgcaggagaaatcatcgaagctgcgaggaacgtccaaggcga
gtggattcacgcgggagagaaacaaagcgaactgcctacgccgccacagtctacgaacga
cgacccggatgccgctgaggaggaagtcgatctcaagcgcggtccgttacgacctgacca
tttacgcgaggcctggcgacgctatcgagtttcgggagagagtcgaggtgtgggtgtgca
gcagctttggcatgcacagcaaaacgatggcgtggatcgtttctcgacacgcacggggaa
gcgactcttcaaagactccacgtggttgaaggagggctcaaccaatccgtcagctgtccg
aattcgtgacaaccaacgacggtcccgtgcacggcacaaggagtacgtcgagggtttgca
gaagaagcttcaagactatgagcgtcggggtgtagaggccacattggagatgcagcaggc
agcccggagcgttgctgtcgaaaactctcgcttgaaaattctgctgggttatcatggtat
cactaatgatgatgtcgaaaagttcctgcaaagcttccctgatcagtcagtttccgatgc
cgcaaaggcagccatctcacagtcaaccgccggtcaaccacccatcgccctcgcacccaa
ggtgcctcttcagcctctgtcaagagcgccgtcagatcctccgaggacgttaccgccgcc
gcaaatccaacaagagaccagtacaagtactcgagatgttgtggacgcagttgtagggat
caagagagactctcgaaaagctggattagacggcagaccaaagcttcccctgccgataga
acagcgacaaccacttttgcaacctcgccctcaactacccatactgccagcactgccatc
tcttgtacttggccagagcagaccagaaccccctcctctcgataaattgtcggtccttgc
gacagccagcgtgcaccaagaacccgatgccaacaaacaccgtcgctcacattctaatac
cgacagtctccgtgttccaa
>Fp59
------------------------------------------------------------
------------------------------------------------------------
------------------------------------------------------------
------------------------------------------------------------
------------------------------------------------------------
------------------------------------------------------------
------------------------------------------------------------
------------------------------------------------------------
------------------------------------------------------------
------------------------------------------------------------
------------------------------------------------------------
------------------------------------------------------------
------------------------------------------------------------
------------------------------------------------------------
------------------------------------------------------------
------------------------------------------------------------
------------------------------------------------------------
------------------------------------------------------------
------------------------------------------------------------
------------------------------------------------------------
----------atggcgtctccgccttac--------------------------------
------------------------------------------------------------
------------------------------------------------------------
------------------------------------------------------------
------------------------------------------------------------
------------------------------------------------------------
------------------------------------------------------------
------------------------------------------------------------
------------------------------------------------------------
------------------------------------------------------------
------------------------------------------------------------
------------------------------------------------------------
------------------------------------------------------------
------------------------------------------------------------
------------------------------------------------------------
------------------------------------------------------------
------------------------------------------------------------
------------------------------------------------------------
------------------------------------------------------------
------------------------------------------------------------
------------------------------------------------------------
------------------------------------------------------------
------------------------------------------------------------
------------------------------------------------------------
------------------------------------------------------------
------------------------------------------------------------
------------------------------------------------------------
------------------------------------------------------------
----gctacttccccatc------------------------------------------
------------------------------------------------------------
------------------------------------aggaatgtcgcctccttatccgtc
acccgctcaaatccccaacaagaagcgctcttcaggtatcgacgccaacgcgccccctca
caagcgacgtaaaccctcaaacctctcccaagcctccgtcgcagccgccgcagccaacca
tcctcttcgtcaaacatcgttcccccccgaagctcgatcgccttacccgcgctctccttc
tgtagacgctcagtctcatgtcagcggcagcgctgtcagcacgacagctagtggagcgcc
caagaaaaaacgcggccgcaaggccaaaaacgcaaagcaggatgatgcgagtgaggcgac
gcccagtctcgttggtggacgggctccaactgctgtgagcggacagggtggtgataagga
agacgacgacgaagatgacgagaaggctgagatggcattagaggatgttgttgcgcgaac
tcaagaacagaagcaagaggaaatccgtctacgagctatgcttgtcgaggcattcgactc
tcagcagtacaaccgatatgaactctggcgcgccgccaagttggccgatagtgtcgtcaa
acgagtcgtcaatgccacagtatctcaatccgtgcctcaaaatgtcagcacagccgtcaa
agcggtagccaagcttttcgcaggagaaatcatcgaagctgcgaggaacgtccaaggcga
gtggattcacgcgggagagaaacaaagcgaactgcctacgccgccacagtctacgaacga
cgacccggatgccgctgaggaggaagtcgatctcaagcgcggtccgttacgacctgacca
tttacgcgaggcctggcgacgctatcgagtttcgggagagagtcgaggtgtgggtgtgca
gcagctttggcatgcacagcaaaacgatggcgtggatcgtttctcgacacgcacggggaa
gcgactcttcaagtaa--------------------------------------------
------------------------------------------------------------
------------------------------------------------------------
------------------------------------------------------------
------------------------------------------------------------
------------------------------------------------------------
------------------------------------------------------------
------------------------------------------------------------
------------------------------------------------------------
------------------------------------------------------------
------------------------------------------------------------
------------------------------------------------------------
--------------------
>Fp63
------------------------------------------------------------
------------------------------------------------------------
------------------------------------------------------------
------------------------------------------------------------
------------------------------------------------------------
------------------------------------------------------------
------------------------------------------------------------
------------------------------------------------------------
------------------------------------------------------------
------------------------------------------------------------
------------------------------------------------------------
------------------------------------------------------------
------------------------------------------------------------
------------------------------------------------------------
------------------------------------------------------------
------------------------------------------------------------
------------------------------------------------------------
------------------------------------------------------------
------------------------------------------------------------
------------------------------------------------------------
----------atggcgtctccgccttac--------------------------------
------------------------------------------------------------
------------------------------------------------------------
------------------------------------------------------------
------------------------------------------------------------
------------------------------------------------------------
------------------------------------------------------------
------------------------------------------------------------
------------------------------------------------------------
------------------------------------------------------------
------------------------------------------------------------
------------------------------------------------------------
------------------------------------------------------------
------------------------------------------------------------
------------------------------------------------------------
------------------------------------------------------------
------------------------------------------------------------
------------------------------------------------------------
------------------------------------------------------------
------------------------------------------------------------
------------------------------------------------------------
------------------------------------------------------------
------------------------------------------------------------
------------------------------------------------------------
------------------------------------------------------------
------------------------------------------------------------
------------------------------------------------------------
------------------------------------------------------------
----gctacttccccatc------------------------------------------
------------------------------------------------------------
------------------------------------aggaatgtcgcctccttatccgtc
acccgctcaaatccccaacaagaagcgctcttcaggtatcgacgccaacgcgccccctca
caagcgacgtaaaccctcaaacctctcccaagcctccgtcgcagccgccgcagccaacca
tcctcttcgtcaaacatcgttcccccccgaagctcgatcgccttacccgcgctctccttc
tgtagacgctcagtctcatgtcagcggcagcgctgtcagcacaacagctagtggagcgcc
caagaaaaaacgcggccgcaaggccaaaaacgcaaagcaggatgatgcgagtgaggcgac
gcccagtctcgttggtggacgggctccaactgctgtgagcggacagggtggtgataagga
agatgacgacgaagatgacgagaaggctgagatggcgttagaggatgttgttgcgcgaac
tcaagaacagaagcaagaggaaatccgtctacgagctatgcttgtcgaggcattcgactc
tcagcagtacaaccgatatgaactctggcgcgccgccaagttggccgatagtgtcgtcaa
acgagtcgtcaatgccacagtatctcaatccgtgcctcaaaatgtcagcacagccgtcaa
agcggtagccaagcttttcgcaggagaaatcatcgaagctgcgaggaacgtccaaggcga
gtggattcacgcgggagagaaacaaagcgaactgcctacgccgccacagtctacgaacga
cgacccggatgccgctgaggaggaagtcgatctcaagcgcggtccgttacgacctgacca
tttacgcgaggcctggcgacgctatcgagtttcgggagagagtcgaggtgtgggtgtgca
gcagctttggcatgcacagcaaaacgatggcgtggatcgtttctcgacacgcacggggaa
gcgactcttcaagtaa--------------------------------------------
------------------------------------------------------------
------------------------------------------------------------
------------------------------------------------------------
------------------------------------------------------------
------------------------------------------------------------
------------------------------------------------------------
------------------------------------------------------------
------------------------------------------------------------
------------------------------------------------------------
------------------------------------------------------------
------------------------------------------------------------
--------------------
>Fp65
------------------------------------------------------------
------------------------------------------------------------
------------------------------------------------------------
------------------------------------------------------------
------------------------------------------------------------
------------------------------------------------------------
------------------------------------------------------------
------------------------------------------------------------
------------------------------------------------------------
------------------------------------------------------------
------------------------------------------------------------
------------------------------------------------------------
------------------------------------------------------------
------------------------------------------------------------
------------------------------------------------------------
------------------------------------------------------------
------------------------------------------------------------
------------------------------------------------------------
------------------------------------------------------------
------------------------------------------------------------
----------atggcgtctccgccttac--------------------------------
------------------------------------------------------------
------------------------------------------------------------
------------------------------------------------------------
------------------------------------------------------------
------------------------------------------------------------
------------------------------------------------------------
------------------------------------------------------------
------------------------------------------------------------
------------------------------------------------------------
------------------------------------------------------------
------------------------------------------------------------
------------------------------------------------------------
------------------------------------------------------------
------------------------------------------------------------
------------------------------------------------------------
------------------------------------------------------------
------------------------------------------------------------
------------------------------------------------------------
------------------------------------------------------------
------------------------------------------------------------
------------------------------------------------------------
------------------------------------------------------------
------------------------------------------------------------
------------------------------------------------------------
------------------------------------------------------------
------------------------------------------------------------
------------------------------------------------------------
----gctacttccccatc------------------------------------------
------------------------------------------------------------
------------------------------------aggaatgtcgcctccttatccgtc
acccgctcaaatccccaacaagaagcgctcttcaggtatcgacgccaacgcgccccctca
caagcgacgtaaaccctcaaacctctcccaagcctccgtcgcagccgccgcagccaacca
tcctcttcgtcaaacatcgttcccccccgaagctcgatcgccttacccgcgctctccttc
tgtagacgctcagtctcatgtcagcggcagcgctgtcagcacaacagctagtggagcgcc
caagaaaaaacgcggccgcaaggccaaaaacgcaaagcaggatgatgcgagtgaggcgac
gcccagtctcgttggtggacgggctccaactgctgtgagcggacagggtggtgataagga
agatgacgacgaagatgacgagaaggctgagatggcgttagaggatgttgttgcgcgaac
tcaagaacagaagcaagaggaaatccgtctacgagctatgcttgtcgaggcattcgactc
tcagcagtacaaccgatatgaactctggcgcgccgccaagttggccgatagtgtcgtcaa
acgagtcgtcaatgccacagtatctcaatccgtgcctcaaaatgtcagcacagccgtcaa
agcggtagccaagcttttcgcaggagaaatcatcgaagctgcgaggaacgtccaaggcga
gtggattcacgcgggagagaaacaaagcgaactgcctacgccgccacagtctacgaacga
cgacccggatgccgctgaggaggaagtcgatctcaagcgcggtccgttacgacctgacca
tttacgcgaggcctggcgacgctatcgagtttcgggagagagtcgaggtgtgggtgtgca
gcagctttggcatgcacagcaaaacgatggcgtggatcgtttctcgacacgcacggggaa
gcgactcttcaagtaa--------------------------------------------
------------------------------------------------------------
------------------------------------------------------------
------------------------------------------------------------
------------------------------------------------------------
------------------------------------------------------------
------------------------------------------------------------
------------------------------------------------------------
------------------------------------------------------------
------------------------------------------------------------
------------------------------------------------------------
------------------------------------------------------------
--------------------
>Fp66
------------------------------------------------------------
------------------------------------------------------------
------------------------------------------------------------
------------------------------------------------------------
------------------------------------------------------------
------------------------------------------------------------
------------------------------------------------------------
------------------------------------------------------------
------------------------------------------------------------
------------------------------------------------------------
------------------------------------------------------------
------------------------------------------------------------
------------------------------------------------------------
------------------------------------------------------------
------------------------------------------------------------
------------------------------------------------------------
------------------------------------------------------------
------------------------------------------------------------
------------------------------------------------------------
------------------------------------------------------------
----------atggcgtctccgccttac--------------------------------
------------------------------------------------------------
------------------------------------------------------------
------------------------------------------------------------
------------------------------------------------------------
------------------------------------------------------------
------------------------------------------------------------
------------------------------------------------------------
------------------------------------------------------------
------------------------------------------------------------
------------------------------------------------------------
------------------------------------------------------------
------------------------------------------------------------
------------------------------------------------------------
------------------------------------------------------------
------------------------------------------------------------
------------------------------------------------------------
------------------------------------------------------------
------------------------------------------------------------
------------------------------------------------------------
------------------------------------------------------------
------------------------------------------------------------
------------------------------------------------------------
------------------------------------------------------------
------------------------------------------------------------
------------------------------------------------------------
------------------------------------------------------------
------------------------------------------------------------
----gctacttccccatc------------------------------------------
------------------------------------------------------------
------------------------------------aggaatgtcgcctccttatccgtc
acccgctcaaatccccaacaagaagcgctcttcaggtatcgacgccaacgcgccccctca
caagcgacgtaaaccctcaaacctctcccaagcctccgtcgcagccgccgcagccaacca
tcctcttcgtcaaacatcgttcccccccgaagctcgatcgccttacccgcgctctccttc
tgtagacgctcagtctcatgtcagcggcagcgctgtcagcacaacagctagtggagcgcc
caagaaaaaacgcggccgcaaggccaaaaacgcaaagcaggatgatgcgagtgaggcgac
gcccagtctcgttggtggacgggctccaactgctgtgagcggacagggtggtgataagga
agatgacgacgaagatgacgagaaggctgagatggcgttagaggatgttgttgcgcgaac
tcaagaacagaagcaagaggaaatccgtctacgagctatgcttgtcgaggcattcgactc
tcagcagtacaaccgatatgaactctggcgcgccgccaagttggccgatagtgtcgtcaa
acgagtcgtcaatgccacagtatctcaatccgtgcctcaaaatgtcagcacagccgtcaa
agcggtagccaagcttttcgcaggagaaatcatcgaagctgcgaggaacgtccaaggcga
gtggattcacgcgggagagaaacaaagcgaactgcctacgccgccacagtctacgaacga
cgacccggatgccgctgaggaggaagtcgatctcaagcgcggtccgttacgacctgacca
tttacgcgaggcctggcgacgctatcgagtttcgggagagagtcgaggtgtgggtgtgca
gcagctttggcatgcacagcaaaacgatggcgtggatcgtttctcgacacgcacggggaa
gcgactcttcaagtaa--------------------------------------------
------------------------------------------------------------
------------------------------------------------------------
------------------------------------------------------------
------------------------------------------------------------
------------------------------------------------------------
------------------------------------------------------------
------------------------------------------------------------
------------------------------------------------------------
------------------------------------------------------------
------------------------------------------------------------
------------------------------------------------------------
--------------------
>Fp72
------------------------------------------------------------
------------------------------------------------------------
------------------------------------------------------------
------------------------------------------------------------
------------------------------------------------------------
------------------------------------------------------------
------------------------------------------------------------
------------------------------------------------------------
------------------------------------------------------------
------------------------------------------------------------
------------------------------------------------------------
------------------------------------------------------------
------------------------------------------------------------
------------------------------------------------------------
------------------------------------------------------------
------------------------------------------------------------
------------------------------------------------------------
------------------------------------------------------------
------------------------------------------------------------
------------------------------------------------------------
----------atggcgtctccgccttac--------------------------------
------------------------------------------------------------
------------------------------------------------------------
------------------------------------------------------------
------------------------------------------------------------
------------------------------------------------------------
------------------------------------------------------------
------------------------------------------------------------
------------------------------------------------------------
------------------------------------------------------------
------------------------------------------------------------
------------------------------------------------------------
------------------------------------------------------------
------------------------------------------------------------
------------------------------------------------------------
------------------------------------------------------------
------------------------------------------------------------
------------------------------------------------------------
------------------------------------------------------------
------------------------------------------------------------
------------------------------------------------------------
------------------------------------------------------------
------------------------------------------------------------
------------------------------------------------------------
------------------------------------------------------------
------------------------------------------------------------
------------------------------------------------------------
------------------------------------------------------------
----gctacttccccatc------------------------------------------
------------------------------------------------------------
------------------------------------aggaatgtcgcctccttatccgtc
acccgctcaaatccccaacaagaagcgctcttcaggtatcgacgccaacgcgccccctca
caagcgacgtaaaccctcaaacctctcccaagcctccgtcgcagccgccgcagccaacca
tcctcttcgtcaaacatcgttcccccccgaagctcgatcgccttacccgcgctctccttc
tgtagacgctcagtctcatgtcagcggcagcgctgtcagcacaacagctagtggagcgcc
caagaaaaaacgcggccgcaaggccaaaaacgcaaagcaggatgatgcgagtgaggcgac
gcccagtctcgttggtggacgggctccaactgctgtgagcggacagggtggtgataagga
agatgacgacgaagatgacgagaaggctgagatggcgttagaggatgttgttgcgcgaac
tcaagaacagaagcaagaggaaatccgtctacgagctatgcttgtcgaggcattcgactc
tcagcagtacaaccgatatgaactctggcgcgccgccaagttggccgatagtgtcgtcaa
acgagtcgtcaatgccacagtatctcaatccgtgcctcaaaatgtcagcacagccgtcaa
agcggtagccaagcttttcgcaggagaaatcatcgaagctgcgaggaacgtccaaggcga
gtggattcacgcgggagagaaacaaagcgaactgcctacgccgccacagtctacgaacga
cgacccggatgccgctgaggaggaagtcgatctcaagcgcggtccgttacgacctgacca
tttacgcgaggcctggcgacgctatcgagtttcgggagagagtcgaggtgtgggtgtgca
gcagctttggcatgcacagcaaaacgatggcgtggatcgtttctcgacacgcacggggaa
gcgactcttcaagtaa--------------------------------------------
------------------------------------------------------------
------------------------------------------------------------
------------------------------------------------------------
------------------------------------------------------------
------------------------------------------------------------
------------------------------------------------------------
------------------------------------------------------------
------------------------------------------------------------
------------------------------------------------------------
------------------------------------------------------------
------------------------------------------------------------
--------------------
>Fp73
------------------------------------------------------------
------------------------------------------------------------
------------------------------------------------------------
------------------------------------------------------------
------------------------------------------------------------
------------------------------------------------------------
------------------------------------------------------------
------------------------------------------------------------
------------------------------------------------------------
------------------------------------------------------------
------------------------------------------------------------
------------------------------------------------------------
------------------------------------------------------------
------------------------------------------------------------
------------------------------------------------------------
------------------------------------------------------------
------------------------------------------------------------
------------------------------------------------------------
------------------------------------------------------------
------------------------------------------------------------
----------atggcgtctccgccttac--------------------------------
------------------------------------------------------------
------------------------------------------------------------
------------------------------------------------------------
------------------------------------------------------------
------------------------------------------------------------
------------------------------------------------------------
------------------------------------------------------------
------------------------------------------------------------
------------------------------------------------------------
------------------------------------------------------------
------------------------------------------------------------
------------------------------------------------------------
------------------------------------------------------------
------------------------------------------------------------
------------------------------------------------------------
------------------------------------------------------------
------------------------------------------------------------
------------------------------------------------------------
------------------------------------------------------------
------------------------------------------------------------
------------------------------------------------------------
------------------------------------------------------------
------------------------------------------------------------
------------------------------------------------------------
------------------------------------------------------------
------------------------------------------------------------
------------------------------------------------------------
----gctacttccccatc------------------------------------------
------------------------------------------------------------
------------------------------------aggaatgtcgcctccttatccgtc
acccgctcaaatccccaacaagaagcgctcttcaggtatcgacgccaacgcgccccctca
caagcgacgtaaaccctcaaacctctcccaagcctccgtcgcagccgccgcagccaatca
tcctcttcgtcaaacatcgttcccccccgaagctcgatcgccttacccgcgctctccttc
tgtagacgctcagtctcatgtcagcggcagcgctgtcagcacaacagctagtggagcgcc
caagaaaaaacgcggccgcaaggccaaaaacgcaaagcaggatgatgcgagtgaggcgac
gcccagtctcgttggtggacgggctccaactgctgtgagcggacagggtggtgataagga
agatgacgacgaagatgacgagaaggctgagatggcgttagaggatgttgttgcgcgaac
tcaagaacagaagcaagaggaaatccgtctacgagctatgcttgtcgaggcattcgactc
tcagcagtacaaccgatatgaactctggcgcgccgccaagttggccgatagtgtcgtcaa
acgagtcgtcaatgccacagtatctcaatccgtgcctcaaaatgtcagcacagccgtcaa
agcggtagccaagcttttcgcaggagaaatcatcgaagctgcgaggaacgtccaaggcga
gtggattcacgcgggagagaaacaaagcgaactgcctacgccgccacagtctacgaacga
cgacccggatgccgctgaggaggaagtcgatctcaagcgcggtccgttacgacctgacca
tttacgcgaggcctggcgacgctatcgagtttcgggagagagtcgaggtgtgggtgtgca
gcagctttggcatgcacagcaaaacgatggcgtggatcgtttctcgacacgcacggggaa
gcgactcttcaagtaa--------------------------------------------
------------------------------------------------------------
------------------------------------------------------------
------------------------------------------------------------
------------------------------------------------------------
------------------------------------------------------------
------------------------------------------------------------
------------------------------------------------------------
------------------------------------------------------------
------------------------------------------------------------
------------------------------------------------------------
------------------------------------------------------------
--------------------
>Fp76
------------------------------------------------------------
------------------------------------------------------------
------------------------------------------------------------
------------------------------------------------------------
------------------------------------------------------------
------------------------------------------------------------
------------------------------------------------------------
------------------------------------------------------------
------------------------------------------------------------
------------------------------------------------------------
------------------------------------------------------------
------------------------------------------------------------
------------------------------------------------------------
------------------------------------------------------------
------------------------------------------------------------
------------------------------------------------------------
------------------------------------------------------------
------------------------------------------------------------
------------------------------------------------------------
------------------------------------------------------------
----------atggcgtctccgccttac--------------------------------
------------------------------------------------------------
------------------------------------------------------------
------------------------------------------------------------
------------------------------------------------------------
------------------------------------------------------------
------------------------------------------------------------
------------------------------------------------------------
------------------------------------------------------------
------------------------------------------------------------
------------------------------------------------------------
------------------------------------------------------------
------------------------------------------------------------
------------------------------------------------------------
------------------------------------------------------------
------------------------------------------------------------
------------------------------------------------------------
------------------------------------------------------------
------------------------------------------------------------
------------------------------------------------------------
------------------------------------------------------------
------------------------------------------------------------
------------------------------------------------------------
------------------------------------------------------------
------------------------------------------------------------
------------------------------------------------------------
------------------------------------------------------------
------------------------------------------------------------
----gctacttccccatc------------------------------------------
------------------------------------------------------------
------------------------------------aggaatgtcgcctccttatccgtc
acccgctcaaatccccaacaagaagcgctcttcaggtatcgacgccaacgcgccccctca
caagcgacgtaaaccctcaaacctctcccaagcctccgtcgcagccgccgcagccaatca
tcctcttcgtcaaacatcgttcccccccgaagctcgatcgccttacccgcgctctccttc
tgtagacgctcagtctcatgtcagcggcagcgctgtcagcacaacagctagtggagcgcc
caagaaaaaacgcggccgcaaggccaaaaacgcaaagcaggatgatgcgagtgaggcgac
gcccagtctcgttggtggacgggctccaactgctgtgagcggacagggtggtgataagga
agatgacgacgaagatgacgagaaggctgagatggcgttagaggatgttgttgcgcgaac
tcaagaacagaagcaagaggaaatccgtctacgagctatgcttgtcgaggcattcgactc
tcagcagtacaaccgatatgaactctggcgcgccgccaagttggccgatagtgtcgtcaa
acgagtcgtcaatgccacagtatctcaatccgtgcctcaaaatgtcagcacagccgtcaa
agcggtagccaagcttttcgcaggagaaatcatcgaagctgcgaggaacgtccaaggcga
gtggattcacgcgggagagaaacaaagcgaactgcctacgccgccacagtctacgaacga
cgacccggatgccgctgaggaggaagtcgatctcaagcgcggtccgttacgacctgacca
tttacgcgaggcctggcgacgctatcgagtttcgggagagagtcgaggtgtgggtgtgca
gcagctttggcatgcacagcaaaacgatggcgtggatcgtttctcgacacgcacggggaa
gcgactcttcaagtaa--------------------------------------------
------------------------------------------------------------
------------------------------------------------------------
------------------------------------------------------------
------------------------------------------------------------
------------------------------------------------------------
------------------------------------------------------------
------------------------------------------------------------
------------------------------------------------------------
------------------------------------------------------------
------------------------------------------------------------
------------------------------------------------------------
--------------------
>Fp78
------------------------------------------------------------
------------------------------------------------------------
------------------------------------------------------------
------------------------------------------------------------
------------------------------------------------------------
------------------------------------------------------------
------------------------------------------------------------
------------------------------------------------------------
------------------------------------------------------------
------------------------------------------------------------
------------------------------------------------------------
------------------------------------------------------------
------------------------------------------------------------
------------------------------------------------------------
------------------------------------------------------------
------------------------------------------------------------
------------------------------------------------------------
------------------------------------------------------------
------------------------------------------------------------
------------------------------------------------------------
----------atggcgtctccgccttac--------------------------------
------------------------------------------------------------
------------------------------------------------------------
------------------------------------------------------------
------------------------------------------------------------
------------------------------------------------------------
------------------------------------------------------------
------------------------------------------------------------
------------------------------------------------------------
------------------------------------------------------------
------------------------------------------------------------
------------------------------------------------------------
------------------------------------------------------------
------------------------------------------------------------
------------------------------------------------------------
------------------------------------------------------------
------------------------------------------------------------
------------------------------------------------------------
------------------------------------------------------------
------------------------------------------------------------
------------------------------------------------------------
------------------------------------------------------------
------------------------------------------------------------
------------------------------------------------------------
------------------------------------------------------------
------------------------------------------------------------
------------------------------------------------------------
------------------------------------------------------------
----gctacttccccatc------------------------------------------
------------------------------------------------------------
------------------------------------aggaatgtcgcctccttatccgtc
acccgctcaaatccccaacaagaagcgctcttcaggtatcgacgccaacgcgccccctca
caagcgacgtaaaccctcaaacctctcccaagcctccgtcgcagccgccgcagccaacca
tcctcttcgtcaaacatcgttcccccccgaagctcgatcgccttacccgcgctctccttc
tgtagacgctcagtctcatgtcagcggcagcgctgtcagcacgacagctagtggagcgcc
caataaaaaacgcggccgcaaggccaaaaacgcaaagcaggatgatgcgagtgaggcgac
gcccagtctcgttggtggacgggctccaactgctgtgagcggacagggtggtgataagga
agacgacgacgaagatgacgagaaggctgagatggcattagaggatgttgttgcgcgaac
tcaagaacagaagcaagaggaaatccgtctacgagctatgcttgtcgaggcattcgactc
tcagcagtacaaccgatatgaactctggcgcgccgccaagttggccgatagtgtcgtcaa
acgagtcgtcaatgccacagtatctcaatccgtgcctcaaaatgtcagcacagccgtcaa
agcggtagccaagcttttcgcaggagaaatcatcgaagctgcgaggaacgtccaaggcga
gtggattcacgcgggagagaaacaaagcgaactgcctacgccgccacagtctacgaacga
cgacccggatgccgctgaggaggaagtcgatctcaagcgcggtccgttacgacctgacca
tttacgcgaggcctggcgacgctatcgagtttcgggagagagtcgaggtgtgggtgtgca
gcagctttggcatgcacagcaaaacgatggcgtggatcgtttctcgacacgcacggggaa
gcgactcttcaagtaa--------------------------------------------
------------------------------------------------------------
------------------------------------------------------------
------------------------------------------------------------
------------------------------------------------------------
------------------------------------------------------------
------------------------------------------------------------
------------------------------------------------------------
------------------------------------------------------------
------------------------------------------------------------
------------------------------------------------------------
------------------------------------------------------------
--------------------
>Fp81
------------------------------------------------------------
------------------------------------------------------------
------------------------------------------------------------
------------------------------------------------------------
------------------------------------------------------------
------------------------------------------------------------
------------------------------------------------------------
------------------------------------------------------------
------------------------------------------------------------
------------------------------------------------------------
------------------------------------------------------------
------------------------------------------------------------
------------------------------------------------------------
------------------------------------------------------------
------------------------------------------------------------
------------------------------------------------------------
------------------------------------------------------------
------------------------------------------------------------
------------------------------------------------------------
------------------------------------------------------------
----------atggcgtctccgccttac--------------------------------
------------------------------------------------------------
------------------------------------------------------------
------------------------------------------------------------
------------------------------------------------------------
------------------------------------------------------------
------------------------------------------------------------
------------------------------------------------------------
------------------------------------------------------------
------------------------------------------------------------
------------------------------------------------------------
------------------------------------------------------------
------------------------------------------------------------
------------------------------------------------------------
------------------------------------------------------------
------------------------------------------------------------
------------------------------------------------------------
------------------------------------------------------------
------------------------------------------------------------
------------------------------------------------------------
------------------------------------------------------------
------------------------------------------------------------
------------------------------------------------------------
------------------------------------------------------------
------------------------------------------------------------
------------------------------------------------------------
------------------------------------------------------------
------------------------------------------------------------
----gctacttccccatc------------------------------------------
------------------------------------------------------------
------------------------------------aggaatgtcgcctccttatccgtc
acccgctcaaatccccaacaagaagcgctcttcaggtatcgacgccaacgcgccccctca
caagcgacgtaaaccctcaaacctctcccaagcctccgtcgcagccgccgcagccaacca
tcctcttcgtcaaacatcgttcccccccgaagctcgatcgccttacccgcgctctccttc
tgtagacgctcagtctcatgtcagcggcagcgctgtcagcacaacagctagtggagcgcc
caagaaaaaacgcggccgcaaggccaaaaacgcaaagcaggatgatgcgagtgaggcgac
gcccagtctcgttggtggacgggctccaactgctgtgagcggacagggtggtgataagga
agatgacgacgaagatgacgagaaggctgagatggcgttagaggatgttgttgcgcgaac
tcaagaacagaagcaagaggaaatccgtctacgagctatgcttgtcgaggcattcgactc
tcagcagtacaaccgatatgaactctggcgcgccgccaagttggccgatagtgtcgtcaa
acgagtcgtcaatgccacagtatctcaatccgtgcctcaaaatgtcagcacagccgtcaa
agcggtagccaagcttttcgcaggagaaatcatcgaagctgcgaggaacgtccaaggcga
gtggattcacgcgggagagaaacaaagcgaactgcctacgccgccacagtctacgaacga
cgacccggatgccactgaggaggaagtcgatctcaagcgcggtccgttacgacctgacca
tttacgcgaagcctggcgacgctatcgagtttcgggagagagtcgaggtgtgggtgtgca
gcagctttggcatgcacagcaaaacgatggcgtggatcgtttctcgacacgcacggggaa
gcgactcttcaagtaa--------------------------------------------
------------------------------------------------------------
------------------------------------------------------------
------------------------------------------------------------
------------------------------------------------------------
------------------------------------------------------------
------------------------------------------------------------
------------------------------------------------------------
------------------------------------------------------------
------------------------------------------------------------
------------------------------------------------------------
------------------------------------------------------------
--------------------
>Fp84
------------------------------------------------------------
------------------------------------------------------------
------------------------------------------------------------
------------------------------------------------------------
------------------------------------------------------------
------------------------------------------------------------
------------------------------------------------------------
------------------------------------------------------------
------------------------------------------------------------
------------------------------------------------------------
------------------------------------------------------------
------------------------------------------------------------
------------------------------------------------------------
------------------------------------------------------------
------------------------------------------------------------
------------------------------------------------------------
------------------------------------------------------------
------------------------------------------------------------
------------------------------------------------------------
------------------------------------------------------------
----------atggcgtctccgccttac--------------------------------
------------------------------------------------------------
------------------------------------------------------------
------------------------------------------------------------
------------------------------------------------------------
------------------------------------------------------------
------------------------------------------------------------
------------------------------------------------------------
------------------------------------------------------------
------------------------------------------------------------
------------------------------------------------------------
------------------------------------------------------------
------------------------------------------------------------
------------------------------------------------------------
------------------------------------------------------------
------------------------------------------------------------
------------------------------------------------------------
------------------------------------------------------------
------------------------------------------------------------
------------------------------------------------------------
------------------------------------------------------------
------------------------------------------------------------
------------------------------------------------------------
------------------------------------------------------------
------------------------------------------------------------
------------------------------------------------------------
------------------------------------------------------------
------------------------------------------------------------
----gctacttccccatc------------------------------------------
------------------------------------------------------------
------------------------------------aggaatgtcgcctccttatccgtc
acccgctcaaatccccaacaagaagcgctcttcaggtatcgacgccaacgcgccccctca
caagcgacgtaaaccctcaaacctctcccaagcctccgtcgcagccgccgcagccaacca
tcctcttcgtcaaacatcgttcccccccgaagctcgatcgccttacccgcgctctccttc
tgtagacgctcagtctcatgtcagcggcagcgctgtcagcacaacagctagtggagcgcc
caagaaaaaacgcggccgcaaggccaaaaacgcaaagcaggatgatgcgagtgaggcgac
gcccagtctcgttggtggacgggctccaactgctgtgagcggacagggtggtgataagga
agatgacgacgaagatgacgagaaggctgagatggcgttagaggatgttgttgcgcgaac
tcaagaacagaagcaagaggaaatccgtctacgagctatgcttgtcgaggcattcgactc
tcagcagtacaaccgatatgaactctggcgcgccgccaagttggccgatagtgtcgtcaa
acgagtcgtcaatgccacagtatctcaatccgtgcctcaaaatgtcagcacagccgtcaa
agcggtagccaagcttttcgcaggagaaatcatcgaagctgcgaggaacgtccaaggcga
gtggattcacgcgggagagaaacaaagcgaactgcctacgccgccacagtctacgaacga
cgacccggatgccactgaggaggaagtcgatctcaagcgcggtccgttacgacctgacca
tttacgcgaagcctggcgacgctatcgagtttcgggagagagtcgaggtgtgggtgtgca
gcagctttggcatgcacagcaaaacgatggcgtggatcgtttctcgacacgcacggggaa
gcgactcttcaagtaa--------------------------------------------
------------------------------------------------------------
------------------------------------------------------------
------------------------------------------------------------
------------------------------------------------------------
------------------------------------------------------------
------------------------------------------------------------
------------------------------------------------------------
------------------------------------------------------------
------------------------------------------------------------
------------------------------------------------------------
------------------------------------------------------------
--------------------
>Fp86
------------------------------------------------------------
------------------------------------------------------------
------------------------------------------------------------
------------------------------------------------------------
------------------------------------------------------------
------------------------------------------------------------
------------------------------------------------------------
------------------------------------------------------------
------------------------------------------------------------
------------------------------------------------------------
------------------------------------------------------------
------------------------------------------------------------
------------------------------------------------------------
------------------------------------------------------------
------------------------------------------------------------
------------------------------------------------------------
------------------------------------------------------------
------------------------------------------------------------
------------------------------------------------------------
------------------------------------------------------------
----------atggcgtctccgccttac--------------------------------
------------------------------------------------------------
------------------------------------------------------------
------------------------------------------------------------
------------------------------------------------------------
------------------------------------------------------------
------------------------------------------------------------
------------------------------------------------------------
------------------------------------------------------------
------------------------------------------------------------
------------------------------------------------------------
------------------------------------------------------------
------------------------------------------------------------
------------------------------------------------------------
------------------------------------------------------------
------------------------------------------------------------
------------------------------------------------------------
------------------------------------------------------------
------------------------------------------------------------
------------------------------------------------------------
------------------------------------------------------------
------------------------------------------------------------
------------------------------------------------------------
------------------------------------------------------------
------------------------------------------------------------
------------------------------------------------------------
------------------------------------------------------------
------------------------------------------------------------
----gctacttccccatc------------------------------------------
------------------------------------------------------------
------------------------------------aggaatgtcgcctccttatccgtc
acccgctcaaatccccaacaagaagcgctcttcaggtatcgacgccaacgcgccccctca
caagcgacgtaaaccctcaaacctctcccaagcctccgtcgcagccgccgcagccaacca
tcctcttcgtcaaacatcgttcccccccgaagctcgatcgccttacccgcgctctccttc
tgtagacgctcagtctcatgtcagcggcagcgctgtcagcacgacagctagtggagcgcc
caagaaaaaacgcggccgcaaggccaaaaacgcaaagcaggatgatgcgagtgaggcgac
gcccagtctcgttggtggacgggctccaactgctgtgagcggacagggtggtgataagga
agacgacgacgaagatgacgagaaggctgagatggcattagaggatgttgttgcgcgaac
tcaagaacagaagcaagaggaaatccgtctacgagctatgcttgtcgaggcattcgactc
tcagcagtacaaccgatatgaactctggcgcgccgccaagttggccgatagtgtcgtcaa
acgagtcgtcaatgccacagtatctcaatccgtgcctcaaaatgtcagcacagccgtcaa
agcggtagccaagcttttcgcaggagaaatcatcgaagctgcgaggaacgtccaaggcga
gtggattcacgcgggagagaaacaaagcgaactgcctacgccgccacagtctacgaacga
cgacccggatgccgctgaggaggaagtcgatctcaagcgcggtccgttacgacctgacca
tttacgcgaggcctggcgacgctatcgagtttcgggagagagtcgaggtgtgggtgtgca
gcagctttggcatgcacagcaaaacgatggcgtggatcgtttctcgacacgcacggggaa
gcgactcttcaagtaa--------------------------------------------
------------------------------------------------------------
------------------------------------------------------------
------------------------------------------------------------
------------------------------------------------------------
------------------------------------------------------------
------------------------------------------------------------
------------------------------------------------------------
------------------------------------------------------------
------------------------------------------------------------
------------------------------------------------------------
------------------------------------------------------------
--------------------
>Fvenenatum.busco
------------------------------------------------------------
------------------------------------------------------------
------------------------------------------------------------
------------------------------------------------------------
------------------------------------------------------------
------------------------------------------------------------
------------------------------------------------------------
------------------------------------------------------------
------------------------------------------------------------
------------------------------------------------------------
------------------------------------------------------------
------------------------------------------------------------
------------------------------------------------------------
------------------------------------------------------------
------------------------------------------------------------
------------------------------------------------------------
------------------------------------------------------------
------------------------------------------------------------
------------------------------------------------------------
------------------------------------------------------------
----------atggcttctcccccttac--------------------------------
------------------------------------------------------------
------------------------------------------------------------
------------------------------------------------------------
------------------------------------------------------------
------------------------------------------------------------
------------------------------------------------------------
------------------------------------------------------------
------------------------------------------------------------
------------------------------------------------------------
------------------------------------------------------------
------------------------------------------------------------
------------------------------------------------------------
------------------------------------------------------------
------------------------------------------------------------
------------------------------------------------------------
------------------------------------------------------------
------------------------------------------------------------
------------------------------------------------------------
------------------------------------------------------------
------------------------------------------------------------
------------------------------------------------------------
------------------------------------------------------------
------------------------------------------------------------
------------------------------------------------------------
------------------------------------------------------------
------------------------------------------------------------
------------------------------------------------------------
----gctacttccccgtc------------------------------------------
------------------------------------------------------------
------------------------------------aggaatgtcgcctccttatccatc
acccgctcaaatccccaacaagaagcgctcttcaggtatcgacgccaacgcgcctcctca
caagcgacgcaaaccatcaaccctctctcaagcctccgtcgcagccgcagcggccaacca
tcctcttcgtcaaacatcgttcccccccgaagctcgatcgccttacccgcgctctccctc
tgtagacgctcagtctcatgtgagcggcagcgctgtcagcacaacggctagtggagcgcc
caagaaaaaacgcggtcgcaaggccaaaaatgcaaagcaggatgatgcgagtgaggcgac
gcccagtctcgttggtgggcgggctccaactgctgtgggcggacagggtggtgataagga
agatgacgatgaagatgatgaaaaggctgagatggcgttggaggatgttgttgcgcgaac
tcaggagcagaagcaagaggagattcgtctacgagctatgcttgtcgaggcattcgactc
tcagcagtacaaccgatatgagctctggcgcgcggccaaattagccgatagtgtcgttaa
acgagtcgtcaacgccacagtctcccaatccgtgcctcaaaatgtcagcacagccgtcaa
agcggtagccaagctatttgcgggagaaatcatcgaagctgcgaggaacgttcaaggcga
gtggattcacgcgggagagaaacaaagcgaactgcctacgccgccacagtctacgaatga
cgacccggatgcagctgaggaggaagtcgatctcaagcgcggtccgttacgacctgatca
tctacgcgaggcctggcgacgctatcgagtttcgggagagagtcgaggtgtgggtgtgca
gcagctttggcatgcgcagcaaaacgatggcgtggatcgtttctcgacacgcacggggaa
gcgactcttcaagtga--------------------------------------------
------------------------------------------------------------
------------------------------------------------------------
------------------------------------------------------------
------------------------------------------------------------
------------------------------------------------------------
------------------------------------------------------------
------------------------------------------------------------
------------------------------------------------------------
------------------------------------------------------------
------------------------------------------------------------
------------------------------------------------------------
--------------------
