# Supplementary material for: Apicidin biosynthesis is linked to accessory chromosomes in Fusarium poae isolates
Source: BMC Genomics. 2021 Aug 4;22:591. doi: 10.1186/s12864-021-07617-y (PMC8340494; doi:10.1186/s12864-021-07617-y)
Supplement: Supplementary file 17 — Additional file 17. Compressed folder containing alignments for each of the 4141 orthologs used in BUSCO analysis. [file 12864_2021_7617_MOESM17_ESM.zip › Fven2_nt_MAFFT/34252at5125_nt.mafft.fasta]

>Fp105
atgcccggaggcgtgtgtgccgtcctcgactatgaggtcgacatgatgtccgagtacgtt
gccgagatggccacccgtgtcgtcacacctgaggctgctgtgacttcgccattccgcaag
ttcgtgtctcagatcctcacctcgacacgactgcccagcaccaccatcctccttggaatg
aactatctcgccaagaggattaacaccttgaagggacagggtccttacaaagcttctgag
ggacaggtctggcgttacctgaccgtttccttgcttctgggaagcaagttcctcgatgac
aacacctttcagaaccgctcttggtctgaggtgagtggcatcgccgtctctgagctgaac
tcgcttgagtttgagtgggtcgagtccatgggctggcgcctctatgtcaaccttgatatg
agcaaggattaccaggcttggcttgagaactggcgtgagtggcaggacatgaagaagcga
caagtcgctcaagccagccgcgagaggctcgcatctgttattcctgccatcgataccgac
gttgccaggtactctggtcaccgccaatctcctcaatcgcgttacctccaggaacaggtt
gccgaatacgagcgctaccaggctatgaagtcccagcaacagagctaccgcccacgcgag
tctggctggggtcacacttcttggggagctcccctcactccccccgattctggctatggt
actccagactacgctatgtctgctacgtcgagcaatgaccgctacaacgaatggttttcc
caagccgccgcacaatacgccaaccgataccctcagcctcctgctcacagcaccttctac
cccaactcgcgccataactcctatggtggacactaccactactcacaaaacatgtgggag
catggtcttgccgagtgcagttgtactggctgtgttgatcctatgaagcagcaggtcccc
tacttcgcgtctcacggctacagccaacccgtcatgggttaa
>Fp108
atgcccggaggcgtgtgtgccgtcctcgactatgaggtcgacatgatgtccgagtacgtt
gccgagatggccacccgtgtcgtcacacctgaggctgctgtgacttcgccattccgcaag
ttcgtgtctcagatcctcacctcgacacgactgcccagcaccaccatcctccttggaatg
aactatctcgccaagaggattaacaccttgaagggacagggtccttacaaagcttctgag
ggacaggtctggcgttacctgaccgtttccttgcttctgggaagcaagttcctcgatgac
aacacctttcagaaccgctcttggtctgaggtgagtggcatcgccgtctctgagctgaac
tcgcttgagtttgagtgggtcgagtccatgggctggcgcctctatgtcaaccttgatatg
agcaaggattaccaggcttggcttgagaactggcgtgagtggcaggacatgaagaagcga
caagtcgctcaagccagccgcgagaggctcgcatctgttattcctgccatcgataccgac
gttgccaggtactctggtcaccgccaatctcctcaatcgcgttacctccaggaacaggtt
gccgaatacgagcgctaccaggctatgaagtcccagcaacagagctaccgcccacgcgag
tctggctggggtcacacttcttggggagctcccctcactccccccgattctggctatggt
actccagactacgctatgtctgctacgtcgagcaatgaccgctacaacgaatggttttcc
caagccgccgcacaatacgccaaccgataccctcagcctcctgctcacagcaccttctac
cccaactcgcgccataactcctatggtggacactaccactactcacaaaacatgtgggag
catggtcttgccgagtgcagttgtactggctgtgttgatcctatgaagcagcaggtcccc
tacttcgcgtctcacggctacagccaacccgtcatgggttaa
>Fp118
atgcccggaggcgtgtgtgccgtcctcgactatgaggtcgacatgatgtccgagtacgtt
gccgagatggccacccgtgtcgtcacacctgaggctgctgtgacttcgccattccgcaag
ttcgtgtctcagatcctcacctcgacacgactgcccagcaccaccatcctccttggaatg
aactatctcgccaagaggattaacaccttgaagggacagggtccttacaaagcttctgag
ggacaggtctggcgttacctgaccgtttccttgcttctgggaagcaagttcctcgatgac
aacacctttcagaaccgctcttggtctgaggtgagtggcatcgccgtctctgagctgaac
tcgcttgagtttgagtgggtcgagtccatgggctggcgcctctatgtcaaccttgatatg
agcaaggattaccaggcttggcttgagaactggcgtgagtggcaggacatgaagaagcga
caagtcgctcaagccagccgcgagaggctcgcatctgttattcctgccatcgataccgac
gttgccaggtactctggtcaccgccaatctcctcaatcgcgttacctccaggaacaggtt
gccgaatacgagcgctaccaggctatgaagtcccagcaacagagctaccgcccacgcgag
tctggctggggtcacacttcttggggagctcccctcactccccccgattctggctatggt
actccagactacgctatgtctgctacgtcgagcaatgaccgctacaacgaatggttttcc
caagccgccgcacaatacgccaaccgataccctcagcctcctgctcacagcaccttctac
cccaactcgcgccataactcctatggtggacactaccactactcacaaaacatgtgggag
catggtcttgccgagtgcagttgtactggctgtgttgatcctatgaagcagcaggtcccc
tacttcgcgtctcacggctacagccaacccgtcatgggttaa
>Fp122
atgcccggaggcgtgtgtgccgtcctcgactatgaggtcgacatgatgtccgagtacgtt
gccgagatggccacccgtgtcgtcacacctgaggctgctgtgacttcgccattccgcaag
ttcgtgtctcagatcctcacctcgacacgactgcccagcaccaccatcctccttggaatg
aactatctcgccaagaggattaacaccttgaagggacagggtccttacaaagcttctgag
ggacaggtctggcgttacctgaccgtttccttgcttctgggaagcaagttcctcgatgac
aacacctttcagaaccgctcttggtctgaggtgagtggcatcgccgtctctgagctgaac
tcgcttgagtttgagtgggtcgagtccatgggctggcgcctctatgtcaaccttgatatg
agcaaggattaccaggcttggcttgagaactggcgtgagtggcaggacatgaagaagcga
caagtcgctcaagccagccgcgagaggctcgcatctgttattcctgccatcgataccgac
gttgccaggtactctggtcaccgccaatctcctcaatcgcgttacctccaggaacaggtt
gccgaatacgagcgctaccaggctatgaagtcccagcaacagagctaccgcccacgcgag
tctggctggggtcacacttcttggggagctcccctcactccccccgattctggctatggt
actccagactacgctatgtctgctacgtcgagcaatgaccgctacaacgaatggttttcc
caagccgccgcacaatacgccaaccgataccctcagcctcctgctcacagcaccttctac
cccaactcgcgccataactcctatggtggacactaccactactcacaaaacatgtgggag
catggtcttgccgagtgcagttgtactggctgtgttgatcctatgaagcagcaggtcccc
tacttcgcgtctcacggctacagccaacccgtcatgggttaa
>Fp125
atgcccggaggcgtgtgtgccgtcctcgactatgaggtcgacatgatgtccgagtacgtt
gccgagatggccacccgtgtcgtcacacctgaggctgctgtgacttcgccattccgcaag
ttcgtgtctcagatcctcacctcgacacgactgcccagcaccaccatcctccttggaatg
aactatctcgccaagaggattaacaccttgaagggacagggtccttacaaagcttctgag
ggacaggtctggcgttacctgaccgtttccttgcttctgggaagcaagttcctcgatgac
aacacctttcagaaccgctcttggtctgaggtgagtggcatcgccgtctctgagctgaac
tcgcttgagtttgagtgggtcgagtccatgggctggcgcctctatgtcaaccttgatatg
agcaaggattaccaggcttggcttgagaactggcgtgagtggcaggacatgaagaagcga
caagtcgctcaagccagccgcgagaggctcgcatctgttattcctgccatcgataccgac
gttgccaggtactctggtcaccgccaatctcctcaatcgcgttacctccaggaacaggtt
gccgaatacgagcgctaccaggctatgaagtcccagcaacagagctaccgcccacgcgag
tctggctggggtcacacttcttggggagctcccctcactccccccgattctggctatggt
actccagactacgctatgtctgctacgtcgagcaatgaccgctacaacgaatggttttcc
caagccgccgcacaatacgccaaccgataccctcagcctcctgctcacagcaccttctac
cccaactcgcgccataactcctatggtggacactaccactactcacaaaacatgtgggag
catggtcttgccgagtgcagttgtactggctgtgttgatcctatgaagcagcaggtcccc
tacttcgcgtctcacggctacagccaacccgtcatgggttaa
>Fp13r
atgcccggaggcgtgtgtgccgtcctcgactatgaggtcgacatgatgtccgagtacgtt
gccgagatggccacccgtgtcgtcacacctgaggctgctgtgacttcgccattccgcaag
ttcgtgtctcagatcctcacctcgacacgactgcccagcaccaccatcctccttggaatg
aactatctcgccaagaggattaacaccttgaagggacagggtccttacaaagcttctgag
ggacaggtctggcgttacctgaccgtttccttgcttctgggaagcaagttcctcgatgac
aacacctttcagaaccgctcttggtctgaggtgagtggcatcgccgtctctgagctgaac
tcgcttgagtttgagtgggtcgagtccatgggctggcgcctctatgtcaaccttgatatg
agcaaggattaccaggcttggcttgagaactggcgtgagtggcaggacatgaagaagcga
caagtcgctcaagccagccgcgagaggctcgcatctgttattcctgccatcgataccgac
gttgccaggtactctggtcaccgccaatctcctcaatcgcgttacctccaggaacaggtt
gccgaatacgagcgctaccaggctatgaagtcccagcaacagagctaccgcccacgcgag
tctggctggggtcacacttcttggggagctcccctcactccccccgattctggctatggt
actccagactacgctatgtctgctacgtcgagcaatgaccgctacaacgaatggttttcc
caagccgccgcacaatacgccaaccgataccctcagcctcctgctcacagcaccttctac
cccaactcgcgccataactcctatggtggacactaccactactcacaaaacatgtgggag
catggtcttgccgagtgcagttgtactggctgtgttgatcctatgaagcagcaggtcccc
tacttcgcgtctcacggctacagccaacccgtcatgggttaa
>Fp144
atgcccggaggcgtgtgtgccgtcctcgactatgaggtcgacatgatgtccgagtacgtt
gccgagatggccacccgtgtcgtcacacctgaggctgctgtgacttcgccattccgcaag
ttcgtgtctcagatcctcacctcgacacgactgcccagcaccaccatcctccttggaatg
aactatctcgccaagaggattaacaccttgaagggacagggtccttacaaagcttctgag
ggacaggtctggcgttacctgaccgtttccttgcttctgggaagcaagttcctcgatgac
aacacctttcagaaccgctcttggtctgaggtgagtggcatcgccgtctctgagctgaac
tcgcttgagtttgagtgggtcgagtccatgggctggcgcctctatgtcaaccttgatatg
agcaaggattaccaggcttggcttgagaactggcgtgagtggcaggacatgaagaagcga
caagtcgctcaagccagccgcgagaggctcgcatctgttattcctgccatcgataccgac
gttgccaggtactctggtcaccgccaatctcctcaatcgcgttacctccaggaacaggtt
gccgaatacgagcgctaccaggctatgaagtcccagcaacagagctaccgcccacgcgag
tctggctggggtcacacttcttggggagctcccctcactccccccgattctggctatggt
actccagactacgctatgtctgctacgtcgagcaatgaccgctacaacgaatggttttcc
caagccgccgcacaatacgccaaccgataccctcagcctcctgctcacagcaccttctac
cccaactcgcgccataactcctatggtggacactaccactactcacaaaacatgtgggag
catggtcttgccgagtgcagttgtactggctgtgttgatcctatgaagcagcaggtcccc
tacttcgcgtctcacggctacagccaacccgtcatgggttaa
>Fp146
atgcccggaggcgtgtgtgccgtcctcgactatgaggtcgacatgatgtccgagtacgtt
gccgagatggccacccgtgtcgtcacacctgaggctgctgtgacttcgccattccgcaag
ttcgtgtctcagatcctcacctcgacacgactgcccagcaccaccatcctccttggaatg
aactatctcgccaagaggattaacaccttgaagggacagggtccttacaaagcttctgag
ggacaggtctggcgttacctgaccgtttccttgcttctgggaagcaagttcctcgatgac
aacacctttcagaaccgctcttggtctgaggtgagtggcatcgccgtctctgagctgaac
tcgcttgagtttgagtgggtcgagtccatgggctggcgcctctatgtcaaccttgatatg
agcaaggattaccaggcttggcttgagaactggcgtgagtggcaggacatgaagaagcga
caagtcgctcaagccagccgcgagaggctcgcatctgttattcctgccatcgataccgac
gttgccaggtactctggtcaccgccaatctcctcaatcgcgttacctccaggaacaggtt
gccgaatacgagcgctaccaggctatgaagtcccagcaacagagctaccgcccacgcgag
tctggctggggtcacacttcttggggagctcccctcactccccccgattctggctatggt
actccagactacgctatgtctgctacgtcgagcaatgaccgctacaacgaatggttttcc
caagccgccgcacaatacgccaaccgataccctcagcctcctgctcacagcaccttctac
cccaactcgcgccataactcctatggtggacactaccactactcacaaaacatgtgggag
catggtcttgccgagtgcagttgtactggctgtgttgatcctatgaagcagcaggtcccc
tacttcgcgtctcacggctacagccaacccgtcatgggttaa
>Fp155
atgcccggaggcgtgtgtgccgtcctcgactatgaggtcgacatgatgtccgagtacgtt
gccgagatggccacccgtgtcgtcacacctgaggctgctgtgacttcgccattccgcaag
ttcgtgtctcagatcctcacctcgacacgactgcccagcaccaccatcctccttggaatg
aactatctcgccaagaggattaacaccttgaagggacagggtccttacaaagcttctgag
ggacaggtctggcgttacctgaccgtttccttgcttctgggaagcaagttcctcgatgac
aacacctttcagaaccgctcttggtctgaggtgagtggcatcgccgtctctgagctgaac
tcgcttgagtttgagtgggtcgagtccatgggctggcgcctctatgtcaaccttgatatg
agcaaggattaccaggcttggcttgagaactggcgtgagtggcaggacatgaagaagcga
caagtcgctcaagccagccgcgagaggctcgcatctgttattcctgccatcgataccgac
gttgccaggtactctggtcaccgccaatctcctcaatcgcgttacctccaggaacaggtt
gccgaatacgagcgctaccaggctatgaagtcccagcaacagagctaccgcccacgcgag
tctggctggggtcacacttcttggggagctcccctcactccccccgattctggctatggt
actccagactacgctatgtctgctacgtcgagcaatgaccgctacaacgaatggttttcc
caagccgccgcacaatacgccaaccgataccctcagcctcctgctcacagcaccttctac
cccaactcgcgccataactcctatggtggacactaccactactcacaaaacatgtgggag
catggtcttgccgagtgcagttgtactggctgtgttgatcctatgaagcagcaggtcccc
tacttcgcgtctcacggctacagccaacccgtcatgggttaa
>Fp157
atgcccggaggcgtgtgtgccgtcctcgactatgaggtcgacatgatgtccgagtacgtt
gccgagatggccacccgtgtcgtcacacctgaggctgctgtgacttcgccattccgcaag
ttcgtgtctcagatcctcacctcgacacgactgcccagcaccaccatcctccttggaatg
aactatctcgccaagaggattaacaccttgaagggacagggtccttacaaagcttctgag
ggacaggtctggcgttacctgaccgtttccttgcttctgggaagcaagttcctcgatgac
aacacctttcagaaccgctcttggtctgaggtgagtggcatcgccgtctctgagctgaac
tcgcttgagtttgagtgggtcgagtccatgggctggcgcctctatgtcaaccttgatatg
agcaaggattaccaggcttggcttgagaactggcgtgagtggcaggacatgaagaagcga
caagtcgctcaagccagccgcgagaggctcgcatctgttattcctgccatcgataccgac
gttgccaggtactctggtcaccgccaatctcctcaatcgcgttacctccaggaacaggtt
gccgaatacgagcgctaccaggctatgaagtcccagcaacagagctaccgcccacgcgag
tctggctggggtcacacttcttggggagctcccctcactccccccgattctggctatggt
actccagactacgctatgtctgctacgtcgagcaatgaccgctacaacgaatggttttcc
caagccgccgcacaatacgccaaccgataccctcagcctcctgctcacagcaccttctac
cccaactcgcgccataactcctatggtggacactaccactactcacaaaacatgtgggag
catggtcttgccgagtgcagttgtactggctgtgttgatcctatgaagcagcaggtcccc
tacttcgcgtctcacggctacagccaacccgtcatgggttaa
>Fp16r
atgcccggaggcgtgtgtgccgtcctcgactatgaggtcgacatgatgtccgagtacgtt
gccgagatggccacccgtgtcgtcacacctgaggctgctgtgacttcgccattccgcaag
ttcgtgtctcagatcctcacctcgacacgactgcccagcaccaccatcctccttggaatg
aactatctcgccaagaggattaacaccttgaagggacagggtccttacaaagcttctgag
ggacaggtctggcgttacctgaccgtttccttgcttctgggaagcaagttcctcgatgac
aacacctttcagaaccgctcttggtctgaggtgagtggcatcgccgtctctgagctgaac
tcgcttgagtttgagtgggtcgagtccatgggctggcgcctctatgtcaaccttgatatg
agcaaggattaccaggcttggcttgagaactggcgtgagtggcaggacatgaagaagcga
caagtcgctcaagccagccgcgagaggctcgcatctgttattcctgccatcgataccgac
gttgccaggtactctggtcaccgccaatctcctcaatcgcgttacctccaggaacaggtt
gccgaatacgagcgctaccaggctatgaagtcccagcaacagagctaccgcccacgcgag
tctggctggggtcacacttcttggggagctcccctcactccccccgattctggctatggt
actccagactacgctatgtctgctacgtcgagcaatgaccgctacaacgaatggttttcc
caagccgccgcacaatacgccaaccgataccctcagcctcctgctcacagcaccttctac
cccaactcgcgccataactcctatggtggacactaccactactcacaaaacatgtgggag
catggtcttgccgagtgcagttgtactggctgtgttgatcctatgaagcagcaggtcccc
tacttcgcgtctcacggctacagccaacccgtcatgggttaa
>Fp1r
atgcccggaggcgtgtgtgccgtcctcgactatgaggtcgacatgatgtccgagtacgtt
gccgagatggccacccgtgtcgtcacacctgaggctgctgtgacttcgccattccgcaag
ttcgtgtctcagatcctcacctcgacacgactgcccagcaccaccatcctccttggaatg
aactatctcgccaagaggattaacaccttgaagggacagggtccttacaaagcttctgag
ggacaggtctggcgttacctgaccgtttccttgcttctgggaagcaagttcctcgatgac
aacacctttcagaaccgctcttggtctgaggtgagtggcatcgccgtctctgagctgaac
tcgcttgagtttgagtgggtcgagtccatgggctggcgcctctatgtcaaccttgatatg
agcaaggattaccaggcttggcttgagaactggcgtgagtggcaggacatgaagaagcga
caagtcgctcaagccagccgcgagaggctcgcatctgttattcctgccatcgataccgac
gttgccaggtactctggtcaccgccaatctcctcaatcgcgttacctccaggaacaggtt
gccgaatacgagcgctaccaggctatgaagtcccagcaacagagctaccgcccacgcgag
tctggctggggtcacacttcttggggagctcccctcactccccccgattctggctatggt
actccagactacgctatgtctgctacgtcgagcaatgaccgctacaacgaatggttttcc
caagccgccgcacaatacgccaaccgataccctcagcctcctgctcacagcaccttctac
cccaactcgcgccataactcctatggtggacactaccactactcacaaaacatgtgggag
catggtcttgccgagtgcagttgtactggctgtgttgatcctatgaagcagcaggtcccc
tacttcgcgtctcacggctacagccaacccgtcatgggttaa
>Fp21r
atgcccggaggcgtgtgtgccgtcctcgactatgaggtcgacatgatgtccgagtacgtt
gccgagatggccacccgtgtcgtcacacctgaggctgctgtgacttcgccattccgcaag
ttcgtgtctcagatcctcacctcgacacgactgcccagcaccaccatcctccttggaatg
aactatctcgccaagaggattaacaccttgaagggacagggtccttacaaagcttctgag
ggacaggtctggcgttacctgaccgtttccttgcttctgggaagcaagttcctcgatgac
aacacctttcagaaccgctcttggtctgaggtgagtggcatcgccgtctctgagctgaac
tcgcttgagtttgagtgggtcgagtccatgggctggcgcctctatgtcaaccttgatatg
agcaaggattaccaggcttggcttgagaactggcgtgagtggcaggacatgaagaagcga
caagtcgctcaagccagccgcgagaggctcgcatctgttattcctgccatcgataccgac
gttgccaggtactctggtcaccgccaatctcctcaatcgcgttacctccaggaacaggtt
gccgaatacgagcgctaccaggctatgaagtcccagcaacagagctaccgcccacgcgag
tctggctggggtcacacttcttggggagctcccctcactccccccgattctggctatggt
actccagactacgctatgtctgctacgtcgagcaatgaccgctacaacgaatggttttcc
caagccgccgcacaatacgccaaccgataccctcagcctcctgctcacagcaccttctac
cccaactcgcgccataactcctatggtggacactaccactactcacaaaacatgtgggag
catggtcttgccgagtgcagttgtactggctgtgttgatcctatgaagcagcaggtcccc
tacttcgcgtctcacggctacagccaacccgtcatgggttaa
>Fp24r
atgcccggaggcgtgtgtgccgtcctcgactatgaggtcgacatgatgtccgagtacgtt
gccgagatggccacccgtgtcgtcacacctgaggctgctgtgacttcgccattccgcaag
ttcgtgtctcagatcctcacctcgacacgactgcccagcaccaccatcctccttggaatg
aactatctcgccaagaggattaacaccttgaagggacagggtccttacaaagcttctgag
ggacaggtctggcgttacctgaccgtttccttgcttctgggaagcaagttcctcgatgac
aacacctttcagaaccgctcttggtctgaggtgagtggcatcgccgtctctgagctgaac
tcgcttgagtttgagtgggtcgagtccatgggctggcgcctctatgtcaaccttgatatg
agcaaggattaccaggcttggcttgagaactggcgtgagtggcaggacatgaagaagcga
caagtcgctcaagccagccgcgagaggctcgcatctgttattcctgccatcgataccgac
gttgccaggtactctggtcaccgccaatctcctcaatcgcgttacctccaggaacaggtt
gccgaatacgagcgctaccaggctatgaagtcccagcaacagagctaccgcccacgcgag
tctggctggggtcacacttcttggggagctcccctcactccccccgattctggctatggt
actccagactacgctatgtctgctacgtcgagcaatgaccgctacaacgaatggttttcc
caagccgccgcacaatacgccaaccgataccctcagcctcctgctcacagcaccttctac
cccaactcgcgccataactcctatggtggacactaccactactcacaaaacatgtgggag
catggtcttgccgagtgcagttgtactggctgtgttgatcctatgaagcagcaggtcccc
tacttcgcgtctcacggctacagccaacccgtcatgggttaa
>Fp2516
atgcccggaggcgtgtgtgccgtcctcgactatgaggtcgacatgatgtccgagtacgtt
gccgagatggccacccgtgtcgtcacacctgaggctgctgtgacttcgccattccgcaag
ttcgtgtctcagatcctcacctcgacacgactgcccagcaccaccatcctccttggaatg
aactatctcgccaagaggattaacaccttgaagggacagggtccttacaaagcttctgag
ggacaggtctggcgttacctgaccgtttccttgcttctgggaagcaagttcctcgatgac
aacacctttcagaaccgctcttggtctgaggtgagtggcatcgccgtctctgagctgaac
tcgcttgagtttgagtgggtcgagtccatgggctggcgcctctatgtcaaccttgatatg
agcaaggattaccaggcttggcttgagaactggcgtgagtggcaggacatgaagaagcga
caagtcgctcaagccagccgcgagaggctcgcatctgttattcctgccatcgataccgac
gttgccaggtactctggtcaccgccaatctcctcaatcgcgttacctccaggaacaggtt
gccgaatacgagcgctaccaggctatgaagtcccagcaacagagctaccgcccacgcgag
tctggctggggtcacacttcttggggagctcccctcactccccccgattctggctatggt
actccagactacgctatgtctgctacgtcgagcaatgaccgctacaacgaatggttttcc
caagccgccgcacaatacgccaaccgataccctcagcctcctgctcacagcaccttctac
cccaactcgcgccataactcctatggtggacactaccactactcacaaaacatgtgggag
catggtcttgccgagtgcagttgtactggctgtgttgatcctatgaagcagcaggtcccc
tacttcgcgtctcacggctacagccaacccgtcatgggttaa
>Fp26r
atgcccggaggcgtgtgtgccgtcctcgactatgaggtcgacatgatgtccgagtacgtt
gccgagatggccacccgtgtcgtcacacctgaggctgctgtgacttcgccattccgcaag
ttcgtgtctcagatcctcacctcgacacgactgcccagcaccaccatcctccttggaatg
aactatctcgccaagaggattaacaccttgaagggacagggtccttacaaagcttctgag
ggacaggtctggcgttacctgaccgtttccttgcttctgggaagcaagttcctcgatgac
aacacctttcagaaccgctcttggtctgaggtgagtggcatcgccgtctctgagctgaac
tcgcttgagtttgagtgggtcgagtccatgggctggcgcctctatgtcaaccttgatatg
agcaaggattaccaggcttggcttgagaactggcgtgagtggcaggacatgaagaagcga
caagtcgctcaagccagccgcgagaggctcgcatctgttattcctgccatcgataccgac
gttgccaggtactctggtcaccgccaatctcctcaatcgcgttacctccaggaacaggtt
gccgaatacgagcgctaccaggctatgaagtcccagcaacagagctaccgcccacgcgag
tctggctggggtcacacttcttggggagctcccctcactccccccgattctggctatggt
actccagactacgctatgtctgctacgtcgagcaatgaccgctacaacgaatggttttcc
caagccgccgcacaatacgccaaccgataccctcagcctcctgctcacagcaccttctac
cccaactcgcgccataactcctatggtggacactaccactactcacaaaacatgtgggag
catggtcttgccgagtgcagttgtactggctgtgttgatcctatgaagcagcaggtcccc
tacttcgcgtctcacggctacagccaacccgtcatgggttaa
>Fp33
atgcccggaggcgtgtgtgccgtcctcgactatgaggtcgacatgatgtccgagtacgtt
gccgagatggccacccgtgtcgtcacacctgaggctgctgtgacttcgccattccgcaag
ttcgtgtctcagatcctcacctcgacacgactgcccagcaccaccatcctccttggaatg
aactatctcgccaagaggattaacaccttgaagggacagggtccttacaaagcttctgag
ggacaggtctggcgttacctgaccgtttccttgcttctgggaagcaagttcctcgatgac
aacacctttcagaaccgctcttggtctgaggtgagtggcatcgccgtctctgagctgaac
tcgcttgagtttgagtgggtcgagtccatgggctggcgcctctatgtcaaccttgatatg
agcaaggattaccaggcttggcttgagaactggcgtgagtggcaggacatgaagaagcga
caagtcgctcaagccagccgcgagaggctcgcatctgttattcctgccatcgataccgac
gttgccaggtactctggtcaccgccaatctcctcaatcgcgttacctccaggaacaggtt
gccgaatacgagcgctaccaggctatgaagtcccagcaacagagctaccgcccacgcgag
tctggctggggtcacacttcttggggagctcccctcactccccccgattctggctatggt
actccagactacgctatgtctgctacgtcgagcaatgaccgctacaacgaatggttttcc
caagccgccgcacaatacgccaaccgataccctcagcctcctgctcacagcaccttctac
cccaactcgcgccataactcctatggtggacactaccactactcacaaaacatgtgggag
catggtcttgccgagtgcagttgtactggctgtgttgatcctatgaagcagcaggtcccc
tacttcgcgtctcacggctacagccaacccgtcatgggttaa
>Fp34
atgcccggaggcgtgtgtgccgtcctcgactatgaggtcgacatgatgtccgagtacgtt
gccgagatggccacccgtgtcgtcacacctgaggctgctgtgacttcgccattccgcaag
ttcgtgtctcagatcctcacctcgacacgactgcccagcaccaccatcctccttggaatg
aactatctcgccaagaggattaacaccttgaagggacagggtccttacaaagcttctgag
ggacaggtctggcgttacctgaccgtttccttgcttctgggaagcaagttcctcgatgac
aacacctttcagaaccgctcttggtctgaggtgagtggcatcgccgtctctgagctgaac
tcgcttgagtttgagtgggtcgagtccatgggctggcgcctctatgtcaaccttgatatg
agcaaggattaccaggcttggcttgagaactggcgtgagtggcaggacatgaagaagcga
caagtcgctcaagccagccgcgagaggctcgcatctgttattcctgccatcgataccgac
gttgccaggtactctggtcaccgccaatctcctcaatcgcgttacctccaggaacaggtt
gccgaatacgagcgctaccaggctatgaagtcccagcaacagagctaccgcccacgcgag
tctggctggggtcacacttcttggggagctcccctcactccccccgattctggctatggt
actccagactacgctatgtctgctacgtcgagcaatgaccgctacaacgaatggttttcc
caagccgccgcacaatacgccaaccgataccctcagcctcctgctcacagcaccttctac
cccaactcgcgccataactcctatggtggacactaccactactcacaaaacatgtgggag
catggtcttgccgagtgcagttgtactggctgtgttgatcctatgaagcagcaggtcccc
tacttcgcgtctcacggctacagccaacccgtcatgggttaa
>Fp35
atgcccggaggcgtgtgtgccgtcctcgactatgaggtcgacatgatgtccgagtacgtt
gccgagatggccacccgtgtcgtcacacctgaggctgctgtgacttcgccattccgcaag
ttcgtgtctcagatcctcacctcgacacgactgcccagcaccaccatcctccttggaatg
aactatctcgccaagaggattaacaccttgaagggacagggtccttacaaagcttctgag
ggacaggtctggcgttacctgaccgtttccttgcttctgggaagcaagttcctcgatgac
aacacctttcagaaccgctcttggtctgaggtgagtggcatcgccgtctctgagctgaac
tcgcttgagtttgagtgggtcgagtccatgggctggcgcctctatgtcaaccttgatatg
agcaaggattaccaggcttggcttgagaactggcgtgagtggcaggacatgaagaagcga
caagtcgctcaagccagccgcgagaggctcgcatctgttattcctgccatcgataccgac
gttgccaggtactctggtcaccgccaatctcctcaatcgcgttacctccaggaacaggtt
gccgaatacgagcgctaccaggctatgaagtcccagcaacagagctaccgcccacgcgag
tctggctggggtcacacttcttggggagctcccctcactccccccgattctggctatggt
actccagactacgctatgtctgctacgtcgagcaatgaccgctacaacgaatggttttcc
caagccgccgcacaatacgccaaccgataccctcagcctcctgctcacagcaccttctac
cccaactcgcgccataactcctatggtggacactaccactactcacaaaacatgtgggag
catggtcttgccgagtgcagttgtactggctgtgttgatcctatgaagcagcaggtcccc
tacttcgcgtctcacggctacagccaacccgtcatgggttaa
>Fp38
atgcccggaggcgtgtgtgccgtcctcgactatgaggtcgacatgatgtccgagtacgtt
gccgagatggccacccgtgtcgtcacacctgaggctgctgtgacttcgccattccgcaag
ttcgtgtctcagatcctcacctcgacacgactgcccagcaccaccatcctccttggaatg
aactatctcgccaagaggattaacaccttgaagggacagggtccttacaaagcttctgag
ggacaggtctggcgttacctgaccgtttccttgcttctgggaagcaagttcctcgatgac
aacacctttcagaaccgctcttggtctgaggtgagtggcatcgccgtctctgagctgaac
tcgcttgagtttgagtgggtcgagtccatgggctggcgcctctatgtcaaccttgatatg
agcaaggattaccaggcttggcttgagaactggcgtgagtggcaggacatgaagaagcga
caagtcgctcaagccagccgcgagaggctcgcatctgttattcctgccatcgataccgac
gttgccaggtactctggtcaccgccaatctcctcaatcgcgttacctccaggaacaggtt
gccgaatacgagcgctaccaggctatgaagtcccagcaacagagctaccgcccacgcgag
tctggctggggtcacacttcttggggagctcccctcactccccccgattctggctatggt
actccagactacgctatgtctgctacgtcgagcaatgaccgctacaacgaatggttttcc
caagccgccgcacaatacgccaaccgataccctcagcctcctgctcacagcaccttctac
cccaactcgcgccataactcctatggtggacactaccactactcacaaaacatgtgggag
catggtcttgccgagtgcagttgtactggctgtgttgatcctatgaagcagcaggtcccc
tacttcgcgtctcacggctacagccaacccgtcatgggttaa
>Fp39
atgcccggaggcgtgtgtgccgtcctcgactatgaggtcgacatgatgtccgagtacgtt
gccgagatggccacccgtgtcgtcacacctgaggctgctgtgacttcgccattccgcaag
ttcgtgtctcagatcctcacctcgacacgactgcccagcaccaccatcctccttggaatg
aactatctcgccaagaggattaacaccttgaagggacagggtccttacaaagcttctgag
ggacaggtctggcgttacctgaccgtttccttgcttctgggaagcaagttcctcgatgac
aacacctttcagaaccgctcttggtctgaggtgagtggcatcgccgtctctgagctgaac
tcgcttgagtttgagtgggtcgagtccatgggctggcgcctctatgtcaaccttgatatg
agcaaggattaccaggcttggcttgagaactggcgtgagtggcaggacatgaagaagcga
caagtcgctcaagccagccgcgagaggctcgcatctgttattcctgccatcgataccgac
gttgccaggtactctggtcaccgccaatctcctcaatcgcgttacctccaggaacaggtt
gccgaatacgagcgctaccaggctatgaagtcccagcaacagagctaccgcccacgcgag
tctggctggggtcacacttcttggggagctcccctcactccccccgattctggctatggt
actccagactacgctatgtctgctacgtcgagcaatgaccgctacaacgaatggttttcc
caagccgccgcacaatacgccaaccgataccctcagcctcctgctcacagcaccttctac
cccaactcgcgccataactcctatggtggacactaccactactcacaaaacatgtgggag
catggtcttgccgagtgcagttgtactggctgtgttgatcctatgaagcagcaggtcccc
tacttcgcgtctcacggctacagccaacccgtcatgggttaa
>Fp42
atgcccggaggcgtgtgtgccgtcctcgactatgaggtcgacatgatgtccgagtacgtt
gccgagatggccacccgtgtcgtcacacctgaggctgctgtgacttcgccattccgcaag
ttcgtgtctcagatcctcacctcgacacgactgcccagcaccaccatcctccttggaatg
aactatctcgccaagaggattaacaccttgaagggacagggtccttacaaagcttctgag
ggacaggtctggcgttacctgaccgtttccttgcttctgggaagcaagttcctcgatgac
aacacctttcagaaccgctcttggtctgaggtgagtggcatcgccgtctctgagctgaac
tcgcttgagtttgagtgggtcgagtccatgggctggcgcctctatgtcaaccttgatatg
agcaaggattaccaggcttggcttgagaactggcgtgagtggcaggacatgaagaagcga
caagtcgctcaagccagccgcgagaggctcgcatctgttattcctgccatcgataccgac
gttgccaggtactctggtcaccgccaatctcctcaatcgcgttacctccaggaacaggtt
gccgaatacgagcgctaccaggctatgaagtcccagcaacagagctaccgcccacgcgag
tctggctggggtcacacttcttggggagctcccctcactccccccgattctggctatggt
actccagactacgctatgtctgctacgtcgagcaatgaccgctacaacgaatggttttcc
caagccgccgcacaatacgccaaccgataccctcagcctcctgctcacagcaccttctac
cccaactcgcgccataactcctatggtggacactaccactactcacaaaacatgtgggag
catggtcttgccgagtgcagttgtactggctgtgttgatcctatgaagcagcaggtcccc
tacttcgcgtctcacggctacagccaacccgtcatgggttaa
>Fp44
atgcccggaggcgtgtgtgccgtcctcgactatgaggtcgacatgatgtccgagtacgtt
gccgagatggccacccgtgtcgtcacacctgaggctgctgtgacttcgccattccgcaag
ttcgtgtctcagatcctcacctcgacacgactgcccagcaccaccatcctccttggaatg
aactatctcgccaagaggattaacaccttgaagggacagggtccttacaaagcttctgag
ggacaggtctggcgttacctgaccgtttccttgcttctgggaagcaagttcctcgatgac
aacacctttcagaaccgctcttggtctgaggtgagtggcatcgccgtctctgagctgaac
tcgcttgagtttgagtgggtcgagtccatgggctggcgcctctatgtcaaccttgatatg
agcaaggattaccaggcttggcttgagaactggcgtgagtggcaggacatgaagaagcga
caagtcgctcaagccagccgcgagaggctcgcatctgttattcctgccatcgataccgac
gttgccaggtactctggtcaccgccaatctcctcaatcgcgttacctccaggaacaggtt
gccgaatacgagcgctaccaggctatgaagtcccagcaacagagctaccgcccacgcgag
tctggctggggtcacacttcttggggagctcccctcactccccccgattctggctatggt
actccagactacgctatgtctgctacgtcgagcaatgaccgctacaacgaatggttttcc
caagccgccgcacaatacgccaaccgataccctcagcctcctgctcacagcaccttctac
cccaactcgcgccataactcctatggtggacactaccactactcacaaaacatgtgggag
catggtcttgccgagtgcagttgtactggctgtgttgatcctatgaagcagcaggtcccc
tacttcgcgtctcacggctacagccaacccgtcatgggttaa
>Fp49
atgcccggaggcgtgtgtgccgtcctcgactatgaggtcgacatgatgtccgagtacgtt
gccgagatggccacccgtgtcgtcacacctgaggctgctgtgacttcgccattccgcaag
ttcgtgtctcagatcctcacctcgacacgactgcccagcaccaccatcctccttggaatg
aactatctcgccaagaggattaacaccttgaagggacagggtccttacaaagcttctgag
ggacaggtctggcgttacctgaccgtttccttgcttctgggaagcaagttcctcgatgac
aacacctttcagaaccgctcttggtctgaggtgagtggcatcgccgtctctgagctgaac
tcgcttgagtttgagtgggtcgagtccatgggctggcgcctctatgtcaaccttgatatg
agcaaggattaccaggcttggcttgagaactggcgtgagtggcaggacatgaagaagcga
caagtcgctcaagccagccgcgagaggctcgcatctgttattcctgccatcgataccgac
gttgccaggtactctggtcaccgccaatctcctcaatcgcgttacctccaggaacaggtt
gccgaatacgagcgctaccaggctatgaagtcccagcaacagagctaccgcccacgcgag
tctggctggggtcacacttcttggggagctcccctcactccccccgattctggctatggt
actccagactacgctatgtctgctacgtcgagcaatgaccgctacaacgaatggttttcc
caagccgccgcacaatacgccaaccgataccctcagcctcctgctcacagcaccttctac
cccaactcgcgccataactcctatggtggacactaccactactcacaaaacatgtgggag
catggtcttgccgagtgcagttgtactggctgtgttgatcctatgaagcagcaggtcccc
tacttcgcgtctcacggctacagccaacccgtcatgggttaa
>Fp50
atgcccggaggcgtgtgtgccgtcctcgactatgaggtcgacatgatgtccgagtacgtt
gccgagatggccacccgtgtcgtcacacctgaggctgctgtgacttcgccattccgcaag
ttcgtgtctcagatcctcacctcgacacgactgcccagcaccaccatcctccttggaatg
aactatctcgccaagaggattaacaccttgaagggacagggtccttacaaagcttctgag
ggacaggtctggcgttacctgaccgtttccttgcttctgggaagcaagttcctcgatgac
aacacctttcagaaccgctcttggtctgaggtgagtggcatcgccgtctctgagctgaac
tcgcttgagtttgagtgggtcgagtccatgggctggcgcctctatgtcaaccttgatatg
agcaaggattaccaggcttggcttgagaactggcgtgagtggcaggacatgaagaagcga
caagtcgctcaagccagccgcgagaggctcgcatctgttattcctgccatcgataccgac
gttgccaggtactctggtcaccgccaatctcctcaatcgcgttacctccaggaacaggtt
gccgaatacgagcgctaccaggctatgaagtcccagcaacagagctaccgcccacgcgag
tctggctggggtcacacttcttggggagctcccctcactccccccgattctggctatggt
actccagactacgctatgtctgctacgtcgagcaatgaccgctacaacgaatggttttcc
caagccgccgcacaatacgccaaccgataccctcagcctcctgctcacagcaccttctac
cccaactcgcgccataactcctatggtggacactaccactactcacaaaacatgtgggag
catggtcttgccgagtgcagttgtactggctgtgttgatcctatgaagcagcaggtcccc
tacttcgcgtctcacggctacagccaacccgtcatgggttaa
>Fp51
atgcccggaggcgtgtgtgccgtcctcgactatgaggtcgacatgatgtccgagtacgtt
gccgagatggccacccgtgtcgtcacacctgaggctgctgtgacttcgccattccgcaag
ttcgtgtctcagatcctcacctcgacacgactgcccagcaccaccatcctccttggaatg
aactatctcgccaagaggattaacaccttgaagggacagggtccttacaaagcttctgag
ggacaggtctggcgttacctgaccgtttccttgcttctgggaagcaagttcctcgatgac
aacacctttcagaaccgctcttggtctgaggtgagtggcatcgccgtctctgagctgaac
tcgcttgagtttgagtgggtcgagtccatgggctggcgcctctatgtcaaccttgatatg
agcaaggattaccaggcttggcttgagaactggcgtgagtggcaggacatgaagaagcga
caagtcgctcaagccagccgcgagaggctcgcatctgttattcctgccatcgataccgac
gttgccaggtactctggtcaccgccaatctcctcaatcgcgttacctccaggaacaggtt
gccgaatacgagcgctaccaggctatgaagtcccagcaacagagctaccgcccacgcgag
tctggctggggtcacacttcttggggagctcccctcactccccccgattctggctatggt
actccagactacgctatgtctgctacgtcgagcaatgaccgctacaacgaatggttttcc
caagccgccgcacaatacgccaaccgataccctcagcctcctgctcacagcaccttctac
cccaactcgcgccataactcctatggtggacactaccactactcacaaaacatgtgggag
catggtcttgccgagtgcagttgtactggctgtgttgatcctatgaagcagcaggtcccc
tacttcgcgtctcacggctacagccaacccgtcatgggttaa
>Fp59
atgcccggaggcgtgtgtgccgtcctcgactatgaggtcgacatgatgtccgagtacgtt
gccgagatggccacccgtgtcgtcacacctgaggctgctgtgacttcgccattccgcaag
ttcgtgtctcagatcctcacctcgacacgactgcccagcaccaccatcctccttggaatg
aactatctcgccaagaggattaacaccttgaagggacagggtccttacaaagcttctgag
ggacaggtctggcgttacctgaccgtttccttgcttctgggaagcaagttcctcgatgac
aacacctttcagaaccgctcttggtctgaggtgagtggcatcgccgtctctgagctgaac
tcgcttgagtttgagtgggtcgagtccatgggctggcgcctctatgtcaaccttgatatg
agcaaggattaccaggcttggcttgagaactggcgtgagtggcaggacatgaagaagcga
caagtcgctcaagccagccgcgagaggctcgcatctgttattcctgccatcgataccgac
gttgccaggtactctggtcaccgccaatctcctcaatcgcgttacctccaggaacaggtt
gccgaatacgagcgctaccaggctatgaagtcccagcaacagagctaccgcccacgcgag
tctggctggggtcacacttcttggggagctcccctcactccccccgattctggctatggt
actccagactacgctatgtctgctacgtcgagcaatgaccgctacaacgaatggttttcc
caagccgccgcacaatacgccaaccgataccctcagcctcctgctcacagcaccttctac
cccaactcgcgccataactcctatggtggacactaccactactcacaaaacatgtgggag
catggtcttgccgagtgcagttgtactggctgtgttgatcctatgaagcagcaggtcccc
tacttcgcgtctcacggctacagccaacccgtcatgggttaa
>Fp63
atgcccggaggcgtgtgtgccgtcctcgactatgaggtcgacatgatgtccgagtacgtt
gccgagatggccacccgtgtcgtcacacctgaggctgctgtgacttcgccattccgcaag
ttcgtgtctcagatcctcacctcgacacgactgcccagcaccaccatcctccttggaatg
aactatctcgccaagaggattaacaccttgaagggacagggtccttacaaagcttctgag
ggacaggtctggcgttacctgaccgtttccttgcttctgggaagcaagttcctcgatgac
aacacctttcagaaccgctcttggtctgaggtgagtggcatcgccgtctctgagctgaac
tcgcttgagtttgagtgggtcgagtccatgggctggcgcctctatgtcaaccttgatatg
agcaaggattaccaggcttggcttgagaactggcgtgagtggcaggacatgaagaagcga
caagtcgctcaagccagccgcgagaggctcgcatctgttattcctgccatcgataccgac
gttgccaggtactctggtcaccgccaatctcctcaatcgcgttacctccaggaacaggtt
gccgaatacgagcgctaccaggctatgaagtcccagcaacagagctaccgcccacgcgag
tctggctggggtcacacttcttggggagctcccctcactccccccgattctggctatggt
actccagactacgctatgtctgctacgtcgagcaatgaccgctacaacgaatggttttcc
caagccgccgcacaatacgccaaccgataccctcagcctcctgctcacagcaccttctac
cccaactcgcgccataactcctatggtggacactaccactactcacaaaacatgtgggag
catggtcttgccgagtgcagttgtactggctgtgttgatcctatgaagcagcaggtcccc
tacttcgcgtctcacggctacagccaacccgtcatgggttaa
>Fp65
atgcccggaggcgtgtgtgccgtcctcgactatgaggtcgacatgatgtccgagtacgtt
gccgagatggccacccgtgtcgtcacacctgaggctgctgtgacttcgccattccgcaag
ttcgtgtctcagatcctcacctcgacacgactgcccagcaccaccatcctccttggaatg
aactatctcgccaagaggattaacaccttgaagggacagggtccttacaaagcttctgag
ggacaggtctggcgttacctgaccgtttccttgcttctgggaagcaagttcctcgatgac
aacacctttcagaaccgctcttggtctgaggtgagtggcatcgccgtctctgagctgaac
tcgcttgagtttgagtgggtcgagtccatgggctggcgcctctatgtcaaccttgatatg
agcaaggattaccaggcttggcttgagaactggcgtgagtggcaggacatgaagaagcga
caagtcgctcaagccagccgcgagaggctcgcatctgttattcctgccatcgataccgac
gttgccaggtactctggtcaccgccaatctcctcaatcgcgttacctccaggaacaggtt
gccgaatacgagcgctaccaggctatgaagtcccagcaacagagctaccgcccacgcgag
tctggctggggtcacacttcttggggagctcccctcactccccccgattctggctatggt
actccagactacgctatgtctgctacgtcgagcaatgaccgctacaacgaatggttttcc
caagccgccgcacaatacgccaaccgataccctcagcctcctgctcacagcaccttctac
cccaactcgcgccataactcctatggtggacactaccactactcacaaaacatgtgggag
catggtcttgccgagtgcagttgtactggctgtgttgatcctatgaagcagcaggtcccc
tacttcgcgtctcacggctacagccaacccgtcatgggttaa
>Fp66
atgcccggaggcgtgtgtgccgtcctcgactatgaggtcgacatgatgtccgagtacgtt
gccgagatggccacccgtgtcgtcacacctgaggctgctgtgacttcgccattccgcaag
ttcgtgtctcagatcctcacctcgacacgactgcccagcaccaccatcctccttggaatg
aactatctcgccaagaggattaacaccttgaagggacagggtccttacaaagcttctgag
ggacaggtctggcgttacctgaccgtttccttgcttctgggaagcaagttcctcgatgac
aacacctttcagaaccgctcttggtctgaggtgagtggcatcgccgtctctgagctgaac
tcgcttgagtttgagtgggtcgagtccatgggctggcgcctctatgtcaaccttgatatg
agcaaggattaccaggcttggcttgagaactggcgtgagtggcaggacatgaagaagcga
caagtcgctcaagccagccgcgagaggctcgcatctgttattcctgccatcgataccgac
gttgccaggtactctggtcaccgccaatctcctcaatcgcgttacctccaggaacaggtt
gccgaatacgagcgctaccaggctatgaagtcccagcaacagagctaccgcccacgcgag
tctggctggggtcacacttcttggggagctcccctcactccccccgattctggctatggt
actccagactacgctatgtctgctacgtcgagcaatgaccgctacaacgaatggttttcc
caagccgccgcacaatacgccaaccgataccctcagcctcctgctcacagcaccttctac
cccaactcgcgccataactcctatggtggacactaccactactcacaaaacatgtgggag
catggtcttgccgagtgcagttgtactggctgtgttgatcctatgaagcagcaggtcccc
tacttcgcgtctcacggctacagccaacccgtcatgggttaa
>Fp72
atgcccggaggcgtgtgtgccgtcctcgactatgaggtcgacatgatgtccgagtacgtt
gccgagatggccacccgtgtcgtcacacctgaggctgctgtgacttcgccattccgcaag
ttcgtgtctcagatcctcacctcgacacgactgcccagcaccaccatcctccttggaatg
aactatctcgccaagaggattaacaccttgaagggacagggtccttacaaagcttctgag
ggacaggtctggcgttacctgaccgtttccttgcttctgggaagcaagttcctcgatgac
aacacctttcagaaccgctcttggtctgaggtgagtggcatcgccgtctctgagctgaac
tcgcttgagtttgagtgggtcgagtccatgggctggcgcctctatgtcaaccttgatatg
agcaaggattaccaggcttggcttgagaactggcgtgagtggcaggacatgaagaagcga
caagtcgctcaagccagccgcgagaggctcgcatctgttattcctgccatcgataccgac
gttgccaggtactctggtcaccgccaatctcctcaatcgcgttacctccaggaacaggtt
gccgaatacgagcgctaccaggctatgaagtcccagcaacagagctaccgcccacgcgag
tctggctggggtcacacttcttggggagctcccctcactccccccgattctggctatggt
actccagactacgctatgtctgctacgtcgagcaatgaccgctacaacgaatggttttcc
caagccgccgcacaatacgccaaccgataccctcagcctcctgctcacagcaccttctac
cccaactcgcgccataactcctatggtggacactaccactactcacaaaacatgtgggag
catggtcttgccgagtgcagttgtactggctgtgttgatcctatgaagcagcaggtcccc
tacttcgcgtctcacggctacagccaacccgtcatgggttaa
>Fp73
atgcccggaggcgtgtgtgccgtcctcgactatgaggtcgacatgatgtccgagtacgtt
gccgagatggccacccgtgtcgtcacacctgaggctgctgtgacttcgccattccgcaag
ttcgtgtctcagatcctcacctcgacacgactgcccagcaccaccatcctccttggaatg
aactatctcgccaagaggattaacaccttgaagggacagggtccttacaaagcttctgag
ggacaggtctggcgttacctgaccgtttccttgcttctgggaagcaagttcctcgatgac
aacacctttcagaaccgctcttggtctgaggtgagtggcatcgccgtctctgagctgaac
tcgcttgagtttgagtgggtcgagtccatgggctggcgcctctatgtcaaccttgatatg
agcaaggattaccaggcttggcttgagaactggcgtgagtggcaggacatgaagaagcga
caagtcgctcaagccagccgcgagaggctcgcatctgttattcctgccatcgataccgac
gttgccaggtactctggtcaccgccaatctcctcaatcgcgttacctccaggaacaggtt
gccgaatacgagcgctaccaggctatgaagtcccagcaacagagctaccgcccacgcgag
tctggctggggtcacacttcttggggagctcccctcactccccccgattctggctatggt
actccagactacgctatgtctgctacgtcgagcaatgaccgctacaacgaatggttttcc
caagccgccgcacaatacgccaaccgataccctcagcctcctgctcacagcaccttctac
cccaactcgcgccataactcctatggtggacactaccactactcacaaaacatgtgggag
catggtcttgccgagtgcagttgtactggctgtgttgatcctatgaagcagcaggtcccc
tacttcgcgtctcacggctacagccaacccgtcatgggttaa
>Fp76
atgcccggaggcgtgtgtgccgtcctcgactatgaggtcgacatgatgtccgagtacgtt
gccgagatggccacccgtgtcgtcacacctgaggctgctgtgacttcgccattccgcaag
ttcgtgtctcagatcctcacctcgacacgactgcccagcaccaccatcctccttggaatg
aactatctcgccaagaggattaacaccttgaagggacagggtccttacaaagcttctgag
ggacaggtctggcgttacctgaccgtttccttgcttctgggaagcaagttcctcgatgac
aacacctttcagaaccgctcttggtctgaggtgagtggcatcgccgtctctgagctgaac
tcgcttgagtttgagtgggtcgagtccatgggctggcgcctctatgtcaaccttgatatg
agcaaggattaccaggcttggcttgagaactggcgtgagtggcaggacatgaagaagcga
caagtcgctcaagccagccgcgagaggctcgcatctgttattcctgccatcgataccgac
gttgccaggtactctggtcaccgccaatctcctcaatcgcgttacctccaggaacaggtt
gccgaatacgagcgctaccaggctatgaagtcccagcaacagagctaccgcccacgcgag
tctggctggggtcacacttcttggggagctcccctcactccccccgattctggctatggt
actccagactacgctatgtctgctacgtcgagcaatgaccgctacaacgaatggttttcc
caagccgccgcacaatacgccaaccgataccctcagcctcctgctcacagcaccttctac
cccaactcgcgccataactcctatggtggacactaccactactcacaaaacatgtgggag
catggtcttgccgagtgcagttgtactggctgtgttgatcctatgaagcagcaggtcccc
tacttcgcgtctcacggctacagccaacccgtcatgggttaa
>Fp78
atgcccggaggcgtgtgtgccgtcctcgactatgaggtcgacatgatgtccgagtacgtt
gccgagatggccacccgtgtcgtcacacctgaggctgctgtgacttcgccattccgcaag
ttcgtgtctcagatcctcacctcgacacgactgcccagcaccaccatcctccttggaatg
aactatctcgccaagaggattaacaccttgaagggacagggtccttacaaagcttctgag
ggacaggtctggcgttacctgaccgtttccttgcttctgggaagcaagttcctcgatgac
aacacctttcagaaccgctcttggtctgaggtgagtggcatcgccgtctctgagctgaac
tcgcttgagtttgagtgggtcgagtccatgggctggcgcctctatgtcaaccttgatatg
agcaaggattaccaggcttggcttgagaactggcgtgagtggcaggacatgaagaagcga
caagtcgctcaagccagccgcgagaggctcgcatctgttattcctgccatcgataccgac
gttgccaggtactctggtcaccgccaatctcctcaatcgcgttacctccaggaacaggtt
gccgaatacgagcgctaccaggctatgaagtcccagcaacagagctaccgcccacgcgag
tctggctggggtcacacttcttggggagctcccctcactccccccgattctggctatggt
actccagactacgctatgtctgctacgtcgagcaatgaccgctacaacgaatggttttcc
caagccgccgcacaatacgccaaccgataccctcagcctcctgctcacagcaccttctac
cccaactcgcgccataactcctatggtggacactaccactactcacaaaacatgtgggag
catggtcttgccgagtgcagttgtactggctgtgttgatcctatgaagcagcaggtcccc
tacttcgcgtctcacggctacagccaacccgtcatgggttaa
>Fp81
atgcccggaggcgtgtgtgccgtcctcgactatgaggtcgacatgatgtccgagtacgtt
gccgagatggccacccgtgtcgtcacacctgaggctgctgtgacttcgccattccgcaag
ttcgtgtctcagatcctcacctcgacacgactgcccagcaccaccatcctccttggaatg
aactatctcgccaagaggattaacaccttgaagggacagggtccttacaaagcttctgag
ggacaggtctggcgttacctgaccgtttccttgcttctgggaagcaagttcctcgatgac
aacacctttcagaaccgctcttggtctgaggtgagtggcatcgccgtctctgagctgaac
tcgcttgagtttgagtgggtcgagtccatgggctggcgcctctatgtcaaccttgatatg
agcaaggattaccaggcttggcttgagaactggcgtgagtggcaggacatgaagaagcga
caagtcgctcaagccagccgcgagaggctcgcatctgttattcctgccatcgataccgac
gttgccaggtactctggtcaccgccaatctcctcaatcgcgttacctccaggaacaggtt
gccgaatacgagcgctaccaggctatgaagtcccagcaacagagctaccgcccacgcgag
tctggctggggtcacacttcttggggagctcccctcactccccccgattctggctatggt
actccagactacgctatgtctgctacgtcgagcaatgaccgctacaacgaatggttttcc
caagccgccgcacaatacgccaaccgataccctcagcctcctgctcacagcaccttctac
cccaactcgcgccataactcctatggtggacactaccactactcacaaaacatgtgggag
catggtcttgccgagtgcagttgtactggctgtgttgatcctatgaagcagcaggtcccc
tacttcgcgtctcacggctacagccaacccgtcatgggttaa
>Fp84
atgcccggaggcgtgtgtgccgtcctcgactatgaggtcgacatgatgtccgagtacgtt
gccgagatggccacccgtgtcgtcacacctgaggctgctgtgacttcgccattccgcaag
ttcgtgtctcagatcctcacctcgacacgactgcccagcaccaccatcctccttggaatg
aactatctcgccaagaggattaacaccttgaagggacagggtccttacaaagcttctgag
ggacaggtctggcgttacctgaccgtttccttgcttctgggaagcaagttcctcgatgac
aacacctttcagaaccgctcttggtctgaggtgagtggcatcgccgtctctgagctgaac
tcgcttgagtttgagtgggtcgagtccatgggctggcgcctctatgtcaaccttgatatg
agcaaggattaccaggcttggcttgagaactggcgtgagtggcaggacatgaagaagcga
caagtcgctcaagccagccgcgagaggctcgcatctgttattcctgccatcgataccgac
gttgccaggtactctggtcaccgccaatctcctcaatcgcgttacctccaggaacaggtt
gccgaatacgagcgctaccaggctatgaagtcccagcaacagagctaccgcccacgcgag
tctggctggggtcacacttcttggggagctcccctcactccccccgattctggctatggt
actccagactacgctatgtctgctacgtcgagcaatgaccgctacaacgaatggttttcc
caagccgccgcacaatacgccaaccgataccctcagcctcctgctcacagcaccttctac
cccaactcgcgccataactcctatggtggacactaccactactcacaaaacatgtgggag
catggtcttgccgagtgcagttgtactggctgtgttgatcctatgaagcagcaggtcccc
tacttcgcgtctcacggctacagccaacccgtcatgggttaa
>Fp86
atgcccggaggcgtgtgtgccgtcctcgactatgaggtcgacatgatgtccgagtacgtt
gccgagatggccacccgtgtcgtcacacctgaggctgctgtgacttcgccattccgcaag
ttcgtgtctcagatcctcacctcgacacgactgcccagcaccaccatcctccttggaatg
aactatctcgccaagaggattaacaccttgaagggacagggtccttacaaagcttctgag
ggacaggtctggcgttacctgaccgtttccttgcttctgggaagcaagttcctcgatgac
aacacctttcagaaccgctcttggtctgaggtgagtggcatcgccgtctctgagctgaac
tcgcttgagtttgagtgggtcgagtccatgggctggcgcctctatgtcaaccttgatatg
agcaaggattaccaggcttggcttgagaactggcgtgagtggcaggacatgaagaagcga
caagtcgctcaagccagccgcgagaggctcgcatctgttattcctgccatcgataccgac
gttgccaggtactctggtcaccgccaatctcctcaatcgcgttacctccaggaacaggtt
gccgaatacgagcgctaccaggctatgaagtcccagcaacagagctaccgcccacgcgag
tctggctggggtcacacttcttggggagctcccctcactccccccgattctggctatggt
actccagactacgctatgtctgctacgtcgagcaatgaccgctacaacgaatggttttcc
caagccgccgcacaatacgccaaccgataccctcagcctcctgctcacagcaccttctac
cccaactcgcgccataactcctatggtggacactaccactactcacaaaacatgtgggag
catggtcttgccgagtgcagttgtactggctgtgttgatcctatgaagcagcaggtcccc
tacttcgcgtctcacggctacagccaacccgtcatgggttaa
>Fvenenatum.busco
atgcccggaggcgtgtgtgccgtcctcgactatgaggtcgacatgatgtccgagtacgtt
gccgagatggccacccgtgtcgtcacacccgaggctgctgtgacttcgccattccgcaag
ttcgtgtctcagatcctcacctcgacacgattgcccagcaccactatcctccttggaatg
aactatctcgccaagaggatcaacaccttgaagggacagggtccctataaagcttctgag
ggacaggtctggcgttacctgaccgtttctttgcttctgggaagtaagttcctcgatgac
aacaccttccagaaccgctcttggtccgaggtgagtggcatcgccgtctctgagctgaac
tcacttgagtttgagtgggtcgagtccatgggctggcgcctctatgtcaatcttgacatg
agcaaggattaccaggcttggctcgagaactggcgtgactggcagagcatgaagaagcga
caggtcgcccaggccagccgcgagaggctcgcatctgttgttcccgccatcgataccgac
atcgccaggtattctggtcaccgccagtctcctcaatcgcgttacctccaggaacaggtt
gccgaatacgagcgctaccaggctatgaagtcccagcaacagagctaccgcccacgcgag
tctggctggggtcacacttcttggggagctcctctcactccccccgattctggctatggc
actccagactacgctatgtctgctacgtcgagcaacgaccgctacaacgaatggttttct
caagccgccgcacaatacgccaatcgatatcctcaacctcctgctcatagcaccttctac
cccaactcgcgccataactcctacagtggacactaccactattcacaaaacatgtgggag
catggtcttgctgagtgtagttgcactggctgtgttgatcccatgaagcagcaggttccc
tatttcgtgcctcacggctacagccaacccgtcatgggttaa
