# Supplementary material for: Apicidin biosynthesis is linked to accessory chromosomes in Fusarium poae isolates
Source: BMC Genomics. 2021 Aug 4;22:591. doi: 10.1186/s12864-021-07617-y (PMC8340494; doi:10.1186/s12864-021-07617-y)
Supplement: Supplementary file 17 — Additional file 17. Compressed folder containing alignments for each of the 4141 orthologs used in BUSCO analysis. [file 12864_2021_7617_MOESM17_ESM.zip › Fven2_nt_MAFFT/55093at5125_nt.mafft.fasta]

>Fp105
atgtccgcgacaaaggagttcaccatgcaagatgttgctgagcacaacacctccaaagac
atctacatggttgtccacgagaaggtctacgactgcaccaagttcctcgacgagcacccc
ggtggtgaggaggttatgctcgatgttgccggccaggacgccaccgaggctttcgaggat
gtcggccacagtgacgaggcccgagaggtcctcgatggtctcctcgttggtgagctcaag
cgtctgcctggtgaggagggccccaagcgccagatcgccaactcgaaccagggcagcggc
caggatcctaccggctccagcttgacctcttacgctcttgttgtcgctgtcggcttcgcc
gcctacatgggctacaactacctccaaaagcagaacgaggcccagggctctgcataa
>Fp108
atgtccgcgacaaaggagttcaccatgcaagatgttgctgagcacaacacctccaaagac
atctacatggttgtccacgagaaggtctacgactgcaccaagttcctcgacgagcacccc
ggtggtgaggaggttatgctcgatgttgccggccaggacgccaccgaggctttcgaggat
gtcggccacagtgacgaggcccgagaggtcctcgatggtctcctcgttggtgagctcaag
cgtctgcctggtgaggagggccccaagcgccagatcgccaactcgaaccagggcagcggc
caggatcctaccggctccagcttgacctcttacgctcttgttgtcgctgtcggcttcgcc
gcctacatgggctacaactacctccaaaagcagaacgaggcccagggctctgcataa
>Fp118
atgtccgcgacaaaggagttcaccatgcaagatgttgctgagcacaacacctccaaagac
atctacatggttgtccacgagaaggtctacgactgcaccaagttcctcgacgagcacccc
ggtggtgaggaggttatgctcgatgttgccggccaggacgccaccgaggctttcgaggat
gtcggccacagtgacgaggcccgagaggtcctcgatggtctcctcgttggtgagctcaag
cgtctgcctggtgaggagggccccaagcgccagatcgccaactcgaaccagggcagcggc
caggatcctaccggctccagcttgacctcttacgctcttgttgtcgctgtcggcttcgcc
gcctacatgggctacaactacctccaaaagcagaacgaggcccagggctctgcataa
>Fp122
atgtccgcgacaaaggagttcaccatgcaagatgttgctgagcacaacacctccaaagac
atctacatggttgtccacgagaaggtctacgactgcaccaagttcctcgacgagcacccc
ggtggtgaggaggttatgctcgatgttgccggccaggacgccaccgaggctttcgaggat
gtcggccacagtgacgaggcccgagaggtcctcgatggtctcctcgttggtgagctcaag
cgtctgcctggtgaggagggccccaagcgccagatcgccaactcgaaccagggcagcggc
caggatcctaccggctccagcttgacctcttacgctcttgttgtcgctgtcggcttcgcc
gcctacatgggctacaactacctccaaaagcagaacgaggcccagggctctgcataa
>Fp125
atgtccgcgacaaaggagttcaccatgcaagatgttgctgagcacaacacctccaaagac
atctacatggttgtccacgagaaggtctacaactgcaccaagttcctcgacgagcacccc
ggtggtgaggaggttatgctcgatgttgccggccaggacgccaccgaggctttcgaggat
gtcggccacagtgacgaggcccgagaggtcctcgatggtctcctcgttggtgagctcaag
cgtctgcctggtgaggagggccccaagcgccagatcgccaactcgaaccagggcagcggc
caggatcctaccggctccagcttgacctcttacgctcttgttgtcgctgtcggcttcgcc
gcctacatgggctacaactacctccaaaagcagaacgaggcccagggctctgcataa
>Fp13r
atgtccgcgacaaaggagttcaccatgcaagatgttgctgagcacaacacctccaaagac
atctacatggttgtccacgagaaggtctacgactgcaccaagttcctcgacgagcacccc
ggtggtgaggaggttatgctcgatgttgccggccaggacgccaccgaggctttcgaggat
gtcggccacagtgacgaggcccgagaggtcctcgatggtctcctcgttggtgagctcaag
cgtctgcctggtgaggagggccccaagcgccagatcgccaactcgaaccagggcagcggc
caggatcctaccggctccagcttgacctcttacgctcttgttgtcgctgtcggcttcgcc
gcctacatgggctacaactacctccaaaagcagaacgaggcccagggctctgcataa
>Fp144
atgtccgcgacaaaggagttcaccatgcaagatgttgctgagcacaacacctccaaagac
atctacatggttgtccacgagaaggtctacgactgcaccaagttcctcgacgagcacccc
ggtggtgaggaggttatgctcgatgttgccggccaggacgccaccgaggctttcgaggat
gtcggccacagtgacgaggcccgagaggtcctcgatggtctcctcgttggtgagctcaag
cgtctgcctggtgaggagggccccaagcgccagatcgccaactcgaaccagggcagcggc
caggatcctaccggctccagcttgacctcttacgctcttgttgtcgctgtcggcttcgcc
gcctacatgggctacaactacctccaaaagcagaacgaggcccagggctctgcataa
>Fp146
atgtccgcgacaaaggagttcaccatgcaagatgttgctgagcacaacacctccaaagac
atctacatggttgtccacgagaaggtctacgactgcaccaagttcctcgacgagcacccc
ggtggtgaggaggttatgctcgatgttgccggccaggacgccaccgaggctttcgaggat
gtcggccacagtgacgaggcccgagaggtcctcgatggtctcctcgttggtgagctcaag
cgtctgcctggtgaggagggccccaagcgccagatcgccaactcgaaccagggcagcggc
caggatcctaccggctccagcttgacctcttacgctcttgttgtcgctgtcggcttcgcc
gcctacatgggctacaactacctccaaaagcagaacgaggcccagggctctgcataa
>Fp155
atgtccgcgacaaaggagttcaccatgcaagatgttgctgagcacaacacctccaaagac
atctacatggttgtccacgagaaggtctacgactgcaccaagttcctcgacgagcacccc
ggtggtgaggaggttatgctcgatgttgccggccaggacgccaccgaggctttcgaggat
gtcggccacagtgacgaggcccgagaggtcctcgatggtctcctcgttggtgagctcaag
cgtctgcctggtgaggagggccccaagcgccagatcgccaactcgaaccagggcagcggc
caggatcctaccggctccagcttgacctcttacgctcttgttgtcgctgtcggcttcgcc
gcctacatgggctacaactacctccaaaagcagaacgaggcccagggctctgcataa
>Fp157
atgtccgcgacaaaggagttcaccatgcaagatgttgctgagcacaacacctccaaagac
atctacatggttgtccacgagaaggtctacgactgcaccaagttcctcgacgagcacccc
ggtggtgaggaggttatgctcgatgttgccggccaggacgccaccgaggctttcgaggat
gtcggccacagtgacgaggcccgagaggtcctcgatggtctcctcgttggtgagctcaag
cgtctgcctggtgaggagggccccaagcgccagatcgccaactcgaaccagggcagcggc
caggatcctaccggctccagcttgacctcttacgctcttgttgtcgctgtcggcttcgcc
gcctacatgggctacaactacctccaaaagcagaacgaggcccagggctctgcataa
>Fp16r
atgtccgcgacaaaggagttcaccatgcaagatgttgctgagcacaacacctccaaagac
atctacatggttgtccacgagaaggtctacaactgcaccaagttcctcgacgagcacccc
ggtggtgaggaggttatgctcgatgttgccggccaggacgccaccgaggctttcgaggat
gtcggccacagtgacgaggcccgagaggtcctcgatggtctcctcgttggtgagctcaag
cgtctgcctggtgaggagggccccaagcgccagatcgccaactcgaaccagggcagcggc
caggatcctaccggctccagcttgacctcttacgctcttgttgtcgctgtcggcttcgcc
gcctacatgggctacaactacctccaaaagcagaacgaggcccagggctctgcataa
>Fp1r
atgtccgcgacaaaggagttcaccatgcaagatgttgctgagcacaacacctccaaagac
atctacatggttgtccacgagaaggtctacgactgcaccaagttcctcgacgagcacccc
ggtggtgaggaggttatgctcgatgttgccggccaggacgccaccgaggctttcgaggat
gtcggccacagtgacgaggcccgagaggtcctcgatggtctcctcgttggtgagctcaag
cgtctgcctggtgaggagggccccaagcgccagatcgccaactcgaaccagggcagcggc
caggatcctaccggctccagcttgacctcttacgctcttgttgtcgctgtcggcttcgcc
gcctacatgggctacaactacctccaaaagcagaacgaggcccagggctctgcataa
>Fp21r
atgtccgcgacaaaggagttcaccatgcaagatgttgctgagcacaacacctccaaagac
atctacatggttgtccacgagaaggtctacgactgcaccaagttcctcgacgagcacccc
ggtggtgaggaggttatgctcgatgttgccggccaggacgccaccgaggctttcgaggat
gtcggccacagtgacgaggcccgagaggtcctcgatggtctcctcgttggtgagctcaag
cgtctgcctggtgaggagggccccaagcgccagatcgccaactcgaaccagggcagcggc
caggatcctaccggctccagcttgacctcttacgctcttgttgtcgctgtcggcttcgcc
gcctacatgggctacaactacctccaaaagcagaacgaggcccagggctctgcataa
>Fp24r
atgtccgcgacaaaggagttcaccatgcaagatgttgctgagcacaacacctccaaagac
atctacatggttgtccacgagaaggtctacgactgcaccaagttcctcgacgagcacccc
ggtggtgaggaggttatgctcgatgttgccggccaggacgccaccgaggctttcgaggat
gtcggccacagtgacgaggcccgagaggtcctcgatggtctcctcgttggtgagctcaag
cgtctgcctggtgaggagggccccaagcgccagatcgccaactcgaaccagggcagcggc
caggatcctaccggctccagcttgacctcttacgctcttgttgtcgctgtcggcttcgcc
gcctacatgggctacaactacctccaaaagcagaacgaggcccagggctctgcataa
>Fp2516
atgtccgcgacaaaggagttcaccatgcaagatgttgctgagcacaacacctccaaagac
atctacatggttgtccacgagaaggtctacgactgcaccaagttcctcgacgagcacccc
ggtggtgaggaggttatgctcgatgttgccggccaggacgccaccgaggctttcgaggat
gtcggccacagtgacgaggcccgagaggtcctcgatggtctcctcgttggtgagctcaag
cgtctgcctggtgaggagggccccaagcgccagatcgccaactcgaaccagggcagcggc
caggatcctaccggctccagcttgacctcttacgctcttgttgtcgctgtcggcttcgcc
gcctacatgggctacaactacctccaaaagcagaacgaggcccagggctctgcataa
>Fp26r
atgtccgcgacaaaggagttcaccatgcaagatgttgctgagcacaacacctccaaagac
atctacatggttgtccacgagaaggtctacgactgcaccaagttcctcgacgagcacccc
ggtggtgaggaggttatgctcgatgttgccggccaggacgccaccgaggctttcgaggat
gtcggccacagtgacgaggcccgagaggtcctcgatggtctcctcgttggtgagctcaag
cgtctgcctggtgaggagggccccaagcgccagatcgccaactcgaaccagggcagcggc
caggatcctaccggctccagcttgacctcttacgctcttgttgtcgctgtcggcttcgcc
gcctacatgggctacaactacctccaaaagcagaacgaggcccagggctctgcataa
>Fp33
atgtccgcgacaaaggagttcaccatgcaagatgttgctgagcacaacacctccaaagac
atctacatggttgtccacgagaaggtctacaactgcaccaagttcctcgacgagcacccc
ggtggtgaggaggttatgctcgatgttgccggccaggacgccaccgaggctttcgaggat
gtcggccacagtgacgaggcccgagaggtcctcgatggtctcctcgttggtgagctcaag
cgtctgcctggtgaggagggccccaagcgccagatcgccaactcgaaccagggcagcggc
caggatcctaccggctccagcttgacctcttacgctcttgttgtcgctgtcggcttcgcc
gcctacatgggctacaactacctccaaaagcagaacgaggcccagggctctgcataa
>Fp34
atgtccgcgacaaaggagttcaccatgcaagatgttgctgagcacaacacctccaaagac
atctacatggttgtccacgagaaggtctacgactgcaccaagttcctcgacgagcacccc
ggtggtgaggaggttatgctcgatgttgccggccaggacgccaccgaggctttcgaggat
gtcggccacagtgacgaggcccgagaggtcctcgatggtctcctcgttggtgagctcaag
cgtctgcctggtgaggagggccccaagcgccagatcgccaactcgaaccagggcagcggc
caggatcctaccggctccagcttgacctcttacgctcttgttgtcgctgtcggcttcgcc
gcctacatgggctacaactacctccaaaagcagaacgaggcccagggctctgcataa
>Fp35
atgtccgcgacaaaggagttcaccatgcaagatgttgctgagcacaacacctccaaagac
atctacatggttgtccacgagaaggtctacgactgcaccaagttcctcgacgagcacccc
ggtggtgaggaggttatgctcgatgttgccggccaggacgccaccgaggctttcgaggat
gtcggccacagtgacgaggcccgagaggtcctcgatggtctcctcgttggtgagctcaag
cgtctgcctggtgaggagggccccaagcgccagatcgccaactcgaaccagggcagcggc
caggatcctaccggctccagcttgacctcttacgctcttgttgtcgctgtcggcttcgcc
gcctacatgggctacaactacctccaaaagcagaacgaggcccagggctctgcataa
>Fp38
atgtccgcgacaaaggagttcaccatgcaagatgttgctgagcacaacacctccaaagac
atctacatggttgtccacgagaaggtctacgactgcaccaagttcctcgacgagcacccc
ggtggtgaggaggttatgctcgatgttgccggccaggacgccaccgaggctttcgaggat
gtcggccacagtgacgaggcccgagaggtcctcgatggtctcctcgttggtgagctcaag
cgtctgcctggtgaggagggccccaagcgccagatcgccaactcgaaccagggcagcggc
caggatcctaccggctccagcttgacctcttacgctcttgttgtcgctgtcggcttcgcc
gcctacatgggctacaactacctccaaaagcagaacgaggcccagggctctgcataa
>Fp39
atgtccgcgacaaaggagttcaccatgcaagatgttgctgagcacaacacctccaaagac
atctacatggttgtccacgagaaggtctacgactgcaccaagttcctcgacgagcacccc
ggtggtgaggaggttatgctcgatgttgccggccaggacgccaccgaggctttcgaggat
gtcggccacagtgacgaggcccgagaggtcctcgatggtctcctcgttggtgagctcaag
cgtctgcctggtgaggagggccccaagcgccagatcgccaactcgaaccagggcagcggc
caggatcctaccggctccagcttgacctcttacgctcttgttgtcgctgtcggcttcgcc
gcctacatgggctacaactacctccaaaagcagaacgaggcccagggctctgcataa
>Fp42
atgtccgcgacaaaggagttcaccatgcaagatgttgctgagcacaacacctccaaagac
atctacatggttgtccacgagaaggtctacgactgcaccaagttcctcgacgagcacccc
ggtggtgaggaggttatgctcgatgttgccggccaggacgccaccgaggctttcgaggat
gtcggccacagtgacgaggcccgagaggtcctcgatggtctcctcgttggtgagctcaag
cgtctgcctggtgaggagggccccaagcgccagatcgccaactcgaaccagggcagcggc
caggatcctaccggctccagcttgacctcttacgctcttgttgtcgctgtcggcttcgcc
gcctacatgggctacaactacctccaaaagcagaacgaggcccagggctctgcataa
>Fp44
atgtccgcgacaaaggagttcaccatgcaagatgttgctgagcacaacacctccaaagac
atctacatggttgtccacgagaaggtctacgactgcaccaagttcctcgacgagcacccc
ggtggtgaggaggttatgctcgatgttgccggccaggacgccaccgaggctttcgaggat
gtcggccacagtgacgaggcccgagaggtcctcgatggtctcctcgttggtgagctcaag
cgtctgcctggtgaggagggccccaagcgccagatcgccaactcgaaccagggcagcggc
caggatcctaccggctccagcttgacctcttacgctcttgttgtcgctgtcggcttcgcc
gcctacatgggctacaactacctccaaaagcagaacgaggcccagggctctgcataa
>Fp49
atgtccgcgacaaaggagttcaccatgcaagatgttgctgagcacaacacctccaaagac
atctacatggttgtccacgagaaggtctacgactgcaccaagttcctcgacgagcacccc
ggtggtgaggaggttatgctcgatgttgccggccaggacgccaccgaggctttcgaggat
gtcggccacagtgacgaggcccgagaggtcctcgatggtctcctcgttggtgagctcaag
cgtctgcctggtgaggagggccccaagcgccagatcgccaactcgaaccagggcagcggc
caggatcctaccggctccagcttgacctcttacgctcttgttgtcgctgtcggcttcgcc
gcctacatgggctacaactacctccaaaagcagaacgaggcccagggctctgcataa
>Fp50
atgtccgcgacaaaggagttcaccatgcaagatgttgctgagcacaacacctccaaagac
atctacatggttgtccacgagaaggtctacgactgcaccaagttcctcgacgagcacccc
ggtggtgaggaggttatgctcgatgttgccggccaggacgccaccgaggctttcgaggat
gtcggccacagtgacgaggcccgagaggtcctcgatggtctcctcgttggtgagctcaag
cgtctgcctggtgaggagggccccaagcgccagatcgccaactcgaaccagggcagcggc
caggatcctaccggctccagcttgacctcttacgctcttgttgtcgctgtcggcttcgcc
gcctacatgggctacaactacctccaaaagcagaacgaggcccagggctctgcataa
>Fp51
atgtccgcgacaaaggagttcaccatgcaagatgttgctgagcacaacacctccaaagac
atctacatggttgtccacgagaaggtctacgactgcaccaagttcctcgacgagcacccc
ggtggtgaggaggttatgctcgatgttgccggccaggacgccaccgaggctttcgaggat
gtcggccacagtgacgaggcccgagaggtcctcgatggtctcctcgttggtgagctcaag
cgtctgcctggtgaggagggccccaagcgccagatcgccaactcgaaccagggcagcggc
caggatcctaccggctccagcttgacctcttacgctcttgttgtcgctgtcggcttcgcc
gcctacatgggctacaactacctccaaaagcagaacgaggcccagggctctgcataa
>Fp59
atgtccgcgacaaaggagttcaccatgcaagatgttgctgagcacaacacctccaaagac
atctacatggttgtccacgagaaggtctacaactgcaccaagttcctcgacgagcacccc
ggtggtgaggaggttatgctcgatgttgccggccaggacgccaccgaggctttcgaggat
gtcggccacagtgacgaggcccgagaggtcctcgatggtctcctcgttggtgagctcaag
cgtctgcctggtgaggagggccccaagcgccagatcgccaactcgaaccagggcagcggc
caggatcctaccggctccagcttgacctcttacgctcttgttgtcgctgtcggcttcgcc
gcctacatgggctacaactacctccaaaagcagaacgaggcccagggctctgcataa
>Fp63
atgtccgcgacaaaggagttcaccatgcaagatgttgctgagcacaacacctccaaagac
atctacatggttgtccacgagaaggtctacgactgcaccaagttcctcgacgagcacccc
ggtggtgaggaggttatgctcgatgttgccggccaggacgccaccgaggctttcgaggat
gtcggccacagtgacgaggcccgagaggtcctcgatggtctcctcgttggtgagctcaag
cgtctgcctggtgaggagggccccaagcgccagatcgccaactcgaaccagggcagcggc
caggatcctaccggctccagcttgacctcttacgctcttgttgtcgctgtcggcttcgcc
gcctacatgggctacaactacctccaaaagcagaacgaggcccagggctctgcataa
>Fp65
atgtccgcgacaaaggagttcaccatgcaagatgttgctgagcacaacacctccaaagac
atctacatggttgtccacgagaaggtctacgactgcaccaagttcctcgacgagcacccc
ggtggtgaggaggttatgctcgatgttgccggccaggacgccaccgaggctttcgaggat
gtcggccacagtgacgaggcccgagaggtcctcgatggtctcctcgttggtgagctcaag
cgtctgcctggtgaggagggccccaagcgccagatcgccaactcgaaccagggcagcggc
caggatcctaccggctccagcttgacctcttacgctcttgttgtcgctgtcggcttcgcc
gcctacatgggctacaactacctccaaaagcagaacgaggcccagggctctgcataa
>Fp66
atgtccgcgacaaaggagttcaccatgcaagatgttgctgagcacaacacctccaaagac
atctacatggttgtccacgagaaggtctacgactgcaccaagttcctcgacgagcacccc
ggtggtgaggaggttatgctcgatgttgccggccaggacgccaccgaggctttcgaggat
gtcggccacagtgacgaggcccgagaggtcctcgatggtctcctcgttggtgagctcaag
cgtctgcctggtgaggagggccccaagcgccagatcgccaactcgaaccagggcagcggc
caggatcctaccggctccagcttgacctcttacgctcttgttgtcgctgtcggcttcgcc
gcctacatgggctacaactacctccaaaagcagaacgaggcccagggctctgcataa
>Fp72
atgtccgcgacaaaggagttcaccatgcaagatgttgctgagcacaacacctccaaagac
atctacatggttgtccacgagaaggtctacgactgcaccaagttcctcgacgagcacccc
ggtggtgaggaggttatgctcgatgttgccggccaggacgccaccgaggctttcgaggat
gtcggccacagtgacgaggcccgagaggtcctcgatggtctcctcgttggtgagctcaag
cgtctgcctggtgaggagggccccaagcgccagatcgccaactcgaaccagggcagcggc
caggatcctaccggctccagcttgacctcttacgctcttgttgtcgctgtcggcttcgcc
gcctacatgggctacaactacctccaaaagcagaacgaggcccagggctctgcataa
>Fp73
atgtccgcgacaaaggagttcaccatgcaagatgttgctgagcacaacacctccaaagac
atctacatggttgtccacgagaaggtctacgactgcaccaagttcctcgacgagcacccc
ggtggtgaggaggttatgctcgatgttgccggccaggacgccaccgaggctttcgaggat
gtcggccacagtgacgaggcccgagaggtcctcgatggtctcctcgttggtgagctcaag
cgtctgcctggtgaggagggccccaagcgccagatcgccaactcgaaccagggcagcggc
caggatcctaccggctccagcttgacctcttacgctcttgttgtcgctgtcggcttcgcc
gcctacatgggctacaactacctccaaaagcagaacgaggcccagggctctgcataa
>Fp76
atgtccgcgacaaaggagttcaccatgcaagatgttgctgagcacaacacctccaaagac
atctacatggttgtccacgagaaggtctacgactgcaccaagttcctcgacgagcacccc
ggtggtgaggaggttatgctcgatgttgccggccaggacgccaccgaggctttcgaggat
gtcggccacagtgacgaggcccgagaggtcctcgatggtctcctcgttggtgagctcaag
cgtctgcctggtgaggagggccccaagcgccagatcgccaactcgaaccagggcagcggc
caggatcctaccggctccagcttgacctcttacgctcttgttgtcgctgtcggcttcgcc
gcctacatgggctacaactacctccaaaagcagaacgaggcccagggctctgcataa
>Fp78
atgtccgcgacaaaggagttcaccatgcaagatgttgctgagcacaacacctccaaagac
atctacatggttgtccacgagaaggtctacaactgcaccaagttcctcgacgagcacccc
ggtggtgaggaggttatgctcgatgttgccggccaggacgccaccgaggctttcgaggat
gtcggccacagtgacgaggcccgagaggtcctcgatggtctcctcgttggtgagctcaag
cgtctgcctggtgaggagggccccaagcgccagatcgccaactcgaaccagggcagcggc
caggatcctaccggctccagcttgacctcttacgctcttgttgtcgctgtcggcttcgcc
gcctacatgggctacaactacctccaaaagcagaacgaggcccagggctctgcataa
>Fp81
atgtccgcgacaaaggagttcaccatgcaagatgttgctgagcacaacacctccaaagac
atctacatggttgtccacgagaaggtctacgactgcaccaagttcctcgacgagcacccc
ggtggtgaggaggttatgctcgatgttgccggccaggacgccaccgaggctttcgaggat
gtcggccacagtgacgaggcccgagaggtcctcgatggtctcctcgttggtgagctcaag
cgtctgcctggtgaggagggccccaagcgccagatcgccaactcgaaccagggcagcggc
caggatcctaccggctccagcttgacctcttacgctcttgttgtcgctgtcggcttcgcc
gcctacatgggctacaactacctccaaaagcagaacgaggcccagggctctgcataa
>Fp84
atgtccgcgacaaaggagttcaccatgcaagatgttgctgagcacaacacctccaaagac
atctacatggttgtccacgagaaggtctacgactgcaccaagttcctcgacgagcacccc
ggtggtgaggaggttatgctcgatgttgccggccaggacgccaccgaggctttcgaggat
gtcggccacagtgacgaggcccgagaggtcctcgatggtctcctcgttggtgagctcaag
cgtctgcctggtgaggagggccccaagcgccagatcgccaactcgaaccagggcagcggc
caggatcctaccggctccagcttgacctcttacgctcttgttgtcgctgtcggcttcgcc
gcctacatgggctacaactacctccaaaagcagaacgaggcccagggctctgcataa
>Fp86
atgtccgcgacaaaggagttcaccatgcaagatgttgctgagcacaacacctccaaagac
atctacatggttgtccacgagaaggtctacaactgcaccaagttcctcgacgagcacccc
ggtggtgaggaggttatgctcgatgttgccggccaggacgccaccgaggctttcgaggat
gtcggccacagtgacgaggcccgagaggtcctcgatggtctcctcgttggtgagctcaag
cgtctgcctggtgaggagggccccaagcgccagatcgccaactcgaaccagggcagcggc
caggatcctaccggctccagcttgacctcttacgctcttgttgtcgctgtcggcttcgcc
gcctacatgggctacaactacctccaaaagcagaacgaggcccagggctctgcataa
>Fvenenatum.busco
atgtccgcgacaaaggagttcaccatgcaggatgttgctgagcacaacacctccaaagac
atctacatggttgtccacgagaaggtctacgactgcaccaagttcctcgacgagcacccc
ggtggtgaggaagttatgctcgatgtcgccggtcaagacgccaccgaggctttcgaggat
gtcggccacagtgacgaggcccgagaggttctcgatggtctccttgttggtgagctcaag
cgtctgcctggtgaagagggccccaaacgccagatcgccaactcaaaccagggcagcggc
caggatcctaccggctccagcttgacctcttacgctcttgttgtcgctgtcggcttcgcc
gcctacatgggctacaactacctccagaagcagaacgaggcccaaggctccgcataa
