# Supplementary material for: Apicidin biosynthesis is linked to accessory chromosomes in Fusarium poae isolates
Source: BMC Genomics. 2021 Aug 4;22:591. doi: 10.1186/s12864-021-07617-y (PMC8340494; doi:10.1186/s12864-021-07617-y)
Supplement: Supplementary file 17 — Additional file 17. Compressed folder containing alignments for each of the 4141 orthologs used in BUSCO analysis. [file 12864_2021_7617_MOESM17_ESM.zip › Fven2_nt_MAFFT/3683at5125_nt.mafft.fasta]

>Fp105
atgtctccgccgctggaccctataacgctatctacctatcccctcccccaacactcactg
ctgcacacacgtacaaaagacacacaaagataccacccagacactgtaactgacactgag
actcgcatatcttcagccacacatactcgctcatctcccctccaaacagggaactggcac
atacaccctgggtacacaactttgctcacgctctcttctaggaagtttggcaagcagatc
cagaaacgtcagctcgaggtgcccgaatatgctgccagctttgtcaactacaaggccctc
aaaaagg-----------------------------------------------------
-----------------cccaacttccccg--tctctgccctgttttagtcactggtgcc
aatctcatcacgacaggaagtatcacgttgtgtctcatcaagaagctgtctgcaacccct
accctaacatcacaaaacgatgttctccgctcagccacccccgtggactcccaggccgct
cttcaagccaacaaggcgaccttcttcttccaactggaacgagaactcgacaaggtcaat
gccttttacatgcagaaagaagccgagctcaaaattcgtctcaagacactcctagacaag
aagaaagtgttgcagtcccgtcaaggcatctccaggcgctctgccaaattcacaaccctc
gaggaaggcttccaacagtttgctacagacttgaacaagctgcagcagtttgttgagatc
aatggtaccgccttttctaagatcttgaagaagtgggacaagacatcgaaatccaagacc
aaggagctatacctatcaagggctgtcgaggttcaacctttcttcaatgcaacagtcata
agcgaactgtctgaccaagccaccacgagtctacaagaactcggtgcttggtcagacggt
atccaggtaaatttccagtctgggcatgttgtaacatcgcagcacttcgttggtactgat
gagggagacgccgatacattgcttcttgacactgtcatcacaggaaaccttgaatcattg
aaggatctcctcttacggatgcgctctgcaaacgaggctgtcgatggtgatagttcgttg
atggagaggatcacacgcacctttttggcagctatatccgaagccccgcaagagtctcta
cgagtacttcttgacacaggtctcgttgatctccattcttacgatgacatcaacgaaagg
aattgcttgcaccaggccgcgatctatgggaagcagtatgtattggaatgggggttgtct
gtcaatgtcgttgtggacaggacagatgtctatggccgagttcctctgcattatgccagc
cttcatgggagattggagatgctgaaggtccttcttgatgcaaaccaacggacgatcgat
cttacagaccacgataacttcacccccttgatccattctatcatccacggccatctcagc
tgtatcgaacttctccttgctagatccgcacgcattgacccagtttctgacgccgatcac
gtaccactcaacctcgcttgcgaacatggctctgtcgctgttgtcgaaatgctcttgaag
cacggggccaatatcttgcctgatgctgaaggcctatatccccagcatctcgtagcaagg
gcaggccaaacatcggagctccttctccttctcaaagagtttggcgctgatttggaccaa
attgacaagctgtatggatggacacctttggtccattctgcaagcgaaggaaacgtcgac
tgtcttcaagcacttctcaaggttggagttgacgccagtattgtggacgagaaggacctt
cctgcgatgtattacgctgcttgggaaggacatcttgcatgtatgaaactgctaactcct
tttaacacacgcccacgagccagcccctttatggtgcagcctgccttgggtcctatggat
tcaagtactgcaccactacccatgtcacttgaccctgatgcgatccccgagctcgagctt
cctcccccgatcataccattacgcagatatggtcacaatttcctcgacaccaagactgtc
gtccaaatctcgttcggggatgtggatgagcaaccccttgttttcttccaggatggcaag
tatcctgccgctcgtctcaccatttcttccaaagtttcggatctcatacccaagaacatt
atcttgccgttccaagaagacacccgcattgtttctttccaggttgacaacttggaaact
ttcagcctggatattgacgtgttccctacctatggcgcaaaggttattgccaagacagtt
gctctatcgagtattttcaagggactgcagggcacttctgtatgctgtttgcctttattc
gacccccgtcttcgtgccattggccaaatcagctttacggtgcaggttatcaagccgttc
cagggcaagcctttggagatcaccgactttgagacgtattggaaagcaaccagccaattc
aaccaaccgacgaacgctatcgtaacaggctcgagcctttctggcgactatgtgcgactc
tttgttcaatacacaagtgatggcgttcctgtactttggcctcgatggactataacctgc
gctggtcttgatattcctgtttgtcgattgacgctggaacagttcggatctatgaccatc
aggagcaacagtcgggcagatttacccagtttgataaacaaatcatctgagagcatcgcc
gaggtataccacattctggctactgctggcgtgacgcttcaagaagcccttgcacttctc
aaccctggcacgcacgtcaaccttcaggtcctgtatcctacatcggaagaagaaaaagca
ttttctcttggacctgcgttggatgccaacatttttgttgattcaatcctcaatattgtg
tttgaacatgcccgaacacaacgcgcgcagtcacctgatgttgtgcggtcgatcgtcttc
agcagctacagcccccgattgtgcacagcattgaactggaaacagccaaacttccctgtc
ttcttgtgcaacgacctgggccgagaggagaactcgggaggtaacgacatggcgttgagc
agcggaaggcgcagcgcctcgatcaaggaggtcgtgcgaattgctcagagcaacaacttt
atgggattgatatgttattccccactattggaaatggtaccggctcttgtggatgctatc
aagtctcatggactggcattggtgacggacaaatcgtcagactcacccaacgcaagccct
atgacagatccttttccacgaccgcctaagggagttgacggagttttgaagagccacggc
attctgcgtttcaacgattcgatagacatgtag
>Fp108
atgtctccgccgctggaccctataacgctatctacctatcccctcccccaacactcactg
ctgcacacacgtacaaaagacacacaaagataccacccagacactgtaactgacactgag
actcgcatatcttcagccacacatactcgctcatctcccctccaaacagggaactggcac
atacaccctgggtacacaactttgctcacgctctcttctaggaagtttggcaagcagatc
cagaaacgtcagctcgaggtgcccgaatatgctgccagctttgtcaactacaaggccctc
aaaaagg-----------------------------------------------------
-----------------cccaacttccccg--tctctgccctgttttagtcactggtgcc
aatctcatcacgacaggaagtatcacgttgtgtctcatcaagaagctgtctgcaacccct
accctaacatcacaaaacgatgttctccgctcagccacccccgtggactcccaggccgct
cttcaagccaacaaggcgaccttcttcttccaactggaacgagaactcgacaaggtcaat
gccttttacatgcagaaagaagccgagctcaaaattcgtctcaagacactcctagacaag
aagaaagtgttgcagtcccgtcaaggcatctccaggcgctctgccaaattcacaaccctc
gaggaaggcttccaacagtttgctacagacttgaacaagctgcagcagtttgttgagatc
aatggtaccgccttttctaagatcttgaagaagtgggacaagacatcgaaatccaagacc
aaggagctatacctatcaagggctgtcgaggttcaacctttcttcaatgcaacagtcata
agcgaactgtctgaccaagccaccacgagtctacaagaactcggtgcttggtcagacggt
atccaggtaaatttccagtctgggcatgttgtaacatcgcagcacttcgttggtactgat
gagggagacgccgatacattgcttcttgacactgtcatcacaggaaaccttgaatcattg
aaggatctcctcttacggatgcgctctgcaaacgaggctgtcgatggtgatagttcgttg
atggagaggatcacacgcacctttttggcagctatatccgaagccccgcaagagtctcta
cgagtacttcttgacacaggtctcgttgatctccattcttacgatgacatcaacgaaagg
aattgcttgcaccaggccgcgatctatgggaagcagtatgtattggaatgggggttgtct
gtcaatgtcgttgtggacaggacagatgtctatggccgagttcctctgcattatgccagc
cttcatgggagattggagatgctgaaggtccttcttgatgcaaaccaacggacgatcgat
cttacagaccacgataacttcacccccttgatccattctatcatccacggccatctcagc
tgtatcgaacttctccttgctagatccgcacgcattgacccagtttctgacgccgatcac
gtaccactcaacctcgcttgcgaacatggctctgtcgctgttgtcgaaatgctcttgaag
cacggggccaatatcttgcctgatgctgaaggcctatatccccagcatctcgtagcaagg
gcaggccaaacatcggagctccttctccttctcaaagagtttggcgctgatttggaccaa
attgacaagctgtatggatggacacctttggtccattctgcaagcgaaggaaacgtcgac
tgtcttcaagcacttctcaaggttggagttgacgccagtattgtggacgagaaggacctt
cctgcgatgtattacgctgcttgggaaggacatcttgcatgtatgaaactgctaactcct
tttaacacacgcccacgagccagcccctttatggtgcagcctgccttgggtcctatggat
tcaagtactgcaccactacccatgtcacttgaccctgatgcgatccccgagctcgagctt
cctcccccgatcataccattacgcagatatggtcacaatttcctcgacaccaagactgtc
gtccaaatctcgttcggggatgtggatgagcaaccccttgttttcttccaggatggcaag
tatcctgccgctcgtctcaccatttcttccaaagtttcggatctcatacccaagaacatt
atcttgccgttccaagaagacacccgcattgtttctttccaggttgacaacttggaaact
ttcagcctggatattgacgtgttccctacctatggcgcaaaggttattgccaagacagtt
gctctatcgagtattttcaagggactgcagggcacttctgtatgctgtttgcctttattc
gacccccgtcttcgtgccattggccaaatcagctttacggtgcaggttatcaagccgttc
cagggcaagcctttggagatcaccgactttgagacgtattggaaagcaaccagccaattc
aaccaaccgacgaacgctatcgtaacaggctcgagcctttctggcgactatgtgcgactc
tttgttcaatacacaagtgatggcgttcctgtactttggcctcgatggactataacctgc
gctggtcttgatattcctgtttgtcgattgacgctggaacagttcggatctatgaccatc
aggagcaacagtcgggcagatttacccagtttgataaacaaatcatctgagagcatcgcc
gaggtataccacattctggctactgctggcgtgacgcttcaagaagcccttgcacttctc
aaccctggcacgcacgtcaaccttcaggtcctgtatcctacatcggaagaagaaaaagca
ttttctcttggacctgcgttggatgccaacatttttgttgattcaatcctcaatattgtg
tttgaacatgcccgaacacaacgcgcgcagtcacctgatgttgtgcggtcgatcgtcttc
agcagctacagcccccgattgtgcacagcattgaactggaaacagccaaacttccctgtc
ttcttgtgcaacgacctgggccgagaggagaactcgggaggtaacgacatggcgttgagc
agcggaaggcgcagcgcctcgatcaaggaggtcgtgcgaattgctcagagcaacaacttt
atgggattgatatgttattccccactattggaaatggtaccggctcttgtggatgctatc
aagtctcatggactggcattggtgacggacaaatcgtcagactcacccaacgcaagccct
atgacagatccttttccacgaccgcctaagggagttgacggagttttgaagagccacggc
attctgcgtttcaacgattcgatagacatgtag
>Fp118
atgtctccgccgctggaccctataacgctatctacctatcccctcc-----------ctg
ctgcacacac--------------------------------------------------
-----------------------------------------------------------c
atacaccctgggtacacaactttgctcacgctctcttctaggaagtttggcaagcagatc
cagaaacgtcagctcgaggtgcccgaatatgctgccagctttgtcaactacaaggccctc
aaaaagg-----------------------------------------------------
-----------------cccaacttccccg--tctctgccctgtttcagtcactggtgcc
aatctcatcacgacaggaagtatcacgttgtgtctcatcaagaagctgtctgcaacccct
accctaacatcacaaaacgatgttctccgctcagccacccccgtggactcccaggccgct
cttcaagccaacaaggcgaccttcttcttccaactggaacgagaactcgacaaggtcaat
gccttttacatgcagaaagaagccgagctcaaaattcgcctcaagacactcctagacaag
aagaaagtgttgcagtcccgtcaaggcatctccaggcgctctgccaaattcacaaccctc
gaggaaggcttccaacagtttgctacagacttgaacaagctgcagcagtttgttgagatc
aatggtaccgccttttctaagatcttgaagaagtgggacaagacctcgaaatccaagacc
aaggagctatacctatcaagggctgtcgaggttcaacctttcttcaatgcaacagtcata
agcgaactgtctgaccaagccaccacgagtctacaagaactcggtgcttggtcagacggt
atccaggtaaatttccagtctgggcatgttgtaacatcgcagcacttcgttggtactgat
gagggagacgccgatacattgcttcttgacactgtcatcacaggaaaccttgagtcattg
aaggatcttctcctacggatgcgctctgcaaacgaggctgtcgatggtgatagttcgttg
atggagaggatcacacgcacctttttggcagctatatccgaagccccgcaagagtctcta
cgagtacttcttgacacaggtctcgttgatctccattcttacgatgacatcaacgaaagg
aattgcttgcaccaggccgccatctatgggaagcagtatgtattggaatgggggttgtct
gtcaatgtcgttgtggacaggacagatgtctatggccgagtccctctgcattatgccagc
cttcatgggagattggagatgctgaaggtccttcttgatgcaaaccaacggacgatcgat
cttacagaccacgataacttcacccccttgatccattctatcatccacggccatctcagc
tgtatcgaacttctccttgctagatccgcacgcattgacccagtttctgacgccgatcac
gtaccactcaacctcgcttgcgaacatggctctgtcgctgttgtcgaaatgctcttgaag
cacggggccaatatcttgcctgatgctgaaggcctatatccccagcatctcgtagcaagg
gcaggccaaacatcggagctccttctccttctcaaagagtttggcgctgatttggaccaa
attgacaagctgtatggatggacacctttggtccattctgcaagcgaaggaaacgtcgac
tgtcttcaagcacttctcaaggttggagttgacgccagtattgtggacgagaaggacctt
cctgcgatgtattacgctgcttgggaaggacatcttgcatgtatgaaactgctaactcct
tttaacacacgcccacgagccagcccctttatggtgcagcctgccttgggtcctatggat
tcaagtactgcaccactacccatgtcacttgaccctgatgcgatccccgagctcgagctt
cctcccccgatcataccattacgcagatatggtcacaatttcctcgacaccaagactgtc
gtccaaatctcgttcggggatgtggatgagcaaccccttgttttcttccaggatggcaag
tatcctgccgctcgtctcaccatttcttccaaagtttcggatctcatacccaagaacatt
atcttgccgttccaagaagacacccgcattgtttctttccaggttgacaacttggaaact
ttcagcctggatattgacgtgttccctacctatggcgcaaaggttattgccaagacagtt
gctctatcgagtattttcaagggactgcagggcacttctgtatgctgtttgcctttattc
gacccccgtcttcgtgccattggccaaatcagctttacggtgcaggttatcaagccgttc
cagggcaagcctttggagatcaccgactttgagacgtattggaaagcaaccagtcaattc
aaccaaccgacgaacgctatcgtaacaggctcgagcctttctggcgactatgtgcgactc
tttgttcaatacacaagtgatggcgttcctgtactttggcctcgatggactataacctgc
gctggtcttgatattcctgtttgtcgattgacgctggaacagttcggatctatgaccatc
aggagcaacagtcgggcagatttacccagtttgataaacaaatcatctgagagcatcgcc
gaggtataccacattctggctactgctggcgtgacgcttcaagaagcccttgcacttctc
aaccctggcacgcatgtcaaccttcaggtcttgtatcctacatcggaagaagaaaaagca
ttttctcttggacctgcgttggatgccaacatttttgttgattcaatcctcaatattgtg
tttgaacatgcccgaacacaacgcgcgcagtcacctgatgttgtgcggtcgatcgtcttc
agcagctacagcccccgattgtgcacagcattgaactggaaacagccaaacttccctgtc
ttcttgtgcaacgacctgggccgagaggagaactcgggaggtaacgacatggcgttgagc
agcggaaggcgcagcgcctcgatcaaggaggtcgtgcgaattgctcagagcaacaacttt
atgggattgatatgttattccccactattggaaatggtaccggctcttgtggatgctatc
aagtctcatggactggcattggtgacggacaaatcgtcagactcacccaacgcaagccct
atgacagatccttttccacgaccgcctaagggagttgacggagttttgaagagccacggc
attctgcgtttcaacgattcgatagacatgtag
>Fp122
atgtctccgccgctggaccctataacgctatctacctatcccctcccccaacactcactg
ctgcacacacgtacaaaagacacacaaagataccacccagacactgtaactgacactgag
actcgcatatcttcagccacacatactcgctcatctcccctccaaacagggaactggcac
atacaccctgggtacacaactttgctcacgctctcttctaggaagtttggcaagcagatc
cagaaacgtcagctcgaggtgcccgaatatgctgccagctttgtcaactacaaggccctc
aaaaag------------------------------------------------------
------------------------------------------------------------
---------------------------------ctcatcaagaagctgtctgcaacccct
accctaacatcacaaaacgatgttctccgctcagccacccccgtggactcccaggccgct
cttcaagccaacaaggcgaccttcttcttccaactggaacgagaactcgacaaggtcaat
gccttttacatgcagaaagaagctgagctcaaaattcgcctcaagacactcctagacaag
aagaaagtgttgcagtcccgtcaaggcatctccaggcgctctgccaaattcacaaccctc
gaggaaggcttccaacagtttgctacagacttgaacaagctgcagcagtttgttgagatc
aatggtaccgccttttctaagatcttgaagaagtgggacaagacctcgaaatccaagacc
aaggagctatacctatcaagggctgtcgaggttcaacctttcttcaatgcaacagtcata
agcgaactgtctgaccaagccaccacgagtctacaagaactcggtgcttggtcagacggt
atccaggtaaatttccagtctgggcatgttgtaacatcgcagcacttcgttggtactgat
gagggagacgccgatacattgcttcttgacactgtcatcacaggaaaccttgagtcattg
aaggatcttctcctacggatgcgctctgcaaacgaggctgtcgatggtgatagttcgttg
atggagaggatcacacgcacctttttggcagctatatccgaagccccgcaagagtctcta
cgagtacttcttgacacaggtctcgttgatctccattcttacgatgacatcaacgaaagg
aattgcttgcaccaggccgccatctatgggaagcagtatgtattggaatgggggttgtct
gtcaatgtcgttgtggacaggacagatgtctatggccgagtccctctgcattatgccagc
cttcatgggagattggagatgctgaaggtccttcttgatgcaaaccaacggacgatcgat
cttacagaccacgataacttcacccccttgatccattctatcatccacggccatctcagc
tgtatcgaacttctccttgctagatccgcacgcattgacccagtttctgacgccgatcac
gtaccactcaacctcgcttgcgaacatggctctgtcgctgttgtcgaaatgctcttgaag
cacggggccaatatcttgcctgatgctgaaggcctatatccccagcatctcgtagcaagg
gcaggccaaacatcggagctccttctccttctcaaagagtttggcgctgatttggaccaa
attgacaagctgtatggatggacacctttggtccattctgcaagcgaaggaaacgtcgac
tgtcttcaagcacttctcaaggttggagttgacgccagtattgtggacgagaaggacctt
cctgcgatgtattacgctgcttgggaaggacatcttgcatgtatgaaactgctaactcct
tttaacacacgcccacgagccagcccctttatggtgcagcctgccttgggtcctatggat
tcaagtactgcaccactacccatgtcacttgaccctgatgcgatccccgagctcgagctt
cctcccccgatcataccattacgcagatatggtcacaatttcctcgacaccaagactgtc
gtccaaatctcgttcggggatgtggatgagcaaccccttgttttcttccaggatggcaag
tatcctgccgctcgtctcaccatttcttccaaagtttcggatctcatacccaagaacatt
atcttgccgttccaagaagacacccgcattgtttctttccaggttgacaacttggaaact
ttcagcctggatattgacgtgttccctacctatggcgcaaaggttattgccaagacagtt
gctctatcgagtattttcaagggactgcagggcacttctgtatgctgtttgcctttattc
gacccccgtcttcgtgccattggccaaatcagctttacggtgcaggttatcaagccgttc
cagggcaagcctttggagatcaccgactttgagacgtattggaaagcaaccagtcaattc
aaccaaccgacgaacgctatcgtaacaggctcgagcctttctggcgactatgtgcgactc
tttgttcaatacacaagtgatggcgttcctgtactttggcctcgatggactataacctgc
gctggtcttgatattcctgtttgtcgattgacgctggaacagttcggatctatgaccatc
aggagcaacagtcgggcagatttacccagtttgataaacaaatcatctgagagcatcgcc
gaggtataccacattctggctactgctggcgtgacgcttcaagaagcccttgcacttctc
aaccctggcacgcatgtcaaccttcaggtcttgtatcctacatcggaagaagaaaaagca
ttttctcttggacctgcgttggatgccaacatttttgttgattcaatcctcaatattgtg
tttgaacatgcccgaacacaacgcgcgcagtcacctgatgttgtgcggtcgatcgtcttc
agcagctacagcccccgattgtgcacagcattgaactggaaacagccaaacttccctgtc
ttcttgtgcaacgacctgggccgagaggagaactcgggaggtaacgacatggcgttgagc
agcggaaggcgcagcgcctcgatcaaggaggtcgtgcgaattgctcagagcaacaacttt
atgggattgatatgttattccccactattggaaatggtaccggctcttgtggatgctatc
aagtctcatggactggcattggtgacggacaaatcgtcagactcacccaacgcaagccct
atgacagatccttttccacgaccgcctaagggagttgacggagttttgaagagccacggc
attctgcgtttcaacgattcgatagacatgtag
>Fp125
atgtctccgccgctggaccctataacgctatctacctatcccctcccccaacactcactg
ctgcacacacgtacaaaagacacacaaagataccacccagacactgtaactgacactgag
actcgcatatcttcagccacacatactcgctcatctcccctccaaacagggaactggcac
atacaccctgggtacacaactttgctcacgctctcttctaggaagtttggcaagcagatc
cagaaacgtcagctcgaggtgcccgaatatgctgccagctttgtcaactacaaggctctc
aaaaagg-----------------------------------------------------
-----------------cccaacttccccg--tctctgccctgttttagtcactggtgcc
aatctcatcacgacaggaagtatcacgttgtgtctcatcaagaagctgtctgcaacccct
accctaacatcacaaaacgatgttctccgctcagccacccccgtggactcccaggccgct
cttcaagccaacaaggcgaccttcttcttccaactggaacgagaactcgacaaggtcaat
gccttttacatgcagaaagaagccgagctcaaaattcgcctcaagacactcctagacaag
aagaaagtgttgcagtcccgtcaaggcatctccaggcgctctgccaaattcacaaccctc
gaggaaggcttccaacagtttgctacagacttgaacaagctgcagcagtttgttgagatc
aatggtaccgccttttctaagatcttgaagaagtgggacaagacatcgaaatccaagacc
aaggagctatacctatcaagggctgtcgaggttcaacctttcttcaatgcaacagtcata
agcgaactgtctgaccaagccaccacgagtctacaagaactcggtgcttggtcagacggt
atccaggtaaatttccagtctgggcatgttgtaacatcgcagcacttcgttggtactgat
gagggagacgccgatacattgcttcttgacactgtcatcacaggaaaccttgaatcattg
aaggatctcctcttacggatgcgctctgcaaacgaggctgtcgatggtgatagttcgttg
atggagaggatcacacgcacctttttggcagctatatccgaagccccgcaagagtctcta
cgagtacttcttgacacaggtctcgttgatctccattcttacgatgacatcaacgaaagg
aattgcttgcaccaggccgcgatctatgggaagcagtatgtattggaatgggggttgtct
gtcaatgtcgttgtggacaggacagatgtctatggccgagttcctctgcattatgccagc
cttcatgggagattggagatgctgaaggtccttcttgatgcaaaccaacggacgatcgat
cttacagaccacgataacttcacccccttgatccattctatcatccacggccatctcagc
tgtatcgaacttctccttgctagatccgcacgcattgacccagtttctgacgccgatcac
gtaccactcaacctcgcttgcgaacatggctctgtcgctgttgtcgaaatgctcttgaag
cacggggccaatatcttgcctgatgctgaaggcctatatccccagcatctcgtagcaagg
gcaggccaaacatcggagctccttctccttctcaaagagtttggcgctgatttggaccaa
attgacaagctgtatggatggacacctttggtccattctgcaagcgaaggaaacgtcgac
tgtcttcaagcacttctcaaggttggagttgacgccagtattgtggacgagaaggacctt
cctgcgatgtattacgctgcttgggaaggacatcttgcatgtatgaaactgctaactcct
tttaacacacgcccacgagccagcccctttatggtgcagcctgccttgggtcctatggat
tcaagtactgcaccactacccatgtcacttgaccctgatgcgatccccgagctcgagctt
cctcccccgatcataccattacgcagatatggtcacaatttcctcgacaccaagactgtc
gtccaaatctcgttcggggatgtggatgagcaaccccttgttttcttccaggatggcaag
tatcctgccgctcgtctcaccatttcttccaaagtttcggatctcatacccaagaacatt
atcttgccgttccaagaagacacccgcattgtttctttccaggttgacaacttggaaact
ttcagcctggatattgacgtgttccctacctatggcgcaaaggttattgccaagacagtt
gctctatcgagtattttcaagggactacagggcacttctgtatgctgtttgcctttattc
gacccccgtcttcgtgccattggccaaatcagctttacggtgcaggttatcaagccgttc
cagggcaagcctttggagatcaccgactttgagacgtattggaaagcaaccagccaattc
aaccaaccgacgaacgctatcgtaacaggctcgagcctttctggcgactatgtgcgactc
tttgttcaatacacaagtgatggcgttcctgtactttggcctcgatggactataacctgc
gctggtcttgatattcctgtttgtcgattgacgctggaacagttcggatctatgaccatc
aggagcaacagtcgggcagatttacccagtttgataaacaaatcatctgagagcatcgcc
gaggtataccacattctggctactgctggcgtgacgcttcaagaagcccttgcacttctc
aaccctggcacgcacgtcaaccttcaggtcctgtatcctacatcggaagaagaaaaagca
ttttctcttggacctgcgttggatgccaacatttttgttgattcaatcctcaatattgtg
tttgaacatgcccgaacacaacgcgcgcagtcacctgatgttgtgcggtcgatcgtcttc
agcagctacagcccccgattgtgcacagcattgaactggaaacagccaaacttccctgtc
ttcttgtgcaacgacctgggccgagaggagaactcgggaggtaacgacatggcgttgagc
agcggaaggcgcagcgcctcgatcaaggaggtcgtgcgaattgctcagagcaacaacttt
atgggattgatatgttattccccactattggaaatggtaccggctcttgtggatgctatc
aagtctcatggactggcattggtgacggacaaatcgtcagactcacccaacgcaagccct
atgacagatccttttccacgaccgcctaagggagttgacggagttttgaagagccacggc
attctgcgtttcaacgattcgatagacatgtag
>Fp13r
atgtctccgccgctggaccctataacgctatctacctatcccctcc-----------ctg
ctgcacacac--------------------------------------------------
-----------------------------------------------------------c
atacaccctgggtacacaactttgctcacgctctcttctaggaagtttggcaagcagatc
cagaaacgtcagctcgaggtgcccgaatatgctgccagctttgtcaactacaaggccctc
aaaaagg-----------------------------------------------------
-----------------cccaacttccccg--tctctgccctgtttcagtcactggtgcc
aatctcatcacgacaggaagtatcacgttgtgtctcatcaagaagctgtctgcaacccct
accctaacatcacaaaacgatgttctccgctcagccacccccgtggactcccaggccgct
cttcaagccaacaaggcgaccttcttcttccaactggaacgagaactcgacaaggtcaat
gccttttacatgcagaaagaagccgagctcaaaattcgcctcaagacactcctagacaag
aagaaagtgttgcagtcccgtcaaggcatctccaggcgctctgccaaattcacaaccctc
gaggaaggcttccaacagtttgctacagacttgaacaagctgcagcagtttgttgagatc
aatggtaccgccttttctaagatcttgaagaagtgggacaagacatcgaaatccaagacc
aaggagctatacctatcaagggctgtcgaggttcaacctttcttcaatgcaacagtcata
agcgaactgtctgaccaagccaccacgagtctacaagaactcggtgcttggtcagacggt
atccaggtaaatttccagtctgggcatgttgtaacatcgcagcacttcgttggtactgat
gagggagacgccgatacattgcttcttgacactgtcatcacaggaaaccttgaatcattg
aaggatctcctcttacggatgcgctctgcaaacgaggctgtcgatggtgatagttcgttg
atggagaggatcacacgcacctttttggcagctatatccgaagccccgcaagagtctcta
cgagtacttcttgacacaggtctcgttgatctccattcttacgatgacatcaacgaaagg
aattgcttgcaccaggccgccatctatgggaagcagtatgtattggaatgggggttgtct
gtcaatgtcgttgtggacaggacagatgtctatggccgagtccctctgcattatgccagc
cttcatgggagattggagatgctgaaggtccttcttgatgcaaaccaacggacgatcgat
cttacagaccacgataacttcacccccttgatccattctatcatccacggccatctcagc
tgtatcgaacttctccttgctagatccgcacgcattgacccagtttctgacgccgatcac
gtaccactcaacctcgcttgcgaacatggctctgtcgctgttgtcgaaatgcttttgaag
cacggggccaatatcttgcctgatgctgaaggcctatatccccagcatctcgtagcaagg
gcaggccaaacatcggagctccttctccttctcaaagagtttggcgctgatttggaccaa
attgacaagctgtatggatggacacctttggtccattctgcaagcgaaggaaacgtcgac
tgtcttcaagcacttctcaaggttggagttgacgccagtattgtggacgagaaggacctt
cctgcgatgtattacgctgcttgggaaggacatcttgcatgtatgaaactgctaactcct
tttaacacacgcccacgagccagcccctttatggtgcagcctgccttgggtcctatggat
tcaagtactgcaccactacccatgtcacttgaccctgatgcgatccccgagctcgagctt
cctcccccgatcataccattacgcagatatggtcacaatttcctcgacaccaagactgtc
gtccaaatctcgttcggggatgtggatgagcaaccccttgttttcttccaggatggcaag
taccctgccgctcgtctcaccatttcttccaaagtttcggatctcatacccaagaacatt
atcttgccgttccaagaagacacccgcattgtttccttccaggttgacaacttggaaact
ttcagcctggatattgacgtgttccctacctatggcgcaaaggttattgccaagacagtt
gctctatcgagtattttcaagggactgcagggcacttctgtatgctgtttgcctttattc
gacccccgtcttcgtgccattggccaaatcagctttacggtgcaggttatcaagccgttc
cagggcaagcctttggagatcaccgactttgagacgtattggaaagcaaccagccaattc
aaccaaccgacgaacgctatcgtaacaggctcgagcctctctggcgactatgtgcgactc
tttgttcaatacacaagtgatggcgttcctgtactttggcctcgatggactataacctgc
gctggtcttgatattcctgtttgtcgattgacgctggaacagttcggatctatgaccatc
aggagcaacagtcgggcagatttacccagtttgataaacaaatcatctgagagcatcgcc
gaggtataccacattctggctactgctggcgtgacgcttcaagaagcccttgcacttctc
aaccctggcacgcacgtcaaccttcaggtcctgtatcctacatcggaagaagaaaaagca
ttttctcttggacctgcgttggatgccaacatttttgttgattcaatcctcaatattgtg
tttgaacatgcccgaacacaacgcgcgcagtcacctgatgttgtgcggtcgatcgtcttc
agcagctacagcccccgattgtgcacagcattgaactggaaacagccaaacttccctgtc
ttcttgtgcaacgacctgggccgagaggagaactcgggaggtaacgacatggcgttgagt
agcggaaggcgcagcgcctcgatcaaggaagtcgtgcgaattgctcagagcaacaacttt
atgggattgatatgttattccccactattggaaatggtaccggcccttgtggatgctatc
aagtctcatggactggcattggtgacggacaaatcgtcagactcacccaacgcaagccct
atgacagatccttttccgcgaccgcccaagggagttgacggagttttgaagagccacggc
attctgcgtttcaacgattcgatagacatgtag
>Fp144
atgtctccgccgctggaccctataacgctatctacctatcccctcccccaacactcactg
ctgcacacacgtacaaaagacacacaaagataccacccagacactgtaactgacactgag
actcgcatatcttcagccacacatactcgctcatctcccctccaaacagggaactggcac
atacaccctgggtacacaactttgctcacgctctcttctaggaagtttggcaagcagatc
cagaaacgtcagctcgaggtgcccgaatatgctgccagctttgtcaactacaaggctctc
aaaaag------------------------------------------------------
------------------------------------------------------------
---------------------------------ctcatcaagaagctgtctgcaacccct
accctaacatcacaaaacgatgttctccgctcagccacccccgtggactcccaggccgct
cttcaagccaacaaggcgaccttcttcttccaactggaacgagaactcgacaaggtcaat
gccttttacatgcagaaagaagccgagctcaaaattcgcctcaagacactcctagacaag
aagaaagtgttgcagtcccgtcaaggcatctccaggcgctctgccaaattcacaaccctc
gaggaaggcttccaacagtttgctacagacttgaacaagctgcagcagtttgttgagatc
aatggtaccgccttttctaagatcttgaagaagtgggacaagacatcgaaatccaagacc
aaggagctatacctatcaagggctgtcgaggttcaacctttcttcaatgcaacagtcata
agcgaactgtctgaccaagccaccacgagtctacaagaactcggtgcttggtcagacggt
atccaggtaaatttccagtctgggcatgttgtaacatcgcagcacttcgttggtactgat
gagggagacgccgatacattgcttcttgacactgtcatcacaggaaaccttgaatcattg
aaggatctcctcttacggatgcgctctgcaaacgaggctgtcgatggtgatagttcgttg
atggagaggatcacacgcacctttttggcagctatatccgaagccccgcaagagtctcta
cgagtacttcttgacacaggtctcgttgatctccattcttacgatgacatcaacgaaagg
aattgcttgcaccaggccgcgatctatgggaagcagtatgtattggaatgggggttgtct
gtcaatgtcgttgtggacaggacagatgtctatggccgagttcctctgcattatgccagc
cttcatgggagattggagatgctgaaggtccttcttgatgcaaaccaacggacgatcgat
cttacagaccacgataacttcacccccttgatccattctatcatccacggccatctcagc
tgtatcgaacttctccttgctagatccgcacgcattgacccagtttctgacgccgatcac
gtaccactcaacctcgcttgcgaacatggctctgtcgctgttgtcgaaatgctcttgaag
cacggggccaatatcttgcctgatgctgaaggcctatatccccagcatctcgtagcaagg
gcaggccaaacatcggagctccttctccttctcaaagagtttggcgctgatttggaccaa
attgacaagctgtatggatggacacctttggtccattctgcaagcgaaggaaacgtcgac
tgtcttcaagcacttctcaaggttggagttgacgccagtattgtggacgagaaggacctt
cctgcgatgtattacgctgcttgggaaggacatcttgcatgtatgaaactgctaactcct
tttaacacacgcccacgagccagcccctttatggtgcagcctgccttgggtcctatggat
tcaagtactgcaccactacccatgtcacttgaccctgatgcgatccccgagctcgagctt
cctcccccgatcataccattacgcagatatggtcacaatttcctcgacaccaagactgtc
gtccaaatctcgttcggggatgtggatgagcaaccccttgttttcttccaggatggcaag
tatcctgccgctcgtctcaccatttcttccaaagtttcggatctcatacccaagaacatt
atcttgccgttccaagaagacacccgcattgtttctttccaggttgacaacttggaaact
ttcagcctggatattgacgtgttccctacctatggcgcaaaggttattgccaagacagtt
gctctatcgagtattttcaagggactgcagggcacttctgtatgctgtttgcctttattc
gacccccgtcttcgtgccattggccaaatcagctttacggtgcaggttatcaagccgttc
cagggcaagcctttggagatcaccgactttgagacgtattggaaagcaaccagccaattc
aaccaaccgacgaacgctatcgtaacaggctcgagcctttctggcgactatgtgcgactc
tttgttcaatacacaagtgatggcgttcctgtactttggcctcgatggactataacctgc
gctggtcttgatattcctgtttgtcgattgacgctggaacagttcggatctatgaccatc
aggagcaacagtcgggcagatttacccagtttgataaacaaatcatctgagagcatcgcc
gaggtataccacattctggctactgctggcgtgacgcttcaagaagcccttgcacttctc
aaccctggcacgcacgtcaaccttcaggtcctgtatcctacatcggaagaagaaaaagca
ttttctcttggacctgcgttggatgccaacatttttgttgattcaatcctcaatattgtg
tttgaacatgcccgaacacaacgcgcgcagtcacctgatgttgtgcggtcgatcgtcttc
agcagctacagcccccgattgtgcacagcattgaactggaaacagccaaacttccctgtc
ttcttgtgcaacgacctgggccgagaggagaactcgggaggtaacgacatggcgttgagc
agcggaaggcgcagcgcctcgatcaaggaggtcgtgcgaattgctcagagcaacaacttt
atgggattgatatgttattccccactattggaaatggtaccggctcttgtggatgctatc
aagtctcatggactggcattggtgacggacaaatcgtcagactcacccaacgcaagccct
atgacagatccttttccacgaccgcctaagggagttgacggagttttgaagagccacggc
attctgcgtttcaacgattcgatagacatgtag
>Fp146
atgtctccgccgctggaccctataacgctatctacctatcccctcc-----------ctg
ctgcacacac--------------------------------------------------
-----------------------------------------------------------c
atacaccctgggtacacaactttgctcacgctctcttctaggaagtttggcaagcagatc
cagaaacgtcagctcgaggtgcccgaatatgctgccagctttgtcaactacaaggccctc
aaaaagg-----------------------------------------------------
-----------------cccaacttccccg--tctctgccctgtttcagtcactggtgcc
aatctcatcacgacaggaagtatcacgttgtgtctcatcaagaagctgtctgcaacccct
accctaacatcacaaaacgatgttctccgctcagccacccccgtggactcccaggccgct
cttcaagccaacaaggcgaccttcttcttccaactggaacgagaactcgacaaggtcaat
gccttttacatgcagaaagaagccgagctcaaaattcgcctcaagacactcctagacaag
aagaaagtgttgcagtcccgtcaaggcatctccaggcgctctgccaaattcacaaccctc
gaggaaggcttccaacagtttgctacagacttgaacaagctgcagcagtttgttgagatc
aatggtaccgccttttctaagatcttgaagaagtgggacaagacatcgaaatccaagacc
aaggagctatacctatcaagggctgtcgaggttcaacctttcttcaatgcaacagtcata
agcgaactgtctgaccaagccaccacgagtctacaagaactcggtgcttggtcagacggt
atccaggtaaatttccagtctgggcatgttgtaacatcgcagcacttcgttggtactgat
gagggagacgccgatacattgcttcttgacactgtcatcacaggaaaccttgaatcattg
aaggatctcctcttacggatgcgctctgcaaacgaggctgtcgatggtgatagttcgttg
atggagaggatcacacgcacctttttggcagctatatccgaagccccgcaagagtctcta
cgagtacttcttgacacaggtctcgttgatctccattcttacgatgacatcaacgaaagg
aattgcttgcaccaggccgccatctatgggaagcagtatgtattggaatgggggttgtct
gtcaatgtcgttgtggacaggacagatgtctatggccgagtccctctgcattatgccagc
cttcatgggagattggagatgctgaaggtccttcttgatgcaaaccaacggacgatcgat
cttacagaccacgataacttcacccccttgatccattctatcatccacggccatctcagc
tgtatcgaacttctccttgctagatccgcacgcattgacccagtttctgacgccgatcac
gtaccactcaacctcgcttgcgaacatggctctgtcgctgttgtcgaaatgcttttgaag
cacggggccaatatcttgcctgatgctgaaggcctatatccccagcatctcgtagcaagg
gcaggccaaacatcggagctccttctccttctcaaagagtttggcgctgatttggaccaa
attgacaagctgtatggatggacacctttggtccattctgcaagcgaaggaaacgtcgac
tgtcttcaagcacttctcaaggttggagttgacgccagtattgtggacgagaaggacctt
cctgcgatgtattacgctgcttgggaaggacatcttgcatgtatgaaactgctaactcct
tttaacacacgcccacgagccagcccctttatggtgcagcctgccttgggtcctatggat
tcaagtactgcaccactacccatgtcacttgaccctgatgcgatccccgagctcgagctt
cctcccccgatcataccattacgcagatatggtcacaatttcctcgacaccaagactgtc
gtccaaatctcgttcggggatgtggatgagcaaccccttgttttcttccaggatggcaag
taccctgccgctcgtctcaccatttcttccaaagtttcggatctcatacccaagaacatt
atcttgccgttccaagaagacacccgcattgtttccttccaggttgacaacttggaaact
ttcagcctggatattgacgtgttccctacctatggcgcaaaggttattgccaagacagtt
gctctatcgagtattttcaagggactgcagggcacttctgtatgctgtttgcctttattc
gacccccgtcttcgtgccattggccaaatcagctttacggtgcaggttatcaagccgttc
cagggcaagcctttggagatcaccgactttgagacgtattggaaagcaaccagccaattc
aaccaaccgacgaacgctatcgtaacaggctcgagcctctctggcgactatgtgcgactc
tttgttcaatacacaagtgatggcgttcctgtactttggcctcgatggactataacctgc
gctggtcttgatattcctgtttgtcgattgacgctggaacagttcggatctatgaccatc
aggagcaacagtcgggcagatttacccagtttgataaacaaatcatctgagagcatcgcc
gaggtataccacattctggctactgctggcgtgacgcttcaagaagcccttgcacttctc
aaccctggcacgcacgtcaaccttcaggtcctgtatcctacatcggaagaagaaaaagca
ttttctcttggacctgcgttggatgccaacatttttgttgattcaatcctcaatattgtg
tttgaacatgcccgaacacaacgcgcgcagtcacctgatgttgtgcggtcgatcgtcttc
agcagctacagcccccgattgtgcacagcattgaactggaaacagccaaacttccctgtc
ttcttgtgcaacgacctgggccgagaggagaactcgggaggtaacgacatggcgttgagt
agcggaaggcgcagcgcctcgatcaaggaagtcgtgcgaattgctcagagcaacaacttt
atgggattgatatgttattccccactattggaaatggtaccggcccttgtggatgctatc
aagtctcatggactggcattggtgacggacaaatcgtcagactcacccaacgcaagccct
atgacagatccttttccgcgaccgcccaagggagttgacggagttttgaagagccacggc
attctgcgtttcaacgattcgatagacatgtag
>Fp155
atgtctccgccgctggaccctataacgctatctacctatcccctcc-----------ctg
ctgcacacac--------------------------------------------------
-----------------------------------------------------------c
atacaccctgggtacacaactttgctcacgctctcttctaggaagtttggcaagcagatc
cagaaacgtcagctcgaggtgcccgaatatgctgccagctttgtcaactacaaggccctc
aaaaagg-----------------------------------------------------
-----------------cccaacttccccg--tctctgccctgtttcagtcactggtgcc
aatctcatcacgacaggaagtatcacgttgtgtctcatcaagaagctgtctgcaacccct
accctaacatcacaaaacgatgttctccgctcagccacccccgtggactcccaggccgct
cttcaagccaacaaggcgaccttcttcttccaactggaacgagaactcgacaaggtcaat
gccttttacatgcagaaagaagccgagctcaaaattcgcctcaagacactcctagacaag
aagaaagtgttgcagtcccgtcaaggcatctccaggcgctctgccaaattcacaaccctc
gaggaaggcttccaacagtttgctacagacttgaacaagctgcagcagtttgttgagatc
aatggtaccgccttttctaagatcttgaagaagtgggacaagacctcgaaatccaagacc
aaggagctatacctatcaagggctgtcgaggttcaacctttcttcaatgcaacagtcata
agcgaactgtctgaccaagccaccacgagtctacaagaactcggtgcttggtcagacggt
atccaggtaaatttccagtctgggcatgttgtaacatcgcagcacttcgttggtactgat
gagggagacgccgatacattgcttcttgacactgtcatcacaggaaaccttgagtcattg
aaggatcttctcctacggatgcgctctgcaaacgaggctgtcgatggtgatagttcgttg
atggagaggatcacacgcacctttttggcagctatatccgaagccccgcaagagtctcta
cgagtacttcttgacacaggtctcgttgatctccattcttacgatgacatcaacgaaagg
aattgcttgcaccaggccgccatctatgggaagcagtatgtattggaatgggggttgtct
gtcaatgtcgttgtggacaggacagatgtctatggccgagtccctctgcattatgccagc
cttcatgggagattggagatgctgaaggtccttcttgatgcaaaccaacggacgatcgat
cttacagaccacgataacttcacccccttgatccattctatcatccacggccatctcagc
tgtatcgaacttctccttgctagatccgcacgcattgacccagtttctgacgccgatcac
gtaccactcaacctcgcttgcgaacatggctctgtcgctgttgtcgaaatgctcttgaag
cacggggccaatatcttgcctgatgctgaaggcctatatccccagcatctcgtagcaagg
gcaggccaaacatcggagctccttctccttctcaaagagtttggcgctgatttggaccaa
attgacaagctgtatggatggacacctttggtccattctgcaagcgaaggaaacgtcgac
tgtcttcaagcacttctcaaggttggagttgacgccagtattgtggacgagaaggacctt
cctgcgatgtattacgctgcttgggaaggacatcttgcatgtatgaaactgctaactcct
tttaacacacgcccacgagccagcccctttatggtgcagcctgccttgggtcctatggat
tcaagtactgcaccactacccatgtcacttgaccctgatgcgatccccgagctcgagctt
cctcccccgatcataccattacgcagatatggtcacaatttcctcgacaccaagactgtc
gtccaaatctcgttcggggatgtggatgagcaaccccttgttttcttccaggatggcaag
tatcctgccgctcgtctcaccatttcttccaaagtttcggatctcatacccaagaacatt
atcttgccgttccaagaagacacccgcattgtttctttccaggttgacaacttggaaact
ttcagcctggatattgacgtgttccctacctatggcgcaaaggttattgccaagacagtt
gctctatcgagtattttcaagggactgcagggcacttctgtatgctgtttgcctttattc
gacccccgtcttcgtgccattggccaaatcagctttacggtgcaggttatcaagccgttc
cagggcaagcctttggagatcaccgactttgagacgtattggaaagcaaccagtcaattc
aaccaaccgacgaacgctatcgtaacaggctcgagcctttctggcgactatgtgcgactc
tttgttcaatacacaagtgatggcgttcctgtactttggcctcgatggactataacctgc
gctggtcttgatattcctgtttgtcgattgacgctggaacagttcggatctatgaccatc
aggagcaacagtcgggcagatttacccagtttgataaacaaatcatctgagagcatcgcc
gaggtataccacattctggctactgctggcgtgacgcttcaagaagcccttgcacttctc
aaccctggcacgcatgtcaaccttcaggtcttgtatcctacatcggaagaagaaaaagca
ttttctcttggacctgcgttggatgccaacatttttgttgattcaatcctcaatattgtg
tttgaacatgcccgaacacaacgcgcgcagtcacctgatgttgtgcggtcgatcgtcttc
agcagctacagcccccgattgtgcacagcattgaactggaaacagccaaacttccctgtc
ttcttgtgcaacgacctgggccgagaggagaactcgggaggtaacgacatggcgttgagc
agcggaaggcgcagcgcctcgatcaaggaggtcgtgcgaattgctcagagcaacaacttt
atgggattgatatgttattccccactattggaaatggtaccggctcttgtggatgctatc
aagtctcatggactggcattggtgacggacaaatcgtcagactcacccaacgcaagccct
atgacagatccttttccacgaccgcctaagggagttgacggagttttgaagagccacggc
attctgcgtttcaacgattcgatagacatgtag
>Fp157
atgtctccgccgctggaccctataacgctatctacctatcccctcc-----------ctg
ctgcacacac--------------------------------------------------
-----------------------------------------------------------c
atacaccctgggtacacaactttgctcacgctctcttctaggaagtttggcaagcagatc
cagaaacgtcagctcgaggtgcccgaatatgctgccagctttgtcaactacaaggccctc
aaaaagg-----------------------------------------------------
-----------------cccaacttccccg--tctctgccctgtttcagtcactggtgcc
aatctcatcacgacaggaagtatcacgttgtgtctcatcaagaagctgtctgcaacccct
accctaacatcacaaaacgatgttctccgctcagccacccccgtggactcccaggccgct
cttcaagccaacaaggcgaccttcttcttccaactggaacgagaactcgacaaggtcaat
gccttttacatgcagaaagaagccgagctcaaaattcgcctcaagacactcctagacaag
aagaaagtgttgcagtcccgtcaaggcatctccaggcgctctgccaaattcacaaccctc
gaggaaggcttccaacagtttgctacagacttgaacaagctgcagcagtttgttgagatc
aatggtaccgccttttctaagatcttgaagaagtgggacaagacatcgaaatccaagacc
aaggagctatacctatcaagggctgtcgaggttcaacctttcttcaatgcaacagtcata
agcgaactgtctgaccaagccaccacgagtctacaagaactcggtgcttggtcagacggt
atccaggtaaatttccagtctgggcatgttgtaacatcgcagcacttcgttggtactgat
gagggagacgccgatacattgcttcttgacactgtcatcacaggaaaccttgaatcattg
aaggatctcctcttacggatgcgctctgcaaacgaggctgtcgatggtgatagttcgttg
atggagaggatcacacgcacctttttggcagctatatccgaagccccgcaagagtctcta
cgagtacttcttgacacaggtctcgttgatctccattcttacgatgacatcaacgaaagg
aattgcttgcaccaggccgccatctatgggaagcagtatgtattggaatgggggttgtct
gtcaatgtcgttgtggacaggacagatgtctatggccgagtccctctgcattatgccagc
cttcatgggagattggagatgctgaaggtccttcttgatgcaaaccaacggacgatcgat
cttacagaccacgataacttcacccccttgatccattctatcatccacggccatctcagc
tgtatcgaacttctccttgctagatccgcacgcattgacccagtttctgacgccgatcac
gtaccactcaacctcgcttgcgaacatggctctgtcgctgttgtcgaaatgcttttgaag
cacggggccaatatcttgcctgatgctgaaggcctatatccccagcatctcgtagcaagg
gcaggccaaacatcggagctccttctccttctcaaagagtttggcgctgatttggaccaa
attgacaagctgtatggatggacacctttggtccattctgcaagcgaaggaaacgtcgac
tgtcttcaagcacttctcaaggttggagttgacgccagtattgtggacgagaaggacctt
cctgcgatgtattacgctgcttgggaaggacatcttgcatgtatgaaactgctaactcct
tttaacacacgcccacgagccagcccctttatggtgcagcctgccttgggtcctatggat
tcaagtactgcaccactacccatgtcacttgaccctgatgcgatccccgagctcgagctt
cctcccccgatcataccattacgcagatatggtcacaatttcctcgacaccaagactgtc
gtccaaatctcgttcggggatgtggatgagcaaccccttgttttcttccaggatggcaag
taccctgccgctcgtctcaccatttcttccaaagtttcggatctcatacccaagaacatt
atcttgccgttccaagaagacacccgcattgtttccttccaggttgacaacttggaaact
ttcagcctggatattgacgtgttccctacctatggcgcaaaggttattgccaagacagtt
gctctatcgagtattttcaagggactgcagggcacttctgtatgctgtttgcctttattc
gacccccgtcttcgtgccattggccaaatcagctttacggtgcaggttatcaagccgttc
cagggcaagcctttggagatcaccgactttgagacgtattggaaagcaaccagccaattc
aaccaaccgacgaacgctatcgtaacaggctcgagcctctctggcgactatgtgcgactc
tttgttcaatacacaagtgatggcgttcctgtactttggcctcgatggactataacctgc
gctggtcttgatattcctgtttgtcgattgacgctggaacagttcggatctatgaccatc
aggagcaacagtcgggcagatttacccagtttgataaacaaatcatctgagagcatcgcc
gaggtataccacattctggctactgctggcgtgacgcttcaagaagcccttgcacttctc
aaccctggcacgcacgtcaaccttcaggtcctgtatcctacatcggaagaagaaaaagca
ttttctcttggacctgcgttggatgccaacatttttgttgattcaatcctcaatattgtg
tttgaacatgcccgaacacaacgcgcgcagtcacctgatgttgtgcggtcgatcgtcttc
agcagctacagcccccgattgtgcacagcattgaactggaaacagccaaacttccctgtc
ttcttgtgcaacgacctgggccgagaggagaactcgggaggtaacgacatggcgttgagt
agcggaaggcgcagcgcctcgatcaaggaagtcgtgcgaattgctcagagcaacaacttt
atgggattgatatgttattccccactattggaaatggtaccggcccttgtggatgctatc
aagtctcatggactggcattggtgacggacaaatcgtcagactcacccaacgcaagccct
atgacagatccttttccgcgaccgcccaagggagttgacggagttttgaagagccacggc
attctgcgtttcaacgattcgatagacatgtag
>Fp16r
atgtctccgccgctggaccctataacgctatctacctatcccctcccccaacactcactg
ctgcacacacgtacaaaagacacacaaagataccacccagacactgtaactgacactgag
actcgcatatcttcagccacacatactcgctcatctcccctccaaacagggaactggcac
atacaccctgggtacacaactttgctcacgctctcttctaggaagtttggcaagcagatc
cagaaacgtcagctcgaggtgcccgaatatgctgccagctttgtcaactacaaggctctc
aaaaag------------------------------------------------------
------------------------------------------------------------
---------------------------------ctcatcaagaagctgtctgcaacccct
accctaacatcacaaaacgatgttctccgctcagccacccccgtggactcccaggccgct
cttcaagccaacaaggcgaccttcttcttccaactggaacgagaactcgacaaggtcaat
gccttttacatgcagaaagaagccgagctcaaaattcgcctcaagacactcctagacaag
aagaaagtgttgcagtcccgtcaaggcatctccaggcgctctgccaaattcacaaccctc
gaggaaggcttccaacagtttgctacagacttgaacaagctgcagcagtttgttgagatc
aatggtaccgccttttctaagatcttgaagaagtgggacaagacatcgaaatccaagacc
aaggagctatacctatcaagggctgtcgaggttcaacctttcttcaatgcaacagtcata
agcgaactgtctgaccaagccaccacgagtctacaagaactcggtgcttggtcagacggt
atccaggtaaatttccagtctgggcatgttgtaacatcgcagcacttcgttggtactgat
gagggagacgccgatacattgcttcttgacactgtcatcacaggaaaccttgaatcattg
aaggatctcctcttacggatgcgctctgcaaacgaggctgtcgatggtgatagttcgttg
atggagaggatcacacgcacctttttggcagctatatccgaagccccgcaagagtctcta
cgagtacttcttgacacaggtctcgttgatctccattcttacgatgacatcaacgaaagg
aattgcttgcaccaggccgcgatctatgggaagcagtatgtattggaatgggggttgtct
gtcaatgtcgttgtggacaggacagatgtctatggccgagttcctctgcattatgccagc
cttcatgggagattggagatgctgaaggtccttcttgatgcaaaccaacggacgatcgat
cttacagaccacgataacttcacccccttgatccattctatcatccacggccatctcagc
tgtatcgaacttctccttgctagatccgcacgcattgacccagtttctgacgccgatcac
gtaccactcaacctcgcttgcgaacatggctctgtcgctgttgtcgaaatgctcttgaag
cacggggccaatatcttgcctgatgctgaaggcctatatccccagcatctcgtagcaagg
gcaggccaaacatcggagctccttctccttctcaaagagtttggcgctgatttggaccaa
attgacaagctgtatggatggacacctttggtccattctgcaagcgaaggaaacgtcgac
tgtcttcaagcacttctcaaggttggagttgacgccagtattgtggacgagaaggacctt
cctgcgatgtattacgctgcttgggaaggacatcttgcatgtatgaaactgctaactcct
tttaacacacgcccacgagccagcccctttatggtgcagcctgccttgggtcctatggat
tcaagtactgcaccactacccatgtcacttgaccctgatgcgatccccgagctcgagctt
cctcccccgatcataccattacgcagatatggtcacaatttcctcgacaccaagactgtc
gtccaaatctcgttcggggatgtggatgagcaaccccttgttttcttccaggatggcaag
tatcctgccgctcgtctcaccatttcttccaaagtttcggatctcatacccaagaacatt
atcttgccgttccaagaagacacccgcattgtttctttccaggttgacaacttggaaact
ttcagcctggatattgacgtgttccctacctatggcgcaaaggttattgccaagacagtt
gctctatcgagtattttcaagggactacagggcacttctgtatgctgtttgcctttattc
gacccccgtcttcgtgccattggccaaatcagctttacggtgcaggttatcaagccgttc
cagggcaagcctttggagatcaccgactttgagacgtattggaaagcaaccagccaattc
aaccaaccgacgaacgctatcgtaacaggctcgagcctttctggcgactatgtgcgactc
tttgttcaatacacaagtgatggcgttcctgtactttggcctcgatggactataacctgc
gctggtcttgatattcctgtttgtcgattgacgctggaacagttcggatctatgaccatc
aggagcaacagtcgggcagatttacccagtttgataaacaaatcatctgagagcatcgcc
gaggtataccacattctggctactgctggcgtgacgcttcaagaagcccttgcacttctc
aaccctggcacgcacgtcaaccttcaggtcctgtatcctacatcggaagaagaaaaagca
ttttctcttggacctgcgttggatgccaacatttttgttgattcaatcctcaatattgtg
tttgaacatgcccgaacacaacgcgcgcagtcacctgatgttgtgcggtcgatcgtcttc
agcagctacagcccccgattgtgcacagcattgaactggaaacagccaaacttccctgtc
ttcttgtgcaacgacctgggccgagaggagaactcgggaggtaacgacatggcgttgagc
agcggaaggcgcagcgcctcgatcaaggaggtcgtgcgaattgctcagagcaacaacttt
atgggattgatatgttattccccactattggaaatggtaccggctcttgtggatgctatc
aagtctcatggactggcattggtgacggacaaatcgtcagactcacccaacgcaagccct
atgacagatccttttccacgaccgcctaagggagttgacggagttttgaagagccacggc
attctgcgtttcaacgattcgatagacatgtag
>Fp1r
atgtctccgccgctggaccctataacgctatctacctatcccctcccccaacactcactg
ctgcacacacgtacaaaagacacacaaagataccacccagacactgtaactgacactgag
actcgcatatcttcagccacacatactcgctcatctcccctccaaacagggaactggcac
atacaccctgggtacacaactttgctcacgctctcttctaggaagtttggcaagcagatc
cagaaacgtcagctcgaggtgcccgaatatgctgccagctttgtcaactacaaggccctc
aaaaagg-----------------------------------------------------
-----------------cccaacttccccg--tctctgccctgttttagtcactggtgcc
aatctcatcacgacaggaagtatcacgttgtgtctcatcaagaagctgtctgcaacccct
accctaacatcacaaaacgatgttctccgctcagccacccccgtggactcccaggccgct
cttcaagccaacaaggcgaccttcttcttccaactggaacgagaactcgacaaggtcaat
gccttttacatgcagaaagaagccgagctcaaaattcgtctcaagacactcctagacaag
aagaaagtgttgcagtcccgtcaaggcatctccaggcgctctgccaaattcacaaccctc
gaggaaggcttccaacagtttgctacagacttgaacaagctgcagcagtttgttgagatc
aatggtaccgccttttctaagatcttgaagaagtgggacaagacatcgaaatccaagacc
aaggagctatacctatcaagggctgtcgaggttcaacctttcttcaatgcaacagtcata
agcgaactgtctgaccaagccaccacgagtctacaagaactcggtgcttggtcagacggt
atccaggtaaatttccagtctgggcatgttgtaacatcgcagcacttcgttggtactgat
gagggagacgccgatacattgcttcttgacactgtcatcacaggaaaccttgaatcattg
aaggatctcctcttacggatgcgctctgcaaacgaggctgtcgatggtgatagttcgttg
atggagaggatcacacgcacctttttggcagctatatccgaagccccgcaagagtctcta
cgagtacttcttgacacaggtctcgttgatctccattcttacgatgacatcaacgaaagg
aattgcttgcaccaggccgcgatctatgggaagcagtatgtattggaatgggggttgtct
gtcaatgtcgttgtggacaggacagatgtctatggccgagttcctctgcattatgccagc
cttcatgggagattggagatgctgaaggtccttcttgatgcaaaccaacggacgatcgat
cttacagaccacgataacttcacccccttgatccattctatcatccacggccatctcagc
tgtatcgaacttctccttgctagatccgcacgcattgacccagtttctgacgccgatcac
gtaccactcaacctcgcttgcgaacatggctctgtcgctgttgtcgaaatgctcttgaag
cacggggccaatatcttgcctgatgctgaaggcctatatccccagcatctcgtagcaagg
gcaggccaaacatcggagctccttctccttctcaaagagtttggcgctgatttggaccaa
attgacaagctgtatggatggacacctttggtccattctgcaagcgaaggaaacgtcgac
tgtcttcaagcacttctcaaggttggagttgacgccagtattgtggacgagaaggacctt
cctgcgatgtattacgctgcttgggaaggacatcttgcatgtatgaaactgctaactcct
tttaacacacgcccacgagccagcccctttatggtgcagcctgccttgggtcctatggat
tcaagtactgcaccactacccatgtcacttgaccctgatgcgatccccgagctcgagctt
cctcccccgatcataccattacgcagatatggtcacaatttcctcgacaccaagactgtc
gtccaaatctcgttcggggatgtggatgagcaaccccttgttttcttccaggatggcaag
tatcctgccgctcgtctcaccatttcttccaaagtttcggatctcatacccaagaacatt
atcttgccgttccaagaagacacccgcattgtttctttccaggttgacaacttggaaact
ttcagcctggatattgacgtgttccctacctatggcgcaaaggttattgccaagacagtt
gctctatcgagtattttcaagggactgcagggcacttctgtatgctgtttgcctttattc
gacccccgtcttcgtgccattggccaaatcagctttacggtgcaggttatcaagccgttc
cagggcaagcctttggagatcaccgactttgagacgtattggaaagcaaccagccaattc
aaccaaccgacgaacgctatcgtaacaggctcgagcctttctggcgactatgtgcgactc
tttgttcaatacacaagtgatggcgttcctgtactttggcctcgatggactataacctgc
gctggtcttgatattcctgtttgtcgattgacgctggaacagttcggatctatgaccatc
aggagcaacagtcgggcagatttacccagtttgataaacaaatcatctgagagcatcgcc
gaggtataccacattctggctactgctggcgtgacgcttcaagaagcccttgcacttctc
aaccctggcacgcacgtcaaccttcaggtcctgtatcctacatcggaagaagaaaaagca
ttttctcttggacctgcgttggatgccaacatttttgttgattcaatcctcaatattgtg
tttgaacatgcccgaacacaacgcgcgcagtcacctgatgttgtgcggtcgatcgtcttc
agcagctacagcccccgattgtgcacagcattgaactggaaacagccaaacttccctgtc
ttcttgtgcaacgacctgggccgagaggagaactcgggaggtaacgacatggcgttgagc
agcggaaggcgcagcgcctcgatcaaggaggtcgtgcgaattgctcagagcaacaacttt
atgggattgatatgttattccccactattggaaatggtaccggctcttgtggatgctatc
aagtctcatggactggcattggtgacggacaaatcgtcagactcacccaacgcaagccct
atgacagatccttttccacgaccgcctaagggagttgacggagttttgaagagccacggc
attctgcgtttcaacgattcgatagacatgtag
>Fp21r
atgtctccgccgctggaccctataacgctatctacctatcccctcccccaacactcactg
ctgcacacacgtacaaaagacacacaaagataccacccagacactgtaactgacactgag
actcgcatatcttcagccacacatactcgctcatctcccctccaaacagggaactggcac
atacaccctgggtacacaactttgctcacgctctcttctaggaagtttggcaagcagatc
cagaaacgtcagctcgaggtgcccgaatatgctgccagctttgtcaactacaaggccctc
aaaaagg-----------------------------------------------------
-----------------cccaacttccccg--tctctgccctgttttagtcactggtgcc
aatctcatcacgacaggaagtatcacgttgtgtctcatcaagaagctgtctgcaacccct
accctaacatcacaaaacgatgttctccgctcagccacccccgtggactcccaggccgct
cttcaagccaacaaggcgaccttcttcttccaactggaacgagaactcgacaaggtcaat
gccttttacatgcagaaagaagccgagctcaaaattcgtctcaagacactcctagacaag
aagaaagtgttgcagtcccgtcaaggcatctccaggcgctctgccaaattcacaaccctc
gaggaaggcttccaacagtttgctacagacttgaacaagctgcagcagtttgttgagatc
aatggtaccgccttttctaagatcttgaagaagtgggacaagacatcgaaatccaagacc
aaggagctatacctatcaagggctgtcgaggttcaacctttcttcaatgcaacagtcata
agcgaactgtctgaccaagccaccacgagtctacaagaactcggtgcttggtcagacggt
atccaggtaaatttccagtctgggcatgttgtaacatcgcagcacttcgttggtactgat
gagggagacgccgatacattgcttcttgacactgtcatcacaggaaaccttgaatcattg
aaggatctcctcttacggatgcgctctgcaaacgaggctgtcgatggtgatagttcgttg
atggagaggatcacacgcacctttttggcagctatatccgaagccccgcaagagtctcta
cgagtacttcttgacacaggtctcgttgatctccattcttacgatgacatcaacgaaagg
aattgcttgcaccaggccgcgatctatgggaagcagtatgtattggaatgggggttgtct
gtcaatgtcgttgtggacaggacagatgtctatggccgagttcctctgcattatgccagc
cttcatgggagattggagatgctgaaggtccttcttgatgcaaaccaacggacgatcgat
cttacagaccacgataacttcacccccttgatccattctatcatccacggccatctcagc
tgtatcgaacttctccttgctagatccgcacgcattgacccagtttctgacgccgatcac
gtaccactcaacctcgcttgcgaacatggctctgtcgctgttgtcgaaatgctcttgaag
cacggggccaatatcttgcctgatgctgaaggcctatatccccagcatctcgtagcaagg
gcaggccaaacatcggagctccttctccttctcaaagagtttggcgctgatttggaccaa
attgacaagctgtatggatggacacctttggtccattctgcaagcgaaggaaacgtcgac
tgtcttcaagcacttctcaaggttggagttgacgccagtattgtggacgagaaggacctt
cctgcgatgtattacgctgcttgggaaggacatcttgcatgtatgaaactgctaactcct
tttaacacacgcccacgagccagcccctttatggtgcagcctgccttgggtcctatggat
tcaagtactgcaccactacccatgtcacttgaccctgatgcgatccccgagctcgagctt
cctcccccgatcataccattacgcagatatggtcacaatttcctcgacaccaagactgtc
gtccaaatctcgttcggggatgtggatgagcaaccccttgttttcttccaggatggcaag
tatcctgccgctcgtctcaccatttcttccaaagtttcggatctcatacccaagaacatt
atcttgccgttccaagaagacacccgcattgtttctttccaggttgacaacttggaaact
ttcagcctggatattgacgtgttccctacctatggcgcaaaggttattgccaagacagtt
gctctatcgagtattttcaagggactgcagggcacttctgtatgctgtttgcctttattc
gacccccgtcttcgtgccattggccaaatcagctttacggtgcaggttatcaagccgttc
cagggcaagcctttggagatcaccgactttgagacgtattggaaagcaaccagccaattc
aaccaaccgacgaacgctatcgtaacaggctcgagcctttctggcgactatgtgcgactc
tttgttcaatacacaagtgatggcgttcctgtactttggcctcgatggactataacctgc
gctggtcttgatattcctgtttgtcgattgacgctggaacagttcggatctatgaccatc
aggagcaacagtcgggcagatttacccagtttgataaacaaatcatctgagagcatcgcc
gaggtataccacattctggctactgctggcgtgacgcttcaagaagcccttgcacttctc
aaccctggcacgcacgtcaaccttcaggtcctgtatcctacatcggaagaagaaaaagca
ttttctcttggacctgcgttggatgccaacatttttgttgattcaatcctcaatattgtg
tttgaacatgcccgaacacaacgcgcgcagtcacctgatgttgtgcggtcgatcgtcttc
agcagctacagcccccgattgtgcacagcattgaactggaaacagccaaacttccctgtc
ttcttgtgcaacgacctgggccgagaggagaactcgggaggtaacgacatggcgttgagc
agcggaaggcgcagcgcctcgatcaaggaggtcgtgcgaattgctcagagcaacaacttt
atgggattgatatgttattccccactattggaaatggtaccggctcttgtggatgctatc
aagtctcatggactggcattggtgacggacaaatcgtcagactcacccaacgcaagccct
atgacagatccttttccacgaccgcctaagggagttgacggagttttgaagagccacggc
attctgcgtttcaacgattcgatagacatgtag
>Fp24r
atgtctccgccgctggaccctataacgctatctacctatcccctcccccaacactcactg
ctgcacacacgtacaaaagacacacaaagataccacccagacactgtaactgacactgag
actcgcatatcttcagccacacatactcgctcatctcccctccaaacagggaactggcac
atacaccctgggtacacaactttgctcacgctctcttctaggaagtttggcaagcagatc
cagaaacgtcagctcgaggtgcccgaatatgctgccagctttgtcaactacaaggccctc
aaaaag------------------------------------------------------
------------------------------------------------------------
---------------------------------ctcatcaagaagctgtctgcaacccct
accctaacatcacaaaacgatgttctccgctcagccacccccgtggactcccaggccgct
cttcaagccaacaaggcgaccttcttcttccaactggaacgagaactcgacaaggtcaat
gccttttacatgcagaaagaagccgagctcaaaattcgcctcaagacactcctagacaag
aagaaagtgttgcagtcccgtcaaggcatctccaggcgctctgccaaattcacaaccctc
gaggaaggcttccaacagtttgctacagacttgaacaagctgcagcagtttgttgagatc
aatggtaccgccttttctaagatcttgaagaagtgggacaagacatcgaaatccaagacc
aaggagctatacctatcaagggctgtcgaggttcaacctttcttcaatgcaacagtcata
agcgaactgtctgaccaagccaccacgagtctacaagaactcggtgcttggtcagacggt
atccaggtaaatttccagtctgggcatgttgtaacatcgcagcacttcgttggtactgat
gagggagacgccgatacattgcttcttgacactgtcatcacaggaaaccttgaatcattg
aaggatctcctcttacggatgcgctctgcaaacgaggctgtcgatggtgatagttcgttg
atggagaggatcacacgcacctttttggcagctatatccgaagccccgcaagagtctcta
cgagtacttcttgacacaggtctcgttgatctccattcttacgatgacatcaacgaaagg
aattgcttgcaccaggccgcgatctatgggaagcagtatgtattggaatgggggttgtct
gtcaatgtcgttgtggacaggacagatgtctatggccgagttcctctgcattatgccagc
cttcatgggagattggagatgctgaaggtccttcttgatgcaaaccaacggacgatcgat
cttacagaccacgataacttcacccccttgatccattctatcatccacggccatctcagc
tgtatcgaacttctccttgctagatccgcacgcattgacccagtttctgacgccgatcac
gtaccactcaacctcgcttgcgaacatggctctgtcgctgttgtcgaaatgctcttgaag
cacggggccaatatcttgcctgatgctgaaggcctatatccccagcatctcgtagcaagg
gcaggccaaacatcggagctccttctccttctcaaagagtttggcgctgatttggaccaa
attgacaagctgtatggatggacacctttggtccattctgcaagcgaaggaaacgtcgac
tgtcttcaagcacttctcaaggttggagttgacgccagtattgtggacgagaaggacctt
cctgcgatgtattacgctgcttgggaaggacatcttgcatgtatgaaactgctaactcct
tttaacacacgcccacgagccagcccctttatggtgcagcctgccttgggtcctatggat
tcaagtactgcaccactacccatgtcacttgaccctgatgcgatccccgagctcgagctt
cctcccccgatcataccattacgcagatatggtcacaatttcctcgacaccaagactgtc
gtccaaatctcgttcggggatatggatgagcaaccccttgttttcttccaggatggcaag
tatcctgccgctcgtctcaccatttcttccaaagtttcggatctcatacccaagaacatt
atcttgccgttccaagaagacacccgcattgtttctttccaggttgacaacttggaaact
ttcagcctggatattgacgtgttccctacctatggcgcaaaggttattgccaagacagtt
gctctatcgagtattttcaagggactgcagggcacttctgtatgctgtttgcctttattc
gacccccgtcttcgtgccattggccaaatcagctttacggtgcaggttatcaagccgttc
cagggcaagcctttggagatcaccgactttgagacgtattggaaagcaaccagccaattc
aaccaaccgacgaacgctatcgtaacaggctcgagcctttctggcgactatgtgcgactc
tttgttcaatacacaagtgatggcgttcctgtactttggcctcgatggactataacctgc
gctggtcttgatattcctgtttgtcgattgacgctggaacagttcggatctatgaccatc
aggagcaacagtcgggcagatttacccagtttgataaacaaatcatctgagagcatcgcc
gaggtataccacattctggctactgctggcgtgacgcttcaagaagcccttgcacttctc
aaccctggcacgcacgtcaaccttcaggtcctgtatcctacatcggaagaagaaaaagca
ttttctcttggacctgcgttggatgccaacatttttgttgattcaatcctcaatattgtg
tttgaacatgcccgaacacaacgcgcgcagtcacctgatgttgtgcggtcgatcgtcttc
agcagctacagcccccgattgtgcacagcattgaactggaaacagccaaacttccctgtc
ttcttgtgcaacgacctgggccgagaggagaactcgggaggtaacgacatggcgttgagc
agcggaaggcgcagcgcctcgatcaaggaggtcgtgcgaattgctcagagcaacaacttt
atgggattgatatgttattccccactattggaaatggtaccggctcttgtggatgctatc
aagtctcatggactggcattggtgacggacaaatcgtcagactcacccaacgcaagccct
atgacagatccttttccacgaccgcctaagggagttgacggagttttgaagagccacggc
attctgcgtttcaacgattcgatagacatgtag
>Fp2516
atgtctccgccgctggaccctataacgctatctacctatcccctcccccaacactcactg
ctgcacacacgtacaaaagacacacaaagataccacccagacactgtaactgacactgag
actcgcatatcttcagccacacatactcgctcatctcccctccaaacagggaactggcac
atacaccctgggtacacaactttgctcacgctctcttctaggaagtttggcaagcagatc
cagaaacgtcagctcgaggtgcccgaatatgctgccagctttgtcaactacaaggccctc
aaaaagg-----------------------------------------------------
-----------------cccaacttccccg--tctctgccctgttttagtcactggtgcc
aatctcatcacgacaggaagtatcacgttgtgtctcatcaagaagctgtctgcaacccct
accctaacatcacaaaacgatgttctccgctcagccacccccgtggactcccaggccgct
cttcaagccaacaaggcgaccttcttcttccaactggaacgagaactcgacaaggtcaat
gccttttacatgcagaaagaagccgagctcaaaattcgcctcaagacactcctagacaag
aagaaagtgttgcagtcccgtcaaggcatctccaggcgctctgccaaattcacaaccctc
gaggaaggcttccaacagtttgctacagacttgaacaagctgcagcagtttgttgagatc
aatggtaccgccttttctaagatcttgaagaagtgggacaagacatcgaaatccaagacc
aaggagctatacctatcaagggctgtcgaggttcaacctttcttcaatgcaacagtcata
agcgaactgtctgaccaagccaccacgagtctacaagaactcggtgcttggtcagacggt
atccaggtaaatttccagtctgggcatgttgtaacatcgcagcacttcgttggtactgat
gagggagacgccgatacattgcttcttgacactgtcatcacaggaaaccttgaatcattg
aaggatctcctcttacggatgcgctctgcaaacgaggctgtcgatggtgatagttcgttg
atggagaggatcacacgcacctttttggcagctatatccgaagccccgcaagagtctcta
cgagtacttcttgacacaggtctcgttgatctccattcttacgatgacatcaacgaaagg
aattgcttgcaccaggccgcgatctatgggaagcagtatgtattggaatgggggttgtct
gtcaatgtcgttgtggacaggacagatgtctatggccgagttcctctgcattatgccagc
cttcatgggagattggagatgctgaaggtccttcttgatgcaaaccaacggacgatcgat
cttacagaccacgataacttcacccccttgatccattctatcatccacggccatctcagc
tgtatcgaacttctccttgctagatccgcacgcattgacccagtttctgacgccgatcac
gtaccactcaacctcgcttgcgaacatggctctgtcgctgttgtcgaaatgctcttgaag
cacggggccaatatcttgcctgatgctgaaggcctatatccccagcatctcgtagcaagg
gcaggccaaacatcggagctccttctccttctcaaagagtttggcgctgatttggaccaa
attgacaagctgtatggatggacacctttggtccattctgcaagcgaaggaaacgtcgac
tgtcttcaagcacttctcaaggttggagttgacgccagtattgtggacgagaaggacctt
cctgcgatgtattacgctgcttgggaaggacatcttgcatgtatgaaactgctaactcct
tttaacacacgcccacgagccagcccctttatggtgcagcctgccttgggtcctatggat
tcaagtactgcaccactacccatgtcacttgaccctgatgcgatccccgagctcgagctt
cctcccccgatcataccattacgcagatatggtcacaatttcctcgacaccaagactgtc
gtccaaatctcgttcggggatgtggatgagcaaccccttgttttcttccaggatggcaag
tatcctgccgctcgtctcaccatttcttccaaagtttcggatctcatacccaagaacatt
atcttgccgttccaagaagacacccgcattgtttctttccaggttgacaacttggaaact
ttcagcctggatattgacgtgttccctacctatggcgcaaaggttattgccaagacagtt
gctctatcgagtattttcaagggactgcagggcacttctgtatgctgtttgcctttattc
gacccccgtcttcgtgccattggccaaatcagctttacggtgcaggttatcaagccgttc
cagggcaagcctttggagatcaccgactttgagacgtattggaaagcaaccagccaattc
aaccaaccgacgaacgctatcgtaacaggctcgagcctttctggcgactatgtgcgactc
tttgttcaatacacaagtgatggcgttcctgtactttggcctcgatggactataacctgc
gctggtcttgatattcctgtttgtcgattgacgctggaacagttcggatctatgaccatc
aggagcaacagtcgggcagatttacccagtttgataaacaaatcatctgagagcatcgcc
gaggtataccacattctggctactgctggcgtgacgcttcaagaagcccttgcacttctc
aaccctggcacgcacgtcaaccttcaggtcctgtatcctacatcggaagaagaaaaagca
ttttctcttggacctgcgttggatgccaacatttttgttgattcaatcctcaatattgtg
tttgaacatgcccgaacacaacgcgcgcagtcacctgatgttgtgcggtcgatcgtcttc
agcagctacagcccccgattgtgcacagcattgaactggaaacagccaaacttccctgtc
ttcttgtgcaacgacctgggccgagaggagaactcgggaggtaacgacatggcgttgagc
agcggaaggcgcagcgcctcgatcaaggaggtcgtgcgaattgctcagagcaacaacttt
atgggattgatatgttattccccactattggaaatggtaccggctcttgtggatgctatc
aagtctcatggactggcattggtgacggacaaatcgtcagactcacccaacgcaagccct
atgacagatccttttccacgaccgcctaagggagttgacggagttttgaagagccacggc
attctgcgtttcaacgattcgatagacatgtag
>Fp26r
atgtctccgccgctggaccctataacgctatctacctatcccctcccccaacactcactg
ctgcacacacgtacaaaagacacacaaagataccacccagacactgtaactgacactgag
actcgcatatcttcagccacacatactcgctcatctcccctccaaacagggaactggcac
atacaccctgggtacacaactttgctcacgctctcttctaggaagtttggcaagcagatc
cagaaacgtcagctcgaggtgcccgaatatgctgccagctttgtcaactacaaggccctc
aaaaagg-----------------------------------------------------
-----------------cccaacttccccg--tctctgccctgttttagtcactggtgcc
aatctcatcacgacaggaagtatcacgttgtgtctcatcaagaagctgtctgcaacccct
accctaacatcacaaaacgatgttctccgctcagccacccccgtggactcccaggccgct
cttcaagccaacaaggcgaccttcttcttccaactggaacgagaactcgacaaggtcaat
gccttttacatgcagaaagaagccgagctcaaaattcgtctcaagacactcctagacaag
aagaaagtgttgcagtcccgtcaaggcatctccaggcgctctgccaaattcacaaccctc
gaggaaggcttccaacagtttgctacagacttgaacaagctgcagcagtttgttgagatc
aatggtaccgccttttctaagatcttgaagaagtgggacaagacatcgaaatccaagacc
aaggagctatacctatcaagggctgtcgaggttcaacctttcttcaatgcaacagtcata
agcgaactgtctgaccaagccaccacgagtctacaagaactcggtgcttggtcagacggt
atccaggtaaatttccagtctgggcatgttgtaacatcgcagcacttcgttggtactgat
gagggagacgccgatacattgcttcttgacactgtcatcacaggaaaccttgaatcattg
aaggatctcctcttacggatgcgctctgcaaacgaggctgtcgatggtgatagttcgttg
atggagaggatcacacgcacctttttggcagctatatccgaagccccgcaagagtctcta
cgagtacttcttgacacaggtctcgttgatctccattcttacgatgacatcaacgaaagg
aattgcttgcaccaggccgcgatctatgggaagcagtatgtattggaatgggggttgtct
gtcaatgtcgttgtggacaggacagatgtctatggccgagttcctctgcattatgccagc
cttcatgggagattggagatgctgaaggtccttcttgatgcaaaccaacggacgatcgat
cttacagaccacgataacttcacccccttgatccattctatcatccacggccatctcagc
tgtatcgaacttctccttgctagatccgcacgcattgacccagtttctgacgccgatcac
gtaccactcaacctcgcttgcgaacatggctctgtcgctgttgtcgaaatgctcttgaag
cacggggccaatatcttgcctgatgctgaaggcctatatccccagcatctcgtagcaagg
gcaggccaaacatcggagctccttctccttctcaaagagtttggcgctgatttggaccaa
attgacaagctgtatggatggacacctttggtccattctgcaagcgaaggaaacgtcgac
tgtcttcaagcacttctcaaggttggagttgacgccagtattgtggacgagaaggacctt
cctgcgatgtattacgctgcttgggaaggacatcttgcatgtatgaaactgctaactcct
tttaacacacgcccacgagccagcccctttatggtgcagcctgccttgggtcctatggat
tcaagtactgcaccactacccatgtcacttgaccctgatgcgatccccgagctcgagctt
cctcccccgatcataccattacgcagatatggtcacaatttcctcgacaccaagactgtc
gtccaaatctcgttcggggatgtggatgagcaaccccttgttttcttccaggatggcaag
tatcctgccgctcgtctcaccatttcttccaaagtttcggatctcatacccaagaacatt
atcttgccgttccaagaagacacccgcattgtttctttccaggttgacaacttggaaact
ttcagcctggatattgacgtgttccctacctatggcgcaaaggttattgccaagacagtt
gctctatcgagtattttcaagggactgcagggcacttctgtatgctgtttgcctttattc
gacccccgtcttcgtgccattggccaaatcagctttacggtgcaggttatcaagccgttc
cagggcaagcctttggagatcaccgactttgagacgtattggaaagcaaccagccaattc
aaccaaccgacgaacgctatcgtaacaggctcgagcctttctggcgactatgtgcgactc
tttgttcaatacacaagtgatggcgttcctgtactttggcctcgatggactataacctgc
gctggtcttgatattcctgtttgtcgattgacgctggaacagttcggatctatgaccatc
aggagcaacagtcgggcagatttacccagtttgataaacaaatcatctgagagcatcgcc
gaggtataccacattctggctactgctggcgtgacgcttcaagaagcccttgcacttctc
aaccctggcacgcacgtcaaccttcaggtcctgtatcctacatcggaagaagaaaaagca
ttttctcttggacctgcgttggatgccaacatttttgttgattcaatcctcaatattgtg
tttgaacatgcccgaacacaacgcgcgcagtcacctgatgttgtgcggtcgatcgtcttc
agcagctacagcccccgattgtgcacagcattgaactggaaacagccaaacttccctgtc
ttcttgtgcaacgacctgggccgagaggagaactcgggaggtaacgacatggcgttgagc
agcggaaggcgcagcgcctcgatcaaggaggtcgtgcgaattgctcagagcaacaacttt
atgggattgatatgttattccccactattggaaatggtaccggctcttgtggatgctatc
aagtctcatggactggcattggtgacggacaaatcgtcagactcacccaacgcaagccct
atgacagatccttttccacgaccgcctaagggagttgacggagttttgaagagccacggc
attctgcgtttcaacgattcgatagacatgtag
>Fp33
atgtctccgccgctggaccctataacgctatctacctatcccctcccccaacactcactg
ctgcacacacgtacaaaagacacacaaagataccacccagacactgtaactgacactgag
actcgcatatcttcagccacacatactcgctcatctcccctccaaacagggaactggcac
atacaccctgggtacacaactttgctcacgctctcttctaggaagtttggcaagcagatc
cagaaacgtcagctcgaggtgcccgaatatgctgccagctttgtcaactacaaggctctc
aaaaag------------------------------------------------------
------------------------------------------------------------
---------------------------------ctcatcaagaagctgtctgcaacccct
accctaacatcacaaaacgatgttctccgctcagccacccccgtggactcccaggccgct
cttcaagccaacaaggcgaccttcttcttccaactggaacgagaactcgacaaggtcaat
gccttttacatgcagaaagaagccgagctcaaaattcgcctcaagacactcctagacaag
aagaaagtgttgcagtcccgtcaaggcatctccaggcgctctgccaaattcacaaccctc
gaggaaggcttccaacagtttgctacagacttgaacaagctgcagcagtttgttgagatc
aatggtaccgccttttctaagatcttgaagaagtgggacaagacatcgaaatccaagacc
aaggagctatacctatcaagggctgtcgaggttcaacctttcttcaatgcaacagtcata
agcgaactgtctgaccaagccaccacgagtctacaagaactcggtgcttggtcagacggt
atccaggtaaatttccagtctgggcatgttgtaacatcgcagcacttcgttggtactgat
gagggagacgccgatacattgcttcttgacactgtcatcacaggaaaccttgaatcattg
aaggatctcctcttacggatgcgctctgcaaacgaggctgtcgatggtgatagttcgttg
atggagaggatcacacgcacctttttggcagctatatccgaagccccgcaagagtctcta
cgagtacttcttgacacaggtctcgttgatctccattcttacgatgacatcaacgaaagg
aattgcttgcaccaggccgcgatctatgggaagcagtatgtattggaatgggggttgtct
gtcaatgtcgttgtggacaggacagatgtctatggccgagttcctctgcattatgccagc
cttcatgggagattggagatgctgaaggtccttcttgatgcaaaccaacggacgatcgat
cttacagaccacgataacttcacccccttgatccattctatcatccacggccatctcagc
tgtatcgaacttctccttgctagatccgcacgcattgacccagtttctgacgccgatcac
gtaccactcaacctcgcttgcgaacatggctctgtcgctgttgtcgaaatgctcttgaag
cacggggccaatatcttgcctgatgctgaaggcctatatccccagcatctcgtagcaagg
gcaggccaaacatcggagctccttctccttctcaaagagtttggcgctgatttggaccaa
attgacaagctgtatggatggacacctttggtccattctgcaagcgaaggaaacgtcgac
tgtcttcaagcacttctcaaggttggagttgacgccagtattgtggacgagaaggacctt
cctgcgatgtattacgctgcttgggaaggacatcttgcatgtatgaaactgctaactcct
tttaacacacgcccacgagccagcccctttatggtgcagcctgccttgggtcctatggat
tcaagtactgcaccactacccatgtcacttgaccctgatgcgatccccgagctcgagctt
cctcccccgatcataccattacgcagatatggtcacaatttcctcgacaccaagactgtc
gtccaaatctcgttcggggatgtggatgagcaaccccttgttttcttccaggatggcaag
tatcctgccgctcgtctcaccatttcttccaaagtttcggatctcatacccaagaacatt
atcttgccgttccaagaagacacccgcattgtttctttccaggttgacaacttggaaact
ttcagcctggatattgacgtgttccctacctatggcgcaaaggttattgccaagacagtt
gctctatcgagtattttcaagggactacagggcacttctgtatgctgtttgcctttattc
gacccccgtcttcgtgccattggccaaatcagctttacggtgcaggttatcaagccgttc
cagggcaagcctttggagatcaccgactttgagacgtattggaaagcaaccagccaattc
aaccaaccgacgaacgctatcgtaacaggctcgagcctttctggcgactatgtgcgactc
tttgttcaatacacaagtgatggcgttcctgtactttggcctcgatggactataacctgc
gctggtcttgatattcctgtttgtcgattgacgctggaacagttcggatctatgaccatc
aggagcaacagtcgggcagatttacccagtttgataaacaaatcatctgagagcatcgcc
gaggtataccacattctggctactgctggcgtgacgcttcaagaagcccttgcacttctc
aaccctggcacgcacgtcaaccttcaggtcctgtatcctacatcggaagaagaaaaagca
ttttctcttggacctgcgttggatgccaacatttttgttgattcaatcctcaatattgtg
tttgaacatgcccgaacacaacgcgcgcagtcacctgatgttgtgcggtcgatcgtcttc
agcagctacagcccccgattgtgcacagcattgaactggaaacagccaaacttccctgtc
ttcttgtgcaacgacctgggccgagaggagaactcgggaggtaacgacatggcgttgagc
agcggaaggcgcagcgcctcgatcaaggaggtcgtgcgaattgctcagagcaacaacttt
atgggattgatatgttattccccactattggaaatggtaccggctcttgtggatgctatc
aagtctcatggactggcattggtgacggacaaatcgtcagactcacccaacgcaagccct
atgacagatccttttccacgaccgcctaagggagttgacggagttttgaagagccacggc
attctgcgtttcaacgattcgatagacatgtag
>Fp34
atgtctccgccgctggaccctataacgctatctacctatcccctcccccaacactcactg
ctgcacacacgtacaaaagacacacaaagataccacccagacactgtaactgacactgag
actcgcatatcttcagccacacatactcgctcatctcccctccaaacagggaactggcac
atacaccctgggtacacaactttgctcacgctctcttctaggaagtttggcaagcagatc
cagaaacgtcagctcgaggtgcccgaatatgctgccagctttgtcaactacaaggccctc
aaaaagg-----------------------------------------------------
-----------------cccaacttccccg--tctctgccctgttttagtcactggtgcc
aatctcatcacgacaggaagtatcacgttgtgtctcatcaagaagctgtctgcaacccct
accctaacatcacaaaacgatgttctccgctcagccacccccgtggactcccaggccgct
cttcaagccaacaaggcgaccttcttcttccaactggaacgagaactcgacaaggtcaat
gccttttacatgcagaaagaagctgagctcaaaattcgcctcaagacactcctagacaag
aagaaagtgttgcagtcccgtcaaggcatctccaggcgctctgccaaattcacaaccctc
gaggaaggcttccaacagtttgctacagacttgaacaagctgcagcagtttgttgagatc
aatggtaccgccttttctaagatcttgaagaagtgggacaagacctcgaaatccaagacc
aaggagctatacctatcaagggctgtcgaggttcaacctttcttcaatgcaacagtcata
agcgaactgtctgaccaagccaccacgagtctacaagaactcggtgcttggtcagacggt
atccaggtaaatttccagtctgggcatgttgtaacatcgcagcacttcgttggtactgat
gagggagacgccgatacattgcttcttgacactgtcatcacaggaaaccttgagtcattg
aaggatcttctcctacggatgcgctctgcaaacgaggctgtcgatggtgatagttcgttg
atggagaggatcacacgcacctttttggcagctatatccgaagccccgcaagagtctcta
cgagtacttcttgacacaggtctcgttgatctccattcttacgatgacatcaacgaaagg
aattgcttgcaccaggccgccatctatgggaagcagtatgtattggaatgggggttgtct
gtcaatgtcgttgtggacaggacagatgtctatggccgagtccctctgcattatgccagc
cttcatgggagattggagatgctgaaggtccttcttgatgcaaaccaacggacgatcgat
cttacagaccacgataacttcacccccttgatccattctatcatccacggccatctcagc
tgtatcgaacttctccttgctagatccgcacgcattgacccagtttctgacgccgatcac
gtaccactcaacctcgcttgcgaacatggctctgtcgctgttgtcgaaatgctcttgaag
cacggggccaatatcttgcctgatgctgaaggcctatatccccagcatctcgtagcaagg
gcaggccaaacatcggagctccttctccttctcaaagagtttggcgctgatttggaccaa
attgacaagctgtatggatggacacctttggtccattctgcaagcgaaggaaacgtcgac
tgtcttcaagcacttctcaaggttggagttgacgccagtattgtggacgagaaggacctt
cctgcgatgtattacgctgcttgggaaggacatcttgcatgtatgaaactgctaactcct
tttaacacacgcccacgagccagcccctttatggtgcagcctgccttgggtcctatggat
tcaagtactgcaccactacccatgtcacttgaccctgatgcgatccccgagctcgagctt
cctcccccgatcataccattacgcagatatggtcacaatttcctcgacaccaagactgtc
gtccaaatctcgttcggggatgtggatgagcaaccccttgttttcttccaggatggcaag
tatcctgccgctcgtctcaccatttcttccaaagtttcggatctcatacccaagaacatt
atcttgccgttccaagaagacacccgcattgtttctttccaggttgacaacttggaaact
ttcagcctggatattgacgtgttccctacctatggcgcaaaggttattgccaagacagtt
gctctatcgagtattttcaagggactgcagggcacttctgtatgctgtttgcctttattc
gacccccgtcttcgtgccattggccaaatcagctttacggtgcaggttatcaagccgttc
cagggcaagcctttggagatcaccgactttgagacgtattggaaagcaaccagtcaattc
aaccaaccgacgaacgctatcgtaacaggctcgagcctttctggcgactatgtgcgactc
tttgttcaatacacaagtgatggcgttcctgtactttggcctcgatggactataacctgc
gctggtcttgatattcctgtttgtcgattgacgctggaacagttcggatctatgaccatc
aggagcaacagtcgggcagatttacccagtttgataaacaaatcatctgagagcatcgcc
gaggtataccacattctggctactgctggcgtgacgcttcaagaagcccttgcacttctc
aaccctggcacgcatgtcaaccttcaggtcttgtatcctacatcggaagaagaaaaagca
ttttctcttggacctgcgttggatgccaacatttttgttgattcaatcctcaatattgtg
tttgaacatgcccgaacacaacgcgcgcagtcacctgatgttgtgcggtcgatcgtcttc
agcagctacagcccccgattgtgcacagcattgaactggaaacagccaaacttccctgtc
ttcttgtgcaacgacctgggccgagaggagaactcgggaggtaacgacatggcgttgagc
agcggaaggcgcagcgcctcgatcaaggaggtcgtgcgaattgctcagagcaacaacttt
atgggattgatatgttattccccactattggaaatggtaccggctcttgtggatgctatc
aagtctcatggactggcattggtgacggacaaatcgtcagactcacccaacgcaagccct
atgacagatccttttccacgaccgcctaagggagttgacggagttttgaagagccacggc
attctgcgtttcaacgattcgatagacatgtag
>Fp35
atgtctccgccgctggaccctataacgctatctacctatcccctcccccaacactcactg
ctgcacacacgtacaaaagacacacaaagataccacccagacactgtaactgacactgag
actcgcatatcttcagccacacatactcgctcatctcccctccaaacagggaactggcac
atacaccctgggtacacaactttgctcacgctctcttctaggaagtttggcaagcagatc
cagaaacgtcagctcgaggtgcccgaatatgctgccagctttgtcaactacaaggctctc
aaaaagg-----------------------------------------------------
-----------------cccaacttccccg--tctctgccctgttttagtcactggtgcc
aatctcatcacgacaggaagtatcacgttgtgtctcatcaagaagctgtctgcaacccct
accctaacatcacaaaacgatgttctccgctcagccacccccgtggactcccaggccgct
cttcaagccaacaaggcgaccttcttcttccaactggaacgagaactcgacaaggtcaat
gccttttacatgcagaaagaagccgagctcaaaattcgcctcaagacactcctagacaag
aagaaagtgttgcagtcccgtcaaggcatctccaggcgctctgccaaattcacaaccctc
gaggaaggcttccaacagtttgctacagacttgaacaagctgcagcagtttgttgagatc
aatggtaccgccttttctaagatcttgaagaagtgggacaagacatcgaaatccaagacc
aaggagctatacctatcaagggctgtcgaggttcaacctttcttcaatgcaacagtcata
agcgaactgtctgaccaagccaccacgagtctacaagaactcggtgcttggtcagacggt
atccaggtaaatttccagtctgggcatgttgtaacatcgcagcacttcgttggtactgat
gagggagacgccgatacattgcttcttgacactgtcatcacaggaaaccttgaatcattg
aaggatctcctcttacggatgcgctctgcaaacgaggctgtcgatggtgatagttcgttg
atggagaggatcacacgcacctttttggcagctatatccgaagccccgcaagagtctcta
cgagtacttcttgacacaggtctcgttgatctccattcttacgatgacatcaacgaaagg
aattgcttgcaccaggccgcgatctatgggaagcagtatgtattggaatgggggttgtct
gtcaatgtcgttgtggacaggacagatgtctatggccgagttcctctgcattatgccagc
cttcatgggagattggagatgctgaaggtccttcttgatgcaaaccaacggacgatcgat
cttacagaccacgataacttcacccccttgatccattctatcatccacggccatctcagc
tgtatcgaacttctccttgctagatccgcacgcattgacccagtttctgacgccgatcac
gtaccactcaacctcgcttgcgaacatggctctgtcgctgttgtcgaaatgctcttgaag
cacggggccaatatcttgcctgatgctgaaggcctatatccccagcatctcgtagcaagg
gcaggccaaacatcggagctccttctccttctcaaagagtttggcgctgatttggaccaa
attgacaagctgtatggatggacacctttggtccattctgcaagcgaaggaaacgtcgac
tgtcttcaagcacttctcaaggttggagttgacgccagtattgtggacgagaaggacctt
cctgcgatgtattacgctgcttgggaaggacatcttgcatgtatgaaactgctaactcct
tttaacacacgcccacgagccagcccctttatggtgcagcctgccttgggtcctatggat
tcaagtactgcaccactacccatgtcacttgaccctgatgcgatccccgagctcgagctt
cctcccccgatcataccattacgcagatatggtcacaatttcctcgacaccaagactgtc
gtccaaatctcgttcggggatgtggatgagcaaccccttgttttcttccaggatggcaag
tatcctgccgctcgtctcaccatttcttccaaagtttcggatctcatacccaagaacatt
atcttgccgttccaagaagacacccgcattgtttctttccaggttgacaacttggaaact
ttcagcctggatattgacgtgttccctacctatggcgcaaaggttattgccaagacagtt
gctctatcgagtattttcaagggactgcagggcacttctgtatgctgtttgcctttattc
gacccccgtcttcgtgccattggccaaatcagctttacggtgcaggttatcaagccgttc
cagggcaagcctttggagatcaccgactttgagacgtattggaaagcaaccagccaattc
aaccaaccgacgaacgctatcgtaacaggctcgagcctttctggcgactatgtgcgactc
tttgttcaatacacaagtgatggcgttcctgtactttggcctcgatggactataacctgc
gctggtcttgatattcctgtttgtcgattgacgctggaacagttcggatctatgaccatc
aggagcaacagtcgggcagatttacccagtttgataaacaaatcatctgagagcatcgcc
gaggtataccacattctggctactgctggcgtgacgcttcaagaagcccttgcacttctc
aaccctggcacgcacgtcaaccttcaggtcctgtatcctacatcggaagaagaaaaagca
ttttctcttggacctgcgttggatgccaacatttttgttgattcaatcctcaatattgtg
tttgaacatgcccgaacacaacgcgcgcagtcacctgatgttgtgcggtcgatcgtcttc
agcagctacagcccccgattgtgcacagcattgaactggaaacagccaaacttccctgtc
ttcttgtgcaacgacctgggccgagaggagaactcgggaggtaacgacatggcgttgagc
agcggaaggcgcagcgcctcgatcaaggaggtcgtgcgaattgctcagagcaacaacttt
atgggattgatatgttattccccactattggaaatggtaccggctcttgtggatgctatc
aagtctcatggactggcattggtgacggacaaatcgtcagactcacccaacgcaagccct
atgacagatccttttccacgaccgcctaagggagttgacggagttttgaagagccacggc
attctgcgtttcaacgattcgatagacatgtag
>Fp38
atgtctccgccgctggaccctataacgctatctacctatcccctcccccaacactcactg
ctgcacacacgtacaaaagacacacaaagataccacccagacactgtaactgacactgag
actcgcatatcttcagccacacatactcgctcatctcccctccaaacagggaactggcac
atacaccctgggtacacaactttgctcacgctctcttctaggaagtttggcaagcagatc
cagaaacgtcagctcgaggtgcccgaatatgctgccagctttgtcaactacaaggctctc
aaaaag------------------------------------------------------
------------------------------------------------------------
---------------------------------ctcatcaagaagctgtctgcaacccct
accctaacatcacaaaacgatgttctccgctcagccacccccgtggactcccaggccgct
cttcaagccaacaaggcgaccttcttcttccaactggaacgagaactcgacaaggtcaat
gccttttacatgcagaaagaagccgagctcaaaattcgcctcaagacactcctagacaag
aagaaagtgttgcagtcccgtcaaggcatctccaggcgctctgccaaattcacaaccctc
gaggaaggcttccaacagtttgctacagacttgaacaagctgcagcagtttgttgagatc
aatggtaccgccttttctaagatcttgaagaagtgggacaagacatcgaaatccaagacc
aaggagctatacctatcaagggctgtcgaggttcaacctttcttcaatgcaacagtcata
agcgaactgtctgaccaagccaccacgagtctacaagaactcggtgcttggtcagacggt
atccaggtaaatttccagtctgggcatgttgtaacatcgcagcacttcgttggtactgat
gagggagacgccgatacattgcttcttgacactgtcatcacaggaaaccttgaatcattg
aaggatctcctcttacggatgcgctctgcaaacgaggctgtcgatggtgatagttcgttg
atggagaggatcacacgcacctttttggcagctatatccgaagccccgcaagagtctcta
cgagtacttcttgacacaggtctcgttgatctccattcttacgatgacatcaacgaaagg
aattgcttgcaccaggccgcgatctatgggaagcagtatgtattggaatgggggttgtct
gtcaatgtcgttgtggacaggacagatgtctatggccgagttcctctgcattatgccagc
cttcatgggagattggagatgctgaaggtccttcttgatgcaaaccaacggacgatcgat
cttacagaccacgataacttcacccccttgatccattctatcatccacggccatctcagc
tgtatcgaacttctccttgctagatccgcacgcattgacccagtttctgacgccgatcac
gtaccactcaacctcgcttgcgaacatggctctgtcgctgttgtcgaaatgctcttgaag
cacggggccaatatcttgcctgatgctgaaggcctatatccccagcatctcgtagcaagg
gcaggccaaacatcggagctccttctccttctcaaagagtttggcgctgatttggaccaa
attgacaagctgtatggatggacacctttggtccattctgcaagcgaaggaaacgtcgac
tgtcttcaagcacttctcaaggttggagttgacgccagtattgtggacgagaaggacctt
cctgcgatgtattacgctgcttgggaaggacatcttgcatgtatgaaactgctaactcct
tttaacacacgcccacgagccagcccctttatggtgcagcctgccttgggtcctatggat
tcaagtactgcaccactacccatgtcacttgaccctgatgcgatccccgagctcgagctt
cctcccccgatcataccattacgcagatatggtcacaatttcctcgacaccaagactgtc
gtccaaatctcgttcggggatgtggatgagcaaccccttgttttcttccaggatggcaag
tatcctgccgctcgtctcaccatttcttccaaagtttcggatctcatacccaagaacatt
atcttgccgttccaagaagacacccgcattgtttctttccaggttgacaacttggaaact
ttcagcctggatattgacgtgttccctacctatggcgcaaaggttattgccaagacagtt
gctctatcgagtattttcaagggactgcagggcacttctgtatgctgtttgcctttattc
gacccccgtcttcgtgccattggccaaatcagctttacggtgcaggttatcaagccgttc
cagggcaagcctttggagatcaccgactttgagacgtattggaaagcaaccagccaattc
aaccaaccgacgaacgctatcgtaacaggctcgagcctttctggcgactatgtgcgactc
tttgttcaatacacaagtgatggcgttcctgtactttggcctcgatggactataacctgc
gctggtcttgatattcctgtttgtcgattgacgctggaacagttcggatctatgaccatc
aggagcaacagtcgggcagatttacccagtttgataaacaaatcatctgagagcatcgcc
gaggtataccacattctggctactgctggcgtgacgcttcaagaagcccttgcacttctc
aaccctggcacgcacgtcaaccttcaggtcctgtatcctacatcggaagaagaaaaagca
ttttctcttggacctgcgttggatgccaacatttttgttgattcaatcctcaatattgtg
tttgaacatgcccgaacacaacgcgcgcagtcacctgatgttgtgcggtcgatcgtcttc
agcagctacagcccccgattgtgcacagcattgaactggaaacagccaaacttccctgtc
ttcttgtgcaacgacctgggccgagaggagaactcgggaggtaacgacatggcgttgagc
agcggaaggcgcagcgcctcgatcaaggaggtcgtgcgaattgctcagagcaacaacttt
atgggattgatatgttattccccactattggaaatggtaccggctcttgtggatgctatc
aagtctcatggactggcattggtgacggacaaatcgtcagactcacccaacgcaagccct
atgacagatccttttccacgaccgcctaagggagttgacggagttttgaagagccacggc
attctgcgtttcaacgattcgatagacatgtag
>Fp39
atgtctccgccgctggaccctataacgctatctacctatcccctcccccaacactcactg
ctgcacacacgtacaaaagacacacaaagataccacccagacactgtaactgacactgag
actcgcatatcttcagccacacatactcgctcatctcccctccaaacagggaactggcac
atacaccctgggtacacaactttgctcacgctctcttctaggaagtttggcaagcagatc
cagaaacgtcagctcgaggtgcccgaatatgctgccagctttgtcaactacaaggctctc
aaaaagg-----------------------------------------------------
-----------------cccaacttccccg--tctctgccctgttttagtcactggtgcc
aatctcatcacgacaggaagtatcacgttgtgtctcatcaagaagctgtctgcaacccct
accctaacatcacaaaacgatgttctccgctcagccacccccgtggactcccaggccgct
cttcaagccaacaaggcgaccttcttcttccaactggaacgagaactcgacaaggtcaat
gccttttacatgcagaaagaagccgagctcaaaattcgcctcaagacactcctagacaag
aagaaagtgttgcagtcccgtcaaggcatctccaggcgctctgccaaattcacaaccctc
gaggaaggcttccaacagtttgctacagacttgaacaagctgcagcagtttgttgagatc
aatggtaccgccttttctaagatcttgaagaagtgggacaagacatcgaaatccaagacc
aaggagctatacctatcaagggctgtcgaggttcaacctttcttcaatgcaacagtcata
agcgaactgtctgaccaagccaccacgagtctacaagaactcggtgcttggtcagacggt
atccaggtaaatttccagtctgggcatgttgtaacatcgcagcacttcgttggtactgat
gagggagacgccgatacattgcttcttgacactgtcatcacaggaaaccttgaatcattg
aaggatctcctcttacggatgcgctctgcaaacgaggctgtcgatggtgatagttcgttg
atggagaggatcacacgcacctttttggcagctatatccgaagccccgcaagagtctcta
cgagtacttcttgacacaggtctcgttgatctccattcttacgatgacatcaacgaaagg
aattgcttgcaccaggccgcgatctatgggaagcagtatgtattggaatgggggttgtct
gtcaatgtcgttgtggacaggacagatgtctatggccgagttcctctgcattatgccagc
cttcatgggagattggagatgctgaaggtccttcttgatgcaaaccaacggacgatcgat
cttacagaccacgataacttcacccccttgatccattctatcatccacggccatctcagc
tgtatcgaacttctccttgctagatccgcacgcattgacccagtttctgacgccgatcac
gtaccactcaacctcgcttgcgaacatggctctgtcgctgttgtcgaaatgctcttgaag
cacggggccaatatcttgcctgatgctgaaggcctatatccccagcatctcgtagcaagg
gcaggccaaacatcggagctccttctccttctcaaagagtttggcgctgatttggaccaa
attgacaagctgtatggatggacacctttggtccattctgcaagcgaaggaaacgtcgac
tgtcttcaagcacttctcaaggttggagttgacgccagtattgtggacgagaaggacctt
cctgcgatgtattacgctgcttgggaaggacatcttgcatgtatgaaactgctaactcct
tttaacacacgcccacgagccagcccctttatggtgcagcctgccttgggtcctatggat
tcaagtactgcaccactacccatgtcacttgaccctgatgcgatccccgagctcgagctt
cctcccccgatcataccattacgcagatatggtcacaatttcctcgacaccaagactgtc
gtccaaatctcgttcggggatgtggatgagcaaccccttgttttcttccaggatggcaag
tatcctgccgctcgtctcaccatttcttccaaagtttcggatctcatacccaagaacatt
atcttgccgttccaagaagacacccgcattgtttctttccaggttgacaacttggaaact
ttcagcctggatattgacgtgttccctacctatggcgcaaaggttattgccaagacagtt
gctctatcgagtattttcaagggactgcagggcacttctgtatgctgtttgcctttattc
gacccccgtcttcgtgccattggccaaatcagctttacggtgcaggttatcaagccgttc
cagggcaagcctttggagatcaccgactttgagacgtattggaaagcaaccagccaattc
aaccaaccgacgaacgctatcgtaacaggctcgagcctttctggcgactatgtgcgactc
tttgttcaatacacaagtgatggcgttcctgtactttggcctcgatggactataacctgc
gctggtcttgatattcctgtttgtcgattgacgctggaacagttcggatctatgaccatc
aggagcaacagtcgggcagatttacccagtttgataaacaaatcatctgagagcatcgcc
gaggtataccacattctggctactgctggcgtgacgcttcaagaagcccttgcacttctc
aaccctggcacgcacgtcaaccttcaggtcctgtatcctacatcggaagaagaaaaagca
ttttctcttggacctgcgttggatgccaacatttttgttgattcaatcctcaatattgtg
tttgaacatgcccgaacacaacgcgcgcagtcacctgatgttgtgcggtcgatcgtcttc
agcagctacagcccccgattgtgcacagcattgaactggaaacagccaaacttccctgtc
ttcttgtgcaacgacctgggccgagaggagaactcgggaggtaacgacatggcgttgagc
agcggaaggcgcagcgcctcgatcaaggaggtcgtgcgaattgctcagagcaacaacttt
atgggattgatatgttattccccactattggaaatggtaccggctcttgtggatgctatc
aagtctcatggactggcattggtgacggacaaatcgtcagactcacccaacgcaagccct
atgacagatccttttccacgaccgcctaagggagttgacggagttttgaagagccacggc
attctgcgtttcaacgattcgatagacatgtag
>Fp42
atgtctccgccgctggaccctataacgctatctacctatcccctcccccaacactcactg
ctgcacacacgtacaaaagacacacaaagataccacccagacactgtaactgacactgag
actcgcatatcttcagccacacatactcgctcatctcccctccaaacagggaactggcac
atacaccctgggtacacaactttgctcacgctctcttctaggaagtttggcaagcagatc
cagaaacgtcagctcgaggtgcccgaatatgctgccagctttgtcaactacaaggccctc
aaaaagg-----------------------------------------------------
-----------------cccaacttccccg--tctctgccctgttttagtcactggtgcc
aatctcatcacgacaggaagtatcacgttgtgtctcatcaagaagctgtctgcaacccct
accctaacatcacaaaacgatgttctccgctcagccacccccgtggactcccaggccgct
cttcaagccaacaaggcgaccttcttcttccaactggaacgagaactcgacaaggtcaat
gccttttacatgcagaaagaagccgagctcaaaattcgtctcaagacactcctagacaag
aagaaagtgttgcagtcccgtcaaggcatctccaggcgctctgccaaattcacaaccctc
gaggaaggcttccaacagtttgctacagacttgaacaagctgcagcagtttgttgagatc
aatggtaccgccttttctaagatcttgaagaagtgggacaagacatcgaaatccaagacc
aaggagctatacctatcaagggctgtcgaggttcaacctttcttcaatgcaacagtcata
agcgaactgtctgaccaagccaccacgagtctacaagaactcggtgcttggtcagacggt
atccaggtaaatttccagtctgggcatgttgtaacatcgcagcacttcgttggtactgat
gagggagacgccgatacattgcttcttgacactgtcatcacaggaaaccttgaatcattg
aaggatctcctcttacggatgcgctctgcaaacgaggctgtcgatggtgatagttcgttg
atggagaggatcacacgcacctttttggcagctatatccgaagccccgcaagagtctcta
cgagtacttcttgacacaggtctcgttgatctccattcttacgatgacatcaacgaaagg
aattgcttgcaccaggccgcgatctatgggaagcagtatgtattggaatgggggttgtct
gtcaatgtcgttgtggacaggacagatgtctatggccgagttcctctgcattatgccagc
cttcatgggagattggagatgctgaaggtccttcttgatgcaaaccaacggacgatcgat
cttacagaccacgataacttcacccccttgatccattctatcatccacggccatctcagc
tgtatcgaacttctccttgctagatccgcacgcattgacccagtttctgacgccgatcac
gtaccactcaacctcgcttgcgaacatggctctgtcgctgttgtcgaaatgctcttgaag
cacggggccaatatcttgcctgatgctgaaggcctatatccccagcatctcgtagcaagg
gcaggccaaacatcggagctccttctccttctcaaagagtttggcgctgatttggaccaa
attgacaagctgtatggatggacacctttggtccattctgcaagcgaaggaaacgtcgac
tgtcttcaagcacttctcaaggttggagttgacgccagtattgtggacgagaaggacctt
cctgcgatgtattacgctgcttgggaaggacatcttgcatgtatgaaactgctaactcct
tttaacacacgcccacgagccagcccctttatggtgcagcctgccttgggtcctatggat
tcaagtactgcaccactacccatgtcacttgaccctgatgcgatccccgagctcgagctt
cctcccccgatcataccattacgcagatatggtcacaatttcctcgacaccaagactgtc
gtccaaatctcgttcggggatgtggatgagcaaccccttgttttcttccaggatggcaag
tatcctgccgctcgtctcaccatttcttccaaagtttcggatctcatacccaagaacatt
atcttgccgttccaagaagacacccgcattgtttctttccaggttgacaacttggaaact
ttcagcctggatattgacgtgttccctacctatggcgcaaaggttattgccaagacagtt
gctctatcgagtattttcaagggactgcagggcacttctgtatgctgtttgcctttattc
gacccccgtcttcgtgccattggccaaatcagctttacggtgcaggttatcaagccgttc
cagggcaagcctttggagatcaccgactttgagacgtattggaaagcaaccagccaattc
aaccaaccgacgaacgctatcgtaacaggctcgagcctttctggcgactatgtgcgactc
tttgttcaatacacaagtgatggcgttcctgtactttggcctcgatggactataacctgc
gctggtcttgatattcctgtttgtcgattgacgctggaacagttcggatctatgaccatc
aggagcaacagtcgggcagatttacccagtttgataaacaaatcatctgagagcatcgcc
gaggtataccacattctggctactgctggcgtgacgcttcaagaagcccttgcacttctc
aaccctggcacgcacgtcaaccttcaggtcctgtatcctacatcggaagaagaaaaagca
ttttctcttggacctgcgttggatgccaacatttttgttgattcaatcctcaatattgtg
tttgaacatgcccgaacacaacgcgcgcagtcacctgatgttgtgcggtcgatcgtcttc
agcagctacagcccccgattgtgcacagcattgaactggaaacagccaaacttccctgtc
ttcttgtgcaacgacctgggccgagaggagaactcgggaggtaacgacatggcgttgagc
agcggaaggcgcagcgcctcgatcaaggaggtcgtgcgaattgctcagagcaacaacttt
atgggattgatatgttattccccactattggaaatggtaccggctcttgtggatgctatc
aagtctcatggactggcattggtgacggacaaatcgtcagactcacccaacgcaagccct
atgacagatccttttccacgaccgcctaagggagttgacggagttttgaagagccacggc
attctgcgtttcaacgattcgatagacatgtag
>Fp44
atgtctccgccgctggaccctataacgctatctacctatcccctcccccaacactcactg
ctgcacacacgtacaaaagacacacaaagataccacccagacactgtaactgacactgag
actcgcatatcttcagccacacatactcgctcatctcccctccaaacagggaactggcac
atacaccctgggtacacaactttgctcacgctctcttctaggaagtttggcaagcagatc
cagaaacgtcagctcgaggtgcccgaatatgctgccagctttgtcaactacaaggccctc
aaaaag------------------------------------------------------
------------------------------------------------------------
---------------------------------ctcatcaagaagctgtctgcaacccct
accctaacatcacaaaacgatgttctccgctcagccacccccgtggactcccaggccgct
cttcaagccaacaaggcgaccttcttcttccaactggaacgagaactcgacaaggtcaat
gccttttacatgcagaaagaagctgagctcaaaattcgcctcaagacactcctagacaag
aagaaagtgttgcagtcccgtcaaggcatctccaggcgctctgccaaattcacaaccctc
gaggaaggcttccaacagtttgctacagacttgaacaagctgcagcagtttgttgagatc
aatggtaccgccttttctaagatcttgaagaagtgggacaagacctcgaaatccaagacc
aaggagctatacctatcaagggctgtcgaggttcaacctttcttcaatgcaacagtcata
agcgaactgtctgaccaagccaccacgagtctacaagaactcggtgcttggtcagacggt
atccaggtaaatttccagtctgggcatgttgtaacatcgcagcacttcgttggtactgat
gagggagacgccgatacattgcttcttgacactgtcatcacaggaaaccttgagtcattg
aaggatcttctcctacggatgcgctctgcaaacgaggctgtcgatggtgatagttcgttg
atggagaggatcacacgcacctttttggcagctatatccgaagccccgcaagagtctcta
cgagtacttcttgacacaggtctcgttgatctccattcttacgatgacatcaacgaaagg
aattgcttgcaccaggccgccatctatgggaagcagtatgtattggaatgggggttgtct
gtcaatgtcgttgtggacaggacagatgtctatggccgagtccctctgcattatgccagc
cttcatgggagattggagatgctgaaggtccttcttgatgcaaaccaacggacgatcgat
cttacagaccacgataacttcacccccttgatccattctatcatccacggccatctcagc
tgtatcgaacttctccttgctagatccgcacgcattgacccagtttctgacgccgatcac
gtaccactcaacctcgcttgcgaacatggctctgtcgctgttgtcgaaatgctcttgaag
cacggggccaatatcttgcctgatgctgaaggcctatatccccagcatctcgtagcaagg
gcaggccaaacatcggagctccttctccttctcaaagagtttggcgctgatttggaccaa
attgacaagctgtatggatggacacctttggtccattctgcaagcgaaggaaacgtcgac
tgtcttcaagcacttctcaaggttggagttgacgccagtattgtggacgagaaggacctt
cctgcgatgtattacgctgcttgggaaggacatcttgcatgtatgaaactgctaactcct
tttaacacacgcccacgagccagcccctttatggtgcagcctgccttgggtcctatggat
tcaagtactgcaccactacccatgtcacttgaccctgatgcgatccccgagctcgagctt
cctcccccgatcataccattacgcagatatggtcacaatttcctcgacaccaagactgtc
gtccaaatctcgttcggggatgtggatgagcaaccccttgttttcttccaggatggcaag
tatcctgccgctcgtctcaccatttcttccaaagtttcggatctcatacccaagaacatt
atcttgccgttccaagaagacacccgcattgtttctttccaggttgacaacttggaaact
ttcagcctggatattgacgtgttccctacctatggcgcaaaggttattgccaagacagtt
gctctatcgagtattttcaagggactgcagggcacttctgtatgctgtttgcctttattc
gacccccgtcttcgtgccattggccaaatcagctttacggtgcaggttatcaagccgttc
cagggcaagcctttggagatcaccgactttgagacgtattggaaagcaaccagtcaattc
aaccaaccgacgaacgctatcgtaacaggctcgagcctttctggcgactatgtgcgactc
tttgttcaatacacaagtgatggcgttcctgtactttggcctcgatggactataacctgc
gctggtcttgatattcctgtttgtcgattgacgctggaacagttcggatctatgaccatc
aggagcaacagtcgggcagatttacccagtttgataaacaaatcatctgagagcatcgcc
gaggtataccacattctggctactgctggcgtgacgcttcaagaagcccttgcacttctc
aaccctggcacgcatgtcaaccttcaggtcttgtatcctacatcggaagaagaaaaagca
ttttctcttggacctgcgttggatgccaacatttttgttgattcaatcctcaatattgtg
tttgaacatgcccgaacacaacgcgcgcagtcacctgatgttgtgcggtcgatcgtcttc
agcagctacagcccccgattgtgcacagcattgaactggaaacagccaaacttccctgtc
ttcttgtgcaacgacctgggccgagaggagaactcgggaggtaacgacatggcgttgagc
agcggaaggcgcagcgcctcgatcaaggaggtcgtgcgaattgctcagagcaacaacttt
atgggattgatatgttattccccactattggaaatggtaccggctcttgtggatgctatc
aagtctcatggactggcattggtgacggacaaatcgtcagactcacccaacgcaagccct
atgacagatccttttccacgaccgcctaagggagttgacggagttttgaagagccacggc
attctgcgtttcaacgattcgatagacatgtag
>Fp49
atgtctccgccgctggaccctataacgctatctacctatcccctcccccaacactcactg
ctgcacacacgtacaaaagacacacaaagataccacccagacactgtaactgacactgag
actcgcatatcttcagccacacatactcgctcatctcccctccaaacagggaactggcac
atacaccctgggtacacaactttgctcacgctctcttctaggaagtttggcaagcagatc
cagaaacgtcagctcgaggtgcccgaatatgctgccagctttgtcaactacaaggccctc
aaaaagg-----------------------------------------------------
-----------------cccaacttccccg--tctctgccctgttttagtcactggtgcc
aatctcatcacgacaggaagtatcacgttgtgtctcatcaagaagctgtctgcaacccct
accctaacatcacaaaacgatgttctccgctcagccacccccgtggactcccaggccgct
cttcaagccaacaaggcgaccttcttcttccaactggaacgagaactcgacaaggtcaat
gccttttacatgcagaaagaagccgagctcaaaattcgtctcaagacactcctagacaag
aagaaagtgttgcagtcccgtcaaggcatctccaggcgctctgccaaattcacaaccctc
gaggaaggcttccaacagtttgctacagacttgaacaagctgcagcagtttgttgagatc
aatggtaccgccttttctaagatcttgaagaagtgggacaagacatcgaaatccaagacc
aaggagctatacctatcaagggctgtcgaggttcaacctttcttcaatgcaacagtcata
agcgaactgtctgaccaagccaccacgagtctacaagaactcggtgcttggtcagacggt
atccaggtaaatttccagtctgggcatgttgtaacatcgcagcacttcgttggtactgat
gagggagacgccgatacattgcttcttgacactgtcatcacaggaaaccttgaatcattg
aaggatctcctcttacggatgcgctctgcaaacgaggctgtcgatggtgatagttcgttg
atggagaggatcacacgcacctttttggcagctatatccgaagccccgcaagagtctcta
cgagtacttcttgacacaggtctcgttgatctccattcttacgatgacatcaacgaaagg
aattgcttgcaccaggccgcgatctatgggaagcagtatgtattggaatgggggttgtct
gtcaatgtcgttgtggacaggacagatgtctatggccgagttcctctgcattatgccagc
cttcatgggagattggagatgctgaaggtccttcttgatgcaaaccaacggacgatcgat
cttacagaccacgataacttcacccccttgatccattctatcatccacggccatctcagc
tgtatcgaacttctccttgctagatccgcacgcattgacccagtttctgacgccgatcac
gtaccactcaacctcgcttgcgaacatggctctgtcgctgttgtcgaaatgctcttgaag
cacggggccaatatcttgcctgatgctgaaggcctatatccccagcatctcgtagcaagg
gcaggccaaacatcggagctccttctccttctcaaagagtttggcgctgatttggaccaa
attgacaagctgtatggatggacacctttggtccattctgcaagcgaaggaaacgtcgac
tgtcttcaagcacttctcaaggttggagttgacgccagtattgtggacgagaaggacctt
cctgcgatgtattacgctgcttgggaaggacatcttgcatgtatgaaactgctaactcct
tttaacacacgcccacgagccagcccctttatggtgcagcctgccttgggtcctatggat
tcaagtactgcaccactacccatgtcacttgaccctgatgcgatccccgagctcgagctt
cctcccccgatcataccattacgcagatatggtcacaatttcctcgacaccaagactgtc
gtccaaatctcgttcggggatgtggatgagcaaccccttgttttcttccaggatggcaag
tatcctgccgctcgtctcaccatttcttccaaagtttcggatctcatacccaagaacatt
atcttgccgttccaagaagacacccgcattgtttctttccaggttgacaacttggaaact
ttcagcctggatattgacgtgttccctacctatggcgcaaaggttattgccaagacagtt
gctctatcgagtattttcaagggactgcagggcacttctgtatgctgtttgcctttattc
gacccccgtcttcgtgccattggccaaatcagctttacggtgcaggttatcaagccgttc
cagggcaagcctttggagatcaccgactttgagacgtattggaaagcaaccagccaattc
aaccaaccgacgaacgctatcgtaacaggctcgagcctttctggcgactatgtgcgactc
tttgttcaatacacaagtgatggcgttcctgtactttggcctcgatggactataacctgc
gctggtcttgatattcctgtttgtcgattgacgctggaacagttcggatctatgaccatc
aggagcaacagtcgggcagatttacccagtttgataaacaaatcatctgagagcatcgcc
gaggtataccacattctggctactgctggcgtgacgcttcaagaagcccttgcacttctc
aaccctggcacgcacgtcaaccttcaggtcctgtatcctacatcggaagaagaaaaagca
ttttctcttggacctgcgttggatgccaacatttttgttgattcaatcctcaatattgtg
tttgaacatgcccgaacacaacgcgcgcagtcacctgatgttgtgcggtcgatcgtcttc
agcagctacagcccccgattgtgcacagcattgaactggaaacagccaaacttccctgtc
ttcttgtgcaacgacctgggccgagaggagaactcgggaggtaacgacatggcgttgagc
agcggaaggcgcagcgcctcgatcaaggaggtcgtgcgaattgctcagagcaacaacttt
atgggattgatatgttattccccactattggaaatggtaccggctcttgtggatgctatc
aagtctcatggactggcattggtgacggacaaatcgtcagactcacccaacgcaagccct
atgacagatccttttccacgaccgcctaagggagttgacggagttttgaagagccacggc
attctgcgtttcaacgattcgatagacatgtag
>Fp50
atgtctccgccgctggaccctataacgctatctacctatcccctcc-----------ctg
ctgcacacac--------------------------------------------------
-----------------------------------------------------------c
atacaccctgggtacacaactttgctcacgctctcttctaggaagtttggcaagcagatc
cagaaacgtcagctcgaggtgcccgaatatgctgccagctttgtcaactacaaggccctc
aaaaagg-----------------------------------------------------
-----------------cccaacttccccg--tctctgccctgtttcagtcactggtgcc
aatctcatcacgacaggaagtatcacgttgtgtctcatcaagaagctgtctgcaacccct
accctaacatcacaaaacgatgttctccgctcagccacccccgtggactcccaggccgct
cttcaagccaacaaggcgaccttcttcttccaactggaacgagaactcgacaaggtcaat
gccttttacatgcagaaagaagccgagctcaaaattcgcctcaagacactcctagacaag
aagaaagtgttgcagtcccgtcaaggcatctccaggcgctctgccaaattcacaaccctc
gaggaaggcttccaacagtttgctacagacttgaacaagctgcagcagtttgttgagatc
aatggtaccgccttttctaagatcttgaagaagtgggacaagacatcgaaatccaagacc
aaggagctatacctatcaagggctgtcgaggttcaacctttcttcaatgcaacagtcata
agcgaactgtctgaccaagccaccacgagtctacaagaactcggtgcttggtcagacggt
atccaggtaaatttccagtctgggcatgttgtaacatcgcagcacttcgttggtactgat
gagggagacgccgatacattgcttcttgacactgtcatcacaggaaaccttgaatcattg
aaggatctcctcttacggatgcgctctgcaaacgaggctgtcgatggtgatagttcgttg
atggagaggatcacacgcacctttttggcagctatatccgaagccccgcaagagtctcta
cgagtacttcttgacacaggtctcgttgatctccattcttacgatgacatcaacgaaagg
aattgcttgcaccaggccgccatctatgggaagcagtatgtattggaatgggggttgtct
gtcaatgtcgttgtggacaggacagatgtctatggccgagtccctctgcattatgccagc
cttcatgggagattggagatgctgaaggtccttcttgatgcaaaccaacggacgatcgat
cttacagaccacgataacttcacccccttgatccattctatcatccacggccatctcagc
tgtatcgaacttctccttgctagatccgcacgcattgacccagtttctgacgccgatcac
gtaccactcaacctcgcttgcgaacatggctctgtcgctgttgtcgaaatgcttttgaag
cacggggccaatatcttgcctgatgctgaaggcctatatccccagcatctcgtagcaagg
gcaggccaaacatcggagctccttctccttctcaaagagtttggcgctgatttggaccaa
attgacaagctgtatggatggacacctttggtccattctgcaagcgaaggaaacgtcgac
tgtcttcaagcacttctcaaggttggagttgacgccagtattgtggacgagaaggacctt
cctgcgatgtattacgctgcttgggaaggacatcttgcatgtatgaaactgctaactcct
tttaacacacgcccacgagccagcccctttatggtgcagcctgccttgggtcctatggat
tcaagtactgcaccactacccatgtcacttgaccctgatgcgatccccgagctcgagctt
cctcccccgatcataccattacgcagatatggtcacaatttcctcgacaccaagactgtc
gtccaaatctcgttcggggatgtggatgagcaaccccttgttttcttccaggatggcaag
taccctgccgctcgtctcaccatttcttccaaagtttcggatctcatacccaagaacatt
atcttgccgttccaagaagacacccgcattgtttccttccaggttgacaacttggaaact
ttcagcctggatattgacgtgttccctacctatggcgcaaaggttattgccaagacagtt
gctctatcgagtattttcaagggactgcagggcacttctgtatgctgtttgcctttattc
gacccccgtcttcgtgccattggccaaatcagctttacggtgcaggttatcaagccgttc
cagggcaagcctttggagatcaccgactttgagacgtattggaaagcaaccagccaattc
aaccaaccgacgaacgctatcgtaacaggctcgagcctctctggcgactatgtgcgactc
tttgttcaatacacaagtgatggcgttcctgtactttggcctcgatggactataacctgc
gctggtcttgatattcctgtttgtcgattgacgctggaacagttcggatctatgaccatc
aggagcaacagtcgggcagatttacccagtttgataaacaaatcatctgagagcatcgcc
gaggtataccacattctggctactgctggcgtgacgcttcaagaagcccttgcacttctc
aaccctggcacgcacgtcaaccttcaggtcctgtatcctacatcggaagaagaaaaagca
ttttctcttggacctgcgttggatgccaacatttttgttgattcaatcctcaatattgtg
tttgaacatgcccgaacacaacgcgcgcagtcacctgatgttgtgcggtcgatcgtcttc
agcagctacagcccccgattgtgcacagcattgaactggaaacagccaaacttccctgtc
ttcttgtgcaacgacctgggccgagaggagaactcgggaggtaacgacatggcgttgagt
agcggaaggcgcagcgcctcgatcaaggaagtcgtgcgaattgctcagagcaacaacttt
atgggattgatatgttattccccactattggaaatggtaccggcccttgtggatgctatc
aagtctcatggactggcattggtgacggacaaatcgtcagactcacccaacgcaagccct
atgacagatccttttccgcgaccgcccaagggagttgacggagttttgaagagccacggc
attctgcgtttcaacgattcgatagacatgtag
>Fp51
atgtctccgccgctggaccctataacgctatctacctatcccctcccccaacactcactg
ctgcacacacgtacaaaagacacacaaagataccacccagacactgtaactgacactgag
actcgcatatcttcagccacacatactcgctcatctcccctccaaacagggaactggcac
atacaccctgggtacacaactttgctcacgctctcttctaggaagtttggcaagcagatc
cagaaacgtcagctcgaggtgcccgaatatgctgccagctttgtcaactacaaggccctc
aaaaagg-----------------------------------------------------
-----------------cccaacttccccg--tctctgccctgttttagtcactggtgcc
aatctcatcacgacaggaagtatcacgttgtgtctcatcaagaagctgtctgcaacccct
accctaacatcacaaaacgatgttctccgctcagccacccccgtggactcccaggccgct
cttcaagccaacaaggcgaccttcttcttccaactggaacgagaactcgacaaggtcaat
gccttttacatgcagaaagaagccgagctcaaaattcgtctcaagacactcctagacaag
aagaaagtgttgcagtcccgtcaaggcatctccaggcgctctgccaaattcacaaccctc
gaggaaggcttccaacagtttgctacagacttgaacaagctgcagcagtttgttgagatc
aatggtaccgccttttctaagatcttgaagaagtgggacaagacatcgaaatccaagacc
aaggagctatacctatcaagggctgtcgaggttcaacctttcttcaatgcaacagtcata
agcgaactgtctgaccaagccaccacgagtctacaagaactcggtgcttggtcagacggt
atccaggtaaatttccagtctgggcatgttgtaacatcgcagcacttcgttggtactgat
gagggagacgccgatacattgcttcttgacactgtcatcacaggaaaccttgaatcattg
aaggatctcctcttacggatgcgctctgcaaacgaggctgtcgatggtgatagttcgttg
atggagaggatcacacgcacctttttggcagctatatccgaagccccgcaagagtctcta
cgagtacttcttgacacaggtctcgttgatctccattcttacgatgacatcaacgaaagg
aattgcttgcaccaggccgcgatctatgggaagcagtatgtattggaatgggggttgtct
gtcaatgtcgttgtggacaggacagatgtctatggccgagttcctctgcattatgccagc
cttcatgggagattggagatgctgaaggtccttcttgatgcaaaccaacggacgatcgat
cttacagaccacgataacttcacccccttgatccattctatcatccacggccatctcagc
tgtatcgaacttctccttgctagatccgcacgcattgacccagtttctgacgccgatcac
gtaccactcaacctcgcttgcgaacatggctctgtcgctgttgtcgaaatgctcttgaag
cacggggccaatatcttgcctgatgctgaaggcctatatccccagcatctcgtagcaagg
gcaggccaaacatcggagctccttctccttctcaaagagtttggcgctgatttggaccaa
attgacaagctgtatggatggacacctttggtccattctgcaagcgaaggaaacgtcgac
tgtcttcaagcacttctcaaggttggagttgacgccagtattgtggacgagaaggacctt
cctgcgatgtattacgctgcttgggaaggacatcttgcatgtatgaaactgctaactcct
tttaacacacgcccacgagccagcccctttatggtgcagcctgccttgggtcctatggat
tcaagtactgcaccactacccatgtcacttgaccctgatgcgatccccgagctcgagctt
cctcccccgatcataccattacgcagatatggtcacaatttcctcgacaccaagactgtc
gtccaaatctcgttcggggatgtggatgagcaaccccttgttttcttccaggatggcaag
tatcctgccgctcgtctcaccatttcttccaaagtttcggatctcatacccaagaacatt
atcttgccgttccaagaagacacccgcattgtttctttccaggttgacaacttggaaact
ttcagcctggatattgacgtgttccctacctatggcgcaaaggttattgccaagacagtt
gctctatcgagtattttcaagggactgcagggcacttctgtatgctgtttgcctttattc
gacccccgtcttcgtgccattggccaaatcagctttacggtgcaggttatcaagccgttc
cagggcaagcctttggagatcaccgactttgagacgtattggaaagcaaccagccaattc
aaccaaccgacgaacgctatcgtaacaggctcgagcctttctggcgactatgtgcgactc
tttgttcaatacacaagtgatggcgttcctgtactttggcctcgatggactataacctgc
gctggtcttgatattcctgtttgtcgattgacgctggaacagttcggatctatgaccatc
aggagcaacagtcgggcagatttacccagtttgataaacaaatcatctgagagcatcgcc
gaggtataccacattctggctactgctggcgtgacgcttcaagaagcccttgcacttctc
aaccctggcacgcacgtcaaccttcaggtcctgtatcctacatcggaagaagaaaaagca
ttttctcttggacctgcgttggatgccaacatttttgttgattcaatcctcaatattgtg
tttgaacatgcccgaacacaacgcgcgcagtcacctgatgttgtgcggtcgatcgtcttc
agcagctacagcccccgattgtgcacagcattgaactggaaacagccaaacttccctgtc
ttcttgtgcaacgacctgggccgagaggagaactcgggaggtaacgacatggcgttgagc
agcggaaggcgcagcgcctcgatcaaggaggtcgtgcgaattgctcagagcaacaacttt
atgggattgatatgttattccccactattggaaatggtaccggctcttgtggatgctatc
aagtctcatggactggcattggtgacggacaaatcgtcagactcacccaacgcaagccct
atgacagatccttttccacgaccgcctaagggagttgacggagttttgaagagccacggc
attctgcgtttcaacgattcgatagacatgtag
>Fp59
atgtctccgccgctggaccctataacgctatctacctatcccctcccccaacactcactg
ctgcacacacgtacaaaagacacacaaagataccacccagacactgtaactgacactgag
actcgcatatcttcagccacacatactcgctcatctcccctccaaacagggaactggcac
atacaccctgggtacacaactttgctcacgctctcttctaggaagtttggcaagcagatc
cagaaacgtcagctcgaggtgcccgaatatgctgccagctttgtcaactacaaggctctc
aaaaagg-----------------------------------------------------
-----------------cccaacttccccg--tctctgccctgttttagtcactggtgcc
aatctcatcacgacaggaagtatcacgttgtgtctcatcaagaagctgtctgcaacccct
accctaacatcacaaaacgatgttctccgctcagccacccccgtggactcccaggccgct
cttcaagccaacaaggcgaccttcttcttccaactggaacgagaactcgacaaggtcaat
gccttttacatgcagaaagaagccgagctcaaaattcgcctcaagacactcctagacaag
aagaaagtgttgcagtcccgtcaaggcatctccaggcgctctgccaaattcacaaccctc
gaggaaggcttccaacagtttgctacagacttgaacaagctgcagcagtttgttgagatc
aatggtaccgccttttctaagatcttgaagaagtgggacaagacatcgaaatccaagacc
aaggagctatacctatcaagggctgtcgaggttcaacctttcttcaatgcaacagtcata
agcgaactgtctgaccaagccaccacgagtctacaagaactcggtgcttggtcagacggt
atccaggtaaatttccagtctgggcatgttgtaacatcgcagcacttcgttggtactgat
gagggagacgccgatacattgcttcttgacactgtcatcacaggaaaccttgaatcattg
aaggatctcctcttacggatgcgctctgcaaacgaggctgtcgatggtgatagttcgttg
atggagaggatcacacgcacctttttggcagctatatccgaagccccgcaagagtctcta
cgagtacttcttgacacaggtctcgttgatctccattcttacgatgacatcaacgaaagg
aattgcttgcaccaggccgcgatctatgggaagcagtatgtattggaatgggggttgtct
gtcaatgtcgttgtggacaggacagatgtctatggccgagttcctctgcattatgccagc
cttcatgggagattggagatgctgaaggtccttcttgatgcaaaccaacggacgatcgat
cttacagaccacgataacttcacccccttgatccattctatcatccacggccatctcagc
tgtatcgaacttctccttgctagatccgcacgcattgacccagtttctgacgccgatcac
gtaccactcaacctcgcttgcgaacatggctctgtcgctgttgtcgaaatgctcttgaag
cacggggccaatatcttgcctgatgctgaaggcctatatccccagcatctcgtagcaagg
gcaggccaaacatcggagctccttctccttctcaaagagtttggcgctgatttggaccaa
attgacaagctgtatggatggacacctttggtccattctgcaagcgaaggaaacgtcgac
tgtcttcaagcacttctcaaggttggagttgacgccagtattgtggacgagaaggacctt
cctgcgatgtattacgctgcttgggaaggacatcttgcatgtatgaaactgctaactcct
tttaacacacgcccacgagccagcccctttatggtgcagcctgccttgggtcctatggat
tcaagtactgcaccactacccatgtcacttgaccctgatgcgatccccgagctcgagctt
cctcccccgatcataccattacgcagatatggtcacaatttcctcgacaccaagactgtc
gtccaaatctcgttcggggatgtggatgagcaaccccttgttttcttccaggatggcaag
tatcctgccgctcgtctcaccatttcttccaaagtttcggatctcatacccaagaacatt
atcttgccgttccaagaagacacccgcattgtttctttccaggttgacaacttggaaact
ttcagcctggatattgacgtgttccctacctatggcgcaaaggttattgccaagacagtt
gctctatcgagtattttcaagggactacagggcacttctgtatgctgtttgcctttattc
gacccccgtcttcgtgccattggccaaatcagctttacggtgcaggttatcaagccgttc
cagggcaagcctttggagatcaccgactttgagacgtattggaaagcaaccagccaattc
aaccaaccgacgaacgctatcgtaacaggctcgagcctttctggcgactatgtgcgactc
tttgttcaatacacaagtgatggcgttcctgtactttggcctcgatggactataacctgc
gctggtcttgatattcctgtttgtcgattgacgctggaacagttcggatctatgaccatc
aggagcaacagtcgggcagatttacccagtttgataaacaaatcatctgagagcatcgcc
gaggtataccacattctggctactgctggcgtgacgcttcaagaagcccttgcacttctc
aaccctggcacgcacgtcaaccttcaggtcctgtatcctacatcggaagaagaaaaagca
ttttctcttggacctgcgttggatgccaacatttttgttgattcaatcctcaatattgtg
tttgaacatgcccgaacacaacgcgcgcagtcacctgatgttgtgcggtcgatcgtcttc
agcagctacagcccccgattgtgcacagcattgaactggaaacagccaaacttccctgtc
ttcttgtgcaacgacctgggccgagaggagaactcgggaggtaacgacatggcgttgagc
agcggaaggcgcagcgcctcgatcaaggaggtcgtgcgaattgctcagagcaacaacttt
atgggattgatatgttattccccactattggaaatggtaccggctcttgtggatgctatc
aagtctcatggactggcattggtgacggacaaatcgtcagactcacccaacgcaagccct
atgacagatccttttccacgaccgcctaagggagttgacggagttttgaagagccacggc
attctgcgtttcaacgattcgatagacatgtag
>Fp63
atgtctccgccgctggaccctataacgctatctacctatcccctcccccaacactcactg
ctgcacacacgtacaaaagacacacaaagataccacccagacactgtaactgacactgag
actcgcatatcttcagccacacatactcgctcatctcccctccaaacagggaactggcac
atacaccctgggtacacaactttgctcacgctctcttctaggaagtttggcaagcagatc
cagaaacgtcagctcgaggtgcccgaatatgctgccagctttgtcaactacaaggccctc
aaaaag------------------------------------------------------
------------------------------------------------------------
---------------------------------ctcatcaagaagctgtctgcaacccct
accctaacatcacaaaacgatgttctccgctcagccacccccgtggactcccaggccgct
cttcaagccaacaaggcgaccttcttcttccaactggaacgagaactcgacaaggtcaat
gccttttacatgcagaaagaagctgagctcaaaattcgcctcaagacactcctagacaag
aagaaagtgttgcagtcccgtcaaggcatctccaggcgctctgccaaattcacaaccctc
gaggaaggcttccaacagtttgctacagacttgaacaagctgcagcagtttgttgagatc
aatggtaccgccttttctaagatcttgaagaagtgggacaagacctcgaaatccaagacc
aaggagctatacctatcaagggctgtcgaggttcaacctttcttcaatgcaacagtcata
agcgaactgtctgaccaagccaccacgagtctacaagaactcggtgcttggtcagacggt
atccaggtaaatttccagtctgggcatgttgtaacatcgcagcacttcgttggtactgat
gagggagacgccgatacattgcttcttgacactgtcatcacaggaaaccttgagtcattg
aaggatcttctcctacggatgcgctctgcaaacgaggctgtcgatggtgatagttcgttg
atggagaggatcacacgcacctttttggcagctatatccgaagccccgcaagagtctcta
cgagtacttcttgacacaggtctcgttgatctccattcttacgatgacatcaacgaaagg
aattgcttgcaccaggccgccatctatgggaagcagtatgtattggaatgggggttgtct
gtcaatgtcgttgtggacaggacagatgtctatggccgagtccctctgcattatgccagc
cttcatgggagattggagatgctgaaggtccttcttgatgcaaaccaacggacgatcgat
cttacagaccacgataacttcacccccttgatccattctatcatccacggccatctcagc
tgtatcgaacttctccttgctagatccgcacgcattgacccagtttctgacgccgatcac
gtaccactcaacctcgcttgcgaacatggctctgtcgctgttgtcgaaatgctcttgaag
cacggggccaatatcttgcctgatgctgaaggcctatatccccagcatctcgtagcaagg
gcaggccaaacatcggagctccttctccttctcaaagagtttggcgctgatttggaccaa
attgacaagctgtatggatggacacctttggtccattctgcaagcgaaggaaacgtcgac
tgtcttcaagcacttctcaaggttggagttgacgccagtattgtggacgagaaggacctt
cctgcgatgtattacgctgcttgggaaggacatcttgcatgtatgaaactgctaactcct
tttaacacacgcccacgagccagcccctttatggtgcagcctgccttgggtcctatggat
tcaagtactgcaccactacccatgtcacttgaccctgatgcgatccccgagctcgagctt
cctcccccgatcataccattacgcagatatggtcacaatttcctcgacaccaagactgtc
gtccaaatctcgttcggggatgtggatgagcaaccccttgttttcttccaggatggcaag
tatcctgccgctcgtctcaccatttcttccaaagtttcggatctcatacccaagaacatt
atcttgccgttccaagaagacacccgcattgtttctttccaggttgacaacttggaaact
ttcagcctggatattgacgtgttccctacctatggcgcaaaggttattgccaagacagtt
gctctatcgagtattttcaagggactgcagggcacttctgtatgctgtttgcctttattc
gacccccgtcttcgtgccattggccaaatcagctttacggtgcaggttatcaagccgttc
cagggcaagcctttggagatcaccgactttgagacgtattggaaagcaaccagtcaattc
aaccaaccgacgaacgctatcgtaacaggctcgagcctttctggcgactatgtgcgactc
tttgttcaatacacaagtgatggcgttcctgtactttggcctcgatggactataacctgc
gctggtcttgatattcctgtttgtcgattgacgctggaacagttcggatctatgaccatc
aggagcaacagtcgggcagatttacccagtttgataaacaaatcatctgagagcatcgcc
gaggtataccacattctggctactgctggcgtgacgcttcaagaagcccttgcacttctc
aaccctggcacgcatgtcaaccttcaggtcttgtatcctacatcggaagaagaaaaagca
ttttctcttggacctgcgttggatgccaacatttttgttgattcaatcctcaatattgtg
tttgaacatgcccgaacacaacgcgcgcagtcacctgatgttgtgcggtcgatcgtcttc
agcagctacagcccccgattgtgcacagcattgaactggaaacagccaaacttccctgtc
ttcttgtgcaacgacctgggccgagaggagaactcgggaggtaacgacatggcgttgagc
agcggaaggcgcagcgcctcgatcaaggaggtcgtgcgaattgctcagagcaacaacttt
atgggattgatatgttattccccactattggaaatggtaccggctcttgtggatgctatc
aagtctcatggactggcattggtgacggacaaatcgtcagactcacccaacgcaagccct
atgacagatccttttccacgaccgcctaagggagttgacggagttttgaagagccacggc
attctgcgtttcaacgattcgatagacatgtag
>Fp65
atgtctccgccgctggaccctataacgctatctacctatcccctcccccaacactcactg
ctgcacacacgtacaaaagacacacaaagataccacccagacactgtaactgacactgag
actcgcatatcttcagccacacatactcgctcatctcccctccaaacagggaactggcac
atacaccctgggtacacaactttgctcacgctctcttctaggaagtttggcaagcagatc
cagaaacgtcagctcgaggtgcccgaatatgctgccagctttgtcaactacaaggccctc
aaaaag------------------------------------------------------
------------------------------------------------------------
---------------------------------ctcatcaagaagctgtctgcaacccct
accctaacatcacaaaacgatgttctccgctcagccacccccgtggactcccaggccgct
cttcaagccaacaaggcgaccttcttcttccaactggaacgagaactcgacaaggtcaat
gccttttacatgcagaaagaagccgagctcaaaattcgtctcaagacactcctagacaag
aagaaagtgttgcagtcccgtcaaggcatctccaggcgctctgccaaattcacaaccctc
gaggaaggcttccaacagtttgctacagacttgaacaagctgcagcagtttgttgagatc
aatggtaccgccttttctaagatcttgaagaagtgggacaagacatcgaaatccaagacc
aaggagctatacctatcaagggctgtcgaggttcaacctttcttcaatgcaacagtcata
agcgaactgtctgaccaagccaccacgagtctacaagaactcggtgcttggtcagacggt
atccaggtaaatttccagtctgggcatgttgtaacatcgcagcacttcgttggtactgat
gagggagacgccgatacattgcttcttgacactgtcatcacaggaaaccttgaatcattg
aaggatctcctcttacggatgcgctctgcaaacgaggctgtcgatggtgatagttcgttg
atggagaggatcacacgcacctttttggcagctatatccgaagccccgcaagagtctcta
cgagtacttcttgacacaggtctcgttgatctccattcttacgatgacatcaacgaaagg
aattgcttgcaccaggccgcgatctatgggaagcagtatgtattggaatgggggttgtct
gtcaatgtcgttgtggacaggacagatgtctatggccgagttcctctgcattatgccagc
cttcatgggagattggagatgctgaaggtccttcttgatgcaaaccaacggacgatcgat
cttacagaccacgataacttcacccccttgatccattctatcatccacggccatctcagc
tgtatcgaacttctccttgctagatccgcacgcattgacccagtttctgacgccgatcac
gtaccactcaacctcgcttgcgaacatggctctgtcgctgttgtcgaaatgctcttgaag
cacggggccaatatcttgcctgatgctgaaggcctatatccccagcatctcgtagcaagg
gcaggccaaacatcggagctccttctccttctcaaagagtttggcgctgatttggaccaa
attgacaagctgtatggatggacacctttggtccattctgcaagcgaaggaaacgtcgac
tgtcttcaagcacttctcaaggttggagttgacgccagtattgtggacgagaaggacctt
cctgcgatgtattacgctgcttgggaaggacatcttgcatgtatgaaactgctaactcct
tttaacacacgcccacgagccagcccctttatggtgcagcctgccttgggtcctatggat
tcaagtactgcaccactacccatgtcacttgaccctgatgcgatccccgagctcgagctt
cctcccccgatcataccattacgcagatatggtcacaatttcctcgacaccaagactgtc
gtccaaatctcgttcggggatgtggatgagcaaccccttgttttcttccaggatggcaag
tatcctgccgctcgtctcaccatttcttccaaagtttcggatctcatacccaagaacatt
atcttgccgttccaagaagacacccgcattgtttctttccaggttgacaacttggaaact
ttcagcctggatattgacgtgttccctacctatggcgcaaaggttattgccaagacagtt
gctctatcgagtattttcaagggactgcagggcacttctgtatgctgtttgcctttattc
gacccccgtcttcgtgccattggccaaatcagctttacggtgcaggttatcaagccgttc
cagggcaagcctttggagatcaccgactttgagacgtattggaaagcaaccagccaattc
aaccaaccgacgaacgctatcgtaacaggctcgagcctttctggcgactatgtgcgactc
tttgttcaatacacaagtgatggcgttcctgtactttggcctcgatggactataacctgc
gctggtcttgatattcctgtttgtcgattgacgctggaacagttcggatctatgaccatc
aggagcaacagtcgggcagatttacccagtttgataaacaaatcatctgagagcatcgcc
gaggtataccacattctggctactgctggcgtgacgcttcaagaagcccttgcacttctc
aaccctggcacgcacgtcaaccttcaggtcctgtatcctacatcggaagaagaaaaagca
ttttctcttggacctgcgttggatgccaacatttttgttgattcaatcctcaatattgtg
tttgaacatgcccgaacacaacgcgcgcagtcacctgatgttgtgcggtcgatcgtcttc
agcagctacagcccccgattgtgcacagcattgaactggaaacagccaaacttccctgtc
ttcttgtgcaacgacctgggccgagaggagaactcgggaggtaacgacatggcgttgagc
agcggaaggcgcagcgcctcgatcaaggaggtcgtgcgaattgctcagagcaacaacttt
atgggattgatatgttattccccactattggaaatggtaccggctcttgtggatgctatc
aagtctcatggactggcattggtgacggacaaatcgtcagactcacccaacgcaagccct
atgacagatccttttccacgaccgcctaagggagttgacggagttttgaagagccacggc
attctgcgtttcaacgattcgatagacatgtag
>Fp66
atgtctccgccgctggaccctataacgctatctacctatcccctcccccaacactcactg
ctgcacacacgtacaaaagacacacaaagataccacccagacactgtaactgacactgag
actcgcatatcttcagccacacatactcgctcatctcccctccaaacagggaactggcac
atacaccctgggtacacaactttgctcacgctctcttctaggaagtttggcaagcagatc
cagaaacgtcagctcgaggtgcccgaatatgctgccagctttgtcaactacaaggctctc
aaaaagg-----------------------------------------------------
-----------------cccaacttccccg--tctctgccctgttttagtcactggtgcc
aatctcatcacgacaggaagtatcacgttgtgtctcatcaagaagctgtctgcaacccct
accctaacatcacaaaacgatgttctccgctcagccacccccgtggactcccaggccgct
cttcaagccaacaaggcgaccttcttcttccaactggaacgagaactcgacaaggtcaat
gccttttacatgcagaaagaagccgagctcaaaattcgcctcaagacactcctagacaag
aagaaagtgttgcagtcccgtcaaggcatctccaggcgctctgccaaattcacaaccctc
gaggaaggcttccaacagtttgctacagacttgaacaagctgcagcagtttgttgagatc
aatggtaccgccttttctaagatcttgaagaagtgggacaagacatcgaaatccaagacc
aaggagctatacctatcaagggctgtcgaggttcaacctttcttcaatgcaacagtcata
agcgaactgtctgaccaagccaccacgagtctacaagaactcggtgcttggtcagacggt
atccaggtaaatttccagtctgggcatgttgtaacatcgcagcacttcgttggtactgat
gagggagacgccgatacattgcttcttgacactgtcatcacaggaaaccttgaatcattg
aaggatctcctcttacggatgcgctctgcaaacgaggctgtcgatggtgatagttcgttg
atggagaggatcacacgcacctttttggcagctatatccgaagccccgcaagagtctcta
cgagtacttcttgacacaggtctcgttgatctccattcttacgatgacatcaacgaaagg
aattgcttgcaccaggccgcgatctatgggaagcagtatgtattggaatgggggttgtct
gtcaatgtcgttgtggacaggacagatgtctatggccgagttcctctgcattatgccagc
cttcatgggagattggagatgctgaaggtccttcttgatgcaaaccaacggacgatcgat
cttacagaccacgataacttcacccccttgatccattctatcatccacggccatctcagc
tgtatcgaacttctccttgctagatccgcacgcattgacccagtttctgacgccgatcac
gtaccactcaacctcgcttgcgaacatggctctgtcgctgttgtcgaaatgctcttgaag
cacggggccaatatcttgcctgatgctgaaggcctatatccccagcatctcgtagcaagg
gcaggccaaacatcggagctccttctccttctcaaagagtttggcgctgatttggaccaa
attgacaagctgtatggatggacacctttggtccattctgcaagcgaaggaaacgtcgac
tgtcttcaagcacttctcaaggttggagttgacgccagtattgtggacgagaaggacctt
cctgcgatgtattacgctgcttgggaaggacatcttgcatgtatgaaactgctaactcct
tttaacacacgcccacgagccagcccctttatggtgcagcctgccttgggtcctatggat
tcaagtactgcaccactacccatgtcacttgaccctgatgcgatccccgagctcgagctt
cctcccccgatcataccattacgcagatatggtcacaatttcctcgacaccaagactgtc
gtccaaatctcgttcggggatgtggatgagcaaccccttgttttcttccaggatggcaag
tatcctgccgctcgtctcaccatttcttccaaagtttcggatctcatacccaagaacatt
atcttgccgttccaagaagacacccgcattgtttctttccaggttgacaacttggaaact
ttcagcctggatattgacgtgttccctacctatggcgcaaaggttattgccaagacagtt
gctctatcgagtattttcaagggactgcagggcacttctgtatgctgtttgcctttattc
gacccccgtcttcgtgccattggccaaatcagctttacggtgcaggttatcaagccgttc
cagggcaagcctttggagatcaccgactttgagacgtattggaaagcaaccagccaattc
aaccaaccgacgaacgctatcgtaacaggctcgagcctttctggcgactatgtgcgactc
tttgttcaatacacaagtgatggcgttcctgtactttggcctcgatggactataacctgc
gctggtcttgatattcctgtttgtcgattgacgctggaacagttcggatctatgaccatc
aggagcaacagtcgggcagatttacccagtttgataaacaaatcatctgagagcatcgcc
gaggtataccacattctggctactgctggcgtgacgcttcaagaagcccttgcacttctc
aaccctggcacgcacgtcaaccttcaggtcctgtatcctacatcggaagaagaaaaagca
ttttctcttggacctgcgttggatgccaacatttttgttgattcaatcctcaatattgtg
tttgaacatgcccgaacacaacgcgcgcagtcacctgatgttgtgcggtcgatcgtcttc
agcagctacagcccccgattgtgcacagcattgaactggaaacagccaaacttccctgtc
ttcttgtgcaacgacctgggccgagaggagaactcgggaggtaacgacatggcgttgagc
agcggaaggcgcagcgcctcgatcaaggaggtcgtgcgaattgctcagagcaacaacttt
atgggattgatatgttattccccactattggaaatggtaccggctcttgtggatgctatc
aagtctcatggactggcattggtgacggacaaatcgtcagactcacccaacgcaagccct
atgacagatccttttccacgaccgcctaagggagttgacggagttttgaagagccacggc
attctgcgtttcaacgattcgatagacatgtag
>Fp72
atgtctccgccgctggaccctataacgctatctacctatcccctcccccaacactcactg
ctgcacacacgtacaaaagacacacaaagataccacccagacactgtaactgacactgag
actcgcatatcttcagccacacatactcgctcatctcccctccaaacagggaactggcac
atacaccctgggtacacaactttgctcacgctctcttctaggaagtttggcaagcagatc
cagaaacgtcagctcgaggtgcccgaatatgctgccagctttgtcaactacaaggctctc
aaaaagg-----------------------------------------------------
-----------------cccaacttccccg--tctctgccctgttttagtcactggtgcc
aatctcatcacgacaggaagtatcacgttgtgtctcatcaagaagctgtctgcaacccct
accctaacatcacaaaacgatgttctccgctcagccacccccgtggactcccaggccgct
cttcaagccaacaaggcgaccttcttcttccaactggaacgagaactcgacaaggtcaat
gccttttacatgcagaaagaagccgagctcaaaattcgcctcaagacactcctagacaag
aagaaagtgttgcagtcccgtcaaggcatctccaggcgctctgccaaattcacaaccctc
gaggaaggcttccaacagtttgctacagacttgaacaagctgcagcagtttgttgagatc
aatggtaccgccttttctaagatcttgaagaagtgggacaagacatcgaaatccaagacc
aaggagctatacctatcaagggctgtcgaggttcaacctttcttcaatgcaacagtcata
agcgaactgtctgaccaagccaccacgagtctacaagaactcggtgcttggtcagacggt
atccaggtaaatttccagtctgggcatgttgtaacatcgcagcacttcgttggtactgat
gagggagacgccgatacattgcttcttgacactgtcatcacaggaaaccttgaatcattg
aaggatctcctcttacggatgcgctctgcaaacgaggctgtcgatggtgatagttcgttg
atggagaggatcacacgcacctttttggcagctatatccgaagccccgcaagagtctcta
cgagtacttcttgacacaggtctcgttgatctccattcttacgatgacatcaacgaaagg
aattgcttgcaccaggccgcgatctatgggaagcagtatgtattggaatgggggttgtct
gtcaatgtcgttgtggacaggacagatgtctatggccgagttcctctgcattatgccagc
cttcatgggagattggagatgctgaaggtccttcttgatgcaaaccaacggacgatcgat
cttacagaccacgataacttcacccccttgatccattctatcatccacggccatctcagc
tgtatcgaacttctccttgctagatccgcacgcattgacccagtttctgacgccgatcac
gtaccactcaacctcgcttgcgaacatggctctgtcgctgttgtcgaaatgctcttgaag
cacggggccaatatcttgcctgatgctgaaggcctatatccccagcatctcgtagcaagg
gcaggccaaacatcggagctccttctccttctcaaagagtttggcgctgatttggaccaa
attgacaagctgtatggatggacacctttggtccattctgcaagcgaaggaaacgtcgac
tgtcttcaagcacttctcaaggttggagttgacgccagtattgtggacgagaaggacctt
cctgcgatgtattacgctgcttgggaaggacatcttgcatgtatgaaactgctaactcct
tttaacacacgcccacgagccagcccctttatggtgcagcctgccttgggtcctatggat
tcaagtactgcaccactacccatgtcacttgaccctgatgcgatccccgagctcgagctt
cctcccccgatcataccattacgcagatatggtcacaatttcctcgacaccaagactgtc
gtccaaatctcgttcggggatgtggatgagcaaccccttgttttcttccaggatggcaag
tatcctgccgctcgtctcaccatttcttccaaagtttcggatctcatacccaagaacatt
atcttgccgttccaagaagacacccgcattgtttctttccaggttgacaacttggaaact
ttcagcctggatattgacgtgttccctacctatggcgcaaaggttattgccaagacagtt
gctctatcgagtattttcaagggactgcagggcacttctgtatgctgtttgcctttattc
gacccccgtcttcgtgccattggccaaatcagctttacggtgcaggttatcaagccgttc
cagggcaagcctttggagatcaccgactttgagacgtattggaaagcaaccagccaattc
aaccaaccgacgaacgctatcgtaacaggctcgagcctttctggcgactatgtgcgactc
tttgttcaatacacaagtgatggcgttcctgtactttggcctcgatggactataacctgc
gctggtcttgatattcctgtttgtcgattgacgctggaacagttcggatctatgaccatc
aggagcaacagtcgggcagatttacccagtttgataaacaaatcatctgagagcatcgcc
gaggtataccacattctggctactgctggcgtgacgcttcaagaagcccttgcacttctc
aaccctggcacgcacgtcaaccttcaggtcctgtatcctacatcggaagaagaaaaagca
ttttctcttggacctgcgttggatgccaacatttttgttgattcaatcctcaatattgtg
tttgaacatgcccgaacacaacgcgcgcagtcacctgatgttgtgcggtcgatcgtcttc
agcagctacagcccccgattgtgcacagcattgaactggaaacagccaaacttccctgtc
ttcttgtgcaacgacctgggccgagaggagaactcgggaggtaacgacatggcgttgagc
agcggaaggcgcagcgcctcgatcaaggaggtcgtgcgaattgctcagagcaacaacttt
atgggattgatatgttattccccactattggaaatggtaccggctcttgtggatgctatc
aagtctcatggactggcattggtgacggacaaatcgtcagactcacccaacgcaagccct
atgacagatccttttccacgaccgcctaagggagttgacggagttttgaagagccacggc
attctgcgtttcaacgattcgatagacatgtag
>Fp73
atgtctccgccgctggaccctataacgctatctacctatcccctcccccaacactcactg
ctgcacacacgtacaaaagacacacaaagataccacccagacactgtaactgacactgag
actcgcatatcttcagccacacatactcgctcatctcccctccaaacagggaactggcac
atacaccctgggtacacaactttgctcacgctctcttctaggaagtttggcaagcagatc
cagaaacgtcagctcgaggtgcccgaatatgctgccagctttgtcaactacaaggccctc
aaaaagg-----------------------------------------------------
-----------------cccaacttccccg--tctctgccctgttttagtcactggtgcc
aatctcatcacgacaggaagtatcacgttgtgtctcatcaagaagctgtctgcaacccct
accctaacatcacaaaacgatgttctccgctcagccacccccgtggactcccaggccgct
cttcaagccaacaaggcgaccttcttcttccaactggaacgagaactcgacaaggtcaat
gccttttacatgcagaaagaagctgagctcaaaattcgcctcaagacactcctagacaag
aagaaagtgttgcagtcccgtcaaggcatctccaggcgctctgccaaattcacaaccctc
gaggaaggcttccaacagtttgctacagacttgaacaagctgcagcagtttgttgagatc
aatggtaccgccttttctaagatcttgaagaagtgggacaagacctcgaaatccaagacc
aaggagctatacctatcaagggctgtcgaggttcaacctttcttcaatgcaacagtcata
agcgaactgtctgaccaagccaccacgagtctacaagaactcggtgcttggtcagacggt
atccaggtaaatttccagtctgggcatgttgtaacatcgcagcacttcgttggtactgat
gagggagacgccgatacattgcttcttgacactgtcatcacaggaaaccttgagtcattg
aaggatcttctcctacggatgcgctctgcaaacgaggctgtcgatggtgatagttcgttg
atggagaggatcacacgcacctttttggcagctatatccgaagccccgcaagagtctcta
cgagtacttcttgacacaggtctcgttgatctccattcttacgatgacatcaacgaaagg
aattgcttgcaccaggccgccatctatgggaagcagtatgtattggaatgggggttgtct
gtcaatgtcgttgtggacaggacagatgtctatggccgagtccctctgcattatgccagc
cttcatgggagattggagatgctgaaggtccttcttgatgcaaaccaacggacgatcgat
cttacagaccacgataacttcacccccttgatccattctatcatccacggccatctcagc
tgtatcgaacttctccttgctagatccgcacgcattgacccagtttctgacgccgatcac
gtaccactcaacctcgcttgcgaacatggctctgtcgctgttgtcgaaatgctcttgaag
cacggggccaatatcttgcctgatgctgaaggcctatatccccagcatctcgtagcaagg
gcaggccaaacatcggagctccttctccttctcaaagagtttggcgctgatttggaccaa
attgacaagctgtatggatggacacctttggtccattctgcaagcgaaggaaacgtcgac
tgtcttcaagcacttctcaaggttggagttgacgccagtattgtggacgagaaggacctt
cctgcgatgtattacgctgcttgggaaggacatcttgcatgtatgaaactgctaactcct
tttaacacacgcccacgagccagcccctttatggtgcagcctgccttgggtcctatggat
tcaagtactgcaccactacccatgtcacttgaccctgatgcgatccccgagctcgagctt
cctcccccgatcataccattacgcagatatggtcacaatttcctcgacaccaagactgtc
gtccaaatctcgttcggggatgtggatgagcaaccccttgttttcttccaggatggcaag
tatcctgccgctcgtctcaccatttcttccaaagtttcggatctcatacccaagaacatt
atcttgccgttccaagaagacacccgcattgtttctttccaggttgacaacttggaaact
ttcagcctggatattgacgtgttccctacctatggcgcaaaggttattgccaagacagtt
gctctatcgagtattttcaagggactgcagggcacttctgtatgctgtttgcctttattc
gacccccgtcttcgtgccattggccaaatcagctttacggtgcaggttatcaagccgttc
cagggcaagcctttggagatcaccgactttgagacgtattggaaagcaaccagtcaattc
aaccaaccgacgaacgctatcgtaacaggctcgagcctttctggcgactatgtgcgactc
tttgttcaatacacaagtgatggcgttcctgtactttggcctcgatggactataacctgc
gctggtcttgatattcctgtttgtcgattgacgctggaacagttcggatctatgaccatc
aggagcaacagtcgggcagatttacccagtttgataaacaaatcatctgagagcatcgcc
gaggtataccacattctggctactgctggcgtgacgcttcaagaagcccttgcacttctc
aaccctggcacgcatgtcaaccttcaggtcttgtatcctacatcggaagaagaaaaagca
ttttctcttggacctgcgttggatgccaacatttttgttgattcaatcctcaatattgtg
tttgaacatgcccgaacacaacgcgcgcagtcacctgatgttgtgcggtcgatcgtcttc
agcagctacagcccccgattgtgcacagcattgaactggaaacagccaaacttccctgtc
ttcttgtgcaacgacctgggccgagaggagaactcgggaggtaacgacatggcgttgagc
agcggaaggcgcagcgcctcgatcaaggaggtcgtgcgaattgctcagagcaacaacttt
atgggattgatatgttattccccactattggaaatggtaccggctcttgtggatgctatc
aagtctcatggactggcattggtgacggacaaatcgtcagactcacccaacgcaagccct
atgacagatccttttccacgaccgcctaagggagttgacggagttttgaagagccacggc
attctgcgtttcaacgattcgatagacatgtag
>Fp76
atgtctccgccgctggaccctataacgctatctacctatcccctcccccaacactcactg
ctgcacacacgtacaaaagacacacaaagataccacccagacactgtaactgacactgag
actcgcatatcttcagccacacatactcgctcatctcccctccaaacagggaactggcac
atacaccctgggtacacaactttgctcacgctctcttctaggaagtttggcaagcagatc
cagaaacgtcagctcgaggtgcccgaatatgctgccagctttgtcaactacaaggccctc
aaaaagg-----------------------------------------------------
-----------------cccaacttccccg--tctctgccctgttttagtcactggtgcc
aatctcatcacgacaggaagtatcacgttgtgtctcatcaagaagctgtctgcaacccct
accctaacatcacaaaacgatgttctccgctcagccacccccgtggactcccaggccgct
cttcaagccaacaaggcgaccttcttcttccaactggaacgagaactcgacaaggtcaat
gccttttacatgcagaaagaagctgagctcaaaattcgcctcaagacactcctagacaag
aagaaagtgttgcagtcccgtcaaggcatctccaggcgctctgccaaattcacaaccctc
gaggaaggcttccaacagtttgctacagacttgaacaagctgcagcagtttgttgagatc
aatggtaccgccttttctaagatcttgaagaagtgggacaagacctcgaaatccaagacc
aaggagctatacctatcaagggctgtcgaggttcaacctttcttcaatgcaacagtcata
agcgaactgtctgaccaagccaccacgagtctacaagaactcggtgcttggtcagacggt
atccaggtaaatttccagtctgggcatgttgtaacatcgcagcacttcgttggtactgat
gagggagacgccgatacattgcttcttgacactgtcatcacaggaaaccttgagtcattg
aaggatcttctcctacggatgcgctctgcaaacgaggctgtcgatggtgatagttcgttg
atggagaggatcacacgcacctttttggcagctatatccgaagccccgcaagagtctcta
cgagtacttcttgacacaggtctcgttgatctccattcttacgatgacatcaacgaaagg
aattgcttgcaccaggccgccatctatgggaagcagtatgtattggaatgggggttgtct
gtcaatgtcgttgtggacaggacagatgtctatggccgagtccctctgcattatgccagc
cttcatgggagattggagatgctgaaggtccttcttgatgcaaaccaacggacgatcgat
cttacagaccacgataacttcacccccttgatccattctatcatccacggccatctcagc
tgtatcgaacttctccttgctagatccgcacgcattgacccagtttctgacgccgatcac
gtaccactcaacctcgcttgcgaacatggctctgtcgctgttgtcgaaatgctcttgaag
cacggggccaatatcttgcctgatgctgaaggcctatatccccagcatctcgtagcaagg
gcaggccaaacatcggagctccttctccttctcaaagagtttggcgctgatttggaccaa
attgacaagctgtatggatggacacctttggtccattctgcaagcgaaggaaacgtcgac
tgtcttcaagcacttctcaaggttggagttgacgccagtattgtggacgagaaggacctt
cctgcgatgtattacgctgcttgggaaggacatcttgcatgtatgaaactgctaactcct
tttaacacacgcccacgagccagcccctttatggtgcagcctgccttgggtcctatggat
tcaagtactgcaccactacccatgtcacttgaccctgatgcgatccccgagctcgagctt
cctcccccgatcataccattacgcagatatggtcacaatttcctcgacaccaagactgtc
gtccaaatctcgttcggggatgtggatgagcaaccccttgttttcttccaggatggcaag
tatcctgccgctcgtctcaccatttcttccaaagtttcggatctcatacccaagaacatt
atcttgccgttccaagaagacacccgcattgtttctttccaggttgacaacttggaaact
ttcagcctggatattgacgtgttccctacctatggcgcaaaggttattgccaagacagtt
gctctatcgagtattttcaagggactgcagggcacttctgtatgctgtttgcctttattc
gacccccgtcttcgtgccattggccaaatcagctttacggtgcaggttatcaagccgttc
cagggcaagcctttggagatcaccgactttgagacgtattggaaagcaaccagtcaattc
aaccaaccgacgaacgctatcgtaacaggctcgagcctttctggcgactatgtgcgactc
tttgttcaatacacaagtgatggcgttcctgtactttggcctcgatggactataacctgc
gctggtcttgatattcctgtttgtcgattgacgctggaacagttcggatctatgaccatc
aggagcaacagtcgggcagatttacccagtttgataaacaaatcatctgagagcatcgcc
gaggtataccacattctggctactgctggcgtgacgcttcaagaagcccttgcacttctc
aaccctggcacgcatgtcaaccttcaggtcttgtatcctacatcggaagaagaaaaagca
ttttctcttggacctgcgttggatgccaacatttttgttgattcaatcctcaatattgtg
tttgaacatgcccgaacacaacgcgcgcagtcacctgatgttgtgcggtcgatcgtcttc
agcagctacagcccccgattgtgcacagcattgaactggaaacagccaaacttccctgtc
ttcttgtgcaacgacctgggccgagaggagaactcgggaggtaacgacatggcgttgagc
agcggaaggcgcagcgcctcgatcaaggaggtcgtgcgaattgctcagagcaacaacttt
atgggattgatatgttattccccactattggaaatggtaccggctcttgtggatgctatc
aagtctcatggactggcattggtgacggacaaatcgtcagactcacccaacgcaagccct
atgacagatccttttccacgaccgcctaagggagttgacggagttttgaagagccacggc
attctgcgtttcaacgattcgatagacatgtag
>Fp78
atgtctccgccgctggaccctataacgctatctacctatcccctcccccaacactcactg
ctgcacacacgtacaaaagacacacaaagataccacccagacactgtaactgacactgag
actcgcatatcttcagccacacatactcgctcatctcccctccaaacagggaactggcac
atacaccctgggtacacaactttgctcacgctctcttctaggaagtttggcaagcagatc
cagaaacgtcagctcgaggtgcccgaatatgctgccagctttgtcaactacaaggctctc
aaaaag------------------------------------------------------
------------------------------------------------------------
---------------------------------ctcatcaagaagctgtctgcaacccct
accctaacatcacaaaacgatgttctccgctcagccacccccgtggactcccaggccgct
cttcaagccaacaaggcgaccttcttcttccaactggaacgagaactcgacaaggtcaat
gccttttacatgcagaaagaagccgagctcaaaattcgcctcaagacactcctagacaag
aagaaagtgttgcagtcccgtcaaggcatctccaggcgctctgccaaattcacaaccctc
gaggaaggcttccaacagtttgctacagacttgaacaagctgcagcagtttgttgagatc
aatggtaccgccttttctaagatcttgaagaagtgggacaagacatcgaaatccaagacc
aaggagctatacctatcaagggctgtcgaggttcaacctttcttcaatgcaacagtcata
agcgaactgtctgaccaagccaccacgagtctacaagaactcggtgcttggtcagacggt
atccaggtaaatttccagtctgggcatgttgtaacatcgcagcacttcgttggtactgat
gagggagacgccgatacattgcttcttgacactgtcatcacaggaaaccttgaatcattg
aaggatctcctcttacggatgcgctctgcaaacgaggctgtcgatggtgatagttcgttg
atggagaggatcacacgcacctttttggcagctatatccgaagccccgcaagagtctcta
cgagtacttcttgacacaggtctcgttgatctccattcttacgatgacatcaacgaaagg
aattgcttgcaccaggccgcgatctatgggaagcagtatgtattggaatgggggttgtct
gtcaatgtcgttgtggacaggacagatgtctatggccgagttcctctgcattatgccagc
cttcatgggagattggagatgctgaaggtccttcttgatgcaaaccaacggacgatcgat
cttacagaccacgataacttcacccccttgatccattctatcatccacggccatctcagc
tgtatcgaacttctccttgctagatccgcacgcattgacccagtttctgacgccgatcac
gtaccactcaacctcgcttgcgaacatggctctgtcgctgttgtcgaaatgctcttgaag
cacggggccaatatcttgcctgatgctgaaggcctatatccccagcatctcgtagcaagg
gcaggccaaacatcggagctccttctccttctcaaagagtttggcgctgatttggaccaa
attgacaagctgtatggatggacacctttggtccattctgcaagcgaaggaaacgtcgac
tgtcttcaagcacttctcaaggttggagttgacgccagtattgtggacgagaaggacctt
cctgcgatgtattacgctgcttgggaaggacatcttgcatgtatgaaactgctaactcct
tttaacacacgcccacgagccagcccctttatggtgcagcctgccttgggtcctatggat
tcaagtactgcaccactacccatgtcacttgaccctgatgcgatccccgagctcgagctt
cctcccccgatcataccattacgcagatatggtcacaatttcctcgacaccaagactgtc
gtccaaatctcgttcggggatgtggatgagcaaccccttgttttcttccaggatggcaag
tatcctgccgctcgtctcaccatttcttccaaagtttcggatctcatacccaagaacatt
atcttgccgttccaagaagacacccgcattgtttctttccaggttgacaacttggaaact
ttcagcctggatattgacgtgttccctacctatggcgcaaaggttattgccaagacagtt
gctctatcgagtattttcaagggactacagggcacttctgtatgctgtttgcctttattc
gacccccgtcttcgtgccattggccaaatcagctttacggtgcaggttatcaagccgttc
cagggcaagcctttggagatcaccgactttgagacgtattggaaagcaaccagccaattc
aaccaaccgacgaacgctatcgtaacaggctcgagcctttctggcgactatgtgcgactc
tttgttcaatacacaagtgatggcgttcctgtactttggcctcgatggactataacctgc
gctggtcttgatattcctgtttgtcgattgacgctggaacagttcggatctatgaccatc
aggagcaacagtcgggcagatttacccagtttgataaacaaatcatctgagagcatcgcc
gaggtataccacattctggctactgctggcgtgacgcttcaagaagcccttgcacttctc
aaccctggcacgcacgtcaaccttcaggtcctgtatcctacatcggaagaagaaaaagca
ttttctcttggacctgcgttggatgccaacatttttgttgattcaatcctcaatattgtg
tttgaacatgcccgaacacaacgcgcgcagtcacctgatgttgtgcggtcgatcgtcttc
agcagctacagcccccgattgtgcacagcattgaactggaaacagccaaacttccctgtc
ttcttgtgcaacgacctgggccgagaggagaactcgggaggtaacgacatggcgttgagc
agcggaaggcgcagcgcctcgatcaaggaggtcgtgcgaattgctcagagcaacaacttt
atgggattgatatgttattccccactattggaaatggtaccggctcttgtggatgctatc
aagtctcatggactggcattggtgacggacaaatcgtcagactcacccaacgcaagccct
atgacagatccttttccacgaccgcctaagggagttgacggagttttgaagagccacggc
attctgcgtttcaacgattcgatagacatgtag
>Fp81
atgtctccgccgctggaccctataacgctatctacctatcccctcccccaacactcactg
ctgcacacacgtacaaaagacacacaaagataccacccagacactgtaactgacactgag
actcgcatatcttcagccacacatactcgctcatctcccctccaaacagggaactggcac
atacaccctgggtacacaactttgctcacgctctcttctaggaagtttggcaagcagatc
cagaaacgtcagctcgaggtgcccgaatatgctgccagctttgtcaactacaaggccctc
aaaaagg-----------------------------------------------------
-----------------cccaacttccccg--tctctgccctgttttagtcactggtgcc
aatctcatcacgacaggaagtatcacgttgtgtctcatcaagaagctgtctgcaacccct
accctaacatcacaaaacgatgttctccgctcagccacccccgtggactcccaggccgct
cttcaagccaacaaggcgaccttcttcttccaactggaacgagaactcgacaaggtcaat
gccttttacatgcagaaagaagctgagctcaaaattcgcctcaagacactcctagacaag
aagaaagtgttgcagtcccgtcaaggcatctccaggcgctctgccaaattcacaaccctc
gaggaaggcttccaacagtttgctacagacttgaacaagctgcagcagtttgttgagatc
aatggtaccgccttttctaagatcttgaagaagtgggacaagacctcgaaatccaagacc
aaggagctatacctatcaagggctgtcgaggttcaacctttcttcaatgcaacagtcata
agcgaactgtctgaccaagccaccacgagtctacaagaactcggtgcttggtcagacggt
atccaggtaaatttccagtctgggcatgttgtaacatcgcagcacttcgttggtactgat
gagggagacgccgatacattgcttcttgacactgtcatcacaggaaaccttgagtcattg
aaggatcttctcctacggatgcgctctgcaaacgaggctgtcgatggtgatagttcgttg
atggagaggatcacacgcacctttttggcagctatatccgaagccccgcaagagtctcta
cgagtacttcttgacacaggtctcgttgatctccattcttacgatgacatcaacgaaagg
aattgcttgcaccaggccgccatctatgggaagcagtatgtattggaatgggggttgtct
gtcaatgtcgttgtggacaggacagatgtctatggccgagtccctctgcattatgccagc
cttcatgggagattggagatgctgaaggtccttcttgatgcaaaccaacggacgatcgat
cttacagaccacgataacttcacccccttgatccattctatcatccacggccatctcagc
tgtatcgaacttctccttgctagatccgcacgcattgacccagtttctgacgccgatcac
gtaccactcaacctcgcttgcgaacatggctctgtcgctgttgtcgaaatgctcttgaag
cacggggccaatatcttgcctgatgctgaaggcctatatccccagcatctcgtagcaagg
gcaggccaaacatcggagctccttctccttctcaaagagtttggcgctgatttggaccaa
attgacaagctgtatggatggacacctttggtccattctgcaagcgaaggaaacgtcgac
tgtcttcaagcacttctcaaggttggagttgacgccagtattgtggacgagaaggacctt
cctgcgatgtattacgctgcttgggaaggacatcttgcatgtatgaaactgctaactcct
tttaacacacgcccacgagccagcccctttatggtgcagcctgccttgggtcctatggat
tcaagtactgcaccactacccatgtcacttgaccctgatgcgatccccgagctcgagctt
cctcccccgatcataccattacgcagatatggtcacaatttcctcgacaccaagactgtc
gtccaaatctcgttcggggatgtggatgagcaaccccttgttttcttccaggatggcaag
tatcctgccgctcgtctcaccatttcttccaaagtttcggatctcatacccaagaacatt
atcttgccgttccaagaagacacccgcattgtttctttccaggttgacaacttggaaact
ttcagcctggatattgacgtgttccctacctatggcgcaaaggttattgccaagacagtt
gctctatcgagtattttcaagggactgcagggcacttctgtatgctgtttgcctttattc
gacccccgtcttcgtgccattggccaaatcagctttacggtgcaggttatcaagccgttc
cagggcaagcctttggagatcaccgactttgagacgtattggaaagcaaccagtcaattc
aaccaaccgacgaacgctatcgtaacaggctcgagcctttctggcgactatgtgcgactc
tttgttcaatacacaagtgatggcgttcctgtactttggcctcgatggactataacctgc
gctggtcttgatattcctgtttgtcgattgacgctggaacagttcggatctatgaccatc
aggagcaacagtcgggcagatttacccagtttgataaacaaatcatctgagagcatcgcc
gaggtataccacattctggctactgctggcgtgacgcttcaagaagcccttgcacttctc
aaccctggcacgcatgtcaaccttcaggtcttgtatcctacatcggaagaagaaaaagca
ttttctcttggacctgcgttggatgccaacatttttgttgattcaatcctcaatattgtg
tttgaacatgcccgaacacaacgcgcgcagtcacctgatgttgtgcggtcgatcgtcttc
agcagctacagcccccgattgtgcacagcattgaactggaaacagccaaacttccctgtc
ttcttgtgcaacgacctgggccgagaggagaactcgggaggtaacgacatggcgttgagc
agcggaaggcgcagcgcctcgatcaaggaggtcgtgcgaattgctcagagcaacaacttt
atgggattgatatgttattccccactattggaaatggtaccggctcttgtggatgctatc
aagtctcatggactggcattggtgacggacaaatcgtcagactcacccaacgcaagccct
atgacagatccttttccacgaccgcctaagggagttgacggagttttgaagagccacggc
attctgcgtttcaacgattcgatagacatgtag
>Fp84
atgtctccgccgctggaccctataacgctatctacctatcccctcccccaacactcactg
ctgcacacacgtacaaaagacacacaaagataccacccagacactgtaactgacactgag
actcgcatatcttcagccacacatactcgctcatctcccctccaaacagggaactggcac
atacaccctgggtacacaactttgctcacgctctcttctaggaagtttggcaagcagatc
cagaaacgtcagctcgaggtgcccgaatatgctgccagctttgtcaactacaaggccctc
aaaaag------------------------------------------------------
------------------------------------------------------------
---------------------------------ctcatcaagaagctgtctgcaacccct
accctaacatcacaaaacgatgttctccgctcagccacccccgtggactcccaggccgct
cttcaagccaacaaggcgaccttcttcttccaactggaacgagaactcgacaaggtcaat
gccttttacatgcagaaagaagccgagctcaaaattcgcctcaagacactcctagacaag
aagaaagtgttgcagtcccgtcaaggcatctccaggcgctctgccaaattcacaaccctc
gaggaaggcttccaacagtttgctacagacttgaacaagctgcagcagtttgttgagatc
aatggtaccgccttttctaagatcttgaagaagtgggacaagacatcgaaatccaagacc
aaggagctatacctatcaagggctgtcgaggttcaacctttcttcaatgcaacagtcata
agcgaactgtctgaccaagccaccacgagtctacaagaactcggtgcttggtcagacggt
atccaggtaaatttccagtctgggcatgttgtaacatcgcagcacttcgttggtactgat
gagggagacgccgatacattgcttcttgacactgtcatcacaggaaaccttgaatcattg
aaggatctcctcttacggatgcgctctgcaaacgaggctgtcgatggtgatagttcgttg
atggagaggatcacacgcacctttttggcagctatatccgaagccccgcaagagtctcta
cgagtacttcttgacacaggtctcgttgatctccattcttacgatgacatcaacgaaagg
aattgcttgcaccaggccgcgatctatgggaagcagtatgtattggaatgggggttgtct
gtcaatgtcgttgtggacaggacagatgtctatggccgagttcctctgcattatgccagc
cttcatgggagattggagatgctgaaggtccttcttgatgcaaaccaacggacgatcgat
cttacagaccacgataacttcacccccttgatccattctatcatccacggccatctcagc
tgtatcgaacttctccttgctagatccgcacgcattgacccagtttctgacgccgatcac
gtaccactcaacctcgcttgcgaacatggctctgtcgctgttgtcgaaatgctcttgaag
cacggggccaatatcttgcctgatgctgaaggcctatatccccagcatctcgtagcaagg
gcaggccaaacatcggagctccttctccttctcaaagagtttggcgctgatttggaccaa
attgacaagctgtatggatggacacctttggtccattctgcaagcgaaggaaacgtcgac
tgtcttcaagcacttctcaaggttggagttgacgccagtattgtggacgagaaggacctt
cctgcgatgtattacgctgcttgggaaggacatcttgcatgtatgaaactgctaactcct
tttaacacacgcccacgagccagcccctttatggtgcagcctgccttgggtcctatggat
tcaagtactgcaccactacccatgtcacttgaccctgatgcgatccccgagctcgagctt
cctcccccgatcataccattacgcagatatggtcacaatttcctcgacaccaagactgtc
gtccaaatctcgttcggggatgtggatgagcaaccccttgttttcttccaggatggcaag
tatcctgccgctcgtctcaccatttcttccaaagtttcggatctcatacccaagaacatt
atcttgccgttccaagaagacacccgcattgtttctttccaggttgacaacttggaaact
ttcagcctggatattgacgtgttccctacctatggcgcaaaggttattgccaagacagtt
gctctatcgagtattttcaagggactgcagggcacttctgtatgctgtttgcctttattc
gacccccgtcttcgtgccattggccaaatcagctttacggtgcaggttatcaagccgttc
cagggcaagcctttggagatcaccgactttgagacgtattggaaagcaaccagccaattc
aaccaaccgacgaacgctatcgtaacaggctcgagcctctctggcgactatgtgcgactc
tttgttcaatacacaagtgatggcgttcctgtactttggcctcgatggactataacctgc
gctggtcttgatattcctgtttgtcgattgacgctggaacagttcggatctatgaccatc
aggagcaacagtcgggcagatttacccagtttgataaacaaatcatctgagagcatcgcc
gaggtataccacattctggctactgctggcgtgacgcttcaagaagcccttgcacttctc
aaccctggcacgcacgtcaaccttcaggtcctgtatcctacatcggaagaagaaaaagca
ttttctcttggacctgcgttggatgccaacatttttgttgattcaatcctcaatattgtg
tttgaacatgcccgaacacaacgcgcgcagtcacctgatgttgtgcggtcgatcgtcttc
agcagctacagcccccgattgtgcacagcattgaactggaaacagccaaacttccctgtc
ttcttgtgcaacgacctgggccgagaggagaactcgggaggtaacgacatggcgttgagc
agcggaaggcgcagcgcctcgatcaaggaggtcgtgcgaattgctcagagcaacaacttt
atgggattgatatgttattccccactattggaaatggtaccggctcttgtggatgctatc
aagtctcatggactggcattggtgacggacaaatcgtcagactcacccaacgcaagccct
atgacagatccttttccacgaccgcctaagggagttgacggagttttgaagagccacggc
attctgcgtttcaacgattcgatagacatgtag
>Fp86
------------------------------------------------------------
------------------------------------------------------------
------------------------------------------------------------
---------------------------------------------------atgaacatc
ccggtatggctgct----------------------------------------------
------------------------------------------------------------
------------------------------------------------------------
------------------------------------------------------------
--------------aaacgata--------------------------------------
-------------------------------aacaggaacgagaactcgacaaggtcaat
gccttttacatgcagaaagaagccgagctcaaaattcgcctcaagacactcctagacaag
aagaaagtgttgcagtcccgtcaaggcatctccaggcgctctgccaaattcacaaccctc
gaggaaggcttccaacagtttgctacagacttgaacaagctgcagcagtttgttgagatc
aatggtaccgccttttctaagatcttgaagaagtgggacaagacatcgaaatccaagacc
aaggagctatacctatcaagggctgtcgaggttcaacctttcttcaatgcaacagtcata
agcgaactgtctgaccaagccaccacgagtctacaagaactcggtgcttggtcagacggt
atccaggtaaatttccagtctgggcatgttgtaacatcgcagcacttcgttggtactgat
gagggagacgccgatacattgcttcttgacactgtcatcacaggaaaccttgaatcattg
aaggatctcctcttacggatgcgctctgcaaacgaggctgtcgatggtgatagttcgttg
atggagaggatcacacgcacctttttggcagctatatccgaagccccgcaagagtctcta
cgagtacttcttgacacaggtctcgttgatctccattcttacgatgacatcaacgaaagg
aattgcttgcaccaggccgcgatctatgggaagcagtatgtattggaatgggggttgtct
gtcaatgtcgttgtggacaggacagatgtctatggccgagttcctctgcattatgccagc
cttcatgggagattggagatgctgaaggtccttcttgatgcaaaccaacggacgatcgat
cttacagaccacgataacttcacccccttgatccattctatcatccacggccatctcagc
tgtatcgaacttctccttgctagatccgcacgcattgacccagtttctgacgccgatcac
gtaccactcaacctcgcttgcgaacatggctctgtcgctgttgtcgaaatgctcttgaag
cacggggccaatatcttgcctgatgctgaaggcctatatccccagcatctcgtagcaagg
gcaggccaaacatcggagctccttctccttctcaaagagtttggcgctgatttggaccaa
attgacaagctgtatggatggacacctttggtccattctgcaagcgaaggaaacgtcgac
tgtcttcaagcacttctcaaggttggagttgacgccagtattgtggacgagaaggacctt
cctgcgatgtattacgctgcttgggaaggacatcttgcatgtatgaaactgctaactcct
tttaacacacgcccacgagccagcccctttatggtgcagcctgccttgggtcctatggat
tcaagtactgcaccactacccatgtcacttgaccctgatgcgatccccgagctcgagctt
cctcccccgatcataccattacgcagatatggtcacaatttcctcgacaccaagactgtc
gtccaaatctcgttcggggatgtggatgagcaaccccttgttttcttccaggatggcaag
tatcctgccgctcgtctcaccatttcttccaaagtttcggatctcatacccaagaacatt
atcttgccgttccaagaagacacccgcattgtttctttccaggttgacaacttggaaact
ttcagcctggatattgacgtgttccctacctatggcgcaaaggttattgccaagacagtt
gctctatcgagtattttcaagggactacagggcacttctgtatgctgtttgcctttattc
gacccccgtcttcgtgccattggccaaatcagctttacggtgcaggttatcaagccgttc
cagggcaagcctttggagatcaccgactttgagacgtattggaaagcaaccagccaattc
aaccaaccgacgaacgctatcgtaacaggctcgagcctttctggcgactatgtgcgactc
tttgttcaatacacaagtgatggcgttcctgtactttggcctcgatggactataacctgc
gctggtcttgatattcctgtttgtcgattgacgctggaacagttcggatctatgaccatc
aggagcaacagtcgggcagatttacccagtttgataaacaaatcatctgagagcatcgcc
gaggtataccacattctggctactgctggcgtgacgcttcaagaagcccttgcacttctc
aaccctggcacgcacgtcaaccttcaggtcctgtatcctacatcggaagaagaaaaagca
ttttctcttggacctgcgttggatgccaacatttttgttgattcaatcctcaatattgtg
tttgaacatgcccgaacacaacgcgcgcagtcacctgatgttgtgcggtcgatcgtcttc
agcagctacagcccccgattgtgcacagcattgaactggaaacagccaaacttccctgtc
ttcttgtgcaacgacctgggccgagaggagaactcgggaggtaacgacatggcgttgagc
agcggaaggcgcagcgcctcgatcaaggaggtcgtgcgaattgctcagagcaacaacttt
atgggattgatatgttattccccactattggaaatggtaccggctcttgtggatgctatc
aagtctcatggactggcattggtgacggacaaatcgtcagactcacccaacgcaagccct
atgacagatccttttccacgaccgcctaagggagttgacggagttttgaagagccacggc
attctgcgtttcaacgattcgatagacatgtag
>Fvenenatum.busco
------------atggact-----------------------------------------
------------------------------------------------------------
------------------------------------------------------------
-----------------------------actctct--------gtttggcaagcagatc
cagaaacgtcagctcgaggtgcccgaatatgctgccagctttgtcaactacaaggccctg
aaaaagcgcctggtccactacatcattttccctattccagttgcgttgctcggtctggat
tacactgttcagcccgccccaacttctccgactctctgccctgctttagtcactgatgcc
gatctcatcacggcaggaagtatcacgttgtgtctcatcaagaagctgtctgcgacccct
accctaacctcacaaaacgatgttctccgctcagccacccccgtggactcccaggccgct
cttcaagccaacaaggcgaccttcttcttccaactggaacgagaactcgacaaggtcaat
gcattttacatgcagaaagaggccgagctcaaaattcgcctcaagacactcctagacaag
aagaaggtgttgcagtcccgtcaaggcatctccaggcgctctgctaaattcacaaccctc
gaggaaggcttccaacagtttgctacagacttgaacaagctgcagcagtttgttgagatc
aatggtaccgccttttctaagatcttgaagaagtgggataagacctcgaaatccaagact
aaggagctatacctatcaagggctgtcgaggttcaacctttcttcaatgcaacagtcata
agcgaactgtctgaccaagccactacgagtttacaggaactcggtgcttggtcagacggc
atccaggtcaatttccagtctgggcatgtcgtaacatcgcagcacttcgttggtactgat
gagggagacgccgatacattgcttctcgacactgtcatcacaggaaatcttgaatcgttg
aaggatcttctcctacggatgcgctctgcaaacgaggctgtcgatggtgatagctcgttg
atggagaggatcacacgcaccttcttggcagctatatccgaagctccgcaagagtctcta
cgagtccttcttgacacaggtctcgttgatctccactcttacgatgacatcaacgaaagg
aattgcttgcaccaggccgccatctatgggaagcactatgttttggaatgggggttgtct
gtcaatgtcgttgtggataggacggatgtctatggtcgagtccctctgcattatgctagc
cttcacgggaggttggagatgctgaaggtccttcttgatgcaaaccaacgcacgatcgat
cttacagaccacgataacttcacccccttgatccattctatcatccacggtcatctcaat
tgtatcgaacttctccttgctagatccgcacgcattgacccggtttctgacgctgatcac
gtaccactcaacctcgcttgcgaacatggctctgtcgctgttgtcgaaatgctcctgaag
cacggggccaatatcttgcctgatgccgaaggcctatatccccagcatcttgtagcaagg
gcaggccaaacatcggagctccttcttcttctcaaagaatttggcgctgatttggaccaa
attgacaagttgtatggatggacgcccttggtccattctgcaagcgaaggaaacgtcgac
tgtcttcaagcacttctcaaggtcggagttgacaccaatattgtggatgagaaggatctt
cctgcaatgtattacgctgcctgggagggacatcttgcatgtatgaaactgctaacccct
ttcaacacacgcccacgagccagcccctttatggtgcagcctgccttgggccctatggat
tcaagtactgcaccactgcccatgtcacttgatcctgatgcgatccccgagctcgagctt
cctcccccgattataccattacgcagatatggtcacaatttcctcgacaccaagactgtc
gtccaaatctcgttcggggatgtggatgagcaacctcttgttttcttccaagacggcaag
tatcctgccgctcgtctcaccatttcttccaaagtttcggatctcatacccaagaacatt
atcttgcctttccaagaagacacccgcattgtttccttccaagtcgacaacttggaaact
ttcagcctggatatcgacgtgttccctacctatggtgcaaaggttatcgccaagacagtt
gctctatcgagtattttcaagggactgcagggcacttctgtgtgctgcctgcctctattc
gacccccgtcttcgtgctattggccaaataagcttcacggtgcaggttatcaagccgttc
cagggtaagcccttggagattaccgacttcgagacatactggaaagctactagtcaattc
aaccaaccgacgagcgctattgtcacaggctcgagcctttctggcgactatgtgcgactc
tttgttcaatacacaagtgatggcgttcccgtactttggcctcgatggaccataacctgc
gctggtcttgatattcctgtctgtcgattgacactggaacaattcggttccatgaccatc
aggagcaacagtcggacagatttgcccagtttgataaacaaatcatctgagagcatcgcc
gaggtataccacattctggctactgctggcgtgacgcttcaagaagcccttgcacttctc
aaccccggcatgcacgtcaaccttcaggtcctgtatcctacatcggaagaagaaaaagta
ttttctcttgggcctgcgttggatgccaacatttttgttgattcaatcctcaatattgta
tttgaacatgcccgaacacaacgcgcgcagtctcctgatattgtgcggtcgatcgtcttc
agcagctacagccctcgattgtgcacagcattgaattggaaacagccgaacttccctgtc
ttcttgtgcaacgatctgggccgagaggagaactcaggaggtaacgacatggcgttgagc
agcggaaggcgaagcgcctcgatcaaggaggtcgtgcgaattgctcagagcaacaacttt
atgggattgatatgttattccccattattggaaatggtaccggcccttgtggatgctatc
aagtctcatggactggcattggtgacggacaaatcgtcagactcacccaacgcaagccct
atgacagatcctttcccgcgaccacccaagggtgttgacggagttttgaagagccacggc
attctgcgtttcaacgattcgatagacatgtag
