# Supplementary material for: Apicidin biosynthesis is linked to accessory chromosomes in Fusarium poae isolates
Source: BMC Genomics. 2021 Aug 4;22:591. doi: 10.1186/s12864-021-07617-y (PMC8340494; doi:10.1186/s12864-021-07617-y)
Supplement: Supplementary file 17 — Additional file 17. Compressed folder containing alignments for each of the 4141 orthologs used in BUSCO analysis. [file 12864_2021_7617_MOESM17_ESM.zip › Fven2_nt_MAFFT/9534at5125_nt.mafft.fasta]

>Fp105
atgacaggttacagtcctgccgcgcagactgcgctcatcaaagccgtaagcatcgtcatc
ctggatccttctacaccgtattctagctccccgctcatccaaagatgccctcagatcaag
cgagtatttgaaccgaaacgaatggtagaatcttacgaagacctcgtcgatggcgtcacg
cttggtttgattctacatcagctagatcccagttttgacacgtccgcactcgaaacaaat
tccaacacctcccgatatcttatcaacaagcgcaatatccagagcatctacaagggcctt
tttcgttacattcgacgctctgtccctgaacttgcttgtcaggccaagaagttcgactac
catgccattgctgagaatcctgatgcccaagggatcagccaggtatcttttcctcttact
cttcccgcgttatttcggtcggtactgattccccagatcctggctgttatgctgggtgtg
gtgattctaggccctcaacgcaaacactacatcccccgaataactaatctcgacaagcaa
acgcaggcggagatcatgcaaatcatccagaccatacagcaagatatccacgactcacaa
ggagatgacgatgttgaggaagctatcgacgctgtcatggaggcgcgagacattgatctc
ctcgttgaggagcagaatgcagccctgcggtcacaactcgaactgaccaagagacagctc
tcagactactacacaagacttgaccatcttcaaacaagtcatgaagaactacggtttgag
aaggagaagaacgaccgagagctcgaggtcctgcgaaaggccaccgtagatggtgctaac
aatgccgagatgatcaagaacttggaaattcaggtacatgatcaaatggagctgatttcg
agacatgaagaaacgatacgcagagatgaacgtatcaaatcccagctcgaggctgaagtg
atgaaactgacggaaaagtgcaaagacgctgaggagttccgcgaccaagcaaccgagtgg
aagcacaaagccgaggactttgagaagaaggccaatactgcagagcggtacaagcagaag
ctcgagtcccagcagcatcttgtcaaagaagtgcaaaacctccaatacgagaagactgag
ttacaagatcagatcagaatcctgttggatgatcaagataggggcgctcgcacccggaaa
gcagaagacgagttgaccaaaatgattactcagtctgagcaacatctgtgggacgaacgc
agccagaagaaccagctcatgaaagacatcgcggcgctcgaggacgaggtgattcgtctg
agagcaagacaagtccatgatgagaacttcatcaaggatctccaggagcagcttgagagc
ggtgaaggaactcaaaatgcagtgcctggggctctgggcatggcatccagtcttgaagat
gagcttaacgacgcagctaacgaggatacccagcctggccaagttaaccttcccctagaa
ttgtctcgcctcaaggctgagaacgatttgttgcgcagcacagttggttctggagatact
gctccactccgtcgggagcttgacgaagaaaagcggcagcgtgctcatattcagaagaac
tataacgatatgttcgaaaagcatgctgttcttcacgatcaaatggaagctctgatcaac
aacatgaccggcgaagggttagtcaaagccatcaatgatgcttgctctcctgaaggcaca
cacatacttacttccgacttctacaggacaaaagcatttattaacatcaagcaaacactc
atgcagtgcgagttcgagctggaacagtctaagaagcgggagaaggatctctctgctcaa
gttgctgatcaaggccgcgaacttcttgctgtcaaagcccagctctctgctctcgacaaa
gaaggtgccgatgctatcaaggaaatcaagagctccgatgttgttatcatctcatctctc
aagtccgagcttgaccatgctcgagaacagctcagttattgcaccgcagagcgagatgcc
caacaaacccaacttgtcgaagcacttcttaccaaagataagctgcgcaaggaggtcgaa
gagggcagggagctgcaagatattaccggcagtggtgagggcgatacgcccgacggcagt
aagaagggcgagctgattgagaaactacggaaccgtctcagagaaattcgcgaggtgagt
cctagtcctagtactagtcctttctacaatgcaattgtcaacggcgatgaagacgaccaa
gtggtgcttccagtcgatagcaaatcgtccgagcaagatcaagatgaagacgaggatgat
tgccggctgttgggagagcttgctggcaaggacacaagcacgaccactatgccaccgccg
cctcctcctcgggtgggagaattggctgtgccttgtcctgcccatctacctcgacatccc
tcccagcggaggcaactggaacgatcggagactgaaaggatcgacctgcaacgtaaattg
aaggccgcgcatgacggtgaggctgtggcagcacaaaaggccgcgagtgatgaaattatc
cggaacctcgaaagagagaactctctcattgcatcagcctggtatgatcttacaagtcgg
cttcaaagtaaccatgtcgttttgcaacgacggcacgaagctcctcggagttggcttaac
aagcagaggcagatggtcaatggtcagttgcgcttccgcgactcgctctacctctactga
>Fp108
atgacaggttacagtcctgccgcgcagactgcgctcatcaaagccgtaagcatcgtcatc
ctggatccttctacaccgtattctagctccccgctcatccaaagatgccctcagatcaag
cgagtatttgaaccgaaacgaatggtagaatcttacgaagacctcgtcgatggcgtcacg
cttggtttgattctacatcagctagatcccagttttgacacgtccgcactcgaaacaaat
tccaacacctcccgatatcttatcaacaagcgcaatatccagagcatctacaagggcctt
tttcgttacattcgacgctctgtccctgaacttgcttgtcaggccaagaagttcgactac
catgccattgctgagaatcctgatgcccaagggatcagccaggtatcttttcctcttact
cttcccgcgttatttcggtcggtactgattccccagatcctggctgttatgctgggtgtg
gtgattctaggccctcaacgcaaacactacatcccccgaataactaatctcgacaagcaa
acgcaggcggagatcatgcaaatcatccagaccatacagcaagatatccacgactcacaa
ggagatgacgatgttgaggaagctatcgacgctgtcatggaggcgcgagacattgatctc
ctcgttgaggagcagaatgcagccctgcggtcacaactcgaactgaccaagagacagctc
tcagactactacacaagacttgaccatcttcaaacaagtcatgaagaactacggtttgag
aaggagaagaacgaccgagagctcgaggtcctgcgaaaggccaccgtagatggtgctaac
aatgccgagatgatcaagaacttggaaattcaggtacatgatcaaatggagctgatttcg
agacatgaagaaacgatacgcagagatgaacgtatcaaatcccagctcgaggctgaagtg
atgaaactgacggaaaagtgcaaagacgctgaggagttccgcgaccaagcaaccgagtgg
aagcacaaagccgaggactttgagaagaaggccaatactgcagagcggtacaagcagaag
ctcgagtcccagcagcatcttgtcaaagaagtgcaaaacctccaatacgagaagactgag
ttacaagatcagatcagaatcctgttggatgatcaagataggggcgctcgcacccggaaa
gcagaagacgagttgaccaaaatgattactcagtctgagcaacatctgtgggacgaacgc
agccagaagaaccagctcatgaaagacatcgcggcgctcgaggacgaggtgattcgtctg
agagcaagacaagtccatgatgagaacttcatcaaggatctccaggagcagcttgagagc
ggtgaaggaactcaaaatgcagtgcctggggctctgggcatggcatccagtcttgaagat
gagcttaacgacgcagctaacgaggatacccagcctggccaagttaaccttcccctagaa
ttgtctcgcctcaaggctgagaacgatttgttgcgcagcacagttggttctggagatact
gctccactccgtcgggagcttgacgaagaaaagcggcagcgtgctcatattcagaagaac
tataacgatatgttcgaaaagcatgctgttcttcacgatcaaatggaagctctgatcaac
aacatgaccggcgaagggttagtcaaagccatcaatgatgcttgctctcctgaaggcaca
cacatacttacttccgacttctacaggacaaaagcatttattaacatcaagcaaacactc
atgcagtgcgagttcgagctggaacagtctaagaagcgggagaaggatctctctgctcaa
gttgctgatcaaggccgcgaacttcttgctgtcaaagcccagctctctgctctcgacaaa
gaaggtgccgatgctatcaaggaaatcaagagctccgatgttgttatcatctcatctctc
aagtccgagcttgaccatgctcgagaacagctcagttattgcaccgcagagcgagatgcc
caacaaacccaacttgtcgaagcacttcttaccaaagataagctgcgcaaggaggtcgaa
gagggcagggagctgcaagatattaccggcagtggtgagggcgatacgcccgacggcagt
aagaagggcgagctgattgagaaactacggaaccgtctcagagaaattcgcgaggtgagt
cctagtcctagtactagtcctttctacaatgcaattgtcaacggcgatgaagacgaccaa
gtggtgcttccagtcgatagcaaatcgtccgagcaagatcaagatgaagacgaggatgat
tgccggctgttgggagagcttgctggcaaggacacaagcacgaccactatgccaccgccg
cctcctcctcgggtgggagaattggctgtgccttgtcctgcccatctacctcgacatccc
tcccagcggaggcaactggaacgatcggagactgaaaggatcgacctgcaacgtaaattg
aaggccgcgcatgacggtgaggctgtggcagcacaaaaggccgcgagtgatgaaattatc
cggaacctcgaaagagagaactctctcattgcatcagcctggtatgatcttacaagtcgg
cttcaaagtaaccatgtcgttttgcaacgacggcacgaagctcctcggagttggcttaac
aagcagaggcagatggtcaatggtcagttgcgcttccgcgactcgctctacctctactga
>Fp118
atgacaggttacagtcctgccgcgcagactgcgctcatcaaagccgtaagcatcgtcatc
ctggatccttctacaccgtattctagctccccgctcatccaaagatgccctcagatcaag
cgagtatttgaaccgaaacgaatggtagaatcttacgaagacctcgtcgatggcgtcacg
cttggtttgattctacatcagctagatcccagttttgacacgtccgcactcgaaacaaat
tccaacacctcccgatatcttatcaacaagcgcaatatccagagcatctacaagggcctt
tttcgttacattcgacgctctgtccctgaacttgcttgtcaggccaagaagttcgactac
catgccattgctgagaatcctgatgcccaagggatcagccaggtatcttttcctcttact
cttcccgcgttatttcggtcggtactgattccccagatcctggctgttatgctgggtgtg
gtgattctaggccctcaacgcaaacactacatcccccgaataactaatctcgacaagcaa
acgcaggcggagatcatgcaaatcatccagaccatacagcaagatatccacgactcacaa
ggagatgacgatgttgaggaagctatcgacgctgtcatggaggcgcgagacattgatctc
ctcgttgaggagcagaatgcagccctgcggtcacaactcgaactgaccaagagacagctc
tcagactactacacaagacttgaccatcttcaaacaagtcatgaagaactacggtttgag
aaggagaagaacgaccgagagctcgaggtcctgcgaaaggccaccgtagatggtgctaac
aatgccgagatgatcaagaacttggaaattcaggtacatgatcaaatggagctgatttcg
agacatgaagaaacgatacgcagagatgaacgtatcaaatcccagctcgaggctgaagtg
atgaaactgacggaaaagtgcaaagacgctgaggagttccgcgaccaagcaaccgagtgg
aagcacaaagccgaggactttgagaagaaggccaatactgcagagcggtacaagcagaag
ctcgagtcccagcagcatcttgtcaaagaagtgcaaaacctccaatacgagaagactgag
ttacaagatcagatcagaatcctgttggatgatcaagataggggcgctcgcacccggaaa
gcagaagacgagttgaccaaaatgattactcagtctgagcaacatctgtgggacgaacgc
agccagaagaaccagctcatgaaagacatcgcggcgctcgaggacgaggtgattcgtctg
agagcaagacaagtccatgatgagaacttcatcaaggatctccaggagcagcttgagagc
ggtgaaggaactcaaaatgcagtgcctggggctctgggcatggcatccagtcttgaagat
gagcttaacgacgcagctaacgaggatacccagcctggccaagttaaccttcccctagaa
ttgtctcgcctcaaggctgagaacgatttgttgcgcagcacagttggttctggagatact
gctccactccgtcgggagcttgacgaagaaaagcggcagcgtgctcatattcagaagaac
tataacgatatgttcgaaaagcatgctgttcttcacgatcaaatggaagctctgatcaac
aacatgaccggcgaagggttagtcaaagccatcaatgatgcttgctctcctgaaggcaca
cacatacttacttccgacttctacaggacaaaagcatttattaacatcaagcaaacactc
atgcagtgcgagttcgagctggaacagtctaagaagcgggagaaggatctctctgctcaa
gttgctgatcaaggccgcgaacttcttgctgtcaaagcccagctctctgctctcgacaaa
gaaggtgccgatgctatcaaggaaatcaagagctccgatgttgttatcatctcatctctc
aagtccgagcttgaccatgctcgagaacagctcagttattgcaccgcagagcgagatgcc
caacaaacccaacttgtcgaagcacttcttaccaaagataagctgcgcaaggaggtcgaa
gagggcagggagctgcaagatattaccggcagtggtgagggcgatacgcccgacggcagt
aagaagggcgagctgattgagaaactacggaaccgtctcagagaaattcgcgaggtgagt
cctagtcctagtactagtcctttctacaatgcaattgtcaacggcgatgaagacgaccaa
gtggtgcttccagtcgatagcaaatcgtccgagcaagatcaagatgaagacgaggatgat
tgccggctgttgggagagcttgctggcaaggacacaagcacgaccactatgccaccgccg
cctcctcctcgggtgggagaattggctgtgccttgtcctgcccatctacctcgacatccc
tcccagcggaggcaactggaacgatcggagactgaaaggatcgacctgcaacgtaaattg
aaggccgcgcatgacggtgaggctgtggcagcacaaaaggccgcgagtgatgaaattatc
cggaacctcgaaagagagaactctctcattgcatcagcctggtatgatcttacaagtcgg
cttcaaagtaaccatgtcgttttgcaacgacggcacgaagctcctcggagttggcttaac
aagcagaggcagatggtcaatggtcagttgcgcttccgcgactcgctctacctctactga
>Fp122
atgacaggttacagtcctgccgcgcagactgcgctcatcaaagccgtaagcatcgtcatc
ctggatccttctacaccgtattctagctccccgctcatccaaagatgccctcagatcaag
cgagtatttgaaccgaaacgaatggtagaatcttacgaagacctcgtcgatggcgtcacg
cttggtttgattctacatcagctagatcccagttttgacacgtccgcactcgaaacaaat
tccaacacctcccgatatcttatcaacaagcgcaatatccagagcatctacaagggcctt
tttcgttacattcgacgctctgtccctgaacttgcttgtcaggccaagaagttcgactac
catgccattgctgagaatcctgatgcccaagggatcagccaggtatcttttcctcttact
cttcccgcgttatttcggtcggtactgattccccagatcctggctgttatgctgggtgtg
gtgattctaggccctcaacgcaaacactacatcccccgaataactaatctcgacaagcaa
acgcaggcggagatcatgcaaatcatccagaccatacagcaagatatccacgactcacaa
ggagatgacgatgttgaggaagctatcgacgctgtcatggaggcgcgagacattgatctc
ctcgttgaggagcagaatgcagccttgaggtcacaactcgaactgaccaagagacagctc
tcagactactacacaagacttgaccatcttcaaacaagtcatgaagaactacggtttgag
aaggagaagaacgaccgagagctcgaggtcctgcgaaaggccaccgtagatggtgctaac
aatgcagagatgatcaagaacttggaaattcaggtacatgatcaaatggagctgatttcg
agacatgaagaaacgatacgcagagatgaacgtatcaaatcccagctcgaggctgaagtg
atgaaactgacggaaaagtgcaaagacgctgaggagttccgcgaccaagcaaccgagtgg
aagcacaaagccgaggactttgagaagaaggccaatactgcagagcggtacaagcagaag
ctcgagtcccagcagcatcttgtcaaagaagtgcaaaacctccaatacgagaagactgag
ttacaagatcagatcagaatcctgttggatgatcaagataggggcgctcgcacccggaaa
gcagaagacgagttgaccaaaatgattactcagtctgagcaacatctgtgggacgaacgc
agccagaagaaccagctcatgaaagacatcgcggcgctcgaggacgaggtgattcgtctg
agagcaagacaagtccatgatgagaacttcatcaaggatctccaggagcagcttgagagc
ggtgaaggaactcaaaatgcagtgcctggggctctgggcatggcatccagtcttgaagat
gagcttaacgacgcagctaacgaggatacccagcctggccaagttaaccttcccctagaa
ttgtctcgcctcaaggctgagaacgatttgttgcgcagcacagttggttctggagatact
gctccactccgtcgggagcttgacgaagaaaagcggcagcgtgctcatattcagaagaac
tataacgatatgttcgaaaagcatgctgttcttcacgatcaaatggaagctctgatcaac
aacatgaccggcgaagggttagtcaaagccatcaatgatgcttgctctcctgaaggcaca
cacatacttacttccgacttctacaggacaaaagcatttattaacatcaagcaaacactc
atgcagtgcgagttcgagctggaacagtctaagaagcgggagaaggatctctctgctcaa
gttgctgatcaaggccgcgaacttcttgctgtcaaagcccagctctctgctctcgacaaa
gaaggtgccgatgctatcaaggaaatcaagagctccgatgttgttatcatctcatctctc
aagtccgagcttgaccatgctcgagaacagctcagttattgcaccgcagagcgagatgcc
caacaaacccaacttgtcgaagcacttcttaccaaagataagctgcgcaaggaggtcgaa
gagggcagggagctgcaagatattaccggcagtggtgagggcgatacgcccgacggcagt
aagaagggcgagctgattgagaaactacggaaccgtctcagagaaattcgcgaggtgagt
cctagtcctagtactagtcctttctacaatgcaattgtcaacggcgatgaagacgaccaa
gtggtgcttccagtcgatggcaaatcgtccgagcaagatcaagatgaagacgaggatgat
tgccggctgttgggagagcttgctggcaaggacacaagcacgaccactatgccaccgccg
cctcctcctcgggtgggagaattggctgtgccttgtcctgcccatctacctcgacatccc
tcccagcggaggcaactggaacgatcggagactgaaaggatcgacctgcaacgtaaattg
aaggccgcgcatgacggtgaggctgtggcagcacaaaaggccgcgagtgatgaaattatc
cggaacctcgaaagagagaactctctcattgcatcagcctggtatgatcttacaagtcgg
cttcaaagtaaccatgtcgttttgcaacgacggcacgaagctcctcggagttggcttaac
aagcagaggcagatggtcaatggtcagttgcgcttccgcgactcgctctacctctactga
>Fp125
atgacaggttacagtcctgccgcgcagactgcgctcatcaaagccgtaagcatcgtcatc
ctggatccttctacaccgtattctagctccccgctcatccaaagatgccctcagatcaag
cgagtatttgaaccgaaacgaatggtagaatcttacgaagacctcgtcgatggcgtcacg
cttggtttgattctacatcagctagatcccagttttgacacgtccgcactcgaaacaaat
tccaacacctcccgatatcttatcaacaagcgcaatatccagagcatctacaagggcctt
tttcgttacattcgacgctctgtccctgaacttgcttgtcaggccaagaagttcgactac
catgccattgctgagaatcctgatgcccaagggatcagccaggtatcttttcctcttact
cttcccgcgttatttcggtcggtactgattccccagatcctggctgttatgctgggtgtg
gtgattctaggccctcaacgcaaacactacatcccccgaataactaatctcgacaagcaa
acgcaggcggagatcatgcaaatcatccagaccatacagcaagatatccacgactcacaa
ggagatgacgatgttgaggaagctatcgacgctgtcatggaggcgcgagacattgatctc
ctcgttgaggagcagaatgcagccctgcggtcacaactcgaactgaccaagagacagctc
tcagactactacacaagacttgaccatcttcaaacaagtcatgaagaactacggtttgag
aaggagaagaacgaccgagagctcgaggtcctgcgaaaggccaccgtagatggtgctaac
aatgccgagatgatcaagaacttggaaattcaggtacatgatcaaatggagctgatttcg
agacatgaagaaacgatacgcagagatgaacgtatcaaatcccagctcgaggctgaagtg
atgaaactgacggaaaagtgcaaagacgctgaggagttccgcgaccaagcaaccgagtgg
aagcacaaagccgaggactttgagaagaaggccaatactgcagagcggtacaagcagaag
ctcgagtcccagcagcatcttgtcaaagaagtgcaaaacctccaatacgagaagactgag
ttacaagatcagatcagaatcctgttggatgatcaagataggggcgctcgcacccggaaa
gcagaagacgagttgaccaaaatgattactcagtctgagcaacatctgtgggacgaacgc
agccagaagaaccagctcatgaaagacatcgcggcgctcgaggacgaggtgattcgtctg
agagcaagacaagtccatgatgagaacttcatcaaggatctccaggagcagcttgagagc
ggtgaaggaactcaaaatgcagtgcctggggctctgggcatggcatccagtcttgaagat
gagcttaacgacgcagctaacgaggatacccagcctggccaagttaaccttcccctagaa
ttgtctcgcctcaaggctgagaacgatttgttgcgcagcacagttggttctggagatact
gctccactccgtcgggagcttgacgaagaaaagcggcagcgtgctcatattcagaagaac
tataacgatatgttcgaaaagcatgctgttcttcacgatcaaatggaagctctgatcaac
aacatgaccggcgaagggttagtcaaagccatcaatgatgcttgctctcctgaaggcaca
cacatacttacttccgacttctacaggacaaaagcatttattaacatcaagcaaacactc
atgcagtgcgagttcgagctggaacagtctaagaagcgggagaaggatctctctgctcaa
gttgctgatcaaggccgcgaacttcttgctgtcaaagcccagctctctgctctcgacaaa
gaaggtgccgatgctatcaaggaaatcaagagctccgatgttgttatcatctcatctctc
aagtccgagcttgaccatgctcgagaacagctcagttattgcaccgcagagcgagatgcc
caacaaacccaacttgtcgaagcacttcttaccaaagataagctgcgcaaggaggtcgaa
gagggcagggagctgcaagatattaccggcagtggtgagggcgatacgcccgacggcagt
aagaagggcgagctgattgagaaactacggaaccgtctcagagaaattcgcgaggtgagt
cctagtcctagtactagtcctttctacaatgcaattgtcaacggcgatgaagacgaccaa
gtggtgcttccagtcgatagcaaatcgtccgagcaagatcaagatgaagacgaggatgat
tgccggctgttgggagagcttgctggcaaggacacaagcacgaccactatgccaccgccg
cctcctcctcgggtgggagaattggctgtgccttgtcctgcccatctacctcgacatccc
tcccagcggaggcaactggaacgatcggagactgaaaggatcgacctgcaacgtaaattg
aaggccgcgcatgacggtgaggctgtggcagcacaaaaggccgcgagtgatgaaattatc
cggaacctcgaaagagagaactctctcattgcatcagcctggtatgatcttacaagtcgg
cttcaaagtaaccatgtcgttttgcaacgacggcacgaagctcctcggagttggcttaac
aagcagaggcagatggtcaatggtcagttgcgcttccgcgactcgctctacctctactga
>Fp13r
atgacaggttacagtcctgccgcgcagactgcgctcatcaaagccgtaagcatcgtcatc
ctggatccttctacaccgtattctagctccccgctcatccaaagatgccctcagatcaag
cgagtatttgaaccgaaacgaatggtagaatcttacgaagacctcgtcgatggcgtcacg
cttggtttgattctacatcagctagatcccagttttgacacgtccgcactcgaaacaaat
tccaacacctcccgatatcttatcaacaagcgcaatatccagagcatctacaagggcctt
tttcgttacattcgacgctctgtccctgaacttgcttgtcaggccaagaagttcgactac
catgccattgctgagaatcctgatgcccaagggatcagccaggtatcttttcctcttact
cttcccgcgttatttcggtcggtactgattccccagatcctggctgttatgctgggtgtg
gtgattctaggccctcaacgcaaacactacatcccccgaataactaatctcgacaagcaa
acgcaggcggagatcatgcaaatcatccagaccatacagcaagatatccacgactcacaa
ggagatgacgatgttgaggaagctatcgacgctgtcatggaggcgcgagacattgatctc
ctcgttgaggagcagaatgcagccctgcggtcacaactcgaactgaccaagagacagctc
tcagactactacacaagacttgaccatcttcaaacaagtcatgaagaactacggtttgag
aaggagaagaacgaccgagagctcgaggtcctgcgaaaggccaccgtagatggtgctaac
aatgccgagatgatcaagaacttggaaattcaggtacatgatcaaatggagctgatttcg
agacatgaagaaacgatacgcagagatgaacgtatcaaatcccagctcgaggctgaagtg
atgaaactgacggaaaagtgcaaagacgctgaggagttccgcgaccaagcaaccgagtgg
aagcacaaagccgaggactttgagaagaaggccaatactgcagagcggtacaagcagaag
ctcgagtcccagcagcatcttgtcaaagaagtgcaaaacctccaatacgagaagactgag
ttacaagatcagatcagaatcctgttggatgatcaagataggggcgctcgcacccggaaa
gcagaagacgagttgaccaaaatgattactcagtctgagcaacatctgtgggacgaacgc
agccagaagaaccagctcatgaaagacatcgcggcgctcgaggacgaggtgattcgtctg
agagcaagacaagtccatgatgagaacttcatcaaggatctccaggagcagcttgagagc
ggtgaaggaactcaaaatgcagtgcctggggctctgggcatggcatccagtcttgaagat
gagcttaacgacgcagctaacgaggatacccagcctggccaagttaaccttcccctagaa
ttgtctcgcctcaaggctgagaacgatttgttgcgcagcacagttggttctggagatact
gctccactccgtcgggagcttgacgaagaaaagcggcagcgggctcatattcagaagaac
tataacgatatgttcgaaaagcatgctgttcttcacgatcaaatggaagctctgatcaac
aacatgaccggcgaagggttagtcaaagccatcaatgatgcttgctctcctgaaggcaca
cacatacttacttccgacttctacaggacaaaagcatttattaacatcaagcaaacactc
atgcagtgcgagttcgagctggaacagtctaagaagcgggagaaggatctctctgctcaa
gttgctgatcaaggccgcgaacttcttgctgtcaaagcccagctctctgctctcgacaaa
gaaggtgccgatgctatcaaggaaatcaagagctccgatgttgttatcatctcatctctc
aagtccgagcttgaccatgctcgagaacagctcagttattgcaccgcagagcgagatgcc
caacaaacccaacttgtcgaagcacttcttaccaaagataagctgcgcaaggaggtcgaa
gagggcagggagctgcaagatattaccggcagtggtgagggcgatacgcccgacggcagt
aagaagggcgagctgattgagaaactacggaaccgtctcagagaaattcgcgaggtgagt
cctagtcctagtactagtcctttctacaatgcaattgtcaacggcgatgaagacgaccaa
gtggtgcttccagtcgatagcaaatcgtccgagcaagatcaagatgaagacgaggatgat
tgccggctgttgggagagcttgctggcaaggacacaagcacgaccactatgccaccgccg
cctcctcctcgggtgggagaattggctgtgccttgtcctgcccatctacctcgacatccc
tcccagcggaggcaactggaacgatcggagactgaaaggatcgacctgcaacgtaaattg
aaggccgcgcatgacggtgaggctgtggcagcacaaaaggccgcgagtgatgaaattatc
cggaacctcgaaagagagaactctctcattgcatcagcctggtatgatcttacaagtcgg
cttcaaagtaaccatgtcgttttgcaacgacggcacgaagctcctcggagttggcttaac
aagcagaggcagatggtcaatggtcagttgcgcttccgcgactcgctctacctctactga
>Fp144
atgacaggttacagtcctgccgcgcagactgcgctcatcaaagccgtaagcatcgtcatc
ctggatccttctacaccgtattctagctccccgctcatccaaagatgccctcagatcaag
cgagtatttgaaccgaaacgaatggtagaatcttacgaagacctcgtcgatggcgtcacg
cttggtttgattctacatcagctagatcccagttttgacacgtccgcactcgaaacaaat
tccaacacctcccgatatcttatcaacaagcgcaatatccagagcatctacaagggcctt
tttcgttacattcgacgctctgtccctgaacttgcttgtcaggccaagaagttcgactac
catgccattgctgagaatcctgatgcccaagggatcagccaggtatcttttcctcttact
cttcccgcgttatttcggtcggtactgattccccagatcctggctgttatgctgggtgtg
gtgattctaggccctcaacgcaaacactacatcccccgaataactaatctcgacaagcaa
acgcaggcggagatcatgcaaatcatccagaccatacagcaagatatccacgactcacaa
ggagatgacgatgttgaggaagctatcgacgctgtcatggaggcgcgagacattgatctc
ctcgttgaggagcagaatgcagccctgcggtcacaactcgaactgaccaagagacagctc
tcagactactacacaagacttgaccatcttcaaacaagtcatgaagaactacggtttgag
aaggagaagaacgaccgagagctcgaggtcctgcgaaaggccaccgtagatggtgctaac
aatgccgagatgatcaagaacttggaaattcaggtacatgatcaaatggagctgatttcg
agacatgaagaaacgatacgcagagatgaacgtatcaaatcccagctcgaggctgaagtg
atgaaactgacggaaaagtgcaaagacgctgaggagttccgcgaccaagcaaccgagtgg
aagcacaaagccgaggactttgagaagaaggccaatactgcagagcggtacaagcagaag
ctcgagtcccagcagcatcttgtcaaagaagtgcaaaacctccaatacgagaagactgag
ttacaagatcagatcagaatcctgttggatgatcaagataggggcgctcgcacccggaaa
gcagaagacgagttgaccaaaatgattactcagtctgagcaacatctgtgggacgaacgc
agccagaagaaccagctcatgaaagacatcgcggcgctcgaggacgaggtgattcgtctg
agagcaagacaagtccatgatgagaacttcatcaaggatctccaggagcagcttgagagc
ggtgaaggaactcaaaatgcagtgcctggggctctgggcatggcatccagtcttgaagat
gagcttaacgacgcagctaacgaggatacccagcctggccaagttaaccttcccctagaa
ttgtctcgcctcaaggctgagaacgatttgttgcgcagcacagttggttctggagatact
gctccactccgtcgggagcttgacgaagaaaagcggcagcgtgctcatattcagaagaac
tataacgatatgttcgaaaagcatgctgttcttcacgatcaaatggaagctctgatcaac
aacatgaccggcgaagggttagtcaaagccatcaatgatgcttgctctcctgaaggcaca
cacatacttacttccgacttctacaggacaaaagcatttattaacatcaagcaaacactc
atgcagtgcgagttcgagctggaacagtctaagaagcgggagaaggatctctctgctcaa
gttgctgatcaaggccgcgaacttcttgctgtcaaagcccagctctctgctctcgacaaa
gaaggtgccgatgctatcaaggaaatcaagagctccgatgttgttatcatctcatctctc
aagtccgagcttgaccatgctcgagaacagctcagttattgcaccgcagagcgagatgcc
caacaaacccaacttgtcgaagcacttcttaccaaagataagctgcgcaaggaggtcgaa
gagggcagggagctgcaagatattaccggcagtggtgagggcgatacgcccgacggcagt
aagaagggcgagctgattgagaaactacggaaccgtctcagagaaattcgcgaggtgagt
cctagtcctagtactagtcctttctacaatgcaattgtcaacggcgatgaagacgaccaa
gtggtgcttccagtcgatagcaaatcgtccgagcaagatcaagatgaagacgaggatgat
tgccggctgttgggagagcttgctggcaaggacacaagcacgaccactatgccaccgccg
cctcctcctcgggtgggagaattggctgtgccttgtcctgcccatctacctcgacatccc
tcccagcggaggcaactggaacgatcggagactgaaaggatcgacctgcaacgtaaattg
aaggccgcgcatgacggtgaggctgtggcagcacaaaaggccgcgagtgatgaaattatc
cggaacctcgaaagagagaactctctcattgcatcagcctggtatgatcttacaagtcgg
cttcaaagtaaccatgtcgttttgcaacgacggcacgaagctcctcggagttggcttaac
aagcagaggcagatggtcaatggtcagttgcgcttccgcgactcgctctacctctactga
>Fp146
atgacaggttacagtcctgccgcgcagactgcgctcatcaaagccgtaagcatcgtcatc
ctggatccttctacaccgtattctagctccccgctcatccaaagatgccctcagatcaag
cgagtatttgaaccgaaacgaatggtagaatcttacgaagacctcgtcgatggcgtcacg
cttggtttgattctacatcagctagatcccagttttgacacgtccgcactcgaaacaaat
tccaacacctcccgatatcttatcaacaagcgcaatatccagagcatctacaagggcctt
tttcgttacattcgacgctctgtccctgaacttgcttgtcaggccaagaagttcgactac
catgccattgctgagaatcctgatgcccaagggatcagccaggtatcttttcctcttact
cttcccgcgttatttcggtcggtactgattccccagatcctggctgttatgctgggtgtg
gtgattctaggccctcaacgcaaacactacatcccccgaataactaatctcgacaagcaa
acgcaggcggagatcatgcaaatcatccagaccatacagcaagatatccacgactcacaa
ggagatgacgatgttgaggaagctatcgacgctgtcatggaggcgcgagacattgatctc
ctcgttgaggagcagaatgcagccctgcggtcacaactcgaactgaccaagagacagctc
tcagactactacacaagacttgaccatcttcaaacaagtcatgaagaactacggtttgag
aaggagaagaacgaccgagagctcgaggtcctgcgaaaggccaccgtagatggtgctaac
aatgccgagatgatcaagaacttggaaattcaggtacatgatcaaatggagctgatttcg
agacatgaagaaacgatacgcagagatgaacgtatcaaatcccagctcgaggctgaagtg
atgaaactgacggaaaagtgcaaagacgctgaggagttccgcgaccaagcaaccgagtgg
aagcacaaagccgaggactttgagaagaaggccaatactgcagagcggtacaagcagaag
ctcgagtcccagcagcatcttgtcaaagaagtgcaaaacctccaatacgagaagactgag
ttacaagatcagatcagaatcctgttggatgatcaagataggggcgctcgcacccggaaa
gcagaagacgagttgaccaaaatgattactcagtctgagcaacatctgtgggacgaacgc
agccagaagaaccagctcatgaaagacatcgcggcgctcgaggacgaggtgattcgtctg
agagcaagacaagtccatgatgagaacttcatcaaggatctccaggagcagcttgagagc
ggtgaaggaactcaaaatgcagtgcctggggctctgggcatggcatccagtcttgaagat
gagcttaacgacgcagctaacgaggatacccagcctggccaagttaaccttcccctagaa
ttgtctcgcctcaaggctgagaacgatttgttgcgcagcacagttggttctggagatact
gctccactccgtcgggagcttgacgaagaaaagcggcagcgtgctcatattcagaagaac
tataacgatatgttcgaaaagcatgctgttcttcacgatcaaatggaagctctgatcaac
aacatgaccggcgaagggttagtcaaagccatcaatgatgcttgctctcctgaaggcaca
cacatacttacttccgacttctacaggacaaaagcatttattaacatcaagcaaacactc
atgcagtgcgagttcgagctggaacagtctaagaagcgggagaaggatctctctgctcaa
gttgctgatcaaggccgcgaacttcttgctgtcaaagcccagctctctgctctcgacaaa
gaaggtgccgatgctatcaaggaaatcaagagctccgatgttgttatcatctcatctctc
aagtccgagcttgaccatgctcgagaacagctcagttattgcaccgcagagcgagatgcc
caacaaacccaacttgtcgaagcacttcttaccaaagataagctgcgcaaggaggtcgaa
gagggcagggagctgcaagatattaccggcagtggtgagggcgatacgcccgacggcagt
aagaagggcgagctgattgagaaactacggaaccgtctcagagaaattcgcgaggtgagt
cctagtcctagtactagtcctttctacaatgcaattgtcaacggcgatgaagacgaccaa
gtggtgcttccagtcgatagcaaatcgtccgagcaagatcaagatgaagacgaggatgat
tgccggctgttgggagagcttgctggcaaggacacaagcacgaccactatgccaccgccg
cctcctcctcgggtgggagaattggctgtgccttgtcctgcccatctacctcgacatccc
tcccagcggaggcaactggaacgatcggagactgaaaggatcgacctgcaacgtaaattg
aaggccgcgcatgacggtgaggctgtggcagcacaaaaggccgcgagtgatgaaattatc
cggaacctcgaaagagagaactctctcattgcatcagcctggtatgatcttacaagtcgg
cttcaaagtaaccatgtcgttttgcaacgacggcacgaagctcctcggagttggcttaac
aagcagaggcagatggtcaatggtcagttgcgcttccgcgactcgctctacctctactga
>Fp155
atgacaggttacagtcctgccgcgcagactgcgctcatcaaagccgtaagcatcgtcatc
ctggatccttctacaccgtattctagctccccgctcatccaaagatgccctcagatcaag
cgagtatttgaaccgaaacgaatggtagaatcttacgaagacctcgtcgatggcgtcacg
cttggtttgattctacatcagctagatcccagttttgacacgtccgcactcgaaacaaat
tccaacacctcccgatatcttatcaacaagcgcaatatccagagcatctacaagggcctt
tttcgttacattcgacgctctgtccctgaacttgcttgtcaggccaagaagttcgactac
catgccattgctgagaatcctgatgcccaagggatcagccaggtatcttttcctcttact
cttcccgcgttatttcggtcggtactgattccccagatcctggctgttatgctgggtgtg
gtgattctaggccctcaacgcaaacactacatcccccgaataactaatctcgacaagcaa
acgcaggcggagatcatgcaaatcatccagaccatacagcaagatatccacgactcacaa
ggagatgacgatgttgaggaagctatcgacgctgtcatggaggcgcgagacattgatctc
ctcgttgaggagcagaatgcagccctgcggtcacaactcgaactgaccaagagacagctc
tcagactactacacaagacttgaccatcttcaaacaagtcatgaagaactacggtttgag
aaggagaagaacgaccgagagctcgaggtcctgcgaaaggccaccgtagatggtgctaac
aatgccgagatgatcaagaacttggaaattcaggtacatgatcaaatggagctgatttcg
agacatgaagaaacgatacgcagagatgaacgtatcaaatcccagctcgaggctgaagtg
atgaaactgacggaaaagtgcaaagacgctgaggagttccgcgaccaagcaaccgagtgg
aagcacaaagccgaggactttgagaagaaggccaatactgcagagcggtacaagcagaag
ctcgagtcccagcagcatcttgtcaaagaagtgcaaaacctccaatacgagaagactgag
ttacaagatcagatcagaatcctgttggatgatcaagataggggcgctcgcacccggaaa
gcagaagacgagttgaccaaaatgattactcagtctgagcaacatctgtgggacgaacgc
agccagaagaaccagctcatgaaagacatcgcggcgctcgaggacgaggtgattcgtctg
agagcaagacaagtccatgatgagaacttcatcaaggatctccaggagcagcttgagagc
ggtgaaggaactcaaaatgcagtgcctggggctctgggcatggcatccagtcttgaagat
gagcttaacgacgcagctaacgaggatacccagcctggccaagttaaccttcccctagaa
ttgtctcgcctcaaggctgagaacgatttgttgcgcagcacagttggttctggagatact
gctccactccgtcgggagcttgacgaagaaaagcggcagcgtgctcatattcagaagaac
tataacgatatgttcgaaaagcatgctgttcttcacgatcaaatggaagctctgatcaac
aacatgaccggcgaagggttagtcaaagccatcaatgatgcttgctctcctgaaggcaca
cacatacttacttccgacttctacaggacaaaagcatttattaacatcaagcaaacactc
atgcagtgcgagttcgagctggaacagtctaagaagcgggagaaggatctctctgctcaa
gttgctgatcaaggccgcgaacttcttgctgtcaaagcccagctctctgctctcgacaaa
gaaggtgccgatgctatcaaggaaatcaagagctccgatgttgttatcatctcatctctc
aagtccgagcttgaccatgctcgagaacagctcagttattgcaccgcagagcgagatgcc
caacaaacccaacttgtcgaagcacttcttaccaaagataagctgcgcaaggaggtcgaa
gagggcagggagctgcaagatattaccggcagtggtgagggcgatacgcccgacggcagt
aagaagggcgagctgattgagaaactacggaaccgtctcagagaaattcgcgaggtgagt
cctagtcctagtactagtcctttctacaatgcaattgtcaacggcgatgaagacgaccaa
gtggtgcttccagtcgatagcaaatcgtccgagcaagatcaagatgaagacgaggatgat
tgccggctgttgggagagcttgctggcaaggacacaagcacgaccactatgccaccgccg
cctcctcctcgggtgggagaattggctgtgccttgtcctgcccatctacctcgacatccc
tcccagcggaggcaactggaacgatcggagactgaaaggatcgacctgcaacgtaaattg
aaggccgcgcatgacggtgaggctgtggcagcacaaaaggccgcgagtgatgaaattatc
cggaacctcgaaagagagaactctctcattgcatcagcctggtatgatcttacaagtcgg
cttcaaagtaaccatgtcgttttgcaacgacggcacgaagctcctcggagttggcttaac
aagcagaggcagatggtcaatggtcagttgcgcttccgcgactcgctctacctctactga
>Fp157
atgacaggttacagtcctgccgcgcagactgcgctcatcaaagccgtaagcatcgtcatc
ctggatccttctacaccgtattctagctccccgctcatccaaagatgccctcagatcaag
cgagtatttgaaccgaaacgaatggtagaatcttacgaagacctcgtcgatggcgtcacg
cttggtttgattctacatcagctagatcccagttttgacacgtccgcactcgaaacaaat
tccaacacctcccgatatcttatcaacaagcgcaatatccagagcatctacaagggcctt
tttcgttacattcgacgctctgtccctgaacttgcttgtcaggccaagaagttcgactac
catgccattgctgagaatcctgatgcccaagggatcagccaggtatcttttcctcttact
cttcccgcgttatttcggtcggtactgattccccagatcctggctgttatgctgggtgtg
gtgattctaggccctcaacgcaaacactacatcccccgaataactaatctcgacaagcaa
acgcaggcggagatcatgcaaatcatccagaccatacagcaagatatccacgactcacaa
ggagatgacgatgttgaggaagctatcgacgctgtcatggaggcgcgagacattgatctc
ctcgttgaggagcagaatgcagccctgcggtcacaactcgaactgaccaagagacagctc
tcagactactacacaagacttgaccatcttcaaacaagtcatgaagaactacggtttgag
aaggagaagaacgaccgagagctcgaggtcctgcgaaaggccaccgtagatggtgctaac
aatgccgagatgatcaagaacttggaaattcaggtacatgatcaaatggagctgatttcg
agacatgaagaaacgatacgcagagatgaacgtatcaaatcccagctcgaggctgaagtg
atgaaactgacggaaaagtgcaaagacgctgaggagttccgcgaccaagcaaccgagtgg
aagcacaaagccgaggactttgagaagaaggccaatactgcagagcggtacaagcagaag
ctcgagtcccagcagcatcttgtcaaagaagtgcaaaacctccaatacgagaagactgag
ttacaagatcagatcagaatcctgttggatgatcaagataggggcgctcgcacccggaaa
gcagaagacgagttgaccaaaatgattactcagtctgagcaacatctgtgggacgaacgc
agccagaagaaccagctcatgaaagacatcgcggcgctcgaggacgaggtgattcgtctg
agagcaagacaagtccatgatgagaacttcatcaaggatctccaggagcagcttgagagc
ggtgaaggaactcaaaatgcagtgcctggggctctgggcatggcatccagtcttgaagat
gagcttaacgacgcagctaacgaggatacccagcctggccaagttaaccttcccctagaa
ttgtctcgcctcaaggctgagaacgatttgttgcgcagcacagttggttctggagatact
gctccactccgtcgggagcttgacgaagaaaagcggcagcgtgctcatattcagaagaac
tataacgatatgttcgaaaagcatgctgttcttcacgatcaaatggaagctctgatcaac
aacatgaccggcgaagggttagtcaaagccatcaatgatgcttgctctcctgaaggcaca
cacatacttacttccgacttctacaggacaaaagcatttattaacatcaagcaaacactc
atgcagtgcgagttcgagctggaacagtctaagaagcgggagaaggatctctctgctcaa
gttgctgatcaaggccgcgaacttcttgctgtcaaagcccagctctctgctctcgacaaa
gaaggtgccgatgctatcaaggaaatcaagagctccgatgttgttatcatctcatctctc
aagtccgagcttgaccatgctcgagaacagctcagttattgcaccgcagagcgagatgcc
caacaaacccaacttgtcgaagcacttcttaccaaagataagctgcgcaaggaggtcgaa
gagggcagggagctgcaagatattaccggcagtggtgagggcgatacgcccgacggcagt
aagaagggcgagctgattgagaaactacggaaccgtctcagagaaattcgcgaggtgagt
cctagtcctagtactagtcctttctacaatgcaattgtcaacggcgatgaagacgaccaa
gtggtgcttccagtcgatagcaaatcgtccgagcaagatcaagatgaagacgaggatgat
tgccggctgttgggagagcttgctggcaaggacacaagcacgaccactatgccaccgccg
cctcctcctcgggtgggagaattggctgtgccttgtcctgcccatctacctcgacatccc
tcccagcggaggcaactggaacgatcggagactgaaaggatcgacctgcaacgtaaattg
aaggccgcgcatgacggtgaggctgtggcagcacaaaaggccgcgagtgatgaaattatc
cggaacctcgaaagagagaactctctcattgcatcagcctggtatgatcttacaagtcgg
cttcaaagtaaccatgtcgttttgcaacgacggcacgaagctcctcggagttggcttaac
aagcagaggcagatggtcaatggtcagttgcgcttccgcgactcgctctacctctactga
>Fp16r
atgacaggttacagtcctgccgcgcagactgcgctcatcaaagccgtaagcatcgtcatc
ctggatccttctacaccgtattctagctccccgctcatccaaagatgccctcagatcaag
cgagtatttgaaccgaaacgaatggtagaatcttacgaagacctcgtcgatggcgtcacg
cttggtttgattctacatcagctagatcccagttttgacacgtccgcactcgaaacaaat
tccaacacctcccgatatcttatcaacaagcgcaatatccagagcatctacaagggcctt
tttcgttacattcgacgctctgtccctgaacttgcttgtcaggccaagaagttcgactac
catgccattgctgagaatcctgatgcccaagggatcagccaggtatcttttcctcttact
cttcccgcgttatttcggtcggtactgattccccagatcctggctgttatgctgggtgtg
gtgattctaggccctcaacgcaaacactacatcccccgaataactaatctcgacaagcaa
acgcaggcggagatcatgcaaatcatccagaccatacagcaagatatccacgactcacaa
ggagatgacgatgttgaggaagctatcgacgctgtcatggaggcgcgagacattgatctc
ctcgttgaggagcagaatgcagccctgcggtcacaactcgaactgaccaagagacagctc
tcagactactacacaagacttgaccatcttcaaacaagtcatgaagaactacggtttgag
aaggagaagaacgaccgagagctcgaggtcctgcgaaaggccaccgtagatggtgctaac
aatgccgagatgatcaagaacttggaaattcaggtacatgatcaaatggagctgatttcg
agacatgaagaaacgatacgcagagatgaacgtatcaaatcccagctcgaggctgaagtg
atgaaactgacggaaaagtgcaaagacgctgaggagttccgcgaccaagcaaccgagtgg
aagcacaaagccgaggactttgagaagaaggccaatactgcagagcggtacaagcagaag
ctcgagtcccagcagcatcttgtcaaagaagtgcaaaacctccaatacgagaagactgag
ttacaagatcagatcagaatcctgttggatgatcaagataggggcgctcgcacccggaaa
gcagaagacgagttgaccaaaatgattactcagtctgagcaacatctgtgggacgaacgc
agccagaagaaccagctcatgaaagacatcgcggcgctcgaggacgaggtgattcgtctg
agagcaagacaagtccatgatgagaacttcatcaaggatctccaggagcagcttgagagc
ggtgaaggaactcaaaatgcagtgcctggggctctgggcatggcatccagtcttgaagat
gagcttaacgacgcagctaacgaggatacccagcctggccaagttaaccttcccctagaa
ttgtctcgcctcaaggctgagaacgatttgttgcgcagcacagttggttctggagatact
gctccactccgtcgggagcttgacgaagaaaagcggcagcgtgctcatattcagaagaac
tataacgatatgttcgaaaagcatgctgttcttcacgatcaaatggaagctctgatcaac
aacatgaccggcgaagggttagtcaaagccatcaatgatgcttgctctcctgaaggcaca
cacatacttacttccgacttctacaggacaaaagcatttattaacatcaagcaaacactc
atgcagtgcgagttcgagctggaacagtctaagaagcgggagaaggatctctctgctcaa
gttgctgatcaaggccgcgaacttcttgctgtcaaagcccagctctctgctctcgacaaa
gaaggtgccgatgctatcaaggaaatcaagagctccgatgttgttatcatctcatctctc
aagtccgagcttgaccatgctcgagaacagctcagttattgcaccgcagagcgagatgcc
caacaaacccaacttgtcgaagcacttcttaccaaagataagctgcgcaaggaggtcgaa
gagggcagggagctgcaagatattaccggcagtggtgagggcgatacgcccgacggcagt
aagaagggcgagctgattgagaaactacggaaccgtctcagagaaattcgcgaggtgagt
cctagtcctagtactagtcctttctacaatgcaattgtcaacggcgatgaagacgaccaa
gtggtgcttccagtcgatagcaaatcgtccgagcaagatcaagatgaagacgaggatgat
tgccggctgttgggagagcttgctggcaaggacacaagcacgaccactatgccaccgccg
cctcctcctcgggtgggagaattggctgtgccttgtcctgcccatctacctcgacatccc
tcccagcggaggcaactggaacgatcggagactgaaaggatcgacctgcaacgtaaattg
aaggccgcgcatgacggtgaggctgtggcagcacaaaaggccgcgagtgatgaaattatc
cggaacctcgaaagagagaactctctcattgcatcagcctggtatgatcttacaagtcgg
cttcaaagtaaccatgtcgttttgcaacgacggcacgaagctcctcggagttggcttaac
aagcagaggcagatggtcaatggtcagttgcgcttccgcgactcgctctacctctactga
>Fp1r
atgacaggttacagtcctgccgcgcagactgcgctcatcaaagccgtaagcatcgtcatc
ctggatccttctacaccgtattctagctccccgctcatccaaagatgccctcagatcaag
cgagtatttgaaccgaaacgaatggtagaatcttacgaagacctcgtcgatggcgtcacg
cttggtttgattctacatcagctagatcccagttttgacacgtccgcactcgaaacaaat
tccaacacctcccgatatcttatcaacaagcgcaatatccagagcatctacaagggcctt
tttcgttacattcgacgctctgtccctgaacttgcttgtcaggccaagaagttcgactac
catgccattgctgagaatcctgatgcccaagggatcagccaggtatcttttcctcttact
cttcccgcgttatttcggtcggtactgattccccagatcctggctgttatgctgggtgtg
gtgattctaggccctcaacgcaaacactacatcccccgaataactaatctcgacaagcaa
acgcaggcggagatcatgcaaatcatccagaccatacagcaagatatccacgattcacaa
ggagatgacgatgttgaggaagctatcgacgctgtcatggaggcgcgagacattgatctc
ctcgttgaggagcagaatgcagccttgaggtcacaactcgaactgaccaagagacagctc
tcagactactacacaagacttgaccatcttcaaacaagtcatgaagaactacggtttgag
aaggagaagaacgaccgagagctcgaggtcctgcgaaaggccaccgtagatggtgctaac
aatgcagagatgatcaagaacttggaaattcaggtacatgatcaaatggagctgatttcg
agacatgaagaaacgatacgcagagatgaacgtatcaaatcccagctcgaggctgaagtg
atgaaactgacggaaaagtgcaaagacgctgaggagttccgcgaccaagcaaccgagtgg
aagcacaaagccgaggactttgagaagaaggccaatactgcagagcggtacaagcagaag
ctcgagtcccagcagcatcttgtcaaagaagtgcaaaacctccaatacgagaagactgag
ttacaagatcagatcagaatcctgttggatgatcaagataggggcgctcgcacccggaaa
gcagaagacgagttgaccaaaatgattactcagtctgagcaacatctgtgggacgaacgc
agccagaagaaccagctcatgaaagacatcgcggcgctcgaggacgaggtgattcgtctg
agagcaagacaagtccatgatgagaacttcatcaaggatctccaggagcagcttgagagc
ggtgaaggaactcaaaatgcagtgcctggggctctgggcatggcatccagtcttgaagat
gagcttaacgacgcagctaacgaggatacccagcctggccaagttaaccttcccctagaa
ttgtctcgcctcaaggctgagaacgatttgttgcgcagcacagttggttctggagatact
gctccactccgtcgggagcttgacgaagaaaagcggcagcgtgctcatattcagaagaac
tataacgatatgttcgaaaagcatgctgttcttcacgatcaaatggaagctctgatcaac
aacatgaccggcgaagggttagtcaaagccatcaatgatgcttgctctcctgaaggcaca
cacatacttacttccgacttctacaggacaaaagcatttattaacatcaagcaaacactc
atgcagtgcgagttcgagctggaacagtctaagaagcgggagaaggatctctctgctcaa
gttgctgatcaaggccgcgaacttcttgctgtcaaagcccagctctctgctctcgacaaa
gaaggtgccgatgctatcaaggaaatcaagagctccgatgttgttatcatctcatctctc
aagtccgagcttgaccatgctcgagaacagctcagttattgcaccgcagagcgagatgcc
caacaaacccaacttgtcgaagcacttcttaccaaagataagctgcgcaaggaggtcgaa
gagggcagggagctgcaagatattaccggcagtggtgagggcgatacgcccgacggcagt
aagaagggcgagctgattgagaaactacggaaccgtctcagagaaattcgcgaggtgagt
cctagtcctagtactagtcctttctacaatgcaattgtcaacggcgatgaagacgaccaa
gtggtgcttccagtcgatggcaaatcgtccgagcaagatcaagatgaagacgaggatgat
tgccggctgttgggagagcttgctggcaaggacacaagcacgaccactatgccaccgccg
cctcctcctcgggtgggagaattggctgtgccttgtcctgcccatctacctcgacatccc
tcccagcggaggcaactggaacgatcggagactgaaaggatcgacctgcaacgtaaattg
aaggccgcgcatgacggtgaggctgtggcagcacaaaaggccgcgagtgatgaaattatc
cggaacctcgaaagagagaactctctcattgcatcagcctggtatgatcttacaagtcgg
cttcaaagtaaccatgtcgttttgcaacgacggcacgaagctcctcggagttggcttaac
aagcagaggcagatggtcaatggtcagttgcgcttccgcgactcgctctacctctactga
>Fp21r
atgacaggttacagtcctgccgcgcagactgcgctcatcaaagccgtaagcatcgtcatc
ctggatccttctacaccgtattctagctccccgctcatccaaagatgccctcagatcaag
cgagtatttgaaccgaaacgaatggtagaatcttacgaagacctcgtcgatggcgtcacg
cttggtttgattctacatcagctagatcccagttttgacacgtccgcactcgaaacaaat
tccaacacctcccgatatcttatcaacaagcgcaatatccagagcatctacaagggcctt
tttcgttacattcgacgctctgtccctgaacttgcttgtcaggccaagaagttcgactac
catgccattgctgagaatcctgatgcccaagggatcagccaggtatcttttcctcttact
cttcccgcgttatttcggtcggtactgattccccagatcctggctgttatgctgggtgtg
gtgattctaggccctcaacgcaaacactacatcccccgaataactaatctcgacaagcaa
acgcaggcggagatcatgcaaatcatccagaccatacagcaagatatccacgactcacaa
ggagatgacgatgttgaggaagctatcgacgctgtcatggaggcgcgagacattgatctc
ctcgttgaggagcagaatgcagccctgcggtcacaactcgaactgaccaagagacagctc
tcagactactacacaagacttgaccatcttcaaacaagtcatgaagaactacggtttgag
aaggagaagaacgaccgagagctcgaggtcctgcgaaaggccaccgtagatggtgctaac
aatgccgagatgatcaagaacttggaaattcaggtacatgatcaaatggagctgatttcg
agacatgaagaaacgatacgcagagatgaacgtatcaaatcccagctcgaggctgaagtg
atgaaactgacggaaaagtgcaaagacgctgaggagttccgcgaccaagcaaccgagtgg
aagcacaaagccgaggactttgagaagaaggccaatactgcagagcggtacaagcagaag
ctcgagtcccagcagcatcttgtcaaagaagtgcaaaacctccaatacgagaagactgag
ttacaagatcagatcagaatcctgttggatgatcaagataggggcgctcgcacccggaaa
gcagaagacgagttgaccaaaatgattactcagtctgagcaacatctgtgggacgaacgc
agccagaagaaccagctcatgaaagacatcgcggcgctcgaggacgaggtgattcgtctg
agagcaagacaagtccatgatgagaacttcatcaaggatctccaggagcagcttgagagc
ggtgaaggaactcaaaatgcagtgcctggggctctgggcatggcatccagtcttgaagat
gagcttaacgacgcagctaacgaggatacccagcctggccaagttaaccttcccctagaa
ttgtctcgcctcaaggctgagaacgatttgttgcgcagcacagttggttctggagatact
gctccactccgtcgggagcttgacgaagaaaagcggcagcgtgctcatattcagaagaac
tataacgatatgttcgaaaagcatgctgttcttcacgatcaaatggaagctctgatcaac
aacatgaccggcgaagggttagtcaaagccatcaatgatgcttgctctcctgaaggcaca
cacatacttacttccgacttctacaggacaaaagcatttattaacatcaagcaaacactc
atgcagtgcgagttcgagctggaacagtctaagaagcgggagaaggatctctctgctcaa
gttgctgatcaaggccgcgaacttcttgctgtcaaagcccagctctctgctctcgacaaa
gaaggtgccgatgctatcaaggaaatcaagagctccgatgttgttatcatctcatctctc
aagtccgagcttgaccatgctcgagaacagctcagttattgcaccgcagagcgagatgcc
caacaaacccaacttgtcgaagcacttcttaccaaagataagctgcgcaaggaggtcgaa
gagggcagggagctgcaagatattaccggcagtggtgagggcgatacgcccgacggcagt
aagaagggcgagctgattgagaaactacggaaccgtctcagagaaattcgcgaggtgagt
cctagtcctagtactagtcctttctacaatgcaattgtcaacggcgatgaagacgaccaa
gtggtgcttccagtcgatagcaaatcgtccgagcaagatcaagatgaagacgaggatgat
tgccggctgttgggagagcttgctggcaaggacacaagcacgaccactatgccaccgccg
cctcctcctcgggtgggagaattggctgtgccttgtcctgcccatctacctcgacatccc
tcccagcggaggcaactggaacgatcggagactgaaaggatcgacctgcaacgtaaattg
aaggccgcgcatgacggtgaggctgtggcagcacaaaaggccgcgagtgatgaaattatc
cggaacctcgaaagagagaactctctcattgcatcagcctggtatgatcttacaagtcgg
cttcaaagtaaccatgtcgttttgcaacgacggcacgaagctcctcggagttggcttaac
aagcagaggcagatggtcaatggtcagttgcgcttccgcgactcgctctacctctactga
>Fp24r
atgacaggttacagtcctgccgcgcagactgcgctcatcaaagccgtaagcatcgtcatc
ctggatccttctacaccgtattctagctccccgctcatccaaagatgccctcagatcaag
cgagtatttgaaccgaaacgaatggtagaatcttacgaagacctcgtcgatggcgtcacg
cttggtttgattctacatcagctagatcccagttttgacacgtccgcactcgaaacaaat
tccaacacctcccgatatcttatcaacaagcgcaatatccagagcatctacaagggcctt
tttcgttacattcgacgctctgtccctgaacttgcttgtcaggccaagaagttcgactac
catgccattgctgagaatcctgatgcccaagggatcagccaggtatcttttcctcttact
cttcccgcgttatttcggtcggtactgattccccagatcctggctgttatgctgggtgtg
gtgattctaggccctcaacgcaaacactacatcccccgaataactaatctcgacaagcaa
acgcaggcggagatcatgcaaatcatccagaccatacagcaagatatccacgactcacaa
ggagatgacgatgttgaggaagctatcgacgctgtcatggaggcgcgagacattgatctc
ctcgttgaggagcagaatgcagccctgcggtcacaactcgaactgaccaagagacagctc
tcagactactacacaagacttgaccatcttcaaacaagtcatgaagaactacggtttgag
aaggagaagaacgaccgagagctcgaggtcctgcgaaaggccaccgtagatggtgctaac
aatgccgagatgatcaagaacttggaaattcaggtacatgatcaaatggagctgatttcg
agacatgaagaaacgatacgcagagatgaacgtatcaaatcccagctcgaggctgaagtg
atgaaactgacggaaaagtgcaaagacgctgaggagttccgcgaccaagcaaccgagtgg
aagcacaaagccgaggactttgagaagaaggccaatactgcagagcggtacaagcagaag
ctcgagtcccagcagcatcttgtcaaagaagtgcaaaacctccaatacgagaagactgag
ttacaagatcagatcagaatcctgttggatgatcaagataggggcgctcgcacccggaaa
gcagaagacgagttgaccaaaatgattactcagtctgagcaacatctgtgggacgaacgc
agccagaagaaccagctcatgaaagacatcgcggcgctcgaggacgaggtgattcgtctg
agagcaagacaagtccatgatgagaacttcatcaaggatctccaggagcagcttgagagc
ggtgaaggaactcaaaatgcagtgcctggggctctgggcatggcatccagtcttgaagat
gagcttaacgacgcagctaacgaggatacccagcctggccaagttaaccttcccctagaa
ttgtctcgcctcaaggctgagaacgatttgttgcgcagcacagttggttctggagatact
gctccactccgtcgggagcttgacgaagaaaagcggcagcgtgctcatattcagaagaac
tataacgatatgttcgaaaagcatgctgttcttcacgatcaaatggaagctctgatcaac
aacatgaccggcgaagggttagtcaaagccatcaatgatgcttgctctcctgaaggcaca
cacatacttacttccgacttctacaggacaaaagcatttattaacatcaagcaaacactc
atgcagtgcgagttcgagctggaacagtctaagaagcgggagaaggatctctctgctcaa
gttgctgatcaaggccgcgaacttcttgctgtcaaagcccagctctctgctctcgacaaa
gaaggtgccgatgctatcaaggaaatcaagagctccgatgttgttatcatctcatctctc
aagtccgagcttgaccatgctcgagaacagctcagttattgcaccgcagagcgagatgcc
caacaaacccaacttgtcgaagcacttcttaccaaagataagctgcgcaaggaggtcgaa
gagggcagggagctgcaagatattaccggcagtggtgagggcgatacgcccgacggcagt
aagaagggcgagctgattgagaaactacggaaccgtctcagagaaattcgcgaggtgagt
cctagtcctagtactagtcctttctacaatgcaattgtcaacggcgatgaagacgaccaa
gtggtgcttccagtcgatagcaaatcgtccgagcaagatcaagatgaagacgaggatgat
tgccggctgttgggagagcttgctggcaaggacacaagcacgaccactatgccaccgccg
cctcctcctcgggtgggagaattggctgtgccttgtcctgcccatctacctcgacatccc
tcccagcggaggcaactggaacgatcggagactgaaaggatcgacctgcaacgtaaattg
aaggccgcgcatgacggtgaggctgtggcagcacaaaaggccgcgagtgatgaaattatc
cggaacctcgaaagagagaactctctcattgcatcagcctggtatgatcttacaagtcgg
cttcaaagtaaccatgtcgttttgcaacgacggcacgaagctcctcggagttggcttaac
aagcagaggcagatggtcaatggtcagttgcgcttccgcgactcgctctacctctactga
>Fp2516
atgacaggttacagtcctgccgcgcagactgcgctcatcaaagccgtaagcatcgtcatc
ctggatccttctacaccgtattctagctccccgctcatccaaagatgccctcagatcaag
cgagtatttgaaccgaaacgaatggtagaatcttacgaagacctcgtcgatggcgtcacg
cttggtttgattctacatcagctagatcccagttttgacacgtccgcactcgaaacaaat
tccaacacctcccgatatcttatcaacaagcgcaatatccagagcatctacaagggcctt
tttcgttacattcgacgctctgtccctgaacttgcttgtcaggccaagaagttcgactac
catgccattgctgagaatcctgatgcccaagggatcagccaggtatcttttcctcttact
cttcccgcgttatttcggtcggtactgattccccagatcctggctgttatgctgggtgtg
gtgattctaggccctcaacgcaaacactacatcccccgaataactaatctcgacaagcaa
acgcaggcggagatcatgcaaatcatccagaccatacagcaagatatccacgactcacaa
ggagatgacgatgttgaggaagctatcgacgctgtcatggaggcgcgagacattgatctc
ctcgttgaggagcagaatgcagccctgcggtcacaactcgaactgaccaagagacagctc
tcagactactacacaagacttgaccatcttcaaacaagtcatgaagaactacggtttgag
aaggagaagaacgaccgagagctcgaggtcctgcgaaaggccaccgtagatggtgctaac
aatgccgagatgatcaagaacttggaaattcaggtacatgatcaaatggagctgatttcg
agacatgaagaaacgatacgcagagatgaacgtatcaaatcccagctcgaggctgaagtg
atgaaactgacggaaaagtgcaaagacgctgaggagttccgcgaccaagcaaccgagtgg
aagcacaaagccgaggactttgagaagaaggccaatactgcagagcggtacaagcagaag
ctcgagtcccagcagcatcttgtcaaagaagtgcaaaacctccaatacgagaagactgag
ttacaagatcagatcagaatcctgttggatgatcaagataggggcgctcgcacccggaaa
gcagaagacgagttgaccaaaatgattactcagtctgagcaacatctgtgggacgaacgc
agccagaagaaccagctcatgaaagacatcgcggcgctcgaggacgaggtgattcgtctg
agagcaagacaagtccatgatgagaacttcatcaaggatctccaggagcagcttgagagc
ggtgaaggaactcaaaatgcagtgcctggggctctgggcatggcatccagtcttgaagat
gagcttaacgacgcagctaacgaggatacccagcctggccaagttaaccttcccctagaa
ttgtctcgcctcaaggctgagaacgatttgttgcgcagcacagttggttctggagatact
gctccactccgtcgggagcttgacgaagaaaagcggcagcgtgctcatattcagaagaac
tataacgatatgttcgaaaagcatgctgttcttcacgatcaaatggaagctctgatcaac
aacatgaccggcgaagggttagtcaaagccatcaatgatgcttgctctcctgaaggcaca
cacatacttacttccgacttctacaggacaaaagcatttattaacatcaagcaaacactc
atgcagtgcgagttcgagctggaacagtctaagaagcgggagaaggatctctctgctcaa
gttgctgatcaaggccgcgaacttcttgctgtcaaagcccagctctctgctctcgacaaa
gaaggtgccgatgctatcaaggaaatcaagagctccgatgttgttatcatctcatctctc
aagtccgagcttgaccatgctcgagaacagctcagttattgcaccgcagagcgagatgcc
caacaaacccaacttgtcgaagcacttcttaccaaagataagctgcgcaaggaggtcgaa
gagggcagggagctgcaagatattaccggcagtggtgagggcgatacgcccgacggcagt
aagaagggcgagctgattgagaaactacggaaccgtctcagagaaattcgcgaggtgagt
cctagtcctagtactagtcctttctacaatgcaattgtcaacggcgatgaagacgaccaa
gtggtgcttccagtcgatagcaaatcgtccgagcaagatcaagatgaagacgaggatgat
tgccggctgttgggagagcttgctggcaaggacacaagcacgaccactatgccaccgccg
cctcctcctcgggtgggagaattggctgtgccttgtcctgcccatctacctcgacatccc
tcccagcggaggcaactggaacgatcggagactgaaaggatcgacctgcaacgtaaattg
aaggccgcgcatgacggtgaggctgtggcagcacaaaaggccgcgagtgatgaaattatc
cggaacctcgaaagagagaactctctcattgcatcagcctggtatgatcttacaagtcgg
cttcaaagtaaccatgtcgttttgcaacgacggcacgaagctcctcggagttggcttaac
aagcagaggcagatggtcaatggtcagttgcgcttccgcgactcgctctacctctactga
>Fp26r
atgacaggttacagtcctgccgcgcagactgcgctcatcaaagccgtaagcatcgtcatc
ctggatccttctacaccgtattctagctccccgctcatccaaagatgccctcagatcaag
cgagtatttgaaccgaaacgaatggtagaatcttacgaagacctcgtcgatggcgtcacg
cttggtttgattctacatcagctagatcccagttttgacacgtccgcactcgaaacaaat
tccaacacctcccgatatcttatcaacaagcgcaatatccagagcatctacaagggcctt
tttcgttacattcgacgctctgtccctgaacttgcttgtcaggccaagaagttcgactac
catgccattgctgagaatcctgatgcccaagggatcagccaggtatcttttcctcttact
cttcccgcgttatttcggtcggtactgattccccagatcctggctgttatgctgggtgtg
gtgattctaggccctcaacgcaaacactacatcccccgaataactaatctcgacaagcaa
acgcaggcggagatcatgcaaatcatccagaccatacagcaagatatccacgattcacaa
ggagatgacgatgttgaggaagctatcgacgctgtcatggaggcgcgagacattgatctc
ctcgttgaggagcagaatgcagccttgaggtcacaactcgaactgaccaagagacagctc
tcagactactacacaagacttgaccatcttcaaacaagtcatgaagaactacggtttgag
aaggagaagaacgaccgagagctcgaggtcctgcgaaaggccaccgtagatggtgctaac
aatgcagagatgatcaagaacttggaaattcaggtacatgatcaaatggagctgatttcg
agacatgaagaaacgatacgcagagatgaacgtatcaaatcccagctcgaggctgaagtg
atgaaactgacggaaaagtgcaaagacgctgaggagttccgcgaccaagcaaccgagtgg
aagcacaaagccgaggactttgagaagaaggccaatactgcagagcggtacaagcagaag
ctcgagtcccagcagcatcttgtcaaagaagtgcaaaacctccaatacgagaagactgag
ttacaagatcagatcagaatcctgttggatgatcaagataggggcgctcgcacccggaaa
gcagaagacgagttgaccaaaatgattactcagtctgagcaacatctgtgggacgaacgc
agccagaagaaccagctcatgaaagacatcgcggcgctcgaggacgaggtgattcgtctg
agagcaagacaagtccatgatgagaacttcatcaaggatctccaggagcagcttgagagc
ggtgaaggaactcaaaatgcagtgcctggggctctgggcatggcatccagtcttgaagat
gagcttaacgacgcagctaacgaggatacccagcctggccaagttaaccttcccctagaa
ttgtctcgcctcaaggctgagaacgatttgttgcgcagcacagttggttctggagatact
gctccactccgtcgggagcttgacgaagaaaagcggcagcgtgctcatattcagaagaac
tataacgatatgttcgaaaagcatgctgttcttcacgatcaaatggaagctctgatcaac
aacatgaccggcgaagggttagtcaaagccatcaatgatgcttgctctcctgaaggcaca
cacatacttacttccgacttctacaggacaaaagcatttattaacatcaagcaaacactc
atgcagtgcgagttcgagctggaacagtctaagaagcgggagaaggatctctctgctcaa
gttgctgatcaaggccgcgaacttcttgctgtcaaagcccagctctctgctctcgacaaa
gaaggtgccgatgctatcaaggaaatcaagagctccgatgttgttatcatctcatctctc
aagtccgagcttgaccatgctcgagaacagctcagttattgcaccgcagagcgagatgcc
caacaaacccaacttgtcgaagcacttcttaccaaagataagctgcgcaaggaggtcgaa
gagggcagggagctgcaagatattaccggcagtggtgagggcgatacgcccgacggcagt
aagaagggcgagctgattgagaaactacggaaccgtctcagagaaattcgcgaggtgagt
cctagtcctagtactagtcctttctacaatgcaattgtcaacggcgatgaagacgaccaa
gtggtgcttccagtcgatggcaaatcgtccgagcaagatcaagatgaagacgaggatgat
tgccggctgttgggagagcttgctggcaaggacacaagcacgaccactatgccaccgccg
cctcctcctcgggtgggagaattggctgtgccttgtcctgcccatctacctcgacatccc
tcccagcggaggcaactggaacgatcggagactgaaaggatcgacctgcaacgtaaattg
aaggccgcgcatgacggtgaggctgtggcagcacaaaaggccgcgagtgatgaaattatc
cggaacctcgaaagagagaactctctcattgcatcagcctggtatgatcttacaagtcgg
cttcaaagtaaccatgtcgttttgcaacgacggcacgaagctcctcggagttggcttaac
aagcagaggcagatggtcaatggtcagttgcgcttccgcgactcgctctacctctactga
>Fp33
atgacaggttacagtcctgccgcgcagactgcgctcatcaaagccgtaagcatcgtcatc
ctggatccttctacaccgtattctagctccccgctcatccaaagatgccctcagatcaag
cgagtatttgaaccgaaacgaatggtagaatcttacgaagacctcgtcgatggcgtcacg
cttggtttgattctacatcagctagatcccagttttgacacgtccgcactcgaaacaaat
tccaacacctcccgatatcttatcaacaagcgcaatatccagagcatctacaagggcctt
tttcgttacattcgacgctctgtccctgaacttgcttgtcaggccaagaagttcgactac
catgccattgctgagaatcctgatgcccaagggatcagccaggtatcttttcctcttact
cttcccgcgttatttcggtcggtactgattccccagatcctggctgttatgctgggtgtg
gtgattctaggccctcaacgcaaacactacatcccccgaataactaatctcgacaagcaa
acgcaggcggagatcatgcaaatcatccagaccatacagcaagatatccacgactcacaa
ggagatgacgatgttgaggaagctatcgacgctgtcatggaggcgcgagacattgatctc
ctcgttgaggagcagaatgcagccctgcggtcacaactcgaactgaccaagagacagctc
tcagactactacacaagacttgaccatcttcaaacaagtcatgaagaactacggtttgag
aaggagaagaacgaccgagagctcgaggtcctgcgaaaggccaccgtagatggtgctaac
aatgccgagatgatcaagaacttggaaattcaggtacatgatcaaatggagctgatttcg
agacatgaagaaacgatacgcagagatgaacgtatcaaatcccagctcgaggctgaagtg
atgaaactgacggaaaagtgcaaagacgctgaggagttccgcgaccaagcaaccgagtgg
aagcacaaagccgaggactttgagaagaaggccaatactgcagagcggtacaagcagaag
ctcgagtcccagcagcatcttgtcaaagaagtgcaaaacctccaatacgagaagactgag
ttacaagatcagatcagaatcctgttggatgatcaagataggggcgctcgcacccggaaa
gcagaagacgagttgaccaaaatgattactcagtctgagcaacatctgtgggacgaacgc
agccagaagaaccagctcatgaaagacatcgcggcgctcgaggacgaggtgattcgtctg
agagcaagacaagtccatgatgagaacttcatcaaggatctccaggagcagcttgagagc
ggtgaaggaactcaaaatgcagtgcctggggctctgggcatggcatccagtcttgaagat
gagcttaacgacgcagctaacgaggatacccagcctggccaagttaaccttcccctagaa
ttgtctcgcctcaaggctgagaacgatttgttgcgcagcacagttggttctggagatact
gctccactccgtcgggagcttgacgaagaaaagcggcagcgtgctcatattcagaagaac
tataacgatatgttcgaaaagcatgctgttcttcacgatcaaatggaagctctgatcaac
aacatgaccggcgaagggttagtcaaagccatcaatgatgcttgctctcctgaaggcaca
cacatacttacttccgacttctacaggacaaaagcatttattaacatcaagcaaacactc
atgcagtgcgagttcgagctggaacagtctaagaagcgggagaaggatctctctgctcaa
gttgctgatcaaggccgcgaacttcttgctgtcaaagcccagctctctgctctcgacaaa
gaaggtgccgatgctatcaaggaaatcaagagctccgatgttgttatcatctcatctctc
aagtccgagcttgaccatgctcgagaacagctcagttattgcaccgcagagcgagatgcc
caacaaacccaacttgtcgaagcacttcttaccaaagataagctgcgcaaggaggtcgaa
gagggcagggagctgcaagatattaccggcagtggtgagggcgatacgcccgacggcagt
aagaagggcgagctgattgagaaactacggaaccgtctcagagaaattcgcgaggtgagt
cctagtcctagtactagtcctttctacaatgcaattgtcaacggcgatgaagacgaccaa
gtggtgcttccagtcgatagcaaatcgtccgagcaagatcaagatgaagacgaggatgat
tgccggctgttgggagagcttgctggcaaggacacaagcacgaccactatgccaccgccg
cctcctcctcgggtgggagaattggctgtgccttgtcctgcccatctacctcgacatccc
tcccagcggaggcaactggaacgatcggagactgaaaggatcgacctgcaacgtaaattg
aaggccgcgcatgacggtgaggctgtggcagcacaaaaggccgcgagtgatgaaattatc
cggaacctcgaaagagagaactctctcattgcatcagcctggtatgatcttacaagtcgg
cttcaaagtaaccatgtcgttttgcaacgacggcacgaagctcctcggagttggcttaac
aagcagaggcagatggtcaatggtcagttgcgcttccgcgactcgctctacctctactga
>Fp34
atgacaggttacagtcctgccgcgcagactgcgctcatcaaagccgtaagcatcgtcatc
ctggatccttctacaccgtattctagctccccgctcatccaaagatgccctcagatcaag
cgagtatttgaaccgaaacgaatggtagaatcttacgaagacctcgtcgatggcgtcacg
cttggtttgattctacatcagctagatcccagttttgacacgtccgcactcgaaacaaat
tccaacacctcccgatatcttatcaacaagcgcaatatccagagcatctacaagggcctt
tttcgttacattcgacgctctgtccctgaacttgcttgtcaggccaagaagttcgactac
catgccattgctgagaatcctgatgcccaagggatcagccaggtatcttttcctcttact
cttcccgcgttatttcggtcggtactgattccccagatcctggctgttatgctgggtgtg
gtgattctaggccctcaacgcaaacactacatcccccgaataactaatctcgacaagcaa
acgcaggcggagatcatgcaaatcatccagaccatacagcaagatatccacgactcacaa
ggagatgacgatgttgaggaagctatcgacgctgtcatggaggcgcgagacattgatctc
ctcgttgaggagcagaatgcagccttgaggtcacaactcgaactgaccaagagacagctc
tcagactactacacaagacttgaccatcttcaaacaagtcatgaagaactacggtttgag
aaggagaagaacgaccgagagctcgaggtcctgcgaaaggccaccgtagatggtgctaac
aatgcagagatgatcaagaacttggaaattcaggtacatgatcaaatggagctgatttcg
agacatgaagaaacgatacgcagagatgaacgtatcaaatcccagctcgaggctgaagtg
atgaaactgacggaaaagtgcaaagacgctgaggagttccgcgaccaagcaaccgagtgg
aagcacaaagccgaggactttgagaagaaggccaatactgcagagcggtacaagcagaag
ctcgagtcccagcagcatcttgtcaaagaagtgcaaaacctccaatacgagaagactgag
ttacaagatcagatcagaatcctgttggatgatcaagataggggcgctcgcacccggaaa
gcagaagacgagttgaccaaaatgattactcagtctgagcaacatctgtgggacgaacgc
agccagaagaaccagctcatgaaagacatcgcggcgctcgaggacgaggtgattcgtctg
agagcaagacaagtccatgatgagaacttcatcaaggatctccaggagcagcttgagagc
ggtgaaggaactcaaaatgcagtgcctggggctctgggcatggcatccagtcttgaagat
gagcttaacgacgcagctaacgaggatacccagcctggccaagttaaccttcccctagaa
ttgtctcgcctcaaggctgagaacgatttgttgcgcagcacagttggttctggagatact
gctccactccgtcgggagcttgacgaagaaaagcggcagcgtgctcatattcagaagaac
tataacgatatgttcgaaaagcatgctgttcttcacgatcaaatggaagctctgatcaac
aacatgaccggcgaagggttagtcaaagccatcaatgatgcttgctctcctgaaggcaca
cacatacttacttccgacttctacaggacaaaagcatttattaacatcaagcaaacactc
atgcagtgcgagttcgagctggaacagtctaagaagcgggagaaggatctctctgctcaa
gttgctgatcaaggccgcgaacttcttgctgtcaaagcccagctctctgctctcgacaaa
gaaggtgccgatgctatcaaggaaatcaagagctccgatgttgttatcatctcatctctc
aagtccgagcttgaccatgctcgagaacagctcagttattgcaccgcagagcgagatgcc
caacaaacccaacttgtcgaagcacttcttaccaaagataagctgcgcaaggaggtcgaa
gagggcagggagctgcaagatattaccggcagtggtgagggcgatacgcccgacggcagt
aagaagggcgagctgattgagaaactacggaaccgtctcagagaaattcgcgaggtgagt
cctagtcctagtactagtcctttctacaatgcaattgtcaacggcgatgaagacgaccaa
gtggtgcttccagtcgatggcaaatcgtccgagcaagatcaagatgaagacgaggatgat
tgccggctgttgggagagcttgctggcaaggacacaagcacgaccactatgccaccgccg
cctcctcctcgggtgggagaattggctgtgccttgtcctgcccatctacctcgacatccc
tcccagcggaggcaactggaacgatcggagactgaaaggatcgacctgcaacgtaaattg
aaggccgcgcatgacggtgaggctgtggcagcacaaaaggccgcgagtgatgaaattatc
cggaacctcgaaagagagaactctctcattgcatcagcctggtatgatcttacaagtcgg
cttcaaagtaaccatgtcgttttgcaacgacggcacgaagctcctcggagttggcttaac
aagcagaggcagatggtcaatggtcagttgcgcttccgcgactcgctctacctctactga
>Fp35
atgacaggttacagtcctgccgcgcagactgcgctcatcaaagccgtaagcatcgtcatc
ctggatccttctacaccgtattctagctccccgctcatccaaagatgccctcagatcaag
cgagtatttgaaccgaaacgaatggtagaatcttacgaagacctcgtcgatggcgtcacg
cttggtttgattctacatcagctagatcccagttttgacacgtccgcactcgaaacaaat
tccaacacctcccgatatcttatcaacaagcgcaatatccagagcatctacaagggcctt
tttcgttacattcgacgctctgtccctgaacttgcttgtcaggccaagaagttcgactac
catgccattgctgagaatcctgatgcccaagggatcagccaggtatcttttcctcttact
cttcccgcgttatttcggtcggtactgattccccagatcctggctgttatgctgggtgtg
gtgattctaggccctcaacgcaaacactacatcccccgaataactaatctcgacaagcaa
acgcaggcggagatcatgcaaatcatccagaccatacagcaagatatccacgactcacaa
ggagatgacgatgttgaggaagctatcgacgctgtcatggaggcgcgagacattgatctc
ctcgttgaggagcagaatgcagccctgcggtcacaactcgaactgaccaagagacagctc
tcagactactacacaagacttgaccatcttcaaacaagtcatgaagaactacggtttgag
aaggagaagaacgaccgagagctcgaggtcctgcgaaaggccaccgtagatggtgctaac
aatgccgagatgatcaagaacttggaaattcaggtacatgatcaaatggagctgatttcg
agacatgaagaaacgatacgcagagatgaacgtatcaaatcccagctcgaggctgaagtg
atgaaactgacggaaaagtgcaaagacgctgaggagttccgcgaccaagcaaccgagtgg
aagcacaaagccgaggactttgagaagaaggccaatactgcagagcggtacaagcagaag
ctcgagtcccagcagcatcttgtcaaagaagtgcaaaacctccaatacgagaagactgag
ttacaagatcagatcagaatcctgttggatgatcaagataggggcgctcgcacccggaaa
gcagaagacgagttgaccaaaatgattactcagtctgagcaacatctgtgggacgaacgc
agccagaagaaccagctcatgaaagacatcgcggcgctcgaggacgaggtgattcgtctg
agagcaagacaagtccatgatgagaacttcatcaaggatctccaggagcagcttgagagc
ggtgaaggaactcaaaatgcagtgcctggggctctgggcatggcatccagtcttgaagat
gagcttaacgacgcagctaacgaggatacccagcctggccaagttaaccttcccctagaa
ttgtctcgcctcaaggctgagaacgatttgttgcgcagcacagttggttctggagatact
gctccactccgtcgggagcttgacgaagaaaagcggcagcgtgctcatattcagaagaac
tataacgatatgttcgaaaagcatgctgttcttcacgatcaaatggaagctctgatcaac
aacatgaccggcgaagggttagtcaaagccatcaatgatgcttgctctcctgaaggcaca
cacatacttacttccgacttctacaggacaaaagcatttattaacatcaagcaaacactc
atgcagtgcgagttcgagctggaacagtctaagaagcgggagaaggatctctctgctcaa
gttgctgatcaaggccgcgaacttcttgctgtcaaagcccagctctctgctctcgacaaa
gaaggtgccgatgctatcaaggaaatcaagagctccgatgttgttatcatctcatctctc
aagtccgagcttgaccatgctcgagaacagctcagttattgcaccgcagagcgagatgcc
caacaaacccaacttgtcgaagcacttcttaccaaagataagctgcgcaaggaggtcgaa
gagggcagggagctgcaagatattaccggcagtggtgagggcgatacgcccgacggcagt
aagaagggcgagctgattgagaaactacggaaccgtctcagagaaattcgcgaggtgagt
cctagtcctagtactagtcctttctacaatgcaattgtcaacggcgatgaagacgaccaa
gtggtgcttccagtcgatagcaaatcgtccgagcaagatcaagatgaagacgaggatgat
tgccggctgttgggagagcttgctggcaaggacacaagcacgaccactatgccaccgccg
cctcctcctcgggtgggagaattggctgtgccttgtcctgcccatctacctcgacatccc
tcccagcggaggcaactggaacgatcggagactgaaaggatcgacctgcaacgtaaattg
aaggccgcgcatgacggtgaggctgtggcagcacaaaaggccgcgagtgatgaaattatc
cggaacctcgaaagagagaactctctcattgcatcagcctggtatgatcttacaagtcgg
cttcaaagtaaccatgtcgttttgcaacgacggcacgaagctcctcggagttggcttaac
aagcagaggcagatggtcaatggtcagttgcgcttccgcgactcgctctacctctactga
>Fp38
atgacaggttacagtcctgccgcgcagactgcgctcatcaaagccgtaagcatcgtcatc
ctggatccttctacaccgtattctagctccccgctcatccaaagatgccctcagatcaag
cgagtatttgaaccgaaacgaatggtagaatcttacgaagacctcgtcgatggcgtcacg
cttggtttgattctacatcagctagatcccagttttgacacgtccgcactcgaaacaaat
tccaacacctcccgatatcttatcaacaagcgcaatatccagagcatctacaagggcctt
tttcgttacattcgacgctctgtccctgaacttgcttgtcaggccaagaagttcgactac
catgccattgctgagaatcctgatgcccaagggatcagccaggtatcttttcctcttact
cttcccgcgttatttcggtcggtactgattccccagatcctggctgttatgctgggtgtg
gtgattctaggccctcaacgcaaacactacatcccccgaataactaatctcgacaagcaa
acgcaggcggagatcatgcaaatcatccagaccatacagcaagatatccacgactcacaa
ggagatgacgatgttgaggaagctatcgacgctgtcatggaggcgcgagacattgatctc
ctcgttgaggagcagaatgcagccctgcggtcacaactcgaactgaccaagagacagctc
tcagactactacacaagacttgaccatcttcaaacaagtcatgaagaactacggtttgag
aaggagaagaacgaccgagagctcgaggtcctgcgaaaggccaccgtagatggtgctaac
aatgccgagatgatcaagaacttggaaattcaggtacatgatcaaatggagctgatttcg
agacatgaagaaacgatacgcagagatgaacgtatcaaatcccagctcgaggctgaagtg
atgaaactgacggaaaagtgcaaagacgctgaggagttccgcgaccaagcaaccgagtgg
aagcacaaagccgaggactttgagaagaaggccaatactgcagagcggtacaagcagaag
ctcgagtcccagcagcatcttgtcaaagaagtgcaaaacctccaatacgagaagactgag
ttacaagatcagatcagaatcctgttggatgatcaagataggggcgctcgcacccggaaa
gcagaagacgagttgaccaaaatgattactcagtctgagcaacatctgtgggacgaacgc
agccagaagaaccagctcatgaaagacatcgcggcgctcgaggacgaggtgattcgtctg
agagcaagacaagtccatgatgagaacttcatcaaggatctccaggagcagcttgagagc
ggtgaaggaactcaaaatgcagtgcctggggctctgggcatggcatccagtcttgaagat
gagcttaacgacgcagctaacgaggatacccagcctggccaagttaaccttcccctagaa
ttgtctcgcctcaaggctgagaacgatttgttgcgcagcacagttggttctggagatact
gctccactccgtcgggagcttgacgaagaaaagcggcagcgtgctcatattcagaagaac
tataacgatatgttcgaaaagcatgctgttcttcacgatcaaatggaagctctgatcaac
aacatgaccggcgaagggttagtcaaagccatcaatgatgcttgctctcctgaaggcaca
cacatacttacttccgacttctacaggacaaaagcatttattaacatcaagcaaacactc
atgcagtgcgagttcgagctggaacagtctaagaagcgggagaaggatctctctgctcaa
gttgctgatcaaggccgcgaacttcttgctgtcaaagcccagctctctgctctcgacaaa
gaaggtgccgatgctatcaaggaaatcaagagctccgatgttgttatcatctcatctctc
aagtccgagcttgaccatgctcgagaacagctcagttattgcaccgcagagcgagatgcc
caacaaacccaacttgtcgaagcacttcttaccaaagataagctgcgcaaggaggtcgaa
gagggcagggagctgcaagatattaccggcagtggtgagggcgatacgcccgacggcagt
aagaagggcgagctgattgagaaactacggaaccgtctcagagaaattcgcgaggtgagt
cctagtcctagtactagtcctttctacaatgcaattgtcaacggcgatgaagacgaccaa
gtggtgcttccagtcgatagcaaatcgtccgagcaagatcaagatgaagacgaggatgat
tgccggctgttgggagagcttgctggcaaggacacaagcacgaccactatgccaccgccg
cctcctcctcgggtgggagaattggctgtgccttgtcctgcccatctacctcgacatccc
tcccagcggaggcaactggaacgatcggagactgaaaggatcgacctgcaacgtaaattg
aaggccgcgcatgacggtgaggctgtggcagcacaaaaggccgcgagtgatgaaattatc
cggaacctcgaaagagagaactctctcattgcatcagcctggtatgatcttacaagtcgg
cttcaaagtaaccatgtcgttttgcaacgacggcacgaagctcctcggagttggcttaac
aagcagaggcagatggtcaatggtcagttgcgcttccgcgactcgctctacctctactga
>Fp39
atgacaggttacagtcctgccgcgcagactgcgctcatcaaagccgtaagcatcgtcatc
ctggatccttctacaccgtattctagctccccgctcatccaaagatgccctcagatcaag
cgagtatttgaaccgaaacgaatggtagaatcttacgaagacctcgtcgatggcgtcacg
cttggtttgattctacatcagctagatcccagttttgacacgtccgcactcgaaacaaat
tccaacacctcccgatatcttatcaacaagcgcaatatccagagcatctacaagggcctt
tttcgttacattcgacgctctgtccctgaacttgcttgtcaggccaagaagttcgactac
catgccattgctgagaatcctgatgcccaagggatcagccaggtatcttttcctcttact
cttcccgcgttatttcggtcggtactgattccccagatcctggctgttatgctgggtgtg
gtgattctaggccctcaacgcaaacactacatcccccgaataactaatctcgacaagcaa
acgcaggcggagatcatgcaaatcatccagaccatacagcaagatatccacgactcacaa
ggagatgacgatgttgaggaagctatcgacgctgtcatggaggcgcgagacattgatctc
ctcgttgaggagcagaatgcagccctgcggtcacaactcgaactgaccaagagacagctc
tcagactactacacaagacttgaccatcttcaaacaagtcatgaagaactacggtttgag
aaggagaagaacgaccgagagctcgaggtcctgcgaaaggccaccgtagatggtgctaac
aatgccgagatgatcaagaacttggaaattcaggtacatgatcaaatggagctgatttcg
agacatgaagaaacgatacgcagagatgaacgtatcaaatcccagctcgaggctgaagtg
atgaaactgacggaaaagtgcaaagacgctgaggagttccgcgaccaagcaaccgagtgg
aagcacaaagccgaggactttgagaagaaggccaatactgcagagcggtacaagcagaag
ctcgagtcccagcagcatcttgtcaaagaagtgcaaaacctccaatacgagaagactgag
ttacaagatcagatcagaatcctgttggatgatcaagataggggcgctcgcacccggaaa
gcagaagacgagttgaccaaaatgattactcagtctgagcaacatctgtgggacgaacgc
agccagaagaaccagctcatgaaagacatcgcggcgctcgaggacgaggtgattcgtctg
agagcaagacaagtccatgatgagaacttcatcaaggatctccaggagcagcttgagagc
ggtgaaggaactcaaaatgcagtgcctggggctctgggcatggcatccagtcttgaagat
gagcttaacgacgcagctaacgaggatacccagcctggccaagttaaccttcccctagaa
ttgtctcgcctcaaggctgagaacgatttgttgcgcagcacagttggttctggagatact
gctccactccgtcgggagcttgacgaagaaaagcggcagcgtgctcatattcagaagaac
tataacgatatgttcgaaaagcatgctgttcttcacgatcaaatggaagctctgatcaac
aacatgaccggcgaagggttagtcaaagccatcaatgatgcttgctctcctgaaggcaca
cacatacttacttccgacttctacaggacaaaagcatttattaacatcaagcaaacactc
atgcagtgcgagttcgagctggaacagtctaagaagcgggagaaggatctctctgctcaa
gttgctgatcaaggccgcgaacttcttgctgtcaaagcccagctctctgctctcgacaaa
gaaggtgccgatgctatcaaggaaatcaagagctccgatgttgttatcatctcatctctc
aagtccgagcttgaccatgctcgagaacagctcagttattgcaccgcagagcgagatgcc
caacaaacccaacttgtcgaagcacttcttaccaaagataagctgcgcaaggaggtcgaa
gagggcagggagctgcaagatattaccggcagtggtgagggcgatacgcccgacggcagt
aagaagggcgagctgattgagaaactacggaaccgtctcagagaaattcgcgaggtgagt
cctagtcctagtactagtcctttctacaatgcaattgtcaacggcgatgaagacgaccaa
gtggtgcttccagtcgatagcaaatcgtccgagcaagatcaagatgaagacgaggatgat
tgccggctgttgggagagcttgctggcaaggacacaagcacgaccactatgccaccgccg
cctcctcctcgggtgggagaattggctgtgccttgtcctgcccatctacctcgacatccc
tcccagcggaggcaactggaacgatcggagactgaaaggatcgacctgcaacgtaaattg
aaggccgcgcatgacggtgaggctgtggcagcacaaaaggccgcgagtgatgaaattatc
cggaacctcgaaagagagaactctctcattgcatcagcctggtatgatcttacaagtcgg
cttcaaagtaaccatgtcgttttgcaacgacggcacgaagctcctcggagttggcttaac
aagcagaggcagatggtcaatggtcagttgcgcttccgcgactcgctctacctctactga
>Fp42
atgacaggttacagtcctgccgcgcagactgcgctcatcaaagccgtaagcatcgtcatc
ctggatccttctacaccgtattctagctccccgctcatccaaagatgccctcagatcaag
cgagtatttgaaccgaaacgaatggtagaatcttacgaagacctcgtcgatggcgtcacg
cttggtttgattctacatcagctagatcccagttttgacacgtccgcactcgaaacaaat
tccaacacctcccgatatcttatcaacaagcgcaatatccagagcatctacaagggcctt
tttcgttacattcgacgctctgtccctgaacttgcttgtcaggccaagaagttcgactac
catgccattgctgagaatcctgatgcccaagggatcagccaggtatcttttcctcttact
cttcccgcgttatttcggtcggtactgattccccagatcctggctgttatgctgggtgtg
gtgattctaggccctcaacgcaaacactacatcccccgaataactaatctcgacaagcaa
acgcaggcggagatcatgcaaatcatccagaccatacagcaagatatccacgactcacaa
ggagatgacgatgttgaggaagctatcgacgctgtcatggaggcgcgagacattgatctc
ctcgttgaggagcagaatgcagccctgcggtcacaactcgaactgaccaagagacagctc
tcagactactacacaagacttgaccatcttcaaacaagtcatgaagaactacggtttgag
aaggagaagaacgaccgagagctcgaggtcctgcgaaaggccaccgtagatggtgctaac
aatgccgagatgatcaagaacttggaaattcaggtacatgatcaaatggagctgatttcg
agacatgaagaaacgatacgcagagatgaacgtatcaaatcccagctcgaggctgaagtg
atgaaactgacggaaaagtgcaaagacgctgaggagttccgcgaccaagcaaccgagtgg
aagcacaaagccgaggactttgagaagaaggccaatactgcagagcggtacaagcagaag
ctcgagtcccagcagcatcttgtcaaagaagtgcaaaacctccaatacgagaagactgag
ttacaagatcagatcagaatcctgttggatgatcaagataggggcgctcgcacccggaaa
gcagaagacgagttgaccaaaatgattactcagtctgagcaacatctgtgggacgaacgc
agccagaagaaccagctcatgaaagacatcgcggcgctcgaggacgaggtgattcgtctg
agagcaagacaagtccatgatgagaacttcatcaaggatctccaggagcagcttgagagc
ggtgaaggaactcaaaatgcagtgcctggggctctgggcatggcatccagtcttgaagat
gagcttaacgacgcagctaacgaggatacccagcctggccaagttaaccttcccctagaa
ttgtctcgcctcaaggctgagaacgatttgttgcgcagcacagttggttctggagatact
gctccactccgtcgggagcttgacgaagaaaagcggcagcgtgctcatattcagaagaac
tataacgatatgttcgaaaagcatgctgttcttcacgatcaaatggaagctctgatcaac
aacatgaccggcgaagggttagtcaaagccatcaatgatgcttgctctcctgaaggcaca
cacatacttacttccgacttctacaggacaaaagcatttattaacatcaagcaaacactc
atgcagtgcgagttcgagctggaacagtctaagaagcgggagaaggatctctctgctcaa
gttgctgatcaaggccgcgaacttcttgctgtcaaagcccagctctctgctctcgacaaa
gaaggtgccgatgctatcaaggaaatcaagagctccgatgttgttatcatctcatctctc
aagtccgagcttgaccatgctcgagaacagctcagttattgcaccgcagagcgagatgcc
caacaaacccaacttgtcgaagcacttcttaccaaagataagctgcgcaaggaggtcgaa
gagggcagggagctgcaagatattaccggcagtggtgagggcgatacgcccgacggcagt
aagaagggcgagctgattgagaaactacggaaccgtctcagagaaattcgcgaggtgagt
cctagtcctagtactagtcctttctacaatgcaattgtcaacggcgatgaagacgaccaa
gtggtgcttccagtcgatagcaaatcgtccgagcaagatcaagatgaagacgaggatgat
tgccggctgttgggagagcttgctggcaaggacacaagcacgaccactatgccaccgccg
cctcctcctcgggtgggagaattggctgtgccttgtcctgcccatctacctcgacatccc
tcccagcggaggcaactggaacgatcggagactgaaaggatcgacctgcaacgtaaattg
aaggccgcgcatgacggtgaggctgtggcagcacaaaaggccgcgagtgatgaaattatc
cggaacctcgaaagagagaactctctcattgcatcagcctggtatgatcttacaagtcgg
cttcaaagtaaccatgtcgttttgcaacgacggcacgaagctcctcggagttggcttaac
aagcagaggcagatggtcaatggtcagttgcgcttccgcgactcgctctacctctactga
>Fp44
atgacaggttacagtcctgccgcgcagactgcgctcatcaaagccgtaagcatcgtcatc
ctggatccttctacaccgtattctagctccccgctcatccaaagatgccctcagatcaag
cgagtatttgaaccgaaacgaatggtagaatcttacgaagacctcgtcgatggcgtcacg
cttggtttgattctacatcagctagatcccagttttgacacgtccgcactcgaaacaaat
tccaacacctcccgatatcttatcaacaagcgcaatatccagagcatctacaagggcctt
tttcgttacattcgacgctctgtccctgaacttgcttgtcaggccaagaagttcgactac
catgccattgctgagaatcctgatgcccaagggatcagccaggtatcttttcctcttact
cttcccgcgttatttcggtcggtactgattccccagatcctggctgttatgctgggtgtg
gtgattctaggccctcaacgcaaacactacatcccccgaataactaatctcgacaagcaa
acgcaggcggagatcatgcaaatcatccagaccatacagcaagatatccacgactcacaa
ggagatgacgatgttgaggaagctatcgacgctgtcatggaggcgcgagacattgatctc
ctcgttgaggagcagaatgcagccctgcggtcacaactcgaactgaccaagagacagctc
tcagactactacacaagacttgaccatcttcaaacaagtcatgaagaactacggtttgag
aaggagaagaacgaccgagagctcgaggtcctgcgaaaggccaccgtagatggtgctaac
aatgccgagatgatcaagaacttggaaattcaggtacatgatcaaatggagctgatttcg
agacatgaagaaacgatacgcagagatgaacgtatcaaatcccagctcgaggctgaagtg
atgaaactgacggaaaagtgcaaagacgctgaggagttccgcgaccaagcaaccgagtgg
aagcacaaagccgaggactttgagaagaaggccaatactgcagagcggtacaagcagaag
ctcgagtcccagcagcatcttgtcaaagaagtgcaaaacctccaatacgagaagactgag
ttacaagatcagatcagaatcctgttggatgatcaagataggggcgctcgcacccggaaa
gcagaagacgagttgaccaaaatgattactcagtctgagcaacatctgtgggacgaacgc
agccagaagaaccagctcatgaaagacatcgcggcgctcgaggacgaggtgattcgtctg
agagcaagacaagtccatgatgagaacttcatcaaggatctccaggagcagcttgagagc
ggtgaaggaactcaaaatgcagtgcctggggctctgggcatggcatccagtcttgaagat
gagcttaacgacgcagctaacgaggatacccagcctggccaagttaaccttcccctagaa
ttgtctcgcctcaaggctgagaacgatttgttgcgcagcacagttggttctggagatact
gctccactccgtcgggagcttgacgaagaaaagcggcagcgtgctcatattcagaagaac
tataacgatatgttcgaaaagcatgctgttcttcacgatcaaatggaagctctgatcaac
aacatgaccggcgaagggttagtcaaagccatcaatgatgcttgctctcctgaaggcaca
cacatacttacttccgacttctacaggacaaaagcatttattaacatcaagcaaacactc
atgcagtgcgagttcgagctggaacagtctaagaagcgggagaaggatctctctgctcaa
gttgctgatcaaggccgcgaacttcttgctgtcaaagcccagctctctgctctcgacaaa
gaaggtgccgatgctatcaaggaaatcaagagctccgatgttgttatcatctcatctctc
aagtccgagcttgaccatgctcgagaacagctcagttattgcaccgcagagcgagatgcc
caacaaacccaacttgtcgaagcacttcttaccaaagataagctgcgcaaggaggtcgaa
gagggcagggagctgcaagatattaccggcagtggtgagggcgatacgcccgacggcagt
aagaagggcgagctgattgagaaactacggaaccgtctcagagaaattcgcgaggtgagt
cctagtcctagtactagtcctttctacaatgcaattgtcaacggcgatgaagacgaccaa
gtggtgcttccagtcgatagcaaatcgtccgagcaagatcaagatgaagacgaggatgat
tgccggctgttgggagagcttgctggcaaggacacaagcacgaccactatgccaccgccg
cctcctcctcgggtgggagaattggctgtgccttgtcctgcccatctacctcgacatccc
tcccagcggaggcaactggaacgatcggagactgaaaggatcgacctgcaacgtaaattg
aaggccgcgcatgacggtgaggctgtggcagcacaaaaggccgcgagtgatgaaattatc
cggaacctcgaaagagagaactctctcattgcatcagcctggtatgatcttacaagtcgg
cttcaaagtaaccatgtcgttttgcaacgacggcacgaagctcctcggagttggcttaac
aagcagaggcagatggtcaatggtcagttgcgcttccgcgactcgctctacctctactga
>Fp49
atgacaggttacagtcctgccgcgcagactgcgctcatcaaagccgtaagcatcgtcatc
ctggatccttctacaccgtattctagctccccgctcatccaaagatgccctcagatcaag
cgagtatttgaaccgaaacgaatggtagaatcttacgaagacctcgtcgatggcgtcacg
cttggtttgattctacatcagctagatcccagttttgacacgtccgcactcgaaacaaat
tccaacacctcccgatatcttatcaacaagcgcaatatccagagcatctacaagggcctt
tttcgttacattcgacgctctgtccctgaacttgcttgtcaggccaagaagttcgactac
catgccattgctgagaatcctgatgcccaagggatcagccaggtatcttttcctcttact
cttcccgcgttatttcggtcggtactgattccccagatcctggctgttatgctgggtgtg
gtgattctaggccctcaacgcaaacactacatcccccgaataactaatctcgacaagcaa
acgcaggcggagatcatgcaaatcatccagaccatacagcaagatatccacgactcacaa
ggagatgacgatgttgaggaagctatcgacgctgtcatggaggcgcgagacattgatctc
ctcgttgaggagcagaatgcagccctgcggtcacaactcgaactgaccaagagacagctc
tcagactactacacaagacttgaccatcttcaaacaagtcatgaagaactacggtttgag
aaggagaagaacgaccgagagctcgaggtcctgcgaaaggccaccgtagatggtgctaac
aatgccgagatgatcaagaacttggaaattcaggtacatgatcaaatggagctgatttcg
agacatgaagaaacgatacgcagagatgaacgtatcaaatcccagctcgaggctgaagtg
atgaaactgacggaaaagtgcaaagacgctgaggagttccgcgaccaagcaaccgagtgg
aagcacaaagccgaggactttgagaagaaggccaatactgcagagcggtacaagcagaag
ctcgagtcccagcagcatcttgtcaaagaagtgcaaaacctccaatacgagaagactgag
ttacaagatcagatcagaatcctgttggatgatcaagataggggcgctcgcacccggaaa
gcagaagacgagttgaccaaaatgattactcagtctgagcaacatctgtgggacgaacgc
agccagaagaaccagctcatgaaagacatcgcggcgctcgaggacgaggtgattcgtctg
agagcaagacaagtccatgatgagaacttcatcaaggatctccaggagcagcttgagagc
ggtgaaggaactcaaaatgcagtgcctggggctctgggcatggcatccagtcttgaagat
gagcttaacgacgcagctaacgaggatacccagcctggccaagttaaccttcccctagaa
ttgtctcgcctcaaggctgagaacgatttgttgcgcagcacagttggttctggagatact
gctccactccgtcgggagcttgacgaagaaaagcggcagcgtgctcatattcagaagaac
tataacgatatgttcgaaaagcatgctgttcttcacgatcaaatggaagctctgatcaac
aacatgaccggcgaagggttagtcaaagccatcaatgatgcttgctctcctgaaggcaca
cacatacttacttccgacttctacaggacaaaagcatttattaacatcaagcaaacactc
atgcagtgcgagttcgagctggaacagtctaagaagcgggagaaggatctctctgctcaa
gttgctgatcaaggccgcgaacttcttgctgtcaaagcccagctctctgctctcgacaaa
gaaggtgccgatgctatcaaggaaatcaagagctccgatgttgttatcatctcatctctc
aagtccgagcttgaccatgctcgagaacagctcagttattgcaccgcagagcgagatgcc
caacaaacccaacttgtcgaagcacttcttaccaaagataagctgcgcaaggaggtcgaa
gagggcagggagctgcaagatattaccggcagtggtgagggcgatacgcccgacggcagt
aagaagggcgagctgattgagaaactacggaaccgtctcagagaaattcgcgaggtgagt
cctagtcctagtactagtcctttctacaatgcaattgtcaacggcgatgaagacgaccaa
gtggtgcttccagtcgatagcaaatcgtccgagcaagatcaagatgaagacgaggatgat
tgccggctgttgggagagcttgctggcaaggacacaagcacgaccactatgccaccgccg
cctcctcctcgggtgggagaattggctgtgccttgtcctgcccatctacctcgacatccc
tcccagcggaggcaactggaacgatcggagactgaaaggatcgacctgcaacgtaaattg
aaggccgcgcatgacggtgaggctgtggcagcacaaaaggccgcgagtgatgaaattatc
cggaacctcgaaagagagaactctctcattgcatcagcctggtatgatcttacaagtcgg
cttcaaagtaaccatgtcgttttgcaacgacggcacgaagctcctcggagttggcttaac
aagcagaggcagatggtcaatggtcagttgcgcttccgcgactcgctctacctctactga
>Fp50
atgacaggttacagtcctgccgcgcagactgcgctcatcaaagccgtaagcatcgtcatc
ctggatccttctacaccgtattctagctccccgctcatccaaagatgccctcagatcaag
cgagtatttgaaccgaaacgaatggtagaatcttacgaagacctcgtcgatggcgtcacg
cttggtttgattctacatcagctagatcccagttttgacacgtccgcactcgaaacaaat
tccaacacctcccgatatcttatcaacaagcgcaatatccagagcatctacaagggcctt
tttcgttacattcgacgctctgtccctgaacttgcttgtcaggccaagaagttcgactac
catgccattgctgagaatcctgatgcccaagggatcagccaggtatcttttcctcttact
cttcccgcgttatttcggtcggtactgattccccagatcctggctgttatgctgggtgtg
gtgattctaggccctcaacgcaaacactacatcccccgaataactaatctcgacaagcaa
acgcaggcggagatcatgcaaatcatccagaccatacagcaagatatccacgactcacaa
ggagatgacgatgttgaggaagctatcgacgctgtcatggaggcgcgagacattgatctc
ctcgttgaggagcagaatgcagccctgcggtcacaactcgaactgaccaagagacagctc
tcagactactacacaagacttgaccatcttcaaacaagtcatgaagaactacggtttgag
aaggagaagaacgaccgagagctcgaggtcctgcgaaaggccaccgtagatggtgctaac
aatgccgagatgatcaagaacttggaaattcaggtacatgatcaaatggagctgatttcg
agacatgaagaaacgatacgcagagatgaacgtatcaaatcccagctcgaggctgaagtg
atgaaactgacggaaaagtgcaaagacgctgaggagttccgcgaccaagcaaccgagtgg
aagcacaaagccgaggactttgagaagaaggccaatactgcagagcggtacaagcagaag
ctcgagtcccagcagcatcttgtcaaagaagtgcaaaacctccaatacgagaagactgag
ttacaagatcagatcagaatcctgttggatgatcaagataggggcgctcgcacccggaaa
gcagaagacgagttgaccaaaatgattactcagtctgagcaacatctgtgggacgaacgc
agccagaagaaccagctcatgaaagacatcgcggcgctcgaggacgaggtgattcgtctg
agagcaagacaagtccatgatgagaacttcatcaaggatctccaggagcagcttgagagc
ggtgaaggaactcaaaatgcagtgcctggggctctgggcatggcatccagtcttgaagat
gagcttaacgacgcagctaacgaggatacccagcctggccaagttaaccttcccctagaa
ttgtctcgcctcaaggctgagaacgatttgttgcgcagcacagttggttctggagatact
gctccactccgtcgggagcttgacgaagaaaagcggcagcgtgctcatattcagaagaac
tataacgatatgttcgaaaagcatgctgttcttcacgatcaaatggaagctctgatcaac
aacatgaccggcgaagggttagtcaaagccatcaatgatgcttgctctcctgaaggcaca
cacatacttacttccgacttctacaggacaaaagcatttattaacatcaagcaaacactc
atgcagtgcgagttcgagctggaacagtctaagaagcgggagaaggatctctctgctcaa
gttgctgatcaaggccgcgaacttcttgctgtcaaagcccagctctctgctctcgacaaa
gaaggtgccgatgctatcaaggaaatcaagagctccgatgttgttatcatctcatctctc
aagtccgagcttgaccatgctcgagaacagctcagttattgcaccgcagagcgagatgcc
caacaaacccaacttgtcgaagcacttcttaccaaagataagctgcgcaaggaggtcgaa
gagggcagggagctgcaagatattaccggcagtggtgagggcgatacgcccgacggcagt
aagaagggcgagctgattgagaaactacggaaccgtctcagagaaattcgcgaggtgagt
cctagtcctagtactagtcctttctacaatgcaattgtcaacggcgatgaagacgaccaa
gtggtgcttccagtcgatagcaaatcgtccgagcaagatcaagatgaagacgaggatgat
tgccggctgttgggagagcttgctggcaaggacacaagcacgaccactatgccaccgccg
cctcctcctcgggtgggagaattggctgtgccttgtcctgcccatctacctcgacatccc
tcccagcggaggcaactggaacgatcggagactgaaaggatcgacctgcaacgtaaattg
aaggccgcgcatgacggtgaggctgtggcagcacaaaaggccgcgagtgatgaaattatc
cggaacctcgaaagagagaactctctcattgcatcagcctggtatgatcttacaagtcgg
cttcaaagtaaccatgtcgttttgcaacgacggcacgaagctcctcggagttggcttaac
aagcagaggcagatggtcaatggtcagttgcgcttccgcgactcgctctacctctactga
>Fp51
atgacaggttacagtcctgccgcgcagactgcgctcatcaaagccgtaagcatcgtcatc
ctggatccttctacaccgtattctagctccccgctcatccaaagatgccctcagatcaag
cgagtatttgaaccgaaacgaatggtagaatcttacgaagacctcgtcgatggcgtcacg
cttggtttgattctacatcagctagatcccagttttgacacgtccgcactcgaaacaaat
tccaacacctcccgatatcttatcaacaagcgcaatatccagagcatctacaagggcctt
tttcgttacattcgacgctctgtccctgaacttgcttgtcaggccaagaagttcgactac
catgccattgctgagaatcctgatgcccaagggatcagccaggtatcttttcctcttact
cttcccgcgttatttcggtcggtactgattccccagatcctggctgttatgctgggtgtg
gtgattctaggccctcaacgcaaacactacatcccccgaataactaatctcgacaagcaa
acgcaggcggagatcatgcaaatcatccagaccatacagcaagatatccacgactcacaa
ggagatgacgatgttgaggaagctatcgacgctgtcatggaggcgcgagacattgatctc
ctcgttgaggagcagaatgcagccctgcggtcacaactcgaactgaccaagagacagctc
tcagactactacacaagacttgaccatcttcaaacaagtcatgaagaactacggtttgag
aaggagaagaacgaccgagagctcgaggtcctgcgaaaggccaccgtagatggtgctaac
aatgccgagatgatcaagaacttggaaattcaggtacatgatcaaatggagctgatttcg
agacatgaagaaacgatacgcagagatgaacgtatcaaatcccagctcgaggctgaagtg
atgaaactgacggaaaagtgcaaagacgctgaggagttccgcgaccaagcaaccgagtgg
aagcacaaagccgaggactttgagaagaaggccaatactgcagagcggtacaagcagaag
ctcgagtcccagcagcatcttgtcaaagaagtgcaaaacctccaatacgagaagactgag
ttacaagatcagatcagaatcctgttggatgatcaagataggggcgctcgcacccggaaa
gcagaagacgagttgaccaaaatgattactcagtctgagcaacatctgtgggacgaacgc
agccagaagaaccagctcatgaaagacatcgcggcgctcgaggacgaggtgattcgtctg
agagcaagacaagtccatgatgagaacttcatcaaggatctccaggagcagcttgagagc
ggtgaaggaactcaaaatgcagtgcctggggctctgggcatggcatccagtcttgaagat
gagcttaacgacgcagctaacgaggatacccagcctggccaagttaaccttcccctagaa
ttgtctcgcctcaaggctgagaacgatttgttgcgcagcacagttggttctggagatact
gctccactccgtcgggagcttgacgaagaaaagcggcagcgtgctcatattcagaagaac
tataacgatatgttcgaaaagcatgctgttcttcacgatcaaatggaagctctgatcaac
aacatgaccggcgaagggttagtcaaagccatcaatgatgcttgctctcctgaaggcaca
cacatacttacttccgacttctacaggacaaaagcatttattaacatcaagcaaacactc
atgcagtgcgagttcgagctggaacagtctaagaagcgggagaaggatctctctgctcaa
gttgctgatcaaggccgcgaacttcttgctgtcaaagcccagctctctgctctcgacaaa
gaaggtgccgatgctatcaaggaaatcaagagctccgatgttgttatcatctcatctctc
aagtccgagcttgaccatgctcgagaacagctcagttattgcaccgcagagcgagatgcc
caacaaacccaacttgtcgaagcacttcttaccaaagataagctgcgcaaggaggtcgaa
gagggcagggagctgcaagatattaccggcagtggtgagggcgatacgcccgacggcagt
aagaagggcgagctgattgagaaactacggaaccgtctcagagaaattcgcgaggtgagt
cctagtcctagtactagtcctttctacaatgcaattgtcaacggcgatgaagacgaccaa
gtggtgcttccagtcgatagcaaatcgtccgagcaagatcaagatgaagacgaggatgat
tgccggctgttgggagagcttgctggcaaggacacaagcacgaccactatgccaccgccg
cctcctcctcgggtgggagaattggctgtgccttgtcctgcccatctacctcgacatccc
tcccagcggaggcaactggaacgatcggagactgaaaggatcgacctgcaacgtaaattg
aaggccgcgcatgacggtgaggctgtggcagcacaaaaggccgcgagtgatgaaattatc
cggaacctcgaaagagagaactctctcattgcatcagcctggtatgatcttacaagtcgg
cttcaaagtaaccatgtcgttttgcaacgacggcacgaagctcctcggagttggcttaac
aagcagaggcagatggtcaatggtcagttgcgcttccgcgactcgctctacctctactga
>Fp59
atgacaggttacagtcctgccgcgcagactgcgctcatcaaagccgtaagcatcgtcatc
ctggatccttctacaccgtattctagctccccgctcatccaaagatgccctcagatcaag
cgagtatttgaaccgaaacgaatggtagaatcttacgaagacctcgtcgatggcgtcacg
cttggtttgattctacatcagctagatcccagttttgacacgtccgcactcgaaacaaat
tccaacacctcccgatatcttatcaacaagcgcaatatccagagcatctacaagggcctt
tttcgttacattcgacgctctgtccctgaacttgcttgtcaggccaagaagttcgactac
catgccattgctgagaatcctgatgcccaagggatcagccaggtatcttttcctcttact
cttcccgcgttatttcggtcggtactgattccccagatcctggctgttatgctgggtgtg
gtgattctaggccctcaacgcaaacactacatcccccgaataactaatctcgacaagcaa
acgcaggcggagatcatgcaaatcatccagaccatacagcaagatatccacgactcacaa
ggagatgacgatgttgaggaagctatcgacgctgtcatggaggcgcgagacattgatctc
ctcgttgaggagcagaatgcagccctgcggtcacaactcgaactgaccaagagacagctc
tcagactactacacaagacttgaccatcttcaaacaagtcatgaagaactacggtttgag
aaggagaagaacgaccgagagctcgaggtcctgcgaaaggccaccgtagatggtgctaac
aatgccgagatgatcaagaacttggaaattcaggtacatgatcaaatggagctgatttcg
agacatgaagaaacgatacgcagagatgaacgtatcaaatcccagctcgaggctgaagtg
atgaaactgacggaaaagtgcaaagacgctgaggagttccgcgaccaagcaaccgagtgg
aagcacaaagccgaggactttgagaagaaggccaatactgcagagcggtacaagcagaag
ctcgagtcccagcagcatcttgtcaaagaagtgcaaaacctccaatacgagaagactgag
ttacaagatcagatcagaatcctgttggatgatcaagataggggcgctcgcacccggaaa
gcagaagacgagttgaccaaaatgattactcagtctgagcaacatctgtgggacgaacgc
agccagaagaaccagctcatgaaagacatcgcggcgctcgaggacgaggtgattcgtctg
agagcaagacaagtccatgatgagaacttcatcaaggatctccaggagcagcttgagagc
ggtgaaggaactcaaaatgcagtgcctggggctctgggcatggcatccagtcttgaagat
gagcttaacgacgcagctaacgaggatacccagcctggccaagttaaccttcccctagaa
ttgtctcgcctcaaggctgagaacgatttgttgcgcagcacagttggttctggagatact
gctccactccgtcgggagcttgacgaagaaaagcggcagcgtgctcatattcagaagaac
tataacgatatgttcgaaaagcatgctgttcttcacgatcaaatggaagctctgatcaac
aacatgaccggcgaagggttagtcaaagccatcaatgatgcttgctctcctgaaggcaca
cacatacttacttccgacttctacaggacaaaagcatttattaacatcaagcaaacactc
atgcagtgcgagttcgagctggaacagtctaagaagcgggagaaggatctctctgctcaa
gttgctgatcaaggccgcgaacttcttgctgtcaaagcccagctctctgctctcgacaaa
gaaggtgccgatgctatcaaggaaatcaagagctccgatgttgttatcatctcatctctc
aagtccgagcttgaccatgctcgagaacagctcagttattgcaccgcagagcgagatgcc
caacaaacccaacttgtcgaagcacttcttaccaaagataagctgcgcaaggaggtcgaa
gagggcagggagctgcaagatattaccggcagtggtgagggcgatacgcccgacggcagt
aagaagggcgagctgattgagaaactacggaaccgtctcagagaaattcgcgaggtgagt
cctagtcctagtactagtcctttctacaatgcaattgtcaacggcgatgaagacgaccaa
gtggtgcttccagtcgatagcaaatcgtccgagcaagatcaagatgaagacgaggatgat
tgccggctgttgggagagcttgctggcaaggacacaagcacgaccactatgccaccgccg
cctcctcctcgggtgggagaattggctgtgccttgtcctgcccatctacctcgacatccc
tcccagcggaggcaactggaacgatcggagactgaaaggatcgacctgcaacgtaaattg
aaggccgcgcatgacggtgaggctgtggcagcacaaaaggccgcgagtgatgaaattatc
cggaacctcgaaagagagaactctctcattgcatcagcctggtatgatcttacaagtcgg
cttcaaagtaaccatgtcgttttgcaacgacggcacgaagctcctcggagttggcttaac
aagcagaggcagatggtcaatggtcagttgcgcttccgcgactcgctctacctctactga
>Fp63
atgacaggttacagtcctgccgcgcagactgcgctcatcaaagccgtaagcatcgtcatc
ctggatccttctacaccgtattctagctccccgctcatccaaagatgccctcagatcaag
cgagtatttgaaccgaaacgaatggtagaatcttacgaagacctcgtcgatggcgtcacg
cttggtttgattctacatcagctagatcccagttttgacacgtccgcactcgaaacaaat
tccaacacctcccgatatcttatcaacaagcgcaatatccagagcatctacaagggcctt
tttcgttacattcgacgctctgtccctgaacttgcttgtcaggccaagaagttcgactac
catgccattgctgagaatcctgatgcccaagggatcagccaggtatcttttcctcttact
cttcccgcgttatttcggtcggtactgattccccagatcctggctgttatgctgggtgtg
gtgattctaggccctcaacgcaaacactacatcccccgaataactaatctcgacaagcaa
acgcaggcggagatcatgcaaatcatccagaccatacagcaagatatccacgactcacaa
ggagatgacgatgttgaggaagctatcgacgctgtcatggaggcgcgagacattgatctc
ctcgttgaggagcagaatgcagccctgcggtcacaactcgaactgaccaagagacagctc
tcagactactacacaagacttgaccatcttcaaacaagtcatgaagaactacggtttgag
aaggagaagaacgaccgagagctcgaggtcctgcgaaaggccaccgtagatggtgctaac
aatgccgagatgatcaagaacttggaaattcaggtacatgatcaaatggagctgatttcg
agacatgaagaaacgatacgcagagatgaacgtatcaaatcccagctcgaggctgaagtg
atgaaactgacggaaaagtgcaaagacgctgaggagttccgcgaccaagcaaccgagtgg
aagcacaaagccgaggactttgagaagaaggccaatactgcagagcggtacaagcagaag
ctcgagtcccagcagcatcttgtcaaagaagtgcaaaacctccaatacgagaagactgag
ttacaagatcagatcagaatcctgttggatgatcaagataggggcgctcgcacccggaaa
gcagaagacgagttgaccaaaatgattactcagtctgagcaacatctgtgggacgaacgc
agccagaagaaccagctcatgaaagacatcgcggcgctcgaggacgaggtgattcgtctg
agagcaagacaagtccatgatgagaacttcatcaaggatctccaggagcagcttgagagc
ggtgaaggaactcaaaatgcagtgcctggggctctgggcatggcatccagtcttgaagat
gagcttaacgacgcagctaacgaggatacccagcctggccaagttaaccttcccctagaa
ttgtctcgcctcaaggctgagaacgatttgttgcgcagcacagttggttctggagatact
gctccactccgtcgggagcttgacgaagaaaagcggcagcgtgctcatattcagaagaac
tataacgatatgttcgaaaagcatgctgttcttcacgatcaaatggaagctctgatcaac
aacatgaccggcgaagggttagtcaaagccatcaatgatgcttgctctcctgaaggcaca
cacatacttacttccgacttctacaggacaaaagcatttattaacatcaagcaaacactc
atgcagtgcgagttcgagctggaacagtctaagaagcgggagaaggatctctctgctcaa
gttgctgatcaaggccgcgaacttcttgctgtcaaagcccagctctctgctctcgacaaa
gaaggtgccgatgctatcaaggaaatcaagagctccgatgttgttatcatctcatctctc
aagtccgagcttgaccatgctcgagaacagctcagttattgcaccgcagagcgagatgcc
caacaaacccaacttgtcgaagcacttcttaccaaagataagctgcgcaaggaggtcgaa
gagggcagggagctgcaagatattaccggcagtggtgagggcgatacgcccgacggcagt
aagaagggcgagctgattgagaaactacggaaccgtctcagagaaattcgcgaggtgagt
cctagtcctagtactagtcctttctacaatgcaattgtcaacggcgatgaagacgaccaa
gtggtgcttccagtcgatagcaaatcgtccgagcaagatcaagatgaagacgaggatgat
tgccggctgttgggagagcttgctggcaaggacacaagcacgaccactatgccaccgccg
cctcctcctcgggtgggagaattggctgtgccttgtcctgcccatctacctcgacatccc
tcccagcggaggcaactggaacgatcggagactgaaaggatcgacctgcaacgtaaattg
aaggccgcgcatgacggtgaggctgtggcagcacaaaaggccgcgagtgatgaaattatc
cggaacctcgaaagagagaactctctcattgcatcagcctggtatgatcttacaagtcgg
cttcaaagtaaccatgtcgttttgcaacgacggcacgaagctcctcggagttggcttaac
aagcagaggcagatggtcaatggtcagttgcgcttccgcgactcgctctacctctactga
>Fp65
atgacaggttacagtcctgccgcgcagactgcgctcatcaaagccgtaagcatcgtcatc
ctggatccttctacaccgtattctagctccccgctcatccaaagatgccctcagatcaag
cgagtatttgaaccgaaacgaatggtagaatcttacgaagacctcgtcgatggcgtcacg
cttggtttgattctacatcagctagatcccagttttgacacgtccgcactcgaaacaaat
tccaacacctcccgatatcttatcaacaagcgcaatatccagagcatctacaagggcctt
tttcgttacattcgacgctctgtccctgaacttgcttgtcaggccaagaagttcgactac
catgccattgctgagaatcctgatgcccaagggatcagccaggtatcttttcctcttact
cttcccgcgttatttcggtcggtactgattccccagatcctggctgttatgctgggtgtg
gtgattctaggccctcaacgcaaacactacatcccccgaataactaatctcgacaagcaa
acgcaggcggagatcatgcaaatcatccagaccatacagcaagatatccacgactcacaa
ggagatgacgatgttgaggaagctatcgacgctgtcatggaggcgcgagacattgatctc
ctcgttgaggagcagaatgcagccctgcggtcacaactcgaactgaccaagagacagctc
tcagactactacacaagacttgaccatcttcaaacaagtcatgaagaactacggtttgag
aaggagaagaacgaccgagagctcgaggtcctgcgaaaggccaccgtagatggtgctaac
aatgccgagatgatcaagaacttggaaattcaggtacatgatcaaatggagctgatttcg
agacatgaagaaacgatacgcagagatgaacgtatcaaatcccagctcgaggctgaagtg
atgaaactgacggaaaagtgcaaagacgctgaggagttccgcgaccaagcaaccgagtgg
aagcacaaagccgaggactttgagaagaaggccaatactgcagagcggtacaagcagaag
ctcgagtcccagcagcatcttgtcaaagaagtgcaaaacctccaatacgagaagactgag
ttacaagatcagatcagaatcctgttggatgatcaagataggggcgctcgcacccggaaa
gcagaagacgagttgaccaaaatgattactcagtctgagcaacatctgtgggacgaacgc
agccagaagaaccagctcatgaaagacatcgcggcgctcgaggacgaggtgattcgtctg
agagcaagacaagtccatgatgagaacttcatcaaggatctccaggagcagcttgagagc
ggtgaaggaactcaaaatgcagtgcctggggctctgggcatggcatccagtcttgaagat
gagcttaacgacgcagctaacgaggatacccagcctggccaagttaaccttcccctagaa
ttgtctcgcctcaaggctgagaacgatttgttgcgcagcacagttggttctggagatact
gctccactccgtcgggagcttgacgaagaaaagcggcagcgtgctcatattcagaagaac
tataacgatatgttcgaaaagcatgctgttcttcacgatcaaatggaagctctgatcaac
aacatgaccggcgaagggttagtcaaagccatcaatgatgcttgctctcctgaaggcaca
cacatacttacttccgacttctacaggacaaaagcatttattaacatcaagcaaacactc
atgcagtgcgagttcgagctggaacagtctaagaagcgggagaaggatctctctgctcaa
gttgctgatcaaggccgcgaacttcttgctgtcaaagcccagctctctgctctcgacaaa
gaaggtgccgatgctatcaaggaaatcaagagctccgatgttgttatcatctcatctctc
aagtccgagcttgaccatgctcgagaacagctcagttattgcaccgcagagcgagatgcc
caacaaacccaacttgtcgaagcacttcttaccaaagataagctgcgcaaggaggtcgaa
gagggcagggagctgcaagatattaccggcagtggtgagggcgatacgcccgacggcagt
aagaagggcgagctgattgagaaactacggaaccgtctcagagaaattcgcgaggtgagt
cctagtcctagtactagtcctttctacaatgcaattgtcaacggcgatgaagacgaccaa
gtggtgcttccagtcgatagcaaatcgtccgagcaagatcaagatgaagacgaggatgat
tgccggctgttgggagagcttgctggcaaggacacaagcacgaccactatgccaccgccg
cctcctcctcgggtgggagaattggctgtgccttgtcctgcccatctacctcgacatccc
tcccagcggaggcaactggaacgatcggagactgaaaggatcgacctgcaacgtaaattg
aaggccgcgcatgacggtgaggctgtggcagcacaaaaggccgcgagtgatgaaattatc
cggaacctcgaaagagagaactctctcattgcatcagcctggtatgatcttacaagtcgg
cttcaaagtaaccatgtcgttttgcaacgacggcacgaagctcctcggagttggcttaac
aagcagaggcagatggtcaatggtcagttgcgcttccgcgactcgctctacctctactga
>Fp66
atgacaggttacagtcctgccgcgcagactgcgctcatcaaagccgtaagcatcgtcatc
ctggatccttctacaccgtattctagctccccgctcatccaaagatgccctcagatcaag
cgagtatttgaaccgaaacgaatggtagaatcttacgaagacctcgtcgatggcgtcacg
cttggtttgattctacatcagctagatcccagttttgacacgtccgcactcgaaacaaat
tccaacacctcccgatatcttatcaacaagcgcaatatccagagcatctacaagggcctt
tttcgttacattcgacgctctgtccctgaacttgcttgtcaggccaagaagttcgactac
catgccattgctgagaatcctgatgcccaagggatcagccaggtatcttttcctcttact
cttcccgcgttatttcggtcggtactgattccccagatcctggctgttatgctgggtgtg
gtgattctaggccctcaacgcaaacactacatcccccgaataactaatctcgacaagcaa
acgcaggcggagatcatgcaaatcatccagaccatacagcaagatatccacgactcacaa
ggagatgacgatgttgaggaagctatcgacgctgtcatggaggcgcgagacattgatctc
ctcgttgaggagcagaatgcagccctgcggtcacaactcgaactgaccaagagacagctc
tcagactactacacaagacttgaccatcttcaaacaagtcatgaagaactacggtttgag
aaggagaagaacgaccgagagctcgaggtcctgcgaaaggccaccgtagatggtgctaac
aatgccgagatgatcaagaacttggaaattcaggtacatgatcaaatggagctgatttcg
agacatgaagaaacgatacgcagagatgaacgtatcaaatcccagctcgaggctgaagtg
atgaaactgacggaaaagtgcaaagacgctgaggagttccgcgaccaagcaaccgagtgg
aagcacaaagccgaggactttgagaagaaggccaatactgcagagcggtacaagcagaag
ctcgagtcccagcagcatcttgtcaaagaagtgcaaaacctccaatacgagaagactgag
ttacaagatcagatcagaatcctgttggatgatcaagataggggcgctcgcacccggaaa
gcagaagacgagttgaccaaaatgattactcagtctgagcaacatctgtgggacgaacgc
agccagaagaaccagctcatgaaagacatcgcggcgctcgaggacgaggtgattcgtctg
agagcaagacaagtccatgatgagaacttcatcaaggatctccaggagcagcttgagagc
ggtgaaggaactcaaaatgcagtgcctggggctctgggcatggcatccagtcttgaagat
gagcttaacgacgcagctaacgaggatacccagcctggccaagttaaccttcccctagaa
ttgtctcgcctcaaggctgagaacgatttgttgcgcagcacagttggttctggagatact
gctccactccgtcgggagcttgacgaagaaaagcggcagcgtgctcatattcagaagaac
tataacgatatgttcgaaaagcatgctgttcttcacgatcaaatggaagctctgatcaac
aacatgaccggcgaagggttagtcaaagccatcaatgatgcttgctctcctgaaggcaca
cacatacttacttccgacttctacaggacaaaagcatttattaacatcaagcaaacactc
atgcagtgcgagttcgagctggaacagtctaagaagcgggagaaggatctctctgctcaa
gttgctgatcaaggccgcgaacttcttgctgtcaaagcccagctctctgctctcgacaaa
gaaggtgccgatgctatcaaggaaatcaagagctccgatgttgttatcatctcatctctc
aagtccgagcttgaccatgctcgagaacagctcagttattgcaccgcagagcgagatgcc
caacaaacccaacttgtcgaagcacttcttaccaaagataagctgcgcaaggaggtcgaa
gagggcagggagctgcaagatattaccggcagtggtgagggcgatacgcccgacggcagt
aagaagggcgagctgattgagaaactacggaaccgtctcagagaaattcgcgaggtgagt
cctagtcctagtactagtcctttctacaatgcaattgtcaacggcgatgaagacgaccaa
gtggtgcttccagtcgatagcaaatcgtccgagcaagatcaagatgaagacgaggatgat
tgccggctgttgggagagcttgctggcaaggacacaagcacgaccactatgccaccgccg
cctcctcctcgggtgggagaattggctgtgccttgtcctgcccatctacctcgacatccc
tcccagcggaggcaactggaacgatcggagactgaaaggatcgacctgcaacgtaaattg
aaggccgcgcatgacggtgaggctgtggcagcacaaaaggccgcgagtgatgaaattatc
cggaacctcgaaagagagaactctctcattgcatcagcctggtatgatcttacaagtcgg
cttcaaagtaaccatgtcgttttgcaacgacggcacgaagctcctcggagttggcttaac
aagcagaggcagatggtcaatggtcagttgcgcttccgcgactcgctctacctctactga
>Fp72
atgacaggttacagtcctgccgcgcagactgcgctcatcaaagccgtaagcatcgtcatc
ctggatccttctacaccgtattctagctccccgctcatccaaagatgccctcagatcaag
cgagtatttgaaccgaaacgaatggtagaatcttacgaagacctcgtcgatggcgtcacg
cttggtttgattctacatcagctagatcccagttttgacacgtccgcactcgaaacaaat
tccaacacctcccgatatcttatcaacaagcgcaatatccagagcatctacaagggcctt
tttcgttacattcgacgctctgtccctgaacttgcttgtcaggccaagaagttcgactac
catgccattgctgagaatcctgatgcccaagggatcagccaggtatcttttcctcttact
cttcccgcgttatttcggtcggtactgattccccagatcctggctgttatgctgggtgtg
gtgattctaggccctcaacgcaaacactacatcccccgaataactaatctcgacaagcaa
acgcaggcggagatcatgcaaatcatccagaccatacagcaagatatccacgactcacaa
ggagatgacgatgttgaggaagctatcgacgctgtcatggaggcgcgagacattgatctc
ctcgttgaggagcagaatgcagccctgcggtcacaactcgaactgaccaagagacagctc
tcagactactacacaagacttgaccatcttcaaacaagtcatgaagaactacggtttgag
aaggagaagaacgaccgagagctcgaggtcctgcgaaaggccaccgtagatggtgctaac
aatgccgagatgatcaagaacttggaaattcaggtacatgatcaaatggagctgatttcg
agacatgaagaaacgatacgcagagatgaacgtatcaaatcccagctcgaggctgaagtg
atgaaactgacggaaaagtgcaaagacgctgaggagttccgcgaccaagcaaccgagtgg
aagcacaaagccgaggactttgagaagaaggccaatactgcagagcggtacaagcagaag
ctcgagtcccagcagcatcttgtcaaagaagtgcaaaacctccaatacgagaagactgag
ttacaagatcagatcagaatcctgttggatgatcaagataggggcgctcgcacccggaaa
gcagaagacgagttgaccaaaatgattactcagtctgagcaacatctgtgggacgaacgc
agccagaagaaccagctcatgaaagacatcgcggcgctcgaggacgaggtgattcgtctg
agagcaagacaagtccatgatgagaacttcatcaaggatctccaggagcagcttgagagc
ggtgaaggaactcaaaatgcagtgcctggggctctgggcatggcatccagtcttgaagat
gagcttaacgacgcagctaacgaggatacccagcctggccaagttaaccttcccctagaa
ttgtctcgcctcaaggctgagaacgatttgttgcgcagcacagttggttctggagatact
gctccactccgtcgggagcttgacgaagaaaagcggcagcgtgctcatattcagaagaac
tataacgatatgttcgaaaagcatgctgttcttcacgatcaaatggaagctctgatcaac
aacatgaccggcgaagggttagtcaaagccatcaatgatgcttgctctcctgaaggcaca
cacatacttacttccgacttctacaggacaaaagcatttattaacatcaagcaaacactc
atgcagtgcgagttcgagctggaacagtctaagaagcgggagaaggatctctctgctcaa
gttgctgatcaaggccgcgaacttcttgctgtcaaagcccagctctctgctctcgacaaa
gaaggtgccgatgctatcaaggaaatcaagagctccgatgttgttatcatctcatctctc
aagtccgagcttgaccatgctcgagaacagctcagttattgcaccgcagagcgagatgcc
caacaaacccaacttgtcgaagcacttcttaccaaagataagctgcgcaaggaggtcgaa
gagggcagggagctgcaagatattaccggcagtggtgagggcgatacgcccgacggcagt
aagaagggcgagctgattgagaaactacggaaccgtctcagagaaattcgcgaggtgagt
cctagtcctagtactagtcctttctacaatgcaattgtcaacggcgatgaagacgaccaa
gtggtgcttccagtcgatagcaaatcgtccgagcaagatcaagatgaagacgaggatgat
tgccggctgttgggagagcttgctggcaaggacacaagcacgaccactatgccaccgccg
cctcctcctcgggtgggagaattggctgtgccttgtcctgcccatctacctcgacatccc
tcccagcggaggcaactggaacgatcggagactgaaaggatcgacctgcaacgtaaattg
aaggccgcgcatgacggtgaggctgtggcagcacaaaaggccgcgagtgatgaaattatc
cggaacctcgaaagagagaactctctcattgcatcagcctggtatgatcttacaagtcgg
cttcaaagtaaccatgtcgttttgcaacgacggcacgaagctcctcggagttggcttaac
aagcagaggcagatggtcaatggtcagttgcgcttccgcgactcgctctacctctactga
>Fp73
atgacaggttacagtcctgccgcgcagactgcgctcatcaaagccgtaagcatcgtcatc
ctggatccttctacaccgtattctagctccccgctcatccaaagatgccctcagatcaag
cgagtatttgaaccgaaacgaatggtagaatcttacgaagacctcgtcgatggcgtcacg
cttggtttgattctacatcagctagatcccagttttgacacgtccgcactcgaaacaaat
tccaacacctcccgatatcttatcaacaagcgcaatatccagagcatctacaagggcctt
tttcgttacattcgacgctctgtccctgaacttgcttgtcaggccaagaagttcgactac
catgccattgctgagaatcctgatgcccaagggatcagccaggtatcttttcctcttact
cttcccgcgttatttcggtcggtactgattccccagatcctggctgttatgctgggtgtg
gtgattctaggccctcaacgcaaacactacatcccccgaataactaatctcgacaagcaa
acgcaggcggagatcatgcaaatcatccagaccatacagcaagatatccacgactcacaa
ggagatgacgatgttgaggaagctatcgacgctgtcatggaggcgcgagacattgatctc
ctcgttgaggagcagaatgcagccttgaggtcacaactcgaactgaccaagagacagctc
tcagactactacacaagacttgaccatcttcaaacaagtcatgaagaactacggtttgag
aaggagaagaacgaccgagagctcgaggtcctgcgaaaggccaccgtagatggtgctaac
aatgcagagatgatcaagaacttggaaattcaggtacatgatcaaatggagctgatttcg
agacatgaagaaacgatacgcagagatgaacgtatcaaatcccagctcgaggctgaagtg
atgaaactgacggaaaagtgcaaagacgctgaggagttccgcgaccaagcaaccgagtgg
aagcacaaagccgaggactttgagaagaaggccaatactgcagagcggtacaagcagaag
ctcgagtcccagcagcatcttgtcaaagaagtgcaaaacctccaatacgagaagactgag
ttacaagatcagatcagaatcctgttggatgatcaagataggggcgctcgcacccggaaa
gcagaagacgagttgaccaaaatgattactcagtctgagcaacatctgtgggacgaacgc
agccagaagaaccagctcatgaaagacatcgcggcgctcgaggacgaggtgattcgtctg
agagcaagacaagtccatgatgagaacttcatcaaggatctccaggagcagcttgagagc
ggtgaaggaactcaaaatgcagtgcctggggctctgggcatggcatccagtcttgaagat
gagcttaacgacgcagctaacgaggatacccagcctggccaagttaaccttcccctagaa
ttgtctcgcctcaaggctgagaacgatttgttgcgcagcacagttggttctggagatact
gctccactccgtcgggagcttgacgaagaaaagcggcagcgtgctcatattcagaagaac
tataacgatatgttcgaaaagcatgctgttcttcacgatcaaatggaagctctgatcaac
aacatgaccggcgaagggttagtcaaagccatcaatgatgcttgctctcctgaaggcaca
cacatacttacttccgacttctacaggacaaaagcatttattaacatcaagcaaacactc
atgcagtgcgagttcgagctggaacagtctaagaagcgggagaaggatctctctgctcaa
gttgctgatcaaggccgcgaacttcttgctgtcaaagcccagctctctgctctcgacaaa
gaaggtgccgatgctatcaaggaaatcaagagctccgatgttgttatcatctcatctctc
aagtccgagcttgaccatgctcgagaacagctcagttattgcaccgcagagcgagatgcc
caacaaacccaacttgtcgaagcacttcttaccaaagataagctgcgcaaggaggtcgaa
gagggcagggagctgcaagatattaccggcagtggtgagggcgatacgcccgacggcagt
aagaagggcgagctgattgagaaactacggaaccgtctcagagaaattcgcgaggtgagt
cctagtcctagtactagtcctttctacaatgcaattgtcaacggcgatgaagacgaccaa
gtggtgcttccagtcgatggcaaatcgtccgagcaagatcaagatgaagacgaggatgat
tgccggctgttgggagagcttgctggcaaggacacaagcacgaccactatgccaccgccg
cctcctcctcgggtgggagaattggctgtgccttgtcctgcccatctacctcgacatccc
tcccagcggaggcaactggaacgatcggagactgaaaggatcgacctgcaacgtaaattg
aaggccgcgcatgacggtgaggctgtggcagcacaaaaggccgcgagtgatgaaattatc
cggaacctcgaaagagagaactctctcattgcatcagcctggtatgatcttacaagtcgg
cttcaaagtaaccatgtcgttttgcaacgacggcacgaagctcctcggagttggcttaac
aagcagaggcagatggtcaatggtcagttgcgcttccgcgactcgctctacctctactga
>Fp76
atgacaggttacagtcctgccgcgcagactgcgctcatcaaagccgtaagcatcgtcatc
ctggatccttctacaccgtattctagctccccgctcatccaaagatgccctcagatcaag
cgagtatttgaaccgaaacgaatggtagaatcttacgaagacctcgtcgatggcgtcacg
cttggtttgattctacatcagctagatcccagttttgacacgtccgcactcgaaacaaat
tccaacacctcccgatatcttatcaacaagcgcaatatccagagcatctacaagggcctt
tttcgttacattcgacgctctgtccctgaacttgcttgtcaggccaagaagttcgactac
catgccattgctgagaatcctgatgcccaagggatcagccaggtatcttttcctcttact
cttcccgcgttatttcggtcggtactgattccccagatcctggctgttatgctgggtgtg
gtgattctaggccctcaacgcaaacactacatcccccgaataactaatctcgacaagcaa
acgcaggcggagatcatgcaaatcatccagaccatacagcaagatatccacgactcacaa
ggagatgacgatgttgaggaagctatcgacgctgtcatggaggcgcgagacattgatctc
ctcgttgaggagcagaatgcagccttgaggtcacaactcgaactgaccaagagacagctc
tcagactactacacaagacttgaccatcttcaaacaagtcatgaagaactacggtttgag
aaggagaagaacgaccgagagctcgaggtcctgcgaaaggccaccgtagatggtgctaac
aatgcagagatgatcaagaacttggaaattcaggtacatgatcaaatggagctgatttcg
agacatgaagaaacgatacgcagagatgaacgtatcaaatcccagctcgaggctgaagtg
atgaaactgacggaaaagtgcaaagacgctgaggagttccgcgaccaagcaaccgagtgg
aagcacaaagccgaggactttgagaagaaggccaatactgcagagcggtacaagcagaag
ctcgagtcccagcagcatcttgtcaaagaagtgcaaaacctccaatacgagaagactgag
ttacaagatcagatcagaatcctgttggatgatcaagataggggcgctcgcacccggaaa
gcagaagacgagttgaccaaaatgattactcagtctgagcaacatctgtgggacgaacgc
agccagaagaaccagctcatgaaagacatcgcggcgctcgaggacgaggtgattcgtctg
agagcaagacaagtccatgatgagaacttcatcaaggatctccaggagcagcttgagagc
ggtgaaggaactcaaaatgcagtgcctggggctctgggcatggcatccagtcttgaagat
gagcttaacgacgcagctaacgaggatacccagcctggccaagttaaccttcccctagaa
ttgtctcgcctcaaggctgagaacgatttgttgcgcagcacagttggttctggagatact
gctccactccgtcgggagcttgacgaagaaaagcggcagcgtgctcatattcagaagaac
tataacgatatgttcgaaaagcatgctgttcttcacgatcaaatggaagctctgatcaac
aacatgaccggcgaagggttagtcaaagccatcaatgatgcttgctctcctgaaggcaca
cacatacttacttccgacttctacaggacaaaagcatttattaacatcaagcaaacactc
atgcagtgcgagttcgagctggaacagtctaagaagcgggagaaggatctctctgctcaa
gttgctgatcaaggccgcgaacttcttgctgtcaaagcccagctctctgctctcgacaaa
gaaggtgccgatgctatcaaggaaatcaagagctccgatgttgttatcatctcatctctc
aagtccgagcttgaccatgctcgagaacagctcagttattgcaccgcagagcgagatgcc
caacaaacccaacttgtcgaagcacttcttaccaaagataagctgcgcaaggaggtcgaa
gagggcagggagctgcaagatattaccggcagtggtgagggcgatacgcccgacggcagt
aagaagggcgagctgattgagaaactacggaaccgtctcagagaaattcgcgaggtgagt
cctagtcctagtactagtcctttctacaatgcaattgtcaacggcgatgaagacgaccaa
gtggtgcttccagtcgatggcaaatcgtccgagcaagatcaagatgaagacgaggatgat
tgccggctgttgggagagcttgctggcaaggacacaagcacgaccactatgccaccgccg
cctcctcctcgggtgggagaattggctgtgccttgtcctgcccatctacctcgacatccc
tcccagcggaggcaactggaacgatcggagactgaaaggatcgacctgcaacgtaaattg
aaggccgcgcatgacggtgaggctgtggcagcacaaaaggccgcgagtgatgaaattatc
cggaacctcgaaagagagaactctctcattgcatcagcctggtatgatcttacaagtcgg
cttcaaagtaaccatgtcgttttgcaacgacggcacgaagctcctcggagttggcttaac
aagcagaggcagatggtcaatggtcagttgcgcttccgcgactcgctctacctctactga
>Fp78
atgacaggttacagtcctgccgcgcagactgcgctcatcaaagccgtaagcatcgtcatc
ctggatccttctacaccgtattctagctccccgctcatccaaagatgccctcagatcaag
cgagtatttgaaccgaaacgaatggtagaatcttacgaagacctcgtcgatggcgtcacg
cttggtttgattctacatcagctagatcccagttttgacacgtccgcactcgaaacaaat
tccaacacctcccgatatcttatcaacaagcgcaatatccagagcatctacaagggcctt
tttcgttacattcgacgctctgtccctgaacttgcttgtcaggccaagaagttcgactac
catgccattgctgagaatcctgatgcccaagggatcagccaggtatcttttcctcttact
cttcccgcgttatttcggtcggtactgattccccagatcctggctgttatgctgggtgtg
gtgattctaggccctcaacgcaaacactacatcccccgaataactaatctcgacaagcaa
acgcaggcggagatcatgcaaatcatccagaccatacagcaagatatccacgactcacaa
ggagatgacgatgttgaggaagctatcgacgctgtcatggaggcgcgagacattgatctc
ctcgttgaggagcagaatgcagccctgcggtcacaactcgaactgaccaagagacagctc
tcagactactacacaagacttgaccatcttcaaacaagtcatgaagaactacggtttgag
aaggagaagaacgaccgagagctcgaggtcctgcgaaaggccaccgtagatggtgctaac
aatgccgagatgatcaagaacttggaaattcaggtacatgatcaaatggagctgatttcg
agacatgaagaaacgatacgcagagatgaacgtatcaaatcccagctcgaggctgaagtg
atgaaactgacggaaaagtgcaaagacgctgaggagttccgcgaccaagcaaccgagtgg
aagcacaaagccgaggactttgagaagaaggccaatactgcagagcggtacaagcagaag
ctcgagtcccagcagcatcttgtcaaagaagtgcaaaacctccaatacgagaagactgag
ttacaagatcagatcagaatcctgttggatgatcaagataggggcgctcgcacccggaaa
gcagaagacgagttgaccaaaatgattactcagtctgagcaacatctgtgggacgaacgc
agccagaagaaccagctcatgaaagacatcgcggcgctcgaggacgaggtgattcgtctg
agagcaagacaagtccatgatgagaacttcatcaaggatctccaggagcagcttgagagc
ggtgaaggaactcaaaatgcagtgcctggggctctgggcatggcatccagtcttgaagat
gagcttaacgacgcagctaacgaggatacccagcctggccaagttaaccttcccctagaa
ttgtctcgcctcaaggctgagaacgatttgttgcgcagcacagttggttctggagatact
gctccactccgtcgggagcttgacgaagaaaagcggcagcgtgctcatattcagaagaac
tataacgatatgttcgaaaagcatgctgttcttcacgatcaaatggaagctctgatcaac
aacatgaccggcgaagggttagtcaaagccatcaatgatgcttgctctcctgaaggcaca
cacatacttacttccgacttctacaggacaaaagcatttattaacatcaagcaaacactc
atgcagtgcgagttcgagctggaacagtctaagaagcgggagaaggatctctctgctcaa
gttgctgatcaaggccgcgaacttcttgctgtcaaagcccagctctctgctctcgacaaa
gaaggtgccgatgctatcaaggaaatcaagagctccgatgttgttatcatctcatctctc
aagtccgagcttgaccatgctcgagaacagctcagttattgcaccgcagagcgagatgcc
caacaaacccaacttgtcgaagcacttcttaccaaagataagctgcgcaaggaggtcgaa
gagggcagggagctgcaagatattaccggcagtggtgagggcgatacgcccgacggcagt
aagaagggcgagctgattgagaaactacggaaccgtctcagagaaattcgcgaggtgagt
cctagtcctagtactagtcctttctacaatgcaattgtcaacggcgatgaagacgaccaa
gtggtgcttccagtcgatagcaaatcgtccgagcaagatcaagatgaagacgaggatgat
tgccggctgttgggagagcttgctggcaaggacacaagcacgaccactatgccaccgccg
cctcctcctcgggtgggagaattggctgtgccttgtcctgcccatctacctcgacatccc
tcccagcggaggcaactggaacgatcggagactgaaaggatcgacctgcaacgtaaattg
aaggccgcgcatgacggtgaggctgtggcagcacaaaaggccgcgagtgatgaaattatc
cggaacctcgaaagagagaactctctcattgcatcagcctggtatgatcttacaagtcgg
cttcaaagtaaccatgtcgttttgcaacgacggcacgaagctcctcggagttggcttaac
aagcagaggcagatggtcaatggtcagttgcgcttccgcgactcgctctacctctactga
>Fp81
atgacaggttacagtcctgccgcgcagactgcgctcatcaaagccgtaagcatcgtcatc
ctggatccttctacaccgtattctagctccccgctcatccaaagatgccctcagatcaag
cgagtatttgaaccgaaacgaatggtagaatcttacgaagacctcgtcgatggcgtcacg
cttggtttgattctacatcagctagatcccagttttgacacgtccgcactcgaaacaaat
tccaacacctcccgatatcttatcaacaagcgcaatatccagagcatctacaagggcctt
tttcgttacattcgacgctctgtccctgaacttgcttgtcaggccaagaagttcgactac
catgccattgctgagaatcctgatgcccaagggatcagccaggtatcttttcctcttact
cttcccgcgttatttcggtcggtactgattccccagatcctggctgttatgctgggtgtg
gtgattctaggccctcaacgcaaacactacatcccccgaataactaatctcgacaagcaa
acgcaggcggagatcatgcaaatcatccagaccatacagcaagatatccacgactcacaa
ggagatgacgatgttgaggaagctatcgacgctgtcatggaggcgcgagacattgatctc
ctcgttgaggagcagaatgcagccctgcggtcacaactcgaactgaccaagagacagctc
tcagactactacacaagacttgaccatcttcaaacaagtcatgaagaactacggtttgag
aaggagaagaacgaccgagagctcgaggtcctgcgaaaggccaccgtagatggtgctaac
aatgccgagatgatcaagaacttggaaattcaggtacatgatcaaatggagctgatttcg
agacatgaagaaacgatacgcagagatgaacgtatcaaatcccagctcgaggctgaagtg
atgaaactgacggaaaagtgcaaagacgctgaggagttccgcgaccaagcaaccgagtgg
aagcacaaagccgaggactttgagaagaaggccaatactgcagagcggtacaagcagaag
ctcgagtcccagcagcatcttgtcaaagaagtgcaaaacctccaatacgagaagactgag
ttacaagatcagatcagaatcctgttggatgatcaagataggggcgctcgcacccggaaa
gcagaagacgagttgaccaaaatgattactcagtctgagcaacatctgtgggacgaacgc
agccagaagaaccagctcatgaaagacatcgcggcgctcgaggacgaggtgattcgtctg
agagcaagacaagtccatgatgagaacttcatcaaggatctccaggagcagcttgagagc
ggtgaaggaactcaaaatgcagtgcctggggctctgggcatggcatccagtcttgaagat
gagcttaacgacgcagctaacgaggatacccagcctggccaagttaaccttcccctagaa
ttgtctcgcctcaaggctgagaacgatttgttgcgcagcacagttggttctggagatact
gctccactccgtcgggagcttgacgaagaaaagcggcagcgtgctcatattcagaagaac
tataacgatatgttcgaaaagcatgctgttcttcacgatcaaatggaagctctgatcaac
aacatgaccggcgaagggttagtcaaagccatcaatgatgcttgctctcctgaaggcaca
cacatacttacttccgacttctacaggacaaaagcatttattaacatcaagcaaacactc
atgcagtgcgagttcgagctggaacagtctaagaagcgggagaaggatctctctgctcaa
gttgctgatcaaggccgcgaacttcttgctgtcaaagcccagctctctgctctcgacaaa
gaaggtgccgatgctatcaaggaaatcaagagctccgatgttgttatcatctcatctctc
aagtccgagcttgaccatgctcgagaacagctcagttattgcaccgcagagcgagatgcc
caacaaacccaacttgtcgaagcacttcttaccaaagataagctgcgcaaggaggtcgaa
gagggcagggagctgcaagatattaccggcagtggtgagggcgatacgcccgacggcagt
aagaagggcgagctgattgagaaactacggaaccgtctcagagaaattcgcgaggtgagt
cctagtcctagtactagtcctttctacaatgcaattgtcaacggcgatgaagacgaccaa
gtggtgcttccagtcgatagcaaatcgtccgagcaagatcaagatgaagacgaggatgat
tgccggctgttgggagagcttgctggcaaggacacaagcacgaccactatgccaccgccg
cctcctcctcgggtgggagaattggctgtgccttgtcctgcccatctacctcgacatccc
tcccagcggaggcaactggaacgatcggagactgaaaggatcgacctgcaacgtaaattg
aaggccgcgcatgacggtgaggctgtggcagcacaaaaggccgcgagtgatgaaattatc
cggaacctcgaaagagagaactctctcattgcatcagcctggtatgatcttacaagtcgg
cttcaaagtaaccatgtcgttttgcaacgacggcacgaagctcctcggagttggcttaac
aagcagaggcagatggtcaatggtcagttgcgcttccgcgactcgctctacctctactga
>Fp84
atgacaggttacagtcctgccgcgcagactgcgctcatcaaagccgtaagcatcgtcatc
ctggatccttctacaccgtattctagctccccgctcatccaaagatgccctcagatcaag
cgagtatttgaaccgaaacgaatggtagaatcttacgaagacctcgtcgatggcgtcacg
cttggtttgattctacatcagctagatcccagttttgacacgtccgcactcgaaacaaat
tccaacacctcccgatatcttatcaacaagcgcaatatccagagcatctacaagggcctt
tttcgttacattcgacgctctgtccctgaacttgcttgtcaggccaagaagttcgactac
catgccattgctgagaatcctgatgcccaagggatcagccaggtatcttttcctcttact
cttcccgcgttatttcggtcggtactgattccccagatcctggctgttatgctgggtgtg
gtgattctaggccctcaacgcaaacactacatcccccgaataactaatctcgacaagcaa
acgcaggcggagatcatgcaaatcatccagaccatacagcaagatatccacgactcacaa
ggagatgacgatgttgaggaagctatcgacgctgtcatggaggcgcgagacattgatctc
ctcgttgaggagcagaatgcagccttgaggtcacaactcgaactgaccaagagacagctc
tcagactactacacaagacttgaccatcttcaaacaagtcatgaagaactacggtttgag
aaggagaagaacgaccgagagctcgaggtcctgcgaaaggccaccgtagatggtgctaac
aatgcagagatgatcaagaacttggaaattcaggtacatgatcaaatggagctgatttcg
agacatgaagaaacgatacgcagagatgaacgtatcaaatcccagctcgaggctgaagtg
atgaaactgacggaaaagtgcaaagacgctgaggagttccgcgaccaagcaaccgagtgg
aagcacaaagccgaggactttgagaagaaggccaatactgcagagcggtacaagcagaag
ctcgagtcccagcagcatcttgtcaaagaagtgcaaaacctccaatacgagaagactgag
ttacaagatcagatcagaatcctgttggatgatcaagataggggcgctcgcacccggaaa
gcagaagacgagttgaccaaaatgattactcagtctgagcaacatctgtgggacgaacgc
agccagaagaaccagctcatgaaagacatcgcggcgctcgaggacgaggtgattcgtctg
agagcaagacaagtccatgatgagaacttcatcaaggatctccaggagcagcttgagagc
ggtgaaggaactcaaaatgcagtgcctggggctctgggcatggcatccagtcttgaagat
gagcttaacgacgcagctaacgaggatacccagcctggccaagttaaccttcccctagaa
ttgtctcgcctcaaggctgagaacgatttgttgcgcagcacagttggttctggagatact
gctccactccgtcgggagcttgacgaagaaaagcggcagcgtgctcatattcagaagaac
tataacgatatgttcgaaaagcatgctgttcttcacgatcaaatggaagctctgatcaac
aacatgaccggcgaagggttagtcaaagccatcaatgatgcttgctctcctgaaggcaca
cacatacttacttccgacttctacaggacaaaagcatttattaacatcaagcaaacactc
atgcagtgcgagttcgagctggaacagtctaagaagcgggagaaggatctctctgctcaa
gttgctgatcaaggccgcgaacttcttgctgtcaaagcccagctctctgctctcgacaaa
gaaggtgccgatgctatcaaggaaatcaagagctccgatgttgttatcatctcatctctc
aagtccgagcttgaccatgctcgagaacagctcagttattgcaccgcagagcgagatgcc
caacaaacccaacttgtcgaagcacttcttaccaaagataagctgcgcaaggaggtcgaa
gagggcagggagctgcaagatattaccggcagtggtgagggcgatacgcccgacggcagt
aagaagggcgagctgattgagaaactacggaaccgtctcagagaaattcgcgaggtgagt
cctagtcctagtactagtcctttctacaatgcaattgtcaacggcgatgaagacgaccaa
gtggtgcttccagtcgatggcaaatcgtccgagcaagatcaagatgaagacgaggatgat
tgccggctgttgggagagcttgctggcaaggacacaagcacgaccactatgccaccgccg
cctcctcctcgggtgggagaattggctgtgccttgtcctgcccatctacctcgacatccc
tcccagcggaggcaactggaacgatcggagactgaaaggatcgacctgcaacgtaaattg
aaggccgcgcatgacggtgaggctgtggcagcacaaaaggccgcgagtgatgaaattatc
cggaacctcgaaagagagaactctctcattgcatcagcctggtatgatcttacaagtcgg
cttcaaagtaaccatgtcgttttgcaacgacggcacgaagctcctcggagttggcttaac
aagcagaggcagatggtcaatggtcagttgcgcttccgcgactcgctctacctctactga
>Fp86
atgacaggttacagtcctgccgcgcagactgcgctcatcaaagccgtaagcatcgtcatc
ctggatccttctacaccgtattctagctccccgctcatccaaagatgccctcagatcaag
cgagtatttgaaccgaaacgaatggtagaatcttacgaagacctcgtcgatggcgtcacg
cttggtttgattctacatcagctagatcccagttttgacacgtccgcactcgaaacaaat
tccaacacctcccgatatcttatcaacaagcgcaatatccagagcatctacaagggcctt
tttcgttacattcgacgctctgtccctgaacttgcttgtcaggccaagaagttcgactac
catgccattgctgagaatcctgatgcccaagggatcagccaggtatcttttcctcttact
cttcccgcgttatttcggtcggtactgattccccagatcctggctgttatgctgggtgtg
gtgattctaggccctcaacgcaaacactacatcccccgaataactaatctcgacaagcaa
acgcaggcggagatcatgcaaatcatccagaccatacagcaagatatccacgactcacaa
ggagatgacgatgttgaggaagctatcgacgctgtcatggaggcgcgagacattgatctc
ctcgttgaggagcagaatgcagccctgcggtcacaactcgaactgaccaagagacagctc
tcagactactacacaagacttgaccatcttcaaacaagtcatgaagaactacggtttgag
aaggagaagaacgaccgagagctcgaggtcctgcgaaaggccaccgtagatggtgctaac
aatgccgagatgatcaagaacttggaaattcaggtacatgatcaaatggagctgatttcg
agacatgaagaaacgatacgcagagatgaacgtatcaaatcccagctcgaggctgaagtg
atgaaactgacggaaaagtgcaaagacgctgaggagttccgcgaccaagcaaccgagtgg
aagcacaaagccgaggactttgagaagaaggccaatactgcagagcggtacaagcagaag
ctcgagtcccagcagcatcttgtcaaagaagtgcaaaacctccaatacgagaagactgag
ttacaagatcagatcagaatcctgttggatgatcaagataggggcgctcgcacccggaaa
gcagaagacgagttgaccaaaatgattactcagtctgagcaacatctgtgggacgaacgc
agccagaagaaccagctcatgaaagacatcgcggcgctcgaggacgaggtgattcgtctg
agagcaagacaagtccatgatgagaacttcatcaaggatctccaggagcagcttgagagc
ggtgaaggaactcaaaatgcagtgcctggggctctgggcatggcatccagtcttgaagat
gagcttaacgacgcagctaacgaggatacccagcctggccaagttaaccttcccctagaa
ttgtctcgcctcaaggctgagaacgatttgttgcgcagcacagttggttctggagatact
gctccactccgtcgggagcttgacgaagaaaagcggcagcgtgctcatattcagaagaac
tataacgatatgttcgaaaagcatgctgttcttcacgatcaaatggaagctctgatcaac
aacatgaccggcgaagggttagtcaaagccatcaatgatgcttgctctcctgaaggcaca
cacatacttacttccgacttctacaggacaaaagcatttattaacatcaagcaaacactc
atgcagtgcgagttcgagctggaacagtctaagaagcgggagaaggatctctctgctcaa
gttgctgatcaaggccgcgaacttcttgctgtcaaagcccagctctctgctctcgacaaa
gaaggtgccgatgctatcaaggaaatcaagagctccgatgttgttatcatctcatctctc
aagtccgagcttgaccatgctcgagaacagctcagttattgcaccgcagagcgagatgcc
caacaaacccaacttgtcgaagcacttcttaccaaagataagctgcgcaaggaggtcgaa
gagggcagggagctgcaagatattaccggcagtggtgagggcgatacgcccgacggcagt
aagaagggcgagctgattgagaaactacggaaccgtctcagagaaattcgcgaggtgagt
cctagtcctagtactagtcctttctacaatgcaattgtcaacggcgatgaagacgaccaa
gtggtgcttccagtcgatagcaaatcgtccgagcaagatcaagatgaagacgaggatgat
tgccggctgttgggagagcttgctggcaaggacacaagcacgaccactatgccaccgccg
cctcctcctcgggtgggagaattggctgtgccttgtcctgcccatctacctcgacatccc
tcccagcggaggcaactggaacgatcggagactgaaaggatcgacctgcaacgtaaattg
aaggccgcgcatgacggtgaggctgtggcagcacaaaaggccgcgagtgatgaaattatc
cggaacctcgaaagagagaactctctcattgcatcagcctggtatgatcttacaagtcgg
cttcaaagtaaccatgtcgttttgcaacgacggcacgaagctcctcggagttggcttaac
aagcagaggcagatggtcaatggtcagttgcgcttccgcgactcgctctacctctactga
>Fvenenatum.busco
atgacaggttacagtcctgccgcgcagactgcgctcatcaaagccgtaagcatcgtcatc
ttggatccttctacaccgtcttctagctccccgctcactcaaggatgccctcagatcaag
cgagtatttgagccaaaacgaatggtagaatcttacgaagacctcgtcgacggcgtcacg
ctcggtttgattctacatcagctagatcccagttttgacacgtccgcgctcgaaacaaat
tccaacacctcccgctaccttatcaacaagcgcaatatccagagcatctacaagggcctt
tttcgttacattcgacgctctgtccctgaacttgcttgccaggccaagaagttcgattac
catgccattgctgagaatcctgatgcccaagggatcagccaggtatctttccctcttact
cttcccgcgttatttcggtcggtactgattccccagatcctggctgttatgctgggtgtg
gtgattctaggccctcaacgcaaacactacatccctcgaatcactaatctcgacaagcaa
actcaggcggagatcatgcaaatcattcagaccatacagcaagatatccacgactcacaa
ggagatgacgatgtcgaggaagctatcgacgctgtcatggaggcgcgagatattgatctc
ctcgttgaggagcagaatgcagccttgcggtcacaactcgaactgaccaagagacagctc
tcagactactatacaagacttgaccatcttcaaacaagtcatgaagaactacggtttgag
aaggagaagaacgaccgagagctcgaggtcctgcgaaaggccaccgtagatggtgctaac
aatgccgagatgatcaagaacctggaaattcaggtgcatgaccaaatggagctcatctcc
agacatgaagaaacgatacgcagagatgaacgcatcaaatcccagctcgaggccgaggtc
atgaaactgacggaaaagtgcaaagacgctgaggagttccgcgaccaagcaaccgagtgg
aagcacaaagccgaggactttgagaagaaggccaatactgcagagcggtacaagcagaag
ctcgagtcccagcagcatcttgtcaaagaagtacaaaacctccaatacgagaagactgag
ctacaagatcagatcagaatcctattggatgatcaagacaggggcgctcgcaccaggaaa
gcagaagacgagttgaccaaaatgattactcagtctgagcagcatctgtgggacgaacgc
agccagaagaaccagctaatgaaagacattgcggggcttgaggacgaggtgattcgtctg
agagcaagacaagtccatgatgagaacttcatcaaggatctccaggagcagcttgagagc
ggcgaaggcactcagaatgcagtgcctggtgctctgggcatggcatccagtcttgaagac
gagcttaacgacgcagctaacgaggatacccagcctggccaagttaaccttccccttgaa
ttgtctcgcctcaaggctgagaacgatttgttgcgcagcacagttggttctggagacact
gctccactccgtcgggagcttgacgaagagaagcggcagcgtgctcatatccagaagaac
tacaacgatatgttcgaaaagcatgctgttcttcatgatcaaatggaggctctgatcaac
aacatgaccggcgaagggttagtcaaagccatcaatgaggcttgctctcctgaaggaaca
cacatacttacttccgacttctacaggacgaaagcatttattaacatcaagcaaacactc
atgcagtgcgagttcgagctcgaacagtctaagaagcgggagaaggatctctctgctcaa
gttgctgatcaaggtcgcgaacttcttgctgccaaagcccagctctctgctctcgacaaa
gaaggcgccgatgctatcaaggaaatcaagagctccgatgtagttatcatctcatctctc
aagtccgagcttgaccatgctcgggaacagctcagttattgcaccgcagagcgagatgcc
cagcagacccaacttgtcgaagcacttcttaccaaagataagctgcgcaaggaggtcgaa
gagggcagggagctgcaagatatcactggtagtggtgagggcgatacgcccgacggcagc
aagaagggcgagctgattgagaaactacgaaatcgtctcagagaaattcgtgaggtgagt
c------------ctagtcctttctacaatgcaattgtcaacggcgatgaagacgaccaa
gtgg---ttccagtcgatagcaaatcgtccgagcgagacgaaggtggagacgaggatgat
tgccggttgttaggagagcttgctgtcaaggacacaagcacgaccactataccacgacca
cctcctcctc------------------------------ctcctcctcctc--------
----------ggcaactggaacgatcggagactgagagaatcgacctgcaacgtaaattg
aaggccgcacatgacggtgaggctgtagcagcacaaaaggccgcgagtgatgaaattatc
cggaacctcgaaagagagaactctctcattgcatcagcctggtatgatcttacaagtcgg
cttcaaagtaaccacgtcgttttgcaacgacggcacgaagctccacggagctggcttaac
aagcagaggcagatggtcaatggtcagttgcgcttccgcgactcgctctacctctactga
