# Supplementary material for: Apicidin biosynthesis is linked to accessory chromosomes in Fusarium poae isolates
Source: BMC Genomics. 2021 Aug 4;22:591. doi: 10.1186/s12864-021-07617-y (PMC8340494; doi:10.1186/s12864-021-07617-y)
Supplement: Supplementary file 17 — Additional file 17. Compressed folder containing alignments for each of the 4141 orthologs used in BUSCO analysis. [file 12864_2021_7617_MOESM17_ESM.zip › Fven2_nt_MAFFT/58513at5125_nt.mafft.fasta]

>Fp105
atgctcatccaactctctagggctacgcgcgctcgctccgccgttgcggctgtttctcgt
gtcgccagacccaatgccgtccaggtgaggggcttcattgctcctaccgtctccaggaaa
gccgacttcgtccaagagctttacctcaaggagctcaaggcctacaagatccccgccgtc
aaggagtccgatgccgagggcaacgtccagaccttcagcgtccccaagacccccgcttcc
cccgaggagaccgaccttgccggcaacttgaaggagtacgagagcatggctgttgagatc
gagggccaagacacctccgcccagactgccggtacccccaaggttgctgactggctcgag
gctgaggaggacgaggagcctcaccactaa
>Fp108
atgctcatccaactctctagggctacgcgcgctcgctccgccgttgcggctgtttctcgt
gtcgccagacccaatgccgtccaggtgaggggcttcattgctcctaccgtctccaggaaa
gccgacttcgtccaagagctttacctcaaggagctcaaggcctacaagatccccgccgtc
aaggagtccgatgccgagggcaacgtccagaccttcagcgtccccaagacccccgcttcc
cccgaggagaccgaccttgccggcaacttgaaggagtacgagagcatggctgttgagatc
gagggccaagacacctccgcccagactgccggtacccccaaggttgctgactggctcgag
gctgaggaggacgaggagcctcaccactaa
>Fp118
atgctcatccaactctctagggctacgcgcgctcgctccgccgttgcggctgtttctcgt
gtcgccagacccaatgccgtccaggtgaggggcttcattgctcctaccgtctccaggaaa
gccgacttcgtccaagagctttacctcaaggagctcaaggcctacaagatccccgccgtc
aaggagtccgatgccgagggcaacgtccagaccttcagcgtccccaagacccccgcttcc
cccgaggagaccgaccttgccggcaacttgaaggagtacgagagcatggctgttgagatc
gagggccaagacacctccgcccagactgccggtacccccaaggttgctgactggctcgag
gctgaggaggacgaggagcctcaccactaa
>Fp122
atgctcatccaactctctagggctacgcgcgctcgctccgccgttgcggctgtttctcgt
gtcgccagacccaatgccgtccaggtgaggggcttcattgctcctaccgtctccaggaaa
gccgacttcgtccaagagctttacctcaaggagctcaaggcctacaagatccccgccgtc
aaggagtccgatgccgagggcaacgtccagaccttcagcgtccccaagacccccgcttcc
cccgaggagaccgaccttgccggcaacttgaaggagtacgagagcatggctgttgagatc
gagggccaagacacctccgcccagactgccggtacccccaaggttgctgactggctcgag
gctgaggaggacgaggagcctcaccactaa
>Fp125
atgctcatccaactctctagggctacgcgcgctcgctccgctgttgcggctgtttctcgt
gtcgccagacccaatgccgtccaggtgaggggcttcattgctcctaccgtctccaggaaa
gccgacttcgtccaagagctttacctcaaggagctcaaggcctacaagatccccgccgtc
aaggagtccgatgccgagggcaacgtccagaccttcagcgtccccaagacccccgcttcc
cccgaggagaccgaccttgccggcaacttgaaggagtacgagagcatggctgttgagatc
gagggccaagacacctccgcccagactgccggtacccccaaggttgctgactggctcgag
gctgaggaggacgaggagcctcaccactaa
>Fp13r
atgctcatccaactctctagggctacgcgcgctcgctccgccgttgcggctgtttctcgt
gtcgccagacccaatgccgtccaggtgaggggcttcattgctcctaccgtctccaggaaa
gccgacttcgtccaagagctttacctcaaggagctcaaggcctacaagatccccgccgtc
aaggagtccgatgccgagggcaacgtccagaccttcagcgtccccaagacccccgcttcc
cccgaggagaccgaccttgccggcaacttgaaggagtacgagagcatggctgttgagatc
gagggccaagacacctccgcccagactgccggtacccccaaggttgctgactggctcgag
gctgaggaggacgaggagcctcaccactaa
>Fp144
atgctcatccaactctctagggctacgcgcgctcgctccgccgttgcggctgtttctcgt
gtcgccagacccaatgccgtccaggtgaggggcttcattgctcctaccgtctccaggaaa
gccgacttcgtccaagagctttacctcaaggagctcaaggcctacaagatccccgccgtc
aaggagtccgatgccgagggcaacgtccagaccttcagcgtccccaagacccccgcttcc
cccgaggagaccgaccttgccggcaacttgaaggagtacgagagcatggctgttgagatc
gagggccaagacacctccgcccagactgccggtacccccaaggttgctgactggctcgag
gctgaggaggacgaggagcctcaccactaa
>Fp146
atgctcatccaactctctagggctacgcgcgctcgctccgccgttgcggctgtttctcgt
gtcgccagacccaatgccgtccaggtgaggggcttcattgctcctaccgtctccaggaaa
gccgacttcgtccaagagctttacctcaaggagctcaaggcctacaagatccccgccgtc
aaggagtccgatgccgagggcaacgtccagaccttcagcgtccccaagacccccgcttcc
cccgaggagaccgaccttgccggcaacttgaaggagtacgagagcatggctgttgagatc
gagggccaagacacctccgcccagactgccggtacccccaaggttgctgactggctcgag
gctgaggaggacgaggagcctcaccactaa
>Fp155
atgctcatccaactctctagggctacgcgcgctcgctccgccgttgcggctgtttctcgt
gtcgccagacccaatgccgtccaggtgaggggcttcattgctcctaccgtctccaggaaa
gccgacttcgtccaagagctttacctcaaggagctcaaggcctacaagatccccgccgtc
aaggagtccgatgccgagggcaacgtccagaccttcagcgtccccaagacccccgcttcc
cccgaggagaccgaccttgccggcaacttgaaggagtacgagagcatggctgttgagatc
gagggccaagacacctccgcccagactgccggtacccccaaggttgctgactggctcgag
gctgaggaggacgaggagcctcaccactaa
>Fp157
atgctcatccaactctctagggctacgcgcgctcgctccgccgttgcggctgtttctcgt
gtcgccagacccaatgccgtccaggtgaggggcttcattgctcctaccgtctccaggaaa
gccgacttcgtccaagagctttacctcaaggagctcaaggcctacaagatccccgccgtc
aaggagtccgatgccgagggcaacgtccagaccttcagcgtccccaagacccccgcttcc
cccgaggagaccgcccttgccggcaacttgaaggagtacgagagcatggctgttgagatc
gagggccaagacacctccgcccagactgccggtacccccaaggttgctgactggctcgag
gctgaggaggacgaggagcctcaccactaa
>Fp16r
atgctcatccaactctctagggctacgcgcgctcgctccgctgttgcggctgtttctcgt
gtcgccagacccaatgccgtccaggtgaggggcttcattgctcctaccgtctccaggaaa
gccgacttcgtccaagagctttacctcaaggagctcaaggcctacaagatccccgccgtc
aaggagtccgatgccgagggcaacgtccagaccttcagcgtccccaagacccccgcttcc
cccgaggagaccgaccttgccggcaacttgaaggagtacgagagcatggctgttgagatc
gagggccaagacacctccgcccagactgccggtacccccaaggttgctgactggctcgag
gctgaggaggacgaggagcctcaccactaa
>Fp1r
atgctcatccaactctctagggctacgcgcgctcgctccgccgttgcggctgtttctcgt
gtcgccagacccaatgccgtccaggtgaggggcttcattgctcctaccgtctccaggaaa
gccgacttcgtccaagagctttacctcaaggagctcaaggcctacaagatccccgccgtc
aaggagtccgatgccgagggcaacgtccagaccttcagcgtccccaagacccccgcttcc
cccgaggagaccgaccttgccggcaacttgaaggagtacgagagcatggctgttgagatc
gagggccaagacacctccgcccagactgccggtacccccaaggttgctgactggctcgag
gctgaggaggacgaggagcctcaccactaa
>Fp21r
atgctcatccaactctctagggctacgcgcgctcgctccgctgttgcggctgtttctcgt
gtcgccagacccaatgccgtccaggtgaggggcttcattgctcctaccgtctccaggaaa
gccgacttcgtccaagagctttacctcaaggagctcaaggcctacaagatccccgccgtc
aaggagtccgatgccgagggcaacgtccagaccttcagcgtccccaagacccccgcttcc
cccgaggagaccgaccttgccggcaacttgaaggagtacgagagcatggctgttgagatc
gagggccaagacacctccgcccagactgccggtacccccaaggttgctgactggctcgag
gctgaggaggacgaggagcctcaccactaa
>Fp24r
atgctcatccaactctctagggctacgcgcgctcgctccgctgttgcggctgtttctcgt
gtcgccagacccaatgccgtccaggtgaggggcttcattgctcctaccgtctccaggaaa
gccgacttcgtccaagagctttacctcaaggagctcaaggcctacaagatccccgccgtc
aaggagtccgatgccgagggcaacgtccagaccttcagcgtccccaagacccccgcttcc
cccgaggagaccgaccttgccggcaacttgaaggagtacgagagcatggctgttgagatc
gagggccaagacacctccgcccagactgccggtacccccaaggttgctgactggctcgag
gctgaggaggacgaggagcctcaccactaa
>Fp2516
atgctcatccaactctctagggctacgcgcgctcgctccgccgttgcggctgtttctcgt
gtcgccagacccaatgccgtccaggtgaggggcttcattgctcctaccgtctccaggaaa
gccgacttcgtccaagagctttacctcaaggagctcaaggcctacaagatccccgccgtc
aaggagtccgatgccgagggcaacgtccagaccttcagcgtccccaagacccccgcttcc
cccgaggagaccgaccttgccggcaacttgaaggagtacgagagcatggctgttgagatc
gagggccaagacacctccgcccagactgccggtacccccaaggttgctgactggctcgag
gctgaggaggacgaggagcctcaccactaa
>Fp26r
atgctcatccaactctctagggctacgcgcgctcgctccgccgttgcggctgtttctcgt
gtcgccagacccaatgccgtccaggtgaggggcttcattgctcctaccgtctccaggaaa
gccgacttcgtccaagagctttacctcaaggagctcaaggcctacaagatccccgccgtc
aaggagtccgatgccgagggcaacgtccagaccttcagcgtccccaagacccccgcttcc
cccgaggagaccgaccttgccggcaacttgaaggagtacgagagcatggctgttgagatc
gagggccaagacacctccgcccagactgccggtacccccaaggttgctgactggctcgag
gctgaggaggacgaggagcctcaccactaa
>Fp33
atgctcatccaactctctagggctacgcgcgctcgctccgctgttgcggctgtttctcgt
gtcgccagacccaatgccgtccaggtgaggggcttcattgctcctaccgtctccaggaaa
gccgacttcgtccaagagctttacctcaaggagctcaaggcctacaagatccccgccgtc
aaggagtccgatgccgagggcaacgtccagaccttcagcgtccccaagacccccgcttcc
cccgaggagaccgaccttgccggcaacttgaaggagtacgagagcatggctgttgagatc
gagggccaagacacctccgcccagactgccggtacccccaaggttgctgactggctcgag
gctgaggaggacgaggagcctcaccactaa
>Fp34
atgctcatccaactctctagggctacgcgcgctcgctccgccgttgcggctgtttctcgt
gtcgccagacccaatgccgtccaggtgaggggcttcattgctcctaccgtctccaggaaa
gccgacttcgtccaagagctttacctcaaggagctcaaggcctacaagatccccgccgtc
aaggagtccgatgccgagggcaacgtccagaccttcagcgtccccaagacccccgcttcc
cccgaggagaccgaccttgccggcaacttgaaggagtacgagagcatggctgttgagatc
gagggccaagacacctccgcccagactgccggtacccccaaggttgctgactggctcgag
gctgaggaggacgaggagcctcaccactaa
>Fp35
atgctcatccaactctctagggctacgcgcgctcgctccgccgttgcggctgtttctcgt
gtcgccagacccaatgccgtccaggtgaggggcttcattgctcctaccgtctccaggaaa
gccgacttcgtccaagagctttacctcaaggagctcaaggcctacaagatccccgccgtc
aaggagtccgatgccgagggcaacgtccagaccttcagcgtccccaagacccccgcttcc
cccgaggagaccgaccttgccggcaacttgaaggagtacgagagcatggctgttgagatc
gagggccaagacacctccgcccagactgccggtacccccaaggttgctgactggctcgag
gctgaggaggacgaggagcctcaccactaa
>Fp38
atgctcatccaactctctagggctacgcgcgctcgctccgccgttgcggctgtttctcgt
gtcgccagacccaatgccgtccaggtgaggggcttcattgctcctaccgtctccaggaaa
gccgacttcgtccaagagctttacctcaaggagctcaaggcctacaagatccccgccgtc
aaggagtccgatgccgagggcaacgtccagaccttcagcgtccccaagacccccgcttcc
cccgaggagaccgaccttgccggcaacttgaaggagtacgagagcatggctgttgagatc
gagggccaagacacctccgcccagactgccggtacccccaaggttgctgactggctcgag
gctgaggaggacgaggagcctcaccactaa
>Fp39
atgctcatccaactctctagggctacgcgcgctcgctccgctgttgcggctgtttctcgt
gtcgccagacccaatgccgtccaggtgaggggcttcattgctcctaccgtctccaggaaa
gccgacttcgtccaagagctttacctcaaggagctcaaggcctacaagatccccgccgtc
aaggagtccgatgccgagggcaacgtccagaccttcagcgtccccaagacccccgcttcc
cccgaggagaccgaccttgccggcaacttgaaggagtacgagagcatggctgttgagatc
gagggccaagacacctccgcccagactgccggtacccccaaggttgctgactggctcgag
gctgaggaggacgaggagcctcaccactaa
>Fp42
atgctcatccaactctctagggctacgcgcgctcgctccgctgttgcggctgtttctcgt
gtcgccagacccaatgccgtccaggtgaggggcttcattgctcctaccgtctccaggaaa
gccgacttcgtccaagagctttacctcaaggagctcaaggcctacaagatccccgccgtc
aaggagtccgatgccgagggcaacgtccagaccttcagcgtccccaagacccccgcttcc
cccgaggagaccgaccttgccggcaacttgaaggagtacgagagcatggctgttgagatc
gagggccaagacacctccgcccagactgccggtacccccaaggttgctgactggctcgag
gctgaggaggacgaggagcctcaccactaa
>Fp44
atgctcatccaactctctagggctacgcgcgctcgctccgccgttgcggctgtttctcgt
gtcgccagacccaatgccgtccaggtgaggggcttcattgctcctaccgtctccaggaaa
gccgacttcgtccaagagctttacctcaaggagctcaaggcctacaagatccccgccgtc
aaggagtccgatgccgagggcaacgtccagaccttcagcgtccccaagacccccgcttcc
cccgaggagaccgaccttgccggcaacttgaaggagtacgagagcatggctgttgagatc
gagggccaagacacctccgcccagactgccggtacccccaaggttgctgactggctcgag
gctgaggaggacgaggagcctcaccactaa
>Fp49
atgctcatccaactctctagggctacgcgcgctcgctccgctgttgcggctgtttctcgt
gtcgccagacccaatgccgtccaggtgaggggcttcattgctcctaccgtctccaggaaa
gccgacttcgtccaagagctttacctcaaggagctcaaggcctacaagatccccgccgtc
aaggagtccgatgccgagggcaacgtccagaccttcagcgtccccaagacccccgcttcc
cccgaggagaccgaccttgccggcaacttgaaggagtacgagagcatggctgttgagatc
gagggccaagacacctccgcccagactgccggtacccccaaggttgctgactggctcgag
gctgaggaggacgaggagcctcaccactaa
>Fp50
atgctcatccaactctctagggctacgcgcgctcgctccgccgttgcggctgtttctcgt
gtcgccagacccaatgccgtccaggtgaggggcttcattgctcctaccgtctccaggaaa
gccgacttcgtccaagagctttacctcaaggagctcaaggcctacaagatccccgccgtc
aaggagtccgatgccgagggcaacgtccagaccttcagcgtccccaagacccccgcttcc
cccgaggagaccgaccttgccggcaacttgaaggagtacgagagcatggctgttgagatc
gagggccaagacacctccgcccagactgccggtacccccaaggttgctgactggctcgag
gctgaggaggacgaggagcctcaccactaa
>Fp51
atgctcatccaactctctagggctacgcgcgctcgctccgccgttgcggctgtttctcgt
gtcgccagacccaatgccgtccaggtgaggggcttcattgctcctaccgtctccaggaaa
gccgacttcgtccaagagctttacctcaaggagctcaaggcctacaagatccccgccgtc
aaggagtccgatgccgagggcaacgtccagaccttcagcgtccccaagacccccgcttcc
cccgaggagaccgaccttgccggcaacttgaaggagtacgagagcatggctgttgagatc
gagggccaagacacctccgcccagactgccggtacccccaaggttgctgactggctcgag
gctgaggaggacgaggagcctcaccactaa
>Fp59
atgctcatccaactctctagggctacgcgcgctcgctccgctgttgcggctgtttctcgt
gtcgccagacccaatgccgtccaggtgaggggcttcattgctcctaccgtctccaggaaa
gccgacttcgtccaagagctttacctcaaggagctcaaggcctacaagatccccgccgtc
aaggagtccgatgccgagggcaacgtccagaccttcagcgtccccaagacccccgcttcc
cccgaggagaccgaccttgccggcaacttgaaggagtacgagagcatggctgttgagatc
gagggccaagacacctccgcccagactgccggtacccccaaggttgctgactggctcgag
gctgaggaggacgaggagcctcaccactaa
>Fp63
atgctcatccaactctctagggctacgcgcgctcgctccgccgttgcggctgtttctcgt
gtcgccagacccaatgccgtccaggtgaggggcttcattgctcctaccgtctccaggaaa
gccgacttcgtccaagagctttacctcaaggagctcaaggcctacaagatccccgccgtc
aaggagtccgatgccgagggcaacgtccagaccttcagcgtccccaagccccccgcttcc
cccgaggagaccgaccttgccggcaacttgaaggagtacgagagcatggctgttgagatc
gagggccaagacacctccgcccagactgccggtacccccaaggttgctgactggctcgag
gctgaggaggacgaggagcctcaccactaa
>Fp65
atgctcatccaactctctagggctacgcgcgctcgctccgccgttgcggctgtttctcgt
gtcgccagacccaatgccgtccaggtgaggggcttcattgctcctaccgtctccaggaaa
gccgacttcgtccaagagctttacctcaaggagctcaaggcctacaagatccccgccgtc
aaggagtccgatgccgagggcaacgtccagaccttcagcgtccccaagacccccgcttcc
cccgaggagaccgaccttgccggcaacttgaaggagtacgagagcatggctgttgagatc
gagggccaagacacctccgcccagactgccggtacccccaaggttgctgactggctcgag
gctgaggaggacgaggagcctcaccactaa
>Fp66
atgctcatccaactctctagggctacgcgcgctcgctccgccgttgcggctgtttctcgt
gtcgccagacccaatgccgtccaggtgaggggcttcattgctcctaccgtctccaggaaa
gccgacttcgtccaagagctttacctcaaggagctcaaggcctacaagatccccgccgtc
aaggagtccgatgccgagggcaacgtccagaccttcagcgtccccaagacccccgcttcc
cccgaggagaccgaccttgccggcaacttgaaggagtacgagagcatggctgttgagatc
gagggccaagacacctccgcccagactgccggtacccccaaggttgctgactggctcgag
gctgaggaggacgaggagcctcaccactaa
>Fp72
atgctcatccaactctctagggctacgcgcgctcgctccgccgttgcggctgtttctcgt
gtcgccagacccaatgccgtccaggtgaggggcttcattgctcctaccgtctccaggaaa
gccgacttcgtccaagagctttacctcaaggagctcaaggcctacaagatccccgccgtc
aaggagtccgatgccgagggcaacgtccagaccttcagcgtccccaagacccccgcttcc
cccgaggagaccgaccttgccggcaacttgaaggagtacgagagcatggctgttgagatc
gagggccaagacacctccgcccagactgccggtacccccaaggttgctgactggctcgag
gctgaggaggacgaggagcctcaccactaa
>Fp73
atgctcatccaactctctagggctacgcgcgctcgctccgccgttgcggctgtttctcgt
gtcgccagacccaatgccgtccaggtgaggggcttcattgctcctaccgtctccaggaaa
gccgacttcgtccaagagctttacctcaaggagctcaaggcctacaagatccccgccgtc
aaggagtccgatgccgagggcaacgtccagaccttcagcgtccccaagacccccgcttcc
cccgaggagaccgaccttgccggcaacttgaaggagtacgagagcatggctgttgagatc
gagggccaagacacctccgcccagactgccggtacccccaaggttgctgactggctcgag
gctgaggaggacgaggagcctcaccactaa
>Fp76
atgctcatccaactctctagggctacgcgcgctcgctccgccgttgcggctgtttctcgt
gtcgccagacccaatgccgtccaggtgaggggcttcattgctcctaccgtctccaggaaa
gccgacttcgtccaagagctttacctcaaggagctcaaggcctacaagatccccgccgtc
aaggagtccgatgccgagggcaacgtccagaccttcagcgtccccaagacccccgcttcc
cccgaggagaccgaccttgccggcaacttgaaggagtacgagagcatggctgttgagatc
gagggccaagacacctccgcccagactgccggtacccccaaggttgctgactggctcgag
gctgaggaggacgaggagcctcaccactaa
>Fp78
atgctcatccaactctctagggctacgcgcgctcgctccgctgttgcggctgtttctcgt
gtcgccagacccaatgccgtccaggtgaggggcttcattgctcctaccgtctccaggaaa
gccgacttcgtccaagagctttacctcaaggagctcaaggcctacaagatccccgccgtc
aaggagtccgatgccgagggcaacgtccagaccttcagcgtccccaagacccccgcttcc
cccgaggagaccgaccttgccggcaacttgaaggagtacgagagcatggctgttgagatc
gagggccaagacacctccgcccagactgccggtacccccaaggttgctgactggctcgag
gctgaggaggacgaggagcctcaccactaa
>Fp81
atgctcatccaactctctagggctacgcgcgctcgctccgccgttgcggctgtttctcgt
gtcgccagacccaatgccgtccaggtgaggggcttcattgctcctaccgtctccaggaaa
gccgacttcgtccaagagctttacctcaaggagctcaaggcctacaagatccccgccgtc
aaggagtccgatgccgagggcaacgtccagaccttcagcgtccccaagacccccgcttcc
cccgaggagaccgaccttgccggcaacttgaaggagtacgagagcatggctgttgagatc
gagggccaagacacctccgcccagactgccggtacccccaaggttgctgactggctcgag
gctgaggaggacgaggagcctcaccactaa
>Fp84
atgctcatccaactctctagggctacgcgcgctcgctccgccgttgcggctgtttctcgt
gtcgccagacccaatgccgtccaggtgaggggcttcattgctcctaccgtctccaggaaa
gccgacttcgtccaagagctttacctcaaggagctcaaggcctacaagatccccgccgtc
aaggagtccgatgccgagggcaacgtccagaccttcagcgtccccaagacccccgcttcc
cccgaggagaccgaccttgccggcaacttgaaggagtacgagagcatggctgttgagatc
gagggccaagacacctccgcccagactgccggtacccccaaggttgctgactggctcgag
gctgaggaggacgaggagcctcaccactaa
>Fp86
atgctcatccaactctctagggctacgcgcgctcgctccgctgttgcggctgtttctcgt
gtcgccagacccaatgccgtccaggtgaggggcttcattgctcctaccgtctccaggaaa
gccgacttcgtccaagagctttacctcaaggagctcaaggcctacaagatccccgccgtc
aaggagtccgatgccgagggcaacgtccagaccttcagcgtccccaagacccccgcttcc
cccgaggagaccgaccttgccggcaacttgaaggagtacgagagcatggctgttgagatc
gagggccaagacacctccgcccagactgccggtacccccaaggttgctgactggctcgag
gctgaggaggacgaggagcctcaccactaa
>Fvenenatum.busco
atgctcatccaactctctagggctacgcgcgctcgctccgccgttgcggctgtttctcgt
gtcgccagacccaatgccgtccaggtgaggggcttcattgctcctaccgtctccaggaaa
gccgacttcgtccaggagctttacctcaaggagctcaaggcttacaagatccccgccgtc
aaggagtccgatgccgagggcaacgtccagaccttcagcgttcccaagacccccacttcc
cccgaggagaccgaccttgccggcaacctgaaggagtacgagagcatggctgttgagatc
gaaggtcaagacgcctccgcccagactgccggtgcccccaaggttgctgactggcttgag
gccgaggaggacgaggagcctcaccactaa
