# Supplementary material for: Apicidin biosynthesis is linked to accessory chromosomes in Fusarium poae isolates
Source: BMC Genomics. 2021 Aug 4;22:591. doi: 10.1186/s12864-021-07617-y (PMC8340494; doi:10.1186/s12864-021-07617-y)
Supplement: Supplementary file 17 — Additional file 17. Compressed folder containing alignments for each of the 4141 orthologs used in BUSCO analysis. [file 12864_2021_7617_MOESM17_ESM.zip › Fven2_nt_MAFFT/47278at5125_nt.mafft.fasta]

>Fp105
atggtggtcactactagagcaagttcccgcggcgcaagcgtcggtcctgaattcgcacca
gaattcaataccgaactacctacaatcccatcaacaccgacaacacgcaagagaagcgcc
gccaaagcctcttcctcttcctcctccaacggcggtacaacagcctcggccaagaaacgt
cgtctatccgtccaagaacctaaaaaatggaaccacgctccctcttcagccaccatcttc
tggctagctttgtctctaccgctcgtggcttgggatagcggttatgtcttgggtcgtccg
cataccatgcccggaggtcaataccagtggcccttgtacatgccgtacgctctgtacgga
caggttgatcatatctatggtttcaaggcgttcgaggcaaagaatgggtttacgggtgcg
cagtcggctatgaatgtcgtcgagatgatcttgtactttatgtacttgtggatgatctgg
agacgggctgataagataaccaacaagaaggaaaagaagaggaggactgttagtggaaga
agtggtgctttggctgtccttgttggattcagtgctgctgtcatgactctcagcaagact
gttctatactgcaagtcaactcgtgcaccatctataaacaatactaacaaatatcattta
ggggccaacgagtactttagcgagtttggcaacatctctcacaacactcccgtcgacatt
ctcactctctgggctattcccaatggcatgtggcttattttcccaacgtacatggtttat
gctttcggaagggatattctcgatggattgacacttgcttctggtcaaccagtgaagcaa
aggaccgaataa
>Fp108
atggtggtcactactagagcaagttcccgcggcgcaagcgtcggtcctgaattcgcacca
gaattcaataccgaactacctacaatcccatcaacaccgacaacacgcaagagaagcgcc
gccaaagcctcttcctcttcctcctccaacggcggtacaacagcctcggccaagaaacgt
cgtctatccgtccaagaacctaaaaaatggaaccacgctccctcttcagccaccatcttc
tggctagctttgtctctaccgctcgtggcttgggatagcggttatgtcttgggtcgtccg
cataccatgcccggaggtcaataccagtggcccttgtacatgccgtacgctctgtacgga
caggttgatcatatctatggtttcaaggcgttcgaggcaaagaatgggtttacgggtgcg
cagtcggctatgaatgtcgtcgagatgatcttgtactttatgtacttgtggatgatctgg
agacgggctgataagataaccaacaagaaggaaaagaagaggaggactgttagtggaaga
agtggtgctttggctgtccttgttggattcagtgctgctgtcatgactctcagcaagact
gttctatactgcaagtcaactcgtgcaccatctataaacaatactaacaaatatcattta
ggggccaacgagtactttagcgagtttggcaacatctctcacaacactcccgtcgacatt
ctcactctctgggctattcccaatggcatgtggcttattttcccaacgtacatggtttat
gctttcggaagggatattctcgatggattgacacttgcttctggtcaaccagtgaagcaa
aggaccgaataa
>Fp118
atggtggtcactactagagcaagttcccgcggcgcaagcgtcggtcctgaattcgcacca
gaattcaataccgaactacctacaatcccatcaacaccgacaacacgcaagagaagcgcc
gccaaagcctcttcctcttcctcctcc---------acaacagcctcggccaagaaacgt
cgtctatccgtccaagaacctaaaaaatggaaccacgctccctcttcagccaccatcttc
tggctagctttgtctctaccgctcgtggcttgggatagcggttatgtcttgggtcgtccg
cataccatgcccggaggtcaatatcagtggcccttgtacatgccgtacgctctgtacgga
caggttgatcatatctatggtttcaaggcgttcgaggcaaagaatgggtttacgggtgcg
cagtcggctatgaatgtcgtcgagatgatcttgtactttatgtacttgtggatgatctgg
agacgggctgataagataaccaacaagaaggaaaagaagaggaggactgttagtggaaga
agtggtgctttggctgtcctgattggattcagtgctgctgtcatgactctcagcaagact
gttctatactgcaagtcaactcgtgcaccatctataggcaatactaacaaa---cgttta
ggggccaacgagtactttagcgagtttggcaacatctctcacaacactcccatcgacatt
ctcactctctgggctattcccaatggcatgtggcttattttcccaacgtacatggtttat
gctttcggaagggatattctcgatggattgacacttgcttctggtcaaccagtgaagcaa
aggaccgaataa
>Fp122
atggtggtcactactagagcaagttcccgcggcgcaagcgtcggtcctgaattcgcacca
gaattcaataccgaactacctacaatcccatcaacaccgacaacacgtaagagaagcgcc
gccaaagcctcttcctcttcctcctccaacggcggtacaacagcctcggccaagaaacgt
cgtctatccgtccaagaacctaaaaaatggaaccacgctccctcttcagccaccatcttc
tggctagctttgtctctaccgctcgtggcttgggatagcggttatgtcttgggccgtccg
cataccatgcccggaggtcaatatcagtggcccttgtacatgccgtacgctctgtacgga
cagattgatcatatctatggtttcaaggcgttcgaggcaaagaatgggtttacgggtgcg
cagtcggctatgaatgtcgtcgagatgatcttgtactttatgtacttgtggatgatctgg
agacgggctgataagataaccaacaagaaggaaaagaagaggaggactgttagtggaaga
agtggtgctttggctgtcctgattggattcagtgctgctgtcatgactctcagcaagact
gttctatactgcaagtcaactcgtgcaccatctataaacaatactaacaaatatcattta
ggggccaacgagtactttagcgagtttggcaacatctctcacaacactcccgtcgacatt
ctcactctctgggctattcccaatggcatgtggcttattttcccaacgtacatggtttat
gctttcggaagggatattctcgatggattgacacttgcttctggtcaaccagtgaagcaa
aggaccgaataa
>Fp125
atggtggtcactactagagcaagttcccgcggcgcaagcgtcggtcctgaattcgcacca
gaattcaataccgaactacctacaatcccatcaacaccgacaacacgcaagagaagcgcc
gccaaagcctcttcctcttcctcctcc---------acaacagcctcggccaagaaacgt
cgtctatccgtccaagaacctaaaaaatggaaccacgctccctcttcagccaccatcttc
tggctagctttgtctctaccgctcgtggcttgggatagcggttatgtcttgggtcgtccg
cataccatgcccggaggtcaatatcagtggcccttgtacatgccgtacgctctgtacgga
caggttgatcatatctatggtttcaaggcgttcgaggcaaagaatgggtttacgggtgcg
cagtcggctatgaatgtcgtcgagatgatcttgtactttatgtacttgtggatgatctgg
agacgggctgataagataaccaacaagaaggaaaagaagaggaggactgttagtggaaga
agtggtgctttggctgtcctgattggattcagtgctgctgtcatgactctcagcaagact
gttctatactgcaagtcaactcgtgcaccatctataggcaatactaacaaa---cgttta
ggggccaacgagtactttagcgagtttggcaacatctctcacaacactcccatcgacatt
ctcactctctgggctattcccaatggcatgtggcttattttcccaacgtacatggtttat
gctttcggaagggatattcttgatggattgacacttgcttctggtcaaccagtgaagcaa
aggacggaataa
>Fp13r
atggtggtcactactagagcaagttcccgcggcgcaagcgtcggtcctgaattcgcacca
gaattcaataccgaactacctacaatcccatcaacaccgacaacacgcaagagaagcgcc
gccaaagcctcttcctcttcctcctccaacggcggtacaacagcctcggccaagaaacgt
cgtctatccgtccaagaacctaaaaaatggaaccacgctccctcttcagccaccatcttc
tggctagctttgtctctaccgctcgtggcttgggatagcggttatgtcttgggtcgtccg
cataccatgcccggaggtcaataccagtggcccttgtacatgccgtacgctctgtacgga
caggttgatcatatctatggtttcaaggcgttcgaggcaaagaatgggtttacgggtgcg
cagtcggctatgaatgtcgtcgagatgatcttgtactttatgtacttgtggatgatctgg
agacgggctgataagataaccaacaagaaggaaaagaagaggaggactgttagtggaaga
agtggtgctttggctgtccttgttggattcagtgctgctgtcatgactctcagcaagact
gttctatactgcaagtcaactcgtgcaccatctataaacaatactaacaaatatcattta
ggggccaacgagtactttagcgagtttggcaacatctctcacaacactcccgtcgacatt
ctcactctctgggctattcccaatggcatgtggcttattttcccaacgtacatggtttat
gctttcggaagggatattctcgatggattgacacttgcttctggtcaaccagtgaagcaa
aggaccgaataa
>Fp144
atggtggtcactactagagcaagttcccgcggcgcaagcgtcggtcctgaattcgcacca
gaattcaataccgaactacctacaatcccatcaacaccgacaacacgcaagagaagcgcc
gccaaagcctcttcctcttcctcctcc---------acaacagcctcggccaagaaacgt
cgtctatccgtccaagaacctaaaaaatggaaccacgctccctcttcagccaccatcttc
tggctagctttgtctctaccgctcgtggcttgggatagcggttatgtcttgggtcgtccg
cataccatgcccggaggtcaatatcagtggcccttgtacatgccgtacgctctgtacgga
caggttgatcatatctatggtttcaaggcgttcgaggcaaagaatgggtttacgggtgcg
cagtcggctatgaatgtcgtcgagatgatcttgtactttatgtacttgtggatgatctgg
agacgggctgataagataaccaacaagaaggaaaagaagaggaggactgttagtggaaga
agtggtgctttggctgtcctgattggattcagtgctgctgtcatgactctcagcaagact
gttctatactgcaagtcaactcgtgcaccatctataggcaatactaacaaa---cgttta
ggggccaacgagtactttagcgagtttggcaacatctctcacaacactcccatcgacatt
ctcactctctgggctattcccaatggcatgtggcttattttcccaacgtacatggtttat
gctttcggaagggatattctcgatggattgacacttgcttctggtcaaccagtgaagcaa
aggaccgaataa
>Fp146
atggtggtcactactagagcaagttcccgcggcgcaagcgtcggtcctgaattcgcacca
gaattcaataccgaactacctacaatcccatcaacaccgacaacacgcaagagaagcgcc
gccaaagcctcttcctcttcctcctccaacggcggtacaacagcctcggccaagaaacgt
cgtctatccgtccaagaacctaaaaaatggaaccacgctccctcttcagccaccatcttc
tggctagctttgtctctaccgctcgtggcttgggatagcggttatgtcttgggtcgtccg
cataccatgcccggaggtcaataccagtggcccttgtacatgccgtacgctctgtacgga
caggttgatcatatctatggtttcaaggcgttcgaggcaaagaatgggtttacgggtgcg
cagtcggctatgaatgtcgtcgagatgatcttgtactttatgtacttgtggatgatctgg
agacgggctgataagataaccaacaagaaggaaaagaagaggaggactgttagtggaaga
agtggtgctttggctgtccttgttggattcagtgctgctgtcatgactctcagcaagact
gttctatactgcaagtcaactcgtgcaccatctataaacaatactaacaaatatcattta
ggggccaacgagtactttagcgagtttggcaacatctctcacaacactcccgtcgacatt
ctcactctctgggctattcccaatggcatgtggcttattttcccaacgtacatggtttat
gctttcggaagggatattctcgatggattgacacttgcttctggtcaaccagtgaagcaa
aggaccgaataa
>Fp155
atggtggtcactactagagcaagttcccgcggcgcaagcgtcggtcctgaattcgcacca
gaattcaataccgaactacctacaatcccatcaacaccgacaacacgcaagagaagcgcc
gccaaagcctcttcctcttcctcctcc---------acaacagcctcggccaagaaacgt
cgtctatccgtccaagaacctaaaaaatggaaccacgctccctcttcagccaccatcttc
tggctagctttgtctctaccgctcgtggcttgggatagcggttatgtcttgggtcgtccg
cataccatgcccggaggtcaatatcagtggcccttgtacatgccgtacgctctgtacgga
caggttgatcatatctatggtttcaaggcgttcgaggcaaagaatgggtttacgggtgcg
cagtcggctatgaatgtcgtcgagatgatcttgtactttatgtacttgtggatgatctgg
agacgggctgataagataaccaacaagaaggaaaagaagaggaggactgttagtggaaga
agtggtgctttggctgtcctgattggattcagtgctgctgtcatgactctcagcaagact
gttctatactgcaagtcaactcgtgcaccatctataggcaatactaacaaa---cgttta
ggggccaacgagtactttagcgagtttggcaacatctctcacaacactcccatcgacatt
ctcactctctgggctattcccaatggcatgtggcttattttcccaacgtacatggtttat
gctttcggaagggatattctcgatggattgacacttgcttctggtcaaccagtgaagcaa
aggaccgaataa
>Fp157
atggtggtcactactagagcaagttcccgcggcgcaagcgtcggtcctgaattcgcacca
gaattcaataccgaactacctacaatcccatcaacaccgacaacacgcaagagaagcgcc
gccaaagcctcttcctcttcctcctccaacggcggtacaacagcctcggccaagaaacgt
cgtctatccgtccaagaacctaaaaaatggaaccacgctccctcttcagccaccatcttc
tggctagctttgtctctaccgctcgtggcttgggatagcggttatgtcttgggtcgtccg
cataccatgcccggaggtcaataccagtggcccttgtacatgccgtacgctctgtacgga
caggttgatcatatctatggtttcaaggcgttcgaggcaaagaatgggtttacgggtgcg
cagtcggctatgaatgtcgtcgagatgatcttgtactttatgtacttgtggatgatctgg
agacgggctgataagataaccaacaagaaggaaaagaagaggaggactgttagtggaaga
agtggtgctttggctgtccttgttggattcagtgctgctgtcatgactctcagcaagact
gttctatactgcaagtcaactcgtgcaccatctataaacaatactaacaaatatcattta
ggggccaacgagtactttagcgagtttggcaacatctctcacaacactcccgtcgacatt
ctcactctctgggctattcccaatggcatgtggcttattttcccaacgtacatggtttat
gctttcggaagggatattctcgatggattgacacttgcttctggtcaaccagtgaagcaa
aggaccgaataa
>Fp16r
atggtggtcactactagagcaagttcccgcggcgcaagcgtcggtcctgaattcgcacca
gaattcaataccgaactacctacaatcccatcaacaccgacaacacgcaagagaagcgcc
gccaaagcctcttcctcttcctcctcc---------acaacagcctcggccaagaaacgt
cgtctatccgtccaagaacctaaaaaatggaaccacgctccctcttcagccaccatcttc
tggctagctttgtctctaccgctcgtggcttgggatagcggttatgtcttgggtcgtccg
cataccatgcccggaggtcaatatcagtggcccttgtacatgccgtacgctctgtacgga
caggttgatcatatctatggtttcaaggcgttcgaggcaaagaatgggtttacgggtgcg
cagtcggctatgaatgtcgtcgagatgatcttgtactttatgtacttgtggatgatctgg
agacgggctgataagataaccaacaagaaggaaaagaagaggaggactgttagtggaaga
agtggtgctttggctgtcctgattggattcagtgctgctgtcatgactctcagcaagact
gttctatactgcaagtcaactcgtgcaccatctataggcaatactaacaaa---cgttta
ggggccaacgagtactttagcgagtttggcaacatctctcacaacactcccatcgacatt
ctcactctctgggctattcccaatggcatgtggcttattttcccaacgtacatggtttat
gctttcggaagggatattcttgatggattgacacttgcttctggtcaaccagtgaagcaa
aggacggaataa
>Fp1r
atggtggtcactactagagcaagttcccgcggcgcaagcgtcggtcctgaattcgcacca
gaattcaataccgaactacctacaatcccatcaacaccgacaacacgcaagagaagcgcc
gccaaagcctcttcctcttcctcctcc---------acaacagcctcggccaagaaacgt
cgtctatccgtccaagaacctaaaaaatggaaccacgctccctcttcagccaccatcttc
tggctagctttgtctctaccgctcgtggcttgggatagcggttatgtcttgggtcgtccg
cataccatgcccggaggtcaatatcagtggcccttgtacatgccgtacgctctgtacgga
caggttgatcatatctatggtttcaaggcgttcgaggcaaagaatgggtttacgggtgcg
cagtcggctatgaatgtcgtcgagatgatcttgtactttatgtacttgtggatgatctgg
agacgggctgataagataaccaacaagaaggaaaagaagaggaggactgttagtggaaga
agtggtgctttggctgtccttgttggattcagtgctgctgtcatgactctcagcaagact
gttctatactgcaagtcaactc--------------------------------------
-gggccaacgagtactttagcgagtttggcaacatctctcacaacactcccgtcgacatt
ctcactctctgggctattcccaatggcatgtggcttattttcccaacgtacatggtttat
gctttcggaagggacattctcgatggattgacacttgcttctggtcaaccagtgaagcaa
aggaccgaataa
>Fp21r
atggtggtcactactagagcaagttcccgcggcgcaagcgtcggtcctgaattcgcacca
gaattcaataccgaactacctacaatcccatcaacaccgacaacacgcaagagaagcgcc
gccaaagcctcttcctcttcctcctcc---------acaacagcctcggccaagaaacgt
cgtctatccgtccaagaacctaaaaaatggaaccacgctccctcttcagccaccatcttc
tggctagctttgtctctaccgctcgtggcttgggatagcggttatgtcttgggtcgtccg
cataccatgcccggaggtcaatatcagtggcccttgtacatgccgtacgctctgtacgga
caggttgatcatatctatggtttcaaggcgttcgaggcaaagaatgggtttacgggtgcg
cagtcggctatgaatgtcgtcgagatgatcttgtactttatgtacttgtggatgatctgg
agacgggctgataagataaccaacaagaaggaaaagaagaggaggactgttagtggaaga
agtggtgctttggctgtcctgattggattcagtgctgctgtcatgactctcagcaagact
gttctatactgcaagtcaactcgtgcaccatctataggcaatactaacaaa---cgttta
ggggccaacgagtactttagcgagtttggcaacatctctcacaacactcccatcgacatt
ctcactctctgggctattcccaatggcatgtggcttattttcccaacgtacatggtttat
gctttcggaagggatattcttgatggattgacacttgcttctggtcaaccagtgaagcaa
aggacggaataa
>Fp24r
atggtggtcactactagagcaagttcccgcggcgcaagcgtcggtcctgaattcgcacca
gaattcaataccgaactacctacaatcccatcaacaccgacaacacgcaagagaagcgcc
gccaaagcctcttcctcttcctcctcc---------acaacagcctcggccaagaaacgt
cgtctatccgtccaagaacctaaaaaatggaaccacgctccctcttcagccaccatcttc
tggctagctttgtctctaccgctcgtggcttgggatagcggttatgtcttgggtcgtccg
cataccatgcccggaggtcaatatcagtggcccttgtacatgccgtacgctctgtacgga
caggttgatcatatctatggtttcaaggcgttcgaggcaaagaatgggtttacgggtgcg
cagtcggctatgaatgtcgtcgagatgatcttgtactttatgtacttgtggatgatctgg
agacgggctgataagataaccaacaagaaggaaaagaagaggaggactgttagtggaaga
agtggtgctttggctgtcctgattggattcagtgctgctgtcatgactctcagcaagact
gttctatactgcaagtcaactcgtgcaccatctataggcaatactaacaaa---cgttta
ggggccaacgagtactttagcgagtttggcaacatctctcacaacactcccatcgacatt
ctcactctctgggctattcccaatggcatgtggcttattttcccaacgtacatggtttat
gctttcggaagggatattcttgatggattgacacttgcttctggtcaaccagtgaagcaa
aggacggaataa
>Fp2516
atggtggtcactactagagcaagttcccgcggcgcaagcgtcggtcctgaattcgcacca
gaattcaataccgaactacctacaatcccatcaacaccgacaacacgcaagagaagcgcc
gccaaagcctcttcctcttcctcctccaacggcggtacaacagcctcggccaagaaacgt
cgtctatccgtccaagaacctaaaaaatggaaccacgctccctcttcagccaccatcttc
tggctagctttgtctctaccgctcgtggcttgggatagcggttatgtcttgggtcgtccg
cataccatgcccggaggtcaatatcagtggcccttgtacatgccgtacgctctgtacgga
cagattgatcatatctatggtctcaaggcgttcgaggcaaagaatgggtttacgggtgcg
cagtcggctatgaatgtcgtcgagatgatcttgtactttatgtacttgtggatgatctgg
agacgggctgataagataaccaacaagaaggaaaagaagaggaggactgttagtggaaga
agtggtgctttggctgtcctgattggattcagtgctgctgtcatgactctcagcaagact
gttctatactgcaagtcaactcgtgcaccatctataaacaatactaacaaa---cgttta
ggggccaacgagtactttagcgagtttggcaacatctctcacaacactcccgtcgacatt
ctcactctctgggctattcccaatggcatgtggcttattttcccaacgtacatggtttat
gctttcggaagggatattctcgatggattgacacttgcttctggccaaccagtgaagcaa
aggaccgaataa
>Fp26r
atggtggtcactactagagcaagttcccgcggcgcaagcgtcggtcctgaattcgcacca
gaattcaataccgaactacctacaatcccatcaacaccgacaacacgcaagagaagcgcc
gccaaagcctcttcctcttcctcctcc---------acaacagcctcggccaagaaacgt
cgtctatccgtccaagaacctaaaaaatggaaccacgctccctcttcagccaccatcttc
tggctagctttgtctctaccgctcgtggcttgggatagcggttatgtcttgggtcgtccg
cataccatgcccggaggtcaatatcagtggcccttgtacatgccgtacgctctgtacgga
caggttgatcatatctatggtttcaaggcgttcgaggcaaagaatgggtttacgggtgcg
cagtcggctatgaatgtcgtcgagatgatcttgtactttatgtacttgtggatgatctgg
agacgggctgataagataaccaacaagaaggaaaagaagaggaggactgttagtggaaga
agtggtgctttggctgtccttgttggattcagtgctgctgtcatgactctcagcaagact
gttctatactgcaagtcaactc--------------------------------------
-gggccaacgagtactttagcgagtttggcaacatctctcacaacactcccgtcgacatt
ctcactctctgggctattcccaatggcatgtggcttattttcccaacgtacatggtttat
gctttcggaagggacattctcgatggattgacacttgcttctggtcaaccagtgaagcaa
aggaccgaataa
>Fp33
atggtggtcactactagagcaagttcccgcggcgcaagcgtcggtcctgaattcgcacca
gaattcaataccgaactacctacaatcccatcaacaccgacaacacgcaagagaagcgcc
gccaaagcctcttcctcttcctcctcc---------acaacagcctcggccaagaaacgt
cgtctatccgtccaagaacctaaaaaatggaaccacgctccctcttcagccaccatcttc
tggctagctttgtctctaccgctcgtggcttgggatagcggttatgtcttgggtcgtccg
cataccatgcccggaggtcaatatcagtggcccttgtacatgccgtacgctctgtacgga
caggttgatcatatctatggtttcaaggcgttcgaggcaaagaatgggtttacgggtgcg
cagtcggctatgaatgtcgtcgagatgatcttgtactttatgtacttgtggatgatctgg
agacgggctgataagataaccaacaagaaggaaaagaagaggaggactgttagtggaaga
agtggtgctttggctgtcctgattggattcagtgctgctgtcatgactctcagcaagact
gttctatactgcaagtcaactcgtgcaccatctataggcaatactaacaaa---cgttta
ggggccaacgagtactttagcgagtttggcaacatctctcacaacactcccatcgacatt
ctcactctctgggctattcccaatggcatgtggcttattttcccaacgtacatggtttat
gctttcggaagggatattcttgatggattgacacttgcttctggtcaaccagtgaagcaa
aggacggaataa
>Fp34
atggtggtcactactagagcaagttcccgcggcgcaagcgtcggtcctgaattcgcacca
gaattcaataccgaactacctacaatcccatcaacaccgacaacacgtaagagaagcgcc
gccaaagcctcttcctcttcctcctccaacggcggtacaacagcctcggccaagaaacgt
cgtctatccgtccaagaacctaaaaaatggaaccacgctccctcttcagccaccatcttc
tggctagctttgtctctaccgctcgtggcttgggatagcggttatgtcttgggccgtccg
cataccatgcccggaggtcaatatcagtggcccttgtacatgccgtacgctctgtacgga
cagattgatcatatctatggtttcaaggcgttcgaggcaaagaatgggtttacgggtgcg
cagtcggctatgaatgtcgtcgagatgatcttgtactttatgtacttgtggatgatctgg
agacgggctgataagataaccaacaagaaggaaaagaagaggaggactgttagtggaaga
agtggtgctttggctgtcctgattggattcagtgctgctgtcatgactctcagcaagact
gttctatactgcaagtcaactcgtgcaccatctataaacaatactaacaaatatcattta
ggggccaacgagtactttagcgagtttggcaacatctctcacaacactcccgtcgacatt
ctcactctctgggctattcccaatggcatgtggcttattttcccaacgtacatggtttat
gctttcggaagggatattctcgatggattgacacttgcttctggtcaaccagtgaagcaa
aggaccgaataa
>Fp35
atggtggtcactactagagcaagttcccgcggcgcaagcgtcggtcctgaattcgcacca
gaattcaataccgaactacctacaatcccatcaacaccgacaacacgcaagagaagcgcc
gccaaagcctcttcctcttcctcctcc---------acaacagcctcggccaagaaacgt
cgtctatccgtccaagaacctaaaaaatggaaccacgctccctcttcagccaccatcttc
tggctagctttgtctctaccgctcgtggcttgggatagcggttatgtcttgggtcgtccg
cataccatgcccggaggtcaatatcagtggcccttgtacatgccgtacgctctgtacgga
caggttgatcatatctatggtttcaaggcgttcgaggcaaagaatgggtttacgggtgcg
cagtcggctatgaatgtcgtcgagatgatcttgtactttatgtacttgtggatgatctgg
agacgggctgataagataaccaacaagaaggaaaagaagaggaggactgttagtggaaga
agtggtgctttggctgtcctgattggattcagtgctgctgtcatgactctcagcaagact
gttctatactgcaagtcaactcgtgcaccatctataggcaatactaacaaa---cgttta
ggggccaacgagtactttagcgagtttggcaacatctctcacaacactcccatcgacatt
ctcactctctgggctattcccaatggcatgtggcttattttcccaacgtacatggtttat
gctttcggaagggatattctcgatggattgacacttgcttctggtcaaccagtgaagcaa
aggaccgaataa
>Fp38
atggtggtcactactagagcaagttcccgcggcgcaagcgtcggtcctgaattcgcacca
gaattcaataccgaactacctacaatcccatcaacaccgacaacacgcaagagaagcgcc
gccaaagcctcttcctcttcctcctcc---------acaacagcctcggccaagaaacgt
cgtctatccgtccaagaacctaaaaaatggaaccacgctccctcttcagccaccatcttc
tggctagctttgtctctaccgctcgtggcttgggatagcggttatgtcttgggtcgtccg
cataccatgcccggaggtcaatatcagtggcccttgtacatgccgtacgctctgtacgga
caggttgatcatatctatggtttcaaggcgttcgaggcaaagaatgggtttacgggtgcg
cagtcggctatgaatgtcgtcgagatgatcttgtactttatgtacttgtggatgatctgg
agacgggctgataagataaccaacaagaaggaaaagaagaggaggactgttagtggaaga
agtggtgctttggctgtcctgattggattcagtgctgctgtcatgactctcagcaagact
gttctatactgcaagtcaactcgtgcaccatctataggcaatactaacaaa---cgttta
ggggccaacgagtactttagcgagtttggcaacatctctcacaacactcccatcgacatt
ctcactctctgggctattcccaatggcatgtggcttattttcccaacgtacatggtttat
gctttcggaagggatattctcgatggattgacacttgcttctggtcaaccagtgaagcaa
aggaccgaataa
>Fp39
atggtggtcactactagagcaagttcccgcggcgcaagcgtcggtcctgaattcgcacca
gaattcaataccgaactacctacaatcccatcaacaccgacaacacgcaagagaagcgcc
gccaaagcctcttcctcttcctcctcc---------acaacagcctcggccaagaaacgt
cgtctatccgtccaagaacctaaaaaatggaaccacgctccctcttcagccaccatcttc
tggctagctttgtctctaccgctcgtggcttgggatagcggttatgtcttgggtcgtccg
cataccatgcccggaggtcaatatcagtggcccttgtacatgccgtacgctctgtacgga
caggttgatcatatctatggtttcaaggcgttcgaggcaaagaatgggtttacgggtgcg
cagtcggctatgaatgtcgtcgagatgatcttgtactttatgtacttgtggatgatctgg
agacgggctgataagataaccaacaagaaggaaaagaagaggaggactgttagtggaaga
agtggtgctttggctgtcctgattggattcagtgctgctgtcatgactctcagcaagact
gttctatactgcaagtcaactcgtgcaccatctataggcaatactaacaaa---cgttta
ggggccaacgagtactttagcgagtttggcaacatctctcacaacactcccatcgacatt
ctcactctctgggctattcccaatggcatgtggcttattttcccaacgtacatggtttat
gctttcggaagggatattcttgatggattgacacttgcttctggtcaaccagtgaagcaa
aggacggaataa
>Fp42
atggtggtcactactagagcaagttcccgcggcgcaagcgtcggtcctgaattcgcacca
gaattcaataccgaactacctacaatcccatcaacaccgacaacacgcaagagaagcgcc
gccaaagcctcttcctcttcctcctcc---------acaacagcctcggccaagaaacgt
cgtctatccgtccaagaacctaaaaaatggaaccacgctccctcttcagccaccatcttc
tggctagctttgtctctaccgctcgtggcttgggatagcggttatgtcttgggtcgtccg
cataccatgcccggaggtcaatatcagtggcccttgtacatgccgtacgctctgtacgga
caggttgatcatatctatggtttcaaggcgttcgaggcaaagaatgggtttacgggtgcg
cagtcggctatgaatgtcgtcgagatgatcttgtactttatgtacttgtggatgatctgg
agacgggctgataagataaccaacaagaaggaaaagaagaggaggactgttagtggaaga
agtggtgctttggctgtcctgattggattcagtgctgctgtcatgactctcagcaagact
gttctatactgcaagtcaactcgtgcaccatctataggcaatactaacaaa---cgttta
ggggccaacgagtactttagcgagtttggcaacatctctcacaacactcccatcgacatt
ctcactctctgggctattcccaatggcatgtggcttattttcccaacgtacatggtttat
gctttcggaagggatattcttgatggattgacacttgcttctggtcaaccagtgaagcaa
aggacggaataa
>Fp44
atggtggtcactactagagcaagttcccgcggcgcaagcgtcggtcctgaattcgcacca
gaattcaataccgaactacctacaatcccatcaacaccgacaacacgcaagagaagcgcc
gccaaagcctcttcctcttcctcctccaacggcggtacaacagcctcggccaagaaacgt
cgtctatccgtccaagaacctaaaaaatggaaccacgctccctcttcagccaccatcttc
tggctagctttgtctctaccgctcgtggcttgggatagcggttatgtcttgggtcgtccg
cataccatgcccggaggtcaataccagtggcccttgtacatgccgtacgctctgtacgga
caggttgatcatatctatggtttcaaggcgttcgaggcaaagaatgggtttacgggtgcg
cagtcggctatgaatgtcgtcgagatgatcttgtactttatgtacttgtggatgatctgg
agacgggctgataagataaccaacaagaaggaaaagaagaggaggactgttagtggaaga
agtggtgctttggctgtcctgattggattcagtgctgctgtcatgactctcagcaagact
gttctatactgcaagtcaactcgtgcaccatctataggcaatactaacaaa---cgttta
ggggccaacgagtactttagcgagtttggcaacatctctcacaacactcccatcgacatt
ctcactctctgggctattcccaatggcatgtggcttattttcccaacgtacatggtttat
gctttcggaagggatattcttgatggattgacacttgcttctggtcaaccagtgaagcaa
aggacggaataa
>Fp49
atggtggtcactactagagcaagttcccgcggcgcaagcgtcggtcctgaattcgcacca
gaattcaataccgaactacctacaatcccatcaacaccgacaacacgcaagagaagcgcc
gccaaagcctcttcctcttcctcctcc---------acaacagcctcggccaagaaacgt
cgtctatccgtccaagaacctaaaaaatggaaccacgctccctcttcagccaccatcttc
tggctagctttgtctctaccgctcgtggcttgggatagcggttatgtcttgggtcgtccg
cataccatgcccggaggtcaatatcagtggcccttgtacatgccgtacgctctgtacgga
caggttgatcatatctatggtttcaaggcgttcgaggcaaagaatgggtttacgggtgcg
cagtcggctatgaatgtcgtcgagatgatcttgtactttatgtacttgtggatgatctgg
agacgggctgataagataaccaacaagaaggaaaagaagaggaggactgttagtggaaga
agtggtgctttggctgtcctgattggattcagtgctgctgtcatgactctcagcaagact
gttctatactgcaagtcaactcgtgcaccatctataggcaatactaacaaa---cgttta
ggggccaacgagtactttagcgagtttggcaacatctctcacaacactcccatcgacatt
ctcactctctgggctattcccaatggcatgtggcttattttcccaacgtacatggtttat
gctttcggaagggatattcttgatggattgacacttgcttctggtcaaccagtgaagcaa
aggacggaataa
>Fp50
atggtggtcactactagagcaagttcccgcggcgcaagcgtcggtcctgaattcgcacca
gaattcaataccgaactacctacaatcccatcaacaccgacaacacgcaagagaagcgcc
gccaaagcctcttcctcttcctcctcc---------acaacagcctcggccaagaaacgt
cgtctatccgtccaagaacctaaaaaatggaaccacgctccctcttcagccaccatcttc
tggctagctttgtctctaccgctcgtggcttgggatagcggttatgtcttgggtcgtccg
cataccatgcccggaggtcaatatcagtggcccttgtacatgccgtacgctctgtacgga
caggttgatcatatctatggtttcaaggcgttcgaggcaaagaatgggtttacgggtgcg
cagtcggctatgaatgtcgtcgagatgatcttgtactttatgtacttgtggatgatctgg
agacgggctgataagataaccaacaagaaggaaaagaagaggaggactgttagtggaaga
agtggtgctttggctgtcctgattggattcagtgctgctgtcatgactctcagcaagact
gttctatactgcaagtcaactcgtgcaccatctataggcaatactaacaaa---cgttta
ggggccaacgagtactttagcgagtttggcaacatctctcacaacactcccatcgacatt
ctcactctctgggctattcccaatggcatgtggcttattttcccaacgtacatggtttat
gctttcggaagggatattcttgatggattgacacttgcttctggtcaaccagtgaagcaa
aggacggaataa
>Fp51
atggtggtcactactagagcaagttcccgcggcgcaagcgtcggtcctgaattcgcacca
gaattcaataccgaactacctacaatcccatcaacaccgacaacacgcaagagaagcgcc
gccaaagcctcttcctcttcctcctcc---------acaacagcctcggccaagaaacgt
cgtctatccgtccaagaacctaaaaaatggaaccacgctccctcttcagccaccatcttc
tggctagctttgtctctaccgctcgtggcttgggatagcggttatgtcttgggtcgtccg
cataccatgcccggaggtcaatatcagtggcccttgtacatgccgtacgctctgtacgga
caggttgatcatatctatggtttcaaggcgttcgaggcaaagaatgggtttacgggtgcg
cagtcggctatgaatgtcgtcgagatgatcttgtactttatgtacttgtggatgatctgg
agacgggctgataagataaccaacaagaaggaaaagaagaggaggactgttagtggaaga
agtggtgctttggctgtcctgattggattcagtgctgctgtcatgactctcagcaagact
gttctatactgcaagtcaactcgtgcaccatctataggcaatactaacaaa---cgttta
ggggccaacgagtactttagcgagtttggcaacatctctcacaacactcccatcgacatt
ctcactctctgggctattcccaatggcatgtggcttattttcccaacgtacatggtttat
gctttcggaagggatattcttgatggattgacacttgcttctggtcaaccagtgaagcaa
aggacggaataa
>Fp59
atggtggtcactactagagcaagttcccgcggcgcaagcgtcggtcctgaattcgcacca
gaattcaataccgaactacctacaatcccatcaacaccgacaacacgcaagagaagcgcc
gccaaagcctcttcctcttcctcctcc---------acaacagcctcggccaagaaacgt
cgtctatccgtccaagaacctaaaaaatggaaccacgctccctcttcagccaccatcttc
tggctagctttgtctctaccgctcgtggcttgggatagcggttatgtcttgggtcgtccg
cataccatgcccggaggtcaatatcagtggcccttgtacatgccgtacgctctgtacgga
caggttgatcatatctatggtttcaaggcgttcgaggcaaagaatgggtttacgggtgcg
cagtcggctatgaatgtcgtcgagatgatcttgtactttatgtacttgtggatgatctgg
agacgggctgataagataaccaacaagaaggaaaagaagaggaggactgttagtggaaga
agtggtgctttggctgtcctgattggattcagtgctgctgtcatgactctcagcaagact
gttctatactgcaagtcaactcgtgcaccatctataggcaatactaacaaa---cgttta
ggggccaacgagtactttagcgagtttggcaacatctctcacaacactcccatcgacatt
ctcactctctgggctattcccaatggcatgtggcttattttcccaacgtacatggtttat
gctttcggaagggatattcttgatggattgacacttgcttctggtcaaccagtgaagcaa
aggacggaataa
>Fp63
atggtggtcactactagagcaagttcccgcggcgcaagcgtcggtcctgaattcgcacca
gaattcaataccgaactacctacaatcccatcaacaccgacaacacgcaagagaagcgcc
gccaaagcctcttcctcttcctcctccaacggcggtacaacagcctcggccaagaaacgt
cgtctatccgtccaagaacctaaaaaatggaaccacgctccctcttcagccaccatcttc
tggctagctttgtctctaccgctcgtggcttgggatagcggttatgtcttgggccgtccg
cataccatgcccggaggtcaatatcagtggcccttgtacatgccgtacgctctgtacgga
caggttgatcatatctatggtttcaaggcgttcgaggcaaagaatgggtttacgggtgcg
cagtcggctatgaatgtcgtcgagatgatcttgtactttatgtacttgtggatgatctgg
agacgggctgataagataaccaacaagaaggaaaagaagaggaggactgttagtggaaga
agtggtgctttggctgtcctgattggattcagtgctgctgtcatgactctcagcaagact
gttctatactgcaagtcaactcgtgcaccatctataaacaatactaacaaatatcattta
ggggccaacgagtactttagcgagtttggcaacatctctcacaacactcccgtcgacatt
ctcactctctgggctattcccaatggcatgtggcttattttcccaacgtacatggtttat
gctttcggaagggatattctcgatggattgacacttgcttctggtcaaccagtgaagcaa
aggaccgaataa
>Fp65
atggtggtcactactagagcaagttcccgcggcgcaagcgtcggtcctgaattcgcacca
gaattcaataccgaactacctacaatcccatcaacaccgacaacacgcaagagaagcgcc
gccaaagcctcttcctcttcctcctccaacggcggtacaacagcctcggccaagaaacgt
cgtctatccgtccaagaacctaaaaaatggaaccacgctccctcttcagccaccatcttc
tggctagctttgtctctaccgctcgtggcttgggatagcggttatgtcttgggtcgtccg
cataccatgcccggaggtcaataccagtggcccttgtacatgccgtacgctctgtacgga
caggttgatcatatctatggtttcaaggcgttcgaggcaaagaatgggtttacgggtgcg
cagtcggctatgaatgtcgtcgagatgatcttgtactttatgtacttgtggatgatctgg
agacgggctgataagataaccaacaagaaggaaaagaagaggaggactgttagtggaaga
agtggtgctttggctgtccttgttggattcagtgctgctgtcatgactctcagcaagact
gttctatactgcaagtcaactcgtgcaccatctataaacaatactaacaaatatcattta
ggggccaacgagtactttagcgagtttggcaacatctctcacaacactcccgtcgacatt
ctcactctctgggctattcccaatggcatgtggcttattttcccaacgtacatggtttat
gctttcggaagggatattctcgatggattgacacttgcttctggtcaaccagtgaagcaa
aggaccgaataa
>Fp66
atggtggtcactactagagcaagttcccgcggcgcaagcgtcggtcctgaattcgcacca
gaattcaataccgaactacctacaatcccatcaacaccgacaacacgcaagagaagcgcc
gccaaagcctcttcctcttcctcctcc---------acaacagcctcggccaagaaacgt
cgtctatccgtccaagaacctaaaaaatggaaccacgctccctcttcagccaccatcttc
tggctagctttgtctctaccgctcgtggcttgggatagcggttatgtcttgggtcgtccg
cataccatgcccggaggtcaatatcagtggcccttgtacatgccgtacgctctgtacgga
caggttgatcatatctatggtttcaaggcgttcgaggcaaagaatgggtttacgggtgcg
cagtcggctatgaatgtcgtcgagatgatcttgtactttatgtacttgtggatgatctgg
agacgggctgataagataaccaacaagaaggaaaagaagaggaggactgttagtggaaga
agtggtgctttggctgtcctgattggattcagtgctgctgtcatgactctcagcaagact
gttctatactgcaagtcaactcgtgcaccatctataggcaatactaacaaa---cgttta
ggggccaacgagtactttagcgagtttggcaacatctctcacaacactcccatcgacatt
ctcactctctgggctattcccaatggcatgtggcttattttcccaacgtacatggtttat
gctttcggaagggatattctcgatggattgacacttgcttctggtcaaccagtgaagcaa
aggaccgaataa
>Fp72
atggtggtcactactagagcaagttcccgcggcgcaagcgtcggtcctgaattcgcacca
gaattcaataccgaactacctacaatcccatcaacaccgacaacacgcaagagaagcgcc
gccaaagcctcttcctcttcctcctcc---------acaacagcctcggccaagaaacgt
cgtctatccgtccaagaacctaaaaaatggaaccacgctccctcttcagccaccatcttc
tggctagctttgtctctaccgctcgtggcttgggatagcggttatgtcttgggtcgtccg
cataccatgcccggaggtcaatatcagtggcccttgtacatgccgtacgctctgtacgga
caggttgatcatatctatggtttcaaggcgttcgaggcaaagaatgggtttacgggtgcg
cagtcggctatgaatgtcgtcgagatgatcttgtactttatgtacttgtggatgatctgg
agacgggctgataagataaccaacaagaaggaaaagaagaggaggactgttagtggaaga
agtggtgctttggctgtcctgattggattcagtgctgctgtcatgactctcagcaagact
gttctatactgcaagtcaactcgtgcaccatctataggcaatactaacaaa---cgttta
ggggccaacgagtactttagcgagtttggcaacatctctcacaacactcccatcgacatt
ctcactctctgggctattcccaatggcatgtggcttattttcccaacgtacatggtttat
gctttcggaagggatattctcgatggattgacacttgcttctggtcaaccagtgaagcaa
aggaccgaataa
>Fp73
atggtggtcactactagagcaagttcccgcggcgcaagcgtcggtcctgaattcgcacca
gaattcaataccgaactacctacaatcccatcaacaccgacaacacgtaagagaagcgcc
gccaaagcctcttcctcttcctcctccaacggcggtacaacagcctcggccaagaaacgt
cgtctatccgtccaagaacctaaaaaatggaaccacgctccctcttcagccaccatcttc
tggctagctttgtctctaccgctcgtggcttgggatagcggttatgtcttgggccgtccg
cataccatgcccggaggtcaatatcagtggcccttgtacatgccgtacgctctgtacgga
cagattgatcatatctatggtttcaaggcgttcgaggcaaagaatgggtttacgggtgcg
cagtcggctatgaatgtcgtcgagatgatcttgtactttatgtacttgtggatgatctgg
agacgggctgataagataaccaacaagaaggaaaagaagaggaggactgttagtggaaga
agtggtgctttggctgtcctgattggattcagtgctgctgtcatgactctcagcaagact
gttctatactgcaagtcaactcgtgcaccatctataaacaatactaacaaatatcattta
ggggccaacgagtactttagcgagtttggcaacatctctcacaacactcccgtcgacatt
ctcactctctgggctattcccaatggcatgtggcttattttcccaacgtacatggtttat
gctttcggaagggatattctcgatggattgacacttgcttctggtcaaccagtgaagcaa
aggaccgaataa
>Fp76
atggtggtcactactagagcaagttcccgcggcgcaagcgtcggtcctgaattcgcacca
gaattcaataccgaactacctacaatcccatcaacaccgacaacacgtaagagaagcgcc
gccaaagcctcttcctcttcctcctccaacggcggtacaacagcctcggccaagaaacgt
cgtctatccgtccaagaacctaaaaaatggaaccacgctccctcttcagccaccatcttc
tggctagctttgtctctaccgctcgtggcttgggatagcggttatgtcttgggccgtccg
cataccatgcccggaggtcaatatcagtggcccttgtacatgccgtacgctctgtacgga
cagattgatcatatctatggtttcaaggcgttcgaggcaaagaatgggtttacgggtgcg
cagtcggctatgaatgtcgtcgagatgatcttgtactttatgtacttgtggatgatctgg
agacgggctgataagataaccaacaagaaggaaaagaagaggaggactgttagtggaaga
agtggtgctttggctgtcctgattggattcagtgctgctgtcatgactctcagcaagact
gttctatactgcaagtcaactcgtgcaccatctataaacaatactaacaaatatcattta
ggggccaacgagtactttagcgagtttggcaacatctctcacaacactcccgtcgacatt
ctcactctctgggctattcccaatggcatgtggcttattttcccaacgtacatggtttat
gctttcggaagggatattctcgatggattgacacttgcttctggtcaaccagtgaagcaa
aggaccgaataa
>Fp78
atggtggtcactactagagcaagttcccgcggcgcaagcgtcggtcctgaattcgcacca
gaattcaataccgaactacctacaatcccatcaacaccgacaacacgcaagagaagcgcc
gccaaagcctcttcctcttcctcctcc---------acaacagcctcggccaagaaacgt
cgtctatccgtccaagaacctaaaaaatggaaccacgctccctcttcagccaccatcttc
tggctagctttgtctctaccgctcgtggcttgggatagcggttatgtcttgggtcgtccg
cataccatgcccggaggtcaatatcagtggcccttgtacatgccgtacgctctgtacgga
caggttgatcatatctatggtttcaaggcgttcgaggcaaagaatgggtttacgggtgcg
cagtcggctatgaatgtcgtcgagatgatcttgtactttatgtacttgtggatgatctgg
agacgggctgataagataaccaacaagaaggaaaagaagaggaggactgttagtggaaga
agtggtgctttggctgtcctgattggattcagtgctgctgtcatgactctcagcaagact
gttctatactgcaagtcaactcgtgcaccatctataggcaatactaacaaa---cgttta
ggggccaacgagtactttagcgagtttggcaacatctctcacaacactcccatcgacatt
ctcactctctgggctattcccaatggcatgtggcttattttcccaacgtacatggtttat
gctttcggaagggatattcttgatggattgacacttgcttctggtcaaccagtgaagcaa
aggacggaataa
>Fp81
atggtggtcactactagagcaagttcccgcggcgcaagcgtcggtcctgaattcgcacca
gaattcaataccgaactacctacaatcccatcaacaccgacaacacgcaagagaagcgcc
gccaaagcctcttcctcttcctcctccaacggcggtacaacagcctcggccaagaaacgt
cgtctatccgtccaagaacctaaaaaatggaaccacgctccctcttcagccaccatcttc
tggctagctttgtctctaccgctcgtggcttgggatagcggttatgtcttgggtcgtccg
cataccatgcccggaggtcaataccagtggcccttgtacatgccgtacgctctgtacgga
caggttgatcatatctatggtttcaaggcgttcgaggcaaagaatgggtttacgggtgcg
cagtcggctatgaatgtcgtcgagatgatcttgtactttatgtacttgtggatgatctgg
agacgggctgataagataaccaacaagaaggaaaagaagaggaggactgttagtggaaga
agtggtgctttggctgtcctgattggattcagtgctgctgtcatgactctcagcaagact
gttctatactgcaagtcaactcgtgcaccatctataggcaatactaacaaa---cgttta
ggggccaacgagtactttagcgagtttggcaacatctctcacaacactcccatcgacatt
ctcactctctgggctattcccaatggcatgtggcttattttcccaacgtacatggtttat
gctttcggaagggatattcttgatggattgacacttgcttctggtcaaccagtgaagcaa
aggacggaataa
>Fp84
atggtggtcactactagagcaagttcccgcggcgcaagcgtcggtcctgaattcgcacca
gaattcaataccgaactacctacaatcccatcaacaccgacaacacgcaagagaagcgcc
gccaaagcctcttcctcttcctcctcc---------acaacagcctcggccaagaaacgt
cgtctatccgtccaagaacctaaaaaatggaaccacgctccctcttcagccaccatcttc
tggctagctttgtctctaccgctcgtggcttgggatagcggttatgtcttgggtcgtccg
cataccatgcccggaggtcaatatcagtggcccttgtacatgccgtacgctctgtacgga
caggttgatcatatctatggtttcaaggcgttcgaggcaaagaatgggtttacgggtgcg
cagtcggctatgaatgtcgtcgagatgatcttgtactttatgtacttgtggatgatctgg
agacgggctgataagataaccaacaagaaggaaaagaagaggaggactgttagtggaaga
agtggtgctttggctgtcctgattggattcagtgctgctgtcatgactctcagcaagact
gttctatactgcaagtcaactcgtgcaccatctataggcaatactaacaaa---cgttta
ggggccaacgagtactttagcgagtttggcaacatctctcacaacactcccatcgacatt
ctcactctctgggctattcccaatggcatgtggcttattttcccaacgtacatggtttat
gctttcggaagggatattcttgatggattgacacttgcttctggtcaaccagtgaagcaa
aggacggaataa
>Fp86
atggtggtcactactagagcaagttcccgcggcgcaagcgtcggtcctgaattcgcacca
gaattcaataccgaactacctacaatcccatcaacaccgacaacacgcaagagaagcgcc
gccaaagcctcttcctcttcctcctcc---------acaacagcctcggccaagaaacgt
cgtctatccgtccaagaacctaaaaaatggaaccacgctccctcttcagccaccatcttc
tggctagctttgtctctaccgctcgtggcttgggatagcggttatgtcttgggtcgtccg
cataccatgcccggaggtcaatatcagtggcccttgtacatgccgtacgctctgtacgga
caggttgatcatatctatggtttcaaggcgttcgaggcaaagaatgggtttacgggtgcg
cagtcggctatgaatgtcgtcgagatgatcttgtactttatgtacttgtggatgatctgg
agacgggctgataagataaccaacaagaaggaaaagaagaggaggactgttagtggaaga
agtggtgctttggctgtcctgattggattcagtgctgctgtcatgactctcagcaagact
gttctatactgcaagtcaactcgtgcaccatctataggcaatactaacaaa---cgttta
ggggccaacgagtactttagcgagtttggcaacatctctcacaacactcccatcgacatt
ctcactctctgggctattcccaatggcatgtggcttattttcccaacgtacatggtttat
gctttcggaagggatattcttgatggattgacacttgcttctggtcaaccagtgaagcaa
aggacggaataa
>Fvenenatum.busco
atggtggtcactactagagcaagctcccgcggcgcaagcgtcggacctgaattcgcacca
gaattcaataccgagctacctaccatcccatcaacgccaacaacacgcaagagaagcgcc
gccaaaaactcttcctc------------caacggtacaacggcctcggccaagaaacgt
cgtctatccgtccaagaacctaaaaaatggagtcactctccctcttcagccaccatcttc
tggctcgcgttgtctctaccgctcgtggcttgggatagcggttatgtccttggtcggccg
cataccatgcctggaggtcatcttcagtggcctttgtacatgccatacgctctctacgga
caggttgattatatttatggttccaaggctttcgatgccaagaatgggtttacgggtgcg
cagtcggctatgaatattgtcgagatgatcttgtactttatgtacttgtggatgatttgg
agacgggctgataaagtgaccaacaagaaggaaaagaagaggaggactgttagtggaagg
agtggtgctttggcagtcctgattggattcagcgcagctgtcatgactctgagcaagact
gttctatact--------------------------------------------------
-gggccaacgagtattttagcgagttcagcaacatctctcacaacactcctgtcgatatt
ctcactctctgggtcattcccaatggcatgtggcttattttcccaacttacatggtttat
gctttcggaaagaatattctcgacggactgacacttgcttctggccaaccagtgaagcaa
aggactgaatag
