# Supplementary material for: Apicidin biosynthesis is linked to accessory chromosomes in Fusarium poae isolates
Source: BMC Genomics. 2021 Aug 4;22:591. doi: 10.1186/s12864-021-07617-y (PMC8340494; doi:10.1186/s12864-021-07617-y)
Supplement: Supplementary file 17 — Additional file 17. Compressed folder containing alignments for each of the 4141 orthologs used in BUSCO analysis. [file 12864_2021_7617_MOESM17_ESM.zip › Fven2_nt_MAFFT/4170at5125_nt.mafft.fasta]

>Fp105
atgagtactgctgccgatgtaccagacaccagccctggattgcgacaacggcaatctggg
gttgattctgccgcgcagcaagactctcaagcacaacaaaaccatcatcttgagccatca
gaaacgataaactcgtctgaaaagtccagcaagacgtatggtcgcacaccagacggtaca
gtctttattgtacccacaacccatgatatggtttctcagcttttggatcctcgacaaccc
aagaatctttctgatgctattgtcttgacaattctgggtcttcatattctaggtgcttat
ttcttgccatctgggtctaagcgcactgtctttgctgttgtcttcctgttctggcgggct
tgctacaatattggcattggtgtactgcttcagatccagtcgaatcatcgtcgtcttgtc
acctgggctcgacgctggaaactctttgaacacccatcaactggcaagaacccccggcca
tggctctacaaactcctcaagacagagctggagaccaagattacccaagattatgaattc
gaaaaggcccccatcgagtacaacacttggttggtcttccgaagggttgttgatttgatc
ctcatgtgtgattttgtgtcctactgcctatttgccatggtctgtggtcatactcctgaa
ggcgagaaccctctagtaggtttctcccgttgggccgttggtatcagtctcattggtttc
aatctttgggtgaaattggatgcccatcgtgtcgtgaaagactttgcctggtactgggga
gactttttctacctcatcgaccaagacttgactttcgacggtgttttcgagatggctccc
catcccatgtactcaatcggttacgccggttactatggtatctccatgatggcagccagc
tacgaggttctcttcatctctatcctcgcgcacatggcccaatttgctttccttgtgatt
gttgagaaccctcacattgagaagacgtacaaccctcctcctccacgcaagcgaaccatt
tccggcagccaaagtgatgccatacctgctgataccaaatcgcttgaaggtgcattcgac
caacaaacactcaaaccttctcaaaaggacgagcctggccaagtccacaaccttgttggt
ctaagcaaccttgatttgttccgggttcctgactttgctgtcatcgtcatgccgttctac
gtagccaccctcactctggcgacgccctcaacccctgcttggcaagtggcttttgtcttc
cacgctttggcatggcgcgtgtggtaccaccttggattgggtctcatccttgaccagcag
tccaagaacaaaatgtggactcgccatttccttaaattcggcgagagtgctggtgaggcg
tggcgccaatggaagggcctgcatcacatcagcatgatcatgtgtaatacagcttttgtt
gccgcatgctggaagatgtactcgcctcccgaggactgggcgtacggcctggtaatgctc
aagcacgtcctgggtgccagtcttgtcgccctccaactttggaccgcattcagtgtttac
gattctcttggagaatttggatggttctgtggtgatttcttctttgaccatcaagccaag
ttgacatacaagtccatctatcgcttcctgaacaaccctgatcgcttcttcggcacagct
ggcgtatggggcgctgcactcatcacttggagtcgatccatctttcttatggcattagtc
actcagattctgacgttcttctatatttcgtatatcgagcgacctcacatgcaaaagatc
tatggacgtggtctccgccaagaagccggcctcaccaaattcatcaagaagtcgttaccc
cctcatgtcaagggatggcaagaaagcgtcgacaaggttttggatgatacgagccaattc
gtcgaggactttcttgatactgctcggcccaagttcgcttcaggtgtcaagactatcgtt
cgagatacttcagctcttttcaatatggcccctgcacgactcacaattacaagaatcact
cccgacttggaaggctatgacccgaaactttattccttgtctgtgaagggcacgcaagca
accaatacacccatcgtggaaaagtacaccggaaaggagagtttaacaggtcggttccct
aagcctgtccgtaccatggctttcgagtacggtgcaccgcttcgtgttcagtggagggcc
ccagccaaccacagtaagaaggactggattggtctttacatggttactgataatcgttca
agagagacgaccgaggtttcttctcttggacggtgggcgcccacgaatgctggttcttat
gattctctgacagccgatgtcagtatcatggttggcgagcatccaatctcggcaactgat
gcgatggaaaccaaccttgttgaaggtgaagttgttttcgaaggtgataagttgtggtgg
acacaaggcgtctttgagttccgatatcaccacaacggacaccatcatgccatggcaatc
tctgaaccttttgaaattcgaattagcaagtttgacgaagacgtggatcttggttccaag
ggcctatatgagcaagccgtcgaggctgctcttcttcctgttgtccaaaactgcctagac
cgcgacccggacattgcacccaaccagcccgaagagccttttggagggcacgtcgaacgt
gacacaaagtatgccaaaagaattgtctatgctattcgagaaatgtttggtatcgagttt
gcgccacctgtcgtcgccgcagatggaagcgtccgaaaacttgcttggagagtctgcaac
gctaaggaagttctggcaccctacagcatgtctttatcaagaggaaccactacacctgca
attcaagactttccttccgagaaggcttga
>Fp108
atgagtactgctgccgatgtaccagacaccagccctggattgcgacaacggcaatctggg
gttgattctgccgcgcagcaagactctcaagcacaacaaaaccatcatcttgagccatca
gaaacgataaactcgtctgaaaagtccagcaagacgtatggtcgcacaccagacggtaca
gtctttattgtacccacaacccatgatatggtttctcagcttttggatcctcgacaaccc
aagaatctttctgatgctattgtcttgacaattctgggtcttcatattctaggtgcttat
ttcttgccatctgggtctaagcgcactgtctttgctgttgtcttcctgttctggcgggct
tgctacaatattggcattggtgtactgcttcagatccagtcgaatcatcgtcgtcttgtc
acctgggctcgacgctggaaactctttgaacacccatcaactggcaagaacccccggcca
tggctctacaaactcctcaagacagagctggagaccaagattacccaagattatgaattc
gaaaaggcccccatcgagtacaacacttggttggtcttccgaagggttgttgatttgatc
ctcatgtgtgattttgtgtcctactgcctatttgccatggtctgtggtcatactcctgaa
ggcgagaaccctctagtaggtttctcccgttgggccgttggtatcagtctcattggtttc
aatctttgggtgaaattggatgcccatcgtgtcgtgaaagactttgcctggtactgggga
gactttttctacctcatcgaccaagacttgactttcgacggtgttttcgagatggctccc
catcccatgtactcaatcggttacgccggttactatggtatctccatgatggcagccagc
tacgaggttctcttcatctctatcctcgcgcacatggcccaatttgctttccttgtgatt
gttgagaaccctcacattgagaagacgtacaaccctcctcctccacgcaagcgaaccatt
tccggcagccaaagtgatgccatacctgctgataccaaatcgcttgaaggtgcattcgac
caacaaacactcaaaccttctcaaaaggacgagcctggccaagtccacaaccttgttggt
ctaagcaaccttgatttgttccgggttcctgactttgctgtcatcgtcatgccgttctac
gtagccaccctcactctggcgacgccctcaacccctgcttggcaagtggcttttgtcttc
cacgctttggcatggcgcgtgtggtaccaccttggattgggtctcatccttgaccagcag
tccaagaacaaaatgtggactcgccatttccttaaattcggcgagagtgctggtgaggcg
tggcgccaatggaagggcctgcatcacatcagcatgatcatgtgtaatacagcttttgtt
gccgcatgctggaagatgtactcgcctcccgaggactgggcgtacggcctggtaatgctc
aagcacgtcctgggtgccagtcttgtcgccctccaactttggaccgcattcagtgtttac
gattctcttggagaatttggatggttctgtggtgatttcttctttgaccatcaagccaag
ttgacatacaagtccatctatcgcttcctgaacaaccctgatcgcttcttcggcacagct
ggcgtatggggcgctgcactcatcacttggagtcgatccatctttcttatggcattagtc
actcagattctgacgttcttctatatttcgtatatcgagcgacctcacatgcaaaagatc
tatggacgtggtctccgccaagaagccggcctcaccaaattcatcaagaagtcgttaccc
cctcatgtcaagggatggcaagaaagcgtcgacaaggttttggatgatacgagccaattc
gtcgaggactttcttgatactgctcggcccaagttcgcttcaggtgtcaagactatcgtt
cgagatacttcagctcttttcaatatggcccctgcacgactcacaattacaagaatcact
cccgacttggaaggctatgacccgaaactttattccttgtctgtgaagggcacgcaagca
accaatacacccatcgtggaaaagtacaccggaaaggagagtttaacaggtcggttccct
aagcctgtccgtaccatggctttcgagtacggtgcaccgcttcgtgttcagtggagggcc
ccagccaaccacagtaagaaggactggattggtctttacatggttactgataatcgttca
agagagacgaccgaggtttcttctcttggacggtgggcgcccacgaatgctggttcttat
gattctctgacagccgatgtcagtatcatggttggcgagcatccaatctcggcaactgat
gcgatggaaaccaaccttgttgaaggtgaagttgttttcgaaggtgataagttgtggtgg
acacaaggcgtctttgagttccgatatcaccacaacggacaccatcatgccatggcaatc
tctgaaccttttgaaattcgaattagcaagtttgacgaagacgtggatcttggttccaag
ggcctatatgagcaagccgtcgaggctgctcttcttcctgttgtccaaaactgcctagac
cgcgacccggacattgcacccaaccagcccgaagagccttttggagggcacgtcgaacgt
gacacaaagtatgccaaaagaattgtctatgctattcgagaaatgtttggtatcgagttt
gcgccacctgtcgtcgccgcagatggaagcgtccgaaaacttgcttggagagtctgcaac
gctaaggaagttctggcaccctacagcatgtctttatcaagaggaaccactacacctgca
attcaagactttccttccgagaaggcttga
>Fp118
atgagtactgctgccgatgtaccagacaccagccctggattgcgacaacggcaatctggg
gttgattctgccgcgcagcaagactctcaagcacaacaaaaccatcatcttgagccatca
gaaacgataaactcgtctgaaaagtccagcaagacgtatggtcgcacaccagacggtaca
gtctttattgtacccacaacccatgatatggtttctcagcttttggatcctcgacaaccc
aagaatctttctgatgctattgtcttgacaattctgggtcttcatattctaggtgcttat
ttcttgccatctgggtctaagcgcactgtctttgctgttgtcttcctgttctggcgggct
tgctacaatattggcattggtgtactgcttcagatccagtcgaatcatcgtcgtcttgtc
acctgggctcgacgctggaaactctttgaacacccatcaactggcaagaacccccggcca
tggctctacaaactccttaagacagagctggagaccaagattacccaagattatgaattc
gaaaaggcccccatcgagtacaacacttggttggtcttccgaagggttgttgatttgatc
ctcatgtgtgattttgtgtcctactgcctatttgccatggtctgtggtcatactcctgaa
ggcgagaaccctctagtaggtttctcccgttgggccgttggtatcagtctcattggtttc
aatctttgggtgaaattggatgcccatcgtgtcgtgaaagactttgcctggtactgggga
gactttttctacctcatcgaccaagacttgactttcgacggtgttttcgagatggctccc
catcccatgtactcaatcggttacgccggttactatggtatctccatgatggcagccagc
tacgaggttctcttcatctctatcctcgcgcacatggcccaatttgctttccttgtgatt
gttgagaaccctcacattgagaagacgtacaaccctcctcctccacgcaagcgaaccatt
tccggcagccaaagtgatgccatacctgctgataccaaatcgcttgaaggtgcattcgac
caacaaacactcaaaccttctcaaaaggacgagcctggccaagtccacaaccttgttggt
ctaagcaaccttgatttgttccgggttcctgactttgctgtcatcgtcatgccgttctac
gtagccaccctcactctggcgacgccctcaacccctgcttggcaagtggcttttgtcttc
cacgctttggcatggcgcgtgtggtaccaccttggattgggtctcatccttgaccagcag
tccaagaacaaaatgtggactcgccatttccttaaattcggcgagagtgctggtgaggcg
tggcgccaatggaagggcctgcatcacatcagcatgatcatgtgtaatacagcttttgtt
gccgcatgctggaagatgtactcgcctcccgaggactgggcgtacggcctggtaatgctc
aagcacgtcctgggtgccagtcttgtcgccctccaactttggaccgcattcagtgtttac
gattctcttggagaatttggatggttctgtggtgatttcttctttgaccatcaagccaag
ttgacatacaagtccatctatcgcttcctgaacaaccctgatcgcttcttcggcacagct
ggcgtatggggcgctgcactcatcacttggagtcgatccatctttcttatggcattagtc
actcagattctgacgttcttctatatttcgtatatcgagcgacctcacatgcaaaagatc
tatggacgtggtctccgccaagaagccggcctcaccaaattcatcaagaagtcgttaccc
cctcatgtcaagggatggcaagaaagcgtcgacaaggttttggatgatacgagccaattc
gtcgaggactttcttgatactgctcggcccaagttcgcttcaggtgtcaagactatcgtt
cgagatacttcagctcttttcaatatggcccctgcacgactcacaattacaagaatcact
cccgacttggaaggctatgacccgaaactttattccttgtctgtgaagggcacgcaagca
accaatacacccatcgtggaaaagtacaccggaaaggagagtttaacaggtcggttccct
aagcctgtccgtaccatggctttcgagtacggtgcaccgcttcgtgttcagtggagggcc
ccagccaaccacagtaagaaggactggattggtctttacatggttactgataatcgttca
agagagacgaccgaggtttcttctcttggacggtgggcgcccacgaatgctggttcttat
gattctctgacagccgatgtcagtatcatggttggcgagcatccaatctcggcaactgat
gcgatggaaaccaaccttgttgaaggtgaagttgttttcgaaggtgataagttgtggtgg
acacaaggcgtctttgagttccgatatcaccacaacggacaccatcatgccatggcaatc
tctgaaccttttgaaattcgaattagcaagtttgacgaagacgtggatcttggttccaag
ggcctatatgagcaagccgtcgaggctgctcttcttcctgttgtccaaaactgcctagac
cgcgacccggacattgcacccaaccagcccgaagagccttttggagggcacgtcgaacgt
gacacaaagtatgccaaaagaattgtctatgctattcgagaaatgtttggtatcgagttt
gcgccacctgtcgtcgccgcagatggaagcgtccgaaaacttgcttggagagtctgcaac
gctaaggaagttctggcaccctacagcatgtctttatcaagaggaaccactacacctgca
attcaagactttccttccgagaaggcttga
>Fp122
atgagtactgctgccgatgtaccagacaccagccctggattgcgacaacggcaatctggg
gttgattctgccgcgcagcaagactctcaagcacaacaaaaccatcatcttgagccatca
gaaacgataaactcgtctgaaaagtccagcaagacgtatggtcgcacaccagacggtaca
gtctttattgtacccacaacccatgatatggtttctcagcttttggatcctcgacaaccc
aagaatctttctgatgctattgtcttgacaattctgggtcttcatattctaggtgcttat
ttcttgccatctgggtctaagcgcgctgtctttgctgttgtcttcctgttctggcgggct
tgctacaatattggcattggtgtactgcttcagatccagtcgaatcatcgtcgtcttgtc
acctgggctcgacgctggaaactctttgaacacccatcaactggcaagaacccccggcca
tggctctacaaactcctcaagacagagctggagaccaagattacccaagattatgaattc
gaaaaggcccccatcgagtacaacacttggttggtcttccgaagggttgttgatttgatc
ctcatgtgtgattttgtgtcctactgcctatttgccatggtctgtggtcatactcctgaa
ggcgagaaccctctagtaggtttctcccgttgggccgttggtatcagtctcattggtttc
aatctttgggtgaaattggatgcccatcgtgtcgtgaaagactttgcctggtactgggga
gactttttctacctcatcgaccaagacttgactttcgacggtgttttcgagatggctccc
catcccatgtactcaatcggttacgccggttactatggtatctccatgatggcagccagc
tacgaggttctcttcatctctatcctcgcgcacatggcccaatttgctttccttgtgatt
gttgagaaccctcacattgagaagacgtacaaccctcctcctccacgcaagcgaaccatt
tccggcagccaaagtgatgccatacctgctgataccaaatcgcttgaaggtgcattcgac
caacaaacactcaaaccttctcaaaaggacgagcctggccaagtccacaaccttgttggt
ctaagcaaccttgatttgttccgggttcctgactttgctgtcatcgtcatgccgttctac
gtagccaccctcactctggcgacgccctcaacccctgcttggcaagtggcttttgtcttc
cacgctttggcatggcgcgtgtggtaccaccttggattgggtctcatccttgaccagcag
tccaagaacaaaatgtggactcgccatttccttaaattcggcgagagtgctggtgaggcg
tggcgccaatggaagggcctgcatcacatcagcatgatcatgtgtaatacagcttttgtt
gccgcatgctggaagatgtactcgcctcccgaggactgggcgtacggcctggtaatgctc
aagcacgtcctgggtgccagtcttgtcgccctccaactttggaccgcattcagtgtttac
gattctcttggagaatttggatggttctgtggtgatttcttctttgaccatcaagccaag
ttgacatacaagtccatctatcgcttcctgaacaaccctgatcgcttcttcggcacagct
ggcgtatggggcgctgcactcatcacttggagtcgatccatctttcttatggcattagtc
actcagattctgacgttcttctatatttcgtatatcgagcgacctcacatgcaaaagatc
tatggacgtggtctccgccaagaagccggcctcaccaaattcatcaagaagtcgttaccc
cctcatgtcaagggatggcaagaaagcgtcgacaaggttttggatgatacgagccaattc
gtcgaggactttcttgatactgctcggcccaagttcgcttcaggtgtcaagactatcgtt
cgagatacttcagctcttttcaatatggcccctgcacgactcacaattacaagaatcact
cccgacttggaaggctatgacccgaaactttattccttgtctgtgaagggcacgcaagca
accaatacacccatcgtggaaaagtacaccggaaaggagagtttaacaggtcggttccct
aagcctgtccgtaccatggctttcgagtacggtgcaccgcttcgtgttcagtggagggcc
ccagccaaccacagtaagaaggactggattggtctttacatggttactgataatcgttca
agagagacgaccgaggtttcttctcttggacggtgggcgcccacgaatgctggttcttat
gattctctgacagccgatgtcagtatcatggttggcgagcatccaatctcggcaactgat
gcgatggaaaccaaccttgttgaaggtgaagttgttttcgaaggtgataagttgtggtgg
acacaaggcgtctttgagttccgatatcaccacaacggacaccatcatgccatggcaatc
tctgaaccttttgaaattcgaattagcaagtttgacgaagacgtggatcttggttccaag
ggcctatatgagcaagccgtcgaggctgctcttcttcctgttgtccaaaactgcctagac
cgcgacccggacattgcacccaaccagcccgaagagccttttggagggcacgtcgaacgt
gacacaaagtatgccaaaagaattgtctatgctattcgagaaatgtttggtatcgagttt
gcgccacctgtcgtcgccgcagatggaagcgtccgaaaacttgcttggagagtctgcaac
gctaaggaagttctggcaccctacagcatgtctttatcaagaggaaccactacacctgca
attcaagactttccttccgagaaggcttga
>Fp125
atgagtactgctgccgatgtaccagacaccagccctggattgcgacaacggcaatctggg
gttgattctgccgcgcagcaagactctcaagcacaacaaaaccatcatcttgagccatca
gaaacgataaactcgtctgaaaagtccagcaagacgtatggtcgcacaccagacggtaca
gtctttattgtacccacaacccatgatatggtttctcagcttttggatcctcgacaaccc
aagaatctttctgatgctattgtcttgacaattctgggtcttcatattctaggtgcttat
ttcttgccatctgggtctaagcgcactgtctttgctgttgtcttcctgttctggcgggct
tgctacaatattggcattggtgtactgcttcagatccagtcgaatcatcgtcgtcttgtc
acctgggctcgacgctggaaactctttgaacacccatcaactggcaagaacccccggcca
tggctctacaaactcctcaagacagagctggagaccaagattacccaagattatgaattc
gaaaaggcccccatcgagtacaacacttggttggtcttccgaagggttgttgatttgatc
ctcatgtgtgattttgtgtcctactgcctatttgccatggtctgtggtcatactcctgaa
ggcgagaaccctctagtaggtttctcccgttgggccgttggtatcagtctcattggtttc
aatctttgggtgaaattggatgcccatcgtgtcgtgaaagactttgcctggtactgggga
gactttttctacctcatcgaccaagacttgactttcgacggtgttttcgagatggctccc
catcccatgtactcaatcggttacgccggttactatggtatctccatgatggcagccagc
tacgaggttctcttcatctctatcctcgcgcacatggcccaatttgctttccttgtgatt
gttgagaaccctcacattgagaagacgtacaaccctcctcctccacgcaagcgaaccatt
tccggcagccaaagtgatgccatacctgctgataccaaatcgcttgaaggtgcattcgac
caacaaacactcaaaccttctcaaaaggacgagcctggccaagtccacaaccttgttggt
ctaagcaaccttgatttgttccgggttcctgactttgctgtcatcgtcatgccgttctac
gtagccaccctcactctggcgacgccctcaacccctgcttggcaagtggcttttgtcttc
cacgctttggcatggcgcgtgtggtaccaccttggattgggtctcatccttgaccagcag
tccaagaacaaaatgtggactcgccatttccttaaattcggcgagagtgctggtgaggcg
tggcgccaatggaagggcctgcatcacatcagcatgatcatgtgtaatacagcttttgtt
gccgcatgctggaagatgtactcgcctcccgaggactgggcgtacggcctggtaatgctc
aagcacgtcctgggtgccagtcttgtcgccctccaactttggaccgcattcagtgtttac
gattctcttggagaatttggatggttctgtggtgatttcttctttgaccatcaagccaag
ttgacatacaagtccatctatcgcttcctgaacaaccctgatcgcttcttcggcacagct
ggcgtatggggcgctgcactcatcacttggagtcgatccatctttcttatggcattagtc
actcagattctgacgttcttctatatttcgtatatcgagcgacctcacatgcaaaagatc
tatggacgtggtctccgccaagaagccggcctcaccaaattcatcaagaagtcgttaccc
cctcatgtcaagggatggcaagaaagcgtcgacaaggttttggatgatacgagccaattc
gtcgaggactttcttgatactgctcggcccaagttcgcttcaggtgtcaagactatcgtt
cgagatacttcagctcttttcaatatggcccctgcacgactcacaattacaagaatcact
cccgacttggaaggctatgacccgaaactttattccttgtctgtgaagggcacgcaagca
accaatacacccatcgtggaaaagtacaccggaaaggagagtttaacaggtcggttccct
aagcctgtccgtaccatggctttcgagtacggtgcaccgcttcgtgttcagtggagggcc
ccagccaaccacagtaagaaggactggattggtctttacatggttactgataatcgttca
agagagacgaccgaggtttcttctcttggacggtgggcgcccacgaatgctggttcttat
gattctctgacagccgatgtcagtatcatggttggcgagcatccaatctcggcaactgat
gcgatggaaaccaaccttgttgaaggtgaagttgttttcgaaggtgataagttgtggtgg
acacaaggcgtctttgagttccgatatcaccacaacggacaccatcatgccatggcaatc
tctgaaccttttgaaattcgaattagcaagtttgacgaagacgtggatcttggttccaag
ggcctatatgagcaagccgtcgaggctgctcttcttcctgttgtccaaaactgcctagac
cgcgacccggacattgcacccaaccagcccgaagagccttttggagggcacgtcgaacgt
gacacaaagtatgccaaaagaattgtctatgctattcgagaaatgtttggtatcgagttt
gcgccacctgtcgtcgccgcagatggaagcgtccgaaaacttgcttggagagtctgcaac
gctaaggaagttctggcaccctacagcatgtctttatcaagaggaaccactacacctgca
attcaagactttccttccgagaaggcttga
>Fp13r
atgagtactgctgccgatgtaccagacaccagccctggattgcgacaacggcaatctggg
gttgattctgccgcgcagcaagactctcaagcacaacaaaaccatcatcttgagccatca
gaaacgataaactcgtctgaaaagtccagcaagacgtatggtcgcacaccagacggtaca
gtctttattgtacccacaacccatgatatggtttctcagcttttggatcctcgacaaccc
aagaatctttctgatgctattgtcttgacaattctgggtcttcatattctaggtgcttat
ttcttgccatctgggtctaagcgcactgtctttgctgttgtcttcctgttctggcgggct
tgctacaatattggcattggtgtactgcttcagatccagtcgaatcatcgtcgtcttgtc
acctgggctcgacgctggaaactctttgaacacccatcaactggcaagaacccccggcca
tggctctacaaactccttaagacagagctggagaccaagattacccaagattatgaattc
gaaaaggcccccatcgagtacaacacttggttggtcttccgaagggttgttgatttgatc
ctcatgtgtgattttgtgtcctactgcctatttgccatggtctgtggtcatactcctgaa
ggcgagaaccctctagtaggtttctcccgttgggccgttggtatcagtctcattggtttc
aatctttgggtgaaattggatgcccatcgtgtcgtgaaagactttgcctggtactgggga
gactttttctacctcatcgaccaagacttgactttcgacggtgttttcgagatggctccc
catcccatgtactcaatcggttacgccggttactatggtatctccatgatggcagccagc
tacgaggttctcttcatctctatcctcgcgcacatggcccaatttgctttccttgtgatt
gttgagaaccctcacattgagaagacgtacaaccctcctcctccacgcaagcgaaccatt
tccggcagccaaagtgatgccatacctgctgataccaaatcgcttgaaggtgcattcgac
caacaaacactcaaaccttctcaaaaggacgagcctggccaagtccacaaccttgttggt
ctaagcaaccttgatttgttccgggttcctgactttgctgtcatcgtcatgccgttctac
gtagccaccctcactctggcgacgccctcaacccctgcttggcaagtggcttttgtcttc
cacgctttggcatggcgcgtgtggtaccaccttggattgggtctcatccttgaccagcag
tccaagaacaaaatgtggactcgccatttccttaaattcggcgagagtgctggtgaggcg
tggcgccaatggaagggcctgcatcacatcagcatgatcatgtgtaatacagcttttgtt
gccgcatgctggaagatgtactcgcctcccgaggactgggcgtacggcctggtaatgctc
aagcacgtcctgggtgccagtcttgtcgccctccaactttggaccgcattcagtgtttac
gattctcttggagaatttggatggttctgtggtgatttcttctttgaccatcaagccaag
ttgacatacaagtccatctatcgcttcctgaacaaccctgatcgcttcttcggcacagct
ggcgtatggggcgctgcactcatcacttggagtcgatccatctttcttatggcattagtc
actcagattctgacgttcttctatatttcgtatatcgagcgacctcacatgcaaaagatc
tatggacgtggtctccgccaagaagccggcctcaccaaattcatcaagaagtcgttaccc
cctcatgtcaagggatggcaagaaagcgtcgacaaggttttggatgatacgagccaattc
gtcgaggactttcttgatactgctcggcccaagttcgcttcaggtgtcaagactatcgtt
cgagatacttcagctcttttcaatatggcccctgcacgactcacaattacaagaatcact
cccgacttggaaggctatgacccgaaactttattccttgtctgtgaagggcacgcaagca
accaatacacccatcgtggaaaagtacaccggaaaggagagtttaacaggtcggttccct
aagcctgtccgtaccatggctttcgagtacggtgcaccgcttcgtgttcagtggagggcc
ccagccaaccacagtaagaaggactggattggtctttacatggttactgataatcgttca
agagagacgaccgaggtttcttctcttggacggtgggcgcccacgaatgctggttcttat
gattctctgacagccgatgtcagtatcatggttggcgagcatccaatctcggcaactgat
gcgatggaaaccaaccttgttgaaggtgaagttgttttcgaaggtgataagttgtggtgg
acacaaggcgtctttgagttccgatatcaccacaacggacaccatcatgccatggcaatc
tctgaaccttttgaaattcgaattagcaagtttgacgaagacgtggatcttggttccaag
ggcctatatgagcaagccgtcgaggctgctcttcttcctgttgtccaaaactgcctagac
cgcgacccggacattgcacccaaccagcccgaagagccttttggagggcacgtcgaacgt
gacacaaagtatgccaaaagaattgtctatgctattcgagaaatgtttggtatcgagttt
gcgccacctgtcgtcgccgcagatggaagcgtccgaaaacttgcttggagagtctgcaac
gctaaggaagttctggcaccctacagcatgtctttatcaagaggaaccactacacctgca
attcaagactttccttccgagaaggcttga
>Fp144
atgagtactgctgccgatgtaccagacaccagccctggattgcgacaacggcaatctggg
gttgattctgccgcgcagcaagactctcaagcacaacaaaaccatcatcttgagccatca
gaaacgataaactcgtctgaaaagtccagcaagacgtatggtcgcacaccagacggtaca
gtctttattgtacccacaacccatgatatggtttctcagcttttggatcctcgacaaccc
aagaatctttctgatgctattgtcttgacaattctgggtcttcatattctaggtgcttat
ttcttgccatctgggtctaagcgcactgtctttgctgttgtcttcctgttctggcgggct
tgctacaatattggcattggtgtactgcttcagatccagtcgaatcatcgtcgtcttgtc
acctgggctcgacgctggaaactctttgaacacccatcaactggcaagaacccccggcca
tggctctacaaactcctcaagacagagctggagaccaagattacccaagattatgaattc
gaaaaggcccccatcgagtacaacacttggttggtcttccgaagggttgttgatttgatc
ctcatgtgtgattttgtgtcctactgcctatttgccatggtctgtggtcatactcctgaa
ggcgagaaccctctagtaggtttctcccgttgggccgttggtatcagtctcattggtttc
aatctttgggtgaaattggatgcccatcgtgtcgtgaaagactttgcctggtactgggga
gactttttctacctcatcgaccaagacttgactttcgacggtgttttcgagatggctccc
catcccatgtactcaatcggttacgccggttactatggtatctccatgatggcagccagc
tacgaggttctcttcatctctatcctcgcgcacatggcccaatttgctttccttgtgatt
gttgagaaccctcacattgagaagacgtacaaccctcctcctccacgcaagcgaaccatt
tccggcagccaaagtgatgccatacctgctgataccaaatcgcttgaaggtgcattcgac
caacaaacactcaaaccttctcaaaaggacgagcctggccaagtccacaaccttgttggt
ctaagcaaccttgatttgttccgggttcctgactttgctgtcatcgtcatgccgttctac
gtagccaccctcactctggcgacgccctcaacccctgcttggcaagtggcttttgtcttc
cacgctttggcatggcgcgtgtggtaccaccttggattgggtctcatccttgaccagcag
tccaagaacaaaatgtggactcgccatttccttaaattcggcgagagtgctggtgaggcg
tggcgccaatggaagggcctgcatcacatcagcatgatcatgtgtaatacagcttttgtt
gccgcatgctggaagatgtactcgcctcccgaggactgggcgtacggcctggtaatgctc
aagcacgtcctgggtgccagtcttgtcgccctccaactttggaccgcattcagtgtttac
gattctcttggagaatttggatggttctgtggtgatttcttctttgaccatcaagccaag
ttgacatacaagtccatctatcgcttcctgaacaaccctgatcgcttcttcggcacagct
ggcgtatggggcgctgcactcatcacttggagtcgatccatctttcttatggcattagtc
actcagattctgacgttcttctatatttcgtatatcgagcgacctcacatgcaaaagatc
tatggacgtggtctccgccaagaagccggcctcaccaaattcatcaagaagtcgttaccc
cctcatgtcaagggatggcaagaaagcgtcgacaaggttttggatgatacgagccaattc
gtcgaggactttcttgatactgctcggcccaagttcgcttcaggtgtcaagactatcgtt
cgagatacttcagctcttttcaatatggcccctgcacgactcacaattacaagaatcact
cccgacttggaaggctatgacccgaaactttattccttgtctgtgaagggcacgcaagca
accaatacacccatcgtggaaaagtacaccggaaaggagagtttaacaggtcggttccct
aagcctgtccgtaccatggctttcgagtacggtgcaccgcttcgtgttcagtggagggcc
ccagccaaccacagtaagaaggactggattggtctttacatggttactgataatcgttca
agagagacgaccgaggtttcttctcttggacggtgggcgcccacgaatgctggttcttat
gattctctgacagccgatgtcagtatcatggttggcgagcatccaatctcggcaactgat
gcgatggaaaccaaccttgttgaaggtgaagttgttttcgaaggtgataagttgtggtgg
acacaaggcgtctttgagttccgatatcaccacaacggacaccatcatgccatggcaatc
tctgaaccttttgaaattcgaattagcaagtttgacgaagacgtggatcttggttccaag
ggcctatatgagcaagccgtcgaggctgctcttcttcctgttgtccaaaactgcctagac
cgcgacccggacattgcacccaaccagcccgaagagccttttggagggcacgtcgaacgt
gacacaaagtatgccaaaagaattgtctatgctattcgagaaatgtttggtatcgagttt
gcgccacctgtcgtcgccgcagatggaagcgtccgaaaacttgcttggagagtctgcaac
gctaaggaagttctggcaccctacagcatgtctttatcaagaggaaccactacacctgca
attcaagactttccttccgagaaggcttga
>Fp146
atgagtactgctgccgatgtaccagacaccagccctggattgcgacaacggcaatctggg
gttgattctgccgcgcagcaagactctcaagcacaacaaaaccatcatcttgagccatca
gaaacgataaactcgtctgaaaagtccagcaagacgtatggtcgcacaccagacggtaca
gtctttattgtacccacaacccatgatatggtttctcagcttttggatcctcgacaaccc
aagaatctttctgatgctattgtcttgacaattctgggtcttcatattctaggtgcttat
ttcttgccatctgggtctaagcgcactgtctttgctgttgtcttcctgttctggcgggct
tgctacaatattggcattggtgtactgcttcagatccagtcgaatcatcgtcgtcttgtc
acctgggctcgacgctggaaactctttgaacacccatcaactggcaagaacccccggcca
tggctctacaaactccttaagacagagctggagaccaagattacccaagattatgaattc
gaaaaggcccccatcgagtacaacacttggttggtcttccgaagggttgttgatttgatc
ctcatgtgtgattttgtgtcctactgcctatttgccatggtctgtggtcatactcctgaa
ggcgagaaccctctagtaggtttctcccgttgggccgttggtatcagtctcattggtttc
aatctttgggtgaaattggatgcccatcgtgtcgtgaaagactttgcctggtactgggga
gactttttctacctcatcgaccaagacttgactttcgacggtgttttcgagatggctccc
catcccatgtactcaatcggttacgccggttactatggtatctccatgatggcagccagc
tacgaggttctcttcatctctatcctcgcgcacatggcccaatttgctttccttgtgatt
gttgagaaccctcacattgagaagacgtacaaccctcctcctccacgcaagcgaaccatt
tccggcagccaaagtgatgccatacctgctgataccaaatcgcttgaaggtgcattcgac
caacaaacactcaaaccttctcaaaaggacgagcctggccaagtccacaaccttgttggt
ctaagcaaccttgatttgttccgggttcctgactttgctgtcatcgtcatgccgttctac
gtagccaccctcactctggcgacgccctcaacccctgcttggcaagtggcttttgtcttc
cacgctttggcatggcgcgtgtggtaccaccttggattgggtctcatccttgaccagcag
tccaagaacaaaatgtggactcgccatttccttaaattcggcgagagtgctggtgaggcg
tggcgccaatggaagggcctgcatcacatcagcatgatcatgtgtaatacagcttttgtt
gccgcatgctggaagatgtactcgcctcccgaggactgggcgtacggcctggtaatgctc
aagcacgtcctgggtgccagtcttgtcgccctccaactttggaccgcattcagtgtttac
gattctcttggagaatttggatggttctgtggtgatttcttctttgaccatcaagccaag
ttgacatacaagtccatctatcgcttcctgaacaaccctgatcgcttcttcggcacagct
ggcgtatggggcgctgcactcatcacttggagtcgatccatctttcttatggcattagtc
actcagattctgacgttcttctatatttcgtatatcgagcgacctcacatgcaaaagatc
tatggacgtggtctccgccaagaagccggcctcaccaaattcatcaagaagtcgttaccc
cctcatgtcaagggatggcaagaaagcgtcgacaaggttttggatgatacgagccaattc
gtcgaggactttcttgatactgctcggcccaagttcgcttcaggtgtcaagactatcgtt
cgagatacttcagctcttttcaatatggcccctgcacgactcacaattacaagaatcact
cccgacttggaaggctatgacccgaaactttattccttgtctgtgaagggcacgcaagca
accaatacacccatcgtggaaaagtacaccggaaaggagagtttaacaggtcggttccct
aagcctgtccgtaccatggctttcgagtacggtgcaccgcttcgtgttcagtggagggcc
ccagccaaccacagtaagaaggactggattggtctttacatggttactgataatcgttca
agagagacgaccgaggtttcttctcttggacggtgggcgcccacgaatgctggttcttat
gattctctgacagccgatgtcagtatcatggttggcgagcatccaatctcggcaactgat
gcgatggaaaccaaccttgttgaaggtgaagttgttttcgaaggtgataagttgtggtgg
acacaaggcgtctttgagttccgatatcaccacaacggacaccatcatgccatggcaatc
tctgaaccttttgaaattcgaattagcaagtttgacgaagacgtggatcttggttccaag
ggcctatatgagcaagccgtcgaggctgctcttcttcctgttgtccaaaactgcctagac
cgcgacccggacattgcacccaaccagcccgaagagccttttggagggcacgtcgaacgt
gacacaaagtatgccaaaagaattgtctatgctattcgagaaatgtttggtatcgagttt
gcgccacctgtcgtcgccgcagatggaagcgtccgaaaacttgcttggagagtctgcaac
gctaaggaagttctggcaccctacagcatgtctttatcaagaggaaccactacacctgca
attcaagactttccttccgagaaggcttga
>Fp155
atgagtactgctgccgatgtaccagacaccagccctggattgcgacaacggcaatctggg
gttgattctgccgcgcagcaagactctcaagcacaacaaaaccatcatcttgagccatca
gaaacgataaactcgtctgaaaagtccagcaagacgtatggtcgcacaccagacggtaca
gtctttattgtacccacaacccatgatatggtttctcagcttttggatcctcgacaaccc
aagaatctttctgatgctattgtcttgacaattctgggtcttcatattctaggtgcttat
ttcttgccatctgggtctaagcgcactgtctttgctgttgtcttcctgttctggcgggct
tgctacaatattggcattggtgtactgcttcagatccagtcgaatcatcgtcgtcttgtc
acctgggctcgacgctggaaactctttgaacacccatcaactggcaagaacccccggcca
tggctctacaaactccttaagacagagctggagaccaagattacccaagattatgaattc
gaaaaggcccccatcgagtacaacacttggttggtcttccgaagggttgttgatttgatc
ctcatgtgtgattttgtgtcctactgcctatttgccatggtctgtggtcatactcctgaa
ggcgagaaccctctagtaggtttctcccgttgggccgttggtatcagtctcattggtttc
aatctttgggtgaaattggatgcccatcgtgtcgtgaaagactttgcctggtactgggga
gactttttctacctcatcgaccaagacttgactttcgacggtgttttcgagatggctccc
catcccatgtactcaatcggttacgccggttactatggtatctccatgatggcagccagc
tacgaggttctcttcatctctatcctcgcgcacatggcccaatttgctttccttgtgatt
gttgagaaccctcacattgagaagacgtacaaccctcctcctccacgcaagcgaaccatt
tccggcagccaaagtgatgccatacctgctgataccaaatcgcttgaaggtgcattcgac
caacaaacactcaaaccttctcaaaaggacgagcctggccaagtccacaaccttgttggt
ctaagcaaccttgatttgttccgggttcctgactttgctgtcatcgtcatgccgttctac
gtagccaccctcactctggcgacgccctcaacccctgcttggcaagtggcttttgtcttc
cacgctttggcatggcgcgtgtggtaccaccttggattgggtctcatccttgaccagcag
tccaagaacaaaatgtggactcgccatttccttaaattcggcgagagtgctggtgaggcg
tggcgccaatggaagggcctgcatcacatcagcatgatcatgtgtaatacagcttttgtt
gccgcatgctggaagatgtactcgcctcccgaggactgggcgtacggcctggtaatgctc
aagcacgtcctgggtgccagtcttgtcgccctccaactttggaccgcattcagtgtttac
gattctcttggagaatttggatggttctgtggtgatttcttctttgaccatcaagccaag
ttgacatacaagtccatctatcgcttcctgaacaaccctgatcgcttcttcggcacagct
ggcgtatggggcgctgcactcatcacttggagtcgatccatctttcttatggcattagtc
actcagattctgacgttcttctatatttcgtatatcgagcgacctcacatgcaaaagatc
tatggacgtggtctccgccaagaagccggcctcaccaaattcatcaagaagtcgttaccc
cctcatgtcaagggatggcaagaaagcgtcgacaaggttttggatgatacgagccaattc
gtcgaggactttcttgatactgctcggcccaagttcgcttcaggtgtcaagactatcgtt
cgagatacttcagctcttttcaatatggcccctgcacgactcacaattacaagaatcact
cccgacttggaaggctatgacccgaaactttattccttgtctgtgaagggcacgcaagca
accaatacacccatcgtggaaaagtacaccggaaaggagagtttaacaggtcggttccct
aagcctgtccgtaccatggctttcgagtacggtgcaccgcttcgtgttcagtggagggcc
ccagccaaccacagtaagaaggactggattggtctttacatggttactgataatcgttca
agagagacgaccgaggtttcttctcttggacggtgggcgcccacgaatgctggttcttat
gattctctgacagccgatgtcagtatcatggttggcgagcatccaatctcggcaactgat
gcgatggaaaccaaccttgttgaaggtgaagttgttttcgaaggtgataagttgtggtgg
acacaaggcgtctttgagttccgatatcaccacaacggacaccatcatgccatggcaatc
tctgaaccttttgaaattcgaattagcaagtttgacgaagacgtggatcttggttccaag
ggcctatatgagcaagccgtcgaggctgctcttcttcctgttgtccaaaactgcctagac
cgcgacccggacattgcacccaaccagcccgaagagccttttggagggcacgtcgaacgt
gacacaaagtatgccaaaagaattgtctatgctattcgagaaatgtttggtatcgagttt
gcgccacctgtcgtcgccgcagatggaagcgtccgaaaacttgcttggagagtctgcaac
gctaaggaagttctggcaccctacagcatgtctttatcaagaggaaccactacacctgca
attcaagactttccttccgagaaggcttga
>Fp157
atgagtactgctgccgatgtaccagacaccagccctggattgcgacaacggcaatctggg
gttgattctgccgcgcagcaagactctcaagcacaacaaaaccatcatcttgagccatca
gaaacgataaactcgtctgaaaagtccagcaagacgtatggtcgcacaccagacggtaca
gtctttattgtacccacaacccatgatatggtttctcagcttttggatcctcgacaaccc
aagaatctttctgatgctattgtcttgacaattctgggtcttcatattctaggtgcttat
ttcttgccatctgggtctaagcgcactgtctttgctgttgtcttcctgttctggcgggct
tgctacaatattggcattggtgtactgcttcagatccagtcgaatcatcgtcgtcttgtc
acctgggctcgacgctggaaactctttgaacacccatcaactggcaagaacccccggcca
tggctctacaaactccttaagacagagctggagaccaagattacccaagattatgaattc
gaaaaggcccccatcgagtacaacacttggttggtcttccgaagggttgttgatttgatc
ctcatgtgtgattttgtgtcctactgcctatttgccatggtctgtggtcatactcctgaa
ggcgagaaccctctagtaggtttctcccgttgggccgttggtatcagtctcattggtttc
aatctttgggtgaaattggatgcccatcgtgtcgtgaaagactttgcctggtactgggga
gactttttctacctcatcgaccaagacttgactttcgacggtgttttcgagatggctccc
catcccatgtactcaatcggttacgccggttactatggtatctccatgatggcagccagc
tacgaggttctcttcatctctatcctcgcgcacatggcccaatttgctttccttgtgatt
gttgagaaccctcacattgagaagacgtacaaccctcctcctccacgcaagcgaaccatt
tccggcagccaaagtgatgccatacctgctgataccaaatcgcttgaaggtgcattcgac
caacaaacactcaaaccttctcaaaaggacgagcctggccaagtccacaaccttgttggt
ctaagcaaccttgatttgttccgggttcctgactttgctgtcatcgtcatgccgttctac
gtagccaccctcactctggcgacgccctcaacccctgcttggcaagtggcttttgtcttc
cacgctttggcatggcgcgtgtggtaccaccttggattgggtctcatccttgaccagcag
tccaagaacaaaatgtggactcgccatttccttaaattcggcgagagtgctggtgaggcg
tggcgccaatggaagggcctgcatcacatcagcatgatcatgtgtaatacagcttttgtt
gccgcatgctggaagatgtactcgcctcccgaggactgggcgtacggcctggtaatgctc
aagcacgtcctgggtgccagtcttgtcgccctccaactttggaccgcattcagtgtttac
gattctcttggagaatttggatggttctgtggtgatttcttctttgaccatcaagccaag
ttgacatacaagtccatctatcgcttcctgaacaaccctgatcgcttcttcggcacagct
ggcgtatggggcgctgcactcatcacttggagtcgatccatctttcttatggcattagtc
actcagattctgacgttcttctatatttcgtatatcgagcgacctcacatgcaaaagatc
tatggacgtggtctccgccaagaagccggcctcaccaaattcatcaagaagtcgttaccc
cctcatgtcaagggatggcaagaaagcgtcgacaaggttttggatgatacgagccaattc
gtcgaggactttcttgatactgctcggcccaagttcgcttcaggtgtcaagactatcgtt
cgagatacttcagctcttttcaatatggcccctgcacgactcacaattacaagaatcact
cccgacttggaaggctatgacccgaaactttattccttgtctgtgaagggcacgcaagca
accaatacacccatcgtggaaaagtacaccggaaaggagagtttaacaggtcggttccct
aagcctgtccgtaccatggctttcgagtacggtgcaccgcttcgtgttcagtggagggcc
ccagccaaccacagtaagaaggactggattggtctttacatggttactgataatcgttca
agagagacgaccgaggtttcttctcttggacggtgggcgcccacgaatgctggttcttat
gattctctgacagccgatgtcagtatcatggttggcgagcatccaatctcggcaactgat
gcgatggaaaccaaccttgttgaaggtgaagttgttttcgaaggtgataagttgtggtgg
acacaaggcgtctttgagttccgatatcaccacaacggacaccatcatgccatggcaatc
tctgaaccttttgaaattcgaattagcaagtttgacgaagacgtggatcttggttccaag
ggcctatatgagcaagccgtcgaggctgctcttcttcctgttgtccaaaactgcctagac
cgcgacccggacattgcacccaaccagcccgaagagccttttggagggcacgtcgaacgt
gacacaaagtatgccaaaagaattgtctatgctattcgagaaatgtttggtatcgagttt
gcgccacctgtcgtcgccgcagatggaagcgtccgaaaacttgcttggagagtctgcaac
gctaaggaagttctggcaccctacagcatgtctttatcaagaggaaccactacacctgca
attcaagactttccttccgagaaggcttga
>Fp16r
atgagtactgctgccgatgtaccagacaccagccctggattgcgacaacggcaatctggg
gttgattctgccgcgcagcaagactctcaagcacaacaaaaccatcatcttgagccatca
gaaacgataaactcgtctgaaaagtccagcaagacgtatggtcgcacaccagacggtaca
gtctttattgtacccacaacccatgatatggtttctcagcttttggatcctcgacaaccc
aagaatctttctgatgctattgtcttgacaattctgggtcttcatattctaggtgcttat
ttcttgccatctgggtctaagcgcactgtctttgctgttgtcttcctgttctggcgggct
tgctacaatattggcattggtgtactgcttcagatccagtcgaatcatcgtcgtcttgtc
acctgggctcgacgctggaaactctttgaacacccatcaactggcaagaacccccggcca
tggctctacaaactcctcaagacagagctggagaccaagattacccaagattatgaattc
gaaaaggcccccatcgagtacaacacttggttggtcttccgaagggttgttgatttgatc
ctcatgtgtgattttgtgtcctactgcctatttgccatggtctgtggtcatactcctgaa
ggcgagaaccctctagtaggtttctcccgttgggccgttggtatcagtctcattggtttc
aatctttgggtgaaattggatgcccatcgtgtcgtgaaagactttgcctggtactgggga
gactttttctacctcatcgaccaagacttgactttcgacggtgttttcgagatggctccc
catcccatgtactcaatcggttacgccggttactatggtatctccatgatggcagccagc
tacgaggttctcttcatctctatcctcgcgcacatggcccaatttgctttccttgtgatt
gttgagaaccctcacattgagaagacgtacaaccctcctcctccacgcaagcgaaccatt
tccggcagccaaagtgatgccatacctgctgataccaaatcgcttgaaggtgcattcgac
caacaaacactcaaaccttctcaaaaggacgagcctggccaagtccacaaccttgttggt
ctaagcaaccttgatttgttccgggttcctgactttgctgtcatcgtcatgccgttctac
gtagccaccctcactctggcgacgccctcaacccctgcttggcaagtggcttttgtcttc
cacgctttggcatggcgcgtgtggtaccaccttggattgggtctcatccttgaccagcag
tccaagaacaaaatgtggactcgccatttccttaaattcggcgagagtgctggtgaggcg
tggcgccaatggaagggcctgcatcacatcagcatgatcatgtgtaatacagcttttgtt
gccgcatgctggaagatgtactcgcctcccgaggactgggcgtacggcctggtaatgctc
aagcacgtcctgggtgccagtcttgtcgccctccaactttggaccgcattcagtgtttac
gattctcttggagaatttggatggttctgtggtgatttcttctttgaccatcaagccaag
ttgacatacaagtccatctatcgcttcctgaacaaccctgatcgcttcttcggcacagct
ggcgtatggggcgctgcactcatcacttggagtcgatccatctttcttatggcattagtc
actcagattctgacgttcttctatatttcgtatatcgagcgacctcacatgcaaaagatc
tatggacgtggtctccgccaagaagccggcctcaccaaattcatcaagaagtcgttaccc
cctcatgtcaagggatggcaagaaagcgtcgacaaggttttggatgatacgagccaattc
gtcgaggactttcttgatactgctcggcccaagttcgcttcaggtgtcaagactatcgtt
cgagatacttcagctcttttcaatatggcccctgcacgactcacaattacaagaatcact
cccgacttggaaggctatgacccgaaactttattccttgtctgtgaagggcacgcaagca
accaatacacccatcgtggaaaagtacaccggaaaggagagtttaacaggtcggttccct
aagcctgtccgtaccatggctttcgagtacggtgcaccgcttcgtgttcagtggagggcc
ccagccaaccacagtaagaaggactggattggtctttacatggttactgataatcgttca
agagagacgaccgaggtttcttctcttggacggtgggcgcccacgaatgctggttcttat
gattctctgacagccgatgtcagtatcatggttggcgagcatccaatctcggcaactgat
gcgatggaaaccaaccttgttgaaggtgaagttgttttcgaaggtgataagttgtggtgg
acacaaggcgtctttgagttccgatatcaccacaacggacaccatcatgccatggcaatc
tctgaaccttttgaaattcgaattagcaagtttgacgaagacgtggatcttggttccaag
ggcctatatgagcaagccgtcgaggctgctcttcttcctgttgtccaaaactgcctagac
cgcgacccggacattgcacccaaccagcccgaagagccttttggagggcacgtcgaacgt
gacacaaagtatgccaaaagaattgtctatgctattcgagaaatgtttggtatcgagttt
gcgccacctgtcgtcgccgcagatggaagcgtccgaaaacttgcttggagagtctgcaac
gctaaggaagttctggcaccctacagcatgtctttatcaagaggaaccactacacctgca
attcaagactttccttccgagaaggcttga
>Fp1r
atgagtactgctgccgatgtaccagacaccagccctggattgcgacaacggcaatctggg
gttgattctgccgcgcagcaagactctcaagcacaacaaaaccatcatcttgagccatca
gaaacgataaactcgtctgaaaagtccagcaagacgtatggtcgcacaccagacggtaca
gtctttattgtacccacaacccatgatatggtttctcagcttttggatcctcgacaaccc
aagaatctttctgatgctattgtcttgacaattctgggtcttcatattctaggtgcttat
ttcttgccatctgggtctaagcgcactgtctttgctgttgtcttcctgttctggcgggct
tgctacaatattggcattggtgtactgcttcagatccagtcgaatcatcgtcgtcttgtc
acctgggctcgacgctggaaactctttgaacacccatcaactggcaagaacccccggcca
tggctctacaaactcctcaagacagagctggagaccaagattacccaagattatgaattc
gaaaaggcccccatcgagtacaacacttggttggtcttccgaagggttgttgatttgatc
ctcatgtgtgattttgtgtcctactgcctatttgccatggtctgtggtcatactcctgaa
ggcgagaaccctctagtaggtttctcccgttgggccgttggtatcagtctcattggtttc
aatctttgggtgaaattggatgcccatcgtgtcgtgaaagactttgcctggtactgggga
gactttttctacctcatcgaccaagacttgactttcgacggtgttttcgagatggctccc
catcccatgtactcaatcggttacgccggttactatggtatctccatgatggcagccagc
tacgaggttctcttcatctctatcctcgcgcacatggcccaatttgctttccttgtgatt
gttgagaaccctcacattgagaagacgtacaaccctcctcctccacgcaagcgaaccatt
tccggcagccaaagtgatgccatacctgctgataccaaatcgcttgaaggtgcattcgac
caacaaacactcaaaccttctcaaaaggacgagcctggccaagtccacaaccttgttggt
ctaagcaaccttgatttgttccgggttcctgactttgctgtcatcgtcatgccgttctac
gtagccaccctcactctggcgacgccctcaacccctgcttggcaagtggcttttgtcttc
cacgctttggcatggcgcgtgtggtaccaccttggattgggtctcatccttgaccagcag
tccaagaacaaaatgtggactcgccatttccttaaattcggcgagagtgctggtgaggcg
tggcgccaatggaagggcctgcatcacatcagcatgatcatgtgtaatacagcttttgtt
gccgcatgctggaagatgtactcgcctcccgaggactgggcgtacggcctggtaatgctc
aagcacgtcctgggtgccagtcttgtcgccctccaactttggaccgcattcagtgtttac
gattctcttggagaatttggatggttctgtggtgatttcttctttgaccatcaagccaag
ttgacatacaagtccatctatcgcttcctgaacaaccctgatcgcttcttcggcacagct
ggcgtatggggcgctgcactcatcacttggagtcgatccatctttcttatggcattagtc
actcagattctgacgttcttctatatttcgtatatcgagcgacctcacatgcaaaagatc
tatggacgtggtctccgccaagaagccggcctcaccaaattcatcaagaagtcgttaccc
cctcatgtcaagggatggcaagaaagcgtcgacaaggttttggatgatacgagccaattc
gtcgaggactttcttgatactgctcggcccaagttcgcttcaggtgtcaagactatcgtt
cgagatacttcagctcttttcaatatggcccctgcacgactcacaattacaagaatcact
cccgacttggaaggctatgacccgaaactttattccttgtctgtgaagggcacgcaagca
accaatacacccatcgtggaaaagtacaccggaaaggagagtttaacaggtcggttccct
aagcctgtccgtaccatggctttcgagtacggtgcaccgcttcgtgttcagtggagggcc
ccagccaaccacagtaagaaggactggattggtctttacatggttactgataatcgttca
agagagacgaccgaggtttcttctcttggacggtgggcgcccacgaatgctggttcttat
gattctctgacagccgatgtcagtatcatggttggcgagcatccaatctcggcaactgat
gcgatggaaaccaaccttgttgaaggtgaagttgttttcgaaggtgataagttgtggtgg
acacaaggcgtctttgagttccgatatcaccacaacggacaccatcatgccatggcaatc
tctgaaccttttgaaattcgaattagcaagtttgacgaagacgtggatcttggttccaag
ggcctatatgagcaagccgtcgaggctgctcttcttcctgttgtccaaaactgcctagac
cgcgacccggacattgcacccaaccagcccgaagagccttttggagggcacgtcgaacgt
gacacaaagtatgccaaaagaattgtctatgctattcgagaaatgtttggtatcgagttt
gcgccacctgtcgtcgccgcagatggaagcgtccgaaaacttgcttggagagtctgcaac
gctaaggaagttctggcaccctacagcatgtctttatcaagaggaaccactacacctgca
attcaagactttccttccgagaaggcttga
>Fp21r
atgagtactgctgccgatgtaccagacaccagccctggattgcgacaacggcaatctggg
gttgattctgccgcgcagcaagactctcaagcacaacaaaaccatcatcttgagccatca
gaaacgataaactcgtctgaaaagtccagcaagacgtatggtcgcacaccagacggtaca
gtctttattgtacccacaacccatgatatggtttctcagcttttggatcctcgacaaccc
aagaatctttctgatgctattgtcttgacaattctgggtcttcatattctaggtgcttat
ttcttgccatctgggtctaagcgcactgtctttgctgttgtcttcctgttctggcgggct
tgctacaatattggcattggtgtactgcttcagatccagtcgaatcatcgtcgtcttgtc
acctgggctcgacgctggaaactctttgaacacccatcaactggcaagaacccccggcca
tggctctacaaactccttaagacagagctggagaccaagattacccaagattatgaattc
gaaaaggcccccatcgagtacaacacttggttggtcttccgaagggttgttgatttgatc
ctcatgtgtgattttgtgtcctactgcctatttgccatggtctgtggtcatactcctgaa
ggcgagaaccctctagtaggtttctcccgttgggccgttggtatcagtctcattggtttc
aatctttgggtgaaattggatgcccatcgtgtcgtgaaagactttgcctggtactgggga
gactttttctacctcatcgaccaagacttgactttcgacggtgttttcgagatggctccc
catcccatgtactcaatcggttacgccggttactatggtatctccatgatggcagccagc
tacgaggttctcttcatctctatcctcgcgcacatggcccaatttgctttccttgtgatt
gttgagaaccctcacattgagaagacgtacaaccctcctcctccacgcaagcgaaccatt
tccggcagccaaagtgatgccatacctgctgataccaaatcgcttgaaggtgcattcgac
caacaaacactcaaaccttctcaaaaggacgagcctggccaagtccacaaccttgttggt
ctaagcaaccttgatttgttccgggttcctgactttgctgtcatcgtcatgccgttctac
gtagccaccctcactctggcgacgccctcaacccctgcttggcaagtggcttttgtcttc
cacgctttggcatggcgcgtgtggtaccaccttggattgggtctcatccttgaccagcag
tccaagaacaaaatgtggactcgccatttccttaaattcggcgagagtgctggtgaggcg
tggcgccaatggaagggcctgcatcacatcagcatgatcatgtgtaatacagcttttgtt
gccgcatgctggaagatgtactcgcctcccgaggactgggcgtacggcctggtaatgctc
aagcacgtcctgggtgccagtcttgtcgccctccaactttggaccgcattcagtgtttac
gattctcttggagaatttggatggttctgtggtgatttcttctttgaccatcaagccaag
ttgacatacaagtccatctatcgcttcctgaacaaccctgatcgcttcttcggcacagct
ggcgtatggggcgctgcactcatcacttggagtcgatccatctttcttatggcattagtc
actcagattctgacgttcttctatatttcgtatatcgagcgacctcacatgcaaaagatc
tatggacgtggtctccgccaagaagccggcctcaccaaattcatcaagaagtcgttaccc
cctcatgtcaagggatggcaagaaagcgtcgacaaggttttggatgatacgagccaattc
gtcgaggactttcttgatactgctcggcccaagttcgcttcaggtgtcaagactatcgtt
cgagatacttcagctcttttcaatatggcccctgcacgactcacaattacaagaatcact
cccgacttggaaggctatgacccgaaactttattccttgtctgtgaagggcacgcaagca
accaatacacccatcgtggaaaagtacaccggaaaggagagtttaacaggtcggttccct
aagcctgtccgtaccatggctttcgagtacggtgcaccgcttcgtgttcagtggagggcc
ccagccaaccacagtaagaaggactggattggtctttacatggttactgataatcgttca
agagagacgaccgaggtttcttctcttggacggtgggcgcccacgaatgctggttcttat
gattctctgacagccgatgtcagtatcatggttggcgagcatccaatctcggcaactgat
gcgatggaaaccaaccttgttgaaggtgaagttgttttcgaaggtgataagttgtggtgg
acacaaggcgtctttgagttccgatatcaccacaacggacaccatcatgccatggcaatc
tctgaaccttttgaaattcgaattagcaagtttgacgaagacgtggatcttggttccaag
ggcctatatgagcaagccgtcgaggctgctcttcttcctgttgtccaaaactgcctagac
cgcgacccggacattgcacccaaccagcccgaagagccttttggagggcacgtcgaacgt
gacacaaagtatgccaaaagaattgtctatgctattcgagaaatgtttggtatcgagttt
gcgccacctgtcgtcgccgcagatggaagcgtccgaaaacttgcttggagagtctgcaac
gctaaggaagttctggcaccctacagcatgtctttatcaagaggaaccactacacctgca
attcaagactttccttccgagaaggcttga
>Fp24r
atgagtactgctgccgatgtaccagacaccagccctggattgcgacaacggcaatctggg
gttgattctgcaacgcagcaagactctcaagcacaacaaaaccatcatcttgagccatca
gaaacgataaactcgtctgaaaagtccagcaagacgtatggtcgcacaccagacggtaca
gtctttattgtacccacaacccatgatatggtttctcagcttttggatcctcgacaaccc
aagaatctttctgatgctattgtcttgacaattctgggtcttcatattctagccgcttat
ttcttgccatctgggtctaagcgcactgtctttgctgttgtcttcctgttctggcgggct
tgctacaatattggcattggtgtactgcttcagatccagtcgaatcatcgtcgtcttgtc
acctgggctcgacgctggaaactctttgaacacccatcaactgacaagaacccccggcca
tggctctacaaactcctcaagacagagctggagaccaagattacccaagattatgaattc
gaaaaggcccccatcgagtacaacacttggttggtcttccgaagggttgttgatttgatc
ctcatgtgtgattttgtgtcctactgcctatttgccatggtctgtggtcatactcctgaa
ggcgagaaccctctagtaggtttctcccgttgggccgttggtatcagtctcattggtttc
aatctttgggtgaaattggatgcccatcgtgtcgtgaaagactttgcctggtactgggga
gactttttctacctcatcgaccaagacttgactttcgacggtgttttcgagatggctccc
catcccatgtactcaatcggttacgccggttactacggtatctccatgatggcagccagc
tacgaggttctcttcatctctatcctcgcacacatggcccaatttgctttccttgtgatt
gttgagaaccctcacattgagaagacgtacaaccctcctcctccacgcaagcgaaccatt
tccggcagccaaagtgatgccatacctgctgataccaaatcgcttgaaggtgcattcgac
cagcaaacactcaaaccttctcaaaaggacgagcctggccaggtccacaaccttgttggt
ctaagcaaccttgatttgttccgggttcctgactttgctgttatcgtcatgccgttctac
gtagccaccctcactctggcgacgccctcaacccctgcttggcaagtggcttttgtcctc
cacgctttggcatggcgcgtgtggtaccaccttggattgggtctcatccttgaccagcag
tccaagaacaaaatgtggactcgccatttccttaaattcggcgagagtgctggtgaggcc
tggcgccaatggaagggcctgcatcacatcagcatgatcatgtgtaatacagcttttgtt
gccgcatgctggaagatgtactcgcctcccgaggactgggcgtacggcctggtaatgctc
aagcacgtcctgggtgccagtcttgtcgccctccaactttggaccgcattcagtgtttac
gattctcttggagaatttggatggttctgtggcgatttcttctttgaccatcaagccaag
ttgacatacaagtccatctatcgcttcctgaacaaccctgatcgcttcttcggcacagct
ggcgtatggggcgctgcactcatcacttggagtcgatccatctttcttatggcattagtc
acccagattctgaccttcttctatatttcgtatatcgagcgacctcacatgcaaaagatc
tatggacgtggtctccgccaagaagccggcctcaccaaattcatcaagaagtcgttaccc
cctcatgtcaagggatggcaagaaagcgtcgacaaggttttggatgatacgagccaattc
gtcgaggactttcttgatactgctcggcccaagttcgcttcaggtgtcaagactatcgtt
cgagatacttcagctcttttcaatatggcccctgcacgactcacaattacaagaatcact
cccgacttggaaggctatgacccgaaactttattccttatctgtgaagggcacgcaagca
accaatacacccatcgtggaaaagtacaccggaaaggagagtttaacaggtcggttccct
aagcctgtccgtaccatggctttcgagtacggtgcaccgcttcgtgttcagtggagggcc
ccagcaaaccacagtaagaaggactggattggtctttacatggttactgataatcgttca
agagagacgaccgaggtttcttctcttggacgatgggcgcccacgaatgctggttcttat
gattctctgacagccgatgtcagtatcgtggttggcgagcatccaatctcggcaaccgat
gcgatggaaaccaaccttgttgaaggtgaagttgttttcgaaggtgataagttgtggtgg
acacaaggcgtctttgagttccgatatcaccacaacggacaccatcatgccatggcaatc
tctgaaccttttgaaattcgaattagcaagtttgacgaagacgtggatcttggttccaag
ggcctatatgagcaagccgtcgaggctgctcttcttcctgttgtccaaaactgcctagac
cgcgacccggacattgcacccaaccagcccgaagagccttttggagggcacgtcgaacgt
gacacaaagtatgccaaaagaattgtctatgctattcgagaaatgtttggtatcgagttt
gcgccacctgtcgtcgccgcagatggaagcgtccgaaaacttgcttggagagtctgcaac
gctaaggaagttctggcaccctacagcatgtctttatcaagaggaaccactacgcctgca
attcaagactttccttccgagaaggcttga
>Fp2516
atgagtactgctgccgatgtaccagacaccagccctggattgcgacaacggcaatctggg
gttgattctgccgcgcagcaagactctcaagcacaacaaaaccatcatcttgagccatca
gaaacgataaactcgtctgaaaagtccagcaagacgtatggtcgcacaccagacggtaca
gtctttattgtacccacaacccatgatatggtttctcagcttttggatcctcgacaaccc
aagaatctttctgatgctattgtcttgacaattctgggtcttcatattctaggtgcttat
ttcttgccatctgggtctaagcgcactgtctttgctgttgtcttcctgttctggcgggct
tgctacaatattggcattggtgtactgcttcagatccagtcgaatcatcgtcgtcttgtc
acctgggctcgacgctggaaactctttgaacacccatcaactggcaagaacccccggcca
tggctctacaaactcctcaagacagagctggagaccaagattacccaagattatgaattc
gaaaaggcccccatcgagtacaacacttggttggtcttccgaagggttgttgatttgatc
ctcatgtgtgattttgtgtcctactgcctatttgccatggtctgtggtcatactcctgaa
ggcgagaaccctctagtaggtttctcccgttgggccgttggtatcagtctcattggtttc
aatctttgggtgaaattggatgcccatcgtgtcgtgaaagactttgcctggtactgggga
gactttttctacctcatcgaccaagacttgactttcgacggtgttttcgagatggctccc
catcccatgtactcaatcggttacgccggttactatggtatctccatgatggcagccagc
tacgaggttctcttcatctctatcctcgcgcacatggcccaatttgctttccttgtgatt
gttgagaaccctcacattgagaagacgtacaaccctcctcctccacgcaagcgaaccatt
tccggcagccaaagtgatgccatacctgctgataccaaatcgcttgaaggtgcattcgac
caacaaacactcaaaccttctcaaaaggacgagcctggccaagtccacaaccttgttggt
ctaagcaaccttgatttgttccgggttcctgactttgctgtcatcgtcatgccgttctac
gtagccaccctcactctggcgacgccctcaacccctgcttggcaagtggcttttgtcttc
cacgctttggcatggcgcgtgtggtaccaccttggattgggtctcatccttgaccagcag
tccaagaacaaaatgtggactcgccatttccttaaattcggcgagagtgctggtgaggcg
tggcgccaatggaagggcctgcatcacatcagcatgatcatgtgtaatacagcttttgtt
gccgcatgctggaagatgtactcgcctcccgaggactgggcgtacggcctggtaatgctc
aagcacgtcctgggtgccagtcttgtcgccctccaactttggaccgcattcagtgtttac
gattctcttggagaatttggatggttctgtggtgatttcttctttgaccatcaagccaag
ttgacatacaagtccatctatcgcttcctgaacaaccctgatcgcttcttcggcacagct
ggcgtatggggcgctgcactcatcacttggagtcgatccatctttcttatggcattagtc
actcagattctgacgttcttctatatttcgtatatcgagcgacctcacatgcaaaagatc
tatggacgtggtctccgccaagaagccggcctcaccaaattcatcaagaagtcgttaccc
cctcatgtcaagggatggcaagaaagcgtcgacaaggttttggatgatacgagccaattc
gtcgaggactttcttgatactgctcggcccaagttcgcttcaggtgtcaagactatcgtt
cgagatacttcagctcttttcaatatggcccctgcacgactcacaattacaagaatcact
cccgacttggaaggctatgacccgaaactttattccttgtctgtgaagggcacgcaagca
accaatacacccatcgtggaaaagtacaccggaaaggagagtttaacaggtcggttccct
aagcctgtccgtaccatggctttcgagtacggtgcaccgcttcgtgttcagtggagggcc
ccagccaaccacagtaagaaggactggattggtctttacatggttactgataatcgttca
agagagacgaccgaggtttcttctcttggacggtgggcgcccacgaatgctggttcttat
gattctctgacagccgatgtcagtatcatggttggcgagcatccaatctcggcaactgat
gcgatggaaaccaaccttgttgaaggtgaagttgttttcgaaggtgataagttgtggtgg
acacaaggcgtctttgagttccgatatcaccacaacggacaccatcatgccatggcaatc
tctgaaccttttgaaattcgaattagcaagtttgacgaagacgtggatcttggttccaag
ggcctatatgagcaagccgtcgaggctgctcttcttcctgttgtccaaaactgcctagac
cgcgacccggacattgcacccaaccagcccgaagagccttttggagggcacgtcgaacgt
gacacaaagtatgccaaaagaattgtctatgctattcgagaaatgtttggtatcgagttt
gcgccacctgtcgtcgccgcagatggaagcgtccgaaaacttgcttggagagtctgcaac
gctaaggaagttctggcaccctacagcatgtctttatcaagaggaaccactacacctgca
attcaagactttccttccgagaaggcttga
>Fp26r
atgagtactgctgccgatgtaccagacaccagccctggattgcgacaacggcaatctggg
gttgattctgccgcgcagcaagactctcaagcacaacaaaaccatcatcttgagccatca
gaaacgataaactcgtctgaaaagtccagcaagacgtatggtcgcacaccagacggtaca
gtctttattgtacccacaacccatgatatggtttctcagcttttggatcctcgacaaccc
aagaatctttctgatgctattgtcttgacaattctgggtcttcatattctaggtgcttat
ttcttgccatctgggtctaagcgcactgtctttgctgttgtcttcctgttctggcgggct
tgctacaatattggcattggtgtactgcttcagatccagtcgaatcatcgtcgtcttgtc
acctgggctcgacgctggaaactctttgaacacccatcaactggcaagaacccccggcca
tggctctacaaactcctcaagacagagctggagaccaagattacccaagattatgaattc
gaaaaggcccccatcgagtacaacacttggttggtcttccgaagggttgttgatttgatc
ctcatgtgtgattttgtgtcctactgcctatttgccatggtctgtggtcatactcctgaa
ggcgagaaccctctagtaggtttctcccgttgggccgttggtatcagtctcattggtttc
aatctttgggtgaaattggatgcccatcgtgtcgtgaaagactttgcctggtactgggga
gactttttctacctcatcgaccaagacttgactttcgacggtgttttcgagatggctccc
catcccatgtactcaatcggttacgccggttactatggtatctccatgatggcagccagc
tacgaggttctcttcatctctatcctcgcgcacatggcccaatttgctttccttgtgatt
gttgagaaccctcacattgagaagacgtacaaccctcctcctccacgcaagcgaaccatt
tccggcagccaaagtgatgccatacctgctgataccaaatcgcttgaaggtgcattcgac
caacaaacactcaaaccttctcaaaaggacgagcctggccaagtccacaaccttgttggt
ctaagcaaccttgatttgttccgggttcctgactttgctgtcatcgtcatgccgttctac
gtagccaccctcactctggcgacgccctcaacccctgcttggcaagtggcttttgtcttc
cacgctttggcatggcgcgtgtggtaccaccttggattgggtctcatccttgaccagcag
tccaagaacaaaatgtggactcgccatttccttaaattcggcgagagtgctggtgaggcg
tggcgccaatggaagggcctgcatcacatcagcatgatcatgtgtaatacagcttttgtt
gccgcatgctggaagatgtactcgcctcccgaggactgggcgtacggcctggtaatgctc
aagcacgtcctgggtgccagtcttgtcgccctccaactttggaccgcattcagtgtttac
gattctcttggagaatttggatggttctgtggtgatttcttctttgaccatcaagccaag
ttgacatacaagtccatctatcgcttcctgaacaaccctgatcgcttcttcggcacagct
ggcgtatggggcgctgcactcatcacttggagtcgatccatctttcttatggcattagtc
actcagattctgacgttcttctatatttcgtatatcgagcgacctcacatgcaaaagatc
tatggacgtggtctccgccaagaagccggcctcaccaaattcatcaagaagtcgttaccc
cctcatgtcaagggatggcaagaaagcgtcgacaaggttttggatgatacgagccaattc
gtcgaggactttcttgatactgctcggcccaagttcgcttcaggtgtcaagactatcgtt
cgagatacttcagctcttttcaatatggcccctgcacgactcacaattacaagaatcact
cccgacttggaaggctatgacccgaaactttattccttgtctgtgaagggcacgcaagca
accaatacacccatcgtggaaaagtacaccggaaaggagagtttaacaggtcggttccct
aagcctgtccgtaccatggctttcgagtacggtgcaccgcttcgtgttcagtggagggcc
ccagccaaccacagtaagaaggactggattggtctttacatggttactgataatcgttca
agagagacgaccgaggtttcttctcttggacggtgggcgcccacgaatgctggttcttat
gattctctgacagccgatgtcagtatcatggttggcgagcatccaatctcggcaactgat
gcgatggaaaccaaccttgttgaaggtgaagttgttttcgaaggtgataagttgtggtgg
acacaaggcgtctttgagttccgatatcaccacaacggacaccatcatgccatggcaatc
tctgaaccttttgaaattcgaattagcaagtttgacgaagacgtggatcttggttccaag
ggcctatatgagcaagccgtcgaggctgctcttcttcctgttgtccaaaactgcctagac
cgcgacccggacattgcacccaaccagcccgaagagccttttggagggcacgtcgaacgt
gacacaaagtatgccaaaagaattgtctatgctattcgagaaatgtttggtatcgagttt
gcgccacctgtcgtcgccgcagatggaagcgtccgaaaacttgcttggagagtctgcaac
gctaaggaagttctggcaccctacagcatgtctttatcaagaggaaccactacacctgca
attcaagactttccttccgagaaggcttga
>Fp33
atgagtactgctgccgatgtaccagacaccagccctggattgcgacaacggcaatctggg
gttgattctgccgcgcagcaagactctcaagcacaacaaaaccatcatcttgagccatca
gaaacgataaactcgtctgaaaagtccagcaagacgtatggtcgcacaccagacggtaca
gtctttattgtacccacaacccatgatatggtttctcagcttttggatcctcgacaaccc
aagaatctttctgatgctattgtcttgacaattctgggtcttcatattctaggtgcttat
ttcttgccatctgggtctaagcgcactgtctttgctgttgtcttcctgttctggcgggct
tgctacaatattggcattggtgtactgcttcagatccagtcgaatcatcgtcgtcttgtc
acctgggctcgacgctggaaactctttgaacacccatcaactggcaagaacccccggcca
tggctctacaaactcctcaagacagagctggagaccaagattacccaagattatgaattc
gaaaaggcccccatcgagtacaacacttggttggtcttccgaagggttgttgatttgatc
ctcatgtgtgattttgtgtcctactgcctatttgccatggtctgtggtcatactcctgaa
ggcgagaaccctctagtaggtttctcccgttgggccgttggtatcagtctcattggtttc
aatctttgggtgaaattggatgcccatcgtgtcgtgaaagactttgcctggtactgggga
gactttttctacctcatcgaccaagacttgactttcgacggtgttttcgagatggctccc
catcccatgtactcaatcggttacgccggttactatggtatctccatgatggcagccagc
tacgaggttctcttcatctctatcctcgcgcacatggcccaatttgctttccttgtgatt
gttgagaaccctcacattgagaagacgtacaaccctcctcctccacgcaagcgaaccatt
tccggcagccaaagtgatgccatacctgctgataccaaatcgcttgaaggtgcattcgac
caacaaacactcaaaccttctcaaaaggacgagcctggccaagtccacaaccttgttggt
ctaagcaaccttgatttgttccgggttcctgactttgctgtcatcgtcatgccgttctac
gtagccaccctcactctggcgacgccctcaacccctgcttggcaagtggcttttgtcttc
cacgctttggcatggcgcgtgtggtaccaccttggattgggtctcatccttgaccagcag
tccaagaacaaaatgtggactcgccatttccttaaattcggcgagagtgctggtgaggcg
tggcgccaatggaagggcctgcatcacatcagcatgatcatgtgtaatacagcttttgtt
gccgcatgctggaagatgtactcgcctcccgaggactgggcgtacggcctggtaatgctc
aagcacgtcctgggtgccagtcttgtcgccctccaactttggaccgcattcagtgtttac
gattctcttggagaatttggatggttctgtggtgatttcttctttgaccatcaagccaag
ttgacatacaagtccatctatcgcttcctgaacaaccctgatcgcttcttcggcacagct
ggcgtatggggcgctgcactcatcacttggagtcgatccatctttcttatggcattagtc
actcagattctgacgttcttctatatttcgtatatcgagcgacctcacatgcaaaagatc
tatggacgtggtctccgccaagaagccggcctcaccaaattcatcaagaagtcgttaccc
cctcatgtcaagggatggcaagaaagcgtcgacaaggttttggatgatacgagccaattc
gtcgaggactttcttgatactgctcggcccaagttcgcttcaggtgtcaagactatcgtt
cgagatacttcagctcttttcaatatggcccctgcacgactcacaattacaagaatcact
cccgacttggaaggctatgacccgaaactttattccttgtctgtgaagggcacgcaagca
accaatacacccatcgtggaaaagtacaccggaaaggagagtttaacaggtcggttccct
aagcctgtccgtaccatggctttcgagtacggtgcaccgcttcgtgttcagtggagggcc
ccagccaaccacagtaagaaggactggattggtctttacatggttactgataatcgttca
agagagacgaccgaggtttcttctcttggacggtgggcgcccacgaatgctggttcttat
gattctctgacagccgatgtcagtatcatggttggcgagcatccaatctcggcaactgat
gcgatggaaaccaaccttgttgaaggtgaagttgttttcgaaggtgataagttgtggtgg
acacaaggcgtctttgagttccgatatcaccacaacggacaccatcatgccatggcaatc
tctgaaccttttgaaattcgaattagcaagtttgacgaagacgtggatcttggttccaag
ggcctatatgagcaagccgtcgaggctgctcttcttcctgttgtccaaaactgcctagac
cgcgacccggacattgcacccaaccagcccgaagagccttttggagggcacgtcgaacgt
gacacaaagtatgccaaaagaattgtctatgctattcgagaaatgtttggtatcgagttt
gcgccacctgtcgtcgccgcagatggaagcgtccgaaaacttgcttggagagtctgcaac
gctaaggaagttctggcaccctacagcatgtctttatcaagaggaaccactacacctgca
attcaagactttccttccgagaaggcttga
>Fp34
atgagtactgctgccgatgtaccagacaccagccctggattgcgacaacggcaatctggg
gttgattctgccgcgcagcaagactctcaagcacaacaaaaccatcatcttgagccatca
gaaacgataaactcgtctgaaaagtccagcaagacgtatggtcgcacaccagacggtaca
gtctttattgtacccacaacccatgatatggtttctcagcttttggatcctcgacaaccc
aagaatctttctgatgctattgtcttgacaattctgggtcttcatattctaggtgcttat
ttcttgccatctgggtctaagcgcgctgtctttgctgttgtcttcctgttctggcgggct
tgctacaatattggcattggtgtactgcttcagatccagtcgaatcatcgtcgtcttgtc
acctgggctcgacgctggaaactctttgaacacccatcaactggcaagaacccccggcca
tggctctacaaactcctcaagacagagctggagaccaagattacccaagattatgaattc
gaaaaggcccccatcgagtacaacacttggttggtcttccgaagggttgttgatttgatc
ctcatgtgtgattttgtgtcctactgcctatttgccatggtctgtggtcatactcctgaa
ggcgagaaccctctagtaggtttctcccgttgggccgttggtatcagtctcattggtttc
aatctttgggtgaaattggatgcccatcgtgtcgtgaaagactttgcctggtactgggga
gactttttctacctcatcgaccaagacttgactttcgacggtgttttcgagatggctccc
catcccatgtactcaatcggttacgccggttactatggtatctccatgatggcagccagc
tacgaggttctcttcatctctatcctcgcgcacatggcccaatttgctttccttgtgatt
gttgagaaccctcacattgagaagacgtacaaccctcctcctccacgcaagcgaaccatt
tccggcagccaaagtgatgccatacctgctgataccaaatcgcttgaaggtgcattcgac
caacaaacactcaaaccttctcaaaaggacgagcctggccaagtccacaaccttgttggt
ctaagcaaccttgatttgttccgggttcctgactttgctgtcatcgtcatgccgttctac
gtagccaccctcactctggcgacgccctcaacccctgcttggcaagtggcttttgtcttc
cacgctttggcatggcgcgtgtggtaccaccttggattgggtctcatccttgaccagcag
tccaagaacaaaatgtggactcgccatttccttaaattcggcgagagtgctggtgaggcg
tggcgccaatggaagggcctgcatcacatcagcatgatcatgtgtaatacagcttttgtt
gccgcatgctggaagatgtactcgcctcccgaggactgggcgtacggcctggtaatgctc
aagcacgtcctgggtgccagtcttgtcgccctccaactttggaccgcattcagtgtttac
gattctcttggagaatttggatggttctgtggtgatttcttctttgaccatcaagccaag
ttgacatacaagtccatctatcgcttcctgaacaaccctgatcgcttcttcggcacagct
ggcgtatggggcgctgcactcatcacttggagtcgatccatctttcttatggcattagtc
actcagattctgacgttcttctatatttcgtatatcgagcgacctcacatgcaaaagatc
tatggacgtggtctccgccaagaagccggcctcaccaaattcatcaagaagtcgttaccc
cctcatgtcaagggatggcaagaaagcgtcgacaaggttttggatgatacgagccaattc
gtcgaggactttcttgatactgctcggcccaagttcgcttcaggtgtcaagactatcgtt
cgagatacttcagctcttttcaatatggcccctgcacgactcacaattacaagaatcact
cccgacttggaaggctatgacccgaaactttattccttgtctgtgaagggcacgcaagca
accaatacacccatcgtggaaaagtacaccggaaaggagagtttaacaggtcggttccct
aagcctgtccgtaccatggctttcgagtacggtgcaccgcttcgtgttcagtggagggcc
ccagccaaccacagtaagaaggactggattggtctttacatggttactgataatcgttca
agagagacgaccgaggtttcttctcttggacggtgggcgcccacgaatgctggttcttat
gattctctgacagccgatgtcagtatcatggttggcgagcatccaatctcggcaactgat
gcgatggaaaccaaccttgttgaaggtgaagttgttttcgaaggtgataagttgtggtgg
acacaaggcgtctttgagttccgatatcaccacaacggacaccatcatgccatggcaatc
tctgaaccttttgaaattcgaattagcaagtttgacgaagacgtggatcttggttccaag
ggcctatatgagcaagccgtcgaggctgctcttcttcctgttgtccaaaactgcctagac
cgcgacccggacattgcacccaaccagcccgaagagccttttggagggcacgtcgaacgt
gacacaaagtatgccaaaagaattgtctatgctattcgagaaatgtttggtatcgagttt
gcgccacctgtcgtcgccgcagatggaagcgtccgaaaacttgcttggagagtctgcaac
gctaaggaagttctggcaccctacagcatgtctttatcaagaggaaccactacacctgca
attcaagactttccttccgagaaggcttga
>Fp35
atgagtactgctgccgatgtaccagacaccagccctggattgcgacaacggcaatctggg
gttgattctgccgcgcagcaagactctcaagcacaacaaaaccatcatcttgagccatca
gaaacgataaactcgtctgaaaagtccagcaagacgtatggtcgcacaccagacggtaca
gtctttattgtacccacaacccatgatatggtttctcagcttttggatcctcgacaaccc
aagaatctttctgatgctattgtcttgacaattctgggtcttcatattctaggtgcttat
ttcttgccatctgggtctaagcgcactgtctttgctgttgtcttcctgttctggcgggct
tgctacaatattggcattggtgtactgcttcagatccagtcgaatcatcgtcgtcttgtc
acctgggctcgacgctggaaactctttgaacacccatcaactggcaagaacccccggcca
tggctctacaaactcctcaagacagagctggagaccaagattacccaagattatgaattc
gaaaaggcccccatcgagtacaacacttggttggtcttccgaagggttgttgatttgatc
ctcatgtgtgattttgtgtcctactgcctatttgccatggtctgtggtcatactcctgaa
ggcgagaaccctctagtaggtttctcccgttgggccgttggtatcagtctcattggtttc
aatctttgggtgaaattggatgcccatcgtgtcgtgaaagactttgcctggtactgggga
gactttttctacctcatcgaccaagacttgactttcgacggtgttttcgagatggctccc
catcccatgtactcaatcggttacgccggttactatggtatctccatgatggcagccagc
tacgaggttctcttcatctctatcctcgcgcacatggcccaatttgctttccttgtgatt
gttgagaaccctcacattgagaagacgtacaaccctcctcctccacgcaagcgaaccatt
tccggcagccaaagtgatgccatacctgctgataccaaatcgcttgaaggtgcattcgac
caacaaacactcaaaccttctcaaaaggacgagcctggccaagtccacaaccttgttggt
ctaagcaaccttgatttgttccgggttcctgactttgctgtcatcgtcatgccgttctac
gtagccaccctcactctggcgacgccctcaacccctgcttggcaagtggcttttgtcttc
cacgctttggcatggcgcgtgtggtaccaccttggattgggtctcatccttgaccagcag
tccaagaacaaaatgtggactcgccatttccttaaattcggcgagagtgctggtgaggcg
tggcgccaatggaagggcctgcatcacatcagcatgatcatgtgtaatacagcttttgtt
gccgcatgctggaagatgtactcgcctcccgaggactgggcgtacggcctggtaatgctc
aagcacgtcctgggtgccagtcttgtcgccctccaactttggaccgcattcagtgtttac
gattctcttggagaatttggatggttctgtggtgatttcttctttgaccatcaagccaag
ttgacatacaagtccatctatcgcttcctgaacaaccctgatcgcttcttcggcacagct
ggcgtatggggcgctgcactcatcacttggagtcgatccatctttcttatggcattagtc
actcagattctgacgttcttctatatttcgtatatcgagcgacctcacatgcaaaagatc
tatggacgtggtctccgccaagaagccggcctcaccaaattcatcaagaagtcgttaccc
cctcatgtcaagggatggcaagaaagcgtcgacaaggttttggatgatacgagccaattc
gtcgaggactttcttgatactgctcggcccaagttcgcttcaggtgtcaagactatcgtt
cgagatacttcagctcttttcaatatggcccctgcacgactcacaattacaagaatcact
cccgacttggaaggctatgacccgaaactttattccttgtctgtgaagggcacgcaagca
accaatacacccatcgtggaaaagtacaccggaaaggagagtttaacaggtcggttccct
aagcctgtccgtaccatggctttcgagtacggtgcaccgcttcgtgttcagtggagggcc
ccagccaaccacagtaagaaggactggattggtctttacatggttactgataatcgttca
agagagacgaccgaggtttcttctcttggacggtgggcgcccacgaatgctggttcttat
gattctctgacagccgatgtcagtatcatggttggcgagcatccaatctcggcaactgat
gcgatggaaaccaaccttgttgaaggtgaagttgttttcgaaggtgataagttgtggtgg
acacaaggcgtctttgagttccgatatcaccacaacggacaccatcatgccatggcaatc
tctgaaccttttgaaattcgaattagcaagtttgacgaagacgtggatcttggttccaag
ggcctatatgagcaagccgtcgaggctgctcttcttcctgttgtccaaaactgcctagac
cgcgacccggacattgcacccaaccagcccgaagagccttttggagggcacgtcgaacgt
gacacaaagtatgccaaaagaattgtctatgctattcgagaaatgtttggtatcgagttt
gcgccacctgtcgtcgccgcagatggaagcgtccgaaaacttgcttggagagtctgcaac
gctaaggaagttctggcaccctacagcatgtctttatcaagaggaaccactacacctgca
attcaagactttccttccgagaaggcttga
>Fp38
atgagtactgctgccgatgtaccagacaccagccctggattgcgacaacggcaatctggg
gttgattctgccgcgcagcaagactctcaagcacaacaaaaccatcatcttgagccatca
gaaacgataaactcgtctgaaaagtccagcaagacgtatggtcgcacaccagacggtaca
gtctttattgtacccacaacccatgatatggtttctcagcttttggatcctcgacaaccc
aagaatctttctgatgctattgtcttgacaattctgggtcttcatattctaggtgcttat
ttcttgccatctgggtctaagcgcactgtctttgctgttgtcttcctgttctggcgggct
tgctacaatattggcattggtgtactgcttcagatccagtcgaatcatcgtcgtcttgtc
acctgggctcgacgctggaaactctttgaacacccatcaactggcaagaacccccggcca
tggctctacaaactcctcaagacagagctggagaccaagattacccaagattatgaattc
gaaaaggcccccatcgagtacaacacttggttggtcttccgaagggttgttgatttgatc
ctcatgtgtgattttgtgtcctactgcctatttgccatggtctgtggtcatactcctgaa
ggcgagaaccctctagtaggtttctcccgttgggccgttggtatcagtctcattggtttc
aatctttgggtgaaattggatgcccatcgtgtcgtgaaagactttgcctggtactgggga
gactttttctacctcatcgaccaagacttgactttcgacggtgttttcgagatggctccc
catcccatgtactcaatcggttacgccggttactatggtatctccatgatggcagccagc
tacgaggttctcttcatctctatcctcgcgcacatggcccaatttgctttccttgtgatt
gttgagaaccctcacattgagaagacgtacaaccctcctcctccacgcaagcgaaccatt
tccggcagccaaagtgatgccatacctgctgataccaaatcgcttgaaggtgcattcgac
caacaaacactcaaaccttctcaaaaggacgagcctggccaagtccacaaccttgttggt
ctaagcaaccttgatttgttccgggttcctgactttgctgtcatcgtcatgccgttctac
gtagccaccctcactctggcgacgccctcaacccctgcttggcaagtggcttttgtcttc
cacgctttggcatggcgcgtgtggtaccaccttggattgggtctcatccttgaccagcag
tccaagaacaaaatgtggactcgccatttccttaaattcggcgagagtgctggtgaggcg
tggcgccaatggaagggcctgcatcacatcagcatgatcatgtgtaatacagcttttgtt
gccgcatgctggaagatgtactcgcctcccgaggactgggcgtacggcctggtaatgctc
aagcacgtcctgggtgccagtcttgtcgccctccaactttggaccgcattcagtgtttac
gattctcttggagaatttggatggttctgtggtgatttcttctttgaccatcaagccaag
ttgacatacaagtccatctatcgcttcctgaacaaccctgatcgcttcttcggcacagct
ggcgtatggggcgctgcactcatcacttggagtcgatccatctttcttatggcattagtc
actcagattctgacgttcttctatatttcgtatatcgagcgacctcacatgcaaaagatc
tatggacgtggtctccgccaagaagccggcctcaccaaattcatcaagaagtcgttaccc
cctcatgtcaagggatggcaagaaagcgtcgacaaggttttggatgatacgagccaattc
gtcgaggactttcttgatactgctcggcccaagttcgcttcaggtgtcaagactatcgtt
cgagatacttcagctcttttcaatatggcccctgcacgactcacaattacaagaatcact
cccgacttggaaggctatgacccgaaactttattccttgtctgtgaagggcacgcaagca
accaatacacccatcgtggaaaagtacaccggaaaggagagtttaacaggtcggttccct
aagcctgtccgtaccatggctttcgagtacggtgcaccgcttcgtgttcagtggagggcc
ccagccaaccacagtaagaaggactggattggtctttacatggttactgataatcgttca
agagagacgaccgaggtttcttctcttggacggtgggcgcccacgaatgctggttcttat
gattctctgacagccgatgtcagtatcatggttggcgagcatccaatctcggcaactgat
gcgatggaaaccaaccttgttgaaggtgaagttgttttcgaaggtgataagttgtggtgg
acacaaggcgtctttgagttccgatatcaccacaacggacaccatcatgccatggcaatc
tctgaaccttttgaaattcgaattagcaagtttgacgaagacgtggatcttggttccaag
ggcctatatgagcaagccgtcgaggctgctcttcttcctgttgtccaaaactgcctagac
cgcgacccggacattgcacccaaccagcccgaagagccttttggagggcacgtcgaacgt
gacacaaagtatgccaaaagaattgtctatgctattcgagaaatgtttggtatcgagttt
gcgccacctgtcgtcgccgcagatggaagcgtccgaaaacttgcttggagagtctgcaac
gctaaggaagttctggcaccctacagcatgtctttatcaagaggaaccactacacctgca
attcaagactttccttccgagaaggcttga
>Fp39
atgagtactgctgccgatgtaccagacaccagccctggattgcgacaacggcaatctggg
gttgattctgcaacgcagcaagactctcaagcacaacaaaaccatcatcttgagccatca
gaaacgataaactcgtctgaaaagtccagcaagacgtatggtcgcacaccagacggtaca
gtctttattgtacccacaacccatgatatggtttctcagcttttggatcctcgacaaccc
aagaatctttctgatgctattgtcttgacaattctgggtcttcatattctagccgcttat
ttcttgccatctgggtctaagcgcactgtctttgctgttgtcttcctgttctggcgggct
tgctacaatattggcattggtgtactgcttcagatccagtcgaatcatcgtcgtcttgtc
acctgggctcgacgctggaaactctttgaacacccatcaactgacaagaacccccggcca
tggctctacaaactcctcaagacagagctggagaccaagattacccaagattatgaattc
gaaaaggcccccatcgagtacaacacttggttggtcttccgaagggttgttgatttgatc
ctcatgtgtgattttgtgtcctactgcctatttgccatggtctgtggtcatactcctgaa
ggcgagaaccctctagtaggtttctcccgttgggccgttggtatcagtctcattggtttc
aatctttgggtgaaattggatgcccatcgtgtcgtgaaagactttgcctggtactgggga
gactttttctacctcatcgaccaagacttgactttcgacggtgttttcgagatggctccc
catcccatgtactcaatcggttacgccggttactacggtatctccatgatggcagccagc
tacgaggttctcttcatctctatcctcgcacacatggcccaatttgctttccttgtgatt
gttgagaaccctcacattgagaagacgtacaaccctcctcctccacgcaagcgaaccatt
tccggcagccaaagtgatgccatacctgctgataccaaatcgcttgaaggtgcattcgac
cagcaaacactcaaaccttctcaaaaggacgagcctggccaggtccacaaccttgttggt
ctaagcaaccttgatttgttccgggttcctgactttgctgttatcgtcatgccgttctac
gtagccaccctcactctggcgacgccctcaacccctgcttggcaagtggcttttgtcctc
cacgctttggcatggcgcgtgtggtaccaccttggattgggtctcatccttgaccagcag
tccaagaacaaaatgtggactcgccatttccttaaattcggcgagagtgctggtgaggcc
tggcgccaatggaagggcctgcatcacatcagcatgatcatgtgtaatacagcttttgtt
gccgcatgctggaagatgtactcgcctcccgaggactgggcgtacggcctggtaatgctc
aagcacgtcctgggtgccagtcttgtcgccctccaactttggaccgcattcagtgtttac
gattctcttggagaatttggatggttctgtggcgatttcttctttgaccatcaagccaag
ttgacatacaagtccatctatcgcttcctgaacaaccctgatcgcttcttcggcacagct
ggcgtatggggcgctgcactcatcacttggagtcgatccatctttcttatggcattagtc
acccagattctgaccttcttctatatttcgtatatcgagcgacctcacatgcaaaagatc
tatggacgtggtctccgccaagaagccggcctcaccaaattcatcaagaagtcgttaccc
cctcatgtcaagggatggcaagaaagcgtcgacaaggttttggatgatacgagccaattc
gtcgaggactttcttgatactgctcggcccaagttcgcttcaggtgtcaagactatcgtt
cgagatacttcagctcttttcaatatggcccctgcacgactcacaattacaagaatcact
cccgacttggaaggctatgacccgaaactttattccttatctgtgaagggcacgcaagca
accaatacacccatcgtggaaaagtacaccggaaaggagagtttaacaggtcggttccct
aagcctgtccgtaccatggctttcgagtacggtgcaccgcttcgtgttcagtggagggcc
ccagcaaaccacagtaagaaggactggattggtctttacatggttactgataatcgttca
agagagacgaccgaggtttcttctcttggacgatgggcgcccacgaatgctggttcttat
gattctctgacagccgatgtcagtatcgtggttggcgagcatccaatctcggcaaccgat
gcgatggaaaccaaccttgttgaaggtgaagttgttttcgaaggtgataagttgtggtgg
acacaaggcgtctttgagttccgatatcaccacaacggacaccatcatgccatggcaatc
tctgaaccttttgaaattcgaattagcaagtttgacgaagacgtggatcttggttccaag
ggcctatatgagcaagccgtcgaggctgctcttcttcctgttgtccaaaactgcctagac
cgcgacccggacattgcacccaaccagcccgaagagccttttggagggcacgtcgaacgt
gacacaaagtatgccaaaagaattgtctatgctattcgagaaatgtttggtatcgagttt
gcgccacctgtcgtcgccgcagatggaagcgtccgaaaacttgcttggagagtctgcaac
gctaaggaagttctggcaccctacagcatgtctttatcaagaggaaccactacgcctgca
attcaagactttccttccgagaaggcttga
>Fp42
atgagtactgctgccgatgtaccagacaccagccctggattgcgacaacggcaatctggg
gttgattctgccgcgcagcaagactctcaagcacaacaaaaccatcatcttgagccatca
gaaacgataaactcgtctgaaaagtccagcaagacgtatggtcgcacaccagacggtaca
gtctttattgtacccacaacccatgatatggtttctcagcttttggatcctcgacaaccc
aagaatctttctgatgctattgtcttgacaattctgggtcttcatattctaggtgcttat
ttcttgccatctgggtctaagcgcactgtctttgctgttgtcttcctgttctggcgggct
tgctacaatattggcattggtgtactgcttcagatccagtcgaatcatcgtcgtcttgtc
acctgggctcgacgctggaaactctttgaacacccatcaactggcaagaacccccggcca
tggctctacaaactccttaagacagagctggagaccaagattacccaagattatgaattc
gaaaaggcccccatcgagtacaacacttggttggtcttccgaagggttgttgatttgatc
ctcatgtgtgattttgtgtcctactgcctatttgccatggtctgtggtcatactcctgaa
ggcgagaaccctctagtaggtttctcccgttgggccgttggtatcagtctcattggtttc
aatctttgggtgaaattggatgcccatcgtgtcgtgaaagactttgcctggtactgggga
gactttttctacctcatcgaccaagacttgactttcgacggtgttttcgagatggctccc
catcccatgtactcaatcggttacgccggttactatggtatctccatgatggcagccagc
tacgaggttctcttcatctctatcctcgcgcacatggcccaatttgctttccttgtgatt
gttgagaaccctcacattgagaagacgtacaaccctcctcctccacgcaagcgaaccatt
tccggcagccaaagtgatgccatacctgctgataccaaatcgcttgaaggtgcattcgac
caacaaacactcaaaccttctcaaaaggacgagcctggccaagtccacaaccttgttggt
ctaagcaaccttgatttgttccgggttcctgactttgctgtcatcgtcatgccgttctac
gtagccaccctcactctggcgacgccctcaacccctgcttggcaagtggcttttgtcttc
cacgctttggcatggcgcgtgtggtaccaccttggattgggtctcatccttgaccagcag
tccaagaacaaaatgtggactcgccatttccttaaattcggcgagagtgctggtgaggcg
tggcgccaatggaagggcctgcatcacatcagcatgatcatgtgtaatacagcttttgtt
gccgcatgctggaagatgtactcgcctcccgaggactgggcgtacggcctggtaatgctc
aagcacgtcctgggtgccagtcttgtcgccctccaactttggaccgcattcagtgtttac
gattctcttggagaatttggatggttctgtggtgatttcttctttgaccatcaagccaag
ttgacatacaagtccatctatcgcttcctgaacaaccctgatcgcttcttcggcacagct
ggcgtatggggcgctgcactcatcacttggagtcgatccatctttcttatggcattagtc
actcagattctgacgttcttctatatttcgtatatcgagcgacctcacatgcaaaagatc
tatggacgtggtctccgccaagaagccggcctcaccaaattcatcaagaagtcgttaccc
cctcatgtcaagggatggcaagaaagcgtcgacaaggttttggatgatacgagccaattc
gtcgaggactttcttgatactgctcggcccaagttcgcttcaggtgtcaagactatcgtt
cgagatacttcagctcttttcaatatggcccctgcacgactcacaattacaagaatcact
cccgacttggaaggctatgacccgaaactttattccttgtctgtgaagggcacgcaagca
accaatacacccatcgtggaaaagtacaccggaaaggagagtttaacaggtcggttccct
aagcctgtccgtaccatggctttcgagtacggtgcaccgcttcgtgttcagtggagggcc
ccagccaaccacagtaagaaggactggattggtctttacatggttactgataatcgttca
agagagacgaccgaggtttcttctcttggacggtgggcgcccacgaatgctggttcttat
gattctctgacagccgatgtcagtatcatggttggcgagcatccaatctcggcaactgat
gcgatggaaaccaaccttgttgaaggtgaagttgttttcgaaggtgataagttgtggtgg
acacaaggcgtctttgagttccgatatcaccacaacggacaccatcatgccatggcaatc
tctgaaccttttgaaattcgaattagcaagtttgacgaagacgtggatcttggttccaag
ggcctatatgagcaagccgtcgaggctgctcttcttcctgttgtccaaaactgcctagac
cgcgacccggacattgcacccaaccagcccgaagagccttttggagggcacgtcgaacgt
gacacaaagtatgccaaaagaattgtctatgctattcgagaaatgtttggtatcgagttt
gcgccacctgtcgtcgccgcagatggaagcgtccgaaaacttgcttggagagtctgcaac
gctaaggaagttctggcaccctacagcatgtctttatcaagaggaaccactacacctgca
attcaagactttccttccgagaaggcttga
>Fp44
atgagtactgctgccgatgtaccagacaccagccctggattgcgacaacggcaatctggg
gttgattctgccgcgcagcaagactctcaagcacaacaaaaccatcatcttgagccatca
gaaacgataaactcgtctgaaaagtccagcaagacgtatggtcgcacaccagacggtaca
gtctttattgtacccacaacccatgatatggtttctcagcttttggatcctcgacaaccc
aagaatctttctgatgctattgtcttgacaattctgggtcttcatattctaggtgcttat
ttcttgccatctgggtctaagcgcgctgtctttgctgttgtcttcctgttctggcgggct
tgctacaatattggcattggtgtactgcttcagatccagtcgaatcatcgtcgtcttgtc
acctgggctcgacgctggaaactctttgaacacccatcaactggcaagaacccccggcca
tggctctacaaactcctcaagacagagctggagaccaagattacccaagattatgaattc
gaaaaggcccccatcgagtacaacacttggttggtcttccgaagggttgttgatttgatc
ctcatgtgtgattttgtgtcctactgcctatttgccatggtctgtggtcatactcctgaa
ggcgagaaccctctagtaggtttctcccgttgggccgttggtatcagtctcattggtttc
aatctttgggtgaaattggatgcccatcgtgtcgtgaaagactttgcctggtactgggga
gactttttctacctcatcgaccaagacttgactttcgacggtgttttcgagatggctccc
catcccatgtactcaatcggttacgccggttactatggtatctccatgatggcagccagc
tacgaggttctcttcatctctatcctcgcgcacatggcccaatttgctttccttgtgatt
gttgagaaccctcacattgagaagacgtacaaccctcctcctccacgcaagcgaaccatt
tccggcagccaaagtgatgccatacctgctgataccaaatcgcttgaaggtgcattcgac
caacaaacactcaaaccttctcaaaaggacgagcctggccaagtccacaaccttgttggt
ctaagcaaccttgatttgttccgggttcctgactttgctgtcatcgtcatgccgttctac
gtagccaccctcactctggcgacgccctcaacccctgcttggcaagtggcttttgtcttc
cacgctttggcatggcgcgtgtggtaccaccttggattgggtctcatccttgaccagcag
tccaagaacaaaatgtggactcgccatttccttaaattcggcgagagtgctggtgaggcg
tggcgccaatggaagggcctgcatcacatcagcatgatcatgtgtaatacagcttttgtt
gccgcatgctggaagatgtactcgcctcccgaggactgggcgtacggcctggtaatgctc
aagcacgtcctgggtgccagtcttgtcgccctccaactttggaccgcattcagtgtttac
gattctcttggagaatttggatggttctgtggtgatttcttctttgaccatcaagccaag
ttgacatacaagtccatctatcgcttcctgaacaaccctgatcgcttcttcggcacagct
ggcgtatggggcgctgcactcatcacttggagtcgatccatctttcttatggcattagtc
actcagattctgacgttcttctatatttcgtatatcgagcgacctcacatgcaaaagatc
tatggacgtggtctccgccaagaagccggcctcaccaaattcatcaagaagtcgttaccc
cctcatgtcaagggatggcaagaaagcgtcgacaaggttttggatgatacgagccaattc
gtcgaggactttcttgatactgctcggcccaagttcgcttcaggtgtcaagactatcgtt
cgagatacttcagctcttttcaatatggcccctgcacgactcacaattacaagaatcact
cccgacttggaaggctatgacccgaaactttattccttgtctgtgaagggcacgcaagca
accaatacacccatcgtggaaaagtacaccggaaaggagagtttaacaggtcggttccct
aagcctgtccgtaccatggctttcgagtacggtgcaccgcttcgtgttcagtggagggcc
ccagccaaccacagtaagaaggactggattggtctttacatggttactgataatcgttca
agagagacgaccgaggtttcttctcttggacggtgggcgcccacgaatgctggttcttat
gattctctgacagccgatgtcagtatcatggttggcgagcatccaatctcggcaactgat
gcgatggaaaccaaccttgttgaaggtgaagttgttttcgaaggtgataagttgtggtgg
acacaaggcgtctttgagttccgatatcaccacaacggacaccatcatgccatggcaatc
tctgaaccttttgaaattcgaattagcaagtttgacgaagacgtggatcttggttccaag
ggcctatatgagcaagccgtcgaggctgctcttcttcctgttgtccaaaactgcctagac
cgcgacccggacattgcacccaaccagcccgaagagccttttggagggcacgtcgaacgt
gacacaaagtatgccaaaagaattgtctatgctattcgagaaatgtttggtatcgagttt
gcgccacctgtcgtcgccgcagatggaagcgtccgaaaacttgcttggagagtctgcaac
gctaaggaagttctggcaccctacagcatgtctttatcaagaggaaccactacacctgca
attcaagactttccttccgagaaggcttga
>Fp49
atgagtactgctgccgatgtaccagacaccagccctggattgcgacaacggcaatctggg
gttgattctgccgcgcagcaagactctcaagcacaacaaaaccatcatcttgagccatca
gaaacgataaactcgtctgaaaagtccagcaagacgtatggtcgcacaccagacggtaca
gtctttattgtacccacaacccatgatatggtttctcagcttttggatcctcgacaaccc
aagaatctttctgatgctattgtcttgacaattctgggtcttcatattctaggtgcttat
ttcttgccatctgggtctaagcgcactgtctttgctgttgtcttcctgttctggcgggct
tgctacaatattggcattggtgtactgcttcagatccagtcgaatcatcgtcgtcttgtc
acctgggctcgacgctggaaactctttgaacacccatcaactggcaagaacccccggcca
tggctctacaaactccttaagacagagctggagaccaagattacccaagattatgaattc
gaaaaggcccccatcgagtacaacacttggttggtcttccgaagggttgttgatttgatc
ctcatgtgtgattttgtgtcctactgcctatttgccatggtctgtggtcatactcctgaa
ggcgagaaccctctagtaggtttctcccgttgggccgttggtatcagtctcattggtttc
aatctttgggtgaaattggatgcccatcgtgtcgtgaaagactttgcctggtactgggga
gactttttctacctcatcgaccaagacttgactttcgacggtgttttcgagatggctccc
catcccatgtactcaatcggttacgccggttactatggtatctccatgatggcagccagc
tacgaggttctcttcatctctatcctcgcgcacatggcccaatttgctttccttgtgatt
gttgagaaccctcacattgagaagacgtacaaccctcctcctccacgcaagcgaaccatt
tccggcagccaaagtgatgccatacctgctgataccaaatcgcttgaaggtgcattcgac
caacaaacactcaaaccttctcaaaaggacgagcctggccaagtccacaaccttgttggt
ctaagcaaccttgatttgttccgggttcctgactttgctgtcatcgtcatgccgttctac
gtagccaccctcactctggcgacgccctcaacccctgcttggcaagtggcttttgtcttc
cacgctttggcatggcgcgtgtggtaccaccttggattgggtctcatccttgaccagcag
tccaagaacaaaatgtggactcgccatttccttaaattcggcgagagtgctggtgaggcg
tggcgccaatggaagggcctgcatcacatcagcatgatcatgtgtaatacagcttttgtt
gccgcatgctggaagatgtactcgcctcccgaggactgggcgtacggcctggtaatgctc
aagcacgtcctgggtgccagtcttgtcgccctccaactttggaccgcattcagtgtttac
gattctcttggagaatttggatggttctgtggtgatttcttctttgaccatcaagccaag
ttgacatacaagtccatctatcgcttcctgaacaaccctgatcgcttcttcggcacagct
ggcgtatggggcgctgcactcatcacttggagtcgatccatctttcttatggcattagtc
actcagattctgacgttcttctatatttcgtatatcgagcgacctcacatgcaaaagatc
tatggacgtggtctccgccaagaagccggcctcaccaaattcatcaagaagtcgttaccc
cctcatgtcaagggatggcaagaaagcgtcgacaaggttttggatgatacgagccaattc
gtcgaggactttcttgatactgctcggcccaagttcgcttcaggtgtcaagactatcgtt
cgagatacttcagctcttttcaatatggcccctgcacgactcacaattacaagaatcact
cccgacttggaaggctatgacccgaaactttattccttgtctgtgaagggcacgcaagca
accaatacacccatcgtggaaaagtacaccggaaaggagagtttaacaggtcggttccct
aagcctgtccgtaccatggctttcgagtacggtgcaccgcttcgtgttcagtggagggcc
ccagccaaccacagtaagaaggactggattggtctttacatggttactgataatcgttca
agagagacgaccgaggtttcttctcttggacggtgggcgcccacgaatgctggttcttat
gattctctgacagccgatgtcagtatcatggttggcgagcatccaatctcggcaactgat
gcgatggaaaccaaccttgttgaaggtgaagttgttttcgaaggtgataagttgtggtgg
acacaaggcgtctttgagttccgatatcaccacaacggacaccatcatgccatggcaatc
tctgaaccttttgaaattcgaattagcaagtttgacgaagacgtggatcttggttccaag
ggcctatatgagcaagccgtcgaggctgctcttcttcctgttgtccaaaactgcctagac
cgcgacccggacattgcacccaaccagcccgaagagccttttggagggcacgtcgaacgt
gacacaaagtatgccaaaagaattgtctatgctattcgagaaatgtttggtatcgagttt
gcgccacctgtcgtcgccgcagatggaagcgtccgaaaacttgcttggagagtctgcaac
gctaaggaagttctggcaccctacagcatgtctttatcaagaggaaccactacacctgca
attcaagactttccttccgagaaggcttga
>Fp50
atgagtactgctgccgatgtaccagacaccagccctggattgcgacaacggcaatctggg
gttgattctgccgcgcagcaagactctcaagcacaacaaaaccatcatcttgagccatca
gaaacgataaactcgtctgaaaagtccagcaagacgtatggtcgcacaccagacggtaca
gtctttattgtacccacaacccatgatatggtttctcagcttttggatcctcgacaaccc
aagaatctttctgatgctattgtcttgacaattctgggtcttcatattctaggtgcttat
ttcttgccatctgggtctaagcgcactgtctttgctgttgtcttcctgttctggcgggct
tgctacaatattggcattggtgtactgcttcagatccagtcgaatcatcgtcgtcttgtc
acctgggctcgacgctggaaactctttgaacacccatcaactggcaagaacccccggcca
tggctctacaaactccttaagacagagctggagaccaagattacccaagattatgaattc
gaaaaggcccccatcgagtacaacacttggttggtcttccgaagggttgttgatttgatc
ctcatgtgtgattttgtgtcctactgcctatttgccatggtctgtggtcatactcctgaa
ggcgagaaccctctagtaggtttctcccgttgggccgttggtatcagtctcattggtttc
aatctttgggtgaaattggatgcccatcgtgtcgtgaaagactttgcctggtactgggga
gactttttctacctcatcgaccaagacttgactttcgacggtgttttcgagatggctccc
catcccatgtactcaatcggttacgccggttactatggtatctccatgatggcagccagc
tacgaggttctcttcatctctatcctcgcgcacatggcccaatttgctttccttgtgatt
gttgagaaccctcacattgagaagacgtacaaccctcctcctccacgcaagcgaaccatt
tccggcagccaaagtgatgccatacctgctgataccaaatcgcttgaaggtgcattcgac
caacaaacactcaaaccttctcaaaaggacgagcctggccaagtccacaaccttgttggt
ctaagcaaccttgatttgttccgggttcctgactttgctgtcatcgtcatgccgttctac
gtagccaccctcactctggcgacgccctcaacccctgcttggcaagtggcttttgtcttc
cacgctttggcatggcgcgtgtggtaccaccttggattgggtctcatccttgaccagcag
tccaagaacaaaatgtggactcgccatttccttaaattcggcgagagtgctggtgaggcg
tggcgccaatggaagggcctgcatcacatcagcatgatcatgtgtaatacagcttttgtt
gccgcatgctggaagatgtactcgcctcccgaggactgggcgtacggcctggtaatgctc
aagcacgtcctgggtgccagtcttgtcgccctccaactttggaccgcattcagtgtttac
gattctcttggagaatttggatggttctgtggtgatttcttctttgaccatcaagccaag
ttgacatacaagtccatctatcgcttcctgaacaaccctgatcgcttcttcggcacagct
ggcgtatggggcgctgcactcatcacttggagtcgatccatctttcttatggcattagtc
actcagattctgacgttcttctatatttcgtatatcgagcgacctcacatgcaaaagatc
tatggacgtggtctccgccaagaagccggcctcaccaaattcatcaagaagtcgttaccc
cctcatgtcaagggatggcaagaaagcgtcgacaaggttttggatgatacgagccaattc
gtcgaggactttcttgatactgctcggcccaagttcgcttcaggtgtcaagactatcgtt
cgagatacttcagctcttttcaatatggcccctgcacgactcacaattacaagaatcact
cccgacttggaaggctatgacccgaaactttattccttgtctgtgaagggcacgcaagca
accaatacacccatcgtggaaaagtacaccggaaaggagagtttaacaggtcggttccct
aagcctgtccgtaccatggctttcgagtacggtgcaccgcttcgtgttcagtggagggcc
ccagccaaccacagtaagaaggactggattggtctttacatggttactgataatcgttca
agagagacgaccgaggtttcttctcttggacggtgggcgcccacgaatgctggttcttat
gattctctgacagccgatgtcagtatcatggttggcgagcatccaatctcggcaactgat
gcgatggaaaccaaccttgttgaaggtgaagttgttttcgaaggtgataagttgtggtgg
acacaaggcgtctttgagttccgatatcaccacaacggacaccatcatgccatggcaatc
tctgaaccttttgaaattcgaattagcaagtttgacgaagacgtggatcttggttccaag
ggcctatatgagcaagccgtcgaggctgctcttcttcctgttgtccaaaactgcctagac
cgcgacccggacattgcacccaaccagcccgaagagccttttggagggcacgtcgaacgt
gacacaaagtatgccaaaagaattgtctatgctattcgagaaatgtttggtatcgagttt
gcgccacctgtcgtcgccgcagatggaagcgtccgaaaacttgcttggagagtctgcaac
gctaaggaagttctggcaccctacagcatgtctttatcaagaggaaccactacacctgca
attcaagactttccttccgagaaggcttga
>Fp51
atgagtactgctgccgatgtaccagacaccagccctggattgcgacaacggcaatctggg
gttgattctgccgcgcagcaagactctcaagcacaacaaaaccatcatcttgagccatca
gaaacgataaactcgtctgaaaagtccagcaagacgtatggtcgcacaccagacggtaca
gtctttattgtacccacaacccatgatatggtttctcagcttttggatcctcgacaaccc
aagaatctttctgatgctattgtcttgacaattctgggtcttcatattctagccgcttat
ttcttgccatctgggtctaagcgcactgtctttgctgttgtcttcctgttctggcgggct
tgctacaatattggcattggtgtactgcttcagatccagtcgaatcatcgtcgtcttgtc
acctgggctcgacgctggaaactctttgaacacccatcaactggcaagaacccccggcca
tggctctacaaactcctcaagacagagctggagaccaagattacccaagattatgaattc
gaaaaggcccccatcgagtacaacacttggttggtcttccgaagggttgttgatttgatc
ctcatgtgtgattttgtgtcctactgcctatttgccatggtctgtggtcatactcctgaa
ggcgagaaccctctagtaggtttctcccgttgggccgttggtatcagtctcattggtttc
aatctttgggtgaaattggatgcccatcgtgtcgtgaaagactttgcctggtactgggga
gactttttctacctcatcgaccaagacttgactttcgacggtgttttcgagatggctccc
catcccatgtactcaatcggttacgccggttactatggtatctccatgatggcagccagc
tacgaggttctcttcatctctatcctcgcgcacatggcccaatttgctttccttgtgatt
gttgagaaccctcacattgagaagacgtacaaccctcctcctccacgcaagcgaaccatt
tccggcagccaaagtgatgccatacctgctgataccaaatcgcttgaaggtgcattcgac
caacaaacactcaaaccttctcaaaaggacgagcctggccaggtccacaaccttgttggt
ctaagcaaccttgatttgttccgggttcctgactttgctgtcatcgtcatgccgttctac
gtagccaccctcactctggcgacgccctcaacccctgcttggcaagtggcttttgtcttc
cacgctttggcatggcgcgtgtggtaccaccttggattgggtctcatccttgaccagcag
tccaagaacaaaatgtggactcgccatttccttaaattcggcgagagtgctggtgaggcg
tggcgccaatggaagggcctgcatcacatcagcatgatcatgtgtaatacagcttttgtt
gccgcatgctggaagatgtactcgcctcccgaggactgggcgtacggcctggtaatgctc
aagcacgtcctgggtgccagtcttgtcgccctccaactttggaccgcattcagtgtttac
gattctcttggagaatttggatggttctgtggcgatttcttctttgaccatcaagccaag
ttgacgtacaagtccatctatcgcttcctgaacaaccctgatcgcttcttcggcacagct
ggcgtatggggcgctgcactcatcacttggagtcgatccatctttcttatggcattagtc
acccagattctgaccttcttctatatttcgtatatcgagcgacctcacatgcaaaagatc
tatggacgtggtctccgccaagaagccggcctcaccaaattcatcaagaagtcgttaccc
cctcatgtcaagggatggcaagaaagcgtcgacaaggttttggatgatacgagccaattc
gtcgaggactttcttgatactgctcggcccaagttcgcttcaggtgtcaagactatcgtt
cgagatacttcagctcttttcaatatggcccctgcacgactcacaattacaagaatcact
cccgacttggaaggctatgacccgaaactttattccttgtctgtgaagggcacgcaagca
accaatacacccatcgtggaaaagtacaccggaaaggagagtttaacaggtcggttccct
aagcctgtccgtaccatggctttcgagtacggtgcaccgcttcgtgttcagtggagggcc
ccagcaaaccacagtaagaaggactggattggtctttacatggttactgataatcgttca
agagagacgaccgaggtttcttctcttggacgatgggcgcccacgaatgctggttcttat
gattctctgacagccgatgtcagtatcgtggttggcgagcatccaatctcggcaactgat
gcgatggaaaccaaccttgttgaaggtgaagttgttttcgaaggtgataagttgtggtgg
acacaaggcgtctttgagttccgatatcaccacaacggacaccatcatgccatggcaatc
tctgaaccttttgaaattcgaattagcaagtttgacgaagacgtggatcttggttccaag
ggcctatatgagcaagccgtcgaggctgctcttcttcctgttgtccaaaactgcctagac
cgcgacccggacattgcacccaaccagcccgaagagccttttggagggcacgtcgaacgt
gacacaaagtatgccaaaagaattgtttatgctattcgagaaatgtttggtattgagttt
gcgccacctgtcgtcgccgcagatggaagcgtccgaaaacttgcttggagagtctgcaac
gctaaggaagttctggcaccctacagcatgtctttatcaagaggaaccactacacctgca
attcaagactttccttccgagaaggcttga
>Fp59
atgagtactgctgccgatgtaccagacaccagccctggattgcgacaacggcaatctggg
gttgattctgccgcgcagcaagactctcaagcacaacaaaaccatcatcttgagccatca
gaaacgataaactcgtctgaaaagtccagcaagacgtatggtcgcacaccagacggtaca
gtctttattgtacccacaacccatgatatggtttctcagcttttggatcctcgacaaccc
aagaatctttctgatgctattgtcttgacaattctgggtcttcatattctaggtgcttat
ttcttgccatctgggtctaagcgcactgtctttgctgttgtcttcctgttctggcgggct
tgctacaatattggcattggtgtactgcttcagatccagtcgaatcatcgtcgtcttgtc
acctgggctcgacgctggaaactctttgaacacccatcaactggcaagaacccccggcca
tggctctacaaactcctcaagacagagctggagaccaagattacccaagattatgaattc
gaaaaggcccccatcgagtacaacacttggttggtcttccgaagggttgttgatttgatc
ctcatgtgtgattttgtgtcctactgcctatttgccatggtctgtggtcatactcctgaa
ggcgagaaccctctagtaggtttctcccgttgggccgttggtatcagtctcattggtttc
aatctttgggtgaaattggatgcccatcgtgtcgtgaaagactttgcctggtactgggga
gactttttctacctcatcgaccaagacttgactttcgacggtgttttcgagatggctccc
catcccatgtactcaatcggttacgccggttactatggtatctccatgatggcagccagc
tacgaggttctcttcatctctatcctcgcgcacatggcccaatttgctttccttgtgatt
gttgagaaccctcacattgagaagacgtacaaccctcctcctccacgcaagcgaaccatt
tccggcagccaaagtgatgccatacctgctgataccaaatcgcttgaaggtgcattcgac
caacaaacactcaaaccttctcaaaaggacgagcctggccaagtccacaaccttgttggt
ctaagcaaccttgatttgttccgggttcctgactttgctgtcatcgtcatgccgttctac
gtagccaccctcactctggcgacgccctcaacccctgcttggcaagtggcttttgtcttc
cacgctttggcatggcgcgtgtggtaccaccttggattgggtctcatccttgaccagcag
tccaagaacaaaatgtggactcgccatttccttaaattcggcgagagtgctggtgaggcg
tggcgccaatggaagggcctgcatcacatcagcatgatcatgtgtaatacagcttttgtt
gccgcatgctggaagatgtactcgcctcccgaggactgggcgtacggcctggtaatgctc
aagcacgtcctgggtgccagtcttgtcgccctccaactttggaccgcattcagtgtttac
gattctcttggagaatttggatggttctgtggtgatttcttctttgaccatcaagccaag
ttgacatacaagtccatctatcgcttcctgaacaaccctgatcgcttcttcggcacagct
ggcgtatggggcgctgcactcatcacttggagtcgatccatctttcttatggcattagtc
actcagattctgacgttcttctatatttcgtatatcgagcgacctcacatgcaaaagatc
tatggacgtggtctccgccaagaagccggcctcaccaaattcatcaagaagtcgttaccc
cctcatgtcaagggatggcaagaaagcgtcgacaaggttttggatgatacgagccaattc
gtcgaggactttcttgatactgctcggcccaagttcgcttcaggtgtcaagactatcgtt
cgagatacttcagctcttttcaatatggcccctgcacgactcacaattacaagaatcact
cccgacttggaaggctatgacccgaaactttattccttgtctgtgaagggcacgcaagca
accaatacacccatcgtggaaaagtacaccggaaaggagagtttaacaggtcggttccct
aagcctgtccgtaccatggctttcgagtacggtgcaccgcttcgtgttcagtggagggcc
ccagccaaccacagtaagaaggactggattggtctttacatggttactgataatcgttca
agagagacgaccgaggtttcttctcttggacggtgggcgcccacgaatgctggttcttat
gattctctgacagccgatgtcagtatcatggttggcgagcatccaatctcggcaactgat
gcgatggaaaccaaccttgttgaaggtgaagttgttttcgaaggtgataagttgtggtgg
acacaaggcgtctttgagttccgatatcaccacaacggacaccatcatgccatggcaatc
tctgaaccttttgaaattcgaattagcaagtttgacgaagacgtggatcttggttccaag
ggcctatatgagcaagccgtcgaggctgctcttcttcctgttgtccaaaactgcctagac
cgcgacccggacattgcacccaaccagcccgaagagccttttggagggcacgtcgaacgt
gacacaaagtatgccaaaagaattgtctatgctattcgagaaatgtttggtatcgagttt
gcgccacctgtcgtcgccgcagatggaagcgtccgaaaacttgcttggagagtctgcaac
gctaaggaagttctggcaccctacagcatgtctttatcaagaggaaccactacacctgca
attcaagactttccttccgagaaggcttga
>Fp63
atgagtactgctgccgatgtaccagacaccagccctggattgcgacaacggcaatctggg
gttgattctgccgcgcagcaagactctcaagcacaacaaaaccatcatcttgagccatca
gaaacgataaactcgtctgaaaagtccagcaagacgtatggtcgcacaccagacggtaca
gtctttattgtacccacaacccatgatatggtttctcagcttttggatcctcgacaaccc
aagaatctttctgatgctattgtcttgacaattctgggtcttcatattctaggtgcttat
ttcttgccatctgggtctaagcgcactgtctttgctgttgtcttcctgttctggcgggct
tgctacaatattggcattggtgtactgcttcagatccagtcgaatcatcgtcgtcttgtc
acctgggctcgacgctggaaactctttgaacacccatcaactggcaagaacccccggcca
tggctctacaaactcctcaagacagagctggagaccaagattacccaagattatgaattc
gaaaaggcccccatcgagtacaacacttggttggtcttccgaagggttgttgatttgatc
ctcatgtgtgattttgtgtcctactgcctatttgccatggtctgtggtcatactcctgaa
ggcgagaaccctctagtaggtttctcccgttgggccgttggtatcagtctcattggtttc
aatctttgggtgaaattggatgcccatcgtgtcgtgaaagactttgcctggtactgggga
gactttttctacctcatcgaccaagacttgactttcgacggtgttttcgagatggctccc
catcccatgtactcaatcggttacgccggttactatggtatctccatgatggcagccagc
tacgaggttctcttcatctctatcctcgcgcacatggcccaatttgctttccttgtgatt
gttgagaaccctcacattgagaagacgtacaaccctcctcctccacgcaagcgaaccatt
tccggcagccaaagtgatgccatacctgctgataccaaatcgcttgaaggtgcattcgac
caacaaacactcaaaccttctcaaaaggacgagcctggccaagtccacaaccttgttggt
ctaagcaaccttgatttgttccgggttcctgactttgctgtcatcgtcatgccgttctac
gtagccaccctcactctggcgacgccctcaacccctgcttggcaagtggcttttgtcttc
cacgctttggcatggcgcgtgtggtaccaccttggattgggtctcatccttgaccagcag
tccaagaacaaaatgtggactcgccatttccttaaattcggcgagagtgctggtgaggcg
tggcgccaatggaagggcctgcatcacatcagcatgatcatgtgtaatacagcttttgtt
gccgcatgctggaagatgtactcgcctcccgaggactgggcgtacggcctggtaatgctc
aagcacgtcctgggtgccagtcttgtcgccctccaactttggaccgcattcagtgtttac
gattctcttggagaatttggatggttctgtggtgatttcttctttgaccatcaagccaag
ttgacatacaagtccatctatcgcttcctgaacaaccctgatcgcttcttcggcacagct
ggcgtatggggcgctgcactcatcacttggagtcgatccatctttcttatggcattagtc
actcagattctgacgttcttctatatttcgtatatcgagcgacctcacatgcaaaagatc
tatggacgtggtctccgccaagaagccggcctcaccaaattcatcaagaagtcgttaccc
cctcatgtcaagggatggcaagaaagcgtcgacaaggttttggatgatacgagccaattc
gtcgaggactttcttgatactgctcggcccaagttcgcttcaggtgtcaagactatcgtt
cgagatacttcagctcttttcaatatggcccctgcacgactcacaattacaagaatcact
cccgacttggaaggctatgacccgaaactttattccttgtctgtgaagggcacgcaagca
accaatacacccatcgtggaaaagtacaccggaaaggagagtttaacaggtcggttccct
aagcctgtccgtaccatggctttcgagtacggtgcaccgcttcgtgttcagtggagggcc
ccagccaaccacagtaagaaggactggattggtctttacatggttactgataatcgttca
agagagacgaccgaggtttcttctcttggacggtgggcgcccacgaatgctggttcttat
gattctctgacagccgatgtcagtatcatggttggcgagcatccaatctcggcaactgat
gcgatggaaaccaaccttgttgaaggtgaagttgttttcgaaggtgataagttgtggtgg
acacaaggcgtctttgagttccgatatcaccacaacggacaccatcatgccatggcaatc
tctgaaccttttgaaattcgaattagcaagtttgacgaagacgtggatcttggttccaag
ggcctatatgagcaagccgtcgaggctgctcttcttcctgttgtccaaaactgcctagac
cgcgacccggacattgcacccaaccagcccgaagagccttttggagggcacgtcgaacgt
gacacaaagtatgccaaaagaattgtctatgctattcgagaaatgtttggtatcgagttt
gcgccacctgtcgtcgccgcagatggaagcgtccgaaaacttgcttggagagtctgcaac
gctaaggaagttctggcaccctacagcatgtctttatcaagaggaaccactacacctgca
attcaagactttccttccgagaaggcttga
>Fp65
atgagtactgctgccgatgtaccagacaccagccctggattgcgacaacggcaatctggg
gttgattctgccgcgcagcaagactctcaagcacaacaaaaccatcatcttgagccatca
gaaacgataaactcgtctgaaaagtccagcaagacgtatggtcgcacaccagacggtaca
gtctttattgtacccacaacccatgatatggtttctcagcttttggatcctcgacaaccc
aagaatctttctgatgctattgtcttgacaattctgggtcttcatattctaggtgcttat
ttcttgccatctgggtctaagcgcactgtctttgctgttgtcttcctgttctggcgggct
tgctacaatattggcattggtgtactgcttcagatccagtcgaatcatcgtcgtcttgtc
acctgggctcgacgctggaaactctttgaacacccatcaactggcaagaacccccggcca
tggctctacaaactcctcaagacagagctggagaccaagattacccaagattatgaattc
gaaaaggcccccatcgagtacaacacttggttggtcttccgaagggttgttgatttgatc
ctcatgtgtgattttgtgtcctactgcctatttgccatggtctgtggtcatactcctgaa
ggcgagaaccctctagtaggtttctcccgttgggccgttggtatcagtctcattggtttc
aatctttgggtgaaattggatgcccatcgtgtcgtgaaagactttgcctggtactgggga
gactttttctacctcatcgaccaagacttgactttcgacggtgttttcgagatggctccc
catcccatgtactcaatcggttacgccggttactatggtatctccatgatggcagccagc
tacgaggttctcttcatctctatcctcgcgcacatggcccaatttgctttccttgtgatt
gttgagaaccctcacattgagaagacgtacaaccctcctcctccacgcaagcgaaccatt
tccggcagccaaagtgatgccatacctgctgataccaaatcgcttgaaggtgcattcgac
caacaaacactcaaaccttctcaaaaggacgagcctggccaagtccacaaccttgttggt
ctaagcaaccttgatttgttccgggttcctgactttgctgtcatcgtcatgccgttctac
gtagccaccctcactctggcgacgccctcaacccctgcttggcaagtggcttttgtcttc
cacgctttggcatggcgcgtgtggtaccaccttggattgggtctcatccttgaccagcag
tccaagaacaaaatgtggactcgccatttccttaaattcggcgagagtgctggtgaggcg
tggcgccaatggaagggcctgcatcacatcagcatgatcatgtgtaatacagcttttgtt
gccgcatgctggaagatgtactcgcctcccgaggactgggcgtacggcctggtaatgctc
aagcacgtcctgggtgccagtcttgtcgccctccaactttggaccgcattcagtgtttac
gattctcttggagaatttggatggttctgtggtgatttcttctttgaccatcaagccaag
ttgacatacaagtccatctatcgcttcctgaacaaccctgatcgcttcttcggcacagct
ggcgtatggggcgctgcactcatcacttggagtcgatccatctttcttatggcattagtc
actcagattctgacgttcttctatatttcgtatatcgagcgacctcacatgcaaaagatc
tatggacgtggtctccgccaagaagccggcctcaccaaattcatcaagaagtcgttaccc
cctcatgtcaagggatggcaagaaagcgtcgacaaggttttggatgatacgagccaattc
gtcgaggactttcttgatactgctcggcccaagttcgcttcaggtgtcaagactatcgtt
cgagatacttcagctcttttcaatatggcccctgcacgactcacaattacaagaatcact
cccgacttggaaggctatgacccgaaactttattccttgtctgtgaagggcacgcaagca
accaatacacccatcgtggaaaagtacaccggaaaggagagtttaacaggtcggttccct
aagcctgtccgtaccatggctttcgagtacggtgcaccgcttcgtgttcagtggagggcc
ccagccaaccacagtaagaaggactggattggtctttacatggttactgataatcgttca
agagagacgaccgaggtttcttctcttggacggtgggcgcccacgaatgctggttcttat
gattctctgacagccgatgtcagtatcatggttggcgagcatccaatctcggcaactgat
gcgatggaaaccaaccttgttgaaggtgaagttgttttcgaaggtgataagttgtggtgg
acacaaggcgtctttgagttccgatatcaccacaacggacaccatcatgccatggcaatc
tctgaaccttttgaaattcgaattagcaagtttgacgaagacgtggatcttggttccaag
ggcctatatgagcaagccgtcgaggctgctcttcttcctgttgtccaaaactgcctagac
cgcgacccggacattgcacccaaccagcccgaagagccttttggagggcacgtcgaacgt
gacacaaagtatgccaaaagaattgtctatgctattcgagaaatgtttggtatcgagttt
gcgccacctgtcgtcgccgcagatggaagcgtccgaaaacttgcttggagagtctgcaac
gctaaggaagttctggcaccctacagcatgtctttatcaagaggaaccactacacctgca
attcaagactttccttccgagaaggcttga
>Fp66
atgagtactgctgccgatgtaccagacaccagccctggattgcgacaacggcaatctggg
gttgattctgccgcgcagcaagactctcaagcacaacaaaaccatcatcttgagccatca
gaaacgataaactcgtctgaaaagtccagcaagacgtatggtcgcacaccagacggtaca
gtctttattgtacccacaacccatgatatggtttctcagcttttggatcctcgacaaccc
aagaatctttctgatgctattgtcttgacaattctgggtcttcatattctaggtgcttat
ttcttgccatctgggtctaagcgcactgtctttgctgttgtcttcctgttctggcgggct
tgctacaatattggcattggtgtactgcttcagatccagtcgaatcatcgtcgtcttgtc
acctgggctcgacgctggaaactctttgaacacccatcaactggcaagaacccccggcca
tggctctacaaactcctcaagacagagctggagaccaagattacccaagattatgaattc
gaaaaggcccccatcgagtacaacacttggttggtcttccgaagggttgttgatttgatc
ctcatgtgtgattttgtgtcctactgcctatttgccatggtctgtggtcatactcctgaa
ggcgagaaccctctagtaggtttctcccgttgggccgttggtatcagtctcattggtttc
aatctttgggtgaaattggatgcccatcgtgtcgtgaaagactttgcctggtactgggga
gactttttctacctcatcgaccaagacttgactttcgacggtgttttcgagatggctccc
catcccatgtactcaatcggttacgccggttactatggtatctccatgatggcagccagc
tacgaggttctcttcatctctatcctcgcgcacatggcccaatttgctttccttgtgatt
gttgagaaccctcacattgagaagacgtacaaccctcctcctccacgcaagcgaaccatt
tccggcagccaaagtgatgccatacctgctgataccaaatcgcttgaaggtgcattcgac
caacaaacactcaaaccttctcaaaaggacgagcctggccaagtccacaaccttgttggt
ctaagcaaccttgatttgttccgggttcctgactttgctgtcatcgtcatgccgttctac
gtagccaccctcactctggcgacgccctcaacccctgcttggcaagtggcttttgtcttc
cacgctttggcatggcgcgtgtggtaccaccttggattgggtctcatccttgaccagcag
tccaagaacaaaatgtggactcgccatttccttaaattcggcgagagtgctggtgaggcg
tggcgccaatggaagggcctgcatcacatcagcatgatcatgtgtaatacagcttttgtt
gccgcatgctggaagatgtactcgcctcccgaggactgggcgtacggcctggtaatgctc
aagcacgtcctgggtgccagtcttgtcgccctccaactttggaccgcattcagtgtttac
gattctcttggagaatttggatggttctgtggtgatttcttctttgaccatcaagccaag
ttgacatacaagtccatctatcgcttcctgaacaaccctgatcgcttcttcggcacagct
ggcgtatggggcgctgcactcatcacttggagtcgatccatctttcttatggcattagtc
actcagattctgacgttcttctatatttcgtatatcgagcgacctcacatgcaaaagatc
tatggacgtggtctccgccaagaagccggcctcaccaaattcatcaagaagtcgttaccc
cctcatgtcaagggatggcaagaaagcgtcgacaaggttttggatgatacgagccaattc
gtcgaggactttcttgatactgctcggcccaagttcgcttcaggtgtcaagactatcgtt
cgagatacttcagctcttttcaatatggcccctgcacgactcacaattacaagaatcact
cccgacttggaaggctatgacccgaaactttattccttgtctgtgaagggcacgcaagca
accaatacacccatcgtggaaaagtacaccggaaaggagagtttaacaggtcggttccct
aagcctgtccgtaccatggctttcgagtacggtgcaccgcttcgtgttcagtggagggcc
ccagccaaccacagtaagaaggactggattggtctttacatggttactgataatcgttca
agagagacgaccgaggtttcttctcttggacggtgggcgcccacgaatgctggttcttat
gattctctgacagccgatgtcagtatcatggttggcgagcatccaatctcggcaactgat
gcgatggaaaccaaccttgttgaaggtgaagttgttttcgaaggtgataagttgtggtgg
acacaaggcgtctttgagttccgatatcaccacaacggacaccatcatgccatggcaatc
tctgaaccttttgaaattcgaattagcaagtttgacgaagacgtggatcttggttccaag
ggcctatatgagcaagccgtcgaggctgctcttcttcctgttgtccaaaactgcctagac
cgcgacccggacattgcacccaaccagcccgaagagccttttggagggcacgtcgaacgt
gacacaaagtatgccaaaagaattgtctatgctattcgagaaatgtttggtatcgagttt
gcgccacctgtcgtcgccgcagatggaagcgtccgaaaacttgcttggagagtctgcaac
gctaaggaagttctggcaccctacagcatgtctttatcaagaggaaccactacacctgca
attcaagactttccttccgagaaggcttga
>Fp72
atgagtactgctgccgatgtaccagacaccagccctggattgcgacaacggcaatctggg
gttgattctgccgcgcagcaagactctcaagcacaacaaaaccatcatcttgagccatca
gaaacgataaactcgtctgaaaagtccagcaagacgtatggtcgcacaccagacggtaca
gtctttattgtacccacaacccatgatatggtttctcagcttttggatcctcgacaaccc
aagaatctttctgatgctattgtcttgacaattctgggtcttcatattctaggtgcttat
ttcttgccatctgggtctaagcgcactgtctttgctgttgtcttcctgttctggcgggct
tgctacaatattggcattggtgtactgcttcagatccagtcgaatcatcgtcgtcttgtc
acctgggctcgacgctggaaactctttgaacacccatcaactggcaagaacccccggcca
tggctctacaaactcctcaagacagagctggagaccaagattacccaagattatgaattc
gaaaaggcccccatcgagtacaacacttggttggtcttccgaagggttgttgatttgatc
ctcatgtgtgattttgtgtcctactgcctatttgccatggtctgtggtcatactcctgaa
ggcgagaaccctctagtaggtttctcccgttgggccgttggtatcagtctcattggtttc
aatctttgggtgaaattggatgcccatcgtgtcgtgaaagactttgcctggtactgggga
gactttttctacctcatcgaccaagacttgactttcgacggtgttttcgagatggctccc
catcccatgtactcaatcggttacgccggttactatggtatctccatgatggcagccagc
tacgaggttctcttcatctctatcctcgcgcacatggcccaatttgctttccttgtgatt
gttgagaaccctcacattgagaagacgtacaaccctcctcctccacgcaagcgaaccatt
tccggcagccaaagtgatgccatacctgctgataccaaatcgcttgaaggtgcattcgac
caacaaacactcaaaccttctcaaaaggacgagcctggccaagtccacaaccttgttggt
ctaagcaaccttgatttgttccgggttcctgactttgctgtcatcgtcatgccgttctac
gtagccaccctcactctggcgacgccctcaacccctgcttggcaagtggcttttgtcttc
cacgctttggcatggcgcgtgtggtaccaccttggattgggtctcatccttgaccagcag
tccaagaacaaaatgtggactcgccatttccttaaattcggcgagagtgctggtgaggcg
tggcgccaatggaagggcctgcatcacatcagcatgatcatgtgtaatacagcttttgtt
gccgcatgctggaagatgtactcgcctcccgaggactgggcgtacggcctggtaatgctc
aagcacgtcctgggtgccagtcttgtcgccctccaactttggaccgcattcagtgtttac
gattctcttggagaatttggatggttctgtggtgatttcttctttgaccatcaagccaag
ttgacatacaagtccatctatcgcttcctgaacaaccctgatcgcttcttcggcacagct
ggcgtatggggcgctgcactcatcacttggagtcgatccatctttcttatggcattagtc
actcagattctgacgttcttctatatttcgtatatcgagcgacctcacatgcaaaagatc
tatggacgtggtctccgccaagaagccggcctcaccaaattcatcaagaagtcgttaccc
cctcatgtcaagggatggcaagaaagcgtcgacaaggttttggatgatacgagccaattc
gtcgaggactttcttgatactgctcggcccaagttcgcttcaggtgtcaagactatcgtt
cgagatacttcagctcttttcaatatggcccctgcacgactcacaattacaagaatcact
cccgacttggaaggctatgacccgaaactttattccttgtctgtgaagggcacgcaagca
accaatacacccatcgtggaaaagtacaccggaaaggagagtttaacaggtcggttccct
aagcctgtccgtaccatggctttcgagtacggtgcaccgcttcgtgttcagtggagggcc
ccagccaaccacagtaagaaggactggattggtctttacatggttactgataatcgttca
agagagacgaccgaggtttcttctcttggacggtgggcgcccacgaatgctggttcttat
gattctctgacagccgatgtcagtatcatggttggcgagcatccaatctcggcaactgat
gcgatggaaaccaaccttgttgaaggtgaagttgttttcgaaggtgataagttgtggtgg
acacaaggcgtctttgagttccgatatcaccacaacggacaccatcatgccatggcaatc
tctgaaccttttgaaattcgaattagcaagtttgacgaagacgtggatcttggttccaag
ggcctatatgagcaagccgtcgaggctgctcttcttcctgttgtccaaaactgcctagac
cgcgacccggacattgcacccaaccagcccgaagagccttttggagggcacgtcgaacgt
gacacaaagtatgccaaaagaattgtctatgctattcgagaaatgtttggtatcgagttt
gcgccacctgtcgtcgccgcagatggaagcgtccgaaaacttgcttggagagtctgcaac
gctaaggaagttctggcaccctacagcatgtctttatcaagaggaaccactacacctgca
attcaagactttccttccgagaaggcttga
>Fp73
atgagtactgctgccgatgtaccagacaccagccctggattgcgacaacggcaatctggg
gttgattctgccgcgcagcaagactctcaagcacaacaaaaccatcatcttgagccatca
gaaacgataaactcgtctgaaaagtccagcaagacgtatggtcgcacaccagacggtaca
gtctttattgtacccacaacccatgatatggtttctcagcttttggatcctcgacaaccc
aagaatctttctgatgctattgtcttgacaattctgggtcttcatattctaggtgcttat
ttcttgccatctgggtctaagcgcgctgtctttgctgttgtcttcctgttctggcgggct
tgctacaatattggcattggtgtactgcttcagatccagtcgaatcatcgtcgtcttgtc
acctgggctcgacgctggaaactctttgaacacccatcaactggcaagaacccccggcca
tggctctacaaactcctcaagacagagctggagaccaagattacccaagattatgaattc
gaaaaggcccccatcgagtacaacacttggttggtcttccgaagggttgttgatttgatc
ctcatgtgtgattttgtgtcctactgcctatttgccatggtctgtggtcatactcctgaa
ggcgagaaccctctagtaggtttctcccgttgggccgttggtatcagtctcattggtttc
aatctttgggtgaaattggatgcccatcgtgtcgtgaaagactttgcctggtactgggga
gactttttctacctcatcgaccaagacttgactttcgacggtgttttcgagatggctccc
catcccatgtactcaatcggttacgccggttactatggtatctccatgatggcagccagc
tacgaggttctcttcatctctatcctcgcgcacatggcccaatttgctttccttgtgatt
gttgagaaccctcacattgagaagacgtacaaccctcctcctccacgcaagcgaaccatt
tccggcagccaaagtgatgccatacctgctgataccaaatcgcttgaaggtgcattcgac
caacaaacactcaaaccttctcaaaaggacgagcctggccaagtccacaaccttgttggt
ctaagcaaccttgatttgttccgggttcctgactttgctgtcatcgtcatgccgttctac
gtagccaccctcactctggcgacgccctcaacccctgcttggcaagtggcttttgtcttc
cacgctttggcatggcgcgtgtggtaccaccttggattgggtctcatccttgaccagcag
tccaagaacaaaatgtggactcgccatttccttaaattcggcgagagtgctggtgaggcg
tggcgccaatggaagggcctgcatcacatcagcatgatcatgtgtaatacagcttttgtt
gccgcatgctggaagatgtactcgcctcccgaggactgggcgtacggcctggtaatgctc
aagcacgtcctgggtgccagtcttgtcgccctccaactttggaccgcattcagtgtttac
gattctcttggagaatttggatggttctgtggtgatttcttctttgaccatcaagccaag
ttgacatacaagtccatctatcgcttcctgaacaaccctgatcgcttcttcggcacagct
ggcgtatggggcgctgcactcatcacttggagtcgatccatctttcttatggcattagtc
actcagattctgacgttcttctatatttcgtatatcgagcgacctcacatgcaaaagatc
tatggacgtggtctccgccaagaagccggcctcaccaaattcatcaagaagtcgttaccc
cctcatgtcaagggatggcaagaaagcgtcgacaaggttttggatgatacgagccaattc
gtcgaggactttcttgatactgctcggcccaagttcgcttcaggtgtcaagactatcgtt
cgagatacttcagctcttttcaatatggcccctgcacgactcacaattacaagaatcact
cccgacttggaaggctatgacccgaaactttattccttgtctgtgaagggcacgcaagca
accaatacacccatcgtggaaaagtacaccggaaaggagagtttaacaggtcggttccct
aagcctgtccgtaccatggctttcgagtacggtgcaccgcttcgtgttcagtggagggcc
ccagccaaccacagtaagaaggactggattggtctttacatggttactgataatcgttca
agagagacgaccgaggtttcttctcttggacggtgggcgcccacgaatgctggttcttat
gattctctgacagccgatgtcagtatcatggttggcgagcatccaatctcggcaactgat
gcgatggaaaccaaccttgttgaaggtgaagttgttttcgaaggtgataagttgtggtgg
acacaaggcgtctttgagttccgatatcaccacaacggacaccatcatgccatggcaatc
tctgaaccttttgaaattcgaattagcaagtttgacgaagacgtggatcttggttccaag
ggcctatatgagcaagccgtcgaggctgctcttcttcctgttgtccaaaactgcctagac
cgcgacccggacattgcacccaaccagcccgaagagccttttggagggcacgtcgaacgt
gacacaaagtatgccaaaagaattgtctatgctattcgagaaatgtttggtatcgagttt
gcgccacctgtcgtcgccgcagatggaagcgtccgaaaacttgcttggagagtctgcaac
gctaaggaagttctggcaccctacagcatgtctttatcaagaggaaccactacacctgca
attcaagactttccttccgagaaggcttga
>Fp76
atgagtactgctgccgatgtaccagacaccagccctggattgcgacaacggcaatctggg
gttgattctgccgcgcagcaagactctcaagcacaacaaaaccatcatcttgagccatca
gaaacgataaactcgtctgaaaagtccagcaagacgtatggtcgcacaccagacggtaca
gtctttattgtacccacaacccatgatatggtttctcagcttttggatcctcgacaaccc
aagaatctttctgatgctattgtcttgacaattctgggtcttcatattctaggtgcttat
ttcttgccatctgggtctaagcgcgctgtctttgctgttgtcttcctgttctggcgggct
tgctacaatattggcattggtgtactgcttcagatccagtcgaatcatcgtcgtcttgtc
acctgggctcgacgctggaaactctttgaacacccatcaactggcaagaacccccggcca
tggctctacaaactcctcaagacagagctggagaccaagattacccaagattatgaattc
gaaaaggcccccatcgagtacaacacttggttggtcttccgaagggttgttgatttgatc
ctcatgtgtgattttgtgtcctactgcctatttgccatggtctgtggtcatactcctgaa
ggcgagaaccctctagtaggtttctcccgttgggccgttggtatcagtctcattggtttc
aatctttgggtgaaattggatgcccatcgtgtcgtgaaagactttgcctggtactgggga
gactttttctacctcatcgaccaagacttgactttcgacggtgttttcgagatggctccc
catcccatgtactcaatcggttacgccggttactatggtatctccatgatggcagccagc
tacgaggttctcttcatctctatcctcgcgcacatggcccaatttgctttccttgtgatt
gttgagaaccctcacattgagaagacgtacaaccctcctcctccacgcaagcgaaccatt
tccggcagccaaagtgatgccatacctgctgataccaaatcgcttgaaggtgcattcgac
caacaaacactcaaaccttctcaaaaggacgagcctggccaagtccacaaccttgttggt
ctaagcaaccttgatttgttccgggttcctgactttgctgtcatcgtcatgccgttctac
gtagccaccctcactctggcgacgccctcaacccctgcttggcaagtggcttttgtcttc
cacgctttggcatggcgcgtgtggtaccaccttggattgggtctcatccttgaccagcag
tccaagaacaaaatgtggactcgccatttccttaaattcggcgagagtgctggtgaggcg
tggcgccaatggaagggcctgcatcacatcagcatgatcatgtgtaatacagcttttgtt
gccgcatgctggaagatgtactcgcctcccgaggactgggcgtacggcctggtaatgctc
aagcacgtcctgggtgccagtcttgtcgccctccaactttggaccgcattcagtgtttac
gattctcttggagaatttggatggttctgtggtgatttcttctttgaccatcaagccaag
ttgacatacaagtccatctatcgcttcctgaacaaccctgatcgcttcttcggcacagct
ggcgtatggggcgctgcactcatcacttggagtcgatccatctttcttatggcattagtc
actcagattctgacgttcttctatatttcgtatatcgagcgacctcacatgcaaaagatc
tatggacgtggtctccgccaagaagccggcctcaccaaattcatcaagaagtcgttaccc
cctcatgtcaagggatggcaagaaagcgtcgacaaggttttggatgatacgagccaattc
gtcgaggactttcttgatactgctcggcccaagttcgcttcaggtgtcaagactatcgtt
cgagatacttcagctcttttcaatatggcccctgcacgactcacaattacaagaatcact
cccgacttggaaggctatgacccgaaactttattccttgtctgtgaagggcacgcaagca
accaatacacccatcgtggaaaagtacaccggaaaggagagtttaacaggtcggttccct
aagcctgtccgtaccatggctttcgagtacggtgcaccgcttcgtgttcagtggagggcc
ccagccaaccacagtaagaaggactggattggtctttacatggttactgataatcgttca
agagagacgaccgaggtttcttctcttggacggtgggcgcccacgaatgctggttcttat
gattctctgacagccgatgtcagtatcatggttggcgagcatccaatctcggcaactgat
gcgatggaaaccaaccttgttgaaggtgaagttgttttcgaaggtgataagttgtggtgg
acacaaggcgtctttgagttccgatatcaccacaacggacaccatcatgccatggcaatc
tctgaaccttttgaaattcgaattagcaagtttgacgaagacgtggatcttggttccaag
ggcctatatgagcaagccgtcgaggctgctcttcttcctgttgtccaaaactgcctagac
cgcgacccggacattgcacccaaccagcccgaagagccttttggagggcacgtcgaacgt
gacacaaagtatgccaaaagaattgtctatgctattcgagaaatgtttggtatcgagttt
gcgccacctgtcgtcgccgcagatggaagcgtccgaaaacttgcttggagagtctgcaac
gctaaggaagttctggcaccctacagcatgtctttatcaagaggaaccactacacctgca
attcaagactttccttccgagaaggcttga
>Fp78
atgagtactgctgccgatgtaccagacaccagccctggattgcgacaacggcaatctggg
gttgattctgccgcgcagcaagactctcaagcacaacaaaaccatcatcttgagccatca
gaaacgataaactcgtctgaaaagtccagcaagacgtatggtcgcacaccagacggtaca
gtctttattgtacccacaacccatgatatggtttctcagcttttggatcctcgacaaccc
aagaatctttctgatgctattgtcttgacaattctgggtcttcatattctaggtgcttat
ttcttgccatctgggtctaagcgcactgtctttgctgttgtcttcctgttctggcgggct
tgctacaatattggcattggtgtactgcttcagatccagtcgaatcatcgtcgtcttgtc
acctgggctcgacgctggaaactctttgaacacccatcaactggcaagaacccccggcca
tggctctacaaactcctcaagacagagctggagaccaagattacccaagattatgaattc
gaaaaggcccccatcgagtacaacacttggttggtcttccgaagggttgttgatttgatc
ctcatgtgtgattttgtgtcctactgcctatttgccatggtctgtggtcatactcctgaa
ggcgagaaccctctagtaggtttctcccgttgggccgttggtatcagtctcattggtttc
aatctttgggtgaaattggatgcccatcgtgtcgtgaaagactttgcctggtactgggga
gactttttctacctcatcgaccaagacttgactttcgacggtgttttcgagatggctccc
catcccatgtactcaatcggttacgccggttactatggtatctccatgatggcagccagc
tacgaggttctcttcatctctatcctcgcgcacatggcccaatttgctttccttgtgatt
gttgagaaccctcacattgagaagacgtacaaccctcctcctccacgcaagcgaaccatt
tccggcagccaaagtgatgccatacctgctgataccaaatcgcttgaaggtgcattcgac
caacaaacactcaaaccttctcaaaaggacgagcctggccaagtccacaaccttgttggt
ctaagcaaccttgatttgttccgggttcctgactttgctgtcatcgtcatgccgttctac
gtagccaccctcactctggcgacgccctcaacccctgcttggcaagtggcttttgtcttc
cacgctttggcatggcgcgtgtggtaccaccttggattgggtctcatccttgaccagcag
tccaagaacaaaatgtggactcgccatttccttaaattcggcgagagtgctggtgaggcg
tggcgccaatggaagggcctgcatcacatcagcatgatcatgtgtaatacagcttttgtt
gccgcatgctggaagatgtactcgcctcccgaggactgggcgtacggcctggtaatgctc
aagcacgtcctgggtgccagtcttgtcgccctccaactttggaccgcattcagtgtttac
gattctcttggagaatttggatggttctgtggtgatttcttctttgaccatcaagccaag
ttgacatacaagtccatctatcgcttcctgaacaaccctgatcgcttcttcggcacagct
ggcgtatggggcgctgcactcatcacttggagtcgatccatctttcttatggcattagtc
actcagattctgacgttcttctatatttcgtatatcgagcgacctcacatgcaaaagatc
tatggacgtggtctccgccaagaagccggcctcaccaaattcatcaagaagtcgttaccc
cctcatgtcaagggatggcaagaaagcgtcgacaaggttttggatgatacgagccaattc
gtcgaggactttcttgatactgctcggcccaagttcgcttcaggtgtcaagactatcgtt
cgagatacttcagctcttttcaatatggcccctgcacgactcacaattacaagaatcact
cccgacttggaaggctatgacccgaaactttattccttgtctgtgaagggcacgcaagca
accaatacacccatcgtggaaaagtacaccggaaaggagagtttaacaggtcggttccct
aagcctgtccgtaccatggctttcgagtacggtgcaccgcttcgtgttcagtggagggcc
ccagccaaccacagtaagaaggactggattggtctttacatggttactgataatcgttca
agagagacgaccgaggtttcttctcttggacggtgggcgcccacgaatgctggttcttat
gattctctgacagccgatgtcagtatcatggttggcgagcatccaatctcggcaactgat
gcgatggaaaccaaccttgttgaaggtgaagttgttttcgaaggtgataagttgtggtgg
acacaaggcgtctttgagttccgatatcaccacaacggacaccatcatgccatggcaatc
tctgaaccttttgaaattcgaattagcaagtttgacgaagacgtggatcttggttccaag
ggcctatatgagcaagccgtcgaggctgctcttcttcctgttgtccaaaactgcctagac
cgcgacccggacattgcacccaaccagcccgaagagccttttggagggcacgtcgaacgt
gacacaaagtatgccaaaagaattgtctatgctattcgagaaatgtttggtatcgagttt
gcgccacctgtcgtcgccgcagatggaagcgtccgaaaacttgcttggagagtctgcaac
gctaaggaagttctggcaccctacagcatgtctttatcaagaggaaccactacacctgca
attcaagactttccttccgagaaggcttga
>Fp81
atgagtactgctgccgatgtaccagacaccagccctggattgcgacaacggcaatctggg
gttgattctgccgcgcagcaagactctcaagcacaacaaaaccatcatcttgagccatca
gaaacgataaactcgtctgaaaagtccagcaagacgtatggtcgcacaccagacggtaca
gtctttattgtacccacaacccatgatatggtttctcagcttttggatcctcgacaaccc
aagaatctttctgatgctattgtcttgacaattctgggtcttcatattctaggtgcttat
ttcttgccatctgggtctaagcgcgctgtctttgctgttgtcttcctgttctggcgggct
tgctacaatattggcattggtgtactgcttcagatccagtcgaatcatcgtcgtcttgtc
acctgggctcgacgctggaaactctttgaacacccatcaactggcaagaacccccggcca
tggctctacaaactcctcaagacagagctggagaccaagattacccaagattatgaattc
gaaaaggcccccatcgagtacaacacttggttggtcttccgaagggttgttgatttgatc
ctcatgtgtgattttgtgtcctactgcctatttgccatggtctgtggtcatactcctgaa
ggcgagaaccctctagtaggtttctcccgttgggccgttggtatcagtctcattggtttc
aatctttgggtgaaattggatgcccatcgtgtcgtgaaagactttgcctggtactgggga
gactttttctacctcatcgaccaagacttgactttcgacggtgttttcgagatggctccc
catcccatgtactcaatcggttacgccggttactatggtatctccatgatggcagccagc
tacgaggttctcttcatctctatcctcgcgcacatggcccaatttgctttccttgtgatt
gttgagaaccctcacattgagaagacgtacaaccctcctcctccacgcaagcgaaccatt
tccggcagccaaagtgatgccatacctgctgataccaaatcgcttgaaggtgcattcgac
caacaaacactcaaaccttctcaaaaggacgagcctggccaagtccacaaccttgttggt
ctaagcaaccttgatttgttccgggttcctgactttgctgtcatcgtcatgccgttctac
gtagccaccctcactctggcgacgccctcaacccctgcttggcaagtggcttttgtcttc
cacgctttggcatggcgcgtgtggtaccaccttggattgggtctcatccttgaccagcag
tccaagaacaaaatgtggactcgccatttccttaaattcggcgagagtgctggtgaggcg
tggcgccaatggaagggcctgcatcacatcagcatgatcatgtgtaatacagcttttgtt
gccgcatgctggaagatgtactcgcctcccgaggactgggcgtacggcctggtaatgctc
aagcacgtcctgggtgccagtcttgtcgccctccaactttggaccgcattcagtgtttac
gattctcttggagaatttggatggttctgtggtgatttcttctttgaccatcaagccaag
ttgacatacaagtccatctatcgcttcctgaacaaccctgatcgcttcttcggcacagct
ggcgtatggggcgctgcactcatcacttggagtcgatccatctttcttatggcattagtc
actcagattctgacgttcttctatatttcgtatatcgagcgacctcacatgcaaaagatc
tatggacgtggtctccgccaagaagccggcctcaccaaattcatcaagaagtcgttaccc
cctcatgtcaagggatggcaagaaagcgtcgacaaggttttggatgatacgagccaattc
gtcgaggactttcttgatactgctcggcccaagttcgcttcaggtgtcaagactatcgtt
cgagatacttcagctcttttcaatatggcccctgcacgactcacaattacaagaatcact
cccgacttggaaggctatgacccgaaactttattccttgtctgtgaagggcacgcaagca
accaatacacccatcgtggaaaagtacaccggaaaggagagtttaacaggtcggttccct
aagcctgtccgtaccatggctttcgagtacggtgcaccgcttcgtgttcagtggagggcc
ccagccaaccacagtaagaaggactggattggtctttacatggttactgataatcgttca
agagagacgaccgaggtttcttctcttggacggtgggcgcccacgaatgctggttcttat
gattctctgacagccgatgtcagtatcatggttggcgagcatccaatctcggcaactgat
gcgatggaaaccaaccttgttgaaggtgaagttgttttcgaaggtgataagttgtggtgg
acacaaggcgtctttgagttccgatatcaccacaacggacaccatcatgccatggcaatc
tctgaaccttttgaaattcgaattagcaagtttgacgaagacgtggatcttggttccaag
ggcctatatgagcaagccgtcgaggctgctcttcttcctgttgtccaaaactgcctagac
cgcgacccggacattgcacccaaccagcccgaagagccttttggagggcacgtcgaacgt
gacacaaagtatgccaaaagaattgtctatgctattcgagaaatgtttggtatcgagttt
gcgccacctgtcgtcgccgcagatggaagcgtccgaaaacttgcttggagagtctgcaac
gctaaggaagttctggcaccctacagcatgtctttatcaagaggaaccactacacctgca
attcaagactttccttccgagaaggcttga
>Fp84
atgagtactgctgccgatgtaccagacaccagccctggattgcgacaacggcaatctggg
gttgattctgccgcgcagcaagactctcaagcacaacaaaaccatcatcttgagccatca
gaaacgataaactcgtctgaaaagtccagcaagacgtatggtcgcacaccagacggtaca
gtctttattgtacccacaacccatgatatggtttctcagcttttggatcctcgacaaccc
aagaatctttctgatgctattgtcttgacaattctgggtcttcatattctaggtgcttat
ttcttgccatctgggtctaagcgcgctgtctttgctgttgtcttcctgttctggcgggct
tgctacaatattggcattggtgtactgcttcagatccagtcgaatcatcgtcgtcttgtc
acctgggctcgacgctggaaactctttgaacacccatcaactggcaagaacccccggcca
tggctctacaaactcctcaagacagagctggagaccaagattacccaagattatgaattc
gaaaaggcccccatcgagtacaacacttggttggtcttccgaagggttgttgatttgatc
ctcatgtgtgattttgtgtcctactgcctatttgccatggtctgtggtcatactcctgaa
ggcgagaaccctctagtaggtttctcccgttgggccgttggtatcagtctcattggtttc
aatctttgggtgaaattggatgcccatcgtgtcgtgaaagactttgcctggtactgggga
gactttttctacctcatcgaccaagacttgactttcgacggtgttttcgagatggctccc
catcccatgtactcaatcggttacgccggttactatggtatctccatgatggcagccagc
tacgaggttctcttcatctctatcctcgcgcacatggcccaatttgctttccttgtgatt
gttgagaaccctcacattgagaagacgtacaaccctcctcctccacgcaagcgaaccatt
tccggcagccaaagtgatgccatacctgctgataccaaatcgcttgaaggtgcattcgac
caacaaacactcaaaccttctcaaaaggacgagcctggccaagtccacaaccttgttggt
ctaagcaaccttgatttgttccgggttcctgactttgctgtcatcgtcatgccgttctac
gtagccaccctcactctggcgacgccctcaacccctgcttggcaagtggcttttgtcttc
cacgctttggcatggcgcgtgtggtaccaccttggattgggtctcatccttgaccagcag
tccaagaacaaaatgtggactcgccatttccttaaattcggcgagagtgctggtgaggcg
tggcgccaatggaagggcctgcatcacatcagcatgatcatgtgtaatacagcttttgtt
gccgcatgctggaagatgtactcgcctcccgaggactgggcgtacggcctggtaatgctc
aagcacgtcctgggtgccagtcttgtcgccctccaactttggaccgcattcagtgtttac
gattctcttggagaatttggatggttctgtggtgatttcttctttgaccatcaagccaag
ttgacatacaagtccatctatcgcttcctgaacaaccctgatcgcttcttcggcacagct
ggcgtatggggcgctgcactcatcacttggagtcgatccatctttcttatggcattagtc
actcagattctgacgttcttctatatttcgtatatcgagcgacctcacatgcaaaagatc
tatggacgtggtctccgccaagaagccggcctcaccaaattcatcaagaagtcgttaccc
cctcatgtcaagggatggcaagaaagcgtcgacaaggttttggatgatacgagccaattc
gtcgaggactttcttgatactgctcggcccaagttcgcttcaggtgtcaagactatcgtt
cgagatacttcagctcttttcaatatggcccctgcacgactcacaattacaagaatcact
cccgacttggaaggctatgacccgaaactttattccttgtctgtgaagggcacgcaagca
accaatacacccatcgtggaaaagtacaccggaaaggagagtttaacaggtcggttccct
aagcctgtccgtaccatggctttcgagtacggtgcaccgcttcgtgttcagtggagggcc
ccagccaaccacagtaagaaggactggattggtctttacatggttactgataatcgttca
agagagacgaccgaggtttcttctcttggacggtgggcgcccacgaatgctggttcttat
gattctctgacagccgatgtcagtatcatggttggcgagcatccaatctcggcaactgat
gcgatggaaaccaaccttgttgaaggtgaagttgttttcgaaggtgataagttgtggtgg
acacaaggcgtctttgagttccgatatcaccacaacggacaccatcatgccatggcaatc
tctgaaccttttgaaattcgaattagcaagtttgacgaagacgtggatcttggttccaag
ggcctatatgagcaagccgtcgaggctgctcttcttcctgttgtccaaaactgcctagac
cgcgacccggacattgcacccaaccagcccgaagagccttttggagggcacgtcgaacgt
gacacaaagtatgccaaaagaattgtctatgctattcgagaaatgtttggtatcgagttt
gcgccacctgtcgtcgccgcagatggaagcgtccgaaaacttgcttggagagtctgcaac
gctaaggaagttctggcaccctacagcatgtctttatcaagaggaaccactacacctgca
attcaagactttccttccgagaaggcttga
>Fp86
atgagtactgctgccgatgtaccagacaccagccctggattgcgacaacggcaatctggg
gttgattctgccgcgcagcaagactctcaagcacaacaaaaccatcatcttgagccatca
gaaacgataaactcgtctgaaaagtccagcaagacgtatggtcgcacaccagacggtaca
gtctttattgtacccacaacccatgatatggtttctcagcttttggatcctcgacaaccc
aagaatctttctgatgctattgtcttgacaattctgggtcttcatattctaggtgcttat
ttcttgccatctgggtctaagcgcactgtctttgctgttgtcttcctgttctggcgggct
tgctacaatattggcattggtgtactgcttcagatccagtcgaatcatcgtcgtcttgtc
acctgggctcgacgctggaaactctttgaacacccatcaactggcaagaacccccggcca
tggctctacaaactcctcaagacagagctggagaccaagattacccaagattatgaattc
gaaaaggcccccatcgagtacaacacttggttggtcttccgaagggttgttgatttgatc
ctcatgtgtgattttgtgtcctactgcctatttgccatggtctgtggtcatactcctgaa
ggcgagaaccctctagtaggtttctcccgttgggccgttggtatcagtctcattggtttc
aatctttgggtgaaattggatgcccatcgtgtcgtgaaagactttgcctggtactgggga
gactttttctacctcatcgaccaagacttgactttcgacggtgttttcgagatggctccc
catcccatgtactcaatcggttacgccggttactatggtatctccatgatggcagccagc
tacgaggttctcttcatctctatcctcgcgcacatggcccaatttgctttccttgtgatt
gttgagaaccctcacattgagaagacgtacaaccctcctcctccacgcaagcgaaccatt
tccggcagccaaagtgatgccatacctgctgataccaaatcgcttgaaggtgcattcgac
caacaaacactcaaaccttctcaaaaggacgagcctggccaagtccacaaccttgttggt
ctaagcaaccttgatttgttccgggttcctgactttgctgtcatcgtcatgccgttctac
gtagccaccctcactctggcgacgccctcaacccctgcttggcaagtggcttttgtcttc
cacgctttggcatggcgcgtgtggtaccaccttggattgggtctcatccttgaccagcag
tccaagaacaaaatgtggactcgccatttccttaaattcggcgagagtgctggtgaggcg
tggcgccaatggaagggcctgcatcacatcagcatgatcatgtgtaatacagcttttgtt
gccgcatgctggaagatgtactcgcctcccgaggactgggcgtacggcctggtaatgctc
aagcacgtcctgggtgccagtcttgtcgccctccaactttggaccgcattcagtgtttac
gattctcttggagaatttggatggttctgtggtgatttcttctttgaccatcaagccaag
ttgacatacaagtccatctatcgcttcctgaacaaccctgatcgcttcttcggcacagct
ggcgtatggggcgctgcactcatcacttggagtcgatccatctttcttatggcattagtc
actcagattctgacgttcttctatatttcgtatatcgagcgacctcacatgcaaaagatc
tatggacgtggtctccgccaagaagccggcctcaccaaattcatcaagaagtcgttaccc
cctcatgtcaagggatggcaagaaagcgtcgacaaggttttggatgatacgagccaattc
gtcgaggactttcttgatactgctcggcccaagttcgcttcaggtgtcaagactatcgtt
cgagatacttcagctcttttcaatatggcccctgcacgactcacaattacaagaatcact
cccgacttggaaggctatgacccgaaactttattccttgtctgtgaagggcacgcaagca
accaatacacccatcgtggaaaagtacaccggaaaggagagtttaacaggtcggttccct
aagcctgtccgtaccatggctttcgagtacggtgcaccgcttcgtgttcagtggagggcc
ccagccaaccacagtaagaaggactggattggtctttacatggttactgataatcgttca
agagagacgaccgaggtttcttctcttggacggtgggcgcccacgaatgctggttcttat
gattctctgacagccgatgtcagtatcatggttggcgagcatccaatctcggcaactgat
gcgatggaaaccaaccttgttgaaggtgaagttgttttcgaaggtgataagttgtggtgg
acacaaggcgtctttgagttccgatatcaccacaacggacaccatcatgccatggcaatc
tctgaaccttttgaaattcgaattagcaagtttgacgaagacgtggatcttggttccaag
ggcctatatgagcaagccgtcgaggctgctcttcttcctgttgtccaaaactgcctagac
cgcgacccggacattgcacccaaccagcccgaagagccttttggagggcacgtcgaacgt
gacacaaagtatgccaaaagaattgtctatgctattcgagaaatgtttggtatcgagttt
gcgccacctgtcgtcgccgcagatggaagcgtccgaaaacttgcttggagagtctgcaac
gctaaggaagttctggcaccctacagcatgtctttatcaagaggaaccactacacctgca
attcaagactttccttccgagaaggcttga
>Fvenenatum.busco
atgagtactgctgccgatgtaccagacaccagccctggattgcgacagaggcaatctggg
gttgattctacagcgcaacaagactctcaagcacaacaaaatcatggtcttgagccatca
gaaacgatagactcgtctgaaaagtccaacaagacttatggtcgcacaccagacggtaca
gtctttattgtacccacaacccatgatatggtttctcagcttttggatcctcgacaaccc
aagaatctttctgatgctattgtcttgacaattctgggccttcatattctagccgcttat
ttcctaccatctggatccaagcgcactgtctttgctattgtcttcctgttctggcgggct
tgctacaatatcggcattggtgtattgcttcagatccagtcaaatcatcgtcgtcttgtc
acttgggctcgacgttggaaactatttgaacacccatcaactggcaagaacccccggcca
tggctctacaagctcctcaagaccgagctggagaccaagattaccgaagattatgaattc
gaaaaggcccccatcgagtacaacacttggctggtcttccgaagggttgttgatttgatc
ctcatgtgtgattttgtgtcctactgcctatttgccatggtctgtggtcatactcctgaa
ggcgagaaccctctggtaggtttctcccgttgggccgttggtatcagtctcattggcttc
aacctttgggtgaaattggatgcccatcgtgtcgtgaaagactttgcctggtattgggga
gactttttctacctcatcgaccaagacttgactttcgatggtgttttcgagatggctccc
catcccatgtactcaatcggttacgccggttactacggtatctccatgatggctgccagc
tacgaggtcctcttcatctcgatcctcgcgcacatggcccaatttgctttccttgtgatt
gtcgagaaccctcacattgagaagacgtacaaccctcctcctccacgcaagcgaaccatt
tccggcagccaaagtgaggccatacctgctgatatcaaatcgcttgaaggtgcattcgac
cagcaaacactcaaaccttcccaaaaggatgatcccggccaggtccataaccttgttggt
ctaagtaaccttgatttgttccgggttcctgactttgctgttatcgttatgccgttctac
gtagccaccctcactctggcgacgccctcaagccctgcttggcaggcggcttttgtcttc
catgctttggtatggcgcgtatggtaccatcttggattgggtctcatcctcgaccagcag
tccaagaacaagatgtggactcgccatttccttaaatttggtgagagtgctggtgaagcg
tggcgccagtggaagggcctgcatcacatcagcatgatcatgtgtaataccgcttttgtt
gccgcatgctggaagatgtactcgcctcccgaggactgggcgtatggcctggttatgctc
aagcacgtcctgggtgcctgtcttgtcgccctccaattatggaccgcattcagcgtttat
gattctcttggggaatttggatggttctgtggtgatttcttctttgatcatcaggccaag
ttgacatacaagtccatctatcgcttcctgaacaatcctgatcgattctttggaacagcc
ggcgtatggggcgctgcactcatcacttggagccgatccatatttcttatggcactggtc
acgcagattttgacattcttctacatttcatatatcgagcgacctcacatgcaaaagatc
tatggacgtagtctccgccaagaagccggcctcaccaagttcatcaagaagtcgttgcct
cctcatgttaagggatggcaagaaagtgttgacaaggttttggatgatacgagtcaattc
gtcgaggacttccttgatactgctcggcccaaatttgcatcaggtgtcaagactattgtt
cgagatacttcagctcttttcaacatggctcccgcacgactcacaattacaagaatcact
cccgacttggaaggctatgacccgaaactttattccttgtctgtagagggcacgcaagca
accaatacacctatcgtggaaaagtacactggaaaggagagcttaacaggtcggttccct
aagcccgtccgtaccatggctttcgagtacggtgcacctcttcgtgttaagtggagggcc
ccggtcaaccacagtaagaaggattggatcggtctttacatggttaccgacaaccgttca
agagataccactgaagtttcttctcttggacggtgggcacctacgaatgccggttcttat
gattctttgacggccgatgtcagtattgtggttgacgagcatccagtctctgctactgat
gcaatggaagccgacctggttgaaggtgaagttgtttttgaaggcgataagctatggtgg
acacaaggcgtctttgagttccgatatcaccacaacggacatcatcatgctatgacaatc
tctgagccttttgaaatccgaattagcaagtttgacgaagacgtggatcttggcgccaag
agcttgtatgagcaagccgtcgaggctgctcttcttcctgttgtccaaaactgcctagac
cgcgacccagacattgcacctaaccagcccgaagagccttttggcggacacgtcgaacgt
gacacaaaatatgccaagaggattgtctatgctattcgagaaatgtttgggatcgagttt
gcgccacctgtcgtcgccgcagatggaagtgtccgaaaacttgcatggagagtctgcaac
gctaaggaagttctggcaccctacagcatgtctctatcgagaggaaccactacgcccgca
attcaagactttccttccgagaaggcttga
