# Supplementary material for: Apicidin biosynthesis is linked to accessory chromosomes in Fusarium poae isolates
Source: BMC Genomics. 2021 Aug 4;22:591. doi: 10.1186/s12864-021-07617-y (PMC8340494; doi:10.1186/s12864-021-07617-y)
Supplement: Supplementary file 17 — Additional file 17. Compressed folder containing alignments for each of the 4141 orthologs used in BUSCO analysis. [file 12864_2021_7617_MOESM17_ESM.zip › Fven2_nt_MAFFT/6874at5125_nt.mafft.fasta]

>Fp105
atggtcgccaactccagtggacttgacgctagcgcgctaaagtcacgtaagcgcgctgct
gactctgagtccgaaccactattgaaacagggccagccattccctaagcagccgcgcatc
ggttcagagttggacaagacacgatggaggctcaaggacgacgacagccgccacacgtgg
cactaccttgaggacgatgatgctgcaaaggaatgtccccagagttatgctgaaaagtgg
tacttgaaccagtccttggatcttcccgatcttccaaaacccgaaaatcctttggcggcc
gccactaatggtcttgacttcttcgaaaaacttcaactacccagcggtcactggggttgc
gaatatggcggtcctatgtttctcttgcccagtgttgtcatcacctggtatgtcaccagg
acaccgattccctcttcgaaagcgacagcgatctacaactacatagccgcacgagcgcat
cctgaggatggcggctggggtctacatatcgaaggtgaaagcagcgttttcggaaccttg
atgaactatgtagcccttcgtcttgttggagtcgaggccgacgatcctgtactagtcaag
gccagaggcactctccataagatgggaggagcattatatgcgccgcactgggcaaagttc
tggatggctgtcctgggagtgatggactgggatgttgtcaatcctgtgccaccagaaata
tggctacttcccgattgggtcccttttgcgccatggcgatggtggattcacattcgaatg
gtgtttctcccgatgggctggctatactcaaagcgatggagttgcgaagagacagatgtt
acccgatcactaaggaaggaggttttcgtcgaagactacgccaagatcaaatggacaaac
caccgcaacgacattggtgttgtcgacaactatcaccccaaatcatggctactcaacacg
gccaactggctgattgtcaatatctggaacccttatcttcgacccaatgttctgaaagaa
aaggccgaggcctggtcgagcaagcaggttgatatggaggatgccaacactgactatgca
tgcttggcgcctgtcaacgccaccatgaacacagtcatgtgctacgctcgagacggcccg
gataattacggcgttcaaaggcacattgagcgacttgaagagtttctttgggtcaaggat
gagggcatgttggtcaacggcactaacggtgtccaatgttgggatacagcctttttgatc
caagccgtgtttgaagccggcctccacaaggatgagaagtggaagccgatgttaatgaag
tcgctgcattatctggagagacagcagatccgagaggactgtgttgaccaggatatttgc
taccgtcaacctagaaagggtggctggccattcagtaacaaggatcagggctatggtgtc
agtgactgtatctctgaagcaatgaaggccatcatccttttgcaaaaggtgggaggcctt
cccgaagtcctcgaagaacgaagactattcgatgccgttgataccctgttgctatatcag
aatgaaaacggtggtatgtcgtcttacgaaaagcgacgaggaggcgagtggctggaaatg
ctcaatgccgccgaggtttttggtcgtattatgatcgaatacgactaccctgaatgcaca
acagcttgtgtgacggcgttgtctttattcaacaagtactggcctgactaccgcaccaag
gaagtcaagactctgattcgaacagccgctgagtggatcaagtctaaccagcgtcctgat
ggtggttggtacgggagctggggtatttgctttacgtatgctggcatgtttgcgctcgag
agcatgaagcatatcggccagacctacgctacaggcgagaactcaagacgaggctgtgac
tttttgatctccaagcagagggccgatggcggctggtcagaaagctacaaggcatgcgaa
acgatgaaatatgtcgaacatccctctggatcccttgtagttcaaacagcatgggctttg
atcggcctgatggaggctgagtacccccatgtggagcccctgaggagaggcatccagttg
atcatggatcgacaacaacccaatggagagtggctgcaggaggccatcgagggtgtcttt
aataagtcatgcatgatctcgtaccccaactacaagtttacttttaccatcaaagcgcta
ggcatgtttgccaacagattccctgaggagaagctggttcctagctgggccatggcggga
aatggtattgaaaaaccatag------------
>Fp108
atggtcgccaactccagtggacttgacgctagcgcgctaaagtcacgtaagcgcgctgct
gactctgagtccgaaccactattgaaacagggccagccattccctaagcagccgcgcatc
ggttcagagttggacaagacacgatggaggctcaaggacgacgacagccgccacacgtgg
cactaccttgaggacgatgatgctgcaaaggaatgtccccagagttatgctgaaaagtgg
tacttgaaccagtccttggatcttcccgatcttccaaaacccgaaaatcctttggcggcc
gccactaatggtcttgacttcttcgaaaaacttcaactacccagcggtcactggggttgc
gaatatggcggtcctatgtttctcttgcccagtgttgtcatcacctggtatgtcaccagg
acaccgattccctcttcgaaagcgacagcgatctacaactacatagccgcacgagcgcat
cctgaggatggcggctggggtctacatatcgaaggtgaaagcagcgttttcggaaccttg
atgaactatgtagcccttcgtcttgttggagtcgaggccgacgatcctgtactagtcaag
gccagaggcactctccataagatgggaggagcattatatgcgccgcactgggcaaagttc
tggatggctgtcctgggagtgatggactgggatgttgtcaatcctgtgccaccagaaata
tggctacttcccgattgggtcccttttgcgccatggcgatggtggattcacattcgaatg
gtgtttctcccgatgggctggctatactcaaagcgatggagttgcgaagagacagatgtt
acccgatcactaaggaaggaggttttcgtcgaagactacgccaagatcaaatggacaaac
caccgcaacgacattggtgttgtcgacaactatcaccccaaatcatggctactcaacacg
gccaactggctgattgtcaatatctggaacccttatcttcgacccaatgttctgaaagaa
aaggccgaggcctggtcgagcaagcaggttgatatggaggatgccaacactgactatgca
tgcttggcgcctgtcaacgccaccatgaacacagtcatgtgctacgctcgagacggcccg
gataattacggcgttcaaaggcacattgagcgacttgaagagtttctttgggtcaaggat
gagggcatgttggtcaacggcactaacggtgtccaatgttgggatacagcctttttgatc
caagccgtgtttgaagccggcctccacaaggatgagaagtggaagccgatgttaatgaag
tcgctgcattatctggagagacagcagatccgagaggactgtgttgaccaggatatttgc
taccgtcaacctagaaagggtggctggccattcagtaacaaggatcagggctatggtgtc
agtgactgtatctctgaagcaatgaaggccatcatccttttgcaaaaggtgggaggcctt
cccgaagtcctcgaagaacgaagactattcgatgccgttgataccctgttgctatatcag
aatgaaaacggtggtatgtcgtcttacgaaaagcgacgaggaggcgagtggctggaaatg
ctcaatgccgccgaggtttttggtcgtattatgatcgaatacgactaccctgaatgcaca
acagcttgtgtgacggcgttgtctttattcaacaagtactggcctgactaccgcaccaag
gaagtcaagactctgattcgaacagccgctgagtggatcaagtctaaccagcgtcctgat
ggtggttggtacgggagctggggtatttgctttacgtatgctggcatgtttgcgctcgag
agcatgaagcatatcggccagacctacgctacaggcgagaactcaagacgaggctgtgac
tttttgatctccaagcagagggccgatggcggctggtcagaaagctacaaggcatgcgaa
acgatgaaatatgtcgaacatccctctggatcccttgtagttcaaacagcatgggctttg
atcggcctgatggaggctgagtacccccatgtggagcccctgaggagaggcatccagttg
atcatggatcgacaacaacccaatggagagtggctgcaggaggccatcgagggtgtcttt
aataagtcatgcatgatctcgtaccccaactacaagtttacttttaccatcaaagcgcta
ggcatgtttgccaacagattccctgaggagaagctggttcctagctgggccatggcggga
aatggtattgaaaaaccatag------------
>Fp118
atggtcgccaactccagtggacttgacgctagcgcgctaaagtcacgtaagcgcgctgct
gactctgagtccgaaccactattgaaacagggccagccattccctaagcagccgcgcatc
ggttcagagttggacaagacacgatggaggctcaaggacgacgacagccgccacacgtgg
cactaccttgaggacgatgatgctgcaaaggaatgtccccagagttatgctgaaaagtgg
tacttgaaccagtccttggatcttcccgatcttccaaaacccgaaaatcctttggcggcc
gccactaatggtcttgacttcttcgaaaaacttcaactacccagcggtcactggggttgc
gaatatggcggtcctatgtttctcttgcccagtgttgtcatcacctggtatgtcaccagg
acaccgattccctcttcgaaagcgacagcgatctacaactacatagccgcacgagcgcat
cctgaggatggcggctggggtctacatatcgaaggtgaaagcagcgttttcggaaccttg
atgaactatgtagcccttcgtcttgttggagtcgaggccgacgatcctgtactagtcaag
gccagaggcactctccataagatgggaggagcattatatgcgccgcactgggcaaagttc
tggatggctgtcctgggagtgatggactgggatgttgtcaatcctgtgccaccagaaata
tggctacttcccgattgggtcccttttgcgccatggcgatggtggattcacattcgaatg
gtgtttctcccgatgggctggctatactcaaagcgatggagttgcgaagagacagatgtt
acccgatcactaaggaaggaggttttcgtcgaagactacgccaagatcaaatggacaaac
caccgcaacgacattggtgttgtcgacaactatcaccccaaatcatggctactcaacacg
gccaactggctgattgtcaatatctggaacccttatcttcgacccaatgttctgaaagaa
aaggccgaggcctggtcgagcaagcaggttgatatggaggatgccaacactgactatgca
tgcttggcgcctgtcaacgccaccatgaacacagtcatgtgctacgctcgagacggcccg
gataattacggcgttcaaaggcacattgagcgacttgaagagtttctttgggtcaaggat
gagggcatgttggtcaacggcactaacggtgtccaatgttgggatacagcctttttgatc
caagccgtgtttgaagccggcctccacaaggatgagaagtggaagccgatgttaatgaag
tcgctgcattatctggagagacagcagatccgagaggactgtgttgaccaggatatttgc
taccgtcaacctagaaagggtggctggccattcagtaacaaggatcagggctatggtgtc
agtgactgtatctctgaagcaatgaaggccatcatccttttgcaaaaggtgggaggcctt
cccgaagtcctcgaagaacgaagactattcgatgccgttgataccctgttgctatatcag
aatgaaaacggtggtatgtcgtcttacgaaaagcgacgaggaggcgagtggctggaaatg
ctcaatgccgccgaggtttttggtcgtattatgatcgaatacgactaccctgaatgcaca
acagcttgtgtgacggcgttgtctttattcaacaagtactggcctgactaccgcaccaag
gaagtcaagactctgattcgaacagccgctgagtggatcaagtctaaccagcgtcctgat
ggtggttggtacgggagctggggtatttgctttacgtatgctggcatgtttgcgctcgag
agcatgaagcatatcggccagacctacgctacaggcgagaactcaagacgaggctgtgac
tttttgatctccaagcagagggccgatggcggctggtcagaaagctacaaggcatgcgaa
acgatgaaatatgtcgaacatccctctggatcccttgtagttcaaacagcatgggctttg
atcggcctgatggaggctgagtacccccatgtggagcccctgaggagaggcatccagttg
atcatggatcgacaacaacccaatggagagtggctgcaggaggccatcgagggtgtcttt
aataagtcatgcatgatctcgtaccccaactacaagtttacttttaccatcaaagcgcta
ggcatgtttgccaacagattccctgaggagaagctggttcctagctgggccatggcggga
aatggtattgaaaaaccatag------------
>Fp122
atggtcgccaactccagtggacttgacgctagcgcgctaaagtcacgtaagcgcgctgct
gactctgagtccgaaccactattgaaacagggccagccattccctaagcagccgcgcatc
ggttcagagttggacaagacacgatggaggctcaaggacgacgacagccgccacacgtgg
cactaccttgaggacgatgatgctgcaaaggaatgtccccagagttatgctgaaaagtgg
tacttgaaccagtccttggatcttcccgatcttccaaaacccgaaaatcctttggcggcc
gccactaatggtcttgacttcttcgaaaaacttcaactacccagcggtcactggggttgc
gaatatggcggtcctatgtttctcttgcccagtgttgtcatcacctggtatgtcaccagg
acaccgattccctcttcgaaagcgacagcgatctacaactacatagccgcacgagcgcat
cctgaggatggcggctggggtctacatatcgaaggtgaaagcagcgttttcggaaccttg
atgaactatgtagcccttcgtcttgttggagtcgaggccgacgatcctgtactagtcaag
gccagaggcactctccataagatgggaggagcattatatgcgccgcactgggcaaagttc
tggatggctgtcctgggagtgatggactgggatgttgtcaatcctgtgccaccagaaata
tggctacttcccgattgggtcccttttgcgccatggcgatggtggattcacattcgaatg
gtgtttctcccgatgggctggctatactcaaagcgatggagttgcgaagagacagatgtt
acccgatcactaaggaaggaggttttcgtcgaagactacgccaagatcaaatggacaaac
caccgcaacgacattggtgttgtcgacaactatcaccccaaatcatggctactcaacacg
gccaactggctgattgtcaatatctggaacccttatcttcgacccaatgttctgaaagaa
aaggccgaggcctggtcgagcaagcaggttgatatggaggatgccaacactgactatgca
tgcttggcgcctgtcaacgccaccatgaacacagtcatgtgctacgctcgagacggcccg
gataattacggcgttcaaaggcacattgagcgacttgaagagtttctttgggtcaaggat
gagggcatgttggtcaacggcactaacggtgtccaatgttgggatacagcctttttgatc
caagccgtgtttgaagccggcctccacaaggatgagaagtggaagccgatgttaatgaag
tcgctgcattatctggagagacagcagatccgagaggactgtgttgaccaggatatttgc
taccgtcaacctagaaagggtggctggccattcagtaacaaggatcagggctatggtgtc
agtgactgtatctctgaagcaatgaaggccatcatccttttgcaaaaggtgggaggcctt
cccgaagtcctcgaagaacgaagactattcgatgccgttgataccctgttgctatatcag
aatgaaaacggtggtatgtcgtcttacgaaaagcgacgaggaggcgagtggctggaaatg
ctcaatgccgccgaggtttttggtcgtattatgatcgaatacgactaccctgaatgcaca
acagcttgtgtgacggcgttgtctttattcaacaagtactggcctgactaccgcaccaag
gaagtcaagactctgattcgaacagccgctgagtggatcaagtctaaccagcgtcctgat
ggtggttggtacgggagctggggtatttgctttacgtatgctggcatgtttgcgctcgag
agcatgaagcatatcggccagacctacgctacaggcgagaactcaagacgaggctgtgac
tttttgatctccaagcagagggccgatggcggctggtcagaaagctacaaggcatgcgaa
acgatgaaatatgtcgaacatccctctggatcccttgtagttcaaacagcatgggctttg
atcggcctgatggaggctgagtacccccatgtggagcccctgaggagaggcatccagttg
atcatggatcgacaacaacccaatggagagtggctgcaggaggccatcgagggtgtcttt
aataagtcatgcatgatctcgtaccccaactacaagtttacttttaccatcaaagcgcta
ggcatgtttgccaacagattccctgaggagaagctggttcctagctgggccatggcggga
aatggtattgaaaaaccatag------------
>Fp125
atggtcgccaactccagtggacttgacgctagcgcgctaaagtcacgtaagcgcgctgct
gactctgagtccgaaccactattgaaacagggccagccattccctaagcagccgcgcatc
ggttcagagttggacaagacacgatggaggctcaaggacgacgacagccgccacacgtgg
cactaccttgaggacgatgatgctgcaaaggaatgtccccagagttatgctgaaaagtgg
tacttgaaccagtccttggatcttcccgatcttccaaaacccgaaaatcctttggcggcc
gccactaatggtcttgacttcttcgaaaaacttcaactacccagcggtcactggggttgc
gaatatggcggtcctatgtttctcttgcccagtgttgtcatcacctggtatgtcaccagg
acaccgattccctcttcgaaagcgacagcgatctacaactacatagccgcacgagcgcat
cctgaggatggcggctggggtctacatatcgaaggtgaaagcagcgttttcggaaccttg
atgaactatgtagcccttcgtcttgttggagtcgaggccgacgatcctgtactagtcaag
gccagaggcactctccataagatgggaggagcattatatgcgccgcactgggcaaagttc
tggatggctgtcctgggagtgatggactgggatgttgtcaatcctgtgccaccagaaata
tggctacttcccgattgggtcccttttgcgccatggcgatggtggattcacattcgaatg
gtgtttctcccgatgggctggctatactcaaagcgatggagttgcgaagagacagatgtt
acccgatcactaaggaaggaggttttcgtcgaagactacgccaagatcaaatggacaaac
caccgcaacgacattggtgttgtcgacaactatcaccccaaatcatggctactcaacacg
gccaactggctgattgtcaatatctggaacccttatcttcgacccaatgttctgaaagaa
aaggccgaggcctggtcgagcaagcaggttgatatggaggatgccaacactgactatgca
tgcttggcgcctgtcaacgccaccatgaacacagtcatgtgctacgctcgagacggcccg
gataattacggcgttcaaaggcacattgagcgacttgaagagtttctttgggtcaaggat
gagggcatgttggtcaacggcactaacggtgtccaatgttgggatacagcctttttgatc
caagccgtgtttgaagccggcctccacaaggatgagaagtggaagccgatgttaatgaag
tcgctgcattatctggagagacagcagatccgagaggactgtgttgaccaggatatttgc
taccgtcaacctagaaagggtggctggccattcagtaacaaggatcagggctatggtgtc
agtgactgtatctctgaagcaatgaaggccatcatccttttgcaaaaggtgggaggcctt
cccgaagtcctcgaagaacgaagactattcgatgccgttgataccctgttgctatatcag
aatgaaaacggtggtatgtcgtcttacgaaaagcgacgaggaggcgagtggctggaaatg
ctcaatgccgccgaggtttttggtcgtattatgatcgaatacgactaccctgaatgcaca
acagcttgtgtgacggcgttgtctttattcaacaagtactggcctgactaccgcaccaag
gaagtcaagactctgattcgaacagccgctgagtggatcaagtctaaccagcgtcctgat
ggtggttggtacgggagctggggtatttgctttacgtatgctggcatgtttgcgctcgag
agcatgaagcatatcggccagacctacgctacaggcgagaactcaagacgaggctgtgac
tttttgatctccaagcagagggccgatggcggctggtcagaaagctacaaggcatgcgaa
acgatgaaatatgtcgaacatccctctggatcccttgtagttcaaacagcatgggctttg
atcggcctgatggaggctgagtacccccatgtggagcccctgaggagaggcatccagttg
atcatggatcgacaacaacccaatggagagtggctgcaggaggccatcgagggtgtcttt
aataagtcatgcatgatctcgtaccccaactacaagtttacttttaccatcaaagcgcta
ggcatgtttgccaacagattccctgaggagaagctggttcctagctgggccatggcggga
aatggtattgaaaaaccatag------------
>Fp13r
atggtcgccaactccagtggacttgacgctagcgcgctaaagtcacgtaagcgcgctgct
gactctgagtccgaaccactattgaaacagggccagccattccctaagcagccgcgcatc
ggttcagagttggacaagacacgatggaggctcaaggacgacgacagccgccacacgtgg
cactaccttgaggacgatgatgctgcaaaggaatgtccccagagttatgctgaaaagtgg
tacttgaaccagtccttggatcttcccgatcttccaaaacccgaaaatcctttggcggcc
gccactaatggtcttgacttcttcgaaaaacttcaactacccagcggtcactggggttgc
gaatatggcggtcctatgtttctcttgcccagtgttgtcatcacctggtatgtcaccagg
acaccgattccctcttcgaaagcgacagcgatctacaactacatagccgcacgagcgcat
cctgaggatggcggctggggtctacatatcgaaggtgaaagcagcgttttcggaaccttg
atgaactatgtagcccttcgtcttgttggagtcgaggccgacgatcctgtactagtcaag
gccagaggcactctccataagatgggaggagcattatatgcgccgcactgggcaaagttc
tggatggctgtcctgggagtgatggactgggatgttgtcaatcctgtgccaccagaaata
tggctacttcccgattgggtcccttttgcgccatggcgatggtggattcacattcgaatg
gtgtttctcccgatgggctggctatactcaaagcgatggagttgcgaagagacagatgtt
acccgatcactaaggaaggaggttttcgtcgaagactacgccaagatcaaatggacaaac
caccgcaacgacattggtgttgtcgacaactatcaccccaaatcatggctactcaacacg
gccaactggctgattgtcaatatctggaacccttatcttcgacccaatgttctgaaagaa
aaggccgaggcctggtcgagcaagcaggttgatatggaggatgccaacactgactatgca
tgcttggcgcctgtcaacgccaccatgaacacagtcatgtgctacgctcgagacggcccg
gataattacggcgttcaaaggcacattgagcgacttgaagagtttctttgggtcaaggat
gagggcatgttggtcaacggcactaacggtgtccaatgttgggatacagcctttttgatc
caagccgtgtttgaagccggcctccacaaggatgagaagtggaagccgatgttaatgaag
tcgctgcattatctggagagacagcagatccgagaggactgtgttgaccaggatatttgc
taccgtcaacctagaaagggtggctggccattcagtaacaaggatcagggctatggtgtc
agtgactgtatctctgaagcaatgaaggccatcatccttttgcaaaaggtgggaggcctt
cccgaagtccttgaagaacgaagactattcgatgccgttgataccctgttgctatatcag
aatgaaaacggtggtatgtcgtcttacgaaaagcgacgaggaggcgagtggctggaaatg
ctcaatgccgccgaggtttttggtcgtattatgatcgaatacgactaccctgaatgcaca
acagcttgtgtgacggcgttgtctttattcaacaagtactggcctgactaccgcaccaag
gaagtcaagactctgattcgaacagccgctgagtggatcaagtctaaccagcgtcctgat
ggtggttggtacgggagctggggtatttgctttacgtatgctggcatgtttgcgctcgag
agcatgaagcatatcggccagacctacgctacaggcgagaactcaagacgaggctgtgac
tttttgatctccaagcagagggccgatggcggctggtcagaaagctacaaggcatgcgaa
acgatgaaatatgtcgaacatccctctggatcccttgtagttcaaacagcatgggctttg
atcggcctgatggaggctgagtacccccatgtggagcccctgaggagaggcatccagttg
atcatggatcgacaacaacccaatggagagtggctgcaggaggccatcgagggtgtcttt
aataagtcatgcatgatctcgtaccccaactacaagtttacttttaccatcaaagcgcta
ggcatgtttgccaacagattccctgaggagaagctggttcctagctgggccatggcggga
aatggtattgaaaaaccacagactgacaaatga
>Fp144
atggtcgccaactccagtggacttgacgctagcgcgctaaagtcacgtaagcgcgctgct
gactctgagtccgaaccactattgaaacagggccagccattccctaagcagccgcgcatc
ggttcagagttggacaagacacgatggaggctcaaggacgacgacagccgccacacgtgg
cactaccttgaggacgatgatgctgcaaaggaatgtccccagagttatgctgaaaagtgg
tacttgaaccagtccttggatcttcccgatcttccaaaacccgaaaatcctttggcggcc
gccactaatggtcttgacttcttcgaaaaacttcaactacccagcggtcactggggttgc
gaatatggcggtcctatgtttctcttgcccagtgttgtcatcacctggtatgtcaccagg
acaccgattccctcttcgaaagcgacagcgatctacaactacatagccgcacgagcgcat
cctgaggatggcggctggggtctacatatcgaaggtgaaagcagcgttttcggaaccttg
atgaactatgtagcccttcgtcttgttggagtcgaggccgacgatcctgtactagtcaag
gccagaggcactctccataagatgggaggagcattatatgcgccgcactgggcaaagttc
tggatggctgtcctgggagtgatggactgggatgttgtcaatcctgtgccaccagaaata
tggctacttcccgattgggtcccttttgcgccatggcgatggtggattcacattcgaatg
gtgtttctcccgatgggctggctatactcaaagcgatggagttgcgaagagacagatgtt
acccgatcactaaggaaggaggttttcgtcgaagactacgccaagatcaaatggacaaac
caccgcaacgacattggtgttgtcgacaactatcaccccaaatcatggctactcaacacg
gccaactggctgattgtcaatatctggaacccttatcttcgacccaatgttctgaaagaa
aaggccgaggcctggtcgagcaagcaggttgatatggaggatgccaacactgactatgca
tgcttggcgcctgtcaacgccaccatgaacacagtcatgtgctacgctcgagacggcccg
gataattacggcgttcaaaggcacattgagcgacttgaagagtttctttgggtcaaggat
gagggcatgttggtcaacggcactaacggtgtccaatgttgggatacagcctttttgatc
caagccgtgtttgaagccggcctccacaaggatgagaagtggaagccgatgttaatgaag
tcgctgcattatctggagagacagcagatccgagaggactgtgttgaccaggatatttgc
taccgtcaacctagaaagggtggctggccattcagtaacaaggatcagggctatggtgtc
agtgactgtatctctgaagcaatgaaggccatcatccttttgcaaaaggtgggaggcctt
cccgaagtcctcgaagaacgaagactattcgatgccgttgataccctgttgctatatcag
aatgaaaacggtggtatgtcgtcttacgaaaagcgacgaggaggcgagtggctggaaatg
ctcaatgccgccgaggtttttggtcgtattatgatcgaatacgactaccctgaatgcaca
acagcttgtgtgacggcgttgtctttattcaacaagtactggcctgactaccgcaccaag
gaagtcaagactctgattcgaacagccgctgagtggatcaagtctaaccagcgtcctgat
ggtggttggtacgggagctggggtatttgctttacgtatgctggcatgtttgcgctcgag
agcatgaagcatatcggccagacctacgctacaggcgagaactcaagacgaggctgtgac
tttttgatctccaagcagagggccgatggcggctggtcagaaagctacaaggcatgcgaa
acgatgaaatatgtcgaacatccctctggatcccttgtagttcaaacagcatgggctttg
atcggcctgatggaggctgagtacccccatgtggagcccctgaggagaggcatccagttg
atcatggatcgacaacaacccaatggagagtggctgcaggaggccatcgagggtgtcttt
aataagtcatgcatgatctcgtaccccaactacaagtttacttttaccatcaaagcgcta
ggcatgtttgccaacagattccctgaggagaagctggttcctagctgggccatggcggga
aatggtattgaaaaaccatag------------
>Fp146
atggtcgccaactccagtggacttgacgctagcgcgctaaagtcacgtaagcgcgctgct
gactctgagtccgaaccactattgaaacagggccagccattccctaagcagccgcgcatc
ggttcagagttggacaagacacgatggaggctcaaggacgacgacagccgccacacgtgg
cactaccttgaggacgatgatgctgcaaaggaatgtccccagagttatgctgaaaagtgg
tacttgaaccagtccttggatcttcccgatcttccaaaacccgaaaatcctttggcggcc
gccactaatggtcttgacttcttcgaaaaacttcaactacccagcggtcactggggttgc
gaatatggcggtcctatgtttctcttgcccagtgttgtcatcacctggtatgtcaccagg
acaccgattccctcttcgaaagcgacagcgatctacaactacatagccgcacgagcgcat
cctgaggatggcggctggggtctacatatcgaaggtgaaagcagcgttttcggaaccttg
atgaactatgtagcccttcgtcttgttggagtcgaggccgacgatcctgtactagtcaag
gccagaggcactctccataagatgggaggagcattatatgcgccgcactgggcaaagttc
tggatggctgtcctgggagtgatggactgggatgttgtcaatcctgtgccaccagaaata
tggctacttcccgattgggtcccttttgcgccatggcgatggtggattcacattcgaatg
gtgtttctcccgatgggctggctatactcaaagcgatggagttgcgaagagacagatgtt
acccgatcactaaggaaggaggttttcgtcgaagactacgccaagatcaaatggacaaac
caccgcaacgacattggtgttgtcgacaactatcaccccaaatcatggctactcaacacg
gccaactggctgattgtcaatatctggaacccttatcttcgacccaatgttctgaaagaa
aaggccgaggcctggtcgagcaagcaggttgatatggaggatgccaacactgactatgca
tgcttggcgcctgtcaacgccaccatgaacacagtcatgtgctacgctcgagacggcccg
gataattacggcgttcaaaggcacattgagcgacttgaagagtttctttgggtcaaggat
gagggcatgttggtcaacggcactaacggtgtccaatgttgggatacagcctttttgatc
caagccgtgtttgaagccggcctccacaaggatgagaagtggaagccgatgttaatgaag
tcgctgcattatctggagagacagcagatccgagaggactgtgttgaccaggatatttgc
taccgtcaacctagaaagggtggctggccattcagtaacaaggatcagggctatggtgtc
agtgactgtatctctgaagcaatgaaggccatcatccttttgcaaaaggtgggaggcctt
cccgaagtccttgaagaacgaagactattcgatgccgttgataccctgttgctatatcag
aatgaaaacggtggtatgtcgtcttacgaaaagcgacgaggaggcgagtggctggaaatg
ctcaatgccgccgaggtttttggtcgtattatgatcgaatacgactaccctgaatgcaca
acagcttgtgtgacggcgttgtctttattcaacaagtactggcctgactaccgcaccaag
gaagtcaagactctgattcgaacagccgctgagtggatcaagtctaaccagcgtcctgat
ggtggttggtacgggagctggggtatttgctttacgtatgctggcatgtttgcgctcgag
agcatgaagcatatcggccagacctacgctacaggcgagaactcaagacgaggctgtgac
tttttgatctccaagcagagggccgatggcggctggtcagaaagctacaaggcatgcgaa
acgatgaaatatgtcgaacatccctctggatcccttgtagttcaaacagcatgggctttg
atcggcctgatggaggctgagtacccccatgtggagcccctgaggagaggcatccagttg
atcatggatcgacaacaacccaatggagagtggctgcaggaggccatcgagggtgtcttt
aataagtcatgcatgatctcgtaccccaactacaagtttacttttaccatcaaagcgcta
ggcatgtttgccaacagattccctgaggagaagctggttcctagctgggccatggcggga
aatggtattgaaaaaccacagactgacaaatga
>Fp155
atggtcgccaactccagtggacttgacgctagcgcgctaaagtcacgtaagcgcgctgct
gactctgagtccgaaccactattgaaacagggccagccattccctaagcagccgcgcatc
ggttcagagttggacaagacacgatggaggctcaaggacgacgacagccgccacacgtgg
cactaccttgaggacgatgatgctgcaaaggaatgtccccagagttatgctgaaaagtgg
tacttgaaccagtccttggatcttcccgatcttccaaaacccgaaaatcctttggcggcc
gccactaatggtcttgacttcttcgaaaaacttcaactacccagcggtcactggggttgc
gaatatggcggtcctatgtttctcttgcccagtgttgtcatcacctggtatgtcaccagg
acaccgattccctcttcgaaagcgacagcgatctacaactacatagccgcacgagcgcat
cctgaggatggcggctggggtctacatatcgaaggtgaaagcagcgttttcggaaccttg
atgaactatgtagcccttcgtcttgttggagtcgaggccgacgatcctgtactagtcaag
gccagaggcactctccataagatgggaggagcattatatgcgccgcactgggcaaagttc
tggatggctgtcctgggagtgatggactgggatgttgtcaatcctgtgccaccagaaata
tggctacttcccgattgggtcccttttgcgccatggcgatggtggattcacattcgaatg
gtgtttctcccgatgggctggctatactcaaagcgatggagttgcgaagagacagatgtt
acccgatcactaaggaaggaggttttcgtcgaagactacgccaagatcaaatggacaaac
caccgcaacgacattggtgttgtcgacaactatcaccccaaatcatggctactcaacacg
gccaactggctgattgtcaatatctggaacccttatcttcgacccaatgttctgaaagaa
aaggccgaggcctggtcgagcaagcaggttgatatggaggatgccaacactgactatgca
tgcttggcgcctgtcaacgccaccatgaacacagtcatgtgctacgctcgagacggcccg
gataattacggcgttcaaaggcacattgagcgacttgaagagtttctttgggtcaaggat
gagggcatgttggtcaacggcactaacggtgtccaatgttgggatacagcctttttgatc
caagccgtgtttgaagccggcctccacaaggatgagaagtggaagccgatgttaatgaag
tcgctgcattatctggagagacagcagatccgagaggactgtgttgaccaggatatttgc
taccgtcaacctagaaagggtggctggccattcagtaacaaggatcagggctatggtgtc
agtgactgtatctctgaagcaatgaaggccatcatccttttgcaaaaggtgggaggcctt
cccgaagtcctcgaagaacgaagactattcgatgccgttgataccctgttgctatatcag
aatgaaaacggtggtatgtcgtcttacgaaaagcgacgaggaggcgagtggctggaaatg
ctcaatgccgccgaggtttttggtcgtattatgatcgaatacgactaccctgaatgcaca
acagcttgtgtgacggcgttgtctttattcaacaagtactggcctgactaccgcaccaag
gaagtcaagactctgattcgaacagccgctgagtggatcaagtctaaccagcgtcctgat
ggtggttggtacgggagctggggtatttgctttacgtatgctggcatgtttgcgctcgag
agcatgaagcatatcggccagacctacgctacaggcgagaactcaagacgaggctgtgac
tttttgatctccaagcagagggccgatggcggctggtcagaaagctacaaggcatgcgaa
acgatgaaatatgtcgaacatccctctggatcccttgtagttcaaacagcatgggctttg
atcggcctgatggaggctgagtacccccatgtggagcccctgaggagaggcatccagttg
atcatggatcgacaacaacccaatggagagtggctgcaggaggccatcgagggtgtcttt
aataagtcatgcatgatctcgtaccccaactacaagtttacttttaccatcaaagcgcta
ggcatgtttgccaacagattccctgaggagaagctggttcctagctgggccatggcggga
aatggtattgaaaaaccatag------------
>Fp157
atggtcgccaactccagtggacttgacgctagcgcgctaaagtcacgtaagcgcgctgct
gactctgagtccgaaccactattgaaacagggccagccattccctaagcagccgcgcatc
ggttcagagttggacaagacacgatggaggctcaaggacgacgacagccgccacacgtgg
cactaccttgaggacgatgatgctgcaaaggaatgtccccagagttatgctgaaaagtgg
tacttgaaccagtccttggatcttcccgatcttccaaaacccgaaaatcctttggcggcc
gccactaatggtcttgacttcttcgaaaaacttcaactacccagcggtcactggggttgc
gaatatggcggtcctatgtttctcttgcccagtgttgtcatcacctggtatgtcaccagg
acaccgattccctcttcgaaagcgacagcgatctacaactacatagccgcacgagcgcat
cctgaggatggcggctggggtctacatatcgaaggtgaaagcagcgttttcggaaccttg
atgaactatgtagcccttcgtcttgttggagtcgaggccgacgatcctgtactagtcaag
gccagaggcactctccataagatgggaggagcattatatgcgccgcactgggcaaagttc
tggatggctgtcctgggagtgatggactgggatgttgtcaatcctgtgccaccagaaata
tggctacttcccgattgggtcccttttgcgccatggcgatggtggattcacattcgaatg
gtgtttctcccgatgggctggctatactcaaagcgatggagttgcgaagagacagatgtt
acccgatcactaaggaaggaggttttcgtcgaagactacgccaagatcaaatggacaaac
caccgcaacgacattggtgttgtcgacaactatcaccccaaatcatggctactcaacacg
gccaactggctgattgtcaatatctggaacccttatcttcgacccaatgttctgaaagaa
aaggccgaggcctggtcgagcaagcaggttgatatggaggatgccaacactgactatgca
tgcttggcgcctgtcaacgccaccatgaacacagtcatgtgctacgctcgagacggcccg
gataattacggcgttcaaaggcacattgagcgacttgaagagtttctttgggtcaaggat
gagggcatgttggtcaacggcactaacggtgtccaatgttgggatacagcctttttgatc
caagccgtgtttgaagccggcctccacaaggatgagaagtggaagccgatgttaatgaag
tcgctgcattatctggagagacagcagatccgagaggactgtgttgaccaggatatttgc
taccgtcaacctagaaagggtggctggccattcagtaacaaggatcagggctatggtgtc
agtgactgtatctctgaagcaatgaaggccatcatccttttgcaaaaggtgggaggcctt
cccgaagtccttgaagaacgaagactattcgatgccgttgataccctgttgctatatcag
aatgaaaacggtggtatgtcgtcttacgaaaagcgacgaggaggcgagtggctggaaatg
ctcaatgccgccgaggtttttggtcgtattatgatcgaatacgactaccctgaatgcaca
acagcttgtgtgacggcgttgtctttattcaacaagtactggcctgactaccgcaccaag
gaagtcaagactctgattcgaacagccgctgagtggatcaagtctaaccagcgtcctgat
ggtggttggtacgggagctggggtatttgctttacgtatgctggcatgtttgcgctcgag
agcatgaagcatatcggccagacctacgctacaggcgagaactcaagacgaggctgtgac
tttttgatctccaagcagagggccgatggcggctggtcagaaagctacaaggcatgcgaa
acgatgaaatatgtcgaacatccctctggatcccttgtagttcaaacagcatgggctttg
atcggcctgatggaggctgagtacccccatgtggagcccctgaggagaggcatccagttg
atcatggatcgacaacaacccaatggagagtggctgcaggaggccatcgagggtgtcttt
aataagtcatgcatgatctcgtaccccaactacaagtttacttttaccatcaaagcgcta
ggcatgtttgccaacagattccctgaggagaagctggttcctagctgggccatggcggga
aatggtattgaaaaaccacagactgacaaatga
>Fp16r
atggtcgccaactccagtggacttgacgctagcgcgctaaagtcacgtaagcgcgctgct
gactctgagtccgaaccactattgaaacagggccagccattccctaagcagccgcgcatc
ggttcagagttggacaagacacgatggaggctcaaggacgacgacagccgccacacgtgg
cactaccttgaggacgatgatgctgcaaaggaatgtccccagagttatgctgaaaagtgg
tacttgaaccagtccttggatcttcccgatcttccaaaacccgaaaatcctttggcggcc
gccactaatggtcttgacttcttcgaaaaacttcaactacccagcggtcactggggttgc
gaatatggcggtcctatgtttctcttgcccagtgttgtcatcacctggtatgtcaccagg
acaccgattccctcttcgaaagcgacagcgatctacaactacatagccgcacgagcgcat
cctgaggatggcggctggggtctacatatcgaaggtgaaagcagcgttttcggaaccttg
atgaactatgtagcccttcgtcttgttggagtcgaggccgacgatcctgtactagtcaag
gccagaggcactctccataagatgggaggagcattatatgcgccgcactgggcaaagttc
tggatggctgtcctgggagtgatggactgggatgttgtcaatcctgtgccaccagaaata
tggctacttcccgattgggtcccttttgcgccatggcgatggtggattcacattcgaatg
gtgtttctcccgatgggctggctatactcaaagcgatggagttgcgaagagacagatgtt
acccgatcactaaggaaggaggttttcgtcgaagactacgccaagatcaaatggacaaac
caccgcaacgacattggtgttgtcgacaactatcaccccaaatcatggctactcaacacg
gccaactggctgattgtcaatatctggaacccttatcttcgacccaatgttctgaaagaa
aaggccgaggcctggtcgagcaagcaggttgatatggaggatgccaacactgactatgca
tgcttggcgcctgtcaacgccaccatgaacacagtcatgtgctacgctcgagacggcccg
gataattacggcgttcaaaggcacattgagcgacttgaagagtttctttgggtcaaggat
gagggcatgttggtcaacggcactaacggtgtccaatgttgggatacagcctttttgatc
caagccgtgtttgaagccggcctccacaaggatgagaagtggaagccgatgttaatgaag
tcgctgcattatctggagagacagcagatccgagaggactgtgttgaccaggatatttgc
taccgtcaacctagaaagggtggctggccattcagtaacaaggatcagggctatggtgtc
agtgactgtatctctgaagcaatgaaggccatcatccttttgcaaaaggtgggaggcctt
cccgaagtcctcgaagaacgaagactattcgatgccgttgataccctgttgctatatcag
aatgaaaacggtggtatgtcgtcttacgaaaagcgacgaggaggcgagtggctggaaatg
ctcaatgccgccgaggtttttggtcgtattatgatcgaatacgactaccctgaatgcaca
acagcttgtgtgacggcgttgtctttattcaacaagtactggcctgactaccgcaccaag
gaagtcaagactctgattcgaacagccgctgagtggatcaagtctaaccagcgtcctgat
ggtggttggtacgggagctggggtatttgctttacgtatgctggcatgtttgcgctcgag
agcatgaagcatatcggccagacctacgctacaggcgagaactcaagacgaggctgtgac
tttttgatctccaagcagagggccgatggcggctggtcagaaagctacaaggcatgcgaa
acgatgaaatatgtcgaacatccctctggatcccttgtagttcaaacagcatgggctttg
atcggcctgatggaggctgagtacccccatgtggagcccctgaggagaggcatccagttg
atcatggatcgacaacaacccaatggagagtggctgcaggaggccatcgagggtgtcttt
aataagtcatgcatgatctcgtaccccaactacaagtttacttttaccatcaaagcgcta
ggcatgtttgccaacagattccctgaggagaagctggttcctagctgggccatggcggga
aatggtattgaaaaaccatag------------
>Fp1r
atggtcgccaactccagtggacttgacgctagcgcgctaaagtcacgtaagcgcgctgct
gactctgagtccgaaccactattgaaacagggccagccattccctaagcagccgcgcatc
ggttcagagttggacaagacacgatggaggctcaaggacgacgacagccgccacacgtgg
cactaccttgaggacgatgatgctgcaaaggaatgtccccagagttatgctgaaaagtgg
tacttgaaccagtccttggatcttcccgatcttccaaaacccgaaaatcctttggcggcc
gccactaatggtcttgacttcttcgaaaaacttcaactacccagcggtcactggggttgc
gaatatggcggtcctatgtttctcttgcccagtgttgtcatcacctggtatgtcaccagg
acaccgattccctcttcgaaagcgacagcgatctacaactacatagccgcacgagcgcat
cctgaggatggcggctggggtctacatatcgaaggtgaaagcagcgttttcggaaccttg
atgaactatgtagcccttcgtcttgttggagtcgaggccgacgatcctgtactagtcaag
gccagaggcactctccataagatgggaggagcattatatgcgccgcactgggcaaagttc
tggatggctgtcctgggagtgatggactgggatgttgtcaatcctgtgccaccagaaata
tggctacttcccgattgggtcccttttgcgccatggcgatggtggattcacattcgaatg
gtgtttctcccgatgggctggctatactcaaagcgatggagttgcgaagagacagatgtt
acccgatcactaaggaaggaggttttcgtcgaagactacgccaagatcaaatggacaaac
caccgcaacgacattggtgttgtcgacaactatcaccccaaatcatggctactcaacacg
gccaactggctgattgtcaatatctggaacccttatcttcgacccaatgttctgaaagaa
aaggccgaggcctggtcgagcaagcaggttgatatggaggatgccaacactgactatgca
tgcttggcgcctgtcaacgccaccatgaacacagtcatgtgctacgctcgagacggcccg
gataattacggcgttcaaaggcacattgagcgacttgaagagtttctttgggtcaaggat
gagggcatgttggtcaacggcactaacggtgtccaatgttgggatacagcctttttgatc
caagccgtgtttgaagccggcctccacaaggatgagaagtggaagccgatgttaatgaag
tcgctgcattatctggagagacagcagatccgagaggactgtgttgaccaggatatttgc
taccgtcaacctagaaagggtggctggccattcagtaacaaggatcagggctatggtgtc
agtgactgtatctctgaagcaatgaaggccatcatccttttgcaaaaggtgggaggcctt
cccgaagtcctcgaagaacgaagactattcgatgccgttgataccctgttgctatatcag
aatgaaaacggtggtatgtcgtcttacgaaaagcgacgaggaggcgagtggctggaaatg
ctcaatgccgccgaggtttttggtcgtattatgatcgaatacgactaccctgaatgcaca
acagcttgtgtgacggcgttgtctttattcaacaagtactggcctgactaccgcaccaag
gaagtcaagactctgattcgaacagccgctgagtggatcaagtctaaccagcgtcctgat
ggtggttggtacgggagctggggtatttgctttacgtatgctggcatgtttgcgctcgag
agcatgaagcatatcggccagacctacgctacaggcgagaactcaagacgaggctgtgac
tttttgatctccaagcagagggccgatggcggctggtcagaaagctacaaggcatgcgaa
acgatgaaatatgtcgaacatccctctggatcccttgtagttcaaacagcatgggctttg
atcggcctgatggaggctgagtacccccatgtggagcccctgaggagaggcatccagttg
atcatggatcgacaacaacccaatggagagtggctgcaggaggccatcgagggtgtcttt
aataagtcatgcatgatctcgtaccccaactacaagtttacttttaccatcaaagcgcta
ggcatgtttgccaacagattccctgaggagaagctggttcctagctgggccatggcggga
aatggtattgaaaaaccatag------------
>Fp21r
atggtcgccaactccagtggacttgacgctagcgcgctaaagtcacgtaagcgcgctgct
gactctgagtccgaaccactattgaaacagggccagccattccctaagcagccgcgcatc
ggttcagagttggacaagacacgatggaggctcaaggacgacgacagccgccacacgtgg
cactaccttgaggacgatgatgctgcaaaggaatgtccccagagttatgctgaaaagtgg
tacttgaaccagtccttggatcttcccgatcttccaaaacccgaaaatcctttggcggcc
gccactaatggtcttgacttcttcgaaaaacttcaactacccagcggtcactggggttgc
gaatatggcggtcctatgtttctcttgcccagtgttgtcatcacctggtatgtcaccagg
acaccgattccctcttcgaaagcgacagcgatctacaactacatagccgcacgagcgcat
cctgaggatggcggctggggtctacatatcgaaggtgaaagcagcgttttcggaaccttg
atgaactatgtagcccttcgtcttgttggagtcgaggccgacgatcctgtactagtcaag
gccagaggcactctccataagatgggaggagcattatatgcgccgcactgggcaaagttc
tggatggctgtcctgggagtgatggactgggatgttgtcaatcctgtgccaccagaaata
tggctacttcccgattgggtcccttttgcgccatggcgatggtggattcacattcgaatg
gtgtttctcccgatgggctggctatactcaaagcgatggagttgcgaagagacagatgtt
acccgatcactaaggaaggaggttttcgtcgaagactacgccaagatcaaatggacaaac
caccgcaacgacattggtgttgtcgacaactatcaccccaaatcatggctactcaacacg
gccaactggctgattgtcaatatctggaacccttatcttcgacccaatgttctgaaagaa
aaggccgaggcctggtcgagcaagcaggttgatatggaggatgccaacactgactatgca
tgcttggcgcctgtcaacgccaccatgaacacagtcatgtgctacgctcgagacggcccg
gataattacggcgttcaaaggcacattgagcgacttgaagagtttctttgggtcaaggat
gagggcatgttggtcaacggcactaacggtgtccaatgttgggatacagcctttttgatc
caagccgtgtttgaagccggcctccacaaggatgagaagtggaagccgatgttaatgaag
tcgctgcattatctggagagacagcagatccgagaggactgtgttgaccaggatatttgc
taccgtcaacctagaaagggtggctggccattcagtaacaaggatcagggctatggtgtc
agtgactgtatctctgaagcaatgaaggccatcatccttttgcaaaaggtgggaggcctt
cccgaagtcctcgaagaacgaagactattcgatgccgttgataccctgttgctatatcag
aatgaaaacggtggtatgtcgtcttacgaaaagcgacgaggaggcgagtggctggaaatg
ctcaatgccgccgaggtttttggtcgtattatgatcgaatacgactaccctgaatgcaca
acagcttgtgtgacggcgttgtctttattcaacaagtactggcctgactaccgcaccaag
gaagtcaagactctgattcgaacagccgctgagtggatcaagtctaaccagcgtcctgat
ggtggttggtacgggagctggggtatttgctttacgtatgctggcatgtttgcgctcgag
agcatgaagcatatcggccagacctacgctacaggcgagaactcaagacgaggctgtgac
tttttgatctccaagcagagggccgatggcggctggtcagaaagctacaaggcatgcgaa
acgatgaaatatgtcgaacatccctctggatcccttgtagttcaaacagcatgggctttg
atcggcctgatggaggctgagtacccccatgtggagcccctgaggagaggcatccagttg
atcatggatcgacaacaacccaatggagagtggctgcaggaggccatcgagggtgtcttt
aataagtcatgcatgatctcgtaccccaactacaagtttacttttaccatcaaagcgcta
ggcatgtttgccaacagattccctgaggagaagctggttcctagctgggccatggcggga
aatggtattgaaaaaccatag------------
>Fp24r
atggtcgccaactccagtggacttgacgctagcgcgctaaagtcacgtaagcgcgctgct
gactctgagtccgaaccactattgaaacagggccagccattccctaagcagccgcgcatc
ggttcagagttggacaagacacgatggaggctcaaggacgacgacagccgccacacgtgg
cactaccttgaggacgatgatgctgcaaaggaatgtccccagagttatgctgaaaagtgg
tacttgaaccagtccttggatcttcccgatcttccaaaacccgaaaatcctttggcggcc
gccactaatggtcttgacttcttcgaaaaacttcaactacccagcggtcactggggttgc
gaatatggcggtcctatgtttctcttgcccagtgttgtcatcacctggtatgtcaccagg
acaccgattccctcttcgaaagcgacagcgatctacaactacatagccgcacgagcgcat
cctgaggatggcggctggggtctacatatcgaaggtgaaagcagcgttttcggaaccttg
atgaactatgtagcccttcgtcttgttggagtcgaggccgacgatcctgtactagtcaag
gccagaggcactctccataagatgggaggagcattatatgcgccgcactgggcaaagttc
tggatggctgtcctgggagtgatggactgggatgttgtcaatcctgtgccaccagaaata
tggctacttcccgattgggtcccttttgcgccatggcgatggtggattcacattcgaatg
gtgtttctcccgatgggctggctatactcaaagcgatggagttgcgaagagacagatgtt
acccgatcactaaggaaggaggttttcgtcgaagactacgccaagatcaaatggacaaac
caccgcaacgacattggtgttgtcgacaactatcaccccaaatcatggctactcaacacg
gccaactggctgattgtcaatatctggaacccttatcttcgacccaatgttctgaaagaa
aaggccgaggcctggtcgagcaagcaggttgatatggaggatgccaacactgactatgca
tgcttggcgcctgtcaacgccaccatgaacacagtcatgtgctacgctcgagacggcccg
gataattacggcgttcaaaggcacattgagcgacttgaagagtttctttgggtcaaggat
gagggcatgttggtcaacggcactaacggtgtccaatgttgggatacagcctttttgatc
caagccgtgtttgaagccggcctccacaaggatgagaagtggaagccgatgttaatgaag
tcgctgcattatctggagagacagcagatccgagaggactgtgttgaccaggatatttgc
taccgtcaacctagaaagggtggctggccattcagtaacaaggatcagggctatggtgtc
agtgactgtatctctgaagcaatgaaggccatcatccttttgcaaaaggtgggaggcctt
cccgaagtcctcgaagaacgaagactattcgatgccgttgataccctgttgctatatcag
aatgaaaacggtggtatgtcgtcttacgaaaagcgacgaggaggcgagtggctggaaatg
ctcaatgccgccgaggtttttggtcgtattatgatcgaatacgactaccctgaatgcaca
acagcttgtgtgacggcgttgtctttattcaacaagtactggcctgactaccgcaccaag
gaagtcaagactctgattcgaacagccgctgagtggatcaagtctaaccagcgtcctgat
ggtggttggtacgggagctggggtatttgctttacgtatgctggcatgtttgcgctcgag
agcatgaagcatatcggccagacctacgctacaggcgagaactcaagacgaggctgtgac
tttttgatctccaagcagagggccgatggcggctggtcagaaagctacaaggcatgcgaa
acgatgaaatatgtcgaacatccctctggatcccttgtagttcaaacagcatgggctttg
atcggcctgatggaggctgagtacccccatgtggagcccctgaggagaggcatccagttg
atcatggatcgacaacaacccaatggagagtggctgcaggaggccatcgagggtgtcttt
aataagtcatgcatgatctcgtaccccaactacaagtttacttttaccatcaaagcgcta
ggcatgtttgccaacagattccctgaggagaagctggttcctagctgggccatggcggga
aatggtattgaaaaaccatag------------
>Fp2516
atggtcgccaactccagtggacttgacgctagcgcgctaaagtcacgtaagcgcgctgct
gactctgagtccgaaccactattgaaacagggccagccattccctaagcagccgcgcatc
ggttcagagttggacaagacacgatggaggctcaaggacgacgacagccgccacacgtgg
cactaccttgaggacgatgatgctgcaaaggaatgtccccagagttatgctgaaaagtgg
tacttgaaccagtccttggatcttcccgatcttccaaaacccgaaaatcctttggcggcc
gccactaatggtcttgacttcttcgaaaaacttcaactacccagcggtcactggggttgc
gaatatggcggtcctatgtttctcttgcccagtgttgtcatcacctggtatgtcaccagg
acaccgattccctcttcgaaagcgacagcgatctacaactacatagccgcacgagcgcat
cctgaggatggcggctggggtctacatatcgaaggtgaaagcagcgttttcggaaccttg
atgaactatgtagcccttcgtcttgttggagtcgaggccgacgatcctgtactagtcaag
gccagaggcactctccataagatgggaggagcattatatgcgccgcactgggcaaagttc
tggatggctgtcctgggagtgatggactgggatgttgtcaatcctgtgccaccagaaata
tggctacttcccgattgggtcccttttgcgccatggcgatggtggattcacattcgaatg
gtgtttctcccgatgggctggctatactcaaagcgatggagttgcgaagagacagatgtt
acccgatcactaaggaaggaggttttcgtcgaagactacgccaagatcaaatggacaaac
caccgcaacgacattggtgttgtcgacaactatcaccccaaatcatggctactcaacacg
gccaactggctgattgtcaatatctggaacccttatcttcgacccaatgttctgaaagaa
aaggccgaggcctggtcgagcaagcaggttgatatggaggatgccaacactgactatgca
tgcttggcgcctgtcaacgccaccatgaacacagtcatgtgctacgctcgagacggcccg
gataattacggcgttcaaaggcacattgagcgacttgaagagtttctttgggtcaaggat
gagggcatgttggtcaacggcactaacggtgtccaatgttgggatacagcctttttgatc
caagccgtgtttgaagccggcctccacaaggatgagaagtggaagccgatgttaatgaag
tcgctgcattatctggagagacagcagatccgagaggactgtgttgaccaggatatttgc
taccgtcaacctagaaagggtggctggccattcagtaacaaggatcagggctatggtgtc
agtgactgtatctctgaagcaatgaaggccatcatccttttgcaaaaggtgggaggcctt
cccgaagtcctcgaagaacgaagactattcgatgccgttgataccctgttgctatatcag
aatgaaaacggtggtatgtcgtcttacgaaaagcgacgaggaggcgagtggctggaaatg
ctcaatgccgccgaggtttttggtcgtattatgatcgaatacgactaccctgaatgcaca
acagcttgtgtgacggcgttgtctttattcaacaagtactggcctgactaccgcaccaag
gaagtcaagactctgattcgaacagccgctgagtggatcaagtctaaccagcgtcctgat
ggtggttggtacgggagctggggtatttgctttacgtatgctggcatgtttgcgctcgag
agcatgaagcatatcggccagacctacgctacaggcgagaactcaagacgaggctgtgac
tttttgatctccaagcagagggccgatggcggctggtcagaaagctacaaggcatgcgaa
acgatgaaatatgtcgaacatccctctggatcccttgtagttcaaacagcatgggctttg
atcggcctgatggaggctgagtacccccatgtggagcccctgaggagaggcatccagttg
atcatggatcgacaacaacccaatggagagtggctgcaggaggccatcgagggtgtcttt
aataagtcatgcatgatctcgtaccccaactacaagtttacttttaccatcaaagcgcta
ggcatgtttgccaacagattccctgaggagaagctggttcctagctgggccatggcggga
aatggtattgaaaaaccatag------------
>Fp26r
atggtcgccaactccagtggacttgacgctagcgcgctaaagtcacgtaagcgcgctgct
gactctgagtccgaaccactattgaaacagggccagccattccctaagcagccgcgcatc
ggttcagagttggacaagacacgatggaggctcaaggacgacgacagccgccacacgtgg
cactaccttgaggacgatgatgctgcaaaggaatgtccccagagttatgctgaaaagtgg
tacttgaaccagtccttggatcttcccgatcttccaaaacccgaaaatcctttggcggcc
gccactaatggtcttgacttcttcgaaaaacttcaactacccagcggtcactggggttgc
gaatatggcggtcctatgtttctcttgcccagtgttgtcatcacctggtatgtcaccagg
acaccgattccctcttcgaaagcgacagcgatctacaactacatagccgcacgagcgcat
cctgaggatggcggctggggtctacatatcgaaggtgaaagcagcgttttcggaaccttg
atgaactatgtagcccttcgtcttgttggagtcgaggccgacgatcctgtactagtcaag
gccagaggcactctccataagatgggaggagcattatatgcgccgcactgggcaaagttc
tggatggctgtcctgggagtgatggactgggatgttgtcaatcctgtgccaccagaaata
tggctacttcccgattgggtcccttttgcgccatggcgatggtggattcacattcgaatg
gtgtttctcccgatgggctggctatactcaaagcgatggagttgcgaagagacagatgtt
acccgatcactaaggaaggaggttttcgtcgaagactacgccaagatcaaatggacaaac
caccgcaacgacattggtgttgtcgacaactatcaccccaaatcatggctactcaacacg
gccaactggctgattgtcaatatctggaacccttatcttcgacccaatgttctgaaagaa
aaggccgaggcctggtcgagcaagcaggttgatatggaggatgccaacactgactatgca
tgcttggcgcctgtcaacgccaccatgaacacagtcatgtgctacgctcgagacggcccg
gataattacggcgttcaaaggcacattgagcgacttgaagagtttctttgggtcaaggat
gagggcatgttggtcaacggcactaacggtgtccaatgttgggatacagcctttttgatc
caagccgtgtttgaagccggcctccacaaggatgagaagtggaagccgatgttaatgaag
tcgctgcattatctggagagacagcagatccgagaggactgtgttgaccaggatatttgc
taccgtcaacctagaaagggtggctggccattcagtaacaaggatcagggctatggtgtc
agtgactgtatctctgaagcaatgaaggccatcatccttttgcaaaaggtgggaggcctt
cccgaagtcctcgaagaacgaagactattcgatgccgttgataccctgttgctatatcag
aatgaaaacggtggtatgtcgtcttacgaaaagcgacgaggaggcgagtggctggaaatg
ctcaatgccgccgaggtttttggtcgtattatgatcgaatacgactaccctgaatgcaca
acagcttgtgtgacggcgttgtctttattcaacaagtactggcctgactaccgcaccaag
gaagtcaagactctgattcgaacagccgctgagtggatcaagtctaaccagcgtcctgat
ggtggttggtacgggagctggggtatttgctttacgtatgctggcatgtttgcgctcgag
agcatgaagcatatcggccagacctacgctacaggcgagaactcaagacgaggctgtgac
tttttgatctccaagcagagggccgatggcggctggtcagaaagctacaaggcatgcgaa
acgatgaaatatgtcgaacatccctctggatcccttgtagttcaaacagcatgggctttg
atcggcctgatggaggctgagtacccccatgtggagcccctgaggagaggcatccagttg
atcatggatcgacaacaacccaatggagagtggctgcaggaggccatcgagggtgtcttt
aataagtcatgcatgatctcgtaccccaactacaagtttacttttaccatcaaagcgcta
ggcatgtttgccaacagattccctgaggagaagctggttcctagctgggccatggcggga
aatggtattgaaaaaccatag------------
>Fp33
atggtcgccaactccagtggacttgacgctagcgcgctaaagtcacgtaagcgcgctgct
gactctgagtccgaaccactattgaaacagggccagccattccctaagcagccgcgcatc
ggttcagagttggacaagacacgatggaggctcaaggacgacgacagccgccacacgtgg
cactaccttgaggacgatgatgctgcaaaggaatgtccccagagttatgctgaaaagtgg
tacttgaaccagtccttggatcttcccgatcttccaaaacccgaaaatcctttggcggcc
gccactaatggtcttgacttcttcgaaaaacttcaactacccagcggtcactggggttgc
gaatatggcggtcctatgtttctcttgcccagtgttgtcatcacctggtatgtcaccagg
acaccgattccctcttcgaaagcgacagcgatctacaactacatagccgcacgagcgcat
cctgaggatggcggctggggtctacatatcgaaggtgaaagcagcgttttcggaaccttg
atgaactatgtagcccttcgtcttgttggagtcgaggccgacgatcctgtactagtcaag
gccagaggcactctccataagatgggaggagcattatatgcgccgcactgggcaaagttc
tggatggctgtcctgggagtgatggactgggatgttgtcaatcctgtgccaccagaaata
tggctacttcccgattgggtcccttttgcgccatggcgatggtggattcacattcgaatg
gtgtttctcccgatgggctggctatactcaaagcgatggagttgcgaagagacagatgtt
acccgatcactaaggaaggaggttttcgtcgaagactacgccaagatcaaatggacaaac
caccgcaacgacattggtgttgtcgacaactatcaccccaaatcatggctactcaacacg
gccaactggctgattgtcaatatctggaacccttatcttcgacccaatgttctgaaagaa
aaggccgaggcctggtcgagcaagcaggttgatatggaggatgccaacactgactatgca
tgcttggcgcctgtcaacgccaccatgaacacagtcatgtgctacgctcgagacggcccg
gataattacggcgttcaaaggcacattgagcgacttgaagagtttctttgggtcaaggat
gagggcatgttggtcaacggcactaacggtgtccaatgttgggatacagcctttttgatc
caagccgtgtttgaagccggcctccacaaggatgagaagtggaagccgatgttaatgaag
tcgctgcattatctggagagacagcagatccgagaggactgtgttgaccaggatatttgc
taccgtcaacctagaaagggtggctggccattcagtaacaaggatcagggctatggtgtc
agtgactgtatctctgaagcaatgaaggccatcatccttttgcaaaaggtgggaggcctt
cccgaagtcctcgaagaacgaagactattcgatgccgttgataccctgttgctatatcag
aatgaaaacggtggtatgtcgtcttacgaaaagcgacgaggaggcgagtggctggaaatg
ctcaatgccgccgaggtttttggtcgtattatgatcgaatacgactaccctgaatgcaca
acagcttgtgtgacggcgttgtctttattcaacaagtactggcctgactaccgcaccaag
gaagtcaagactctgattcgaacagccgctgagtggatcaagtctaaccagcgtcctgat
ggtggttggtacgggagctggggtatttgctttacgtatgctggcatgtttgcgctcgag
agcatgaagcatatcggccagacctacgctacaggcgagaactcaagacgaggctgtgac
tttttgatctccaagcagagggccgatggcggctggtcagaaagctacaaggcatgcgaa
acgatgaaatatgtcgaacatccctctggatcccttgtagttcaaacagcatgggctttg
atcggcctgatggaggctgagtacccccatgtggagcccctgaggagaggcatccagttg
atcatggatcgacaacaacccaatggagagtggctgcaggaggccatcgagggtgtcttt
aataagtcatgcatgatctcgtaccccaactacaagtttacttttaccatcaaagcgcta
ggcatgtttgccaacagattccctgaggagaagctggttcctagctgggccatggcggga
aatggtattgaaaaaccatag------------
>Fp34
atggtcgccaactccagtggacttgacgctagcgcgctaaagtcacgtaagcgcgctgct
gactctgagtccgaaccactattgaaacagggccagccattccctaagcagccgcgcatc
ggttcagagttggacaagacacgatggaggctcaaggacgacgacagccgccacacgtgg
cactaccttgaggacgatgatgctgcaaaggaatgtccccagagttatgctgaaaagtgg
tacttgaaccagtccttggatcttcccgatcttccaaaacccgaaaatcctttggcggcc
gccactaatggtcttgacttcttcgaaaaacttcaactacccagcggtcactggggttgc
gaatatggcggtcctatgtttctcttgcccagtgttgtcatcacctggtatgtcaccagg
acaccgattccctcttcgaaagcgacagcgatctacaactacatagccgcacgagcgcat
cctgaggatggcggctggggtctacatatcgaaggtgaaagcagcgttttcggaaccttg
atgaactatgtagcccttcgtcttgttggagtcgaggccgacgatcctgtactagtcaag
gccagaggcactctccataagatgggaggagcattatatgcgccgcactgggcaaagttc
tggatggctgtcctgggagtgatggactgggatgttgtcaatcctgtgccaccagaaata
tggctacttcccgattgggtcccttttgcgccatggcgatggtggattcacattcgaatg
gtgtttctcccgatgggctggctatactcaaagcgatggagttgcgaagagacagatgtt
acccgatcactaaggaaggaggttttcgtcgaagactacgccaagatcaaatggacaaac
caccgcaacgacattggtgttgtcgacaactatcaccccaaatcatggctactcaacacg
gccaactggctgattgtcaatatctggaacccttatcttcgacccaatgttctgaaagaa
aaggccgaggcctggtcgagcaagcaggttgatatggaggatgccaacactgactatgca
tgcttggcgcctgtcaacgccaccatgaacacagtcatgtgctacgctcgagacggcccg
gataattacggcgttcaaaggcacattgagcgacttgaagagtttctttgggtcaaggat
gagggcatgttggtcaacggcactaacggtgtccaatgttgggatacagcctttttgatc
caagccgtgtttgaagccggcctccacaaggatgagaagtggaagccgatgttaatgaag
tcgctgcattatctggagagacagcagatccgagaggactgtgttgaccaggatatttgc
taccgtcaacctagaaagggtggctggccattcagtaacaaggatcagggctatggtgtc
agtgactgtatctctgaagcaatgaaggccatcatccttttgcaaaaggtgggaggcctt
cccgaagtcctcgaagaacgaagactattcgatgccgttgataccctgttgctatatcag
aatgaaaacggtggtatgtcgtcttacgaaaagcgacgaggaggcgagtggctggaaatg
ctcaatgccgccgaggtttttggtcgtattatgatcgaatacgactaccctgaatgcaca
acagcttgtgtgacggcgttgtctttattcaacaagtactggcctgactaccgcaccaag
gaagtcaagactctgattcgaacagccgctgagtggatcaagtctaaccagcgtcctgat
ggtggttggtacgggagctggggtatttgctttacgtatgctggcatgtttgcgctcgag
agcatgaagcatatcggccagacctacgctacaggcgagaactcaagacgaggctgtgac
tttttgatctccaagcagagggccgatggcggctggtcagaaagctacaaggcatgcgaa
acgatgaaatatgtcgaacatccctctggatcccttgtagttcaaacagcatgggctttg
atcggcctgatggaggctgagtacccccatgtggagcccctgaggagaggcatccagttg
atcatggatcgacaacaacccaatggagagtggctgcaggaggccatcgagggtgtcttt
aataagtcatgcatgatctcgtaccccaactacaagtttacttttaccatcaaagcgcta
ggcatgtttgccaacagattccctgaggagaagctggttcctagctgggccatggcggga
aatggtattgaaaaaccatag------------
>Fp35
atggtcgccaactccagtggacttgacgctagcgcgctaaagtcacgtaagcgcgctgct
gactctgagtccgaaccactattgaaacagggccagccattccctaagcagccgcgcatc
ggttcagagttggacaagacacgatggaggctcaaggacgacgacagccgccacacgtgg
cactaccttgaggacgatgatgctgcaaaggaatgtccccagagttatgctgaaaagtgg
tacttgaaccagtccttggatcttcccgatcttccaaaacccgaaaatcctttggcggcc
gccactaatggtcttgacttcttcgaaaaacttcaactacccagcggtcactggggttgc
gaatatggcggtcctatgtttctcttgcccagtgttgtcatcacctggtatgtcaccagg
acaccgattccctcttcgaaagcgacagcgatctacaactacatagccgcacgagcgcat
cctgaggatggcggctggggtctacatatcgaaggtgaaagcagcgttttcggaaccttg
atgaactatgtagcccttcgtcttgttggagtcgaggccgacgatcctgtactagtcaag
gccagaggcactctccataagatgggaggagcattatatgcgccgcactgggcaaagttc
tggatggctgtcctgggagtgatggactgggatgttgtcaatcctgtgccaccagaaata
tggctacttcccgattgggtcccttttgcgccatggcgatggtggattcacattcgaatg
gtgtttctcccgatgggctggctatactcaaagcgatggagttgcgaagagacagatgtt
acccgatcactaaggaaggaggttttcgtcgaagactacgccaagatcaaatggacaaac
caccgcaacgacattggtgttgtcgacaactatcaccccaaatcatggctactcaacacg
gccaactggctgattgtcaatatctggaacccttatcttcgacccaatgttctgaaagaa
aaggccgaggcctggtcgagcaagcaggttgatatggaggatgccaacactgactatgca
tgcttggcgcctgtcaacgccaccatgaacacagtcatgtgctacgctcgagacggcccg
gataattacggcgttcaaaggcacattgagcgacttgaagagtttctttgggtcaaggat
gagggcatgttggtcaacggcactaacggtgtccaatgttgggatacagcctttttgatc
caagccgtgtttgaagccggcctccacaaggatgagaagtggaagccgatgttaatgaag
tcgctgcattatctggagagacagcagatccgagaggactgtgttgaccaggatatttgc
taccgtcaacctagaaagggtggctggccattcagtaacaaggatcagggctatggtgtc
agtgactgtatctctgaagcaatgaaggccatcatccttttgcaaaaggtgggaggcctt
cccgaagtcctcgaagaacgaagactattcgatgccgttgataccctgttgctatatcag
aatgaaaacggtggtatgtcgtcttacgaaaagcgacgaggaggcgagtggctggaaatg
ctcaatgccgccgaggtttttggtcgtattatgatcgaatacgactaccctgaatgcaca
acagcttgtgtgacggcgttgtctttattcaacaagtactggcctgactaccgcaccaag
gaagtcaagactctgattcgaacagccgctgagtggatcaagtctaaccagcgtcctgat
ggtggttggtacgggagctggggtatttgctttacgtatgctggcatgtttgcgctcgag
agcatgaagcatatcggccagacctacgctacaggcgagaactcaagacgaggctgtgac
tttttgatctccaagcagagggccgatggcggctggtcagaaagctacaaggcatgcgaa
acgatgaaatatgtcgaacatccctctggatcccttgtagttcaaacagcatgggctttg
atcggcctgatggaggctgagtacccccatgtggagcccctgaggagaggcatccagttg
atcatggatcgacaacaacccaatggagagtggctgcaggaggccatcgagggtgtcttt
aataagtcatgcatgatctcgtaccccaactacaagtttacttttaccatcaaagcgcta
ggcatgtttgccaacagattccctgaggagaagctggttcctagctgggccatggcggga
aatggtattgaaaaaccatag------------
>Fp38
atggtcgccaactccagtggacttgacgctagcgcgctaaagtcacgtaagcgcgctgct
gactctgagtccgaaccactattgaaacagggccagccattccctaagcagccgcgcatc
ggttcagagttggacaagacacgatggaggctcaaggacgacgacagccgccacacgtgg
cactaccttgaggacgatgatgctgcaaaggaatgtccccagagttatgctgaaaagtgg
tacttgaaccagtccttggatcttcccgatcttccaaaacccgaaaatcctttggcggcc
gccactaatggtcttgacttcttcgaaaaacttcaactacccagcggtcactggggttgc
gaatatggcggtcctatgtttctcttgcccagtgttgtcatcacctggtatgtcaccagg
acaccgattccctcttcgaaagcgacagcgatctacaactacatagccgcacgagcgcat
cctgaggatggcggctggggtctacatatcgaaggtgaaagcagcgttttcggaaccttg
atgaactatgtagcccttcgtcttgttggagtcgaggccgacgatcctgtactagtcaag
gccagaggcactctccataagatgggaggagcattatatgcgccgcactgggcaaagttc
tggatggctgtcctgggagtgatggactgggatgttgtcaatcctgtgccaccagaaata
tggctacttcccgattgggtcccttttgcgccatggcgatggtggattcacattcgaatg
gtgtttctcccgatgggctggctatactcaaagcgatggagttgcgaagagacagatgtt
acccgatcactaaggaaggaggttttcgtcgaagactacgccaagatcaaatggacaaac
caccgcaacgacattggtgttgtcgacaactatcaccccaaatcatggctactcaacacg
gccaactggctgattgtcaatatctggaacccttatcttcgacccaatgttctgaaagaa
aaggccgaggcctggtcgagcaagcaggttgatatggaggatgccaacactgactatgca
tgcttggcgcctgtcaacgccaccatgaacacagtcatgtgctacgctcgagacggcccg
gataattacggcgttcaaaggcacattgagcgacttgaagagtttctttgggtcaaggat
gagggcatgttggtcaacggcactaacggtgtccaatgttgggatacagcctttttgatc
caagccgtgtttgaagccggcctccacaaggatgagaagtggaagccgatgttaatgaag
tcgctgcattatctggagagacagcagatccgagaggactgtgttgaccaggatatttgc
taccgtcaacctagaaagggtggctggccattcagtaacaaggatcagggctatggtgtc
agtgactgtatctctgaagcaatgaaggccatcatccttttgcaaaaggtgggaggcctt
cccgaagtcctcgaagaacgaagactattcgatgccgttgataccctgttgctatatcag
aatgaaaacggtggtatgtcgtcttacgaaaagcgacgaggaggcgagtggctggaaatg
ctcaatgccgccgaggtttttggtcgtattatgatcgaatacgactaccctgaatgcaca
acagcttgtgtgacggcgttgtctttattcaacaagtactggcctgactaccgcaccaag
gaagtcaagactctgattcgaacagccgctgagtggatcaagtctaaccagcgtcctgat
ggtggttggtacgggagctggggtatttgctttacgtatgctggcatgtttgcgctcgag
agcatgaagcatatcggccagacctacgctacaggcgagaactcaagacgaggctgtgac
tttttgatctccaagcagagggccgatggcggctggtcagaaagctacaaggcatgcgaa
acgatgaaatatgtcgaacatccctctggatcccttgtagttcaaacagcatgggctttg
atcggcctgatggaggctgagtacccccatgtggagcccctgaggagaggcatccagttg
atcatggatcgacaacaacccaatggagagtggctgcaggaggccatcgagggtgtcttt
aataagtcatgcatgatctcgtaccccaactacaagtttacttttaccatcaaagcgcta
ggcatgtttgccaacagattccctgaggagaagctggttcctagctgggccatggcggga
aatggtattgaaaaaccatag------------
>Fp39
atggtcgccaactccagtggacttgacgctagcgcgctaaagtcacgtaagcgcgctgct
gactctgagtccgaaccactattgaaacagggccagccattccctaagcagccgcgcatc
ggttcagagttggacaagacacgatggaggctcaaggacgacgacagccgccacacgtgg
cactaccttgaggacgatgatgctgcaaaggaatgtccccagagttatgctgaaaagtgg
tacttgaaccagtccttggatcttcccgatcttccaaaacccgaaaatcctttggcggcc
gccactaatggtcttgacttcttcgaaaaacttcaactacccagcggtcactggggttgc
gaatatggcggtcctatgtttctcttgcccagtgttgtcatcacctggtatgtcaccagg
acaccgattccctcttcgaaagcgacagcgatctacaactacatagccgcacgagcgcat
cctgaggatggcggctggggtctacatatcgaaggtgaaagcagcgttttcggaaccttg
atgaactatgtagcccttcgtcttgttggagtcgaggccgacgatcctgtactagtcaag
gccagaggcactctccataagatgggaggagcattatatgcgccgcactgggcaaagttc
tggatggctgtcctgggagtgatggactgggatgttgtcaatcctgtgccaccagaaata
tggctacttcccgattgggtcccttttgcgccatggcgatggtggattcacattcgaatg
gtgtttctcccgatgggctggctatactcaaagcgatggagttgcgaagagacagatgtt
acccgatcactaaggaaggaggttttcgtcgaagactacgccaagatcaaatggacaaac
caccgcaacgacattggtgttgtcgacaactatcaccccaaatcatggctactcaacacg
gccaactggctgattgtcaatatctggaacccttatcttcgacccaatgttctgaaagaa
aaggccgaggcctggtcgagcaagcaggttgatatggaggatgccaacactgactatgca
tgcttggcgcctgtcaacgccaccatgaacacagtcatgtgctacgctcgagacggcccg
gataattacggcgttcaaaggcacattgagcgacttgaagagtttctttgggtcaaggat
gagggcatgttggtcaacggcactaacggtgtccaatgttgggatacagcctttttgatc
caagccgtgtttgaagccggcctccacaaggatgagaagtggaagccgatgttaatgaag
tcgctgcattatctggagagacagcagatccgagaggactgtgttgaccaggatatttgc
taccgtcaacctagaaagggtggctggccattcagtaacaaggatcagggctatggtgtc
agtgactgtatctctgaagcaatgaaggccatcatccttttgcaaaaggtgggaggcctt
cccgaagtcctcgaagaacgaagactattcgatgccgttgataccctgttgctatatcag
aatgaaaacggtggtatgtcgtcttacgaaaagcgacgaggaggcgagtggctggaaatg
ctcaatgccgccgaggtttttggtcgtattatgatcgaatacgactaccctgaatgcaca
acagcttgtgtgacggcgttgtctttattcaacaagtactggcctgactaccgcaccaag
gaagtcaagactctgattcgaacagccgctgagtggatcaagtctaaccagcgtcctgat
ggtggttggtacgggagctggggtatttgctttacgtatgctggcatgtttgcgctcgag
agcatgaagcatatcggccagacctacgctacaggcgagaactcaagacgaggctgtgac
tttttgatctccaagcagagggccgatggcggctggtcagaaagctacaaggcatgcgaa
acgatgaaatatgtcgaacatccctctggatcccttgtagttcaaacagcatgggctttg
atcggcctgatggaggctgagtacccccatgtggagcccctgaggagaggcatccagttg
atcatggatcgacaacaacccaatggagagtggctgcaggaggccatcgagggtgtcttt
aataagtcatgcatgatctcgtaccccaactacaagtttacttttaccatcaaagcgcta
ggcatgtttgccaacagattccctgaggagaagctggttcctagctgggccatggcggga
aatggtattgaaaaaccatag------------
>Fp42
atggtcgccaactccagtggacttgacgctagcgcgctaaagtcacgtaagcgcgctgct
gactctgagtccgaaccactattgaaacagggccagccattccctaagcagccgcgcatc
ggttcagagttggacaagacacgatggaggctcaaggacgacgacagccgccacacgtgg
cactaccttgaggacgatgatgctgcaaaggaatgtccccagagttatgctgaaaagtgg
tacttgaaccagtccttggatcttcccgatcttccaaaacccgaaaatcctttggcggcc
gccactaatggtcttgacttcttcgaaaaacttcaactacccagcggtcactggggttgc
gaatatggcggtcctatgtttctcttgcccagtgttgtcatcacctggtatgtcaccagg
acaccgattccctcttcgaaagcgacagcgatctacaactacatagccgcacgagcgcat
cctgaggatggcggctggggtctacatatcgaaggtgaaagcagcgttttcggaaccttg
atgaactatgtagcccttcgtcttgttggagtcgaggccgacgatcctgtactagtcaag
gccagaggcactctccataagatgggaggagcattatatgcgccgcactgggcaaagttc
tggatggctgtcctgggagtgatggactgggatgttgtcaatcctgtgccaccagaaata
tggctacttcccgattgggtcccttttgcgccatggcgatggtggattcacattcgaatg
gtgtttctcccgatgggctggctatactcaaagcgatggagttgcgaagagacagatgtt
acccgatcactaaggaaggaggttttcgtcgaagactacgccaagatcaaatggacaaac
caccgcaacgacattggtgttgtcgacaactatcaccccaaatcatggctactcaacacg
gccaactggctgattgtcaatatctggaacccttatcttcgacccaatgttctgaaagaa
aaggccgaggcctggtcgagcaagcaggttgatatggaggatgccaacactgactatgca
tgcttggcgcctgtcaacgccaccatgaacacagtcatgtgctacgctcgagacggcccg
gataattacggcgttcaaaggcacattgagcgacttgaagagtttctttgggtcaaggat
gagggcatgttggtcaacggcactaacggtgtccaatgttgggatacagcctttttgatc
caagccgtgtttgaagccggcctccacaaggatgagaagtggaagccgatgttaatgaag
tcgctgcattatctggagagacagcagatccgagaggactgtgttgaccaggatatttgc
taccgtcaacctagaaagggtggctggccattcagtaacaaggatcagggctatggtgtc
agtgactgtatctctgaagcaatgaaggccatcatccttttgcaaaaggtgggaggcctt
cccgaagtcctcgaagaacgaagactattcgatgccgttgataccctgttgctatatcag
aatgaaaacggtggtatgtcgtcttacgaaaagcgacgaggaggcgagtggctggaaatg
ctcaatgccgccgaggtttttggtcgtattatgatcgaatacgactaccctgaatgcaca
acagcttgtgtgacggcgttgtctttattcaacaagtactggcctgactaccgcaccaag
gaagtcaagactctgattcgaacagccgctgagtggatcaagtctaaccagcgtcctgat
ggtggttggtacgggagctggggtatttgctttacgtatgctggcatgtttgcgctcgag
agcatgaagcatatcggccagacctacgctacaggcgagaactcaagacgaggctgtgac
tttttgatctccaagcagagggccgatggcggctggtcagaaagctacaaggcatgcgaa
acgatgaaatatgtcgaacatccctctggatcccttgtagttcaaacagcatgggctttg
atcggcctgatggaggctgagtacccccatgtggagcccctgaggagaggcatccagttg
atcatggatcgacaacaacccaatggagagtggctgcaggaggccatcgagggtgtcttt
aataagtcatgcatgatctcgtaccccaactacaagtttacttttaccatcaaagcgcta
ggcatgtttgccaacagattccctgaggagaagctggttcctagctgggccatggcggga
aatggtattgaaaaaccatag------------
>Fp44
atggtcgccaactccagtggacttgacgctagcgcgctaaagtcacgtaagcgcgctgct
gactctgagtccgaaccactattgaaacagggccagccattccctaagcagccgcgcatc
ggttcagagttggacaagacacgatggaggctcaaggacgacgacagccgccacacgtgg
cactaccttgaggacgatgatgctgcaaaggaatgtccccagagttatgctgaaaagtgg
tacttgaaccagtccttggatcttcccgatcttccaaaacccgaaaatcctttggcggcc
gccactaatggtcttgacttcttcgaaaaacttcaactacccagcggtcactggggttgc
gaatatggcggtcctatgtttctcttgcccagtgttgtcatcacctggtatgtcaccagg
acaccgattccctcttcgaaagcgacagcgatctacaactacatagccgcacgagcgcat
cctgaggatggcggctggggtctacatatcgaaggtgaaagcagcgttttcggaaccttg
atgaactatgtagcccttcgtcttgttggagtcgaggccgacgatcctgtactagtcaag
gccagaggcactctccataagatgggaggagcattatatgcgccgcactgggcaaagttc
tggatggctgtcctgggagtgatggactgggatgttgtcaatcctgtgccaccagaaata
tggctacttcccgattgggtcccttttgcgccatggcgatggtggattcacattcgaatg
gtgtttctcccgatgggctggctatactcaaagcgatggagttgcgaagagacagatgtt
acccgatcactaaggaaggaggttttcgtcgaagactacgccaagatcaaatggacaaac
caccgcaacgacattggtgttgtcgacaactatcaccccaaatcatggctactcaacacg
gccaactggctgattgtcaatatctggaacccttatcttcgacccaatgttctgaaagaa
aaggccgaggcctggtcgagcaagcaggttgatatggaggatgccaacactgactatgca
tgcttggcgcctgtcaacgccaccatgaacacagtcatgtgctacgctcgagacggcccg
gataattacggcgttcaaaggcacattgagcgacttgaagagtttctttgggtcaaggat
gagggcatgttggtcaacggcactaacggtgtccaatgttgggatacagcctttttgatc
caagccgtgtttgaagccggcctccacaaggatgagaagtggaagccgatgttaatgaag
tcgctgcattatctggagagacagcagatccgagaggactgtgttgaccaggatatttgc
taccgtcaacctagaaagggtggctggccattcagtaacaaggatcagggctatggtgtc
agtgactgtatctctgaagcaatgaaggccatcatccttttgcaaaaggtgggaggcctt
cccgaagtcctcgaagaacgaagactattcgatgccgttgataccctgttgctatatcag
aatgaaaacggtggtatgtcgtcttacgaaaagcgacgaggaggcgagtggctggaaatg
ctcaatgccgccgaggtttttggtcgtattatgatcgaatacgactaccctgaatgcaca
acagcttgtgtgacggcgttgtctttattcaacaagtactggcctgactaccgcaccaag
gaagtcaagactctgattcgaacagccgctgagtggatcaagtctaaccagcgtcctgat
ggtggttggtacgggagctggggtatttgctttacgtatgctggcatgtttgcgctcgag
agcatgaagcatatcggccagacctacgctacaggcgagaactcaagacgaggctgtgac
tttttgatctccaagcagagggccgatggcggctggtcagaaagctacaaggcatgcgaa
acgatgaaatatgtcgaacatccctctggatcccttgtagttcaaacagcatgggctttg
atcggcctgatggaggctgagtacccccatgtggagcccctgaggagaggcatccagttg
atcatggatcgacaacaacccaatggagagtggctgcaggaggccatcgagggtgtcttt
aataagtcatgcatgatctcgtaccccaactacaagtttacttttaccatcaaagcgcta
ggcatgtttgccaacagattccctgaggagaagctggttcctagctgggccatggcggga
aatggtattgaaaaaccatag------------
>Fp49
atggtcgccaactccagtggacttgacgctagcgcgctaaagtcacgtaagcgcgctgct
gactctgagtccgaaccactattgaaacagggccagccattccctaagcagccgcgcatc
ggttcagagttggacaagacacgatggaggctcaaggacgacgacagccgccacacgtgg
cactaccttgaggacgatgatgctgcaaaggaatgtccccagagttatgctgaaaagtgg
tacttgaaccagtccttggatcttcccgatcttccaaaacccgaaaatcctttggcggcc
gccactaatggtcttgacttcttcgaaaaacttcaactacccagcggtcactggggttgc
gaatatggcggtcctatgtttctcttgcccagtgttgtcatcacctggtatgtcaccagg
acaccgattccctcttcgaaagcgacagcgatctacaactacatagccgcacgagcgcat
cctgaggatggcggctggggtctacatatcgaaggtgaaagcagcgttttcggaaccttg
atgaactatgtagcccttcgtcttgttggagtcgaggccgacgatcctgtactagtcaag
gccagaggcactctccataagatgggaggagcattatatgcgccgcactgggcaaagttc
tggatggctgtcctgggagtgatggactgggatgttgtcaatcctgtgccaccagaaata
tggctacttcccgattgggtcccttttgcgccatggcgatggtggattcacattcgaatg
gtgtttctcccgatgggctggctatactcaaagcgatggagttgcgaagagacagatgtt
acccgatcactaaggaaggaggttttcgtcgaagactacgccaagatcaaatggacaaac
caccgcaacgacattggtgttgtcgacaactatcaccccaaatcatggctactcaacacg
gccaactggctgattgtcaatatctggaacccttatcttcgacccaatgttctgaaagaa
aaggccgaggcctggtcgagcaagcaggttgatatggaggatgccaacactgactatgca
tgcttggcgcctgtcaacgccaccatgaacacagtcatgtgctacgctcgagacggcccg
gataattacggcgttcaaaggcacattgagcgacttgaagagtttctttgggtcaaggat
gagggcatgttggtcaacggcactaacggtgtccaatgttgggatacagcctttttgatc
caagccgtgtttgaagccggcctccacaaggatgagaagtggaagccgatgttaatgaag
tcgctgcattatctggagagacagcagatccgagaggactgtgttgaccaggatatttgc
taccgtcaacctagaaagggtggctggccattcagtaacaaggatcagggctatggtgtc
agtgactgtatctctgaagcaatgaaggccatcatccttttgcaaaaggtgggaggcctt
cccgaagtcctcgaagaacgaagactattcgatgccgttgataccctgttgctatatcag
aatgaaaacggtggtatgtcgtcttacgaaaagcgacgaggaggcgagtggctggaaatg
ctcaatgccgccgaggtttttggtcgtattatgatcgaatacgactaccctgaatgcaca
acagcttgtgtgacggcgttgtctttattcaacaagtactggcctgactaccgcaccaag
gaagtcaagactctgattcgaacagccgctgagtggatcaagtctaaccagcgtcctgat
ggtggttggtacgggagctggggtatttgctttacgtatgctggcatgtttgcgctcgag
agcatgaagcatatcggccagacctacgctacaggcgagaactcaagacgaggctgtgac
tttttgatctccaagcagagggccgatggcggctggtcagaaagctacaaggcatgcgaa
acgatgaaatatgtcgaacatccctctggatcccttgtagttcaaacagcatgggctttg
atcggcctgatggaggctgagtacccccatgtggagcccctgaggagaggcatccagttg
atcatggatcgacaacaacccaatggagagtggctgcaggaggccatcgagggtgtcttt
aataagtcatgcatgatctcgtaccccaactacaagtttacttttaccatcaaagcgcta
ggcatgtttgccaacagattccctgaggagaagctggttcctagctgggccatggcggga
aatggtattgaaaaaccatag------------
>Fp50
atggtcgccaactccagtggacttgacgctagcgcgctaaagtcacgtaagcgcgctgct
gactctgagtccgaaccactattgaaacagggccagccattccctaagcagccgcgcatc
ggttcagagttggacaagacacgatggaggctcaaggacgacgacagccgccacacgtgg
cactaccttgaggacgatgatgctgcaaaggaatgtccccagagttatgctgaaaagtgg
tacttgaaccagtccttggatcttcccgatcttccaaaacccgaaaatcctttggcggcc
gccactaatggtcttgacttcttcgaaaaacttcaactacccagcggtcactggggttgc
gaatatggcggtcctatgtttctcttgcccagtgttgtcatcacctggtatgtcaccagg
acaccgattccctcttcgaaagcgacagcgatctacaactacatagccgcacgagcgcat
cctgaggatggcggctggggtctacatatcgaaggtgaaagcagcgttttcggaaccttg
atgaactatgtagcccttcgtcttgttggagtcgaggccgacgatcctgtactagtcaag
gccagaggcactctccataagatgggaggagcattatatgcgccgcactgggcaaagttc
tggatggctgtcctgggagtgatggactgggatgttgtcaatcctgtgccaccagaaata
tggctacttcccgattgggtcccttttgcgccatggcgatggtggattcacattcgaatg
gtgtttctcccgatgggctggctatactcaaagcgatggagttgcgaagagacagatgtt
acccgatcactaaggaaggaggttttcgtcgaagactacgccaagatcaaatggacaaac
caccgcaacgacattggtgttgtcgacaactatcaccccaaatcatggctactcaacacg
gccaactggctgattgtcaatatctggaacccttatcttcgacccaatgttctgaaagaa
aaggccgaggcctggtcgagcaagcaggttgatatggaggatgccaacactgactatgca
tgcttggcgcctgtcaacgccaccatgaacacagtcatgtgctacgctcgagacggcccg
gataattacggcgttcaaaggcacattgagcgacttgaagagtttctttgggtcaaggat
gagggcatgttggtcaacggcactaacggtgtccaatgttgggatacagcctttttgatc
caagccgtgtttgaagccggcctccacaaggatgagaagtggaagccgatgttaatgaag
tcgctgcattatctggagagacagcagatccgagaggactgtgttgaccaggatatttgc
taccgtcaacctagaaagggtggctggccattcagtaacaaggatcagggctatggtgtc
agtgactgtatctctgaagcaatgaaggccatcatccttttgcaaaaggtgggaggcctt
cccgaagtcctcgaagaacgaagactattcgatgccgttgataccctgttgctatatcag
aatgaaaacggtggtatgtcgtcttacgaaaagcgacgaggaggcgagtggctggaaatg
ctcaatgccgccgaggtttttggtcgtattatgatcgaatacgactaccctgaatgcaca
acagcttgtgtgacggcgttgtctttattcaacaagtactggcctgactaccgcaccaag
gaagtcaagactctgattcgaacagccgctgagtggatcaagtctaaccagcgtcctgat
ggtggttggtacgggagctggggtatttgctttacgtatgctggcatgtttgcgctcgag
agcatgaagcatatcggccagacctacgctacaggcgagaactcaagacgaggctgtgac
tttttgatctccaagcagagggccgatggcggctggtcagaaagctacaaggcatgcgaa
acgatgaaatatgtcgaacatccctctggatcccttgtagttcaaacagcatgggctttg
atcggcctgatggaggctgagtacccccatgtggagcccctgaggagaggcatccagttg
atcatggatcgacaacaacccaatggagagtggctgcaggaggccatcgagggtgtcttt
aataagtcatgcatgatctcgtaccccaactacaagtttacttttaccatcaaagcgcta
ggcatgtttgccaacagattccctgaggagaagctggttcctagctgggccatggcggga
aatggtattgaaaaaccatag------------
>Fp51
atggtcgccaactccagtggacttgacgctagcgcgctaaagtcacgtaagcgcgctgct
gactctgagtccgaaccactattgaaacagggccagccattccctaagcagccgcgcatc
ggttcagagttggacaagacacgatggaggctcaaggacgacgacagccgccacacgtgg
cactaccttgaggacgatgatgctgcaaaggaatgtccccagagttatgctgaaaagtgg
tacttgaaccagtccttggatcttcccgatcttccaaaacccgaaaatcctttggcggcc
gccactaatggtcttgacttcttcgaaaaacttcaactacccagcggtcactggggttgc
gaatatggcggtcctatgtttctcttgcccagtgttgtcatcacctggtatgtcaccagg
acaccgattccctcttcgaaagcgacagcgatctacaactacatagccgcacgagcgcat
cctgaggatggcggctggggtctacatatcgaaggtgaaagcagcgttttcggaaccttg
atgaactatgtagcccttcgtcttgttggagtcgaggccgacgatcctgtactagtcaag
gccagaggcactctccataagatgggaggagcattatatgcgccgcactgggcaaagttc
tggatggctgtcctgggagtgatggactgggatgttgtcaatcctgtgccaccagaaata
tggctacttcccgattgggtcccttttgcgccatggcgatggtggattcacattcgaatg
gtgtttctcccgatgggctggctatactcaaagcgatggagttgcgaagagacagatgtt
acccgatcactaaggaaggaggttttcgtcgaagactacgccaagatcaaatggacaaac
caccgcaacgacattggtgttgtcgacaactatcaccccaaatcatggctactcaacacg
gccaactggctgattgtcaatatctggaacccttatcttcgacccaatgttctgaaagaa
aaggccgaggcctggtcgagcaagcaggttgatatggaggatgccaacactgactatgca
tgcttggcgcctgtcaacgccaccatgaacacagtcatgtgctacgctcgagacggcccg
gataattacggcgttcaaaggcacattgagcgacttgaagagtttctttgggtcaaggat
gagggcatgttggtcaacggcactaacggtgtccaatgttgggatacagcctttttgatc
caagccgtgtttgaagccggcctccacaaggatgagaagtggaagccgatgttaatgaag
tcgctgcattatctggagagacagcagatccgagaggactgtgttgaccaggatatttgc
taccgtcaacctagaaagggtggctggccattcagtaacaaggatcagggctatggtgtc
agtgactgtatctctgaagcaatgaaggccatcatccttttgcaaaaggtgggaggcctt
cccgaagtcctcgaagaacgaagactattcgatgccgttgataccctgttgctatatcag
aatgaaaacggtggtatgtcgtcttacgaaaagcgacgaggaggcgagtggctggaaatg
ctcaatgccgccgaggtttttggtcgtattatgatcgaatacgactaccctgaatgcaca
acagcttgtgtgacggcgttgtctttattcaacaagtactggcctgactaccgcaccaag
gaagtcaagactctgattcgaacagccgctgagtggatcaagtctaaccagcgtcctgat
ggtggttggtacgggagctggggtatttgctttacgtatgctggcatgtttgcgctcgag
agcatgaagcatatcggccagacctacgctacaggcgagaactcaagacgaggctgtgac
tttttgatctccaagcagagggccgatggcggctggtcagaaagctacaaggcatgcgaa
acgatgaaatatgtcgaacatccctctggatcccttgtagttcaaacagcatgggctttg
atcggcctgatggaggctgagtacccccatgtggagcccctgaggagaggcatccagttg
atcatggatcgacaacaacccaatggagagtggctgcaggaggccatcgagggtgtcttt
aataagtcatgcatgatctcgtaccccaactacaagtttacttttaccatcaaagcgcta
ggcatgtttgccaacagattccctgaggagaagctggttcctagctgggccatggcggga
aatggtattgaaaaaccatag------------
>Fp59
atggtcgccaactccagtggacttgacgctagcgcgctaaagtcacgtaagcgcgctgct
gactctgagtccgaaccactattgaaacagggccagccattccctaagcagccgcgcatc
ggttcagagttggacaagacacgatggaggctcaaggacgacgacagccgccacacgtgg
cactaccttgaggacgatgatgctgcaaaggaatgtccccagagttatgctgaaaagtgg
tacttgaaccagtccttggatcttcccgatcttccaaaacccgaaaatcctttggcggcc
gccactaatggtcttgacttcttcgaaaaacttcaactacccagcggtcactggggttgc
gaatatggcggtcctatgtttctcttgcccagtgttgtcatcacctggtatgtcaccagg
acaccgattccctcttcgaaagcgacagcgatctacaactacatagccgcacgagcgcat
cctgaggatggcggctggggtctacatatcgaaggtgaaagcagcgttttcggaaccttg
atgaactatgtagcccttcgtcttgttggagtcgaggccgacgatcctgtactagtcaag
gccagaggcactctccataagatgggaggagcattatatgcgccgcactgggcaaagttc
tggatggctgtcctgggagtgatggactgggatgttgtcaatcctgtgccaccagaaata
tggctacttcccgattgggtcccttttgcgccatggcgatggtggattcacattcgaatg
gtgtttctcccgatgggctggctatactcaaagcgatggagttgcgaagagacagatgtt
acccgatcactaaggaaggaggttttcgtcgaagactacgccaagatcaaatggacaaac
caccgcaacgacattggtgttgtcgacaactatcaccccaaatcatggctactcaacacg
gccaactggctgattgtcaatatctggaacccttatcttcgacccaatgttctgaaagaa
aaggccgaggcctggtcgagcaagcaggttgatatggaggatgccaacactgactatgca
tgcttggcgcctgtcaacgccaccatgaacacagtcatgtgctacgctcgagacggcccg
gataattacggcgttcaaaggcacattgagcgacttgaagagtttctttgggtcaaggat
gagggcatgttggtcaacggcactaacggtgtccaatgttgggatacagcctttttgatc
caagccgtgtttgaagccggcctccacaaggatgagaagtggaagccgatgttaatgaag
tcgctgcattatctggagagacagcagatccgagaggactgtgttgaccaggatatttgc
taccgtcaacctagaaagggtggctggccattcagtaacaaggatcagggctatggtgtc
agtgactgtatctctgaagcaatgaaggccatcatccttttgcaaaaggtgggaggcctt
cccgaagtcctcgaagaacgaagactattcgatgccgttgataccctgttgctatatcag
aatgaaaacggtggtatgtcgtcttacgaaaagcgacgaggaggcgagtggctggaaatg
ctcaatgccgccgaggtttttggtcgtattatgatcgaatacgactaccctgaatgcaca
acagcttgtgtgacggcgttgtctttattcaacaagtactggcctgactaccgcaccaag
gaagtcaagactctgattcgaacagccgctgagtggatcaagtctaaccagcgtcctgat
ggtggttggtacgggagctggggtatttgctttacgtatgctggcatgtttgcgctcgag
agcatgaagcatatcggccagacctacgctacaggcgagaactcaagacgaggctgtgac
tttttgatctccaagcagagggccgatggcggctggtcagaaagctacaaggcatgcgaa
acgatgaaatatgtcgaacatccctctggatcccttgtagttcaaacagcatgggctttg
atcggcctgatggaggctgagtacccccatgtggagcccctgaggagaggcatccagttg
atcatggatcgacaacaacccaatggagagtggctgcaggaggccatcgagggtgtcttt
aataagtcatgcatgatctcgtaccccaactacaagtttacttttaccatcaaagcgcta
ggcatgtttgccaacagattccctgaggagaagctggttcctagctgggccatggcggga
aatggtattgaaaaaccatag------------
>Fp63
atggtcgccaactccagtggacttgacgctagcgcgctaaagtcacgtaagcgcgctgct
gactctgagtccgaaccactattgaaacagggccagccattccctaagcagccgcgcatc
ggttcagagttggacaagacacgatggaggctcaaggacgacgacagccgccacacgtgg
cactaccttgaggacgatgatgctgcaaaggaatgtccccagagttatgctgaaaagtgg
tacttgaaccagtccttggatcttcccgatcttccaaaacccgaaaatcctttggcggcc
gccactaatggtcttgacttcttcgaaaaacttcaactacccagcggtcactggggttgc
gaatatggcggtcctatgtttctcttgcccagtgttgtcatcacctggtatgtcaccagg
acaccgattccctcttcgaaagcgacagcgatctacaactacatagccgcacgagcgcat
cctgaggatggcggctggggtctacatatcgaaggtgaaagcagcgttttcggaaccttg
atgaactatgtagcccttcgtcttgttggagtcgaggccgacgatcctgtactagtcaag
gccagaggcactctccataagatgggaggagcattatatgcgccgcactgggcaaagttc
tggatggctgtcctgggagtgatggactgggatgttgtcaatcctgtgccaccagaaata
tggctacttcccgattgggtcccttttgcgccatggcgatggtggattcacattcgaatg
gtgtttctcccgatgggctggctatactcaaagcgatggagttgcgaagagacagatgtt
acccgatcactaaggaaggaggttttcgtcgaagactacgccaagatcaaatggacaaac
caccgcaacgacattggtgttgtcgacaactatcaccccaaatcatggctactcaacacg
gccaactggctgattgtcaatatctggaacccttatcttcgacccaatgttctgaaagaa
aaggccgaggcctggtcgagcaagcaggttgatatggaggatgccaacactgactatgca
tgcttggcgcctgtcaacgccaccatgaacacagtcatgtgctacgctcgagacggcccg
gataattacggcgttcaaaggcacattgagcgacttgaagagtttctttgggtcaaggat
gagggcatgttggtcaacggcactaacggtgtccaatgttgggatacagcctttttgatc
caagccgtgtttgaagccggcctccacaaggatgagaagtggaagccgatgttaatgaag
tcgctgcattatctggagagacagcagatccgagaggactgtgttgaccaggatatttgc
taccgtcaacctagaaagggtggctggccattcagtaacaaggatcagggctatggtgtc
agtgactgtatctctgaagcaatgaaggccatcatccttttgcaaaaggtgggaggcctt
cccgaagtcctcgaagaacgaagactattcgatgccgttgataccctgttgctatatcag
aatgaaaacggtggtatgtcgtcttacgaaaagcgacgaggaggcgagtggctggaaatg
ctcaatgccgccgaggtttttggtcgtattatgatcgaatacgactaccctgaatgcaca
acagcttgtgtgacggcgttgtctttattcaacaagtactggcctgactaccgcaccaag
gaagtcaagactctgattcgaacagccgctgagtggatcaagtctaaccagcgtcctgat
ggtggttggtacgggagctggggtatttgctttacgtatgctggcatgtttgcgctcgag
agcatgaagcatatcggccagacctacgctacaggcgagaactcaagacgaggctgtgac
tttttgatctccaagcagagggccgatggcggctggtcagaaagctacaaggcatgcgaa
acgatgaaatatgtcgaacatccctctggatcccttgtagttcaaacagcatgggctttg
atcggcctgatggaggctgagtacccccatgtggagcccctgaggagaggcatccagttg
atcatggatcgacaacaacccaatggagagtggctgcaggaggccatcgagggtgtcttt
aataagtcatgcatgatctcgtaccccaactacaagtttacttttaccatcaaagcgcta
ggcatgtttgccaacagattccctgaggagaagctggttcctagctgggccatggcggga
aatggtattgaaaaaccatag------------
>Fp65
atggtcgccaactccagtggacttgacgctagcgcgctaaagtcacgtaagcgcgctgct
gactctgagtccgaaccactattgaaacagggccagccattccctaagcagccgcgcatc
ggttcagagttggacaagacacgatggaggctcaaggacgacgacagccgccacacgtgg
cactaccttgaggacgatgatgctgcaaaggaatgtccccagagttatgctgaaaagtgg
tacttgaaccagtccttggatcttcccgatcttccaaaacccgaaaatcctttggcggcc
gccactaatggtcttgacttcttcgaaaaacttcaactacccagcggtcactggggttgc
gaatatggcggtcctatgtttctcttgcccagtgttgtcatcacctggtatgtcaccagg
acaccgattccctcttcgaaagcgacagcgatctacaactacatagccgcacgagcgcat
cctgaggatggcggctggggtctacatatcgaaggtgaaagcagcgttttcggaaccttg
atgaactatgtagcccttcgtcttgttggagtcgaggccgacgatcctgtactagtcaag
gccagaggcactctccataagatgggaggagcattatatgcgccgcactgggcaaagttc
tggatggctgtcctgggagtgatggactgggatgttgtcaatcctgtgccaccagaaata
tggctacttcccgattgggtcccttttgcgccatggcgatggtggattcacattcgaatg
gtgtttctcccgatgggctggctatactcaaagcgatggagttgcgaagagacagatgtt
acccgatcactaaggaaggaggttttcgtcgaagactacgccaagatcaaatggacaaac
caccgcaacgacattggtgttgtcgacaactatcaccccaaatcatggctactcaacacg
gccaactggctgattgtcaatatctggaacccttatcttcgacccaatgttctgaaagaa
aaggccgaggcctggtcgagcaagcaggttgatatggaggatgccaacactgactatgca
tgcttggcgcctgtcaacgccaccatgaacacagtcatgtgctacgctcgagacggcccg
gataattacggcgttcaaaggcacattgagcgacttgaagagtttctttgggtcaaggat
gagggcatgttggtcaacggcactaacggtgtccaatgttgggatacagcctttttgatc
caagccgtgtttgaagccggcctccacaaggatgagaagtggaagccgatgttaatgaag
tcgctgcattatctggagagacagcagatccgagaggactgtgttgaccaggatatttgc
taccgtcaacctagaaagggtggctggccattcagtaacaaggatcagggctatggtgtc
agtgactgtatctctgaagcaatgaaggccatcatccttttgcaaaaggtgggaggcctt
cccgaagtcctcgaagaacgaagactattcgatgccgttgataccctgttgctatatcag
aatgaaaacggtggtatgtcgtcttacgaaaagcgacgaggaggcgagtggctggaaatg
ctcaatgccgccgaggtttttggtcgtattatgatcgaatacgactaccctgaatgcaca
acagcttgtgtgacggcgttgtctttattcaacaagtactggcctgactaccgcaccaag
gaagtcaagactctgattcgaacagccgctgagtggatcaagtctaaccagcgtcctgat
ggtggttggtacgggagctggggtatttgctttacgtatgctggcatgtttgcgctcgag
agcatgaagcatatcggccagacctacgctacaggcgagaactcaagacgaggctgtgac
tttttgatctccaagcagagggccgatggcggctggtcagaaagctacaaggcatgcgaa
acgatgaaatatgtcgaacatccctctggatcccttgtagttcaaacagcatgggctttg
atcggcctgatggaggctgagtacccccatgtggagcccctgaggagaggcatccagttg
atcatggatcgacaacaacccaatggagagtggctgcaggaggccatcgagggtgtcttt
aataagtcatgcatgatctcgtaccccaactacaagtttacttttaccatcaaagcgcta
ggcatgtttgccaacagattccctgaggagaagctggttcctagctgggccatggcggga
aatggtattgaaaaaccatag------------
>Fp66
atggtcgccaactccagtggacttgacgctagcgcgctaaagtcacgtaagcgcgctgct
gactctgagtccgaaccactattgaaacagggccagccattccctaagcagccgcgcatc
ggttcagagttggacaagacacgatggaggctcaaggacgacgacagccgccacacgtgg
cactaccttgaggacgatgatgctgcaaaggaatgtccccagagttatgctgaaaagtgg
tacttgaaccagtccttggatcttcccgatcttccaaaacccgaaaatcctttggcggcc
gccactaatggtcttgacttcttcgaaaaacttcaactacccagcggtcactggggttgc
gaatatggcggtcctatgtttctcttgcccagtgttgtcatcacctggtatgtcaccagg
acaccgattccctcttcgaaagcgacagcgatctacaactacatagccgcacgagcgcat
cctgaggatggcggctggggtctacatatcgaaggtgaaagcagcgttttcggaaccttg
atgaactatgtagcccttcgtcttgttggagtcgaggccgacgatcctgtactagtcaag
gccagaggcactctccataagatgggaggagcattatatgcgccgcactgggcaaagttc
tggatggctgtcctgggagtgatggactgggatgttgtcaatcctgtgccaccagaaata
tggctacttcccgattgggtcccttttgcgccatggcgatggtggattcacattcgaatg
gtgtttctcccgatgggctggctatactcaaagcgatggagttgcgaagagacagatgtt
acccgatcactaaggaaggaggttttcgtcgaagactacgccaagatcaaatggacaaac
caccgcaacgacattggtgttgtcgacaactatcaccccaaatcatggctactcaacacg
gccaactggctgattgtcaatatctggaacccttatcttcgacccaatgttctgaaagaa
aaggccgaggcctggtcgagcaagcaggttgatatggaggatgccaacactgactatgca
tgcttggcgcctgtcaacgccaccatgaacacagtcatgtgctacgctcgagacggcccg
gataattacggcgttcaaaggcacattgagcgacttgaagagtttctttgggtcaaggat
gagggcatgttggtcaacggcactaacggtgtccaatgttgggatacagcctttttgatc
caagccgtgtttgaagccggcctccacaaggatgagaagtggaagccgatgttaatgaag
tcgctgcattatctggagagacagcagatccgagaggactgtgttgaccaggatatttgc
taccgtcaacctagaaagggtggctggccattcagtaacaaggatcagggctatggtgtc
agtgactgtatctctgaagcaatgaaggccatcatccttttgcaaaaggtgggaggcctt
cccgaagtcctcgaagaacgaagactattcgatgccgttgataccctgttgctatatcag
aatgaaaacggtggtatgtcgtcttacgaaaagcgacgaggaggcgagtggctggaaatg
ctcaatgccgccgaggtttttggtcgtattatgatcgaatacgactaccctgaatgcaca
acagcttgtgtgacggcgttgtctttattcaacaagtactggcctgactaccgcaccaag
gaagtcaagactctgattcgaacagccgctgagtggatcaagtctaaccagcgtcctgat
ggtggttggtacgggagctggggtatttgctttacgtatgctggcatgtttgcgctcgag
agcatgaagcatatcggccagacctacgctacaggcgagaactcaagacgaggctgtgac
tttttgatctccaagcagagggccgatggcggctggtcagaaagctacaaggcatgcgaa
acgatgaaatatgtcgaacatccctctggatcccttgtagttcaaacagcatgggctttg
atcggcctgatggaggctgagtacccccatgtggagcccctgaggagaggcatccagttg
atcatggatcgacaacaacccaatggagagtggctgcaggaggccatcgagggtgtcttt
aataagtcatgcatgatctcgtaccccaactacaagtttacttttaccatcaaagcgcta
ggcatgtttgccaacagattccctgaggagaagctggttcctagctgggccatggcggga
aatggtattgaaaaaccatag------------
>Fp72
atggtcgccaactccagtggacttgacgctagcgcgctaaagtcacgtaagcgcgctgct
gactctgagtccgaaccactattgaaacagggccagccattccctaagcagccgcgcatc
ggttcagagttggacaagacacgatggaggctcaaggacgacgacagccgccacacgtgg
cactaccttgaggacgatgatgctgcaaaggaatgtccccagagttatgctgaaaagtgg
tacttgaaccagtccttggatcttcccgatcttccaaaacccgaaaatcctttggcggcc
gccactaatggtcttgacttcttcgaaaaacttcaactacccagcggtcactggggttgc
gaatatggcggtcctatgtttctcttgcccagtgttgtcatcacctggtatgtcaccagg
acaccgattccctcttcgaaagcgacagcgatctacaactacatagccgcacgagcgcat
cctgaggatggcggctggggtctacatatcgaaggtgaaagcagcgttttcggaaccttg
atgaactatgtagcccttcgtcttgttggagtcgaggccgacgatcctgtactagtcaag
gccagaggcactctccataagatgggaggagcattatatgcgccgcactgggcaaagttc
tggatggctgtcctgggagtgatggactgggatgttgtcaatcctgtgccaccagaaata
tggctacttcccgattgggtcccttttgcgccatggcgatggtggattcacattcgaatg
gtgtttctcccgatgggctggctatactcaaagcgatggagttgcgaagagacagatgtt
acccgatcactaaggaaggaggttttcgtcgaagactacgccaagatcaaatggacaaac
caccgcaacgacattggtgttgtcgacaactatcaccccaaatcatggctactcaacacg
gccaactggctgattgtcaatatctggaacccttatcttcgacccaatgttctgaaagaa
aaggccgaggcctggtcgagcaagcaggttgatatggaggatgccaacactgactatgca
tgcttggcgcctgtcaacgccaccatgaacacagtcatgtgctacgctcgagacggcccg
gataattacggcgttcaaaggcacattgagcgacttgaagagtttctttgggtcaaggat
gagggcatgttggtcaacggcactaacggtgtccaatgttgggatacagcctttttgatc
caagccgtgtttgaagccggcctccacaaggatgagaagtggaagccgatgttaatgaag
tcgctgcattatctggagagacagcagatccgagaggactgtgttgaccaggatatttgc
taccgtcaacctagaaagggtggctggccattcagtaacaaggatcagggctatggtgtc
agtgactgtatctctgaagcaatgaaggccatcatccttttgcaaaaggtgggaggcctt
cccgaagtcctcgaagaacgaagactattcgatgccgttgataccctgttgctatatcag
aatgaaaacggtggtatgtcgtcttacgaaaagcgacgaggaggcgagtggctggaaatg
ctcaatgccgccgaggtttttggtcgtattatgatcgaatacgactaccctgaatgcaca
acagcttgtgtgacggcgttgtctttattcaacaagtactggcctgactaccgcaccaag
gaagtcaagactctgattcgaacagccgctgagtggatcaagtctaaccagcgtcctgat
ggtggttggtacgggagctggggtatttgctttacgtatgctggcatgtttgcgctcgag
agcatgaagcatatcggccagacctacgctacaggcgagaactcaagacgaggctgtgac
tttttgatctccaagcagagggccgatggcggctggtcagaaagctacaaggcatgcgaa
acgatgaaatatgtcgaacatccctctggatcccttgtagttcaaacagcatgggctttg
atcggcctgatggaggctgagtacccccatgtggagcccctgaggagaggcatccagttg
atcatggatcgacaacaacccaatggagagtggctgcaggaggccatcgagggtgtcttt
aataagtcatgcatgatctcgtaccccaactacaagtttacttttaccatcaaagcgcta
ggcatgtttgccaacagattccctgaggagaagctggttcctagctgggccatggcggga
aatggtattgaaaaaccatag------------
>Fp73
atggtcgccaactccagtggacttgacgctagcgcgctaaagtcacgtaagcgcgctgct
gactctgagtccgaaccactattgaaacagggccagccattccctaagcagccgcgcatc
ggttcagagttggacaagacacgatggaggctcaaggacgacgacagccgccacacgtgg
cactaccttgaggacgatgatgctgcaaaggaatgtccccagagttatgctgaaaagtgg
tacttgaaccagtccttggatcttcccgatcttccaaaacccgaaaatcctttggcggcc
gccactaatggtcttgacttcttcgaaaaacttcaactacccagcggtcactggggttgc
gaatatggcggtcctatgtttctcttgcccagtgttgtcatcacctggtatgtcaccagg
acaccgattccctcttcgaaagcgacagcgatctacaactacatagccgcacgagcgcat
cctgaggatggcggctggggtctacatatcgaaggtgaaagcagcgttttcggaaccttg
atgaactatgtagcccttcgtcttgttggagtcgaggccgacgatcctgtactagtcaag
gccagaggcactctccataagatgggaggagcattatatgcgccgcactgggcaaagttc
tggatggctgtcctgggagtgatggactgggatgttgtcaatcctgtgccaccagaaata
tggctacttcccgattgggtcccttttgcgccatggcgatggtggattcacattcgaatg
gtgtttctcccgatgggctggctatactcaaagcgatggagttgcgaagagacagatgtt
acccgatcactaaggaaggaggttttcgtcgaagactacgccaagatcaaatggacaaac
caccgcaacgacattggtgttgtcgacaactatcaccccaaatcatggctactcaacacg
gccaactggctgattgtcaatatctggaacccttatcttcgacccaatgttctgaaagaa
aaggccgaggcctggtcgagcaagcaggttgatatggaggatgccaacactgactatgca
tgcttggcgcctgtcaacgccaccatgaacacagtcatgtgctacgctcgagacggcccg
gataattacggcgttcaaaggcacattgagcgacttgaagagtttctttgggtcaaggat
gagggcatgttggtcaacggcactaacggtgtccaatgttgggatacagcctttttgatc
caagccgtgtttgaagccggcctccacaaggatgagaagtggaagccgatgttaatgaag
tcgctgcattatctggagagacagcagatccgagaggactgtgttgaccaggatatttgc
taccgtcaacctagaaagggtggctggccattcagtaacaaggatcagggctatggtgtc
agtgactgtatctctgaagcaatgaaggccatcatccttttgcaaaaggtgggaggcctt
cccgaagtcctcgaagaacgaagactattcgatgccgttgataccctgttgctatatcag
aatgaaaacggtggtatgtcgtcttacgaaaagcgacgaggaggcgagtggctggaaatg
ctcaatgccgccgaggtttttggtcgtattatgatcgaatacgactaccctgaatgcaca
acagcttgtgtgacggcgttgtctttattcaacaagtactggcctgactaccgcaccaag
gaagtcaagactctgattcgaacagccgctgagtggatcaagtctaaccagcgtcctgat
ggtggttggtacgggagctggggtatttgctttacgtatgctggcatgtttgcgctcgag
agcatgaagcatatcggccagacctacgctacaggcgagaactcaagacgaggctgtgac
tttttgatctccaagcagagggccgatggcggctggtcagaaagctacaaggcatgcgaa
acgatgaaatatgtcgaacatccctctggatcccttgtagttcaaacagcatgggctttg
atcggcctgatggaggctgagtacccccatgtggagcccctgaggagaggcatccagttg
atcatggatcgacaacaacccaatggagagtggctgcaggaggccatcgagggtgtcttt
aataagtcatgcatgatctcgtaccccaactacaagtttacttttaccatcaaagcgcta
ggcatgtttgccaacagattccctgaggagaagctggttcctagctgggccatggcggga
aatggtattgaaaaaccatag------------
>Fp76
atggtcgccaactccagtggacttgacgctagcgcgctaaagtcacgtaagcgcgctgct
gactctgagtccgaaccactattgaaacagggccagccattccctaagcagccgcgcatc
ggttcagagttggacaagacacgatggaggctcaaggacgacgacagccgccacacgtgg
cactaccttgaggacgatgatgctgcaaaggaatgtccccagagttatgctgaaaagtgg
tacttgaaccagtccttggatcttcccgatcttccaaaacccgaaaatcctttggcggcc
gccactaatggtcttgacttcttcgaaaaacttcaactacccagcggtcactggggttgc
gaatatggcggtcctatgtttctcttgcccagtgttgtcatcacctggtatgtcaccagg
acaccgattccctcttcgaaagcgacagcgatctacaactacatagccgcacgagcgcat
cctgaggatggcggctggggtctacatatcgaaggtgaaagcagcgttttcggaaccttg
atgaactatgtagcccttcgtcttgttggagtcgaggccgacgatcctgtactagtcaag
gccagaggcactctccataagatgggaggagcattatatgcgccgcactgggcaaagttc
tggatggctgtcctgggagtgatggactgggatgttgtcaatcctgtgccaccagaaata
tggctacttcccgattgggtcccttttgcgccatggcgatggtggattcacattcgaatg
gtgtttctcccgatgggctggctatactcaaagcgatggagttgcgaagagacagatgtt
acccgatcactaaggaaggaggttttcgtcgaagactacgccaagatcaaatggacaaac
caccgcaacgacattggtgttgtcgacaactatcaccccaaatcatggctactcaacacg
gccaactggctgattgtcaatatctggaacccttatcttcgacccaatgttctgaaagaa
aaggccgaggcctggtcgagcaagcaggttgatatggaggatgccaacactgactatgca
tgcttggcgcctgtcaacgccaccatgaacacagtcatgtgctacgctcgagacggcccg
gataattacggcgttcaaaggcacattgagcgacttgaagagtttctttgggtcaaggat
gagggcatgttggtcaacggcactaacggtgtccaatgttgggatacagcctttttgatc
caagccgtgtttgaagccggcctccacaaggatgagaagtggaagccgatgttaatgaag
tcgctgcattatctggagagacagcagatccgagaggactgtgttgaccaggatatttgc
taccgtcaacctagaaagggtggctggccattcagtaacaaggatcagggctatggtgtc
agtgactgtatctctgaagcaatgaaggccatcatccttttgcaaaaggtgggaggcctt
cccgaagtcctcgaagaacgaagactattcgatgccgttgataccctgttgctatatcag
aatgaaaacggtggtatgtcgtcttacgaaaagcgacgaggaggcgagtggctggaaatg
ctcaatgccgccgaggtttttggtcgtattatgatcgaatacgactaccctgaatgcaca
acagcttgtgtgacggcgttgtctttattcaacaagtactggcctgactaccgcaccaag
gaagtcaagactctgattcgaacagccgctgagtggatcaagtctaaccagcgtcctgat
ggtggttggtacgggagctggggtatttgctttacgtatgctggcatgtttgcgctcgag
agcatgaagcatatcggccagacctacgctacaggcgagaactcaagacgaggctgtgac
tttttgatctccaagcagagggccgatggcggctggtcagaaagctacaaggcatgcgaa
acgatgaaatatgtcgaacatccctctggatcccttgtagttcaaacagcatgggctttg
atcggcctgatggaggctgagtacccccatgtggagcccctgaggagaggcatccagttg
atcatggatcgacaacaacccaatggagagtggctgcaggaggccatcgagggtgtcttt
aataagtcatgcatgatctcgtaccccaactacaagtttacttttaccatcaaagcgcta
ggcatgtttgccaacagattccctgaggagaagctggttcctagctgggccatggcggga
aatggtattgaaaaaccatag------------
>Fp78
atggtcgccaactccagtggacttgacgctagcgcgctaaagtcacgtaagcgcgctgct
gactctgagtccgaaccactattgaaacagggccagccattccctaagcagccgcgcatc
ggttcagagttggacaagacacgatggaggctcaaggacgacgacagccgccacacgtgg
cactaccttgaggacgatgatgctgcaaaggaatgtccccagagttatgctgaaaagtgg
tacttgaaccagtccttggatcttcccgatcttccaaaacccgaaaatcctttggcggcc
gccactaatggtcttgacttcttcgaaaaacttcaactacccagcggtcactggggttgc
gaatatggcggtcctatgtttctcttgcccagtgttgtcatcacctggtatgtcaccagg
acaccgattccctcttcgaaagcgacagcgatctacaactacatagccgcacgagcgcat
cctgaggatggcggctggggtctacatatcgaaggtgaaagcagcgttttcggaaccttg
atgaactatgtagcccttcgtcttgttggagtcgaggccgacgatcctgtactagtcaag
gccagaggcactctccataagatgggaggagcattatatgcgccgcactgggcaaagttc
tggatggctgtcctgggagtgatggactgggatgttgtcaatcctgtgccaccagaaata
tggctacttcccgattgggtcccttttgcgccatggcgatggtggattcacattcgaatg
gtgtttctcccgatgggctggctatactcaaagcgatggagttgcgaagagacagatgtt
acccgatcactaaggaaggaggttttcgtcgaagactacgccaagatcaaatggacaaac
caccgcaacgacattggtgttgtcgacaactatcaccccaaatcatggctactcaacacg
gccaactggctgattgtcaatatctggaacccttatcttcgacccaatgttctgaaagaa
aaggccgaggcctggtcgagcaagcaggttgatatggaggatgccaacactgactatgca
tgcttggcgcctgtcaacgccaccatgaacacagtcatgtgctacgctcgagacggcccg
gataattacggcgttcaaaggcacattgagcgacttgaagagtttctttgggtcaaggat
gagggcatgttggtcaacggcactaacggtgtccaatgttgggatacagcctttttgatc
caagccgtgtttgaagccggcctccacaaggatgagaagtggaagccgatgttaatgaag
tcgctgcattatctggagagacagcagatccgagaggactgtgttgaccaggatatttgc
taccgtcaacctagaaagggtggctggccattcagtaacaaggatcagggctatggtgtc
agtgactgtatctctgaagcaatgaaggccatcatccttttgcaaaaggtgggaggcctt
cccgaagtcctcgaagaacgaagactattcgatgccgttgataccctgttgctatatcag
aatgaaaacggtggtatgtcgtcttacgaaaagcgacgaggaggcgagtggctggaaatg
ctcaatgccgccgaggtttttggtcgtattatgatcgaatacgactaccctgaatgcaca
acagcttgtgtgacggcgttgtctttattcaacaagtactggcctgactaccgcaccaag
gaagtcaagactctgattcgaacagccgctgagtggatcaagtctaaccagcgtcctgat
ggtggttggtacgggagctggggtatttgctttacgtatgctggcatgtttgcgctcgag
agcatgaagcatatcggccagacctacgctacaggcgagaactcaagacgaggctgtgac
tttttgatctccaagcagagggccgatggcggctggtcagaaagctacaaggcatgcgaa
acgatgaaatatgtcgaacatccctctggatcccttgtagttcaaacagcatgggctttg
atcggcctgatggaggctgagtacccccatgtggagcccctgaggagaggcatccagttg
atcatggatcgacaacaacccaatggagagtggctgcaggaggccatcgagggtgtcttt
aataagtcatgcatgatctcgtaccccaactacaagtttacttttaccatcaaagcgcta
ggcatgtttgccaacagattccctgaggagaagctggttcctagctgggccatggcggga
aatggtattgaaaaaccatag------------
>Fp81
atggtcgccaactccagtggacttgacgctagcgcgctaaagtcacgtaagcgcgctgct
gactctgagtccgaaccactattgaaacagggccagccattccctaagcagccgcgcatc
ggttcagagttggacaagacacgatggaggctcaaggacgacgacagccgccacacgtgg
cactaccttgaggacgatgatgctgcaaaggaatgtccccagagttatgctgaaaagtgg
tacttgaaccagtccttggatcttcccgatcttccaaaacccgaaaatcctttggcggcc
gccactaatggtcttgacttcttcgaaaaacttcaactacccagcggtcactggggttgc
gaatatggcggtcctatgtttctcttgcccagtgttgtcatcacctggtatgtcaccagg
acaccgattccctcttcgaaagcgacagcgatctacaactacatagccgcacgagcgcat
cctgaggatggcggctggggtctacatatcgaaggtgaaagcagcgttttcggaaccttg
atgaactatgtagcccttcgtcttgttggagtcgaggccgacgatcctgtactagtcaag
gccagaggcactctccataagatgggaggagcattatatgcgccgcactgggcaaagttc
tggatggctgtcctgggagtgatggactgggatgttgtcaatcctgtgccaccagaaata
tggctacttcccgattgggtcccttttgcgccatggcgatggtggattcacattcgaatg
gtgtttctcccgatgggctggctatactcaaagcgatggagttgcgaagagacagatgtt
acccgatcactaaggaaggaggttttcgtcgaagactacgccaagatcaaatggacaaac
caccgcaacgacattggtgttgtcgacaactatcaccccaaatcatggctactcaacacg
gccaactggctgattgtcaatatctggaacccttatcttcgacccaatgttctgaaagaa
aaggccgaggcctggtcgagcaagcaggttgatatggaggatgccaacactgactatgca
tgcttggcgcctgtcaacgccaccatgaacacagtcatgtgctacgctcgagacggcccg
gataattacggcgttcaaaggcacattgagcgacttgaagagtttctttgggtcaaggat
gagggcatgttggtcaacggcactaacggtgtccaatgttgggatacagcctttttgatc
caagccgtgtttgaagccggcctccacaaggatgagaagtggaagccgatgttaatgaag
tcgctgcattatctggagagacagcagatccgagaggactgtgttgaccaggatatttgc
taccgtcaacctagaaagggtggctggccattcagtaacaaggatcagggctatggtgtc
agtgactgtatctctgaagcaatgaaggccatcatccttttgcaaaaggtgggaggcctt
cccgaagtcctcgaagaacgaagactattcgatgccgttgataccctgttgctatatcag
aatgaaaacggtggtatgtcgtcttacgaaaagcgacgaggaggcgagtggctggaaatg
ctcaatgccgccgaggtttttggtcgtattatgatcgaatacgactaccctgaatgcaca
acagcttgtgtgacggcgttgtctttattcaacaagtactggcctgactaccgcaccaag
gaagtcaagactctgattcgaacagccgctgagtggatcaagtctaaccagcgtcctgat
ggtggttggtacgggagctggggtatttgctttacgtatgctggcatgtttgcgctcgag
agcatgaagcatatcggccagacctacgctacaggcgagaactcaagacgaggctgtgac
tttttgatctccaagcagagggccgatggcggctggtcagaaagctacaaggcatgcgaa
acgatgaaatatgtcgaacatccctctggatcccttgtagttcaaacagcatgggctttg
atcggcctgatggaggctgagtacccccatgtggagcccctgaggagaggcatccagttg
atcatggatcgacaacaacccaatggagagtggctgcaggaggccatcgagggtgtcttt
aataagtcatgcatgatctcgtaccccaactacaagtttacttttaccatcaaagcgcta
ggcatgtttgccaacagattccctgaggagaagctggttcctagctgggccatggcggga
aatggtattgaaaaaccatag------------
>Fp84
atggtcgccaactccagtggacttgacgctagcgcgctaaagtcacgtaagcgcgctgct
gactctgagtccgaaccactattgaaacagggccagccattccctaagcagccgcgcatc
ggttcagagttggacaagacacgatggaggctcaaggacgacgacagccgccacacgtgg
cactaccttgaggacgatgatgctgcaaaggaatgtccccagagttatgctgaaaagtgg
tacttgaaccagtccttggatcttcccgatcttccaaaacccgaaaatcctttggcggcc
gccactaatggtcttgacttcttcgaaaaacttcaactacccagcggtcactggggttgc
gaatatggcggtcctatgtttctcttgcccagtgttgtcatcacctggtatgtcaccagg
acaccgattccctcttcgaaagcgacagcgatctacaactacatagccgcacgagcgcat
cctgaggatggcggctggggtctacatatcgaaggtgaaagcagcgttttcggaaccttg
atgaactatgtagcccttcgtcttgttggagtcgaggccgacgatcctgtactagtcaag
gccagaggcactctccataagatgggaggagcattatatgcgccgcactgggcaaagttc
tggatggctgtcctgggagtgatggactgggatgttgtcaatcctgtgccaccagaaata
tggctacttcccgattgggtcccttttgcgccatggcgatggtggattcacattcgaatg
gtgtttctcccgatgggctggctatactcaaagcgatggagttgcgaagagacagatgtt
acccgatcactaaggaaggaggttttcgtcgaagactacgccaagatcaaatggacaaac
caccgcaacgacattggtgttgtcgacaactatcaccccaaatcatggctactcaacacg
gccaactggctgattgtcaatatctggaacccttatcttcgacccaatgttctgaaagaa
aaggccgaggcctggtcgagcaagcaggttgatatggaggatgccaacactgactatgca
tgcttggcgcctgtcaacgccaccatgaacacagtcatgtgctacgctcgagacggcccg
gataattacggcgttcaaaggcacattgagcgacttgaagagtttctttgggtcaaggat
gagggcatgttggtcaacggcactaacggtgtccaatgttgggatacagcctttttgatc
caagccgtgtttgaagccggcctccacaaggatgagaagtggaagccgatgttaatgaag
tcgctgcattatctggagagacagcagatccgagaggactgtgttgaccaggatatttgc
taccgtcaacctagaaagggtggctggccattcagtaacaaggatcagggctatggtgtc
agtgactgtatctctgaagcaatgaaggccatcatccttttgcaaaaggtgggaggcctt
cccgaagtcctcgaagaacgaagactattcgatgccgttgataccctgttgctatatcag
aatgaaaacggtggtatgtcgtcttacgaaaagcgacgaggaggcgagtggctggaaatg
ctcaatgccgccgaggtttttggtcgtattatgatcgaatacgactaccctgaatgcaca
acagcttgtgtgacggcgttgtctttattcaacaagtactggcctgactaccgcaccaag
gaagtcaagactctgattcgaacagccgctgagtggatcaagtctaaccagcgtcctgat
ggtggttggtacgggagctggggtatttgctttacgtatgctggcatgtttgcgctcgag
agcatgaagcatatcggccagacctacgctacaggcgagaactcaagacgaggctgtgac
tttttgatctccaagcagagggccgatggcggctggtcagaaagctacaaggcatgcgaa
acgatgaaatatgtcgaacatccctctggatcccttgtagttcaaacagcatgggctttg
atcggcctgatggaggctgagtacccccatgtggagcccctgaggagaggcatccagttg
atcatggatcgacaacaacccaatggagagtggctgcaggaggccatcgagggtgtcttt
aataagtcatgcatgatctcgtaccccaactacaagtttacttttaccatcaaagcgcta
ggcatgtttgccaacagattccctgaggagaagctggttcctagctgggccatggcggga
aatggtattgaaaaaccatag------------
>Fp86
atggtcgccaactccagtggacttgacgctagcgcgctaaagtcacgtaagcgcgctgct
gactctgagtccgaaccactattgaaacagggccagccattccctaagcagccgcgcatc
ggttcagagttggacaagacacgatggaggctcaaggacgacgacagccgccacacgtgg
cactaccttgaggacgatgatgctgcaaaggaatgtccccagagttatgctgaaaagtgg
tacttgaaccagtccttggatcttcccgatcttccaaaacccgaaaatcctttggcggcc
gccactaatggtcttgacttcttcgaaaaacttcaactacccagcggtcactggggttgc
gaatatggcggtcctatgtttctcttgcccagtgttgtcatcacctggtatgtcaccagg
acaccgattccctcttcgaaagcgacagcgatctacaactacatagccgcacgagcgcat
cctgaggatggcggctggggtctacatatcgaaggtgaaagcagcgttttcggaaccttg
atgaactatgtagcccttcgtcttgttggagtcgaggccgacgatcctgtactagtcaag
gccagaggcactctccataagatgggaggagcattatatgcgccgcactgggcaaagttc
tggatggctgtcctgggagtgatggactgggatgttgtcaatcctgtgccaccagaaata
tggctacttcccgattgggtcccttttgcgccatggcgatggtggattcacattcgaatg
gtgtttctcccgatgggctggctatactcaaagcgatggagttgcgaagagacagatgtt
acccgatcactaaggaaggaggttttcgtcgaagactacgccaagatcaaatggacaaac
caccgcaacgacattggtgttgtcgacaactatcaccccaaatcatggctactcaacacg
gccaactggctgattgtcaatatctggaacccttatcttcgacccaatgttctgaaagaa
aaggccgaggcctggtcgagcaagcaggttgatatggaggatgccaacactgactatgca
tgcttggcgcctgtcaacgccaccatgaacacagtcatgtgctacgctcgagacggcccg
gataattacggcgttcaaaggcacattgagcgacttgaagagtttctttgggtcaaggat
gagggcatgttggtcaacggcactaacggtgtccaatgttgggatacagcctttttgatc
caagccgtgtttgaagccggcctccacaaggatgagaagtggaagccgatgttaatgaag
tcgctgcattatctggagagacagcagatccgagaggactgtgttgaccaggatatttgc
taccgtcaacctagaaagggtggctggccattcagtaacaaggatcagggctatggtgtc
agtgactgtatctctgaagcaatgaaggccatcatccttttgcaaaaggtgggaggcctt
cccgaagtcctcgaagaacgaagactattcgatgccgttgataccctgttgctatatcag
aatgaaaacggtggtatgtcgtcttacgaaaagcgacgaggaggcgagtggctggaaatg
ctcaatgccgccgaggtttttggtcgtattatgatcgaatacgactaccctgaatgcaca
acagcttgtgtgacggcgttgtctttattcaacaagtactggcctgactaccgcaccaag
gaagtcaagactctgattcgaacagccgctgagtggatcaagtctaaccagcgtcctgat
ggtggttggtacgggagctggggtatttgctttacgtatgctggcatgtttgcgctcgag
agcatgaagcatatcggccagacctacgctacaggcgagaactcaagacgaggctgtgac
tttttgatctccaagcagagggccgatggcggctggtcagaaagctacaaggcatgcgaa
acgatgaaatatgtcgaacatccctctggatcccttgtagttcaaacagcatgggctttg
atcggcctgatggaggctgagtacccccatgtggagcccctgaggagaggcatccagttg
atcatggatcgacaacaacccaatggagagtggctgcaggaggccatcgagggtgtcttt
aataagtcatgcatgatctcgtaccccaactacaagtttacttttaccatcaaagcgcta
ggcatgtttgccaacagattccctgaggagaagctggttcctagctgggccatggcggga
aatggtattgaaaaaccatag------------
>Fvenenatum.busco
atggtcgccaactctagtggccatgacactagcgcgctaaagtcacgtaagcgcgctgct
gactctgagtccgaaccactattgaaacagggtcagccattccccaagcagccgcgcatc
ggttcagagttggacaagacacgatggaggctcaaggacgacgacagccgccacacttgg
cactaccttgaggacgatgatgctgcaaaggaatggccccagagttatgctgagaagtgg
tacttgaaccagtccctggatcttcccgatctcccaaaacccgatagtcctttggcagcc
gccacgaatggcctcgacttcttcgaaaaacttcaactacccagcggtcactggggttgc
gaatatggcggtcctatgtttctcttgcccagcgttgtcatcacctggtatgtcaccagg
acaccgattccctcttcgaaagcgacagcgatctacaactacatagctgcgcgagcgcat
cccgaggatggcggttggggtctacatatcgaaggcgaaagcagcgtttttggaaccttg
atgaactatgtagcccttcgtcttgttggagtcgaagccgacgatcctgtattagtcaag
gccagaggcactctccataagatgggaggagcgttgtatgcgccacactgggcaaagttc
tggatggctgtcctgggagtgatggactgggatgttgtcaatcctgtgccaccagaaata
tggctacttcctgattgggttccttttgcgccatggcgatggtggattcacattcgaatg
gtgtttctcccgatgggttggctatactccaagcgatggagttgcgaagagacagatgtt
acccgatcattaaggaaggaggtctttgtcgaagactacgccaagatcaagtggacaaac
caccgcaacgacattggtgtcgtcgacaactaccaccccaagtcatggctactcaacaca
gccaactggctgattgtcaatatctggaacccttatcttcgacccaatgttctgaaagaa
aaggccgaggcctggtcgagcaagcaggttgacatggaggatgccaacactgactatgca
tgcttggcgcctgtcaacgccaccatgaacacagtcatgtgctacgctcgtgacggcccg
gacaattacggcgttcaaaggcacattgagcgacttgaagaatttctctgggtcaaggat
gagggtatgctggtcaacggcactaacggtgtccaatgttgggatacagcctttttgatc
caagccgtctttgaagccggcctccacaaggacgagaagtggaagccaatgttgatgaag
tcgctgcattatctggagagacaacagatccgagaggactgtgttgaccaggatgtttgc
taccgtcaacctagaaagggtggctggccattcagcaacaaggatcagggctatggtgtc
agtgattgtatctccgaagcaatgaaggccatcatccttttgcaaaaggtgggcggcctc
cccgaagtccttgaagaacgaaggctattcgatgccgttgataccctgctgctatatcag
aatgacaatggtggtatgtcgtcttatgaaaagcgacgaggaggagagtggctggaaatg
ctcaatgccgccgaggtttttggtcgcattatgatcgaatacgactaccccgaatgcaca
acagcttgcgtgacggctttgtctttattcaacaagtactggcctgactaccgcaccaag
gaagtcaagactctaattcgaacagccgctgagtggatcaagtctaaccagcgtcccgac
ggtggttggtacggaagctggggtatttgctttacatacgctggcatgtttgcgctcgag
agtatgaagcatatcggtcagacatacgctacaggcgagaactcaagacgaggctgtgac
tttttgatctccaagcagagggctgatggcggctggtcagaaagctacaaggcctgcgaa
actatggaatatgttgaacatccctcggggtcccttgtggttcagacagcctgggctttg
gtcggcctgatggaggctgagtacccccatgtggagcccctgaggagaggcatccagttg
atcatggatcgtcaacaacccaacggagagtggctgcaggaggccatcgagggtgtcttt
aataaatcatgcatgatctcgtatcccaactacaagttcacttttaccatcaaagcgctg
ggcatgtttgccaagaggttccctgaggagaagctggtacctagctggaccatggaggaa
aatggtattgagaagtcgtag------------
