# Supplementary material for: Apicidin biosynthesis is linked to accessory chromosomes in Fusarium poae isolates
Source: BMC Genomics. 2021 Aug 4;22:591. doi: 10.1186/s12864-021-07617-y (PMC8340494; doi:10.1186/s12864-021-07617-y)
Supplement: Supplementary file 17 — Additional file 17. Compressed folder containing alignments for each of the 4141 orthologs used in BUSCO analysis. [file 12864_2021_7617_MOESM17_ESM.zip › Fven2_nt_MAFFT/50879at5125_nt.mafft.fasta]

>Fp105
atgggcttcaccgacctcctttccgaaactggagctcacgtgctcaacagctggttgagc
acccgctcttacattgttggccaatctgcctctcaggctgatgtcgctgccttcaaggct
ctctctgccgctcccgacggccagagctacccccacgccgcccgatggtacaagcacatc
gccagctacgagagccagtttgccacccttcccggtgatgcttctgctccctacagcacc
tacggtcctggcaccgctgaggtgaccatcaaccccgctaaggcccctgagaaggatgag
c------ctgctgctgctgctgctgaggacgacgacgatgtcgacctgttcggcagcgac
gacgaggaggaggatgctgaggccgtccgcgtccgtgaggagcgtcttgctgagtaccgc
aagaagaaggaggccaagcccaagaccatcgccaagtccgtcgtcaccctcgacgtcaag
ccttgggatgacgagactgacatggctgctctcgaggctgccgttcgttctattgagaag
gacggcctgacctggggtgcttccaagctcgtccccgttggtttcggtgtcaagaagctc
cagatcaaccttgttgtcgaggacgagaagatctccgtcgccgaccttgaggaggagatc
caggagttcgaggactacgtccagtccactgacgttgctgccatgcagaagctgtaa
>Fp108
atgggcttcaccgacctcctttccgaaactggagctcacgtgctcaacagctggttgagc
acccgctcttacattgttggccaatctgcctctcaggctgatgtcgctgccttcaaggct
ctctctgccgctcccgacggccagagctacccccacgccgcccgatggtacaagcacatc
gccagctacgagagccagtttgccacccttcccggtgatgcttctgctccctacagcacc
tacggtcctggcaccgctgaggtgaccatcaaccccgctaaggcccctgagaaggatgag
c------ctgctgctgctgctgctgaggacgacgacgatgtcgacctgttcggcagcgac
gacgaggaggaggatgctgaggccgtccgcgtccgtgaggagcgtcttgctgagtaccgc
aagaagaaggaggccaagcccaagaccatcgccaagtccgtcgtcaccctcgacgtcaag
ccttgggatgacgagactgacatggctgctctcgaggctgccgttcgttctattgagaag
gacggcctgacctggggtgcttccaagctcgtccccgttggtttcggtgtcaagaagctc
cagatcaaccttgttgtcgaggacgagaagatctccgtcgccgaccttgaggaggagatc
caggagttcgaggactacgtccagtccactgacgttgctgccatgcagaagctgtaa
>Fp118
atgggcttcaccgacctcctttccgaaactggagctcacgtgctcaacagctggttgagc
acccgctcttacattgttggccaatctgcctctcaggctgatgtcgctgccttcaaggct
ctctctgccgctcccgacggccagagctacccccacgccgcccgatggtacaagcacatc
gccagctacgagagccagtttgccacccttcccggtgatgcttctgctccctacagcacc
tacggtcctggcaccgctgaggtgaccatcaaccccgctaaggcccctgagaaggatgag
c------ctgctgctgctgctgctgaggacgacgacgatgtcgacctgttcggcagcgac
gacgaggaggaggatgctgaggccgtccgcgtccgtgaggagcgtcttgctgagtaccgc
aagaagaaggaggccaagcccaagaccatcgccaagtccgtcgtcaccctcgacgtcaag
ccttgggatgacgagactgacatggctgctctcgaggctgccgttcgttctattgagaag
gacggcctgacctggggtgcttccaagctcgtccccgttggtttcggtgtcaagaagctc
cagatcaaccttgttgtcgaggacgagaagatctccgtcgccgaccttgaggaggagatc
caggagttcgaggactacgtccagtccactgacgttgctgccatgcagaagctgtaa
>Fp122
atgggcttcaccgacctcctttccgaaactggagctcacgtgctcaacagctggttgagc
acccgctcttacattgttggccaatctgcctctcaggctgatgtcgctgccttcaaggct
ctctctgccgctcccgacggccagagctacccccacgccgcccgatggtacaagcacatc
gccagctacgagagccagtttgccacccttcccggtgatgcttctgctccctacagcacc
tacggtcctggcaccgctgaggtgaccatcaaccccgctaaggcccctgagaaggatgag
c------ctgctgctgctgctgctgaggacgacgacgatgtcgacctgtgcggcagcgac
gacgaggaggaggatgctgaggccgtccgcgtccgtgaggagcgtcttgctgagtaccgc
aagaagaaggaggccaagcccaagaccatcgccaagtccgtcgtcaccctcgacgtcaag
ccttgggatgacgagactgacatggctgctctcgaggctgccgttcgttctattgagaag
gacggcctgacctggggtgcttccaagctcgtccccgttggtttcggtgtcaagaagctc
cagatcaaccttgttgtcgaggacgagaagatctccgtcgccgaccttgaggaggagatc
caggagttcgaggactacgtccagtccactgacgttgctgccatgcagaagctgtaa
>Fp125
atgggcttcaccgacctcctttccgaaactggagctcacgtgctcaacagctggttgagc
acccgctcttacattgttggccaatctgcctctcaggctgatgtcgctgccttcaaggct
ctctctgccgctcccgacggccagagctacccccacgccgcccgatggtacaagcacatc
gccagctacgagagccagtttgccacccttcccggtgatgcttctgctccctacagcacc
tacggtcctggcaccgctgaggtgaccatcaaccccgctaaggcccctgagaaggatgag
c------ctgctgctgctgctgctgaggacgacgacgatgtcgacctgttcggcagcgac
gacgaggaggaggatgctgaggccgtccgcgtccgtgaggagcgtcttgctgagtaccgc
aagaagaaggaggccaagcccaagaccatcgccaagtccgtcgtcaccctcgacgtcaag
ccttgggatgacgagactgacatggctgctctcgaggctgccgttcgttctattgagaag
gacggcctgacctggggtgcttccaagctcgtccccgttggtttcggtgtcaagaagctc
cagatcaaccttgttgtcgaggacgagaagatctccgtcgccgaccttgaggaggagatc
caggagttcgaggactacgtccagtccactgacgttgctgccatgcagaagctgtaa
>Fp13r
atgggcttcaccgacctcctttccgaaactggagctcacgtgctcaacagctggttgagc
acccgctcttacattgttggccaatctgcctctcaggctgatgtcgctgccttcaaggct
ctctctgccgctcccgacggccagagctacccccacgccgcccgatggtacaagcacatc
gccagctacgagagccagtttgccacccttcccggtgatgcttctgctccctacagcacc
tacggtcctggcaccgctgaggtgaccatcaaccccgctaaggcccctgagaaggatgag
c------ctgctgctgctgctgctgaggacgacgacgatgtcgacctgttcggcagcgac
gacgaggaggaggatgctgaggccgtccgcgtccgtgaggagcgtcttgctgagtaccgc
aagaagaaggaggccaagcccaagaccatcgccaagtccgtcgtcaccctcgacgtcaag
ccttgggatgacgagactgacatggctgctctcgaggctgccgttcgttctattgagaag
gacggcctgacctggggtgcttccaagctcgtccccgttggtttcggtgtcaagaagctc
cagatcaaccttgttgtcgaggacgagaagatctccgtcgccgaccttgaggaggagatc
caggagttcgaggactacgtccagtccactgacgttgctgccatgcagaagctgtaa
>Fp144
atgggcttcaccgacctcctttccgaaactggagctcacgtgctcaacagctggttgagc
acccgctcttacattgttggccaatctgcctctcaggctgatgtcgctgccttcaaggct
ctctctgccgctcccgacggccagagctacccccacgccgcccgatggtacaagcacatc
gccagctacgagagccagtttgccacccttcccggtgatgcttctgctccctacagcacc
tacggtcctggcaccgctgaggtgaccatcaaccccgctaaggcccctgagaaggatgag
c------ctgctgctgctgctgctgaggacgacgacgatgtcgacctgttcggcagcgac
gacgaggaggaggatgctgaggccgtccgcgtccgtgaggagcgtcttgctgagtaccgc
aagaagaaggaggccaagcccaagaccatcgccaagtccgtcgtcaccctcgacgtcaag
ccttgggatgacgagactgacatggctgctctcgaggctgccgttcgttctattgagaag
gacggcctgacctggggtgcttccaagctcgtccccgttggtttcggtgtcaagaagctc
cagatcaaccttgttgtcgaggacgagaagatctccgtcgccgaccttgaggaggagatc
caggagttcgaggactacgtccagtccactgacgttgctgccatgcagaagctgtaa
>Fp146
atgggcttcaccgacctcctttccgaaactggagctcacgtgctcaacagctggttgagc
acccgctcttacattgttggccaatctgcctctcaggctgatgtcgctgccttcaaggct
ctctctgccgctcccgacggccagagctacccccacgccgcccgatggtacaagcacatc
gccagctacgagagccagtttgccacccttcccggtgatgcttctgctccctacagcacc
tacggtcctggcaccgctgaggtgaccatcaaccccgctaaggcccctgagaaggatgag
c------ctgctgctgctgctgctgaggacgacgacgatgtcgacctgttcggcagcgac
gacgaggaggaggatgctgaggccgtccgcgtccgtgaggagcgtcttgctgagtaccgc
aagaagaaggaggccaagcccaagaccatcgccaagtccgtcgtcaccctcgacgtcaag
ccttgggatgacgagactgacatggctgctctcgaggctgccgttcgttctattgagaag
gacggcctgacctggggtgcttccaagctcgtccccgttggtttcggtgtcaagaagctc
cagatcaaccttgttgtcgaggacgagaagatctccgtcgccgaccttgaggaggagatc
caggagttcgaggactacgtccagtccactgacgttgctgccatgcagaagctgtaa
>Fp155
atgggcttcaccgacctcctttccgaaactggagctcacgtgctcaacagctggttgagc
acccgctcttacattgttggccaatctgcctctcaggctgatgtcgctgccttcaaggct
ctctctgccgctcccgacggccagagctacccccacgccgcccgatggtacaagcacatc
gccagctacgagagccagtttgccacccttcccggtgatgcttctgctccctacagcacc
tacggtcctggcaccgctgaggtgaccatcaaccccgctaaggcccctgagaaggatgag
c------ctgctgctgctgctgctgaggacgacgacgatgtcgacctgttcggcagcgac
gacgaggaggaggatgctgaggccgtccgcgtccgtgaggagcgtcttgctgagtaccgc
aagaagaaggaggccaagcccaagaccatcgccaagtccgtcgtcaccctcgacgtcaag
ccttgggatgacgagactgacatggctgctctcgaggctgccgttcgttctattgagaag
gacggcctgacctggggtgcttccaagctcgtccccgttggtttcggtgtcaagaagctc
cagatcaaccttgttgtcgaggacgagaagatctccgtcgccgaccttgaggaggagatc
caggagttcgaggactacgtccagtccactgacgttgctgccatgcagaagctgtaa
>Fp157
atgggcttcaccgacctcctttccgaaactggagctcacgtgctcaacagctggttgagc
acccgctcttacattgttggccaatctgcctctcaggctgatgtcgctgccttcaaggct
ctctctgccgctcccgacggccagagctacccccacgccgcccgatggtacaagcacatc
gccagctacgagagccagtttgccacccttcccggtgatgcttctgctccctacagcacc
tacggtcctggcaccgctgaggtgaccatcaaccccgctaaggcccctgagaaggatgag
c------ctgctgctgctgctgctgaggacgacgacgatgtcgacctgttcggcagcgac
gacgaggaggaggatgctgaggccgtccgcgtccgtgaggagcgtcttgctgagtaccgc
aagaagaaggaggccaagcccaagaccatcgccaagtccgtcgtcaccctcgacgtcaag
ccttgggatgacgagactgacatggctgctctcgaggctgccgttcgttctattgagaag
gacggcctgacctggggtgcttccaagctcgtccccgttggtttcggtgtcaagaagctc
cagatcaaccttgttgtcgaggacgagaagatctccgtcgccgaccttgaggaggagatc
caggagttcgaggactacgtccagtccactgacgttgctgccatgcagaagctgtaa
>Fp16r
atgggcttcaccgacctcctttccgaaactggagctcacgtgctcaacagctggttgagc
acccgctcttacattgttggccaatctgcctctcaggctgatgtcgctgccttcaaggct
ctctctgccgctcccgacggccagagctacccccacgccgcccgatggtacaagcacatc
gccagctacgagagccagtttgccacccttcccggtgatgcttctgctccctacagcacc
tacggtcctggcaccgctgaggtgaccatcaaccccgctaaggcccctgagaaggatgag
c------ctgctgctgctgctgctgaggacgacgacgatgtcgacctgttcggcagcgac
gacgaggaggaggatgctgaggccgtccgcgtccgtgaggagcgtcttgctgagtaccgc
aagaagaaggaggccaagcccaagaccatcgccaagtccgtcgtcaccctcgacgtcaag
ccttgggatgacgagactgacatggctgctctcgaggctgccgttcgttctattgagaag
gacggcctgacctggggtgcttccaagctcgtccccgttggtttcggggtcaagaagctc
cagatcaaccttgttgtcgaggacgagaagatctccgtcgccgaccttgaggaggagatc
caggagttcgaggactacgtccagtccactgacgttgctgccatgcagaagctgtaa
>Fp1r
atgggcttcaccgacctcctttccgaaactggagctcacgtgctcaacagctggttgagc
acccgctcttacattgttggccaatctgcctctcaggctgatgtcgctgccttcaaggct
ctctctgccgctcccgacggccagagctacccccacgccgcccgatggtacaagcacatc
gccagctacgagagccagtttgccacccttcccggtgatgcttctgctccctacagcacc
tacggtcctggcaccgctgaggtgaccatcaaccccgctaaggcccctgagaaggatgag
c------ctgctgctgctgctgctgaggacgacgacgatgtcgacctgttcggcagcgac
gacgaggaggaggatgctgaggccgtccgcgtccgtgaggagcgtcttgctgagtaccgc
aagaagaaggaggccaagcccaagaccatcgccaagtccgtcgtcaccctcgacgtcaag
ccttgggatgacgagactgacatggctgctctcgaggctgccgttcgttctattgagaag
gacggcctgacctggggtgcttccaagctcgtccccgttggtttcggtgtcaagaagctc
cagatcaaccttgttgtcgaggacgagaagatctccgtcgccgaccttgaggaggagatc
caggagttcgaggactacgtccagtccactgacgttgctgccatgcagaagctgtaa
>Fp21r
atgggcttcaccgacctcctttccgaaactggagctcacgtgctcaacagctggttgagc
acccgctcttacattgttggccaatctgcctctcaggctgatgtcgctgccttcaaggct
ctctctgccgctcccgacggccagagctacccccacgccgcccgatggtacaagcacatc
gccagctacgagagccagtttgccacccttcccggtgatgcttctgctccctacagcacc
tacggtcctggcaccgctgaggtgaccatcaaccccgctaaggcccctgagaaggatgag
c------ctgctgctgctgctgctgaggacgacgacgatgtcgacctgttcggcagcgac
gacgaggaggaggatgctgaggccgtccgcgtccgtgaggagcgtcttgctgagtaccgc
aagaagaaggaggccaagcccaagaccatcgccaagtccgtcgtcaccctcgacgtcaag
ccttgggatgacgagactgacatggctgctctcgaggctgccgttcgttctattgagaag
gacggcctgacctggggtgcttccaagctcgtccccgttggtttcggtgtcaagaagctc
cagatcaaccttgttgtcgaggacgagaagatctccgtcgccgaccttgaggaggagatc
caggagttcgaggactacgtccagtccactgacgttgctgccatgcagaagctgtaa
>Fp24r
atgggcttcaccgacctcctttccgaaactggagctcacgtgctcaacagctggttgagc
acccgctcttacattgttggccaatctgcctctcaggctgatgtcgctgccttcaaggct
ctctctgccgctcccgacggccagagctacccccacgccgcccgatggtacaagcacatc
gccagctacgagagccagtttgccacccttcccggtgatgcttctgctccctacagcacc
tacggtcctggcaccgctgaggtgaccatcaaccccgctaaggcccctgagaaggatgag
c------ctgctgctgctgctgctgaggacgacgacgatgtcgacctgttcggcagcgac
gacgaggaggaggatgctgaggccgtccgcgtccgtgaggagcgtcttgctgagtaccgc
aagaagaaggaggccaagcccaagaccatcgccaagtccgtcgtcaccctcgacgtcaag
ccttgggatgacgagactgacatggctgctctcgaggctgccgttcgttctattgagaag
gacggcctgacctggggtgcttccaagctcgtccccgttggtttcggtgtcaagaagctc
cagatcaaccttgttgtcgaggacgagaagatctccgtcgccgaccttgaggaggagatc
caggagttcgaggactacgtccagtccactgacgttgctgccatgcagaagctgtaa
>Fp2516
atgggcttcaccgacctcctttccgaaactggagctcacgtgctcaacagctggttgagc
acccgctcttacattgttggccaatctgcctctcaggctgatgtcgctgccttcaaggct
ctctctgccgctcccgacggccagagctacccccacgccgcccgatggtacaagcacatc
gccagctacgagagccagtttgccacccttcccggtgatgcttctgctccctacagcacc
tacggtcctggcaccgctgaggtgaccatcaaccccgctaaggcccctgagaaggatgag
c------ctgctgctgctgctgctgaggacgacgacgatgtcgacctgttcggcagcgac
gacgaggaggaggatgctgaggccgtccgcgtccgtgaggagcgtcttgctgagtaccgc
aagaagaaggaggccaagcccaagaccatcgccaagtccgtcgtcaccctcgacgtcaag
ccttgggatgacgagactgacatggctgctctcgaggctgccgttcgttctattgagaag
gacggcctgacctggggtgcttccaagctcgtccccgttggtttcggtgtcaagaagctc
cagatcaaccttgttgtcgaggacgagaagatctccgtcgccgaccttgaggaggagatc
caggagttcgaggactacgtccagtccactgacgttgctgccatgcagaagctgtaa
>Fp26r
atgggcttcaccgacctcctttccgaaactggagctcacgtgctcaacagctggttgagc
acccgctcttacattgttggccaatctgcctctcaggctgatgtcgctgccttcaaggct
ctctctgccgctcccgacggccagagctacccccacgccgcccgatggtacaagcacatc
gccagctacgagagccagtttgccacccttcccggtgatgcttctgctccctacagcacc
tacggtcctggcaccgctgaggtgaccatcaaccccgctaaggcccctgagaaggatgag
c------ctgctgctgctgctgctgaggacgacgacgatgtcgacctgttcggcagcgac
gacgaggaggaggatgctgaggccgtccgcgtccgtgaggagcgtcttgctgagtaccgc
aagaagaaggaggccaagcccaagaccatcgccaagtccgtcgtcaccctcgacgtcaag
ccttgggatgacgagactgacatggctgctctcgaggctgccgttcgttctattgagaag
gacggcctgacctggggtgcttccaagctcgtccccgttggtttcggtgtcaagaagctc
cagatcaaccttgttgtcgaggacgagaagatctccgtcgccgaccttgaggaggagatc
caggagttcgaggactacgtccagtccactgacgttgctgccatgcagaagctgtaa
>Fp33
atgggcttcaccgacctcctttccgaaactggagctcacgtgctcaacagctggttgagc
acccgctcttacattgttggccaatctgcctctcaggctgatgtcgctgccttcaaggct
ctctctgccgctcccgacggccagagctacccccacgccgcccgatggtacaagcacatc
gccagctacgagagccagtttgccacccttcccggtgatgcttctgctccctacagcacc
tacggtcctggcaccgctgaggtgaccatcaaccccgctaaggcccctgagaaggatgag
c------ctgctgctgctgctgctgaggacgacgacgatgtcgacctgttcggcagcgac
gacgaggaggaggatgctgaggccgtccgcgtccgtgaggagcgtcttgctgagtaccgc
aagaagaaggaggccaagcccaagaccatcgccaagtccgtcgtcaccctcgacgtcaag
ccttgggatgacgagactgacatggctgctctcgaggctgccgttcgttctattgagaag
gacggcctgacctggggtgcttccaagctcgtccccgttggtttcggtgtcaagaagctc
cagatcaaccttgttgtcgaggacgagaagatctccgtcgccgaccttgaggaggagatc
caggagttcgaggactacgtccagtccactgacgttgctgccatgcagaagctgtaa
>Fp34
atgggcttcaccgacctcctttccgaaactggagctcacgtgctcaacagctggttgagc
acccgctcttacattgttggccaatctgcctctcaggctgatgtcgctgccttcaaggct
ctctctgccgctcccgacggccagagctacccccacgccgcccgatggtacaagcacatc
gccagctacgagagccagtttgccacccttcccggtgatgcttctgctccctacagcacc
tacggtcctggcaccgctgaggtgaccatcaaccccgctaaggcccctgagaaggatgag
c------ctgctgctgctgctgctgaggacgacgacgatgtcgacctgttcggcagcgac
gacgaggaggaggatgctgaggccgtccgcgtccgtgaggagcgtcttgctgagtaccgc
aagaagaaggaggccaagcccaagaccatcgccaagtccgtcgtcaccctcgacgtcaag
ccttgggatgacgagactgacatggctgctctcgaggctgccgttcgttctattgagaag
gacggcctgacctggggtgcttccaagctcgtccccgttggtttcggtgtcaagaagctc
cagatcaaccttgttgtcgaggacgagaagatctccgtcgccgaccttgaggaggagatc
caggagttcgaggactacgtccagtccactgacgttgctgccatgcagaagctgtaa
>Fp35
atgggcttcaccgacctcctttccgaaactggagctcacgtgctcaacagctggttgagc
acccgctcttacattgttggccaatctgcctctcaggctgatgtcgctgccttcaaggct
ctctctgccgctcccgacggccagagctacccccacgccgcccgatggtacaagcacatc
gccagctacgagagccagtttgccacccttcccggtgatgcttctgctccctacagcacc
tacggtcctggcaccgctgaggtgaccatcaaccccgctaaggcccctgagaaggatgag
c------ctgctgctgctgctgctgaggacgacgacgatgtcgacctgttcggcagcgac
gacgaggaggaggatgctgaggccgtccgcgtccgtgaggagcgtcttgctgagtaccgc
aagaagaaggaggccaagcccaagaccatcgccaagtccgtcgtcaccctcgacgtcaag
ccttgggatgacgagactgacatggctgctctcgaggctgccgttcgttctattgagaag
gacggcctgacctggggtgcttccaagctcgtccccgttggtttcggtgtcaagaagctc
cagatcaaccttgttgtcgaggacgagaagatctccgtcgccgaccttgaggaggagatc
caggagttcgaggactacgtccagtccactgacgttgctgccatgcagaagctgtaa
>Fp38
atgggcttcaccgacctcctttccgaaactggagctcacgtgctcaacagctggttgagc
acccgctcttacattgttggccaatctgcctctcaggctgatgtcgctgccttcaaggct
ctctctgccgctcccgacggccagagctacccccacgccgcccgatggtacaagcacatc
gccagctacgagagccagtttgccacccttcccggtgatgcttctgctccctacagcacc
tacggtcctggcaccgctgaggtgaccatcaaccccgctaaggcccctgagaaggatgag
c------ctgctgctgctgctgctgaggacgacgacgatgtcgacctgttcggcagcgac
gacgaggaggaggatgctgaggccgtccgcgtccgtgaggagcgtcttgctgagtaccgc
aagaagaaggaggccaagcccaagaccatcgccaagtccgtcgtcaccctcgacgtcaag
ccttgggatgacgagactgacatggctgctctcgaggctgccgttcgttctattgagaag
gacggcctgacctggggtgcttccaagctcgtccccgttggtttcggtgtcaagaagctc
cagatcaaccttgttgtcgaggacgagaagatctccgtcgccgaccttgaggaggagatc
caggagttcgaggactacgtccagtccactgacgttgctgccatgcagaagctgtaa
>Fp39
atgggcttcaccgacctcctttccgaaactggagctcacgtgctcaacagctggttgagc
acccgctcttacattgttggccaatctgcctctcaggctgatgtcgctgccttcaaggct
ctctctgccgctcccgacggccagagctacccccacgccgcccgatggtacaagcacatc
gccagctacgagagccagtttgccacccttcccggtgatgcttctgctccctacagcacc
tacggtcctggcaccgctgaggtgaccatcaaccccgctaaggcccctgagaaggatgag
c------ctgctgctgctgctgctgaggacgacgacgatgtcgacctgttcggcagcgac
gacgaggaggaggatgctgaggccgtccgcgtccgtgaggagcgtcttgctgagtaccgc
aagaagaaggaggccaagcccaagaccatcgccaagtccgtcgtcaccctcgacgtcaag
ccttgggatgacgagactgacatggctgctctcgaggctgccgttcgttctattgagaag
gacggcctgacctggggtgcttccaagctcgtccccgttggtttcggtgtcaagaagctc
cagatcaaccttgttgtcgaggacgagaagatctccgtcgccgaccttgaggaggagatc
caggagttcgaggactacgtccagtccactgacgttgctgccatgcagaagctgtaa
>Fp42
atgggcttcaccgacctcctttccgaaactggagctcacgtgctcaacagctggttgagc
acccgctcttacattgttggccaatctgcctctcaggctgatgtcgctgccttcaaggct
ctctctgccgctcccgacggccagagctacccccacgccgcccgatggtacaagcacatc
gccagctacgagagccagtttgccacccttcccggtgatgcttctgctccctacagcacc
tacggtcctggcaccgctgaggtgaccatcaaccccgctaaggcccctgagaaggatgag
c------ctgctgctgctgctgctgaggacgacgacgatgtcgacctgttcggcagcgac
gacgaggaggaggatgctgaggccgtccgcgtccgtgaggagcgtcttgctgagtaccgc
aagaagaaggaggccaagcccaagaccatcgccaagtccgtcgtcaccctcgacgtcaag
ccttgggatgacgagactgacatggctgctctcgaggctgccgttcgttctattgagaag
gacggcctgacctggggtgcttccaagctcgtccccgttggtttcggtgtcaagaagctc
cagatcaaccttgttgtcgaggacgagaagatctccgtcgccgaccttgaggaggagatc
caggagttcgaggactacgtccagtccactgacgttgctgccatgcagaagctgtaa
>Fp44
atgggcttcaccgacctcctttccgaaactggagctcacgtgctcaacagctggttgagc
acccgctcttacattgttggccaatctgcctctcaggctgatgtcgctgccttcaaggct
ctctctgccgctcccgacggccagagctacccccacgccgcccgatggtacaagcacatc
gccagctacgagagccagtttgccacccttcccggtgatgcttctgctccctacagcacc
tacggtcctggcaccgctgaggtgaccatcaaccccgctaaggcccctgagaaggatgag
c------ctgctgctgctgctgctgaggacgacgacgatgtcgacctgttcggcagcgac
gacgaggaggaggatgctgaggccgtccgcgtccgtgaggagcgtcttgctgagtaccgc
aagaagaaggaggccaagcccaagaccatcgccaagtccgtcgtcaccctcgacgtcaag
ccttgggatgacgagactgacatggctgctctcgaggctgccgttcgttctattgagaag
gacggcctgacctggggtgcttccaagctcgtccccgttggtttcggtgtcaagaagctc
cagatcaaccttgttgtcgaggacgagaagatctccgtcgccgaccttgaggaggagatc
caggagttcgaggactacgtccagtccactgacgttgctgccatgcagaagctgtaa
>Fp49
atgggcttcaccgacctcctttccgaaactggagctcacgtgctcaacagctggttgagc
acccgctcttacattgttggccaatctgcctctcaggctgatgtcgctgccttcaaggct
ctctctgccgctcccgacggccagagctacccccacgccgcccgatggtacaagcacatc
gccagctacgagagccagtttgccacccttcccggtgatgcttctgctccctacagcacc
tacggtcctggcaccgctgaggtgaccatcaaccccgctaaggcccctgagaaggatgag
c------ctgctgctgctgctgctgaggacgacgacgatgtcgacctgttcggcagcgac
gacgaggaggaggatgctgaggccgtccgcgtccgtgaggagcgtcttgctgagtaccgc
aagaagaaggaggccaagcccaagaccatcgccaagtccgtcgtcaccctcgacgtcaag
ccttgggatgacgagactgacatggctgctctcgaggctgccgttcgttctattgagaag
gacggcctgacctggggtgcttccaagctcgtccccgttggtttcggtgtcaagaagctc
cagatcaaccttgttgtcgaggacgagaagatctccgtcgccgaccttgaggaggagatc
caggagttcgaggactacgtccagtccactgacgttgctgccatgcagaagctgtaa
>Fp50
atgggcttcaccgacctcctttccgaaactggagctcacgtgctcaacagctggttgagc
acccgctcttacattgttggccaatctgcctctcaggctgatgtcgctgccttcaaggct
ctctctgccgctcccgacggccagagctacccccacgccgcccgatggtacaagcacatc
gccagctacgagagccagtttgccacccttcccggtgatgcttctgctccctacagcacc
tacggtcctggcaccgctgaggtgaccatcaaccccgctaaggcccctgagaaggatgag
c------ctgctgctgctgctgctgaggacgacgacgatgtcgacctgttcggcagcgac
gacgaggaggaggatgctgaggccgtccgcgtccgtgaggagcgtcttgctgagtaccgc
aagaagaaggaggccaagcccaagaccatcgccaagtccgtcgtcaccctcgacgtcaag
ccttgggatgacgagactgacatggctgctctcgaggctgccgttcgttctattgagaag
gacggcctgacctggggtgcttccaagctcgtccccgttggtttcggtgtcaagaagctc
cagatcaaccttgttgtcgaggacgagaagatctccgtcgccgaccttgaggaggagatc
caggagttcgaggactacgtccagtccactgacgttgctgccatgcagaagctgtaa
>Fp51
atgggcttcaccgacctcctttccgaaactggagctcacgtgctcaacagctggttgagc
acccgctcttacattgttggccaatctgcctctcaggctgatgtcgctgccttcaaggct
ctctctgccgctcccgacggccagagctacccccacgccgcccgatggtacaagcacatc
gccagctacgagagccagtttgccacccttcccggtgatgcttctgctccctacagcacc
tacggtcctggcaccgctgaggtgaccatcaaccccgctaaggcccctgagaaggatgag
cctgctgctgctgctgctgctgctgaggacgacgacgatgtcgacctgttcggcagcgac
gacgaggaggaggatgctgaggccgtccgcgtccgtgaggagcgtcttgctgagtaccgc
aagaagaaggaggccaagcccaagaccatcgccaagtccgtcgtcaccctcgacgtcaag
ccttgggatgacgagactgacatggctgctctcgaggctgccgttcgttctattgagaag
gacggcctgacctggggtgcttccaagctcgtccccgttggtttcggtgtcaagaagctc
cagatcaaccttgttgtcgaggacgagaagatctccgtcgccgaccttgaggaggagatc
caggagttcgaggactacgtccagtccactgacgttgctgccatgcagaagctgtaa
>Fp59
atgggcttcaccgacctcctttccgaaactggagctcacgtgctcaacagctggttgagc
acccgctcttacattgttggccaatctgcctctcaggctgatgtcgctgccttcaaggct
ctctctgccgctcccgacggccagagctacccccacgccgcccgatggtacaagcacatc
gccagctacgagagccagtttgccacccttcccggtgatgcttctgctccctacagcacc
tacggtcctggcaccgctgaggtgaccatcaaccccgctaaggcccctgagaaggatgag
c------ctgctgctgctgctgctgaggacgacgacgatgtcgacctgttcggcagcgac
gacgaggaggaggatgctgaggccgtccgcgtccgtgaggagcgtcttgctgagtaccgc
aagaagaaggaggccaagcccaagaccatcgccaagtccgtcgtcaccctcgacgtcaag
ccttgggatgacgagactgacatggctgctctcgaggctgccgttcgttctattgagaag
gacggcctgacctggggtgcttccaagctcgtccccgttggtttcggtgtcaagaagctc
cagatcaaccttgttgtcgaggacgagaagatctccgtcgccgaccttgaggaggagatc
caggagttcgaggactacgtccagtccactgacgttgctgccatgcagaagctgtaa
>Fp63
atgggcttcaccgacctcctttccgaaactggagctcacgtgctcaacagctggttgagc
acccgctcttacattgttggccaatctgcctctcaggctgatgtcgctgccttcaaggct
ctctctgccgctcccgacggccagagctacccccacgccgcccgatggtacaagcacatc
gccagctacgagagccagtttgccacccttcccggtgatgcttctgctccctacagcacc
tacggtcctggcaccgctgaggtgaccatcaaccccgctaaggcccctgagaaggatgag
c------ctgctgctgctgctgctgaggacgacgacgatgtcgacctgttcggcagcgac
gacgaggaggaggatgctgaggccgtccgcgtccgtgaggagcgtcttgctgagtaccgc
aagaagaaggaggccaagcccaagaccatcgccaagtccgtcgtcaccctcgacgtcaag
ccttgggatgacgagactgacatggctgctctcgaggctgccgttcgttctattgagaag
gacggcctgacctggggtgcttccaagctcgtccccgttggtttcggtgtcaagaagctc
cagatcaaccttgttgtcgaggacgagaagatctccgtcgccgaccttgaggaggagatc
caggagttcgaggactacgtccagtccactgacgttgctgccatgcagaagctgtaa
>Fp65
atgggcttcaccgacctcctttccgaaactggagctcacgtgctcaacagctggttgagc
acccgctcttacattgttggccaatctgcctctcaggctgatgtcgctgccttcaaggct
ctctctgccgctcccgacggccagagctacccccacgccgcccgatggtacaagcacatc
gccagctacgagagccagtttgccacccttcccggtgatgcttctgctccctacagcacc
tacggtcctggcaccgctgaggtgaccatcaaccccgctaaggcccctgagaaggatgag
c------ctgctgctgctgctgctgaggacgacgacgatgtcgacctgttcggcagcgac
gacgaggaggaggatgctgaggccgtccgcgtccgtgaggagcgtcttgctgagtaccgc
aagaagaaggaggccaagcccaagaccatcgccaagtccgtcgtcaccctcgacgtcaag
ccttgggatgacgagactgacatggctgctctcgaggctgccgttcgttctattgagaag
gacggcctgacctggggtgcttccaagctcgtccccgttggtttcggtgtcaagaagctc
cagatcaaccttgttgtcgaggacgagaagatctccgtcgccgaccttgaggaggagatc
caggagttcgaggactacgtccagtccactgacgttgctgccatgcagaagctgtaa
>Fp66
atgggcttcaccgacctcctttccgaaactggagctcacgtgctcaacagctggttgagc
acccgctcttacattgttggccaatctgcctctcaggctgatgtcgctgccttcaaggct
ctctctgccgctcccgacggccagagctacccccacgccgcccgatggtacaagcacatc
gccagctacgagagccagtttgccacccttcccggtgatgcttctgctccctacagcacc
tacggtcctggcaccgctgaggtgaccatcaaccccgctaaggcccctgagaaggatgag
c------ctgctgctgctgctgctgaggacgacgacgatgtcgacctgttcggcagcgac
gacgaggaggaggatgctgaggccgtccgcgtccgtgaggagcgtcttgctgagtaccgc
aagaagaaggaggccaagcccaagaccatcgccaagtccgtcgtcaccctcgacgtcaag
ccttgggatgacgagactgacatggctgctctcgaggctgccgttcgttctattgagaag
gacggcctgacctggggtgcttccaagctcgtccccgttggtttcggtgtcaagaagctc
cagatcaaccttgttgtcgaggacgagaagatctccgtcgccgaccttgaggaggagatc
caggagttcgaggactacgtccagtccactgacgttgctgccatgcagaagctgtaa
>Fp72
atgggcttcaccgacctcctttccgaaactggagctcacgtgctcaacagctggttgagc
acccgctcttacattgttggccaatctgcctctcaggctgatgtcgctgccttcaaggct
ctctctgccgctcccgacggccagagctacccccacgccgcccgatggtacaagcacatc
gccagctacgagagccagtttgccacccttcccggtgatgcttctgctccctacagcacc
tacggtcctggcaccgctgaggtgaccatcaaccccgctaaggcccctgagaaggatgag
c------ctgctgctgctgctgctgaggacgacgacgatgtcgacctgttcggcagcgac
gacgaggaggaggatgctgaggccgtccgcgtccgtgaggagcgtcttgctgagtaccgc
aagaagaaggaggccaagcccaagaccatcgccaagtccgtcgtcaccctcgacgtcaag
ccttgggatgacgagactgacatggctgctctcgaggctgccgttcgttctattgagaag
gacggcctgacctggggtgcttccaagctcgtccccgttggtttcggtgtcaagaagctc
cagatcaaccttgttgtcgaggacgagaagatctccgtcgccgaccttgaggaggagatc
caggagttcgaggactacgtccagtccactgacgttgctgccatgcagaagctgtaa
>Fp73
atgggcttcaccgacctcctttccgaaactggagctcacgtgctcaacagctggttgagc
acccgctcttacattgttggccaatctgcctctcaggctgatgtcgctgccttcaaggct
ctctctgccgctcccgacggccagagctacccccacgccgcccgatggtacaagcacatc
gccagctacgagagccagtttgccacccttcccggtgatgcttctgctccctacagcacc
tacggtcctggcaccgctgaggtgaccatcaaccccgctaaggcccctgagaaggatgag
c------ctgctgctgctgctgctgaggacgacgacgatgtcgacctgttcggcagcgac
gacgaggaggaggatgctgaggccgtccgcgtccgtgaggagcgtcttgctgagtaccgc
aagaagaaggaggccaagcccaagaccatcgccaagtccgtcgtcaccctcgacgtcaag
ccttgggatgacgagactgacatggctgctctcgaggctgccgttcgttctattgagaag
gacggcctgacctggggtgcttccaagctcgtccccgttggtttcggtgtcaagaagctc
cagatcaaccttgttgtcgaggacgagaagatctccgtcgccgaccttgaggaggagatc
caggagttcgaggactacgtccagtccactgacgttgctgccatgcagaagctgtaa
>Fp76
atgggcttcaccgacctcctttccgaaactggagctcacgtgctcaacagctggttgagc
acccgctcttacattgttggccaatctgcctctcaggctgatgtcgctgccttcaaggct
ctctctgccgctcccgacggccagagctacccccacgccgcccgatggtacaagcacatc
gccagctacgagagccagtttgccacccttcccggtgatgcttctgctccctacagcacc
tacggtcctggcaccgctgaggtgaccatcaaccccgctaaggcccctgagaaggatgag
c------ctgctgctgctgctgctgaggacgacgacgatgtcgacctgttcggcagcgac
gacgaggaggaggatgctgaggccgtccgcgtccgtgaggagcgtcttgctgagtaccgc
aagaagaaggaggccaagcccaagaccatcgccaagtccgtcgtcaccctcgacgtcaag
ccttgggatgacgagactgacatggctgctctcgaggctgccgttcgttctattgagaag
gacggcctgacctggggtgcttccaagctcgtccccgttggtttcggtgtcaagaagctc
cagatcaaccttgttgtcgaggacgagaagatctccgtcgccgaccttgaggaggagatc
caggagttcgaggactacgtccagtccactgacgttgctgccatgcagaagctgtaa
>Fp78
atgggcttcaccgacctcctttccgaaactggagctcacgtgctcaacagctggttgagc
acccgctcttacattgttggccaatctgcctctcaggctgatgtcgctgccttcaaggct
ctctctgccgctcccgacggccagagctacccccacgccgcccgatggtacaagcacatc
gccagctacgagagccagtttgccacccttcccggtgatgcttctgctccctacagcacc
tacggtcctggcaccgctgaggtgaccatcaaccccgctaaggcccctgagaaggatgag
c------ctgctgctgctgctgctgaggacgacgacgatgtcgacctgttcggcagcgac
gacgaggaggaggatgctgaggccgtccgcgtccgtgaggagcgtcttgctgagtaccgc
aagaagaaggaggccaagcccaagaccatcgccaagtccgtcgtcaccctcgacgtcaag
ccttgggatgacgagactgacatggctgctctcgaggctgccgttcgttctattgagaag
gacggcctgacctggggtgcttccaagctcgtccccgttggtttcggtgtcaagaagctc
cagatcaaccttgttgtcgaggacgagaagatctccgtcgccgaccttgaggaggagatc
caggagttcgaggactacgtccagtccactgacgttgctgccatgcagaagctgtaa
>Fp81
atgggcttcaccgacctcctttccgaaactggagctcacgtgctcaacagctggttgagc
acccgctcttacattgttggccaatctgcctctcaggctgatgtcgctgccttcaaggct
ctctctgccgctcccgacggccagagctacccccacgccgcccgatggtacaagcacatc
gccagctacgagagccagtttgccacccttcccggtgatgcttctgctccctacagcacc
tacggtcctggcaccgctgaggtgaccatcaaccccgctaaggcccctgagaaggatgag
c------ctgctgctgctgctgctgaggacgacgacgatgtcgacctgttcggcagcgac
gacgaggaggaggatgctgaggccgtccgcgtccgtgaggagcgtcttgctgagtaccgc
aagaagaaggaggccaagcccaagaccatcgccaagtccgtcgtcaccctcgacgtcaag
ccttgggatgacgagactgacatggctgctctcgaggctgccgttcgttctattgagaag
gacggcctgacctggggtgcttccaagctcgtccccgttggtttcggtgtcaagaagctc
cagatcaaccttgttgtcgaggacgagaagatctccgtcgccgaccttgaggaggagatc
caggagttcgaggactacgtccagtccactgacgttgctgccatgcagaagctgtaa
>Fp84
atgggcttcaccgacctcctttccgaaactggagctcacgtgctcaacagctggttgagc
acccgctcttacattgttggccaatctgcctctcaggctgatgtcgctgccttcaaggct
ctctctgccgctcccgacggccagagctacccccacgccgcccgatggtacaagcacatc
gccagctacgagagccagtttgccacccttcccggtgatgcttctgctccctacagcacc
tacggtcctggcaccgctgaggtgaccatcaaccccgctaaggcccctgagaaggatgag
c------ctgctgctgctgctgctgaggacgacgacgatgtcgacctgttcggcagcgac
gacgaggaggaggatgctgaggccgtccgcgtccgtgaggagcgtcttgctgagtaccgc
aagaagaaggaggccaagcccaagaccatcgccaagtccgtcgtcaccctcgacgtcaag
ccttgggatgacgagactgacatggctgctctcgaggctgccgttcgttctattgagaag
gacggcctgacctggggtgcttccaagctcgtccccgttggtttcggtgtcaagaagctc
cagatcaaccttgttgtcgaggacgagaagatctccgtcgccgaccttgaggaggagatc
caggagttcgaggactacgtccagtccactgacgttgctgccatgcagaagctgtaa
>Fp86
atgggcttcaccgacctcctttccgaaactggagctcacgtgctcaacagctggttgagc
acccgctcttacattgttggccaatctgcctctcaggctgatgtcgctgccttcaaggct
ctctctgccgctcccgacggccagagctacccccacgccgcccgatggtacaagcacatc
gccagctacgagagccagtttgccacccttcccggtgatgcttctgctccctacagcacc
tacggtcctggcaccgctgaggtgaccatcaaccccgctaaggcccctgagaaggatgag
c------ctgctgctgctgctgctgaggacgacgacgatgtcgacctgttcggcagcgac
gacgaggaggaggatgctgaggccgtccgcgtccgtgaggagcgtcttgctgagtaccgc
aagaagaaggaggccaagcccaagaccatcgccaagtccgtcgtcaccctcgacgtcaag
ccttgggatgacgagactgacatggctgctctcgaggctgccgttcgttctattgagaag
gacggcctgacctggggtgcttccaagctcgtccccgttggtttcggtgtcaagaagctc
cagatcaaccttgttgtcgaggacgagaagatctccgtcgccgaccttgaggaggagatc
caggagttcgaggactacgtccagtccactgacgttgctgccatgcagaagctgtaa
>Fvenenatum.busco
atgggcttcaccgacctcctttccgaaactggagctcacgtgctcaacagctggttgagc
acccgctcttacattgtcggccaatctgcctctcaggctgatgtcgctgccttcaaggct
ctctctggcgctcccgacggccagagctacccccacgccgcccgatggtacaagcacatc
gccagctacgagagccagttcgctaccctccccggtgatgcttctgctccctacagcacc
tacggtcctggcaccgctgaggtgaccatcaaccccgctcaggcccctgagaaggctgaa
c------ctgctgctgctgctgctgaggaggacgacgacgtcgacctgttcggcag---c
gacgaggaggaggatgctgaggccgtccgcgtccgtgaggagcgccttgctgagtaccgc
aagaagaaggaggccaagcccaagaccatcgccaagtccgtcgtcactcttgacgtcaag
ccttgggatgacgagactgacatggctgctcttgaggctgccgttcgttctattgagaag
gacggtctgacctggggtgcttccaagctcgtccccgttggtttcggtgtcaagaagctc
cagattaaccttgttgtcgaggacgagaagatctccgtcgccgacctcgaggaggagatc
caggagttcgaggactacgtccagtccactgacgttgctgccatgcagaagctgtaa
