# Supplementary material for: Apicidin biosynthesis is linked to accessory chromosomes in Fusarium poae isolates
Source: BMC Genomics. 2021 Aug 4;22:591. doi: 10.1186/s12864-021-07617-y (PMC8340494; doi:10.1186/s12864-021-07617-y)
Supplement: Supplementary file 17 — Additional file 17. Compressed folder containing alignments for each of the 4141 orthologs used in BUSCO analysis. [file 12864_2021_7617_MOESM17_ESM.zip › Fven2_nt_MAFFT/42652at5125_nt.mafft.fasta]

>Fp105
atgggtaaaacgcaacctaacctcttcgctttccgcgacgtgaatgctcttgccccggca
ttgcgctcgtacgttattcagagccaagctgctggtattgcccgacacggtgttttcaag
gttgctgtctctggtggttcgctgcccaagacgctcgcccaggccctcttgaccccctct
tccggccccaacgatgtcgtcgatttcgcacactgggaaatctttttcgccgacgagcgt
gccgtgcctctcgaccacgaagactccaactatgctcttctgaagaaggagcttttggac
aagatccccgacgatcagaagcctaccgtccaccccatcaacactgagtacctcaacgac
actcaggaacttgccgaccagtacgagcagacacttgtttctagcttcgccagtcgcgac
tctgttcgtctgcccatcttcgacctccttctcctcggatgcggacccgatggacatacc
tgttctctcttccctggccacgagctgctccgtgaggtcaacgcctgggtcgctcccatc
gaggattctcctaagcctcctcccaagcgcatcactctcacccttcccgtggttaaccac
gctgtccgcgtcgcgtttgtcgccactggaggcggcaagaaggatatcatgaagcaaatc
ttcgataccgaaggtggcctgccctgtacccttgtcaacgagggcacgggcgagcgctgc
agctggttcgttgatgagcccgctgtcgagggcgtcagcttccctcgaagggctttccta
tga
>Fp108
atgggtaaaacgcaacctaacctcttcgctttccgcgacgtgaatgctcttgccccggca
ttgcgctcgtacgttattcagagccaagctgctggtattgcccgacacggtgttttcaag
gttgctgtctctggtggttcgctgcccaagacgctcgcccaggccctcttgaccccctct
tccggccccaacgatgtcgtcgatttcgcacactgggaaatctttttcgccgacgagcgt
gccgtgcctctcgaccacgaagactccaactatgctcttctgaagaaggagcttttggac
aagatccccgacgatcagaagcctaccgtccaccccatcaacactgagtacctcaacgac
actcaggaacttgccgaccagtacgagcagacacttgtttctagcttcgccagtcgcgac
tctgttcgtctgcccatcttcgacctccttctcctcggatgcggacccgatggacatacc
tgttctctcttccctggccacgagctgctccgtgaggtcaacgcctgggtcgctcccatc
gaggattctcctaagcctcctcccaagcgcatcactctcacccttcccgtggttaaccac
gctgtccgcgtcgcgtttgtcgccactggaggcggcaagaaggatatcatgaagcaaatc
ttcgataccgaaggtggcctgccctgtacccttgtcaacgagggcacgggcgagcgctgc
agctggttcgttgatgagcccgctgtcgagggcgtcagcttccctcgaagggctttccta
tga
>Fp118
atgggtaaaacgcaacctaacctcttcgctttccgcgacgtgaatgctcttgccccggca
ttgcgctcgtacgttattcagagccaagctgctggtattgcccgacacggtgttttcaag
gttgctgtctctggtggttcgctgcccaagacgctcgcccaggccctcttgaccccctct
tccggccccaacgatgtcgtcgatttcgcacactgggaaatctttttcgccgacgagcgt
gccgtgcctctcgaccacgaagactccaactatgctcttctgaagaaggagcttttggac
aagatccccgacgatcagaagcctaccgtccaccccatcaacactgagtacctcaacgac
actcaggaacttgccgaccagtacgagcagacacttgtttctagcttcgccagtcgcgac
tctgttcgtctgcccatcttcgacctccttctcctcggatgcggacccgatggacatacc
tgttctctcttccctggccacgagctgctccgtgaggtcaacgcctgggtcgctcccatc
gaggattctcctaagcctcctcccaagcgcatcactctcacccttcccgtggttaaccac
gctgtccgcgtcgcgtttgtcgccactggaggcggcaagaaggatatcatgaagcaaatc
ttcgataccgaaggtggcctgccctgtacccttgtcaacgagggcacgggcgagcgctgc
agctggttcgttgatgagcccgctgtcgagggcgtcagcttccctcgaagggctttccta
tga
>Fp122
atgggtaaaacgcaacctaacctcttcgctttccgcgacgtgaatgctcttgccccggca
ttgcgctcgtacgttattcagagccaagctgctggtattgcccgacacggtgttttcaag
gttgctgtctctggtggttcgctgcccaagacgctcgcccaggccctcttgaccccctct
tccggccccaacgatgtcgtcgatttcgcacactgggaaatctttttcgccgacgagcgt
gccgtgcctctcgaccacgaagactccaactatgctcttctgaagaaggagcttttggac
aagatccccgacgatcagaagcctaccgtccaccccatcaacactgagtacctcaacgac
actcaggaacttgccgaccagtacgagcagacacttgtttctagcttcgccagtcgcgac
tctgttcgtctgcccatcttcgacctccttctcctcggatgcggacccgatggacatacc
tgttctctcttccctggccacgagctgctccgtgaggtcaacgcctgggtcgctcccatc
gaggattctcctaagcctcctcccaagcgcatcactctcacccttcccgtggttaaccac
gctgtccgcgtcgcgtttgtcgccactggaggcggcaagaaggatatcatgaagcaaatc
ttcgataccgaaggtggcctgccctgtacccttgtcaacgagggcacgggcgagcgctgc
agctggttcgttgatgagcccgctgtcgagggcgtcagcttccctcgaagggctttccta
tga
>Fp125
atgggtaaaacgcaacctaacctcttcgctttccgcgacgtgaatgctcttgccccggca
ttgcgctcgtacgttattcagagccaagctgctggtattgcccgacacggtgttttcaag
gttgctgtctctggtggttcgctgcccaagacgctcgcccaggccctcttgaccccctct
tccggccccaacgatgtcgtcgatttcgcacactgggaaatctttttcgccgacgagcgt
gccgtgcctctcgaccacgaagactccaactatgctcttctgaagaaggagcttttggac
aagatccccgacgatcagaagcctaccgtccaccccatcaacactgagtacctcaacgac
actcaggaacttgccgaccagtacgagcagacacttgtttctagcttcgccagtcgcgac
tctgttcgtctgcccatcttcgacctccttctcctcggatgcggacccgatggacatacc
tgttctctcttccctggccacgagctgctccgtgaggtcaacgcctgggtcgctcccatc
gaggattctcctaagcctcctcccaagcgcatcactctcacccttcccgtggttaaccac
gctgtccgcgtcgcgtttgtcgccactggaggcggcaagaaggatatcatgaagcaaatc
ttcgataccgaaggtggcctgccctgtacccttgtcaacgagggcacgggcgagcgctgc
agctggttcgttgatgagcccgctgtcgagggcgtcagcttccctcgaagggctttccta
tga
>Fp13r
atgggtaaaacgcaacctaacctcttcgctttccgcgacgtgaatgctcttgccccggca
ttgcgctcgtacgttattcagagccaagctgctggtattgcccgacacggtgttttcaag
gttgctgtctctggtggttcgctgcccaagacgctcgcccaggccctcttgaccccctct
tccggccccaacgatgtcgtcgatttcgcacactgggaaatctttttcgccgacgagcgt
gccgtgcctctcgaccacgaagactccaactatgctcttctgaagaaggagcttttggac
aagatccccgacgatcagaagcctaccgtccaccccatcaacactgagtacctcaacgac
actcaggaacttgccgaccagtacgagcagacacttgtttctagcttcgccagtcgcgac
tctgttcgtctgcccatcttcgacctccttctcctcggatgcggacccgatggacatacc
tgttctctcttccctggccacgagctgctccgtgaggtcaacgcctgggtcgctcccatc
gaggattctcctaagcctcctcccaagcgcatcactctcacccttcccgtggttaaccac
gctgtccgcgtcgcgtttgtcgccactggaggcggcaagaaggatatcatgaagcaaatc
ttcgataccgaaggtggcctgccctgtacccttgtcaacgagggcacgggcgagcgctgc
agctggttcgttgatgagcccgctgtcgagggcgtcagcttccctcgaagggctttccta
tga
>Fp144
atgggtaaaacgcaacctaacctcttcgctttccgcgacgtgaatgctcttgccccggca
ttgcgctcgtacgttattcagagccaagctgctggtattgcccgacacggtgttttcaag
gttgctgtctctggtggttcgctgcccaagacgctcgcccaggccctcttgaccccctct
tccggccccaacgatgtcgtcgatttcgcacactgggaaatctttttcgccgacgagcgt
gccgtgcctctcgaccacgaagactccaactatgctcttctgaagaaggagcttttggac
aagatccccgacgatcagaagcctaccgtccaccccatcaacactgagtacctcaacgac
actcaggaacttgccgaccagtacgagcagacacttgtttctagcttcgccagtcgcgac
tctgttcgtctgcccatcttcgacctccttctcctcggatgcggacccgatggacatacc
tgttctctcttccctggccacgagctgctccgtgaggtcaacgcctgggtcgctcccatc
gaggattctcctaagcctcctcccaagcgcatcactctcacccttcccgtggttaaccac
gctgtccgcgtcgcgtttgtcgccactggaggcggcaagaaggatatcatgaagcaaatc
ttcgataccgaaggtggcctgccctgtacccttgtcaacgagggcacgggcgagcgctgc
agctggttcgttgatgagcccgctgtcgagggcgtcagcttccctcgaagggctttccta
tga
>Fp146
atgggtaaaacgcaacctaacctcttcgctttccgcgacgtgaatgctcttgccccggca
ttgcgctcgtacgttattcagagccaagctgctggtattgcccgacacggtgttttcaag
gttgctgtctctggtggttcgctgcccaagacgctcgcccaggccctcttgaccccctct
tccggccccaacgatgtcgtcgatttcgcacactgggaaatctttttcgccgacgagcgt
gccgtgcctctcgaccacgaagactccaactatgctcttctgaagaaggagcttttggac
aagatccccgacgatcagaagcctaccgtccaccccatcaacactgagtacctcaacgac
actcaggaacttgccgaccagtacgagcagacacttgtttctagcttcgccagtcgcgac
tctgttcgtctgcccatcttcgacctccttctcctcggatgcggacccgatggacatacc
tgttctctcttccctggccacgagctgctccgtgaggtcaacgcctgggtcgctcccatc
gaggattctcctaagcctcctcccaagcgcatcactctcacccttcccgtggttaaccac
gctgtccgcgtcgcgtttgtcgccactggaggcggcaagaaggatatcatgaagcaaatc
ttcgataccgaaggtggcctgccctgtacccttgtcaacgagggcacgggcgagcgctgc
agctggttcgttgatgagcccgctgtcgagggcgtcagcttccctcgaagggctttccta
tga
>Fp155
atgggtaaaacgcaacctaacctcttcgctttccgcgacgtgaatgctcttgccccggca
ttgcgctcgtacgttattcagagccaagctgctggtattgcccgacacggtgttttcaag
gttgctgtctctggtggttcgctgcccaagacgctcgcccaggccctcttgaccccctct
tccggccccaacgatgtcgtcgatttcgcacactgggaaatctttttcgccgacgagcgt
gccgtgcctctcgaccacgaagactccaactatgctcttctgaagaaggagcttttggac
aagatccccgacgatcagaagcctaccgtccaccccatcaacactgagtacctcaacgac
actcaggaacttgccgaccagtacgagcagacacttgtttctagcttcgccagtcgcgac
tctgttcgtctgcccatcttcgacctccttctcctcggatgcggacccgatggacatacc
tgttctctcttccctggccacgagctgctccgtgaggtcaacgcctgggtcgctcccatc
gaggattctcctaagcctcctcccaagcgcatcactctcacccttcccgtggttaaccac
gctgtccgcgtcgcgtttgtcgccactggaggcggcaagaaggatatcatgaagcaaatc
ttcgataccgaaggtggcctgccctgtacccttgtcaacgagggcacgggcgagcgctgc
agctggttcgttgatgagcccgctgtcgagggcgtcagcttccctcgaagggctttccta
tga
>Fp157
atgggtaaaacgcaacctaacctcttcgctttccgcgacgtgaatgctcttgccccggca
ttgcgctcgtacgttattcagagccaagctgctggtattgcccgacacggtgttttcaag
gttgctgtctctggtggttcgctgcccaagacgctcgcccaggccctcttgaccccctct
tccggccccaacgatgtcgtcgatttcgcacactgggaaatctttttcgccgacgagcgt
gccgtgcctctcgaccacgaagactccaactatgctcttctgaagaaggagcttttggac
aagatccccgacgatcagaagcctaccgtccaccccatcaacactgagtacctcaacgac
actcaggaacttgccgaccagtacgagcagacacttgtttctagcttcgccagtcgcgac
tctgttcgtctgcccatcttcgacctccttctcctcggatgcggacccgatggacatacc
tgttctctcttccctggccacgagctgctccgtgaggtcaacgcctgggtcgctcccatc
gaggattctcctaagcctcctcccaagcgcatcactctcacccttcccgtggttaaccac
gctgtccgcgtcgcgtttgtcgccactggaggcggcaagaaggatatcatgaagcaaatc
ttcgataccgaaggtggcctgccctgtacccttgtcaacgagggcacgggcgagcgctgc
agctggttcgttgatgagcccgctgtcgagggcgtcagcttccctcgaagggctttccta
tga
>Fp16r
atgggtaaaacgcaacctaacctcttcgctttccgcgacgtgaatgctcttgccccggca
ttgcgctcgtacgttattcagagccaagctgctggtattgcccgacacggtgttttcaag
gttgctgtctctggtggttcgctgcccaagacgctcgcccaggccctcttgaccccctct
tccggccccaacgatgtcgtcgatttcgcacactgggaaatctttttcgccgacgagcgt
gccgtgcctctcgaccacgaagactccaactatgctcttctgaagaaggagcttttggac
aagatccccgacgatcagaagcctaccgtccaccccatcaacactgagtacctcaacgac
actcaggaacttgccgaccagtacgagcagacacttgtttctagcttcgccagtcgcgac
tctgttcgtctgcccatcttcgacctccttctcctcggatgcggacccgatggacatacc
tgttctctcttccctggccacgagctgctccgtgaggtcaacgcctgggtcgctcccatc
gaggattctcctaagcctcctcccaagcgcatcactctcacccttcccgtggttaaccac
gctgtccgcgtcgcgtttgtcgccactggaggcggcaagaaggatatcatgaagcaaatc
ttcgataccgaaggtggcctgccctgtacccttgtcaacgagggcacgggcgagcgctgc
agctggttcgttgatgagcccgctgtcgagggcgtcagcttccctcgaagggctttccta
tga
>Fp1r
atgggtaaaacgcaacctaacctcttcgctttccgcgacgtgaatgctcttgccccggca
ttgcgctcgtacgttattcagagccaagctgctggtattgcccgacacggtgttttcaag
gttgctgtctctggtggttcgctgcccaagacgctcgcccaggccctcttgaccccctct
tccggccccaacgatgtcgtcgatttcgcacactgggaaatctttttcgccgacgagcgt
gccgtgcctctcgaccacgaagactccaactatgctcttctgaagaaggagcttttggac
aagatccccgacgatcagaagcctaccgtccaccccatcaacactgagtacctcaacgac
actcaggaacttgccgaccagtacgagcagacacttgtttctagcttcgccagtcgcgac
tctgttcgtctgcccatcttcgacctccttctcctcggatgcggacccgatggacatacc
tgttctctcttccctggccacgagctgctccgtgaggtcaacgcctgggtcgctcccatc
gaggattctcctaagcctcctcccaagcgcatcactctcacccttcccgtggttaaccac
gctgtccgcgtcgcgtttgtcgccactggaggcggcaagaaggatatcatgaagcaaatc
ttcgataccgaaggtggcctgccctgtacccttgtcaacgagggcacgggcgagcgctgc
agctggttcgttgatgagcccgctgtcgagggcgtcagcttccctcgaagggctttccta
tga
>Fp21r
atgggtaaaacgcaacctaacctcttcgctttccgcgacgtgaatgctcttgccccggca
ttgcgctcgtacgttattcagagccaagctgctggtattgcccgacacggtgttttcaag
gttgctgtctctggtggttcgctgcccaagacgctcgcccaggccctcttgaccccctct
tccggccccaacgatgtcgtcgatttcgcacactgggaaatcttttttgccgacgagcgt
gccgtgcctctcgaccacgaagactccaactatgctcttctgaagaaggagcttttggac
aagatccccgacgatcagaagcctaccgtccaccccatcaacactgagtacctcaacgac
actcaggaacttgccgaccagtacgagcagacacttgtttctagcttcgccagtcgcgac
tctgttcgtctgcccatcttcgacctccttctcctcggatgcggacccgatggacatacc
tgttctctcttccctggccacgagctgctccgtgaggtcaacgcctgggtcgctcccatc
gaggattctcctaagcctcctcccaagcgcatcactctcacccttcccgtggttaaccac
gctgtccgcgtcgcgtttgtcgccactggaggcggcaagaaggatatcatgaagcaaatc
ttcgataccgaaggtggcctgccctgtacccttgtcaacgagggcacgggcgagcgctgc
agctggttcgttgatgagcccgctgtcgagggcgtcagcttccctcgaagggctttccta
tga
>Fp24r
atgggtaaaacgcaacctaacctcttcgctttccgcgacgtgaatgctcttgccccggca
ttgcgctcgtacgttattcagagccaagctgctggtattgcccgacacggtgttttcaag
gttgctgtctctggtggttcgctgcccaagacgctcgcccaggccctcttgaccccctct
tccggccccaacgatgtcgtcgatttcgcacactgggaaatctttttcgccgacgagcgt
gccgtgcctctcgaccacgaagactccaactatgctcttctgaagaaggagcttttggac
aagatccccgacgatcagaagcctaccgtccaccccatcaacactgagtacctcaacgac
actcaggaacttgccgaccagtacgagcagacacttgtttctagcttcgccagtcgcgac
tctgttcgtctgcccatcttcgacctccttctcctcggatgcggacccgatggacatacc
tgttctctcttccctggccacgagctgctccgtgaggtcaacgcctgggtcgctcccatc
gaggattctcctaagcctcctcccaagcgcatcactctcacccttcccgtggttaaccac
gctgtccgcgtcgcgtttgtcgccactggaggcggcaagaaggatatcatgaagcaaatc
ttcgataccgaaggtggcctgccctgtacccttgtcaacgagggcacgggcgagcgctgc
agctggttcgttgatgagcccgctgtcgagggcgtcagcttccctcgaagggctttccta
tga
>Fp2516
atgggtaaaacgcaacctaacctcttcgctttccgcgacgtgaatgctcttgccccggca
ttgcgctcgtacgttattcagagccaagctgctggtattgcccgacacggtgttttcaag
gttgctgtctctggtggttcgctgcccaagacgctcgcccaggccctcttgaccccctct
tccggccccaacgatgtcgtcgatttcgcacactgggaaatctttttcgccgacgagcgt
gccgtgcctctcgaccacgaagactccaactatgctcttctgaagaaggagcttttggac
aagatccccgacgatcagaagcctaccgtccaccccatcaacactgagtacctcaacgac
actcaggaacttgccgaccagtacgagcagacacttgtttctagcttcgccagtcgcgac
tctgttcgtctgcccatcttcgacctccttctcctcggatgcggacccgatggacatacc
tgttctctcttccctggccacgagctgctccgtgaggtcaacgcctgggtcgctcccatc
gaggattctcctaagcctcctcccaagcgcatcactctcacccttcccgtggttaaccac
gctgtccgcgtcgcgtttgtcgccactggaggcggcaagaaggatatcatgaagcaaatc
ttcgataccgaaggtggcctgccctgtacccttgtcaacgagggcacgggcgagcgctgc
agctggttcgttgatgagcccgctgtcgagggcgtcagcttccctcgaagggctttccta
tga
>Fp26r
atgggtaaaacgcaacctaacctcttcgctttccgcgacgtgaatgctcttgccccggca
ttgcgctcgtacgttattcagagccaagctgctggtattgcccgacacggtgttttcaag
gttgctgtctctggtggttcgctgcccaagacgctcgcccaggccctcttgaccccctct
tccggccccaacgatgtcgtcgatttcgcacactgggaaatctttttcgccgacgagcgt
gccgtgcctctcgaccacgaagactccaactatgctcttctgaagaaggagcttttggac
aagatccccgacgatcagaagcctaccgtccaccccatcaacactgagtacctcaacgac
actcaggaacttgccgaccagtacgagcagacacttgtttctagcttcgccagtcgcgac
tctgttcgtctgcccatcttcgacctccttctcctcggatgcggacccgatggacatacc
tgttctctcttccctggccacgagctgctccgtgaggtcaacgcctgggtcgctcccatc
gaggattctcctaagcctcctcccaagcgcatcactctcacccttcccgtggttaaccac
gctgtccgcgtcgcgtttgtcgccactggaggcggcaagaaggatatcatgaagcaaatc
ttcgataccgaaggtggcctgccctgtacccttgtcaacgagggcacgggcgagcgctgc
agctggttcgttgatgagcccgctgtcgagggcgtcagcttccctcgaagggctttccta
tga
>Fp33
atgggtaaaacgcaacctaacctcttcgctttccgcgacgtgaatgctcttgccccggca
ttgcgctcgtacgttattcagagccaagctgctggtattgcccgacacggtgttttcaag
gttgctgtctctggtggttcgctgcccaagacgctcgcccaggccctcttgaccccctct
tccggccccaacgatgtcgtcgatttcgcacactgggaaatctttttcgccgacgagcgt
gccgtgcctctcgaccacgaagactccaactatgctcttctgaagaaggagcttttggac
aagatccccgacgatcagaagcctaccgtccaccccatcaacactgagtacctcaacgac
actcaggaacttgccgaccagtacgagcagacacttgtttctagcttcgccagtcgcgac
tctgttcgtctgcccatcttcgacctccttctcctcggatgcggacccgatggacatacc
tgttctctcttccctggccacgagctgctccgtgaggtcaacgcctgggtcgctcccatc
gaggattctcctaagcctcctcccaagcgcatcactctcacccttcccgtggttaaccac
gctgtccgcgtcgcgtttgtcgccactggaggcggcaagaaggatatcatgaagcaaatc
ttcgataccgaaggtggcctgccctgtacccttgtcaacgagggcacgggcgagcgctgc
agctggttcgttgatgagcccgctgtcgagggcgtcagcttccctcgaagggctttccta
tga
>Fp34
atgggtaaaacgcaacctaacctcttcgctttccgcgacgtgaatgctcttgccccggca
ttgcgctcgtacgttattcagagccaagctgctggtattgcccgacacggtgttttcaag
gttgctgtctctggtggttcgctgcccaagacgctcgcccaggccctcttgaccccctct
tccggccccaacgatgtcgtcgatttcgcacactgggaaatctttttcgccgacgagcgt
gccgtgcctctcgaccacgaagactccaactatgctcttctgaagaaggagcttttggac
aagatccccgacgatcagaagcctaccgtccaccccatcaacactgagtacctcaacgac
actcaggaacttgccgaccagtacgagcagacacttgtttctagcttcgccagtcgcgac
tctgttcgtctgcccatcttcgacctccttctcctcggatgcggacccgatggacatacc
tgttctctcttccctggccacgagctgctccgtgaggtcaacgcctgggtcgctcccatc
gaggattctcctaagcctcctcccaagcgcatcactctcacccttcccgtggttaaccac
gctgtccgcgtcgcgtttgtcgccactggaggcggcaagaaggatatcatgaagcaaatc
ttcgataccgaaggtggcctgccctgtacccttgtcaacgagggcacgggcgagcgctgc
agctggttcgttgatgagcccgctgtcgagggcgtcagcttccctcgaagggctttccta
tga
>Fp35
atgggtaaaacgcaacctaacctcttcgctttccgcgacgtgaatgctcttgccccggca
ttgcgctcgtacgttattcagagccaagctgctggtattgcccgacacggtgttttcaag
gttgctgtctctggtggttcgctgcccaagacgctcgcccaggccctcttgaccccctct
tccggccccaacgatgtcgtcgatttcgcacactgggaaatctttttcgccgacgagcgt
gccgtgcctctcgaccacgaagactccaactatgctcttctgaagaaggagcttttggac
aagatccccgacgatcagaagcctaccgtccaccccatcaacactgagtacctcaacgac
actcaggaacttgccgaccagtacgagcagacacttgtttctagcttcgccagtcgcgac
tctgttcgtctgcccatcttcgacctccttctcctcggatgcggacccgatggacatacc
tgttctctcttccctggccacgagctgctccgtgaggtcaacgcctgggtcgctcccatc
gaggattctcctaagcctcctcccaagcgcatcactctcacccttcccgtggttaaccac
gctgtccgcgtcgcgtttgtcgccactggaggcggcaagaaggatatcatgaagcaaatc
ttcgataccgaaggtggcctgccctgtacccttgtcaacgagggcacgggcgagcgctgc
agctggttcgttgatgagcccgctgtcgagggcgtcagcttccctcgaagggctttccta
tga
>Fp38
atgggtaaaacgcaacctaacctcttcgctttccgcgacgtgaatgctcttgccccggca
ttgcgctcgtacgttattcagagccaagctgctggtattgcccgacacggtgttttcaag
gttgctgtctctggtggttcgctgcccaagacgctcgcccaggccctcttgaccccctct
tccggccccaacgatgtcgtcgatttcgcacactgggaaatctttttcgccgacgagcgt
gccgtgcctctcgaccacgaagactccaactatgctcttctgaagaaggagcttttggac
aagatccccgacgatcagaagcctaccgtccaccccatcaacactgagtacctcaacgac
actcaggaacttgccgaccagtacgagcagacacttgtttctagcttcgccagtcgcgac
tctgttcgtctgcccatcttcgacctccttctcctcggatgcggacccgatggacatacc
tgttctctcttccctggccacgagctgctccgtgaggtcaacgcctgggtcgctcccatc
gaggattctcctaagcctcctcccaagcgcatcactctcacccttcccgtggttaaccac
gctgtccgcgtcgcgtttgtcgccactggaggcggcaagaaggatatcatgaagcaaatc
ttcgataccgaaggtggcctgccctgtacccttgtcaacgagggcacgggcgagcgctgc
agctggttcgttgatgagcccgctgtcgagggcgtcagcttccctcgaagggctttccta
tga
>Fp39
atgggtaaaacgcaacctaacctcttcgctttccgcgacgtgaatgctcttgccccggca
ttgcgctcgtacgttattcagagccaagctgctggtattgcccgacacggtgttttcaag
gttgctgtctctggtggttcgctgcccaagacgctcgcccaggccctcttgaccccctct
tccggccccaacgatgtcgtcgatttcgcacactgggaaatctttttcgccgacgagcgt
gccgtgcctctcgaccacgaagactccaactatgctcttctgaagaaggagcttttggac
aagatccccgacgatcagaagcctaccgtccaccccatcaacactgagtacctcaacgac
actcaggaacttgccgaccagtacgagcagacacttgtttctagcttcgccagtcgcgac
tctgttcgtctgcccatcttcgacctccttctcctcggatgcggacccgatggacatacc
tgttctctcttccctggccacgagctgctccgtgaggtcaacgcctgggtcgctcccatc
gaggattctcctaagcctcctcccaagcgcatcactctcacccttcccgtggttaaccac
gctgtccgcgtcgcgtttgtcgccactggaggcggcaagaaggatatcatgaagcaaatc
ttcgataccgaaggtggcctgccctgtacccttgtcaacgagggcacgggcgagcgctgc
agctggttcgttgatgagcccgctgtcgagggcgtcagcttccctcgaagggctttccta
tga
>Fp42
atgggtaaaacgcaacctaacctcttcgctttccgcgacgtgaatgctcttgccccggca
ttgcgctcgtacgttattcagagccaagctgctggtattgcccgacacggtgttttcaag
gttgctgtctctggtggttcgctgcccaagacgctcgcccaggccctcttgaccccctct
tccggccccaacgatgtcgtcgatttcgcacactgggaaatcttttttgccgacgagcgt
gccgtgcctctcgaccacgaagactccaactatgctcttctgaagaaggagcttttggac
aagatccccgacgatcagaagcctaccgtccaccccatcaacactgagtacctcaacgac
actcaggaacttgccgaccagtacgagcagacacttgtttctagcttcgccagtcgcgac
tctgttcgtctgcccatcttcgacctccttctcctcggatgcggacccgatggacatacc
tgttctctcttccctggccacgagctgctccgtgaggtcaacgcctgggtcgctcccatc
gaggattctcctaagcctcctcccaagcgcatcactctcacccttcccgtggttaaccac
gctgtccgcgtcgcgtttgtcgccactggaggcggcaagaaggatatcatgaagcaaatc
ttcgataccgaaggtggcctgccctgtacccttgtcaacgagggcacgggcgagcgctgc
agctggttcgttgatgagcccgctgtcgagggcgtcagcttccctcgaagggctttccta
tga
>Fp44
atgggtaaaacgcaacctaacctcttcgctttccgcgacgtgaatgctcttgccccggca
ttgcgctcgtacgttattcagagccaagctgctggtattgcccgacacggtgttttcaag
gttgctgtctctggtggttcgctgcccaagacgctcgcccaggccctcttgaccccctct
tccggccccaacgatgtcgtcgatttcgcacactgggaaatctttttcgccgacgagcgt
gccgtgcctctcgaccacgaagactccaactatgctcttctgaagaaggagcttttggac
aagatccccgacgatcagaagcctaccgtccaccccatcaacactgagtacctcaacgac
actcaggaacttgccgaccagtacgagcagacacttgtttctagcttcgccagtcgcgac
tctgttcgtctgcccatcttcgacctccttctcctcggatgcggacccgatggacatacc
tgttctctcttccctggccacgagctgctccgtgaggtcaacgcctgggtcgctcccatc
gaggattctcctaagcctcctcccaagcgcatcactctcacccttcccgtggttaaccac
gctgtccgcgtcgcgtttgtcgccactggaggcggcaagaaggatatcatgaagcaaatc
ttcgataccgaaggtggcctgccctgtacccttgtcaacgagggcacgggcgagcgctgc
agctggttcgttgatgagcccgctgtcgagggcgtcagcttccctcgaagggctttccta
tga
>Fp49
atgggtaaaacgcaacctaacctcttcgctttccgcgacgtgaatgctcttgccccggca
ttgcgctcgtacgttattcagagccaagctgctggtattgcccgacacggtgttttcaag
gttgctgtctctggtggttcgctgcccaagacgctcgcccaggccctcttgaccccctct
tccggccccaacgatgtcgtcgatttcgcacactgggaaatcttttttgccgacgagcgt
gccgtgcctctcgaccacgaagactccaactatgctcttctgaagaaggagcttttggac
aagatccccgacgatcagaagcctaccgtccaccccatcaacactgagtacctcaacgac
actcaggaacttgccgaccagtacgagcagacacttgtttctagcttcgccagtcgcgac
tctgttcgtctgcccatcttcgacctccttctcctcggatgcggacccgatggacatacc
tgttctctcttccctggccacgagctgctccgtgaggtcaacgcctgggtcgctcccatc
gaggattctcctaagcctcctcccaagcgcatcactctcacccttcccgtggttaaccac
gctgtccgcgtcgcgtttgtcgccactggaggcggcaagaaggatatcatgaagcaaatc
ttcgataccgaaggtggcctgccctgtacccttgtcaacgagggcacgggcgagcgctgc
agctggttcgttgatgagcccgctgtcgagggcgtcagcttccctcgaagggctttccta
tga
>Fp50
atgggtaaaacgcaacctaacctcttcgctttccgcgacgtgaatgctcttgccccggca
ttgcgctcgtacgttattcagagccaagctgctggtattgcccgacacggtgttttcaag
gttgctgtctctggtggttcgctgcccaagacgctcgcccaggccctcttgaccccctct
tccggccccaacgatgtcgtcgatttcgcacactgggaaatctttttcgccgacgagcgt
gccgtgcctctcgaccacgaagactccaactatgctcttctgaagaaggagcttttggac
aagatccccgacgatcagaagcctaccgtccaccccatcaacactgagtacctcaacgac
actcaggaacttgccgaccagtacgagcagacacttgtttctagcttcgccagtcgcgac
tctgttcgtctgcccatcttcgacctccttctcctcggatgcggacccgatggacatacc
tgttctctcttccctggccacgagctgctccgtgaggtcaacgcctgggtcgctcccatc
gaggattctcctaagcctcctcccaagcgcatcactctcacccttcccgtggttaaccac
gctgtccgcgtcgcgtttgtcgccactggaggcggcaagaaggatatcatgaagcaaatc
ttcgataccgaaggtggcctgccctgtacccttgtcaacgagggcacgggcgagcgctgc
agctggttcgttgatgagcccgctgtcgagggcgtcagcttccctcgaagggctttccta
tga
>Fp51
atgggtaaaacgcaacctaacctcttcgctttccgcgacgtgaatgctcttgccccggca
ttgcgctcgtacgttattcagagccaagctgctggtattgcccgacacggtgttttcaag
gttgctgtctctggtggttcgctgcccaagacgctcgcccaggccctcttgaccccctct
tccggccccaacgatgtcgtcgatttcgcacactgggaaatctttttcgccgacgagcgt
gccgtgcctctcgaccacgaagactccaactatgctcttctgaagaaggagcttttggac
aagatccccgacgatcagaagcctaccgtccaccccatcaacactgagtacctcaacgac
actcaggaacttgccgaccagtacgagcagacacttgtttctagcttcgccagtcgcgac
tctgttcgtctgcccatcttcgacctccttctcctcggatgcggacccgatggacatacc
tgttctctcttccctggccacgagctgctccgtgaggtcaacgcctgggtcgctcccatc
gaggattctcctaagcctcctcccaagcgcatcactctcacccttcccgtggttaaccac
gctgtccgcgtcgcgtttgtcgccactggaggcggcaagaaggatatcatgaagcaaatc
ttcgataccgaaggtggcctgccctgtacccttgtcaacgagggcacgggcgagcgctgc
agctggttcgttgatgagcccgctgtcgagggcgtcagcttccctcgaagggctttccta
tga
>Fp59
atgggtaaaacgcaacctaacctcttcgctttccgcgacgtgaatgctcttgccccggca
ttgcgctcgtacgttattcagagccaagctgctggtattgcccgacacggtgttttcaag
gttgctgtctctggtggttcgctgcccaagacgctcgcccaggccctcttgaccccctct
tccggccccaacgatgtcgtcgatttcgcacactgggaaatctttttcgccgacgagcgt
gccgtgcctctcgaccacgaagactccaactatgctcttctgaagaaggagcttttggac
aagatccccgacgatcagaagcctaccgtccaccccatcaacactgagtacctcaacgac
actcaggaacttgccgaccagtacgagcagacacttgtttctagcttcgccagtcgcgac
tctgttcgtctgcccatcttcgacctccttctcctcggatgcggacccgatggacatacc
tgttctctcttccctggccacgagctgctccgtgaggtcaacgcctgggtcgctcccatc
gaggattctcctaagcctcctcccaagcgcatcactctcacccttcccgtggttaaccac
gctgtccgcgtcgcgtttgtcgccactggaggcggcaagaaggatatcatgaagcaaatc
ttcgataccgaaggtggcctgccctgtacccttgtcaacgagggcacgggcgagcgctgc
agctggttcgttgatgagcccgctgtcgagggcgtcagcttccctcgaagggctttccta
tga
>Fp63
atgggtaaaacgcaacctaacctcttcgctttccgcgacgtgaatgctcttgccccggca
ttgcgctcgtacgttattcagagccaagctgctggtattgcccgacacggtgttttcaag
gttgctgtctctggtggttcgctgcccaagacgctcgcccaggccctcttgaccccctct
tccggccccaacgatgtcgtcgatttcgcacactgggaaatctttttcgccgacgagcgt
gccgtgcctctcgaccacgaagactccaactatgctcttctgaagaaggagcttttggac
aagatccccgacgatcagaagcctaccgtccaccccatcaacactgagtacctcaacgac
actcaggaacttgccgaccagtacgagcagacacttgtttctagcttcgccagtcgcgac
tctgttcgtctgcccatcttcgacctccttctcctcggatgcggacccgatggacatacc
tgttctctcttccctggccacgagctgctccgtgaggtcaacgcctgggtcgctcccatc
gaggattctcctaagcctcctcccaagcgcatcactctcacccttcccgtggttaaccac
gctgtccgcgtcgcgtttgtcgccactggaggcggcaagaaggatatcatgaagcaaatc
ttcgataccgaaggtggcctgccctgtacccttgtcaacgagggcacgggcgagcgctgc
agctggttcgttgatgagcccgctgtcgagggcgtcagcttccctcgaagggctttccta
tga
>Fp65
atgggtaaaacgcaacctaacctcttcgctttccgcgacgtgaatgctcttgccccggca
ttgcgctcgtacgttattcagagccaagctgctggtattgcccgacacggtgttttcaag
gttgctgtctctggtggttcgctgcccaagacgctcgcccaggccctcttgaccccctct
tccggccccaacgatgtcgtcgatttcgcacactgggaaatctttttcgccgacgagcgt
gccgtgcctctcgaccacgaagactccaactatgctcttctgaagaaggagcttttggac
aagatccccgacgatcagaagcctaccgtccaccccatcaacactgagtacctcaacgac
actcaggaacttgccgaccagtacgagcagacacttgtttctagcttcgccagtcgcgac
tctgttcgtctgcccatcttcgacctccttctcctcggatgcggacccgatggacatacc
tgttctctcttccctggccacgagctgctccgtgaggtcaacgcctgggtcgctcccatc
gaggattctcctaagcctcctcccaagcgcatcactctcacccttcccgtggttaaccac
gctgtccgcgtcgcgtttgtcgccactggaggcggcaagaaggatatcatgaagcaaatc
ttcgataccgaaggtggcctgccctgtacccttgtcaacgagggcacgggcgagcgctgc
agctggttcgttgatgagcccgctgtcgagggcgtcagcttccctcgaagggctttccta
tga
>Fp66
atgggtaaaacgcaacctaacctcttcgctttccgcgacgtgaatgctcttgccccggca
ttgcgctcgtacgttattcagagccaagctgctggtattgcccgacacggtgttttcaag
gttgctgtctctggtggttcgctgcccaagacgctcgcccaggccctcttgaccccctct
tccggccccaacgatgtcgtcgatttcgcacactgggaaatctttttcgccgacgagcgt
gccgtgcctctcgaccacgaagactccaactatgctcttctgaagaaggagcttttggac
aagatccccgacgatcagaagcctaccgtccaccccatcaacactgagtacctcaacgac
actcaggaacttgccgaccagtacgagcagacacttgtttctagcttcgccagtcgcgac
tctgttcgtctgcccatcttcgacctccttctcctcggatgcggacccgatggacatacc
tgttctctcttccctggccacgagctgctccgtgaggtcaacgcctgggtcgctcccatc
gaggattctcctaagcctcctcccaagcgcatcactctcacccttcccgtggttaaccac
gctgtccgcgtcgcgtttgtcgccactggaggcggcaagaaggatatcatgaagcaaatc
ttcgataccgaaggtggcctgccctgtacccttgtcaacgagggcacgggcgagcgctgc
agctggttcgttgatgagcccgctgtcgagggcgtcagcttccctcgaagggctttccta
tga
>Fp72
atgggtaaaacgcaacctaacctcttcgctttccgcgacgtgaatgctcttgccccggca
ttgcgctcgtacgttattcagagccaagctgctggtattgcccgacacggtgttttcaag
gttgctgtctctggtggttcgctgcccaagacgctcgcccaggccctcttgaccccctct
tccggccccaacgatgtcgtcgatttcgcacactgggaaatctttttcgccgacgagcgt
gccgtgcctctcgaccacgaagactccaactatgctcttctgaagaaggagcttttggac
aagatccccgacgatcagaagcctaccgtccaccccatcaacactgagtacctcaacgac
actcaggaacttgccgaccagtacgagcagacacttgtttctagcttcgccagtcgcgac
tctgttcgtctgcccatcttcgacctccttctcctcggatgcggacccgatggacatacc
tgttctctcttccctggccacgagctgctccgtgaggtcaacgcctgggtcgctcccatc
gaggattctcctaagcctcctcccaagcgcatcactctcacccttcccgtggttaaccac
gctgtccgcgtcgcgtttgtcgccactggaggcggcaagaaggatatcatgaagcaaatc
ttcgataccgaaggtggcctgccctgtacccttgtcaacgagggcacgggcgagcgctgc
agctggttcgttgatgagcccgctgtcgagggcgtcagcttccctcgaagggctttccta
tga
>Fp73
atgggtaaaacgcaacctaacctcttcgctttccgcgacgtgaatgctcttgccccggca
ttgcgctcgtacgttattcagagccaagctgctggtattgcccgacacggtgttttcaag
gttgctgtctctggtggttcgctgcccaagacgctcgcccaggccctcttgaccccctct
tccggccccaacgatgtcgtcgatttcgcacactgggaaatctttttcgccgacgagcgt
gccgtgcctctcgaccacgaagactccaactatgctcttctgaagaaggagcttttggac
aagatccccgacgatcagaagcctaccgtccaccccatcaacactgagtacctcaacgac
actcaggaacttgccgaccagtacgagcagacacttgtttctagcttcgccagtcgcgac
tctgttcgtctgcccatcttcgacctccttctcctcggatgcggacccgatggacatacc
tgttctctcttccctggccacgagctgctccgtgaggtcaacgcctgggtcgctcccatc
gaggattctcctaagcctcctcccaagcgcatcactctcacccttcccgtggttaaccac
gctgtccgcgtcgcgtttgtcgccactggaggcggcaagaaggatatcatgaagcaaatc
ttcgataccgaaggtggcctgccctgtacccttgtcaacgagggcacgggcgagcgctgc
agctggttcgttgatgagcccgctgtcgagggcgtcagcttccctcgaagggctttccta
tga
>Fp76
atgggtaaaacgcaacctaacctcttcgctttccgcgacgtgaatgctcttgccccggca
ttgcgctcgtacgttattcagagccaagctgctggtattgcccgacacggtgttttcaag
gttgctgtctctggtggttcgctgcccaagacgctcgcccaggccctcttgaccccctct
tccggccccaacgatgtcgtcgatttcgcacactgggaaatctttttcgccgacgagcgt
gccgtgcctctcgaccacgaagactccaactatgctcttctgaagaaggagcttttggac
aagatccccgacgatcagaagcctaccgtccaccccatcaacactgagtacctcaacgac
actcaggaacttgccgaccagtacgagcagacacttgtttctagcttcgccagtcgcgac
tctgttcgtctgcccatcttcgacctccttctcctcggatgcggacccgatggacatacc
tgttctctcttccctggccacgagctgctccgtgaggtcaacgcctgggtcgctcccatc
gaggattctcctaagcctcctcccaagcgcatcactctcacccttcccgtggttaaccac
gctgtccgcgtcgcgtttgtcgccactggaggcggcaagaaggatatcatgaagcaaatc
ttcgataccgaaggtggcctgccctgtacccttgtcaacgagggcacgggcgagcgctgc
agctggttcgttgatgagcccgctgtcgagggcgtcagcttccctcgaagggctttccta
tga
>Fp78
atgggtaaaacgcaacctaacctcttcgctttccgcgacgtgaatgctcttgccccggca
ttgcgctcgtacgttattcagagccaagctgctggtattgcccgacacggtgttttcaag
gttgctgtctctggtggttcgctgcccaagacgctcgcccaggccctcttgaccccctct
tccggccccaacgatgtcgtcgatttcgcacactgggaaatctttttcgccgacgagcgt
gccgtgcctctcgaccacgaagactccaactatgctcttctgaagaaggagcttttggac
aagatccccgacgatcagaagcctaccgtccaccccatcaacactgagtacctcaacgac
actcaggaacttgccgaccagtacgagcagacacttgtttctagcttcgccagtcgcgac
tctgttcgtctgcccatcttcgacctccttctcctcggatgcggacccgatggacatacc
tgttctctcttccctggccacgagctgctccgtgaggtcaacgcctgggtcgctcccatc
gaggattctcctaagcctcctcccaagcgcatcactctcacccttcccgtggttaaccac
gctgtccgcgtcgcgtttgtcgccactggaggcggcaagaaggatatcatgaagcaaatc
ttcgataccgaaggtggcctgccctgtacccttgtcaacgagggcacgggcgagcgctgc
agctggttcgttgatgagcccgctgtcgagggcgtcagcttccctcgaagggctttccta
tga
>Fp81
atgggtaaaacgcaacctaacctcttcgctttccgcgacgtgaatgctcttgccccggca
ttgcgctcgtacgttattcagagccaagctgctggtattgcccgacacggtgttttcaag
gttgctgtctctggtggttcgctgcccaagacgctcgcccaggccctcttgaccccctct
tccggccccaacgatgtcgtcgatttcgcacactgggaaatctttttcgccgacgagcgt
gccgtgcctctcgaccacgaagactccaactatgctcttctgaagaaggagcttttggac
aagatccccgacgatcagaagcctaccgtccaccccatcaacactgagtacctcaacgac
actcaggaacttgccgaccagtacgagcagacacttgtttctagcttcgccagtcgcgac
tctgttcgtctgcccatcttcgacctccttctcctcggatgcggacccgatggacatacc
tgttctctcttccctggccacgagctgctccgtgaggtcaacgcctgggtcgctcccatc
gaggattctcctaagcctcctcccaagcgcatcactctcacccttcccgtggttaaccac
gctgtccgcgtcgcgtttgtcgccactggaggcggcaagaaggatatcatgaagcaaatc
ttcgataccgaaggtggcctgccctgtacccttgtcaacgagggcacgggcgagcgctgc
agctggttcgttgatgagcccgctgtcgagggcgtcagcttccctcgaagggctttccta
tga
>Fp84
atgggtaaaacgcaacctaacctcttcgctttccgcgacgtgaatgctcttgccccggca
ttgcgctcgtacgttattcagagccaagctgctggtattgcccgacacggtgttttcaag
gttgctgtctctggtggttcgctgcccaagacgctcgcccaggccctcttgaccccctct
tccggccccaacgatgtcgtcgatttcgcacactgggaaatctttttcgccgacgagcgt
gccgtgcctctcgaccacgaagactccaactatgctcttctgaagaaggagcttttggac
aagatccccgacgatcagaagcctaccgtccaccccatcaacactgagtacctcaacgac
actcaggaacttgccgaccagtacgagcagacacttgtttctagcttcgccagtcgcgac
tctgttcgtctgcccatcttcgacctccttctcctcggatgcggacccgatggacatacc
tgttctctcttccctggccacgagctgctccgtgaggtcaacgcctgggtcgctcccatc
gaggattctcctaagcctcctcccaagcgcatcactctcacccttcccgtggttaaccac
gctgtccgcgtcgcgtttgtcgccactggaggcggcaagaaggatatcatgaagcaaatc
ttcgataccgaaggtggcctgccctgtacccttgtcaacgagggcacgggcgagcgctgc
agctggttcgttgatgagcccgctgtcgagggcgtcagcttccctcgaagggctttccta
tga
>Fp86
atgggtaaaacgcaacctaacctcttcgctttccgcgacgtgaatgctcttgccccggca
ttgcgctcgtacgttattcagagccaagctgctggtattgcccgacacggtgttttcaag
gttgctgtctctggtggttcgctgcccaagacgctcgcccaggccctcttgaccccctct
tccggccccaacgatgtcgtcgatttcgcacactgggaaatctttttcgccgacgagcgt
gccgtgcctctcgaccacgaagactccaactatgctcttctgaagaaggagcttttggac
aagatccccgacgatcagaagcctaccgtccaccccatcaacactgagtacctcaacgac
actcaggaacttgccgaccagtacgagcagacacttgtttctagcttcgccagtcgcgac
tctgttcgtctgcccatcttcgacctccttctcctcggatgcggacccgatggacatacc
tgttctctcttccctggccacgagctgctccgtgaggtcaacgcctgggtcgctcccatc
gaggattctcctaagcctcctcccaagcgcatcactctcacccttcccgtggttaaccac
gctgtccgcgtcgcgtttgtcgccactggaggcggcaagaaggatatcatgaagcaaatc
ttcgataccgaaggtggcctgccctgtacccttgtcaacgagggcacgggcgagcgctgc
agctggttcgttgatgagcccgctgtcgagggcgtcagcttccctcgaagggctttccta
tga
>Fvenenatum.busco
atgggcaaaacacaacccaacctcttcgctttccgcgacgtgaatgctcttgccccggca
ttgcgatcgtacgttattcagagccaagctgctggtattgcccgacacggtgctttcaag
gttgctgtctctggtggttcgctgcccaagacgctcgcccaggccctcttggccccctct
tccggctccaacgatgtcgtcgatttcgcacgctgggaaatatttttcgctgacgagcgt
gccgtgcctctcgaccacgaagactccaactatgctcttctgaagaaggagcttttggac
aggatccccgagggtcagaagcctaccgtccatcccatcaacaccgagtacctgaacgac
actcaggaacttgccgaccagtacgagcagacccttgtttctagcttcgctagtcgcgac
tctgttcgtcttcccatcttcgacctcctcctcctcgggtgcggacccgatggacatacc
tgctctctcttccctgggcacgagctgctccgtgaggtcaacgcctgggtcgctcctatc
gaggattcccctaagcctcctccaaagcgcattactcttacccttcccgtggttaaccac
gctgtccgcgttgcgtttgtcgccactggaggcggcaagaaggatatcatgaagcagatt
tttgacaccgaaggtggcctgccctgtacccttgtcaacgagggcacaggcgagcgctgc
agctggttcgttgatgagcccgctgtcgagggtgtcagcttccctcgaagggccttccta
tga
