# Supplementary material for: Apicidin biosynthesis is linked to accessory chromosomes in Fusarium poae isolates
Source: BMC Genomics. 2021 Aug 4;22:591. doi: 10.1186/s12864-021-07617-y (PMC8340494; doi:10.1186/s12864-021-07617-y)
Supplement: Supplementary file 17 — Additional file 17. Compressed folder containing alignments for each of the 4141 orthologs used in BUSCO analysis. [file 12864_2021_7617_MOESM17_ESM.zip › Fven2_nt_MAFFT/59127at5125_nt.mafft.fasta]

>Fp105
atggctgacactggagaagaaccccatcatgtgtcggagcctctcgaccttgtccgactt
cttctcaacgaggtcgtctttgtcaaacttcgaggagaccgagaactcaagggaaagcta
catgcttatgacagccattgcaatctggtactaggagaggttgaggagactatctacact
gtcgatgaggatgaggatgatgatgagctcaagaccatcagccggaaatctgagatgctg
tttgtgagaggtgacagtgttgtcttgatctcacctggagttcccttttag
>Fp108
atggctgacactggagaagaaccccatcatgtgtcggagcctctcgaccttgtccgactt
cttctcaacgaggtcgtctttgtcaaacttcgaggagaccgagaactcaagggaaagcta
catgcttatgacagccattgcaatctggtactaggagaggttgaggagactatctacact
gtcgatgaggatgaggatgatgatgagctcaagaccatcagccggaaatctgagatgctg
tttgtgagaggtgacagtgttgtcttgatctcacctggaatagcctag---
>Fp118
atggctgacgctggagaagaaccccatcatgtgtcggagcctctcgaccttgtccgactt
cttctcaacgaggtcgtctttgtcaaacttcgaggagaccgagaactcaagggaaagcta
catgcttatgacagccattgcaatctggtactaggagaggttgaggagactatctacact
gtcgatgaggatgaggatgatgatgagctcaagaccatcagccggaaatctgagatgctg
tttgtgagaggtgacagtgttgtcttgatctcacctggagttcccttttag
>Fp122
atggctgacgctggagaagaaccccatcatgtgtcggagcctctcgaccttgtccgactt
cttctcaacgaggtcgtctttgtcaaacttcgaggagaccgagaactcaagggaaagcta
catgcttatgacagccattgcaatctggtactaggagaggttgaggagactatctacact
gtcgatgaggatgaggatgatgatgagctcaagaccatcagccggaaatctgagatgctg
tttgtgagaggtgacagtgttgtcttgatctcacctggaatagcctag---
>Fp125
atggctgacgctggagaagaaccccatcatgtgtcggagcctctcgaccttgtccgactt
cttctcaacgaggtcgtctttgtcaaacttcgaggagaccgagaactcaagggaaagcta
catgcttatgacagccattgcaatctggtactaggagaggttgaggagactatctacact
gtcgatgaggatgaggatgatgatgagctcaagaccatcagccggaaatctgagatgctg
tttgtgagaggtgacagtgttgtcttgatctcacctggagttcccttttag
>Fp13r
atggctgacactggagaagaaccccatcatgtgtcggagcctctcgaccttgtccgactt
cttctcaacgaggtcgtctttgtcaaacttcgaggagaccgagaactcaagggaaagcta
catgcttatgacagccattgcaatctggtactaggagaggttgaggagactatctacact
gtcgatgaggatgaggatgatgatgagctcaagaccatcagccggaaatctgagatgctg
tttgtgagaggtgacagtgttgtcttgatctcacctggagttcccttttag
>Fp144
atggctgacgctggagaagaaccccatcatgtgtcggagcctctcgaccttgtccgactt
cttctcaacgaggtcgtctttgtcaaacttcgaggagaccgagaactcaagggaaagcta
catgcttatgacagccattgcaatctggtactaggagaggttgaggagactatctacact
gtcgatgaggatgaggatgatgatgagctcaagaccatcagccggaaatctgagatgctg
tttgtgagaggtgacagtgttgtcttgatctcacctggagttcccttttag
>Fp146
atggctgacactggagaagaaccccatcatgtgtcggagcctctcgaccttgtccgactt
cttctcaacgaggtcgtctttgtcaaacttcgaggagaccgagaactcaagggaaagcta
catgcttatgacagccattgcaatctggtactaggagaggttgaggagactatctacact
gtcgatgaggatgaggatgatgatgagctcaagaccatcagccggaaatctgagatgctg
tttgtgagaggtgacagtgttgtcttgatctcacctggaatagcctag---
>Fp155
atggctgacgctggagaagaaccccatcatgtgtcggagcctctcgaccttgtccgactt
cttctcaacgaggtcgtctttgtcaaacttcgaggagaccgagaactcaagggaaagcta
catgcttatgacagccattgcaatctggtactaggagaggttgaggagactatctacact
gtcgatgaggatgaggatgatgatgagctcaagaccatcagccggaaatctgagatgctg
tttgtgagaggtgacagtgttgtcttgatctcacctggaatagcctag---
>Fp157
atggctgacactggagaagaaccccatcatgtgtcggagcctctcgaccttgtccgactt
cttctcaacgaggtcgtctttgtcaaacttcgaggagaccgagaactcaagggaaagcta
catgcttatgacagccattgcaatctggtactaggagaggttgaggagactatctacact
gtcgatgaggatgaggatgatgatgagctcaagaccatcagccggaaatctgagatgctg
tttgtgagaggtgacagtgttgtcttgatctcacctggagttcccttttag
>Fp16r
atggctgacgctggagaagaaccccatcatgtgtcggagcctctcgaccttgtccgactt
cttctcaacgaggtcgtctttgtcaaacttcgaggagaccgagaactcaagggaaagcta
catgcttatgacagccattgcaatctggtactaggagaggttgaggagactatctacact
gtcgatgaggatgaggatgatgatgagctcaagaccatcagccggaaatctgagatgctg
tttgtgagaggtgacagtgttgtcttgatctcacctggaatagcctag---
>Fp1r
atggctgacactggagaagaaccccatcatgtgtcggagcctctcgaccttgtccgactt
cttctcaacgaggtcgtctttgtcaaacttcgaggagaccgagaactcaagggaaagcta
catgcttatgacagccattgcaatctggtactaggagaggttgaggagactatctacact
gtcgatgaggatgaggatgatgatgagctcaagaccatcagccggaaatctgagatgctg
tttgtgagaggtgacagtgttgtcttgatctcacctggaatagcctag---
>Fp21r
atggctgacactggagaagaaccccatcatgtgtcggagcctctcgaccttgtccgactt
cttctcaacgaggtcgtctttgtcaaacttcgaggagaccgagaactcaagggaaagcta
catgcttatgacagccattgcaatctggtactaggagaggttgaggagactatctacact
gtcgatgaggatgaggatgatgatgagctcaagaccatcagccggaaatctgagatgctg
tttgtgagaggtgacagtgttgtcttgatctcacctggaatagcctag---
>Fp24r
atggctgacactggagaagaaccccatcatgtgtcggagcctctcgaccttgtccgactt
cttctcaacgaggtcgtctttgtcaaacttcgaggagaccgagaactcaagggaaagcta
catgcttatgacagccattgcaatctggtactaggagaggttgaggagactatctacact
gtcgatgaggatgaggatgatgatgagctcaagaccatcagccggaaatctgagatgctg
tttgtgagaggtgacagtgttgtcttgatctcacctggagttcccttttag
>Fp2516
atggctgacactggagaagaaccccatcatgtgtcggagcctctcgaccttgtccgactt
cttctcaacgaggtcgtctttgtcaaacttcgaggagaccgagaactcaagggaaagcta
catgcttatgacagccattgcaatctggtactaggagaggttgaggagactatctacact
gtcgatgaggatgaggatgatgatgagctcaagaccatcagccggaaatctgagatgctg
tttgtgagaggtgacagtgttgtcttgatctcacctggagttcccttttag
>Fp26r
atggctgacactggagaagaaccccatcatgtgtcggagcctctcgaccttgtccgactt
cttctcaacgaggtcgtctttgtcaaacttcgaggagaccgagaactcaagggaaagcta
catgcttatgacagccattgcaatctggtactaggagaggttgaggagactatctacact
gtcgatgaggatgaggatgatgatgagctcaagaccatcagccggaaatctgagatgctg
tttgtgagaggtgacagtgttgtcttgatctcacctggagttcccttttag
>Fp33
atggctgacgctggagaagaaccccatcatgtgtcggagcctctcgaccttgtccgactt
cttctcaacgaggtcgtctttgtcaaacttcgaggagaccgagaactcaagggaaagcta
catgcttatgacagccattgcaatctggtactaggagaggttgaggagactatctacact
gtcgatgaggatgaggatgatgatgagctcaagaccatcagccggaaatctgagatgctg
tttgtgagaggtgacagtgttgtcttgatctcacctggaatagcctag---
>Fp34
atggctgacgctggagaagaaccccatcatgtgtcggagcctctcgaccttgtccgactt
cttctcaacgaggtcgtctttgtcaaacttcgaggagaccgagaactcaagggaaagcta
catgcttatgacagccattgcaatctggtactaggagaggttgaggagactatctacact
gtcgatgaggatgaggatgatgatgagctcaagaccatcagccggaaatctgagatgctg
tttgtgagaggtgacagtgttgtcttgatctcacctggagttcccttttag
>Fp35
atggctgacgctggagaagaaccccatcatgtgtcggagcctctcgaccttgtccgactt
cttctcaacgaggtcgtctttgtcaaacttcgaggagaccgagaactcaagggaaagcta
catgcttatgacagccattgcaatctggtactaggagaggttgaggagactatctacact
gtcgatgaggatgaggatgatgatgagctcaagaccatcagccggaaatctgagatgctg
tttgtgagaggtgacagtgttgtcttgatctcacctggaatagcctag---
>Fp38
atggctgacgctggagaagaaccccatcatgtgtcggagcctctcgaccttgtccgactt
cttctcaacgaggtcgtctttgtcaaacttcgaggagaccgagaactcaagggaaagcta
catgcttatgacagccattgcaatctggtactaggagaggttgaggagactatctacact
gtcgatgaggatgaggatgatgatgagctcaagaccatcagccggaaatctgagatgctg
tttgtgagaggtgacagtgttgtcttgatctcacctggaatagcctag---
>Fp39
atggctgacactggagaagaaccccatcatgtgtcggagcctctcgaccttgtccgactt
cttctcaacgaggtcgtctttgtcaaacttcgaggagaccgagaactcaagggaaagcta
catgcttatgacagccattgcaatctggtactaggagaggttgaggagactatctacact
gtcgatgaggatgaggatgatgatgagctcaagaccatcagccggaaatctgagatgctg
tttgtgagaggtgacagtgttgtcttgatctcacctggagttcccttttag
>Fp42
atggctgacactggagaagaaccccatcatgtgtcggagcctctcgaccttgtccgactt
cttctcaacgaggtcgtctttgtcaaacttcgaggagaccgagaactcaagggaaagcta
catgcttatgacagccattgcaatctggtactaggagaggttgaggagactatctacact
gtcgatgaggatgaggatgatgatgagctcaagaccatcagccggaaatctgagatgctg
tttgtgagaggtgacagtgttgtcttgatctcacctggaatagcctag---
>Fp44
atggctgacgctggagaagaaccccatcatgtgtcggagcctctcgaccttgtccgactt
cttctcaacgaggtcgtctttgtcaaacttcgaggagaccgagaactcaagggaaagcta
catgcttatgacagccattgcaatctggtactaggagaggttgaggagactatctacact
gtcgatgaggatgaggatgatgatgagctcaagaccatcagccggaaatctgagatgctg
tttgtgagaggtgacagtgttgtcttgatctcacctggagttcccttttag
>Fp49
atggctgacactggagaagaaccccatcatgtgtcggagcctctcgaccttgtccgactt
cttctcaacgaggtcgtctttgtcaaacttcgaggagaccgagaactcaagggaaagcta
catgcttatgacagccattgcaatctggtactaggagaggttgaggagactatctacact
gtcgatgaggatgaggatgatgatgagctcaagaccatcagccggaaatctgagatgctg
tttgtgagaggtgacagtgttgtcttgatctcacctggaatagcctag---
>Fp50
atggctgacactggagaagaaccccatcatgtgtcggagcctctcgaccttgtccgactt
cttctcaacgaggtcgtctttgtcaaacttcgaggagaccgagaactcaagggaaagcta
catgcttatgacagccattgcaatctggtactaggagaggttgaggagactatctacact
gtcgatgaggatgaggatgatgatgagctcaagaccatcagccggaaatctgagatgctg
tttgtgagaggtgacagtgttgtcttgatctcacctggagttcccttttag
>Fp51
atggctgacgctggagaagaaccccatcatgtgtcggagcctctcgaccttgtccgactt
cttctcaacgaggtcgtctttgtcaaacttcgaggagaccgagaactcaagggaaagcta
catgcttatgacagccattgcaatctggtactaggagaggttgaggagactatctacact
gtcgatgaggatgaggatgatgatgagctcaagaccatcagccggaaatctgagatgctg
tttgtgagaggtgacagtgttgtcttgatctcacctggagttcccttttag
>Fp59
atggctgacgctggagaagaaccccatcatgtgtcggagcctctcgaccttgtccgactt
cttctcaacgaggtcgtctttgtcaaacttcgaggagaccgagaactcaagggaaagcta
catgcttatgacagccattgcaatctggtactaggagaggttgaggagactatctacact
gtcgatgaggatgaggatgatgatgagctcaagaccatcagccggaaatctgagatgctg
tttgtgagaggtgacagtgttgtcttgatctcacctggaatagcctag---
>Fp63
atggctgacactggagaagaaccccatcatgtgtcggagcctctcgaccttgtccgactt
cttctcaacgaggtcgtctttgtcaaacttcgaggagaccgagaactcaagggaaagcta
catgcttatgacagccattgcaatctggtactaggagaggttgaggagactatctacact
gtcgatgaggatgaggatgatgatgagctcaagaccatcagccggaaatctgagatgctg
tttgtgagaggtgacagtgttgtcttgatctcacctggagttcccttttag
>Fp65
atggctgacactggagaagaaccccatcatgtgtcggagcctctcgaccttgtccgactt
cttctcaacgaggtcgtctttgtcaaacttcgaggagaccgagaactcaagggaaagcta
catgcttatgacagccattgcaatctggtactaggagaggttgaggagactatctacact
gtcgatgaggatgaggatgatgatgagctcaagaccatcagccggaaatctgagatgctg
tttgtgagaggtgacagtgttgtcttgatctcacctggaatagcctag---
>Fp66
atggctgacgctggagaagaaccccatcatgtgtcggagcctctcgaccttgtccgactt
cttctcaacgaggtcgtctttgtcaaacttcgaggagaccgagaactcaagggaaagcta
catgcttatgacagccattgcaatctggtactaggagaggttgaggagactatctacact
gtcgatgaggatgaggatgatgatgagctcaagaccatcagccggaaatctgagatgctg
tttgtgagaggtgacagtgttgtcttgatctcacctggaatagcctag---
>Fp72
atggctgacgctggagaagaaccccatcatgtgtcggagcctctcgaccttgtccgactt
cttctcaacgaggtcgtctttgtcaaacttcgaggagaccgagaactcaagggaaagcta
catgcttatgacagccattgcaatctggtactaggagaggttgaggagactatctacact
gtcgatgaggatgaggatgatgatgagctcaagaccatcagccggaaatctgagatgctg
tttgtgagaggtgacagtgttgtcttgatctcacctggagttcccttttag
>Fp73
atggctgacgctggagaagaaccccatcatgtgtcggagcctctcgaccttgtccgactt
cttctcaacgaggtcgtctttgtcaaacttcgaggagaccgagaactcaagggaaagcta
catgcttatgacagccattgcaatctggtactaggagaggttgaggagactatctacact
gtcgatgaggatgaggatgatgatgagctcaagaccatcagccggaaatctgagatgctg
tttgtgagaggtgacagtgttgtcttgatctcacctggaatagcctag---
>Fp76
atggctgacgctggagaagaaccccatcatgtgtcggagcctctcgaccttgtccgactt
cttctcaacgaggtcgtctttgtcaaacttcgaggagaccgagaactcaagggaaagcta
catgcttatgacagccattgcaatctggtactaggagaggttgaggagactatctacact
gtcgatgaggatgaggatgatgatgagctcaagaccatcagccggaaatctgagatgctg
tttgtgagaggtgacagtgttgtcttgatctcacctggagttcccttttag
>Fp78
atggctgacgctggagaagaaccccatcatgtgtcggagcctctcgaccttgtccgactt
cttctcaacgaggtcgtctttgtcaaacttcgaggagaccgagaactcaagggaaagcta
catgcttatgacagccattgcaatctggtactaggagaggttgaggagactatctacact
gtcgatgaggatgaggatgatgatgagctcaagaccatcagccggaaatctgagatgctg
tttgtgagaggtgacagtgttgtcttgatctcacctggaatagcctag---
>Fp81
atggctgacgctggagaagaaccccatcatgtgtcggagcctctcgaccttgtccgactt
cttctcaacgaggtcgtctttgtcaaacttcgaggagaccgagaactcaagggaaagcta
catgcttatgacagccattgcaatctggtactaggagaggttgaggagactatctacact
gtcgatgaggatgaggatgatgatgagctcaagaccatcagccggaaatctgagatgctg
tttgtgagaggtgacagtgttgtcttgatctcacctggaatagcctag---
>Fp84
atggctgacactggagaagaaccccatcatgtgtcggagcctctcgaccttgtccgactt
cttctcaacgaggtcgtctttgtcaaacttcgaggagaccgagaactcaagggaaagcta
catgcttatgacagccattgcaatctggtactaggagaggttgaggagactatctacact
gtcgatgaggatgaggatgatgatgagctcaagaccatcagccggaaatctgagatgctg
tttgtgagaggtgacagtgttgtcttgatctcacctggaatagcctag---
>Fp86
atggctgacgctggagaagaaccccatcatgtgtcggagcctctcgaccttgtccgactt
cttctcaacgaggtcgtctttgtcaaacttcgaggagaccgagaactcaagggaaagcta
catgcttatgacagccattgcaatctggtactaggagaggttgaggagactatctacact
gtcgatgaggatgaggatgatgatgagctcaagaccatcagccggaaatctgagatgctg
tttgtgagaggtgacagtgttgtcttgatctcacctggaatagcctag---
>Fvenenatum.busco
atggccgacgccggagaagaacctcatcatgtgtcggagcctctcgaccttgtccgactt
cttctcaacgaggttgtctttgtcaagcttcgaggagaccgagaactcaagggaaagcta
catgcttacgacagccattgcaacctggtgctaggagaggtcgaggagactatctacact
gtggatgaggatgatgacgacgatgagctcaagaccatcagccggaaatccgagatgcta
tttgtgagaggtgacagtgttgtcttgatctcacctggagttcccttttag
