# Supplementary material for: Apicidin biosynthesis is linked to accessory chromosomes in Fusarium poae isolates
Source: BMC Genomics. 2021 Aug 4;22:591. doi: 10.1186/s12864-021-07617-y (PMC8340494; doi:10.1186/s12864-021-07617-y)
Supplement: Supplementary file 17 — Additional file 17. Compressed folder containing alignments for each of the 4141 orthologs used in BUSCO analysis. [file 12864_2021_7617_MOESM17_ESM.zip › Fven2_nt_MAFFT/55263at5125_nt.mafft.fasta]

>Fp105
atgtcgatgtggttgacagatacccaaaaaattggagttgtcttttgctccggcggaggc
ttcttcctgataggaggtgttatgctcttctttgatcgatctatgcttgctatgggaaac
atcctcttcctcatcggcttgaccatcatcattggacctcaaaagactcttctcttcttt
gctcggaaacagaaagcaaagggcacggcggcgttcttcctgggcttgatacttatcttc
atgaagtggacatttatcgggttccttgtggaagcatacggtataattattttgtttggg
gatttcctagggacgattgccggcttcgcgcggggcttgcctgttgtgggaccctatatc
ggaatgattgtcgacagaataggtcttggaagacgaaacgccgagctccctgtctag
>Fp108
atgtcgatgtggttgacagatacccaaaaaattggagttgtcttttgctccggcggaggc
ttcttcctgataggaggtgttatgctcttctttgatcgatctatgcttgctatgggaaac
atcctcttcctcatcggcttgaccatcatcattggacctcaaaagactcttctcttcttt
gctcggaaacagaaagcaaagggcacggcggcgttcttcctgggcttgatacttatcttc
atgaagtggacatttatcgggttccttgtggaagcatacggtataattattttgtttggg
gatttcctagggacgattgccggcttcgcgcggggcttgcctgttgtgggaccctatatc
ggaatgattgtcgacagaataggtcttggaagacgaaacgccgagctccctgtctag
>Fp118
atgtcgatgtggttgacagatacccaaaaaattggagttgtcttttgctccggcggaggc
ttcttcctgataggaggtgttatgctcttctttgatcgatctatgcttgctatgggaaac
atcctcttcctcatcggcttgaccatcatcattggacctcaaaagactcttctcttcttt
gctcggaaacagaaagcaaagggcacggcggcgttcttcctgggcttgatacttatcttc
atgaagtggacatttatcgggttccttgtggaagcatacggtataattattttgtttggg
gatttcctagggacgattgccggcttcgcgcggggcttgcctgttgtgggaccctatatc
ggaatgattgtcgacagaataggtcttggaagacgaaacgccgagctccct---tag
>Fp122
atgtcgatgtggttgacagatacccaaaaaattggagttgtcttttgctccggcggaggc
ttcttcctgataggaggtgttatgctcttctttgatcgatctatgcttgctatgggaaac
atcctcttcctcatcggcttgaccatcatcattggacctcaaaagactcttctcttcttt
gctcggaaacagaaagcaaagggcacggcggcgttcttcctgggcttgatacttatcttc
atgaagtggacatttatcgggttccttgtggaagcatacggtataattattttgtttggg
gatttcctagggacgattgccggcttcgcgcggggcttgcctgttgtgggaccctatatc
ggaatgattgtcgacagaataggtcttggaagacgaaacgccgagctccct---tag
>Fp125
atgtcgatgtggttgacagatacccaaaaaattggagttgtcttttgctccggcggaggc
ttcttcctgataggaggtgttatgctcttctttgatcgatctatgcttgctatgggaaac
atcctcttcctcatcggcttgaccatcatcattggacctcaaaagactcttctcttcttt
gctcggaaacagaaagcaaagggcacggcggcgttcttcctgggcttgatacttatcttc
atgaagtggacatttatcgggttccttgtggaagcatacggtataattattttgtttggg
gatttcctagggacgattgccggcttcgcgcggggcttgcctgttgtgggaccctatatc
ggaatgattgtcgacagaataggtcttggaagacgaaacgccgagctccct---tag
>Fp13r
atgtcgatgtggttgacagatacccaaaaaattggagttgtcttttgctccggcggaggc
ttcttcctgataggaggtgttatgctcttctttgatcgatctatgcttgctatgggaaac
atcctcttcctcatcggcttgaccatcatcattggacctcaaaagactcttctcttcttt
gctcggaaacagaaagcaaagggcacggcggcgttcttcctgggcttgatacttatcttc
atgaagtggacatttatcgggttccttgtggaagcatacggtataattattttgtttggg
gatttcctagggacgattgccggcttcgcgcggggcttgcctgttgtgggaccctatatc
ggaatgattgtcgacagaataggtcttggaagacgaaacgccgagctccctgtctag
>Fp144
atgtcgatgtggttgacagatacccaaaaaattggagttgtcttttgctccggcggaggc
ttcttcctgataggaggtgttatgctcttctttgatcgatctatgcttgctatgggaaac
atcctcttcctcatcggcttgaccatcatcattggacctcaaaagactcttctcttcttt
gctcggaaacagaaagcaaagggcacggcggcgttcttcctgggcttgatacttatcttc
atgaagtggacatttatcgggttccttgtggaagcatacggtataattattttgtttggg
gatttcctagggacgattgccggcttcgcgcggggcttgcctgttgtgggaccctatatc
ggaatgattgtcgacagaataggtcttggaagacgaaacgccgagctccctgtctag
>Fp146
atgtcgatgtggttgacagatacccaaaaaattggagttgtcttttgctccggcggaggc
ttcttcctgataggaggtgttatgctcttctttgatcgatctatgcttgctatgggaaac
atcctcttcctcatcggcttgaccatcatcattggacctcaaaagactcttctcttcttt
gctcggaaacagaaagcaaagggcacggcggcgttcttcctgggcttgatacttatcttc
atgaagtggacatttatcgggttccttgtggaagcatacggtataattattttgtttggg
gatttcctagggacgattgccggcttcgcgcggggcttgcctgttgtgggaccctatatc
ggaatgattgtcgacagaataggtcttggaagacgaaacgccgagctccctgtctag
>Fp155
atgtcgatgtggttgacagatacccaaaaaattggagttgtcttttgctccggcggaggc
ttcttcctgataggaggtgttatgctcttctttgatcgatctatgcttgctatgggaaac
atcctcttcctcatcggcttgaccatcatcattggacctcaaaagactcttctcttcttt
gctcggaaacagaaagcaaagggcacggcggcgttcttcctgggcttgatacttatcttc
atgaagtggacatttatcgggttccttgtggaagcatacggtataattattttgtttggg
gatttcctagggacgattgccggcttcgcgcggggcttgcctgttgtgggaccctatatc
ggaatgattgtcgacagaataggtcttggaagacgaaacgccgagctccct---tag
>Fp157
atgtcgatgtggttgacagatacccaaaaaattggagttgtcttttgctccggcggaggc
ttcttcctgataggaggtgttatgctcttctttgatcgatctatgcttgctatgggaaac
atcctcttcctcatcggcttgaccatcatcattggacctcaaaagactcttctcttcttt
gctcggaaacagaaagcaaagggcacggcggcgttcttcctgggcttgatacttatcttc
atgaagtggacatttatcgggttccttgtggaagcatacggtataattattttgtttggg
gatttcctagggacgattgccggcttcgcgcggggcttgcctgttgtgggaccctatatc
ggaatgattgtcgacagaataggtcttggaagacgaaacgccgagctccctgtctag
>Fp16r
atgtcgatgtggttgacagatacccaaaaaattggagttgtcttttgctccggcggaggc
ttcttcctgataggaggtgttatgctcttctttgatcgatctatgcttgctatgggaaac
atcctcttcctcatcggcttgaccatcatcattggacctcaaaagactcttctcttcttt
gctcggaaacagaaagcaaagggcacggcggcgttcttcctgggcttgatacttatcttc
atgaagtggacatttatcgggttccttgtggaagcatacggtataattattttgtttggg
gatttcctagggacgattgccggcttcgcgcggggcttgcctgttgtgggaccctatatc
ggaatgattgtcgacagaataggtcttggaagacgaaacgccgagctccct---tag
>Fp1r
atgtcgatgtggttgacagatacccaaaaaattggagttgtcttttgctccggcggaggc
ttcttcctgataggaggtgttatgctcttctttgatcgatctatgcttgctatgggaaac
atcctcttcctcatcggcttgaccatcatcattggacctcaaaagactcttctcttcttt
gctcggaaacagaaagcaaagggcacggcggcgttcttcctgggcttgatacttatcttc
atgaagtggacatttatcgggttccttgtggaagcatacggtataattattttgtttggg
gatttcctagggacgattgccggcttcgcgcggggcttgcctgttgtgggaccctatatc
ggaatgattgtcgacagaataggtcttggaagacgaaacgccgagctccctgtctag
>Fp21r
atgtcgatgtggttgacagatacccaaaaaattggagttgtcttttgctccggcggaggc
ttcttcctgataggaggtgttatgctcttctttgatcgatctatgcttgctatgggaaac
atcctcttcctcatcggcttgaccatcatcattggacctcaaaagactcttctcttcttt
gctcggaaacagaaagcaaagggcacggcggcgttcttcctgggcttgatacttatcttc
atgaagtggacatttatcgggttccttgtggaagcatacggtataattattttgtttggg
gatttcctagggacgattgccggcttcgcgcggggcttgcctgttgtgggaccctatatc
ggaatgattgtcgacagaataggtcttggaagacgaaacgccgagctccct---tag
>Fp24r
atgtcgatgtggttgacagatacccaaaaaattggagttgtcttttgctccggcggaggc
ttcttcctgataggaggtgttatgctcttctttgatcgatctatgcttgctatgggaaac
atcctcttcctcatcggcttgaccatcatcattggacctcaaaagactcttctcttcttt
gctcggaaacagaaagcaaagggcacggcggcgttcttcctgggcttgatacttatcttc
atgaagtggacatttatcgggttccttgtggaagcatacggtataattattttgtttggg
gatttcctagggacgattgccggcttcgcgcggggcttgcctgttgtgggaccctatatc
ggaatgattgtcgacagaataggtcttggaagacgaaacgccgagctccct---tag
>Fp2516
atgtcgatgtggttgacagatacccaaaaaattggagttgtcttttgctccggcggaggc
ttcttcctgataggaggtgttatgctcttctttgatcgatctatgcttgctatgggaaac
atcctcttcctcatcggcttgaccatcatcattggacctcaaaagactcttctcttcttt
gctcggaaacagaaagcaaagggcacggcggcgttcttcctgggcttgatacttatcttc
atgaagtggacatttatcgggttccttgtggaagcatacggtataattattttgtttggg
gatttcctagggacgattgccggcttcgcgcggggcttgcctgttgtgggaccctatatc
ggaatgattgtcgacagaataggtcttggaagacgaaacgccgagctccctgtctag
>Fp26r
atgtcgatgtggttgacagatacccaaaaaattggagttgtcttttgctccggcggaggc
ttcttcctgataggaggtgttatgctcttctttgatcgatctatgcttgctatgggaaac
atcctcttcctcatcggcttgaccatcatcattggacctcaaaagactcttctcttcttt
gctcggaaacagaaagcaaagggcacggcggcgttcttcctgggcttgatacttatcttc
atgaagtggacatttatcgggttccttgtggaagcatacggtataattattttgtttggg
gatttcctagggacgattgccggcttcgcgcggggcttgcctgttgtgggaccctatatc
ggaatgattgtcgacagaataggtcttggaagacgaaacgccgagctccctgtctag
>Fp33
atgtcgatgtggttgacagatacccaaaaaattggagttgtcttttgctccggcggaggc
ttcttcctgataggaggtgttatgctcttctttgatcgatctatgcttgctatgggaaac
atcctcttcctcatcggcttgaccatcatcattggacctcaaaagactcttctcttcttt
gctcggaaacagaaagcaaagggcacggcggcgttcttcctgggcttgatacttatcttc
atgaagtggacatttatcgggttccttgtggaagcatacggtataattattttgtttggg
gatttcctagggacgattgccggcttcgcgcggggcttgcctgttgtgggaccctatatc
ggaatgattgtcgacagaataggtcttggaagacgaaacgccgagctccct---tag
>Fp34
atgtcgatgtggttgacagatacccaaaaaattggagttgtcttttgctccggcggaggc
ttcttcctgataggaggtgttatgctcttctttgatcgatctatgcttgctatgggaaac
atcctcttcctcatcggcttgaccatcatcattggacctcaaaagactcttctcttcttt
gctcggaaacagaaagcaaagggcacggcggcgttcttcctgggcttgatacttatcttc
atgaagtggacatttatcgggttccttgtggaagcatacggtataattattttgtttggg
gatttcctagggacgattgccggcttcgcgcggggcttgcctgttgtgggaccctatatc
ggaatgattgtcgacagaataggtcttggaagacgaaacgccgagctccctgtctag
>Fp35
atgtcgatgtggttgacagatacccaaaaaattggagttgtcttttgctccggcggaggc
ttcttcctgataggaggtgttatgctcttctttgatcgatctatgcttgctatgggaaac
atcctcttcctcatcggcttgaccatcatcattggacctcaaaagactcttctcttcttt
gctcggaaacagaaagcaaagggcacggcggcgttcttcctgggcttgatacttatcttc
atgaagtggacatttatcgggttccttgtggaagcatacggtataattattttgtttggg
gatttcctagggacgattgccggcttcgcgcggggcttgcctgttgtgggaccctatatc
ggaatgattgtcgacagaataggtcttggaagacgaaacgccgagctccct---tag
>Fp38
atgtcgatgtggttgacagatacccaaaaaattggagttgtcttttgctccggcggaggc
ttcttcctgataggaggtgttatgctcttctttgatcgatctatgcttgctatgggaaac
atcctcttcctcatcggcttgaccatcatcattggacctcaaaagactcttctcttcttt
gctcggaaacagaaagcaaagggcacggcggcgttcttcctgggcttgatacttatcttc
atgaagtggacatttatcgggttccttgtggaagcatacggtataattattttgtttggg
gatttcctagggacgattgccggcttcgcgcggggcttgcctgttgtgggaccctatatc
ggaatgattgtcgacagaataggtcttggaagacgaaacgccgagctccctgtctag
>Fp39
atgtcgatgtggttgacagatacccaaaaaattggagttgtcttttgctccggcggaggc
ttcttcctgataggaggtgttatgctcttctttgatcgatctatgcttgctatgggaaac
atcctcttcctcatcggcttgaccatcatcattggacctcaaaagactcttctcttcttt
gctcggaaacagaaagcaaagggcacggcggcgttcttcctgggcttgatacttatcttc
atgaagtggacatttatcgggttccttgtggaagcatacggtataattattttgtttggg
gatttcctagggacgattgccggcttcgcgcggggcttgcctgttgtgggaccctatatc
ggaatgattgtcgacagaataggtcttggaagacgaaacgccgagctccct---tag
>Fp42
atgtcgatgtggttgacagatacccaaaaaattggagttgtcttttgctccggcggaggc
ttcttcctgataggaggtgttatgctcttctttgatcgatctatgcttgctatgggaaac
atcctcttcctcatcggcttgaccatcatcattggacctcaaaagactcttctcttcttt
gctcggaaacagaaagcaaagggcacggcggcgttcttcctgggcttgatacttatcttc
atgaagtggacatttatcgggttccttgtggaagcatacggtataattattttgtttggg
gatttcctagggacgattgccggcttcgcgcggggcttgcctgttgtgggaccctatatc
ggaatgattgtcgacagaataggtcttggaagacgaaacgccgagctccctgtctag
>Fp44
atgtcgatgtggttgacagatacccaaaaaattggagttgtcttttgctccggcggaggc
ttcttcctgataggaggtgttatgctcttctttgatcgatctatgcttgctatgggaaac
atcctcttcctcatcggcttgaccatcatcattggacctcaaaagactcttctcttcttt
gctcggaaacagaaagcaaagggcacggcggcgttcttcctgggcttgatacttatcttc
atgaagtggacatttatcgggttccttgtggaagcatacggtataattattttgtttggg
gatttcctagggacgattgccggcttcgcgcggggcttgcctgttgtgggaccctatatc
ggaatgattgtcgacagaataggtcttggaagacgaaacgccgagctccct---tag
>Fp49
atgtcgatgtggttgacagatacccaaaaaattggagttgtcttttgctccggcggaggc
ttcttcctgataggaggtgttatgctcttctttgatcgatctatgcttgctatgggaaac
atcctcttcctcatcggcttgaccatcatcattggacctcaaaagactcttctcttcttt
gctcggaaacagaaagcaaagggcacggcggcgttcttcctgggcttgatacttatcttc
atgaagtggacatttatcgggttccttgtggaagcatacggtataattattttgtttggg
gatttcctagggacgattgccggcttcgcgcggggcttgcctgttgtgggaccctatatc
ggaatgattgtcgacagaataggtcttggaagacgaaacgccgagctccctgtctag
>Fp50
atgtcgatgtggttgacagatacccaaaaaattggagttgtcttttgctccggcggaggc
ttcttcctgataggaggtgttatgctcttctttgatcgatctatgcttgctatgggaaac
atcctcttcctcatcggcttgaccatcatcattggacctcaaaagactcttctcttcttt
gctcggaaacagaaagcaaagggcacggcggcgttcttcctgggcttgatacttatcttc
atgaagtggacatttatcgggttccttgtggaagcatacggtataattattttgtttggg
gatttcctagggacgattgccggcttcgcgcggggcttgcctgttgtgggaccctatatc
ggaatgattgtcgacagaataggtcttggaagacgaaacgccgagctccct---tag
>Fp51
atgtcgatgtggttgacagatacccaaaaaattggagttgtcttttgctccggcggaggc
ttcttcctgataggaggtgttatgctcttctttgatcgatctatgcttgctatgggaaac
atcctcttcctcatcggcttgaccatcatcattggacctcaaaagactcttctcttcttt
gctcggaaacagaaagcaaagggcacggcggcgttcttcctgggcttgatacttatcttc
atgaagtggacatttatcgggttccttgtggaagcatacggtataattattttgtttggg
gatttcctagggacgattgccggcttcgcgcggggcttgcctgttgtgggaccctatatc
ggaatgattgtcgacagaataggtcttggaagacgaaacgccgagctccct---tag
>Fp59
atgtcgatgtggttgacagatacccaaaaaattggagttgtcttttgctccggcggaggc
ttcttcctgataggaggtgttatgctcttctttgatcgatctatgcttgctatgggaaac
atcctcttcctcatcggcttgaccatcatcattggacctcaaaagactcttctcttcttt
gctcggaaacagaaagcaaagggcacggcggcgttcttcctgggcttgatacttatcttc
atgaagtggacatttatcgggttccttgtggaagcatacggtataattattttgtttggg
gatttcctagggacgattgccggcttcgcgcggggcttgcctgttgtgggaccctatatc
ggaatgattgtcgacagaataggtcttggaagacgaaacgccgagctccct---tag
>Fp63
atgtcgatgtggttgacagatacccaaaaaattggagttgtcttttgctccggcggaggc
ttcttcctgataggaggtgttatgctcttctttgatcgatctatgcttgctatgggaaac
atcctcttcctcatcggcttgaccatcatcattggacctcaaaagactcttctcttcttt
gctcggaaacagaaagcaaagggcacggcggcgttcttcctgggcttgatacttatcttc
atgaagtggacatttatcgggttccttgtggaagcatacggtataattattttgtttggg
gatttcctagggacgattgccggcttcgcgcggggcttgcctgttgtgggaccctatatc
ggaatgattgtcgacagaataggtcttggaagacgaaacgccgagctccctgtctag
>Fp65
atgtcgatgtggttgacagatacccaaaaaattggagttgtcttttgctccggcggaggc
ttcttcctgataggaggtgttatgctcttctttgatcgatctatgcttgctatgggaaac
atcctcttcctcatcggcttgaccatcatcattggacctcaaaagactcttctcttcttt
gctcggaaacagaaagcaaagggcacggcggcgttcttcctgggcttgatacttatcttc
atgaagtggacatttatcgggttccttgtggaagcatacggtataattattttgtttggg
gatttcctagggacgattgccggcttcgcgcggggcttgcctgttgtgggaccctatatc
ggaatgattgtcgacagaataggtcttggaagacgaaacgccgagctccctgtctag
>Fp66
atgtcgatgtggttgacagatacccaaaaaattggagttgtcttttgctccggcggaggc
ttcttcctgataggaggtgttatgctcttctttgatcgatctatgcttgctatgggaaac
atcctcttcctcatcggcttgaccatcatcattggacctcaaaagactcttctcttcttt
gctcggaaacagaaagcaaagggcacggcggcgttcttcctgggcttgatacttatcttc
atgaagtggacatttatcgggttccttgtggaagcatacggtataattattttgtttggg
gatttcctagggacgattgccggcttcgcgcggggcttgcctgttgtgggaccctatatc
ggaatgattgtcgacagaataggtcttggaagacgaaacgccgagctccctgtctag
>Fp72
atgtcgatgtggttgacagatacccaaaaaattggagttgtcttttgctccggcggaggc
ttcttcctgataggaggtgttatgctcttctttgatcgatctatgcttgctatgggaaac
atcctcttcctcatcggcttgaccatcatcattggacctcaaaagactcttctcttcttt
gctcggaaacagaaagcaaagggcacggcggcgttcttcctgggcttgatacttatcttc
atgaagtggacatttatcgggttccttgtggaagcatacggtataattattttgtttggg
gatttcctagggacgattgccggcttcgcgcggggcttgcctgttgtgggaccctatatc
ggaatgattgtcgacagaataggtcttggaagacgaaacgccgagctccctgtctag
>Fp73
atgtcgatgtggttgacagatacccaaaaaattggagttgtcttttgctccggcggaggc
ttcttcctgataggaggtgttatgctcttctttgatcgatctatgcttgctatgggaaac
atcctcttcctcatcggcttgaccatcatcattggacctcaaaagactcttctcttcttt
gctcggaaacagaaagcaaagggcacggcggcgttcttcctgggcttgatacttatcttc
atgaagtggacatttatcgggttccttgtggaagcatacggtataattattttgtttggg
gatttcctagggacgattgccggcttcgcgcggggcttgcctgttgtgggaccctatatc
ggaatgattgtcgacagaataggtcttggaagacgaaacgccgagctccctgtctag
>Fp76
atgtcgatgtggttgacagatacccaaaaaattggagttgtcttttgctccggcggaggc
ttcttcctgataggaggtgttatgctcttctttgatcgatctatgcttgctatgggaaac
atcctcttcctcatcggcttgaccatcatcattggacctcaaaagactcttctcttcttt
gctcggaaacagaaagcaaagggcacggcggcgttcttcctgggcttgatacttatcttc
atgaagtggacatttatcgggttccttgtggaagcatacggtataattattttgtttggg
gatttcctagggacgattgccggcttcgcgcggggcttgcctgttgtgggaccctatatc
ggaatgattgtcgacagaataggtcttggaagacgaaacgccgagctccctgtctag
>Fp78
atgtcgatgtggttgacagatacccaaaaaattggagttgtcttttgctccggcggaggc
ttcttcctgataggaggtgttatgctcttctttgatcgatctatgcttgctatgggaaac
atcctcttcctcatcggcttgaccatcatcattggacctcaaaagactcttctcttcttt
gctcggaaacagaaagcaaagggcacggcggcgttcttcctgggcttgatacttatcttc
atgaagtggacatttatcgggttccttgtggaagcatacggtataattattttgtttggg
gatttcctagggacgattgccggcttcgcgcggggcttgcctgttgtgggaccctatatc
ggaatgattgtcgacagaataggtcttggaagacgaaacgccgagctccctgtctag
>Fp81
atgtcgatgtggttgacagatacccaaaaaattggagttgtcttttgctccggcggaggc
ttcttcctgataggaggtgttatgctcttctttgatcgatctatgcttgctatgggaaac
atcctcttcctcatcggcttgaccatcatcattggacctcaaaagactcttctcttcttt
gctcggaaacagaaagcaaagggcacggcggcgttcttcctgggcttgatacttatcttc
atgaagtggacatttatcgggttccttgtggaagcatacggtataattattttgtttggg
gatttcctagggacgattgccggcttcgcgcggggcttgcctgttgtgggaccctatatc
ggaatgattgtcgacagaataggtcttggaagacgaaacgccgagctccct---tag
>Fp84
atgtcgatgtggttgacagatacccaaaaaattggagttgtcttttgctccggcggaggc
ttcttcctgataggaggtgttatgctcttctttgatcgatctatgcttgctatgggaaac
atcctcttcctcatcggcttgaccatcatcattggacctcaaaagactcttctcttcttt
gctcggaaacagaaagcaaagggcacggcggcgttcttcctgggcttgatacttatcttc
atgaagtggacatttatcgggttccttgtggaagcatacggtataattattttgtttggg
gatttcctagggacgattgccggcttcgcgcggggcttgcctgttgtgggaccctatatc
ggaatgattgtcgacagaataggtcttggaagacgaaacgccgagctccct---tag
>Fp86
atgtcgatgtggttgacagatacccaaaaaattggagttgtcttttgctccggcggaggc
ttcttcctgataggaggtgttatgctcttctttgatcgatctatgcttgctatgggaaac
atcctcttcctcatcggcttgaccatcatcattggacctcaaaagactcttctcttcttt
gctcggaaacagaaagcaaagggcacggcggcgttcttcctgggcttgatacttatcttc
atgaagtggacatttatcgggttccttgtggaagcatacggtataattattttgtttggg
gatttcctagggacgattgccggcttcgcgcggggcttgcctgttgtgggaccctatatc
ggaatgattgtcgacagaataggtcttggaagacgaaacgccgagctccctgtctag
>Fvenenatum.busco
atgtcaatgtggttgacagatacccaaaaaattggagttgtcttttgctccggcggaggc
ttcttcctgataggaggtgttatgctcttctttgatcgatctatgcttgctatgggaaac
attctcttcctcatcggcttgaccatcattattggacctcaaaagactcttctcttcttc
gctcgcaaacagaaagcaaagggtacggcggcgttcttcctgggcttaatacttatcttc
atgaagtggacctttatcgggttccttgtggaagcgtatggtatagtcatcttgtttgga
gatttcctagggacgattgccggcttcgcgcgaggcttgcctgttgtgggaccctatatc
ggaatggttgtcgacagaataggtcttggaagacgaaacgccgagctccctgtctag
