# Supplementary material for: Apicidin biosynthesis is linked to accessory chromosomes in Fusarium poae isolates
Source: BMC Genomics. 2021 Aug 4;22:591. doi: 10.1186/s12864-021-07617-y (PMC8340494; doi:10.1186/s12864-021-07617-y)
Supplement: Supplementary file 17 — Additional file 17. Compressed folder containing alignments for each of the 4141 orthologs used in BUSCO analysis. [file 12864_2021_7617_MOESM17_ESM.zip › Fven2_nt_MAFFT/27629at5125_nt.mafft.fasta]

>Fp105
atggcttcaagcgtacctcgaccgggccctgcgaacttggggcccaatgctggtcttgat
gaatggctcgaggaggccaagcagtgccactatctgcctgagcgtgttatgaaggaattg
tgcgagaaggtgaaagagatattgatggaagaatccaatattcagccagtctgtactccc
gtcactgtttgcggcgatatccacggccaattctacgatcttctcgagctcttccgggta
tctggcggtatgccgggcgagtccaacgtgcaggcgccaaagacatccaccaccgtcatc
acctcggacgatatcgagccaccgacagagattacaaaccctaagttgaggaagaagata
aaagcttctggcgaaaatgcgacgtccagtggcgcagaagagactgaggcaggcgaggct
gacgaagatcccgatgcgaccatggcggaccgtctggaatctggcgtcacggtgaactcg
tcaagtcaaagtgccgataatcgatatattttcttgggagatttcgtggatcgagggtac
ttcagcctggaaactttcacattattaatgtgcctgaaagcgaaataccctgacagaata
gtgctcgtccgtggtaaccacgaatctcgtcagattacacaggtgtacggcttctatgaa
gagtgtcagatgaagtatggcaacgcttcagtctggaaagcttgttgtcatgtgttcgat
ttcctggttcttgctgccatcatcgatggcgagattctctgcgtccacggaggtttgagt
ccagagatcaggacaatcgatcagattcgagttgttgcccgtgcgcaggagattcctcac
gagggtgcattctgtgacttggtatggtcagatccagaagacgttgaaacgtgggctatc
agccctcgtggagccggatggttatttggagacaaggttgcaactgaattcaaccatgta
aatggactgaagttgattgcccgagctcatcagcttgtcaacgaaggttaca--------
----------------------------------------agtatcattttcccgagaac
tcggtagtgactgtatggtcggcacccaactactgctaccgttgcggtaatgttgcttct
atcatggctgtggataaagacttgaatcccaagttcagcatcttttctgctgttcctgat
gatcagagacatgtcccagcgctcaagaggggtcctggtgattacttcttgtga
>Fp108
atggcttcaagcgtacctcgaccgggccctgcgaacttggggcccaatgctggtcttgat
gaatggctcgaggaggccaagcagtgccactatctgcctgagcgtgttatgaaggaattg
tgcgagaaggtgaaagagatattgatggaagaatccaatattcagccagtctgtactccc
gtcactgtttgcggcgatatccacggccaattctacgatcttctcgagctcttccgggta
tctggcggtatgccgggcgagtccaacgtgcaggcgccaaagacatccaccaccgtcatc
acctcggacgatatcgagccaccgacagagattacaaaccctaagttgaggaagaagata
aaagcttctggcgaaaatgcgacgtccagtggcgcagaagagactgaggcaggcgaggct
gacgaagatcccgatgcgaccatggcggaccgtctggaatctggcgtcacggtgaactcg
tcaagtcaaagtgccgataatcgatatattttcttgggagatttcgtggatcgagggtac
ttcagcctggaaactttcacattattaatgtgcctgaaagcgaaataccctgacagaata
gtgctcgtccgtggtaaccacgaatctcgtcagattacacaggtgtacggcttctatgaa
gagtgtcagatgaagtatggcaacgcttcagtctggaaagcttgttgtcatgtgttcgat
ttcctggttcttgctgccatcatcgatggcgagattctctgcgtccacggaggtttgagt
ccagagatcaggacaatcgatcagattcgagttgttgcccgtgcgcaggagattcctcac
gagggtgcattctgtgacttggtatggtcagatccagaagacgttgaaacgtgggctatc
agccctcgtggagccggatggttatttggagacaaggttgcaactgaattcaaccatgta
aatggactgaagttgattgcccgagctcatcagcttgtcaacgaaggttaca--------
----------------------------------------agtatcattttcccgagaac
tcggtagtgactgtatggtcggcacccaactactgctaccgttgcggtaatgttgcttct
atcatggctgtggataaagacttgaatcccaagttcagcatcttttctgctgttcctgat
gatcagagacatgtcccagcgctcaagaggggtcctggtgattacttcttgtga
>Fp118
atggcttcaagcgtacctcgaccgggccctgcgaacttggggcccaatgctggtcttgat
gaatggctcgaggaggccaagcagtgccactatctgcctgagcgtgttatgaaggaattg
tgcgagaaggtgaaagagatattgatggaagaatccaatattcagccagtctgtactccc
gtcactgtttgcggcgatatccacggccaattctacgatcttctcgagctcttccgggta
tctggcggtatgccgggcgagtccaacgtgcaggcgccaaagacatccaccaccgtcatc
acctcggacgatatcgagccaccgacagagattacaaaccctaagttgaggaagaagata
aaagcttctggcgaaaatgcgacgtccagtggcgcagaagagactgaggcaggcgaggct
gacgaagatcccgatgcgaccatggcggaccgtctggaatctggcgtcacggtgaactcg
tcaagtcaaagtgccgataatcgatatattttcttgggagatttcgtggatcgagggtac
ttcagcctggaaactttcacattattaatgtgcctgaaagcgaaataccctgacagaata
gtgctcgtccgtggtaaccacgaatctcgtcagattacacaggtgtacggcttctatgaa
gagtgtcagatgaagtatggcaacgcttcagtctggaaagcttgttgtcatgtgttcgat
ttcctggttcttgctgccatcatcgatggcgagattctctgcgtccacggaggtttgagt
ccagagatcaggacaatcgatcagattcgagttgttgcccgtgcgcaggagattcctcac
gagggtgcattctgtgacttggtatggtcagatccagaagacgttgaaacgtgggctatc
agccctcgtggagccggatggttatttggagacaaggttgcaactgaattcaaccatgta
aatggactgaagttgattgcccgagctcatcagcttgtcaacgaaggttaca--------
----------------------------------------agtatcattttcccgagaac
tcggtagtgactgtatggtcggcacccaactactgctaccgttgcggtaatgttgcttct
atcatggctgtggataaagacttgaatcccaagttcagcatcttttctgctgttcctgat
gatcagagacatgtcccagcgctcaagaggggtcctggtgattacttcttgtga
>Fp122
atggcttcaagcgtacctcgaccgggccctgcgaacttggggcccaatgctggtcttgat
gaatggctcgaggaggccaagcagtgccactatctgcctgagcgtgttatgaaggaattg
tgcgagaaggtgaaagagatattgatggaagaatccaatattcagccagtctgtactccc
gtcactgtttgcggcgatatccacggccaattctacgatcttctcgagctcttccgggta
tctggcggtatgccaggcgagtccaacgtgcaggcgccaaagacatccaccaccgtcatc
acctcggacgatatcgagccaccgacagagattacaaaccctaagttgaggaagaagata
aaagcttctggcgaaaatgcgacgtccagtggcgcagaagagactgaggcaggcgaggct
gacgaagatcccgatgcgaccatggcggaccgtctggaatctggcgtcacggtgaactcg
tcaagtcaaagtgccgataatcgatatattttcttgggagatttcgtggatcgagggtac
ttcagcctggaaactttcacattattaatgtgcctgaaagcgaaataccctgacagaata
gtgctcgtccgtggtaaccacgaatctcgtcagattacacaggtgtacggcttctatgaa
gagtgtcagatgaagtatggcaacgcttcagtctggaaagcttgttgtcatgtgttcgat
ttcctggttcttgctgccatcatcgatggcgagattctctgcgtccacggaggtttgagt
ccagagatcaggacaatcgatcagattcgagttgttgcccgtgcgcaggagattcctcac
gagggtgcattctgtgacttggtatggtcagatccagaagacgttgaaacgtgggctatc
agccctcgtggagccggatggttatttggagacaaggttgcaactgaattcaaccatgta
aatggactgaagttgattgcccgagctcatcagcttgtcaacgaaggttaca--------
----------------------------------------agtatcattttcccgagaac
tcggtagtgactgtatggtcggcacccaactactgctaccgttgcggtaatgttgcttct
atcatggctgtggataaagacttgaatcccaagttcagcatcttttctgctgttcctgat
gatcagagacatgtcccagcgctcaagaggggtcctggtgattacttcttgtga
>Fp125
atggcttcaagcgtacctcgaccgggccctgcgaacttggggcccaatgctggtcttgat
gaatggctcgaggaggccaagcagtgccactatctgcctgagcgtgttatgaaggaattg
tgcgagaaggtgaaagagatattgatggaagaatccaatattcagccagtctgtactccc
gtcactgtttgcggcgatatccacggccaattctacgatcttctcgagctcttccgggta
tctggcggtatgccaggcgagtccaacgtgcaggcgccaaagacatccaccaccgtcatc
acctcggacgatatcgagccaccgacagagattacaaaccctaagttgaggaagaagata
aaagcttctggcgaaaatgcgacgtccagtggcgcagaagagactgaggcaggcgaggct
gacgaagatcccgatgcgaccatggcggaccgtctggaatctggcgtcacggtgaactcg
tcaagtcaaagtgccgataatcgatatattttcttgggagatttcgtggatcgagggtac
ttcagcctggaaactttcacattattaatgtgcctgaaagcgaaataccctgacagaata
gtgctcgtccgtggtaaccacgaatctcgtcagattacacaggtgtacggcttctatgaa
gagtgtcagatgaagtatggcaacgcttcagtctggaaagcttgttgtcatgtgttcgat
ttcctggttcttgctgccatcatcgatggcgagattctctgcgtccacggaggtttgagt
ccagagatcaggacaatcgatcagattcgagttgttgcccgtgcgcaggagattcctcac
gagggtgcattctgtgacttggtatggtcagatccagaagacgttgaaacgtgggctatc
agccctcgtggagccggatggttatttggagacaaggttgcaactgaattcaaccatgta
aatggactgaagttgattgcccgagctcatcagcttgtcaacgaaggttaca--------
----------------------------------------agtatcattttcccgagaac
tcggtagtgactgtatggtcggcacccaactactgctaccgttgcggtaatgttgcttct
atcatggctgtggataaagacttgaatcccaagttcagcatcttttctgctgttcctgat
gatcagagacatgtcccagcgctcaagaggggtcctggtgattacttcttgtga
>Fp13r
atggcttcaagcgtacctcgaccgggccctgcgaacttggggcccaatgctggtcttgat
gaatggctcgaggaggccaagcagtgccactatctgcctgagcgtgttatgaaggaattg
tgcgagaaggtgaaagagatattgatggaagaatccaatattcagccagtctgtactccc
gtcactgtttgcggcgatatccacggccaattctacgatcttctcgagctcttccgggta
tctggcggtatgccgggcgagtccaacgtgcaggcgccaaagacatccaccaccgtcatc
acctcggacgatatcgagccaccgacagagattacaaaccctaagttgaggaagaagata
aaagcttcgggcgaaaatgcgacgtccagtggcgcagaagagactgaggcaggcgaggct
gacgaagatcccgatgcgaccatggcggaccgtctggaatctggcgtcacggtgaactcg
tcaagtcaaagtgccgataatcgatatattttcttgggagatttcgtggatcgagggtac
ttcagcctggaaactttcacattattaatgtgcctgaaagcgaaataccctgacagaata
gtgctcgtccgtggtaaccacgaatctcgtcagattacacaggtgtacggcttctatgaa
gagtgtcagatgaagtatggcaacgcttcagtctggaaagcttgttgtcatgtgttcgat
ttcctggttcttgctgccatcatcgatggcgagattctctgcgtccacggaggtttgagt
ccagagatcaggacaatcgatcagattcgagttgttgcccgtgcgcaggagattcctcac
gagggtgcattctgtgacttggtatggtcagatccagaagacgttgaaacgtgggctatc
agccctcgtggagccggatggttatttggagacaaggttgcaactgaattcaaccatgta
aatggactgaagttgattgcccgagctcatcagcttgtcaacgaaggttaca--------
----------------------------------------agtatcattttcccgagaac
tcggtagtgactgtatggtcggcacccaactactgctaccgttgcggtaatgttgcttct
atcatggctgtggataaagacttgaatcccaagttcagcatcttttctgctgttcctgat
gatcagagacatgtcccagcgctcaagaggggtcctggtgattacttcttgtga
>Fp144
atggcttcaagcgtacctcgaccgggccctgcgaacttggggcccaatgctggtcttgat
gaatggctcgaggaggccaagcagtgccactatctgcctgagcgtgttatgaaggaattg
tgcgagaaggtgaaagagatattgatggaagaatccaatattcagccagtctgtactccc
gtcactgtttgcggcgatatccacggccaattctacgatcttctcgagctcttccgggta
tctggcggtatgccgggcgagtccaacgtgcaggcgccaaagacatccaccaccgtcatc
acctcggacgatatcgagccaccgacagagattacaaaccctaagttgaggaagaagata
aaagcttctggcgaaaatgcgacgtccagtggcgcagaagagactgaggcaggcgaggct
gacgaagatcccgatgcgaccatggcggaccgtctggaatctggcgtcacggtgaactcg
tcaagtcaaagtgccgataatcgatatattttcttgggagatttcgtggatcgagggtac
ttcagcctggaaactttcacattattaatgtgcctgaaagcgaaataccctgacagaata
gtgctcgtccgtggtaaccacgaatctcgtcagattacacaggtgtacggcttctatgaa
gagtgtcagatgaagtatggcaacgcttcagtctggaaagcttgttgtcatgtgttcgat
ttcctggttcttgctgccatcatcgatggcgagattctctgcgtccacggaggtttgagt
ccagagatcaggacaatcgatcagattcgagttgttgcccgtgcgcaggagattcctcac
gagggtgcattctgtgacttggtatggtcagatccagaagacgttgaaacgtgggctatc
agccctcgtggagccggatggttatttggagacaaggttgcaactgaattcaaccatgta
aatggactgaagttgattgcccgagctcatcagcttgtcaacgaaggttaca--------
----------------------------------------agtatcattttcccgagaac
tcggtagtgactgtatggtcggcacccaactactgctaccgttgcggtaatgttgcttct
atcatggctgtggataaagacttgaatcccaagttcagcatcttttctgctgttcctgat
gatcagagacatgtcccagcgctcaagaggggtcctggtgattacttcttgtga
>Fp146
atggcttcaagcgtacctcgaccgggccctgcgaacttggggcccaatgctggtcttgat
gaatggctcgaggaggccaagcagtgccactatctgcctgagcgtgttatgaaggaattg
tgcgagaaggtgaaagagatattgatggaagaatccaatattcagccagtctgtactccc
gtcactgtttgcggcgatatccacggccaattctacgatcttctcgagctcttccgggta
tctggcggtatgccgggcgagtccaacgtgcaggcgccaaagacatccaccaccgtcatc
acctcggacgatatcgagccaccgacagagattacaaaccctaagttgaggaagaagata
aaagcttcgggcgaaaatgcgacgtccagtggcgcagaagagactgaggcaggcgaggct
gacgaagatcccgatgcgaccatggcggaccgtctggaatctggcgtcacggtgaactcg
tcaagtcaaagtgccgataatcgatatattttcttgggagatttcgtggatcgagggtac
ttcagcctggaaactttcacattattaatgtgcctgaaagcgaaataccctgacagaata
gtgctcgtccgtggtaaccacgaatctcgtcagattacacaggtgtacggcttctatgaa
gagtgtcagatgaagtatggcaacgcttcagtctggaaagcttgttgtcatgtgttcgat
ttcctggttcttgctgccatcatcgatggcgagattctctgcgtccacggaggtttgagt
ccagagatcaggacaatcgatcagattcgagttgttgcccgtgcgcaggagattcctcac
gagggtgcattctgtgacttggtatggtcagatccagaagacgttgaaacgtgggctatc
agccctcgtggagccggatggttatttggagacaaggttgcaactgaattcaaccatgta
aatggactgaagttgattgcccgagctcatcagcttgtcaacgaaggttaca--------
----------------------------------------agtatcattttcccgagaac
tcggtagtgactgtatggtcggcacccaactactgctaccgttgcggtaatgttgcttct
atcatggctgtggataaagacttgaatcccaagttcagcatcttttctgctgttcctgat
gatcagagacatgtcccagcgctcaagaggggtcctggtgattacttcttgtga
>Fp155
atggcttcaagcgtacctcgaccgggccctgcgaacttggggcccaatgctggtcttgat
gaatggctcgaggaggccaagcagtgccactatctgcctgagcgtgttatgaaggaattg
tgcgagaaggtgaaagagatattgatggaagaatccaatattcagccagtctgtactccc
gtcactgtttgcggcgatatccacggccaattctacgatcttctcgagctcttccgggta
tctggcggtatgccgggcgagtccaacgtgcaggcgccaaagacatccaccaccgtcatc
acctcggacgatatcgagccaccgacagagattacaaaccctaagttgaggaagaagata
aaagcttctggcgaaaatgcgacgtccagtggcgcagaagagactgaggcaggcgaggct
gacgaagatcccgatgcgaccatggcggaccgtctggaatctggcgtcacggtgaactcg
tcaagtcaaagtgccgataatcgatatattttcttgggagatttcgtggatcgagggtac
ttcagcctggaaactttcacattattaatgtgcctgaaagcgaaataccctgacagaata
gtgctcgtccgtggtaaccacgaatctcgtcagattacacaggtgtacggcttctatgaa
gagtgtcagatgaagtatggcaacgcttcagtctggaaagcttgttgtcatgtgttcgat
ttcctggttcttgctgccatcatcgatggcgagattctctgcgtccacggaggtttgagt
ccagagatcaggacaatcgatcagattcgagttgttgcccgtgcgcaggagattcctcac
gagggtgcattctgtgacttggtatggtcagatccagaagacgttgaaacgtgggctatc
agccctcgtggagccggatggttatttggagacaaggttgcaactgaattcaaccatgta
aatggactgaagttgattgcccgagctcatcagcttgtcaacgaaggttaca--------
----------------------------------------agtatcattttcccgagaac
tcggtagtgactgtatggtcggcacccaactactgctaccgttgcggtaatgttgcttct
atcatggctgtggataaagacttgaatcccaagttcagcatcttttctgctgttcctgat
gatcagagacatgtcccagcgctcaagaggggtcctggtgattacttcttgtga
>Fp157
atggcttcaagcgtacctcgaccgggccctgcgaacttggggcccaatgctggtcttgat
gaatggctcgaggaggccaagcagtgccactatctgcctgagcgtgttatgaaggaattg
tgcgagaaggtgaaagagatattgatggaagaatccaatattcagccagtctgtactccc
gtcactgtttgcggcgatatccacggccaattctacgatcttctcgagctcttccgggta
tctggcggtatgccgggcgagtccaacgtgcaggcgccaaagacatccaccaccgtcatc
acctcggacgatatcgagccaccgacagagattacaaaccctaagttgaggaagaagata
aaagcttcgggcgaaaatgcgacgtccagtggcgcagaagagactgaggcaggcgaggct
gacgaagatcccgatgcgaccatggcggaccgtctggaatctggcgtcacggtgaactcg
tcaagtcaaagtgccgataatcgatatattttcttgggagatttcgtggatcgagggtac
ttcagcctggaaactttcacattattaatgtgcctgaaagcgaaataccctgacagaata
gtgctcgtccgtggtaaccacgaatctcgtcagattacacaggtgtacggcttctatgaa
gagtgtcagatgaagtatggcaacgcttcagtctggaaagcttgttgtcatgtgttcgat
ttcctggttcttgctgccatcatcgatggcgagattctctgcgtccacggaggtttgagt
ccagagatcaggacaatcgatcagattcgagttgttgcccgtgcgcaggagattcctcac
gagggtgcattctgtgacttggtatggtcagatccagaagacgttgaaacgtgggctatc
agccctcgtggagccggatggttatttggagacaaggttgcaactgaattcaaccatgta
aatggactgaagttgattgcccgagctcatcagcttgtcaacgaaggttaca--------
----------------------------------------agtatcattttcccgagaac
tcggtagtgactgtatggtcggcacccaactactgctaccgttgcggtaatgttgcttct
atcatggctgtggataaagacttgaatcccaagttcagcatcttttctgctgttcctgat
gatcagagacatgtcccagcgctcaagaggggtcctggtgattacttcttgtga
>Fp16r
atggcttcaagcgtacctcgaccgggccctgcgaacttggggcccaatgctggtcttgat
gaatggctcgaggaggccaagcagtgccactatctgcctgagcgtgttatgaaggaattg
tgcgagaaggtgaaagagatattgatggaagaatccaatattcagccagtctgtactccc
gtcactgtttgcggcgatatccacggccaattctacgatcttctcgagctcttccgggta
tctggcggtatgccaggcgagtccaacgtgcaggcgccaaagacatccaccaccgtcatc
acctcggacgatatcgagccaccgacagagattacaaaccctaagttgaggaagaagata
aaagcttctggcgaaaatgcgacgtccagtggcgcagaagagactgaggcaggcgaggct
gacgaagatcccgatgcgaccatggcggaccgtctggaatctggcgtcacggtgaactcg
tcaagtcaaagtgccgataatcgatatattttcttgggagatttcgtggatcgagggtac
ttcagcctggaaactttcacattattaatgtgcctgaaagcgaaataccctgacagaata
gtgctcgtccgtggtaaccacgaatctcgtcagattacacaggtgtacggcttctatgaa
gagtgtcagatgaagtatggcaacgcttcagtctggaaagcttgttgtcatgtgttcgat
ttcctggttcttgctgccatcatcgatggcgagattctctgcgtccacggaggtttgagt
ccagagatcaggacaatcgatcagattcgagttgttgcccgtgcgcaggagattcctcac
gagggtgcattctgtgacttggtatggtcagatccagaagacgttgaaacgtgggctatc
agccctcgtggagccggatggttatttggagacaaggttgcaactgaattcaaccatgta
aatggactgaagttgattgcccgagctcatcagcttgtcaacgaaggttaca--------
----------------------------------------agtatcattttcccgagaac
tcggtagtgactgtatggtcggcacccaactactgctaccgttgcggtaatgttgcttct
atcatggctgtggataaagacttgaatcccaagttcagcatcttttctgctgttcctgat
gatcagagacatgtcccagcgctcaagaggggtcctggtgattacttcttgtga
>Fp1r
atggcttcaagcgtacctcgaccgggccctgcgaacttggggcccaatgctggtcttgat
gaatggctcgaggaggccaagcagtgccactatctgcctgagcgtgttatgaaggaattg
tgcgagaaggtgaaagagatattgatggaagaatccaatattcagccagtctgtactccc
gtcactgtttgcggcgatatccacggccaattctacgatcttctcgagctcttccgggta
tctggcggtatgccaggcgagtccaacgtgcaggcgccaaagacatccaccaccgtcatc
acctcggacgatatcgagccaccgacagagattacaaaccctaagttgaggaagaagata
aaagcttctggcgaaaatgcgacgtccagtggcgcagaagagactgaggcaggcgaggct
gacgaagatcccgatgcgaccatggcggaccgtctggaatctggcgtcacggtgaactcg
tcaagtcaaagtgccgataatcgatatattttcttgggagatttcgtggatcgagggtac
ttcagcctggaaactttcacattattaatgtgcctgaaagcgaaataccctgacagaata
gtgctcgtccgtggtaaccacgaatctcgtcagattacacaggtgtacggcttctatgaa
gagtgtcagatgaagtatggcaacgcttcagtctggaaagcttgttgtcatgtgttcgat
ttcctggttcttgctgccatcatcgatggcgagattctctgcgtccacggaggtttgagt
ccagagatcaggacaatcgatcagattcgagttgttgcccgtgcgcaggagattcctcac
gagggtgcattctgtgacttggtatggtcagatccagaagacgttgaaacgtgggctatc
agccctcgtggagccggatggttatttggagacaaggttgcaactgaattcaaccatgta
aatggactgaagttgattgcccgagctcatcagcttgtcaacgaaggttaca--------
----------------------------------------agtatcattttcccgagaac
tcggtagtgactgtatggtcggcacccaactactgctaccgttgcggtaatgttgcttct
atcatggctgtggataaagacttgaatcccaagttcagcatcttttctgctgttcctgat
gatcagagacatgtcccagcgctcaagaggggtcctggtgattacttcttgtga
>Fp21r
atggcttcaagcgtacctcgaccgggccctgcgaacttggggcccaatgctggtcttgat
gaatggctcgaggaggccaagcagtgccactatctgcctgagcgtgttatgaaggaattg
tgcgagaaggtgaaagagatattgatggaagaatccaatattcagccagtctgtactccc
gtcactgtttgcggcgatatccacggccaattctacgatcttctcgagctcttccgggta
tctggcggtatgccgggcgagtccaacgtgcaggcgccaaagacatccaccaccgtcatc
acctcggacgatatcgagccaccgacagagattacaaaccctaagttgaggaagaagata
aaagcttctggcgaaaatgcgacgtccagtggcgcagaagagactgaggcaggcgaggct
gacgaagatcccgatgcgaccatggcggaccgtctggaatctggcgtcacggtgaactcg
tcaagtcaaagtgccgataatcgatatattttcttgggagatttcgtggatcgagggtac
ttcagcctggaaactttcacattattaatgtgcctgaaagcgaaataccctgacagaata
gtgctcgtccgtggtaaccacgaatctcgtcagattacacaggtgtacggcttctatgaa
gagtgtcagatgaagtatggcaacgcttcagtctggaaagcttgttgtcatgtgttcgat
ttcctggttcttgctgccatcatcgatggcgagattctctgcgtccacggaggtttgagt
ccagagatcaggacaatcgatcagattcgagttgttgcccgtgcgcaggagattcctcac
gagggtgcattctgtgacttggtatggtcagatccagaagacgttgaaacgtgggctatc
agccctcgtggagccggatggttatttggagacaaggttgcaactgaattcaaccatgta
aatggactgaagttgattgcccgagctcatcagcttgtcaacgaaggttaca--------
----------------------------------------agtatcattttcccgagaac
tcggtagtgactgtatggtcggcacccaactactgctaccgttgcggtaatgttgcttct
atcatggctgtggataaagacttgaatcccaagttcagcatcttttctgctgttcctgat
gatcagagacatgtcccagcgctcaagaggggtcctggtgattacttcttgtga
>Fp24r
atggcttcaagcgtacctcgaccgggccctgcgaacttggggcccaatgctggtcttgat
gaatggctcgaggaggccaagcagtgccactatctgcctgagcgtgttatgaaggaattg
tgcgagaaggtgaaagagatattgatggaagaatccaatattcagccagtctgtactccc
gtcactgtttgcggcgatatccacggccaattctacgatcttctcgagctcttccgggta
tctggcggtatgccaggcgagtccaacgtgcaggcgccaaagacatccaccaccgtcatc
acctcggacgatatcgagccaccgacagagattacaaaccctaagttgaggaagaagata
aaagcttctggcgaaaatgcgacgtccagtggcgcagaagagactgaggcaggcgaggct
gacgaagatcccgatgcgaccatggcggaccgtctggaatctggcgtcacggtgaactcg
tcaagtcaaagtgccgataatcgatatattttcttgggagatttcgtggatcgagggtac
ttcagcctggaaactttcacattattaatgtgcctgaaagcgaaataccctgacagaata
gtgctcgtccgtggtaaccacgaatctcgtcagattacacaggtgtacggcttctatgaa
gagtgtcagatgaagtatggcaacgcttcagtctggaaagcttgttgtcatgtgttcgat
ttcctggttcttgctgccatcatcgatggcgagattctctgcgtccacggaggtttgagt
ccagagatcaggacaatcgatcagattcgagttgttgcccgtgcgcaggagattcctcac
gagggtgcattctgtgacttggtatggtcagatccagaagacgttgaaacgtgggctatc
agccctcgtggagccggatggttatttggagacaaggttgcaactgaattcaaccatgta
aatggactgaagttgattgcccgagctcatcagcttgtcaacgaaggttaca--------
----------------------------------------agtatcattttcccgagaac
tcggtagtgactgtatggtcggcacccaactactgctaccgttgcggtaatgttgcttct
atcatggctgtggataaagacttgaatcccaagttcagcatcttttctgctgttcctgat
gatcagagacatgtcccagcgctcaagaggggtcctggtgattacttcttgtga
>Fp2516
atggcttcaagcgtacctcgaccgggccctgcgaacttggggcccaatgctggtcttgat
gaatggctcgaggaggccaagcagtgccactatctgcctgagcgtgttatgaaggaattg
tgcgagaaggtgaaagagatattgatggaagaatccaatattcagccagtctgtactccc
gtcactgtttgcggcgatatccacggccaattctacgatcttctcgagctcttccgggta
tctggcggtatgccaggcgagtccaacgtgcaggcgccaaagacatccaccaccgtcatc
acctcggacgatatcgagccaccgacagagattacaaaccctaagttgaggaagaagata
aaagcttctggcgaaaatgcgacgtccagtggcgcagaagagactgaggcaggcgaggct
gacgaagatcccgatgcgaccatggcggaccgtctggaatctggcgtcacggtgaactcg
tcaagtcaaagtgccgataatcgatatattttcttgggagatttcgtggatcgagggtac
ttcagcctggaaactttcacattattaatgtgcctgaaagcgaaataccctgacagaata
gtgctcgtccgtggtaaccacgaatctcgtcagattacacaggtgtacggcttctatgaa
gagtgtcagatgaagtatggcaacgcttcagtctggaaagcttgttgtcatgtgttcgat
ttcctggttcttgctgccatcatcgatggcgagattctctgcgtccacggaggtttgagt
ccagagatcaggacaatcgatcagattcgagttgttgcccgtgcgcaggagattcctcac
gagggtgcattctgtgacttggtatggtcagatccagaagacgttgaaacgtgggctatc
agccctcgtggagccggatggttatttggagacaaggttgcaactgaattcaaccatgta
aatggactgaagttgattgcccgagctcatcagcttgtcaacgaaggttaca--------
----------------------------------------agtatcattttcccgagaac
tcggtagtgactgtatggtcggcacccaactactgctaccgttgcggtaatgttgcttct
atcatggctgtggataaagacttgaatcccaagttcagcatcttttctgctgttcctgat
gatcagagacatgtcccagcgctcaagaggggtcctggtgattacttcttgtga
>Fp26r
atggcttcaagcgtacctcgaccgggccctgcgaacttggggcccaatgctggtcttgat
gaatggctcgaggaggccaagcagtgccactatctgcctgagcgtgttatgaaggaattg
tgcgagaaggtgaaagagatattgatggaagaatccaatattcagccagtctgtactccc
gtcactgtttgcggcgatatccacggccaattctacgatcttctcgagctcttccgggta
tctggcggtatgccaggcgagtccaacgtgcaggcgccaaagacatccaccaccgtcatc
acctcggacgatatcgagccaccgacagagattacaaaccctaagttgaggaagaagata
aaagcttctggcgaaaatgcgacgtccagtggcgcagaagagactgaggcaggcgaggct
gacgaagatcccgatgcgaccatggcggaccgtctggaatctggcgtcacggtgaactcg
tcaagtcaaagtgccgataatcgatatattttcttgggagatttcgtggatcgagggtac
ttcagcctggaaactttcacattattaatgtgcctgaaagcgaaataccctgacagaata
gtgctcgtccgtggtaaccacgaatctcgtcagattacacaggtgtacggcttctatgaa
gagtgtcagatgaagtatggcaacgcttcagtctggaaagcttgttgtcatgtgttcgat
ttcctggttcttgctgccatcatcgatggcgagattctctgcgtccacggaggtttgagt
ccagagatcaggacaatcgatcagattcgagttgttgcccgtgcgcaggagattcctcac
gagggtgcattctgtgacttggtatggtcagatccagaagacgttgaaacgtgggctatc
agccctcgtggagccggatggttatttggagacaaggttgcaactgaattcaaccatgta
aatggactgaagttgattgcccgagctcatcagcttgtcaacgaaggttaca--------
----------------------------------------agtatcattttcccgagaac
tcggtagtgactgtatggtcggcacccaactactgctaccgttgcggtaatgttgcttct
atcatggctgtggataaagacttgaatcccaagttcagcatcttttctgctgttcctgat
gatcagagacatgtcccagcgctcaagaggggtcctggtgattacttcttgtga
>Fp33
atggcttcaagcgtacctcgaccgggccctgcgaacttggggcccaatgctggtcttgat
gaatggctcgaggaggccaagcagtgccactatctgcctgagcgtgttatgaaggaattg
tgcgagaaggtgaaagagatattgatggaagaatccaatattcagccagtctgtactccc
gtcactgtttgcggcgatatccacggccaattctacgatcttctcgagctcttccgggta
tctggcggtatgccaggcgagtccaacgtgcaggcgccaaagacatccaccaccgtcatc
acctcggacgatatcgagccaccgacagagattacaaaccctaagttgaggaagaagata
aaagcttctggcgaaaatgcgacgtccagtggcgcagaagagactgaggcaggcgaggct
gacgaagatcccgatgcgaccatggcggaccgtctggaatctggcgtcacggtgaactcg
tcaagtcaaagtgccgataatcgatatattttcttgggagatttcgtggatcgagggtac
ttcagcctggaaactttcacattattaatgtgcctgaaagcgaaataccctgacagaata
gtgctcgtccgtggtaaccacgaatctcgtcagattacacaggtgtacggcttctatgaa
gagtgtcagatgaagtatggcaacgcttcagtctggaaagcttgttgtcatgtgttcgat
ttcctggttcttgctgccatcatcgatggcgagattctctgcgtccacggaggtttgagt
ccagagatcaggacaatcgatcagattcgagttgttgcccgtgcgcaggagattcctcac
gagggtgcattctgtgacttggtatggtcagatccagaagacgttgaaacgtgggctatc
agccctcgtggagccggatggttatttggagacaaggttgcaactgaattcaaccatgta
aatggactgaagttgattgcccgagctcatcagcttgtcaacgaaggttaca--------
----------------------------------------agtatcattttcccgagaac
tcggtagtgactgtatggtcggcacccaactactgctaccgttgcggtaatgttgcttct
atcatggctgtggataaagacttgaatcccaagttcagcatcttttctgctgttcctgat
gatcagagacatgtcccagcgctcaagaggggtcctggtgattacttcttgtga
>Fp34
atggcttcaagcgtacctcgaccgggccctgcgaacttggggcccaatgctggtcttgat
gaatggctcgaggaggccaagcagtgccactatctgcctgagcgtgttatgaaggaattg
tgcgagaaggtgaaagagatattgatggaagaatccaatattcagccagtctgtactccc
gtcactgtttgcggcgatatccacggccaattctacgatcttctcgagctcttccgggta
tctggcggtatgccaggcgagtccaacgtgcaggcgccaaagacatccaccaccgtcatc
acctcggacgatatcgagccaccgacagagattacaaaccctaagttgaggaagaagata
aaagcttctggcgaaaatgcgacgtccagtggcgcagaagagactgaggcaggcgaggct
gacgaagatcccgatgcgaccatggcggaccgtctggaatctggcgtcacggtgaactcg
tcaagtcaaagtgccgataatcgatatattttcttgggagatttcgtggatcgagggtac
ttcagcctggaaactttcacattattaatgtgcctgaaagcgaaataccctgacagaata
gtgctcgtccgtggtaaccacgaatctcgtcagattacacaggtgtacggcttctatgaa
gagtgtcagatgaagtatggcaacgcttcagtctggaaagcttgttgtcatgtgttcgat
ttcctggttcttgctgccatcatcgatggcgagattctctgcgtccacggaggtttgagt
ccagagatcaggacaatcgatcagattcgagttgttgcccgtgcgcaggagattcctcac
gagggtgcattctgtgacttggtatggtcagatccagaagacgttgaaacgtgggctatc
agccctcgtggagccggatggttatttggagacaaggttgcaactgaattcaaccatgta
aatggactgaagttgattgcccgagctcatcagcttgtcaacgaaggttaca--------
----------------------------------------agtatcattttcccgagaac
tcggtagtgactgtatggtcggcacccaactactgctaccgttgcggtaatgttgcttct
atcatggctgtggataaagacttgaatcccaagttcagcatcttttctgctgttcctgat
gatcagagacatgtcccagcgctcaagaggggtcctggtgattacttcttgtga
>Fp35
atggcttcaagcgtacctcgaccgggccctgcgaacttggggcccaatgctggtcttgat
gaatggctcgaggaggccaagcagtgccactatctgcctgagcgtgttatgaaggaattg
tgcgagaaggtgaaagagatattgatggaagaatccaatattcagccagtctgtactccc
gtcactgtttgcggcgatatccacggccaattctacgatcttctcgagctcttccgggta
tctggcggtatgccgggcgagtccaacgtgcaggcgccaaagacatccaccaccgtcatc
acctcggacgatatcgagccaccgacagagattacaaaccctaagttgaggaagaagata
aaagcttctggcgaaaatgcgacgtccagtggcgcagaagagactgaggcaggcgaggct
gacgaagatcccgatgcgaccatggcggaccgtctggaatctggcgtcacggtgaactcg
tcaagtcaaagtgccgataatcgatatattttcttgggagatttcgtggatcgagggtac
ttcagcctggaaactttcacattattaatgtgcctgaaagcgaaataccctgacagaata
gtgctcgtccgtggtaaccacgaatctcgtcagattacacaggtgtacggcttctatgaa
gagtgtcagatgaagtatggcaacgcttcagtctggaaagcttgttgtcatgtgttcgat
ttcctggttcttgctgccatcatcgatggcgagattctctgcgtccacggaggtttgagt
ccagagatcaggacaatcgatcagattcgagttgttgcccgtgcgcaggagattcctcac
gagggtgcattctgtgacttggtatggtcagatccagaagacgttgaaacgtgggctatc
agccctcgtggagccggatggttatttggagacaaggttgcaactgaattcaaccatgta
aatggactgaagttgattgcccgagctcatcagcttgtcaacgaaggttaca--------
----------------------------------------agtatcattttcccgagaac
tcggtagtgactgtatggtcggcacccaactactgctaccgttgcggtaatgttgcttct
atcatggctgtggataaagacttgaatcccaagttcagcatcttttctgctgttcctgat
gatcagagacatgtcccagcgctcaagaggggtcctggtgattacttcttgtga
>Fp38
atggcttcaagcgtacctcgaccgggccctgcgaacttggggcccaatgctggtcttgat
gaatggctcgaggaggccaagcagtgccactatctgcctgagcgtgttatgaaggaattg
tgcgagaaggtgaaagagatattgatggaagaatccaatattcagccagtctgtactccc
gtcactgtttgcggcgatatccacggccaattctacgatcttctcgagctcttccgggta
tctggcggtatgccgggcgagtccaacgtgcaggcgccaaagacatccaccaccgtcatc
acctcggacgatatcgagccaccgacagagattacaaaccctaagttgaggaagaagata
aaagcttctggcgaaaatgcgacgtccagtggcgcagaagagactgaggcaggcgaggct
gacgaagatcccgatgcgaccatggcggaccgtctggaatctggcgtcacggtgaactcg
tcaagtcaaagtgccgataatcgatatattttcttgggagatttcgtggatcgagggtac
ttcagcctggaaactttcacattattaatgtgcctgaaagcgaaataccctgacagaata
gtgctcgtccgtggtaaccacgaatctcgtcagattacacaggtgtacggcttctatgaa
gagtgtcagatgaagtatggcaacgcttcagtctggaaagcttgttgtcatgtgttcgat
ttcctggttcttgctgccatcatcgatggcgagattctctgcgtccacggaggtttgagt
ccagagatcaggacaatcgatcagattcgagttgttgcccgtgcgcaggagattcctcac
gagggtgcattctgtgacttggtatggtcagatccagaagacgttgaaacgtgggctatc
agccctcgtggagccggatggttatttggagacaaggttgcaactgaattcaaccatgta
aatggactgaagttgattgcccgagctcatcagcttgtcaacgaaggttaca--------
----------------------------------------agtatcattttcccgagaac
tcggtagtgactgtatggtcggcacccaactactgctaccgttgcggtaatgttgcttct
atcatggctgtggataaagacttgaatcccaagttcagcatcttttctgctgttcctgat
gatcagagacatgtcccagcgctcaagaggggtcctggtgattacttcttgtga
>Fp39
atggcttcaagcgtacctcgaccgggccctgcgaacttggggcccaatgctggtcttgat
gaatggctcgaggaggccaagcagtgccactatctgcctgagcgtgttatgaaggaattg
tgcgagaaggtgaaagagatattgatggaagaatccaatattcagccagtctgtactccc
gtcactgtttgcggcgatatccacggccaattctacgatcttctcgagctcttccgggta
tctggcggtatgccaggcgagtccaacgtgcaggcgccaaagacatccaccaccgtcatc
acctcggacgatatcgagccaccgacagagattacaaaccctaagttgaggaagaagata
aaagcttctggcgaaaatgcgacgtccagtggcgcagaagagactgaggcaggcgaggct
gacgaagatcccgatgcgaccatggcggaccgtctggaatctggcgtcacggtgaactcg
tcaagtcaaagtgccgataatcgatatattttcttgggagatttcgtggatcgagggtac
ttcagcctggaaactttcacattattaatgtgcctgaaagcgaaataccctgacagaata
gtgctcgtccgtggtaaccacgaatctcgtcagattacacaggtgtacggcttctatgaa
gagtgtcagatgaagtatggcaacgcttcagtctggaaagcttgttgtcatgtgttcgat
ttcctggttcttgctgccatcatcgatggcgagattctctgcgtccacggaggtttgagt
ccagagatcaggacaatcgatcagattcgagttgttgcccgtgcgcaggagattcctcac
gagggtgcattctgtgacttggtatggtcagatccagaagacgttgaaacgtgggctatc
agccctcgtggagccggatggttatttggagacaaggttgcaactgaattcaaccatgta
aatggactgaagttgattgcccgagctcatcagcttgtcaacgaaggttaca--------
----------------------------------------agtatcattttcccgagaac
tcggtagtgactgtatggtcggcacccaactactgctaccgttgcggtaatgttgcttct
atcatggctgtggataaagacttgaatcccaagttcagcatcttttctgctgttcctgat
gatcagagacatgtcccagcgctcaagaggggtcctggtgattacttcttgtga
>Fp42
atggcttcaagcgtacctcgaccgggccctgcgaacttggggcccaatgctggtcttgat
gaatggctcgaggaggccaagcagtgccactatctgcctgagcgtgttatgaaggaattg
tgcgagaaggtgaaagagatattgatggaagaatccaatattcagccagtctgtactccc
gtcactgtttgcggcgatatccacggccaattctacgatcttctcgagctcttccgggta
tctggcggtatgccgggcgagtccaacgtgcaggcgccaaagacatccaccaccgtcatc
acctcggacgatatcgagccaccgacagagattacaaaccctaagttgaggaagaagata
aaagcttctggcgaaaatgcgacgtccagtggcgcagaagagactgaggcaggcgaggct
gacgaagatcccgatgcgaccatggcggaccgtctggaatctggcgtcacggtgaactcg
tcaagtcaaagtgccgataatcgatatattttcttgggagatttcgtggatcgagggtac
ttcagcctggaaactttcacattattaatgtgcctgaaagcgaaataccctgacagaata
gtgctcgtccgtggtaaccacgaatctcgtcagattacacaggtgtacggcttctatgaa
gagtgtcagatgaagtatggcaacgcttcagtctggaaagcttgttgtcatgtgttcgat
ttcctggttcttgctgccatcatcgatggcgagattctctgcgtccacggaggtttgagt
ccagagatcaggacaatcgatcagattcgagttgttgcccgtgcgcaggagattcctcac
gagggtgcattctgtgacttggtatggtcagatccagaagacgttgaaacgtgggctatc
agccctcgtggagccggatggttatttggagacaaggttgcaactgaattcaaccatgta
aatggactgaagttgattgcccgagctcatcagcttgtcaacgaaggttaca--------
----------------------------------------agtatcattttcccgagaac
tcggtagtgactgtatggtcggcacccaactactgctaccgttgcggtaatgttgcttct
atcatggctgtggataaagacttgaatcccaagttcagcatcttttctgctgttcctgat
gatcagagacatgtcccagcgctcaagaggggtcctggtgattacttcttgtga
>Fp44
atggcttcaagcgtacctcgaccgggccctgcgaacttggggcccaatgctggtcttgat
gaatggctcgaggaggccaagcagtgccactatctgcctgagcgtgttatgaaggaattg
tgcgagaaggtgaaagagatattgatggaagaatccaatattcagccagtctgtactccc
gtcactgtttgcggcgatatccacggccaattctacgatcttctcgagctcttccgggta
tctggcggtatgccgggcgagtccaacgtgcaggcgccaaagacatccaccaccgtcatc
acctcggacgatatcgagccaccgacagagattacaaaccctaagttgaggaagaagata
aaagcttctggcgaaaatgcgacgtccagtggcgcagaagagactgaggcaggcgaggct
gacgaagatcccgatgcgaccatggcggaccgtctggaatctggcgtcacggtgaactcg
tcaagtcaaagtgccgataatcgatatattttcttgggagatttcgtggatcgagggtac
ttcagcctggaaactttcacattattaatgtgcctgaaagcgaaataccctgacagaata
gtgctcgtccgtggtaaccacgaatctcgtcagattacacaggtgtacggcttctatgaa
gagtgtcagatgaagtatggcaacgcttcagtctggaaagcttgttgtcatgtgttcgat
ttcctggttcttgctgccatcatcgatggcgagattctctgcgtccacggaggtttgagt
ccagagatcaggacaatcgatcagattcgagttgttgcccgtgcgcaggagattcctcac
gagggtgcattctgtgacttggtatggtcagatccagaagacgttgaaacgtgggctatc
agccctcgtggagccggatggttatttggagacaaggttgcaactgaattcaaccatgta
aatggactgaagttgattgcccgagctcatcagcttgtcaacgaaggttaca--------
----------------------------------------agtatcattttcccgagaac
tcggtagtgactgtatggtcggcacccaactactgctaccgttgcggtaatgttgcttct
atcatggctgtggataaagacttgaatcccaagttcagcatcttttctgctgttcctgat
gatcagagacatgtcccagcgctcaagaggggtcctggtgattacttcttgtga
>Fp49
atggcttcaagcgtacctcgaccgggccctgcgaacttggggcccaatgctggtcttgat
gaatggctcgaggaggccaagcagtgccactatctgcctgagcgtgttatgaaggaattg
tgcgagaaggtgaaagagatattgatggaagaatccaatattcagccagtctgtactccc
gtcactgtttgcggcgatatccacggccaattctacgatcttctcgagctcttccgggta
tctggcggtatgccgggcgagtccaacgtgcaggcgccaaagacatccaccaccgtcatc
acctcggacgatatcgagccaccgacagagattacaaaccctaagttgaggaagaagata
aaagcttctggcgaaaatgcgacgtccagtggcgcagaagagactgaggcaggcgaggct
gacgaagatcccgatgcgaccatggcggaccgtctggaatctggcgtcacggtgaactcg
tcaagtcaaagtgccgataatcgatatattttcttgggagatttcgtggatcgagggtac
ttcagcctggaaactttcacattattaatgtgcctgaaagcgaaataccctgacagaata
gtgctcgtccgtggtaaccacgaatctcgtcagattacacaggtgtacggcttctatgaa
gagtgtcagatgaagtatggcaacgcttcagtctggaaagcttgttgtcatgtgttcgat
ttcctggttcttgctgccatcatcgatggcgagattctctgcgtccacggaggtttgagt
ccagagatcaggacaatcgatcagattcgagttgttgcccgtgcgcaggagattcctcac
gagggtgcattctgtgacttggtatggtcagatccagaagacgttgaaacgtgggctatc
agccctcgtggagccggatggttatttggagacaaggttgcaactgaattcaaccatgta
aatggactgaagttgattgcccgagctcatcagcttgtcaacgaaggttaca--------
----------------------------------------agtatcattttcccgagaac
tcggtagtgactgtatggtcggcacccaactactgctaccgttgcggtaatgttgcttct
atcatggctgtggataaagacttgaatcccaagttcagcatcttttctgctgttcctgat
gatcagagacatgtcccagcgctcaagaggggtcctggtgattacttcttgtga
>Fp50
atggcttcaagcgtacctcgaccgggccctgcgaacttggggcccaatgctggtcttgat
gaatggctcgaggaggccaagcagtgccactatctgcctgagcgtgttatgaaggaattg
tgcgagaaggtgaaagagatattgatggaagaatccaatattcagccagtctgtactccc
gtcactgtttgcggcgatatccacggccaattctacgatcttctcgagctcttccgggta
tctggcggtatgccaggcgagtccaacgtgcaggcgccaaagacatccaccaccgtcatc
acctcggacgatatcgagccaccgacagagattacaaaccctaagttgaggaagaagata
aaagcttctggcgaaaatgcgacgtccagtggcgcagaagagactgaggcaggcgaggct
gacgaagatcccgatgcgaccatggcggaccgtctggaatctggcgtcacggtgaactcg
tcaagtcaaagtgccgataatcgatatattttcttgggagatttcgtggatcgagggtac
ttcagcctggaaactttcacattattaatgtgcctgaaagcgaaataccctgacagaata
gtgctcgtccgtggtaaccacgaatctcgtcagattacacaggtgtacggcttctatgaa
gagtgtcagatgaagtatggcaacgcttcagtctggaaagcttgttgtcatgtgttcgat
ttcctggttcttgctgccatcatcgatggcgagattctctgcgtccacggaggtttgagt
ccagagatcaggacaatcgatcagattcgagttgttgcccgtgcgcaggagattcctcac
gagggtgcattctgtgacttggtatggtcagatccagaagacgttgaaacgtgggctatc
agccctcgtggagccggatggttatttggagacaaggttgcaactgaattcaaccatgta
aatggactgaagttgattgcccgagctcatcagcttgtcaacgaaggttaca--------
----------------------------------------agtatcattttcccgagaac
tcggtagtgactgtatggtcggcacccaactactgctaccgttgcggtaatgttgcttct
atcatggctgtggataaagacttgaatcccaagttcagcatcttttctgctgttcctgat
gatcagagacatgtcccagcgctcaagaggggtcctggtgattacttcttgtga
>Fp51
atggcttcaagcgtacctcgaccgggccctgcgaacttggggcccaatgctggtcttgat
gaatggctcgaggaggccaagcagtgccactatctgcctgagcgtgttatgaaggaattg
tgcgagaaggtgaaagagatattgatggaagaatccaatattcagccagtctgtactccc
gtcactgtttgcggcgatatccacggccaattctacgatcttctcgagctcttccgggta
tctggcggtatgccaggcgagtccaacgtgcaggcgccaaagacatccaccaccgtcatc
acctcggacgatatcgagccaccgacagagattacaaaccctaagttgaggaagaagata
aaagcttctggcgaaaatgcgacgtccagtggcgcagaagagactgaggcaggcgaggct
gacgaagatcccgatgcgaccatggcggaccgtctggaatctggcgtcacggtgaactcg
tcaagtcaaagtgccgataatcgatatattttcttgggagatttcgtggatcgagggtac
ttcagcctggaaactttcacattattaatgtgcctgaaagcgaaataccctgacagaata
gtgctcgtccgtggtaaccacgaatctcgtcagattacacaggtgtacggcttctatgaa
gagtgtcagatgaagtatggcaacgcttcagtctggaaagcttgttgtcatgtgttcgat
ttcctggttcttgctgccatcatcgatggcgagattctctgcgtccacggaggtttgagt
ccagagatcaggacaatcgatcagattcgagttgttgcccgtgcgcaggagattcctcac
gagggtgcattctgtgacttggtatggtcagatccagaagacgttgaaacgtgggctatc
agccctcgtggagccggatggttatttggagacaaggttgcaactgaattcaaccatgta
aatggactgaagttgattgcccgagctcatcagcttgtcaacgaaggttaca--------
----------------------------------------agtatcattttcccgagaac
tcggtagtgactgtatggtcggcacccaactactgctaccgttgcggtaatgttgcttct
atcatggctgtggataaagacttgaatcccaagttcagcatcttttctgctgttcctgat
gatcagagacatgtcccagcgctcaagaggggtcctggtgattacttcttgtga
>Fp59
atggcttcaagcgtacctcgaccgggccctgcgaacttggggcccaatgctggtcttgat
gaatggctcgaggaggccaagcagtgccactatctgcctgagcgtgttatgaaggaattg
tgcgagaaggtgaaagagatattgatggaagaatccaatattcagccagtctgtactccc
gtcactgtttgcggcgatatccacggccaattctacgatcttctcgagctcttccgggta
tctggcggtatgccaggcgagtccaacgtgcaggcgccaaagacatccaccaccgtcatc
acctcggacgatatcgagccaccgacagagattacaaaccctaagttgaggaagaagata
aaagcttctggcgaaaatgcgacgtccagtggcgcagaagagactgaggcaggcgaggct
gacgaagatcccgatgcgaccatggcggaccgtctggaatctggcgtcacggtgaactcg
tcaagtcaaagtgccgataatcgatatattttcttgggagatttcgtggatcgagggtac
ttcagcctggaaactttcacattattaatgtgcctgaaagcgaaataccctgacagaata
gtgctcgtccgtggtaaccacgaatctcgtcagattacacaggtgtacggcttctatgaa
gagtgtcagatgaagtatggcaacgcttcagtctggaaagcttgttgtcatgtgttcgat
ttcctggttcttgctgccatcatcgatggcgagattctctgcgtccacggaggtttgagt
ccagagatcaggacaatcgatcagattcgagttgttgcccgtgcgcaggagattcctcac
gagggtgcattctgtgacttggtatggtcagatccagaagacgttgaaacgtgggctatc
agccctcgtggagccggatggttatttggagacaaggttgcaactgaattcaaccatgta
aatggactgaagttgattgcccgagctcatcagcttgtcaacgaaggttaca--------
----------------------------------------agtatcattttcccgagaac
tcggtagtgactgtatggtcggcacccaactactgctaccgttgcggtaatgttgcttct
atcatggctgtggataaagacttgaatcccaagttcagcatcttttctgctgttcctgat
gatcagagacatgtcccagcgctcaagaggggtcctggtgattacttcttgtga
>Fp63
atggcttcaagcgtacctcgaccgggccctgcgaacttggggcccaatgctggtcttgat
gaatggctcgaggaggccaagcagtgccactatctgcctgagcgtgttatgaaggaattg
tgcgagaaggtgaaagagatattgatggaagaatccaatattcagccagtctgtactccc
gtcactgtttgcggcgatatccacggccaattctacgatcttctcgagctcttccgggta
tctggcggtatgccaggcgagtccaacgtgcaggcgccaaagacatccaccaccgtcatc
acctcggacgatatcgagccaccgacagagattacaaaccctaagttgaggaagaagata
aaagcttctggcgaaaatgcgacgtccagtggcgcagaagagactgaggcaggcgaggct
gacgaagatcccgatgcgaccatggcggaccgtctggaatctggcgtcacggtgaactcg
tcaagtcaaagtgccgataatcgatatattttcttgggagatttcgtggatcgagggtac
ttcagcctggaaactttcacattattaatgtgcctgaaagcgaaataccctgacagaata
gtgctcgtccgtggtaaccacgaatctcgtcagattacacaggtgtacggcttctatgaa
gagtgtcagatgaagtatggcaacgcttcagtctggaaagcttgttgtcatgtgttcgat
ttcctggttcttgctgccatcatcgatggcgagattctctgcgtccacggaggtttgagt
ccagagatcaggacaatcgatcagattcgagttgttgcccgtgcgcaggagattcctcac
gagggtgcattctgtgacttggtatggtcagatccagaagacgttgaaacgtgggctatc
agccctcgtggagccggatggttatttggagacaaggttgcaactgaattcaaccatgta
aatggactgaagttgattgcccgagctcatcagcttgtcaacgaaggttaca--------
----------------------------------------agtatcattttcccgagaac
tcggtagtgactgtatggtcggcacccaactactgctaccgttgcggtaatgttgcttct
atcatggctgtggataaagacttgaatcccaagttcagcatcttttctgctgttcctgat
gatcagagacatgtcccagcgctcaagaggggtcctggtgattacttcttgtga
>Fp65
atggcttcaagcgtacctcgaccgggccctgcgaacttggggcccaatgctggtcttgat
gaatggctcgaggaggccaagcagtgccactatctgcctgagcgtgttatgaaggaattg
tgcgagaaggtgaaagagatattgatggaagaatccaatattcagccagtctgtactccc
gtcactgtttgcggcgatatccacggccaattctacgatcttctcgagctcttccgggta
tctggcggtatgccgggcgagtccaacgtgcaggcgccaaagacatccaccaccgtcatc
acctcggacgatatcgagccaccgacagagattacaaaccctaagttgaggaagaagata
aaagcttctggcgaaaatgcgacgtccagtggcgcagaagagactgaggcaggcgaggct
gacgaagatcccgatgcgaccatggcggaccgtctggaatctggcgtcacggtgaactcg
tcaagtcaaagtgccgataatcgatatattttcttgggagatttcgtggatcgagggtac
ttcagcctggaaactttcacattattaatgtgcctgaaagcgaaataccctgacagaata
gtgctcgtccgtggtaaccacgaatctcgtcagattacacaggtgtacggcttctatgaa
gagtgtcagatgaagtatggcaacgcttcagtctggaaagcttgttgtcatgtgttcgat
ttcctggttcttgctgccatcatcgatggcgagattctctgcgtccacggaggtttgagt
ccagagatcaggacaatcgatcagattcgagttgttgcccgtgcgcaggagattcctcac
gagggtgcattctgtgacttggtatggtcagatccagaagacgttgaaacgtgggctatc
agccctcgtggagccggatggttatttggagacaaggttgcaactgaattcaaccatgta
aatggactgaagttgattgcccgagctcatcagcttgtcaacgaaggttaca--------
----------------------------------------agtatcattttcccgagaac
tcggtagtgactgtatggtcggcacccaactactgctaccgttgcggtaatgttgcttct
atcatggctgtggataaagacttgaatcccaagttcagcatcttttctgctgttcctgat
gatcagagacatgtcccagcgctcaagaggggtcctggtgattacttcttgtga
>Fp66
atggcttcaagcgtacctcgaccgggccctgcgaacttggggcccaatgctggtcttgat
gaatggctcgaggaggccaagcagtgccactatctgcctgagcgtgttatgaaggaattg
tgcgagaaggtgaaagagatattgatggaagaatccaatattcagccagtctgtactccc
gtcactgtttgcggcgatatccacggccaattctacgatcttctcgagctcttccgggta
tctggcggtatgccgggcgagtccaacgtgcaggcgccaaagacatccaccaccgtcatc
acctcggacgatatcgagccaccgacagagattacaaaccctaagttgaggaagaagata
aaagcttctggcgaaaatgcgacgtccagtggcgcagaagagactgaggcaggcgaggct
gacgaagatcccgatgcgaccatggcggaccgtctggaatctggcgtcacggtgaactcg
tcaagtcaaagtgccgataatcgatatattttcttgggagatttcgtggatcgagggtac
ttcagcctggaaactttcacattattaatgtgcctgaaagcgaaataccctgacagaata
gtgctcgtccgtggtaaccacgaatctcgtcagattacacaggtgtacggcttctatgaa
gagtgtcagatgaagtatggcaacgcttcagtctggaaagcttgttgtcatgtgttcgat
ttcctggttcttgctgccatcatcgatggcgagattctctgcgtccacggaggtttgagt
ccagagatcaggacaatcgatcagattcgagttgttgcccgtgcgcaggagattcctcac
gagggtgcattctgtgacttggtatggtcagatccagaagacgttgaaacgtgggctatc
agccctcgtggagccggatggttatttggagacaaggttgcaactgaattcaaccatgta
aatggactgaagttgattgcccgagctcatcagcttgtcaacgaaggttaca--------
----------------------------------------agtatcattttcccgagaac
tcggtagtgactgtatggtcggcacccaactactgctaccgttgcggtaatgttgcttct
atcatggctgtggataaagacttgaatcccaagttcagcatcttttctgctgttcctgat
gatcagagacatgtcccagcgctcaagaggggtcctggtgattacttcttgtga
>Fp72
atggcttcaagcgtacctcgaccgggccctgcgaacttggggcccaatgctggtcttgat
gaatggctcgaggaggccaagcagtgccactatctgcctgagcgtgttatgaaggaattg
tgcgagaaggtgaaagagatattgatggaagaatccaatattcagccagtctgtactccc
gtcactgtttgcggcgatatccacggccaattctacgatcttctcgagctcttccgggta
tctggcggtatgccgggcgagtccaacgtgcaggcgccaaagacatccaccaccgtcatc
acctcggacgatatcgagccaccgacagagattacaaaccctaagttgaggaagaagata
aaagcttctggcgaaaatgcgacgtccagtggcgcagaagagactgaggcaggcgaggct
gacgaagatcccgatgcgaccatggcggaccgtctggaatctggcgtcacggtgaactcg
tcaagtcaaagtgccgataatcgatatattttcttgggagatttcgtggatcgagggtac
ttcagcctggaaactttcacattattaatgtgcctgaaagcgaaataccctgacagaata
gtgctcgtccgtggtaaccacgaatctcgtcagattacacaggtgtacggcttctatgaa
gagtgtcagatgaagtatggcaacgcttcagtctggaaagcttgttgtcatgtgttcgat
ttcctggttcttgctgccatcatcgatggcgagattctctgcgtccacggaggtttgagt
ccagagatcaggacaatcgatcagattcgagttgttgcccgtgcgcaggagattcctcac
gagggtgcattctgtgacttggtatggtcagatccagaagacgttgaaacgtgggctatc
agccctcgtggagccggatggttatttggagacaaggttgcaactgaattcaaccatgta
aatggactgaagttgattgcccgagctcatcagcttgtcaacgaaggttaca--------
----------------------------------------agtatcattttcccgagaac
tcggtagtgactgtatggtcggcacccaactactgctaccgttgcggtaatgttgcttct
atcatggctgtggataaagacttgaatcccaagttcagcatcttttctgctgttcctgat
gatcagagacatgtcccagcgctcaagaggggtcctggtgattacttcttgtga
>Fp73
atggcttcaagcgtacctcgaccgggccctgcgaacttggggcccaatgctggtcttgat
gaatggctcgaggaggccaagcagtgccactatctgcctgagcgtgttatgaaggaattg
tgcgagaaggtgaaagagatattgatggaagaatccaatattcagccagtctgtactccc
gtcactgtttgcggcgatatccacggccaattctacgatcttctcgagctcttccgggta
tctggcggtatgccaggcgagtccaacgtgcaggcgccaaagacatccaccaccgtcatc
acctcggacgatatcgagccaccgacagagattacaaaccctaagttgaggaagaagata
aaagcttctggcgaaaatgcgacgtccagtggcgcagaagagactgaggcaggcgaggct
gacgaagatcccgatgcgaccatggcggaccgtctggaatctggcgtcacggtgaactcg
tcaagtcaaagtgccgataatcgatatattttcttgggagatttcgtggatcgagggtac
ttcagcctggaaactttcacattattaatgtgcctgaaagcgaaataccctgacagaata
gtgctcgtccgtggtaaccacgaatctcgtcagattacacaggtgtacggcttctatgaa
gagtgtcagatgaagtatggcaacgcttcagtctggaaagcttgttgtcatgtgttcgat
ttcctggttcttgctgccatcatcgatggcgagattctctgcgtccacggaggtttgagt
ccagagatcaggacaatcgatcagattcgagttgttgcccgtgcgcaggagattcctcac
gagggtgcattctgtgacttggtatggtcagatccagaagacgttgaaacgtgggctatc
agccctcgtggagccggatggttatttggagacaaggttgcaactgaattcaaccatgta
aatggactgaagttgattgcccgagctcatcagcttgtcaacgaaggttaca--------
----------------------------------------agtatcattttcccgagaac
tcggtagtgactgtatggtcggcacccaactactgctaccgttgcggtaatgttgcttct
atcatggctgtggataaagacttgaatcccaagttcagcatcttttctgctgttcctgat
gatcagagacatgtcccagcgctcaagaggggtcctggtgattacttcttgtga
>Fp76
atggcttcaagcgtacctcgaccgggccctgcgaacttggggcccaatgctggtcttgat
gaatggctcgaggaggccaagcagtgccactatctgcctgagcgtgttatgaaggaattg
tgcgagaaggtgaaagagatattgatggaagaatccaatattcagccagtctgtactccc
gtcactgtttgcggcgatatccacggccaattctacgatcttctcgagctcttccgggta
tctggcggtatgccaggcgagtccaacgtgcaggcgccaaagacatccaccaccgtcatc
acctcggacgatatcgagccaccgacagagattacaaaccctaagttgaggaagaagata
aaagcttctggcgaaaatgcgacgtccagtggcgcagaagagactgaggcaggcgaggct
gacgaagatcccgatgcgaccatggcggaccgtctggaatctggcgtcacggtgaactcg
tcaagtcaaagtgccgataatcgatatattttcttgggagatttcgtggatcgagggtac
ttcagcctggaaactttcacattattaatgtgcctgaaagcgaaataccctgacagaata
gtgctcgtccgtggtaaccacgaatctcgtcagattacacaggtgtacggcttctatgaa
gagtgtcagatgaagtatggcaacgcttcagtctggaaagcttgttgtcatgtgttcgat
ttcctggttcttgctgccatcatcgatggcgagattctctgcgtccacggaggtttgagt
ccagagatcaggacaatcgatcagattcgagttgttgcccgtgcgcaggagattcctcac
gagggtgcattctgtgacttggtatggtcagatccagaagacgttgaaacgtgggctatc
agccctcgtggagccggatggttatttggagacaaggttgcaactgaattcaaccatgta
aatggactgaagttgattgcccgagctcatcagcttgtcaacgaaggttaca--------
----------------------------------------agtatcattttcccgagaac
tcggtagtgactgtatggtcggcacccaactactgctaccgttgcggtaatgttgcttct
atcatggctgtggataaagacttgaatcccaagttcagcatcttttctgctgttcctgat
gatcagagacatgtcccagcgctcaagaggggtcctggtgattacttcttgtga
>Fp78
atggcttcaagcgtacctcgaccgggccctgcgaacttggggcccaatgctggtcttgat
gaatggctcgaggaggccaagcagtgccactatctgcctgagcgtgttatgaaggaattg
tgcgagaaggtgaaagagatattgatggaagaatccaatattcagccagtctgtactccc
gtcactgtttgcggcgatatccacggccaattctacgatcttctcgagctcttccgggta
tctggcggtatgccaggcgagtccaacgtgcaggcgccaaagacatccaccaccgtcatc
acctcggacgatatcgagccaccgacagagattacaaaccctaagttgaggaagaagata
aaagcttctggcgaaaatgcgacgtccagtggcgcagaagagactgaggcaggcgaggct
gacgaagatcccgatgcgaccatggcggaccgtctggaatctggcgtcacggtgaactcg
tcaagtcaaagtgccgataatcgatatattttcttgggagatttcgtggatcgagggtac
ttcagcctggaaactttcacattattaatgtgcctgaaagcgaaataccctgacagaata
gtgctcgtccgtggtaaccacgaatctcgtcagattacacaggtgtacggcttctatgaa
gagtgtcagatgaagtatggcaacgcttcagtctggaaagcttgttgtcatgtgttcgat
ttcctggttcttgctgccatcatcgatggcgagattctctgcgtccacggaggtttgagt
ccagagatcaggacaatcgatcagattcgagttgttgcccgtgcgcaggagattcctcac
gagggtgcattctgtgacttggtatggtcagatccagaagacgttgaaacgtgggctatc
agccctcgtggagccggatggttatttggagacaaggttgcaactgaattcaaccatgta
aatggactgaagttgattgcccgagctcatcagcttgtcaacgaaggttaca--------
----------------------------------------agtatcattttcccgagaac
tcggtagtgactgtatggtcggcacccaactactgctaccgttgcggtaatgttgcttct
atcatggctgtggataaagacttgaatcccaagttcagcatcttttctgctgttcctgat
gatcagagacatgtcccagcgctcaagaggggtcctggtgattacttcttgtga
>Fp81
atggcttcaagcgtacctcgaccgggccctgcgaacttggggcccaatgctggtcttgat
gaatggctcgaggaggccaagcagtgccactatctgcctgagcgtgttatgaaggaattg
tgcgagaaggtgaaagagatattgatggaagaatccaatattcagccagtctgtactccc
gtcactgtttgcggcgatatccacggccaattctacgatcttctcgagctcttccgggta
tctggcggtatgccgggcgagtccaacgtgcaggcgccaaagacatccaccaccgtcatc
acctcggacgatatcgagccaccgacagagattacaaaccctaagttgaggaagaagata
aaagcttctggcgaaaatgcgacgtccagtggcgcagaagagactgaggcaggcgaggct
gacgaagatcccgatgcgaccatggcggaccgtctggaatctggcgtcacggtgaactcg
tcaagtcaaagtgccgataatcgatatattttcttgggagatttcgtggatcgagggtac
ttcagcctggaaactttcacattattaatgtgcctgaaagcgaaataccctgacagaata
gtgctcgtccgtggtaaccacgaatctcgtcagattacacaggtgtacggcttctatgaa
gagtgtcagatgaagtatggcaacgcttcagtctggaaagcttgttgtcatgtgttcgat
ttcctggttcttgctgccatcatcgatggcgagattctctgcgtccacggaggtttgagt
ccagagatcaggacaatcgatcagattcgagttgttgcccgtgcgcaggagattcctcac
gagggtgcattctgtgacttggtatggtcagatccagaagacgttgaaacgtgggctatc
agccctcgtggagccggatggttatttggagacaaggttgcaactgaattcaaccatgta
aatggactgaagttgattgcccgagctcatcagcttgtcaacgaaggttaca--------
----------------------------------------agtatcattttcccgagaac
tcggtagtgactgtatggtcggcacccaactactgctaccgttgcggtaatgttgcttct
atcatggctgtggataaagacttgaatcccaagttcagcatcttttctgctgttcctgat
gatcagagacatgtcccagcgctcaagaggggtcctggtgattacttcttgtga
>Fp84
atggcttcaagcgtacctcgaccgggccctgcgaacttggggcccaatgctggtcttgat
gaatggctcgaggaggccaagcagtgccactatctgcctgagcgtgttatgaaggaattg
tgcgagaaggtgaaagagatattgatggaagaatccaatattcagccagtctgtactccc
gtcactgtttgcggcgatatccacggccaattctacgatcttctcgagctcttccgggta
tctggcggtatgccaggcgagtccaacgtgcaggcgccaaagacatccaccaccgtcatc
acctcggacgatatcgagccaccgacagagattacaaaccctaagttgaggaagaagata
aaagcttctggcgaaaatgcgacgtccagtggcgcagaagagactgaggcaggcgaggct
gacgaagatcccgatgcgaccatggcggaccgtctggaatctggcgtcacggtgaactcg
tcaagtcaaagtgccgataatcgatatattttcttgggagatttcgtggatcgagggtac
ttcagcctggaaactttcacattattaatgtgcctgaaagcgaaataccctgacagaata
gtgctcgtccgtggtaaccacgaatctcgtcagattacacaggtgtacggcttctatgaa
gagtgtcagatgaagtatggcaacgcttcagtctggaaagcttgttgtcatgtgttcgat
ttcctggttcttgctgccatcatcgatggcgagattctctgcgtccacggaggtttgagt
ccagagatcaggacaatcgatcagattcgagttgttgcccgtgcgcaggagattcctcac
gagggtgcattctgtgacttggtatggtcagatccagaagacgttgaaacgtgggctatc
agccctcgtggagccggatggttatttggagacaaggttgcaactgaattcaaccatgta
aatggactgaagttgattgcccgagctcatcagcttgtcaacgaaggttaca--------
----------------------------------------agtatcattttcccgagaac
tcggtagtgactgtatggtcggcacccaactactgctaccgttgcggtaatgttgcttct
atcatggctgtggataaagacttgaatcccaagttcagcatcttttctgctgttcctgat
gatcagagacatgtcccagcgctcaagaggggtcctggtgattacttcttgtga
>Fp86
atggcttcaagcgtacctcgaccgggccctgcgaacttggggcccaatgctggtcttgat
gaatggctcgaggaggccaagcagtgccactatctgcctgagcgtgttatgaaggaattg
tgcgagaaggtgaaagagatattgatggaagaatccaatattcagccagtctgtactccc
gtcactgtttgcggcgatatccacggccaattctacgatcttctcgagctcttccgggta
tctggcggtatgccaggcgagtccaacgtgcaggcgccaaagacatccaccaccgtcatc
acctcggacgatatcgagccaccgacagagattacaaaccctaagttgaggaagaagata
aaagcttctggcgaaaatgcgacgtccagtggcgcagaagagactgaggcaggcgaggct
gacgaagatcccgatgcgaccatggcggaccgtctggaatctggcgtcacggtgaactcg
tcaagtcaaagtgccgataatcgatatattttcttgggagatttcgtggatcgagggtac
ttcagcctggaaactttcacattattaatgtgcctgaaagcgaaataccctgacagaata
gtgctcgtccgtggtaaccacgaatctcgtcagattacacaggtgtacggcttctatgaa
gagtgtcagatgaagtatggcaacgcttcagtctggaaagcttgttgtcatgtgttcgat
ttcctggttcttgctgccatcatcgatggcgagattctctgcgtccacggaggtttgagt
ccagagatcaggacaatcgatcagattcgagttgttgcccgtgcgcaggagattcctcac
gagggtgcattctgtgacttggtatggtcagatccagaagacgttgaaacgtgggctatc
agccctcgtggagccggatggttatttggagacaaggttgcaactgaattcaaccatgta
aatggactgaagttgattgcccgagctcatcagcttgtcaacgaaggttaca--------
----------------------------------------agtatcattttcccgagaac
tcggtagtgactgtatggtcggcacccaactactgctaccgttgcggtaatgttgcttct
atcatggctgtggataaagacttgaatcccaagttcagcatcttttctgctgttcctgat
gatcagagacatgtcccagcgctcaagaggggtcctggtgattacttcttgtga
>Fvenenatum.busco
atggcttcaagcgtacctcgaccgggccctgcgaacttggggcccaatgctggtcttgat
gaatggcttgaggaggccaagcagtgccactatctgcctgagcgtgttatgaaggaattg
tgcgagaaggtgaaagaaatattgatggaagaatccaacattcagccagtctgtactccc
gtcactgtttgcggcgatatccacggccaattctacgatcttctcgagctgttccgggta
tctggcggtatgcctggcgagtccaacgtgcaggcgccaaagacatccaccaccgtcatc
acctcagacgatatcgagccaccgacagagattacaaaccccaagttgaggaagaagata
aaagcttctggcgaaaacgcgacgtccagtggcgcagaagagaccgaggcaggcgaggct
gacgaggatcccgatgcgaccatggcggaccgtctagaatctggcgtcacggtgaactcg
acaagtcaaagcgccgataatcgatatattttcctgggagatttcgtggatcgagggtac
ttcagcctggaaacgttcacattactaatgtgcctgaaagcaaaataccctgacagaata
gtgctcgtccgtggtaaccacgaatctcggcaaattacacaggtgtacggcttctatgaa
gagtgtcagatgaagtatggcaacgcttcggtttggaaagcttgttgtcatgtgttcgat
ttcctggttcttgctgccatcatcgatggcgagattctctgcgttcacggaggtttgagt
ccagagatcaggacaattgatcagattcgagttgttgcccgtgcgcaggagattcctcac
gagggtgcattctgtgacttggtatggtcggatccagaagacgttgaaacatgggctatc
agcccccgtggagccggatggttatttggagacaaggttgcaactgaattcaaccatgta
aacggactgaagttgattgcccgagctcatcagctcgtcaacgagggttacaaggtattt
atcgacccccagcggtacaaggattacactaacgatcaccagtatcatttccccgagaac
tcggtagtgactgtatggtcggcacccaactactgttaccgttgcggtaatgttgcttct
atcatggctgtggacaaagacttgaaccccaagttcagcatcttttctgctgttcctgat
gatcagagacatgtcccagcactcaagaggggtcctggtgattacttcttgtga
