# Supplementary material for: Apicidin biosynthesis is linked to accessory chromosomes in Fusarium poae isolates
Source: BMC Genomics. 2021 Aug 4;22:591. doi: 10.1186/s12864-021-07617-y (PMC8340494; doi:10.1186/s12864-021-07617-y)
Supplement: Supplementary file 17 — Additional file 17. Compressed folder containing alignments for each of the 4141 orthologs used in BUSCO analysis. [file 12864_2021_7617_MOESM17_ESM.zip › Fven2_nt_MAFFT/55542at5125_nt.mafft.fasta]

>Fp105
------------------------------------------------------------
------------------------atgtctgacaacgttggtctcaacaccccccgaggc
agtggcacctcgggctatgtccagcgcaaccttgctcacattaagccccgggactacggc
gccccttatcccaaggacctcgatagcttgagacataagcaacggcagccagacaaggga
atcctagagcatgaccgcaagcgcgaggtcgaggttaaggtctttgatctcagagacaag
ctcgaggaggaagaggttgatgaagatgagattgacagacaatgcgatgagcttcgtcag
aaattgcttggcgaaatgaactcggggagacggggaggccccaagaagtcattcaagcaa
caccaggttcacgagatggccgatgctaaaatcaaggagagcgagcgactacggaaagca
ttgaagatcagtgctgattacgaggagggcagtcactggaagcgacaagaagagagacta
cgtagcgccttggagaaagaggacaatgaggaggaagagaaagtgaaagcgagcccacct
agggactaa
>Fp108
------------------------------------------------------------
------------------------atgtctgacaacgttggtctcaacaccccccgaggc
agtggcacctcgggctatgtccagcgcaaccttgctcacattaagccccgggactacggc
gccccttatcccaaggacctcgatagcttgagacataagcaacggcagccagacaaggga
atcctagagcatgaccgcaagcgcgaggtcgaggttaaggtctttgatctcagagacaag
ctcgaggaggaagaggttgatgaagatgagattgacagacaatgcgatgagcttcgtcag
aaattgcttggcgaaatgaactcggggagacggggaggccccaagaagtcattcaagcaa
caccaggttcacgagatggccgatgctaaaatcaaggagagcgagcgactacggaaagca
ttgaagatcagtgctgattacgaggagggcagtcactggaagcgacaagaagagagacta
cgtagcgccttggagaaagaggacaatgaggaggaagagaaagtgaaagcgagcccacct
agggactaa
>Fp118
------------------------------------------------------------
------------------------atgtctgacaacgttggtctcaacaccccccgaggc
agtggcacctcgggctatgtccagcgcaaccttgctcacattaagccccgggactacggc
gccccttatcccaaggacctcgatagcttgagacataagcaacggcagccagacaaggga
atcctagagcatgaccgcaagcgcgaggtcgaggttaaggtctttgatctcagagacaag
ctcgaggaggaagaggttgatgaagatgagattgacagacaatgcgatgagcttcgtcag
aaattgcttggcgaaatgaactcggggagacggggaggccccaagaagtcattcaagcaa
caccaggttcacgagatggccgatgctaaaatcaaggagagcgagcgactacggaaagca
ttgaagatcagtgctgattacgaggagggcagtcactggaagcgacaagaagagagacta
cgtagcgccttggagaaagaggacaatgaggaggaagagaaagtgaaagcgagcccacct
agggactaa
>Fp122
------------------------------------------------------------
------------------------atgtctgacaacgttggtctcaacaccccccgaggc
agtggcacctcgggctatgtccagcgcaaccttgctcacattaagccccgggactacggc
gccccttatcccaaggacctcgatagcttgagacataagcaacggcagccagacaaggga
atcctagagcatgaccgcaagcgcgaggtcgaggttaaggtctttgatctcagagacaag
ctcgaggaggaagaggttgatgaagatgagattgacagacaatgcgatgagcttcgtcag
aaattgcttggcgaaatgaactcggggagacggggaggccccaagaagtcattcaagcaa
caccaggttcacgagatggccgatgctaaaatcaaggagagcgagcgactacggaaagca
ttgaagatcagtgctgattacgaggagggcagtcactggaagcgacaagaagagagacta
cgtagcgccttggagaaagaggacaatgaggaggaagagaaagtgaaagcgagcccacct
agggactaa
>Fp125
------------------------------------------------------------
------------------------atgtctgacaacgttggtctcaacaccccccgaggc
agtggcacctcgggctatgtccagcgcaaccttgctcacattaagccccgggactacggc
gccccttatcccaaggacctcgatagcttgagacataagcaacggcagccagacaaggga
atcctagagcatgaccgcaagcgcgaggtcgaggttaaggtctttgatctcagagacaag
ctcgaggaggaagaggttgatgaagatgagattgacagacaatgcgatgagcttcgtcag
aaattgcttggcgaaatgaactcggggagacggggaggccccaagaagtcattcaagcaa
caccaggttcacgagatggccgatgctaaaatcaaggagagcgagcgactacggaaagca
ttgaagatcagtgctgattacgaggagggcagtcactggaagcgacaagaagagagacta
cgtagcgccttggagaaagaggacaatgaggaggaagagaaagtgaaagcgagcccacct
agggactaa
>Fp13r
------------------------------------------------------------
------------------------atgtctgacaacgttggtctcaacaccccccgaggc
agtggcacctcgggctatgtccagcgcaaccttgctcacattaagccccgggactacggc
gccccttatcccaaggacctcgatagcttgagacataagcaacggcagccagacaaggga
atcctagagcatgaccgcaagcgcgaggtcgaggttaaggtctttgatctcagagacaag
ctcgaggaggaagaggttgatgaagatgagattgacagacaatgcgatgagcttcgtcag
aaattgcttggcgaaatgaactcggggagacggggaggccccaagaagtcattcaagcaa
caccaggttcacgagatggccgatgctaaaatcaaggagagcgagcgactacggaaagca
ttgaagatcagtgctgattacgaggagggcagtcactggaagcgacaagaagagagacta
cgtagcgccttggagaaagaggacaatgaggaggaagagaaagtgaaagcgagcccacct
agggactaa
>Fp144
------------------------------------------------------------
------------------------atgtctgacaacgttggtctcaacaccccccgaggc
agtggcacctcgggctatgtccagcgcaaccttgctcacattaagccccgggactacggc
gccccttatcccaaggacctcgatagcttgagacataagcaacggcagccagacaaggga
atcctagagcatgaccgcaagcgcgaggtcgaggttaaggtctttgatctcagagacaag
ctcgaggaggaagaggttgatgaagatgagattgacagacaatgcgatgagcttcgtcag
aaattgcttggcgaaatgaactcggggagacggggaggccccaagaagtcattcaagcaa
caccaggttcacgagatggccgatgctaaaatcaaggagagcgagcgactacggaaagca
ttgaagatcagtgctgattacgaggagggcagtcactggaagcgacaagaagagagacta
cgtagcgccttggagaaagaggacaatgaggaggaagagaaagtgaaagcgagcccacct
agggactaa
>Fp146
------------------------------------------------------------
------------------------atgtctgacaacgttggtctcaacaccccccgaggc
agtggcacctcgggctatgtccagcgcaaccttgctcacattaagccccgggactacggc
gccccttatcccaaggacctcgatagcttgagacataagcaacggcagccagacaaggga
atcctagagcatgaccgcaagcgcgaggtcgaggttaaggtctttgatctcagagacaag
ctcgaggaggaagaggttgatgaagatgagattgacagacaatgcgatgagcttcgtcag
aaattgcttggcgaaatgaactcggggagacggggaggccccaagaagtcattcaagcaa
caccaggttcacgagatggccgatgctaaaatcaaggagagcgagcgactacggaaagca
ttgaagatcagtgctgattacgaggagggcagtcactggaagcgacaagaagagagacta
cgtagcgccttggagaaagaggacaatgaggaggaagagaaagtgaaagcgagcccacct
agggactaa
>Fp155
------------------------------------------------------------
------------------------atgtctgacaacgttggtctcaacaccccccgaggc
agtggcacctcgggctatgtccagcgcaaccttgctcacattaagccccgggactacggc
gccccttatcccaaggacctcgatagcttgagacataagcaacggcagccagacaaggga
atcctagagcatgaccgcaagcgcgaggtcgaggttaaggtctttgatctcagagacaag
ctcgaggaggaagaggttgatgaagatgagattgacagacaatgcgatgagcttcgtcag
aaattgcttggcgaaatgaactcggggagacggggaggccccaagaagtcattcaagcaa
caccaggttcacgagatggccgatgctaaaatcaaggagagcgagcgactacggaaagca
ttgaagatcagtgctgattacgaggagggcagtcactggaagcgacaagaagagagacta
cgtagcgccttggagaaagaggacaatgaggaggaagagaaagtgaaagcgagcccacct
agggactaa
>Fp157
------------------------------------------------------------
------------------------atgtctgacaacgttggtctcaacaccccccgaggc
agtggcacctcgggctatgtccagcgcaaccttgctcacattaagccccgggactacggc
gccccttatcccaaggacctcgatagcttgagacataagcaacggcagccagacaaggga
atcctagagcatgaccgcaagcgcgaggtcgaggttaaggtctttgatctcagagacaag
ctcgaggaggaagaggttgatgaagatgagattgacagacaatgcgatgagcttcgtcag
aaattgcttggcgaaatgaactcggggagacggggaggccccaagaagtcattcaagcaa
caccaggttcacgagatggccgatgctaaaatcaaggagagcgagcgactacggaaagca
ttgaagatcagtgctgattacgaggagggcagtcactggaagcgacaagaagagagacta
cgtagcgccttggagaaagaggacaatgaggaggaagagaaagtgaaagcgagcccacct
agggactaa
>Fp16r
------------------------------------------------------------
------------------------atgtctgacaacgttggtctcaacaccccccgaggc
agtggcacctcgggctatgtccagcgcaaccttgctcacattaagccccgggactacggc
gccccttatcccaaggacctcgatagcttgagacataagcaacggcagccagacaaggga
atcctagagcatgaccgcaagcgcgaggtcgaggttaaggtctttgatctcagagacaag
ctcgaggaggaagaggttgatgaagatgagattgacagacaatgcgatgagcttcgtcag
aaattgcttggcgaaatgaactcggggagacggggaggccccaagaagtcattcaagcaa
caccaggttcacgagatggccgatgctaaaatcaaggagagcgagcgactacggaaagca
ttgaagatcagtgctgattacgaggagggcagtcactggaagcgacaagaagagagacta
cgtagcgccttggagaaagaggacaatgaggaggaagagaaagtgaaagcgagcccacct
agggactaa
>Fp1r
------------------------------------------------------------
------------------------atgtctgacaacgttggtctcaacaccccccgaggc
agtggcacctcgggctatgtccagcgcaaccttgctcacattaagccccgggactacggc
gccccttatcccaaggacctcgatagcttgagacataagcaacggcagccagacaaggga
atcctagagcatgaccgcaagcgcgaggtcgaggttaaggtctttgatctcagagacaag
ctcgaggaggaagaggttgatgaagatgagattgacagacaatgcgatgagcttcgtcag
aaattgcttggcgaaatgaactcggggagacggggaggccccaagaagtcattcaagcaa
caccaggttcacgagatggccgatgctaaaatcaaggagagcgagcgactacggaaagca
ttgaagatcagtgctgattacgaggagggcagtcactggaagcgacaagaagagagacta
cgtagcgccttggagaaagaggacaatgaggaggaagagaaagtgaaagcgagcccacct
agggactaa
>Fp21r
------------------------------------------------------------
------------------------atgtctgacaacgttggtctcaacaccccccgaggc
agtggcacctcgggctatgtccagcgcaaccttgctcacattaagccccgggactacggc
gccccttatcccaaggacctcgatagcttgagacataagcaacggcagccagacaaggga
atcctagagcatgaccgcaagcgcgaggtcgaggttaaggtctttgatctcagagacaag
ctcgaggaggaagaggttgatgaagatgagattgacagacaatgcgatgagcttcgtcag
aaattgcttggcgaaatgaactcggggagacggggaggccccaagaagtcattcaagcaa
caccaggttcacgagatggccgatgctaaaatcaaggagagcgagcgactacggaaagca
ttgaagatcagtgctgattacgaggagggcagtcactggaagcgacaagaagagagacta
cgtagcgccttggagaaagaggacaatgaggaggaagagaaagtgaaagcgagcccacct
agggactaa
>Fp24r
------------------------------------------------------------
------------------------atgtctgacaacgttggtctcaacaccccccgaggc
agtggcacctcgggctatgtccagcgcaaccttgctcacattaagccccgggactacggc
gccccttatcccaaggacctcgatagcttgagacataagcaacggcagccagacaaggga
atcctagagcatgaccgcaagcgcgaggtcgaggttaaggtctttgatctcagagacaag
ctcgaggaggaagaggttgatgaagatgagattgacagacaatgcgatgagcttcgtcag
aaattgcttggcgaaatgaactcggggagacggggaggccccaagaagtcattcaagcaa
caccaggttcacgagatggccgatgctaaaatcaaggagagcgagcgactacggaaagca
ttgaagatcagtgctgattacgaggagggcagtcactggaagcgacaagaagagagacta
cgtagcgccttggagaaagaggacaatgaggaggaagagaaagtgaaagcgagcccacct
agggactaa
>Fp2516
------------------------------------------------------------
------------------------atgtctgacaacgttggtctcaacaccccccgaggc
agtggcacctcgggctatgtccagcgcaaccttgctcacattaagccccgggactacggc
gccccttatcccaaggacctcgatagcttgagacataagcaacggcagccagacaaggga
atcctagagcatgaccgcaagcgcgaggtcgaggttaaggtctttgatctcagagacaag
ctcgaggaggaagaggttgatgaagatgagattgacagacaatgcgatgagcttcgtcag
aaattgcttggcgaaatgaactcggggagacggggaggccccaagaagtcattcaagcaa
caccaggttcacgagatggccgatgctaaaatcaaggagagcgagcgactacggaaagca
ttgaagatcagtgctgattacgaggagggcagtcactggaagcgacaagaagagagacta
cgtagcgccttggagaaagaggacaatgaggaggaagagaaagtgaaagcgagcccacct
agggactaa
>Fp26r
------------------------------------------------------------
------------------------atgtctgacaacgttggtctcaacaccccccgaggc
agtggcacctcgggctatgtccagcgcaaccttgctcacattaagccccgggactacggc
gccccttatcccaaggacctcgatagcttgagacataagcaacggcagccagacaaggga
atcctagagcatgaccgcaagcgcgaggtcgaggttaaggtctttgatctcagagacaag
ctcgaggaggaagaggttgatgaagatgagattgacagacaatgcgatgagcttcgtcag
aaattgcttggcgaaatgaactcggggagacggggaggccccaagaagtcattcaagcaa
caccaggttcacgagatggccgatgctaaaatcaaggagagcgagcgactacggaaagca
ttgaagatcagtgctgattacgaggagggcagtcactggaagcgacaagaagagagacta
cgtagcgccttggagaaagaggacaatgaggaggaagagaaagtgaaagcgagcccacct
agggactaa
>Fp33
------------------------------------------------------------
------------------------atgtctgacaacgttggtctcaacaccccccgaggc
agtggcacctcgggctatgtccagcgcaaccttgctcacattaagccccgggactacggc
gccccttatcccaaggacctcgatagcttgagacataagcaacggcagccagacaaggga
atcctagagcatgaccgcaagcgcgaggtcgaggttaaggtctttgatctcagagacaag
ctcgaggaggaagaggttgatgaagatgagattgacagacaatgcgatgagcttcgtcag
aaattgcttggcgaaatgaactcggggagacggggaggccccaagaagtcattcaagcaa
caccaggttcacgagatggccgatgctaaaatcaaggagagcgagcgactacggaaagca
ttgaagatcagtgctgattacgaggagggcagtcactggaagcgacaagaagagagacta
cgtagcgccttggagaaagaggacaatgaggaggaagagaaagtgaaagcgagcccacct
agggactaa
>Fp34
------------------------------------------------------------
------------------------atgtctgacaacgttggtctcaacaccccccgaggc
agtggcacctcgggctatgtccagcgcaaccttgctcacattaagccccgggactacggc
gccccttatcccaaggacctcgatagcttgagacataagcaacggcagccagacaaggga
atcctagagcatgaccgcaagcgcgaggtcgaggttaaggtctttgatctcagagacaag
ctcgaggaggaagaggttgatgaagatgagattgacagacaatgcgatgagcttcgtcag
aaattgcttggcgaaatgaactcggggagacggggaggccccaagaagtcattcaagcaa
caccaggttcacgagatggccgatgctaaaatcaaggagagcgagcgactacggaaagca
ttgaagatcagtgctgattacgaggagggcagtcactggaagcgacaagaagagagacta
cgtagcgccttggagaaagaggacaatgaggaggaagagaaagtgaaagcgagcccacct
agggactaa
>Fp35
------------------------------------------------------------
------------------------atgtctgacaacgttggtctcaacaccccccgaggc
agtggcacctcgggctatgtccagcgcaaccttgctcacattaagccccgggactacggc
gccccttatcccaaggacctcgatagcttgagacataagcaacggcagccagacaaggga
atcctagagcatgaccgcaagcgcgaggtcgaggttaaggtctttgatctcagagacaag
ctcgaggaggaagaggttgatgaagatgagattgacagacaatgcgatgagcttcgtcag
aaattgcttggcgaaatgaactcggggagacggggaggccccaagaagtcattcaagcaa
caccaggttcacgagatggccgatgctaaaatcaaggagagcgagcgactacggaaagca
ttgaagatcagtgctgattacgaggagggcagtcactggaagcgacaagaagagagacta
cgtagcgccttggagaaagaggacaatgaggaggaagagaaagtgaaagcgagcccacct
agggactaa
>Fp38
------------------------------------------------------------
------------------------atgtctgacaacgttggtctcaacaccccccgaggc
agtggcacctcgggctatgtccagcgcaaccttgctcacattaagccccgggactacggc
gccccttatcccaaggacctcgatagcttgagacataagcaacggcagccagacaaggga
atcctagagcatgaccgcaagcgcgaggtcgaggttaaggtctttgatctcagagacaag
ctcgaggaggaagaggttgatgaagatgagattgacagacaatgcgatgagcttcgtcag
aaattgcttggcgaaatgaactcggggagacggggaggccccaagaagtcattcaagcaa
caccaggttcacgagatggccgatgctaaaatcaaggagagcgagcgactacggaaagca
ttgaagatcagtgctgattacgaggagggcagtcactggaagcgacaagaagagagacta
cgtagcgccttggagaaagaggacaatgaggaggaagagaaagtgaaagcgagcccacct
agggactaa
>Fp39
------------------------------------------------------------
------------------------atgtctgacaacgttggtctcaacaccccccgaggc
agtggcacctcgggctatgtccagcgcaaccttgctcacattaagccccgggactacggc
gccccttatcccaaggacctcgatagcttgagacataagcaacggcagccagacaaggga
atcctagagcatgaccgcaagcgcgaggtcgaggttaaggtctttgatctcagagacaag
ctcgaggaggaagaggttgatgaagatgagattgacagacaatgcgatgagcttcgtcag
aaattgcttggcgaaatgaactcggggagacggggaggccccaagaagtcattcaagcaa
caccaggttcacgagatggccgatgctaaaatcaaggagagcgagcgactacggaaagca
ttgaagatcagtgctgattacgaggagggcagtcactggaagcgacaagaagagagacta
cgtagcgccttggagaaagaggacaatgaggaggaagagaaagtgaaagcgagcccacct
agggactaa
>Fp42
------------------------------------------------------------
------------------------atgtctgacaacgttggtctcaacaccccccgaggc
agtggcacctcgggctatgtccagcgcaaccttgctcacattaagccccgggactacggc
gccccttatcccaaggacctcgatagcttgagacataagcaacggcagccagacaaggga
atcctagagcatgaccgcaagcgcgaggtcgaggttaaggtctttgatctcagagacaag
ctcgaggaggaagaggttgatgaagatgagattgacagacaatgcgatgagcttcgtcag
aaattgcttggcgaaatgaactcggggagacggggaggccccaagaagtcattcaagcaa
caccaggttcacgagatggccgatgctaaaatcaaggagagcgagcgactacggaaagca
ttgaagatcagtgctgattacgaggagggcagtcactggaagcgacaagaagagagacta
cgtagcgccttggagaaagaggacaatgaggaggaagagaaagtgaaagcgagcccacct
agggactaa
>Fp44
------------------------------------------------------------
------------------------atgtctgacaacgttggtctcaacaccccccgaggc
agtggcacctcgggctatgtccagcgcaaccttgctcacattaagccccgggactacggc
gccccttatcccaaggacctcgatagcttgagacataagcaacggcagccagacaaggga
atcctagagcatgaccgcaagcgcgaggtcgaggttaaggtctttgatctcagagacaag
ctcgaggaggaagaggttgatgaagatgagattgacagacaatgcgatgagcttcgtcag
aaattgcttggcgaaatgaactcggggagacggggaggccccaagaagtcattcaagcaa
caccaggttcacgagatggccgatgctaaaatcaaggagagcgagcgactacggaaagca
ttgaagatcagtgctgattacgaggagggcagtcactggaagcgacaagaagagagacta
cgtagcgccttggagaaagaggacaatgaggaggaagagaaagtgaaagcgagcccacct
agggactaa
>Fp49
------------------------------------------------------------
------------------------atgtctgacaacgttggtctcaacaccccccgaggc
agtggcacctcgggctatgtccagcgcaaccttgctcacattaagccccgggactacggc
gccccttatcccaaggacctcgatagcttgagacataagcaacggcagccagacaaggga
atcctagagcatgaccgcaagcgcgaggtcgaggttaaggtctttgatctcagagacaag
ctcgaggaggaagaggttgatgaagatgagattgacagacaatgcgatgagcttcgtcag
aaattgcttggcgaaatgaactcggggagacggggaggccccaagaagtcattcaagcaa
caccaggttcacgagatggccgatgctaaaatcaaggagagcgagcgactacggaaagca
ttgaagatcagtgctgattacgaggagggcagtcactggaagcgacaagaagagagacta
cgtagcgccttggagaaagaggacaatgaggaggaagagaaagtgaaagcgagcccacct
agggactaa
>Fp50
------------------------------------------------------------
------------------------atgtctgacaacgttggtctcaacaccccccgaggc
agtggcacctcgggctatgtccagcgcaaccttgctcacattaagccccgggactacggc
gccccttatcccaaggacctcgatagcttgagacataagcaacggcagccagacaaggga
atcctagagcatgaccgcaagcgcgaggtcgaggttaaggtctttgatctcagagacaag
ctcgaggaggaagaggttgatgaagatgagattgacagacaatgcgatgagcttcgtcag
aaattgcttggcgaaatgaactcggggagacggggaggccccaagaagtcattcaagcaa
caccaggttcacgagatggccgatgctaaaatcaaggagagcgagcgactacggaaagca
ttgaagatcagtgctgattacgaggagggcagtcactggaagcgacaagaagagagacta
cgtagcgccttggagaaagaggacaatgaggaggaagagaaagtgaaagcgagcccacct
agggactaa
>Fp51
------------------------------------------------------------
------------------------atgtctgacaacgttggtctcaacaccccccgaggc
agtggcacctcgggctatgtccagcgcaaccttgctcacattaagccccgggactacggc
gccccttatcccaaggacctcgatagcttgagacataagcaacggcagccagacaaggga
atcctagagcatgaccgcaagcgcgaggtcgaggttaaggtctttgatctcagagacaag
ctcgaggaggaagaggttgatgaagatgagattgacagacaatgcgatgagcttcgtcag
aaattgcttggcgaaatgaactcggggagacggggaggccccaagaagtcattcaagcaa
caccaggttcacgagatggccgatgctaaaatcaaggagagcgagcgactacggaaagca
ttgaagatcagtgctgattacgaggagggcagtcactggaagcgacaagaagagagacta
cgtagcgccttggagaaagaggacaatgaggaggaagagaaagtgaaagcgagcccacct
agggactaa
>Fp59
------------------------------------------------------------
------------------------atgtctgacaacgttggtctcaacaccccccgaggc
agtggcacctcgggctatgtccagcgcaaccttgctcacattaagccccgggactacggc
gccccttatcccaaggacctcgatagcttgagacataagcaacggcagccagacaaggga
atcctagagcatgaccgcaagcgcgaggtcgaggttaaggtctttgatctcagagacaag
ctcgaggaggaagaggttgatgaagatgagattgacagacaatgcgatgagcttcgtcag
aaattgcttggcgaaatgaactcggggagacggggaggccccaagaagtcattcaagcaa
caccaggttcacgagatggccgatgctaaaatcaaggagagcgagcgactacggaaagca
ttgaagatcagtgctgattacgaggagggcagtcactggaagcgacaagaagagagacta
cgtagcgccttggagaaagaggacaatgaggaggaagagaaagtgaaagcgagcccacct
agggactaa
>Fp63
------------------------------------------------------------
------------------------atgtctgacaacgttggtctcaacaccccccgaggc
agtggcacctcgggctatgtccagcgcaaccttgctcacattaagccccgggactacggc
gccccttatcccaaggacctcgatagcttgagacataagcaacggcagccagacaaggga
atcctagagcatgaccgcaagcgcgaggtcgaggttaaggtctttgatctcagagacaag
ctcgaggaggaagaggttgatgaagatgagattgacagacaatgcgatgagcttcgtcag
aaattgcttggcgaaatgaactcggggagacggggaggccccaagaagtcattcaagcaa
caccaggttcacgagatggccgatgctaaaatcaaggagagcgagcgactacggaaagca
ttgaagatcagtgctgattacgaggagggcagtcactggaagcgacaagaagagagacta
cgtagcgccttggagaaagaggacaatgaggaggaagagaaagtgaaagcgagcccacct
agggactaa
>Fp65
------------------------------------------------------------
------------------------atgtctgacaacgttggtctcaacaccccccgaggc
agtggcacctcgggctatgtccagcgcaaccttgctcacattaagccccgggactacggc
gccccttatcccaaggacctcgatagcttgagacataagcaacggcagccagacaaggga
atcctagagcatgaccgcaagcgcgaggtcgaggttaaggtctttgatctcagagacaag
ctcgaggaggaagaggttgatgaagatgagattgacagacaatgcgatgagcttcgtcag
aaattgcttggcgaaatgaactcggggagacggggaggccccaagaagtcattcaagcaa
caccaggttcacgagatggccgatgctaaaatcaaggagagcgagcgactacggaaagca
ttgaagatcagtgctgattacgaggagggcagtcactggaagcgacaagaagagagacta
cgtagcgccttggagaaagaggacaatgaggaggaagagaaagtgaaagcgagcccacct
agggactaa
>Fp66
------------------------------------------------------------
------------------------atgtctgacaacgttggtctcaacaccccccgaggc
agtggcacctcgggctatgtccagcgcaaccttgctcacattaagccccgggactacggc
gccccttatcccaaggacctcgatagcttgagacataagcaacggcagccagacaaggga
atcctagagcatgaccgcaagcgcgaggtcgaggttaaggtctttgatctcagagacaag
ctcgaggaggaagaggttgatgaagatgagattgacagacaatgcgatgagcttcgtcag
aaattgcttggcgaaatgaactcggggagacggggaggccccaagaagtcattcaagcaa
caccaggttcacgagatggccgatgctaaaatcaaggagagcgagcgactacggaaagca
ttgaagatcagtgctgattacgaggagggcagtcactggaagcgacaagaagagagacta
cgtagcgccttggagaaagaggacaatgaggaggaagagaaagtgaaagcgagcccacct
agggactaa
>Fp72
------------------------------------------------------------
------------------------atgtctgacaacgttggtctcaacaccccccgaggc
agtggcacctcgggctatgtccagcgcaaccttgctcacattaagccccgggactacggc
gccccttatcccaaggacctcgatagcttgagacataagcaacggcagccagacaaggga
atcctagagcatgaccgcaagcgcgaggtcgaggttaaggtctttgatctcagagacaag
ctcgaggaggaagaggttgatgaagatgagattgacagacaatgcgatgagcttcgtcag
aaattgcttggcgaaatgaactcggggagacggggaggccccaagaagtcattcaagcaa
caccaggttcacgagatggccgatgctaaaatcaaggagagcgagcgactacggaaagca
ttgaagatcagtgctgattacgaggagggcagtcactggaagcgacaagaagagagacta
cgtagcgccttggagaaagaggacaatgaggaggaagagaaagtgaaagcgagcccacct
agggactaa
>Fp73
------------------------------------------------------------
------------------------atgtctgacaacgttggtctcaacaccccccgaggc
agtggcacctcgggctatgtccagcgcaaccttgctcacattaagccccgggactacggc
gccccttatcccaaggacctcgatagcttgagacataagcaacggcagccagacaaggga
atcctagagcatgaccgcaagcgcgaggtcgaggttaaggtctttgatctcagagacaag
ctcgaggaggaagaggttgatgaagatgagattgacagacaatgcgatgagcttcgtcag
aaattgcttggcgaaatgaactcggggagacggggaggccccaagaagtcattcaagcaa
caccaggttcacgagatggccgatgctaaaatcaaggagagcgagcgactacggaaagca
ttgaagatcagtgctgattacgaggagggcagtcactggaagcgacaagaagagagacta
cgtagcgccttggagaaagaggacaatgaggaggaagagaaagtgaaagcgagcccacct
agggactaa
>Fp76
------------------------------------------------------------
------------------------atgtctgacaacgttggtctcaacaccccccgaggc
agtggcacctcgggctatgtccagcgcaaccttgctcacattaagccccgggactacggc
gccccttatcccaaggacctcgatagcttgagacataagcaacggcagccagacaaggga
atcctagagcatgaccgcaagcgcgaggtcgaggttaaggtctttgatctcagagacaag
ctcgaggaggaagaggttgatgaagatgagattgacagacaatgcgatgagcttcgtcag
aaattgcttggcgaaatgaactcggggagacggggaggccccaagaagtcattcaagcaa
caccaggttcacgagatggccgatgctaaaatcaaggagagcgagcgactacggaaagca
ttgaagatcagtgctgattacgaggagggcagtcactggaagcgacaagaagagagacta
cgtagcgccttggagaaagaggacaatgaggaggaagagaaagtgaaagcgagcccacct
agggactaa
>Fp78
------------------------------------------------------------
------------------------atgtctgacaacgttggtctcaacaccccccgaggc
agtggcacctcgggctatgtccagcgcaaccttgctcacattaagccccgggactacggc
gccccttatcccaaggacctcgatagcttgagacataagcaacggcagccagacaaggga
atcctagagcatgaccgcaagcgcgaggtcgaggttaaggtctttgatctcagagacaag
ctcgaggaggaagaggttgatgaagatgagattgacagacaatgcgatgagcttcgtcag
aaattgcttggcgaaatgaactcggggagacggggaggccccaagaagtcattcaagcaa
caccaggttcacgagatggccgatgctaaaatcaaggagagcgagcgactacggaaagca
ttgaagatcagtgctgattacgaggagggcagtcactggaagcgacaagaagagagacta
cgtagcgccttggagaaagaggacaatgaggaggaagagaaagtgaaagcgagcccacct
agggactaa
>Fp81
------------------------------------------------------------
------------------------atgtctgacaacgttggtctcaacaccccccgaggc
agtggcacctcgggctatgtccagcgcaaccttgctcacattaagccccgggactacggc
gccccttatcccaaggacctcgatagcttgagacataagcaacggcagccagacaaggga
atcctagagcatgaccgcaagcgcgaggtcgaggttaaggtctttgatctcagagacaag
ctcgaggaggaagaggttgatgaagatgagattgacagacaatgcgatgagcttcgtcag
aaattgcttggcgaaatgaactcggggagacggggaggccccaagaagtcattcaagcaa
caccaggttcacgagatggccgatgctaaaatcaaggagagcgagcgactacggaaagca
ttgaagatcagtgctgattacgaggagggcagtcactggaagcgacaagaagagagacta
cgtagcgccttggagaaagaggacaatgaggaggaagagaaagtgaaagcgagcccacct
agggactaa
>Fp84
------------------------------------------------------------
------------------------atgtctgacaacgttggtctcaacaccccccgaggc
agtggcacctcgggctatgtccagcgcaaccttgctcacattaagccccgggactacggc
gccccttatcccaaggacctcgatagcttgagacataagcaacggcagccagacaaggga
atcctagagcatgaccgcaagcgcgaggtcgaggttaaggtctttgatctcagagacaag
ctcgaggaggaagaggttgatgaagatgagattgacagacaatgcgatgagcttcgtcag
aaattgcttggcgaaatgaactcggggagacggggaggccccaagaagtcattcaagcaa
caccaggttcacgagatggccgatgctaaaatcaaggagagcgagcgactacggaaagca
ttgaagatcagtgctgattacgaggagggcagtcactggaagcgacaagaagagagacta
cgtagcgccttggagaaagaggacaatgaggaggaagagaaagtgaaagcgagcccacct
agggactaa
>Fp86
------------------------------------------------------------
------------------------atgtctgacaacgttggtctcaacaccccccgaggc
agtggcacctcgggctatgtccagcgcaaccttgctcacattaagccccgggactacggc
gccccttatcccaaggacctcgatagcttgagacataagcaacggcagccagacaaggga
atcctagagcatgaccgcaagcgcgaggtcgaggttaaggtctttgatctcagagacaag
ctcgaggaggaagaggttgatgaagatgagattgacagacaatgcgatgagcttcgtcag
aaattgcttggcgaaatgaactcggggagacggggaggccccaagaagtcattcaagcaa
caccaggttcacgagatggccgatgctaaaatcaaggagagcgagcgactacggaaagca
ttgaagatcagtgctgattacgaggagggcagtcactggaagcgacaagaagagagacta
cgtagcgccttggagaaagaggacaatgaggaggaagagaaagtgaaagcgagcccacct
agggactaa
>Fvenenatum.busco
atggaggggcgacagttcttatcttatcggtcgggaagggtaggcggtgagacaccgata
cctcttgaaccgaatcagtcagatatgtctgacaacgttggtctcaacaccccccgaggc
agtggcacctcgggctatgtccagcgcaaccttgctcacattaagccccgggactacggc
gccccttatcccaaggacctcgatagcttgagacataagcaacggcaaccagacaaggga
atcctagaacatgaccgcaagcgcgaggtcgaggttaaggtctttgatctcagagacaag
ctcgaggaggaagaggttgatgaagatgagattgacagacgatgtgatgagcttcgtcag
aaattgcttgccgaaatgaactcagggagacggggaggccccaagaagtcattcaagcag
caccaggttcacgagatggccgatgccaagatcaaggagagcgagcgactacggaaagca
ttaaagattagtgctgactacgaggagggcggtcactggaagcgacaagaagagagacta
cgcagcgccttggagaaggaggacaatgaggaggaagagaaagtgaaagcgagcccaccc
agggactaa
