# Supplementary material for: Apicidin biosynthesis is linked to accessory chromosomes in Fusarium poae isolates
Source: BMC Genomics. 2021 Aug 4;22:591. doi: 10.1186/s12864-021-07617-y (PMC8340494; doi:10.1186/s12864-021-07617-y)
Supplement: Supplementary file 17 — Additional file 17. Compressed folder containing alignments for each of the 4141 orthologs used in BUSCO analysis. [file 12864_2021_7617_MOESM17_ESM.zip › Fven2_nt_MAFFT/51990at5125_nt.mafft.fasta]

>Fp105
atgatcaacgcatttctggtcttcaatggccaaggtcagccccgtctgaccaagttctac
acccagctggaaacgagcatacaacagcgcctcatatccgaaatctttaccctcgtatcg
aaccgaccagctggatcctgcaacttcctacctctccctcctatgcttgccgcttccggc
acttctcacacttcctcagaggagcagaacgatgtccctaccctcgtaacataccgcaac
tatgcgactctttactttattgttatttccacctcgaccgaatcgcctctcgcactgata
gacctcattcaagtctacgtagaggccctcgacaagctttttgagaacgtctgtgagctg
gacctgatattcaacttcgaaactctgcattctacgctatcggagatgataataggaggt
gtcgtaatagagacaaatctggatcgcattgtctcgggtgtcaaagcgcagggaacagtt
gcaaagagacctgttaatgaaggcagaggccctactggtctgggaagtggacttggaatg
ggcgccaactttgcttggaccggacgatga
>Fp108
atgatcaacgcatttctggtcttcaatggccaaggtcagccccgtctgaccaagttctac
acccagctggaaacgagcatacaacagcgcctcatatccgaaatctttaccctcgtatcg
aaccgaccagctggatcctgcaacttcctacctctccctcctatgcttgccgcttccggc
acttctcacacttcctcagaggagcagaacgatgtccctaccctcgtaacataccgcaac
tatgcgactctttactttattgttatttccacctcgaccgaatcgcctctcgcactgata
gacctcattcaagtctacgtagaggccctcgacaagctttttgagaacgtctgtgagctg
gacctgatattcaacttcgaaactctgcattctacgctatcggagatgataataggaggt
gtcgtaatagagacaaatctggatcgcattgtctcgggtgtcaaagcgcagggaacagtt
gcaaagagacctgttaatgaaggcagaggccctactggtctgggaagtggacttggaatg
ggcgccaactttgcttggaccggacgatga
>Fp118
atgatcaacgcatttctggtcttcaatggccaaggtcagccccgtctgaccaagttctac
acccagctggaaacgagcatacaacagcgcctcatatccgaaatctttaccctcgtatcg
aaccgaccagctggatcctgcaacttcctacctctccctcctatgcttgccgcttccggc
acttctcacacttcctcagaggagcagaacgatgtccctaccctcgtaacataccgcaac
tatgcgactctttactttattgttatttccacctcgaccgaatcgcctctcgcactgata
gacctcattcaagtctacgtagaggccctcgacaagctttttgagaacgtctgtgagctg
gacctgatattcaacttcgaaactctgcattctacgctatcggagatgataataggaggt
gtcgtaatagagacaaatctggatcgcattgtctcgggtgtcaaagcgcagggaacagtt
gcaaagagacctgttaatgaaggcagaggccctactggtctgggaagtggacttggaatg
ggcgccaactttgcttggaccggacgatga
>Fp122
atgatcaacgcatttctggtcttcaatggccaaggtcagccccgtctgaccaagttctac
acccagctggaaacgagcatacaacagcgcctcatatccgaaatctttaccctcgtatcg
aaccgaccagctggatcctgcaacttcctacctctccctcctatgcttgccgcttccggc
acttctcacacttcctcagaggagcagaacgatgtccctaccctcgtaacataccgcaac
tatgcgactctttactttattgttatttccacctcgaccgaatcgcctctcgcactgata
gacctcattcaagtctacgtagaggccctcgacaagctttttgagaacgtctgtgagctg
gacctgatattcaacttcgaaactctgcattctacgctatcggagatgataataggaggt
gtcgtaatagagacaaatctggatcgcattgtctcgggtgtcaaagcgcagggaacagtt
gcaaagagacctgttaatgaaggcagaggccctactggtctgggaagtggacttggaatg
ggcgccaactttgcttggaccggacgatga
>Fp125
atgatcaacgcatttctggtcttcaatggccaaggtcagccccgtctgaccaagttctac
acccagctggaaacgagcatacaacagcgcctcatatccgaaatctttaccctcgtatcg
aaccgaccagctggatcctgcaacttcctacctctccctcctatgcttgccgcttccggc
acttctcacacttcctcagaggagcagaacgatgtccctaccctcgtaacataccgcaac
tatgcgactctttactttattgttatttccacctcgaccgaatcgcctctcgcactgata
gacctcattcaagtctacgtagaggccctcgacaagctttttgagaacgtctgtgagctg
gacctgatattcaacttcgaaactctgcattctacgctatcggagatgataataggaggt
gtcgtaatagagacaaatctggatcgcattgtctcgggtgtcaaagcgcagggaacagtt
gcaaagagacctgttaatgaaggcagaggccctactggtctgggaagtggacttggaatg
ggcgccaactttgcttggaccggacgatga
>Fp13r
atgatcaacgcatttctggtcttcaatggccaaggtcagccccgtctgaccaagttctac
acccagctggaaacgagcatacaacagcgcctcatatccgaaatctttaccctcgtatcg
aaccgaccagctggatcctgcaacttcctacctctccctcctatgcttgccgcttccggc
acttctcacacttcctcagaggagcagaacgatgtccctaccctcgtaacataccgcaac
tatgcgactctttactttattgttatttccacctcgaccgaatcgcctctcgcactgata
gacctcattcaagtctacgtagaggccctcgacaagctttttgagaacgtctgtgagctg
gacctgatattcaacttcgaaactctgcattctacgctatcggagatgataataggaggt
gtcgtaatagagacaaatctggatcgcattgtctcgggtgtcaaagcgcagggaacagtt
gcaaagagacctgttaatgaaggcagaggccctactggtctgggaagtggacttggaatg
ggcgccaactttgcttggaccggacgatga
>Fp144
atgatcaacgcatttctggtcttcaatggccaaggtcagccccgtctgaccaagttctac
acccagctggaaacgagcatacaacagcgcctcatatccgaaatctttaccctcgtatcg
aaccgaccagctggatcctgcaacttcctacctctccctcctatgcttgccgcttccggc
acttctcacacttcctcagaggagcagaacgatgtccctaccctcgtaacataccgcaac
tatgcgactctttactttattgttatttccacctcgaccgaatcgcctctcgcactgata
gacctcattcaagtctacgtagaggccctcgacaagctttttgagaacgtctgtgagctg
gacctgatattcaacttcgaaactctgcattctacgctatcggagatgataataggaggt
gtcgtaatagagacaaatctggatcgcattgtctcgggtgtcaaagcgcagggaacagtt
gcaaagagacctgttaatgaaggcagaggccctactggtctgggaagtggacttggaatg
ggcgccaactttgcttggaccggacgatga
>Fp146
atgatcaacgcatttctggtcttcaatggccaaggtcagccccgtctgaccaagttctac
acccagctggaaacgagcatacaacagcgcctcatatccgaaatctttaccctcgtatcg
aaccgaccagctggatcctgcaacttcctacctctccctcctatgcttgccgcttccggc
acttctcacacttcctcagaggagcagaacgatgtccctaccctcgtaacataccgcaac
tatgcgactctttactttattgttatttccacctcgaccgaatcgcctctcgcactgata
gacctcattcaagtctacgtagaggccctcgacaagctttttgagaacgtctgtgagctg
gacctgatattcaacttcgaaactctgcattctacgctatcggagatgataataggaggt
gtcgtaatagagacaaatctggatcgcattgtctcgggtgtcaaagcgcagggaacagtt
gcaaagagacctgttaatgaaggcagaggccctactggtctgggaagtggacttggaatg
ggcgccaactttgcttggaccggacgatga
>Fp155
atgatcaacgcatttctggtcttcaatggccaaggtcagccccgtctgaccaagttctac
acccagctggaaacgagcatacaacagcgcctcatatccgaaatctttaccctcgtatcg
aaccgaccagctggatcctgcaacttcctacctctccctcctatgcttgccgcttccggc
acttctcacacttcctcagaggagcagaacgatgtccctaccctcgtaacataccgcaac
tatgcgactctttactttattgttatttccacctcgaccgaatcgcctctcgcactgata
gacctcattcaagtctacgtagaggccctcgacaagctttttgagaacgtctgtgagctg
gacctgatattcaacttcgaaactctgcattctacgctatcggagatgataataggaggt
gtcgtaatagagacaaatctggatcgcattgtctcgggtgtcaaagcgcagggaacagtt
gcaaagagacctgttaatgaaggcagaggccctactggtctgggaagtggacttggaatg
ggcgccaactttgcttggaccggacgatga
>Fp157
atgatcaacgcatttctggtcttcaatggccaaggtcagccccgtctgaccaagttctac
acccagctggaaacgagcatacaacagcgcctcatatccgaaatctttaccctcgtatcg
aaccgaccagctggatcctgcaacttcctacctctccctcctatgcttgccgcttccggc
acttctcacacttcctcagaggagcagaacgatgtccctaccctcgtaacataccgcaac
tatgcgactctttactttattgttatttccacctcgaccgaatcgcctctcgcactgata
gacctcattcaagtctacgtagaggccctcgacaagctttttgagaacgtctgtgagctg
gacctgatattcaacttcgaaactctgcattctacgctatcggagatgataataggaggt
gtcgtaatagagacaaatctggatcgcattgtctcgggtgtcaaagcgcagggaacagtt
gcaaagagacctgttaatgaaggcagaggccctactggtctgggaagtggacttggaatg
ggcgccaactttgcttggaccggacgatga
>Fp16r
atgatcaacgcatttctggtcttcaatggccaaggtcagccccgtctgaccaagttctac
acccagctggaaacgagcatacaacagcgcctcatatccgaaatctttaccctcgtatcg
aaccgaccagctggatcctgcaacttcctacctctccctcctatgcttgccgcttccggc
acttctcacacttcctcagaggagcagaacgatgtccctaccctcgtaacataccgcaac
tatgcgactctttactttattgttatttccacctcgaccgaatcgcctctcgcactgata
gacctcattcaagtctacgtagaggccctcgacaagctttttgagaacgtctgtgagctg
gacctgatattcaacttcgaaactctgcattctacgctatcggagatgataataggaggt
gtcgtaatagagacaaatctggatcgcattgtctcgggtgtcaaagcgcagggaacagtt
gcaaagagacctgttaatgaaggcagaggccctactggtctgggaagtggacttggaatg
ggcgccaactttgcttggaccggacgatga
>Fp1r
atgatcaacgcatttctggtcttcaatggccaaggtcagccccgtctgaccaagttctac
acccagctggaaacgagcatacaacagcgcctcatatccgaaatctttaccctcgtatcg
aaccgaccagctggatcctgcaacttcctacctctccctcctatgcttgccgcttccggc
acttctcacacttcctcagaggagcagaacgatgtccctaccctcgtaacataccgcaac
tatgcgactctttactttattgttatttccacctcgaccgaatcgcctctcgcactgata
gacctcattcaagtctacgtagaggccctcgacaagctttttgagaacgtctgtgagctg
gacctgatattcaacttcgaaactctgcattctacgctatcggagatgataataggaggt
gtcgtaatagagacaaatctggatcgcattgtctcgggtgtcaaagcgcagggaacagtt
gcaaagagacctgttaatgaaggcagaggccctactggtctgggaagtggacttggaatg
ggcgccaactttgcttggaccggacgatga
>Fp21r
atgatcaacgcatttctggtcttcaatggccaaggtcagccccgtctgaccaagttctac
acccagctggaaacgagcatacaacagcgcctcatatccgaaatctttaccctcgtatcg
aaccgaccagctggatcctgcaacttcctacctctccctcctatgcttgccgcttccggc
acttctcacacttcctcagaggagcagaacgatgtccctaccctcgtaacataccgcaac
tatgcgactctttactttattgttatttccacctcgaccgaatcgcctctcgcactgata
gacctcattcaagtctacgtagaggccctcgacaagctttttgagaacgtctgtgagctg
gacctgatattcaacttcgaaactctgcattctacgctatcggagatgataataggaggt
gtcgtaatagagacaaatctggatcgcattgtctcgggtgtcaaagcgcagggaacagtt
gcaaagagacctgttaatgaaggcagaggccctactggtctgggaagtggacttggaatg
ggcgccaactttgcttggaccggacgatga
>Fp24r
atgatcaacgcatttctggtcttcaatggccaaggtcagccccgtctgaccaagttctac
acccagctggaaacgagcatacaacagcgcctcatatccgaaatctttaccctcgtatcg
aaccgaccagctggatcctgcaacttcctacctctccctcctatgcttgccgcttccggc
acttctcacacttcctcagaggagcagaacgatgtccctaccctcgtaacataccgcaac
tatgcgactctttactttattgttatttccacctcgaccgaatcgcctctcgcactgata
gacctcattcaagtctacgtagaggccctcgacaagctttttgagaacgtctgtgagctg
gacctgatattcaacttcgaaactctgcattctacgctatcggagatgataataggaggt
gtcgtaatagagacaaatctggatcgcattgtctcgggtgtcaaagcgcagggaacagtt
gcaaagagacctgttaatgaaggcagaggccctactggtctgggaagtggacttggaatg
ggcgccaactttgcttggaccggacgatga
>Fp2516
atgatcaacgcatttctggtcttcaatggccaaggtcagccccgtctgaccaagttctac
acccagctggaaacgagcatacaacagcgcctcatatccgaaatctttaccctcgtatcg
aaccgaccagctggatcctgcaacttcctacctctccctcctatgcttgccgcttccggc
acttctcacacttcctcagaggagcagaacgatgtccctaccctcgtaacataccgcaac
tatgcgactctttactttattgttatttccacctcgaccgaatcgcctctcgcactgata
gacctcattcaagtctacgtagaggccctcgacaagctttttgagaacgtctgtgagctg
gacctgatattcaacttcgaaactctgcattctacgctatcggagatgataataggaggt
gtcgtaatagagacaaatctggatcgcattgtctcgggtgtcaaagcgcagggaacagtt
gcaaagagacctgttaatgaaggcagaggccctactggtctgggaagtggacttggaatg
ggcgccaactttgcttggaccggacgatga
>Fp26r
atgatcaacgcatttctggtcttcaatggccaaggtcagccccgtctgaccaagttctac
acccagctggaaacgagcatacaacagcgcctcatatccgaaatctttaccctcgtatcg
aaccgaccagctggatcctgcaacttcctacctctccctcctatgcttgccgcttccggc
acttctcacacttcctcagaggagcagaacgatgtccctaccctcgtaacataccgcaac
tatgcgactctttactttattgttatttccacctcgaccgaatcgcctctcgcactgata
gacctcattcaagtctacgtagaggccctcgacaagctttttgagaacgtctgtgagctg
gacctgatattcaacttcgaaactctgcattctacgctatcggagatgataataggaggt
gtcgtaatagagacaaatctggatcgcattgtctcgggtgtcaaagcgcagggaacagtt
gcaaagagacctgttaatgaaggcagaggccctactggtctgggaagtggacttggaatg
ggcgccaactttgcttggaccggacgatga
>Fp33
atgatcaacgcatttctggtcttcaatggccaaggtcagccccgtctgaccaagttctac
acccagctggaaacgagcatacaacagcgcctcatatccgaaatctttaccctcgtatcg
aaccgaccagctggatcctgcaacttcctacctctccctcctatgcttgccgcttccggc
acttctcacacttcctcagaggagcagaacgatgtccctaccctcgtaacataccgcaac
tatgcgactctttactttattgttatttccacctcgaccgaatcgcctctcgcactgata
gacctcattcaagtctacgtagaggccctcgacaagctttttgagaacgtctgtgagctg
gacctgatattcaacttcgaaactctgcattctacgctatcggagatgataataggaggt
gtcgtaatagagacaaatctggatcgcattgtctcgggtgtcaaagcgcagggaacagtt
gcaaagagacctgttaatgaaggcagaggccctactggtctgggaagtggacttggaatg
ggcgccaactttgcttggaccggacgatga
>Fp34
atgatcaacgcatttctggtcttcaatggccaaggtcagccccgtctgaccaagttctac
acccagctggaaacgagcatacaacagcgcctcatatccgaaatctttaccctcgtatcg
aaccgaccagctggatcctgcaacttcctacctctccctcctatgcttgccgcttccggc
acttctcacacttcctcagaggagcagaacgatgtccctaccctcgtaacataccgcaac
tatgcgactctttactttattgttatttccacctcgaccgaatcgcctctcgcactgata
gacctcattcaagtctacgtagaggccctcgacaagctttttgagaacgtctgtgagctg
gacctgatattcaacttcgaaactctgcattctacgctatcggagatgataataggaggt
gtcgtaatagagacaaatctggatcgcattgtctcgggtgtcaaagcgcagggaacagtt
gcaaagagacctgttaatgaaggcagaggccctactggtctgggaagtggacttggaatg
ggcgccaactttgcttggaccggacgatga
>Fp35
atgatcaacgcatttctggtcttcaatggccaaggtcagccccgtctgaccaagttctac
acccagctggaaacgagcatacaacagcgcctcatatccgaaatctttaccctcgtatcg
aaccgaccagctggatcctgcaacttcctacctctccctcctatgcttgccgcttccggc
acttctcacacttcctcagaggagcagaacgatgtccctaccctcgtaacataccgcaac
tatgcgactctttactttattgttatttccacctcgaccgaatcgcctctcgcactgata
gacctcattcaagtctacgtagaggccctcgacaagctttttgagaacgtctgtgagctg
gacctgatattcaacttcgaaactctgcattctacgctatcggagatgataataggaggt
gtcgtaatagagacaaatctggatcgcattgtctcgggtgtcaaagcgcagggaacagtt
gcaaagagacctgttaatgaaggcagaggccctactggtctgggaagtggacttggaatg
ggcgccaactttgcttggaccggacgatga
>Fp38
atgatcaacgcatttctggtcttcaatggccaaggtcagccccgtctgaccaagttctac
acccagctggaaacgagcatacaacagcgcctcatatccgaaatctttaccctcgtatcg
aaccgaccagctggatcctgcaacttcctacctctccctcctatgcttgccgcttccggc
acttctcacacttcctcagaggagcagaacgatgtccctaccctcgtaacataccgcaac
tatgcgactctttactttattgttatttccacctcgaccgaatcgcctctcgcactgata
gacctcattcaagtctacgtagaggccctcgacaagctttttgagaacgtctgtgagctg
gacctgatattcaacttcgaaactctgcattctacgctatcggagatgataataggaggt
gtcgtaatagagacaaatctggatcgcattgtctcgggtgtcaaagcgcagggaacagtt
gcaaagagacctgttaatgaaggcagaggccctactggtctgggaagtggacttggaatg
ggcgccaactttgcttggaccggacgatga
>Fp39
atgatcaacgcatttctggtcttcaatggccaaggtcagccccgtctgaccaagttctac
acccagctggaaacgagcatacaacagcgcctcatatccgaaatctttaccctcgtatcg
aaccgaccagctggatcctgcaacttcctacctctccctcctatgcttgccgcttccggc
acttctcacacttcctcagaggagcagaacgatgtccctaccctcgtaacataccgcaac
tatgcgactctttactttattgttatttccacctcgaccgaatcgcctctcgcactgata
gacctcattcaagtctacgtagaggccctcgacaagctttttgagaacgtctgtgagctg
gacctgatattcaacttcgaaactctgcattctacgctatcggagatgataataggaggt
gtcgtaatagagacaaatctggatcgcattgtctcgggtgtcaaagcgcagggaacagtt
gcaaagagacctgttaatgaaggcagaggccctactggtctgggaagtggacttggaatg
ggcgccaactttgcttggaccggacgatga
>Fp42
atgatcaacgcatttctggtcttcaatggccaaggtcagccccgtctgaccaagttctac
acccagctggaaacgagcatacaacagcgcctcatatccgaaatctttaccctcgtatcg
aaccgaccagctggatcctgcaacttcctacctctccctcctatgcttgccgcttccggc
acttctcacacttcctcagaggagcagaacgatgtccctaccctcgtaacataccgcaac
tatgcgactctttactttattgttatttccacctcgaccgaatcgcctctcgcactgata
gacctcattcaagtctacgtagaggccctcgacaagctttttgagaacgtctgtgagctg
gacctgatattcaacttcgaaactctgcattctacgctatcggagatgataataggaggt
gtcgtaatagagacaaatctggatcgcattgtctcgggtgtcaaagcgcagggaacagtt
gcaaagagacctgttaatgaaggcagaggccctactggtctgggaagtggacttggaatg
ggcgccaactttgcttggaccggacgatga
>Fp44
atgatcaacgcatttctggtcttcaatggccaaggtcagccccgtctgaccaagttctac
acccagctggaaacgagcatacaacagcgcctcatatccgaaatctttaccctcgtatcg
aaccgaccagctggatcctgcaacttcctacctctccctcctatgcttgccgcttccggc
acttctcacacttcctcagaggagcagaacgatgtccctaccctcgtaacataccgcaac
tatgcgactctttactttattgttatttccacctcgaccgaatcgcctctcgcactgata
gacctcattcaagtctacgtagaggccctcgacaagctttttgagaacgtctgtgagctg
gacctgatattcaacttcgaaactctgcattctacgctatcggagatgataataggaggt
gtcgtaatagagacaaatctggatcgcattgtctcgggtgtcaaagcgcagggaacagtt
gcaaagagacctgttaatgaaggcagaggccctactggtctgggaagtggacttggaatg
ggcgccaactttgcttggaccggacgatga
>Fp49
atgatcaacgcatttctggtcttcaatggccaaggtcagccccgtctgaccaagttctac
acccagctggaaacgagcatacaacagcgcctcatatccgaaatctttaccctcgtatcg
aaccgaccagctggatcctgcaacttcctacctctccctcctatgcttgccgcttccggc
acttctcacacttcctcagaggagcagaacgatgtccctaccctcgtaacataccgcaac
tatgcgactctttactttattgttatttccacctcgaccgaatcgcctctcgcactgata
gacctcattcaagtctacgtagaggccctcgacaagctttttgagaacgtctgtgagctg
gacctgatattcaacttcgaaactctgcattctacgctatcggagatgataataggaggt
gtcgtaatagagacaaatctggatcgcattgtctcgggtgtcaaagcgcagggaacagtt
gcaaagagacctgttaatgaaggcagaggccctactggtctgggaagtggacttggaatg
ggcgccaactttgcttggaccggacgatga
>Fp50
atgatcaacgcatttctggtcttcaatggccaaggtcagccccgtctgaccaagttctac
acccagctggaaacgagcatacaacagcgcctcatatccgaaatctttaccctcgtatcg
aaccgaccagctggatcctgcaacttcctacctctccctcctatgcttgccgcttccggc
acttctcacacttcctcagaggagcagaacgatgtccctaccctcgtaacataccgcaac
tatgcgactctttactttattgttatttccacctcgaccgaatcgcctctcgcactgata
gacctcattcaagtctacgtagaggccctcgacaagctttttgagaacgtctgtgagctg
gacctgatattcaacttcgaaactctgcattctacgctatcggagatgataataggaggt
gtcgtaatagagacaaatctggatcgcattgtctcgggtgtcaaagcgcagggaacagtt
gcaaagagacctgttaatgaaggcagaggccctactggtctgggaagtggacttggaatg
ggcgccaactttgcttggaccggacgatga
>Fp51
atgatcaacgcatttctggtcttcaatggccaaggtcagccccgtctgaccaagttctac
acccagctggaaacgagcatacaacagcgcctcatatccgaaatctttaccctcgtatcg
aaccgaccagctggatcctgcaacttcctacctctccctcctatgcttgccgcttccggc
acttctcacacttcctcagaggagcagaacgatgtccctaccctcgtaacataccgcaac
tatgcgactctttactttattgttatttccacctcgaccgaatcgcctctcgcactgata
gacctcattcaagtctacgtagaggccctcgacaagctttttgagaacgtctgtgagctg
gacctgatattcaacttcgaaactctgcattctacgctatcggagatgataataggaggt
gtcgtaatagagacaaatctggatcgcattgtctcgggtgtcaaagcgcagggaacagtt
gcaaagagacctgttaatgaaggcagaggccctactggtctgggaagtggacttggaatg
ggcgccaactttgcttggaccggacgatga
>Fp59
atgatcaacgcatttctggtcttcaatggccaaggtcagccccgtctgaccaagttctac
acccagctggaaacgagcatacaacagcgcctcatatccgaaatctttaccctcgtatcg
aaccgaccagctggatcctgcaacttcctacctctccctcctatgcttgccgcttccggc
acttctcacacttcctcagaggagcagaacgatgtccctaccctcgtaacataccgcaac
tatgcgactctttactttattgttatttccacctcgaccgaatcgcctctcgcactgata
gacctcattcaagtctacgtagaggccctcgacaagctttttgagaacgtctgtgagctg
gacctgatattcaacttcgaaactctgcattctacgctatcggagatgataataggaggt
gtcgtaatagagacaaatctggatcgcattgtctcgggtgtcaaagcgcagggaacagtt
gcaaagagacctgttaatgaaggcagaggccctactggtctgggaagtggacttggaatg
ggcgccaactttgcttggaccggacgatga
>Fp63
atgatcaacgcatttctggtcttcaatggccaaggtcagccccgtctgaccaagttctac
acccagctggaaacgagcatacaacagcgcctcatatccgaaatctttacccttgtatcg
aaccgaccagctggatcctgcaacttcctacctctccctcctatgcttgccgcttccggc
acttctcacacttcctcagaggagcagaacgatgtccctaccctcgtaacataccgcaac
tatgcgactctttactttattgttatttccacctcgaccgaatcgcctctcgcactgata
gacctcattcaagtctacgtagaggccctcgacaagctttttgagaacgtctgtgagctg
gacctgatattcaacttcgaaactctgcattctacgctatcggagatgataataggaggt
gtcgtaatagagacaaatctggatcgcattgtctcgggtgtcaaagcgcagggaacagtt
gcaaagagacctgttaatgaaggcagaggccctactggtctgggaagtggacttggaatg
ggcgccaactttgcttggaccggacgatga
>Fp65
atgatcaacgcatttctggtcttcaatggccaaggtcagccccgtctgaccaagttctac
acccagctggaaacgagcatacaacagcgcctcatatccgaaatctttaccctcgtatcg
aaccgaccagctggatcctgcaacttcctacctctccctcctatgcttgccgcttccggc
acttctcacacttcctcagaggagcagaacgatgtccctaccctcgtaacataccgcaac
tatgcgactctttactttattgttatttccacctcgaccgaatcgcctctcgcactgata
gacctcattcaagtctacgtagaggccctcgacaagctttttgagaacgtctgtgagctg
gacctgatattcaacttcgaaactctgcattctacgctatcggagatgataataggaggt
gtcgtaatagagacaaatctggatcgcattgtctcgggtgtcaaagcgcagggaacagtt
gcaaagagacctgttaatgaaggcagaggccctactggtctgggaagtggacttggaatg
ggcgccaactttgcttggaccggacgatga
>Fp66
atgatcaacgcatttctggtcttcaatggccaaggtcagccccgtctgaccaagttctac
acccagctggaaacgagcatacaacagcgcctcatatccgaaatctttaccctcgtatcg
aaccgaccagctggatcctgcaacttcctacctctccctcctatgcttgccgcttccggc
acttctcacacttcctcagaggagcagaacgatgtccctaccctcgtaacataccgcaac
tatgcgactctttactttattgttatttccacctcgaccgaatcgcctctcgcactgata
gacctcattcaagtctacgtagaggccctcgacaagctttttgagaacgtctgtgagctg
gacctgatattcaacttcgaaactctgcattctacgctatcggagatgataataggaggt
gtcgtaatagagacaaatctggatcgcattgtctcgggtgtcaaagcgcagggaacagtt
gcaaagagacctgttaatgaaggcagaggccctactggtctgggaagtggacttggaatg
ggcgccaactttgcttggaccggacgatga
>Fp72
atgatcaacgcatttctggtcttcaatggccaaggtcagccccgtctgaccaagttctac
acccagctggaaacgagcatacaacagcgcctcatatccgaaatctttaccctcgtatcg
aaccgaccagctggatcctgcaacttcctacctctccctcctatgcttgccgcttccggc
acttctcacacttcctcagaggagcagaacgatgtccctaccctcgtaacataccgcaac
tatgcgactctttactttattgttatttccacctcgaccgaatcgcctctcgcactgata
gacctcattcaagtctacgtagaggccctcgacaagctttttgagaacgtctgtgagctg
gacctgatattcaacttcgaaactctgcattctacgctatcggagatgataataggaggt
gtcgtaatagagacaaatctggatcgcattgtctcgggtgtcaaagcgcagggaacagtt
gcaaagagacctgttaatgaaggcagaggccctactggtctgggaagtggacttggaatg
ggcgccaactttgcttggaccggacgatga
>Fp73
atgatcaacgcatttctggtcttcaatggccaaggtcagccccgtctgaccaagttctac
acccagctggaaacgagcatacaacagcgcctcatatccgaaatctttaccctcgtatcg
aaccgaccagctggatcctgcaacttcctacctctccctcctatgcttgccgcttccggc
acttctcacacttcctcagaggagcagaacgatgtccctaccctcgtaacataccgcaac
tatgcgactctttactttattgttatttccacctcgaccgaatcgcctctcgcactgata
gacctcattcaagtctacgtagaggccctcgacaagctttttgagaacgtctgtgagctg
gacctgatattcaacttcgaaactctgcattctacgctatcggagatgataataggaggt
gtcgtaatagagacaaatctggatcgcattgtctcgggtgtcaaagcgcagggaacagtt
gcaaagagacctgttaatgaaggcagaggccctactggtctgggaagtggacttggaatg
ggcgccaactttgcttggaccggacgatga
>Fp76
atgatcaacgcatttctggtcttcaatggccaaggtcagccccgtctgaccaagttctac
acccagctggaaacgagcatacaacagcgcctcatatccgaaatctttaccctcgtatcg
aaccgaccagctggatcctgcaacttcctacctctccctcctatgcttgccgcttccggc
acttctcacacttcctcagaggagcagaacgatgtccctaccctcgtaacataccgcaac
tatgcgactctttactttattgttatttccacctcgaccgaatcgcctctcgcactgata
gacctcattcaagtctacgtagaggccctcgacaagctttttgagaacgtctgtgagctg
gacctgatattcaacttcgaaactctgcattctacgctatcggagatgataataggaggt
gtcgtaatagagacaaatctggatcgcattgtctcgggtgtcaaagcgcagggaacagtt
gcaaagagacctgttaatgaaggcagaggccctactggtctgggaagtggacttggaatg
ggcgccaactttgcttggaccggacgatga
>Fp78
atgatcaacgcatttctggtcttcaatggccaaggtcagccccgtctgaccaagttctac
acccagctggaaacgagcatacaacagcgcctcatatccgaaatctttaccctcgtatcg
aaccgaccagctggatcctgcaacttcctacctctccctcctatgcttgccgcttccggc
acttctcacacttcctcagaggagcagaacgatgtccctaccctcgtaacataccgcaac
tatgcgactctttactttattgttatttccacctcgaccgaatcgcctctcgcactgata
gacctcattcaagtctacgtagaggccctcgacaagctttttgagaacgtctgtgagctg
gacctgatattcaacttcgaaactctgcattctacgctatcggagatgataataggaggt
gtcgtaatagagacaaatctggatcgcattgtctcgggtgtcaaagcgcagggaacagtt
gcaaagagacctgttaatgaaggcagaggccctactggtctgggaagtggacttggaatg
ggcgccaactttgcttggaccggacgatga
>Fp81
atgatcaacgcatttctggtcttcaatggccaaggtcagccccgtctgaccaagttctac
acccagctggaaacgagcatacaacagcgcctcatatccgaaatctttaccctcgtatcg
aaccgaccagctggatcctgcaacttcctacctctccctcctatgcttgccgcttccggc
acttctcacacttcctcagaggagcagaacgatgtccctaccctcgtaacataccgcaac
tatgcgactctttactttattgttatttccacctcgaccgaatcgcctctcgcactgata
gacctcattcaagtctacgtagaggccctcgacaagctttttgagaacgtctgtgagctg
gacctgatattcaacttcgaaactctgcattctacgctatcggagatgataataggaggt
gtcgtaatagagacaaatctggatcgcattgtctcgggtgtcaaagcgcagggaacagtt
gcaaagagacctgttaatgaaggcagaggccctactggtctgggaagtggacttggaatg
ggcgccaactttgcttggaccggacgatga
>Fp84
atgatcaacgcatttctggtcttcaatggccaaggtcagccccgtctgaccaagttctac
acccagctggaaacgagcatacaacagcgcctcatatccgaaatctttaccctcgtatcg
aaccgaccagctggatcctgcaacttcctacctctccctcctatgcttgccgcttccggc
acttctcacacttcctcagaggagcagaacgatgtccctaccctcgtaacataccgcaac
tatgcgactctttactttattgttatttccacctcgaccgaatcgcctctcgcactgata
gacctcattcaagtctacgtagaggccctcgacaagctttttgagaacgtctgtgagctg
gacctgatattcaacttcgaaactctgcattctacgctatcggagatgataataggaggt
gtcgtaatagagacaaatctggatcgcattgtctcgggtgtcaaagcgcagggaacagtt
gcaaagagacctgttaatgaaggcagaggccctactggtctgggaagtggacttggaatg
ggcgccaactttgcttggaccggacgatga
>Fp86
atgatcaacgcatttctggtcttcaatggccaaggtcagccccgtctgaccaagttctac
acccagctggaaacgagcatacaacagcgcctcatatccgaaatctttaccctcgtatcg
aaccgaccagctggatcctgcaacttcctacctctccctcctatgcttgccgcttccggc
acttctcacacttcctcagaggagcagaacgatgtccctaccctcgtaacataccgcaac
tatgcgactctttactttattgttatttccacctcgaccgaatcgcctctcgcactgata
gacctcattcaagtctacgtagaggccctcgacaagctttttgagaacgtctgtgagctg
gacctgatattcaacttcgaaactctgcattctacgctatcggagatgataataggaggt
gtcgtaatagagacaaatctggatcgcattgtctcgggtgtcaaagcgcagggaacagtt
gcaaagagacctgttaatgaaggcagaggccctactggtctgggaagtggacttggaatg
ggcgccaactttgcttggaccggacgatga
>Fvenenatum.busco
atgatcagcgcatttctggtcttcaatggccaaggtcagccccgtctgaccaagttctac
actcagctggaaacgagcatacaacagcgcctcatatccgaaatctttaccctcgtatcg
aaccgaccagctggatcttgcaacttcctacctctccctcctatgcttgccgcttccggc
acctctcacacttcctcggaggagcagaacgatgtccctacactcgtgacataccgcaac
tatgcgactctttactttattgttatttccacctcgaccgaatcgcctctggcactgata
gacctcattcaagtctacgtggaggccctcgataagctctttgagaacgtctgtgagctg
gacctgatattcaacttcgaaactctacattctacactatcggagatgataataggaggt
gtcgttatagagacaaatttggatcgcattgtctcgggtgtcaaagcgcagggaacagtt
gcaaagagacccgtcaatgaaggtagagggcctactggtctgggaagtggacttggaatg
ggcgccaacttcgcttggaccggacgataa
