# Supplementary material for: Apicidin biosynthesis is linked to accessory chromosomes in Fusarium poae isolates
Source: BMC Genomics. 2021 Aug 4;22:591. doi: 10.1186/s12864-021-07617-y (PMC8340494; doi:10.1186/s12864-021-07617-y)
Supplement: Supplementary file 17 — Additional file 17. Compressed folder containing alignments for each of the 4141 orthologs used in BUSCO analysis. [file 12864_2021_7617_MOESM17_ESM.zip › Fven2_nt_MAFFT/10718at5125_nt.mafft.fasta]

>Fp105
atggcaaccgacaataattctggacctccagctaagaagaggaaaaccaagtcaaaggat
ctgaatgctttgaccgtcggaggaaaagtcatttctttagagggttaccttacagcgccc
cccaagcctaaagaagtcgatgcaaaggcatcggaaacaacagacagcgagaccccaaca
acaataacagctaccaccgtaccagagaagaagaaggataacacgcagcaaaggccagcc
aaaaaccacaaggactatcagatcaaagaccgttacaatgaaaaggcacgaagtcgagaa
gacccgaaactgctcaaaactcgcaaacagcttcccatctggcagtatcgcgaggacatt
cagcaggcgctgcgaaacaacagcgatgttcttgttctagtgggtgagacaggttccggt
aaaagtacacaagtccctcagtttctctaccaggagccctggtgtaggcggcaaaagatc
aagctcgctggatcagacgaagaaatttcagttgggggcacggttgctattacacagcct
cgacgagtcgccgcaacgacactggcccatcgagttgcccaggaagccggaactccttta
ggaaaaggccggccggatggcttggttggttattcagttcgattcgaccatcaagtgccg
aagggctcgcggatcaagttcttgactgagggcatgctgctccaagaactgctgcgagac
cccaatctcaaaaattacagcgctattgtggttgacgaaatccacgagcggagtcttgac
gtcgatctcctggtcgggtttctaaagcagattctctctagcgatctgtctggtcgcggc
ggcattcctctcaaggtcgtcatcatgagtgccacagcagacgtggagggtatccaggag
ttcttcaaagatgttcgccccaagacacaagacgagaatttgctccaagttctcaagatc
aaaggaagacaatatccggtgactgttcatcatgagccacgaccggtagctgaccttcaa
gatgcacttctcaagacgatatacaaaattcatctacaagagcaacttcctggagacatc
cttgctttcctgacaggtcaggaagagattgaggcggcgcaaaaattaatcgaagaatat
gcggcaacactggcatcgaacatccccaagatcaaggtcttcccgttgtatggtcaatta
tcgatggacgcgcaacgcgaagcgttcctgcccgtcaaggcatcatttactcgaaagatc
gtgttggcaacaaacattgctgagacatcagtcactgtacccggagtcagatacgtggtg
gactgtggaaaagccaaggtgaagcaataccgagctcgtcttggtatggaatctctcctc
gccaagcctatctcgaagtcgtctgctgttcaacgaactggtcgagctggtcgtgaaggc
ccaggtaaatgtttccgcctgtaccctgaaacggctttcaagacactgcaagattctgat
cttccggaaattcttcgcaatgacgtcctaggagcggtattgaccatgaaggcgcgcggg
atccaagatgttctgacgtttcctcttatggatccaccagaaacagaagcaattgagaag
gcactgattcacttgcatttccttggagctctgaacgatgatggcaccatcacaaagact
ggtgaaacgatggcccgtttccccatatctgcgcctttgggagctgtgctacttgctgct
gctaatcccgaatttgactgtgtggttgaagcaatcgacattatctcctgcatcacatct
ggcgaagatatctttttgagtatacaatctgaagaggcacaggaagaggtcgagaccttt
agaaaggagcttcagcgccgggagggtgacattattacatatctcaccaccattcagcag
tacacggccgagaatgcagacagagtggtttggtgcaagcaacggaagatcaacatgcga
aacatgagacaggctctgaacattcgaaggcagcttcgcggcatgtgtctcaaggagaag
cttttggatgaagctccaccggccgatcctcagccgtttatccccatctcaccagagcgc
gcagagcaggtcctcaaatgcttcatgcggggcttcgctttgaagactgcaatgctggct
cccgatagcagttacgtcactgttcaaggcaagcacgttgtggccattcacccagctagc
gtgctacatgggcaaaagaaagaagccatcatgttcctggagcatgtttatactaataag
aattatgctaaaaaggtcagcgccattcaggcagtatggattgcagaggcattggagggg
aaatga
>Fp108
atggcaaccgacaataattctggacctccagctaagaagaggaaaaccaagtcaaaggat
ctgaatgctttgaccgtcggaggaaaagtcatttctttagagggttaccttacagcgccc
cccaagcctaaagaagtcgatgcaaaggcatcggaaacaacagacagcgagaccccaaca
acaataacagctaccaccgtaccagagaagaagaaggataacacgcagcaaaggccagcc
aaaaaccacaaggactatcagatcaaagaccgttacaatgaaaaggcacgaagtcgagaa
gacccgaaactgctcaaaactcgcaaacagcttcccatctggcagtatcgcgaggacatt
cagcaggcgctgcgaaacaacagcgatgttcttgttctagtgggtgagacaggttccggt
aaaagtacacaagtccctcagtttctctaccaggagccctggtgtaggcggcaaaagatc
aagctcgctggatcagacgaagaaatttcagttgggggcacggttgctattacacagcct
cgacgagtcgccgcaacgacactggcccatcgagttgcccaggaagccggaactccttta
ggaaaaggccggccggatggcttggttggttattcagttcgattcgaccatcaagtgccg
aagggctcgcggatcaagttcttgactgagggcatgctgctccaagaactgctgcgagac
cccaatctcaaaaattacagcgctattgtggttgacgaaatccacgagcggagtcttgac
gtcgatctcctggtcgggtttctaaagcagattctctctagcgatctgtctggtcgcggc
ggcattcctctcaaggtcgtcatcatgagtgccacagcagacgtggagggtatccaggag
ttcttcaaagatgttcgccccaagacacaagacgagaatttgctccaagttctcaagatc
aaaggaagacaatatccggtgactgttcatcatgagccacgaccggtagctgaccttcaa
gatgcacttctcaagacgatatacaaaattcatctacaagagcaacttcctggagacatc
cttgctttcctgacaggtcaggaagagattgaggcggcgcaaaaattaatcgaagaatat
gcggcaacactggcatcgaacatccccaagatcaaggtcttcccgttgtatggtcaatta
tcgatggacgcgcaacgcgaagcgttcctgcccgtcaaggcatcatttactcgaaagatc
gtgttggcaacaaacattgctgagacatcagtcactgtacccggagtcagatacgtggtg
gactgtggaaaagccaaggtgaagcaataccgagctcgtcttggtatggaatctctcctc
gccaagcctatctcgaagtcgtctgctgttcaacgaactggtcgagctggtcgtgaaggc
ccaggtaaatgtttccgcctgtaccctgaaacggctttcaagacactgcaagattctgat
cttccggaaattcttcgcaatgacgtcctaggagcggtattgaccatgaaggcgcgcggg
atccaagatgttctgacgtttcctcttatggatccaccagaaacagaagcaattgagaag
gcactgattcacttgcatttccttggagctctgaacgatgatggcaccatcacaaagact
ggtgaaacgatggcccgtttccccatatctgcgcctttgggagctgtgctacttgctgct
gctaatcccgaatttgactgtgtggttgaagcaatcgacattatctcctgcatcacatct
ggcgaagatatctttttgagtatacaatctgaagaggcacaggaagaggtcgagaccttt
agaaaggagcttcagcgccgggagggtgacattattacatatctcaccaccattcagcag
tacacggccgagaatgcagacagagtggtttggtgcaagcaacggaagatcaacatgcga
aacatgagacaggctctgaacattcgaaggcagcttcgcggcatgtgtctcaaggagaag
cttttggatgaagctccaccggccgatcctcagccgtttatccccatctcaccagagcgc
gcagagcaggtcctcaaatgcttcatgcggggcttcgctttgaagactgcaatgctggct
cccgatagcagttacgtcactgttcaaggcaagcacgttgtggccattcacccagctagc
gtgctacatgggcaaaagaaagaagccatcatgttcctggagcatgtttatactaataag
aattatgctaaaaaggtcagcgccattcaggcagtatggattgcagaggcattggagggg
aaatga
>Fp118
atggcaaccgacaataattctggacctccagctaagaagaggaaaaccaagtcaaaggat
ctgaatgctttgaccgtcggaggaaaagtcatttctttagagggttaccttacagcgccc
cccaagcctaaagaagtcgatgcaaaggcatcggaaacaacagacagcgagaccccaaca
acaataacagctaccaccgtaccagagaagaagaaggataacacgcagcaaaggccagcc
aaaaaccacaaggactatcagatcaaagaccgttacaatgaaaaggcacgaagtcgagaa
gacccgaaactgctcaaaactcgcaaacagcttcccatctggcagtatcgcgaggacatt
cagcaggcgctgcgaaacaacagcgatgttcttgttctagtgggtgagacaggttccggt
aaaagtacacaagtccctcagtttctctaccaggagccctggtgtaggcggcaaaagatc
aagctcgctggatcagacgaagaaatttcagttgggggcacggttgctattacacagcct
cgacgagtcgccgcaacgacactggcccatcgagttgcccaggaagccggaactccttta
ggaaaaggccggccggatggcttggttggttattcagttcgattcgaccatcaagtgccg
aagggctcgcggatcaagttcttgactgagggcatgctgctccaagaactgctgcgagac
cccaatctcaaaaattacagcgctattgtggttgacgaaatccacgagcggagtcttgac
gtcgatctcctggtcgggtttctaaagcagattctctctagcgatctgtctggtcgcggc
ggcattcctctcaaggtcgtcatcatgagtgccacagcagacgtggagggtatccaggag
ttcttcaaagatgttcgccccaagacacaagacgagaatttgctccaagttctcaagatc
aaaggaagacaatatccggtgactgttcatcatgagccacgaccggtagctgaccttcaa
gatgcacttctcaagacgatatacaaaattcatctacaagagcaacttcctggagacatc
cttgctttcctgacaggccaggaagagattgaggcggcgcaaaaattaatcgaagaatat
gcggcaacactggcatcgaacatccccaagatcaaggtcttcccgttgtatggtcaatta
tcgatggacgcgcaacgcgaagcgttcctgcccgtcaaggcatcatttactcgaaagatc
gtgttggcaacaaacattgctgagacatcagtcactgtacccggagtcagatacgtggtg
gactgtggaaaagccaaggtgaagcaataccgagctcgtcttggtatggaatctctcctc
gccaagcctatctcgaagtcgtctgctgttcaacgaactggtcgagctggtcgtgaaggc
ccaggtaaatgtttccgcctgtaccctgaaacggctttcaagacactgcaagattctgat
cttccggaaattcttcgcaatgacgtcctaggagcggtattgaccatgaaggcgcgcggg
atccaagatgttctgacgtttcctcttatggatccaccagaaacagaagcaattgagaag
gcactgattcacttgcatttccttggagctctgaacgatgatggcaccatcacaaagact
ggtgaaacgatggcccgtttccccatatctgcgcctttgggagctgtgctacttgctgct
gctaatcccgaatttgactgtgtggttgaagcaatcgacattatctcctgcatcacatct
ggcgaagatatctttttgagtatacaatctgaagaggcacaggaagaggtcgagaccttt
agaaaggagcttcagcgccgggagggtgacattattacatatctcaccaccattcagcag
tacacggccgagaatgcagacagagtggtttggtgcaagcaacggaagatcaacatgcga
aacatgagacaggctctgaacattcgaaggcagcttcgcggcatgtgtctcaaggagaag
cttttggatgaagctccaccggccgatcctcagccgtttatccccatctcaccagagcgc
gcagagcaggtcctcaaatgcttcatgcggggcttcgctttgaagactgcaatgctggct
cccgatagcagttacgtcactgttcaaggcaagcacgttgtggccattcacccagctagc
gtgttacatgggcaaaagaaagaagccatcatgttcctggagcatgtttatactaataag
aattatgctaaaaaggtcagcaccattcaggcagtatggattgcagaggcattggagggg
aaatga
>Fp122
atggcaaccgacaataattctggacctccagctaagaagaggaaaaccaagtcaaaggat
ctgaatgctttgaccgtcggaggaaaagtcatttctttagagggttaccttacagcgccc
cccaagcctaaagaagtcgatgcaaaggcatcggaaacaacagacagcgagaccccaaca
acaataacagctaccaccgtaccagagaagaagaaggataacacgcagcaaaggccagcc
aaaaaccacaaggactatcagatcaaagaccgttacaatgaaaaggcacgaagtcgagaa
gacccgaaactgctcaaaactcgcaaacagcttcccatctggcagtatcgcgaggacatt
cagcaggcgctgcgaaacaacagcgatgttcttgttctagtgggtgagacaggttccggt
aaaagtacacaagtccctcagtttctctaccaggagccctggtgtaggcggcaaaagatc
aagctcgctggatcagacgaagaaatttcagttgggggcacggttgctattacacagcct
cgacgagtcgccgcaacgacactggcccatcgagttgcccaggaagccggaactccttta
ggaaaaggccggccggatggcttggttggttattcagttcgattcgaccatcaagtgccg
aagggctcgcggatcaagttcttgactgagggcatgctgctccaagaactgctgcgagac
cccaatctcaaaaattacagcgctattgtggttgacgaaatccacgagcggagtcttgac
gtcgatctcctggtcgggtttctaaagcagattctctctagcgatctgtctggtcgcggc
ggcattcctctcaaggtcgtcatcatgagtgccacagcagacgtggagggtatccaggag
ttcttcaaagatgttcgccccaagacacaagacgagaatttgctccaagttctcaagatc
aaaggaagacaatatccggtgactgttcatcatgagccacgaccggtagctgaccttcaa
gatgcacttctcaagacgatatacaaaattcatctacaagagcaacttcctggagacatc
cttgctttcctgacaggccaggaagagattgaggcggcgcaaaaattaatcgaagaatat
gcggcaacactggcatcgaacatccccaagatcaaggtcttcccgttgtatggtcaatta
tcgatggacgcgcaacgcgaagcgttcctgcccgtcaaggcatcatttactcgaaagatc
gtgttggcaacaaacattgctgagacatcagtcactgtacccggagtcagatacgtggtg
gactgtggaaaagccaaggtgaagcaataccgagctcgtcttggtatggaatctctcctc
gccaagcctatctcgaagtcgtctgctgttcaacgaactggtcgagctggtcgtgaaggc
ccaggtaaatgtttccgcctgtaccctgaaacggctttcaagacactgcaagattctgat
cttccggaaattcttcgcaatgacgtcctaggagcggtattgaccatgaaggcgcgcggg
atccaagatgttctgacgtttcctcttatggatccaccagaaacagaagcaattgagaag
gcactgattcacttgcatttccttggagctctgaacgatgatggcaccatcacaaagact
ggtgaaacgatggcccgtttccccatatctgcgcctttgggagctgtgctacttgctgct
gctaatcccgaatttgactgtgtggttgaagcaatcgacattatctcctgcatcacatct
ggcgaagatatctttttgagtatacaatctgaagaggcacaggaagaggtcgagaccttt
agaaaggagcttcagcgccgggagggtgacattattacatatctcaccaccattcagcag
tacacggccgagaatgcagacagagtggtttggtgcaagcaacggaagatcaacatgcga
aacatgagacaggctctgaacattcgaaggcagcttcgcggcatgtgtctcaaggagaag
cttttggatgaagctccaccggccgatcctcagccgtttatccccatctcaccagagcgc
gcagagcaggtcctcaaatgcttcatgcggggcttcgctttgaagactgcaatgctggct
cccgatagcagttacgtcactgttcaaggcaagcacgttgtggccattcacccagctagc
gtgttacatgggcaaaagaaagaagccatcatgttcctggagcatgtttatactaataag
aattatgctaaaaaggtcagcaccattcaggcagtatggattgcagaggcattggagggg
aaatga
>Fp125
atggcaaccgacaataattctggacctccagctaagaagaggaaaaccaagtcaaaggat
ctgaatgctttgaccgtcggaggaaaagtcatttctttagagggttaccttacagcgccc
cccaagcctaaagaagtcgatgcaaaggcatcggaaacaacagacagcgagaccccaaca
acaataacagctaccaccgtaccagagaagaagaaggataacacgcagcaaaggccagcc
aaaaaccacaaggactatcagatcaaagaccgttacaatgaaaaggcacgaagtcgagaa
gacccgaaactgctcaaaactcgcaaacagcttcccatctggcagtatcgcgaggacatt
cagcaggcgctgcgaaacaacagcgatgttcttgttctagtgggtgagacaggttccggt
aaaagtacacaagtccctcagtttctctaccaggagccctggtgtaggcggcaaaagatc
aagctcgctggatcagacgaagaaatttcagttgggggcacggttgctattacacagcct
cgacgagtcgccgcaacgacactggcccatcgagttgcccaggaagccggaactccttta
ggaaaaggccggccggatggcttggttggttattcagttcgattcgaccatcaagtgccg
aagggctcgcggatcaagttcttgactgagggcatgctgctccaagaactgctgcgagac
cccaatctcaaaaattacagcgctattgtggttgacgaaatccacgagcggagtcttgac
gtcgatctcctggtcgggtttctaaagcagattctctctagcgatctgtctggtcgcggc
ggcattcctctcaaggtcgtcatcatgagtgccacagcagacgtggagggtatccaggag
ttcttcaaagatgttcgccccaagacacaagacgagaatttgctccaagttctcaagatc
aaaggaagacaatatccggtgactgttcatcatgagccacgaccggtagctgaccttcaa
gatgcacttctcaagacgatatacaaaattcatctacaagagcaacttcctggagacatc
cttgctttcctgacaggtcaggaagagattgaggcggcgcaaaaattaatcgaagaatat
gcggcaacactggcatcgaacatccccaagatcaaggtcttcccgttgtatggtcaatta
tcgatggacgcgcaacgcgaagcgttcctgcccgtcaaggcatcatttactcgaaagatc
gtgttggcaacaaacattgctgagacatcagtcactgtacccggagtcagatacgtggtg
gactgtggaaaagccaaggtgaagcaataccgagctcgtcttggtatggaatctctcctc
gccaagcctatctcgaagtcgtctgctgttcaacgaactggtcgagctggtcgtgaaggc
ccaggtaaatgtttccgcctgtaccctgaaacggctttcaagacactgcaagattctgat
cttccggaaattcttcgcaatgacgtcctaggagcggtattgaccatgaaggcgcgcggg
atccaagatgttctgacgtttcctcttatggatccaccagaaacagaagcaattgagaag
gcactgattcacttgcatttccttggagctctgaacgatgatggcaccatcacaaagact
ggtgaaacgatggcccgtttccccatatctgcgcctttgggagctgtgctacttgctgct
gctaatcccgaatttgactgtgtggttgaagcaatcgacattatctcctgcatcacatct
ggcgaagatatctttttgagtatacaatctgaagaggcacaggaagaggtcgagaccttt
agaaaggagcttcagcgccgggagggtgacattattacatatctcaccaccattcagcag
tacacggccgagaatgcagacagagtggtttggtgcaagcaacggaagatcaacatgcga
aacatgagacaggctctgaacattcgaaggcagcttcgcggcatgtgtctcaaggagaag
cttttggatgaagctccaccggccgatcctcagccgtttatccccatctcaccagagcgc
gcagagcaggtcctcaaatgcttcatgcggggcttcgctttgaagactgcaatgctggct
cccgatagcagttacgtcactgttcaaggcaagcacgttgtggccattcacccagctagc
gtgctacatgggcaaaagaaagaagccatcatgttcctggagcatgtttatactaataag
aattatgctaaaaaggtcagcgccattcaggcagtatggattgcagaggcattggagggg
aaatga
>Fp13r
atggcaaccgacaataattctggacctccagctaagaagaggaaaaccaagtcaaaggat
ctgaatgctttgaccgtcggaggaaaagtcatttctttagagggttaccttacagcgccc
cccaagcctaaagaagtcgatgcaaaggcatcggaaacaacagacagcgagaccccaaca
acaataacagctaccaccgtaccagagaagaagaaggataacacgcagcaaaggccagcc
aaaaaccacaaggactatcagatcaaagaccgttacaatgaaaaggcacgaagtcgagaa
gacccgaaactgctcaaaactcgcaaacagcttcccatctggcagtatcgcgaggacatt
cagcaggcgctgcgaaacaacagcgatgttcttgttctagtgggtgagacaggttccggt
aaaagtacacaagtccctcagtttctctaccaggagccctggtgtaggcggcaaaagatc
aagctcgctggatcagacgaagaaatttcagttgggggcacggttgctattacacagcct
cgacgagtcgccgcaacgacactggcccatcgagttgcccaggaagccggaactccttta
ggaaaaggccggccggatggcttggttggttattcagttcgattcgaccatcaagtgccg
aagggctcgcggatcaagttcttgactgagggcatgctgctccaagaactgctgcgagac
cccaatctcaaaaattacagcgctattgtggttgacgaaatccacgagcggagtcttgac
gtcgatctcctggtcgggtttctaaagcagattctctctagcgatctgtctggtcgcggc
ggcattcctctcaaggtcgtcatcatgagtgccacagcagacgtggagggtatccaggag
ttcttcaaagatgttcgccccaagacacaagacgagaatttgctccaagttctcaagatc
aaaggaagacaatatccggtgactgttcatcatgagccacgaccggtagctgaccttcaa
gatgcacttctcaagacgatatacaaaattcatctacaagagcaacttcctggagacatc
cttgctttcctgacaggtcaggaagagattgaggcggcgcaaaaattaatcgaagaatat
gcggcaacactggcatcgaacatccccaagatcaaggtcttcccgttgtatggtcaatta
tcgatggacgcgcaacgcgaagcgttcctgcccgtcaaggcatcatttactcgaaagatc
gtgttggcaacaaacattgctgagacatcagtcactgtacccggagtcagatacgtggtg
gactgtggaaaagccaaggtgaagcaataccgagctcgtcttggtatggaatctctcctc
gccaagcctatctcgaagtcgtctgctgttcaacgaactggtcgagctggtcgtgaaggc
ccaggtaaatgtttccgcctgtaccctgaaacggctttcaagacactgcaagattctgat
cttccggaaattcttcgcaatgacgtcctaggagcggtattgaccatgaaggcgcgcggg
atccaagatgttctgacgtttcctcttatggatccaccagaaacagaagcaattgagaag
gcactgattcacttgcatttccttggagctctgaacgatgatggcaccatcacaaagact
ggtgaaacgatggcccgtttccccatatctgcgcctttgggagctgtgctacttgctgct
gctaatcccgaatttgactgtgtggttgaagcaatcgacattatctcctgcatcacatct
ggcgaagatatctttttgagtatacaatctgaagaggcacaggaagaggtcgagaccttt
agaaaggagcttcagcgccgggagggtgacattattacatatctcaccaccattcagcag
tacacggccgagaatgcagacagagtggtttggtgcaagcaacggaagatcaacatgcga
aacatgagacaggctctgaacattcgaaggcagcttcgcggcatgtgtctcaaggagaag
cttttggatgaagctccaccggccgatcctcagccgtttatccccatctcaccagagcgc
gcagagcaggtcctcaaatgcttcatgcggggcttcgctttgaagactgcaatgctggct
cccgatagcagttacgtcactgttcaaggcaagcacgttgtggccattcacccagctagc
gtgctacatgggcaaaagaaagaagccatcatgttcctggagcatgtttatactaataag
aattatgctaaaaaggtcagcgccattcaggcagtatggattgcagaggcattggagggg
aaatga
>Fp144
atggcaaccgacaataattctggacctccagctaagaagaggaaaaccaagtcaaaggat
ctgaatgctttgaccgtcggaggaaaagtcatttctttagagggttaccttacagcgccc
cccaagcctaaagaagtcgatgcaaaggcatcggaaacaacagacagcgagaccccaaca
acaataacagctaccaccgtaccagagaagaagaaggataacacgcagcaaaggccagcc
aaaaaccacaaggactatcagatcaaagaccgttacaatgaaaaggcacgaagtcgagaa
gacccgaaactgctcaaaactcgcaaacagcttcccatctggcagtatcgcgaggacatt
cagcaggcgctgcgaaacaacagcgatgttcttgttctagtgggtgagacaggttccggt
aaaagtacacaagtccctcagtttctctaccaggagccctggtgtaggcggcaaaagatc
aagctcgctggatcagacgaagaaatttcagttgggggcacggttgctattacacagcct
cgacgagtcgccgcaacgacactggcccatcgagttgcccaggaagccggaactccttta
ggaaaaggccggccggatggcttggttggttattcagttcgattcgaccatcaagtgccg
aagggctcgcggatcaagttcttgactgagggcatgctgctccaagaactgctgcgagac
cccaatctcaaaaattacagcgctattgtggttgacgaaatccacgagcggagtcttgac
gtcgatctcctggtcgggtttctaaagcagattctctctagcgatctgtctggtcgcggc
ggcattcctctcaaggtcgtcatcatgagtgccacagcagacgtggagggtatccaggag
ttcttcaaagatgttcgccccaagacacaagacgagaatttgctccaagttctcaagatc
aaaggaagacaatatccggtgactgttcatcatgagccacgaccggtagctgaccttcaa
gatgcacttctcaagacgatatacaaaattcatctacaagagcaacttcctggagacatc
cttgctttcctgacaggccaggaagagattgaggcggcgcaaaaattaatcgaagaatat
gcggcaacactggcatcgaacatccccaagatcaaggtcttcccgttgtatggtcaatta
tcgatggacgcgcaacgcgaagcgttcctgcccgtcaaggcatcatttactcgaaagatc
gtgttggcaacaaacattgctgagacatcagtcactgtacccggagtcagatacgtggtg
gactgtggaaaagccaaggtgaagcaataccgagctcgtcttggtatggaatctctcctc
gccaagcctatctcgaagtcgtctgctgttcaacgaactggtcgagctggtcgtgaaggc
ccaggtaaatgtttccgcctgtaccctgaaacggctttcaagacactgcaagattctgat
cttccggaaattcttcgcaatgacgtcctaggagcggtattgaccatgaaggcgcgcggg
atccaagatgttctgacgtttcctcttatggatccaccagaaacagaagcaattgagaag
gcactgattcacttgcatttccttggagctctgaacgatgatggcaccatcacaaagact
ggtgaaacgatggcccgtttccccatatctgcgcctttgggagctgtgctacttgctgct
gctaatcccgaatttgactgtgtggttgaagcaatcgacattatctcctgcatcacatct
ggcgaagatatctttttgagtatacaatctgaagaggcacaggaagaggtcgagaccttt
agaaaggagcttcagcgccgggagggtgacattattacatatctcaccaccattcagcag
tacacggccgagaatgcagacagagtggtttggtgcaagcaacggaagatcaacatgcga
aacatgagacaggctctgaacattcgaaggcagcttcgcggcatgtgtctcaaggagaag
cttttggatgaagctccaccggccgatcctcagccgtttatccccatctcaccagagcgc
gcagagcaggtcctcaaatgcttcatgcggggcttcgctttgaagactgcaatgctggct
cccgatagcagttacgtcactgttcaaggcaagcacgttgtggccattcacccagctagc
gtgttacatgggcaaaagaaagaagccatcatgttcctggagcatgtttatactaataag
aattatgctaaaaaggtcagcaccattcaggcagtatggattgcagaggcattggagggg
aaatga
>Fp146
atggcaaccgacaataattctggacctccagctaagaagaggaaaaccaagtcaaaggat
ctgaatgctttgaccgtcggaggaaaagtcatttctttagagggttaccttacagcgccc
cccaagcctaaagaagtcgatgcaaaggcatcggaaacaacagacagcgagaccccaaca
acaataacagctaccaccgtaccagagaagaagaaggataacacgcagcaaaggccagcc
aaaaaccacaaggactatcagatcaaagaccgttacaatgaaaaggcacgaagtcgagaa
gacccgaaactgctcaaaactcgcaaacagcttcccatctggcagtatcgcgaggacatt
cagcaggcgctgcgaaacaacagcgatgttcttgttctagtgggtgagacaggttccggt
aaaagtacacaagtccctcagtttctctaccaggagccctggtgtaggcggcaaaagatc
aagctcgctggatcagacgaagaaatttcagttgggggcacggttgctattacacagcct
cgacgagtcgccgcaacgacactggcccatcgagttgcccaggaagccggaactccttta
ggaaaaggccggccggatggcttggttggttattcagttcgattcgaccatcaagtgccg
aagggctcgcggatcaagttcttgactgagggcatgctgctccaagaactgctgcgagac
cccaatctcaaaaattacagcgctattgtggttgacgaaatccacgagcggagtcttgac
gtcgatctcctggtcgggtttctaaagcagattctctctagcgatctgtctggtcgcggc
ggcattcctctcaaggtcgtcatcatgagtgccacagcagacgtggagggtatccaggag
ttcttcaaagatgttcgccccaagacacaagacgagaatttgctccaagttctcaagatc
aaaggaagacaatatccggtgactgttcatcatgagccacgaccggtagctgaccttcaa
gatgcacttctcaagacgatatacaaaattcatctacaagagcaacttcctggagacatc
cttgctttcctgacaggtcaggaagagattgaggcggcgcaaaaattaatcgaagaatat
gcggcaacactggcatcgaacatccccaagatcaaggtcttcccgttgtatggtcaatta
tcgatggacgcgcaacgcgaagcgttcctgcccgtcaaggcatcatttactcgaaagatc
gtgttggcaacaaacattgctgagacatcagtcactgtacccggagtcagatacgtggtg
gactgtggaaaagccaaggtgaagcaataccgagctcgtcttggtatggaatctctcctc
gccaagcctatctcgaagtcgtctgctgttcaacgaactggtcgagctggtcgtgaaggc
ccaggtaaatgtttccgcctgtaccctgaaacggctttcaagacactgcaagattctgat
cttccggaaattcttcgcaatgacgtcctaggagcggtattgaccatgaaggcgcgcggg
atccaagatgttctgacgtttcctcttatggatccaccagaaacagaagcaattgagaag
gcactgattcacttgcatttccttggagctctgaacgatgatggcaccatcacaaagact
ggtgaaacgatggcccgtttccccatatctgcgcctttgggagctgtgctacttgctgct
gctaatcccgaatttgactgtgtggttgaagcaatcgacattatctcctgcatcacatct
ggcgaagatatctttttgagtatacaatctgaagaggcacaggaagaggtcgagaccttt
agaaaggagcttcagcgccgggagggtgacattattacatatctcaccaccattcagcag
tacacggccgagaatgcagacagagtggtttggtgcaagcaacggaagatcaacatgcga
aacatgagacaggctctgaacattcgaaggcagcttcgcggcatgtgtctcaaggagaag
cttttggatgaagctccaccggccgatcctcagccgtttatccccatctcaccagagcgc
gcagagcaggtcctcaaatgcttcatgcggggcttcgctttgaagactgcaatgctggct
cccgatagcagttacgtcactgttcaaggcaagcacgttgtggccattcacccagctagc
gtgctacatgggcaaaagaaagaagccatcatgttcctggagcatgtttatactaataag
aattatgctaaaaaggtcagcgccattcaggcagtatggattgcagaggcattggagggg
aaatga
>Fp155
atggcaaccgacaataattctggacctccagctaagaagaggaaaaccaagtcaaaggat
ctgaatgctttgaccgtcggaggaaaagtcatttctttagagggttaccttacagcgccc
cccaagcctaaagaagtcgatgcaaaggcatcggaaacaacagacagcgagaccccaaca
acaataacagctaccaccgtaccagagaagaagaaggataacacgcagcaaaggccagcc
aaaaaccacaaggactatcagatcaaagaccgttacaatgaaaaggcacgaagtcgagaa
gacccgaaactgctcaaaactcgcaaacagcttcccatctggcagtatcgcgaggacatt
cagcaggcgctgcgaaacaacagcgatgttcttgttctagtgggtgagacaggttccggt
aaaagtacacaagtccctcagtttctctaccaggagccctggtgtaggcggcaaaagatc
aagctcgctggatcagacgaagaaatttcagttgggggcacggttgctattacacagcct
cgacgagtcgccgcaacgacactggcccatcgagttgcccaggaagccggaactccttta
ggaaaaggccggccggatggcttggttggttattcagttcgattcgaccatcaagtgccg
aagggctcgcggatcaagttcttgactgagggcatgctgctccaagaactgctgcgagac
cccaatctcaaaaattacagcgctattgtggttgacgaaatccacgagcggagtcttgac
gtcgatctcctggtcgggtttctaaagcagattctctctagcgatctgtctggtcgcggc
ggcattcctctcaaggtcgtcatcatgagtgccacagcagacgtggagggtatccaggag
ttcttcaaagatgttcgccccaagacacaagacgagaatttgctccaagttctcaagatc
aaaggaagacaatatccggtgactgttcatcatgagccacgaccggtagctgaccttcaa
gatgcacttctcaagacgatatacaaaattcatctacaagagcaacttcctggagacatc
cttgctttcctgacaggccaggaagagattgaggcggcgcaaaaattaatcgaagaatat
gcggcaacactggcatcgaacatccccaagatcaaggtcttcccgttgtatggtcaatta
tcgatggacgcgcaacgcgaagcgttcctgcccgtcaaggcatcatttactcgaaagatc
gtgttggcaacaaacattgctgagacatcagtcactgtacccggagtcagatacgtggtg
gactgtggaaaagccaaggtgaagcaataccgagctcgtcttggtatggaatctctcctc
gccaagcctatctcgaagtcgtctgctgttcaacgaactggtcgagctggtcgtgaaggc
ccaggtaaatgtttccgcctgtaccctgaaacggctttcaagacactgcaagattctgat
cttccggaaattcttcgcaatgacgtcctaggagcggtattgaccatgaaggcgcgcggg
atccaagatgttctgacgtttcctcttatggatccaccagaaacagaagcaattgagaag
gcactgattcacttgcatttccttggagctctgaacgatgatggcaccatcacaaagact
ggtgaaacgatggcccgtttccccatatctgcgcctttgggagctgtgctacttgctgct
gctaatcccgaatttgactgtgtggttgaagcaatcgacattatctcctgcatcacatct
ggcgaagatatctttttgagtatacaatctgaagaggcacaggaagaggtcgagaccttt
agaaaggagcttcagcgccgggagggtgacattattacatatctcaccaccattcagcag
tacacggccgagaatgcagacagagtggtttggtgcaagcaacggaagatcaacatgcga
aacatgagacaggctctgaacattcgaaggcagcttcgcggcatgtgtctcaaggagaag
cttttggatgaagctccaccggccgatcctcagccgtttatccccatctcaccagagcgc
gcagagcaggtcctcaaatgcttcatgcggggcttcgctttgaagactgcaatgctggct
cccgatagcagttacgtcactgttcaaggcaagcacgttgtggccattcacccagctagc
gtgttacatgggcaaaagaaagaagccatcatgttcctggagcatgtttatactaataag
aattatgctaaaaaggtcagcaccattcaggcagtatggattgcagaggcattggagggg
aaatga
>Fp157
atggcaaccgacaataattctggacctccagctaagaagaggaaaaccaagtcaaaggat
ctgaatgctttgaccgtcggaggaaaagtcatttctttagagggttaccttacagcgccc
cccaagcctaaagaagtcgatgcaaaggcatcggaaacaacagacagcgagaccccaaca
acaataacagctaccaccgtaccagagaagaagaaggataacacgcagcaaaggccagcc
aaaaaccacaaggactatcagatcaaagaccgttacaatgaaaaggcacgaagtcgagaa
gacccgaaactgctcaaaactcgcaaacagcttcccatctggcagtatcgcgaggacatt
cagcaggcgctgcgaaacaacagcgatgttcttgttctagtgggtgagacaggttccggt
aaaagtacacaagtccctcagtttctctaccaggagccctggtgtaggcggcaaaagatc
aagctcgctggatcagacgaagaaatttcagttgggggcacggttgctattacacagcct
cgacgagtcgccgcaacgacactggcccatcgagttgcccaggaagccggaactccttta
ggaaaaggccggccggatggcttggttggttattcagttcgattcgaccatcaagtgccg
aagggctcgcggatcaagttcttgactgagggcatgctgctccaagaactgctgcgagac
cccaatctcaaaaattacagcgctattgtggttgacgaaatccacgagcggagtcttgac
gtcgatctcctggtcgggtttctaaagcagattctctctagcgatctgtctggtcgcggc
ggcattcctctcaaggtcgtcatcatgagtgccacagcagacgtggagggtatccaggag
ttcttcaaagatgttcgccccaagacacaagacgagaatttgctccaagttctcaagatc
aaaggaagacaatatccggtgactgttcatcatgagccacgaccggtagctgaccttcaa
gatgcacttctcaagacgatatacaaaattcatctacaagagcaacttcctggagacatc
cttgctttcctgacaggtcaggaagagattgaggcggcgcaaaaattaatcgaagaatat
gcggcaacactggcatcgaacatccccaagatcaaggtcttcccgttgtatggtcaatta
tcgatggacgcgcaacgcgaagcgttcctgcccgtcaaggcatcatttactcgaaagatc
gtgttggcaacaaacattgctgagacatcagtcactgtacccggagtcagatacgtggtg
gactgtggaaaagccaaggtgaagcaataccgagctcgtcttggtatggaatctctcctc
gccaagcctatctcgaagtcgtctgctgttcaacgaactggtcgagctggtcgtgaaggc
ccaggtaaatgtttccgcctgtaccctgaaacggctttcaagacactgcaagattctgat
cttccggaaattcttcgcaatgacgtcctaggagcggtattgaccatgaaggcgcgcggg
atccaagatgttctgacgtttcctcttatggatccaccagaaacagaagcaattgagaag
gcactgattcacttgcatttccttggagctctgaacgatgatggcaccatcacaaagact
ggtgaaacgatggcccgtttccccatatctgcgcctttgggagctgtgctacttgctgct
gctaatcccgaatttgactgtgtggttgaagcaatcgacattatctcctgcatcacatct
ggcgaagatatctttttgagtatacaatctgaagaggcacaggaagaggtcgagaccttt
agaaaggagcttcagcgccgggagggtgacattattacatatctcaccaccattcagcag
tacacggccgagaatgcagacagagtggtttggtgcaagcaacggaagatcaacatgcga
aacatgagacaggctctgaacattcgaaggcagcttcgcggcatgtgtctcaaggagaag
cttttggatgaagctccaccggccgatcctcagccgtttatccccatctcaccagagcgc
gcagagcaggtcctcaaatgcttcatgcggggcttcgctttgaagactgcaatgctggct
cccgatagcagttacgtcactgttcaaggcaagcacgttgtggccattcacccagctagc
gtgctacatgggcaaaagaaagaagccatcatgttcctggagcatgtttatactaataag
aattatgctaaaaaggtcagcgccattcaggcagtatggattgcagaggcattggagggg
aaatga
>Fp16r
atggcaaccgacaataattctggacctccagctaagaagaggaaaaccaagtcaaaggat
ctgaatgctttgaccgtcggaggaaaagtcatttctttagagggttaccttacagcgccc
cccaagcctaaagaagtcgatgcaaaggcatcggaaacaacagacagcgagaccccaaca
acaataacagctaccaccgtaccagagaagaagaaggataacacgcagcaaaggccagcc
aaaaaccacaaggactatcagatcaaagaccgttacaatgaaaaggcacgaagtcgagaa
gacccgaaactgctcaaaactcgcaaacagcttcccatctggcagtatcgcgaggacatt
cagcaggcgctgcgaaacaacagcgatgttcttgttctagtgggtgagacaggttccggt
aaaagtacacaagtccctcagtttctctaccaggagccctggtgtaggcggcaaaagatc
aagctcgctggatcagacgaagaaatttcagttgggggcacggttgctattacacagcct
cgacgagtcgccgcaacgacactggcccatcgagttgcccaggaagccggaactccttta
ggaaaaggccggccggatggcttggttggttattcagttcgattcgaccatcaagtgccg
aagggctcgcggatcaagttcttgactgagggcatgctgctccaagaactgctgcgagac
cccaatctcaaaaattacagcgctattgtggttgacgaaatccacgagcggagtcttgac
gtcgatctcctggtcgggtttctaaagcagattctctctagcgatctgtctggtcgcggc
ggcattcctctcaaggtcgtcatcatgagtgccacagcagacgtggagggtatccaggag
ttcttcaaagatgttcgccccaagacacaagacgagaatttgctccaagttctcaagatc
aaaggaagacaatatccggtgactgttcatcatgagccacgaccggtagctgaccttcaa
gatgcacttctcaagacgatatacaaaattcatctacaagagcaacttcctggagacatc
cttgctttcctgacaggtcaggaagagattgaggcggcgcaaaaattaatcgaagaatat
gcggcaacactggcatcgaacatccccaagatcaaggtcttcccgttgtatggtcaatta
tcgatggacgcgcaacgcgaagcgttcctgcccgtcaaggcatcatttactcgaaagatc
gtgttggcaacaaacattgctgagacatcagtcactgtacccggagtcagatacgtggtg
gactgtggaaaagccaaggtgaagcaataccgagctcgtcttggtatggaatctctcctc
gccaagcctatctcgaagtcgtctgctgttcaacgaactggtcgagctggtcgtgaaggc
ccaggtaaatgtttccgcctgtaccctgaaacggctttcaagacactgcaagattctgat
cttccggaaattcttcgcaatgacgtcctaggagcggtattgaccatgaaggcgcgcggg
atccaagatgttctgacgtttcctcttatggatccaccagaaacagaagcaattgagaag
gcactgattcacttgcatttccttggagctctgaacgatgatggcaccatcacaaagact
ggtgaaacgatggcccgtttccccatatctgcgcctttgggagctgtgctacttgctgct
gctaatcccgaatttgactgtgtggttgaagcaatcgacattatctcctgcatcacatct
ggcgaagatatctttttgagtatacaatctgaagaggcacaggaagaggtcgagaccttt
agaaaggagcttcagcgccgggagggtgacattattacatatctcaccaccattcagcag
tacacggccgagaatgcagacagagtggtttggtgcaagcaacggaagatcaacatgcga
aacatgagacaggctctgaacattcgaaggcagcttcgcggcatgtgtctcaaggagaag
cttttggatgaagctccaccggccgatcctcagccgtttatccccatctcaccagagcgc
gcagagcaggtcctcaaatgcttcatgcggggcttcgctttgaagactgcaatgctggct
cccgatagcagttacgtcactgttcaaggcaagcacgttgtggccattcacccagctagc
gtgctacatgggcaaaagaaagaagccatcatgttcctggagcatgtttatactaataag
aattatgctaaaaaggtcagcgccattcaggcagtatggattgcagaggcattggagggg
aaatga
>Fp1r
atggcaaccgacaataattctggacctccagctaagaagaggaaaaccaagtcaaaggat
ctgaatgctttgaccgtcggaggaaaagtcatttctttagagggttaccttacagcgccc
cccaagcctaaagaagtcgatgcaaaggcatcggaaacaacagacagcgagaccccaaca
acaataacagctaccaccgtaccagagaagaagaaggataacacgcagcaaaggccagcc
aaaaaccacaaggactatcagatcaaagaccgttacaatgaaaaggcacgaagtcgagaa
gacccgaaactgctcaaaactcgcaaacagcttcccatctggcagtatcgcgaggacatt
cagcaggcgctgcgaaacaacagcgatgttcttgttctagtgggtgagacaggttccggt
aaaagtacacaagtccctcagtttctctaccaggagccctggtgtaggcggcaaaagatc
aagctcgctggatcagacgaagaaatttcagttgggggcacggttgctattacacagcct
cgacgagtcgccgcaacgacactggcccatcgagttgcccaggaagccggaactccttta
ggaaaaggccggccggatggcttggttggttattcagttcgattcgaccatcaagtgccg
aagggctcgcggatcaagttcttgactgagggcatgctgctccaagaactgctgcgagac
cccaatctcaaaaattacagcgctattgtggttgacgaaatccacgagcggagtcttgac
gtcgatctcctggtcgggtttctaaagcagattctctctagcgatctgtctggtcgcggc
ggcattcctctcaaggtcgtcatcatgagtgccacagcagacgtggagggtatccaggag
ttcttcaaagatgttcgccccaagacacaagacgagaatttgctccaagttctcaagatc
aaaggaagacaatatccggtgactgttcatcatgagccacgaccggtagctgaccttcaa
gatgcacttctcaagacgatatacaaaattcatctacaagagcaacttcctggagacatc
cttgctttcctgacaggtcaggaagagattgaggcggcgcaaaaattaatcgaagaatat
gcggcaacactggcatcgaacatccccaagatcaaggtcttcccgttgtatggtcaatta
tcgatggacgcgcaacgcgaagcgttcctgcccgtcaaggcatcatttactcgaaagatc
gtgttggcaacaaacattgctgagacatcagtcactgtacccggagtcagatacgtggtg
gactgtggaaaagccaaggtgaagcaataccgagctcgtcttggtatggaatctctcctc
gccaagcctatctcgaagtcgtctgctgttcaacgaactggtcgagctggtcgtgaaggc
ccaggtaaatgtttccgcctgtaccctgaaacggctttcaagacactgcaagattctgat
cttccggaaattcttcgcaatgacgtcctaggagcggtattgaccatgaaggcgcgcggg
atccaagatgttctgacgtttcctcttatggatccaccagaaacagaagcaattgagaag
gcactgattcacttgcatttccttggagctctgaacgatgatggcaccatcacaaagact
ggtgaaacgatggcccgtttccccatatctgcgcctttgggagctgtgctacttgctgct
gctaatcccgaatttgactgtgtggttgaagcaatcgacattatctcctgcatcacatct
ggcgaagatatctttttgagtatacaatctgaagaggcacaggaagaggtcgagaccttt
agaaaggagcttcagcgccgggagggtgacattattacatatctcaccaccattcagcag
tacacggccgagaatgcagacagagtggtttggtgcaagcaacggaagatcaacatgcga
aacatgagacaggctctgaacattcgaaggcagcttcgcggcatgtgtctcaaggagaag
cttttggatgaagctccaccggccgatcctcagccgtttatccccatctcaccagagcgc
gcagagcaggtcctcaaatgcttcatgcggggcttcgctttgaagactgcaatgctggct
cccgatagcagttacgtcactgttcaaggcaagcacgttgtggccattcacccagctagc
gtgttacatgggcaaaagaaagaagccatcatgttcctggagcatgtttatactaataag
aattatgctaaaaaggtcagcgccattcaggcagtatggattgcagaggcattggagggg
aaatga
>Fp21r
atggcaaccgacaataattctggacctccagctaagaagaggaaaaccaagtcaaaggat
ttgaatgctttgaccgtcggaggaaaagtcatttctttagagggttaccttacagcgccc
cccaagcctaaagaagtcgatgcaaaggcatcggaaacaacagacagcgagaccccaaca
acaataacagctaccaccgtaccagagaagaagaaggataacacgcagcaaaggccagcc
aaaaaccacaaggactatcagatcaaagaccgttacaatgaaaaggcacgaagtcgagaa
gacccgaaactgctcaaaactcgcaaacagcttcccatctggcagtatcgcgaggacatt
cagcaggcgctgcgaaacaacagcgatgttcttgttctagtgggtgagacaggttccggt
aaaagtacacaagtccctcagtttctctaccaggagccctggtgtaggcggcaaaagatc
aagctcgctggatcagacgaagaaatttcagttgggggcacggttgctattacacagcct
cgacgagtcgccgcaacgacactggcccatcgagttgcccaggaagccggaactccttta
ggaaaaggccggccggatggcttggttggttattcagttcgattcgaccatcaagtgccg
aagggctcgcggatcaagttcttgactgagggcatgctgctccaagaactgctgcgagac
cccaatctcaaaaattacagcgctattgtggttgacgaaatccacgagcggagtcttgac
gtcgatctcctggtcgggtttctaaagcagattctctctagcgatctgtctggtcgcggc
ggcattcctctcaaggtcgtcatcatgagtgccacagcagacgtggagggtatccaggag
ttcttcaaagatgttcgccccaagacacaagacgagaatttgctccaagttctcaagatc
aaaggaagacaatatccggtgactgttcatcatgagccacgaccggtagctgaccttcaa
gatgcacttctcaagacgatatacaaaattcatctacaagagcaacttcctggagacatc
cttgctttcctgacaggtcaggaagagattgaggcggcgcaaaaattaatcgaagaatat
gcggcaacactggcatcgaacatccccaagatcaaggtcttcccgttgtatggtcaatta
tcgatggacgcgcaacgcgaagcgttcctgcccgtcaaggcatcatttactcgaaagatc
gtgttggcaacaaacattgctgagacatcagtcactgtacccggagtcagatacgtggtg
gactgtggaaaagccaaggtgaagcaataccgagctcgtcttggtatggaatctctcctc
gccaagcctatctcgaagtcgtctgctgttcaacgaactggtcgagctggtcgtgaaggc
ccaggtaaatgtttccgcctgtaccctgaaacggctttcaagacactgcaagattctgat
cttccggaaattcttcgcaatgacgtcctaggagcggtattgaccatgaaggcgcgcggg
atccaagatgttctgacgtttcctcttatggatccaccagaaacagaagcaattgagaag
gcactgattcacttgcatttccttggagctctgaacgatgatggcaccatcacaaagact
ggtgaaacgatggcccgtttccccatatctgcgcctttgggagctgtgctacttgctgct
gctaatcccgaatttgactgtgtggttgaagcaatcgacattatctcctgcatcacatct
ggcgaagatatctttttgagtatacaatctgaagaggcacaggaagaggtcgagaccttt
agaaaggagcttcagcgccgggagggtgacattattacatatctcaccaccattcagcag
tacacggccgagaatgcagacagagtggtttggtgcaagcaacggaagatcaacatgcga
aacatgagacaggctctgaacattcgaaggcagcttcgcggcatgtgtctcaaggagaag
cttttggatgaagctccaccggccgatcctcagccgtttatccccatctcaccagagcgc
gcagagcaggtcctcaaatgcttcatgcggggcttcgctttgaagactgcaatgctggct
cccgatagcagttacgtcactgttcaaggcaagcacgttgtggccattcacccagctagc
gtgctacatgggcaaaagaaagaagccatcatgttcctggagcatgtttatactaataag
aattatgctaaaaaggtcagcgccattcaggcagtatggattgcagaggcattggagggg
aaatga
>Fp24r
atggcaaccgacaataattctggacctccagctaagaagaggaaaaccaagtcaaaggat
ctgaatgctttgaccgtcggaggaaaagtcatttctttagagggttaccttacagcgccc
cccaagcctaaagaagtcgatgcaaaggcatcggaaacaacagacagcgagaccccaaca
acaataacagctaccaccgtaccagagaagaagaaggataacacgcagcaaaggccagcc
aaaaaccacaaggactatcagatcaaagaccgttacaatgaaaaggcacgaagtcgagaa
gacccgaaactgctcaaaactcgcaaacagcttcccatctggcagtatcgcgaggacatt
cagcaggcgctgcgaaacaacagcgatgttcttgttctagtgggtgagacaggttccggt
aaaagtacacaagtccctcagtttctctaccaggagccctggtgtaggcggcaaaagatc
aagctcgctggatcagacgaagaaatttcagttgggggcacggttgctattacacagcct
cgacgagtcgccgcaacgacactggcccatcgagttgcccaggaagccggaactccttta
ggaaaaggccggccggatggcttggttggttattcagttcgattcgaccatcaagtgccg
aagggctcgcggatcaagttcttgactgagggcatgctgctccaagaactgctgcgagac
cccaatctcaaaaattacagcgctattgtggttgacgaaatccacgagcggagtcttgac
gtcgatctcctggtcgggtttctaaagcagattctctctagcgatctgtctggtcgcggc
ggcattcctctcaaggtcgtcatcatgagtgccacagcagacgtggagggtatccaggag
ttcttcaaagatgttcgccccaagacacaagacgagaatttgctccaagttctcaagatc
aaaggaagacaatatccggtgactgttcatcatgagccacgaccggtagctgaccttcaa
gatgcacttctcaagacgatatacaaaattcatctacaagagcaacttcctggagacatc
cttgctttcctgacaggccaggaagagattgaggcggcgcaaaaattaatcgaagaatat
gcggcaacactggcatcgaacatccccaagatcaaggtcttcccgttgtatggtcaatta
tcgatggacgcgcaacgcgaagcgttcctgcccgtcaaggcatcatttactcgaaagatc
gtgttggcaacaaacattgctgagacatcagtcactgtacccggagtcagatacgtggtg
gactgtggaaaagccaaggtgaagcaataccgagctcgtcttggtatggaatctctcctc
gccaagcctatctcgaagtcgtctgctgttcaacgaactggtcgagctggtcgtgaaggc
ccaggtaaatgtttccgcctgtaccctgaaacggctttcaagacactgcaagattctgat
cttccggaaattcttcgcaatgacgtcctaggagcggtattgaccatgaaggcgcgcggg
atccaagatgttctgacgtttcctcttatggatccaccagaaacagaagcaattgagaag
gcactgattcacttgcatttccttggagctctgaacgatgatggcaccatcacaaagact
ggtgaaacgatggcccgtttccccatatctgcgcctttgggagctgtgctacttgctgct
gctaatcccgaatttgactgtgtggttgaagcaatcgacattatctcctgcatcacatct
ggcgaagatatctttttgagtatacaatctgaagaggcacaggaagaggtcgagaccttt
agaaaggagcttcagcgccgggagggtgacattattacatatctcaccaccattcagcag
tacacggccgagaatgcagacagagtggtttggtgcaagcaacggaagatcaacatgcga
aacatgagacaggctctgaacattcgaaggcagcttcgcggcatgtgtctcaaggagaag
cttttggatgaagctccaccggccgatcctcagccgtttatccccatctcaccagagcgc
gcagagcaggtcctcaaatgcttcatgcggggcttcgctttgaagactgcaatgctggct
cccgatagcagttacgtcactgttcaaggcaagcacgttgtggccattcacccagctagc
gtgttacatgggcaaaagaaagaagccatcatgttcctggagcatgtttatactaataag
aattatgctaaaaaggtcagcaccattcaggcagtatggattgcagaggcattggagggg
aaatga
>Fp2516
atggcaaccgacaataattctggacctccagctaagaagaggaaaaccaagtcaaaggat
ctgaatgctttgaccgtcggaggaaaagtcatttctttagagggttaccttacagcgccc
cccaagcctaaagaagtcgatgcaaaggcatcggaaacaacagacagcgagaccccaaca
acaataacagctaccaccgtaccagagaagaagaaggataacacgcagcaaaggccagcc
aaaaaccacaaggactatcagatcaaagaccgttacaatgaaaaggcacgaagtcgagaa
gacccgaaactgctcaaaactcgcaaacagcttcccatctggcagtatcgcgaggacatt
cagcaggcgctgcgaaacaacagcgatgttcttgttctagtgggtgagacaggttccggt
aaaagtacacaagtccctcagtttctctaccaggagccctggtgtaggcggcaaaagatc
aagctcgctggatcagacgaagaaatttcagttgggggcacggttgctattacacagcct
cgacgagtcgccgcaacgacactggcccatcgagttgcccaggaagccggaactccttta
ggaaaaggccggccggatggcttggttggttattcagttcgattcgaccatcaagtgccg
aagggctcgcggatcaagttcttgactgagggcatgctgctccaagaactgctgcgagac
cccaatctcaaaaattacagcgctattgtggttgacgaaatccacgagcggagtcttgac
gtcgatctcctggtcgggtttctaaagcagattctctctagcgatctgtctggtcgcggc
ggcattcctctcaaggtcgtcatcatgagtgccacagcagacgtggagggtatccaggag
ttcttcaaagatgttcgccccaagacacaagacgagaatttgctccaagttctcaagatc
aaaggaagacaatatccggtgactgttcatcatgagccacgaccggtagctgaccttcaa
gatgcacttctcaagacgatatacaaaattcatctacaagagcaacttcctggagacatc
cttgctttcctgacaggtcaggaagagattgaggcggcgcaaaaattaatcgaagaatat
gcggcaacactggcatcgaacatccccaagatcaaggtcttcccgttgtatggtcaatta
tcgatggacgcgcaacgcgaagcgttcctgcccgtcaaggcatcatttactcgaaagatc
gtgttggcaacaaacattgctgagacatcagtcactgtacccggagtcagatacgtggtg
gactgtggaaaagccaaggtgaagcaataccgagctcgtcttggtatggaatctctcctc
gccaagcctatctcgaagtcgtctgctgttcaacgaactggtcgagctggtcgtgaaggc
ccaggtaaatgtttccgcctgtaccctgaaacggctttcaagacactgcaagattctgat
cttccggaaattcttcgcaatgacgtcctaggagcggtattgaccatgaaggcgcgcggg
atccaagatgttctgacgtttcctcttatggatccaccagaaacagaagcaattgagaag
gcactgattcacttgcatttccttggagctctgaacgatgatggcaccatcacaaagact
ggtgaaacgatggcccgtttccccatatctgcgcctttgggagctgtgctacttgctgct
gctaatcccgaatttgactgtgtggttgaagcaatcgacattatctcctgcatcacatct
ggcgaagatatctttttgagtatacaatctgaagaggcacaggaagaggtcgagaccttt
agaaaggagcttcagcgccgggagggtgacattattacatatctcaccaccattcagcag
tacacggccgagaatgcagacagagtggtttggtgcaagcaacggaagatcaacatgcga
aacatgagacaggctctgaacattcgaaggcagcttcgcggcatgtgtctcaaggagaag
cttttggatgaagctccaccggccgatcctcagccgtttatccccatctcaccagagcgc
gcagagcaggtcctcaaatgcttcatgcggggcttcgctttgaagactgcaatgctggct
cccgatagcagttacgtcactgttcaaggcaagcacgttgtggccattcacccagctagc
gtgctacatgggcaaaagaaagaagccatcatgttcctggagcatgtttatactaataag
aattatgctaaaaaggtcagcgccattcaggcagtatggattgcagaggcattggagggg
aaatga
>Fp26r
atggcaaccgacaataattctggacctccagctaagaagaggaaaaccaagtcaaaggat
ctgaatgctttgaccgtcggaggaaaagtcatttctttagagggttaccttacagcgccc
cccaagcctaaagaagtcgatgcaaaggcatcggaaacaacagacagcgagaccccaaca
acaataacagctaccaccgtaccagagaagaagaaggataacacgcagcaaaggccagcc
aaaaaccacaaggactatcagatcaaagaccgttacaatgaaaaggcacgaagtcgagaa
gacccgaaactgctcaaaactcgcaaacagcttcccatctggcagtatcgcgaggacatt
cagcaggcgctgcgaaacaacagcgatgttcttgttctagtgggtgagacaggttccggt
aaaagtacacaagtccctcagtttctctaccaggagccctggtgtaggcggcaaaagatc
aagctcgctggatcagacgaagaaatttcagttgggggcacggttgctattacacagcct
cgacgagtcgccgcaacgacactggcccatcgagttgcccaggaagccggaactccttta
ggaaaaggccggccggatggcttggttggttattcagttcgattcgaccatcaagtgccg
aagggctcgcggatcaagttcttgactgagggcatgctgctccaagaactgctgcgagac
cccaatctcaaaaattacagcgctattgtggttgacgaaatccacgagcggagtcttgac
gtcgatctcctggtcgggtttctaaagcagattctctctagcgatctgtctggtcgcggc
ggcattcctctcaaggtcgtcatcatgagtgccacagcagacgtggagggtatccaggag
ttcttcaaagatgttcgccccaagacacaagacgagaatttgctccaagttctcaagatc
aaaggaagacaatatccggtgactgttcatcatgagccacgaccggtagctgaccttcaa
gatgcacttctcaagacgatatacaaaattcatctacaagagcaacttcctggagacatc
cttgctttcctgacaggtcaggaagagattgaggcggcgcaaaaattaatcgaagaatat
gcggcaacactggcatcgaacatccccaagatcaaggtcttcccgttgtatggtcaatta
tcgatggacgcgcaacgcgaagcgttcctgcccgtcaaggcatcatttactcgaaagatc
gtgttggcaacaaacattgctgagacatcagtcactgtacccggagtcagatacgtggtg
gactgtggaaaagccaaggtgaagcaataccgagctcgtcttggtatggaatctctcctc
gccaagcctatctcgaagtcgtctgctgttcaacgaactggtcgagctggtcgtgaaggc
ccaggtaaatgtttccgcctgtaccctgaaacggctttcaagacactgcaagattctgat
cttccggaaattcttcgcaatgacgtcctaggagcggtattgaccatgaaggcgcgcggg
atccaagatgttctgacgtttcctcttatggatccaccagaaacagaagcaattgagaag
gcactgattcacttgcatttccttggagctctgaacgatgatggcaccatcacaaagact
ggtgaaacgatggcccgtttccccatatctgcgcctttgggagctgtgctacttgctgct
gctaatcccgaatttgactgtgtggttgaagcaatcgacattatctcctgcatcacatct
ggcgaagatatctttttgagtatacaatctgaagaggcacaggaagaggtcgagaccttt
agaaaggagcttcagcgccgggagggtgacattattacatatctcaccaccattcagcag
tacacggccgagaatgcagacagagtggtttggtgcaagcaacggaagatcaacatgcga
aacatgagacaggctctgaacattcgaaggcagcttcgcggcatgtgtctcaaggagaag
cttttggatgaagctccaccggccgatcctcagccgtttatccccatctcaccagagcgc
gcagagcaggtcctcaaatgcttcatgcggggcttcgctttgaagactgcaatgctggct
cccgatagcagttacgtcactgttcaaggcaagcacgttgtggccattcacccagctagc
gtgttacatgggcaaaagaaagaagccatcatgttcctggagcatgtttatactaataag
aattatgctaaaaaggtcagcgccattcaggcagtatggattgcagaggcattggagggg
aaatga
>Fp33
atggcaaccgacaataattctggacctccagctaagaagaggaaaaccaagtcaaaggat
ctgaatgctttgaccgtcggaggaaaagtcatttctttagagggttaccttacagcgccc
cccaagcctaaagaagtcgatgcaaaggcatcggaaacaacagacagcgagaccccaaca
acaataacagctaccaccgtaccagagaagaagaaggataacacgcagcaaaggccagcc
aaaaaccacaaggactatcagatcaaagaccgttacaatgaaaaggcacgaagtcgagaa
gacccgaaactgctcaaaactcgcaaacagcttcccatctggcagtatcgcgaggacatt
cagcaggcgctgcgaaacaacagcgatgttcttgttctagtgggtgagacaggttccggt
aaaagtacacaagtccctcagtttctctaccaggagccctggtgtaggcggcaaaagatc
aagctcgctggatcagacgaagaaatttcagttgggggcacggttgctattacacagcct
cgacgagtcgccgcaacgacactggcccatcgagttgcccaggaagccggaactccttta
ggaaaaggccggccggatggcttggttggttattcagttcgattcgaccatcaagtgccg
aagggctcgcggatcaagttcttgactgagggcatgctgctccaagaactgctgcgagac
cccaatctcaaaaattacagcgctattgtggttgacgaaatccacgagcggagtcttgac
gtcgatctcctggtcgggtttctaaagcagattctctctagcgatctgtctggtcgcggc
ggcattcctctcaaggtcgtcatcatgagtgccacagcagacgtggagggtatccaggag
ttcttcaaagatgttcgccccaagacacaagacgagaatttgctccaagttctcaagatc
aaaggaagacaatatccggtgactgttcatcatgagccacgaccggtagctgaccttcaa
gatgcacttctcaagacgatatacaaaattcatctacaagagcaacttcctggagacatc
cttgctttcctgacaggtcaggaagagattgaggcggcgcaaaaattaatcgaagaatat
gcggcaacactggcatcgaacatccccaagatcaaggtcttcccgttgtatggtcaatta
tcgatggacgcgcaacgcgaagcgttcctgcccgtcaaggcatcatttactcgaaagatc
gtgttggcaacaaacattgctgagacatcagtcactgtacccggagtcagatacgtggtg
gactgtggaaaagccaaggtgaagcaataccgagctcgtcttggtatggaatctctcctc
gccaagcctatctcgaagtcgtctgctgttcaacgaactggtcgagctggtcgtgaaggc
ccaggtaaatgtttccgcctgtaccctgaaacggctttcaagacactgcaagattctgat
cttccggaaattcttcgcaatgacgtcctaggagcggtattgaccatgaaggcgcgcggg
atccaagatgttctgacgtttcctcttatggatccaccagaaacagaagcaattgagaag
gcactgattcacttgcatttccttggagctctgaacgatgatggcaccatcacaaagact
ggtgaaacgatggcccgtttccccatatctgcgcctttgggagctgtgctacttgctgct
gctaatcccgaatttgactgtgtggttgaagcaatcgacattatctcctgcatcacatct
ggcgaagatatctttttgagtatacaatctgaagaggcacaggaagaggtcgagaccttt
agaaaggagcttcagcgccgggagggtgacattattacatatctcaccaccattcagcag
tacacggccgagaatgcagacagagtggtttggtgcaagcaacggaagatcaacatgcga
aacatgagacaggctctgaacattcgaaggcagcttcgcggcatgtgtctcaaggagaag
cttttggatgaagctccaccggccgatcctcagccgtttatccccatctcaccagagcgc
gcagagcaggtcctcaaatgcttcatgcggggcttcgctttgaagactgcaatgctggct
cccgatagcagttacgtcactgttcaaggcaagcacgttgtggccattcacccagctagc
gtgctacatgggcaaaagaaagaagccatcatgttcctggagcatgtttatactaataag
aattatgctaaaaaggtcagcgccattcaggcagtatggattgcagaggcattggagggg
aaatga
>Fp34
atggcaaccgacaataattctggacctccagctaagaagaggaaaaccaagtcaaaggat
ctgaatgctttgaccgtcggaggaaaagtcatttctttagagggttaccttacagcgccc
cccaagcctaaagaagtcgatgcaaaggcatcggaaacaacagacagcgagaccccaaca
acaataacagctaccaccgtaccagagaagaagaaggataacacgcagcaaaggccagcc
aaaaaccacaaggactatcagatcaaagaccgttacaatgaaaaggcacgaagtcgagaa
gacccgaaactgctcaaaactcgcaaacagcttcccatctggcagtatcgcgaggacatt
cagcaggcgctgcgaaacaacagcgatgttcttgttctagtgggtgagacaggttccggt
aaaagtacacaagtccctcagtttctctaccaggagccctggtgtaggcggcaaaagatc
aagctcgctggatcagacgaagaaatttcagttgggggcacggttgctattacacagcct
cgacgagtcgccgcaacgacactggcccatcgagttgcccaggaagccggaactccttta
ggaaaaggccggccggatggcttggttggttattcagttcgattcgaccatcaagtgccg
aagggctcgcggatcaagttcttgactgagggcatgctgctccaagaactgctgcgagac
cccaatctcaaaaattacagcgctattgtggttgacgaaatccacgagcggagtcttgac
gtcgatctcctggtcgggtttctaaagcagattctctctagcgatctgtctggtcgcggc
ggcattcctctcaaggtcgtcatcatgagtgccacagcagacgtggagggtatccaggag
ttcttcaaagatgttcgccccaagacacaagacgagaatttgctccaagttctcaagatc
aaaggaagacaatatccggtgactgttcatcatgagccacgaccggtagctgaccttcaa
gatgcacttctcaagacgatatacaaaattcatctacaagagcaacttcctggagacatc
cttgctttcctgacaggccaggaagagattgaggcggcgcaaaaattaatcgaagaatat
gcggcaacactggcatcgaacatccccaagatcaaggtcttcccgttgtatggtcaatta
tcgatggacgcgcaacgcgaagcgttcctgcccgtcaaggcatcatttactcgaaagatc
gtgttggcaacaaacattgctgagacatcagtcactgtacccggagtcagatacgtggtg
gactgtggaaaagccaaggtgaagcaataccgagctcgtcttggtatggaatctctcctc
gccaagcctatctcgaagtcgtctgctgttcaacgaactggtcgagctggtcgtgaaggc
ccaggtaaatgtttccgcctgtaccctgaaacggctttcaagacactgcaagattctgat
cttccggaaattcttcgcaatgacgtcctaggagcggtattgaccatgaaggcgcgcggg
atccaagatgttctgacgtttcctcttatggatccaccagaaacagaagcaattgagaag
gcactgattcacttgcatttccttggagctctgaacgatgatggcaccatcacaaagact
ggtgaaacgatggcccgtttccccatatctgcgcctttgggagctgtgctacttgctgct
gctaatcccgaatttgactgtgtggttgaagcaatcgacattatctcctgcatcacatct
ggcgaagatatctttttgagtatacaatctgaagaggcacaggaagaggtcgagaccttt
agaaaggagcttcagcgccgggagggtgacattattacatatctcaccaccattcagcag
tacacggccgagaatgcagacagagtggtttggtgcaagcaacggaagatcaacatgcga
aacatgagacaggctctgaacattcgaaggcagcttcgcggcatgtgtctcaaggagaag
cttttggatgaagctccaccggccgatcctcagccgtttatccccatctcaccagagcgc
gcagagcaggtcctcaaatgcttcatgcggggcttcgctttgaagactgcaatgctggct
cccgatagcagttacgtcactgttcaaggcaagcacgttgtggccattcacccagctagc
gtgttacatgggcaaaagaaagaagccatcatgttcctggagcatgtttatactaataag
aattatgctaaaaaggtcagcaccattcaggcagtatggattgcagaggcattggagggg
aaatga
>Fp35
atggcaaccgacaataattctggacctccagctaagaagaggaaaaccaagtcaaaggat
ctgaatgctttgaccgtcggaggaaaagtcatttctttagagggttaccttacagcgccc
cccaagcctaaagaagtcgatgcaaaggcatcggaaacaacagacagcgagaccccaaca
acaataacagctaccaccgtaccagagaagaagaaggataacacgcagcaaaggccagcc
aaaaaccacaaggactatcagatcaaagaccgttacaatgaaaaggcacgaagtcgagaa
gacccgaaactgctcaaaactcgcaaacagcttcccatctggcagtatcgcgaggacatt
cagcaggcgctgcgaaacaacagcgatgttcttgttctagtgggtgagacaggttccggt
aaaagtacacaagtccctcagtttctctaccaggagccctggtgtaggcggcaaaagatc
aagctcgctggatcagacgaagaaatttcagttgggggcacggttgctattacacagcct
cgacgagtcgccgcaacgacactggcccatcgagttgcccaggaagccggaactccttta
ggaaaaggccggccggatggcttggttggttattcagttcgattcgaccatcaagtgccg
aagggctcgcggatcaagttcttgactgagggcatgctgctccaagaactgctgcgagac
cccaatctcaaaaattacagcgctattgtggttgacgaaatccacgagcggagtcttgac
gtcgatctcctggtcgggtttctaaagcagattctctctagcgatctgtctggtcgcggc
ggcattcctctcaaggtcgtcatcatgagtgccacagcagacgtggagggtatccaggag
ttcttcaaagatgttcgccccaagacacaagacgagaatttgctccaagttctcaagatc
aaaggaagacaatatccggtgactgttcatcatgagccacgaccggtagctgaccttcaa
gatgcacttctcaagacgatatacaaaattcatctacaagagcaacttcctggagacatc
cttgctttcctgacaggccaggaagagattgaggcggcgcaaaaattaatcgaagaatat
gcggcaacactggcatcgaacatccccaagatcaaggtcttcccgttgtatggtcaatta
tcgatggacgcgcaacgcgaagcgttcctgcccgtcaaggcatcatttactcgaaagatc
gtgttggcaacaaacattgctgagacatcagtcactgtacccggagtcagatacgtggtg
gactgtggaaaagccaaggtgaagcaataccgagctcgtcttggtatggaatctctcctc
gccaagcctatctcgaagtcgtctgctgttcaacgaactggtcgagctggtcgtgaaggc
ccaggtaaatgtttccgcctgtaccctgaaacggctttcaagacactgcaagattctgat
cttccggaaattcttcgcaatgacgtcctaggagcggtattgaccatgaaggcgcgcggg
atccaagatgttctgacgtttcctcttatggatccaccagaaacagaagcaattgagaag
gcactgattcacttgcatttccttggagctctgaacgatgatggcaccatcacaaagact
ggtgaaacgatggcccgtttccccatatctgcgcctttgggagctgtgctacttgctgct
gctaatcccgaatttgactgtgtggttgaagcaatcgacattatctcctgcatcacatct
ggcgaagatatctttttgagtatacaatctgaagaggcacaggaagaggtcgagaccttt
agaaaggagcttcagcgccgggagggtgacattattacatatctcaccaccattcagcag
tacacggccgagaatgcagacagagtggtttggtgcaagcaacggaagatcaacatgcga
aacatgagacaggctctgaacattcgaaggcagcttcgcggcatgtgtctcaaggagaag
cttttggatgaagctccaccggccgatcctcagccgtttatccccatctcaccagagcgc
gcagagcaggtcctcaaatgcttcatgcggggcttcgctttgaagactgcaatgctggct
cccgatagcagttacgtcactgttcaaggcaagcacgttgtggccattcacccagctagc
gtgttacatgggcaaaagaaagaagccatcatgttcctggagcatgtttatactaataag
aattatgctaaaaaggtcagcaccattcaggcagtatggattgcagaggcattggagggg
aaatga
>Fp38
atggcaaccgacaataattctggacctccagctaagaagaggaaaaccaagtcaaaggat
ctgaatgctttgaccgtcggaggaaaagtcatttctttagagggttaccttacagcgccc
cccaagcctaaagaagtcgatgcaaaggcatcggaaacaacagacagcgagaccccaaca
acaataacagctaccaccgtaccagagaagaagaaggataacacgcagcaaaggccagcc
aaaaaccacaaggactatcagatcaaagaccgttacaatgaaaaggcacgaagtcgagaa
gacccgaaactgctcaaaactcgcaaacagcttcccatctggcagtatcgcgaggacatt
cagcaggcgctgcgaaacaacagcgatgttcttgttctagtgggtgagacaggttccggt
aaaagtacacaagtccctcagtttctctaccaggagccctggtgtaggcggcaaaagatc
aagctcgctggatcagacgaagaaatttcagttgggggcacggttgctattacacagcct
cgacgagtcgccgcaacgacactggcccatcgagttgcccaggaagccggaactccttta
ggaaaaggccggccggatggcttggttggttattcagttcgattcgaccatcaagtgccg
aagggctcgcggatcaagttcttgactgagggcatgctgctccaagaactgctgcgagac
cccaatctcaaaaattacagcgctattgtggttgacgaaatccacgagcggagtcttgac
gtcgatctcctggtcgggtttctaaagcagattctctctagcgatctgtctggtcgcggc
ggcattcctctcaaggtcgtcatcatgagtgccacagcagacgtggagggtatccaggag
ttcttcaaagatgttcgccccaagacacaagacgagaatttgctccaagttctcaagatc
aaaggaagacaatatccggtgactgttcatcatgagccacgaccggtagctgaccttcaa
gatgcacttctcaagacgatatacaaaattcatctacaagagcaacttcctggagacatc
cttgctttcctgacaggccaggaagagattgaggcggcgcaaaaattaatcgaagaatat
gcggcaacactggcatcgaacatccccaagatcaaggtcttcccgttgtatggtcaatta
tcgatggacgcgcaacgcgaagcgttcctgcccgtcaaggcatcatttactcgaaagatc
gtgttggcaacaaacattgctgagacatcagtcactgtacccggagtcagatacgtggtg
gactgtggaaaagccaaggtgaagcaataccgagctcgtcttggtatggaatctctcctc
gccaagcctatctcgaagtcgtctgctgttcaacgaactggtcgagctggtcgtgaaggc
ccaggtaaatgtttccgcctgtaccctgaaacggctttcaagacactgcaagattctgat
cttccggaaattcttcgcaatgacgtcctaggagcggtattgaccatgaaggcgcgcggg
atccaagatgttctgacgtttcctcttatggatccaccagaaacagaagcaattgagaag
gcactgattcacttgcatttccttggagctctgaacgatgatggcaccatcacaaagact
ggtgaaacgatggcccgtttccccatatctgcgcctttgggagctgtgctacttgctgct
gctaatcccgaatttgactgtgtggttgaagcaatcgacattatctcctgcatcacatct
ggcgaagatatctttttgagtatacaatctgaagaggcacaggaagaggtcgagaccttt
agaaaggagcttcagcgccgggagggtgacattattacatatctcaccaccattcagcag
tacacggccgagaatgcagacagagtggtttggtgcaagcaacggaagatcaacatgcga
aacatgagacaggctctgaacattcgaaggcagcttcgcggcatgtgtctcaaggagaag
cttttggatgaagctccaccggccgatcctcagccgtttatccccatctcaccagagcgc
gcagagcaggtcctcaaatgcttcatgcggggcttcgctttgaagactgcaatgctggct
cccgatagcagttacgtcactgttcaaggcaagcacgttgtggccattcacccagctagc
gtgttacatgggcaaaagaaagaagccatcatgttcctggagcatgtttatactaataag
aattatgctaaaaaggtcagcaccattcaggcagtatggattgcagaggcattggagggg
aaatga
>Fp39
atggcaaccgacaataattctggacctccagctaagaagaggaaaaccaagtcaaaggat
ctgaatgctttgaccgtcggaggaaaagtcatttctttagagggttaccttacagcgccc
cccaagcctaaagaagtcgatgcaaaggcatcggaaacaacagacagcgagaccccaaca
acaataacagctaccaccgtaccagagaagaagaaggataacacgcagcaaaggccagcc
aaaaaccacaaggactatcagatcaaagaccgttacaatgaaaaggcacgaagtcgagaa
gacccgaaactgctcaaaactcgcaaacagcttcccatctggcagtatcgcgaggacatt
cagcaggcgctgcgaaacaacagcgatgttcttgttctagtgggtgagacaggttccggt
aaaagtacacaagtccctcagtttctctaccaggagccctggtgtaggcggcaaaagatc
aagctcgctggatcagacgaagaaatttcagttgggggcacggttgctattacacagcct
cgacgagtcgccgcaacgacactggcccatcgagttgcccaggaagccggaactccttta
ggaaaaggccggccggatggcttggttggttattcagttcgattcgaccatcaagtgccg
aagggctcgcggatcaagttcttgactgagggcatgctgctccaagaactgctgcgagac
cccaatctcaaaaattacagcgctattgtggttgacgaaatccacgagcggagtcttgac
gtcgatctcctggtcgggtttctaaagcagattctctctagcgatctgtctggtcgcggc
ggcattcctctcaaggtcgtcatcatgagtgccacagcagacgtggagggtatccaggag
ttcttcaaagatgttcgccccaagacacaagacgagaatttgctccaagttctcaagatc
aaaggaagacaatatccggtgactgttcatcatgagccacgaccggtagctgaccttcaa
gatgcacttctcaagacgatatacaaaattcatctacaagagcaacttcctggagacatc
cttgctttcctgacaggtcaggaagagattgaggcggcgcaaaaattaatcgaagaatat
gcggcaacactggcatcgaacatccccaagatcaaggtcttcccgttgtatggtcaatta
tcgatggacgcgcaacgcgaagcgttcctgcccgtcaaggcatcatttactcgaaagatc
gtgttggcaacaaacattgctgagacatcagtcactgtacccggagtcagatacgtggtg
gactgtggaaaagccaaggtgaagcaataccgagctcgtcttggtatggaatctctcctc
gccaagcctatctcgaagtcgtctgctgttcaacgaactggtcgagctggtcgtgaaggc
ccaggtaaatgtttccgcctgtaccctgaaacggctttcaagacactgcaagattctgat
cttccggaaattcttcgcaatgacgtcctaggagcggtattgaccatgaaggcgcgcggg
atccaagatgttctgacgtttcctcttatggatccaccagaaacagaagcaattgagaag
gcactgattcacttgcatttccttggagctctgaacgatgatggcaccatcacaaagact
ggtgaaacgatggcccgtttccccatatctgcgcctttgggagctgtgctacttgctgct
gctaatcccgaatttgactgtgtggttgaagcaatcgacattatctcctgcatcacatct
ggcgaagatatctttttgagtatacaatctgaagaggcacaggaagaggtcgagaccttt
agaaaggagcttcagcgccgggagggtgacattattacatatctcaccaccattcagcag
tacacggccgagaatgcagacagagtggtttggtgcaagcaacggaagatcaacatgcga
aacatgagacaggctctgaacattcgaaggcagcttcgcggcatgtgtctcaaggagaag
cttttggatgaagctccaccggccgatcctcagccgtttatccccatctcaccagagcgc
gcagagcaggtcctcaaatgcttcatgcggggcttcgctttgaagactgcaatgctggct
cccgatagcagttacgtcactgttcaaggcaagcacgttgtggccattcacccagctagc
gtgctacatgggcaaaagaaagaagccatcatgttcctggagcatgtttatactaataag
aattatgctaaaaaggtcagcgccattcaggcagtatggattgcagaggcattggagggg
aaatga
>Fp42
atggcaaccgacaataattctggacctccagctaagaagaggaaaaccaagtcaaaggat
ttgaatgctttgaccgtcggaggaaaagtcatttctttagagggttaccttacagcgccc
cccaagcctaaagaagtcgatgcaaaggcatcggaaacaacagacagcgagaccccaaca
acaataacagctaccaccgtaccagagaagaagaaggataacacgcagcaaaggccagcc
aaaaaccacaaggactatcagatcaaagaccgttacaatgaaaaggcacgaagtcgagaa
gacccgaaactgctcaaaactcgcaaacagcttcccatctggcagtatcgcgaggacatt
cagcaggcgctgcgaaacaacagcgatgttcttgttctagtgggtgagacaggttccggt
aaaagtacacaagtccctcagtttctctaccaggagccctggtgtaggcggcaaaagatc
aagctcgctggatcagacgaagaaatttcagttgggggcacggttgctattacacagcct
cgacgagtcgccgcaacgacactggcccatcgagttgcccaggaagccggaactccttta
ggaaaaggccggccggatggcttggttggttattcagttcgattcgaccatcaagtgccg
aagggctcgcggatcaagttcttgactgagggcatgctgctccaagaactgctgcgagac
cccaatctcaaaaattacagcgctattgtggttgacgaaatccacgagcggagtcttgac
gtcgatctcctggtcgggtttctaaagcagattctctctagcgatctgtctggtcgcggc
ggcattcctctcaaggtcgtcatcatgagtgccacagcagacgtggagggtatccaggag
ttcttcaaagatgttcgccccaagacacaagacgagaatttgctccaagttctcaagatc
aaaggaagacaatatccggtgactgttcatcatgagccacgaccggtagctgaccttcaa
gatgcacttctcaagacgatatacaaaattcatctacaagagcaacttcctggagacatc
cttgctttcctgacaggtcaggaagagattgaggcggcgcaaaaattaatcgaagaatat
gcggcaacactggcatcgaacatccccaagatcaaggtcttcccgttgtatggtcaatta
tcgatggacgcgcaacgcgaagcgttcctgcccgtcaaggcatcatttactcgaaagatc
gtgttggcaacaaacattgctgagacatcagtcactgtacccggagtcagatacgtggtg
gactgtggaaaagccaaggtgaagcaataccgagctcgtcttggtatggaatctctcctc
gccaagcctatctcgaagtcgtctgctgttcaacgaactggtcgagctggtcgtgaaggc
ccaggtaaatgtttccgcctgtaccctgaaacggctttcaagacactgcaagattctgat
cttccggaaattcttcgcaatgacgtcctaggagcggtattgaccatgaaggcgcgcggg
atccaagatgttctgacgtttcctcttatggatccaccagaaacagaagcaattgagaag
gcactgattcacttgcatttccttggagctctgaacgatgatggcaccatcacaaagact
ggtgaaacgatggcccgtttccccatatctgcgcctttgggagctgtgctacttgctgct
gctaatcccgaatttgactgtgtggttgaagcaatcgacattatctcctgcatcacatct
ggcgaagatatctttttgagtatacaatctgaagaggcacaggaagaggtcgagaccttt
agaaaggagcttcagcgccgggagggtgacattattacatatctcaccaccattcagcag
tacacggccgagaatgcagacagagtggtttggtgcaagcaacggaagatcaacatgcga
aacatgagacaggctctgaacattcgaaggcagcttcgcggcatgtgtctcaaggagaag
cttttggatgaagctccaccggccgatcctcagccgtttatccccatctcaccagagcgc
gcagagcaggtcctcaaatgcttcatgcggggcttcgctttgaagactgcaatgctggct
cccgatagcagttacgtcactgttcaaggcaagcacgttgtggccattcacccagctagc
gtgctacatgggcaaaagaaagaagccatcatgttcctggagcatgtttatactaataag
aattatgctaaaaaggtcagcgccattcaggcagtatggattgcagaggcattggagggg
aaatga
>Fp44
atggcaaccgacaataattctggacctccagctaagaagaggaaaaccaagtcaaaggat
ctgaatgctttgaccgtcggaggaaaagtcatttctttagagggttaccttacagcgccc
cccaagcctaaagaagtcgatgcaaaggcatcggaaacaacagacagcgagaccccaaca
acaataacagctaccaccgtaccagagaagaagaaggataacacgcagcaaaggccagcc
aaaaaccacaaggactatcagatcaaagaccgttacaatgaaaaggcacgaagtcgagaa
gacccgaaactgctcaaaactcgcaaacagcttcccatctggcagtatcgcgaggacatt
cagcaggcgctgcgaaacaacagcgatgttcttgttctagtgggtgagacaggttccggt
aaaagtacacaagtccctcagtttctctaccaggagccctggtgtaggcggcaaaagatc
aagctcgctggatcagacgaagaaatttcagttgggggcacggttgctattacacagcct
cgacgagtcgccgcaacgacactggcccatcgagttgcccaggaagccggaactccttta
ggaaaaggccggccggatggcttggttggttattcagttcgattcgaccatcaagtgccg
aagggctcgcggatcaagttcttgactgagggcatgctgctccaagaactgctgcgagac
cccaatctcaaaaattacagcgctattgtggttgacgaaatccacgagcggagtcttgac
gtcgatctcctggtcgggtttctaaagcagattctctctagcgatctgtctggtcgcggc
ggcattcctctcaaggtcgtcatcatgagtgccacagcagacgtggagggtatccaggag
ttcttcaaagatgttcgccccaagacacaagacgagaatttgctccaagttctcaagatc
aaaggaagacaatatccggtgactgttcatcatgagccacgaccggtagctgaccttcaa
gatgcacttctcaagacgatatacaaaattcatctacaagagcaacttcctggagacatc
cttgctttcctgacaggtcaggaagagattgaggcggcgcaaaaattaatcgaagaatat
gcggcaacactggcatcgaacatccccaagatcaaggtcttcccgttgtatggtcaatta
tcgatggacgcgcaacgcgaagcgttcctgcccgtcaaggcatcatttactcgaaagatc
gtgttggcaacaaacattgctgagacatcagtcactgtacccggagtcagatacgtggtg
gactgtggaaaagccaaggtgaagcaataccgagctcgtcttggtatggaatctctcctc
gccaagcctatctcgaagtcgtctgctgttcaacgaactggtcgagctggtcgtgaaggc
ccaggtaaatgtttccgcctgtaccctgaaacggctttcaagacactgcaagattctgat
cttccggaaattcttcgcaatgacgtcctaggagcggtattgaccatgaaggcgcgcggg
atccaagatgttctgacgtttcctcttatggatccaccagaaacagaagcaattgagaag
gcactgattcacttgcatttccttggagctctgaacgatgatggcaccatcacaaagact
ggtgaaacgatggcccgtttccccatatctgcgcctttgggagctgtgctacttgctgct
gctaatcccgaatttgactgtgtggttgaagcaatcgacattatctcctgcatcacatct
ggcgaagatatctttttgagtatacaatctgaagaggcacaggaagaggtcgagaccttt
agaaaggagcttcagcgccgggagggtgacattattacatatctcaccaccattcagcag
tacacggccgagaatgcagacagagtggtttggtgcaagcaacggaagatcaacatgcga
aacatgagacaggctctgaacattcgaaggcagcttcgcggcatgtgtctcaaggagaag
cttttggatgaagctccaccggccgatcctcagccgtttatccccatctcaccagagcgc
gcagagcaggtcctcaaatgcttcatgcggggcttcgctttgaagactgcaatgctggct
cccgatagcagttacgtcactgttcaaggcaagcacgttgtggccattcacccagctagc
gtgctacatgggcaaaagaaagaagccatcatgttcctggagcatgtttatactaataag
aattatgctaaaaaggtcagcgccattcaggcagtatggattgcagaggcattggagggg
aaatga
>Fp49
atggcaaccgacaataattctggacctccagctaagaagaggaaaaccaagtcaaaggat
ttgaatgctttgaccgtcggaggaaaagtcatttctttagagggttaccttacagcgccc
cccaagcctaaagaagtcgatgcaaaggcatcggaaacaacagacagcgagaccccaaca
acaataacagctaccaccgtaccagagaagaagaaggataacacgcagcaaaggccagcc
aaaaaccacaaggactatcagatcaaagaccgttacaatgaaaaggcacgaagtcgagaa
gacccgaaactgctcaaaactcgcaaacagcttcccatctggcagtatcgcgaggacatt
cagcaggcgctgcgaaacaacagcgatgttcttgttctagtgggtgagacaggttccggt
aaaagtacacaagtccctcagtttctctaccaggagccctggtgtaggcggcaaaagatc
aagctcgctggatcagacgaagaaatttcagttgggggcacggttgctattacacagcct
cgacgagtcgccgcaacgacactggcccatcgagttgcccaggaagccggaactccttta
ggaaaaggccggccggatggcttggttggttattcagttcgattcgaccatcaagtgccg
aagggctcgcggatcaagttcttgactgagggcatgctgctccaagaactgctgcgagac
cccaatctcaaaaattacagcgctattgtggttgacgaaatccacgagcggagtcttgac
gtcgatctcctggtcgggtttctaaagcagattctctctagcgatctgtctggtcgcggc
ggcattcctctcaaggtcgtcatcatgagtgccacagcagacgtggagggtatccaggag
ttcttcaaagatgttcgccccaagacacaagacgagaatttgctccaagttctcaagatc
aaaggaagacaatatccggtgactgttcatcatgagccacgaccggtagctgaccttcaa
gatgcacttctcaagacgatatacaaaattcatctacaagagcaacttcctggagacatc
cttgctttcctgacaggtcaggaagagattgaggcggcgcaaaaattaatcgaagaatat
gcggcaacactggcatcgaacatccccaagatcaaggtcttcccgttgtatggtcaatta
tcgatggacgcgcaacgcgaagcgttcctgcccgtcaaggcatcatttactcgaaagatc
gtgttggcaacaaacattgctgagacatcagtcactgtacccggagtcagatacgtggtg
gactgtggaaaagccaaggtgaagcaataccgagctcgtcttggtatggaatctctcctc
gccaagcctatctcgaagtcgtctgctgttcaacgaactggtcgagctggtcgtgaaggc
ccaggtaaatgtttccgcctgtaccctgaaacggctttcaagacactgcaagattctgat
cttccggaaattcttcgcaatgacgtcctaggagcggtattgaccatgaaggcgcgcggg
atccaagatgttctgacgtttcctcttatggatccaccagaaacagaagcaattgagaag
gcactgattcacttgcatttccttggagctctgaacgatgatggcaccatcacaaagact
ggtgaaacgatggcccgtttccccatatctgcgcctttgggagctgtgctacttgctgct
gctaatcccgaatttgactgtgtggttgaagcaatcgacattatctcctgcatcacatct
ggcgaagatatctttttgagtatacaatctgaagaggcacaggaagaggtcgagaccttt
agaaaggagcttcagcgccgggagggtgacattattacatatctcaccaccattcagcag
tacacggccgagaatgcagacagagtggtttggtgcaagcaacggaagatcaacatgcga
aacatgagacaggctctgaacattcgaaggcagcttcgcggcatgtgtctcaaggagaag
cttttggatgaagctccaccggccgatcctcagccgtttatccccatctcaccagagcgc
gcagagcaggtcctcaaatgcttcatgcggggcttcgctttgaagactgcaatgctggct
cccgatagcagttacgtcactgttcaaggcaagcacgttgtggccattcacccagctagc
gtgctacatgggcaaaagaaagaagccatcatgttcctggagcatgtttatactaataag
aattatgctaaaaaggtcagcgccattcaggcagtatggattgcagaggcattggagggg
aaatga
>Fp50
atggcaaccgacaataattctggacctccagctaagaagaggaaaaccaagtcaaaggat
ctgaatgctttgaccgtcggaggaaaagtcatttctttagagggttaccttacagcgccc
cccaagcctaaagaagtcgatgcaaaggcatcggaaacaacagacagcgagaccccaaca
acaataacagctaccaccgtaccagagaagaagaaggataacacgcagcaaaggccagcc
aaaaaccacaaggactatcagatcaaagaccgttacaatgaaaaggcacgaagtcgagaa
gacccgaaactgctcaaaactcgcaaacagcttcccatctggcagtatcgcgaggacatt
cagcaggcgctgcgaaacaacagcgatgttcttgttctagtgggtgagacaggttccggt
aaaagtacacaagtccctcagtttctctaccaggagccctggtgtaggcggcaaaagatc
aagctcgctggatcagacgaagaaatttcagttgggggcacggttgctattacacagcct
cgacgagtcgccgcaacgacactggcccatcgagttgcccaggaagccggaactccttta
ggaaaaggccggccggatggcttggttggttattcagttcgattcgaccatcaagtgccg
aagggctcgcggatcaagttcttgactgagggcatgctgctccaagaactgctgcgagac
cccaatctcaaaaattacagcgctattgtggttgacgaaatccacgagcggagtcttgac
gtcgatctcctggtcgggtttctaaagcagattctctctagcgatctgtctggtcgcggc
ggcattcctctcaaggtcgtcatcatgagtgccacagcagacgtggagggtatccaggag
ttcttcaaagatgttcgccccaagacacaagacgagaatttgctccaagttctcaagatc
aaaggaagacaatatccggtgactgttcatcatgagccacgaccggtagctgaccttcaa
gatgcacttctcaagacgatatacaaaattcatctacaagagcaacttcctggagacatc
cttgctttcctgacaggtcaggaagagattgaggcggcgcaaaaattaatcgaagaatat
gcggcaacactggcatcgaacatccccaagatcaaggtcttcccgttgtatggtcaatta
tcgatggacgcgcaacgcgaagcgttcctgcccgtcaaggcatcatttactcgaaagatc
gtgttggcaacaaacattgctgagacatcagtcactgtacccggagtcagatacgtggtg
gactgtggaaaagccaaggtgaagcaataccgagctcgtcttggtatggaatctctcctc
gccaagcctatctcgaagtcgtctgctgttcaacgaactggtcgagctggtcgtgaaggc
ccaggtaaatgtttccgcctgtaccctgaaacggctttcaagacactgcaagattctgat
cttccggaaattcttcgcaatgacgtcctaggagcggtattgaccatgaaggcgcgcggg
atccaagatgttctgacgtttcctcttatggatccaccagaaacagaagcaattgagaag
gcactgattcacttgcatttccttggagctctgaacgatgatggcaccatcacaaagact
ggtgaaacgatggcccgtttccccatatctgcgcctttgggagctgtgctacttgctgct
gctaatcccgaatttgactgtgtggttgaagcaatcgacattatctcctgcatcacatct
ggcgaagatatctttttgagtatacaatctgaagaggcacaggaagaggtcgagaccttt
agaaaggagcttcagcgccgggagggtgacattattacatatctcaccaccattcagcag
tacacggccgagaatgcagacagagtggtttggtgcaagcaacggaagatcaacatgcga
aacatgagacaggctctgaacattcgaaggcagcttcgcggcatgtgtctcaaggagaag
cttttggatgaagctccaccggccgatcctcagccgtttatccccatctcaccagagcgc
gcagagcaggtcctcaaatgcttcatgcggggcttcgctttgaagactgcaatgctggct
cccgatagcagttacgtcactgttcaaggcaagcacgttgtggccattcacccagctagc
gtgctacatgggcaaaagaaagaagccatcatgttcctggagcatgtttatactaataag
aattatgctaaaaaggtcagcgccattcaggcagtatggattgcagaggcattggagggg
aaatga
>Fp51
atggcaaccgacaataattctggacctccagctaagaagaggaaaaccaagtcaaaggat
ctgaatgctttgaccgtcggaggaaaagtcatttctttagagggttaccttacagcgccc
cccaagcctaaagaagtcgatgcaaaggcatcggaaacaacagacagcgagaccccaaca
acaataacagctaccaccgtaccagagaagaagaaggataacacgcagcaaaggccagcc
aaaaaccacaaggactatcagatcaaagaccgttacaatgaaaaggcacgaagtcgagaa
gacccgaaactgctcaaaactcgcaaacagcttcccatctggcagtatcgcgaggacatt
cagcaggcgctgcgaaacaacagcgatgttcttgttctagtgggtgagacaggttccggt
aaaagtacacaagtccctcagtttctctaccaggagccctggtgtaggcggcaaaagatc
aagctcgctggatcagacgaagaaatttcagttgggggcacggttgctattacacagcct
cgacgagtcgccgcaacgacactggcccatcgagttgcccaggaagccggaactccttta
ggaaaaggccggccggatggcttggttggttattcagttcgattcgaccatcaagtgccg
aagggctcgcggatcaagttcttgactgagggcatgctgctccaagaactgctgcgagac
cccaatctcaaaaattacagcgctattgtggttgacgaaatccacgagcggagtcttgac
gtcgatctcctggtcgggtttctaaagcagattctctctagcgatctgtctggtcgcggc
ggcattcctctcaaggtcgtcatcatgagtgccacagcagacgtggagggtatccaggag
ttcttcaaagatgttcgccccaagacacaagacgagaatttgctccaagttctcaagatc
aaaggaagacaatatccggtgactgttcatcatgagccacgaccggtagctgaccttcaa
gatgcacttctcaagacgatatacaaaattcatctacaagagcaacttcctggagacatc
cttgctttcctgacaggtcaggaagagattgaggcggcgcaaaaattaatcgaagaatat
gcggcaacactggcatcgaacatccccaagatcaaggtcttcccgttgtatggtcaatta
tcgatggacgcgcaacgcgaagcgttcctgcccgtcaaggcatcatttactcgaaagatc
gtgttggcaacaaacattgctgagacatcagtcactgtacccggagtcagatacgtggtg
gactgtggaaaagccaaggtgaagcaataccgagctcgtcttggtatggaatctctcctc
gccaagcctatctcgaagtcgtctgctgttcaacgaactggtcgagctggtcgtgaaggc
ccaggtaaatgtttccgcctgtaccctgaaacggctttcaagacactgcaagattctgat
cttccggaaattcttcgcaatgacgtcctaggagcggtattgaccatgaaggcgcgcggg
atccaagatgttctgacgtttcctcttatggatccaccagaaacagaagcaattgagaag
gcactgattcacttgcatttccttggagctctgaacgatgatggcaccatcacaaagact
ggtgaaacgatggcccgtttccccatatctgcgcctttgggagctgtgctacttgctgct
gctaatcccgaatttgactgtgtggttgaagcaatcgacattatctcctgcatcacatct
ggcgaagatatctttttgagtatacaatctgaagaggcacaggaagaggtcgagaccttt
agaaaggagcttcagcgccgggagggtgacattattacatatctcaccaccattcagcag
tacacggccgagaatgcagacagagtggtttggtgcaagcaacggaagatcaacatgcga
aacatgagacaggctctgaacattcgaaggcagcttcgcggcatgtgtctcaaggagaag
cttttggatgaagctccaccggccgatcctcagccgtttatccccatctcaccagagcgc
gcagagcaggtcctcaaatgcttcatgcggggcttcgctttgaagactgcaatgctggct
cccgatagcagttacgtcactgttcaaggcaagcacgttgtggccattcacccagctagc
gtgctacatgggcaaaagaaagaagccatcatgttcctggagcatgtttatactaataag
aattatgctaaaaaggtcagcgccattcaggcagtatggattgcagaggcattggagggg
aaatga
>Fp59
atggcaaccgacaataattctggacctccagctaagaagaggaaaaccaagtcaaaggat
ctgaatgctttgaccgtcggaggaaaagtcatttctttagagggttaccttacagcgccc
cccaagcctaaagaagtcgatgcaaaggcatcggaaacaacagacagcgagaccccaaca
acaataacagctaccaccgtaccagagaagaagaaggataacacgcagcaaaggccagcc
aaaaaccacaaggactatcagatcaaagaccgttacaatgaaaaggcacgaagtcgagaa
gacccgaaactgctcaaaactcgcaaacagcttcccatctggcagtatcgcgaggacatt
cagcaggcgctgcgaaacaacagcgatgttcttgttctagtgggtgagacaggttccggt
aaaagtacacaagtccctcagtttctctaccaggagccctggtgtaggcggcaaaagatc
aagctcgctggatcagacgaagaaatttcagttgggggcacggttgctattacacagcct
cgacgagtcgccgcaacgacactggcccatcgagttgcccaggaagccggaactccttta
ggaaaaggccggccggatggcttggttggttattcagttcgattcgaccatcaagtgccg
aagggctcgcggatcaagttcttgactgagggcatgctgctccaagaactgctgcgagac
cccaatctcaaaaattacagcgctattgtggttgacgaaatccacgagcggagtcttgac
gtcgatctcctggtcgggtttctaaagcagattctctctagcgatctgtctggtcgcggc
ggcattcctctcaaggtcgtcatcatgagtgccacagcagacgtggagggtatccaggag
ttcttcaaagatgttcgccccaagacacaagacgagaatttgctccaagttctcaagatc
aaaggaagacaatatccggtgactgttcatcatgagccacgaccggtagctgaccttcaa
gatgcacttctcaagacgatatacaaaattcatctacaagagcaacttcctggagacatc
cttgctttcctgacaggtcaggaagagattgaggcggcgcaaaaattaatcgaagaatat
gcggcaacactggcatcgaacatccccaagatcaaggtcttcccgttgtatggtcaatta
tcgatggacgcgcaacgcgaagcgttcctgcccgtcaaggcatcatttactcgaaagatc
gtgttggcaacaaacattgctgagacatcagtcactgtacccggagtcagatacgtggtg
gactgtggaaaagccaaggtgaagcaataccgagctcgtcttggtatggaatctctcctc
gccaagcctatctcgaagtcgtctgctgttcaacgaactggtcgagctggtcgtgaaggc
ccaggtaaatgtttccgcctgtaccctgaaacggctttcaagacactgcaagattctgat
cttccggaaattcttcgcaatgacgtcctaggagcggtattgaccatgaaggcgcgcggg
atccaagatgttctgacgtttcctcttatggatccaccagaaacagaagcaattgagaag
gcactgattcacttgcatttccttggagctctgaacgatgatggcaccatcacaaagact
ggtgaaacgatggcccgtttccccatatctgcgcctttgggagctgtgctacttgctgct
gctaatcccgaatttgactgtgtggttgaagcaatcgacattatctcctgcatcacatct
ggcgaagatatctttttgagtatacaatctgaagaggcacaggaagaggtcgagaccttt
agaaaggagcttcagcgccgggagggtgacattattacatatctcaccaccattcagcag
tacacggccgagaatgcagacagagtggtttggtgcaagcaacggaagatcaacatgcga
aacatgagacaggctctgaacattcgaaggcagcttcgcggcatgtgtctcaaggagaag
cttttggatgaagctccaccggccgatcctcagccgtttatccccatctcaccagagcgc
gcagagcaggtcctcaaatgcttcatgcggggcttcgctttgaagactgcaatgctggct
cccgatagcagttacgtcactgttcaaggcaagcacgttgtggccattcacccagctagc
gtgctacatgggcaaaagaaagaagccatcatgttcctggagcatgtttatactaataag
aattatgctaaaaaggtcagcgccattcaggcagtatggattgcagaggcattggagggg
aaatga
>Fp63
atggcaaccgacaataattctggacctccagctaagaagaggaaaaccaagtcaaaggat
ctgaatgctttgaccgtcggaggaaaagtcatttctttagagggttaccttacagcgccc
cccaagcctaaagaagtcgatgcaaaggcatcggaaacaacagacagcgagaccccaaca
acaataacagctaccaccgtaccagagaagaagaaggataacacgcagcaaaggccagcc
aaaaaccacaaggactatcagatcaaagaccgttacaatgaaaaggcacgaagtcgagaa
gacccgaaactgctcaaaactcgcaaacagcttcccatctggcagtatcgcgaggacatt
cagcaggcgctgcgaaacaacagcgatgttcttgttctagtgggtgagacaggttccggt
aaaagtacacaagtccctcagtttctctaccaggagccctggtgtaggcggcaaaagatc
aagctcgctggatcagacgaagaaatttcagttgggggcacggttgctattacacagcct
cgacgagtcgccgcaacgacactggcccatcgagttgcccaggaagccggaactccttta
ggaaaaggccggccggatggcttggttggttattcagttcgattcgaccatcaagtgccg
aagggctcgcggatcaagttcttgactgagggcatgctgctccaagaactgctgcgagac
cccaatctcaaaaattacagcgctattgtggttgacgaaatccacgagcggagtcttgac
gtcgatctcctggtcgggtttctaaagcagattctctctagcgatctgtctggtcgcggc
ggcattcctctcaaggtcgtcatcatgagtgccacagcagacgtggagggtatccaggag
ttcttcaaagatgttcgccccaagacacaagacgagaatttgctccaagttctcaagatc
aaaggaagacaatatccggtgactgttcatcatgagccacgaccggtagctgaccttcaa
gatgcacttctcaagacgatatacaaaattcatctacaagagcaacttcctggagacatc
cttgctttcctgacaggccaggaagagattgaggcggcgcaaaaattaatcgaagaatat
gcggcaacactggcatcgaacatccccaagatcaaggtcttcccgttgtatggtcaatta
tcgatggacgcgcaacgcgaagcgttcctgcccgtcaaggcatcatttactcgaaagatc
gtgttggcaacaaacattgctgagacatcagtcactgtacccggagtcagatacgtggtg
gactgtggaaaagccaaggtgaagcaataccgagctcgtcttggtatggaatctctcctc
gccaagcctatctcgaagtcgtctgctgttcaacgaactggtcgagctggtcgtgaaggc
ccaggtaaatgtttccgcctgtaccctgaaacggctttcaagacactgcaagattctgat
cttccggaaattcttcgcaatgacgtcctaggagcggtattgaccatgaaggcgcgcggg
atccaagatgttctgacgtttcctcttatggatccaccagaaacagaagcaattgagaag
gcactgattcacttgcatttccttggagctctgaacgatgatggcaccatcacaaagact
ggtgaaacgatggcccgtttccccatatctgcgcctttgggagctgtgctacttgctgct
gctaatcccgaatttgactgtgtggttgaagcaatcgacattatctcctgcatcacatct
ggcgaagatatctttttgagtatacaatctgaagaggcacaggaagaggtcgagaccttt
agaaaggagcttcagcgccgggagggtgacattattacatatctcaccaccattcagcag
tacacggccgagaatgcagacagagtggtttggtgcaagcaacggaagatcaacatgcga
aacatgagacaggctctgaacattcgaaggcagcttcgcggcatgtgtctcaaggagaag
cttttggatgaagctccaccggccgatcctcagccgtttatccccatctcaccagagcgc
gcagagcaggtcctcaaatgcttcatgcggggcttcgctttgaagactgcaatgctggct
cccgatagcagttacgtcactgttcaaggcaagcacgttgtggccattcacccagctagc
gtgttacatgggcaaaagaaagaagccatcatgttcctggagcatgtttatactaataag
aattatgctaaaaaggtcagcaccattcaggcagtatggattgcagaggcattggagggg
aaatga
>Fp65
atggcaaccgacaataattctggacctccagctaagaagaggaaaaccaagtcaaaggat
ctgaatgctttgaccgtcggaggaaaagtcatttctttagagggttaccttacagcgccc
cccaagcctaaagaagtcgatgcaaaggcatcggaaacaacagacagcgagaccccaaca
acaataacagctaccaccgtaccagagaagaagaaggataacacgcagcaaaggccagcc
aaaaaccacaaggactatcagatcaaagaccgttacaatgaaaaggcacgaagtcgagaa
gacccgaaactgctcaaaactcgcaaacagcttcccatctggcagtatcgcgaggacatt
cagcaggcgctgcgaaacaacagcgatgttcttgttctagtgggtgagacaggttccggt
aaaagtacacaagtccctcagtttctctaccaggagccctggtgtaggcggcaaaagatc
aagctcgctggatcagacgaagaaatttcagttgggggcacggttgctattacacagcct
cgacgagtcgccgcaacgacactggcccatcgagttgcccaggaagccggaactccttta
ggaaaaggccggccggatggcttggttggttattcagttcgattcgaccatcaagtgccg
aagggctcgcggatcaagttcttgactgagggcatgctgctccaagaactgctgcgagac
cccaatctcaaaaattacagcgctattgtggttgacgaaatccacgagcggagtcttgac
gtcgatctcctggtcgggtttctaaagcagattctctctagcgatctgtctggtcgcggc
ggcattcctctcaaggtcgtcatcatgagtgccacagcagacgtggagggtatccaggag
ttcttcaaagatgttcgccccaagacacaagacgagaatttgctccaagttctcaagatc
aaaggaagacaatatccggtgactgttcatcatgagccacgaccggtagctgaccttcaa
gatgcacttctcaagacgatatacaaaattcatctacaagagcaacttcctggagacatc
cttgctttcctgacaggtcaggaagagattgaggcggcgcaaaaattaatcgaagaatat
gcggcaacactggcatcgaacatccccaagatcaaggtcttcccgttgtatggtcaatta
tcgatggacgcgcaacgcgaagcgttcctgcccgtcaaggcatcatttactcgaaagatc
gtgttggcaacaaacattgctgagacatcagtcactgtacccggagtcagatacgtggtg
gactgtggaaaagccaaggtgaagcaataccgagctcgtcttggtatggaatctctcctc
gccaagcctatctcgaagtcgtctgctgttcaacgaactggtcgagctggtcgtgaaggc
ccaggtaaatgtttccgcctgtaccctgaaacggctttcaagacactgcaagattctgat
cttccggaaattcttcgcaatgacgtcctaggagcggtattgaccatgaaggcgcgcggg
atccaagatgttctgacgtttcctcttatggatccaccagaaacagaagcaattgagaag
gcactgattcacttgcatttccttggagctctgaacgatgatggcaccatcacaaagact
ggtgaaacgatggcccgtttccccatatctgcgcctttgggagctgtgctacttgctgct
gctaatcccgaatttgactgtgtggttgaagcaatcgacattatctcctgcatcacatct
ggcgaagatatctttttgagtatacaatctgaagaggcacaggaagaggtcgagaccttt
agaaaggagcttcagcgccgggagggtgacattattacatatctcaccaccattcagcag
tacacggccgagaatgcagacagagtggtttggtgcaagcaacggaagatcaacatgcga
aacatgagacaggctctgaacattcgaaggcagcttcgcggcatgtgtctcaaggagaag
cttttggatgaagctccaccggccgatcctcagccgtttatccccatctcaccagagcgc
gcagagcaggtcctcaaatgcttcatgcggggcttcgctttgaagactgcaatgctggct
cccgatagcagttacgtcactgttcaaggcaagcacgttgtggccattcacccagctagc
gtgctacatgggcaaaagaaagaagccatcatgttcctggagcatgtttatactaataag
aattatgctaaaaaggtcagcgccattcaggcagtatggattgcagaggcattggagggg
aaatga
>Fp66
atggcaaccgacaataattctggacctccagctaagaagaggaaaaccaagtcaaaggat
ctgaatgctttgaccgtcggaggaaaagtcatttctttagagggttaccttacagcgccc
cccaagcctaaagaagtcgatgcaaaggcatcggaaacaacagacagcgagaccccaaca
acaataacagctaccaccgtaccagagaagaagaaggataacacgcagcaaaggccagcc
aaaaaccacaaggactatcagatcaaagaccgttacaatgaaaaggcacgaagtcgagaa
gacccgaaactgctcaaaactcgcaaacagcttcccatctggcagtatcgcgaggacatt
cagcaggcgctgcgaaacaacagcgatgttcttgttctagtgggtgagacaggttccggt
aaaagtacacaagtccctcagtttctctaccaggagccctggtgtaggcggcaaaagatc
aagctcgctggatcagacgaagaaatttcagttgggggcacggttgctattacacagcct
cgacgagtcgccgcaacgacactggcccatcgagttgcccaggaagccggaactccttta
ggaaaaggccggccggatggcttggttggttattcagttcgattcgaccatcaagtgccg
aagggctcgcggatcaagttcttgactgagggcatgctgctccaagaactgctgcgagac
cccaatctcaaaaattacagcgctattgtggttgacgaaatccacgagcggagtcttgac
gtcgatctcctggtcgggtttctaaagcagattctctctagcgatctgtctggtcgcggc
ggcattcctctcaaggtcgtcatcatgagtgccacagcagacgtggagggtatccaggag
ttcttcaaagatgttcgccccaagacacaagacgagaatttgctccaagttctcaagatc
aaaggaagacaatatccggtgactgttcatcatgagccacgaccggtagctgaccttcaa
gatgcacttctcaagacgatatacaaaattcatctacaagagcaacttcctggagacatc
cttgctttcctgacaggccaggaagagattgaggcggcgcaaaaattaatcgaagaatat
gcggcaacactggcatcgaacatccccaagatcaaggtcttcccgttgtatggtcaatta
tcgatggacgcgcaacgcgaagcgttcctgcccgtcaaggcatcatttactcgaaagatc
gtgttggcaacaaacattgctgagacatcagtcactgtacccggagtcagatacgtggtg
gactgtggaaaagccaaggtgaagcaataccgagctcgtcttggtatggaatctctcctc
gccaagcctatctcgaagtcgtctgctgttcaacgaactggtcgagctggtcgtgaaggc
ccaggtaaatgtttccgcctgtaccctgaaacggctttcaagacactgcaagattctgat
cttccggaaattcttcgcaatgacgtcctaggagcggtattgaccatgaaggcgcgcggg
atccaagatgttctgacgtttcctcttatggatccaccagaaacagaagcaattgagaag
gcactgattcacttgcatttccttggagctctgaacgatgatggcaccatcacaaagact
ggtgaaacgatggcccgtttccccatatctgcgcctttgggagctgtgctacttgctgct
gctaatcccgaatttgactgtgtggttgaagcaatcgacattatctcctgcatcacatct
ggcgaagatatctttttgagtatacaatctgaagaggcacaggaagaggtcgagaccttt
agaaaggagcttcagcgccgggagggtgacattattacatatctcaccaccattcagcag
tacacggccgagaatgcagacagagtggtttggtgcaagcaacggaagatcaacatgcga
aacatgagacaggctctgaacattcgaaggcagcttcgcggcatgtgtctcaaggagaag
cttttggatgaagctccaccggccgatcctcagccgtttatccccatctcaccagagcgc
gcagagcaggtcctcaaatgcttcatgcggggcttcgctttgaagactgcaatgctggct
cccgatagcagttacgtcactgttcaaggcaagcacgttgtggccattcacccagctagc
gtgttacatgggcaaaagaaagaagccatcatgttcctggagcatgtttatactaataag
aattatgctaaaaaggtcagcaccattcaggcagtatggattgcagaggcattggagggg
aaatga
>Fp72
atggcaaccgacaataattctggacctccagctaagaagaggaaaaccaagtcaaaggat
ctgaatgctttgaccgtcggaggaaaagtcatttctttagagggttaccttacagcgccc
cccaagcctaaagaagtcgatgcaaaggcatcggaaacaacagacagcgagaccccaaca
acaataacagctaccaccgtaccagagaagaagaaggataacacgcagcaaaggccagcc
aaaaaccacaaggactatcagatcaaagaccgttacaatgaaaaggcacgaagtcgagaa
gacccgaaactgctcaaaactcgcaaacagcttcccatctggcagtatcgcgaggacatt
cagcaggcgctgcgaaacaacagcgatgttcttgttctagtgggtgagacaggttccggt
aaaagtacacaagtccctcagtttctctaccaggagccctggtgtaggcggcaaaagatc
aagctcgctggatcagacgaagaaatttcagttgggggcacggttgctattacacagcct
cgacgagtcgccgcaacgacactggcccatcgagttgcccaggaagccggaactccttta
ggaaaaggccggccggatggcttggttggttattcagttcgattcgaccatcaagtgccg
aagggctcgcggatcaagttcttgactgagggcatgctgctccaagaactgctgcgagac
cccaatctcaaaaattacagcgctattgtggttgacgaaatccacgagcggagtcttgac
gtcgatctcctggtcgggtttctaaagcagattctctctagcgatctgtctggtcgcggc
ggcattcctctcaaggtcgtcatcatgagtgccacagcagacgtggagggtatccaggag
ttcttcaaagatgttcgccccaagacacaagacgagaatttgctccaagttctcaagatc
aaaggaagacaatatccggtgactgttcatcatgagccacgaccggtagctgaccttcaa
gatgcacttctcaagacgatatacaaaattcatctacaagagcaacttcctggagacatc
cttgctttcctgacaggccaggaagagattgaggcggcgcaaaaattaatcgaagaatat
gcggcaacactggcatcgaacatccccaagatcaaggtcttcccgttgtatggtcaatta
tcgatggacgcgcaacgcgaagcgttcctgcccgtcaaggcatcatttactcgaaagatc
gtgttggcaacaaacattgctgagacatcagtcactgtacccggagtcagatacgtggtg
gactgtggaaaagccaaggtgaagcaataccgagctcgtcttggtatggaatctctcctc
gccaagcctatctcgaagtcgtctgctgttcaacgaactggtcgagctggtcgtgaaggc
ccaggtaaatgtttccgcctgtaccctgaaacggctttcaagacactgcaagattctgat
cttccggaaattcttcgcaatgacgtcctaggagcggtattgaccatgaaggcgcgcggg
atccaagatgttctgacgtttcctcttatggatccaccagaaacagaagcaattgagaag
gcactgattcacttgcatttccttggagctctgaacgatgatggcaccatcacaaagact
ggtgaaacgatggcccgtttccccatatctgcgcctttgggagctgtgctacttgctgct
gctaatcccgaatttgactgtgtggttgaagcaatcgacattatctcctgcatcacatct
ggcgaagatatctttttgagtatacaatctgaagaggcacaggaagaggtcgagaccttt
agaaaggagcttcagcgccgggagggtgacattattacatatctcaccaccattcagcag
tacacggccgagaatgcagacagagtggtttggtgcaagcaacggaagatcaacatgcga
aacatgagacaggctctgaacattcgaaggcagcttcgcggcatgtgtctcaaggagaag
cttttggatgaagctccaccggccgatcctcagccgtttatccccatctcaccagagcgc
gcagagcaggtcctcaaatgcttcatgcggggcttcgctttgaagactgcaatgctggct
cccgatagcagttacgtcactgttcaaggcaagcacgttgtggccattcacccagctagc
gtgttacatgggcaaaagaaagaagccatcatgttcctggagcatgtttatactaataag
aattatgctaaaaaggtcagcaccattcaggcagtatggattgcagaggcattggagggg
aaatga
>Fp73
atggcaaccgacaataattctggacctccagctaagaagaggaaaaccaagtcaaaggat
ctgaatgctttgaccgtcggaggaaaagtcatttctttagagggttaccttacagcgccc
cccaagcctaaagaagtcgatgcaaaggcatcggaaacaacagacagcgagaccccaaca
acaataacagctaccaccgtaccagagaagaagaaggataacacgcagcaaaggccagcc
aaaaaccacaaggactatcagatcaaagaccgttacaatgaaaaggcacgaagtcgagaa
gacccgaaactgctcaaaactcgcaaacagcttcccatctggcagtatcgcgaggacatt
cagcaggcgctgcgaaacaacagcgatgttcttgttctagtgggtgagacaggttccggt
aaaagtacacaagtccctcagtttctctaccaggagccctggtgtaggcggcaaaagatc
aagctcgctggatcagacgaagaaatttcagttgggggcacggttgctattacacagcct
cgacgagtcgccgcaacgacactggcccatcgagttgcccaggaagccggaactccttta
ggaaaaggccggccggatggcttggttggttattcagttcgattcgaccatcaagtgccg
aagggctcgcggatcaagttcttgactgagggcatgctgctccaagaactgctgcgagac
cccaatctcaaaaattacagcgctattgtggttgacgaaatccacgagcggagtcttgac
gtcgatctcctggtcgggtttctaaagcagattctctctagcgatctgtctggtcgcggc
ggcattcctctcaaggtcgtcatcatgagtgccacagcagacgtggagggtatccaggag
ttcttcaaagatgttcgccccaagacacaagacgagaatttgctccaagttctcaagatc
aaaggaagacaatatccggtgactgttcatcatgagccacgaccggtagctgaccttcaa
gatgcacttctcaagacgatatacaaaattcatctacaagagcaacttcctggagacatc
cttgctttcctgacaggccaggaagagattgaggcggcgcaaaaattaatcgaagaatat
gcggcaacactggcatcgaacatccccaagatcaaggtcttcccgttgtatggtcaatta
tcgatggacgcgcaacgcgaagcgttcctgcccgtcaaggcatcatttactcgaaagatc
gtgttggcaacaaacattgctgagacatcagtcactgtacccggagtcagatacgtggtg
gactgtggaaaagccaaggtgaagcaataccgagctcgtcttggtatggaatctctcctc
gccaagcctatctcgaagtcgtctgctgttcaacgaactggtcgagctggtcgtgaaggc
ccaggtaaatgtttccgcctgtaccctgaaacggctttcaagacactgcaagattctgat
cttccggaaattcttcgcaatgacgtcctaggagcggtattgaccatgaaggcgcgcggg
atccaagatgttctgacgtttcctcttatggatccaccagaaacagaagcaattgagaag
gcactgattcacttgcatttccttggagctctgaacgatgatggcaccatcacaaagact
ggtgaaacgatggcccgtttccccatatctgcgcctttgggagctgtgctacttgctgct
gctaatcccgaatttgactgtgtggttgaagcaatcgacattatctcctgcatcacatct
ggcgaagatatctttttgagtatacaatctgaagaggcacaggaagaggtcgagaccttt
agaaaggagcttcagcgccgggagggtgacattattacatatctcaccaccattcagcag
tacacggccgagaatgcagacagagtggtttggtgcaagcaacggaagatcaacatgcga
aacatgagacaggctctgaacattcgaaggcagcttcgcggcatgtgtctcaaggagaag
cttttggatgaagctccaccggccgatcctcagccgtttatccccatctcaccagagcgc
gcagagcaggtcctcaaatgcttcatgcggggcttcgctttgaagactgcaatgctggct
cccgatagcagttacgtcactgttcaaggcaagcacgttgtggccattcacccagctagc
gtgttacatgggcaaaagaaagaagccatcatgttcctggagcatgtttatactaataag
aattatgctaaaaaggtcagcaccattcaggcagtatggattgcagaggcattggagggg
aaatga
>Fp76
atggcaaccgacaataattctggacctccagctaagaagaggaaaaccaagtcaaaggat
ctgaatgctttgaccgtcggaggaaaagtcatttctttagagggttaccttacagcgccc
cccaagcctaaagaagtcgatgcaaaggcatcggaaacaacagacagcgagaccccaaca
acaataacagctaccaccgtaccagagaagaagaaggataacacgcagcaaaggccagcc
aaaaaccacaaggactatcagatcaaagaccgttacaatgaaaaggcacgaagtcgagaa
gacccgaaactgctcaaaactcgcaaacagcttcccatctggcagtatcgcgaggacatt
cagcaggcgctgcgaaacaacagcgatgttcttgttctagtgggtgagacaggttccggt
aaaagtacacaagtccctcagtttctctaccaggagccctggtgtaggcggcaaaagatc
aagctcgctggatcagacgaagaaatttcagttgggggcacggttgctattacacagcct
cgacgagtcgccgcaacgacactggcccatcgagttgcccaggaagccggaactccttta
ggaaaaggccggccggatggcttggttggttattcagttcgattcgaccatcaagtgccg
aagggctcgcggatcaagttcttgactgagggcatgctgctccaagaactgctgcgagac
cccaatctcaaaaattacagcgctattgtggttgacgaaatccacgagcggagtcttgac
gtcgatctcctggtcgggtttctaaagcagattctctctagcgatctgtctggtcgcggc
ggcattcctctcaaggtcgtcatcatgagtgccacagcagacgtggagggtatccaggag
ttcttcaaagatgttcgccccaagacacaagacgagaatttgctccaagttctcaagatc
aaaggaagacaatatccggtgactgttcatcatgagccacgaccggtagctgaccttcaa
gatgcacttctcaagacgatatacaaaattcatctacaagagcaacttcctggagacatc
cttgctttcctgacaggccaggaagagattgaggcggcgcaaaaattaatcgaagaatat
gcggcaacactggcatcgaacatccccaagatcaaggtcttcccgttgtatggtcaatta
tcgatggacgcgcaacgcgaagcgttcctgcccgtcaaggcatcatttactcgaaagatc
gtgttggcaacaaacattgctgagacatcagtcactgtacccggagtcagatacgtggtg
gactgtggaaaagccaaggtgaagcaataccgagctcgtcttggtatggaatctctcctc
gccaagcctatctcgaagtcgtctgctgttcaacgaactggtcgagctggtcgtgaaggc
ccaggtaaatgtttccgcctgtaccctgaaacggctttcaagacactgcaagattctgat
cttccggaaattcttcgcaatgacgtcctaggagcggtattgaccatgaaggcgcgcggg
atccaagatgttctgacgtttcctcttatggatccaccagaaacagaagcaattgagaag
gcactgattcacttgcatttccttggagctctgaacgatgatggcaccatcacaaagact
ggtgaaacgatggcccgtttccccatatctgcgcctttgggagctgtgctacttgctgct
gctaatcccgaatttgactgtgtggttgaagcaatcgacattatctcctgcatcacatct
ggcgaagatatctttttgagtatacaatctgaagaggcacaggaagaggtcgagaccttt
agaaaggagcttcagcgccgggagggtgacattattacatatctcaccaccattcagcag
tacacggccgagaatgcagacagagtggtttggtgcaagcaacggaagatcaacatgcga
aacatgagacaggctctgaacattcgaaggcagcttcgcggcatgtgtctcaaggagaag
cttttggatgaagctccaccggccgatcctcagccgtttatccccatctcaccagagcgc
gcagagcaggtcctcaaatgcttcatgcggggcttcgctttgaagactgcaatgctggct
cccgatagcagttacgtcactgttcaaggcaagcacgttgtggccattcacccagctagc
gtgttacatgggcaaaagaaagaagccatcatgttcctggagcatgtttatactaataag
aattatgctaaaaaggtcagcaccattcaggcagtatggattgcagaggcattggagggg
aaatga
>Fp78
atggcaaccgacaataattctggacctccagctaagaagaggaaaaccaagtcaaaggat
ctgaatgctttgaccgtcggaggaaaagtcatttctttagagggttaccttacagcgccc
cccaagcctaaagaagtcgatgcaaaggcatcggaaacaacagacagcgagaccccaaca
acaataacagctaccaccgtaccagagaagaagaaggataacacgcagcaaaggccagcc
aaaaaccacaaggactatcagatcaaagaccgttacaatgaaaaggcacgaagtcgagaa
gacccgaaactgctcaaaactcgcaaacagcttcccatctggcagtatcgcgaggacatt
cagcaggcgctgcgaaacaacagcgatgttcttgttctagtgggtgagacaggttccggt
aaaagtacacaagtccctcagtttctctaccaggagccctggtgtaggcggcaaaagatc
aagctcgctggatcagacgaagaaatttcagttgggggcacggttgctattacacagcct
cgacgagtcgccgcaacgacactggcccatcgagttgcccaggaagccggaactccttta
ggaaaaggccggccggatggcttggttggttattcagttcgattcgaccatcaagtgccg
aagggctcgcggatcaagttcttgactgagggcatgctgctccaagaactgctgcgagac
cccaatctcaaaaattacagcgctattgtggttgacgaaatccacgagcggagtcttgac
gtcgatctcctggtcgggtttctaaagcagattctctctagcgatctgtctggtcgcggc
ggcattcctctcaaggtcgtcatcatgagtgccacagcagacgtggagggtatccaggag
ttcttcaaagatgttcgccccaagacacaagacgagaatttgctccaagttctcaagatc
aaaggaagacaatatccggtgactgttcatcatgagccacgaccggtagctgaccttcaa
gatgcacttctcaagacgatatacaaaattcatctacaagagcaacttcctggagacatc
cttgctttcctgacaggtcaggaagagattgaggcggcgcaaaaattaatcgaagaatat
gcggcaacactggcatcgaacatccccaagatcaaggtcttcccgttgtatggtcaatta
tcgatggacgcgcaacgcgaagcgttcctgcccgtcaaggcatcatttactcgaaagatc
gtgttggcaacaaacattgctgagacatcagtcactgtacccggagtcagatacgtggtg
gactgtggaaaagccaaggtgaagcaataccgagctcgtcttggtatggaatctctcctc
gccaagcctatctcgaagtcgtctgctgttcaacgaactggtcgagctggtcgtgaaggc
ccaggtaaatgtttccgcctgtaccctgaaacggctttcaagacactgcaagattctgat
cttccggaaattcttcgcaatgacgtcctaggagcggtattgaccatgaaggcgcgcggg
atccaagatgttctgacgtttcctcttatggatccaccagaaacagaagcaattgagaag
gcactgattcacttgcatttccttggagctctgaacgatgatggcaccatcacaaagact
ggtgaaacgatggcccgtttccccatatctgcgcctttgggagctgtgctacttgctgct
gctaatcccgaatttgactgtgtggttgaagcaatcgacattatctcctgcatcacatct
ggcgaagatatctttttgagtatacaatctgaagaggcacaggaagaggtcgagaccttt
agaaaggagcttcagcgccgggagggtgacattattacatatctcaccaccattcagcag
tacacggccgagaatgcagacagagtggtttggtgcaagcaacggaagatcaacatgcga
aacatgagacaggctctgaacattcgaaggcagcttcgcggcatgtgtctcaaggagaag
cttttggatgaagctccaccggccgatcctcagccgtttatccccatctcaccagagcgc
gcagagcaggtcctcaaatgcttcatgcggggcttcgctttgaagactgcaatgctggct
cccgatagcagttacgtcactgttcaaggcaagcacgttgtggccattcacccagctagc
gtgctacatgggcaaaagaaagaagccatcatgttcctggagcatgtttatactaataag
aattatgctaaaaaggtcagcgccattcaggcagtatggattgcagaggcattggagggg
aaatga
>Fp81
atggcaaccgacaataattctggacctccagctaagaagaggaaaaccaagtcaaaggat
ctgaatgctttgaccgtcggaggaaaagtcatttctttagagggttaccttacagcgccc
cccaagcctaaagaagtcgatgcaaaggcatcggaaacaacagacagcgagaccccaaca
acaataacagctaccaccgtaccagagaagaagaaggataacacgcagcaaaggccagcc
aaaaaccacaaggactatcagatcaaagaccgttacaatgaaaaggcacgaagtcgagaa
gacccgaaactgctcaaaactcgcaaacagcttcccatctggcagtatcgcgaggacatt
cagcaggcgctgcgaaacaacagcgatgttcttgttctagtgggtgagacaggttccggt
aaaagtacacaagtccctcagtttctctaccaggagccctggtgtaggcggcaaaagatc
aagctcgctggatcagacgaagaaatttcagttgggggcacggttgctattacacagcct
cgacgagtcgccgcaacgacactggcccatcgagttgcccaggaagccggaactccttta
ggaaaaggccggccggatggcttggttggttattcagttcgattcgaccatcaagtgccg
aagggctcgcggatcaagttcttgactgagggcatgctgctccaagaactgctgcgagac
cccaatctcaaaaattacagcgctattgtggttgacgaaatccacgagcggagtcttgac
gtcgatctcctggtcgggtttctaaagcagattctctctagcgatctgtctggtcgcggc
ggcattcctctcaaggtcgtcatcatgagtgccacagcagacgtggagggtatccaggag
ttcttcaaagatgttcgccccaagacacaagacgagaatttgctccaagttctcaagatc
aaaggaagacaatatccggtgactgttcatcatgagccacgaccggtagctgaccttcaa
gatgcacttctcaagacgatatacaaaattcatctacaagagcaacttcctggagacatc
cttgctttcctgacaggtcaggaagagattgaggcggcgcaaaaattaatcgaagaatat
gcggcaacactggcatcgaacatccccaagatcaaggtcttcccgttgtatggtcaatta
tcgatggacgcgcaacgcgaagcgttcctgcccgtcaaggcatcatttactcgaaagatc
gtgttggcaacaaacattgctgagacatcagtcactgtacccggagtcagatacgtggtg
gactgtggaaaagccaaggtgaagcaataccgagctcgtcttggtatggaatctctcctc
gccaagcctatctcgaagtcgtctgctgttcaacgaactggtcgagctggtcgtgaaggc
ccaggtaaatgtttccgcctgtaccctgaaacggctttcaagacactgcaagattctgat
cttccggaaattcttcgcaatgacgtcctaggagcggtattgaccatgaaggcgcgcggg
atccaagatgttctgacgtttcctcttatggatccaccagaaacagaagcaattgagaag
gcactgattcacttgcatttccttggagctctgaacgatgatggcaccatcacaaagact
ggtgaaacgatggcccgtttccccatatctgcgcctttgggagctgtgctacttgctgct
gctaatcccgaatttgactgtgtggttgaagcaatcgacattatctcctgcatcacatct
ggcgaagatatctttttgagtatacaatctgaagaggcacaggaagaggtcgagaccttt
agaaaggagcttcagcgccgggagggtgacattattacatatctcaccaccattcagcag
tacacggccgagaatgcagacagagtggtttggtgcaagcaacggaagatcaacatgcga
aacatgagacaggctctgaacattcgaaggcagcttcgcggcatgtgtctcaaggagaag
cttttggatgaagctccaccggccgatcctcagccgtttatccccatctcaccagagcgc
gcagagcaggtcctcaaatgcttcatgcggggcttcgctttgaagactgcaatgctggct
cccgatagcagttacgtcactgttcaaggcaagcacgttgtggccattcacccagctagc
gtgctacatgggcaaaagaaagaagccatcatgttcctggagcatgtttatactaataag
aattatgctaaaaaggtcagcgccattcaggcagtatggattgcagaggcattggagggg
aaatga
>Fp84
atggcaaccgacaataattctggacctccagctaagaagaggaaaaccaagtcaaaggat
ctgaatgctttgaccgtcggaggaaaagtcatttctttagagggttaccttacagcgccc
cccaagcctaaagaagtcgatgcaaaggcatcggaaacaacagacagcgagaccccaaca
acaataacagctaccaccgtaccagagaagaagaaggataacacgcagcaaaggccagcc
aaaaaccacaaggactatcagatcaaagaccgttacaatgaaaaggcacgaagtcgagaa
gacccgaaactgctcaaaactcgcaaacagcttcccatctggcagtatcgcgaggacatt
cagcaggcgctgcgaaacaacagcgatgttcttgttctagtgggtgagacaggttccggt
aaaagtacacaagtccctcagtttctctaccaggagccctggtgtaggcggcaaaagatc
aagctcgctggatcagacgaagaaatttcagttgggggcacggttgctattacacagcct
cgacgagtcgccgcaacgacactggcccatcgagttgcccaggaagccggaactccttta
ggaaaaggccggccggatggcttggttggttattcagttcgattcgaccatcaagtgccg
aagggctcgcggatcaagttcttgactgagggcatgctgctccaagaactgctgcgagac
cccaatctcaaaaattacagcgctattgtggttgacgaaatccacgagcggagtcttgac
gtcgatctcctggtcgggtttctaaagcagattctctctagcgatctgtctggtcgcggc
ggcattcctctcaaggtcgtcatcatgagtgccacagcagacgtggagggtatccaggag
ttcttcaaagatgttcgccccaagacacaagacgagaatttgctccaagttctcaagatc
aaaggaagacaatatccggtgactgttcatcatgagccacgaccggtagctgaccttcaa
gatgcacttctcaagacgatatacaaaattcatctacaagagcaacttcctggagacatc
cttgctttcctgacaggtcaggaagagattgaggcggcgcaaaaattaatcgaagaatat
gcggcaacactggcatcgaacatccccaagatcaaggtcttcccgttgtatggtcaatta
tcgatggacgcgcaacgcgaagcgttcctgcccgtcaaggcatcatttactcgaaagatc
gtgttggcaacaaacattgctgagacatcagtcactgtacccggagtcagatacgtggtg
gactgtggaaaagccaaggtgaagcaataccgagctcgtcttggtatggaatctctcctc
gccaagcctatctcgaagtcgtctgctgttcaacgaactggtcgagctggtcgtgaaggc
ccaggtaaatgtttccgcctgtaccctgaaacggctttcaagacactgcaagattctgat
cttccggaaattcttcgcaatgacgtcctaggagcggtattgaccatgaaggcgcgcggg
atccaagatgttctgacgtttcctcttatggatccaccagaaacagaagcaattgagaag
gcactgattcacttgcatttccttggagctctgaacgatgatggcaccatcacaaagact
ggtgaaacgatggcccgtttccccatatctgcgcctttgggagctgtgctacttgctgct
gctaatcccgaatttgactgtgtggttgaagcaatcgacattatctcctgcatcacatct
ggcgaagatatctttttgagtatacaatctgaagaggcacaggaagaggtcgagaccttt
agaaaggagcttcagcgccgggagggtgacattattacatatctcaccaccattcagcag
tacacggccgagaatgcagacagagtggtttggtgcaagcaacggaagatcaacatgcga
aacatgagacaggctctgaacattcgaaggcagcttcgcggcatgtgtctcaaggagaag
cttttggatgaagctccaccggccgatcctcagccgtttatccccatctcaccagagcgc
gcagagcaggtcctcaaatgcttcatgcggggcttcgctttgaagactgcaatgctggct
cccgatagcagttacgtcactgttcaaggcaagcacgttgtggccattcacccagctagc
gtgctacatgggcaaaagaaagaagccatcatgttcctggagcatgtttatactaataag
aattatgctaaaaaggtcagcgccattcaggcagtatggattgcagaggcattggagggg
aaatga
>Fp86
atggcaaccgacaataattctggacctccagctaagaagaggaaaaccaagtcaaaggat
ctgaatgctttgaccgtcggaggaaaagtcatttctttagagggttaccttacagcgccc
cccaagcctaaagaagtcgatgcaaaggcatcggaaacaacagacagcgagaccccaaca
acaataacagctaccaccgtaccagagaagaagaaggataacacgcagcaaaggccagcc
aaaaaccacaaggactatcagatcaaagaccgttacaatgaaaaggcacgaagtcgagaa
gacccgaaactgctcaaaactcgcaaacagcttcccatctggcagtatcgcgaggacatt
cagcaggcgctgcgaaacaacagcgatgttcttgttctagtgggtgagacaggttccggt
aaaagtacacaagtccctcagtttctctaccaggagccctggtgtaggcggcaaaagatc
aagctcgctggatcagacgaagaaatttcagttgggggcacggttgctattacacagcct
cgacgagtcgccgcaacgacactggcccatcgagttgcccaggaagccggaactccttta
ggaaaaggccggccggatggcttggttggttattcagttcgattcgaccatcaagtgccg
aagggctcgcggatcaagttcttgactgagggcatgctgctccaagaactgctgcgagac
cccaatctcaaaaattacagcgctattgtggttgacgaaatccacgagcggagtcttgac
gtcgatctcctggtcgggtttctaaagcagattctctctagcgatctgtctggtcgcggc
ggcattcctctcaaggtcgtcatcatgagtgccacagcagacgtggagggtatccaggag
ttcttcaaagatgttcgccccaagacacaagacgagaatttgctccaagttctcaagatc
aaaggaagacaatatccggtgactgttcatcatgagccacgaccggtagctgaccttcaa
gatgcacttctcaagacgatatacaaaattcatctacaagagcaacttcctggagacatc
cttgctttcctgacaggtcaggaagagattgaggcggcgcaaaaattaatcgaagaatat
gcggcaacactggcatcgaacatccccaagatcaaggtcttcccgttgtatggtcaatta
tcgatggacgcgcaacgcgaagcgttcctgcccgtcaaggcatcatttactcgaaagatc
gtgttggcaacaaacattgctgagacatcagtcactgtacccggagtcagatacgtggtg
gactgtggaaaagccaaggtgaagcaataccgagctcgtcttggtatggaatctctcctc
gccaagcctatctcgaagtcgtctgctgttcaacgaactggtcgagctggtcgtgaaggc
ccaggtaaatgtttccgcctgtaccctgaaacggctttcaagacactgcaagattctgat
cttccggaaattcttcgcaatgacgtcctaggagcggtattgaccatgaaggcgcgcggg
atccaagatgttctgacgtttcctcttatggatccaccagaaacagaagcaattgagaag
gcactgattcacttgcatttccttggagctctgaacgatgatggcaccatcacaaagact
ggtgaaacgatggcccgtttccccatatctgcgcctttgggagctgtgctacttgctgct
gctaatcccgaatttgactgtgtggttgaagcaatcgacattatctcctgcatcacatct
ggcgaagatatctttttgagtatacaatctgaagaggcacaggaagaggtcgagaccttt
agaaaggagcttcagcgccgggagggtgacattattacatatctcaccaccattcagcag
tacacggccgagaatgcagacagagtggtttggtgcaagcaacggaagatcaacatgcga
aacatgagacaggctctgaacattcgaaggcagcttcgcggcatgtgtctcaaggagaag
cttttggatgaagctccaccggccgatcctcagccgtttatccccatctcaccagagcgc
gcagagcaggtcctcaaatgcttcatgcggggcttcgctttgaagactgcaatgctggct
cccgatagcagttacgtcactgttcaaggcaagcacgttgtggccattcacccagctagc
gtgctacatgggcaaaagaaagaagccatcatgttcctggagcatgtttatactaataag
aattatgctaaaaaggtcagcgccattcaggcagtatggattgcagaggcattggagggg
aaatga
>Fvenenatum.busco
atggcaaccgacaataattctaggcctccagctaagaagagaaaaaccaagtcaaaggat
tcgaatgctttgaccgtcggaggaaaagtcatttccttagagggttacctcacagcgccc
cccaagcctaaacaagtcgatgcaaaggcatcggaaacaacaggcagcgagaccccaaca
acagtaacagctaccaccgtaccagagaagaagaaagagaattcgcagcaaaggccagcc
aaaaatcacaaggactaccaggtcaaaaaccgttacaatgaaaaggcacgaagtcgagaa
gacccgaaactactcaaaactcgcaaacagcttcccatctggcagtatcgcgaggacatc
cagcaggcgctgcgaaacaacagcgatgttcttgttctagtgggcgagacaggttccggt
aaaagtacacaagtccctcagtttctctgccaggagccctggtgtaggcggcaaaggatc
aagctcgctggatcagacgaagaaatttcagttgggggcgcggttgctattacacagcct
cgacgagtcgccgcgacgacgctggcccatcgagttgcccaggaagccggaaccccctta
ggaaaaggccgaccggatggcttggttggttattcagttcgattcgaccatcaagtgccg
aagggttcgcggatcaagttcctgactgagggtatgctgctccaagaactgctgcgagac
ccaaatctcaaaaattacagcgctattgtggttgacgaaatccacgagcggagtctcgac
gtcgatctcctggtcggttttctaaagcagattctctctagcgatctgtctggtcgcgcc
ggcattcctctcaaggtcgtcatcatgagtgccacagcagacgtggagggtatccaggag
ttcttcaaagatgttcgccccaagacgcaagacgagaatttgctccaagttctcaagatc
aaaggaagacaatatccggtgacggttcatcatgagccacgaccagtagctgaccttcag
gacgcgcttctcaaaacgatatacaaaatccatctgcaagagcaacttcctggagacatc
ctcgctttcctgacaggccaagaagaaattgaggtggcgcaaaaattaatcgaagaatac
gcgggaacactggcatcgaacgtccccaagatcaaggtcttcccgttgtatggtcaatta
tcgatggatgcacaacgcgaagcattcctgcctctcaaggcatcgtttactcgaaagatc
gtgttggcaacaaacattgccgagacatcagtcactgtacccggagtcagatacgtggtg
gactgtggaaaagccaaggtgaagcaataccgaactcgtcttggtatggaatctctcctc
gccaagcctatctcaaagtcgtctgctgttcaacgaactggtcgagctggccgtgaaggc
ccaggtaaatgtttccgcctgtacccagaagcggctttcaagacactacaagattccgat
cttccggaaattcttcgcaatgatgtcctaggggcggtattgactatgaaggcgcgcggg
attcaagatgttttggcgtttcctcttatggatccaccagaaacagaagcaattgagaag
gcactcattcacttgcatttccttggagctctaaacgatgatggcaccatcacaaagact
ggtgaaacgatggcccgtttccccatatctgcgcctctgggagctgtgctgcttgctgct
gctaatcctgagtttgactgcgtggttgaagcaatcgacattatttcctgcatcacatct
ggcgaagacatctttttgagtatacaatctgaagaggcacaggaagaggttgagaccttt
agaaaggagcttcagcgccgtgagggagacatcattacgtatctcaccaccattcagcag
tacacggccgaaaacgcagacagagtgaattggtgtaagcaacggaagatcaacatgcga
aacatgagacaggctttgaacattcgaaggcagcttcgcggcatgtgtctcaaggagaag
cttttggatgaagctccaccagctgatccccagccgtttgtacccatctcacctgagcgc
gcagagcaagtcctcaagtgcttcatgcgaggcttcgctctgaagactgcaatgctggct
cccgatagtagttacgtcactgttcaaggcaagcacgttgtggccattcacccagctagc
gtgctacacgggcaaaagaaagaagccatcatgtttctcgagcacgtttatactaataag
aactatgcaaaaaaggtcagcgccattcaagcagtatggattgcagaggcattggaagga
aaatga
