# Supplementary material for: Apicidin biosynthesis is linked to accessory chromosomes in Fusarium poae isolates
Source: BMC Genomics. 2021 Aug 4;22:591. doi: 10.1186/s12864-021-07617-y (PMC8340494; doi:10.1186/s12864-021-07617-y)
Supplement: Supplementary file 17 — Additional file 17. Compressed folder containing alignments for each of the 4141 orthologs used in BUSCO analysis. [file 12864_2021_7617_MOESM17_ESM.zip › Fven2_nt_MAFFT/2135at5125_nt.mafft.fasta]

>Fp105
atggcttccaccgatgccgttcccaaggccatggagtctctccacatctctaagaccaag
gaactcaaaggtaccgagaagcgagatactctcatcgccattgagaagaaataccaaaaa
atatgggaggaccaacatgtcttcgaagccgactctcccagcactagcgaggtgcccctc
cattccgtgtccgccgccgagcttcgggaacagcagcccaagttctttggatgcatggcc
tatccttatatgaacggaactctgcacgctggtcactctttttccgtcagtaaggtcgag
tttgccgctggtgtcgcccgcatgcagggcaagcgcactctcttccctatgggtttccac
tgcaccggtatgcccatcaaggcctgtgccgacaagctcgtcaacgaggtcaagaaattc
ggccaagacttcgcaggctacaaggaggaggaagaggaggttgtcgaggaggcccccaag
gcccaggctaaggaagatatcaccaagttcaaggcgaccaagggaaaggctgcggccaag
accgtaaagatgaagtaccagtttcaaatcatgcaagcaattggtattcctaccgaggag
attcacaagtttgccgaccctcagcactggctccaacactttcctcccctgtgccgggaa
gatctcaccaactttggatgtcgtatcgactggcgccgatcctttgtcaccaccgatgcc
aacccttattacgacgcctttgttcgatggcagatgaaccgtcttaaggaactgaacaag
atcaagttcggcaagcgatacactatctattctatcaaggacggccagccctgcatggac
cacgaccgatctgatggagaaggtgccggccctcaggagtataccgctctgaaactcaag
gttctcgagtgggctcccaaggccgctgagaccctcaagggcaagctgcccgagcaggca
aaggtgtactgcgttcctgctacgctgcgtcccgagacgatgtatggtcaaacttgctgt
tttgtaggacccaagattacctacggcatcttcaaggtcaacgagaccgactactatgtc
atgactgagcgggccgcgagaaacatggcttatcaaggcatatttgctaccgaaggagtt
atcgagaagacggctgaggttggtggcgctgatcttgtaggcaccctggttgatgctccc
ctgtcccttcacaaggaaggagttcgcattctacccatggaaactgtccttcctaccaag
ggcactggtgttgtcacctcggtgccttctgacagtcccgatgattacgcaaccgtgacc
gatttggccaagaaggccgactactacggcatcacaaaggagtgggctgaactcgagatc
ttccccatcattgaaacacccagctatggtgatctttgcgcccccttccttgtcaagaaa
ctcaagattgcttctcccaaggacacaaagcagcttgaagaggctaaggagctggcttac
aaggagggtttctaccaaggtattctcaaggtcggcgagttcaagggcgagaaggtcgag
gttgccaagcccaaggttcggcaacaaatgatcgatgccggccaggcctttgcctattcg
gagcctgagcgcaaggtcaccagtcgatctggcgatgactgtattgtctctctgatggac
caatggtacctggactacggtgaggagtcgtggaagaagaccaccctcgactgggtcgag
aacggcttgaacacctacacagcggagaccaagaaccaattcgaaggagtcctgaactgg
ctgaaccagtgggcttgtgcccgaagcttcggtcttggctccaagttgccctgggacccc
cagttcttggttgagagtctgagtgattcaaccatctacatggcttactacactatcgct
cactacctgcataacgatatcttcggaaagaccaagggcctggcagacatcgggcctgag
gccatgacggatgaagtctgggactacgtcttctgccgcggagagctgactgatgaggtc
ctcaacagcaaaatccctaaggagactctcgagaaaatgcgccgcgagttcgagtacttt
tatcccctcgatgtgcgagtttcaggcaaggatttgatccccaaccatctgagcatgcat
ctctactgccacactgcgcttttccctcgcgagtactggccccgaagtatccgagccaac
ggtcatctgatgctcaacggcgagaagatgagcaagagtaccggtaacttcatgactctc
cgtgatcttacacagaagtatggagcggatgcttctcgtattgcgctcgctgatgccggt
gatggtgtcaatgacgccaacttcgaggaagacgttgctgataccaacatcctgcgactg
tacactctcaaggagtggtgcgaggagatggtccaggatcaagaccagcttcgaactggc
gagttcaactcgtttcaggacgctcttttcatcaacgacctaaatgctgttacaaaggaa
gctgtcgagcagtacgtcaacaccaactacaagctggccctcaaggctggtctctatgag
ttgacaagcgctcgtgacttttaccgtgaggcctgcgcagcagccaatattaagatgcac
aaggatgttgttctccgatatattgaggtgcagactctgttgctggctgtctttgctcct
cactggtccgaatacatctggcttgaggtgctcaagaaggagggcactattcacaacgct
cgattccctgaggtccaggaggttgatgcttctctgtcggcgaagcgcgactacgtgcga
aacactgcttcaaacattaactcggctgagggtcatcaattgaagaagaaggccaagggc
aaggagacatcattcgaccccaagaagcccaagaagctcacaatcttcgtcgccgacaag
ttccccgcatggcaggccaagtacattgaccttcttaaggagatgtggaacaccgagacc
aagtcagtcaacgacaaggaactcaacggcaagattggcaagatgggagagatgaagaag
gctatgccttttgtgcagaaccttaagagacgactccaggctggcgagccagcaagcgcg
gtgctggagcagaagctcgctttcgacgagaaggagactctcctgcaaatggttcctgga
ctgaagcgaactggaggtctggctgtttgtgaagtgatctcagtagagcagggaactcaa
aggggcgtttccctgacggatagcggtaaacaagttgagatctcagcacctgtcgcagag
cacgctgtccctggccaaccaacgtttcactttgagaacgtcgaggcttga
>Fp108
atggcttccaccgatgccgttcccaaggccatggagtctctccacatctctaagaccaag
gaactcaaaggtaccgagaagcgagatactctcatcgccattgagaagaaataccaaaaa
atatgggaggaccaacatgtcttcgaagccgactctcccagcactagcgaggtgcccctc
cattccgtgtccgccgccgagcttcgggaacagcagcccaagttctttggatgcatggcc
tatccttatatgaacggaactctgcacgctggtcactctttttccgtcagtaaggtcgag
tttgccgctggtgtcgcccgcatgcagggcaagcgcactctcttccctatgggtttccac
tgcaccggtatgcccatcaaggcctgtgccgacaagctcgtcaacgaggtcaagaaattc
ggccaagacttcgcaggctacaaggaggaggaagaggaggttgtcgaggaggcccccaag
gcccaggctaaggaagatatcaccaagttcaaggcgaccaagggaaaggctgcggccaag
accgtaaagatgaagtaccagtttcaaatcatgcaagcaattggtattcctaccgaggag
attcacaagtttgccgaccctcagcactggctccaacactttcctcccctgtgccgggaa
gatctcaccaactttggatgtcgtatcgactggcgccgatcctttgtcaccaccgatgcc
aacccttattacgacgcctttgttcgatggcagatgaaccgtcttaaggaactgaacaag
atcaagttcggcaagcgatacactatctattctatcaaggacggccagccctgcatggac
cacgaccgatctgatggagaaggtgccggccctcaggagtataccgctctgaaactcaag
gttctcgagtgggctcccaaggccgctgagaccctcaagggcaagctgcccgagcaggca
aaggtgtactgcgttcctgctacgctgcgtcccgagacgatgtatggtcaaacttgctgt
tttgtaggacccaagattacctacggcatcttcaaggtcaacgagaccgactactatgtc
atgactgagcgggccgcgagaaacatggcttatcaaggcatatttgctaccgaaggagtt
atcgagaagacggctgaggttggtggcgctgatcttgtaggcaccctggttgatgctccc
ctgtcccttcacaaggaaggagttcgcattctacccatggaaactgtccttcctaccaag
ggcactggtgttgtcacctcggtgccttctgacagtcccgatgattacgcaaccgtgacc
gatttggccaagaaggccgactactacggcatcacaaaggagtgggctgaactcgagatc
ttccccatcattgaaacacccagctatggtgatctttgcgcccccttccttgtcaagaaa
ctcaagattgcttctcccaaggacacaaagcagcttgaagaggctaaggagctggcttac
aaggagggtttctaccaaggtattctcaaggtcggcgagttcaagggcgagaaggtcgag
gttgccaagcccaaggttcggcaacaaatgatcgatgccggccaggcctttgcctattcg
gagcctgagcgcaaggtcaccagtcgatctggcgatgactgtattgtctctctgatggac
caatggtacctggactacggtgaggagtcgtggaagaagaccaccctcgactgggtcgag
aacggcttgaacacctacacagcggagaccaagaaccaattcgaaggagtcctgaactgg
ctgaaccagtgggcttgtgcccgaagcttcggtcttggctccaagttgccctgggacccc
cagttcttggttgagagtctgagtgattcaaccatctacatggcttactacactatcgct
cactacctgcataacgatatcttcggaaagaccaagggcctggcagacatcgggcctgag
gccatgacggatgaagtctgggactacgtcttctgccgcggagagctgactgatgaggtc
ctcaacagcaaaatccctaaggagactctcgagaaaatgcgccgcgagttcgagtacttt
tatcccctcgatgtgcgagtttcaggcaaggatttgatccccaaccatctgagcatgcat
ctctactgccacactgcgcttttccctcgcgagtactggccccgaagtatccgagccaac
ggtcatctgatgctcaacggcgagaagatgagcaagagtaccggtaacttcatgactctc
cgtgatcttacacagaagtatggagcggatgcttctcgtattgcgctcgctgatgccggt
gatggtgtcaatgacgccaacttcgaggaagacgttgctgataccaacatcctgcgactg
tacactctcaaggagtggtgcgaggagatggtccaggatcaagaccagcttcgaactggc
gagttcaactcgtttcaggacgctcttttcatcaacgacctaaatgctgttacaaaggaa
gctgtcgagcagtacgtcaacaccaactacaagctggccctcaaggctggtctctatgag
ttgacaagcgctcgtgacttttaccgtgaggcctgcgcagcagccaatattaagatgcac
aaggatgttgttctccgatatattgaggtgcagactctgttgctggctgtctttgctcct
cactggtccgaatacatctggcttgaggtgctcaagaaggagggcactattcacaacgct
cgattccctgaggtccaggaggttgatgcttctctgtcggcgaagcgcgactacgtgcga
aacactgcttcaaacattaactcggctgagggtcatcaattgaagaagaaggccaagggc
aaggagacatcattcgaccccaagaagcccaagaagctcacaatcttcgtcgccgacaag
ttccccgcatggcaggccaagtacattgaccttcttaaggagatgtggaacaccgagacc
aagtcagtcaacgacaaggaactcaacggcaagattggcaagatgggagagatgaagaag
gctatgccttttgtgcagaaccttaagagacgactccaggctggcgagccagcaagcgcg
gtgctggagcagaagctcgctttcgacgagaaggagactctcctgcaaatggttcctgga
ctgaagcgaactggaggtctggctgtttgtgaagtgatctcagtagagcagggaactcaa
aggggcgtttccctgacggatagcggtaaacaagttgagatctcagcacctgtcgcagag
cacgctgtccctggccaaccaacgtttcactttgagaacgtcgaggcttga
>Fp118
atggcttccaccgatgccgttcccaaggccatggagtctctccacatctctaagaccaag
gaactcaaaggtaccgagaagcgagatactctcatcgccattgagaagaaataccaaaaa
atatgggaggaccaacatgtcttcgaagccgactctcccagcactagcgaggtgcccctc
cattccgtgtccgccgccgagcttcgggaacagcagcccaagttctttggatgcatggcc
tatccttatatgaacggaactctgcacgctggtcactctttttccgtcagtaaggtcgag
tttgccgctggtgtcgcccgcatgcagggcaagcgcactctcttccctatgggtttccac
tgcaccggtatgcccatcaaggcctgtgccgacaagctcgtcaacgaggtcaagaaattc
ggccaagacttcgcaggctacaaggaggaggaagaggaggttgtcgaggaggcccctaag
gcccaggctaaggaagatatcaccaagttcaaggcgaccaagggaaaggctgcggccaag
accgtaaagatgaagtaccagtttcaaatcatgcaagcaattggtattcctaccgaggag
attcacaagtttgccgaccctcagcactggctccaacactttcctcccctgtgccgggaa
gatctcaccaactttggatgtcgtatcgactggcgccgatcctttgtcaccaccgatgcc
aacccttattacgacgcctttgttcgatggcagatgaaccgtcttaaggaactgaacaag
atcaagttcggcaagcgatacactatctattctatcaaggacggccagccctgcatggac
cacgaccgatctgatggagaaggtgccggccctcaggagtataccgctctgaaactcaag
gttctcgagtgggctcccaaggccgctgagaccctcaagggcaagctgcccgagcaggca
aaggtgtactgcgttcctgctacgctgcgtcccgagacgatgtatggtcaaacttgctgt
tttgtaggacccaagattacctacggcatcttcaaggtcaacgagaccgactactatgtc
atgactgagcgggccgcgagaaacatggcttatcaaggcatatttgctaccgaaggagtt
atcgagaagacggctgaggttggtggcgctgatcttgtaggcaccctggttgatgctccc
ctgtcccttcacaaggaaggagttcgcattctacccatggaaactgtccttcctaccaag
ggcactggtgttgtcacctcggtgccttctgacagtcccgatgattacgcaaccgtgacc
gatttggccaagaaggccgactactacggcatcacaaaggagtgggctgaactcgagatc
ttccccatcattgaaacacccagctatggtgatctttgcgcccccttccttgtcaagaaa
ctcaagattgcttctcccaaggacacaaagcagcttgaagaggctaaggagctggcttac
aaggagggtttctaccaaggtattctcaaggtcggcgagttcaagggcgagaaggtcgag
gttgccaagcccaaggttcggcaacaaataatcgatgccggccaggcctttgcctattcg
gagcctgagcgcaaggtcaccagtcgatctggcgatgactgtattgtctctctgatggac
caatggtacctggactacggtgaggagtcgtggaagaagaccaccctcgactgggtcgag
aacggcttgaacacctacacagcggagaccaagaaccaattcgaaggagtcctgaactgg
ctgaaccagtgggcttgtgcccgaagcttcggtcttggctccaagttgccctgggacccc
cagttcttggttgagagtctgagtgattcaaccatctacatggcttactacactatcgct
cactacctgcataacgatatcttcggaaagaccaagggcctggcagacatcgggcctgag
gccatgacggatgaagtctgggactacgtcttctgccgcggagagctgactgatgaggtc
ctcaacagcaaaatccctaaggagactctcgagaaaatgcgccgcgagttcgagtacttt
tatcccctcgatgtgcgagtttcaggcaaggatttgatccccaaccatctgagcatgcat
ctctactgccacactgcgcttttccctcgcgagtactggccccgaagtatccgagccaac
ggtcatctgatgctcaacggcgagaagatgagcaagagtaccggtaacttcatgactctc
cgtgatcttacacagaagtatggagcggatgcttctcgtattgcgctcgctgatgccggt
gatggtgtcaatgacgccaacttcgaggaagacgttgctgataccaacatcctgcgactg
tacactctcaaggagtggtgcgaggagatggtccaggatcaagaccagcttcgaactggc
gagttcaactcgtttcaggacgctcttttcatcaacgacctaaatgctgttacaaaggaa
gctgtcgagcagtacgtcaacaccaactacaagctggccctcaaggctggtctctatgag
ttgacaagcgctcgtgacttttaccgtgaggcctgcgcagcagccaatattaagatgcac
aaggatgttgttctccgatatattgaggtgcagactctgttgctggctgtctttgctcct
cactggtccgaatacatctggcttgaggtgctcaagaaggagggcactattcacaacgct
cgattccctgaggtccaggaggttgatgcttctctgtcggcgaagcgcgactacgtgcga
aacactgcttcaaacattaactcggctgagggtcatcaattgaagaagaaggccaagggc
aaggagacatcattcgaccccaagaagcccaagaagctcacaatcttcgtcgccgacaag
ttccccgcatggcaggccaagtacattgaccttcttaaggagatgtggaacaccgagacc
aagtcagtcaacgacaaggaactcaacggcaagattggcaagatgggagagatgaagaag
gctatgccttttgtgcagaaccttaagagacgactccaggctggcgagccagcaagcgcg
gtgctggagcagaagctcgctttcgacgagaaggagactctcctgcaaatggttcctgga
ctgaagcgaactggaggtctggctgtttgtgaagtgatctcagtagagcagggaactcaa
aggggcgtttccctgacggatagcggtaaacaagttgagatctcagcacctgtcgcagag
cacgctgtccctggccaaccaacgtttcactttgagaacgtcgaggcttga
>Fp122
atggcttccaccgatgccgttcccaaggccatggagtctctccacatctctaagaccaag
gaactcaaaggtaccgagaagcgagatactctcatcgccattgagaagaaataccaaaaa
atatgggaggaccaacatgtcttcgaagccgactctcccagcactagcgaggtgcccctc
cattccgtgtccgccgccgagcttcgggaacagcagcccaagttctttggatgcatggcc
tatccttatatgaacggaactctgcacgctggtcactctttttccgtcagtaaggtcgag
tttgccgctggtgtcgcccgcatgcagggcaagcgcactctcttccctatgggtttccac
tgcaccggtatgcccatcaaggcctgtgccgacaagctcgtcaacgaggtcaagaaattc
ggccaagacttcgcaggctacaaggaggaggaagaggaggttgtcgaggaggcccccaag
gcccaggctaaggaagatatcaccaagttcaaggcgaccaagggaaaggctgcggccaag
accgtaaagatgaagtaccagtttcaaatcatgcaagcaattggtattcctaccgaggag
attcacaagtttgccgaccctcagcactggctccaacactttcctcccctgtgccgggaa
gatctcaccaactttggatgtcgtatcgactggcgccgatcctttgtcaccaccgatgcc
aacccttattacgacgcctttgttcgatggcagatgaaccgtcttaaggaactgaacaag
atcaagttcggcaagcgatacactatctattctatcaaggacggccagccctgcatggac
cacgaccgatctgatggagaaggtgccggccctcaggagtataccgctctgaaactcaag
gttctcgagtgggctcccaaggccgctgagaccctcaagggcaagctgcccgagcaggca
aaggtgtactgcgttcctgctacgctgcgtcccgagacgatgtatggtcaaacttgctgt
tttgtaggacccaagattacctacggcatcttcaaggtcaacgagaccgactactatgtc
atgactgagcgggccgcgagaaacatggcttatcaaggcatatttgctaccgaaggagtt
atcgagaagacggctgaggttggtggcgctgatcttgtaggcaccctggttgatgctccc
ctgtcccttcacaaggaaggagttcgcattctacccatggaaactgtccttcctaccaag
ggcactggtgttgtcacctcggtgccttctgacagtcccgatgattacgcaaccgtgacc
gatttggccaagaaggccgactactacggcatcacaaaggagtgggctgaactcgagatc
ttccccatcattgaaacacccagctatggtgatctttgcgcccccttccttgtcaagaaa
ctcaagattgcttctcccaaggacacaaagcagcttgaagaggctaaggagctggcttac
aaggagggtttctaccaaggtattctcaaggtcggcgagttcaagggcgagaaggtcgag
gttgccaagcccaaggttcggcaacaaatgatcgatgccggccaggcctttgcctattcg
gagcctgagcgcaaggtcaccagtcgatctggcgatgactgtattgtctctctgatggac
caatggtacctggactacggtgaggagtcgtggaagaagaccaccctcgactgggtcgag
aacggcttgaacacctacacagcggagaccaagaaccaattcgaaggagtcctgaactgg
ctgaaccagtgggcttgtgcccgaagcttcggtcttggctccaagttgccctgggacccc
cagttcttggttgagagtctgagtgattcaaccatctacatggcttactacactatcgct
cactacctgcataacgatatcttcggaaagaccaagggcctggcagacatcgggcctgag
gccatgacggatgaagtctgggactacgtcttctgccgcggagagctgactgatgaggtc
ctcaacagcaaaatccctaaggagactctcgagaaaatgcgccgcgagttcgagtacttt
tatcccctcgatgtgcgagtttcaggcaaggatttgatccccaaccatctgagcatgcat
ctctactgccacactgcgcttttccctcgcgagtactggccccgaagtatccgagccaac
ggtcatctgatgctcaacggcgagaagatgagcaagagtaccggtaacttcatgactctc
cgtgatcttacacagaagtatggagcggatgcttctcgtattgcgctcgctgatgccggt
gatggtgtcaatgacgccaacttcgaggaagacgttgctgataccaacatcctgcgactg
tacactctcaaggagtggtgcgaggagatggtccaggatcaagaccagcttcgaactggc
gagttcaactcgttccaggacgctcttttcatcaacgacctaaatgctgttacaaaggaa
gctgtcgagcagtacgtcaacaccaactacaagctggccctcaaggctggtctctatgag
ttgacaagcgctcgtgacttttaccgtgaggcctgcgcagcagccaatattaagatgcac
aaggatgttgttctccgatatattgaggtgcagactctgttgctggctgtctttgctcct
cactggtccgaatacatctggcttgaggtgctcaagaaggagggcactattcacaacgct
cgattccctgaggtccaggaggttgatgcttctctgtcggcgaagcgcgactacgtgcga
aacactgcttcaaacattaactcggctgagggtcatcaattgaagaagaaggccaagggc
aaggagacatcattcgaccccaagaagcccaagaagctcacaatcttcgtcgccgacaag
ttccccgcatggcaggccaagtacattgaccttcttaaggagatgtggaacaccgagacc
aagtcagtcaacgacaaggaactcaacggcaagattggcaagatgggagagatgaagaag
gctatgccttttgtgcagaaccttaagagacgactccaggctggcgagccagcaagcgcg
gtgctggagcagaagctcgctttcgacgagaaggagactctcctgcaaatggttcctgga
ctgaagcgaactggaggtctggctgtttgtgaagtgatctcagtagagcagggaactcaa
aagggcgtttccctgacggatagcggtaaacaagttgagatctcagcacctgtcgcagag
cacgctgtccctggccaaccaacgtttcactttgagaacgtcgaggcttga
>Fp125
atggcttccaccgatgccgttcccaaggccatggagtctctccacatctctaagaccaag
gaactcaaaggtaccgagaagcgagatactctcatcgccattgagaagaaataccaaaaa
atatgggaggaccaacatgtcttcgaagccgactctcccagcactagcgaggtgcccctc
cattccgtgtccgccgccgagcttcgggaacagcagcccaagttctttggatgcatggcc
tatccttatatgaacggaactctgcacgctggtcactctttttccgtcagtaaggtcgag
tttgccgctggtgtcgcccgcatgcagggcaagcgcactctcttccctatgggtttccac
tgcaccggtatgcccatcaaggcctgtgccgacaagctcgtcaacgaggtcaagaaattc
ggccaagacttcgcaggctacaaggaggaggaagaggaggttgtcgaggaggcccccaag
gcccaggctaaggaagatatcaccaagttcaaggcgaccaagggaaaggctgcggccaag
accgtaaagatgaagtaccagtttcaaatcatgcaagcaattggtattcctaccgaggag
attcacaagtttgccgaccctcagcactggctccaacactttcctcccctgtgccgggaa
gatctcaccaactttggatgtcgtatcgactggcgccgatcctttgtcaccaccgatgcc
aacccttattacgacgcctttgttcgatggcagatgaaccgtcttaaggaactgaacaag
atcaagttcggcaagcgatacactatctattctatcaaggacggccagccctgcatggac
cacgaccgatctgatggagaaggtgccggccctcaggagtataccgctctgaaactcaag
gttctcgagtgggctcccaaggccgctgagaccctcaagggcaagctgcccgagcaggca
aaggtgtactgcgttcctgctacgctgcgtcccgagacgatgtatggtcaaacttgctgt
tttgtaggacccaagattacctacggcatcttcaaggtcaacgagaccgactactatgtc
atgactgagcgggccgcgagaaacatggcttatcaaggcatatttgctaccgaaggagtt
atcgagaagacggctgaggttggtggcgctgatcttgtaggcaccctggttgatgctccc
ctgtcccttcacaaggaaggagttcgcattctacccatggaaactgtccttcctaccaag
ggcactggtgttgtcacctcggtgccttctgacagtcccgatgattacgcaaccgtgacc
gatttggccaagaaggccgactactacggcatcacaaaggagtgggctgaactcgagatc
ttccccatcattgaaacacccagctatggtgatctttgcgcccccttccttgtcaagaaa
ctcaagattgcttctcccaaggacacaaagcagcttgaagaggctaaggagctggcttac
aaggagggtttctaccaaggtattctcaaggtcggcgagttcaagggcgagaaggtcgag
gttgccaagcccaaggttcggcaacaaatgatcgatgccggccaggcctttgcctattcg
gagcctgagcgcaaggtcaccagtcgatctggcgatgactgtattgtctctctgatggac
caatggtacctggactacggtgaggagtcgtggaagaagaccaccctcgactgggtcgag
aacggcttgaacacctacacagcggagaccaagaaccaattcgaaggagtcctgaactgg
ctgaaccagtgggcttgtgcccgaagcttcggtcttggctccaagttgccctgggacccc
cagttcttggttgagagtctgagtgattcaaccatctacatggcttactacactatcgct
cactacctgcataacgatatcttcggaaagaccaagggcctggcagacatcgggcctgag
gccatgacggatgaagtctgggactacgtcttctgccgcggagagctgactgatgaggtc
ctcaacagcaaaatccctaaggagactctcgagaaaatgcgccgcgagttcgagtacttt
tatcccctcgatgtgcgagtttcaggcaaggatttgatccccaaccatctgagcatgcat
ctctactgccacactgcgcttttccctcgcgagtactggccccgaagtatccgagccaac
ggtcatctgatgctcaacggcgagaagatgagcaagagtaccggtaacttcatgactctc
cgtgatcttacacagaagtatggagcggatgcttctcgtattgcgctcgctgatgccggt
gatggtgtcaatgacgccaacttcgaggaagacgttgctgataccaacatcctgcgactg
tacactctcaaggagtggtgcgaggagatggtccaggatcaagaccagcttcgaactggc
gagttcaactcgtttcaggacgctcttttcatcaacgacctaaatgctgttacaaaggaa
gctgtcgagcagtacgtcaacaccaactacaagctggccctcaaggctggtctctatgag
ttgacaagcgctcgtgacttttaccgtgaggcctgcgcagcagccaatattaagatgcac
aaggatgttgttctccgatatattgaggtgcagactctgttgctggctgtctttgctcct
cactggtccgaatacatctggcttgaggtgctcaagaaggagggcactattcacaacgct
cgattccctgaggtccaggaggttgatgcttctctgtcggcgaagcgcgactacgtgcga
aacactgcttcaaacattaactcggctgagggtcatcaattgaagaagaaggccaagggc
aaggagacatcattcgaccccaagaagcccaagaagctcacaatcttcgtcgccgacaag
ttccccgcatggcaggccaagtacattgaccttcttaaggagatgtggaacaccgagacc
aagtcagtcaacgacaaggaactcaacggcaagattggcaagatgggagagatgaagaag
gctatgccttttgtgcagaaccttaagagacgactccaggctggcgagccagcaagcgcg
gtgctggagcagaagctcgctttcgacgagaaggagactctcctgcaaatggttcctgga
ctgaagcgaactggaggtctggctgtttgtgaagtgatctcagtagagcagggaactcaa
aggggcgtttccctgacggatagcggtaaacaagttgagatctcagcacctgtcgcagag
cacgctgtccctggccaaccaacgtttcactttgagaacgtcgaggcttga
>Fp13r
atggcttccaccgatgccgttcccaaggccatggagtctctccacatctctaagaccaag
gaactcaaaggtaccgagaagcgagatactctcatcgccattgagaagaaataccaaaaa
atatgggaggaccaacatgtcttcgaagccgactctcccagcactagcgaggtgcccctc
cattccgtgtccgccgccgagcttcgggaacagcagcccaagttctttggatgcatggcc
tatccttatatgaacggaactctgcacgctggtcactctttttccgtcagtaaggtcgag
tttgccgctggtgtcgcccgcatgcagggcaagcgcactctcttccctatgggtttccac
tgcaccggtatgcccatcaaggcctgtgccgacaagctcgtcaacgaggtcaagaaattc
ggccaagacttcgcaggctacaaggaggaggaagaggaggttgtcgaggaggcccccaag
gcccaggctaaggaagatatcaccaagttcaaggcgaccaagggaaaggctgcggccaag
accgtaaagatgaagtaccagtttcaaatcatgcaagcaattggtattcctaccgaggag
attcacaagtttgccgaccctcagcactggctccaacactttcctcccctgtgccgggaa
gatctcaccaactttggatgtcgtatcgactggcgccgatcctttgtcaccaccgatgcc
aacccttattacgacgcctttgttcgatggcagatgaaccgtcttaaggaactgaacaag
atcaagttcggcaagcgatacactatctattctatcaaggacggccagccctgcatggac
cacgaccgatctgatggagaaggtgccggccctcaggagtataccgctctgaaactcaag
gttctcgagtgggctcccaaggccgctgagaccctcaagggcaagctgcccgagcaggca
aaggtgtactgcgttcctgctacgctgcgtcccgagacgatgtatggtcaaacttgctgt
tttgtaggacccaagattacctacggcatcttcaaggtcaacgagaccgactactatgtc
atgactgagcgggccgcgagaaacatggcttatcaaggcatatttgctaccgaaggagtt
atcgagaagacggctgaggttggtggcgctgatcttgtaggcaccctggttgatgctccc
ctgtcccttcacaaggaaggagttcgcattctacccatggaaactgtccttcctaccaag
ggcactggtgttgtcacctcggtgccttctgacagtcccgatgattacgcaaccgtgacc
gatttggccaagaaggccgactactacggcatcacaaaggagtgggctgaactcgagatc
ttccccatcattgaaacacccagctatggtgatctttgcgcccccttccttgtcaagaaa
ctcaagattgcttctcccaaggacacaaagcagcttgaagaggctaaggagctggcttac
aaggagggtttctaccaaggtattctcaaggtcggcgagttcaagggcgagaaggtcgag
gttgccaagcccaaggttcggcaacaaatgatcgatgccggccaggcctttgcctattcg
gagcctgagcgcaaggtcaccagtcgatctggcgatgactgtattgtctctctgatggac
caatggtacctggactacggtgaggagtcgtggaagaagaccaccctcgactgggtcgag
aacggcttgaacacctacacagcggagaccaagaaccaattcgaaggagtcctgaactgg
ctgaaccagtgggcttgtgcccgaagcttcggtcttggctccaagttgccctgggacccc
cagttcttggttgagagtctgagtgattcaaccatctacatggcttactacactatcgct
cactacctgcataacgatatcttcggaaagaccaagggcctggcagacatcgggcctgag
gccatgacggatgaagtctgggactacgtcttctgccgcggagagctgactgatgaggtc
ctcaacagcaaaatccctaaggagactctcgagaaaatgcgccgcgagttcgagtacttt
tatcccctcgatgtgcgagtttcaggcaaggatttgatccccaaccatctgagcatgcat
ctctactgccacactgcgcttttccctcgcgagtactggccccgaagtatccgagccaac
ggtcatctgatgctcaacggcgagaagatgagcaagagtaccggtaacttcatgactctc
cgtgatcttacacagaagtatggagcggatgcttctcgtattgcgctcgctgatgccggt
gatggtgtcaatgacgccaacttcgaggaagacgttgctgataccaacatcctgcgactg
tacactctcaaggagtggtgcgaggagatggtccaggatcaagaccagcttcgaactggc
gagttcaactcgtttcaggacgctcttttcatcaacgacctaaatgctgttacaaaggaa
gctgtcgagcagtacgtcaacaccaactacaagctggccctcaaggctggtctctatgag
ttgacaagcgctcgtgacttttaccgtgaggcctgcgcagcagccaatattaagatgcac
aaggatgttgttctccgatatattgaggtgcagactctgttgctggctgtctttgctcct
cactggtccgaatacatctggcttgaggtgctcaagaaggagggcactattcacaacgct
cgattccctgaggtccaggaggttgatgcttctctgtcggcgaagcgcgactacgtgcga
aacactgcttcaaacattaactcggctgagggtcatcaattgaagaagaaggccaagggc
aaggagacatcattcgaccccaagaagcccaagaagctcacaatcttcgtcgccgacaag
ttccccgcatggcaggccaagtacattgaccttcttaaggagatgtggaacaccgagacc
aagtcagtcaacgacaaggaactcaacggcaagattggcaagatgggagagatgaagaag
gctatgccttttgtgcagaaccttaagagacgactccaggctggcgagccagcaagcgcg
gtgctggagcagaagctcgctttcgacgagaaggagactctcctgcaaatggttcctgga
ctgaagcgaactggaggtctggctgtttgtgaagtgatctcagtagagcagggaactcaa
aggggcgtttccctgacggatagcggtaaacaagttgagatctcagcacctgtcgcagag
cacgctgtccctggccaaccaacgtttcactttgagaacgtcgaggcttga
>Fp144
atggcttccaccgatgccgttcccaaggccatggagtctctccacatctctaagaccaag
gaactcaaaggtaccgagaagcgagatactctcatcgccattgagaagaaataccaaaaa
atatgggaggaccaacatgtcttcgaagccgactctcccagcactagcgaggtgcccctc
cattccgtgtccgccgccgagcttcgggaacagcagcccaagttctttggatgcatggcc
tatccttatatgaacggaactctgcacgctggtcactctttttccgtcagtaaggtcgag
tttgccgctggtgtcgcccgcatgcagggcaagcgcactctcttccctatgggtttccac
tgcaccggtatgcccatcaaggcctgtgccgacaagctcgtcaacgaggtcaagaaattc
ggccaagacttcgcaggctacaaggaggaggaagaggaggttgtcgaggaggcccccaag
gcccaggctaaggaagatatcaccaagttcaaggcgaccaagggaaaggctgcggccaag
accgtaaagatgaagtaccagtttcaaatcatgcaagcaattggtattcctaccgaggag
attcacaagtttgccgaccctcagcactggctccaacactttcctcccctgtgccgggaa
gatctcaccaactttggatgtcgtatcgactggcgccgatcctttgtcaccaccgatgcc
aacccttattacgacgcctttgttcgatggcagatgaaccgtcttaaggaactgaacaag
atcaagttcggcaagcgatacactatctattctatcaaggacggccagccctgcatggac
cacgaccgatctgatggagaaggtgccggccctcaggagtataccgctctgaaactcaag
gttctcgagtgggctcccaaggccgctgagaccctcaagggcaagctgcccgagcaggca
aaggtgtactgcgttcctgctacgctgcgtcccgagacgatgtatggtcaaacttgctgt
tttgtaggacccaagattacctacggcatcttcaaggtcaacgagaccgactactatgtc
atgactgagcgggccgcgagaaacatggcttatcaaggcatatttgctaccgaaggagtt
atcgagaagacggctgaggttggtggcgctgatcttgtaggcaccctggttgatgctccc
ctgtcccttcacaaggaaggagttcgcattctacccatggaaactgtccttcctaccaag
ggcactggtgttgtcacctcggtgccttctgacagtcccgatgattacgcaaccgtgacc
gatttggccaagaaggccgactactacggcatcacaaaggagtgggctgaactcgagatc
ttccccatcattgaaacacccagctatggtgatctttgcgcccccttccttgtcaagaaa
ctcaagattgcttctcccaaggacacaaagcagcttgaagaggctaaggagctggcttac
aaggagggtttctaccaaggtattctcaaggtcggcgagttcaagggcgagaaggtcgag
gttgccaagcccaaggttcggcaacaaatgatcgatgccggccaggcctttgcctattcg
gagcctgagcgcaaggtcaccagtcgatctggcgatgactgtattgtctctctgatggac
caatggtacctggactacggtgaggagtcgtggaagaagaccaccctcgactgggtcgag
aacggcttgaacacctacacagcggagaccaagaaccaattcgaaggagtcctgaactgg
ctgaaccagtgggcttgtgcccgaagcttcggtcttggctccaagttgccctgggacccc
cagttcttggttgagagtctgagtgattcaaccatctacatggcttactacactatcgct
cactacctgcataacgatatcttcggaaagaccaagggcctggcagacatcgggcctgag
gccatgacggatgaagtctgggactacgtcttctgccgcggagagctgactgatgaggtc
ctcaacagcaaaatccctaaggagactctcgagaaaatgcgccgcgagttcgagtacttt
tatcccctcgatgtgcgagtttcaggcaaggatttgatccccaaccatctgagcatgcat
ctctactgccacactgcgcttttccctcgcgagtactggccccgaagtatccgagccaac
ggtcatctgatgctcaacggcgagaagatgagcaagagtaccggtaacttcatgactctc
cgtgatcttacacagaagtatggagcggatgcttctcgtattgcgctcgctgatgccggt
gatggtgtcaatgacgccaacttcgaggaagacgttgctgataccaacatcctgcgactg
tacactctcaaggagtggtgcgaggagatggtccaggatcaagaccagcttcgaactggc
gagttcaactcgtttcaggacgctcttttcatcaacgacctaaatgctgttacaaaggaa
gctgtcgagcagtacgtcaacaccaactacaagctggccctcaaggctggtctctatgag
ttgacaagcgctcgtgacttttaccgtgaggcctgcgcagcagccaatattaagatgcac
aaggatgttgttctccgatatattgaggtgcagactctgttgctggctgtctttgctcct
cactggtccgaatacatctggcttgaggtgctcaagaaggagggcactattcacaacgct
cgattccctgaggtccaggaggttgatgcttctctgtcggcgaagcgcgactacgtgcga
aacactgcttcaaacattaactcggctgagggtcatcaattgaagaagaaggccaagggc
aaggagacatcattcgaccccaagaagcccaagaagctcacaatcttcgtcgccgacaag
ttccccgcatggcaggccaagtacattgaccttcttaaggagatgtggaacaccgagacc
aagtcagtcaacgacaaggaactcaacggcaagattggcaagatgggagagatgaagaag
gctatgccttttgtgcagaaccttaagagacgactccaggctggcgagccagcaagcgcg
gtgctggagcagaagctcgctttcgacgagaaggagactctcctgcaaatggttcctgga
ctgaagcgaactggaggtctggctgtttgtgaagtgatctcagtagagcagggaactcaa
aggggcgtttccctgacggatagcggtaaacaagttgagatctcagcacctgtcgcagag
cacgctgtccctggccaaccaacgtttcactttgagaacgtcgaggcttga
>Fp146
atggcttccaccgatgccgttcccaaggccatggagtctctccacatctctaagaccaag
gaactcaaaggtaccgagaagcgagatactctcatcgccattgagaagaaataccaaaaa
atatgggaggaccaacatgtcttcgaagccgactctcccagcactagcgaggtgcccctc
cattccgtgtccgccgccgagcttcgggaacagcagcccaagttctttggatgcatggcc
tatccttatatgaacggaactctgcacgctggtcactctttttccgtcagtaaggtcgag
tttgccgctggtgtcgcccgcatgcagggcaagcgcactctcttccctatgggtttccac
tgcaccggtatgcccatcaaggcctgtgccgacaagctcgtcaacgaggtcaagaaattc
ggccaagacttcgcaggctacaaggaggaggaagaggaggttgtcgaggaggcccccaag
gcccaggctaaggaagatatcaccaagttcaaggcgaccaagggaaaggctgcggccaag
accgtaaagatgaagtaccagtttcaaatcatgcaagcaattggtattcctaccgaggag
attcacaagtttgccgaccctcagcactggctccaacactttcctcccctgtgccgggaa
gatctcaccaactttggatgtcgtatcgactggcgccgatcctttgtcaccaccgatgcc
aacccttattacgacgcctttgttcgatggcagatgaaccgtcttaaggaactgaacaag
atcaagttcggcaagcgatacactatctattctatcaaggacggccagccctgcatggac
cacgaccgatctgatggagaaggtgccggccctcaggagtataccgctctgaaactcaag
gttctcgagtgggctcccaaggccgctgagaccctcaagggcaagctgcccgagcaggca
aaggtgtactgcgttcctgctacgctgcgtcccgagacgatgtatggtcaaacttgctgt
tttgtaggacccaagattacctacggcatcttcaaggtcaacgagaccgactactatgtc
atgactgagcgggccgcgagaaacatggcttatcaaggcatatttgctaccgaaggagtt
atcgagaagacggctgaggttggtggcgctgatcttgtaggcaccctggttgatgctccc
ctgtcccttcacaaggaaggagttcgcattctacccatggaaactgtccttcctaccaag
ggcactggtgttgtcacctcggtgccttctgacagtcccgatgattacgcaaccgtgacc
gatttggccaagaaggccgactactacggcatcacaaaggagtgggctgaactcgagatc
ttccccatcattgaaacacccagctatggtgatctttgcgcccccttccttgtcaagaaa
ctcaagattgcttctcccaaggacacaaagcagcttgaagaggctaaggagctggcttac
aaggagggtttctaccaaggtattctcaaggtcggcgagttcaagggcgagaaggtcgag
gttgccaagcccaaggttcggcaacaaatgatcgatgccggccaggcctttgcctattcg
gagcctgagcgcaaggtcaccagtcgatctggcgatgactgtattgtctctctgatggac
caatggtacctggactacggtgaggagtcgtggaagaagaccaccctcgactgggtcgag
aacggcttgaacacctacacagcggagaccaagaaccaattcgaaggagtcctgaactgg
ctgaaccagtgggcttgtgcccgaagcttcggtcttggctccaagttgccctgggacccc
cagttcttggttgagagtctgagtgattcaaccatctacatggcttactacactatcgct
cactacctgcataacgatatcttcggaaagaccaagggcctggcagacatcgggcctgag
gccatgacggatgaagtctgggactacgtcttctgccgcggagagctgactgatgaggtc
ctcaacagcaaaatccctaaggagactctcgagaaaatgcgccgcgagttcgagtacttt
tatcccctcgatgtgcgagtttcaggcaaggatttgatccccaaccatctgagcatgcat
ctctactgccacactgcgcttttccctcgcgagtactggccccgaagtatccgagccaac
ggtcatctgatgctcaacggcgagaagatgagcaagagtaccggtaacttcatgactctc
cgtgatcttacacagaagtatggagcggatgcttctcgtattgcgctcgctgatgccggt
gatggtgtcaatgacgccaacttcgaggaagacgttgctgataccaacatcctgcgactg
tacactctcaaggagtggtgcgaggagatggtccaggatcaagaccagcttcgaactggc
gagttcaactcgtttcaggacgctcttttcatcaacgacctaaatgctgttacaaaggaa
gctgtcgagcagtacgtcaacaccaactacaagctggccctcaaggctggtctctatgag
ttgacaagcgctcgtgacttttaccgtgaggcctgcgcagcagccaatattaagatgcac
aaggatgttgttctccgatatattgaggtgcagactctgttgctggctgtctttgctcct
cactggtccgaatacatctggcttgaggtgctcaagaaggagggcactattcacaacgct
cgattccctgaggtccaggaggttgatgcttctctgtcggcgaagcgcgactacgtgcga
aacactgcttcaaacattaactcggctgagggtcatcaattgaagaagaaggccaagggc
aaggagacatcattcgaccccaagaagcccaagaagctcacaatcttcgtcgccgacaag
ttccccgcatggcaggccaagtacattgaccttcttaaggagatgtggaacaccgagacc
aagtcagtcaacgacaaggaactcaacggcaagattggcaagatgggagagatgaagaag
gctatgccttttgtgcagaaccttaagagacgactccaggctggcgagccagcaagcgcg
gtgctggagcagaagctcgctttcgacgagaaggagactctcctgcaaatggttcctgga
ctgaagcgaactggaggtctggctgtttgtgaagtgatctcagtagagcagggaactcaa
aggggcgtttccctgacggatagcggtaaacaagttgagatctcagcacctgtcgcagag
cacgctgtccctggccaaccaacgtttcactttgagaacgtcgaggcttga
>Fp155
atggcttccaccgatgccgttcccaaggccatggagtctctccacatctctaagaccaag
gaactcaaaggtaccgagaagcgagatactctcatcgccattgagaagaaataccaaaaa
atatgggaggaccaacatgtcttcgaagccgactctcccagcactagcgaggtgcccctc
cattccgtgtccgccgccgagcttcgggaacagcagcccaagttctttggatgcatggcc
tatccttatatgaacggaactctgcacgctggtcactctttttccgtcagtaaggtcgag
tttgccgctggtgtcgcccgcatgcagggcaagcgcactctcttccctatgggtttccac
tgcaccggtatgcccatcaaggcctgtgccgacaagctcgtcaacgaggtcaagaaattc
ggccaagacttcgcaggctacaaggaggaggaagaggaggttgtcgaggaggcccctaag
gcccaggctaaggaagatatcaccaagttcaaggcgaccaagggaaaggctgcggccaag
accgtaaagatgaagtaccagtttcaaatcatgcaagcaattggtattcctaccgaggag
attcacaagtttgccgaccctcagcactggctccaacactttcctcccctgtgccgggaa
gatctcaccaactttggatgtcgtatcgactggcgccgatcctttgtcaccaccgatgcc
aacccttattacgacgcctttgttcgatggcagatgaaccgtcttaaggaactgaacaag
atcaagttcggcaagcgatacactatctattctatcaaggacggccagccctgcatggac
cacgaccgatctgatggagaaggtgccggccctcaggagtataccgctctgaaactcaag
gttctcgagtgggctcccaaggccgctgagaccctcaagggcaagctgcccgagcaggca
aaggtgtactgcgttcctgctacgctgcgtcccgagacgatgtatggtcaaacttgctgt
tttgtaggacccaagattacctacggcatcttcaaggtcaacgagaccgactactatgtc
atgactgagcgggccgcgagaaacatggcttatcaaggcatatttgctaccgaaggagtt
atcgagaagacggctgaggttggtggcgctgatcttgtaggcaccctggttgatgctccc
ctgtcccttcacaaggaaggagttcgcattctacccatggaaactgtccttcctaccaag
ggcactggtgttgtcacctcggtgccttctgacagtcccgatgattacgcaaccgtgacc
gatttggccaagaaggccgactactacggcatcacaaaggagtgggctgaactcgagatc
ttccccatcattgaaacacccagctatggtgatctttgcgcccccttccttgtcaagaaa
ctcaagattgcttctcccaaggacacaaagcagcttgaagaggctaaggagctggcttac
aaggagggtttctaccaaggtattctcaaggtcggcgagttcaagggcgagaaggtcgag
gttgccaagcccaaggttcggcaacaaatgatcgatgccggccaggcctttgcctattcg
gagcctgagcgcaaggtcaccagtcgatctggcgatgactgtattgtctctctgatggac
caatggtacctggactacggtgaggagtcgtggaagaagaccaccctcgactgggtcgag
aacggcttgaacacctacacagcggagaccaagaaccaattcgaaggagtcctgaactgg
ctgaaccagtgggcttgtgcccgaagcttcggtcttggctccaagttgccctgggacccc
cagttcttggttgagagtctgagtgattcaaccatctacatggcttactacactatcgct
cactacctgcataacgatatcttcggaaagaccaagggcctggcagacatcgggcctgag
gccatgacggatgaagtctgggactacgtcttctgccgcggagagctgactgatgaggtc
ctcaacagcaaaatccctaaggagactctcgagaaaatgcgccgcgagttcgagtacttt
tatcccctcgatgtgcgagtttcaggcaaggatttgatccccaaccatctgagcatgcat
ctctactgccacactgcgcttttccctcgcgagtactggccccgaagtatccgagccaac
ggtcatctgatgctcaacggcgagaagatgagcaagagtaccggtaacttcatgactctc
cgtgatcttacacagaagtatggagcggatgcttctcgtattgcgctcgctgatgccggt
gatggtgtcaatgacgccaacttcgaggaagacgttgctgataccaacatcctgcgactg
tacactctcaaggagtggtgcgaggagatggtccaggatcaagaccagcttcgaactggc
gagttcaactcgtttcaggacgctcttttcatcaacgacctaaatgctgttacaaaggaa
gctgtcgagcagtacgtcaacaccaactacaagctggccctcaaggctggtctctatgag
ttgacaagcgctcgtgacttttaccgtgaggcctgcgcagcagccaatattaagatgcac
aaggatgttgttctccgatatattgaggtgcagactctgttgctggctgtctttgctcct
cactggtccgaatacatctggcttgaggtgctcaagaaggagggcactattcacaacgct
cgattccctgaggtccaggaggttgatgcttctctgtcggcgaagcgcgactacgtgcga
aacactgcttcaaacattaactcggctgagggtcatcaattgaagaagaaggccaagggc
aaggagacatcattcgaccccaagaagcccaagaagctcacaatcttcgtcgccgacaag
ttccccgcatggcaggccaagtacattgaccttcttaaggagatgtggaacaccgagacc
aagtcagtcaacgacaaggaactcaacggcaagattggcaagatgggagagatgaagaag
gctatgccttttgtgcagaaccttaagagacgactccaggctggcgagccagcaagcgcg
gtgctggagcagaagctcgctttcgacgagaaggagactctcctgcaaatggttcctgga
ctgaagcgaactggaggtctggctgtttgtgaagtgatctcagtagagcagggaactcaa
aggggcgtttccctgacggatagcggtaaacaagttgagatctcagcacctgtcgcagag
cacgctgtccctggccaaccaacgtttcactttgagaacgtcgaggcttga
>Fp157
atggcttccaccgatgccgttcccaaggccatggagtctctccacatctctaagaccaag
gaactcaaaggtaccgagaagcgagatactctcatcgccattgagaagaaataccaaaaa
atatgggaggaccaacatgtcttcgaagccgactctcccagcactagcgaggtgcccctc
cattccgtgtccgccgccgagcttcgggaacagcagcccaagttctttggatgcatggcc
tatccttatatgaacggaactctgcacgctggtcactctttttccgtcagtaaggtcgag
tttgccgctggtgtcgcccgcatgcagggcaagcgcactctcttccctatgggtttccac
tgcaccggtatgcccatcaaggcctgtgccgacaagctcgtcaacgaggtcaagaaattc
ggccaagacttcgcaggctacaaggaggaggaagaggaggttgtcgaggaggcccccaag
gcccaggctaaggaagatatcaccaagttcaaggcgaccaagggaaaggctgcggccaag
accgtaaagatgaagtaccagtttcaaatcatgcaagcaattggtattcctaccgaggag
attcacaagtttgccgaccctcagcactggctccaacactttcctcccctgtgccgggaa
gatctcaccaactttggatgtcgtatcgactggcgccgatcctttgtcaccaccgatgcc
aacccttattacgacgcctttgttcgatggcagatgaaccgtcttaaggaactgaacaag
atcaagttcggcaagcgatacactatctattctatcaaggacggccagccctgcatggac
cacgaccgatctgatggagaaggtgccggccctcaggagtataccgctctgaaactcaag
gttctcgagtgggctcccaaggccgctgagaccctcaagggcaagctgcccgagcaggca
aaggtgtactgcgttcctgctacgctgcgtcccgagacgatgtatggtcaaacttgctgt
tttgtaggacccaagattacctacggcatcttcaaggtcaacgagaccgactactatgtc
atgactgagcgggccgcgagaaacatggcttatcaaggcatatttgctaccgaaggagtt
atcgagaagacggctgaggttggtggcgctgatcttgtaggcaccctggttgatgctccc
ctgtcccttcacaaggaaggagttcgcattctacccatggaaactgtccttcctaccaag
ggcactggtgttgtcacctcggtgccttctgacagtcccgatgattacgcaaccgtgacc
gatttggccaagaaggccgactactacggcatcacaaaggagtgggctgaactcgagatc
ttccccatcattgaaacacccagctatggtgatctttgcgcccccttccttgtcaagaaa
ctcaagattgcttctcccaaggacacaaagcagcttgaagaggctaaggagctggcttac
aaggagggtttctaccaaggtattctcaaggtcggcgagttcaagggcgagaaggtcgag
gttgccaagcccaaggttcggcaacaaatgatcgatgccggccaggcctttgcctattcg
gagcctgagcgcaaggtcaccagtcgatctggcgatgactgtattgtctctctgatggac
caatggtacctggactacggtgaggagtcgtggaagaagaccaccctcgactgggtcgag
aacggcttgaacacctacacagcggagaccaagaaccaattcgaaggagtcctgaactgg
ctgaaccagtgggcttgtgcccgaagcttcggtcttggctccaagttgccctgggacccc
cagttcttggttgagagtctgagtgattcaaccatctacatggcttactacactatcgct
cactacctgcataacgatatcttcggaaagaccaagggcctggcagacatcgggcctgag
gccatgacggatgaagtctgggactacgtcttctgccgcggagagctgactgatgaggtc
ctcaacagcaaaatccctaaggagactctcgagaaaatgcgccgcgagttcgagtacttt
tatcccctcgatgtgcgagtttcaggcaaggatttgatccccaaccatctgagcatgcat
ctctactgccacactgcgcttttccctcgcgagtactggccccgaagtatccgagccaac
ggtcatctgatgctcaacggcgagaagatgagcaagagtaccggtaacttcatgactctc
cgtgatcttacacagaagtatggagcggatgcttctcgtattgcgctcgctgatgccggt
gatggtgtcaatgacgccaacttcgaggaagacgttgctgataccaacatcctgcgactg
tacactctcaaggagtggtgcgaggagatggtccaggatcaagaccagcttcgaactggc
gagttcaactcgtttcaggacgctcttttcatcaacgacctaaatgctgttacaaaggaa
gctgtcgagcagtacgtcaacaccaactacaagctggccctcaaggctggtctctatgag
ttgacaagcgctcgtgacttttaccgtgaggcctgcgcagcagccaatattaagatgcac
aaggatgttgttctccgatatattgaggtgcagactctgttgctggctgtctttgctcct
cactggtccgaatacatctggcttgaggtgctcaagaaggagggcactattcacaacgct
cgattccctgaggtccaggaggttgatgcttctctgtcggcgaagcgcgactacgtgcga
aacactgcttcaaacattaactcggctgagggtcatcaattgaagaagaaggccaagggc
aaggagacatcattcgaccccaagaagcccaagaagctcacaatcttcgtcgccgacaag
ttccccgcatggcaggccaagtacattgaccttcttaaggagatgtggaacaccgagacc
aagtcagtcaacgacaaggaactcaacggcaagattggcaagatgggagagatgaagaag
gctatgccttttgtgcagaaccttaagagacgactccaggctggcgagccagcaagcgcg
gtgctggagcagaagctcgctttcgacgagaaggagactctcctgcaaatggttcctgga
ctgaagcgaactggaggtctggctgtttgtgaagtgatctcagtagagcagggaactcaa
aggggcgtttccctgacggatagcggtaaacaagttgagatctcagcacctgtcgcagag
cacgctgtccctggccaaccaacgtttcactttgagaacgtcgaggcttga
>Fp16r
atggcttccaccgatgccgttcccaaggccatggagtctctccacatctctaagaccaag
gaactcaaaggtaccgagaagcgagatactctcatcgccattgagaagaaataccaaaaa
atatgggaggaccaacatgtcttcgaagccgactctcccagcactagcgaggtgcccctc
cattccgtgtccgccgccgagcttcgggaacagcagcccaagttctttggatgcatggcc
tatccttatatgaacggaactctgcacgctggtcactctttttccgtcagtaaggtcgag
tttgccgctggtgtcgcccgcatgcagggcaagcgcactctcttccctatgggtttccac
tgcaccggtatgcccatcaaggcctgtgccgacaagctcgtcaacgaggtcaagaaattc
ggccaagacttcgcaggctacaaggaggaggaagaggaggttgtcgaggaggcccccaag
gcccaggctaaggaagatatcaccaagttcaaggcgaccaagggaaaggctgcggccaag
accgtaaagatgaagtaccagtttcaaatcatgcaagcaattggtattcctaccgaggag
attcacaagtttgccgaccctcagcactggctccaacactttcctcccctgtgccgggaa
gatctcaccaactttggatgtcgtatcgactggcgccgatcctttgtcaccaccgatgcc
aacccttattacgacgcctttgttcgatggcagatgaaccgtcttaaggaactgaacaag
atcaagttcggcaagcgatacactatctattctatcaaggacggccagccctgcatggac
cacgaccgatctgatggagaaggtgccggccctcaggagtataccgctctgaaactcaag
gttctcgagtgggctcccaaggccgctgagaccctcaagggcaagctgcccgagcaggca
aaggtgtactgcgttcctgctacgctgcgtcccgagacgatgtatggtcaaacttgctgt
tttgtaggacccaagattacctacggcatcttcaaggtcaacgagaccgactactatgtc
atgactgagcgggccgcgagaaacatggcttatcaaggcatatttgctaccgaaggagtt
atcgagaagacggctgaggttggtggcgctgatcttgtaggcaccctggttgatgctccc
ctgtcccttcacaaggaaggagttcgcattctacccatggaaactgtccttcctaccaag
ggcactggtgttgtcacctcggtgccttctgacagtcccgatgattacgcaaccgtgacc
gatttggccaagaaggccgactactacggcatcacaaaggagtgggctgaactcgagatc
ttccccatcattgaaacacccagctatggtgatctttgcgcccccttccttgtcaagaaa
ctcaagattgcttctcccaaggacacaaagcagcttgaagaggctaaggagctggcttac
aaggagggtttctaccaaggtattctcaaggtcggcgagttcaagggcgagaaggtcgag
gttgccaagcccaaggttcggcaacaaatgatcgatgccggccaggcctttgcctattcg
gagcctgagcgcaaggtcaccagtcgatctggcgatgactgtattgtctctctgatggac
caatggtacctggactacggtgaggagtcgtggaagaagaccaccctcgactgggtcgag
aacggcttgaacacctacacagcggagaccaagaaccaattcgaaggagtcctgaactgg
ctgaaccagtgggcttgtgcccgaagcttcggtcttggctccaagttgccctgggacccc
cagttcttggttgagagtctgagtgattcaaccatctacatggcttactacactatcgct
cactacctgcataacgatatcttcggaaagaccaagggcctggcagacatcgggcctgag
gccatgacggatgaagtctgggactacgtcttctgccgcggagagctgactgatgaggtc
ctcaacagcaaaatccctaaggagactctcgagaaaatgcgccgcgagttcgagtacttt
tatcccctcgatgtgcgagtttcaggcaaggatttgatccccaaccatctgagcatgcat
ctctactgccacactgcgcttttccctcgcgagtactggccccgaagtatccgagccaac
ggtcatctgatgctcaacggcgagaagatgagcaagagtaccggtaacttcatgactctc
cgtgatcttacacagaagtatggagcggatgcttctcgtattgcgctcgctgatgccggt
gatggtgtcaatgacgccaacttcgaggaagacgttgctgataccaacatcctgcgactg
tacactctcaaggagtggtgcgaggagatggtccaggatcaagaccagcttcgaactggc
gagttcaactcgtttcaggacgctcttttcatcaacgacctaaatgctgttacaaaggaa
gctgtcgagcagtacgtcaacaccaactacaagctggccctcaaggctggtctctatgag
ttgacaagcgctcgtgacttttaccgtgaggcctgcgcagcagccaatattaagatgcac
aaggatgttgttctccgatatattgaggtgcagactctgttgctggctgtctttgctcct
cactggtccgaatacatctggcttgaggtgctcaagaaggagggcactattcacaacgct
cgattccctgaggtccaggaggttgatgcttctctgtcggcgaagcgcgactacgtgcga
aacactgcttcaaacattaactcggctgagggtcatcaattgaagaagaaggccaagggc
aaggagacatcattcgaccccaagaagcccaagaagctcacaatcttcgtcgccgacaag
ttccccgcatggcaggccaagtacattgaccttcttaaggagatgtggaacaccgagacc
aagtcagtcaacgacaaggaactcaacggcaagattggcaagatgggagagatgaagaag
gctatgccttttgtgcagaaccttaagagacgactccaggctggcgagccagcaagcgcg
gtgctggagcagaagctcgctttcgacgagaaggagactctcctgcaaatggttcctgga
ctgaagcgaactggaggtctggctgtttgtgaagtgatctcagtagagcagggaactcaa
aggggcgtttccctgacggatagcggtaaacaagttgagatctcagcacctgtcgcagag
cacgctgtccctggccaaccaacgtttcactttgagaacgtcgaggcttga
>Fp1r
atggcttccaccgatgccgttcccaaggccatggagtctctccacatctctaagaccaag
gaactcaaaggtaccgagaagcgagatactctcatcgccattgagaagaaataccaaaaa
atatgggaggaccaacatgtcttcgaagccgactctcccagcactagcgaggtgcccctc
cattccgtgtccgccgccgagcttcgggaacagcagcccaagttctttggatgcatggcc
tatccttatatgaacggaactctgcacgctggtcactctttttccgtcagtaaggtcgag
tttgccgctggtgtcgcccgcatgcagggcaagcgcactctcttccctatgggtttccac
tgcaccggtatgcccatcaaggcctgtgccgacaagctcgtcaacgaggtcaagaaattc
ggccaagacttcgcaggctacaaggaggaggaagaggaggttgtcgaggaggcccccaag
gcccaggctaaggaagatatcaccaagttcaaggcgaccaagggaaaggctgcggccaag
accgtaaagatgaagtaccagtttcaaatcatgcaagcaattggtattcctaccgaggag
attcacaagtttgccgaccctcagcactggctccaacactttcctcccctgtgccgggaa
gatctcaccaactttggatgtcgtatcgactggcgccgatcctttgtcaccaccgatgcc
aacccttattacgacgcctttgttcgatggcagatgaaccgtcttaaggaactgaacaag
atcaagttcggcaagcgatacactatctattctatcaaggacggccagccctgcatggac
cacgaccgatctgatggagaaggtgccggccctcaggagtataccgctctgaaactcaag
gttctcgagtgggctcccaaggccgctgagaccctcaagggcaagctgcccgagcaggca
aaggtgtactgcgttcctgctacgctgcgtcccgagacgatgtatggtcaaacttgctgt
tttgtaggacccaagattacctacggcatcttcaaggtcaacgagaccgactactatgtc
atgactgagcgggccgcgagaaacatggcttatcaaggcatatttgctaccgaaggagtt
atcgagaagacggctgaggttggtggcgctgatcttgtaggcaccctggttgatgctccc
ctgtcccttcacaaggaaggagttcgcattctacccatggaaactgtccttcctaccaag
ggcactggtgttgtcacctcggtgccttctgacagtcccgatgattacgcaaccgtgacc
gatttggccaagaaggccgactactacggcatcacaaaggagtgggctgaactcgagatc
ttccccatcattgaaacacccagctatggtgatctttgcgcccccttccttgtcaagaaa
ctcaagattgcttctcccaaggacacaaagcagcttgaagaggctaaggagctggcttac
aaggagggtttctaccaaggtattctcaaggtcggcgagttcaagggcgagaaggtcgag
gttgccaagcccaaggttcggcaacaaatgatcgatgccggccaggcctttgcctattcg
gagcctgagcgcaaggtcaccagtcgatctggcgatgactgtattgtctctctgatggac
caatggtacctggactacggtgaggagtcgtggaagaagaccaccctcgactgggtcgag
aacggcttgaacacctacacagcggagaccaagaaccaattcgaaggagtcctgaactgg
ctgaaccagtgggcttgtgcccgaagcttcggtcttggctccaagttgccctgggacccc
cagttcttggttgagagtctgagtgattcaaccatctacatggcttactacactatcgct
cactacctgcataacgatatcttcggaaagaccaagggcctggcagacatcgggcctgag
gccatgacggatgaagtctgggactacgtcttctgccgcggagagctgactgatgaggtc
ctcaacagcaaaatccctaaggagactctcgagaaaatgcgccgcgagttcgagtacttt
tatcccctcgatgtgcgagtttcaggcaaggatttgatccccaaccatctgagcatgcat
ctctactgccacactgcgcttttccctcgcgagtactggccccgaagtatccgagccaac
ggtcatctgatgctcaacggcgagaagatgagcaagagtaccggtaacttcatgactctc
cgtgatcttacacagaagtatggagcggatgcttctcgtattgcgctcgctgatgccggt
gatggtgtcaatgacgccaacttcgaggaagacgttgctgataccaacatcctgcgactg
tacactctcaaggagtggtgcgaggagatggtccaggatcaagaccagcttcgaactggc
gagttcaactcgtttcaggacgctcttttcatcaacgacctaaatgctgttacaaaggaa
gctgtcgagcagtacgtcaacaccaactacaagctggccctcaaggctggtctctatgag
ttgacaagcgctcgtgacttttaccgtgaggcctgcgcagcagccaatattaagatgcac
aaggatgttgttctccgatatattgaggtgcagactctgttgctggctgtctttgctcct
cactggtccgaatacatctggcttgaggtgctcaagaaggagggcactattcacaacgct
cgattccctgaggtccaggaggttgatgcttctctgtcggcgaagcgcgactacgtgcga
aacactgcttcaaacattaactcggctgagggtcatcaattgaagaagaaggccaagggc
aaggagacatcattcgaccccaagaagcccaagaagctcacaatcttcgtcgccgacaag
ttccccgcatggcaggccaagtacattgaccttcttaaggagatgtggaacaccgagacc
aagtcagtcaacgacaaggaactcaacggcaagattggcaagatgggagagatgaagaag
gctatgccttttgtgcagaaccttaagagacgactccaggctggcgagccagcaagcgcg
gtgctggagcagaagctcgctttcgacgagaaggagactctcctgcaaatggttcctgga
ctgaagcgaactggaggtctggctgtttgtgaagtgatctcagtagagcagggaactcaa
aggggcgtttccctgacggatagcggtaaacaagttgagatctcagcacctgtcgcagag
cacgctgtccctggccaaccaacgtttcactttgagaacgtcgaggcttga
>Fp21r
atggcttccaccgatgccgttcccaaggccatggagtctctccacatctctaagaccaag
gaactcaaaggtaccgagaagcgagatactctcatcgccattgagaagaaataccaaaaa
atatgggaggaccaacatgtcttcgaagccgactctcccagcactagcgaggtgcccctc
cattccgtgtccgccgccgagcttcgggaacagcagcccaagttctttggatgcatggcc
tatccttatatgaacggaactctgcacgctggtcactctttttccgtcagtaaggtcgag
tttgccgctggtgtcgcccgcatgcagggcaagcgcactctcttccctatgggtttccac
tgcaccggtatgcccatcaaggcctgtgccgacaagctcgtcaacgaggtcaagaaattc
ggccaagacttcgcaggctacaaggaggaggaagaggaggttgtcgaggaggcccccaag
gcccaggctaaggaagatatcaccaagttcaaggcgaccaagggaaaggctgcggccaag
accgtaaagatgaagtaccagtttcaaatcatgcaagcaattggtattcctaccgaggag
attcacaagtttgccgaccctcagcactggctccaacactttcctcccctgtgccgggaa
gatctcaccaactttggatgtcgtatcgactggcgccgatcctttgtcaccaccgatgcc
aacccttattacgacgcctttgttcgatggcagatgaaccgtcttaaggaactgaacaag
atcaagttcggcaagcgatacactatctattctatcaaggacggccagccctgcatggac
cacgaccgatctgatggagaaggtgccggccctcaggagtataccgctctgaaactcaag
gttctcgagtgggctcccaaggccgctgagaccctcaagggcaagctgcccgagcaggca
aaggtgtactgcgttcctgctacgctgcgtcccgagacgatgtatggtcaaacttgctgt
tttgtaggacccaagattacctacggcatcttcaaggtcaacgagaccgactactatgtc
atgactgagcgggccgcgagaaacatggcttatcaaggcatatttgctaccgaaggagtt
atcgagaagacggctgaggttggtggcgctgatcttgtaggcaccctggttgatgctccc
ctgtcccttcacaaggaaggagttcgcattctacccatggaaactgtccttcctaccaag
ggcactggtgttgtcacctcggtgccttctgacagtcccgatgattacgcaaccgtgacc
gatttggccaagaaggccgactactacggcatcacaaaggagtgggctgaactcgagatc
ttccccatcattgaaacacccagctatggtgatctttgcgcccccttccttgtcaagaaa
ctcaagattgcttctcccaaggacacaaagcagcttgaagaggctaaggagctggcttac
aaggagggtttctaccaaggtattctcaaggtcggcgagttcaagggcgagaaggtcgag
gttgccaagcccaaggttcggcaacaaatgatcgatgccggccaggcctttgcctattcg
gagcctgagcgcaaggtcaccagtcgatctggcgatgactgtattgtctctctgatggac
caatggtacctggactacggtgaggagtcgtggaagaagaccaccctcgactgggtcgag
aacggcttgaacacctacacagcggagaccaagaaccaattcgaaggagtcctgaactgg
ctgaaccagtgggcttgtgcccgaagcttcggtcttggctccaagttgccctgggacccc
cagttcttggttgagagtctgagtgattcaaccatctacatggcttactacactatcgct
cactacctgcataacgatatcttcggaaagaccaagggcctggcagacatcgggcctgag
gccatgacggatgaagtctgggactacgtcttctgccgcggagagctgactgatgaggtc
ctcaacagcaaaatccctaaggagactctcgagaaaatgcgccgcgagttcgagtacttt
tatcccctcgatgtgcgagtttcaggcaaggatttgatccccaaccatctgagcatgcat
ctctactgccacactgcgcttttccctcgcgagtactggccccgaagtatccgagccaac
ggtcatctgatgctcaacggcgagaagatgagcaagagtaccggtaacttcatgactctc
cgtgatcttacacagaagtatggagcggatgcttctcgtattgcgctcgctgatgccggt
gatggtgtcaatgacgccaacttcgaggaagacgttgctgataccaacatcctgcgactg
tacactctcaaggagtggtgcgaggagatggtccaggatcaagaccagcttcgaactggc
gagttcaactcgtttcaggacgctcttttcatcaacgacctaaatgctgttacaaaggaa
gctgtcgagcagtacgtcaacaccaactacaagctggccctcaaggctggtctctatgag
ttgacaagcgctcgtgacttttaccgtgaggcctgcgcagcagccaatattaagatgcac
aaggatgttgttctccgatatattgaggtgcagactctgttgctggctgtctttgctcct
cactggtccgaatacatctggcttgaggtgctcaagaaggagggcactattcacaacgct
cgattccctgaggtccaggaggttgatgcttctctgtcggcgaagcgcgactacgtgcga
aacactgcttcaaacattaactcggctgagggtcatcaattgaagaagaaggccaagggc
aaggagacatcattcgaccccaagaagcccaagaagctcacaatcttcgtcgccgacaag
ttccccgcatggcaggccaagtacattgaccttcttaaggagatgtggaacaccgagacc
aagtcagtcaacgacaaggaactcaacggcaagattggcaagatgggagagatgaagaag
gctatgccttttgtgcagaaccttaagagacgactccaggctggcgagccagcaagcgcg
gtgctggagcagaagctcgctttcgacgagaaggagactctcctgcaaatggttcctgga
ctgaagcgaactggaggtctggctgtttgtgaagtgatctcagtagagcagggaactcaa
aagggcgtttccctgacggatagcggtaaacaagttgagatctcagcacctgtcgcagag
cacgctgtccctggccaaccaacgtttcactttgagaacgtcgaggcttga
>Fp24r
atggcttccaccgatgccgttcccaaggccatggagtctctccacatctctaagaccaag
gaactcaaaggtaccgagaagcgagatactctcatcgccattgagaagaaataccaaaaa
atatgggaggaccaacatgtcttcgaagccgactctcccagcactagcgaggtgcccctc
cattccgtgtccgccgccgagcttcgggaacagcagcccaagttctttggatgcatggcc
tatccttatatgaacggaactctgcacgctggtcactctttttccgtcagtaaggtcgag
tttgccgctggtgtcgcccgcatgcagggcaagcgcactctcttccctatgggtttccac
tgcaccggtatgcccatcaaggcctgtgccgacaagctcgtcaacgaggtcaagaaattc
ggccaagacttcgcaggctacaaggaggaggaagaggaggttgtcgaggaggcccccaag
gcccaggctaaggaagatatcaccaagttcaaggcgaccaagggaaaggctgcggccaag
accgtaaagatgaagtaccagtttcaaatcatgcaagcaattggtattcctaccgaggag
attcacaagtttgccgaccctcagcactggctccaacactttcctcccctgtgccgggaa
gatctcaccaactttggatgtcgtatcgactggcgccgatcctttgtcaccaccgatgcc
aacccttattacgacgcctttgttcgatggcagatgaaccgtcttaaggaactgaacaag
atcaagttcggcaagcgatacactatctattctatcaaggacggccagccctgcatggac
cacgaccgatctgatggagaaggtgccggccctcaggagtataccgctctgaaactcaag
gttctcgagtgggctcccaaggccgctgagaccctcaagggcaagctgcccgagcaggca
aaggtgtactgcgttcctgctacgctgcgtcccgagacgatgtatggtcaaacttgctgt
tttgtaggacccaagattacctacggcatcttcaaggtcaacgagaccgactactatgtc
atgactgagcgggccgcgagaaacatggcttatcaaggcatatttgctaccgaaggagtt
atcgagaagacggctgaggttggtggcgctgatcttgtaggcaccctggttgatgctccc
ctgtcccttcacaaggaaggagttcgcattctacccatggaaactgtccttcctaccaag
ggcactggtgttgtcacctcggtgccttctgacagtcccgatgattacgcaaccgtgacc
gatttggccaagaaggccgactactacggcatcacaaaggagtgggctgaactcgagatc
ttccccatcattgaaacacccagctatggtgatctttgcgcccccttccttgtcaagaaa
ctcaagattgcttctcccaaggacacaaagcagcttgaagaggctaaggagctggcttac
aaggagggtttctaccaaggtattctcaaggtcggcgagttcaagggcgagaaggtcgag
gttgccaagcccaaggttcggcaacaaatgatcgatgccggccaggcctttgcctattcg
gagcctgagcgcaaggtcaccagtcgatctggcgatgactgtattgtctctctgatggac
caatggtacctggactacggtgaggagtcgtggaagaagaccaccctcgactgggtcgag
aacggcttgaacacctacacagcggagaccaagaaccaattcgaaggagtcctgaactgg
ctgaaccagtgggcttgtgcccgaagcttcggtcttggctccaagttgccctgggacccc
cagttcttggttgagagtctgagtgattcaaccatctacatggcttactacactatcgct
cactacctgcataacgatatcttcggaaagaccaagggcctggcagacatcgggcctgag
gccatgacggatgaagtctgggactacgtcttctgccgcggagagctgactgatgaggtc
ctcaacagcaaaatccctaaggagactctcgagaaaatgcgccgcgagttcgagtacttt
tatcccctcgatgtgcgagtttcaggcaaggatttgatccccaaccatctgagcatgcat
ctctactgccacactgcgcttttccctcgcgagtactggccccgaagtatccgagccaac
ggtcatctgatgctcaacggcgagaagatgagcaagagtaccggtaacttcatgactctc
cgtgatcttacacagaagtatggagcggatgcttctcgtattgcgctcgctgatgccggt
gatggtgtcaatgacgccaacttcgaggaagacgttgctgataccaacatcctgcgactg
tacactctcaaggagtggtgcgaggagatggtccaggatcaagaccagcttcgaactggc
gagttcaactcgtttcaggacgctcttttcatcaacgacctaaatgctgttacaaaggaa
gctgtcgagcagtacgtcaacaccaactacaagctggccctcaaggctggtctctatgag
ttgacaagcgctcgtgacttttaccgtgaggcctgcgcagcagccaatattaagatgcac
aaggatgttgttctccgatatattgaggtgcagactctgttgctggctgtctttgctcct
cactggtccgaatacatctggcttgaggtgctcaagaaggagggcactattcacaacgct
cgattccctgaggtccaggaggttgatgcttctctgtcggcgaagcgcgactacgtgcga
aacactgcttcaaacattaactcggctgagggtcatcaattgaagaagaaggccaagggc
aaggagacatcattcgaccccaagaagcccaagaagctcacaatcttcgtcgccgacaag
ttccccgcatggcaggccaagtacattgaccttcttaaggagatgtggaacaccgagacc
aagtcagtcaacgacaaggaactcaacggcaagattggcaagatgggagagatgaagaag
gctatgccttttgtgcagaaccttaagagacgactccaggctggcgagccagcaagcgcg
gtgctggagcagaagctcgctttcgacgagaaggagactctcctgcaaatggttcctgga
ctgaagcgaactggaggtctggctgtttgtgaagtgatctcagtagagcagggaactcaa
aagggcgtttccctgacggatagcggtaaacaagttgagatctcagcacctgtcgcagag
cacgctgtccctggccaaccaacgtttcactttgagaacgtcgaggcttga
>Fp2516
atggcttccaccgatgccgttcccaaggccatggagtctctccacatctctaagaccaag
gaactcaaaggtaccgagaagcgagatactctcatcgccattgagaagaaataccaaaaa
atatgggaggaccaacatgtcttcgaagccgactctcccagcactagcgaggtgcccctc
cattccgtgtccgccgccgagcttcgggaacagcagcccaagttctttggatgcatggcc
tatccttatatgaacggaactctgcacgctggtcactctttttccgtcagtaaggtcgag
tttgccgctggtgtcgcccgcatgcagggcaagcgcactctcttccctatgggtttccac
tgcaccggtatgcccatcaaggcctgtgccgacaagctcgtcaacgaggtcaagaaattc
ggccaagacttcgcaggctacaaggaggaggaagaggaggttgtcgaggaggcccccaag
gcccaggctaaggaagatatcaccaagttcaaggcgaccaagggaaaggctgcggccaag
accgtaaagatgaagtaccagtttcaaatcatgcaagcaattggtattcctaccgaggag
attcacaagtttgccgaccctcagcactggctccaacactttcctcccctgtgccgggaa
gatctcaccaactttggatgtcgtatcgactggcgccgatcctttgtcaccaccgatgcc
aacccttattacgacgcctttgttcgatggcagatgaaccgtcttaaggaactgaacaag
atcaagttcggcaagcgatacactatctattctatcaaggacggccagccctgcatggac
cacgaccgatctgatggagaaggtgccggccctcaggagtataccgctctgaaactcaag
gttctcgagtgggctcccaaggccgctgagaccctcaagggcaagctgcccgagcaggca
aaggtgtactgcgttcctgctacgctgcgtcccgagacgatgtatggtcaaacttgctgt
tttgtaggacccaagattacctacggcatcttcaaggtcaacgagaccgactactatgtc
atgactgagcgggccgcgagaaacatggcttatcaaggcatatttgctaccgaaggagtt
atcgagaagacggctgaggttggtggcgctgatcttgtaggcaccctggttgatgctccc
ctgtcccttcacaaggaaggagttcgcattctacccatggaaactgtccttcctaccaag
ggcactggtgttgtcacctcggtgccttctgacagtcccgatgattacgcaaccgtgacc
gatttggccaagaaggccgactactacggcatcacaaaggagtgggctgaactcgagatc
ttccccatcattgaaacacccagctatggtgatctttgcgcccccttccttgtcaagaaa
ctcaagattgcttctcccaaggacacaaagcagcttgaagaggctaaggagctggcttac
aaggagggtttctaccaaggtattctcaaggtcggcgagttcaagggcgagaaggtcgag
gttgccaagcccaaggttcggcaacaaatgatcgatgccggccaggcctttgcctattcg
gagcctgagcgcaaggtcaccagtcgatctggcgatgactgtattgtctctctgatggac
caatggtacctggactacggtgaggagtcgtggaagaagaccaccctcgactgggtcgag
aacggcttgaacacctacacagcggagaccaagaaccaattcgaaggagtcctgaactgg
ctgaaccagtgggcttgtgcccgaagcttcggtcttggctccaagttgccctgggacccc
cagttcttggttgagagtctgagtgattcaaccatctacatggcttactacactatcgct
cactacctgcataacgatatcttcggaaagaccaagggcctggcagacatcgggcctgag
gccatgacggatgaagtctgggactacgtcttctgccgcggagagctgactgatgaggtc
ctcaacagcaaaatccctaaggagactctcgagaaaatgcgccgcgagttcgagtacttt
tatcccctcgatgtgcgagtttcaggcaaggatttgatccccaaccatctgagcatgcat
ctctactgccacactgcgcttttccctcgcgagtactggccccgaagtatccgagccaac
ggtcatctgatgctcaacggcgagaagatgagcaagagtaccggtaacttcatgactctc
cgtgatcttacacagaagtatggagcggatgcttctcgtattgcgctcgctgatgccggt
gatggtgtcaatgacgccaacttcgaggaagacgttgctgataccaacatcctgcgactg
tacactctcaaggagtggtgcgaggagatggtccaggatcaagaccagcttcgaactggc
gagttcaactcgtttcaggacgctcttttcatcaacgacctaaatgctgttacaaaggaa
gctgtcgagcagtacgtcaacaccaactacaagctggccctcaaggctggtctctatgag
ttgacaagcgctcgtgacttttaccgtgaggcctgcgcagcagccaatattaagatgcac
aaggatgttgttctccgatatattgaggtgcagactctgttgctggctgtctttgctcct
cactggtccgaatacatctggcttgaggtgctcaagaaggagggcactattcacaacgct
cgattccctgaggtccaggaggttgatgcttctctgtcggcgaagcgcgactacgtgcga
aacactgcttcaaacattaactcggctgagggtcatcaattgaagaagaaggccaagggc
aaggagacatcattcgaccccaagaagcccaagaagctcacaatcttcgtcgccgacaag
ttccccgcatggcaggccaagtacattgaccttcttaaggagatgtggaacaccgagacc
aagtcagtcaacgacaaggaactcaacggcaagattggcaagatgggagagatgaagaag
gctatgccttttgtgcagaaccttaagagacgactccaggctggcgagccagcaagcgcg
gtgctggagcagaagctcgctttcgacgagaaggagactctcctgcaaatggttcctgga
ctgaagcgaactggaggtctggctgtttgtgaagtgatctcagtagagcagggaactcaa
aggggcgtttccctgacggatagcggtaaacaagttgagatctcagcacctgtcgcagag
cacgctgtccctggccaaccaacgtttcactttgagaacgtcgaggcttga
>Fp26r
atggcttccaccgatgccgttcccaaggccatggagtctctccacatctctaagaccaag
gaactcaaaggtaccgagaagcgagatactctcatcgccattgagaagaaataccaaaaa
atatgggaggaccaacatgtcttcgaagccgactctcccagcactagcgaggtgcccctc
cattccgtgtccgccgccgagcttcgggaacagcagcccaagttctttggatgcatggcc
tatccttatatgaacggaactctgcacgctggtcactctttttccgtcagtaaggtcgag
tttgccgctggtgtcgcccgcatgcagggcaagcgcactctcttccctatgggtttccac
tgcaccggtatgcccatcaaggcctgtgccgacaagctcgtcaacgaggtcaagaaattc
ggccaagacttcgcaggctacaaggaggaggaagaggaggttgtcgaggaggcccccaag
gcccaggctaaggaagatatcaccaagttcaaggcgaccaagggaaaggctgcggccaag
accgtaaagatgaagtaccagtttcaaatcatgcaagcaattggtattcctaccgaggag
attcacaagtttgccgaccctcagcactggctccaacactttcctcccctgtgccgggaa
gatctcaccaactttggatgtcgtatcgactggcgccgatcctttgtcaccaccgatgcc
aacccttattacgacgcctttgttcgatggcagatgaaccgtcttaaggaactgaacaag
atcaagttcggcaagcgatacactatctattctatcaaggacggccagccctgcatggac
cacgaccgatctgatggagaaggtgccggccctcaggagtataccgctctgaaactcaag
gttctcgagtgggctcccaaggccgctgagaccctcaagggcaagctgcccgagcaggca
aaggtgtactgcgttcctgctacgctgcgtcccgagacgatgtatggtcaaacttgctgt
tttgtaggacccaagattacctacggcatcttcaaggtcaacgagaccgactactatgtc
atgactgagcgggccgcgagaaacatggcttatcaaggcatatttgctaccgaaggagtt
atcgagaagacggctgaggttggtggcgctgatcttgtaggcaccctggttgatgctccc
ctgtcccttcacaaggaaggagttcgcattctacccatggaaactgtccttcctaccaag
ggcactggtgttgtcacctcggtgccttctgacagtcccgatgattacgcaaccgtgacc
gatttggccaagaaggccgactactacggcatcacaaaggagtgggctgaactcgagatc
ttccccatcattgaaacacccagctatggtgatctttgcgcccccttccttgtcaagaaa
ctcaagattgcttctcccaaggacacaaagcagcttgaagaggctaaggagctggcttac
aaggagggtttctaccaaggtattctcaaggtcggcgagttcaagggcgagaaggtcgag
gttgccaagcccaaggttcggcaacaaatgatcgatgccggccaggcctttgcctattcg
gagcctgagcgcaaggtcaccagtcgatctggcgatgactgtattgtctctctgatggac
caatggtacctggactacggtgaggagtcgtggaagaagaccaccctcgactgggtcgag
aacggcttgaacacctacacagcggagaccaagaaccaattcgaaggagtcctgaactgg
ctgaaccagtgggcttgtgcccgaagcttcggtcttggctccaagttgccctgggacccc
cagttcttggttgagagtctgagtgattcaaccatctacatggcttactacactatcgct
cactacctgcataacgatatcttcggaaagaccaagggcctggcagacatcgggcctgag
gccatgacggatgaagtctgggactacgtcttctgccgcggagagctgactgatgaggtc
ctcaacagcaaaatccctaaggagactctcgagaaaatgcgccgcgagttcgagtacttt
tatcccctcgatgtgcgagtttcaggcaaggatttgatccccaaccatctgagcatgcat
ctctactgccacactgcgcttttccctcgcgagtactggccccgaagtatccgagccaac
ggtcatctgatgctcaacggcgagaagatgagcaagagtaccggtaacttcatgactctc
cgtgatcttacacagaagtatggagcggatgcttctcgtattgcgctcgctgatgccggt
gatggtgtcaatgacgccaacttcgaggaagacgttgctgataccaacatcctgcgactg
tacactctcaaggagtggtgcgaggagatggtccaggatcaagaccagcttcgaactggc
gagttcaactcgtttcaggacgctcttttcatcaacgacctaaatgctgttacaaaggaa
gctgtcgagcagtacgtcaacaccaactacaagctggccctcaaggctggtctctatgag
ttgacaagcgctcgtgacttttaccgtgaggcctgcgcagcagccaatattaagatgcac
aaggatgttgttctccgatatattgaggtgcagactctgttgctggctgtctttgctcct
cactggtccgaatacatctggcttgaggtgctcaagaaggagggcactattcacaacgct
cgattccctgaggtccaggaggttgatgcttctctgtcggcgaagcgcgactacgtgcga
aacactgcttcaaacattaactcggctgagggtcatcaattgaagaagaaggccaagggc
aaggagacatcattcgaccccaagaagcccaagaagctcacaatcttcgtcgccgacaag
ttccccgcatggcaggccaagtacattgaccttcttaaggagatgtggaacaccgagacc
aagtcagtcaacgacaaggaactcaacggcaagattggcaagatgggagagatgaagaag
gctatgccttttgtgcagaaccttaagagacgactccaggctggcgagccagcaagcgcg
gtgctggagcagaagctcgctttcgacgagaaggagactctcctgcaaatggttcctgga
ctgaagcgaactggaggtctggctgtttgtgaagtgatctcagtagagcagggaactcaa
aggggcgtttccctgacggatagcggtaaacaagttgagatctcagcacctgtcgcagag
cacgctgtccctggccaaccaacgtttcactttgagaacgtcgaggcttga
>Fp33
atggcttccaccgatgccgttcccaaggccatggagtctctccacatctctaagaccaag
gaactcaaaggtaccgagaagcgagatactctcatcgccattgagaagaaataccaaaaa
atatgggaggaccaacatgtcttcgaagccgactctcccagcactagcgaggtgcccctc
cattccgtgtccgccgccgagcttcgggaacagcagcccaagttctttggatgcatggcc
tatccttatatgaacggaactctgcacgctggtcactctttttccgtcagtaaggtcgag
tttgccgctggtgtcgcccgcatgcagggcaagcgcactctcttccctatgggtttccac
tgcaccggtatgcccatcaaggcctgtgccgacaagctcgtcaacgaggtcaagaaattc
ggccaagacttcgcaggctacaaggaggaggaagaggaggttgtcgaggaggcccccaag
gcccaggctaaggaagatatcaccaagttcaaggcgaccaagggaaaggctgcggccaag
accgtaaagatgaagtaccagtttcaaatcatgcaagcaattggtattcctaccgaggag
attcacaagtttgccgaccctcagcactggctccaacactttcctcccctgtgccgggaa
gatctcaccaactttggatgtcgtatcgactggcgccgatcctttgtcaccaccgatgcc
aacccttattacgacgcctttgttcgatggcagatgaaccgtcttaaggaactgaacaag
atcaagttcggcaagcgatacactatctattctatcaaggacggccagccctgcatggac
cacgaccgatctgatggagaaggtgccggccctcaggagtataccgctctgaaactcaag
gttctcgagtgggctcccaaggccgctgagaccctcaagggcaagctgcccgagcaggca
aaggtgtactgcgttcctgctacgctgcgtcccgagacgatgtatggtcaaacttgctgt
tttgtaggacccaagattacctacggcatcttcaaggtcaacgagaccgactactatgtc
atgactgagcgggccgcgagaaacatggcttatcaaggcatatttgctaccgaaggagtt
atcgagaagacggctgaggttggtggcgctgatcttgtaggcaccctggttgatgctccc
ctgtcccttcacaaggaaggagttcgcattctacccatggaaactgtccttcctaccaag
ggcactggtgttgtcacctcggtgccttctgacagtcccgatgattacgcaaccgtgacc
gatttggccaagaaggccgactactacggcatcacaaaggagtgggctgaactcgagatc
ttccccatcattgaaacacccagctatggtgatctttgcgcccccttccttgtcaagaaa
ctcaagattgcttctcccaaggacacaaagcagcttgaagaggctaaggagctggcttac
aaggagggtttctaccaaggtattctcaaggtcggcgagttcaagggcgagaaggtcgag
gttgccaagcccaaggttcggcaacaaatgatcgatgccggccaggcctttgcctattcg
gagcctgagcgcaaggtcaccagtcgatctggcgatgactgtattgtctctctgatggac
caatggtacctggactacggtgaggagtcgtggaagaagaccaccctcgactgggtcgag
aacggcttgaacacctacacagcggagaccaagaaccaattcgaaggagtcctgaactgg
ctgaaccagtgggcttgtgcccgaagcttcggtcttggctccaagttgccctgggacccc
cagttcttggttgagagtctgagtgattcaaccatctacatggcttactacactatcgct
cactacctgcataacgatatcttcggaaagaccaagggcctggcagacatcgggcctgag
gccatgacggatgaagtctgggactacgtcttctgccgcggagagctgactgatgaggtc
ctcaacagcaaaatccctaaggagactctcgagaaaatgcgccgcgagttcgagtacttt
tatcccctcgatgtgcgagtttcaggcaaggatttgatccccaaccatctgagcatgcat
ctctactgccacactgcgcttttccctcgcgagtactggccccgaagtatccgagccaac
ggtcatctgatgctcaacggcgagaagatgagcaagagtaccggtaacttcatgactctc
cgtgatcttacacagaagtatggagcggatgcttctcgtattgcgctcgctgatgccggt
gatggtgtcaatgacgccaacttcgaggaagacgttgctgataccaacatcctgcgactg
tacactctcaaggagtggtgcgaggagatggtccaggatcaagaccagcttcgaactggc
gagttcaactcgtttcaggacgctcttttcatcaacgacctaaatgctgttacaaaggaa
gctgtcgagcagtacgtcaacaccaactacaagctggccctcaaggctggtctctatgag
ttgacaagcgctcgtgacttttaccgtgaggcctgcgcagcagccaatattaagatgcac
aaggatgttgttctccgatatattgaggtgcagactctgttgctggctgtctttgctcct
cactggtccgaatacatctggcttgaggtgctcaagaaggagggcactattcacaacgct
cgattccctgaggtccaggaggttgatgcttctctgtcggcgaagcgcgactacgtgcga
aacactgcttcaaacattaactcggctgagggtcatcaattgaagaagaaggccaagggc
aaggagacatcattcgaccccaagaagcccaagaagctcacaatcttcgtcgccgacaag
ttccccgcatggcaggccaagtacattgaccttcttaaggagatgtggaacaccgagacc
aagtcagtcaacgacaaggaactcaacggcaagattggcaagatgggagagatgaagaag
gctatgccttttgtgcagaaccttaagagacgactccaggctggcgagccagcaagcgcg
gtgctggagcagaagctcgctttcgacgagaaggagactctcctgcaaatggttcctgga
ctgaagcgaactggaggtctggctgtttgtgaagtgatctcagtagagcagggaactcaa
aggggcgtttccctgacggatagcggtaaacaagttgagatctcagcacctgtcgcagag
cacgctgtccctggccaaccaacgtttcactttgagaacgtcgaggcttga
>Fp34
atggcttccaccgatgccgttcccaaggccatggagtctctccacatctctaagaccaag
gaactcaaaggtaccgagaagcgagatactctcatcgccattgagaagaaataccaaaaa
atatgggaggaccaacatgtcttcgaagccgactctcccagcactagcgaggtgcccctc
cattccgtgtccgccgccgagcttcgggaacagcagcccaagttctttggatgcatggcc
tatccttatatgaacggaactctgcacgctggtcactctttttccgtcagtaaggtcgag
tttgccgctggtgtcgcccgcatgcagggcaagcgcactctcttccctatgggtttccac
tgcaccggtatgcccatcaaggcctgtgccgacaagctcgtcaacgaggtcaagaaattc
ggccaagacttcgcaggctacaaggaggaggaagaggaggttgtcgaggaggcccccaag
gcccaggctaaggaagatatcaccaagttcaaggcgaccaagggaaaggctgcggccaag
accgtaaagatgaagtaccagtttcaaatcatgcaagcaattggtattcctaccgaggag
attcacaagtttgccgaccctcagcactggctccaacactttcctcccctgtgccgggaa
gatctcaccaactttggatgtcgtatcgactggcgccgatcctttgtcaccaccgatgcc
aacccttattacgacgcctttgttcgatggcagatgaaccgtcttaaggaactgaacaag
atcaagttcggcaagcgatacactatctattctatcaaggacggccagccctgcatggac
cacgaccgatctgatggagaaggtgccggccctcaggagtataccgctctgaaactcaag
gttctcgagtgggctcccaaggccgctgagaccctcaagggcaagctgcccgagcaggca
aaggtgtactgcgttcctgctacgctgcgtcccgagacgatgtatggtcaaacttgctgt
tttgtaggacccaagattacctacggcatcttcaaggtcaacgagaccgactactatgtc
atgactgagcgggccgcgagaaacatggcttatcaaggcatatttgctaccgaaggagtt
atcgagaagacggctgaggttggtggcgctgatcttgtaggcaccctggttgatgctccc
ctgtcccttcacaaggaaggagttcgcattctacccatggaaactgtccttcctaccaag
ggcactggtgttgtcacctcggtgccttctgacagtcccgatgattacgcaaccgtgacc
gatttggccaagaaggccgactactacggcatcacaaaggagtgggctgaactcgagatc
ttccccatcattgaaacacccagctatggtgatctttgcgcccccttccttgtcaagaaa
ctcaagattgcttctcccaaggacacaaagcagcttgaagaggctaaggagctggcttac
aaggagggtttctaccaaggtattctcaaggtcggcgagttcaagggcgagaaggtcgag
gttgccaagcccaaggttcggcaacaaatgatcgatgccggccaggcctttgcctattcg
gagcctgagcgcaaggtcaccagtcgatctggcgatgactgtattgtctctctgatggac
caatggtacctggactacggtgaggagtcgtggaagaagaccaccctcgactgggtcgag
aacggcttgaacacctacacagcggagaccaagaaccaattcgaaggagtcctgaactgg
ctgaaccagtgggcttgtgcccgaagcttcggtcttggctccaagttgccctgggacccc
cagttcttggttgagagtctgagtgattcaaccatctacatggcttactacactatcgct
cactacctgcataacgatatcttcggaaagaccaagggcctggcagacatcgggcctgag
gccatgacggatgaagtctgggactacgtcttctgccgcggagagctgactgatgaggtc
ctcaacagcaaaatccctaaggagactctcgagaaaatgcgccgcgagttcgagtacttt
tatcccctcgatgtgcgagtttcaggcaaggatttgatccccaaccatctgagcatgcat
ctctactgccacactgcgcttttccctcgcgagtactggccccgaagtatccgagccaac
ggtcatctgatgctcaacggcgagaagatgagcaagagtaccggtaacttcatgactctc
cgtgatcttacacagaagtatggagcggatgcttctcgtattgcgctcgctgatgccggt
gatggtgtcaatgacgccaacttcgaggaagacgttgctgataccaacatcctgcgactg
tacactctcaaggagtggtgcgaggagatggtccaggatcaagaccagcttcgaactggc
gagttcaactcgttccaggacgctcttttcatcaacgacctaaatgctgttacaaaggaa
gctgtcgagcagtacgtcaacaccaactacaagctggccctcaaggctggtctctatgag
ttgacaagcgctcgtgacttttaccgtgaggcctgcgcagcagccaatattaagatgcac
aaggatgttgttctccgatatattgaggtgcagactctgttgctggctgtctttgctcct
cactggtccgaatacatctggcttgaggtgctcaagaaggagggcactattcacaacgct
cgattccctgaggtccaggaggttgatgcttctctgtcggcgaagcgcgactacgtgcga
aacactgcttcaaacattaactcggctgagggtcatcaattgaagaagaaggccaagggc
aaggagacatcattcgaccccaagaagcccaagaagctcacaatcttcgtcgccgacaag
ttccccgcatggcaggccaagtacattgaccttcttaaggagatgtggaacaccgagacc
aagtcagtcaacgacaaggaactcaacggcaagattggcaagatgggagagatgaagaag
gctatgccttttgtgcagaaccttaagagacgactccaggctggcgagccagcaagcgcg
gtgctggagcagaagctcgctttcgacgagaaggagactctcctgcaaatggttcctgga
ctgaagcgaactggaggtctggctgtttgtgaagtgatctcagtagagcagggaactcaa
aagggcgtttccctgacggatagcggtaaacaagttgagatctcagcacctgtcgcagag
cacgctgtccctggccaaccaacgtttcactttgagaacgtcgaggcttga
>Fp35
atggcttccaccgatgccgttcccaaggccatggagtctctccacatctctaagaccaag
gaactcaaaggtaccgagaagcgagatactctcatcgccattgagaagaaataccaaaaa
atatgggaggaccaacatgtcttcgaagccgactctcccagcactagcgaggtgcccctc
cattccgtgtccgccgccgagcttcgggaacagcagcccaagttctttggatgcatggcc
tatccttatatgaacggaactctgcacgctggtcactctttttccgtcagtaaggtcgag
tttgccgctggtgtcgcccgcatgcagggcaagcgcactctcttccctatgggtttccac
tgcaccggtatgcccatcaaggcctgtgccgacaagctcgtcaacgaggtcaagaaattc
ggccaagacttcgcaggctacaaggaggaggaagaggaggttgtcgaggaggcccccaag
gcccaggctaaggaagatatcaccaagttcaaggcgaccaagggaaaggctgcggccaag
accgtaaagatgaagtaccagtttcaaatcatgcaagcaattggtattcctaccgaggag
attcacaagtttgccgaccctcagcactggctccaacactttcctcccctgtgccgggaa
gatctcaccaactttggatgtcgtatcgactggcgccgatcctttgtcaccaccgatgcc
aacccttattacgacgcctttgttcgatggcagatgaaccgtcttaaggaactgaacaag
atcaagttcggcaagcgatacactatctattctatcaaggacggccagccctgcatggac
cacgaccgatctgatggagaaggtgccggccctcaggagtataccgctctgaaactcaag
gttctcgagtgggctcccaaggccgctgagaccctcaagggcaagctgcccgagcaggca
aaggtgtactgcgttcctgctacgctgcgtcccgagacgatgtatggtcaaacttgctgt
tttgtaggacccaagattacctacggcatcttcaaggtcaacgagaccgactactatgtc
atgactgagcgggccgcgagaaacatggcttatcaaggcatatttgctaccgaaggagtt
atcgagaagacggctgaggttggtggcgctgatcttgtaggcaccctggttgatgctccc
ctgtcccttcacaaggaaggagttcgcattctacccatggaaactgtccttcctaccaag
ggcactggtgttgtcacctcggtgccttctgacagtcccgatgattacgcaaccgtgacc
gatttggccaagaaggccgactactacggcatcacaaaggagtgggctgaactcgagatc
ttccccatcattgaaacacccagctatggtgatctttgcgcccccttccttgtcaagaaa
ctcaagattgcttctcccaaggacacaaagcagcttgaagaggctaaggagctggcttac
aaggagggtttctaccaaggtattctcaaggtcggcgagttcaagggcgagaaggtcgag
gttgccaagcccaaggttcggcaacaaatgatcgatgccggccaggcctttgcctattcg
gagcctgagcgcaaggtcaccagtcgatctggcgatgactgtattgtctctctgatggac
caatggtacctggactacggtgaggagtcgtggaagaagaccaccctcgactgggtcgag
aacggcttgaacacctacacagcggagaccaagaaccaattcgaaggagtcctgaactgg
ctgaaccagtgggcttgtgcccgaagcttcggtcttggctccaagttgccctgggacccc
cagttcttggttgagagtctgagtgattcaaccatctacatggcttactacactatcgct
cactacctgcataacgatatcttcggaaagaccaagggcctggcagacatcgggcctgag
gccatgacggatgaagtctgggactacgtcttctgccgcggagagctgactgatgaggtc
ctcaacagcaaaatccctaaggagactctcgagaaaatgcgccgcgagttcgagtacttt
tatcccctcgatgtgcgagtttcaggcaaggatttgatccccaaccatctgagcatgcat
ctctactgccacactgcgcttttccctcgcgagtactggccccgaagtatccgagccaac
ggtcatctgatgctcaacggcgagaagatgagcaagagtaccggtaacttcatgactctc
cgtgatcttacacagaagtatggagcggatgcttctcgtattgcgctcgctgatgccggt
gatggtgtcaatgacgccaacttcgaggaagacgttgctgataccaacatcctgcgactg
tacactctcaaggagtggtgcgaggagatggtccaggatcaagaccagcttcgaactggc
gagttcaactcgtttcaggacgctcttttcatcaacgacctaaatgctgttacaaaggaa
gctgtcgagcagtacgtcaacaccaactacaagctggccctcaaggctggtctctatgag
ttgacaagcgctcgtgacttttaccgtgaggcctgcgcagcagccaatattaagatgcac
aaggatgttgttctccgatatattgaggtgcagactctgttgctggctgtctttgctcct
cactggtccgaatacatctggcttgaggtgctcaagaaggagggcactattcacaacgct
cgattccctgaggtccaggaggttgatgcttctctgtcggcgaagcgcgactacgtgcga
aacactgcttcaaacattaactcggctgagggtcatcaattgaagaagaaggccaagggc
aaggagacatcattcgaccccaagaagcccaagaagctcacaatcttcgtcgccgacaag
ttccccgcatggcaggccaagtacattgaccttcttaaggagatgtggaacaccgagacc
aagtcagtcaacgacaaggaactcaacggcaagattggcaagatgggagagatgaagaag
gctatgccttttgtgcagaaccttaagagacgactccaggctggcgagccagcaagcgcg
gtgctggagcagaagctcgctttcgacgagaaggagactctcctgcaaatggttcctgga
ctgaagcgaactggaggtctggctgtttgtgaagtgatctcagtagagcagggaactcaa
aggggcgtttccctgacggatagcggtaaacaagttgagatctcagcacctgtcgcagag
cacgctgtccctggccaaccaacgtttcactttgagaacgtcgaggcttga
>Fp38
atggcttccaccgatgccgttcccaaggccatggagtctctccacatctctaagaccaag
gaactcaaaggtaccgagaagcgagatactctcatcgccattgagaagaaataccaaaaa
atatgggaggaccaacatgtcttcgaagccgactctcccagcactagcgaggtgcccctc
cattccgtgtccgccgccgagcttcgggaacagcagcccaagttctttggatgcatggcc
tatccttatatgaacggaactctgcacgctggtcactctttttccgtcagtaaggtcgag
tttgccgctggtgtcgcccgcatgcagggcaagcgcactctcttccctatgggtttccac
tgcaccggtatgcccatcaaggcctgtgccgacaagctcgtcaacgaggtcaagaaattc
ggccaagacttcgcaggctacaaggaggaggaagaggaggttgtcgaggaggcccccaag
gcccaggctaaggaagatatcaccaagttcaaggcgaccaagggaaaggctgcggccaag
accgtaaagatgaagtaccagtttcaaatcatgcaagcaattggtattcctaccgaggag
attcacaagtttgccgaccctcagcactggctccaacactttcctcccctgtgccgggaa
gatctcaccaactttggatgtcgtatcgactggcgccgatcctttgtcaccaccgatgcc
aacccttattacgacgcctttgttcgatggcagatgaaccgtcttaaggaactgaacaag
atcaagttcggcaagcgatacactatctattctatcaaggacggccagccctgcatggac
cacgaccgatctgatggagaaggtgccggccctcaggagtataccgctctgaaactcaag
gttctcgagtgggctcccaaggccgctgagaccctcaagggcaagctgcccgagcaggca
aaggtgtactgcgttcctgctacgctgcgtcccgagacgatgtatggtcaaacttgctgt
tttgtaggacccaagattacctacggcatcttcaaggtcaacgagaccgactactatgtc
atgactgagcgggccgcgagaaacatggcttatcaaggcatatttgctaccgaaggagtt
atcgagaagacggctgaggttggtggcgctgatcttgtaggcaccctggttgatgctccc
ctgtcccttcacaaggaaggagttcgcattctacccatggaaactgtccttcctaccaag
ggcactggtgttgtcacctcggtgccttctgacagtcccgatgattacgcaaccgtgacc
gatttggccaagaaggccgactactacggcatcacaaaggagtgggctgaactcgagatc
ttccccatcattgaaacacccagctatggtgatctttgcgcccccttccttgtcaagaaa
ctcaagattgcttctcccaaggacacaaagcagcttgaagaggctaaggagctggcttac
aaggagggtttctaccaaggtattctcaaggtcggcgagttcaagggcgagaaggtcgag
gttgccaagcccaaggttcggcaacaaatgatcgatgccggccaggcctttgcctattcg
gagcctgagcgcaaggtcaccagtcgatctggcgatgactgtattgtctctctgatggac
caatggtacctggactacggtgaggagtcgtggaagaagaccaccctcgactgggtcgag
aacggcttgaacacctacacagcggagaccaagaaccaattcgaaggagtcctgaactgg
ctgaaccagtgggcttgtgcccgaagcttcggtcttggctccaagttgccctgggacccc
cagttcttggttgagagtctgagtgattcaaccatctacatggcttactacactatcgct
cactacctgcataacgatatcttcggaaagaccaagggcctggcagacatcgggcctgag
gccatgacggatgaagtctgggactacgtcttctgccgcggagagctgactgatgaggtc
ctcaacagcaaaatccctaaggagactctcgagaaaatgcgccgcgagttcgagtacttt
tatcccctcgatgtgcgagtttcaggcaaggatttgatccccaaccatctgagcatgcat
ctctactgccacactgcgcttttccctcgcgagtactggccccgaagtatccgagccaac
ggtcatctgatgctcaacggcgagaagatgagcaagagtaccggtaacttcatgactctc
cgtgatcttacacagaagtatggagcggatgcttctcgtattgcgctcgctgatgccggt
gatggtgtcaatgacgccaacttcgaggaagacgttgctgataccaacatcctgcgactg
tacactctcaaggagtggtgcgaggagatggtccaggatcaagaccagcttcgaactggc
gagttcaactcgtttcaggacgctcttttcatcaacgacctaaatgctgttacaaaggaa
gctgtcgagcagtacgtcaacaccaactacaagctggccctcaaggctggtctctatgag
ttgacaagcgctcgtgacttttaccgtgaggcctgcgcagcagccaatattaagatgcac
aaggatgttgttctccgatatattgaggtgcagactctgttgctggctgtctttgctcct
cactggtccgaatacatctggcttgaggtgctcaagaaggagggcactattcacaacgct
cgattccctgaggtccaggaggttgatgcttctctgtcggcgaagcgcgactacgtgcga
aacactgcttcaaacattaactcggctgagggtcatcaattgaagaagaaggccaagggc
aaggagacatcattcgaccccaagaagcccaagaagctcacaatcttcgtcgccgacaag
ttccccgcatggcaggccaagtacattgaccttcttaaggagatgtggaacaccgagacc
aagtcagtcaacgacaaggaactcaacggcaagattggcaagatgggagagatgaagaag
gctatgccttttgtgcagaaccttaagagacgactccaggctggcgagccagcaagcgcg
gtgctggagcagaagctcgctttcgacgagaaggagactctcctgcaaatggttcctgga
ctgaagcgaactggaggtctggctgtttgtgaagtgatctcagtagagcagggaactcaa
aggggcgtttccctgacggatagcggtaaacaagttgagatctcagcacctgtcgcagag
cacgctgtccctggccaaccaacgtttcactttgagaacgtcgaggcttga
>Fp39
atggcttccaccgatgccgttcccaaggccatggagtctctccacatctctaagaccaag
gaactcaaaggtaccgagaagcgagatactctcatcgccattgagaagaaataccaaaaa
atatgggaggaccaacatgtcttcgaagccgactctcccagcactagcgaggtgcccctc
cattccgtgtccgccgccgagcttcgggaacagcagcccaagttctttggatgcatggcc
tatccttatatgaacggaactctgcacgctggtcactctttttccgtcagtaaggtcgag
tttgccgctggtgtcgcccgcatgcagggcaagcgcactctcttccctatgggtttccac
tgcaccggtatgcccatcaaggcctgtgccgacaagctcgtcaacgaggtcaagaaattc
ggccaagacttcgcaggctacaaggaggaggaagaggaggttgtcgaggaggcccccaag
gcccaggctaaggaagatatcaccaagttcaaggcgaccaagggaaaggctgcggccaag
accgtaaagatgaagtaccagtttcaaatcatgcaagcaattggtattcctaccgaggag
attcacaagtttgccgaccctcagcactggctccaacactttcctcccctgtgccgggaa
gatctcaccaactttggatgtcgtatcgactggcgccgatcctttgtcaccaccgatgcc
aacccttattacgacgcctttgttcgatggcagatgaaccgtcttaaggaactgaacaag
atcaagttcggcaagcgatacactatctattctatcaaggacggccagccctgcatggac
cacgaccgatctgatggagaaggtgccggccctcaggagtataccgctctgaaactcaag
gttctcgagtgggctcccaaggccgctgagaccctcaagggcaagctgcccgagcaggca
aaggtgtactgcgttcctgctacgctgcgtcccgagacgatgtatggtcaaacttgctgt
tttgtaggacccaagattacctacggcatcttcaaggtcaacgagaccgactactatgtc
atgactgagcgggccgcgagaaacatggcttatcaaggcatatttgctaccgaaggagtt
atcgagaagacggctgaggttggtggcgctgatcttgtaggcaccctggttgatgctccc
ctgtcccttcacaaggaaggagttcgcattctacccatggaaactgtccttcctaccaag
ggcactggtgttgtcacctcggtgccttctgacagtcccgatgattacgcaaccgtgacc
gatttggccaagaaggccgactactacggcatcacaaaggagtgggctgaactcgagatc
ttccccatcattgaaacacccagctatggtgatctttgcgcccccttccttgtcaagaaa
ctcaagattgcttctcccaaggacacaaagcagcttgaagaggctaaggagctggcttac
aaggagggtttctaccaaggtattctcaaggtcggcgagttcaagggcgagaaggtcgag
gttgccaagcccaaggttcggcaacaaatgatcgatgccggccaggcctttgcctattcg
gagcctgagcgcaaggtcaccagtcgatctggcgatgactgtattgtctctctgatggac
caatggtacctggactacggtgaggagtcgtggaagaagaccaccctcgactgggtcgag
aacggcttgaacacctacacagcggagaccaagaaccaattcgaaggagtcctgaactgg
ctgaaccagtgggcttgtgcccgaagcttcggtcttggctccaagttgccctgggacccc
cagttcttggttgagagtctgagtgattcaaccatctacatggcttactacactatcgct
cactacctgcataacgatatcttcggaaagaccaagggcctggcagacatcgggcctgag
gccatgacggatgaagtctgggactacgtcttctgccgcggagagctgactgatgaggtc
ctcaacagcaaaatccctaaggagactctcgagaaaatgcgccgcgagttcgagtacttt
tatcccctcgatgtgcgagtttcaggcaaggatttgatccccaaccatctgagcatgcat
ctctactgccacactgcgcttttccctcgcgagtactggccccgaagtatccgagccaac
ggtcatctgatgctcaacggcgagaagatgagcaagagtaccggtaacttcatgactctc
cgtgatcttacacagaagtatggagcggatgcttctcgtattgcgctcgctgatgccggt
gatggtgtcaatgacgccaacttcgaggaagacgttgctgataccaacatcctgcgactg
tacactctcaaggagtggtgcgaggagatggtccaggatcaagaccagcttcgaactggc
gagttcaactcgtttcaggacgctcttttcatcaacgacctaaatgctgttacaaaggaa
gctgtcgagcagtacgtcaacaccaactacaagctggccctcaaggctggtctctatgag
ttgacaagcgctcgtgacttttaccgtgaggcctgcgcagcagccaatattaagatgcac
aaggatgttgttctccgatatattgaggtgcagactctgttgctggctgtctttgctcct
cactggtccgaatacatctggcttgaggtgctcaagaaggagggcactattcacaacgct
cgattccctgaggtccaggaggttgatgcttctctgtcggcgaagcgcgactacgtgcga
aacactgcttcaaacattaactcggctgagggtcatcaattgaagaagaaggccaagggc
aaggagacatcattcgaccccaagaagcccaagaagctcacaatcttcgtcgccgacaag
ttccccgcatggcaggccaagtacattgaccttcttaaggagatgtggaacaccgagacc
aagtcagtcaacgacaaggaactcaacggcaagattggcaagatgggagagatgaagaag
gctatgccttttgtgcagaaccttaagagacgactccaggctggcgagccagcaagcgcg
gtgctggagcagaagctcgctttcgacgagaaggagactctcctgcaaatggttcctgga
ctgaagcgaactggaggtctggctgtttgtgaagtgatctcagtagagcagggaactcaa
aagggcgtttccctgacggatagcggtaaacaagttgagatctcagcacctgtcgcagag
cacgctgtccctggccaaccaacgtttcactttgagaacgtcgaggcttga
>Fp42
atggcttccaccgatgccgttcccaaggccatggagtctctccacatctctaagaccaag
gaactcaaaggtaccgagaagcgagatactctcatcgccattgagaagaaataccaaaaa
atatgggaggaccaacatgtcttcgaagccgactctcccagcactagcgaggtgcccctc
cattccgtgtccgccgccgagcttcgggaacagcagcccaagttctttggatgcatggcc
tatccttatatgaacggaactctgcacgctggtcactctttttccgtcagtaaggtcgag
tttgccgctggtgtcgcccgcatgcagggcaagcgcactctcttccctatgggtttccac
tgcaccggtatgcccatcaaggcctgtgccgacaagctcgtcaacgaggtcaagaaattc
ggccaagacttcgcaggctacaaggaggaggaagaggaggttgtcgaggaggcccccaag
gcccaggctaaggaagatatcaccaagttcaaggcgaccaagggaaaggctgcggccaag
accgtaaagatgaagtaccagtttcaaatcatgcaagcaattggtattcctaccgaggag
attcacaagtttgccgaccctcagcactggctccaacactttcctcccctgtgccgggaa
gatctcaccaactttggatgtcgtatcgactggcgccgatcctttgtcaccaccgatgcc
aacccttattacgacgcctttgttcgatggcagatgaaccgtcttaaggaactgaacaag
atcaagttcggcaagcgatacactatctattctatcaaggacggccagccctgcatggac
cacgaccgatctgatggagaaggtgccggccctcaggagtataccgctctgaaactcaag
gttctcgagtgggctcccaaggccgctgagaccctcaagggcaagctgcccgagcaggca
aaggtgtactgcgttcctgctacgctgcgtcccgagacgatgtatggtcaaacttgctgt
tttgtaggacccaagattacctacggcatcttcaaggtcaacgagaccgactactatgtc
atgactgagcgggccgcgagaaacatggcttatcaaggcatatttgctaccgaaggagtt
atcgagaagacggctgaggttggtggcgctgatcttgtaggcaccctggttgatgctccc
ctgtcccttcacaaggaaggagttcgcattctacccatggaaactgtccttcctaccaag
ggcactggtgttgtcacctcggtgccttctgacagtcccgatgattacgcaaccgtgacc
gatttggccaagaaggccgactactacggcatcacaaaggagtgggctgaactcgagatc
ttccccatcattgaaacacccagctatggtgatctttgcgcccccttccttgtcaagaaa
ctcaagattgcttctcccaaggacacaaagcagcttgaagaggctaaggagctggcttac
aaggagggtttctaccaaggtattctcaaggtcggcgagttcaagggcgagaaggtcgag
gttgccaagcccaaggttcggcaacaaatgatcgatgccggccaggcctttgcctattcg
gagcctgagcgcaaggtcaccagtcgatctggcgatgactgtattgtctctctgatggac
caatggtacctggactacggtgaggagtcgtggaagaagaccaccctcgactgggtcgag
aacggcttgaacacctacacagcggagaccaagaaccaattcgaaggagtcctgaactgg
ctgaaccagtgggcttgtgcccgaagcttcggtcttggctccaagttgccctgggacccc
cagttcttggttgagagtctgagtgattcaaccatctacatggcttactacactatcgct
cactacctgcataacgatatcttcggaaagaccaagggcctggcagacatcgggcctgag
gccatgacggatgaagtctgggactacgtcttctgccgcggagagctgactgatgaggtc
ctcaacagcaaaatccctaaggagactctcgagaaaatgcgccgcgagttcgagtacttt
tatcccctcgatgtgcgagtttcaggcaaggatttgatccccaaccatctgagcatgcat
ctctactgccacactgcgcttttccctcgcgagtactggccccgaagtatccgagccaac
ggtcatctgatgctcaacggcgagaagatgagcaagagtaccggtaacttcatgactctc
cgtgatcttacacagaagtatggagcggatgcttctcgtattgcgctcgctgatgccggt
gatggtgtcaatgacgccaacttcgaggaagacgttgctgataccaacatcctgcgactg
tacactctcaaggagtggtgcgaggagatggtccaggatcaagaccagcttcgaactggc
gagttcaactcgtttcaggacgctcttttcatcaacgacctaaatgctgttacaaaggaa
gctgtcgagcagtacgtcaacaccaactacaagctggccctcaaggctggtctctatgag
ttgacaagcgctcgtgacttttaccgtgaggcctgcgcagcagccaatattaagatgcac
aaggatgttgttctccgatatattgaggtgcagactctgttgctggctgtctttgctcct
cactggtccgaatacatctggcttgaggtgctcaagaaggagggcactattcacaacgct
cgattccctgaggtccaggaggttgatgcttctctgtcggcgaagcgcgactacgtgcga
aacactgcttcaaacattaactcggctgagggtcatcaattgaagaagaaggccaagggc
aaggagacatcattcgaccccaagaagcccaagaagctcacaatcttcgtcgccgacaag
ttccccgcatggcaggccaagtacattgaccttcttaaggagatgtggaacaccgagacc
aagtcagtcaacgacaaggaactcaacggcaagattggcaagatgggagagatgaagaag
gctatgccttttgtgcagaaccttaagagacgactccaggctggcgagccagcaagcgcg
gtgctggagcagaagctcgctttcgacgagaaggagactctcctgcaaatggttcctgga
ctgaagcgaactggaggtctggctgtttgtgaagtgatctcagtagagcagggaactcaa
aagggcgtttccctgacggatagcggtaaacaagttgagatctcagcacctgtcgcagag
cacgctgtccctggccaaccaacgtttcactttgagaacgtcgaggcttga
>Fp44
atggcttccaccgatgccgttcccaaggccatggagtctctccacatctctaagaccaag
gaactcaaaggtaccgagaagcgagatactctcatcgccattgagaagaaataccaaaaa
atatgggaggaccaacatgtcttcgaagccgactctcccagcactagcgaggtgcccctc
cattccgtgtccgccgccgagcttcgggaacagcagcccaagttctttggatgcatggcc
tatccttatatgaacggaactctgcacgctggtcactctttttccgtcagtaaggtcgag
tttgccgctggtgtcgcccgcatgcagggcaagcgcactctcttccctatgggtttccac
tgcaccggtatgcccatcaaggcctgtgccgacaagctcgtcaacgaggtcaagaaattc
ggccaagacttcgcaggctacaaggaggaggaagaggaggttgtcgaggaggcccccaag
gcccaggctaaggaagatatcaccaagttcaaggcgaccaagggaaaggctgcggccaag
accgtaaagatgaagtaccagtttcaaatcatgcaagcaattggtattcctaccgaggag
attcacaagtttgccgaccctcagcactggctccaacactttcctcccctgtgccgggaa
gatctcaccaactttggatgtcgtatcgactggcgccgatcctttgtcaccaccgatgcc
aacccttattacgacgcctttgttcgatggcagatgaaccgtcttaaggaactgaacaag
atcaagttcggcaagcgatacactatctattctatcaaggacggccagccctgcatggac
cacgaccgatctgatggagaaggtgccggccctcaggagtataccgctctgaaactcaag
gttctcgagtgggctcccaaggccgctgagaccctcaagggcaagctgcccgagcaggca
aaggtgtactgcgttcctgctacgctgcgtcccgagacgatgtatggtcaaacttgctgt
tttgtaggacccaagattacctacggcatcttcaaggtcaacgagaccgactactatgtc
atgactgagcgggccgcgagaaacatggcttatcaaggcatatttgctaccgaaggagtt
atcgagaagacggctgaggttggtggcgctgatcttgtaggcaccctggttgatgctccc
ctgtcccttcacaaggaaggagttcgcattctacccatggaaactgtccttcctaccaag
ggcactggtgttgtcacctcggtgccttctgacagtcccgatgattacgcaaccgtgacc
gatttggccaagaaggccgactactacggcatcacaaaggagtgggctgaactcgagatc
ttccccatcattgaaacacccagctatggtgatctttgcgcccccttccttgtcaagaaa
ctcaagattgcttctcccaaggacacaaagcagcttgaagaggctaaggagctggcttac
aaggagggtttctaccaaggtattctcaaggtcggcgagttcaagggcgagaaggtcgag
gttgccaagcccaaggttcggcaacaaatgatcgatgccggccaggcctttgcctattcg
gagcctgagcgcaaggtcaccagtcgatctggcgatgactgtattgtctctctgatggac
caatggtacctggactacggtgaggagtcgtggaagaagaccaccctcgactgggtcgag
aacggcttgaacacctacacagcggagaccaagaaccaattcgaaggagtcctgaactgg
ctgaaccagtgggcttgtgcccgaagcttcggtcttggctccaagttgccctgggacccc
cagttcttggttgagagtctgagtgattcaaccatctacatggcttactacactatcgct
cactacctgcataacgatatcttcggaaagaccaagggcctggcagacatcgggcctgag
gccatgacggatgaagtctgggactacgtcttctgccgcggagagctgactgatgaggtc
ctcaacagcaaaatccctaaggagactctcgagaaaatgcgccgcgagttcgagtacttt
tatcccctcgatgtgcgagtttcaggcaaggatttgatccccaaccatctgagcatgcat
ctctactgccacactgcgcttttccctcgcgagtactggccccgaagtatccgagccaac
ggtcatctgatgctcaacggcgagaagatgagcaagagtaccggtaacttcatgactctc
cgtgatcttacacagaagtatggagcggatgcttctcgtattgcgctcgctgatgccggt
gatggtgtcaatgacgccaacttcgaggaagacgttgctgataccaacatcctgcgactg
tacactctcaaggagtggtgcgaggagatggtccaggatcaagaccagcttcgaactggc
gagttcaactcgtttcaggacgctcttttcatcaacgacctaaatgctgttacaaaggaa
gctgtcgagcagtacgtcaacaccaactacaagctggccctcaaggctggtctctatgag
ttgacaagcgctcgtgacttttaccgtgaggcctgcgcagcagccaatattaagatgcac
aaggatgttgttctccgatatattgaggtgcagactctgttgctggctgtctttgctcct
cactggtccgaatacatctggcttgaggtgctcaagaaggagggcactattcacaacgct
cgattccctgaggtccaggaggttgatgcttctctgtcggcgaagcgcgactacgtgcga
aacactgcttcaaacattaactcggctgagggtcatcaattgaagaagaaggccaagggc
aaggagacatcattcgaccccaagaagcccaagaagctcacaatcttcgtcgccgacaag
ttccccgcatggcaggccaagtacattgaccttcttaaggagatgtggaacaccgagacc
aagtcagtcaacgacaaggaactcaacggcaagattggcaagatgggagagatgaagaag
gctatgccttttgtgcagaaccttaagagacgactccaggctggcgagccagcaagcgcg
gtgctggagcagaagctcgctttcgacgagaaggagactctcctgcaaatggttcctgga
ctgaagcgaactggaggtctggctgtttgtgaagtgatctcagtagagcagggaactcaa
aagggcgtttccctgacggatagcggtaaacaagttgagatctcagcacctgtcgcagag
cacgctgtccctggccaaccaacgtttcactttgagaacgtcgaggcttga
>Fp49
atggcttccaccgatgccgttcccaaggccatggagtctctccacatctctaagaccaag
gaactcaaaggtaccgagaagcgagatactctcatcgccattgagaagaaataccaaaaa
atatgggaggaccaacatgtcttcgaagccgactctcccagcactagcgaggtgcccctc
cattccgtgtccgccgccgagcttcgggaacagcagcccaagttctttggatgcatggcc
tatccttatatgaacggaactctgcacgctggtcactctttttccgtcagtaaggtcgag
tttgccgctggtgtcgcccgcatgcagggcaagcgcactctcttccctatgggtttccac
tgcaccggtatgcccatcaaggcctgtgccgacaagctcgtcaacgaggtcaagaaattc
ggccaagacttcgcaggctacaaggaggaggaagaggaggttgtcgaggaggcccccaag
gcccaggctaaggaagatatcaccaagttcaaggcgaccaagggaaaggctgcggccaag
accgtaaagatgaagtaccagtttcaaatcatgcaagcaattggtattcctaccgaggag
attcacaagtttgccgaccctcagcactggctccaacactttcctcccctgtgccgggaa
gatctcaccaactttggatgtcgtatcgactggcgccgatcctttgtcaccaccgatgcc
aacccttattacgacgcctttgttcgatggcagatgaaccgtcttaaggaactgaacaag
atcaagttcggcaagcgatacactatctattctatcaaggacggccagccctgcatggac
cacgaccgatctgatggagaaggtgccggccctcaggagtataccgctctgaaactcaag
gttctcgagtgggctcccaaggccgctgagaccctcaagggcaagctgcccgagcaggca
aaggtgtactgcgttcctgctacgctgcgtcccgagacgatgtatggtcaaacttgctgt
tttgtaggacccaagattacctacggcatcttcaaggtcaacgagaccgactactatgtc
atgactgagcgggccgcgagaaacatggcttatcaaggcatatttgctaccgaaggagtt
atcgagaagacggctgaggttggtggcgctgatcttgtaggcaccctggttgatgctccc
ctgtcccttcacaaggaaggagttcgcattctacccatggaaactgtccttcctaccaag
ggcactggtgttgtcacctcggtgccttctgacagtcccgatgattacgcaaccgtgacc
gatttggccaagaaggccgactactacggcatcacaaaggagtgggctgaactcgagatc
ttccccatcattgaaacacccagctatggtgatctttgcgcccccttccttgtcaagaaa
ctcaagattgcttctcccaaggacacaaagcagcttgaagaggctaaggagctggcttac
aaggagggtttctaccaaggtattctcaaggtcggcgagttcaagggcgagaaggtcgag
gttgccaagcccaaggttcggcaacaaatgatcgatgccggccaggcctttgcctattcg
gagcctgagcgcaaggtcaccagtcgatctggcgatgactgtattgtctctctgatggac
caatggtacctggactacggtgaggagtcgtggaagaagaccaccctcgactgggtcgag
aacggcttgaacacctacacagcggagaccaagaaccaattcgaaggagtcctgaactgg
ctgaaccagtgggcttgtgcccgaagcttcggtcttggctccaagttgccctgggacccc
cagttcttggttgagagtctgagtgattcaaccatctacatggcttactacactatcgct
cactacctgcataacgatatcttcggaaagaccaagggcctggcagacatcgggcctgag
gccatgacggatgaagtctgggactacgtcttctgccgcggagagctgactgatgaggtc
ctcaacagcaaaatccctaaggagactctcgagaaaatgcgccgcgagttcgagtacttt
tatcccctcgatgtgcgagtttcaggcaaggatttgatccccaaccatctgagcatgcat
ctctactgccacactgcgcttttccctcgcgagtactggccccgaagtatccgagccaac
ggtcatctgatgctcaacggcgagaagatgagcaagagtaccggtaacttcatgactctc
cgtgatcttacacagaagtatggagcggatgcttctcgtattgcgctcgctgatgccggt
gatggtgtcaatgacgccaacttcgaggaagacgttgctgataccaacatcctgcgactg
tacactctcaaggagtggtgcgaggagatggtccaggatcaagaccagcttcgaactggc
gagttcaactcgtttcaggacgctcttttcatcaacgacctaaatgctgttacaaaggaa
gctgtcgagcagtacgtcaacaccaactacaagctggccctcaaggctggtctctatgag
ttgacaagcgctcgtgacttttaccgtgaggcctgcgcagcagccaatattaagatgcac
aaggatgttgttctccgatatattgaggtgcagactctgttgctggctgtctttgctcct
cactggtccgaatacatctggcttgaggtgctcaagaaggagggcactattcacaacgct
cgattccctgaggtccaggaggttgatgcttctctgtcggcgaagcgcgactacgtgcga
aacactgcttcaaacattaactcggctgagggtcatcaattgaagaagaaggccaagggc
aaggagacatcattcgaccccaagaagcccaagaagctcacaatcttcgtcgccgacaag
ttccccgcatggcaggccaagtacattgaccttcttaaggagatgtggaacaccgagacc
aagtcagtcaacgacaaggaactcaacggcaagattggcaagatgggagagatgaagaag
gctatgccttttgtgcagaaccttaagagacgactccaggctggcgagccagcaagcgcg
gtgctggagcagaagctcgctttcgacgagaaggagactctcctgcaaatggttcctgga
ctgaagcgaactggaggtctggctgtttgtgaagtgatctcagtagagcagggaactcaa
aagggcgtttccctgacggatagcggtaaacaagttgagatctcagcacctgtcgcagag
cacgctgtccctggccaaccaacgtttcactttgagaacgtcgaggcttga
>Fp50
atggcttccaccgatgccgttcccaaggccatggagtctctccacatctctaagaccaag
gaactcaaaggtaccgagaagcgagatactctcatcgccattgagaagaaataccaaaaa
atatgggaggaccaacatgtcttcgaagccgactctcccagcactagcgaggtgcccctc
cattccgtgtccgccgccgagcttcgggaacagcagcccaagttctttggatgcatggcc
tatccttatatgaacggaactctgcacgctggtcactctttttccgtcagtaaggtcgag
tttgccgctggtgtcgcccgcatgcagggcaagcgcactctcttccctatgggtttccac
tgcaccggtatgcccatcaaggcctgtgccgacaagctcgtcaacgaggtcaagaaattc
ggccaagacttcgcaggctacaaggaggaggaagaggaggttgtcgaggaggcccccaag
gcccaggctaaggaagatatcaccaagttcaaggcgaccaagggaaaggctgcggccaag
accgtaaagatgaagtaccagtttcaaatcatgcaagcaattggtattcctaccgaggag
attcacaagtttgccgaccctcagcactggctccaacactttcctcccctgtgccgggaa
gatctcaccaactttggatgtcgtatcgactggcgccgatcctttgtcaccaccgatgcc
aacccttattacgacgcctttgttcgatggcagatgaaccgtcttaaggaactgaacaag
atcaagttcggcaagcgatacactatctattctatcaaggacggccagccctgcatggac
cacgaccgatctgatggagaaggtgccggccctcaggagtataccgctctgaaactcaag
gttctcgagtgggctcccaaggccgctgagaccctcaagggcaagctgcccgagcaggca
aaggtgtactgcgttcctgctacgctgcgtcccgagacgatgtatggtcaaacttgctgt
tttgtaggacccaagattacctacggcatcttcaaggtcaacgagaccgactactatgtc
atgactgagcgggccgcgagaaacatggcttatcaaggcatatttgctaccgaaggagtt
atcgagaagacggctgaggttggtggcgctgatcttgtaggcaccctggttgatgctccc
ctgtcccttcacaaggaaggagttcgcattctacccatggaaactgtccttcctaccaag
ggcactggtgttgtcacctcggtgccttctgacagtcccgatgattacgcaaccgtgacc
gatttggccaagaaggccgactactacggcatcacaaaggagtgggctgaactcgagatc
ttccccatcattgaaacacccagctatggtgatctttgcgcccccttccttgtcaagaaa
ctcaagattgcttctcccaaggacacaaagcagcttgaagaggctaaggagctggcttac
aaggagggtttctaccaaggtattctcaaggtcggcgagttcaagggcgagaaggtcgag
gttgccaagcccaaggttcggcaacaaatgatcgatgccggccaggcctttgcctattcg
gagcctgagcgcaaggtcaccagtcgatctggcgatgactgtattgtctctctgatggac
caatggtacctggactacggtgaggagtcgtggaagaagaccaccctcgactgggtcgag
aacggcttgaacacctacacagcggagaccaagaaccaattcgaaggagtcctgaactgg
ctgaaccagtgggcttgtgcccgaagcttcggtcttggctccaagttgccctgggacccc
cagttcttggttgagagtctgagtgattcaaccatctacatggcttactacactatcgct
cactacctgcataacgatatcttcggaaagaccaagggcctggcagacatcgggcctgag
gccatgacggatgaagtctgggactacgtcttctgccgcggagagctgactgatgaggtc
ctcaacagcaaaatccctaaggagactctcgagaaaatgcgccgcgagttcgagtacttt
tatcccctcgatgtgcgagtttcaggcaaggatttgatccccaaccatctgagcatgcat
ctctactgccacactgcgcttttccctcgcgagtactggccccgaagtatccgagccaac
ggtcatctgatgctcaacggcgagaagatgagcaagagtaccggtaacttcatgactctc
cgtgatcttacacagaagtatggagcggatgcttctcgtattgcgctcgctgatgccggt
gatggtgtcaatgacgccaacttcgaggaagacgttgctgataccaacatcctgcgactg
tacactctcaaggagtggtgcgaggagatggtccaggatcaagaccagcttcgaactggc
gagttcaactcgtttcaggacgctcttttcatcaacgacctaaatgctgttacaaaggaa
gctgtcgagcagtacgtcaacaccaactacaagctggccctcaaggctggtctctatgag
ttgacaagcgctcgtgacttttaccgtgaggcctgcgcagcagccaatattaagatgcac
aaggatgttgttctccgatatattgaggtgcagactctgttgctggctgtctttgctcct
cactggtccgaatacatctggcttgaggtgctcaagaaggagggcactattcacaacgct
cgattccctgaggtccaggaggttgatgcttctctgtcggcgaagcgcgactacgtgcga
aacactgcttcaaacattaactcggctgagggtcatcaattgaagaagaaggccaagggc
aaggagacatcattcgaccccaagaagcccaagaagctcacaatcttcgtcgccgacaag
ttccccgcatggcaggccaagtacattgaccttcttaaggagatgtggaacaccgagacc
aagtcagtcaacgacaaggaactcaacggcaagattggcaagatgggagagatgaagaag
gctatgccttttgtgcagaaccttaagagacgactccaggctggcgagccagcaagcgcg
gtgctggagcagaagctcgctttcgacgagaaggagactctcctgcaaatggttcctgga
ctgaagcgaactggaggtctggctgtttgtgaagtgatctcagtagagcagggaactcaa
aggggcgtttccctgacggatagcggtaaacaagttgagatctcagcacctgtcgcagag
cacgctgtccctggccaaccaacgtttcactttgagaacgtcgaggcttga
>Fp51
atggcttccaccgatgccgttcccaaggccatggagtctctccacatctctaagaccaag
gaactcaaaggtaccgagaagcgagatactctcatcgccattgagaagaaataccaaaaa
atatgggaggaccaacatgtcttcgaagccgactctcccagcactagcgaggtgcccctc
cattccgtgtccgccgccgagcttcgggaacagcagcccaagttctttggatgcatggcc
tatccttatatgaacggaactctgcacgctggtcactctttttccgtcagtaaggtcgag
tttgccgctggtgtcgcccgcatgcagggcaagcgcactctcttccctatgggtttccac
tgcaccggtatgcccatcaaggcctgtgccgacaagctcgtcaacgaggtcaagaaattc
ggccaagacttcgcaggctacaaggaggaggaagaggaggttgtcgaggaggcccccaag
gcccaggctaaggaagatatcaccaagttcaaggcgaccaagggaaaggctgcggccaag
accgtaaagatgaagtaccagtttcaaatcatgcaagcaattggtattcctaccgaggag
attcacaagtttgccgaccctcagcactggctccaacactttcctcccctgtgccgggaa
gatctcaccaactttggatgtcgtatcgactggcgccgatcctttgtcaccaccgatgcc
aacccttattacgacgcctttgttcgatggcagatgaaccgtcttaaggaactgaacaag
atcaagttcggcaagcgatacactatctattctatcaaggacggccagccctgcatggac
cacgaccgatctgatggagaaggtgccggccctcaggagtataccgctctgaaactcaag
gttctcgagtgggctcccaaggccgctgagaccctcaagggcaagctgcccgagcaggca
aaggtgtactgcgttcctgctacgctgcgtcccgagacgatgtatggtcaaacttgctgt
tttgtaggacccaagattacctacggcatcttcaaggtcaacgagaccgactactatgtc
atgactgagcgggccgcgagaaacatggcttatcaaggcatatttgctaccgaaggagtt
atcgagaagacggctgaggttggtggcgctgatcttgtaggcaccctggttgatgctccc
ctgtcccttcacaaggaaggagttcgcattctacccatggaaactgtccttcctaccaag
ggcactggtgttgtcacctcggtgccttctgacagtcccgatgattacgcaaccgtgacc
gatttggccaagaaggccgactactacggcatcacaaaggagtgggctgaactcgagatc
ttccccatcattgaaacacccagctatggtgatctttgcgcccccttccttgtcaagaaa
ctcaagattgcttctcccaaggacacaaagcagcttgaagaggctaaggagctggcttac
aaggagggtttctaccaaggtattctcaaggtcggcgagttcaagggcgagaaggtcgag
gttgccaagcccaaggttcggcaacaaatgatcgatgccggccaggcctttgcctattcg
gagcctgagcgcaaggtcaccagtcgatctggcgatgactgtattgtctctctgatggac
caatggtacctggactacggtgaggagtcgtggaagaagaccaccctcgactgggtcgag
aacggcttgaacacctacacagcggagaccaagaaccaattcgaaggagtcctgaactgg
ctgaaccagtgggcttgtgcccgaagcttcggtcttggctccaagttgccctgggacccc
cagttcttggttgagagtctgagtgattcaaccatctacatggcttactacactatcgct
cactacctgcataacgatatcttcggaaagaccaagggcctggcagacatcgggcctgag
gccatgacggatgaagtctgggactacgtcttctgccgcggagagctgactgatgaggtc
ctcaacagcaaaatccctaaggagactctcgagaaaatgcgccgcgagttcgagtacttt
tatcccctcgatgtgcgagtttcaggcaaggatttgatccccaaccatctgagcatgcat
ctctactgccacactgcgcttttccctcgcgagtactggccccgaagtatccgagccaac
ggtcatctgatgctcaacggcgagaagatgagcaagagtaccggtaacttcatgactctc
cgtgatcttacacagaagtatggagcggatgcttctcgtattgcgctcgctgatgccggt
gatggtgtcaatgacgccaacttcgaggaagacgttgctgataccaacatcctgcgactg
tacactctcaaggagtggtgcgaggagatggtccaggatcaagaccagcttcgaactggc
gagttcaactcgtttcaggacgctcttttcatcaacgacctaaatgctgttacaaaggaa
gctgtcgagcagtacgtcaacaccaactacaagctggccctcaaggctggtctctatgag
ttgacaagcgctcgtgacttttaccgtgaggcctgcgcagcagccaatattaagatgcac
aaggatgttgttctccgatatattgaggtgcagactctgttgctggctgtctttgctcct
cactggtccgaatacatctggcttgaggtgctcaagaaggagggcactattcacaacgct
cgattccctgaggtccaggaggttgatgcttctctgtcggcgaagcgcgactacgtgcga
aacactgcttcaaacattaactcggctgagggtcatcaattgaagaagaaggccaagggc
aaggagacatcattcgaccccaagaagcccaagaagctcacaatcttcgtcgccgacaag
ttccccgcatggcaggccaagtacattgaccttcttaaggagatgtggaacaccgagacc
aagtcagtcaacgacaaggaactcaacggcaagattggcaagatgggagagatgaagaag
gctatgccttttgtgcagaaccttaagagacgactccaggctggcgagccagcaagcgcg
gtgctggagcagaagctcgctttcgacgagaaggagactctcctgcaaatggttcctgga
ctgaagcgaactggaggtctggctgtttgtgaagtgatctcagtagagcagggaactcaa
aagggcgtttccctgacggatagcggtaaacaagttgagatctcagcacctgtcgcagag
cacgctgtccctggccaaccaacgtttcactttgagaacgtcgaggcttga
>Fp59
atggcttccaccgatgccgttcccaaggccatggagtctctccacatctctaagaccaag
gaactcaaaggtaccgagaagcgagatactctcatcgccattgagaagaaataccaaaaa
atatgggaggaccaacatgtcttcgaagccgactctcccagcactagcgaggtgcccctc
cattccgtgtccgccgccgagcttcgggaacagcagcccaagttctttggatgcatggcc
tatccttatatgaacggaactctgcacgctggtcactctttttccgtcagtaaggtcgag
tttgccgctggtgtcgcccgcatgcagggcaagcgcactctcttccctatgggtttccac
tgcaccggtatgcccatcaaggcctgtgccgacaagctcgtcaacgaggtcaagaaattc
ggccaagacttcgcaggctacaaggaggaggaagaggaggttgtcgaggaggcccccaag
gcccaggctaaggaagatatcaccaagttcaaggcgaccaagggaaaggctgcggccaag
accgtaaagatgaagtaccagtttcaaatcatgcaagcaattggtattcctaccgaggag
attcacaagtttgccgaccctcagcactggctccaacactttcctcccctgtgccgggaa
gatctcaccaactttggatgtcgtatcgactggcgccgatcctttgtcaccaccgatgcc
aacccttattacgacgcctttgttcgatggcagatgaaccgtcttaaggaactgaacaag
atcaagttcggcaagcgatacactatctattctatcaaggacggccagccctgcatggac
cacgaccgatctgatggagaaggtgccggccctcaggagtataccgctctgaaactcaag
gttctcgagtgggctcccaaggccgctgagaccctcaagggcaagctgcccgagcaggca
aaggtgtactgcgttcctgctacgctgcgtcccgagacgatgtatggtcaaacttgctgt
tttgtaggacccaagattacctacggcatcttcaaggtcaacgagaccgactactatgtc
atgactgagcgggccgcgagaaacatggcttatcaaggcatatttgctaccgaaggagtt
atcgagaagacggctgaggttggtggcgctgatcttgtaggcaccctggttgatgctccc
ctgtcccttcacaaggaaggagttcgcattctacccatggaaactgtccttcctaccaag
ggcactggtgttgtcacctcggtgccttctgacagtcccgatgattacgcaaccgtgacc
gatttggccaagaaggccgactactacggcatcacaaaggagtgggctgaactcgagatc
ttccccatcattgaaacacccagctatggtgatctttgcgcccccttccttgtcaagaaa
ctcaagattgcttctcccaaggacacaaagcagcttgaagaggctaaggagctggcttac
aaggagggtttctaccaaggtattctcaaggtcggcgagttcaagggcgagaaggtcgag
gttgccaagcccaaggttcggcaacaaatgatcgatgccggccaggcctttgcctattcg
gagcctgagcgcaaggtcaccagtcgatctggcgatgactgtattgtctctctgatggac
caatggtacctggactacggtgaggagtcgtggaagaagaccaccctcgactgggtcgag
aacggcttgaacacctacacagcggagaccaagaaccaattcgaaggagtcctgaactgg
ctgaaccagtgggcttgtgcccgaagcttcggtcttggctccaagttgccctgggacccc
cagttcttggttgagagtctgagtgattcaaccatctacatggcttactacactatcgct
cactacctgcataacgatatcttcggaaagaccaagggcctggcagacatcgggcctgag
gccatgacggatgaagtctgggactacgtcttctgccgcggagagctgactgatgaggtc
ctcaacagcaaaatccctaaggagactctcgagaaaatgcgccgcgagttcgagtacttt
tatcccctcgatgtgcgagtttcaggcaaggatttgatccccaaccatctgagcatgcat
ctctactgccacactgcgcttttccctcgcgagtactggccccgaagtatccgagccaac
ggtcatctgatgctcaacggcgagaagatgagcaagagtaccggtaacttcatgactctc
cgtgatcttacacagaagtatggagcggatgcttctcgtattgcgctcgctgatgccggt
gatggtgtcaatgacgccaacttcgaggaagacgttgctgataccaacatcctgcgactg
tacactctcaaggagtggtgcgaggagatggtccaggatcaagaccagcttcgaactggc
gagttcaactcgtttcaggacgctcttttcatcaacgacctaaatgctgttacaaaggaa
gctgtcgagcagtacgtcaacaccaactacaagctggccctcaaggctggtctctatgag
ttgacaagcgctcgtgacttttaccgtgaggcctgcgcagcagccaatattaagatgcac
aaggatgttgttctccgatatattgaggtgcagactctgttgctggctgtctttgctcct
cactggtccgaatacatctggcttgaggtgctcaagaaggagggcactattcacaacgct
cgattccctgaggtccaggaggttgatgcttctctgtcggcgaagcgcgactacgtgcga
aacactgcttcaaacattaactcggctgagggtcatcaattgaagaagaaggccaagggc
aaggagacatcattcgaccccaagaagcccaagaagctcacaatcttcgtcgccgacaag
ttccccgcatggcaggccaagtacattgaccttcttaaggagatgtggaacaccgagacc
aagtcagtcaacgacaaggaactcaacggcaagattggcaagatgggagagatgaagaag
gctatgccttttgtgcagaaccttaagagacgactccaggctggcgagccagcaagcgcg
gtgctggagcagaagctcgctttcgacgagaaggagactctcctgcaaatggttcctgga
ctgaagcgaactggaggtctggctgtttgtgaagtgatctcagtagagcagggaactcaa
aggggcgtttccctgacggatagcggtaaacaagttgagatctcagcacctgtcgcagag
cacgctgtccctggccaaccaacgtttcactttgagaacgtcgaggcttga
>Fp63
atggcttccaccgatgccgttcccaaggccatagagtctctccacatctctaagaccaag
gaactcaaaggtaccgagaagcgagatactctcatcgccattgagaagaaataccaaaaa
atatgggaggaccaacatgtcttcgaagccgactctcccagcactagcgaggtgccccta
cattccgtgtccgccgccgagcttcgggaacagcagcccaagttctttggatgcatggcc
tatccttatatgaacggaactctgcacgctggtcactctttttccgtcagtaaggtcgag
tttgccgctggtgtcgcccgcatgcagggcaagcgcactctcttccctatgggtttccac
tgcaccggtatgcccatcaaggcctgtgccgacaagctcgtcaacgaggtcaagaaattc
ggccaagacttcgcaggctacaaggaggaggaagaggaggttgtcgaggaggcccccaag
gcccaggctaaggaagatatcaccaagttcaaggcgaccaagggaaaggctgcggccaag
accgtaaagatgaagtaccagtttcaaatcatgcaagcaattggtattcctaccgaggag
attcacaagtttgccgaccctcagcactggctccaacactttcctcccctgtgccgggaa
gatctcaccaactttggatgtcgtatcgactggcgccgatcctttgtcaccaccgatgcc
aacccttattacgacgcctttgttcgatggcagatgaaccgtcttaaggaactgaacaag
atcaagttcggcaagcgatacactatctattctatcaaggacggccagccctgcatggac
cacgaccgatctgatggagaaggtgccggccctcaggagtataccgctctgaaactcaag
gttctcgagtgggctcccaaggccgctgagaccctcaagggcaagctgcccgagcaggca
aaggtgtactgcgttcctgctacgctgcgtcccgagacgatgtatggtcaaacttgctgt
tttgtaggacccaagattacctacggcatcttcaaggtcaacgagaccgactactatgtc
atgactgagcgggccgcgagaaacatggcttatcaaggcatatttgctaccgaaggagtt
atcgagaagacggctgaggttggtggcgctgatcttgtaggcaccctggttgatgctccc
ctgtcccttcacaaggaaggagttcgcattctacccatggaaactgtccttcctaccaag
ggcactggtgttgtcacctcggtgccttctgacagtcccgatgattacgcaaccgtgacc
gatttggccaagaaggccgactactacggcatcacaaaggagtgggctgaactcgagatc
ttccccatcattgaaacacccagctatggtgatctttgcgcccccttccttgtcaagaaa
ctcaagattgcttctcccaaggacacaaagcagcttgaagaggctaaggagctggcttac
aaggagggtttctaccaaggtattctcaaggtcggcgagttcaagggcgagaaggtcgag
gttgccaagcccaaggttcggcaacaaatgatcgatgccggccaggcctttgcctactcg
gagcctgagcgcaaggtcaccagtcgatctggcgatgactgtattgtctctctgatggac
caatggtacctggactacggtgaggagtcgtggaagaagaccaccctcgactgggtcgag
aacggcttgaatacctacacagcggagaccaagcaccaattcgaaggagtcctgaactgg
ctgaaccagtgggcttgtgcccgaagcttcggtcttggctccaagttgccctgggacccc
cagttcttggttgagagtctgagtgattcaaccatctacatggcttactacactatcgct
cactacctgcataacgatatcttcggaaagaccaagggcctggcagacatcgggcctgag
gccatgacggatgaagtctgggactacgtcttctgccgcggagagctgactgatgaggtc
ctcaacagcaaaatccctaaggagactctcgagaaaatgcgccgcgagttcgagtacttt
tatcccctcgatgtgcgagtttcaggcaaggatttgatccccaaccatctgagcatgcat
ctctactgccacactgcgcttttccctcgcgagtactggccccgaagtatccgagccaac
ggtcatctgatgctcaacggcgagaagatgagcaagagtaccggtaacttcatgactctc
cgtgatcttacacagaagtatggagcggatgcttctcgtattgcgctcgctgatgccggt
gatggtgtcaatgacgccaacttcgaggaagacgttgctgataccaacatcctgcgactg
tacactctcaaggagtggtgcgaggagatggtccaggatcaagaccagcttcgaactggc
gagttcaactcgttccaggacgctcttttcatcaacgacctaaatgctgttacaaaggaa
gctgtcgagcagtacgtcaacaccaactacaagctggccctcaaggctggtctctatgag
ttgacaagcgctcgtgacttttaccgtgaggcctgcgcagcagccaatattaagatgcac
aaggatgttgttctccgatatattgaggtgcagactctgttgctggctgtctttgctcct
cactggtccgaatacatctggcttgaggtgctcaagaaggagggcactattcacaacgct
cgattccctgaggtccaggaggttgatgcttctctgtcggcgaagcgcgactacgtgcga
aacactgcttcaaacattaactcggctgagggtcatcaattgaagaagaaggccaagggc
aaggagacatcattcgaccccaagaagcccaagaagctcacaatcttcgtcgccgacaag
ttccccgcatggcaggccaagtacattgaccttcttaaggagatgtggaacaccgagacc
aagtcagtcaacgacaaggaactcaacggcaagattggcaagatgggagagatgaagaag
gctatgccttttgtgcagaaccttaagagacgactccaggctggcgagccagcaagcgcg
gtgctggagcagaagctcgctttcgacgagaaggagactctcctgcaaatggttcctgga
ctgaagcgaactggaggtctggctgtttgtgaagtgatctcagtagagcagggaactcaa
aagggcgtttccctgacggatagcggtaaacaagttgagatctcagcacctgtcgcagag
cacgctgtccctggccaaccaacgtttcactttgagaacgtcgaggcttga
>Fp65
atggcttccaccgatgccgttcccaaggccatggagtctctccacatctctaagaccaag
gaactcaaaggtaccgagaagcgagatactctcatcgccattgagaagaaataccaaaaa
atatgggaggaccaacatgtcttcgaagccgactctcccagcactagcgaggtgcccctc
cattccgtgtccgccgccgagcttcgggaacagcagcccaagttctttggatgcatggcc
tatccttatatgaacggaactctgcacgctggtcactctttttccgtcagtaaggtcgag
tttgccgctggtgtcgcccgcatgcagggcaagcgcactctcttccctatgggtttccac
tgcaccggtatgcccatcaaggcctgtgccgacaagctcgtcaacgaggtcaagaaattc
ggccaagacttcgcaggctacaaggaggaggaagaggaggttgtcgaggaggcccccaag
gcccaggctaaggaagatatcaccaagttcaaggcgaccaagggaaaggctgcggccaag
accgtaaagatgaagtaccagtttcaaatcatgcaagcaattggtattcctaccgaggag
attcacaagtttgccgaccctcagcactggctccaacactttcctcccctgtgccgggaa
gatctcaccaactttggatgtcgtatcgactggcgccgatcctttgtcaccaccgatgcc
aacccttattacgacgcctttgttcgatggcagatgaaccgtcttaaggaactgaacaag
atcaagttcggcaagcgatacactatctattctatcaaggacggccagccctgcatggac
cacgaccgatctgatggagaaggtgccggccctcaggagtataccgctctgaaactcaag
gttctcgagtgggctcccaaggccgctgagaccctcaagggcaagctgcccgagcaggca
aaggtgtactgcgttcctgctacgctgcgtcccgagacgatgtatggtcaaacttgctgt
tttgtaggacccaagattacctacggcatcttcaaggtcaacgagaccgactactatgtc
atgactgagcgggccgcgagaaacatggcttatcaaggcatatttgctaccgaaggagtt
atcgagaagacggctgaggttggtggcgctgatcttgtaggcaccctggttgatgctccc
ctgtcccttcacaaggaaggagttcgcattctacccatggaaactgtccttcctaccaag
ggcactggtgttgtcacctcggtgccttctgacagtcccgatgattacgcaaccgtgacc
gatttggccaagaaggccgactactacggcatcacaaaggagtgggctgaactcgagatc
ttccccatcattgaaacacccagctatggtgatctttgcgcccccttccttgtcaagaaa
ctcaagattgcttctcccaaggacacaaagcagcttgaagaggctaaggagctggcttac
aaggagggtttctaccaaggtattctcaaggtcggcgagttcaagggcgagaaggtcgag
gttgccaagcccaaggttcggcaacaaatgatcgatgccggccaggcctttgcctattcg
gagcctgagcgcaaggtcaccagtcgatctggcgatgactgtattgtctctctgatggac
caatggtacctggactacggtgaggagtcgtggaagaagaccaccctcgactgggtcgag
aacggcttgaacacctacacagcggagaccaagaaccaattcgaaggagtcctgaactgg
ctgaaccagtgggcttgtgcccgaagcttcggtcttggctccaagttgccctgggacccc
cagttcttggttgagagtctgagtgattcaaccatctacatggcttactacactatcgct
cactacctgcataacgatatcttcggaaagaccaagggcctggcagacatcgggcctgag
gccatgacggatgaagtctgggactacgtcttctgccgcggagagctgactgatgaggtc
ctcaacagcaaaatccctaaggagactctcgagaaaatgcgccgcgagttcgagtacttt
tatcccctcgatgtgcgagtttcaggcaaggatttgatccccaaccatctgagcatgcat
ctctactgccacactgcgcttttccctcgcgagtactggccccgaagtatccgagccaac
ggtcatctgatgctcaacggcgagaagatgagcaagagtaccggtaacttcatgactctc
cgtgatcttacacagaagtatggagcggatgcttctcgtattgcgctcgctgatgccggt
gatggtgtcaatgacgccaacttcgaggaagacgttgctgataccaacatcctgcgactg
tacactctcaaggagtggtgcgaggagatggtccaggatcaagaccagcttcgaactggc
gagttcaactcgtttcaggacgctcttttcatcaacgacctaaatgctgttacaaaggaa
gctgtcgagcagtacgtcaacaccaactacaagctggccctcaaggctggtctctatgag
ttgacaagcgctcgtgacttttaccgtgaggcctgcgcagcagccaatattaagatgcac
aaggatgttgttctccgatatattgaggtgcagactctgttgctggctgtctttgctcct
cactggtccgaatacatctggcttgaggtgctcaagaaggagggcactattcacaacgct
cgattccctgaggtccaggaggttgatgcttctctgtcggcgaagcgcgactacgtgcga
aacactgcttcaaacattaactcggctgagggtcatcaattgaagaagaaggccaagggc
aaggagacatcattcgaccccaagaagcccaagaagctcacaatcttcgtcgccgacaag
ttccccgcatggcaggccaagtacattgaccttcttaaggagatgtggaacaccgagacc
aagtcagtcaacgacaaggaactcaacggcaagattggcaagatgggagagatgaagaag
gctatgccttttgtgcagaaccttaagagacgactccaggctggcgagccagcaagcgcg
gtgctggagcagaagctcgctttcgacgagaaggagactctcctgcaaatggttcctgga
ctgaagcgaactggaggtctggctgtttgtgaagtgatctcagtagagcagggaactcaa
aggggcgtttccctgacggatagcggtaaacaagttgagatctcagcacctgtcgcagag
cacgctgtccctggccaaccaacgtttcactttgagaacgtcgaggcttga
>Fp66
atggcttccaccgatgccgttcccaaggccatggagtctctccacatctctaagaccaag
gaactcaaaggtaccgagaagcgagatactctcatcgccattgagaagaaataccaaaaa
atatgggaggaccaacatgtcttcgaagccgactctcccagcactagcgaggtgcccctc
cattccgtgtccgccgccgagcttcgggaacagcagcccaagttctttggatgcatggcc
tatccttatatgaacggaactctgcacgctggtcactctttttccgtcagtaaggtcgag
tttgccgctggtgtcgcccgcatgcagggcaagcgcactctcttccctatgggtttccac
tgcaccggtatgcccatcaaggcctgtgccgacaagctcgtcaacgaggtcaagaaattc
ggccaagacttcgcaggctacaaggaggaggaagaggaggttgtcgaggaggcccccaag
gcccaggctaaggaagatatcaccaagttcaaggcgaccaagggaaaggctgcggccaag
accgtaaagatgaagtaccagtttcaaatcatgcaagcaattggtattcctaccgaggag
attcacaagtttgccgaccctcagcactggctccaacactttcctcccctgtgccgggaa
gatctcaccaactttggatgtcgtatcgactggcgccgatcctttgtcaccaccgatgcc
aacccttattacgacgcctttgttcgatggcagatgaaccgtcttaaggaactgaacaag
atcaagttcggcaagcgatacactatctattctatcaaggacggccagccctgcatggac
cacgaccgatctgatggagaaggtgccggccctcaggagtataccgctctgaaactcaag
gttctcgagtgggctcccaaggccgctgagaccctcaagggcaagctgcccgagcaggca
aaggtgtactgcgttcctgctacgctgcgtcccgagacgatgtatggtcaaacttgctgt
tttgtaggacccaagattacctacggcatcttcaaggtcaacgagaccgactactatgtc
atgactgagcgggccgcgagaaacatggcttatcaaggcatatttgctaccgaaggagtt
atcgagaagacggctgaggttggtggcgctgatcttgtaggcaccctggttgatgctccc
ctgtcccttcacaaggaaggagttcgcattctacccatggaaactgtccttcctaccaag
ggcactggtgttgtcacctcggtgccttctgacagtcccgatgattacgcaaccgtgacc
gatttggccaagaaggccgactactacggcatcacaaaggagtgggctgaactcgagatc
ttccccatcattgaaacacccagctatggtgatctttgcgcccccttccttgtcaagaaa
ctcaagattgcttctcccaaggacacaaagcagcttgaagaggctaaggagctggcttac
aaggagggtttctaccaaggtattctcaaggtcggcgagttcaagggcgagaaggtcgag
gttgccaagcccaaggttcggcaacaaatgatcgatgccggccaggcctttgcctattcg
gagcctgagcgcaaggtcaccagtcgatctggcgatgactgtattgtctctctgatggac
caatggtacctggactacggtgaggagtcgtggaagaagaccaccctcgactgggtcgag
aacggcttgaacacctacacagcggagaccaagaaccaattcgaaggagtcctgaactgg
ctgaaccagtgggcttgtgcccgaagcttcggtcttggctccaagttgccctgggacccc
cagttcttggttgagagtctgagtgattcaaccatctacatggcttactacactatcgct
cactacctgcataacgatatcttcggaaagaccaagggcctggcagacatcgggcctgag
gccatgacggatgaagtctgggactacgtcttctgccgcggagagctgactgatgaggtc
ctcaacagcaaaatccctaaggagactctcgagaaaatgcgccgcgagttcgagtacttt
tatcccctcgatgtgcgagtttcaggcaaggatttgatccccaaccatctgagcatgcat
ctctactgccacactgcgcttttccctcgcgagtactggccccgaagtatccgagccaac
ggtcatctgatgctcaacggcgagaagatgagcaagagtaccggtaacttcatgactctc
cgtgatcttacacagaagtatggagcggatgcttctcgtattgcgctcgctgatgccggt
gatggtgtcaatgacgccaacttcgaggaagacgttgctgataccaacatcctgcgactg
tacactctcaaggagtggtgcgaggagatggtccaggatcaagaccagcttcgaactggc
gagttcaactcgtttcaggacgctcttttcatcaacgacctaaatgctgttacaaaggaa
gctgtcgagcagtacgtcaacaccaactacaagctggccctcaaggctggtctctatgag
ttgacaagcgctcgtgacttttaccgtgaggcctgcgcagcagccaatattaagatgcac
aaggatgttgttctccgatatattgaggtgcagactctgttgctggctgtctttgctcct
cactggtccgaatacatctggcttgaggtgctcaagaaggagggcactattcacaacgct
cgattccctgaggtccaggaggttgatgcttctctgtcggcgaagcgcgactacgtgcga
aacactgcttcaaacattaactcggctgagggtcatcaattgaagaagaaggccaagggc
aaggagacatcattcgaccccaagaagcccaagaagctcacaatcttcgtcgccgacaag
ttccccgcatggcaggccaagtacattgaccttcttaaggagatgtggaacaccgagacc
aagtcagtcaacgacaaggaactcaacggcaagattggcaagatgggagagatgaagaag
gctatgccttttgtgcagaaccttaagagacgactccaggctggcgagccagcaagcgcg
gtgctggagcagaagctcgctttcgacgagaaggagactctcctgcaaatggttcctgga
ctgaagcgaactggaggtctggctgtttgtgaagtgatctcagtagagcagggaactcaa
aggggcgtttccctgacggatagcggtaaacaagttgagatctcagcacctgtcgcagag
cacgctgtccctggccaaccaacgtttcactttgagaacgtcgaggcttga
>Fp72
atggcttccaccgatgccgttcccaaggccatggagtctctccacatctctaagaccaag
gaactcaaaggtaccgagaagcgagatactctcatcgccattgagaagaaataccaaaaa
atatgggaggaccaacatgtcttcgaagccgactctcccagcactagcgaggtgcccctc
cattccgtgtccgccgccgagcttcgggaacagcagcccaagttctttggatgcatggcc
tatccttatatgaacggaactctgcacgctggtcactctttttccgtcagtaaggtcgag
tttgccgctggtgtcgcccgcatgcagggcaagcgcactctcttccctatgggtttccac
tgcaccggtatgcccatcaaggcctgtgccgacaagctcgtcaacgaggtcaagaaattc
ggccaagacttcgcaggctacaaggaggaggaagaggaggttgtcgaggaggcccccaag
gcccaggctaaggaagatatcaccaagttcaaggcgaccaagggaaaggctgcggccaag
accgtaaagatgaagtaccagtttcaaatcatgcaagcaattggtattcctaccgaggag
attcacaagtttgccgaccctcagcactggctccaacactttcctcccctgtgccgggaa
gatctcaccaactttggatgtcgtatcgactggcgccgatcctttgtcaccaccgatgcc
aacccttattacgacgcctttgttcgatggcagatgaaccgtcttaaggaactgaacaag
atcaagttcggcaagcgatacactatctattctatcaaggacggccagccctgcatggac
cacgaccgatctgatggagaaggtgccggccctcaggagtataccgctctgaaactcaag
gttctcgagtgggctcccaaggccgctgagaccctcaagggcaagctgcccgagcaggca
aaggtgtactgcgttcctgctacgctgcgtcccgagacgatgtatggtcaaacttgctgt
tttgtaggacccaagattacctacggcatcttcaaggtcaacgagaccgactactatgtc
atgactgagcgggccgcgagaaacatggcttatcaaggcatatttgctaccgaaggagtt
atcgagaagacggctgaggttggtggcgctgatcttgtaggcaccctggttgatgctccc
ctgtcccttcacaaggaaggagttcgcattctacccatggaaactgtccttcctaccaag
ggcactggtgttgtcacctcggtgccttctgacagtcccgatgattacgcaaccgtgacc
gatttggccaagaaggccgactactacggcatcacaaaggagtgggctgaactcgagatc
ttccccatcattgaaacacccagctatggtgatctttgcgcccccttccttgtcaagaaa
ctcaagattgcttctcccaaggacacaaagcagcttgaagaggctaaggagctggcttac
aaggagggtttctaccaaggtattctcaaggtcggcgagttcaagggcgagaaggtcgag
gttgccaagcccaaggttcggcaacaaatgatcgatgccggccaggcctttgcctattcg
gagcctgagcgcaaggtcaccagtcgatctggcgatgactgtattgtctctctgatggac
caatggtacctggactacggtgaggagtcgtggaagaagaccaccctcgactgggtcgag
aacggcttgaacacctacacagcggagaccaagaaccaattcgaaggagtcctgaactgg
ctgaaccagtgggcttgtgcccgaagcttcggtcttggctccaagttgccctgggacccc
cagttcttggttgagagtctgagtgattcaaccatctacatggcttactacactatcgct
cactacctgcataacgatatcttcggaaagaccaagggcctggcagacatcgggcctgag
gccatgacggatgaagtctgggactacgtcttctgccgcggagagctgactgatgaggtc
ctcaacagcaaaatccctaaggagactctcgagaaaatgcgccgcgagttcgagtacttt
tatcccctcgatgtgcgagtttcaggcaaggatttgatccccaaccatctgagcatgcat
ctctactgccacactgcgcttttccctcgcgagtactggccccgaagtatccgagccaac
ggtcatctgatgctcaacggcgagaagatgagcaagagtaccggtaacttcatgactctc
cgtgatcttacacagaagtatggagcggatgcttctcgtattgcgctcgctgatgccggt
gatggtgtcaatgacgccaacttcgaggaagacgttgctgataccaacatcctgcgactg
tacactctcaaggagtggtgcgaggagatggtccaggatcaagaccagcttcgaactggc
gagttcaactcgtttcaggacgctcttttcatcaacgacctaaatgctgttacaaaggaa
gctgtcgagcagtacgtcaacaccaactacaagctggccctcaaggctggtctctatgag
ttgacaagcgctcgtgacttttaccgtgaggcctgcgcagcagccaatattaagatgcac
aaggatgttgttctccgatatattgaggtgcagactctgttgctggctgtctttgctcct
cactggtccgaatacatctggcttgaggtgctcaagaaggagggcactattcacaacgct
cgattccctgaggtccaggaggttgatgcttctctgtcggcgaagcgcgactacgtgcga
aacactgcttcaaacattaactcggctgagggtcatcaattgaagaagaaggccaagggc
aaggagacatcattcgaccccaagaagcccaagaagctcacaatcttcgtcgccgacaag
ttccccgcatggcaggccaagtacattgaccttcttaaggagatgtggaacaccgagacc
aagtcagtcaacgacaaggaactcaacggcaagattggcaagatgggagagatgaagaag
gctatgccttttgtgcagaaccttaagagacgactccaggctggcgagccagcaagcgcg
gtgctggagcagaagctcgctttcgacgagaaggagactctcctgcaaatggttcctgga
ctgaagcgaactggaggtctggctgtttgtgaagtgatctcagtagagcagggaactcaa
aggggcgtttccctgacggatagcggtaaacaagttgagatctcagcacctgtcgcagag
cacgctgtccctggccaaccaacgtttcactttgagaacgtcgaggcttga
>Fp73
atggcttccaccgatgccgttcccaaggccatggagtctctccacatctctaagaccaag
gaactcaaaggtaccgagaagcgagatactctcatcgccattgagaagaaataccaaaaa
atatgggaggaccaacatgtcttcgaagccgactctcccagcactagcgaggtgcccctc
cattccgtgtccgccgccgagcttcgggaacagcagcccaagttctttggatgcatggcc
tatccttatatgaacggaactctgcacgctggtcactctttttccgtcagtaaggtcgag
tttgccgctggtgtcgcccgcatgcagggcaagcgcactctcttccctatgggtttccac
tgcaccggtatgcccatcaaggcctgtgccgacaagctcgtcaacgaggtcaagaaattc
ggccaagacttcgcaggctacaaggaggaggaagaggaggttgtcgaggaggcccccaag
gcccaggctaaggaagatatcaccaagttcaaggcgaccaagggaaaggctgcggccaag
accgtaaagatgaagtaccagtttcaaatcatgcaagcaattggtattcctaccgaggag
attcacaagtttgccgaccctcagcactggctccaacactttcctcccctgtgccgggaa
gatctcaccaactttggatgtcgtatcgactggcgccgatcctttgtcaccaccgatgcc
aacccttattacgacgcctttgttcgatggcagatgaaccgtcttaaggaactgaacaag
atcaagttcggcaagcgatacactatctattctatcaaggacggccagccctgcatggac
cacgaccgatctgatggagaaggtgccggccctcaggagtataccgctctgaaactcaag
gttctcgagtgggctcccaaggccgctgagaccctcaagggcaagctgcccgagcaggca
aaggtgtactgcgttcctgctacgctgcgtcccgagacgatgtatggtcaaacttgctgt
tttgtaggacccaagattacctacggcatcttcaaggtcaacgagaccgactactatgtc
atgactgagcgggccgcgagaaacatggcttatcaaggcatatttgctaccgaaggagtt
atcgagaagacggctgaggttggtggcgctgatcttgtaggcaccctggttgatgctccc
ctgtcccttcacaaggaaggagttcgcattctacccatggaaactgtccttcctaccaag
ggcactggtgttgtcacctcggtgccttctgacagtcccgatgattacgcaaccgtgacc
gatttggccaagaaggccgactactacggcatcacaaaggagtgggctgaactcgagatc
ttccccatcattgaaacacccagctatggtgatctttgcgcccccttccttgtcaagaaa
ctcaagattgcttctcccaaggacacaaagcagcttgaagaggctaaggagctggcttac
aaggagggtttctaccaaggtattctcaaggtcggcgagttcaagggcgagaaggtcgag
gttgccaagcccaaggttcggcaacaaatgatcgatgccggccaggcctttgcctattcg
gagcctgagcgcaaggtcaccagtcgatctggcgatgactgtattgtctctctgatggac
caatggtacctggactacggtgaggagtcgtggaagaagaccaccctcgactgggtcgag
aacggcttgaacacctacacagcggagaccaagaaccaattcgaaggagtcctgaactgg
ctgaaccagtgggcttgtgcccgaagcttcggtcttggctccaagttgccctgggacccc
cagttcttggttgagagtctgagtgattcaaccatctacatggcttactacactatcgct
cactacctgcataacgatatcttcggaaagaccaagggcctggcagacatcgggcctgag
gccatgacggatgaagtctgggactacgtcttctgccgcggagagctgactgatgaggtc
ctcaacagcaaaatccctaaggagactctcgagaaaatgcgccgcgagttcgagtacttt
tatcccctcgatgtgcgagtttcaggcaaggatttgatccccaaccatctgagcatgcat
ctctactgccacactgcgcttttccctcgcgagtactggccccgaagtatccgagccaac
ggtcatctgatgctcaacggcgagaagatgagcaagagtaccggtaacttcatgactctc
cgtgatcttacacagaagtatggagcggatgcttctcgtattgcgctcgctgatgccggt
gatggtgtcaatgacgccaacttcgaggaagacgttgctgataccaacatcctgcgactg
tacactctcaaggagtggtgcgaggagatggtccaggatcaagaccagcttcgaactggc
gagttcaactcgttccaggacgctcttttcatcaacgacctaaatgctgttacaaaggaa
gctgtcgagcagtacgtcaacaccaactacaagctggccctcaaggctggtctctatgag
ttgacaagcgctcgtgacttttaccgtgaggcctgcgcagcagccaatattaagatgcac
aaggatgttgttctccgatatattgaggtgcagactctgttgctggctgtctttgctcct
cactggtccgaatacatctggcttgaggtgctcaagaaggagggcactattcacaacgct
cgattccctgaggtccaggaggttgatgcttctctgtcggcgaagcgcgactacgtgcga
aacactgcttcaaacattaactcggctgagggtcatcaattgaagaagaaggccaagggc
aaggagacatcattcgaccccaagaagcccaagaagctcacaatcttcgtcgccgacaag
ttccccgcatggcaggccaagtacattgaccttcttaaggagatgtggaacaccgagacc
aagtcagtcaacgacaaggaactcaacggcaagattggcaagatgggagagatgaagaag
gctatgccttttgtgcagaaccttaagagacgactccaggctggcgagccagcaagcgcg
gtgctggagcagaagctcgctttcgacgagaaggagactctcctgcaaatggttcctgga
ctgaagcgaactggaggtctggctgtttgtgaagtgatctcagtagagcagggaactcaa
aagggcgtttccctgacggatagcggtaaacaagttgagatctcagcacctgtcgcagag
cacgctgtccctggccaaccaacgtttcactttgagaacgtcgaggcttga
>Fp76
atggcttccaccgatgccgttcccaaggccatggagtctctccacatctctaagaccaag
gaactcaaaggtaccgagaagcgagatactctcatcgccattgagaagaaataccaaaaa
atatgggaggaccaacatgtcttcgaagccgactctcccagcactagcgaggtgcccctc
cattccgtgtccgccgccgagcttcgggaacagcagcccaagttctttggatgcatggcc
tatccttatatgaacggaactctgcacgctggtcactctttttccgtcagtaaggtcgag
tttgccgctggtgtcgcccgcatgcagggcaagcgcactctcttccctatgggtttccac
tgcaccggtatgcccatcaaggcctgtgccgacaagctcgtcaacgaggtcaagaaattc
ggccaagacttcgcaggctacaaggaggaggaagaggaggttgtcgaggaggcccccaag
gcccaggctaaggaagatatcaccaagttcaaggcgaccaagggaaaggctgcggccaag
accgtaaagatgaagtaccagtttcaaatcatgcaagcaattggtattcctaccgaggag
attcacaagtttgccgaccctcagcactggctccaacactttcctcccctgtgccgggaa
gatctcaccaactttggatgtcgtatcgactggcgccgatcctttgtcaccaccgatgcc
aacccttattacgacgcctttgttcgatggcagatgaaccgtcttaaggaactgaacaag
atcaagttcggcaagcgatacactatctattctatcaaggacggccagccctgcatggac
cacgaccgatctgatggagaaggtgccggccctcaggagtataccgctctgaaactcaag
gttctcgagtgggctcccaaggccgctgagaccctcaagggcaagctgcccgagcaggca
aaggtgtactgcgttcctgctacgctgcgtcccgagacgatgtatggtcaaacttgctgt
tttgtaggacccaagattacctacggcatcttcaaggtcaacgagaccgactactatgtc
atgactgagcgggccgcgagaaacatggcttatcaaggcatatttgctaccgaaggagtt
atcgagaagacggctgaggttggtggcgctgatcttgtaggcaccctggttgatgctccc
ctgtcccttcacaaggaaggagttcgcattctacccatggaaactgtccttcctaccaag
ggcactggtgttgtcacctcggtgccttctgacagtcccgatgattacgcaaccgtgacc
gatttggccaagaaggccgactactacggcatcacaaaggagtgggctgaactcgagatc
ttccccatcattgaaacacccagctatggtgatctttgcgcccccttccttgtcaagaaa
ctcaagattgcttctcccaaggacacaaagcagcttgaagaggctaaggagctggcttac
aaggagggtttctaccaaggtattctcaaggtcggcgagttcaagggcgagaaggtcgag
gttgccaagcccaaggttcggcaacaaatgatcgatgccggccaggcctttgcctattcg
gagcctgagcgcaaggtcaccagtcgatctggcgatgactgtattgtctctctgatggac
caatggtacctggactacggtgaggagtcgtggaagaagaccaccctcgactgggtcgag
aacggcttgaacacctacacagcggagaccaagaaccaattcgaaggagtcctgaactgg
ctgaaccagtgggcttgtgcccgaagcttcggtcttggctccaagttgccctgggacccc
cagttcttggttgagagtctgagtgattcaaccatctacatggcttactacactatcgct
cactacctgcataacgatatcttcggaaagaccaagggcctggcagacatcgggcctgag
gccatgacggatgaagtctgggactacgtcttctgccgcggagagctgactgatgaggtc
ctcaacagcaaaatccctaaggagactctcgagaaaatgcgccgcgagttcgagtacttt
tatcccctcgatgtgcgagtttcaggcaaggatttgatccccaaccatctgagcatgcat
ctctactgccacactgcgcttttccctcgcgagtactggccccgaagtatccgagccaac
ggtcatctgatgctcaacggcgagaagatgagcaagagtaccggtaacttcatgactctc
cgtgatcttacacagaagtatggagcggatgcttctcgtattgcgctcgctgatgccggt
gatggtgtcaatgacgccaacttcgaggaagacgttgctgataccaacatcctgcgactg
tacactctcaaggagtggtgcgaggagatggtccaggatcaagaccagcttcgaactggc
gagttcaactcgttccaggacgctcttttcatcaacgacctaaatgctgttacaaaggaa
gctgtcgagcagtacgtcaacaccaactacaagctggccctcaaggctggtctctatgag
ttgacaagcgctcgtgacttttaccgtgaggcctgcgcagcagccaatattaagatgcac
aaggatgttgttctccgatatattgaggtgcagactctgttgctggctgtctttgctcct
cactggtccgaatacatctggcttgaggtgctcaagaaggagggcactattcacaacgct
cgattccctgaggtccaggaggttgatgcttctctgtcggcgaagcgcgactacgtgcga
aacactgcttcaaacattaactcggctgagggtcatcaattgaagaagaaggccaagggc
aaggagacatcattcgaccccaagaagcccaagaagctcacaatcttcgtcgccgacaag
ttccccgcatggcaggccaagtacattgaccttcttaaggagatgtggaacaccgagacc
aagtcagtcaacgacaaggaactcaacggcaagattggcaagatgggagagatgaagaag
gctatgccttttgtgcagaaccttaagagacgactccaggctggcgagccagcaagcgcg
gtgctggagcagaagctcgctttcgacgagaaggagactctcctgcaaatggttcctgga
ctgaagcgaactggaggtctggctgtttgtgaagtgatctcagtagagcagggaactcaa
aagggcgtttccctgacggatagcggtaaacaagttgagatctcagcacctgtcgcagag
cacgctgtccctggccaaccaacgtttcactttgagaacgtcgaggcttga
>Fp78
atggcttccaccgatgccgttcccaaggccatggagtctctccacatctctaagaccaag
gaactcaaaggtaccgagaagcgagatactctcatcgccattgagaagaaataccaaaaa
atatgggaggaccaacatgtcttcgaagccgactctcccagcactagcgaggtgcccctc
cattccgtgtccgccgccgagcttcgggaacagcagcccaagttctttggatgcatggcc
tatccttatatgaacggaactctgcacgctggtcactctttttccgtcagtaaggtcgag
tttgccgctggtgtcgcccgcatgcagggcaagcgcactctcttccctatgggtttccac
tgcaccggtatgcccatcaaggcctgtgccgacaagctcgtcaacgaggtcaagaaattc
ggccaagacttcgcaggctacaaggaggaggaagaggaggttgtcgaggaggcccccaag
gcccaggctaaggaagatatcaccaagttcaaggcgaccaagggaaaggctgcggccaag
accgtaaagatgaagtaccagtttcaaatcatgcaagcaattggtattcctaccgaggag
attcacaagtttgccgaccctcagcactggctccaacactttcctcccctgtgccgggaa
gatctcaccaactttggatgtcgtatcgactggcgccgatcctttgtcaccaccgatgcc
aacccttattacgacgcctttgttcgatggcagatgaaccgtcttaaggaactgaacaag
atcaagttcggcaagcgatacactatctattctatcaaggacggccagccctgcatggac
cacgaccgatctgatggagaaggtgccggccctcaggagtataccgctctgaaactcaag
gttctcgagtgggctcccaaggccgctgagaccctcaagggcaagctgcccgagcaggca
aaggtgtactgcgttcctgctacgctgcgtcccgagacgatgtatggtcaaacttgctgt
tttgtaggacccaagattacctacggcatcttcaaggtcaacgagaccgactactatgtc
atgactgagcgggccgcgagaaacatggcttatcaaggcatatttgctaccgaaggagtt
atcgagaagacggctgaggttggtggcgctgatcttgtaggcaccctggttgatgctccc
ctgtcccttcacaaggaaggagttcgcattctacccatggaaactgtccttcctaccaag
ggcactggtgttgtcacctcggtgccttctgacagtcccgatgattacgcaaccgtgacc
gatttggccaagaaggccgactactacggcatcacaaaggagtgggctgaactcgagatc
ttccccatcattgaaacacccagctatggtgatctttgcgcccccttccttgtcaagaaa
ctcaagattgcttctcccaaggacacaaagcagcttgaagaggctaaggagctggcttac
aaggagggtttctaccaaggtattctcaaggtcggcgagttcaagggcgagaaggtcgag
gttgccaagcccaaggttcggcaacaaatgatcgatgccggccaggcctttgcctattcg
gagcctgagcgcaaggtcaccagtcgatctggcgatgactgtattgtctctctgatggac
caatggtacctggactacggtgaggagtcgtggaagaagaccaccctcgactgggtcgag
aacggcttgaacacctacacagcggagaccaagaaccaattcgaaggagtcctgaactgg
ctgaaccagtgggcttgtgcccgaagcttcggtcttggctccaagttgccctgggacccc
cagttcttggttgagagtctgagtgattcaaccatctacatggcttactacactatcgct
cactacctgcataacgatatcttcggaaagaccaagggcctggcagacatcgggcctgag
gccatgacggatgaagtctgggactacgtcttctgccgcggagagctgactgatgaggtc
ctcaacagcaaaatccctaaggagactctcgagaaaatgcgccgcgagttcgagtacttt
tatcccctcgatgtgcgagtttcaggcaaggatttgatccccaaccatctgagcatgcat
ctctactgccacactgcgcttttccctcgcgagtactggccccgaagtatccgagccaac
ggtcatctgatgctcaacggcgagaagatgagcaagagtaccggtaacttcatgactctc
cgtgatcttacacagaagtatggagcggatgcttctcgtattgcgctcgctgatgccggt
gatggtgtcaatgacgccaacttcgaggaagacgttgctgataccaacatcctgcgactg
tacactctcaaggagtggtgcgaggagatggtccaggatcaagaccagcttcgaactggc
gagttcaactcgtttcaggacgctcttttcatcaacgacctaaatgctgttacaaaggaa
gctgtcgagcagtacgtcaacaccaactacaagctggccctcaaggctggtctctatgag
ttgacaagcgctcgtgacttttaccgtgaggcctgcgcagcagccaatattaagatgcac
aaggatgttgttctccgatatattgaggtgcagactctgttgctggctgtctttgctcct
cactggtccgaatacatctggcttgaggtgctcaagaaggagggcactattcacaacgct
cgattccctgaggtccaggaggttgatgcttctctgtcggcgaagcgcgactacgtgcga
aacactgcttcaaacattaactcggctgagggtcatcaattgaagaagaaggccaagggc
aaggagacatcattcgaccccaagaagcccaagaagctcacaatcttcgtcgccgacaag
ttccccgcatggcaggccaagtacattgaccttcttaaggagatgtggaacaccgagacc
aagtcagtcaacgacaaggaactcaacggcaagattggcaagatgggagagatgaagaag
gctatgccttttgtgcagaaccttaagagacgactccaggctggcgagccagcaagcgcg
gtgctggagcagaagctcgctttcgacgagaaggagactctcctgcaaatggttcctgga
ctgaagcgaactggaggtctggctgtttgtgaagtgatctcagtagagcagggaactcaa
aggggcgtttccctgacggatagcggtaaacaagttgagatctcagcacctgtcgcagag
cacgctgtccctggccaaccaacgtttcactttgagaacgtcgaggcttga
>Fp81
atggcttccaccgatgccgttcccaaggccatggagtctctccacatctctaagaccaag
gaactcaaaggtaccgagaagcgagatactctcatcgccattgagaagaaataccaaaaa
atatgggaggaccaacatgtcttcgaagccgactctcccagcactagcgaggtgcccctc
cattccgtgtccgccgccgagcttcgggaacagcagcccaagttctttggatgcatggcc
tatccttatatgaacggaactctgcacgctggtcactctttttccgtcagtaaggtcgag
tttgccgctggtgtcgcccgcatgcagggcaagcgcactctcttccctatgggtttccac
tgcaccggtatgcccatcaaggcctgtgccgacaagctcgtcaacgaggtcaagaaattc
ggccaagacttcgcaggctacaaggaggaggaagaggaggttgtcgaggaggcccccaag
gcccaggctaaggaagatatcaccaagttcaaggcgaccaagggaaaggctgcggccaag
accgtaaagatgaagtaccagtttcaaatcatgcaagcaattggtattcctaccgaggag
attcacaagtttgccgaccctcagcactggctccaacactttcctcccctgtgccgggaa
gatctcaccaactttggatgtcgtatcgactggcgccgatcctttgtcaccaccgatgcc
aacccttattacgacgcctttgttcgatggcagatgaaccgtcttaaggaactgaacaag
atcaagttcggcaagcgatacactatctattctatcaaggacggccagccctgcatggac
cacgaccgatctgatggagaaggtgccggccctcaggagtataccgctctgaaactcaag
gttctcgagtgggctcccaaggccgctgagaccctcaagggcaagctgcccgagcaggca
aaggtgtactgcgttcctgctacgctgcgtcccgagacgatgtatggtcaaacttgctgt
tttgtaggacccaagattacctacggcatcttcaaggtcaacgagaccgactactatgtc
atgactgagcgggccgcgagaaacatggcttatcaaggcatatttgctaccgaaggagtt
atcgagaagacggctgaggttggtggcgctgatcttgtaggcaccctggttgatgctccc
ctgtcccttcacaaggaaggagttcgcattctacccatggaaactgtccttcctaccaag
ggcactggtgttgtcacctcggtgccttctgacagtcccgatgattacgcaaccgtgacc
gatttggccaagaaggccgactactacggcatcacaaaggagtgggctgaactcgagatc
ttccccatcattgaaacacccagctatggtgatctttgcgcccccttccttgtcaagaaa
ctcaagattgcttctcccaaggacacaaagcagcttgaagaggctaaggagctggcttac
aaggagggtttctaccaaggtattctcaaggtcggcgagttcaagggcgagaaggtcgag
gttgccaagcccaaggttcggcaacaaatgatcgatgccggccaggcctttgcctattcg
gagcctgagcgcaaggtcaccagtcgatctggcgatgactgtattgtctctctgatggac
caatggtacctggactacggtgaggagtcgtggaagaagaccaccctcgactgggtcgag
aacggcttgaacacctacacagcggagaccaagaaccaattcgaaggagtcctgaactgg
ctgaaccagtgggcttgtgcccgaagcttcggtcttggctccaagttgccctgggacccc
cagttcttggttgagagtctgagtgattcaaccatctacatggcttactacactatcgct
cactacctgcataacgatatcttcggaaagaccaagggcctggcagacatcgggcctgag
gccatgacggatgaagtctgggactacgtcttctgccgcggagagctgactgatgaggtc
ctcaacagcaaaatccctaaggagactctcgagaaaatgcgccgcgagttcgagtacttt
tatcccctcgatgtgcgagtttcaggcaaggatttgatccccaaccatctgagcatgcat
ctctactgccacactgcgcttttccctcgcgagtactggccccgaagtatccgagccaac
ggtcatctgatgctcaacggcgagaagatgagcaagagtaccggtaacttcatgactctc
cgtgatcttacacagaagtatggagcggatgcttctcgtattgcgctcgctgatgccggt
gatggtgtcaatgacgccaacttcgaggaagacgttgctgataccaacatcctgcgactg
tacactctcaaggagtggtgcgaggagatggtccaggatcaagaccagcttcgaactggc
gagttcaactcgtttcaggacgctcttttcatcaacgacctaaatgctgttacaaaggaa
gctgtcgagcagtacgtcaacaccaactacaagctggccctcaaggctggtctctatgag
ttgacaagcgctcgtgacttttaccgtgaggcctgcgcagcagccaatattaagatgcac
aaggatgttgttctccgatatattgaggtgcagactctgttgctggctgtctttgctcct
cactggtccgaatacatctggcttgaggtgctcaagaaggagggcactattcacaacgct
cgattccctgaggtccaggaggttgatgcttctctgtcggcgaagcgcgactacgtgcga
aacactgcttcaaacattaactcggctgagggtcatcaattgaagaagaaggccaagggc
aaggagacatcattcgaccccaagaagcccaagaagctcacaatcttcgtcgccgacaag
ttccccgcatggcaggccaagtacattgaccttcttaaggagatgtggaacaccgagacc
aagtcagtcaacgacaaggaactcaacggcaagattggcaagatgggagagatgaagaag
gctatgccttttgtgcagaaccttaagagacgactccaggctggcgagccagcaagcgcg
gtgctggagcagaagctcgctttcgacgagaaggagactctcctgcaaatggttcctgga
ctgaagcgaactggaggtctggctgtttgtgaagtgatctcagtagagcagggaactcaa
aagggcgtttccctgacggatagcggtaaacaagttgagatctcagcacctgtcgcagag
cacgctgtccctggccaaccaacgtttcactttgagaacgtcgaggcttga
>Fp84
atggcttccaccgatgccgttcccaaggccatggagtctctccacatctctaagaccaag
gaactcaaaggtaccgagaagcgagatactctcatcgccattgagaagaaataccaaaaa
atatgggaggaccaacatgtcttcgaagccgactctcccagcactagcgaggtgcccctc
cattccgtgtccgccgccgagcttcgggaacagcagcccaagttctttggatgcatggcc
tatccttatatgaacggaactctgcacgctggtcactctttttccgtcagtaaggtcgag
tttgccgctggtgtcgcccgcatgcagggcaagcgcactctcttccctatgggtttccac
tgcaccggtatgcccatcaaggcctgtgccgacaagctcgtcaacgaggtcaagaaattc
ggccaagacttcgcaggctacaaggaggaggaagaggaggttgtcgaggaggcccccaag
gcccaggctaaggaagatatcaccaagttcaaggcgaccaagggaaaggctgcggccaag
accgtaaagatgaagtaccagtttcaaatcatgcaagcaattggtattcctaccgaggag
attcacaagtttgccgaccctcagcactggctccaacactttcctcccctgtgccgggaa
gatctcaccaactttggatgtcgtatcgactggcgccgatcctttgtcaccaccgatgcc
aacccttattacgacgcctttgttcgatggcagatgaaccgtcttaaggaactgaacaag
atcaagttcggcaagcgatacactatctattctatcaaggacggccagccctgcatggac
cacgaccgatctgatggagaaggtgccggccctcaggagtataccgctctgaaactcaag
gttctcgagtgggctcccaaggccgctgagaccctcaagggcaagctgcccgagcaggca
aaggtgtactgcgttcctgctacgctgcgtcccgagacgatgtatggtcaaacttgctgt
tttgtaggacccaagattacctacggcatcttcaaggtcaacgagaccgactactatgtc
atgactgagcgggccgcgagaaacatggcttatcaaggcatatttgctaccgaaggagtt
atcgagaagacggctgaggttggtggcgctgatcttgtaggcaccctggttgatgctccc
ctgtcccttcacaaggaaggagttcgcattctacccatggaaactgtccttcctaccaag
ggcactggtgttgtcacctcggtgccttctgacagtcccgatgattacgcaaccgtgacc
gatttggccaagaaggccgactactacggcatcacaaaggagtgggctgaactcgagatc
ttccccatcattgaaacacccagctatggtgatctttgcgcccccttccttgtcaagaaa
ctcaagattgcttctcccaaggacacaaagcagcttgaagaggctaaggagctggcttac
aaggagggtttctaccaaggtattctcaaggtcggcgagttcaagggcgagaaggtcgag
gttgccaagcccaaggttcggcaacaaatgatcgatgccggccaggcctttgcctattcg
gagcctgagcgcaaggtcaccagtcgatctggcgatgactgtattgtctctctgatggac
caatggtacctggactacggtgaggagtcgtggaagaagaccaccctcgactgggtcgag
aacggcttgaacacctacacagcggagaccaagaaccaattcgaaggagtcctgaactgg
ctgaaccagtgggcttgtgcccgaagcttcggtcttggctccaagttgccctgggacccc
cagttcttggttgagagtctgagtgattcaaccatctacatggcttactacactatcgct
cactacctgcataacgatatcttcggaaagaccaagggcctggcagacatcgggcctgag
gccatgacggatgaagtctgggactacgtcttctgccgcggagagctgactgatgaggtc
ctcaacagcaaaatccctaaggagactctcgagaaaatgcgccgcgagttcgagtacttt
tatcccctcgatgtgcgagtttcaggcaaggatttgatccccaaccatctgagcatgcat
ctctactgccacactgcgcttttccctcgcgagtactggccccgaagtatccgagccaac
ggtcatctgatgctcaacggcgagaagatgagcaagagtaccggtaacttcatgactctc
cgtgatcttacacagaagtatggagcggatgcttctcgtattgcgctcgctgatgccggt
gatggtgtcaatgacgccaacttcgaggaagacgttgctgataccaacatcctgcgactg
tacactctcaaggagtggtgcgaggagatggtccaggatcaagaccagcttcgaactggc
gagttcaactcgtttcaggacgctcttttcatcaacgacctaaatgctgttacaaaggaa
gctgtcgagcagtacgtcaacaccaactacaagctggccctcaaggctggtctctatgag
ttgacaagcgctcgtgacttttaccgtgaggcctgcgcagcagccaatattaagatgcac
aaggatgttgttctccgatatattgaggtgcagactctgttgctggctgtctttgctcct
cactggtccgaatacatctggcttgaggtgctcaagaaggagggcactattcacaacgct
cgattccctgaggtccaggaggttgatgcttctctgtcggcgaagcgcgactacgtgcga
aacactgcttcaaacattaactcggctgagggtcatcaattgaagaagaaggccaagggc
aaggagacatcattcgaccccaagaagcccaagaagctcacaatcttcgtcgccgacaag
ttccccgcatggcaggccaagtacattgaccttcttaaggagatgtggaacaccgagacc
aagtcagtcaacgacaaggaactcaacggcaagattggcaagatgggagagatgaagaag
gctatgccttttgtgcagaaccttaagagacgactccaggctggcgagccagcaagcgcg
gtgctggagcagaagctcgctttcgacgagaaggagactctcctgcaaatggttcctgga
ctgaagcgaactggaggtctggctgtttgtgaagtgatctcagtagagcagggaactcaa
aggggcgtttccctgacggatagcggtaaacaagttgagatctcagcacctgtcgcagag
cacgctgtccctggccaaccaacgtttcactttgagaacgtcgaggcttga
>Fp86
atggcttccaccgatgccgttcccaaggccatggagtctctccacatctctaagaccaag
gaactcaaaggtaccgagaagcgagatactctcatcgccattgagaagaaataccaaaaa
atatgggaggaccaacatgtcttcgaagccgactctcccagcactagcgaggtgcccctc
cattccgtgtccgccgccgagcttcgggaacagcagcccaagttctttggatgcatggcc
tatccttatatgaacggaactctgcacgctggtcactctttttccgtcagtaaggtcgag
tttgccgctggtgtcgcccgcatgcagggcaagcgcactctcttccctatgggtttccac
tgcaccggtatgcccatcaaggcctgtgccgacaagctcgtcaacgaggtcaagaaattc
ggccaagacttcgcaggctacaaggaggaggaagaggaggttgtcgaggaggcccccaag
gcccaggctaaggaagatatcaccaagttcaaggcgaccaagggaaaggctgcggccaag
accgtaaagatgaagtaccagtttcaaatcatgcaagcaattggtattcctaccgaggag
attcacaagtttgccgaccctcagcactggctccaacactttcctcccctgtgccgggaa
gatctcaccaactttggatgtcgtatcgactggcgccgatcctttgtcaccaccgatgcc
aacccttattacgacgcctttgttcgatggcagatgaaccgtcttaaggaactgaacaag
atcaagttcggcaagcgatacactatctattctatcaaggacggccagccctgcatggac
cacgaccgatctgatggagaaggtgccggccctcaggagtataccgctctgaaactcaag
gttctcgagtgggctcccaaggccgctgagaccctcaagggcaagctgcccgagcaggca
aaggtgtactgcgttcctgctacgctgcgtcccgagacgatgtatggtcaaacttgctgt
tttgtaggacccaagattacctacggcatcttcaaggtcaacgagaccgactactatgtc
atgactgagcgggccgcgagaaacatggcttatcaaggcatatttgctaccgaaggagtt
atcgagaagacggctgaggttggtggcgctgatcttgtaggcaccctggttgatgctccc
ctgtcccttcacaaggaaggagttcgcattctacccatggaaactgtccttcctaccaag
ggcactggtgttgtcacctcggtgccttctgacagtcccgatgattacgcaaccgtgacc
gatttggccaagaaggccgactactacggcatcacaaaggagtgggctgaactcgagatc
ttccccatcattgaaacacccagctatggtgatctttgcgcccccttccttgtcaagaaa
ctcaagattgcttctcccaaggacacaaagcagcttgaagaggctaaggagctggcttac
aaggagggtttctaccaaggtattctcaaggtcggcgagttcaagggcgagaaggtcgag
gttgccaagcccaaggttcggcaacaaatgatcgatgccggccaggcctttgcctattcg
gagcctgagcgcaaggtcaccagtcgatctggcgatgactgtattgtctctctgatggac
caatggtacctggactacggtgaggagtcgtggaagaagaccaccctcgactgggtcgag
aacggcttgaacacctacacagcggagaccaagaaccaattcgaaggagtcctgaactgg
ctgaaccagtgggcttgtgcccgaagcttcggtcttggctccaagttgccctgggacccc
cagttcttggttgagagtctgagtgattcaaccatctacatggcttactacactatcgct
cactacctgcataacgatatcttcggaaagaccaagggcctggcagacatcgggcctgag
gccatgacggatgaagtctgggactacgtcttctgccgcggagagctgactgatgaggtc
ctcaacagcaaaatccctaaggagactctcgagaaaatgcgccgcgagttcgagtacttt
tatcccctcgatgtgcgagtttcaggcaaggatttgatccccaaccatctgagcatgcat
ctctactgccacactgcgcttttccctcgcgagtactggccccgaagtatccgagccaac
ggtcatctgatgctcaacggcgagaagatgagcaagagtaccggtaacttcatgactctc
cgtgatcttacacagaagtatggagcggatgcttctcgtattgcgctcgctgatgccggt
gatggtgtcaatgacgccaacttcgaggaagacgttgctgataccaacatcctgcgactg
tacactctcaaggagtggtgcgaggagatggtccaggatcaagaccagcttcgaactggc
gagttcaactcgtttcaggacgctcttttcatcaacgacctaaatgctgttacaaaggaa
gctgtcgagcagtacgtcaacaccaactacaagctggccctcaaggctggtctctatgag
ttgacaagcgctcgtgacttttaccgtgaggcctgcgcagcagccaatattaagatgcac
aaggatgttgttctccgatatattgaggtgcagactctgttgctggctgtctttgctcct
cactggtccgaatacatctggcttgaggtgctcaagaaggagggcactattcacaacgct
cgattccctgaggtccaggaggttgatgcttctctgtcggcgaagcgcgactacgtgcga
aacactgcttcaaacattaactcggctgagggtcatcaattgaagaagaaggccaagggc
aaggagacatcattcgaccccaagaagcccaagaagctcacaatcttcgtcgccgacaag
ttccccgcatggcaggccaagtacattgaccttcttaaggagatgtggaacaccgagacc
aagtcagtcaacgacaaggaactcaacggcaagattggcaagatgggagagatgaagaag
gctatgccttttgtgcagaaccttaagagacgactccaggctggcgagccagcaagcgcg
gtgctggagcagaagctcgctttcgacgagaaggagactctcctgcaaatggttcctgga
ctgaagcgaactggaggtctggctgtttgtgaagtgatctcagtagagcagggaactcaa
aggggcgtttccctgacggatagcggtaaacaagttgagatctcagcacctgtcgcagag
cacgctgtccctggccaaccaacgtttcactttgagaacgtcgaggcttga
>Fvenenatum.busco
atggcttccaccgatgccgttcccaaggccatggagtctctccacatctccaagaccaag
gaactcaaaggtaccgagaagcgagatacccttgttgccattgagaagaaataccaaaaa
atttgggaggaccaacatgtcttcgaagccgactctcccagcaccagcgaggtgcccctt
cattccgtgtccgccgctgagcttcgggaacagcagcccaagttctttggatgcatggcc
tatccttatatgaacggaactctgcacgctggtcactctttttccgtcagtaaggtcgag
tttgccgctggtgttgcccgcatgcagggcaagcgcactctcttccctatgggtttccac
tgcaccggtatgccaatcaaggcttgtgccgacaagctcgtcaacgaggtcaagaagttc
ggccaagacttcgcaggctacaaggaggag---gaggatgttgtcgaggaggcccccaag
gtccaggctaaggaagatatcaccaagttcaaggcgaccaagggaaaggctgcggccaag
accgtaaagatgaagtaccagttccaaatcatgcaagccattggtattcctaccgaggag
attcacaaatttgccgaccctcagcactggctccaacacttccctcccctgtgtcgggaa
gatctcaccaactttggatgccgtatcgactggcgccgatcctttgtcaccaccgatgcc
aacccttactatgacgcctttgttcgatggcagatgaaccgtcttaaggaactgaacaag
attaagttcggcaagcgatacactatctattctatcaaggatggccagccctgcatggac
cacgaccgatctgacggagaaggtgccggcccacaggagtataccgctctgaagctcaag
gttctcgagtgggcccccaaggccgctgagaccctcaagggtaagctgcccgagcaagca
aaggtgtactgcgttcctgctacgctgcgtccggaaacgatgtatggccaaacttgctgt
tttgtaggacccaagattacctacggcatctttaaggtcaacgagaccgactactatgtc
atgacggaacgggctgcgagaaacatggcttaccagggcatctttgctaccgaaggagtt
atcgagaagacggctgaggttggtggcgctgatcttgtaggcaccctggttgatgctccc
ctgtcccttcacaaggaaggagttcgcattctgcctatggaaactgtccttcctaccaag
ggcactggtgttgtcacctcggtgccttctgacagtcctgatgattacgctaccgtgacc
gatctggccaagaaggccgactactacggcatcacaaaggagtgggctgaactcgagatc
ttccccatcattgagacacccagctatggtgatctttgcgcccccttcctggtcaagaag
ctcaagattgcttctcccaaggacacaaagcagcttgaagaggctaaggagctggcttac
aaggagggtttctaccaaggtattctcaaggtcggcgagttcaagggcgagaaggtcgag
gtcgccaagcctaaggttcgacaacaaatgatcgatgccggccaggccttcgcctactct
gagcctgagcgcaaggtcaccagccgatctggcgatgactgcattgtctctctgatggac
cagtggtacctggactacggtgaggagtcgtggaagaagaccactctcgactgggtcgag
aacggcttgaacacttacacagcggagaccaagaaccaattcgagggagtcctgaactgg
ctgaaccagtgggcttgcgcccgaagcttcggtcttggttccaagttgccctgggacccc
caatttttggttgagagtctgagtgattcaaccatctacatggcctactacactatcgct
cactacctgcacaatgacattttcggaaagacgaagggcttggcaaatatcggacctgag
gctatgacggatgaagtctgggactacgtcttctgccgcggagagctgactgatgaggtc
ctcaacagcaagatccctaaggagactctcgagaagatgcgccgcgagttcgagtacttt
tatcccctcgacgtgcgagtgtcgggcaaggatttgatccccaaccatctgagcatgcat
ctctactgccacactgcgcttttccctcgcgagtactggccccgaagtatccgagccaac
ggtcatctgatgctcaacggcgagaagatgagcaagagtaccggtaacttcatgactctc
cgcgatcttacacagaagtatggagcggatgcttctcgtattgcgcttgctgatgccggt
gacggtgtcaatgacgccaactttgaggaagatgttgccgataccaacatcctgcgactg
tacactctcaaggagtggtgcgaggagatggtccaggatcaagaccagcttcgaactggc
gagttcaactcgttccaagacgctcttttcatcaacgacctgaatgctgttacaaaggaa
gctgtcgagcagtacgtcaacaccaactacaagctggccctcaaggctggtctatatgag
ttgacaagcgctcgtgatttttaccgtgaggcctgcgcagcagccaatatcaagatgcac
aaggatgttgttctccgatacattgaggtgcagactctgttgctggctgtctttgctcct
cactggtccgaatacatctggctcgaggtgcttaagaaggagggcactattcacaacgct
cgattccctgagatccatgaggttgatgcttccctatcggcgaagcgcgactacgtgcga
aacactgcttccaacattaactcggctgagggtcatcagttgaagaagaaggccaagggc
aaggagacatcattcgaccccaagaagcccaagaagctcacgatctttgtcgccgacaag
ttccccgcatggcaggccaagtacattgaccttcttaaggagatgtggaacaccgagacc
aagtcagtcaacgacaaggaactcaacggcaagattggcaagatgggagagatgaagaag
gccatgccttttgtgcagaacctcaagagacgactccaggctggcgagccggcaagcgcg
gtgctggagcagaagcttgctttcgacgagaaggagactctcctgcaaatggttcctgga
ctgaagcgaactggaggcctggctgtttgcgaagtgatctcagtagagcagggaactcaa
aagggcgtttctctgacggatggcgataaacaagttgagatctcagcacctgttgcagag
cacgctgtccctggccaaccaacgttctactttgagaacgttgaggcttga
