# Supplementary material for: Apicidin biosynthesis is linked to accessory chromosomes in Fusarium poae isolates
Source: BMC Genomics. 2021 Aug 4;22:591. doi: 10.1186/s12864-021-07617-y (PMC8340494; doi:10.1186/s12864-021-07617-y)
Supplement: Supplementary file 17 — Additional file 17. Compressed folder containing alignments for each of the 4141 orthologs used in BUSCO analysis. [file 12864_2021_7617_MOESM17_ESM.zip › Fven2_nt_MAFFT/8960at5125_nt.mafft.fasta]

>Fp105
atgtatctcccacggtccttgatctcgaaattatacattcatctgcagcagacacggcat
cctctctccccgcctgtacttattctcgtcgccctcgaacccgatgctctttgtgcttgc
cgaatccttacccgattgctcaaacatgactatattcctcacaaaatccagcctgtttcc
ggatatgtcgatctcgagaaagccggtcgagaattggtcacacccatgatggaatctaag
ggtggcagtggtggtgtcgttgtatgcctcggtgtaggaggcatggttgacttaggccca
ttattgggacttgaacccaaagacgatgacgctccttatagcggcgtagaggtttgggtc
atggatgcacatcggccttggaacctcggaaatgtttttggtggttttccccttgaccca
gtaaccgagatatcgtcctcatatcagtcgaggagccccgctggagttgatggagggaag
atcacccgagtattcaaccctggcagaggcggtatcatcgttttcgatgatggcgatatc
gaggaggatatggagactgagcgtaccgcgtacctcgctctaatggacatgcccgaaatt
gatgatgagggtgaggaattgggagatacg---gacgacgacgacgacgacgacgagacc
agcaatcacttggatcaagaacctacgcacgcgggtcaaaaacgaaagagttggtccgat
ggagaggacgacagtgatgacgacaggccccggcagcggcgacggagtaactcatccagc
tcaatcccggaatcaccacagcgtccccagcaaagaggactcctctccttacagcaactt
gatgttggactatcaagtgatccagtcgaacccccctccggagcacaaccacctgcaggt
ccatcagctcgcgcattacggagacgactattgcgaatgcgagagaggaacgaaaccatc
cttcgtcagtattacaaagtcgggtcctctttctcagaacctctttcttccatgatgtat
tcgcttgcttccgagctaggtagagaagacaacgatctcctgtggctgacgatagttgga
gttacatccatggaaatctacggccgctcctcggcaggtgttgcggcacctgtcagacag
agcgacaagagccgcccgacaggctggctaggaattcggggaacgagaataaggcagctt
cttcgggacgaggtgaggcgactcaaccccccagagattacaaatgggcgtgtcgctgtg
gaaaatacgggtgtgattcccaccacggcgagaaacccggaagacacaggaattcgatta
tcccccgagcccagattcctgcttattcgccattggagtctctacgacagtatgctgcat
tcaccatatcttttttcacgccttaaaacctggagtgaaacgggaattaagcgacttcac
aaattacttgcaaaaatgggagtcagtcttgctcaatgcaagcaaaactatacccacatg
gacatgatgctgaagcgtgagcttagagcgaaattgctcaagtacggttcactttataac
ctcgacgaaatggtgccatcaatcgacacagatggtaaggatcgtgctggagccaaagat
ggatggggctttgttcgaagttgggggttccgcgcaacattgagtgctcaagatgtggga
gttatcgttggtgcccttttagaagtcggcaagcatgctcaggcctatgacccgtctgcg
gccgcccgtcaagatgttcgagaaattgaggaagaggtcgaacttgcagctcaagggcag
gaatggattgatcggttctggggggcatacgacgcgcttgaggatatcgacgcgctcaaa
gccgggctccccactgctcaattccttcatcgagctatttatcgtacagggacatcactc
atcaacaaaaaacaaattacacacctccgcgctttccgtttgtgcgtggttaaagaaggg
cctgacgtcgcacttttcacacaccccgcggcactgaccaaattatcactttggatcggc
gaggctcttgctgaacaagagagagaggctcacggaaagctctcgcacggcggccgcggc
acaccacttgttgttgccggtctcaacgagaaaagaggtgtgtatgttgtggtaggcaca
ggtggcggaggtggcccggacacgacattactcgacagagaggccgcaaagaaacgcaaa
gccgaaagagaagcaaagctcaagaagaaagaagagtcacgcctagcgaagcaaaaggtg
cgagaagataaacgcgcagctcggcgagatgcaggtgatggtgatgatgatgatgaactc
gagacagagtcagaggattccgacagctcagactcggatgtgtcagatgatgatgatgaa
gacgtcgagcatgaaaagggctacggcctcaacaaattcggcattgcattccaagaagta
gtatcagaaagagaaaccaacacgagggtacggattgatagtttcgagcattgtgtggtg
gaagtgaagaaggaggaccttagcggattccttgagagtctgagcatgaaggtcgtcgtg
ggttaa
>Fp108
atgtatctcccacggtccttgatctcgaaattatacattcatctgcagcagacacggcat
cctctctccccgcctgtacttattctcgtcgccctcgaacccgatgctctttgtgcttgc
cgaatccttacccgattgctcaaacatgactatattcctcacaaaatccagcctgtttcc
ggatatgtcgatctcgagaaagccggtcgagaattggtcacacccatgatggaatctaag
ggtggcagtggtggtgtcgttgtatgcctcggtgtaggaggcatggttgacttaggccca
ttattgggacttgaacccaaagacgatgacgctccttatagcggcgtagaggtttgggtc
atggatgcacatcggccttggaacctcggaaatgtttttggtggttttccccttgaccca
gtaaccgagatatcgtcctcatatcagtcgaggagccccgctggagttgatggagggaag
atcacccgagtattcaaccctggcagaggcggtatcatcgttttcgatgatggcgatatc
gaggaggatatggagactgagcgtaccgcgtacctcgctctaatggacatgcccgaaatt
gatgatgagggtgaggaattgggagatacg---gacgacgacgacgacgacgacgagacc
agcaatcacttggatcaagaacctacgcacgcgggtcaaaaacgaaagagttggtccgat
ggagaggacgacagtgatgacgacaggccccggcagcggcgacggagtaactcatccagc
tcaatcccggaatcaccacagcgtccccagcaaagaggactcctctccttacagcaactt
gatgttggactatcaagtgatccagtcgaacccccctccggagcacaaccacctgcaggt
ccatcagctcgcgcattacggagacgactattgcgaatgcgagagaggaacgaaaccatc
cttcgtcagtattacaaagtcgggtcctctttctcagaacctctttcttccatgatgtat
tcgcttgcttccgagctaggtagagaagacaacgatctcctgtggctgacgatagttgga
gttacatccatggaaatctacggccgctcctcggcaggtgttgcggcacctgtcagacag
agcgacaagagccgcccgacaggctggctaggaattcggggaacgagaataaggcagctt
cttcgggacgaggtgaggcgactcaaccccccagagattacaaatgggcgtgtcgctgtg
gaaaatacgggtgtgattcccaccacggcgagaaacccggaagacacaggaattcgatta
tcccccgagcccagattcctgcttattcgccattggagtctctacgacagtatgctgcat
tcaccatatcttttttcacgccttaaaacctggagtgaaacgggaattaagcgacttcac
aaattacttgcaaaaatgggagtcagtcttgctcaatgcaagcaaaactatacccacatg
gacatgatgctgaagcgtgagcttagagcgaaattgctcaagtacggttcactttataac
ctcgacgaaatggtgccatcaatcgacacagatggtaaggatcgtgctggagccaaagat
ggatggggctttgttcgaagttgggggttccgcgcaacattgagtgctcaagatgtggga
gttatcgttggtgcccttttagaagtcggcaagcatgctcaggcctatgacccgtctgcg
gccgcccgtcaagatgttcgagaaattgaggaagaggtcgaacttgcagctcaagggcag
gaatggattgatcggttctggggggcatacgacgcgcttgaggatatcgacgcgctcaaa
gccgggctccccactgctcaattccttcatcgagctatttatcgtacagggacatcactc
atcaacaaaaaacaaattacacacctccgcgctttccgtttgtgcgtggttaaagaaggg
cctgacgtcgcacttttcacacaccccgcggcactgaccaaattatcactttggatcggc
gaggctcttgctgaacaagagagagaggctcacggaaagctctcgcacggcggccgcggc
acaccacttgttgttgccggtctcaacgagaaaagaggtgtgtatgttgtggtaggcaca
ggtggcggaggtggcccggacacgacattactcgacagagaggccgcaaagaaacgcaaa
gccgaaagagaagcaaagctcaagaagaaagaagagtcacgcctagcgaagcaaaaggtg
cgagaagataaacgcgcagctcggcgagatgcaggtgatggtgatgatgatgatgaactc
gagacagagtcagaggattccgacagctcagactcggatgtgtcagatgatgatgatgaa
gacgtcgagcatgaaaagggctacggcctcaacaaattcggcattgcattccaagaagta
gtatcagaaagagaaaccaacacgagggtacggattgatagtttcgagcattgtgtggtg
gaagtgaagaaggaggaccttagcggattccttgagagtctgagcatgaaggtcgtcgtg
ggttaa
>Fp118
atgtatctcccacggtccttgatctcgaaattatacattcatctgcagcagacacggcat
cctctctccccgcctgtacttattctcgtcgccctcgaacccgatgctctttgtgcttgc
cgaatccttacccgattgctcaaacatgactatattcctcacaaaatccagcctgtttcc
ggatatgtcgatctcgagaaagccggtcgagaattggtcacacccatgatggaatctaag
ggtggcagtggtggtgtcgttgtatgcctcggtgtaggaggcatggttgacttaggccca
ttattgggacttgaacccaaagacgatgacgctccttatagcggcgtagaggtttgggtc
atggatgcacatcggccttggaacctcggaaatgtttttggtggttttccccttgaccca
gtaaccgagatatcgtcctcatatcagtcgaggagccccgctggagttgatggagggaag
atcacccgagtattcaaccctggcagaggcggtatcatcgttttcgatgatggcgatatc
gaggaggatatggagactgagcgtaccgcgtacctcgctctaatggacatgcccgaaatt
gatgatgagggtgaggaattgggagatacggacgacgacgacgacgacgacgacgagacc
agcaatcacttggatcaagaacctacgcacgcgggtcaaaaacgaaagagttggtccgat
ggagaggacgacagtgatgacgacaggccccggcagcggcgacggagtaactcatccagc
tcaatcccggaatcaccacagcgtccccagcaaagaggactcctctccttacagcaactt
gatgttggactatcaagtgatccagtcgaacccccctccggagcacaaccacctgcaggt
ccatcagctcgcgcattacggagacgactattgcgaatgcgagagaggaacgaaaccatc
cttcgtcagtattacaaagtcgggtcctctttctcagaacctctttcttccatgatgtat
tcgcttgcttccgagctaggtagagaagacaacgatctcctgtggctgacgatagttgga
gttacatccatggaaatctacggccgctcctcggcaggtgttgcggcacctgtcagacag
agcgacaagagccgcccgacaggctggctaggaattcggggaacgagaataaggcagctt
cttcgggacgaggtgaggcgactcaaccccccagagattacaaatgggcgtgtcgctgtg
gaaaatacgggtgtgattcccaccacggcgagaaacccggaagacacaggaattcgatta
tcccccgagcccagattcctgcttattcgccattggagtctctacgacagtatgctgcat
tcaccatatcttttttcacgccttaaaacctggagtgaaacgggaattaagcgacttcac
aaattacttgcaaaaatgggagtcagtcttgctcaatgcaagcaaaactatacccacatg
gacatgatgctgaagcgtgagcttagagcgaaattgctcaagtacggttcactttataac
ctcgacgaaatggtgccatcaatcgacacagatggtaaggatcgtgctggagccaaagat
ggatggggctttgttcgaagttgggggttccgcgcaacattgagtgctcaagatgtggga
gttatcgttggtgcccttttagaagtcggcaagcatgctcaggcctatgacccgtctgcg
gccgcccgtcaagatgttcgagaaattgaggaagaggtcgaacttgcagctcaagggcag
gaatggattgatcggttctggggggcatacgacgcgcttgaggatatcgacgcgctcaaa
gccgggctccccactgctcaattccttcatcgagctatttatcgtacagggacatcactc
atcaacaaaaaacaaattacacacctccgcgctttccgtttgtgcgtggttaaagaaggg
cctgacgtcgcacttttcacacaccccgcggcactgaccaaattatcactttggatcggc
gaggctcttgctgaacaagagagagaggctcacggaaagctctcgcacggcggccgcggc
acaccacttgttgttgccggtctcaacgagaaaagaggtgtgtatgttgtggtaggcaca
ggtggcggaggtggcccggacacgacattactcgacagagaggccgcaaagaaacgcaaa
gccgaaagagaagcaaagctcaagaagaaagaagagtcacgcctagcgaagcaaaaggtg
cgagaagataaacgcgcagctcggcgagatgcaggtgatggtgatgatgatgatgaactc
gagacagagtcagaggattccgacagctcagactcggatgtgtcagatgatgatgatgaa
gacgtcgagcatgaaaagggctacggcctcaacaaattcggcattgcattccaagaagta
gtatcagaaagagaaaccaacacgagggtacggattgatagtttcgagcattgtgtggtg
gaagtgaagaaggaggaccttagcggattccttgagagtctgagcatgaaggtcgtcgtg
ggttaa
>Fp122
atgtatctcccacggtccttgatctcgaaattatacattcatctgcagcagacacggcat
cctctctccccgcctgtacttattctcgtcgccctcgaacccgatgctctttgtgcttgc
cgaatccttacccgattgctcaaacatgactatattcctcacaaaatccagcctgtttcc
ggatatgtcgatctcgagaaagccggtcgagaattggtcacacccatgatggaatctaag
ggtggcagtggtggtgtcgttgtatgcctcggtgtaggaggcatggttgacttaggccca
ttattgggacttgaacccaaagacgatgacgctccttatagcggcgtagaggtttgggtc
atggatgcacatcggccttggaacctcggaaatgtttttggtggttttccccttgaccca
gtaaccgagatatcgtcctcatatcagtcgaggagccccgctggagttgatggagggaag
atcacccgagtattcaaccctggcagaggcggtatcatcgttttcgatgatggcgatatc
gaggaggatatggagactgagcgtaccgcgtacctcgctctaatggacatgcccgaaatt
gatgatgagggtgaggaattgggagatacggacgacgacgacgacgacgacgacgagacc
agcaatcacttggatcaagaacctacgcacgcgggtcaaaaacgaaagagttggtccgat
ggagaggacgacagtgatgacgacaggccccggcagcggcgacggagtaactcatccagc
tcaatcccggaatcaccacagcgtccccagcaaagaggactcctctccttacagcaactt
gatgttggactatcaagtgatccagtcgaacccccctccggagcacaaccacctgcaggt
ccatcagctcgcgcattacggagacgactattgcgaatgcgagagaggaacgaaaccatc
cttcgtcagtattacaaagtcgggtcctctttctcagaacctctttcttccatgatgtat
tcgcttgcttccgagctaggtagagaagacaacgatctcctgtggctgacgatagttgga
gttacatccatggaaatctacggccgctcctcggcaggtgttgcggcacctgtcagacag
agcgacaagagccgcccgacaggctggctaggaattcggggaacgagaataaggcagctt
cttcgggacgaggtgaggcgactcaaccccccagagattacaaatgggcgtgtcgctgtg
gaaaatacgggtgtgattcccaccacggcgagaaacccggaagacacaggaattcgatta
tcccccgagcccagattcctgcttattcgccattggagtctctacgacagtatgctgcat
tcaccatatcttttttcacgccttaaaacctggagtgaaacgggaattaagcgacttcac
aaattacttgcaaaaatgggagtcagtcttgctcaatgcaagcaaaactatacccacatg
gacatgatgctgaagcgtgagcttagagcgaaattgctcaagtacggttcactttataac
ctcgacgaaatggtgccatcaatcgacacagatggtaaggatcgtgctggagccaaagat
ggatggggctttgttcgaagttgggggttccgcgcaacattgagtgctcaagatgtggga
gttatcgttggtgcccttttagaagtcggcaagcatgctcaggcctatgacccgtctgcg
gccgcccgtcaagatgttcgagaaattgaggaagaggtcgaacttgcagctcaagggcag
gaatggattgatcggttctggggggcatacgacgcgcttgaggatatcgacgcgctcaaa
gccgggctccccactgctcaattccttcatcgagctatttatcgtacagggacatcactc
atcaacaaaaaacaaattacacacctccgcgctttccgtttgtgcgtggttaaagaaggg
cctgacgtcgcacttttcacacaccccgcggcactgaccaaattatcactttggatcggc
gaggctcttgctgaacaagagagagaggctcacggaaagctctcgcacggcggccgcggc
acaccacttgttgttgccggtctcaacgagaaaagaggtgtgtatgttgtggtaggcaca
ggtggcggaggtggcccggacacgacattactcgacagagaggccgcaaagaaacgcaaa
gccgaaagagaagcaaagctcaagaagaaagaagagtcacgcctagcgaagcaaaaggtg
cgagaagataaacgcgcagctcggcgagatgcaggtgatggtgatgatgatgatgaactc
gagacagagtcagaggattccgacagctcagactcggatgtgtcagatgatgatgatgaa
gacgtcgagcatgaaaagggctacggcctcaacaaattcggcattgcattccaagaagta
gtatcagaaagagaaaccaacacgagggtacggattgatagtttcgagcattgtgtggtg
gaagtgaagaaggaggaccttagcggattccttgagagtctgagcatgaaggtcgtcgtg
ggttaa
>Fp125
atgtatctcccacggtccttgatctcgaaattatacattcatctgcagcagacacggcat
cctctctccccgcctgtacttattctcgtcgccctcgaacccgatgctctttgtgcttgc
cgaatccttacccgattgctcaaacatgactatattcctcacaaaatccagcctgtttcc
ggatatgtcgatctcgagaaagccggtcgagaattggtcacacccatgatggaatctaag
ggtggcagtggtggtgtcgttgtatgcctcggtgtaggaggcatggttgacttaggccca
ttattgggacttgaacccaaagacgatgacgctccttatagcggcgtagaggtttgggtc
atggatgcacatcggccttggaacctcggaaatgtttttggtggttttccccttgaccca
gtaaccgagatatcgtcctcatatcagtcgaggagccccgctggagttgatggagggaag
atcacccgagtattcaaccctggcagaggcggtatcatcgttttcgatgatggcgatatc
gaggaggatatggagactgagcgtaccgcgtacctcgctctaatggacatgcccgaaatt
gatgatgagggtgaggaattgggagatacg---gacgacgacgacgacgacgacgagacc
agcaatcacttggatcaagaacctacgcacgcgggtcaaaaacgaaagagttggtccgat
ggagaggacgacagtgatgacgacaggccccggcagcggcgacggagtaactcatccagc
tcaatcccggaatcaccacagcgtccccagcaaagaggactcctctccttacagcaactt
gatgttggactatcaagtgatccagtcgaacccccctccggagcacaaccacctgcaggt
ccatcagctcgcgcattacggagacgactattgcgaatgcgagagaggaacgaaaccatc
cttcgtcagtattacaaagtcgggtcctctttctcagaacctctttcttccatgatgtat
tcgcttgcttccgagctaggtagagaagacaacgatctcctgtggctgacgatagttgga
gttacatccatggaaatctacggccgctcctcggcaggtgttgcggcacctgtcagacag
agcgacaagagccgcccgacaggctggctaggaattcggggaacgagaataaggcagctt
cttcgggacgaggtgaggcgactcaaccccccagagattacaaatgggcgtgtcgctgtg
gaaaatacgggtgtgattcccaccacggcgagaaacccggaagacacaggaattcgatta
tcccccgagcccagattcctgcttattcgccattggagtctctacgacagtatgctgcat
tcaccatatcttttttcacgccttaaaacctggagtgaaacgggaattaagcgacttcac
aaattacttgcaaaaatgggagtcagtcttgctcaatgcaagcaaaactatacccacatg
gacatgatgctgaagcgtgagcttagagcgaaattgctcaagtacggttcactttataac
ctcgacgaaatggtgccatcaatcgacacagatggtaaggatcgtgctggagccaaagat
ggatggggctttgttcgaagttgggggttccgcgcaacattgagtgctcaagatgtggga
gttatcgttggtgcccttttagaagtcggcaagcatgctcaggcctatgacccgtctgcg
gccgcccgtcaagatgttcgagaaattgaggaagaggtcgaacttgcagctcaagggcag
gaatggattgatcggttctggggggcatacgacgcgcttgaggatatcgacgcgctcaaa
gccgggctccccactgctcaattccttcatcgagctatttatcgtacagggacatcactc
atcaacaaaaaacaaattacacacctccgcgctttccgtttgtgcgtggttaaagaaggg
cctgacgtcgcacttttcacacaccccgcggcactgaccaaattatcactttggatcggc
gaggctcttgctgaacaagagagagaggctcacggaaagctctcgcacggcggccgcggc
acaccacttgttgttgccggtctcaacgagaaaagaggtgtgtatgttgtggtaggcaca
ggtggcggaggtggcccggacacgacattactcgacagagaggccgcaaagaaacgcaaa
gccgaaagagaagcaaagctcaagaagaaagaagagtcacgcctagcgaagcaaaaggtg
cgagaagataaacgcgcagctcggcgagatgcaggtgatggtgatgatgatgatgaactc
gagacagagtcagaggattccgacagctcagactcggatgtgtcagatgatgatgatgaa
gacgtcgagcatgaaaagggctacggcctcaacaaattcggcattgcattccaagaagta
gtatcagaaagagaaaccaacacgagggtacggattgatagtttcgagcattgtgtggtg
gaagtgaagaaggaggaccttagcggattccttgagagtctgagcatgaaggtcgtcgtg
ggttaa
>Fp13r
atgtatctcccacggtccttgatctcgaaattatacattcatctgcagcagacacggcat
cctctctccccgcctgtacttattctcgtcgccctcgaacccgatgctctttgtgcttgc
cgaatccttacccgattgctcaaacatgactatattcctcacaaaatccagcctgtttcc
ggatatgtcgatctcgagaaagccggtcgagaattggtcacacccatgatggaatctaag
ggtggcagtggtggtgtcgttgtatgcctcggtgtaggaggcatggttgacttaggccca
ttattgggacttgaacccaaagacgatgacgctccttatagcggcgtagaggtttgggtc
atggatgcacatcggccttggaacctcggaaatgtttttggtggttttccccttgaccca
gtaaccgagatatcgtcctcatatcagtcgaggagccccgctggagttgatggagggaag
atcacccgagtattcaaccctggcagaggcggtatcatcgttttcgatgatggcgatatc
gaggaggatatggagactgagcgtaccgcgtacctcgctctaatggacatgcccgaaatt
gatgatgagggtgaggaattgggagatacg---gacgacgacgacgacgacgacgagacc
agcaatcacttggatcaagaacctacgcacgcgggtcaaaaacgaaagagttggtccgat
ggagaggacgacagtgatgacgacaggccccggcagcggcgacggagtaactcatccagc
tcaatcccggaatcaccacagcgtccccagcaaagaggactcctctccttacagcaactt
gatgttggactatcaagtgatccagtcgaacccccctccggagcacaaccacctgcaggt
ccatcagctcgcgcattacggagacgactattgcgaatgcgagagaggaacgaaaccatc
cttcgtcagtattacaaagtcgggtcctctttctcagaacctctttcttccatgatgtat
tcgcttgcttccgagctaggtagagaagacaacgatctcctgtggctgacgatagttgga
gttacatccatggaaatctacggccgctcctcggcaggtgttgcggcacctgtcagacag
agcgacaagagccgcccgacaggctggctaggaattcggggaacgagaataaggcagctt
cttcgggacgaggtgaggcgactcaaccccccagagattacaaatgggcgtgtcgctgtg
gaaaatacgggtgtgattcccaccacggcgagaaacccggaagacacaggaattcgatta
tcccccgagcccagattcctgcttattcgccattggagtctctacgacagtatgctgcat
tcaccatatcttttttcacgccttaaaacctggagtgaaacgggaattaagcgacttcac
aaattacttgcaaaaatgggagtcagtcttgctcaatgcaagcaaaactatacccacatg
gacatgatgctgaagcgtgagcttagagcgaaattgctcaagtacggttcactttataac
ctcgacgaaatggtgccatcaatcgacacagatggtaaggatcgtgctggagccaaagat
ggatggggctttgttcgaagttgggggttccgcgcaacattgagtgctcaagatgtggga
gttatcgttggtgcccttttagaagtcggcaagcatgctcaggcctatgacccgtctgcg
gccgcccgtcaagatgttcgagaaattgaggaagaggtcgaacttgcagctcaagggcag
gaatggattgatcggttctggggggcatacgacgcgcttgaggatatcgacgcgctcaaa
gccgggctccccactgctcaattccttcatcgagctatttatcgtacagggacatcactc
atcaacaaaaaacaaattacacacctccgcgctttccgtttgtgcgtggttaaagaaggg
cctgacgtcgcacttttcacacaccccgcggcactgaccaaattatcactttggatcggc
gaggctcttgctgaacaagagagagaggctcacggaaagctctcgcacggcggccgcggc
acaccacttgttgttgccggtctcaacgagaaaagaggtgtgtatgttgtggtaggcaca
ggtggcggaggtggcccggacacgacattactcgacagagaggccgcaaagaaacgcaaa
gccgaaagagaagcaaagctcaagaagaaagaagagtcacgcctagcgaagcaaaaggtg
cgagaagataaacgcgcagctcggcgagatgcaggtgatggtgatgatgatgatgaactc
gagacagagtcagaggattccgacagctcagactcggatgtgtcagatgatgatgatgaa
gacgtcgagcatgaaaagggctacggcctcaacaaattcggcattgcattccaagaagta
gtatcagaaagagaaaccaacacgagggtacggattgatagtttcgagcattgtgtggtg
gaagtgaagaaggaggaccttagcggattccttgagagtctgagcatgaaggtcgtcgtg
ggttaa
>Fp144
atgtatctcccacggtccttgatctcgaaattatacattcatctgcagcagacacggcat
cctctctccccgcctgtacttattctcgtcgccctcgaacccgatgctctttgtgcttgc
cgaatccttacccgattgctcaaacatgactatattcctcacaaaatccagcctgtttcc
ggatatgtcgatctcgagaaagccggtcgagaattggtcacacccatgatggaatctaag
ggtggcagtggtggtgtcgttgtatgcctcggtgtaggaggcatggttgacttaggccca
ttattgggacttgaacccaaagacgatgacgctccttatagcggcgtagaggtttgggtc
atggatgcacatcggccttggaacctcggaaatgtttttggtggttttccccttgaccca
gtaaccgagatatcgtcctcatatcagtcgaggagccccgctggagttgatggagggaag
atcacccgagtattcaaccctggcagaggcggtatcatcgttttcgatgatggcgatatc
gaggaggatatggagactgagcgtaccgcgtacctcgctctaatggacatgcccgaaatt
gatgatgagggtgaggaattgggagatacg---gacgacgacgacgacgacgacgagacc
agcaatcacttggatcaagaacctacgcacgcgggtcaaaaacgaaagagttggtccgat
ggagaggacgacagtgatgacgacaggccccggcagcggcgacggagtaactcatccagc
tcaatcccggaatcaccacagcgtccccagcaaagaggactcctctccttacagcaactt
gatgttggactatcaagtgatccagtcgaacccccctccggagcacaaccacctgcaggt
ccatcagctcgcgcattacggagacgactattgcgaatgcgagagaggaacgaaaccatc
cttcgtcagtattacaaagtcgggtcctctttctcagaacctctttcttccatgatgtat
tcgcttgcttccgagctaggtagagaagacaacgatctcctgtggctgacgatagttgga
gttacatccatggaaatctacggccgctcctcggcaggtgttgcggcacctgtcagacag
agcgacaagagccgcccgacaggctggctaggaattcggggaacgagaataaggcagctt
cttcgggacgaggtgaggcgactcaaccccccagagattacaaatgggcgtgtcgctgtg
gaaaatacgggtgtgattcccaccacggcgagaaacccggaagacacaggaattcgatta
tcccccgagcccagattcctgcttattcgccattggagtctctacgacagtatgctgcat
tcaccatatcttttttcacgccttaaaacctggagtgaaacgggaattaagcgacttcac
aaattacttgcaaaaatgggagtcagtcttgctcaatgcaagcaaaactatacccacatg
gacatgatgctgaagcgtgagcttagagcgaaattgctcaagtacggttcactttataac
ctcgacgaaatggtgccatcaatcgacacagatggtaaggatcgtgctggagccaaagat
ggatggggctttgttcgaagttgggggttccgcgcaacattgagtgctcaagatgtggga
gttatcgttggtgcccttttagaagtcggcaagcatgctcaggcctatgacccgtctgcg
gccgcccgtcaagatgttcgagaaattgaggaagaggtcgaacttgcagctcaagggcag
gaatggattgatcggttctggggggcatacgacgcgcttgaggatatcgacgcgctcaaa
gccgggctccccactgctcaattccttcatcgagctatttatcgtacagggacatcactc
atcaacaaaaaacaaattacacacctccgcgctttccgtttgtgcgtggttaaagaaggg
cctgacgtcgcacttttcacacaccccgcggcactgaccaaattatcactttggatcggc
gaggctcttgctgaacaagagagagaggctcacggaaagctctcgcacggcggccgcggc
acaccacttgttgttgccggtctcaacgagaaaagaggtgtgtatgttgtggtaggcaca
ggtggcggaggtggcccggacacgacattactcgacagagaggccgcaaagaaacgcaaa
gccgaaagagaagcaaagctcaagaagaaagaagagtcacgcctagcgaagcaaaaggtg
cgagaagataaacgcgcagctcggcgagatgcaggtgatggtgatgatgatgatgaactc
gagacagagtcagaggattccgacagctcagactcggatgtgtcagatgatgatgatgaa
gacgtcgagcatgaaaagggctacggcctcaacaaattcggcattgcattccaagaagta
gtatcagaaagagaaaccaacacgagggtacggattgatagtttcgagcattgtgtggtg
gaagtgaagaaggaggaccttagcggattccttgagagtctgagcatgaaggtcgtcgtg
ggttaa
>Fp146
atgtatctcccacggtccttgatctcgaaattatacattcatctgcagcagacacggcat
cctctctccccgcctgtacttattctcgtcgccctcgaacccgatgctctttgtgcttgc
cgaatccttacccgattgctcaaacatgactatattcctcacaaaatccagcctgtttcc
ggatatgtcgatctcgagaaagccggtcgagaattggtcacacccatgatggaatctaag
ggtggcagtggtggtgtcgttgtatgcctcggtgtaggaggcatggttgacttaggccca
ttattgggacttgaacccaaagacgatgacgctccttatagcggcgtagaggtttgggtc
atggatgcacatcggccttggaacctcggaaatgtttttggtggttttccccttgaccca
gtaaccgagatatcgtcctcatatcagtcgaggagccccgctggagttgatggagggaag
atcacccgagtattcaaccctggcagaggcggtatcatcgttttcgatgatggcgatatc
gaggaggatatggagactgagcgtaccgcgtacctcgctctaatggacatgcccgaaatt
gatgatgagggtgaggaattgggagatacg---gacgacgacgacgacgacgacgagacc
agcaatcacttggatcaagaacctacgcacgcgggtcaaaaacgaaagagttggtccgat
ggagaggacgacagtgatgacgacaggccccggcagcggcgacggagtaactcatccagc
tcaatcccggaatcaccacagcgtccccagcaaagaggactcctctccttacagcaactt
gatgttggactatcaagtgatccagtcgaacccccctccggagcacaaccacctgcaggt
ccatcagctcgcgcattacggagacgactattgcgaatgcgagagaggaacgaaaccatc
cttcgtcagtattacaaagtcgggtcctctttctcagaacctctttcttccatgatgtat
tcgcttgcttccgagctaggtagagaagacaacgatctcctgtggctgacgatagttgga
gttacatccatggaaatctacggccgctcctcggcaggtgttgcggcacctgtcagacag
agcgacaagagccgcccgacaggctggctaggaattcggggaacgagaataaggcagctt
cttcgggacgaggtgaggcgactcaaccccccagagattacaaatgggcgtgtcgctgtg
gaaaatacgggtgtgattcccaccacggcgagaaacccggaagacacaggaattcgatta
tcccccgagcccagattcctgcttattcgccattggagtctctacgacagtatgctgcat
tcaccatatcttttttcacgccttaaaacctggagtgaaacgggaattaagcgacttcac
aaattacttgcaaaaatgggagtcagtcttgctcaatgcaagcaaaactatacccacatg
gacatgatgctgaagcgtgagcttagagcgaaattgctcaagtacggttcactttataac
ctcgacgaaatggtgccatcaatcgacacagatggtaaggatcgtgctggagccaaagat
ggatggggctttgttcgaagttgggggttccgcgcaacattgagtgctcaagatgtggga
gttatcgttggtgcccttttagaagtcggcaagcatgctcaggcctatgacccgtctgcg
gccgcccgtcaagatgttcgagaaattgaggaagaggtcgaacttgcagctcaagggcag
gaatggattgatcggttctggggggcatacgacgcgcttgaggatatcgacgcgctcaaa
gccgggctccccactgctcaattccttcatcgagctatttatcgtacagggacatcactc
atcaacaaaaaacaaattacacacctccgcgctttccgtttgtgcgtggttaaagaaggg
cctgacgtcgcacttttcacacaccccgcggcactgaccaaattatcactttggatcggc
gaggctcttgctgaacaagagagagaggctcacggaaagctctcgcacggcggccgcggc
acaccacttgttgttgccggtctcaacgagaaaagaggtgtgtatgttgtggtaggcaca
ggtggcggaggtggcccggacacgacattactcgacagagaggccgcaaagaaacgcaaa
gccgaaagagaagcaaagctcaagaagaaagaagagtcacgcctagcgaagcaaaaggtg
cgagaagataaacgcgcagctcggcgagatgcaggtgatggtgatgatgatgatgaactc
gagacagagtcagaggattccgacagctcagactcggatgtgtcagatgatgatgatgaa
gacgtcgagcatgaaaagggctacggcctcaacaaattcggcattgcattccaagaagta
gtatcagaaagagaaaccaacacgagggtacggattgatagtttcgagcattgtgtggtg
gaagtgaagaaggaggaccttagcggattccttgagagtctgagcatgaaggtcgtcgtg
ggttaa
>Fp155
atgtatctcccacggtccttgatctcgaaattatacattcatctgcagcagacacggcat
cctctctccccgcctgtacttattctcgtcgccctcgaacccgatgctctttgtgcttgc
cgaatccttacccgattgctcaaacatgactatattcctcacaaaatccagcctgtttcc
ggatatgtcgatctcgagaaagccggtcgagaattggtcacacccatgatggaatctaag
ggtggcagtggtggtgtcgttgtatgcctcggtgtaggaggcatggttgacttaggccca
ttattgggacttgaacccaaagacgatgacgctccttatagcggcgtagaggtttgggtc
atggatgcacatcggccttggaacctcggaaatgtttttggtggttttccccttgaccca
gtaaccgagatatcgtcctcatatcagtcgaggagccccgctggagttgatggagggaag
atcacccgagtattcaaccctggcagaggcggtatcatcgttttcgatgatggcgatatc
gaggaggatatggagactgagcgtaccgcgtacctcgctctaatggacatgcccgaaatt
gatgatgagggtgaggaattgggagatacggacgacgacgacgacgacgacgacgagacc
agcaatcacttggatcaagaacctacgcacgcgggtcaaaaacgaaagagttggtccgat
ggagaggacgacagtgatgacgacaggccccggcagcggcgacggagtaactcatccagc
tcaatcccggaatcaccacagcgtccccagcaaagaggactcctctccttacagcaactt
gatgttggactatcaagtgatccagtcgaacccccctccggagcacaaccacctgcaggt
ccatcagctcgcgcattacggagacgactattgcgaatgcgagagaggaacgaaaccatc
cttcgtcagtattacaaagtcgggtcctctttctcagaacctctttcttccatgatgtat
tcgcttgcttccgagctaggtagagaagacaacgatctcctgtggctgacgatagttgga
gttacatccatggaaatctacggccgctcctcggcaggtgttgcggcacctgtcagacag
agcgacaagagccgcccgacaggctggctaggaattcggggaacgagaataaggcagctt
cttcgggacgaggtgaggcgactcaaccccccagagattacaaatgggcgtgtcgctgtg
gaaaatacgggtgtgattcccaccacggcgagaaacccggaagacacaggaattcgatta
tcccccgagcccagattcctgcttattcgccattggagtctctacgacagtatgctgcat
tcaccatatcttttttcacgccttaaaacctggagtgaaacgggaattaagcgacttcac
aaattacttgcaaaaatgggagtcagtcttgctcaatgcaagcaaaactatacccacatg
gacatgatgctgaagcgtgagcttagagcgaaattgctcaagtacggttcactttataac
ctcgacgaaatggtgccatcaatcgacacagatggtaaggatcgtgctggagccaaagat
ggatggggctttgttcgaagttgggggttccgcgcaacattgagtgctcaagatgtggga
gttatcgttggtgcccttttagaagtcggcaagcatgctcaggcctatgacccgtctgcg
gccgcccgtcaagatgttcgagaaattgaggaagaggtcgaacttgcagctcaagggcag
gaatggattgatcggttctggggggcatacgacgcgcttgaggatatcgacgcgctcaaa
gccgggctccccactgctcaattccttcatcgagctatttatcgtacagggacatcactc
atcaacaaaaaacaaattacacacctccgcgctttccgtttgtgcgtggttaaagaaggg
cctgacgtcgcacttttcacacaccccgcggcactgaccaaattatcactttggatcggc
gaggctcttgctgaacaagagagagaggctcacggaaagctctcgcacggcggccgcggc
acaccacttgttgttgccggtctcaacgagaaaagaggtgtgtatgttgtggtaggcaca
ggtggcggaggtggcccggacacgacattactcgacagagaggccgcaaagaaacgcaaa
gccgaaagagaagcaaagctcaagaagaaagaagagtcacgcctagcgaagcaaaaggtg
cgagaagataaacgcgcagctcggcgagatgcaggtgatggtgatgatgatgatgaactc
gagacagagtcagaggattccgacagctcagactcggatgtgtcagatgatgatgatgaa
gacgtcgagcatgaaaagggctacggcctcaacaaattcggcattgcattccaagaagta
gtatcagaaagagaaaccaacacgagggtacggattgatagtttcgagcattgtgtggtg
gaagtgaagaaggaggaccttagcggattccttgagagtctgagcatgaaggtcgtcgtg
ggttaa
>Fp157
atgtatctcccacggtccttgatctcgaaattatacattcatctgcagcagacacggcat
cctctctccccgcctgtacttattctcgtcgccctcgaacccgatgctctttgtgcttgc
cgaatccttacccgattgctcaaacatgactatattcctcacaaaatccagcctgtttcc
ggatatgtcgatctcgagaaagccggtcgagaattggtcacacccatgatggaatctaag
ggtggcagtggtggtgtcgttgtatgcctcggtgtaggaggcatggttgacttaggccca
ttattgggacttgaacccaaagacgatgacgctccttatagcggcgtagaggtttgggtc
atggatgcacatcggccttggaacctcggaaatgtttttggtggttttccccttgaccca
gtaaccgagatatcgtcctcatatcagtcgaggagccccgctggagttgatggagggaag
atcacccgagtattcaaccctggcagaggcggtatcatcgttttcgatgatggcgatatc
gaggaggatatggagactgagcgtaccgcgtacctcgctctaatggacatgcccgaaatt
gatgatgagggtgaggaattgggagatacg---gacgacgacgacgacgacgacgagacc
agcaatcacttggatcaagaacctacgcacgcgggtcaaaaacgaaagagttggtccgat
ggagaggacgacagtgatgacgacaggccccggcagcggcgacggagtaactcatccagc
tcaatcccggaatcaccacagcgtccccagcaaagaggactcctctccttacagcaactt
gatgttggactatcaagtgatccagtcgaacccccctccggagcacaaccacctgcaggt
ccatcagctcgcgcattacggagacgactattgcgaatgcgagagaggaacgaaaccatc
cttcgtcagtattacaaagtcgggtcctctttctcagaacctctttcttccatgatgtat
tcgcttgcttccgagctaggtagagaagacaacgatctcctgtggctgacgatagttgga
gttacatccatggaaatctacggccgctcctcggcaggtgttgcggcacctgtcagacag
agcgacaagagccgcccgacaggctggctaggaattcggggaacgagaataaggcagctt
cttcgggacgaggtgaggcgactcaaccccccagagattacaaatgggcgtgtcgctgtg
gaaaatacgggtgtgattcccaccacggcgagaaacccggaagacacaggaattcgatta
tcccccgagcccagattcctgcttattcgccattggagtctctacgacagtatgctgcat
tcaccatatcttttttcacgccttaaaacctggagtgaaacgggaattaagcgacttcac
aaattacttgcaaaaatgggagtcagtcttgctcaatgcaagcaaaactatacccacatg
gacatgatgctgaagcgtgagcttagagcgaaattgctcaagtacggttcactttataac
ctcgacgaaatggtgccatcaatcgacacagatggtaaggatcgtgctggagccaaagat
ggatggggctttgttcgaagttgggggttccgcgcaacattgagtgctcaagatgtggga
gttatcgttggtgcccttttagaagtcggcaagcatgctcaggcctatgacccgtctgcg
gccgcccgtcaagatgttcgagaaattgaggaagaggtcgaacttgcagctcaagggcag
gaatggattgatcggttctggggggcatacgacgcgcttgaggatatcgacgcgctcaaa
gccgggctccccactgctcaattccttcatcgagctatttatcgtacagggacatcactc
atcaacaaaaaacaaattacacacctccgcgctttccgtttgtgcgtggttaaagaaggg
cctgacgtcgcacttttcacacaccccgcggcactgaccaaattatcactttggatcggc
gaggctcttgctgaacaagagagagaggctcacggaaagctctcgcacggcggccgcggc
acaccacttgttgttgccggtctcaacgagaaaagaggtgtgtatgttgtggtaggcaca
ggtggcggaggtggcccggacacgacattactcgacagagaggccgcaaagaaacgcaaa
gccgaaagagaagcaaagctcaagaagaaagaagagtcacgcctagcgaagcaaaaggtg
cgagaagataaacgcgcagctcggcgagatgcaggtgatggtgatgatgatgatgaactc
gagacagagtcagaggattccgacagctcagactcggatgtgtcagatgatgatgatgaa
gacgtcgagcatgaaaagggctacggcctcaacaaattcggcattgcattccaagaagta
gtatcagaaagagaaaccaacacgagggtacggattgatagtttcgagcattgtgtggtg
gaagtgaagaaggaggaccttagcggattccttgagagtctgagcatgaaggtcgtcgtg
ggttaa
>Fp16r
atgtatctcccacggtccttgatctcgaaattatacattcatctgcagcagacacggcat
cctctctccccgcctgtacttattctcgtcgccctcgaacccgatgctctttgtgcttgc
cgaatccttacccgattgctcaaacatgactatattcctcacaaaatccagcctgtttcc
ggatatgtcgatctcgagaaagccggtcgagaattggtcacacccatgatggaatctaag
ggtggcagtggtggtgtcgttgtatgcctcggtgtaggaggcatggttgacttaggccca
ttattgggacttgaacccaaagacgatgacgctccttatagcggcgtagaggtttgggtc
atggatgcacatcggccttggaacctcggaaatgtttttggtggttttccccttgaccca
gtaaccgagatatcgtcctcatatcagtcgaggagccccgctggagttgatggagggaag
atcacccgagtattcaaccctggcagaggcggtatcatcgttttcgatgatggcgatatc
gaggaggatatggagactgagcgtaccgcgtacctcgctctaatggacatgcccgaaatt
gatgatgagggtgaggaattgggagatacg---gacgacgacgacgacgacgacgagacc
agcaatcacttggatcaagaacctacgcacgcgggtcaaaaacgaaagagttggtccgat
ggagaggacgacagtgatgacgacaggccccggcagcggcgacggagtaactcatccagc
tcaatcccggaatcaccacagcgtccccagcaaagaggactcctctccttacagcaactt
gatgttggactatcaagtgatccagtcgaacccccctccggagcacaaccacctgcaggt
ccatcagctcgcgcattacggagacgactattgcgaatgcgagagaggaacgaaaccatc
cttcgtcagtattacaaagtcgggtcctctttctcagaacctctttcttccatgatgtat
tcgcttgcttccgagctaggtagagaagacaacgatctcctgtggctgacgatagttgga
gttacatccatggaaatctacggccgctcctcggcaggtgttgcggcacctgtcagacag
agcgacaagagccgcccgacaggctggctaggaattcggggaacgagaataaggcagctt
cttcgggacgaggtgaggcgactcaaccccccagagattacaaatgggcgtgtcgctgtg
gaaaatacgggtgtgattcccaccacggcgagaaacccggaagacacaggaattcgatta
tcccccgagcccagattcctgcttattcgccattggagtctctacgacagtatgctgcat
tcaccatatcttttttcacgccttaaaacctggagtgaaacgggaattaagcgacttcac
aaattacttgcaaaaatgggagtcagtcttgctcaatgcaagcaaaactatacccacatg
gacatgatgctgaagcgtgagcttagagcgaaattgctcaagtacggttcactttataac
ctcgacgaaatggtgccatcaatcgacacagatggtaaggatcgtgctggagccaaagat
ggatggggctttgttcgaagttgggggttccgcgcaacattgagtgctcaagatgtggga
gttatcgttggtgcccttttagaagtcggcaagcatgctcaggcctatgacccgtctgcg
gccgcccgtcaagatgttcgagaaattgaggaagaggtcgaacttgcagctcaagggcag
gaatggattgatcggttctggggggcatacgacgcgcttgaggatatcgacgcgctcaaa
gccgggctccccactgctcaattccttcatcgagctatttatcgtacagggacatcactc
atcaacaaaaaacaaattacacacctccgcgctttccgtttgtgcgtggttaaagaaggg
cctgacgtcgcacttttcacacaccccgcggcactgaccaaattatcactttggatcggc
gaggctcttgctgaacaagagagagaggctcacggaaagctctcgcacggcggccgcggc
acaccacttgttgttgccggtctcaacgagaaaagaggtgtgtatgttgtggtaggcaca
ggtggcggaggtggcccggacacgacattactcgacagagaggccgcaaagaaacgcaaa
gccgaaagagaagcaaagctcaagaagaaagaagagtcacgcctagcgaagcaaaaggtg
cgagaagataaacgcgcagctcggcgagatgcaggtgatggtgatgatgatgatgaactc
gagacagagtcagaggattccgacagctcagactcggatgtgtcagatgatgatgatgaa
gacgtcgagcatgaaaagggctacggcctcaacaaattcggcattgcattccaagaagta
gtatcagaaagagaaaccaacacgagggtacggattgatagtttcgagcattgtgtggtg
gaagtgaagaaggaggaccttagcggattccttgagagtctgagcatgaaggtcgtcgtg
ggttaa
>Fp1r
atgtatctcccacggtccttgatctcgaaattatacattcatctgcagcagacacggcat
cctctctccccgcctgtacttattctcgtcgccctcgaacccgatgctctttgtgcttgc
cgaatccttacccgattgctcaaacatgactatattcctcacaaaatccagcctgtttcc
ggatatgtcgatctcgagaaagccggtcgagaattggtcacacccatgatggaatctaag
ggtggcagtggtggtgtcgttgtatgcctcggtgtaggaggcatggttgacttaggccca
ttattgggacttgaacccaaagacgatgacgctccttatagcggcgtagaggtttgggtc
atggatgcacatcggccttggaacctcggaaatgtttttggtggttttccccttgaccca
gtaaccgagatatcgtcctcatatcagtcgaggagccccgctggagttgatggagggaag
atcacccgagtattcaaccctggcagaggcggtatcatcgttttcgatgatggcgatatc
gaggaggatatggagactgagcgtaccgcgtacctcgctctaatggacatgcccgaaatt
gatgatgagggtgaggaattgggagatacg---gacgacgacgacgacgacgacgagacc
agcaatcacttggatcaagaacctacgcacgcgggtcaaaaacgaaagagttggtccgat
ggagaggacgacagtgatgacgacaggccccggcagcggcgacggagtaactcatccagc
tcaatcccggaatcaccacagcgtccccagcaaagaggactcctctccttacagcaactt
gatgttggactatcaagtgatccagtcgaacccccctccggagcacaaccacctgcaggt
ccatcagctcgcgcattacggagacgactattgcgaatgcgagagaggaacgaaaccatc
cttcgtcagtattacaaagtcgggtcctctttctcagaacctctttcttccatgatgtat
tcgcttgcttccgagctaggtagagaagacaacgatctcctgtggctgacgatagttgga
gttacatccatggaaatctacggccgctcctcggcaggtgttgcggcacctgtcagacag
agcgacaagagccgcccgacaggctggctaggaattcggggaacgagaataaggcagctt
cttcgggacgaggtgaggcgactcaaccccccagagattacaaatgggcgtgtcgctgtg
gaaaatacgggtgtgattcccaccacggcgagaaacccggaagacacaggaattcgatta
tcccccgagcccagattcctgcttattcgccattggagtctctacgacagtatgctgcat
tcaccatatcttttttcacgccttaaaacctggagtgaaacgggaattaagcgacttcac
aaattacttgcaaaaatgggagtcagtcttgctcaatgcaagcaaaactatacccacatg
gacatgatgctgaagcgtgagcttagagcgaaattgctcaagtacggttcactttataac
ctcgacgaaatggtgccatcaatcgacacagatggtaaggatcgtgctggagccaaagat
ggatggggctttgttcgaagttgggggttccgcgcaacattgagtgctcaagatgtggga
gttatcgttggtgcccttttagaagtcggcaagcatgctcaggcctatgacccgtctgcg
gccgcccgtcaagatgttcgagaaattgaggaagaggtcgaacttgcagctcaagggcag
gaatggattgatcggttctggggggcatacgacgcgcttgaggatatcgacgcgctcaaa
gccgggctccccactgctcaattccttcatcgagctatttatcgtacagggacatcactc
atcaacaaaaaacaaattacacacctccgcgctttccgtttgtgcgtggttaaagaaggg
cctgacgtcgcacttttcacacaccccgcggcactgaccaaattatcactttggatcggc
gaggctcttgctgaacaagagagagaggctcacggaaagctctcgcacggcggccgcggc
acaccacttgttgttgccggtctcaacgagaaaagaggtgtgtatgttgtggtaggcaca
ggtggcggaggtggcccggacacgacattactcgacagagaggccgcaaagaaacgcaaa
gccgaaagagaagcaaagctcaagaagaaagaagagtcacgcctagcgaagcaaaaggtg
cgagaagataaacgcgcagctcggcgagatgcaggtgatggtgatgatgatgatgaactc
gagacagagtcagaggattccgacagctcagactcggatgtgtcagatgatgatgatgaa
gacgtcgagcatgaaaagggctacggcctcaacaaattcggcattgcattccaagaagta
gtatcagaaagagaaaccaacacgagggtacggattgatagtttcgagcattgtgtggtg
gaagtgaagaaggaggaccttagcggattccttgagagtctgagcatgaaggtcgtcgtg
ggttaa
>Fp21r
atgtatctcccacggtccttgatctcgaaattatacattcatctgcagcagacacggcat
cctctctccccgcctgtacttattctcgtcgccctcgaacccgatgctctttgtgcttgc
cgaatccttacccgattgctcaaacatgactatattcctcacaaaatccagcctgtttcc
ggatatgtcgatctcgagaaagccggtcgagaattggtcacacccatgatggaatctaag
ggtggcagtggtggtgtcgttgtatgcctcggtgtaggaggcatggttgacttaggccca
ttattgggacttgaacccaaagacgatgacgctccttatagcggcgtagaggtttgggtc
atggatgcacatcggccttggaacctcggaaatgtttttggtggttttccccttgaccca
gtaaccgagatatcgtcctcatatcagtcgaggagccccgctggagttgatggagggaag
atcacccgagtattcaaccctggcagaggcggtatcatcgttttcgatgatggcgatatc
gaggaggatatggagactgagcgtaccgcgtacctcgctctaatggacatgcccgaaatt
gatgatgagggtgaggaattgggagatacggacgacgacgacgacgacgacgacgagacc
agcaatcacttggatcaagaacctacgcacgcgggtcaaaaacgaaagagttggtccgat
ggagaggacgacagtgatgacgacaggccccggcagcggcgacggagtaactcatccagc
tcaatcccggaatcaccacagcgtccccagcaaagaggactcctctccttacagcaactt
gatgttggactatcaagtgatccagtcgaacccccctccggagcacaaccacctgcaggt
ccatcagctcgcgcattacggagacgactattgcgaatgcgagagaggaacgaaaccatc
cttcgtcagtattacaaagtcgggtcctctttctcagaacctctttcttccatgatgtat
tcgcttgcttccgagctaggtagagaagacaacgatctcctgtggctgacgatagttgga
gttacatccatggaaatctacggccgctcctcggcaggtgttgcggcacctgtcagacag
agcgacaagagccgcccgacaggctggctaggaattcggggaacgagaataaggcagctt
cttcgggacgaggtgaggcgactcaaccccccagagattacaaatgggcgtgtcgctgtg
gaaaatacgggtgtgattcccaccacggcgagaaacccggaagacacaggaattcgatta
tcccccgagcccagattcctgcttattcgccattggagtctctacgacagtatgctgcat
tcaccatatcttttttcacgccttaaaacctggagtgaaacgggaattaagcgacttcac
aaattacttgcaaaaatgggagtcagtcttgctcaatgcaagcaaaactatacccacatg
gacatgatgctgaagcgtgagcttagagcgaaattgctcaagtacggttcactttataac
ctcgacgaaatggtgccatcaatcgacacagatggtaaggatcgtgctggagccaaagat
ggatggggctttgttcgaagttgggggttccgcgcaacattgagtgctcaagatgtggga
gttatcgttggtgcccttttagaagtcggcaagcatgctcaggcctatgacccgtctgcg
gccgcccgtcaagatgttcgagaaattgaggaagaggtcgaacttgcagctcaagggcag
gaatggattgatcggttctggggggcatacgacgcgcttgaggatatcgacgcgctcaaa
gccgggctccccactgctcaattccttcatcgagctatttatcgtacagggacatcactc
atcaacaaaaaacaaattacacacctccgcgctttccgtttgtgcgtggttaaagaaggg
cctgacgtcgcacttttcacacaccccgcggcactgaccaaattatcactttggatcggc
gaggctcttgctgaacaagagagagaggctcacggaaagctctcgcacggcggccgcggc
acaccacttgttgttgccggtctcaacgagaaaagaggtgtgtatgttgtggtaggcaca
ggtggcggaggtggcccggacacgacattactcgacagagaggccgcaaagaaacgcaaa
gccgaaagagaagcaaagctcaagaagaaagaagagtcacgcctagcgaagcaaaaggtg
cgagaagataaacgcgcagctcggcgagatgcaggtgatggtgatgatgatgatgaactc
gagacagagtcagaggattccgacagctcagactcggatgtgtcagatgatgatgatgaa
gacgtcgagcatgaaaagggctacggcctcaacaaattcggcattgcattccaagaagta
gtatcagaaagagaaaccaacacgagggtacggattgatagtttcgagcattgtgtggtg
gaagtgaagaaggaggaccttagcggattccttgagagtctgagcatgaaggtcgtcgtg
ggttaa
>Fp24r
atgtatctcccacggtccttgatctcgaaattatacattcatctgcagcagacacggcat
cctctctccccgcctgtacttattctcgtcgccctcgaacccgatgctctttgtgcttgc
cgaatccttacccgattgctcaaacatgactatattcctcacaaaatccagcctgtttcc
ggatatgtcgatctcgagaaagccggtcgagaattggtcacacccatgatggaatctaag
ggtggcagtggtggtgtcgttgtatgcctcggtgtaggaggcatggttgacttaggccca
ttattgggacttgaacccaaagacgatgacgctccttatagcggcgtagaggtttgggtc
atggatgcacatcggccttggaacctcggaaatgtttttggtggttttccccttgaccca
gtaaccgagatatcgtcctcatatcagtcgaggagccccgctggagttgatggagggaag
atcacccgagtattcaaccctggcagaggcggtatcatcgttttcgatgatggcgatatc
gaggaggatatggagactgagcgtaccgcgtacctcgctctaatggacatgcccgaaatt
gatgatgagggtgaggaattgggagatacg---gacgacgacgacgacgacgacgagacc
agcaatcacttggatcaagaacctacgcacgcgggtcaaaaacgaaagagttggtccgat
ggagaggacgacagtgatgacgacaggccccggcagcggcgacggagtaactcatccagc
tcaatcccggaatcaccacagcgtccccagcaaagaggactcctctccttacagcaactt
gatgttggactatcaagtgatccagtcgaacccccctccggagcacaaccacctgcaggt
ccatcagctcgcgcattacggagacgactattgcgaatgcgagagaggaacgaaaccatc
cttcgtcagtattacaaagtcgggtcctctttctcagaacctctttcttccatgatgtat
tcgcttgcttccgagctaggtagagaagacaacgatctcctgtggctgacgatagttgga
gttacatccatggaaatctacggccgctcctcggcaggtgttgcggcacctgtcagacag
agcgacaagagccgcccgacaggctggctaggaattcggggaacgagaataaggcagctt
cttcgggacgaggtgaggcgactcaaccccccagagattacaaatgggcgtgtcgctgtg
gaaaatacgggtgtgattcccaccacggcgagaaacccggaagacacaggaattcgatta
tcccccgagcccagattcctgcttattcgccattggagtctctacgacagtatgctgcat
tcaccatatcttttttcacgccttaaaacctggagtgaaacgggaattaagcgacttcac
aaattacttgcaaaaatgggagtcagtcttgctcaatgcaagcaaaactatacccacatg
gacatgatgctgaagcgtgagcttagagcgaaattgctcaagtacggttcactttataac
ctcgacgaaatggtgccatcaatcgacacagatggtaaggatcgtgctggagccaaagat
ggatggggctttgttcgaagttgggggttccgcgcaacattgagtgctcaagatgtggga
gttatcgttggtgcccttttagaagtcggcaagcatgctcaggcctatgacccgtctgcg
gccgcccgtcaagatgttcgagaaattgaggaagaggtcgaacttgcagctcaagggcag
gaatggattgatcggttctggggggcatacgacgcgcttgaggatatcgacgcgctcaaa
gccgggctccccactgctcaattccttcatcgagctatttatcgtacagggacatcactc
atcaacaaaaaacaaattacacacctccgcgctttccgtttgtgcgtggttaaagaaggg
cctgacgtcgcacttttcacacaccccgcggcactgaccaaattatcactttggatcggc
gaggctcttgctgaacaagagagagaggctcacggaaagctctcgcacggcggccgcggc
acaccacttgttgttgccggtctcaacgagaaaagaggtgtgtatgttgtggtaggcaca
ggtggcggaggtggcccggacacgacattactcgacagagaggccgcaaagaaacgcaaa
gccgaaagagaagcaaagctcaagaagaaagaagagtcacgcctagcgaagcaaaaggtg
cgagaagataaacgcgcagctcggcgagatgcaggtgatggtgatgatgatgatgaactc
gagacagagtcagaggattccgacagctcagactcggatgtgtcagatgatgatgatgaa
gacgtcgagcatgaaaagggctacggcctcaacaaattcggcattgcattccaagaagta
gtatcagaaagagaaaccaacacgagggtacggattgatagtttcgagcattgtgtggtg
gaagtgaagaaggaggaccttagcggattccttgagagtctgagcatgaaggtcgtcgtg
ggttaa
>Fp2516
atgtatctcccacggtccttgatctcgaaattatacattcatctgcagcagacacggcat
cctctctccccgcctgtacttattctcgtcgccctcgaacccgatgctctttgtgcttgc
cgaatccttacccgattgctcaaacatgactatattcctcacaaaatccagcctgtttcc
ggatatgtcgatctcgagaaagccggtcgagaattggtcacacccatgatggaatctaag
ggtggcagtggtggtgtcgttgtatgcctcggtgtaggaggcatggttgacttaggccca
ttattgggacttgaacccaaagacgatgacgctccttatagcggcgtagaggtttgggtc
atggatgcacatcggccttggaacctcggaaatgtttttggtggttttccccttgaccca
gtaaccgagatatcgtcctcatatcagtcgaggagccccgctggagttgatggagggaag
atcacccgagtattcaaccctggcagaggcggtatcatcgttttcgatgatggcgatatc
gaggaggatatggagactgagcgtaccgcgtacctcgctctaatggacatgcccgaaatt
gatgatgagggtgaggaattgggagatacg---gacgacgacgacgacgacgacgagacc
agcaatcacttggatcaagaacctacgcacgcgggtcaaaaacgaaagagttggtccgat
ggagaggacgacagtgatgacgacaggccccggcagcggcgacggagtaactcatccagc
tcaatcccggaatcaccacagcgtccccagcaaagaggactcctctccttacagcaactt
gatgttggactatcaagtgatccagtcgaacccccctccggagcacaaccacctgcaggt
ccatcagctcgcgcattacggagacgactattgcgaatgcgagagaggaacgaaaccatc
cttcgtcagtattacaaagtcgggtcctctttctcagaacctctttcttccatgatgtat
tcgcttgcttccgagctaggtagagaagacaacgatctcctgtggctgacgatagttgga
gttacatccatggaaatctacggccgctcctcggcaggtgttgcggcacctgtcagacag
agcgacaagagccgcccgacaggctggctaggaattcggggaacgagaataaggcagctt
cttcgggacgaggtgaggcgactcaaccccccagagattacaaatgggcgtgtcgctgtg
gaaaatacgggtgtgattcccaccacggcgagaaacccggaagacacaggaattcgatta
tcccccgagcccagattcctgcttattcgccattggagtctctacgacagtatgctgcat
tcaccatatcttttttcacgccttaaaacctggagtgaaacgggaattaagcgacttcac
aaattacttgcaaaaatgggagtcagtcttgctcaatgcaagcaaaactatacccacatg
gacatgatgctgaagcgtgagcttagagcgaaattgctcaagtacggttcactttataac
ctcgacgaaatggtgccatcaatcgacacagatggtaaggatcgtgctggagccaaagat
ggatggggctttgttcgaagttgggggttccgcgcaacattgagtgctcaagatgtggga
gttatcgttggtgcccttttagaagtcggcaagcatgctcaggcctatgacccgtctgcg
gccgcccgtcaagatgttcgagaaattgaggaagaggtcgaacttgcagctcaagggcag
gaatggattgatcggttctggggggcatacgacgcgcttgaggatatcgacgcgctcaaa
gccgggctccccactgctcaattccttcatcgagctatttatcgtacagggacatcactc
atcaacaaaaaacaaattacacacctccgcgctttccgtttgtgcgtggttaaagaaggg
cctgacgtcgcacttttcacacaccccgcggcactgaccaaattatcactttggatcggc
gaggctcttgctgaacaagagagagaggctcacggaaagctctcgcacggcggccgcggc
acaccacttgttgttgccggtctcaacgagaaaagaggtgtgtatgttgtggtaggcaca
ggtggcggaggtggcccggacacgacattactcgacagagaggccgcaaagaaacgcaaa
gccgaaagagaagcaaagctcaagaagaaagaagagtcacgcctagcgaagcaaaaggtg
cgagaagataaacgcgcagctcggcgagatgcaggtgatggtgatgatgatgatgaactc
gagacagagtcagaggattccgacagctcagactcggatgtgtcagatgatgatgatgaa
gacgtcgagcatgaaaagggctacggcctcaacaaattcggcattgcattccaagaagta
gtatcagaaagagaaaccaacacgagggtacggattgatagtttcgagcattgtgtggtg
gaagtgaagaaggaggaccttagcggattccttgagagtctgagcatgaaggtcgtcgtg
ggttaa
>Fp26r
atgtatctcccacggtccttgatctcgaaattatacattcatctgcagcagacacggcat
cctctctccccgcctgtacttattctcgtcgccctcgaacccgatgctctttgtgcttgc
cgaatccttacccgattgctcaaacatgactatattcctcacaaaatccagcctgtttcc
ggatatgtcgatctcgagaaagccggtcgagaattggtcacacccatgatggaatctaag
ggtggcagtggtggtgtcgttgtatgcctcggtgtaggaggcatggttgacttaggccca
ttattgggacttgaacccaaagacgatgacgctccttatagcggcgtagaggtttgggtc
atggatgcacatcggccttggaacctcggaaatgtttttggtggttttccccttgaccca
gtaaccgagatatcgtcctcatatcagtcgaggagccccgctggagttgatggagggaag
atcacccgagtattcaaccctggcagaggcggtatcatcgttttcgatgatggcgatatc
gaggaggatatggagactgagcgtaccgcgtacctcgctctaatggacatgcccgaaatt
gatgatgagggtgaggaattgggagatacg---gacgacgacgacgacgacgacgagacc
agcaatcacttggatcaagaacctacgcacgcgggtcaaaaacgaaagagttggtccgat
ggagaggacgacagtgatgacgacaggccccggcagcggcgacggagtaactcatccagc
tcaatcccggaatcaccacagcgtccccagcaaagaggactcctctccttacagcaactt
gatgttggactatcaagtgatccagtcgaacccccctccggagcacaaccacctgcaggt
ccatcagctcgcgcattacggagacgactattgcgaatgcgagagaggaacgaaaccatc
cttcgtcagtattacaaagtcgggtcctctttctcagaacctctttcttccatgatgtat
tcgcttgcttccgagctaggtagagaagacaacgatctcctgtggctgacgatagttgga
gttacatccatggaaatctacggccgctcctcggcaggtgttgcggcacctgtcagacag
agcgacaagagccgcccgacaggctggctaggaattcggggaacgagaataaggcagctt
cttcgggacgaggtgaggcgactcaaccccccagagattacaaatgggcgtgtcgctgtg
gaaaatacgggtgtgattcccaccacggcgagaaacccggaagacacaggaattcgatta
tcccccgagcccagattcctgcttattcgccattggagtctctacgacagtatgctgcat
tcaccatatcttttttcacgccttaaaacctggagtgaaacgggaattaagcgacttcac
aaattacttgcaaaaatgggagtcagtcttgctcaatgcaagcaaaactatacccacatg
gacatgatgctgaagcgtgagcttagagcgaaattgctcaagtacggttcactttataac
ctcgacgaaatggtgccatcaatcgacacagatggtaaggatcgtgctggagccaaagat
ggatggggctttgttcgaagttgggggttccgcgcaacattgagtgctcaagatgtggga
gttatcgttggtgcccttttagaagtcggcaagcatgctcaggcctatgacccgtctgcg
gccgcccgtcaagatgttcgagaaattgaggaagaggtcgaacttgcagctcaagggcag
gaatggattgatcggttctggggggcatacgacgcgcttgaggatatcgacgcgctcaaa
gccgggctccccactgctcaattccttcatcgagctatttatcgtacagggacatcactc
atcaacaaaaaacaaattacacacctccgcgctttccgtttgtgcgtggttaaagaaggg
cctgacgtcgcacttttcacacaccccgcggcactgaccaaattatcactttggatcggc
gaggctcttgctgaacaagagagagaggctcacggaaagctctcgcacggcggccgcggc
acaccacttgttgttgccggtctcaacgagaaaagaggtgtgtatgttgtggtaggcaca
ggtggcggaggtggcccggacacgacattactcgacagagaggccgcaaagaaacgcaaa
gccgaaagagaagcaaagctcaagaagaaagaagagtcacgcctagcgaagcaaaaggtg
cgagaagataaacgcgcagctcggcgagatgcaggtgatggtgatgatgatgatgaactc
gagacagagtcagaggattccgacagctcagactcggatgtgtcagatgatgatgatgaa
gacgtcgagcatgaaaagggctacggcctcaacaaattcggcattgcattccaagaagta
gtatcagaaagagaaaccaacacgagggtacggattgatagtttcgagcattgtgtggtg
gaagtgaagaaggaggaccttagcggattccttgagagtctgagcatgaaggtcgtcgtg
ggttaa
>Fp33
atgtatctcccacggtccttgatctcgaaattatacattcatctgcagcagacacggcat
cctctctccccgcctgtacttattctcgtcgccctcgaacccgatgctctttgtgcttgc
cgaatccttacccgattgctcaaacatgactatattcctcacaaaatccagcctgtttcc
ggatatgtcgatctcgagaaagccggtcgagaattggtcacacccatgatggaatctaag
ggtggcagtggtggtgtcgttgtatgcctcggtgtaggaggcatggttgacttaggccca
ttattgggacttgaacccaaagacgatgacgctccttatagcggcgtagaggtttgggtc
atggatgcacatcggccttggaacctcggaaatgtttttggtggttttccccttgaccca
gtaaccgagatatcgtcctcatatcagtcgaggagccccgctggagttgatggagggaag
atcacccgagtattcaaccctggcagaggcggtatcatcgttttcgatgatggcgatatc
gaggaggatatggagactgagcgtaccgcgtacctcgctctaatggacatgcccgaaatt
gatgatgagggtgaggaattgggagatacg---gacgacgacgacgacgacgacgagacc
agcaatcacttggatcaagaacctacgcacgcgggtcaaaaacgaaagagttggtccgat
ggagaggacgacagtgatgacgacaggccccggcagcggcgacggagtaactcatccagc
tcaatcccggaatcaccacagcgtccccagcaaagaggactcctctccttacagcaactt
gatgttggactatcaagtgatccagtcgaacccccctccggagcacaaccacctgcaggt
ccatcagctcgcgcattacggagacgactattgcgaatgcgagagaggaacgaaaccatc
cttcgtcagtattacaaagtcgggtcctctttctcagaacctctttcttccatgatgtat
tcgcttgcttccgagctaggtagagaagacaacgatctcctgtggctgacgatagttgga
gttacatccatggaaatctacggccgctcctcggcaggtgttgcggcacctgtcagacag
agcgacaagagccgcccgacaggctggctaggaattcggggaacgagaataaggcagctt
cttcgggacgaggtgaggcgactcaaccccccagagattacaaatgggcgtgtcgctgtg
gaaaatacgggtgtgattcccaccacggcgagaaacccggaagacacaggaattcgatta
tcccccgagcccagattcctgcttattcgccattggagtctctacgacagtatgctgcat
tcaccatatcttttttcacgccttaaaacctggagtgaaacgggaattaagcgacttcac
aaattacttgcaaaaatgggagtcagtcttgctcaatgcaagcaaaactatacccacatg
gacatgatgctgaagcgtgagcttagagcgaaattgctcaagtacggttcactttataac
ctcgacgaaatggtgccatcaatcgacacagatggtaaggatcgtgctggagccaaagat
ggatggggctttgttcgaagttgggggttccgcgcaacattgagtgctcaagatgtggga
gttatcgttggtgcccttttagaagtcggcaagcatgctcaggcctatgacccgtctgcg
gccgcccgtcaagatgttcgagaaattgaggaagaggtcgaacttgcagctcaagggcag
gaatggattgatcggttctggggggcatacgacgcgcttgaggatatcgacgcgctcaaa
gccgggctccccactgctcaattccttcatcgagctatttatcgtacagggacatcactc
atcaacaaaaaacaaattacacacctccgcgctttccgtttgtgcgtggttaaagaaggg
cctgacgtcgcacttttcacacaccccgcggcactgaccaaattatcactttggatcggc
gaggctcttgctgaacaagagagagaggctcacggaaagctctcgcacggcggccgcggc
acaccacttgttgttgccggtctcaacgagaaaagaggtgtgtatgttgtggtaggcaca
ggtggcggaggtggcccggacacgacattactcgacagagaggccgcaaagaaacgcaaa
gccgaaagagaagcaaagctcaagaagaaagaagagtcacgcctagcgaagcaaaaggtg
cgagaagataaacgcgcagctcggcgagatgcaggtgatggtgatgatgatgatgaactc
gagacagagtcagaggattccgacagctcagactcggatgtgtcagatgatgatgatgaa
gacgtcgagcatgaaaagggctacggcctcaacaaattcggcattgcattccaagaagta
gtatcagaaagagaaaccaacacgagggtacggattgatagtttcgagcattgtgtggtg
gaagtgaagaaggaggaccttagcggattccttgagagtctgagcatgaaggtcgtcgtg
ggttaa
>Fp34
atgtatctcccacggtccttgatctcgaaattatacattcatctgcagcagacacggcat
cctctctccccgcctgtacttattctcgtcgccctcgaacccgatgctctttgtgcttgc
cgaatccttacccgattgctcaaacatgactatattcctcacaaaatccagcctgtttcc
ggatatgtcgatctcgagaaagccggtcgagaattggtcacacccatgatggaatctaag
ggtggcagtggtggtgtcgttgtatgcctcggtgtaggaggcatggttgacttaggccca
ttattgggacttgaacccaaagacgatgacgctccttatagcggcgtagaggtttgggtc
atggatgcacatcggccttggaacctcggaaatgtttttggtggttttccccttgaccca
gtaaccgagatatcgtcctcatatcagtcgaggagccccgctggagttgatggagggaag
atcacccgagtattcaaccctggcagaggcggtatcatcgttttcgatgatggcgatatc
gaggaggatatggagactgagcgtaccgcgtacctcgctctaatggacatgcccgaaatt
gatgatgagggtgaggaattgggagatacggacgacgacgacgacgacgacgacgagacc
agcaatcacttggatcaagaacctacgcacgcgggtcaaaaacgaaagagttggtccgat
ggagaggacgacagtgatgacgacaggccccggcagcggcgacggagtaactcatccagc
tcaatcccggaatcaccacagcgtccccagcaaagaggactcctctccttacagcaactt
gatgttggactatcaagtgatccagtcgaacccccctccggagcacaaccacctgcaggt
ccatcagctcgcgcattacggagacgactattgcgaatgcgagagaggaacgaaaccatc
cttcgtcagtattacaaagtcgggtcctctttctcagaacctctttcttccatgatgtat
tcgcttgcttccgagctaggtagagaagacaacgatctcctgtggctgacgatagttgga
gttacatccatggaaatctacggccgctcctcggcaggtgttgcggcacctgtcagacag
agcgacaagagccgcccgacaggctggctaggaattcggggaacgagaataaggcagctt
cttcgggacgaggtgaggcgactcaaccccccagagattacaaatgggcgtgtcgctgtg
gaaaatacgggtgtgattcccaccacggcgagaaacccggaagacacaggaattcgatta
tcccccgagcccagattcctgcttattcgccattggagtctctacgacagtatgctgcat
tcaccatatcttttttcacgccttaaaacctggagtgaaacgggaattaagcgacttcac
aaattacttgcaaaaatgggagtcagtcttgctcaatgcaagcaaaactatacccacatg
gacatgatgctgaagcgtgagcttagagcgaaattgctcaagtacggttcactttataac
ctcgacgaaatggtgccatcaatcgacacagatggtaaggatcgtgctggagccaaagat
ggatggggctttgttcgaagttgggggttccgcgcaacattgagtgctcaagatgtggga
gttatcgttggtgcccttttagaagtcggcaagcatgctcaggcctatgacccgtctgcg
gccgcccgtcaagatgttcgagaaattgaggaagaggtcgaacttgcagctcaagggcag
gaatggattgatcggttctggggggcatacgacgcgcttgaggatatcgacgcgctcaaa
gccgggctccccactgctcaattccttcatcgagctatttatcgtacagggacatcactc
atcaacaaaaaacaaattacacacctccgcgctttccgtttgtgcgtggttaaagaaggg
cctgacgtcgcacttttcacacaccccgcggcactgaccaaattatcactttggatcggc
gaggctcttgctgaacaagagagagaggctcacggaaagctctcgcacggcggccgcggc
acaccacttgttgttgccggtctcaacgagaaaagaggtgtgtatgttgtggtaggcaca
ggtggcggaggtggcccggacacgacattactcgacagagaggccgcaaagaaacgcaaa
gccgaaagagaagcaaagctcaagaagaaagaagagtcacgcctagcgaagcaaaaggtg
cgagaagataaacgcgcagctcggcgagatgcaggtgatggtgatgatgatgatgaactc
gagacagagtcagaggattccgacagctcagactcggatgtgtcagatgatgatgatgaa
gacgtcgagcatgaaaagggctacggcctcaacaaattcggcattgcattccaagaagta
gtatcagaaagagaaaccaacacgagggtacggattgatagtttcgagcattgtgtggtg
gaagtgaagaaggaggaccttagcggattccttgagagtctgagcatgaaggtcgtcgtg
ggttaa
>Fp35
atgtatctcccacggtccttgatctcgaaattatacattcatctgcagcagacacggcat
cctctctccccgcctgtacttattctcgtcgccctcgaacccgatgctctttgtgcttgc
cgaatccttacccgattgctcaaacatgactatattcctcacaaaatccagcctgtttcc
ggatatgtcgatctcgagaaagccggtcgagaattggtcacacccatgatggaatctaag
ggtggcagtggtggtgtcgttgtatgcctcggtgtaggaggcatggttgacttaggccca
ttattgggacttgaacccaaagacgatgacgctccttatagcggcgtagaggtttgggtc
atggatgcacatcggccttggaacctcggaaatgtttttggtggttttccccttgaccca
gtaaccgagatatcgtcctcatatcagtcgaggagccccgctggagttgatggagggaag
atcacccgagtattcaaccctggcagaggcggtatcatcgttttcgatgatggcgatatc
gaggaggatatggagactgagcgtaccgcgtacctcgctctaatggacatgcccgaaatt
gatgatgagggtgaggaattgggagatacg---gacgacgacgacgacgacgacgagacc
agcaatcacttggatcaagaacctacgcacgcgggtcaaaaacgaaagagttggtccgat
ggagaggacgacagtgatgacgacaggccccggcagcggcgacggagtaactcatccagc
tcaatcccggaatcaccacagcgtccccagcaaagaggactcctctccttacagcaactt
gatgttggactatcaagtgatccagtcgaacccccctccggagcacaaccacctgcaggt
ccatcagctcgcgcattacggagacgactattgcgaatgcgagagaggaacgaaaccatc
cttcgtcagtattacaaagtcgggtcctctttctcagaacctctttcttccatgatgtat
tcgcttgcttccgagctaggtagagaagacaacgatctcctgtggctgacgatagttgga
gttacatccatggaaatctacggccgctcctcggcaggtgttgcggcacctgtcagacag
agcgacaagagccgcccgacaggctggctaggaattcggggaacgagaataaggcagctt
cttcgggacgaggtgaggcgactcaaccccccagagattacaaatgggcgtgtcgctgtg
gaaaatacgggtgtgattcccaccacggcgagaaacccggaagacacaggaattcgatta
tcccccgagcccagattcctgcttattcgccattggagtctctacgacagtatgctgcat
tcaccatatcttttttcacgccttaaaacctggagtgaaacgggaattaagcgacttcac
aaattacttgcaaaaatgggagtcagtcttgctcaatgcaagcaaaactatacccacatg
gacatgatgctgaagcgtgagcttagagcgaaattgctcaagtacggttcactttataac
ctcgacgaaatggtgccatcaatcgacacagatggtaaggatcgtgctggagccaaagat
ggatggggctttgttcgaagttgggggttccgcgcaacattgagtgctcaagatgtggga
gttatcgttggtgcccttttagaagtcggcaagcatgctcaggcctatgacccgtctgcg
gccgcccgtcaagatgttcgagaaattgaggaagaggtcgaacttgcagctcaagggcag
gaatggattgatcggttctggggggcatacgacgcgcttgaggatatcgacgcgctcaaa
gccgggctccccactgctcaattccttcatcgagctatttatcgtacagggacatcactc
atcaacaaaaaacaaattacacacctccgcgctttccgtttgtgcgtggttaaagaaggg
cctgacgtcgcacttttcacacaccccgcggcactgaccaaattatcactttggatcggc
gaggctcttgctgaacaagagagagaggctcacggaaagctctcgcacggcggccgcggc
acaccacttgttgttgccggtctcaacgagaaaagaggtgtgtatgttgtggtaggcaca
ggtggcggaggtggcccggacacgacattactcgacagagaggccgcaaagaaacgcaaa
gccgaaagagaagcaaagctcaagaagaaagaagagtcacgcctagcgaagcaaaaggtg
cgagaagataaacgcgcagctcggcgagatgcaggtgatggtgatgatgatgatgaactc
gagacagagtcagaggattccgacagctcagactcggatgtgtcagatgatgatgatgaa
gacgtcgagcatgaaaagggctacggcctcaacaaattcggcattgcattccaagaagta
gtatcagaaagagaaaccaacacgagggtacggattgatagtttcgagcattgtgtggtg
gaagtgaagaaggaggaccttagcggattccttgagagtctgagcatgaaggtcgtcgtg
ggttaa
>Fp38
atgtatctcccacggtccttgatctcgaaattatacattcatctgcagcagacacggcat
cctctctccccgcctgtacttattctcgtcgccctcgaacccgatgctctttgtgcttgc
cgaatccttacccgattgctcaaacatgactatattcctcacaaaatccagcctgtttcc
ggatatgtcgatctcgagaaagccggtcgagaattggtcacacccatgatggaatctaag
ggtggcagtggtggtgtcgttgtatgcctcggtgtaggaggcatggttgacttaggccca
ttattgggacttgaacccaaagacgatgacgctccttatagcggcgtagaggtttgggtc
atggatgcacatcggccttggaacctcggaaatgtttttggtggttttccccttgaccca
gtaaccgagatatcgtcctcatatcagtcgaggagccccgctggagttgatggagggaag
atcacccgagtattcaaccctggcagaggcggtatcatcgttttcgatgatggcgatatc
gaggaggatatggagactgagcgtaccgcgtacctcgctctaatggacatgcccgaaatt
gatgatgagggtgaggaattgggagatacg---gacgacgacgacgacgacgacgagacc
agcaatcacttggatcaagaacctacgcacgcgggtcaaaaacgaaagagttggtccgat
ggagaggacgacagtgatgacgacaggccccggcagcggcgacggagtaactcatccagc
tcaatcccggaatcaccacagcgtccccagcaaagaggactcctctccttacagcaactt
gatgttggactatcaagtgatccagtcgaacccccctccggagcacaaccacctgcaggt
ccatcagctcgcgcattacggagacgactattgcgaatgcgagagaggaacgaaaccatc
cttcgtcagtattacaaagtcgggtcctctttctcagaacctctttcttccatgatgtat
tcgcttgcttccgagctaggtagagaagacaacgatctcctgtggctgacgatagttgga
gttacatccatggaaatctacggccgctcctcggcaggtgttgcggcacctgtcagacag
agcgacaagagccgcccgacaggctggctaggaattcggggaacgagaataaggcagctt
cttcgggacgaggtgaggcgactcaaccccccagagattacaaatgggcgtgtcgctgtg
gaaaatacgggtgtgattcccaccacggcgagaaacccggaagacacaggaattcgatta
tcccccgagcccagattcctgcttattcgccattggagtctctacgacagtatgctgcat
tcaccatatcttttttcacgccttaaaacctggagtgaaacgggaattaagcgacttcac
aaattacttgcaaaaatgggagtcagtcttgctcaatgcaagcaaaactatacccacatg
gacatgatgctgaagcgtgagcttagagcgaaattgctcaagtacggttcactttataac
ctcgacgaaatggtgccatcaatcgacacagatggtaaggatcgtgctggagccaaagat
ggatggggctttgttcgaagttgggggttccgcgcaacattgagtgctcaagatgtggga
gttatcgttggtgcccttttagaagtcggcaagcatgctcaggcctatgacccgtctgcg
gccgcccgtcaagatgttcgagaaattgaggaagaggtcgaacttgcagctcaagggcag
gaatggattgatcggttctggggggcatacgacgcgcttgaggatatcgacgcgctcaaa
gccgggctccccactgctcaattccttcatcgagctatttatcgtacagggacatcactc
atcaacaaaaaacaaattacacacctccgcgctttccgtttgtgcgtggttaaagaaggg
cctgacgtcgcacttttcacacaccccgcggcactgaccaaattatcactttggatcggc
gaggctcttgctgaacaagagagagaggctcacggaaagctctcgcacggcggccgcggc
acaccacttgttgttgccggtctcaacgagaaaagaggtgtgtatgttgtggtaggcaca
ggtggcggaggtggcccggacacgacattactcgacagagaggccgcaaagaaacgcaaa
gccgaaagagaagcaaagctcaagaagaaagaagagtcacgcctagcgaagcaaaaggtg
cgagaagataaacgcgcagctcggcgagatgcaggtgatggtgatgatgatgatgaactc
gagacagagtcagaggattccgacagctcagactcggatgtgtcagatgatgatgatgaa
gacgtcgagcatgaaaagggctacggcctcaacaaattcggcattgcattccaagaagta
gtatcagaaagagaaaccaacacgagggtacggattgatagtttcgagcattgtgtggtg
gaagtgaagaaggaggaccttagcggattccttgagagtctgagcatgaaggtcgtcgtg
ggttaa
>Fp39
atgtatctcccacggtccttgatctcgaaattatacattcatctgcagcagacacggcat
cctctctccccgcctgtacttattctcgtcgccctcgaacccgatgctctttgtgcttgc
cgaatccttacccgattgctcaaacatgactatattcctcacaaaatccagcctgtttcc
ggatatgtcgatctcgagaaagccggtcgagaattggtcacacccatgatggaatctaag
ggtggcagtggtggtgtcgttgtatgcctcggtgtaggaggcatggttgacttaggccca
ttattgggacttgaacccaaagacgatgacgctccttatagcggcgtagaggtttgggtc
atggatgcacatcggccttggaacctcggaaatgtttttggtggttttccccttgaccca
gtaaccgagatatcgtcctcatatcagtcgaggagccccgctggagttgatggagggaag
atcacccgagtattcaaccctggcagaggcggtatcatcgttttcgatgatggcgatatc
gaggaggatatggagactgagcgtaccgcgtacctcgctctaatggacatgcccgaaatt
gatgatgagggtgaggaattgggagatacg---gacgacgacgacgacgacgacgagacc
agcaatcacttggatcaagaacctacgcacgcgggtcaaaaacgaaagagttggtccgat
ggagaggacgacagtgatgacgacaggccccggcagcggcgacggagtaactcatccagc
tcaatcccggaatcaccacagcgtccccagcaaagaggactcctctccttacagcaactt
gatgttggactatcaagtgatccagtcgaacccccctccggagcacaaccacctgcaggt
ccatcagctcgcgcattacggagacgactattgcgaatgcgagagaggaacgaaaccatc
cttcgtcagtattacaaagtcgggtcctctttctcagaacctctttcttccatgatgtat
tcgcttgcttccgagctaggtagagaagacaacgatctcctgtggctgacgatagttgga
gttacatccatggaaatctacggccgctcctcggcaggtgttgcggcacctgtcagacag
agcgacaagagccgcccgacaggctggctaggaattcggggaacgagaataaggcagctt
cttcgggacgaggtgaggcgactcaaccccccagagattacaaatgggcgtgtcgctgtg
gaaaatacgggtgtgattcccaccacggcgagaaacccggaagacacaggaattcgatta
tcccccgagcccagattcctgcttattcgccattggagtctctacgacagtatgctgcat
tcaccatatcttttttcacgccttaaaacctggagtgaaacgggaattaagcgacttcac
aaattacttgcaaaaatgggagtcagtcttgctcaatgcaagcaaaactatacccacatg
gacatgatgctgaagcgtgagcttagagcgaaattgctcaagtacggttcactttataac
ctcgacgaaatggtgccatcaatcgacacagatggtaaggatcgtgctggagccaaagat
ggatggggctttgttcgaagttgggggttccgcgcaacattgagtgctcaagatgtggga
gttatcgttggtgcccttttagaagtcggcaagcatgctcaggcctatgacccgtctgcg
gccgcccgtcaagatgttcgagaaattgaggaagaggtcgaacttgcagctcaagggcag
gaatggattgatcggttctggggggcatacgacgcgcttgaggatatcgacgcgctcaaa
gccgggctccccactgctcaattccttcatcgagctatttatcgtacagggacatcactc
atcaacaaaaaacaaattacacacctccgcgctttccgtttgtgcgtggttaaagaaggg
cctgacgtcgcacttttcacacaccccgcggcactgaccaaattatcactttggatcggc
gaggctcttgctgaacaagagagagaggctcacggaaagctctcgcacggcggccgcggc
acaccacttgttgttgccggtctcaacgagaaaagaggtgtgtatgttgtggtaggcaca
ggtggcggaggtggcccggacacgacattactcgacagagaggccgcaaagaaacgcaaa
gccgaaagagaagcaaagctcaagaagaaagaagagtcacgcctagcgaagcaaaaggtg
cgagaagataaacgcgcagctcggcgagatgcaggtgatggtgatgatgatgatgaactc
gagacagagtcagaggattccgacagctcagactcggatgtgtcagatgatgatgatgaa
gacgtcgagcatgaaaagggctacggcctcaacaaattcggcattgcattccaagaagta
gtatcagaaagagaaaccaacacgagggtacggattgatagtttcgagcattgtgtggtg
gaagtgaagaaggaggaccttagcggattccttgagagtctgagcatgaaggtcgtcgtg
ggttaa
>Fp42
atgtatctcccacggtccttgatctcgaaattatacattcatctgcagcagacacggcat
cctctctccccgcctgtacttattctcgtcgccctcgaacccgatgctctttgtgcttgc
cgaatccttacccgattgctcaaacatgactatattcctcacaaaatccagcctgtttcc
ggatatgtcgatctcgagaaagccggtcgagaattggtcacacccatgatggaatctaag
ggtggcagtggtggtgtcgttgtatgcctcggtgtaggaggcatggttgacttaggccca
ttattgggacttgaacccaaagacgatgacgctccttatagcggcgtagaggtttgggtc
atggatgcacatcggccttggaacctcggaaatgtttttggtggttttccccttgaccca
gtaaccgagatatcgtcctcatatcagtcgaggagccccgctggagttgatggagggaag
atcacccgagtattcaaccctggcagaggcggtatcatcgttttcgatgatggcgatatc
gaggaggatatggagactgagcgtaccgcgtacctcgctctaatggacatgcccgaaatt
gatgatgagggtgaggaattgggagatacggacgacgacgacgacgacgacgacgagacc
agcaatcacttggatcaagaacctacgcacgcgggtcaaaaacgaaagagttggtccgat
ggagaggacgacagtgatgacgacaggccccggcagcggcgacggagtaactcatccagc
tcaatcccggaatcaccacagcgtccccagcaaagaggactcctctccttacagcaactt
gatgttggactatcaagtgatccagtcgaacccccctccggagcacaaccacctgcaggt
ccatcagctcgcgcattacggagacgactattgcgaatgcgagagaggaacgaaaccatc
cttcgtcagtattacaaagtcgggtcctctttctcagaacctctttcttccatgatgtat
tcgcttgcttccgagctaggtagagaagacaacgatctcctgtggctgacgatagttgga
gttacatccatggaaatctacggccgctcctcggcaggtgttgcggcacctgtcagacag
agcgacaagagccgcccgacaggctggctaggaattcggggaacgagaataaggcagctt
cttcgggacgaggtgaggcgactcaaccccccagagattacaaatgggcgtgtcgctgtg
gaaaatacgggtgtgattcccaccacggcgagaaacccggaagacacaggaattcgatta
tcccccgagcccagattcctgcttattcgccattggagtctctacgacagtatgctgcat
tcaccatatcttttttcacgccttaaaacctggagtgaaacgggaattaagcgacttcac
aaattacttgcaaaaatgggagtcagtcttgctcaatgcaagcaaaactatacccacatg
gacatgatgctgaagcgtgagcttagagcgaaattgctcaagtacggttcactttataac
ctcgacgaaatggtgccatcaatcgacacagatggtaaggatcgtgctggagccaaagat
ggatggggctttgttcgaagttgggggttccgcgcaacattgagtgctcaagatgtggga
gttatcgttggtgcccttttagaagtcggcaagcatgctcaggcctatgacccgtctgcg
gccgcccgtcaagatgttcgagaaattgaggaagaggtcgaacttgcagctcaagggcag
gaatggattgatcggttctggggggcatacgacgcgcttgaggatatcgacgcgctcaaa
gccgggctccccactgctcaattccttcatcgagctatttatcgtacagggacatcactc
atcaacaaaaaacaaattacacacctccgcgctttccgtttgtgcgtggttaaagaaggg
cctgacgtcgcacttttcacacaccccgcggcactgaccaaattatcactttggatcggc
gaggctcttgctgaacaagagagagaggctcacggaaagctctcgcacggcggccgcggc
acaccacttgttgttgccggtctcaacgagaaaagaggtgtgtatgttgtggtaggcaca
ggtggcggaggtggcccggacacgacattactcgacagagaggccgcaaagaaacgcaaa
gccgaaagagaagcaaagctcaagaagaaagaagagtcacgcctagcgaagcaaaaggtg
cgagaagataaacgcgcagctcggcgagatgcaggtgatggtgatgatgatgatgaactc
gagacagagtcagaggattccgacagctcagactcggatgtgtcagatgatgatgatgaa
gacgtcgagcatgaaaagggctacggcctcaacaaattcggcattgcattccaagaagta
gtatcagaaagagaaaccaacacgagggtacggattgatagtttcgagcattgtgtggtg
gaagtgaagaaggaggaccttagcggattccttgagagtctgagcatgaaggtcgtcgtg
ggttaa
>Fp44
atgtatctcccacggtccttgatctcgaaattatacattcatctgcagcagacacggcat
cctctctccccgcctgtacttattctcgtcgccctcgaacccgatgctctttgtgcttgc
cgaatccttacccgattgctcaaacatgactatattcctcacaaaatccagcctgtttcc
ggatatgtcgatctcgagaaagccggtcgagaattggtcacacccatgatggaatctaag
ggtggcagtggtggtgtcgttgtatgcctcggtgtaggaggcatggttgacttaggccca
ttattgggacttgaacccaaagacgatgacgctccttatagcggcgtagaggtttgggtc
atggatgcacatcggccttggaacctcggaaatgtttttggtggttttccccttgaccca
gtaaccgagatatcgtcctcatatcagtcgaggagccccgctggagttgatggagggaag
atcacccgagtattcaaccctggcagaggcggtatcatcgttttcgatgatggcgatatc
gaggaggatatggagactgagcgtaccgcgtacctcgctctaatggacatgcccgaaatt
gatgatgagggtgaggaattgggagatacg---gacgacgacgacgacgacgacgagacc
agcaatcacttggatcaagaacctacgcacgcgggtcaaaaacgaaagagttggtccgat
ggagaggacgacagtgatgacgacaggccccggcagcggcgacggagtaactcatccagc
tcaatcccggaatcaccacagcgtccccagcaaagaggactcctctccttacagcaactt
gatgttggactatcaagtgatccagtcgaacccccctccggagcacaaccacctgcaggt
ccatcagctcgcgcattacggagacgactattgcgaatgcgagagaggaacgaaaccatc
cttcgtcagtattacaaagtcgggtcctctttctcagaacctctttcttccatgatgtat
tcgcttgcttccgagctaggtagagaagacaacgatctcctgtggctgacgatagttgga
gttacatccatggaaatctacggccgctcctcggcaggtgttgcggcacctgtcagacag
agcgacaagagccgcccgacaggctggctaggaattcggggaacgagaataaggcagctt
cttcgggacgaggtgaggcgactcaaccccccagagattacaaatgggcgtgtcgctgtg
gaaaatacgggtgtgattcccaccacggcgagaaacccggaagacacaggaattcgatta
tcccccgagcccagattcctgcttattcgccattggagtctctacgacagtatgctgcat
tcaccatatcttttttcacgccttaaaacctggagtgaaacgggaattaagcgacttcac
aaattacttgcaaaaatgggagtcagtcttgctcaatgcaagcaaaactatacccacatg
gacatgatgctgaagcgtgagcttagagcgaaattgctcaagtacggttcactttataac
ctcgacgaaatggtgccatcaatcgacacagatggtaaggatcgtgctggagccaaagat
ggatggggctttgttcgaagttgggggttccgcgcaacattgagtgctcaagatgtggga
gttatcgttggtgcccttttagaagtcggcaagcatgctcaggcctatgacccgtctgcg
gccgcccgtcaagatgttcgagaaattgaggaagaggtcgaacttgcagctcaagggcag
gaatggattgatcggttctggggggcatacgacgcgcttgaggatatcgacgcgctcaaa
gccgggctccccactgctcaattccttcatcgagctatttatcgtacagggacatcactc
atcaacaaaaaacaaattacacacctccgcgctttccgtttgtgcgtggttaaagaaggg
cctgacgtcgcacttttcacacaccccgcggcactgaccaaattatcactttggatcggc
gaggctcttgctgaacaagagagagaggctcacggaaagctctcgcacggcggccgcggc
acaccacttgttgttgccggtctcaacgagaaaagaggtgtgtatgttgtggtaggcaca
ggtggcggaggtggcccggacacgacattactcgacagagaggccgcaaagaaacgcaaa
gccgaaagagaagcaaagctcaagaagaaagaagagtcacgcctagcgaagcaaaaggtg
cgagaagataaacgcgcagctcggcgagatgcaggtgatggtgatgatgatgatgaactc
gagacagagtcagaggattccgacagctcagactcggatgtgtcagatgatgatgatgaa
gacgtcgagcatgaaaagggctacggcctcaacaaattcggcattgcattccaagaagta
gtatcagaaagagaaaccaacacgagggtacggattgatagtttcgagcattgtgtggtg
gaagtgaagaaggaggaccttagcggattccttgagagtctgagcatgaaggtcgtcgtg
ggttaa
>Fp49
atgtatctcccacggtccttgatctcgaaattatacattcatctgcagcagacacggcat
cctctctccccgcctgtacttattctcgtcgccctcgaacccgatgctctttgtgcttgc
cgaatccttacccgattgctcaaacatgactatattcctcacaaaatccagcctgtttcc
ggatatgtcgatctcgagaaagccggtcgagaattggtcacacccatgatggaatctaag
ggtggcagtggtggtgtcgttgtatgcctcggtgtaggaggcatggttgacttaggccca
ttattgggacttgaacccaaagacgatgacgctccttatagcggcgtagaggtttgggtc
atggatgcacatcggccttggaacctcggaaatgtttttggtggttttccccttgaccca
gtaaccgagatatcgtcctcatatcagtcgaggagccccgctggagttgatggagggaag
atcacccgagtattcaaccctggcagaggcggtatcatcgttttcgatgatggcgatatc
gaggaggatatggagactgagcgtaccgcgtacctcgctctaatggacatgcccgaaatt
gatgatgagggtgaggaattgggagatacggacgacgacgacgacgacgacgacgagacc
agcaatcacttggatcaagaacctacgcacgcgggtcaaaaacgaaagagttggtccgat
ggagaggacgacagtgatgacgacaggccccggcagcggcgacggagtaactcatccagc
tcaatcccggaatcaccacagcgtccccagcaaagaggactcctctccttacagcaactt
gatgttggactatcaagtgatccagtcgaacccccctccggagcacaaccacctgcaggt
ccatcagctcgcgcattacggagacgactattgcgaatgcgagagaggaacgaaaccatc
cttcgtcagtattacaaagtcgggtcctctttctcagaacctctttcttccatgatgtat
tcgcttgcttccgagctaggtagagaagacaacgatctcctgtggctgacgatagttgga
gttacatccatggaaatctacggccgctcctcggcaggtgttgcggcacctgtcagacag
agcgacaagagccgcccgacaggctggctaggaattcggggaacgagaataaggcagctt
cttcgggacgaggtgaggcgactcaaccccccagagattacaaatgggcgtgtcgctgtg
gaaaatacgggtgtgattcccaccacggcgagaaacccggaagacacaggaattcgatta
tcccccgagcccagattcctgcttattcgccattggagtctctacgacagtatgctgcat
tcaccatatcttttttcacgccttaaaacctggagtgaaacgggaattaagcgacttcac
aaattacttgcaaaaatgggagtcagtcttgctcaatgcaagcaaaactatacccacatg
gacatgatgctgaagcgtgagcttagagcgaaattgctcaagtacggttcactttataac
ctcgacgaaatggtgccatcaatcgacacagatggtaaggatcgtgctggagccaaagat
ggatggggctttgttcgaagttgggggttccgcgcaacattgagtgctcaagatgtggga
gttatcgttggtgcccttttagaagtcggcaagcatgctcaggcctatgacccgtctgcg
gccgcccgtcaagatgttcgagaaattgaggaagaggtcgaacttgcagctcaagggcag
gaatggattgatcggttctggggggcatacgacgcgcttgaggatatcgacgcgctcaaa
gccgggctccccactgctcaattccttcatcgagctatttatcgtacagggacatcactc
atcaacaaaaaacaaattacacacctccgcgctttccgtttgtgcgtggttaaagaaggg
cctgacgtcgcacttttcacacaccccgcggcactgaccaaattatcactttggatcggc
gaggctcttgctgaacaagagagagaggctcacggaaagctctcgcacggcggccgcggc
acaccacttgttgttgccggtctcaacgagaaaagaggtgtgtatgttgtggtaggcaca
ggtggcggaggtggcccggacacgacattactcgacagagaggccgcaaagaaacgcaaa
gccgaaagagaagcaaagctcaagaagaaagaagagtcacgcctagcgaagcaaaaggtg
cgagaagataaacgcgcagctcggcgagatgcaggtgatggtgatgatgatgatgaactc
gagacagagtcagaggattccgacagctcagactcggatgtgtcagatgatgatgatgaa
gacgtcgagcatgaaaagggctacggcctcaacaaattcggcattgcattccaagaagta
gtatcagaaagagaaaccaacacgagggtacggattgatagtttcgagcattgtgtggtg
gaagtgaagaaggaggaccttagcggattccttgagagtctgagcatgaaggtcgtcgtg
ggttaa
>Fp50
atgtatctcccacggtccttgatctcgaaattatacattcatctgcagcagacacggcat
cctctctccccgcctgtacttattctcgtcgccctcgaacccgatgctctttgtgcttgc
cgaatccttacccgattgctcaaacatgactatattcctcacaaaatccagcctgtttcc
ggatatgtcgatctcgagaaagccggtcgagaattggtcacacccatgatggaatctaag
ggtggcagtggtggtgtcgttgtatgcctcggtgtaggaggcatggttgacttaggccca
ttattgggacttgaacccaaagacgatgacgctccttatagcggcgtagaggtttgggtc
atggatgcacatcggccttggaacctcggaaatgtttttggtggttttccccttgaccca
gtaaccgagatatcgtcctcatatcagtcgaggagccccgctggagttgatggagggaag
atcacccgagtattcaaccctggcagaggcggtatcatcgttttcgatgatggcgatatc
gaggaggatatggagactgagcgtaccgcgtacctcgctctaatggacatgcccgaaatt
gatgatgagggtgaggaattgggagatacg---gacgacgacgacgacgacgacgagacc
agcaatcacttggatcaagaacctacgcacgcgggtcaaaaacgaaagagttggtccgat
ggagaggacgacagtgatgacgacaggccccggcagcggcgacggagtaactcatccagc
tcaatcccggaatcaccacagcgtccccagcaaagaggactcctctccttacagcaactt
gatgttggactatcaagtgatccagtcgaacccccctccggagcacaaccacctgcaggt
ccatcagctcgcgcattacggagacgactattgcgaatgcgagagaggaacgaaaccatc
cttcgtcagtattacaaagtcgggtcctctttctcagaacctctttcttccatgatgtat
tcgcttgcttccgagctaggtagagaagacaacgatctcctgtggctgacgatagttgga
gttacatccatggaaatctacggccgctcctcggcaggtgttgcggcacctgtcagacag
agcgacaagagccgcccgacaggctggctaggaattcggggaacgagaataaggcagctt
cttcgggacgaggtgaggcgactcaaccccccagagattacaaatgggcgtgtcgctgtg
gaaaatacgggtgtgattcccaccacggcgagaaacccggaagacacaggaattcgatta
tcccccgagcccagattcctgcttattcgccattggagtctctacgacagtatgctgcat
tcaccatatcttttttcacgccttaaaacctggagtgaaacgggaattaagcgacttcac
aaattacttgcaaaaatgggagtcagtcttgctcaatgcaagcaaaactatacccacatg
gacatgatgctgaagcgtgagcttagagcgaaattgctcaagtacggttcactttataac
ctcgacgaaatggtgccatcaatcgacacagatggtaaggatcgtgctggagccaaagat
ggatggggctttgttcgaagttgggggttccgcgcaacattgagtgctcaagatgtggga
gttatcgttggtgcccttttagaagtcggcaagcatgctcaggcctatgacccgtctgcg
gccgcccgtcaagatgttcgagaaattgaggaagaggtcgaacttgcagctcaagggcag
gaatggattgatcggttctggggggcatacgacgcgcttgaggatatcgacgcgctcaaa
gccgggctccccactgctcaattccttcatcgagctatttatcgtacagggacatcactc
atcaacaaaaaacaaattacacacctccgcgctttccgtttgtgcgtggttaaagaaggg
cctgacgtcgcacttttcacacaccccgcggcactgaccaaattatcactttggatcggc
gaggctcttgctgaacaagagagagaggctcacggaaagctctcgcacggcggccgcggc
acaccacttgttgttgccggtctcaacgagaaaagaggtgtgtatgttgtggtaggcaca
ggtggcggaggtggcccggacacgacattactcgacagagaggccgcaaagaaacgcaaa
gccgaaagagaagcaaagctcaagaagaaagaagagtcacgcctagcgaagcaaaaggtg
cgagaagataaacgcgcagctcggcgagatgcaggtgatggtgatgatgatgatgaactc
gagacagagtcagaggattccgacagctcagactcggatgtgtcagatgatgatgatgaa
gacgtcgagcatgaaaagggctacggcctcaacaaattcggcattgcattccaagaagta
gtatcagaaagagaaaccaacacgagggtacggattgatagtttcgagcattgtgtggtg
gaagtgaagaaggaggaccttagcggattccttgagagtctgagcatgaaggtcgtcgtg
ggttaa
>Fp51
atgtatctcccacggtccttgatctcgaaattatacattcatctgcagcagacacggcat
cctctctccccgcctgtacttattctcgtcgccctcgaacccgatgctctttgtgcttgc
cgaatccttacccgattgctcaaacatgactatattcctcacaaaatccagcctgtttcc
ggatatgtcgatctcgagaaagccggtcgagaattggtcacacccatgatggaatctaag
ggtggcagtggtggtgtcgttgtatgcctcggtgtaggaggcatggttgacttaggccca
ttattgggacttgaacccaaagacgatgacgctccttatagcggcgtagaggtttgggtc
atggatgcacatcggccttggaacctcggaaatgtttttggtggttttccccttgaccca
gtaaccgagatatcgtcctcatatcagtcgaggagccccgctggagttgatggagggaag
atcacccgagtattcaaccctggcagaggcggtatcatcgttttcgatgatggcgatatc
gaggaggatatggagactgagcgtaccgcgtacctcgctctaatggacatgcccgaaatt
gatgatgagggtgaggaattgggagatacg---gacgacgacgacgacgacgacgagacc
agcaatcacttggatcaagaacctacgcacgcgggtcaaaaacgaaagagttggtccgat
ggagaggacgacagtgatgacgacaggccccggcagcggcgacggagtaactcatccagc
tcaatcccggaatcaccacagcgtccccagcaaagaggactcctctccttacagcaactt
gatgttggactatcaagtgatccagtcgaacccccctccggagcacaaccacctgcaggt
ccatcagctcgcgcattacggagacgactattgcgaatgcgagagaggaacgaaaccatc
cttcgtcagtattacaaagtcgggtcctctttctcagaacctctttcttccatgatgtat
tcgcttgcttccgagctaggtagagaagacaacgatctcctgtggctgacgatagttgga
gttacatccatggaaatctacggccgctcctcggcaggtgttgcggcacctgtcagacag
agcgacaagagccgcccgacaggctggctaggaattcggggaacgagaataaggcagctt
cttcgggacgaggtgaggcgactcaaccccccagagattacaaatgggcgtgtcgctgtg
gaaaatacgggtgtgattcccaccacggcgagaaacccggaagacacaggaattcgatta
tcccccgagcccagattcctgcttattcgccattggagtctctacgacagtatgctgcat
tcaccatatcttttttcacgccttaaaacctggagtgaaacgggaattaagcgacttcac
aaattacttgcaaaaatgggagtcagtcttgctcaatgcaagcaaaactatacccacatg
gacatgatgctgaagcgtgagcttagagcgaaattgctcaagtacggttcactttataac
ctcgacgaaatggtgccatcaatcgacacagatggtaaggatcgtgctggagccaaagat
ggatggggctttgttcgaagttgggggttccgcgcaacattgagtgctcaagatgtggga
gttatcgttggtgcccttttagaagtcggcaagcatgctcaggcctatgacccgtctgcg
gccgcccgtcaagatgttcgagaaattgaggaagaggtcgaacttgcagctcaagggcag
gaatggattgatcggttctggggggcatacgacgcgcttgaggatatcgacgcgctcaaa
gccgggctccccactgctcaattccttcatcgagctatttatcgtacagggacatcactc
atcaacaaaaaacaaattacacacctccgcgctttccgtttgtgcgtggttaaagaaggg
cctgacgtcgcacttttcacacaccccgcggcactgaccaaattatcactttggatcggc
gaggctcttgctgaacaagagagagaggctcacggaaagctctcgcacggcggccgcggc
acaccacttgttgttgccggtctcaacgagaaaagaggtgtgtatgttgtggtaggcaca
ggtggcggaggtggcccggacacgacattactcgacagagaggccgcaaagaaacgcaaa
gccgaaagagaagcaaagctcaagaagaaagaagagtcacgcctagcgaagcaaaaggtg
cgagaagataaacgcgcagctcggcgagatgcaggtgatggtgatgatgatgatgaactc
gagacagagtcagaggattccgacagctcagactcggatgtgtcagatgatgatgatgaa
gacgtcgagcatgaaaagggctacggcctcaacaaattcggcattgcattccaagaagta
gtatcagaaagagaaaccaacacgagggtacggattgatagtttcgagcattgtgtggtg
gaagtgaagaaggaggaccttagcggattccttgagagtctgagcatgaaggtcgtcgtg
ggttaa
>Fp59
atgtatctcccacggtccttgatctcgaaattatacattcatctgcagcagacacggcat
cctctctccccgcctgtacttattctcgtcgccctcgaacccgatgctctttgtgcttgc
cgaatccttacccgattgctcaaacatgactatattcctcacaaaatccagcctgtttcc
ggatatgtcgatctcgagaaagccggtcgagaattggtcacacccatgatggaatctaag
ggtggcagtggtggtgtcgttgtatgcctcggtgtaggaggcatggttgacttaggccca
ttattgggacttgaacccaaagacgatgacgctccttatagcggcgtagaggtttgggtc
atggatgcacatcggccttggaacctcggaaatgtttttggtggttttccccttgaccca
gtaaccgagatatcgtcctcatatcagtcgaggagccccgctggagttgatggagggaag
atcacccgagtattcaaccctggcagaggcggtatcatcgttttcgatgatggcgatatc
gaggaggatatggagactgagcgtaccgcgtacctcgctctaatggacatgcccgaaatt
gatgatgagggtgaggaattgggagatacg---gacgacgacgacgacgacgacgagacc
agcaatcacttggatcaagaacctacgcacgcgggtcaaaaacgaaagagttggtccgat
ggagaggacgacagtgatgacgacaggccccggcagcggcgacggagtaactcatccagc
tcaatcccggaatcaccacagcgtccccagcaaagaggactcctctccttacagcaactt
gatgttggactatcaagtgatccagtcgaacccccctccggagcacaaccacctgcaggt
ccatcagctcgcgcattacggagacgactattgcgaatgcgagagaggaacgaaaccatc
cttcgtcagtattacaaagtcgggtcctctttctcagaacctctttcttccatgatgtat
tcgcttgcttccgagctaggtagagaagacaacgatctcctgtggctgacgatagttgga
gttacatccatggaaatctacggccgctcctcggcaggtgttgcggcacctgtcagacag
agcgacaagagccgcccgacaggctggctaggaattcggggaacgagaataaggcagctt
cttcgggacgaggtgaggcgactcaaccccccagagattacaaatgggcgtgtcgctgtg
gaaaatacgggtgtgattcccaccacggcgagaaacccggaagacacaggaattcgatta
tcccccgagcccagattcctgcttattcgccattggagtctctacgacagtatgctgcat
tcaccatatcttttttcacgccttaaaacctggagtgaaacgggaattaagcgacttcac
aaattacttgcaaaaatgggagtcagtcttgctcaatgcaagcaaaactatacccacatg
gacatgatgctgaagcgtgagcttagagcgaaattgctcaagtacggttcactttataac
ctcgacgaaatggtgccatcaatcgacacagatggtaaggatcgtgctggagccaaagat
ggatggggctttgttcgaagttgggggttccgcgcaacattgagtgctcaagatgtggga
gttatcgttggtgcccttttagaagtcggcaagcatgctcaggcctatgacccgtctgcg
gccgcccgtcaagatgttcgagaaattgaggaagaggtcgaacttgcagctcaagggcag
gaatggattgatcggttctggggggcatacgacgcgcttgaggatatcgacgcgctcaaa
gccgggctccccactgctcaattccttcatcgagctatttatcgtacagggacatcactc
atcaacaaaaaacaaattacacacctccgcgctttccgtttgtgcgtggttaaagaaggg
cctgacgtcgcacttttcacacaccccgcggcactgaccaaattatcactttggatcggc
gaggctcttgctgaacaagagagagaggctcacggaaagctctcgcacggcggccgcggc
acaccacttgttgttgccggtctcaacgagaaaagaggtgtgtatgttgtggtaggcaca
ggtggcggaggtggcccggacacgacattactcgacagagaggccgcaaagaaacgcaaa
gccgaaagagaagcaaagctcaagaagaaagaagagtcacgcctagcgaagcaaaaggtg
cgagaagataaacgcgcagctcggcgagatgcaggtgatggtgatgatgatgatgaactc
gagacagagtcagaggattccgacagctcagactcggatgtgtcagatgatgatgatgaa
gacgtcgagcatgaaaagggctacggcctcaacaaattcggcattgcattccaagaagta
gtatcagaaagagaaaccaacacgagggtacggattgatagtttcgagcattgtgtggtg
gaagtgaagaaggaggaccttagcggattccttgagagtctgagcatgaaggtcgtcgtg
ggttaa
>Fp63
atgtatctcccacggtccttgatctcgaaattatacattcatctgcagcagacacggcat
cctctctccccgcctgtacttattctcgtcgccctcgaacccgatgctctttgtgcttgc
cgaatccttacccgattgctcaaacatgactatattcctcacaaaatccagcctgtttcc
ggatatgtcgatctcgagaaagccggtcgagaattggtcacacccatgatggaatctaag
ggtggcagtggtggtgtcgttgtatgcctcggtgtaggaggcatggttgacttaggccca
ttattgggacttgaacccaaagacgatgacgctccttatagcggcgtagaggtttgggtc
atggatgcacatcggccttggaacctcggaaatgtttttggtggttttccccttgaccca
gtaaccgagatatcgtcctcatatcagtcgaggagccccgctggagttgatggagggaag
atcacccgagtattcaaccctggcagaggcggtatcatcgttttcgatgatggcgatatc
gaggaggatatggagactgagcgtaccgcgtacctcgctctaatggacatgcccgaaatt
gatgatgagggtgaggaattgggagatacggacgacgacgacgacgacgacgacgagacc
agcaatcacttggatcaagaacctacgcacgcgggtcaaaaacgaaagagttggtccgat
ggagaggacgacagtgatgacgacaggccccggcagcggcgacggagtaactcatccagc
tcaatcccggaatcaccacagcgtccccagcaaagaggactcctctccttacagcaactt
gatgttggactatcaagtgatccagtcgaacccccctccggagcacaaccacctgcaggt
ccatcagctcgcgcattacggagacgactattgcgaatgcgagagaggaacgaaaccatc
cttcgtcagtattacaaagtcgggtcctctttctcagaacctctttcttccatgatgtat
tcgcttgcttccgagctaggtagagaagacaacgatctcctgtggctgacgatagttgga
gttacatccatggaaatctacggccgctcctcggcaggtgttgcggcacctgtcagacag
agcgacaagagccgcccgacaggctggctaggaattcggggaacgagaataaggcagctt
cttcgggacgaggtgaggcgactcaaccccccagagattacaaatgggcgtgtcgctgtg
gaaaatacgggtgtgattcccaccacggcgagaaacccggaagacacaggaattcgatta
tcccccgagcccagattcctgcttattcgccattggagtctctacgacagtatgctgcat
tcaccatatcttttttcacgccttaaaacctggagtgaaacgggaattaagcgacttcac
aaattacttgcaaaaatgggagtcagtcttgctcaatgcaagcaaaactatacccacatg
gacatgatgctgaagcgtgagcttagagcgaaattgctcaagtacggttcactttataac
ctcgacgaaatggtgccatcaatcgacacagatggtaaggatcgtgctggagccaaagat
ggatggggctttgttcgaagttgggggttccgcgcaacattgagtgctcaagatgtggga
gttatcgttggtgcccttttagaagtcggcaagcatgctcaggcctatgacccgtctgcg
gccgcccgtcaagatgttcgagaaattgaggaagaggtcgaacttgcagctcaagggcag
gaatggattgatcggttctggggggcatacgacgcgcttgaggatatcgacgcgctcaaa
gccgggctccccactgctcaattccttcatcgagctatttatcgtacagggacatcactc
atcaacaaaaaacaaattacacacctccgcgctttccgtttgtgcgtggttaaagaaggg
cctgacgtcgcacttttcacacaccccgcggcactgaccaaattatcactttggatcggc
gaggctcttgctgaacaagagagagaggctcacggaaagctctcgcacggcggccgcggc
acaccacttgttgttgccggtctcaacgagaaaagaggtgtgtatgttgtggtaggcaca
ggtggcggaggtggcccggacacgacattactcgacagagaggccgcaaagaaacgcaaa
gccgaaagagaagcaaagctcaagaagaaagaagagtcacgcctagcgaagcaaaaggtg
cgagaagataaacgcgcagctcggcgagatgcaggtgatggtgatgatgatgatgaactc
gagacagagtcagaggattccgacagctcagactcggatgtgtcagatgatgatgatgaa
gacgtcgagcatgaaaagggctacggcctcaacaaattcggcattgcattccaagaagta
gtatcagaaagagaaaccaacacgagggtacggattgatagtttcgagcattgtgtggtg
gaagtgaagaaggaggaccttagcggattccttgagagtctgagcatgaaggtcgtcgtg
ggttaa
>Fp65
atgtatctcccacggtccttgatctcgaaattatacattcatctgcagcagacacggcat
cctctctccccgcctgtacttattctcgtcgccctcgaacccgatgctctttgtgcttgc
cgaatccttacccgattgctcaaacatgactatattcctcacaaaatccagcctgtttcc
ggatatgtcgatctcgagaaagccggtcgagaattggtcacacccatgatggaatctaag
ggtggcagtggtggtgtcgttgtatgcctcggtgtaggaggcatggttgacttaggccca
ttattgggacttgaacccaaagacgatgacgctccttatagcggcgtagaggtttgggtc
atggatgcacatcggccttggaacctcggaaatgtttttggtggttttccccttgaccca
gtaaccgagatatcgtcctcatatcagtcgaggagccccgctggagttgatggagggaag
atcacccgagtattcaaccctggcagaggcggtatcatcgttttcgatgatggcgatatc
gaggaggatatggagactgagcgtaccgcgtacctcgctctaatggacatgcccgaaatt
gatgatgagggtgaggaattgggagatacg---gacgacgacgacgacgacgacgagacc
agcaatcacttggatcaagaacctacgcacgcgggtcaaaaacgaaagagttggtccgat
ggagaggacgacagtgatgacgacaggccccggcagcggcgacggagtaactcatccagc
tcaatcccggaatcaccacagcgtccccagcaaagaggactcctctccttacagcaactt
gatgttggactatcaagtgatccagtcgaacccccctccggagcacaaccacctgcaggt
ccatcagctcgcgcattacggagacgactattgcgaatgcgagagaggaacgaaaccatc
cttcgtcagtattacaaagtcgggtcctctttctcagaacctctttcttccatgatgtat
tcgcttgcttccgagctaggtagagaagacaacgatctcctgtggctgacgatagttgga
gttacatccatggaaatctacggccgctcctcggcaggtgttgcggcacctgtcagacag
agcgacaagagccgcccgacaggctggctaggaattcggggaacgagaataaggcagctt
cttcgggacgaggtgaggcgactcaaccccccagagattacaaatgggcgtgtcgctgtg
gaaaatacgggtgtgattcccaccacggcgagaaacccggaagacacaggaattcgatta
tcccccgagcccagattcctgcttattcgccattggagtctctacgacagtatgctgcat
tcaccatatcttttttcacgccttaaaacctggagtgaaacgggaattaagcgacttcac
aaattacttgcaaaaatgggagtcagtcttgctcaatgcaagcaaaactatacccacatg
gacatgatgctgaagcgtgagcttagagcgaaattgctcaagtacggttcactttataac
ctcgacgaaatggtgccatcaatcgacacagatggtaaggatcgtgctggagccaaagat
ggatggggctttgttcgaagttgggggttccgcgcaacattgagtgctcaagatgtggga
gttatcgttggtgcccttttagaagtcggcaagcatgctcaggcctatgacccgtctgcg
gccgcccgtcaagatgttcgagaaattgaggaagaggtcgaacttgcagctcaagggcag
gaatggattgatcggttctggggggcatacgacgcgcttgaggatatcgacgcgctcaaa
gccgggctccccactgctcaattccttcatcgagctatttatcgtacagggacatcactc
atcaacaaaaaacaaattacacacctccgcgctttccgtttgtgcgtggttaaagaaggg
cctgacgtcgcacttttcacacaccccgcggcactgaccaaattatcactttggatcggc
gaggctcttgctgaacaagagagagaggctcacggaaagctctcgcacggcggccgcggc
acaccacttgttgttgccggtctcaacgagaaaagaggtgtgtatgttgtggtaggcaca
ggtggcggaggtggcccggacacgacattactcgacagagaggccgcaaagaaacgcaaa
gccgaaagagaagcaaagctcaagaagaaagaagagtcacgcctagcgaagcaaaaggtg
cgagaagataaacgcgcagctcggcgagatgcaggtgatggtgatgatgatgatgaactc
gagacagagtcagaggattccgacagctcagactcggatgtgtcagatgatgatgatgaa
gacgtcgagcatgaaaagggctacggcctcaacaaattcggcattgcattccaagaagta
gtatcagaaagagaaaccaacacgagggtacggattgatagtttcgagcattgtgtggtg
gaagtgaagaaggaggaccttagcggattccttgagagtctgagcatgaaggtcgtcgtg
ggttaa
>Fp66
atgtatctcccacggtccttgatctcgaaattatacattcatctgcagcagacacggcat
cctctctccccgcctgtacttattctcgtcgccctcgaacccgatgctctttgtgcttgc
cgaatccttacccgattgctcaaacatgactatattcctcacaaaatccagcctgtttcc
ggatatgtcgatctcgagaaagccggtcgagaattggtcacacccatgatggaatctaag
ggtggcagtggtggtgtcgttgtatgcctcggtgtaggaggcatggttgacttaggccca
ttattgggacttgaacccaaagacgatgacgctccttatagcggcgtagaggtttgggtc
atggatgcacatcggccttggaacctcggaaatgtttttggtggttttccccttgaccca
gtaaccgagatatcgtcctcatatcagtcgaggagccccgctggagttgatggagggaag
atcacccgagtattcaaccctggcagaggcggtatcatcgttttcgatgatggcgatatc
gaggaggatatggagactgagcgtaccgcgtacctcgctctaatggacatgcccgaaatt
gatgatgagggtgaggaattgggagatacg---gacgacgacgacgacgacgacgagacc
agcaatcacttggatcaagaacctacgcacgcgggtcaaaaacgaaagagttggtccgat
ggagaggacgacagtgatgacgacaggccccggcagcggcgacggagtaactcatccagc
tcaatcccggaatcaccacagcgtccccagcaaagaggactcctctccttacagcaactt
gatgttggactatcaagtgatccagtcgaacccccctccggagcacaaccacctgcaggt
ccatcagctcgcgcattacggagacgactattgcgaatgcgagagaggaacgaaaccatc
cttcgtcagtattacaaagtcgggtcctctttctcagaacctctttcttccatgatgtat
tcgcttgcttccgagctaggtagagaagacaacgatctcctgtggctgacgatagttgga
gttacatccatggaaatctacggccgctcctcggcaggtgttgcggcacctgtcagacag
agcgacaagagccgcccgacaggctggctaggaattcggggaacgagaataaggcagctt
cttcgggacgaggtgaggcgactcaaccccccagagattacaaatgggcgtgtcgctgtg
gaaaatacgggtgtgattcccaccacggcgagaaacccggaagacacaggaattcgatta
tcccccgagcccagattcctgcttattcgccattggagtctctacgacagtatgctgcat
tcaccatatcttttttcacgccttaaaacctggagtgaaacgggaattaagcgacttcac
aaattacttgcaaaaatgggagtcagtcttgctcaatgcaagcaaaactatacccacatg
gacatgatgctgaagcgtgagcttagagcgaaattgctcaagtacggttcactttataac
ctcgacgaaatggtgccatcaatcgacacagatggtaaggatcgtgctggagccaaagat
ggatggggctttgttcgaagttgggggttccgcgcaacattgagtgctcaagatgtggga
gttatcgttggtgcccttttagaagtcggcaagcatgctcaggcctatgacccgtctgcg
gccgcccgtcaagatgttcgagaaattgaggaagaggtcgaacttgcagctcaagggcag
gaatggattgatcggttctggggggcatacgacgcgcttgaggatatcgacgcgctcaaa
gccgggctccccactgctcaattccttcatcgagctatttatcgtacagggacatcactc
atcaacaaaaaacaaattacacacctccgcgctttccgtttgtgcgtggttaaagaaggg
cctgacgtcgcacttttcacacaccccgcggcactgaccaaattatcactttggatcggc
gaggctcttgctgaacaagagagagaggctcacggaaagctctcgcacggcggccgcggc
acaccacttgttgttgccggtctcaacgagaaaagaggtgtgtatgttgtggtaggcaca
ggtggcggaggtggcccggacacgacattactcgacagagaggccgcaaagaaacgcaaa
gccgaaagagaagcaaagctcaagaagaaagaagagtcacgcctagcgaagcaaaaggtg
cgagaagataaacgcgcagctcggcgagatgcaggtgatggtgatgatgatgatgaactc
gagacagagtcagaggattccgacagctcagactcggatgtgtcagatgatgatgatgaa
gacgtcgagcatgaaaagggctacggcctcaacaaattcggcattgcattccaagaagta
gtatcagaaagagaaaccaacacgagggtacggattgatagtttcgagcattgtgtggtg
gaagtgaagaaggaggaccttagcggattccttgagagtctgagcatgaaggtcgtcgtg
ggttaa
>Fp72
atgtatctcccacggtccttgatctcgaaattatacattcatctgcagcagacacggcat
cctctctccccgcctgtacttattctcgtcgccctcgaacccgatgctctttgtgcttgc
cgaatccttacccgattgctcaaacatgactatattcctcacaaaatccagcctgtttcc
ggatatgtcgatctcgagaaagccggtcgagaattggtcacacccatgatggaatctaag
ggtggcagtggtggtgtcgttgtatgcctcggtgtaggaggcatggttgacttaggccca
ttattgggacttgaacccaaagacgatgacgctccttatagcggcgtagaggtttgggtc
atggatgcacatcggccttggaacctcggaaatgtttttggtggttttccccttgaccca
gtaaccgagatatcgtcctcatatcagtcgaggagccccgctggagttgatggagggaag
atcacccgagtattcaaccctggcagaggcggtatcatcgttttcgatgatggcgatatc
gaggaggatatggagactgagcgtaccgcgtacctcgctctaatggacatgcccgaaatt
gatgatgagggtgaggaattgggagatacg---gacgacgacgacgacgacgacgagacc
agcaatcacttggatcaagaacctacgcacgcgggtcaaaaacgaaagagttggtccgat
ggagaggacgacagtgatgacgacaggccccggcagcggcgacggagtaactcatccagc
tcaatcccggaatcaccacagcgtccccagcaaagaggactcctctccttacagcaactt
gatgttggactatcaagtgatccagtcgaacccccctccggagcacaaccacctgcaggt
ccatcagctcgcgcattacggagacgactattgcgaatgcgagagaggaacgaaaccatc
cttcgtcagtattacaaagtcgggtcctctttctcagaacctctttcttccatgatgtat
tcgcttgcttccgagctaggtagagaagacaacgatctcctgtggctgacgatagttgga
gttacatccatggaaatctacggccgctcctcggcaggtgttgcggcacctgtcagacag
agcgacaagagccgcccgacaggctggctaggaattcggggaacgagaataaggcagctt
cttcgggacgaggtgaggcgactcaaccccccagagattacaaatgggcgtgtcgctgtg
gaaaatacgggtgtgattcccaccacggcgagaaacccggaagacacaggaattcgatta
tcccccgagcccagattcctgcttattcgccattggagtctctacgacagtatgctgcat
tcaccatatcttttttcacgccttaaaacctggagtgaaacgggaattaagcgacttcac
aaattacttgcaaaaatgggagtcagtcttgctcaatgcaagcaaaactatacccacatg
gacatgatgctgaagcgtgagcttagagcgaaattgctcaagtacggttcactttataac
ctcgacgaaatggtgccatcaatcgacacagatggtaaggatcgtgctggagccaaagat
ggatggggctttgttcgaagttgggggttccgcgcaacattgagtgctcaagatgtggga
gttatcgttggtgcccttttagaagtcggcaagcatgctcaggcctatgacccgtctgcg
gccgcccgtcaagatgttcgagaaattgaggaagaggtcgaacttgcagctcaagggcag
gaatggattgatcggttctggggggcatacgacgcgcttgaggatatcgacgcgctcaaa
gccgggctccccactgctcaattccttcatcgagctatttatcgtacagggacatcactc
atcaacaaaaaacaaattacacacctccgcgctttccgtttgtgcgtggttaaagaaggg
cctgacgtcgcacttttcacacaccccgcggcactgaccaaattatcactttggatcggc
gaggctcttgctgaacaagagagagaggctcacggaaagctctcgcacggcggccgcggc
acaccacttgttgttgccggtctcaacgagaaaagaggtgtgtatgttgtggtaggcaca
ggtggcggaggtggcccggacacgacattactcgacagagaggccgcaaagaaacgcaaa
gccgaaagagaagcaaagctcaagaagaaagaagagtcacgcctagcgaagcaaaaggtg
cgagaagataaacgcgcagctcggcgagatgcaggtgatggtgatgatgatgatgaactc
gagacagagtcagaggattccgacagctcagactcggatgtgtcagatgatgatgatgaa
gacgtcgagcatgaaaagggctacggcctcaacaaattcggcattgcattccaagaagta
gtatcagaaagagaaaccaacacgagggtacggattgatagtttcgagcattgtgtggtg
gaagtgaagaaggaggaccttagcggattccttgagagtctgagcatgaaggtcgtcgtg
ggttaa
>Fp73
atgtatctcccacggtccttgatctcgaaattatacattcatctgcagcagacacggcat
cctctctccccgcctgtacttattctcgtcgccctcgaacccgatgctctttgtgcttgc
cgaatccttacccgattgctcaaacatgactatattcctcacaaaatccagcctgtttcc
ggatatgtcgatctcgagaaagccggtcgagaattggtcacacccatgatggaatctaag
ggtggcagtggtggtgtcgttgtatgcctcggtgtaggaggcatggttgacttaggccca
ttattgggacttgaacccaaagacgatgacgctccttatagcggcgtagaggtttgggtc
atggatgcacatcggccttggaacctcggaaatgtttttggtggttttccccttgaccca
gtaaccgagatatcgtcctcatatcagtcgaggagccccgctggagttgatggagggaag
atcacccgagtattcaaccctggcagaggcggtatcatcgttttcgatgatggcgatatc
gaggaggatatggagactgagcgtaccgcgtacctcgctctaatggacatgcccgaaatt
gatgatgagggtgaggaattgggagatacggacgacgacgacgacgacgacgacgagacc
agcaatcacttggatcaagaacctacgcacgcgggtcaaaaacgaaagagttggtccgat
ggagaggacgacagtgatgacgacaggccccggcagcggcgacggagtaactcatccagc
tcaatcccggaatcaccacagcgtccccagcaaagaggactcctctccttacagcaactt
gatgttggactatcaagtgatccagtcgaacccccctccggagcacaaccacctgcaggt
ccatcagctcgcgcattacggagacgactattgcgaatgcgagagaggaacgaaaccatc
cttcgtcagtattacaaagtcgggtcctctttctcagaacctctttcttccatgatgtat
tcgcttgcttccgagctaggtagagaagacaacgatctcctgtggctgacgatagttgga
gttacatccatggaaatctacggccgctcctcggcaggtgttgcggcacctgtcagacag
agcgacaagagccgcccgacaggctggctaggaattcggggaacgagaataaggcagctt
cttcgggacgaggtgaggcgactcaaccccccagagattacaaatgggcgtgtcgctgtg
gaaaatacgggtgtgattcccaccacggcgagaaacccggaagacacaggaattcgatta
tcccccgagcccagattcctgcttattcgccattggagtctctacgacagtatgctgcat
tcaccatatcttttttcacgccttaaaacctggagtgaaacgggaattaagcgacttcac
aaattacttgcaaaaatgggagtcagtcttgctcaatgcaagcaaaactatacccacatg
gacatgatgctgaagcgtgagcttagagcgaaattgctcaagtacggttcactttataac
ctcgacgaaatggtgccatcaatcgacacagatggtaaggatcgtgctggagccaaagat
ggatggggctttgttcgaagttgggggttccgcgcaacattgagtgctcaagatgtggga
gttatcgttggtgcccttttagaagtcggcaagcatgctcaggcctatgacccgtctgcg
gccgcccgtcaagatgttcgagaaattgaggaagaggtcgaacttgcagctcaagggcag
gaatggattgatcggttctggggggcatacgacgcgcttgaggatatcgacgcgctcaaa
gccgggctccccactgctcaattccttcatcgagctatttatcgtacagggacatcactc
atcaacaaaaaacaaattacacacctccgcgctttccgtttgtgcgtggttaaagaaggg
cctgacgtcgcacttttcacacaccccgcggcactgaccaaattatcactttggatcggc
gaggctcttgctgaacaagagagagaggctcacggaaagctctcgcacggcggccgcggc
acaccacttgttgttgccggtctcaacgagaaaagaggtgtgtatgttgtggtaggcaca
ggtggcggaggtggcccggacacgacattactcgacagagaggccgcaaagaaacgcaaa
gccgaaagagaagcaaagctcaagaagaaagaagagtcacgcctagcgaagcaaaaggtg
cgagaagataaacgcgcagctcggcgagatgcaggtgatggtgatgatgatgatgaactc
gagacagagtcagaggattccgacagctcagactcggatgtgtcagatgatgatgatgaa
gacgtcgagcatgaaaagggctacggcctcaacaaattcggcattgcattccaagaagta
gtatcagaaagagaaaccaacacgagggtacggattgatagtttcgagcattgtgtggtg
gaagtgaagaaggaggaccttagcggattccttgagagtctgagcatgaaggtcgtcgtg
ggttaa
>Fp76
atgtatctcccacggtccttgatctcgaaattatacattcatctgcagcagacacggcat
cctctctccccgcctgtacttattctcgtcgccctcgaacccgatgctctttgtgcttgc
cgaatccttacccgattgctcaaacatgactatattcctcacaaaatccagcctgtttcc
ggatatgtcgatctcgagaaagccggtcgagaattggtcacacccatgatggaatctaag
ggtggcagtggtggtgtcgttgtatgcctcggtgtaggaggcatggttgacttaggccca
ttattgggacttgaacccaaagacgatgacgctccttatagcggcgtagaggtttgggtc
atggatgcacatcggccttggaacctcggaaatgtttttggtggttttccccttgaccca
gtaaccgagatatcgtcctcatatcagtcgaggagccccgctggagttgatggagggaag
atcacccgagtattcaaccctggcagaggcggtatcatcgttttcgatgatggcgatatc
gaggaggatatggagactgagcgtaccgcgtacctcgctctaatggacatgcccgaaatt
gatgatgagggtgaggaattgggagatacggacgacgacgacgacgacgacgacgagacc
agcaatcacttggatcaagaacctacgcacgcgggtcaaaaacgaaagagttggtccgat
ggagaggacgacagtgatgacgacaggccccggcagcggcgacggagtaactcatccagc
tcaatcccggaatcaccacagcgtccccagcaaagaggactcctctccttacagcaactt
gatgttggactatcaagtgatccagtcgaacccccctccggagcacaaccacctgcaggt
ccatcagctcgcgcattacggagacgactattgcgaatgcgagagaggaacgaaaccatc
cttcgtcagtattacaaagtcgggtcctctttctcagaacctctttcttccatgatgtat
tcgcttgcttccgagctaggtagagaagacaacgatctcctgtggctgacgatagttgga
gttacatccatggaaatctacggccgctcctcggcaggtgttgcggcacctgtcagacag
agcgacaagagccgcccgacaggctggctaggaattcggggaacgagaataaggcagctt
cttcgggacgaggtgaggcgactcaaccccccagagattacaaatgggcgtgtcgctgtg
gaaaatacgggtgtgattcccaccacggcgagaaacccggaagacacaggaattcgatta
tcccccgagcccagattcctgcttattcgccattggagtctctacgacagtatgctgcat
tcaccatatcttttttcacgccttaaaacctggagtgaaacgggaattaagcgacttcac
aaattacttgcaaaaatgggagtcagtcttgctcaatgcaagcaaaactatacccacatg
gacatgatgctgaagcgtgagcttagagcgaaattgctcaagtacggttcactttataac
ctcgacgaaatggtgccatcaatcgacacagatggtaaggatcgtgctggagccaaagat
ggatggggctttgttcgaagttgggggttccgcgcaacattgagtgctcaagatgtggga
gttatcgttggtgcccttttagaagtcggcaagcatgctcaggcctatgacccgtctgcg
gccgcccgtcaagatgttcgagaaattgaggaagaggtcgaacttgcagctcaagggcag
gaatggattgatcggttctggggggcatacgacgcgcttgaggatatcgacgcgctcaaa
gccgggctccccactgctcaattccttcatcgagctatttatcgtacagggacatcactc
atcaacaaaaaacaaattacacacctccgcgctttccgtttgtgcgtggttaaagaaggg
cctgacgtcgcacttttcacacaccccgcggcactgaccaaattatcactttggatcggc
gaggctcttgctgaacaagagagagaggctcacggaaagctctcgcacggcggccgcggc
acaccacttgttgttgccggtctcaacgagaaaagaggtgtgtatgttgtggtaggcaca
ggtggcggaggtggcccggacacgacattactcgacagagaggccgcaaagaaacgcaaa
gccgaaagagaagcaaagctcaagaagaaagaagagtcacgcctagcgaagcaaaaggtg
cgagaagataaacgcgcagctcggcgagatgcaggtgatggtgatgatgatgatgaactc
gagacagagtcagaggattccgacagctcagactcggatgtgtcagatgatgatgatgaa
gacgtcgagcatgaaaagggctacggcctcaacaaattcggcattgcattccaagaagta
gtatcagaaagagaaaccaacacgagggtacggattgatagtttcgagcattgtgtggtg
gaagtgaagaaggaggaccttagcggattccttgagagtctgagcatgaaggtcgtcgtg
ggttaa
>Fp78
atgtatctcccacggtccttgatctcgaaattatacattcatctgcagcagacacggcat
cctctctccccgcctgtacttattctcgtcgccctcgaacccgatgctctttgtgcttgc
cgaatccttacccgattgctcaaacatgactatattcctcacaaaatccagcctgtttcc
ggatatgtcgatctcgagaaagccggtcgagaattggtcacacccatgatggaatctaag
ggtggcagtggtggtgtcgttgtatgcctcggtgtaggaggcatggttgacttaggccca
ttattgggacttgaacccaaagacgatgacgctccttatagcggcgtagaggtttgggtc
atggatgcacatcggccttggaacctcggaaatgtttttggtggttttccccttgaccca
gtaaccgagatatcgtcctcatatcagtcgaggagccccgctggagttgatggagggaag
atcacccgagtattcaaccctggcagaggcggtatcatcgttttcgatgatggcgatatc
gaggaggatatggagactgagcgtaccgcgtacctcgctctaatggacatgcccgaaatt
gatgatgagggtgaggaattgggagatacg---gacgacgacgacgacgacgacgagacc
agcaatcacttggatcaagaacctacgcacgcgggtcaaaaacgaaagagttggtccgat
ggagaggacgacagtgatgacgacaggccccggcagcggcgacggagtaactcatccagc
tcaatcccggaatcaccacagcgtccccagcaaagaggactcctctccttacagcaactt
gatgttggactatcaagtgatccagtcgaacccccctccggagcacaaccacctgcaggt
ccatcagctcgcgcattacggagacgactattgcgaatgcgagagaggaacgaaaccatc
cttcgtcagtattacaaagtcgggtcctctttctcagaacctctttcttccatgatgtat
tcgcttgcttccgagctaggtagagaagacaacgatctcctgtggctgacgatagttgga
gttacatccatggaaatctacggccgctcctcggcaggtgttgcggcacctgtcagacag
agcgacaagagccgcccgacaggctggctaggaattcggggaacgagaataaggcagctt
cttcgggacgaggtgaggcgactcaaccccccagagattacaaatgggcgtgtcgctgtg
gaaaatacgggtgtgattcccaccacggcgagaaacccggaagacacaggaattcgatta
tcccccgagcccagattcctgcttattcgccattggagtctctacgacagtatgctgcat
tcaccatatcttttttcacgccttaaaacctggagtgaaacgggaattaagcgacttcac
aaattacttgcaaaaatgggagtcagtcttgctcaatgcaagcaaaactatacccacatg
gacatgatgctgaagcgtgagcttagagcgaaattgctcaagtacggttcactttataac
ctcgacgaaatggtgccatcaatcgacacagatggtaaggatcgtgctggagccaaagat
ggatggggctttgttcgaagttgggggttccgcgcaacattgagtgctcaagatgtggga
gttatcgttggtgcccttttagaagtcggcaagcatgctcaggcctatgacccgtctgcg
gccgcccgtcaagatgttcgagaaattgaggaagaggtcgaacttgcagctcaagggcag
gaatggattgatcggttctggggggcatacgacgcgcttgaggatatcgacgcgctcaaa
gccgggctccccactgctcaattccttcatcgagctatttatcgtacagggacatcactc
atcaacaaaaaacaaattacacacctccgcgctttccgtttgtgcgtggttaaagaaggg
cctgacgtcgcacttttcacacaccccgcggcactgaccaaattatcactttggatcggc
gaggctcttgctgaacaagagagagaggctcacggaaagctctcgcacggcggccgcggc
acaccacttgttgttgccggtctcaacgagaaaagaggtgtgtatgttgtggtaggcaca
ggtggcggaggtggcccggacacgacattactcgacagagaggccgcaaagaaacgcaaa
gccgaaagagaagcaaagctcaagaagaaagaagagtcacgcctagcgaagcaaaaggtg
cgagaagataaacgcgcagctcggcgagatgcaggtgatggtgatgatgatgatgaactc
gagacagagtcagaggattccgacagctcagactcggatgtgtcagatgatgatgatgaa
gacgtcgagcatgaaaagggctacggcctcaacaaattcggcattgcattccaagaagta
gtatcagaaagagaaaccaacacgagggtacggattgatagtttcgagcattgtgtggtg
gaagtgaagaaggaggaccttagcggattccttgagagtctgagcatgaaggtcgtcgtg
ggttaa
>Fp81
atgtatctcccacggtccttgatctcgaaattatacattcatctgcagcagacacggcat
cctctctccccgcctgtacttattctcgtcgccctcgaacccgatgctctttgtgcttgc
cgaatccttacccgattgctcaaacatgactatattcctcacaaaatccagcctgtttcc
ggatatgtcgatctcgagaaagccggtcgagaattggtcacacccatgatggaatctaag
ggtggcagtggtggtgtcgttgtatgcctcggtgtaggaggcatggttgacttaggccca
ttattgggacttgaacccaaagacgatgacgctccttatagcggcgtagaggtttgggtc
atggatgcacatcggccttggaacctcggaaatgtttttggtggttttccccttgaccca
gtaaccgagatatcgtcctcatatcagtcgaggagccccgctggagttgatggagggaag
atcacccgagtattcaaccctggcagaggcggtatcatcgttttcgatgatggcgatatc
gaggaggatatggagactgagcgtaccgcgtacctcgctctaatggacatgcccgaaatt
gatgatgagggtgaggaattgggagatacg---gacgacgacgacgacgacgacgagacc
agcaatcacttggatcaagaacctacgcacgcgggtcaaaaacgaaagagttggtccgat
ggagaggacgacagtgatgacgacaggccccggcagcggcgacggagtaactcatccagc
tcaatcccggaatcaccacagcgtccccagcaaagaggactcctctccttacagcaactt
gatgttggactatcaagtgatccagtcgaacccccctccggagcacaaccacctgcaggt
ccatcagctcgcgcattacggagacgactattgcgaatgcgagagaggaacgaaaccatc
cttcgtcagtattacaaagtcgggtcctctttctcagaacctctttcttccatgatgtat
tcgcttgcttccgagctaggtagagaagacaacgatctcctgtggctgacgatagttgga
gttacatccatggaaatctacggccgctcctcggcaggtgttgcggcacctgtcagacag
agcgacaagagccgcccgacaggctggctaggaattcggggaacgagaataaggcagctt
cttcgggacgaggtgaggcgactcaaccccccagagattacaaatgggcgtgtcgctgtg
gaaaatacgggtgtgattcccaccacggcgagaaacccggaagacacaggaattcgatta
tcccccgagcccagattcctgcttattcgccattggagtctctacgacagtatgctgcat
tcaccatatcttttttcacgccttaaaacctggagtgaaacgggaattaagcgacttcac
aaattacttgcaaaaatgggagtcagtcttgctcaatgcaagcaaaactatacccacatg
gacatgatgctgaagcgtgagcttagagcgaaattgctcaagtacggttcactttataac
ctcgacgaaatggtgccatcaatcgacacagatggtaaggatcgtgctggagccaaagat
ggatggggctttgttcgaagttgggggttccgcgcaacattgagtgctcaagatgtggga
gttatcgttggtgcccttttagaagtcggcaagcatgctcaggcctatgacccgtctgcg
gccgcccgtcaagatgttcgagaaattgaggaagaggtcgaacttgcagctcaagggcag
gaatggattgatcggttctggggggcatacgacgcgcttgaggatatcgacgcgctcaaa
gccgggctccccactgctcaattccttcatcgagctatttatcgtacagggacatcactc
atcaacaaaaaacaaattacacacctccgcgctttccgtttgtgcgtggttaaagaaggg
cctgacgtcgcacttttcacacaccccgcggcactgaccaaattatcactttggatcggc
gaggctcttgctgaacaagagagagaggctcacggaaagctctcgcacggcggccgcggc
acaccacttgttgttgccggtctcaacgagaaaagaggtgtgtatgttgtggtaggcaca
ggtggcggaggtggcccggacacgacattactcgacagagaggccgcaaagaaacgcaaa
gccgaaagagaagcaaagctcaagaagaaagaagagtcacgcctagcgaagcaaaaggtg
cgagaagataaacgcgcagctcggcgagatgcaggtgatggtgatgatgatgatgaactc
gagacagagtcagaggattccgacagctcagactcggatgtgtcagatgatgatgatgaa
gacgtcgagcatgaaaagggctacggcctcaacaaattcggcattgcattccaagaagta
gtatcagaaagagaaaccaacacgagggtacggattgatagtttcgagcattgtgtggtg
gaagtgaagaaggaggaccttagcggattccttgagagtctgagcatgaaggtcgtcgtg
ggttaa
>Fp84
atgtatctcccacggtccttgatctcgaaattatacattcatctgcagcagacacggcat
cctctctccccgcctgtacttattctcgtcgccctcgaacccgatgctctttgtgcttgc
cgaatccttacccgattgctcaaacatgactatattcctcacaaaatccagcctgtttcc
ggatatgtcgatctcgagaaagccggtcgagaattggtcacacccatgatggaatctaag
ggtggcagtggtggtgtcgttgtatgcctcggtgtaggaggcatggttgacttaggccca
ttattgggacttgaacccaaagacgatgacgctccttatagcggcgtagaggtttgggtc
atggatgcacatcggccttggaacctcggaaatgtttttggtggttttccccttgaccca
gtaaccgagatatcgtcctcatatcagtcgaggagccccgctggagttgatggagggaag
atcacccgagtattcaaccctggcagaggcggtatcatcgttttcgatgatggcgatatc
gaggaggatatggagactgagcgtaccgcgtacctcgctctaatggacatgcccgaaatt
gatgatgagggtgaggaattgggagatacg---gacgacgacgacgacgacgacgagacc
agcaatcacttggatcaagaacctacgcacgcgggtcaaaaacgaaagagttggtccgat
ggagaggacgacagtgatgacgacaggccccggcagcggcgacggagtaactcatccagc
tcaatcccggaatcaccacagcgtccccagcaaagaggactcctctccttacagcaactt
gatgttggactatcaagtgatccagtcgaacccccctccggagcacaaccacctgcaggt
ccatcagctcgcgcattacggagacgactattgcgaatgcgagagaggaacgaaaccatc
cttcgtcagtattacaaagtcgggtcctctttctcagaacctctttcttccatgatgtat
tcgcttgcttccgagctaggtagagaagacaacgatctcctgtggctgacgatagttgga
gttacatccatggaaatctacggccgctcctcggcaggtgttgcggcacctgtcagacag
agcgacaagagccgcccgacaggctggctaggaattcggggaacgagaataaggcagctt
cttcgggacgaggtgaggcgactcaaccccccagagattacaaatgggcgtgtcgctgtg
gaaaatacgggtgtgattcccaccacggcgagaaacccggaagacacaggaattcgatta
tcccccgagcccagattcctgcttattcgccattggagtctctacgacagtatgctgcat
tcaccatatcttttttcacgccttaaaacctggagtgaaacgggaattaagcgacttcac
aaattacttgcaaaaatgggagtcagtcttgctcaatgcaagcaaaactatacccacatg
gacatgatgctgaagcgtgagcttagagcgaaattgctcaagtacggttcactttataac
ctcgacgaaatggtgccatcaatcgacacagatggtaaggatcgtgctggagccaaagat
ggatggggctttgttcgaagttgggggttccgcgcaacattgagtgctcaagatgtggga
gttatcgttggtgcccttttagaagtcggcaagcatgctcaggcctatgacccgtctgcg
gccgcccgtcaagatgttcgagaaattgaggaagaggtcgaacttgcagctcaagggcag
gaatggattgatcggttctggggggcatacgacgcgcttgaggatatcgacgcgctcaaa
gccgggctccccactgctcaattccttcatcgagctatttatcgtacagggacatcactc
atcaacaaaaaacaaattacacacctccgcgctttccgtttgtgcgtggttaaagaaggg
cctgacgtcgcacttttcacacaccccgcggcactgaccaaattatcactttggatcggc
gaggctcttgctgaacaagagagagaggctcacggaaagctctcgcacggcggccgcggc
acaccacttgttgttgccggtctcaacgagaaaagaggtgtgtatgttgtggtaggcaca
ggtggcggaggtggcccggacacgacattactcgacagagaggccgcaaagaaacgcaaa
gccgaaagagaagcaaagctcaagaagaaagaagagtcacgcctagcgaagcaaaaggtg
cgagaagataaacgcgcagctcggcgagatgcaggtgatggtgatgatgatgatgaactc
gagacagagtcagaggattccgacagctcagactcggatgtgtcagatgatgatgatgaa
gacgtcgagcatgaaaagggctacggcctcaacaaattcggcattgcattccaagaagta
gtatcagaaagagaaaccaacacgagggtacggattgatagtttcgagcattgtgtggtg
gaagtgaagaaggaggaccttagcggattccttgagagtctgagcatgaaggtcgtcgtg
ggttaa
>Fp86
atgtatctcccacggtccttgatctcgaaattatacattcatctgcagcagacacggcat
cctctctccccgcctgtacttattctcgtcgccctcgaacccgatgctctttgtgcttgc
cgaatccttacccgattgctcaaacatgactatattcctcacaaaatccagcctgtttcc
ggatatgtcgatctcgagaaagccggtcgagaattggtcacacccatgatggaatctaag
ggtggcagtggtggtgtcgttgtatgcctcggtgtaggaggcatggttgacttaggccca
ttattgggacttgaacccaaagacgatgacgctccttatagcggcgtagaggtttgggtc
atggatgcacatcggccttggaacctcggaaatgtttttggtggttttccccttgaccca
gtaaccgagatatcgtcctcatatcagtcgaggagccccgctggagttgatggagggaag
atcacccgagtattcaaccctggcagaggcggtatcatcgttttcgatgatggcgatatc
gaggaggatatggagactgagcgtaccgcgtacctcgctctaatggacatgcccgaaatt
gatgatgagggtgaggaattgggagatacg---gacgacgacgacgacgacgacgagacc
agcaatcacttggatcaagaacctacgcacgcgggtcaaaaacgaaagagttggtccgat
ggagaggacgacagtgatgacgacaggccccggcagcggcgacggagtaactcatccagc
tcaatcccggaatcaccacagcgtccccagcaaagaggactcctctccttacagcaactt
gatgttggactatcaagtgatccagtcgaacccccctccggagcacaaccacctgcaggt
ccatcagctcgcgcattacggagacgactattgcgaatgcgagagaggaacgaaaccatc
cttcgtcagtattacaaagtcgggtcctctttctcagaacctctttcttccatgatgtat
tcgcttgcttccgagctaggtagagaagacaacgatctcctgtggctgacgatagttgga
gttacatccatggaaatctacggccgctcctcggcaggtgttgcggcacctgtcagacag
agcgacaagagccgcccgacaggctggctaggaattcggggaacgagaataaggcagctt
cttcgggacgaggtgaggcgactcaaccccccagagattacaaatgggcgtgtcgctgtg
gaaaatacgggtgtgattcccaccacggcgagaaacccggaagacacaggaattcgatta
tcccccgagcccagattcctgcttattcgccattggagtctctacgacagtatgctgcat
tcaccatatcttttttcacgccttaaaacctggagtgaaacgggaattaagcgacttcac
aaattacttgcaaaaatgggagtcagtcttgctcaatgcaagcaaaactatacccacatg
gacatgatgctgaagcgtgagcttagagcgaaattgctcaagtacggttcactttataac
ctcgacgaaatggtgccatcaatcgacacagatggtaaggatcgtgctggagccaaagat
ggatggggctttgttcgaagttgggggttccgcgcaacattgagtgctcaagatgtggga
gttatcgttggtgcccttttagaagtcggcaagcatgctcaggcctatgacccgtctgcg
gccgcccgtcaagatgttcgagaaattgaggaagaggtcgaacttgcagctcaagggcag
gaatggattgatcggttctggggggcatacgacgcgcttgaggatatcgacgcgctcaaa
gccgggctccccactgctcaattccttcatcgagctatttatcgtacagggacatcactc
atcaacaaaaaacaaattacacacctccgcgctttccgtttgtgcgtggttaaagaaggg
cctgacgtcgcacttttcacacaccccgcggcactgaccaaattatcactttggatcggc
gaggctcttgctgaacaagagagagaggctcacggaaagctctcgcacggcggccgcggc
acaccacttgttgttgccggtctcaacgagaaaagaggtgtgtatgttgtggtaggcaca
ggtggcggaggtggcccggacacgacattactcgacagagaggccgcaaagaaacgcaaa
gccgaaagagaagcaaagctcaagaagaaagaagagtcacgcctagcgaagcaaaaggtg
cgagaagataaacgcgcagctcggcgagatgcaggtgatggtgatgatgatgatgaactc
gagacagagtcagaggattccgacagctcagactcggatgtgtcagatgatgatgatgaa
gacgtcgagcatgaaaagggctacggcctcaacaaattcggcattgcattccaagaagta
gtatcagaaagagaaaccaacacgagggtacggattgatagtttcgagcattgtgtggtg
gaagtgaagaaggaggaccttagcggattccttgagagtctgagcatgaaggtcgtcgtg
ggttaa
>Fvenenatum.busco
atgtatcttccacggtccttgatctcgaaattatacattcaccttcagcaaacacggcac
cctctctccccgcccgtacttattcttgtcgccctcgaacccgatgctctttgtgcttgc
cgaatccttactcgattgctcaaacacgactatgttcctcacaagattcaacctgtttcc
ggatacaccgacctcgagaaagccggtcgggaattggtcacgcccatgatggaatctcag
ggtggtagtggtggtgtcgttgtatgcctcggtgtaggaggcatggttgacttgggccca
ttactgggacttgaatccgaaggtgatgatgctccttacagtggcgtagaggtttgggtt
atggatgcacatcggccttggaaccttggaaacgtttttggtgggtttccccttgaccca
gcaaccgagatatcgtcctcgtaccagtcgaggagcccggctggagttgatggagggaag
atcacccgagtattcaaccctggcaaaggtggtatcatcgttttcgatgatggcgatatc
gaggaagatatggaggctgagcgtaccgcataccttgctctaatagacatgcccgaaatt
gatgatgagggtgaggaattgggagatacc------------gatgacgaggacgaggcc
agtaaccactttgataaagaacctacgcacgcgggtcaaaaacgaaagagttggtcagat
ggagaggacgatagtgatgatgataggccccggcaacggcgacggagtaactcatccagc
tcaattccggaatcaccacagcgtccccagcaaagagggctcctttccttacagcaactt
gatgttgggctgtcaagtgatccagtcgaacccccttccggagcacaaccacctgcaggt
ccatcagctcgcgcattacgaagacgactattgcgaatgcgagagaagaacgaagccatc
cttcatcagtactacaaattcgggtcctctttctcggaaccgctttcctccatgatgtat
tcgcttgcttccgagttaggcagagaagacaacgatctcctgtggctgacgatagttgga
gttacatccatggaaatctacggtcgctcctcagcaggtgttgcggcacctgtcagacag
agcgacaagagccgcccgacaggctggctaggaattcgggggacgagaataaggcagctt
cttcgggacgaggtgaggcgactcaaccccccagaaatttcaaatgggcgtgttgctgtg
gaaaatacgggtgtgattcccaccacagcgagaaacccggaagacacagggattcgattg
tctcctgagcccaaatttctgctcattcgccattggagtctctacgacagtatgctacat
tcaccataccttttttcacgtctaaaaacctggagtgagacgggaatcaagcgacttcac
aaattacttgcaaaaatgggagtcagtcttgttcaatgcaagcaaaactatacccacatg
gacatgatgctgaagcgcgagcttagagcgaaattgctcaagtacggctcactttacaac
ctcgacgaaatggtgccatcagtcgacacagatggtaaggatcgtgctggagccaaagat
ggatggggctttgtccgaagttggggttttcgcgcaacattgagtgctcaagatgtggga
gttgtcgttggtgccctcctagaagtcggcaagcatgctcagaccgacgacc---ctgct
gcggcccgtcaagatgctcgagaaatcgaggaagaggtcgaacttgcagctcaagggcag
gaatggattgatcggttctggggggcatacgacgcgctcgaagatatcgacgcgctgaaa
gccggactacccactgctcaattccttcatcgagcaatttatcgtacagggacatcactc
atcaacaaaaaacagattaaacacctccgagcgttccgtatgtgcgtggtcaaggagggg
cctgacgtcgcgcttttcactcaccccgcggcactaaccaaactatcactttgggtcggc
gaggctcttgccgaacaagagagagaggctcacggaaagctttcgcacggcggccgtggt
acaccacttgttgttgccggcctcaacgagaaacgaggtgtgtatgttgtggtaggcacg
ggtggcggaggtggcccggacacaacattgctcgatagagaggccgcaaagaaacgcaaa
atcgaaagagaagcaaagctcaagaagaaggaagagtcacgtctagcgaagcaaaaagtg
cgagaggataaacgggcagctcgacgagatgcagg---------cgatgatgatgaactc
gagacagagtcagaggattccgacagctcagactcggatatgtcagatgatga---tgga
gacgtcgagcttgaaaagggctacggcctcaacaaattcggcatcgcattccaagaagta
gtgtc------agaaaccaacacgagggtacgaatcgatagtttcgagcattgtgtggtg
gaagtgaagaaggaggatcttagcggattcctcgagagtttgagcatgaaggtcgttgtg
ggttaa
