# Supplementary material for: Apicidin biosynthesis is linked to accessory chromosomes in Fusarium poae isolates
Source: BMC Genomics. 2021 Aug 4;22:591. doi: 10.1186/s12864-021-07617-y (PMC8340494; doi:10.1186/s12864-021-07617-y)
Supplement: Supplementary file 17 — Additional file 17. Compressed folder containing alignments for each of the 4141 orthologs used in BUSCO analysis. [file 12864_2021_7617_MOESM17_ESM.zip › Fven2_nt_MAFFT/27377at5125_nt.mafft.fasta]

>Fp105
atggccggttctaggctccgcgatatcagcggatacttgatcttgctgatcgccatcacg
actctggggtcgctccagttcggtttccacttggccgaactcaacgctccccaagatgtt
attacgtgtcgcaagaaatcgataaatgctctatccgctctcgataagatcaagggtttg
atccacaagaaaccggtcgaagaggatcatggcttcatgtcccattgtattcccatggac
gaagcttcctttgcgaccatctcctcgatattcaccttgggtggactactgggagctttg
acttctggtcctttctcctccaagcgtggacgactccctgcgatgcgaattaccggccta
ctatacctttttggagctgctattgagaccatcgccggcagtgtctttgtcatggcactc
ggtcgccttttctctggcatcggagctggagcttcaactgttgtcgtccctctatacatc
agcgagattgcaccaccaaaggaacgaggattatttggcttcatgacccaaatctccatc
aatgtcggtattttggcggtccagacgttgggctacttcctgagctatggaactgcttgg
cgatggatccttggatcaggagtctttattgcggcagcccagaccttgggtctttttgtt
gtaccagagagcccctcatggttggctgcccaaggagacggagccaaagccaagcgaact
ctgcaaaggattcgtgggaatggtcacgacattcatgaagagaccgagtcttggaactct
gaggaccgtgatgcttccgaagaggatggccttctccaggccgatagtgcttctgaatct
acacccaagagccgtgttgaacacctcggcttctttcaggtcctccaagaccctgacacc
cgacctgctatcattgcggtggtgggcatcatgtttgtccagcagctttgcggtgtcaac
tcaattatcatgtactctgtctctcttcttgctgaccttcttcctatttcttcagcactt
ctcaccattctcatttccgtggtcaaccttgtcaccacaatcgcttgcgctcctctcccc
gaccgtctgggtcgcaagacttgtctgcttgcgtccatcgtcggtcaaggaaccagcgct
ttcgtcttggctatgtcaattgtatttggtgccaagatcgtctctgccatcgccgtcgtg
gcgttcgtcggtttcttcgccgttggtctcggtcctgtgccattcttgctcgcgtctgag
cttgtcggtcaagaagccgttggcgctacacagagttggtgccttgcagccaactacgtg
gcgacattccttgtcgctcagttcttccccatcgtgaacacagctcttaacaatgtgctt
ggtggtcacggatgggtgtactttatctttgctggcctcgctgttgggtcatttatcttt
gtgttctggagagtcccagaaacaaagggcaagaaggatgttgatgaggtctgggggagg
acaagacgcgttgattag
>Fp108
atggccggttctaggctccgcgatatcagcggatacttgatcttgctgatcgccatcacg
actctggggtcgctccagttcggtttccacttggccgaactcaacgctccccaagatgtt
attacgtgtcgcaagaaatcgataaatgctctatccgctctcgataagatcaagggtttg
atccacaagaaaccggtcgaagaggatcatggcttcatgtcccattgtattcccatggac
gaagcttcctttgcgaccatctcctcgatattcaccttgggtggactactgggagctttg
acttctggtcctttctcctccaagcgtggacgactccctgcgatgcgaattaccggccta
ctatacctttttggagctgctattgagaccatcgccggcagtgtctttgtcatggcactc
ggtcgccttttctctggcatcggagctggagcttcaactgttgtcgtccctctatacatc
agcgagattgcaccaccaaaggaacgaggattatttggcttcatgacccaaatctccatc
aatgtcggtattttggcggtccagacgttgggctacttcctgagctatggaactgcttgg
cgatggatccttggatcaggagtctttattgcggcagcccagaccttgggtctttttgtt
gtaccagagagcccctcatggttggctgcccaaggagacggagccaaagccaagcgaact
ctgcaaaggattcgtgggaatggtcacgacattcatgaagagaccgagtcttggaactct
gaggaccgtgatgcttccgaagaggatggccttctccaggccgatagtgcttctgaatct
acacccaagagccgtgttgaacacctcggcttctttcaggtcctccaagaccctgacacc
cgacctgctatcattgcggtggtgggcatcatgtttgtccagcagctttgcggtgtcaac
tcaattatcatgtactctgtctctcttcttgctgaccttcttcctatttcttcagcactt
ctcaccattctcatttccgtggtcaaccttgtcaccacaatcgcttgcgctcctctcccc
gaccgtctgggtcgcaagacttgtctgcttgcgtccatcgtcggtcaaggaaccagcgct
ttcgtcttggctatgtcaattgtatttggtgccaagatcgtctctgccatcgccgtcgtg
gcgttcgtcggtttcttcgccgttggtctcggtcctgtgccattcttgctcgcgtctgag
cttgtcggtcaagaagccgttggcgctacacagagttggtgccttgcagccaactacgtg
gcgacattccttgtcgctcagttcttccccatcgtgaacacagctcttaacaatgtgctt
ggtggtcacggatgggtgtactttatctttgctggcctcgctgttgggtcatttatcttt
gtgttctggagagtcccagaaacaaagggcaagaaggatgttgatgaggtctgggggagg
acaagacgcgttgattag
>Fp118
atggccggttccaggctccgcgatatcagcggatacttgatcttgctgatcgccatcacg
actctggggtcgctccagttcggtttccacttggccgaactcaacgctccccaagatgtt
attacgtgtcgcaagaaatcgataaatgctctatccgctcttgacaagatcaagggtttg
atccacaagaaaccggtcgaagaggatcatggcttcatgtcacattgtattcccatggac
gaagcttcctttgcgaccatctcctcgatattcaccttgggtggactactgggagctttg
acttctggtcctttctcctccaagcgtggacgactccctgcgatgcgaattaccggccta
ctatacctttttggagctgctattgagaccatcgccggtagtgtctttgtcatggcactc
ggccgccttttctctggcatcggagctggagcttcaactgttgtcgtccctctatacatc
agcgagattgcaccaccaaaggaacgaggattatttggcttcatgacccaaatctccatc
aatgtcggtattttggcggtccagacgttgggctacttcctgagctatggaactgcttgg
cgatggatccttggatcaggagtctttattgcggcaggccagaccttgggtctttttgtt
gtaccagagagcccctcatggttggctgcccaaggagacggagccaaagccaagcgaact
ctgcaaaggattcgtgggaatggtcacgacattcatgaagagaccgagtcctggaactct
gaggaccgtgatgcttccgaagaggatggccttctccaggccgatagcgcttctgaatcc
acgcccaagagccgtgttgaacacctcggattcttccaggtcctccaagaccctgacacc
cgacctgctatcattgcggtggtgggcatcatgtttgtccagcagctttgcggtgtcaac
tcaattatcatgtactctgtctctcttcttgctgacctcctccctatttcttcagcactt
ctcactattctcatttccgtggtcaaccttgtcaccacaatcgcttgcgctcctctcccc
gaccgtctgggtcgcaagacttgtctgcttgcgtccatcgtcggtcaaggaaccagcgct
ttcgtcttggctatgtcaattgtatttggtgccaagatcgtctctgccatcgccgtcgtg
gcgttcgtcggtttcttcgccgttggtctcggtcctgtgccattcttgctcgcgtctgag
cttgtcggtcaagaagccgttggcgctacacagagttggtgccttgcagccaactacgtg
gcgacattccttgtcgctcagttcttccccatcgtgaacacagctcttaacaatgtgctt
ggtggtcacggatgggtgtactttatctttgctggcctcgctgttgggtcatttatcttt
gtgttctggagagtcccagaaacaaagggcaagaaggatgttgatgaggtctgggggagg
acaagacgcgttgattag
>Fp122
atggccggttccaggctccgcgatatcagcggatacttgatcttgctgatcgccatcacg
actctggggtcgctccagttcggtttccacttggccgaactcaacgctccccaagatgtt
attacgtgtcgcaagaaatcgataaatgctctatccgctcttgacaagatcaagggtttg
atccacaagaaaccggtcgaagaggatcatggcttcatgtcacattgtattcccatggac
gaagcttcctttgcgaccatctcctcgatattcaccttgggtggactactgggagctttg
acttctggtcctttctcctccaagcgtggacgactccctgcgatgcgaattaccggccta
ctatacctttttggagctgctattgagaccatcgccggtagtgtctttgtcatggcactc
ggccgccttttctctggcatcggagctggagcttcaactgttgtcgtccctctatacatc
agcgagattgcaccaccaaaggaacgaggattatttggcttcatgacccaaatctccatc
aatgtcggtattttggcggtccagacgttgggctacttcctgagctatggaactgcttgg
cgatggatccttggatcaggagtctttattgcggcaggccagaccttgggtctttttgtt
gtaccagagagcccctcatggttggctgcccaaggagacggagccaaagccaagcgaact
ctgcaaaggattcgtgggaatggtcacgacattcatgaagagaccgagtcctggaactct
gaggaccgtgatgcttccgaagaggatggccttctccaggccgatagcgcttctgaatcc
acgcccaagagccgtgttgaacacctcggattcttccaggtcctccaagaccctgacacc
cgacctgctatcattgcggtggtgggcatcatgtttgtccagcagctttgcggtgtcaac
tcaattatcatgtactctgtctctcttcttgctgacctcctccctatttcttcagcactt
ctcactattctcatttccgtggtcaaccttgtcaccacaatcgcttgcgctcctctcccc
gaccgtctgggtcgcaagacttgtctgcttgcgtccatcgtcggtcaaggaaccagcgct
ttcgtcttggctatgtcaattgtatttggtgccaagatcgtctctgccatcgccgtcgtg
gcgttcgtcggtttcttcgccgttggtctcggtcctgtgccattcttgctcgcgtctgag
cttgtcggtcaagaagccgttggcgctacacagagttggtgccttgcagccaactacgtg
gcgacattccttgtcgctcagttcttccccatcgtgaacacagctcttaacaatgtgctt
ggtggtcacggatgggtgtactttatctttgctggcctcgctgttgggtcatttatcttt
gtgttctggagagtcccagaaacaaagggcaagaaggatgttgatgaggtctgggggagg
acaagacgcgttgattag
>Fp125
atggccggttccaggctccgcgatatcagcggatacttgatcttgctgatcgccatcacg
actctggggtcgctccagttcggtttccacttggccgaactcaacgctccccaagatgtt
attacgtgtcgcaagaaatcgataaatgctctatccgctctcgacaagatcaagggtttg
atacacaagaaaccggtcgaagaggatcatggcttcatgtcacattgtattcccatggac
gaagcttcctttgcgaccatctcctcgatattcaccttgggtggactactgggagctttg
acttcgggtcctttctcctccaagcgtggacgactccctgcgatgcgaattaccggtcta
ctatacctttttggagctgctattgagaccatcgccggtagtgtctttgtcatggcactc
ggtcgccttttctctggcatcggagctggagcttcaactgttgtcgtccctctatacatc
agcgagattgcaccaccaaaggaacgaggattgtttggcttcatgacccagatctccatc
aacgttggtattttggcagtccagacgctgggttacttcctgagctacggaactgcttgg
cgatggatccttggatcaggagtctttattgcggcagcccagaccttgggtctttttgtt
gtaccagagagcccctcatggttggctgctcaaggagacggagccaaagccaagccaact
ctgcaaaggattcgtgggaatggtcacgacattcacgaagagaccgagtcctggaactct
gaggaccgtgatgcttccgaagaggatggccttctccaggccgatagtgcttctgaatct
acacccaagagccgtgttgaacacctcggcttctttcaggtcctccaagaccctgacacc
cgacctgctatcattgcggtggtgggcatcatgtttgtccagcagctttgcggtgtcaac
tcaattatcatgtactctgtctctcttcttgctgacctcctccctatttcttcagcactt
ctcaccattctcatttccgtggtcaaccttgtcaccacaatcgcttgcgctcctctcccc
gaccgtctgggtcgcaagacttgtctgcttgcgtccatcgtcggtcaaggaaccagcgct
tttgttttggctatgtcaattgtatttggtgctaagatcgtctctgccatcgccgtcgtg
gcgttcgtcggtttcttcgccgttggtctcggccctgtgccattcttgctcgcttctgag
cttgtcggtcaagaagccgttggcgctacacagagttggtgcctcgcagccaactacgtg
gcgacattccttgtcgctcagttcttccctatcgtgaacacagctcttaacaatgtgctt
ggtggtcacggatgggtgtactttatctttgctggcctcgctgttgggtcatttatcttt
gtgttctggagagtcccagaaacaaagggcaagaaggatgttgatgaggtctgggggagg
acaagacgcgttgattag
>Fp13r
atggccggttccaggctccgcgatatcagcggatacttgatcttgctgatcgccatcacg
actctggggtcgctccagttcggtttccacttggccgaactcaacgctccccaagatgtt
attacgtgtcgcaagaaatcgataaatgctctatccgctctcgacaagatcaagggtttg
atacacaagaaaccggtcgaagaggatcatggcttcatgtcacattgtattcccatggac
gaagcttcctttgcgaccatctcctcgatattcaccttgggtggactactgggagctttg
acttcgggtcctttctcctccaagcgtggacgactccctgcgatgcgaattaccggtcta
ctatacctttttggagctgctattgagaccatcgccggtagtgtctttgtcatggcactc
ggtcgccttttctctggcatcggagctggagcttcaactgttgtcgtccctctatacatc
agcgagattgcaccaccaaaggaacgaggattgtttggcttcatgacccagatctccatc
aacgttggtattttggcagtccagacgctgggttacttcctgagctacggaactgcttgg
cgatggatccttggatcaggagtctttattgcggcagcccagaccttgggtctttttgtt
gtaccagagagcccctcatggttggctgctcaaggagacggagccaaagccaagccaact
ctgcaaaggattcgtgggaatggtcacgacattcacgaagagaccgagtcctggaactct
gaggaccgtgatgcttccgaagaggatggccttctccaggccgatagtgcttctgaatct
acacccaagagccgtgttgaacacctcggcttctttcaggtcctccaagaccctgacacc
cgacctgctatcattgcggtggtgggcatcatgtttgtccagcagctttgcggtgtcaac
tcaattatcatgtactctgtctctcttcttgctgacctcctccctatttcttcagcactt
ctcaccattctcatttccgtggtcaaccttgtcaccacaatcgcttgcgctcctctcccc
gaccgtctgggtcgcaagacttgtctgcttgcgtccatcgtcggtcaaggaaccagcgct
tttgttttggctatgtcaattgtatttggtgctaagatcgtctctgccatcgccgtcgtg
gcgttcgtcggtttcttcgccgttggtctcggccctgtgccattcttgctcgcttctgag
cttgtcggtcaagaagccgttggcgctacacagagttggtgcctcgcagccaactacgtg
gcgacattccttgtcgctcagttcttccctatcgtgaacacagctcttaacaatgtgctt
ggtggtcacggatgggtgtactttatctttgctggcctcgctgttgggtcatttatcttt
gtgttctggagagtcccagaaacaaagggcaagaaggatgttgatgaggtctgggggagg
acaagacgcgttgattag
>Fp144
atggccggttccaggctccgcgatatcagcggatacttgatcttgctgatcgccatcacg
actctggggtcgctccagttcggtttccacttggccgaactcaacgctccccaagatgtt
attacgtgtcgcaagaaatcgataaatgctctatccgctctcgacaagatcaagggtttg
atacacaagaaaccggtcgaagaggatcatggcttcatgtcacattgtattcccatggac
gaagcttcctttgcgaccatctcctcgatattcaccttgggtggactactgggagctttg
acttcgggtcctttctcctccaagcgtggacgactccctgcgatgcgaattaccggtcta
ctatacctttttggagctgctattgagaccatcgccggtagtgtctttgtcatggcactc
ggtcgccttttctctggcatcggagctggagcttcaactgttgtcgtccctctatacatc
agcgagattgcaccaccaaaggaacgaggattgtttggcttcatgacccagatctccatc
aacgttggtattctggcagtccagacgctgggttacttcctgagctacggaactgcttgg
cgatggatccttggatcaggagtctttattgcggcagcccagaccttgggtctttttgtt
gtaccagagagcccctcatggttggctgctcaaggagacggagccaaagccaagccaact
ctgcaaaggattcgtgggaatggtcacgacattcacgaagagaccgagtcctggaactct
gaggaccgtgatgcttccgaagaggatggccttctccaggccgatagtgcttctgaatct
acacccaagagccgtgttgaacacctcggcttctttcaggtcctccaagaccctgacacc
cgacctgctatcattgcggtggtgggcatcatgtttgtccagcagctttgcggtgtcaac
tcaattatcatgtactctgtctctcttcttgctgacctcctccctatttcttcagcactt
ctcaccattctcatttccgtggtcaaccttgtcaccacaatcgcttgcgctcctctcccc
gaccgtctgggtcgcaagacttgtctgcttgcgtccatcgtcggtcaaggaaccagcgct
tttgttttggctatgtcaattgtatttggtgctaagatcgtctctgccatcgccgtcgtg
gcgttcgtcggtttcttcgccgttggtctcggccctgtgccattcttgctcgcttctgag
cttgtcggtcaagaagccgttggcgctacacagagttggtgcctcgcagccaactacgtg
gcgacattccttgtcgctcagttcttccctatcgtgaacacagctcttaacaatgtgctt
ggtggtcacggatgggtgtactttatctttgctggcctcgctgttgggtcatttatcttt
gtgttctggagagtcccagaaacaaagggcaagaaggatgttgatgaggtctgggggagg
acaagacgcgttgattag
>Fp146
atggccggttccaggctccgcgatatcagcggatacttgatcttgctgatcgccatcacg
actctggggtcgctccagttcggtttccacttggccgaactcaacgctccccaagatgtt
attacgtgtcgcaagaaatcgataaatgctctatccgctctcgacaagatcaagggtttg
atacacaagaaaccggtcgaagaggatcatggcttcatgtcacattgtattcccatggac
gaagcttcctttgcgaccatctcctcgatattcaccttgggtggactactgggagctttg
acttcgggtcctttctcctccaagcgtggacgactccctgcgatgcgaattaccggtcta
ctatacctttttggagctgctattgagaccatcgccggtagtgtctttgtcatggcactc
ggtcgccttttctctggcatcggagctggagcttcaactgttgtcgtccctctatacatc
agcgagattgcaccaccaaaggaacgaggattgtttggcttcatgacccagatctccatc
aacgttggtattttggcagtccagacgctgggttacttcctgagctacggaactgcttgg
cgatggatccttggatcaggagtctttattgcggcagcccagaccttgggtctttttgtt
gtaccagagagcccctcatggttggctgctcaaggagacggagccaaagccaagccaact
ctgcaaaggattcgtgggaatggtcacgacattcacgaagagaccgagtcctggaactct
gaggaccgtgatgcttccgaagaggatggccttctccaggccgatagtgcttctgaatct
acacccaagagccgtgttgaacacctcggcttctttcaggtcctccaagaccctgacacc
cgacctgctatcattgcggtggtgggcatcatgtttgtccagcagctttgcggtgtcaac
tcaattatcatgtactctgtctctcttcttgctgacctcctccctatttcttcagcactt
ctcaccattctcatttccgtggtcaaccttgtcaccacaatcgcttgcgctcctctcccc
gaccgtctgggtcgcaagacttgtctgcttgcgtccatcgtcggtcaaggaaccagcgct
tttgttttggctatgtcaattgtatttggtgctaagatcgtctctgccatcgccgtcgtg
gcgttcgtcggtttcttcgccgttggtctcggccctgtgccattcttgctcgcttctgag
cttgtcggtcaagaagccgttggcgctacacagagttggtgcctcgcagccaactacgtg
gcgacattccttgtcgctcagttcttccctatcgtgaacacagctcttaacaatgtgctt
ggtggtcacggatgggtgtactttatctttgctggcctcgctgttgggtcatttatcttt
gtgttctggagagtcccagaaacaaagggcaagaaggatgttgatgaggtctgggggagg
acaagacgcgttgattag
>Fp155
atggccggttccaggctccgcgatatcagcggatacttgatcttgctgatcgccatcacg
actctggggtcgctccagttcggtttccacttggccgaactcaacgctccccaagatgtt
attacgtgtcgcaagaaatcgataaatgctctatccgctcttgacaagatcaagggtttg
atccacaagaaaccggtcgaagaggatcatggcttcatgtcacattgtattcccatggac
gaagcttcctttgcgaccatctcctcgatattcaccttgggtggactactgggagctttg
acttctggtcctttctcctccaagcgtggacgactccctgcgatgcgaattaccggccta
ctatacctttttggagctgctattgagaccatcgccggtagtgtctttgtcatggcactc
ggccgccttttctctggcatcggagctggagcttcaactgttgtcgtccctctatacatc
agcgagattgcaccaccaaaggaacgaggattatttggcttcatgacccaaatctccatc
aatgtcggtattttggcggtccagacgttgggctacttcctgagctatggaactgcttgg
cgatggatccttggatcaggagtctttattgcggcaggccagaccttgggtctttttgtt
gtaccagagagcccctcatggttggctgcccaaggagacggagccaaagccaagcgaact
ctgcaaaggattcgtgggaatggtcacgacattcatgaagagaccgagtcctggaactct
gaggaccgtgatgcttccgaagaggatggccttctccaggccgatagcgcttctgaatcc
acgcccaagagccgtgttgaacacctcggattcttccaggtcctccaagaccctgacacc
cgacctgctatcattgcggtggtgggcatcatgtttgtccagcagctttgcggtgtcaac
tcaattatcatgtactctgtctctcttcttgctgacctcctccctatttcttcagcactt
ctcactattctcatttccgtggtcaaccttgtcaccacaatcgcttgcgctcctctcccc
gaccgtctgggtcgcaagacttgtctgcttgcgtccatcgtcggtcaaggaaccagcgct
ttcgtcttggctatgtcaattgtatttggtgccaagatcgtctctgccatcgccgtcgtg
gcgttcgtcggtttcttcgccgttggtctcggtcctgtgccattcttgctcgcgtctgag
cttgtcggtcaagaagccgttggcgctacacagagttggtgccttgcagccaactacgtg
gcgacattccttgtcgctcagttcttccccatcgtgaacacagctcttaacaatgtgctt
ggtggtcacggatgggtgtactttatctttgctggcctcgctgttgggtcatttatcttt
gtgttctggagagtcccagaaacaaagggcaagaaggatgttgatgaggtctgggggagg
acaagacgcgttgattag
>Fp157
atggccggttccaggctccgcgatatcagcggatacttgatcttgctgatcgccatcacg
actctggggtcgctccagttcggtttccacttggccgaactcaacgctccccaagatgtt
attacgtgtcgcaagaaatcgataaatgctctatccgctctcgacaagatcaagggtttg
atacacaagaaaccggtcgaagaggatcatggcttcatgtcacattgtattcccatggac
gaagcttcctttgcgaccatctcctcgatattcaccttgggtggactactgggagctttg
acttcgggtcctttctcctccaagcgtggacgactccctgcgatgcgaattaccggtcta
ctatacctttttggagctgctattgagaccatcgccggtagtgtctttgtcatggcactc
ggtcgccttttctctggcatcggagctggagcttcaactgttgtcgtccctctatacatc
agcgagattgcaccaccaaaggaacgaggattgtttggcttcatgacccagatctccatc
aacgttggtattttggcagtccagacgctgggttacttcctgagctacggaactgcttgg
cgatggatccttggatcaggagtctttattgcggcagcccagaccttgggtctttttgtt
gtaccagagagcccctcatggttggctgctcaaggagacggagccaaagccaagccaact
ctgcaaaggattcgtgggaatggtcacgacattcacgaagagaccgagtcctggaactct
gaggaccgtgatgcttccgaagaggatggccttctccaggccgatagtgcttctgaatct
acacccaagagccgtgttgaacacctcggcttctttcaggtcctccaagaccctgacacc
cgacctgctatcattgcggtggtgggcatcatgtttgtccagcagctttgcggtgtcaac
tcaattatcatgtactctgtctctcttcttgctgacctcctccctatttcttcagcactt
ctcaccattctcatttccgtggtcaaccttgtcaccacaatcgcttgcgctcctctcccc
gaccgtctgggtcgcaagacttgtctgcttgcgtccatcgtcggtcaaggaaccagcgct
tttgttttggctatgtcaattgtatttggtgctaagatcgtctctgccatcgccgtcgtg
gcgttcgtcggtttcttcgccgttggtctcggccctgtgccattcttgctcgcttctgag
cttgtcggtcaagaagccgttggcgctacacagagttggtgcctcgcagccaactacgtg
gcgacattccttgtcgctcagttcttccctatcgtgaacacagctcttaacaatgtgctt
ggtggtcacggatgggtgtactttatctttgctggcctcgctgttgggtcatttatcttt
gtgttctggagagtcccagaaacaaagggcaagaaggatgttgatgaggtctgggggagg
acaagacgcgttgattag
>Fp16r
atggccggttccaggctccgcgatatcagcggatacttgatcttgctgatcgccatcacg
actctggggtcgctccagttcggtttccacttggccgaactcaacgctccccaagatgtt
attacgtgtcgcaagaaatcgataaatgctctatccgctctcgacaagatcaagggtttg
atacacaagaaaccggtcgaagaggatcatggcttcatgtcacattgtattcccatggac
gaagcttcctttgcgaccatctcctcgatattcaccttgggtggactactgggagctttg
acttcgggtcctttctcctccaagcgtggacgactccctgcgatgcgaattaccggtcta
ctatacctttttggagctgctattgagaccatcgccggtagtgtctttgtcatggcactc
ggtcgccttttctctggcatcggagctggagcttcaactgttgtcgtccctctatacatc
agcgagattgcaccaccaaaggaacgaggattgtttggcttcatgacccagatctccatc
aacgttggtattttggcagtccagacgctgggttacttcctgagctacggaactgcttgg
cgatggatccttggatcaggagtctttattgcggcagcccagaccttgggtctttttgtt
gtaccagagagcccctcatggttggctgctcaaggagacggagccaaagccaagccaact
ctgcaaaggattcgtgggaatggtcacgacattcacgaagagaccgagtcctggaactct
gaggaccgtgatgcttccgaagaggatggccttctccaggccgatagtgcttctgaatct
acacccaagagccgtgttgaacacctcggcttctttcaggtcctccaagaccctgacacc
cgacctgctatcattgcggtggtgggcatcatgtttgtccagcagctttgcggtgtcaac
tcaattatcatgtactctgtctctcttcttgctgacctcctccctatttcttcagcactt
ctcaccattctcatttccgtggtcaaccttgtcaccacaatcgcttgcgctcctctcccc
gaccgtctgggtcgcaagacttgtctgcttgcgtccatcgtcggtcaaggaaccagcgct
tttgttttggctatgtcaattgtatttggtgctaagatcgtctctgccatcgccgtcgtg
gcgttcgtcggtttcttcgccgttggtctcggccctgtgccattcttgctcgcttctgag
cttgtcggtcaagaagccgttggcgctacacagagttggtgcctcgcagccaactacgtg
gcgacattccttgtcgctcagttcttccctatcgtgaacacagctcttaacaatgtgctt
ggtggtcacggatgggtgtactttatctttgctggcctcgctgttgggtcatttatcttt
gtgttctggagagtcccagaaacaaagggcaagaaggatgttgatgaggtctgggggagg
acaagacgcgttgattag
>Fp1r
atggccggttccaggctccgcgatatcagcggatacttgatcttgctgatcgccatcacg
actctggggtcgctccagttcggtttccacttggccgaactcaacgctccccaagatgtt
attacgtgtcgcaagaaatcgataaatgctctatccgctcttgacaagatcaagggtttg
atccacaagaaaccggtcgaagaggatcatggcttcatgtcacattgtattcccatggac
gaagcttcctttgcgaccatctcctcgatattcaccttgggtggactactgggagctttg
acttctggtcctttctcctccaagcgtggacgactccctgcgatgcgaattaccggccta
ctatacctttttggagctgctattgagaccatcgccggtagtgtctttgtcatggcactc
ggccgccttttctctggcatcggagctggagcttcaactgttgtcgtccctctatacatc
agcgagattgcaccaccaaaggaacgaggattatttggcttcatgacccaaatctccatc
aatgtcggtattttggcggtccagacgttgggctacttcctgagctatggaactgcttgg
cgatggatccttggatcaggagtctttattgcggcaggccagaccttgggtctttttgtt
gtaccagagagcccctcatggttggctgcccaaggagacggagccaaagccaagcgaact
ctgcaaaggattcgtgggaatggtcacgacattcatgaagagaccgagtcctggaactct
gaggaccgtgatgcttccgaagaggatggccttctccaggccgatagcgcttctgaatcc
acgcccaagagccgtgttgaacacctcggattcttccaggtcctccaagaccctgacacc
cgacctgctatcattgcggtggtgggcatcatgtttgtccagcagctttgcggtgtcaac
tcaattatcatgtactctgtctctcttcttgctgacctcctccctatttcttcagcactt
ctcactattctcatttccgtggtcaaccttgtcaccacaatcgcttgcgctcctctcccc
gaccgtctgggtcgcaagacttgtctgcttgcgtccatcgtcggtcaaggaaccagcgct
ttcgtcttggctatgtcaattgtatttggtgccaagatcgtctctgccatcgccgtcgtg
gcgttcgtcggtttcttcgccgttggtctcggtcctgtgccattcttgctcgcgtctgag
cttgtcggtcaagaagccgttggcgctacacagagttggtgccttgcagccaactacgtg
gcgacattccttgtcgctcagttcttccccatcgtgaacacagctcttaacaatgtgctt
ggtggtcacggatgggtgtactttatctttgctggcctcgctgttgggtcatttatcttt
gtgttctggagagtcccagaaacaaagggcaagaaggatgttgatgaggtctgggggagg
acaagacgcgttgattag
>Fp21r
atggccggttccaggctccgcgatatcagcggatacttgatcttgctgatcgccatcacg
actctggggtcgctccagttcggtttccacttggccgaactcaacgctccccaagatgtt
attacgtgtcgcaagaaatcgataaatgctctatccgctctcgacaagatcaagggtttg
atacacaagaaaccggtcgaagaggatcatggcttcatgtcacattgtattcccatggac
gaagcttcctttgcgaccatctcctcgatattcaccttgggtggactactgggagctttg
acttcgggtcctttctcctccaagcgtggacgactccctgcgatgcgaattaccggtcta
ctatacctttttggagctgctattgagaccatcgccggtagtgtctttgtcatggcactc
ggtcgccttttctctggcatcggagctggagcttcaactgttgtcgtccctctatacatc
agcgagattgcaccaccaaaggaacgaggattgtttggcttcatgacccagatctccatc
aacgttggtattttggcagtccagacgctgggttacttcctgagctacggaactgcttgg
cgatggatccttggatcaggagtctttattgcggcagcccagaccttgggtctttttgtt
gtaccagagagcccctcatggttggctgctcaaggagacggagccaaagccaagccaact
ctgcaaaggattcgtgggaatggtcacgacattcacgaagagaccgagtcctggaactct
gaggaccgtgatgcttccgaagaggatggccttctccaggccgatagtgcttctgaatct
acacccaagagccgtgttgaacacctcggcttctttcaggtcctccaagaccctgacacc
cgacctgctatcattgcggtggtgggcatcatgtttgtccagcagctttgcggtgtcaac
tcaattatcatgtactctgtctctcttcttgctgacctcctccctatttcttcagcactt
ctcaccattctcatttccgtggtcaaccttgtcaccacaatcgcttgcgctcctctcccc
gaccgtctgggtcgcaagacttgtctgcttgcgtccatcgtcggtcaaggaaccagcgct
tttgttttggctatgtcaattgtatttggtgctaagatcgtctctgccatcgccgtcgtg
gcgttcgtcggtttcttcgccgttggtctcggccctgtgccattcttgctcgcttctgag
cttgtcggtcaagaagccgttggcgctacacagagttggtgcctcgcagccaactacgtg
gcgacattccttgtcgctcagttcttccctatcgtgaacacagctcttaacaatgtgctt
ggtggtcacggatgggtgtactttatctttgctggcctcgctgttgggtcatttatcttt
gtgttctggagagtcccagaaacaaagggcaagaaggatgttgatgaggtctgggggagg
acaagacgcgttgattag
>Fp24r
atggccggttccaggctccgcgatatcagcggatacttgatcttgctgatcgccatcacg
actctggggtcgctccagttcggtttccacttggccgaactcaacgctccccaagatgtt
attacgtgtcgcaagaaatcgataaatgctctatccgctctcgacaagatcaagggtttg
atacacaagaaaccggtcgaagaggatcatggcttcatgtcacattgtattcccatggac
gaagcttcctttgcgaccatctcctcgatattcaccttgggtggactactgggagctttg
acttcgggtcctttctcctccaagcgtggacgactccctgcgatgcgaattaccggtcta
ctatacctttttggagctgctattgagaccatcgccggtagtgtctttgtcatggcactc
ggtcgccttttctctggcatcggagctggagcttcaactgttgtcgtccctctatacatc
agcgagattgcaccaccaaaggaacgaggattgtttggcttcatgacccagatctccatc
aacgttggtattttggcagtccagacgctgggttacttcctgagctacggaactgcttgg
cgatggatccttggatcaggagtctttattgcggcagcccagaccttgggtctttttgtt
gtaccagagagcccctcatggttggctgctcaaggagacggagccaaagccaagccaact
ctgcaaaggattcgtgggaatggtcacgacattcacgaagagaccgagtcctggaactct
gaggaccgtgatgcttccgaagaggatggccttctccaggccgatagtgcttctgaatct
acacccaagagccgtgttgaacacctcggcttctttcaggtcctccaagaccctgacacc
cgacctgctatcattgcggtggtgggcatcatgtttgtccagcagctttgcggtgtcaac
tcaattatcatgtactctgtctctcttcttgctgacctcctccctatttcttcagcactt
ctcaccattctcatttccgtggtcaaccttgtcaccacaatcgcttgcgctcctctcccc
gaccgtctgggtcgcaagacttgtctgcttgcgtccatcgtcggtcaaggaaccagcgct
tttgttttggctatgtcaattgtatttggtgctaagatcgtctctgccatcgccgtcgtg
gcgttcgtcggtttcttcgccgttggtctcggccctgtgccattcttgctcgcttctgag
cttgtcggtcaagaagccgttggcgctacacagagttggtgcctcgcagccaactacgtg
gcgacattccttgtcgctcagttcttccctatcgtgaacacagctcttaacaatgtgctt
ggtggtcacggatgggtgtactttatctttgctggcctcgctgttgggtcatttatcttt
gtgttctggagagtcccagaaacaaagggcaagaaggatgttgatgaggtctgggggagg
acaagacgcgttgattag
>Fp2516
atggccggttccaggctccgcgatatcagcggatacttgatcttgctgatcgccatcacg
actctggggtcgctccagttcggtttccacttggccgaactcaacgctccccaagatgtt
attacgtgtcgcaagaaatcgataaatgctctatccgctctcgacaagatcaagggtttg
atacacaagaaaccggtcgaagaggatcatggcttcatgtcacattgtattcccatggac
gaagcttcctttgcgaccatctcctcgatattcaccttgggtggactactgggagctttg
acttcgggtcctttctcctccaagcgtggacgactccctgcgatgcgaattaccggtcta
ctatacctttttggagctgctattgagaccatcgccggtagtgtctttgtcatggcactc
ggtcgccttttctctggcatcggagctggagcttcaactgttgtcgtccctctatacatc
agcgagattgcaccaccaaaggaacgaggattgtttggcttcatgacccagatctccatc
aacgttggtattttggcagtccagacgctgggttacttcctgagctacggaactgcttgg
cgatggatccttggatcaggagtctttattgcggcagcccagaccttgggtctttttgtt
gtaccagagagcccctcatggttggctgctcaaggagacggagccaaagccaagccaact
ctgcaaaggattcgtgggaatggtcacgacattcacgaagagaccgagtcctggaactct
gaggaccgtgatgcttccgaagaggatggccttctccaggccgatagtgcttctgaatct
acacccaagagccgtgttgaacacctcggcttctttcaggtcctccaagaccctgacacc
cgacctgctatcattgcggtggtgggcatcatgtttgtccagcagctttgcggtgtcaac
tcaattatcatgtactctgtctctcttcttgctgacctcctccctatttcttcagcactt
ctcaccattctcatttccgtggtcaaccttgtcaccacaatcgcttgcgctcctctcccc
gaccgtctgggtcgcaagacttgtctgcttgcgtccatcgtcggtcaaggaaccagcgct
tttgttttggctatgtcaattgtatttggtgctaagatcgtctctgccatcgccgtcgtg
gcgttcgtcggtttcttcgccgttggtctcggccctgtgccattcttgctcgcttctgag
cttgtcggtcaagaagccgttggcgctacacagagttggtgcctcgcagccaactacgtg
gcgacattccttgtcgctcagttcttccctatcgtgaacacagctcttaacaatgtgctt
ggtggtcacggatgggtgtactttatctttgctggcctcgctgttgggtcatttatcttt
gtgttctggagagtcccagaaacaaagggcaagaaggatgttgatgaggtctgggggagg
acaagacgcgttgattag
>Fp26r
atggccggttccaggctccgcgatatcagcggatacttgatcttgctgatcgccatcacg
actctggggtcgctccagttcggtttccacttggccgaactcaacgctccccaagatgtt
attacgtgtcgcaagaaatcgataaatgctctatccgctcttgacaagatcaagggtttg
atccacaagaaaccggtcgaagaggatcatggcttcatgtcacattgtattcccatggac
gaagcttcctttgcgaccatctcctcgatattcaccttgggtggactactgggagctttg
acttctggtcctttctcctccaagcgtggacgactccctgcgatgcgaattaccggccta
ctatacctttttggagctgctattgagaccatcgccggtagtgtctttgtcatggcactc
ggccgccttttctctggcatcggagctggagcttcaactgttgtcgtccctctatacatc
agcgagattgcaccaccaaaggaacgaggattatttggcttcatgacccaaatctccatc
aatgtcggtattttggcggtccagacgttgggctacttcctgagctatggaactgcttgg
cgatggatccttggatcaggagtctttattgcggcaggccagaccttgggtctttttgtt
gtaccagagagcccctcatggttggctgcccaaggagacggagccaaagccaagcgaact
ctgcaaaggattcgtgggaatggtcacgacattcatgaagagaccgagtcctggaactct
gaggaccgtgatgcttccgaagaggatggccttctccaggccgatagcgcttctgaatcc
acgcccaagagccgtgttgaacacctcggattcttccaggtcctccaagaccctgacacc
cgacctgctatcattgcggtggtgggcatcatgtttgtccagcagctttgcggtgtcaac
tcaattatcatgtactctgtctctcttcttgctgacctcctccctatttcttcagcactt
ctcactattctcatttccgtggtcaaccttgtcaccacaatcgcttgcgctcctctcccc
gaccgtctgggtcgcaagacttgtctgcttgcgtccatcgtcggtcaaggaaccagcgct
ttcgtcttggctatgtcaattgtatttggtgccaagatcgtctctgccatcgccgtcgtg
gcgttcgtcggtttcttcgccgttggtctcggtcctgtgccattcttgctcgcgtctgag
cttgtcggtcaagaagccgttggcgctacacagagttggtgccttgcagccaactacgtg
gcgacattccttgtcgctcagttcttccccatcgtgaacacagctcttaacaatgtgctt
ggtggtcacggatgggtgtactttatctttgctggcctcgctgttgggtcatttatcttt
gtgttctggagagtcccagaaacaaagggcaagaaggatgttgatgaggtctgggggagg
acaagacgcgttgattag
>Fp33
atggccggttccaggctccgcgatatcagcggatacttgatcttgctgatcgccatcacg
actctggggtcgctccagttcggtttccacttggccgaactcaacgctccccaagatgtt
attacgtgtcgcaagaaatcgataaatgctctatccgctctcgacaagatcaagggtttg
atacacaagaaaccggtcgaagaggatcatggcttcatgtcacattgtattcccatggac
gaagcttcctttgcgaccatctcctcgatattcaccttgggtggactactgggagctttg
acttcgggtcctttctcctccaagcgtggacgactccctgcgatgcgaattaccggtcta
ctatacctttttggagctgctattgagaccatcgccggtagtgtctttgtcatggcactc
ggtcgccttttctctggcatcggagctggagcttcaactgttgtcgtccctctatacatc
agcgagattgcaccaccaaaggaacgaggattgtttggcttcatgacccagatctccatc
aacgttggtattttggcagtccagacgctgggttacttcctgagctacggaactgcttgg
cgatggatccttggatcaggagtctttattgcggcagcccagaccttgggtctttttgtt
gtaccagagagcccctcatggttggctgctcaaggagacggagccaaagccaagccaact
ctgcaaaggattcgtgggaatggtcacgacattcacgaagagaccgagtcctggaactct
gaggaccgtgatgcttccgaagaggatggccttctccaggccgatagtgcttctgaatct
acacccaagagccgtgttgaacacctcggcttctttcaggtcctccaagaccctgacacc
cgacctgctatcattgcggtggtgggcatcatgtttgtccagcagctttgcggtgtcaac
tcaattatcatgtactctgtctctcttcttgctgacctcctccctatttcttcagcactt
ctcaccattctcatttccgtggtcaaccttgtcaccacaatcgcttgcgctcctctcccc
gaccgtctgggtcgcaagacttgtctgcttgcgtccatcgtcggtcaaggaaccagcgct
tttgttttggctatgtcaattgtatttggtgctaagatcgtctctgccatcgccgtcgtg
gcgttcgtcggtttcttcgccgttggtctcggccctgtgccattcttgctcgcttctgag
cttgtcggtcaagaagccgttggcgctacacagagttggtgcctcgcagccaactacgtg
gcgacattccttgtcgctcagttcttccctatcgtgaacacagctcttaacaatgtgctt
ggtggtcacggatgggtgtactttatctttgctggcctcgctgttgggtcatttatcttt
gtgttctggagagtcccagaaacaaagggcaagaaggatgttgatgaggtctgggggagg
acaagacgcgttgattag
>Fp34
atggccggttccaggctccgcgatatcagcggatacttgatcttgctgatcgccatcacg
actctggggtcgctccagttcggtttccacttggccgaactcaacgctccccaagatgtt
attacgtgtcgcaagaaatcgataaatgctctatccgctcttgacaagatcaagggtttg
atccacaagaaaccggtcgaagaggatcatggcttcatgtcacattgtattcccatggac
gaagcttcctttgcgaccatctcctcgatattcaccttgggtggactactgggagctttg
acttctggtcctttctcctccaagcgtggacgactccctgcgatgcgaattaccggccta
ctatacctttttggagctgctattgagaccatcgccggtagtgtctttgtcatggcactc
ggccgccttttctctggcatcggagctggagcttcaactgttgtcgtccctctatacatc
agcgagattgcaccaccaaaggaacgaggattatttggcttcatgacccaaatctccatc
aatgtcggtattttggcggtccagacgttgggctacttcctgagctatggaactgcttgg
cgatggatccttggatcaggagtctttattgcggcaggccagaccttgggtctttttgtt
gtaccagagagcccctcatggttggctgcccaaggagacggagccaaagccaagcgaact
ctgcaaaggattcgtgggaatggtcacgacattcatgaagagaccgagtcctggaactct
gaggaccgtgatgcttccgaagaggatggccttctccaggccgatagcgcttctgaatcc
acgcccaagagccgtgttgaacacctcggattcttccaggtcctccaagaccctgacacc
cgacctgctatcattgcggtggtgggcatcatgtttgtccagcagctttgcggtgtcaac
tcaattatcatgtactctgtctctcttcttgctgacctcctccctatttcttcagcactt
ctcactattctcatttccgtggtcaaccttgtcaccacaatcgcttgcgctcctctcccc
gaccgtctgggtcgcaagacttgtctgcttgcgtccatcgtcggtcaaggaaccagcgct
ttcgtcttggctatgtcaattgtatttggtgccaagatcgtctctgccatcgccgtcgtg
gcgttcgtcggtttcttcgccgttggtctcggtcctgtgccattcttgctcgcgtctgag
cttgtcggtcaagaagccgttggcgctacacagagttggtgccttgcagccaactacgtg
gcgacattccttgtcgctcagttcttccccatcgtgaacacagctcttaacaatgtgctt
ggtggtcacggatgggtgtactttatctttgctggcctcgctgttgggtcatttatcttt
gtgttctggagagtcccagaaacaaagggcaagaaggatgttgatgaggtctgggggagg
acaagacgcgttgattag
>Fp35
atggccggttccaggctccgcgatatcagcggatacttgatcttgctgatcgccatcacg
actctggggtcgctccagttcggtttccacttggccgaactcaacgctccccaagatgtt
attacgtgtcgcaagaaatcgataaatgctctatccgctctcgacaagatcaagggtttg
atacacaagaaaccggtcgaagaggatcatggcttcatgtcacattgtattcccatggac
gaagcttcctttgcgaccatctcctcgatattcaccttgggtggactactgggagctttg
acttcgggtcctttctcctccaagcgtggacgactccctgcgatgcgaattaccggtcta
ctatacctttttggagctgctattgagaccatcgccggtagtgtctttgtcatggcactc
ggtcgccttttctctggcatcggagctggagcttcaactgttgtcgtccctctatacatc
agcgagattgcaccaccaaaggaacgaggattgtttggcttcatgacccagatctccatc
aacgttggtattctggcagtccagacgctgggttacttcctgagctacggaactgcttgg
cgatggatccttggatcaggagtctttattgcggcagcccagaccttgggtctttttgtt
gtaccagagagcccctcatggttggctgctcaaggagacggagccaaagccaagccaact
ctgcaaaggattcgtgggaatggtcacgacattcacgaagagaccgagtcctggaactct
gaggaccgtgatgcttccgaagaggatggccttctccaggccgatagtgcttctgaatct
acacccaagagccgtgttgaacacctcggcttctttcaggtcctccaagaccctgacacc
cgacctgctatcattgcggtggtgggcatcatgtttgtccagcagctttgcggtgtcaac
tcaattatcatgtactctgtctctcttcttgctgacctcctccctatttcttcagcactt
ctcaccattctcatttccgtggtcaaccttgtcaccacaatcgcttgcgctcctctcccc
gaccgtctgggtcgcaagacttgtctgcttgcgtccatcgtcggtcaaggaaccagcgct
tttgttttggctatgtcaattgtatttggtgctaagatcgtctctgccatcgccgtcgtg
gcgttcgtcggtttcttcgccgttggtctcggccctgtgccattcttgctcgcttctgag
cttgtcggtcaagaagccgttggcgctacacagagttggtgcctcgcagccaactacgtg
gcgacattccttgtcgctcagttcttccctatcgtgaacacagctcttaacaatgtgctt
ggtggtcacggatgggtgtactttatctttgctggcctcgctgttgggtcatttatcttt
gtgttctggagagtcccagaaacaaagggcaagaaggatgttgatgaggtctgggggagg
acaagacgcgttgattag
>Fp38
atggccggttccaggctccgcgatatcagcggatacttgatcttgctgatcgccatcacg
actctggggtcgctccagttcggtttccacttggccgaactcaacgctccccaagatgtt
attacgtgtcgcaagaaatcgataaatgctctatccgctctcgacaagatcaagggtttg
atacacaagaaaccggtcgaagaggatcatggcttcatgtcacattgtattcccatggac
gaagcttcctttgcgaccatctcctcgatattcaccttgggtggactactgggagctttg
acttcgggtcctttctcctccaagcgtggacgactccctgcgatgcgaattaccggtcta
ctatacctttttggagctgctattgagaccatcgccggtagtgtctttgtcatggcactc
ggtcgccttttctctggcatcggagctggagcttcaactgttgtcgtccctctatacatc
agcgagattgcaccaccaaaggaacgaggattgtttggcttcatgacccagatctccatc
aacgttggtattctggcagtccagacgctgggttacttcctgagctacggaactgcttgg
cgatggatccttggatcaggagtctttattgcggcagcccagaccttgggtctttttgtt
gtaccagagagcccctcatggttggctgctcaaggagacggagccaaagccaagccaact
ctgcaaaggattcgtgggaatggtcacgacattcacgaagagaccgagtcctggaactct
gaggaccgtgatgcttccgaagaggatggccttctccaggccgatagtgcttctgaatct
acacccaagagccgtgttgaacacctcggcttctttcaggtcctccaagaccctgacacc
cgacctgctatcattgcggtggtgggcatcatgtttgtccagcagctttgcggtgtcaac
tcaattatcatgtactctgtctctcttcttgctgacctcctccctatttcttcagcactt
ctcaccattctcatttccgtggtcaaccttgtcaccacaatcgcttgcgctcctctcccc
gaccgtctgggtcgcaagacttgtctgcttgcgtccatcgtcggtcaaggaaccagcgct
tttgttttggctatgtcaattgtatttggtgctaagatcgtctctgccatcgccgtcgtg
gcgttcgtcggtttcttcgccgttggtctcggccctgtgccattcttgctcgcttctgag
cttgtcggtcaagaagccgttggcgctacacagagttggtgcctcgcagccaactacgtg
gcgacattccttgtcgctcagttcttccctatcgtgaacacagctcttaacaatgtgctt
ggtggtcacggatgggtgtactttatctttgctggcctcgctgttgggtcatttatcttt
gtgttctggagagtcccagaaacaaagggcaagaaggatgttgatgaggtctgggggagg
acaagacgcgttgattag
>Fp39
atggccggttccaggctccgcgatatcagcggatacttgatcttgctgatcgccatcacg
actctggggtcgctccagttcggtttccacttggccgaactcaacgctccccaagatgtt
attacgtgtcgcaagaaatcgataaatgctctatccgctctcgacaagatcaagggtttg
atacacaagaaaccggtcgaagaggatcatggcttcatgtcacattgtattcccatggac
gaagcttcctttgcgaccatctcctcgatattcaccttgggtggactactgggagctttg
acttcgggtcctttctcctccaagcgtggacgactccctgcgatgcgaattaccggtcta
ctatacctttttggagctgctattgagaccatcgccggtagtgtctttgtcatggcactc
ggtcgccttttctctggcatcggagctggagcttcaactgttgtcgtccctctatacatc
agcgagattgcaccaccaaaggaacgaggattgtttggcttcatgacccagatctccatc
aacgttggtattttggcagtccagacgctgggttacttcctgagctacggaactgcttgg
cgatggatccttggatcaggagtctttattgcggcagcccagaccttgggtctttttgtt
gtaccagagagcccctcatggttggctgctcaaggagacggagccaaagccaagccaact
ctgcaaaggattcgtgggaatggtcacgacattcacgaagagaccgagtcctggaactct
gaggaccgtgatgcttccgaagaggatggccttctccaggccgatagtgcttctgaatct
acacccaagagccgtgttgaacacctcggcttctttcaggtcctccaagaccctgacacc
cgacctgctatcattgcggtggtgggcatcatgtttgtccagcagctttgcggtgtcaac
tcaattatcatgtactctgtctctcttcttgctgacctcctccctatttcttcagcactt
ctcaccattctcatttccgtggtcaaccttgtcaccacaatcgcttgcgctcctctcccc
gaccgtctgggtcgcaagacttgtctgcttgcgtccatcgtcggtcaaggaaccagcgct
tttgttttggctatgtcaattgtatttggtgctaagatcgtctctgccatcgccgtcgtg
gcgttcgtcggtttcttcgccgttggtctcggccctgtgccattcttgctcgcttctgag
cttgtcggtcaagaagccgttggcgctacacagagttggtgcctcgcagccaactacgtg
gcgacattccttgtcgctcagttcttccctatcgtgaacacagctcttaacaatgtgctt
ggtggtcacggatgggtgtactttatctttgctggcctcgctgttgggtcatttatcttt
gtgttctggagagtcccagaaacaaagggcaagaaggatgttgatgaggtctgggggagg
acaagacgcgttgattag
>Fp42
atggccggttccaggctccgcgatatcagcggatacttgatcttgctgatcgccatcacg
actctggggtcgctccagttcggtttccacttggccgaactcaacgctccccaagatgtt
attacgtgtcgcaagaaatcgataaatgctctatccgctctcgacaagatcaagggtttg
atacacaagaaaccggtcgaagaggatcatggcttcatgtcacattgtattcccatggac
gaagcttcctttgcgaccatctcctcgatattcaccttgggtggactactgggagctttg
acttcgggtcctttctcctccaagcgtggacgactccctgcgatgcgaattaccggtcta
ctatacctttttggagctgctattgagaccatcgccggtagtgtctttgtcatggcactc
ggtcgccttttctctggcatcggagctggagcttcaactgttgtcgtccctctatacatc
agcgagattgcaccaccaaaggaacgaggattgtttggcttcatgacccagatctccatc
aacgttggtattttggcagtccagacgctgggttacttcctgagctacggaactgcttgg
cgatggatccttggatcaggagtctttattgcggcagcccagaccttgggtctttttgtt
gtaccagagagcccctcatggttggctgctcaaggagacggagccaaagccaagccaact
ctgcaaaggattcgtgggaatggtcacgacattcacgaagagaccgagtcctggaactct
gaggaccgtgatgcttccgaagaggatggccttctccaggccgatagtgcttctgaatct
acacccaagagccgtgttgaacacctcggcttctttcaggtcctccaagaccctgacacc
cgacctgctatcattgcggtggtgggcatcatgtttgtccagcagctttgcggtgtcaac
tcaattatcatgtactctgtctctcttcttgctgacctcctccctatttcttcagcactt
ctcaccattctcatttccgtggtcaaccttgtcaccacaatcgcttgcgctcctctcccc
gaccgtctgggtcgcaagacttgtctgcttgcgtccatcgtcggtcaaggaaccagcgct
tttgttttggctatgtcaattgtatttggtgctaagatcgtctctgccatcgccgtcgtg
gcgttcgtcggtttcttcgccgttggtctcggccctgtgccattcttgctcgcttctgag
cttgtcggtcaagaagccgttggcgctacacagagttggtgcctcgcagccaactacgtg
gcgacattccttgtcgctcagttcttccctatcgtgaacacagctcttaacaatgtgctt
ggtggtcacggatgggtgtactttatctttgctggcctcgctgttgggtcatttatcttt
gtgttctggagagtcccagaaacaaagggcaagaaggatgttgatgaggtctgggggagg
acaagacgcgttgattag
>Fp44
atggccggttccaggctccgcgatatcagcggatacttgatcttgctgatcgccatcacg
actctggggtcgctccagttcggtttccacttggccgaactcaacgctccccaagatgtt
attacgtgtcgcaagaaatcgataaatgctctatccgctctcgacaagatcaagggtttg
atacacaagaaaccggtcgaagaggatcatggcttcatgtcacattgtattcccatggac
gaagcttcctttgcgaccatctcctcgatattcaccttgggtggactactgggagctttg
acttcgggtcctttctcctccaagcgtggacgactccctgcgatgcgaattaccggtcta
ctatacctttttggagctgctattgagaccatcgccggtagtgtctttgtcatggcactc
ggtcgccttttctctggcatcggagctggagcttcaactgttgtcgtccctctatacatc
agcgagattgcaccaccaaaggaacgaggattgtttggcttcatgacccagatctccatc
aacgttggtattttggcagtccagacgctgggttacttcctgagctacggaactgcttgg
cgatggatccttggatcaggagtctttattgcggcagcccagaccttgggtctttttgtt
gtaccagagagcccctcatggttggctgctcaaggagacggagccaaagccaagccaact
ctgcaaaggattcgtgggaatggtcacgacattcacgaagagaccgagtcctggaactct
gaggaccgtgatgcttccgaagaggatggccttctccaggccgatagtgcttctgaatct
acacccaagagccgtgttgaacacctcggcttctttcaggtcctccaagaccctgacacc
cgacctgctatcattgcggtggtgggcatcatgtttgtccagcagctttgcggtgtcaac
tcaattatcatgtactctgtctctcttcttgctgaccttcttcctatttcttcagcactt
ctcaccattctcatttccgtggtcaaccttgtcaccacaatcgcttgcgctcctctcccc
gaccgtctgggtcgcaagacttgtctgcttgcgtccatcgtcggtcaaggaaccagcgct
ttcgtcttggctatgtcaattgtatttggtgccaagatcgtctctgccatcgccgtcgtg
gcgttcgtcggtttcttcgccgttggtctcggtcctgtgccattcttgctcgcgtctgag
cttgtcggtcaagaagccgttggcgctacacagagttggtgccttgcagccaactacgtg
gcgacattccttgtcgctcagttcttccccatcgtgaacacagctcttaacaatgtgctt
ggtggtcacggatgggtgtactttatctttgctggcctcgctgttgggtcatttatcttt
gtgttctggagagtcccagaaacaaagggcaagaaggatgttgatgaggtctgggggagg
acaagacgcgttgattag
>Fp49
atggccggttccaggctccgcgatatcagcggatacttgatcttgctgatcgccatcacg
actctggggtcgctccagttcggtttccacttggccgaactcaacgctccccaagatgtt
attacgtgtcgcaagaaatcgataaatgctctatccgctctcgacaagatcaagggtttg
atacacaagaaaccggtcgaagaggatcatggcttcatgtcacattgtattcccatggac
gaagcttcctttgcgaccatctcctcgatattcaccttgggtggactactgggagctttg
acttcgggtcctttctcctccaagcgtggacgactccctgcgatgcgaattaccggtcta
ctatacctttttggagctgctattgagaccatcgccggtagtgtctttgtcatggcactc
ggtcgccttttctctggcatcggagctggagcttcaactgttgtcgtccctctatacatc
agcgagattgcaccaccaaaggaacgaggattgtttggcttcatgacccagatctccatc
aacgttggtattttggcagtccagacgctgggttacttcctgagctacggaactgcttgg
cgatggatccttggatcaggagtctttattgcggcagcccagaccttgggtctttttgtt
gtaccagagagcccctcatggttggctgctcaaggagacggagccaaagccaagccaact
ctgcaaaggattcgtgggaatggtcacgacattcacgaagagaccgagtcctggaactct
gaggaccgtgatgcttccgaagaggatggccttctccaggccgatagtgcttctgaatct
acacccaagagccgtgttgaacacctcggcttctttcaggtcctccaagaccctgacacc
cgacctgctatcattgcggtggtgggcatcatgtttgtccagcagctttgcggtgtcaac
tcaattatcatgtactctgtctctcttcttgctgacctcctccctatttcttcagcactt
ctcaccattctcatttccgtggtcaaccttgtcaccacaatcgcttgcgctcctctcccc
gaccgtctgggtcgcaagacttgtctgcttgcgtccatcgtcggtcaaggaaccagcgct
tttgttttggctatgtcaattgtatttggtgctaagatcgtctctgccatcgccgtcgtg
gcgttcgtcggtttcttcgccgttggtctcggccctgtgccattcttgctcgcttctgag
cttgtcggtcaagaagccgttggcgctacacagagttggtgcctcgcagccaactacgtg
gcgacattccttgtcgctcagttcttccctatcgtgaacacagctcttaacaatgtgctt
ggtggtcacggatgggtgtactttatctttgctggcctcgctgttgggtcatttatcttt
gtgttctggagagtcccagaaacaaagggcaagaaggatgttgatgaggtctgggggagg
acaagacgcgttgattag
>Fp50
atggccggttccaggctccgcgatatcagcggatacttgatcttgctgatcgccatcacg
actctggggtcgctccagttcggtttccacttggccgaactcaacgctccccaagatgtt
attacgtgtcgcaagaaatcgataaatgctctatccgctctcgacaagatcaagggtttg
atacacaagaaaccggtcgaagaggatcatggcttcatgtcacattgtattcccatggac
gaagcttcctttgcgaccatctcctcgatattcaccttgggtggactactgggagctttg
acttcgggtcctttctcctccaagcgtggacgactccctgcgatgcgaattaccggtcta
ctatacctttttggagctgctattgagaccatcgccggtagtgtctttgtcatggcactc
ggtcgccttttctctggcatcggagctggagcttcaactgttgtcgtccctctatacatc
agcgagattgcaccaccaaaggaacgaggattgtttggcttcatgacccagatctccatc
aacgttggtattttggcagtccagacgctgggttacttcctgagctacggaactgcttgg
cgatggatccttggatcaggagtctttattgcggcagcccagaccttgggtctttttgtt
gtaccagagagcccctcatggttggctgctcaaggagacggagccaaagccaagccaact
ctgcaaaggattcgtgggaatggtcacgacattcacgaagagaccgagtcctggaactct
gaggaccgtgatgcttccgaagaggatggccttctccaggccgatagtgcttctgaatct
acacccaagagccgtgttgaacacctcggcttctttcaggtcctccaagaccctgacacc
cgacctgctatcattgcggtggtgggcatcatgtttgtccagcagctttgcggtgtcaac
tcaattatcatgtactctgtctctcttcttgctgacctcctccctatttcttcagcactt
ctcaccattctcatttccgtggtcaaccttgtcaccacaatcgcttgcgctcctctcccc
gaccgtctgggtcgcaagacttgtctgcttgcgtccatcgtcggtcaaggaaccagcgct
tttgttttggctatgtcaattgtatttggtgctaagatcgtctctgccatcgccgtcgtg
gcgttcgtcggtttcttcgccgttggtctcggccctgtgccattcttgctcgcttctgag
cttgtcggtcaagaagccgttggcgctacacagagttggtgcctcgcagccaactacgtg
gcgacattccttgtcgctcagttcttccctatcgtgaacacagctcttaacaatgtgctt
ggtggtcacggatgggtgtactttatctttgctggcctcgctgttgggtcatttatcttt
gtgttctggagagtcccagaaacaaagggcaagaaggatgttgatgaggtctgggggagg
acaagacgcgttgattag
>Fp51
atggccggttccaggctccgcgatatcagcggatacttgatcttgctgatcgccatcacg
actctggggtcgctccagttcggtttccacttggccgaactcaacgctccccaagatgtt
attacgtgtcgcaagaaatcgataaatgctctatccgctctcgacaagatcaagggtttg
atacacaagaaaccggtcgaagaggatcatggcttcatgtcacattgtattcccatggac
gaagcttcctttgcgaccatctcctcgatattcaccttgggtggactactgggagctttg
acttcgggtcctttctcctccaagcgtggacgactccctgcgatgcgaattaccggtcta
ctatacctttttggagctgctattgagaccatcgccggtagtgtctttgtcatggcactc
ggtcgccttttctctggcatcggagctggagcttcaactgttgtcgtccctctatacatc
agcgagattgcaccaccaaaggaacgaggattgtttggcttcatgacccagatctccatc
aacgttggtattttggcagtccagacgctgggttacttcctgagctacggaactgcttgg
cgatggatccttggatcaggagtctttattgcggcagcccagaccttgggtctttttgtt
gtaccagagagcccctcatggttggctgctcaaggagacggagccaaagccaagccaact
ctgcaaaggattcgtgggaatggtcacgacattcacgaagagaccgagtcctggaactct
gaggaccgtgatgcttccgaagaggatggccttctccaggccgatagtgcttctgaatct
acacccaagagccgtgttgaacacctcggcttctttcaggtcctccaagaccctgacacc
cgacctgctatcattgcggtggtgggcatcatgtttgtccagcagctttgcggtgtcaac
tcaattatcatgtactctgtctctcttcttgctgacctcctccctatttcttcagcactt
ctcaccattctcatttccgtggtcaaccttgtcaccacaatcgcttgcgctcctctcccc
gaccgtctgggtcgcaagacttgtctgcttgcgtccatcgtcggtcaaggaaccagcgct
tttgttttggctatgtcaattgtatttggtgctaagatcgtctctgccatcgccgtcgtg
gcgttcgtcggtttcttcgccgttggtctcggccctgtgccattcttgctcgcttctgag
cttgtcggtcaagaagccgttggcgctacacagagttggtgcctcgcagccaactacgtg
gcgacattccttgtcgctcagttcttccctatcgtgaacacagctcttaacaatgtgctt
ggtggtcacggatgggtgtactttatctttgctggcctcgctgttgggtcatttatcttt
gtgttctggagagtcccagaaacaaagggcaagaaggatgttgatgaggtctgggggagg
acaagacgcgttgattag
>Fp59
atggccggttccaggctccgcgatatcagcggatacttgatcttgctgatcgccatcacg
actctggggtcgctccagttcggtttccacttggccgaactcaacgctccccaagatgtt
attacgtgtcgcaagaaatcgataaatgctctatccgctctcgacaagatcaagggtttg
atacacaagaaaccggtcgaagaggatcatggcttcatgtcacattgtattcccatggac
gaagcttcctttgcgaccatctcctcgatattcaccttgggtggactactgggagctttg
acttcgggtcctttctcctccaagcgtggacgactccctgcgatgcgaattaccggtcta
ctatacctttttggagctgctattgagaccatcgccggtagtgtctttgtcatggcactc
ggtcgccttttctctggcatcggagctggagcttcaactgttgtcgtccctctatacatc
agcgagattgcaccaccaaaggaacgaggattgtttggcttcatgacccagatctccatc
aacgttggtattttggcagtccagacgctgggttacttcctgagctacggaactgcttgg
cgatggatccttggatcaggagtctttattgcggcagcccagaccttgggtctttttgtt
gtaccagagagcccctcatggttggctgctcaaggagacggagccaaagccaagccaact
ctgcaaaggattcgtgggaatggtcacgacattcacgaagagaccgagtcctggaactct
gaggaccgtgatgcttccgaagaggatggccttctccaggccgatagtgcttctgaatct
acacccaagagccgtgttgaacacctcggcttctttcaggtcctccaagaccctgacacc
cgacctgctatcattgcggtggtgggcatcatgtttgtccagcagctttgcggtgtcaac
tcaattatcatgtactctgtctctcttcttgctgacctcctccctatttcttcagcactt
ctcaccattctcatttccgtggtcaaccttgtcaccacaatcgcttgcgctcctctcccc
gaccgtctgggtcgcaagacttgtctgcttgcgtccatcgtcggtcaaggaaccagcgct
tttgttttggctatgtcaattgtatttggtgctaagatcgtctctgccatcgccgtcgtg
gcgttcgtcggtttcttcgccgttggtctcggccctgtgccattcttgctcgcttctgag
cttgtcggtcaagaagccgttggcgctacacagagttggtgcctcgcagccaactacgtg
gcgacattccttgtcgctcagttcttccctatcgtgaacacagctcttaacaatgtgctt
ggtggtcacggatgggtgtactttatctttgctggcctcgctgttgggtcatttatcttt
gtgttctggagagtcccagaaacaaagggcaagaaggatgttgatgaggtctgggggagg
acaagacgcgttgattag
>Fp63
atggccggttccaggctccgcgatatcagcggatacttgatcttgctgatcgccatcacg
actctggggtcgctccagttcggtttccacttggccgaactcaacgctccccaagatgtt
attacgtgtcgcaagaaatcgataaatgctctatccgctctcgacaagatcaagggtttg
atacacaagaaaccggtcgaagaggatcatggcttcatgtcacattgtattcccatggac
gaagcttcctttgcgaccatctcctcgatattcaccttgggtggactactgggagctttg
acttcgggtcctttctcctccaagcgtggacgactccctgcgatgcgaattaccggtcta
ctatacctttttggagctgctattgagaccatcgccggtagtgtctttgtcatggcactc
ggtcgccttttctctggcatcggagctggagcttcaactgttgtcgtccctctatacatc
agcgagattgcaccaccaaaggaacgaggattgtttggcttcatgacccagatctccatc
aacgttggtattttggcagtccagacgctgggttacttcctgagctacggaactgcttgg
cgatggatccttggatcaggagtctttattgcggcagcccagaccttgggtctttttgtt
gtaccagagagcccctcatggttggctgctcaaggagacggagccaaagccaagccaact
ctgcaaaggattcgtgggaatggtcacgacattcacgaagagaccgagtcctggaactct
gaggaccgtgatgcttccgaagaggatggccttctccaggccgatagtgcttctgaatct
acacccaagagccgtgttgaacacctcggcttctttcaggtcctccaagaccctgacacc
cgacctgctatcattgcggtggtgggcatcatgtttgtccagcagctttgcggtgtcaac
tcaattatcatgtactctgtctctcttcttgctgacctcctccctatttcttcagcactt
ctcaccattctcatttccgtggtcaaccttgtcaccacaatcgcttgcgctcctctcccc
gaccgtctgggtcgcaagacttgtctgcttgcgtccatcgtcggtcaaggaaccagcgct
tttgttttggctatgtcaattgtatttggtgctaagatcgtctctgccatcgccgtcgtg
gcgttcgtcggtttcttcgccgttggtctcggccctgtgccattcttgctcgcttctgag
cttgtcggtcaagaagccgttggcgctacacagagttggtgcctcgcagccaactacgtg
gcgacattccttgtcgctcagttcttccctatcgtgaacacagctcttaacaatgtgctt
ggtggtcacggatgggtgtactttatctttgctggcctcgctgttgggtcatttatcttt
gtgttctggagagtcccagaaacaaagggcaagaaggatgttgatgaggtctgggggagg
acaagacgcgttgattag
>Fp65
atggccggttctaggctccgcgatatcagcggatacttgatcttgctgatcgccatcacg
actctggggtcgctccagttcggtttccacttggccgaactcaacgctccccaagatgtt
attacgtgtcgcaagaaatcgataaatgctctatccgctctcgataagatcaagggtttg
atccacaagaaaccggtcgaagaggatcatggcttcatgtcccattgtattcccatggac
gaagcttcctttgcgaccatctcctcgatattcaccttgggtggactactgggagctttg
acttctggtcctttctcctccaagcgtggacgactccctgcgatgcgaattaccggccta
ctatacctttttggagctgctattgagaccatcgccggcagtgtctttgtcatggcactc
ggtcgccttttctctggcatcggagctggagcttcaactgttgtcgtccctctatacatc
agcgagattgcaccaccaaaggaacgaggattatttggcttcatgacccaaatctccatc
aatgtcggtattttggcggtccagacgttgggctacttcctgagctatggaactgcttgg
cgatggatccttggatcaggagtctttattgcggcagcccagaccttgggtctttttgtt
gtaccagagagcccctcatggttggctgcccaaggagacggagccaaagccaagcgaact
ctgcaaaggattcgtgggaatggtcacgacattcatgaagagaccgagtcttggaactct
gaggaccgtgatgcttccgaagaggatggccttctccaggccgatagtgcttctgaatct
acacccaagagccgtgttgaacacctcggcttctttcaggtcctccaagaccctgacacc
cgacctgctatcattgcggtggtgggcatcatgtttgtccagcagctttgcggtgtcaac
tcaattatcatgtactctgtctctcttcttgctgaccttcttcctatttcttcagcactt
ctcaccattctcatttccgtggtcaaccttgtcaccacaatcgcttgcgctcctctcccc
gaccgtctgggtcgcaagacttgtctgcttgcgtccatcgtcggtcaaggaaccagcgct
ttcgtcttggctatgtcaattgtatttggtgccaagatcgtctctgccatcgccgtcgtg
gcgttcgtcggtttcttcgccgttggtctcggtcctgtgccattcttgctcgcgtctgag
cttgtcggtcaagaagccgttggcgctacacagagttggtgccttgcagccaactacgtg
gcgacattccttgtcgctcagttcttccccatcgtgaacacagctcttaacaatgtgctt
ggtggtcacggatgggtgtactttatctttgctggcctcgctgttgggtcatttatcttt
gtgttctggagagtcccagaaacaaagggcaagaaggatgttgatgaggtctgggggagg
acaagacgcgttgattag
>Fp66
atggccggttccaggctccgcgatatcagcggatacttgatcttgctgatcgccatcacg
actctggggtcgctccagttcggtttccacttggccgaactcaacgctccccaagatgtt
attacgtgtcgcaagaaatcgataaatgctctatccgctctcgacaagatcaagggtttg
atacacaagaaaccggtcgaagaggatcatggcttcatgtcacattgtattcccatggac
gaagcttcctttgcgaccatctcctcgatattcaccttgggtggactactgggagctttg
acttcgggtcctttctcctccaagcgtggacgactccctgcgatgcgaattaccggtcta
ctatacctttttggagctgctattgagaccatcgccggtagtgtctttgtcatggcactc
ggtcgccttttctctggcatcggagctggagcttcaactgttgtcgtccctctatacatc
agcgagattgcaccaccaaaggaacgaggattgtttggcttcatgacccagatctccatc
aacgttggtattctggcagtccagacgctgggttacttcctgagctacggaactgcttgg
cgatggatccttggatcaggagtctttattgcggcagcccagaccttgggtctttttgtt
gtaccagagagcccctcatggttggctgctcaaggagacggagccaaagccaagccaact
ctgcaaaggattcgtgggaatggtcacgacattcacgaagagaccgagtcctggaactct
gaggaccgtgatgcttccgaagaggatggccttctccaggccgatagtgcttctgaatct
acacccaagagccgtgttgaacacctcggcttctttcaggtcctccaagaccctgacacc
cgacctgctatcattgcggtggtgggcatcatgtttgtccagcagctttgcggtgtcaac
tcaattatcatgtactctgtctctcttcttgctgacctcctccctatttcttcagcactt
ctcaccattctcatttccgtggtcaaccttgtcaccacaatcgcttgcgctcctctcccc
gaccgtctgggtcgcaagacttgtctgcttgcgtccatcgtcggtcaaggaaccagcgct
tttgttttggctatgtcaattgtatttggtgctaagatcgtctctgccatcgccgtcgtg
gcgttcgtcggtttcttcgccgttggtctcggccctgtgccattcttgctcgcttctgag
cttgtcggtcaagaagccgttggcgctacacagagttggtgcctcgcagccaactacgtg
gcgacattccttgtcgctcagttcttccctatcgtgaacacagctcttaacaatgtgctt
ggtggtcacggatgggtgtactttatctttgctggcctcgctgttgggtcatttatcttt
gtgttctggagagtcccagaaacaaagggcaagaaggatgttgatgaggtctgggggagg
acaagacgcgttgattag
>Fp72
atggccggttccaggctccgcgatatcagcggatacttgatcttgctgatcgccatcacg
actctggggtcgctccagttcggtttccacttggccgaactcaacgctccccaagatgtt
attacgtgtcgcaagaaatcgataaatgctctatccgctctcgacaagatcaagggtttg
atacacaagaaaccggtcgaagaggatcatggcttcatgtcacattgtattcccatggac
gaagcttcctttgcgaccatctcctcgatattcaccttgggtggactactgggagctttg
acttcgggtcctttctcctccaagcgtggacgactccctgcgatgcgaattaccggtcta
ctatacctttttggagctgctattgagaccatcgccggtagtgtctttgtcatggcactc
ggtcgccttttctctggcatcggagctggagcttcaactgttgtcgtccctctatacatc
agcgagattgcaccaccaaaggaacgaggattgtttggcttcatgacccagatctccatc
aacgttggtattctggcagtccagacgctgggttacttcctgagctacggaactgcttgg
cgatggatccttggatcaggagtctttattgcggcagcccagaccttgggtctttttgtt
gtaccagagagcccctcatggttggctgctcaaggagacggagccaaagccaagccaact
ctgcaaaggattcgtgggaatggtcacgacattcacgaagagaccgagtcctggaactct
gaggaccgtgatgcttccgaagaggatggccttctccaggccgatagtgcttctgaatct
acacccaagagccgtgttgaacacctcggcttctttcaggtcctccaagaccctgacacc
cgacctgctatcattgcggtggtgggcatcatgtttgtccagcagctttgcggtgtcaac
tcaattatcatgtactctgtctctcttcttgctgacctcctccctatttcttcagcactt
ctcaccattctcatttccgtggtcaaccttgtcaccacaatcgcttgcgctcctctcccc
gaccgtctgggtcgcaagacttgtctgcttgcgtccatcgtcggtcaaggaaccagcgct
tttgttttggctatgtcaattgtatttggtgctaagatcgtctctgccatcgccgtcgtg
gcgttcgtcggtttcttcgccgttggtctcggccctgtgccattcttgctcgcttctgag
cttgtcggtcaagaagccgttggcgctacacagagttggtgcctcgcagccaactacgtg
gcgacattccttgtcgctcagttcttccctatcgtgaacacagctcttaacaatgtgctt
ggtggtcacggatgggtgtactttatctttgctggcctcgctgttgggtcatttatcttt
gtgttctggagagtcccagaaacaaagggcaagaaggatgttgatgaggtctgggggagg
acaagacgcgttgattag
>Fp73
atggccggttccaggctccgcgatatcagcggatacttgatcttgctgatcgccatcacg
actctggggtcgctccagttcggtttccacttggccgaactcaacgctccccaagatgtt
attacgtgtcgcaagaaatcgataaatgctctatccgctcttgacaagatcaagggtttg
atccacaagaaaccggtcgaagaggatcatggcttcatgtcacattgtattcccatggac
gaagcttcctttgcgaccatctcctcgatattcaccttgggtggactactgggagctttg
acttctggtcctttctcctccaagcgtggacgactccctgcgatgcgaattaccggccta
ctatacctttttggagctgctattgagaccatcgccggtagtgtctttgtcatggcactc
ggccgccttttctctggcatcggagctggagcttcaactgttgtcgtccctctatacatc
agcgagattgcaccaccaaaggaacgaggattatttggcttcatgacccaaatctccatc
aatgtcggtattttggcggtccagacgttgggctacttcctgagctatggaactgcttgg
cgatggatccttggatcaggagtctttattgcggcaggccagaccttgggtctttttgtt
gtaccagagagcccctcatggttggctgcccaaggagacggagccaaagccaagcgaact
ctgcaaaggattcgtgggaatggtcacgacattcatgaagagaccgagtcctggaactct
gaggaccgtgatgcttccgaagaggatggccttctccaggccgatagcgcttctgaatcc
acgcccaagagccgtgttgaacacctcggattcttccaggtcctccaagaccctgacacc
cgacctgctatcattgcggtggtgggcatcatgtttgtccagcagctttgcggtgtcaac
tcaattatcatgtactctgtctctcttcttgctgacctcctccctatttcttcagcactt
ctcactattctcatttccgtggtcaaccttgtcaccacaatcgcttgcgctcctctcccc
gaccgtctgggtcgcaagacttgtctgcttgcgtccatcgtcggtcaaggaaccagcgct
ttcgtcttggctatgtcaattgtatttggtgccaagatcgtctctgccatcgccgtcgtg
gcgttcgtcggtttcttcgccgttggtctcggtcctgtgccattcttgctcgcgtctgag
cttgtcggtcaagaagccgttggcgctacacagagttggtgccttgcagccaactacgtg
gcgacattccttgtcgctcagttcttccccatcgtgaacacagctcttaacaatgtgctt
ggtggtcacggatgggtgtactttatctttgctggcctcgctgttgggtcatttatcttt
gtgttctggagagtcccagaaacaaagggcaagaaggatgttgatgaggtctgggggagg
acaagacgcgttgattag
>Fp76
atggccggttccaggctccgcgatatcagcggatacttgatcttgctgatcgccatcacg
actctggggtcgctccagttcggtttccacttggccgaactcaacgctccccaagatgtt
attacgtgtcgcaagaaatcgataaatgctctatccgctcttgacaagatcaagggtttg
atccacaagaaaccggtcgaagaggatcatggcttcatgtcacattgtattcccatggac
gaagcttcctttgcgaccatctcctcgatattcaccttgggtggactactgggagctttg
acttctggtcctttctcctccaagcgtggacgactccctgcgatgcgaattaccggccta
ctatacctttttggagctgctattgagaccatcgccggtagtgtctttgtcatggcactc
ggccgccttttctctggcatcggagctggagcttcaactgttgtcgtccctctatacatc
agcgagattgcaccaccaaaggaacgaggattatttggcttcatgacccaaatctccatc
aatgtcggtattttggcggtccagacgttgggctacttcctgagctatggaactgcttgg
cgatggatccttggatcaggagtctttattgcggcaggccagaccttgggtctttttgtt
gtaccagagagcccctcatggttggctgcccaaggagacggagccaaagccaagcgaact
ctgcaaaggattcgtgggaatggtcacgacattcatgaagagaccgagtcctggaactct
gaggaccgtgatgcttccgaagaggatggccttctccaggccgatagcgcttctgaatcc
acgcccaagagccgtgttgaacacctcggattcttccaggtcctccaagaccctgacacc
cgacctgctatcattgcggtggtgggcatcatgtttgtccagcagctttgcggtgtcaac
tcaattatcatgtactctgtctctcttcttgctgacctcctccctatttcttcagcactt
ctcactattctcatttccgtggtcaaccttgtcaccacaatcgcttgcgctcctctcccc
gaccgtctgggtcgcaagacttgtctgcttgcgtccatcgtcggtcaaggaaccagcgct
ttcgtcttggctatgtcaattgtatttggtgccaagatcgtctctgccatcgccgtcgtg
gcgttcgtcggtttcttcgccgttggtctcggtcctgtgccattcttgctcgcgtctgag
cttgtcggtcaagaagccgttggcgctacacagagttggtgccttgcagccaactacgtg
gcgacattccttgtcgctcagttcttccccatcgtgaacacagctcttaacaatgtgctt
ggtggtcacggatgggtgtactttatctttgctggcctcgctgttgggtcatttatcttt
gtgttctggagagtcccagaaacaaagggcaagaaggatgttgatgaggtctgggggagg
acaagacgcgttgattag
>Fp78
atggccggttccaggctccgcgatatcagcggatacttgatcttgctgatcgccatcacg
actctggggtcgctccagttcggtttccacttggccgaactcaacgctccccaagatgtt
attacgtgtcgcaagaaatcgataaatgctctatccgctctcgacaagatcaagggtttg
atacacaagaaaccggtcgaagaggatcatggcttcatgtcacattgtattcccatggac
gaagcttcctttgcgaccatctcctcgatattcaccttgggtggactactgggagctttg
acttcgggtcctttctcctccaagcgtggacgactccctgcgatgcgaattaccggtcta
ctatacctttttggagctgctattgagaccatcgccggtagtgtctttgtcatggcactc
ggtcgccttttctctggcatcggagctggagcttcaactgttgtcgtccctctatacatc
agcgagattgcaccaccaaaggaacgaggattgtttggcttcatgacccagatctccatc
aacgttggtattttggcagtccagacgctgggttacttcctgagctacggaactgcttgg
cgatggatccttggatcaggagtctttattgcggcagcccagaccttgggtctttttgtt
gtaccagagagcccctcatggttggctgctcaaggagacggagccaaagccaagccaact
ctgcaaaggattcgtgggaatggtcacgacattcacgaagagaccgagtcctggaactct
gaggaccgtgatgcttccgaagaggatggccttctccaggccgatagtgcttctgaatct
acacccaagagccgtgttgaacacctcggcttctttcaggtcctccaagaccctgacacc
cgacctgctatcattgcggtggtgggcatcatgtttgtccagcagctttgcggtgtcaac
tcaattatcatgtactctgtctctcttcttgctgacctcctccctatttcttcagcactt
ctcaccattctcatttccgtggtcaaccttgtcaccacaatcgcttgcgctcctctcccc
gaccgtctgggtcgcaagacttgtctgcttgcgtccatcgtcggtcaaggaaccagcgct
tttgttttggctatgtcaattgtatttggtgctaagatcgtctctgccatcgccgtcgtg
gcgttcgtcggtttcttcgccgttggtctcggccctgtgccattcttgctcgcttctgag
cttgtcggtcaagaagccgttggcgctacacagagttggtgcctcgcagccaactacgtg
gcgacattccttgtcgctcagttcttccctatcgtgaacacagctcttaacaatgtgctt
ggtggtcacggatgggtgtactttatctttgctggcctcgctgttgggtcatttatcttt
gtgttctggagagtcccagaaacaaagggcaagaaggatgttgatgaggtctgggggagg
acaagacgcgttgattag
>Fp81
atggccggttccaggctccgcgatatcagcggatacttgatcttgctgatcgccatcacg
actctggggtcgctccagttcggtttccacttggccgaactcaacgctccccaagatgtt
attacgtgtcgcaagaaatcgataaatgctctatccgctctcgacaagatcaagggtttg
atacacaagaaaccggtcgaagaggatcatggcttcatgtcacattgtattcccatggac
gaagcttcctttgcgaccatctcctcgatattcaccttgggtggactactgggagctttg
acttcgggtcctttctcctccaagcgtggacgactccctgcgatgcgaattaccggtcta
ctatacctttttggagctgctattgagaccatcgccggtagtgtctttgtcatggcactc
ggtcgccttttctctggcatcggagctggagcttcaactgttgtcgtccctctatacatc
agcgagattgcaccaccaaaggaacgaggattgtttggcttcatgacccagatctccatc
aacgttggtattttggcagtccagacgctgggttacttcctgagctacggaactgcttgg
cgatggatccttggatcaggagtctttattgcggcagcccagaccttgggtctttttgtt
gtaccagagagcccctcatggttggctgctcaaggagacggagccaaagccaagccaact
ctgcaaaggattcgtgggaatggtcacgacattcacgaagagaccgagtcctggaactct
gaggaccgtgatgcttccgaagaggatggccttctccaggccgatagtgcttctgaatct
acacccaagagccgtgttgaacacctcggcttctttcaggtcctccaagaccctgacacc
cgacctgctatcattgcggtggtgggcatcatgtttgtccagcagctttgcggtgtcaac
tcaattatcatgtactctgtctctcttcttgctgaccttcttcctatttcttcagcactt
ctcaccattctcatttccgtggtcaaccttgtcaccacaatcgcttgcgctcctctcccc
gaccgtctgggtcgcaagacttgtctgcttgcgtccatcgtcggtcaaggaaccagcgct
ttcgtcttggctatgtcaattgtatttggtgccaagatcgtctctgccatcgccgtcgtg
gcgttcgtcggtttcttcgccgttggtctcggtcctgtgccattcttgctcgcgtctgag
cttgtcggtcaagaagccgttggcgctacacagagttggtgccttgcagccaactacgtg
gcgacattccttgtcgctcagttcttccccatcgtgaacacagctcttaacaatgtgctt
ggtggtcacggatgggtgtactttatctttgctggcctcgctgttgggtcatttatcttt
gtgttctggagagtcccagaaacaaagggcaagaaggatgttgatgaggtctgggggagg
acaagacgcgttgattag
>Fp84
atggccggttctaggctccgcgatatcagcggatacttgatcttgctgatcgccatcacg
actctggggtcactccagttcggtttccacttggccgaactcaacgctccccaagatgtt
attacgtgtcgcaagaaatcgataaatgctctatccgctctcgataagatcaagggtttg
atccacaagaaaccggtcgaagaggatcatggcttcatgtcccattgtattcccatggac
gaagcttcctttgcgaccatctcctcgatattcaccttgggtggactactgggagctttg
acttctggtcctttctcctccaagcgtggacgactccctgcgatgcgaattaccggccta
ctatacctttttggagctgctattgagaccatcgccggcagtgtctttgtcatggcactc
ggtcgccttttctctggcatcggagctggagcttcaactgttgtcgtccctctatacatc
agcgagattgcaccaccaaaggaacgaggattatttggcttcatgacccaaatctccatc
aatgtcggtattttggcggtccagacgttgggctacttcctgagctatggaactgcttgg
cgatggatccttggatcaggagtctttattgcggcagcccagaccttgggtctttttgtt
gtaccagagagcccctcatggttggctgcccaaggagacggagccaaagccaagcgaact
ctgcaaaggattcgtgggaatggtcacgacattcatgaagagaccgagtcttggaactct
gaggaccgtgatgcttccgaagaggatggccttctccaggccgatagtgcttctgaatct
acacccaagagccgtgttgaacacctcggcttctttcaggtcctccaagaccctgacacc
cgacctgctatcattgcggtggtgggcatcatgtttgtccagcagctttgcggtgtcaac
tcaattatcatgtactctgtctctcttcttgctgaccttcttcctatttcttcagcactt
ctcaccattctcatttccgtggtcaaccttgtcaccacaatcgcttgcgctcctctcccc
gaccgtctgggtcgcaagacttgtctgcttgcgtccatcgtcggtcaaggaaccagcgct
ttcgtcttggctatgtcaattgtatttggtgccaagatcgtctctgccatcgccgtcgtg
gcgttcgtcggtttcttcgccgttggtctcggtcctgtgccattcttgctcgcgtctgag
cttgtcggtcaagaagccgttggcgctacacagagttggtgccttgcagccaactacgtg
gcgacattccttgtcgctcagttcttccccatcgtgaacacagctcttaacaatgtgctt
ggtggtcacggatgggtgtactttatctttgctggcctcgctgttgggtcatttatcttt
gtgttctggagagtcccagaaacaaagggcaagaaggatgttgatgaggtctgggggagg
acaagacgcgttgattag
>Fp86
atggccggttccaggctccgcgatatcagcggatacttgatcttgctgatcgccatcacg
actctggggtcgctccagttcggtttccacttggccgaactcaacgctccccaagatgtt
attacgtgtcgcaagaaatcgataaatgctctatccgctctcgacaagatcaagggtttg
atacacaagaaaccggtcgaagaggatcatggcttcatgtcacattgtattcccatggac
gaagcttcctttgcgaccatctcctcgatattcaccttgggtggactactgggagctttg
acttcgggtcctttctcctccaagcgtggacgactccctgcgatgcgaattaccggtcta
ctatacctttttggagctgctattgagaccatcgccggtagtgtctttgtcatggcactc
ggtcgccttttctctggcatcggagctggagcttcaactgttgtcgtccctctatacatc
agcgagattgcaccaccaaaggaacgaggattgtttggcttcatgacccagatctccatc
aacgttggtattttggcagtccagacgctgggttacttcctgagctacggaactgcttgg
cgatggatccttggatcaggagtctttattgcggcagcccagaccttgggtctttttgtt
gtaccagagagcccctcatggttggctgctcaaggagacggagccaaagccaagccaact
ctgcaaaggattcgtgggaatggtcacgacattcacgaagagaccgagtcctggaactct
gaggaccgtgatgcttccgaagaggatggccttctccaggccgatagtgcttctgaatct
acacccaagagccgtgttgaacacctcggcttctttcaggtcctccaagaccctgacacc
cgacctgctatcattgcggtggtgggcatcatgtttgtccagcagctttgcggtgtcaac
tcaattatcatgtactctgtctctcttcttgctgacctcctccctatttcttcagcactt
ctcaccattctcatttccgtggtcaaccttgtcaccacaatcgcttgcgctcctctcccc
gaccgtctgggtcgcaagacttgtctgcttgcgtccatcgtcggtcaaggaaccagcgct
tttgttttggctatgtcaattgtatttggtgctaagatcgtctctgccatcgccgtcgtg
gcgttcgtcggtttcttcgccgttggtctcggccctgtgccattcttgctcgcttctgag
cttgtcggtcaagaagccgttggcgctacacagagttggtgcctcgcagccaactacgtg
gcgacattccttgtcgctcagttcttccctatcgtgaacacagctcttaacaatgtgctt
ggtggtcacggatgggtgtactttatctttgctggcctcgctgttgggtcatttatcttt
gtgttctggagagtcccagaaacaaagggcaagaaggatgttgatgaggtctgggggagg
acaagacgcgttgattag
>Fvenenatum.busco
atggccggttccaggctccgcgatatcagcggatacttgatcttgctgatcgccatcacg
actctggggtcgctacagttcggtttccacttggccgaacttaacgctcctcaagatgtt
attacgtgtcgcaagcaatcgataaatgctctatccgctctcgacaagatcaaaggtttg
atccacaagaaaccggtcgaggaggatcatggcttcatgtcacattgtattcccatggac
gaagcttcctttgcgaccatctcctcgatattcacactggggggactactgggagctttg
acatctggtcctttctcgtctaagcgcggccgtctccccgcgatgcgaattactggcata
ctttacctcgttggagctgctattgagaccatcgctggtagtgtctttgtcatggccctc
ggtcgccttttctctggcatcggagctggagcttcaactgtcgtcgtccctctatacatc
agcgagattgcgccaccaaaggaacgaggattgtttggcttcatgacccaaatctccatc
aatgtcggtattttggcagttcagacgctgggttacttcttgagctacggcactgcttgg
cgatggatccttgggtcaggagtctttattgcggcagcccagaccttgggactcgttgtt
gtgccagagagtccctcatggttggctgcccaaggagatggaaccaaagccaagcgaact
ctgcagaggattcgcggaaacggctacgatatccatgaagagaccgagacatgggactcg
gaggaacgtgatgcctccgaagaagatggccttcttcaaaccgacagcgcctctgaatct
acacccaaaagccgtctcgagcatcttgggttcttccaggtcctccaagaccctgatacc
cgacctgccataattgccgtggtaggcatcatgtttgtccagcagctttgcggtgtcaac
tcaatcatcatgtactctgtctctcttcttgctgatctacttcctatctcttcagcacta
cttaccattctcatttccgtggtcaacctcgtcaccacaatcgcttgcgctcctcttccc
gatcgtctgggtcgcaagacttgtctgctcgcatccatcgtcggtcaaggaaccagcgct
tttgtcttggctctatcaattgtattcggggccaagattatctctgccattgctgttgtg
gctttcgtcggtttctttgccgtcggtctcggccctgtgccattcttgctcgcctctgag
cttgtcggacaagaggctgttggcgccactcagagttggtgccttgcggccaactacgtg
gcgacattccttgtcgcccaattcttccctatcgtgaacacagctcttaacaatgtgctt
ggtggtcacggatgggtgtactttatctttgctggcctcgctgttgggtcattcatcttt
gtattctggagagtcccagaaacaaagggcaagaaggatgttgatgaggtctggggcagg
acaagacgtgttgattag
