# Supplementary material for: Apicidin biosynthesis is linked to accessory chromosomes in Fusarium poae isolates
Source: BMC Genomics. 2021 Aug 4;22:591. doi: 10.1186/s12864-021-07617-y (PMC8340494; doi:10.1186/s12864-021-07617-y)
Supplement: Supplementary file 17 — Additional file 17. Compressed folder containing alignments for each of the 4141 orthologs used in BUSCO analysis. [file 12864_2021_7617_MOESM17_ESM.zip › Fven2_nt_MAFFT/18822at5125_nt.mafft.fasta]

>Fp105
atgctccccatcacaacttgcttcgttgcaggattacagtatcttcttcatccgacgaaa
ttaggaaccattcaagaaaccatcaacccggatgctctcattccggttacgctgctcacc
acggacgaaatctttggtgacctcgaaggtgttttgagcttattcgataatttcgatgat
gtttttgttccagattttggatccattcttgtggaaaagactggaagcaatagtagccgt
gttcaagacgcgcggcaagtttaccacatggacttgatcaataccctagaaggcttttcc
gaactgccatcaggtccttattttcttcacggcccgaatcttcaccaagcatggcggctg
tatgatgatgaatatggtgcctttacctttggtgttattccggacgattctgataaacca
gacgaataccaatcccttacttcgtcttccgtgcaaggagactcagtgacggttcctgtt
ccttccagactctattatcctcaaccctctctccgaaaacccttgtctggtgtgcgtgtc
tctataggtgacacgatttctctgaaaggcactcacactacgttttctagtcgtgcatgg
aagtctctctacaaagatccatcgagtgttacagctaattatgcccaagaacttctggat
caaggggcaattattgttggaaagaccaagacagcacaatttgggacaggcgcagaatgg
gtcgatcagcaggctccgtggagcgcaagaggcgatggctatcaaaggacccaaggtagc
tccgtcggtgctgcatcggcgctggtgggatacgaatggctggaccatagcgttggggta
gatgacggtcgagtggtaaccgagaagggcgtttattcattaattcgaccagcaaac---
tcatcagacggagtcaagacaatctccatgtttgacggaatgaggttgttcagtcggagt
ctgaaagggctgctcgatcacacatcaagtcccaaaatagagtcaaatgggaagagcttt
gccccaaaggttatcatacccatagacttatcatcacctagagagacgcaaaagacagcc
atcgacaaattcgtgtcaattctccaagatcttttggataccaaagcggaatatattaat
attagcaatacctgggacgaaaaccgtccagctgaagccgcaaaggatggtatgcaaata
tacatgagc------------------------------------------gaggcgcct
ttccgctcatggtgttacgactattaccacacctttgatgaatttagagacgaatatcag
caaaagtttcataaagaaccctttgttgaggccacgccgcgcttcctctgggaacaatgc
aaatctgtaacggaagaggaacatcgcgaagacatagaacgacttgaagtataccgaaag
tggtttaatgataatgtcttgaacatctcaaccactcccgataccgaaactcccattcta
gttcttccgtgcggcgatgctcaagtcaagaatcggaacgagcctgtggccccaccaacc
atctacaaaggcgttgattccacaacattagcgccagtattgggtgcgagtattttatcg
tttccttttacacaagtaccctataaatctgacattactggcacgactgagtatcaaccg
gtgtgtatttcggtcctgagtcttgaagacgaccaaacatcacttattcagctagttgag
aaagccttgctgaaaggacatgtcccgactcaggtggaggttggacgaatgacatttcca
gtcaaaaagtcgggccatttcgtcaaacacttgcaagctcccttgctggttcaaggtgaa
ct----------------------------------------------------------
gcacacacacagtcagttgaactttacacttttggtaacaacctctctcccaatcttacc
agccagaatggcagaaccagccaatacaccagtcccagcttctaccccacgatctacatc
tcccgcaccctcccatcatcaatccctattttcccaaacaggtacattcctctcaccaaa
gttgttaccgtctaaaccaagggttcttcacatcggagatgctgtcaagtacaatcctga
aacttttctccgctttagtattcagtgtgagattgtgagacctttgacggaagaacgtca
gcgatcagagtttatcaaggctctcaaagataagcgatggggtgactttgacgccatctt
tcgtccgttttggaacactggcggagaaatggggaagtgggatgctgagttgattgatct
gttgccagagagtgtaaaggtttttgcaagtgctggtgctgggtttgattgggctgatac
gaaactcttgggtgaacgaggaatcatttattgcaattctggtctcgcagctgctgaagc
tgtcgctgactttgcaatggcttctattatttctacttttcgtgttcttccatggtgtat
ctcatcagccatgtcaggagacgaagaagctttcaagataaaccatcgagacgcaacaat
gcaatcccgcaatcttcgcaaccaggctctcggactcattggattcggcaatatcggcca
gcagatagctgctcgtgcccgtcacggtttcggtatggatatccattactacgatatcct
ccccaaaccttcttccgtcgttacctccttacgagctacacaccacgaaaccctcgagag
tcttcttactgcatgtgactgtgtcgtgctgtgtacacctgctggagatggtacgcttat
caacgcaactacactacctcttttcaagcgcggatcacggttcgtcaatattgcacgtgg
aagtcttgtggacgaggatgcattggtcgctgcattgcgagatgggactttgtctagcgc
ggcaatcgatgttcacgcgaatgagccaaagatacatcccgagcttatagaacttgccaa
gcagggtcgtatccttttgacatgtcataatgctggtggaactgtcgatacgcacaaggg
ttttgaagagttgagtatgcgaaacattatggctgtgctcagcggcggggaggccatcac
acctgtgaatttgcagtttctcaagtag
>Fp108
atgctccccatcacaacttgcttcgttgcaggattacagtatcttcttcatccgacgaaa
ttaggaaccattcaagaaaccatcaacccggatgctctcattccggttacgctgctcacc
acggacgaaatctttggtgacctcgaaggtgttttgagcttattcgataatttcgatgat
gtttttgttccagattttggatccattcttgtggaaaagactggaagcaatagtagccgt
gttcaagacgcgcggcaagtttaccacatggacttgatcaataccctagaaggcttttcc
gaactgccatcaggtccttattttcttcacggcccgaatcttcaccaagcatggcggctg
tatgatgatgaatatggtgcctttacctttggtgttattccggacgattctgataaacca
gacgaataccaatcccttacttcgtcttccgtgcaaggagactcagtgacggttcctgtt
ccttccagactctattatcctcaaccctctctccgaaaacccttgtctggtgtgcgtgtc
tctataggtgacacgatttctctgaaaggcactcacactacgttttctagtcgtgcatgg
aagtctctctacaaagatccatcgagtgttacagctaattatgcccaagaacttctggat
caaggggcaattattgttggaaagaccaagacagcacaatttgggacaggcgcagaatgg
gtcgatcagcaggctccgtggagcgcaagaggcgatggctatcaaaggacccaaggtagc
tccgtcggtgctgcatcggcgctggtgggatacgaatggctggaccatagcgttggggta
gatgacggtcgagtggtaaccgagaagggcgtttattcattaattcgaccagcaaac---
tcatcagacggagtcaagacaatctccatgtttgacggaatgaggttgttcagtcggagt
ctgaaagggctgctcgatcacacatcaagtcccaaaatagagtcaaatgggaagagcttt
gccccaaaggttatcatacccatagacttatcatcacctagagagacgcaaaagacagcc
atcgacaaattcgtgtcaattctccaagatcttttggataccaaagcggaatatattaat
attagcaatacctgggacgaaaaccgtccagctgaagccgcaaaggatggtatgcaaata
tacatgagc------------------------------------------gaggcgcct
ttccgctcatggtgttacgactattaccacacctttgatgaatttagagacgaatatcag
caaaagtttcataaagaaccctttgttgaggccacgccgcgcttcctctgggaacaatgc
aaatctgtaacggaagaggaacatcgcgaagacatagaacgacttgaagtataccgaaag
tggtttaatgataatgtcttgaacatctcaaccactcccgataccgaaactcccattcta
gttcttccgtgcggcgatgctcaagtcaagaatcggaacgagcctgtggccccaccaacc
atctacaaaggcgttgattccacaacattagcgccagtattgggtgcgagtattttatcg
tttccttttacacaagtaccctataaatctgacattactggcacgactgagtatcaaccg
gtgtgtatttcggtcctgagtcttgaagacgaccaaacatcacttattcagctagttgag
aaagccttgctgaaaggacatgtcccgactcaggtggaggttggacgaatgacatttcca
gtcaaaaagtcgggccatttcgtcaaacacttgcaagctcccttgctggttcaaggtgaa
ctggatctactatcaagctatcaacccgagaccgggatcaccttgctggggggcctcaag
gcacacacacagtcagttgaactttacacttttggtaacaacctctctcccaatcttacc
agccagaatggcagaaccagccaatacaccagtcccagcttctaccccacgatctacatc
tcccgcaccctcccatcatcaatccctattttcccaaac---------------------
-------------------agggttcttcacatcggagatgctgtcaagtacaatcctga
aacttttctccgctttagtattcagtgtgagattgtgagacctttgacggaagaacgtca
gcgatcagagtttatcaaggctctcaaagataagcgatggggtgactttgacgccatctt
tcgtccgttttggaacactggcggagaaatggggaagtgggatgctgagttgattgatct
gttgccagagagtgtaaaggtttttgcaagtgctggtgctgggtttgattgggctgatac
gaaactcttgggtgaacgaggaatcatttattgcaattctggtctcgcagctgctgaagc
tgtcgctgactttgcaatggcttctattatttctacttttcgtgttcttccatggtgtat
ctcatcagccatgtcaggagacgaagaagctttcaagataaaccatcgagacgcaacaat
gcaatcccgcaatcttcgcaaccaggctctcggactcattggattcggcaatatcggcca
gcagatagctgctcgtgcccgtcacggtttcggtatggatatccattactacgatatcct
ccccaaaccttcttccgtcgttacctccttacgagctacacaccacgaaaccctcgagag
tcttcttactgcatgtgactgtgtcgtgctgtgtacacctgctggagatggtacgcttat
caacgcaactacactacctcttttcaagcgcggatcacggttcgtcaatattgcacgtgg
aagtcttgtggacgaggatgcattggtcgctgcattgcgagatgggactttgtctagcgc
ggcaatcgatgttcacgcgaatgagccaaagatacatcccgagcttatagaacttgccaa
gcagggtcgtatccttttgacatgtcataatgctggtggaactgtcgatacgcacaaggg
ttttgaagagttgagtatgcgaaacattatggctgtgctcagcggcggggaggccatcac
acctgtgaatttgcagtttctcaagtag
>Fp118
atgctccccatcacaacttgcttcgttgcaggattacagtatcttcttcatccgacgaaa
ttaggaaccattcaagaaaccattaacccggatgctctcattccggttacgctgctcacc
acggacgaaatctttggtgacctcgaaggtgttttgagcttattcgataatgtcgatgat
gtttttgttccagattttggatccattcttgtggaaaagactggaagtaatagtagccgt
gttcaagacgcgcggcaagtctaccacatggacttgatcaataccctagaaggcttttcc
gaactgccgtcaggtccttattttcttcacggcccgaatcttcaccaagcatggcggctg
tatgatgatgaatatggttcttttacctttggtgttattcccgatgattctgataaacca
gacgaataccaatcccttacttcgtcttccgtgcaaggagactcagtgacggttcctgtt
ccttccagactctattatcctcagccgtctctccgacaacccttgtctggtgttcgtgtc
tctattggtgacacaatttctctgaaaggcactcatactaccttttccagccgtgcatgg
aagtccctgtacaaagatccatcgagtgctacagctaattatgctcaacaacttctggat
caaggggcaattattgttggaaagaccaagacagcacaatttgggacaggcgcagaatgg
gtcgatcagcaggctccgtggagcgcaagaggcgatggctatcaaaggacccaaggtagc
tccgtcggtgctgcatcggcgctggtgggatacgaatggctggaccatagcgttggggta
gatgacggtcgagtggtaaccgagaagggcgtttattcattgattcgaccaacaaac---
tcatcagacggagtcaagacaatctccaagtttgacggaatgaggttgttcagtcggagt
ctgaaaggactgctcgatcacacatcaagtcccaaaatagagtcaaatgggaagagcatt
gccccaaaggttattatacccatagacttatcatcacctagagagacgcaaaagacagcc
atcgacaaattcgtgtcaattctccaagatcttttggatgccaaagcggaatatattaat
attagcaatacctgggacaaaaaccgtccggctgaagcatcaaaggatcggatgcaagca
tacatgagccaggtaagttgcaagtcgttaagaaagacgttgctaacatataaggcgcct
ttccgatcatggtgttacgactattaccacacctttgatgaatttagagacgaatatcag
caaaagtttcataaagaaccctttgttgaggccacgccgcgcttcctctgggaacaatgc
aaatctgtaacggaagaggaacatcgcgaagacatagaacgacttgaagtataccgaaag
tggtttaatgataatgtcttgaacatctcaaccactccagatatcgacactcccattcta
gttcttccgtgcggcgatgctcaagtcaagcatcggaacgagcctgtggccccaccaacc
atctacaaaggcgttgattccacgacattagcgccagtattgggtgcgagtattttatcg
tttccttttacacaagtaccctataaatctgacattactggcacgacggagtatcaaccg
gtgtgtatttcggtcctgagtcttgaagacgaccaaacatcacttattcagctagttgag
aaagccttgctgaaaggacatgtcccgactcaggtggaggttggacgaatgacatttcca
gtcaaaaagtcgggccatttcgtcaaacacttacaagctcccttgctggttcaaggtgaa
ct----------------------------------------------------------
gcacacacaca-------------------------------------------------
--ccagaatggcagaaccagccaatacaccagtcccagcttctaccccacgatctacatc
tcccgcaccctcccatcatcaatccccattttcccaaacaggtacattcctctcaccaaa
gctgttaccgtctaaaccaagggttcttcacatcggagatgctgtcaagtacaatcccga
aacttttctccgctttagtattcagtgtgagattgtgagacctttgacggaagaacgtca
gcgatcagagtttatcaaggctctcaaagataagcgatggggtgactttgacgccatctt
tcgtccgttttggaatactggcggagaaatggggaagtgggatgctgagttgattgatct
gttgccagagagtgtaaaggtttttgcaagtgctggtgctgggtttgattgggctgatac
gaaactcttgggtgaacgaggaatcatttattgcaattctggtctcgcagctgctgaagc
tgtcgctgactttgcaatggcttctattatttctacttttcgtgttcttccatggtgtat
ctcatcagccatgtcaggagacgaagaagccttcaagataaaccatcgagatgcaacaat
gcaatcacgcaatcttcgcaaccaggctctcggactcattggatttggcaatatcggcca
gcagatagctgctcgtgctcgtcacggtttcggtatggatatccattactacgatatcct
ccccaaacctccttccgtcgttacccccttacgagctacacaccacgaaaccctcgaaag
ccttctttctgtatgtgattgtgctgttctgtgtacacctgctggagacggtacgcttat
caacgcaactacactacctcttttcaagcgcggatcacggttcgtcaatattgcacgtgg
aagtcttgtggatgaggatgcattggtcgctgcattgcgagatgggactttatccagcgc
ggcaatcgacgttcacgcgaatgagccaaagatacaccctgagcttatagaacttgccaa
gcagggtcgtatccttttgacatgtcataatgctggtggaacagtcgatacacacaaggg
ttttgaagagttgagtatgcgaaacattatggctgtgctcagcggcggggaggctatcac
acctgtgaatttgcagtttttaaagtag
>Fp122
atgctccccatcacaacttgcttcgttgcaggattacagtatcttcttcatccgacgaaa
ttaggaaccattcaagaaaccatcaacccggatgctctcattccggttacgctgctcacc
acggacgaaatctttggtgacctcgaaggtgttttgagcttattcgataatttcgatgat
gtttttgttccagattttggatccattcttgtggaaaagactggaagcaatagtagccgt
gttcaagacgcgcggcaagtttaccacatggacttgatcaataccctagaaggcttttcc
gaactgccatcaggtccttattttcttcacggcccgaatcttcaccaagcatggcggctg
tatgatgatgaatatggtgcctttacctttggtgttattccggacgattctgataaacca
gacgaataccaatcccttacttcgtcttccgtgcaaggagactcagtgacggttcctgtt
ccttccagactctattatcctcaaccctctctccgaaaacccttgtctggtgtgcgtgtc
tctataggtgacacgatttctctgaaaggcactcacactacgttttctagtcgtgcatgg
aagtctctctacaaagatccatcgagtgttacagctaattatgcccaagaacttctggat
caaggggcaattattgttggaaagaccaagacagcacaatttgggacaggcgcagaatgg
gtcgatcagcaggctccgtggagcgcaagaggcgatggctatcaaaggacccaaggtagc
tccgtcggtgctgcatcggcgctggtgggatacgaatggctggaccatagcgttggggta
gatgacggtcgagtggtaaccgagaagggcgtttattcattaattcgaccagcaaac---
tcatcagacggagtcaagacaatctccatgtttgacggaatgaggttgttcagtcggagt
ctgaaagggctgctcgatcacacatcaagtcccaaaatagagtcaaatgggaagagcttt
gccccaaaggttatcatacccatagacttatcatcacctagagagacgcaaaagacagcc
atcgacaaattcgtgtcaattctccaagatcttttggatgccaaagcggaatatattaat
attagcaatacctgggacaaaaaccgtccggctgaagcatcaaaggatcggatgcaagca
tacatgagccaggtaagttgcaagtcgttaagaaagacgttgctaacatataaggcgcct
ttccgatcatggtgttacgactattaccacacctttgatgaatttagagacgaatatcag
caaaagtttcataaagaaccctttgttgaggccacgccgcgcttcctctgggaacaatgc
aaatctgtaacggaagaggaacatcgcgaagacatagaacgacttgaagtataccgaaag
tggtttaatgataatgtcttgaacatctcaaccactccagatatcgacactcccattcta
gttcttccgtgcggcgatgctcaagtcaagcatcggaacgagcctgtggccccaccaacc
atctacaaaggcgttgattccacgacattagcgccagtattgggtgcgagtattttatcg
tttccttttacacaagtaccctataaatctgacattactggcacgacggagtatcaaccg
gtgtgtatttcggtcctgagtcttgaagacgaccaaacatcacttattcagctagttgag
aaagccttgctgaaaggacatgtcccgactcaggtggaggttggacgaatgacatttcca
gtcaaaaagtcgggccatttcgtcaaacacttacaagctcccttgctggttcaaggtgaa
ct----------------------------------------------------------
gcacacacaca-------------------------------------------------
--ccagaatggcagaaccagccaatacaccagtcccagcttctaccccacgatctacatc
tcccgcaccctcccatcatcaatccccattttcccaaacaggtacattcctctcaccaaa
gctgttaccgtctaaaccaagggttcttcacatcggagatgctgtcaagtacaatcccga
aacttttctccgctttagtattcagtgtgagattgtgagacctttgacggaagaacgtca
gcgatcagagtttatcaaggctctcaaagataagcgatggggtgactttgacgccatctt
tcgtccgttttggaatactggcggagaaatggggaagtgggatgctgagttgattgatct
gttgccagagagtgtaaaggtttttgcaagtgctggtgctgggtttgattgggctgatac
gaaactcttgggtgaacgaggaatcatttattgcaattctggtctcgcagctgctgaagc
tgtcgctgactttgcaatggcttctatcatttctacttttcgtgttcttccatggtgtat
ctcatcagccatgtcaggagacgaagaagctttcaagataaaccatcgagacgcaacaat
gcaatcccgcaatcttcgcaaccaggctctcggactcattggattcggcaatatcggcca
gcagatagctgctcgtgcccgtcacggtttcggtatggatatccattactacgatatcct
ccccaaaccttcttccgtcgttacctccttacgagctacacaccacgaaaccctcgagag
tcttcttactgcatgtgactgtgtcgtgctgtgtacacctgctggagatggtacgcttat
caacgcaactacactacctcttttcaagcgcggatcacggttcgtcaatattgcacgtgg
aagtcttgtggacgaggatgcattggtcgctgcattgcgagatgggactttgtctagcgc
ggcaatcgatgttcacgcgaatgagccaaagatacatcccgagcttatagaacttgccaa
gcagggtcgtatccttttgacatgtcataatgctggtggaactgtcgatacgcacaaggg
ttttgaagagttgagtatgcgaaacattatggctgtgctcagcggcggggaggccatcac
acctgtgaatttgcagtttctcaagtag
>Fp125
atgctccccatcacaacttgcttcgttgcaggattacagtatcttcttcatcctaccaaa
ctgggaaccattcaagaaaccatcaacccggatgctctcattccggttacgctgctcacc
acggacgaaatctttggtgacctcgaaggtgttttgagcttattcgataatttcgatgat
gtttttgttccagattttggatccattcttgtggaaaagactggaagcaatagtagccgt
gttcaagacgcgcggcaagtttaccacatggacttgatcaataccctagaaggcttttcc
gaactgccatcaggtccttattttcttcacggcccgaatcttcaccaagcatggcggctg
tatgatgatgaatatggtgcctttacctttggtgttattccggacgattctgataaacca
gacgaataccaatcccttacttcgtcttccgtgcaaggagactcagtgacggttcctgtt
ccttccagactctattatcctcaaccctctctccgaaaacccttgtctggtgtgcgtgtc
tctataggtgacacgatttctctgaaaggcactcacactacgttttctagtcgtgcatgg
aagtctctctacaaagatccatcgagtgttacagctaattatgcccaagaacttctggat
caaggggcaattattgttggaaagaccaagacagcacaatttgggacaggcgcagaatgg
gtcgatcagcaggctccgtggagcgcaagaggcgatggctatcaaaggacccaaggtagc
tccgtcggtgctgcatcggcgctggtgggatacgaatggctggaccatagcgttggggta
gatgacggtcgagtggtaaccgagaagggcgtttattcattaattcgaccagcaaac---
tcatcagacggagtcaagacaatctccatgtttgacggaatgaggttgttcagtcggagt
ctgaaagggctgctcgatcacacatcaagtcccaaaatagagtcaaatgggaagagcttt
gccccaaaggttatcatacccatagacttatcatcacctagagagacgcaaaagacagcc
atcgacaaattcgtgtcaattctccaagatcttttggataccaaagcggaatatattaat
attagcaatacctgggacgaaaaccgtccagctgaagccgcaaaggatggcatgcaaata
tacatgagc------------------------------------------gaggcgcct
ttccgctcatggtgttacgactattaccacacctttgatgaatttagagacgaatatcag
caaaagtttcataaagaaccctttgttgaggccacgccgcgcttcctctgggaacaatgc
aaatctgtaacggaagaggaacatcgcgaagacatagaacgacttgaagtataccgaaag
tggtttaatgataatgtcttgaacatctcaaccactcccgataccgaaactcccattcta
gttcttccgtgcggcgatgctcaagtcaagaatcggaacgagcctgtggccccaccaacc
atctacaaaggcgttgattccacaacattagcgccagtattgggtgcgagtattttatcg
tttccttttacacaagtaccctataaatctgacattactggcacgactgagtatcaaccg
gtgtgtatttcggtcctgagtcttgaagacgaccaaacatcacttattcagctagttgag
aaagccttgctgaaaggacatgtcccgactcaggtggaggttggacgaatgacatttcca
gtcaaaaagtcgggccatttcgtcaaacacttgcaagctcccttgctggttcaaggtgaa
ct----------------------------------------------------------
gcacacacacagtcagttgaactttacacttttggtaacaacctctctcccaatcttacc
agccagaatggcagaaccagccaatacaccagtcccagcttctaccccacgatctacatc
tcccgcaccctcccatcatcaatccctattttcccaaacaggtacattcctctcaccaaa
gttgttaccgtctaaaccaagggttcttcacatcggagatgctgtcaagtacaatcctga
gacttttctccgctttagtattcagtgtgagattgtgagacctttgacggaagaacgtca
gcgatcagagtttatcaaggctctcaaagataagcgatggggtgactttgacgccatctt
tcgtccgttttggaatactggcggagaaatggggaagtgggatgctgagttgattgatct
gttgccagagagtgtcaaggtttttgcaagtgctggtgctgggtttgattgggctgatac
gaaacttttgggtgaacgaggaatcatttattgcaattctggtctcgcagctgctgaagc
tgtcgctgactttgcaatggcttctattatttctacttttcgtgttcttccatggtgtat
ctcatcagccatgtcaggagacgaagaagccttcaagataaaccatcgagacgcaacaat
gcaatcccgcaatcttcgcaaccaagctctcggactcattggattcggcaatatcggcca
gcagatagctgctcgtgctcgtcacggtttcggtatggacatccattactacgatatcct
ccccaaaccttcttccgtcgttacccccttacgagctacacaccacgaaaccctcgaaag
ccttctttctgcatgtgactgtgctgttctatgtacacctgctggagatggtacgcttat
caacgcaactacactacctcttttcaagcgcggatcacggttcgtcaatattgcacgtgg
aagtcttgtggatgaggatgcattggtcgctgccttgcgagatgggactttgtctagcgc
ggcaatcgatgttcacgcgaatgagccaaagatacaccctgagcttatagaacttgccaa
gcagggtcgtatccttttgacatgtcataatgctggtggaacagtcgatacgcacaaggg
ttttgaagagttgagtatgcgaaacattatggctgtgcttagtggcggggaggctatcac
acctgtgaatttgcagtttttaaagtag
>Fp13r
atgctccccatcacgacctgcttcgttgcaggattacagtatcttcttcatccgacgaaa
ttaggaaccattcaagaaaccattaacccggatgctctcattccggttacgctgctcacc
acggatgaaatctttggtgacctcgaaggtgttttgagcttattcgataatgtcgatgat
gtttttgttccagattttggatccattcttgtggaaaagactggaagtaatagtagccgt
gttcaagacgcgcggcaagtctaccacatggacttgatcaataccctagaaggcttttcc
gaactgccgtcaggtccttattttcttcacggcccgaatcttcaccaagcatggcggttg
tatgatgatgaatatggttcttttacctttggtgttattcccgatgattctgataaacca
gacgaataccaacctctcacttcgtcttccgtgcaaggagactcagtgacggttcctgtt
ccttccagactctattatcctcaaccctctctccgaaaacccttgtctggtgtgcgtgtc
tctataggtgacacgatttctctgaaaggcactcacactacgttttccagccgtgcatgg
aagtccctgtacaaagatccatcgagtgctacagctaattatgctcaacaacttctgaat
caaggggcaattattgttggaaagaccaagacagcacaatttgggacaggcgcagaatgg
gtcgatcagcaggctccgtggagtgcaagaggcgatggctatcacagtacccagggtggc
tccgtcggtgctgcatcggcgctggtcggatacgaatggttggatcatagtgttggggta
gatgatggccgagtagtaacggagaggggcgtttatccattgattcgaccagcaaac---
tcatcagacggagtcaagacaatctccaaattcgacggaatgaggttgttcagtcggagt
ctgaaaggactgctcgatcacacatcaagtcccaaaatagagtcaaacgggaagagcttt
gccccaaaggttattatacccatagacttgtcatcacccagagagacgcaaaagacagcc
atcgacaaattcgtgtcaattctccaagatcttttggatgccaaagcggaatatattagt
attagcaatacctgggacaaaaaccgtccggctgaagccgcaaagcatggcatgcaaata
tacatgagcc------------------------------------------aggcgcct
ttccgatcatggtgttacgactattaccacacctttgatgaatttagagacgaatatcag
caaaagtttcataaagaaccctttgttgaggccacgccgcgcttcctctgggaacaatgc
aagtctgtaacggaagaggaacatcgcgaagacatagaacgactcgaagtataccgaaag
tggtttaatgataatgtcttgaacatctcaaccactccagataccgaaactcccattcta
gttcttccatgcggcgatgctcaagtcaagcatcggaacgagcctgtggccccaccaacc
atctacaaaggcgttgattccacgacattagcgccagtattgggtgcaagtattttgtcg
tttccctttacacaagtaccctataaatctgacattactggcacgactgagtatcaaccg
gtgtgtatttcggtcctgagtcttgaagacgaccaaacatcacttatacgactggtcgag
gaagccttgctgaaaggacatgtcccgactcaggtggaggttggacgaatgacatttcca
gtcaaaaagtcgggccatttcgtcaaacacttgcaagctcccttgctggttcaaggtgaa
ct----------------------------------------------------------
gcacacacacagtcagttgaactttacacttttggcaataacctctctcccaatcttacc
agccagaatggcagaaccagccaatacaccagtcccagcttctaccccacgatctacatc
tcccacaccctcccatcatcaatccctattttcccaaacaggtacattcctctcaccaaa
gctgttaccgtccaaaccaagggttcttcacatcggagatgctgtcaagtacaatcctga
aacttttctccgctttagtattcagtgtgagattgtgagacctttgacggaagaacgtca
gcgatcagagtttatcaaggctctcaaagataagcgatggggtgactttgacgccatctt
tcgtccgttttggaatactggcggagaaatggggaagtgggatgctgagttgattgatct
gttgccagagaatgtaaaggtttttgcaagtgctggtgctgggtttgattgggctgatac
gaaactcttgggtgaacgaggaatcatttattgcaattctggtctcgcagctgctgaagc
tgtcgctgactttgcaatggcttctattatttctacttttcgtgttcttccatggtgtat
ctcatcagccatgtcaggagacgaagaagccttcaagataaaccatcgagatgcaacaat
gcaatcacgcaatcttcgcaaccaggctctcggactcattggatttggcaatatcggcca
gcagatagctgctcgtgctcgtcacggtttcggtatggatatccattactacgatatcct
ccccaaacctccttccgtcgttacccccttacgagctacacaccacgaaaccctcgaaag
ccttctttctgtatgtgattgtgctgttctgtgtacacctgctggagacggtacgcttat
caacgcaactacactacctcttttcaagcgcggatcacggttcgtcaatattgcacgtgg
aagtcttgtggatgaggatgcattggtcgctgcattgcgagatgggactttatccagcgc
ggcaatcgacgttcacgcgaatgagccaaagatacaccctgagcttatagaacttgccaa
gcagggtcgtatccttttgacatgtcataatgctggtggaacagtcgatacacacaaggg
ttttgaagagttgagtatgcgaaacattatggctgtgctcagcggcggggaggctatcac
acctgtgaatttgcagtttttaaagtag
>Fp144
atgctccccatcacaacttgcttcgttgcaggattacagtatcttcttcatccgacgaaa
ttaggaaccattcaagaaaccattaacccggatgctctcattccggttacgctgctcacc
acggacgaaatctttggtgacctcgaaggtgttttgagcttattcgataatgtcgatgat
gtttttgttccagattttggatccattcttgtggaaaagactggaagtaatagtagccgt
gttcaagacgcgcggcaagtctaccacatggacttgatcaataccctagaaggcttttcc
gaactgccgtcaggtccttattttcttcacggcccgaatcttcaccaagcatggcggctg
tatgatgatgaatatggttcttttacctttggtgttattcccgatgattctgataaacca
gacgaataccaatcccttacttcgtcttccgtgcaaggagactcagtgacggttcctgtt
ccttccagactctattatcctcagccgtctctccgacaacccttgtctggtgttcgtgtc
tctattggtgacacaatttctctgaaaggcactcatactaccttttccagccgtgcatgg
aagtccctgtacaaagatccatcgagtgctacagctaattatgctcaacaacttctggat
caaggggcaattattgttggaaagaccaagacagcacaatttgggacaggcgcagaatgg
gtcgatcagcaggctccgtggagcgcaagaggcgatggctatcaaaggacccaaggtagc
tccgtcggtgctgcatcggcgctggtgggatacgaatggctggaccatagcgttggggta
gatgacggtcgagtggtaaccgagaagggcgtttattcattgattcgaccaacaaac---
tcatcagacggagtcaagacaatctccaagtttgacggaatgaggttgttcagtcggagt
ctgaaaggactgctcgatcacacatcaagtcccaaaatagagtcaaatgggaagagcatt
gccccaaaggttattatacccatagacttatcatcacctagagagacgcaaaagacagcc
atcgacaaattcgtgtcaattctccaagatcttttggatgccaaagcggaatatattaat
attagcaatacctgggacaaaaaccgtccggctgaagcatcaaaggatcggatgcaagca
tacatgagccaggtaagttgcaagtcgttaagaaagacgttgctaacatataaggcgcct
ttccgatcatggtgttacgactattaccacacctttgatgaatttagagacgaatatcag
caaaagtttcataaagaaccctttgttgaggccacgccgcgcttcctctgggaacaatgc
aaatctgtaacggaagaggaacatcgcgaagacatagaacgacttgaagtataccgaaag
tggtttaatgataatgtcttgaacatctcaaccactccagatatcgacactcccattcta
gttcttccgtgcggcgatgctcaagtcaagcatcggaacgagcctgtggccccaccaacc
atctacaaaggcgttgattccacgacattagcgccagtattgggtgcgagtattttatcg
tttccttttacacaagtaccctataaatctgacattactggcacgacggagtatcaaccg
gtgtgtatttcggtcctgagtcttgaagacgaccaaacatcacttattcagctagttgag
aaagccttgctgaaaggacatgtcccgactcaggtggaggttggacgaatgacatttcca
gtcaaaaagtcgggccatttcgtcaaacacttacaagctcccttgctggttcaaggtgaa
ct----------------------------------------------------------
gcacacacaca-------------------------------------------------
--ccagaatggcagaaccagccaatacaccagtcccagcttctaccccacgatctacatc
tcccgcaccctcccatcatcaatccccattttcccaaacaggtacattcctctcaccaaa
gctgttaccgtctaaaccaagggttcttcacatcggagatgctgtcaagtacaatcccga
aacttttctccgctttagtattcagtgtgagattgtgagacctttgacggaagaacgtca
gcgatcagagtttatcaaggctctcaaagataagcgatggggtgactttgacgccatctt
tcgtccgttttggaatactggcggagaaatggggaagtgggatgctgagttgattgatct
gttgccagagagtgtaaaggtttttgcaagtgctggtgctgggtttgattgggctgatac
gaaactcttgggtgaacgaggactcatttattgcaattctggtctcgcagctgctgaagc
tgtcgctgactttgcaatggcttctattatttctacttttcgtgttcttccatggtgtat
ctcatcagccatgtcaggagacgaagaagccttcaagataaaccatcgagatgcaacaat
gcaatcacgcaatcttcgcaaccaggctctcggactcattggatttggcaatatcggcca
gcagatagctgctcgtgctcgtcacggtttcggtatggatatccattactacgatatcct
ccccaaacctccttccgtcgttacccccttacgagctacacaccacgaaaccctcgaaag
ccttctttctgtatgtgattgtgctgttctgtgtacacctgctggagacggtacgcttat
caacgcaactacactacctcttttcaagcgcggatcacggttcgtcaatattgcacgtgg
aagtcttgtggatgaggatgcattggtcgctgcattgcgagatgggactttatccagcgc
ggcaatcgacgttcacgcgaatgagccaaagatacaccctgagcttatagaacttgccaa
gcagggtcgtatccttttgacatgtcataatgctggtggaacagtcgatacacacaaggg
ttttgaagagttgagtatgcgaaacattatggctgtgctcagcggcggggaggctatcac
acctgtgaatttgcagtttttaaagtag
>Fp146
atgctccccatcacgacctgcttcgttgcaggattacagtatcttcttcatccgacgaaa
ttaggaaccattcaagaaaccattaacccggatgctctcattccggttacgctgctcacc
acggatgaaatctttggtgacctcgaaggtgttttgagcttattcgataatgtcgatgat
gtttttgttccagattttggatccattcttgtggaaaagactggaagtaatagtagccgt
gttcaagacgcgcggcaagtctaccacatggacttgatcaataccctagaaggcttttcc
gaactgccgtcaggtccttattttcttcacggcccgaatcttcaccaagcatggcggttg
tatgatgatgaatatggttcttttacctttggtgttattcccgatgattctgataaacca
gacgaataccaacctctcacttcgtcttccgtgcaaggagactcagtgacggttcctgtt
ccttccagactctattatcctcaaccctctctccgaaaacccttgtctggtgtgcgtgtc
tctataggtgacacgatttctctgaaaggcactcacactacgttttccagccgtgcatgg
aagtccctgtacaaagatccatcgagtgctacagctaattatgctcaacaacttctgaat
caaggggcaattattgttggaaagaccaagacagcacaatttgggacaggcgcagaatgg
gtcgatcagcaggctccgtggagtgcaagaggcgatggctatcacagtacccagggtggc
tccgtcggtgctgcatcggcgctggtcggatacgaatggttggatcatagtgttggggta
gatgatggccgagtagtaacggagaggggcgtttatccattgattcgaccagcaaac---
tcatcagacggagtcaagacaatctccaaattcgacggaatgaggttgttcagtcggagt
ctgaaaggactgctcgatcacacatcaagtcccaaaatagagtcaaacgggaagagcttt
gccccaaaggttattatacccatagacttgtcatcacccagagagacgcaaaagacagcc
atcgacaaattcgtgtcaattctccaagatcttttggatgccaaagcggaatatattagt
attagcaatacctgggacaaaaaccgtccggctgaagccgcaaagcatggcatgcaaata
tacatgagcc------------------------------------------aggcgcct
ttccgatcatggtgttacgactattaccacacctttgatgaatttagagacgaatatcag
caaaagtttcataaagaaccctttgttgaggccacgccgcgcttcctctgggaacaatgc
aagtctgtaacggaagaggaacatcgcgaagacatagaacgactcgaagtataccgaaag
tggtttaatgataatgtcttgaacatctcaaccactccagataccgaaactcccattcta
gttcttccatgcggcgatgctcaagtcaagcatcggaacgagcctgtggccccaccaacc
atctacaaaggcgttgattccacgacattagcgccagtattgggtgcaagtattttgtcg
tttccctttacacaagtaccctataaatctgacattactggcacgactgagtatcaaccg
gtgtgtatttcggtcctgagtcttgaagacgaccaaacatcacttatacgactggtcgag
gaagccttgctgaaaggacatgtcccgactcaggtggaggttggacgaatgacatttcca
gtcaaaaagtcgggccatttcgtcaaacacttgcaagctcccttgctggttcaaggtgaa
ct----------------------------------------------------------
gcacacacacagtcagttgaactttacacttttggcaataacctctctcccaatcttacc
agccagaatggcagaaccagccaatacaccagtcccagcttctaccccacgatctacatc
tcccacaccctcccatcatcaatccctattttcccaaacaggtacattcctctcaccaaa
gctgttaccgtccaaaccaagggttcttcacatcggagatgctgtcaagtacaatcctga
aacttttctccgctttagtattcagtgtgagattgtgagacctttgacggaagaacgtca
gcgatcagagtttatcaaggctctcaaagataagcgatggggtgactttgacgccatctt
tcgtccgttttggaatactggcggagaaatggggaagtgggatgctgagttgattgatct
gttgccagagaatgtaaaggtttttgcaagtgctggtgctgggtttgattgggctgatac
gaaactcttgggtgaacgaggaatcatttattgcaattctggtctcgcagctgctgaagc
tgtcgctgactttgcaatggcttctattatttctacttttcgtgttcttccatggtgtat
ctcatcagccatgtcaggagacgaagaagccttcaagataaaccatcgagatgcaacaat
gcaatcacgcaatcttcgcaaccaggctctcggactcattggatttggcaatatcggcca
gcagatagctgctcgtgctcgtcacggtttcggtatggatatccattactacgatatcct
ccccaaacctccttccgtcgttacccccttacgagctacacaccacgaaaccctcgaaag
ccttctttctgtatgtgattgtgctgttctgtgtacacctgctggagacggtacgcttat
caacgcaactacactacctcttttcaagcgcggatcacggttcgtcaatattgcacgtgg
aagtcttgtggatgaggatgcattggtcgctgcattgcgagatgggactttatccagcgc
ggcaatcgacgttcacgcgaatgagccaaagatacaccctgagcttatagaacttgccaa
gcagggtcgtatccttttgacatgtcataatgctggtggaacagtcgatacacacaaggg
ttttgaagagttgagtatgcgaaacattatggctgtgctcagcggcggggaggctatcac
acctgtgaatttgcagtttttaaagtag
>Fp155
atgctccccatcacaacttgcttcgttgcaggattacagtatcttcttcatccgacgaaa
ttaggaaccattcaagaaaccattaacccggatgctctcattccggttacgctgctcacc
acggacgaaatctttggtgacctcgaaggtgttttgagcttattcgataatgtcgatgat
gtttttgttccagattttggatccattcttgtggaaaagactggaagtaatagtagccgt
gttcaagacgcgcggcaagtctaccacatggacttgatcaataccctagaaggcttttcc
gaactgccgtcaggtccttattttcttcacggcccgaatcttcaccaagcatggcggctg
tatgatgatgaatatggttcttttacctttggtgttattcccgatgattctgataaacca
gacgaataccaatcccttacttcgtcttccgtgcaaggagactcagtgacggttcctgtt
ccttccagactctattatcctcagccgtctctccgacaacccttgtctggtgttcgtgtc
tctattggtgacacaatttctctgaaaggcactcatactaccttttccagccgtgcatgg
aagtccctgtacaaagatccatcgagtgctacagctaattatgctcaacaacttctggat
caaggggcaattattgttggaaagaccaagacagcacaatttgggacaggcgcagaatgg
gtcgatcagcaggctccgtggagcgcaagaggcgatggctatcaaaggacccaaggtagc
tccgtcggtgctgcatcggcgctggtgggatacgaatggctggaccatagcgttggggta
gatgacggtcgagtggtaaccgagaagggcgtttattcattgattcgaccaacaaac---
tcatcagacggagtcaagacaatctccaagtttgacggaatgaggttgttcagtcggagt
ctgaaaggactgctcgatcacacatcaagtcccaaaatagagtcaaatgggaagagcatt
gccccaaaggttattatacccatagacttatcatcacctagagagacgcaaaagacagcc
atcgacaaattcgtgtcaattctccaagatcttttggatgccaaagcggaatatattaat
attagcaatacctgggacaaaaaccgtccggctgaagcatcaaaggatcggatgcaagca
tacatgagc---------------------------------------------------
---------------------------------------------------------cag
caaaagtttcataaagaaccctttgttgaggccacgccgcgcttcctctgggaacaatgc
aaatctgtaacggaagaggaacatcgcgaagacatagaacgacttgaagtataccgaaag
tggtttaatgataatgtcttgaacatctcaaccactccagatatcgacactcccattcta
gttcttccgtgcggcgatgctcaagtcaagcatcggaacgagcctgtggccccaccaacc
atctacaaaggcgttgattccacgacattagcgccagtattgggtgcgagtattttatcg
tttccttttacacaagtaccctataaatctgacattactggcacgacggagtatcaaccg
gtgtgtatttcggtcctgagtcttgaagacgaccaaacatcacttattcagctagttgag
aaagccttgctgaaaggacatgtcccgactcaggtggaggttggacgaatgacatttcca
gtcaaaaagtcgggccatttcgtcaaacacttacaagctcccttgctggttcaaggtgaa
ct----------------------------------------------------------
gcacacacaca-------------------------------------------------
--ccagaatggcagaaccagccaatacaccagtcccagcttctaccccacgatctacatc
tcccgcaccctcccatcatcaatccccattttcccaaacaggtacattcctctcaccaaa
gctgttaccgtctaaaccaagggttcttcacatcggagatgctgtcaagtacaatcccga
aacttttctccgctttagtattcagtgtgagattgtgagacctttgacggaagaacgtca
gcgatcagagtttatcaaggctctcaaagataagcgatggggtgactttgacgccatctt
tcgtccgttttggaatactggcggagaaatggggaagtgggatgctgagttgattgatct
gttgccagagagtgtaaaggtttttgcaagtgctggtgctgggtttgattgggctgatac
gaaactcttgggtgaacgaggaatcatttattgcaattctggtctcgcagctgctgaagc
tgtcgctgactttgcaatggcttctattatttctacttttcgtgttcttccatggtgtat
ctcatcagccatgtcaggagacgaagaagccttcaagataaaccatcgagatgcaacaat
gcaatcacgcaatcttcgcaaccaggctctcggactcattggatttggcaatatcggcca
gcagatagctgctcgtgctcgtcacggtttcggtatggatatccattactacgatatcct
ccccaaacctccttccgtcgttacccccttacgagctacacaccacgaaaccctcgaaag
ccttctttctgtatgtgattgtgctgttctgtgtacacctgctggagacggtacgcttat
caacgcaactacactacctcttttcaagcgcggatcacggttcgtcaatattgcacgtgg
aagtcttgtggatgaggatgcattggtcgctgcattgcgagatgggactttatccagcgc
ggcaatcgacgttcacgcgaatgagccaaagatacaccctgagcttatagaacttgccaa
gcagggtcgtatccttttgacatgtcataatgctggtggaacagtcgatacacacaaggg
ttttgaagagttgagtatgcgaaacattatggctgtgctcagcggcggggaggctatcac
acctgtgaatttgcagtttttaaagtag
>Fp157
atgctccccatcacgacctgcttcgttgcaggattacagtatcttcttcatccgacgaaa
ttaggaaccattcaagaaaccattaacccggatgctctcattccggttacgctgctcacc
acggatgaaatctttggtgacctcgaaggtgttttgagcttattcgataatgtcgatgat
gtttttgttccagattttggatccattcttgtggaaaagactggaagtaatagtagccgt
gttcaagacgcgcggcaagtctaccacatggacttgatcaataccctagaaggcttttcc
gaactgccgtcaggtccttattttcttcacggcccgaatcttcaccaagcatggcggttg
tatgatgatgaatatggttcttttacctttggtgttattcccgatgattctgataaacca
gacgaataccaacctctcacttcgtcttccgtgcaaggagactcagtgacggttcctgtt
ccttccagactctattatcctcaaccctctctccgaaaacccttgtctggtgtgcgtgtc
tctataggtgacacgatttctctgaaaggcactcacactacgttttccagccgtgcatgg
aagtccctgtacaaagatccatcgagtgctacagctaattatgctcaacaacttctgaat
caaggggcaattattgttggaaagaccaagacagcacaatttgggacaggcgcagaatgg
gtcgatcagcaggctccgtggagtgcaagaggcgatggctatcacagtacccagggtggc
tccgtcggtgctgcatcggcgctggtcggatacgaatggttggatcatagtgttggggta
gatgatggccgagtagtaacggagaggggcgtttatccattgattcgaccagcaaac---
tcatcagacggagtcaagacaatctccaaattcgacggaatgaggttgttcagtcggagt
ctgaaaggactgctcgatcacacatcaagtcccaaaatagagtcaaacgggaagagcttt
gccccaaaggttattatacccatagacttgtcatcacccagagagacgcaaaagacagcc
atcgacaaattcgtgtcaattctccaagatcttttggatgccaaagcggaatatattagt
attagcaatacctgggacaaaaaccgtccggctgaagccgcaaagcatggcatgcaaata
tacatgagcc------------------------------------------aggcgcct
ttccgatcatggtgttacgactattaccacacctttgatgaatttagagacgaatatcag
caaaagtttcataaagaaccctttgttgaggccacgccgcgcttcctctgggaacaatgc
aagtctgtaacggaagaggaacatcgcgaagacatagaacgactcgaagtataccgaaag
tggtttaatgataatgtcttgaacatctcaaccactccagataccgaaactcccattcta
gttcttccatgcggcgatgctcaagtcaagcatcggaacgagcctgtggccccaccaacc
atctacaaaggcgttgattccacgacattagcgccagtattgggtgcaagtattttgtcg
tttccctttacacaagtaccctataaatctgacattactggcacgactgagtatcaaccg
gtgtgtatttcggtcctgagtcttgaagacgaccaaacatcacttatacgactggtcgag
gaagccttgctgaaaggacatgtcccgactcaggtggaggttggacgaatgacatttcca
gtcaaaaagtcgggccatttcgtcaaacacttgcaagctcccttgctggttcaaggtgaa
ct----------------------------------------------------------
gcacacacacagtcagttgaactttacacttttggcaataacctctctcccaatcttacc
agccagaatggcagaaccagccaatacaccagtcccagcttctaccccacgatctacatc
tcccacaccctcccatcatcaatccctattttcccaaacaggtacattcctctcaccaaa
gctgttaccgtccaaaccaagggttcttcacatcggagatgctgtcaagtacaatcctga
aacttttctccgctttagtattcagtgtgagattgtgagacctttgacggaagaacgtca
gcgatcagagtttatcaaggctctcaaagataagcgatggggtgactttgacgccatctt
tcgtccgttttggaatactggcggagaaatggggaagtgggatgctgagttgattgatct
gttgccagagaatgtaaaggtttttgcaagtgctggtgctgggtttgattgggctgatac
gaaactcttgggtgaacgaggaatcatttattgcaattctggtctcgcagctgctgaagc
tgtcgctgactttgcaatggcttctattatttctacttttcgtgttcttccatggtgtat
ctcatcagccatgtcaggagacgaagaagccttcaagataaaccatcgagatgcaacaat
gcaatcacgcaatcttcgcaaccaggctctcggactcattggatttggcaatatcggcca
gcagatagctgctcgtgctcgtcacggtttcggtatggatatccattactacgatatcct
ccccaaacctccttccgtcgttacccccttacgagctacacaccacgaaaccctcgaaag
ccttctttctgtatgtgattgtgctgttctgtgtacacctgctggagacggtacgcttat
caacgcaactacactacctcttttcaagcgcggatcacggttcgtcaatattgcacgtgg
aagtcttgtggatgaggatgcattggtcgctgcattgcgagatgggactttatccagcgc
ggcaatcgacgttcacgcgaatgagccaaagatacaccctgagcttatagaacttgccaa
gcagggtcgtatccttttgacatgtcataatgctggtggaacagtcgatacacacaaggg
ttttgaagagttgagtatgcgaaacattatggctgtgctcagcggcggggaggctatcac
acctgtgaatttgcagtttttaaagtag
>Fp16r
atgctccccatcacaacttgcttcgttgcaggattacagtatcttcttcatcctaccaaa
ctgggaaccattcaagaaaccatcaacccggatgctctcattccggttacgctgctcacc
acggacgaaatctttggtgacctcgaaggtgttttgagcttattcgataatttcgatgat
gtttttgttccagattttggatccattcttgtggaaaagactggaagcaatagtagccgt
gttcaagacgcgcggcaagtttaccacatggacttgatcaataccctagaaggcttttcc
gaactgccatcaggtccttattttcttcacggcccgaatcttcaccaagcatggcggctg
tatgatgatgaatatggtgcctttacctttggtgttattccggacgattctgataaacca
gacgaataccaatcccttacttcgtcttccgtgcaaggagactcagtgacggttcctgtt
ccttccagactctattatcctcaaccctctctccgaaaacccttgtctggtgtgcgtgtc
tctataggtgacacgatttctctgaaaggcactcacactacgttttctagtcgtgcatgg
aagtctctctacaaagatccatcgagtgttacagctaattatgcccaagaacttctggat
caaggggcaattattgttggaaagaccaagacagcacaatttgggacaggcgcagaatgg
gtcgatcagcaggctccgtggagcgcaagaggcgatggctatcaaaggacccaaggtagc
tccgtcggtgctgcatcggcgctggtgggatacgaatggctggaccatagcgttggggta
gatgacggtcgagtggtaaccgagaagggcgtttattcattaattcgaccagcaaac---
tcatcagacggagtcaagacaatctccatgtttgacggaatgaggttgttcagtcggagt
ctgaaagggctgctcgatcacacatcaagtcccaaaatagagtcaaatgggaagagcttt
gccccaaaggttatcatacccatagacttatcatcacctagagagacgcaaaagacagcc
atcgacaaattcgtgtcaattctccaagatcttttggataccaaagcggaatatattaat
attagcaatacctgggacgaaaaccgtccagctgaagccgcaaaggatggcatgcaaata
tacatgagc------------------------------------------gaggcgcct
ttccgctcatggtgttacgactattaccacacctttgatgaatttagagacgaatatcag
caaaagtttcataaagaaccctttgttgaggccacgccgcgcttcctctgggaacaatgc
aaatctgtaacggaagaggaacatcgcgaagacatagaacgacttgaagtataccgaaag
tggtttaatgataatgtcttgaacatctcaaccactcccgataccgaaactcccattcta
gttcttccgtgcggcgatgctcaagtcaagaatcggaacgagcctgtggccccaccaacc
atctacaaaggcgttgattccacaacattagcgccagtattgggtgcgagtattttatcg
tttccttttacacaagtaccctataaatctgacattactggcacgactgagtatcaaccg
gtgtgtatttcggtcctgagtcttgaagacgaccaaacatcacttattcagctagttgag
aaagccttgctgaaaggacatgtcccgactcaggtggaggttggacgaatgacatttcca
gtcaaaaagtcgggccatttcgtcaaacacttgcaagctcccttgctggttcaaggtgaa
ctggatctactatcaagctatcaacccgagaccgggatcaccttgctggggggcctcaag
gcacacacacagtcagttgaactttacacttttggtaacaacctctctcccaatcttacc
agccagaatggcagaaccagccaatacaccagtcccagcttctaccccacgatctacatc
tcccgcaccctcccatcatcaatccctattttcccaaac---------------------
-------------------agggttcttcacatcggagatgctgtcaagtacaatcctga
gacttttctccgctttagtattcagtgtgagattgtgagacctttgacggaagaacgtca
gcgatcagagtttatcaaggctctcaaagataagcgatggggtgactttgacgccatctt
tcgtccgttttggaatactggcggagaaatggggaagtgggatgctgagttgattgatct
gttgccagagagtgtcaaggtttttgcaagtgctggtgctgggtttgattgggctgatac
gaaacttttgggtgaacgaggaatcatttattgcaattctggtctcgcagctgctgaagc
tgtcgctgactttgcaatggcttctattatttctacttttcgtgttcttccatggtgtat
ctcatcagccatgtcaggagacgaagaagccttcaagataaaccatcgagacgcaacaat
gcaatcccgcaatcttcgcaaccaagctctcggactcattggattcggcaatatcggcca
gcagatagctgctcgtgctcgtcacggtttcggtatggacatccattactacgatatcct
ccccaaaccttcttccgtcgttacccccttacgagctacacaccacgaaaccctcgaaag
ccttctttctgcatgtgactgtgctgttctatgtacacctgctggagatggtacgcttat
caacgcaactacactacctcttttcaagcgcggatcacggttcgtcaatattgcacgtgg
aagtcttgtggatgaggatgcattggtcgctgccttgcgagatgggactttgtctagcgc
ggcaatcgatgttcacgcgaatgagccaaagatacaccctgagcttatagaacttgccaa
gcagggtcgtatccttttgacatgtcataatgctggtggaacagtcgatacgcacaaggg
ttttgaagagttgagtatgcgaaacattatggctgtgcttagtggcggggaggctatcac
acctgtgaatttgcagtttttaaagtag
>Fp1r
atgctccccatcacgacctgcttcgttgcaggattacagtatcttcttcatccgacgaaa
ttaggaaccattcaagaaaccattaacccggatgctctcattccggttacgctgctcacc
acggatgaaatctttggtgacctcgaaggtgttttgagcttattcgataatgtcgatgat
gtttttgttccagattttggatccattcttgtggaaaagactggaagtaatagtagccgt
gttcaagacgcgcggcaagtctaccacatggacttgatcaataccctagaaggcttttcc
gaactgccgtcaggtccttattttcttcacggcccgaatcttcaccaagcatggcggttg
tatgatgatgaatatggttcttttacctttggtgttattcccgatgattctgataaacca
gacgaataccaacctctcacttcgtcttccgtgcaaggagactcagtgacggttcctgtt
ccttccagactctattatcctcaaccctctctccgaaaacccttgtctggtgtgcgtgtc
tctataggtgacacgatttctctgaaaggcactcacactacgttttccagccgtgcatgg
aagtccctgtacaaagatccatcgagtgctacagctaattatgctcaacaacttctgaat
caaggggcaattattgttggaaagaccaagacagcacaatttgggacaggcgcagaatgg
gtcgatcagcaggctccgtggagtgcaagaggcgatggctatcacagtacccagggtggc
tccgtcggtgctgcatcggcgctggtcggatacgaatggttggatcatagtgttggggta
gatgatggccgagtagtaacggagaggggcgtttatccattgattcgaccagcaaac---
tcatcagacggagtcaagacaatctccaaattcgacggaatgaggttgttcagtcggagt
ctgaaaggactgctcgatcacacatcaagtcccaaaatagagtcaaacgggaagagcttt
gccccaaaggttattatacccatagacttgtcatcacccagagagacgcaaaagacagcc
atcgacaaattcgtgtcaattctccaagatcttttggatgccaaagcggaatatattagt
attagcaatacctgggacaaaaaccgtccggctgaagccgcaaagcatggcatgcaaata
tacatgagcc------------------------------------------aggcgcct
ttccgatcatggtgttacgactattaccacacctttgatgaatttagagacgaatatcag
caaaagtttcataaagaaccctttgttgaggccacgccgcgcttcctctgggaacaatgc
aagtctgtaacggaagaggaacatcgcgaagacatagaacgactcgaagtataccgaaag
tggtttaatgataatgtcttgaacatctcaaccactccagataccgaaactcccattcta
gttcttccatgcggcgatgctcaagtcaagcatcggaacgagcctgtggccccaccaacc
atctacaaaggcgttgattccacgacattagcgccagtattgggtgcaagtattttgtcg
tttccctttacacaagtaccctataaatctgacattactggcacgactgagtatcaaccg
gtgtgtatttcggtcctgagtcttgaagacgaccaaacatcacttatacgactggtcgag
gaagccttgctgaaaggacatgtcccgactcaggtggaggttggacgaatgacatttcca
gtcaaaaagtcgggccatttcgtcaaacacttgcaagctcccttgctggttcaaggtgaa
ct----------------------------------------------------------
gcacacacacagtcagttgaactttacacttttggcaataacctctctcccaatcttacc
agccagaatggcagaaccagccaatacaccagtcccagcttctaccccacgatctacatc
tcccgcaccctcccatcatcaatccctattttcccaatcaggtacattcctctcaccaaa
gttgttaccgtctaaaccaagggttcttcacatcggagatgctgtcaagtacaatcctga
aacttttctccgctttagtattcagtgtgagattgtgagacctttgacggaagaacgtca
gcgatcagagtttatcaaggctctcaaagataagcgatggggtgactttgacgccatctt
tcgtccgttttggaatactggcggagaaatggggaagtgggatgctgagttgattgatct
gttgccagagagtgtaaaggtttttgcaagtgctggtgctggctttgattgggctgatac
gaaactcttgggtgaacgaggaatcatttattgcaattctggtctcgcagctgctgaagc
tgtcgctgactttgcaatggcttctattatttctacttttcgtgttcttccatggtgtat
ctcatcagccatgtcaggagacgaagaagccttcaagataaaccatcgagatgcaacaat
gcaatcccgcaatcttcgcaaccaggctctcggactcattggattcggcaatatcggcca
gcagatagctgctcgtgctcgtcacggtttcggtatggatatccattactacgatatcct
ccccaaaccttcttccgtcgttacccccttacgagctacacaccacgaaaccctcgaaag
ccttctttctgtatgtgactgtgctgttctgtgtacacctgctggagacggtacgcttat
caacgcaactacactacctcttttcaagcgcggatcacggttcgtcaatattgcacgtgg
aagtcttgtggatgaggatgcattggtcgctgccttgcgagacgggactttatccagcgc
ggcaatcgacgttcacgcgaatgagccaaagatacaccccgagcttatagaacttgccaa
gcagggtcgtatccttttgacatgtcataatgctggtggaacagtcgatacacacaaggg
ttttgaagagttgagtatgcgaaacattatggctgtgctcagcggcggggaggccatcac
acctgtgaatttgcagtttctcaagtag
>Fp21r
atgctccccatcacaacttgcttcgttgcaggattacagtatcttcttcatccgacgaaa
ttaggaaccattcaagaaaccatcaacccggatgctctcattccggttacgctgctcacc
acggacgaaatctttggtgacctcgaaggtgttttgagcttattcgataatttcgatgat
gtttttgttccagattttggatccattcttgtggaaaagactggaagcaatagtagccgt
gttcaagacgcgcggcaagtttaccacatggacttgatcaataccctagaaggcttttcc
gaactgccatcaggtccttattttcttcacggcccgaatcttcaccaagcatggcggctg
tatgatgatgaatatggtgcctttacctttggtgttattccggacgattctgataaacca
gacgaataccaatcccttacttcgtcttccgtgcaaggagactcagtgacggttcctgtt
ccttccagactctattatcctcaaccctctctccgaaaacccttgtctggtgtgcgtgtc
tctataggtgacacgatttctctgaaaggcactcacactacgttttctagtcgtgcatgg
aagtctctctacaaagatccatcgagtgttacagctaattatgcccaagaacttctggat
caaggggcaattattgttggaaagaccaagacagcacaatttgggacaggcgcagaatgg
gtcgatcagcaggctccgtggagcgcaagaggcgatggctatcaaaggacccaaggtagc
tccgtcggtgctgcatcggcgctggtgggatacgaatggctggaccatagcgttggggta
gatgacggtcgagtggtaaccgagaagggcgtttattcattaattcgaccagcaaac---
tcatcagacggagtcaagacaatctccatgtttgacggaatgaggttgttcagtcggagt
ctgaaagggctgctcgatcacacatcaagtcccaaaatagagtcaaatgggaagagcttt
gccccaaaggttatcatacccatagacttatcatcacctagagagacgcaaaagacagcc
atcgacaaattcgtgtcaattctccaagatcttttggataccaaagcggaatatattaat
attagcaatacctgggacgaaaaccgtccagctgaagccgcaaaggatggcatgcaaata
tacatgagc------------------------------------------gaggcgcct
ttccgctcatggtgttacgactattaccacacctttgatgaatttagagacgaatatcag
caaaagtttcataaagaaccctttgttgaggccacgccgcgcttcctctgggaacaatgc
aaatctgtaacggaagaggaacatcgcgaagacatagaacgacttgaagtataccgaaag
tggtttaatgataatgtcttgaacatctcaaccactcccgataccgaaactcccattcta
gttcttccgtgcggcgatgctcaagtcaagaatcggaacgagcctgtggccccaccaacc
atctacaaaggcgttgattccacaacattagcgccagtattgggtgcgagtattttatcg
tttccttttacacaagtaccctataaatctgacattactggcacgactgagtatcaaccg
gtgtgtatttcggtcctgagtcttgaagacgaccaaacatcacttattcagctagttgag
aaagccttgctgaaaggacatgtcccgactcaggtggaggttggacgaatgacatttcca
gtcaaaaagtcgggccatttcgtcaaacacttgcaagctcccttgctggttcaaggtgaa
ct----------------------------------------------------------
gcacacacaca-------------------------------------------------
--ccagaatggcagaaccagccaatacaccagtcccagcttctaccccacgatctacatc
tcccgcaccctcccatcatcaatccctattttcccaaacaggtacattcctctcaccaaa
gctgttaccgtccaaaccaagggttcttcacatcggagatgctgtcaagtacaatcctga
aacctttctccgctttagtattcagtgtgagattgtgagacctttgacggaagaacgtca
gcgatcagagtttatcaaggctctcaaagataagcgatggggtgactttgacgccatctt
tcgtccgttttggaacactggcggagaaatggggaagtgggatgctgagttgattgatct
tttgccagagagtgtaaaggtttttgcaagtgctggtgctgggtttgattgggctgatac
gaaacttttgggtgaacgaggaatcatttattgcaattctggtctcgcagctgctgaagc
tgtcgctgactttgcaattgcttctatcatttctacttttcgtgttcttccgtggtgtat
ctcatcagccatgtcaggagacgaagaagctttcaagataaaccatcgagatgcaacaat
gcaatcccgcaatcttcgcaaccaggctctcggactcattggattcggcaatatcggcca
gcagatagctgctcgtgcccgtcacggtttcggtatggatatccattactacgatatcct
ccccaaaccttcttccgtcgttacctccttacgagctacacaccacgaaaccctcgagag
tcttcttactgcatgtgactgtgtcgtgctgtgtacacctgctggagatggtacgcttat
caacgcaactacactacctcttttcaagcgcggatcacggttcgtcaatattgcacgtgg
aagtcttgtggacgaggatgcattggtcgctgcattgcgagatgggactttgtctagcgc
ggcaatcgatgttcacgcgaatgagccaaagatacatcccgagcttatagaacttgccaa
gcagggtcgtatccttttgacatgtcataatgctggtggaactgtcgatacgcacaaggg
ttttgaagagttgagtatgcgaaacattatggctgtgctcagcggcggggaggccatcac
acctgtgaatttgcagtttctcaagtag
>Fp24r
atgctccccatcacaacttgcttcgttgcaggattacagtatcttcttcatcctaccaaa
ctgggaaccattcaagaaaccatcaacccggatgctctcattccggttacgctgctcacc
acggacgaaatctttggtgacctcgaaggtgttttgagcttattcgataactttgatgat
gtttttgttccagattttggatccattcttgtggaaaagactggaagtaatagtagccgt
gttcaagacgcgcggcaagtctaccacatggacttgatcaataccctagaaggcttttcc
gaattgccgtcaggtccctactttctccacggcccgaatcttcaccaagcatggcggctg
tatgatgatgaatatggttcttttacctttggtgttattcccgatgattctgataaacca
gacgaataccaacctctcacttcgtcttccgtgcaaggagactcagtgacggttcctgtt
ccttccaaactctattatcctcaaccctctctccgaaaacccttgtctggtgttcgtgtc
tctattggtgacacaatttctctgaaaggcactcacactaccttttccagccgtgcatgg
aagtccctgtacaaaaatccatcgagtgctacagctaattatgctcaacaacttctgaat
caaggggcaattattgttggaaaaaccaagacagcacaatttgggacaggcgcagaatgg
gtcgatcagcaggctccgtggagtgcaagaggcgatggctatcacagtacccagggcagc
tccgttggtgctgcatcggcgctggtcggatacgaatggctagatcatagtgttggggta
gatgatggccgagtagtaacggagaagggcgtttattcattgattcgaccagcaaac---
tcatcagacggagtcaagacaatctccaaattcgacggaatgaggttgttcagtcggagt
ctgaaaggactgctcgatcacacatcaagtcccaaaatagagtcaaacgggaagagcttt
gccccaaaggttattatacccatagacttgtcatcacccagagagacgcaaaagacagcc
atcgacaaatttgtgtcaattctccaagatcttttggataccaaagcggaatatattaat
attagcaatacctgggacaaaaaccgtccggctgaagccgcaaaggacggcatgcaaata
tacatgagcc------------------------------------------aggcgcct
ttccgatcatggtgttacgactattaccacacctttgatgaatttagagacgaatatcag
caaaagtttcataaagaaccctttgttgaggccacgccgcgcttcctctgggaacaatgc
aaatctgtaacggaagaggaacatcgcgaagacatagaacgacttgaagtataccgaaag
tggtttaatgataatgtcttgaacatctcaaccactccagatatcgacactcccattcta
gttcttccgtgcggcgatgctcaagtcaagcatcggaacgagcctgtggccccaccaacc
atctacaaaggcgttgattccacgacattagcgccagtattgggtgcgagtattttatcg
tttccttttacacaagtaccctataaatctgacattactggcacgacggagtatcaaccg
gtgtgtatttcggtcctgagtcttgaagacgaccaaacatcacttattcagctagttgag
aaagccttgctgaaaggacatgtcccgactcaggtggaggttggacgaatgacatttcca
gtcaaaaagtcgggccatttcgtcaaacacttacaagctcccttgctggttcaaggtgaa
ct----------------------------------------------------------
gcacacacaca-------------------------------------------------
--ccagaatggcagaaccagccaatacaccagtcccagcttctaccccacgatctacatc
tcccgcaccctcccatcatcaatccccattttcccaaacaggtacattcctctcaccaaa
gctgttaccgtctaaaccaagggttcttcacatcggagatgctgtcaagtacaatcccga
aacttttctccgctttagtattcagtgtgagattgtgagacctttgacggaagaacgtca
gcgatcagagtttatcaaggctctcaaagataagcgatggggtgactttgacgccatctt
tcgtccgttttggaatactggcggagaaatggggaagtgggatgctgagttgattgatct
gttgccagagagtgtaaaggtttttgcaagtgctggtgctgggtttgattgggctgatac
gaaactcttgggtgaacgaggaatcatttattgcaattctggtctcgcagctgctgaagc
tgtcgctgactttgcaatggcttctattatttctacttttcgtgttcttccatggtgtat
ctcatcagccatgtcaggagacgaagaagccttcaagataaaccatcgagatgcaacaat
gcaatcacgcaatcttcgcaaccaggctctcggactcattggatttggcaatatcggcca
gcagatagctgctcgtgctcgtcacggtttcggtatggatatccattactacgatatcct
ccccaaacctccttccgtcgttacccccttacgagctacacaccacgaaaccctcgaaag
ccttctttctgtatgtgattgtgctgttctgtgtacacctgctggagacggtacgcttat
caacgcaactacactacctcttttcaagcgcggatcacggttcgtcaatattgcacgtgg
aagtcttgtggatgaggatgcattggtcgctgcattgcgagatgggactttatccagcgc
ggcaatcgacgttcacgcgaatgagccaaagatacaccctgagcttatagaacttgccaa
gcagggtcgtatccttttgacatgtcataatgctggtggaacagtcgatacacacaaggg
ttttgaagagttgagtatgcgaaacattatggctgtgctcagcggcggggaggctatcac
acctgtgaatttgcagtttttaaagtag
>Fp2516
atgctccccatcacgacctgcttcgttgcaggattacagtatcttcttcatccgacgaaa
ttaggaaccattcaagaaaccattaacccggatgctctcattccggttacgctgctcacc
acggatgaaatctttggtgacctcgaaggtgttttgagcttattcgataatgtcgatgat
gtttttgttccagattttggatccattcttgtggaaaagactggaagtaatagtagccgt
gttcaagacgcgcggcaagtctaccacatggacttgatcaataccctagaaggcttttcc
gaactgccgtcaggtccttattttcttcacggcccgaatcttcaccaagcatggcggttg
tatgatgatgaatatggttcttttacctttggtgttattcccgatgattctgataaacca
gacgaataccaacctctcacttcgtcttccgtgcaaggagactcagtgacggttcctgtt
ccttccagactctattatcctcaaccctctctccgaaaacccttgtctggtgtgcgtgtc
tctataggtgacacgatttctctgaaaggcactcacactacgttttctagtcgtgcatgg
aagtctctctacaaagatccatcgagtgttacagctaattatgcccaagaacttctggat
caaggggcaattattgttggaaagaccaagacagcacaatttgggacaggcgcagaatgg
gtcgatcagcaggctccgtggagcgcaagaggcgatggctatcaaaggacccaaggtagc
tccgtcggtgctgcatcggcgctggtgggatacgaatggctggaccatagcgttggggta
gatgacggtcgagtggtaaccgagaagggcgtttattcattaattcgaccagcaaac---
tcatcagacggagtcaagacaatctccatgtttgacggaatgaggttgttcagtcggagt
ctgaaagggctgctcgatcacacatcaagtcccaaaatagagtcaaatgggaagagcttt
gccccaaaggttatcatacccatagacttatcatcacctagagagacgcaaaagacagcc
atcgacaaattcgtgtcaattctccaagatcttttggataccaaagcggaatatattaat
attagcaatacctgggacgaaaaccgtccagctgaagccgcaaaggatggcatgcaaata
tacatgagc------------------------------------------gaggcgcct
ttccgctcatggtgttacgactattaccacacctttgatgaatttagagacgaatatcag
caaaagtttcataaagaaccctttgttgaggccacgccgcgcttcctctgggaacaatgc
aaatctgtaacggaagaggaacatcgcgaagacatagaacgacttgaagtataccgaaag
tggtttaatgataatgtcttgaacatctcaaccactcccgataccgaaactcccattcta
gttcttccgtgcggcgatgctcaagtcaagaatcggaacgagcctgtggccccaccaacc
atctacaaaggcgttgattccacaacattagcgccagtattgggtgcgagtattttatcg
tttccttttacacaagtaccctataaatctgacattactggcacgactgagtatcaaccg
gtgtgtatttcggtcctgagtcttgaagacgaccaaacatcacttattcagctagttgag
aaagccttgctgaaaggacatgtcccgactcaggtggaggttggacgaatgacatttcca
gtcaaaaagtcgggccatttcgtcaaacacttgcaagctcccttgctggttcaaggtgaa
ct----------------------------------------------------------
gcacacacaca-------------------------------------------------
--ccagaatggcagaaccagccaatacaccagtcccagcttctaccccacgatctacatc
tcccgcaccctcccatcatcaatccctattttcccaaacaggtacattcctctcaccaaa
gttgttaccgcccaaaccaagggttcttcacatcggagatgctgtcaagtacaatcccga
aacttttctccgctttagtattcagtgtgagattgtgagacccttgacggaagaacgtca
gcgatcagagtttatcaaggctctcaaagataagcgatggggtgactttgacgccatctt
tcgtccgttttggaacactggcggagaaatggggaagtgggatgctgagttgattgatct
gttgccagagagtgtaaaggtttttgcaagtgctggtgctgggtttgattgggctgatac
gaaactcttgggtgaacgaggaatcatttattgcaattctggtctcgcagctgctgaagc
tgtcgctgactttgcaatggcttctattatttctacttttcgtgttcttccatggtgtat
ctcatcagccatgtcaggagacgaagaagctttcaagataaaccatcgagacgcaacaat
gcaatcccgcaatcttcgcaaccaggctctcggactcattggattcggcaatatcggcca
gcagatagctgctcgtgctcgtcacggtttcggtatggatatccattactacgatatcct
ccccaaaccttcttccgtcgttacccccttacgagctacacaccacgaaaccctcgaaag
ccttctttctgcatgtgactgtgtcgtgctgtgtacacctgctggagatggtacgcttat
caacgcaactacactacctcttttcaagcgcggatcacggttcgtcaatattgcacgtgg
aagtcttgtggatgaggatgcattggtcgctgcattgcgagatgggactttatccagcgc
ggcaatcgacgttcacgcgaatgagccaaagatacaccctgagcttatagaacttgccaa
gcagggtcgtatccttttgacatgtcataatgctggtggaacagtcgatacacacaaggg
ttttgaagagttgagtatgcgaaacattatggctgtgctcagcggcggggaggccatcac
acctgtgaatttgcagtttctcaagtag
>Fp26r
atgctccccatcacgacctgcttcgttgcaggattacagtatcttcttcatccgacgaaa
ttaggaaccattcaagaaaccattaacccggatgctctcattccggttacgctgctcacc
acggatgaaatctttggtgacctcgaaggtgttttgagcttattcgataatgtcgatgat
gtttttgttccagattttggatccattcttgtggaaaagactggaagtaatagtagccgt
gttcaagacgcgcggcaagtctaccacatggacttgatcaataccctagaaggcttttcc
gaactgccgtcaggtccttattttcttcacggcccgaatcttcaccaagcatggcggttg
tatgatgatgaatatggttcttttacctttggtgttattcccgatgattctgataaacca
gacgaataccaacctctcacttcgtcttccgtgcaaggagactcagtgacggttcctgtt
ccttccagactctattatcctcaaccctctctccgaaaacccttgtctggtgtgcgtgtc
tctataggtgacacgatttctctgaaaggcactcacactacgttttccagccgtgcatgg
aagtccctgtacaaagatccatcgagtgctacagctaattatgctcaacaacttctgaat
caaggggcaattattgttggaaagaccaagacagcacaatttgggacaggcgcagaatgg
gtcgatcagcaggctccgtggagtgcaagaggcgatggctatcacagtacccagggtggc
tccgtcggtgctgcatcggcgctggtcggatacgaatggttggatcatagtgttggggta
gatgatggccgagtagtaacggagaggggcgtttatccattgattcgaccagcaaac---
tcatcagacggagtcaagacaatctccaaattcgacggaatgaggttgttcagtcggagt
ctgaaaggactgctcgatcacacatcaagtcccaaaatagagtcaaacgggaagagcttt
gccccaaaggttattatacccatagacttgtcatcacccagagagacgcaaaagacagcc
atcgacaaattcgtgtcaattctccaagatcttttggatgccaaagcggaatatattagt
attagcaatacctgggacaaaaaccgtccggctgaagccgcaaagcatggcatgcaaata
tacatgagcc------------------------------------------aggcgcct
ttccgatcatggtgttacgactattaccacacctttgatgaatttagagacgaatatcag
caaaagtttcataaagaaccctttgttgaggccacgccgcgcttcctctgggaacaatgc
aagtctgtaacggaagaggaacatcgcgaagacatagaacgactcgaagtataccgaaag
tggtttaatgataatgtcttgaacatctcaaccactccagataccgaaactcccattcta
gttcttccatgcggcgatgctcaagtcaagcatcggaacgagcctgtggccccaccaacc
atctacaaaggcgttgattccacgacattagcgccagtattgggtgcaagtattttgtcg
tttccctttacacaagtaccctataaatctgacattactggcacgactgagtatcaaccg
gtgtgtatttcggtcctgagtcttgaagacgaccaaacatcacttatacgactggtcgag
gaagccttgctgaaaggacatgtcccgactcaggtggaggttggacgaatgacatttcca
gtcaaaaagtcgggccatttcgtcaaacacttgcaagctcccttgctggttcaaggtgaa
ct----------------------------------------------------------
gcacacacacagtcagttgaactttacacttttggcaataacctctctcccaatcttacc
agccagaatggcagaaccagccaatacaccagtcccagcttctaccccacgatctacatc
tcccgcaccctcccatcatcaatccctattttcccaatcaggtacattcctctcaccaaa
gttgttaccgtctaaaccaagggttcttcacatcggagatgctgtcaagtacaatcctga
aacttttctccgctttagtattcagtgtgagattgtgagacctttgacggaagaacgtca
gcgatcagagtttatcaaggctctcaaagataagcgatggggtgactttgacgccatctt
tcgtccgttttggaatactggcggagaaatggggaagtgggatgctgagttgattgatct
gttgccagagagtgtaaaggtttttgcaagtgctggtgctggctttgattgggctgatac
gaaactcttgggtgaacgaggaatcatttattgcaattctggtctcgcagctgctgaagc
tgtcgctgactttgcaatggcttctattatttctacttttcgtgttcttccatggtgtat
ctcatcagccatgtcaggagacgaagaagccttcaagataaaccatcgagatgcaacaat
gcaatcccgcaatcttcgcaaccaggctctcggactcattggattcggcaatatcggcca
gcagatagctgctcgtgctcgtcacggtttcggtatggatatccattactacgatatcct
ccccaaaccttcttccgtcgttacccccttacgagctacacaccacgaaaccctcgaaag
ccttctttctgtatgtgactgtgctgttctgtgtacacctgctggagacggtacgcttat
caacgcaactacactacctcttttcaagcgcggatcacggttcgtcaatattgcacgtgg
aagtcttgtggatgaggatgcattggtcgctgccttgcgagacgggactttatccagcgc
ggcaatcgacgttcacgcgaatgagccaaagatacaccccgagcttatagaacttgccaa
gcagggtcgtatccttttgacatgtcataatgctggtggaacagtcgatacacacaaggg
ttttgaagagttgagtatgcgaaacattatggctgtgctcagcggcggggaggccatcac
acctgtgaatttgcagtttctcaagtag
>Fp33
atgctccccatcacaacttgcttcgttgcaggattacagtatcttcttcatcctaccaaa
ctgggaaccattcaagaaaccatcaacccggatgctctcattccggttacgctgctcacc
acggacgaaatctttggtgacctcgaaggtgttttgagcttattcgataatttcgatgat
gtttttgttccagattttggatccattcttgtggaaaagactggaagcaatagtagccgt
gttcaagacgcgcggcaagtttaccacatggacttgatcaataccctagaaggcttttcc
gaactgccatcaggtccttattttcttcacggcccgaatcttcaccaagcatggcggctg
tatgatgatgaatatggtgcctttacctttggtgttattccggacgattctgataaacca
gacgaataccaatcccttacttcgtcttccgtgcaaggagactcagtgacggttcctgtt
ccttccagactctattatcctcaaccctctctccgaaaacccttgtctggtgtgcgtgtc
tctataggtgacacgatttctctgaaaggcactcacactacgttttctagtcgtgcatgg
aagtctctctacaaagatccatcgagtgttacagctaattatgcccaagaacttctggat
caaggggcaattattgttggaaagaccaagacagcacaatttgggacaggcgcagaatgg
gtcgatcagcaggctccgtggagcgcaagaggcgatggctatcaaaggacccaaggtagc
tccgtcggtgctgcatcggcgctggtgggatacgaatggctggaccatagcgttggggta
gatgacggtcgagtggtaaccgagaagggcgtttattcattaattcgaccagcaaac---
tcatcagacggagtcaagacaatctccatgtttgacggaatgaggttgttcagtcggagt
ctgaaagggctgctcgatcacacatcaagtcccaaaatagagtcaaatgggaagagcttt
gccccaaaggttatcatacccatagacttatcatcacctagagagacgcaaaagacagcc
atcgacaaattcgtgtcaattctccaagatcttttggataccaaagcggaatatattaat
attagcaatacctgggacgaaaaccgtccagctgaagccgcaaaggatggcatgcaaata
tacatgagc------------------------------------------gaggcgcct
ttccgctcatggtgttacgactattaccacacctttgatgaatttagagacgaatatcag
caaaagtttcataaagaaccctttgttgaggccacgccgcgcttcctctgggaacaatgc
aaatctgtaacggaagaggaacatcgcgaagacatagaacgacttgaagtataccgaaag
tggtttaatgataatgtcttgaacatctcaaccactcccgataccgaaactcccattcta
gttcttccgtgcggcgatgctcaagtcaagaatcggaacgagcctgtggccccaccaacc
atctacaaaggcgttgattccacaacattagcgccagtattgggtgcgagtattttatcg
tttccttttacacaagtaccctataaatctgacattactggcacgactgagtatcaaccg
gtgtgtatttcggtcctgagtcttgaagacgaccaaacatcacttattcagctagttgag
aaagccttgctgaaaggacatgtcccgactcaggtggaggttggacgaatgacatttcca
gtcaaaaagtcgggccatttcgtcaaacacttgcaagctcccttgctggttcaaggtgaa
ctggatctactatcaagctatcaacccgagaccgggatcaccttgctggggggcctcaag
gcacacacacagtcagttgaactttacacttttggtaacaacctctctcccaatcttacc
agccagaatggcagaaccagccaatacaccagtcccagcttctaccccacgatctacatc
tcccgcaccctcccatcatcaatccctattttcccaaac---------------------
-------------------agggttcttcacatcggagatgctgtcaagtacaatcctga
gacttttctccgctttagtattcagtgtgagattgtgagacctttgacggaagaacgtca
gcgatcagagtttatcaaggctctcaaagataagcgatggggtgactttgacgccatctt
tcgtccgttttggaatactggcggagaaatggggaagtgggatgctgagttgattgatct
gttgccagagagtgtcaaggtttttgcaagtgctggtgctgggtttgattgggctgatac
gaaacttttgggtgaacgaggaatcatttattgcaattctggtctcgcagctgctgaagc
tgtcgctgactttgcaatggcttctattatttctacttttcgtgttcttccatggtgtat
ctcatcagccatgtcaggagacgaagaagccttcaagataaaccatcgagacgcaacaat
gcaatcccgcaatcttcgcaaccaagctctcggactcattggattcggcaatatcggcca
gcagatagctgctcgtgctcgtcacggtttcggtatggacatccattactacgatatcct
ccccaaaccttcttccgtcgttacccccttacgagctacacaccacgaaaccctcgaaag
ccttctttctgcatgtgactgtgctgttctatgtacacctgctggagatggtacgcttat
caacgcaactacactacctcttttcaagcgcggatcacggttcgtcaatattgcacgtgg
aagtcttgtggatgaggatgcattggtcgctgccttgcgagatgggactttgtctagcgc
ggcaatcgatgttcacgcgaatgagccaaagatacaccctgagcttatagaacttgccaa
gcagggtcgtatccttttgacatgtcataatgctggtggaacagtcgatacgcacaaggg
ttttgaagagttgagtatgcgaaacattatggctgtgcttagtggcggggaggctatcac
acctgtgaatttgcagtttttaaagtag
>Fp34
atgctccccatcacaacttgcttcgttgcaggattacagtatcttcttcatccgacgaaa
ttaggaaccattcaagaaaccatcaacccggatgctctcattccggttacgctgctcacc
acggacgaaatctttggtgacctcgaaggtgttttgagcttattcgataatttcgatgat
gtttttgttccagattttggatccattcttgtggaaaagactggaagcaatagtagccgt
gttcaagacgcgcggcaagtttaccacatggacttgatcaataccctagaaggcttttcc
gaactgccatcaggtccttattttcttcacggcccgaatcttcaccaagcatggcggctg
tatgatgatgaatatggtgcctttacctttggtgttattccggacgattctgataaacca
gacgaataccaatcccttacttcgtcttccgtgcaaggagactcagtgacggttcctgtt
ccttccagactctattatcctcaaccctctctccgaaaacccttgtctggtgtgcgtgtc
tctataggtgacacgatttctctgaaaggcactcacactacgttttctagtcgtgcatgg
aagtctctctacaaagatccatcgagtgttacagctaattatgcccaagaacttctggat
caaggggcaattattgttggaaagaccaagacagcacaatttgggacaggcgcagaatgg
gtcgatcagcaggctccgtggagcgcaagaggcgatggctatcaaaggacccaaggtagc
tccgtcggtgctgcatcggcgctggtgggatacgaatggctggaccatagcgttggggta
gatgacggtcgagtggtaaccgagaagggcgtttattcattaattcgaccagcaaac---
tcatcagacggagtcaagacaatctccatgtttgacggaatgaggttgttcagtcggagt
ctgaaagggctgctcgatcacacatcaagtcccaaaatagagtcaaatgggaagagcttt
gccccaaaggttatcatacccatagacttatcatcacctagagagacgcaaaagacagcc
atcgacaaattcgtgtcaattctccaagatcttttggatgccaaagcggaatatattaat
attagcaatacctgggacaaaaaccgtccggctgaagcatcaaaggatcggatgcaagca
tacatgagccaggtaagttgcaagtcgttaagaaagacgttgctaacatataaggcgcct
ttccgatcatggtgttacgactattaccacacctttgatgaatttagagacgaatatcag
caaaagtttcataaagaaccctttgttgaggccacgccgcgcttcctctgggaacaatgc
aaatctgtaacggaagaggaacatcgcgaagacatagaacgacttgaagtataccgaaag
tggtttaatgataatgtcttgaacatctcaaccactccagatatcgacactcccattcta
gttcttccgtgcggcgatgctcaagtcaagcatcggaacgagcctgtggccccaccaacc
atctacaaaggcgttgattccacgacattagcgccagtattgggtgcgagtattttatcg
tttccttttacacaagtaccctataaatctgacattactggcacgacggagtatcaaccg
gtgtgtatttcggtcctgagtcttgaagacgaccaaacatcacttattcagctagttgag
aaagccttgctgaaaggacatgtcccgactcaggtggaggttggacgaatgacatttcca
gtcaaaaagtcgggccatttcgtcaaacacttacaagctcccttgctggttcaaggtgaa
ct----------------------------------------------------------
gcacacacaca-------------------------------------------------
--ccagaatggcagaaccagccaatacaccagtcccagcttctaccccacgatctacatc
tcccgcaccctcccatcatcaatccccattttcccaaacaggtacattcctctcaccaaa
gctgttaccgtctaaaccaagggttcttcacatcggagatgctgtcaagtacaatcccga
aacttttctccgctttagtattcagtgtgagattgtgagacctttgacggaagaacgtca
gcgatcagagtttatcaaggctctcaaagataagcgatggggtgactttgacgccatctt
tcgtccgttttggaatactggcggagaaatggggaagtgggatgctgagttgattgatct
gttgccagagagtgtaaaggtttttgcaagtgctggtgctgggtttgattgggctgatac
gaaactcttgggtgaacgaggaatcatttattgcaattctggtctcgcagctgctgaagc
tgtcgctgactttgcaatggcttctatcatttctacttttcgtgttcttccatggtgtat
ctcatcagccatgtcaggagacgaagaagctttcaagataaaccatcgagacgcaacaat
gcaatcccgcaatcttcgcaaccaggctctcggactcattggattcggcaatatcggcca
gcagatagctgctcgtgcccgtcacggtttcggtatggatatccattactacgatatcct
ccccaaaccttcttccgtcgttacctccttacgagctacacaccacgaaaccctcgagag
tcttcttactgcatgtgactgtgtcgtgctgtgtacacctgctggagatggtacgcttat
caacgcaactacactacctcttttcaagcgcggatcacggttcgtcaatattgcacgtgg
aagtcttgtggacgaggatgcattggtcgctgcattgcgagatgggactttgtctagcgc
ggcaatcgatgttcacgcgaatgagccaaagatacatcccgagcttatagaacttgccaa
gcagggtcgtatccttttgacatgtcataatgctggtggaactgtcgatacgcacaaggg
ttttgaagagttgagtatgcgaaacattatggctgtgctcagcggcggggaggccatcac
acctgtgaatttgcagtttctcaagtag
>Fp35
atgctccccatcacaacttgcttcgttgcaggattacagtatcttcttcatccgacgaaa
ttaggaaccattcaagaaaccattaacccggatgctctcattccggttacgctgctcacc
acggacgaaatctttggtgacctcgaaggtgttttgagcttattcgataatgtcgatgat
gtttttgttccagattttggatccattcttgtggaaaagactggaagtaatagtagccgt
gttcaagacgcgcggcaagtctaccacatggacttgatcaataccctagaaggcttttcc
gaactgccgtcaggtccttattttcttcacggcccgaatcttcaccaagcatggcggctg
tatgatgatgaatatggttcttttacctttggtgttattcccgatgattctgataaacca
gacgaataccaatcccttacttcgtcttccgtgcaaggagactcagtgacggttcctgtt
ccttccagactctattatcctcagccgtctctccgacaacccttgtctggtgttcgtgtc
tctattggtgacacaatttctctgaaaggcactcatactaccttttccagccgtgcatgg
aagtccctgtacaaagatccatcgagtgctacagctaattatgctcaacaacttctggat
caaggggcaattattgttggaaagaccaagacagcacaatttgggacaggcgcagaatgg
gtcgatcagcaggctccgtggagcgcaagaggcgatggctatcaaaggacccaaggtagc
tccgtcggtgctgcatcggcgctggtgggatacgaatggctggaccatagcgttggggta
gatgacggtcgagtggtaaccgagaagggcgtttattcattgattcgaccaacaaac---
tcatcagacggagtcaagacaatctccaagtttgacggaatgaggttgttcagtcggagt
ctgaaaggactgctcgatcacacatcaagtcccaaaatagagtcaaatgggaagagcatt
gccccaaaggttattatacccatagacttatcatcacctagagagacgcaaaagacagcc
atcgacaaattcgtgtcaattctccaagatcttttggatgccaaagcggaatatattaat
attagcaatacctgggacaaaaaccgtccggctgaagcatcaaaggatcggatgcaagca
tacatgagc---------------------------------------------------
---------------------------------------------------------cag
caaaagtttcataaagaaccctttgttgaggccacgccgcgcttcctctgggaacaatgc
aaatctgtaacggaagaggaacatcgcgaagacatagaacgacttgaagtataccgaaag
tggtttaatgataatgtcttgaacatctcaaccactccagatatcgacactcccattcta
gttcttccgtgcggcgatgctcaagtcaagcatcggaacgagcctgtggccccaccaacc
atctacaaaggcgttgattccacgacattagcgccagtattgggtgcgagtattttatcg
tttccttttacacaagtaccctataaatctgacattactggcacgacggagtatcaaccg
gtgtgtatttcggtcctgagtcttgaagacgaccaaacatcacttattcagctagttgag
aaagccttgctgaaaggacatgtcccgactcaggtggaggttggacgaatgacatttcca
gtcaaaaagtcgggccatttcgtcaaacacttacaagctcccttgctggttcaaggtgaa
ct----------------------------------------------------------
gcacacacaca-------------------------------------------------
--ccagaatggcagaaccagccaatacaccagtcccagcttctaccccacgatctacatc
tcccgcaccctcccatcatcaatccccattttcccaaacaggtacattcctctcaccaaa
gctgttaccgtctaaaccaagggttcttcacatcggagatgctgtcaagtacaatcccga
aacttttctccgctttagtattcagtgtgagattgtgagacctttgacggaagaacgtca
gcgatcagagtttatcaaggctctcaaagataagcgatggggtgactttgacgccatctt
tcgtccgttttggaatactggcggagaaatggggaagtgggatgctgagttgattgatct
gttgccagagagtgtaaaggtttttgcaagtgctggtgctgggtttgattgggctgatac
gaaactcttgggtgaacgaggactcatttattgcaattctggtctcgcagctgctgaagc
tgtcgctgactttgcaatggcttctattatttctacttttcgtgttcttccatggtgtat
ctcatcagccatgtcaggagacgaagaagccttcaagataaaccatcgagatgcaacaat
gcaatcacgcaatcttcgcaaccaggctctcggactcattggatttggcaatatcggcca
gcagatagctgctcgtgctcgtcacggtttcggtatggatatccattactacgatatcct
ccccaaacctccttccgtcgttacccccttacgagctacacaccacgaaaccctcgaaag
ccttctttctgtatgtgattgtgctgttctgtgtacacctgctggagacggtacgcttat
caacgcaactacactacctcttttcaagcgcggatcacggttcgtcaatattgcacgtgg
aagtcttgtggatgaggatgcattggtcgctgcattgcgagatgggactttatccagcgc
ggcaatcgacgttcacgcgaatgagccaaagatacaccctgagcttatagaacttgccaa
gcagggtcgtatccttttgacatgtcataatgctggtggaacagtcgatacacacaaggg
ttttgaagagttgagtatgcgaaacattatggctgtgctcagcggcggggaggctatcac
acctgtgaatttgcagtttttaaagtag
>Fp38
atgctccccatcacaacttgcttcgttgcaggattacagtatcttcttcatccgacgaaa
ttaggaaccattcaagaaaccattaacccggatgctctcattccggttacgctgctcacc
acggacgaaatctttggtgacctcgaaggtgttttgagcttattcgataatgtcgatgat
gtttttgttccagattttggatccattcttgtggaaaagactggaagtaatagtagccgt
gttcaagacgcgcggcaagtctaccacatggacttgatcaataccctagaaggcttttcc
gaactgccgtcaggtccttattttcttcacggcccgaatcttcaccaagcatggcggctg
tatgatgatgaatatggttcttttacctttggtgttattcccgatgattctgataaacca
gacgaataccaatcccttacttcgtcttccgtgcaaggagactcagtgacggttcctgtt
ccttccagactctattatcctcagccgtctctccgacaacccttgtctggtgttcgtgtc
tctattggtgacacaatttctctgaaaggcactcatactaccttttccagccgtgcatgg
aagtccctgtacaaagatccatcgagtgctacagctaattatgctcaacaacttctggat
caaggggcaattattgttggaaagaccaagacagcacaatttgggacaggcgcagaatgg
gtcgatcagcaggctccgtggagcgcaagaggcgatggctatcaaaggacccaaggtagc
tccgtcggtgctgcatcggcgctggtgggatacgaatggctggaccatagcgttggggta
gatgacggtcgagtggtaaccgagaagggcgtttattcattgattcgaccaacaaac---
tcatcagacggagtcaagacaatctccaagtttgacggaatgaggttgttcagtcggagt
ctgaaaggactgctcgatcacacatcaagtcccaaaatagagtcaaatgggaagagcatt
gccccaaaggttattatacccatagacttatcatcacctagagagacgcaaaagacagcc
atcgacaaattcgtgtcaattctccaagatcttttggatgccaaagcggaatatattaat
attagcaatacctgggacaaaaaccgtccggctgaagcatcaaaggatcggatgcaagca
tacatgagc---------------------------------------------------
---------------------------------------------------------cag
caaaagtttcataaagaaccctttgttgaggccacgccgcgcttcctctgggaacaatgc
aaatctgtaacggaagaggaacatcgcgaagacatagaacgacttgaagtataccgaaag
tggtttaatgataatgtcttgaacatctcaaccactccagatatcgacactcccattcta
gttcttccgtgcggcgatgctcaagtcaagcatcggaacgagcctgtggccccaccaacc
atctacaaaggcgttgattccacgacattagcgccagtattgggtgcgagtattttatcg
tttccttttacacaagtaccctataaatctgacattactggcacgacggagtatcaaccg
gtgtgtatttcggtcctgagtcttgaagacgaccaaacatcacttattcagctagttgag
aaagccttgctgaaaggacatgtcccgactcaggtggaggttggacgaatgacatttcca
gtcaaaaagtcgggccatttcgtcaaacacttacaagctcccttgctggttcaaggtgaa
ct----------------------------------------------------------
gcacacacaca-------------------------------------------------
--ccagaatggcagaaccagccaatacaccagtcccagcttctaccccacgatctacatc
tcccgcaccctcccatcatcaatccccattttcccaaacaggtacattcctctcaccaaa
gctgttaccgtctaaaccaagggttcttcacatcggagatgctgtcaagtacaatcccga
aacttttctccgctttagtattcagtgtgagattgtgagacctttgacggaagaacgtca
gcgatcagagtttatcaaggctctcaaagataagcgatggggtgactttgacgccatctt
tcgtccgttttggaatactggcggagaaatggggaagtgggatgctgagttgattgatct
gttgccagagagtgtaaaggtttttgcaagtgctggtgctgggtttgattgggctgatac
gaaactcttgggtgaacgaggaatcatttattgcaattctggtctcgcagctgctgaagc
tgtcgctgactttgcaatggcttctattatttctacttttcgtgttcttccatggtgtat
ctcatcagccatgtcaggagacgaagaagccttcaagataaaccatcgagatgcaacaat
gcaatcacgcaatcttcgcaaccaggctctcggactcattggatttggcaatatcggcca
gcagatagctgctcgtgctcgtcacggtttcggtatggatatccattactacgatatcct
ccccaaacctccttccgtcgttacccccttacgagctacacaccacgaaaccctcgaaag
ccttctttctgtatgtgattgtgctgttctgtgtacacctgctggagacggtacgcttat
caacgcaactacactacctcttttcaagcgcggatcacggttcgtcaatattgcacgtgg
aagtcttgtggatgaggatgcattggtcgctgcattgcgagatgggactttatccagcgc
ggcaatcgacgttcacgcgaatgagccaaagatacaccctgagcttatagaacttgccaa
gcagggtcgtatccttttgacatgtcataatgctggtggaacagtcgatacacacaaggg
ttttgaagagttgagtatgcgaaacattatggctgtgctcagcggcggggaggctatcac
acctgtgaatttgcagtttttaaagtag
>Fp39
atgctccccatcacaacttgcttcgttgcaggattacagtatcttcttcatcctaccaaa
ctgggaaccattcaagaaaccatcaacccggatgctctcattccggttacgctgctcacc
acggacgaaatctttggtgacctcgaaggtgttttgagcttattcgataatttcgatgat
gtttttgttccagattttggatccattcttgtggaaaagactggaagcaatagtagccgt
gttcaagacgcgcggcaagtttaccacatggacttgatcaataccctagaaggcttttcc
gaactgccatcaggtccttattttcttcacggcccgaatcttcaccaagcatggcggctg
tatgatgatgaatatggtgcctttacctttggtgttattccggacgattctgataaacca
gacgaataccaatcccttacttcgtcttccgtgcaaggagactcagtgacggttcctgtt
ccttccagactctattatcctcaaccctctctccgaaaacccttgtctggtgtgcgtgtc
tctataggtgacacgatttctctgaaaggcactcacactacgttttctagtcgtgcatgg
aagtctctctacaaagatccatcgagtgttacagctaattatgcccaagaacttctggat
caaggggcaattattgttggaaagaccaagacagcacaatttgggacaggcgcagaatgg
gtcgatcagcaggctccgtggagcgcaagaggcgatggctatcaaaggacccaaggtagc
tccgtcggtgctgcatcggcgctggtgggatacgaatggctggaccatagcgttggggta
gatgacggtcgagtggtaaccgagaagggcgtttattcattaattcgaccagcaaac---
tcatcagacggagtcaagacaatctccatgtttgacggaatgaggttgttcagtcggagt
ctgaaagggctgctcgatcacacatcaagtcccaaaatagagtcaaatgggaagagcttt
gccccaaaggttatcatacccatagacttatcatcacctagagagacgcaaaagacagcc
atcgacaaattcgtgtcaattctccaagatcttttggataccaaagcggaatatattaat
attagcaatacctgggacgaaaaccgtccagctgaagccgcaaaggatggcatgcaaata
tacatgagc------------------------------------------gaggcgcct
ttccgctcatggtgttacgactattaccacacctttgatgaatttagagacgaatatcag
caaaagtttcataaagaaccctttgttgaggccacgccgcgcttcctctgggaacaatgc
aaatctgtaacggaagaggaacatcgcgaagacatagaacgacttgaagtataccgaaag
tggtttaatgataatgtcttgaacatctcaaccactcccgataccgaaactcccattcta
gttcttccgtgcggcgatgctcaagtcaagaatcggaacgagcctgtggccccaccaacc
atctacaaaggcgttgattccacaacattagcgccagtattgggtgcgagtattttatcg
tttccttttacacaagtaccctataaatctgacattactggcacgactgagtatcaaccg
gtgtgtatttcggtcctgagtcttgaagacgaccaaacatcacttattcagctagttgag
aaagccttgctgaaaggacatgtcccgactcaggtggaggttggacgaatgacatttcca
gtcaaaaagtcgggccatttcgtcaaacacttgcaagctcccttgctggttcaaggtgaa
ct----------------------------------------------------------
gcacacacacagtcagttgaactttacacttttggtaacaacctctctcccaatcttacc
agccagaatggcagaaccagccaatacaccagtcccagcttctaccccacgatctacatc
tcccgcaccctcccatcatcaatccctattttcccaaacaggtacattcctctcaccaaa
gttgttaccgtctaaaccaagggttcttcacatcggagatgctgtcaagtacaatcctga
gacttttctccgctttagtattcagtgtgagattgtgagacctttgacggaagaacgtca
gcgatcagagtttatcaaggctctcaaagataagcgatggggtgactttgacgccatctt
tcgtccgttttggaatactggcggagaaatggggaagtgggatgctgagttgattgatct
gttgccagagagtgtcaaggtttttgcaagtgctggtgctgggtttgattgggctgatac
gaaacttttgggtgaacgaggaatcatttattgcaattctggtctcgcagctgctgaagc
tgtcgctgactttgcaatggcttctattatttctacttttcgtgttcttccatggtgtat
ctcatcagccatgtcaggagacgaagaagccttcaagataaaccatcgagacgcaacaat
gcaatcccgcaatcttcgcaaccaagctctcggactcattggattcggcaatatcggcca
gcagatagctgctcgtgctcgtcacggtttcggtatggacatccattactacgatatcct
ccccaaaccttcttccgtcgttacccccttacgagctacacaccacgaaaccctcgaaag
ccttctttctgcatgtgactgtgctgttctatgtacacctgctggagatggtacgcttat
caacgcaactacactacctcttttcaagcgcggatcacggttcgtcaatattgcacgtgg
aagtcttgtggatgaggatgcattggtcgctgccttgcgagatgggactttgtctagcgc
ggcaatcgatgttcacgcgaatgagccaaagatacaccctgagcttatagaacttgccaa
gcagggtcgtatccttttgacatgtcataatgctggtggaacagtcgatacgcacaaggg
ttttgaagagttgagtatgcgaaacattatggctgtgcttagtggcggggaggctatcac
acctgtgaatttgcagtttttaaagtag
>Fp42
atgctccccatcacaacttgcttcgttgcaggattacagtatcttcttcatccgacgaaa
ttaggaaccattcaagaaaccatcaacccggatgctctcattccggttacgctgctcacc
acggacgaaatctttggtgacctcgaaggtgttttgagcttattcgataatttcgatgat
gtttttgttccagattttggatccattcttgtggaaaagactggaagcaatagtagccgt
gttcaagacgcgcggcaagtttaccacatggacttgatcaataccctagaaggcttttcc
gaactgccatcaggtccttattttcttcacggcccgaatcttcaccaagcatggcggctg
tatgatgatgaatatggtgcctttacctttggtgttattccggacgattctgataaacca
gacgaataccaatcccttacttcgtcttccgtgcaaggagactcagtgacggttcctgtt
ccttccagactctattatcctcaaccctctctccgaaaacccttgtctggtgtgcgtgtc
tctataggtgacacgatttctctgaaaggcactcacactacgttttctagtcgtgcatgg
aagtctctctacaaagatccatcgagtgttacagctaattatgcccaagaacttctggat
caaggggcaattattgttggaaagaccaagacagcacaatttgggacaggcgcagaatgg
gtcgatcagcaggctccgtggagcgcaagaggcgatggctatcaaaggacccaaggtagc
tccggcggtgctgcatcggcgctggtgggatacgaatggctggaccatagcgttggggta
gatgacggtcgagtggtaaccgagaagggcgtttattcattaattcgaccagcaaac---
tcatcagacggagtcaagacaatctccatgtttgacggaatgaggttgttcagtcggagt
ctgaaagggctgctcgatcacacatcaagtcccaaaatagagtcaaatgggaagagcttt
gccccaaaggttatcatacccatagacttatcatcacctagagagacgcaaaagacagcc
atcgacaaattcgtgtcaattctccaagatcttttggataccaaagcggaatatattaat
attagcaatacctgggacgaaaaccgtccagctgaagccgcaaaggatggcatgcaaata
tacatgagc------------------------------------------gaggcgcct
ttccgctcatggtgttacgactattaccacacctttgatgaatttagagacgaatatcag
caaaagtttcataaagaaccctttgttgaggccacgccgcgcttcctctgggaacaatgc
aaatctgtaacggaagaggaacatcgcgaagacatagaacgacttgaagtataccgaaag
tggtttaatgataatgtcttgaacatctcaaccactcccgataccgaaactcccattcta
gttcttccgtgcggcgatgctcaagtcaagaatcggaacgagcctgtggccccaccaacc
atctacaaaggcgttgattccacaacattagcgccagtattgggtgcgagtattttatcg
tttccttttacacaagtaccctataaatctgacattactggcacgactgagtatcaaccg
gtgtgtatttcggtcctgagtcttgaagacgaccaaacatcacttattcagctagttgag
aaagccttgctgaaaggacatgtcccgactcaggtggaggttggacgaatgacatttcca
gtcaaaaagtcgggccatttcgtcaaacacttgcaagctcccttgctggttcaaggtgaa
ct----------------------------------------------------------
gcacacacaca-------------------------------------------------
--ccagaatggcagaaccagccaatacaccagtcccagcttctaccccacgatctacatc
tcccgcaccctcccatcatcaatccctattttcccaaacaggtacattcctctcaccaaa
gctgttaccgtccaaaccaagggttcttcacatcggagatgctgtcaagtacaatcctga
aacctttctccgctttagtattcagtgtgagattgtgagacctttgacggaagaacgtca
gcgatcagagtttatcaaggctctcaaagataagcgatggggtgactttgacgccatctt
tcgtccgttttggaacactggcggagaaatggggaagtgggatgctgagttgattgatct
tttgccagagagtgtaaaggtttttgcaagtgctggtgctgggtttgattgggctgatac
gaaacttttgggtgaacgaggaatcatttattgcaattctggtctcgcagctgctgaagc
tgtcgctgactttgcaattgcttctatcatttctacttttcgtgttcttccgtggtgtat
ctcatcagccatgtcaggagacgaagaagctttcaagataaaccatcgagatgcaacaat
gcaatcccgcaatcttcgcaaccaggctctcggactcattggattcggcaatatcggcca
gcagatagctgctcgtgcccgtcacggtttcggtatggatatccattactacgatatcct
ccccaaaccttcttccgtcgttacctccttacgagctacacaccacgaaaccctcgagag
tcttcttactgcatgtgactgtgtcgtgctgtgtacacctgctggagatggtacgcttat
caacgcaactacactacctcttttcaagcgcggatcacggttcgtcaatattgcacgtgg
aagtcttgtggacgaggatgcattggtcgctgcattgcgagatgggactttgtctagcgc
ggcaatcgatgttcacgcgaatgagccaaagatacatcccgagcttatagaacttgccaa
gcagggtcgtatccttttgacatgtcataatgctggtggaactgtcgatacgcacaaggg
ttttgaagagttgagtatgcgaaacattatggctgtgctcagcggcggggaggccatcac
acctgtgaatttgcagtttctcaagtag
>Fp44
atgctccccatcacaacttgcttcgttgcaggattacagtatcttcttcatccgacgaaa
ttaggaaccattcaagaaaccattaacccggatgctctcattccggttacgctgctcacc
acggacgaaatctttggtgacctcgaaggtgttttgagcttattcgataatgtcgatgat
gtttttgttccagattttggatccattcttgtggaaaagactggaagtaatagtagccgt
gttcaagacgcgcggcaagtctaccacatggacttgatcaataccctagaaggcttttcc
gaactgccgtcaggtccttattttcttcacggcccgaatcttcaccaagcatggcggctg
tatgatgatgaatatggttcttttacctttggtgttattcccgatgattctgataaacca
gacgaataccaatcccttacttcgtcttccgtgcaaggagactcagtgacggttcctgtt
ccttccagactctattatcctcagccgtctctccgacaacccttgtctggtgttcgtgtc
tctattggtgacacaatttctctgaaaggcactcatactaccttttccagccgtgcatgg
aagtccctgtacaaagatccatcgagtgctacagctaattatgctcaacaacttctggat
caaggggcaattattgttggaaagaccaagacagcacaatttgggacaggcgcagaatgg
gtcgatcagcaggctccgtggagcgcaagaggcgatggctatcaaaggacccaaggtagc
tccgtcggtgctgcatcggcgctggtgggatacgaatggctggaccatagcgttggggta
gatgacggtcgagtggtaaccgagaagggcgtttattcattgattcgaccaacaaac---
tcatcagacggagtcaagacaatctccaagtttgacggaatgaggttgttcagtcggagt
ctgaaaggactgctcgatcacacatcaagtcccaaaatagagtcaaatgggaagagcatt
gccccaaaggttattatacccatagacttatcatcacctagagagacgcaaaagacagcc
atcgacaaattcgtgtcaattctccaagatcttttggatgccaaagcggaatatattaat
attagcaatacctgggacaaaaaccgtccggctgaagcatcaaaggatcggatgcaagca
tacatgagccaggtaagttgcaagtcgttaagaaagacgttgctaacatataaggcgcct
ttccgatcatggtgttacgactattaccacacctttgatgaatttagagacgaatatcag
caaaagtttcataaagaaccctttgttgaggccacgccgcgcttcctctgggaacaatgc
aaatctgtaacggaagaggaacatcgcgaagacatagaacgacttgaagtataccgaaag
tggtttaatgataatgtcttgaacatctcaaccactccagatatcgacactcccattcta
gttcttccgtgcggcgatgctcaagtcaagcatcggaacgagcctgtggccccaccaacc
atctacaaaggcgttgattccacgacattagcgccagtattgggtgcgagtattttatcg
tttccttttacacaagtaccctataaatctgacattactggcacgacggagtatcaaccg
gtgtgtatttcggtcctgagtcttgaagacgaccaaacatcacttattcagctagttgag
aaagccttgctgaaaggacatgtcccgactcaggtggaggttggacgaatgacatttcca
gtcaaaaagtcgggccatttcgtcaaacacttacaagctcccttgctggttcaaggtgaa
ct----------------------------------------------------------
gcacacacaca-------------------------------------------------
--ccagaatggcagaaccagccaatacaccagtcccagcttctaccccacgatctacatc
tcccgcaccctcccatcatcaatccccattttcccaaacaggtacattcctctcaccaaa
gctgttaccgtctaaaccaagggttcttcacatcggagatgctgtcaagtacaatcccga
aacttttctccgctttagtattcagtgtgagattgtgagacctttgacggaagaacgtca
gcgatcagagtttatcaaggctctcaaagataagcgatggggtgactttgacgccatctt
tcgtccgttttggaatactggcggagaaatggggaagtgggatgctgagttgattgatct
gttgccagagagtgtaaaggtttttgcaagtgctggtgctgggtttgattgggctgatac
gaaactcttgggtgaacgaggaatcatttattgcaattctggtctcgcagctgctgaagc
tgtcgctgactttgcaatggcttctattatttctacttttcgtgttcttccatggtgtat
ctcatcagccatgtcaggagacgaagaagccttcaagataaaccatcgagatgcaacaat
gcaatcacgcaatcttcgcaaccaggctctcggactcattggatttggcaatatcggcca
gcagatagctgctcgtgctcgtcacggtttcggtatggatatccattactacgatatcct
ccccaaacctccttccgtcgttacccccttacgagctacacaccacgaaaccctcgaaag
ccttctttctgtatgtgattgtgctgttctgtgtacacctgctggagacggtacgcttat
caacgcaactacactacctcttttcaagcgcggatcacggttcgtcaatattgcacgtgg
aagtcttgtggatgaggatgcattggtcgctgcattgcgagatgggactttatccagcgc
ggcaatcgacgttcacgcgaatgagccaaagatacaccctgagcttatagaacttgccaa
gcagggtcgtatccttttgacatgtcataatgctggtggaacagtcgatacacacaaggg
ttttgaagagttgagtatgcgaaacattatggctgtgctcagcggcggggaggctatcac
acctgtgaatttgcagtttttaaagtag
>Fp49
atgctccccatcacaacttgcttcgttgcaggattacagtatcttcttcatccgacgaaa
ttaggaaccattcaagaaaccatcaacccggatgctctcattccggttacgctgctcacc
acggacgaaatctttggtgacctcgaaggtgttttgagcttattcgataatttcgatgat
gtttttgttccagattttggatccattcttgtggaaaagactggaagcaatagcagccgt
gttcaagacgcgcggcaagtttaccacatggacttgatcaataccctagaaggcttttcc
gaactgccatcaggtccttattttcttcacggcccgaatcttcaccaagcatggcggctg
tatgatgatgaatatggtgcctttacctttggtgttattccggacgattctgataaacca
gacgaataccaatcccttacttcgtcttccgtgcaaggagactcagtgacggttcctgtt
ccttccagactctattatcctcaaccctctctccgaaaacccttgtctggtgtgcgtgtc
tctataggtgacacgatttctctgaaaggcactcacactacgttttctagtcgtgcatgg
aagtctctctacaaagatccatcgagtgttacagctaattatgcccaagaacttctggat
caaggggcaattattgttggaaagaccaagacagcacaatttgggacaggcgcagaatgg
gtcgatcagcaggctccgtggagcgcaagaggcgatggctatcaaaggacccaaggtagc
tccgtcggtgctgcatcggcgctggtgggatacgaatggctggaccatagcgttggggta
gatgacggtcgagtggtaaccgagaagggcgtttattcattaattcgaccagcaaac---
tcatcagacggagtcaagacaatctccatgtttgacggaatgaggttgttcagtcggagt
ctgaaagggctgctcgatcacacatcaagtcccaaaatagagtcaaatgggaagagcttt
gccccaaaggttatcatacccatagacttatcatcacctagagagacgcaaaagacagcc
atcgacaaattcgtgtcaattctccaagatcttttggataccaaagcggaatatattaat
attagcaatacctgggacgaaaaccgtccagctgaagccgcaaaggatggcatgcaaata
tacatgagc------------------------------------------gaggcgcct
ttccgctcatggtgttacgactattaccacacctttgatgaatttagagacgaatatcag
caaaagtttcataaagaaccctttgttgaggccacgccgcgcttcctctgggaacaatgc
aaatctgtaacggaagaggaacatcgcgaagacatagaacgacttgaagtataccgaaag
tggtttaatgataatgtcttgaacatctcaaccactcccgataccgaaactcccattcta
gttcttccgtgcggcgatgctcaagtcaagaatcggaacgagcctgtggccccaccaacc
atctacaaaggcgttgattccacaacattagcgccagtattgggtgcgagtattttatcg
tttccttttacacaagtaccctataaatctgacattactggcacgactgagtatcaaccg
gtgtgtatttcggtcctgagtcttgaagacgaccaaacatcacttattcagctagttgag
aaagccttgctgaaaggacatgtcccgactcaggtggaggttggacgaatgacatttcca
gtcaaaaagtcgggccatttcgtcaaacacttgcaagctcccttgctggttcaaggtgaa
ct----------------------------------------------------------
gcacacacaca-------------------------------------------------
--ccagaatggcagaaccagccaatacaccagtcccagcttctaccccacgatctacatc
tcccgcaccctcccatcatcaatccctattttcccaaacaggtacattcctctcaccaaa
gctgttaccgtccaaaccaagggttcttcacatcggagatgctgtcaagtacaatcctga
aacctttctccgctttagtattcagtgtgagattgtgagacctttgacggaagaacgtca
gcgatcagagtttatcaaggctctcaaagataagcgatggggtgactttgacgccatctt
tcgtccgttttggaacactggcggagaaatggggaagtgggatgctgagttgattgatct
tttgccagagagtgtaaaggtttttgcaagtgctggtgctgggtttgattgggctgatac
gaaacttttgggtgaacgaggaatcatttattgcaattctggtctcgcagctgctgaagc
tgtcgctgactttgcaattgcttctatcatttctacttttcgtgttcttccgtggtgtat
ctcatcagccatgtcaggagacgaagaagctttcaagataaaccatcgagatgcaacaat
gcaatcccgcaatcttcgcaaccaggctctcggactcattggattcggcaatatcggcca
gcagatagctgctcgtgcccgtcacggtttcggtatggatatccattactacgatatcct
ccccaaaccttcttccgtcgttacctccttacgagctacacaccacgaaaccctcgagag
tcttcttactgcatgtgactgtgtcgtgctgtgtacacctgctggagatggtacgcttat
caacgcaactacactacctcttttcaagcgcggatcacggttcgtcaatattgcacgtgg
aagtcttgtggacgaggatgcattggtcgctgcattgcgagatgggactttgtctagcgc
ggcaatcgatgttcacgcgaatgagccaaagatacatcccgagcttatagaacttgccaa
gcagggtcgtatccttttgacatgtcataatgctggtggaactgtcgatacgcacaaggg
ttttgaagagttgagtatgcgaaacattatggctgtgctcagcggcggggaggccatcac
acctgtgaatttgcagtttctcaagtag
>Fp50
atgctccccatcacaacttgcttcgttgcaggattacagtatcttcttcatccgacgaaa
ttaggaaccattcaagaaaccatcaacccggatgctctcattccggttacgctgctcacc
acggacgaaatctttggtgacctcgaaggtgttttgagcttattcgataatttcgatgat
gtttttgttccagattttggatccattcttgtggaaaagactggaagcaatagtagccgt
gttcaagacgcgcggcaagtttaccacatggacttgatcaataccctagaaggcttttcc
gaactgccatcaggtccttattttcttcacggcccgaatcttcaccaagcatggcggctg
tatgatgatgaatatggtgcctttacctttggtgttattccggacgattctgataaacca
gacgaataccaatcccttacttcgtcttccgtgcaaggagactcagtgacggttcctgtt
ccttccagactctattatcctcaaccctctctccgaaaacccttgtctggtgtgcgtgtc
tctataggtgacacgatttctctgaaaggcactcacactacgttttctagtcgtgcatgg
aagtctctctacaaagatccatcgagtgttacagctaattatgcccaagaacttctggat
caaggggcaattattgttggaaagaccaagacagcacaatttgggacaggcgcagaatgg
gtcgatcagcaggctccgtggagcgcaagaggcgatggctatcaaaggacccaaggtagc
tccgtcggtgctgcatcggcgctggtgggatacgaatggctggaccatagcgttggggta
gatgacggtcgagtggtaaccgagaagggcgtttattcattaattcgaccagcaaac---
tcatcagacggagtcaagacaatctccatgtttgacggaatgaggttgttcagtcggagt
ctgaaagggctgctcgatcacacatcaagtcccaaaatagagtcaaatgggaagagcttt
gccccaaaggttatcatacccatagacttatcatcacctagagagacgcaaaagacagcc
atcgacaaattcgtgtcaattctccaagatcttttggataccaaagcggaatatattaat
attagcaatacctgggacgaaaaccgtccagctgaagccgcaaaggatggcatgcaaata
tacatgagc------------------------------------------gaggcgcct
ttccgctcatggtgttacgactattaccacacctttgatgaatttagagacgaatatcag
caaaagtttcataaagaaccctttgttgaggccacgccgcgcttcctctgggaacaatgc
aaatctgtaacggaagaggaacatcgcgaagacatagaacgacttgaagtataccgaaag
tggtttaatgataatgtcttgaacatctcaaccactcccgataccgaaactcccattcta
gttcttccgtgcggcgatgctcaagtcaagaatcggaacgagcctgtggccccaccaacc
atctacaaaggcgttgattccacaacattagcgccagtattgggtgcgagtattttatcg
tttccttttacacaagtaccctataaatctgacattactggcacgactgagtatcaaccg
gtgtgtatttcggtcctgagtcttgaagacgaccaaacatcacttattcagctagttgag
aaagccttgctgaaaggacatgtcccgactcaggtggaggttggacgaatgacatttcca
gtcaaaaagtcgggccatttcgtcaaacacttgcaagctcccttgctggttcaaggtgaa
ct----------------------------------------------------------
gcacacacaca-------------------------------------------------
--ccagaatggcagaaccagccaatacaccagtcccagcttctaccccacgatctacatc
tcccgcaccctcccatcatcaatccctattttcccaaacaggtacattcctctcaccaaa
gctgttaccgtccaaaccaagggttcttcacatcggagatgctgtcaagtacaatcctga
aacctttctccgctttagtattcagtgtgagattgtgagacctttgacggaagaacgtca
gcgatcagagtttatcaaggctctcaaagataagcgatggggtgactttgacgccatctt
tcgtccgttttggaacactggcggagaaatggggaagtgggatgctgagttgattgatct
tttgccagagagtgtaaaggtttttgcaagtgctggtgctgggtttgattgggctgatac
gaaacttttgggtgaacgaggaatcatttattgcaattctggtctcgcagctgctgaagc
tgtcgctgactttgcaattgcttctatcatttctacttttcgtgttcttccgtggtgtat
ctcatcagccatgtcaggagacgaagaagctttcaagataaaccatcgagatgcaacaat
gcaatcccgcaatcttcgcaaccaggctctcggactcattggattcggcaatatcggcca
gcagatagctgctcgtgcccgtcacggtttcggtatggatatccattactacgatatcct
ccccaaaccttcttccgtcgttacctccttacgagctacacaccacgaaaccctcgagag
tcttcttactgcatgtgactgtgtcgtgctgtgtacacctgctggagatggtacgcttat
caacgcaactacactacctcttttcaagcgcggatcacggttcgtcaatattgcacgtgg
aagtcttgtggacgaggatgcattggtcgctgcattgcgagatgggactttgtctagcgc
ggcaatcgatgttcacgcgaatgagccaaagatacatcccgagcttatagaacttgccaa
gcagggtcgtatccttttgacatgtcataatgctggtggaactgtcgatacgcacaaggg
ttttgaagagttgagtatgcgaaacattatggctgtgctcagcggcggggaggccatcac
acctgtgaatttgcagtttctcaagtag
>Fp51
atgctccccatcacaacttgcttcgttgcaggattacagtatcttcttcatcctaccaaa
ctgggaaccattcaagaaaccatcaacccggatgctctcattccggttacgctgctcacc
acggacgaaatctttggtgacctcgaaggtgttttgagcttattcgataactttgatgat
gtttttgttccagattttggatccattcttgtggaaaagactggaagtaatagtagccgt
gttcaagacgcgcggcaagtctaccacatggacttgatcaataccctagaaggcttttcc
gaattgccgtcaggtccctactttctccacggcccgaatcttcaccaagcatggcggctg
tatgatgatgaatatggttcttttacctttggtgttattcccgatgattctgataaacca
gacgaataccaacctctcacttcgtcttccgtgcaaggagactcagtgacggttcctgtt
ccttccaaactctattatcctcaaccctctctccgaaaacccttgtctggtgttcgtgtc
tctattggtgacacaatttctctgaaaggcactcacactaccttttccagccgtgcatgg
aagtccctgtacaaaaatccatcgagtgctacagctaattatgctcaacaacttctgaat
caaggggcaattattgttggaaaaaccaagacagcacaatttgggacaggcgcagaatgg
gtcgatcagcaggctccgtggagtgcaagaggcgatggctatcacagtacccagggcagc
tccgttggtgctgcatcggcgctggtcggatacgaatggctagatcatagtgttggggta
gatgatggccgagtagtaacggagaagggcgtttattcattgattcgaccagcaaac---
tcatcagacggagtcaagacaatctccaaattcgacggaatgaggttgttcagtcggagt
ctgaaaggactgctcgatcacacatcaagtcccaaaatagagtcaaacgggaagagcttt
gccccaaaggttattatacccatagacttgtcatcacccagagagacgcaaaagacagcc
atcgacaaatttgtgtcaattctccaagatcttttggataccaaagcggaatatattaat
attagcaatacctgggacaaaaaccgtccggctgaagccgcaaaggacggcatgcaaata
tacatgagcc------------------------------------------aggcgcct
ttccgatcatggtgttacgactattaccacacctttgatgaatttagagacgaatatcag
caaaagtttcataaagaaccctttgttgaggccacgccgcgcttcctctgggaacaatgc
aaatctgtaacggaagaggaacatcgcgaagacatagaacgacttgaagtataccgaaag
tggtttaatgataatgtcttgaacatctcaaccactccagatatcgacactcccattcta
gttcttccgtgcggcgatgctcaagtcaagcatcggaacgagcctgtggccccaccaacc
atctacaaaggcgttgattccacgacattagcgccagtattgggtgcgagtattttatcg
tttccttttacacaagtaccctataaatctgacattactggcacgacggagtatcaaccg
gtgtgtatttcggtcctgagtcttgaagacgaccaaacatcacttattcagctagttgag
aaagccttgctgaaaggacatgtcccgactcaggtggaggttggacgaatgacatttcca
gtcaaaaagtcgggccatttcgtcaaacacttacaagctcccttgctggttcaaggtgaa
ct----------------------------------------------------------
gcacacacaca-------------------------------------------------
--ccagaatggcagaaccagccaatacaccagtcccagcttctaccccacgatctacatc
tcccgcaccctcccatcatcaatccccattttcccaaacaggtacattcctctcaccaaa
gctgttaccgtctaaaccaagggttcttcacatcggagatgctgtcaagtacaatcccga
aacttttctccgctttagtattcagtgtgagattgtgagacctttgacggaagaacgtca
gcgatcagagtttatcaaggctctcaaagataagcgatggggtgactttgacgccatctt
tcgtccgttttggaatactggcggagaaatggggaagtgggatgctgagttgattgatct
gttgccagagagtgtaaaggtttttgcaagtgctggtgctgggtttgattgggctgatac
gaaactcttgggtgaacgaggaatcatttattgcaattctggtctcgcagctgctgaagc
tgtcgctgactttgcaatggcttctattatttctacttttcgtgttcttccatggtgtat
ctcatcagccatgtcaggagacgaagaagccttcaagataaaccatcgagatgcaacaat
gcaatcacgcaatcttcgcaaccaggctctcggactcattggatttggcaatatcggcca
gcagatagctgctcgtgctcgtcacggtttcggtatggatatccattactacgatatcct
ccccaaacctccttccgtcgttacccccttacgagctacacaccacgaaaccctcgaaag
ccttctttctgtatgtgattgtgctgttctgtgtacacctgctggagacggtacgcttat
caacgcaactacactacctcttttcaagcgcggatcacggttcgtcaatattgcacgtgg
aagtcttgtggatgaggatgcattggtcgctgcattgcgagatgggactttatccagcgc
ggcaatcgacgttcacgcgaatgagccaaagatacaccctgagcttatagaacttgccaa
gcagggtcgtatccttttgacatgtcataatgctggtggaacagtcgatacacacaaggg
ttttgaagagttgagtatgcgaaacattatggctgtgctcagcggcggggaggctatcac
acctgtgaatttgcagtttttaaagtag
>Fp59
atgctccccatcacaacttgcttcgttgcaggattacagtatcttcttcatcctaccaaa
ctgggaaccattcaagaaaccatcaacccggatgctctcattccggttacgctgctcacc
acggacgaaatctttggtgacctcgaaggtgttttgagcttattcgataatttcgatgat
gtttttgttccagattttggatccattcttgtggaaaagactggaagcaatagtagccgt
gttcaagacgcgcggcaagtttaccacatggacttgatcaataccctagaaggcttttcc
gaactgccatcaggtccttattttcttcacggcccgaatcttcaccaagcatggcggctg
tatgatgatgaatatggtgcctttacctttggtgttattccggacgattctgataaacca
gacgaataccaatcccttacttcgtcttccgtgcaaggagactcagtgacggttcctgtt
ccttccagactctattatcctcaaccctctctccgaaaacccttgtctggtgtgcgtgtc
tctataggtgacacgatttctctgaaaggcactcacactacgttttctagtcgtgcatgg
aagtctctctacaaagatccatcgagtgttacagctaattatgcccaagaacttctggat
caaggggcaattattgttggaaagaccaagacagcacaatttgggacaggcgcagaatgg
gtcgatcagcaggctccgtggagcgcaagaggcgatggctatcaaaggacccaaggtagc
tccgtcggtgctgcatcggcgctggtgggatacgaatggctggaccatagcgttggggta
gatgacggtcgagtggtaaccgagaagggcgtttattcattaattcgaccagcaaac---
tcatcagacggagtcaagacaatctccatgtttgacggaatgaggttgttcagtcggagt
ctgaaagggctgctcgatcacacatcaagtcccaaaatagagtcaaatgggaagagcttt
gccccaaaggttatcatacccatagacttatcatcacctagagagacgcaaaagacagcc
atcgacaaattcgtgtcaattctccaagatcttttggataccaaagcggaatatattaat
attagcaatacctgggacgaaaaccgtccagctgaagccgcaaaggatggcatgcaaata
tacatgagc------------------------------------------gaggcgcct
ttccgctcatggtgttacgactattaccacacctttgatgaatttagagacgaatatcag
caaaagtttcataaagaaccctttgttgaggccacgccgcgcttcctctgggaacaatgc
aaatctgtaacggaagaggaacatcgcgaagacatagaacgacttgaagtataccgaaag
tggtttaatgataatgtcttgaacatctcaaccactcccgataccgaaactcccattcta
gttcttccgtgcggcgatgctcaagtcaagaatcggaacgagcctgtggccccaccaacc
atctacaaaggcgttgattccacaacattagcgccagtattgggtgcgagtattttatcg
tttccttttacacaagtaccctataaatctgacattactggcacgactgagtatcaaccg
gtgtgtatttcggtcctgagtcttgaagacgaccaaacatcacttattcagctagttgag
aaagccttgctgaaaggacatgtcccgactcaggtggaggttggacgaatgacatttcca
gtcaaaaagtcgggccatttcgtcaaacacttgcaagctcccttgctggttcaaggtgaa
ct----------------------------------------------------------
gcacacacacagtcagttgaactttacacttttggtaacaacctctctcccaatcttacc
agccagaatggcagaaccagccaatacaccagtcccagcttctaccccacgatctacatc
tcccgcaccctcccatcatcaatccctattttcccaaacaggtacattcctctcaccaaa
gttgttaccgtctaaaccaagggttcttcacatcggagatgctgtcaagtacaatcctga
gacttttctccgctttagtattcagtgtgagattgtgagacctttgacggaagaacgtca
gcgatcagagtttatcaaggctctcaaagataagcgatggggtgactttgacgccatctt
tcgtccgttttggaatactggcggagaaatggggaagtgggatgctgagttgattgatct
gttgccagagagtgtcaaggtttttgcaagtgctggtgctgggtttgattgggctgatac
gaaacttttgggtgaacgaggaatcatttattgcaattctggtctcgcagctgctgaagc
tgtcgctgactttgcaatggcttctattatttctacttttcgtgttcttccatggtgtat
ctcatcagccatgtcaggagacgaagaagccttcaagataaaccatcgagacgcaacaat
gcaatcccgcaatcttcgcaaccaagctctcggactcattggattcggcaatatcggcca
gcagatagctgctcgtgctcgtcacggtttcggtatggacatccattactacgatatcct
ccccaaaccttcttccgtcgttacccccttacgagctacacaccacgaaaccctcgaaag
ccttctttctgcatgtgactgtgctgttctatgtacacctgctggagatggtacgcttat
caacgcaactacactacctcttttcaagcgcggatcacggttcgtcaatattgcacgtgg
aagtcttgtggatgaggatgcattggtcgctgccttgcgagatgggactttgtctagcgc
ggcaatcgatgttcacgcgaatgagccaaagatacaccctgagcttatagaacttgccaa
gcagggtcgtatccttttgacatgtcataatgctggtggaacagtcgatacgcacaaggg
ttttgaagagttgagtatgcgaaacattatggctgtgcttagtggcggggaggctatcac
acctgtgaatttgcagtttttaaagtag
>Fp63
atgctccccatcacgacctgcttcgttgcaggattacagtatcttcttcatccgacgaaa
ttaggaaccattcaagaaaccattaacccggatgctctcattccggttacgctgctcacc
acggatgaaatctttggtgacctcgaaggtgttttgagcttattcgataatgtcgatgat
gtttttgttccagattttggatccattcttgtggaaaagactggaagtaatagtagccgt
gttcaagacgcgcggcaagtctaccacatggacttgatcaataccctagaaggcttttcc
gaactgccgtcaggtccttattttcttcacggcccgaatcttcaccaagcatggcggttg
tatgatgatgaatatggttcttttacctttggtgttattcccgatgattctgataaacca
gacgaataccaacctctcacttcgtcttccgtgcaaggagactcagtgacggttcctgtt
ccttccagactctattatcctcaaccctctctccgaaaacccttgtctggtgtgcgtgtc
tctataggtgacacgatttctctgaaaggcactcacactacgttttccagccgtgcatgg
aagtccctgtacaaagatccatcgagtgctacagctaattatgctcaacaacttctgaat
caaggggcaattattgttggaaagaccaagacagcacaatttgggacaggcgcagaatgg
gtcgatcagcaggctccgtggagtgcaagaggcgatggctatcacagtacccagggtggc
tccgtcggtgctgcatcggcgctggtcggatacgaatggttggatcatagtgttggggta
gatgatggccgagtagtaacggagaggggcgtttatccattgattcgaccagcaaac---
tcatcagacggagtcaagacaatctccaaattcgacggaatgaggttgttcagtcggagt
ctgaaaggactgctcgatcacacatcaagtcccaaaatagagtcaaacgggaagagcttt
gccccaaaggttattatacccatagacttgtcatcacccagagagacgcaaaagacagcc
atcgacaaattcgtgtcaattctccaagatcttttggatgccaaagcggaatatattagt
attagcaatacctgggacaaaaaccgtccggctgaagccgcaaagcatggcatgcaaata
tacatgagcc------------------------------------------aggcgcct
ttccgatcatggtgttacgactattaccacacctttgatgaatttagagacgaatatcag
caaaagtttcataaagaaccctttgttgaggccacgccgcgcttcctctgggaacaatgc
aagtctgtaacggaagaggaacatcgcgaagacatagaacgactcgaagtataccgaaag
tggtttaatgataatgtcttgaacatctcaaccactccagataccgaaactcccattcta
gttcttccatgcggcgatgctcaagtcaagcatcggaacgagcctgtggccccaccaacc
atctacaaaggcgttgattccacgacattagcgccagtattgggtgcaagtattttgtcg
tttccctttacacaagtaccctataaatctgacattactggcacgactgagtatcaaccg
gtgtgtatttcggtcctgagtcttgaagacgaccaaacatcacttatacgactggtcgag
gaagccttgctgaaaggacatgtcccgactcaggtggaggttggacgaatgacatttcca
gtcaaaaagtcgggccatttcgtcaaacacttgcaagctcccttgctggttcaaggtgaa
ct----------------------------------------------------------
gcacacacacagtcagttgaactttacacttttggcaataacctctctcccaatcttacc
aaccagaatggcagaaccagccaatacaccagtcccagcttctaccccacgatctacatc
tcccgcaccctcccatcatcaatccctattttcccaatcaggtacattcctctcaccaaa
gctgttaccgtccaaaccaagggttcttcacatcggagatgctgtcaagtacaatcctga
aacctttctccgctttagtattcagtgtgagattgtgagacctttgacggaagaacgtca
gcgatcagagtttatcaaggctctcaaagataagcgatggggtgactttgacgccatctt
tcgtccgttttggaatactggcggagaaatggggaagtgggatgctgagttgattgatct
gttgccagagagtgtaaaggtttttgcaagtgctggtgctggctttgattgggctgatac
gaaacttttgggtgaacgaggaatcatttattgcaattctggtctcgcagctgctgaagc
tgtcgctgactttgcaatggcttctattatttctacttttcgtgttcttccgtggtgtat
ctcatcagccatgtcaggagacgaagaagctttcaagataaaccatcgagatgcaacaat
gcaatcccgcaatcttcgcaaccaggctctcggactcattggattcggcaatatcggcca
gcagatagctgctcgtgctcgtcacggtttcggtatggatatccattactacgatatcct
ccccaaaccttcttccgtcgttacccccttacgagctacacaccacgaaaccctcgaaag
ccttctttctgtatgtgactgtgctgttctgtgtacacctgctggagacggtacgcttat
caacgcaactacactacctcttttcaagcgcggatcacggttcgtcaatattgcacgtgg
aagtcttgtggatgaggatgcattggtcgctgccttgcgagacgggactttatccagcgc
ggcaatcgacgttcacgcgaatgagccaaagatacaccccgagcttatagaacttgccaa
gcagggtcgtatccttttgacatgtcataatgctggtggaacagtcgatacacacaaggg
ttttgaagagttgagtatgcgaaacattatggctgtgctcagcggcggggaggccatcac
acctgtgaatttgcagtttctcaagtag
>Fp65
atgctccccatcacaacttgcttcgttgcaggattacagtatcttcttcatccgacgaaa
ttaggaaccattcaagaaaccatcaacccggatgctctcattccggttacgctgctcacc
acggacgaaatctttggtgacctcgaaggtgttttgagcttattcgataatttcgatgat
gtttttgttccagattttggatccattcttgtggaaaagactggaagcaatagtagccgt
gttcaagacgcgcggcaagtttaccacatggacttgatcaataccctagaaggcttttcc
gaactgccatcaggtccttattttcttcacggcccgaatcttcaccaagcatggcggctg
tatgatgatgaatatggtgcctttacctttggtgttattccggacgattctgataaacca
gacgaataccaatcccttacttcgtcttccgtgcaaggagactcagtgacggttcctgtt
ccttccagactctattatcctcaaccctctctccgaaaacccttgtctggtgtgcgtgtc
tctataggtgacacgatttctctgaaaggcactcacactacgttttctagtcgtgcatgg
aagtctctctacaaagatccatcgagtgttacagctaattatgcccaagaacttctggat
caaggggcaattattgttggaaagaccaagacagcacaatttgggacaggcgcagaatgg
gtcgatcagcaggctccgtggagcgcaagaggcgatggctatcaaaggacccaaggtagc
tccgtcggtgctgcatcggcgctggtgggatacgaatggctggaccatagcgttggggta
gatgacggtcgagtggtaaccgagaagggcgtttattcattaattcgaccagcaaac---
tcatcagacggagtcaagacaatctccatgtttgacggaatgaggttgttcagtcggagt
ctgaaagggctgctcgatcacacatcaagtcccaaaatagagtcaaatgggaagagcttt
gccccaaaggttatcatacccatagacttatcatcacctagagagacgcaaaagacagcc
atcgacaaattcgtgtcaattctccaagatcttttggataccaaagcggaatatattaat
attagcaatacctgggacgaaaaccgtccagctgaagccgcaaaggatggtatgcaaata
tacatgagc------------------------------------------gaggcgcct
ttccgctcatggtgttacgactattaccacacctttgatgaatttagagacgaatatcag
caaaagtttcataaagaaccctttgttgaggccacgccgcgcttcctctgggaacaatgc
aaatctgtaacggaagaggaacatcgcgaagacatagaacgacttgaagtataccgaaag
tggtttaatgataatgtcttgaacatctcaaccactcccgataccgaaactcccattcta
gttcttccgtgcggcgatgctcaagtcaagaatcggaacgagcctgtggccccaccaacc
atctacaaaggcgttgattccacaacattagcgccagtattgggtgcgagtattttatcg
tttccttttacacaagtaccctataaatctgacattactggcacgactgagtatcaaccg
gtgtgtatttcggtcctgagtcttgaagacgaccaaacatcacttattcagctagttgag
aaagccttgctgaaaggacatgtcccgactcaggtggaggttggacgaatgacatttcca
gtcaaaaagtcgggccatttcgtcaaacacttgcaagctcccttgctggttcaaggtgaa
ct----------------------------------------------------------
gcacacacacagtcagttgaactttacacttttggtaacaacctctctcccaatcttacc
agccagaatggcagaaccagccaatacaccagtcccagcttctaccccacgatctacatc
tcccgcaccctcccatcatcaatccctattttcccaaacaggtacattcctctcaccaaa
gttgttaccgtctaaaccaagggttcttcacatcggagatgctgtcaagtacaatcctga
aacttttctccgctttagtattcagtgtgagattgtgagacctttgacggaagaacgtca
gcgatcagagtttatcaaggctctcaaagataagcgatggggtgactttgacgccatctt
tcgtccgttttggaacactggcggagaaatggggaagtgggatgctgagttgattgatct
gttgccagagagtgtaaaggtttttgcaagtgctggtgctgggtttgattgggctgatac
gaaactcttgggtgaacgaggaatcatttattgcaattctggtctcgcagctgctgaagc
tgtcgctgactttgcaatggcttctattatttctacttttcgtgttcttccatggtgtat
ctcatcagccatgtcaggagacgaagaagctttcaagataaaccatcgagacgcaacaat
gcaatcccgcaatcttcgcaaccaggctctcggactcattggattcggcaatatcggcca
gcagatagctgctcgtgcccgtcacggtttcggtatggatatccattactacgatatcct
ccccaaaccttcttccgtcgttacctccttacgagctacacaccacgaaaccctcgagag
tcttcttactgcatgtgactgtgtcgtgctgtgtacacctgctggagatggtacgcttat
caacgcaactacactacctcttttcaagcgcggatcacggttcgtcaatattgcacgtgg
aagtcttgtggacgaggatgcattggtcgctgcattgcgagatgggactttgtctagcgc
ggcaatcgatgttcacgcgaatgagccaaagatacatcccgagcttatagaacttgccaa
gcagggtcgtatccttttgacatgtcataatgctggtggaactgtcgatacgcacaaggg
ttttgaagagttgagtatgcgaaacattatggctgtgctcagcggcggggaggccatcac
acctgtgaatttgcagtttctcaagtag
>Fp66
atgctccccatcacaacttgcttcgttgcaggattacagtatcttcttcatccgacgaaa
ttaggaaccattcaagaaaccattaacccggatgctctcattccggttacgctgctcacc
acggacgaaatctttggtgacctcgaaggtgttttgagcttattcgataatgtcgatgat
gtttttgttccagattttggatccattcttgtggaaaagactggaagtaatagtagccgt
gttcaagacgcgcggcaagtctaccacatggacttgatcaataccctagaaggcttttcc
gaactgccgtcaggtccttattttcttcacggcccgaatcttcaccaagcatggcggctg
tatgatgatgaatatggttcttttacctttggtgttattcccgatgattctgataaacca
gacgaataccaatcccttacttcgtcttccgtgcaaggagactcagtgacggttcctgtt
ccttccagactctattatcctcagccgtctctccgacaacccttgtctggtgttcgtgtc
tctattggtgacacaatttctctgaaaggcactcatactaccttttccagccgtgcatgg
aagtccctgtacaaagatccatcgagtgctacagctaattatgctcaacaacttctggat
caaggggcaattattgttggaaagaccaagacagcacaatttgggacaggcgcagaatgg
gtcgatcagcaggctccgtggagcgcaagaggcgatggctatcaaaggacccaaggtagc
tccgtcggtgctgcatcggcgctggtgggatacgaatggctggaccatagcgttggggta
gatgacggtcgagtggtaaccgagaagggcgtttattcattgattcgaccaacaaac---
tcatcagacggagtcaagacaatctccaagtttgacggaatgaggttgttcagtcggagt
ctgaaaggactgctcgatcacacatcaagtcccaaaatagagtcaaatgggaagagcatt
gccccaaaggttattatacccatagacttatcatcacctagagagacgcaaaagacagcc
atcgacaaattcgtgtcaattctccaagatcttttggatgccaaagcgaaatatattaat
attagcaatacctgggacaaaaaccgtccggctgaagcatcaaaggatcggatgcaagca
tacatgagc---------------------------------------------------
---------------------------------------------------------cag
caaaagtttcataaagaaccctttgttgaggccacgccgcgcttcctctgggaacaatgc
aaatctgtaacggaagaggaacatcgcgaagacatagaacgacttgaagtataccgaaag
tggtttaatgataatgtcttgaacatctcaaccactccagatatcgacactcccattcta
gttcttccgtgcggcgatgctcaagtcaagcatcggaacgagcctgtggccccaccaacc
atctacaaaggcgttgattccacgacattagcgccagtattgggtgcgagtattttatcg
tttccttttacacaagtaccctataaatctgacattactggcacgacggagtatcaaccg
gtgtgtatttcggtcctgagtcttgaagacgaccaaacatcacttattcagctagttgag
aaagccttgctgaaaggacatgtcccgactcaggtggaggttggacgaatgacatttcca
gtcaaaaagtcgggccatttcgtcaaacacttacaagctcccttgctggttcaaggtgaa
ct----------------------------------------------------------
gcacacacaca-------------------------------------------------
--ccagaatggcagaaccagccaatacaccagtcccagcttctaccccacgatctacatc
tcccgcaccctcccatcatcaatccccattttcccaaacaggtacattcctctcaccaaa
gctgttaccgtctaaaccaagggttcttcacatcggagatgctgtcaagtacaatcccga
aacttttctccgctttagtattcagtgtgagattgtgagacctttgacggaagaacgtca
gcgatcagagtttatcaaggctctcaaagataagcgatggggtgactttgacgccatctt
tcgtccgttttggaatactggcggagaaatggggaagtgggatgctgagttgattgatct
gttgccagagagtgtaaaggtttttgcaagtgctggtgctgggtttgattgggctgatac
gaaactcttgggtgaacgaggaatcatttattgcaattctggtctcgcagctgctgaagc
tgtcgctgactttgcaatggcttctattatttctacttttcgtgttcttccatggtgtat
ctcatcagccatgtcaggagacgaagaagccttcaagataaaccatcgagatgcaacaat
gcaatcacgcaatcttcgcaaccaggctctcggactcattggatttggcaatatcggcca
gcagatagctgctcgtgctcgtcacggtttcggtatggatatccattactacgatatcct
ccccaaacctccttccgtcgttacccccttacgagctacacaccacgaaaccctcgaaag
ccttctttctgtatgtgattgtgctgttctgtgtacacctgctggagacggtacgcttat
caacgcaactacactacctcttttcaagcgcggatcacggttcgtcaatattgcacgtgg
aagtcttgtggatgaggatgcattggtcgctgcattgcgagatgggactttatccagcgc
ggcaatcgacgttcacgcgaatgagccaaagatacaccctgagcttatagaacttgccaa
gcagggtcgtatccttttgacatgtcataatgctggtggaacagtcgatacacacaaggg
ttttgaagagttgagtatgcgaaacattatggctgtgctcagcggcggggaggctatcac
acctgtgaatttgcagtttttaaagtag
>Fp72
atgctccccatcacaacttgcttcgttgcaggattacagtatcttcttcatccgacgaaa
ttaggaaccattcaagaaaccattaacccggatgctctcattccggttacgctgctcacc
acggacgaaatctttggtgacctcgaaggtgttttgagcttattcgataatgtcgatgat
gtttttgttccagattttggatccattcttgtggaaaagactggaagtaatagtagccgt
gttcaagacgcgcggcaagtctaccacatggacttgatcaataccctagaaggcttttcc
gaactgccgtcaggtccttattttcttcacggcccgaatcttcaccaagcatggcggctg
tatgatgatgaatatggttcttttacctttggtgttattcccgatgattctgataaacca
gacgaataccaatcccttacttcgtcttccgtgcaaggagactcagtgacggttcctgtt
ccttccagactctattatcctcagccgtctctccgacaacccttgtctggtgttcgtgtc
tctattggtgacacaatttctctgaaaggcactcatactaccttttccagccgtgcatgg
aagtccctgtacaaagatccatcgagtgctacagctaattatgctcaacaacttctggat
caaggggcaattattgttggaaagaccaagacagcacaatttgggacaggcgcagaatgg
gtcgatcagcaggctccgtggagcgcaagaggcgatggctatcaaaggacccaaggtagc
tccgtcggtgctgcatcggcgctggtgggatacgaatggctggaccatagcgttggggta
gatgacggtcgagtggtaaccgagaagggcgtttattcattgattcgaccaacaaac---
tcatcagacggagtcaagacaatctccaagtttgacggaatgaggttgttcagtcggagt
ctgaaaggactgctcgatcacacatcaagtcccaaaatagagtcaaatgggaagagcatt
gccccaaaggttattatacccatagacttatcatcacctagagagacgcaaaagacagcc
atcgacaaattcgtgtcaattctccaagatcttttggatgccaaagcggaatatattaat
attagcaatacctgggacaaaaaccgtccggctgaagcatcaaaggatcggatgcaagca
tacatgagccaggtaagttgcaagtcgttaagaaagacgttgctaacatataaggcgcct
ttccgatcatggtgttacgactattaccacacctttgatgaatttagagacgaatatcag
caaaagtttcataaagaaccctttgttgaggccacgccgcgcttcctctgggaacaatgc
aaatctgtaacggaagaggaacatcgcgaagacatagaacgacttgaagtataccgaaag
tggtttaatgataatgtcttgaacatctcaaccactccagatatcgacactcccattcta
gttcttccgtgcggcgatgctcaagtcaagcatcggaacgagcctgtggccccaccaacc
atctacaaaggcgttgattccacgacattagcgccagtattgggtgcgagtattttatcg
tttccttttacacaagtaccctataaatctgacattactggcacgacggagtatcaaccg
gtgtgtatttcggtcctgagtcttgaagacgaccaaacatcacttattcagctagttgag
aaagccttgctgaaaggacatgtcccgactcaggtggaggttggacgaatgacatttcca
gtcaaaaagtcgggccatttcgtcaaacacttacaagctcccttgctggttcaaggtgaa
ct----------------------------------------------------------
gcacacacaca-------------------------------------------------
--ccagaatggcagaaccagccaatacaccagtcccagcttctaccccacgatctacatc
tcccgcaccctcccatcatcaatccccattttcccaaacaggtacattcctctcaccaaa
gctgttaccgtctaaaccaagggttcttcacatcggagatgctgtcaagtacaatcccga
aacttttctccgctttagtattcagtgtgagattgtgagacctttgacggaagaacgtca
gcgatcagagtttatcaaggctctcaaagataagcgatggggtgactttgacgccatctt
tcgtccgttttggaatactggcggagaaatggggaagtgggatgctgagttgattgatct
gttgccagagagtgtaaaggtttttgcaagtgctggtgctgggtttgattgggctgatac
gaaactcttgggtgaacgaggactcatttattgcaattctggtctcgcagctgctgaagc
tgtcgctgactttgcaatggcttctattatttctacttttcgtgttcttccatggtgtat
ctcatcagccatgtcaggagacgaagaagccttcaagataaaccatcgagatgcaacaat
gcaatcacgcaatcttcgcaaccaggctctcggactcattggatttggcaatatcggcca
gcagatagctgctcgtgctcgtcacggtttcggtatggatatccattactacgatatcct
ccccaaacctccttccgtcgttacccccttacgagctacacaccacgaaaccctcgaaag
ccttctttctgtatgtgattgtgctgttctgtgtacacctgctggagacggtacgcttat
caacgcaactacactacctcttttcaagcgcggatcacggttcgtcaatattgcacgtgg
aagtcttgtggatgaggatgcattggtcgctgcattgcgagatgggactttatccagcgc
ggcaatcgacgttcacgcgaatgagccaaagatacaccctgagcttatagaacttgccaa
gcagggtcgtatccttttgacatgtcataatgctggtggaacagtcgatacacacaaggg
ttttgaagagttgagtatgcgaaacattatggctgtgctcagcggcggggaggctatcac
acctgtgaatttgcagtttttaaagtag
>Fp73
atgctccccatcacaacttgcttcgttgcaggattacagtatcttcttcatccgacgaaa
ttaggaaccattcaagaaaccatcaacccggatgctctcattccggttacgctgctcacc
acggacgaaatctttggtgacctcgaaggtgttttgagcttattcgataatttcgatgat
gtttttgttccagattttggatccattcttgtggaaaagactggaagcaatagtagccgt
gttcaagacgcgcggcaagtttaccacatggacttgatcaataccctagaaggcttttcc
gaactgccatcaggtccttattttcttcacggcccgaatcttcaccaagcatggcggctg
tatgatgatgaatatggtgcctttacctttggtgttattccggacgattctgataaacca
gacgaataccaatcccttacttcgtcttccgtgcaaggagactcagtgacggttcctgtt
ccttccagactctattatcctcaaccctctctccgaaaacccttgtctggtgtgcgtgtc
tctataggtgacacgatttctctgaaaggcactcacactacgttttctagtcgtgcatgg
aagtctctctacaaagatccatcgagtgttacagctaattatgcccaagaacttctggat
caaggggcaattattgttggaaagaccaagacagcacaatttgggacaggcgcagaatgg
gtcgatcagcaggctccgtggagcgcaagaggcgatggctatcaaaggacccaaggtagc
tccgtcggtgctgcatcggcgctggtgggatacgaatggctggaccatagcgttggggta
gatgacggtcgagtggtaaccgagaagggcgtttattcattaattcgaccagcaaac---
tcatcagacggagtcaagacaatctccatgtttgacggaatgaggttgttcagtcggagt
ctgaaagggctgctcgatcacacatcaagtcccaaaatagagtcaaatgggaagagcttt
gccccaaaggttatcatacccatagacttatcatcacctagagagacgcaaaagacagcc
atcgacaaattcgtgtcaattctccaagatcttttggatgccaaagcggaatatattaat
attagcaatacctgggacaaaaaccgtccggctgaagcatcaaaggatcggatgcaagca
tacatgagc---------------------------------------------------
---------------------------------------------------------cag
caaaagtttcataaagaaccctttgttgaggccacgccgcgcttcctctgggaacaatgc
aaatctgtaacggaagaggaacatcgcgaagacatagaacgacttgaagtataccgaaag
tggtttaatgataatgtcttgaacatctcaaccactccagatatcgacactcccattcta
gttcttccgtgcggcgatgctcaagtcaagcatcggaacgagcctgtggccccaccaacc
atctacaaaggcgttgattccacgacattagcgccagtattgggtgcgagtattttatcg
tttccttttacacaagtaccctataaatctgacattactggcacgacggagtatcaaccg
gtgtgtatttcggtcctgagtcttgaagacgaccaaacatcacttattcagctagttgag
aaagccttgctgaaaggacatgtcccgactcaggtggaggttggacgaatgacatttcca
gtcaaaaagtcgggccatttcgtcaaacacttacaagctcccttgctggttcaaggtgaa
ct----------------------------------------------------------
gcacacacaca-------------------------------------------------
--ccagaatggcagaaccagccaatacaccagtcccagcttctaccccacgatctacatc
tcccgcaccctcccatcatcaatccccattttcccaaacaggtacattcctctcaccaaa
gctgttaccgtctaaaccaagggttcttcacatcggagatgctgtcaagtacaatcccga
aacttttctccgctttagtattcagtgtgagattgtgagacctttgacggaagaacgtca
gcgatcagagtttatcaaggctctcaaagataagcgatggggtgactttgacgccatctt
tcgtccgttttggaatactggcggagaaatggggaagtgggatgctgagttgattgatct
gttgccagagagtgtaaaggtttttgcaagtgctggtgctgggtttgattgggctgatac
gaaactcttgggtgaacgaggaatcatttattgcaattctggtctcgcagctgctgaagc
tgtcgctgactttgcaatggcttctatcatttctacttttcgtgttcttccatggtgtat
ctcatcagccatgtcaggagacgaagaagctttcaagataaaccatcgagacgcaacaat
gcaatcccgcaatcttcgcaaccaggctctcggactcattggattcggcaatatcggcca
gcagatagctgctcgtgcccgtcacggtttcggtatggatatccattactacgatatcct
ccccaaaccttcttccgtcgttacctccttacgagctacacaccacgaaaccctcgagag
tcttcttactgcatgtgactgtgtcgtgctgtgtacacctgctggagatggtacgcttat
caacgcaactacactacctcttttcaagcgcggatcacggttcgtcaatattgcacgtgg
aagtcttgtggacgaggatgcattggtcgctgcattgcgagatgggactttgtctagcgc
ggcaatcgatgttcacgcgaatgagccaaagatacatcccgagcttatagaacttgccaa
gcagggtcgtatccttttgacatgtcataatgctggtggaactgtcgatacgcacaaggg
ttttgaagagttgagtatgcgaaacattatggctgtgctcagcggcggggaggccatcac
acctgtgaatttgcagtttctcaagtag
>Fp76
atgctccccatcacaacttgcttcgttgcaggattacagtatcttcttcatccgacgaaa
ttaggaaccattcaagaaaccatcaacccggatgctctcattccggttacgctgctcacc
acggacgaaatctttggtgacctcgaaggtgttttgagcttattcgataatttcgatgat
gtttttgttccagattttggatccattcttgtggaaaagactggaagcaatagtagccgt
gttcaagacgcgcggcaagtttaccacatggacttgatcaataccctagaaggcttttcc
gaactgccatcaggtccttattttcttcacggcccgaatcttcaccaagcatggcggctg
tatgatgatgaatatggtgcctttacctttggtgttattccggacgattctgataaacca
gacgaataccaatcccttacttcgtcttccgtgcaaggagactcagtgacggttcctgtt
ccttccagactctattatcctcaaccctctctccgaaaacccttgtctggtgtgcgtgtc
tctataggtgacacgatttctctgaaaggcactcacactacgttttctagtcgtgcatgg
aagtctctctacaaagatccatcgagtgttacagctaattatgcccaagaacttctggat
caaggggcaattattgttggaaagaccaagacagcacaatttgggacaggcgcagaatgg
gtcgatcagcaggctccgtggagcgcaagaggcgatggctatcaaaggacccaaggtagc
tccgtcggtgctgcatcggcgctggtgggatacgaatggctggaccatagcgttggggta
gatgacggtcgagtggtaaccgagaagggcgtttattcattaattcgaccagcaaac---
tcatcagacggagtcaagacaatctccatgtttgacggaatgaggttgttcagtcggagt
ctgaaagggctgctcgatcacacatcaagtcccaaaatagagtcaaatgggaagagcttt
gccccaaaggttatcatacccatagacttatcatcacctagagagacgcaaaagacagcc
atcgacaaattcgtgtcaattctccaagatcttttggatgccaaagcggaatatattaat
attagcaatacctgggacaaaaaccgtccggctgaagcatcaaaggatcggatgcaagca
tacatgagc---------------------------------------------------
---------------------------------------------------------cag
caaaagtttcataaagaaccctttgttgaggccacgccgcgcttcctctgggaacaatgc
aaatctgtaacggaagaggaacatcgcgaagacatagaacgacttgaagtataccgaaag
tggtttaatgataatgtcttgaacatctcaaccactccagatatcgacactcccattcta
gttcttccgtgcggcgatgctcaagtcaagcatcggaacgagcctgtggccccaccaacc
atctacaaaggcgttgattccacgacattagcgccagtattgggtgcgagtattttatcg
tttccttttacacaagtaccctataaatctgacattactggcacgacggagtatcaaccg
gtgtgtatttcggtcctgagtcttgaagacgaccaaacatcacttattcagctagttgag
aaagccttgctgaaaggacatgtcccgactcaggtggaggttggacgaatgacatttcca
gtcaaaaagtcgggccatttcgtcaaacacttacaagctcccttgctggttcaaggtgaa
ct----------------------------------------------------------
gcacacacaca-------------------------------------------------
--ccagaatggcagaaccagccaatacaccagtcccagcttctaccccacgatctacatc
tcccgcaccctcccatcatcaatccccattttcccaaacaggtacattcctctcaccaaa
gctgttaccgtctaaaccaagggttcttcacatcggagatgctgtcaagtacaatcccga
aacttttctccgctttagtattcagtgtgagattgtgagacctttgacggaagaacgtca
gcgatcagagtttatcaaggctctcaaagataagcgatggggtgactttgacgccatctt
tcgtccgttttggaatactggcggagaaatggggaagtgggatgctgagttgattgatct
gttgccagagagtgtaaaggtttttgcaagtgctggtgctgggtttgattgggctgatac
gaaactcttgggtgaacgaggaatcatttattgcaattctggtctcgcagctgctgaagc
tgtcgctgactttgcaatggcttctatcatttctacttttcgtgttcttccatggtgtat
ctcatcagccatgtcaggagacgaagaagctttcaagataaaccatcgagacgcaacaat
gcaatcccgcaatcttcgcaaccaggctctcggactcattggattcggcaatatcggcca
gcagatagctgctcgtgcccgtcacggtttcggtatggatatccattactacgatatcct
ccccaaaccttcttccgtcgttacctccttacgagctacacaccacgaaaccctcgagag
tcttcttactgcatgtgactgtgtcgtgctgtgtacacctgctggagatggtacgcttat
caacgcaactacactacctcttttcaagcgcggatcacggttcgtcaatattgcacgtgg
aagtcttgtggacgaggatgcattggtcgctgcattgcgagatgggactttgtctagcgc
ggcaatcgatgttcacgcgaatgagccaaagatacatcccgagcttatagaacttgccaa
gcagggtcgtatccttttgacatgtcataatgctggtggaactgtcgatacgcacaaggg
ttttgaagagttgagtatgcgaaacattatggctgtgctcagcggcggggaggccatcac
acctgtgaatttgcagtttctcaagtag
>Fp78
atgctccccatcacaacttgcttcgttgcaggattacagtatcttcttcatcctaccaaa
ctgggaaccattcaagaaaccatcaacccggatgctctcattccggttacgctgctcacc
acggacgaaatctttggtgacctcgaaggtgttttgagcttattcgataatttcgatgat
gtttttgttccagattttggatccattcttgtggaaaagactggaagcaatagtagccgt
gttcaagacgcgcggcaagtttaccacatggacttgatcaataccctagaaggcttttcc
gaactgccatcaggtccttattttcttcacggcccgaatcttcaccaagcatggcggctg
tatgatgatgaatatggtgcctttacctttggtgttattccggacgattctgataaacca
gacgaataccaatcccttacttcgtcttccgtgcaaggagactcagtgacggttcctgtt
ccttccagactctattatcctcaaccctctctccgaaaacccttgtctggtgtgcgtgtc
tctataggtgacacgatttctctgaaaggcactcacactacgttttctagtcgtgcatgg
aagtctctctacaaagatccatcgagtgttacagctaattatgcccaagaacttctggat
caaggggcaattattgttggaaagaccaagacagcacaatttgggacaggcgcagaatgg
gtcgatcagcaggctccgtggagcgcaagaggcgatggctatcaaaggacccaaggtagc
tccgtcggtgctgcatcggcgctggtgggatacgaatggctggaccatagcgttggggta
gatgacggtcgagtggtaaccgagaagggcgtttattcattaattcgaccagcaaac---
tcatcagacggagtcaagacaatctccatgtttgacggaatgaggttgttcagtcggagt
ctgaaagggctgctcgatcacacatcaagtcccaaaatagagtcaaatgggaagagcttt
gccccaaaggttatcatacccatagacttatcatcacctagagagacgcaaaagacagcc
atcgacaaattcgtgtcaattctccaagatcttttggataccaaagcggaatatattaat
attagcaatacctgggacgaaaaccgtccagctgaagccgcaaaggatggcatgcaaata
tacatgagc------------------------------------------gaggcgcct
ttccgctcatggtgttacgactattaccacacctttgatgaatttagagacgaatatcag
caaaagtttcataaagaaccctttgttgaggccacgccgcgcttcctctgggaacaatgc
aaatctgtaacggaagaggaacatcgcgaagacatagaacgacttgaagtataccgaaag
tggtttaatgataatgtcttgaacatctcaaccactcccgataccgaaactcccattcta
gttcttccgtgcggcgatgctcaagtcaagaatcggaacgagcctgtggccccaccaacc
atctacaaaggcgttgattccacaacattagcgccagtattgggtgcgagtattttatcg
tttccttttacacaagtaccctataaatctgacattactggcacgactgagtatcaaccg
gtgtgtatttcggtcctgagtcttgaagacgaccaaacatcacttattcagctagttgag
aaagccttgctgaaaggacatgtcccgactcaggtggaggttggacgaatgacatttcca
gtcaaaaagtcgggccatttcgtcaaacacttgcaagctcccttgctggttcaaggtgaa
ctggatctactatcaagctatcaacccgagaccgggatcaccttgctggggggcctcaag
gcacacacacagtcagttgaactttacacttttggtaacaacctctctcccaatcttacc
agccagaatggcagaaccagccaatacaccagtcccagcttctaccccacgatctacatc
tcccgcaccctcccatcatcaatccctattttcccaaac---------------------
-------------------agggttcttcacatcggagatgctgtcaagtacaatcctga
gacttttctccgctttagtattcagtgtgagattgtgagacctttgacggaagaacgtca
gcgatcagagtttatcaaggctctcaaagataagcgatggggtgactttgacgccatctt
tcgtccgttttggaatactggcggagaaatggggaagtgggatgctgagttgattgatct
gttgccagagagtgtcaaggtttttgcaagtgctggtgctgggtttgattgggctgatac
gaaacttttgggtgaacgaggaatcatttattgcaattctggtctcgcagctgctgaagc
tgtcgctgactttgcaatggcttctattatttctacttttcgtgttcttccatggtgtat
ctcatcagccatgtcaggagacgaagaagccttcaagataaaccatcgagacgcaacaat
gcaatcccgcaatcttcgcaaccaagctctcggactcattggattcggcaatatcggcca
gcagatagctgctcgtgctcgtcacggtttcggtatggacatccattactacgatatcct
ccccaaaccttcttccgtcgttacccccttacgagctacacaccacgaaaccctcgaaag
ccttctttctgcatgtgactgtgctgttctatgtacacctgctggagatggtacgcttat
caacgcaactacactacctcttttcaagcgcggatcacggttcgtcaatattgcacgtgg
aagtcttgtggatgaggatgcattggtcgctgccttgcgagatgggactttgtctagcgc
ggcaatcgatgttcacgcgaatgagccaaagatacaccctgagcttatagaacttgccaa
gcagggtcgtatccttttgacatgtcataatgctggtggaacagtcgatacgcacaaggg
ttttgaagagttgagtatgcgaaacattatggctgtgcttagtggcggggaggctatcac
acctgtgaatttgcagtttttaaagtag
>Fp81
atgctccccatcacaacttgcttcgttgcaggattacagtatcttcttcatccgacgaaa
ttaggaaccattcaagaaaccattaacccggatgctctcattccggttacgctgctcacc
acggacgaaatctttggtgacctcgaaggtgttttgagcttattcgataatgtcgatgat
gtttttgttccagattttggatccattcttgtggaaaagactggaagtaatagtagccgt
gttcaagacgcgcggcaagtctaccacatggacttgatcaataccctagaaggcttttcc
gaactgccgtcaggtccttattttcttcacggcccgaatcttcaccaagcatggcggctg
tatgatgatgaatatggttcttttacctttggtgttattcccgatgattctgataaacca
gacgaataccaatcccttacttcgtcttccgtgcaaggagactcagtgacggttcctgtt
ccttccagactctattatcctcagccgtctctccgacaacccttgtctggtgttcgtgtc
tctattggtgacacaatttctctgaaaggcactcatactaccttttccagccgtgcatgg
aagtccctgtacaaagatccatcgagtgctacagctaattatgctcaacaacttctggat
caaggggcaattattgttggaaagaccaagacagcacaatttgggacaggcgcagaatgg
gtcgatcagcaggctccgtggagcgcaagaggcgatggctatcaaaggacccaaggtagc
tccgtcggtgctgcatcggcgctggtgggatacgaatggctggaccatagcgttggggta
gatgacggtcgagtggtaaccgagaagggcgtttattcattgattcgaccaacaaac---
tcatcagacggagtcaagacaatctccaagtttgacggaatgaggttgttcagtcggagt
ctgaaaggactgctcgatcacacatcaagtcccaaaatagagtcaaatgggaagagcatt
gccccaaaggttattatacccatagacttatcatcacctagagagacgcaaaagacagcc
atcgacaaattcgtgtcaattctccaagatcttttggatgccaaagcggaatatattaat
attagcaatacctgggacaaaaaccgtccggctgaagcatcaaaggatcggatgcaagca
tacatgagc---------------------------------------------------
---------------------------------------------------------cag
caaaagtttcataaagaaccctttgttgaggccacgccgcgcttcctctgggaacaatgc
aaatctgtaacggaagaggaacatcgcgaagacatagaacgacttgaagtataccgaaag
tggtttaatgataatgtcttgaacatctcaaccactccagatatcgacactcccattcta
gttcttccgtgcggcgatgctcaagtcaagcatcggaacgagcctgtggccccaccaacc
atctacaaaggcgttgattccacgacattagcgccagtattgggtgcgagtattttatcg
tttccttttacacaagtaccctataaatctgacattactggcacgacggagtatcaaccg
gtgtgtatttcggtcctgagtcttgaagacgaccaaacatcacttattcagctagttgag
aaagccttgctgaaaggacatgtcccgactcaggtggaggttggacgaatgacatttcca
gtcaaaaagtcgggccatttcgtcaaacacttacaagctcccttgctggttcaaggtgaa
ct----------------------------------------------------------
gcacacacaca-------------------------------------------------
--ccagaatggcagaaccagccaatacaccagtcccagcttctaccccacgatctacatc
tcccgcaccctcccatcatcaatccccattttcccaaacaggtacattcctctcaccaaa
gctgttaccgtctaaaccaagggttcttcacatcggagatgctgtcaagtacaatcccga
aacttttctccgctttagtattcagtgtgagattgtgagacctttgacggaagaacgtca
gcgatcagagtttatcaaggctctcaaagataagcgatggggtgactttgacgccatctt
tcgtccgttttggaatactggcggagaaatggggaagtgggatgctgagttgattgatct
gttgccagagagtgtaaaggtttttgcaagtgctggtgctgggtttgattgggctgatac
gaaactcttgggtgaacgaggaatcatttattgcaattctggtctcgcagctgctgaagc
tgtcgctgactttgcaatggcttctattatttctacttttcgtgttcttccatggtgtat
ctcatcagccatgtcaggagacgaagaagccttcaagataaaccatcgagatgcaacaat
gcaatcacgcaatcttcgcaaccaggctctcggactcattggatttggcaatatcggcca
gcagatagctgctcgtgctcgtcacggtttcggtatggatatccattactacgatatcct
ccccaaacctccttccgtcgttacccccttacgagctacacaccacgaaaccctcgaaag
ccttctttctgtatgtgattgtgctgttctgtgtacacctgctggagacggtacgcttat
caacgcaactacactacctcttttcaagcgcggatcacggttcgtcaatattgcacgtgg
aagtcttgtggatgaggatgcattggtcgctgcattgcgagatgggactttatccagcgc
ggcaatcgacgttcacgcgaatgagccaaagatacaccctgagcttatagaacttgccaa
gcagggtcgtatccttttgacatgtcataatgctggtggaacagtcgatacacacaaggg
ttttgaagagttgagtatgcgaaacattatggctgtgctcagcggcggggaggctatcac
acctgtgaatttgcagtttttaaagtag
>Fp84
atgctccccatcacgacctgcttcgttgcaggattacagtatcttcttcatccgacgaaa
ttaggaaccattcaagaaaccatcaacccggatgctctcattccggtcacgctgctcacc
acggacgaaatctttggtgacctcgaaggtgttttgagcttattcgataatgtcgatgat
gtttttgttccagattttggatccattcttgtggaaaagactggaagtaatagtagccgt
gttcaagacgcgcggcaagtctaccacatggacttgatcaagaccctagaaggcttttcc
gaactgccatcaggtccttattttcttcacggccccaatcttcaccaagcatggcggctg
tatgatgatgaatatggtgcctttacctttggtgtaattccggacgattctgataaacca
gacgaataccaatcccttacttcgtcttccgtgcaaggagactcagtaacagttcctgtt
ccttccagactatattatccccaaccctctctccgaaaacccttgtctggtgttcgtgtc
tctattggtgacacaatttctctgaaaggcactcacactaccttttccagccgtgcatgg
aagtccctatacaaagttccatcgagtgctacagctaattatgctcaacaacttctggat
caaggggcaattattgttggaaagaccaagacagcgcaatttgggacaggcgcagaatgg
gtcgatcagcaggctccgtggagcgcaagaggcgatggctatcaaaggatccaaggtagc
tccgtcggtgctgcatcggcgctggtcggatacgaatggctagatcatagtgttggggta
gatgatggccgagtagtaacggagaagggcgtttattcattgattcgaccagcaaac---
tcatcagacggagtcaagacaatctccaaatttgacggaatgaggttgttcagtcggagt
ctgaaaggactgctcgatcacacatcaagtcccaaaatagagtcaaacgggaagagcttt
gccccaaaggttattatacccatagacttgtcatcacctagagagacgcaaaagacagcc
atcgacaaatttgtgtcaattctccaagatcttttggatgccaaagcggaatatattaat
attagcaatacctgggacaaaaaccgtccggctgaagccgcaaaggatggcatgcaaata
tacatgagcc------------------------------------------aggcgcct
ttccgatcatggtgttacgactattaccacacctttgatgaatttagagacgaatatcag
caaaagtttcataaagaaccctttgttgaggccacgccgagcttcctctgggaacaatgc
aaatctgtaacggaagaggaacatcgcgaagacatagaacgacttgaagtataccgaaag
tggtttaatgataatgccttgaacatctcaaccactcccgataccgaaactcccattcta
gttcttccgtgcggcgatgctcaagtcaagcatcggaacgagcctgtgggcccaccaacc
atctacaaaggcgttgattccacgacattagcgccagtattgggtgcaagtattttgtcg
tttccctttacacaagtatcctataaatctgacattactggcacgactgagtatcaaccg
gtgtgtatttcggtcctgagtcttgaagacgatcaaacatcacttattcgactggtcgag
aaagccttgctgaaaggacatgtcccgactcaggtggaggttggacgaatgacatttcca
gtcaaaaagtcgggccatttcgtcaaacacttgcaagctcccttgctggttcaaggtgaa
ct----------------------------------------------------------
gcacacacaca-------------------------------------------------
--ccagaatggcagaaccagccaatacaccagtcccagcttctaccccacgatctacatc
tcccgcaccctcccatcatcaatccctattttcccaaacaggtacattcctctcaccaaa
gctgttaccgtccaaaccaagggttcttcacatcggagatgctgtcaagtacaatcccga
aacttttctccgctttagtattcagtgtgagattgtgagacctttgacggaagaacgtca
gcgatcagagtttatcaaggctctcaaagataagcgatggggtgactttgacgccatctt
tcgtccgttttggaatactggcggagaaatggggaagtgggatgctgagttgattgatct
gttgccagagagtgtaaaggtttttgcaagtgctggtgctgggtttgattgggctgatac
gaaactcttgggtgaacgaggaatcatttattgcaattctggtctcgcagctgctgaagc
tgtcgctgactttgcaatggcttctatcatttctacttttcgtgttcttccatggtgtat
ctcatcagccatgtcaggagacgaagaagctttcaagataaaccatcgagacgcaacaat
gcaatcccgcaatcttcgcaaccaggctctcggactcattggattcggcaatatcggcca
gcagatagctgctcgtgcccgtcacggtttcggtatggatatccattactacgatatcct
ccccaaaccttcttccgtcgttacctccttacgagctacacaccacgaaaccctcgagag
tcttcttactgcatgtgactgtgtcgtgctgtgtacacctgctggagatggtacgcttat
caacgcaactacactacctcttttcaagcgcggatcacggttcgtcaatattgcacgtgg
aagtcttgtggacgaggatgcattggtcgctgcattgcgagatgggactttgtctagcgc
ggcaatcgatgttcacgcgaatgagccaaagatacatcccgagcttatagaacttgccaa
gcagggtcgtatccttttgacatgtcataatgctggtggaactgtcgatacgcacaaggg
ttttgaagagttgagtatgcgaaacattatggctgtgctcagcggcggggaggccatcac
acctgtgaatttgcagtttctcaagtag
>Fp86
atgctccccatcacaacttgcttcgttgcaggattacagtatcttcttcatcctaccaaa
ctgggaaccattcaagaaaccatcaacccggatgctctcattccggttacgctgctcacc
acggacgaaatctttggtgacctcgaaggtgttttgagcttattcgataatttcgatgat
gtttttgttccagattttggatccattcttgtggaaaagactggaagcaatagtagccgt
gttcaagacgcgcggcaagtttaccacatggacttgatcaataccctagaaggcttttcc
gaactgccatcaggtccttattttcttcacggcccgaatcttcaccaagcatggcggctg
tatgatgatgaatatggtgcctttacctttggtgttattccggacgattctgataaacca
gacgaataccaatcccttacttcgtcttccgtgcaaggagactcagtgacggttcctgtt
ccttccagactctattatcctcaaccctctctccgaaaacccttgtctggtgtgcgtgtc
tctataggtgacacgatttctctgaaaggcactcacactacgttttctagtcgtgcatgg
aagtctctctacaaagatccatcgagtgttacagctaattatgcccaagaacttctggat
caaggggcaattattgttggaaagaccaagacagcacaatttgggacaggcgcagaatgg
gtcgatcagcaggctccgtggagcgcaagaggcgatggctatcaaaggacccaaggtagc
tccgtcggtgctgcatcggcgctggtgggatacgaatggctggaccatagcgttggggta
gatgacggtcgagtggtaaccgagaagggcgtttattcattaattcgaccagcaaac---
tcatcagacggagtcaagacaatctccatgtttgacggaatgaggttgttcagtcggagt
ctgaaagggctgctcgatcacacatcaagtcccaaaatagagtcaaatgggaagagcttt
gccccaaaggttatcatacccatagacttatcatcacctagagagacgcaaaagacagcc
atcgacaaattcgtgtcaattctccaagatcttttggataccaaagcggaatatattaat
attagcaatacctgggacgaaaaccgtccagctgaagccgcaaaggatggcatgcaaata
tacatgagc------------------------------------------gaggcgcct
ttccgctcatggtgttacgactattaccacacctttgatgaatttagagacgaatatcag
caaaagtttcataaagaaccctttgttgaggccacgccgcgcttcctctgggaacaatgc
aaatctgtaacggaagaggaacatcgcgaagacatagaacgacttgaagtataccgaaag
tggtttaatgataatgtcttgaacatctcaaccactcccgataccgaaactcccattcta
gttcttccgtgcggcgatgctcaagtcaagaatcggaacgagcctgtggccccaccaacc
atctacaaaggcgttgattccacaacattagcgccagtattgggtgcgagtattttatcg
tttccttttacacaagtaccctataaatctgacattactggcacgactgagtatcaaccg
gtgtgtatttcggtcctgagtcttgaagacgaccaaacatcacttattcagctagttgag
aaagccttgctgaaaggacatgtcccgactcaggtggaggttggacgaatgacatttcca
gtcaaaaagtcgggccatttcgtcaaacacttgcaagctcccttgctggttcaaggtgaa
ctggatctactatcaagctatcaacccgagaccgggatcaccttgctggggggcctcaag
gcacacacacagtcagttgaactttacacttttggtaacaacctctctcccaatcttacc
agccagaatggcagaaccagccaatacaccagtcccagcttctaccccacgatctacatc
tcccgcaccctcccatcatcaatccctattttcccaaac---------------------
-------------------agggttcttcacatcggagatgctgtcaagtacaatcctga
gacttttctccgctttagtattcagtgtgagattgtgagacctttgacggaagaacgtca
gcgatcagagtttatcaaggctctcaaagataagcgatggggtgactttgacgccatctt
tcgtccgttttggaatactggcggagaaatggggaagtgggatgctgagttgattgatct
gttgccagagagtgtcaaggtttttgcaagtgctggtgctgggtttgattgggctgatac
gaaacttttgggtgaacgaggaatcatttattgcaattctggtctcgcagctgctgaagc
tgtcgctgactttgcaatggcttctattatttctacttttcgtgttcttccatggtgtat
ctcatcagccatgtcaggagacgaagaagccttcaagataaaccatcgagacgcaacaat
gcaatcccgcaatcttcgcaaccaagctctcggactcattggattcggcaatatcggcca
gcagatagctgctcgtgctcgtcacggtttcggtatggacatccattactacgatatcct
ccccaaaccttcttccgtcgttacccccttacgagctacacaccacgaaaccctcgaaag
ccttctttctgcatgtgactgtgctgttctatgtacacctgctggagatggtacgcttat
caacgcaactacactacctcttttcaagcgcggatcacggttcgtcaatattgcacgtgg
aagtcttgtggatgaggatgcattggtcgctgccttgcgagatgggactttgtctagcgc
ggcaatcgatgttcacgcgaatgagccaaagatacaccctgagcttatagaacttgccaa
gcagggtcgtatccttttgacatgtcataatgctggtggaacagtcgatacgcacaaggg
ttttgaagagttgagtatgcgaaacattatggctgtgcttagtggcggggaggctatcac
acctgtgaatttgcagtttttaaagtag
>Fvenenatum.busco
atgctccccatcacaacctgcttcgttgcaggattacagtaccttcttcatcctacgaaa
ttgggaaccatccaagaaaccatcaacccggatgctctcattccggttacgctgctcacc
acagacgaaatctttggtgacctcgaaggtgttttgaacctattcgataatgttgatgat
gtcttcgttccagattttggatccattctcgtggaaaagactggaagcaatagtagccgt
gttcaaaacgcgcgacaagtctaccacatggacttgatcaagaccctagagggcttctcc
gaactaccatcaggtccctactttcttcatggtccgaatcttcaccaagcatggaggttg
catgatgatgaatttggagcttttacctttggtgttattccggatgattctgataaacca
gacgaataccaacctctcacttcgtcttctgtgcaaggagattcagtgacaatccctgtt
ccttctagactctactatcctcaaccctctctccgaaaacccttgtctggtgttcgtgtc
tctataggtgacacgatttctctaaaaggcacacacactactttttccagccgcgcatgg
aggtctctctacaaggatccatcaagttttacagctaattacgcccaagaacttctggaa
caaggggcggttattgttggaaagactaagacagcacaatttgggacaggcgcagaatgg
gttgaccagcaggctccatggaacgcaagaggagatggctatcataagatgcagggtagc
tctgtcggtgctgcatcagcgttggtcggatacgaatggctggatcatagcgttggggta
gatgatggtcgagtcgtaaccgagaacggcgtttattcattgatccggccagcaaacgga
tcatcagatggcgtcaagacaatctccaaattcgatggaatgaggttctttagtcggagt
ttgaagggactgcttgatcacgcaccaagtcctaaaatcgagtcaaagggggacaggttt
gccccaaaggtcattattcctatagacttgtctttacctgaagagacgcagaagacagcc
atcgacaaatttgtgtcaatcctccaaggtcttttggataccaaagccgaacatatcgat
atcagcaaggcatgggaggaaaattccccagtcgaagcatcaaaggatgggatgcagtca
tacatgagcc------------------------------------------aggcacct
ttccgatcatggtgttacgactactaccataactttgatgaattcagagacgagtaccag
gaaaagttccacaaagaacccttcgttgagactacgccgcaattcttctgggaacgatgc
aagtccgtaacggaagaggaacaccgcgaagacacagaacggctcgagatataccgaaag
tggttttacgataacgtcatgaacatctcaactactcccgataccaaggctcccattcta
gttcttccatgcggtgacgttcaagtcaaacatcggaacgagcctgtggctccaccaacc
atttacaaaggcgttgattccacaacattagcgcccgtattgggtgcaagtattttgtct
tttccctttacacaagtatcctacaaatctgacattactggcacgactgagtatcagtcg
gtttgcatctcggtcttgagtgttgaagatgatcaaacatcacttattcaactggtcgag
aaagccttacggaaaggacatgtcccgactcaggtggaagttggacgaatgacgtttcca
gtcaaaaagtcagaccatttcgtcaagcacttccaagctcccttgttggttcaaggtgag
ct----------------------------------------------------------
------------------------------------------------------------
------------------------------------------------------------
------------------------------------------------------------
------------------------------------------------------------
------------------------------------------------------------
------------------------------------------------------------
------------------------------------------------------------
------------------------------------------------------------
------------------------------------------------------------
------------------------------------------------------------
------------------------------------------------------------
------------------------------------------------------------
------------------------------------------------------------
------------------------------------------------------------
------------------------------------------------------------
------------------------------------------------------------
------------------------------------------------------------
------------------------------------------------------------
------------------------------------------------------------
------------------------------------------------------------
----gtga--------------------
