# Supplementary material for: Apicidin biosynthesis is linked to accessory chromosomes in Fusarium poae isolates
Source: BMC Genomics. 2021 Aug 4;22:591. doi: 10.1186/s12864-021-07617-y (PMC8340494; doi:10.1186/s12864-021-07617-y)
Supplement: Supplementary file 17 — Additional file 17. Compressed folder containing alignments for each of the 4141 orthologs used in BUSCO analysis. [file 12864_2021_7617_MOESM17_ESM.zip › Fven2_nt_MAFFT/6477at5125_nt.mafft.fasta]

>Fp105
atggtctccagaacatctagcgacgggccccctcctgggggcggccgacaatggaagtcg
ctgatcaacaagattccaagacg-----------gatcaatataatcagtcaacatcttc
ccgagacaagtacctccgacctcgacctcaatgccagatcccccgatggccactctgcga
atccgctcgacagtcaagagactcatatccgacagctacaggcgatcgtacaacgaatgc
ctcgcaatttccccaccacgccgaaccacgtcgactcggcttataaagactttaaaaagc
acaaagagcaatgcgctttgctatgtcggcatatcctgacagaggagctgggccgcggtc
ctcacaacggcagcgatctcgtccgtcgcgattcaacacttgactctcctcaaagtcctg
gtcatatatacgatacgagaagttcctttagtggcagaagtcttgctgaggttgtttctg
gaagtgttggaaagagtatacaccagagcgacgcttggctgtcatcggtgcgcgactgga
agaattggctcgaattcctggctgatgcttgtcggacatgtttgatcgagacatacaaga
acaacgagcgcgatgcgacgccagaacaggtggaagcgctattcacaaataagcggttcc
ggaaggaagctgtccagaggatgcgcaatgctagcgttactcgagtcatgtcggcagacc
cccaattttttccaaaatatgaaatgagattttatgattacgagagaatacgacaagaac
tgttagaaatccgacagcttgttcagacaggcgaatccggcatttctccagaccgaacta
ttaaagaattcgctatatcccaacgaggcgatgctatactggagttcgccaatactgccc
ctggatgcagccacagcgacccggcacttcggttcagggtctcttcttacatgctcgctg
agacatcacccatctttgctcgcatgtttgcggggaattccagcagtcttcacctctacg
acgacgatgatatctcgtcgcagttaccgttgccaccgacaaagtactactgtaaagacg
gatctgaggctaaactgtaccgcatgccacaagtcgagctgaaccatctggattctttgg
agatcttactacacggggcgcaccatcatagcgagatgattccacgagagatcgagttcg
acaagtttgttgctatcgccgagtgttgcatgagatacaagagtacatcgcctttggaac
ttgtcgttgagcatagatggttaccacaatggatgcacaagggagcagatgacatgccag
acggtctcttggtcattagctacgcttttggcttgcgccgtctcttctcgcgcatgtcaa
aaactacaattctgaaccttgtggacgagaaggagctacagtcgaagccatggccgcaga
agatcaaagacaagatctgggctgtccgctgcgcaaaggtggcgcagatacacgagtgtt
gcgttagtgcgattcgggagtacatgcgagaaccgacacacaacacacccgaccaaaccg
aacccacgccgctgaattccagcttctcaccagacgctctacctccaatgatgctgacta
gcaccccgcgatgtcccaagggtagccattggtgcgacgccacgaatcttggttggctga
tgctactctataacgagatgaaccttttgccttatgtcatgtcgtcggatgtgttgtctc
atttacccaggtcgcagccacaaccgaaaagcctggcgcagattgtggatgcgctgagga
ggattccagcaccgccgacgccagtgcaccgaggcgtgtgtgatccaggtccggtgtttc
gctctgctattagtgatatcttcaacagtgtcctgggcttgacacttttcgacattagcg
gcaagagtcatggctggggcttgtcaaagcataaggaacgagaaccccaaactcaactta
atgaaaggctcaaccgtatggcagcgcatgatccagactacagtgtcgctacagaattcc
cagaaatcattcgccttcgcattatgtgccaactagacgagctggatgaccttcactcgg
cagctatggttagtcgggcttactacgagacgtacaagaagcatgagctttatcttatga
ggaatattctccgtatggaccgaaaacgatcgaccattcagcatcacatcccaatcggac
ccaacacaaacgaagaaaaggtcctcagggaggagtctgacgttcttaagcggacaccag
ctgatactgcagatggtatcactcttcacagcgtggttgagagtgaaggagattacacag
actctgacgatgatagcgatagtctgtactcaacatcagtaacccggtcgcttccccgat
cagaagctaccacaagcacaaccaccagaggactagattatcagggatcggcagaccttg
cgttgatcacggacagtcccgcacggacaccaagggcccggaccggcacaccaacatcgt
cgtcccgatctccgacgacccctcgacaagccgtgtttgac---ccacctgctccggctg
ctacatcgcccgtgatgacaatagacgaaccacctctcacagtcgaagaagcccatcgga
ttctctggccagacgccgcgattaaagcatccgaatcacctctacccaccgcccatcctg
gcgcagaaggcattcgtgagaagttccgcgctggtgatccatcttttcacttggggctag
aagaaaagactcttgttccgacgggtgaaaaacaacttaggagtgaacatgatcgacagg
ttgggctgttgaagggaggtgaaccgagtaaatga
>Fp108
atggtctccagaacatctagcgacgggccccctcctgggggcggccgacaatggaagtcg
ctgatcaacaagattccaagacg-----------gatcaatataatcagtcaacatcttc
ccgagacaagtacctccgacctcgacctcaatgccagatcccccgatggccactctgcga
atccgctcgacagtcaagagactcatatccgacagctacaggcgatcgtacaacgaatgc
ctcgcaatttccccaccacgccgaaccacgtcgactcggcttataaagactttaaaaagc
acaaagagcaatgcgctttgctatgtcggcatatcctgacagaggagctgggccgcggtc
ctcacaacggcagcgatctcgtccgtcgcgattcaacacttgactctcctcaaagtcctg
gtcatatatacgatacgagaagttcctttagtggcagaagtcttgctgaggttgtttctg
gaagtgttggaaagagtatacaccagagcgacgcttggctgtcatcggtgcgcgactgga
agaattggctcgaattcctggctgatgcttgtcggacatgtttgatcgagacatacaaga
acaacgagcgcgatgcgacgccagaacaggtggaagcgctattcacaaataagcggttcc
ggaaggaagctgtccagaggatgcgcaatgctagcgttactcgagtcatgtcggcagacc
cccaattttttccaaaatatgaaatgagattttatgattacgagagaatacgacaagaac
tgttagaaatccgacagcttgttcagacaggcgaatccggcatttctccagaccgaacta
ttaaagaattcgctatatcccaacgaggcgatgctatactggagttcgccaatactgccc
ctggatgcagccacagcgacccggcacttcggttcagggtctcttcttacatgctcgctg
agacatcacccatctttgctcgcatgtttgcggggaattccagcagtcttcacctctacg
acgacgatgatatctcgtcgcagttaccgttgccaccgacaaagtactactgtaaagacg
gatctgaggctaaactgtaccgcatgccacaagtcgagctgaaccatctggattctttgg
agatcttactacacggggcgcaccatcatagcgagatgattccacgagagatcgagttcg
acaagtttgttgctatcgccgagtgttgcatgagatacaagagtacatcgcctttggaac
ttgtcgttgagcatagatggttaccacaatggatgcacaagggagcagatgacatgccag
acggtctcttggtcattagctacgcttttggcttgcgccgtctcttctcgcgcatgtcaa
aaactacaattctgaaccttgtggacgagaaggagctacagtcgaagccatggccgcaga
agatcaaagacaagatctgggctgtccgctgcgcaaaggtggcgcagatacacgagtgtt
gcgttagtgcgattcgggagtacatgcgagaaccgacacacaacacacccgaccaaaccg
aacccacgccgctgaattccagcttctcaccagacgctctacctccaatgatgctgacta
gcaccccgcgatgtcccaagggtagccattggtgcgacgccacgaatcttggttggctga
tgctactctataacgagatgaaccttttgccttatgtcatgtcgtcggatgtgttgtctc
atttacccaggtcgcagccacaaccgaaaagcctggcgcagattgtggatgcgctgagga
ggattccagcaccgccgacgccagtgcaccgaggcgtgtgtgatccaggtccggtgtttc
gctctgctattagtgatatcttcaacagtgtcctgggcttgacacttttcgacattagcg
gcaagagtcatggctggggcttgtcaaagcataaggaacgagaaccccaaactcaactta
atgaaaggctcaaccgtatggcagcgcatgatccagactacagtgtcgctacagaattcc
cagaaatcattcgccttcgcattatgtgccaactagacgagctggatgaccttcactcgg
cagctatggttagtcgggcttactacgagacgtacaagaagcatgagctttatcttatga
ggaatattctccgtatggaccgaaaacgatcgaccattcagcatcacatcccaatcggac
ccaacacaaacgaagaaaaggtcctcagggaggagtctgacgttcttaagcggacaccag
ctgatactgcagatggtatcactcttcacagcgtggttgagagtgaaggagattacacag
actctgacgatgatagcgatagtctgtactcaacatcagtaacccggtcgcttccccgat
cagaagctaccacaagcacaaccaccagaggactagattatcagggatcggcagaccttg
cgttgatcacggacagtcccgcacggacaccaagggcccggaccggcacaccaacatcgt
cgtcccgatctccgacgacccctcgacaagccgtgtttgac---ccacctgctccggctg
ctacatcgcccgtgatgacaatagacgaaccacctctcacagtcgaagaagcccatcgga
ttctctggccagacgccgcgattaaagcatccgaatcacctctacccaccgcccatcctg
gcgcagaaggcattcgtgagaagttccgcgctggtgatccatcttttcacttggggctag
aagaaaagactcttgttccgacgggtgaaaaacaacttaggagtgaacatgatcgacagg
ttgggctgttgaagggaggtgaaccgagtaaatga
>Fp118
atggtctccagaacatctagcgacgggcctcctcctgggggcggccgacaatggaagtcg
ctgatcaacaagattccaagacg-----------gatcaatataatcagtcagcatcttc
ccgagacaagtacctccgacctcgacctcaatgccagatcccccgatggccattctgcga
atccgctcgacagtcaagagactcatatccgacagctacaagctatcgtccagcgaatgc
ctcgcaatttccccactacgccgaaccacgtcgactcggcttataaagactttaaaaagc
acaaagagcaatgcgccatgctatgtcggcatatcctgacagaggagttgggccgcggtc
ctcacaacggcagcgatctcgtccgtcgcgattcaacacttgactctcctcaaagtcctg
gtcatatatacgatacgagaagttccttcagtgggagaagtcttgctgaggttgtttctg
gaagtgttggaaagagtatacaccagagcgacgcttggctgtcatcggtgcgcgactgga
agaattggctcgagttcctggctgatgcttgtcggacatgtttgatcgagacatacaaga
acaacgagcgcgatgcgacgccagaacaggtggaagcgttattcacaaataagcggtttc
ggaaagaggctgtccagaggatgcgcaatgctagcgttactcgagtcatgtcggcagacc
cccaattttttccaaaatatgaaatgagattttatgattacgagagaatacgacaggaac
tgttagaaatccgacagcttgttcagacaggcgaatccggcatctccccagaccgaagta
ttaaagaattcgccatatcccagcgaggcgatgctatactggagttcgccaacactgccc
ctggatgcagccacagcgatccggcacttcggttcagggtctcttcttacatgctcgctg
agacatcacccatctttgctcgcatgtttgcggggaattccagcagtcttcacctctacg
acgacgatgatatctcgtcgcagttaccgttgccaccgacaaagtactactgcaaagacg
gatctgaggctaaactctaccgcatgccacaagtcgagctgaaccatctggattctttgg
agatcttactacacggggcgcaccaccatagcgagatgattccacgagagatcgagttcg
acaagtttgttgctatcgccgagtgttgcatgagatacaagagtacatcgcctttggaac
tcgtcgttgagcatagatggttaccacaatggatgcacaagggagcagatgacatgccag
acggtctcttggtcatcagctacgcttttggcttgcgccgtctcttctcgcgcatgtcga
aaactacaattctgaaccttgtggatgagaaggagctacagtcgaagccatggccgcaga
agatcaaagacaagatctgggctgtccgctgcgcaaaggtggcgcagatccacgagtgtt
gcgttagtgctattcgggagtacatgcgagaaccgacacacaacacacccgaccaaaccg
aacccacgccgctgaattccagcttctcaccagacgctctacctccaatgatgctgacta
gcaccccgcgatgtcccaagggtagccattggtgcgacgccacgaatcttggttggctga
tgctactctacaacgagatgaaccttttgccttatgtcatgtcgtcggatgtgttatctc
atttacccaggtcgcagccacaaccgaaaagcctggcgcagattgtggatgcgctgagga
ggattccagcaccgccgacgccagtgcaccgaggcgtgtgtgatccaggtccggtgtttc
gctctgctattagtgatatcttcaacagtgtcctgggcttgacacttttcgacattagcg
gcaagagtcatggctggggcttgtcaaagcataaggaacgtgaaccacaaactcaactta
atgaaaggctcaaccgtatggcagcgcatgatccagactacagtgtcgctacagaattcc
cagagatcattcgccttcgcattatgtgccaactagacgagctcgatgaccttcactcgg
cagctatggtcagccgggcatactacgagacgtacaagaagcatgagctttatcttatga
ggaatattctccgtatggaccgaaaacgatcgaccattcagcatcacatcccaatcggac
ccaacacaaacgaagaaaaggtcctcagggaggagtctgacgttcttaagcggacaccag
ctgatactgcagatggtatcactcttcacagcgtggttgagagtgaaggagattacacag
actctgacgatgatagcgatagtctatactcaacatcagtaacccggtcgcttccccgat
cagaagctaccacaagcacaaccaccagaggactagattatcagggatcggcagaccttg
cgttgatcacggacagtcccgcacggacaccaagggcccggaccggcacaccaacatcgt
cgtcccgatctccgacgacccctcgacaagccgtgtttgac---ccacctgctccggctg
ctacatcacccgtgatgacaatagacgaaccacctctcacggttgaagaagcccatcgaa
ttctctggccagacgccgcgattaaagcatctgaatcacctctacccaccgcccatcctg
gcgcagaaggcattcgtgagaagttccgcgctggcgatccatcttttcacttggggctag
aagaaaagactcttgttccgacgggtgaaaaacaacttaggagtgaacatgatcgacagg
ttgggctgttgaagggaggtgaaccgagtaaatga
>Fp122
atggtctccagaacatctagcgacgggcctcctcctgggggcggccgacaatggaagtcg
ctgatcaacaagattccaagacg-----------gatcaatataatcagtcaacatcttc
ccgagacaagtacctccgacctcgacctcaatgccagatcccccgatggccactctgcga
atccgctcgacagtcaagagactcatatccgacagctacaggcgatcgtacaacgaatgc
ctcgcaatttccccaccacgccgaaccacgtcgactcggcttataaagaatttaaaaagc
acaaagagcaatgcgctttgctatgtcggcatatcctgacagaggagctgggccgcggtc
ctcacaacggcagcgatctcgtccgtcgcgattcaacacttgactctcctcaaagtcctg
gccatatatacgatacgagaagttccttcagtgggagaagtcttgctgaggttgtttctg
gaagtgttggaaagagtatacaccagagcgacgcttggctgtcatcggtgcgcgactgga
agaattggctcgagttcctggctgatgcttgtcggacatgtttgatcgagacatacaaga
acaacgagcgcgatgcgacgccagaacaggtggaagcgctattcacaaataagcggtttc
ggaaagaggctgtccagaggatgcgcaatgctagcgttactcgggtaatgtcggcagacc
cccaattttttccaaaatatgaaatgagattttatgattatgagagaatacgacaggaac
tgttagaaatccgacagcttgttcagacaggtgaatccggcatctccccagaccgaacta
ttaaagaattcgccatatcccagcgaggcgatgctatactggagttcgccaacactgccc
ctggatgcagccacagcgacccggcacttcggttcagggtctcttcttacatgctcgctg
agacatcacccatctttgctcgcatgtttgcggggaattccagcagtcttcacctctacg
acgacgatgatatctcgtcgcagttaccgttgccaccgacaaagtactactgcaaagacg
gatctgaggctaaactctaccgcatgccacaagtcgagctgaaccatctggattctttgg
agatcttactacacggggctcaccaccatagcgaaatgattccacgagagatcgagttcg
acaagtttgttgctatcgccgagtgttgcatgagatacaagagtacatcgcctctggaac
ttgtcgttgagcatagatggttaccacaatggatgcacaagggagcagatgacatgccag
acggtctcttggtcattagctacgcttttggtttgcgccgtctcttctcgcgcatgtcga
aaactacaattctgaaccttgtggatgagaaggagctacagtcgaagccatggccgcaga
agatcaaagacaagatctgggctgtccgctgcgcaaaggtggcgcagatccacgagtgtt
gcgttagtgcgattcgggagtacatgcgagaaccgacacacaacacacccgaccaaaccg
aaccaacgccgctgaattccagcttctcaccagacgctctacctccaatgatgctgacta
gcaccccgcgatgtcccaagggtagccattggtgcgacgccacgaatcttggttggctga
tgctactctacaacgagatgaaccttttgccttatgtcatgtcgtcggatgtgttgtctc
atttacccaggtcgcagccacaaccgaaaagcctggcgcagattgtggatgcgctgagga
ggattccagcaccgccgacgccagtgcaccgaggcgtgtgtgatccaggtccggtgtttc
gctctgctattagtgatatcttcaacagtgtcctgggcttgacacttttcgacattagcg
gcaagagtcatggctggggcttgtcaaagcataaggaacgagaaccccaaactcaactta
atgaaaggctcaaccgtatggcagcgcatgatccagactacagtgtcgctacagaattcc
cagaaatcattcgcctccgcattatgtgccaactagacgagctggatgaccttcactcgg
cagctatggttagtcgggcttactacgagacgtacaagaagcatgagctttatcttatga
ggaatattctccgtatggaccgaaaacgatcgaccattcagcatcacatcccaatcggac
ccaacacaaacgaagaaaaggtcctcagggaggagtctgacgttcttaagcggacaccag
ctgatactgcagatggtatcactcttcacagcgtggttgagagtgaaggagattacacag
actctgacgatgatagcgatagtctgtactcaacatcagtaacccggtcgcttccccgat
cagaagctaccacaagcacaaccaccagaggactagattatcagggatcggcagaccttg
cgttgatcacggacagtcccgcacggacaccaagggcccggaccggcacaccaacatcgt
cgtcccgatctccgacgacccctcgacaagccgtgtttgac---ccacctgctccggctg
ctacatcacccgtgatgacaatagacgaaccacctctcacagttgaagaagcccatcgaa
ttctctggccagacgccgcgattaaagcatctgaatcacctctacccaccgcccatcctg
gcgcagaaggcattcgtgagaagttccgcgctggtgatccatcttttcacttggggctag
aagaaaagactcttgttccgacgggtgaaaaacaacttaggagtgaacatgatcgacagg
ttggactgttgaagggaggtgaaccgagtaaatga
>Fp125
atggtctccagaacatctagcgacgggccccctcctgggggcggccgacaatggaagtcg
ctgatcaacaagattccaagacg-----------gatcaatataatcagtcaacatcttc
ccgagacaagtacctccgacctcgacctcaatgccagatcccccgatggccactctgcga
atccgctcgacagtcaagagactcatatccgacagctacaggcgatcgtacaacgaatgc
ctcgcaatttccccaccacgccgaaccacgtcgactcggcttataaagaatttaaaaagc
acaaagagcaatgcgctttgctatgtcggcatatcctgacagaggagctgggccgcggtc
ctcacaacggcagcgatctcgtccgtcgcgattcaacacttgactctcctcaaagtcctg
gccatatatacgatacgagaagttccttcagtgggagaagtcttgctgaggttgtttctg
gaagtgttggaaagagtatacaccagagcgacgcttggctgtcatcggtgcgcgactgga
agaattggctcgagttcctggctgatgcttgtcggacatgtttgatcgagacatacaaga
acaacgagcgcgatgcgacgccagaacaggtggaagcgctattcacaaataagcggtttc
ggaaagaggctgtccagaggatgcgcaatgctagcgttactcgagtcatgtcggcagacc
cccaattttttccaaaatatgaaatgagattttatgattacgagagaatacgtcaggaac
tgttagaaatccgacagcttgttcagacaggcgaatccggcatttccccagaccgaacta
ttaaagaattcgccatatcccaacgaggcgatgctatactggagttcgccaacactgccc
ctggatgcagccacagcgatccggcacttcggttcagggtctcttcttacatgctcgctg
agacatcgcccatctttgctcgcatgtttgcggggaattccagcagtcttcacctctacg
acgacgatgatatctcgtcgcagttaccgttgccaccgacaaagtactactgtaaagacg
gatctgaggctaaactgtaccgcatgccacaagtcgagctgaaccatctggattctttgg
agatcttactacacggggcgcaccaccatagcgagatgattccacgagagatcgagttcg
acaagtttgtcgctattgccgagtgttgcatgagatacaagagtacatcgcctttggaac
ttgtcgttgagcatagatggttaccacaatggatgcacaagggagcagacgacatgccag
acggtctcttggtcattagctacgcttttggcttgcgccgtctcttctcgcgtatgtcaa
aaactacaattctgaaccttgtggacgagaaggagctaaagtcgaagccatggccgcaga
agatcaaagacaagatctgggctgtccgctgcgcaaaggtggcgcagatacacgagtgtt
gcgttagtgcgattcgggagtacatgcgagaaccgacacacaacacacccgaccaaaccg
aacccacgccgctgaattccagcttctcaccagacgctctacctccaatgatgctgacta
gcaccccgcgatgtcccaagggtagccattggtgcgacgccacgaatcttggttggctga
tgctactctataacgagatgaacgttttgccttatgtcatgtcgtcggatgtgttgtctc
atttacccaggtcgcagccacaaccgaaaagcctggcgcagattgtggatgcgctgagga
ggattccagcaccgccgacgccagtgcaccgaggcgtgtgtgatccaggtccggtgtttc
gctctgctattagtgatatcttcaacagtgtcctgggcttgacacttttcgacattagcg
gcaagagtcatggctggggcttgtcaaagcataaggaacgagaaccccaaactcaactta
atgaaaggctcaaccgtatggcagcgcatgatccagactacagtgtcgctacagaattcc
cagaaatcattcgcctccgcattatgtgccaactagacgagctggatgaccttcactcgg
cagctatggttagtcgggcttactacgagacgtacaagaagcatgagctttatcttatga
ggaatattctccgtatggaccgaaaacgatcgaccattcagcatcacatcccaatcggac
ccaacacaaacgaagaaaaggtcctcagggaggagtctgacgttcttaagcggacaccag
ctgatactgcagatggtatcactcttcacagcgtggttgagagtgaaggagattacacag
actctgacgatgatagcgatagtctgtactcaacatcagtaacccggtcgcttccccgat
cagaagctaccacaagtataaccaccagaggactagattatcagggatcggtagaccttg
cgttgatcacggacagtcccgcacggacaccaagggcccggaccggcacaccaacatcgt
cgtcccgatctccgacgacccctcgacaagccgtgtttgac---ccacctgctccggctg
ctacatcacccgtgatgacaatagacgaaccacctctcacggttgaagaagcccatcgaa
ttctctggccagacgccgcgattaaagcatctgaatca---ctacccaccgcccatcctg
gcgcagaaggcattcgtgagaagttccgcgctggcgatccatcttttcacttggggctag
aagaaaagactcttgttccgacgggtgaaaaacaacttaggagtgaacatgatcgacagg
ttgggctgttgaagggaggtgaaccgaggaaatga
>Fp13r
atggtctccagaacatctagcgacgggccccctcctgggggcggccgacaatggaagtcg
ctgatcaacaagattccaagacg-----------gatcaatataatcagtcaacatcttc
ccgagacaagtacctccgacctcgacctcaatgccagatcccccgatggccactctgcga
atccgctcgacagtcaagagactcatatccgacagctacaggcgatcgtacaacgaatgc
ctcgcaatttccccaccacgccgaaccacgtcgactcggcttataaagaatttaaaaagc
acaaagagcaatgcgctttgctatgtcggcatatcctgacagaggagctgggccgcggtc
ctcacaacggcagtgatctcgtccgtcgcgattcaacacttgactctcctcaaagtcctg
gccatatatacgatacgagaagttccttcagtgggagaagtcttgctgaggttgtttctg
gaagtgttggaaagagtatacaccagagcgacgcttggctgtcatcggtgcgcgactgga
agaattggctcgagttcctggctgatgcttgtcggacatgtttgatcgagacatacaaga
acaacgagcgcgatgcgacgccagaacaggtggaagcgctattcacaaataagcggttcc
ggaaggaagctgtccagaggatgcgcaatgctagcgttactcgagtcatgtcggcagacc
cccaattttttccaaaatatgaaatgagattttatgattatgagagaatacgacaggaac
tgttagaaatccgacagcttgttcagacaggtgaatccggcatctccccagaccgaacta
ttaaagaattcgccatatcccagcgaggcgatgctatactggagttcgccaacactgccc
ctggatgcagccacagcgacccggcacttcggttcagggtctcttcttacatgctcgctg
agacatcacccatctttgctcgcatgtttgcggggaattccagcagtcttcacctctacg
acgacgatgatatctcgtcgcagttaccgttgccaccgacaaagtactactgcaaagacg
gatctgaggctaaactgtaccgcatgccacaagtcgagctgaaccatctggattctttgg
agatcttactacacggggcgcaccaccatagcgagatgattccacgagagatcgagttcg
acaagtttgtcgctattgccgagtgttgcatgagatacaagagtacatcgcctttggaac
ttgtcgttgagcatagatggttaccacaatggatgcacaagggagcagacgacatgccag
acggtctcttggtcattagctacgcttttggcttgcgccgtctcttctcgcgcatgtcaa
aaactacaattctgaaccttgtggatgagaaggagctacagtcgaagccatggccgcaga
agatcaaagacaagatctgggctgtccgctgcgcaaaggtggcgcagatacacgagtgtt
gcgttagtgcgattcgggagtacatgcgagaaccgacacacaacacacccgaccaaaccg
aacccacgccgctgaattccagcttctcaccagacgctctacctccaatgatgctgacta
gcaccccgcgatgtcccaagggtagccattggtgcgacgccacgaatcttggttggctga
tgctactctataacgagatgaaccttttgccttatgtcatgtcgtcggatgtgttgtctc
atttacccaggtcgcagccacaaccgaaaagcctggcgcagattgtggatgcgctgagga
ggattccagcaccgccgacgccagtgcaccgaggcgtgtgtgatccaggtccggtgtttc
gctctgctattagtgatatcttcaacagtgtcctgggcttgacacttttcgacattagcg
gcaagagtcatggctggggcttgtcaaagcataaggaacgagaaccccaaactcaactta
atgaaaggctcaaccgtatggcagcgcatgatccagactacagtgtcgctacagaattcc
cagaaatcattcgccttcgcattatgtgccaactagacgagctggatgaccttcactcgg
cagctatggtcagccgggcatactacgagacgtacaagaagcatgagctttatcttatga
ggaatattctccgtatggaccgaaaacgatcgaccattcagcatcacatcccaatcggac
ccaacacaaacgaagaaaaggtcctcagggaggagtctgacgttcttaagcggacaccag
ctgatactgcagatggtatcactcttcacagcgtggttgagagtgaaggagattacacag
actctgacgatgatagcgatagtctgtactcaacatcagtaacccggtcgcttccccgat
cagaagctaccacaagcacaaccaccagaggcctagattatcagggatcggcagaccttg
cgctgatcacggacagtcccgcacggacaccaagggcccggaccggcacaccgacatcgt
cgtcccgatctccgacgacccctcgacaagccgtgtttgac---ccacctgctccggctg
ctacatcacccgtgatgacaatagacgaaccacctctcacggttgaagaagcccatcgaa
ttctctggccagacgccgcgattaaagcatctgaatcacctctacccaccgcccatcctg
gcgcagaaggcattcgtgagaagttccgcgctggtgatccatcttttcacttggggctag
aagaaaagactcttgttccgacgggtgaaaaacaacttaggagtgaacatgatcgacagg
ttgggctgttgaagggaggtgaaccgagtaaatga
>Fp144
atggtctccagaacatctagcgacgggccccctcctgggggcggccgacaatggaagtcg
ctgatcaacaagattccaagacg-----------gatcaatataatcagtcaacatcttc
ccgagacaagtacctccgacctcgacctcaatgccagatcccccgatggccactctgcga
atccgctcgacagtcaagagactcatatccgacagctacaggcgatcgtacaacgaatgc
ctcgcaatttccccaccacgccgaaccacgtcgactcggcttataaagactttaaaaagc
acaaagagcaatgcgctttgctatgtcggcatatcctgacagaggagctgggccgcggtc
ctcacaacggcagcgatctcgtccgtcgcgattcaacacttgactctcctcaaagtcctg
gtcatatatacgatacgagaagttcctttagtggcagaagtcttgctgaggttgtttctg
gaagtgttggaaagagtatacaccagagcgacgcttggctgtcatcggtgcgcgactgga
agaattggctcgaattcctggctgatgcttgtcggacatgtttgatcgagacatacaaga
acaacgagcgcgatgcgacgccagaacaggtggaagcgctattcacaaataagcggttcc
ggaaggaagctgtccagaggatgcgcaatgctagcgttactcgagtcatgtcggcagacc
cccaattttttccaaaatatgaaatgagattttatgattacgagagaatacgacaagaac
tgttagaaatccgacagcttgttcagacaggcgaatccggcatttctccagaccgaacta
ttaaagaattcgctatatcccaacgaggcgatgctatactggagttcgccaatactgccc
ctggatgcagccacagcgacccggcacttcggttcagggtctcttcttacatgctcgctg
agacatcacccatctttgctcgcatgtttgcggggaattccagcagtcttcacctctacg
acgacgatgatatctcgtcgcagttaccgttgccaccgacaaagtactactgtaaagacg
gatctgaggctaaactgtaccgcatgccacaagtcgagctgaaccatctggattctttgg
agatcttactacacggggcgcaccatcatagcgagatgattccacgagagatcgagttcg
acaagtttgttgctatcgccgagtgttgcatgagatacaagagtacatcgcctttggaac
ttgtcgttgagcatagatggttaccacaatggatgcacaagggagcagatgacatgccag
acggtctcttggtcattagctacgcttttggcttgcgccgtctcttctcgcgcatgtcaa
aaactacaattctgaaccttgtggacgagaaggagctacagtcgaagccatggccgcaga
agatcaaagacaagatctgggctgtccgctgcgcaaaggtggcgcagatacacgagtgtt
gcgttagtgcgattcgggagtacatgcgagaaccgacacacaacacacccgaccaaaccg
aacccacgccgctgaattccagcttctcaccagacgctctacctccaatgatgctgacta
gcaccccgcgatgtcccaagggtagccattggtgcgacgccacgaatcttggttggctga
tgctactctataacgagatgaaccttttgccttatgtcatgtcgtcggatgtgttgtctc
atttacccaggtcgcagccacaaccgaaaagcctggcgcagattgtggatgcgctgagga
ggattccagcaccgccgacgccagtgcaccgaggcgtgtgtgatccaggtccggtgtttc
gctctgctattagtgatatcttcaacagtgtcctgggcttgacacttttcgacattagcg
gcaagagtcatggctggggcttgtcaaagcataaggaacgagaaccccaaactcaactta
atgaaaggctcaaccgtatggcagcgcatgatccagactacagtgtcgctacagaattcc
cagaaatcattcgccttcgcattatgtgccaactagacgagctggatgaccttcactcgg
cagctatggttagtcgggcttactacgagacgtacaagaagcatgagctttatcttatga
ggaatattctccgtatggaccgaaaacgatcgaccattcagcatcacatcccaatcggac
ccaacacaaacgaagaaaaggtcctcagggaggagtctgacgttcttaagcggacaccag
ctgatactgcagatggtatcactcttcacagcgtggttgagagtgaaggagattacacag
actctgacgatgatagcgatagtctgtactcaacatcagtaacccggtcgcttccccgat
cagaagctaccacaagcacaaccaccagaggactagattatcagggatcggcagaccttg
cgttgatcacggacagtcccgcacggacaccaagggcccggaccggcacaccaacatcgt
cgtcccgatctccgacgacccctcgacaagccgtgtttgac---ccacctgctccggctg
ctacatcgcccgtgatgacaatagacgaaccacctctcacggttgaagaagcccatcgaa
ttctctggccagacgccgcgattaaagcatctgaatca---ctacccaccgcccatcctg
gcgcagaaggcattcgtgagaagttccgcgctggcgatccatcttttcacttggggctag
aagaaaagactcttgttccgacgggtgaaaaacaacttaggagtgaacatgatcgacagg
ttgggctgttgaagggaggtgaaccgaggaaatga
>Fp146
atggtctccagaacatctagcgacgggccccctcctgggggcggccgacaatggaagtcg
ctgatcaacaagattccaagacg-----------gatcaatataatcagtcaacatcttc
ccgagacaagtacctccgacctcgacctcaatgccagatcccccgatggccactctgcga
atccgctcgacagtcaagagactcatatccgacagctacaggcgatcgtacaacgaatgc
ctcgcaatttccccaccacgccgaaccacgtcgactcggcttataaagaatttaaaaagc
acaaagagcaatgcgctttgctatgtcggcatatcctgacagaggagctgggccgcggtc
ctcacaacggcagtgatctcgtccgtcgcgattcaacacttgactctcctcaaagtcctg
gccatatatacgatacgagaagttccttcagtgggagaagtcttgctgaggttgtttctg
gaagtgttggaaagagtatacaccagagcgacgcttggctgtcatcggtgcgcgactgga
agaattggctcgagttcctggctgatgcttgtcggacatgtttgatcgagacatacaaga
acaacgagcgcgatgcgacgccagaacaggtggaagcgctattcacaaataagcggttcc
ggaaggaagctgtccagaggatgcgcaatgctagcgttactcgagtcatgtcggcagacc
cccaattttttccaaaatatgaaatgagattttatgattatgagagaatacgacaggaac
tgttagaaatccgacagcttgttcagacaggtgaatccggcatctccccagaccgaacta
ttaaagaattcgccatatcccagcgaggcgatgctatactggagttcgccaacactgccc
ctggatgcagccacagcgacccggcacttcggttcagggtctcttcttacatgctcgctg
agacatcacccatctttgctcgcatgtttgcggggaattccagcagtcttcacctctacg
acgacgatgatatctcgtcgcagttaccgttgccaccgacaaagtactactgcaaagacg
gatctgaggctaaactgtaccgcatgccacaagtcgagctgaaccatctggattctttgg
agatcttactacacggggcgcaccaccatagcgagatgattccacgagagatcgagttcg
acaagtttgtcgctattgccgagtgttgcatgagatacaagagtacatcgcctttggaac
ttgtcgttgagcatagatggttaccacaatggatgcacaagggagcagacgacatgccag
acggtctcttggtcattagctacgcttttggcttgcgccgtctcttctcgcgcatgtcaa
aaactacaattctgaaccttgtggatgagaaggagctacagtcgaagccatggccgcaga
agatcaaagacaagatctgggctgtccgctgcgcaaaggtggcgcagatacacgagtgtt
gcgttagtgcgattcgggagtacatgcgagaaccgacacacaacacacccgaccaaaccg
aacccacgccgctgaattccagcttctcaccagacgctctacctccaatgatgctgacta
gcaccccgcgatgtcccaagggtagccattggtgcgacgccacgaatcttggttggctga
tgctactctataacgagatgaaccttttgccttatgtcatgtcgtcggatgtgttgtctc
atttacccaggtcgcagccacaaccgaaaagcctggcgcagattgtggatgcgctgagga
ggattccagcaccgccgacgccagtgcaccgaggcgtgtgtgatccaggtccggtgtttc
gctctgctattagtgatatcttcaacagtgtcctgggcttgacacttttcgacattagcg
gcaagagtcatggctggggcttgtcaaagcataaggaacgagaaccccaaactcaactta
atgaaaggctcaaccgtatggcagcgcatgatccagactacagtgtcgctacagaattcc
cagaaatcattcgccttcgcattatgtgccaactagacgagctggatgaccttcactcgg
cagctatggtcagccgggcatactacgagacgtacaagaagcatgagctttatcttatga
ggaatattctccgtatggaccgaaaacgatcgaccattcagcatcacatcccaatcggac
ccaacacaaacgaagaaaaggtcctcagggaggagtctgacgttcttaagcggacaccag
ctgatactgcagatggtatcactcttcacagcgtggttgagagtgaaggagattacacag
actctgacgatgatagcgatagtctgtactcaacatcagtaacccggtcgcttccccgat
cagaagctaccacaagcacaaccaccagaggcctagattatcagggatcggcagaccttg
cgctgatcacggacagtcccgcacggacaccaagggcccggaccggcacaccgacatcgt
cgtcccgatctccgacgacccctcgacaagccgtgtttgac---ccacctgctccggctg
ctacatcacccgtgatgacaatagacgaaccacctctcacggttgaagaagcccatcgaa
ttctctggccagacgccgcgattaaagcatctgaatcacctctacccaccgcccatcctg
gcgcagaaggcattcgtgagaagttccgcgctggtgatccatcttttcacttggggctag
aagaaaagactcttgttccgacgggtgaaaaacaacttaggagtgaacatgatcgacagg
ttgggctgttgaagggaggtgaaccgagtaaatga
>Fp155
atggtctccagaacatctagcgacgggcctcctcctgggggcggccgacaatggaagtcg
ctgatcaacaagattccaagacg-----------gatcaatataatcagtcagcatcttc
ccgagacaagtacctccgacctcgacctcaatgccagatcccccgatggccattctgcga
atccgctcgacagtcaagagactcatatccgacagctacaagctatcgtccagcgaatgc
ctcgcaatttccccactacgccgaaccacgtcgactcggcttataaagactttaaaaagc
acaaagagcaatgcgccatgctatgtcggcatatcctgacagaggagttgggccgcggtc
ctcacaacggcagcgatctcgtccgtcgcgattcaacacttgactctcctcaaagtcctg
gtcatatatacgatacgagaagttccttcagtgggagaagtcttgctgaggttgtttctg
gaagtgttggaaagagtatacaccagagcgacgcttggctgtcatcggtgcgcgactgga
agaattggctcgagttcctggctgatgcttgtcggacatgtttgatcgagacatacaaga
acaacgagcgcgatgcgacgccagaacaggtggaagcgttattcacaaataagcggtttc
ggaaagaggctgtccagaggatgcgcaatgctagcgttactcgagtcatgtcggcagacc
cccaattttttccaaaatatgaaatgagattttatgattacgagagaatacgacaggaac
tgttagaaatccgacagcttgttcagacaggcgaatccggcatctccccagaccgaagta
ttaaagaattcgccatatcccagcgaggcgatgctatactggagttcgccaacactgccc
ctggatgcagccacagcgatccggcacttcggttcagggtctcttcttacatgctcgctg
agacatcacccatctttgctcgcatgtttgcggggaattccagcagtcttcacctctacg
acgacgatgatatctcgtcgcagttaccgttgccaccgacaaagtactactgcaaagacg
gatctgaggctaaactctaccgcatgccacaagtcgagctgaaccatctggattctttgg
agatcttactacacggggcgcaccaccatagcgagatgattccacgagagatcgagttcg
acaagtttgttgctatcgccgagtgttgcatgagatacaagagtacatcgcctttggaac
tcgtcgttgagcatagatggttaccacaatggatgcacaagggagcagatgacatgccag
acggtctcttggtcatcagctacgcttttggcttgcgccgtctcttctcgcgcatgtcga
aaactacaattctgaaccttgtggatgagaaggagctacagtcgaagccatggccgcaga
agatcaaagacaagatctgggctgtccgctgcgcaaaggtggcgcagatccacgagtgtt
gcgttagtgctattcgggagtacatgcgagaaccgacacacaacacacccgaccaaaccg
aacccacgccgctgaattccagcttctcaccagacgctctacctccaatgatgctgacta
gcaccccgcgatgtcccaagggtagccattggtgcgacgccacgaatcttggttggctga
tgctactctacaacgagatgaaccttttgccttatgtcatgtcgtcggatgtgttatctc
atttacccaggtcgcagccacaaccgaaaagcctggcgcagattgtggatgcgctgagga
ggattccagcaccgccgacgccagtgcaccgaggcgtgtgtgatccaggtccggtgtttc
gctctgctattagtgatatcttcaacagtgtcctgggcttgacacttttcgacattagcg
gcaagagtcatggctggggcttgtcaaagcataaggaacgtgaaccacaaactcaactta
atgaaaggctcaaccgtatggcagcgcatgatccagactacagtgtcgctacagaattcc
cagagatcattcgccttcgcattatgtgccaactagacgagctcgatgaccttcactcgg
cagctatggtcagccgggcatactacgagacgtacaagaagcatgagctttatcttatga
ggaatattctccgtatggaccgaaaacgatcgaccattcagcatcacatcccaatcggac
ccaacacaaacgaagaaaaggtcctcagggaggagtctgacgttcttaagcggacaccag
ctgatactgcagatggtatcactcttcacagcgtggttgagagtgaaggagattacacag
actctgacgatgatagcgatagtctatactcaacatcagtaacccggtcgcttccccgat
cagaagctaccacaagcacaaccaccagaggactagattatcagggatcggcagaccttg
cgttgatcacggacagtcccgcacggacaccaagggcccggaccggcacaccaacatcgt
cgtcccgatctccgacgacccctcgacaagccgtgtttgac---ccacctgctccggctg
ctacatcacccgtgatgacaatagacgaaccacctctcacggttgaagaagcccatcgaa
ttctctggccagacgccgcgattaaagcatctgaatcacctctacccaccgcccatcctg
gcgcagaaggcattcgtgagaagttccgcgctggcgatccatcttttcacttggggctag
aagaaaagactcttgttccgacgggtgaaaaacaacttaggagtgaacatgatcgacagg
ttgggctgttgaagggaggtgaaccgagtaaatga
>Fp157
atggtctccagaacatctagcgacgggccccctcctgggggcggccgacaatggaagtcg
ctgatcaacaagattccaagacg-----------gatcaatataatcagtcaacatcttc
ccgagacaagtacctccgacctcgacctcaatgccagatcccccgatggccactctgcga
atccgctcgacagtcaagagactcatatccgacagctacaggcgatcgtacaacgaatgc
ctcgcaatttccccaccacgccgaaccacgtcgactcggcttataaagaatttaaaaagc
acaaagagcaatgcgctttgctatgtcggcatatcctgacagaggagctgggccgcggtc
ctcacaacggcagtgatctcgtccgtcgcgattcaacacttgactctcctcaaagtcctg
gccatatatacgatacgagaagttccttcagtgggagaagtcttgctgaggttgtttctg
gaagtgttggaaagagtatacaccagagcgacgcttggctgtcatcggtgcgcgactgga
agaattggctcgagttcctggctgatgcttgtcggacatgtttgatcgagacatacaaga
acaacgagcgcgatgcgacgccagaacaggtggaagcgctattcacaaataagcggttcc
ggaaggaagctgtccagaggatgcgcaatgctagcgttactcgagtcatgtcggcagacc
cccaattttttccaaaatatgaaatgagattttatgattatgagagaatacgacaggaac
tgttagaaatccgacagcttgttcagacaggtgaatccggcatctccccagaccgaacta
ttaaagaattcgccatatcccagcgaggcgatgctatactggagttcgccaacactgccc
ctggatgcagccacagcgacccggcacttcggttcagggtctcttcttacatgctcgctg
agacatcacccatctttgctcgcatgtttgcggggaattccagcagtcttcacctctacg
acgacgatgatatctcgtcgcagttaccgttgccaccgacaaagtactactgcaaagacg
gatctgaggctaaactgtaccgcatgccacaagtcgagctgaaccatctggattctttgg
agatcttactacacggggcgcaccaccatagcgagatgattccacgagagatcgagttcg
acaagtttgtcgctattgccgagtgttgcatgagatacaagagtacatcgcctttggaac
ttgtcgttgagcatagatggttaccacaatggatgcacaagggagcagacgacatgccag
acggtctcttggtcattagctacgcttttggcttgcgccgtctcttctcgcgcatgtcaa
aaactacaattctgaaccttgtggatgagaaggagctacagtcgaagccatggccgcaga
agatcaaagacaagatctgggctgtccgctgcgcaaaggtggcgcagatacacgagtgtt
gcgttagtgcgattcgggagtacatgcgagaaccgacacacaacacacccgaccaaaccg
aacccacgccgctgaattccagcttctcaccagacgctctacctccaatgatgctgacta
gcaccccgcgatgtcccaagggtagccattggtgcgacgccacgaatcttggttggctga
tgctactctataacgagatgaaccttttgccttatgtcatgtcgtcggatgtgttgtctc
atttacccaggtcgcagccacaaccgaaaagcctggcgcagattgtggatgcgctgagga
ggattccagcaccgccgacgccagtgcaccgaggcgtgtgtgatccaggtccggtgtttc
gctctgctattagtgatatcttcaacagtgtcctgggcttgacacttttcgacattagcg
gcaagagtcatggctggggcttgtcaaagcataaggaacgagaaccccaaactcaactta
atgaaaggctcaaccgtatggcagcgcatgatccagactacagtgtcgctacagaattcc
cagaaatcattcgccttcgcattatgtgccaactagacgagctggatgaccttcactcgg
cagctatggtcagccgggcatactacgagacgtacaagaagcatgagctttatcttatga
ggaatattctccgtatggaccgaaaacgatcgaccattcagcatcacatcccaatcggac
ccaacacaaacgaagaaaaggtcctcagggaggagtctgacgttcttaagcggacaccag
ctgatactgcagatggtatcactcttcacagcgtggttgagagtgaaggagattacacag
actctgacgatgatagcgatagtctgtactcaacatcagtaacccggtcgcttccccgat
cagaagctaccacaagcacaaccaccagaggcctagattatcagggatcggcagaccttg
cgctgatcacggacagtcccgcacggacaccaagggcccggaccggcacaccgacatcgt
cgtcccgatctccgacgacccctcgacaagccgtgtttgac---ccacctgctccggctg
ctacatcacccgtgatgacaatagacgaaccacctctcacggttgaagaagcccatcgaa
ttctctggccagacgccgcgattaaagcatctgaatcacctctacccaccgcccatcctg
gcgcagaaggcattcgtgagaagttccgcgctggtgatccatcttttcacttggggctag
aagaaaagactcttgttccgacgggtgaaaaacaacttaggagtgaacatgatcgacagg
ttgggctgttgaagggaggtgaaccgagtaaatga
>Fp16r
atggtctccagaacatctagcgacgggccccctcctgggggcggccgacaatggaagtcg
ctgatcaacaagattccaagacg-----------gatcaatataatcagtcaacatcttc
ccgagacaagtacctccgacctcgacctcaatgccagatcccccgatggccactctgcga
atccgctcgacagtcaagagactcatatccgacagctacaggcgatcgtacaacgaatgc
ctcgcaatttccccaccacgccgaaccacgtcgactcggcttataaagaatttaaaaagc
acaaagagcaatgcgctttgctatgtcggcatatcctgacagaggagctgggccgcggtc
ctcacaacggcagcgatctcgtccgtcgcgattcaacacttgactctcctcaaagtcctg
gccatatatacgatacgagaagttccttcagtgggagaagtcttgctgaggttgtttctg
gaagtgttggaaagagtatacaccagagcgacgcttggctgtcatcggtgcgcgactgga
agaattggctcgagttcctggctgatgcttgtcggacatgtttgatcgagacatacaaga
acaacgagcgcgatgcgacgccagaacaggtggaagcgctattcacaaataagcggtttc
ggaaagaggctgtccagaggatgcgcaatgctagcgttactcgagtcatgtcggcagacc
cccaattttttccaaaatatgaaatgagattttatgattacgagagaatacgtcaggaac
tgttagaaatccgacagcttgttcagacaggcgaatccggcatttccccagaccgaacta
ttaaagaattcgccatatcccaacgaggcgatgctatactggagttcgccaacactgccc
ctggatgcagccacagcgatccggcacttcggttcagggtctcttcttacatgctcgctg
agacatcgcccatctttgctcgcatgtttgcggggaattccagcagtcttcacctctacg
acgacgatgatatctcgtcgcagttaccgttgccaccgacaaagtactactgtaaagacg
gatctgaggctaaactgtaccgcatgccacaagtcgagctgaaccatctggattctttgg
agatcttactacacggggcgcaccaccatagcgagatgattccacgagagatcgagttcg
acaagtttgtcgctattgccgagtgttgcatgagatacaagagtacatcgcctttggaac
ttgtcgttgagcatagatggttaccacaatggatgcacaagggagcagacgacatgccag
acggtctcttggtcattagctacgcttttggcttgcgccgtctcttctcgcgtatgtcaa
aaactacaattctgaaccttgtggacgagaaggagctaaagtcgaagccatggccgcaga
agatcaaagacaagatctgggctgtccgctgcgcaaaggtggcgcagatacacgagtgtt
gcgttagtgcgattcgggagtacatgcgagaaccgacacacaacacacccgaccaaaccg
aacccacgccgctgaattccagcttctcaccagacgctctacctccaatgatgctgacta
gcaccccgcgatgtcccaagggtagccattggtgcgacgccacgaatcttggttggctga
tgctactctataacgagatgaacgttttgccttatgtcatgtcgtcggatgtgttgtctc
atttacccaggtcgcagccacaaccgaaaagcctggcgcagattgtggatgcgctgagga
ggattccagcaccgccgacgccagtgcaccgaggcgtgtgtgatccaggtccggtgtttc
gctctgctattagtgatatcttcaacagtgtcctgggcttgacacttttcgacattagcg
gcaagagtcatggctggggcttgtcaaagcataaggaacgagaaccccaaactcaactta
atgaaaggctcaaccgtatggcagcgcatgatccagactacagtgtcgctacagaattcc
cagaaatcattcgcctccgcattatgtgccaactagacgagctggatgaccttcactcgg
cagctatggttagtcgggcttactacgagacgtacaagaagcatgagctttatcttatga
ggaatattctccgtatggaccgaaaacgatcgaccattcagcatcacatcccaatcggac
ccaacacaaacgaagaaaaggtcctcagggaggagtctgacgttcttaagcggacaccag
ctgatactgcagatggtatcactcttcacagcgtggttgagagtgaaggagattacacag
actctgacgatgatagcgatagtctgtactcaacatcagtaacccggtcgcttccccgat
cagaagctaccacaagtataaccaccagaggactagattatcagggatcggtagaccttg
cgttgatcacggacagtcccgcacggacaccaagggcccggaccggcacaccaacatcgt
cgtcccgatctccgacgacccctcgacaagccgtgtttgac---ccacctgctccggctg
ctacatcacccgtgatgacaatagacgaaccacctctcacggttgaagaagcccatcgaa
ttctctggccagacgccgcgattaaagcatctgaatca---ctacccaccgcccatcctg
gcgcagaaggcattcgtgagaagttccgcgctggcgatccatcttttcacttggggctag
aagaaaagactcttgttccgacgggtgaaaaacaacttaggagtgaacatgatcgacagg
ttgggctgttgaagggaggtgaaccgaggaaatga
>Fp1r
atggtctccagaacatctagcgacgggcctcctcctgggggcggccgacaatggaagtcg
ctgatcaacaagattccaagacg-----------gatcaatataatcagtcaacatcttc
ccgagacaagtacctccgacctcgacctcaatgccagatcccccgatggccattctgcga
atccgctcgacagtcaagagactcatatccgacagctacaagctatcgtccagcgaatgc
ctcgcaatttccccactacgccgaaccacgtcgactcggcttataaagactttaaaaagc
acaaagagcaatgcgccatgctatgtcggcatatcctgacagaggagttgggccgcggtc
ctcacaacggcagcgatctcgtccgtcgcgattcaacacttgactctcctcaaagtcctg
gtcatatatacgatacgagaagttcctttagtggcagaagtcttgctgaggttgtttctg
gaagtgttggaaagagtatacaccagagcgacgcttggctgtcatcggtgcgcgactgga
agaattggctcgagttcctggctgatgcttgtcggacatgtttgatcgagacatacaaga
acaacgagcgcgatgcgacgccagaacaggtggaagcgctattcacaaataagcggttcc
ggaaggaagctgtccagaggatgcgcaatgctagcgttactcgagtcatgtcggcagacc
cccaattttttccaaaatatgaaatgagattttatgattacgagagaatacgacaggaac
tgttagaaatccgacagcttgttcagacaggcgaatccggcatttccccagaccgaacta
ttaaagaattcgccatatcccaacgaggcgatgctatattggagttcgcaaacactgcac
ctggatgcagccacagcgacccggcacttcgtttcagggtctcttcttacatgctcgctg
agacatcacccatctttgctcgcatgtttgcggggaattccagcagtcttcacctctacg
acgacgatgatatctcgtcgcagttaccgttgccaccgacaaagtactactgtaaagacg
gatctgaggctaaactgtaccgcatgccacaagtcgagctgaaccatctggattctttgg
agatcttactacacggggcgcaccaccatagcgagatgattccacgagagatcgagttcg
acaagtttgttgctatcgccgagtgttgcatgagatacaagagtacatcgcctttggaac
ttgtcgttgagcatagatggttaccacaatggatgcacaagggagcagatgacatgccag
acggtctcttggtcattagctacgcttttggtttgcgccgtctcttctcgcgcatgtcga
aaactacaattctgaaccttgtggatgagaaggagctacagtcgaagccatggccgcaga
agatcaaagacaagatctgggctgtccgctgcgcaaaggtggcgcagatccacgagtgtt
gcgttagtgcgattcgggagtacatgcgagaaccgacacacaacacacctgaccaaaccg
aacctacgccgctgaattccagcttctcaccagacgctctacctccaatgatgctgacta
acaccccgcgatgtcccaagggtagccattggtgcgacgccacgaatcttggttggctga
tgctactctacaacgagatgaaccttttgccttatgtcatgtcgtcggatgtgttgtctc
atttacccaggtcgcagccacaaccgaaaagcctggcgcagattgtggatgcgctgagga
ggattccagcaccgccgacgccagtgcaccgaggcgtgtgtgatccaggtccggtgtttc
gctctgctattagtgatatcttcaacagtgtcctgggcttgacacttttcgacattagcg
gcaagagtcatggctggggcttgtcaaagcataaggaacgagaaccccaaactcaactta
atgaaaggctcaaccgtatggcagcgcatgatccagactacagtgtcgctacagaattcc
cagaaatcattcgcctccgcattatgtgccaactagacgagctggatgaccttcactcgg
cagctatggttagtcgggcttactacgagacgtacaagaagcatgagctttatcttatga
ggaatattctccgtatggaccgaaaacgatcgaccattcagcatcacatcccaatcggac
ccaacacaaacgaagaaaaggtcctcagggaggagtctgacgttcttaagcggacaccag
ctgatactgcagatggtatcactcttcacagcgtggttgagagtgaaggagattacacag
actctgacgatgatagcgatagtctgtactcaacatcagtaacccggtcgcttccccgat
cagaagctaccacaagcacaaccaccagaggactagattatcagggatcggcagaccttg
cgttgatcacggacagtcccgcacggacaccaagggcccggaccggcacaccaacatcgt
cgtcccgatctccgacgacccctcgacaagccgtgtttgac---ccacctgctccggctg
ctacatcacccgtgatgacaatagacgaaccacctctcacggttgaagaagcccatcgaa
ttctctggccagacgccgcgattaaagcatctgaatcacctctacccaccgcccatcctg
gcgcagaaggcattcgtgagaagttccgcgctggtgatccatcttttcacttggggctag
aagaaaagactcttgttccgacgggtgaaaaacaacttaggagtgaacatgatcgacagg
ttgggctgttgaagggaggtgaaccgagtaaatga
>Fp21r
atggtctccagaacatctagcgacgggccccctcctgggggcggccgacaatggaagtcg
ctgatcaacaagattccaagacg-----------gatcaatataatcagtcaacatcttc
ccgagacaagtacctccgacctcgacctcaatgccagatcccccgatggccactctgcga
atccgctcgacagtcaagagactcatatccgacagctacaggcgatcgtacaacgaatgc
ctcgcaatttccccaccacgccgaaccacgtcgactcggcttataaagaatttaaaaagc
acaaagagcaatgcgctttgctatgtcggcatatcctgacagaggagctgggccgcggtc
ctcacaacggcagcgatctcgtccgtcgcgattcaacacttgactctcctcaaagtcctg
gtcatatatacgatacgagaagttcctttagtgggagaagtcttgctgaggttgtttctg
gaagtgttggaaagagtatacaccagagcgacgcttggctgtcatcggtgcgcgactgga
agaattggctcgagttcctggctgatgcttgtcggacatgtttgatcgagacatacaaga
acaacgagcgcgatgcgacgccagaacaggtggaagcgctattcacgaataaacggtttc
ggaaagaggctgtccagaggatgcgcaatgctagcgttactcgagtcatgtcggcagacc
cccaattttttccaaaatatgaaatgagattttatgattatgagagaatacgacaggaac
tgttagaaatccgacagcttgttcagacaggtgaatccggcatctccccagaccgaacta
ttaaagaattcgccatatcccagcgaggcgatgctatactggagttcgccaacactgccc
ctggatgcagccacagcgacccggcacttcggttcagggtctcttcttacatgctcgctg
agacatcacccatctttgctcgcatgtttgcggggaattccagcagtcttcacctctacg
acgacgatgatatctcgtcgcagttaccgttgccaccgacaaagtactactgcaaagacg
gatctgaggctaaactgtaccgcatgccacaagtcgagctgaaccatctggattctttgg
agatcttactacacggggcgcaccatcatagcgagatgattccacgagagatcgagttcg
acaagtttgttgctatcgccgagtgttgcatgagatacaagagtacatcgcctttggaac
ttgtcgttgagcatagatggttaccacaatggatgcacaagggagcagatgacatgccag
acggtctcttggtcattagctacgcttttggtttgcgccgtctcttctcgcgcatgtcga
aaactacaattctgaaccttgtggacgagaaggagctacagtcgaagccatggccgcaga
agatcaaagacaagatatgggctgtccgctgcgcaaaggtggcgcagatccacgagtgtt
gcgttagtgctattcgggagtacatgcgagaaccgacacacaacacacccgaccaaaccg
aacccacgccgctgaattccagcttctcaccagacgctctacctccaatgatgctgacta
gcaccccgcgatgtcccaagggtagccattggtgcgacgccacgaatcttggttggctga
tgctactctacaacgagatgaaccttttgccttctgtcatgtcatcggatgtgttgtctc
atttacccaggtcgcagccacaaccgaaaagcctggcgcagattgtggatgcgctgagga
ggattccagcaccgccgacgccagtgcaccgaggcgtctgtgatccaggtccggtatttc
gctctgctattagtgatatcttcaacagtgtcctgggcttgacacttttcgacattagcg
gcaagagtcatggctggggcttgtcaaagcataaggaacgagaaccccaaactcaactta
atgaaaggctcaaccgtatggcagcgcatgatccagactacagtgtcgctacagaattcc
cagaaatcattcgtcttcgcattatgtgccaactagacgagctggatgaccttcactcgg
cagctatggttagtcgggcttactacgagacgtacaagaagcatgagctttatcttatga
ggaatattctccgtatggaccgaaaacgatcgaccattcagcatcacatcccaatcggac
ccaacacaaacgaagaaaaggtcctcagggaggagtctgacgttcttaagcggacacctg
ctgatactgcagatggcatcactcttcgcagcgtggtcgagagtgaaggagattacacag
actctgacgatgacagcgatagcctgtactcaacatcagtaacccggtcgcttccccgat
cagaagctaccacaagcacaaccaccagaggactagattatcagggatcggcagaccttg
cgttgatcacggacagtcccgcacggacaccaagggcccggaccggcacaccaacatcgt
cgtcccgatctccgacgacccctcgacaagccgtgtttgac---ccacctgctccggctg
ctacatcacccgtgatgacaatagacgaaccacctctcacggttgaagaagcccatcgaa
ttctctggccagacgccgcgattaaagcatccgaatcacctctacccaccgcccatcctg
gcgcagaaggcattcgtgagaagttccgcgctggtgatccatcttttcacttggggctag
aagaaaagactcttgttccgacgggtgaaaaacaacttaggagtgaacatgatcgacagg
ttgggctgttgaagggaggtgaaccgagtaaatga
>Fp24r
atggtctccagaacatctagcgacgggcctcctcctgggggcggccgacaatggaagtcg
ctgatcaacaagattccaagacg-----------gatcaatataatcagtcagcatcttc
ccgagacaagtacctccgacctcgacctcaatgccagatcccccgatggccattctgcga
atccgctcgacagtcaagagactcatatccgacagctacaagctatcgtccagcgaatgc
ctcgcaatttccccactacgccgaaccacgtcgactcggcttataaagactttaaaaagc
acaaagagcaatgcgctttgctatgtcggcatatcctgacagaggagctgggccgcggtc
ctcacaacggcagcgatctcgtccgtcgcgattcaacacttgactctcctcaaagtcctg
gtcatatatacgatacgagaagttctttcagtgggaggagtcttgctgaggttgtttctg
gaagtgttggaaagagtatacaccagagcgacgcttggctgtcatcggtgcgcgactgga
agaattggctcgagttcctggctgatgcttgtcggacatgtttgatcgagacatacaaga
acaacgagcgcgatgcgacgccagaacaggtggaagcgctattcacaaataagcggttcc
ggaaggaagctgtccagaggatgcgcaatgctagcgttactcgagtcatgtcggcagacc
cccaattttttccaaaatatgaaatgagattttatgattacgagagaatacgacaggaac
tgttagaaatccgacagcttgttcagacaggcgaatccggcatttccccagaccgaacta
ttaaagaattcgccatatcccagcgaggcgatgctatactggagttcgccaacactgccc
ctggatgcagccacagcgacccggcacttcggttcagggtctcttcttacatgctcgctg
agacatcacccatctttgctcgcatgtttgcggggaattccagcagtcttcacctctacg
acgacgatgatatctcgtcgcagttaccgttgccaccgacaaagtactactgtaaagacg
gatctgaggctaaactgtaccgcatgccacaagtcgagctgaaccatctggattctttgg
agatcttactacacggggcgcaccatcatagcgagatgattccacgagagatcgagttcg
acaagtttgttgctatcgccgagtgttgcatgagatacaagagtacatcgcctttggaac
ttgtcgttgagcatagatggttaccacaatggatgcacaagggagcagatgacatgccag
acggtctcttggtcatcagctacgcttttggcttgcgccgtctcttctcgcgcatgtcga
aaactacaattctgaaccttgtggatgagaaggagctacagtcgaagccatggccgcaga
agatcaaagacaagatctgggctgtccgctgcgcaaaggtggcgcagatccacgagtgtt
gcgttagtgcgattcgggagtacatgagagaaccgacacacaacacacccgaccaaaccg
aacccacgccgctgaattccagcttctcaccagacgctctacctccaatgatgctgacta
gcaccccgcgatgtcccaagggtagccattggtgcgacgccacgaatcttggttggctga
tgctactctataacgagatgaaccttttgccttatgtcatgtcgtcggatgtgttgtctc
atttacccaggtcgcagccacaaccgaaaagcctggcgcagattgtggatgcgctgagga
ggattccagcaccgccgacgccagtgcaccgaggcgtgtgtgatccaggtccggtgtttc
gctctgctattagtgatatcttcaacagtgtcctgggcttgacacttttcgacattagcg
gcaagagtcatggctggggcttgtcaaagcataaggaacgagaaccccaaactcaactta
atgaaaggctcaaccgtatggcagcgcatgatccagactacagtgtcgctacagaattcc
cagaaatcattcgccttcgcattatgtgccaactagacgagctggatgaccttcactcgg
cagctatggtcagccgggcatactacgagacgtacaagaagcatgagctttatcttatga
ggaatattctccgtatggaccgaaaacgatcgaccattcagcatcacatcccaatcggac
ccaacacaaacgaagaaaaggtcctcagggaggagtctgacgttcttaagcggacaccag
ctgatactgcagatggtatcactcttcacagcgtggttgagagtgaaggagattacacag
actctgacgatgatagcgatagtctgtactcaacatcagtaacccggtcgcttccccgat
cagaagctaccacaagcacaaccaccagagggctagattatcagggatcggcagaccttg
cgttgatcacggacagtcccgcacggacaccaagggcccggaccggcacatcaacatcgt
cgtcccgatctccgacgacccctcgacaagccgtgtttgac---ccacctgctccggctg
ctacatcacccgtgatgacaatagacgaaccacctctcacggttgaagaagcccatcgaa
ttctctggccagacgccgcgattaaagcatctgaatcacctctacccaccgcccatcctg
gcgcagaaggcattcgtgagaagttccgcgctggtgatccatcttttcacttggggctag
aagaaaagactcttgttccgacgggtgaaaaacaacttaggagtgaacatgatcgacagg
ttgggctgttgaagggaggtgaaccgagtaaatga
>Fp2516
atggtctccagaacatctagcgacgggccccctcctgggggcggccgacaatggaagtcg
ctgatcaacaagattccaagacg-----------gatcaatataatcagtcaacatcttc
ccgagacaagtacctccgacctcgacctcaatgccagatcccccgatggccactctgcga
atccgctcgacagtcaagagactcatatccgacagctacaggcgatcgtacaacgaatgc
ctcgcaatttccccaccacgccgaaccacgtcgactcggcttataaagactttaaaaagc
acaaagagcaatgcgctttgctatgtcggcatatcctgacagaggagctgggccgcggtc
ctcacaacggcagcgatctcgtccgtcgcgattcaacacttgactctcctcaaagtcctg
gtcatatatacgatacgagaagttcctttagtggcagaagtcttgctgaggttgtttctg
gaagtgttggaaagagtatacaccagagcgacgcttggctgtcatcggtgcgcgactgga
agaattggctcgaattcctggctgatgcttgtcggacatgtttgatcgagacatacaaga
acaacgagcgcgatgcgacgccagaacaggtggaagcgctattcacaaataagcggttcc
ggaaggaagctgtccagaggatgcgcaatgctagcgttactcgagtcatgtcggcagacc
cccaattttttccaaaatatgaaatgagattttatgattacgagagaatacgacaagaac
tgttagaaatccgacagcttgttcagacaggcgaatccggcatttctccagaccgaacta
ttaaagaattcgctatatcccaacgaggcgatgctatactggagttcgccaatactgccc
ctggatgcagccacagcgacccggcacttcggttcagggtctcttcttacatgctcgctg
agacatcacccatctttgctcgcatgtttgcggggaattccagcagtcttcacctctacg
acgacgatgatatctcgtcgcagttaccgttgccaccgacaaagtactactgtaaagacg
gatctgaggctaaactgtaccgcatgccacaagtcgagctgaaccatctggattctttgg
agatcttactacacggggcgcaccatcatagcgagatgattccacgagagatcgagttcg
acaagtttgttgctatcgccgagtgttgcatgagatacaagagtacatcgcctttggaac
ttgtcgttgagcatagatggttaccacaatggatgcacaagggagcagatgacatgccag
acggtctcttggtcattagctacgcttttggcttgcgccgtctcttctcgcgcatgtcaa
aaactacaattctgaaccttgtggacgagaaggagctacagtcgaagccatggccgcaga
agatcaaagacaagatctgggctgtccgctgcgcaaaggtggcgcagatacacgagtgtt
gcgttagtgcgattcgggagtacatgcgagaaccgacacacaacacacccgaccaaaccg
aacccacgccgctgaattccagcttctcaccagacgctctacctccaatgatgctgacta
gcaccccgcgatgtcccaagggtagccattggtgcgacgccacgaatcttggttggctga
tgctactctataacgagatgaaccttttgccttatgtcatgtcgtcggatgtgttgtctc
atttacccaggtcgcagccacaaccgaaaagcctggcgcagattgtggatgcgctgagga
ggattccagcaccgccgacgccagtgcaccgaggcgtgtgtgatccaggtccggtgtttc
gctctgctattagtgatatcttcaacagtgtcctgggcttgacacttttcgacattagcg
gcaagagtcatggctggggcttgtcaaagcataaggaacgagaaccccaaactcaactta
atgaaaggctcaaccgtatggcagcgcatgatccagactacagtgtcgctacagaattcc
cagaaatcattcgccttcgcattatgtgccaactagacgagctggatgaccttcactcgg
cagctatggttagtcgggcttactacgagacgtacaagaagcatgagctttatcttatga
ggaatattctccgtatggaccgaaaacgatcgaccattcagcatcacatcccaatcggac
ccaacacaaacgaagaaaaggtcctcagggaggagtctgacgttcttaagcggacaccag
ctgatactgcagatggtatcactcttcacagcgtggttgagagtgaaggagattacacag
actctgacgatgatagcgatagtctgtactcaacatcagtaacccggtcgcttccccgat
cagaagctaccacaagcacaaccaccagaggactagattatcagggatcggcagaccttg
cgttgatcacggacagtcccgcacggacaccaagggcccggaccggcacaccaacatcgt
cgtcccgatctccgacgacccctcgacaagccgtgtttgac---ccacctgctccggctg
ctacatcgcccgtgatgacaatagacgaaccacctctcacagtcgaagaagcccatcgga
ttctctggccagacgccgcgattaaagcatccgaatcacctctacccaccgcccatcctg
gcgcagaaggcattcgtgagaagttccgcgctggtgatccatcttttcacttggggctag
aagaaaagactcttgttccgacgggtgaaaaacaacttaggagtgaacatgatcgacagg
ttgggctgttgaagggaggtgaaccgagtaaatga
>Fp26r
atggtctccagaacatctagcgacgggcctcctcctgggggcggccgacaatggaagtcg
ctgatcaacaagattccaagacg-----------gatcaatataatcagtcaacatcttc
ccgagacaagtacctccgacctcgacctcaatgccagatcccccgatggccattctgcga
atccgctcgacagtcaagagactcatatccgacagctacaagctatcgtccagcgaatgc
ctcgcaatttccccactacgccgaaccacgtcgactcggcttataaagactttaaaaagc
acaaagagcaatgcgccatgctatgtcggcatatcctgacagaggagttgggccgcggtc
ctcacaacggcagcgatctcgtccgtcgcgattcaacacttgactctcctcaaagtcctg
gtcatatatacgatacgagaagttcctttagtggcagaagtcttgctgaggttgtttctg
gaagtgttggaaagagtatacaccagagcgacgcttggctgtcatcggtgcgcgactgga
agaattggctcgagttcctggctgatgcttgtcggacatgtttgatcgagacatacaaga
acaacgagcgcgatgcgacgccagaacaggtggaagcgctattcacaaataagcggttcc
ggaaggaagctgtccagaggatgcgcaatgctagcgttactcgagtcatgtcggcagacc
cccaattttttccaaaatatgaaatgagattttatgattacgagagaatacgacaggaac
tgttagaaatccgacagcttgttcagacaggcgaatccggcatttccccagaccgaacta
ttaaagaattcgccatatcccaacgaggcgatgctatattggagttcgcaaacactgcac
ctggatgcagccacagcgacccggcacttcgtttcagggtctcttcttacatgctcgctg
agacatcacccatctttgctcgcatgtttgcggggaattccagcagtcttcacctctacg
acgacgatgatatctcgtcgcagttaccgttgccaccgacaaagtactactgtaaagacg
gatctgaggctaaactgtaccgcatgccacaagtcgagctgaaccatctggattctttgg
agatcttactacacggggcgcaccaccatagcgagatgattccacgagagatcgagttcg
acaagtttgttgctatcgccgagtgttgcatgagatacaagagtacatcgcctttggaac
ttgtcgttgagcatagatggttaccacaatggatgcacaagggagcagatgacatgccag
acggtctcttggtcattagctacgcttttggtttgcgccgtctcttctcgcgcatgtcga
aaactacaattctgaaccttgtggatgagaaggagctacagtcgaagccatggccgcaga
agatcaaagacaagatctgggctgtccgctgcgcaaaggtggcgcagatccacgagtgtt
gcgttagtgcgattcgggagtacatgcgagaaccgacacacaacacacctgaccaaaccg
aacctacgccgctgaattccagcttctcaccagacgctctacctccaatgatgctgacta
acaccccgcgatgtcccaagggtagccattggtgcgacgccacgaatcttggttggctga
tgctactctacaacgagatgaaccttttgccttatgtcatgtcgtcggatgtgttgtctc
atttacccaggtcgcagccacaaccgaaaagcctggcgcagattgtggatgcgctgagga
ggattccagcaccgccgacgccagtgcaccgaggcgtgtgtgatccaggtccggtgtttc
gctctgctattagtgatatcttcaacagtgtcctgggcttgacacttttcgacattagcg
gcaagagtcatggctggggcttgtcaaagcataaggaacgagaaccccaaactcaactta
atgaaaggctcaaccgtatggcagcgcatgatccagactacagtgtcgctacagaattcc
cagaaatcattcgcctccgcattatgtgccaactagacgagctggatgaccttcactcgg
cagctatggttagtcgggcttactacgagacgtacaagaagcatgagctttatcttatga
ggaatattctccgtatggaccgaaaacgatcgaccattcagcatcacatcccaatcggac
ccaacacaaacgaagaaaaggtcctcagggaggagtctgacgttcttaagcggacaccag
ctgatactgcagatggtatcactcttcacagcgtggttgagagtgaaggagattacacag
actctgacgatgatagcgatagtctgtactcaacatcagtaacccggtcgcttccccgat
cagaagctaccacaagcacaaccaccagaggactagattatcagggatcggcagaccttg
cgttgatcacggacagtcccgcacggacaccaagggcccggaccggcacaccaacatcgt
cgtcccgatctccgacgacccctcgacaagccgtgtttgac---ccacctgctccggctg
ctacatcacccgtgatgacaatagacgaaccacctctcacggttgaagaagcccatcgaa
ttctctggccagacgccgcgattaaagcatctgaatcacctctacccaccgcccatcctg
gcgcagaaggcattcgtgagaagttccgcgctggtgatccatcttttcacttggggctag
aagaaaagactcttgttccgacgggtgaaaaacaacttaggagtgaacatgatcgacagg
ttgggctgttgaagggaggtgaaccgagtaaatga
>Fp33
atggtctccagaacatctagcgacgggccccctcctgggggcggccgacaatggaagtcg
ctgatcaacaagattccaagacg-----------gatcaatataatcagtcaacatcttc
ccgagacaagtacctccgacctcgacctcaatgccagatcccccgatggccactctgcga
atccgctcgacagtcaagagactcatatccgacagctacaggcgatcgtacaacgaatgc
ctcgcaatttccccaccacgccgaaccacgtcgactcggcttataaagaatttaaaaagc
acaaagagcaatgcgctttgctatgtcggcatatcctgacagaggagctgggccgcggtc
ctcacaacggcagcgatctcgtccgtcgcgattcaacacttgactctcctcaaagtcctg
gccatatatacgatacgagaagttccttcagtgggagaagtcttgctgaggttgtttctg
gaagtgttggaaagagtatacaccagagcgacgcttggctgtcatcggtgcgcgactgga
agaattggctcgagttcctggctgatgcttgtcggacatgtttgatcgagacatacaaga
acaacgagcgcgatgcgacgccagaacaggtggaagcgctattcacaaataagcggtttc
ggaaagaggctgtccagaggatgcgcaatgctagcgttactcgagtcatgtcggcagacc
cccaattttttccaaaatatgaaatgagattttatgattacgagagaatacgtcaggaac
tgttagaaatccgacagcttgttcagacaggcgaatccggcatttccccagaccgaacta
ttaaagaattcgccatatcccaacgaggcgatgctatactggagttcgccaacactgccc
ctggatgcagccacagcgatccggcacttcggttcagggtctcttcttacatgctcgctg
agacatcgcccatctttgctcgcatgtttgcggggaattccagcagtcttcacctctacg
acgacgatgatatctcgtcgcagttaccgttgccaccgacaaagtactactgtaaagacg
gatctgaggctaaactgtaccgcatgccacaagtcgagctgaaccatctggattctttgg
agatcttactacacggggcgcaccaccatagcgagatgattccacgagagatcgagttcg
acaagtttgtcgctattgccgagtgttgcatgagatacaagagtacatcgcctttggaac
ttgtcgttgagcatagatggttaccacaatggatgcacaagggagcagacgacatgccag
acggtctcttggtcattagctacgcttttggcttgcgccgtctcttctcgcgtatgtcaa
aaactacaattctgaaccttgtggacgagaaggagctaaagtcgaagccatggccgcaga
agatcaaagacaagatctgggctgtccgctgcgcaaaggtggcgcagatacacgagtgtt
gcgttagtgcgattcgggagtacatgcgagaaccgacacacaacacacccgaccaaaccg
aacccacgccgctgaattccagcttctcaccagacgctctacctccaatgatgctgacta
gcaccccgcgatgtcccaagggtagccattggtgcgacgccacgaatcttggttggctga
tgctactctataacgagatgaacgttttgccttatgtcatgtcgtcggatgtgttgtctc
atttacccaggtcgcagccacaaccgaaaagcctggcgcagattgtggatgcgctgagga
ggattccagcaccgccgacgccagtgcaccgaggcgtgtgtgatccaggtccggtgtttc
gctctgctattagtgatatcttcaacagtgtcctgggcttgacacttttcgacattagcg
gcaagagtcatggctggggcttgtcaaagcataaggaacgagaaccccaaactcaactta
atgaaaggctcaaccgtatggcagcgcatgatccagactacagtgtcgctacagaattcc
cagaaatcattcgcctccgcattatgtgccaactagacgagctggatgaccttcactcgg
cagctatggttagtcgggcttactacgagacgtacaagaagcatgagctttatcttatga
ggaatattctccgtatggaccgaaaacgatcgaccattcagcatcacatcccaatcggac
ccaacacaaacgaagaaaaggtcctcagggaggagtctgacgttcttaagcggacaccag
ctgatactgcagatggtatcactcttcacagcgtggttgagagtgaaggagattacacag
actctgacgatgatagcgatagtctgtactcaacatcagtaacccggtcgcttccccgat
cagaagctaccacaagtataaccaccagaggactagattatcagggatcggtagaccttg
cgttgatcacggacagtcccgcacggacaccaagggcccggaccggcacaccaacatcgt
cgtcccgatctccgacgacccctcgacaagccgtgtttgac---ccacctgctccggctg
ctacatcacccgtgatgacaatagacgaaccacctctcacggttgaagaagcccatcgaa
ttctctggccagacgccgcgattaaagcatctgaatca---ctacccaccgcccatcctg
gcgcagaaggcattcgtgagaagttccgcgctggcgatccatcttttcacttggggctag
aagaaaagactcttgttccgacgggtgaaaaacaacttaggagtgaacatgatcgacagg
ttgggctgttgaagggaggtgaaccgaggaaatga
>Fp34
atggtctccagaacatctagcgacgggcctcctcctgggggcggccgacaatggaagtcg
ctgatcaacaagattccaagacg-----------gatcaatataatcagtcaacatcttc
ccgagacaagtacctccgacctcgacctcaatgccagatcccccgatggccactctgcga
atccgctcgacagtcaagagactcatatccgacagctacaggcgatcgtacaacgaatgc
ctcgcaatttccccaccacgccgaaccacgtcgactcggcttataaagaatttaaaaagc
acaaagagcaatgcgctttgctatgtcggcatatcctgacagaggagctgggccgcggtc
ctcacaacggcagcgatctcgtccgtcgcgattcaacacttgactctcctcaaagtcctg
gccatatatacgatacgagaagttccttcagtgggagaagtcttgctgaggttgtttctg
gaagtgttggaaagagtatacaccagagcgacgcttggctgtcatcggtgcgcgactgga
agaattggctcgagttcctggctgatgcttgtcggacatgtttgatcgagacatacaaga
acaacgagcgcgatgcgacgccagaacaggtggaagcgctattcacaaataagcggtttc
ggaaagaggctgtccagaggatgcgcaatgctagcgttactcgggtaatgtcggcagacc
cccaattttttccaaaatatgaaatgagattttatgattatgagagaatacgacaggaac
tgttagaaatccgacagcttgttcagacaggtgaatccggcatctccccagaccgaacta
ttaaagaattcgccatatcccagcgaggcgatgctatactggagttcgccaacactgccc
ctggatgcagccacagcgacccggcacttcggttcagggtctcttcttacatgctcgctg
agacatcacccatctttgctcgcatgtttgcggggaattccagcagtcttcacctctacg
acgacgatgatatctcgtcgcagttaccgttgccaccgacaaagtactactgcaaagacg
gatctgaggctaaactctaccgcatgccacaagtcgagctgaaccatctggattctttgg
agatcttactacacggggctcaccaccatagcgaaatgattccacgagagatcgagttcg
acaagtttgttgctatcgccgagtgttgcatgagatacaagagtacatcgcctctggaac
ttgtcgttgagcatagatggttaccacaatggatgcacaagggagcagatgacatgccag
acggtctcttggtcattagctacgcttttggtttgcgccgtctcttctcgcgcatgtcga
aaactacaattctgaaccttgtggatgagaaggagctacagtcgaagccatggccgcaga
agatcaaagacaagatctgggctgtccgctgcgcaaaggtggcgcagatccacgagtgtt
gcgttagtgcgattcgggagtacatgcgagaaccgacacacaacacacccgaccaaaccg
aaccaacgccgctgaattccagcttctcaccagacgctctacctccaatgatgctgacta
gcaccccgcgatgtcccaagggtagccattggtgcgacgccacgaatcttggttggctga
tgctactctacaacgagatgaaccttttgccttatgtcatgtcgtcggatgtgttgtctc
atttacccaggtcgcagccacaaccgaaaagcctggcgcagattgtggatgcgctgagga
ggattccagcaccgccgacgccagtgcaccgaggcgtgtgtgatccaggtccggtgtttc
gctctgctattagtgatatcttcaacagtgtcctgggcttgacacttttcgacattagcg
gcaagagtcatggctggggcttgtcaaagcataaggaacgagaaccccaaactcaactta
atgaaaggctcaaccgtatggcagcgcatgatccagactacagtgtcgctacagaattcc
cagaaatcattcgcctccgcattatgtgccaactagacgagctggatgaccttcactcgg
cagctatggttagtcgggcttactacgagacgtacaagaagcatgagctttatcttatga
ggaatattctccgtatggaccgaaaacgatcgaccattcagcatcacatcccaatcggac
ccaacacaaacgaagaaaaggtcctcagggaggagtctgacgttcttaagcggacaccag
ctgatactgcagatggtatcactcttcacagcgtggttgagagtgaaggagattacacag
actctgacgatgatagcgatagtctgtactcaacatcagtaacccggtcgcttccccgat
cagaagctaccacaagcacaaccaccagaggactagattatcagggatcggcagaccttg
cgttgatcacggacagtcccgcacggacaccaagggcccggaccggcacaccaacatcgt
cgtcccgatctccgacgacccctcgacaagccgtgtttgac---ccacctgctccggctg
ctacatcacccgtgatgacaatagacgaaccacctctcacagttgaagaagcccatcgaa
ttctctggccagacgccgcgattaaagcatctgaatcacctctacccaccgcccatcctg
gcgcagaaggcattcgtgagaagttccgcgctggtgatccatcttttcacttggggctag
aagaaaagactcttgttccgacgggtgaaaaacaacttaggagtgaacatgatcgacagg
ttggactgttgaagggaggtgaaccgagtaaatga
>Fp35
atggtctccagaacatctagcgacgggccccctcctgggggcggccgacaatggaagtcg
ctgatcaacaagattccaagacg-----------gatcaatataatcagtcaacatcttc
ccgagacaagtacctccgacctcgacctcaatgccagatcccccgatggccactctgcga
atccgctcgacagtcaagagactcatatccgacagctacaggcgatcgtacaacgaatgc
ctcgcaatttccccaccacgccgaaccacgtcgactcggcttataaagactttaaaaagc
acaaagagcaatgcgctttgctatgtcggcatatcctgacagaggagctgggccgcggtc
ctcacaacggcagcgatctcgtccgtcgcgattcaacacttgactctcctcaaagtcctg
gtcatatatacgatacgagaagttcctttagtggcagaagtcttgctgaggttgtttctg
gaagtgttggaaagagtatacaccagagcgacgcttggctgtcatcggtgcgcgactgga
agaattggctcgaattcctggctgatgcttgtcggacatgtttgatcgagacatacaaga
acaacgagcgcgatgcgacgccagaacaggtggaagcgctattcacaaataagcggttcc
ggaaggaagctgtccagaggatgcgcaatgctagcgttactcgagtcatgtcggcagacc
cccaattttttccaaaatatgaaatgagattttatgattacgagagaatacgacaagaac
tgttagaaatccgacagcttgttcagacaggcgaatccggcatttctccagaccgaacta
ttaaagaattcgctatatcccaacgaggcgatgctatactggagttcgccaatactgccc
ctggatgcagccacagcgacccggcacttcggttcagggtctcttcttacatgctcgctg
agacatcacccatctttgctcgcatgtttgcggggaattccagcagtcttcacctctacg
acgacgatgatatctcgtcgcagttaccgttgccaccgacaaagtactactgtaaagacg
gatctgaggctaaactgtaccgcatgccacaagtcgagctgaaccatctggattctttgg
agatcttactacacggggcgcaccatcatagcgagatgattccacgagagatcgagttcg
acaagtttgttgctatcgccgagtgttgcatgagatacaagagtacatcgcctttggaac
ttgtcgttgagcatagatggttaccacaatggatgcacaagggagcagatgacatgccag
acggtctcttggtcattagctacgcttttggcttgcgccgtctcttctcgcgcatgtcaa
aaactacaattctgaaccttgtggacgagaaggagctacagtcgaagccatggccgcaga
agatcaaagacaagatctgggctgtccgctgcgcaaaggtggcgcagatacacgagtgtt
gcgttagtgcgattcgggagtacatgcgagaaccgacacacaacacacccgaccaaaccg
aacccacgccgctgaattccagcttctcaccagacgctctacctccaatgatgctgacta
gcaccccgcgatgtcccaagggtagccattggtgcgacgccacgaatcttggttggctga
tgctactctataacgagatgaaccttttgccttatgtcatgtcgtcggatgtgttgtctc
atttacccaggtcgcagccacaaccgaaaagcctggcgcagattgtggatgcgctgagga
ggattccagcaccgccgacgccagtgcaccgaggcgtgtgtgatccaggtccggtgtttc
gctctgctattagtgatatcttcaacagtgtcctgggcttgacacttttcgacattagcg
gcaagagtcatggctggggcttgtcaaagcataaggaacgagaaccccaaactcaactta
atgaaaggctcaaccgtatggcagcgcatgatccagactacagtgtcgctacagaattcc
cagaaatcattcgccttcgcattatgtgccaactagacgagctggatgaccttcactcgg
cagctatggttagtcgggcttactacgagacgtacaagaagcatgagctttatcttatga
ggaatattctccgtatggaccgaaaacgatcgaccattcagcatcacatcccaatcggac
ccaacacaaacgaagaaaaggtcctcagggaggagtctgacgttcttaagcggacaccag
ctgatactgcagatggtatcactcttcacagcgtggttgagagtgaaggagattacacag
actctgacgatgatagcgatagtctgtactcaacatcagtaacccggtcgcttccccgat
cagaagctaccacaagcacaaccaccagaggactagattatcagggatcggcagaccttg
cgttgatcacggacagtcccgcacggacaccaagggcccggaccggcacaccaacatcgt
cgtcccgatctccgacgacccctcgacaagccgtgtttgac---ccacctgctccggctg
ctacatcgcccgtgatgacaatagacgaaccacctctcacggttgaagaagcccatcgaa
ttctctggccagacgccgcgattaaagcatctgaatca---ctacccaccgcccatcctg
gcgcagaaggcattcgtgagaagttccgcgctggcgatccatcttttcacttggggctag
aagaaaagactcttgttccgacgggtgaaaaacaacttaggagtgaacatgatcgacagg
ttgggctgttgaagggaggtgaaccgaggaaatga
>Fp38
atggtctccagaacatctagcgacgggccccctcctgggggcggccgacaatggaagtcg
ctgatcaacaagattccaagacg-----------gatcaatataatcagtcaacatcttc
ccgagacaagtacctccgacctcgacctcaatgccagatcccccgatggccactctgcga
atccgctcgacagtcaagagactcatatccgacagctacaggcgatcgtacaacgaatgc
ctcgcaatttccccaccacgccgaaccacgtcgactcggcttataaagactttaaaaagc
acaaagagcaatgcgctttgctatgtcggcatatcctgacagaggagctgggccgcggtc
ctcacaacggcagcgatctcgtccgtcgcgattcaacacttgactctcctcaaagtcctg
gtcatatatacgatacgagaagttcctttagtggcagaagtcttgctgaggttgtttctg
gaagtgttggaaagagtatacaccagagcgacgcttggctgtcatcggtgcgcgactgga
agaattggctcgaattcctggctgatgcttgtcggacatgtttgatcgagacatacaaga
acaacgagcgcgatgcgacgccagaacaggtggaagcgctattcacaaataagcggttcc
ggaaggaagctgtccagaggatgcgcaatgctagcgttactcgagtcatgtcggcagacc
cccaattttttccaaaatatgaaatgagattttatgattacgagagaatacgacaagaac
tgttagaaatccgacagcttgttcagacaggcgaatccggcatttctccagaccgaacta
ttaaagaattcgctatatcccaacgaggcgatgctatactggagttcgccaatactgccc
ctggatgcagccacagcgacccggcacttcggttcagggtctcttcttacatgctcgctg
agacatcacccatctttgctcgcatgtttgcggggaattccagcagtcttcacctctacg
acgacgatgatatctcgtcgcagttaccgttgccaccgacaaagtactactgtaaagacg
gatctgaggctaaactgtaccgcatgccacaagtcgagctgaaccatctggattctttgg
agatcttactacacggggcgcaccatcatagcgagatgattccacgagagatcgagttcg
acaagtttgttgctatcgccgagtgttgcatgagatacaagagtacatcgcctttggaac
ttgtcgttgagcatagatggttaccacaatggatgcacaagggagcagatgacatgccag
acggtctcttggtcattagctacgcttttggcttgcgccgtctcttctcgcgcatgtcaa
aaactacaattctgaaccttgtggacgagaaggagctacagtcgaagccatggccgcaga
agatcaaagacaagatctgggctgtccgctgcgcaaaggtggcgcagatacacgagtgtt
gcgttagtgcgattcgggagtacatgcgagaaccgacacacaacacacccgaccaaaccg
aacccacgccgctgaattccagcttctcaccagacgctctacctccaatgatgctgacta
gcaccccgcgatgtcccaagggtagccattggtgcgacgccacgaatcttggttggctga
tgctactctataacgagatgaaccttttgccttatgtcatgtcgtcggatgtgttgtctc
atttacccaggtcgcagccacaaccgaaaagcctggcgcagattgtggatgcgctgagga
ggattccagcaccgccgacgccagtgcaccgaggcgtgtgtgatccaggtccggtgtttc
gctctgctattagtgatatcttcaacagtgtcctgggcttgacacttttcgacattagcg
gcaagagtcatggctggggcttgtcaaagcataaggaacgagaaccccaaactcaactta
atgaaaggctcaaccgtatggcagcgcatgatccagactacagtgtcgctacagaattcc
cagaaatcattcgccttcgcattatgtgccaactagacgagctggatgaccttcactcgg
cagctatggttagtcgggcttactacgagacgtacaagaagcatgagctttatcttatga
ggaatattctccgtatggaccgaaaacgatcgaccattcagcatcacatcccaatcggac
ccaacacaaacgaagaaaaggtcctcagggaggagtctgacgttcttaagcggacaccag
ctgatactgcagatggtatcactcttcacagcgtggttgagagtgaaggagattacacag
actctgacgatgatagcgatagtctgtactcaacatcagtaacccggtcgcttccccgat
cagaagctaccacaagcacaaccaccagaggactagattatcagggatcggcagaccttg
cgttgatcacggacagtcccgcacggacaccaagggcccggaccggcacaccaacatcgt
cgtcccgatctccgacgacccctcgacaagccgtgtttgac---ccacctgctccggctg
ctacatcgcccgtgatgacaatagacgaaccacctctcacggttgaagaagcccatcgaa
ttctctggccagacgccgcgattaaagcatctgaatca---ctacccaccgcccatcctg
gcgcagaaggcattcgtgagaagttccgcgctggcgatccatcttttcacttggggctag
aagaaaagactcttgttccgacgggtgaaaaacaacttaggagtgaacatgatcgacagg
ttgggctgttgaagggaggtgaaccgaggaaatga
>Fp39
atggtctccagaacatctagcgacgggcctcctcctgggggcggccgacaatggaagtcg
ctgatcaacaagattccaagacg-----------gatcaatataatcagtcagcatcttc
ccgagacaagtacctccgacctcgacctcaatgccagatcccccgatggccattctgcga
atccgctcgacagtcaagagactcatatccgacagctacaagctatcgtccagcgaatgc
ctcgcaatttccccactacgccgaaccacgtcgactcggcttataaagactttaaaaagc
acaaagagcaatgcgctttgctatgtcggcatatcctgacagaggagctgggccgcggtc
ctcacaacggcagcgatctcgtccgtcgcgattcaacacttgactctcctcaaagtcctg
gtcatatatacgatacgagaagttctttcagtgggaggagtcttgctgaggttgtttctg
gaagtgttggaaagagtatacaccagagcgacgcttggctgtcatcggtgcgcgactgga
agaattggctcgagttcctggctgatgcttgtcggacatgtttgatcgagacatacaaga
acaacgagcgcgatgcgacgccagaacaggtggaagcgctattcacaaataagcggttcc
ggaaggaagctgtccagaggatgcgcaatgctagcgttactcgagtcatgtcggcagacc
cccaattttttccaaaatatgaaatgagattttatgattacgagagaatacgacaggaac
tgttagaaatccgacagcttgttcagacaggcgaatccggcatttccccagaccgaacta
ttaaagaattcgccatatcccagcgaggcgatgctatactggagttcgccaacactgccc
ctggatgcagccacagcgacccggcacttcggttcagggtctcttcttacatgctcgctg
agacatcacccatctttgctcgcatgtttgcggggaattccagcagtcttcacctctacg
acgacgatgatatctcgtcgcagttaccgttgccaccgacaaagtactactgtaaagacg
gatctgaggctaaactgtaccgcatgccacaagtcgagctgaaccatctggattctttgg
agatcttactacacggggcgcaccatcatagcgagatgattccacgagagatcgagttcg
acaagtttgttgctatcgccgagtgttgcatgagatacaagagtacatcgcctttggaac
ttgtcgttgagcatagatggttaccacaatggatgcacaagggagcagatgacatgccag
acggtctcttggtcatcagctacgcttttggcttgcgccgtctcttctcgcgcatgtcga
aaactacaattctgaaccttgtggatgagaaggagctacagtcgaagccatggccgcaga
agatcaaagacaagatctgggctgtccgctgcgcaaaggtggcgcagatccacgagtgtt
gcgttagtgcgattcgggagtacatgagagaaccgacacacaacacacccgaccaaaccg
aacccacgccgctgaattccagcttctcaccagacgctctacctccaatgatgctgacta
gcaccccgcgatgtcccaagggtagccattggtgcgacgccacgaatcttggttggctga
tgctactctataacgagatgaaccttttgccttatgtcatgtcgtcggatgtgttgtctc
atttacccaggtcgcagccacaaccgaaaagcctggcgcagattgtggatgcgctgagga
ggattccagcaccgccgacgccagtgcaccgaggcgtgtgtgatccaggtccggtgtttc
gctctgctattagtgatatcttcaacagtgtcctgggcttgacacttttcgacattagcg
gcaagagtcatggctggggcttgtcaaagcataaggaacgagaaccccaaactcaactta
atgaaaggctcaaccgtatggcagcgcatgatccagactacagtgtcgctacagaattcc
cagaaatcattcgccttcgcattatgtgccaactagacgagctggatgaccttcactcgg
cagctatggtcagccgggcatactacgagacgtacaagaagcatgagctttatcttatga
ggaatattctccgtatggaccgaaaacgatcgaccattcagcatcacatcccaatcggac
ccaacacaaacgaagaaaaggtcctcagggaggagtctgacgttcttaagcggacaccag
ctgatactgcagatggtatcactcttcacagcgtggttgagagtgaaggagattacacag
actctgacgatgatagcgatagtctgtactcaacatcagtaacccggtcgcttccccgat
cagaagctaccacaagcacaaccaccagagggctagattatcagggatcggcagaccttg
cgttgatcacggacagtcccgcacggacaccaagggcccggaccggcacatcaacatcgt
cgtcccgatctccgacgacccctcgacaagccgtgtttgac---ccacctgctccggctg
ctacatcacccgtgatgacaatagacgaaccacctctcacggttgaagaagcccatcgaa
ttctctggccagacgccgcgattaaagcatctgaatcacctctacccaccgcccatcctg
gcgcagaaggcattcgtgagaagttccgcgctggtgatccatcttttcacttggggctag
aagaaaagactcttgttccgacgggtgaaaaacaacttaggagtgaacatgatcgacagg
ttgggctgttgaagggaggtgaaccgagtaaatga
>Fp42
atggtctccagaacatctagcgacgggccccctcctgggggcggccgacaatggaagtcg
ctgatcaacaagattccaagacg-----------gatcaatataatcagtcaacatcttc
ccgagacaagtacctccgacctcgacctcaatgccagatcccccgatggccactctgcga
atccgctcgacagtcaagagactcatatccgacagctacaggcgatcgtacaacgaatgc
ctcgcaatttccccaccacgccgaaccacgtcgactcggcttataaagaatttaaaaagc
acaaagagcaatgcgctttgctatgtcggcatatcctgacagaggagctgggccgcggtc
ctcacaacggcagcgatctcgtccgtcgcgattcaacacttgactctcctcaaagtcctg
gtcatatatacgatacgagaagttcctttagtgggagaagtcttgctgaggttgtttctg
gaagtgttggaaagagtatacaccagagcgacgcttggctgtcatcggtgcgcgactgga
agaattggctcgagttcctggctgatgcttgtcggacatgtttgatcgagacatacaaga
acaacgagcgcgatgcgacgccagaacaggtggaagcgctattcacgaataaacggtttc
ggaaagaggctgtccagaggatgcgcaatgctagcgttactcgagtcatgtcggcagacc
cccaattttttccaaaatatgaaatgagattttatgattatgagagaatacgacaggaac
tgttagaaatccgacagcttgttcagacaggtgaatccggcatctccccagaccgaacta
ttaaagaattcgccatatcccagcgaggcgatgctatactggagttcgccaacactgccc
ctggatgcagccacagcgacccggcacttcggttcagggtctcttcttacatgctcgctg
agacatcacccatctttgctcgcatgtttgcggggaattccagcagtcttcacctctacg
acgacgatgatatctcgtcgcagttaccgttgccaccgacaaagtactactgcaaagacg
gatctgaggctaaactgtaccgcatgccacaagtcgagctgaaccatctggattctttgg
agatcttactacacggggcgcaccatcatagcgagatgattccacgagagatcgagttcg
acaagtttgttgctatcgccgagtgttgcatgagatacaagagtacatcgcctttggaac
ttgtcgttgagcatagatggttaccacaatggatgcacaagggagcagatgacatgccag
acggtctcttggtcattagctacgcttttggtttgcgccgtctcttctcgcgcatgtcga
aaactacaattctgaaccttgtggacgagaaggagctacagtcgaagccatggccgcaga
agatcaaagacaagatatgggctgtccgctgcgcaaaggtggcgcagatccacgagtgtt
gcgttagtgctattcgggagtacatgcgagaaccgacacacaacacacccgaccaaaccg
aacccacgccgctgaattccagcttctcaccagacgctctacctccaatgatgctgacta
gcaccccgcgatgtcccaagggtagccattggtgcgacgccacgaatcttggttggctga
tgctactctacaacgagatgaaccttttgccttctgtcatgtcatcggatgtgttgtctc
atttacccaggtcgcagccacaaccgaaaagcctggcgcagattgtggatgcgctgagga
ggattccagcaccgccgacgccagtgcaccgaggcgtctgtgatccaggtccggtatttc
gctctgctattagtgatatcttcaacagtgtcctgggcttgacacttttcgacattagcg
gcaagagtcatggctggggcttgtcaaagcataaggaacgagaaccccaaactcaactta
atgaaaggctcaaccgtatggcagcgcatgatccagactacagtgtcgctacagaattcc
cagaaatcattcgtcttcgcattatgtgccaactagacgagctggatgaccttcactcgg
cagctatggttagtcgggcttactacgagacgtacaagaagcatgagctttatcttatga
ggaatattctccgtatggaccgaaaacgatcgaccattcagcatcacatcccaatcggac
ccaacacaaacgaagaaaaggtcctcagggaggagtctgacgttcttaagcggacacctg
ctgatactgcagatggcatcactcttcgcagcgtggtcgagagtgaaggagattacacag
actctgacgatgacagcgatagcctgtactcaacatcagtaacccggtcgcttccccgat
cagaagctaccacaagcacaaccaccagaggactagattatcagggatcggcagaccttg
cgttgatcacggacagtcccgcacggacaccaagggcccggaccggcacaccaacatcgt
cgtcccgatctccgacgacccctcgacaagccgtgtttgac---ccacctgctccggctg
ctacatcacccgtgatgacaatagacgaaccacctctcacggttgaagaagcccatcgaa
ttctctggccagacgccgcgattaaagcatccgaatcacctctacccaccgcccatcctg
gcgcagaaggcattcgtgagaagttccgcgctggtgatccatcttttcacttggggctag
aagaaaagactcttgttccgacgggtgaaaaacaacttaggagtgaacatgatcgacagg
ttgggctgttgaagggaggtgaaccgagtaaatga
>Fp44
atggtctccagaacatctagcgacgggcctcctcctgggggcggccgacaatggaagtcg
ctgatcaacaagattccaagacg-----------gatcaatataatcagtcagcatcttc
ccgagacaagtacctccgacctcgacctcaatgccagatcccccgatggccattctgcga
atccgctcgacagtcaagagactcatatccgacagctacaagctatcgtccagcgaatgc
ctcgcaatttccccactacgccgaaccacgtcgactcggcttataaagactttaaaaagc
acaaagagcaatgcgccatgctatgtcggcatatcctgacagaggagttgggccgcggtc
ctcacaacggcagcgatctcgtccgtcgcgattcaacacttgactctcctcaaagtcctg
gtcatatatacgatacgagaagttccttcagtgggagaagtcttgctgaggttgtttctg
gaagtgttggaaagagtatacaccagagcgacgcttggctgtcatcggtgcgcgactgga
agaattggctcgagttcctggctgatgcttgtcggacatgtttgatcgagacatacaaga
acaacgagcgcgatgcgacgccagaacaggtggaagcgttattcacaaataagcggtttc
ggaaagaggctgtccagaggatgcgcaatgctagcgttactcgagtcatgtcggcagacc
cccaattttttccaaaatatgaaatgagattttatgattacgagagaatacgacaggaac
tgttagaaatccgacagcttgttcagacaggcgaatccggcatctccccagaccgaagta
ttaaagaattcgccatatcccagcgaggcgatgctatactggagttcgccaacactgccc
ctggatgcagccacagcgatccggcacttcggttcagggtctcttcttacatgctcgctg
agacatcacccatctttgctcgcatgtttgcggggaattccagcagtcttcacctctacg
acgacgatgatatctcgtcgcagttaccgttgccaccgacaaagtactactgcaaagacg
gatctgaggctaaactctaccgcatgccacaagtcgagctgaaccatctggattctttgg
agatcttactacacggggcgcaccaccatagcgagatgattccacgagagatcgagttcg
acaagtttgttgctatcgccgagtgttgcatgagatacaagagtacatcgcctttggaac
tcgtcgttgagcatagatggttaccacaatggatgcacaagggagcagatgacatgccag
acggtctcttggtcatcagctacgcttttggcttgcgccgtctcttctcgcgcatgtcga
aaactacaattctgaaccttgtggatgagaaggagctacagtcgaagccatggccgcaga
agatcaaagacaagatctgggctgtccgctgcgcaaaggtggcgcagatccacgagtgtt
gcgttagtgctattcgggagtacatgcgagaaccgacacacaacacacccgaccaaaccg
aacccacgccgctgaattccagcttctcaccagacgctctacctccaatgatgctgacta
gcaccccgcgatgtcccaagggtagccattggtgcgacgccacgaatcttggttggctga
tgctactctacaacgagatgaaccttttgccttatgtcatgtcgtcggatgtgttatctc
atttacccaggtcgcagccacaaccgaaaagcctggcgcagattgtggatgcgctgagga
ggattccagcaccgccgacgccagtgcaccgaggcgtgtgtgatccaggtccggtgtttc
gctctgctattagtgatatcttcaacagtgtcctgggcttgacacttttcgacattagcg
gcaagagtcatggctggggcttgtcaaagcataaggaacgtgaaccacaaactcaactta
atgaaaggctcaaccgtatggcagcgcatgatccagactacagtgtcgctacagaattcc
cagagatcattcgccttcgcattatgtgccaactagacgagctcgatgaccttcactcgg
cagctatggtcagccgggcatactacgagacgtacaagaagcatgagctttatcttatga
ggaatattctccgtatggaccgaaaacgatcgaccattcagcatcacatcccaatcggac
ccaacacaaacgaagaaaaggtcctcagggaggagtctgacgttcttaagcggacaccag
ctgatactgcagatggtatcactcttcacagcgtggttgagagtgaaggagattacacag
actctgacgatgatagcgatagtctatactcaacatcagtaacccggtcgcttccccgat
cagaagctaccacaagcacaaccaccagaggactagattatcagggatcggcagaccttg
cgttgatcacggacagtcccgcacggacaccaagggcccggaccggcacaccaacatcgt
cgtcccgatctccgacgacccctcgacaagccgtgtttgac---ccacctgctccggctg
ctacatcacccgtgatgacaatagacgaaccacctctcacggttgaagaagcccatcgaa
ttctctggccagacgccgcgattaaagcatctgaatcacctctacccaccgcccatcctg
gcgcagaaggcattcgtgagaagttccgcgctggcgatccatcttttcacttggggctag
aagaaaagactcttgttccgacgggtgaaaaacaacttaggagtgaacatgatcgacagg
ttgggctgttgaagggaggtgaaccgagtaaatga
>Fp49
atggtctccagaacatctagcgacgggccccctcctgggggcggccgacaatggaagtcg
ctgatcaacaagattccaagacg-----------gatcaatataatcagtcaacatcttc
ccgagacaagtacctccgacctcgacctcaatgccagatcccccgatggccactctgcga
atccgctcgacagtcaagagactcatatccgacagctacaggcgatcgtacaacgaatgc
ctcgcaatttccccaccacgccgaaccacgtcgactcggcttataaagaatttaaaaagc
acaaagagcaatgcgctttgctatgtcggcatatcctgacagaggagctgggccgcggtc
ctcacaacggcagcgatctcgtccgtcgcgattcaacacttgactctcctcaaagtcctg
gtcatatatacgatacgagaagttcctttagtgggagaagtcttgctgaggttgtttctg
gaagtgttggaaagagtatacaccagagcgacgcttggctgtcatcggtgcgcgactgga
agaattggctcgagttcctggctgatgcttgtcggacatgtttgatcgagacatacaaga
acaacgagcgcgatgcgacgccagaacaggtggaagcgctattcacgaataaacggtttc
ggaaagaggctgtccagaggatgcgcaatgctagcgttactcgagtcatgtcggcagacc
cccaattttttccaaaatatgaaatgagattttatgattatgagagaatacgacaggaac
tgttagaaatccgacagcttgttcagacaggtgaatccggcatctccccagaccgaacta
ttaaagaattcgccatatcccagcgaggcgatgctatactggagttcgccaacactgccc
ctggatgcagccacagcgacccggcacttcggttcagggtctcttcttacatgctcgctg
agacatcacccatctttgctcgcatgtttgcggggaattccagcagtcttcacctctacg
acgacgatgatatctcgtcgcagttaccgttgccaccgacaaagtactactgcaaagacg
gatctgaggctaaactgtaccgcatgccacaagtcgagctgaaccatctggattctttgg
agatcttactacacggggcgcaccatcatagcgagatgattccacgagagatcgagttcg
acaagtttgttgctatcgccgagtgttgcatgagatacaagagtacatcgcctttggaac
ttgtcgttgagcatagatggttaccacaatggatgcacaagggagcagatgacatgccag
acggtctcttggtcattagctacgcttttggtttgcgccgtctcttctcgcgcatgtcga
aaactacaattctgaaccttgtggacgagaaggagctacagtcgaagccatggccgcaga
agatcaaagacaagatatgggctgtccgctgcgcaaaggtggcgcagatccacgagtgtt
gcgttagtgctattcgggagtacatgcgagaaccgacacacaacacacccgaccaaaccg
aacccacgccgctgaattccagcttctcaccagacgctctacctccaatgatgctgacta
gcaccccgcgatgtcccaagggtagccattggtgcgacgccacgaatcttggttggctga
tgctactctacaacgagatgaaccttttgccttctgtcatgtcatcggatgtgttgtctc
atttacccaggtcgcagccacaaccgaaaagcctggcgcagattgtggatgcgctgagga
ggattccagcaccgccgacgccagtgcaccgaggcgtctgtgatccaggtccggtatttc
gctctgctattagtgatatcttcaacagtgtcctgggcttgacacttttcgacattagcg
gcaagagtcatggctggggcttgtcaaagcataaggaacgagaaccccaaactcaactta
atgaaaggctcaaccgtatggcagcgcatgatccagactacagtgtcgctacagaattcc
cagaaatcattcgtcttcgcattatgtgccaactagacgagctggatgaccttcactcgg
cagctatggttagtcgggcttactacgagacgtacaagaagcatgagctttatcttatga
ggaatattctccgtatggaccgaaaacgatcgaccattcagcatcacatcccaatcggac
ccaacacaaacgaagaaaaggtcctcagggaggagtctgacgttcttaagcggacacctg
ctgatactgcagatggcatcactcttcgcagcgtggtcgagagtgaaggagattacacag
actctgacgatgacagcgatagcctgtactcaacatcagtaacccggtcgcttccccgat
cagaagctaccacaagcacaaccaccagaggactagattatcagggatcggcagaccttg
cgttgatcacggacagtcccgcacggacaccaagggcccggaccggcacaccaacatcgt
cgtcccgatctccgacgacccctcgacaagccgtgtttgac---ccacctgctccggctg
ctacatcacccgtgatgacaatagacgaaccacctctcacggttgaagaagcccatcgaa
ttctctggccagacgccgcgattaaagcatccgaatcacctctacccaccgcccatcctg
gcgcagaaggcattcgtgagaagttccgcgctggtgatccatcttttcacttggggctag
aagaaaagactcttgttccgacgggtgaaaaacaacttaggagtgaacatgatcgacagg
ttgggctgttgaagggaggtgaaccgagtaaatga
>Fp50
atggtctccagaacatctagcgacgggcctcctcctgggggcggccgacaatggaagtcg
ctgatcaacaagattccaagacg-----------gatcaatataatcagtcaacatcttc
ccgagacaagtacctccgacctcgacctcaatgccagatcccccgatggccattctgcga
atccgctcgacagtcaagagactcatatccgacagctacaagctatcgtccagcgaatgc
ctcgcaatttccccactacgccgaaccacgtcgactcggcttataaagactttaaaaagc
acaaagagcaatgcgccatgctatgtcggcatatcctgacagaggagttgggccgcggtc
ctcacaacggcagcgatctcgtccgtcgcgattcaacacttgactctcctcaaagtcctg
gtcatatatacgatacgagaagttcctttagtggcagaagtcttgctgaggttgtttctg
gaagtgttggaaagagtatacaccagagcgacgcttggctgtcatcggtgcgcgactgga
agaattggctcgagttcctggctgatgcttgtcggacatgtttgatcgagacatacaaga
acaacgagcgcgatgcgacgccagaacaggtggaagcgctattcacaaataagcggttcc
ggaaggaagctgtccagaggatgcgcaatgctagcgttactcgagtcatgtcggcagacc
cccaattttttccaaaatatgaaatgagattttatgattacgagagaatacgacaagaac
tgttagaaatccgacagcttgttcagacaggcgaatccggcatttctccagaccgaacta
ttaaagaattcgctatatcccaacgaggcgatgctatactggagttcgccaatactgccc
ctggatgcagccacagcgacccggcacttcggttcagggtctcttcttacatgctcgctg
agacatcacccatctttgctcgcatgtttgcggggaattccagcagtcttcacctctacg
acgacgatgatatctcgtcgcagttaccgttgccaccgacaaagtactactgtaaagacg
gatctgaggctaaactgtaccgcatgccacaagtcgagctgaaccatctggattctttag
agatcttactacacggggcgcaccaccatagcgagatgattccacgagagatcgagttcg
acaagtttgttgctatcgccgagtgttgcatgagatacaagagtacatcgcctttggaac
ttgtcgctgagcatagatggttaccacaatggatgcacaagggagcagatgacatgccag
acggtctcttggtcatcagctacgcttttggcttgcgccgtctcttctcgcgcatgtcga
aaactacaattctgaaccttgtggatgagaaggagctacagtcgaagccatggccgcaga
agatcaaagacaagatctgggctgtccgttgcgcaaaggtggcgcagatccacgagtgtt
gcgttagtgcgattcgggagtacatgcgagaaccgacacacaacacacccgaccaaaccg
aacccacgccgctgaattccagcttctcaccagacgctctacctccaatgatgctgacta
gcaccccgcgatgtcccaagggtagccattggtgcgacgccacgaatcttggttggctga
tgctactctataacgagatgaaccttttgccttatgtcatgtcgtcggatgtgttgtctc
atttacccaggtcgcagccacaaccgaaaagcctggcgcagattgtggatgcgctgagga
ggattccagcaccgccgacgccagtgcaccgaggcgtgtgtgatccaggtccggtgtttc
gctctgctattagtgatatcttcaacagtgtcctgggcttgacacttttcgacattagcg
gcaagagtcatggctggggcttgtcaaagcataaggaacgagaaccccaaactcaactta
atgaaaggctcaaccgtatggcagcgcatgatccagactacagtgtcgctacagaattcc
cagaaatcattcgccttcgcattatgtgccaactggacgagctggacgaccttcactcgg
cagctatggttagccgggcatactacgagacgtacaagaagcatgagctttatcttatga
ggaatattctccgtatggaccgaaaacgatcgaccactcagcaccacatcccaatcggac
ccaacacaaacgaagaaaaggtcctcagggaagagtctgacgttcttaagcggacaccag
ctgatactgcagatggtatcactcttcacagcgtggtcgagagtgaaggagattacacag
actctgacgatgacagcgatagtctgtactcaacatcagtaacccggtcgcttccccgat
cagaagctaccacaagcacaaccaccagaggactagattatcagggatcggcagaccttg
cgttgatcacggacagtcccgcacggacaccaagggcccggaccggcacaccaacatcgt
cgtcccgatctccgacgacccctcgacaagccgtgtttgac---ccacctgctccggctg
ctacatcgcccgtgatgacaatagacgaaccacctctcacagtcgaagaagcccatcgga
ttctctggccagacgccgcgattaaagcatccgaatcacctctacccaccgcccatcctg
gcgcagaaggcattcgtgagaagttccgcgctggtgatccatcttttcacttggggcttg
aagaaaagactcttgttccgacgggtgaaaaacaacttaggagcgaacatgatcgacagg
ttgggttgttgaagggaggtgaaccgaggaaatga
>Fp51
atggtctccagaacatctagcgacgggcctcctcctgggggcggccgacaatggaagtcg
ctgatcaacaagattccaagacg-----------gatcaatataatcagtcagcatcttc
ccgagacaagtacctccgacctcgacctcaatgccagatcccccgatggccattctgcga
atccgctcgacagtcaagagactcatatccgacagctacaagctatcgtccagcgaatgc
ctcgcaatttccccactacgccgaaccacgtcgactcggcttataaagactttaaaaagc
acaaagagcaatgcgctttgctatgtcggcatatcctgacagaggagctgggccgcggtc
ctcacaacggcagcgatctcgtccgtcgcgattcaacacttgactctcctcaaagtcctg
gtcatatatacgatacgagaagttctttcagtgggaggagtcttgctgaggttgtttctg
gaagtgttggaaagagtatacaccagagcgacgcttggctgtcatcggtgcgcgactgga
agaattggctcgagttcctggctgatgcttgtcggacatgtttgatcgagacatacaaga
acaacgagcgcgatgcgacgccagaacaggtggaagcgctattcacaaataagcggttcc
ggaaggaagctgtccagaggatgcgcaatgctagcgttactcgagtcatgtcggcagacc
cccaattttttccaaaatatgaaatgagattttatgattacgagagaatacgacaggaac
tgttagaaatccgacagcttgttcagacaggcgaatccggcatttccccagaccgaacta
ttaaagaattcgccatatcccagcgaggcgatgctatactggagttcgccaacactgccc
ctggatgcagccacagcgacccggcacttcggttcagggtctcttcttacatgctcgctg
agacatcacccatctttgctcgcatgtttgcggggaattccagcagtcttcacctctacg
acgacgatgatatctcgtcgcagttaccgttgccaccgacaaagtactactgtaaagacg
gatctgaggctaaactgtaccgcatgccacaagtcgagctgaaccatctggattctttgg
agatcttactacacggggcgcaccatcatagcgagatgattccacgagagatcgagttcg
acaagtttgttgctatcgccgagtgttgcatgagatacaagagtacatcgcctttggaac
ttgtcgttgagcatagatggttaccacaatggatgcacaagggagcagatgacatgccag
acggtctcttggtcatcagctacgcttttggcttgcgccgtctcttctcgcgcatgtcga
aaactacaattctgaaccttgtggatgagaaggagctacagtcgaagccatggccgcaga
agatcaaagacaagatctgggctgtccgctgcgcaaaggtggcgcagatccacgagtgtt
gcgttagtgcgattcgggagtacatgagagaaccgacacacaacacacccgaccaaaccg
aacccacgccgctgaattccagcttctcaccagacgctctacctccaatgatgctgacta
gcaccccgcgatgtcccaagggtagccattggtgcgacgccacgaatcttggttggctga
tgctactctataacgagatgaaccttttgccttatgtcatgtcgtcggatgtgttgtctc
atttacccaggtcgcagccacaaccgaaaagcctggcgcagattgtggatgcgctgagga
ggattccagcaccgccgacgccagtgcaccgaggcgtgtgtgatccaggtccggtgtttc
gctctgctattagtgatatcttcaacagtgtcctgggcttgacacttttcgacattagcg
gcaagagtcatggctggggcttgtcaaagcataaggaacgagaaccccaaactcaactta
atgaaaggctcaaccgtatggcagcgcatgatccagactacagtgtcgctacagaattcc
cagaaatcattcgccttcgcattatgtgccaactagacgagctggatgaccttcactcgg
cagctatggtcagccgggcatactacgagacgtacaagaagcatgagctttatcttatga
ggaatattctccgtatggaccgaaaacgatcgaccattcagcatcacatcccaatcggac
ccaacacaaacgaagaaaaggtcctcagggaggagtctgacgttcttaagcggacaccag
ctgatactgcagatggtatcactcttcacagcgtggttgagagtgaaggagattacacag
actctgacgatgatagcgatagtctgtactcaacatcagtaacccggtcgcttccccgat
cagaagctaccacaagcacaaccaccagagggctagattatcagggatcggcagaccttg
cgttgatcacggacagtcccgcacggacaccaagggcccggaccggcacatcaacatcgt
cgtcccgatctccgacgacccctcgacaagccgtgtttgac---ccacctgctccggctg
ctacatcacccgtgatgacaatagacgaaccacctctcacggttgaagaagcccatcgaa
ttctctggccagacgccgcgattaaagcatctgaatcacctctacccaccgcccatcctg
gcgcagaaggcattcgtgagaagttccgcgctggtgatccatcttttcacttggggctag
aagaaaagactcttgttccgacgggtgaaaaacaacttaggagtgaacatgatcgacagg
ttgggctgttgaagggaggtgaaccgagtaaatga
>Fp59
atggtctccagaacatctagcgacgggccccctcctgggggcggccgacaatggaagtcg
ctgatcaacaagattccaagacg-----------gatcaatataatcagtcaacatcttc
ccgagacaagtacctccgacctcgacctcaatgccagatcccccgatggccactctgcga
atccgctcgacagtcaagagactcatatccgacagctacaggcgatcgtacaacgaatgc
ctcgcaatttccccaccacgccgaaccacgtcgactcggcttataaagaatttaaaaagc
acaaagagcaatgcgctttgctatgtcggcatatcctgacagaggagctgggccgcggtc
ctcacaacggcagcgatctcgtccgtcgcgattcaacacttgactctcctcaaagtcctg
gccatatatacgatacgagaagttccttcagtgggagaagtcttgctgaggttgtttctg
gaagtgttggaaagagtatacaccagagcgacgcttggctgtcatcggtgcgcgactgga
agaattggctcgagttcctggctgatgcttgtcggacatgtttgatcgagacatacaaga
acaacgagcgcgatgcgacgccagaacaggtggaagcgctattcacaaataagcggtttc
ggaaagaggctgtccagaggatgcgcaatgctagcgttactcgagtcatgtcggcagacc
cccaattttttccaaaatatgaaatgagattttatgattacgagagaatacgtcaggaac
tgttagaaatccgacagcttgttcagacaggcgaatccggcatttccccagaccgaacta
ttaaagaattcgccatatcccaacgaggcgatgctatactggagttcgccaacactgccc
ctggatgcagccacagcgatccggcacttcggttcagggtctcttcttacatgctcgctg
agacatcgcccatctttgctcgcatgtttgcggggaattccagcagtcttcacctctacg
acgacgatgatatctcgtcgcagttaccgttgccaccgacaaagtactactgtaaagacg
gatctgaggctaaactgtaccgcatgccacaagtcgagctgaaccatctggattctttgg
agatcttactacacggggcgcaccaccatagcgagatgattccacgagagatcgagttcg
acaagtttgtcgctattgccgagtgttgcatgagatacaagagtacatcgcctttggaac
ttgtcgttgagcatagatggttaccacaatggatgcacaagggagcagacgacatgccag
acggtctcttggtcattagctacgcttttggcttgcgccgtctcttctcgcgtatgtcaa
aaactacaattctgaaccttgtggacgagaaggagctaaagtcgaagccatggccgcaga
agatcaaagacaagatctgggctgtccgctgcgcaaaggtggcgcagatacacgagtgtt
gcgttagtgcgattcgggagtacatgcgagaaccgacacacaacacacccgaccaaaccg
aacccacgccgctgaattccagcttctcaccagacgctctacctccaatgatgctgacta
gcaccccgcgatgtcccaagggtagccattggtgcgacgccacgaatcttggttggctga
tgctactctataacgagatgaacgttttgccttatgtcatgtcgtcggatgtgttgtctc
atttacccaggtcgcagccacaaccgaaaagcctggcgcagattgtggatgcgctgagga
ggattccagcaccgccgacgccagtgcaccgaggcgtgtgtgatccaggtccggtgtttc
gctctgctattagtgatatcttcaacagtgtcctgggcttgacacttttcgacattagcg
gcaagagtcatggctggggcttgtcaaagcataaggaacgagaaccccaaactcaactta
atgaaaggctcaaccgtatggcagcgcatgatccagactacagtgtcgctacagaattcc
cagaaatcattcgcctccgcattatgtgccaactagacgagctggatgaccttcactcgg
cagctatggttagtcgggcttactacgagacgtacaagaagcatgagctttatcttatga
ggaatattctccgtatggaccgaaaacgatcgaccattcagcatcacatcccaatcggac
ccaacacaaacgaagaaaaggtcctcagggaggagtctgacgttcttaagcggacaccag
ctgatactgcagatggtatcactcttcacagcgtggttgagagtgaaggagattacacag
actctgacgatgatagcgatagtctgtactcaacatcagtaacccggtcgcttccccgat
cagaagctaccacaagtataaccaccagaggactagattatcagggatcggtagaccttg
cgttgatcacggacagtcccgcacggacaccaagggcccggaccggcacaccaacatcgt
cgtcccgatctccgacgacccctcgacaagccgtgtttgac---ccacctgctccggctg
ctacatcacccgtgatgacaatagacgaaccacctctcacggttgaagaagcccatcgaa
ttctctggccagacgccgcgattaaagcatctgaatca---ctacccaccgcccatcctg
gcgcagaaggcattcgtgagaagttccgcgctggcgatccatcttttcacttggggctag
aagaaaagactcttgttccgacgggtgaaaaacaacttaggagtgaacatgatcgacagg
ttgggctgttgaagggaggtgaaccgaggaaatga
>Fp63
atggtctccagaacatctagcgacgggcctcctcctgggggcggccgacaatggaagtcg
ctgatcaacaagattccaagacg-----------gatcaatataatcagtcaacatcttc
ccgagacaagtacctccgacctcgacctcaatgccagatcccccgatggccactctgcga
atccgctcgacagtcaagagactcatatccgacagctacaggcgatcgtacaacgaatgc
ctcgcaatttccccaccacgccgaaccacgtcgactcggcttataaagaatttaaaaagc
acaaagagcaatgcgctttgctatgtcggcatatcctgacagaggagctgggccgcggtc
ctcacaacggcagcgatctcgtccgtcgcgattcaacacttgactctcctcaaagtcctg
gccatatatacgatacgagaagttccttcagtgggagaagtcttgctgaggttgtttctg
gaagtgttggaaagagtatacaccagagcgacgcttggctgtcatcggtgcgcgactgga
agaattggctcgagttcctggctgatgcttgtcggacatgtttgatcgagacatacaaga
acaacgagcgcgatgcgacgccagaacaggtggaagcgctattcacaaataagcggtttc
ggaaagaggctgtccagaggatgcgcaatgctagcgttactcgggtaatgtcggcagacc
cccaattttttccaaaatatgaaatgagattttatgattatgagagaatacgacaggaac
tgttagaaatccgacagcttgttcagacaggtgaatccggcatctccccagaccgaacta
ttaaagaattcgccatatcccagcgaggcgatgctatactggagttcgccaacactgccc
ctggatgcagccacagcgacccggcacttcggttcagggtctcttcttacatgctcgctg
agacatcacccatctttgctcgcatgtttgcggggaattccagcagtcttcacctctacg
acgacgatgatatctcgtcgcagttaccgttgccaccgacaaagtactactgcaaagacg
gatctgaggctaaactctaccgcatgccacaagtcgagctgaaccatctggattctttgg
agatcttactacacggggctcaccaccatagcgaaatgattccacgagagatcgagttcg
acaagtttgttgctatcgccgagtgttgcatgagatacaagagtacatcgcctctggaac
ttgtcgttgagcatagatggttaccacaatggatgcacaagggagcagatgacatgccag
acggtctcttggtcattagctacgcttttggtttgcgccgtctcttctcgcgcatgtcga
aaactacaattctgaaccttgtggatgagaaggagctacagtcgaagccatggccgcaga
agatcaaagacaagatctgggctgtccgctgcgcaaaggtggcgcagatccacgagtgtt
gcgttagtgcgattcgggagtacatgcgagaaccgacacacaacacacccgaccaaaccg
aaccaacgccgctgaattccagcttctcaccagacgctctacctccaatgatgctgacta
gcaccccgcgatgtcccaagggtagccattggtgcgacgccacgaatcttggttggctga
tgctactctacaacgagatgaaccttttgccttatgtcatgtcgtcggatgtgttgtctc
atttacccaggtcgcagccacaaccgaaaagcctggcgcagattgtggatgcgctgagga
ggattccagcaccgccgacgccagtgcaccgaggcgtgtgtgatccaggtccggtgtttc
gctctgctattagtgatatcttcaacagtgtcctgggcttgacacttttcgacattagcg
gcaagagtcatggctggggcttgtcaaagcataaggaacgagaaccccaaactcaactta
atgaaaggctcaaccgtatggcagcgcatgatccagactacagtgtcgctacagaattcc
cagaaatcattcgcctccgcattatgtgccaactagacgagctggatgaccttcactcgg
cagctatggttagtcgggcttactacgagacgtacaagaagcatgagctttatcttatga
ggaatattctccgtatggaccgaaaacgatcgaccattcagcatcacatcccaatcggac
ccaacacaaacgaagaaaaggtcctcagggaggagtctgacgttcttaagcggacaccag
ctgatactgcagatggtatcactcttcacagcgtggttgagagtgaaggagattacacag
actctgacgatgatagcgatagtctgtactcaacatcagtaacccggtcgcttccccgat
cagaagctaccacaagcacaaccaccagaggactagattatcagggatcggcagaccttg
cgttgatcacggacagtcccgcacggacaccaagggcccggaccggcacaccaacatcgt
cgtcccgatctccgacgacccctcgacaagccgtgtttgac---ccacctgctccggctg
ctacatcacccgtgatgacaatagacgaaccacctctcacagttgaagaagcccatcgaa
ttctctggccagacgccgcgattaaagcatctgaatcacctctacccaccgcccatcctg
gcgcagaaggcattcgtgagaagttccgcgctggtgatccatcttttcacttggggctag
aagaaaagactcttgttccgacgggtgaaaaacaacttaggagtgaacatgatcgacagg
ttggactgttgaagggaggtgaaccgagtaaatga
>Fp65
atggtctccagaacatctagcgacgggccccctcctgggggcggccgacaatggaagtcg
ctgatcaacaagattccaagacg-----------gatcaatataatcagtcaacatcttc
ccgagacaagtacctccgacctcgacctcaatgccagatcccccgatggccactctgcga
atccgctcgacagtcaagagactcatatccgacagctacaggcgatcgtacaacgaatgc
ctcgcaatttccccaccacgccgaaccacgtcgactcggcttataaagactttaaaaagc
acaaagagcaatgcgctttgctatgtcggcatatcctgacagaggagctgggccgcggtc
ctcacaacggcagcgatctcgtccgtcgcgattcaacacttgactctcctcaaagtcctg
gtcatatatacgatacgagaagttcctttagtggcagaagtcttgctgaggttgtttctg
gaagtgttggaaagagtatacaccagagcgacgcttggctgtcatcggtgcgcgactgga
agaattggctcgaattcctggctgatgcttgtcggacatgtttgatcgagacatacaaga
acaacgagcgcgatgcgacgccagaacaggtggaagcgctattcacaaataagcggttcc
ggaaggaagctgtccagaggatgcgcaatgctagcgttactcgagtcatgtcggcagacc
cccaattttttccaaaatatgaaatgagattttatgattacgagagaatacgacaagaac
tgttagaaatccgacagcttgttcagacaggcgaatccggcatttctccagaccgaacta
ttaaagaattcgctatatcccaacgaggcgatgctatactggagttcgccaatactgccc
ctggatgcagccacagcgacccggcacttcggttcagggtctcttcttacatgctcgctg
agacatcacccatctttgctcgcatgtttgcggggaattccagcagtcttcacctctacg
acgacgatgatatctcgtcgcagttaccgttgccaccgacaaagtactactgtaaagacg
gatctgaggctaaactgtaccgcatgccacaagtcgagctgaaccatctggattctttgg
agatcttactacacggggcgcaccatcatagcgagatgattccacgagagatcgagttcg
acaagtttgttgctatcgccgagtgttgcatgagatacaagagtacatcgcctttggaac
ttgtcgttgagcatagatggttaccacaatggatgcacaagggagcagatgacatgccag
acggtctcttggtcattagctacgcttttggcttgcgccgtctcttctcgcgcatgtcaa
aaactacaattctgaaccttgtggacgagaaggagctacagtcgaagccatggccgcaga
agatcaaagacaagatctgggctgtccgctgcgcaaaggtggcgcagatacacgagtgtt
gcgttagtgcgattcgggagtacatgcgagaaccgacacacaacacacccgaccaaaccg
aacccacgccgctgaattccagcttctcaccagacgctctacctccaatgatgctgacta
gcaccccgcgatgtcccaagggtagccattggtgcgacgccacgaatcttggttggctga
tgctactctataacgagatgaaccttttgccttatgtcatgtcgtcggatgtgttgtctc
atttacccaggtcgcagccacaaccgaaaagcctggcgcagattgtggatgcgctgagga
ggattccagcaccgccgacgccagtgcaccgaggcgtgtgtgatccaggtccggtgtttc
gctctgctattagtgatatcttcaacagtgtcctgggcttgacacttttcgacattagcg
gcaagagtcatggctggggcttgtcaaagcataaggaacgagaaccccaaactcaactta
atgaaaggctcaaccgtatggcagcgcatgatccagactacagtgtcgctacagaattcc
cagaaatcattcgccttcgcattatgtgccaactagacgagctggatgaccttcactcgg
cagctatggttagtcgggcttactacgagacgtacaagaagcatgagctttatcttatga
ggaatattctccgtatggaccgaaaacgatcgaccattcagcatcacatcccaatcggac
ccaacacaaacgaagaaaaggtcctcagggaggagtctgacgttcttaagcggacaccag
ctgatactgcagatggtatcactcttcacagcgtggttgagagtgaaggagattacacag
actctgacgatgatagcgatagtctgtactcaacatcagtaacccggtcgcttccccgat
cagaagctaccacaagcacaaccaccagaggactagattatcagggatcggcagaccttg
cgttgatcacggacagtcccgcacggacaccaagggcccggaccggcacaccaacatcgt
cgtcccgatctccgacgacccctcgacaagccgtgtttgac---ccacctgctccggctg
ctacatcgcccgtgatgacaatagacgaaccacctctcacagtcgaagaagcccatcgga
ttctctggccagacgccgcgattaaagcatccgaatcacctctacccaccgcccatcctg
gcgcagaaggcattcgtgagaagttccgcgctggtgatccatcttttcacttggggctag
aagaaaagactcttgttccgacgggtgaaaaacaacttaggagtgaacatgatcgacagg
ttgggctgttgaagggaggtgaaccgagtaaatga
>Fp66
atggtctccagaacatctagcgacgggccccctcctgggggcggccgacaatggaagtcg
ctgatcaacaagattccaagacg-----------gatcaatataatcagtcaacatcttc
ccgagacaagtacctccgacctcgacctcaatgccagatcccccgatggccactctgcga
atccgctcgacagtcaagagactcatatccgacagctacaggcgatcgtacaacgaatgc
ctcgcaatttccccaccacgccgaaccacgtcgactcggcttataaagactttaaaaagc
acaaagagcaatgcgctttgctatgtcggcatatcctgacagaggagctgggccgcggtc
ctcacaacggcagcgatctcgtccgtcgcgattcaacacttgactctcctcaaagtcctg
gtcatatatacgatacgagaagttcctttagtggcagaagtcttgctgaggttgtttctg
gaagtgttggaaagagtatacaccagagcgacgcttggctgtcatcggtgcgcgactgga
agaattggctcgaattcctggctgatgcttgtcggacatgtttgatcgagacatacaaga
acaacgagcgcgatgcgacgccagaacaggtggaagcgctattcacaaataagcggttcc
ggaaggaagctgtccagaggatgcgcaatgctagcgttactcgagtcatgtcggcagacc
cccaattttttccaaaatatgaaatgagattttatgattacgagagaatacgacaagaac
tgttagaaatccgacagcttgttcagacaggcgaatccggcatttctccagaccgaacta
ttaaagaattcgctatatcccaacgaggcgatgctatactggagttcgccaatactgccc
ctggatgcagccacagcgacccggcacttcggttcagggtctcttcttacatgctcgctg
agacatcacccatctttgctcgcatgtttgcggggaattccagcagtcttcacctctacg
acgacgatgatatctcgtcgcagttaccgttgccaccgacaaagtactactgtaaagacg
gatctgaggctaaactgtaccgcatgccacaagtcgagctgaaccatctggattctttgg
agatcttactacacggggcgcaccatcatagcgagatgattccacgagagatcgagttcg
acaagtttgttgctatcgccgagtgttgcatgagatacaagagtacatcgcctttggaac
ttgtcgttgagcatagatggttaccacaatggatgcacaagggagcagatgacatgccag
acggtctcttggtcattagctacgcttttggcttgcgccgtctcttctcgcgcatgtcaa
aaactacaattctgaaccttgtggacgagaaggagctacagtcgaagccatggccgcaga
agatcaaagacaagatctgggctgtccgctgcgcaaaggtggcgcagatacacgagtgtt
gcgttagtgcgattcgggagtacatgcgagaaccgacacacaacacacccgaccaaaccg
aacccacgccgctgaattccagcttctcaccagacgctctacctccaatgatgctgacta
gcaccccgcgatgtcccaagggtagccattggtgcgacgccacgaatcttggttggctga
tgctactctataacgagatgaaccttttgccttatgtcatgtcgtcggatgtgttgtctc
atttacccaggtcgcagccacaaccgaaaagcctggcgcagattgtggatgcgctgagga
ggattccagcaccgccgacgccagtgcaccgaggcgtgtgtgatccaggtccggtgtttc
gctctgctattagtgatatcttcaacagtgtcctgggcttgacacttttcgacattagcg
gcaagagtcatggctggggcttgtcaaagcataaggaacgagaaccccaaactcaactta
atgaaaggctcaaccgtatggcagcgcatgatccagactacagtgtcgctacagaattcc
cagaaatcattcgccttcgcattatgtgccaactagacgagctggatgaccttcactcgg
cagctatggttagtcgggcttactacgagacgtacaagaagcatgagctttatcttatga
ggaatattctccgtatggaccgaaaacgatcgaccattcagcatcacatcccaatcggac
ccaacacaaacgaagaaaaggtcctcagggaggagtctgacgttcttaagcggacaccag
ctgatactgcagatggtatcactcttcacagcgtggttgagagtgaaggagattacacag
actctgacgatgatagcgatagtctgtactcaacatcagtaacccggtcgcttccccgat
cagaagctaccacaagcacaaccaccagaggactagattatcagggatcggcagaccttg
cgttgatcacggacagtcccgcacggacaccaagggcccggaccggcacaccaacatcgt
cgtcccgatctccgacgacccctcgacaagccgtgtttgac---ccacctgctccggctg
ctacatcgcccgtgatgacaatagacgaaccacctctcacggttgaagaagcccatcgaa
ttctctggccagacgccgcgattaaagcatctgaatca---ctacccaccgcccatcctg
gcgcagaaggcattcgtgagaagttccgcgctggcgatccatcttttcacttggggctag
aagaaaagactcttgttccgacgggtgaaaaacaacttaggagtgaacatgatcgacagg
ttgggctgttgaagggaggtgaaccgaggaaatga
>Fp72
atggtctccagaacatctagcgacgggccccctcctgggggcggccgacaatggaagtcg
ctgatcaacaagattccaagacg-----------gatcaatataatcagtcaacatcttc
ccgagacaagtacctccgacctcgacctcaatgccagatcccccgatggccactctgcga
atccgctcgacagtcaagagactcatatccgacagctacaggcgatcgtacaacgaatgc
ctcgcaatttccccaccacgccgaaccacgtcgactcggcttataaagactttaaaaagc
acaaagagcaatgcgctttgctatgtcggcatatcctgacagaggagctgggccgcggtc
ctcacaacggcagcgatctcgtccgtcgcgattcaacacttgactctcctcaaagtcctg
gtcatatatacgatacgagaagttcctttagtggcagaagtcttgctgaggttgtttctg
gaagtgttggaaagagtatacaccagagcgacgcttggctgtcatcggtgcgcgactgga
agaattggctcgaattcctggctgatgcttgtcggacatgtttgatcgagacatacaaga
acaacgagcgcgatgcgacgccagaacaggtggaagcgctattcacaaataagcggttcc
ggaaggaagctgtccagaggatgcgcaatgctagcgttactcgagtcatgtcggcagacc
cccaattttttccaaaatatgaaatgagattttatgattacgagagaatacgacaagaac
tgttagaaatccgacagcttgttcagacaggcgaatccggcatttctccagaccgaacta
ttaaagaattcgctatatcccaacgaggcgatgctatactggagttcgccaatactgccc
ctggatgcagccacagcgacccggcacttcggttcagggtctcttcttacatgctcgctg
agacatcacccatctttgctcgcatgtttgcggggaattccagcagtcttcacctctacg
acgacgatgatatctcgtcgcagttaccgttgccaccgacaaagtactactgtaaagacg
gatctgaggctaaactgtaccgcatgccacaagtcgagctgaaccatctggattctttgg
agatcttactacacggggcgcaccatcatagcgagatgattccacgagagatcgagttcg
acaagtttgttgctatcgccgagtgttgcatgagatacaagagtacatcgcctttggaac
ttgtcgttgagcatagatggttaccacaatggatgcacaagggagcagatgacatgccag
acggtctcttggtcattagctacgcttttggcttgcgccgtctcttctcgcgcatgtcaa
aaactacaattctgaaccttgtggacgagaaggagctacagtcgaagccatggccgcaga
agatcaaagacaagatctgggctgtccgctgcgcaaaggtggcgcagatacacgagtgtt
gcgttagtgcgattcgggagtacatgcgagaaccgacacacaacacacccgaccaaaccg
aacccacgccgctgaattccagcttctcaccagacgctctacctccaatgatgctgacta
gcaccccgcgatgtcccaagggtagccattggtgcgacgccacgaatcttggttggctga
tgctactctataacgagatgaaccttttgccttatgtcatgtcgtcggatgtgttgtctc
atttacccaggtcgcagccacaaccgaaaagcctggcgcagattgtggatgcgctgagga
ggattccagcaccgccgacgccagtgcaccgaggcgtgtgtgatccaggtccggtgtttc
gctctgctattagtgatatcttcaacagtgtcctgggcttgacacttttcgacattagcg
gcaagagtcatggctggggcttgtcaaagcataaggaacgagaaccccaaactcaactta
atgaaaggctcaaccgtatggcagcgcatgatccagactacagtgtcgctacagaattcc
cagaaatcattcgccttcgcattatgtgccaactagacgagctggatgaccttcactcgg
cagctatggttagtcgggcttactacgagacgtacaagaagcatgagctttatcttatga
ggaatattctccgtatggaccgaaaacgatcgaccattcagcatcacatcccaatcggac
ccaacacaaacgaagaaaaggtcctcagggaggagtctgacgttcttaagcggacaccag
ctgatactgcagatggtatcactcttcacagcgtggttgagagtgaaggagattacacag
actctgacgatgatagcgatagtctgtactcaacatcagtaacccggtcgcttccccgat
cagaagctaccacaagcacaaccaccagaggactagattatcagggatcggcagaccttg
cgttgatcacggacagtcccgcacggacaccaagggcccggaccggcacaccaacatcgt
cgtcccgatctccgacgacccctcgacaagccgtgtttgac---ccacctgctccggctg
ctacatcgcccgtgatgacaatagacgaaccacctctcacggttgaagaagcccatcgaa
ttctctggccagacgccgcgattaaagcatctgaatca---ctacccaccgcccatcctg
gcgcagaaggcattcgtgagaagttccgcgctggcgatccatcttttcacttggggctag
aagaaaagactcttgttccgacgggtgaaaaacaacttaggagtgaacatgatcgacagg
ttgggctgttgaagggaggtgaaccgaggaaatga
>Fp73
atggtctccagaacatctagcgacgggcctcctcctgggggcggccgacaatggaagtcg
ctgatcaacaagattccaagacg-----------gatcaatataatcagtcaacatcttc
ccgagacaagtacctccgacctcgacctcaatgccagatcccccgatggccactctgcga
atccgctcgacagtcaagagactcatatccgacagctacaggcgatcgtacaacgaatgc
ctcgcaatttccccaccacgccgaaccacgtcgactcggcttataaagaatttaaaaagc
acaaagagcaatgcgctttgctatgtcggcatatcctgacagaggagctgggccgcggtc
ctcacaacggcagcgatctcgtccgtcgcgattcaacacttgactctcctcaaagtcctg
gccatatatacgatacgagaagttccttcagtgggagaagtcttgctgaggttgtttctg
gaagtgttggaaagagtatacaccagagcgacgcttggctgtcatcggtgcgcgactgga
agaattggctcgagttcctggctgatgcttgtcggacatgtttgatcgagacatacaaga
acaacgagcgcgatgcgacgccagaacaggtggaagcgctattcacaaataagcggtttc
ggaaagaggctgtccagaggatgcgcaatgctagcgttactcgggtaatgtcggcagacc
cccaattttttccaaaatatgaaatgagattttatgattatgagagaatacgacaggaac
tgttagaaatccgacagcttgttcagacaggtgaatccggcatctccccagaccgaacta
ttaaagaattcgccatatcccagcgaggcgatgctatactggagttcgccaacactgccc
ctggatgcagccacagcgacccggcacttcggttcagggtctcttcttacatgctcgctg
agacatcacccatctttgctcgcatgtttgcggggaattccagcagtcttcacctctacg
acgacgatgatatctcgtcgcagttaccgttgccaccgacaaagtactactgcaaagacg
gatctgaggctaaactctaccgcatgccacaagtcgagctgaaccatctggattctttgg
agatcttactacacggggctcaccaccatagcgaaatgattccacgagagatcgagttcg
acaagtttgttgctatcgccgagtgttgcatgagatacaagagtacatcgcctctggaac
ttgtcgttgagcatagatggttaccacaatggatgcacaagggagcagatgacatgccag
acggtctcttggtcattagctacgcttttggtttgcgccgtctcttctcgcgcatgtcga
aaactacaattctgaaccttgtggatgagaaggagctacagtcgaagccatggccgcaga
agatcaaagacaagatctgggctgtccgctgcgcaaaggtggcgcagatccacgagtgtt
gcgttagtgcgattcgggagtacatgcgagaaccgacacacaacacacccgaccaaaccg
aaccaacgccgctgaattccagcttctcaccagacgctctacctccaatgatgctgacta
gcaccccgcgatgtcccaagggtagccattggtgcgacgccacgaatcttggttggctga
tgctactctacaacgagatgaaccttttgccttatgtcatgtcgtcggatgtgttgtctc
atttacccaggtcgcagccacaaccgaaaagcctggcgcagattgtggatgcgctgagga
ggattccagcaccgccgacgccagtgcaccgaggcgtgtgtgatccaggtccggtgtttc
gctctgctattagtgatatcttcaacagtgtcctgggcttgacacttttcgacattagcg
gcaagagtcatggctggggcttgtcaaagcataaggaacgagaaccccaaactcaactta
atgaaaggctcaaccgtatggcagcgcatgatccagactacagtgtcgctacagaattcc
cagaaatcattcgcctccgcattatgtgccaactagacgagctggatgaccttcactcgg
cagctatggttagtcgggcttactacgagacgtacaagaagcatgagctttatcttatga
ggaatattctccgtatggaccgaaaacgatcgaccattcagcatcacatcccaatcggac
ccaacacaaacgaagaaaaggtcctcagggaggagtctgacgttcttaagcggacaccag
ctgatactgcagatggtatcactcttcacagcgtggttgagagtgaaggagattacacag
actctgacgatgatagcgatagtctgtactcaacatcagtaacccggtcgcttccccgat
cagaagctaccacaagcacaaccaccagaggactagattatcagggatcggcagaccttg
cgttgatcacggacagtcccgcacggacaccaagggcccggaccggcacaccaacatcgt
cgtcccgatctccgacgacccctcgacaagccgtgtttgac---ccacctgctccggctg
ctacatcacccgtgatgacaatagacgaaccacctctcacagttgaagaagcccatcgaa
ttctctggccagacgccgcgattaaagcatctgaatcacctctacccaccgcccatcctg
gcgcagaaggcattcgtgagaagttccgcgctggtgatccatcttttcacttggggctag
aagaaaagactcttgttccgacgggtgaaaaacaacttaggagtgaacatgatcgacagg
ttggactgttgaagggaggtgaaccgagtaaatga
>Fp76
atggtctccagaacatctagcgacgggcctcctcctgggggcggccgacaatggaagtcg
ctgatcaacaagattccaagacg-----------gatcaatataatcagtcaacatcttc
ccgagacaagtacctccgacctcgacctcaatgccagatcccccgatggccactctgcga
atccgctcgacagtcaagagactcatatccgacagctacaggcgatcgtacaacgaatgc
ctcgcaatttccccaccacgccgaaccacgtcgactcggcttataaagaatttaaaaagc
acaaagagcaatgcgctttgctatgtcggcatatcctgacagaggagctgggccgcggtc
ctcacaacggcagcgatctcgtccgtcgcgattcaacacttgactctcctcaaagtcctg
gccatatatacgatacgagaagttccttcagtgggagaagtcttgctgaggttgtttctg
gaagtgttggaaagagtatacaccagagcgacgcttggctgtcatcggtgcgcgactgga
agaattggctcgagttcctggctgatgcttgtcggacatgtttgatcgagacatacaaga
acaacgagcgcgatgcgacgccagaacaggtggaagcgctattcacaaataagcggtttc
ggaaagaggctgtccagaggatgcgcaatgctagcgttactcgggtaatgtcggcagacc
cccaattttttccaaaatatgaaatgagattttatgattatgagagaatacgacaggaac
tgttagaaatccgacagcttgttcagacaggtgaatccggcatctccccagaccgaacta
ttaaagaattcgccatatcccagcgaggcgatgctatactggagttcgccaacactgccc
ctggatgcagccacagcgacccggcacttcggttcagggtctcttcttacatgctcgctg
agacatcacccatctttgctcgcatgtttgcggggaattccagcagtcttcacctctacg
acgacgatgatatctcgtcgcagttaccgttgccaccgacaaagtactactgcaaagacg
gatctgaggctaaactctaccgcatgccacaagtcgagctgaaccatctggattctttgg
agatcttactacacggggctcaccaccatagcgaaatgattccacgagagatcgagttcg
acaagtttgttgctatcgccgagtgttgcatgagatacaagagtacatcgcctctggaac
ttgtcgttgagcatagatggttaccacaatggatgcacaagggagcagatgacatgccag
acggtctcttggtcattagctacgcttttggtttgcgccgtctcttctcgcgcatgtcga
aaactacaattctgaaccttgtggatgagaaggagctacagtcgaagccatggccgcaga
agatcaaagacaagatctgggctgtccgctgcgcaaaggtggcgcagatccacgagtgtt
gcgttagtgcgattcgggagtacatgcgagaaccgacacacaacacacccgaccaaaccg
aaccaacgccgctgaattccagcttctcaccagacgctctacctccaatgatgctgacta
gcaccccgcgatgtcccaagggtagccattggtgcgacgccacgaatcttggttggctga
tgctactctacaacgagatgaaccttttgccttatgtcatgtcgtcggatgtgttgtctc
atttacccaggtcgcagccacaaccgaaaagcctggcgcagattgtggatgcgctgagga
ggattccagcaccgccgacgccagtgcaccgaggcgtgtgtgatccaggtccggtgtttc
gctctgctattagtgatatcttcaacagtgtcctgggcttgacacttttcgacattagcg
gcaagagtcatggctggggcttgtcaaagcataaggaacgagaaccccaaactcaactta
atgaaaggctcaaccgtatggcagcgcatgatccagactacagtgtcgctacagaattcc
cagaaatcattcgcctccgcattatgtgccaactagacgagctggatgaccttcactcgg
cagctatggttagtcgggcttactacgagacgtacaagaagcatgagctttatcttatga
ggaatattctccgtatggaccgaaaacgatcgaccattcagcatcacatcccaatcggac
ccaacacaaacgaagaaaaggtcctcagggaggagtctgacgttcttaagcggacaccag
ctgatactgcagatggtatcactcttcacagcgtggttgagagtgaaggagattacacag
actctgacgatgatagcgatagtctgtactcaacatcagtaacccggtcgcttccccgat
cagaagctaccacaagcacaaccaccagaggactagattatcagggatcggcagaccttg
cgttgatcacggacagtcccgcacggacaccaagggcccggaccggcacaccaacatcgt
cgtcccgatctccgacgacccctcgacaagccgtgtttgac---ccacctgctccggctg
ctacatcacccgtgatgacaatagacgaaccacctctcacagttgaagaagcccatcgaa
ttctctggccagacgccgcgattaaagcatctgaatcacctctacccaccgcccatcctg
gcgcagaaggcattcgtgagaagttccgcgctggtgatccatcttttcacttggggctag
aagaaaagactcttgttccgacgggtgaaaaacaacttaggagtgaacatgatcgacagg
ttggactgttgaagggaggtgaaccgagtaaatga
>Fp78
atggtctccagaacatctagcgacgggccccctcctgggggcggccgacaatggaagtcg
ctgatcaacaagattccaagacg-----------gatcaatataatcagtcaacatcttc
ccgagacaagtacctccgacctcgacctcaatgccagatcccccgatggccactctgcga
atccgctcgacagtcaagagactcatatccgacagctacaggcgatcgtacaacgaatgc
ctcgcaatttccccaccacgccgaaccacgtcgactcggcttataaagaatttaaaaagc
acaaagagcaatgcgctttgctatgtcggcatatcctgacagaggagctgggccgcggtc
ctcacaacggcagcgatctcgtccgtcgcgattcaacacttgactctcctcaaagtcctg
gccatatatacgatacgagaagttccttcagtgggagaagtcttgctgaggttgtttctg
gaagtgttggaaagagtatacaccagagcgacgcttggctgtcatcggtgcgcgactgga
agaattggctcgagttcctggctgatgcttgtcggacatgtttgatcgagacatacaaga
acaacgagcgcgatgcgacgccagaacaggtggaagcgctattcacaaataagcggtttc
ggaaagaggctgtccagaggatgcgcaatgctagcgttactcgagtcatgtcggcagacc
cccaattttttccaaaatatgaaatgagattttatgattacgagagaatacgtcaggaac
tgttagaaatccgacagcttgttcagacaggcgaatccggcatttccccagaccgaacta
ttaaagaattcgccatatcccaacgaggcgatgctatactggagttcgccaacactgccc
ctggatgcagccacagcgatccggcacttcggttcagggtctcttcttacatgctcgctg
agacatcgcccatctttgctcgcatgtttgcggggaattccagcagtcttcacctctacg
acgacgatgatatctcgtcgcagttaccgttgccaccgacaaagtactactgtaaagacg
gatctgaggctaaactgtaccgcatgccacaagtcgagctgaaccatctggattctttgg
agatcttactacacggggcgcaccaccatagcgagatgattccacgagagatcgagttcg
acaagtttgtcgctattgccgagtgttgcatgagatacaagagtacatcgcctttggaac
ttgtcgttgagcatagatggttaccacaatggatgcacaagggagcagacgacatgccag
acggtctcttggtcattagctacgcttttggcttgcgccgtctcttctcgcgtatgtcaa
aaactacaattctgaaccttgtggacgagaaggagctaaagtcgaagccatggccgcaga
agatcaaagacaagatctgggctgtccgctgcgcaaaggtggcgcagatacacgagtgtt
gcgttagtgcgattcgggagtacatgcgagaaccgacacacaacacacccgaccaaaccg
aacccacgccgctgaattccagcttctcaccagacgctctacctccaatgatgctgacta
gcaccccgcgatgtcccaagggtagccattggtgcgacgccacgaatcttggttggctga
tgctactctataacgagatgaacgttttgccttatgtcatgtcgtcggatgtgttgtctc
atttacccaggtcgcagccacaaccgaaaagcctggcgcagattgtggatgcgctgagga
ggattccagcaccgccgacgccagtgcaccgaggcgtgtgtgatccaggtccggtgtttc
gctctgctattagtgatatcttcaacagtgtcctgggcttgacacttttcgacattagcg
gcaagagtcatggctggggcttgtcaaagcataaggaacgagaaccccaaactcaactta
atgaaaggctcaaccgtatggcagcgcatgatccagactacagtgtcgctacagaattcc
cagaaatcattcgcctccgcattatgtgccaactagacgagctggatgaccttcactcgg
cagctatggttagtcgggcttactacgagacgtacaagaagcatgagctttatcttatga
ggaatattctccgtatggaccgaaaacgatcgaccattcagcatcacatcccaatcggac
ccaacacaaacgaagaaaaggtcctcagggaggagtctgacgttcttaagcggacaccag
ctgatactgcagatggtatcactcttcacagcgtggttgagagtgaaggagattacacag
actctgacgatgatagcgatagtctgtactcaacatcagtaacccggtcgcttccccgat
cagaagctaccacaagtataaccaccagaggactagattatcagggatcggtagaccttg
cgttgatcacggacagtcccgcacggacaccaagggcccggaccggcacaccaacatcgt
cgtcccgatctccgacgacccctcgacaagccgtgtttgac---ccacctgctccggctg
ctacatcacccgtgatgacaatagacgaaccacctctcacggttgaagaagcccatcgaa
ttctctggccagacgccgcgattaaagcatctgaatca---ctacccaccgcccatcctg
gcgcagaaggcattcgtgagaagttccgcgctggcgatccatcttttcacttggggctag
aagaaaagactcttgttccgacgggtgaaaaacaacttaggagtgaacatgatcgacagg
ttgggctgttgaagggaggtgaaccgaggaaatga
>Fp81
atggtctccagaacatctagcgacgggcctcctcctgggggcggccgacaatggaagtcg
ctgatcaacaagattccaagacg-----------gatcaatataatcagtcagcatcttc
ccgagacaagtacctccgacctcgacctcaatgccagatcccccgatggccattctgcga
atccgctcgacagtcaagagactcatatccgacagctacaagctatcgtccagcgaatgc
ctcgcaatttccccactacgccgaaccacgtcgactcggcttataaagactttaaaaagc
acaaagagcaatgcgccatgctatgtcggcatatcctgacagaggagttgggccgcggtc
ctcacaacggcagcgatctcgtccgtcgcgattcaacacttgactctcctcaaagtcctg
gtcatatatacgatacgagaagttccttcagtgggagaagtcttgctgaggttgtttctg
gaagtgttggaaagagtatacaccagagcgacgcttggctgtcatcggtgcgcgactgga
agaattggctcgagttcctggctgatgcttgtcggacatgtttgatcgagacatacaaga
acaacgagcgcgatgcgacgccagaacaggtggaagcgttattcacaaataagcggtttc
ggaaagaggctgtccagaggatgcgcaatgctagcgttactcgagtcatgtcggcagacc
cccaattttttccaaaatatgaaatgagattttatgattacgagagaatacgacaggaac
tgttagaaatccgacagcttgttcagacaggcgaatccggcatctccccagaccgaagta
ttaaagaattcgccatatcccagcgaggcgatgctatactggagttcgccaacactgccc
ctggatgcagccacagcgatccggcacttcggttcagggtctcttcttacatgctcgctg
agacatcacccatctttgctcgcatgtttgcggggaattccagcagtcttcacctctacg
acgacgatgatatctcgtcgcagttaccgttgccaccgacaaagtactactgcaaagacg
gatctgaggctaaactctaccgcatgccacaagtcgagctgaaccatctggattctttgg
agatcttactacacggggcgcaccaccatagcgagatgattccacgagagatcgagttcg
acaagtttgttgctatcgccgagtgttgcatgagatacaagagtacatcgcctttggaac
tcgtcgttgagcatagatggttaccacaatggatgcacaagggagcagatgacatgccag
acggtctcttggtcatcagctacgcttttggcttgcgccgtctcttctcgcgcatgtcga
aaactacaattctgaaccttgtggatgagaaggagctacagtcgaagccatggccgcaga
agatcaaagacaagatctgggctgtccgctgcgcaaaggtggcgcagatccacgagtgtt
gcgttagtgctattcgggagtacatgcgagaaccgacacacaacacacccgaccaaaccg
aacccacgccgctgaattccagcttctcaccagacgctctacctccaatgatgctgacta
gcaccccgcgatgtcccaagggtagccattggtgcgacgccacgaatcttggttggctga
tgctactctacaacgagatgaaccttttgccttatgtcatgtcgtcggatgtgttatctc
atttacccaggtcgcagccacaaccgaaaagcctggcgcagattgtggatgcgctgagga
ggattccagcaccgccgacgccagtgcaccgaggcgtgtgtgatccaggtccggtgtttc
gctctgctattagtgatatcttcaacagtgtcctgggcttgacacttttcgacattagcg
gcaagagtcatggctggggcttgtcaaagcataaggaacgtgaaccacaaactcaactta
atgaaaggctcaaccgtatggcagcgcatgatccagactacagtgtcgctacagaattcc
cagagatcattcgccttcgcattatgtgccaactagacgagctcgatgaccttcactcgg
cagctatggtcagccgggcatactacgagacgtacaagaagcatgagctttatcttatga
ggaatattctccgtatggaccgaaaacgatcgaccattcagcatcacatcccaatcggac
ccaacacaaacgaagaaaaggtcctcagggaggagtctgacgttcttaagcggacaccag
ctgatactgcagatggtatcactcttcacagcgtggttgagagtgaaggagattacacag
actctgacgatgatagcgatagtctatactcaacatcagtaacccggtcgcttccccgat
cagaagctaccacaagcacaaccaccagaggactagattatcagggatcggcagaccttg
cgttgatcacggacagtcccgcacggacaccaagggcccggaccggcacaccaacatcgt
cgtcccgatctccgacgacccctcgacaagccgtgtttgac---ccacctgctccggctg
ctacatcacccgtgatgacaatagacgaaccacctctcacggttgaagaagcccatcgaa
ttctctggccagacgccgcgattaaagcatctgaatcacctctacccaccgcccatcctg
gcgcagaaggcattcgtgagaagttccgcgctggcgatccatcttttcacttggggctag
aagaaaagactcttgttccgacgggtgaaaaacaacttaggagtgaacatgatcgacagg
ttgggctgttgaagggaggtgaaccgagtaaatga
>Fp84
atggtctccagaacatctagcgacgggccccctcctgggggcggccgacaatggaagtcg
ctgatcaacaagattccaagacg-----------gatcaatataatcagtcaacatcttc
ccgagacaagtacctccgacctcgacctcaatgccagatcccccgatggccactctgcga
atccgctcgacagtcaagagactcatatccgacagctacaggcgatcgtacaacgaatgc
ctcgcaatttccccaccacgccgaaccacgtcgactcggcttataaagaatttaaaaagc
acaaagagcaatgcgctttgctatgtcggcatatcctgacagaggagctgggccgcggtc
ctcacaacggcagcgatctcgtccgtcgcgattcaacacttgactctcctcaaagtcctg
gccatatatacgatacgagaagttccttcagtgggagaagtcttgctgaggttgtttctg
gaagtgttggaaagagtatacaccagagcgacgcttggctgtcatcggtgcgcgactgga
agaattggctcgagttcctggctgatgcttgtcggacatgtttgatcgagacatacaaga
acaacgagcgcgatgcgacgccagaacaggtggaagcgctattcacaaataagcggtttc
ggaaagaggctgtccagaggatgcgcaatgctagcgttactcgagtcatgtcggcagacc
cccaattttttccaaaatatgaaatgagattttatgattacgagagaatacgtcaggaac
tgttagaaatccgacagcttgttcagacaggcgaatccggcatttccccagaccgaacta
ttaaagaattcgccatatcccaacgaggcgatgctatactggagttcgccaacactgccc
ctggatgcagccacagcgatccggcacttcggttcagggtctcttcttacatgctcgctg
agacatcgcccatctttgctcgcatgtttgcggggaattccagcagtcttcacctctacg
acgacgatgatatctcgtcgcagttaccgttgccaccgacaaagtactactgtaaagacg
gatctgaggctaaactgtaccgcatgccacaagtcgagctgaaccatctggattctttgg
agatcttactacacggggcgcaccaccatagcgagatgattccacgagagatcgagttcg
acaagtttgtcgctattgccgagtgttgcatgagatacaagagtacatcgcctttggaac
ttgtcgttgagcatagatggttaccacaatggatgcacaagggagcagacgacatgccag
acggtctcttggtcattagctacgcttttggcttgcgccgtctcttctcgcgtatgtcaa
aaactacaattctgaaccttgtggacgagaaggagctacagtcgaagccatggccgcaga
agatcaaagacaagatctgggctgtccgctgcgcaaaggtggcgcagatacacgagtgtt
gcgttagtgcgattcgggagtacatgcgagaaccgacacacaacacacccgaccaaaccg
aacccacgccgctgaattccagcttctcaccagacgctctacctccaatgatgctgacta
gcaccccgcgatgtcccaagggtagccattggtgcgacgccacgaatcttggctggctga
tgctactctacaacgagatgaaccttttgccttatgtcatgtcgtcggatgtgttgtctt
atttacccaggtcgcagccacaaccgaaaagcctggcgcagattgtggatgcgctgagga
ggattccagcaccgccgacgccagtgcaccgaggcgtgtgtgatccaggtccggtgtttc
gctctgctattagtgatatcttcaacagtgtcctgggcttgacacttttcgacattagcg
gcaagagtcatggctggggcttgtcaaagcataaggaacgtgaaccacaaactcaactta
atgaaaggctcaaccgtatggcagcgcatgatccagactacagtgtcgctacagaattcc
cagaaatcattcgccttcgcattatgtgccaactagacgagctggatgaccttcactcgg
cagctatggtcagccgggcatactacgagacgtacaagaagcatgagctttatcttatga
ggaatattctccgtatggaccgtaaacgatcgactattcagcatcacatcccaatcggac
ccaacacaaacgaagaaaaggtcctcagggaggagtctgacgttcttaagcggacaccag
ctgatactgcagatggtatcactcttcacagcgtggttgagagtgaaggagattacacag
actctgacgatgatagcgatagtctgtactcaacatcagtaacccggtcgcttccccgat
cagaagctaccacaagtataaccaccagaggactagattatcagggatcggtagaccttg
cgttgatcacggacagtcccgcacggacaccaagggcccggaccggcacaccaacatcgt
cgtcccgatctccgacgacccctcgacaagccgtgtttgac---ccacctgctccggctg
ctacatcacccgtgatgacaatagacgaaccacctctcacggttgaagaagcccatcgaa
ttctctggccagacgccgcgattaaagcatctgaatca---ctacccaccgcccatcctg
gcgcagaaggcattcgtgagaagttccgcgctggcgatccatcttttcacttggggctag
aagaaaagactcttgttccgacgggtgaaaaacaacttaggagtgaacatgatcgacagg
ttgggctgttgaagggaggtgaaccgaggaaatga
>Fp86
atggtctccagaacatctagcgacgggccccctcctgggggcggccgacaatggaagtcg
ctgatcaacaagattccaagacg-----------gatcaatataatcagtcaacatcttc
ccgagacaagtacctccgacctcgacctcaatgccagatcccccgatggccactctgcga
atccgctcgacagtcaagagactcatatccgacagctacaggcgatcgtacaacgaatgc
ctcgcaatttccccaccacgccgaaccacgtcgactcggcttataaagaatttaaaaagc
acaaagagcaatgcgctttgctatgtcggcatatcctgacagaggagctgggccgcggtc
ctcacaacggcagcgatctcgtccgtcgcgattcaacacttgactctcctcaaagtcctg
gccatatatacgatacgagaagttccttcagtgggagaagtcttgctgaggttgtttctg
gaagtgttggaaagagtatacaccagagcgacgcttggctgtcatcggtgcgcgactgga
agaattggctcgagttcctggctgatgcttgtcggacatgtttgatcgagacatacaaga
acaacgagcgcgatgcgacgccagaacaggtggaagcgctattcacaaataagcggtttc
ggaaagaggctgtccagaggatgcgcaatgctagcgttactcgagtcatgtcggcagacc
cccaattttttccaaaatatgaaatgagattttatgattacgagagaatacgtcaggaac
tgttagaaatccgacagcttgttcagacaggcgaatccggcatttccccagaccgaacta
ttaaagaattcgccatatcccaacgaggcgatgctatactggagttcgccaacactgccc
ctggatgcagccacagcgatccggcacttcggttcagggtctcttcttacatgctcgctg
agacatcgcccatctttgctcgcatgtttgcggggaattccagcagtcttcacctctacg
acgacgatgatatctcgtcgcagttaccgttgccaccgacaaagtactactgtaaagacg
gatctgaggctaaactgtaccgcatgccacaagtcgagctgaaccatctggattctttgg
agatcttactacacggggcgcaccaccatagcgagatgattccacgagagatcgagttcg
acaagtttgtcgctattgccgagtgttgcatgagatacaagagtacatcgcctttggaac
ttgtcgttgagcatagatggttaccacaatggatgcacaagggagcagacgacatgccag
acggtctcttggtcattagctacgcttttggcttgcgccgtctcttctcgcgtatgtcaa
aaactacaattctgaaccttgtggacgagaaggagctaaagtcgaagccatggccgcaga
agatcaaagacaagatctgggctgtccgctgcgcaaaggtggcgcagatacacgagtgtt
gcgttagtgcgattcgggagtacatgcgagaaccgacacacaacacacccgaccaaaccg
aacccacgccgctgaattccagcttctcaccagacgctctacctccaatgatgctgacta
gcaccccgcgatgtcccaagggtagccattggtgcgacgccacgaatcttggttggctga
tgctactctataacgagatgaacgttttgccttatgtcatgtcgtcggatgtgttgtctc
atttacccaggtcgcagccacaaccgaaaagcctggcgcagattgtggatgcgctgagga
ggattccagcaccgccgacgccagtgcaccgaggcgtgtgtgatccaggtccggtgtttc
gctctgctattagtgatatcttcaacagtgtcctgggcttgacacttttcgacattagcg
gcaagagtcatggctggggcttgtcaaagcataaggaacgagaaccccaaactcaactta
atgaaaggctcaaccgtatggcagcgcatgatccagactacagtgtcgctacagaattcc
cagaaatcattcgcctccgcattatgtgccaactagacgagctggatgaccttcactcgg
cagctatggttagtcgggcttactacgagacgtacaagaagcatgagctttatcttatga
ggaatattctccgtatggaccgaaaacgatcgaccattcagcatcacatcccaatcggac
ccaacacaaacgaagaaaaggtcctcagggaggagtctgacgttcttaagcggacaccag
ctgatactgcagatggtatcactcttcacagcgtggttgagagtgaaggagattacacag
actctgacgatgatagcgatagtctgtactcaacatcagtaacccggtcgcttccccgat
cagaagctaccacaagtataaccaccagaggactagattatcagggatcggtagaccttg
cgttgatcacggacagtcccgcacggacaccaagggcccggaccggcacaccaacatcgt
cgtcccgatctccgacgacccctcgacaagccgtgtttgac---ccacctgctccggctg
ctacatcacccgtgatgacaatagacgaaccacctctcacggttgaagaagcccatcgaa
ttctctggccagacgccgcgattaaagcatctgaatca---ctacccaccgcccatcctg
gcgcagaaggcattcgtgagaagttccgcgctggcgatccatcttttcacttggggctag
aagaaaagactcttgttccgacgggtgaaaaacaacttaggagtgaacatgatcgacagg
ttgggctgttgaagggaggtgaaccgaggaaatga
>Fvenenatum.busco
--------------------------------------------------atggaagtcg
ttgatcaacaagattccaagacgagggtgatccagatcaagataatcagtcaacatcttc
ccgagacaagtacctccgatatcgatctcaacgccagatctcccgatggccattctacga
accctcttgatagtcaagagactcatatccgacagctgcagtctattgtccagcgaatgc
ctcgcaatttccccaatacgccgaaccacgtcgattcggcttataaagaatttaagaagc
acaaagagcaatgcgccatgttatgtcggcatatcctgacagaagagctgggccgctgtc
ctcataacggtagcgatcttgtccgtcgcgattcaaccctcgactccccccaaagtcctg
gtcatatatacgatacgagaagctctttcagtgggagaagtctcgctgaggtggtttctg
gaagtctcggaaagagtatacaccagagcgacgcttggctaacgtcagtgcgcgactgga
agaactggctcgagtttctggccgatgcttgccggacatgtttgatcgaaacgtacaaga
acaacgagcgcgatgcgacaccagaacaggtggaagcgctgttcacgaataagcggtttc
gcaaggaggctgtccagaggatgcgcaatgctagcgttactcgggtcatgtcggcagacc
cccaattttttccaaaatacgaaatgagattctatgactatgagagaataagacaggagc
tgttagagattcgacagctcgtccagacaggcgaatcgggcatttccccagatcgaacga
ttaaagaatttgccatatcacagcgaggcgatgctatactggagttcgccaacagtgcgc
ctggatgcaaccatagcgacccggcacttcgtttcagagtctcttcttacatgctcgcag
agacttcacccatctttgctcgcatgtttgcggggaactccagtagtcttcatctttacg
acgacgacgatatatcgtcgcagttgccgttgcctccaacaaagtactactgcaaagatg
gatccgaggctaagctctaccgcatgccacaagtcgagctgaaccatttggattccttgg
agatcttgctacacggagcgcaccaccatagcgaaatgattccacgagagattgagtttg
ataagtttgttgctatcgccgagtgttgtatgagatataagagtacctcgcctttagaac
tcatcgttgaacatagatggctaccgcaatggatgcacaagggagcagatgatatgccag
acggtctcttggtcatcagctacgcctttggcttgcgccgactcttctcgcgcatgtcaa
aaacaacaattctgaaccttgtggatgagaaggagctacaatcgaagccatggccacaaa
agatcaaagacaagatctgggctgtccgctgcgcaaaggtggcgcagatccacgagtgtt
gtgttagtgcgattcgggagtacatgcgagagccgacacacaacacacccgaccaagtcg
aacccacgccgctgaattccagcttctccccggatgctctacctccgatgatgctgacta
gcaccccgcgatgtcccaagggcagccattggtgcgacgccacgaatcttggctggctga
tgctactctacaacgagatgaaccttttgccttatatcatgtcgacggatgtgctttctc
atctatccaggtcgcagccacaatcgaaaagcctggcgcagattgtggatgcgttgagga
ggattccagcaccgccgacgccagtgcatcgaggcgtttgtgatccaggtccggtgtttc
gctctgctattagtgatatctacaacagtgtactgggcttgacacttttcgacattagcg
gcaaaagtcacggctggggcttgtcaaagcacaaggaaagagaaccccaaactcaactca
atgaaaggctcaatcgtatggccgcgcatgatcctgattatagtgtcgctacagaattcc
cggagattattcgccttcgcattatgtgtcaactggacgagctggatgaccttcactcag
cagctatggtcagtcgggcatactacgagacgtacaagaagcatgagctttatcttatga
ggaatattctccgtatggatcgaaaacgatcgaccattcagcaccacatcccaatcggac
ccaacacaaacgaagaaaaggtcctcagggaggaatccgatgttcttaagcggacaccgg
ccgatactgcggatggtattactcttcatagtgtggtcgagagtgaagaggattacacag
actctgatgatgatagcgacagtctgtactcaacatcagtaacccggtcacttccccgat
cagcagctaccacaagcacaacaaccaggggactagactaccagggatcgtcagaccttg
cactgatcacagacagtcccgcacggacaccaagggcccgaaccggtacaccaacatcct
cgtcccgatccccgacaacccctcgacaagccgtgttcgacccaccacctgctccggctg
ccgcatcgcctgtacttacaatcgacgaaccacctctcacagttgaagaagctcatcgaa
ttctctggccagacgacgcgatcaaggcatctgaactaccactgcctacagctcatcctg
gtgcagaaggcattcgtgagaaattccgcgctggtgatccagcttttcacctggggttag
aagaaaagactcttgttccaacgggtgaaaaacaacttaggagtgaacatgatcgacaag
ttgggctgttgaaggggggcgaaccgagtaaatga
