# Supplementary material for: Apicidin biosynthesis is linked to accessory chromosomes in Fusarium poae isolates
Source: BMC Genomics. 2021 Aug 4;22:591. doi: 10.1186/s12864-021-07617-y (PMC8340494; doi:10.1186/s12864-021-07617-y)
Supplement: Supplementary file 17 — Additional file 17. Compressed folder containing alignments for each of the 4141 orthologs used in BUSCO analysis. [file 12864_2021_7617_MOESM17_ESM.zip › Fven2_nt_MAFFT/50691at5125_nt.mafft.fasta]

>Fp105
atggaaccagttcctgagacagagcgtatggaggagttccgtcctgctcctacccctgct
cctgtttccgcttccacctctgtttctgcgtcacccgccgcttcaccagtcgtgccatca
ctgcgactgcaaaaccccaacgccatttccaacctcagcatcgacctgccccggaagccg
ccaaacctgagacgaagtaccgaccctagcccgatttcgcctgcttcttcaccatcttgg
tcctcctcgccattcattccctatcgaccgcgcaccacttctccgctgtcgggagctcac
accagatctcgttctacaacgagtctcgcgcccccaatgtcccgcactcaatccatgcca
ggcgtcaacggctcaggccatattctgttcttaccccagcaccgccctggaagtccagtt
ggatcacctagtagagtgcgaattccacgaaagcccgctgatgagtctttcccacctatt
tcgccaatccgaacttcggttcttgagcccgaacagaggcacgagagacgaagcacttct
ccaattatgggaatttccacaagtactcccgcgcgacttcgacgaccatcttcccctctg
cggtccttcacatcttcgagcactggctccctgggaacctttccctcgactccttcatct
tcaatctcgtcctcatcttcttaccggagctacgacgccctttcagggagctatggaacc
acctactcctctgtaccctccacaccaacatcaaccagatcccgaagtcccagtatctca
agtttggaaaccattcctgacacgcctgacgctgaagaagcggcgctggaagctgaaagg
attgcccagctcaaggctgatgcagatgctgctgaaggaaatgattccacagacctgaaa
gggaaagatgggcagatgcgaggacgcacaatgggtttcggctctagagataagcgaaag
cgctggagtgtgtgcggtgccgagcgtcgaggggatattgatctcgagaccatctgggag
gattga
>Fp108
atggaaccagttcctgagacagagcgtatggaggagttccgtcctgctcctacccctgct
cctgtttccgcttccacctctgtttctgcgtcacccgccgcttcaccagtcgtgccatca
ctgcgactgcaaaaccccaacgccatttccaacctcagcatcgacctgccccggaagccg
ccaaacctgagacgaagtaccgaccctagcccgatttcgcctgcttcttcaccatcttgg
tcctcctcgccattcattccctatcgaccgcgcaccacttctccgctgtcgggagctcac
accagatctcgttctacaacgagtctcgcgcccccaatgtcccgcactcaatccatgcca
ggcgtcaacggctcaggccatattctgttcttaccccagcaccgccctggaagtccagtt
ggatcacctagtagagtgcgaattccacgaaagcccgctgatgagtctttcccacctatt
tcgccaatccgaacttcggttcttgagcccgaacagaggcacgagagacgaagcacttct
ccaattatgggaatttccacaagtactcccgcgcgacttcgacgaccatcttcccctctg
cggtccttcacatcttcgagcactggctccctgggaacctttccctcgactccttcatct
tcaatctcgtcctcatcttcttaccggagctacgacgccctttcagggagctatggaacc
acctactcctctgtaccctccacaccaacatcaaccagatcccgaagtcccagtatctca
agtttggaaaccattcctgacacgcctgacgctgaagaagcggcgctggaagctgaaagg
attgcccagctcaaggctgatgcagatgctgctgaaggaaatgattccacagacctgaaa
gggaaagatgggcagatgcgaggacgcacaatgggtttcggctctagagataagcgaaag
cgctggagtgtgtgcggtgccgagcgtcgaggggatattgatctcgagaccatctgggag
gattga
>Fp118
atggaaccagttcctgagacagagcgtatggaggagttccgtcctgctcctacccctgct
cctgtttccgcttccacctctgtttctgcgtcacccgccgcttcaccagtcgtgccatca
ctgcgactgcaaaaccccaacgccatttccaacctcagcatcgacctgccccggaagccg
ccaaacctgagacgaagtaccgaccctagcccgatttcgcctgcttcttcaccatcttgg
tcctcctcgccattcattccctatcgaccgcgcaccacttctccgctgtcgggagctcac
accagatctcgttctacaacgagtctcgcgcccccaatgtcccgcactcaatccatgcca
ggcgtcaacggctcaggccatattctgttcttaccccagcaccgccctggaagtccagtt
ggatcacctagtagagtgcgaattccacgaaagcccgctgatgagtctttcccacctatt
tcgccaatccgaacttcggttcttgagcccgaacagaggcacgagagacgaagcacttct
ccaattatgggaatttccacaagtactcccgcgcgacttcgacgaccatcttcccctctg
cggtccttcacatcttcgagcactggctccctgggaacctttccctcgactccttcatct
tcaatctcgtcctcatcttcttaccggagctacgacgccctttcagggagctatggaacc
acctactcctctgtaccctccacaccaacatcaaccagatcccgaagtcccagtatctca
agtttggaaaccattcctgacacgcctgacgctgaagaagcggcgctggaagctgaaagg
attgcccagctcaaggctgatgcagatgctgctgaaggaaatgattccacagacctgaaa
gggaaagatgggcagatgcgaggacgcacaatgggtttcggctctagagataagcgaaag
cgctggagtgtgtgcggtgccgagcgtcgaggggatattgatctcgagaccatctgggag
gattga
>Fp122
atggaaccagttcctgagacagagcgtatggaggagttccgtcctgctcctacccctgct
cctgtttccgcttccatctctgtttctgcgtcacccgccgcttcaccagtcgtgccatca
ctgcgactgcaaaaccccaacgccatttccaacctcagcatcgacctgccccggaagccg
ccaaacctgagacgaagtaccgaccctagcccgacttcgcctgcttcttcaccatcttgg
tcctcctcgccattcattccctatcgaccgcgcaccacttctccgctgtcgggagctcac
accagatctcgttctacaacgagtctcgcgcccccaatgtcccgcactcaatccatgcca
ggcgtcaacggctcaggccatattctgttcttaccccagcaccgccctggaagtccagtt
ggatcacctagtagagtgcgaattccacgaaagcccgctgatgagtctttcccacctatt
tcgccaatccgaacttcggttcttgagcccgaacagaggcacgagagacgaagcacttct
ccaattatgggaatttccacaagtactcccgcgcgacttcgacgaccatcttcccctctg
cggtccttcacatcttcgagcactggctccctgggaacctttccctcgactccttcatct
tcaatctcgtcctcatcttcttaccggagctacgacgccctttcagggagctatggaacc
acctactcctctgtaccctccacaccaacatcaaccagatcccgaagtcccagtatctca
agtttggaaaccattcctgacacgcctgacgctgaagaagcggcgctggaagctgaaagg
attgcccagctcaaggctgatgcagatgctgctgaaggaaatgattccacagacctgaaa
gggaaagatgggcagatgcgaggacgcacaatgggtttcggctctagagataagcgaaag
cgctggagtgtgtgcggtgccgagcgtcgaggggatattgatctcgagaccatctgggag
gattga
>Fp125
atggaaccagttcctgagacagagcgtatggaggagttccgtcctgctcctacccctgct
cctgtttccgcttccatctctgtttctgcgtcacccgccgcttcaccagtcgtgccatca
ctgcgactgcaaaaccccaacgccatttccaacctcagcatcgacctgccccggaagccg
ccaaacctgagacgaagtaccgaccctagcccgacttcgcctgcttcttcaccatcttgg
tcctcctcgccattcattccctatcgaccgcgcaccacttctccgctgtcgggagctcac
accagatctcgttctacaacgagtctcgcgcccccaatgtcccgcactcaatccatgcca
ggcgtcaacggctcaggccatattctgttcttaccccagcaccgccctggaagtccagtt
ggatcacctagtagagtgcgaattccacgaaagcccgctgatgagtctttcccacctatt
tcgccaatccgaacttcggttcttgagcccgaacagaggcacgagagacgaagcacttct
ccaattatgggaatttccacaagtactcccgcgcgacttcgacgaccatcttcccctctg
cggtccttcacatcttcgagcactggctccctgggaacctttccctcgactccttcatct
tcaatctcgtcctcatcttcttaccggagctacgacgccctttcagggagctatggaacc
acctactcctctgtaccctccacaccaacatcaaccagatcccgaagtcccagtatctca
agtttggaaaccattcctgacacgcctgacgctgaagaagcggcgctggaagctgaaagg
attgcccagctcaaggctgatgcagatgctgctgaaggaaatgattccacagacctgaaa
gggaaagatgggcagatgcgaggacgcacaatgggtttcggctctagagataagcgaaag
cgctggagtgtgtgcggtgccgagcgtcgaggggatattgatctcgagaccatctgggag
gattga
>Fp13r
atggaaccagttcctgagacagagcgtatggaggagttccgtcctgctcctacccctgct
cctgtttccgcttccatctctgtttctgcgtcacccgccgcttcaccagtcgtgccatca
ctgcgactgcaaaaccccaacgccatttccaacctcagcatcgacctgccccggaagccg
ccaaacctgagacgaagtaccgaccctagcccgacttcgcctgcttcttcaccatcttgg
tcctcctcgccattcattccctatcgaccgcgcaccacttctccgctgtcgggagctcac
accagatctcgttctacaacgagtctcgcgcccccaatgtcccgcactcaatccatgcca
ggcgtcaacggctcaggccatattctgttcttaccccagcaccgccctggaagtccagtt
ggatcacctagtagagtgcgaattccacgaaagcccgctgatgagtctttcccacctatt
tcgccaatccgaacttcggttcttgagcccgaacagaggcacgagagacgaagcacttct
ccaattatgggaatttccacaagtactcccgcgcgacttcgacgaccatcttcccctctg
cggtccttcacatcttcgagcactggctccctgggaacctttccctcgactccttcatct
tcaatctcgtcctcatcttcttaccggagctacgacgccctttcagggagctatggaacc
acctactcctctgtaccctccacaccaacatcaaccagatcccgaagtcccagtatctca
agtttggaaaccattcctgacacgcctgacgctgaagaagcggcgctggaagctgaaagg
attgcccagctcaaggctgatgcagatgctgctgaaggaaatgattccacagacctgaaa
gggaaagatgggcagatgcgaggacgcacaatgggtttcggctctagagataagcgaaag
cgctggagtgtgtgcggtgccgagcgtcgaggggatattgatctcgagaccatctgggag
gattga
>Fp144
atggaaccagttcctgagacagagcgtatggaggagttccgtcctgctcctacccctgct
cctgtttccgcttccatctctgtttctgcgtcacccgccgcttcaccagtcgtgccatca
ctgcgactgcaaaaccccaacgccatttccaacctcagcatcgacctgccccggaagccg
ccaaacctgagacgaagtaccgaccctagcccgacttcgcctgcttcttcaccatcttgg
tcctcctcgccattcattccctatcgaccgcgcaccacttctccgctgtcgggagctcac
accagatctcgttctacaacgagtctcgcgcccccaatgtcccgcactcaatccatgcca
ggcgtcaacggctcaggccatattctgttcttaccccagcaccgccctggaagtccagtt
ggatcacctagtagagtgcgaattccacgaaagcccgctgatgagtctttcccacctatt
tcgccaatccgaacttcggttcttgagcccgaacagaggcacgagagacgaagcacttct
ccaattatgggaatttccacaagtactcccgcgcgacttcgacgaccatcttcccctctg
cggtccttcacatcttcgagcactggctccctgggaacctttccctcgactccttcatct
tcaatctcgtcctcatcttcttaccggagctacgacgccctttcagggagctatggaacc
acctactcctctgtaccctccacaccaacatcaaccagatcccgaagtcccagtatctca
agtttggaaaccattcctgacacgcctgacgctgaagaagcggcgctggaagctgaaagg
attgcccagctcaaggctgatgcagatgctgctgaaggaaatgattccacagacctgaaa
gggaaagatgggcagatgcgaggacgcacaatgggtttcggctctagagataagcgaaag
cgctggagtgtgtgcggtgccgagcgtcgaggggatattgatctcgagaccatctgggag
gattga
>Fp146
atggaaccagttcctgagacagagcgtatggaggagttccgtcctgctcctacccctgct
cctgtttccgcttccatctctgtttctgcgtcacccgccgcttcaccagtcgtgccatca
ctgcgactgcaaaaccccaacgccatttccaacctcagcatcgacctgccccggaagccg
ccaaacctgagacgaagtaccgaccctagcccgacttcgcctgcttcttcaccatcttgg
tcctcctcgccattcattccctatcgaccgcgcaccacttctccgctgtcgggagctcac
accagatctcgttctacaacgagtctcgcgcccccaatgtcccgcactcaatccatgcca
ggcgtcaacggctcaggccatattctgttcttaccccagcaccgccctggaagtccagtt
ggatcacctagtagagtgcgaattccacgaaagcccgctgatgagtctttcccacctatt
tcgccaatccgaacttcggttcttgagcccgaacagaggcacgagagacgaagcacttct
ccaattatgggaatttccacaagtactcccgcgcgacttcgacgaccatcttcccctctg
cggtccttcacatcttcgagcactggctccctgggaacctttccctcgactccttcatct
tcaatctcgtcctcatcttcttaccggagctacgacgccctttcagggagctatggaacc
acctactcctctgtaccctccacaccaacatcaaccagatcccgaagtcccagtatctca
agtttggaaaccattcctgacacgcctgacgctgaagaagcggcgctggaagctgaaagg
attgcccagctcaaggctgatgcagatgctgctgaaggaaatgattccacagacctgaaa
gggaaagatgggcagatgcgaggacgcacaatgggtttcggctctagagataagcgaaag
cgctggagtgtgtgcggtgccgagcgtcgaggggatattgatctcgagaccatctgggag
gattga
>Fp155
atggaaccagttcctgagacagagcgtatggaggagttccgtcctgctcctacccctgct
cctgtttccgcttccacctctgtttctgcgtcacccgccgcttcaccagtcgtgccatca
ctgcgactgcaaaaccccaacgccatttccaacctcagcatcgacctgccccggaagccg
ccaaacctgagacgaagtaccgaccctagcccgatttcgcctgcttcttcaccatcttgg
tcctcctcgccattcattccctatcgaccgcgcaccacttctccgctgtcgggagctcac
accagatctcgttctacaacgagtctcgcgcccccaatgtcccgcactcaatccatgcca
ggcgtcaacggctcaggccatattctgttcttaccccagcaccgccctggaagtccagtt
ggatcacctagtagagtgcgaattccacgaaagcccgctgatgagtctttcccacctatt
tcgccaatccgaacttcggttcttgagcccgaacagaggcacgagagacgaagcacttct
ccaattatgggaatttccacaagtactcccgcgcgacttcgacgaccatcttcccctctg
cggtccttcacatcttcgagcactggctccctgggaacctttccctcgactccttcatct
tcaatctcgtcctcatcttcttaccggagctacgacgccctttcagggagctatggaacc
acctactcctctgtaccctccacaccaacatcaaccagatcccgaagtcccagtatctca
agtttggaaaccattcctgacacgcctgacgctgaagaagcggcgctggaagctgaaagg
attgcccagctcaaggctgatgcagatgctgctgaaggaaatgattccacagacctgaaa
gggaaagatgggcagatgcgaggacgcacaatgggtttcggctctagagataagcgaaag
cgctggagtgtgtgcggtgccgagcgtcgaggggatattgatctcgagaccatctgggag
gattga
>Fp157
atggaaccagttcctgagacagagcgtatggaggagttccgtcctgctcctacccctgct
cctgtttccgcttccatctctgtttctgcgtcacccgccgcttcaccagtcgtgccatca
ctgcgactgcaaaaccccaacgccatttccaacctcagcatcgacctgccccggaagccg
ccaaacctgagacgaagtaccgaccctagcccgacttcgcctgcttcttcaccatcttgg
tcctcctcgccattcattccctatcgaccgcgcaccacttctccgctgtcgggagctcac
accagatctcgttctacaacgagtctcgcgcccccaatgtcccgcactcaatccatgcca
ggcgtcaacggctcaggccatattctgttcttaccccagcaccgccctggaagtccagtt
ggatcacctagtagagtgcgaattccacgaaagcccgctgatgagtctttcccacctatt
tcgccaatccgaacttcggttcttgagcccgaacagaggcacgagagacgaagcacttct
ccaattatgggaatttccacaagtactcccgcgcgacttcgacgaccatcttcccctctg
cggtccttcacatcttcgagcactggctccctgggaacctttccctcgactccttcatct
tcaatctcgtcctcatcttcttaccggagctacgacgccctttcagggagctatggaacc
acctactcctctgtaccctccacaccaacatcaaccagatcccgaagtcccagtatctca
agtttggaaaccattcctgacacgcctgacgctgaagaagcggcgctggaagctgaaagg
attgcccagctcaaggctgatgcagatgctgctgaaggaaatgattccacagacctgaaa
gggaaagatgggcagatgcgaggacgcacaatgggtttcggctctagagataagcgaaag
cgctggagtgtgtgcggtgccgagcgtcgaggggatattgatctcgagaccatctgggag
gattga
>Fp16r
atggaaccagttcctgagacagagcgtatggaggagttccgtcctgctcctacccctgct
cctgtttccgcttccatctctgtttctgcgtcacccgccgcttcaccagtcgtgccatca
ctgcgactgcaaaaccccaacgccatttccaacctcagcatcgacctgccccggaagccg
ccaaacctgagacgaagtaccgaccctagcccgacttcgcctgcttcttcaccatcttgg
tcctcctcgccattcattccctatcgaccgcgcaccacttctccgctgtcgggagctcac
accagatctcgttctacaacgagtctcgcgcccccaatgtcccgcactcaatccatgcca
ggcgtcaacggctcaggccatattctgttcttaccccagcaccgccctggaagtccagtt
ggatcacctagtagagtgcgaattccacgaaagcccgctgatgagtctttcccacctatt
tcgccaatccgaacttcggttcttgagcccgaacagaggcacgagagacgaagcacttct
ccaattatgggaatttccacaagtactcccgcgcgacttcgacgaccatcttcccctctg
cggtccttcacatcttcgagcactggctccctgggaacctttccctcgactccttcatct
tcaatctcgtcctcatcttcttaccggagctacgacgccctttcagggagctatggaacc
acctactcctctgtaccctccacaccaacatcaaccagatcccgaagtcccagtatctca
agtttggaaaccattcctgacacgcctgacgctgaagaagcggcgctggaagctgaaagg
attgcccagctcaaggctgatgcagatgctgctgaaggaaatgattccacagacctgaaa
gggaaagatgggcagatgcgaggacgcacaatgggtttcggctctagagataagcgaaag
cgctggagtgtgtgcggtgccgagcgtcgaggggatattgatctcgagaccatctgggag
gattga
>Fp1r
atggaaccagttcctgagacagagcgtatggaggagttccgtcctgctcctacccctgct
cctgtttccgcttccacctctgtttctgcgtcacccgccgcttcaccagtcgtgccatca
ctgcgactgcaaaaccccaacgccatttccaacctcagcatcgacctgccccggaagccg
ccaaacctgagacgaagtaccgaccctagcccgatttcgcctgcttcttcaccatcttgg
tcctcctcgccattcattccctatcgaccgcgcaccacttctccgctgtcgggagctcac
accagatctcgttctacaacgagtctcgcgcccccaatgtcccgcactcaatccatgcca
ggcgtcaacggctcaggccatattctgttcttaccccagcaccgccctggaagtccagtt
ggatcacctagtagagtgcgaattccacgaaagcccgctgatgagtctttcccacctatt
tcgccaatccgaacttcggttcttgagcccgaacagaggcacgagagacgaagcacttct
ccaattatgggaatttccacaagtactcccgcgcgacttcgacgaccatcttcccctctg
cggtccttcacatcttcgagcactggctccctgggaacctttccctcgactccttcatct
tcaatctcgtcctcatcttcttaccggagctacgacgccctttcagggagctatggaacc
acctactcctctgtaccctccacaccaacatcaaccagatcccgaagtcccagtatctca
agtttggaaaccattcctgacacgcctgacgctgaagaagcggcgctggaagctgaaagg
attgcccagctcaaggctgatgcagatgctgctgaaggaaatgattccacagacctgaaa
gggaaagatgggcagatgcgaggacgcacaatgggtttcggctctagagataagcgaaag
cgctggagtgtgtgcggtgccgagcgtcgaggggatattgatctcgagaccatctgggag
gattga
>Fp21r
atggaaccagttcctgagacagagcgtatggaggagttccgtcctgctcctacccctgct
cctgtttccgcttccacctctgtttctgcgtcacccgccgcttcaccagtcgtgccatca
ctgcgactgcaaaaccccaacgccatttccaacctcagcatcgacctgccccggaagccg
ccaaacctgagacgaagtaccgaccctagcccgatttcgcctgcttcttcaccatcttgg
tcctcctcgccattcattccctatcgaccgcgcaccacttctccgctgtcgggagctcac
accagatctcgttctacaacgagtctcgcgcccccaatgtcccgcactcaatccatgcca
ggcgtcaacggctcaggccatattctgttcttaccccagcaccgccctggaagtccagtt
ggatcacctagtagagtgcgaattccacgaaagcccgctgatgagtctttcccacctatt
tcgccaatccgaacttcggttcttgagcccgaacagaggcacgagagacgaagcacttct
ccaattatgggaatttccacaagtactcccgcgcgacttcgacgaccatcttcccctctg
cggtccttcacatcttcgagcactggctccctgggaacctttccctcgactccttcatct
tcaatctcgtcctcatcttcttaccggagctacgacgccctttcagggagctatggaacc
acctactcctctgtaccctccacaccaacatcaaccagatcccgaagtcccagtatctca
agtttggaaaccattcctgacacgcctgacgctgaagaagcggcgctggaagctgaaagg
attgcccagctcaaggctgatgcagatgctgctgaaggaaatgattccacagacctgaaa
gggaaagatgggcagatgcgaggacgcacaatgggtttcggctctagagataagcgaaag
cgctggagtgtgtgcggtgccgagcgtcgaggggatattgatctcgagaccatctgggag
gattga
>Fp24r
atggaaccagttcctgagacagagcgtatggaggagttccgtcctgctcctacccctgct
cctgtttccgcttccatctctgtttctgcgtcacccgccgcttcaccagtcgtgccatca
ctgcgactgcaaaaccccaacgccatttccaacctcagcatcgacctgccccggaagccg
ccaaacctgagacgaagtaccgaccctagcccgacttcgcctgcttcttcaccatcttgg
tcctcctcgccattcattccctatcgaccgcgcaccacttctccgctgtcgggagctcac
accagatctcgttctacaacgagtctcgcgcccccaatgtcccgcactcaatccatgcca
ggcgtcaacggctcaggccatattctgttcttaccccagcaccgccctggaagtccagtt
ggatcacctagtagagtgcgaattccacgaaagcccgctgatgagtctttcccacctatt
tcgccaatccgaacttcggttcttgagcccgaacagaggcacgagagacgaagcacttct
ccaattatgggaatttccacaagtactcccgcgcgacttcgacgaccatcttcccctctg
cggtccttcacatcttcgagcactggctccctgggaacctttccctcgactccttcatct
tcaatctcgtcctcatcttcttaccggagctacgacgccctttcagggagctatggaacc
acctactcctctgtaccctccacaccaacatcaaccagatcccgaagtcccagtatctca
agtttggaaaccattcctgacacgcctgacgctgaagaagcggcgctggaagctgaaagg
attgcccagctcaaggctgatgcagatgctgctgaaggaaatgattccacagacctgaaa
gggaaagatgggcagatgcgaggacgcacaatgggtttcggctctagagataagcgaaag
cgctggagtgtgtgcggtgccgagcgtcgaggggatattgatctcgagaccatctgggag
gattga
>Fp2516
atggaaccagttcctgagacagagcgtatggaggagttccgtcctgctcctacccctgct
cctgtttccgcttccacctctgtttctgcgtcacccgccgcttcaccagtcgtgccatca
ctgcgactgcaaaaccccaacgccatttccaacctcagcatcgacctgccccggaagccg
ccaaacctgagacgaagtaccgaccctagcccgatttcgcctgcttcttcaccatcttgg
tcctcctcgccattcattccctatcgaccgcgcaccacttctccgctgtcgggagctcac
accagatctcgttctacaacgagtctcgcgcccccaatgtcccgcactcaatccatgcca
ggcgtcaacggctcaggccatattctgttcttaccccagcaccgccctggaagtccagtt
ggatcacctagtagagtgcgaattccacgaaagcccgctgatgagtctttcccacctatt
tcgccaatccgaacttcggttcttgagcccgaacagaggcacgagagacgaagcacttct
ccaattatgggaatttccacaagtactcccgcgcgacttcgacgaccatcttcccctctg
cggtccttcacatcttcgagcactggctccctgggaacctttccctcgactccttcatct
tcaatctcgtcctcatcttcttaccggagctacgacgccctttcagggagctatggaacc
acctactcctctgtaccctccacaccaacatcaaccagatcccgaagtcccagtatctca
agtttggaaaccattcctgacacgcctgacgctgaagaagcggcgctggaagctgaaagg
attgcccagctcaaggctgatgcagatgctgctgaaggaaatgattccacagacctgaaa
gggaaagatgggcagatgcgaggacgcacaatgggtttcggctctagagataagcgaaag
cgctggagtgtgtgcggtgccgagcgtcgaggggatattgatctcgagaccatctgggag
gattga
>Fp26r
atggaaccagttcctgagacagagcgtatggaggagttccgtcctgctcctacccctgct
cctgtttccgcttccacctctgtttctgcgtcacccgccgcttcaccagtcgtgccatca
ctgcgactgcaaaaccccaacgccatttccaacctcagcatcgacctgccccggaagccg
ccaaacctgagacgaagtaccgaccctagcccgatttcgcctgcttcttcaccatcttgg
tcctcctcgccattcattccctatcgaccgcgcaccacttctccgctgtcgggagctcac
accagatctcgttctacaacgagtctcgcgcccccaatgtcccgcactcaatccatgcca
ggcgtcaacggctcaggccatattctgttcttaccccagcaccgccctggaagtccagtt
ggatcacctagtagagtgcgaattccacgaaagcccgctgatgagtctttcccacctatt
tcgccaatccgaacttcggttcttgagcccgaacagaggcacgagagacgaagcacttct
ccaattatgggaatttccacaagtactcccgcgcgacttcgacgaccatcttcccctctg
cggtccttcacatcttcgagcactggctccctgggaacctttccctcgactccttcatct
tcaatctcgtcctcatcttcttaccggagctacgacgccctttcagggagctatggaacc
acctactcctctgtaccctccacaccaacatcaaccagatcccgaagtcccagtatctca
agtttggaaaccattcctgacacgcctgacgctgaagaagcggcgctggaagctgaaagg
attgcccagctcaaggctgatgcagatgctgctgaaggaaatgattccacagacctgaaa
gggaaagatgggcagatgcgaggacgcacaatgggtttcggctctagagataagcgaaag
cgctggagtgtgtgcggtgccgagcgtcgaggggatattgatctcgagaccatctgggag
gattga
>Fp33
atggaaccagttcctgagacagagcgtatggaggagttccgtcctgctcctacccctgct
cctgtttccgcttccatctctgtttctgcgtcacccgccgcttcaccagtcgtgccatca
ctgcgactgcaaaaccccaacgccatttccaacctcagcatcgacctgccccggaagccg
ccaaacctgagacgaagtaccgaccctagcccgacttcgcctgcttcttcaccatcttgg
tcctcctcgccattcattccctatcgaccgcgcaccacttctccgctgtcgggagctcac
accagatctcgttctacaacgagtctcgcgcccccaatgtcccgcactcaatccatgcca
ggcgtcaacggctcaggccatattctgttcttaccccagcaccgccctggaagtccagtt
ggatcacctagtagagtgcgaattccacgaaagcccgctgatgagtctttcccacctatt
tcgccaatccgaacttcggttcttgagcccgaacagaggcacgagagacgaagcacttct
ccaattatgggaatttccacaagtactcccgcgcgacttcgacgaccatcttcccctctg
cggtccttcacatcttcgagcactggctccctgggaacctttccctcgactccttcatct
tcaatctcgtcctcatcttcttaccggagctacgacgccctttcagggagctatggaacc
acctactcctctgtaccctccacaccaacatcaaccagatcccgaagtcccagtatctca
agtttggaaaccattcctgacacgcctgacgctgaagaagcggcgctggaagctgaaagg
attgcccagctcaaggctgatgcagatgctgctgaaggaaatgattccacagacctgaaa
gggaaagatgggcagatgcgaggacgcacaatgggtttcggctctagagataagcgaaag
cgctggagtgtgtgcggtgccgagcgtcgaggggatattgatctcgagaccatctgggag
gattga
>Fp34
atggaaccagttcctgagacagagcgtatggaggagttccgtcctgctcctacccctgct
cctgtttccgcttccatctctgtttctgcgtcacccgccgcttcaccagtcgtgccatca
ctgcgactgcaaaaccccaacgccatttccaacctcagcatcgacctgccccggaagccg
ccaaacctgagacgaagtaccgaccctagcccgacttcgcctgcttcttcaccatcttgg
tcctcctcgccattcattccctatcgaccgcgcaccacttctccgctgtcgggagctcac
accagatctcgttctacaacgagtctcgcgcccccaatgtcccgcactcaatccatgcca
ggcgtcaacggctcaggccatattctgttcttaccccagcaccgccctggaagtccagtt
ggatcacctagtagagtgcgaattccacgaaagcccgctgatgagtctttcccacctatt
tcgccaatccgaacttcggttcttgagcccgaacagaggcacgagagacgaagcacttct
ccaattatgggaatttccacaagtactcccgcgcgacttcgacgaccatcttcccctctg
cggtccttcacatcttcgagcactggctccctgggaacctttccctcgactccttcatct
tcaatctcgtcctcatcttcttaccggagctacgacgccctttcagggagctatggaacc
acctactcctctgtaccctccacaccaacatcaaccagatcccgaagtcccagtatctca
agtttggaaaccattcctgacacgcctgacgctgaagaagcggcgctggaagctgaaagg
attgcccagctcaaggctgatgcagatgctgctgaaggaaatgattccacagacctgaaa
gggaaagatgggcagatgcgaggacgcacaatgggtttcggctctagagataagcgaaag
cgctggagtgtgtgcggtgccgagcgtcgaggggatattgatctcgagaccatctgggag
gattga
>Fp35
atggaaccagttcctgagacagagcgtatggaggagttccgtcctgctcctacccctgct
cctgtttccgcttccatctctgtttctgcgtcacccgccgcttcaccagtcgtgccatca
ctgcgactgcaaaaccccaacgccatttccaacctcagcatcgacctgccccggaagccg
ccaaacctgagacgaagtaccgaccctagcccgacttcgcctgcttcttcaccatcttgg
tcctcctcgccattcattccctatcgaccgcgcaccacttctccgctgtcgggagctcac
accagatctcgttctacaacgagtctcgcgcccccaatgtcccgcactcaatccatgcca
ggcgtcaacggctcaggccatattctgttcttaccccagcaccgccctggaagtccagtt
ggatcacctagtagagtgcgaattccacgaaagcccgctgatgagtctttcccacctatt
tcgccaatccgaacttcggttcttgagcccgaacagaggcacgagagacgaagcacttct
ccaattatgggaatttccacaagtactcccgcgcgacttcgacgaccatcttcccctctg
cggtccttcacatcttcgagcactggctccctgggaacctttccctcgactccttcatct
tcaatctcgtcctcatcttcttaccggagctacgacgccctttcagggagctatggaacc
acctactcctctgtaccctccacaccaacatcaaccagatcccgaagtcccagtatctca
agtttggaaaccattcctgacacgcctgacgctgaagaagcggcgctggaagctgaaagg
attgcccagctcaaggctgatgcagatgctgctgaaggaaatgattccacagacctgaaa
gggaaagatgggcagatgcgaggacgcacaatgggtttcggctctagagataagcgaaag
cgctggagtgtgtgcggtgccgagcgtcgaggggatattgatctcgagaccatctgggag
gattga
>Fp38
atggaaccagttcctgagacagagcgtatggaggagttccgtcctgctcctacccctgct
cctgtttccgcttccatctctgtttctgcgtcacccgccgcttcaccagtcgtgccatca
ctgcgactgcaaaaccccaacgccatttccaacctcagcatcgacctgccccggaagccg
ccaaacctgagacgaagtaccgaccctagcccgacttcgcctgcttcttcaccatcttgg
tcctcctcgccattcattccctatcgaccgcgcaccacttctccgctgtcgggagctcac
accagatctcgttctacaacgagtctcgcgcccccaatgtcccgcactcaatccatgcca
ggcgtcaacggctcaggccatattctgttcttaccccagcaccgccctggaagtccagtt
ggatcacctagtagagtgcgaattccacgaaagcccgctgatgagtctttcccacctatt
tcgccaatccgaacttcggttcttgagcccgaacagaggcacgagagacgaagcacttct
ccaattatgggaatttccacaagtactcccgcgcgacttcgacgaccatcttcccctctg
cggtccttcacatcttcgagcactggctccctgggaacctttccctcgactccttcatct
tcaatctcgtcctcatcttcttaccggagctacgacgccctttcagggagctatggaacc
acctactcctctgtaccctccacaccaacatcaaccagatcccgaagtcccagtatctca
agtttggaaaccattcctgacacgcctgacgctgaagaagcggcgctggaagctgaaagg
attgcccagctcaaggctgatgcagatgctgctgaaggaaatgattccacagacctgaaa
gggaaagatgggcagatgcgaggacgcacaatgggtttcggctctagagataagcgaaag
cgctggagtgtgtgcggtgccgagcgtcgaggggatattgatctcgagaccatctgggag
gattga
>Fp39
atggaaccagttcctgagacagagcgtatggaggagttccgtcctgctcctacccctgct
cctgtttccgcttccatctctgtttctgcgtcacccgccgcttcaccagtcgtgccatca
ctgcgactgcaaaaccccaacgccatttccaacctcagcatcgacctgccccggaagccg
ccaaacctgagacgaagtaccgaccctagcccgacttcgcctgcttcttcaccatcttgg
tcctcctcgccattcattccctatcgaccgcgcaccacttctccgctgtcgggagctcac
accagatctcgttctacaacgagtctcgcgcccccaatgtcccgcactcaatccatgcca
ggcgtcaacggctcaggccatattctgttcttaccccagcaccgccctggaagtccagtt
ggatcacctagtagagtgcgaattccacgaaagcccgctgatgagtctttcccacctatt
tcgccaatccgaacttcggttcttgagcccgaacagaggcacgagagacgaagcacttct
ccaattatgggaatttccacaagtactcccgcgcgacttcgacgaccatcttcccctctg
cggtccttcacatcttcgagcactggctccctgggaacctttccctcgactccttcatct
tcaatctcgtcctcatcttcttaccggagctacgacgccctttcagggagctatggaacc
acctactcctctgtaccctccacaccaacatcaaccagatcccgaagtcccagtatctca
agtttggaaaccattcctgacacgcctgacgctgaagaagcggcgctggaagctgaaagg
attgcccagctcaaggctgatgcagatgctgctgaaggaaatgattccacagacctgaaa
gggaaagatgggcagatgcgaggacgcacaatgggtttcggctctagagataagcgaaag
cgctggagtgtgtgcggtgccgagcgtcgaggggatattgatctcgagaccatctgggag
gattga
>Fp42
atggaaccagttcctgagacagagcgtatggaggagttccgtcctgctcctacccctgct
cctgtttccgcttccacctctgtttctgcgtcacccgccgcttcaccagtcgtgccatca
ctgcgactgcaaaaccccaacgccatttccaacctcagcatcgacctgccccggaagccg
ccaaacctgagacgaagtaccgaccctagcccgatttcgcctgcttcttcaccatcttgg
tcctcctcgccattcattccctatcgaccgcgcaccacttctccgctgtcgggagctcac
accagatctcgttctacaacgagtctcgcgcccccaatgtcccgcactcaatccatgcca
ggcgtcaacggctcaggccatattctgttcttaccccagcaccgccctggaagtccagtt
ggatcacctagtagagtgcgaattccacgaaagcccgctgatgagtctttcccacctatt
tcgccaatccgaacttcggttcttgagcccgaacagaggcacgagagacgaagcacttct
ccaattatgggaatttccacaagtactcccgcgcgacttcgacgaccatcttcccctctg
cggtccttcacatcttcgagcactggctccctgggaacctttccctcgactccttcatct
tcaatctcgtcctcatcttcttaccggagctacgacgccctttcagggagctatggaacc
acctactcctctgtaccctccacaccaacatcaaccagatcccgaagtcccagtatctca
agtttggaaaccattcctgacacgcctgacgctgaagaagcggcgctggaagctgaaagg
attgcccagctcaaggctgatgcagatgctgctgaaggaaatgattccacagacctgaaa
gggaaagatgggcagatgcgaggacgcacaatgggtttcggctctagagataagcgaaag
cgctggagtgtgtgcggtgccgagcgtcgaggggatattgatctcgagaccatctgggag
gattga
>Fp44
atggaaccagttcctgagacagagcgtatggaggagttccgtcctgctcctacccctgct
cctgtttccgcttccacctctgtttctgcgtcacccgccgcttcaccagtcgtgccatca
ctgcgactgcaaaaccccaacgccatttccaacctcagcatcgacctgccccggaagccg
ccaaacctgagacgaagtaccgaccctagcccgatttcgcctgcttcttcaccatcttgg
tcctcctcgccattcattccctatcgaccgcgcaccacttctccgctgtcgggagctcac
accagatctcgttctacaacgagtctcgcgcccccaatgtcccgcactcaatccatgcca
ggcgtcaacggctcaggccatattctgttcttaccccagcaccgccctggaagtccagtt
ggatcacctagtagagtgcgaattccacgaaagcccgctgatgagtctttcccacctatt
tcgccaatccgaacttcggttcttgagcccgaacagaggcacgagagacgaagcacttct
ccaattatgggaatttccacaagtactcccgcgcgacttcgacgaccatcttcccctctg
cggtccttcacatcttcgagcactggctccctgggaacctttccctcgactccttcatct
tcaatctcgtcctcatcttcttaccggagctacgacgccctttcagggagctatggaacc
acctactcctctgtaccctccacaccaacatcaaccagatcccgaagtcccagtatctca
agtttggaaaccattcctgacacgcctgacgctgaagaagcggcgctggaagctgaaagg
attgcccagctcaaggctgatgcagatgctgctgaaggaaatgattccacagacctgaaa
gggaaagatgggcagatgcgaggacgcacaatgggtttcggctctagagataagcgaaag
cgctggagtgtgtgcggtgccgagcgtcgaggggatattgatctcgagaccatctgggag
gattga
>Fp49
atggaaccagttcctgagacagagcgtatggaggagttccgtcctgctcctacccctgct
cctgtttccgcttccacctctgtttctgcgtcacccgccgcttcaccagtcgtgccatca
ctgcgactgcaaaaccccaacgccatttccaacctcagcatcgacctgccccggaagccg
ccaaacctgagacgaagtaccgaccctagcccgatttcgcctgcttcttcaccatcttgg
tcctcctcgccattcattccctatcgaccgcgcaccacttctccgctgtcgggagctcac
accagatctcgttctacaacgagtctcgcgcccccaatgtcccgcactcaatccatgcca
ggcgtcaacggctcaggccatattctgttcttaccccagcaccgccctggaagtccagtt
ggatcacctagtagagtgcgaattccacgaaagcccgctgatgagtctttcccacctatt
tcgccaatccgaacttcggttcttgagcccgaacagaggcacgagagacgaagcacttct
ccaattatgggaatttccacaagtactcccgcgcgacttcgacgaccatcttcccctctg
cggtccttcacatcttcgagcactggctccctgggaacctttccctcgactccttcatct
tcaatctcgtcctcatcttcttaccggagctacgacgccctttcagggagctatggaacc
acctactcctctgtaccctccacaccaacatcaaccagatcccgaagtcccagtatctca
agtttggaaaccattcctgacacgcctgacgctgaagaagcggcgctggaagctgaaagg
attgcccagctcaaggctgatgcagatgctgctgaaggaaatgattccacagacctgaaa
gggaaagatgggcagatgcgaggacgcacaatgggtttcggctctagagataagcgaaag
cgctggagtgtgtgcggtgccgagcgtcgaggggatattgatctcgagaccatctgggag
gattga
>Fp50
atggaaccagttcctgagacagagcgtatggaggagttccgtcctgctcctacccctgct
cctgtttccgcttccatctctgtttctgcgtcacccgccgcttcaccagtcgtgccatca
ctgcgactgcaaaaccccaacgccatttccaacctcagcatcgacctgccccggaagccg
ccaaacctgagacgaagtaccgaccctagcccgacttcgcctgcttcttcaccatcttgg
tcctcctcgccattcattccctatcgaccgcgcaccacttctccgctgtcgggagctcac
accagatctcgttctacaacgagtctcgcgcccccaatgtcccgcactcaatccatgcca
ggcgtcaacggctcaggccatattctgttcttaccccagcaccgccctggaagtccagtt
ggatcacctagtagagtgcgaattccacgaaagcccgctgatgagtctttcccacctatt
tcgccaatccgaacttcggttcttgagcccgaacagaggcacgagagacgaagcacttct
ccaattatgggaatttccacaagtactcccgcgcgacttcgacgaccatcttcccctctg
cggtccttcacatcttcgagcactggctccctgggaacctttccctcgactccttcatct
tcaatctcgtcctcatcttcttaccggagctacgacgccctttcagggagctatggaacc
acctactcctctgtaccctccacaccaacatcaaccagatcccgaagtcccagtatctca
agtttggaaaccattcctgacacgcctgacgctgaagaagcggcgctggaagctgaaagg
attgcccagctcaaggctgatgcagatgctgctgaaggaaatgattccacagacctgaaa
gggaaagatgggcagatgcgaggacgcacaatgggtttcggctctagagataagcgaaag
cgctggagtgtgtgcggtgccgagcgtcgaggggatattgatctcgagaccatctgggag
gattga
>Fp51
atggaaccagttcctgagacagagcgtatggaggagttccgtcctgctcctacccctgct
cctgtttccgcttccatctctgtttctgcgtcacccgccgcttcaccagtcgtgccatca
ctgcgactgcaaaaccccaacgccatttccaacctcagcatcgacctgccccggaagccg
ccaaacctgagacgaagtaccgaccctagcccgacttcgcctgcttcttcaccatcttgg
tcctcctcgccattcattccctatcgaccgcgcaccacttctccgctgtcgggagctcac
accagatctcgttctacaacgagtctcgcgcccccaatgtcccgcactcaatccatgcca
ggcgtcaacggctcaggccatattctgttcttaccccagcaccgccctggaagtccagtt
ggatcacctagtagagtgcgaattccacgaaagcccgctgatgagtctttcccacctatt
tcgccaatccgaacttcggttcttgagcccgaacagaggcacgagagacgaagcacttct
ccaattatgggaatttccacaagtactcccgcgcgacttcgacgaccatcttcccctctg
cggtccttcacatcttcgagcactggctccctgggaacctttccctcgactccttcatct
tcaatctcgtcctcatcttcttaccggagctacgacgccctttcagggagctatggaacc
acctactcctctgtaccctccacaccaacatcaaccagatcccgaagtcccagtatctca
agtttggaaaccattcctgacacgcctgacgctgaagaagcggcgctggaagctgaaagg
attgcccagctcaaggctgatgcagatgctgctgaaggaaatgattccacagacctgaaa
gggaaagatgggcagatgcgaggacgcacaatgggtttcggctctagagataagcgaaag
cgctggagtgtgtgcggtgccgagcgtcgaggggatattgatctcgagaccatctgggag
gattga
>Fp59
atggaaccagttcctgagacagagcgtatggaggagttccgtcctgctcctacccctgct
cctgtttccgcttccatctctgtttctgcgtcacccgccgcttcaccagtcgtgccatca
ctgcgactgcaaaaccccaacgccatttccaacctcagcatcgacctgccccggaagccg
ccaaacctgagacgaagtaccgaccctagcccgacttcgcctgcttcttcaccatcttgg
tcctcctcgccattcattccctatcgaccgcgcaccacttctccgctgtcgggagctcac
accagatctcgttctacaacgagtctcgcgcccccaatgtcccgcactcaatccatgcca
ggcgtcaacggctcaggccatattctgttcttaccccagcaccgccctggaagtccagtt
ggatcacctagtagagtgcgaattccacgaaagcccgctgatgagtctttcccacctatt
tcgccaatccgaacttcggttcttgagcccgaacagaggcacgagagacgaagcacttct
ccaattatgggaatttccacaagtactcccgcgcgacttcgacgaccatcttcccctctg
cggtccttcacatcttcgagcactggctccctgggaacctttccctcgactccttcatct
tcaatctcgtcctcatcttcttaccggagctacgacgccctttcagggagctatggaacc
acctactcctctgtaccctccacaccaacatcaaccagatcccgaagtcccagtatctca
agtttggaaaccattcctgacacgcctgacgctgaagaagcggcgctggaagctgaaagg
attgcccagctcaaggctgatgcagatgctgctgaaggaaatgattccacagacctgaaa
gggaaagatgggcagatgcgaggacgcacaatgggtttcggctctagagataagcgaaag
cgctggagtgtgtgcggtgccgagcgtcgaggggatattgatctcgagaccatctgggag
gattga
>Fp63
atggaaccagttcctgagacagagcgtatggaggagttccgtcctgctcctacccctgct
cctgtttccgcttccacctctgtttctgcgtcacccgccgcttcaccagtcgtgccatca
ctgcgactgcaaaaccccaacgccatttccaacctcagcatcgacctgccccggaagccg
ccaaacctgagacgaagtaccgaccctagcccgatttcgcctgcttcttcaccatcttgg
tcctcctcgccattcattccctatcgaccgcgcaccacttctccgctgtcgggagctcac
accagatctcgttctacaacgagtctcgcgcccccaatgtcccgcactcaatccatgcca
ggcgtcaacggctcaggccatattctgttcttaccccagcaccgccctggaagtccagtt
ggatcacctagtagagtgcgaattccacgaaagcccgctgatgagtctttcccacctatt
tcgccaatccgaacttcggttcttgagcccgaacagaggcacgagagacgaagcacttct
ccaattatgggaatttccacaagtactcccgcgcgacttcgacgaccatcttcccctctg
cggtccttcacatcttcgagcactggctccctgggaacctttccctcgactccttcatct
tcaatctcgtcctcatcttcttaccggagctacgacgccctttcagggagctatggaacc
acctactcctctgtaccctccacaccaacatcaaccagatcccgaagtcccagtatctca
agtttggaaaccattcctgacacgcctgacgctgaagaagcggcgctggaagctgaaagg
attgcccagctcaaggctgatgcagatgctgctgaaggaaatgattccacagacctgaaa
gggaaagatgggcagatgcgaggacgcacaatgggtttcggctctagagataagcgaaag
cgctggagtgtgtgcggtgccgagcgtcgaggggatattgatctcgagaccatctgggag
gattga
>Fp65
atggaaccagttcctgagacagagcgtatggaggagttccgtcctgctcctacccctgct
cctgtttccgcttccacctctgtttctgcgtcacccgccgcttcaccagtcgtgccatca
ctgcgactgcaaaaccccaacgccatttccaacctcagcatcgacctgccccggaagccg
ccaaacctgagacgaagtaccgaccctagcccgatttcgcctgcttcttcaccatcttgg
tcctcctcgccattcattccctatcgaccgcgcaccacttctccgctgtcgggagctcac
accagatctcgttctacaacgagtctcgcgcccccaatgtcccgcactcaatccatgcca
ggcgtcaacggctcaggccatattctgttcttaccccagcaccgccctggaagtccagtt
ggatcacctagtagagtgcgaattccacgaaagcccgctgatgagtctttcccacctatt
tcgccaatccgaacttcggttcttgagcccgaacagaggcacgagagacgaagcacttct
ccaattatgggaatttccacaagtactcccgcgcgacttcgacgaccatcttcccctctg
cggtccttcacatcttcgagcactggctccctgggaacctttccctcgactccttcatct
tcaatctcgtcctcatcttcttaccggagctacgacgccctttcagggagctatggaacc
acctactcctctgtaccctccacaccaacatcaaccagatcccgaagtcccagtatctca
agtttggaaaccattcctgacacgcctgacgctgaagaagcggcgctggaagctgaaagg
attgcccagctcaaggctgatgcagatgctgctgaaggaaatgattccacagacctgaaa
gggaaagatgggcagatgcgaggacgcacaatgggtttcggctctagagataagcgaaag
cgctggagtgtgtgcggtgccgagcgtcgaggggatattgatctcgagaccatctgggag
gattga
>Fp66
atggaaccagttcctgagacagagcgtatggaggagttccgtcctgctcctacccctgct
cctgtttccgcttccatctctgtttctgcgtcacccgccgcttcaccagtcgtgccatca
ctgcgactgcaaaaccccaacgccatttccaacctcagcatcgacctgccccggaagccg
ccaaacctgagacgaagtaccgaccctagcccgacttcgcctgcttcttcaccatcttgg
tcctcctcgccattcattccctatcgaccgcgcaccacttctccgctgtcgggagctcac
accagatctcgttctacaacgagtctcgcgcccccaatgtcccgcactcaatccatgcca
ggcgtcaacggctcaggccatattctgttcttaccccagcaccgccctggaagtccagtt
ggatcacctagtagagtgcgaattccacgaaagcccgctgatgagtctttcccacctatt
tcgccaatccgaacttcggttcttgagcccgaacagaggcacgagagacgaagcacttct
ccaattatgggaatttccacaagtactcccgcgcgacttcgacgaccatcttcccctctg
cggtccttcacatcttcgagcactggctccctgggaacctttccctcgactccttcatct
tcaatctcgtcctcatcttcttaccggagctacgacgccctttcagggagctatggaacc
acctactcctctgtaccctccacaccaacatcaaccagatcccgaagtcccagtatctca
agtttggaaaccattcctgacacgcctgacgctgaagaagcggcgctggaagctgaaagg
attgcccagctcaaggctgatgcagatgctgctgaaggaaatgattccacagacctgaaa
gggaaagatgggcagatgcgaggacgcacaatgggtttcggctctagagataagcgaaag
cgctggagtgtgtgcggtgccgagcgtcgaggggatattgatctcgagaccatctgggag
gattga
>Fp72
atggaaccagttcctgagacagagcgtatggaggagttccgtcctgctcctacccctgct
cctgtttccgcttccatctctgtttctgcgtcacccgccgcttcaccagtcgtgccatca
ctgcgactgcaaaaccccaacgccatttccaacctcagcatcgacctgccccggaagccg
ccaaacctgagacgaagtaccgaccctagcccgacttcgcctgcttcttcaccatcttgg
tcctcctcgccattcattccctatcgaccgcgcaccacttctccgctgtcgggagctcac
accagatctcgttctacaacgagtctcgcgcccccaatgtcccgcactcaatccatgcca
ggcgtcaacggctcaggccatattctgttcttaccccagcaccgccctggaagtccagtt
ggatcacctagtagagtgcgaattccacgaaagcccgctgatgagtctttcccacctatt
tcgccaatccgaacttcggttcttgagcccgaacagaggcacgagagacgaagcacttct
ccaattatgggaatttccacaagtactcccgcgcgacttcgacgaccatcttcccctctg
cggtccttcacatcttcgagcactggctccctgggaacctttccctcgactccttcatct
tcaatctcgtcctcatcttcttaccggagctacgacgccctttcagggagctatggaacc
acctactcctctgtaccctccacaccaacatcaaccagatcccgaagtcccagtatctca
agtttggaaaccattcctgacacgcctgacgctgaagaagcggcgctggaagctgaaagg
attgcccagctcaaggctgatgcagatgctgctgaaggaaatgattccacagacctgaaa
gggaaagatgggcagatgcgaggacgcacaatgggtttcggctctagagataagcgaaag
cgctggagtgtgtgcggtgccgagcgtcgaggggatattgatctcgagaccatctgggag
gattga
>Fp73
atggaaccagttcctgagacagagcgtatggaggagttccgtcctgctcctacccctgct
cctgtttccgcttccatctctgtttctgcgtcacccgccgcttcaccagtcgtgccatca
ctgcgactgcaaaaccccaacgccatttccaacctcagcatcgacctgccccggaagccg
ccaaacctgagacgaagtaccgaccctagcccgacttcgcctgcttcttcaccatcttgg
tcctcctcgccattcattccctatcgaccgcgcaccacttctccgctgtcgggagctcac
accagatctcgttctacaacgagtctcgcgcccccaatgtcccgcactcaatccatgcca
ggcgtcaacggctcaggccatattctgttcttaccccagcaccgccctggaagtccagtt
ggatcacctagtagagtgcgaattccacgaaagcccgctgatgagtctttcccacctatt
tcgccaatccgaacttcggttcttgagcccgaacagaggcacgagagacgaagcacttct
ccaattatgggaatttccacaagtactcccgcgcgacttcgacgaccatcttcccctctg
cggtccttcacatcttcgagcactggctccctgggaacctttccctcgactccttcatct
tcaatctcgtcctcatcttcttaccggagctacgacgccctttcagggagctatggaacc
acctactcctctgtaccctccacaccaacatcaaccagatcccgaagtcccagtatctca
agtttggaaaccattcctgacacgcctgacgctgaagaagcggcgctggaagctgaaagg
attgcccagctcaaggctgatgcagatgctgctgaaggaaatgattccacagacctgaaa
gggaaagatgggcagatgcgaggacgcacaatgggtttcggctctagagataagcgaaag
cgctggagtgtgtgcggtgccgagcgtcgaggggatattgatctcgagaccatctgggag
gattga
>Fp76
atggaaccagttcctgagacagagcgtatggaggagttccgtcctgctcctacccctgct
cctgtttccgcttccatctctgtttctgcgtcacccgccgcttcaccagtcgtgccatca
ctgcgactgcaaaaccccaacgccatttccaacctcagcatcgacctgccccggaagccg
ccaaacctgagacgaagtaccgaccctagcccgacttcgcctgcttcttcaccatcttgg
tcctcctcgccattcattccctatcgaccgcgcaccacttctccgctgtcgggagctcac
accagatctcgttctacaacgagtctcgcgcccccaatgtcccgcactcaatccatgcca
ggcgtcaacggctcaggccatattctgttcttaccccagcaccgccctggaagtccagtt
ggatcacctagtagagtgcgaattccacgaaagcccgctgatgagtctttcccacctatt
tcgccaatccgaacttcggttcttgagcccgaacagaggcacgagagacgaagcacttct
ccaattatgggaatttccacaagtactcccgcgcgacttcgacgaccatcttcccctctg
cggtccttcacatcttcgagcactggctccctgggaacctttccctcgactccttcatct
tcaatctcgtcctcatcttcttaccggagctacgacgccctttcagggagctatggaacc
acctactcctctgtaccctccacaccaacatcaaccagatcccgaagtcccagtatctca
agtttggaaaccattcctgacacgcctgacgctgaagaagcggcgctggaagctgaaagg
attgcccagctcaaggctgatgcagatgctgctgaaggaaatgattccacagacctgaaa
gggaaagatgggcagatgcgaggacgcacaatgggtttcggctctagagataagcgaaag
cgctggagtgtgtgcggtgccgagcgtcgaggggatattgatctcgagaccatctgggag
gattga
>Fp78
atggaaccagttcctgagacagagcgtatggaggagttccgtcctgctcctacccctgct
cctgtttccgcttccatctctgtttctgcgtcacccgccgcttcaccagtcgtgccatca
ctgcgactgcaaaaccccaacgccatttccaacctcagcatcgacctgccccggaagccg
ccaaacctgagacgaagtaccgaccctagcccgacttcgcctgcttcttcaccatcttgg
tcctcctcgccattcattccctatcgaccgcgcaccacttctccgctgtcgggagctcac
accagatctcgttctacaacgagtctcgcgcccccaatgtcccgcactcaatccatgcca
ggcgtcaacggctcaggccatattctgttcttaccccagcaccgccctggaagtccagtt
ggatcacctagtagagtgcgaattccacgaaagcccgctgatgagtctttcccacctatt
tcgccaatccgaacttcggttcttgagcccgaacagaggcacgagagacgaagcacttct
ccaattatgggaatttccacaagtactcccgcgcgacttcgacgaccatcttcccctctg
cggtccttcacatcttcgagcactggctccctgggaacctttccctcgactccttcatct
tcaatctcgtcctcatcttcttaccggagctacgacgccctttcagggagctatggaacc
acctactcctctgtaccctccacaccaacatcaaccagatcccgaagtcccagtatctca
agtttggaaaccattcctgacacgcctgacgctgaagaagcggcgctggaagctgaaagg
attgcccagctcaaggctgatgcagatgctgctgaaggaaatgattccacagacctgaaa
gggaaagatgggcagatgcgaggacgcacaatgggtttcggctctagagataagcgaaag
cgctggagtgtgtgcggtgccgagcgtcgaggggatattgatctcgagaccatctgggag
gattga
>Fp81
atggaaccagttcctgagacagagcgtatggaggagttccgtcctgctcctacccctgct
cctgtttccgcttccacctctgtttctgcgtcacccgccgcttcaccagtcgtgccatca
ctgcgactgcaaaaccccaacgccatttccaacctcagcatcgacctgccccggaagccg
ccaaacctgagacgaagtaccgaccctagcccgatttcgcctgcttcttcaccatcttgg
tcctcctcgccattcattccctatcgaccgcgcaccacttctccgctgtcgggagctcac
accagatctcgttctacaacgagtctcgcgcccccaatgtcccgcactcaatccatgcca
ggcgtcaacggctcaggccatattctgttcttaccccagcaccgccctggaagtccagtt
ggatcacctagtagagtgcgaattccacgaaagcccgctgatgagtctttcccacctatt
tcgccaatccgaacttcggttcttgagcccgaacagaggcacgagagacgaagcacttct
ccaattatgggaatttccacaagtactcccgcgcgacttcgacgaccatcttcccctctg
cggtccttcacatcttcgagcactggctccctgggaacctttccctcgactccttcatct
tcaatctcgtcctcatcttcttaccggagctacgacgccctttcagggagctatggaacc
acctactcctctgtaccctccacaccaacatcaaccagatcccgaagtcccagtatctca
agtttggaaaccattcctgacacgcctgacgctgaagaagcggcgctggaagctgaaagg
attgcccagctcaaggctgatgcagatgctgctgaaggaaatgattccacagacctgaaa
gggaaagatgggcagatgcgaggacgcacaatgggtttcggctctagagataagcgaaag
cgctggagtgtgtgcggtgccgagcgtcgaggggatattgatctcgagaccatctgggag
gattga
>Fp84
atggaaccagttcctgagacagagcgtatggaggagttccgtcctgctcctacccctgct
cctgtttccgcttccacctctgtttctgcgtcacccgccgcttcaccagtcgtgccatca
ctgcgactgcaaaaccccaacgccatttccaacctcagcatcgacctgccccggaagccg
ccaaacctgagacgaagtaccgaccctagcccgatttcgcctgcttcttcaccatcttgg
tcctcctcgccattcattccctatcgaccgcgcaccacttctccgctgtcgggagctcac
accagatctcgttctacaacgagtctcgcgcccccaatgtcccgcactcaatccatgcca
ggcgtcaacggctcaggccatattctgttcttaccccagcaccgccctggaagtccagtt
ggatcacctagtagagtgcgaattccacgaaagcccgctgatgagtctttcccacctatt
tcgccaatccgaacttcggttcttgagcccgaacagaggcacgagagacgaagcacttct
ccaattatgggaatttccacaagtactcccgcgcgacttcgacgaccatcttcccctctg
cggtccttcacatcttcgagcactggctccctgggaacctttccctcgactccttcatct
tcaatctcgtcctcatcttcttaccggagctacgacgccctttcagggagctatggaacc
acctactcctctgtaccctccacaccaacatcaaccagatcccgaagtcccagtatctca
agtttggaaaccattcctgacacgcctgacgctgaagaagcggcgctggaagctgaaagg
attgcccagctcaaggctgatgcagatgctgctgaaggaaatgattccacagacctgaaa
gggaaagatgggcagatgcgaggacgcacaatgggtttcggctctagagataagcgaaag
cgctggagtgtgtgcggtgccgagcgtcgaggggatattgatctcgagaccatctgggag
gattga
>Fp86
atggaaccagttcctgagacagagcgtatggaggagttccgtcctgctcctacccctgct
cctgtttccgcttccatctctgtttctgcgtcacccgccgcttcaccagtcgtgccatca
ctgcgactgcaaaaccccaacgccatttccaacctcagcatcgacctgccccggaagccg
ccaaacctgagacgaagtaccgaccctagcccgacttcgcctgcttcttcaccatcttgg
tcctcctcgccattcattccctatcgaccgcgcaccacttctccgctgtcgggagctcac
accagatctcgttctacaacgagtctcgcgcccccaatgtcccgcactcaatccatgcca
ggcgtcaacggctcaggccatattctgttcttaccccagcaccgccctggaagtccagtt
ggatcacctagtagagtgcgaattccacgaaagcccgctgatgagtctttcccacctatt
tcgccaatccgaacttcggttcttgagcccgaacagaggcacgagagacgaagcacttct
ccaattatgggaatttccacaagtactcccgcgcgacttcgacgaccatcttcccctctg
cggtccttcacatcttcgagcactggctccctgggaacctttccctcgactccttcatct
tcaatctcgtcctcatcttcttaccggagctacgacgccctttcagggagctatggaacc
acctactcctctgtaccctccacaccaacatcaaccagatcccgaagtcccagtatctca
agtttggaaaccattcctgacacgcctgacgctgaagaagcggcgctggaagctgaaagg
attgcccagctcaaggctgatgcagatgctgctgaaggaaatgattccacagacctgaaa
gggaaagatgggcagatgcgaggacgcacaatgggtttcggctctagagataagcgaaag
cgctggagtgtgtgcggtgccgagcgtcgaggggatattgatctcgagaccatctgggag
gattga
>Fvenenatum.busco
atggaaccagttcctgagacagagcgtatggaggagttccgtcctgctcctacccctgct
cctgtttcggcttccacctctgtttctgcgtcatccgccgcttcaccagtcgtgccatca
ccgcgactgcaaaaccccaacgccatttctaacctcagcatcgatctgccccgaaagcca
ccaaacctgagacgaagtaccgaccccagtccgacttcgcctgcttcttcaccatcttgg
tcttcctcgccattcattccctatcgaccacgcaccacttctccgctgtcgggagcccac
accagatctcgttctacaacaagtcttgcgcccccaatgtcccgcactcaatcaatgcca
ggcgttaacggctcaggccatattctgttcttacctcagcaccgccctggaagcccagtt
ggatcacctagtagagtgcgaattccacgaaagcctgctgatgagtctttcccacctatt
tcgccaatccgaacttcggttcttgagccggaacagaggcatgagagacgaagcacttct
ccaattatgggaatttccacaagcactcccgcgcgacttcgacgaccatcttctcctctg
cggtccttcacgtcttcgagcactggctccctgggaacctttccctcgaccccctcatct
tcaatctcgtcttcatcctcttacagaagctacgacgccctttcagggagctatggaacc
acctactcttctgtaccctccacacccacatcgaccaggtcccgaagtcccagcatctcg
agtttggaaaccattcctgacacgcctgacgctgaagaagcggcgctggaagctgaaaga
attgcccagctcaaggctgatgcagatgctgctgaaggaaatgattccgcagacctgaaa
gggaaagatgggcagatgcgaggacgcacaatgggtttcggctctagagataagcgaaag
cgctggagtgtgtgcggtgccgagcgtcgaggggatattgatctcgagaccatctgggag
gattga
