# Supplementary material for: Apicidin biosynthesis is linked to accessory chromosomes in Fusarium poae isolates
Source: BMC Genomics. 2021 Aug 4;22:591. doi: 10.1186/s12864-021-07617-y (PMC8340494; doi:10.1186/s12864-021-07617-y)
Supplement: Supplementary file 17 — Additional file 17. Compressed folder containing alignments for each of the 4141 orthologs used in BUSCO analysis. [file 12864_2021_7617_MOESM17_ESM.zip › Fven2_nt_MAFFT/26448at5125_nt.mafft.fasta]

>Fp105
atgattggtacttatagaacaaaggccctcgcggcgccttcgttatctagtatcgcgata
gttgcgcttcttgctccagttacacaagcccacgaacacgatacaagtcagattcccgaa
ggcgaaaccatttccctggaaccactggatacgatattatggattcacatattaattcaa
atgctggcttacggcgttatcttcccagttggcatggttttgggtatgacaaagaatcga
tggcatgtcccaacccaagttgtaggcacgatcctcgctattcttggctttttcctcggt
catgcgcataagggccgccagttcattcccaaccatgtccatggaaagtttgcccacatt
cttcaacttacccttgctgcgcaggtcattcttggtttgtacctcaaaggtcattgggag
aagggtatcaatggcaaaatcagaaaattaattcgtccatgccattccatcattggaaag
ctgatgccaataatggcctggacacaaatgatctttggcggtattactgccctgggcttt
tgtcaaggagatcacaccggccaatgcgccgctcatttcatcatgggaggcgcattcatc
gcttacggtattcttctcacaattctcctggtcgttggtcagctttggattcgccgaaac
ggtcggtctcaagagttttacgacagcgcaacaattgccgcatggggctgtatcaacacc
tttaccgagcatcgctggggcaccgactgggtcaagaatgactggcagcataccacaatg
ggcgttatatggtggtcggctggcctggtaggtatctggctcagcaaggaccgcgatgga
aatccaaagcgcaactttattcccgcttttgtcatctttatcactggctggggcatgtct
gctcatcctcaggagctcatggttagtgctgctacgcacaccatgttcggatacaccctc
atgggagtcggtattactcgagttatcgaaattgcctttgttctgcgagatgcgcactcc
atctcagaaaacggccgatcagctaacagtttccagtttattccatgttttctcatgtat
gccgccggcttccttttcatgggtgctacagaagagcagatgatgctcgttgccagttct
tctatggatcacatttcgtacatcctcatcacttactcgcttgcatctctgatgtttttg
tttgtcaacattcttatcggcctctgggatcgcctggaacatccagtcttagacactaag
gaactcggtgccaaccactacgccaatggtttggcagttgagaacggccaattgcgagat
gcccaggagtttgaattggatggattaatgagcgacgacgatgatgatcccagtcgacaa
atgctcgactccagcaatacgagaacggcggcaaggaattga
>Fp108
atgattggtacttatagaacaaaggccctcgcggcgccttcgttatctagtatcgcgata
gttgcgcttcttgctccagttacacaagcccacgaacacgatacaagtcagattcccgaa
ggcgaaaccatttccctggaaccactggatacgatattatggattcacatattaattcaa
atgctggcttacggcgttatcttcccagttggcatggttttgggtatgacaaagaatcga
tggcatgtcccaacccaagttgtaggcacgatcctcgctattcttggctttttcctcggt
catgcgcataagggccgccagttcattcccaaccatgtccatggaaagtttgcccacatt
cttcaacttacccttgctgcgcaggtcattcttggtttgtacctcaaaggtcattgggag
aagggtatcaatggcaaaatcagaaaattaattcgtccatgccattccatcattggaaag
ctgatgccaataatggcctggacacaaatgatctttggcggtattactgccctgggcttt
tgtcaaggagatcacaccggccaatgcgccgctcatttcatcatgggaggcgcattcatc
gcttacggtattcttctcacaattctcctggtcgttggtcagctttggattcgccgaaac
ggtcggtctcaagagttttacgacagcgcaacaattgccgcatggggctgtatcaacacc
tttaccgagcatcgctggggcaccgactgggtcaagaatgactggcagcataccacaatg
ggcgttatatggtggtcggctggcctggtaggtatctggctcagcaaggaccgcgatgga
aatccaaagcgcaactttattcccgcttttgtcatctttatcactggctggggcatgtct
gctcatcctcaggagctcatggttagtgctgctacgcacaccatgttcggatacaccctc
atgggagtcggtattactcgagttatcgaaattgcctttgttctgcgagatgcgcactcc
atctcagaaaacggccgatcagctaacagtttccagtttattccatgttttctcatgtat
gccgccggcttccttttcatgggtgctacagaagagcagatgatgctcgttgccagttct
tctatggatcacatttcgtacatcctcatcacttactcgcttgcatctctgatgtttttg
tttgtcaacattcttatcggcctctgggatcgcctggaacatccagtcttagacactaag
gaactcggtgccaaccactacgccaatggtttggcagttgagaacggccaattgcgagat
gcccaggagtttgaattggatggattaatgagcgacgacgatgatgatcccagtcgacaa
atgctcgactccagcaatacgagaacggcggcaaggaattga
>Fp118
atgattggtacttatagaacaaaggccctcgcggcgccttcgttatctagtatcgcgata
gttgcgcttcttgctccagttacacaagcccacgaacacgatacaagtcagattcccgaa
ggcgaaaccatttccctggaaccactggatacgatattatggattcacatattaattcaa
atgctggcttacggcgttatcttcccagttggcatggttttgggtatgacaaagaatcga
tggcatgtcccaacccaagttgtaggcacgatcctcgctattcttggctttttcctcggt
catgcgcataagggccgccagttcattcccaaccatgtccatggaaagtttgcccacatt
cttcaacttacccttgctgcgcaggtcattcttggtttgtacctcaaaggtcattgggag
aagggtatcaatggcaaaatcagaaaattaattcgtccatgccattccatcattggaaag
ctgatgccaataatggcctggacacaaatgatctttggcggtattactgccctgggcttt
tgtcaaggagatcacaccggccaatgcgccgctcatttcatcatgggaggcgcattcatc
gcttacagtattcttctcacaattctcctggtcgttggtcagctttggattcgccgaaac
ggtcggtctcaagagttttacgacagcgcaacaattgccgcatggggctgtatcaacacc
tttaccgagcatcgctggggcaccgactgggtcaagaatgactggcagcataccacaatg
ggcgttatatggtggtcggctggcctggtaggtatctggctcagcaaggaccgcgatgga
aatccaaagcgcaactttattcccgcttttgtcatctttatcactggctggggcatgtct
gctcatcctcaggagctcatggttagtgctgctacgcacaccatgttcggatacaccctt
atgggagtcggtattactcgagttatcgaaattgcctttgttctgcgagatgcgcactcc
atctcagaagacggccgatcagctaacagtttccagtttattccatgttttctcatgtat
gccgccggcttccttttcatgggtgctacagaagagcagatgatgctcgttgccagttct
tctatggatcacatttcgtacatcctcatcacttactcgcttgcatctctgatgtttttg
tttgtcaacattcttatcggcctctgggatcgcctggaacatccagtcttagacactaag
gaactcggtgccaaccactacgccaatggtttggcagttgagaacggccaattgcgagat
gcccaggagtttgaattggatggattaatgagcgacgacgatgatgatcccagtcgacaa
atgctcgactccagcaatacgagaacggcggcaaggaattga
>Fp122
atgattggtacttatagaacaaaggccctcgcggcgccttcgttatctagtatcgcgata
gttgcgcttcttgctccagttacacaagcccacgaacacgatacaagtcagattcccgaa
ggcgaaaccatttccctggaaccactggatacgatattatggattcacatattaattcaa
atgctggcttacggcgttatcttcccagttggcatggttttgggtatgacaaagaatcga
tggcatgtcccaacccaagttgtaggcacgatcctcgctattcttggctttttcctcggt
catgcgcataagggccgccagttcattcccaaccatgtccatggaaagtttgcccacatt
cttcaacttacccttgctgcgcaggtcattcttggtttgtacctcaaaggtcattgggag
aagggtatcaatggcaaaatcagaaaactaattcgtccatgccattccatcattggaaag
ctgatgccaataatggcctggacacaaatgatctttggcggtattactgccctgggcttt
tgtcaaggagatcacaccggccaatgcgccgctcatttcatcatgggaggcgcattcatc
gcttacggtattcttctcacaattctcctggtcgttggtcagctttggattcgccgaaac
ggtcggtctcaagagttttacgacagcgcaacaattgccgcatggggctgtatcaacacc
tttaccgagcatcgctggggcaccgactgggtcaagaatgactggcagcataccacaatg
ggcgttatatggtggtcggctggcctggtaggtatctggctcagcaaggaccgcgatgga
aatccaaagcgcaactttattcccgcttttgtcatctttatcactggctggggcatgtct
gctcatcctcaggagctcatggttagtgctgctacgcacaccatgttcggatacaccctt
atgggagtcggtattactcgagttatcgaaattgcctttgttctgcgagatgcgcactcc
atctcagaagacggccgatcagctaacagtttccagtttattccatgttttctcatgtat
gccgccggcttccttttcatgggtgctacagaagagcagatgatgctcgttgccagttct
tctatggatcacatttcgtacatcctcatcacttactcgcttgcatctctgatgtttttg
tttgtcaacattcttatcggcctctgggatcgcctggaacatccagtcttagacactaag
gaactcggtgccaaccactacgccaatggtttggcagttgagaacggccaattgcgagat
gcccaggagtttgaattggatggattaatgagcgacgacgatgatgatcccagtcgacaa
atgctcgactccagcaatacgagaacggcggcaaggaattga
>Fp125
atgattggtacttatagaacaaaggccctcgcggcgccttcgttatctagtatcgcgata
gttgcgcttcttgctccagttacacaagcccacgaacacgatacaagtcagattcccgaa
ggcgaaaccatttccctggaaccactggatacgatattatggattcacatattaattcaa
atgctggcttacggcgttatcttcccagttggcatggttttgggtatgacaaagaatcga
tggcatgtcccaacccaagttgtaggcacgatcctcgctattcttggctttttcctcggt
catgcgcataagggccgccagttcattcccaaccatgtccatggaaagtttgcccacatt
cttcaacttacccttgctgcgcaggtcattcttggtttgtacctcaaaggtcattgggag
aagggtatcaatggcaaaatcagaaaactaattcgtccatgccattccatcattggaaag
ctgatgccaataatggcctggacacaaatgatctttggcggtattactgccctgggcttt
tgtcaaggagatcacaccggccaatgcgccgctcatttcatcatgggaggcgcattcatc
gcttacggtattcttctcacaattctcctggtcgttggtcagctttggattcgccgaaac
ggtcggtctcaagagttttacgacagcgcaacaattgccgcatggggctgtatcaacacc
tttaccgagcatcgctggggcaccgactgggtcaagaatgactggcagcataccacaatg
ggcgttatatggtggtcggctggcctggtaggtatctggctcagcaaggaccgcgatgga
aatccaaagcgcaactttattcccgcttttgtcatctttatcactggctggggcatgtct
gctcatcctcaggagctcatggttagtgctgctacgcacaccatgttcggatacaccctt
atgggagtcggtattactcgagttatcgaaattgcctttgttctgcgagatgcgcactcc
atctcagaagacggccgatcagctaacagtttccagtttattccatgttttctcatgtat
gccgccggcttccttttcatgggtgctacagaagagcagatgatgctcgttgccagttct
tctatggatcacatttcgtacatcctcatcacttactcgcttgcatctctgatgtttttg
tttgtcaacattcttatcggcctctgggatcgcctggaacatccagtcttagacactaag
gaactcggtgccaaccactacgccaatggtttggcagttgagaacggccaattgcgagat
gcccaggagtttgaattggatggattaatgagcgacgacgatgatgatcccagtcgacaa
atgctcgactccagcaatacgagaacggcggcaaggaattga
>Fp13r
atgattggtacttatagaacaaaggccctcgcggcgccttcgttatctagtatcgcgata
gttgcgcttcttgctccagttacacaagcccacgaacacgatacaagtcagattcccgaa
ggcgaaaccatttccctggaaccactggatacgatattatggattcacatattaattcaa
atgctggcttacggcgttatcttcccagttggcatggttttgggtatgacaaagaatcga
tggcatgtcccaacccaagttgtaggcacgatcctcgctattcttggctttttcctcggt
catgcgcataagggccgccagttcattcccaaccatgtccatggaaagtttgcccacatt
cttcaacttacccttgctgcgcaggtcattcttggtttgtacctcaaaggtcattgggag
aagggtatcaatggcaaaatcagaaaattaattcgtccatgccattccatcattggaaag
ctgatgccaataatggcctggacacaaatgatctttggcggtattactgccctgggcttt
tgtcaaggagatcacaccggccaatgcgccgctcatttcatcatgggaggcgcattcatc
gcttacggtattcttctcacaattctcctggtcgttggtcagctttggattcgccgaaac
ggtcggtctcaagagttttacgacagcgcaacaattgccgcatggggctgtatcaacacc
tttaccgagcatcgctggggcaccgactgggtcaagaatgactggcagcataccacaatg
ggcgttatatggtggtcggctggcctggtaggtatctggctcagcaaggaccgcgatgga
aatccaaagcgcaactttattcccgcttttgtcatctttatcactggctggggcatgtct
gctcatcctcaggagctcatggttagtgctgctacgcacaccatgttcggatacaccctc
atgggagtcggtattactcgagttatcgaaattgcctttgttctgcgagatgcgcactcc
atctcagaagacggccgatcagctaacagtttccagtttattccatgttttctcatgtat
gccgccggcttccttttcatgggtgctacagaagagcagatgatgctcgttgccagttct
tctatggatcacatttcgtacatcctcatcacttactcgcttgcatctctgatgtttttg
tttgtcaacattcttatcggcctctgggatcgcctggaacatccagtcttagacactaag
gaactcggtgccaaccactacgccaatggtttggcagttgagaacggccaattgcgagat
gcccaggagtttgaattggatggattaatgagcgacgacgatgatgatcccagtcgacaa
atgctcgactccagcaatacgagaacggcggcaaggaattga
>Fp144
atgattggtacttatagaacaaaggccctcgcggcgccttcgttatctagtatcgcgata
gttgcgcttcttgctccagttacacaagcccacgaacacgatacaagtcagattcccgaa
ggcgaaaccatttccctggaaccactggatacgatattatggattcacatattaattcaa
atgctggcttacggcgttatcttcccagttggcatggttttgggtatgacaaagaatcga
tggcatgtcccaacccaagttgtaggcacgatcctcgctattcttggctttttcctcggt
catgcgcataagggccgccagttcattcccaaccatgtccatggaaagtttgcccacatt
cttcaacttacccttgctgcgcaggtcattcttggtttgtacctcaaaggtcattgggag
aagggtatcaatggcaaaatcagaaaactaattcgtccatgccattccatcattggaaag
ctgatgccaataatggcctggacacaaatgatctttggcggtattactgccctgggcttt
tgtcaaggagatcacaccggccaatgcgccgctcatttcatcatgggaggcgcattcatc
gcttacggtattcttctcacaattctcctggtcgttggtcagctttggattcgccgaaac
ggtcggtctcaagagttttacgacagcgcaacaattgccgcatggggctgtatcaacacc
tttaccgagcatcgctggggcaccgactgggtcaagaatgactggcagcataccacaatg
ggcgttatatggtggtcggctggcctggtaggtatctggctcagcaaggaccgcgatgga
aatccaaagcgcaactttattcccgcttttgtcatctttatcactggctggggcatgtct
gctcatcctcaggagctcatggttagtgctgctacgcacaccatgttcggatacaccctt
atgggagtcggtattactcgagttatcgaaattgcctttgttctgcgagatgcgcactcc
atctcagaagacggccgatcagctaacagtttccagtttattccatgttttctcatgtat
gccgccggcttccttttcatgggtgctacagaagagcagatgatgctcgttgccagttct
tctatggatcacatttcgtacatcctcatcacttactcgcttgcatctctgatgtttttg
tttgtcaacattcttatcggcctctgggatcgcctggaacatccagtcttagacactaag
gaactcggtgccaaccactacgccaatggtttggcagttgagaacggccaattgcgagat
gcccaggagtttgaattggatggattaatgagcgacgacgatgatgatcccagtcgacaa
atgctcgactccagcaatacgagaacggcggcaaggaattga
>Fp146
atgattggtacttatagaacaaaggccctcgcggcgccttcgttatctagtatcgcgata
gttgcgcttcttgctccagttacacaagcccacgaacacgatacaagtcagattcccgaa
ggcgaaaccatttccctggaaccactggatacgatattatggattcacatattaattcaa
atgctggcttacggcgttatcttcccagttggcatggttttgggtatgacaaagaatcga
tggcatgtcccaacccaagttgtaggcacgatcctcgctattcttggctttttcctcggt
catgcgcataagggccgccagttcattcccaaccatgtccatggaaagtttgcccacatt
cttcaacttacccttgctgcgcaggtcattcttggtttgtacctcaaaggtcattgggag
aagggtatcaatggcaaaatcagaaaattaattcgtccatgccattccatcattggaaag
ctgatgccaataatggcctggacacaaatgatctttggcggtattactgccctgggcttt
tgtcaaggagatcacaccggccaatgcgccgctcatttcatcatgggaggcgcattcatc
gcttacggtattcttctcacaattctcctggtcgttggtcagctttggattcgccgaaac
ggtcggtctcaagagttttacgacagcgcaacaattgccgcatggggctgtatcaacacc
tttaccgagcatcgctggggcaccgactgggtcaagaatgactggcagcataccacaatg
ggcgttatatggtggtcggctggcctggtaggtatctggctcagcaaggaccgcgatgga
aatccaaagcgcaactttattcccgcttttgtcatctttatcactggctggggcatgtct
gctcatcctcaggagctcatggttagtgctgctacgcacaccatgttcggatacaccctc
atgggagtcggtattactcgagttatcgaaattgcctttgttctgcgagatgcgcactcc
atctcagaagacggccgatcagctaacagtttccagtttattccatgttttctcatgtat
gccgccggcttccttttcatgggtgctacagaagagcagatgatgctcgttgccagttct
tctatggatcacatttcgtacatcctcatcacttactcgcttgcatctctgatgtttttg
tttgtcaacattcttatcggcctctgggatcgcctggaacatccagtcttagacactaag
gaactcggtgccaaccactacgccaatggtttggcagttgagaacggccaattgcgagat
gcccaggagtttgaattggatggattaatgagcgacgacgatgatgatcccagtcgacaa
atgctcgactccagcaatacgagaacggcggcaaggaattga
>Fp155
atgattggtacttatagaacaaaggccctcgcggcgccttcgttatctagtatcgcgata
gttgcgcttcttgctccagttacacaagcccacgaacacgatacaagtcagattcccgaa
ggcgaaaccatttccctggaaccactggatacgatattatggattcacatattaattcaa
atgctggcttacggcgttatcttcccagttggcatggttttgggtatgacaaagaatcga
tggcatgtcccaacccaagttgtaggcacgatcctcgctattcttggctttttcctcggt
catgcgcataagggccgccagttcattcccaaccatgtccatggaaagtttgcccacatt
cttcaacttacccttgctgcgcaggtcattcttggtttgtacctcaaaggtcattgggag
aagggtatcaatggcaaaatcagaaaattaattcgtccatgccattccatcattggaaag
ctgatgccaataatggcctggacacaaatgatctttggcggtattactgccctgggcttt
tgtcaaggagatcacaccggccaatgcgccgctcatttcatcatgggaggcgcattcatc
gcttacagtattcttctcacaattctcctggtcgttggtcagctttggattcgccgaaac
ggtcggtctcaagagttttacgacagcgcaacaattgccgcatggggctgtatcaacacc
tttaccgagcatcgctggggcaccgactgggtcaagaatgactggcagcataccacaatg
ggcgttatatggtggtcggctggcctggtaggtatctggctcagcaaggaccgcgatgga
aatccaaagcgcaactttattcccgcttttgtcatctttatcactggctggggcatgtct
gctcatcctcaggagctcatggttagtgctgctacgcacaccatgttcggatacaccctt
atgggagtcggtattactcgagttatcgaaattgcctttgttctgcgagatgcgcactcc
atctcagaagacggccgatcagctaacagtttccagtttattccatgttttctcatgtat
gccgccggcttccttttcatgggtgctacagaagagcagatgatgctcgttgccagttct
tctatggatcacatttcgtacatcctcatcacttactcgcttgcatctctgatgtttttg
tttgtcaacattcttatcggcctctgggatcgcctggaacatccagtcttagacactaag
gaactcggtgccaaccactacgccaatggtttggcagttgagaacggccaattgcgagat
gcccaggagtttgaattggatggattaatgagcgacgacgatgatgatcccagtcgacaa
atgctcgactccagcaatacgagaacggcggcaaggaattga
>Fp157
atgattggtacttatagaacaaaggccctcgcggcgccttcgttatctagtatcgcgata
gttgcgcttcttgctccagttacacaagcccacgaacacgatacaagtcagattcccgaa
ggcgaaaccatttccctggaaccactggatacgatattatggattcacatattaattcaa
atgctggcttacggcgttatcttcccagttggcatggttttgggtatgacaaagaatcga
tggcatgtcccaacccaagttgtaggcacgatcctcgctattcttggctttttcctcggt
catgcgcataagggccgccagttcattcccaaccatgtccatggaaagtttgcccacatt
cttcaacttacccttgctgcgcaggtcattcttggtttgtacctcaaaggtcattgggag
aagggtatcaatggcaaaatcagaaaattaattcgtccatgccattccatcattggaaag
ctgatgccaataatggcctggacacaaatgatctttggcggtattactgccctgggcttt
tgtcaaggagatcacaccggccaatgcgccgctcatttcatcatgggaggcgcattcatc
gcttacggtattcttctcacaattctcctggtcgttggtcagctttggattcgccgaaac
ggtcggtctcaagagttttacgacagcgcaacaattgccgcatggggctgtatcaacacc
tttaccgagcatcgctggggcaccgactgggtcaagaatgactggcagcataccacaatg
ggcgttatatggtggtcggctggcctggtaggtatctggctcagcaaggaccgcgatgga
aatccaaagcgcaactttattcccgcttttgtcatctttatcactggctggggcatgtct
gctcatcctcaggagctcatggttagtgctgctacgcacaccatgttcggatacaccctc
atgggagtcggtattactcgagttatcgaaattgcctttgttctgcgagatgcgcactcc
atctcagaagacggccgatcagctaacagtttccagtttattccatgttttctcatgtat
gccgccggcttccttttcatgggtgctacagaagagcagatgatgctcgttgccagttct
tctatggatcacatttcgtacatcctcatcacttactcgcttgcatctctgatgtttttg
tttgtcaacattcttatcggcctctgggatcgcctggaacatccagtcttagacactaag
gaactcggtgccaaccactacgccaatggtttggcagttgagaacggccaattgcgagat
gcccaggagtttgaattggatggattaatgagcgacgacgatgatgatcccagtcgacaa
atgctcgactccagcaatacgagaacggcggcaaggaattga
>Fp16r
atgattggtacttatagaacaaaggccctcgcggcgccttcgttatctagtatcgcgata
gttgcgcttcttgctccagttacacaagcccacgaacacgatacaagtcagattcccgaa
ggcgaaaccatttccctggaaccactggatacgatattatggattcacatattaattcaa
atgctggcttacggcgttatcttcccagttggcatggttttgggtatgacaaagaatcga
tggcatgtcccaacccaagttgtaggcacgatcctcgctattcttggctttttcctcggt
catgcgcataagggccgccagttcattcccaaccatgtccatggaaagtttgcccacatt
cttcaacttacccttgctgcgcaggtcattcttggtttgtacctcaaaggtcattgggag
aagggtatcaatggcaaaatcagaaaactaattcgtccatgccattccatcattggaaag
ctgatgccaataatggcctggacacaaatgatctttggcggtattactgccctgggcttt
tgtcaaggagatcacaccggccaatgcgccgctcatttcatcatgggaggcgcattcatc
gcttacggtattcttctcacaattctcctggtcgttggtcagctttggattcgccgaaac
ggtcggtctcaagagttttacgacagcgcaacaattgccgcatggggctgtatcaacacc
tttaccgagcatcgctggggcaccgactgggtcaagaatgactggcagcataccacaatg
ggcgttatatggtggtcggctggcctggtaggtatctggctcagcaaggaccgcgatgga
aatccaaagcgcaactttattcccgcttttgtcatctttatcactggctggggcatgtct
gctcatcctcaggagctcatggttagtgctgctacgcacaccatgttcggatacaccctt
atgggagtcggtattactcgagttatcgaaattgcctttgttctgcgagatgcgcactcc
atctcagaagacggccgatcagctaacagtttccagtttattccatgttttctcatgtat
gccgccggcttccttttcatgggtgctacagaagagcagatgatgctcgttgccagttct
tctatggatcacatttcgtacatcctcatcacttactcgcttgcatctctgatgtttttg
tttgtcaacattcttatcggcctctgggatcgcctggaacatccagtcttagacactaag
gaactcggtgccaaccactacgccaatggtttggcagttgagaacggccaattgcgagat
gcccaggagtttgaattggatggattaatgagcgacgacgatgatgatcccagtcgacaa
atgctcgactccagcaatacgagaacggcggcaaggaattga
>Fp1r
atgattggtacttatagaacaaaggccctcgcggcgccttcgttatctagtatcgcgata
gttgcgcttcttgctccagttacacaagcccacgaacacgatacaagtcagattcccgaa
ggcgaaaccatttccctggaaccactggatacgatattatggattcacatattaattcaa
atgctggcttacggcgttatcttcccagttggcatggttttgggtatgacaaagaatcga
tggcatgtcccaacccaagttgtaggcacgatcctcgctattcttggctttttcctcggt
catgcgcataagggccgccagttcattcccaaccatgtccatggaaagtttgcccacatt
cttcaacttacccttgctgcgcaggtcattcttggtttgtacctcaaaggtcattgggag
aagggtatcaatggcaaaatcagaaaattaattcgtccatgccattccatcattggaaag
ctgatgccaataatggcctggacacaaatgatctttggcggtattactgccctgggcttt
tgtcaaggagatcacaccggccaatgcgccgctcatttcatcatgggaggcgcattcatc
gcttacggtattcttctcacaattctcctggtcgttggtcagctttggattcgccgaaac
ggtcggtctcaagagttttacgacagcgcaacaattgccgcatggggctgtatcaacacc
tttaccgagcatcgctggggcaccgactgggtcaagaatgactggcagcataccacaatg
ggcgttatatggtggtcggctggcctggtaggtatctggctcagcaaggaccgcgatgga
aatccaaagcgcaactttattcccgcttttgtcatctttatcactggctggggcatgtct
gctcatcctcaggagctcatggttagtgctgctacgcacaccatgttcggatacaccctt
atgggagtcggtattactcgagttatcgaaattgcctttgttctgcgagatgcgcactcc
atctcagaagacggccgatcagctaacagtttccagtttattccatgttttctcatgtat
gccgccggcttccttttcatgggtgctacagaagagcagatgatgctcgttgccagttct
tctatggatcacatttcgtacatcctcatcacttactcgcttgcatctctgatgtttttg
tttgtcaacattcttatcggcctctgggatcgcctggaacatccagtcttagacactaag
gaactcggtgccaaccactacgccaatggtttggcagttgagaacggccaattgcgagat
gcccaggagtttgaattggatggattaatgagcgacgacgatgatgatcccagtcgacaa
atgctcgactccagcaatacgagaacggcggcaaggaattga
>Fp21r
atgattggtacttatagaacaaaggccctcgcggcgccttcgttatctagtatcgcgata
gttgcgcttcttgctccagttacacaagcccacgaacacgatacaagtcagattcccgaa
ggcgaaaccatttccctggaaccactggatacgatattatggattcacatattaattcaa
atgctggcttacggcgttatcttcccagttggcatggttttgggtatgacaaagaatcga
tggcatgtcccaacccaagttgtaggcacgatcctcgctattcttggctttttcctcggt
catgcgcataagggccgccagttcattcccaaccatgtccatggaaagtttgcccacatt
cttcaacttacccttgctgcgcaggtcattcttggtttgtacctcaaaggtcattgggag
aagggtatcaatggcaaaatcagaaaattaattcgtccatgccattccatcattggaaag
ctgatgccaataatggcctggacacaaatgatctttggcggtattactgccctgggcttt
tgtcaaggagatcacaccggccaatgcgccgctcatttcatcatgggaggcgcattcatc
gcttacggtattcttctcacaattctcctggtcgttggtcagctttggattcgccgaaac
ggtcggtctcaagagttttacgacagcgcaacaattgccgcatggggctgtatcaacacc
tttaccgagcatcgctggggcaccgactgggtcaagaatgactggcagcataccacaatg
ggcgttatatggtggtcggctggcctggtaggtatctggctcagcaaggaccgcgatgga
aatccaaagcgcaactttattcccgcttttgtcatctttatcactggctggggcatgtct
gctcatcctcaggagctcatggttagtgctgctacgcacaccatgttcggatacaccctc
atgggagtcggtattactcgagttatcgaaattgcctttgttctgcgagatgcgcactcc
atctcagaaaacggccgatcagctaacagtttccagtttattccatgttttctcatgtat
gccgccggcttccttttcatgggtgctacagaagagcagatgatgctcgttgccagttct
tctatggatcacatttcgtacatcctcatcacttactcgcttgcatctctgatgtttttg
tttgtcaacattcttatcggcctctgggatcgcctggaacatccagtcttagacactaag
gaactcggtgccaaccactacgccaatggtttggcagttgagaacggccaattgcgagat
gcccaggagtttgaattggatggattaatgagcgacgacgatgatgatcccagtcgacaa
atgctcgactccagcaatacgagaacggcggcaaggaattga
>Fp24r
atgattggtacttatagaacaaaggccctcgcggcgccttcgttatctagtatcgcgata
gttgcgcttcttgctccagttacacaagcccacgaacacgatacaagtcagattcccgaa
ggcgaaaccatttccctggaaccactggatacgatattatggattcacatattaattcaa
atgctggcttacggcgttatcttcccagttggcatggttttgggtatgacaaagaatcga
tggcatgtcccaacccaagttgtaggcacgatcctcgctattcttggctttttcctcggt
catgcgcataagggccgccagttcattcccaaccatgtccatggaaagtttgcccacatt
cttcaacttacccttgctgcgcaggtcattcttggtttgtacctcaaaggtcattgggag
aagggtatcaatggcaaaatcagaaaattaattcgtccatgccattccatcattggaaag
ctgatgccaataatggcctggacacaaatgatctttggcggtattactgccctgggcttt
tgtcaaggagatcacaccggccaatgcgccgctcatttcatcatgggaggcgcattcatc
gcttacggtattcttctcacaattctcctggtcgttggtcagctttggattcgccgaaac
ggtcggtctcaagagttttacgacagcgcaacaattgccgcatggggctgtatcaacacc
tttaccgagcatcgctggggcaccgactgggtcaagaatgactggcagcataccacaatg
ggcgttatatggtggtcggctggcctggtaggtatctggctcagcaaggaccgcgatgga
aatccaaagcgcaactttattcccgcttttgtcatctttatcactggctggggcatgtct
gctcatcctcaggagctcatggttagtgctgctacgcacaccatgttcggatacaccctt
atgggagtcggtattactcgagttatcgaaattgcctttgttctgcgagatgcgcactcc
atctcagaagacggccgatcagctaacagtttccagtttattccatgttttctcatgtat
gccgccggcttccttttcatgggtgctacagaagagcagatgatgctcgttgccagttct
tctatggatcacatttcgtacatcctcatcacttactcgcttgcatctctgatgtttttg
tttgtcaacattcttatcggcctctgggatcgcctggaacatccagtcttagacactaag
gaactcggtgccaaccactacgccaatggtttggcagttgagaacggccaattgcgagat
gcccaggagtttgaattggatggattaatgagcgacgacgatgatgatcccagtcgacaa
atgctcgactccagcaatacgagaacggcggcaaggaattga
>Fp2516
atgattggtacttatagaacaaaggccctcgcggcgccttcgttatctagtatcgcgata
gttgcgcttcttgctccagttacacaagcccacgaacacgatacaagtcagattcccgaa
ggcgaaaccatttccctggaaccactggatacgatattatggattcacatattaattcaa
atgctggcttacggcgttatcttcccagttggcatggttttgggtatgacaaagaatcga
tggcatgtcccaacccaagttgtaggcacgatcctcgctattcttggctttttcctcggt
catgcgcataagggccgccagttcattcccaaccatgtccatggaaagtttgcccacatt
cttcaacttacccttgctgcgcaggtcattcttggtttgtacctcaaaggtcattgggag
aagggtatcaatggcaaaatcagaaaactaattcgtccatgccattccatcattggaaag
ctgatgccaataatggcctggacacaaatgatctttggcggtattactgccctgggcttt
tgtcaaggagatcacaccggccaatgcgccgctcatttcatcatgggaggcgcattcatc
gcttacggtattcttctcacaattctcctggtcgttggtcagctttggattcgccgaaac
ggtcggtctcaagagttttacgacagcgcaacaattgccgcatggggctgtatcaacacc
tttaccgagcatcgctggggcaccgactgggtcaagaatgactggcagcataccacaatg
ggcgttatatggtggtcggctggcctggtaggtatctggctcagcaaggaccgcgatgga
aatccaaagcgcaactttattcccgcttttgtcatctttatcactggctggggcatgtct
gctcatcctcaggagctcatggttagtgctgctacgcacaccatgttcggatacaccctt
atgggagtcggtattactcgagttatcgaaattgcctttgttctgcgagatgcgcactcc
atctcagaagacggccgatcagctaacagtttccagtttattccatgttttctcatgtat
gccgccggcttccttttcatgggtgctacagaagagcagatgatgctcgttgccagttct
tctatggatcacatttcgtacatcctcatcacttactcgcttgcatctctgatgtttttg
tttgtcaacattcttatcggcctctgggatcgcctggaacatccagtcttagacactaag
gaactcggtgccaaccactacgccaatggtttggcagttgagaacggccaattgcgagat
gcccaggagtttgaattggatggattaatgagcgacgacgatgatgatcccagtcgacaa
atgctcgactccagcaatacgagaacggcggcaaggaattga
>Fp26r
atgattggtacttatagaacaaaggccctcgcggcgccttcgttatctagtatcgcgata
gttgcgcttcttgctccagttacacaagcccacgaacacgatacaagtcagattcccgaa
ggcgaaaccatttccctggaaccactggatacgatattatggattcacatattaattcaa
atgctggcttacggcgttatcttcccagttggcatggttttgggtatgacaaagaatcga
tggcatgtcccaacccaagttgtaggcacgatcctcgctattcttggctttttcctcggt
catgcgcataagggccgccagttcattcccaaccatgtccatggaaagtttgcccacatt
cttcaacttacccttgctgcgcaggtcattcttggtttgtacctcaaaggtcattgggag
aagggtatcaatggcaaaatcagaaaattaattcgtccatgccattccatcattggaaag
ctgatgccaataatggcctggacacaaatgatctttggcggtattactgccctgggcttt
tgtcaaggagatcacaccggccaatgcgccgctcatttcatcatgggaggcgcattcatc
gcttacggtattcttctcacaattctcctggtcgttggtcagctttggattcgccgaaac
ggtcggtctcaagagttttacgacagcgcaacaattgccgcatggggctgtatcaacacc
tttaccgagcatcgctggggcaccgactgggtcaagaatgactggcagcataccacaatg
ggcgttatatggtggtcggctggcctggtaggtatctggctcagcaaggaccgcgatgga
aatccaaagcgcaactttattcccgcttttgtcatctttatcactggctggggcatgtct
gctcatcctcaggagctcatggttagtgctgctacgcacaccatgttcggatacaccctt
atgggagtcggtattactcgagttatcgaaattgcctttgttctgcgagatgcgcactcc
atctcagaagacggccgatcagctaacagtttccagtttattccatgttttctcatgtat
gccgccggcttccttttcatgggtgctacagaagagcagatgatgctcgttgccagttct
tctatggatcacatttcgtacatcctcatcacttactcgcttgcatctctgatgtttttg
tttgtcaacattcttatcggcctctgggatcgcctggaacatccagtcttagacactaag
gaactcggtgccaaccactacgccaatggtttggcagttgagaacggccaattgcgagat
gcccaggagtttgaattggatggattaatgagcgacgacgatgatgatcccagtcgacaa
atgctcgactccagcaatacgagaacggcggcaaggaattga
>Fp33
atgattggtacttatagaacaaaggccctcgcggcgccttcgttatctagtatcgcgata
gttgcgcttcttgctccagttacacaagcccacgaacacgatacaagtcagattcccgaa
ggcgaaaccatttccctggaaccactggatacgatattatggattcacatattaattcaa
atgctggcttacggcgttatcttcccagttggcatggttttgggtatgacaaagaatcga
tggcatgtcccaacccaagttgtaggcacgatcctcgctattcttggctttttcctcggt
catgcgcataagggccgccagttcattcccaaccatgtccatggaaagtttgcccacatt
cttcaacttacccttgctgcgcaggtcattcttggtttgtacctcaaaggtcattgggag
aagggtatcaatggcaaaatcagaaaactaattcgtccatgccattccatcattggaaag
ctgatgccaataatggcctggacacaaatgatctttggcggtattactgccctgggcttt
tgtcaaggagatcacaccggccaatgcgccgctcatttcatcatgggaggcgcattcatc
gcttacggtattcttctcacaattctcctggtcgttggtcagctttggattcgccgaaac
ggtcggtctcaagagttttacgacagcgcaacaattgccgcatggggctgtatcaacacc
tttaccgagcatcgctggggcaccgactgggtcaagaatgactggcagcataccacaatg
ggcgttatatggtggtcggctggcctggtaggtatctggctcagcaaggaccgcgatgga
aatccaaagcgcaactttattcccgcttttgtcatctttatcactggctggggcatgtct
gctcatcctcaggagctcatggttagtgctgctacgcacaccatgttcggatacaccctt
atgggagtcggtattactcgagttatcgaaattgcctttgttctgcgagatgcgcactcc
atctcagaagacggccgatcagctaacagtttccagtttattccatgttttctcatgtat
gccgccggcttccttttcatgggtgctacagaagagcagatgatgctcgttgccagttct
tctatggatcacatttcgtacatcctcatcacttactcgcttgcatctctgatgtttttg
tttgtcaacattcttatcggcctctgggatcgcctggaacatccagtcttagacactaag
gaactcggtgccaaccactacgccaatggtttggcagttgagaacggccaattgcgagat
gcccaggagtttgaattggatggattaatgagcgacgacgatgatgatcccagtcgacaa
atgctcgactccagcaatacgagaacggcggcaaggaattga
>Fp34
atgattggtacttatagaacaaaggccctcgcggcgccttcgttatctagtatcgcgata
gttgcgcttcttgctccagttacacaagcccacgaacacgatacaagtcagattcccgaa
ggcgaaaccatttccctggaaccactggatacgatattatggattcacatattaattcaa
atgctggcttacggcgttatcttcccagttggcatggttttgggtatgacaaagaatcga
tggcatgtcccaacccaagttgtaggcacgatcctcgctattcttggctttttcctcggt
catgcgcataagggccgccagttcattcccaaccatgtccatggaaagtttgcccacatt
cttcaacttacccttgctgcgcaggtcattcttggtttgtacctcaaaggtcattgggag
aagggtatcaatggcaaaatcagaaaactaattcgtccatgccattccatcattggaaag
ctgatgccaataatggcctggacacaaatgatctttggcggtattactgccctgggcttt
tgtcaaggagatcacaccggccaatgcgccgctcatttcatcatgggaggcgcattcatc
gcttacggtattcttctcacaattctcctggtcgttggtcagctttggattcgccgaaac
ggtcggtctcaagagttttacgacagcgcaacaattgccgcatggggctgtatcaacacc
tttaccgagcatcgctggggcaccgactgggtcaagaatgactggcagcataccacaatg
ggcgttatatggtggtcggctggcctggtaggtatctggctcagcaaggaccgcgatgga
aatccaaagcgcaactttattcccgcttttgtcatctttatcactggctggggcatgtct
gctcatcctcaggagctcatggttagtgctgctacgcacaccatgttcggatacaccctt
atgggagtcggtattactcgagttatcgaaattgcctttgttctgcgagatgcgcactcc
atctcagaagacggccgatcagctaacagtttccagtttattccatgttttctcatgtat
gccgccggcttccttttcatgggtgctacagaagagcagatgatgctcgttgccagttct
tctatggatcacatttcgtacatcctcatcacttactcgcttgcatctctgatgtttttg
tttgtcaacattcttatcggcctctgggatcgcctggaacatccagtcttagacactaag
gaactcggtgccaaccactacgccaatggtttggcagttgagaacggccaattgcgagat
gcccaggagtttgaattggatggattaatgagcgacgacgatgatgatcccagtcgacaa
atgctcgactccagcaatacgagaacggcggcaaggaattga
>Fp35
atgattggtacttatagaacaaaggccctcgcggcgccttcgttatctagtatcgcgata
gttgcgcttcttgctccagttacacaagcccacgaacacgatacaagtcagattcccgaa
ggcgaaaccatttccctggaaccactggatacgatattatggattcacatattaattcaa
atgctggcttacggcgttatcttcccagttggcatggttttgggtatgacaaagaatcga
tggcatgtcccaacccaagttgtaggcacgatcctcgctattcttggctttttcctcggt
catgcgcataagggccgccagttcattcccaaccatgtccatggaaagtttgcccacatt
cttcaacttacccttgctgcgcaggtcattcttggtttgtacctcaaaggtcattgggag
aagggtatcaatggcaaaatcagaaaactaattcgtccatgccattccatcattggaaag
ctgatgccaataatggcctggacacaaatgatctttggcggtattactgccctgggcttt
tgtcaaggagatcacaccggccaatgcgccgctcatttcatcatgggaggcgcattcatc
gcttacggtattcttctcacaattctcctggtcgttggtcagctttggattcgccgaaac
ggtcggtctcaagagttttacgacagcgcaacaattgccgcatggggctgtatcaacacc
tttaccgagcatcgctggggcaccgactgggtcaagaatgactggcagcataccacaatg
ggcgttatatggtggtcggctggcctggtaggtatctggctcagcaaggaccgcgatgga
aatccaaagcgcaactttattcccgcttttgtcatctttatcactggctggggcatgtct
gctcatcctcaggagctcatggttagtgctgctacgcacaccatgttcggatacaccctt
atgggagtcggtattactcgagttatcgaaattgcctttgttctgcgagatgcgcactcc
atctcagaagacggccgatcagctaacagtttccagtttattccatgttttctcatgtat
gccgccggcttccttttcatgggtgctacagaagagcagatgatgctcgttgccagttct
tctatggatcacatttcgtacatcctcatcacttactcgcttgcatctctgatgtttttg
tttgtcaacattcttatcggcctctgggatcgcctggaacatccagtcttagacactaag
gaactcggtgccaaccactacgccaatggtttggcagttgagaacggccaattgcgagat
gcccaggagtttgaattggatggattaatgagcgacgacgatgatgatcccagtcgacaa
atgctcgactccagcaatacgagaacggcggcaaggaattga
>Fp38
atgattggtacttatagaacaaaggccctcgcggcgccttcgttatctagtatcgcgata
gttgcgcttcttgctccagttacacaagcccacgaacacgatacaagtcagattcccgaa
ggcgaaaccatttccctggaaccactggatacgatattatggattcacatattaattcaa
atgctggcttacggcgttatcttcccagttggcatggttttgggtatgacaaagaatcga
tggcatgtcccaacccaagttgtaggcacgatcctcgctattcttggctttttcctcggt
catgcgcataagggccgccagttcattcccaaccatgtccatggaaagtttgcccacatt
cttcaacttacccttgctgcgcaggtcattcttggtttgtacctcaaaggtcattgggag
aagggtatcaatggcaaaatcagaaaactaattcgtccatgccattccatcattggaaag
ctgatgccaataatggcctggacacaaatgatctttggcggtattactgccctgggcttt
tgtcaaggagatcacaccggccaatgcgccgctcatttcatcatgggaggcgcattcatc
gcttacggtattcttctcacaattctcctggtcgttggtcagctttggattcgccgaaac
ggtcggtctcaagagttttacgacagcgcaacaattgccgcatggggctgtatcaacacc
tttaccgagcatcgctggggcaccgactgggtcaagaatgactggcagcataccacaatg
ggcgttatatggtggtcggctggcctggtaggtatctggctcagcaaggaccgcgatgga
aatccaaagcgcaactttattcccgcttttgtcatctttatcactggctggggcatgtct
gctcatcctcaggagctcatggttagtgctgctacgcacaccatgttcggatacaccctt
atgggagtcggtattactcgagttatcgaaattgcctttgttctgcgagatgcgcactcc
atctcagaagacggccgatcagctaacagtttccagtttattccatgttttctcatgtat
gccgccggcttccttttcatgggtgctacagaagagcagatgatgctcgttgccagttct
tctatggatcacatttcgtacatcctcatcacttactcgcttgcatctctgatgtttttg
tttgtcaacattcttatcggcctctgggatcgcctggaacatccagtcttagacactaag
gaactcggtgccaaccactacgccaatggtttggcagttgagaacggccaattgcgagat
gcccaggagtttgaattggatggattaatgagcgacgacgatgatgatcccagtcgacaa
atgctcgactccagcaatacgagaacggcggcaaggaattga
>Fp39
atgattggtacttatagaacaaaggccctcgcggcgccttcgttatctagtatcgcgata
gttgcgcttcttgctccagttacacaagcccacgaacacgatacaagtcagattcccgaa
ggcgaaaccatttccctggaaccactggatacgatattatggattcacatattaattcaa
atgctggcttacggcgttatcttcccagttggcatggttttgggtatgacaaagaatcga
tggcatgtcccaacccaagttgtaggcacgatcctcgctattcttggctttttcctcggt
catgcgcataagggccgccagttcattcccaaccatgtccatggaaagtttgcccacatt
cttcaacttacccttgctgcgcaggtcattcttggtttgtacctcaaaggtcattgggag
aagggtatcaatggcaaaatcagaaaattaattcgtccatgccattccatcattggaaag
ctgatgccaataatggcctggacacaaatgatctttggcggtattactgccctgggcttt
tgtcaaggagatcacaccggccaatgcgccgctcatttcatcatgggaggcgcattcatc
gcttacggtattcttctcacaattctcctggtcgttggtcagctttggattcgccgaaac
ggtcggtctcaagagttttacgacagcgcaacaattgccgcatggggctgtatcaacacc
tttaccgagcatcgctggggcaccgactgggtcaagaatgactggcagcataccacaatg
ggcgttatatggtggtcggctggcctggtaggtatctggctcagcaaggaccgcgatgga
aatccaaagcgcaactttattcccgcttttgtcatctttatcactggctggggcatgtct
gctcatcctcaggagctcatggttagtgctgctacgcacaccatgttcggatacaccctt
atgggagtcggtattactcgagttatcgaaattgcctttgttctgcgagatgcgcactcc
atctcagaagacggccgatcagctaacagtttccagtttattccatgttttctcatgtat
gccgccggcttccttttcatgggtgctacagaagagcagatgatgctcgttgccagttct
tctatggatcacatttcgtacatcctcatcacttactcgcttgcatctctgatgtttttg
tttgtcaacattcttatcggcctctgggatcgcctggaacatccagtcttagacactaag
gaactcggtgccaaccactacgccaatggtttggcagttgagaacggccaattgcgagat
gcccaggagtttgaattggatggattaatgagcgacgacgatgatgatcccagtcgacaa
atgctcgactccagcaatacgagaacggcggcaaggaattga
>Fp42
atgattggtacttatagaacaaaggccctcgcggcgccttcgttatctagtatcgcgata
gttgcgcttcttgctccagttacacaagcccacgaacacgatacaagtcagattcccgaa
ggcgaaaccatttccctggaaccactggatacgatattatggattcacatattaattcaa
atgctggcttacggcgttatcttcccagttggcatggttttgggtatgacaaagaatcga
tggcatgtcccaacccaagttgtaggcacgatcctcgctattcttggctttttcctcggt
catgcgcataagggccgccagttcattcccaaccatgtccatggaaagtttgcccacatt
cttcaacttacccttgctgcgcaggtcattcttggtttgtacctcaaaggtcattgggag
aagggtatcaatggcaaaatcagaaaattaattcgtccatgccattccatcattggaaag
ctgatgccaataatggcctggacacaaatgatctttggcggtattactgccctgggcttt
tgtcaaggagatcacaccggccaatgcgccgctcatttcatcatgggaggcgcattcatc
gcttacggtattcttctcacaattctcctggtcgttggtcagctttggattcgccgaaac
ggtcggtctcaagagttttacgacagcgcaacaattgccgcatggggctgtatcaacacc
tttaccgagcatcgctggggcaccgactgggtcaagaatgactggcagcataccacaatg
ggcgttatatggtggtcggctggcctggtaggtatctggctcagcaaggaccgcgatgga
aatccaaagcgcaactttattcccgcttttgtcatctttatcactggctggggcatgtct
gctcatcctcaggagctcatggttagtgctgctacgcacaccatgttcggatacaccctc
atgggagtcggtattactcgagttatcgaaattgcctttgttctgcgagatgcgcactcc
atctcagaaaacggccgatcagctaacagtttccagtttattccatgttttctcatgtat
gccgccggcttccttttcatgggtgctacagaagagcagatgatgctcgttgccagttct
tctatggatcacatttcgtacatcctcatcacttactcgcttgcatctctgatgtttttg
tttgtcaacattcttatcggcctctgggatcgcctggaacatccagtcttagacactaag
gaactcggtgccaaccactacgccaatggtttggcagttgagaacggccaattgcgagat
gcccaggagtttgaattggatggattaatgagcgacgacgatgatgatcccagtcgacaa
atgctcgactccagcaatacgagaacggcggcaaggaattga
>Fp44
atgattggtacttatagaacaaaggccctcgcggcgccttcgttatctagtatcgcgata
gttgcgcttcttgctccagttacacaagcccacgaacacgatacaagtcagattcccgaa
ggcgaaaccatttccctggaaccactggatacgatattatggattcacatattaattcaa
atgctggcttacggcgttatcttcccagttggcatggttttgggtatgacaaagaatcga
tggcatgtcccaacccaagttgtaggcacgatcctcgctattcttggctttttcctcggt
catgcgcataagggccgccagttcattcccaaccatgtccatggaaagtttgcccacatt
cttcaacttacccttgctgcgcaggtcattcttggtttgtacctcaaaggtcattgggag
aagggtatcaatggcaaaatcagaaaattaattcgtccatgccattccatcattggaaag
ctgatgccaataatggcctggacacaaatgatctttggcggtattactgccctgggcttt
tgtcaaggagatcacaccggccaatgcgccgctcatttcatcatgggaggcgcattcatc
gcttacggtattcttctcacaattctcctggtcgttggtcagctttggattcgccgaaac
ggtcggtctcaagagttttacgacagcgcaacaattgccgcatggggctgtatcaacacc
tttaccgagcatcgctggggcaccgactgggtcaagaatgactggcagcataccacaatg
ggcgttatatggtggtcggctggcctggtaggtatctggctcagcaaggaccgcgatgga
aatccaaagcgcaactttattcccgcttttgtcatctttatcactggctggggcatgtct
gctcatcctcaggagctcatggttagtgctgctacgcacaccatgttcggatacaccctc
atgggagtcggtattactcgagttatcgaaattgcctttgttctgcgagatgcgcactcc
atctcagaaaacggccgatcagctaacagtttccagtttattccatgttttctcatgtat
gccgccggcttccttttcatgggtgctacagaagagcagatgatgctcgttgccagttct
tctatggatcacatttcgtacatcctcatcacttactcgcttgcatctctgatgtttttg
tttgtcaacattcttatcggcctctgggatcgcctggaacatccagtcttagacactaag
gaactcggtgccaaccactacgccaatggtttggcagttgagaacggccaattgcgagat
gcccaggagtttgaattggatggattaatgagcgacgacgatgatgatcccagtcgacaa
atgctcgactccagcaatacgagaacggcggcaaggaattga
>Fp49
atgattggtacttatagaacaaaggccctcgcggcgccttcgttatctagtatcgcgata
gttgcgcttcttgctccagttacacaagcccacgaacacgatacaagtcagattcccgaa
ggcgaaaccatttccctggaaccactggatacgatattatggattcacatattaattcaa
atgctggcttacggcgttatcttcccagttggcatggttttgggtatgacaaagaatcga
tggcatgtcccaacccaagttgtaggcacgatcctcgctattcttggctttttcctcggt
catgcgcataagggccgccagttcattcccaaccatgtccatggaaagtttgcccacatt
cttcaacttacccttgctgcgcaggtcattcttggtttgtacctcaaaggtcattgggag
aagggtatcaatggcaaaatcagaaaattaattcgtccatgccattccatcattggaaag
ctgatgccaataatggcctggacacaaatgatctttggcggtattactgccctgggcttt
tgtcaaggagatcacaccggccaatgcgccgctcatttcatcatgggaggcgcattcatc
gcttacggtattcttctcacaattctcctggtcgttggtcagctttggattcgccgaaac
ggtcggtctcaagagttttacgacagcgcaacaattgccgcatggggctgtatcaacacc
tttaccgagcatcgctggggcaccgactgggtcaagaatgactggcagcataccacaatg
ggcgttatatggtggtcggctggcctggtaggtatctggctcagcaaggaccgcgatgga
aatccaaagcgcaactttattcccgcttttgtcatctttatcactggctggggcatgtct
gctcatcctcaggagctcatggttagtgctgctacgcacaccatgttcggatacaccctc
atgggagtcggtattactcgagttatcgaaattgcctttgttctgcgagatgcgcactcc
atctcagaaaacggccgatcagctaacagtttccagtttattccatgttttctcatgtat
gccgccggcttccttttcatgggtgctacagaagagcagatgatgctcgttgccagttct
tctatggatcacatttcgtacatcctcatcacttactcgcttgcatctctgatgtttttg
tttgtcaacattcttatcggcctctgggatcgcctggaacatccagtcttagacactaag
gaactcggtgccaaccactacgccaatggtttggcagttgagaacggccaattgcgagat
gcccaggagtttgaattggatggattaatgagcgacgacgatgatgatcccagtcgacaa
atgctcgactccagcaatacgagaacggcggcaaggaattga
>Fp50
atgattggtacttataaaacaaaggccctcgcggcgccttcgttatctagtatcgcgata
gttgcgcttcttgctccagttacacaagcccacgaacacgatacaagtcagattcccgaa
ggcgaaaccatttccctggaaccactggatacgatattatggattcacatattaattcaa
atgctggcttacggcgttatcttcccagttggcatggttttgggtatgacaaagaatcga
tggcatgtcccaacccaagttgtaggcacgatcctcgctattcttggctttttcctcggt
catgcgcataagggccgccagttcattcccaaccatgtccatggaaagtttgcccacatt
cttcaacttacccttgctgcgcaggtcattcttggtttgtacctcaaaggtcattgggag
aagggtatcaatggcaaaatcagaaaattaattcgtccatgccattccatcattggaaag
ctgatgccaataatggcctggacacaaatgatctttggcggtattactgccctgggcttt
tgtcaaggagatcacaccggccaatgcgccgctcatttcatcatgggaggcgcattcatc
gcttacggtattcttctcacaattctcctggtcgttggtcagctttggattcgccgaaac
ggtcggtctcaagagttttacgacagcgcaacaattgccgcatggggctgtatcaacacc
tttaccgagcatcgctggggcaccgactgggtcaagaatgactggcagcataccacaatg
ggcgttatatggtggtcggctggcctggtaggtatctggctcagcaaggaccgcgatgga
aatccaaagcgcaactttattcccgcttttgtcatctttatcactggctggggcatgtct
gctcatcctcaggagctcatggttagtgctgctacgcacaccatgttcggatacaccctc
atgggagtcggtattactcgagttatcgaaattgcctttgttctgcgagatgcgcactcc
atctcagaagacggccgatcagctaacagtttccagtttattccatgttttctcatgtat
gccgccggcttccttttcatgggtgctacagaagagcagatgatgctcgttgccagttct
tctatggatcacatttcgtacatcctcatcacttactcgcttgcatctctgatgtttttg
tttgtcaacattcttatcggcctctgggatcgcctggaacatccagtcttagacactaag
gaactcggtgccaaccactacgccaatggtttggcagttgagaacggccaattgcgagat
gcccaggagtttgaattggatggattaatgagcgacgacgatgatgatcccagtcgacaa
atgctcgactccagcaatacgagaacggcggcaaggaattga
>Fp51
atgattggtacttatagaacaaaggccctcgcggcgccttcgttatctagtatcgcgata
gttgcgcttcttgctccagttacacaagcccacgaacacgatacaagtcagattcccgaa
ggcgaaaccatttccctggaaccactggatacgatattatggattcacatattaattcaa
atgctggcttacggcgttatcttcccagttggcatggttttgggtatgacaaagaatcga
tggcatgtcccaacccaagttgtaggcacgatcctcgctattcttggctttttcctcggt
catgcgcataagggccgccagttcattcccaaccatgtccatggaaagtttgcccacatt
cttcaacttacccttgctgcgcaggtcattcttggtttgtacctcaaaggtcattgggag
aagggtatcaatggcaaaatcagaaaattaattcgtccatgccattccatcattggaaag
ctgatgccaataatggcctggacacaaatgatctttggcggtattactgccctgggcttt
tgtcaaggagatcacaccggccaatgcgccgctcatttcatcatgggaggcgcattcatc
gcttacggtattcttctcacaattctcctggtcgttggtcagctttggattcgccgaaac
ggtcggtctcaagagttttacgacagcgcaacaattgccgcatggggctgtatcaacacc
tttaccgagcatcgctggggcaccgactgggtcaagaatgactggcagcataccacaatg
ggcgttatatggtggtcggctggcctggtaggtatctggctcagcaaggaccgcgatgga
aatccaaagcgcaactttattcccgcttttgtcatctttatcactggctggggcatgtct
gctcatcctcaggagctcatggttagtgctgctacgcacaccatgttcggatacaccctt
atgggagtcggtattactcgagttatcgaaattgcctttgttctgcgagatgcgcactcc
atctcagaagacggccgatcagctaacagtttccagtttattccatgttttctcatgtat
gccgccggcttccttttcatgggtgctacagaagagcagatgatgctcgttgccagttct
tctatggatcacatttcgtacatcctcatcacttactcgcttgcatctctgatgtttttg
tttgtcaacattcttatcggcctctgggatcgcctggaacatccagtcttagacactaag
gaactcggtgccaaccactacgccaatggtttggcagttgagaacggccaattgcgagat
gcccaggagtttgaattggatggattaatgagcgacgacgatgatgatcccagtcgacaa
atgctcgactccagcaatacgagaacggcggcaaggaattga
>Fp59
atgattggtacttatagaacaaaggccctcgcggcgccttcgttatctagtatcgcgata
gttgcgcttcttgctccagttacacaagcccacgaacacgatacaagtcagattcccgaa
ggcgaaaccatttccctggaaccactggatacgatattatggattcacatattaattcaa
atgctggcttacggcgttatcttcccagttggcatggttttgggtatgacaaagaatcga
tggcatgtcccaacccaagttgtaggcacgatcctcgctattcttggctttttcctcggt
catgcgcataagggccgccagttcattcccaaccatgtccatggaaagtttgcccacatt
cttcaacttacccttgctgcgcaggtcattcttggtttgtacctcaaaggtcattgggag
aagggtatcaatggcaaaatcagaaaactaattcgtccatgccattccatcattggaaag
ctgatgccaataatggcctggacacaaatgatctttggcggtattactgccctgggcttt
tgtcaaggagatcacaccggccaatgcgccgctcatttcatcatgggaggcgcattcatc
gcttacggtattcttctcacaattctcctggtcgttggtcagctttggattcgccgaaac
ggtcggtctcaagagttttacgacagcgcaacaattgccgcatggggctgtatcaacacc
tttaccgagcatcgctggggcaccgactgggtcaagaatgactggcagcataccacaatg
ggcgttatatggtggtcggctggcctggtaggtatctggctcagcaaggaccgcgatgga
aatccaaagcgcaactttattcccgcttttgtcatctttatcactggctggggcatgtct
gctcatcctcaggagctcatggttagtgctgctacgcacaccatgttcggatacaccctt
atgggagtcggtattactcgagttatcgaaattgcctttgttctgcgagatgcgcactcc
atctcagaagacggccgatcagctaacagtttccagtttattccatgttttctcatgtat
gccgccggcttccttttcatgggtgctacagaagagcagatgatgctcgttgccagttct
tctatggatcacatttcgtacatcctcatcacttactcgcttgcatctctgatgtttttg
tttgtcaacattcttatcggcctctgggatcgcctggaacatccagtcttagacactaag
gaactcggtgccaaccactacgccaatggtttggcagttgagaacggccaattgcgagat
gcccaggagtttgaattggatggattaatgagcgacgacgatgatgatcccagtcgacaa
atgctcgactccagcaatacgagaacggcggcaaggaattga
>Fp63
atgattggtacttatagaacaaaggccctcgcggcgccttcgttatctagtatcgcgata
gttgcgcttcttgctccagttacacaagcccacgaacacgatacaagtcagattcccgaa
ggcgaaaccatttccctggaaccactggatacgatattatggattcacatattaattcaa
atgctggcttacggcgttatcttcccagttggcatggttttgggtatgacaaagaatcga
tggcatgtcccaacccaagttgtaggcacgatcctcgctattcttggctttttcctcggt
catgcgcataagggccgccagttcattcccaaccatgtccatggaaagtttgcccacatt
cttcaacttacccttgctgcgcaggtcattcttggtttgtacctcaaaggtcattgggag
aagggtatcaatggcaaaatcagaaaattaattcgtccatgccattccatcattggaaag
ctgatgccaataatggcctggacacaaatgatctttggcggtattactgccctgggcttt
tgtcaaggagatcacaccggccaatgcgccgctcatttcatcatgggaggcgcattcatc
gcttacggtattcttctcacaattctcctggtcgttggtcagctttggattcgccgaaac
ggtcggtctcaagagttttacgacagcgcaacaattgccgcatggggctgtatcaacacc
tttaccgagcatcgctggggcaccgactgggtcaagaatgactggcagcataccacaatg
ggcgttatatggtggtcggctggcctggtaggtatctggctcagcaaggaccgcgatgga
aatccaaagcgcaactttattcccgcttttgtcatctttatcactggctggggcatgtct
gctcatcctcaggagctcatggttagtgctgctacgcacaccatgttcggatacaccctt
atgggagtcggtattactcgagttatcgaaattgcctttgttctgcgagatgcgcactcc
atctcagaagacggccgatcagctaacagtttccagtttattccatgttttctcatgtat
gccgccggcttccttttcatgggtgctacagaagagcagatgatgctcgttgccagttct
tctatggatcacatttcgtacatcctcatcacttactcgcttgcatctctgatgtttttg
tttgtcaacattcttatcggcctctgggatcgcctggaacatccagtcttagacactaag
gaactcggtgccaaccactacgccaatggtttggcagttgagaacggccaattgcgagat
gcccaggagtttgaattggatggattaatgagcgacgacgatgatgatcccagtcgacaa
atgctcgactccagcaatacgagaacggcggcaaggaattga
>Fp65
atgattggtacttatagaacaaaggccctcgcggcgccttcgttatctagtatcgcgata
gttgcgcttcttgctccagttacacaagcccacgaacacgatacaagtcagattcccgaa
ggcgaaaccatttccctggaaccactggatacgatattatggattcacatattaattcaa
atgctggcttacggcgttatcttcccagttggcatggttttgggtatgacaaagaatcga
tggcatgtcccaacccaagttgtaggcacgatcctcgctattcttggctttttcctcggt
catgcgcataagggccgccagttcattcccaaccatgtccatggaaagtttgcccacatt
cttcaacttacccttgctgcgcaggtcattcttggtttgtacctcaaaggtcattgggag
aagggtatcaatggcaaaatcagaaaattaattcgtccatgccattccatcattggaaag
ctgatgccaataatggcctggacacaaatgatctttggcggtattactgccctgggcttt
tgtcaaggagatcacaccggccaatgcgccgctcatttcatcatgggaggcgcattcatc
gcttacggtattcttctcacaattctcctggtcgttggtcagctttggattcgccgaaac
ggtcggtctcaagagttttacgacagcgcaacaattgccgcatggggctgtatcaacacc
tttaccgagcatcgctggggcaccgactgggtcaagaatgactggcagcataccacaatg
ggcgttatatggtggtcggctggcctggtaggtatctggctcagcaaggaccgcgatgga
aatccaaagcgcaactttattcccgcttttgtcatctttatcactggctggggcatgtct
gctcatcctcaggagctcatggttagtgctgctacgcacaccatgttcggatacaccctc
atgggagtcggtattactcgagttatcgaaattgcctttgttctgcgagatgcgcactcc
atctcagaaaacggccgatcagctaacagtttccagtttattccatgttttctcatgtat
gccgccggcttccttttcatgggtgctacagaagagcagatgatgctcgttgccagttct
tctatggatcacatttcgtacatcctcatcacttactcgcttgcatctctgatgtttttg
tttgtcaacattcttatcggcctctgggatcgcctggaacatccagtcttagacactaag
gaactcggtgccaaccactacgccaatggtttggcagttgagaacggccaattgcgagat
gcccaggagtttgaattggatggattaatgagcgacgacgatgatgatcccagtcgacaa
atgctcgactccagcaatacgagaacggcggcaaggaattga
>Fp66
atgattggtacttatagaacaaaggccctcgcggcgccttcgttatctagtatcgcgata
gttgcgcttcttgctccagttacacaagcccacgaacacgatacaagtcagattcccgaa
ggcgaaaccatttccctggaaccactggatacgatattatggattcacatattaattcaa
atgctggcttacggcgttatcttcccagttggcatggttttgggtatgacaaagaatcga
tggcatgtcccaacccaagttgtaggcacgatcctcgctattcttggctttttcctcggt
catgcgcataagggccgccagttcattcccaaccatgtccatggaaagtttgcccacatt
cttcaacttacccttgctgcgcaggtcattcttggtttgtacctcaaaggtcattgggag
aagggtatcaatggcaaaatcagaaaactaattcgtccatgccattccatcattggaaag
ctgatgccaataatggcctggacacaaatgatctttggcggtattactgccctgggcttt
tgtcaaggagatcacaccggccaatgcgccgctcatttcatcatgggaggcgcattcatc
gcttacggtattcttctcacaattctcctggtcgttggtcagctttggattcgccgaaac
ggtcggtctcaagagttttacgacagcgcaacaattgccgcatggggctgtatcaacacc
tttaccgagcatcgctggggcaccgactgggtcaagaatgactggcagcataccacaatg
ggcgttatatggtggtcggctggcctggtaggtatctggctcagcaaggaccgcgatgga
aatccaaagcgcaactttattcccgcttttgtcatctttatcactggctggggcatgtct
gctcatcctcaggagctcatggttagtgctgctacgcacaccatgttcggatacaccctt
atgggagtcggtattactcgagttatcgaaattgcctttgttctgcgagatgcgcactcc
atctcagaagacggccgatcagctaacagtttccagtttattccatgttttctcatgtat
gccgccggcttccttttcatgggtgctacagaagagcagatgatgctcgttgccagttct
tctatggatcacatttcgtacatcctcatcacttactcgcttgcatctctgatgtttttg
tttgtcaacattcttatcggcctctgggatcgcctggaacatccagtcttagacactaag
gaactcggtgccaaccactacgccaatggtttggcagttgagaacggccaattgcgagat
gcccaggagtttgaattggatggattaatgagcgacgacgatgatgatcccagtcgacaa
atgctcgactccagcaatacgagaacggcggcaaggaattga
>Fp72
atgattggtacttatagaacaaaggccctcgcggcgccttcgttatctagtatcgcgata
gttgcgcttcttgctccagttacacaagcccacgaacacgatacaagtcagattcccgaa
ggcgaaaccatttccctggaaccactggatacgatattatggattcacatattaattcaa
atgctggcttacggcgttatcttcccagttggcatggttttgggtatgacaaagaatcga
tggcatgtcccaacccaagttgtaggcacgatcctcgctattcttggctttttcctcggt
catgcgcataagggccgccagttcattcccaaccatgtccatggaaagtttgcccacatt
cttcaacttacccttgctgcgcaggtcattcttggtttgtacctcaaaggtcattgggag
aagggtatcaatggcaaaatcagaaaactaattcgtccatgccattccatcattggaaag
ctgatgccaataatggcctggacacaaatgatctttggcggtattactgccctgggcttt
tgtcaaggagatcacaccggccaatgcgccgctcatttcatcatgggaggcgcattcatc
gcttacggtattcttctcacaattctcctggtcgttggtcagctttggattcgccgaaac
ggtcggtctcaagagttttacgacagcgcaacaattgccgcatggggctgtatcaacacc
tttaccgagcatcgctggggcaccgactgggtcaagaatgactggcagcataccacaatg
ggcgttatatggtggtcggctggcctggtaggtatctggctcagcaaggaccgcgatgga
aatccaaagcgcaactttattcccgcttttgtcatctttatcactggctggggcatgtct
gctcatcctcaggagctcatggttagtgctgctacgcacaccatgttcggatacaccctt
atgggagtcggtattactcgagttatcgaaattgcctttgttctgcgagatgcgcactcc
atctcagaagacggccgatcagctaacagtttccagtttattccatgttttctcatgtat
gccgccggcttccttttcatgggtgctacagaagagcagatgatgctcgttgccagttct
tctatggatcacatttcgtacatcctcatcacttactcgcttgcatctctgatgtttttg
tttgtcaacattcttatcggcctctgggatcgcctggaacatccagtcttagacactaag
gaactcggtgccaaccactacgccaatggtttggcagttgagaacggccaattgcgagat
gcccaggagtttgaattggatggattaatgagcgacgacgatgatgatcccagtcgacaa
atgctcgactccagcaatacgagaacggcggcaaggaattga
>Fp73
atgattggtacttatagaacaaaggccctcgcggcgccttcgttatctagtatcgcgata
gttgcgcttcttgctccagttacacaagcccacgaacacgatacaagtcagattcccgaa
ggcgaaaccatttccctggaaccactggatacgatattatggattcacatattaattcaa
atgctggcttacggcgttatcttcccagttggcatggttttgggtatgacaaagaatcga
tggcatgtcccaacccaagttgtaggcacgatcctcgctattcttggctttttcctcggt
catgcgcataagggccgccagttcattcccaaccatgtccatggaaagtttgcccacatt
cttcaacttacccttgctgcgcaggtcattcttggtttgtacctcaaaggtcattgggag
aagggtatcaatggcaaaatcagaaaactaattcgtccatgccattccatcattggaaag
ctgatgccaataatggcctggacacaaatgatctttggcggtattactgccctgggcttt
tgtcaaggagatcacaccggccaatgcgccgctcatttcatcatgggaggcgcattcatc
gcttacggtattcttctcacaattctcctggtcgttggtcagctttggattcgccgaaac
ggtcggtctcaagagttttacgacagcgcaacaattgccgcatggggctgtatcaacacc
tttaccgagcatcgctggggcaccgactgggtcaagaatgactggcagcataccacaatg
ggcgttatatggtggtcggctggcctggtaggtatctggctcagcaaggaccgcgatgga
aatccaaagcgcaactttattcccgcttttgtcatctttatcactggctggggcatgtct
gctcatcctcaggagctcatggttagtgctgctacgcacaccatgttcggatacaccctt
atgggagtcggtattactcgagttatcgaaattgcctttgttctgcgagatgcgcactcc
atctcagaagacggccgatcagctaacagtttccagtttattccatgttttctcatgtat
gccgccggcttccttttcatgggtgctacagaagagcagatgatgctcgttgccagttct
tctatggatcacatttcgtacatcctcatcacttactcgcttgcatctctgatgtttttg
tttgtcaacattcttatcggcctctgggatcgcctggaacatccagtcttagacactaag
gaactcggtgccaaccactacgccaatggtttggcagttgagaacggccaattgcgagat
gcccaggagtttgaattggatggattaatgagcgacgacgatgatgatcccagtcgacaa
atgctcgactccagcaatacgagaacggcggcaaggaattga
>Fp76
atgattggtacttatagaacaaaggccctcgcggcgccttcgttatctagtatcgcgata
gttgcgcttcttgctccagttacacaagcccacgaacacgatacaagtcagattcccgaa
ggcgaaaccatttccctggaaccactggatacgatattatggattcacatattaattcaa
atgctggcttacggcgttatcttcccagttggcatggttttgggtatgacaaagaatcga
tggcatgtcccaacccaagttgtaggcacgatcctcgctattcttggctttttcctcggt
catgcgcataagggccgccagttcattcccaaccatgtccatggaaagtttgcccacatt
cttcaacttacccttgctgcgcaggtcattcttggtttgtacctcaaaggtcattgggag
aagggtatcaatggcaaaatcagaaaactaattcgtccatgccattccatcattggaaag
ctgatgccaataatggcctggacacaaatgatctttggcggtattactgccctgggcttt
tgtcaaggagatcacaccggccaatgcgccgctcatttcatcatgggaggcgcattcatc
gcttacggtattcttctcacaattctcctggtcgttggtcagctttggattcgccgaaac
ggtcggtctcaagagttttacgacagcgcaacaattgccgcatggggctgtatcaacacc
tttaccgagcatcgctggggcaccgactgggtcaagaatgactggcagcataccacaatg
ggcgttatatggtggtcggctggcctggtaggtatctggctcagcaaggaccgcgatgga
aatccaaagcgcaactttattcccgcttttgtcatctttatcactggctggggcatgtct
gctcatcctcaggagctcatggttagtgctgctacgcacaccatgttcggatacaccctt
atgggagtcggtattactcgagttatcgaaattgcctttgttctgcgagatgcgcactcc
atctcagaagacggccgatcagctaacagtttccagtttattccatgttttctcatgtat
gccgccggcttccttttcatgggtgctacagaagagcagatgatgctcgttgccagttct
tctatggatcacatttcgtacatcctcatcacttactcgcttgcatctctgatgtttttg
tttgtcaacattcttatcggcctctgggatcgcctggaacatccagtcttagacactaag
gaactcggtgccaaccactacgccaatggtttggcagttgagaacggccaattgcgagat
gcccaggagtttgaattggatggattaatgagcgacgacgatgatgatcccagtcgacaa
atgctcgactccagcaatacgagaacggcggcaaggaattga
>Fp78
atgattggtacttatagaacaaaggccctcgcggcgccttcgttatctagtatcgcgata
gttgcgcttcttgctccagttacacaagcccacgaacacgatacaagtcagattcccgaa
ggcgaaaccatttccctggaaccactggatacgatattatggattcacatattaattcaa
atgctggcttacggcgttatcttcccagttggcatggttttgggtatgacaaagaatcga
tggcatgtcccaacccaagttgtaggcacgatcctcgctattcttggctttttcctcggt
catgcgcataagggccgccagttcattcccaaccatgtccatggaaagtttgcccacatt
cttcaacttacccttgctgcgcaggtcattcttggtttgtacctcaaaggtcattgggag
aagggtatcaatggcaaaatcagaaaactaattcgtccatgccattccatcattggaaag
ctgatgccaataatggcctggacacaaatgatctttggcggtattactgccctgggcttt
tgtcaaggagatcacaccggccaatgcgccgctcatttcatcatgggaggcgcattcatc
gcttacggtattcttctcacaattctcctggtcgttggtcagctttggattcgccgaaac
ggtcggtctcaagagttttacgacagcgcaacaattgccgcatggggctgtatcaacacc
tttaccgagcatcgctggggcaccgactgggtcaagaatgactggcagcataccacaatg
ggcgttatatggtggtcggctggcctggtaggtatctggctcagcaaggaccgcgatgga
aatccaaagcgcaactttattcccgcttttgtcatctttatcactggctggggcatgtct
gctcatcctcaggagctcatggttagtgctgctacgcacaccatgttcggatacaccctt
atgggagtcggtattactcgagttatcgaaattgcctttgttctgcgagatgcgcactcc
atctcagaagacggccgatcagctaacagtttccagtttattccatgttttctcatgtat
gccgccggcttccttttcatgggtgctacagaagagcagatgatgctcgttgccagttct
tctatggatcacatttcgtacatcctcatcacttactcgcttgcatctctgatgtttttg
tttgtcaacattcttatcggcctctgggatcgcctggaacatccagtcttagacactaag
gaactcggtgccaaccactacgccaatggtttggcagttgagaacggccaattgcgagat
gcccaggagtttgaattggatggattaatgagcgacgacgatgatgatcccagtcgacaa
atgctcgactccagcaatacgagaacggcggcaaggaattga
>Fp81
atgattggtacttatagaacaaaggccctcgcggcgccttcgttatctagtatcgcgata
gttgcgcttcttgctccagttacacaagcccacgaacacgatacaagtcagattcccgaa
ggcgaaaccatttccctggaaccactggatacgatattatggattcacatattaattcaa
atgctggcttacggcgttatcttcccagttggcatggttttgggtatgacaaagaatcga
tggcatgtcccaacccaagttgtaggcacgatcctcgctattcttggctttttcctcggt
catgcgcataagggccgccagttcattcccaaccatgtccatggaaagtttgcccacatt
cttcaacttacccttgctgcgcaggtcattcttggtttgtacctcaaaggtcattgggag
aagggtatcaatggcaaaatcagaaaattaattcgtccatgccattccatcattggaaag
ctgatgccaataatggcctggacacaaatgatctttggcggtattactgccctgggcttt
tgtcaaggagatcacaccggccaatgcgccgctcatttcatcatgggaggcgcattcatc
gcttacggtattcttctcacaattctcctggtcgttggtcagctttggattcgccgaaac
ggtcggtctcaagagttttacgacagcgcaacaattgccgcatggggctgtatcaacacc
tttaccgagcatcgctggggcaccgactgggtcaagaatgactggcagcataccacaatg
ggcgttatatggtggtcggctggcctggtaggtatctggctcagcaaggaccgcgatgga
aatccaaagcgcaactttattcccgcttttgtcatctttatcactggctggggcatgtct
gctcatcctcaggagctcatggttagtgctgctacgcacaccatgttcggatacaccctc
atgggagtcggtattactcgagttatcgaaattgcctttgttctgcgagatgcgcactcc
atctcagaaaacggccgatcagctaacagtttccagtttattccatgttttctcatgtat
gccgccggcttccttttcatgggtgctacagaagagcagatgatgctcgttgccagttct
tctatggatcacatttcgtacatcctcatcacttactcgcttgcatctctgatgtttttg
tttgtcaacattcttatcggcctctgggatcgcctggaacatccagtcttagacactaag
gaactcggtgccaaccactacgccaatggtttggcagttgagaacggccaattgcgagat
gcccaggagtttgaattggatggattaatgagcgacgacgatgatgatcccagtcgacaa
atgctcgactccagcaatacgagaacggcggcaaggaattga
>Fp84
atgattggtacttatagaacaaaggccctcgcggcgccttcgttatctagtatcgcgata
gttgcgcttcttgctccagttacacaagcccacgaacacgatacaagtcagattcccgaa
ggcgaaaccatttccctggaaccactggatacgatattatggattcacatattaattcaa
atgctggcttacggcgttatcttcccagttggcatggttttgggtatgacaaagaatcga
tggcatgtcccaacccaagttgtaggcacgatcctcgctattcttggctttttcctcggt
catgcgcataagggccgccagttcattcccaaccatgtccatggaaagtttgcccacatt
cttcaacttacccttgctgcgcaggtcattcttggtttgtacctcaaaggtcattgggag
aagggtatcaatggcaaaatcagaaaattaattcgtccatgccattccatcattggaaag
ctgatgccaataatggcctggacacaaatgatctttggcggtattactgccctgggcttt
tgtcaaggagatcacaccggccaatgcgccgctcatttcatcatgggaggcgcattcatc
gcttacggtattcttctcacaattctcctggtcgttggtcagctttggattcgccgaaac
ggtcggtctcaagagttttacgacagcgcaacaattgccgcatggggctgtatcaacacc
tttaccgagcatcgctggggcaccgactgggtcaagaatgactggcagcataccacaatg
ggcgttatatggtggtcggctggcctggtaggtatctggctcagcaaggaccgcgatgga
aatccaaagcgcaactttattcccgcttttgtcatctttatcactggctggggcatgtct
gctcatcctcaggagctcatggttagtgctgctacgcacaccatgttcggatacaccctt
atgggagtcggtattactcgagttatcgaaattgcctttgttctgcgagatgcgcactcc
atctcagaagacggccgatcagctaacagtttccagtttattccatgttttctcatgtat
gccgccggcttccttttcatgggtgctacagaagagcagatgatgctcgttgccagttct
tctatggatcacatttcgtacatcctcatcacttactcgcttgcatctctgatgtttttg
tttgtcaacattcttatcggcctctgggatcgcctggaacatccagtcttagacactaag
gaactcggtgccaaccactacgccaatggtttggcagttgagaacggccaattgcgagat
gcccaggagtttgaattggatggattaatgagcgacgacgatgatgatcccagtcgacaa
atgctcgactccagcaatacgagaacggcggcaaggaattga
>Fp86
atgattggtacttatagaacaaaggccctcgcggcgccttcgttatctagtatcgcgata
gttgcgcttcttgctccagttacacaagcccacgaacacgatacaagtcagattcccgaa
ggcgaaaccatttccctggaaccactggatacgatattatggattcacatattaattcaa
atgctggcttacggcgttatcttcccagttggcatggttttgggtatgacaaagaatcga
tggcatgtcccaacccaagttgtaggcacgatcctcgctattcttggctttttcctcggt
catgcgcataagggccgccagttcattcccaaccatgtccatggaaagtttgcccacatt
cttcaacttacccttgctgcgcaggtcattcttggtttgtacctcaaaggtcattgggag
aagggtatcaatggcaaaatcagaaaactaattcgtccatgccattccatcattggaaag
ctgatgccaataatggcctggacacaaatgatctttggcggtattactgccctgggcttt
tgtcaaggagatcacaccggccaatgcgccgctcatttcatcatgggaggcgcattcatc
gcttacggtattcttctcacaattctcctggtcgttggtcagctttggattcgccgaaac
ggtcggtctcaagagttttacgacagcgcaacaattgccgcatggggctgtatcaacacc
tttaccgagcatcgctggggcaccgactgggtcaagaatgactggcagcataccacaatg
ggcgttatatggtggtcggctggcctggtaggtatctggctcagcaaggaccgcgatgga
aatccaaagcgcaactttattcccgcttttgtcatctttatcactggctggggcatgtct
gctcatcctcaggagctcatggttagtgctgctacgcacaccatgttcggatacaccctt
atgggagtcggtattactcgagttatcgaaattgcctttgttctgcgagatgcgcactcc
atctcagaagacggccgatcagctaacagtttccagtttattccatgttttctcatgtat
gccgccggcttccttttcatgggtgctacagaagagcagatgatgctcgttgccagttct
tctatggatcacatttcgtacatcctcatcacttactcgcttgcatctctgatgtttttg
tttgtcaacattcttatcggcctctgggatcgcctggaacatccagtcttagacactaag
gaactcggtgccaaccactacgccaatggtttggcagttgagaacggccaattgcgagat
gcccaggagtttgaattggatggattaatgagcgacgacgatgatgatcccagtcgacaa
atgctcgactccagcaatacgagaacggcggcaaggaattga
>Fvenenatum.busco
atgattggcgcttatagaacaaaggccctcgcggcgcctttgatatctagcatcacgata
attgcacttcttgctccagttacgcaagcccacgaacacgatacaggtcaaattcccgaa
ggcgaaactatttccctagagccactggatacgatattatggattcacatattaatccaa
atgctggcttacggcgttatcttcccagttggtatggttttgggtatgaccaagaatcga
tggcatgtcccaacccaagctgtaggcacgatcctcgctattcttggctttttcctcggc
cacgcgcataagggccgccagttcatccccaaccatgttcatggaaagttcgcacacatt
cttcagcttaccctcgctgcgcaagtcattcttgggttgtacctcaagggtcattgggag
aagggtatcaatggcaagatcagaaagttaattcgtccattccattccattattggaaag
ctgatgccaataatggcctggacacaaatgatctttggtggtattactgccctcggcttt
tgtcaaggagatcacaccggccaatgcgccgctcatttcatcatggggggcgcattcatc
gcttacggtattcttctcacaatcctcttggttgttggtcagctttggattcgccgaaac
ggccggtctcaagagttttacgatagcgcaacaattgccgcatggggttgtatcaacacc
tttaccgagcaccgctggggcaccgactgggtcaagaatgactggcagcataccacaatg
ggtgttatatggtggtcggctggtctggtaggtatctggctcagcaaggaccgcgatgga
aacccaaagcgcaactttattcccgcttttgtcatctttattactggatggggtatgtct
gctcatccccaggagctcatggttagtgctgccacgcacaccatgttcggatacactctt
atgggagtcggtatcactcgagttatcgaaattgcttttgtcctgagagatgcgcactcc
atctcagaagacggccgatcagccaatagcttccagtttattccctgtttcctcatgtat
gccgccggcttccttttcatgggcgctacagaagagcagatgaagctcgttgccggttcc
tctatggatcacatttcgtacatcctcatcacctactcgcttgcgtctctgatgtttttg
ttcgtcaacattctcattggcctctgggatcgtcttgcccaccccgtcttagacacaaag
gagctcggtgccaaccactacgccaatggtttaacagttgagaacggccaattacgagat
gcccaggagtttgaattgcatggattaatgagcgatgatgatgatgatcccagtcgacaa
atgctcaaccctggcaatgcgtga------------------
