# Supplementary material for: Apicidin biosynthesis is linked to accessory chromosomes in Fusarium poae isolates
Source: BMC Genomics. 2021 Aug 4;22:591. doi: 10.1186/s12864-021-07617-y (PMC8340494; doi:10.1186/s12864-021-07617-y)
Supplement: Supplementary file 17 — Additional file 17. Compressed folder containing alignments for each of the 4141 orthologs used in BUSCO analysis. [file 12864_2021_7617_MOESM17_ESM.zip › Fven2_nt_MAFFT/39698at5125_nt.mafft.fasta]

>Fp105
atggcgaactccaaattcgagtatgtccgtaatttcgagacgacagatgctttaatgccc
aacacatggattgtggttcgcatcgatggcaggggcttcaccaaaatgtgtgcaaagtat
gcatttgagaagccaaatgatcgtcgagccttggacctcatgaacaccgctgccaaagca
gttgtgactgaactaccagacatcactattgcatatggcgtcagtgatgagtatagtttc
gtttttcacaaagcatgcactttgtttgagcgaagagccagtaaacttgtcagcaccgtt
gtgtctaccttcacagccaactacgtatactcttggtccactcacttcccagatactcct
ttgtctcctccgctgccgtcatttgatggaagagcagtgtgttaccccagtgtgcaaaat
ctccgcgattacatgagctggcggcaagttgactgtcacatcaacaatctttacaacact
agtttctggtcattgattcaagtcaagggccttgacaacaaggaggctgaaaggaggctt
gctggaacatacgcagcagacaagaacgaaattctcttctcggagtgctccataaactac
aacaatgagcctgagatttacaagaagggtagcgtcatcttccgcgattacgaactcgtt
gacccaagctctcataatatcacacaaaccatcgactcccaggcagagccgactcaacaa
tccaagacacaaaaggagaaggacaagaagagtcgcgcaaaggctcgcgtggttgttgag
cacgtggacattatcaaggacgatttctgggatcgaagaccatggcttctttcaaacaag
ccaggaaagattccgaaacagacgtaa
>Fp108
atggcgaactccaaattcgagtatgtccgtaatttcgagacgacagatgctttaatgccc
aacacatggattgtggttcgcatcgatggcaggggcttcaccaaaatgtgtgcaaagtat
gcatttgagaagccaaatgatcgtcgagccttggacctcatgaacaccgctgccaaagca
gttgtgactgaactaccagacatcactattgcatatggcgtcagtgatgagtatagtttc
gtttttcacaaagcatgcactttgtttgagcgaagagccagtaaacttgtcagcaccgtt
gtgtctaccttcacagccaactacgtatactcttggtccactcacttcccagatactcct
ttgtctcctccgctgccgtcatttgatggaagagcagtgtgttaccccagtgtgcaaaat
ctccgcgattacatgagctggcggcaagttgactgtcacatcaacaatctttacaacact
agtttctggtcattgattcaagtcaagggccttgacaacaaggaggctgaaaggaggctt
gctggaacatacgcagcagacaagaacgaaattctcttctcggagtgctccataaactac
aacaatgagcctgagatttacaagaagggtagcgtcatcttccgcgattacgaactcgtt
gacccaagctctcataatatcacacaaaccatcgactcccaggcagagccgactcaacaa
tccaagacacaaaaggagaaggacaagaagagtcgcgcaaaggctcgcgtggttgttgag
cacgtggacattatcaaggacgatttctgggatcgaagaccatggcttctttcaaacaag
ccaggaaagattccgaaacagacgtaa
>Fp118
atggcgaactccaaattcgagtatgtccgtaatttcgagacgacagatgctttaatgccc
aacacatggattgtggttcgcatcgatggcaggggcttcaccaaaatgtgtgcaaagtat
gcatttgagaagccaaatgatcgtcgagccttggacctcatgaacaccgctgccaaagca
gttgtgactgaactaccagacatcactattgcatatggcgtcagtgatgagtatagtttc
gtttttcacaaagcatgcactttgtttgagcgaagagccagtaaacttgtcagcaccgtt
gtgtctaccttcacagccaactacgtatactcttggtccactcacttcccagatactcct
ttgtctcctccgctgccgtcatttgatggaagagcagtgtgttaccccagtgtgcaaaat
ctccgcgattacatgagctggcggcaagttgactgtcacatcaacaatctttacaacact
agtttctggtcattgattcaagtcaagggccttgacaacaaggaggctgaaaggaggctt
gctggaacatacgcagcagacaagaacgaaattctcttctcggagtgctccataaactac
aacaatgagcctgagatttacaagaagggtagcgtcatcttccgcgattacgaactcgtt
gacccaagctctcataatatcacacaaaccatcgactcccaggcagagccgactcaacaa
tccaagacacaaaaggagaaggacaagaagagtcgcgcaaaggctcgcgtggttgttgag
cacgtggacattatcaaggacgatttctgggatcgaagaccatggcttctttcaaacaag
ccaggaaagattccgaaacagacgtaa
>Fp122
atggcgaactccaaattcgagtatgtccgtaatttcgagacgacagatgctttaatgccc
aacacatggattgtggttcgcatcgatggcaggggcttcaccaaaatgtgtgcaaagtat
gcatttgagaagccaaatgatcgtcgagccttggacctcatgaacaccgctgccaaagca
gttgtgactgaactaccagacatcactattgcatatggcgtcagtgatgagtatagtttc
gtttttcacaaagcatgcactttgtttgagcgaagagccagtaaacttgtcagcaccgtt
gtgtctaccttcacagccaactacgtatactcttggtccactcacttcccagatactcct
ttgtctcctccgctgccgtcatttgatggaagagcagtgtgttaccccagtgtgcaaaat
ctccgcgattacatgagctggcggcaagttgactgtcacatcaacaatctttacaacact
agtttctggtcattgattcaagtcaagggccttgacaacaaggaggctgaaaggaggctt
gctggaacatacgcagcagacaagaacgaaattctcttctcggagtgctccataaactac
aacaatgagcctgagatttacaagaagggtagcgtcatcttccgcgattacgaactcgtt
gacccaagctctcataatatcacacaaaccatcgactcccaggcagagccgactcaacaa
tccaagacacaaaaggagaaggacaagaagagtcgcgcaaaggctcgcgtggttgttgag
cacgtggacattatcaaggacgatttctgggatcgaagaccatggcttctttcaaacaag
ccaggaaagattccgaaacagacgtaa
>Fp125
atggcgaactccaaattcgagtatgtccgtaatttcgagacgacagatgctttaatgccc
aacacatggattgtggttcgcatcgatggcaggggcttcaccaaaatgtgtgcaaagtat
gcatttgagaagccaaatgatcgtcgagccttggacctcatgaacaccgctgccaaagca
gttgtgactgaactaccagacatcactattgcatatggcgtcagtgatgagtatagtttc
gtttttcacaaagcatgcactttgtttgagcgaagagccagtaaacttgtcagcaccgtt
gtgtctaccttcacagccaactacgtatactcttggtccactcacttcccagatactcct
ttgtctcctccgctgccgtcatttgatggaagagcagtgtgttaccccagtgtgcaaaat
ctccgcgattacatgagctggcggcaagttgactgtcacatcaacaatctttacaacact
agtttctggtcattgattcaagtcaagggccttgacaacaaggaggctgaaaggaggctt
gctggaacatacgcagcagacaagaacgaaattctcttctcggagtgctccataaactac
aacaatgagcctgagatttacaagaagggtagcgtcatcttccgcgattacgaactcgtt
gacccaagctctcataatatcacacaaaccatcgactcccaggcagagccgactcaacaa
tccaagacacaaaaggagaaggacaagaagagtcgcgcaaaggctcgcgtggttgttgag
cacgtggacattatcaaggacgatttctgggatcgaagaccatggcttctttcaaacaag
ccaggaaagattccgaaacagacgtaa
>Fp13r
atggcgaactccaaattcgagtatgtccgtaatttcgagacgacagatgctttaatgccc
aacacatggattgtggttcgcatcgatggcaggggcttcaccaaaatgtgtgcaaagtat
gcatttgagaagccaaatgatcgtcgagccttggacctcatgaacaccgctgccaaagca
gttgtgactgaactaccagacatcactattgcatatggcgtcagtgatgagtatagtttc
gtttttcacaaagcatgcactttgtttgagcgaagagccagtaaacttgtcagcaccgtt
gtgtctaccttcacagccaactacgtatactcttggtccactcacttcccagatactcct
ttgtctcctccgctgccgtcatttgatggaagagcagtgtgttaccccagtgtgcaaaat
ctccgcgattacatgagctggcggcaagttgactgtcacatcaacaatctttacaacact
agtttctggtcattgattcaagtcaagggccttgacaacaaggaggctgaaaggaggctt
gctggaacatacgcagcagacaagaacgaaattctcttctcggagtgctccataaactac
aacaatgagcctgagatttacaagaagggtagcgtcatcttccgcgattacgaactcgtt
gacccaagctctcataatatcacacaaaccatcgactcccaggcagagccgactcaacaa
tccaagacacaaaaggagaaggacaagaagagtcgcgcaaaggctcgcgtggttgttgag
cacgtggacattatcaaggacgatttctgggatcgaagaccatggcttctttcaaacaag
ccaggaaagattccgaaacagacgtaa
>Fp144
atggcgaactccaaattcgagtatgtccgtaatttcgagacgacagatgctttaatgccc
aacacatggattgtggttcgcatcgatggcaggggcttcaccaaaatgtgtgcaaagtat
gcatttgagaagccaaatgatcgtcgagccttggacctcatgaacaccgctgccaaagca
gttgtgactgaactaccagacatcactattgcatatggcgtcagtgatgagtatagtttc
gtttttcacaaagcatgcactttgtttgagcgaagagccagtaaacttgtcagcaccgtt
gtgtctaccttcacagccaactacgtatactcttggtccactcacttcccagatactcct
ttgtctcctccgctgccgtcatttgatggaagagcagtgtgttaccccagtgtgcaaaat
ctccgcgattacatgagctggcggcaagttgactgtcacatcaacaatctttacaacact
agtttctggtcattgattcaagtcaagggccttgacaacaaggaggctgaaaggaggctt
gctggaacatacgcagcagacaagaacgaaattctcttctcggagtgctccataaactac
aacaatgagcctgagatttacaagaagggtagcgtcatcttccgcgattacgaactcgtt
gacccaagctctcataatatcacacaaaccatcgactcccaggcagagccgactcaacaa
tccaagacacaaaaggagaaggacaagaagagtcgcgcaaaggctcgcgtggttgttgag
cacgtggacattatcaaggacgatttctgggatcgaagaccatggcttctttcaaacaag
ccaggaaagattccgaaacagacgtaa
>Fp146
atggcgaactccaaattcgagtatgtccgtaatttcgagacgacagatgctttaatgccc
aacacatggattgtggttcgcatcgatggcaggggcttcaccaaaatgtgtgcaaagtat
gcatttgagaagccaaatgatcgtcgagccttggacctcatgaacaccgctgccaaagca
gttgtgactgaactaccagacatcactattgcatatggcgtcagtgatgagtatagtttc
gtttttcacaaagcatgcactttgtttgagcgaagagccagtaaacttgtcagcaccgtt
gtgtctaccttcacagccaactacgtatactcttggtccactcacttcccagatactcct
ttgtctcctccgctgccgtcatttgatggaagagcagtgtgttaccccagtgtgcaaaat
ctccgcgattacatgagctggcggcaagttgactgtcacatcaacaatctttacaacact
agtttctggtcattgattcaagtcaagggccttgacaacaaggaggctgaaaggaggctt
gctggaacatacgcagcagacaagaacgaaattctcttctcggagtgctccataaactac
aacaatgagcctgagatttacaagaagggtagcgtcatcttccgcgattacgaactcgtt
gacccaagctctcataatatcacacaaaccatcgactcccaggcagagccgactcaacaa
tccaagacacaaaaggagaaggacaagaagagtcgcgcaaaggctcgcgtggttgttgag
cacgtggacattatcaaggacgatttctgggatcgaagaccatggcttctttcaaacaag
ccaggaaagattccgaaacagacgtaa
>Fp155
atggcgaactccaaattcgagtatgtccgtaatttcgagacgacagatgctttaatgccc
aacacatggattgtggttcgcatcgatggcaggggcttcaccaaaatgtgtgcaaagtat
gcatttgagaagccaaatgatcgtcgagccttggacctcatgaacaccgctgccaaagca
gttgtgactgaactaccagacatcactattgcatatggcgtcagtgatgagtatagtttc
gtttttcacaaagcatgcactttgtttgagcgaagagccagtaaacttgtcagcaccgtt
gtgtctaccttcacagccaactacgtatactcttggtccactcacttcccagatactcct
ttgtctcctccgctgccgtcatttgatggaagagcagtgtgttaccccagtgtgcaaaat
ctccgcgattacatgagctggcggcaagttgactgtcacatcaacaatctttacaacact
agtttctggtcattgattcaagtcaagggccttgacaacaaggaggctgaaaggaggctt
gctggaacatacgcagcagacaagaacgaaattctcttctcggagtgctccataaactac
aacaatgagcctgagatttacaagaagggtagcgtcatcttccgcgattacgaactcgtt
gacccaagctctcataatatcacacaaaccatcgactcccaggcagagccgactcaacaa
tccaagacacaaaaggagaaggacaagaagagtcgcgcaaaggctcgcgtggttgttgag
cacgtggacattatcaaggacgatttctgggatcgaagaccatggcttctttcaaacaag
ccaggaaagattccgaaacagacgtaa
>Fp157
atggcgaactccaaattcgagtatgtccgtaatttcgagacgacagatgctttaatgccc
aacacatggattgtggttcgcatcgatggcaggggcttcaccaaaatgtgtgcaaagtat
gcatttgagaagccaaatgatcgtcgagccttggacctcatgaacaccgctgccaaagca
gttgtgactgaactaccagacatcactattgcatatggcgtcagtgatgagtatagtttc
gtttttcacaaagcatgcactttgtttgagcgaagagccagtaaacttgtcagcaccgtt
gtgtctaccttcacagccaactacgtatactcttggtccactcacttcccagatactcct
ttgtctcctccgctgccgtcatttgatggaagagcagtgtgttaccccagtgtgcaaaat
ctccgcgattacatgagctggcggcaagttgactgtcacatcaacaatctttacaacact
agtttctggtcattgattcaagtcaagggccttgacaacaaggaggctgaaaggaggctt
gctggaacatacgcagcagacaagaacgaaattctcttctcggagtgctccataaactac
aacaatgagcctgagatttacaagaagggtagcgtcatcttccgcgattacgaactcgtt
gacccaagctctcataatatcacacaaaccatcgactcccaggcagagccgactcaacaa
tccaagacacaaaaggagaaggacaagaagagtcgcgcaaaggctcgcgtggttgttgag
cacgtggacattatcaaggacgatttctgggatcgaagaccatggcttctttcaaacaag
ccaggaaagattccgaaacagacgtaa
>Fp16r
atggcgaactccaaattcgagtatgtccgtaatttcgagacgacagatgctttaatgccc
aacacatggattgtggttcgcatcgatggcaggggcttcaccaaaatgtgtgcaaagtat
gcatttgagaagccaaatgatcgtcgagccttggacctcatgaacaccgctgccaaagca
gttgtgactgaactaccagacatcactattgcatatggcgtcagtgatgagtatagtttc
gtttttcacaaagcatgcactttgtttgagcgaagagccagtaaacttgtcagcaccgtt
gtgtctaccttcacagccaactacgtatactcttggtccactcacttcccagatactcct
ttgtctcctccgctgccgtcatttgatggaagagcagtgtgttaccccagtgtgcaaaat
ctccgcgattacatgagctggcggcaagttgactgtcacatcaacaatctttacaacact
agtttctggtcattgattcaagtcaagggccttgacaacaaggaggctgaaaggaggctt
gctggaacatacgcagcagacaagaacgaaattctcttctcggagtgctccataaactac
aacaatgagcctgagatttacaagaagggtagcgtcatcttccgcgattacgaactcgtt
gacccaagctctcataatatcacacaaaccatcgactcccaggcagagccgactcaacaa
tccaagacacaaaaggagaaggacaagaagagtcgcgcaaaggctcgcgtggttgttgag
cacgtggacattatcaaggacgatttctgggatcgaagaccatggcttctttcaaacaag
ccaggaaagattccgaaacagacgtaa
>Fp1r
atggcgaactccaaattcgagtatgtccgtaatttcgagacgacagatgctttaatgccc
aacacatggattgtggttcgcatcgatggcaggggcttcaccaaaatgtgtgcaaagtat
gcatttgagaagccaaatgatcgtcgagccttggacctcatgaacaccgctgccaaagca
gttgtgactgaactaccagacatcactattgcatatggcgtcagtgatgagtatagtttc
gtttttcacaaagcatgcactttgtttgagcgaagagccagtaaacttgtcagcaccgtt
gtgtctaccttcacagccaactacgtatactcttggtccactcacttcccagatactcct
ttgtctcctccgctgccgtcatttgatggaagagcagtgtgttaccccagtgtgcaaaat
ctccgcgattacatgagctggcggcaagttgactgtcacatcaacaatctttacaacact
agtttctggtcattgattcaagtcaagggccttgacaacaaggaggctgaaaggaggctt
gctggaacatacgcagcagacaagaacgaaattctcttctcggagtgctccataaactac
aacaatgagcctgagatttacaagaagggtagcgtcatcttccgcgattacgaactcgtt
gacccaagctctcataatatcacacaaaccatcgactcccaggcagagccgactcaacaa
tccaagacacaaaaggagaaggacaagaagagtcgcgcaaaggctcgcgtggttgttgag
cacgtggacattatcaaggacgatttctgggatcgaagaccatggcttctttcaaacaag
ccaggaaagattccgaaacagacgtaa
>Fp21r
atggcgaactccaaattcgagtatgtccgtaatttcgagacgacagatgctttaatgccc
aacacatggattgtggttcgcatcgatggcaggggcttcaccaaaatgtgtgcaaagtat
gcatttgagaagccaaatgatcgtcgagccttggacctcatgaacaccgctgccaaagca
gttgtgactgaactaccagacatcactattgcatatggcgtcagtgatgagtatagtttc
gtttttcacaaagcatgcactttgtttgagcgaagagccagtaaacttgtcagcaccgtt
gtgtctaccttcacagccaactacgtatactcttggtccactcacttcccagatactcct
ttgtctcctccgctgccgtcatttgatggaagagcagtgtgttaccccagtgtgcaaaat
ctccgcgattacatgagctggcggcaagttgactgtcacatcaacaatctttacaacact
agtttctggtcattgattcaagtcaagggccttgacaacaaggaggctgaaaggaggctt
gctggaacatacgcagcagacaagaacgaaattctcttctcggagtgctccataaactac
aacaatgagcctgagatttacaagaagggtagcgtcatcttccgcgattacgaactcgtt
gacccaagctctcataatatcacacaaaccatcgactcccaggcagagccgactcaacaa
tccaagacacaaaaggagaaggacaagaagagtcgcgcaaaggctcgcgtggttgttgag
cacgtggacattatcaaggacgatttctgggatcgaagaccatggcttctttcaaacaag
ccaggaaagattccgaaacagacgtaa
>Fp24r
atggcgaactccaaattcgagtatgtccgtaatttcgagacgacagatgctttaatgccc
aacacatggattgtggttcgcatcgatggcaggggcttcaccaaaatgtgtgcaaagtat
gcatttgagaagccaaatgatcgtcgagccttggacctcatgaacaccgctgccaaagca
gttgtgactgaactaccagacatcactattgcatatggcgtcagtgatgagtatagtttc
gtttttcacaaagcatgcactttgtttgagcgaagagccagtaaacttgtcagcaccgtt
gtgtctaccttcacagccaactacgtatactcttggtccactcacttcccagatactcct
ttgtctcctccgctgccgtcatttgatggaagagcagtgtgttaccccagtgtgcaaaat
ctccgcgattacatgagctggcggcaagttgactgtcacatcaacaatctttacaacact
agtttctggtcattgattcaagtcaagggccttgacaacaaggaggctgaaaggaggctt
gctggaacatacgcagcagacaagaacgaaattctcttctcggagtgctccataaactac
aacaatgagcctgagatttacaagaagggtagcgtcatcttccgcgattacgaactcgtt
gacccaagctctcataatatcacacaaaccatcgactcccaggcagagccgactcaacaa
tccaagacacaaaaggagaaggacaagaagagtcgcgcaaaggctcgcgtggttgttgag
cacgtggacattatcaaggacgatttctgggatcgaagaccatggcttctttcaaacaag
ccaggaaagattccgaaacagacgtaa
>Fp2516
atggcgaactccaaattcgagtatgtccgtaatttcgagacgacagatgctttaatgccc
aacacatggattgtggttcgcatcgatggcaggggcttcaccaaaatgtgtgcaaagtat
gcatttgagaagccaaatgatcgtcgagccttggacctcatgaacaccgctgccaaagca
gttgtgactgaactaccagacatcactattgcatatggcgtcagtgatgagtatagtttc
gtttttcacaaagcatgcactttgtttgagcgaagagccagtaaacttgtcagcaccgtt
gtgtctaccttcacagccaactacgtatactcttggtccactcacttcccagatactcct
ttgtctcctccgctgccgtcatttgatggaagagcagtgtgttaccccagtgtgcaaaat
ctccgcgattacatgagctggcggcaagttgactgtcacatcaacaatctttacaacact
agtttctggtcattgattcaagtcaagggccttgacaacaaggaggctgaaaggaggctt
gctggaacatacgcagcagacaagaacgaaattctcttctcggagtgctccataaactac
aacaatgagcctgagatttacaagaagggtagcgtcatcttccgcgattacgaactcgtt
gacccaagctctcataatatcacacaaaccatcgactcccaggcagagccgactcaacaa
tccaagacacaaaaggagaaggacaagaagagtcgcgcaaaggctcgcgtggttgttgag
cacgtggacattatcaaggacgatttctgggatcgaagaccatggcttctttcaaacaag
ccaggaaagattccgaaacagacgtaa
>Fp26r
atggcgaactccaaattcgagtatgtccgtaatttcgagacgacagatgctttaatgccc
aacacatggattgtggttcgcatcgatggcaggggcttcaccaaaatgtgtgcaaagtat
gcatttgagaagccaaatgatcgtcgagccttggacctcatgaacaccgctgccaaagca
gttgtgactgaactaccagacatcactattgcatatggcgtcagtgatgagtatagtttc
gtttttcacaaagcatgcactttgtttgagcgaagagccagtaaacttgtcagcaccgtt
gtgtctaccttcacagccaactacgtatactcttggtccactcacttcccagatactcct
ttgtctcctccgctgccgtcatttgatggaagagcagtgtgttaccccagtgtgcaaaat
ctccgcgattacatgagctggcggcaagttgactgtcacatcaacaatctttacaacact
agtttctggtcattgattcaagtcaagggccttgacaacaaggaggctgaaaggaggctt
gctggaacatacgcagcagacaagaacgaaattctcttctcggagtgctccataaactac
aacaatgagcctgagatttacaagaagggtagcgtcatcttccgcgattacgaactcgtt
gacccaagctctcataatatcacacaaaccatcgactcccaggcagagccgactcaacaa
tccaagacacaaaaggagaaggacaagaagagtcgcgcaaaggctcgcgtggttgttgag
cacgtggacattatcaaggacgatttctgggatcgaagaccatggcttctttcaaacaag
ccaggaaagattccgaaacagacgtaa
>Fp33
atggcgaactccaaattcgagtatgtccgtaatttcgagacgacagatgctttaatgccc
aacacatggattgtggttcgcatcgatggcaggggcttcaccaaaatgtgtgcaaagtat
gcatttgagaagccaaatgatcgtcgagccttggacctcatgaacaccgctgccaaagca
gttgtgactgaactaccagacatcactattgcatatggcgtcagtgatgagtatagtttc
gtttttcacaaagcatgcactttgtttgagcgaagagccagtaaacttgtcagcaccgtt
gtgtctaccttcacagccaactacgtatactcttggtccactcacttcccagatactcct
ttgtctcctccgctgccgtcatttgatggaagagcagtgtgttaccccagtgtgcaaaat
ctccgcgattacatgagctggcggcaagttgactgtcacatcaacaatctttacaacact
agtttctggtcattgattcaagtcaagggccttgacaacaaggaggctgaaaggaggctt
gctggaacatacgcagcagacaagaacgaaattctcttctcggagtgctccataaactac
aacaatgagcctgagatttacaagaagggtagcgtcatcttccgcgattacgaactcgtt
gacccaagctctcataatatcacacaaaccatcgactcccaggcagagccgactcaacaa
tccaagacacaaaaggagaaggacaagaagagtcgcgcaaaggctcgcgtggttgttgag
cacgtggacattatcaaggacgatttctgggatcgaagaccatggcttctttcaaacaag
ccaggaaagattccgaaacagacgtaa
>Fp34
atggcgaactccaaattcgagtatgtccgtaatttcgagacgacagatgctttaatgccc
aacacatggattgtggttcgcatcgatggcaggggcttcaccaaaatgtgtgcaaagtat
gcatttgagaagccaaatgatcgtcgagccttggacctcatgaacaccgctgccaaagca
gttgtgactgaactaccagacatcactattgcatatggcgtcagtgatgagtatagtttc
gtttttcacaaagcatgcactttgtttgagcgaagagccagtaaacttgtcagcaccgtt
gtgtctaccttcacagccaactacgtatactcttggtccactcacttcccagatactcct
ttgtctcctccgctgccgtcatttgatggaagagcagtgtgttaccccagtgtgcaaaat
ctccgcgattacatgagctggcggcaagttgactgtcacatcaacaatctttacaacact
agtttctggtcattgattcaagtcaagggccttgacaacaaggaggctgaaaggaggctt
gctggaacatacgcagcagacaagaacgaaattctcttctcggagtgctccataaactac
aacaatgagcctgagatttacaagaagggtagcgtcatcttccgcgattacgaactcgtt
gacccaagctctcataatatcacacaaaccatcgactcccaggcagagccgactcaacaa
tccaagacacaaaaggagaaggacaagaagagtcgcgcaaaggctcgcgtggttgttgag
cacgtggacattatcaaggacgatttctgggatcgaagaccatggcttctttcaaacaag
ccaggaaagattccgaaacagacgtaa
>Fp35
atggcgaactccaaattcgagtatgtccgtaatttcgagacgacagatgctttaatgccc
aacacatggattgtggttcgcatcgatggcaggggcttcaccaaaatgtgtgcaaagtat
gcatttgagaagccaaatgatcgtcgagccttggacctcatgaacaccgctgccaaagca
gttgtgactgaactaccagacatcactattgcatatggcgtcagtgatgagtatagtttc
gtttttcacaaagcatgcactttgtttgagcgaagagccagtaaacttgtcagcaccgtt
gtgtctaccttcacagccaactacgtatactcttggtccactcacttcccagatactcct
ttgtctcctccgctgccgtcatttgatggaagagcagtgtgttaccccagtgtgcaaaat
ctccgcgattacatgagctggcggcaagttgactgtcacatcaacaatctttacaacact
agtttctggtcattgattcaagtcaagggccttgacaacaaggaggctgaaaggaggctt
gctggaacatacgcagcagacaagaacgaaattctcttctcggagtgctccataaactac
aacaatgagcctgagatttacaagaagggtagcgtcatcttccgcgattacgaactcgtt
gacccaagctctcataatatcacacaaaccatcgactcccaggcagagccgactcaacaa
tccaagacacaaaaggagaaggacaagaagagtcgcgcaaaggctcgcgtggttgttgag
cacgtggacattatcaaggacgatttctgggatcgaagaccatggcttctttcaaacaag
ccaggaaagattccgaaacagacgtaa
>Fp38
atggcgaactccaaattcgagtatgtccgtaatttcgagacgacagatgctttaatgccc
aacacatggattgtggttcgcatcgatggcaggggcttcaccaaaatgtgtgcaaagtat
gcatttgagaagccaaatgatcgtcgagccttggacctcatgaacaccgctgccaaagca
gttgtgactgaactaccagacatcactattgcatatggcgtcagtgatgagtatagtttc
gtttttcacaaagcatgcactttgtttgagcgaagagccagtaaacttgtcagcaccgtt
gtgtctaccttcacagccaactacgtatactcttggtccactcacttcccagatactcct
ttgtctcctccgctgccgtcatttgatggaagagcagtgtgttaccccagtgtgcaaaat
ctccgcgattacatgagctggcggcaagttgactgtcacatcaacaatctttacaacact
agtttctggtcattgattcaagtcaagggccttgacaacaaggaggctgaaaggaggctt
gctggaacatacgcagcagacaagaacgaaattctcttctcggagtgctccataaactac
aacaatgagcctgagatttacaagaagggtagcgtcatcttccgcgattacgaactcgtt
gacccaagctctcataatatcacacaaaccatcgactcccaggcagagccgactcaacaa
tccaagacacaaaaggagaaggacaagaagagtcgcgcaaaggctcgcgtggttgttgag
cacgtggacattatcaaggacgatttctgggatcgaagaccatggcttctttcaaacaag
ccaggaaagattccgaaacagacgtaa
>Fp39
atggcgaactccaaattcgagtatgtccgtaatttcgagacgacagatgctttaatgccc
aacacatggattgtggttcgcatcgatggcaggggcttcaccaaaatgtgtgcaaagtat
gcatttgagaagccaaatgatcgtcgagccttggacctcatgaacaccgctgccaaagca
gttgtgactgaactaccagacatcactattgcatatggcgtcagtgatgagtatagtttc
gtttttcacaaagcatgcactttgtttgagcgaagagccagtaaacttgtcagcaccgtt
gtgtctaccttcacagccaactacgtatactcttggtccactcacttcccagatactcct
ttgtctcctccgctgccgtcatttgatggaagagcagtgtgttaccccagtgtgcaaaat
ctccgcgattacatgagctggcggcaagttgactgtcacatcaacaatctttacaacact
agtttctggtcattgattcaagtcaagggccttgacaacaaggaggctgaaaggaggctt
gctggaacatacgcagcagacaagaacgaaattctcttctcggagtgctccataaactac
aacaatgagcctgagatttacaagaagggtagcgtcatcttccgcgattacgaactcgtt
gacccaagctctcataatatcacacaaaccatcgactcccaggcagagccgactcaacaa
tccaagacacaaaaggagaaggacaagaagagtcgcgcaaaggctcgcgtggttgttgag
cacgtggacattatcaaggacgatttctgggatcgaagaccatggcttctttcaaacaag
ccaggaaagattccgaaacagacgtaa
>Fp42
atggcgaactccaaattcgagtatgtccgtaatttcgagacgacagatgctttaatgccc
aacacatggattgtggttcgcatcgatggcaggggcttcaccaaaatgtgtgcaaagtat
gcatttgagaagccaaatgatcgtcgagccttggacctcatgaacaccgctgccaaagca
gttgtgactgaactaccagacatcactattgcatatggcgtcagtgatgagtatagtttc
gtttttcacaaagcatgcactttgtttgagcgaagagccagtaaacttgtcagcaccgtt
gtgtctaccttcacagccaactacgtatactcttggtccactcacttcccagatactcct
ttgtctcctccgctgccgtcatttgatggaagagcagtgtgttaccccagtgtgcaaaat
ctccgcgattacatgagctggcggcaagttgactgtcacatcaacaatctttacaacact
agtttctggtcattgattcaagtcaagggccttgacaacaaggaggctgaaaggaggctt
gctggaacatacgcagcagacaagaacgaaattctcttctcggagtgctccataaactac
aacaatgagcctgagatttacaagaagggtagcgtcatcttccgcgattacgaactcgtt
gacccaagctctcataatatcacacaaaccatcgactcccaggcagagccgactcaacaa
tccaagacacaaaaggagaaggacaagaagagtcgcgcaaaggctcgcgtggttgttgag
cacgtggacattatcaaggacgatttctgggatcgaagaccatggcttctttcaaacaag
ccaggaaagattccgaaacagacgtaa
>Fp44
atggcgaactccaaattcgagtatgtccgtaatttcgagacgacagatgctttaatgccc
aacacatggattgtggttcgcatcgatggcaggggcttcaccaaaatgtgtgcaaagtat
gcatttgagaagccaaatgatcgtcgagccttggacctcatgaacaccgctgccaaagca
gttgtgactgaactaccagacatcactattgcatatggcgtcagtgatgagtatagtttc
gtttttcacaaagcatgcactttgtttgagcgaagagccagtaaacttgtcagcaccgtt
gtgtctaccttcacagccaactacgtatactcttggtccactcacttcccagatactcct
ttgtctcctccgctgccgtcatttgatggaagagcagtgtgttaccccagtgtgcaaaat
ctccgcgattacatgagctggcggcaagttgactgtcacatcaacaatctttacaacact
agtttctggtcattgattcaagtcaagggccttgacaacaaggaggctgaaaggaggctt
gctggaacatacgcagcagacaagaacgaaattctcttctcggagtgctccataaactac
aacaatgagcctgagatttacaagaagggtagcgtcatcttccgcgattacgaactcgtt
gacccaagctctcataatatcacacaaaccatcgactcccaggcagagccgactcaacaa
tccaagacacaaaaggagaaggacaagaagagtcgcgcaaaggctcgcgtggttgttgag
cacgtggacattatcaaggacgatttctgggatcgaagaccatggcttctttcaaacaag
ccaggaaagattccgaaacagacgtaa
>Fp49
atggcgaactccaaattcgagtatgtccgtaatttcgagacgacagatgctttaatgccc
aacacatggattgtggttcgcatcgatggcaggggcttcaccaaaatgtgtgcaaagtat
gcatttgagaagccaaatgatcgtcgagccttggacctcatgaacaccgctgccaaagca
gttgtgactgaactaccagacatcactattgcatatggcgtcagtgatgagtatagtttc
gtttttcacaaagcatgcactttgtttgagcgaagagccagtaaacttgtcagcaccgtt
gtgtctaccttcacagccaactacgtatactcttggtccactcacttcccagatactcct
ttgtctcctccgctgccgtcatttgatggaagagcagtgtgttaccccagtgtgcaaaat
ctccgcgattacatgagctggcggcaagttgactgtcacatcaacaatctttacaacact
agtttctggtcattgattcaagtcaagggccttgacaacaaggaggctgaaaggaggctt
gctggaacatacgcagcagacaagaacgaaattctcttctcggagtgctccataaactac
aacaatgagcctgagatttacaagaagggtagcgtcatcttccgcgattacgaactcgtt
gacccaagctctcataatatcacacaaaccatcgactcccaggcagagccgactcaacaa
tccaagacacaaaaggagaaggacaagaagagtcgcgcaaaggctcgcgtggttgttgag
cacgtggacattatcaaggacgatttctgggatcgaagaccatggcttctttcaaacaag
ccaggaaagattccgaaacagacgtaa
>Fp50
atggcgaactccaaattcgagtatgtccgtaatttcgagacgacagatgctttaatgccc
aacacatggattgtggttcgcatcgatggcaggggcttcaccaaaatgtgtgcaaagtat
gcatttgagaagccaaatgatcgtcgagccttggacctcatgaacaccgctgccaaagca
gttgtgactgaactaccagacatcactattgcatatggcgtcagtgatgagtatagtttc
gtttttcacaaagcatgcactttgtttgagcgaagagccagtaaacttgtcagcaccgtt
gtgtctaccttcacagccaactacgtatactcttggtccactcacttcccagatactcct
ttgtctcctccgctgccgtcatttgatggaagagcagtgtgttaccccagtgtgcaaaat
ctccgcgattacatgagctggcggcaagttgactgtcacatcaacaatctttacaacact
agtttctggtcattgattcaagtcaagggccttgacaacaaggaggctgaaaggaggctt
gctggaacatacgcagcagacaagaacgaaattctcttctcggagtgctccataaactac
aacaatgagcctgagatttacaagaagggtagcgtcatcttccgcgattacgaactcgtt
gacccaagctctcataatatcacacaaaccatcgactcccaggcagagccgactcaacaa
tccaagacacaaaaggagaaggacaagaagagtcgcgcaaaggctcgcgtggttgttgag
cacgtggacattatcaaggacgatttctgggatcgaagaccatggcttctttcaaacaag
ccaggaaagattccgaaacagacgtaa
>Fp51
atggcgaactccaaattcgagtatgtccgtaatttcgagacgacagatgctttaatgccc
aacacatggattgtggttcgcatcgatggcaggggcttcaccaaaatgtgtgcaaagtat
gcatttgagaagccaaatgatcgtcgagccttggacctcatgaacaccgctgccaaagca
gttgtgactgaactaccagacatcactattgcatatggcgtcagtgatgagtatagtttc
gtttttcacaaagcatgcactttgtttgagcgaagagccagtaaacttgtcagcaccgtt
gtgtctaccttcacagccaactacgtatactcttggtccactcacttcccagatactcct
ttgtctcctccgctgccgtcatttgatggaagagcagtgtgttaccccagtgtgcaaaat
ctccgcgattacatgagctggcggcaagttgactgtcacatcaacaatctttacaacact
agtttctggtcattgattcaagtcaagggccttgacaacaaggaggctgaaaggaggctt
gctggaacatacgcagcagacaagaacgaaattctcttctcggagtgctccataaactac
aacaatgagcctgagatttacaagaagggtagcgtcatcttccgcgattacgaactcgtt
gacccaagctctcataatatcacacaaaccatcgactcccaggcagagccgactcaacaa
tccaagacacaaaaggagaaggacaagaagagtcgcgcaaaggctcgcgtggttgttgag
cacgtggacattatcaaggacgatttctgggatcgaagaccatggcttctttcaaacaag
ccaggaaagattccgaaacagacgtaa
>Fp59
atggcgaactccaaattcgagtatgtccgtaatttcgagacgacagatgctttaatgccc
aacacatggattgtggttcgcatcgatggcaggggcttcaccaaaatgtgtgcaaagtat
gcatttgagaagccaaatgatcgtcgagccttggacctcatgaacaccgctgccaaagca
gttgtgactgaactaccagacatcactattgcatatggcgtcagtgatgagtatagtttc
gtttttcacaaagcatgcactttgtttgagcgaagagccagtaaacttgtcagcaccgtt
gtgtctaccttcacagccaactacgtatactcttggtccactcacttcccagatactcct
ttgtctcctccgctgccgtcatttgatggaagagcagtgtgttaccccagtgtgcaaaat
ctccgcgattacatgagctggcggcaagttgactgtcacatcaacaatctttacaacact
agtttctggtcattgattcaagtcaagggccttgacaacaaggaggctgaaaggaggctt
gctggaacatacgcagcagacaagaacgaaattctcttctcggagtgctccataaactac
aacaatgagcctgagatttacaagaagggtagcgtcatcttccgcgattacgaactcgtt
gacccaagctctcataatatcacacaaaccatcgactcccaggcagagccgactcaacaa
tccaagacacaaaaggagaaggacaagaagagtcgcgcaaaggctcgcgtggttgttgag
cacgtggacattatcaaggacgatttctgggatcgaagaccatggcttctttcaaacaag
ccaggaaagattccgaaacagacgtaa
>Fp63
atggcgaactccaaattcgagtatgtccgtaatttcgagacgacagatgctttaatgccc
aacacatggattgtggttcgcatcgatggcaggggcttcaccaaaatgtgtgcaaagtat
gcatttgagaagccaaatgatcgtcgagccttggacctcatgaacaccgctgccaaagca
gttgtgactgaactaccagacatcactattgcatatggcgtcagtgatgagtatagtttc
gtttttcacaaagcatgcactttgtttgagcgaagagccagtaaacttgtcagcaccgtt
gtgtctaccttcacagccaactacgtatactcttggtccactcacttcccagatactcct
ttgtctcctccgctgccgtcatttgatggaagagcagtgtgttaccccagtgtgcaaaat
ctccgcgattacatgagctggcggcaagttgactgtcacatcaacaatctttacaacact
agtttctggtcattgattcaagtcaagggccttgacaacaaggaggctgaaaggaggctt
gctggaacatacgcagcagacaagaacgaaattctcttctcggagtgctccataaactac
aacaatgagcctgagatttacaagaagggtagcgtcatcttccgcgattacgaactcgtt
gacccaagctctcataatatcacacaaaccatcgactcccaggcagagccgactcaacaa
tccaagacacaaaaggagaaggacaagaagagtcgcgcaaaggctcgcgtggttgttgag
cacgtggacattatcaaggacgatttctgggatcgaagaccatggcttctttcaaacaag
ccaggaaagattccgaaacagacgtaa
>Fp65
atggcgaactccaaattcgagtatgtccgtaatttcgagacgacagatgctttaatgccc
aacacatggattgtggttcgcatcgatggcaggggcttcaccaaaatgtgtgcaaagtat
gcatttgagaagccaaatgatcgtcgagccttggacctcatgaacaccgctgccaaagca
gttgtgactgaactaccagacatcactattgcatatggcgtcagtgatgagtatagtttc
gtttttcacaaagcatgcactttgtttgagcgaagagccagtaaacttgtcagcaccgtt
gtgtctaccttcacagccaactacgtatactcttggtccactcacttcccagatactcct
ttgtctcctccgctgccgtcatttgatggaagagcagtgtgttaccccagtgtgcaaaat
ctccgcgattacatgagctggcggcaagttgactgtcacatcaacaatctttacaacact
agtttctggtcattgattcaagtcaagggccttgacaacaaggaggctgaaaggaggctt
gctggaacatacgcagcagacaagaacgaaattctcttctcggagtgctccataaactac
aacaatgagcctgagatttacaagaagggtagcgtcatcttccgcgattacgaactcgtt
gacccaagctctcataatatcacacaaaccatcgactcccaggcagagccgactcaacaa
tccaagacacaaaaggagaaggacaagaagagtcgcgcaaaggctcgcgtggttgttgag
cacgtggacattatcaaggacgatttctgggatcgaagaccatggcttctttcaaacaag
ccaggaaagattccgaaacagacgtaa
>Fp66
atggcgaactccaaattcgagtatgtccgtaatttcgagacgacagatgctttaatgccc
aacacatggattgtggttcgcatcgatggcaggggcttcaccaaaatgtgtgcaaagtat
gcatttgagaagccaaatgatcgtcgagccttggacctcatgaacaccgctgccaaagca
gttgtgactgaactaccagacatcactattgcatatggcgtcagtgatgagtatagtttc
gtttttcacaaagcatgcactttgtttgagcgaagagccagtaaacttgtcagcaccgtt
gtgtctaccttcacagccaactacgtatactcttggtccactcacttcccagatactcct
ttgtctcctccgctgccgtcatttgatggaagagcagtgtgttaccccagtgtgcaaaat
ctccgcgattacatgagctggcggcaagttgactgtcacatcaacaatctttacaacact
agtttctggtcattgattcaagtcaagggccttgacaacaaggaggctgaaaggaggctt
gctggaacatacgcagcagacaagaacgaaattctcttctcggagtgctccataaactac
aacaatgagcctgagatttacaagaagggtagcgtcatcttccgcgattacgaactcgtt
gacccaagctctcataatatcacacaaaccatcgactcccaggcagagccgactcaacaa
tccaagacacaaaaggagaaggacaagaagagtcgcgcaaaggctcgcgtggttgttgag
cacgtggacattatcaaggacgatttctgggatcgaagaccatggcttctttcaaacaag
ccaggaaagattccgaaacagacgtaa
>Fp72
atggcgaactccaaattcgagtatgtccgtaatttcgagacgacagatgctttaatgccc
aacacatggattgtggttcgcatcgatggcaggggcttcaccaaaatgtgtgcaaagtat
gcatttgagaagccaaatgatcgtcgagccttggacctcatgaacaccgctgccaaagca
gttgtgactgaactaccagacatcactattgcatatggcgtcagtgatgagtatagtttc
gtttttcacaaagcatgcactttgtttgagcgaagagccagtaaacttgtcagcaccgtt
gtgtctaccttcacagccaactacgtatactcttggtccactcacttcccagatactcct
ttgtctcctccgctgccgtcatttgatggaagagcagtgtgttaccccagtgtgcaaaat
ctccgcgattacatgagctggcggcaagttgactgtcacatcaacaatctttacaacact
agtttctggtcattgattcaagtcaagggccttgacaacaaggaggctgaaaggaggctt
gctggaacatacgcagcagacaagaacgaaattctcttctcggagtgctccataaactac
aacaatgagcctgagatttacaagaagggtagcgtcatcttccgcgattacgaactcgtt
gacccaagctctcataatatcacacaaaccatcgactcccaggcagagccgactcaacaa
tccaagacacaaaaggagaaggacaagaagagtcgcgcaaaggctcgcgtggttgttgag
cacgtggacattatcaaggacgatttctgggatcgaagaccatggcttctttcaaacaag
ccaggaaagattccgaaacagacgtaa
>Fp73
atggcgaactccaaattcgagtatgtccgtaatttcgagacgacagatgctttaatgccc
aacacatggattgtggttcgcatcgatggcaggggcttcaccaaaatgtgtgcaaagtat
gcatttgagaagccaaatgatcgtcgagccttggacctcatgaacaccgctgccaaagca
gttgtgactgaactaccagacatcactattgcatatggcgtcagtgatgagtatagtttc
gtttttcacaaagcatgcactttgtttgagcgaagagccagtaaacttgtcagcaccgtt
gtgtctaccttcacagccaactacgtatactcttggtccactcacttcccagatactcct
ttgtctcctccgctgccgtcatttgatggaagagcagtgtgttaccccagtgtgcaaaat
ctccgcgattacatgagctggcggcaagttgactgtcacatcaacaatctttacaacact
agtttctggtcattgattcaagtcaagggccttgacaacaaggaggctgaaaggaggctt
gctggaacatacgcagcagacaagaacgaaattctcttctcggagtgctccataaactac
aacaatgagcctgagatttacaagaagggtagcgtcatcttccgcgattacgaactcgtt
gacccaagctctcataatatcacacaaaccatcgactcccaggcagagccgactcaacaa
tccaagacacaaaaggagaaggacaagaagagtcgcgcaaaggctcgcgtggttgttgag
cacgtggacattatcaaggacgatttctgggatcgaagaccatggcttctttcaaacaag
ccaggaaagattccgaaacagacgtaa
>Fp76
atggcgaactccaaattcgagtatgtccgtaatttcgagacgacagatgctttaatgccc
aacacatggattgtggttcgcatcgatggcaggggcttcaccaaaatgtgtgcaaagtat
gcatttgagaagccaaatgatcgtcgagccttggacctcatgaacaccgctgccaaagca
gttgtgactgaactaccagacatcactattgcatatggcgtcagtgatgagtatagtttc
gtttttcacaaagcatgcactttgtttgagcgaagagccagtaaacttgtcagcaccgtt
gtgtctaccttcacagccaactacgtatactcttggtccactcacttcccagatactcct
ttgtctcctccgctgccgtcatttgatggaagagcagtgtgttaccccagtgtgcaaaat
ctccgcgattacatgagctggcggcaagttgactgtcacatcaacaatctttacaacact
agtttctggtcattgattcaagtcaagggccttgacaacaaggaggctgaaaggaggctt
gctggaacatacgcagcagacaagaacgaaattctcttctcggagtgctccataaactac
aacaatgagcctgagatttacaagaagggtagcgtcatcttccgcgattacgaactcgtt
gacccaagctctcataatatcacacaaaccatcgactcccaggcagagccgactcaacaa
tccaagacacaaaaggagaaggacaagaagagtcgcgcaaaggctcgcgtggttgttgag
cacgtggacattatcaaggacgatttctgggatcgaagaccatggcttctttcaaacaag
ccaggaaagattccgaaacagacgtaa
>Fp78
atggcgaactccaaattcgagtatgtccgtaatttcgagacgacagatgctttaatgccc
aacacatggattgtggttcgcatcgatggcaggggcttcaccaaaatgtgtgcaaagtat
gcatttgagaagccaaatgatcgtcgagccttggacctcatgaacaccgctgccaaagca
gttgtgactgaactaccagacatcactattgcatatggcgtcagtgatgagtatagtttc
gtttttcacaaagcatgcactttgtttgagcgaagagccagtaaacttgtcagcaccgtt
gtgtctaccttcacagccaactacgtatactcttggtccactcacttcccagatactcct
ttgtctcctccgctgccgtcatttgatggaagagcagtgtgttaccccagtgtgcaaaat
ctccgcgattacatgagctggcggcaagttgactgtcacatcaacaatctttacaacact
agtttctggtcattgattcaagtcaagggccttgacaacaaggaggctgaaaggaggctt
gctggaacatacgcagcagacaagaacgaaattctcttctcggagtgctccataaactac
aacaatgagcctgagatttacaagaagggtagcgtcatcttccgcgattacgaactcgtt
gacccaagctctcataatatcacacaaaccatcgactcccaggcagagccgactcaacaa
tccaagacacaaaaggagaaggacaagaagagtcgcgcaaaggctcgcgtggttgttgag
cacgtggacattatcaaggacgatttctgggatcgaagaccatggcttctttcaaacaag
ccaggaaagattccgaaacagacgtaa
>Fp81
atggcgaactccaaattcgagtatgtccgtaatttcgagacgacagatgctttaatgccc
aacacatggattgtggttcgcatcgatggcaggggcttcaccaaaatgtgtgcaaagtat
gcatttgagaagccaaatgatcgtcgagccttggacctcatgaacaccgctgccaaagca
gttgtgactgaactaccagacatcactattgcatatggcgtcagtgatgagtatagtttc
gtttttcacaaagcatgcactttgtttgagcgaagagccagtaaacttgtcagcaccgtt
gtgtctaccttcacagccaactacgtatactcttggtccactcacttcccagatactcct
ttgtctcctccgctgccgtcatttgatggaagagcagtgtgttaccccagtgtgcaaaat
ctccgcgattacatgagctggcggcaagttgactgtcacatcaacaatctttacaacact
agtttctggtcattgattcaagtcaagggccttgacaacaaggaggctgaaaggaggctt
gctggaacatacgcagcagacaagaacgaaattctcttctcggagtgctccataaactac
aacaatgagcctgagatttacaagaagggtagcgtcatcttccgcgattacgaactcgtt
gacccaagctctcataatatcacacaaaccatcgactcccaggcagagccgactcaacaa
tccaagacacaaaaggagaaggacaagaagagtcgcgcaaaggctcgcgtggttgttgag
cacgtggacattatcaaggacgatttctgggatcgaagaccatggcttctttcaaacaag
ccaggaaagattccgaaacagacgtaa
>Fp84
atggcgaactccaaattcgagtatgtccgtaatttcgagacgacagatgctttaatgccc
aacacatggattgtggttcgcatcgatggcaggggcttcaccaaaatgtgtgcaaagtat
gcatttgagaagccaaatgatcgtcgagccttggacctcatgaacaccgctgccaaagca
gttgtgactgaactaccagacatcactattgcatatggcgtcagtgatgagtatagtttc
gtttttcacaaagcatgcactttgtttgagcgaagagccagtaaacttgtcagcaccgtt
gtgtctaccttcacagccaactacgtatactcttggtccactcacttcccagatactcct
ttgtctcctccgctgccgtcatttgatggaagagcagtgtgttaccccagtgtgcaaaat
ctccgcgattacatgagctggcggcaagttgactgtcacatcaacaatctttacaacact
agtttctggtcattgattcaagtcaagggccttgacaacaaggaggctgaaaggaggctt
gctggaacatacgcagcagacaagaacgaaattctcttctcggagtgctccataaactac
aacaatgagcctgagatttacaagaagggtagcgtcatcttccgcgattacgaactcgtt
gacccaagctctcataatatcacacaaaccatcgactcccaggcagagccgactcaacaa
tccaagacacaaaaggagaaggacaagaagagtcgcgcaaaggctcgcgtggttgttgag
cacgtggacattatcaaggacgatttctgggatcgaagaccatggcttctttcaaacaag
ccaggaaagattccgaaacagacgtaa
>Fp86
atggcgaactccaaattcgagtatgtccgtaatttcgagacgacagatgctttaatgccc
aacacatggattgtggttcgcatcgatggcaggggcttcaccaaaatgtgtgcaaagtat
gcatttgagaagccaaatgatcgtcgagccttggacctcatgaacaccgctgccaaagca
gttgtgactgaactaccagacatcactattgcatatggcgtcagtgatgagtatagtttc
gtttttcacaaagcatgcactttgtttgagcgaagagccagtaaacttgtcagcaccgtt
gtgtctaccttcacagccaactacgtatactcttggtccactcacttcccagatactcct
ttgtctcctccgctgccgtcatttgatggaagagcagtgtgttaccccagtgtgcaaaat
ctccgcgattacatgagctggcggcaagttgactgtcacatcaacaatctttacaacact
agtttctggtcattgattcaagtcaagggccttgacaacaaggaggctgaaaggaggctt
gctggaacatacgcagcagacaagaacgaaattctcttctcggagtgctccataaactac
aacaatgagcctgagatttacaagaagggtagcgtcatcttccgcgattacgaactcgtt
gacccaagctctcataatatcacacaaaccatcgactcccaggcagagccgactcaacaa
tccaagacacaaaaggagaaggacaagaagagtcgcgcaaaggctcgcgtggttgttgag
cacgtggacattatcaaggacgatttctgggatcgaagaccatggcttctttcaaacaag
ccaggaaagattccgaaacagacgtaa
>Fvenenatum.busco
atggcgaactccaaattcgagtatgtccgtaatttcgagacgacagatgctttaatgccc
aacacatggattgt------------------------------------------gtat
gcttttgagaagccaaatgatcgtcgagccttggatctcatgaacactgctgccaaagca
gttgtgactgaacttccagatatcactatcgcgtatggcgtcagtgacgagtacagtttc
gtctttcacaaagcatgcactttgtttgagcgaagagccagtaaacttgtcagcactgtt
gtatctaccttcactgccaactacgtatattcttggtccattcacttcccggataccccc
ttgtcgcctccgctgccatcctttgacgggagagcagtgtgttacccaagcgtgcaaaat
ctccgcgattacatgagttggcggcaagttgattgtcacatcaacaatctttacaacacc
agtttctggtcattgattcaggtcaagggccttgacaacaaggaggctgaaaagaggcta
gctggaacatacgcagcagacaagaacgaaattctcttctcggaatgctccatcaactac
aacaacgagccggagatttacaagaagggtagcgtcatcttccgcgattacgaactcgtt
gacccaagctctcacaatatcacgcagaccatcgactcccaggcagagccaactcaacaa
tccaagacacaaaaagacaaggacaagaagagtcgcgcaaaggctcgcgtggttgtggag
cacgtggacattatcaaggacgatttctgggatcgaagaccatggcttctttcaaacaag
ccaggaaagattccgaaacagacgtaa
