# Supplementary material for: Apicidin biosynthesis is linked to accessory chromosomes in Fusarium poae isolates
Source: BMC Genomics. 2021 Aug 4;22:591. doi: 10.1186/s12864-021-07617-y (PMC8340494; doi:10.1186/s12864-021-07617-y)
Supplement: Supplementary file 17 — Additional file 17. Compressed folder containing alignments for each of the 4141 orthologs used in BUSCO analysis. [file 12864_2021_7617_MOESM17_ESM.zip › Fven2_nt_MAFFT/37700at5125_nt.mafft.fasta]

>Fp105
atgtgcatcgtacttctgaccactgcgcatcccgattatgcattaatcgccatcgataac
agggacgagttcatcctcagacctacttcccgaccacattggtggactcacagcacatct
ggtagaccagtcttgtcatctagagatctccaacgggcagagaaggggacatggatggga
ctcagcaaagacggtcatctagccgtactcacaaactatcgagaaaccgacatcaaagac
caaaatcaccctattcatgctgccaaaagccgtggtggtatggtcaccgcttggctggga
acaccacccgaggagagtctcaaagacagcgtccacaaactggtcgaaaacgacggcgtt
aaaggcgtcggaggattctccatggtttgcggcaaattgagaaaaaacacttccggtatc
gccatcgttagcaatagagcaggcaacgtcaacgatgtgcccattattgctaaagaccga
gacgagatgtggggtttgagtaatacggcatttgacgcgacaggcaagggagatgaatgg
gcaaagatatcgattggaaagaaactctttcgtgaagccatcgacagttccgtatccgac
aagttgagtcaagaggatctgatctccaacttgctggacgttctgagccacgacacattg
ccgaggaacgaaaacgcaagcctggtcgagtatatcaacgagctcaagaagagcgtattt
atcccactgatcggcgacgaaaagcatcgaaaggcgatggaagtggccatggcgaaagga
cccggcgagtgggcgacagacgagcaaaaagcagccgaagagctcatgtcggaaggacga
ccagatccaagcacaacacccatcatgggatttgagacaggcatgtatggtacgcagcgt
cagacggtggtgttggttgattgggagggtaaagttaccatggtcgagagggcgctttgg
gatggtaatggcaatgctgtgcctaaaggagagggggacatgaggtttgaattctcgatt
aatggatggaacgatgagtctcgtaatggtgtaaatggggagagcaatgggcatatgtag
---------
>Fp108
atgtgcatcgtacttctgaccactgcgcatcccgattatgcattaatcgccatcgataac
agggacgagttcatcctcagacctacttcccgaccacattggtggactcacagcacatct
ggtagaccagtcttgtcatctagagatctccaacgggcagagaaggggacatggatggga
ctcagcaaagacggtcatctagccgtactcacaaactatcgagaaaccgacatcaaagac
caaaatcaccctattcatgctgccaaaagccgtggtggtatggtcaccgcttggctggga
acaccacccgaggagagtctcaaagacagcgtccacaaactggtcgaaaacgacggcgtt
aaaggcgtcggaggattctccatggtttgcggcaaattgagaaaaaacacttccggtatc
gccatcgttagcaatagagcaggcaacgtcaacgatgtgcccattattgctaaagaccga
gacgagatgtggggtttgagtaatacggcatttgacgcgacaggcaagggagatgaatgg
gcaaagatatcgattggaaagaaactctttcgtgaagccatcgacagttccgtatccgac
aagttgagtcaagaggatctgatctccaacttgctggacgttctgagccacgacacattg
ccgaggaacgaaaacgcaagcctggtcgagtatatcaacgagctcaagaagagcgtattt
atcccactgatcggcgacgaaaagcatcgaaaggcgatggaagtggccatggcgaaagga
cccggcgagtgggcgacagacgagcaaaaagcagccgaagagctcatgtcggaaggacga
ccagatccaagcacaacacccatcatgggatttgagacaggcatgtatggtacgcagcgt
cagacggtggtgttggttgattgggagggtaaagttaccatggtcgagagggcgctttgg
gatggtaatggcaatgctgtgcctaaaggagagggggacatgaggtttgaattctcgatt
aatggatggaacgatgagtctcgtaatggtgtaaatggggagagcaatgggcatatgtag
---------
>Fp118
atgtgcatcgtacttctgaccactgcgcatcccgattatgcattaatcgccatcgataac
agggacgagttcatcctcagacctacttcccgaccgcattggtggactcacagcacatct
ggtagaccagtattgtcatccagagatctccaacgggcagagaaggggacatggatggga
ctcagcaaagacggtcatctagccgtactcacaaactatcgagaaaccgacatcaaagac
caaaatcatcctattcatgctgccaaaagccgtggtggtatggtcaccgcttggctggga
acaccacccgaggagagtctcaaagacagcgtccacaaactggtcgaaaacgacggcgtt
aaaggcgtcggaggattctccatggtttgcggcaaattgagaaaaaacacttccggtatc
gccatcgttagcaacagagcaggcaacgtcaacgatgtgcccattattgctaaagaccga
gacgagatgtggggtttgagtaatacggcatttgatgcgacaggcaagggagatgaatgg
gcaaagatatcaattggaaagaaactctttcgtgaagccatcgacagttccgtatccgac
aagttgagtcaagaggatctgatttccaatctattggatgtactcagccacgacacattg
ccgaggaatgaaaacgcaagcctggtcgagtatatcaacgagctcaaaaagagcgtattt
atcccgctgatcggcgacgaaaagcatcgaaaggcgatggaagcggctatggcgaaagga
cccggcgagtgggcgacagacgagcaaaaagcagccgaagagctcatgtcggaaggacga
ccagatccaagtacaacacccatcatgggattcgagacaggcatgtatggtacgcagcgt
cagacagtggtgttggttgattgggagggtaaagttaccatggtcgagagggcgctttgg
gatggtaatggcaatgctgtgcctaaaggagagggagatttgaagtttgaattctcgatt
aatggatggaatgatgaatctcgcaatgatgtaaatggagagagcaatgggcgtgtgtaa
---------
>Fp122
atgtgcatcgtacttctgaccactgcgcatcccgattatgcattaatcgccatcgataac
agggacgagttcatcctcagacctacttcccgaccacattggtggactcacagcacatct
ggtagaccagtattgtcatccagagatctccaacgggcagagaaggggacatggatggga
ctcagcaaagacggtcatctagctgtactcacaaactatcgagaaactgacatcaaagac
caaaatcatcctattcatgctgccaaaagccgtggtggtatggtcaccgcttggctggga
acaccacccgaggaaagtctcaaagacagcgtccacaaactggtcgaaaacgacggtgtt
aaaggcgtcggaggattctccatggtttgcggcaaattgagaaaaaacacctccggtatc
gccatcgttagcaacagagcaggcaacgtcaacgatgtgcccattattgctaaagaccga
gacgagatgtggggtttgagtaatacggcatttgatgcgacaggcaagggagatgaatgg
gcaaagatatcgattggaaagaaactcttccgtgaagccatcgacagttccgtatccgac
aagtcgagccaagaggatctgatttccaatctattggatgtactcagccacgacacattg
ccgaggaatgaaaacgcaagcctggtcgagtatatcaacgagctcaagaagagcgtattt
atcccactgatcggcgacgaaaagcatcgaaaggcgatggaagcggctatggcgaaagga
cccggccagtgggcgacagacgagcaaaaagcagctgaagagctcatgtcggaaggtcga
ccagatccaagcacaacacccatcatgggatttgagacaggcatgtatggtacgcagcgt
cagacagtggtgttggttgattgggagggtaaagttaccatggtcgagagggcgctttgg
gatggtaatggcaatgctgtgcctaaaggagaaggagatttgaagtttgaattctcgatt
aatggatggaatgatgaatctcgcaatggtgtaaatggagagagcaatgggcttatgtaa
---------
>Fp125
atgtgcatcgtacttctgaccactgcgcatcccgattatgcattaatcgccatcgataac
agggacgagttcatcctcagacctacttcccgaccacattggtggactcacagcacatct
ggtagaccagtcttgtcatctagagatctccaacgggcagagaaggggacatggatggga
ctcagcaaagacggtcatctagccgtactcacaaactatcgagaaaccgacatcaaagac
caaaatcatcctattcatgctgccaaaagccgtggtggtatggtcaccgcttggctggga
acaccacccgaggagagtctcaaagacagcgtccacaaactggtcgaaaacgacggcgtt
aaaggcgtcggaggattctccatggtttgcggcaaattgagaaaaaacacttccggtatc
gccatcgttagcaatagagcaggcaacgtcaacgatgtgcccattattgctaaagaccga
gacgagatgtggggtttgagtaacacggcatttgatgcgacaggcaggggagatgaatgg
gcaaagatctcgattggaaagaaactcttccgtgaagccatcggcagttccgtatccgac
aagtcgagccaagaggatctgatttccaatctattggatgtactcagccacgacacattg
ccgaggaacgaaaacgcaagcctggtcgagtatatcaacgagctcaagaaaagtgtattt
atcccattgatcggcgacgaaaagcatcggaaggcgatggaagcggctatggcgaaagga
cccggcgagtgggcgacagacgagcaaaaagcagccgaagagctcatgtcggaaggacga
ccagatccaagtacaacacccatcatgggattcgagacaggcatgtatggtacgcagcgt
cagacagtggtgttggttgattgggagggtaaagttaccatggtcgagagggcgctttgg
gatggtaatggcaatgctgtgcctaaaggagagggagatttgaagtttgaattctcgatt
aatggatggaatgatgaatctcgcaatggtgtaaatggggagagcaatgggcatgtagat
gactgttga
>Fp13r
atgtgcatcgtacttctgaccactgcgcatcccgattatgcattaatcgccatcgataac
agggacgagttcatcctcagacctacttcccgaccacattggtggactcacagcacatct
ggtagaccagtcttgtcatctagagatctccaacgggcagagaaggggacatggatggga
ctcagcaaagacggtcatctagccgtactcacaaactatcgagaaaccgacatcaaagac
caaaatcatcctattcatgctgccaaaagccgtggtggtatggtcaccgcttggctggga
acaccacccgaggagagtctcaaagacagcgtccacaaactggtcgaaaacgacggcgtt
aaaggcgtcggaggattctccatggtttgcggcaaattgagaaaaaacacttccggtatc
gccatcgttagcaatagagcaggcaacgtcaacgatgtgcccattattgctaaagaccga
gacgagatgtggggtttgagtaacacggcatttgatgcgacaggcaggggagatgaatgg
gcaaagatctcgattggaaagaaactcttccgtgaagccatcggcagttccgtatccgac
aagtcgagccaagaggatctgatttccaatctattggatgtactcagccacgacacattg
ccgaggaacgaaaacgcaagcctggtcgagtatatcaacgagctcaagaaaagtgtattt
atcccattgatcggcgacgaaaagcatcggaaggcgatggaagcggctatggcgaaagga
cccggcgagtgggcgacagacgagcaaaaagcagccgaagagctcatgtcggaaggacga
ccagatccaagtacaacacccatcatgggattcgagacaggcatgtatggtacgcagcgt
cagacagtggtgttggttgattgggagggtaaagttaccatggtcgagagggcgctttgg
gatggtaatggcaatgctgtgcctaaaggagagggagatttgaagtttgaattctcgatt
aatggatggaatgatgaatctcgcaatggtgtaaatggggagagcaatgggcatgtagat
gactgttga
>Fp144
atgtgcatcgtacttctgaccactgcgcatcccgattatgcattaatcgccatcgataac
agggacgagttcatcctcagacctacttcccgaccacattggtggactcacagcacatct
ggtagaccagtcttgtcatctagagatctccaacgggcagagaaggggacatggatggga
ctcagcaaagacggtcatctagccgtactcacaaactatcgagaaaccgacatcaaagac
caaaatcaccctattcatgctgccaaaagccgtggtggtatggtcaccgcttggctggga
acaccacccgaggaaagtctcaaagacagcgtccacaaactggtcgaaaacgacggcgtt
aaaggcgtcggaggattctccatggtttgcggcaaattgagaaaaaacacttccggtatc
gccatcgttagcaatagagcaggcaacgtcaacgatgtgcccattattgctaaagaccga
gacgagatgtggggtttgagtaacacggtatttgatgcgacaggcaggggagatgaatgg
gcaaagatatcaattggaaagaaactctttcgtgaagccatcgacagttccgtatccgac
aagttgagtcaagaggatctgatttccaatctattggatgtactcagccacgacacattg
ccgaggaacgaaaacgcaagcctggtcgagtatatcaacgagctcaagaaaagcgtattt
atcccactgatcggcgacgaaaagcatcgaaaggcgatggaagcggctatggcgaaagga
cccggccagtgggcgacagacgagcaaaaagcagccgaagagctcatgtcggaaggacga
ccagatccaagcacaacacccatcatgggattcgagacaggcatgtatggtacgcagcgt
cagacagtggtgttggttgattgggagggtaaagttaccatggtcgagagggcgctttgg
gatggtaatggcaatgctgtgcctaaaggagagggagatttgaagtttgaattctcgatt
aatggatggaatgatgaatctcgcaatggtgtaaatggagagagcaatgggcttatgtaa
---------
>Fp146
atgtgcatcgtacttctgaccactgcgcatcccgattatgcattaatcgccatcgataac
agggacgagttcatcctcagacctacttcccgaccacattggtggactcacagcacatct
ggtagaccagtcttgtcatctagagatctccaacgggcagagaaggggacatggatggga
ctcagcaaagacggtcatctagccgtactcacaaactatcgagaaaccgacatcaaagac
caaaatcatcctattcatgctgccaaaagccgtggtggtatggtcaccgcttggctggga
acaccacccgaggagagtctcaaagacagcgtccacaaactggtcgaaaacgacggcgtt
aaaggcgtcggaggattctccatggtttgcggcaaattgagaaaaaacacttccggtatc
gccatcgttagcaatagagcaggcaacgtcaacgatgtgcccattattgctaaagaccga
gacgagatgtggggtttgagtaacacggcatttgatgcgacaggcaggggagatgaatgg
gcaaagatctcgattggaaagaaactcttccgtgaagccatcggcagttccgtatccgac
aagtcgagccaagaggatctgatttccaatctattggatgtactcagccacgacacattg
ccgaggaacgaaaacgcaagcctggtcgagtatatcaacgagctcaagaaaagtgtattt
atcccattgatcggcgacgaaaagcatcggaaggcgatggaagcggctatggcgaaagga
cccggcgagtgggcgacagacgagcaaaaagcagccgaagagctcatgtcggaaggacga
ccagatccaagtacaacacccatcatgggattcgagacaggcatgtatggtacgcagcgt
cagacagtggtgttggttgattgggagggtaaagttaccatggtcgagagggcgctttgg
gatggtaatggcaatgctgtgcctaaaggagagggagatttgaagtttgaattctcgatt
aatggatggaatgatgaatctcgcaatggtgtaaatggggagagcaatgggcatgtagat
gactgttga
>Fp155
atgtgcatcgtacttctgaccactgcgcatcccgattatgcattaatcgccatcgataac
agggacgagttcatcctcagacctacttcccgaccgcattggtggactcacagcacatct
ggtagaccagtattgtcatccagagatctccaacgggcagagaaggggacatggatggga
ctcagcaaagacggtcatctagccgtactcacaaactatcgagaaaccgacatcaaagac
caaaatcatcctattcatgctgccaaaagccgtggtggtatggtcaccgcttggctggga
acaccacccgaggagagtctcaaagacagcgtccacaaactggtcgaaaacgacggcgtt
aaaggcgtcggaggattctccatggtttgcggcaaattgagaaaaaacacttccggtatc
gccatcgttagcaacagagcaggcaacgtcaacgatgtgcccattattgctaaagaccga
gacgagatgtggggtttgagtaatacggcatttgatgcgacaggcaagggagatgaatgg
gcaaagatatcaattggaaagaaactctttcgtgaagccatcgacagttccgtatccgac
aagttgagtcaagaggatctgatttccaatctattggatgtactcagccacgacacattg
ccgaggaatgaaaacgcaagcctggtcgagtatatcaacgagctcaaaaagagcgtattt
atcccgctgatcggcgacgaaaagcatcgaaaggcgatggaagcggctatggcgaaagga
cccggcgagtgggcgacagacgagcaaaaagcagccgaagagctcatgtcggaaggacga
ccagatccaagtacaacacccatcatgggattcgagacaggcatgtatggtacgcagcgt
cagacagtggtgttggttgattgggagggtaaagttaccatggtcgagagggcgctttgg
gatggtaatggcaatgctgtgcctaaaggagagggagatttgaagtttgaattctcgatt
aatggatggaatgatgaatctcgcaatgatgtaaatggagagagcaatgggcgtgtgtaa
---------
>Fp157
atgtgcatcgtacttctgaccactgcgcatcccgattatgcattaatcgccatcgataac
agggacgagttcatcctcagacctacttcccgaccacattggtggactcacagcacatct
ggtagaccagtcttgtcatctagagatctccaacgggcagagaaggggacatggatggga
ctcagcaaagacggtcatctagccgtactcacaaactatcgagaaaccgacatcaaagac
caaaatcatcctattcatgctgccaaaagccgtggtggtatggtcaccgcttggctggga
acaccacccgaggagagtctcaaagacagcgtccacaaactggtcgaaaacgacggcgtt
aaaggcgtcggaggattctccatggtttgcggcaaattgagaaaaaacacttccggtatc
gccatcgttagcaatagagcaggcaacgtcaacgatgtgcccattattgctaaagaccga
gacgagatgtggggtttgagtaacacggcatttgatgcgacaggcaggggagatgaatgg
gcaaagatctcgattggaaagaaactcttccgtgaagccatcggcagttccgtatccgac
aagtcgagccaagaggatctgatttccaatctattggatgtactcagccacgacacattg
ccgaggaacgaaaacgcaagcctggtcgagtatatcaacgagctcaagaaaagtgtattt
atcccattgatcggcgacgaaaagcatcggaaggcgatggaagcggctatggcgaaagga
cccggcgagtgggcgacagacgagcaaaaagcagccgaagagctcatgtcggaaggacga
ccagatccaagtacaacacccatcatgggattcgagacaggcatgtatggtacgcagcgt
cagacagtggtgttggttgattgggagggtaaagttaccatggtcgagagggcgctttgg
gatggtaatggcaatgctgtgcctaaaggagagggagatttgaagtttgaattctcgatt
aatggatggaatgatgaatctcgcaatggtgtaaatggggagagcaatgggcatgtagat
gactgttga
>Fp16r
atgtgcatcgtacttctgaccactgcgcatcccgattatgcattaatcgccatcgataac
agggacgagttcatcctcagacctacttcccgaccacattggtggactcacagcacatct
ggtagaccagtcttgtcatctagagatctccaacgggcagagaaggggacatggatggga
ctcagcaaagacggtcatctagccgtactcacaaactatcgagaaaccgacatcaaagac
caaaatcatcctattcatgctgccaaaagccgtggtggtatggtcaccgcttggctggga
acaccacccgaggagagtctcaaagacagcgtccacaaactggtcgaaaacgacggcgtt
aaaggcgtcggaggattctccatggtttgcggcaaattgagaaaaaacacttccggtatc
gccatcgttagcaatagagcaggcaacgtcaacgatgtgcccattattgctaaagaccga
gacgagatgtggggtttgagtaacacggcatttgatgcgacaggcaggggagatgaatgg
gcaaagatctcgattggaaagaaactcttccgtgaagccatcggcagttccgtatccgac
aagtcgagccaagaggatctgatttccaatctattggatgtactcagccacgacacattg
ccgaggaacgaaaacgcaagcctggtcgagtatatcaacgagctcaagaaaagtgtattt
atcccattgatcggcgacgaaaagcatcggaaggcgatggaagcggctatggcgaaagga
cccggcgagtgggcgacagacgagcaaaaagcagccgaagagctcatgtcggaaggacga
ccagatccaagtacaacacccatcatgggattcgagacaggcatgtatggtacgcagcgt
cagacagtggtgttggttgattgggagggtaaagttaccatggtcgagagggcgctttgg
gatggtaatggcaatgctgtgcctaaaggagagggagatttgaagtttgaattctcgatt
aatggatggaatgatgaatctcgcaatggtgtaaatggggagagcaatgggcatgtagat
gactgttga
>Fp1r
atgtgcatcgtacttctgaccactgcgcatcccgattatgcattaatcgccatcgataac
agggacgagttcatcctcagacctacttcccgaccacattggtggactcacagcacatct
ggtagaccagtcttgtcatccagagatctccaacgggcagagaaggggacatggatggga
ctcagcaaagacggtcatctagccgtactcacaaactatcgagaaaccgacatcaaagac
caaaatcatcctattcatgctgccaaaagccgtggtggtatggtcaccgcttggctggga
acaccacccgaggaaagtctcaaagacagcgtccacaaactggtcgaaaacgacggcgtt
aaaggcgtcggaggattctccatggtttgcggcaaattgagaaaaaacacttccggtatc
gccatcgttagcaatagagcaggcaacgtcaacgatgtgcccattattgctaaagaccga
gacgagatgtggggtttgagtaacacggcatttgatgcgacaggcaggggagatgaatgg
gcaaagatctcgattggaaagaaactctttcgtgaagccatcgacagttccgtatccgac
aagttgagtcaagaggatctgatttccaatctattggatgtactcagccacgacacattg
ccgaggaacgaaaacgcaagcctggtcgagtatatcaacgagctcaagaaaagcgtattt
atcccactgatcggcgacgaaaagcatcgaaaggcgatggaagcggctatggcgaaagga
cccggcgagtgggcgacagacgagcaaaaagcagccgaagagctcatgtcggaaggacga
ccagatccaagcaccacacccatcatgggattcgagacaggcatgtatggtacgcagcgt
cagacggtggtgttggttgattgggagggtaaagttaccatggtcgagagggcgctttgg
gatggtaatggcaatgctgtgcctaaaggagagggagatttgaagtttgaattctcgatt
aatggatggaatgatgaatctcgcaatggtgtaaatggggagagcaatgggcatatgtag
---------
>Fp21r
atgtgcatcgtacttctgaccactgcgcatcccgattatgcattaatcgccatcgataac
agggacgagttcatcctcagacctacttcccgaccacattggtggactcacagcacatct
ggtagaccagtcttgtcatctagagatctccaacgggcagagaaggggacatggatggga
ctcagcaaagacggtcatctagccgtactcacaaactatcgagaaaccgacatcaaagac
caaaatcaccctattcatgctgccaaaagccgtggtggtatggtcaccgcttggctggga
acaccacccgaggagagtctcaaagacagcgtccacaaactggtcgaaaacgacggcgtt
aaaggcgtcggaggattctccatggtttgcggcaaattgagaaaaaacacttccggtatc
gccatcgttagcaatagagcaggcaacgtcaacgatgtgcccattattgctaaagaccga
gacgagatgtggggtttgagtaatacggcatttgacgcgacaggcaagggagatgaatgg
gcaaagatatcgattggaaagaaactctttcgtgaagccatcgacagttccgtatccgac
aagttgagtcaagaggatctgatctccaacttgctggacgttctgagccacgacacattg
ccgaggaacgaaaacgcaagcctggtcgagtatatcaacgagctcaagaagagcgtattt
atcccactgatcggcgacgaaaagcatcgaaaggcgatggaagtggccatggcgaaagga
cccggcgagtgggcgacagacgagcaaaaagcagccgaagagctcatgtcggaaggacga
ccagatccaagcacaacacccatcatgggatttgagacaggcatgtatggtacgcagcgt
cagacggtggtgttggttgattgggagggtaaagttaccatggtcgagagggcgctttgg
gatggtaatggcaatgctgtgcctaaaggagagggggacatgaggtttgaattctcgatt
aatggatggaacgatgagtctcgtaatggtgtaaatggggagagcaatgggcatatgtag
---------
>Fp24r
atgtgcatcgtacttctgaccactgcgcatcccgattatgcattaatcgccatcgataac
agggacgagttcatcctcagacctacttcccgaccacattggtggactcacagcacatct
ggtagaccagtcttgtcatccagagatctccaacgggcagagaaggggacatggatggga
ctcagcaaagacggtcatctagccgtactcacaaactatcgagaaaccgacatcaaagac
caaaatcatcctattcatgctgccaaaagccgtggtggtatggtcaccgcttggctggga
acaccacccgaggaaagtctcaaagacagcgtccacaaactggtcgaaaacgacggcgtt
aaaggcgtcggaggattctccatggtttgcggcaaattgagaaaaaacacttccggtatc
gccatcgttagcaatagagcaggcaacgtcaacgatgtgcccattattgctaaagaccga
gacgagatgtggggtttgagtaacacggcatttgatgcgacaggcaggggagatgaatgg
gcaaagatctcgattggaaagaaactctttcgtgaagccatcgacagttccgtatccgac
aagttgagtcaagaggatctgatttccaatctattggatgtactcagccacgacacattg
ccgaggaacgaaaacgcaagcctggtcgagtatatcaacgagctcaagaaaagcgtattt
atcccactgatcggcgacgaaaagcatcgaaaggcgatggaagcggctatggcgaaagga
cccggcgagtgggcgacagacgagcaaaaagcagccgaagagctcatgtcggaaggacga
ccagatccaagcaccacacccatcatgggattcgagacaggcatgtatggtacgcagcgt
cagacggtggtgttggttgattgggagggtaaagttaccatggtcgagagggcgctttgg
gatggtaatggcaatgctgtgcctaaaggagagggagatttgaagtttgaattctcgatt
aatggatggaatgatgaatctcgcaatggtgtaaatggggagagcaatgggcatatgtag
---------
>Fp2516
atgtgcatcgtacttctgaccactgcgcatcccgattatgcattaatcgccatcgataac
agggacgagttcatcctcagacctacttcccgaccacattggtggactcacagcacatct
ggtagaccagtcttgtcatctagagatctccaacgggcagagaaggggacatggatggga
ctcagcaaagacggtcatctagccgtactcacaaactatcgagaaaccgacatcaaagac
caaaatcaccctattcatgctgccaaaagccgtggtggtatggtcaccgcttggctggga
acaccacccgaggaaagtctcaaagacagcgtccacaaactggtcgaaaacgacggcgtt
aaaggcgtcggaggattctccatggtttgcggcaaattgagaaaaaacacttccggtatc
gccatcgttagcaatagagcaggcaacgtcaacgatgtgcccattattgctaaagaccga
gacgagatgtggggtttgagtaacacggtatttgatgcgacaggcaggggagatgaatgg
gcaaagatatcaattggaaagaaactctttcgtgaagccatcgacagttccgtatccgac
aagttgagtcaagaggatctgatttccaatctattggatgtactcagccacgacacattg
ccgaggaacgaaaacgcaagcctggtcgagtatatcaacgagctcaagaaaagcgtattt
atcccactgatcggcgacgaaaagcatcgaaaggcgatggaagcggctatggcgaaagga
cccggccagtgggcgacagacgagcaaaaagcagccgaagagctcatgtcggaaggacga
ccagatccaagcacaacacccatcatgggattcgagacaggcatgtatggtacgcagcgt
cagacagtggtgttggttgattgggagggtaaagttaccatggtcgagagggcgctttgg
gatggtaatggcaatgctgtgcctaaaggagagggagatttgaagtttgaattctcgatt
aatggatggaatgatgaatctcgcaatggtgtaaatggagagagcaatgggcttatgtaa
---------
>Fp26r
atgtgcatcgtacttctgaccactgcgcatcccgattatgcattaatcgccatcgataac
agggacgagttcatcctcagacctacttcccgaccacattggtggactcacagcacatct
ggtagaccagtcttgtcatccagagatctccaacgggcagagaaggggacatggatggga
ctcagcaaagacggtcatctagccgtactcacaaactatcgagaaaccgacatcaaagac
caaaatcatcctattcatgctgccaaaagccgtggtggtatggtcaccgcttggctggga
acaccacccgaggaaagtctcaaagacagcgtccacaaactggtcgaaaacgacggcgtt
aaaggcgtcggaggattctccatggtttgcggcaaattgagaaaaaacacttccggtatc
gccatcgttagcaatagagcaggcaacgtcaacgatgtgcccattattgctaaagaccga
gacgagatgtggggtttgagtaacacggcatttgatgcgacaggcaggggagatgaatgg
gcaaagatctcgattggaaagaaactctttcgtgaagccatcgacagttccgtatccgac
aagttgagtcaagaggatctgatttccaatctattggatgtactcagccacgacacattg
ccgaggaacgaaaacgcaagcctggtcgagtatatcaacgagctcaagaaaagcgtattt
atcccactgatcggcgacgaaaagcatcgaaaggcgatggaagcggctatggcgaaagga
cccggcgagtgggcgacagacgagcaaaaagcagccgaagagctcatgtcggaaggacga
ccagatccaagcaccacacccatcatgggattcgagacaggcatgtatggtacgcagcgt
cagacggtggtgttggttgattgggagggtaaagttaccatggtcgagagggcgctttgg
gatggtaatggcaatgctgtgcctaaaggagagggagatttgaagtttgaattctcgatt
aatggatggaatgatgaatctcgcaatggtgtaaatggggagagcaatgggcatatgtag
---------
>Fp33
atgtgcatcgtacttctgaccactgcgcatcccgattatgcattaatcgccatcgataac
agggacgagttcatcctcagacctacttcccgaccacattggtggactcacagcacatct
ggtagaccagtcttgtcatctagagatctccaacgggcagagaaggggacatggatggga
ctcagcaaagacggtcatctagccgtactcacaaactatcgagaaaccgacatcaaagac
caaaatcatcctattcatgctgccaaaagccgtggtggtatggtcaccgcttggctggga
acaccacccgaggagagtctcaaagacagcgtccacaaactggtcgaaaacgacggcgtt
aaaggcgtcggaggattctccatggtttgcggcaaattgagaaaaaacacttccggtatc
gccatcgttagcaatagagcaggcaacgtcaacgatgtgcccattattgctaaagaccga
gacgagatgtggggtttgagtaacacggcatttgatgcgacaggcaggggagatgaatgg
gcaaagatctcgattggaaagaaactcttccgtgaagccatcggcagttccgtatccgac
aagtcgagccaagaggatctgatttccaatctattggatgtactcagccacgacacattg
ccgaggaacgaaaacgcaagcctggtcgagtatatcaacgagctcaagaaaagtgtattt
atcccattgatcggcgacgaaaagcatcggaaggcgatggaagcggctatggcgaaagga
cccggcgagtgggcgacagacgagcaaaaagcagccgaagagctcatgtcggaaggacga
ccagatccaagtacaacacccatcatgggattcgagacaggcatgtatggtacgcagcgt
cagacagtggtgttggttgattgggagggtaaagttaccatggtcgagagggcgctttgg
gatggtaatggcaatgctgtgcctaaaggagagggagatttgaagtttgaattctcgatt
aatggatggaatgatgaatctcgcaatggtgtaaatggggagagcaatgggcatgtagat
gactgttga
>Fp34
atgtgcatcgtacttctgaccactgcgcatcccgattatgcattaatcgccatcgataac
agggacgagttcatcctcagacctacttcccgaccacattggtggactcacagcacatct
ggtagaccagtattgtcatccagagatctccaacgggcagagaaggggacatggatggga
ctcagcaaagacggtcatctagctgtactcacaaactatcgagaaactgacatcaaagac
caaaatcatcctattcatgctgccaaaagccgtggtggtatggtcaccgcttggctggga
acaccacccgaggaaagtctcaaagacagcgtccacaaactggtcgaaaacgacggtgtt
aaaggcgtcggaggattctccatggtttgcggcaaattgagaaaaaacacctccggtatc
gccatcgttagcaacagagcaggcaacgtcaacgatgtgcccattattgctaaagaccga
gacgagatgtggggtttgagtaatacggcatttgatgcgacaggcaagggagatgaatgg
gcaaagatatcgattggaaagaaactcttccgtgaagccatcgacagttccgtatccgac
aagtcgagccaagaggatctgatttccaatctattggatgtactcagccacgacacattg
ccgaggaatgaaaacgcaagcctggtcgagtatatcaacgagctcaagaagagcgtattt
atcccactgatcggcgacgaaaagcatcgaaaggcgatggaagcggctatggcgaaagga
cccggccagtgggcgacagacgagcaaaaagcagctgaagagctcatgtcggaaggtcga
ccagatccaagcacaacacccatcatgggatttgagacaggcatgtatggtacgcagcgt
cagacagtggtgttggttgattgggagggtaaagttaccatggtcgagagggcgctttgg
gatggtaatggcaatgctgtgcctaaaggagaaggagatttgaagtttgaattctcgatt
aatggatggaatgatgaatctcgcaatggtgtaaatggagagagcaatgggcttatgtaa
---------
>Fp35
atgtgcatcgtacttctgaccactgcgcatcccgattatgcattaatcgccatcgataac
agggacgagttcatcctcagacctacttcccgaccacattggtggactcacagcacatct
ggtagaccagtcttgtcatctagagatctccaacgggcagagaaggggacatggatggga
ctcagcaaagacggtcatctagccgtactcacaaactatcgagaaaccgacatcaaagac
caaaatcaccctattcatgctgccaaaagccgtggtggtatggtcaccgcttggctggga
acaccacccgaggaaagtctcaaagacagcgtccacaaactggtcgaaaacgacggcgtt
aaaggcgtcggaggattctccatggtttgcggcaaattgagaaaaaacacttccggtatc
gccatcgttagcaatagagcaggcaacgtcaacgatgtgcccattattgctaaagaccga
gacgagatgtggggtttgagtaacacggtatttgatgcgacaggcaggggagatgaatgg
gcaaagatatcaattggaaagaaactctttcgtgaagccatcgacagttccgtatccgac
aagttgagtcaagaggatctgatttccaatctattggatgtactcagccacgacacattg
ccgaggaacgaaaacgcaagcctggtcgagtatatcaacgagctcaagaaaagcgtattt
atcccactgatcggcgacgaaaagcatcgaaaggcgatggaagcggctatggcgaaagga
cccggccagtgggcgacagacgagcaaaaagcagccgaagagctcatgtcggaaggacga
ccagatccaagcacaacacccatcatgggattcgagacaggcatgtatggtacgcagcgt
cagacagtggtgttggttgattgggagggtaaagttaccatggtcgagagggcgctttgg
gatggtaatggcaatgctgtgcctaaaggagagggagatttgaagtttgaattctcgatt
aatggatggaatgatgaatctcgcaatggtgtaaatggagagagcaatgggcttatgtaa
---------
>Fp38
atgtgcatcgtacttctgaccactgcgcatcccgattatgcattaatcgccatcgataac
agggacgagttcatcctcagacctacttcccgaccacattggtggactcacagcacatct
ggtagaccagtcttgtcatctagagatctccaacgggcagagaaggggacatggatggga
ctcagcaaagacggtcatctagccgtactcacaaactatcgagaaaccgacatcaaagac
caaaatcaccctattcatgctgccaaaagccgtggtggtatggtcaccgcttggctggga
acaccacccgaggaaagtctcaaagacagcgtccacaaactggtcgaaaacgacggcgtt
aaaggcgtcggaggattctccatggtttgcggcaaattgagaaaaaacacttccggtatc
gccatcgttagcaatagagcaggcaacgtcaacgatgtgcccattattgctaaagaccga
gacgagatgtggggtttgagtaacacggtatttgatgcgacaggcaggggagatgaatgg
gcaaagatatcaattggaaagaaactctttcgtgaagccatcgacagttccgtatccgac
aagttgagtcaagaggatctgatttccaatctattggatgtactcagccacgacacattg
ccgaggaacgaaaacgcaagcctggtcgagtatatcaacgagctcaagaaaagcgtattt
atcccactgatcggcgacgaaaagcatcgaaaggcgatggaagcggctatggcgaaagga
cccggccagtgggcgacagacgagcaaaaagcagccgaagagctcatgtcggaaggacga
ccagatccaagcacaacacccatcatgggattcgagacaggcatgtatggtacgcagcgt
cagacagtggtgttggttgattgggagggtaaagttaccatggtcgagagggcgctttgg
gatggtaatggcaatgctgtgcctaaaggagagggagatttgaagtttgaattctcgatt
aatggatggaatgatgaatctcgcaatggtgtaaatggagagagcaatgggcttatgtaa
---------
>Fp39
atgtgcatcgtacttctgaccactgcgcatcccgattatgcattaatcgccatcgataac
agggacgagttcatcctcagacctacttcccgaccacattggtggactcacagcacatcc
ggtagaccagtcttgtcatccagagatctccaacgggcagagaaggggacatggatggga
ctcagcaaagacggtcatctagccgtactcacaaactatcgagaaactgacatcaaagac
caaaatcatcctattcatgctgccaaaagccgtggtggtatggtcaccgcttggctggga
acaccacccgaggagagtctcaaagacagcgtccacaaactggtcgaaaacgacggcgtt
aaaggcgtcggaggattctccatggtttgcggcaaattgagaaaaaacacttccggtatc
gccatcgttagcaatagagcaggcaacgtcaacgatgtgcccattattgctaaagaccga
gacgagatgtggggtttgagtaacacggcatttgatgcgacaggcaggggagatgaatgg
gcaaagatatcaattggaaagaaactctttcgtgaagccatcgacagttccgtatccgac
aagttgagtcaagaggatctgatttccaatctattggatgtactcagccacgacacattg
ccgaggaacgaaaacgcaagcctggtcgagtatatcaacgagctcaagaaaagcgtattt
atcccactgatcggcgacgaaaagcatcgaaaggcgatggaagcggctatggcgaaagga
cccggcgagtgggcgacagacgagcaaaaagcagccgaagagctcatgtcggaaggacga
ccagatccaagtacaacacccatcatgggattcgagacaggcatgtatggtacgcagcgt
cagacggtggtgttggttgattgggagggtaaagttaccatggtcgagagggcgctttgg
gatggtaatggcaatgctgtgcctaaaggagaaggagatttgaagtttgaattctcgatt
aatggatggaatgatgaatctcgcaatggtgtaaatggggagagcaatgggcatgtaaat
gactgctga
>Fp42
atgtgcatcgtacttctgaccactgcgcatcccgattatgcattaatcgccatcgataac
agggacgagttcatcctcagacctacttcccgaccacattggtggactcacagcacatct
ggtagaccagtcttgtcatctagagatctccaacgggcagagaaggggacatggatggga
ctcagcaaagacggtcatctagccgtactcacaaactatcgagaaaccgacatcaaagac
caaaatcaccctattcatgctgccaaaagccgtggtggtatggtcaccgcttggctggga
acaccacccgaggagagtctcaaagacagcgtccacaaactggtcgaaaacgacggcgtt
aaaggcgtcggaggattctccatggtttgcggcaaattgagaaaaaacacttccggtatc
gccatcgttagcaatagagcaggcaacgtcaacgatgtgcccattattgctaaagaccga
gacgagatgtggggtttgagtaatacggcatttgacgcgacaggcaagggagatgaatgg
gcaaagatatcgattggaaagaaactctttcgtgaagccatcgacagttccgtatccgac
aagttgagtcaagaggatctgatctccaacttgctggacgttctgagccacgacacattg
ccgaggaacgaaaacgcaagcctggtcgagtatatcaacgagctcaagaagagcgtattt
atcccactgatcggcgacgaaaagcatcgaaaggcgatggaagtggccatggcgaaagga
cccggcgagtgggcgacagacgagcaaaaagcagccgaagagctcatgtcggaaggacga
ccagatccaagcacaacacccatcatgggatttgagacaggcatgtatggtacgcagcgt
cagacggtggtgttggttgattgggagggtaaagttaccatggtcgagagggcgctttgg
gatggtaatggcaatgctgtgcctaaaggagagggggacatgaggtttgaattctcgatt
aatggatggaacgatgagtctcgtaatggtgtaaatggggagagcaatgggcatatgtag
---------
>Fp44
atgtgcatcgtacttctgaccactgcgcatcccgattatgcattaatcgccatcgataac
agggacgagttcatcctcagacctacttcccgaccacattggtggactcacagcacatcc
ggtagaccagtcttgtcatccagagatctccaacgggcagagaaggggacatggatggga
ctcagcaaagacggtcatctagccgtactcacaaactatcgagaaactgacatcaaagac
caaaatcatcctattcatgctgccaaaagccgtggtggtatggtcaccgcttggctggga
acaccacccgaggagagtctcaaagacagcgtccacaaactggtcgaaaacgacggcgtt
aaaggcgtcggaggattctccatggtttgcggcaaattgagaaaaaacacttccggtatc
gccatcgttagcaatagagcaggcaacgtcaacgatgtgcccattattgctaaagaccga
gacgagatgtggggtttgagtaacacggcatttgatgcgacaggcaggggagatgaatgg
gcaaagatatcaattggaaagaaactctttcgtgaagccatcgacagttccgtatccgac
aagttgagtcaagaggatctgatttccaatctattggatgtactcagccacgacacattg
ccgaggaacgaaaacgcaagcctggtcgagtatatcaacgagctcaagaagagcgtattt
atcccgctgatcggcgacgaaaagcatcgaaaggcgatggaagcggctatggcgaaagga
cccggcgagtgggcgacagacgagcaaaaagcagccgaagagctcatgtcggaaggacga
ccagatccaagcaccacacccatcatgggattcgagacaggcatgtatggtacgcagcgt
cagacggtggtgttggttgattgggagggtaaagttaccatggtcgagagggcgctttgg
gatggtaatggcaatgctgtgcctaaaggagaaggagatttgaagtttgaattctcgatt
aatggatggaatgatgaatctcgcaatggtgtaaatggggagagcaatgggcatgtaaat
gactgctga
>Fp49
atgtgcatcgtacttctgaccactgcgcatcccgattatgcattaatcgccatcgataac
agggacgagttcatcctcagacctacttcccgaccacattggtggactcacagcacatct
ggtagaccagtcttgtcatctagagatctccaacgggcagagaaggggacatggatggga
ctcagcaaagacggtcatctagccgtactcacaaactatcgagaaaccgacatcaaagac
caaaatcaccctattcatgctgccaaaagccgtggtggtatggtcaccgcttggctggga
acaccacccgaggagagtctcaaagacagcgtccacaaactggtcgaaaacgacggcgtt
aaaggcgtcggaggattctccatggtttgcggcaaattgagaaaaaacacttccggtatc
gccatcgttagcaatagagcaggcaacgtcaacgatgtgcccattattgctaaagaccga
gacgagatgtggggtttgagtaatacggcatttgacgcgacaggcaagggagatgaatgg
gcaaagatatcgattggaaagaaactctttcgtgaagccatcgacagttccgtatccgac
aagttgagtcaagaggatctgatctccaacttgctggacgttctgagccacgacacattg
ccgaggaacgaaaacgcaagcctggtcgagtatatcaacgagctcaagaagagcgtattt
atcccactgatcggcgacgaaaagcatcgaaaggcgatggaagtggccatggcgaaagga
cccggcgagtgggcgacagacgagcaaaaagcagccgaagagctcatgtcggaaggacga
ccagatccaagcacaacacccatcatgggatttgagacaggcatgtatggtacgcagcgt
cagacggtggtgttggttgattgggagggtaaagttaccatggtcgagagggcgctttgg
gatggtaatggcaatgctgtgcctaaaggagagggggacatgaggtttgaattctcgatt
aatggatggaacgatgagtctcgtaatggtgtaaatggggagagcaatgggcatatgtag
---------
>Fp50
atgtgcatcgtacttctgaccactgcgcatcccgattatgcattaatcgccatcgataac
agggacgagttcatcctcagacctacttcccgaccacattggtggactcacagcacatct
ggtagaccagtcttgtcatctagagatctccaacgggcagagaaggggacatggatggga
ctcagcaaagacggtcatctagccgtactcacaaactatcgagaaaccgacatcaaagac
caaaatcatcctattcatgctgccaaaagccgtggtggtatggtcaccgcttggctggga
acaccacccgaggagagtctcaaagacagcgtccacaaactggtcgaaaacgacggcgtt
aaaggcgtcggaggattctccatggtttgcggcaaattgagaaaaaacacttccggtatc
gccatcgttagcaatagagcaggcaacgtcaacgatgtgcccattattgctaaagaccga
gacgagatgtggggtttgagtaacacggcatttgatgcgacaggcaggggagatgaatgg
gcaaagatctcgattggaaagaaactcttccgtgaagccatcggcagttccgtatccgac
aagtcgagccaagaggatctgatttccaatctattggatgtactcagccacgacacattg
ccgaggaacgaaaacgcaagcctggtcgagtatatcaacgagctcaagaaaagtgtattt
atcccattgatcggcgacgaaaagcatcggaaggcgatggaagcggctatggcgaaagga
cccggcgagtgggcgacagacgagcaaaaagcagccgaagagctcatgtcggaaggacga
ccagatccaagtacaacacccatcatgggattcgagacaggcatgtatggtacgcagcgt
cagacagtggtgttggttgattgggagggtaaagttaccatggtcgagagggcgctttgg
gatggtaatggcaatgctgtgcctaaaggagagggagatttgaagtttgaattctcgatt
aatggatggaatgatgaatctcgcaatggtgtaaatggggagagcaatgggcatgtagat
gactgttga
>Fp51
atgtgcatcgtacttctgaccactgcgcatcccgattatgcattaatcgccatcgataac
agggacgagttcatcctcagacctacttcccgaccacattggtggactcacagcacatcc
ggtagaccagtcttgtcatccagagatctccaacgggcagagaaggggacatggatggga
ctcagcaaagacggtcatctagccgtactcacaaactatcgagaaactgacatcaaagac
caaaatcatcctattcatgctgccaaaagccgtggtggtatggtcaccgcttggctggga
acaccacccgaggagagtctcaaagacagcgtccacaaactggtcgaaaacgacggcgtt
aaaggcgtcggaggattctccatggtttgcggcaaattgagaaaaaacacttccggtatc
gccatcgttagcaatagagcaggcaacgtcaacgatgtgcccattattgctaaagaccga
gacgagatgtggggtttgagtaacacggcatttgatgcgacaggcaggggagatgaatgg
gcaaagatatcaattggaaagaaactctttcgtgaagccatcgacagttccgtatccgac
aagttgagtcaagaggatctgatttccaatctattggatgtactcagccacgacacattg
ccgaggaacgaaaacgcaagcctggtcgagtatatcaacgagctcaagaagagcgtattt
atcccgctgatcggcgacgaaaagcatcgaaaggcgatggaagcggctatggcgaaagga
cccggcgagtgggcgacagacgagcaaaaagcagccgaagagctcatgtcggaaggacga
ccagatccaagcaccacacccatcatgggattcgagacaggcatgtatggtacgcagcgt
cagacggtggtgttggttgattgggagggtaaagttaccatggtcgagagggcgctttgg
gatggtaatggcaatgctgtgcctaaaggagaaggagatttgaagtttgaattctcgatt
aatggatggaatgatgaatctcgcaatggtgtaaatggggagagcaatgggcatgtaaat
gactgctga
>Fp59
atgtgcatcgtacttctgaccactgcgcatcccgattatgcattaatcgccatcgataac
agggacgagttcatcctcagacctacttcccgaccacattggtggactcacagcacatct
ggtagaccagtcttgtcatctagagatctccaacgggcagagaaggggacatggatggga
ctcagcaaagacggtcatctagccgtactcacaaactatcgagaaaccgacatcaaagac
caaaatcatcctattcatgctgccaaaagccgtggtggtatggtcaccgcttggctggga
acaccacccgaggagagtctcaaagacagcgtccacaaactggtcgaaaacgacggcgtt
aaaggcgtcggaggattctccatggtttgcggcaaattgagaaaaaacacttccggtatc
gccatcgttagcaatagagcaggcaacgtcaacgatgtgcccattattgctaaagaccga
gacgagatgtggggtttgagtaacacggcatttgatgcgacaggcaggggagatgaatgg
gcaaagatctcgattggaaagaaactcttccgtgaagccatcggcagttccgtatccgac
aagtcgagccaagaggatctgatttccaatctattggatgtactcagccacgacacattg
ccgaggaacgaaaacgcaagcctggtcgagtatatcaacgagctcaagaaaagtgtattt
atcccattgatcggcgacgaaaagcatcggaaggcgatggaagcggctatggcgaaagga
cccggcgagtgggcgacagacgagcaaaaagcagccgaagagctcatgtcggaaggacga
ccagatccaagtacaacacccatcatgggattcgagacaggcatgtatggtacgcagcgt
cagacagtggtgttggttgattgggagggtaaagttaccatggtcgagagggcgctttgg
gatggtaatggcaatgctgtgcctaaaggagagggagatttgaagtttgaattctcgatt
aatggatggaatgatgaatctcgcaatggtgtaaatggggagagcaatgggcatgtagat
gactgttga
>Fp63
atgtgcatcgtacttctgaccactgcgcatcccgattatgcattaatcgccatcgataac
agggacgagttcatcctcagacctacttcccgaccacattggtggactcacagcacatcc
ggtagaccagtcttgtcatccagagatctccaacgggcagagaaggggacatggatggga
ctcagcaaagacggtcatctagccgtactcacaaactatcgagaaattgacatcaaagac
caaaatcatcctattcatgctgccaaaagccgtggtggtatggtcaccgcttggctggga
acaccacccgaggagagtctcaaagacagcgtccacaaactggtcgaaaacgacggcgtt
aaaggcgtcggaggattctccatggtttgcggcaaattgagaaaaaacacttccggtatc
gccatcgttagcaatagagcaggcaacgtcaacgatgtgcccattattgctaaagaccga
gacgagatgtggggtttgagtaacacggcatttgatgcgacaggcaacggagatgaatgg
gcaaagatatcgattggaaagaaactcttccgtgaagccatcgacagttccgtatccgac
aagttgagtcaagaggatctgatttccaatctattggatgtactcagccacgacacattg
ccgaggaacgaaaacgcaagcctggtcgagtatatcaacgagctcaagaagagcgtattt
atcccgctgatcggcgacgaaaagcatcgaaaggcgatggaagcggctatggcgaaagga
cccggcgagtgggcgacagacgagcaaaaagcagccgaagagctcatgtcggaaggacga
ccagatccaagcaccacacccatcatgggattcgagacaggcatgtatggtacgcagcgt
cagacggtggtgttggttgattgggagggtaaagttaccatggtcgagagggcgctttgg
gatggtaatggcaatgctgtgcctaaaggagagggagatttgaagtttgaattctcgatt
aatggatggaatgatgaatctcgcaatggtgtaaatggggagagcaatgggcatatagat
gactgttga
>Fp65
atgtgcatcgtacttctgaccactgcgcatcccgattatgcattaatcgccatcgataac
agggacgagttcatcctcagacctacttcccgaccacattggtggactcacagcacatct
ggtagaccagtcttgtcatctagagatctccaacgggcagagaaggggacatggatggga
ctcagcaaagacggtcatctagccgtactcacaaactatcgagaaaccgacatcaaagac
caaaatcaccctattcatgctgccaaaagccgtggtggtatggtcaccgcttggctggga
acaccacccgaggagagtctcaaagacagcgtccacaaactggtcgaaaacgacggcgtt
aaaggcgtcggaggattctccatggtttgcggcaaattgagaaaaaacacttccggtatc
gccatcgttagcaatagagcaggcaacgtcaacgatgtgcccattattgctaaagaccga
gacgagatgtggggtttgagtaatacggcatttgacgcgacaggcaagggagatgaatgg
gcaaagatatcgattggaaagaaactctttcgtgaagccatcgacagttccgtatccgac
aagttgagtcaagaggatctgatctccaacttgctggacgttctgagccacgacacattg
ccgaggaacgaaaacgcaagcctggtcgagtatatcaacgagctcaagaagagcgtattt
atcccactgatcggcgacgaaaagcatcgaaaggcgatggaagtggccatggcgaaagga
cccggcgagtgggcgacagacgagcaaaaagcagccgaagagctcatgtcggaaggacga
ccagatccaagcacaacacccatcatgggatttgagacaggcatgtatggtacgcagcgt
cagacggtggtgttggttgattgggagggtaaagttaccatggtcgagagggcgctttgg
gatggtaatggcaatgctgtgcctaaaggagagggggacatgaggtttgaattctcgatt
aatggatggaacgatgagtctcgtaatggtgtaaatggggagagcaatgggcatatgtag
---------
>Fp66
atgtgcatcgtacttctgaccactgcgcatcccgattatgcattaatcgccatcgataac
agggacgagttcatcctcagacctacttcccgaccacattggtggactcacagcacatct
ggtagaccagtcttgtcatctagagatctccaacgggcagagaaggggacatggatggga
ctcagcaaagacggtcatctagccgtactcacaaactatcgagaaaccgacatcaaagac
caaaatcaccctattcatgctgccaaaagccgtggtggtatggtcaccgcttggctggga
acaccacccgaggaaagtctcaaagacagcgtccacaaactggtcgaaaacgacggcgtt
aaaggcgtcggaggattctccatggtttgcggcaaattgagaaaaaacacttccggtatc
gccatcgttagcaatagagcaggcaacgtcaacgatgtgcccattattgctaaagaccga
gacgagatgtggggtttgagtaacacggtatttgatgcgacaggcaggggagatgaatgg
gcaaagatatcaattggaaagaaactctttcgtgaagccatcgacagttccgtatccgac
aagttgagtcaagaggatctgatttccaatctattggatgtactcagccacgacacattg
ccgaggaacgaaaacgcaagcctggtcgagtatatcaacgagctcaagaaaagcgtattt
atcccactgatcggcgacgaaaagcatcgaaaggcgatggaagcggctatggcgaaagga
cccggccagtgggcgacagacgagcaaaaagcagccgaagagctcatgtcggaaggacga
ccagatccaagcacaacacccatcatgggattcgagacaggcatgtatggtacgcagcgt
cagacagtggtgttggttgattgggagggtaaagttaccatggtcgagagggcgctttgg
gatggtaatggcaatgctgtgcctaaaggagagggagatttgaagtttgaattctcgatt
aatggatggaatgatgaatctcgcaatggtgtaaatggagagagcaatgggcttatgtaa
---------
>Fp72
atgtgcatcgtacttctgaccactgcgcatcccgattatgcattaatcgccatcgataac
agggacgagttcatcctcagacctacttcccgaccacattggtggactcacagcacatct
ggtagaccagtcttgtcatctagagatctccaacgggcagagaaggggacatggatggga
ctcagcaaagacggtcatctagccgtactcacaaactatcgagaaaccgacatcaaagac
caaaatcaccctattcatgctgccaaaagccgtggtggtatggtcaccgcttggctggga
acaccacccgaggaaagtctcaaagacagcgtccacaaactggtcgaaaacgacggcgtt
aaaggcgtcggaggattctccatggtttgcggcaaattgagaaaaaacacttccggtatc
gccatcgttagcaatagagcaggcaacgtcaacgatgtgcccattattgctaaagaccga
gacgagatgtggggtttgagtaacacggtatttgatgcgacaggcaggggagatgaatgg
gcaaagatatcaattggaaagaaactctttcgtgaagccatcgacagttccgtatccgac
aagttgagtcaagaggatctgatttccaatctattggatgtactcagccacgacacattg
ccgaggaacgaaaacgcaagcctggtcgagtatatcaacgagctcaagaaaagcgtattt
atcccactgatcggcgacgaaaagcatcgaaaggcgatggaagcggctatggcgaaagga
cccggccagtgggcgacagacgagcaaaaagcagccgaagagctcatgtcggaaggacga
ccagatccaagcacaacacccatcatgggattcgagacaggcatgtatggtacgcagcgt
cagacagtggtgttggttgattgggagggtaaagttaccatggtcgagagggcgctttgg
gatggtaatggcaatgctgtgcctaaaggagagggagatttgaagtttgaattctcgatt
aatggatggaatgatgaatctcgcaatggtgtaaatggagagagcaatgggcttatgtaa
---------
>Fp73
atgtgcatcgtacttctgaccactgcgcatcccgattatgcattaatcgccatcgataac
agggacgagttcatcctcagacctacttcccgaccacattggtggactcacagcacatct
ggtagaccagtattgtcatccagagatctccaacgggcagagaaggggacatggatggga
ctcagcaaagacggtcatctagctgtactcacaaactatcgagaaactgacatcaaagac
caaaatcatcctattcatgctgccaaaagccgtggtggtatggtcaccgcttggctggga
acaccacccgaggaaagtctcaaagacagcgtccacaaactggtcgaaaacgacggtgtt
aaaggcgtcggaggattctccatggtttgcggcaaattgagaaaaaacacctccggtatc
gccatcgttagcaacagagcaggcaacgtcaacgatgtgcccattattgctaaagaccga
gacgagatgtggggtttgagtaatacggcatttgatgcgacaggcaagggagatgaatgg
gcaaagatatcgattggaaagaaactcttccgtgaagccatcgacagttccgtatccgac
aagtcgagccaagaggatctgatttccaatctattggatgtactcagccacgacacattg
ccgaggaatgaaaacgcaagcctggtcgagtatatcaacgagctcaagaagagcgtattt
atcccactgatcggcgacgaaaagcatcgaaaggcgatggaagcggctatggcgaaagga
cccggccagtgggcgacagacgagcaaaaagcagctgaagagctcatgtcggaaggtcga
ccagatccaagcacaacacccatcatgggatttgagacaggcatgtatggtacgcagcgt
cagacagtggtgttggttgattgggagggtaaagttaccatggtcgagagggcgctttgg
gatggtaatggcaatgctgtgcctaaaggagaaggagatttgaagtttgaattctcgatt
aatggatggaatgatgaatctcgcaatggtgtaaatggagagagcaatgggcttatgtaa
---------
>Fp76
atgtgcatcgtacttctgaccactgcgcatcccgattatgcattaatcgccatcgataac
agggacgagttcatcctcagacctacttcccgaccacattggtggactcacagcacatct
ggtagaccagtattgtcatccagagatctccaacgggcagagaaggggacatggatggga
ctcagcaaagacggtcatctagctgtactcacaaactatcgagaaactgacatcaaagac
caaaatcatcctattcatgctgccaaaagccgtggtggtatggtcaccgcttggctggga
acaccacccgaggaaagtctcaaagacagcgtccacaaactggtcgaaaacgacggtgtt
aaaggcgtcggaggattctccatggtttgcggcaaattgagaaaaaacacctccggtatc
gccatcgttagcaacagagcaggcaacgtcaacgatgtgcccattattgctaaagaccga
gacgagatgtggggtttgagtaatacggcatttgatgcgacaggcaagggagatgaatgg
gcaaagatatcgattggaaagaaactcttccgtgaagccatcgacagttccgtatccgac
aagtcgagccaagaggatctgatttccaatctattggatgtactcagccacgacacattg
ccgaggaatgaaaacgcaagcctggtcgagtatatcaacgagctcaagaagagcgtattt
atcccactgatcggcgacgaaaagcatcgaaaggcgatggaagcggctatggcgaaagga
cccggccagtgggcgacagacgagcaaaaagcagctgaagagctcatgtcggaaggtcga
ccagatccaagcacaacacccatcatgggatttgagacaggcatgtatggtacgcagcgt
cagacagtggtgttggttgattgggagggtaaagttaccatggtcgagagggcgctttgg
gatggtaatggcaatgctgtgcctaaaggagaaggagatttgaagtttgaattctcgatt
aatggatggaatgatgaatctcgcaatggtgtaaatggagagagcaatgggcttatgtaa
---------
>Fp78
atgtgcatcgtacttctgaccactgcgcatcccgattatgcattaatcgccatcgataac
agggacgagttcatcctcagacctacttcccgaccacattggtggactcacagcacatct
ggtagaccagtcttgtcatctagagatctccaacgggcagagaaggggacatggatggga
ctcagcaaagacggtcatctagccgtactcacaaactatcgagaaaccgacatcaaagac
caaaatcatcctattcatgctgccaaaagccgtggtggtatggtcaccgcttggctggga
acaccacccgaggagagtctcaaagacagcgtccacaaactggtcgaaaacgacggcgtt
aaaggcgtcggaggattctccatggtttgcggcaaattgagaaaaaacacttccggtatc
gccatcgttagcaatagagcaggcaacgtcaacgatgtgcccattattgctaaagaccga
gacgagatgtggggtttgagtaacacggcatttgatgcgacaggcaggggagatgaatgg
gcaaagatctcgattggaaagaaactcttccgtgaagccatcggcagttccgtatccgac
aagtcgagccaagaggatctgatttccaatctattggatgtactcagccacgacacattg
ccgaggaacgaaaacgcaagcctggtcgagtatatcaacgagctcaagaaaagtgtattt
atcccattgatcggcgacgaaaagcatcggaaggcgatggaagcggctatggcgaaagga
cccggcgagtgggcgacagacgagcaaaaagcagccgaagagctcatgtcggaaggacga
ccagatccaagtacaacacccatcatgggattcgagacaggcatgtatggtacgcagcgt
cagacagtggtgttggttgattgggagggtaaagttaccatggtcgagagggcgctttgg
gatggtaatggcaatgctgtgcctaaaggagagggagatttgaagtttgaattctcgatt
aatggatggaatgatgaatctcgcaatggtgtaaatggggagagcaatgggcatgtagat
gactgttga
>Fp81
atgtgcatcgtacttctgaccactgcgcatcccgattatgcattaatcgccatcgataac
agggacgagttcatcctcagacctacttcccgaccacattggtggactcacagcacatcc
ggtagaccagtcttgtcatccagagatctccaacgggcagagaaggggacatggatggga
ctcagcaaagacggtcatctagccgtactcacaaactatcgagaaactgacatcaaagac
caaaatcatcctattcatgctgccaaaagccgtggtggtatggtcaccgcttggctggga
acaccacccgaggagagtctcaaagacagcgtccacaaactggtcgaaaacgacggcgtt
aaaggcgtcggaggattctccatggtttgcggcaaattgagaaaaaacacttccggtatc
gccatcgttagcaatagagcaggcaacgtcaacgatgtgcccattattgctaaagaccga
gacgagatgtggggtttgagtaacacggcatttgatgcgacaggcaggggagatgaatgg
gcaaagatatcaattggaaagaaactctttcgtgaagccatcgacagttccgtatccgac
aagttgagtcaagaggatctgatttccaatctattggatgtactcagccacgacacattg
ccgaggaacgaaaacgcaagcctggtcgagtatatcaacgagctcaagaagagcgtattt
atcccgctgatcggcgacgaaaagcatcgaaaggcgatggaagcggctatggcgaaagga
cccggcgagtgggcgacagacgagcaaaaagcagccgaagagctcatgtcggaaggacga
ccagatccaagcaccacacccatcatgggattcgagacaggcatgtatggtacgcagcgt
cagacggtggtgttggttgattgggagggtaaagttaccatggtcgagagggcgctttgg
gatggtaatggcaatgctgtgcctaaaggagaaggagatttgaagtttgaattctcgatt
aatggatggaatgatgaatctcgcaatggtgtaaatggggagagcaatgggcatgtaaat
gactgctga
>Fp84
atgtgcatcgtacttctgaccactgcgcatcccgattatgcattaatcgccatcgataac
agggacgagttcatcctcagacctacttcccgaccacattggtggactcacagcacatct
ggtagaccagtcttgtcatctagagatctccaacgggcagagaaggggacatggatggga
ctcagcaaagacggtcatctagccgtactcacaaactatcgagaaaccgacatcaaagac
caaaatcaccctattcatgctgccaaaagccgtggtggtatggtcaccgcttggctggga
acaccacccgaggagagtctcaaagacagcgtccacaaactggtcgaaaacgacggcgtt
aaaggcgtcggaggattctccatggtttgcggcaaattgagaaaaaacacttccggtatc
gccatcgttagcaatagagcaggcaacgtcaacgatgtgcccattattgctaaagaccga
gacgagatgtggggtttgagtaatacggcatttgacgcgacaggcaagggagatgaatgg
gcaaagatatcgattggaaagaaactctttcgtgaagccatcgacagttccgtatccgac
aagttgagtcaagaggatctgatctccaacttgctggacgttctgagccacgacacattg
ccgaggaacgaaaacgcaagcctggtcgagtatatcaacgagctcaagaagagcgtattt
atcccactgatcggcgacgaaaagcatcgaaaggcgatggaagtggccatggcgaaagga
cccggcgagtgggcgacagacgagcaaaaagcagccgaagagctcatgtcggaaggacga
ccagatccaagcacaacacccatcatgggatttgagacaggcatgtatggtacgcagcgt
cagacggtggtgttggttgattgggagggtaaagttaccatggtcgagagggcgctttgg
gatggtaatggcaatgctgtgcctaaaggagagggggacatgaggtttgaattctcgatt
aatggatggaacgatgagtctcgtaatggtgtaaatggggagagcaatgggcatatgtag
---------
>Fp86
atgtgcatcgtacttctgaccactgcgcatcccgattatgcattaatcgccatcgataac
agggacgagttcatcctcagacctacttcccgaccacattggtggactcacagcacatct
ggtagaccagtcttgtcatctagagatctccaacgggcagagaaggggacatggatggga
ctcagcaaagacggtcatctagccgtactcacaaactatcgagaaaccgacatcaaagac
caaaatcatcctattcatgctgccaaaagccgtggtggtatggtcaccgcttggctggga
acaccacccgaggagagtctcaaagacagcgtccacaaactggtcgaaaacgacggcgtt
aaaggcgtcggaggattctccatggtttgcggcaaattgagaaaaaacacttccggtatc
gccatcgttagcaatagagcaggcaacgtcaacgatgtgcccattattgctaaagaccga
gacgagatgtggggtttgagtaacacggcatttgatgcgacaggcaggggagatgaatgg
gcaaagatctcgattggaaagaaactcttccgtgaagccatcggcagttccgtatccgac
aagtcgagccaagaggatctgatttccaatctattggatgtactcagccacgacacattg
ccgaggaacgaaaacgcaagcctggtcgagtatatcaacgagctcaagaaaagtgtattt
atcccattgatcggcgacgaaaagcatcggaaggcgatggaagcggctatggcgaaagga
cccggcgagtgggcgacagacgagcaaaaagcagccgaagagctcatgtcggaaggacga
ccagatccaagtacaacacccatcatgggattcgagacaggcatgtatggtacgcagcgt
cagacagtggtgttggttgattgggagggtaaagttaccatggtcgagagggcgctttgg
gatggtaatggcaatgctgtgcctaaaggagagggagatttgaagtttgaattctcgatt
aatggatggaatgatgaatctcgcaatggtgtaaatggggagagcaatgggcatgtagat
gactgttga
>Fvenenatum.busco
atgtgcatcgtacttctcaccaccgcacatcccgattatgctttaatcgccatcgataac
agggacgagtttatcctcagacccacatcgcgaccacactggtggactcacagcacatcc
ggcagaccagtcttgtcatccagagatctccaacgagcagagaaggggacgtggatggga
cttagcaaagatggccatctagccgtactcacaaactatcgagaaaccgacatcaaggat
caaaatcatcctattcatgccgccaaaagccgcggtggtatggtcaccgcttggctggga
acaccacctgaggagagtctcaaagacagcgtccacaaactggtcgagaacgacggcgtt
aagggtgtcggaggattctccatggtttgcggcaagttgagaaaaaatacttccggtatt
gccatcgttagcaacagagcaggcaacgtcaacgatgtgcccattattgccaaagaccga
ggcgagatgtggggtttgagtaacacggcctttgatgcaacagtcaaggaagatgaatgg
gccaagatctccattggaaagaaactcttccgcgaagccattgacagttccgtatccgac
aagtcgagtcaagaggagttgatttccaacctgttggacgtccttacccacgacacacta
ccgaggaacgaaaacgcaagcctggtcgaatatatcaacgagcttaagaaaagcgtattt
attccattgatcggcgacgaaaagcatcggaaagcaatggaggcggccatggcgaaagga
cccggcgagtgggcgacagacgatcaaaaagcagctgaggagctcatgtcggaaggacga
ccggatccaagcataacacccatcatgggcttcgagacgggcatgtatggtacgcagcgt
cagacggtagtgttggtagattgggagggtaaagtcaccatggtcgagagggcgctttgg
gatggtaatggcaatgctgtgcctaaaggagagggagacttgaagtttgaattctccatc
aatggatggaatgatgaattttgtaatggagtaaatggggagagtaatggacatttttaa
---------
