# Supplementary material for: Apicidin biosynthesis is linked to accessory chromosomes in Fusarium poae isolates
Source: BMC Genomics. 2021 Aug 4;22:591. doi: 10.1186/s12864-021-07617-y (PMC8340494; doi:10.1186/s12864-021-07617-y)
Supplement: Supplementary file 17 — Additional file 17. Compressed folder containing alignments for each of the 4141 orthologs used in BUSCO analysis. [file 12864_2021_7617_MOESM17_ESM.zip › Fven2_nt_MAFFT/5481at5125_nt.mafft.fasta]

>Fp105
atggatctaggggactcattcggtggctcggatggacagcctgaagagaagccacgagct
ctccctgcagatcttcccacatccctcgacgacagacgacatgtgcctaacgagcatctc
atcaccgagacagagatgtacgatggctggcaaggccagtcccagtttctcaccacgcca
gctgtagcgaaacctctcaacttcggaaatctgtcgctcaatgacccagactatgagaat
gacatcacgaaaggtcccaccgatagcgacacgcgattaatggaaatgctggccgcccag
gcagcgcaccaggcagctcctgctttcgagaacgaagacgaggtcgtaaacagccaaact
ctgtcggaaacagaaaagaaggagaagctccagaaagctctcaacatggccgcgagtaac
ggcgatgtcgacagaatccgaaagctactcggtgggaaagcaaaggagtaccttgatctg
aatgctgaagatgaggatggaacaccaccgcttatatatgctagttgctttggtcacgag
cctgtagttcaagcgttgatcgatgcaggcgccgacgttaacaagcaagatcgcaatcaa
tggacagctcttatgtgggctatgacgaaccgacacaagggaatcgcaaaactactactc
gataacaacgcctcctccgaccaaaaaacctcaacaggacgaacggcgttcgatttcgta
cccccagacagcgagatgtcattttaccttcacgatgctggctataatatcggcaatgca
ggaaccgatgatttctaccgccctgggttctctcaggatcgatttgaggaagaaatggca
gagaacgagatgagaagacggctgatgatggagagcgctcgggatcttgaggtcgacctt
ggaaacgtcggcatggacgaccagccagagcctgtcgacgaatttgaggaagaacagcaa
gagtttgactggaatcgttgtttacatgatcagatgttcgtctttcaggaacatgagctg
gagcgcatactggatattgttatcaccaatatgacaccgcaaagatcgccgtcgcaaaaa
cccgtccccgccaacatgattttcctcagcgcacgctatgcgcattatcactcaagcccg
gagcttttagagagactcctagtgtcagctatggattacatcaacgacgtcgttgagagg
tgtcagtgggacatgaccatactggccttttggatctcaaatgccactcttctccttcac
tacctcaagaaggacccgggacttttccaggcgacagccgagttccaggcccaacttgcc
gagttgataaacgaaatctttattcttatcgtgcgagatgctgagcgacgactggacaag
gtcttggatgtggccatgttggaacacgagacgatccctggattcgaggacatcactttt
cagaatgagtggaaattgttcaaacgcaaaactcaagtcaaggaagagccgttggagaag
cgcttccgaccaccgtcgccaaaacaacgagcaaagccagcgccccggaatgtcacatcc
ctcctctcctcaaccctgtttgttctcgacctttacgacattcactcggtgatcacatca
cagatcatctcccagcttatttattggattggagcagagcttttcaaccgcatcatgtcg
aaccgaaagtacctcgccaggacaaaagccatgcagattcgcatgaacatatcgatactt
gaagactgggcccggacgaacaacaggcaggcagagcattttgaagggggcgagatgcgt
ccttcgggcgagacaacgcaggacgctgcaagaaggcatcttgctcccgttattcagttg
ctacagtggctccagtgtttctcatctattgacggggacgacatggaggctcttattatc
acactccaacagcttaaacggcttagcccccagcagctcatacactcagcgaaccactac
agggcagaagttggcgagaagggtctaccaaagagttgtatgaaatatcttatcaattta
caaaaagaggcggccctcaagcgagaaagacggcggagtggcataccttcaccacaaaag
tcgggccaggacagcacaccggtgacaccggtaaggggccggtcaaacgggaaccacctt
gagactcctggaagcgtggcaagccctgctcaagatgacgtgtctgacgacgacgacgac
gagatgcccgagcatctgttgctggatcccgctttgatgttgcccttcgtcttgccttcg
gtcaccgacatgcttgtgtcgtatggcgccggaattggtggagtaaaccgtgaaagagag
cggaagtacattcccacggtgccaccggagtttcttgaaaagctagaggtggccggcggg
gccaggaaaggacccatgtttggagaagcagattgggaaaacgaagaggtttga
>Fp108
atggatctaggggactcattcggtggctcggatggacagcctgaagagaagccacgagct
ctccctgcagatcttcccacatccctcgacgacagacgacatgtgcctaacgagcatctc
atcaccgagacagagatgtacgatggctggcaaggccagtcccagtttctcaccacgcca
gctgtagcgaaacctctcaacttcggaaatctgtcgctcaatgacccagactatgagaat
gacatcacgaaaggtcccaccgatagcgacacgcgattaatggaaatgctggccgcccag
gcagcgcaccaggcagctcctgctttcgagaacgaagacgaggtcgtaaacagccaaact
ctgtcggaaacagaaaagaaggagaagctccagaaagctctcaacatggccgcgagtaac
ggcgatgtcgacagaatccgaaagctactcggtgggaaagcaaaggagtaccttgatctg
aatgctgaagatgaggatggaacaccaccgcttatatatgctagttgctttggtcacgag
cctgtagttcaagcgttgatcgatgcaggcgccgacgttaacaagcaagatcgcaatcaa
tggacagctcttatgtgggctatgacgaaccgacacaagggaatcgcaaaactactactc
gataacaacgcctcctccgaccaaaaaacctcaacaggacgaacggcgttcgatttcgta
cccccagacagcgagatgtcattttaccttcacgatgctggctataatatcggcaatgca
ggaaccgatgatttctaccgccctgggttctctcaggatcgatttgaggaagaaatggca
gagaacgagatgagaagacggctgatgatggagagcgctcgggatcttgaggtcgacctt
ggaaacgtcggcatggacgaccagccagagcctgtcgacgaatttgaggaagaacagcaa
gagtttgactggaatcgttgtttacatgatcagatgttcgtctttcaggaacatgagctg
gagcgcatactggatattgttatcaccaatatgacaccgcaaagatcgccgtcgcaaaaa
cccgtccccgccaacatgattttcctcagcgcacgctatgcgcattatcactcaagcccg
gagcttttagagagactcctagtgtcagctatggattacatcaacgacgtcgttgagagg
tgtcagtgggacatgaccatactggccttttggatctcaaatgccactcttctccttcac
tacctcaagaaggacccgggacttttccaggcgacagccgagttccaggcccaacttgcc
gagttgataaacgaaatctttattcttatcgtgcgagatgctgagcgacgactggacaag
gtcttggatgtggccatgttggaacacgagacgatccctggattcgaggacatcactttt
cagaatgagtggaaattgttcaaacgcaaaactcaagtcaaggaagagccgttggagaag
cgcttccgaccaccgtcgccaaaacaacgagcaaagccagcgccccggaatgtcacatcc
ctcctctcctcaaccctgtttgttctcgacctttacgacattcactcggtgatcacatca
cagatcatctcccagcttatttattggattggagcagagcttttcaaccgcatcatgtcg
aaccgaaagtacctcgccaggacaaaagccatgcagattcgcatgaacatatcgatactt
gaagactgggcccggacgaacaacaggcaggcagagcattttgaagggggcgagatgcgt
ccttcgggcgagacaacgcaggacgctgcaagaaggcatcttgctcccgttattcagttg
ctacagtggctccagtgtttctcatctattgacggggacgacatggaggctcttattatc
acactccaacagcttaaacggcttagcccccagcagctcatacactcagcgaaccactac
agggcagaagttggcgagaagggtctaccaaagagttgtatgaaatatcttatcaattta
caaaaagaggcggccctcaagcgagaaagacggcggagtggcataccttcaccacaaaag
tcgggccaggacagcacaccggtgacaccggtaaggggccggtcaaacgggaaccacctt
gagactcctggaagcgtggcaagccctgctcaagatgacgtgtctgacgacgacgacgac
gagatgcccgagcatctgttgctggatcccgctttgatgttgcccttcgtcttgccttcg
gtcaccgacatgcttgtgtcgtatggcgccggaattggtggagtaaaccgtgaaagagag
cggaagtacattcccacggtgccaccggagtttcttgaaaagctagaggtggccggcggg
gccaggaaaggacccatgtttggagaagcagattgggaaaacgaagaggtttga
>Fp118
atggatctaggggactcattcggtggctcggatggacagcctgaagagaagccacgagct
ctccctgcagatcttcccacatccctcgacgacagacgacatgtgcctaacgagcatctc
atcaccgagacagagatgtacgatggctggcaaggccagtcccagtttctcaccacgcca
gctgtagcgaaacctctcaacttcggaaatctgtcgctcaatgacccagactatgagaat
gacatcacgaaaggtcccaccgatagcgacacgcgattaatggaaatgctggccgcccag
gcagcgcaccaggcagctcctgctttcgagaacgaagacgaggtcgtaaacagccaaact
ctgtcggaaacagaaaagaaggagaagctccagaaagctctcaacatggccgcgagtaac
ggcgatgtcgacagaatccgaaagctactcggtgggaaagcaaaggagtaccttgatctg
aatgctgaagatgaggatggaacaccaccgcttatatatgctagttgctttggtcacgag
cctgtagttcaagcgttgatcgatgcaggcgccgacgttaacaagcaagatcgcaatcaa
tggacagctcttatgtgggctatgacgaaccgacacaagggaatcgcaaaactactactc
gataacaacgcctcctccgaccaaaaaacctcaacaggacgaacggcgttcgatttcgta
cccccagacagcgagatgtcattttaccttcacgatgctggctataatatcggcaatgca
ggaaccgatgatttctaccgccctgggttctctcaggatcgatttgaggaagaaatggca
gagaacgagatgagaagacggctgatgatggagagcgctcgggatcttgaggtcgacctt
ggaaacgtcggcatggacgaccagccagagcctgtcgacgaatttgaggaagaacagcaa
gagtttgactggaatcgttgtttacatgatcagatgttcgtctttcaggaacatgagctg
gagcgcatactggatattgttatcaccaatatgacaccgcaaagatcgccgtcgcaaaaa
cccgtccccgccaacatgattttcctcagcgcacgctatgcgcattatcactcaagcccg
gagcttttagagagactcctagtgtcagctatggattacatcaacgacgtcgttgagagg
tgtcagtgggacatgaccatactggccttttggatctcaaatgccactcttctccttcac
tacctcaagaaggacccgggacttttccaggcgacagccgagttccaggcccaacttgcc
gagttgataaacgaaatctttattcttatcgtgcgagatgctgagcgacgactggacaag
gtcttggatgtggccatgttggaacacgagacgatccctggattcgaggacatcactttt
cagaatgagtggaaattgttcaaacgcaaaactcaagtcaaggaagagccgttggagaag
cgcttccgaccaccgtcgccaaaacaacgagcaaagccagcgccccggaatgtcacatcc
ctcctctcctcaaccctgtttgttctcgacctttacgacattcactcggtgatcacatca
cagatcatctcccagcttatttattggattggagcagagcttttcaaccgcatcatgtcg
aaccgaaagtacctcgccaggacaaaagccatgcagattcgcatgaacatatcgatactt
gaagactgggcccggacgaacaacaggcaggcagagcattttgaagggggcgagatgcgt
ccttcgggcgagacaacgcaggacgctgcaagaaggcatcttgctcccgttattcagttg
ctacagtggctccagtgtttctcatctattgacggggacgacatggaggctcttattatc
acactccaacagcttaaacggcttagcccccagcagctcatacactcagcgaaccactac
agggcagaagttggcgagaagggtctaccaaagagttgtatgaaatatcttatcaattta
caaaaagaggcggccctcaagcgagaaagacggcggagtggcataccttcaccacaaaag
tcgggccaggacagcacaccggtgacaccggtaaggggccggtcaaacgggaaccacctt
gagactcctggaagcgtggcaagccctgctcaagatgacgtgtctgacgacgacgacgac
gagatgcccgagcatctgttgctggatcccgctttgatgttgcccttcgtcttgccttcg
gtcaccgacatgcttgtgtcgtatggcgccggaattggtggagtaaaccgtgaaagagag
cggaagtacattcccacggtgccaccggagtttcttgaaaagctagaggtggccggcggg
gccaggaaaggacccatgtttggagaagcagattgggaaaacgaagaggtttga
>Fp122
atggatctaggggactcattcggtggctcggatggacagcctgaagagaagccacgagct
ctccctgcagatcttcccacatccctcgacgacagacgacatgtgcctaacgagcatctc
atcaccgagacagagatgtacgatggctggcaaggccagtcccagtttctcaccacgcca
gctgtagcgaaacctctcaacttcggaaatctgtcgctcaatgacccagactatgagaat
gacatcacgaaaggtcccaccgatagcgacacgcgattaatggaaatgctggccgcccag
gcagcgcaccaggcagctcctgctttcgagaacgaagacgaggtcgtaaacagccaaact
ctgtcggaaacagaaaagaaggagaagctccagaaagctctcaacatggccgcgagtaac
ggcgatgtcgacagaatccgaaagctactcggtgggaaagcaaaggagtaccttgatctg
aatgctgaagatgaggatggaacaccaccgcttatatatgctagttgctttggtcacgag
cctgtagttcaagcgttgatcgatgcaggcgccgacgttaacaagcaagatcgcaatcaa
tggacagctcttatgtgggctatgacgaaccgacacaagggaatcgcaaaactactactc
gataacaacgcctcctccgaccaaaaaacctcaacaggacgaacggcgttcgatttcgta
cccccagacagcgagatgtcattttaccttcacgatgctggctataatatcggcaatgca
ggaaccgatgatttctaccgccctgggttctctcaggatcgatttgaggaagaaatggca
gagaacgagatgagaagacggctgatgatggagagcgctcgggatcttgaggtcgacctt
ggaaacgtcggcatggacgaccagccagagcctgtcgacgaatttgaggaagaacagcaa
gagtttgactggaatcgttgtttacatgatcagatgttcgtctttcaggaacatgagctg
gagcgcatactggatattgttatcaccaatatgacaccgcaaagatcgccgtcgcaaaaa
cccgtccccgccaacatgattttcctcagcgcacgctatgcgcattatcactcaagcccg
gagcttttagagagactcctagtgtcagctatggattacatcaacgacgtcgttgagagg
tgtcagtgggacatgaccatactggccttttggatctcaaatgccactcttctccttcac
tacctcaagaaggacccgggacttttccaggcgacagccgagttccaggcccaacttgcc
gagttgataaacgaaatctttattcttatcgtgcgagatgctgagcgacgactggacaag
gtcttggatgtggccatgttggaacacgagacgatccctggattcgaggacatcactttt
cagaatgagtggaaattgttcaaacgcaaaactcaagtcaaggaagagccgttggagaag
cgcttccgaccaccgtcgccaaaacaacgagcaaagccagcgccccggaatgtcacatcc
ctcctctcctcaaccctgtttgttctcgacctttacgacattcactcggtgatcacatca
cagatcatctcccagcttatttattggattggagcagagcttttcaaccgcatcatgtcg
aaccgaaagtacctcgccaggacaaaagccatgcagattcgcatgaacatatcgatactt
gaagactgggcccggacgaacaacaggcaggcagagcattttgaagggggcgagatgcgt
ccttcgggcgagacaacgcaggacgctgcaagaaggcatcttgctcccgttattcagttg
ctacagtggctccagtgtttctcatctattgacggggacgacatggaggctcttattatc
acactccaacagcttaaacggcttagcccccagcagctcatacactcagcgaaccactac
agggcagaagttggcgagaagggtctaccaaagagttgtatgaaatatcttatcaattta
caaaaagaggcggccctcaagcgagaaagacggcggagtggcataccttcaccacaaaag
tcgggccaggacagcacaccggtgacaccggtaaggggccggtcaaacgggaaccacctt
gagactcctggaagcgtggcaagccctgctcaagatgacgtgtctgacgacgacgacgac
gagatgcccgagcatctgttgctggatcccgctttgatgttgcccttcgtcttgccttcg
gtcaccgacatgcttgtgtcgtatggcgccggaattggtggagtaaaccgtgaaagagag
cggaagtacattcccacggtgccaccggagtttcttgaaaagctagaggtggccggcggg
gccaggaaaggacccatgtttggagaagcagattgggaaaacgaagaggtttga
>Fp125
atggatctaggggactcattcggtggctcggatggacagcctgaagagaagccacgagct
ctccctgcagatcttcccacatccctcgacgacagacgacatgtgcctaacgagcatctc
atcaccgagacagagatgtacgatggctggcaaggccagtcccagtttctcaccacgcca
gctgtagcgaaacctctcaacttcggaaatctgtcgctcaatgacccagactatgagaat
gacatcacgaaaggtcccaccgatagcgacacgcgattaatggaaatgctggccgcccag
gcagcgcaccaggcagctcctgctttcgagaacgaagacgaggtcgtaaacagccaaact
ctgtcggaaacagaaaagaaggagaagctccagaaagctctcaacatggccgcgagtaac
ggcgatgtcgacagaatccgaaagctactcggtgggaaagcaaaggagtaccttgatctg
aatgctgaagatgaggatggaacaccaccgcttatatatgctagttgctttggtcacgag
cctgtagttcaagcgttgatcgatgcaggcgccgacgttaacaagcaagatcgcaatcaa
tggacagctcttatgtgggctatgacgaaccgacacaagggaatcgcaaaactactactc
gataacaacgcctcctccgaccaaaaaacctcaacaggacaaacggcgttcgatttcgta
cccccagacagcgagatgtcattttaccttcacgatgctggctataatatcggcaatgca
ggaaccgatgatttctaccgccctgggttctctcaggatcgatttgaggaagaaatggca
gagaacgagatgagaagacggttgatgatggagagcgctcgggatcttgaggtcgacctt
ggaaacgtcggcatggacgaccagccagagcctgtcgacgaatttgaggaagaacagcaa
gagtttgactggaatcgttgtttacatgatcagatgttcgtctttcaggaacatgagctg
gagcgcatactggatattgttatcaccaatatgacaccgcaaagatcgccgtcgcaaaaa
cccgtccccgccaacatgattttcctcagcgcacgctatgcgcattatcactcaagcccg
gagcttttagagagactcctagtgtcagctatggattacatcaacgacgtcgttgagagg
tgtcagtgggacatgaccatactggccttttggatctcaaatgccactcttctccttcac
tacctcaagaaggacccgggacttttccaggcgacagccgagttccaggcccaacttgcc
gagttgataaacgaaatctttattcttatcgtgcgagatgctgagcgacgactggacaag
gtcttggatgtggccatgttggaacacgagacgatccctggattcgaggacatcactttt
cagaatgagtggaaattgttcaaacgcaaaactcaagtcaaggaagagccgttggagaag
cgcttccgaccaccgtcgccaaaacaacgagcaaagccagcgccccggaatgtcacatcc
ctcctctcctcaaccctgtttgttctcgacctttacgacattcactcggtgatcacatca
cagatcatctcccagcttatttattggattggagcagagcttttcaaccgcatcatgtcg
aaccgaaagtacctcgccaggacaaaagccatgcagattcgcatgaacatatcgatactt
gaagactgggcccggacgaacaacaggcaggcagagcattttgaagggggcgagatgcgt
ccttcgggcgagacaacgcaggacgctgcaagaaggcatcttgctcccgttattcagttg
ctacagtggctccagtgtttctcatctattgacggggacgacatggaggctcttattatc
acactccaacagcttaaacggcttagcccccagcagctcatacactcagcgaaccactac
agggcagaagttggcgagaagggtctaccaaagagttgtatgaaatatcttatcaattta
caaaaagaggcggccctcaagcgagaaagacggcggagtggcataccttcaccacaaaag
tcgggccaggacagcacaccggtgacaccggtaaggggccggtcaaacgggaaccacctt
gagactcctggaagcgtggcaagccctgctcaagatgacgtgtctgacgacgacgacgac
gagatgcccgagcatctgttgctggatcccgctttgatgttgcccttcgtcttgccttcg
gtcaccgacatgcttgtgtcgtatggcgccggaattggtggagtaaaccgtgaaagagag
cggaagtacattcccacggtgccaccggagtttcttgaaaagctagaggtggccggcggg
gccaggaaaggacccatgtttggagaagcagattgggaaaacgaagaggtttga
>Fp13r
atggatctaggggactcattcggtggctcggatggacagcctgaagagaagccacgagct
ctccctgcagatcttcccacatccctcgacgacagacgacatgtgcctaacgagcatctc
atcaccgagacagagatgtacgatggctggcaaggccagtcccagtttctcaccacgcca
gctgtagcgaaacctctcaacttcggaaatctgtcgctcaatgacccagactatgagaat
gacatcacgaaaggtcccaccgatagcgacacgcgattaatggaaatgctggccgcccag
gcagcgcaccaggcagctcctgctttcgagaacgaagacgaggtcgtaaacagccaaact
ctgtcggaaacagaaaagaaggagaagctccagaaagctctcaacatggccgcgagtaac
ggcgatgtcgacagaatccgaaagctactcggtgggaaagcaaaggagtaccttgatctg
aatgctgaagatgaggatggaacaccaccgcttatatatgctagttgctttggtcacgag
cctgtagttcaagcgttgatcgatgcaggcgccgacgttaacaagcaagatcgcaatcaa
tggacagctcttatgtgggctatgacgaaccgacacaagggaatcgcaaaactactactc
gataacaacgcctcctccgaccaaaaaacctcaacaggacgaacggcgttcgatttcgta
cccccagacagcgagatgtcattttaccttcacgatgctggctataatatcggcaatgca
ggaaccgatgatttctaccgccctgggttctctcaggatcgatttgaggaagaaatggca
gagaacgagatgagaagacggctgatgatggagagcgctcgggatcttgaggtcgacctt
ggaaacgtcggcatggacgaccagccagagcctgtcgacgaatttgaggaagaacagcaa
gagtttgactggaatcgttgtttacatgatcagatgttcgtctttcaggaacatgagctg
gagcgcatactggatattgttatcaccaatatgacaccgcaaagatcgccgtcgcaaaaa
cccgtccccgccaacatgattttcctcagcgcacgctatgcgcattatcactcaagcccg
gagcttttagagagactcctagtgtcagctatggattacatcaacgacgtcgttgagagg
tgtcagtgggacatgaccatactggccttttggatctcaaatgccactcttctccttcac
tacctcaagaaggacccgggacttttccaggcgacagccgagttccaggcccaacttgcc
gagttgataaacgaaatctttattcttatcgtgcgagatgctgagcgacgactggacaag
gtcttggatgtggccatgttggaacacgagacgatccctggattcgaggacatcactttt
cagaatgagtggaaattgttcaaacgcaaaactcaagtcaaggaagagccgttggagaag
cgcttccgaccaccgtcgccaaaacaacgagcaaagccagcgccccggaatgtcacatcc
ctcctctcctcaaccctgtttgttctcgacctttacgacattcactcggtgatcacatca
cagatcatctcccagcttatttattggattggagcagagcttttcaaccgcatcatgtcg
aaccgaaagtacctcgccaggacaaaagccatgcagattcgcatgaacatatcgatactt
gaagactgggcccggacgaacaacaggcaggcagagcattttgaagggggcgagatgcgt
ccttcgggcgagacaacgcaggacgctgcaagaaggcatcttgctcccgttattcagttg
ctacagtggctccagtgtttctcatctattgacggggacgacatggaggctcttattatc
acactccaacagcttaaacggcttagcccccagcagctcatacactcagcgaaccactac
agggcagaagttggcgagaagggtctaccaaagagttgtatgaaatatcttatcaattta
caaaaagaggcggccctcaagcgagaaagacggcggagtggcataccttcaccacaaaag
tcgggccaggacagcacaccggtgacaccggtaaggggccggtcaaacgggaaccacctt
gagactcctggaagcgtggcaagccctgctcaagatgacgtgtctgacgacgacgacgac
gagatgcccgagcatctgttgctggatcccgctttgatgttgcccttcgtcttgccttcg
gtcaccgacatgcttgtgtcgtatggcgccggaattggtggagtaaaccgtgaaagagag
cggaagtacattcccacggtgccaccggagtttcttgaaaagctagaggtggccggcggg
gccaggaaaggacccatgtttggagaagcagattgggaaaacgaagaggtttga
>Fp144
atggatctaggggactcattcggtggctcggatggacagcctgaagagaagccacgagct
ctccctgcagatcttcccacatccctcgacgacagacgacatgtgcctaacgagcatctc
atcaccgagacagagatgtacgatggctggcaaggccagtcccagtttctcaccacgcca
gctgtagcgaaacctctcaacttcggaaatctgtcgctcaatgacccagactatgagaat
gacatcacgaaaggtcccaccgatagcgacacgcgattaatggaaatgctggccgcccag
gcagcgcaccaggcagctcctgctttcgagaacgaagacgaggtcgtaaacagccaaact
ctgtcggaaacagaaaagaaggagaagctccagaaagctctcaacatggccgcgagtaac
ggcgatgtcgacagaatccgaaagctactcggtgggaaagcaaaggagtaccttgatctg
aatgctgaagatgaggatggaacaccaccgcttatatatgctagttgctttggtcacgag
cctgtagttcaagcgttgatcgatgcaggcgccgacgttaacaagcaagatcgcaatcaa
tggacagctcttatgtgggctatgacgaaccgacacaagggaatcgcaaaactactactc
gataacaacgcctcctccgaccaaaaaacctcaacaggacgaacggcgttcgatttcgta
cccccagacagcgagatgtcattttaccttcacgatgctggctataatatcggcaatgca
ggaaccgatgatttctaccgccctgggttctctcaggatcgatttgaggaagaaatggca
gagaacgagatgagaagacggctgatgatggagagcgctcgggatcttgaggtcgacctt
ggaaacgtcggcatggacgaccagccagagcctgtcgacgaatttgaggaagaacagcaa
gagtttgactggaatcgttgtttacatgatcagatgttcgtctttcaggaacatgagctg
gagcgcatactggatattgttatcaccaatatgacaccgcaaagatcgccgtcgcaaaaa
cccgtccccgccaacatgattttcctcagcgcacgctatgcgcattatcactcaagcccg
gagcttttagagagactcctagtgtcagctatggattacatcaacgacgtcgttgagagg
tgtcagtgggacatgaccatactggccttttggatctcaaatgccactcttctccttcac
tacctcaagaaggacccgggacttttccaggcgacagccgagttccaggcccaacttgcc
gagttgataaacgaaatctttattcttatcgtgcgagatgctgagcgacgactggacaag
gtcttggatgtggccatgttggaacacgagacgatccctggattcgaggacatcactttt
cagaatgagtggaaattgttcaaacgcaaaactcaagtcaaggaagagccgttggagaag
cgcttccgaccaccgtcgccaaaacaacgagcaaagccagcgccccggaatgtcacatcc
ctcctctcctcaaccctgtttgttctcgacctttacgacattcactcggtgatcacatca
cagatcatctcccagcttatttattggattggagcagagcttttcaaccgcatcatgtcg
aaccgaaagtacctcgccaggacaaaagccatgcagattcgcatgaacatatcgatactt
gaagactgggcccggacgaacaacaggcaggcagagcattttgaagggggcgagatgcgt
ccttcgggcgagacaacgcaggacgctgcaagaaggcatcttgctcccgttattcagttg
ctacagtggctccagtgtttctcatctattgacggggacgacatggaggctcttattatc
acactccaacagcttaaacggcttagcccccagcagctcatacactcagcgaaccactac
agggcagaagttggcgagaagggtctaccaaagagttgtatgaaatatcttatcaattta
caaaaagaggcggccctcaagcgagaaagacggcggagtggcataccttcaccacaaaag
tcgggccaggacagcacaccggtgacaccggtaaggggccggtcaaacgggaaccacctt
gagactcctggaagcgtggcaagccctgctcaagatgacgtgtctgacgacgacgacgac
gagatgcccgagcatctgttgctggatcccgctttgatgttgcccttcgtcttgccttcg
gtcaccgacatgcttgtgtcgtatggcgccggaattggtggagtaaaccgtgaaagagag
cggaagtacattcccacggtgccaccggagtttcttgaaaagctagaggtggccggcggg
gccaggaaaggacccatgtttggagaagcagattgggaaaacgaagaggtttga
>Fp146
atggatctaggggactcattcggtggctcggatggacagcctgaagagaagccacgagct
ctccctgcagatcttcccacatccctcgacgacagacgacatgtgcctaacgagcatctc
atcaccgagacagagatgtacgatggctggcaaggccagtcccagtttctcaccacgcca
gctgtagcgaaacctctcaacttcggaaatctgtcgctcaatgacccagactatgagaat
gacatcacgaaaggtcccaccgatagcgacacgcgattaatggaaatgctggccgcccag
gcagcgcaccaggcagctcctgctttcgagaacgaagacgaggtcgtaaacagccaaact
ctgtcggaaacagaaaagaaggagaagctccagaaagctctcaacatggccgcgagtaac
ggcgatgtcgacagaatccgaaagctactcggtgggaaagcaaaggagtaccttgatctg
aatgctgaagatgaggatggaacaccaccgcttatatatgctagttgctttggtcacgag
cctgtagttcaagcgttgatcgatgcaggcgccgacgttaacaagcaagatcgcaatcaa
tggacagctcttatgtgggctatgacgaaccgacacaagggaatcgcaaaactactactc
gataacaacgcctcctccgaccaaaaaacctcaacaggacgaacggcgttcgatttcgta
cccccagacagcgagatgtcattttaccttcacgatgctggctataatatcggcaatgca
ggaaccgatgatttctaccgccctgggttctctcaggatcgatttgaggaagaaatggca
gagaacgagatgagaagacggctgatgatggagagcgctcgggatcttgaggtcgacctt
ggaaacgtcggcatggacgaccagccagagcctgtcgacgaatttgaggaagaacagcaa
gagtttgactggaatcgttgtttacatgatcagatgttcgtctttcaggaacatgagctg
gagcgcatactggatattgttatcaccaatatgacaccgcaaagatcgccgtcgcaaaaa
cccgtccccgccaacatgattttcctcagcgcacgctatgcgcattatcactcaagcccg
gagcttttagagagactcctagtgtcagctatggattacatcaacgacgtcgttgagagg
tgtcagtgggacatgaccatactggccttttggatctcaaatgccactcttctccttcac
tacctcaagaaggacccgggacttttccaggcgacagccgagttccaggcccaacttgcc
gagttgataaacgaaatctttattcttatcgtgcgagatgctgagcgacgactggacaag
gtcttggatgtggccatgttggaacacgagacgatccctggattcgaggacatcactttt
cagaatgagtggaaattgttcaaacgcaaaactcaagtcaaggaagagccgttggagaag
cgcttccgaccaccgtcgccaaaacaacgagcaaagccagcgccccggaatgtcacatcc
ctcctctcctcaaccctgtttgttctcgacctttacgacattcactcggtgatcacatca
cagatcatctcccagcttatttattggattggagcagagcttttcaaccgcatcatgtcg
aaccgaaagtacctcgccaggacaaaagccatgcagattcgcatgaacatatcgatactt
gaagactgggcccggacgaacaacaggcaggcagagcattttgaagggggcgagatgcgt
ccttcgggcgagacaacgcaggacgctgcaagaaggcatcttgctcccgttattcagttg
ctacagtggctccagtgtttctcatctattgacggggacgacatggaggctcttattatc
acactccaacagcttaaacggcttagcccccagcagctcatacactcagcgaaccactac
agggcagaagttggcgagaagggtctaccaaagagttgtatgaaatatcttatcaattta
caaaaagaggcggccctcaagcgagaaagacggcggagtggcataccttcaccacaaaag
tcgggccaggacagcacaccggtgacaccggtaaggggccggtcaaacgggaaccacctt
gagactcctggaagcgtggcaagccctgctcaagatgacgtgtctgacgacgacgacgac
gagatgcccgagcatctgttgctggatcccgctttgatgttgcccttcgtcttgccttcg
gtcaccgacatgcttgtgtcgtatggcgccggaattggtggagtaaaccgtgaaagagag
cggaagtacattcccacggtgccaccggagtttcttgaaaagctagaggtggccggcggg
gccaggaaaggacccatgtttggagaagcagattgggaaaacgaagaggtttga
>Fp155
atggatctaggggactcattcggtggctcggatggacagcctgaagagaagccacgagct
ctccctgcagatcttcccacatccctcgacgacagacgacatgtgcctaacgagcatctc
atcaccgagacagagatgtacgatggctggcaaggccagtcccagtttctcaccacgcca
gctgtagcgaaacctctcaacttcggaaatctgtcgctcaatgacccagactatgagaat
gacatcacgaaaggtcccaccgatagcgacacgcgattaatggaaatgctggccgcccag
gcagcgcaccaggcagctcctgctttcgagaacgaagacgaggtcgtaaacagccaaact
ctgtcggaaacagaaaagaaggagaagctccagaaagctctcaacatggccgcgagtaac
ggcgatgtcgacagaatccgaaagctactcggtgggaaagcaaaggagtaccttgatctg
aatgctgaagatgaggatggaacaccaccgcttatatatgctagttgctttggtcacgag
cctgtagttcaagcgttgatcgatgcaggcgccgacgttaacaagcaagatcgcaatcaa
tggacagctcttatgtgggctatgacgaaccgacacaagggaatcgcaaaactactactc
gataacaacgcctcctccgaccaaaaaacctcaacaggacgaacggcgttcgatttcgta
cccccagacagcgagatgtcattttaccttcacgatgctggctataatatcggcaatgca
ggaaccgatgatttctaccgccctgggttctctcaggatcgatttgaggaagaaatggca
gagaacgagatgagaagacggctgatgatggagagcgctcgggatcttgaggtcgacctt
ggaaacgtcggcatggacgaccagccagagcctgtcgacgaatttgaggaagaacagcaa
gagtttgactggaatcgttgtttacatgatcagatgttcgtctttcaggaacatgagctg
gagcgcatactggatattgttatcaccaatatgacaccgcaaagatcgccgtcgcaaaaa
cccgtccccgccaacatgattttcctcagcgcacgctatgcgcattatcactcaagcccg
gagcttttagagagactcctagtgtcagctatggattacatcaacgacgtcgttgagagg
tgtcagtgggacatgaccatactggccttttggatctcaaatgccactcttctccttcac
tacctcaagaaggacccgggacttttccaggcgacagccgagttccaggcccaacttgcc
gagttgataaacgaaatctttattcttatcgtgcgagatgctgagcgacgactggacaag
gtcttggatgtggccatgttggaacacgagacgatccctggattcgaggacatcactttt
cagaatgagtggaaattgttcaaacgcaaaactcaagtcaaggaagagccgttggagaag
cgcttccgaccaccgtcgccaaaacaacgagcaaagccagcgccccggaatgtcacatcc
ctcctctcctcaaccctgtttgttctcgacctttacgacattcactcggtgatcacatca
cagatcatctcccagcttatttattggattggagcagagcttttcaaccgcatcatgtcg
aaccgaaagtacctcgccaggacaaaagccatgcagattcgcatgaacatatcgatactt
gaagactgggcccggacgaacaacaggcaggcagagcattttgaagggggcgagatgcgt
ccttcgggcgagacaacgcaggacgctgcaagaaggcatcttgctcccgttattcagttg
ctacagtggctccagtgtttctcatctattgacggggacgacatggaggctcttattatc
acactccaacagcttaaacggcttagcccccagcagctcatacactcagcgaaccactac
agggcagaagttggcgagaagggtctaccaaagagttgtatgaaatatcttatcaattta
caaaaagaggcggccctcaagcgagaaagacggcggagtggcataccttcaccacaaaag
tcgggccaggacagcacaccggtgacaccggtaaggggccggtcaaacgggaaccacctt
gagactcctggaagcgtggcaagccctgctcaagatgacgtgtctgacgacgacgacgac
gagatgcccgagcatctgttgctggatcccgctttgatgttgcccttcgtcttgccttcg
gtcaccgacatgcttgtgtcgtatggcgccggaattggtggagtaaaccgtgaaagagag
cggaagtacattcccacggtgccaccggagtttcttgaaaagctagaggtggccggcggg
gccaggaaaggacccatgtttggagaagcagattgggaaaacgaagaggtttga
>Fp157
atggatctaggggactcattcggtggctcggatggacagcctgaagagaagccacgagct
ctccctgcagatcttcccacatccctcgacgacagacgacatgtgcctaacgagcatctc
atcaccgagacagagatgtacgatggctggcaaggccagtcccagtttctcaccacgcca
gctgtagcgaaacctctcaacttcggaaatctgtcgctcaatgacccagactatgagaat
gacatcacgaaaggtcccaccgatagcgacacgcgattaatggaaatgctggccgcccag
gcagcgcaccaggcagctcctgctttcgagaacgaagacgaggtcgtaaacagccaaact
ctgtcggaaacagaaaagaaggagaagctccagaaagctctcaacatggccgcgagtaac
ggcgatgtcgacagaatccgaaagctactcggtgggaaagcaaaggagtaccttgatctg
aatgctgaagatgaggatggaacaccaccgcttatatatgctagttgctttggtcacgag
cctgtagttcaagcgttgatcgatgcaggcgccgacgttaacaagcaagatcgcaatcaa
tggacagctcttatgtgggctatgacgaaccgacacaagggaatcgcaaaactactactc
gataacaacgcctcctccgaccaaaaaacctcaacaggacgaacggcgttcgatttcgta
cccccagacagcgagatgtcattttaccttcacgatgctggctataatatcggcaatgca
ggaaccgatgatttctaccgccctgggttctctcaggatcgatttgaggaagaaatggca
gagaacgagatgagaagacggctgatgatggagagcgctcgggatcttgaggtcgacctt
ggaaacgtcggcatggacgaccagccagagcctgtcgacgaatttgaggaagaacagcaa
gagtttgactggaatcgttgtttacatgatcagatgttcgtctttcaggaacatgagctg
gagcgcatactggatattgttatcaccaatatgacaccgcaaagatcgccgtcgcaaaaa
cccgtccccgccaacatgattttcctcagcgcacgctatgcgcattatcactcaagcccg
gagcttttagagagactcctagtgtcagctatggattacatcaacgacgtcgttgagagg
tgtcagtgggacatgaccatactggccttttggatctcaaatgccactcttctccttcac
tacctcaagaaggacccgggacttttccaggcgacagccgagttccaggcccaacttgcc
gagttgataaacgaaatctttattcttatcgtgcgagatgctgagcgacgactggacaag
gtcttggatgtggccatgttggaacacgagacgatccctggattcgaggacatcactttt
cagaatgagtggaaattgttcaaacgcaaaactcaagtcaaggaagagccgttggagaag
cgcttccgaccaccgtcgccaaaacaacgagcaaagccagcgccccggaatgtcacatcc
ctcctctcctcaaccctgtttgttctcgacctttacgacattcactcggtgatcacatca
cagatcatctcccagcttatttattggattggagcagagcttttcaaccgcatcatgtcg
aaccgaaagtacctcgccaggacaaaagccatgcagattcgcatgaacatatcgatactt
gaagactgggcccggacgaacaacaggcaggcagagcattttgaagggggcgagatgcgt
ccttcgggcgagacaacgcaggacgctgcaagaaggcatcttgctcccgttattcagttg
ctacagtggctccagtgtttctcatctattgacggggacgacatggaggctcttattatc
acactccaacagcttaaacggcttagcccccagcagctcatacactcagcgaaccactac
agggcagaagttggcgagaagggtctaccaaagagttgtatgaaatatcttatcaattta
caaaaagaggcggccctcaagcgagaaagacggcggagtggcataccttcaccacaaaag
tcgggccaggacagcacaccggtgacaccggtaaggggccggtcaaacgggaaccacctt
gagactcctggaagcgtggcaagccctgctcaagatgacgtgtctgacgacgacgacgac
gagatgcccgagcatctgttgctggatcccgctttgatgttgcccttcgtcttgccttcg
gtcaccgacatgcttgtgtcgtatggcgccggaattggtggagtaaaccgtgaaagagag
cggaagtacattcccacggtgccaccggagtttcttgaaaagctagaggtggccggcggg
gccaggaaaggacccatgtttggagaagcagattgggaaaacgaagaggtttga
>Fp16r
atggatctaggggactcattcggtggctcggatggacagcctgaagagaagccacgagct
ctccctgcagatcttcccacatccctcgacgacagacgacatgtgcctaacgagcatctc
atcaccgagacagagatgtacgatggctggcaaggccagtcccagtttctcaccacgcca
gctgtagcgaaacctctcaacttcggaaatctgtcgctcaatgacccagactatgagaat
gacatcacgaaaggtcccaccgatagcgacacgcgattaatggaaatgctggccgcccag
gcagcgcaccaggcagctcctgctttcgagaacgaagacgaggtcgtaaacagccaaact
ctgtcggaaacagaaaagaaggagaagctccagaaagctctcaacatggccgcgagtaac
ggcgatgtcgacagaatccgaaagctactcggtgggaaagcaaaggagtaccttgatctg
aatgctgaagatgaggatggaacaccaccgcttatatatgctagttgctttggtcacgag
cctgtagttcaagcgttgatcgatgcaggcgccgacgttaacaagcaagatcgcaatcaa
tggacagctcttatgtgggctatgacgaaccgacacaagggaatcgcaaaactactactc
gataacaacgcctcctccgaccaaaaaacctcaacaggacaaacggcgttcgatttcgta
cccccagacagcgagatgtcattttaccttcacgatgctggctataatatcggcaatgca
ggaaccgatgatttctaccgccctgggttctctcaggatcgatttgaggaagaaatggca
gagaacgagatgagaagacggttgatgatggagagcgctcgggatcttgaggtcgacctt
ggaaacgtcggcatggacgaccagccagagcctgtcgacgaatttgaggaagaacagcaa
gagtttgactggaatcgttgtttacatgatcagatgttcgtctttcaggaacatgagctg
gagcgcatactggatattgttatcaccaatatgacaccgcaaagatcgccgtcgcaaaaa
cccgtccccgccaacatgattttcctcagcgcacgctatgcgcattatcactcaagcccg
gagcttttagagagactcctagtgtcagctatggattacatcaacgacgtcgttgagagg
tgtcagtgggacatgaccatactggccttttggatctcaaatgccactcttctccttcac
tacctcaagaaggacccgggacttttccaggcgacagccgagttccaggcccaacttgcc
gagttgataaacgaaatctttattcttatcgtgcgagatgctgagcgacgactggacaag
gtcttggatgtggccatgttggaacacgagacgatccctggattcgaggacatcactttt
cagaatgagtggaaattgttcaaacgcaaaactcaagtcaaggaagagccgttggagaag
cgcttccgaccaccgtcgccaaaacaacgagcaaagccagcgccccggaatgtcacatcc
ctcctctcctcaaccctgtttgttctcgacctttacgacattcactcggtgatcacatca
cagatcatctcccagcttatttattggattggagcagagcttttcaaccgcatcatgtcg
aaccgaaagtacctcgccaggacaaaagccatgcagattcgcatgaacatatcgatactt
gaagactgggcccggacgaacaacaggcaggcagagcattttgaagggggcgagatgcgt
ccttcgggcgagacaacgcaggacgctgcaagaaggcatcttgctcccgttattcagttg
ctacagtggctccagtgtttctcatctattgacggggacgacatggaggctcttattatc
acactccaacagcttaaacggcttagcccccagcagctcatacactcagcgaaccactac
agggcagaagttggcgagaagggtctaccaaagagttgtatgaaatatcttatcaattta
caaaaagaggcggccctcaagcgagaaagacggcggagtggcataccttcaccacaaaag
tcgggccaggacagcacaccggtgacaccggtaaggggccggtcaaacgggaaccacctt
gagactcctggaagcgtggcaagccctgctcaagatgacgtgtctgacgacgacgacgac
gagatgcccgagcatctgttgctggatcccgctttgatgttgcccttcgtcttgccttcg
gtcaccgacatgcttgtgtcgtatggcgccggaattggtggagtaaaccgtgaaagagag
cggaagtacattcccacggtgccaccggagtttcttgaaaagctagaggtggccggcggg
gccaggaaaggacccatgtttggagaagcagattgggaaaacgaagaggtttga
>Fp1r
atggatctaggggactcattcggtggctcggatggacagcctgaagagaagccacgagct
ctccctgcagatcttcccacatccctcgacgacagacgacatgtgcctaacgagcatctc
atcaccgagacagagatgtacgatggctggcaaggccagtcccagtttctcaccacgcca
gctgtagcgaaacctctcaacttcggaaatctgtcgctcaatgacccagactatgagaat
gacatcacgaaaggtcccaccgatagcgacacgcgattaatggaaatgctggccgcccag
gcagcgcaccaggcagctcctgctttcgagaacgaagacgaggtcgtaaacagccaaact
ctgtcggaaacagaaaagaaggagaagctccagaaagctctcaacatggccgcgagtaac
ggcgatgtcgacagaatccgaaagctactcggtgggaaagcaaaggagtaccttgatctg
aatgctgaagatgaggatggaacaccaccgcttatatatgctagttgctttggtcacgag
cctgtagttcaagcgttgatcgatgcaggcgccgacgttaacaagcaagatcgcaatcaa
tggacagctcttatgtgggctatgacgaaccgacacaagggaatcgcaaaactactactc
gataacaacgcctcctccgaccaaaaaacctcaacaggacgaacggcgttcgatttcgta
cccccagacagcgagatgtcattttaccttcacgatgctggctataatatcggcaatgca
ggaaccgatgatttctaccgccctgggttctctcaggatcgatttgaggaagaaatggca
gagaacgagatgagaagacggctgatgatggagagcgctcgggatcttgaggtcgacctt
ggaaacgtcggcatggacgaccagccagagcctgtcgacgaatttgaggaagaacagcaa
gagtttgactggaatcgttgtttacatgatcagatgttcgtctttcaggaacatgagctg
gagcgcatactggatattgttatcaccaatatgacaccgcaaagatcgccgtcgcaaaaa
cccgtccccgccaacatgattttcctcagcgcacgctatgcgcattatcactcaagcccg
gagcttttagagagactcctagtgtcagctatggattacatcaacgacgtcgttgagagg
tgtcagtgggacatgaccatactggccttttggatctcaaatgccactcttctccttcac
tacctcaagaaggacccgggacttttccaggcgacagccgagttccaggcccaacttgcc
gagttgataaacgaaatctttattcttatcgtgcgagatgctgagcgacgactggacaag
gtcttggatgtggccatgttggaacacgagacgatccctggattcgaggacatcactttt
cagaatgagtggaaattgttcaaacgcaaaactcaagtcaaggaagagccgttggagaag
cgcttccgaccaccgtcgccaaaacaacgagcaaagccagcgccccggaatgtcacatcc
ctcctctcctcaaccctgtttgttctcgacctttacgacattcactcggtgatcacatca
cagatcatctcccagcttatttattggattggagcagagcttttcaaccgcatcatgtcg
aaccgaaagtacctcgccaggacaaaagccatgcagattcgcatgaacatatcgatactt
gaagactgggcccggacgaacaacaggcaggcagagcattttgaagggggcgagatgcgt
ccttcgggcgagacaacgcaggacgctgcaagaaggcatcttgctcccgttattcagttg
ctacagtggctccagtgtttctcatctattgacggggacgacatggaggctcttattatc
acactccaacagcttaaacggcttagcccccagcagctcatacactcagcgaaccactac
agggcagaagttggcgagaagggtctaccaaagagttgtatgaaatatcttatcaattta
caaaaagaggcggccctcaagcgagaaagacggcggagtggcataccttcaccacaaaag
tcgggccaggacagcacaccggtgacaccggtaaggggccggtcaaacgggaaccacctt
gagactcctggaagcgtggcaagccctgctcaagatgacgtgtct---gacgacgacgac
gagatgcccgagcatctgttgctggatcccgctttgatgttgcccttcgtcttgccttcg
gtcaccgacatgcttgtgtcgtatggcgccggaattggtggagtaaaccgtgaaagagag
cggaagtacattcccacggtgccaccggagtttcttgaaaagctagaggtggccggcggg
gccaggaaaggacccatgtttggagaagcagattgggaaaacgaagaggtttga
>Fp21r
atggatctaggggactcattcggtggctcggatggacagcctgaagagaagccacgagct
ctccctgcagatcttcccacatccctcgacgacagacgacatgtgcctaacgagcatctc
atcaccgagacagagatgtacgatggctggcaaggccagtcccagtttctcaccacgcca
gctgtagcgaaacctctcaacttcggaaatctgtcgctcaatgacccagactatgagaat
gacatcacgaaaggtcccaccgatagcgacacgcgattaatggaaatgctggccgcccag
gcagcgcaccaggcagctcctgctttcgagaacgaagacgaggtcgtaaacagccaaact
ctgtcggaaacagaaaagaaggagaagctccagaaagctctcaacatggccgcgagtaac
ggcgatgtcgacagaatccgaaagctactcggtgggaaagcaaaggagtaccttgatctg
aatgctgaagatgaggatggaacaccaccgcttatatatgctagttgctttggtcacgag
cctgtagttcaagcgttgatcgatgcaggcgccgacgttaacaagcaagatcgcaatcaa
tggacagctcttatgtgggctatgacgaaccgacacaagggaatcgcaaaactactactc
gataacaacgcctcctccgaccaaaaaacctcaacaggacgaacggcgttcgatttcgta
cccccagacagcgagatgtcattttaccttcacgatgctggctataatatcggcaatgca
ggaaccgatgatttctaccgccctgggttctctcaggatcgatttgaggaagaaatggca
gagaacgagatgagaagacggctgatgatggagagcgctcgggatcttgaggtcgacctt
ggaaacgtcggcatggacgaccagccagagcctgtcgacgaatttgaggaagaacagcaa
gagtttgactggaatcgttgtttacatgatcagatgttcgtctttcaggaacatgagctg
gagcgcatactggatattgttatcaccaatatgacaccgcaaagatcgccgtcgcaaaaa
cccgtccccgccaacatgattttcctcagcgcacgctatgcgcattatcactcaagcccg
gagcttttagagagactcctagtgtcagctatggattacatcaacgacgtcgttgagagg
tgtcagtgggacatgaccatactggccttttggatctcaaatgccactcttctccttcac
tacctcaagaaggacccgggacttttccaggcgacagccgagttccaggcccaacttgcc
gagttgataaacgaaatctttattcttatcgtgcgagatgctgagcgacgactggacaag
gtcttggatgtggccatgttggaacacgagacgatccctggattcgaggacatcactttt
cagaatgagtggaaattgttcaaacgcaaaactcaagtcaaggaagagccgttggagaag
cgcttccgaccaccgtcgccaaaacaacgagcaaagccagcgccccggaatgtcacatcc
ctcctctcctcaaccctgtttgttctcgacctttacgacattcactcggtgatcacatca
cagatcatctcccagcttatttattggattggagcagagcttttcaaccgcatcatgtcg
aaccgaaagtacctcgccaggacaaaagccatgcagattcgcatgaacatatcgatactt
gaagactgggcccggacgaacaacaggcaggcagagcattttgaagggggcgagatgcgt
ccttcgggcgagacaacgcaggacgctgcaagaaggcatcttgctcccgttattcagttg
ctacagtggctccagtgtttctcatctattgacggggacgacatggaggctcttattatc
acactccaacagcttaaacggcttagcccccagcagctcatacactcagcgaaccactac
agggcagaagttggcgagaagggtctaccaaagagttgtatgaaatatcttatcaattta
caaaaagaggcggccctcaagcgagaaagacggcggagtggcataccttcaccacaaaag
tcgggccaggacagcacaccggtgacaccg------------------------------
------------------------------------------------------------
------------------------------------------------------------
------------------------------------------------------------
------------------------------------------------------------
------------------------------------------------------
>Fp24r
atggatctaggggactcattcggtggctcggatggacagcctgaagagaagccacgagct
ctccctgcagatcttcccacatccctcgacgacagacgacatgtgcctaacgagcatctc
atcaccgagacagagatgtacgatggctggcaaggccagtcccagtttctcaccacgcca
gctgtagcgaaacctctcaacttcggaaatctgtcgctcaatgacccagactatgagaat
gacatcacgaaaggtcccaccgatagcgacacgcgattaatggaaatgctggccgcccag
gcagcgcaccaggcagctcctgctttcgagaacgaagacgaggtcgtaaacagccaaact
ctgtcggaaacagaaaagaaggagaagctccagaaagctctcaacatggccgcgagtaac
ggcgatgtcgacagaatccgaaagctactcggtgggaaagcaaaggagtaccttgatctg
aatgctgaagatgaggatggaacaccaccgcttatatatgctagttgctttggtcacgag
cctgtagttcaagcgttgatcgatgcaggcgccgacgttaacaagcaagatcgcaatcaa
tggacagctcttatgtgggctatgacgaaccgacacaagggaatcgcaaaactactactc
gataacaacgcctcctccgaccaaaaaacctcaacaggacgaacggcgttcgatttcgta
cccccagacagcgagatgtcattttaccttcacgatgctggctataatatcggcaatgca
ggaaccgatgatttctaccgccctgggttctctcaggatcgatttgaggaagaaatggca
gagaacgagatgagaagacggctgatgatggagagcgctcgggatcttgaggtcgacctt
ggaaacgtcggcatggacgaccagccagagcctgtcgacgaatttgaggaagaacagcaa
gagtttgactggaatcgttgtttacatgatcagatgttcgtctttcaggaacatgagctg
gagcgcatactggatattgttatcaccaatatgacaccgcaaagatcgccgtcgcaaaaa
cccgtccccgccaacatgattttcctcagcgcacgctatgcgcattatcactcaagcccg
gagcttttagagagactcctagtgtcagctatggattacatcaacgacgtcgttgagagg
tgtcagtgggacatgaccatactggccttttggatctcaaatgccactcttctccttcac
tacctcaagaaggacccgggacttttccaggcgacagccgagttccaggcccaacttgcc
gagttgataaacgaaatctttattcttatcgtgcgagatgctgagcgacgactggacaag
gtcttggatgtggccatgttggaacacgagacgatccctggattcgaggacatcactttt
cagaatgagtggaaattgttcaaacgcaaaactcaagtcaaggaagagccgttggagaag
cgcttccgaccaccgtcgccaaaacaacgagcaaagccagcgccccggaatgtcacatcc
ctcctctcctcaaccctgtttgttctcgacctttacgacattcactcggtgatcacatca
cagatcatctcccagcttatttattggattggagcagagcttttcaaccgcatcatgtcg
aaccgaaagtacctcgccaggacaaaagccatgcagattcgcatgaacatatcgatactt
gaagactgggcccggacgaacaacaggcaggcagagcattttgaagggggcgagatgcgt
ccttcgggcgagacaacgcaggacgctgcaagaaggcatcttgctcccgttattcagttg
ctacagtggctccagtgtttctcatctattgacggggacgacatggaggctcttattatc
acactccaacagcttaaacggcttagcccccagcagctcatacactcagcgaaccactac
agggcagaagttggcgagaagggtctaccaaagagttgtatgaaatatcttatcaattta
caaaaagaggcggccctcaagcgagaaagacggcggagtggcataccttcaccacaaaag
tcgggccaggacagcacaccggtgacaccggtaaggggccggtcaaacgggaaccacctt
gagactcctggaagcgtggcaagccctgctcaagatgacgtgtctgacgacgacgacgac
gagatgcccgagcatctgttgctggatcccgctttgatgttgcccttcgtcttgccttcg
gtcaccgacatgcttgtgtcgtatggcgccggaattggtggagtaaaccgtgaaagagag
cggaagtacattcccacggtgccaccggagtttcttgaaaagctagaggtggccggcggg
gccaggaaaggacccatgtttggagaagcagattgggaaaacgaagaggtttga
>Fp2516
atggatctaggggactcattcggtggctcggatggacagcctgaagagaagccacgagct
ctccctgcagatcttcccacatccctcgacgacagacgacatgtgcctaacgagcatctc
atcaccgagacagagatgtacgatggctggcaaggccagtcccagtttctcaccacgcca
gctgtagcgaaacctctcaacttcggaaatctgtcgctcaatgacccagactatgagaat
gacatcacgaaaggtcccaccgatagcgacacgcgattaatggaaatgctggccgcccag
gcagcgcaccaggcagctcctgctttcgagaacgaagacgaggtcgtaaacagccaaact
ctgtcggaaacagaaaagaaggagaagctccagaaagctctcaacatggccgcgagtaac
ggcgatgtcgacagaatccgaaagctactcggtgggaaagcaaaggagtaccttgatctg
aatgctgaagatgaggatggaacaccaccgcttatatatgctagttgctttggtcacgag
cctgtagttcaagcgttgatcgatgcaggcgccgacgttaacaagcaagatcgcaatcaa
tggacagctcttatgtgggctatgacgaaccgacacaagggaatcgcaaaactactactc
gataacaacgcctcctccgaccaaaaaacctcaacaggacgaacggcgttcgatttcgta
cccccagacagcgagatgtcattttaccttcacgatgctggctataatatcggcaatgca
ggaaccgatgatttctaccgccctgggttctctcaggatcgatttgaggaagaaatggca
gagaacgagatgagaagacggctgatgatggagagcgctcgggatcttgaggtcgacctt
ggaaacgtcggcatggacgaccagccagagcctgtcgacgaatttgaggaagaacagcaa
gagtttgactggaatcgttgtttacatgatcagatgttcgtctttcaggaacatgagctg
gagcgcatactggatattgttatcaccaatatgacaccgcaaagatcgccgtcgcaaaaa
cccgtccccgccaacatgattttcctcagcgcacgctatgcgcattatcactcaagcccg
gagcttttagagagactcctagtgtcagctatggattacatcaacgacgtcgttgagagg
tgtcagtgggacatgaccatactggccttttggatctcaaatgccactcttctccttcac
tacctcaagaaggacccgggacttttccaggcgacagccgagttccaggcccaacttgcc
gagttgataaacgaaatctttattcttatcgtgcgagatgctgagcgacgactggacaag
gtcttggatgtggccatgttggaacacgagacgatccctggattcgaggacatcactttt
cagaatgagtggaaattgttcaaacgcaaaactcaagtcaaggaagagccgttggagaag
cgcttccgaccaccgtcgccaaaacaacgagcaaagccagcgccccggaatgtcacatcc
ctcctctcctcaaccctgtttgttctcgacctttacgacattcactcggtgatcacatca
cagatcatctcccagcttatttattggattggagcagagcttttcaaccgcatcatgtcg
aaccgaaagtacctcgccaggacaaaagccatgcagattcgcatgaacatatcgatactt
gaagactgggcccggacgaacaacaggcaggcagagcattttgaagggggcgagatgcgt
ccttcgggcgagacaacgcaggacgctgcaagaaggcatcttgctcccgttattcagttg
ctacagtggctccagtgtttctcatctattgacggggacgacatggaggctcttattatc
acactccaacagcttaaacggcttagcccccagcagctcatacactcagcgaaccactac
agggcagaagttggcgagaagggtctaccaaagagttgtatgaaatatcttatcaattta
caaaaagaggcggccctcaagcgagaaagacggcggagtggcataccttcaccacaaaag
tcgggccaggacagcacaccggtgacaccggtaaggggccggtcaaacgggaaccacctt
gagactcctggaagcgtggcaagccctgctcaagatgacgtgtctgacgacgacgacgac
gagatgcccgagcatctgttgctggatcccgctttgatgttgcccttcgtcttgccttcg
gtcaccgacatgcttgtgtcgtatggcgccggaattggtggagtaaaccgtgaaagagag
cggaagtacattcccacggtgccaccggagtttcttgaaaagctagaggtggccggcggg
gccaggaaaggacccatgtttggagaagcagattgggaaaacgaagaggtttga
>Fp26r
atggatctaggggactcattcggtggctcggatggacagcctgaagagaagccacgagct
ctccctgcagatcttcccacatccctcgacgacagacgacatgtgcctaacgagcatctc
atcaccgagacagagatgtacgatggctggcaaggccagtcccagtttctcaccacgcca
gctgtagcgaaacctctcaacttcggaaatctgtcgctcaatgacccagactatgagaat
gacatcacgaaaggtcccaccgatagcgacacgcgattaatggaaatgctggccgcccag
gcagcgcaccaggcagctcctgctttcgagaacgaagacgaggtcgtaaacagccaaact
ctgtcggaaacagaaaagaaggagaagctccagaaagctctcaacatggccgcgagtaac
ggcgatgtcgacagaatccgaaagctactcggtgggaaagcaaaggagtaccttgatctg
aatgctgaagatgaggatggaacaccaccgcttatatatgctagttgctttggtcacgag
cctgtagttcaagcgttgatcgatgcaggcgccgacgttaacaagcaagatcgcaatcaa
tggacagctcttatgtgggctatgacgaaccgacacaagggaatcgcaaaactactactc
gataacaacgcctcctccgaccaaaaaacctcaacaggacgaacggcgttcgatttcgta
cccccagacagcgagatgtcattttaccttcacgatgctggctataatatcggcaatgca
ggaaccgatgatttctaccgccctgggttctctcaggatcgatttgaggaagaaatggca
gagaacgagatgagaagacggctgatgatggagagcgctcgggatcttgaggtcgacctt
ggaaacgtcggcatggacgaccagccagagcctgtcgacgaatttgaggaagaacagcaa
gagtttgactggaatcgttgtttacatgatcagatgttcgtctttcaggaacatgagctg
gagcgcatactggatattgttatcaccaatatgacaccgcaaagatcgccgtcgcaaaaa
cccgtccccgccaacatgattttcctcagcgcacgctatgcgcattatcactcaagcccg
gagcttttagagagactcctagtgtcagctatggattacatcaacgacgtcgttgagagg
tgtcagtgggacatgaccatactggccttttggatctcaaatgccactcttctccttcac
tacctcaagaaggacccgggacttttccaggcgacagccgagttccaggcccaacttgcc
gagttgataaacgaaatctttattcttatcgtgcgagatgctgagcgacgactggacaag
gtcttggatgtggccatgttggaacacgagacgatccctggattcgaggacatcactttt
cagaatgagtggaaattgttcaaacgcaaaactcaagtcaaggaagagccgttggagaag
cgcttccgaccaccgtcgccaaaacaacgagcaaagccagcgccccggaatgtcacatcc
ctcctctcctcaaccctgtttgttctcgacctttacgacattcactcggtgatcacatca
cagatcatctcccagcttatttattggattggagcagagcttttcaaccgcatcatgtcg
aaccgaaagtacctcgccaggacaaaagccatgcagattcgcatgaacatatcgatactt
gaagactgggcccggacgaacaacaggcaggcagagcattttgaagggggcgagatgcgt
ccttcgggcgagacaacgcaggacgctgcaagaaggcatcttgctcccgttattcagttg
ctacagtggctccagtgtttctcatctattgacggggacgacatggaggctcttattatc
acactccaacagcttaaacggcttagcccccagcagctcatacactcagcgaaccactac
agggcagaagttggcgagaagggtctaccaaagagttgtatgaaatatcttatcaattta
caaaaagaggcggccctcaagcgagaaagacggcggagtggcataccttcaccacaaaag
tcgggccaggacagcacaccggtgacaccggtaaggggccggtcaaacgggaaccacctt
gagactcctggaagcgtggcaagccctgctcaagatgacgtgtct---gacgacgacgac
gagatgcccgagcatctgttgctggatcccgctttgatgttgcccttcgtcttgccttcg
gtcaccgacatgcttgtgtcgtatggcgccggaattggtggagtaaaccgtgaaagagag
cggaagtacattcccacggtgccaccggagtttcttgaaaagctagaggtggccggcggg
gccaggaaaggacccatgtttggagaagcagattgggaaaacgaagaggtttga
>Fp33
atggatctaggggactcattcggtggctcggatggacagcctgaagagaagccacgagct
ctccctgcagatcttcccacatccctcgacgacagacgacatgtgcctaacgagcatctc
atcaccgagacagagatgtacgatggctggcaaggccagtcccagtttctcaccacgcca
gctgtagcgaaacctctcaacttcggaaatctgtcgctcaatgacccagactatgagaat
gacatcacgaaaggtcccaccgatagcgacacgcgattaatggaaatgctggccgcccag
gcagcgcaccaggcagctcctgctttcgagaacgaagacgaggtcgtaaacagccaaact
ctgtcggaaacagaaaagaaggagaagctccagaaagctctcaacatggccgcgagtaac
ggcgatgtcgacagaatccgaaagctactcggtgggaaagcaaaggagtaccttgatctg
aatgctgaagatgaggatggaacaccaccgcttatatatgctagttgctttggtcacgag
cctgtagttcaagcgttgatcgatgcaggcgccgacgttaacaagcaagatcgcaatcaa
tggacagctcttatgtgggctatgacgaaccgacacaagggaatcgcaaaactactactc
gataacaacgcctcctccgaccaaaaaacctcaacaggacaaacggcgttcgatttcgta
cccccagacagcgagatgtcattttaccttcacgatgctggctataatatcggcaatgca
ggaaccgatgatttctaccgccctgggttctctcaggatcgatttgaggaagaaatggca
gagaacgagatgagaagacggttgatgatggagagcgctcgggatcttgaggtcgacctt
ggaaacgtcggcatggacgaccagccagagcctgtcgacgaatttgaggaagaacagcaa
gagtttgactggaatcgttgtttacatgatcagatgttcgtctttcaggaacatgagctg
gagcgcatactggatattgttatcaccaatatgacaccgcaaagatcgccgtcgcaaaaa
cccgtccccgccaacatgattttcctcagcgcacgctatgcgcattatcactcaagcccg
gagcttttagagagactcctagtgtcagctatggattacatcaacgacgtcgttgagagg
tgtcagtgggacatgaccatactggccttttggatctcaaatgccactcttctccttcac
tacctcaagaaggacccgggacttttccaggcgacagccgagttccaggcccaacttgcc
gagttgataaacgaaatctttattcttatcgtgcgagatgctgagcgacgactggacaag
gtcttggatgtggccatgttggaacacgagacgatccctggattcgaggacatcactttt
cagaatgagtggaaattgttcaaacgcaaaactcaagtcaaggaagagccgttggagaag
cgcttccgaccaccgtcgccaaaacaacgagcaaagccagcgccccggaatgtcacatcc
ctcctctcctcaaccctgtttgttctcgacctttacgacattcactcggtgatcacatca
cagatcatctcccagcttatttattggattggagcagagcttttcaaccgcatcatgtcg
aaccgaaagtacctcgccaggacaaaagccatgcagattcgcatgaacatatcgatactt
gaagactgggcccggacgaacaacaggcaggcagagcattttgaagggggcgagatgcgt
ccttcgggcgagacaacgcaggacgctgcaagaaggcatcttgctcccgttattcagttg
ctacagtggctccagtgtttctcatctattgacggggacgacatggaggctcttattatc
acactccaacagcttaaacggcttagcccccagcagctcatacactcagcgaaccactac
agggcagaagttggcgagaagggtctaccaaagagttgtatgaaatatcttatcaattta
caaaaagaggcggccctcaagcgagaaagacggcggagtggcataccttcaccacaaaag
tcgggccaggacagcacaccggtgacaccggtaaggggccggtcaaacgggaaccacctt
gagactcctggaagcgtggcaagccctgctcaagatgacgtgtctgacgacgacgacgac
gagatgcccgagcatctgttgctggatcccgctttgatgttgcccttcgtcttgccttcg
gtcaccgacatgcttgtgtcgtatggcgccggaattggtggagtaaaccgtgaaagagag
cggaagtacattcccacggtgccaccggagtttcttgaaaagctagaggtggccggcggg
gccaggaaaggacccatgtttggagaagcagattgggaaaacgaagaggtttga
>Fp34
atggatctaggggactcattcggtggctcggatggacagcctgaagagaagccacgagct
ctccctgcagatcttcccacatccctcgacgacagacgacatgtgcctaacgagcatctc
atcaccgagacagagatgtacgatggctggcaaggccagtcccagtttctcaccacgcca
gctgtagcgaaacctctcaacttcggaaatctgtcgctcaatgacccagactatgagaat
gacatcacgaaaggtcccaccgatagcgacacgcgattaatggaaatgctggccgcccag
gcagcgcaccaggcagctcctgctttcgagaacgaagacgaggtcgtaaacagccaaact
ctgtcggaaacagaaaagaaggagaagctccagaaagctctcaacatggccgcgagtaac
ggcgatgtcgacagaatccgaaagctactcggtgggaaagcaaaggagtaccttgatctg
aatgctgaagatgaggatggaacaccaccgcttatatatgctagttgctttggtcacgag
cctgtagttcaagcgttgatcgatgcaggcgccgacgttaacaagcaagatcgcaatcaa
tggacagctcttatgtgggctatgacgaaccgacacaagggaatcgcaaaactactactc
gataacaacgcctcctccgaccaaaaaacctcaacaggacgaacggcgttcgatttcgta
cccccagacagcgagatgtcattttaccttcacgatgctggctataatatcggcaatgca
ggaaccgatgatttctaccgccctgggttctctcaggatcgatttgaggaagaaatggca
gagaacgagatgagaagacggctgatgatggagagcgctcgggatcttgaggtcgacctt
ggaaacgtcggcatggacgaccagccagagcctgtcgacgaatttgaggaagaacagcaa
gagtttgactggaatcgttgtttacatgatcagatgttcgtctttcaggaacatgagctg
gagcgcatactggatattgttatcaccaatatgacaccgcaaagatcgccgtcgcaaaaa
cccgtccccgccaacatgattttcctcagcgcacgctatgcgcattatcactcaagcccg
gagcttttagagagactcctagtgtcagctatggattacatcaacgacgtcgttgagagg
tgtcagtgggacatgaccatactggccttttggatctcaaatgccactcttctccttcac
tacctcaagaaggacccgggacttttccaggcgacagccgagttccaggcccaacttgcc
gagttgataaacgaaatctttattcttatcgtgcgagatgctgagcgacgactggacaag
gtcttggatgtggccatgttggaacacgagacgatccctggattcgaggacatcactttt
cagaatgagtggaaattgttcaaacgcaaaactcaagtcaaggaagagccgttggagaag
cgcttccgaccaccgtcgccaaaacaacgagcaaagccagcgccccggaatgtcacatcc
ctcctctcctcaaccctgtttgttctcgacctttacgacattcactcggtgatcacatca
cagatcatctcccagcttatttattggattggagcagagcttttcaaccgcatcatgtcg
aaccgaaagtacctcgccaggacaaaagccatgcagattcgcatgaacatatcgatactt
gaagactgggcccggacgaacaacaggcaggcagagcattttgaagggggcgagatgcgt
ccttcgggcgagacaacgcaggacgctgcaagaaggcatcttgctcccgttattcagttg
ctacagtggctccagtgtttctcatctattgacggggacgacatggaggctcttattatc
acactccaacagcttaaacggcttagcccccagcagctcatacactcagcgaaccactac
agggcagaagttggcgagaagggtctaccaaagagttgtatgaaatatcttatcaattta
caaaaagaggcggccctcaagcgagaaagacggcggagtggcataccttcaccacaaaag
tcgggccaggacagcacaccggtgacaccggtaaggggccggtcaaacgggaaccacctt
gagactcctggaagcgtggcaagccctgctcaagatgacgtgtctgacgacgacgacgac
gagatgcccgagcatctgttgctggatcccgctttgatgttgcccttcgtcttgccttcg
gtcaccgacatgcttgtgtcgtatggcgccggaattggtggagtaaaccgtgaaagagag
cggaagtacattcccacggtgccaccggagtttcttgaaaagctagaggtggccggcggg
gccaggaaaggacccatgtttggagaagcagattgggaaaacgaagaggtttga
>Fp35
atggatctaggggactcattcggtggctcggatggacagcctgaagagaagccacgagct
ctccctgcagatcttcccacatccctcgacgacagacgacatgtgcctaacgagcatctc
atcaccgagacagagatgtacgatggctggcaaggccagtcccagtttctcaccacgcca
gctgtagcgaaacctctcaacttcggaaatctgtcgctcaatgacccagactatgagaat
gacatcacgaaaggtcccaccgatagcgacacgcgattaatggaaatgctggccgcccag
gcagcgcaccaggcagctcctgctttcgagaacgaagacgaggtcgtaaacagccaaact
ctgtcggaaacagaaaagaaggagaagctccagaaagctctcaacatggccgcgagtaac
ggcgatgtcgacagaatccgaaagctactcggtgggaaagcaaaggagtaccttgatctg
aatgctgaagatgaggatggaacaccaccgcttatatatgctagttgctttggtcacgag
cctgtagttcaagcgttgatcgatgcaggcgccgacgttaacaagcaagatcgcaatcaa
tggacagctcttatgtgggctatgacgaaccgacacaagggaatcgcaaaactactactc
gataacaacgcctcctccgaccaaaaaacctcaacaggacgaacggcgttcgatttcgta
cccccagacagcgagatgtcattttaccttcacgatgctggctataatatcggcaatgca
ggaaccgatgatttctaccgccctgggttctctcaggatcgatttgaggaagaaatggca
gagaacgagatgagaagacggctgatgatggagagcgctcgggatcttgaggtcgacctt
ggaaacgtcggcatggacgaccagccagagcctgtcgacgaatttgaggaagaacagcaa
gagtttgactggaatcgttgtttacatgatcagatgttcgtctttcaggaacatgagctg
gagcgcatactggatattgttatcaccaatatgacaccgcaaagatcgccgtcgcaaaaa
cccgtccccgccaacatgattttcctcagcgcacgctatgcgcattatcactcaagcccg
gagcttttagagagactcctagtgtcagctatggattacatcaacgacgtcgttgagagg
tgtcagtgggacatgaccatactggccttttggatctcaaatgccactcttctccttcac
tacctcaagaaggacccgggacttttccaggcgacagccgagttccaggcccaacttgcc
gagttgataaacgaaatctttattcttatcgtgcgagatgctgagcgacgactggacaag
gtcttggatgtggccatgttggaacacgagacgatccctggattcgaggacatcactttt
cagaatgagtggaaattgttcaaacgcaaaactcaagtcaaggaagagccgttggagaag
cgcttccgaccaccgtcgccaaaacaacgagcaaagccagcgccccggaatgtcacatcc
ctcctctcctcaaccctgtttgttctcgacctttacgacattcactcggtgatcacatca
cagatcatctcccagcttatttattggattggagcagagcttttcaaccgcatcatgtcg
aaccgaaagtacctcgccaggacaaaagccatgcagattcgcatgaacatatcgatactt
gaagactgggcccggacgaacaacaggcaggcagagcattttgaagggggcgagatgcgt
ccttcgggcgagacaacgcaggacgctgcaagaaggcatcttgctcccgttattcagttg
ctacagtggctccagtgtttctcatctattgacggggacgacatggaggctcttattatc
acactccaacagcttaaacggcttagcccccagcagctcatacactcagcgaaccactac
agggcagaagttggcgagaagggtctaccaaagagttgtatgaaatatcttatcaattta
caaaaagaggcggccctcaagcgagaaagacggcggagtggcataccttcaccacaaaag
tcgggccaggacagcacaccggtgacaccggtaaggggccggtcaaacgggaaccacctt
gagactcctggaagcgtggcaagccctgctcaagatgacgtgtctgacgacgacgacgac
gagatgcccgagcatctgttgctggatcccgctttgatgttgcccttcgtcttgccttcg
gtcaccgacatgcttgtgtcgtatggcgccggaattggtggagtaaaccgtgaaagagag
cggaagtacattcccacggtgccaccggagtttcttgaaaagctagagggggccggcggg
gccaggaaaggacccatgtttggagaagcagattgggaaaacgaagaggtttga
>Fp38
atggatctaggggactcattcggtggctcggatggacagcctgaagagaagccacgagct
ctccctgcagatcttcccacatccctcgacgacagacgacatgtgcctaacgagcatctc
atcaccgagacagagatgtacgatggctggcaaggccagtcccagtttctcaccacgcca
gctgtagcgaaacctctcaacttcggaaatctgtcgctcaatgacccagactatgagaat
gacatcacgaaaggtcccaccgatagcgacacgcgattaatggaaatgctggccgcccag
gcagcgcaccaggcagctcctgctttcgagaacgaagacgaggtcgtaaacagccaaact
ctgtcggaaacagaaaagaaggagaagctccagaaagctctcaacatggccgcgagtaac
ggcgatgtcgacagaatccgaaagctactcggtgggaaagcaaaggagtaccttgatctg
aatgctgaagatgaggatggaacaccaccgcttatatatgctagttgctttggtcacgag
cctgtagttcaagcgttgatcgatgcaggcgccgacgttaacaagcaagatcgcaatcaa
tggacagctcttatgtgggctatgacgaaccgacacaagggaatcgcaaaactactactc
gataacaacgcctcctccgaccaaaaaacctcaacaggacgaacggcgttcgatttcgta
cccccagacagcgagatgtcattttaccttcacgatgctggctataatatcggcaatgca
ggaaccgatgatttctaccgccctgggttctctcaggatcgatttgaggaagaaatggca
gagaacgagatgagaagacggctgatgatggagagcgctcgggatcttgaggtcgacctt
ggaaacgtcggcatggacgaccagccagagcctgtcgacgaatttgaggaagaacagcaa
gagtttgactggaatcgttgtttacatgatcagatgttcgtctttcaggaacatgagctg
gagcgcatactggatattgttatcaccaatatgacaccgcaaagatcgccgtcgcaaaaa
cccgtccccgccaacatgattttcctcagcgcacgctatgcgcattatcactcaagcccg
gagcttttagagagactcctagtgtcagctatggattacatcaacgacgtcgttgagagg
tgtcagtgggacatgaccatactggccttttggatctcaaatgccactcttctccttcac
tacctcaagaaggacccgggacttttccaggcgacagccgagttccaggcccaacttgcc
gagttgataaacgaaatctttattcttatcgtgcgagatgctgagcgacgactggacaag
gtcttggatgtggccatgttggaacacgagacgatccctggattcgaggacatcactttt
cagaatgagtggaaattgttcaaacgcaaaactcaagtcaaggaagagccgttggagaag
cgcttccgaccaccgtcgccaaaacaacgagcaaagccagcgccccggaatgtcacatcc
ctcctctcctcaaccctgtttgttctcgacctttacgacattcactcggtgatcacatca
cagatcatctcccagcttatttattggattggagcagagcttttcaaccgcatcatgtcg
aaccgaaagtacctcgccaggacaaaagccatgcagattcgcatgaacatatcgatactt
gaagactgggcccggacgaacaacaggcaggcagagcattttgaagggggcgagatgcgt
ccttcgggcgagacaacgcaggacgctgcaagaaggcatcttgctcccgttattcagttg
ctacagtggctccagtgtttctcatctattgacggggacgacatggaggctcttattatc
acactccaacagcttaaacggcttagcccccagcagctcatacactcagcgaaccactac
agggcagaagttggcgagaagggtctaccaaagagttgtatgaaatatcttatcaattta
caaaaagaggcggccctcaagcgagaaagacggcggagtggcataccttcaccacaaaag
tcgggccaggacagcacaccggtgacaccggtaaggggccggtcaaacgggaaccacctt
gagactcctggaagcgtggcaagccctgctcaagatgacgtgtctgacgacgacgacgac
gagatgcccgagcatctgttgctggatcccgctttgatgttgcccttcgtcttgccttcg
gtcaccgacatgcttgtgtcgtatggcgccggaattggtggagtaaaccgtgaaagagag
cggaagtacattcccacggtgccaccggagtttcttgaaaagctagaggtggccggcggg
gccaggaaaggacccatgtttggagaagcagattgggaaaacgaagaggtttga
>Fp39
atggatctaggggactcattcggtggctcggatggacagcctgaagagaagccacgagct
ctccctgcagatcttcccacatccctcgacgacagacgacatgtgcctaacgagcatctc
atcaccgagacagagatgtacgatggctggcaaggccagtcccagtttctcaccacgcca
gctgtagcgaaacctctcaacttcggaaatctgtcgctcaatgacccagactatgagaat
gacatcacgaaaggtcccaccgatagcgacacgcgattaatggaaatgctggccgcccag
gcagcgcaccaggcagctcctgctttcgagaacgaagacgaggtcgtaaacagccaaact
ctgtcggaaacagaaaagaaggagaagctccagaaagctctcaacatggccgcgagtaac
ggcgatgtcgacagaatccgaaagctactcggtgggaaagcaaaggagtaccttgatctg
aatgctgaagatgaggatggaacaccaccgcttatatatgctagttgctttggtcacgag
cctgtagttcaagcgttgatcgatgcaggcgccgacgttaacaagcaagatcgcaatcaa
tggacagctcttatgtgggctatgacgaaccgacacaagggaatcgcaaaactactactc
gataacaacgcctcctccgaccaaaaaacctcaacaggacgaacggcgttcgatttcgta
cccccagacagcgagatgtcattttaccttcacgatgctggctataatatcggcaatgca
ggaaccgatgatttctaccgccctgggttctctcaggatcgatttgaggaagaaatggca
gagaacgagatgagaagacggctgatgatggagagcgctcgggatcttgaggtcgacctt
ggaaacgtcggcatggacgaccagccagagcctgtcgacgaatttgaggaagaacagcaa
gagtttgactggaatcgttgtttacatgatcagatgttcgtctttcaggaacatgagctg
gagcgcatactggatattgttatcaccaatatgacaccgcaaagatcgccgtcgcaaaaa
cccgtccccgccaacatgattttcctcagcgcacgctatgcgcattatcactcaagcccg
gagcttttagagagactcctagtgtcagctatggattacatcaacgacgtcgttgagagg
tgtcagtgggacatgaccatactggccttttggatctcaaatgccactcttctccttcac
tacctcaagaaggacccgggacttttccaggcgacagccgagttccaggcccaacttgcc
gagttgataaacgaaatctttattcttatcgtgcgagatgctgagcgacgactggacaag
gtcttggatgtggccatgttggaacacgagacgatccctggattcgaggacatcactttt
cagaatgagtggaaattgttcaaacgcaaaactcaagtcaaggaagagccgttggagaag
cgcttccgaccaccgtcgccaaaacaacgagcaaagccagcgccccggaatgtcacatcc
ctcctctcctcaaccctgtttgttctcgacctttacgacattcactcggtgatcacatca
cagatcatctcccagcttatttattggattggagcagagcttttcaaccgcatcatgtcg
aaccgaaagtacctcgccaggacaaaagccatgcagattcgcatgaacatatcgatactt
gaagactgggcccggacgaacaacaggcaggcagagcattttgaagggggcgaggtgcgt
ccttcgggcgagacaacgcaggacgctgcaagaaggcatcttgctcccgttattcagttg
ctacagtggctccagtgtttctcatctattgacggggacgacatggaggctcttattatc
acactccaacagcttaaacggcttagcccccagcagctcatacactcagcgaaccactac
agggcagaagttggcgagaagggtctaccaaagagttgtatgaaatatcttatcaattta
caaaaagaggcggccctcaagcgagaaagacggcggagtggcataccttcaccacaaaag
tcgggccaggacagcacaccggtgacaccggtaaggggccggtcaaacgggaaccacctt
gagactcctggaagcgtggcaagccctgctcaagatgacgtgtctgacgacgacgacgac
gagatgcccgagcatctgttgctggatcccgctttgatgttgcccttcgtcttgccttcg
gtcaccgacatgcttgtgtcgtatggcgccggaattggtggagtaaaccgtgaaagagag
cggaagtacattcccacggtgccaccggagtttcttgaaaagctagaggtggccggcggg
gccaggaaaggacccatgtttggagaagcagattgggaaaacgaagaggtttga
>Fp42
atggatctaggggactcattcggtggctcggatggacagcctgaagagaagccacgagct
ctccctgcagatcttcccacatccctcgacgacagacgacatgtgcctaacgagcatctc
atcaccgagacagagatgtacgatggctggcaaggccagtcccagtttctcaccacgcca
gctgtagcgaaacctctcaacttcggaaatctgtcgctcaatgacccagactatgagaat
gacatcacgaaaggtcccaccgatagcgacacgcgattaatggaaatgctggccgcccag
gcagcgcaccaggcagctcctgctttcgagaacgaagacgaggtcgtaaacagccaaact
ctgtcggaaacagaaaagaaggagaagctccagaaagctctcaacatggccgcgagtaac
ggcgatgtcgacagaatccgaaagctactcggtgggaaagcaaaggagtaccttgatctg
aatgctgaagatgaggatggaacaccaccgcttatatatgctagttgctttggtcacgag
cctgtagttcaagcgttgatcgatgcaggcgccgacgttaacaagcaagatcgcaatcaa
tggacagctcttatgtgggctatgacgaaccgacacaagggaatcgcaaaactactactc
gataacaacgcctcctccgaccaaaaaacctcaacaggacgaacggcgttcgatttcgta
cccccagacagcgagatgtcattttaccttcacgatgctggctataatatcggcaatgca
ggaaccgatgatttctaccgccctgggttctctcaggatcgatttgaggaagaaatggca
gagaacgagatgagaagacggctgatgatggagagcgctcgggatcttgaggtcgacctt
ggaaacgtcggcatggacgaccagccagagcctgtcgacgaatttgaggaagaacagcaa
gagtttgactggaatcgttgtttacatgatcagatgttcgtctttcaggaacatgagctg
gagcgcatactggatattgttatcaccaatatgacaccgcaaagatcgccgtcgcaaaaa
cccgtccccgccaacatgattttcctcagcgcacgctatgcgcattatcactcaagcccg
gagcttttagagagactcctagtgtcagctatggattacatcaacgacgtcgttgagagg
tgtcagtgggacatgaccatactggccttttggatctcaaatgccactcttctccttcac
tacctcaagaaggacccgggacttttccaggcgacagccgagttccaggcccaacttgcc
gagttgataaacgaaatctttattcttatcgtgcgagatgctgagcgacgactggacaag
gtcttggatgtggccatgttggaacacgagacgatccctggattcgaggacatcactttt
cagaatgagtggaaattgttcaaacgcaaaactcaagtcaaggaagagccgttggagaag
cgcttccgaccaccgtcgccaaaacaacgagcaaagccagcgccccggaatgtcacatcc
ctcctctcctcaaccctgtttgttctcgacctttacgacattcactcggtgatcacatca
cagatcatctcccagcttatttattggattggagcagagcttttcaaccgcatcatgtcg
aaccgaaagtacctcgccaggacaaaagccatgcagattcgcatgaacatatcgatactt
gaagactgggcccggacgaacaacaggcaggcagagcattttgaagggggcgagatgcgt
ccttcgggcgagacaacgcaggacgctgcaagaaggcatcttgctcccgttattcagttg
ctacagtggctccagtgtttctcatctattgacggggacgacatggaggctcttattatc
acactccaacagcttaaacggcttagcccccagcagctcatacactcagcgaaccactac
agggcagaagttggcgagaagggtctaccaaagagttgtatgaaatatcttatcaattta
caaaaagaggcggccctcaagcgagaaagacggcggagtggcataccttcaccacaaaag
tcgggccaggacagcacaccggtgacaccggtaaggggccggtcaaacgggaaccacctt
gagactcctggaagcgtggcaagccctgctcaagatgacgtgtctgacgacgacgacgac
gagatgcccgagcatctgttgctggatcccgctttgatgttgcccttcgtcttgccttcg
gtcaccgacatgcttgtgtcgtatggcgccggaattggtggagtaaaccgtgaaagagag
cggaagtacattcccacggtgccaccggagtttcttgaaaagctagaggtggccggcggg
gccaggaaaggacccatgtttggagaagcagattgggaaaacgaagaggtttga
>Fp44
atggatctaggggactcattcggtggctcggatggacagcctgaagagaagccacgagct
ctccctgcagatcttcccacatccctcgacgacagacgacatgtgcctaacgagcatctc
atcaccgagacagagatgtacgatggctggcaaggccagtcccagtttctcaccacgcca
gctgtagcgaaacctctcaacttcggaaatctgtcgctcaatgacccagactatgagaat
gacatcacgaaaggtcccaccgatagcgacacgcgattaatggaaatgctggccgcccag
gcagcgcaccaggcagctcctgctttcgagaacgaagacgaggtcgtaaacagccaaact
ctgtcggaaacagaaaagaaggagaagctccagaaagctctcaacatggccgcgagtaac
ggcgatgtcgacagaatccgaaagctactcggtgggaaagcaaaggagtaccttgatctg
aatgctgaagatgaggatggaacaccaccgcttatatatgctagttgctttggtcacgag
cctgtagttcaagcgttgatcgatgcaggcgccgacgttaacaagcaagatcgcaatcaa
tggacagctcttatgtgggctatgacgaaccgacacaagggaatcgcaaaactactactc
gataacaacgcctcctccgaccaaaaaacctcaacaggacgaacggcgttcgatttcgta
cccccagacagcgagatgtcattttaccttcacgatgctggctataatatcggcaatgca
ggaaccgatgatttctaccgccctgggttctctcaggatcgatttgaggaagaaatggca
gagaacgagatgagaagacggctgatgatggagagcgctcgggatcttgaggtcgacctt
ggaaacgtcggcatggacgaccagccagagcctgtcgacgaatttgaggaagaacagcaa
gagtttgactggaatcgttgtttacatgatcagatgttcgtctttcaggaacatgagctg
gagcgcatactggatattgttatcaccaatatgacaccgcaaagatcgccgtcgcaaaaa
cccgtccccgccaacatgattttcctcagcgcacgctatgcgcattatcactcaagcccg
gagcttttagagagactcctagtgtcagctatggattacatcaacgacgtcgttgagagg
tgtcagtgggacatgaccatactggccttttggatctcaaatgccactcttctccttcac
tacctcaagaaggacccgggacttttccaggcgacagccgagttccaggcccaacttgcc
gagttgataaacgaaatctttattcttatcgtgcgagatgctgagcgacgactggacaag
gtcttggatgtggccatgttggaacacgagacgatccctggattcgaggacatcactttt
cagaatgagtggaaattgttcaaacgcaaaactcaagtcaaggaagagccgttggagaag
cgcttccgaccaccgtcgccaaaacaacgagcaaagccagcgccccggaatgtcacatcc
ctcctctcctcaaccctgtttgttctcgacctttacgacattcactcggtgatcacatca
cagatcatctcccagcttatttattggattggagcagagcttttcaaccgcatcatgtcg
aaccgaaagtacctcgccaggacaaaagccatgcagattcgcatgaacatatcgatactt
gaagactgggcccggacgaacaacaggcaggcagagcattttgaagggggcgagatgcgt
ccttcgggcgagacaacgcaggacgctgcaagaaggcatcttgctcccgttattcagttg
ctacagtggctccagtgtttctcatctattgacggggacgacatggaggctcttattatc
acactccaacagcttaaacggcttagcccccagcagctcatacactcagcgaaccactac
agggcagaagttggcgagaagggtctaccaaagagttgtatgaaatatcttatcaattta
caaaaagaggcggccctcaagcgagaaagacggcggagtggcataccttcaccacaaaag
tcgggccaggacagcacaccggtgacaccggtaaggggccggtcaaacgggaaccacctt
gagactcctggaagcgtggcaagccctgctcaagatgacgtgtctgacgacgacgacgac
gagatgcccgagcatctgttgctggatcccgctttgatgttgcccttcgtcttgccttcg
gtcaccgacatgcttgtgtcgtatggcgccggaattggtggagtaaaccgtgaaagagag
cggaagtacattcccacggtgccaccggagtttcttgaaaagctagaggtggccggcggg
gccaggaaaggacccatgtttggagaagcagattgggaaaacgaagaggtttga
>Fp49
atggatctaggggactcattcggtggctcggatggacagcctgaagagaagccacgagct
ctccctgcagatcttcccacatccctcgacgacagacgacatgtgcctaacgagcatctc
atcaccgagacagagatgtacgatggctggcaaggccagtcccagtttctcaccacgcca
gctgtagcgaaacctctcaacttcggaaatctgtcgctcaatgacccagactatgagaat
gacatcacgaaaggtcccaccgatagcgacacgcgattaatggaaatgctggccgcccag
gcagcgcaccaggcagctcctgctttcgagaacgaagacgaggtcgtaaacagccaaact
ctgtcggaaacagaaaagaaggagaagctccagaaagctctcaacatggccgcgagtaac
ggcgatgtcgacagaatccgaaagctactcggtgggaaagcaaaggagtaccttgatctg
aatgctgaagatgaggatggaacaccaccgcttatatatgctagttgctttggtcacgag
cctgtagttcaagcgttgatcgatgcaggcgccgacgttaacaagcaagatcgcaatcaa
tggacagctcttatgtgggctatgacgaaccgacacaagggaatcgcaaaactactactc
gataacaacgcctcctccgaccaaaaaacctcaacaggacgaacggcgttcgatttcgta
cccccagacagcgagatgtcattttaccttcacgatgctggctataatatcggcaatgca
ggaaccgatgatttctaccgccctgggttctctcaggatcgatttgaggaagaaatggca
gagaacgagatgagaagacggctgatgatggagagcgctcgggatcttgaggtcgacctt
ggaaacgtcggcatggacgaccagccagagcctgtcgacgaatttgaggaagaacagcaa
gagtttgactggaatcgttgtttacatgatcagatgttcgtctttcaggaacatgagctg
gagcgcatactggatattgttatcaccaatatgacaccgcaaagatcgccgtcgcaaaaa
cccgtccccgccaacatgattttcctcagcgcacgctatgcgcattatcactcaagcccg
gagcttttagagagactcctagtgtcagctatggattacatcaacgacgtcgttgagagg
tgtcagtgggacatgaccatactggccttttggatctcaaatgccactcttctccttcac
tacctcaagaaggacccgggacttttccaggcgacagccgagttccaggcccaacttgcc
gagttgataaacgaaatctttattcttatcgtgcgagatgctgagcgacgactggacaag
gtcttggatgtggccatgttggaacacgagacgatccctggattcgaggacatcactttt
cagaatgagtggaaattgttcaaacgcaaaactcaagtcaaggaagagccgttggagaag
cgcttccgaccaccgtcgccaaaacaacgagcaaagccagcgccccggaatgtcacatcc
ctcctctcctcaaccctgtttgttctcgacctttacgacattcactcggtgatcacatca
cagatcatctcccagcttatttattggattggagcagagcttttcaaccgcatcatgtcg
aaccgaaagtacctcgccaggacaaaagccatgcagattcgcatgaacatatcgatactt
gaagactgggcccggacgaacaacaggcaggcagagcattttgaagggggcgagatgcgt
ccttcgggcgagacaacgcaggacgctgcaagaaggcatcttgctcccgttattcagttg
ctacagtggctccagtgtttctcatctattgacggggacgacatggaggctcttattatc
acactccaacagcttaaacggcttagcccccagcagctcatacactcagcgaaccactac
agggcagaagttggcgagaagggtctaccaaagagttgtatgaaatatcttatcaattta
caaaaagaggcggccctcaagcgagaaagacggcggagtggcataccttcaccacaaaag
tcgggccaggacagcacaccggtgacaccggtaaggggccggtcaaacgggaaccacctt
gagactcctggaagcgtggcaagccctgctcaagatgacgtgtctgacgacgacgacgac
gagatgcccgagcatctgttgctggatcccgctttgatgttgcccttcgtcttgccttcg
gtcaccgacatgcttgtgtcgtatggcgccggaattggtggagtaaaccgtgaaagagag
cggaagtacattcccacggtgccaccggagtttcttgaaaagctagaggtggccggcggg
gccaggaaaggacccatgtttggagaagcagattgggaaaacgaagaggtttga
>Fp50
atggatctaggggactcattcggtggctcggatggacagcctgaagagaagccacgagct
ctccctgcagatcttcccacatccctcgacgacagacgacatgtgcctaacgagcatctc
atcaccgagacagagatgtacgatggctggcaaggccagtcccagtttctcaccacgcca
gctgtagcgaaacctctcaacttcggaaatctgtcgctcaatgacccagactatgagaat
gacatcacgaaaggtcccaccgatagcgacacgcgattaatggaaatgctggccgcccag
gcagcgcaccaggcagctcctgctttcgagaacgaagacgaggtcgtaaacagccaaact
ctgtcggaaacagaaaagaaggagaagctccagaaagctctcaacatggccgcgagtaac
ggcgatgtcgacagaatccgaaagctactcggtgggaaagcaaaggagtaccttgatctg
aatgctgaagatgaggatggaacaccaccgcttatatatgctagttgctttggtcacgag
cctgtagttcaagcgttgatcgatgcaggcgccgacgttaacaagcaagatcgcaatcaa
tggacagctcttatgtgggctatgacgaaccgacacaagggaatcgcaaaactactactc
gataacaacgcctcctccgaccaaaaaacctcaacaggacgaacggcgttcgatttcgta
cccccagacagcgagatgtcattttaccttcacgatgctggctataatatcggcaatgca
ggaaccgatgatttctaccgccctgggttctctcaggatcgatttgaggaagaaatggca
gagaacgagatgagaagacggctgatgatggagagcgctcgggatcttgaggtcgacctt
ggaaacgtcggcatggacgaccagccagagcctgtcgacgaatttgaggaagaacagcaa
gagtttgactggaatcgttgtttacatgatcagatgttcgtctttcaggaacatgagctg
gagcgcatactggatattgttatcaccaatatgacaccgcaaagatcgccgtcgcaaaaa
cccgtccccgccaacatgattttcctcagcgcacgctatgcgcattatcactcaagcccg
gagcttttagagagactcctagtgtcagctatggattacatcaacgacgtcgttgagagg
tgtcagtgggacatgaccatactggccttttggatctcaaatgccactcttctccttcac
tacctcaagaaggacccgggacttttccaggcgacagccgagttccaggcccaacttgcc
gagttgataaacgaaatctttattcttatcgtgcgagatgctgagcgacgactggacaag
gtcttggatgtggccatgttggaacacgagacgatccctggattcgaggacatcactttt
cagaatgagtggaaattgttcaaacgcaaaactcaagtcaaggaagagccgttggagaag
cgcttccgaccaccgtcgccaaaacaacgagcaaagccagcgccccggaatgtcacatcc
ctcctctcctcaaccctgtttgttctcgacctttacgacattcactcggtgatcacatca
cagatcatctcccagcttatttattggattggagcagagcttttcaaccgcatcatgtcg
aaccgaaagtacctcgccaggacaaaagccatgcagattcgcatgaacatatcgatactt
gaagactgggcccggacgaacaacaggcaggcagagcattttgaagggggcgagatgcgt
ccttcgggcgagacaacgcaggacgctgcaagaaggcatcttgctcccgttattcagttg
ctacagtggctccagtgtttctcatctattgacggggacgacatggaggctcttattatc
acactccaacagcttaaacggcttagcccccagcagctcatacactcagcgaaccactac
agggcagaagttggcgagaagggtctaccaaagagttgtatgaaatatcttatcaattta
caaaaagaggcggccctcaagcgagaaagacggcggagtggcataccttcaccacaaaag
tcgggccaggacagcacaccggtgacaccggtaaggggccggtcaaacgggaaccacctt
gagactcctggaagcgtggcaagccctgctcaagatgacgtgtctgacgacgacgacgac
gagatgcccgagcatctgttgctggatcccgctttgatgttgcccttcgtcttgccttcg
gtcaccgacatgcttgtgtcgtatggcgccggaattggtggagtaaaccgtgaaagagag
cggaagtacattcccacggtgccaccggagtttcttgaaaagctagaggtggccggcggg
gccaggaaaggacccatgtttggagaagcagattgggaaaacgaagaggtttga
>Fp51
atggatctaggggactcattcggtggctcggatggacagcctgaagagaagccacgagct
ctccctgcagatcttcccacatccctcgacgacagacgacatgtgcctaacgagcatctc
atcaccgagacagagatgtacgatggctggcaaggccagtcccagtttctcaccacgcca
gctgtagcgaaacctctcaacttcggaaatctgtcgctcaatgacccagactatgagaat
gacatcacgaaaggtcccaccgatagcgacacgcgattaatggaaatgctggccgcccag
gcagcgcaccaggcagctcctgctttcgagaacgaagacgaggtcgtaaacagccaaact
ctgtcggaaacagaaaagaaggagaagctccagaaagctctcaacatggccgcgagtaac
ggcgatgtcgacagaatccgaaagctactcggtgggaaagcaaaggagtaccttgatctg
aatgctgaagatgaggatggaacaccaccgcttatatatgctagttgctttggtcacgag
cctgtagttcaagcgttgatcgatgcaggcgccgacgttaacaagcaagatcgcaatcaa
tggacagctcttatgtgggctatgacgaaccgacacaagggaatcgcaaaactactactc
gataacaacgcctcctccgaccaaaaaacctcaacaggacgaacggcgttcgatttcgta
cccccagacagcgagatgtcattttaccttcacgatgctggctataatatcggcaatgca
ggaaccgatgatttctaccgccctgggttctctcaggatcgatttgaggaagaaatggca
gagaacgagatgagaagacggctgatgatggagagcgctcgggatcttgaggtcgacctt
ggaaacgtcggcatggacgaccagccagagcctgtcgacgaatttgaggaagaacagcaa
gagtttgactggaatcgttgtttacatgatcagatgttcgtctttcaggaacatgagctg
gagcgcatactggatattgttatcaccaatatgacaccgcaaagatcgccgtcgcaaaaa
cccgtccccgccaacatgattttcctcagcgcacgctatgcgcattatcactcaagcccg
gagcttttagagagactcctagtgtcagctatggattacatcaacgacgtcgttgagagg
tgtcagtgggacatgaccatactggccttttggatctcaaatgccactcttctccttcac
tacctcaagaaggacccgggacttttccaggcgacagccgagttccaggcccaacttgcc
gagttgataaacgaaatctttattcttatcgtgcgagatgctgagcgacgactggacaag
gtcttggatgtggccatgttggaacacgagacgatccctggattcgaggacatcactttt
cagaatgagtggaaattgttcaaacgcaaaactcaagtcaaggaagagccgttggagaag
cgcttccgaccaccgtcgccaaaacaacgagcaaagccagcgccccggaatgtcacatcc
ctcctctcctcaaccctgtttgttctcgacctttacgacattcactcggtgatcacatca
cagatcatctcccagcttatttattggattggagcagagcttttcaaccgcatcatgtcg
aaccgaaagtacctcgccaggacaaaagccatgcagattcgcatgaacatatcgatactt
gaagactgggcccggacgaacaacaggcaggcagagcattttgaagggggcgagatgcgt
ccttcgggcgagacaacgcaggacgctgcaagaaggcatcttgctcccgttattcagttg
ctacagtggctccagtgtttctcatctattgacggggacgacatggaggctcttattatc
acactccaacagcttaaacggcttagcccccagcagctcatacactcagcgaaccactac
agggcagaagttggcgagaagggtctaccaaagagttgtatgaaatatcttatcaattta
caaaaagaggcggccctcaagcgagaaagacggcggagtggcataccttcaccacaaaag
tcgggccaggacagcacaccggtgacaccggtaaggggccggtcaaacgggaaccacctt
gagactcctggaagcgtggcaagccctgctcaagatgacgtgtctgacgacgacgacgac
gagatgcccgagcatctgttgctggatcccgctttgatgttgcccttcgtcttgccttcg
gtcaccgacatgcttgtgtcgtatggcgccggaattggtggagtaaaccgtgaaagagag
cggaagtacattcccacggtgccaccggagtttcttgaaaagctagaggtggccggcggg
gccaggaaaggacccatgtttggagaagcagattgggaaaacgaagaggtttga
>Fp59
atggatctaggggactcattcggtggctcggatggacagcctgaagagaagccacgagct
ctccctgcagatcttcccacatccctcgacgacagacgacatgtgcctaacgagcatctc
atcaccgagacagagatgtacgatggctggcaaggccagtcccagtttctcaccacgcca
gctgtagcgaaacctctcaacttcggaaatctgtcgctcaatgacccagactatgagaat
gacatcacgaaaggtcccaccgatagcgacacgcgattaatggaaatgctggccgcccag
gcagcgcaccaggcagctcctgctttcgagaacgaagacgaggtcgtaaacagccaaact
ctgtcggaaacagaaaagaaggagaagctccagaaagctctcaacatggccgcgagtaac
ggcgatgtcgacagaatccgaaagctactcggtgggaaagcaaaggagtaccttgatctg
aatgctgaagatgaggatggaacaccaccgcttatatatgctagttgctttggtcacgag
cctgtagttcaagcgttgatcgatgcaggcgccgacgttaacaagcaagatcgcaatcaa
tggacagctcttatgtgggctatgacgaaccgacacaagggaatcgcaaaactactactc
gataacaacgcctcctccgaccaaaaaacctcaacaggacaaacggcgttcgatttcgta
cccccagacagcgagatgtcattttaccttcacgatgctggctataatatcggcaatgca
ggaaccgatgatttctaccgccctgggttctctcaggatcgatttgaggaagaaatggca
gagaacgagatgagaagacggttgatgatggagagcgctcgggatcttgaggtcgacctt
ggaaacgtcggcatggacgaccagccagagcctgtcgacgaatttgaggaagaacagcaa
gagtttgactggaatcgttgtttacatgatcagatgttcgtctttcaggaacatgagctg
gagcgcatactggatattgttatcaccaatatgacaccgcaaagatcgccgtcgcaaaaa
cccgtccccgccaacatgattttcctcagcgcacgctatgcgcattatcactcaagcccg
gagcttttagagagactcctagtgtcagctatggattacatcaacgacgtcgttgagagg
tgtcagtgggacatgaccatactggccttttggatctcaaatgccactcttctccttcac
tacctcaagaaggacccgggacttttccaggcgacagccgagttccaggcccaacttgcc
gagttgataaacgaaatctttattcttatcgtgcgagatgctgagcgacgactggacaag
gtcttggatgtggccatgttggaacacgagacgatccctggattcgaggacatcactttt
cagaatgagtggaaattgttcaaacgcaaaactcaagtcaaggaagagccgttggagaag
cgcttccgaccaccgtcgccaaaacaacgagcaaagccagcgccccggaatgtcacatcc
ctcctctcctcaaccctgtttgttctcgacctttacgacattcactcggtgatcacatca
cagatcatctcccagcttatttattggattggagcagagcttttcaaccgcatcatgtcg
aaccgaaagtacctcgccaggacaaaagccatgcagattcgcatgaacatatcgatactt
gaagactgggcccggacgaacaacaggcaggcagagcattttgaagggggcgagatgcgt
ccttcgggcgagacaacgcaggacgctgcaagaaggcatcttgctcccgttattcagttg
ctacagtggctccagtgtttctcatctattgacggggacgacatggaggctcttattatc
acactccaacagcttaaacggcttagcccccagcagctcatacactcagcgaaccactac
agggcagaagttggcgagaagggtctaccaaagagttgtatgaaatatcttatcaattta
caaaaagaggcggccctcaagcgagaaagacggcggagtggcataccttcaccacaaaag
tcgggccaggacagcacaccggtgacaccggtaaggggccggtcaaacgggaaccacctt
gagactcctggaagcgtggcaagccctgctcaagatgacgtgtctgacgacgacgacgac
gagatgcccgagcatctgttgctggatcccgctttgatgttgcccttcgtcttgccttcg
gtcaccgacatgcttgtgtcgtatggcgccggaattggtggagtaaaccgtgaaagagag
cggaagtacattcccacggtgccaccggagtttcttgaaaagctagaggtggccggcggg
gccaggaaaggacccatgtttggagaagcagattgggaaaacgaagaggtttga
>Fp63
atggatctaggggactcattcggtggctcggatggacagcctgaagagaagccacgagct
ctccctgcagatcttcccacatccctcgacgacagacgacatgtgcctaacgagcatctc
atcaccgagacagagatgtacgatggctggcaaggccagtcccagtttctcaccacgcca
gctgtagcgaaacctctcaacttcggaaatctgtcgctcaatgacccagactatgagaat
gacatcacgaaaggtcccaccgatagcgacacgcgattaatggaaatgctggccgcccag
gcagcgcaccaggcagctcctgctttcgagaacgaagacgaggtcgtaaacagccaaact
ctgtcggaaacagaaaagaaggagaagctccagaaagctctcaacatggccgcgagtaac
ggcgatgtcgacagaatccgaaagctactcggtgggaaagcaaaggagtaccttgatctg
aatgctgaagatgaggatggaacaccaccgcttatatatgctagttgctttggtcacgag
cctgtagttcaagcgttgatcgatgcaggcgccgacgttaacaagcaagatcgcaatcaa
tggacagctcttatgtgggctatgacgaaccgacacaagggaatcgcaaaactactactc
gataacaacgcctcctccgaccaaaaaacctcaacaggacgaacggcgttcgatttcgta
cccccagacagcgagatgtcattttaccttcacgatgctggctataatatcggcaatgca
ggaaccgatgatttctaccgccctgggttctctcaggatcgatttgaggaagaaatggca
gagaacgagatgagaagacggctgatgatggagagcgctcgggatcttgaggtcgacctt
ggaaacgtcggcatggacgaccagccagagcctgtcgacgaatttgaggaagaacagcaa
gagtttgactggaatcgttgtttacatgatcagatgttcgtctttcaggaacatgagctg
gagcgcatactggatattgttatcaccaatatgacaccgcaaagatcgccgtcgcaaaaa
cccgtccccgccaacatgattttcctcagcgcacgctatgcgcattatcactcaagcccg
gagcttttagagagactcctagtgtcagctatggattacatcaacgacgtcgttgagagg
tgtcagtgggacatgaccatactggccttttggatctcaaatgccactcttctccttcac
tacctcaagaaggacccgggacttttccaggcgacagccgagttccaggcccaacttgcc
gagttgataaacgaaatctttattcttatcgtgcgagatgctgagcgacgactggacaag
gtcttggatgtggccatgttggaacacgagacgatccctggattcgaggacatcactttt
cagaatgagtggaaattgttcaaacgcaaaactcaagtcaaggaagagccgttggagaag
cgcttccgaccaccgtcgccaaaacaacgagcaaagccagcgccccggaatgtcacatcc
ctcctctcctcaaccctgtttgttctcgacctttacgacattcactcggtgatcacatca
cagatcatctcccagcttatttattggattggagcagagcttttcaaccgcatcatgtcg
aaccgaaagtacctcgccaggacaaaagccatgcagattcgcatgaacatatcgatactt
gaagactgggcccggacgaacaacaggcaggcagagcattttgaagggggcgagatgcgt
ccttcgggcgagacaacgcaggacgctgcaagaaggcatcttgctcccgttattcagttg
ctacagtggctccagtgtttctcatctattgacggggacgacatggaggttcttattatc
acactccaacagcttaaacggcttagcccccagcagctcatacactcagcgaaccactac
agggcagaagttggcgagaagggtctaccaaagagttgtatgaaatatcttatcaattta
caaaaagaggcggccctcaagcgagaaagacggcggagtggcataccttcaccacaaaag
tcgggccaggacagcacaccggtgacaccggtaaggggccggtcaaacgggaaccacctt
gagactcctggaagcgtggcaagccctgctcaagatgacgtgtctgacgacgacgacgac
gagatgcccgagcatctgttgctggatcccgctttgatgttgcccttcgtcttgccttcg
gtcaccgacatgcttgtgtcgtatggcgccggaattggtggagtaaaccgtgaaagagag
cggaagtacattcccacggtgccaccggagtttcttgaaaagctagaggtggccggcggg
gccaggaaaggacccatgtttggagaagcagattgggaaaacgaagaggtttga
>Fp65
atggatctaggggactcattcggtggctcggatggacagcctgaagagaagccacgagct
ctccctgcagatcttcccacatccctcgacgacagacgacatgtgcctaacgagcatctc
atcaccgagacagagatgtacgatggctggcaaggccagtcccagtttctcaccacgcca
gctgtagcgaaacctctcaacttcggaaatctgtcgctcaatgacccagactatgagaat
gacatcacgaaaggtcccaccgatagcgacacgcgattaatggaaatgctggccgcccag
gcagcgcaccaggcagctcctgctttcgagaacgaagacgaggtcgtaaacagccaaact
ctgtcggaaacagaaaagaaggagaagctccagaaagctctcaacatggccgcgagtaac
ggcgatgtcgacagaatccgaaagctactcggtgggaaagcaaaggagtaccttgatctg
aatgctgaagatgaggatggaacaccaccgcttatatatgctagttgctttggtcacgag
cctgtagttcaagcgttgatcgatgcaggcgccgacgttaacaagcaagatcgcaatcaa
tggacagctcttatgtgggctatgacgaaccgacacaagggaatcgcaaaactactactc
gataacaacgcctcctccgaccaaaaaacctcaacaggacgaacggcgttcgatttcgta
cccccagacagcgagatgtcattttaccttcacgatgctggctataatatcggcaatgca
ggaaccgatgatttctaccgccctgggttctctcaggatcgatttgaggaagaaatggca
gagaacgagatgagaagacggctgatgatggagagcgctcgggatcttgaggtcgacctt
ggaaacgtcggcatggacgaccagccagagcctgtcgacgaatttgaggaagaacagcaa
gagtttgactggaatcgttgtttacatgatcagatgttcgtctttcaggaacatgagctg
gagcgcatactggatattgttatcaccaatatgacaccgcaaagatcgccgtcgcaaaaa
cccgtccccgccaacatgattttcctcagcgcacgctatgcgcattatcactcaagcccg
gagcttttagagagactcctagtgtcagctatggattacatcaacgacgtcgttgagagg
tgtcagtgggacatgaccatactggccttttggatctcaaatgccactcttctccttcac
tacctcaagaaggacccgggacttttccaggcgacagccgagttccaggcccaacttgcc
gagttgataaacgaaatctttattcttatcgtgcgagatgctgagcgacgactggacaag
gtcttggatgtggccatgttggaacacgagacgatccctggattcgaggacatcactttt
cagaatgagtggaaattgttcaaacgcaaaactcaagtcaaggaagagccgttggagaag
cgcttccgaccaccgtcgccaaaacaacgagcaaagccagcgccccggaatgtcacatcc
ctcctctcctcaaccctgtttgttctcgacctttacgacattcactcggtgatcacatca
cagatcatctcccagcttatttattggattggagcagagcttttcaaccgcatcatgtcg
aaccgaaagtacctcgccaggacaaaagccatgcagattcgcatgaacatatcgatactt
gaagactgggcccggacgaacaacaggcaggcagagcattttgaagggggcgagatgcgt
ccttcgggcgagacaacgcaggacgctgcaagaaggcatcttgctcccgttattcagttg
ctacagtggctccagtgtttctcatctattgacggggacgacatggaggctcttattatc
acactccaacagcttaaacggcttagcccccagcagctcatacactcagcgaaccactac
agggcagaagttggcgagaagggtctaccaaagagttgtatgaaatatcttatcaattta
caaaaagaggcggccctcaagcgagaaagacggcggagtggcataccttcaccacaaaag
tcgggccaggacagcacaccggtgacaccggtaaggggccggtcaaacgggaaccacctt
gagactcctggaagcgtggcaagccctgctcaagatgacgtgtctgacgacgacgacgac
gagatgcccgagcatctgttgctggatcccgctttgatgttgcccttcgtcttgccttcg
gtcaccgacatgcttgtgtcgtatggcgccggaattggtggagtaaaccgtgaaagagag
cggaagtacattcccacggtgccaccggagtttcttgaaaagctagaggtggccggcggg
gccaggaaaggacccatgtttggagaagcagattgggaaaacgaagaggtttga
>Fp66
atggatctaggggactcattcggtggctcggatggacagcctgaagagaagccacgagct
ctccctgcagatcttcccacatccctcgacgacagacgacatgtgcctaacgagcatctc
atcaccgagacagagatgtacgatggctggcaaggccagtcccagtttctcaccacgcca
gctgtagcgaaacctctcaacttcggaaatctgtcgctcaatgacccagactatgagaat
gacatcacgaaaggtcccaccgatagcgacacgcgattaatggaaatgctggccgcccag
gcagcgcaccaggcagctcctgctttcgagaacgaagacgaggtcgtaaacagccaaact
ctgtcggaaacagaaaagaaggagaagctccagaaagctctcaacatggccgcgagtaac
ggcgatgtcgacagaatccgaaagctactcggtgggaaagcaaaggagtaccttgatctg
aatgctgaagatgaggatggaacaccaccgcttatatatgctagttgctttggtcacgag
cctgtagttcaagcgttgatcgatgcaggcgccgacgttaacaagcaagatcgcaatcaa
tggacagctcttatgtgggctatgacgaaccgacacaagggaatcgcaaaactactactc
gataacaacgcctcctccgaccaaaaaacctcaacaggacgaacggcgttcgatttcgta
cccccagacagcgagatgtcattttaccttcacgatgctggctataatatcggcaatgca
ggaaccgatgatttctaccgccctgggttctctcaggatcgatttgaggaagaaatggca
gagaacgagatgagaagacggctgatgatggagagcgctcgggatcttgaggtcgacctt
ggaaacgtcggcatggacgaccagccagagcctgtcgacgaatttgaggaagaacagcaa
gagtttgactggaatcgttgtttacatgatcagatgttcgtctttcaggaacatgagctg
gagcgcatactggatattgttatcaccaatatgacaccgcaaagatcgccgtcgcaaaaa
cccgtccccgccaacatgattttcctcagcgcacgctatgcgcattatcactcaagcccg
gagcttttagagagactcctagtgtcagctatggattacatcaacgacgtcgttgagagg
tgtcagtgggacatgaccatactggccttttggatctcaaatgccactcttctccttcac
tacctcaagaaggacccgggacttttccaggcgacagccgagttccaggcccaacttgcc
gagttgataaacgaaatctttattcttatcgtgcgagatgctgagcgacgactggacaag
gtcttggatgtggccatgttggaacacgagacgatccctggattcgaggacatcactttt
cagaatgagtggaaattgttcaaacgcaaaactcaagtcaaggaagagccgttggagaag
cgcttccgaccaccgtcgccaaaacaacgagcaaagccagcgccccggaatgtcacatcc
ctcctctcctcaaccctgtttgttctcgacctttacgacattcactcggtgatcacatca
cagatcatctcccagcttatttattggattggagcagagcttttcaaccgcatcatgtcg
aaccgaaagtacctcgccaggacaaaagccatgcagattcgcatgaacatatcgatactt
gaagactgggcccggacgaacaacaggcaggcagagcattttgaagggggcgagatgcgt
ccttcgggcgagacaacgcaggacgctgcaagaaggcatcttgctcccgttattcagttg
ctacagtggctccagtgtttctcatctattgacggggacgacatggaggctcttattatc
acactccaacagcttaaacggcttagcccccagcagctcatacactcagcgaaccactac
agggcagaagttggcgagaagggtctaccaaagagttgtatgaaatatcttatcaattta
caaaaagaggcggccctcaagcgagaaagacggcggagtggcataccttcaccacaaaag
tcgggccaggacagcacaccggtgacaccggtaaggggccggtcaaacgggaaccacctt
gagactcctggaagcgtggcaagccctgctcaagatgacgtgtctgacgacgacgacgac
gagatgcccgagcatctgttgctggatcccgctttgatgttgcccttcgtcttgccttcg
gtcaccgacatgcttgtgtcgtatggcgccggaattggtggagtaaaccgtgaaagagag
cggaagtacattcccacggtgccaccggagtttcttgaaaagctagaggtggccggcggg
gccaggaaaggacccatgtttggagaagcagattgggaaaacgaagaggtttga
>Fp72
atggatctaggggactcattcggtggctcggatggacagcctgaagagaagccacgagct
ctccctgcagatcttcccacatccctcgacgacagacgacatgtgcctaacgagcatctc
atcaccgagacagagatgtacgatggctggcaaggccagtcccagtttctcaccacgcca
gctgtagcgaaacctctcaacttcggaaatctgtcgctcaatgacccagactatgagaat
gacatcacgaaaggtcccaccgatagcgacacgcgattaatggaaatgctggccgcccag
gcagcgcaccaggcagctcctgctttcgagaacgaagacgaggtcgtaaacagccaaact
ctgtcggaaacagaaaagaaggagaagctccagaaagctctcaacatggccgcgagtaac
ggcgatgtcgacagaatccgaaagctactcggtgggaaagcaaaggagtaccttgatctg
aatgctgaagatgaggatggaacaccaccgcttatatatgctagttgctttggtcacgag
cctgtagttcaagcgttgatcgatgcaggcgccgacgttaacaagcaagatcgcaatcaa
tggacagctcttatgtgggctatgacgaaccgacacaagggaatcgcaaaactactactc
gataacaacgcctcctccgaccaaaaaacctcaacaggacgaacggcgttcgatttcgta
cccccagacagcgagatgtcattttaccttcacgatgctggctataatatcggcaatgca
ggaaccgatgatttctaccgccctgggttctctcaggatcgatttgaggaagaaatggca
gagaacgagatgagaagacggctgatgatggagagcgctcgggatcttgaggtcgacctt
ggaaacgtcggcatggacgaccagccagagcctgtcgacgaatttgaggaagaacagcaa
gagtttgactggaatcgttgtttacatgatcagatgttcgtctttcaggaacatgagctg
gagcgcatactggatattgttatcaccaatatgacaccgcaaagatcgccgtcgcaaaaa
cccgtccccgccaacatgattttcctcagcgcacgctatgcgcattatcactcaagcccg
gagcttttagagagactcctagtgtcagctatggattacatcaacgacgtcgttgagagg
tgtcagtgggacatgaccatactggccttttggatctcaaatgccactcttctccttcac
tacctcaagaaggacccgggacttttccaggcgacagccgagttccaggcccaacttgcc
gagttgataaacgaaatctttattcttatcgtgcgagatgctgagcgacgactggacaag
gtcttggatgtggccatgttggaacacgagacgatccctggattcgaggacatcactttt
cagaatgagtggaaattgttcaaacgcaaaactcaagtcaaggaagagccgttggagaag
cgcttccgaccaccgtcgccaaaacaacgagcaaagccagcgccccggaatgtcacatcc
ctcctctcctcaaccctgtttgttctcgacctttacgacattcactcggtgatcacatca
cagatcatctcccagcttatttattggattggagcagagcttttcaaccgcatcatgtcg
aaccgaaagtacctcgccaggacaaaagccatgcagattcgcatgaacatatcgatactt
gaagactgggcccggacgaacaacaggcaggcagagcattttgaagggggcgagatgcgt
ccttcgggcgagacaacgcaggacgctgcaagaaggcatcttgctcccgttattcagttg
ctacagtggctccagtgtttctcatctattgacggggacgacatggaggctcttattatc
acactccaacagcttaaacggcttagcccccagcagctcatacactcagcgaaccactac
agggcagaagttggcgagaagggtctaccaaagagttgtatgaaatatcttatcaattta
caaaaagaggcggccctcaagcgagaaagacggcggagtggcataccttcaccacaaaag
tcgggccaggacagcacaccggtgacaccggtaaggggccggtcaaacgggaaccacctt
gagactcctggaagcgtggcaagccctgctcaagatgacgtgtctgacgacgacgacgac
gagatgcccgagcatctgttgctggatcccgctttgatgttgcccttcgtcttgccttcg
gtcaccgacatgcttgtgtcgtatggcgccggaattggtggagtaaaccgtgaaagagag
cggaagtacattcccacggtgccaccggagtttcttgaaaagctagaggtggccggcggg
gccaggaaaggacccatgtttggagaagcagattgggaaaacgaagaggtttga
>Fp73
atggatctaggggactcattcggtggctcggatggacagcctgaagagaagccacgagct
ctccctgcagatcttcccacatccctcgacgacagacgacatgtgcctaacgagcatctc
atcaccgagacagagatgtacgatggctggcaaggccagtcccagtttctcaccacgcca
gctgtagcgaaacctctcaacttcggaaatctgtcgctcaatgacccagactatgagaat
gacatcacgaaaggtcccaccgatagcgacacgcgattaatggaaatgctggccgcccag
gcagcgcaccaggcagctcctgctttcgagaacgaagacgaggtcgtaaacagccaaact
ctgtcggaaacagaaaagaaggagaagctccagaaagctctcaacatggccgcgagtaac
ggcgatgtcgacagaatccgaaagctactcggtgggaaagcaaaggagtaccttgatctg
aatgctgaagatgaggatggaacaccaccgcttatatatgctagttgctttggtcacgag
cctgtagttcaagcgttgatcgatgcaggcgccgacgttaacaagcaagatcgcaatcaa
tggacagctcttatgtgggctatgacgaaccgacacaagggaatcgcaaaactactactc
gataacaacgcctcctccgaccaaaaaacctcaacaggacgaacggcgttcgatttcgta
cccccagacagcgagatgtcattttaccttcacgatgctggctataatatcggcaatgca
ggaaccgatgatttctaccgccctgggttctctcaggatcgatttgaggaagaaatggca
gagaacgagatgagaagacggctgatgatggagagcgctcgggatcttgaggtcgacctt
ggaaacgtcggcatggacgaccagccagagcctgtcgacgaatttgaggaagaacagcaa
gagtttgactggaatcgttgtttacatgatcagatgttcgtctttcaggaacatgagctg
gagcgcatactggatattgttatcaccaatatgacaccgcaaagatcgccgtcgcaaaaa
cccgtccccgccaacatgattttcctcagcgcacgctatgcgcattatcactcaagcccg
gagcttttagagagactcctagtgtcagctatggattacatcaacgacgtcgttgagagg
tgtcagtgggacatgaccatactggccttttggatctcaaatgccactcttctccttcac
tacctcaagaaggacccgggacttttccaggcgacagccgagttccaggcccaacttgcc
gagttgataaacgaaatctttattcttatcgtgcgagatgctgagcgacgactggacaag
gtcttggatgtggccatgttggaacacgagacgatccctggattcgaggacatcactttt
cagaatgagtggaaattgttcaaacgcaaaactcaagtcaaggaagagccgttggagaag
cgcttccgaccaccgtcgccaaaacaacgagcaaagccagcgccccggaatgtcacatcc
ctcctctcctcaaccctgtttgttctcgacctttacgacattcactcggtgatcacatca
cagatcatctcccagcttatttattggattggagcagagcttttcaaccgcatcatgtcg
aaccgaaagtacctcgccaggacaaaagccatgcagattcgcatgaacatatcgatactt
gaagactgggcccggacgaacaacaggcaggcagagcattttgaagggggcgagatgcgt
ccttcgggcgagacaacgcaggacgctgcaagaaggcatcttgctcccgttattcagttg
ctacagtggctccagtgtttctcatctattgacggggacgacatggaggctcttattatc
acactccaacagcttaaacggcttagcccccagcagctcatacactcagcgaaccactac
agggcagaagttggcgagaagggtctaccaaagagttgtatgaaatatcttatcaattta
caaaaagaggcggccctcaagcgagaaagacggcggagtggcataccttcaccacaaaag
tcgggccaggacagcacaccggtgacaccggtaaggggccggtcaaacgggaaccacctt
gagactcctggaagcgtggcaagccctgctcaagatgacgtgtctgacgacgacgacgac
gagatgcccgagcatctgttgctggatcccgctttgatgttgcccttcgtcttgccttcg
gtcaccgacatgcttgtgtcgtatggcgccggaattggtggagtaaaccgtgaaagagag
cggaagtacattcccacggtgccaccggagtttcttgaaaagctagaggtggccggcggg
gccaggaaaggacccatgtttggagaagcagattgggaaaacgaagaggtttga
>Fp76
atggatctaggggactcattcggtggctcggatggacagcctgaagagaagccacgagct
ctccctgcagatcttcccacatccctcgacgacagacgacatgtgcctaacgagcatctc
atcaccgagacagagatgtacgatggctggcaaggccagtcccagtttctcaccacgcca
gctgtagcgaaacctctcaacttcggaaatctgtcgctcaatgacccagactatgagaat
gacatcacgaaaggtcccaccgatagcgacacgcgattaatggaaatgctggccgcccag
gcagcgcaccaggcagctcctgctttcgagaacgaagacgaggtcgtaaacagccaaact
ctgtcggaaacagaaaagaaggagaagctccagaaagctctcaacatggccgcgagtaac
ggcgatgtcgacagaatccgaaagctactcggtgggaaagcaaaggagtaccttgatctg
aatgctgaagatgaggatggaacaccaccgcttatatatgctagttgctttggtcacgag
cctgtagttcaagcgttgatcgatgcaggcgccgacgttaacaagcaagatcgcaatcaa
tggacagctcttatgtgggctatgacgaaccgacacaagggaatcgcaaaactactactc
gataacaacgcctcctccgaccaaaaaacctcaacaggacgaacggcgttcgatttcgta
cccccagacagcgagatgtcattttaccttcacgatgctggctataatatcggcaatgca
ggaaccgatgatttctaccgccctgggttctctcaggatcgatttgaggaagaaatggca
gagaacgagatgagaagacggctgatgatggagagcgctcgggatcttgaggtcgacctt
ggaaacgtcggcatggacgaccagccagagcctgtcgacgaatttgaggaagaacagcaa
gagtttgactggaatcgttgtttacatgatcagatgttcgtctttcaggaacatgagctg
gagcgcatactggatattgttatcaccaatatgacaccgcaaagatcgccgtcgcaaaaa
cccgtccccgccaacatgattttcctcagcgcacgctatgcgcattatcactcaagcccg
gagcttttagagagactcctagtgtcagctatggattacatcaacgacgtcgttgagagg
tgtcagtgggacatgaccatactggccttttggatctcaaatgccactcttctccttcac
tacctcaagaaggacccgggacttttccaggcgacagccgagttccaggcccaacttgcc
gagttgataaacgaaatctttattcttatcgtgcgagatgctgagcgacgactggacaag
gtcttggatgtggccatgttggaacacgagacgatccctggattcgaggacatcactttt
cagaatgagtggaaattgttcaaacgcaaaactcaagtcaaggaagagccgttggagaag
cgcttccgaccaccgtcgccaaaacaacgagcaaagccagcgccccggaatgtcacatcc
ctcctctcctcaaccctgtttgttctcgacctttacgacattcactcggtgatcacatca
cagatcatctcccagcttatttattggattggagcagagcttttcaaccgcatcatgtcg
aaccgaaagtacctcgccaggacaaaagccatgcagattcgcatgaacatatcgatactt
gaagactgggcccggacgaacaacaggcaggcagagcattttgaagggggcgagatgcgt
ccttcgggcgagacaacgcaggacgctgcaagaaggcatcttgctcccgttattcagttg
ctacagtggctccagtgtttctcatctattgacggggacgacatggaggctcttattatc
acactccaacagcttaaacggcttagcccccagcagctcatacactcagcgaaccactac
agggcagaagttggcgagaagggtctaccaaagagttgtatgaaatatcttatcaattta
caaaaagaggcggccctcaagcgagaaagacggcggagtggcataccttcaccacaaaag
tcgggccaggacagcacaccggtgacaccggtaaggggccggtcaaacgggaaccacctt
gagactcctggaagcgtggcaagccctgctcaagatgacgtgtctgacgacgacgacgac
gagatgcccgagcatctgttgctggatcccgctttgatgttgcccttcgtcttgccttcg
gtcaccgacatgcttgtgtcgtatggcgccggaattggtggagtaaaccgtgaaagagag
cggaagtacattcccacggtgccaccggagtttcttgaaaagctagaggtggccggcggg
gccaggaaaggacccatgtttggagaagcagattgggaaaacgaagaggtttga
>Fp78
atggatctaggggactcattcggtggctcggatggacagcctgaagagaagccacgagct
ctccctgcagatcttcccacatccctcgacgacagacgacatgtgcctaacgagcatctc
atcaccgagacagagatgtacgatggctggcaaggccagtcccagtttctcaccacgcca
gctgtagcgaaacctctcaacttcggaaatctgtcgctcaatgacccagactatgagaat
gacatcacgaaaggtcccaccgatagcgacacgcgattaatggaaatgctggccgcccag
gcagcgcaccaggcagctcctgctttcgagaacgaagacgaggtcgtaaacagccaaact
ctgtcggaaacagaaaagaaggagaagctccagaaagctctcaacatggccgcgagtaac
ggcgatgtcgacagaatccgaaagctactcggtgggaaagcaaaggagtaccttgatctg
aatgctgaagatgaggatggaacaccaccgcttatatatgctagttgctttggtcacgag
cctgtagttcaagcgttgatcgatgcaggcgccgacgttaacaagcaagatcgcaatcaa
tggacagctcttatgtgggctatgacgaaccgacacaagggaatcgcaaaactactactc
gataacaacgcctcctccgaccaaaaaacctcaacaggacaaacggcgttcgatttcgta
cccccagacagcgagatgtcattttaccttcacgatgctggctataatatcggcaatgca
ggaaccgatgatttctaccgccctgggttctctcaggatcgatttgaggaagaaatggca
gagaacgagatgagaagacggttgatgatggagagcgctcgggatcttgaggtcgacctt
ggaaacgtcggcatggacgaccagccagagcctgtcgacgaatttgaggaagaacagcaa
gagtttgactggaatcgttgtttacatgatcagatgttcgtctttcaggaacatgagctg
gagcgcatactggatattgttatcaccaatatgacaccgcaaagatcgccgtcgcaaaaa
cccgtccccgccaacatgattttcctcagcgcacgctatgcgcattatcactcaagcccg
gagcttttagagagactcctagtgtcagctatggattacatcaacgacgtcgttgagagg
tgtcagtgggacatgaccatactggccttttggatctcaaatgccactcttctccttcac
tacctcaagaaggacccgggacttttccaggcgacagccgagttccaggcccaacttgcc
gagttgataaacgaaatctttattcttatcgtgcgagatgctgagcgacgactggacaag
gtcttggatgtggccatgttggaacacgagacgatccctggattcgaggacatcactttt
cagaatgagtggaaattgttcaaacgcaaaactcaagtcaaggaagagccgttggagaag
cgcttccgaccaccgtcgccaaaacaacgagcaaagccagcgccccggaatgtcacatcc
ctcctctcctcaaccctgtttgttctcgacctttacgacattcactcggtgatcacatca
cagatcatctcccagcttatttattggattggagcagagcttttcaaccgcatcatgtcg
aaccgaaagtacctcgccaggacaaaagccatgcagattcgcatgaacatatcgatactt
gaagactgggcccggacgaacaacaggcaggcagagcattttgaagggggcgagatgcgt
ccttcgggcgagacaacgcaggacgctgcaagaaggcatcttgctcccgttattcagttg
ctacagtggctccagtgtttctcatctattgacggggacgacatggaggctcttattatc
acactccaacagcttaaacggcttagcccccagcagctcatacactcagcgaaccactac
agggcagaagttggcgagaagggtctaccaaagagttgtatgaaatatcttatcaattta
caaaaagaggcggccctcaagcgagaaagacggcggagtggcataccttcaccacaaaag
tcgggccaggacagcacaccggtgacaccggtaaggggccggtcaaacgggaaccacctt
gagactcctggaagcgtggcaagccctgctcaagatgacgtgtctgacgacgacgacgac
gagatgcccgagcatctgttgctggatcccgctttgatgttgcccttcgtcttgccttcg
gtcaccgacatgcttgtgtcgtatggcgccggaattggtggagtaaaccgtgaaagagag
cggaagtacattcccacggtgccaccggagtttcttgaaaagctagaggtggccggcggg
gccaggaaaggacccatgtttggagaagcagattgggaaaacgaagaggtttga
>Fp81
atggatctaggggactcattcggtggctcggatggacagcctgaagagaagccacgagct
ctccctgcagatcttcccacatccctcgacgacagacgacatgtgcctaacgagcatctc
atcaccgagacagagatgtacgatggctggcaaggccagtcccagtttctcaccacgcca
gctgtagcgaaacctctcaacttcggaaatctgtcgctcaatgacccagactatgagaat
gacatcacgaaaggtcccaccgatagcgacacgcgattaatggaaatgctggccgcccag
gcagcgcaccaggcagctcctgctttcgagaacgaagacgaggtcgtaaacagccaaact
ctgtcggaaacagaaaagaaggagaagctccagaaagctctcaacatggccgcgagtaac
ggcgatgtcgacagaatccgaaagctactcggtgggaaagcaaaggagtaccttgatctg
aatgctgaagatgaggatggaacaccaccgcttatatatgctagttgctttggtcacgag
cctgtagttcaagcgttgatcgatgcaggcgccgacgttaacaagcaagatcgcaatcaa
tggacagctcttatgtgggctatgacgaaccgacacaagggaatcgcaaaactactactc
gataacaacgcctcctccgaccaaaaaacctcaacaggacgaacggcgttcgatttcgta
cccccagacagcgagatgtcattttaccttcacgatgctggctataatatcggcaatgca
ggaaccgatgatttctaccgccctgggttctctcaggatcgatttgaggaagaaatggca
gagaacgagatgagaagacggctgatgatggagagcgctcgggatcttgaggtcgacctt
ggaaacgtcggcatggacgaccagccagagcctgtcgacgaatttgaggaagaacagcaa
gagtttgactggaatcgttgtttacatgatcagatgttcgtctttcaggaacatgagctg
gagcgcatactggatattgttatcaccaatatgacaccgcaaagatcgccgtcgcaaaaa
cccgtccccgccaacatgattttcctcagcgcacgctatgcgcattatcactcaagcccg
gagcttttagagagactcctagtgtcagctatggattacatcaacgacgtcgttgagagg
tgtcagtgggacatgaccatactggccttttggatctcaaatgccactcttctccttcac
tacctcaagaaggacccgggacttttccaggcgacagccgagttccaggcccaacttgcc
gagttgataaacgaaatctttattcttatcgtgcgagatgctgagcgacgactggacaag
gtcttggatgtggccatgttggaacacgagacgatccctggattcgaggacatcactttt
cagaatgagtggaaattgttcaaacgcaaaactcaagtcaaggaagagccgttggagaag
cgcttccgaccaccgtcgccaaaacaacgagcaaagccagcgccccggaatgtcacatcc
ctcctctcctcaaccctgtttgttctcgacctttacgacattcactcggtgatcacatca
cagatcatctcccagcttatttattggattggagcagagcttttcaaccgcatcatgtcg
aaccgaaagtacctcgccaggacaaaagccatgcagattcgcatgaacatatcgatactt
gaagactgggcccggacgaacaacaggcaggcagagcattttgaagggggcgagatgcgt
ccttcgggcgagacaacgcaggacgctgcaagaaggcatcttgctcccgttattcagttg
ctacagtggctccagtgtttctcatctattgacggggacgacatggaggctcttattatc
acactccaacagcttaaacggcttagcccccagcagctcatacactcagcgaaccactac
agggcagaagttggcgagaagggtctaccaaagagttgtatgaaatatcttatcaattta
caaaaagaggcggccctcaagcgagaaagacggcggagtggcataccttcaccacaaaag
tcgggccaggacagcacaccggtgacaccggtaaggggccggtcaaacgggaaccacctt
gagactcctggaagcgtggcaagccctgctcaagatgacgtgtctgacgacgacgacgac
gagatgcccgagcatctgttgctggatcccgctttgatgttgcccttcgtcttgccttcg
gtcaccgacatgcttgtgtcgtatggcgccggaattggtggagtaaaccgtgaaagagag
cggaagtacattcccacggtgccaccggagtttcttgaaaagctagaggtggccggcggg
gccaggaaaggacccatgtttggagaagcagattgggaaaacgaagaggtttga
>Fp84
atggatctaggggactcattcggtggctcggatggacagcctgaagagaagccacgagct
ctccctgcagatcttcccacatccctcgacgacagacgacatgtgcctaacgagcatctc
atcaccgagacagagatgtacgatggctggcaaggccagtcccagtttctcaccacgcca
gctgtagcgaaacctctcaacttcggaaatctgtcgctcaatgacccagactatgagaat
gacatcacgaaaggtcccaccgatagcgacacgcgattaatggaaatgctggccgcccag
gcagcgcaccaggcagctcctgctttcgagaacgaagacgaggtcgtaaacagccaaact
ctgtcggaaacagaaaagaaggagaagctccagaaagctctcaacatggccgcgagtaac
ggcgatgtcgacagaatccgaaagctactcggtgggaaagcaaaggagtaccttgatctg
aatgctgaagatgaggatggaacaccaccgcttatatatgctagttgctttggtcacgag
cctgtagttcaagcgttgatcgatgcaggcgccgacgttaacaagcaagatcgcaatcaa
tggacagctcttatgtgggctatgacgaaccgacacaagggaatcgcaaaactactactc
gataacaacgcctcctccgaccaaaaaacctcaacaggacgaacggcgttcgatttcgta
cccccagacagcgagatgtcattttaccttcacgatgctggctataatatcggcaatgca
ggaaccgatgatttctaccgccctgggttctctcaggatcgatttgaggaagaaatggca
gagaacgagatgagaagacggctgatgatggagagcgctcgggatcttgaggtcgacctt
ggaaacgtcggcatggacgaccagccagagcctgtcgacgaatttgaggaagaacagcaa
gagtttgactggaatcgttgtttacatgatcagatgttcgtctttcaggaacatgagctg
gagcgcatactggatattgttatcaccaatatgacaccgcaaagatcgccgtcgcaaaaa
cccgtccccgccaacatgattttcctcagcgcacgctatgcgcattatcactcaagcccg
gagcttttagagagactcctagtgtcagctatggattacatcaacgacgtcgttgagagg
tgtcagtgggacatgaccatactggccttttggatctcaaatgccactcttctccttcac
tacctcaagaaggacccgggacttttccaggcgacagccgagttccaggcccaacttgcc
gagttgataaacgaaatctttattcttatcgtgcgagatgctgagcgacgactggacaag
gtcttggatgtggccatgttggaacacgagacgatccctggattcgaggacatcactttt
cagaatgagtggaaattgttcaaacgcaaaactcaagtcaaggaagagccgttggagaag
cgcttccgaccaccgtcgccaaaacaacgagcaaagccagcgccccggaatgtcacatcc
ctcctctcctcaaccctgtttgttctcgacctttacgacattcactcggtgatcacatca
cagatcatctcccagcttatttattggattggagcagagcttttcaaccgcatcatgtcg
aaccgaaagtacctcgccaggacaaaagccatgcagattcgcatgaacatatcgatactt
gaagactgggcccggacgaacaacaggcaggcagagcattttgaagggggcgagatgcgt
ccttcgggcgagacaacgcaggacgctgcaagaaggcatcttgctcccgttattcagttg
ctacagtggctccagtgtttctcatctattgacggggacgacatggaggctcttattatc
acactccaacagcttaaacggcttagcccccagcagctcatacactcagcgaaccactac
agggcagaagttggcgagaagggtctaccaaagagttgtatgaaatatcttatcaattta
caaaaagaggcggccctcaagcgagaaagacggcggagtggcataccttcaccacaaaag
tcgggccaggacagcacaccggtgacaccggtaaggggccggtcaaacgggaaccacctt
gagactcctggaagcgtagcaagccctgctcaagatgacgtgtctgacgacgacgacgac
gagatgcccgagcatctgttgctggatcccgctttgatgttgcccttcgtcttgccttcg
gtcaccgacatgcttgtgtcgtatggcgccggaattggtggagtaaaccgtgaaagagag
cggaagtacattcccacggtgccaccggagtttcttgaaaagctagaggtggccggcggg
gccaggaaaggacccatgtttggagaagcagattgggaaaacgaagaggtttga
>Fp86
atggatctaggggactcattcggtggctcggatggacagcctgaagagaagccacgagct
ctccctgcagatcttcccacatccctcgacgacagacgacatgtgcctaacgagcatctc
atcaccgagacagagatgtacgatggctggcaaggccagtcccagtttctcaccacgcca
gctgtagcgaaacctctcaacttcggaaatctgtcgctcaatgacccagactatgagaat
gacatcacgaaaggtcccaccgatagcgacacgcgattaatggaaatgctggccgcccag
gcagcgcaccaggcagctcctgctttcgagaacgaagacgaggtcgtaaacagccaaact
ctgtcggaaacagaaaagaaggagaagctccagaaagctctcaacatggccgcgagtaac
ggcgatgtcgacagaatccgaaagctactcggtgggaaagcaaaggagtaccttgatctg
aatgctgaagatgaggatggaacaccaccgcttatatatgctagttgctttggtcacgag
cctgtagttcaagcgttgatcgatgcaggcgccgacgttaacaagcaagatcgcaatcaa
tggacagctcttatgtgggctatgacgaaccgacacaagggaatcgcaaaactactactc
gataacaacgcctcctccgaccaaaaaacctcaacaggacaaacggcgttcgatttcgta
cccccagacagcgagatgtcattttaccttcacgatgctggctataatatcggcaatgca
ggaaccgatgatttctaccgccctgggttctctcaggatcgatttgaggaagaaatggca
gagaacgagatgagaagacggttgatgatggagagcgctcgggatcttgaggtcgacctt
ggaaacgtcggcatggacgaccagccagagcctgtcgacgaatttgaggaagaacagcaa
gagtttgactggaatcgttgtttacatgatcagatgttcgtctttcaggaacatgagctg
gagcgcatactggatattgttatcaccaatatgacaccgcaaagatcgccgtcgcaaaaa
cccgtccccgccaacatgattttcctcagcgcacgctatgcgcattatcactcaagcccg
gagcttttagagagactcctagtgtcagctatggattacatcaacgacgtcgttgagagg
tgtcagtgggacatgaccatactggccttttggatctcaaatgccactcttctccttcac
tacctcaagaaggacccgggacttttccaggcgacagccgagttccaggcccaacttgcc
gagttgataaacgaaatctttattcttatcgtgcgagatgctgagcgacgactggacaag
gtcttggatgtggccatgttggaacacgagacgatccctggattcgaggacatcactttt
cagaatgagtggaaattgttcaaacgcaaaactcaagtcaaggaagagccgttggagaag
cgcttccgaccaccgtcgccaaaacaacgagcaaagccagcgccccggaatgtcacatcc
ctcctctcctcaaccctgtttgttctcgacctttacgacattcactcggtgatcacatca
cagatcatctcccagcttatttattggattggagcagagcttttcaaccgcatcatgtcg
aaccgaaagtacctcgccaggacaaaagccatgcagattcgcatgaacatatcgatactt
gaagactgggcccggacgaacaacaggcaggcagagcattttgaagggggcgagatgcgt
ccttcgggcgagacaacgcaggacgctgcaagaaggcatcttgctcccgttattcagttg
ctacagtggctccagtgtttctcatctattgacggggacgacatggaggctcttattatc
acactccaacagcttaaacggcttagcccccagcagctcatacactcagcgaaccactac
agggcagaagttggcgagaagggtctaccaaagagttgtatgaaatatcttatcaattta
caaaaagaggcggccctcaagcgagaaagacggcggagtggcataccttcaccacaaaag
tcgggccaggacagcacaccggtgacaccggtaaggggccggtcaaacgggaaccacctt
gagactcctggaagcgtggcaagccctgctcaagatgacgtgtctgacgacgacgacgac
gagatgcccgagcatctgttgctggatcccgctttgatgttgcccttcgtcttgccttcg
gtcaccgacatgcttgtgtcgtatggcgccggaattggtggagtaaaccgtgaaagagag
cggaagtacattcccacggtgccaccggagtttcttgaaaagctagaggtggccggcggg
gccaggaaaggacccatgtttggagaagcagattgggaaaacgaagaggtttga
>Fvenenatum.busco
atggatctaggggactcattcggtggctcggatggacagcctgaagagaagtcacgagct
ctccctgcagatcttcccacatccctcgacgacagacgacatgtgcctaacgagcatctc
atcaccgagaccgagatgtatgatggctggcaaggccagtcccagtttctcaccacacca
gctctagcgaaacctctcaacttcggaaacctgtcgctcaacgatcccgactatgagaat
gacatcacgaaaggtcccaccgacagcgacacgcgattaatggaaatgctggccgcccag
gcagcgcaccaggcagctcctgctttcgagaacgaagacgaggtcgtaaatagccaaact
ctgtcggaaacagaaaagaaggagaagcttcagaaagccctcaacatggctgcgagtaac
ggcgacgtcgacaggatccgaaagctactcggtggaaaagcaaaggagtaccttgatctg
gatgctgaagatgaggatggaacaccgccgcttatatacgctagttgctttggtcacgag
cctgtagttcaggcattgatcgaggcaggcgccgacgttaacaagcaagatcgcaatcaa
tggacagctcttatgtgggctatgacgaaccgacacaagggaatcgcaaaactactgctc
gataacaacgcctcctccgaccaaaaaacctcaacaggacgaacggcattcgatttcgtg
cccccagacagcgagatgtcattttaccttcacgatgctggctataatatcggcaatgca
ggcaccgatgatttttaccgccctggtttctctcaggatcgattcgaggaagagatggca
gagaatgagatgcgaagacggctgatgatggagagcgctcgggatcttgaggtcgacctt
ggaaacgtcggcatggacgaccagccagagcctgtcgacgagtttgaggaagagcaacaa
gagtttgactggaatcgttgtttacatgatcagatgttcgtctttcaggaacatgagctg
gagcgtatactggatatcgttatcaccaatatgacgccgcaaagatcgccgtcgcaaaaa
cccgtccccgccaacatgattttcctcagcgcacgctatgcgcattatcattcaagcccg
gagcttttagagaggctcttagtgtcagctatggattacatcaacgacgtcgttgagagg
tgtcagtgggacatgaccatcctggccttctggatctcaaatgccacccttctccttcac
tacctcaagaaggacccgggacttttccaggcgacagccgagtttcaggcccaacttgcc
gagttgataaacgaaatctttattcttatcgtgcgagatgctgagcgacgactggacaag
gtcttggatgtggccatgctggagcatgagacgatccctggattcgaggacatcactttt
cagaacgagtggaaattgttcaagcgcaagactcaagtcaaggaagagccattagagaag
cgctttcggccaccgtcgccaaaacaacgagcaaagccagcgccccgaaacgtcacctcc
ctcctctcctccaccctgtttgttctcgacctctacgacattcactcggtgatcacatca
cagatcatctcccagcttatttactggatcggagcagagcttttcaaccgcatcatgtcg
aatcgaaagtatctcgccaggacaaaagctatgcagattcgcatgaacatatcgatatta
gaagactgggctcggacgaataataggcaggcagagcattttgaaggaggcgaggtgcgt
ccttcgagcgagacaacgcaagacgctgcaagaaggcatcttgcacccgttattcagttg
ttgcagtggctccagtgcttttcatctattgacggtgatgacatggaggctcttattatc
acactccaacagcttaaacggcttagcccccagcagctcatacactcagcaaaccactac
agggcagaagtgggcgagaagggcctaccaaagagttgcatgaaatatcttatcaattta
caaaaagaggcggccctcaagcgagaaagacgacggagtggtataccttcaccacaaaag
tcgggccaggacagcacaccggtgacgccggtaaggggccggtcaaacgggaaccacctt
gagactcctggaagcgtggcaagccctgctcaagatgacgtgtct---gacgacgacgac
gaaatgcccgagcatctgttgctggatcccgctttgatgttgcctttcgtcttgccctcg
gtcaccgacatgcttgtgtcttatggcgccggaattggtggagtaaaccgtgaaagagag
cggaagtacattcccacggtgccaccggagtttcttgagaagctagaggtggccggcggg
accaggaaaggacccatgtttggagaagcggattgggaaaacgaagaggtttga
