# Supplementary material for: Apicidin biosynthesis is linked to accessory chromosomes in Fusarium poae isolates
Source: BMC Genomics. 2021 Aug 4;22:591. doi: 10.1186/s12864-021-07617-y (PMC8340494; doi:10.1186/s12864-021-07617-y)
Supplement: Supplementary file 17 — Additional file 17. Compressed folder containing alignments for each of the 4141 orthologs used in BUSCO analysis. [file 12864_2021_7617_MOESM17_ESM.zip › Fven2_nt_MAFFT/28736at5125_nt.mafft.fasta]

>Fp105
atggccactatcggtacaaatcgctctggtggctatgaccatcaccaccaccaccaaaat
cccctccaaaacgacgacgagttttcattacgccatatgatggattctgaaccaaacggt
cctgacagttcgagggatgttctgagtggtagcagctcaataccagctgcaggagatgga
aagggcagcagcgtcgccgatatcactgcgacacaaaaaatggtgtcggccatgtcgggc
agtctattaacgtcattacttgtcacacctctcgacgtcgtccgcgtgcgcctccagtca
caaaaagctcctcgatctaccgtcgatttctccaaactcgccatcaccacttcctccctc
tcccccgcccaaactgccgaactcggtatcacatcatgctgtcgcgaagtcttcttctcc
ggcggcaacgccgaaatctgcctcgcagcgcctaggatagacggcatcacttctgcgcct
ccggctccagctgaatgcgccgtggaagaagttcagcgccgcacattcagctctactttt
gatggtctgcgaaagattgcccgcaatgaaggcgtcgcaaccctttggaggggcctatca
cctacacttgtcatggccattccttcgaatatcatttactttactggatacgattacctg
cgattcaactcgaatagtccattttcacgattctccgatacatcagcacctctgacggct
ggctccgctgctcgtatcctcgcagctacggccgtgagcccaatcgaacttgtcaagacg
agaatgcaagcggcttcaggagcatcgacgtcaaatcacctcgtggaggctttcgaaagt
gtcaagggaatggttgggacacatggatatactgcattatggcgaggcttgacattgacc
ctgtggagggatgttcctttctcgggcctgtactggtggggatatgaatcgatacgatca
agattgaccgactaccgagaacagcgccaaggcagctccctgtcatttgaagaagagttg
gcagaagcgagaagaagattgcaagtccaggagaaccataccgaaacctttgtagacgcc
ttcacagctggcgccctgtctggagcgtttgcctcattcatcacaacgccttttgatgtc
ggcaagacacgaacgcaaatttaccaggatacttcaaagaaggtcaagcaa---------
agtgcagccgcgcccgagcagcgaagtatggtgagtcttctttggcacatcttcaagaca
gaaggtgcctcaggcctgtggaagggatggatcccacgaactctcaaggttgctccggca
tgcgccatcatgatcagcagctatgaggttggcaagcgagcattccgtggtgtgaatgag
cgacgtctcaacaacagcaccaacaccgaataa
>Fp108
atggccactatcggtacaaatcgctctggtggctatgaccatcaccaccaccaccaaaat
cccctccaaaacgacgacgagttttcattacgccatatgatggattctgaaccaaacggt
cctgacagttcgagggatgttctgagtggtagcagctcaataccagctgcaggagatgga
aagggcagcagcgtcgccgatatcactgcgacacaaaaaatggtgtcggccatgtcgggc
agtctattaacgtcattacttgtcacacctctcgacgtcgtccgcgtgcgcctccagtca
caaaaagctcctcgatctaccgtcgatttctccaaactcgccatcaccacttcctccctc
tcccccgcccaaactgccgaactcggtatcacatcatgctgtcgcgaagtcttcttctcc
ggcggcaacgccgaaatctgcctcgcagcgcctaggatagacggcatcacttctgcgcct
ccggctccagctgaatgcgccgtggaagaagttcagcgccgcacattcagctctactttt
gatggtctgcgaaagattgcccgcaatgaaggcgtcgcaaccctttggaggggcctatca
cctacacttgtcatggccattccttcgaatatcatttactttactggatacgattacctg
cgattcaactcgaatagtccattttcacgattctccgatacatcagcacctctgacggct
ggctccgctgctcgtatcctcgcagctacggccgtgagcccaatcgaacttgtcaagacg
agaatgcaagcggcttcaggagcatcgacgtcaaatcacctcgtggaggctttcgaaagt
gtcaagggaatggttgggacacatggatatactgcattatggcgaggcttgacattgacc
ctgtggagggatgttcctttctcgggcctgtactggtggggatatgaatcgatacgatca
agattgaccgactaccgagaacagcgccaaggcagctccctgtcatttgaagaagagttg
gcagaagcgagaagaagattgcaagtccaggagaaccataccgaaacctttgtagacgcc
ttcacagctggcgccctgtctggagcgtttgcctcattcatcacaacgccttttgatgtc
ggcaagacacgaacgcaaatttaccaggatacttcaaagaaggtcaagcaa---------
agtgcagccgcgcccgagcagcgaagtatggtgagtcttctttggcacatcttcaagaca
gaaggtgcctcaggcctgtggaagggatggatcccacgaactctcaaggttgctccggca
tgcgccatcatgatcagcagctatgaggttggcaagcgagcattccgtggtgtgaatgag
cgacgtctcaacaacagcaccaacaccgaataa
>Fp118
atggccactatcggtacaaatcgctctggtggctatgaccatcaccaccaccaccaaaat
cccctccaaaacgacgacgagttttcattacgccatatgatggattctgaaccaaacggt
cctgacagttcgagggatgttctgagtggtagcagctcaataccagctgcaggagatgga
aagggcagcagcgtcgccgatatcactgcgacacaaaaaatggtgtcggccatgtcgggc
agtctattaacgtcattacttgtcacacctctcgacgtcgtccgcgtgcgcctccagtca
caaaaagctcctcgatctaccgtcgatttctccaaactcgccatcaccacttcctccctc
tcccccgcccaaactgccgaactcggtatcacatcatgctgtcgcgaagtcttcttctcc
ggcggcaacgccgaaatctgcctcgcagcgcctaggatagacggcatcacttctgcgcct
ccggctccagctgaatgcgccgtggaagaagttcagcgccgcacattcagctctactttt
gatggtctgcgaaagattgcccgcaatgaaggcgtcgcaaccctttggaggggcctatca
cctacacttgtcatggccattccttcgaatatcatttactttactggatacgattacctg
cgattcaactcgaatagtccattttcacgattctccgatacatcagcacctctgacggct
ggctccgctgctcgtatcctcgcagctacggccgtgagcccaatcgaacttgtcaagacg
agaatgcaagcggcttcaggagcatcgacgtcaaatcacctcgtggaggctttcgaaagt
gtcaagggaatggttgggacacatggatatactgcattatggcgaggcttgacattgacc
ctgtggagggatgttcctttctcgggcctgtactggtggggatatgaatcgatacgatca
agattgaccgactaccgagaacagcgccaaggcagctccctgtcatttgaagaagagttg
gcagaagcgagaagaagattgcaagtccaggagaaccataccgaaacctttgtagacgcc
ttcacagctggcgccctgtctggagcgtttgcctcattcatcacaacgccttttgatgtc
ggcaagacacgaacgcaaatttaccaggatacttcaaagaaggtcaagcaa---------
agtgcagccgcgcccgagcagcgaagtatggtgagtcttctttggcacatcttcaagaca
gaaggtgcctcaggcctgtggaagggatggatcccacgaactctcaaggttgctccggca
tgcgccatcatgatcagcagctatgaggttggcaagcgagcattccgtggtgtgaatgag
cgacgtctcaacaacagcaccaacaccgaataa
>Fp122
atggccactatcggtacaaatcgctctggtggctatgaccatcaccaccaccaccaaaat
cccctccaaaacgacgacgagttttcattacgccatatgatggattctgaaccaaacggt
cctgacagttcgagggatgttctgagtggtagcagctcaataccagctgcaggagatgga
aagggcagcagcgtcgccgatatcactgcgacacaaaaaatggtgtcggccatgtcgggc
agtctattaacgtcattacttgtcacacctctcgacgtcgtccgcgtgcgcctccagtca
caaaaagctcctcgatctaccgtcgatttctccaaactcgccatcaccacttcctccctc
tcccccgcccaaactgccgaactcggtatcacatcatgctgtcgcgaagtcttcttctcc
ggtggcaacgccgaaatctgcctcgcagcgcctaggatagacggcatcacttctgcgcct
ccggctccagctgaatgcgccgtggaagaagttcagcgccgcacattcagctctactttt
gatggtctgcgaaagattgcccgcaatgaaggcgtcgcaaccctttggaggggcctatca
cctacacttgtcatggccattccttcgaatatcatttactttactggatacgattacctg
cgattcaactcgaatagtccattttcacgattctccgatacatcagcacctctgacggct
ggctccgctgctcgtatcctcgcagctacggccgtgagcccaatcgaacttgtcaagacg
agaatgcaagcggcttcaggagcatcgacgtcaaatcacctcgtggaggctttcgaaagt
gtcaagggaatggttgggacacatggatatactgcattatggcgaggcttgacattgacc
ctgtggagggatgttcctttctcgggcctgtactggtggggatatgaatcgatacgatca
agattgaccgactaccgagaacagcgccaaggcagctccctgtcatttgaagaagagctg
gcagaagcgagaagaagatcgcaagtccaggagaaccataccgaaacctttgtagacgcc
ttcacagctggcgccctgtctggagcgtttgcctcattcatcacaacgccttttgatgtc
ggcaagacacgaacgcaaatttaccaggatacttcaaagaaggtcaagcaa---------
agtgcagccgcgcccgagcagcgaagtatggtgagtcttctttggcacatcttcaagaca
gaaggtgcctcaggcctgtggaagggatggatcccacgaactctcaaggttgctccggca
tgcgccatcatgatcagcagctatgaggttggcaagcgagcattccgtggtgtgaatgag
cgacgtctcaacaacaacaccaacaccgaataa
>Fp125
atggccactatcggtacaaatcgctctggtggctatgaccatcaccaccaccaccaaaat
cccctccaaaacgacgacgagttttcattacgccatatgatggattctgaaccaaacggt
cctgacagttcgagggatgttctgagtggtagcagctcaataccagctgcaggagatgga
aagggcagcagcgtcgccgatatcactgcgacacaaaaaatggtgtcggccatgtcgggc
agtctattaacgtcattacttgtcacacctctcgacgtcgtccgcgtgcgcctccagtca
caaaaagctcctcgatctaccgtcgatttctccaaactcgccatcaccacttcctccctc
tcccccgcccaaactgccgaactcggtatcacatcatgctgtcgcgaagtcttcttctcc
ggtggcaacgccgaaatctgcctcgcagcgcctaggatagacggcatcacttctgcgcct
ccggctccagctgaatgcgccgtggaagaagttcagcgccgcacattcagctctactttt
gatggtctgcgaaagattgcccgcaatgaaggcgtcgcaaccctttggaggggcctatca
cctacacttgtcatggccattccttcgaatatcatttactttactggatacgattacctg
cgattcaactcgaatagtccattttcacgattctccgatacatcagcacctctgacggct
ggctccgctgctcgtatcctcgcagctacggccgtgagcccaatcgaacttgtcaagacg
agaatgcaagcggcttcaggagcatcgacgtcaaatcacctcgtggaggctttcgaaagt
gtcaagggaatggttgggacacatggatatactgcattatggcgaggcttgacattgacc
ctgtggagggatgttcctttctcgggcctgtactggtggggatatgaatcgatacgatca
agattgaccgactaccgagaacagcgccaaggcagctccctgtcatttgaagaagagctg
gcagaagcgagaagaagatcgcaagtccaggagaaccataccgaaacctttgtagacgcc
ttcacagctggcgccctgtctggagcgtttgcctcattcatcacaacgccttttgatgtc
ggcaagacacgaacgcaaatttaccaggatacttcaaagaaggtcaagcaa---------
agtgcagccgcgcccgagcagcgaagtatggtgagtcttctttggcacatcttcaagaca
gaaggtgcctcaggcctgtggaagggatggatcccacgaactctcaaggttgctccggca
tgcgccatcatgatcagcagctatgaggttggcaagcgagcattccgtggtgtgaatgag
cgacgtctcaacaacaacaccaacaccgaataa
>Fp13r
atggccactatcggtacaaatcgctctggtggctatgaccatcaccaccaccaccaaaat
cccctccaaaacgacgacgagttttcattacgccatatgatggattctgaaccaaacggt
cctgacagttcgagggatgttctgagtggtagcagctcaataccagctgcaggagatgga
aagggcagcagcgtcgccgatatcactgcgacacaaaaaatggtgtcggccatgtcgggc
agtctattaacgtcattacttgtcacacctctcgacgtcgtccgcgtgcgcctccagtca
caaaaagctcctcgatctaccgtcgatttctccaaactcgccatcaccacttcctccctc
tcccccgcccaaactgccgaactcggtatcacatcatgctgtcgcgaagtcttcttctcc
ggtggcaacgccgaaatctgcctcgcagcgcctaggatagacggcatcacttctgcgcct
ccggctccagctgaatgcgccgtggaagaagttcagcgccgcacattcagctctactttt
gatggtctgcgaaagattgcccgcaatgaaggcgtcgcaaccctttggaggggcctatca
cctacacttgtcatggccattccttcgaatatcatttactttactggatacgattacctg
cgattcaactcgaatagtccattttcacgattctccgatacatcagcacctctgacggct
ggctccgctgctcgtatcctcgcagctacggccgtgagcccaatcgaacttgtcaagacg
agaatgcaagcggcttcaggagcatcgacgtcaaatcacctcgtggaggctttcgaaagt
gtcaagggaatggttgggacacatggatatactgcattatggcgaggcttgacattgacc
ctgtggagggatgttcctttctcgggcctgtactggtggggatatgaatcgatacgatca
agattgaccgactaccgagaacagcgccaaggcagctccctgtcatttgaagaagagctg
gcagaagcgagaagaagatcgcaagtccaggagaaccataccgaaacctttgtagacgcc
ttcacagctggcgccctgtctggagcgtttgcctcattcatcacaacgccttttgatgtc
ggcaagacacgaacgcaaatttaccaggatacttcaaagaaggtcaagcaa---------
agtgcagccgcgcccgagcagcgaagtatggtgagtcttctttggcacatcttcaagaca
gaaggtgcctcaggcctgtggaagggatggatcccacgaactctcaaggttgctccggca
tgcgccatcatgatcagcagctatgaggttggcaagcgagcattccgtggtgtgaatgag
cgacgtctcaacaacaacaccaacaccgaataa
>Fp144
atggccactatcggtacaaatcgctctggtggctatgaccatcaccaccaccaccaaaat
cccctccaaaacgacgacgagttttcattacgccatatgatggattctgaaccaaacggt
cctgacagttcgagggatgttctgagtggtagcagctcaataccagctgcaggagatgga
aagggcagcagcgtcgccgatatcactgcgacacaaaaaatggtgtcggccatgtcgggc
agtctattaacgtcattacttgtcacacctctcgacgtcgtccgcgtgcgcctccagtca
caaaaagctcctcgatctaccgtcgatttctccaaactcgccatcaccacttcctccctc
tcccccgcccaaactgccgaactcggtatcacatcatgctgtcgcgaagtcttcttctcc
ggcggcaacgccgaaatctgcctcgcagcgcctaggatagacggcatcacttctgcgcct
ccggctccagctgaatgcgccgtggaagaagttcagcgccgcacattcagctctactttt
gatggtctgcgaaagattgcccgcaatgaaggcgtcgcaaccctttggaggggcctatca
cctacacttgtcatggccattccttcgaatatcatttactttactggatacgattacctg
cgattcaactcgaatagtccattttcacgattctccgatacatcagcacctctgacggct
ggctccgctgctcgtattctcgcagctacggccgtgagcccaatcgaacttgtcaagacg
agaatgcaagcggcttcaggagcatcgacgtcaaatcacctcgtggaggctttcgaaagt
gtcaagggaatggtcggaacacatggatatactgcattatggcgaggcttgacattgact
ctgtggagggatgttcctttctcgggcttgtactggtggggatatgaatcgatacgatca
agattgaccgactaccgagaacagcgccaaggcagctccctgtcatttgaagaagagctg
gcagaagcgaggagaagatcgcaagtccaggagaaccataccgaaacctttgtagacgcc
ttcacagctggcgccctgtctggagcgtttgcctcattcgtcacaacgccttttgatgtc
ggcaagacacgaacgcaaatttaccaggatacttcaaagaaggtcaagcaa---------
agtgcagccgcgcccgagcagcgaagtatggtgagtcttctttggcacatcttcaagaca
gaaggtgcctcaggcctgtggaagggatggatcccacgaactctcaaggttgctccggca
tgcgccatcatgatcagcagctatgaggttggcaagcgagcattccgtggtgtgaatgag
cgacgtctcaacaacagcaccaacaccgaataa
>Fp146
atggccactatcggtacaaatcgctctggtggctatgaccatcaccaccaccaccaaaat
cccctccaaaacgacgacgagttttcattacgccatatgatggattctgaaccaaacggt
cctgacagttcgagggatgttctgagtggtagcagctcaataccagctgcaggagatgga
aagggcagcagcgtcgccgatatcactgcgacacaaaaaatggtgtcggccatgtcgggc
agtctattaacgtcattacttgtcacacctctcgacgtcgtccgcgtgcgcctccagtca
caaaaagctcctcgatctaccgtcgatttctccaaactcgccatcaccacttcctccctc
tcccccgcccaaactgccgaactcggtatcacatcatgctgtcgcgaagtcttcttctcc
ggtggcaacgccgaaatctgcctcgcagcgcctaggatagacggcatcacttctgcgcct
ccggctccagctgaatgcgccgtggaagaagttcagcgccgcacattcagctctactttt
gatggtctgcgaaagattgcccgcaatgaaggcgtcgcaaccctttggaggggcctatca
cctacacttgtcatggccattccttcgaatatcatttactttactggatacgattacctg
cgattcaactcgaatagtccattttcacgattctccgatacatcagcacctctgacggct
ggctccgctgctcgtatcctcgcagctacggccgtgagcccaatcgaacttgtcaagacg
agaatgcaagcggcttcaggagcatcgacgtcaaatcacctcgtggaggctttcgaaagt
gtcaagggaatggttgggacacatggatatactgcattatggcgaggcttgacattgacc
ctgtggagggatgttcctttctcgggcctgtactggtggggatatgaatcgatacgatca
agattgaccgactaccgagaacagcgccaaggcagctccctgtcatttgaagaagagctg
gcagaagcgagaagaagatcgcaagtccaggagaaccataccgaaacctttgtagacgcc
ttcacagctggcgccctgtctggagcgtttgcctcattcatcacaacgccttttgatgtc
ggcaagacacgaacgcaaatttaccaggatacttcaaagaaggtcaagcaa---------
agtgcagccgcgcccgagcagcgaagtatggtgagtcttctttggcacatcttcaagaca
gaaggtgcctcaggcctgtggaagggatggatcccacgaactctcaaggttgctccggca
tgcgccatcatgatcagcagctatgaggttggcaagcgagcattccgtggtgtgaatgag
cgacgtctcaacaacaacaccaacaccgaataa
>Fp155
atggccactatcggtacaaatcgctctggtggctatgaccatcaccaccaccaccaaaat
cccctccaaaacgacgacgagttttcattacgccatatgatggattctgaaccaaacggt
cctgacagttcgagggatgttctgagtggtagcagctcaataccagctgcaggagatgga
aagggcagcagcgtcgccgatatcactgcgacacaaaaaatggtgtcggccatgtcgggc
agtctattaacgtcattacttgtcacacctctcgacgtcgtccgcgtgcgcctccagtca
caaaaagctcctcgatctaccgtcgatttctccaaactcgccatcaccacttcctccctc
tcccccgcccaaactgccgaactcggtatcacatcatgctgtcgcgaagtcttcttctcc
ggcggcaacgccgaaatctgcctcgcagcgcctaggatagacggcatcacttctgcgcct
ccggctccagctgaatgcgccgtggaagaagttcagcgccgcacattcagctctactttt
gatggtctgcgaaagattgcccgcaatgaaggcgtcgcaaccctttggaggggcctatca
cctacacttgtcatggccattccttcgaatatcatttactttactggatacgattacctg
cgattcaactcgaatagtccattttcacgattctccgatacatcagcacctctgacggct
ggctccgctgctcgtatcctcgcagctacggccgtgagcccaatcgaacttgtcaagacg
agaatgcaagcggcttcaggagcatcgacgtcaaatcacctcgtggaggctttcgaaagt
gtcaagggaatggttgggacacatggatatactgcattatggcgaggcttgacattgacc
ctgtggagggatgttcctttctcgggcctgtactggtggggatatgaatcgatacgatca
agattgaccgactaccgagaacagcgccaaggcagctccctgtcatttgaagaagagttg
gcagaagcgagaagaagattgcaagtccaggagaaccataccgaaacctttgtagacgcc
ttcacagctggcgccctgtctggagcgtttgcctcattcatcacaacgccttttgatgtc
ggcaagacacgaacgcaaatttaccaggatacttcaaagaaggtcaagcaa---------
agtgcagccgcgcccgagcagcgaagtatggtgagtcttctttggcacatcttcaagaca
gaaggtgcctcaggcctgtggaagggatggatcccacgaactctcaaggttgctccggca
tgcgccatcatgatcagcagctatgaggttggcaagcgagcattccgtggtgtgaatgag
cgacgtctcaacaacagcaccaacaccgaataa
>Fp157
atggccactatcggtacaaatcgctctggtggctatgaccatcaccaccaccaccaaaat
cccctccaaaacgacgacgagttttcattacgccatatgatggattctgaaccaaacggt
cctgacagttcgagggatgttctgagtggtagcagctcaataccagctgcaggagatgga
aagggcagcagcgtcgccgatatcactgcgacacaaaaaatggtgtcggccatgtcgggc
agtctattaacgtcattacttgtcacacctctcgacgtcgtccgcgtgcgcctccagtca
caaaaagctcctcgatctaccgtcgatttctccaaactcgccatcaccacttcctccctc
tcccccgcccaaactgccgaactcggtatcacatcatgctgtcgcgaagtcttcttctcc
ggtggcaacgccgaaatctgcctcgcagcgcctaggatagacggcatcacttctgcgcct
ccggctccagctgaatgcgccgtggaagaagttcagcgccgcacattcagctctactttt
gatggtctgcgaaagattgcccgcaatgaaggcgtcgcaaccctttggaggggcctatca
cctacacttgtcatggccattccttcgaatatcatttactttactggatacgattacctg
cgattcaactcgaatagtccattttcacgattctccgatacatcagcacctctgacggct
ggctccgctgctcgtatcctcgcagctacggccgtgagcccaatcgaacttgtcaagacg
agaatgcaagcggcttcaggagcatcgacgtcaaatcacctcgtggaggctttcgaaagt
gtcaagggaatggttgggacacatggatatactgcattatggcgaggcttgacattgacc
ctgtggagggatgttcctttctcgggcctgtactggtggggatatgaatcgatacgatca
agattgaccgactaccgagaacagcgccaaggcagctccctgtcatttgaagaagagctg
gcagaagcgagaagaagatcgcaagtccaggagaaccataccgaaacctttgtagacgcc
ttcacagctggcgccctgtctggagcgtttgcctcattcatcacaacgccttttgatgtc
ggcaagacacgaacgcaaatttaccaggatacttcaaagaaggtcaagcaa---------
agtgcagccgcgcccgagcagcgaagtatggtgagtcttctttggcacatcttcaagaca
gaaggtgcctcaggcctgtggaagggatggatcccacgaactctcaaggttgctccggca
tgcgccatcatgatcagcagctatgaggttggcaagcgagcattccgtggtgtgaatgag
cgacgtctcaacaacaacaccaacaccgaataa
>Fp16r
atggccactatcggtacaaatcgctctggtggctatgaccatcaccaccaccaccaaaat
cccctccaaaacgacgacgagttttcattacgccatatgatggattctgaaccaaacggt
cctgacagttcgagggatgttctgagtggtagcagctcaataccagctgcaggagatgga
aagggcagcagcgtcgccgatatcactgcgacacaaaaaatggtgtcggccatgtcgggc
agtctattaacgtcattacttgtcacacctctcgacgtcgtccgcgtgcgcctccagtca
caaaaagctcctcgatctaccgtcgatttctccaaactcgccatcaccacttcctccctc
tcccccgcccaaactgccgaactcggtatcacatcatgctgtcgcgaagtcttcttctcc
ggtggcaacgccgaaatctgcctcgcagcgcctaggatagacggcatcacttctgcgcct
ccggctccagctgaatgcgccgtggaagaagttcagcgccgcacattcagctctactttt
gatggtctgcgaaagattgcccgcaatgaaggcgtcgcaaccctttggaggggcctatca
cctacacttgtcatggccattccttcgaatatcatttactttactggatacgattacctg
cgattcaactcgaatagtccattttcacgattctccgatacatcagcacctctgacggct
ggctccgctgctcgtatcctcgcagctacggccgtgagcccaatcgaacttgtcaagacg
agaatgcaagcggcttcaggagcatcgacgtcaaatcacctcgtggaggctttcgaaagt
gtcaagggaatggttgggacacatggatatactgcattatggcgaggcttgacattgacc
ctgtggagggatgttcctttctcgggcctgtactggtggggatatgaatcgatacgatca
agattgaccgactaccgagaacagcgccaaggcagctccctgtcatttgaagaagagctg
gcagaagcgagaagaagatcgcaagtccaggagaaccataccgaaacctttgtagacgcc
ttcacagctggcgccctgtctggagcgtttgcctcattcatcacaacgccttttgatgtc
ggcaagacacgaacgcaaatttaccaggatacttcaaagaaggtcaagcaa---------
agtgcagccgcgcccgagcagcgaagtatggtgagtcttctttggcacatcttcaagaca
gaaggtgcctcaggcctgtggaagggatggatcccacgaactctcaaggttgctccggca
tgcgccatcatgatcagcagctatgaggttggcaagcgagcattccgtggtgtgaatgag
cgacgtctcaacaacaacaccaacaccgaataa
>Fp1r
atggccactatcggtacaaatcgctctggtggctatgaccatcaccaccaccaccaaaat
cccctccaaaacgacgacgagttttcattacgccatatgatggattctgaaccaaacggt
cctgacagttcgagggatgttctgagtggtagcagctcaataccagctgcaggagatgga
aagggcagcagcgtcgccgatatcactgcgacacaaaaaatggtgtcggccatgtcgggc
agtctattaacgtcattacttgtcacacctctcgacgtcgtccgcgtgcgcctccagtca
caaaaagctcctcgatctaccgtcgatttctccaaactcgccatcaccacttcctccctc
tcccccgcccaaactgccgaactcggtatcacatcatgctgtcgcgaagtcttcttctcc
ggtggcaacgccgaaatctgcctcgcagcgcctaggatagacggcatcacttctgcgcct
ccggctccagctgaatgcgccgtggaagaagttcagcgccgcacattcagctctactttt
gatggtctgcgaaagattgcccgcaatgaaggcgtcgcaaccctttggaggggcctatca
cctacacttgtcatggccattccttcgaatatcatttactttactggatacgattacctg
cgattcaactcgaatagtccattttcacgattctccgatacatcagcacctctgacggct
ggctccgctgctcgtatcctcgcagctacggccgtgagcccaatcgaacttgtcaagacg
agaatgcaagcggcttcaggagcatcgacgtcaaatcacctcgtggaggctttcgaaagt
gtcaagggaatggttgggacacatggatatactgcattatggcgaggcttgacattgacc
ctgtggagggatgttcctttctcgggcctgtactggtggggatatgaatcgatacgatca
agattgaccgactaccgagaacagcgccaaggcagctccctgtcatttgaagaagagctg
gcagaagcgagaagaagatcgcaagtccaggagaaccataccgaaacctttgtagacgcc
ttcacagctggcgccctgtctggagcgtttgcctcattcatcacaacgccttttgatgtc
ggcaagacacgaacgcaaatttaccaggatacttcaaagaaggtcaagcaa---------
agtgcagccgcgcccgagcagcgaagtatggtgagtcttctttggcacatcttcaagaca
gaaggtgcctcaggcctgtggaagggatggatcccacgaactctcaaggttgctccggca
tgcgccatcatgatcagcagctatgaggttggcaagcgagcattccgtggtgtgaatgag
cgacgtctcaacaacaacaccaacaccgaataa
>Fp21r
atggccactatcggtacaaatcgctctggtggctatgaccatcaccaccaccaccaaaat
cccctccaaaacgacgacgagttttcattacgccatatgatggattctgaaccaaacggt
cctgacagttcgagggatgttctgagtggtagcagctcaataccagctgcaggagatgga
aagggcagcagcgtcgccgatatcactgcgacacaaaaaatggtgtcggccatgtcgggc
agtctattaacgtcattacttgtcacacctctcgacgtcgtccgcgtgcgcctccagtca
caaaaagctcctcgatctaccgtcgatttctccaaactcgccatcaccacttcctccctc
tcccccgcccaaactgccgaactcggtatcacatcatgctgtcgcgaagtcttcttctcc
ggtggcaacgccgaaatctgcctcgcagcgcctaggatagacggcatcacttctgcgcct
ccggctccagctgaatgcgccgtggaagaagttcagcgccgcacattcagctctactttt
gatggtctgcgaaagattgcccgcaatgaaggcgtcgcaaccctttggaggggcctatca
cctacacttgtcatggccattccttcgaatatcatttactttactggatacgattacctg
cgattcaactcgaatagtccattttcacgattctccgatacatcagcacctctgacggct
ggctccgctgctcgtatcctcgcagctacggccgtgagcccaatcgaacttgtcaagacg
agaatgcaagcggcttcaggagcatcgacgtcaaatcacctcgtggaggctttcgaaagt
gtcaagggaatggttgggacacatggatatactgcattatggcgaggcttgacattgacc
ctgtggagggatgttcctttctcgggcctgtactggtggggatatgaatcgatacgatca
agattgaccgactaccgagaacagcgccaaggcagctccctgtcatttgaagaagagctg
gcagaagcgagaagaagatcgcaagtccaggagaaccataccgaaacctttgtagacgcc
ttcacagctggcgccctgtctggagcgtttgcctcattcatcacaacgccttttgatgtc
ggcaagacacgaacgcaaatttaccaggatacttcaaagaaggtcaagcaa---------
agtgcagccgcgcccgagcagcgaagtatggtgagtcttctttggcacatcttcaagaca
gaaggtgcctcaggcctgtggaagggatggatcccacgaactctcaaggttgctccggca
tgcgccatcatgatcagcagctatgaggttggcaagcgagcattccgtggtgtgaatgag
cgacgtctcaacaacaacaccaacaccgaataa
>Fp24r
atggccactatcggtacaaatcgctctggtggctatgaccatcaccaccaccaccaaaat
cccctccaaaacgacgacgagttttcattacgccatatgatggattctgaaccaaacggt
cctgacagttcgagggatgttctgagtggtagcagctcaataccagctgcaggagatgga
aagggcagcagcgtcgccgatatcactgcgacacaaaaaatggtgtcggccatgtcgggc
agtctattaacgtcattacttgtcacacctctcgacgtcgtccgcgtgcgcctccagtca
caaaaagctcctcgatctaccgtcgatttctccaaactcgccatcaccacttcctccctc
tcccccgcccaaactgccgaactcggtatcacatcatgctgtcgcgaagtcttcttctcc
ggcggcaacgccgaaatctgcctcgcagcgcctaggatagacggcatcacttctgcgcct
ccggctccagctgaatgcgccgtggaagaagttcagcgccgcacattcagctctactttt
gatggtctgcgaaagattgcccgcaatgaaggcgtcgcaaccctttggaggggcctatca
cctacacttgtcatggccattccttcgaatatcatttactttactggatacgattacctg
cgattcaactcgaatagtccattttcacgattctccgatacatcagcacctctgacggct
ggctccgctgctcgtatcctcgcagctacggccgtgagcccaatcgaacttgtcaagacg
agaatgcaagcggcttcaggagcatcgacgtcaaatcacctcgtggaggctttcgaaagt
gtcaagggaatggttgggacacatggatatactgcattatggcgaggcttgacattgacc
ctgtggagggatgttcctttctcgggcctgtactggtggggatatgaatcgatacgatca
agattgaccgactaccgagaacagcgccaaggcagctccctgtcatttgaagaagagttg
gcagaagcgagaagaagattgcaagtccaggagaaccataccgaaacctttgtagacgcc
ttcacagctggcgccctgtctggagcgtttgcctcattcatcacaacgccttttgatgtc
ggcaagacacgaacgcaaatttaccaggatacttcaaagaaggtcaagcaa---------
agtgcagccgcgcccgagcagcgaagtatggtgagtcttctttggcacatcttcaagaca
gaaggtgcctcaggcctgtggaagggatggatcccacgaactctcaaggttgctccggca
tgcgccatcatgatcagcagctatgaggttggcaagcgagcattccgtggtgtgaatgag
cgacgtctcaacaacagcaccaacaccgaataa
>Fp2516
atggccactatcggtacaaatcgctctggtggctatgaccatcaccaccaccaccaaaat
cccctccaaaacgacgacgagttttcattacgccatatgatggattctgaaccaaacggt
cctgacagttcgagggatgttctgagtggtagcagctcaataccagctgcaggagatgga
aagggcagcagcgtcgccgatatcactgcgacacaaaaaatggtgtcggccatgtcgggc
agtctattaacgtcattacttgtcacacctctcgacgtcgtccgcgtgcgcctccagtca
caaaaagctcctcgatctaccgtcgatttctccaaactcgccatcaccacttcctccctc
tcccccgcccaaactgccgaactcggtatcacatcatgctgtcgcgaagtcttcttctcc
ggcggcaacgccgaaatctgcctcgcagcgcctaggatagacggcatcacttctgcgcct
ccggctccagctgaatgcgccgtggaagaagttcagcgccgcacattcagctctactttt
gatggtctgcgaaagattgcccgcaatgaaggcgtcgcaaccctttggaggggcctatca
cctacacttgtcatggccattccttcgaatatcatttactttactggatacgattacctg
cgattcaactcgaatagtccattttcacgattctccgatacatcagcacctctgacggct
ggctccgctgctcgtatcctcgcagctacggccgtgagcccaatcgaacttgtcaagacg
agaatgcaagcggcttcaggagcatcgacgtcaaatcacctcgtggaggctttcgaaagt
gtcaagggaatggttgggacacatggatatactgcattatggcgaggcttgacattgacc
ctgtggagggatgttcctttctcgggcctgtactggtggggatatgaatcgatacgatca
agattgaccgactaccgagaacagcgccaaggcagctccctgtcatttgaagaagagttg
gcagaagcgagaagaagattgcaagtccaggagaaccataccgaaacctttgtagacgcc
ttcacagctggcgccctgtctggagcgtttgcctcattcatcacaacgccttttgatgtc
ggcaagacacgaacgcaaatttaccaggatacttcaaagaaggtcaagcaa---------
agtgcagccgcgcccgagcagcgaagtatggtgagtcttctttggcacatcttcaagaca
gaaggtgcctcaggcctgtggaagggatggatcccacgaactctcaaggttgctccggca
tgcgccatcatgatcagcagctatgaggttggcaagcgagcattccgtggtgtgaatgag
cgacgtctcaacaacagcaccaacaccgaataa
>Fp26r
atggccactatcggtacaaatcgctctggtggctatgaccatcaccaccaccaccaaaat
cccctccaaaacgacgacgagttttcattacgccatatgatggattctgaaccaaacggt
cctgacagttcgagggatgttctgagtggtagcagctcaataccagctgcaggagatgga
aagggcagcagcgtcgccgatatcactgcgacacaaaaaatggtgtcggccatgtcgggc
agtctattaacgtcattacttgtcacacctctcgacgtcgtccgcgtgcgcctccagtca
caaaaagctcctcgatctaccgtcgatttctccaaactcgccatcaccacttcctccctc
tcccccgcccaaactgccgaactcggtatcacatcatgctgtcgcgaagtcttcttctcc
ggtggcaacgccgaaatctgcctcgcagcgcctaggatagacggcatcacttctgcgcct
ccggctccagctgaatgcgccgtggaagaagttcagcgccgcacattcagctctactttt
gatggtctgcgaaagattgcccgcaatgaaggcgtcgcaaccctttggaggggcctatca
cctacacttgtcatggccattccttcgaatatcatttactttactggatacgattacctg
cgattcaactcgaatagtccattttcacgattctccgatacatcagcacctctgacggct
ggctccgctgctcgtatcctcgcagctacggccgtgagcccaatcgaacttgtcaagacg
agaatgcaagcggcttcaggagcatcgacgtcaaatcacctcgtggaggctttcgaaagt
gtcaagggaatggttgggacacatggatatactgcattatggcgaggcttgacattgacc
ctgtggagggatgttcctttctcgggcctgtactggtggggatatgaatcgatacgatca
agattgaccgactaccgagaacagcgccaaggcagctccctgtcatttgaagaagagctg
gcagaagcgagaagaagatcgcaagtccaggagaaccataccgaaacctttgtagacgcc
ttcacagctggcgccctgtctggagcgtttgcctcattcatcacaacgccttttgatgtc
ggcaagacacgaacgcaaatttaccaggatacttcaaagaaggtcaagcaa---------
agtgcagccgcgcccgagcagcgaagtatggtgagtcttctttggcacatcttcaagaca
gaaggtgcctcaggcctgtggaagggatggatcccacgaactctcaaggttgctccggca
tgcgccatcatgatcagcagctatgaggttggcaagcgagcattccgtggtgtgaatgag
cgacgtctcaacaacaacaccaacaccgaataa
>Fp33
atggccactatcggtacaaatcgctctggtggctatgaccatcaccaccaccaccaaaat
cccctccaaaacgacgacgagttttcattacgccatatgatggattctgaaccaaacggt
cctgacagttcgagggatgttctgagtggtagcagctcaataccagctgcaggagatgga
aagggcagcagcgtcgccgatatcactgcgacacaaaaaatggtgtcggccatgtcgggc
agtctattaacgtcattacttgtcacacctctcgacgtcgtccgcgtgcgcctccagtca
caaaaagctcctcgatctaccgtcgatttctccaaactcgccatcaccacttcctccctc
tcccccgcccaaactgccgaactcggtatcacatcatgctgtcgcgaagtcttcttctcc
ggtggcaacgccgaaatctgcctcgcagcgcctaggatagacggcatcacttctgcgcct
ccggctccagctgaatgcgccgtggaagaagttcagcgccgcacattcagctctactttt
gatggtctgcgaaagattgcccgcaatgaaggcgtcgcaaccctttggaggggcctatca
cctacacttgtcatggccattccttcgaatatcatttactttactggatacgattacctg
cgattcaactcgaatagtccattttcacgattctccgatacatcagcacctctgacggct
ggctccgctgctcgtatcctcgcagctacggccgtgagcccaatcgaacttgtcaagacg
agaatgcaagcggcttcaggagcatcgacgtcaaatcacctcgtggaggctttcgaaagt
gtcaagggaatggttgggacacatggatatactgcattatggcgaggcttgacattgacc
ctgtggagggatgttcctttctcgggcctgtactggtggggatatgaatcgatacgatca
agattgaccgactaccgagaacagcgccaaggcagctccctgtcatttgaagaagagctg
gcagaagcgagaagaagatcgcaagtccaggagaaccataccgaaacctttgtagacgcc
ttcacagctggcgccctgtctggagcgtttgcctcattcatcacaacgccttttgatgtc
ggcaagacacgaacgcaaatttaccaggatacttcaaagaaggtcaagcaa---------
agtgcagccgcgcccgagcagcgaagtatggtgagtcttctttggcacatcttcaagaca
gaaggtgcctcaggcctgtggaagggatggatcccacgaactctcaaggttgctccggca
tgcgccatcatgatcagcagctatgaggttggcaagcgagcattccgtggtgtgaatgag
cgacgtctcaacaacaacaccaacaccgaataa
>Fp34
atggccactatcggtacaaatcgctctggtggctatgaccatcaccaccaccaccaaaat
cccctccaaaacgacgacgagttttcattacgccatatgatggattctgaaccaaacggt
cctgacagttcgagggatgttctgagtggtagcagctcaataccagctgcaggagatgga
aagggcagcagcgtcgccgatatcactgcgacacaaaaaatggtgtcggccatgtcgggc
agtctattaacgtcattacttgtcacacctctcgacgtcgtccgcgtgcgcctccagtca
caaaaagctcctcgatctaccgtcgatttctccaaactcgccatcaccacttcctccctc
tcccccgcccaaactgccgaactcggtatcacatcatgctgtcgcgaagtcttcttctcc
ggtggcaacgccgaaatctgcctcgcagcgcctaggatagacggcatcacttctgcgcct
ccggctccagctgaatgcgccgtggaagaagttcagcgccgcacattcagctctactttt
gatggtctgcgaaagattgcccgcaatgaaggcgtcgcaaccctttggaggggcctatca
cctacacttgtcatggccattccttcgaatatcatttactttactggatacgattacctg
cgattcaactcgaatagtccattttcacgattctccgatacatcagcacctctgacggct
ggctccgctgctcgtatcctcgcagctacggccgtgagcccaatcgaacttgtcaagacg
agaatgcaagcggcttcaggagcatcgacgtcaaatcacctcgtggaggctttcgaaagt
gtcaagggaatggttgggacacatggatatactgcattatggcgaggcttgacattgacc
ctgtggagggatgttcctttctcgggcctgtactggtggggatatgaatcgatacgatca
agattgaccgactaccgagaacagcgccaaggcagctccctgtcatttgaagaagagctg
gcagaagcgagaagaagatcgcaagtccaggagaaccataccgaaacctttgtagacgcc
ttcacagctggcgccctgtctggagcgtttgcctcattcatcacaacgccttttgatgtc
ggcaagacacgaacgcaaatttaccaggatacttcaaagaaggtcaagcaa---------
agtgcagccgcgcccgagcagcgaagtatggtgagtcttctttggcacatcttcaagaca
gaaggtgcctcaggcctgtggaagggatggatcccacgaactctcaaggttgctccggca
tgcgccatcatgatcagcagctatgaggttggcaagcgagcattccgtggtgtgaatgag
cgacgtctcaacaacaacaccaacaccgaataa
>Fp35
atggccactatcggtacaaatcgctctggtggctatgaccatcaccaccaccaccaaaat
cccctccaaaacgacgacgagttttcattacgccatatgatggattctgaaccaaacggt
cctgacagttcgagggatgttctgagtggtagcagctcaataccagctgcaggagatgga
aagggcagcagcgtcgccgatatcactgcgacacaaaaaatggtgtcggccatgtcgggc
agtctattaacgtcattacttgtcacacctctcgacgtcgtccgcgtgcgcctccagtca
caaaaagctcctcgatctaccgtcgatttctccaaactcgccatcaccacttcctccctc
tcccccgcccaaactgccgaactcggtatcacatcatgctgtcgcgaagtcttcttctcc
ggcggcaacgccgaaatctgcctcgcagcgcctaggatagacggcatcacttctgcgcct
ccggctccagctgaatgcgccgtggaagaagttcagcgccgcacattcagctctactttt
gatggtctgcgaaagattgcccgcaatgaaggcgtcgcaaccctttggaggggcctatca
cctacacttgtcatggccattccttcgaatatcatttactttactggatacgattacctg
cgattcaactcgaatagtccattttcacgattctccgatacatcagcacctctgacggct
ggctccgctgctcgtattctcgcagctacggccgtgagcccaatcgaacttgtcaagacg
agaatgcaagcggcttcaggagcatcgacgtcaaatcacctcgtggaggctttcgaaagt
gtcaagggaatggtcggaacacatggatatactgcattatggcgaggcttgacattgact
ctgtggagggatgttcctttctcgggcttgtactggtggggatatgaatcgatacgatca
agattgaccgactaccgagaacagcgccaaggcagctccctgtcatttgaagaagagctg
gcagaagcgaggagaagatcgcaagtccaggagaaccataccgaaacctttgtagacgcc
ttcacagctggcgccctgtctggagcgtttgcctcattcgtcacaacgccttttgatgtc
ggcaagacacgaacgcaaatttaccaggatacttcaaagaaggtcaagcaa---------
agtgcagccgcgcccgagcagcgaagtatggtgagtcttctttggcacatcttcaagaca
gaaggtgcctcaggcctgtggaagggatggatcccacgaactctcaaggttgctccggca
tgcgccatcatgatcagcagctatgaggttggcaagcgagcattccgtggtgtgaatgag
cgacgtctcaacaacagcaccaacaccgaataa
>Fp38
atggccactatcggtacaaatcgctctggtggctatgaccatcaccaccaccaccaaaat
cccctccaaaacgacgacgagttttcattacgccatatgatggattctgaaccaaacggt
cctgacagttcgagggatgttctgagtggtagcagctcaataccagctgcaggagatgga
aagggcagcagcgtcgccgatatcactgcgacacaaaaaatggtgtcggccatgtcgggc
agtctattaacgtcattacttgtcacacctctcgacgtcgtccgcgtgcgcctccagtca
caaaaagctcctcgatctaccgtcgatttctccaaactcgccatcaccacttcctccctc
tcccccgcccaaactgccgaactcggtatcacatcatgctgtcgcgaagtcttcttctcc
ggcggcaacgccgaaatctgcctcgcagcgcctaggatagacggcatcacttctgcgcct
ccggctccagctgaatgcgccgtggaagaagttcagcgccgcacattcagctctactttt
gatggtctgcgaaagattgcccgcaatgaaggcgtcgcaaccctttggaggggcctatca
cctacacttgtcatggccattccttcgaatatcatttactttactggatacgattacctg
cgattcaactcgaatagtccattttcacgattctccgatacatcagcacctctgacggct
ggctccgctgctcgtattctcgcagctacggccgtgagcccaatcgaacttgtcaagacg
agaatgcaagcggcttcaggagcatcgacgtcaaatcacctcgtggaggctttcgaaagt
gtcaagggaatggtcggaacacatggatatactgcattatggcgaggcttgacattgact
ctgtggagggatgttcctttctcgggcttgtactggtggggatatgaatcgatacgatca
agattgaccgactaccgagaacagcgccaaggcagctccctgtcatttgaagaagagctg
gcagaagcgaggagaagatcgcaagtccaggagaaccataccgaaacctttgtagacgcc
ttcacagctggcgccctgtctggagcgtttgcctcattcgtcacaacgccttttgatgtc
ggcaagacacgaacgcaaatttaccaggatacttcaaagaaggtcaagcaa---------
agtgcagccgcgcccgagcagcgaagtatggtgagtcttctttggcacatcttcaagaca
gaaggtgcctcaggcctgtggaagggatggatcccacgaactctcaaggttgctccggca
tgcgccatcatgatcagcagctatgaggttggcaagcgagcattccgtggtgtgaatgag
cgacgtctcaacaacagcaccaacaccgaataa
>Fp39
atggccactatcggtacaaatcgctctggtggctatgaccatcaccaccaccaccaaaat
cccctccaaaacgacgacgagttttcattacgccatatgatggattctgaaccaaacggt
cctgacagttcgagggatgttctgagtggtagcagctcaataccagctgcaggagatgga
aagggcagcagcgtcgccgatatcactgcgacacaaaaaatggtgtcggccatgtcgggc
agtctattaacgtcattacttgtcacacctctcgacgtcgtccgcgtgcgcctccagtca
caaaaagctcctcgatctaccgtcgatttctccaaactcgccatcaccacttcctccctc
tcccccgcccaaactgccgaactcggtatcacatcatgctgtcgcgaagtcttcttctcc
ggtggcaacgccgaaatctgcctcgcagcgcctaggatagacggcatcacttctgcgcct
ccggctccagctgaatgcgccgtggaagaagttcagcgccgcacattcagctctactttt
gatggtctgcgaaagattgcccgcaatgaaggcgtcgcaaccctttggaggggcctatca
cctacacttgtcatggccattccttcgaatatcatttactttactggatacgattacctg
cgattcaactcgaatagtccattttcacgattctccgatacatcagcacctctgacggct
ggctccgctgctcgtatcctcgcagctacggccgtgagcccaatcgaacttgtcaagacg
agaatgcaagcggcttcaggagcatcgacgtcaaatcacctcgtggaggctttcgaaagt
gtcaagggaatggttgggacacatggatatactgcattatggcgaggcttgacattgacc
ctgtggagggatgttcctttctcgggcctgtactggtggggatatgaatcgatacgatca
agattgaccgactaccgagaacagcgccaaggcagctccctgtcatttgaagaagagctg
gcagaagcgagaagaagatcgcaagtccaggagaaccataccgaaacctttgtagacgcc
ttcacagctggcgccctgtctggagcgtttgcctcattcatcacaacgccttttgatgtc
ggcaagacacgaacgcaaatttaccaggatacttcaaagaaggtcaagcaa---------
agtgcagccgcgcccgagcagcgaagtatggtgagtcttctttggcacatcttcaagaca
gaaggtgcctcaggcctgtggaagggatggatcccacgaactctcaaggttgctccggca
tgcgccatcatgatcagcagctatgaggttggcaagcgagcattccgtggtgtgaatgag
cgacgtctcaacaacaacaccaacaccgaataa
>Fp42
atggccactatcggtacaaatcgctctggtggctatgaccatcaccaccaccaccaaaat
cccctccaaaacgacgacgagttttcattacgccatatgatggattctgaaccaaacggt
cctgacagttcgagggatgttctgagtggtagcagctcaataccagctgcaggagatgga
aagggcagcagcgtcgccgatatcactgcgacacaaaaaatggtgtcggccatgtcgggc
agtctattaacgtcattacttgtcacacctctcgacgtcgtccgcgtgcgcctccagtca
caaaaagctcctcgatctaccgtcgatttctccaaactcgccatcaccacttcctccctc
tcccccgcccaaactgccgaactcggtatcacatcatgctgtcgcgaagtcttcttctcc
ggtggcaacgccgaaatctgcctcgcagcgcctaggatagacggcatcacttctgcgcct
ccggctccagctgaatgcgccgtggaagaagttcagcgccgcacattcagctctactttt
gatggtctgcgaaagattgcccgcaatgaaggcgtcgcaaccctttggaggggcctatca
cctacacttgtcatggccattccttcgaatatcatttactttactggatacgattacctg
cgattcaactcgaatagtccattttcacgattctccgatacatcagcacctctgacggct
ggctccgctgctcgtatcctcgcagctacggccgtgagcccaatcgaacttgtcaagacg
agaatgcaagcggcttcaggagcatcgacgtcaaatcacctcgtggaggctttcgaaagt
gtcaagggaatggttgggacacatggatatactgcattatggcgaggcttgacattgacc
ctgtggagggatgttcctttctcgggcctgtactggtggggatatgaatcgatacgatca
agattgaccgactaccgagaacagcgccaaggcagctccctgtcatttgaagaagagctg
gcagaagcgagaagaagatcgcaagtccaggagaaccataccgaaacctttgtagacgcc
ttcacagctggcgccctgtctggagcgtttgcctcattcatcacaacgccttttgatgtc
ggcaagacacgaacgcaaatttaccaggatacttcaaagaaggtcaagcaa---------
agtgcagccgcgcccgagcagcgaagtatggtgagtcttctttggcacatcttcaagaca
gaaggtgcctcaggcctgtggaagggatggatcccacgaactctcaaggttgctccggca
tgcgccatcatgatcagcagctatgaggttggcaagcgagcattccgtggtgtgaatgag
cgacgtctcaacaacaacaccaacaccgaataa
>Fp44
atggccactatcggtacaaatcgctctggtggctatgaccatcaccaccaccaccaaaat
cccctccaaaacgacgacgagttttcattacgccatatgatggattctgaaccaaacggt
cctgacagttcgagggatgttctgagtggtagcagctcaataccagctgcaggagatgga
aagggcagcagcgtcgccgatatcactgcgacacaaaaaatggtgtcggccatgtcgggc
agtctattaacgtcattacttgtcacacctctcgacgtcgtccgcgtgcgcctccagtca
caaaaagctcctcgatctaccgtcgatttctccaaactcgccatcaccacttcctccctc
tcccccgcccaaactgccgaactcggtatcacatcatgctgtcgcgaagtcttcttctcc
ggcggcaacgccgaaatctgcctcgcagcgcctaggatagacggcatcacttctgcgcct
ccggctccagctgaatgcgccgtggaagaagttcagcgccgcacattcagctctactttt
gatggtctgcgaaagattgcccgcaatgaaggcgtcgcaaccctttggaggggcctatca
cctacacttgtcatggccattccttcgaatatcatttactttactggatacgattacctg
cgattcaactcgaatagtccattttcacgattctccgatacatcagcacctctgacggct
ggctccgctgctcgtatcctcgcagctacggccgtgagcccaatcgaacttgtcaagacg
agaatgcaagcggcttcaggagcatcgacgtcaaatcacctcgtggaggctttcgaaagt
gtcaagggaatggttgggacacatggatatactgcattatggcgaggcttgacattgacc
ctgtggagggatgttcctttctcgggcctgtactggtggggatatgaatcgatacgatca
agattgaccgactaccgagaacagcgccaaggcagctccctgtcatttgaagaagagttg
gcagaagcgagaagaagattgcaagtccaggagaaccataccgaaacctttgtagacgcc
ttcacagctggcgccctgtctggagcgtttgcctcattcatcacaacgccttttgatgtc
ggcaagacacgaacgcaaatttaccaggatacttcaaagaaggtcaagcaa---------
agtgcagccgcgcccgagcagcgaagtatggtgagtcttctttggcacatcttcaagaca
gaaggtgcctcaggcctgtggaagggatggatcccacgaactctcaaggttgctccggca
tgcgccatcatgatcagcagctatgaggttggcaagcgagcattccgtggtgtgaatgag
cgacgtctcaacaacagcaccaacaccgaataa
>Fp49
atggccactatcggtacaaatcgctctggtggctatgaccatcaccaccaccaccaaaat
cccctccaaaacgacgacgagttttcattacgccatatgatggattctgaaccaaacggt
cctgacagttcgagggatgttctgagtggtagcagctcaataccagctgcaggagatgga
aagggcagcagcgtcgccgatatcactgcgacacaaaaaatggtgtcggccatgtcgggc
agtctattaacgtcattacttgtcacacctctcgacgtcgtccgcgtgcgcctccagtca
caaaaagctcctcgatctaccgtcgatttctccaaactcgccatcaccacttcctccctc
tcccccgcccaaactgccgaactcggtatcacatcatgctgtcgcgaagtcttcttctcc
ggtggcaacgccgaaatctgcctcgcagcgcctaggatagacggcatcacttctgcgcct
ccggctccagctgaatgcgccgtggaagaagttcagcgccgcacattcagctctactttt
gatggtctgcgaaagattgcccgcaatgaaggcgtcgcaaccctttggaggggcctatca
cctacacttgtcatggccattccttcgaatatcatttactttactggatacgattacctg
cgattcaactcgaatagtccattttcacgattctccgatacatcagcacctctgacggct
ggctccgctgctcgtatcctcgcagctacggccgtgagcccaatcgaacttgtcaagacg
agaatgcaagcggcttcaggagcatcgacgtcaaatcacctcgtggaggctttcgaaagt
gtcaagggaatggttgggacacatggatatactgcattatggcgaggcttgacattgacc
ctgtggagggatgttcctttctcgggcctgtactggtggggatatgaatcgatacgatca
agattgaccgactaccgagaacagcgccaaggcagctccctgtcatttgaagaagagctg
gcagaagcgagaagaagatcgcaagtccaggagaaccataccgaaacctttgtagacgcc
ttcacagctggcgccctgtctggagcgtttgcctcattcatcacaacgccttttgatgtc
ggcaagacacgaacgcaaatttaccaggatacttcaaagaaggtcaagcaa---------
agtgcagccgcgcccgagcagcgaagtatggtgagtcttctttggcacatcttcaagaca
gaaggtgcctcaggcctgtggaagggatggatcccacgaactctcaaggttgctccggca
tgcgccatcatgatcagcagctatgaggttggcaagcgagcattccgtggtgtgaatgag
cgacgtctcaacaacaacaccaacaccgaataa
>Fp50
atggccactatcggtacaaatcgctctggtggctatgaccatcaccaccaccaccaaaat
cccctccaaaacgacgacgagttttcattacgccatatgatggattctgaaccaaacggt
cctgacagttcgagggatgttctgagtggtagcagctcaataccagctgcaggagatgga
aagggcagcagcgtcgccgatatcactgcgacacaaaaaatggtgtcggccatgtcgggc
agtctattaacgtcattacttgtcacacctctcgacgtcgtccgcgtgcgcctccagtca
caaaaagctcctcgatctaccgtcgatttctccaaactcgccatcaccacttcctccctc
tcccccgcccaaactgccgaactcggtatcacatcatgctgtcgcgaagtcttcttctcc
ggtggcaacgccgaaatctgcctcgcagcgcctaggatagacggcatcacttctgcgcct
ccggctccagctgaatgcgccgtggaagaagttcagcgccgcacattcagctctactttt
gatggtctgcgaaagattgcccgcaatgaaggcgtcgcaaccctttggaggggcctatca
cctacacttgtcatggccattccttcgaatatcatttactttactggatacgattacctg
cgattcaactcgaatagtccattttcacgattctccgatacatcagcacctctgacggct
ggctccgctgctcgtatcctcgcagctacggccgtgagcccaatcgaacttgtcaagacg
agaatgcaagcggcttcaggagcatcgacgtcaaatcacctcgtggaggctttcgaaagt
gtcaagggaatggttgggacacatggatatactgcattatggcgaggcttgacattgacc
ctgtggagggatgttcctttctcgggcctgtactggtggggatatgaatcgatacgatca
agattgaccgactaccgagaacagcgccaaggcagctccctgtcatttgaagaagagctg
gcagaagcgagaagaagatcgcaagtccaggagaaccataccgaaacctttgtagacgcc
ttcacagctggcgccctgtctggagcgtttgcctcattcatcacaacgccttttgatgtc
ggcaagacacgaacgcaaatttaccaggatacttcaaagaaggtcaagcaa---------
agtgcagccgcgcccgagcagcgaagtatggtgagtcttctttggcacatcttcaagaca
gaaggtgcctcaggcctgtggaagggatggatcccacgaactctcaaggttgctccggca
tgcgccatcatgatcagcagctatgaggttggcaagcgagcattccgtggtgtgaatgag
cgacgtctcaacaacaacaccaacaccgaataa
>Fp51
atggccactatcggtacaaatcgctctggtggctatgaccatcaccaccaccaccaaaat
cccctccaaaacgacgacgagttttcattacgccatatgatggattctgaaccaaacggt
cctgacagttcgagggatgttctgagtggtagcagctcaataccagctgcaggagatgga
aagggcagcagcgtcgccgatatcactgcgacacaaaaaatggtgtcggccatgtcgggc
agtctattaacgtcattacttgtcacacctctcgacgtcgtccgcgtgcgcctccagtca
caaaaagctcctcgatctaccgtcgatttctccaaactcgccatcaccacttcctccctc
tcccccgcccaaactgccgaactcggtatcacatcatgctgtcgcgaagtcttcttctcc
ggtggcaacgccgaaatctgcctcgcagcgcctaggatagacggcatcacttctgcgcct
ccggctccagctgaatgcgccgtggaagaagttcagcgccgcacattcagctctactttt
gatggtctgcgaaagattgcccgcaatgaaggcgtcgcaaccctttggaggggcctatca
cctacacttgtcatggccattccttcgaatatcatttactttactggatacgattacctg
cgattcaactcgaatagtccattttcacgattctccgatacatcagcacctctgacggct
ggctccgctgctcgtatcctcgcagctacggccgtgagcccaatcgaacttgtcaagacg
agaatgcaagcggcttcaggagcatcgacgtcaaatcacctcgtggaggctttcgaaagt
gtcaagggaatggttgggacacatggatatactgcattatggcgaggcttgacattgacc
ctgtggagggatgttcctttctcgggcctgtactggtggggatatgaatcgatacgatca
agattgaccgactaccgagaacagcgccaaggcagctccctgtcatttgaagaagagctg
gcagaagcgagaagaagatcgcaagtccaggagaaccataccgaaacctttgtagacgcc
ttcacagctggcgccctgtctggagcgtttgcctcattcatcacaacgccttttgatgtc
ggcaagacacgaacgcaaatttaccaggatacttcaaagaaggtcaagcaa---------
agtgcagccgcgcccgagcagcgaagtatggtgagtcttctttggcacatcttcaagaca
gaaggtgcctcaggcctgtggaagggatggatcccacgaactctcaaggttgctccggca
tgcgccatcatgatcagcagctatgaggttggcaagcgagcattccgtggtgtgaatgag
cgacgtctcaacaacaacaccaacaccgaataa
>Fp59
atggccactatcggtacaaatcgctctggtggctatgaccatcaccaccaccaccaaaat
cccctccaaaacgacgacgagttttcattacgccatatgatggattctgaaccaaacggt
cctgacagttcgagggatgttctgagtggtagcagctcaataccagctgcaggagatgga
aagggcagcagcgtcgccgatatcactgcgacacaaaaaatggtgtcggccatgtcgggc
agtctattaacgtcattacttgtcacacctctcgacgtcgtccgcgtgcgcctccagtca
caaaaagctcctcgatctaccgtcgatttctccaaactcgccatcaccacttcctccctc
tcccccgcccaaactgccgaactcggtatcacatcatgctgtcgcgaagtcttcttctcc
ggtggcaacgccgaaatctgcctcgcagcgcctaggatagacggcatcacttctgcgcct
ccggctccagctgaatgcgccgtggaagaagttcagcgccgcacattcagctctactttt
gatggtctgcgaaagattgcccgcaatgaaggcgtcgcaaccctttggaggggcctatca
cctacacttgtcatggccattccttcgaatatcatttactttactggatacgattacctg
cgattcaactcgaatagtccattttcacgattctccgatacatcagcacctctgacggct
ggctccgctgctcgtatcctcgcagctacggccgtgagcccaatcgaacttgtcaagacg
agaatgcaagcggcttcaggagcatcgacgtcaaatcacctcgtggaggctttcgaaagt
gtcaagggaatggttgggacacatggatatactgcattatggcgaggcttgacattgacc
ctgtggagggatgttcctttctcgggcctgtactggtggggatatgaatcgatacgatca
agattgaccgactaccgagaacagcgccaaggcagctccctgtcatttgaagaagagctg
gcagaagcgagaagaagatcgcaagtccaggagaaccataccgaaacctttgtagacgcc
ttcacagctggcgccctgtctggagcgtttgcctcattcatcacaacgccttttgatgtc
ggcaagacacgaacgcaaatttaccaggatacttcaaagaaggtcaagcaa---------
agtgcagccgcgcccgagcagcgaagtatggtgagtcttctttggcacatcttcaagaca
gaaggtgcctcaggcctgtggaagggatggatcccacgaactctcaaggttgctccggca
tgcgccatcatgatcagcagctatgaggttggcaagcgagcattccgtggtgtgaatgag
cgacgtctcaacaacaacaccaacaccgaataa
>Fp63
atggccactatcggtacaaatcgctctggtggctatgaccatcaccaccaccaccaaaat
cccctccaaaacgacgacgagttttcattacgccatatgatggattctgaaccaaacggt
cctgacagttcgagggatgttctgagtggtagcagctcaataccagctgcaggagatgga
aagggcagcagcgtcgccgatatcactgcgacacaaaaaatggtgtcggccatgtcgggc
agtctattaacgtcattacttgtcacacctctcgacgtcgtccgcgtgcgcctccagtca
caaaaagctcctcgatctaccgtcgatttctccaaactcgccatcaccacttcctccctc
tcccccgcccaaactgccgaactcggtatcacatcatgctgtcgcgaagtcttcttctcc
ggtggcaacgccgaaatctgcctcgcagcgcctaggatagacggcatcacttctgcgcct
ccggctccagctgaatgcgccgtggaagaagttcagcgccgcacattcagctctactttt
gatggtctgcgaaagattgcccgcaatgaaggcgtcgcaaccctttggaggggcctatca
cctacacttgtcatggccattccttcgaatatcatttactttactggatacgattacctg
cgattcaactcgaatagtccattttcacgattctccgatacatcagcacctctgacggct
ggctccgctgctcgtatcctcgcagctacggccgtgagcccaatcgaacttgtcaagacg
agaatgcaagcggcttcaggagcatcgacgtcaaatcacctcgtggaggctttcgaaagt
gtcaagggaatggttgggacacatggatatactgcattatggcgaggcttgacattgacc
ctgtggagggatgttcctttctcgggcctgtactggtggggatatgaatcgatacgatca
agattgaccgactaccgagaacagcgccaaggcagctccctgtcatttgaagaagagctg
gcagaagcgagaagaagatcgcaagtccaggagaaccataccgaaacctttgtagacgcc
ttcacagctggcgccctgtctggagcgtttgcctcattcatcacaacgccttttgatgtc
ggcaagacacgaacgcaaatttaccaggatacttcaaagaaggtcaagcaa---------
agtgcagccgcgcccgagcagcgaagtatggtgagtcttctttggcacatcttcaagaca
gaaggtgcctcaggcctgtggaagggatggatcccacgaactctcaaggttgctccggca
tgcgccatcatgatcagcagctatgaggttggcaagcgagcattccgtggtgtgaatgag
cgacgtctcaacaacaacaccaacaccgaataa
>Fp65
atggccactatcggtacaaatcgctctggtggctatgaccatcaccaccaccaccaaaat
cccctccaaaacgacgacgagttttcattacgccatatgatggattctgaaccaaacggt
cctgacagttcgagggatgttctgagtggtagcagctcaataccagctgcaggagatgga
aagggcagcagcgtcgccgatatcactgcgacacaaaaaatggtgtcggccatgtcgggc
agtctattaacgtcattacttgtcacacctctcgacgtcgtccgcgtgcgcctccagtca
caaaaagctcctcgatctaccgtcgatttctccaaactcgccatcaccacttcctccctc
tcccccgcccaaactgccgaactcggtatcacatcatgctgtcgcgaagtcttcttctcc
ggcggcaacgccgaaatctgcctcgcagcgcctaggatagacggcatcacttctgcgcct
ccggctccagctgaatgcgccgtggaagaagttcagcgccgcacattcagctctactttt
gatggtctgcgaaagattgcccgcaatgaaggcgtcgcaaccctttggaggggcctatca
cctacacttgtcatggccattccttcgaatatcatttactttactggatacgattacctg
cgattcaactcgaatagtccattttcacgattctccgatacatcagcacctctgacggct
ggctccgctgctcgtatcctcgcagctacggccgtgagcccaatcgaacttgtcaagacg
agaatgcaagcggcttcaggagcatcgacgtcaaatcacctcgtggaggctttcgaaagt
gtcaagggaatggttgggacacatggatatactgcattatggcgaggcttgacattgacc
ctgtggagggatgttcctttctcgggcctgtactggtggggatatgaatcgatacgatca
agattgaccgactaccgagaacagcgccaaggcagctccctgtcatttgaagaagagttg
gcagaagcgagaagaagattgcaagtccaggagaaccataccgaaacctttgtagacgcc
ttcacagctggcgccctgtctggagcgtttgcctcattcatcacaacgccttttgatgtc
ggcaagacacgaacgcaaatttaccaggatacttcaaagaaggtcaagcaa---------
agtgcagccgcgcccgagcagcgaagtatggtgagtcttctttggcacatcttcaagaca
gaaggtgcctcaggcctgtggaagggatggatcccacgaactctcaaggttgctccggca
tgcgccatcatgatcagcagctatgaggttggcaagcgagcattccgtggtgtgaatgag
cgacgtctcaacaacagcaccaacaccgaataa
>Fp66
atggccactatcggtacaaatcgctctggtggctatgaccatcaccaccaccaccaaaat
cccctccaaaacgacgacgagttttcattacgccatatgatggattctgaaccaaacggt
cctgacagttcgagggatgttctgagtggtagcagctcaataccagctgcaggagatgga
aagggcagcagcgtcgccgatatcactgcgacacaaaaaatggtgtcggccatgtcgggc
agtctattaacgtcattacttgtcacacctctcgacgtcgtccgcgtgcgcctccagtca
caaaaagctcctcgatctaccgtcgatttctccaaactcgccatcaccacttcctccctc
tcccccgcccaaactgccgaactcggtatcacatcatgctgtcgcgaagtcttcttctcc
ggcggcaacgccgaaatctgcctcgcagcgcctaggatagacggcatcacttctgcgcct
ccggctccagctgaatgcgccgtggaagaagttcagcgccgcacattcagctctactttt
gatggtctgcgaaagattgcccgcaatgaaggcgtcgcaaccctttggaggggcctatca
cctacacttgtcatggccattccttcgaatatcatttactttactggatacgattacctg
cgattcaactcgaatagtccattttcacgattctccgatacatcagcacctctgacggct
ggctccgctgctcgtattctcgcagctacggccgtgagcccaatcgaacttgtcaagacg
agaatgcaagcggcttcaggagcatcgacgtcaaatcacctcgtggaggctttcgaaagt
gtcaagggaatggtcggaacacatggatatactgcattatggcgaggcttgacattgact
ctgtggagggatgttcctttctcgggcttgtactggtggggatatgaatcgatacgatca
agattgaccgactaccgagaacagcgccaaggcagctccctgtcatttgaagaagagctg
gcagaagcgaggagaagatcgcaagtccaggagaaccataccgaaacctttgtagacgcc
ttcacagctggcgccctgtctggagcgtttgcctcattcgtcacaacgccttttgatgtc
ggcaagacacgaacgcaaatttaccaggatacttcaaagaaggtcaagcaa---------
agtgcagccgcgcccgagcagcgaagtatggtgagtcttctttggcacatcttcaagaca
gaaggtgcctcaggcctgtggaagggatggatcccacgaactctcaaggttgctccggca
tgcgccatcatgatcagcagctatgaggttggcaagcgagcattccgtggtgtgaatgag
cgacgtctcaacaacagcaccaacaccgaataa
>Fp72
atggccactatcggtacaaatcgctctggtggctatgaccatcaccaccaccaccaaaat
cccctccaaaacgacgacgagttttcattacgccatatgatggattctgaaccaaacggt
cctgacagttcgagggatgttctgagtggtagcagctcaataccagctgcaggagatgga
aagggcagcagcgtcgccgatatcactgcgacacaaaaaatggtgtcggccatgtcgggc
agtctattaacgtcattacttgtcacacctctcgacgtcgtccgcgtgcgcctccagtca
caaaaagctcctcgatctaccgtcgatttctccaaactcgccatcaccacttcctccctc
tcccccgcccaaactgccgaactcggtatcacatcatgctgtcgcgaagtcttcttctcc
ggcggcaacgccgaaatctgcctcgcagcgcctaggatagacggcatcacttctgcgcct
ccggctccagctgaatgcgccgtggaagaagttcagcgccgcacattcagctctactttt
gatggtctgcgaaagattgcccgcaatgaaggcgtcgcaaccctttggaggggcctatca
cctacacttgtcatggccattccttcgaatatcatttactttactggatacgattacctg
cgattcaactcgaatagtccattttcacgattctccgatacatcagcacctctgacggct
ggctccgctgctcgtattctcgcagctacggccgtgagcccaatcgaacttgtcaagacg
agaatgcaagcggcttcaggagcatcgacgtcaaatcacctcgtggaggctttcgaaagt
gtcaagggaatggtcggaacacatggatatactgcattatggcgaggcttgacattgact
ctgtggagggatgttcctttctcgggcttgtactggtggggatatgaatcgatacgatca
agattgaccgactaccgagaacagcgccaaggcagctccctgtcatttgaagaagagctg
gcagaagcgaggagaagatcgcaagtccaggagaaccataccgaaacctttgtagacgcc
ttcacagctggcgccctgtctggagcgtttgcctcattcgtcacaacgccttttgatgtc
ggcaagacacgaacgcaaatttaccaggatacttcaaagaaggtcaagcaa---------
agtgcagccgcgcccgagcagcgaagtatggtgagtcttctttggcacatcttcaagaca
gaaggtgcctcaggcctgtggaagggatggatcccacgaactctcaaggttgctccggca
tgcgccatcatgatcagcagctatgaggttggcaagcgagcattccgtggtgtgaatgag
cgacgtctcaacaacagcaccaacaccgaataa
>Fp73
atggccactatcggtacaaatcgctctggtggctatgaccatcaccaccaccaccaaaat
cccctccaaaacgacgacgagttttcattacgccatatgatggattctgaaccaaacggt
cctgacagttcgagggatgttctgagtggtagcagctcaataccagctgcaggagatgga
aagggcagcagcgtcgccgatatcactgcgacacaaaaaatggtgtcggccatgtcgggc
agtctattaacgtcattacttgtcacacctctcgacgtcgtccgcgtgcgcctccagtca
caaaaagctcctcgatctaccgtcgatttctccaaactcgccatcaccacttcctccctc
tcccccgcccaaactgccgaactcggtatcacatcatgctgtcgcgaagtcttcttctcc
ggtggcaacgccgaaatctgcctcgcagcgcctaggatagacggcatcacttctgcgcct
ccggctccagctgaatgcgccgtggaagaagttcagcgccgcacattcagctctactttt
gatggtctgcgaaagattgcccgcaatgaaggcgtcgcaaccctttggaggggcctatca
cctacacttgtcatggccattccttcgaatatcatttactttactggatacgattacctg
cgattcaactcgaatagtccattttcacgattctccgatacatcagcacctctgacggct
ggctccgctgctcgtatcctcgcagctacggccgtgagcccaatcgaacttgtcaagacg
agaatgcaagcggcttcaggagcatcgacgtcaaatcacctcgtggaggctttcgaaagt
gtcaagggaatggttgggacacatggatatactgcattatggcgaggcttgacattgacc
ctgtggagggatgttcctttctcgggcctgtactggtggggatatgaatcgatacgatca
agattgaccgactaccgagaacagcgccaaggcagctccctgtcatttgaagaagagctg
gcagaagcgagaagaagatcgcaagtccaggagaaccataccgaaacctttgtagacgcc
ttcacagctggcgccctgtctggagcgtttgcctcattcatcacaacgccttttgatgtc
ggcaagacacgaacgcaaatttaccaggatacttcaaagaaggtcaagcaa---------
agtgcagccgcgcccgagcagcgaagtatggtgagtcttctttggcacatcttcaagaca
gaaggtgcctcaggcctgtggaagggatggatcccacgaactctcaaggttgctccggca
tgcgccatcatgatcagcagctatgaggttggcaagcgagcattccgtggtgtgaatgag
cgacgtctcaacaacaacaccaacaccgaataa
>Fp76
atggccactatcggtacaaatcgctctggtggctatgaccatcaccaccaccaccaaaat
cccctccaaaacgacgacgagttttcattacgccatatgatggattctgaaccaaacggt
cctgacagttcgagggatgttctgagtggtagcagctcaataccagctgcaggagatgga
aagggcagcagcgtcgccgatatcactgcgacacaaaaaatggtgtcggccatgtcgggc
agtctattaacgtcattacttgtcacacctctcgacgtcgtccgcgtgcgcctccagtca
caaaaagctcctcgatctaccgtcgatttctccaaactcgccatcaccacttcctccctc
tcccccgcccaaactgccgaactcggtatcacatcatgctgtcgcgaagtcttcttctcc
ggtggcaacgccgaaatctgcctcgcagcgcctaggatagacggcatcacttctgcgcct
ccggctccagctgaatgcgccgtggaagaagttcagcgccgcacattcagctctactttt
gatggtctgcgaaagattgcccgcaatgaaggcgtcgcaaccctttggaggggcctatca
cctacacttgtcatggccattccttcgaatatcatttactttactggatacgattacctg
cgattcaactcgaatagtccattttcacgattctccgatacatcagcacctctgacggct
ggctccgctgctcgtatcctcgcagctacggccgtgagcccaatcgaacttgtcaagacg
agaatgcaagcggcttcaggagcatcgacgtcaaatcacctcgtggaggctttcgaaagt
gtcaagggaatggttgggacacatggatatactgcattatggcgaggcttgacattgacc
ctgtggagggatgttcctttctcgggcctgtactggtggggatatgaatcgatacgatca
agattgaccgactaccgagaacagcgccaaggcagctccctgtcatttgaagaagagctg
gcagaagcgagaagaagatcgcaagtccaggagaaccataccgaaacctttgtagacgcc
ttcacagctggcgccctgtctggagcgtttgcctcattcatcacaacgccttttgatgtc
ggcaagacacgaacgcaaatttaccaggatacttcaaagaaggtcaagcaa---------
agtgcagccgcgcccgagcagcgaagtatggtgagtcttctttggcacatcttcaagaca
gaaggtgcctcaggcctgtggaagggatggatcccacgaactctcaaggttgctccggca
tgcgccatcatgatcagcagctatgaggttggcaagcgagcattccgtggtgtgaatgag
cgacgtctcaacaacaacaccaacaccgaataa
>Fp78
atggccactatcggtacaaatcgctctggtggctatgaccatcaccaccaccaccaaaat
cccctccaaaacgacgacgagttttcattacgccatatgatggattctgaaccaaacggt
cctgacagttcgagggatgttctgagtggtagcagctcaataccagctgcaggagatgga
aagggcagcagcgtcgccgatatcactgcgacacaaaaaatggtgtcggccatgtcgggc
agtctattaacgtcattacttgtcacacctctcgacgtcgtccgcgtgcgcctccagtca
caaaaagctcctcgatctaccgtcgatttctccaaactcgccatcaccacttcctccctc
tcccccgcccaaactgccgaactcggtatcacatcatgctgtcgcgaagtcttcttctcc
ggtggcaacgccgaaatctgcctcgcagcgcctaggatagacggcatcacttctgcgcct
ccggctccagctgaatgcgccgtggaagaagttcagcgccgcacattcagctctactttt
gatggtctgcgaaagattgcccgcaatgaaggcgtcgcaaccctttggaggggcctatca
cctacacttgtcatggccattccttcgaatatcatttactttactggatacgattacctg
cgattcaactcgaatagtccattttcacgattctccgatacatcagcacctctgacggct
ggctccgctgctcgtatcctcgcagctacggccgtgagcccaatcgaacttgtcaagacg
agaatgcaagcggcttcaggagcatcgacgtcaaatcacctcgtggaggctttcgaaagt
gtcaagggaatggttgggacacatggatatactgcattatggcgaggcttgacattgacc
ctgtggagggatgttcctttctcgggcctgtactggtggggatatgaatcgatacgatca
agattgaccgactaccgagaacagcgccaaggcagctccctgtcatttgaagaagagctg
gcagaagcgagaagaagatcgcaagtccaggagaaccataccgaaacctttgtagacgcc
ttcacagctggcgccctgtctggagcgtttgcctcattcatcacaacgccttttgatgtc
ggcaagacacgaacgcaaatttaccaggatacttcaaagaaggtcaagcaa---------
agtgcagccgcgcccgagcagcgaagtatggtgagtcttctttggcacatcttcaagaca
gaaggtgcctcaggcctgtggaagggatggatcccacgaactctcaaggttgctccggca
tgcgccatcatgatcagcagctatgaggttggcaagcgagcattccgtggtgtgaatgag
cgacgtctcaacaacaacaccaacaccgaataa
>Fp81
atggccactatcggtacaaatcgctctggtggctatgaccatcaccaccaccaccaaaat
cccctccaaaacgacgacgagttttcattacgccatatgatggattctgaaccaaacggt
cctgacagttcgagggatgttctgagtggtagcagctcaataccagctgcaggagatgga
aagggcagcagcgtcgccgatatcactgcgacacaaaaaatggtgtcggccatgtcgggc
agtctattaacgtcattacttgtcacacctctcgacgtcgtccgcgtgcgcctccagtca
caaaaagctcctcgatctaccgtcgatttctccaaactcgccatcaccacttcctccctc
tcccccgcccaaactgccgaactcggtatcacatcatgctgtcgcgaagtcttcttctcc
ggcggcaacgccgaaatctgcctcgcagcgcctaggatagacggcatcacttctgcgcct
ccggctccagctgaatgcgccgtggaagaagttcagcgccgcacattcagctctactttt
gatggtctgcgaaagattgcccgcaatgaaggcgtcgcaaccctttggaggggcctatca
cctacacttgtcatggccattccttcgaatatcatttactttactggatacgattacctg
cgattcaactcgaatagtccattttcacgattctccgatacatcagcacctctgacggct
ggctccgctgctcgtatcctcgcagctacggccgtgagcccaatcgaacttgtcaagacg
agaatgcaagcggcttcaggagcatcgacgtcaaatcacctcgtggaggctttcgaaagt
gtcaagggaatggttgggacacatggatatactgcattatggcgaggcttgacattgacc
ctgtggagggatgttcctttctcgggcctgtactggtggggatatgaatcgatacgatca
agattgaccgactaccgagaacagcgccaaggcagctccctgtcatttgaagaagagttg
gcagaagcgagaagaagattgcaagtccaggagaaccataccgaaacctttgtagacgcc
ttcacagctggcgccctgtctggagcgtttgcctcattcatcacaacgccttttgatgtc
ggcaagacacgaacgcaaatttaccaggatacttcaaagaaggtcaagcaa---------
agtgcagccgcgcccgagcagcgaagtatggtgagtcttctttggcacatcttcaagaca
gaaggtgcctcaggcctgtggaagggatggatcccacgaactctcaaggttgctccggca
tgcgccatcatgatcagcagctatgaggttggcaagcgagcattccgtggtgtgaatgag
cgacgtctcaacaacagcaccaacaccgaataa
>Fp84
atggccactatcggtacaaatcgctctggtggctatgaccatcaccaccaccaccaaaat
cccctccaaaacgacgacgagttttcattacgccatatgatggattctgaaccaaacggt
cctgacagttcgagggatgttctgagtggtagcagctcaataccagctgcaggagatgga
aagggcagcagcgtcgccgatatcactgcgacacaaaaaatggtgtcggccatgtcgggc
agtctattaacgtcattacttgtcacacctctcgacgtcgtccgcgtgcgcctccagtca
caaaaagctcctcgatctaccgtcgatttctccaaactcgccatcaccacttcctccctc
tcccccgcccaaactgccgaactcggtatcacatcatgctgtcgcgaagtcttcttctcc
ggtggcaacgccgaaatctgcctcgcagcgcctaggatagacggcatcacttctgcgcct
ccggctccagctgaatgcgccgtggaagaagttcagcgccgcacattcagctctactttt
gatggtctgcgaaagattgcccgcaatgaaggcgtcgcaaccctttggaggggcctatca
cctacacttgtcatggccattccttcgaatatcatttactttactggatacgattacctg
cgattcaactcgaatagtccattttcacgattctccgatacatcagcacctctgacggct
ggctccgctgctcgtatcctcgcagctacggccgtgagcccaatcgaacttgtcaagacg
agaatgcaagcggcttcaggagcatcgacgtcaaatcacctcgtggaggctttcgaaagt
gtcaagggaatggttgggacacatggatatactgcattatggcgaggcttgacattgacc
ctgtggagggatgttcctttctcgggcctgtactggtggggatatgaatcgatacgatca
agattgaccgactaccgagaacagcgccaaggcagctccctgtcatttgaagaagagctg
gcagaagcgagaagaagatcgcaagtccaggagaaccataccgaaacctttgtagacgcc
ttcacagctggcgccctgtctggagcgtttgcctcattcatcacaacgccttttgatgtc
ggcaagacacgaacgcaaatttaccaggatacttcaaagaaggtcaagcaa---------
agtgcagccgcgcccgagcagcgaagtatggtgagtcttctttggcacatcttcaagaca
gaaggtgcctcaggcctgtggaagggatggatcccacgaactctcaaggttgctccggca
tgcgccatcatgatcagcagctatgaggttggcaagcgagcattccgtggtgtgaatgag
cgacgtctcaacaacaacaccaacaccgaataa
>Fp86
atggccactatcggtacaaatcgctctggtggctatgaccatcaccaccaccaccaaaat
cccctccaaaacgacgacgagttttcattacgccatatgatggattctgaaccaaacggt
cctgacagttcgagggatgttctgagtggtagcagctcaataccagctgcaggagatgga
aagggcagcagcgtcgccgatatcactgcgacacaaaaaatggtgtcggccatgtcgggc
agtctattaacgtcattacttgtcacacctctcgacgtcgtccgcgtgcgcctccagtca
caaaaagctcctcgatctaccgtcgatttctccaaactcgccatcaccacttcctccctc
tcccccgcccaaactgccgaactcggtatcacatcatgctgtcgcgaagtcttcttctcc
ggtggcaacgccgaaatctgcctcgcagcgcctaggatagacggcatcacttctgcgcct
ccggctccagctgaatgcgccgtggaagaagttcagcgccgcacattcagctctactttt
gatggtctgcgaaagattgcccgcaatgaaggcgtcgcaaccctttggaggggcctatca
cctacacttgtcatggccattccttcgaatatcatttactttactggatacgattacctg
cgattcaactcgaatagtccattttcacgattctccgatacatcagcacctctgacggct
ggctccgctgctcgtatcctcgcagctacggccgtgagcccaatcgaacttgtcaagacg
agaatgcaagcggcttcaggagcatcgacgtcaaatcacctcgtggaggctttcgaaagt
gtcaagggaatggttgggacacatggatatactgcattatggcgaggcttgacattgacc
ctgtggagggatgttcctttctcgggcctgtactggtggggatatgaatcgatacgatca
agattgaccgactaccgagaacagcgccaaggcagctccctgtcatttgaagaagagctg
gcagaagcgagaagaagatcgcaagtccaggagaaccataccgaaacctttgtagacgcc
ttcacagctggcgccctgtctggagcgtttgcctcattcatcacaacgccttttgatgtc
ggcaagacacgaacgcaaatttaccaggatacttcaaagaaggtcaagcaa---------
agtgcagccgcgcccgagcagcgaagtatggtgagtcttctttggcacatcttcaagaca
gaaggtgcctcaggcctgtggaagggatggatcccacgaactctcaaggttgctccggca
tgcgccatcatgatcagcagctatgaggttggcaagcgagcattccgtggtgtgaatgag
cgacgtctcaacaacaacaccaacaccgaataa
>Fvenenatum.busco
atggccactatcggtacaaatcgccctggtggctacgaccatcaccaccaccaccaaaac
cccctccaaaacgacgacgagttctcattacgccatatgatggatgctgaaccaaacagt
cccgacaattcgagggacattctcagcggtagtagctcaataccagccgcaggagatgga
aagggcagcagcgttgttgatattactgcgacgcaaaagatggtgtcggccatgtcgggc
agtctattaacgtcattacttgtcacacctctcgacgtcgtccgcgtgcgcctccagtcg
caaaaagctcctcgatccaccgtcgacttttccaaactcgccataaccacttcctccctc
tcccccgcccaaaccgccgaactcggtatcacatcatgctgtcgcgaagtcttcttctcc
ggaggtaatgccgaattctgcctcgcagcgcctaggatagacggcattacgtctgcgcct
cccgccccagctgaatgcgccgttgaagaagttcagcgccgcactttcagctctactttt
gacggtctgcgaaagattgcccgcaatgaaggcgtcgcaactctttggaggggcttatca
cctacgcttgtcatggctgttccttcaaatatcatttactttactggatacgattacctg
cgattcaactcgaatagtcctttttcacgattctccgatacatcggcacctctgacggct
ggatccgctgctcgaatcctcgcagctacggccgtgagcccaatcgagcttgtcaagaca
cgaatgcaagcggcttctggagcatcgacatcaaatcaccttgtggaggcattcgaaagt
gtcaagggaatggtcgggacacatgggtatactgcgctgtggcgaggcttgaccttaact
ctgtggagagatgttcctttctcgggtctgtactggtgggggtatgaatcgatacgatca
agattgacggattaccgagaacagcgccaaggcagctccttgtcatttgaagaagagctg
gcagaagcaaggaggagatcgcaagtccaggagaaccataccgaaacctttgtcgacgct
ttcacagcaggtgccctgtctggagcctttgcctcattcgtcacaacgccttttgatgtc
ggcaagacgcgaacgcagatttatcaggatacttcaaagaaagtcaagcaaagcagcgcc
agtgcagccgcgcccgagcagcgcagtatggtgaatcttctctggcacatcttcaagaca
gaaggtgcttcaggcctatggaagggatggatcccacgaaccctcaaggttgctccggca
tgcgccatcatgatcagcagctatgaggtcggtaagcgagcattccgtggtgtgaatgag
cgacgtctgaacagcagcaccaacgccgaataa
