# Supplementary material for: Apicidin biosynthesis is linked to accessory chromosomes in Fusarium poae isolates
Source: BMC Genomics. 2021 Aug 4;22:591. doi: 10.1186/s12864-021-07617-y (PMC8340494; doi:10.1186/s12864-021-07617-y)
Supplement: Supplementary file 17 — Additional file 17. Compressed folder containing alignments for each of the 4141 orthologs used in BUSCO analysis. [file 12864_2021_7617_MOESM17_ESM.zip › Fven2_nt_MAFFT/9495at5125_nt.mafft.fasta]

>Fp105
atgggtaagaaatcaaagagaaaagccgcgcaaatcgtcgacaaaacccttaccgtccta
ggagccgaccctgtccttgatacctccgaaaagtcctactccaacgagcaccaagatgcg
gttcagcaaccagaaaagttcgacgagggtatacctgtgacaaccgcggtcgcgaaactt
gagacttctacttccacacaaagcgatagcagtctcaagcgctccaagcctcatgaggat
gacgaccaaggagaatggcaggtcgtttcgcgcgcttccaagaagcttaaaaagattccc
aagccaggcaagaattatcccacgattaccttttcacccaacgcacgactccaatcaaag
gtcaatattagccaactacgagatctggtaacttatattttcgccgacggttctggtccc
cagtgggttggcgttacccaccgtcctgcctttcgaaagattgtagctataatgataccc
ggtgtcgaggaagccatgttcaagcacacagtcgatttcgacacatacaatgatactcca
aagggaggcaacactatcgccacatcgcccgacgactatcatcccagggagttgaaggaa
gagcgtctgccaaaagcactgcagcctttcgcaaaaatgtttacgcatttgtggcctgtc
aagaccccaggcgatgaccgccatggaaaaatgcattcacccctggctgcctttttgacc
gccccggctcctaaggaaaagaacgggcagaagaaaggtcccaagccagcgtccgaacct
caagggtggaagaatgagaggacgctcatcaccgaattcctctgcaatgtcgacgacttg
agtgacaacggctatctagttcatccagctatgctagaaggtaccgcaaaagaccagttc
gtcctccctcctggctgggtgatcacgaatgtagacaattttgaagatggagaaccccct
gcggatgagattcaaaagggtagtatcactgcaggacgagacgtcttggccctggattgc
gaaatgtgtatgactggggaaaacgaattctctttgacgcgaatcagcatagtcgactgg
gtcggcgatgtgatactcgacgagcttgtcaagcctgataaacccattatcgactacgtt
acccaattttcgggcatcacagaagagatgctcgcacctgttacgactacactacacgat
attcagcagaagctgctcgaactgttgaccccccgcacaatcttaataggacactctcta
gagtcagacaccaaggctcttcgtatctctcatcccttcatcatagacacctccattatc
taccctcatcctcgtggacccccactcaagtcctccttaaaatggctcgcccaaaaatac
ttgtccaaggagattcaaaaaggcggcgcaagcggccatgacagcattgaggacgccaaa
acatgcctcgatcttgttaagcaaaaatgcgaaaaggggaaagcatggggtacgtccgac
tcccagggagaaaatctattccgtcgtcttgcacgggctggaaccgcatacaaggctcaa
gggggcgctgcgggaggccttgaagtgggtaagacaagtgctgctattgattggggcgat
ccatccaagggcgcaggagctggcgctacatatcagctcggctgcaagaacgacgaggat
gtgaccaagaacgtaatccgtgctgtgcaaggagacccggacggcctcgaaatccgtggc
ggcggcgtcgactttgtttgggcgagaatgcgtgagcttgaggcccttcaaggctggtgg
aaccgcaaccgtatcgaaaacacgaacagcgacggcggcccccccgaagagtccgaggaa
ctttcaaacaaatcccagctcgagcaggcgttggtccgtttcacagagcgtattcaacgc
atctatgatgccttgccgccctgcacagccctcatgctgtacagcggctcgggcgacccg
cgcgaaatgtctcgcctgcagaaggtgcacgcgcagtggcgcaaggagtacaataccccc
ggcaagaactggaacgacctcagcgtcaaatggactgacgttgaggatcaagagctgaag
gaagcggcaagaagggctcgatcaggcattggttttatcacagtgaaatga
>Fp108
atgggtaagaaatcaaagagaaaagccgcgcaaatcgtcgacaaaacccttaccgtccta
ggagccgaccctgtccttgatacctccgaaaagtcctactccaacgagcaccaagatgcg
gttcagcaaccagaaaagttcgacgagggtatacctgtgacaaccgcggtcgcgaaactt
gagacttctacttccacacaaagcgatagcagtctcaagcgctccaagcctcatgaggat
gacgaccaaggagaatggcaggtcgtttcgcgcgcttccaagaagcttaaaaagattccc
aagccaggcaagaattatcccacgattaccttttcacccaacgcacgactccaatcaaag
gtcaatattagccaactacgagatctggtaacttatattttcgccgacggttctggtccc
cagtgggttggcgttacccaccgtcctgcctttcgaaagattgtagctataatgataccc
ggtgtcgaggaagccatgttcaagcacacagtcgatttcgacacatacaatgatactcca
aagggaggcaacactatcgccacatcgcccgacgactatcatcccagggagttgaaggaa
gagcgtctgccaaaagcactgcagcctttcgcaaaaatgtttacgcatttgtggcctgtc
aagaccccaggcgatgaccgccatggaaaaatgcattcacccctggctgcctttttgacc
gccccggctcctaaggaaaagaacgggcagaagaaaggtcccaagccagcgtccgaacct
caagggtggaagaatgagaggacgctcatcaccgaattcctctgcaatgtcgacgacttg
agtgacaacggctatctagttcatccagctatgctagaaggtaccgcaaaagaccagttc
gtcctccctcctggctgggtgatcacgaatgtagacaattttgaagatggagaaccccct
gcggatgagattcaaaagggtagtatcactgcaggacgagacgtcttggccctggattgc
gaaatgtgtatgactggggaaaacgaattctctttgacgcgaatcagcatagtcgactgg
gtcggcgatgtgatactcgacgagcttgtcaagcctgataaacccattatcgactacgtt
acccaattttcgggcatcacagaagagatgctcgcacctgttacgactacactacacgat
attcagcagaagctgctcgaactgttgaccccccgcacaatcttaataggacactctcta
gagtcagacaccaaggctcttcgtatctctcatcccttcatcatagacacctccattatc
taccctcatcctcgtggacccccactcaagtcctccttaaaatggctcgcccaaaaatac
ttgtccaaggagattcaaaaaggcggcgcaagcggccatgacagcattgaggacgccaaa
acatgcctcgatcttgttaagcaaaaatgcgaaaaggggaaagcatggggtacgtccgac
tcccagggagaaaatctattccgtcgtcttgcacgggctggaaccgcatacaaggctcaa
gggggcgctgcgggaggccttgaagtgggtaagacaagtgctgctattgattggggcgat
ccatccaagggcgcaggagctggcgctacatatcagctcggctgcaagaacgacgaggat
gtgaccaagaacgtaatccgtgctgtgcaaggagacccggacggcctcgaaatccgtggc
ggcggcgtcgactttgtttgggcgagaatgcgtgagcttgaggcccttcaaggctggtgg
aaccgcaaccgtatcgaaaacacgaacagcgacggcggcccccccgaagagtccgaggaa
ctttcaaacaaatcccagctcgagcaggcgttggtccgtttcacagagcgtattcaacgc
atctatgatgccttgccgccctgcacagccctcatgctgtacagcggctcgggcgacccg
cgcgaaatgtctcgcctgcagaaggtgcacgcgcagtggcgcaaggagtacaataccccc
ggcaagaactggaacgacctcagcgtcaaatggactgacgttgaggatcaagagctgaag
gaagcggcaagaagggctcgatcaggcattggttttatcacagtgaaatga
>Fp118
atgggtaagaaatcaaagagaaaagccgcgcaaatcgtcgacaaaacccttaccgtccta
ggagccgaccctgtccttgatacctccgaaaagtcctactccaacgagcaccaagatgcg
gttcagcaaccagaaaagttcgacgagggtatacctgtgacaaccgcggtcgcgaaactt
gagacttctacttccacacaaagcgatagcagtctcaagcgctccaagcctcatgaggat
gacgaccaaggagaatggcaggtcgtttcgcgcgcttccaagaagcttaaaaagattccc
aagccaggcaagaattatcccacgattaccttttcacccaacgcacgactccaatcaaag
gtcaatattagccaactacgagatctggtaacttatattttcgccgacggttctggtccc
cagtgggttggcgttacccaccgtcctgcctttcgaaagattgtagctataatgataccc
ggtgtcgaggaagccatgttcaagcacacagtcgatttcgacacatacaatgatactcca
aagggaggcaacactatcgccacatcgcccgacgactatcatcccagggagttgaaggaa
gagcgtctgccaaaagcactgcagcctttcgcaaaaatgtttacgcatttgtggcctgtc
aagaccccaggcgatgaccgccatggaaaaatgcattcacccctggctgcctttttgacc
gccccggctcctaaggaaaagaacgggcagaagaaaggtcccaagccagcgtccgaacct
caagggtggaagaatgagaggacgctcatcaccgaattcctctgcaatgtcgacgacttg
agtgacaacggctatctagttcatccagctatgctagaaggtaccgcaaaagaccagttc
gtcctccctcctggctgggtgatcacgaatgtagacaattttgaagatggagaaccccct
gcggatgagattcaaaagggtagtatcactgcaggacgagacgtcttggccctggattgc
gaaatgtgtatgactggggaaaacgaattctctttgacgcgaatcagcatagtcgactgg
gtcggcgatgtgatactcgacgagcttgtcaagcctgataaacccattatcgactacgtt
acccaattttcgggcatcacagaagagatgctcgcacctgttacgactacactacacgat
attcagcagaagctgctcgaactgttgaccccccgcacaatcttaataggacactctcta
gagtcagacaccaaggctcttcgtatctctcatcccttcatcatagacacctccattatc
taccctcatcctcgtggacccccactcaagtcctccttaaaatggctcgcccaaaaatac
ttgtccaaggagattcaaaaaggcggcgcaagcggccatgacagcattgaggacgccaaa
acatgcctcgatcttgttaagcaaaaatgcgaaaaggggaaagcatggggtacgtccgac
tcccagggagaaaatctattccgtcgtcttgcacgggctggaaccgcatacaaggctcaa
gggggcgctgcgggaggccttgaagtgggtaagacaagtgctgctattgattggggcgat
ccatccaagggcgcaggagctggcgctacatatcagctcggctgcaagaacgacgaggat
gtgaccaagaacgtaatccgtgctgtgcaaggagacccggacggcctcgaaatccgtggc
ggcggcgtcgactttgtttgggcgagaatgcgtgagcttgaggcccttcaaggctggtgg
aaccgcaaccgtatcgaaaacacgaacagcgacggcggcccccccgaagagtccgaggaa
ctttcaaacaaatcccagctcgagcaggcgttggtccgtttcacagagcgtattcaacgc
atctatgatgccttgccgccctgcacagccctcatgctgtacagcggctcgggcgacccg
cgcgaaatgtctcgcctgcagaaggtgcacgcgcagtggcgcaaggagtacaataccccc
ggcaagaactggaacgacctcagcgtcaaatggactgacgttgaggatcaagagctgaag
gaagcggcaagaagggctcgatcaggcattggttttatcacagtgaaatga
>Fp122
atgggtaagaaatcaaagagaaaagccgcgcaaatcgtcgacaaaacccttaccgtccta
ggagccgaccctgtccttgatacctccgaaaagtcctactccaacgagcaccaagatgcg
gttcagcaaccagaaaagttcgacgagggtatacctgtgacaaccgcggtcgcgaaactt
gagacttctacttccacacaaagcgatagcagtctcaagcgctccaagcctcatgaggat
gacgaccaaggagaatggcaggtcgtttcgcgcgcttccaagaagcttaaaaagattccc
aagccaggcaagaattatcccacgattaccttttcacccaacgcacgactccaatcaaag
gtcaatattagccaactacgagatctggtaacttatattttcgccgacggttctggtccc
cagtgggttggcgttacccaccgtcctgcctttcgaaagattgtagctataatgataccc
ggtgtcgaggaagccatgttcaagcacacagtcgatttcgacacatacaatgatactcca
aagggaggcaacactatcgccacatcgcccgacgactatcatcccagggagttgaaggaa
gagcgtctgccaaaagcactgcagcctttcgcaaaaatgtttacgcatttgtggcctgtc
aagaccccaggcgatgaccgccatggaaaaatgcattcacccctggctgcctttttgacc
gccccggctcctaaggaaaagaacgggcagaagaaaggtcccaagccagcgtccgaacct
caagggtggaagaatgagaggacgctcatcaccgaattcctctgcaatgtcgacgacttg
agtgacaacggctatctagttcatccagctatgctagaaggtaccgcaaaagaccagttc
gtcctccctcctggctgggtgatcacgaatgtagacaattttgaagatggagaaccccct
gcggatgagattcaaaagggtagtatcactgcaggacgagacgtcttggccctggattgc
gaaatgtgtatgactggggaaaacgaattctctttgacgcgaatcagcatagtcgactgg
gtcggcgatgtgatactcgacgagcttgtcaagcctgataaacccattatcgactacgtt
acccaattttcgggcatcacagaagagatgctcgcacctgttacgactacactacacgat
attcagcagaagctgctcgaactgttgaccccccgcacaatcttaataggacactctcta
gagtcagacaccaaggctcttcgtatctctcatcccttcatcatagacacctccattatc
taccctcatcctcgtggacccccactcaagtcctccttaaaatggctcgcccaaaaatac
ttgtccaaggagattcaaaaaggcggcgcaagcggccatgacagcattgaggacgccaaa
acatgcctcgatcttgttaagcaaaaatgcgaaaaggggaaagcatggggtacgtccgac
tcccagggagaaaatctattccgtcgtcttgcacgggctggaaccgcatacaaggctcaa
gggggcgctgcgggaggccttgaagtgggtaagacaagtgctgctattgattggggcgat
ccatccaagggcgcaggagctggcgctacatatcagctcggctgcaagaacgacgaggat
gtgaccaagaacgtaatccgtgctgtgcaaggagacccggacggcctcgaaatccgtggc
ggcggcgtcgactttgtttgggcgagaatgcgtgagcttgaggcccttcaaggctggtgg
aaccgcaaccgtatcgaaaacacgaacagcgacggcggcccccccgaagagtccgaggaa
ctttcaaacaaatcccagctcgagcaggcgttggtccgtttcacagagcgtattcaacgc
atctatgatgccttgccgccctgcacagccctcatgctgtacagcggctcgggcgacccg
cgcgaaatgtctcgcctgcagaaggtgcacgcgcagtggcgcaaggagtacaataccccc
ggcaagaactggaacgacctcagcgtcaaatggactgacgttgaggatcaagagctgaag
gaagcggcaagaagggctcgatcaggcattggttttatcacagtgaaatga
>Fp125
atgggtaagaaatcaaagagaaaagctgcgcaaatcgtcgacaaaacccttaccgtccta
ggagccgaccctgtccttgatacctccgaaaagtcctactccaacgagcaccaagatgcg
gttcagcaaccagaaaagttcgacgagggtatacctgtgacaaccgcggtcgcgaaactt
gagacttctacttccacacaaagcgatagcagtctcaagcgctccaagcctcatgaggat
gacgaccaaggagaatggcaggtcgtttcgcgcgcttccaagaagcttaaaaagattccc
aagccaggcaagaattatcccacgattaccttttcacccaacgcacgactccaatcaaag
gtcaatattagccaactacgagatctggtaacttatattttcgccgacggttctggtccc
cagtgggttggcgttacccaccgtcctgcctttcgaaagattgtagctataatgataccc
ggtgtcgaggaagccatgttcaagcacacagtcgatttcgacacatacaatgatactcca
aagggaggcaacactatcgccacatcgcccgacgactatcatcccagggagttgaaggaa
gagcgtctgccaaaagcactgcagcctttcgcaaaaatgtttacgcatttgtggcctgtc
aagaccccaggcgatgaccgccatggaaaaatgcattcacccctggctgcctttttgacc
gccccggctcctaaggaaaagaacgggcagaagaaaggtcccaagccagcgtccgaacct
caagggtggaagaatgagaggacgctcatcaccgaattcctctgcaatgtcgacgacttg
agtgacaacggctatctagttcatccagctatgctagaaggtaccgcaaaagaccagttc
gtcctccctcctggctgggtgatcacgaatgtagacaattttgaagatggagaaccccct
gcggatgagattcaaaagggtagtatcactgcaggacgagacgtcttggccctggattgc
gaaatgtgtatgactggggaaaacgaattctctttgacgcgaatcagcatagtcgactgg
gtcggcaatgtgatactcgacgagcttgtcaagcctgataaacccattatcgactacgtt
acccaattttcgggcatcacagaagagatgctcgcacctgttacgactacactacacgat
attcagcagaagctgctcgaactgttgaccccccgcacaatcttaataggacactctcta
gagtcagacaccaaggctcttcgtatctctcatcccttcatcatagacacctccattatc
taccctcatcctcgtggacccccactcaagtcctccttaaaatggctcgcccaaaaatac
ttgtccaaggagattcaaaaaggcggcgcaagcggccatgacagcattgaggacgccaaa
acatgcctcgatcttgttaagcaaaaatgcgaaaaggggaaagcatggggtacgtccgac
tcccagggagaaaatctattccgtcgtcttgcacgggctggaaccgcatacaaggctcaa
gggggcgctgcgggaggccttgaagtgggtaagacaagtgctgctattgattggggcgac
ccatccaagggcgcaggagctggcgctacatatcagctcggctgcaagaacgacgaggat
gtgaccaagaacgtaatccgtgctgtgcaaggagacccggacggcctcgaaatccgtggc
ggcggcgtcgactttgtttgggcgagaatgcgtgagcttgaggcccttcaaggctggtgg
aaccgcaaccgtatcgaaaacacgaacagcgacggcggcccccccgaagagtccgaggaa
ctttcaaacaaatcccagctcgagcaggcgttggtccgtttcacagagcgcattcaacgc
atctatgatgccttgccgccctgcacagccctcatgctgtacagcggctcgggcgacccg
cgcgaaatgtctcgcctgcagaaggtgcacgcgcagtggcgcaaggagtacaataccccc
ggcaagaactggaacgacctcagcgtcaaatggactgacgttgaggatcaagagctgaag
gaagcggcaagaagggctcgatcaggcattggttttatcacagtgaaatga
>Fp13r
atgggtaagaaatcaaagagaaaagctgcgcaaatcgtcgacaaaacccttaccgtccta
ggagccgaccctgtccttgatacctccgaaaagtcctactccaacgagcaccaagatgcg
gttcagcaaccagaaaagttcgacgagggtatacctgtgacaaccgcggtcgcgaaactt
gagacttctacttccacacaaagcgatagcagtctcaagcgctccaagcctcatgaggat
gacgaccaaggagaatggcaggtcgtttcgcgcgcttccaagaagcttaaaaagattccc
aagccaggcaagaattatcccacgattaccttttcacccaacgcacgactccaatcaaag
gtcaatattagccaactacgagatctggtaacttatattttcgccgacggttctggtccc
cagtgggttggcgttacccaccgtcctgcctttcgaaagattgtagctataatgataccc
ggtgtcgaggaagccatgttcaagcacacagtcgatttcgacacatacaatgatactcca
aagggaggcaacactatcgccacatcgcccgacgactatcatcccagggagttgaaggaa
gagcgtctgccaaaagcactgcagcctttcgcaaaaatgtttacgcatttgtggcctgtc
aagaccccaggcgatgaccgccatggaaaaatgcattcacccctggctgcctttttgacc
gccccggctcctaaggaaaagaacgggcagaagaaaggtcccaagccagcgtccgaacct
caagggtggaagaatgagaggacgctcatcaccgaattcctctgcaatgtcgacgacttg
agtgacaacggctatctagttcatccagctatgctagaaggtaccgcaaaagaccagttc
gtcctccctcctggctgggtgatcacgaatgtagacaattttgaagatggagaaccccct
gcggatgagattcaaaagggtagtatcactgcaggacgagacgtcttggccctggattgc
gaaatgtgtatgactggggaaaacgaattctctttgacgcgaatcagcatagtcgactgg
gtcggcaatgtgatactcgacgagcttgtcaagcctgataaacccattatcgactacgtt
acccaattttcgggcatcacagaagagatgctcgcacctgttacgactacactacacgat
attcagcagaagctgctcgaactgttgaccccccgcacaatcttaataggacactctcta
gagtcagacaccaaggctcttcgtatctctcatcccttcatcatagacacctccattatc
taccctcatcctcgtggacccccactcaagtcctccttaaaatggctcgcccaaaaatac
ttgtccaaggagattcaaaaaggcggcgcaagcggccatgacagcattgaggacgccaaa
acatgcctcgatcttgttaagcaaaaatgcgaaaaggggaaagcatggggtacgtccgac
tcccagggagaaaatctattccgtcgtcttgcacgggctggaaccgcatacaaggctcaa
gggggcgctgcgggaggccttgaagtgggtaagacaagtgctgctattgattggggcgac
ccatccaagggcgcaggagctggcgctacatatcagctcggctgcaagaacgacgaggat
gtgaccaagaacgtaatccgtgctgtgcaaggagacccggacggcctcgaaatccgtggc
ggcggcgtcgactttgtttgggcgagaatgcgtgagcttgaggcccttcaaggctggtgg
aaccgcaaccgtatcgaaaacacgaacagcgacggcggcccccccgaagagtccgaggaa
ctttcaaacaaatcccagctcgagcaggcgttggtccgtttcacagagcgcattcaacgc
atctatgatgccttgccgccctgcacagccctcatgctgtacagcggctcgggcgacccg
cgcgaaatgtctcgcctgcagaaggtgcacgcgcagtggcgcaaggagtacaataccccc
ggcaagaactggaacgacctcagcgtcaaatggactgacgttgaggatcaagagctgaag
gaagcggcaagaagggctcgatcaggcattggttttatcacagtgaaatga
>Fp144
atgggtaagaaatcaaagagaaaagccgcgcaaatcgtcgacaaaacccttaccgtccta
ggagccgaccctgtccttgatacctccgaaaagtcctactccaacgagcaccaagatgcg
gttcagcaaccagaaaagttcgacgagggtatacctgtgacaaccgcggtcgcgaaactt
gagacttctacttccacacaaagcgatagcagtctcaagcgctccaagcctcatgaggat
gacgaccaaggagaatggcaggtcgtttcgcgcgcttccaagaagcttaaaaagattccc
aagccaggcaagaattatcccacgattaccttttcacccaacgcacgactccaatcaaag
gtcaatattagccaactacgagatctggtaacttatattttcgccgacggttctggtccc
cagtgggttggcgttacccaccgtcctgcctttcgaaagattgtagctataatgataccc
ggtgtcgaggaagccatgttcaagcacacagtcgatttcgacacatacaatgatactcca
aagggaggcaacactatcgccacatcgcccgacgactatcatcccagggagttgaaggaa
gagcgtctgccaaaagcactgcagcctttcgcaaaaatgtttacgcatttgtggcctgtc
aagaccccaggcgatgaccgccatggaaaaatgcattcacccctggctgcctttttgacc
gccccggctcctaaggaaaagaacgggcagaagaaaggtcccaagccagcgtccgaacct
caagggtggaagaatgagaggacgctcatcaccgaattcctctgcaatgtcgacgacttg
agtgacaacggctatctagttcatccagctatgctagaaggtaccgcaaaagaccagttc
gtcctccctcctggctgggtgatcacgaatgtagacaattttgaagatggagaaccccct
gcggatgagattcaaaagggtagtatcactgcaggacgagacgtcttggccctggattgc
gaaatgtgtatgactggggaaaacgaattctctttgacgcgaatcagcatagtcgactgg
gtcggcgatgtgatactcgacgagcttgtcaagcctgataaacccattatcgactacgtt
acccaattttcgggcatcacagaagagatgctcgcacctgttacgactacactacacgat
attcagcagaagctgctcgaactgttgaccccccgcacaatcttaataggacactctcta
gagtcagacaccaaggctcttcgtatctctcatcccttcatcatagacacctccattatc
taccctcatcctcgtggacccccactcaagtcctccttaaaatggctcgcccaaaaatac
ttgtccaaggagattcaaaaaggcggcgcaagcggccatgacagcattgaggacgccaaa
acatgcctcgatcttgttaagcaaaaatgcgaaaaggggaaagcatggggtacgtccgac
tcccagggagaaaatctattccgtcgtcttgcacgggctggaaccgcatacaaggctcaa
gggggcgctgcgggaggccttgaagtgggtaagacaagtgctgctattgattggggcgat
ccatccaagggcgcaggagctggcgctacatatcagctcggctgcaagaacgacgaggat
gtgaccaagaacgtaatccgtgctgtgcaaggagacccggacggcctcgaaatccgtggc
ggcggcgtcgactttgtttgggcgagaatgcgtgagcttgaggcccttcaaggctggtgg
aaccgcaaccgtatcgaaaacacgaacagcgacggcggcccccccgaagagtccgaggaa
ctttcaaacaaatcccagctcgagcaggcgttggtccgtttcacagagcgtattcaacgc
atctatgatgccttgccgccctgcacagccctcatgctgtacagcggctcgggcgacccg
cgcgaaatgtctcgcctgcagaaggtgcacgcgcagtggcgcaaggagtacaataccccc
ggcaagaactggaacgacctcagcgtcaaatggactgacgttgaggatcaagagctgaag
gaagcggcaagaagggctcgatcaggcattggttttatcacagtgaaatga
>Fp146
atgggtaagaaatcaaagagaaaagctgcgcaaatcgtcgacaaaacccttaccgtccta
ggagccgaccctgtccttgatacctccgaaaagtcctactccaacgagcaccaagatgcg
gttcagcaaccagaaaagttcgacgagggtatacctgtgacaaccgcggtcgcgaaactt
gagacttctacttccacacaaagcgatagcagtctcaagcgctccaagcctcatgaggat
gacgaccaaggagaatggcaggtcgtttcgcgcgcttccaagaagcttaaaaagattccc
aagccaggcaagaattatcccacgattaccttttcacccaacgcacgactccaatcaaag
gtcaatattagccaactacgagatctggtaacttatattttcgccgacggttctggtccc
cagtgggttggcgttacccaccgtcctgcctttcgaaagattgtagctataatgataccc
ggtgtcgaggaagccatgttcaagcacacagtcgatttcgacacatacaatgatactcca
aagggaggcaacactatcgccacatcgcccgacgactatcatcccagggagttgaaggaa
gagcgtctgccaaaagcactgcagcctttcgcaaaaatgtttacgcatttgtggcctgtc
aagaccccaggcgatgaccgccatggaaaaatgcattcacccctggctgcctttttgacc
gccccggctcctaaggaaaagaacgggcagaagaaaggtcccaagccagcgtccgaacct
caagggtggaagaatgagaggacgctcatcaccgaattcctctgcaatgtcgacgacttg
agtgacaacggctatctagttcatccagctatgctagaaggtaccgcaaaagaccagttc
gtcctccctcctggctgggtgatcacgaatgtagacaattttgaagatggagaaccccct
gcggatgagattcaaaagggtagtatcactgcaggacgagacgtcttggccctggattgc
gaaatgtgtatgactggggaaaacgaattctctttgacgcgaatcagcatagtcgactgg
gtcggcaatgtgatactcgacgagcttgtcaagcctgataaacccattatcgactacgtt
acccaattttcgggcatcacagaagagatgctcgcacctgttacgactacactacacgat
attcagcagaagctgctcgaactgttgaccccccgcacaatcttaataggacactctcta
gagtcagacaccaaggctcttcgtatctctcatcccttcatcatagacacctccattatc
taccctcatcctcgtggacccccactcaagtcctccttaaaatggctcgcccaaaaatac
ttgtccaaggagattcaaaaaggcggcgcaagcggccatgacagcattgaggacgccaaa
acatgcctcgatcttgttaagcaaaaatgcgaaaaggggaaagcatggggtacgtccgac
tcccagggagaaaatctattccgtcgtcttgcacgggctggaaccgcatacaaggctcaa
gggggcgctgcgggaggccttgaagtgggtaagacaagtgctgctattgattggggcgac
ccatccaagggcgcaggagctggcgctacatatcagctcggctgcaagaacgacgaggat
gtgaccaagaacgtaatccgtgctgtgcaaggagacccggacggcctcgaaatccgtggc
ggcggcgtcgactttgtttgggcgagaatgcgtgagcttgaggcccttcaaggctggtgg
aaccgcaaccgtatcgaaaacacgaacagcgacggcggcccccccgaagagtccgaggaa
ctttcaaacaaatcccagctcgagcaggcgttggtccgtttcacagagcgcattcaacgc
atctatgatgccttgccgccctgcacagccctcatgctgtacagcggctcgggcgacccg
cgcgaaatgtctcgcctgcagaaggtgcacgcgcagtggcgcaaggagtacaataccccc
ggcaagaactggaacgacctcagcgtcaaatggactgacgttgaggatcaagagctgaag
gaagcggcaagaagggctcgatcaggcattggttttatcacagtgaaatga
>Fp155
atgggtaagaaatcaaagagaaaagccgcgcaaatcgtcgacaaaacccttaccgtccta
ggagccgaccctgtccttgatacctccgaaaagtcctactccaacgagcaccaagatgcg
gttcagcaaccagaaaagttcgacgagggtatacctgtgacaaccgcggtcgcgaaactt
gagacttctacttccacacaaagcgatagcagtctcaagcgctccaagcctcatgaggat
gacgaccaaggagaatggcaggtcgtttcgcgcgcttccaagaagcttaaaaagattccc
aagccaggcaagaattatcccacgattaccttttcacccaacgcacgactccaatcaaag
gtcaatattagccaactacgagatctggtaacttatattttcgccgacggttctggtccc
cagtgggttggcgttacccaccgtcctgcctttcgaaagattgtagctataatgataccc
ggtgtcgaggaagccatgttcaagcacacagtcgatttcgacacatacaatgatactcca
aagggaggcaacactatcgccacatcgcccgacgactatcatcccagggagttgaaggaa
gagcgtctgccaaaagcactgcagcctttcgcaaaaatgtttacgcatttgtggcctgtc
aagaccccaggcgatgaccgccatggaaaaatgcattcacccctggctgcctttttgacc
gccccggctcctaaggaaaagaacgggcagaagaaaggtcccaagccagcgtccgaacct
caagggtggaagaatgagaggacgctcatcaccgaattcctctgcaatgtcgacgacttg
agtgacaacggctatctagttcatccagctatgctagaaggtaccgcaaaagaccagttc
gtcctccctcctggctgggtgatcacgaatgtagacaattttgaagatggagaaccccct
gcggatgagattcaaaagggtagtatcactgcaggacgagacgtcttggccctggattgc
gaaatgtgtatgactggggaaaacgaattctctttgacgcgaatcagcatagtcgactgg
gtcggcgatgtgatactcgacgagcttgtcaagcctgataaacccattatcgactacgtt
acccaattttcgggcatcacagaagagatgctcgcacctgttacgactacactacacgat
attcagcagaagctgctcgaactgttgaccccccgcacaatcttaataggacactctcta
gagtcagacaccaaggctcttcgtatctctcatcccttcatcatagacacctccattatc
taccctcatcctcgtggacccccactcaagtcctccttaaaatggctcgcccaaaaatac
ttgtccaaggagattcaaaaaggcggcgcaagcggccatgacagcattgaggacgccaaa
acatgcctcgatcttgttaagcaaaaatgcgaaaaggggaaagcatggggtacgtccgac
tcccagggagaaaatctattccgtcgtcttgcacgggctggaaccgcatacaaggctcaa
gggggcgctgcgggaggccttgaagtgggtaagacaagtgctgctattgattggggcgat
ccatccaagggcgcaggagctggcgctacatatcagctcggctgcaagaacgacgaggat
gtgaccaagaacgtaatccgtgctgtgcaaggagacccggacggcctcgaaatccgtggc
ggcggcgtcgactttgtttgggcgagaatgcgtgagcttgaggcccttcaaggctggtgg
aaccgcaaccgtatcgaaaacacgaacagcgacggcggcccccccgaagagtccgaggaa
ctttcaaacaaatcccagctcgagcaggcgttggtccgtttcacagagcgtattcaacgc
atctatgatgccttgccgccctgcacagccctcatgctgtacagcggctcgggcgacccg
cgcgaaatgtctcgcctgcagaaggtgcacgcgcagtggcgcaaggagtacaataccccc
ggcaagaactggaacgacctcagcgtcaaatggactgacgttgaggatcaagagctgaag
gaagcggcaagaagggctcgatcaggcattggttttatcacagtgaaatga
>Fp157
atgggtaagaaatcaaagagaaaagctgcgcaaatcgtcgacaaaacccttaccgtccta
ggagccgaccctgtccttgatacctccgaaaagtcctactccaacgagcaccaagatgcg
gttcagcaaccagaaaagttcgacgagggtatacctgtgacaaccgcggtcgcgaaactt
gagacttctacttccacacaaagcgatagcagtctcaagcgctccaagcctcatgaggat
gacgaccaaggagaatggcaggtcgtttcgcgcgcttccaagaagcttaaaaagattccc
aagccaggcaagaattatcccacgattaccttttcacccaacgcacgactccaatcaaag
gtcaatattagccaactacgagatctggtaacttatattttcgccgacggttctggtccc
cagtgggttggcgttacccaccgtcctgcctttcgaaagattgtagctataatgataccc
ggtgtcgaggaagccatgttcaagcacacagtcgatttcgacacatacaatgatactcca
aagggaggcaacactatcgccacatcgcccgacgactatcatcccagggagttgaaggaa
gagcgtctgccaaaagcactgcagcctttcgcaaaaatgtttacgcatttgtggcctgtc
aagaccccaggcgatgaccgccatggaaaaatgcattcacccctggctgcctttttgacc
gccccggctcctaaggaaaagaacgggcagaagaaaggtcccaagccagcgtccgaacct
caagggtggaagaatgagaggacgctcatcaccgaattcctctgcaatgtcgacgacttg
agtgacaacggctatctagttcatccagctatgctagaaggtaccgcaaaagaccagttc
gtcctccctcctggctgggtgatcacgaatgtagacaattttgaagatggagaaccccct
gcggatgagattcaaaagggtagtatcactgcaggacgagacgtcttggccctggattgc
gaaatgtgtatgactggggaaaacgaattctctttgacgcgaatcagcatagtcgactgg
gtcggcaatgtgatactcgacgagcttgtcaagcctgataaacccattatcgactacgtt
acccaattttcgggcatcacagaagagatgctcgcacctgttacgactacactacacgat
attcagcagaagctgctcgaactgttgaccccccgcacaatcttaataggacactctcta
gagtcagacaccaaggctcttcgtatctctcatcccttcatcatagacacctccattatc
taccctcatcctcgtggacccccactcaagtcctccttaaaatggctcgcccaaaaatac
ttgtccaaggagattcaaaaaggcggcgcaagcggccatgacagcattgaggacgccaaa
acatgcctcgatcttgttaagcaaaaatgcgaaaaggggaaagcatggggtacgtccgac
tcccagggagaaaatctattccgtcgtcttgcacgggctggaaccgcatacaaggctcaa
gggggcgctgcgggaggccttgaagtgggtaagacaagtgctgctattgattggggcgac
ccatccaagggcgcaggagctggcgctacatatcagctcggctgcaagaacgacgaggat
gtgaccaagaacgtaatccgtgctgtgcaaggagacccggacggcctcgaaatccgtggc
ggcggcgtcgactttgtttgggcgagaatgcgtgagcttgaggcccttcaaggctggtgg
aaccgcaaccgtatcgaaaacacgaacagcgacggcggcccccccgaagagtccgaggaa
ctttcaaacaaatcccagctcgagcaggcgttggtccgtttcacagagcgcattcaacgc
atctatgatgccttgccgccctgcacagccctcatgctgtacagcggctcgggcgacccg
cgcgaaatgtctcgcctgcagaaggtgcacgcgcagtggcgcaaggagtacaataccccc
ggcaagaactggaacgacctcagcgtcaaatggactgacgttgaggatcaagagctgaag
gaagcggcaagaagggctcgatcaggcattggttttatcacagtgaaatga
>Fp16r
atgggtaagaaatcaaagagaaaagctgcgcaaatcgtcgacaaaacccttaccgtccta
ggagccgaccctgtccttgatacctccgaaaagtcctactccaacgagcaccaagatgcg
gttcagcaaccagaaaagttcgacgagggtatacctgtgacaaccgcggtcgcgaaactt
gagacttctacttccacacaaagcgatagcagtctcaagcgctccaagcctcatgaggat
gacgaccaaggagaatggcaggtcgtttcgcgcgcttccaagaagcttaaaaagattccc
aagccaggcaagaattatcccacgattaccttttcacccaacgcacgactccaatcaaag
gtcaatattagccaactacgagatctggtaacttatattttcgccgacggttctggtccc
cagtgggttggcgttacccaccgtcctgcctttcgaaagattgtagctataatgataccc
ggtgtcgaggaagccatgttcaagcacacagtcgatttcgacacatacaatgatactcca
aagggaggcaacactatcgccacatcgcccgacgactatcatcccagggagttgaaggaa
gagcgtctgccaaaagcactgcagcctttcgcaaaaatgtttacgcatttgtggcctgtc
aagaccccaggcgatgaccgccatggaaaaatgcattcacccctggctgcctttttgacc
gccccggctcctaaggaaaagaacgggcagaagaaaggtcccaagccagcgtccgaacct
caagggtggaagaatgagaggacgctcatcaccgaattcctctgcaatgtcgacgacttg
agtgacaacggctatctagttcatccagctatgctagaaggtaccgcaaaagaccagttc
gtcctccctcctggctgggtgatcacgaatgtagacaattttgaagatggagaaccccct
gcggatgagattcaaaagggtagtatcactgcaggacgagacgtcttggccctggattgc
gaaatgtgtatgactggggaaaacgaattctctttgacgcgaatcagcatagtcgactgg
gtcggcaatgtgatactcgacgagcttgtcaagcctgataaacccattatcgactacgtt
acccaattttcgggcatcacagaagagatgctcgcacctgttacgactacactacacgat
attcagcagaagctgctcgaactgttgaccccccgcacaatcttaataggacactctcta
gagtcagacaccaaggctcttcgtatctctcatcccttcatcatagacacctccattatc
taccctcatcctcgtggacccccactcaagtcctccttaaaatggctcgcccaaaaatac
ttgtccaaggagattcaaaaaggcggcgcaagcggccatgacagcattgaggacgccaaa
acatgcctcgatcttgttaagcaaaaatgcgaaaaggggaaagcatggggtacgtccgac
tcccagggagaaaatctattccgtcgtcttgcacgggctggaaccgcatacaaggctcaa
gggggcgctgcgggaggccttgaagtgggtaagacaagtgctgctattgattggggcgac
ccatccaagggcgcaggagctggcgctacatatcagctcggctgcaagaacgacgaggat
gtgaccaagaacgtaatccgtgctgtgcaaggagacccggacggcctcgaaatccgtggc
ggcggcgtcgactttgtttgggcgagaatgcgtgagcttgaggcccttcaaggctggtgg
aaccgcaaccgtatcgaaaacacgaacagcgacggcggcccccccgaagagtccgaggaa
ctttcaaacaaatcccagctcgagcaggcgttggtccgtttcacagagcgcattcaacgc
atctatgatgccttgccgccctgcacagccctcatgctgtacagcggctcgggcgacccg
cgcgaaatgtctcgcctgcagaaggtgcacgcgcagtggcgcaaggagtacaataccccc
ggcaagaactggaacgacctcagcgtcaaatggactgacgttgaggatcaagagctgaag
gaagcggcaagaagggctcgatcaggcattggttttatcacagtgaaatga
>Fp1r
atgggtaagaaatcaaagagaaaagctgcgcaaatcgtcgacaaaacccttaccgtccta
ggagccgaccctgtccttgatacctccgaaaagtcctactccaacgagcaccaagatgcg
gttcagcaaccagaaaagttcgacgagggtatacctgtgacaaccgcggtcgcgaaactt
gagacttctacttccacacaaagcgatagcagtctcaagcgctccaagcctcatgaggat
gacgaccaaggagaatggcaggtcgtttcgcgcgcttccaagaagcttaaaaagattccc
aagccaggcaagaattatcccacgattaccttttcacccaacgcacgactccaatcaaag
gtcaatattagccaactacgagatctggtaacttatattttcgccgacggttctggtccc
cagtgggttggcgttacccaccgtcctgcctttcgaaagattgtagctataatgataccc
ggtgtcgaggaagccatgttcaagcacacagtcgatttcgacacatacaatgatactcca
aagggaggcaacactatcgccacatcgcccgacgactatcatcccagggagttgaaggaa
gagcgtctgccaaaagcactgcagcctttcgcaaaaatgtttacgcatttgtggcctgtc
aagaccccaggcgatgaccgccatggaaaaatgcattcacccctggctgcctttttgacc
gccccggctcctaaggaaaagaacgggcagaagaaaggtcccaagccagcgtccgaacct
caagggtggaagaatgagaggacgctcatcaccgaattcctctgcaatgtcgacgacttg
agtgacaacggctatctagttcatccagctatgctagaaggtaccgcaaaagaccagttc
gtcctccctcctggctgggtgatcacgaatgtagacaattttgaagatggagaaccccct
gcggatgagattcaaaagggtagtatcactgcaggacgagacgtcttggccctggattgc
gaaatgtgtatgactggggaaaacgaattctctttgacgcgaatcagcatagtcgactgg
gtcggcaatgtgatactcgacgagcttgtcaagcctgataaacccattatcgactacgtt
acccaattttcgggcatcacagaagagatgctcgcacctgttacgactacactacacgat
attcagcagaagctgctcgaactgttgaccccccgcacaatcttaataggacactctcta
gagtcagacaccaaggctcttcgtatctctcatcccttcatcatagacacctccattatc
taccctcatcctcgtggacccccactcaagtcctccttaaaatggctcgcccaaaaatac
ttgtccaaggagattcaaaaaggcggcgcaagcggccatgacagcattgaggacgccaaa
acatgcctcgatcttgttaagcaaaaatgcgaaaaggggaaagcatggggtacgtccgac
tcccagggagaaaatctattccgtcgtcttgcacgggctggaaccgcatacaaggctcaa
gggggcgctgcgggaggccttgaagtgggtaagacaagtgctgctattgattggggcgac
ccatccaagggcgcaggagctggcgctacatatcagctcggctgcaagaacgacgaggat
gtgaccaagaacgtaatccgtgctgtgcaaggagacccggacggcctcgaaatccgtggc
ggcggcgtcgactttgtttgggcgagaatgcgtgagcttgaggcccttcaaggctggtgg
aaccgcaaccgtatcgaaaacacgaacagcgacggcggcccccccgaagagtccgaggaa
ctttcaaacaaatcccagctcgagcaggcgttggtccgtttcacagagcgcattcaacgc
atctatgatgccttgccgccctgcacagccctcatgctgtacagcggctcgggcgacccg
cgcgaaatgtctcgcctgcagaaggtgcacgcgcagtggcgcaaggagtacaataccccc
ggcaagaactggaacgacctcagcgtcaaatggactgacgttgaggatcaagagctgaag
gaagcggcaagaagggctcgatcaggcattggttttatcacagtgaaatga
>Fp21r
atgggtaagaaatcaaagagaaaagctgcgcaaatcgtcgacaaaacccttaccgtccta
ggagccgaccctgtccttgatacctccgaaaagtcctactccaacgagcaccaagatgcg
gttcagcaaccagaaaagttcgacgagggtatacctgtgacaaccgcggtcgcgaaactt
gagacttctacttccacacaaagcgatagcagtctcaagcgctccaagcctcatgaggat
gacgaccaaggagaatggcaggtcgtttcgcgcgcttccaagaagcttaaaaagattccc
aagccaggcaagaattatcccacgattaccttttcacccaacgcacgactccaatcaaag
gtcaatattagccaactacgagatctggtaacttatattttcgccgacggttctggtccc
cagtgggttggcgttacccaccgtcctgcctttcgaaagattgtagctataatgataccc
ggtgtcgaggaagccatgttcaagcacacagtcgatttcgacacatacaatgatactcca
aagggaggcaacactatcgccacatcgcccgacgactatcatcccagggagttgaaggaa
gagcgtctgccaaaagcactgcagcctttcgcaaaaatgtttacgcatttgtggcctgtc
aagaccccaggcgatgaccgccatggaaaaatgcattcacccctggctgcctttttgacc
gccccggctcctaaggaaaagaacgggcagaagaaaggtcccaagccagcgtccgaacct
caagggtggaagaatgagaggacgctcatcaccgaattcctctgcaatgtcgacgacttg
agtgacaacggctatctagttcatccagctatgctagaaggtaccgcaaaagaccagttc
gtcctccctcctggctgggtgatcacgaatgtagacaattttgaagatggagaaccccct
gcggatgagattcaaaagggtagtatcactgcaggacgagacgtcttggccctggattgc
gaaatgtgtatgactggggaaaacgaattctctttgacgcgaatcagcatagtcgactgg
gtcggcaatgtgatactcgacgagcttgtcaagcctgataaacccattatcgactacgtt
acccaattttcgggcatcacagaagagatgctcgcacctgttacgactacactacacgat
attcagcagaagctgctcgaactgttgaccccccgcacaatcttaataggacactctcta
gagtcagacaccaaggctcttcgtatctctcatcccttcatcatagacacctccattatc
taccctcatcctcgtggacccccactcaagtcctccttaaaatggctcgcccaaaaatac
ttgtccaaggagattcaaaaaggcggcgcaagcggccatgacagcattgaggacgccaaa
acatgcctcgatcttgttaagcaaaaatgcgaaaaggggaaagcatggggtacgtccgac
tcccagggagaaaatctattccgtcgtcttgcacgggctggaaccgcatacaaggctcaa
gggggcgctgcgggaggccttgaagtgggtaagacaagtgctgctattgattggggcgac
ccatccaagggcgcaggagctggcgctacatatcagctcggctgcaagaacgacgaggat
gtgaccaagaacgtaatccgtgctgtgcaaggagacccggacggcctcgaaatccgtggc
ggcggcgtcgactttgtttgggcgagaatgcgtgagcttgaggcccttcaaggctggtgg
aaccgcaaccgtatcgaaaacacgaacagcgacggcggcccccccgaagagtccgaggaa
ctttcaaacaaatcccagctcgagcaggcgttggtccgtttcacagagcgcattcaacgc
atctatgatgccttgccgccctgcacagccctcatgctgtacagcggctcgggcgacccg
cgcgaaatgtctcgcctgcagaaggtgcacgcgcagtggcgcaaggagtacaataccccc
ggcaagaactggaacgacctcagcgtcaaatggactgacgttgaggatcaagagctgaag
gaagcggcaagaagggctcgatcaggcattggttttatcacagtgaaatga
>Fp24r
atgggtaagaaatcaaagagaaaagccgcgcaaatcgtcgacaaaacccttaccgtccta
ggagccgaccctgtccttgatacctccgaaaagtcctactccaacgagcaccaagatgcg
gttcagcaaccagaaaagttcgacgagggtatacctgtgacaaccgcggtcgcgaaactt
gagacttctacttccacacaaagcgatagcagtctcaagcgctccaagcctcatgaggat
gacgaccaaggagaatggcaggtcgtttcgcgcgcttccaagaagcttaaaaagattccc
aagccaggcaagaattatcccacgattaccttttcacccaacgcacgactccaatcaaag
gtcaatattagccaactacgagatctggtaacttatattttcgccgacggttctggtccc
cagtgggttggcgttacccaccgtcctgcctttcgaaagattgtagctataatgataccc
ggtgtcgaggaagccatgttcaagcacacagtcgatttcgacacatacaatgatactcca
aagggaggcaacactatcgccacatcgcccgacgactatcatcccagggagttgaaggaa
gagcgtctgccaaaagcactgcagcctttcgcaaaaatgtttacgcatttgtggcctgtc
aagaccccaggcgatgaccgccatggaaaaatgcattcacccctggctgcctttttgacc
gccccggctcctaaggaaaagaacgggcagaagaaaggtcccaagccagcgtccgaacct
caagggtggaagaatgagaggacgctcatcaccgaattcctctgcaatgtcgacgacttg
agtgacaacggctatctagttcatccagctatgctagaaggtaccgcaaaagaccagttc
gtcctccctcctggctgggtgatcacgaatgtagacaattttgaagatggagaaccccct
gcggatgagattcaaaagggtagtatcactgcaggacgagacgtcttggccctggattgc
gaaatgtgtatgactggggaaaacgaattctctttgacgcgaatcagcatagtcgactgg
gtcggcgatgtgatactcgacgagcttgtcaagcctgataaacccattatcgactacgtt
acccaattttcgggcatcacagaagagatgctcgcacctgttacgactacactacacgat
attcagcagaagctgctcgaactgttgaccccccgcacaatcttaataggacactctcta
gagtcagacaccaaggctcttcgtatctctcatcccttcatcatagacacctccattatc
taccctcatcctcgtggacccccactcaagtcctccttaaaatggctcgcccaaaaatac
ttgtccaaggagattcaaaaaggcggcgcaagcggccatgacagcattgaggacgccaaa
acatgcctcgatcttgttaagcaaaaatgcgaaaaggggaaagcatggggtacgtccgac
tcccagggagaaaatctattccgtcgtcttgcacgggctggaaccgcatacaaggctcaa
gggggcgctgcgggaggccttgaagtgggtaagacaagtgctgctattgattggggcgat
ccatccaagggcgcaggagctggcgctacatatcagctcggctgcaagaacgacgaggat
gtgaccaagaacgtaatccgtgctgtgcaaggagacccggacggcctcgaaatccgtggc
ggcggcgtcgactttgtttgggcgagaatgcgtgagcttgaggcccttcaaggctggtgg
aaccgcaaccgtatcgaaaacacgaacagcgacggcggcccccccgaagagtccgaggaa
ctttcaaacaaatcccagctcgagcaggcgttggtccgtttcacagagcgtattcaacgc
atctatgatgccttgccgccctgcacagccctcatgctgtacagcggctcgggcgacccg
cgcgaaatgtctcgcctgcagaaggtgcacgcgcagtggcgcaaggagtacaataccccc
ggcaagaactggaacgacctcagcgtcaaatggactgacgttgaggatcaagagctgaag
gaagcggcaagaagggctcgatcaggcattggttttatcacagtgaaatga
>Fp2516
atgggtaagaaatcaaagagaaaagccgcgcaaatcgtcgacaaaacccttaccgtccta
ggagccgaccctgtccttgatacctccgaaaagtcctactccaacgagcaccaagatgcg
gttcagcaaccagaaaagttcgacgagggtatacctgtgacaaccgcggtcgcgaaactt
gagacttctacttccacacaaagcgatagcagtctcaagcgctccaagcctcatgaggat
gacgaccaaggagaatggcaggtcgtttcgcgcgcttccaagaagcttaaaaagattccc
aagccaggcaagaattatcccacgattaccttttcacccaacgcacgactccaatcaaag
gtcaatattagccaactacgagatctggtaacttatattttcgccgacggttctggtccc
cagtgggttggcgttacccaccgtcctgcctttcgaaagattgtagctataatgataccc
ggtgtcgaggaagccatgttcaagcacacagtcgatttcgacacatacaatgatactcca
aagggaggcaacactatcgccacatcgcccgacgactatcatcccagggagttgaaggaa
gagcgtctgccaaaagcactgcagcctttcgcaaaaatgtttacgcatttgtggcctgtc
aagaccccaggcgatgaccgccatggaaaaatgcattcacccctggctgcctttttgacc
gccccggctcctaaggaaaagaacgggcagaagaaaggtcccaagccagcgtccgaacct
caagggtggaagaatgagaggacgctcatcaccgaattcctctgcaatgtcgacgacttg
agtgacaacggctatctagttcatccagctatgctagaaggtaccgcaaaagaccagttc
gtcctccctcctggctgggtgatcacgaatgtagacaattttgaagatggagaaccccct
gcggatgagattcaaaagggtagtatcactgcaggacgagacgtcttggccctggattgc
gaaatgtgtatgactggggaaaacgaattctctttgacgcgaatcagcatagtcgactgg
gtcggcgatgtgatactcgacgagcttgtcaagcctgataaacccattatcgactacgtt
acccaattttcgggcatcacagaagagatgctcgcacctgttacgactacactacacgat
attcagcagaagctgctcgaactgttgaccccccgcacaatcttaataggacactctcta
gagtcagacaccaaggctcttcgtatctctcatcccttcatcatagacacctccattatc
taccctcatcctcgtggacccccactcaagtcctccttaaaatggctcgcccaaaaatac
ttgtccaaggagattcaaaaaggcggcgcaagcggccatgacagcattgaggacgccaaa
acatgcctcgatcttgttaagcaaaaatgcgaaaaggggaaagcatggggtacgtccgac
tcccagggagaaaatctattccgtcgtcttgcacgggctggaaccgcatacaaggctcaa
gggggcgctgcgggaggccttgaagtgggtaagacaagtgctgctattgattggggcgat
ccatccaagggcgcaggagctggcgctacatatcagctcggctgcaagaacgacgaggat
gtgaccaagaacgtaatccgtgctgtgcaaggagacccggacggcctcgaaatccgtggc
ggcggcgtcgactttgtttgggcgagaatgcgtgagcttgaggcccttcaaggctggtgg
aaccgcaaccgtatcgaaaacacgaacagcgacggcggcccccccgaagagtccgaggaa
ctttcaaacaaatcccagctcgagcaggcgttggtccgtttcacagagcgtattcaacgc
atctatgatgccttgccgccctgcacagccctcatgctgtacagcggctcgggcgacccg
cgcgaaatgtctcgcctgcagaaggtgcacgcgcagtggcgcaaggagtacaataccccc
ggcaagaactggaacgacctcagcgtcaaatggactgacgttgaggatcaagagctgaag
gaagcggcaagaagggctcgatcaggcattggttttatcacagtgaaatga
>Fp26r
atgggtaagaaatcaaagagaaaagctgcgcaaatcgtcgacaaaacccttaccgtccta
ggagccgaccctgtccttgatacctccgaaaagtcctactccaacgagcaccaagatgcg
gttcagcaaccagaaaagttcgacgagggtatacctgtgacaaccgcggtcgcgaaactt
gagacttctacttccacacaaagcgatagcagtctcaagcgctccaagcctcatgaggat
gacgaccaaggagaatggcaggtcgtttcgcgcgcttccaagaagcttaaaaagattccc
aagccaggcaagaattatcccacgattaccttttcacccaacgcacgactccaatcaaag
gtcaatattagccaactacgagatctggtaacttatattttcgccgacggttctggtccc
cagtgggttggcgttacccaccgtcctgcctttcgaaagattgtagctataatgataccc
ggtgtcgaggaagccatgttcaagcacacagtcgatttcgacacatacaatgatactcca
aagggaggcaacactatcgccacatcgcccgacgactatcatcccagggagttgaaggaa
gagcgtctgccaaaagcactgcagcctttcgcaaaaatgtttacgcatttgtggcctgtc
aagaccccaggcgatgaccgccatggaaaaatgcattcacccctggctgcctttttgacc
gccccggctcctaaggaaaagaacgggcagaagaaaggtcccaagccagcgtccgaacct
caagggtggaagaatgagaggacgctcatcaccgaattcctctgcaatgtcgacgacttg
agtgacaacggctatctagttcatccagctatgctagaaggtaccgcaaaagaccagttc
gtcctccctcctggctgggtgatcacgaatgtagacaattttgaagatggagaaccccct
gcggatgagattcaaaagggtagtatcactgcaggacgagacgtcttggccctggattgc
gaaatgtgtatgactggggaaaacgaattctctttgacgcgaatcagcatagtcgactgg
gtcggcaatgtgatactcgacgagcttgtcaagcctgataaacccattatcgactacgtt
acccaattttcgggcatcacagaagagatgctcgcacctgttacgactacactacacgat
attcagcagaagctgctcgaactgttgaccccccgcacaatcttaataggacactctcta
gagtcagacaccaaggctcttcgtatctctcatcccttcatcatagacacctccattatc
taccctcatcctcgtggacccccactcaagtcctccttaaaatggctcgcccaaaaatac
ttgtccaaggagattcaaaaaggcggcgcaagcggccatgacagcattgaggacgccaaa
acatgcctcgatcttgttaagcaaaaatgcgaaaaggggaaagcatggggtacgtccgac
tcccagggagaaaatctattccgtcgtcttgcacgggctggaaccgcatacaaggctcaa
gggggcgctgcgggaggccttgaagtgggtaagacaagtgctgctattgattggggcgac
ccatccaagggcgcaggagctggcgctacatatcagctcggctgcaagaacgacgaggat
gtgaccaagaacgtaatccgtgctgtgcaaggagacccggacggcctcgaaatccgtggc
ggcggcgtcgactttgtttgggcgagaatgcgtgagcttgaggcccttcaaggctggtgg
aaccgcaaccgtatcgaaaacacgaacagcgacggcggcccccccgaagagtccgaggaa
ctttcaaacaaatcccagctcgagcaggcgttggtccgtttcacagagcgcattcaacgc
atctatgatgccttgccgccctgcacagccctcatgctgtacagcggctcgggcgacccg
cgcgaaatgtctcgcctgcagaaggtgcacgcgcagtggcgcaaggagtacaataccccc
ggcaagaactggaacgacctcagcgtcaaatggactgacgttgaggatcaagagctgaag
gaagcggcaagaagggctcgatcaggcattggttttatcacagtgaaatga
>Fp33
atgggtaagaaatcaaagagaaaagctgcgcaaatcgtcgacaaaacccttaccgtccta
ggagccgaccctgtccttgatacctccgaaaagtcctactccaacgagcaccaagatgcg
gttcagcaaccagaaaagttcgacgagggtatacctgtgacaaccgcggtcgcgaaactt
gagacttctacttccacacaaagcgatagcagtctcaagcgctccaagcctcatgaggat
gacgaccaaggagaatggcaggtcgtttcgcgcgcttccaagaagcttaaaaagattccc
aagccaggcaagaattatcccacgattaccttttcacccaacgcacgactccaatcaaag
gtcaatattagccaactacgagatctggtaacttatattttcgccgacggttctggtccc
cagtgggttggcgttacccaccgtcctgcctttcgaaagattgtagctataatgataccc
ggtgtcgaggaagccatgttcaagcacacagtcgatttcgacacatacaatgatactcca
aagggaggcaacactatcgccacatcgcccgacgactatcatcccagggagttgaaggaa
gagcgtctgccaaaagcactgcagcctttcgcaaaaatgtttacgcatttgtggcctgtc
aagaccccaggcgatgaccgccatggaaaaatgcattcacccctggctgcctttttgacc
gccccggctcctaaggaaaagaacgggcagaagaaaggtcccaagccagcgtccgaacct
caagggtggaagaatgagaggacgctcatcaccgaattcctctgcaatgtcgacgacttg
agtgacaacggctatctagttcatccagctatgctagaaggtaccgcaaaagaccagttc
gtcctccctcctggctgggtgatcacgaatgtagacaattttgaagatggagaaccccct
gcggatgagattcaaaagggtagtatcactgcaggacgagacgtcttggccctggattgc
gaaatgtgtatgactggggaaaacgaattctctttgacgcgaatcagcatagtcgactgg
gtcggcaatgtgatactcgacgagcttgtcaagcctgataaacccattatcgactacgtt
acccaattttcgggcatcacagaagagatgctcgcacctgttacgactacactacacgat
attcagcagaagctgctcgaactgttgaccccccgcacaatcttaataggacactctcta
gagtcagacaccaaggctcttcgtatctctcatcccttcatcatagacacctccattatc
taccctcatcctcgtggacccccactcaagtcctccttaaaatggctcgcccaaaaatac
ttgtccaaggagattcaaaaaggcggcgcaagcggccatgacagcattgaggacgccaaa
acatgcctcgatcttgttaagcaaaaatgcgaaaaggggaaagcatggggtacgtccgac
tcccagggagaaaatctattccgtcgtcttgcacgggctggaaccgcatacaaggctcaa
gggggcgctgcgggaggccttgaagtgggtaagacaagtgctgctattgattggggcgac
ccatccaagggcgcaggagctggcgctacatatcagctcggctgcaagaacgacgaggat
gtgaccaagaacgtaatccgtgctgtgcaaggagacccggacggcctcgaaatccgtggc
ggcggcgtcgactttgtttgggcgagaatgcgtgagcttgaggcccttcaaggctggtgg
aaccgcaaccgtatcgaaaacacgaacagcgacggcggcccccccgaagagtccgaggaa
ctttcaaacaaatcccagctcgagcaggcgttggtccgtttcacagagcgcattcaacgc
atctatgatgccttgccgccctgcacagccctcatgctgtacagcggctcgggcgacccg
cgcgaaatgtctcgcctgcagaaggtgcacgcgcagtggcgcaaggagtacaataccccc
ggcaagaactggaacgacctcagcgtcaaatggactgacgttgaggatcaagagctgaag
gaagcggcaagaagggctcgatcaggcattggttttatcacagtgaaatga
>Fp34
atgggtaagaaatcaaagagaaaagccgcgcaaatcgtcgacaaaacccttaccgtccta
ggagccgaccctgtccttgatacctccgaaaagtcctactccaacgagcaccaagatgcg
gttcagcaaccagaaaagttcgacgagggtatacctgtgacaaccgcggtcgcgaaactt
gagacttctacttccacacaaagcgatagcagtctcaagcgctccaagcctcatgaggat
gacgaccaaggagaatggcaggtcgtttcgcgcgcttccaagaagcttaaaaagattccc
aagccaggcaagaattatcccacgattaccttttcacccaacgcacgactccaatcaaag
gtcaatattagccaactacgagatctggtaacttatattttcgccgacggttctggtccc
cagtgggttggcgttacccaccgtcctgcctttcgaaagattgtagctataatgataccc
ggtgtcgaggaagccatgttcaagcacacagtcgatttcgacacatacaatgatactcca
aagggaggcaacactatcgccacatcgcccgacgactatcatcccagggagttgaaggaa
gagcgtctgccaaaagcactgcagcctttcgcaaaaatgtttacgcatttgtggcctgtc
aagaccccaggcgatgaccgccatggaaaaatgcattcacccctggctgcctttttgacc
gccccggctcctaaggaaaagaacgggcagaagaaaggtcccaagccagcgtccgaacct
caagggtggaagaatgagaggacgctcatcaccgaattcctctgcaatgtcgacgacttg
agtgacaacggctatctagttcatccagctatgctagaaggtaccgcaaaagaccagttc
gtcctccctcctggctgggtgatcacgaatgtagacaattttgaagatggagaaccccct
gcggatgagattcaaaagggtagtatcactgcaggacgagacgtcttggccctggattgc
gaaatgtgtatgactggggaaaacgaattctctttgacgcgaatcagcatagtcgactgg
gtcggcgatgtgatactcgacgagcttgtcaagcctgataaacccattatcgactacgtt
acccaattttcgggcatcacagaagagatgctcgcacctgttacgactacactacacgat
attcagcagaagctgctcgaactgttgaccccccgcacaatcttaataggacactctcta
gagtcagacaccaaggctcttcgtatctctcatcccttcatcatagacacctccattatc
taccctcatcctcgtggacccccactcaagtcctccttaaaatggctcgcccaaaaatac
ttgtccaaggagattcaaaaaggcggcgcaagcggccatgacagcattgaggacgccaaa
acatgcctcgatcttgttaagcaaaaatgcgaaaaggggaaagcatggggtacgtccgac
tcccagggagaaaatctattccgtcgtcttgcacgggctggaaccgcatacaaggctcaa
gggggcgctgcgggaggccttgaagtgggtaagacaagtgctgctattgattggggcgat
ccatccaagggcgcaggagctggcgctacatatcagctcggctgcaagaacgacgaggat
gtgaccaagaacgtaatccgtgctgtgcaaggagacccggacggcctcgaaatccgtggc
ggcggcgtcgactttgtttgggcgagaatgcgtgagcttgaggcccttcaaggctggtgg
aaccgcaaccgtatcgaaaacacgaacagcgacggcggcccccccgaagagtccgaggaa
ctttcaaacaaatcccagctcgagcaggcgttggtccgtttcacagagcgtattcaacgc
atctatgatgccttgccgccctgcacagccctcatgctgtacagcggctcgggcgacccg
cgcgaaatgtctcgcctgcagaaggtgcacgcgcagtggcgcaaggagtacaataccccc
ggcaagaactggaacgacctcagcgtcaaatggactgacgttgaggatcaagagctgaag
gaagcggcaagaagggctcgatcaggcattggttttatcacagtgaaatga
>Fp35
atgggtaagaaatcaaagagaaaagccgcgcaaatcgtcgacaaaacccttaccgtccta
ggagccgaccctgtccttgatacctccgaaaagtcctactccaacgagcaccaagatgcg
gttcagcaaccagaaaagttcgacgagggtatacctgtgacaaccgcggtcgcgaaactt
gagacttctacttccacacaaagcgatagcagtctcaagcgctccaagcctcatgaggat
gacgaccaaggagaatggcaggtcgtttcgcgcgcttccaagaagcttaaaaagattccc
aagccaggcaagaattatcccacgattaccttttcacccaacgcacgactccaatcaaag
gtcaatattagccaactacgagatctggtaacttatattttcgccgacggttctggtccc
cagtgggttggcgttacccaccgtcctgcctttcgaaagattgtagctataatgataccc
ggtgtcgaggaagccatgttcaagcacacagtcgatttcgacacatacaatgatactcca
aagggaggcaacactatcgccacatcgcccgacgactatcatcccagggagttgaaggaa
gagcgtctgccaaaagcactgcagcctttcgcaaaaatgtttacgcatttgtggcctgtc
aagaccccaggcgatgaccgccatggaaaaatgcattcacccctggctgcctttttgacc
gccccggctcctaaggaaaagaacgggcagaagaaaggtcccaagccagcgtccgaacct
caagggtggaagaatgagaggacgctcatcaccgaattcctctgcaatgtcgacgacttg
agtgacaacggctatctagttcatccagctatgctagaaggtaccgcaaaagaccagttc
gtcctccctcctggctgggtgatcacgaatgtagacaattttgaagatggagaaccccct
gcggatgagattcaaaagggtagtatcactgcaggacgagacgtcttggccctggattgc
gaaatgtgtatgactggggaaaacgaattctctttgacgcgaatcagcatagtcgactgg
gtcggcgatgtgatactcgacgagcttgtcaagcctgataaacccattatcgactacgtt
acccaattttcgggcatcacagaagagatgctcgcacctgttacgactacactacacgat
attcagcagaagctgctcgaactgttgaccccccgcacaatcttaataggacactctcta
gagtcagacaccaaggctcttcgtatctctcatcccttcatcatagacacctccattatc
taccctcatcctcgtggacccccactcaagtcctccttaaaatggctcgcccaaaaatac
ttgtccaaggagattcaaaaaggcggcgcaagcggccatgacagcattgaggacgccaaa
acatgcctcgatcttgttaagcaaaaatgcgaaaaggggaaagcatggggtacgtccgac
tcccagggagaaaatctattccgtcgtcttgcacgggctggaaccgcatacaaggctcaa
gggggcgctgcgggaggccttgaagtgggtaagacaagtgctgctattgattggggcgat
ccatccaagggcgcaggagctggcgctacatatcagctcggctgcaagaacgacgaggat
gtgaccaagaacgtaatccgtgctgtgcaaggagacccggacggcctcgaaatccgtggc
ggcggcgtcgactttgtttgggcgagaatgcgtgagcttgaggcccttcaaggctggtgg
aaccgcaaccgtatcgaaaacacgaacagcgacggcggcccccccgaagagtccgaggaa
ctttcaaacaaatcccagctcgagcaggcgttggtccgtttcacagagcgtattcaacgc
atctatgatgccttgccgccctgcacagccctcatgctgtacagcggctcgggcgacccg
cgcgaaatgtctcgcctgcagaaggtgcacgcgcagtggcgcaaggagtacaataccccc
ggcaagaactggaacgacctcagcgtcaaatggactgacgttgaggatcaagagctgaag
gaagcggcaagaagggctcgatcaggcattggttttatcacagtgaaatga
>Fp38
atgggtaagaaatcaaagagaaaagccgcgcaaatcgtcgacaaaacccttaccgtccta
ggagccgaccctgtccttgatacctccgaaaagtcctactccaacgagcaccaagatgcg
gttcagcaaccagaaaagttcgacgagggtatacctgtgacaaccgcggtcgcgaaactt
gagacttctacttccacacaaagcgatagcagtctcaagcgctccaagcctcatgaggat
gacgaccaaggagaatggcaggtcgtttcgcgcgcttccaagaagcttaaaaagattccc
aagccaggcaagaattatcccacgattaccttttcacccaacgcacgactccaatcaaag
gtcaatattagccaactacgagatctggtaacttatattttcgccgacggttctggtccc
cagtgggttggcgttacccaccgtcctgcctttcgaaagattgtagctataatgataccc
ggtgtcgaggaagccatgttcaagcacacagtcgatttcgacacatacaatgatactcca
aagggaggcaacactatcgccacatcgcccgacgactatcatcccagggagttgaaggaa
gagcgtctgccaaaagcactgcagcctttcgcaaaaatgtttacgcatttgtggcctgtc
aagaccccaggcgatgaccgccatggaaaaatgcattcacccctggctgcctttttgacc
gccccggctcctaaggaaaagaacgggcagaagaaaggtcccaagccagcgtccgaacct
caagggtggaagaatgagaggacgctcatcaccgaattcctctgcaatgtcgacgacttg
agtgacaacggctatctagttcatccagctatgctagaaggtaccgcaaaagaccagttc
gtcctccctcctggctgggtgatcacgaatgtagacaattttgaagatggagaaccccct
gcggatgagattcaaaagggtagtatcactgcaggacgagacgtcttggccctggattgc
gaaatgtgtatgactggggaaaacgaattctctttgacgcgaatcagcatagtcgactgg
gtcggcgatgtgatactcgacgagcttgtcaagcctgataaacccattatcgactacgtt
acccaattttcgggcatcacagaagagatgctcgcacctgttacgactacactacacgat
attcagcagaagctgctcgaactgttgaccccccgcacaatcttaataggacactctcta
gagtcagacaccaaggctcttcgtatctctcatcccttcatcatagacacctccattatc
taccctcatcctcgtggacccccactcaagtcctccttaaaatggctcgcccaaaaatac
ttgtccaaggagattcaaaaaggcggcgcaagcggccatgacagcattgaggacgccaaa
acatgcctcgatcttgttaagcaaaaatgcgaaaaggggaaagcatggggtacgtccgac
tcccagggagaaaatctattccgtcgtcttgcacgggctggaaccgcatacaaggctcaa
gggggcgctgcgggaggccttgaagtgggtaagacaagtgctgctattgattggggcgat
ccatccaagggcgcaggagctggcgctacatatcagctcggctgcaagaacgacgaggat
gtgaccaagaacgtaatccgtgctgtgcaaggagacccggacggcctcgaaatccgtggc
ggcggcgtcgactttgtttgggcgagaatgcgtgagcttgaggcccttcaaggctggtgg
aaccgcaaccgtatcgaaaacacgaacagcgacggcggcccccccgaagagtccgaggaa
ctttcaaacaaatcccagctcgagcaggcgttggtccgtttcacagagcgtattcaacgc
atctatgatgccttgccgccctgcacagccctcatgctgtacagcggctcgggcgacccg
cgcgaaatgtctcgcctgcagaaggtgcacgcgcagtggcgcaaggagtacaataccccc
ggcaagaactggaacgacctcagcgtcaaatggactgacgttgaggatcaagagctgaag
gaagcggcaagaagggctcgatcaggcattggttttatcacagtgaaatga
>Fp39
atgggtaagaaatcaaagagaaaagctgcgcaaatcgtcgacaaaacccttaccgtccta
ggagccgaccctgtccttgatacctccgaaaagtcctactccaacgagcaccaagatgcg
gttcagcaaccagaaaagttcgacgagggtatacctgtgacaaccgcggtcgcgaaactt
gagacttctacttccacacaaagcgatagcagtctcaagcgctccaagcctcatgaggat
gacgaccaaggagaatggcaggtcgtttcgcgcgcttccaagaagcttaaaaagattccc
aagccaggcaagaattatcccacgattaccttttcacccaacgcacgactccaatcaaag
gtcaatattagccaactacgagatctggtaacttatattttcgccgacggttctggtccc
cagtgggttggcgttacccaccgtcctgcctttcgaaagattgtagctataatgataccc
ggtgtcgaggaagccatgttcaagcacacagtcgatttcgacacatacaatgatactcca
aagggaggcaacactatcgccacatcgcccgacgactatcatcccagggagttgaaggaa
gagcgtctgccaaaagcactgcagcctttcgcaaaaatgtttacgcatttgtggcctgtc
aagaccccaggcgatgaccgccatggaaaaatgcattcacccctggctgcctttttgacc
gccccggctcctaaggaaaagaacgggcagaagaaaggtcccaagccagcgtccgaacct
caagggtggaagaatgagaggacgctcatcaccgaattcctctgcaatgtcgacgacttg
agtgacaacggctatctagttcatccagctatgctagaaggtaccgcaaaagaccagttc
gtcctccctcctggctgggtgatcacgaatgtagacaattttgaagatggagaaccccct
gcggatgagattcaaaagggtagtatcactgcaggacgagacgtcttggccctggattgc
gaaatgtgtatgactggggaaaacgaattctctttgacgcgaatcagcatagtcgactgg
gtcggcaatgtgatactcgacgagcttgtcaagcctgataaacccattatcgactacgtt
acccaattttcgggcatcacagaagagatgctcgcacctgttacgactacactacacgat
attcagcagaagctgctcgaactgttgaccccccgcacaatcttaataggacactctcta
gagtcagacaccaaggctcttcgtatctctcatcccttcatcatagacacctccattatc
taccctcatcctcgtggacccccactcaagtcctccttaaaatggctcgcccaaaaatac
ttgtccaaggagattcaaaaaggcggcgcaagcggccatgacagcattgaggacgccaaa
acatgcctcgatcttgttaagcaaaaatgcgaaaaggggaaagcatggggtacgtccgac
tcccagggagaaaatctattccgtcgtcttgcacgggctggaaccgcatacaaggctcaa
gggggcgctgcgggaggccttgaagtgggtaagacaagtgctgctattgattggggcgac
ccatccaagggcgcaggagctggcgctacatatcagctcggctgcaagaacgacgaggat
gtgaccaagaacgtaatccgtgctgtgcaaggagacccggacggcctcgaaatccgtggc
ggcggcgtcgactttgtttgggcgagaatgcgtgagcttgaggcccttcaaggctggtgg
aaccgcaaccgtatcgaaaacacgaacagcgacggcggcccccccgaagagtccgaggaa
ctttcaaacaaatcccagctcgagcaggcgttggtccgtttcacagagcgcattcaacgc
atctatgatgccttgccgccctgcacagccctcatgctgtacagcggctcgggcgacccg
cgcgaaatgtctcgcctgcagaaggtgcacgcgcagtggcgcaaggagtacaataccccc
ggcaagaactggaacgacctcagcgtcaaatggactgacgttgaggatcaagagctgaag
gaagcggcaagaagggctcgatcaggcattggttttatcacagtgaaatga
>Fp42
atgggtaagaaatcaaagagaaaagctgcgcaaatcgtcgacaaaacccttaccgtccta
ggagccgaccctgtccttgatacctccgaaaagtcctactccaacgagcaccaagatgcg
gttcagcaaccagaaaagttcgacgagggtatacctgtgacaaccgcggtcgcgaaactt
gagacttctacttccacacaaagcgatagcagtctcaagcgctccaagcctcatgaggat
gacgaccaaggagaatggcaggtcgtttcgcgcgcttccaagaagcttaaaaagattccc
aagccaggcaagaattatcccacgattaccttttcacccaacgcacgactccaatcaaag
gtcaatattagccaactacgagatctggtaacttatattttcgccgacggttctggtccc
cagtgggttggcgttacccaccgtcctgcctttcgaaagattgtagctataatgataccc
ggtgtcgaggaagccatgttcaagcacacagtcgatttcgacacatacaatgatactcca
aagggaggcaacactatcgccacatcgcccgacgactatcatcccagggagttgaaggaa
gagcgtctgccaaaagcactgcagcctttcgcaaaaatgtttacgcatttgtggcctgtc
aagaccccaggcgatgaccgccatggaaaaatgcattcacccctggctgcctttttgacc
gccccggctcctaaggaaaagaacgggcagaagaaaggtcccaagccagcgtccgaacct
caagggtggaagaatgagaggacgctcatcaccgaattcctctgcaatgtcgacgacttg
agtgacaacggctatctagttcatccagctatgctagaaggtaccgcaaaagaccagttc
gtcctccctcctggctgggtgatcacgaatgtagacaattttgaagatggagaaccccct
gcggatgagattcaaaagggtagtatcactgcaggacgagacgtcttggccctggattgc
gaaatgtgtatgactggggaaaacgaattctctttgacgcgaatcagcatagtcgactgg
gtcggcaatgtgatactcgacgagcttgtcaagcctgataaacccattatcgactacgtt
acccaattttcgggcatcacagaagagatgctcgcacctgttacgactacactacacgat
attcagcagaagctgctcgaactgttgaccccccgcacaatcttaataggacactctcta
gagtcagacaccaaggctcttcgtatctctcatcccttcatcatagacacctccattatc
taccctcatcctcgtggacccccactcaagtcctccttaaaatggctcgcccaaaaatac
ttgtccaaggagattcaaaaaggcggcgcaagcggccatgacagcattgaggacgccaaa
acatgcctcgatcttgttaagcaaaaatgcgaaaaggggaaagcatggggtacgtccgac
tcccagggagaaaatctattccgtcgtcttgcacgggctggaaccgcatacaaggctcaa
gggggcgctgcgggaggccttgaagtgggtaagacaagtgctgctattgattggggcgac
ccatccaagggcgcaggagctggcgctacatatcagctcggctgcaagaacgacgaggat
gtgaccaagaacgtaatccgtgctgtgcaaggagacccggacggcctcgaaatccgtggc
ggcggcgtcgactttgtttgggcgagaatgcgtgagcttgaggcccttcaaggctggtgg
aaccgcaaccgtatcgaaaacacgaacagcgacggcggcccccccgaagagtccgaggaa
ctttcaaacaaatcccagctcgagcaggcgttggtccgtttcacagagcgcattcaacgc
atctatgatgccttgccgccctgcacagccctcatgctgtacagcggctcgggcgacccg
cgcgaaatgtctcgcctgcagaaggtgcacgcgcagtggcgcaaggagtacaataccccc
ggcaagaactggaacgacctcagcgtcaaatggactgacgttgaggatcaagagctgaag
gaagcggcaagaagggctcgatcaggcattggttttatcacagtgaaatga
>Fp44
atgggtaagaaatcaaagagaaaagccgcgcaaatcgtcgacaaaacccttaccgtccta
ggagccgaccctgtccttgatacctccgaaaagtcctactccaacgagcaccaagatgcg
gttcagcaaccagaaaagttcgacgagggtatacctgtgacaaccgcggtcgcgaaactt
gagacttctacttccacacaaagcgatagcagtctcaagcgctccaagcctcatgaggat
gacgaccaaggagaatggcaggtcgtttcgcgcgcttccaagaagcttaaaaagattccc
aagccaggcaagaattatcccacgattaccttttcacccaacgcacgactccaatcaaag
gtcaatattagccaactacgagatctggtaacttatattttcgccgacggttctggtccc
cagtgggttggcgttacccaccgtcctgcctttcgaaagattgtagctataatgataccc
ggtgtcgaggaagccatgttcaagcacacagtcgatttcgacacatacaatgatactcca
aagggaggcaacactatcgccacatcgcccgacgactatcatcccagggagttgaaggaa
gagcgtctgccaaaagcactgcagcctttcgcaaaaatgtttacgcatttgtggcctgtc
aagaccccaggcgatgaccgccatggaaaaatgcattcacccctggctgcctttttgacc
gccccggctcctaaggaaaagaacgggcagaagaaaggtcccaagccagcgtccgaacct
caagggtggaagaatgagaggacgctcatcaccgaattcctctgcaatgtcgacgacttg
agtgacaacggctatctagttcatccagctatgctagaaggtaccgcaaaagaccagttc
gtcctccctcctggctgggtgatcacgaatgtagacaattttgaagatggagaaccccct
gcggatgagattcaaaagggtagtatcactgcaggacgagacgtcttggccctggattgc
gaaatgtgtatgactggggaaaacgaattctctttgacgcgaatcagcatagtcgactgg
gtcggcgatgtgatactcgacgagcttgtcaagcctgataaacccattatcgactacgtt
acccaattttcgggcatcacagaagagatgctcgcacctgttacgactacactacacgat
attcagcagaagctgctcgaactgttgaccccccgcacaatcttaataggacactctcta
gagtcagacaccaaggctcttcgtatctctcatcccttcatcatagacacctccattatc
taccctcatcctcgtggacccccactcaagtcctccttaaaatggctcgcccaaaaatac
ttgtccaaggagattcaaaaaggcggcgcaagcggccatgacagcattgaggacgccaaa
acatgcctcgatcttgttaagcaaaaatgcgaaaaggggaaagcatggggtacgtccgac
tcccagggagaaaatctattccgtcgtcttgcacgggctggaaccgcatacaaggctcaa
gggggcgctgcgggaggccttgaagtgggtaagacaagtgctgctattgattggggcgat
ccatccaagggcgcaggagctggcgctacatatcagctcggctgcaagaacgacgaggat
gtgaccaagaacgtaatccgtgctgtgcaaggagacccggacggcctcgaaatccgtggc
ggcggcgtcgactttgtttgggcgagaatgcgtgagcttgaggcccttcaaggctggtgg
aaccgcaaccgtatcgaaaacacgaacagcgacggcggcccccccgaagagtccgaggaa
ctttcaaacaaatcccagctcgagcaggcgttggtccgtttcacagagcgtattcaacgc
atctatgatgccttgccgccctgcacagccctcatgctgtacagcggctcgggcgacccg
cgcgaaatgtctcgcctgcagaaggtgcacgcgcagtggcgcaaggagtacaataccccc
ggcaagaactggaacgacctcagcgtcaaatggactgacgttgaggatcaagagctgaag
gaagcggcaagaagggctcgatcaggcattggttttatcacagtgaaatga
>Fp49
atgggtaagaaatcaaagagaaaagctgcgcaaatcgtcgacaaaacccttaccgtccta
ggagccgaccctgtccttgatacctccgaaaagtcctactccaacgagcaccaagatgcg
gttcagcaaccagaaaagttcgacgagggtatacctgtgacaaccgcggtcgcgaaactt
gagacttctacttccacacaaagcgatagcagtctcaagcgctccaagcctcatgaggat
gacgaccaaggagaatggcaggtcgtttcgcgcgcttccaagaagcttaaaaagattccc
aagccaggcaagaattatcccacgattaccttttcacccaacgcacgactccaatcaaag
gtcaatattagccaactacgagatctggtaacttatattttcgccgacggttctggtccc
cagtgggttggcgttacccaccgtcctgcctttcgaaagattgtagctataatgataccc
ggtgtcgaggaagccatgttcaagcacacagtcgatttcgacacatacaatgatactcca
aagggaggcaacactatcgccacatcgcccgacgactatcatcccagggagttgaaggaa
gagcgtctgccaaaagcactgcagcctttcgcaaaaatgtttacgcatttgtggcctgtc
aagaccccaggcgatgaccgccatggaaaaatgcattcacccctggctgcctttttgacc
gccccggctcctaaggaaaagaacgggcagaagaaaggtcccaagccagcgtccgaacct
caagggtggaagaatgagaggacgctcatcaccgaattcctctgcaatgtcgacgacttg
agtgacaacggctatctagttcatccagctatgctagaaggtaccgcaaaagaccagttc
gtcctccctcctggctgggtgatcacgaatgtagacaattttgaagatggagaaccccct
gcggatgagattcaaaagggtagtatcactgcaggacgagacgtcttggccctggattgc
gaaatgtgtatgactggggaaaacgaattctctttgacgcgaatcagcatagtcgactgg
gtcggcaatgtgatactcgacgagcttgtcaagcctgataaacccattatcgactacgtt
acccaattttcgggcatcacagaagagatgctcgcacctgttacgactacactacacgat
attcagcagaagctgctcgaactgttgaccccccgcacaatcttaataggacactctcta
gagtcagacaccaaggctcttcgtatctctcatcccttcatcatagacacctccattatc
taccctcatcctcgtggacccccactcaagtcctccttaaaatggctcgcccaaaaatac
ttgtccaaggagattcaaaaaggcggcgcaagcggccatgacagcattgaggacgccaaa
acatgcctcgatcttgttaagcaaaaatgcgaaaaggggaaagcatggggtacgtccgac
tcccagggagaaaatctattccgtcgtcttgcacgggctggaaccgcatacaaggctcaa
gggggcgctgcgggaggccttgaagtgggtaagacaagtgctgctattgattggggcgac
ccatccaagggcgcaggagctggcgctacatatcagctcggctgcaagaacgacgaggat
gtgaccaagaacgtaatccgtgctgtgcaaggagacccggacggcctcgaaatccgtggc
ggcggcgtcgactttgtttgggcgagaatgcgtgagcttgaggcccttcaaggctggtgg
aaccgcaaccgtatcgaaaacacgaacagcgacggcggcccccccgaagagtccgaggaa
ctttcaaacaaatcccagctcgagcaggcgttggtccgtttcacagagcgcattcaacgc
atctatgatgccttgccgccctgcacagccctcatgctgtacagcggctcgggcgacccg
cgcgaaatgtctcgcctgcagaaggtgcacgcgcagtggcgcaaggagtacaataccccc
ggcaagaactggaacgacctcagcgtcaaatggactgacgttgaggatcaagagctgaag
gaagcggcaagaagggctcgatcaggcattggttttatcacagtgaaatga
>Fp50
atgggtaagaaatcaaagagaaaagccgcgcaaatcgtcgacaaaacccttaccgtccta
ggagccgaccctgtccttgatacctccgaaaagtcctactccaacgagcaccaagatgcg
gttcagcaaccagaaaagttcgacgagggtatacctgtgacaaccgcggtcgcgaaactt
gagacttctacttccacacaaagcgatagcagtctcaagcgctccaagcctcatgaggat
gacgaccaaggagaatggcaggtcgtttcgcgcgcttccaagaagcttaaaaagattccc
aagccaggcaagaattatcccacgattaccttttcacccaacgcacgactccaatcaaag
gtcaatattagccaactacgagatctggtaacttatattttcgccgacggttctggtccc
cagtgggttggcgttacccaccgtcctgcctttcgaaagattgtagctataatgataccc
ggtgtcgaggaagccatgttcaagcacacagtcgatttcgacacatacaatgatactcca
aaggggggcaacactatcgccacatcgcccgacgactatcatcccagggagttgaaggaa
gagcgtctgccaaaagcactgcagcctttcgcaaaaatgtttacgcatttgtggcctgtc
aagaccccaggcgatgaccgccatggaaaaatgcattcacccctggctgcctttttgacc
gccccggctcctaaggaaaagaacgggcagaagaaaggtcccaagccagcgtccgaacct
caagggtggaagaatgagaggacgctcatcaccgaattcctctgcaatgtcgacgacttg
agtgacaacggctatctagttcatccagctatgctagaaggtaccgcaaaagaccagttc
gtcctccctcctggctgggtgatcacgaatgtagacaattttgaagatggagaaccccct
gcggatgagattcaaaagggtagtatcactgcaggacgagacgtcttggccctggattgc
gaaatgtgtatgactggggaaaacgaattctctttgacgcgaatcagcatagtcgactgg
gtcggcaatgtgatactcgacgagcttgtcaagcctgataaacccattatcgactacgtt
acccaattttcgggcatcacagaagagatgctcgcacctgttacgactacactacacgat
attcagcagaagctgctcgaactgttgaccccccgcacaatcttaataggacactctcta
gagtcagacaccaaggctcttcgtatctctcatcccttcatcatagacacctccattatc
taccctcatcctcgtggacccccactcaagtcctccttaaaatggctcgcccaaaaatac
ttgtccaaggagattcaaaaaggcggcgcaagcggccatgacagcattgaggacgccaaa
acatgcctcgatcttgttaagcaaaaatgcgaaaaggggaaagcatggggtacgtccgac
tcccagggagaaaatctattccgtcgtcttgcacgggctggaaccgcatacaaggctcaa
gggggcgctgcgggaggccttgaagtgggtaagacaagtgctgctattgattggggcgac
ccatccaagggcgcaggagctggcgctacatatcagctcggctgcaagaacgacgaggat
gtgaccaagaacgtaatccgtgctgtgcaaggagacccggacggcctcgaaatccgtggc
ggcggcgtcgactttgtttgggcgagaatgcgtgagcttgaggcccttcaaggctggtgg
aaccgcaaccgtatcgaaaacacgaacagcgacggcggcccccccgaagagtccgaggaa
ctttcaaacaaatcccagctcgagcaggcgttggtccgtttcacagagcgcattcaacgc
atctatgatgccttgccgccctgcacagccctcatgctgtacagcggctcgggcgacccg
cgcgaaatgtctcgcctgcagaaggtgcacgcgcagtggcgcaaggagtacaataccccc
ggcaagaactggaacgacctcagcgtcaaatggactgacgttgaggatcaagagctgaag
gaagcggcaagaagggctcgatcaggcattggttttatcacagtgaaatga
>Fp51
atgggtaagaaatcaaagagaaaagctgcgcaaatcgtcgacaaaacccttaccgtccta
ggagccgaccctgtccttgatacctccgaaaagtcctactccaacgagcaccaagatgcg
gttcagcaaccagaaaagttcgacgagggtatacctgtgacaaccgcggtcgcgaaactt
gagacttctacttccacacaaagcgatagcagtctcaagcgctccaagcctcatgaggat
gacgaccaaggagaatggcaggtcgtttcgcgcgcttccaagaagcttaaaaagattccc
aagccaggcaagaattatcccacgattaccttttcacccaacgcacgactccaatcaaag
gtcaatattagccaactacgagatctggtaacttatattttcgccgacggttctggtccc
cagtgggttggcgttacccaccgtcctgcctttcgaaagattgtagctataatgataccc
ggtgtcgaggaagccatgttcaagcacacagtcgatttcgacacatacaatgatactcca
aagggaggcaacactatcgccacatcgcccgacgactatcatcccagggagttgaaggaa
gagcgtctgccaaaagcactgcagcctttcgcaaaaatgtttacgcatttgtggcctgtc
aagaccccaggcgatgaccgccatggaaaaatgcattcacccctggctgcctttttgacc
gccccggctcctaaggaaaagaacgggcagaagaaaggtcccaagccagcgtccgaacct
caagggtggaagaatgagaggacgctcatcaccgaattcctctgcaatgtcgacgacttg
agtgacaacggctatctagttcatccagctatgctagaaggtaccgcaaaagaccagttc
gtcctccctcctggctgggtgatcacgaatgtagacaattttgaagatggagaaccccct
gcggatgagattcaaaagggtagtatcactgcaggacgagacgtcttggccctggattgc
gaaatgtgtatgactggggaaaacgaattctctttgacgcgaatcagcatagtcgactgg
gtcggcaatgtgatactcgacgagcttgtcaagcctgataaacccattatcgactacgtt
acccaattttcgggcatcacagaagagatgctcgcacctgttacgactacactacacgat
attcagcagaagctgctcgaactgttgaccccccgcacaatcttaataggacactctcta
gagtcagacaccaaggctcttcgtatctctcatcccttcatcatagacacctccattatc
taccctcatcctcgtggacccccactcaagtcctccttaaaatggctcgcccaaaaatac
ttgtccaaggagattcaaaaaggcggcgcaagcggccatgacagcattgaggacgccaaa
acatgcctcgatcttgttaagcaaaaatgcgaaaaggggaaagcatggggtacgtccgac
tcccagggagaaaatctattccgtcgtcttgcacgggctggaaccgcatacaaggctcaa
gggggcgctgcgggaggccttgaagtgggtaagacaagtgctgctattgattggggcgac
ccatccaagggcgcaggagctggcgctacatatcagctcggctgcaagaacgacgaggat
gtgaccaagaacgtaatccgtgctgtgcaaggagacccggacggcctcgaaatccgtggc
ggcggcgtcgactttgtttgggcgagaatgcgtgagcttgaggcccttcaaggctggtgg
aaccgcaaccgtatcgaaaacacgaacagcgacggcggcccccccgaagagtccgaggaa
ctttcaaacaaatcccagctcgagcaggcgttggtccgtttcacagagcgcattcaacgc
atctatgatgccttgccgccctgcacagccctcatgctgtacagcggctcgggcgacccg
cgcgaaatgtctcgcctgcagaaggtgcacgcgcagtggcgcaaggagtacaataccccc
ggcaagaactggaacgacctcagcgtcaaatggactgacgttgaggatcaagagctgaag
gaagcggcaagaagggctcgatcaggcattggttttatcacagtgaaatga
>Fp59
atgggtaagaaatcaaagagaaaagctgcgcaaatcgtcgacaaaacccttaccgtccta
ggagccgaccctgtccttgatacctccgaaaagtcctactccaacgagcaccaagatgcg
gttcagcaaccagaaaagttcgacgagggtatacctgtgacaaccgcggtcgcgaaactt
gagacttctacttccacacaaagcgatagcagtctcaagcgctccaagcctcatgaggat
gacgaccaaggagaatggcaggtcgtttcgcgcgcttccaagaagcttaaaaagattccc
aagccaggcaagaattatcccacgattaccttttcacccaacgcacgactccaatcaaag
gtcaatattagccaactacgagatctggtaacttatattttcgccgacggttctggtccc
cagtgggttggcgttacccaccgtcctgcctttcgaaagattgtagctataatgataccc
ggtgtcgaggaagccatgttcaagcacacagtcgatttcgacacatacaatgatactcca
aagggaggcaacactatcgccacatcgcccgacgactatcatcccagggagttgaaggaa
gagcgtctgccaaaagcactgcagcctttcgcaaaaatgtttacgcatttgtggcctgtc
aagaccccaggcgatgaccgccatggaaaaatgcattcacccctggctgcctttttgacc
gccccggctcctaaggaaaagaacgggcagaagaaaggtcccaagccagcgtccgaacct
caagggtggaagaatgagaggacgctcatcaccgaattcctctgcaatgtcgacgacttg
agtgacaacggctatctagttcatccagctatgctagaaggtaccgcaaaagaccagttc
gtcctccctcctggctgggtgatcacgaatgtagacaattttgaagatggagaaccccct
gcggatgagattcaaaagggtagtatcactgcaggacgagacgtcttggccctggattgc
gaaatgtgtatgactggggaaaacgaattctctttgacgcgaatcagcatagtcgactgg
gtcggcaatgtgatactcgacgagcttgtcaagcctgataaacccattatcgactacgtt
acccaattttcgggcatcacagaagagatgctcgcacctgttacgactacactacacgat
attcagcagaagctgctcgaactgttgaccccccgcacaatcttaataggacactctcta
gagtcagacaccaaggctcttcgtatctctcatcccttcatcatagacacctccattatc
taccctcatcctcgtggacccccactcaagtcctccttaaaatggctcgcccaaaaatac
ttgtccaaggagattcaaaaaggcggcgcaagcggccatgacagcattgaggacgccaaa
acatgcctcgatcttgttaagcaaaaatgcgaaaaggggaaagcatggggtacgtccgac
tcccagggagaaaatctattccgtcgtcttgcacgggctggaaccgcatacaaggctcaa
gggggcgctgcgggaggccttgaagtgggtaagacaagtgctgctattgattggggcgac
ccatccaagggcgcaggagctggcgctacatatcagctcggctgcaagaacgacgaggat
gtgaccaagaacgtaatccgtgctgtgcaaggagacccggacggcctcgaaatccgtggc
ggcggcgtcgactttgtttgggcgagaatgcgtgagcttgaggcccttcaaggctggtgg
aaccgcaaccgtatcgaaaacacgaacagcgacggcggcccccccgaagagtccgaggaa
ctttcaaacaaatcccagctcgagcaggcgttggtccgtttcacagagcgcattcaacgc
atctatgatgccttgccgccctgcacagccctcatgctgtacagcggctcgggcgacccg
cgcgaaatgtctcgcctgcagaaggtgcacgcgcagtggcgcaaggagtacaataccccc
ggcaagaactggaacgacctcagcgtcaaatggactgacgttgaggatcaagagctgaag
gaagcggcaagaagggctcgatcaggcattggttttatcacagtgaaatga
>Fp63
atgggtaagaaatcaaagagaaaagccgcgcaaatcgtcgacaaaacccttaccgtccta
ggagccgaccctgtccttgatacctccgaaaagtcctactccaacgagcaccaagatgcg
gttcagcaaccagaaaagttcgacgagggtatacctgtgacaaccgcggtcgcgaaactt
gagacttctacttccacacaaagcgatagcagtctcaagcgctccaagcctcatgaggat
gacgaccaaggagaatggcaggtcgtttcgcgcgcttccaagaagcttaaaaagattccc
aagccaggcaagaattatcccacgattaccttttcacccaacgcacgactccaatcaaag
gtcaatattagccaactacgagatctggtaacttatattttcgccgacggttctggtccc
cagtgggttggcgttacccaccgtcctgcctttcgaaagattgtagctataatgataccc
ggtgtcgaggaagccatgttcaagcacacagtcgatttcgacacatacaatgatactcca
aagggaggcaacactatcgccacatcgcccgacgactatcatcccagggagttgaaggaa
gagcgtctgccaaaagcactgcagcctttcgcaaaaatgtttacgcatttgtggcctgtc
aagaccccaggcgatgaccgccatggaaaaatgcattcacccctggctgcctttttgacc
gccccggctcctaaggaaaagaacgggcagaagaaaggtcccaagccagcgtccgaacct
caagggtggaagaatgagaggacgctcatcaccgaattcctctgcaatgtcgacgacttg
agtgacaacggctatctagttcatccagctatgctagaaggtaccgcaaaagaccagttc
gtcctccctcctggctgggtgatcacgaatgtagacaattttgaagatggagaaccccct
gcggatgagattcaaaagggtagtatcactgcaggacgagacgtcttggccctggattgc
gaaatgtgtatgactggggaaaacgaattctctttgacgcgaatcagcatagtcgactgg
gtcggcgatgtgatactcgacgagcttgtcaagcctgataaacccattatcgactacgtt
acccaattttcgggcatcacagaagagatgctcgcacctgttacgactacactacacgat
attcagcagaagctgctcgaactgttgaccccccgcacaatcttaataggacactctcta
gagtcagacaccaaggctcttcgtatctctcatcccttcatcatagacacctccattatc
taccctcatcctcgtggacccccactcaagtcctccttaaaatggctcgcccaaaaatac
ttgtccaaggagattcaaaaaggcggcgcaagcggccatgacagcattgaggacgccaaa
acatgcctcgatcttgttaagcaaaaatgcgaaaaggggaaagcatggggtacgtccgac
tcccagggagaaaatctattccgtcgtcttgcacgggctggaaccgcatacaaggctcaa
gggggcgctgcgggaggccttgaagtgggtaagacaagtgctgctattgattggggcgat
ccatccaagggcgcaggagctggcgctacatatcagctcggctgcaagaacgacgaggat
gtgaccaagaacgtaatccgtgctgtgcaaggagacccggacggcctcgaaatccgtggc
ggcggcgtcgactttgtttgggcgagaatgcgtgagcttgaggcccttcaaggctggtgg
aaccgcaaccgtatcgaaaacacgaacagcgacggcggcccccccgaagagtccgaggaa
ctttcaaacaaatcccagctcgagcaggcgttggtccgtttcacagagcgtattcaacgc
atctatgatgccttgccgccctgcacagccctcatgctgtacagcggctcgggcgacccg
cgcgaaatgtctcgcctgcagaaggtgcacgcgcagtggcgcaaggagtacaataccccc
ggcaagaactggaacgacctcagcgtcaaatggactgacgttgaggatcaagagctgaag
gaagcggcaagaagggctcgatcaggcattggttttatcacagtgaaatga
>Fp65
atgggtaagaaatcaaagagaaaagccgcgcaaatcgtcgacaaaacccttaccgtccta
ggagccgaccctgtccttgatacctccgaaaagtcctactccaacgagcaccaagatgcg
gttcagcaaccagaaaagttcgacgagggtatacctgtgacaaccgcggtcgcgaaactt
gagacttctacttccacacaaagcgatagcagtctcaagcgctccaagcctcatgaggat
gacgaccaaggagaatggcaggtcgtttcgcgcgcttccaagaagcttaaaaagattccc
aagccaggcaagaattatcccacgattaccttttcacccaacgcacgactccaatcaaag
gtcaatattagccaactacgagatctggtaacttatattttcgccgacggttctggtccc
cagtgggttggcgttacccaccgtcctgcctttcgaaagattgtagctataatgataccc
ggtgtcgaggaagccatgttcaagcacacagtcgatttcgacacatacaatgatactcca
aagggaggcaacactatcgccacatcgcccgacgactatcatcccagggagttgaaggaa
gagcgtctgccaaaagcactgcagcctttcgcaaaaatgtttacgcatttgtggcctgtc
aagaccccaggcgatgaccgccatggaaaaatgcattcacccctggctgcctttttgacc
gccccggctcctaaggaaaagaacgggcagaagaaaggtcccaagccagcgtccgaacct
caagggtggaagaatgagaggacgctcatcaccgaattcctctgcaatgtcgacgacttg
agtgacaacggctatctagttcatccagctatgctagaaggtaccgcaaaagaccagttc
gtcctccctcctggctgggtgatcacgaatgtagacaattttgaagatggagaaccccct
gcggatgagattcaaaagggtagtatcactgcaggacgagacgtcttggccctggattgc
gaaatgtgtatgactggggaaaacgaattctctttgacgcgaatcagcatagtcgactgg
gtcggcgatgtgatactcgacgagcttgtcaagcctgataaacccattatcgactacgtt
acccaattttcgggcatcacagaagagatgctcgcacctgttacgactacactacacgat
attcagcagaagctgctcgaactgttgaccccccgcacaatcttaataggacactctcta
gagtcagacaccaaggctcttcgtatctctcatcccttcatcatagacacctccattatc
taccctcatcctcgtggacccccactcaagtcctccttaaaatggctcgcccaaaaatac
ttgtccaaggagattcaaaaaggcggcgcaagcggccatgacagcattgaggacgccaaa
acatgcctcgatcttgttaagcaaaaatgcgaaaaggggaaagcatggggtacgtccgac
tcccagggagaaaatctattccgtcgtcttgcacgggctggaaccgcatacaaggctcaa
gggggcgctgcgggaggccttgaagtgggtaagacaagtgctgctattgattggggcgat
ccatccaagggcgcaggagctggcgctacatatcagctcggctgcaagaacgacgaggat
gtgaccaagaacgtaatccgtgctgtgcaaggagacccggacggcctcgaaatccgtggc
ggcggcgtcgactttgtttgggcgagaatgcgtgagcttgaggcccttcaaggctggtgg
aaccgcaaccgtatcgaaaacacgaacagcgacggcggcccccccgaagagtccgaggaa
ctttcaaacaaatcccagctcgagcaggcgttggtccgtttcacagagcgtattcaacgc
atctatgatgccttgccgccctgcacagccctcatgctgtacagcggctcgggcgacccg
cgcgaaatgtctcgcctgcagaaggtgcacgcgcagtggcgcaaggagtacaataccccc
ggcaagaactggaacgacctcagcgtcaaatggactgacgttgaggatcaagagctgaag
gaagcggcaagaagggctcgatcaggcattggttttatcacagtgaaatga
>Fp66
atgggtaagaaatcaaagagaaaagccgcgcaaatcgtcgacaaaacccttaccgtccta
ggagccgaccctgtccttgatacctccgaaaagtcctactccaacgagcaccaagatgcg
gttcagcaaccagaaaagttcgacgagggtatacctgtgacaaccgcggtcgcgaaactt
gagacttctacttccacacaaagcgatagcagtctcaagcgctccaagcctcatgaggat
gacgaccaaggagaatggcaggtcgtttcgcgcgcttccaagaagcttaaaaagattccc
aagccaggcaagaattatcccacgattaccttttcacccaacgcacgactccaatcaaag
gtcaatattagccaactacgagatctggtaacttatattttcgccgacggttctggtccc
cagtgggttggcgttacccaccgtcctgcctttcgaaagattgtagctataatgataccc
ggtgtcgaggaagccatgttcaagcacacagtcgatttcgacacatacaatgatactcca
aagggaggcaacactatcgccacatcgcccgacgactatcatcccagggagttgaaggaa
gagcgtctgccaaaagcactgcagcctttcgcaaaaatgtttacgcatttgtggcctgtc
aagaccccaggcgatgaccgccatggaaaaatgcattcacccctggctgcctttttgacc
gccccggctcctaaggaaaagaacgggcagaagaaaggtcccaagccagcgtccgaacct
caagggtggaagaatgagaggacgctcatcaccgaattcctctgcaatgtcgacgacttg
agtgacaacggctatctagttcatccagctatgctagaaggtaccgcaaaagaccagttc
gtcctccctcctggctgggtgatcacgaatgtagacaattttgaagatggagaaccccct
gcggatgagattcaaaagggtagtatcactgcaggacgagacgtcttggccctggattgc
gaaatgtgtatgactggggaaaacgaattctctttgacgcgaatcagcatagtcgactgg
gtcggcgatgtgatactcgacgagcttgtcaagcctgataaacccattatcgactacgtt
acccaattttcgggcatcacagaagagatgctcgcacctgttacgactacactacacgat
attcagcagaagctgctcgaactgttgaccccccgcacaatcttaataggacactctcta
gagtcagacaccaaggctcttcgtatctctcatcccttcatcatagacacctccattatc
taccctcatcctcgtggacccccactcaagtcctccttaaaatggctcgcccaaaaatac
ttgtccaaggagattcaaaaaggcggcgcaagcggccatgacagcattgaggacgccaaa
acatgcctcgatcttgttaagcaaaaatgcgaaaaggggaaagcatggggtacgtccgac
tcccagggagaaaatctattccgtcgtcttgcacgggctggaaccgcatacaaggctcaa
gggggcgctgcgggaggccttgaagtgggtaagacaagtgctgctattgattggggcgat
ccatccaagggcgcaggagctggcgctacatatcagctcggctgcaagaacgacgaggat
gtgaccaagaacgtaatccgtgctgtgcaaggagacccggacggcctcgaaatccgtggc
ggcggcgtcgactttgtttgggcgagaatgcgtgagcttgaggcccttcaaggctggtgg
aaccgcaaccgtatcgaaaacacgaacagcgacggcggcccccccgaagagtccgaggaa
ctttcaaacaaatcccagctcgagcaggcgttggtccgtttcacagagcgtattcaacgc
atctatgatgccttgccgccctgcacagccctcatgctgtacagcggctcgggcgacccg
cgcgaaatgtctcgcctgcagaaggtgcacgcgcagtggcgcaaggagtacaataccccc
ggcaagaactggaacgacctcagcgtcaaatggactgacgttgaggatcaagagctgaag
gaagcggcaagaagggctcgatcaggcattggttttatcacagtgaaatga
>Fp72
atgggtaagaaatcaaagagaaaagccgcgcaaatcgtcgacaaaacccttaccgtccta
ggagccgaccctgtccttgatacctccgaaaagtcctactccaacgagcaccaagatgcg
gttcagcaaccagaaaagttcgacgagggtatacctgtgacaaccgcggtcgcgaaactt
gagacttctacttccacacaaagcgatagcagtctcaagcgctccaagcctcatgaggat
gacgaccaaggagaatggcaggtcgtttcgcgcgcttccaagaagcttaaaaagattccc
aagccaggcaagaattatcccacgattaccttttcacccaacgcacgactccaatcaaag
gtcaatattagccaactacgagatctggtaacttatattttcgccgacggttctggtccc
cagtgggttggcgttacccaccgtcctgcctttcgaaagattgtagctataatgataccc
ggtgtcgaggaagccatgttcaagcacacagtcgatttcgacacatacaatgatactcca
aagggaggcaacactatcgccacatcgcccgacgactatcatcccagggagttgaaggaa
gagcgtctgccaaaagcactgcagcctttcgcaaaaatgtttacgcatttgtggcctgtc
aagaccccaggcgatgaccgccatggaaaaatgcattcacccctggctgcctttttgacc
gccccggctcctaaggaaaagaacgggcagaagaaaggtcccaagccagcgtccgaacct
caagggtggaagaatgagaggacgctcatcaccgaattcctctgcaatgtcgacgacttg
agtgacaacggctatctagttcatccagctatgctagaaggtaccgcaaaagaccagttc
gtcctccctcctggctgggtgatcacgaatgtagacaattttgaagatggagaaccccct
gcggatgagattcaaaagggtagtatcactgcaggacgagacgtcttggccctggattgc
gaaatgtgtatgactggggaaaacgaattctctttgacgcgaatcagcatagtcgactgg
gtcggcgatgtgatactcgacgagcttgtcaagcctgataaacccattatcgactacgtt
acccaattttcgggcatcacagaagagatgctcgcacctgttacgactacactacacgat
attcagcagaagctgctcgaactgttgaccccccgcacaatcttaataggacactctcta
gagtcagacaccaaggctcttcgtatctctcatcccttcatcatagacacctccattatc
taccctcatcctcgtggacccccactcaagtcctccttaaaatggctcgcccaaaaatac
ttgtccaaggagattcaaaaaggcggcgcaagcggccatgacagcattgaggacgccaaa
acatgcctcgatcttgttaagcaaaaatgcgaaaaggggaaagcatggggtacgtccgac
tcccagggagaaaatctattccgtcgtcttgcacgggctggaaccgcatacaaggctcaa
gggggcgctgcgggaggccttgaagtgggtaagacaagtgctgctattgattggggcgat
ccatccaagggcgcaggagctggcgctacatatcagctcggctgcaagaacgacgaggat
gtgaccaagaacgtaatccgtgctgtgcaaggagacccggacggcctcgaaatccgtggc
ggcggcgtcgactttgtttgggcgagaatgcgtgagcttgaggcccttcaaggctggtgg
aaccgcaaccgtatcgaaaacacgaacagcgacggcggcccccccgaagagtccgaggaa
ctttcaaacaaatcccagctcgagcaggcgttggtccgtttcacagagcgtattcaacgc
atctatgatgccttgccgccctgcacagccctcatgctgtacagcggctcgggcgacccg
cgcgaaatgtctcgcctgcagaaggtgcacgcgcagtggcgcaaggagtacaataccccc
ggcaagaactggaacgacctcagcgtcaaatggactgacgttgaggatcaagagctgaag
gaagcggcaagaagggctcgatcaggcattggttttatcacagtgaaatga
>Fp73
atgggtaagaaatcaaagagaaaagccgcgcaaatcgtcgacaaaacccttaccgtccta
ggagccgaccctgtccttgatacctccgaaaagtcctactccaacgagcaccaagatgcg
gttcagcaaccagaaaagttcgacgagggtatacctgtgacaaccgcggtcgcgaaactt
gagacttctacttccacacaaagcgatagcagtctcaagcgctccaagcctcatgaggat
gacgaccaaggagaatggcaggtcgtttcgcgcgcttccaagaagcttaaaaagattccc
aagccaggcaagaattatcccacgattaccttttcacccaacgcacgactccaatcaaag
gtcaatattagccaactacgagatctggtaacttatattttcgccgacggttctggtccc
cagtgggttggcgttacccaccgtcctgcctttcgaaagattgtagctataatgataccc
ggtgtcgaggaagccatgttcaagcacacagtcgatttcgacacatacaatgatactcca
aagggaggcaacactatcgccacatcgcccgacgactatcatcccagggagttgaaggaa
gagcgtctgccaaaagcactgcagcctttcgcaaaaatgtttacgcatttgtggcctgtc
aagaccccaggcgatgaccgccatggaaaaatgcattcacccctggctgcctttttgacc
gccccggctcctaaggaaaagaacgggcagaagaaaggtcccaagccagcgtccgaacct
caagggtggaagaatgagaggacgctcatcaccgaattcctctgcaatgtcgacgacttg
agtgacaacggctatctagttcatccagctatgctagaaggtaccgcaaaagaccagttc
gtcctccctcctggctgggtgatcacgaatgtagacaattttgaagatggagaaccccct
gcggatgagattcaaaagggtagtatcactgcaggacgagacgtcttggccctggattgc
gaaatgtgtatgactggggaaaacgaattctctttgacgcgaatcagcatagtcgactgg
gtcggcgatgtgatactcgacgagcttgtcaagcctgataaacccattatcgactacgtt
acccaattttcgggcatcacagaagagatgctcgcacctgttacgactacactacacgat
attcagcagaagctgctcgaactgttgaccccccgcacaatcttaataggacactctcta
gagtcagacaccaaggctcttcgtatctctcatcccttcatcatagacacctccattatc
taccctcatcctcgtggacccccactcaagtcctccttaaaatggctcgcccaaaaatac
ttgtccaaggagattcaaaaaggcggcgcaagcggccatgacagcattgaggacgccaaa
acatgcctcgatcttgttaagcaaaaatgcgaaaaggggaaagcatggggtacgtccgac
tcccagggagaaaatctattccgtcgtcttgcacgggctggaaccgcatacaaggctcaa
gggggcgctgcgggaggccttgaagtgggtaagacaagtgctgctattgattggggcgat
ccatccaagggcgcaggagctggcgctacatatcagctcggctgcaagaacgacgaggat
gtgaccaagaacgtaatccgtgctgtgcaaggagacccggacggcctcgaaatccgtggc
ggcggcgtcgactttgtttgggcgagaatgcgtgagcttgaggcccttcaaggctggtgg
aaccgcaaccgtatcgaaaacacgaacagcgacggcggcccccccgaagagtccgaggaa
ctttcaaacaaatcccagctcgagcaggcgttggtccgtttcacagagcgtattcaacgc
atctatgatgccttgccgccctgcacagccctcatgctgtacagcggctcgggcgacccg
cgcgaaatgtctcgcctgcagaaggtgcacgcgcagtggcgcaaggagtacaataccccc
ggcaagaactggaacgacctcagcgtcaaatggactgacgttgaggatcaagagctgaag
gaagcggcaagaagggctcgatcaggcattggttttatcacagtgaaatga
>Fp76
atgggtaagaaatcaaagagaaaagccgcgcaaatcgtcgacaaaacccttaccgtccta
ggagccgaccctgtccttgatacctccgaaaagtcctactccaacgagcaccaagatgcg
gttcagcaaccagaaaagttcgacgagggtatacctgtgacaaccgcggtcgcgaaactt
gagacttctacttccacacaaagcgatagcagtctcaagcgctccaagcctcatgaggat
gacgaccaaggagaatggcaggtcgtttcgcgcgcttccaagaagcttaaaaagattccc
aagccaggcaagaattatcccacgattaccttttcacccaacgcacgactccaatcaaag
gtcaatattagccaactacgagatctggtaacttatattttcgccgacggttctggtccc
cagtgggttggcgttacccaccgtcctgcctttcgaaagattgtagctataatgataccc
ggtgtcgaggaagccatgttcaagcacacagtcgatttcgacacatacaatgatactcca
aagggaggcaacactatcgccacatcgcccgacgactatcatcccagggagttgaaggaa
gagcgtctgccaaaagcactgcagcctttcgcaaaaatgtttacgcatttgtggcctgtc
aagaccccaggcgatgaccgccatggaaaaatgcattcacccctggctgcctttttgacc
gccccggctcctaaggaaaagaacgggcagaagaaaggtcccaagccagcgtccgaacct
caagggtggaagaatgagaggacgctcatcaccgaattcctctgcaatgtcgacgacttg
agtgacaacggctatctagttcatccagctatgctagaaggtaccgcaaaagaccagttc
gtcctccctcctggctgggtgatcacgaatgtagacaattttgaagatggagaaccccct
gcggatgagattcaaaagggtagtatcactgcaggacgagacgtcttggccctggattgc
gaaatgtgtatgactggggaaaacgaattctctttgacgcgaatcagcatagtcgactgg
gtcggcgatgtgatactcgacgagcttgtcaagcctgataaacccattatcgactacgtt
acccaattttcgggcatcacagaagagatgctcgcacctgttacgactacactacacgat
attcagcagaagctgctcgaactgttgaccccccgcacaatcttaataggacactctcta
gagtcagacaccaaggctcttcgtatctctcatcccttcatcatagacacctccattatc
taccctcatcctcgtggacccccactcaagtcctccttaaaatggctcgcccaaaaatac
ttgtccaaggagattcaaaaaggcggcgcaagcggccatgacagcattgaggacgccaaa
acatgcctcgatcttgttaagcaaaaatgcgaaaaggggaaagcatggggtacgtccgac
tcccagggagaaaatctattccgtcgtcttgcacgggctggaaccgcatacaaggctcaa
gggggcgctgcgggaggccttgaagtgggtaagacaagtgctgctattgattggggcgat
ccatccaagggcgcaggagctggcgctacatatcagctcggctgcaagaacgacgaggat
gtgaccaagaacgtaatccgtgctgtgcaaggagacccggacggcctcgaaatccgtggc
ggcggcgtcgactttgtttgggcgagaatgcgtgagcttgaggcccttcaaggctggtgg
aaccgcaaccgtatcgaaaacacgaacagcgacggcggcccccccgaagagtccgaggaa
ctttcaaacaaatcccagctcgagcaggcgttggtccgtttcacagagcgtattcaacgc
atctatgatgccttgccgccctgcacagccctcatgctgtacagcggctcgggcgacccg
cgcgaaatgtctcgcctgcagaaggtgcacgcgcagtggcgcaaggagtacaataccccc
ggcaagaactggaacgacctcagcgtcaaatggactgacgttgaggatcaagagctgaag
gaagcggcaagaagggctcgatcaggcattggttttatcacagtgaaatga
>Fp78
atgggtaagaaatcaaagagaaaagctgcgcaaatcgtcgacaaaacccttaccgtccta
ggagccgaccctgtccttgatacctccgaaaagtcctactccaacgagcaccaagatgcg
gttcagcaaccagaaaagttcgacgagggtatacctgtgacaaccgcggtcgcgaaactt
gagacttctacttccacacaaagcgatagcagtctcaagcgctccaagcctcatgaggat
gacgaccaaggagaatggcaggtcgtttcgcgcgcttccaagaagcttaaaaagattccc
aagccaggcaagaattatcccacgattaccttttcacccaacgcacgactccaatcaaag
gtcaatattagccaactacgagatctggtaacttatattttcgccgacggttctggtccc
cagtgggttggcgttacccaccgtcctgcctttcgaaagattgtagctataatgataccc
ggtgtcgaggaagccatgttcaagcacacagtcgatttcgacacatacaatgatactcca
aagggaggcaacactatcgccacatcgcccgacgactatcatcccagggagttgaaggaa
gagcgtctgccaaaagcactgcagcctttcgcaaaaatgtttacgcatttgtggcctgtc
aagaccccaggcgatgaccgccatggaaaaatgcattcacccctggctgcctttttgacc
gccccggctcctaaggaaaagaacgggcagaagaaaggtcccaagccagcgtccgaacct
caagggtggaagaatgagaggacgctcatcaccgaattcctctgcaatgtcgacgacttg
agtgacaacggctatctagttcatccagctatgctagaaggtaccgcaaaagaccagttc
gtcctccctcctggctgggtgatcacgaatgtagacaattttgaagatggagaaccccct
gcggatgagattcaaaagggtagtatcactgcaggacgagacgtcttggccctggattgc
gaaatgtgtatgactggggaaaacgaattctctttgacgcgaatcagcatagtcgactgg
gtcggcaatgtgatactcgacgagcttgtcaagcctgataaacccattatcgactacgtt
acccaattttcgggcatcacagaagagatgctcgcacctgttacgactacactacacgat
attcagcagaagctgctcgaactgttgaccccccgcacaatcttaataggacactctcta
gagtcagacaccaaggctcttcgtatctctcatcccttcatcatagacacctccattatc
taccctcatcctcgtggacccccactcaagtcctccttaaaatggctcgcccaaaaatac
ttgtccaaggagattcaaaaaggcggcgcaagcggccatgacagcattgaggacgccaaa
acatgcctcgatcttgttaagcaaaaatgcgaaaaggggaaagcatggggtacgtccgac
tcccagggagaaaatctattccgtcgtcttgcacgggctggaaccgcatacaaggctcaa
gggggcgctgcgggaggccttgaagtgggtaagacaagtgctgctattgattggggcgac
ccatccaagggcgcaggagctggcgctacatatcagctcggctgcaagaacgacgaggat
gtgaccaagaacgtaatccgtgctgtgcaaggagacccggacggcctcgaaatccgtggc
ggcggcgtcgactttgtttgggcgagaatgcgtgagcttgaggcccttcaaggctggtgg
aaccgcaaccgtatcgaaaacacgaacagcgacggcggcccccccgaagagtccgaggaa
ctttcaaacaaatcccagctcgagcaggcgttggtccgtttcacagagcgcattcaacgc
atctatgatgccttgccgccctgcacagccctcatgctgtacagcggctcgggcgacccg
cgcgaaatgtctcgcctgcagaaggtgcacgcgcagtggcgcaaggagtacaataccccc
ggcaagaactggaacgacctcagcgtcaaatggactgacgttgaggatcaagagctgaag
gaagcggcaagaagggctcgatcaggcattggttttatcacagtgaaatga
>Fp81
atgggtaagaaatcaaagagaaaagccgcgcaaatcgtcgacaaaacccttaccgtccta
ggagccgaccctgtccttgatacctccgaaaagtcctactccaacgagcaccaagatgcg
gttcagcaaccagaaaagttcgacgagggtatacctgtgacaaccgcggtcgcgaaactt
gagacttctacttccacacaaagcgatagcagtctcaagcgctccaagcctcatgaggat
gacgaccaaggagaatggcaggtcgtttcgcgcgcttccaagaagcttaaaaagattccc
aagccaggcaagaattatcccacgattaccttttcacccaacgcacgactccaatcaaag
gtcaatattagccaactacgagatctggtaacttatattttcgccgacggttctggtccc
cagtgggttggcgttacccaccgtcctgcctttcgaaagattgtagctataatgataccc
ggtgtcgaggaagccatgttcaagcacacagtcgatttcgacacatacaatgatactcca
aagggaggcaacactatcgccacatcgcccgacgactatcatcccagggagttgaaggaa
gagcgtctgccaaaagcactgcagcctttcgcaaaaatgtttacgcatttgtggcctgtc
aagaccccaggcgatgaccgccatggaaaaatgcattcacccctggctgcctttttgacc
gccccggctcctaaggaaaagaacgggcagaagaaaggtcccaagccagcgtccgaacct
caagggtggaagaatgagaggacgctcatcaccgaattcctctgcaatgtcgacgacttg
agtgacaacggctatctagttcatccagctatgctagaaggtaccgcaaaagaccagttc
gtcctccctcctggctgggtgatcacgaatgtagacaattttgaagatggagaaccccct
gcggatgagattcaaaagggtagtatcactgcaggacgagacgtcttggccctggattgc
gaaatgtgtatgactggggaaaacgaattctctttgacgcgaatcagcatagtcgactgg
gtcggcgatgtgatactcgacgagcttgtcaagcctgataaacccattatcgactacgtt
acccaattttcgggcatcacagaagagatgctcgcacctgttacgactacactacacgat
attcagcagaagctgctcgaactgttgaccccccgcacaatcttaataggacactctcta
gagtcagacaccaaggctcttcgtatctctcatcccttcatcatagacacctccattatc
taccctcatcctcgtggacccccactcaagtcctccttaaaatggctcgcccaaaaatac
ttgtccaaggagattcaaaaaggcggcgcaagcggccatgacagcattgaggacgccaaa
acatgcctcgatcttgttaagcaaaaatgcgaaaaggggaaagcatggggtacgtccgac
tcccagggagaaaatctattccgtcgtcttgcacgggctggaaccgcatacaaggctcaa
gggggcgctgcgggaggccttgaagtgggtaagacaagtgctgctattgattggggcgat
ccatccaagggcgcaggagctggcgctacatatcagctcggctgcaagaacgacgaggat
gtgaccaagaacgtaatccgtgctgtgcaaggagacccggacggcctcgaaatccgtggc
ggcggcgtcgactttgtttgggcgagaatgcgtgagcttgaggcccttcaaggctggtgg
aaccgcaaccgtatcgaaaacacgaacagcgacggcggcccccccgaagagtccgaggaa
ctttcaaacaaatcccagctcgagcaggcgttggtccgtttcacagagcgtattcaacgc
atctatgatgccttgccgccctgcacagccctcatgctgtacagcggctcgggcgacccg
cgcgaaatgtctcgcctgcagaaggtgcacgcgcagtggcgcaaggagtacaataccccc
ggcaagaactggaacgacctcagcgtcaaatggactgacgttgaggatcaagagctgaag
gaagcggcaagaagggctcgatcaggcattggttttatcacagtgaaatga
>Fp84
atgggtaagaaatcaaagagaaaagccgcgcaaatcgtcgacaaaacccttaccgtccta
ggagccgaccctgtccttgatacctccgaaaagtcctactccaacgagcaccaagatgcg
gttcagcaaccagaaaagttcgacgagggtatacctgtgacaaccgcggtcgcgaaactt
gagacttctacttccacacaaagcgatagcagtctcaagcgctccaagcctcatgaggat
gacgaccaaggagaatggcaggtcgtttcgcgcgcttccaagaagcttaaaaagattccc
aagccaggcaagaattatcccacgattaccttttcacccaacgcacgactccaatcaaag
gtcaatattagccaactacgagatctggtaacttatattttcgccgacggttctggtccc
cagtgggttggcgttacccaccgtcctgcctttcgaaagattgtagctataatgataccc
ggtgtcgaggaagccatgttcaagcacacagtcgatttcgacacatacaatgatactcca
aagggaggcaacactatcgccacatcgcccgacgactatcatcccagggagttgaaggaa
gagcgtctgccaaaagcactgcagcctttcgcaaaaatgtttacgcatttgtggcctgtc
aagaccccaggcgatgaccgccatggaaaaatgcattcacccctggctgcctttttgacc
gccccggctcctaaggaaaagaacgggcagaagaaaggtcccaagccagcgtccgaacct
caagggtggaagaatgagaggacgctcatcaccgaattcctctgcaatgtcgacgacttg
agtgacaacggctatctagttcatccagctatgctagaaggtaccgcaaaagaccagttc
gtcctccctcctggctgggtgatcacgaatgtagacaattttgaagatggagaaccccct
gcggatgagattcaaaagggtagtatcactgcaggacgagacgtcttggccctggattgc
gaaatgtgtatgactggggaaaacgaattctctttgacgcgaatcagcatagtcgactgg
gtcggcgatgtgatactcgacgagcttgtcaagcctgataaacccattatcgactacgtt
acccaattttcgggcatcacagaagagatgctcgcacctgttacgactacactacacgat
attcagcagaagctgctcgaactgttgaccccccgcacaatcttaataggacactctcta
gagtcagacaccaaggctcttcgtatctctcatcccttcatcatagacacctccattatc
taccctcatcctcgtggacccccactcaagtcctccttaaaatggctcgcccaaaaatac
ttgtccaaggagattcaaaaaggcggcgcaagcggccatgacagcattgaggacgccaaa
acatgcctcgatcttgttaagcaaaaatgcgaaaaggggaaagcatggggtacgtccgac
tcccagggagaaaatctattccgtcgtcttgcacgggctggaaccgcatacaaggctcaa
gggggcgctgcgggaggccttgaagtgggtaagacaagtgctgctattgattggggcgat
ccatccaagggcgcaggagctggcgctacatatcagctcggctgcaagaacgacgaggat
gtgaccaagaacgtaatccgtgctgtgcaaggagacccggacggcctcgaaatccgtggc
ggcggcgtcgactttgtttgggcgagaatgcgtgagcttgaggcccttcaaggctggtgg
aaccgcaaccgtatcgaaaacacgaacagcgacggcggcccccccgaagagtccgaggaa
ctttcaaacaaatcccagctcgagcaggcgttggtccgtttcacagagcgtattcaacgc
atctatgatgccttgccgccctgcacagccctcatgctgtacagcggctcgggcgacccg
cgcgaaatgtctcgcctgcagaaggtgcacgcgcagtggcgcaaggagtacaataccccc
ggcaagaactggaacgacctcagcgtcaaatggactgacgttgaggatcaagagctgaag
gaagcggcaagaagggctcgatcaggcattggttttatcacagtgaaatga
>Fp86
atgggtaagaaatcaaagagaaaagctgcgcaaatcgtcgacaaaacccttaccgtccta
ggagccgaccctgtccttgatacctccgaaaagtcctactccaacgagcaccaagatgcg
gttcagcaaccagaaaagttcgacgagggtatacctgtgacaaccgcggtcgcgaaactt
gagacttctacttccacacaaagcgatagcagtctcaagcgctccaagcctcatgaggat
gacgaccaaggagaatggcaggtcgtttcgcgcgcttccaagaagcttaaaaagattccc
aagccaggcaagaattatcccacgattaccttttcacccaacgcacgactccaatcaaag
gtcaatattagccaactacgagatctggtaacttatattttcgccgacggttctggtccc
cagtgggttggcgttacccaccgtcctgcctttcgaaagattgtagctataatgataccc
ggtgtcgaggaagccatgttcaagcacacagtcgatttcgacacatacaatgatactcca
aagggaggcaacactatcgccacatcgcccgacgactatcatcccagggagttgaaggaa
gagcgtctgccaaaagcactgcagcctttcgcaaaaatgtttacgcatttgtggcctgtc
aagaccccaggcgatgaccgccatggaaaaatgcattcacccctggctgcctttttgacc
gccccggctcctaaggaaaagaacgggcagaagaaaggtcccaagccagcgtccgaacct
caagggtggaagaatgagaggacgctcatcaccgaattcctctgcaatgtcgacgacttg
agtgacaacggctatctagttcatccagctatgctagaaggtaccgcaaaagaccagttc
gtcctccctcctggctgggtgatcacgaatgtagacaattttgaagatggagaaccccct
gcggatgagattcaaaagggtagtatcactgcaggacgagacgtcttggccctggattgc
gaaatgtgtatgactggggaaaacgaattctctttgacgcgaatcagcatagtcgactgg
gtcggcaatgtgatactcgacgagcttgtcaagcctgataaacccattatcgactacgtt
acccaattttcgggcatcacagaagagatgctcgcacctgttacgactacactacacgat
attcagcagaagctgctcgaactgttgaccccccgcacaatcttaataggacactctcta
gagtcagacaccaaggctcttcgtatctctcatcccttcatcatagacacctccattatc
taccctcatcctcgtggacccccactcaagtcctccttaaaatggctcgcccaaaaatac
ttgtccaaggagattcaaaaaggcggcgcaagcggccatgacagcattgaggacgccaaa
acatgcctcgatcttgttaagcaaaaatgcgaaaaggggaaagcatggggtacgtccgac
tcccagggagaaaatctattccgtcgtcttgcacgggctggaaccgcatacaaggctcaa
gggggcgctgcgggaggccttgaagtgggtaagacaagtgctgctattgattggggcgac
ccatccaagggcgcaggagctggcgctacatatcagctcggctgcaagaacgacgaggat
gtgaccaagaacgtaatccgtgctgtgcaaggagacccggacggcctcgaaatccgtggc
ggcggcgtcgactttgtttgggcgagaatgcgtgagcttgaggcccttcaaggctggtgg
aaccgcaaccgtatcgaaaacacgaacagcgacggcggcccccccgaagagtccgaggaa
ctttcaaacaaatcccagctcgagcaggcgttggtccgtttcacagagcgcattcaacgc
atctatgatgccttgccgccctgcacagccctcatgctgtacagcggctcgggcgacccg
cgcgaaatgtctcgcctgcagaaggtgcacgcgcagtggcgcaaggagtacaataccccc
ggcaagaactggaacgacctcagcgtcaaatggactgacgttgaggatcaagagctgaag
gaagcggcaagaagggctcgatcaggcattggttttatcacagtgaaatga
>Fvenenatum.busco
atgggtaagaaatcaaagagaaaagccgcgcaaatcgtcgacaaaacccttaccgtccta
ggagccgaccctgtccttgagattgccgaaaagtcctcccccaacgagcaccaagatgcg
gttcagcaaccagaaaggctcgacgagggtgtacctgtgacaaccgcggtcgcaaaactt
gagacttctacttcaacacaaagcgatagcagtctcaagcgctccaagcctcatgaggat
gacgaccaaggagaatggcaggtagtttcgcgagcttctaagaagcttaaaaagatcccc
aagccaggcaagaactatcccacgattaccttttcacccaacgcgcgactccaatcaaag
gtcaacattacccagctacgagatctggtaacttatatcttcgccgacggttctggtccc
caatgggttggcgttacccatcgtcctgcctttcgaaagattgtagctataatgataccc
ggtgtcgaggaagccatgttcaagcacactgtcgatttcgacacatacaatgatactgca
acgggagacaacactatcgccacatcgcccgacgactattatcccagggtgttgaaggaa
gaccgtctaccaaaagcactacagcctttcgccaaaatgtttacgcatttgtggcctgtc
aagaccccaggcgatgaccgtcatgggaaaatgcattcacccctggctgccttcctgact
gccccggctcctaaggaaaagaacgggcagacgaagggtcccaagccagcatccgaaccc
caagggtggaagaatgagaggacgctcatcaccgaatttctctgcactgtcgatgacttg
agtgacaacggctatctggttcatccagctatgttagaaggtaccgccaaagaccagttc
gtcctccctcctggctgggtcatcacgaatgtagacaagcttgaagatggagaaccccct
gcggatgagattcaaaagggtagtatcacggcaggacgagacgtcttggccctggattgc
gaaatgtgtatgactggggaaaacgagttctctttgacgcgaatcagtatagtcgactgg
gtcggcaatgtggtactcgacgagcttgtcaagcctgataagcccattatcgactacgtt
acccaattctcgggcatcacagaagagatgctcgcacctgtcacgactacactacatgat
attcagcagaagctgctcgagttgttgaccccccgcacaatcttaataggacattctcta
gagtcagacaccaaggctcttcgcatctctcatcctttcatcatagacacctccattatc
taccctcatcctcgcggacccccactaaagtcctctttgaaatggctcgcccaaaaatac
ttgtccaaggagattcaaaaaggcggcgcaagtggccatgacagcattgaggacgccaaa
acatgcctcgatcttgttaagcaaaaatgcgaaaagggaaaagcctggggtacatctgac
tcccagggagagaatctgtttcgtcgtcttgcacgggctgggaccgcatacaaggctcaa
gggggcgctgcgggaggccttgaagtgggcaagacaagtgccgctattgattggggcgac
ccatccaagggcgcaggggctggcgcgacatatcagctcggctgcaagaacgacgaggat
gtgaccaaaaacgtaatccgtgctgtgcaaggagacccagacggcctcgaaatccgtggc
ggcggcgtcgactttgtttgggcgagaatgcgtgagcttgaggcccttcaaggctggtgg
aaccgcaaccgtgtcgaaaacacgaacagcgatggcggtccccccgaagagtccgaggaa
ccttcagacaaatctcagctcgagcaggcgttggtccgtttcacagagcgcattcaacgc
atctatgatgctttgccgccctgcacagccttcatgctgtacagcggctcgggcgacccg
cgcgaaatgtctcgcatgcagaaggtgcacgcgcagtggcgcaaggagtacaataccccc
ggcaagaactggaacgacctcagcgtcaaatggactgacgttgaggatcaagagctgaag
gaagcggcaagaagggcccggtcaggcattggttttatcacagtgaaatga
