# Supplementary material for: Apicidin biosynthesis is linked to accessory chromosomes in Fusarium poae isolates
Source: BMC Genomics. 2021 Aug 4;22:591. doi: 10.1186/s12864-021-07617-y (PMC8340494; doi:10.1186/s12864-021-07617-y)
Supplement: Supplementary file 17 — Additional file 17. Compressed folder containing alignments for each of the 4141 orthologs used in BUSCO analysis. [file 12864_2021_7617_MOESM17_ESM.zip › Fven2_nt_MAFFT/7161at5125_nt.mafft.fasta]

>Fp105
atgtcttcatcactataccacccaagaccggtgttgtcttcacagcgttatacaccttca
ccagactatcttcaagatgctcgacgaacatatcacaacaacagccgcctaccactacgg
gaaaccgccaacaatgcgcaatcacacaacttcaacagcatggttccttgctattcaaac
ccagttggcatctcgccttcagtgccagtcagccttccagctcccatgatcccctcacaa
tcattcgagtgcctctaccgcgtacctacaccaagaaaccaacctcgcttccaacaaaga
agaccccgaaatggtgtcaaccctctctacttctggcctgctttccgccagtatcgtaac
cgacaagcacacaaggacacccaaaaggataagggtggtgtttggaggagacctgagctt
gaagatgcctttgttgactctgttcttctcatgcctcatatgggccgtcgcaagttctca
atgggaggaaagctacatgggcgcaacatgcttatcagcgaatacatcttcacaatatgt
gttgccattcttggcagcaaggagattttccgaatcgacaacagcaacgacagcattgag
cagatgggacgcaagcaggtctcaagccatatgcaagttgtcaagaagttcttcgaggat
ttgcgatgcttccacttccttttccctgctgaggagaagaaggagcctggctccacaaac
tcggaggactactatgacgaggaggaacaagaatccttcaagtccaatcccgttctcact
gctcttgccgagggccgagtacctgatgtcaagcccaactatgaatacttctcacaactt
ctggctctccagtctctgatctcagtccggcccaagacagcagaggtctatgtctcttct
tctgaggtcaagttcagagatgagattgcttacgacgcacaagacactcctctggacgct
gagtccttccctcatcttaacaagtacaacaactgtgatgacagcccaagtgtactcggc
aaggatgtgctacttcacgagtacacccgatctctggatcgaaccacttctgcctgtgtc
aagacggttacccgccgatggcagaaggatgcgcccgagatctacgagactctcgatctc
cccactcgcgatgaggagtgtttgcttctcgagatgtgcgcaactcttgagttgcatgag
catgctcgcttcccttctgggtctgagctcaccggctttgttgaggtggcaatcacaaac
cccaacctccaaaaccaccgttggaagtgtgtaacccgcctcactcgaccgtctgagctt
cacagtgatgacaagaagtcaagcgtatacaccaacgagaccggcatccaccgccgaggc
tgcagcgattccaagcctgactgtgactgccactctcgacctcgtcaggatatccatgtt
cccttccccgccgttgagtgggctagcatcttgagtatggctgttcaatatcctgatgtt
gagcaccagcgcaagaaggaaaagcgcaccaaggctgatgatcgtaagaatctcgaccgt
gctggtagcaagcgcaagcgctctgaggatgacggcgatgccgcttcttgggctcgccgt
gatctcaccggcagcgacctcatctgcaaggtggccatgtaccaagagctttggtcgtgc
gcccccgactcgaaccgatgggttcgacagggcattgtgttctggcgattcaacacaacc
aaccaatggtacaagtacaacccagttttcaagcccgctggtacctcatggcgatggttg
actgtcaatgaccccatgtcccgttaccaccagcaaaaggctcttgtctacccttctgcc
tccatgtcacgagattctatcatgtcgcctactccttcaatcaatcaacacatgacagca
gcgatgaacgagacctttagctctgcatgggatcctagcgtgagtctggcccaagtgcca
agtgtcgccgcaacaaacaatggacttacactattcgagtccttttctggtggactcgct
acacctccaccaaccgcgggtctacaagggtcgtacccaggaagctttgaccacggtatg
cctccaagcacaggtgttggcttcatcccatccacatgcagcacagcgggcgagagccat
ccagtcactggtcatggacacagtcacagccaggcggcttactacgacgcgcagacaaca
ctggcagatctcaagcctgtcatgtctactgtcaaccctttccagagcccagcaacaaca
tcaggactggatctatcaagctctcttgtgtatgataattcagagtgcgacactggcctt
caaggttgggacatgccggcgttggatgggtggtcttcaggtacaggcagcggatcagaa
tggggatctcaccacaaggtcgagcccagcagtgatcagacatctctatggtcgcaatca
caatgggcacacatggcgggtgaccgtgatggcagtcctcgaccaatgaagcgaagacga
ggagatgccattggcagccatataccaccaacaatgacagca---gcaggaggatggtga
>Fp108
atgtcttcatcactataccacccaagaccggtgttgtcttcacagcgttatacaccttca
ccagactatcttcaagatgctcgacgaacatatcacaacaacagccgcctaccactacgg
gaaaccgccaacaatgcgcaatcacacaacttcaacagcatggttccttgctattcaaac
ccagttggcatctcgccttcagtgccagtcagccttccagctcccatgatcccctcacaa
tcattcgagtgcctctaccgcgtacctacaccaagaaaccaacctcgcttccaacaaaga
agaccccgaaatggtgtcaaccctctctacttctggcctgctttccgccagtatcgtaac
cgacaagcacacaaggacacccaaaaggataagggtggtgtttggaggagacctgagctt
gaagatgcctttgttgactctgttcttctcatgcctcatatgggccgtcgcaagttctca
atgggaggaaagctacatgggcgcaacatgcttatcagcgaatacatcttcacaatatgt
gttgccattcttggcagcaaggagattttccgaatcgacaacagcaacgacagcattgag
cagatgggacgcaagcaggtctcaagccatatgcaagttgtcaagaagttcttcgaggat
ttgcgatgcttccacttccttttccctgctgaggagaagaaggagcctggctccacaaac
tcggaggactactatgacgaggaggaacaagaatccttcaagtccaatcccgttctcact
gctcttgccgagggccgagtacctgatgtcaagcccaactatgaatacttctcacaactt
ctggctctccagtctctgatctcagtccggcccaagacagcagaggtctatgtctcttct
tctgaggtcaagttcagagatgagattgcttacgacgcacaagacactcctctggacgct
gagtccttccctcatcttaacaagtacaacaactgtgatgacagcccaagtgtactcggc
aaggatgtgctacttcacgagtacacccgatctctggatcgaaccacttctgcctgtgtc
aagacggttacccgccgatggcagaaggatgcgcccgagatctacgagactctcgatctc
cccactcgcgatgaggagtgtttgcttctcgagatgtgcgcaactcttgagttgcatgag
catgctcgcttcccttctgggtctgagctcaccggctttgttgaggtggcaatcacaaac
cccaacctccaaaaccaccgttggaagtgtgtaacccgcctcactcgaccgtctgagctt
cacagtgatgacaagaagtcaagcgtatacaccaacgagaccggcatccaccgccgaggc
tgcagcgattccaagcctgactgtgactgccactctcgacctcgtcaggatatccatgtt
cccttccccgccgttgagtgggctagcatcttgagtatggctgttcaatatcctgatgtt
gagcaccagcgcaagaaggaaaagcgcaccaaggctgatgatcgtaagaatctcgaccgt
gctggtagcaagcgcaagcgctctgaggatgacggcgatgccgcttcttgggctcgccgt
gatctcaccggcagcgacctcatctgcaaggtggccatgtaccaagagctttggtcgtgc
gcccccgactcgaaccgatgggttcgacagggcattgtgttctggcgattcaacacaacc
aaccaatggtacaagtacaacccagttttcaagcccgctggtacctcatggcgatggttg
actgtcaatgaccccatgtcccgttaccaccagcaaaaggctcttgtctacccttctgcc
tccatgtcacgagattctatcatgtcgcctactccttcaatcaatcaacacatgacagca
gcgatgaacgagacctttagctctgcatgggatcctagcgtgagtctggcccaagtgcca
agtgtcgccgcaacaaacaatggacttacactattcgagtccttttctggtggactcgct
acacctccaccaaccgcgggtctacaagggtcgtacccaggaagctttgaccacggtatg
cctccaagcacaggtgttggcttcatcccatccacatgcagcacagcgggcgagagccat
ccagtcactggtcatggacacagtcacagccaggcggcttactacgacgcgcagacaaca
ctggcagatctcaagcctgtcatgtctactgtcaaccctttccagagcccagcaacaaca
tcaggactggatctatcaagctctcttgtgtatgataattcagagtgcgacactggcctt
caaggttgggacatgccggcgttggatgggtggtcttcaggtacaggcagcggatcagaa
tggggatctcaccacaaggtcgagcccagcagtgatcagacatctctatggtcgcaatca
caatgggcacacatggcgggtgaccgtgatggcagtcctcgaccaatgaagcgaagacga
ggagatgccattggcagccatataccaccaacaatgacagca---gcaggaggatggtga
>Fp118
atgtcttcatcactataccacccaagaccggtgttgtcttcacagcgttatacaccttca
ccagactatcttcaagatgctcgacgaacatatcacaacaacagccgcctaccactacgg
gaaaccgccaacaatgcgcaatcacacaacttcaacagcatggttccttgctattcaaac
ccagttggcatctcgccttcagtgccagtcagccttccagctcccatgatcccctcacaa
tcattcgagtgcctctaccgcgtacctacaccaagaaaccaacctcgcttccaacaaaga
agaccccgaaatggtgtcaaccctctctacttctggcctgctttccgccagtatcgtaac
cgacaagcacacaaggacacccaaaaggataagggtggtgtttggaggagacctgagctt
gaagatgcctttgttgactctgttcttctcatgcctcatatgggccgtcgcaagttctca
atgggaggaaagctacatgggcgcaacatgcttatcagcgaatacatcttcacaatatgt
gttgccattcttggcagcaaggagattttccgaatcgacaacagcaacgacagcattgag
cagatgggacgcaagcaggtctcaagccatatgcaagttgtcaagaagttcttcgaggat
ttgcgatgcttccacttccttttccctgctgaggagaagaaggagcctggctccacaaac
tcggaggactactatgacgaggaggaacaagaatccttcaagtccaatcccgttctcact
gctcttgccgagggccgagtacctgatgtcaagcccaactatgaatacttctcacaactt
ctggctctccagtctctgatctcagtccggcccaagacagcagaggtctatgtctcttct
tctgaggtcaagttcagagatgagattgcttacgacgcacaagacactcctctggacgct
gagtccttccctcatcttaacaagtacaacaactgtgatgacagcccaagtgtactcggc
aaggatgtgctacttcacgagtacacccgatctctggatcgaaccacttctgcctgtgtc
aagacggttacccgccgatggcagaaggatgcgcccgagatctacgagactctcgatctc
cccactcgcgatgaggagtgtttgcttctcgagatgtgcgcaactcttgagttgcatgag
catgctcgcttcccttctgggtctgagctcaccggctttgttgaggtggcaatcacaaac
cccaacctccaaaaccaccgttggaagtgtgtaacccgcctcactcgaccgtctgagctt
cacagtgatgacaagaagtcaagcgtatacaccaacgagaccggcatccaccgccgaggc
tgcagcgattccaagcctgactgtgactgccactctcgacctcgtcaggatatccatgtt
cccttccccgccgttgagtgggctagcatcttgagtatggctgttcaatatcctgatgtt
gagcaccagcgcaagaaggaaaagcgcaccaaggctgatgatcgtaagaatctcgaccgt
gctggtagcaagcgcaagcgctctgaggatgacggcgatgccgcttcttgggctcgccgt
gatctcaccggcagcgacctcatctgcaaggtggccatgtaccaagagctttggtcgtgc
gcccccgactcgaaccgatgggttcgacagggcattgtgttctggcgattcaacacaacc
aaccaatggtacaagtacaacccagttttcaagcccgctggtacctcatggcgatggttg
actgtcaatgaccccatgtcccgttaccaccagcaaaaggctcttgtctacccttctgcc
tccatgtcacgagattctatcatgtcgcctactccttcaatcaatcaacacatgacagca
gcgatgaacgagacctttagctctgcatgggatcctagcgtgagtctggcccaagtgcca
agtgtcgccgcaacaaacaatggacttacactattcgagtccttttctggtggactcgct
acacctccaccaaccgcgggtctacaagggtcgtacccaggaagctttgaccacggtatg
cctccaagcacaggtgttggcttcatcccatccacatgcagcacagcgggcgagagccat
ccagtcactggtcatggacacagtcacagccaggcggcttactacgacgcgcagacaaca
ctggcagatctcaagcctgtcatgtctactgtcaaccctttccagagcccagcaacaaca
tcaggactggatctatcaagctctcttgtgtatgataattcagagtgcgacactggcctt
caaggttgggacatgccggcgttggatgggtggtctacaggtacaggcagcggatcagaa
tggggatctcaccacaaggtcgagcccagcagtgatcagacatctctatggtcgcaatca
caatgggcacacatggcgggtgaccgtgatggcagtcctcgaccaatgaagcgaagacga
ggagatgccattggcagccatataccaccaacaatgacagca---gcaggaggatggtga
>Fp122
atgtcttcatcactataccacccaagaccggtgttgtcttcacagcgttatacaccttca
ccagactatcttcaagatgctcgacgaacatatcacaacaacagccgcctaccactacgg
gaaaccgccaacaatgcgcaatcacacaacttcaacagcatggttccttgctattcaaac
ccagttggcatctcgccttcagtgccagtcagccttccagctcccatgatcccctcacaa
tcattcgagtgcctctaccgcgtacctacaccaagaaaccaacctcgcttccaacaaaga
agaccccgaaatggtgtcaaccctctctacttctggcctgctttccgccagtatcgtaac
cgacaagcacacaaggacacccaaaaggataagggtggtgtttggaggagacctgagctt
gaagatgcctttgttgactctgttcttctcatgcctcatatgggccgtcgcaagttctca
atgggaggaaagctacatgggcgcaacatgcttatcagcgaatacatcttcacaatatgt
gttgccattcttggcagcaaggagattttccgaatcgacaacagcaacgacagcattgag
cagatgggacgcaagcaggtctcaagccatatgcaagttgtcaagaagttcttcgaggat
ttgcgatgcttccacttccttttccctgctgaggagaagaaggagcctggctccacaaac
tcggaggactactatgacgaggaggaacaagaatccttcaagtccaatcccgttctcact
gctcttgccgagggccgagtacctgatgtcaagcccaactatgaatacttctcacaactt
ctggctctccagtctctgatctcagtccggcccaagacagcagaggtctatgtctcttct
tctgaggtcaagttcagagatgagattgcttacgacgcacaagacactcctctggacgct
gagtccttccctcatcttaacaagtacaacaactgtgatgacaacccaagtgtactcggc
aaggatgtgctacttcacgagtacacccgatctctggatcgaaccacttctgcctgtgtc
aagacggttacccgccgatggcagaaggatgcgcccgagatctacgagactctcgatctc
cccactcgcgatgaggagtgtttgcttctcgagatgtgcgcaactcttgagttgcatgag
catgctcgcttcccttctgggtctgagctcaccggctttgttgaggtggcaatcacaaac
cccaacctccaaaaccaccgttggaagtgtgtaacccgcctcactcgaccgtctgagctt
cacagtgatgacaagaagtcaagcgtatacaccaacgagaccggcatccaccgccgaggc
tgcagcgattccaagcctgactgtgactgccactctcgacctcgtcaggatatccatgtt
cccttccccgccgttgagtgggctagcatcttgagtatggctgttcaatatcctgatgtt
gagcaccagcgcaagaaggaaaagcgcaccaaggctgatgatcgtaagaatctcgaccgt
gctggtagcaagcgcaagcgctctgaggatgacggcgatgccgcttcttgggctcgccgt
gatctcaccggcagcgacctcatctgcaaggtggccatgtaccaagagctttggtcgtgc
gcccccgactcgaaccgatgggttcgacagggcattgtgttctggcgattcaacacaacc
aaccaatggtacaagtacaacccagttttcaagcccgctggtacctcatggcgatggttg
actgtcaatgaccccatgtcccgttaccaccagcaaaaggctcttgtctacccttctgcc
tccatgtcacgagattctatcatgtcgcctactccttcaatcaatcaacacatgacagca
gcgatgaacgagacctttagctctgcatgggatcctagcgtgagtctggcccaagtgcca
agtgtcgccgcaacaaacaatggacttacactattcgagtccttttctggtggactcgct
acacctccaccaaccgcgggtctacaagggtcgtacccaggaagctttgaccacggtatg
cctccaagcacaggtgttggcttcatcccatccacatgcagcacagcgggcgagagccat
ccagtcactggtcatggacacagtcacagccaggcggcttactacgacgcgcagacaaca
ctggcagatctcaagcctgtcatgtctactgtcaaccctttccagagcccagcaacaaca
tcaggactggatctatcaagctctcttgtgtatgataattcagagtgcgacactggcctt
caaggttgggacatgccggcgttggatgggtggtctacaggtacaggcagcggatcagaa
tggggatctcaccacaaggtcgagcccagcagtgatcagacatctctatggtcgcaatca
caatgggcacacatggcgggtgaccgtgatggcagtcctcgaccaatgaagcgaagacga
ggagatgccattggcagccatataccaccaacaatgacagca---gcaggaggatggtga
>Fp125
atgtcttcatcactataccacccaagaccggtgttgtcttcacagcgttatacaccttca
ccagactatcttcaagatgctcgacgaacatatcacaacaacagccgcctaccactacgg
gaaaccgccaacaatgcgcaatcacacaacttcaacagcatggttccttgctattcaaac
ccagttggcatctcgccttcagtgccagtcagccttccagctcccatgatcccctcacaa
tcattcgagtgcctctaccgcgtacctacaccaagaaaccaacctcgcttccaacaaaga
agaccccgaaatggtgtcaaccctctctacttctggcctgctttccgccagtatcgtaac
cgacaagcacacaaggacacccaaaaggataagggtggtgtttggaggagacctgagctt
gaagatgcctttgttgactctgttcttctcatgcctcatatgggccgtcgcaagttctca
atgggaggaaagctacatgggcgcaacatgcttatcagcgaatacatcttcacaatatgt
gttgccattcttggcagcaaggagattttccgaatcgacaacagcaacgacagcattgag
cagatgggacgcaagcaggtctcaagccatatgcaagttgtcaagaagttcttcgaggat
ttgcgatgcttccacttccttttccctgctgaggagaagaaggagcctggctccacaaac
tcggaggactactatgacgaggaggaacaagaatccttcaagtccaatcccgttctcact
gctcttgccgagggccgagtacctgatgtcaagcccaactatgaatacttctcacaactt
ctggctctccagtctctgatctcagtccggcccaagacagcagaggtctatgtctcttct
tctgaggtcaagttcagagatgagattgcttacgacgcacaagacactcctctggacgct
gagtccttccctcatcttaacaagtacaacaactgtgatgacagcccaagtgtactcggc
aaggatgtgctacttcacgagtacacccgatctctggatcgaaccacttctgcctgtgtc
aagacggttacccgccgatggcagaaggatgcgcccgagatctacgagactctcgatctc
cccactcgcgatgaggagtgtttgcttctcgagatgtgcgcaactcttgagttgcatgag
catgctcgcttcccttctgggtctgagctcaccggctttgttgaggtggcaatcacaaac
cccaacctccaaaaccaccgttggaagtgtgtaacccgcctcactcgaccgtctgagctt
cacagtgatgacaagaagtcaagcgtatacaccaacgagaccggcatccaccgccgaggc
tgcagcgattccaagcctgactgtgactgccactctcgacctcgtcaggatatccatgtt
cccttccccgccgttgagtgggctagcatcttgagtatggctgttcaatatcctgatgtt
gagcaccagcgcaagaaggaaaagcgcaccaaggctgatgatcgtaagaatctcgaccgt
gctggtagcaagcgcaagcgctctgaggatgacggcgatgccgcttcttgggctcgccgt
gatctcaccggcagcgacctcatctgcaaggtggccatgtaccaagagctttggtcgtgc
gcccccgactcgaaccgatgggttcgacagggcattgtgttctggcgattcaacacaacc
aaccaatggtacaagtacaacccagttttcaagcccgctggtacctcatggcgatggttg
actgtcaatgaccccatgtcccgttaccaccagcaaaaggctcttgtctacccttctgcc
tccatgtcacgagattctatcatgtcgcctactccttcaatcaatcaacacatgacagca
gcgatgaacgagacctttagctctgcatgggatcctagcgtgagtctggcccaagtgcca
agtgtcgccgcaacaaacaatggacttacactattcgagtccttttctggtggactcgct
acacctccaccaaccgcgggtctacaagggtcgtacccaggaagctttgaccacggtatg
cctccaagcacaggtgttggcttcatcccatccacatgcagcacagcgggcgagagccat
ccagtcactggtcatggacacagtcacagccaggcggcttactacgacgcgcagacaaca
ctggcagatctcaagcctgtcatgtctactgtcaaccctttccagagcccagcaacaaca
tcaggactggatctatcaagctctcttgtgtatgataattcagagtgcgacactggcctt
caaggttgggacatgccggcgttggatgggtggtcttcaggtacaggcagcggatcagaa
tggggatctcaccacaaggtcgagcccagcagtgatcagacatctctatggtcgcaatca
caatgggcacacatggcgggtgaccgtgatggcagtcctcgaccaatgaagcgaagacga
ggagatgccattggcagccatataccaccaacaatgacagca---gcaggaggatggtga
>Fp13r
atgtcttcatcactataccacccaagaccggtgttgtcttcacagcgttatacaccttca
ccagactatcttcaagatgctcgacgaacatatcacaacaacagccgcctaccactacgg
gaaaccgccaacaatgcgcaatcacacaacttcaacagcatggttccttgctattcaaac
ccagttggcatctcgccttcagtgccagtcagccttccagctcccatgatcccctcacaa
tcattcgagtgcctctaccgcgtacctacaccaagaaaccaacctcgcttccaacaaaga
agaccccgaaatggtgtcaaccctctctacttctggcctgctttccgccagtatcgtaac
cgacaagcacacaaggacacccaaaaggataagggtggtgtttggaggagacctgagctt
gaagatgcctttgttgactctgttcttctcatgcctcatatgggccgtcgcaagttctca
atgggaggaaagctacatgggcgcaacatgcttatcagcgaatacatcttcacaatatgt
gttgccattcttggcagcaaggagattttccgaatcgacaacagcaacgacagcattgag
cagatgggacgcaagcaggtctcaagccatatgcaagttgtcaagaagttcttcgaggat
ttgcgatgcttccacttccttttccctgctgaggagaagaaggagcctggctccacaaac
tcggaggactactatgacgaggaggaacaagaatccttcaagtccaatcccgttctcact
gctcttgccgagggccgagtacctgatgtcaagcccaactatgaatacttctcacaactt
ctggctctccagtctctgatctcagtccggcccaagacagcagaggtctatgtctcttct
tctgaggtcaagttcagagatgagattgcttacgacgcacaagacactcctctggacgct
gagtccttccctcatcttaacaagtacaacaactgtgatgacagcccaagtgtactcggc
aaggatgtgctacttcacgagtacacccgatctctggatcgaaccacttctgcctgtgtc
aagacggttacccgccgatggcagaaggatgcgcccgagatctacgagactctcgatctc
cccactcgcgatgaggagtgtttgcttctcgagatgtgcgcaactcttgagttgcatgag
catgctcgcttcccttctgggtctgagctcaccggctttgttgaggtggcaatcacaaac
cccaacctccaaaaccaccgttggaagtgtgtaacccgcctcactcgaccgtctgagctt
cacagtgatgacaagaagtcaagcgtatacaccaacgagaccggcatccaccgccgaggc
tgcagcgattccaagcctgactgtgactgccactctcgacctcgtcaggatatccatgtt
cccttccccgccgttgagtgggctagcatcttgagtatggctgttcaatatcctgatgtt
gagcaccagcgcaagaaggaaaagcgcaccaaggctgatgatcgtaagaatctcgaccgt
gctggtagcaagcgcaagcgctctgaggatgacggcgatgccgcttcttgggctcgccgt
gatctcaccggcagcgacctcatctgcaaggtggccatgtaccaagagctttggtcgtgc
gcccccgactcgaaccgatgggttcgacagggcattgtgttctggcgattcaacacaacc
aaccaatggtacaagtacaacccagttttcaagcccgctggtacctcatggcgatggttg
actgtcaatgaccccatgtcccgttaccaccagcaaaaggctcttgtctacccttctgcc
tccatgtcacgagattctatcatgtcgcctactccttcaatcaatcaacacatgacagca
gcgatgaacgagacctttagctctgcatgggatcctagcgtgagtctggcccaagtgcca
agtgtcgccgcaacaaacaatggacttacactattcgagtccttttctggtggactcgct
acacctccaccaaccgcgggtctacaagggtcgtacccaggaagctttgaccacggtatg
cctccaagcacaggtgttggcttcatcccatccacatgcagcacagcgggcgagagccat
ccagtcactggtcatggacacagtcacagccaggcggcttactacgacgcgcagacaaca
ctggcagatctcaagcctgtcatgtctactgtcaaccctttccagagcccagcaacaaca
tcaggactggatctatcaagctctcttgtgtatgataattcagagtgcgacactggcctt
caaggttgggacatgccggcgttggatgggtggtctacaggtacaggcagcggatcagaa
tggggatctcaccacaaggtcgagcccagcagtgatcagacatctctatggtcgcaatca
caatgggcacacatggcgggtgaccgtgatggcagtcctcgaccaatgaagcgaagacga
ggagatgccattggcagccatataccaccaacaatgacagca---gcaggaggatggtga
>Fp144
atgtcttcatcactataccacccaagaccggtgttgtcttcacagcgttatacaccttca
ccagactatcttcaagatgctcgacgaacatatcacaacaacagccgcctaccactacgg
gaaaccgccaacaatgcgcaatcacacaacttcaacagcatggttccttgctattcaaac
ccagttggcatctcgccttcagtgccagtcagccttccagctcccatgatcccctcacaa
tcattcgagtgcctctaccgcgtacctacaccaagaaaccaacctcgcttccaacaaaga
agaccccgaaatggtgtcaaccctctctacttctggcctgctttccgccagtatcgtaac
cgacaagcacacaaggacacccaaaaggataagggtggtgtttggaggagacctgagctt
gaagatgcctttgttgactctgttcttctcatgcctcatatgggccgtcgcaagttctca
atgggaggaaagctacatgggcgcaacatgcttatcagcgaatacatcttcacaatatgt
gttgccattcttggcagcaaggagattttccgaatcgacaacagcaacgacagcattgag
cagatgggacgcaagcaggtctcaagccatatgcaagttgtcaagaagttcttcgaggat
ttgcgatgcttccacttccttttccctgctgaggagaagaaggagcctggctccacaaac
tcggaggactactatgacgaggaggaacaagaatccttcaagtccaatcccgttctcact
gctcttgccgagggccgagtacctgatgtcaagcccaactatgaatacttctcacaactt
ctggctctccagtctctgatctcagtccggcccaagacagcagaggtctatgtctcttct
tctgaggtcaagttcagagatgagattgcttacgacgcacaagacactcctctggacgct
gagtccttccctcatcttaacaagtacaacaactgtgatgacagcccaagtgtactcggc
aaggatgtgctacttcacgagtacacccgatctctggatcgaaccacttctgcctgtgtc
aagacggttacccgccgatggcagaaggatgcgcccgagatctacgagactctcgatctc
cccactcgcgatgaggagtgtttgcttctcgagatgtgcgcaactcttgagttgcatgag
catgctcgcttcccttctgggtctgagctcaccggctttgttgaggtggcaatcacaaac
cccaacctccaaaaccaccgttggaagtgtgtaacccgcctcactcgaccgtctgagctt
cacagtgatgacaagaagtcaagcgtatacaccaacgagaccggcatccaccgccgaggc
tgcagcgattccaagcctgactgtgactgccactctcgacctcgtcaggatatccatgtt
cccttccccgccgttgagtgggctagcatcttgagtatggctgttcaatatcctgatgtt
gagcaccagcgcaagaaggaaaagcgcaccaaggctgatgatcgtaagaatctcgaccgt
gctggtagcaagcgcaagcgctctgaggatgacggcgatgccgcttcttgggctcgccgt
gatctcaccggcagcgacctcatctgcaaggtggccatgtaccaagagctttggtcgtgc
gcccccgactcgaaccgatgggttcgacagggcattgtgttctggcgattcaacacaacc
aaccaatggtacaagtacaacccagttttcaagcccgctggtacctcatggcgatggttg
actgtcaatgaccccatgtcccgttaccaccagcaaaaggctcttgtctacccttctgcc
tccatgtcacgagattctatcatgtcgcctactccttcaatcaatcaacacatgacagca
gcgatgaacgagacctttagctctgcatgggatcctagcgtgagtctggcccaagtgcca
agtgtcgccgcaacaaacaatggacttacactattcgagtccttttctggtggactcgct
acacctccaccaaccgcgggtctacaagggtcgtacccaggaagctttgaccacggtatg
cctccaagcacaggtgttggcttcatcccatccacatgcagcacagcgggcgagagccat
ccagtcactggtcatggacacagtcacagccaggcggcttactacgacgcgcagacaaca
ctggcagatctcaagcctgtcatgtctactgtcaaccctttccagagcccagcaacaaca
tcaggactggatctatcaagctctcttgtgtatgataattcagagtgcgacactggcctt
caaggttgggacatgccggcgttggatgggtggtctacaggtacaggcagcggatcagaa
tggggatctcaccacaaggtcgagcccagcagtgatcagacatctctatggtcgcaatca
caatgggcacacatggcgggtgaccgtgatggcagtcctcgaccaatgaagcgaagacga
ggagatgccattggcagccatataccaccaacaatgacagca---gcaggaggatggtga
>Fp146
atgtcttcatcactataccacccaagaccggtgttgtcttcacagcgttatacaccttca
ccagactatcttcaagatgctcgacgaacatatcacaacaacagccgcctaccactacgg
gaaaccgccaacaatgcgcaatcacacaacttcaacagcatggttccttgctattcaaac
ccagttggcatctcgccttcagtgccagtcagccttccagctcccatgatcccctcacaa
tcattcgagtgcctctaccgcgtacctacaccaagaaaccaacctcgcttccaacaaaga
agaccccgaaatggtgtcaaccctctctacttctggcctgctttccgccagtatcgtaac
cgacaagcacacaaggacacccaaaaggataagggtggtgtttggaggagacctgagctt
gaagatgcctttgttgactctgttcttctcatgcctcatatgggccgtcgcaagttctca
atgggaggaaagctacatgggcgcaacatgcttatcagcgaatacatcttcacaatatgt
gttgccattcttggcagcaaggagattttccgaatcgacaacagcaacgacagcattgag
cagatgggacgcaagcaggtctcaagccatatgcaagttgtcaagaagttcttcgaggat
ttgcgatgcttccacttccttttccctgctgaggagaagaaggagcctggctccacaaac
tcggaggactactatgacgaggaggaacaagaatccttcaagtccaatcccgttctcact
gctcttgccgagggccgagtacctgatgtcaagcccaactatgaatacttctcacaactt
ctggctctccagtctctgatctcagtccggcccaagacagcagaggtctatgtctcttct
tctgaggtcaagttcagagatgagattgcttacgacgcacaagacactcctctggacgct
gagtccttccctcatcttaacaagtacaacaactgtgatgacagcccaagtgtactcggc
aaggatgtgctacttcacgagtacacccgatctctggatcgaaccacttctgcctgtgtc
aagacggttacccgccgatggcagaaggatgcgcccgagatctacgagactctcgatctc
cccactcgcgatgaggagtgtttgcttctcgagatgtgcgcaactcttgagttgcatgag
catgctcgcttcccttctgggtctgagctcaccggctttgttgaggtggcaatcacaaac
cccaacctccaaaaccaccgttggaagtgtgtaacccgcctcactcgaccgtctgagctt
cacagtgatgacaagaagtcaagcgtatacaccaacgagaccggcatccaccgccgaggc
tgcagcgattccaagcctgactgtgactgccactctcgacctcgtcaggatatccatgtt
cccttccccgccgttgagtgggctagcatcttgagtatggctgttcaatatcctgatgtt
gagcaccagcgcaagaaggaaaagcgcaccaaggctgatgatcgtaagaatctcgaccgt
gctggtagcaagcgcaagcgctctgaggatgacggcgatgccgcttcttgggctcgccgt
gatctcaccggcagcgacctcatctgcaaggtggccatgtaccaagagctttggtcgtgc
gcccccgactcgaaccgatgggttcgacagggcattgtgttctggcgattcaacacaacc
aaccaatggtacaagtacaacccagttttcaagcccgctggtacctcatggcgatggttg
actgtcaatgaccccatgtcccgttaccaccagcaaaaggctcttgtctacccttctgcc
tccatgtcacgagattctatcatgtcgcctactccttcaatcaatcaacacatgacagca
gcgatgaacgagacctttagctctgcatgggatcctagcgtgagtctggcccaagtgcca
agtgtcgccgcaacaaacaatggacttacactattcgagtccttttctggtggactcgct
acacctccaccaaccgcgggtctacaagggtcgtacccaggaagctttgaccacggtatg
cctccaagcacaggtgttggcttcatcccatccacatgcagcacagcgggcgagagccat
ccagtcactggtcatggacacagtcacagccaggcggcttactacgacgcgcagacaaca
ctggcagatctcaagcctgtcatgtctactgtcaaccctttccagagcccagcaacaaca
tcaggactggatctatcaagctctcttgtgtatgataattcagagtgcgacactggcctt
caaggttgggacatgccggcgttggatgggtggtctacaggtacaggcagcggatcagaa
tggggatctcaccacaaggtcgagcccagcagtgatcagacatctctatggtcgcaatca
caatgggcacacatggcgggtgaccgtgatggcagtcctcgaccaatgaagcgaagacga
ggagatgccattggcagccatataccaccaacaatgacagca---gcaggaggatggtga
>Fp155
atgtcttcatcactataccacccaagaccggtgttgtcttcacagcgttatacaccttca
ccagactatcttcaagatgctcgacgaacatatcacaacaacagccgcctaccactacgg
gaaaccgccaacaatgcgcaatcacacaacttcaacagcatggttccttgctattcaaac
ccagttggcatctcgccttcagtgccagtcagccttccagctcccatgatcccctcacaa
tcattcgagtgcctctaccgcgtacctacaccaagaaaccaacctcgcttccaacaaaga
agaccccgaaatggtgtcaaccctctctacttctggcctgctttccgccagtatcgtaac
cgacaagcacacaaggacacccaaaaggataagggtggtgtttggaggagacctgagctt
gaagatgcctttgttgactctgttcttctcatgcctcatatgggccgtcgcaagttctca
atgggaggaaagctacatgggcgcaacatgcttatcagcgaatacatcttcacaatatgt
gttgccattcttggcagcaaggagattttccgaatcgacaacagcaacgacagcattgag
cagatgggacgcaagcaggtctcaagccatatgcaagttgtcaagaagttcttcgaggat
ttgcgatgcttccacttccttttccctgctgaggagaagaaggagcctggctccacaaac
tcggaggactactatgacgaggaggaacaagaatccttcaagtccaatcccgttctcact
gctcttgccgagggccgagtacctgatgtcaagcccaactatgaatacttctcacaactt
ctggctctccagtctctgatctcagtccggcccaagacagcagaggtctatgtctcttct
tctgaggtcaagttcagagatgagattgcttacgacgcacaagacactcctctggacgct
gagtccttccctcatcttaacaagtacaacaactgtgatgacagcccaagtgtactcggc
aaggatgtgctacttcacgagtacacccgatctctggatcgaaccacttctgcctgtgtc
aagacggttacccgccgatggcagaaggatgcgcccgagatctacgagactctcgatctc
cccactcgcgatgaggagtgtttgcttctcgagatgtgcgcaactcttgagttgcatgag
catgctcgcttcccttctgggtctgagctcaccggctttgttgaggtggcaatcacaaac
cccaacctccaaaaccaccgttggaagtgtgtaacccgcctcactcgaccgtctgagctt
cacagtgatgacaagaagtcaagcgtatacaccaacgagaccggcatccaccgccgaggc
tgcagcgattccaagcctgactgtgactgccactctcgacctcgtcaggatatccatgtt
cccttccccgccgttgagtgggctagcatcttgagtatggctgttcaatatcctgatgtt
gagcaccagcgcaagaaggaaaagcgcaccaaggctgatgatcgtaagaatctcgaccgt
gctggtagcaagcgcaagcgctctgaggatgacggcgatgccgcttcttgggctcgccgt
gatctcaccggcagcgacctcatctgcaaggtggccatgtaccaagagctttggtcgtgc
gcccccgactcgaaccgatgggttcgacagggcattgtgttctggcgattcaacacaacc
aaccaatggtacaagtacaacccagttttcaagcccgctggtacctcatggcgatggttg
actgtcaatgaccccatgtcccgttaccaccagcaaaaggctcttgtctacccttctgcc
tccatgtcacgagattctatcatgtcgcctactccttcaatcaatcaacacatgacagca
gcgatgaacgagacctttagctctgcatgggatcctagcgtgagtctggcccaagtgcca
agtgtcgccgcaacaaacaatggacttacactattcgagtccttttctggtggactcgct
acacctccaccaaccgcgggtctacaagggtcgtacccaggaagctttgaccacggtatg
cctccaagcacaggtgttggcttcatcccatccacatgcagcacagcgggcgagagccat
ccagtcactggtcatggacacagtcacagccaggcggcttactacgacgcgcagacaaca
ctggcagatctcaagcctgtcatgtctactgtcaaccctttccagagcccagcaacaaca
tcaggactggatctatcaagctctcttgtgtatgataattcagagtgcgacactggcctt
caaggttgggacatgccggcgttggatgggtggtctacaggtacaggcagcggatcagaa
tggggatctcaccacaaggtcgagcccagcagtgatcagacatctctatggtcgcaatca
caatgggcacacatggcgggtgaccgtgatggcagtcctcgaccaatgaagcgaagacga
ggagatgccattggcagccatataccaccaacaatgacagca---gcaggaggatggtga
>Fp157
atgtcttcatcactataccacccaagaccggtgttgtcttcacagcgttatacaccttca
ccagactatcttcaagatgctcgacgaacatatcacaacaacagccgcctaccactacgg
gaaaccgccaacaatgcgcaatcacacaacttcaacagcatggttccttgctattcaaac
ccagttggcatctcgccttcagtgccagtcagccttccagctcccatgatcccctcacaa
tcattcgagtgcctctaccgcgtacctacaccaagaaaccaacctcgcttccaacaaaga
agaccccgaaatggtgtcaaccctctctacttctggcctgctttccgccagtatcgtaac
cgacaagcacacaaggacacccaaaaggataagggtggtgtttggaggagacctgagctt
gaagatgcctttgttgactctgttcttctcatgcctcatatgggccgtcgcaagttctca
atgggaggaaagctacatgggcgcaacatgcttatcagcgaatacatcttcacaatatgt
gttgccattcttggcagcaaggagattttccgaatcgacaacagcaacgacagcattgag
cagatgggacgcaagcaggtctcaagccatatgcaagttgtcaagaagttcttcgaggat
ttgcgatgcttccacttccttttccctgctgaggagaagaaggagcctggctccacaaac
tcggaggactactatgacgaggaggaacaagaatccttcaagtccaatcccgttctcact
gctcttgccgagggccgagtacctgatgtcaagcccaactatgaatacttctcacaactt
ctggctctccagtctctgatctcagtccggcccaagacagcagaggtctatgtctcttct
tctgaggtcaagttcagagatgagattgcttacgacgcacaagacactcctctggacgct
gagtccttccctcatcttaacaagtacaacaactgtgatgacagcccaagtgtactcggc
aaggatgtgctacttcacgagtacacccgatctctggatcgaaccacttctgcctgtgtc
aagacggttacccgccgatggcagaaggatgcgcccgagatctacgagactctcgatctc
cccactcgcgatgaggagtgtttgcttctcgagatgtgcgcaactcttgagttgcatgag
catgctcgcttcccttctgggtctgagctcaccggctttgttgaggtggcaatcacaaac
cccaacctccaaaaccaccgttggaagtgtgtaacccgcctcactcgaccgtctgagctt
cacagtgatgacaagaagtcaagcgtatacaccaacgagaccggcatccaccgccgaggc
tgcagcgattccaagcctgactgtgactgccactctcgacctcgtcaggatatccatgtt
cccttccccgccgttgagtgggctagcatcttgagtatggctgttcaatatcctgatgtt
gagcaccagcgcaagaaggaaaagcgcaccaaggctgatgatcgtaagaatctcgaccgt
gctggtagcaagcgcaagcgctctgaggatgacggcgatgccgcttcttgggctcgccgt
gatctcaccggcagcgacctcatctgcaaggtggccatgtaccaagagctttggtcgtgc
gcccccgactcgaaccgatgggttcgacagggcattgtgttctggcgattcaacacaacc
aaccaatggtacaagtacaacccagttttcaagcccgctggtacctcatggcgatggttg
actgtcaatgaccccatgtcccgttaccaccagcaaaaggctcttgtctacccttctgcc
tccatgtcacgagattctatcatgtcgcctactccttcaatcaatcaacacatgacagca
gcgatgaacgagacctttagctctgcatgggatcctagcgtgagtctggcccaagtgcca
agtgtcgccgcaacaaacaatggacttacactattcgagtccttttctggtggactcgct
acacctccaccaaccgcgggtctacaagggtcgtacccaggaagctttgaccacggtatg
cctccaagcacaggtgttggcttcatcccatccacatgcagcacagcgggcgagagccat
ccagtcactggtcatggacacagtcacagccaggcggcttactacgacgcgcagacaaca
ctggcagatctcaagcctgtcatgtctactgtcaaccctttccagagcccagcaacaaca
tcaggactggatctatcaagctctcttgtgtatgataattcagagtgcgacactggcctt
caaggttgggacatgccggcgttggatgggtggtctacaggtacaggcagcggatcagaa
tggggatctcaccacaaggtcgagcccagcagtgatcagacatctctatggtcgcaatca
caatgggcacacatggcgggtgaccgtgatggcagtcctcgaccaatgaagcgaagacga
ggagatgccattggcagccatataccaccaacaatgacagca---gcaggaggatggtga
>Fp16r
atgtcttcatcactataccacccaagaccggtgttgtcttcacagcgttatacaccttca
ccagactatcttcaagatgctcgacgaacatatcacaacaacagccgcctaccactacgg
gaaaccgccaacaatgcgcaatcacacaacttcaacagcatggttccttgctattcaaac
ccagttggcatctcgccttcagtgccagtcagccttccagctcccatgatcccctcacaa
tcattcgagtgcctctaccgcgtacctacaccaagaaaccaacctcgcttccaacaaaga
agaccccgaaatggtgtcaaccctctctacttctggcctgctttccgccagtatcgtaac
cgacaagcacacaaggacacccaaaaggataagggtggtgtttggaggagacctgagctt
gaagatgcctttgttgactctgttcttctcatgcctcatatgggccgtcgcaagttctca
atgggaggaaagctacatgggcgcaacatgcttatcagcgaatacatcttcacaatatgt
gttgccattcttggcagcaaggagattttccgaatcgacaacagcaacgacagcattgag
cagatgggacgcaagcaggtctcaagccatatgcaagttgtcaagaagttcttcgaggat
ttgcgatgcttccacttccttttccctgctgaggagaagaaggagcctggctccacaaac
tcggaggactactatgacgaggaggaacaagaatccttcaagtccaatcccgttctcact
gctcttgccgagggccgagtacctgatgtcaagcccaactatgaatacttctcacaactt
ctggctctccagtctctgatctcagtccggcccaagacagcagaggtctatgtctcttct
tctgaggtcaagttcagagatgagattgcttacgacgcacaagacactcctctggacgct
gagtccttccctcatcttaacaagtacaacaactgtgatgacagcccaagtgtactcggc
aaggatgtgctacttcacgagtacacccgatctctggatcgaaccacttctgcctgtgtc
aagacggttacccgccgatggcagaaggatgcgcccgagatctacgagactctcgatctc
cccactcgcgatgaggagtgtttgcttctcgagatgtgcgcaactcttgagttgcatgag
catgctcgcttcccttctgggtctgagctcaccggctttgttgaggtggcaatcacaaac
cccaacctccaaaaccaccgttggaagtgtgtaacccgcctcactcgaccgtctgagctt
cacagtgatgacaagaagtcaagcgtatacaccaacgagaccggcatccaccgccgaggc
tgcagcgattccaagcctgactgtgactgccactctcgacctcgtcaggatatccatgtt
cccttccccgccgttgagtgggctagcatcttgagtatggctgttcaatatcctgatgtt
gagcaccagcgcaagaaggaaaagcgcaccaaggctgatgatcgtaagaatctcgaccgt
gctggtagcaagcgcaagcgctctgaggatgacggcgatgccgcttcttgggctcgccgt
gatctcaccggcagcgacctcatctgcaaggtggccatgtaccaagagctttggtcgtgc
gcccccgactcgaaccgatgggttcgacagggcattgtgttctggcgattcaacacaacc
aaccaatggtacaagtacaacccagttttcaagcccgctggtacctcatggcgatggttg
actgtcaatgaccccatgtcccgttaccaccagcaaaaggctcttgtctacccttctgcc
tccatgtcacgagattctatcatgtcgcctactccttcaatcaatcaacacatgacagca
gcgatgaacgagacctttagctctgcatgggatcctagcgtgagtctggcccaagtgcca
agtgtcgccgcaacaaacaatggacttacactattcgagtccttttctggtggactcgct
acacctccaccaaccgcgggtctacaagggtcgtacccaggaagctttgaccacggtatg
cctccaagcacaggtgttggcttcatcccatccacatgcagcacagcgggcgagagccat
ccagtcactggtcatggacacagtcacagccaggcggcttactacgacgcgcagacaaca
ctggcagatctcaagcctgtcatgtctactgtcaaccctttccagagcccagcaacaaca
tcaggactggatctatcaagctctcttgtgtatgataattcagagtgcgacactggcctt
caaggttgggacatgccggcgttggatgggtggtcttcaggtacaggcagcggatcagaa
tggggatctcaccacaaggtcgagcccagcagtgatcagacatctctatggtcgcaatca
caatgggcacacatggcgggtgaccgtgatggcagtcctcgaccaatgaagcgaagacga
ggagatgccattggcagccatataccaccaacaatgacagca---gcaggaggatggtga
>Fp1r
atgtcttcatcactataccacccaagaccggtgttgtcttcacagcgttatacaccttca
ccagactatcttcaagatgctcgacgaacatatcacaacaacagccgcctaccactacgg
gaaaccgccaacaatgcgcaatcacacaacttcaacagcatggttccttgctattcaaac
ccagttggcatctcgccttcagtgccagtcagccttccagctcccatgatcccctcacaa
tcattcgagtgcctctaccgcgtacctacaccaagaaaccaacctcgcttccaacaaaga
agaccccgaaatggtgtcaaccctctctacttctggcctgctttccgccagtatcgtaac
cgacaagcacacaaggacacccaaaaggataagggtggtgtttggaggagacctgagctt
gaagatgcctttgttgactctgttcttctcatgcctcatatgggccgtcgcaagttctca
atgggaggaaagctacatgggcgcaacatgcttatcagcgaatacatcttcacaatatgt
gttgccattcttggcagcaaggagattttccgaatcgacaacagcaacgacagcattgag
cagatgggacgcaagcaggtctcaagccatatgcaagttgtcaagaagttcttcgaggat
ttgcgatgcttccacttccttttccctgctgaggagaagaaggagcctggctccacaaac
tcggaggactactatgacgaggaggaacaagaatccttcaagtccaatcccgttctcact
gctcttgccgagggccgagtacctgatgtcaagcccaactatgaatacttctcacaactt
ctggctctccagtctctgatctcagtccggcccaagacagcagaggtctatgtctcttct
tctgaggtcaagttcagagatgagattgcttacgacgcacaagacactcctctggacgct
gagtccttccctcatcttaacaagtacaacaactgtgatgacagcccaagtgtactcggc
aaggatgtgctacttcacgagtacacccgatctctggatcgaaccacttctgcctgtgtc
aagacggttacccgccgatggcagaaggatgcgcccgagatctacgagactctcgatctc
cccactcgcgatgaggagtgtttgcttctcgagatgtgcgcaactcttgagttgcatgag
catgctcgcttcccttctgggtctgagctcaccggctttgttgaggtggcaatcacaaac
cccaacctccaaaaccaccgttggaagtgtgtaacccgcctcactcgaccgtctgagctt
cacagtgatgacaagaagtcaagcgtatacaccaacgagaccggcatccaccgccgaggc
tgcagcgattccaagcctgactgtgactgccactctcgacctcgtcaggatatccatgtt
cccttccccgccgttgagtgggctagcatcttgagtatggctgttcaatatcctgatgtt
gagcaccagcgcaagaaggaaaagcgcaccaaggctgatgatcgtaagaatctcgaccgt
gctggtagcaagcgcaagcgctctgaggatgacggcgatgccgcttcttgggctcgccgt
gatctcaccggcagcgacctcatctgcaaggtggccatgtaccaagagctttggtcgtgc
gcccccgactcgaaccgatgggttcgacagggcattgtgttctggcgattcaacacaacc
aaccaatggtacaagtacaacccagttttcaagcccgctggtacctcatggcgatggttg
actgtcaatgaccccatgtcccgttaccaccagcaaaaggctcttgtctacccttctgcc
tccatgtcacgagattctatcatgtcgcctactccttcaatcaatcaacacatgacagca
gcgatgaacgagacctttagctctgcatgggatcctagcgtgagtctggcccaagtgcca
agtgtcgccgcaacaaacaatggacttacactattcgagtccttttctggtggactcgct
acacctccaccaaccgcgggtctacaagggtcgtacccaggaagctttgaccacggtatg
cctccaagcacaggtgttggcttcatcccatccacatgcagcacagcgggcgagagccat
ccagtcactggtcatggacacagtcacagccaggcggcttactacgacgcgcagacaaca
ctggcagatctcaagcctgtcatgtctactgtcaaccctttccagagcccagcaacaaca
tcaggactggatctatcaagctctcttgtgtatgataattcagagtgcgacactggcctt
caaggttgggacatgccggcgttggatgggtggtcttcaggtacaggcagcggatcagaa
tggggatctcaccacaaggtcgagcccagcagtgatcagacatctctatggtcgcaatca
caatgggcacacatggcgggtgaccgtgatggcagtcctcgaccaatgaagcgaagacga
ggagatgccattggcagccatataccaccaacaatgacagca---gcaggaggatggtga
>Fp21r
atgtcttcatcactataccacccaagaccggtgttgtcttcacagcgttatacaccttca
ccagactatcttcaagatgctcgacgaacatatcacaacaacagccgcctaccactacgg
gaaaccgccaacaatgcgcaatcacacaacttcaacagcatggttccttgctattcaaac
ccagttggcatctcgccttcagtgccagtcagccttccagctcccatgatcccctcacaa
tcattcgagtgcctctaccgcgtacctacaccaagaaaccaacctcgcttccaacaaaga
agaccccgaaatggtgtcaaccctctctacttctggcctgctttccgccagtatcgtaac
cgacaagcacacaaggacacccaaaaggataagggtggtgtttggaggagacctgagctt
gaagatgcctttgttgactctgttcttctcatgcctcatatgggccgtcgcaagttctca
atgggaggaaagctacatgggcgcaacatgcttatcagcgaatacatcttcacaatatgt
gttgccattcttggcagcaaggagattttccgaatcgacaacagcaacgacagcattgag
cagatgggacgcaagcaggtctcaagccatatgcaagttgtcaagaagttcttcgaggat
ttgcgatgcttccacttccttttccctgctgaggagaagaaggagcctggctccacaaac
tcggaggactactatgacgaggaggaacaagaatccttcaagtccaatcccgttctcact
gctcttgccgagggccgagtacctgatgtcaagcccaactatgaatacttctcacaactt
ctggctctccagtctctgatctcagtccggcccaagacagcagaggtctatgtctcttct
tctgaggtcaagttcagagatgagattgcttacgacgcacaagacactcctctggacgct
gagtccttccctcatcttaacaagtacaacaactgtgatgacagcccaagtgtactcggc
aaggatgtgctacttcacgagtacacccgatctctggatcgaaccacttctgcctgtgtc
aagacggttacccgccgatggcagaaggatgcgcccgagatctacgagactctcgatctc
cccactcgcgatgaggagtgtttgcttctcgagatgtgcgcaactcttgagttgcatgag
catgctcgcttcccttctgggtctgagctcaccggctttgttgaggtggcaatcacaaac
cccaacctccaaaaccaccgttggaagtgtgtaacccgcctcactcgaccgtctgagctt
cacagtgatgacaagaagtcaagcgtatacaccaacgagaccggcatccaccgccgaggc
tgcagcgattccaagcctgactgtgactgccactctcgacctcgtcaggatatccatgtt
cccttccccgccgttgagtgggctagcatcttgagtatggctgttcaatatcctgatgtt
gagcaccagcgcaagaaggaaaagcgcaccaaggctgatgatcgtaagaatctcgaccgt
gctggtagcaagcgcaagcgctctgaggatgacggcgatgccgcttcttgggctcgccgt
gatctcaccggcagcgacctcatctgcaaggtggccatgtaccaagagctttggtcgtgc
gcccccgactcgaaccgatgggttcgacagggcattgtgttctggcgattcaacacaacc
aaccaatggtacaagtacaacccagttttcaagcccgctggtacctcatggcgatggttg
actgtcaatgaccccatgtcccgttaccaccagcaaaaggctcttgtctacccttctgcc
tccatgtcacgagattctatcatgtcgcctactccttcaatcaatcaacacatgacagca
gcgatgaacgagacctttagctctgcatgggatcctagcgtgagtctggcccaagtgcca
agtgtcgccgcaacaaacaatggacttacactattcgagtccttttctggtggactcgct
acacctccaccaaccgcgggtctacaagggtcgtacccaggaagctttgaccacggtatg
cctccaagcacaggtgttggcttcatcccatccacatgcagcacagcgggcgagagccat
ccagtcactggtcatggacacagtcacagccaggcggcttactacgacgcgcagacaaca
ctggcagatctcaagcctgtcatgtctactgtcaaccctttccagagcccagcaacaaca
tcaggactggatctatcaagctctcttgtgtatgataattcagagtgcgacactggcctt
caaggttgggacatgccggcgttggatgggtggtcttcaggtacaggcagcggatcagaa
tggggatctcaccacaaggtcgagcccagcagtgatcagacatctctatggtcgcaatca
caatgggcacacatggcgggtgaccgtgatggcagtcctcgaccaatgaagcgaagacga
ggagatgccattggcagccatataccaccaacaatgacagca---gcaggaggatggtga
>Fp24r
atgtcttcatcactataccacccaagaccggtgttgtcttcacagcgttatacaccttca
ccagactatcttcaagatgctcgacgaacatatcacaacaacagccgcctaccactacgg
gaaaccgccaacaatgcgcaatcacacaacttcaacagcatggttccttgctattcaaac
ccagttggcatctcgccttcagtgccagtcagccttccagctcccatgatcccctcacaa
tcattcgagtgcctctaccgcgtacctacaccaagaaaccaacctcgcttccaacaaaga
agaccccgaaatggtgtcaaccctctctacttctggcctgctttccgccagtatcgtaac
cgacaagcacacaaggacacccaaaaggataagggtggtgtttggaggagacctgagctt
gaagatgcctttgttgactctgttcttctcatgcctcatatgggccgtcgcaagttctca
atgggaggaaagctacatgggcgcaacatgcttatcagcgaatacatcttcacaatatgt
gttgccattcttggcagcaaggagattttccgaatcgacaacagcaacgacagcattgag
cagatgggacgcaagcaggtctcaagccatatgcaagttgtcaagaagttcttcgaggat
ttgcgatgcttccacttccttttccctgctgaggagaagaaggagcctggctccacaaac
tcggaggactactatgacgaggaggaacaagaatccttcaagtccaatcccgttctcact
gctcttgccgagggccgagtacctgatgtcaagcccaactatgaatacttctcacaactt
ctggctctccagtctctgatctcagtccggcccaagacagcagaggtctatgtctcttct
tctgaggtcaagttcagagatgagattgcttacgacgcacaagacactcctctggacgct
gagtccttccctcatcttaacaagtacaacaactgtgatgacagcccaagtgtactcggc
aaggatgtgctacttcacgagtacacccgatctctggatcgaaccacttctgcctgtgtc
aagacggttacccgccgatggcagaaggatgcgcccgagatctacgagactctcgatctc
cccactcgcgatgaggagtgtttgcttctcgagatgtgcgcaactcttgagttgcatgag
catgctcgcttcccttctgggtctgagctcaccggctttgttgaggtggcaatcacaaac
cccaacctccaaaaccaccgttggaagtgtgtaacccgcctcactcgaccgtctgagctt
cacagtgatgacaagaagtcaagcgtatacaccaacgagaccggcatccaccgccgaggc
tgcagcgattccaagcctgactgtgactgccactctcgacctcgtcaggatatccatgtt
cccttccccgccgttgagtgggctagcatcttgagtatggctgttcaatatcctgatgtt
gagcaccagcgcaagaaggaaaagcgcaccaaggctgatgatcgtaagaatctcgaccgt
gctggtagcaagcgcaagcgctctgaggatgacggcgatgccgcttcttgggctcgccgt
gatctcaccggcagcgacctcatctgcaaggtggccatgtaccaagagctttggtcgtgc
gcccccgactcgaaccgatgggttcgacagggcattgtgttctggcgattcaacacaacc
aaccaatggtacaagtacaacccagttttcaagcccgctggtacctcatggcgatggttg
actgtcaatgaccccatgtcccgttaccaccagcaaaaggctcttgtctacccttctgcc
tccatgtcacgagattctatcatgtcgcctactccttcaatcaatcaacacatgacagca
gcgatgaacgagacctttagctctgcatgggatcctagcgtgagtctggcccaagtgcca
agtgtcgccgcaacaaacaatggacttacactattcgagtccttttctggtggactcgct
acacctccaccaaccgcgggtctacaagggtcgtacccaggaagctttgaccacggtatg
cctccaagcacaggtgttggcttcatcccatccacatgcagcacagcgggcgagagccat
ccagtcactggtcatggacacagtcacagccaggcggcttactacgacgcgcagacaaca
ctggcagatctcaagcctgtcatgtctactgtcaaccctttccagagcccagcaacaaca
tcaggactggatctatcaagctctcttgtgtatgataattcagagtgcgacactggcctt
caaggttgggacatgccggcgttggatgggtggtcttcaggtacaggcagcggatcagaa
tggggatctcaccacaaggtcgagcccagcagtgatcagacatctctatggtcgcaatca
caatgggcacacatggcgggtgaccgtgatggcagtcctcgaccaatgaagcgaagacga
ggagatgccattggcagccatataccaccaacaatgacagca---gcaggaggatggtga
>Fp2516
atgtcttcatcactataccacccaagaccggtgttgtcttcacagcgttatacaccttca
ccagactatcttcaagatgctcgacgaacatatcacaacaacagccgcctaccactacgg
gaaaccgccaacaatgcgcaatcacacaacttcaacagcatggttccttgctattcaaac
ccagttggcatctcgccttcagtgccagtcagccttccagctcccatgatcccctcacaa
tcattcgagtgcctctaccgcgtacctacaccaagaaaccaacctcgcttccaacaaaga
agaccccgaaatggtgtcaaccctctctacttctggcctgctttccgccagtatcgtaac
cgacaagcacacaaggacacccaaaaggataagggtggtgtttggaggagacctgagctt
gaagatgcctttgttgactctgttcttctcatgcctcatatgggccgtcgcaagttctca
atgggaggaaagctacatgggcgcaacatgcttatcagcgaatacatcttcacaatatgt
gttgccattcttggcagcaaggagattttccgaatcgacaacagcaacgacagcattgag
cagatgggacgcaagcaggtctcaagccatatgcaagttgtcaagaagttcttcgaggat
ttgcgatgcttccacttccttttccctgctgaggagaagaaggagcctggctccacaaac
tcggaggactactatgacgaggaggaacaagaatccttcaagtccaatcccgttctcact
gctcttgccgagggccgagtacctgatgtcaagcccaactatgaatacttctcacaactt
ctggctctccagtctctgatctcagtccggcccaagacagcagaggtctatgtctcttct
tctgaggtcaagttcagagatgagattgcttacgacgcacaagacactcctctggacgct
gagtccttccctcatcttaacaagtacaacaactgtgatgacaacccaagtgtactcggc
aaggatgtgctacttcacgagtacacccgatctctggatcgaaccacttctgcctgtgtc
aagacggttacccgccgatggcagaaggatgcgcccgagatctacgagactctcgatctc
cccactcgcgatgaggagtgtttgcttctcgagatgtgcgcaactcttgagttgcatgag
catgctcgcttcccttctgggtctgagctcaccggctttgttgaggtggcaatcacaaac
cccaacctccaaaaccaccgttggaagtgtgtaacccgcctcactcgaccgtctgagctt
cacagtgatgacaagaagtcaagcgtatacaccaacgagaccggcatccaccgccgaggc
tgcagcgattccaagcctgactgtgactgccactctcgacctcgtcaggatatccatgtt
cccttccccgccgttgagtgggctagcatcttgagtatggctgttcaatatcctgatgtt
gagcaccagcgcaagaaggaaaagcgcaccaaggctgatgatcgtaagaatctcgaccgt
gctggtagcaagcgcaagcgctctgaggatgacggcgatgccgcttcttgggctcgccgt
gatctcaccggcagcgacctcatctgcaaggtggccatgtaccaagagctttggtcgtgc
gcccccgactcgaaccgatgggttcgacagggcattgtgttctggcgattcaacacaacc
aaccaatggtacaagtacaacccagttttcaagcccgctggtacctcatggcgatggttg
actgtcaatgaccccatgtcccgttaccaccagcaaaaggctcttgtctacccttctgcc
tccatgtcacgagattctatcatgtcgcctactccttcaatcaatcaacacatgacagca
gcgatgaacgagacctttagctctgcatgggatcctagcgtgagtctggcccaagtgcca
agtgtcgccgcaacaaacaatggacttacactattcgagtccttttctggtggactcgct
acacctccaccaaccgcgggtctacaagggtcgtacccaggaagctttgaccacggtatg
cctccaagcacaggtgttggcttcatcccatccacatgcagcacagcgggcgagagccat
ccagtcactggtcatggacacagtcacagccaggcggcttactacgacgcgcagacaaca
ctggcagatctcaagcctgtcatgtctactgtcaaccctttccagagcccagcaacaaca
tcaggactggatctatcaagctctcttgtgtatgataattcagagtgcgacactggcctt
caaggttgggacatgccggcgttggatgggtggtctacaggtacaggcagcggatcagaa
tggggatctcaccacaaggtcgagcccagcagtgatcagacatctctatggtcgcaatca
caatgggcacacatggcgggtgaccgtgatggcagtcctcgaccaatgaagcgaagacga
ggagatgccattggcagccatataccaccaacaatgacagca---gcaggaggatggtga
>Fp26r
atgtcttcatcactataccacccaagaccggtgttgtcttcacagcgttatacaccttca
ccagactatcttcaagatgctcgacgaacatatcacaacaacagccgcctaccactacgg
gaaaccgccaacaatgcgcaatcacacaacttcaacagcatggttccttgctattcaaac
ccagttggcatctcgccttcagtgccagtcagccttccagctcccatgatcccctcacaa
tcattcgagtgcctctaccgcgtacctacaccaagaaaccaacctcgcttccaacaaaga
agaccccgaaatggtgtcaaccctctctacttctggcctgctttccgccagtatcgtaac
cgacaagcacacaaggacacccaaaaggataagggtggtgtttggaggagacctgagctt
gaagatgcctttgttgactctgttcttctcatgcctcatatgggccgtcgcaagttctca
atgggaggaaagctacatgggcgcaacatgcttatcagcgaatacatcttcacaatatgt
gttgccattcttggcagcaaggagattttccgaatcgacaacagcaacgacagcattgag
cagatgggacgcaagcaggtctcaagccatatgcaagttgtcaagaagttcttcgaggat
ttgcgatgcttccacttccttttccctgctgaggagaagaaggagcctggctccacaaac
tcggaggactactatgacgaggaggaacaagaatccttcaagtccaatcccgttctcact
gctcttgccgagggccgagtacctgatgtcaagcccaactatgaatacttctcacaactt
ctggctctccagtctctgatctcagtccggcccaagacagcagaggtctatgtctcttct
tctgaggtcaagttcagagatgagattgcttacgacgcacaagacactcctctggacgct
gagtccttccctcatcttaacaagtacaacaactgtgatgacagcccaagtgtactcggc
aaggatgtgctacttcacgagtacacccgatctctggatcgaaccacttctgcctgtgtc
aagacggttacccgccgatggcagaaggatgcgcccgagatctacgagactctcgatctc
cccactcgcgatgaggagtgtttgcttctcgagatgtgcgcaactcttgagttgcatgag
catgctcgcttcccttctgggtctgagctcaccggctttgttgaggtggcaatcacaaac
cccaacctccaaaaccaccgttggaagtgtgtaacccgcctcactcgaccgtctgagctt
cacagtgatgacaagaagtcaagcgtatacaccaacgagaccggcatccaccgccgaggc
tgcagcgattccaagcctgactgtgactgccactctcgacctcgtcaggatatccatgtt
cccttccccgccgttgagtgggctagcatcttgagtatggctgttcaatatcctgatgtt
gagcaccagcgcaagaaggaaaagcgcaccaaggctgatgatcgtaagaatctcgaccgt
gctggtagcaagcgcaagcgctctgaggatgacggcgatgccgcttcttgggctcgccgt
gatctcaccggcagcgacctcatctgcaaggtggccatgtaccaagagctttggtcgtgc
gcccccgactcgaaccgatgggttcgacagggcattgtgttctggcgattcaacacaacc
aaccaatggtacaagtacaacccagttttcaagcccgctggtacctcatggcgatggttg
actgtcaatgaccccatgtcccgttaccaccagcaaaaggctcttgtctacccttctgcc
tccatgtcacgagattctatcatgtcgcctactccttcaatcaatcaacacatgacagca
gcgatgaacgagacctttagctctgcatgggatcctagcgtgagtctggcccaagtgcca
agtgtcgccgcaacaaacaatggacttacactattcgagtccttttctggtggactcgct
acacctccaccaaccgcgggtctacaagggtcgtacccaggaagctttgaccacggtatg
cctccaagcacaggtgttggcttcatcccatccacatgcagcacagcgggcgagagccat
ccagtcactggtcatggacacagtcacagccaggcggcttactacgacgcgcagacaaca
ctggcagatctcaagcctgtcatgtctactgtcaaccctttccagagcccagcaacaaca
tcaggactggatctatcaagctctcttgtgtatgataattcagagtgcgacactggcctt
caaggttgggacatgccggcgttggatgggtggtcttcaggtacaggcagcggatcagaa
tggggatctcaccacaaggtcgagcccagcagtgatcagacatctctatggtcgcaatca
caatgggcacacatggcgggtgaccgtgatggcagtcctcgaccaatgaagcgaagacga
ggagatgccattggcagccatataccaccaacaatgacagca---gcaggaggatggtga
>Fp33
atgtcttcatcactataccacccaagaccggtgttgtcttcacagcgttatacaccttca
ccagactatcttcaagatgctcgacgaacatatcacaacaacagccgcctaccactacgg
gaaaccgccaacaatgcgcaatcacacaacttcaacagcatggttccttgctattcaaac
ccagttggcatctcgccttcagtgccagtcagccttccagctcccatgatcccctcacaa
tcattcgagtgcctctaccgcgtacctacaccaagaaaccaacctcgcttccaacaaaga
agaccccgaaatggtgtcaaccctctctacttctggcctgctttccgccagtatcgtaac
cgacaagcacacaaggacacccaaaaggataagggtggtgtttggaggagacctgagctt
gaagatgcctttgttgactctgttcttctcatgcctcatatgggccgtcgcaagttctca
atgggaggaaagctacatgggcgcaacatgcttatcagcgaatacatcttcacaatatgt
gttgccattcttggcagcaaggagattttccgaatcgacaacagcaacgacagcattgag
cagatgggacgcaagcaggtctcaagccatatgcaagttgtcaagaagttcttcgaggat
ttgcgatgcttccacttccttttccctgctgaggagaagaaggagcctggctccacaaac
tcggaggactactatgacgaggaggaacaagaatccttcaagtccaatcccgttctcact
gctcttgccgagggccgagtacctgatgtcaagcccaactatgaatacttctcacaactt
ctggctctccagtctctgatctcagtccggcccaagacagcagaggtctatgtctcttct
tctgaggtcaagttcagagatgagattgcttacgacgcacaagacactcctctggacgct
gagtccttccctcatcttaacaagtacaacaactgtgatgacagcccaagtgtactcggc
aaggatgtgctacttcacgagtacacccgatctctggatcgaaccacttctgcctgtgtc
aagacggttacccgccgatggcagaaggatgcgcccgagatctacgagactctcgatctc
cccactcgcgatgaggagtgtttgcttctcgagatgtgcgcaactcttgagttgcatgag
catgctcgcttcccttctgggtctgagctcaccggctttgttgaggtggcaatcacaaac
cccaacctccaaaaccaccgttggaagtgtgtaacccgcctcactcgaccgtctgagctt
cacagtgatgacaagaagtcaagcgtatacaccaacgagaccggcatccaccgccgaggc
tgcagcgattccaagcctgactgtgactgccactctcgacctcgtcaggatatccatgtt
cccttccccgccgttgagtgggctagcatcttgagtatggctgttcaatatcctgatgtt
gagcaccagcgcaagaaggaaaagcgcaccaaggctgatgatcgtaagaatctcgaccgt
gctggtagcaagcgcaagcgctctgaggatgacggcgatgccgcttcttgggctcgccgt
gatctcaccggcagcgacctcatctgcaaggtggccatgtaccaagagctttggtcgtgc
gcccccgactcgaaccgatgggttcgacagggcattgtgttctggcgattcaacacaacc
aaccaatggtacaagtacaacccagttttcaagcccgctggtacctcatggcgatggttg
actgtcaatgaccccatgtcccgttaccaccagcaaaaggctcttgtctacccttctgcc
tccatgtcacgagattctatcatgtcgcctactccttcaatcaatcaacacatgacagca
gcgatgaacgagacctttagctctgcatgggatcctagcgtgagtctggcccaagtgcca
agtgtcgccgcaacaaacaatggacttacactattcgagtccttttctggtggactcgct
acacctccaccaaccgcgggtctacaagggtcgtacccaggaagctttgaccacggtatg
cctccaagcacaggtgttggcttcatcccatccacatgcagcacagcgggcgagagccat
ccagtcactggtcatggacacagtcacagccaggcggcttactacgacgcgcagacaaca
ctggcagatctcaagcctgtcatgtctactgtcaaccctttccagagcccagcaacaaca
tcaggactggatctatcaagctctcttgtgtatgataattcagagtgcgacactggcctt
caaggttgggacatgccggcgttggatgggtggtcttcaggtacaggcagcggatcagaa
tggggatctcaccacaaggtcgagcccagcagtgatcagacatctctatggtcgcaatca
caatgggcacacatggcgggtgaccgtgatggcagtcctcgaccaatgaagcgaagacga
ggagatgccattggcagccatataccaccaacaatgacagca---gcaggaggatggtga
>Fp34
atgtcttcatcactataccacccaagaccggtgttgtcttcacagcgttatacaccttca
ccagactatcttcaagatgctcgacgaacatatcacaacaacagccgcctaccactacgg
gaaaccgccaacaatgcgcaatcacacaacttcaacagcatggttccttgctattcaaac
ccagttggcatctcgccttcagtgccagtcagccttccagctcccatgatcccctcacaa
tcattcgagtgcctctaccgcgtacctacaccaagaaaccaacctcgcttccaacaaaga
agaccccgaaatggtgtcaaccctctctacttctggcctgctttccgccagtatcgtaac
cgacaagcacacaaggacacccaaaaggataagggtggtgtttggaggagacctgagctt
gaagatgcctttgttgactctgttcttctcatgcctcatatgggccgtcgcaagttctca
atgggaggaaagctacatgggcgcaacatgcttatcagcgaatacatcttcacaatatgt
gttgccattcttggcagcaaggagattttccgaatcgacaacagcaacgacagcattgag
cagatgggacgcaagcaggtctcaagccatatgcaagttgtcaagaagttcttcgaggat
ttgcgatgcttccacttccttttccctgctgaggagaagaaggagcctggctccacaaac
tcggaggactactatgacgaggaggaacaagaatccttcaagtccaatcccgttctcact
gctcttgccgagggccgagtacctgatgtcaagcccaactatgaatacttctcacaactt
ctggctctccagtctctgatctcagtccggcccaagacagcagaggtctatgtctcttct
tctgaggtcaagttcagagatgagattgcttacgacgcacaagacactcctctggacgct
gagtccttccctcatcttaacaagtacaacaactgtgatgacaacccaagtgtactcggc
aaggatgtgctacttcacgagtacacccgatctctggatcgaaccacttctgcctgtgtc
aagacggttacccgccgatggcagaaggatgcgcccgagatctacgagactctcgatctc
cccactcgcgatgaggagtgtttgcttctcgagatgtgcgcaactcttgagttgcatgag
catgctcgcttcccttctgggtctgagctcaccggctttgttgaggtggcaatcacaaac
cccaacctccaaaaccaccgttggaagtgtgtaacccgcctcactcgaccgtctgagctt
cacagtgatgacaagaagtcaagcgtatacaccaacgagaccggcatccaccgccgaggc
tgcagcgattccaagcctgactgtgactgccactctcgacctcgtcaggatatccatgtt
cccttccccgccgttgagtgggctagcatcttgagtatggctgttcaatatcctgatgtt
gagcaccagcgcaagaaggaaaagcgcaccaaggctgatgatcgtaagaatctcgaccgt
gctggtagcaagcgcaagcgctctgaggatgacggcgatgccgcttcttgggctcgccgt
gatctcaccggcagcgacctcatctgcaaggtggccatgtaccaagagctttggtcgtgc
gcccccgactcgaaccgatgggttcgacagggcattgtgttctggcgattcaacacaacc
aaccaatggtacaagtacaacccagttttcaagcccgctggtacctcatggcgatggttg
actgtcaatgaccccatgtcccgttaccaccagcaaaaggctcttgtctacccttctgcc
tccatgtcacgagattctatcatgtcgcctactccttcaatcaatcaacacatgacagca
gcgatgaacgagacctttagctctgcatgggatcctagcgtgagtctggcccaagtgcca
agtgtcgccgcaacaaacaatggacttacactattcgagtccttttctggtggactcgct
acacctccaccaaccgcgggtctacaagggtcgtacccaggaagctttgaccacggtatg
cctccaagcacaggtgttggcttcatcccatccacatgcagcacagcgggcgagagccat
ccagtcactggtcatggacacagtcacagccaggcggcttactacgacgcgcagacaaca
ctggcagatctcaagcctgtcatgtctactgtcaaccctttccagagcccagcaacaaca
tcaggactggatctatcaagctctcttgtgtatgataattcagagtgcgacactggcctt
caaggttgggacatgccggcgttggatgggtggtctacaggtacaggcagcggatcagaa
tggggatctcaccacaaggtcgagcccagcagtgatcagacatctctatggtcgcaatca
caatgggcacacatggcgggtgaccgtgatggcagtcctcgaccaatgaagcgaagacga
ggagatgccattggcagccatataccaccaacaatgacagca---gcaggaggatggtga
>Fp35
atgtcttcatcactataccacccaagaccggtgttgtcttcacagcgttatacaccttca
ccagactatcttcaagatgctcgacgaacatatcacaacaacagccgcctaccactacgg
gaaaccgccaacaatgcgcaatcacacaacttcaacagcatggttccttgctattcaaac
ccagttggcatctcgccttcagtgccagtcagccttccagctcccatgatcccctcacaa
tcattcgagtgcctctaccgcgtacctacaccaagaaaccaacctcgcttccaacaaaga
agaccccgaaatggtgtcaaccctctctacttctggcctgctttccgccagtatcgtaac
cgacaagcacacaaggacacccaaaaggataagggtggtgtttggaggagacctgagctt
gaagatgcctttgttgactctgttcttctcatgcctcatatgggccgtcgcaagttctca
atgggaggaaagctacatgggcgcaacatgcttatcagcgaatacatcttcacaatatgt
gttgccattcttggcagcaaggagattttccgaatcgacaacagcaacgacagcattgag
cagatgggacgcaagcaggtctcaagccatatgcaagttgtcaagaagttcttcgaggat
ttgcgatgcttccacttccttttccctgctgaggagaagaaggagcctggctccacaaac
tcggaggactactatgacgaggaggaacaagaatccttcaagtccaatcccgttctcact
gctcttgccgagggccgagtacctgatgtcaagcccaactatgaatacttctcacaactt
ctggctctccagtctctgatctcagtccggcccaagacagcagaggtctatgtctcttct
tctgaggtcaagttcagagatgagattgcttacgacgcacaagacactcctctggacgct
gagtccttccctcatcttaacaagtacaacaactgtgatgacagcccaagtgtactcggc
aaggatgtgctacttcacgagtacacccgatctctggatcgaaccacttctgcctgtgtc
aagacggttacccgccgatggcagaaggatgcgcccgagatctacgagactctcgatctc
cccactcgcgatgaggagtgtttgcttctcgagatgtgcgcaactcttgagttgcatgag
catgctcgcttcccttctgggtctgagctcaccggctttgttgaggtggcaatcacaaac
cccaacctccaaaaccaccgttggaagtgtgtaacccgcctcactcgaccgtctgagctt
cacagtgatgacaagaagtcaagcgtatacaccaacgagaccggcatccaccgccgaggc
tgcagcgattccaagcctgactgtgactgccactctcgacctcgtcaggatatccatgtt
cccttccccgccgttgagtgggctagcatcttgagtatggctgttcaatatcctgatgtt
gagcaccagcgcaagaaggaaaagcgcaccaaggctgatgatcgtaagaatctcgaccgt
gctggtagcaagcgcaagcgctctgaggatgacggcgatgccgcttcttgggctcgccgt
gatctcaccggcagcgacctcatctgcaaggtggccatgtaccaagagctttggtcgtgc
gcccccgactcgaaccgatgggttcgacagggcattgtgttctggcgattcaacacaacc
aaccaatggtacaagtacaacccagttttcaagcccgctggtacctcatggcgatggttg
actgtcaatgaccccatgtcccgttaccaccagcaaaaggctcttgtctacccttctgcc
tccatgtcacgagattctatcatgtcgcctactccttcaatcaatcaacacatgacagca
gcgatgaacgagacctttagctctgcatgggatcctagcgtgagtctggcccaagtgcca
agtgtcgccgcaacaaacaatggacttacactattcgagtccttttctggtggactcgct
acacctccaccaaccgcgggtctacaagggtcgtacccaggaagctttgaccacggtatg
cctccaagcacaggtgttggcttcatcccatccacatgcagcacagcgggcgagagccat
ccagtcactggtcatggacacagtcacagccaggcggcttactacgacgcgcagacaaca
ctggcagatctcaagcctgtcatgtctactgtcaaccctttccagagcccagcaacaaca
tcaggactggatctatcaagctctcttgtgtatgataattcagagtgcgacactggcctt
caaggttgggacatgccggcgttggatgggtggtctacaggtacaggcagcggatcagaa
tggggatctcaccacaaggtcgagcccagcagtgatcagacatctctatggtcgcaatca
caatgggcacacatggcgggtgaccgtgatggcagtcctcgaccaatgaagcgaagacga
ggagatgccattggcagccatataccaccaacaatgacagca---gcaggaggatggtga
>Fp38
atgtcttcatcactataccacccaagaccggtgttgtcttcacagcgttatacaccttca
ccagactatcttcaagatgctcgacgaacatatcacaacaacagccgcctaccactacgg
gaaaccgccaacaatgcgcaatcacacaacttcaacagcatggttccttgctattcaaac
ccagttggcatctcgccttcagtgccagtcagccttccagctcccatgatcccctcacaa
tcattcgagtgcctctaccgcgtacctacaccaagaaaccaacctcgcttccaacaaaga
agaccccgaaatggtgtcaaccctctctacttctggcctgctttccgccagtatcgtaac
cgacaagcacacaaggacacccaaaaggataagggtggtgtttggaggagacctgagctt
gaagatgcctttgttgactctgttcttctcatgcctcatatgggccgtcgcaagttctca
atgggaggaaagctacatgggcgcaacatgcttatcagcgaatacatcttcacaatatgt
gttgccattcttggcagcaaggagattttccgaatcgacaacagcaacgacagcattgag
cagatgggacgcaagcaggtctcaagccatatgcaagttgtcaagaagttcttcgaggat
ttgcgatgcttccacttccttttccctgctgaggagaagaaggagcctggctccacaaac
tcggaggactactatgacgaggaggaacaagaatccttcaagtccaatcccgttctcact
gctcttgccgagggccgagtacctgatgtcaagcccaactatgaatacttctcacaactt
ctggctctccagtctctgatctcagtccggcccaagacagcagaggtctatgtctcttct
tctgaggtcaagttcagagatgagattgcttacgacgcacaagacactcctctggacgct
gagtccttccctcatcttaacaagtacaacaactgtgatgacagcccaagtgtactcggc
aaggatgtgctacttcacgagtacacccgatctctggatcgaaccacttctgcctgtgtc
aagacggttacccgccgatggcagaaggatgcgcccgagatctacgagactctcgatctc
cccactcgcgatgaggagtgtttgcttctcgagatgtgcgcaactcttgagttgcatgag
catgctcgcttcccttctgggtctgagctcaccggctttgttgaggtggcaatcacaaac
cccaacctccaaaaccaccgttggaagtgtgtaacccgcctcactcgaccgtctgagctt
cacagtgatgacaagaagtcaagcgtatacaccaacgagaccggcatccaccgccgaggc
tgcagcgattccaagcctgactgtgactgccactctcgacctcgtcaggatatccatgtt
cccttccccgccgttgagtgggctagcatcttgagtatggctgttcaatatcctgatgtt
gagcaccagcgcaagaaggaaaagcgcaccaaggctgatgatcgtaagaatctcgaccgt
gctggtagcaagcgcaagcgctctgaggatgacggcgatgccgcttcttgggctcgccgt
gatctcaccggcagcgacctcatctgcaaggtggccatgtaccaagagctttggtcgtgc
gcccccgactcgaaccgatgggttcgacagggcattgtgttctggcgattcaacacaacc
aaccaatggtacaagtacaacccagttttcaagcccgctggtacctcatggcgatggttg
actgtcaatgaccccatgtcccgttaccaccagcaaaaggctcttgtctacccttctgcc
tccatgtcacgagattctatcatgtcgcctactccttcaatcaatcaacacatgacagca
gcgatgaacgagacctttagctctgcatgggatcctagcgtgagtctggcccaagtgcca
agtgtcgccgcaacaaacaatggacttacactattcgagtccttttctggtggactcgct
acacctccaccaaccgcgggtctacaagggtcgtacccaggaagctttgaccacggtatg
cctccaagcacaggtgttggcttcatcccatccacatgcagcacagcgggcgagagccat
ccagtcactggtcatggacacagtcacagccaggcggcttactacgacgcgcagacaaca
ctggcagatctcaagcctgtcatgtctactgtcaaccctttccagagcccagcaacaaca
tcaggactggatctatcaagctctcttgtgtatgataattcagagtgcgacactggcctt
caaggttgggacatgccggcgttggatgggtggtctacaggtacaggcagcggatcagaa
tggggatctcaccacaaggtcgagcccagcagtgatcagacatctctatggtcgcaatca
caatgggcacacatggcgggtgaccgtgatggcagtcctcgaccaatgaagcgaagacga
ggagatgccattggcagccatataccaccaacaatgacagca---gcaggaggatggtga
>Fp39
atgtcttcatcactataccacccaagaccggtgttgtcttcacagcgttatacaccttca
ccagactatcttcaagatgctcgacgaacatatcacaacaacagccgcctaccactacgg
gaaaccgccaacaatgcgcaatcacacaacttcaacagcatggttccttgctattcaaac
ccagttggcatctcgccttcagtgccagtcagccttccagctcccatgatcccctcacaa
tcattcgagtgcctctaccgcgtacctacaccaagaaaccaacctcgcttccaacaaaga
agaccccgaaatggtgtcaaccctctctacttctggcctgctttccgccagtatcgtaac
cgacaagcacacaaggacacccaaaaggataagggtggtgtttggaggagacctgagctt
gaagatgcctttgttgactctgttcttctcatgcctcatatgggccgtcgcaagttctca
atgggaggaaagctacatgggcgcaacatgcttatcagcgaatacatcttcacaatatgt
gttgccattcttggcagcaaggagattttccgaatcgacaacagcaacgacagcattgag
cagatgggacgcaagcaggtctcaagccatatgcaagttgtcaagaagttcttcgaggat
ttgcgatgcttccacttccttttccctgctgaggagaagaaggagcctggctccacaaac
tcggaggactactatgacgaggaggaacaagaatccttcaagtccaatcccgttctcact
gctcttgccgagggccgagtacctgatgtcaagcccaactatgaatacttctcacaactt
ctggctctccagtctctgatctcagtccggcccaagacagcagaggtctatgtctcttct
tctgaggtcaagttcagagatgagattgcttacgacgcacaagacactcctctggacgct
gagtccttccctcatcttaacaagtacaacaactgtgatgacagcccaagtgtactcggc
aaggatgtgctacttcacgagtacacccgatctctggatcgaaccacttctgcctgtgtc
aagacggttacccgccgatggcagaaggatgcgcccgagatctacgagactctcgatctc
cccactcgcgatgaggagtgtttgcttctcgagatgtgcgcaactcttgagttgcatgag
catgctcgcttcccttctgggtctgagctcaccggctttgttgaggtggcaatcacaaac
cccaacctccaaaaccaccgttggaagtgtgtaacccgcctcactcgaccgtctgagctt
cacagtgatgacaagaagtcaagcgtatacaccaacgagaccggcatccaccgccgaggc
tgcagcgattccaagcctgactgtgactgccactctcgacctcgtcaggatatccatgtt
cccttccccgccgttgagtgggctagcatcttgagtatggctgttcaatatcctgatgtt
gagcaccagcgcaagaaggaaaagcgcaccaaggctgatgatcgtaagaatctcgaccgt
gctggtagcaagcgcaagcgctctgaggatgacggcgatgccgcttcttgggctcgccgt
gatctcaccggcagcgacctcatctgcaaggtggccatgtaccaagagctttggtcgtgc
gcccccgactcgaaccgatgggttcgacagggcattgtgttctggcgattcaacacaacc
aaccaatggtacaagtacaacccagttttcaagcccgctggtacctcatggcgatggttg
actgtcaatgaccccatgtcccgttaccaccagcaaaaggctcttgtctacccttctgcc
tccatgtcacgagattctatcatgtcgcctactccttcaatcaatcaacacatgacagca
gcgatgaacgagacctttagctctgcatgggatcctagcgtgagtctggcccaagtgcca
agtgtcgccgcaacaaacaatggacttacactattcgagtccttttctggtggactcgct
acacctccaccaaccgcgggtctacaagggtcgtacccaggaagctttgaccacggtatg
cctccaagcacaggtgttggcttcatcccatccacatgcagcacagcgggcgagagccat
ccagtcactggtcatggacacagtcacagccaggcggcttactacgacgcgcagacaaca
ctggcagatctcaagcctgtcatgtctactgtcaaccctttccagagcccagcaacaaca
tcaggactggatctatcaagctctcttgtgtatgataattcagagtgcgacactggcctt
caaggttgggacatgccggcgttggatgggtggtcttcaggtacaggcagcggatcagaa
tggggatctcaccacaaggtcgagcccagcagtgatcagacatctctatggtcgcaatca
caatgggcacacatggcgggtgaccgtgatggcagtcctcgaccaatgaagcgaagacga
ggagatgccattggcagccatataccaccaacaatgacagca---gcaggaggatggtga
>Fp42
atgtcttcatcactataccacccaagaccggtgttgtcttcacagcgttatacaccttca
ccagactatcttcaagatgctcgacgaacatatcacaacaacagccgcctaccactacgg
gaaaccgccaacaatgcgcaatcacacaacttcaacagcatggttccttgctattcaaac
ccagttggcatctcgccttcagtgccagtcagccttccagctcccatgatcccctcacaa
tcattcgagtgcctctaccgcgtacctacaccaagaaaccaacctcgcttccaacaaaga
agaccccgaaatggtgtcaaccctctctacttctggcctgctttccgccagtatcgtaac
cgacaagcacacaaggacacccaaaaggataagggtggtgtttggaggagacctgagctt
gaagatgcctttgttgactctgttcttctcatgcctcatatgggccgtcgcaagttctca
atgggaggaaagctacatgggcgcaacatgcttatcagcgaatacatcttcacaatatgt
gttgccattcttggcagcaaggagattttccgaatcgacaacagcaacgacagcattgag
cagatgggacgcaagcaggtctcaagccatatgcaagttgtcaagaagttcttcgaggat
ttgcgatgcttccacttccttttccctgctgaggagaagaaggagcctggctccacaaac
tcggaggactactatgacgaggaggaacaagaatccttcaagtccaatcccgttctcact
gctcttgccgagggccgagtacctgatgtcaagcccaactatgaatacttctcacaactt
ctggctctccagtctctgatctcagtccggcccaagacagcagaggtctatgtctcttct
tctgaggtcaagttcagagatgagattgcttacgacgcacaagacactcctctggacgct
gagtccttccctcatcttaacaagtacaacaactgtgatgacagcccaagtgtactcggc
aaggatgtgctacttcacgagtacacccgatctctggatcgaaccacttctgcctgtgtc
aagacggttacccgccgatggcagaaggatgcgcccgagatctacgagactctcgatctc
cccactcgcgatgaggagtgtttgcttctcgagatgtgcgcaactcttgagttgcatgag
catgctcgcttcccttctgggtctgagctcaccggctttgttgaggtggcaatcacaaac
cccaacctccaaaaccaccgttggaagtgtgtaacccgcctcactcgaccgtctgagctt
cacagtgatgacaagaagtcaagcgtatacaccaacgagaccggcatccaccgccgaggc
tgcagcgattccaagcctgactgtgactgccactctcgacctcgtcaggatatccatgtt
cccttccccgccgttgagtgggctagcatcttgagtatggctgttcaatatcctgatgtt
gagcaccagcgcaagaaggaaaagcgcaccaaggctgatgatcgtaagaatctcgaccgt
gctggtagcaagcgcaagcgctctgaggatgacggcgatgccgcttcttgggctcgccgt
gatctcaccggcagcgacctcatctgcaaggtggccatgtaccaagagctttggtcgtgc
gcccccgactcgaaccgatgggttcgacagggcattgtgttctggcgattcaacacaacc
aaccaatggtacaagtacaacccagttttcaagcccgctggtacctcatggcgatggttg
actgtcaatgaccccatgtcccgttaccaccagcaaaaggctcttgtctacccttctgcc
tccatgtcacgagattctatcatgtcgcctactccttcaatcaatcaacacatgacagca
gcgatgaacgagacctttagctctgcatgggatcctagcgtgagtctggcccaagtgcca
agtgtcgccgcaacaaacaatggacttacactattcgagtccttttctggtggactcgct
acacctccaccaaccgcgggtctacaagggtcgtacccaggaagctttgaccacggtatg
cctccaagcacaggtgttggcttcatcccatccacatgcagcacagcgggcgagagccat
ccagtcactggtcatggacacagtcacagccaggcggcttactacgacgcgcagacaaca
ctggcagatctcaagcctgtcatgtctactgtcaaccctttccagagcccagcaacaaca
tcaggactggatctatcaagctctcttgtgtatgataattcagagtgcgacactggcctt
caaggttgggacatgccggcgttggatgggtggtcttcaggtacaggcagcggatcagaa
tggggatctcaccacaaggtcgagcccagcagtgatcagacatctctatggtcgcaatca
caatgggcacacatggcgggtgaccgtgatggcagtcctcgaccaatgaagcgaagacga
ggagatgccattggcagccatataccaccaacaatgacagca---gcaggaggatggtga
>Fp44
atgtcttcatcactataccacccaagaccggtgttgtcttcacagcgttatacaccttca
ccagactatcttcaagatgctcgacgaacatatcacaacaacagccgcctaccactacgg
gaaaccgccaacaatgcgcaatcacacaacttcaacagcatggttccttgctattcaaac
ccagttggcatctcgccttcagtgccagtcagccttccagctcccatgatcccctcacaa
tcattcgagtgcctctaccgcgtacctacaccaagaaaccaacctcgcttccaacaaaga
agaccccgaaatggtgtcaaccctctctacttctggcctgctttccgccagtatcgtaac
cgacaagcacacaaggacacccaaaaggataagggtggtgtttggaggagacctgagctt
gaagatgcctttgttgactctgttcttctcatgcctcatatgggccgtcgcaagttctca
atgggaggaaagctacatgggcgcaacatgcttatcagcgaatacatcttcacaatatgt
gttgccattcttggcagcaaggagattttccgaatcgacaacagcaacgacagcattgag
cagatgggacgcaagcaggtctcaagccatatgcaagttgtcaagaagttcttcgaggat
ttgcgatgcttccacttccttttccctgctgaggagaagaaggagcctggctccacaaac
tcggaggactactatgacgaggaggaacaagaatccttcaagtccaatcccgttctcact
gctcttgccgagggccgagtacctgatgtcaagcccaactatgaatacttctcacaactt
ctggctctccagtctctgatctcagtccggcccaagacagcagaggtctatgtctcttct
tctgaggtcaagttcagagatgagattgcttacgacgcacaagacactcctctggacgct
gagtccttccctcatcttaacaagtacaacaactgtgatgacagcccaagtgtactcggc
aaggatgtgctacttcacgagtacacccgatctctggatcgaaccacttctgcctgtgtc
aagacggttacccgccgatggcagaaggatgcgcccgagatctacgagactctcgatctc
cccactcgcgatgaggagtgtttgcttctcgagatgtgcgcaactcttgagttgcatgag
catgctcgcttcccttctgggtctgagctcaccggctttgttgaggtggcaatcacaaac
cccaacctccaaaaccaccgttggaagtgtgtaacccgcctcactcgaccgtctgagctt
cacagtgatgacaagaagtcaagcgtatacaccaacgagaccggcatccaccgccgaggc
tgcagcgattccaagcctgactgtgactgccactctcgacctcgtcaggatatccatgtt
cccttccccgccgttgagtgggctagcatcttgagtatggctgttcaatatcctgatgtt
gagcaccagcgcaagaaggaaaagcgcaccaaggctgatgatcgtaagaatctcgaccgt
gctggtagcaagcgcaagcgctctgaggatgacggcgatgccgcttcttgggctcgccgt
gatctcaccggcagcgacctcatctgcaaggtggccatgtaccaagagctttggtcgtgc
gcccccgactcgaaccgatgggttcgacagggcattgtgttctggcgattcaacacaacc
aaccaatggtacaagtacaacccagttttcaagcccgctggtacctcatggcgatggttg
actgtcaatgaccccatgtcccgttaccaccagcaaaaggctcttgtctacccttctgcc
tccatgtcacgagattctatcatgtcgcctactccttcaatcaatcaacacatgacagca
gcgatgaacgagacctttagctctgcatgggatcctagcgtgagtctggcccaagtgcca
agtgtcgccgcaacaaacaatggacttacactattcgagtccttttctggtggactcgct
acacctccaccaaccgcgggtctacaagggtcgtacccaggaagctttgaccacggtatg
cctccaagcacaggtgttggcttcatcccatccacatgcagcacagcgggcgagagccat
ccagtcactggtcatggacacagtcacagccaggcggcttactacgacgcgcagacaaca
ctggcagatctcaagcctgtcatgtctactgtcaaccctttccagagcccagcaacaaca
tcaggactggatctatcaagctctcttgtgtatgataattcagagtgcgacactggcctt
caaggttgggacatgccggcgttggatgggtggtctacaggtacaggcagcggatcagaa
tggggatctcaccacaaggtcgagcccagcagtgatcagacatctctatggtcgcaatca
caatgggcacacatggcgggtgaccgtgatggcagtcctcgaccaatgaagcgaagacga
ggagatgccattggcagccatataccaccaacaatgacagca---gcaggaggatggtga
>Fp49
atgtcttcatcactataccacccaagaccggtgttgtcttcacagcgttatacaccttca
ccagactatcttcaagatgctcgacgaacatatcacaacaacagccgcctaccactacgg
gaaaccgccaacaatgcgcaatcacacaacttcaacagcatggttccttgctattcaaac
ccagttggcatctcgccttcagtgccagtcagccttccagctcccatgatcccctcacaa
tcattcgagtgcctctaccgcgtacctacaccaagaaaccaacctcgcttccaacaaaga
agaccccgaaatggtgtcaaccctctctacttctggcctgctttccgccagtatcgtaac
cgacaagcacacaaggacacccaaaaggataagggtggtgtttggaggagacctgagctt
gaagatgcctttgttgactctgttcttctcatgcctcatatgggccgtcgcaagttctca
atgggaggaaagctacatgggcgcaacatgcttatcagcgaatacatcttcacaatatgt
gttgccattcttggcagcaaggagattttccgaatcgacaacagcaacgacagcattgag
cagatgggacgcaagcaggtctcaagccatatgcaagttgtcaagaagttcttcgaggat
ttgcgatgcttccacttccttttccctgctgaggagaagaaggagcctggctccacaaac
tcggaggactactatgacgaggaggaacaagaatccttcaagtccaatcccgttctcact
gctcttgccgagggccgagtacctgatgtcaagcccaactatgaatacttctcacaactt
ctggctctccagtctctgatctcagtccggcccaagacagcagaggtctatgtctcttct
tctgaggtcaagttcagagatgagattgcttacgacgcacaagacactcctctggacgct
gagtccttccctcatcttaacaagtacaacaactgtgatgacagcccaagtgtactcggc
aaggatgtgctacttcacgagtacacccgatctctggatcgaaccacttctgcctgtgtc
aagacggttacccgccgatggcagaaggatgcgcccgagatctacgagactctcgatctc
cccactcgcgatgaggagtgtttgcttctcgagatgtgcgcaactcttgagttgcatgag
catgctcgcttcccttctgggtctgagctcaccggctttgttgaggtggcaatcacaaac
cccaacctccaaaaccaccgttggaagtgtgtaacccgcctcactcgaccgtctgagctt
cacagtgatgacaagaagtcaagcgtatacaccaacgagaccggcatccaccgccgaggc
tgcagcgattccaagcctgactgtgactgccactctcgacctcgtcaggatatccatgtt
cccttccccgccgttgagtgggctagcatcttgagtatggctgttcaatatcctgatgtt
gagcaccagcgcaagaaggaaaagcgcaccaaggctgatgatcgtaagaatctcgaccgt
gctggtagcaagcgcaagcgctctgaggatgacggcgatgccgcttcttgggctcgccgt
gatctcaccggcagcgacctcatctgcaaggtggccatgtaccaagagctttggtcgtgc
gcccccgactcgaaccgatgggttcgacagggcattgtgttctggcgattcaacacaacc
aaccaatggtacaagtacaacccagttttcaagcccgctggtacctcatggcgatggttg
actgtcaatgaccccatgtcccgttaccaccagcaaaaggctcttgtctacccttctgcc
tccatgtcacgagattctatcatgtcgcctactccttcaatcaatcaacacatgacagca
gcgatgaacgagacctttagctctgcatgggatcctagcgtgagtctggcccaagtgcca
agtgtcgccgcaacaaacaatggacttacactattcgagtccttttctggtggactcgct
acacctccaccaaccgcgggtctacaagggtcgtacccaggaagctttgaccacggtatg
cctccaagcacaggtgttggcttcatcccatccacatgcagcacagcgggcgagagccat
ccagtcactggtcatggacacagtcacagccaggcggcttactacgacgcgcagacaaca
ctggcagatctcaagcctgtcatgtctactgtcaaccctttccagagcccagcaacaaca
tcaggactggatctatcaagctctcttgtgtatgataattcagagtgcgacactggcctt
caaggttgggacatgccggcgttggatgggtggtcttcaggtacaggcagcggatcagaa
tggggatctcaccacaaggtcgagcccagcagtgatcagacatctctatggtcgcaatca
caatgggcacacatggcgggtgaccgtgatggcagtcctcgaccaatgaagcgaagacga
ggagatgccattggcagccatataccaccaacaatgacagca---gcaggaggatggtga
>Fp50
atgtcttcatcactataccacccaagaccggtgttgtcttcacagcgttatacaccttca
ccagactatcttcaagatgctcgacgaacatatcacaacaacagccgcctaccactacgg
gaaaccgccaacaatgcgcaatcacacaacttcaacagcatggttccttgctattcaaac
ccagttggcatctcgccttcagtgccagtcagccttccagctcccatgatcccctcacaa
tcattcgagtgcctctaccgcgtacctacaccaagaaaccaacctcgcttccaacaaaga
agaccccgaaatggtgtcaaccctctctacttctggcctgctttccgccagtatcgtaac
cgacaagcacacaaggacacccaaaaggataagggtggtgtttggaggagacctgagctt
gaagatgcctttgttgactctgttcttctcatgcctcatatgggccgtcgcaagttctca
atgggaggaaagctacatgggcgcaacatgcttatcagcgaatacatcttcacaatatgt
gttgccattcttggcagcaaggagattttccgaatcgacaacagcaacgacagcattgag
cagatgggacgcaagcaggtctcaagccatatgcaagttgtcaagaagttcttcgaggat
ttgcgatgcttccacttccttttccctgctgaggagaagaaggagcctggctccacaaac
tcggaggactactatgacgaggaggaacaagaatccttcaagtccaatcccgttctcact
gctcttgccgagggccgagtacctgatgtcaagcccaactatgaatacttctcacaactt
ctggctctccagtctctgatctcagtccggcccaagacagcagaggtctatgtctcttct
tctgaggtcaagttcagagatgagattgcttacgacgcacaagacactcctctggacgct
gagtccttccctcatcttaacaagtacaacaactgtgatgacagcccaagtgtactcggc
aaggatgtgctacttcacgagtacacccgatctctggatcgaaccacttctgcctgtgtc
aagacggttacccgccgatggcagaaggatgcgcccgagatctacgagactctcgatctc
cccactcgcgatgaggagtgtttgcttctcgagatgtgcgcaactcttgagttgcatgag
catgctcgcttcccttctgggtctgagctcaccggctttgttgaggtggcaatcacaaac
cccaacctccaaaaccaccgttggaagtgtgtaacccgcctcactcgaccgtctgagctt
cacagtgatgacaagaagtcaagcgtatacaccaacgagaccggcatccaccgccgaggc
tgcagcgattccaagcctgactgtgactgccactctcgacctcgtcaggatatccatgtt
cccttccccgccgttgagtgggctagcatcttgagtatggctgttcaatatcctgatgtt
gagcaccagcgcaagaaggaaaagcgcaccaaggctgatgatcgtaagaatctcgaccgt
gctggtagcaagcgcaagcgctctgaggatgacggcgatgccgcttcttgggctcgccgt
gatctcaccggcagcgacctcatctgcaaggtggccatgtaccaagagctttggtcgtgc
gcccccgactcgaaccgatgggttcgacagggcattgtgttctggcgattcaacacaacc
aaccaatggtacaagtacaacccagttttcaagcccgctggtacctcatggcgatggttg
actgtcaatgaccccatgtcccgttaccaccagcaaaaggctcttgtctacccttctgcc
tccatgtcacgagattctatcatgtcgcctactccttcaatcaatcaacacatgacagca
gcgatgaacgagacctttagctctgcatgggatcctagcgtgagtctggcccaagtgcca
agtgtcgccgcaacaaacaatggacttacactattcgagtccttttctggtggactcgct
acacctccaccaaccgcgggtctacaagggtcgtacccaggaagctttgaccacggtatg
cctccaagcacaggtgttggcttcatcccatccacatgcagcacagcgggcgagagccat
ccagtcactggtcatggacacagtcacagccaggcggcttactacgacgcgcagacaaca
ctggcagatctcaagcctgtcatgtctactgtcaaccctttccagagcccagcaacaaca
tcaggactggatctatcaagctctcttgtgtatgataattcagagtgcgacactggcctt
caaggttgggacatgccggcgttggatgggtggtcttcaggtacaggcagcggatcagaa
tggggatctcaccacaaggtcgagcccagcagtgatcagacatctctatggtcgcaatca
caatgggcacacatggcgggtgaccgtgatggcagtcctcgaccaatgaagcgaagacga
ggagatgccattggcagccatataccaccaacaatgacagca---gcaggaggatggtga
>Fp51
atgtcttcatcactataccacccaagaccggtgttgtcttcacagcgttatacaccttca
ccagactatcttcaagatgctcgacgaacatatcacaacaacagccgcctaccactacgg
gaaaccgccaacaatgcgcaatcacacaacttcaacagcatggttccttgctattcaaac
ccagttggcatctcgccttcagtgccagtcagccttccagctcccatgatcccctcacaa
tcattcgagtgcctctaccgcgtacctacaccaagaaaccaacctcgcttccaacaaaga
agaccccgaaatggtgtcaaccctctctacttctggcctgctttccgccagtatcgtaac
cgacaagcacacaaggacacccaaaaggataagggtggtgtttggaggagacctgagctt
gaagatgcctttgttgactctgttcttctcatgcctcatatgggccgtcgcaagttctca
atgggaggaaagctacatgggcgcaacatgcttatcagcgaatacatcttcacaatatgt
gttgccattcttggcagcaaggagattttccgaatcgacaacagcaacgacagcattgag
cagatgggacgcaagcaggtctcaagccatatgcaagttgtcaagaagttcttcgaggat
ttgcgatgcttccacttccttttccctgctgaggagaagaaggagcctggctccacaaac
tcggaggactactatgacgaggaggaacaagaatccttcaagtccaatcccgttctcact
gctcttgccgagggccgagtacctgatgtcaagcccaactatgaatacttctcacaactt
ctggctctccagtctctgatctcagtccggcccaagacagcagaggtctatgtctcttct
tctgaggtcaagttcagagatgagattgcttacgacgcacaagacactcctctggacgct
gagtccttccctcatcttaacaagtacaacaactgtgatgacagcccaagtgtactcggc
aaggatgtgctacttcacgagtacacccgatctctggatcgaaccacttctgcctgtgtc
aagacggttacccgccgatggcagaaggatgcgcccgagatctacgagactctcgatctc
cccactcgcgatgaggagtgtttgcttctcgagatgtgcgcaactcttgagttgcatgag
catgctcgcttcccttctgggtctgagctcaccggctttgttgaggtggcaatcacaaac
cccaacctccaaaaccaccgttggaagtgtgtaacccgcctcactcgaccgtctgagctt
cacagtgatgacaagaagtcaagcgtatacaccaacgagaccggcatccaccgccgaggc
tgcagcgattccaagcctgactgtgactgccactctcgacctcgtcaggatatccatgtt
cccttccccgccgttgagtgggctagcatcttgagtatggctgttcaatatcctgatgtt
gagcaccagcgcaagaaggaaaagcgcaccaaggctgatgatcgtaagaatctcgaccgt
gctggtagcaagcgcaagcgctctgaggatgacggcgatgccgcttcttgggctcgccgt
gatctcaccggcagcgacctcatctgcaaggtggccatgtaccaagagctttggtcgtgc
gcccccgactcgaaccgatgggttcgacagggcattgtgttctggcgattcaacacaacc
aaccaatggtacaagtacaacccagttttcaagcccgctggtacctcatggcgatggttg
actgtcaatgaccccatgtcccgttaccaccagcaaaaggctcttgtctacccttctgcc
tccatgtcacgagattctatcatgtcgcctactccttcaatcaatcaacacatgacagca
gcgatgaacgagacctttagctctgcatgggatcctagcgtgagtctggcccaagtgcca
agtgtcgccgcaacaaacaatggacttacactattcgagtccttttctggtggactcgct
acacctccaccaaccgcgggtctacaagggtcgtacccaggaagctttgaccacggtatg
cctccaagcacaggtgttggcttcatcccatccacatgcagcacagcgggcgagagccat
ccagtcactggtcatggacacagtcacagccaggcggcttactacgacgcgcagacaaca
ctggcagatctcaagcctgtcatgtctactgtcaaccctttccagagcccagcaacaaca
tcaggactggatctatcaagctctcttgtgtatgataattcagagtgcgacactggcctt
caaggttgggacatgccggcgttggatgggtggtctacaggtacaggcagcggatcagaa
tggggatctcaccacaaggtcgagcccagcagtgatcagacatctctatggtcgcaatca
caatgggcacacatggcgggtgaccgtgatggcagtcctcgaccaatgaagcgaagacga
ggagatgccattggcagccatataccaccaacaatgacagca---gcaggaggatggtga
>Fp59
atgtcttcatcactataccacccaagaccggtgttgtcttcacagcgttatacaccttca
ccagactatcttcaagatgctcgacgaacatatcacaacaacagccgcctaccactacgg
gaaaccgccaacaatgcgcaatcacacaacttcaacagcatggttccttgctattcaaac
ccagttggcatctcgccttcagtgccagtcagccttccagctcccatgatcccctcacaa
tcattcgagtgcctctaccgcgtacctacaccaagaaaccaacctcgcttccaacaaaga
agaccccgaaatggtgtcaaccctctctacttctggcctgctttccgccagtatcgtaac
cgacaagcacacaaggacacccaaaaggataagggtggtgtttggaggagacctgagctt
gaagatgcctttgttgactctgttcttctcatgcctcatatgggccgtcgcaagttctca
atgggaggaaagctacatgggcgcaacatgcttatcagcgaatacatcttcacaatatgt
gttgccattcttggcagcaaggagattttccgaatcgacaacagcaacgacagcattgag
cagatgggacgcaagcaggtctcaagccatatgcaagttgtcaagaagttcttcgaggat
ttgcgatgcttccacttccttttccctgctgaggagaagaaggagcctggctccacaaac
tcggaggactactatgacgaggaggaacaagaatccttcaagtccaatcccgttctcact
gctcttgccgagggccgagtacctgatgtcaagcccaactatgaatacttctcacaactt
ctggctctccagtctctgatctcagtccggcccaagacagcagaggtctatgtctcttct
tctgaggtcaagttcagagatgagattgcttacgacgcacaagacactcctctggacgct
gagtccttccctcatcttaacaagtacaacaactgtgatgacagcccaagtgtactcggc
aaggatgtgctacttcacgagtacacccgatctctggatcgaaccacttctgcctgtgtc
aagacggttacccgccgatggcagaaggatgcgcccgagatctacgagactctcgatctc
cccactcgcgatgaggagtgtttgcttctcgagatgtgcgcaactcttgagttgcatgag
catgctcgcttcccttctgggtctgagctcaccggctttgttgaggtggcaatcacaaac
cccaacctccaaaaccaccgttggaagtgtgtaacccgcctcactcgaccgtctgagctt
cacagtgatgacaagaagtcaagcgtatacaccaacgagaccggcatccaccgccgaggc
tgcagcgattccaagcctgactgtgactgccactctcgacctcgtcaggatatccatgtt
cccttccccgccgttgagtgggctagcatcttgagtatggctgttcaatatcctgatgtt
gagcaccagcgcaagaaggaaaagcgcaccaaggctgatgatcgtaagaatctcgaccgt
gctggtagcaagcgcaagcgctctgaggatgacggcgatgccgcttcttgggctcgccgt
gatctcaccggcagcgacctcatctgcaaggtggccatgtaccaagagctttggtcgtgc
gcccccgactcgaaccgatgggttcgacagggcattgtgttctggcgattcaacacaacc
aaccaatggtacaagtacaacccagttttcaagcccgctggtacctcatggcgatggttg
actgtcaatgaccccatgtcccgttaccaccagcaaaaggctcttgtctacccttctgcc
tccatgtcacgagattctatcatgtcgcctactccttcaatcaatcaacacatgacagca
gcgatgaacgagacctttagctctgcatgggatcctagcgtgagtctggcccaagtgcca
agtgtcgccgcaacaaacaatggacttacactattcgagtccttttctggtggactcgct
acacctccaccaaccgcgggtctacaagggtcgtacccaggaagctttgaccacggtatg
cctccaagcacaggtgttggcttcatcccatccacatgcagcacagcgggcgagagccat
ccagtcactggtcatggacacagtcacagccaggcggcttactacgacgcgcagacaaca
ctggcagatctcaagcctgtcatgtctactgtcaaccctttccagagcccagcaacaaca
tcaggactggatctatcaagctctcttgtgtatgataattcagagtgcgacactggcctt
caaggttgggacatgccggcgttggatgggtggtcttcaggtacaggcagcggatcagaa
tggggatctcaccacaaggtcgagcccagcagtgatcagacatctctatggtcgcaatca
caatgggcacacatggcgggtgaccgtgatggcagtcctcgaccaatgaagcgaagacga
ggagatgccattggcagccatataccaccaacaatgacagca---gcaggaggatggtga
>Fp63
atgtcttcatcactataccacccaagaccggtgttgtcttcacagcgttatacaccttca
ccagactatcttcaagatgctcgacgaacatatcacaacaacagccgcctaccactacgg
gaaaccgccaacaatgcgcaatcacacaacttcaacagcatggttccttgctattcaaac
ccagttggcatctcgccttcagtgccagtcagccttccagctcccatgatcccctcacaa
tcattcgagtgcctctaccgcgtacctacaccaagaaaccaacctcgcttccaacaaaga
agaccccgaaatggtgtcaaccctctctacttctggcctgctttccgccagtatcgtaac
cgacaagcacacaaggacacccaaaaggataagggtggtgtttggaggagacctgagctt
gaagatgcctttgttgactctgttcttctcatgcctcatatgggccgtcgcaagttctca
atgggaggaaagctacatgggcgcaacatgcttatcagcgaatacatcttcacaatatgt
gttgccattcttggcagcaaggagattttccgaatcgacaacagcaacgacagcattgag
cagatgggacgcaagcaggtctcaagccatatgcaagttgtcaagaagttcttcgaggat
ttgcgatgcttccacttccttttccctgctgaggagaagaaggagcctggctccacaaac
tcggaggactactatgacgaggaggaacaagaatccttcaagtccaatcccgttctcact
gctcttgccgagggccgagtacctgatgtcaagcccaactatgaatacttctcacaactt
ctggctctccagtctctgatctcagtccggcccaagacagcagaggtctatgtctcttct
tctgaggtcaagttcagagatgagattgcttacgacgcacaagacactcctctggacgct
gagtccttccctcatcttaacaagtacaacaactgtgatgacagcccaagtgtactcggc
aaggatgtgctacttcacgagtacacccgatctctggatcgaaccacttctgcctgtgtc
aagacggttacccgccgatggcagaaggatgcgcccgagatctacgagactctcgatctc
cccactcgcgatgaggagtgtttgcttctcgagatgtgcgcaactcttgagttgcatgag
catgctcgcttcccttctgggtctgagctcaccggctttgttgaggtggcaatcacaaac
cccaacctccaaaaccaccgttggaagtgtgtaacccgcctcactcgaccgtctgagctt
cacagtgatgacaagaagtcaagcgtatacaccaacgagaccggcatccaccgccgaggc
tgcagcgattccaagcctgactgtgactgccactctcgacctcgtcaggatatccatgtt
cccttccccgccgttgagtgggctagcatcttgagtatggctgttcaatatcctgatgtt
gagcaccagcgcaagaaggaaaagcgcaccaaggctgatgatcgtaagaatctcgaccgt
gctggtagcaagcgcaagcgctctgaggatgacggcgatgccgcttcttgggctcgccgt
gatctcaccggcagcgacctcatctgcaaggtggccatgtaccaagagctttggtcgtgc
gcccccgactcgaaccgatgggttcgacagggcattgtgttctggcgattcaacacaacc
aaccaatggtacaagtacaacccagttttcaagcccgctggtacctcatggcgatggttg
actgtcaatgaccccatgtcccgttaccaccagcaaaaggctcttgtctacccttctgcc
tccatgtcacgagattctatcatgtcgcctactccttcaatcaatcaacacatgacagca
gcgatgaacgagacctttagctctgcatgggatcctagcgtgagtctggcccaagtgcca
agtgtcgccgcaacaaacaatggacttacactattcgagtccttttctggtggactcgct
acacctccaccaaccgcgggtctacaagggtcgtacccaggaagctttgaccacggtatg
cctccaagcacaggtgttggcttcatcccatccacatgcagcacagcgggcgagagccat
ccagtcactggtcatggacacagtcacagccaggcggcttactacgacgcgcagacaaca
ctggcagatctcaagcctgtcatgtctactgtcaaccctttccagagcccagcaacaaca
tcaggactggatctatcaagctctcttgtgtatgataattcagagtgcgacactggcctt
caaggttgggacatgccggcgttggatgggtggtctacaggtacaggcagcggatcagaa
tggggatctcaccacaaggtcgagcccagcagtgatcagacatctctatggtcgcaatca
caatgggcacacatggcgggtgaccgtgatggcagtcctcgaccaatgaagcgaagacga
ggagatgccattggcagccatataccaccaacaatgacagca---gcaggaggatggtga
>Fp65
atgtcttcatcactataccacccaagaccggtgttgtcttcacagcgttatacaccttca
ccagactatcttcaagatgctcgacgaacatatcacaacaacagccgcctaccactacgg
gaaaccgccaacaatgcgcaatcacacaacttcaacagcatggttccttgctattcaaac
ccagttggcatctcgccttcagtgccagtcagccttccagctcccatgatcccctcacaa
tcattcgagtgcctctaccgcgtacctacaccaagaaaccaacctcgcttccaacaaaga
agaccccgaaatggtgtcaaccctctctacttctggcctgctttccgccagtatcgtaac
cgacaagcacacaaggacacccaaaaggataagggtggtgtttggaggagacctgagctt
gaagatgcctttgttgactctgttcttctcatgcctcatatgggccgtcgcaagttctca
atgggaggaaagctacatgggcgcaacatgcttatcagcgaatacatcttcacaatatgt
gttgccattcttggcagcaaggagattttccgaatcgacaacagcaacgacagcattgag
cagatgggacgcaagcaggtctcaagccatatgcaagttgtcaagaagttcttcgaggat
ttgcgatgcttccacttccttttccctgctgaggagaagaaggagcctggctccacaaac
tcggaggactactatgacgaggaggaacaagaatccttcaagtccaatcccgttctcact
gctcttgccgagggccgagtacctgatgtcaagcccaactatgaatacttctcacaactt
ctggctctccagtctctgatctcagtccggcccaagacagcagaggtctatgtctcttct
tctgaggtcaagttcagagatgagattgcttacgacgcacaagacactcctctggacgct
gagtccttccctcatcttaacaagtacaacaactgtgatgacagcccaagtgtactcggc
aaggatgtgctacttcacgagtacacccgatctctggatcgaaccacttctgcctgtgtc
aagacggttacccgccgatggcagaaggatgcgcccgagatctacgagactctcgatctc
cccactcgcgatgaggagtgtttgcttctcgagatgtgcgcaactcttgagttgcatgag
catgctcgcttcccttctgggtctgagctcaccggctttgttgaggtggcaatcacaaac
cccaacctccaaaaccaccgttggaagtgtgtaacccgcctcactcgaccgtctgagctt
cacagtgatgacaagaagtcaagcgtatacaccaacgagaccggcatccaccgccgaggc
tgcagcgattccaagcctgactgtgactgccactctcgacctcgtcaggatatccatgtt
cccttccccgccgttgagtgggctagcatcttgagtatggctgttcaatatcctgatgtt
gagcaccagcgcaagaaggaaaagcgcaccaaggctgatgatcgtaagaatctcgaccgt
gctggtagcaagcgcaagcgctctgaggatgacggcgatgccgcttcttgggctcgccgt
gatctcaccggcagcgacctcatctgcaaggtggccatgtaccaagagctttggtcgtgc
gcccccgactcgaaccgatgggttcgacagggcattgtgttctggcgattcaacacaacc
aaccaatggtacaagtacaacccagttttcaagcccgctggtacctcatggcgatggttg
actgtcaatgaccccatgtcccgttaccaccagcaaaaggctcttgtctacccttctgcc
tccatgtcacgagattctatcatgtcgcctactccttcaatcaatcaacacatgacagca
gcgatgaacgagacctttagctctgcatgggatcctagcgtgagtctggcccaagtgcca
agtgtcgccgcaacaaacaatggacttacactattcgagtccttttctggtggactcgct
acacctccaccaaccgcgggtctacaagggtcgtacccaggaagctttgaccacggtatg
cctccaagcacaggtgttggcttcatcccatccacatgcagcacagcgggcgagagccat
ccagtcactggtcatggacacagtcacagccaggcggcttactacgacgcgcagacaaca
ctggcagatctcaagcctgtcatgtctactgtcaaccctttccagagcccagcaacaaca
tcaggactggatctatcaagctctcttgtgtatgataattcagagtgcgacactggcctt
caaggttgggacatgccggcgttggatgggtggtcttcaggtacaggcagcggatcagaa
tggggatctcaccacaaggtcgagcccagcagtgatcagacatctctatggtcgcaatca
caatgggcacacatggcgggtgaccgtgatggcagtcctcgaccaatgaagcgaagacga
ggagatgccattggcagccatataccaccaacaatgacagca---gcaggaggatggtga
>Fp66
atgtcttcatcactataccacccaagaccggtgttgtcttcacagcgttatacaccttca
ccagactatcttcaagatgctcgacgaacatatcacaacaacagccgcctaccactacgg
gaaaccgccaacaatgcgcaatcacacaacttcaacagcatggttccttgctattcaaac
ccagttggcatctcgccttcagtgccagtcagccttccagctcccatgatcccctcacaa
tcattcgagtgcctctaccgcgtacctacaccaagaaaccaacctcgcttccaacaaaga
agaccccgaaatggtgtcaaccctctctacttctggcctgctttccgccagtatcgtaac
cgacaagcacacaaggacacccaaaaggataagggtggtgtttggaggagacctgagctt
gaagatgcctttgttgactctgttcttctcatgcctcatatgggccgtcgcaagttctca
atgggaggaaagctacatgggcgcaacatgcttatcagcgaatacatcttcacaatatgt
gttgccattcttggcagcaaggagattttccgaatcgacaacagcaacgacagcattgag
cagatgggacgcaagcaggtctcaagccatatgcaagttgtcaagaagttcttcgaggat
ttgcgatgcttccacttccttttccctgctgaggagaagaaggagcctggctccacaaac
tcggaggactactatgacgaggaggaacaagaatccttcaagtccaatcccgttctcact
gctcttgccgagggccgagtacctgatgtcaagcccaactatgaatacttctcacaactt
ctggctctccagtctctgatctcagtccggcccaagacagcagaggtctatgtctcttct
tctgaggtcaagttcagagatgagattgcttacgacgcacaagacactcctctggacgct
gagtccttccctcatcttaacaagtacaacaactgtgatgacagcccaagtgtactcggc
aaggatgtgctacttcacgagtacacccgatctctggatcgaaccacttctgcctgtgtc
aagacggttacccgccgatggcagaaggatgcgcccgagatctacgagactctcgatctc
cccactcgcgatgaggagtgtttgcttctcgagatgtgcgcaactcttgagttgcatgag
catgctcgcttcccttctgggtctgagctcaccggctttgttgaggtggcaatcacaaac
cccaacctccaaaaccaccgttggaagtgtgtaacccgcctcactcgaccgtctgagctt
cacagtgatgacaagaagtcaagcgtatacaccaacgagaccggcatccaccgccgaggc
tgcagcgattccaagcctgactgtgactgccactctcgacctcgtcaggatatccatgtt
cccttccccgccgttgagtgggctagcatcttgagtatggctgttcaatatcctgatgtt
gagcaccagcgcaagaaggaaaagcgcaccaaggctgatgatcgtaagaatctcgaccgt
gctggtagcaagcgcaagcgctctgaggatgacggcgatgccgcttcttgggctcgccgt
gatctcaccggcagcgacctcatctgcaaggtggccatgtaccaagagctttggtcgtgc
gcccccgactcgaaccgatgggttcgacagggcattgtgttctggcgattcaacacaacc
aaccaatggtacaagtacaacccagttttcaagcccgctggtacctcatggcgatggttg
actgtcaatgaccccatgtcccgttaccaccagcaaaaggctcttgtctacccttctgcc
tccatgtcacgagattctatcatgtcgcctactccttcaatcaatcaacacatgacagca
gcgatgaacgagacctttagctctgcatgggatcctagcgtgagtctggcccaagtgcca
agtgtcgccgcaacaaacaatggacttacactattcgagtccttttctggtggactcgct
acacctccaccaaccgcgggtctacaagggtcgtacccaggaagctttgaccacggtatg
cctccaagcacaggtgttggcttcatcccatccacatgcagcacagcgggcgagagccat
ccagtcactggtcatggacacagtcacagccaggcggcttactacgacgcgcagacaaca
ctggcagatctcaagcctgtcatgtctactgtcaaccctttccagagcccagcaacaaca
tcaggactggatctatcaagctctcttgtgtatgataattcagagtgcgacactggcctt
caaggttgggacatgccggcgttggatgggtggtctacaggtacaggcagcggatcagaa
tggggatctcaccacaaggtcgagcccagcagtgatcagacatctctatggtcgcaatca
caatgggcacacatggcgggtgaccgtgatggcagtcctcgaccaatgaagcgaagacga
ggagatgccattggcagccatataccaccaacaatgacagca---gcaggaggatggtga
>Fp72
atgtcttcatcactataccacccaagaccggtgttgtcttcacagcgttatacaccttca
ccagactatcttcaagatgctcgacgaacatatcacaacaacagccgcctaccactacgg
gaaaccgccaacaatgcgcaatcacacaacttcaacagcatggttccttgctattcaaac
ccagttggcatctcgccttcagtgccagtcagccttccagctcccatgatcccctcacaa
tcattcgagtgcctctaccgcgtacctacaccaagaaaccaacctcgcttccaacaaaga
agaccccgaaatggtgtcaaccctctctacttctggcctgctttccgccagtatcgtaac
cgacaagcacacaaggacacccaaaaggataagggtggtgtttggaggagacctgagctt
gaagatgcctttgttgactctgttcttctcatgcctcatatgggccgtcgcaagttctca
atgggaggaaagctacatgggcgcaacatgcttatcagcgaatacatcttcacaatatgt
gttgccattcttggcagcaaggagattttccgaatcgacaacagcaacgacagcattgag
cagatgggacgcaagcaggtctcaagccatatgcaagttgtcaagaagttcttcgaggat
ttgcgatgcttccacttccttttccctgctgaggagaagaaggagcctggctccacaaac
tcggaggactactatgacgaggaggaacaagaatccttcaagtccaatcccgttctcact
gctcttgccgagggccgagtacctgatgtcaagcccaactatgaatacttctcacaactt
ctggctctccagtctctgatctcagtccggcccaagacagcagaggtctatgtctcttct
tctgaggtcaagttcagagatgagattgcttacgacgcacaagacactcctctggacgct
gagtccttccctcatcttaacaagtacaacaactgtgatgacagcccaagtgtactcggc
aaggatgtgctacttcacgagtacacccgatctctggatcgaaccacttctgcctgtgtc
aagacggttacccgccgatggcagaaggatgcgcccgagatctacgagactctcgatctc
cccactcgcgatgaggagtgtttgcttctcgagatgtgcgcaactcttgagttgcatgag
catgctcgcttcccttctgggtctgagctcaccggctttgttgaggtggcaatcacaaac
cccaacctccaaaaccaccgttggaagtgtgtaacccgcctcactcgaccgtctgagctt
cacagtgatgacaagaagtcaagcgtatacaccaacgagaccggcatccaccgccgaggc
tgcagcgattccaagcctgactgtgactgccactctcgacctcgtcaggatatccatgtt
cccttccccgccgttgagtgggctagcatcttgagtatggctgttcaatatcctgatgtt
gagcaccagcgcaagaaggaaaagcgcaccaaggctgatgatcgtaagaatctcgaccgt
gctggtagcaagcgcaagcgctctgaggatgacggcgatgccgcttcttgggctcgccgt
gatctcaccggcagcgacctcatctgcaaggtggccatgtaccaagagctttggtcgtgc
gcccccgactcgaaccgatgggttcgacagggcattgtgttctggcgattcaacacaacc
aaccaatggtacaagtacaacccagttttcaagcccgctggtacctcatggcgatggttg
actgtcaatgaccccatgtcccgttaccaccagcaaaaggctcttgtctacccttctgcc
tccatgtcacgagattctatcatgtcgcctactccttcaatcaatcaacacatgacagca
gcgatgaacgagacctttagctctgcatgggatcctagcgtgagtctggcccaagtgcca
agtgtcgccgcaacaaacaatggacttacactattcgagtccttttctggtggactcgct
acacctccaccaaccgcgggtctacaagggtcgtacccaggaagctttgaccacggtatg
cctccaagcacaggtgttggcttcatcccatccacatgcagcacagcgggcgagagccat
ccagtcactggtcatggacacagtcacagccaggcggcttactacgacgcgcagacaaca
ctggcagatctcaagcctgtcatgtctactgtcaaccctttccagagcccagcaacaaca
tcaggactggatctatcaagctctcttgtgtatgataattcagagtgcgacactggcctt
caaggttgggacatgccggcgttggatgggtggtctacaggtacaggcagcggatcagaa
tggggatctcaccacaaggtcgagcccagcagtgatcagacatctctatggtcgcaatca
caatgggcacacatggcgggtgaccgtgatggcagtcctcgaccaatgaagcgaagacga
ggagatgccattggcagccatataccaccaacaatgacagca---gcaggaggatggtga
>Fp73
atgtcttcatcactataccacccaagaccggtgttgtcttcacagcgttatacaccttca
ccagactatcttcaagatgctcgacgaacatatcacaacaacagccgcctaccactacgg
gaaaccgccaacaatgcgcaatcacacaacttcaacagcatggttccttgctattcaaac
ccagttggcatctcgccttcagtgccagtcagccttccagctcccatgatcccctcacaa
tcattcgagtgcctctaccgcgtacctacaccaagaaaccaacctcgcttccaacaaaga
agaccccgaaatggtgtcaaccctctctacttctggcctgctttccgccagtatcgtaac
cgacaagcacacaaggacacccaaaaggataagggtggtgtttggaggagacctgagctt
gaagatgcctttgttgactctgttcttctcatgcctcatatgggccgtcgcaagttctca
atgggaggaaagctacatgggcgcaacatgcttatcagcgaatacatcttcacaatatgt
gttgccattcttggcagcaaggagattttccgaatcgacaacagcaacgacagcattgag
cagatgggacgcaagcaggtctcaagccatatgcaagttgtcaagaagttcttcgaggat
ttgcgatgcttccacttccttttccctgctgaggagaagaaggagcctggctccacaaac
tcggaggactactatgacgaggaggaacaagaatccttcaagtccaatcccgttctcact
gctcttgccgagggccgagtacctgatgtcaagcccaactatgaatacttctcacaactt
ctggctctccagtctctgatctcagtccggcccaagacagcagaggtctatgtctcttct
tctgaggtcaagttcagagatgagattgcttacgacgcacaagacactcctctggacgct
gagtccttccctcatcttaacaagtacaacaactgtgatgacaacccaagtgtactcggc
aaggatgtgctacttcacgagtacacccgatctctggatcgaaccacttctgcctgtgtc
aagacggttacccgccgatggcagaaggatgcgcccgagatctacgagactctcgatctc
cccactcgcgatgaggagtgtttgcttctcgagatgtgcgcaactcttgagttgcatgag
catgctcgcttcccttctgggtctgagctcaccggctttgttgaggtggcaatcacaaac
cccaacctccaaaaccaccgttggaagtgtgtaacccgcctcactcgaccgtctgagctt
cacagtgatgacaagaagtcaagcgtatacaccaacgagaccggcatccaccgccgaggc
tgcagcgattccaagcctgactgtgactgccactctcgacctcgtcaggatatccatgtt
cccttccccgccgttgagtgggctagcatcttgagtatggctgttcaatatcctgatgtt
gagcaccagcgcaagaaggaaaagcgcaccaaggctgatgatcgtaagaatctcgaccgt
gctggtagcaagcgcaagcgctctgaggatgacggcgatgccgcttcttgggctcgccgt
gatctcaccggcagcgacctcatctgcaaggtggccatgtaccaagagctttggtcgtgc
gcccccgactcgaaccgatgggttcgacagggcattgtgttctggcgattcaacacaacc
aaccaatggtacaagtacaacccagttttcaagcccgctggtacctcatggcgatggttg
actgtcaatgaccccatgtcccgttaccaccagcaaaaggctcttgtctacccttctgcc
tccatgtcacgagattctatcatgtcgcctactccttcaatcaatcaacacatgacagca
gcgatgaacgagacctttagctctgcatgggatcctagcgtgagtctggcccaagtgcca
agtgtcgccgcaacaaacaatggacttacactattcgagtccttttctggtggactcgct
acacctccaccaaccgcgggtctacaagggtcgtacccaggaagctttgaccacggtatg
cctccaagcacaggtgttggcttcatcccatccacatgcagcacagcgggcgagagccat
ccagtcactggtcatggacacagtcacagccaggcggcttactacgacgcgcagacaaca
ctggcagatctcaagcctgtcatgtctactgtcaaccctttccagagcccagcaacaaca
tcaggactggatctatcaagctctcttgtgtatgataattcagagtgcgacactggcctt
caaggttgggacatgccggcgttggatgggtggtctacaggtacaggcagcggatcagaa
tggggatctcaccacaaggtcgagcccagcagtgatcagacatctctatggtcgcaatca
caatgggcacacatggcgggtgaccgtgatggcagtcctcgaccaatgaagcgaagacga
ggagatgccattggcagccatataccaccaacaatgacagca---gcaggaggatggtga
>Fp76
atgtcttcatcactataccacccaagaccggtgttgtcttcacagcgttatacaccttca
ccagactatcttcaagatgctcgacgaacatatcacaacaacagccgcctaccactacgg
gaaaccgccaacaatgcgcaatcacacaacttcaacagcatggttccttgctattcaaac
ccagttggcatctcgccttcagtgccagtcagccttccagctcccatgatcccctcacaa
tcattcgagtgcctctaccgcgtacctacaccaagaaaccaacctcgcttccaacaaaga
agaccccgaaatggtgtcaaccctctctacttctggcctgctttccgccagtatcgtaac
cgacaagcacacaaggacacccaaaaggataagggtggtgtttggaggagacctgagctt
gaagatgcctttgttgactctgttcttctcatgcctcatatgggccgtcgcaagttctca
atgggaggaaagctacatgggcgcaacatgcttatcagcgaatacatcttcacaatatgt
gttgccattcttggcagcaaggagattttccgaatcgacaacagcaacgacagcattgag
cagatgggacgcaagcaggtctcaagccatatgcaagttgtcaagaagttcttcgaggat
ttgcgatgcttccacttccttttccctgctgaggagaagaaggagcctggctccacaaac
tcggaggactactatgacgaggaggaacaagaatccttcaagtccaatcccgttctcact
gctcttgccgagggccgagtacctgatgtcaagcccaactatgaatacttctcacaactt
ctggctctccagtctctgatctcagtccggcccaagacagcagaggtctatgtctcttct
tctgaggtcaagttcagagatgagattgcttacgacgcacaagacactcctctggacgct
gagtccttccctcatcttaacaagtacaacaactgtgatgacaacccaagtgtactcggc
aaggatgtgctacttcacgagtacacccgatctctggatcgaaccacttctgcctgtgtc
aagacggttacccgccgatggcagaaggatgcgcccgagatctacgagactctcgatctc
cccactcgcgatgaggagtgtttgcttctcgagatgtgcgcaactcttgagttgcatgag
catgctcgcttcccttctgggtctgagctcaccggctttgttgaggtggcaatcacaaac
cccaacctccaaaaccaccgttggaagtgtgtaacccgcctcactcgaccgtctgagctt
cacagtgatgacaagaagtcaagcgtatacaccaacgagaccggcatccaccgccgaggc
tgcagcgattccaagcctgactgtgactgccactctcgacctcgtcaggatatccatgtt
cccttccccgccgttgagtgggctagcatcttgagtatggctgttcaatatcctgatgtt
gagcaccagcgcaagaaggaaaagcgcaccaaggctgatgatcgtaagaatctcgaccgt
gctggtagcaagcgcaagcgctctgaggatgacggcgatgccgcttcttgggctcgccgt
gatctcaccggcagcgacctcatctgcaaggtggccatgtaccaagagctttggtcgtgc
gcccccgactcgaaccgatgggttcgacagggcattgtgttctggcgattcaacacaacc
aaccaatggtacaagtacaacccagttttcaagcccgctggtacctcatggcgatggttg
actgtcaatgaccccatgtcccgttaccaccagcaaaaggctcttgtctacccttctgcc
tccatgtcacgagattctatcatgtcgcctactccttcaatcaatcaacacatgacagca
gcgatgaacgagacctttagctctgcatgggatcctagcgtgagtctggcccaagtgcca
agtgtcgccgcaacaaacaatggacttacactattcgagtccttttctggtggactcgct
acacctccaccaaccgcgggtctacaagggtcgtacccaggaagctttgaccacggtatg
cctccaagcacaggtgttggcttcatcccatccacatgcagcacagcgggcgagagccat
ccagtcactggtcatggacacagtcacagccaggcggcttactacgacgcgcagacaaca
ctggcagatctcaagcctgtcatgtctactgtcaaccctttccagagcccagcaacaaca
tcaggactggatctatcaagctctcttgtgtatgataattcagagtgcgacactggcctt
caaggttgggacatgccggcgttggatgggtggtctacaggtacaggcagcggatcagaa
tggggatctcaccacaaggtcgagcccagcagtgatcagacatctctatggtcgcaatca
caatgggcacacatggcgggtgaccgtgatggcagtcctcgaccaatgaagcgaagacga
ggagatgccattggcagccatataccaccaacaatgacagca---gcaggaggatggtga
>Fp78
atgtcttcatcactataccacccaagaccggtgttgtcttcacagcgttatacaccttca
ccagactatcttcaagatgctcgacgaacatatcacaacaacagccgcctaccactacgg
gaaaccgccaacaatgcgcaatcacacaacttcaacagcatggttccttgctattcaaac
ccagttggcatctcgccttcagtgccagtcagccttccagctcccatgatcccctcacaa
tcattcgagtgcctctaccgcgtacctacaccaagaaaccaacctcgcttccaacaaaga
agaccccgaaatggtgtcaaccctctctacttctggcctgctttccgccagtatcgtaac
cgacaagcacacaaggacacccaaaaggataagggtggtgtttggaggagacctgagctt
gaagatgcctttgttgactctgttcttctcatgcctcatatgggccgtcgcaagttctca
atgggaggaaagctacatgggcgcaacatgcttatcagcgaatacatcttcacaatatgt
gttgccattcttggcagcaaggagattttccgaatcgacaacagcaacgacagcattgag
cagatgggacgcaagcaggtctcaagccatatgcaagttgtcaagaagttcttcgaggat
ttgcgatgcttccacttccttttccctgctgaggagaagaaggagcctggctccacaaac
tcggaggactactatgacgaggaggaacaagaatccttcaagtccaatcccgttctcact
gctcttgccgagggccgagtacctgatgtcaagcccaactatgaatacttctcacaactt
ctggctctccagtctctgatctcagtccggcccaagacagcagaggtctatgtctcttct
tctgaggtcaagttcagagatgagattgcttacgacgcacaagacactcctctggacgct
gagtccttccctcatcttaacaagtacaacaactgtgatgacagcccaagtgtactcggc
aaggatgtgctacttcacgagtacacccgatctctggatcgaaccacttctgcctgtgtc
aagacggttacccgccgatggcagaaggatgcgcccgagatctacgagactctcgatctc
cccactcgcgatgaggagtgtttgcttctcgagatgtgcgcaactcttgagttgcatgag
catgctcgcttcccttctgggtctgagctcaccggctttgttgaggtggcaatcacaaac
cccaacctccaaaaccaccgttggaagtgtgtaacccgcctcactcgaccgtctgagctt
cacagtgatgacaagaagtcaagcgtatacaccaacgagaccggcatccaccgccgaggc
tgcagcgattccaagcctgactgtgactgccactctcgacctcgtcaggatatccatgtt
cccttccccgccgttgagtgggctagcatcttgagtatggctgttcaatatcctgatgtt
gagcaccagcgcaagaaggaaaagcgcaccaaggctgatgatcgtaagaatctcgaccgt
gctggtagcaagcgcaagcgctctgaggatgacggcgatgccgcttcttgggctcgccgt
gatctcaccggcagcgacctcatctgcaaggtggccatgtaccaagagctttggtcgtgc
gcccccgactcgaaccgatgggttcgacagggcattgtgttctggcgattcaacacaacc
aaccaatggtacaagtacaacccagttttcaagcccgctggtacctcatggcgatggttg
actgtcaatgaccccatgtcccgttaccaccagcaaaaggctcttgtctacccttctgcc
tccatgtcacgagattctatcatgtcgcctactccttcaatcaatcaacacatgacagca
gcgatgaacgagacctttagctctgcatgggatcctagcgtgagtctggcccaagtgcca
agtgtcgccgcaacaaacaatggacttacactattcgagtccttttctggtggactcgct
acacctccaccaaccgcgggtctacaagggtcgtacccaggaagctttgaccacggtatg
cctccaagcacaggtgttggcttcatcccatccacatgcagcacagcgggcgagagccat
ccagtcactggtcatggacacagtcacagccaggcggcttactacgacgcgcagacaaca
ctggcagatctcaagcctgtcatgtctactgtcaaccctttccagagcccagcaacaaca
tcaggactggatctatcaagctctcttgtgtatgataattcagagtgcgacactggcctt
caaggttgggacatgccggcgttggatgggtggtcttcaggtacaggcagcggatcagaa
tggggatctcaccacaaggtcgagcccagcagtgatcagacatctctatggtcgcaatca
caatgggcacacatggcgggtgaccgtgatggcagtcctcgaccaatgaagcgaagacga
ggagatgccattggcagccatataccaccaacaatgacagca---gcaggaggatggtga
>Fp81
atgtcttcatcactataccacccaagaccggtgttgtcttcacagcgttatacaccttca
ccagactatcttcaagatgctcgacgaacatatcacaacaacagccgcctaccactacgg
gaaaccgccaacaatgcgcaatcacacaacttcaacagcatggttccttgctattcaaac
ccagttggcatctcgccttcagtgccagtcagccttccagctcccatgatcccctcacaa
tcattcgagtgcctctaccgcgtacctacaccaagaaaccaacctcgcttccaacaaaga
agaccccgaaatggtgtcaaccctctctacttctggcctgctttccgccagtatcgtaac
cgacaagcacacaaggacacccaaaaggataagggtggtgtttggaggagacctgagctt
gaagatgcctttgttgactctgttcttctcatgcctcatatgggccgtcgcaagttctca
atgggaggaaagctacatgggcgcaacatgcttatcagcgaatacatcttcacaatatgt
gttgccattcttggcagcaaggagattttccgaatcgacaacagcaacgacagcattgag
cagatgggacgcaagcaggtctcaagccatatgcaagttgtcaagaagttcttcgaggat
ttgcgatgcttccacttccttttccctgctgaggagaagaaggagcctggctccacaaac
tcggaggactactatgacgaggaggaacaagaatccttcaagtccaatcccgttctcact
gctcttgccgagggccgagtacctgatgtcaagcccaactatgaatacttctcacaactt
ctggctctccagtctctgatctcagtccggcccaagacagcagaggtctatgtctcttct
tctgaggtcaagttcagagatgagattgcttacgacgcacaagacactcctctggacgct
gagtccttccctcatcttaacaagtacaacaactgtgatgacagcccaagtgtactcggc
aaggatgtgctacttcacgagtacacccgatctctggatcgaaccacttctgcctgtgtc
aagacggttacccgccgatggcagaaggatgcgcccgagatctacgagactctcgatctc
cccactcgcgatgaggagtgtttgcttctcgagatgtgcgcaactcttgagttgcatgag
catgctcgcttcccttctgggtctgagctcaccggctttgttgaggtggcaatcacaaac
cccaacctccaaaaccaccgttggaagtgtgtaacccgcctcactcgaccgtctgagctt
cacagtgatgacaagaagtcaagcgtatacaccaacgagaccggcatccaccgccgaggc
tgcagcgattccaagcctgactgtgactgccactctcgacctcgtcaggatatccatgtt
cccttccccgccgttgagtgggctagcatcttgagtatggctgttcaatatcctgatgtt
gagcaccagcgcaagaaggaaaagcgcaccaaggctgatgatcgtaagaatctcgaccgt
gctggtagcaagcgcaagcgctctgaggatgacggcgatgccgcttcttgggctcgccgt
gatctcaccggcagcgacctcatctgcaaggtggccatgtaccaagagctttggtcgtgc
gcccccgactcgaaccgatgggttcgacagggcattgtgttctggcgattcaacacaacc
aaccaatggtacaagtacaacccagttttcaagcccgctggtacctcatggcgatggttg
actgtcaatgaccccatgtcccgttaccaccagcaaaaggctcttgtctacccttctgcc
tccatgtcacgagattctatcatgtcgcctactccttcaatcaatcaacacatgacagca
gcgatgaacgagacctttagctctgcatgggatcctagcgtgagtctggcccaagtgcca
agtgtcgccgcaacaaacaatggacttacactattcgagtccttttctggtggactcgct
acacctccaccaaccgcgggtctacaagggtcgtacccaggaagctttgaccacggtatg
cctccaagcacaggtgttggcttcatcccatccacatgcagcacagcgggcgagagccat
ccagtcactggtcatggacacagtcacagccaggcggcttactacgacgcgcagacaaca
ctggcagatctcaagcctgtcatgtctactgtcaaccctttccagagcccagcaacaaca
tcaggactggatctatcaagctctcttgtgtatgataattcagagtgcgacactggcctt
caaggttgggacatgccggcgttggatgggtggtctacaggtacaggcagcggatcagaa
tggggatctcaccacaaggtcgagcccagcagtgatcagacatctctatggtcgcaatca
caatgggcacacatggcgggtgaccgtgatggcagtcctcgaccaatgaagcgaagacga
ggagatgccattggcagccatataccaccaacaatgacagca---gcaggaggatggtga
>Fp84
atgtcttcatcactataccacccaagaccggtgttgtcttcacagcgttatacaccttca
ccagactatcttcaagatgctcgacgaacatatcacaacaacagccgcctaccactacgg
gaaaccgccaacaatgcgcaatcacacaacttcaacagcatggttccttgctattcaaac
ccagttggcatctcgccttcagtgccagtcagccttccagctcccatgatcccctcacaa
tcattcgagtgcctctaccgcgtacctacaccaagaaaccaacctcgcttccaacaaaga
agaccccgaaatggtgtcaaccctctctacttctggcctgctttccgccagtatcgtaac
cgacaagcacacaaggacacccaaaaggataagggtggtgtttggaggagacctgagctt
gaagatgcctttgttgactctgttcttctcatgcctcatatgggccgtcgcaagttctca
atgggaggaaagctacatgggcgcaacatgcttatcagcgaatacatcttcacaatatgt
gttgccattcttggcagcaaggagattttccgaatcgacaacagcaacgacagcattgag
cagatgggacgcaagcaggtctcaagccatatgcaagttgtcaagaagttcttcgaggat
ttgcgatgcttccacttccttttccctgctgaggagaagaaggagcctggctccacaaac
tcggaggactactatgacgaggaggaacaagaatccttcaagtccaatcccgttctcact
gctcttgccgagggccgagtacctgatgtcaagcccaactatgaatacttctcacaactt
ctggctctccagtctctgatctcagtccggcccaagacagcagaggtctatgtctcttct
tctgaggtcaagttcagagatgagattgcttacgacgcacaagacactcctctggacgct
gagtccttccctcatcttaacaagtacaacaactgtgatgacagcccaagtgtactcggc
aaggatgtgctacttcacgagtacacccgatctctggatcgaaccacttctgcctgtgtc
aagacggttacccgccgatggcagaaggatgcgcccgagatctacgagactctcgatctc
cccactcgcgatgaggagtgtttgcttctcgagatgtgcgcaactcttgagttgcatgag
catgctcgcttcccttctgggtctgagctcaccggctttgttgaggtggcaatcacaaac
cccaacctccaaaaccaccgttggaagtgtgtaacccgcctcactcgaccgtctgagctt
cacagtgatgacaagaagtcaagcgtatacaccaacgagaccggcatccaccgccgaggc
tgcagcgattccaagcctgactgtgactgccactctcgacctcgtcaggatatccatgtt
cccttccccgccgttgagtgggctagcatcttgagtatggctgttcaatatcctgatgtt
gagcaccagcgcaagaaggaaaagcgcaccaaggctgatgatcgtaagaatctcgaccgt
gctggtagcaagcgcaagcgctctgaggatgacggcgatgccgcttcttgggctcgccgt
gatctcaccggcagcgacctcatctgcaaggtggccatgtaccaagagctttggtcgtgc
gcccccgactcgaaccgatgggttcgacagggcattgtgttctggcgattcaacacaacc
aaccaatggtacaagtacaacccagttttcaagcccgctggtacctcatggcgatggttg
actgtcaatgaccccatgtcccgttaccaccagcaaaaggctcttgtctacccttctgcc
tccatgtcacgagattctatcatgtcgcctactccttcaatcaatcaacacatgacagca
gcgatgaacgagacctttagctctgcatgggatcctagcgtgagtctggcccaagtgcca
agtgtcgccgcaacaaacaatggacttacactattcgagtccttttctggtggactcgct
acacctccaccaaccgcgggtctacaagggtcgtacccaggaagctttgaccacggtatg
cctccaagcacaggtgttggcttcatcccatccacatgcagcacagcgggcgagagccat
ccagtcactggtcatggacacagtcacagccaggcggcttactacgacgcgcagacaaca
ctggcagatctcaagcctgtcatgtctactgtcaaccctttccagagcccagcaacaaca
tcaggactggatctatcaagctctcttgtgtatgataattcagagtgcgacactggcctt
caaggttgggacatgccggcgttggatgggtggtctacaggtacaggcagcggatcagaa
tggggatctcaccacaaggtcgagcccagcagtgatcagacatctctatggtcgcaatca
caatgggcacacatggcgggtgaccgtgatggcagtcctcgaccaatgaagcgaagacga
ggagatgccattggcagccatataccaccaacaatgacagca---gcaggaggatggtga
>Fp86
atgtcttcatcactataccacccaagaccggtgttgtcttcacagcgttatacaccttca
ccagactatcttcaagatgctcgacgaacatatcacaacaacagccgcctaccactacgg
gaaaccgccaacaatgcgcaatcacacaacttcaacagcatggttccttgctattcaaac
ccagttggcatctcgccttcagtgccagtcagccttccagctcccatgatcccctcacaa
tcattcgagtgcctctaccgcgtacctacaccaagaaaccaacctcgcttccaacaaaga
agaccccgaaatggtgtcaaccctctctacttctggcctgctttccgccagtatcgtaac
cgacaagcacacaaggacacccaaaaggataagggtggtgtttggaggagacctgagctt
gaagatgcctttgttgactctgttcttctcatgcctcatatgggccgtcgcaagttctca
atgggaggaaagctacatgggcgcaacatgcttatcagcgaatacatcttcacaatatgt
gttgccattcttggcagcaaggagattttccgaatcgacaacagcaacgacagcattgag
cagatgggacgcaagcaggtctcaagccatatgcaagttgtcaagaagttcttcgaggat
ttgcgatgcttccacttccttttccctgctgaggagaagaaggagcctggctccacaaac
tcggaggactactatgacgaggaggaacaagaatccttcaagtccaatcccgttctcact
gctcttgccgagggccgagtacctgatgtcaagcccaactatgaatacttctcacaactt
ctggctctccagtctctgatctcagtccggcccaagacagcagaggtctatgtctcttct
tctgaggtcaagttcagagatgagattgcttacgacgcacaagacactcctctggacgct
gagtccttccctcatcttaacaagtacaacaactgtgatgacagcccaagtgtactcggc
aaggatgtgctacttcacgagtacacccgatctctggatcgaaccacttctgcctgtgtc
aagacggttacccgccgatggcagaaggatgcgcccgagatctacgagactctcgatctc
cccactcgcgatgaggagtgtttgcttctcgagatgtgcgcaactcttgagttgcatgag
catgctcgcttcccttctgggtctgagctcaccggctttgttgaggtggcaatcacaaac
cccaacctccaaaaccaccgttggaagtgtgtaacccgcctcactcgaccgtctgagctt
cacagtgatgacaagaagtcaagcgtatacaccaacgagaccggcatccaccgccgaggc
tgcagcgattccaagcctgactgtgactgccactctcgacctcgtcaggatatccatgtt
cccttccccgccgttgagtgggctagcatcttgagtatggctgttcaatatcctgatgtt
gagcaccagcgcaagaaggaaaagcgcaccaaggctgatgatcgtaagaatctcgaccgt
gctggtagcaagcgcaagcgctctgaggatgacggcgatgccgcttcttgggctcgccgt
gatctcaccggcagcgacctcatctgcaaggtggccatgtaccaagagctttggtcgtgc
gcccccgactcgaaccgatgggttcgacagggcattgtgttctggcgattcaacacaacc
aaccaatggtacaagtacaacccagttttcaagcccgctggtacctcatggcgatggttg
actgtcaatgaccccatgtcccgttaccaccagcaaaaggctcttgtctacccttctgcc
tccatgtcacgagattctatcatgtcgcctactccttcaatcaatcaacacatgacagca
gcgatgaacgagacctttagctctgcatgggatcctagcgtgagtctggcccaagtgcca
agtgtcgccgcaacaaacaatggacttacactattcgagtccttttctggtggactcgct
acacctccaccaaccgcgggtctacaagggtcgtacccaggaagctttgaccacggtatg
cctccaagcacaggtgttggcttcatcccatccacatgcagcacagcgggcgagagccat
ccagtcactggtcatggacacagtcacagccaggcggcttactacgacgcgcagacaaca
ctggcagatctcaagcctgtcatgtctactgtcaaccctttccagagcccagcaacaaca
tcaggactggatctatcaagctctcttgtgtatgataattcagagtgcgacactggcctt
caaggttgggacatgccggcgttggatgggtggtcttcaggtacaggcagcggatcagaa
tggggatctcaccacaaggtcgagcccagcagtgatcagacatctctatggtcgcaatca
caatgggcacacatggcgggtgaccgtgatggcagtcctcgaccaatgaagcgaagacga
ggagatgccattggcagccatataccaccaacaatgacagca---gcaggaggatggtga
>Fvenenatum.busco
atgtcttcatcactataccacccaaggccggtgctctcttcacaacgctatacaccttca
ccagactatcttcaagatgctcgacgaacatatcacaacaacagccgcctaccactacgg
gaaaccgccagcaatgcgcaatcacacaacttcaacagcatggttccttgctattcaaac
tcagttggcatctcgccttcagtgccagtcagccttccagctcccatgatcccctcacaa
tcattcgagtgcctctaccgcgtacctacaccaagaaaccaacctcgcttccaacaaaga
agacccagaaatggagtcaaccctctctacttctggcctgctttccgccagtaccgtaac
cgacaagcacacaaagacacccagaaggataagggtggtgtttggaggagacctgagctt
gaagatgcctttgttgactctgttcttctcatgcctcatatgggacgtcgcaagttttcc
atgggaggaaagctacatgggcgcaacatgcttatcagcgaatacatcttcacaatttgt
attgccatccttggcagcaaggagatttttcgaatcgacaacagcaacgacagcattgag
cagatgggacgcaagcaggtctcaagtcatatgcaagtagtcaagaagttctttgaggac
ttgcgatgcttccacttccttttccctgctgaggagaagaaggagcctggatccaccaac
tcagacgactactatgacgaggaggaacaagaatccttcaagtctaaccctgtcctcact
gctcttgcggagggccgagtacccgatgtcaagcccaactatgaatacttctcacaactt
ctggctctccagtctctgatctcagtccggcccaagacagcagaggtttatgtctcttct
tccgaggtcaagttcagagatgagattgcttacgacgcacaagacactcctctggacact
gagtccttccctcatcttaacaagtacaacaactgtgatgacagcccaagtgtactcggc
aaggatgtgctacttcatgagtacacccgatctctggatcgaaccacttctgcctgtgtc
aagacgattacccgccgatggcagaaggatgctcccgagatctatgagactctcgatctc
cccactcgcgacgaggagtgtttgctccttgagatgtgcgcaactcttgagttgcatgag
cacgctcgcttcccctctgggtctgagctcactggctttgttgaggtggcaatcacaaac
cccagcctccaaaaccaccgctggaagtgtgtaacgcgcctcactcgaccgtctgagctt
cacagcgatgacaagaagtcaggcgtatacaccaacgagaccggcatccaccgccgaggc
tgcagcgattccaagcctgactgtgactgccactctcgacctcgtcaggatatccatgtc
cctttccccgccgttgagtgggctagcatcttgagcatggctgttcaatatcccgatgtt
gaacaccagcgcaagaaggaaaagcgcaccaaggctgatgatcgcaagaatctcgaccgt
gctggtagcaagcgcaagcgctctgaggatgacggtgacgccgcttcttgggctcgccgt
gatctcaccggcagcgacctcgtctgtaaggtggccatgtaccaagagctttggtcgtgc
gcccccgactcgaaccgatgggttcgacagggcattgtgttctggcgattcaacacaacc
aaccaatggtacaagtacaacccagttttcaagcccgctggtacctcatggcgatggttg
actgtcaacgaccccatgtcccgctaccaccagcaaaaggctcttgtctacccctctgcc
tccatgtcccgagattcaatcatgtcgcctactccttcaatcaaccaacacatgacagca
gcgatgaacgagacctttagctctgcatgggatcctagcgtgagcctggcccaagtgcca
aatgtcgctgcaacaaacaatggacttacactattcgagtccttttctggtggactcgct
acacctccaccaaccgcgggtctacaagggtcgtacccaggaagctttgaccacggtatg
cctccaagcacaggtgttggcttcatcccatccacatgcagcacagcgggcgagagccat
cccgtcaatggtcatggacatagccacagccaggcggcttactacgatgcgcagacaaca
ctggcagatctcaagcctgtcatgtctactgtcaaccccttccagagtccaacgacaaca
tcaggactggacctatcaagctctcttgtctatgataactcagagtgcgatactgggctc
caaggctgggacatgccggccttggatgagtggtctacaggcacaggcggcggatcagaa
tggggatctcaccacaaggtcgagcccagcagtgatcagacagctctatggacacaatca
caatgggcacatatggcgggtgaccgtgacagcagccctcgaccaatgaagcgaagacga
ggagatgccattgatagccatataccaccaacaatgacagcagcggcaggaggatggtga
