# Supplementary material for: Apicidin biosynthesis is linked to accessory chromosomes in Fusarium poae isolates
Source: BMC Genomics. 2021 Aug 4;22:591. doi: 10.1186/s12864-021-07617-y (PMC8340494; doi:10.1186/s12864-021-07617-y)
Supplement: Supplementary file 17 — Additional file 17. Compressed folder containing alignments for each of the 4141 orthologs used in BUSCO analysis. [file 12864_2021_7617_MOESM17_ESM.zip › Fven2_nt_MAFFT/21902at5125_nt.mafft.fasta]

>Fp105
atggaaacagacactgatcccgccgaggcgggccaccaagagctccgcctcctccttggt
gatgttatcgaatcgtccaaagtacccgccaagacacgcaccacgagtatcaaacccacc
atcgccaatctcacctcactttcttatgaatggggtcttttgccagagaccctagacagt
ctcgtcagcctcgtcacaacaccaaactatcttgatcaagcaagccaggctgctatcatt
agaaacctttaccccgccgaggccgtgtctcgagattctgtactccgagtcgtctcttgt
cttggtcacggaactctcaagccgtctctgacactccaggcggctctcatcaaatggctt
attaccgttcaccacactttggaatcaccacaagtgctttctcaagcctaccccgttctt
ttcaatctcctcgataccgcagccactcgtcctaatctgagccatctccttgctctcatc
acacgtcgtaagcacgtgcgtccttttcgaatccaagccttactcaacctctcaagacaa
acagggaacgacccttctttaattggtctcttgagagtcttcaaagactattatcctgag
gtcattgtaggagaagttgttcgtggcaaagcgtcttctttcaagcaccccgatccgcaa
tggcgagataggttagatgagatccaggaggcacatttctacaaatcccaggaaggtgtg
ttgagaccaagagacgggtttcgtgtacatcgtcctattggccgtgttacccggaagaag
actatcccgttggttcacacgtctcatgtgacagaggatgctgttacgttggaagaaatt
gaaaacgctgttggttttgtcaagagtattgacaggctagagttgcctaatcaactagtt
gccgtcctggccgacccgttgttgcaaaagctcatggttctgcgaccgagtagcgagtct
gaccaaagaattgcaaattggctcaactctgcccttcaagatgttcaggacggcgatgca
gatgaagctactttctttgagatactagacatcttccgagactatgttgtctcgaccaag
gcgcgtttctgcacaaagtcctcttcaaacttcatgctgaccacgcctagatcctcccct
cgctcctacttgatttcttcgtccgctttcttccgctctgggacggttctcaacaccgtg
actcaatacttgcgatcttgtcttactcgccgttacttaattttcaaacctctcgaagaa
gcggcatttgacaacacccctgaatcccaactcgctgtccttggcttatacaaaaacatc
cttcaccactggacagtagttcttgaatccagcgataccataccagattatgctagtgaa
gccgttgctgacttgattcggcacgtcaaccctctggcgcttagtatcgctcaaacatct
acctctgtctcagcacgttctgccatcctcgacttttatgagcagaactcccgactcatc
agccatgaaaccttaaagcactatattcgcatcgagctgcctccctcacatctgatttat
atactcttctttagcagttccgtcgctattatgtcgcgtatttgtgctattctcgcctct
tataagaagggctttgagatggccatgttgaccaaaccaaaacaggatggaagcaatcgc
attgactcctcatcatataaccgggtcttc------------------------------
------------------------------------------------------------
------------------------------------------------------------
---------------------------------------------------------agc
acgcggtgtatacaagatctcgaaaatgctgagattaacagcggtacatccttgcttatc
aggcatgaagggccgccgacacagagcagtcttggacagcttgtaagttctggcggtata
cgcatctcctggcaagattatcgaatcaaggtattagaagaactcagcgcaaaggagctc
gccggtatcacagacctgctcaagaacactatgaccattttgagaaagttaatagacggt
ggaagcacaagaccgactgcggcacagtga
>Fp108
atggaaacagacactgatcccgccgaggcgggccaccaagagctccgcctcctccttggt
gatgttatcgaatcgtccaaagtacccgccaagacacgcaccacgagtatcaaacccacc
atcgccaatctcacctcactttcttatgaatggggtcttttgccagagaccctagacagt
ctcgtcagcctcgtcacaacaccaaactatcttgatcaagcaagccaggctgctatcatt
agaaacctttaccccgccgaggccgtgtctcgagattctgtactccgagtcgtctcttgt
cttggtcacggaactctcaagccgtctctgacactccaggcggctctcatcaaatggctt
attaccgttcaccacactttggaatcaccacaagtgctttctcaagcctaccccgttctt
ttcaatctcctcgataccgcagccactcgtcctaatctgagccatctccttgctctcatc
acacgtcgtaagcacgtgcgtccttttcgaatccaagccttactcaacctctcaagacaa
acagggaacgacccttctttaattggtctcttgagagtcttcaaagactattatcctgag
gtcattgtaggagaagttgttcgtggcaaagcgtcttctttcaagcaccccgatccgcaa
tggcgagataggttagatgagatccaggaggcacatttctacaaatcccaggaaggtgtg
ttgagaccaagagacgggtttcgtgtacatcgtcctattggccgtgttacccggaagaag
actatcccgttggttcacacgtctcatgtgacagaggatgctgttacgttggaagaaatt
gaaaacgctgttggttttgtcaagagtattgacaggctagagttgcctaatcaactagtt
gccgtcctggccgacccgttgttgcaaaagctcatggttctgcgaccgagtagcgagtct
gaccaaagaattgcaaattggctcaactctgcccttcaagatgttcaggacggcgatgca
gatgaagctactttctttgagatactagacatcttccgagactatgttgtctcgaccaag
gcgcgtttctgcacaaagtcctcttcaaacttcatgctgaccacgcctagatcctcccct
cgctcctacttgatttcttcgtccgctttcttccgctctgggacggttctcaacaccgtg
actcaatacttgcgatcttgtcttactcgccgttacttaattttcaaacctctcgaagaa
gcggcatttgacaacacccctgaatcccaactcgctgtccttggcttatacaaaaacatc
cttcaccactggacagtagttcttgaatccagcgataccataccagattatgctagtgaa
gccgttgctgacttgattcggcacgtcaaccctctggcgcttagtatcgctcaaacatct
acctctgtctcagcacgttctgccatcctcgacttttatgagcagaactcccgactcatc
agccatgaaaccttaaagcactatattcgcatcgagctgcctccctcacatctgatttat
atactcttctttagcagttccgtcgctattatgtcgcgtatttgtgctattctcgcctct
tataagaagggctttgagatggccatgttgaccaaaccaaaacaggatggaagcaatcgc
attgactcctcatcatataaccgggtcttc------------------------------
------------------------------------------------------------
------------------------------------------------------------
---------------------------------------------------------agc
acgcggtgtatacaagatctcgaaaatgctgagattaacagcggtacatccttgcttatc
aggcatgaagggccgccgacacagagcagtcttggacagcttgtaagttctggcggtata
cgcatctcctggcaagattatcgaatcaaggtattagaagaactcagcgcaaaggagctc
gccggtatcacagacctgctcaagaacactatgaccattttgagaaagttaatagacggt
ggaagcacaagaccgactgcggcacagtga
>Fp118
atggaaacagacactgatcccgccgaggcgggccaccaagagctccgcctcctccttggt
gatgttatcgaatcgtccaaagtacccgccaagacacgcaccacgagtatcaaacccacc
atcgccaatctcacctcactttcttatgaatggggtcttttgccagagaccctagacagt
ctcgtcagcctcgtcacaacaccaaactatcttgatcaagcaagccaggctgctatcatt
agaaacctttaccccgccgaggccgtgtctcgagattctgtactccgagtcgtctcttgt
cttggtcacggaactctcaagccgtctctgacactccaggcggctctcatcaaatggctt
attaccgttcaccacactttggaatcaccacaagtgctttctcaagcctaccccgttctt
ttcaatctcctcgataccgcagccactcgtcctaatctgagccatctccttgctctcatc
acacgtcgtaagcacgtgcgtccttttcgaatccaagccttactcaacctctcaagacaa
acagggaacgacccttctttaattggtctcttgagagtcttcaaagactattatcctgag
gtcattgtaggagaagttgttcgtggcaaagcgtcttctttcaagcaccccgatccgcaa
tggcgagataggttagatgagatccaggaggcacatttctacaaatcccaggaaggtgtg
ttgagaccaagagacgggtttcgtgtacatcgtcctattggccgtgttacccggaagaag
actatcccgttggttcacacgtctcatgtgacagaggatgctgttacgttggaagaaatt
gaaaacgctgttggttttgtcaagagtattgacaggctagagttgcctaatcaactagtt
gccgtcctggccgacccgttgttgcaaaagctcatggttctgcgaccgagtagcgagtct
gaccaaagaattgcaaattggctcaactctgcccttcaagatgttcaggacggcgatgca
gatgaagctactttctttgagatactagacatcttccgagactatgttgtctcgaccaag
gcgcgtttctgcacaaagtcctcttcaaacttcatgctgaccacgcctagatcctcccct
cgctcctacttgatttcttcgtccgctttcttccgctctgggacggttctcaacaccgtg
actcaatacttgcgatcttgtcttactcgccgttacttaattttcaaacctctcgaagaa
gcggcatttgacaacacccctgaatcccaactcgctgtccttggcttatacaaaaacatc
cttcaccactggacagtagttcttgaatccagcgataccataccagattatgctagtgaa
gccgttgctgacttgattcggcacgtcaaccctctggcgcttagtatcgctcaaacatct
acctctgtctcagcacgttctgccatcctcgacttttatgagcagaactcccgactcatc
agccatgaaaccttaaagcactatattcgcatcgagctgcctccctcacatctgatttat
atactcttctttagcagttccgtcgctattatgtcgcgtatttgtgctattctcgcctct
tataagaagggctttgagatggccatgttgaccaaaccaaaacaggatggaagcaatcgc
attgactcctcatcatataaccgggtcttc------------------------------
------------------------------------------------------------
------------------------------------------------------------
---------------------------------------------------------agc
acgcggtgtatacaagatctcgaaaatgctgagattaacagcggtacatccttgcttatc
aggcatgaagggccgccgacacagagcagtcttggacagcttgtaagttctggcggtata
cgcatctcctggcaagattatcgaatcaaggtattagaagaactcagcgcaaaggagctc
gccggtatcacagacctgctcaagaacactatgaccattttgagaaagttaatagacggt
ggaagcacaagaccgactgcggcacagtga
>Fp122
atggaaacagacactgatcccgccgaggcgggccaccaagagctccgcctcctccttggt
gatgttatcgaatcgtccaaagtacccgccaagacacgcaccacgagtatcaaacccacc
atcgccaatctcacctcactttcttatgaatggggtcttttgccagagaccctagacagt
ctcgtcagcctcgtcacaacaccaaactatcttgatcaagcaagccaggctgctatcatt
agaaacctttaccccgccgaggccgtgtctcgagattctgtactccgagtcgtctcttgt
cttggtcacggaactctcaagccgtctctgacactccaggcggctctcatcaaatggctt
attaccgttcaccacactttggaatcaccacaagtgctttctcaagcctaccccgttctt
ttcaatctcctcgataccgcagccactcgtcctaatctgagccatctccttgctctcatc
acacgtcgtaagcacgtgcgtccttttcgaatccaagccttactcaacctctcaagacaa
acagggaacgacccttctttaattggtctcttgagagtcttcaaagactattatcctgag
gtcattgtaggagaagttgttcgtggcaaagcgtcttctttcaagcaccccgatccgcaa
tggcgagataggttagatgagatccaggaggcacatttctacaaatcccaggaaggtgtg
ttgagaccaagagacgggtttcgtgtacatcgtcctattggccgtgttacccggaagaag
actatcccgttggttcacacgtctcatgtgacagaggatgctgttacgttggaagaaatt
gaaaacgctgttggttttgtcaagagtattgacaggctagagttgcctaatcagctagtt
gccgtcctggccgacccgttgttgcaaaagctcatggttctgcgaccgagtagcgagtct
gaccaaagaattgcaaattggctcaactctgcccttcaagatgttcaggacggcgatgca
gatgaagctactttctttgagatactagacatcttccgagactatgttgtctcgaccaag
gcgcgtttctgcacaaagtcctcttcaaacttcatgctgaccacgcctagatcctcccct
cgctcctacttgatttcttcgtccgctttcttccgctctgggacggttctcaacaccgtg
actcaatacttgcgatcttgtcttactcgccgttacttaattttcaaacctctcgaagaa
gcggcatttgacaacacccctgaatcccaactcgctgtccttggcttatacaaaaacatc
cttcaccactggacagtagttcttgaatccagcgataccataccagattatgctagtgaa
gccgttgctgacttgattcggcacgtcaaccctctggcgcttagtatcgctcaaacatct
acctctgtctcagcacgttctgccatcctcgacttttatgagcagaactcccgactcatc
agccatgaaaccttaaagcactatattcgcatcgagctgcctccctcacatctgatttat
atactcttctttagcagttccgtcgctattatgtcgcgtatttgtgctattctcgcctct
tataagaagggctttgagatggccatgttgaccaaaccaaaacaggatggaagcaatcgc
attgactcctcatcatataaccgggtcttc------------------------------
------------------------------------------------------------
------------------------------------------------------------
---------------------------------------------------------agc
acgcggtgtatacaagatctcgaaaatgctgagattaacagcggtacatccttgcttatc
aggcatgaagggccgccgacacagagcagtcttggacagcttgtaagttctggcggtata
cgcatctcctggcaagattatcgaatcaaggtattagaagaactcagcgcaaaggagctc
gccggtatcacagacctgctcaagaacactatgaccattttgagaaagttaatagacggt
ggaagcacaagaccgactgcggcacagtga
>Fp125
atggaaacagacactgatcccgccgaggcgggccaccaagagctccgcctcctccttggt
gatgttatcgaatcgtccaaagtacccgccaagacacgcaccacgagtatcaaacccacc
atcgccaatctcacctcactttcttatgaatggggtcttttgccagagaccctagacagt
ctcgtcagcctcgtcacaacaccaaactatcttgatcaagcaagccaggctgctatcatt
agaaacctttaccccgccgaggccgtgtctcgagattctgtactccgagtcgtctcttgt
cttggtcacggaactctcaagccgtctctgacactccaggcggctctcatcaaatggctt
attaccgttcaccacactttggaatcaccacaagtgctttctcaagcctaccccgttctt
ttcaatctcctcgataccgcagccactcgtcctaatctgagccatctccttgctctcatc
acacgtcgtaagcacgtgcgtccttttcgaatccaagccttactcaacctctcaagacaa
acagggaacgacccttctttaattggtctcttgagagtcttcaaagactattatcctgag
gtcattgtaggagaagttgttcgtggcaaagcgtcttctttcaagcaccccgatccgcaa
tggcgagataggttagatgagatccaggaggcacatttctacaaatcccaggaaggtgtg
ttgagaccaagagacgggtttcgtgtacatcgtcctattggccgtgttacccggaagaag
actatcccgttggttcacacgtctcatgtgacagaggatgctgttacgttggaagaaatt
gaaaacgctgttggttttgtcaagagtattgacaggctagagttgcctaatcaactagtt
gccgtcctggccgacccgttgttgcaaaagctcatggttctgcgaccgagtagcgagtct
gaccaaagaattgcaaattggctcaactctgcccttcaagatgttcaggacggcgatgca
gatgaagctactttctttgagatactagacatcttccgagactatgttgtctcgaccaag
gcgcgtttctgcacaaagtcctcttcaaacttcatgctgaccacgcctagatcctcccct
cgctcctacttgatttcttcgtccgctttcttccgctctgggacggttctcaacaccgtg
actcaatacttgcgatcttgtcttactcgccgttacttaattttcaaacctctcgaagaa
gcggcatttgacaacacccctgaatcccaactcgctgtccttggcttatacaaaaacatc
cttcaccactggacagtagttcttgaatccagcgataccataccagattatgctagtgaa
gccgttgctgacttgattcggcacgtcaaccctctggcgcttagtatcgctcaaacatct
acctctgtctcagcacgttctgccatcctcgacttttatgagcagaactcccgactcatc
agccatgaaaccttaaagcactatattcgcatcgagctgcctccctcacatctgatttat
atactcttctttagcagttccgtcgctattatgtcgcgtatttgtgctattctcgcctct
tataagaagggctttgagatggccatgttgaccaaaccaaaacaggatggaagcaatcgc
attgactcctcatcatataaccgggtcttc------------------------------
------------------------------------------------------------
------------------------------------------------------------
---------------------------------------------------------agc
acgcggtgtatacaagatctcgaaaatgctgagattaacagcggtacatccttgcttatc
aggcatgaagggccgccgacacagagcagtcttggacagcttgtaagttctggcggtata
cgcatctcctggcaagattatcgaatcaaggtattagaagaactcagcgcaaaggagctc
gccggtatcacagacctgctcaagaacactatgaccattttgagaaagttaatagacggt
ggaagcacaagaccgactgcggcacagtga
>Fp13r
atggaaacagacactgatcccgccgaggcgggccaccaagagctccgcctcctccttggt
gatgttatcgaatcgtccaaagtacccgccaagacacgcaccacgagtatcaaacccacc
atcgccaatctcacctcactttcttatgaatggggtcttttgccagagaccctagacagt
ctcgtcagcctcgtcacaacaccaaactatcttgatcaagcaagccaggctgctatcatt
agaaacctttaccccgccgaggccgtgtctcgagattctgtactccgagtcgtctcttgt
cttggtcacggaactctcaagccgtctctgacactccaggcggctctcatcaaatggctt
attaccgttcaccacactttggaatcaccacaagtgctttctcaagcctaccccgttctt
ttcaatctcctcgataccgcagccactcgtcctaatctgagccatctccttgctctcatc
acacgtcgtaagcacgtgcgtccttttcgaatccaagccttactcaacctctcaagacaa
acagggaacgacccttctttaattggtctcttgagagtcttcaaagactattatcctgag
gtcattgtaggagaagttgttcgtggcaaagcgtcttctttcaagcaccccgatccgcaa
tggcgagataggttagatgagatccaggaggcacatttctacaaatcccaggaaggtgtg
ttgagaccaagagacgggtttcgtgtacatcgtcctattggccgtgttacccggaagaag
actatcccgttggttcacacgtctcatgtgacagaggatgctgttacgttggaagaaatt
gaaaacgctgttggttttgtcaagagtattgacaggctagagttgcctaatcagctagtt
gccgtcctggccgacccgttgttgcaaaagctcatggttctgcgaccgagtagcgagtct
gaccaaagaattgcaaattggctcaactctgcccttcaagatgttcaggacggcgatgca
gatgaagctactttctttgagatactagacatcttccgagactatgttgtctcgaccaag
gcgcgtttctgcacaaagtcctcttcaaacttcatgctgaccacgcctagatcctcccct
cgctcctacttgatttcttcgtccgctttcttccgctctgggacggttctcaacaccgtg
actcaatacttgcgatcttgtcttactcgccgttacttaattttcaaacctctcgaagaa
gcggcatttgacaacacccctgaatcccaactcgctgtccttggcttatacaaaaacatc
cttcaccactggacagtagttcttgaatccagcgataccataccagattatgctagtgaa
gccgttgctgacttgattcggcacgtcaaccctctggcgcttagtatcgctcaaacatct
acctctgtctcagcacgttctgccatcctcgacttttatgagcagaactcccgactcatc
agccatgaaaccttaaagcactatattcgcatcgagctgcctccctcacatctgatttat
atactcttctttagcagttccgtcgctattatgtcgcgtatttgtgctattctcgcctct
tataagaagggctttgagatggccatgttgaccaaaccaaaacaggatggaagcaatcgc
attgactcctcatcatataaccgggtcttc------------------------------
------------------------------------------------------------
------------------------------------------------------------
---------------------------------------------------------agc
acgcggtgtatacaagatctcgaaaatgctgagattaacagcggtacatccttgcttatc
aggcatgaagggccgccgacacagagcagtcttggacagcttgtaagttctggcggtata
cgcatctcctggcaagattatcgaatcaaggtattagaagaactcagcgcaaaggagctc
gccggtatcacagacctgctcaagaacactatgaccattttgagaaagttaatagacggt
ggaagcacaagaccgactgcggcacagtga
>Fp144
atggaaacagacactgatcccgccgaggcgggccaccaagagctccgcctcctccttggt
gatgttatcgaatcgtccaaagtacccgccaagacacgcaccacgagtatcaaacccacc
atcgccaatctcacctcactttcttatgaatggggtcttttgccagagaccctagacagt
ctcgtcagcctcgtcacaacaccaaactatcttgatcaagcaagccaggctgctatcatt
agaaacctttaccccgccgaggccgtgtctcgagattctgtactccgagtcgtctcttgt
cttggtcacggaactctcaagccgtctctgacactccaggcggctctcatcaaatggctt
attaccgttcaccacactttggaatcaccacaagtgctttctcaagcctaccccgttctt
ttcaatctcctcgataccgcagccactcgtcctaatctgagccatctccttgctctcatc
acacgtcgtaagcacgtgcgtccttttcgaatccaagccttactcaacctctcaagacaa
acagggaacgacccttctttaattggtctcttgagagtcttcaaagactattatcctgag
gtcattgtaggagaagttgttcgtggcaaagcgtcttctttcaagcaccccgatccgcaa
tggcgagataggttagatgagatccaggaggcacatttctacaaatcccaggaaggtgtg
ttgagaccaagagacgggtttcgtgtacatcgtcctattggccgtgttacccggaagaag
actatcccgttggttcacacgtctcatgtgacagaggatgctgttacgttggaagaaatt
gaaaacgctgttggttttgtcaagagtattgacaggctagagttgcctaatcagctagtt
gccgtcctggccgacccgttgttgcaaaagctcatggttctgcgaccgagtagcgagtct
gaccaaagaattgcaaattggctcaactctgcccttcaagatgttcaggacggcgatgca
gatgaagctactttctttgagatactagacatcttccgagactatgttgtctcgaccaag
gcgcgtttctgcacaaagtcctcttcaaacttcatgctgaccacgcctagatcctcccct
cgctcctacttgatttcttcgtccgctttcttccgctctgggacggttctcaacaccgtg
actcaatacttgcgatcttgtcttactcgccgttacttaattttcaaacctctcgaagaa
gcggcatttgacaacacccctgaatcccaactcgctgtccttggcttatacaaaaacatc
cttcaccactggacagtagttcttgaatccagcgataccataccagattatgctagtgaa
gccgttgctgacttgattcggcacgtcaaccctctggcgcttagtatcgctcaaacatct
acctctgtctcagcacgttctgccatcctcgacttttatgagcagaactcccgactcatc
agccatgaaaccttaaagcactatattcgcatcgagctgcctccctcacatctgatttat
atactcttctttagcagttccgtcgctattatgtcgcgtatttgtgctattctcgcctct
tataagaagggctttgagatggccatgttgaccaaaccaaaacaggatggaagcaatcgc
attgactcctcatcatataaccgggtcttc------------------------------
------------------------------------------------------------
------------------------------------------------------------
---------------------------------------------------------agc
acgcggtgtatacaagatctcgaaaatgctgagattaacagcggtacatccttgcttatc
aggcatgaagggccgccgacacagagcagtcttggacagcttgtaagttctggcggtata
cgcatctcctggcaagattatcgaatcaaggtattagaagaactcagcgcaaaggagctc
gccggtatcacagacctgctcaagaacactatgaccattttgagaaagttaatagacggt
ggaagcacaagaccgactgcggcacagtga
>Fp146
atggaaacagacactgatcccgccgaggcgggccaccaagagctccgcctcctccttggt
gatgttatcgaatcgtccaaagtacccgccaagacacgcaccacgagtatcaaacccacc
atcgccaatctcacctcactttcttatgaatggggtcttttgccagagaccctagacagt
ctcgtcagcctcgtcacaacaccaaactatcttgatcaagcaagccaggctgctatcatt
agaaacctttaccccgccgaggccgtgtctcgagattctgtactccgagtcgtctcttgt
cttggtcacggaactctcaagccgtctctgacactccaggcggctctcatcaaatggctt
attaccgttcaccacactttggaatcaccacaagtgctttctcaagcctaccccgttctt
ttcaatctcctcgataccgcagccactcgtcctaatctgagccatctccttgctctcatc
acacgtcgtaagcacgtgcgtccttttcgaatccaagccttactcaacctctcaagacaa
acagggaacgacccttctttaattggtctcttgagagtcttcaaagactattatcctgag
gtcattgtaggagaagttgttcgtggcaaagcgtcttctttcaagcaccccgatccgcaa
tggcgagataggttagatgagatccaggaggcacatttctacaaatcccaggaaggtgtg
ttgagaccaagagacgggtttcgtgtacatcgtcctattggccgtgttacccggaagaag
actatcccgttggttcacacgtctcatgtgacagaggatgctgttacgttggaagaaatt
gaaaacgctgttggttttgtcaagagtattgacaggctagagttgcctaatcagctagtt
gccgtcctggccgacccgttgttgcaaaagctcatggttctgcgaccgagtagcgagtct
gaccaaagaattgcaaattggctcaactctgcccttcaagatgttcaggacggcgatgca
gatgaagctactttctttgagatactagacatcttccgagactatgttgtctcgaccaag
gcgcgtttctgcacaaagtcctcttcaaacttcatgctgaccacgcctagatcctcccct
cgctcctacttgatttcttcgtccgctttcttccgctctgggacggttctcaacaccgtg
actcaatacttgcgatcttgtcttactcgccgttacttaattttcaaacctctcgaagaa
gcggcatttgacaacacccctgaatcccaactcgctgtccttggcttatacaaaaacatc
cttcaccactggacagtagttcttgaatccagcgataccataccagattatgctagtgaa
gccgttgctgacttgattcggcacgtcaaccctctggcgcttagtatcgctcaaacatct
acctctgtctcagcacgttctgccatcctcgacttttatgagcagaactcccgactcatc
agccatgaaaccttaaagcactatattcgcatcgagctgcctccctcacatctgatttat
atactcttctttagcagttccgtcgctattatgtcgcgtatttgtgctattctcgcctct
tataagaagggctttgagatggccatgttgaccaaaccaaaacaggatggaagcaatcgc
attgactcctcatcatataaccgggtcttc------------------------------
------------------------------------------------------------
------------------------------------------------------------
---------------------------------------------------------agc
acgcggtgtatacaagatctcgaaaatgctgagattaacagcggtacatccttgcttatc
aggcatgaagggccgccgacacagagcagtcttggacagcttgtaagttctggcggtata
cgcatctcctggcaagattatcgaatcaaggtattagaagaactcagcgcaaaggagctc
gccggtatcacagacctgctcaagaacactatgaccattttgagaaagttaatagacggt
ggaagcacaagaccgactgcggcacagtga
>Fp155
atggaaacagacactgatcccgccgaggcgggccaccaagagctccgcctcctccttggt
gatgttatcgaatcgtccaaagtacccgccaagacacgcaccacgagtatcaaacccacc
atcgccaatctcacctcactttcttatgaatggggtcttttgccagagaccctagacagt
ctcgtcagcctcgtcacaacaccaaactatcttgatcaagcaagccaggctgctatcatt
agaaacctttaccccgccgaggccgtgtctcgagattctgtactccgagtcgtctcttgt
cttggtcacggaactctcaagccgtctctgacactccaggcggctctcatcaaatggctt
attaccgttcaccacactttggaatcaccacaagtgctttctcaagcctaccccgttctt
ttcaatctcctcgataccgcagccactcgtcctaatctgagccatctccttgctctcatc
acacgtcgtaagcacgtgcgtccttttcgaatccaagccttactcaacctctcaagacaa
acagggaacgacccttctttaattggtctcttgagagtcttcaaagactattatcctgag
gtcattgtaggagaagttgttcgtggcaaagcgtcttctttcaagcaccccgatccgcaa
tggcgagataggttagatgagatccaggaggcacatttctacaaatcccaggaaggtgtg
ttgagaccaagagacgggtttcgtgtacatcgtcctattggccgtgttacccggaagaag
actatcccgttggttcacacgtctcatgtgacagaggatgctgttacgttggaagaaatt
gaaaacgctgttggttttgtcaagagtattgacaggctagagttgcctaatcaactagtt
gccgtcctggccgacccgttgttgcaaaagctcatggttctgcgaccgagtagcgagtct
gaccaaagaattgcaaattggctcaactctgcccttcaagatgttcaggacggcgatgca
gatgaagctactttctttgagatactagacatcttccgagactatgttgtctcgaccaag
gcgcgtttctgcacaaagtcctcttcaaacttcatgctgaccacgcctagatcctcccct
cgctcctacttgatttcttcgtccgctttcttccgctctgggacggttctcaacaccgtg
actcaatacttgcgatcttgtcttactcgccgttacttaattttcaaacctctcgaagaa
gcggcatttgacaacacccctgaatcccaactcgctgtccttggcttatacaaaaacatc
cttcaccactggacagtagttcttgaatccagcgataccataccagattatgctagtgaa
gccgttgctgacttgattcggcacgtcaaccctctggcgcttagtatcgctcaaacatct
acctctgtctcagcacgttctgccatcctcgacttttatgagcagaactcccgactcatc
agccatgaaaccttaaagcactatattcgcatcgagctgcctccctcacatctgatttat
atactcttctttagcagttccgtcgctattatgtcgcgtatttgtgctattctcgcctct
tataagaagggctttgagatggccatgttgaccaaaccaaaacaggatggaagcaatcgc
attgactcctcatcatataaccgggtcttc------------------------------
------------------------------------------------------------
------------------------------------------------------------
---------------------------------------------------------agc
acgcggtgtatacaagatctcgaaaatgctgagattaacagcggtacatccttgcttatc
aggcatgaagggccgccgacacagagcagtcttggacagcttgtaagttctggcggtata
cgcatctcctggcaagattatcgaatcaaggtattagaagaactcagcgcaaaggagctc
gccggtatcacagacctgctcaagaacactatgaccattttgagaaagttaatagacggt
ggaagcacaagaccgactgcggcacagtga
>Fp157
atggaaacagacactgatcccgccgaggcgggccaccaagagctccgcctcctccttggt
gatgttatcgaatcgtccaaagtacccgccaagacacgcaccacgagtatcaaacccacc
atcgccaatctcacctcactttcttatgaatggggtcttttgccagagaccctagacagt
ctcgtcagcctcgtcacaacaccaaactatcttgatcaagcaagccaggctgctatcatt
agaaacctttaccccgccgaggccgtgtctcgagattctgtactccgagtcgtctcttgt
cttggtcacggaactctcaagccgtctctgacactccaggcggctctcatcaaatggctt
attaccgttcaccacactttggaatcaccacaagtgctttctcaagcctaccccgttctt
ttcaatctcctcgataccgcagccactcgtcctaatctgagccatctccttgctctcatc
acacgtcgtaagcacgtgcgtccttttcgaatccaagccttactcaacctctcaagacaa
acagggaacgacccttctttaattggtctcttgagagtcttcaaagactattatcctgag
gtcattgtaggagaagttgttcgtggcaaagcgtcttctttcaagcaccccgatccgcaa
tggcgagataggttagatgagatccaggaggcacatttctacaaatcccaggaaggtgtg
ttgagaccaagagacgggtttcgtgtacatcgtcctattggccgtgttacccggaagaag
actatcccgttggttcacacgtctcatgtgacagaggatgctgttacgttggaagaaatt
gaaaacgctgttggttttgtcaagagtattgacaggctagagttgcctaatcagctagtt
gccgtcctggccgacccgttgttgcaaaagctcatggttctgcgaccgagtagcgagtct
gaccaaagaattgcaaattggctcaactctgcccttcaagatgttcaggacggcgatgca
gatgaagctactttctttgagatactagacatcttccgagactatgttgtctcgaccaag
gcgcgtttctgcacaaagtcctcttcaaacttcatgctgaccacgcctagatcctcccct
cgctcctacttgatttcttcgtccgctttcttccgctctgggacggttctcaacaccgtg
actcaatacttgcgatcttgtcttactcgccgttacttaattttcaaacctctcgaagaa
gcggcatttgacaacacccctgaatcccaactcgctgtccttggcttatacaaaaacatc
cttcaccactggacagtagttcttgaatccagcgataccataccagattatgctagtgaa
gccgttgctgacttgattcggcacgtcaaccctctggcgcttagtatcgctcaaacatct
acctctgtctcagcacgttctgccatcctcgacttttatgagcagaactcccgactcatc
agccatgaaaccttaaagcactatattcgcatcgagctgcctccctcacatctgatttat
atactcttctttagcagttccgtcgctattatgtcgcgtatttgtgctattctcgcctct
tataagaagggctttgagatggccatgttgaccaaaccaaaacaggatggaagcaatcgc
attgactcctcatcatataaccgggtcttc------------------------------
------------------------------------------------------------
------------------------------------------------------------
---------------------------------------------------------agc
acgcggtgtatacaagatctcgaaaatgctgagattaacagcggtacatccttgcttatc
aggcatgaagggccgccgacacagagcagtcttggacagcttgtaagttctggcggtata
cgcatctcctggcaagattatcgaatcaaggtattagaagaactcagcgcaaaggagctc
gccggtatcacagacctgctcaagaacactatgaccattttgagaaagttaatagacggt
ggaagcacaagaccgactgcggcacagtga
>Fp16r
atggaaacagacactgatcccgccgaggcgggccaccaagagctccgcctcctccttggt
gatgttatcgaatcgtccaaagtacccgccaagacacgcaccacgagtatcaaacccacc
atcgccaatctcacctcactttcttatgaatggggtcttttgccagagaccctagacagt
ctcgtcagcctcgtcacaacaccaaactatcttgatcaagcaagccaggctgctatcatt
agaaacctttaccccgccgaggccgtgtctcgagattctgtactccgagtcgtctcttgt
cttggtcacggaactctcaagccgtctctgacactccaggcggctctcatcaaatggctt
attaccgttcaccacactttggaatcaccacaagtgctttctcaagcctaccccgttctt
ttcaatctcctcgataccgcagccactcgtcctaatctgagccatctccttgctctcatc
acacgtcgtaagcacgtgcgtccttttcgaatccaagccttactcaacctctcaagacaa
acagggaacgacccttctttaattggtctcttgagagtcttcaaagactattatcctgag
gtcattgtaggagaagttgttcgtggcaaagcgtcttctttcaagcaccccgatccgcaa
tggcgagataggttagatgagatccaggaggcacatttctacaaatcccaggaaggtgtg
ttgagaccaagagacgggtttcgtgtacatcgtcctattggccgtgttacccggaagaag
actatcccgttggttcacacgtctcatgtgacagaggatgctgttacgttggaagaaatt
gaaaacgctgttggttttgtcaagagtattgacaggctagagttgcctaatcaactagtt
gccgtcctggccgacccgttgttgcaaaagctcatggttctgcgaccgagtagcgagtct
gaccaaagaattgcaaattggctcaactctgcccttcaagatgttcaggacggcgatgca
gatgaagctactttctttgagatactagacatcttccgagactatgttgtctcgaccaag
gcgcgtttctgcacaaagtcctcttcaaacttcatgctgaccacgcctagatcctcccct
cgctcctacttgatttcttcgtccgctttcttccgctctgggacggttctcaacaccgtg
actcaatacttgcgatcttgtcttactcgccgttacttaattttcaaacctctcgaagaa
gcggcatttgacaacacccctgaatcccaactcgctgtccttggcttatacaaaaacatc
cttcaccactggacagtagttcttgaatccagcgataccataccagattatgctagtgaa
gccgttgctgacttgattcggcacgtcaaccctctggcgcttagtatcgctcaaacatct
acctctgtctcagcacgttctgccatcctcgacttttatgagcagaactcccgactcatc
agccatgaaaccttaaagcactatattcgcatcgagctgcctccctcacatctgatttat
atactcttctttagcagttccgtcgctattatgtcgcgtatttgtgctattctcgcctct
tataagaagggctttgagatggccatgttgaccaaaccaaaacaggatggaagcaatcgc
attgactcctcatcatataaccgggtcttc------------------------------
------------------------------------------------------------
------------------------------------------------------------
---------------------------------------------------------agc
acgcggtgtatacaagatctcgaaaatgctgagattaacagcggtacatccttgcttatc
aggcatgaagggccgccgacacagagcagtcttggacagcttgtaagttctggcggtata
cgcatctcctggcaagattatcgaatcaaggtattagaagaactcagcgcaaaggagctc
gccggtatcacagacctgctcaagaacactatgaccattttgagaaagttaatagacggt
ggaagcacaagaccgactgcggcacagtga
>Fp1r
atggaaacagacactgatcccgccgaggcgggccaccaagagctccgcctcctccttggt
gatgttatcgaatcgtccaaagtacccgccaagacacgcaccacgagtatcaaacccacc
atcgccaatctcacctcactttcttatgaatggggtcttttgccagagaccctagacagt
ctcgtcagcctcgtcacaacaccaaactatcttgatcaagcaagccaggctgctatcatt
agaaacctttaccccgccgaggccgtgtctcgagattctgtactccgagtcgtctcttgt
cttggtcacggaactctcaagccgtctctgacactccaggcggctctcatcaaatggctt
attaccgttcaccacactttggaatcaccacaagtgctttctcaagcctaccccgttctt
ttcaatctcctcgataccgcagccactcgtcctaatctgagccatctccttgctctcatc
acacgtcgtaagcacgtgcgtccttttcgaatccaagccttactcaacctctcaagacaa
acagggaacgacccttctttaattggtctcttgagagtcttcaaagactattatcctgag
gtcattgtaggagaagttgttcgtggcaaagcgtcttctttcaagcaccccgatccgcaa
tggcgagataggttagatgagatccaggaggcacatttctacaaatcccaggaaggtgtg
ttgagaccaagagacgggtttcgtgtacatcgtcctattggccgtgttacccggaagaag
actatcccgttggttcacacgtctcatgtgacagaggatgctgttacgttggaagaaatt
gaaaacgctgttggttttgtcaagagtattgacaggctagagttgcctaatcagctagtt
gccgtcctggccgacccgttgttgcaaaagctcatggttctgcgaccgagtagcgagtct
gaccaaagaattgcaaattggctcaactctgcccttcaagatgttcaggacggcgatgca
gatgaagctactttctttgagatactagacatcttccgagactatgttgtctcgaccaag
gcgcgtttctgcacaaagtcctcttcaaacttcatgctgaccacgcctagatcctcccct
cgctcctacttgatttcttcgtccgctttcttccgctctgggacggttctcaacaccgtg
actcaatacttgcgatcttgtcttactcgccgttacttaattttcaaacctctcgaagaa
gcggcatttgacaacacccctgaatcccaactcgctgtccttggcttatacaaaaacatc
cttcaccactggacagtagttcttgaatccagcgataccataccagattatgctagtgaa
gccgttgctgacttgattcggcacgtcaaccctctggcgcttagtatcgctcaaacatct
acctctgtctcagcacgttctgccatcctcgacttttatgagcagaactcccgactcatc
agccatgaaaccttaaagcactatattcgcatcgagctgcctccctcacatctgatttat
atactcttctttagcagttccgtcgctattatgtcgcgtatttgtgctattctcgcctct
tataagaagggctttgagatggccatgttgaccaaaccaaaacaggatggaagcaatcgc
attgactcctcatcatataaccgggtcttcgtgagtctttttaatggatatctcatggat
atgtgtaactgcttttggcgcggtaaggcgttcaccgacagtgatccaaacgcacagggc
tgcttgatcccaagaagtctcgtccccaggctgtcttcatacgtaacttctgtggacaaa
tctcttactctgacatccctgttttcattgtcatactcgccactcttgtgcctgcagagc
acgcggtgtatacaagatctcgaaaatgctgagattaacagcggtacatccttgcttatc
aggcatgaagggccgccgacacagagcagtcttggacagcttgtaagttctggcggtata
cgcatctcctggcaagattatcgaatcaaggtattagaagaactcagcgcaaaggagctc
gccggtatcacagacctgctcaagaacactatgaccattttgagaaagttaatagacggt
ggaagcacaagaccgactgcggcacagtga
>Fp21r
atggaaacagacactgatcccgccgaggcgggccaccaagagctccgcctcctccttggt
gatgttatcgaatcgtccaaagtacccgccaagacacgcaccacgagtatcaaacccacc
atcgccaatctcacctcactttcttatgaatggggtcttttgccagagaccctagacagt
ctcgtcagcctcgtcacaacaccaaactatcttgatcaagcaagccaggctgctatcatt
agaaacctttaccccgccgaggccgtgtctcgagattctgtactccgagtcgtctcttgt
cttggtcacggaactctcaagccgtctctgacactccaggcggctctcatcaaatggctt
attaccgttcaccacactttggaatcaccacaagtgctttctcaagcctaccccgttctt
ttcaatctcctcgataccgcagccactcgtcctaatctgagccatctccttgctctcatc
acacgtcgtaagcacgtgcgtccttttcgaatccaagccttactcaacctctcaagacaa
acagggaacgacccttctttaattggtctcttgagagtcttcaaagactattatcctgag
gtcattgtaggagaagttgttcgtggcaaagcgtcttctttcaagcaccccgatccgcaa
tggcgagataggttagatgagatccaggaggcacatttctacaaatcccaggaaggtgtg
ttgagaccaagagacgggtttcgtgtacatcgtcctattggccgtgttacccggaagaag
actatcccgttggttcacacgtctcatgtgacagaggatgctgttacgttggaagaaatt
gaaaacgctgttggttttgtcaagagtattgacaggctagagttgcctaatcagctagtt
gccgtcctggccgacccgttgttgcaaaagctcatggttctgcgaccgagtagcgagtct
gaccaaagaattgcaaattggctcaactctgcccttcaagatgttcaggacggcgatgca
gatgaagctactttctttgagatactagacatcttccgagactatgttgtctcgaccaag
gcgcgtttctgcacaaagtcctcttcaaacttcatgctgaccacgcctagatcctcccct
cgctcctacttgatttcttcgtccgctttcttccgctctgggacggttctcaacaccgtg
actcaatacttgcgatcttgtcttactcgccgttacttaattttcaaacctctcgaagaa
gcggcatttgacaacacccctgaatcccaactcgctgtccttggcttatacaaaaacatc
cttcaccactggacagtagttcttgaatccagcgataccataccagattatgctagtgaa
gccgttgctgacttgattcggcacgtcaaccctctggcgcttagtatcactcaaacatct
acctctgtctcagcacgttctgccatcctcgacttttatgagcagaactcccgactcatc
agccatgaaaccttaaagcactatattcgcatcgagctgcctccctcacatctgatttat
atactcttctttagcagttccgtcgctattatgtcgcgtatttgtgctattctcgcctct
tataagaagggctttgagatggccatgttgaccaaaccaaaacaggatggaagcaatcgc
attgactcctcatcatataaccgggtcttc------------------------------
------------------------------------------------------------
------------------------------------------------------------
---------------------------------------------------------agc
acgcggtgtatacaagatctcgaaaatgctgagattaacagcggtacatccttgcttatc
aggcatgaagggccgccgacacagagcagtcttggacagcttgtaagttctggcggtata
cgcatctcctggcaagattatcgaatcaaggtattagaagaactcagcgcaaaggagctc
gccggtatcacagacctgctcaagaacactatgaccattttgagaaagttaatagacggt
ggaagcacaagaccgactgcggcacagtga
>Fp24r
atggaaacagacactgatcccgccgaggcgggccaccaagagctccgcctcctccttggt
gatgttatcgaatcgtccaaagtacccgccaagacacgcaccacgagtatcaaacccacc
atcgccaatctcacctcactttcttatgaatggggtcttttgccagagaccctagacagt
ctcgtcagcctcgtcacaacaccaaactatcttgatcaagcaagccaggctgctatcatt
agaaacctttaccccgccgaggccgtgtctcgagattctgtactccgagtcgtctcttgt
cttggtcacggaactctcaagccgtctctgacactccaggcggctctcatcaaatggctt
attaccgttcaccacactttggaatcaccacaagtgctttctcaagcctaccccgttctt
ttcaatctcctcgataccgcagccactcgtcctaatctgagccatctccttgctctcatc
acacgtcgtaagcacgtgcgtccttttcgaatccaagccttactcaacctctcaagacaa
acagggaacgacccttctttaattggtctcttgagagtcttcaaagactattatcctgag
gtcattgtaggagaagttgttcgtggcaaagcgtcttctttcaagcaccccgatccgcaa
tggcgagataggttagatgagatccaggaggcacatttctacaaatcccaggaaggtgtg
ttgagaccaagagacgggtttcgtgtacatcgtcctattggccgtgttacccggaagaag
actatcccgttggttcacacgtctcatgtgacagaggatgctgttacgttggaagaaatt
gaaaacgctgttggttttgtcaagagtattgacaggctagagttgcctaatcaactagtt
gccgtcctggccgacccgttgttgcaaaagctcatggttctgcgaccgagtagcgagtct
gaccaaagaattgcaaattggctcaactctgcccttcaagatgttcaggacggcgatgca
gatgaagctactttctttgagatactagacatcttccgagactatgttgtctcgaccaag
gcgcgtttctgcacaaagtcctcttcaaacttcatgctgaccacgcctagatcctcccct
cgctcctacttgatttcttcgtccgctttcttccgctctgggacggttctcaacaccgtg
actcaatacttgcgatcttgtcttactcgccgttacttaattttcaaacctctcgaagaa
gcggcatttgacaacacccctgaatcccaactcgctgtccttggcttatacaaaaacatc
cttcaccactggacagtagttcttgaatccagcgataccataccagattatgctagtgaa
gccgttgctgacttgattcggcacgtcaaccctctggcgcttagtatcgctcaaacatct
acctctgtctcagcacgttctgccatcctcgacttttatgagcagaactcccgactcatc
agccatgaaaccttaaagcactatattcgcatcgagctgcctccctcacatctgatttat
atactcttctttagcagttccgtcgctattatgtcgcgtatttgtgctattctcgcctct
tataagaagggctttgagatggccatgttgaccaaaccaaaacaggatggaagcaatcgc
attgactcctcatcatataaccgggtcttc------------------------------
------------------------------------------------------------
------------------------------------------------------------
---------------------------------------------------------agc
acgcggtgtatacaagatctcgaaaatgctgagattaacagcggtacatccttgcttatc
aggcatgaagggccgccgacacagagcagtcttggacagcttgtaagttctggcggtata
cgcatctcctggcaagattatcgaatcaaggtattagaagaactcagcgcaaaggagctc
gccggtatcacagacctgctcaagaacactatgaccattttgagaaagttaatagacggt
ggaagcacaagaccgactgcggcacagtga
>Fp2516
atggaaacagacactgatcccgccgaggcgggccaccaagagctccgcctcctccttggt
gatgttatcgaatcgtccaaagtacccgccaagacacgcaccacgagtatcaaacccacc
atcgccaatctcacctcactttcttatgaatggggtcttttgccagagaccctagacagt
ctcgtcagcctcgtcacaacaccaaactatcttgatcaagcaagccaggctgctatcatt
agaaacctttaccccgccgaggccgtgtctcgagattctgtactccgagtcgtctcttgt
cttggtcacggaactctcaagccgtctctgacactccaggcggctctcatcaaatggctt
attaccgttcaccacactttggaatcaccacaagtgctttctcaagcctaccccgttctt
ttcaatctcctcgataccgcagccactcgtcctaatctgagccatctccttgctctcatc
acacgtcgtaagcacgtgcgtccttttcgaatccaagccttactcaacctctcaagacaa
acagggaacgacccttctttaattggtctcttgagagtcttcaaagactattatcctgag
gtcattgtaggagaagttgttcgtggcaaagcgtcttctttcaagcaccccgatccgcaa
tggcgagataggttagatgagatccaggaggcacatttctacaaatcccaggaaggtgtg
ttgagaccaagagacgggtttcgtgtacatcgtcctattggccgtgttacccggaagaag
actatcccgttggttcacacgtctcatgtgacagaggatgctgttacgttggaagaaatt
gaaaacgctgttggttttgtcaagagtattgacaggctagagttgcctaatcagctagtt
gccgtcctggccgacccgttgttgcaaaagctcatggttctgcgaccgagtagcgagtct
gaccaaagaattgcaaattggctcaactctgcccttcaagatgttcaggacggcgatgca
gatgaagctactttctttgagatactagacatcttccgagactatgttgtctcgaccaag
gcgcgtttctgcacaaagtcctcttcaaacttcatgctgaccacgcctagatcctcccct
cgctcctacttgatttcttcgtccgctttcttccgctctgggacggttctcaacaccgtg
actcaatacttgcgatcttgtcttactcgccgttacttaattttcaaacctctcgaagaa
gcggcatttgacaacacccctgaatcccaactcgctgtccttggcttatacaaaaacatc
cttcaccactggacagtagttcttgaatccagcgataccataccagattatgctagtgaa
gccgttgctgacttgattcggcacgtcaaccctctggcgcttagtatcgctcaaacatct
acctctgtctcagcacgttctgccatcctcgacttttatgagcagaactcccgactcatc
agccatgaaaccttaaagcactatattcgcatcgagctgcctccctcacatctgatttat
atactcttctttagcagttccgtcgctattatgtcgcgtatttgtgctattctcgcctct
tataagaagggctttgagatggccatgttgaccaaaccaaaacaggatggaagcaatcgc
attgactcctcatcatataaccgggtcttc------------------------------
------------------------------------------------------------
------------------------------------------------------------
---------------------------------------------------------agc
acgcggtgtatacaagatctcgaaaatgctgagattaacagcggtacatccttgcttatc
aggcatgaagggccgccgacacagagcagtcttggacagcttgtaagttctggcggtata
cgcatctcctggcaagattatcgaatcaaggtattagaagaactcagcgcaaaggagctc
gccggtatcacagacctgctcaagaacactatgaccattttgagaaagttaatagacggt
ggaagcacaagaccgactgcggcacagtga
>Fp26r
atggaaacagacactgatcccgccgaggcgggccaccaagagctccgcctcctccttggt
gatgttatcgaatcgtccaaagtacccgccaagacacgcaccacgagtatcaaacccacc
atcgccaatctcacctcactttcttatgaatggggtcttttgccagagaccctagacagt
ctcgtcagcctcgtcacaacaccaaactatcttgatcaagcaagccaggctgctatcatt
agaaacctttaccccgccgaggccgtgtctcgagattctgtactccgagtcgtctcttgt
cttggtcacggaactctcaagccgtctctgacactccaggcggctctcatcaaatggctt
attaccgttcaccacactttggaatcaccacaagtgctttctcaagcctaccccgttctt
ttcaatctcctcgataccgcagccactcgtcctaatctgagccatctccttgctctcatc
acacgtcgtaagcacgtgcgtccttttcgaatccaagccttactcaacctctcaagacaa
acagggaacgacccttctttaattggtctcttgagagtcttcaaagactattatcctgag
gtcattgtaggagaagttgttcgtggcaaagcgtcttctttcaagcaccccgatccgcaa
tggcgagataggttagatgagatccaggaggcacatttctacaaatcccaggaaggtgtg
ttgagaccaagagacgggtttcgtgtacatcgtcctattggccgtgttacccggaagaag
actatcccgttggttcacacgtctcatgtgacagaggatgctgttacgttggaagaaatt
gaaaacgctgttggttttgtcaagagtattgacaggctagagttgcctaatcagctagtt
gccgtcctggccgacccgttgttgcaaaagctcatggttctgcgaccgagtagcgagtct
gaccaaagaattgcaaattggctcaactctgcccttcaagatgttcaggacggcgatgca
gatgaagctactttctttgagatactagacatcttccgagactatgttgtctcgaccaag
gcgcgtttctgcacaaagtcctcttcaaacttcatgctgaccacgcctagatcctcccct
cgctcctacttgatttcttcgtccgctttcttccgctctgggacggttctcaacaccgtg
actcaatacttgcgatcttgtcttactcgccgttacttaattttcaaacctctcgaagaa
gcggcatttgacaacacccctgaatcccaactcgctgtccttggcttatacaaaaacatc
cttcaccactggacagtagttcttgaatccagcgataccataccagattatgctagtgaa
gccgttgctgacttgattcggcacgtcaaccctctggcgcttagtatcgctcaaacatct
acctctgtctcagcacgttctgccatcctcgacttttatgagcagaactcccgactcatc
agccatgaaaccttaaagcactatattcgcatcgagctgcctccctcacatctgatttat
atactcttctttagcagttccgtcgctattatgtcgcgtatttgtgctattctcgcctct
tataagaagggctttgagatggccatgttgaccaaaccaaaacaggatggaagcaatcgc
attgactcctcatcatataaccgggtcttcgtgagtctttttaatggatatctcatggat
atgtgtaactgcttttggcgcggtaaggcgttcaccgacagtgatccaaacgcacagggc
tgcttgatcccaagaagtctcgtccccaggctgtcttcatacgtaacttctgtggacaaa
tctcttactctgacatccctgttttcattgtcatactcgccactcttgtgcctgcagagc
acgcggtgtatacaagatctcgaaaatgctgagattaacagcggtacatccttgcttatc
aggcatgaagggccgccgacacagagcagtcttggacagcttgtaagttctggcggtata
cgcatctcctggcaagattatcgaatcaaggtattagaagaactcagcgcaaaggagctc
gccggtatcacagacctgctcaagaacactatgaccattttgagaaagttaatagacggt
ggaagcacaagaccgactgcggcacagtga
>Fp33
atggaaacagacactgatcccgccgaggcgggccaccaagagctccgcctcctccttggt
gatgttatcgaatcgtccaaagtacccgccaagacacgcaccacgagtatcaaacccacc
atcgccaatctcacctcactttcttatgaatggggtcttttgccagagaccctagacagt
ctcgtcagcctcgtcacaacaccaaactatcttgatcaagcaagccaggctgctatcatt
agaaacctttaccccgccgaggccgtgtctcgagattctgtactccgagtcgtctcttgt
cttggtcacggaactctcaagccgtctctgacactccaggcggctctcatcaaatggctt
attaccgttcaccacactttggaatcaccacaagtgctttctcaagcctaccccgttctt
ttcaatctcctcgataccgcagccactcgtcctaatctgagccatctccttgctctcatc
acacgtcgtaagcacgtgcgtccttttcgaatccaagccttactcaacctctcaagacaa
acagggaacgacccttctttaattggtctcttgagagtcttcaaagactattatcctgag
gtcattgtaggagaagttgttcgtggcaaagcgtcttctttcaagcaccccgatccgcaa
tggcgagataggttagatgagatccaggaggcacatttctacaaatcccaggaaggtgtg
ttgagaccaagagacgggtttcgtgtacatcgtcctattggccgtgttacccggaagaag
actatcccgttggttcacacgtctcatgtgacagaggatgctgttacgttggaagaaatt
gaaaacgctgttggttttgtcaagagtattgacaggctagagttgcctaatcaactagtt
gccgtcctggccgacccgttgttgcaaaagctcatggttctgcgaccgagtagcgagtct
gaccaaagaattgcaaattggctcaactctgcccttcaagatgttcaggacggcgatgca
gatgaagctactttctttgagatactagacatcttccgagactatgttgtctcgaccaag
gcgcgtttctgcacaaagtcctcttcaaacttcatgctgaccacgcctagatcctcccct
cgctcctacttgatttcttcgtccgctttcttccgctctgggacggttctcaacaccgtg
actcaatacttgcgatcttgtcttactcgccgttacttaattttcaaacctctcgaagaa
gcggcatttgacaacacccctgaatcccaactcgctgtccttggcttatacaaaaacatc
cttcaccactggacagtagttcttgaatccagcgataccataccagattatgctagtgaa
gccgttgctgacttgattcggcacgtcaaccctctggcgcttagtatcgctcaaacatct
acctctgtctcagcacgttctgccatcctcgacttttatgagcagaactcccgactcatc
agccatgaaaccttaaagcactatattcgcatcgagctgcctccctcacatctgatttat
atactcttctttagcagttccgtcgctattatgtcgcgtatttgtgctattctcgcctct
tataagaagggctttgagatggccatgttgaccaaaccaaaacaggatggaagcaatcgc
attgactcctcatcatataaccgggtcttc------------------------------
------------------------------------------------------------
------------------------------------------------------------
---------------------------------------------------------agc
acgcggtgtatacaagatctcgaaaatgctgagattaacagcggtacatccttgcttatc
aggcatgaagggccgccgacacagagcagtcttggacagcttgtaagttctggcggtata
cgcatctcctggcaagattatcgaatcaaggtattagaagaactcagcgcaaaggagctc
gccggtatcacagacctgctcaagaacactatgaccattttgagaaagttaatagacggt
ggaagcacaagaccgactgcggcacagtga
>Fp34
atggaaacagacactgatcccgccgaggcgggccaccaagagctccgcctcctccttggt
gatgttatcgaatcgtccaaagtacccgccaagacacgcaccacgagtatcaaacccacc
atcgccaatctcacctcactttcttatgaatggggtcttttgccagagaccctagacagt
ctcgtcagcctcgtcacaacaccaaactatcttgatcaagcaagccaggctgctatcatt
agaaacctttaccccgccgaggccgtgtctcgagattctgtactccgagtcgtctcttgt
cttggtcacggaactctcaagccgtctctgacactccaggcggctctcatcaaatggctt
attaccgttcaccacactttggaatcaccacaagtgctttctcaagcctaccccgttctt
ttcaatctcctcgataccgcagccactcgtcctaatctgagccatctccttgctctcatc
acacgtcgtaagcacgtgcgtccttttcgaatccaagccttactcaacctctcaagacaa
acagggaacgacccttctttaattggtctcttgagagtcttcaaagactattatcctgag
gtcattgtaggagaagttgttcgtggcaaagcgtcttctttcaagcaccccgatccgcaa
tggcgagataggttagatgagatccaggaggcacatttctacaaatcccaggaaggtgtg
ttgagaccaagagacgggtttcgtgtacatcgtcctattggccgtgttacccggaagaag
actatcccgttggttcacacgtctcatgtgacagaggatgctgttacgttggaagaaatt
gaaaacgctgttggttttgtcaagagtattgacaggctagagttgcctaatcagctagtt
gccgtcctggccgacccgttgttgcaaaagctcatggttctgcgaccgagtagcgagtct
gaccaaagaattgcaaattggctcaactctgcccttcaagatgttcaggacggcgatgca
gatgaagctactttctttgagatactagacatcttccgagactatgttgtctcgaccaag
gcgcgtttctgcacaaagtcctcttcaaacttcatgctgaccacgcctagatcctcccct
cgctcctacttgatttcttcgtccgctttcttccgctctgggacggttctcaacaccgtg
actcaatacttgcgatcttgtcttactcgccgttacttaattttcaaacctctcgaagaa
gcggcatttgacaacacccctgaatcccaactcgctgtccttggcttatacaaaaacatc
cttcaccactggacagtagttcttgaatccagcgataccataccagattatgctagtgaa
gccgttgctgacttgattcggcacgtcaaccctctggcgcttagtatcgctcaaacatct
acctctgtctcagcacgttctgccatcctcgacttttatgagcagaactcccgactcatc
agccatgaaaccttaaagcactatattcgcatcgagctgcctccctcacatctgatttat
atactcttctttagcagttccgtcgctattatgtcgcgtatttgtgctattctcgcctct
tataagaagggctttgagatggccatgttgaccaaaccaaaacaggatggaagcaatcgc
attgactcctcatcatataaccgggtcttc------------------------------
------------------------------------------------------------
------------------------------------------------------------
---------------------------------------------------------agc
acgcggtgtatacaagatctcgaaaatgctgagattaacagcggtacatccttgcttatc
aggcatgaagggccgccgacacagagcagtcttggacagcttgtaagttctggcggtata
cgcatctcctggcaagattatcgaatcaaggtattagaagaactcagcgcaaaggagctc
gccggtatcacagacctgctcaagaacactatgaccattttgagaaagttaatagacggt
ggaagcacaagaccgactgcggcacagtga
>Fp35
atggaaacagacactgatcccgccgaggcgggccaccaagagctccgcctcctccttggt
gatgttatcgaatcgtccaaagtacccgccaagacacgcaccacgagtatcaaacccacc
atcgccaatctcacctcactttcttatgaatggggtcttttgccagagaccctagacagt
ctcgtcagcctcgtcacaacaccaaactatcttgatcaagcaagccaggctgctatcatt
agaaacctttaccccgccgaggccgtgtctcgagattctgtactccgagtcgtctcttgt
cttggtcacggaactctcaagccgtctctgacactccaggcggctctcatcaaatggctt
attaccgttcaccacactttggaatcaccacaagtgctttctcaagcctaccccgttctt
ttcaatctcctcgataccgcagccactcgtcctaatctgagccatctccttgctctcatc
acacgtcgtaagcacgtgcgtccttttcgaatccaagccttactcaacctctcaagacaa
acagggaacgacccttctttaattggtctcttgagagtcttcaaagactattatcctgag
gtcattgtaggagaagttgttcgtggcaaagcgtcttctttcaagcaccccgatccgcaa
tggcgagataggttagatgagatccaggaggcacatttctacaaatcccaggaaggtgtg
ttgagaccaagagacgggtttcgtgtacatcgtcctattggccgtgttacccggaagaag
actatcccgttggttcacacgtctcatgtgacagaggatgctgttacgttggaagaaatt
gaaaacgctgttggttttgtcaagagtattgacaggctagagttgcctaatcagctagtt
gccgtcctggccgacccgttgttgcaaaagctcatggttctgcgaccgagtagcgagtct
gaccaaagaattgcaaattggctcaactctgcccttcaagatgttcaggacggcgatgca
gatgaagctactttctttgagatactagacatcttccgagactatgttgtctcgaccaag
gcgcgtttctgcacaaagtcctcttcaaacttcatgctgaccacgcctagatcctcccct
cgctcctacttgatttcttcgtccgctttcttccgctctgggacggttctcaacaccgtg
actcaatacttgcgatcttgtcttactcgccgttacttaattttcaaacctctcgaagaa
gcggcatttgacaacacccctgaatcccaactcgctgtccttggcttatacaaaaacatc
cttcaccactggacagtagttcttgaatccagcgataccataccagattatgctagtgaa
gccgttgctgacttgattcggcacgtcaaccctctggcgcttagtatcgctcaaacatct
acctctgtctcagcacgttctgccatcctcgacttttatgagcagaactcccgactcatc
agccatgaaaccttaaagcactatattcgcatcgagctgcctccctcacatctgatttat
atactcttctttagcagttccgtcgctattatgtcgcgtatttgtgctattctcgcctct
tataagaagggctttgagatggccatgttgaccaaaccaaaacaggatggaagcaatcgc
attgactcctcatcatataaccgggtcttc------------------------------
------------------------------------------------------------
------------------------------------------------------------
---------------------------------------------------------agc
acgcggtgtatacaagatctcgaaaatgctgagattaacagcggtacatccttgcttatc
aggcatgaagggccgccgacacagagcagtcttggacagcttgtaagttctggcggtata
cgcatctcctggcaagattatcgaatcaaggtattagaagaactcagcgcaaaggagctc
gccggtatcacagacctgctcaagaacactatgaccattttgagaaagttaatagacggt
ggaagcacaagaccgactgcggcacagtga
>Fp38
atggaaacagacactgatcccgccgaggcgggccaccaagagctccgcctcctccttggt
gatgttatcgaatcgtccaaagtacccgccaagacacgcaccacgagtatcaaacccacc
atcgccaatctcacctcactttcttatgaatggggtcttttgccagagaccctagacagt
ctcgtcagcctcgtcacaacaccaaactatcttgatcaagcaagccaggctgctatcatt
agaaacctttaccccgccgaggccgtgtctcgagattctgtactccgagtcgtctcttgt
cttggtcacggaactctcaagccgtctctgacactccaggcggctctcatcaaatggctt
attaccgttcaccacactttggaatcaccacaagtgctttctcaagcctaccccgttctt
ttcaatctcctcgataccgcagccactcgtcctaatctgagccatctccttgctctcatc
acacgtcgtaagcacgtgcgtccttttcgaatccaagccttactcaacctctcaagacaa
acagggaacgacccttctttaattggtctcttgagagtcttcaaagactattatcctgag
gtcattgtaggagaagttgttcgtggcaaagcgtcttctttcaagcaccccgatccgcaa
tggcgagataggttagatgagatccaggaggcacatttctacaaatcccaggaaggtgtg
ttgagaccaagagacgggtttcgtgtacatcgtcctattggccgtgttacccggaagaag
actatcccgttggttcacacgtctcatgtgacagaggatgctgttacgttggaagaaatt
gaaaacgctgttggttttgtcaagagtattgacaggctagagttgcctaatcagctagtt
gccgtcctggccgacccgttgttgcaaaagctcatggttctgcgaccgagtagcgagtct
gaccaaagaattgcaaattggctcaactctgcccttcaagatgttcaggacggcgatgca
gatgaagctactttctttgagatactagacatcttccgagactatgttgtctcgaccaag
gcgcgtttctgcacaaagtcctcttcaaacttcatgctgaccacgcctagatcctcccct
cgctcctacttgatttcttcgtccgctttcttccgctctgggacggttctcaacaccgtg
actcaatacttgcgatcttgtcttactcgccgttacttaattttcaaacctctcgaagaa
gcggcatttgacaacacccctgaatcccaactcgctgtccttggcttatacaaaaacatc
cttcaccactggacagtagttcttgaatccagcgataccataccagattatgctagtgaa
gccgttgctgacttgattcggcacgtcaaccctctggcgcttagtatcgctcaaacatct
acctctgtctcagcacgttctgccatcctcgacttttatgagcagaactcccgactcatc
agccatgaaaccttaaagcactatattcgcatcgagctgcctccctcacatctgatttat
atactcttctttagcagttccgtcgctattatgtcgcgtatttgtgctattctcgcctct
tataagaagggctttgagatggccatgttgaccaaaccaaaacaggatggaagcaatcgc
attgactcctcatcatataaccgggtcttc------------------------------
------------------------------------------------------------
------------------------------------------------------------
---------------------------------------------------------agc
acgcggtgtatacaagatctcgaaaatgctgagattaacagcggtacatccttgcttatc
aggcatgaagggccgccgacacagagcagtcttggacagcttgtaagttctggcggtata
cgcatctcctggcaagattatcgaatcaaggtattagaagaactcagcgcaaaggagctc
gccggtatcacagacctgctcaagaacactatgaccattttgagaaagttaatagacggt
ggaagcacaagaccgactgcggcacagtga
>Fp39
atggaaacagacactgatcccgccgaggcgggccaccaagagctccgcctcctccttggt
gatgttatcgaatcgtccaaagtacccgccaagacacgcaccacgagtatcaaacccacc
atcgccaatctcacctcactttcttatgaatggggtcttttgccagagaccctagacagt
ctcgtcagcctcgtcacaacaccaaactatcttgatcaagcaagccaggctgctatcatt
agaaacctttaccccgccgaggccgtgtctcgagattctgtactccgagtcgtctcttgt
cttggtcacggaactctcaagccgtctctgacactccaggcggctctcatcaaatggctt
attaccgttcaccacactttggaatcaccacaagtgctttctcaagcctaccccgttctt
ttcaatctcctcgataccgcagccactcgtcctaatctgagccatctccttgctctcatc
acacgtcgtaagcacgtgcgtccttttcgaatccaagccttactcaacctctcaagacaa
acagggaacgacccttctttaattggtctcttgagagtcttcaaagactattatcctgag
gtcattgtaggagaagttgttcgtggcaaagcgtcttctttcaagcaccccgatccgcaa
tggcgagataggttagatgagatccaggaggcacatttctacaaatcccaggaaggtgtg
ttgagaccaagagacgggtttcgtgtacatcgtcctattggccgtgttacccggaagaag
actatcccgttggttcacacgtctcatgtgacagaggatgctgttacgttggaagaaatt
gaaaacgctgttggttttgtcaagagtattgacaggctagagttgcctaatcaactagtt
gccgtcctggccgacccgttgttgcaaaagctcatggttctgcgaccgagtagcgagtct
gaccaaagaattgcaaattggctcaactctgcccttcaagatgttcaggacggcgatgca
gatgaagctactttctttgagatactagacatcttccgagactatgttgtctcgaccaag
gcgcgtttctgcacaaagtcctcttcaaacttcatgctgaccacgcctagatcctcccct
cgctcctacttgatttcttcgtccgctttcttccgctctgggacggttctcaacaccgtg
actcaatacttgcgatcttgtcttactcgccgttacttaattttcaaacctctcgaagaa
gcggcatttgacaacacccctgaatcccaactcgctgtccttggcttatacaaaaacatc
cttcaccactggacagtagttcttgaatccagcgataccataccagattatgctagtgaa
gccgttgctgacttgattcggcacgtcaaccctctggcgcttagtatcgctcaaacatct
acctctgtctcagcacgttctgccatcctcgacttttatgagcagaactcccgactcatc
agccatgaaaccttaaagcactatattcgcatcgagctgcctccctcacatctgatttat
atactcttctttagcagttccgtcgctattatgtcgcgtatttgtgctattctcgcctct
tataagaagggctttgagatggccatgttgaccaaaccaaaacaggatggaagcaatcgc
attgactcctcatcatataaccgggtcttc------------------------------
------------------------------------------------------------
------------------------------------------------------------
---------------------------------------------------------agc
acgcggtgtatacaagatctcgaaaatgctgagattaacagcggtacatccttgcttatc
aggcatgaagggccgccgacacagagcagtcttggacagcttgtaagttctggcggtata
cgcatctcctggcaagattatcgaatcaaggtattagaagaactcagcgcaaaggagctc
gccggtatcacagacctgctcaagaacactatgaccattttgagaaagttaatagacggt
ggaagcacaagaccgactgcggcacagtga
>Fp42
atggaaacagacactgatcccgccgaggcgggccaccaagagctccgcctcctccttggt
gatgttatcgaatcgtccaaagtacccgccaagacacgcaccacgagtatcaaacccacc
atcgccaatctcacctcactttcttatgaatggggtcttttgccagagaccctagacagt
ctcgtcagcctcgtcacaacaccaaactatcttgatcaagcaagccaggctgctatcatt
agaaacctttaccccgccgaggccgtgtctcgagattctgtactccgagtcgtctcttgt
cttggtcacggaactctcaagccgtctctgacactccaggcggctctcatcaaatggctt
attaccgttcaccacactttggaatcaccacaagtgctttctcaagcctaccccgttctt
ttcaatctcctcgataccgcagccactcgtcctaatctgagccatctccttgctctcatc
acacgtcgtaagcacgtgcgtccttttcgaatccaagccttactcaacctctcaagacaa
acagggaacgacccttctttaattggtctcttgagagtcttcaaagactattatcctgag
gtcattgtaggagaagttgttcgtggcaaagcgtcttctttcaagcaccccgatccgcaa
tggcgagataggttagatgagatccaggaggcacatttctacaaatcccaggaaggtgtg
ttgagaccaagagacgggtttcgtgtacatcgtcctattggccgtgttacccggaagaag
actatcccgttggttcacacgtctcatgtgacagaggatgctgttacgttggaagaaatt
gaaaacgctgttggttttgtcaagagtattgacaggctagagttgcctaatcagctagtt
gccgtcctggccgacccgttgttgcaaaagctcatggttctgcgaccgagtagcgagtct
gaccaaagaattgcaaattggctcaactctgcccttcaagatgttcaggacggcgatgca
gatgaagctactttctttgagatactagacatcttccgagactatgttgtctcgaccaag
gcgcgtttctgcacaaagtcctcttcaaacttcatgctgaccacgcctagatcctcccct
cgctcctacttgatttcttcgtccgctttcttccgctctgggacggttctcaacaccgtg
actcaatacttgcgatcttgtcttactcgccgttacttaattttcaaacctctcgaagaa
gcggcatttgacaacacccctgaatcccaactcgctgtccttggcttatacaaaaacatc
cttcaccactggacagtagttcttgaatccagcgataccataccagattatgctagtgaa
gccgttgctgacttgattcggcacgtcaaccctctggcgcttagtatcactcaaacatct
acctctgtctcagcacgttctgccatcctcgacttttatgagcagaactcccgactcatc
agccatgaaaccttaaagcactatattcgcatcgagctgcctccctcacatctgatttat
atactcttctttagcagttccgtcgctattatgtcgcgtatttgtgctattctcgcctct
tataagaagggctttgagatggccatgttgaccaaaccaaaacaggatggaagcaatcgc
attgactcctcatcatataaccgggtcttc------------------------------
------------------------------------------------------------
------------------------------------------------------------
---------------------------------------------------------agc
acgcggtgtatacaagatctcgaaaatgctgagattaacagcggtacatccttgcttatc
aggcatgaagggccgccgacacagagcagtcttggacagcttgtaagttctggcggtata
cgcatctcctggcaagattatcgaatcaaggtattagaagaactcagcgcaaaggagctc
gccggtatcacagacctgctcaagaacactatgaccattttgagaaagttaatagacggt
ggaagcacaagaccgactgcggcacagtga
>Fp44
atggaaacagacactgatcccgccgaggcgggccaccaagagctccgcctcctccttggt
gatgttatcgaatcgtccaaagtacccgccaagacacgcaccacgagtatcaaacccacc
atcgccaatctcacctcactttcttatgaatggggtcttttgccagagaccctagacagt
ctcgtcagcctcgtcacaacaccaaactatcttgatcaagcaagccaggctgctatcatt
agaaacctttaccccgccgaggccgtgtctcgagattctgtactccgagtcgtctcttgt
cttggtcacggaactctcaagccgtctctgacactccaggcggctctcatcaaatggctt
attaccgttcaccacactttggaatcaccacaagtgctttctcaagcctaccccgttctt
ttcaatctcctcgataccgcagccactcgtcctaatctgagccatctccttgctctcatc
acacgtcgtaagcacgtgcgtccttttcgaatccaagccttactcaacctctcaagacaa
acagggaacgacccttctttaattggtctcttgagagtcttcaaagactattatcctgag
gtcattgtaggagaagttgttcgtggcaaagcgtcttctttcaagcaccccgatccgcaa
tggcgagataggttagatgagatccaggaggcacatttctacaaatcccaggaaggtgtg
ttgagaccaagagacgggtttcgtgtacatcgtcctattggccgtgttacccggaagaag
actatcccgttggttcacacgtctcatgtgacagaggatgctgttacgttggaagaaatt
gaaaacgctgttggttttgtcaagagtattgacaggctagagttgcctaatcaactagtt
gccgtcctggccgacccgttgttgcaaaagctcatggttctgcgaccgagtagcgagtct
gaccaaagaattgcaaattggctcaactctgcccttcaagatgttcaggacggcgatgca
gatgaagctactttctttgagatactagacatcttccgagactatgttgtctcgaccaag
gcgcgtttctgcacaaagtcctcttcaaacttcatgctgaccacgcctagatcctcccct
cgctcctacttgatttcttcgtccgctttcttccgctctgggacggttctcaacaccgtg
actcaatacttgcgatcttgtcttactcgccgttacttaattttcaaacctctcgaagaa
gcggcatttgacaacacccctgaatcccaactcgctgtccttggcttatacaaaaacatc
cttcaccactggacagtagttcttgaatccagcgataccataccagattatgctagtgaa
gccgttgctgacttgattcggcacgtcaaccctctggcgcttagtatcgctcaaacatct
acctctgtctcagcacgttctgccatcctcgacttttatgagcagaactcccgactcatc
agccatgaaaccttaaagcactatattcgcatcgagctgcctccctcacatctgatttat
atactcttctttagcagttccgtcgctattatgtcgcgtatttgtgctattctcgcctct
tataagaagggctttgagatggccatgttgaccaaaccaaaacaggatggaagcaatcgc
attgactcctcatcatataaccgggtcttc------------------------------
------------------------------------------------------------
------------------------------------------------------------
---------------------------------------------------------agc
acgcggtgtatacaagatctcgaaaatgctgagattaacagcggtacatccttgcttatc
aggcatgaagggccgccgacacagagcagtcttggacagcttgtaagttctggcggtata
cgcatctcctggcaagattatcgaatcaaggtattagaagaactcagcgcaaaggagctc
gccggtatcacagacctgctcaagaacactatgaccattttgagaaagttaatagacggt
ggaagcacaagaccgactgcggcacagtga
>Fp49
atggaaacagacactgatcccgccgaggcgggccaccaagagctccgcctcctccttggt
gatgttatcgaatcgtccaaagtacccgccaagacacgcaccacgagtatcaaacccacc
atcgccaatctcacctcactttcttatgaatggggtcttttgccagagaccctagacagt
ctcgtcagcctcgtcacaacaccaaactatcttgatcaagcaagccaggctgctatcatt
agaaacctttaccccgccgaggccgtgtctcgagattctgtactccgagtcgtctcttgt
cttggtcacggaactctcaagccgtctctgacactccaggcggctctcatcaaatggctt
attaccgttcaccacactttggaatcaccacaagtgctttctcaagcctaccccgttctt
ttcaatctcctcgataccgcagccactcgtcctaatctgagccatctccttgctctcatc
acacgtcgtaagcacgtgcgtccttttcgaatccaagccttactcaacctctcaagacaa
acagggaacgacccttctttaattggtctcttgagagtcttcaaagactattatcctgag
gtcattgtaggagaagttgttcgtggcaaagcgtcttctttcaagcaccccgatccgcaa
tggcgagataggttagatgagatccaggaggcacatttctacaaatcccaggaaggtgtg
ttgagaccaagagacgggtttcgtgtacatcgtcctattggccgtgttacccggaagaag
actatcccgttggttcacacgtctcatgtgacagaggatgctgttacgttggaagaaatt
gaaaacgctgttggttttgtcaagagtattgacaggctagagttgcctaatcagctagtt
gccgtcctggccgacccgttgttgcaaaagctcatggttctgcgaccgagtagcgagtct
gaccaaagaattgcaaattggctcaactctgcccttcaagatgttcaggacggcgatgca
gatgaagctactttctttgagatactagacatcttccgagactatgttgtctcgaccaag
gcgcgtttctgcacaaagtcctcttcaaacttcatgctgaccacgcctagatcctcccct
cgctcctacttgatttcttcgtccgctttcttccgctctgggacggttctcaacaccgtg
actcaatacttgcgatcttgtcttactcgccgttacttaattttcaaacctctcgaagaa
gcggcatttgacaacacccctgaatcccaactcgctgtccttggcttatacaaaaacatc
cttcaccactggacagtagttcttgaatccagcgataccataccagattatgctagtgaa
gccgttgctgacttgattcggcacgtcaaccctctggcgcttagtatcactcaaacatct
acctctgtctcagcacgttctgccatcctcgacttttatgagcagaactcccgactcatc
agccatgaaaccttaaagcactatattcgcatcgagctgcctccctcacatctgatttat
atactcttctttagcagttccgtcgctattatgtcgcgtatttgtgctattctcgcctct
tataagaagggctttgagatggccatgttgaccaaaccaaaacaggatggaagcaatcgc
attgactcctcatcatataaccgggtcttc------------------------------
------------------------------------------------------------
------------------------------------------------------------
---------------------------------------------------------agc
acgcggtgtatacaagatctcgaaaatgctgagattaacagcggtacatccttgcttatc
aggcatgaagggccgccgacacagagcagtcttggacagcttgtaagttctggcggtata
cgcatctcctggcaagattatcgaatcaaggtattagaagaactcagcgcaaaggagctc
gccggtatcacagacctgctcaagaacactatgaccattttgagaaagttaatagacggt
ggaagcacaagaccgactgcggcacagtga
>Fp50
atggaaacagacactgatcccgccgaggcgggccaccaagagctccgcctcctccttggt
gatgttatcgaatcgtccaaagtacccgccaagacacgcaccacgagtatcaaacccacc
atcgccaatctcacctcactttcttatgaatggggtcttttgccagagaccctagacagt
ctcgtcagcctcgtcacaacaccaaactatcttgatcaagcaagccaggctgctatcatt
agaaacctttaccccgccgaggccgtgtctcgagattctgtactccgagtcgtctcttgt
cttggtcacggaactctcaagccgtctctgacactccaggcggctctcatcaaatggctt
attaccgttcaccacactttggaatcaccacaagtgctttctcaagcctaccccgttctt
ttcaatctcctcgataccgcagccactcgtcctaatctgagccatctccttgctctcatc
acacgtcgtaagcacgtgcgtccttttcgaatccaagccttactcaacctctcaagacaa
acagggaacgacccttctttaattggtctcttgagagtcttcaaagactattatcctgag
gtcattgtaggagaagttgttcgtggcaaagcgtcttctttcaagcaccccgatccgcaa
tggcgagataggttagatgagatccaggaggcacatttctacaaatcccaggaaggtgtg
ttgagaccaagagacgggtttcgtgtacatcgtcctattggccgtgttacccggaagaag
actatcccgttggttcacacgtctcatgtgacagaggatgctgttacgttggaagaaatt
gaaaacgctgttggttttgtcaagagtattgacaggctagagttgcctaatcagctagtt
gccgtcctggccgacccgttgttgcaaaagctcatggttctgcgaccgagtagcgagtct
gaccaaagaattgcaaattggctcaactctgcccttcaagatgttcaggacggcgatgca
gatgaagctactttctttgagatactagacatcttccgagactatgttgtctcgaccaag
gcgcgtttctgcacaaagtcctcttcaaacttcatgctgaccacgcctagatcctcccct
cgctcctacttgatttcttcgtccgctttcttccgctctgggacggttctcaacaccgtg
actcaatacttgcgatcttgtcttactcgccgttacttaattttcaaacctctcgaagaa
gcggcatttgacaacacccctgaatcccaactcgctgtccttggcttatacaaaaacatc
cttcaccactggacagtagttcttgaatccagcgataccataccagattatgctagtgaa
gccgttgctgacttgattcggcacgtcaaccctctggcgcttagtatcgctcaaacatct
acctctgtctcagcacgttctgccatcctcgacttttatgagcagaactcccgactcatc
agccatgaaaccttaaagcactatattcgcatcgagctgcctccctcacatctgatttat
atactcttctttagcagttccgtcgctattatgtcgcgtatttgtgctattctcgcctct
tataagaagggctttgagatggccatgttgaccaaaccaaaacaggatggaagcaatcgc
attgactcctcatcatataaccgggtcttcgtgagtctttttaatggatatctcatggat
atgtgtaactgcttttggcgcggtaaggcgttcaccgacagtgatccaaacgcacagggc
tgcttgatcccaagaagtctcgtccccaggctgtcttcatacgtaacttctgtggacaaa
tctcttactctgacatccctgttttcattgtcatactcgccactcttgtgcctgcagagc
acgcggtgtatacaagatctcgaaaatgctgagattaacagcggtacatccttgcttatc
aggcatgaagggccgccgacacagagcagtcttggacagcttgtaagttctggcggtata
cgcatctcctggcaagattatcgaatcaaggtattagaagaactcagcgcaaaggagctc
gccggtatcacagccctgctcaagaacactatgaccattttgagaaagttaatagacggt
ggaagcacaagaccgactgcggcacagtga
>Fp51
atggaaacagacactgatcccgccgaggcgggccaccaagagctccgcctcctccttggt
gatgttatcgaatcgtccaaagtacccgccaagacacgcaccacgagtatcaaacccacc
atcgccaatctcacctcactttcttatgaatggggtcttttgccagagaccctagacagt
ctcgtcagcctcgtcacaacaccaaactatcttgatcaagcaagccaggctgctatcatt
agaaacctttaccccgccgaggccgtgtctcgagattctgtactccgagtcgtctcttgt
cttggtcacggaactctcaagccgtctctgacactccaggcggctctcatcaaatggctt
attaccgttcaccacactttggaatcaccacaagtgctttctcaagcctaccccgttctt
ttcaatctcctcgataccgcagccactcgtcctaatctgagccatctccttgctctcatc
acacgtcgtaagcacgtgcgtccttttcgaatccaagccttactcaacctctcaagacaa
acagggaacgacccttctttaattggtctcttgagagtcttcaaagactattatcctgag
gtcattgtaggagaagttgttcgtggcaaagcgtcttctttcaagcaccccgatccgcaa
tggcgagataggttagatgagatccaggaggcacatttctacaaatcccaggaaggtgtg
ttgagaccaagagacgggtttcgtgtacatcgtcctattggccgtgttacccggaagaag
actatcccgttggttcacacgtctcatgtgacagaggatgctgttacgttggaagaaatt
gaaaacgctgttggttttgtcaagagtattgacaggctagagttgcctaatcagctagtt
gccgtcctggccgacccgttgttgcaaaagctcatggttctgcgaccgagtagcgagtct
gaccaaagaattgcaaattggctcaactctgcccttcaagatgttcaggacggcgatgca
gatgaagctactttctttgagatactagacatcttccgagactatgttgtctcgaccaag
gcgcgtttctgcacaaagtcctcttcaaacttcatgctgaccacgcctagatcctcccct
cgctcctacttgatttcttcgtccgctttcttccgctctgggacggttctcaacaccgtg
actcaatacttgcgatcttgtcttactcgccgttacttaattttcaaacctctcgaagaa
gcggcatttgacaacacccctgaatcccaactcgctgtccttggcttatacaaaaacatc
cttcaccactggacagtagttcttgaatccagcgataccataccagattatgctagtgaa
gccgttgctgacttgattcggcacgtcaaccctctggcgcttagtatcgctcaaacatct
acctctgtctcagcacgttctgccatcctcgacttttatgagcagaactcccgactcatc
agccatgaaaccttaaagcactatattcgcatcgagctgcctccctcacatctgatttat
atactcttctttagcagttccgtcgctattatgtcgcgtatttgtgctattctcgcctct
tataagaagggctttgagatggccatgttgaccaaaccaaaacaggatggaagcaatcgc
attgactcctcatcatataaccgggtcttcgtgagtctttttaatggatatctcatggat
atgtgtaactgcttttggcgcggtaaggcgttcaccgacagtgatccaaacgcacagggc
tgcttgatcccaagaagtctcgtccccaggctgtcttcatacgtaacttctgtggacaaa
tctcttactctgacatccctgttttcattgtcatactcgccactcttgtgcctgcagagc
acgcggtgtatacaagatctcgaaaatgctgagattaacagcggtacatccttgcttatc
aggcatgaagggccgccgacacagagcagtcttggacagcttgtaagttctggcggtata
cgcatctcctggcaagattatcgaatcaaggtattagaagaactcagcgcaaaggagctc
gccggtatcacagacctgctcaagaacactatgaccattttgagaaagttaatagacggt
ggaagcacaagaccgactgcggcacagtga
>Fp59
atggaaacagacactgatcccgccgaggcgggccaccaagagctccgcctcctccttggt
gatgttatcgaatcgtccaaagtacccgccaagacacgcaccacgagtatcaaacccacc
atcgccaatctcacctcactttcttatgaatggggtcttttgccagagaccctagacagt
ctcgtcagcctcgtcacaacaccaaactatcttgatcaagcaagccaggctgctatcatt
agaaacctttaccccgccgaggccgtgtctcgagattctgtactccgagtcgtctcttgt
cttggtcacggaactctcaagccgtctctgacactccaggcggctctcatcaaatggctt
attaccgttcaccacactttggaatcaccacaagtgctttctcaagcctaccccgttctt
ttcaatctcctcgataccgcagccactcgtcctaatctgagccatctccttgctctcatc
acacgtcgtaagcacgtgcgtccttttcgaatccaagccttactcaacctctcaagacaa
acagggaacgacccttctttaattggtctcttgagagtcttcaaagactattatcctgag
gtcattgtaggagaagttgttcgtggcaaagcgtcttctttcaagcaccccgatccgcaa
tggcgagataggttagatgagatccaggaggcacatttctacaaatcccaggaaggtgtg
ttgagaccaagagacgggtttcgtgtacatcgtcctattggccgtgttacccggaagaag
actatcccgttggttcacacgtctcatgtgacagaggatgctgttacgttggaagaaatt
gaaaacgctgttggttttgtcaagagtattgacaggctagagttgcctaatcaactagtt
gccgtcctggccgacccgttgttgcaaaagctcatggttctgcgaccgagtagcgagtct
gaccaaagaattgcaaattggctcaactctgcccttcaagatgttcaggacggcgatgca
gatgaagctactttctttgagatactagacatcttccgagactatgttgtctcgaccaag
gcgcgtttctgcacaaagtcctcttcaaacttcatgctgaccacgcctagatcctcccct
cgctcctacttgatttcttcgtccgctttcttccgctctgggacggttctcaacaccgtg
actcaatacttgcgatcttgtcttactcgccgttacttaattttcaaacctctcgaagaa
gcggcatttgacaacacccctgaatcccaactcgctgtccttggcttatacaaaaacatc
cttcaccactggacagtagttcttgaatccagcgataccataccagattatgctagtgaa
gccgttgctgacttgattcggcacgtcaaccctctggcgcttagtatcgctcaaacatct
acctctgtctcagcacgttctgccatcctcgacttttatgagcagaactcccgactcatc
agccatgaaaccttaaagcactatattcgcatcgagctgcctccctcacatctgatttat
atactcttctttagcagttccgtcgctattatgtcgcgtatttgtgctattctcgcctct
tataagaagggctttgagatggccatgttgaccaaaccaaaacaggatggaagcaatcgc
attgactcctcatcatataaccgggtcttc------------------------------
------------------------------------------------------------
------------------------------------------------------------
---------------------------------------------------------agc
acgcggtgtatacaagatctcgaaaatgctgagattaacagcggtacatccttgcttatc
aggcatgaagggccgccgacacagagcagtcttggacagcttgtaagttctggcggtata
cgcatctcctggcaagattatcgaatcaaggtattagaagaactcagcgcaaaggagctc
gccggtatcacagacctgctcaagaacactatgaccattttgagaaagttaatagacggt
ggaagcacaagaccgactgcggcacagtga
>Fp63
atggaaacagacactgatcccgccgaggcgggccaccaagagctccgcctcctccttggt
gatgttatcgaatcgtccaaagtacccgccaagacacgcaccacgagtatcaaacccacc
atcgccaatctcacctcactttcttatgaatggggtcttttgccagagaccctagacagt
ctcgtcagcctcgtcacaacaccaaactatcttgatcaagcaagccaggctgctatcatt
agaaacctttaccccgccgaggccgtgtctcgagattctgtactccgagtcgtctcttgt
cttggtcacggaactctcaagccgtctctgacactccaggcggctctcatcaaatggctt
attaccgttcaccacactttggaatcaccacaagtgctttctcaagcctaccccgttctt
ttcaatctcctcgataccgcagccactcgtcctaatctgagccatctccttgctctcatc
acacgtcgtaagcacgtgcgtccttttcgaatccaagccttactcaacctctcaagacaa
acagggaacgacccttctttaattggtctcttgagagtcttcaaagactattatcctgag
gtcattgtaggagaagttgttcgtggcaaagcgtcttctttcaagcaccccgatccgcaa
tggcgagataggttagatgagatccaggaggcacatttctacaaatcccaggaaggtgtg
ttgagaccaagagacgggtttcgtgtacatcgtcctattggccgtgttacccggaagaag
actatcccgttggttcacacgtctcatgtgacagaggatgctgttacgttggaagaaatt
gaaaacgctgttggttttgtcaagagtattgacaggctagagttgcctaatcaactagtt
gccgtcctggccgacccgttgttgcaaaagctcatggttctgcgaccgagtagcgagtct
gaccaaagaattgcaaattggctcaactctgcccttcaagatgttcaggacggcgatgca
gatgaagctactttctttgagatactagacatcttccgagactatgttgtctcgaccaag
gcgcgtttctgcacaaagtcctcttcaaacttcatgctgaccacgcctagatcctcccct
cgctcctacttgatttcttcgtccgctttcttccgctctgggacggttctcaacaccgtg
actcaatacttgcgatcttgtcttactcgccgttacttaattttcaaacctctcgaagaa
gcggcatttgacaacacccctgaatcccaactcgctgtccttggcttatacaaaaacatc
cttcaccactggacagtagttcttgaatccagcgataccataccagattatgctagtgaa
gccgttgctgacttgattcggcacgtcaaccctctggcgcttagtatcgctcaaacatct
acctctgtctcagcacgttctgccatcctcgacttttatgagcagaactcccgactcatc
agccatgaaaccttaaagcactatattcgcatcgagctgcctccctcacatctgatttat
atactcttctttagcagttccgtcgctattatgtcgcgtatttgtgctattctcgcctct
tataagaagggctttgagatggccatgttgaccaaaccaaaacaggatggaagcaatcgc
attgactcctcatcatataaccgggtcttc------------------------------
------------------------------------------------------------
------------------------------------------------------------
---------------------------------------------------------agc
acgcggtgtatacaagatctcgaaaatgctgagattaacagcggtacatccttgcttatc
aggcatgaagggccgccgacacagagcagtcttggacagcttgtaagttctggcggtata
cgcatctcctggcaagattatcgaatcaaggtattagaagaactcagcgcaaaggagctc
gccggtatcacagacctgctcaagaacactatgaccattttgagaaagttaatagacggt
ggaagcacaagaccgactgcggcacagtga
>Fp65
atggaaacagacactgatcccgccgaggcgggccaccaagagctccgcctcctccttggt
gatgttatcgaatcgtccaaagtacccgccaagacacgcaccacgagtatcaaacccacc
atcgccaatctcacctcactttcttatgaatggggtcttttgccagagaccctagacagt
ctcgtcagcctcgtcacaacaccaaactatcttgatcaagcaagccaggctgctatcatt
agaaacctttaccccgccgaggccgtgtctcgagattctgtactccgagtcgtctcttgt
cttggtcacggaactctcaagccgtctctgacactccaggcggctctcatcaaatggctt
attaccgttcaccacactttggaatcaccacaagtgctttctcaagcctaccccgttctt
ttcaatctcctcgataccgcagccactcgtcctaatctgagccatctccttgctctcatc
acacgtcgtaagcacgtgcgtccttttcgaatccaagccttactcaacctctcaagacaa
acagggaacgacccttctttaattggtctcttgagagtcttcaaagactattatcctgag
gtcattgtaggagaagttgttcgtggcaaagcgtcttctttcaagcaccccgatccgcaa
tggcgagataggttagatgagatccaggaggcacatttctacaaatcccaggaaggtgtg
ttgagaccaagagacgggtttcgtgtacatcgtcctattggccgtgttacccggaagaag
actatcccgttggttcacacgtctcatgtgacagaggatgctgttacgttggaagaaatt
gaaaacgctgttggttttgtcaagagtattgacaggctagagttgcctaatcaactagtt
gccgtcctggccgacccgttgttgcaaaagctcatggttctgcgaccgagtagcgagtct
gaccaaagaattgcaaattggctcaactctgcccttcaagatgttcaggacggcgatgca
gatgaagctactttctttgagatactagacatcttccgagactatgttgtctcgaccaag
gcgcgtttctgcacaaagtcctcttcaaacttcatgctgaccacgcctagatcctcccct
cgctcctacttgatttcttcgtccgctttcttccgctctgggacggttctcaacaccgtg
actcaatacttgcgatcttgtcttactcgccgttacttaattttcaaacctctcgaagaa
gcggcatttgacaacacccctgaatcccaactcgctgtccttggcttatacaaaaacatc
cttcaccactggacagtagttcttgaatccagcgataccataccagattatgctagtgaa
gccgttgctgacttgattcggcacgtcaaccctctggcgcttagtatcgctcaaacatct
acctctgtctcagcacgttctgccatcctcgacttttatgagcagaactcccgactcatc
agccatgaaaccttaaagcactatattcgcatcgagctgcctccctcacatctgatttat
atactcttctttagcagttccgtcgctattatgtcgcgtatttgtgctattctcgcctct
tataagaagggctttgagatggccatgttgaccaaaccaaaacaggatggaagcaatcgc
attgactcctcatcatataaccgggtcttc------------------------------
------------------------------------------------------------
------------------------------------------------------------
---------------------------------------------------------agc
acgcggtgtatacaagatctcgaaaatgctgagattaacagcggtacatccttgcttatc
aggcatgaagggccgccgacacagagcagtcttggacagcttgtaagttctggcggtata
cgcatctcctggcaagattatcgaatcaaggtattagaagaactcagcgcaaaggagctc
gccggtatcacagacctgctcaagaacactatgaccattttgagaaagttaatagacggt
ggaagcacaagaccgactgcggcacagtga
>Fp66
atggaaacagacactgatcccgccgaggcgggccaccaagagctccgcctcctccttggt
gatgttatcgaatcgtccaaagtacccgccaagacacgcaccacgagtatcaaacccacc
atcgccaatctcacctcactttcttatgaatggggtcttttgccagagaccctagacagt
ctcgtcagcctcgtcacaacaccaaactatcttgatcaagcaagccaggctgctatcatt
agaaacctttaccccgccgaggccgtgtctcgagattctgtactccgagtcgtctcttgt
cttggtcacggaactctcaagccgtctctgacactccaggcggctctcatcaaatggctt
attaccgttcaccacactttggaatcaccacaagtgctttctcaagcctaccccgttctt
ttcaatctcctcgataccgcagccactcgtcctaatctgagccatctccttgctctcatc
acacgtcgtaagcacgtgcgtccttttcgaatccaagccttactcaacctctcaagacaa
acagggaacgacccttctttaattggtctcttgagagtcttcaaagactattatcctgag
gtcattgtaggagaagttgttcgtggcaaagcgtcttctttcaagcaccccgatccgcaa
tggcgagataggttagatgagatccaggaggcacatttctacaaatcccaggaaggtgtg
ttgagaccaagagacgggtttcgtgtacatcgtcctattggccgtgttacccggaagaag
actatcccgttggttcacacgtctcatgtgacagaggatgctgttacgttggaagaaatt
gaaaacgctgttggttttgtcaagagtattgacaggctagagttgcctaatcagctagtt
gccgtcctggccgacccgttgttgcaaaagctcatggttctgcgaccgagtagcgagtct
gaccaaagaattgcaaattggctcaactctgcccttcaagatgttcaggacggcgatgca
gatgaagctactttctttgagatactagacatcttccgagactatgttgtctcgaccaag
gcgcgtttctgcacaaagtcctcttcaaacttcatgctgaccacgcctagatcctcccct
cgctcctacttgatttcttcgtccgctttcttccgctctgggacggttctcaacaccgtg
actcaatacttgcgatcttgtcttactcgccgttacttaattttcaaacctctcgaagaa
gcggcatttgacaacacccctgaatcccaactcgctgtccttggcttatacaaaaacatc
cttcaccactggacagtagttcttgaatccagcgataccataccagattatgctagtgaa
gccgttgctgacttgattcggcacgtcaaccctctggcgcttagtatcgctcaaacatct
acctctgtctcagcacgttctgccatcctcgacttttatgagcagaactcccgactcatc
agccatgaaaccttaaagcactatattcgcatcgagctgcctccctcacatctgatttat
atactcttctttagcagttccgtcgctattatgtcgcgtatttgtgctattctcgcctct
tataagaagggctttgagatggccatgttgaccaaaccaaaacaggatggaagcaatcgc
attgactcctcatcatataaccgggtcttc------------------------------
------------------------------------------------------------
------------------------------------------------------------
---------------------------------------------------------agc
acgcggtgtatacaagatctcgaaaatgctgagattaacagcggtacatccttgcttatc
aggcatgaagggccgccgacacagagcagtcttggacagcttgtaagttctggcggtata
cgcatctcctggcaagattatcgaatcaaggtattagaagaactcagcgcaaaggagctc
gccggtatcacagacctgctcaagaacactatgaccattttgagaaagttaatagacggt
ggaagcacaagaccgactgcggcacagtga
>Fp72
atggaaacagacactgatcccgccgaggcgggccaccaagagctccgcctcctccttggt
gatgttatcgaatcgtccaaagtacccgccaagacacgcaccacgagtatcaaacccacc
atcgccaatctcacctcactttcttatgaatggggtcttttgccagagaccctagacagt
ctcgtcagcctcgtcacaacaccaaactatcttgatcaagcaagccaggctgctatcatt
agaaacctttaccccgccgaggccgtgtctcgagattctgtactccgagtcgtctcttgt
cttggtcacggaactctcaagccgtctctgacactccaggcggctctcatcaaatggctt
attaccgttcaccacactttggaatcaccacaagtgctttctcaagcctaccccgttctt
ttcaatctcctcgataccgcagccactcgtcctaatctgagccatctccttgctctcatc
acacgtcgtaagcacgtgcgtccttttcgaatccaagccttactcaacctctcaagacaa
acagggaacgacccttctttaattggtctcttgagagtcttcaaagactattatcctgag
gtcattgtaggagaagttgttcgtggcaaagcgtcttctttcaagcaccccgatccgcaa
tggcgagataggttagatgagatccaggaggcacatttctacaaatcccaggaaggtgtg
ttgagaccaagagacgggtttcgtgtacatcgtcctattggccgtgttacccggaagaag
actatcccgttggttcacacgtctcatgtgacagaggatgctgttacgttggaagaaatt
gaaaacgctgttggttttgtcaagagtattgacaggctagagttgcctaatcagctagtt
gccgtcctggccgacccgttgttgcaaaagctcatggttctgcgaccgagtagcgagtct
gaccaaagaattgcaaattggctcaactctgcccttcaagatgttcaggacggcgatgca
gatgaagctactttctttgagatactagacatcttccgagactatgttgtctcgaccaag
gcgcgtttctgcacaaagtcctcttcaaacttcatgctgaccacgcctagatcctcccct
cgctcctacttgatttcttcgtccgctttcttccgctctgggacggttctcaacaccgtg
actcaatacttgcgatcttgtcttactcgccgttacttaattttcaaacctctcgaagaa
gcggcatttgacaacacccctgaatcccaactcgctgtccttggcttatacaaaaacatc
cttcaccactggacagtagttcttgaatccagcgataccataccagattatgctagtgaa
gccgttgctgacttgattcggcacgtcaaccctctggcgcttagtatcgctcaaacatct
acctctgtctcagcacgttctgccatcctcgacttttatgagcagaactcccgactcatc
agccatgaaaccttaaagcactatattcgcatcgagctgcctccctcacatctgatttat
atactcttctttagcagttccgtcgctattatgtcgcgtatttgtgctattctcgcctct
tataagaagggctttgagatggccatgttgaccaaaccaaaacaggatggaagcaatcgc
attgactcctcatcatataaccgggtcttc------------------------------
------------------------------------------------------------
------------------------------------------------------------
---------------------------------------------------------agc
acgcggtgtatacaagatctcgaaaatgctgagattaacagcggtacatccttgcttatc
aggcatgaagggccgccgacacagagcagtcttggacagcttgtaagttctggcggtata
cgcatctcctggcaagattatcgaatcaaggtattagaagaactcagcgcaaaggagctc
gccggtatcacagacctgctcaagaacactatgaccattttgagaaagttaatagacggt
ggaagcacaagaccgactgcggcacagtga
>Fp73
atggaaacagacactgatcccgccgaggcgggccaccaagagctccgcctcctccttggt
gatgttatcgaatcgtccaaagtacccgccaagacacgcaccacgagtatcaaacccacc
atcgccaatctcacctcactttcttatgaatggggtcttttgccagagaccctagacagt
ctcgtcagcctcgtcacaacaccaaactatcttgatcaagcaagccaggctgctatcatt
agaaacctttaccccgccgaggccgtgtctcgagattctgtactccgagtcgtctcttgt
cttggtcacggaactctcaagccgtctctgacactccaggcggctctcatcaaatggctt
attaccgttcaccacactttggaatcaccacaagtgctttctcaagcctaccccgttctt
ttcaatctcctcgataccgcagccactcgtcctaatctgagccatctccttgctctcatc
acacgtcgtaagcacgtgcgtccttttcgaatccaagccttactcaacctctcaagacaa
acagggaacgacccttctttaattggtctcttgagagtcttcaaagactattatcctgag
gtcattgtaggagaagttgttcgtggcaaagcgtcttctttcaagcaccccgatccgcaa
tggcgagataggttagatgagatccaggaggcacatttctacaaatcccaggaaggtgtg
ttgagaccaagagacgggtttcgtgtacatcgtcctattggccgtgttacccggaagaag
actatcccgttggttcacacgtctcatgtgacagaggatgctgttacgttggaagaaatt
gaaaacgctgttggttttgtcaagagtattgacaggctagagttgcctaatcagctagtt
gccgtcctggccgacccgttgttgcaaaagctcatggttctgcgaccgagtagcgagtct
gaccaaagaattgcaaattggctcaactctgcccttcaagatgttcaggacggcgatgca
gatgaagctactttctttgagatactagacatcttccgagactatgttgtctcgaccaag
gcgcgtttctgcacaaagtcctcttcaaacttcatgctgaccacgcctagatcctcccct
cgctcctacttgatttcttcgtccgctttcttccgctctgggacggttctcaacaccgtg
actcaatacttgcgatcttgtcttactcgccgttacttaattttcaaacctctcgaagaa
gcggcatttgacaacacccctgaatcccaactcgctgtccttggcttatacaaaaacatc
cttcaccactggacagtagttcttgaatccagcgataccataccagattatgctagtgaa
gccgttgctgacttgattcggcacgtcaaccctctggcgcttagtatcgctcaaacatct
acctctgtctcagcacgttctgccatcctcgacttttatgagcagaactcccgactcatc
agccatgaaaccttaaagcactatattcgcatcgagctgcctccctcacatctgatttat
atactcttctttagcagttccgtcgctattatgtcgcgtatttgtgctattctcgcctct
tataagaagggctttgagatggccatgttgaccaaaccaaaacaggatggaagcaatcgc
attgactcctcatcatataaccgggtcttc------------------------------
------------------------------------------------------------
------------------------------------------------------------
---------------------------------------------------------agc
acgcggtgtatacaagatctcgaaaatgctgagattaacagcggtacatccttgcttatc
aggcatgaagggccgccgacacagagcagtcttggacagcttgtaagttctggcggtata
cgcatctcctggcaagattatcgaatcaaggtattagaagaactcagcgcaaaggagctc
gccggtatcacagacctgctcaagaacactatgaccattttgagaaagttaatagacggt
ggaagcacaagaccgactgcggcacagtga
>Fp76
atggaaacagacactgatcccgccgaggcgggccaccaagagctccgcctcctccttggt
gatgttatcgaatcgtccaaagtacccgccaagacacgcaccacgagtatcaaacccacc
atcgccaatctcacctcactttcttatgaatggggtcttttgccagagaccctagacagt
ctcgtcagcctcgtcacaacaccaaactatcttgatcaagcaagccaggctgctatcatt
agaaacctttaccccgccgaggccgtgtctcgagattctgtactccgagtcgtctcttgt
cttggtcacggaactctcaagccgtctctgacactccaggcggctctcatcaaatggctt
attaccgttcaccacactttggaatcaccacaagtgctttctcaagcctaccccgttctt
ttcaatctcctcgataccgcagccactcgtcctaatctgagccatctccttgctctcatc
acacgtcgtaagcacgtgcgtccttttcgaatccaagccttactcaacctctcaagacaa
acagggaacgacccttctttaattggtctcttgagagtcttcaaagactattatcctgag
gtcattgtaggagaagttgttcgtggcaaagcgtcttctttcaagcaccccgatccgcaa
tggcgagataggttagatgagatccaggaggcacatttctacaaatcccaggaaggtgtg
ttgagaccaagagacgggtttcgtgtacatcgtcctattggccgtgttacccggaagaag
actatcccgttggttcacacgtctcatgtgacagaggatgctgttacgttggaagaaatt
gaaaacgctgttggttttgtcaagagtattgacaggctagagttgcctaatcagctagtt
gccgtcctggccgacccgttgttgcaaaagctcatggttctgcgaccgagtagcgagtct
gaccaaagaattgcaaattggctcaactctgcccttcaagatgttcaggacggcgatgca
gatgaagctactttctttgagatactagacatcttccgagactatgttgtctcgaccaag
gcgcgtttctgcacaaagtcctcttcaaacttcatgctgaccacgcctagatcctcccct
cgctcctacttgatttcttcgtccgctttcttccgctctgggacggttctcaacaccgtg
actcaatacttgcgatcttgtcttactcgccgttacttaattttcaaacctctcgaagaa
gcggcatttgacaacacccctgaatcccaactcgctgtccttggcttatacaaaaacatc
cttcaccactggacagtagttcttgaatccagcgataccataccagattatgctagtgaa
gccgttgctgacttgattcggcacgtcaaccctctggcgcttagtatcgctcaaacatct
acctctgtctcagcacgttctgccatcctcgacttttatgagcagaactcccgactcatc
agccatgaaaccttaaagcactatattcgcatcgagctgcctccctcacatctgatttat
atactcttctttagcagttccgtcgctattatgtcgcgtatttgtgctattctcgcctct
tataagaagggctttgagatggccatgttgaccaaaccaaaacaggatggaagcaatcgc
attgactcctcatcatataaccgggtcttc------------------------------
------------------------------------------------------------
------------------------------------------------------------
---------------------------------------------------------agc
acgcggtgtatacaagatctcgaaaatgctgagattaacagcggtacatccttgcttatc
aggcatgaagggccgccgacacagagcagtcttggacagcttgtaagttctggcggtata
cgcatctcctggcaagattatcgaatcaaggtattagaagaactcagcgcaaaggagctc
gccggtatcacagacctgctcaagaacactatgaccattttgagaaagttaatagacggt
ggaagcacaagaccgactgcggcacagtga
>Fp78
atggaaacagacactgatcccgccgaggcgggccaccaagagctccgcctcctccttggt
gatgttatcgaatcgtccaaagtacccgccaagacacgcaccacgagtatcaaacccacc
atcgccaatctcacctcactttcttatgaatggggtcttttgccagagaccctagacagt
ctcgtcagcctcgtcacaacaccaaactatcttgatcaagcaagccaggctgctatcatt
agaaacctttaccccgccgaggccgtgtctcgagattctgtactccgagtcgtctcttgt
cttggtcacggaactctcaagccgtctctgacactccaggcggctctcatcaaatggctt
attaccgttcaccacactttggaatcaccacaagtgctttctcaagcctaccccgttctt
ttcaatctcctcgataccgcagccactcgtcctaatctgagccatctccttgctctcatc
acacgtcgtaagcacgtgcgtccttttcgaatccaagccttactcaacctctcaagacaa
acagggaacgacccttctttaattggtctcttgagagtcttcaaagactattatcctgag
gtcattgtaggagaagttgttcgtggcaaagcgtcttctttcaagcaccccgatccgcaa
tggcgagataggttagatgagatccaggaggcacatttctacaaatcccaggaaggtgtg
ttgagaccaagagacgggtttcgtgtacatcgtcctattggccgtgttacccggaagaag
actatcccgttggttcacacgtctcatgtgacagaggatgctgttacgttggaagaaatt
gaaaacgctgttggttttgtcaagagtattgacaggctagagttgcctaatcaactagtt
gccgtcctggccgacccgttgttgcaaaagctcatggttctgcgaccgagtagcgagtct
gaccaaagaattgcaaattggctcaactctgcccttcaagatgttcaggacggcgatgca
gatgaagctactttctttgagatactagacatcttccgagactatgttgtctcgaccaag
gcgcgtttctgcacaaagtcctcttcaaacttcatgctgaccacgcctagatcctcccct
cgctcctacttgatttcttcgtccgctttcttccgctctgggacggttctcaacaccgtg
actcaatacttgcgatcttgtcttactcgccgttacttaattttcaaacctctcgaagaa
gcggcatttgacaacacccctgaatcccaactcgctgtccttggcttatacaaaaacatc
cttcaccactggacagtagttcttgaatccagcgataccataccagattatgctagtgaa
gccgttgctgacttgattcggcacgtcaaccctctggcgcttagtatcgctcaaacatct
acctctgtctcagcacgttctgccatcctcgacttttatgagcagaactcccgactcatc
agccatgaaaccttaaagcactatattcgcatcgagctgcctccctcacatctgatttat
atactcttctttagcagttccgtcgctattatgtcgcgtatttgtgctattctcgcctct
tataagaagggctttgagatggccatgttgaccaaaccaaaacaggatggaagcaatcgc
attgactcctcatcatataaccgggtcttc------------------------------
------------------------------------------------------------
------------------------------------------------------------
---------------------------------------------------------agc
acgcggtgtatacaagatctcgaaaatgctgagattaacagcggtacatccttgcttatc
aggcatgaagggccgccgacacagagcagtcttggacagcttgtaagttctggcggtata
cgcatctcctggcaagattatcgaatcaaggtattagaagaactcagcgcaaaggagctc
gccggtatcacagacctgctcaagaacactatgaccattttgagaaagttaatagacggt
ggaagcacaagaccgactgcggcacagtga
>Fp81
atggaaacagacactgatcccgccgaggcgggccaccaagagctccgcctcctccttggt
gatgttatcgaatcgtccaaagtacccgccaagacacgcaccacgagtatcaaacccacc
atcgccaatctcacctcactttcttatgaatggggtcttttgccagagaccctagacagt
ctcgtcagcctcgtcacaacaccaaactatcttgatcaagcaagccaggctgctatcatt
agaaacctttaccccgccgaggccgtgtctcgagattctgtactccgagtcgtctcttgt
cttggtcacggaactctcaagccgtctctgacactccaggcggctctcatcaaatggctt
attaccgttcaccacactttggaatcaccacaagtgctttctcaagcctaccccgttctt
ttcaatctcctcgataccgcagccactcgtcctaatctgagccatctccttgctctcatc
acacgtcgtaagcacgtgcgtccttttcgaatccaagccttactcaacctctcaagacaa
acagggaacgacccttctttaattggtctcttgagagtcttcaaagactattatcctgag
gtcattgtaggagaagttgttcgtggcaaagcgtcttctttcaagcaccccgatccgcaa
tggcgagataggttagatgagatccaggaggcacatttctacaaatcccaggaaggtgtg
ttgagaccaagagacgggtttcgtgtacatcgtcctattggccgtgttacccggaagaag
actatcccgttggttcacacgtctcatgtgacagaggatgctgttacgttggaagaaatt
gaaaacgctgttggttttgtcaagagtattgacaggctagagttgcctaatcaactagtt
gccgtcctggccgacccgttgttgcaaaagctcatggttctgcgaccgagtagcgagtct
gaccaaagaattgcaaattggctcaactctgcccttcaagatgttcaggacggcgatgca
gatgaagctactttctttgagatactagacatcttccgagactatgttgtctcgaccaag
gcgcgtttctgcacaaagtcctcttcaaacttcatgctgaccacgcctagatcctcccct
cgctcctacttgatttcttcgtccgctttcttccgctctgggacggttctcaacaccgtg
actcaatacttgcgatcttgtcttactcgccgttacttaattttcaaacctctcgaagaa
gcggcatttgacaacacccctgaatcccaactcgctgtccttggcttatacaaaaacatc
cttcaccactggacagtagttcttgaatccagcgataccataccagattatgctagtgaa
gccgttgctgacttgattcggcacgtcaaccctctggcgcttagtatcgctcaaacatct
acctctgtctcagcacgttctgccatcctcgacttttatgagcagaactcccgactcatc
agccatgaaaccttaaagcactatattcgcatcgagctgcctccctcacatctgatttat
atactcttctttagcagttccgtcgctattatgtcgcgtatttgtgctattctcgcctct
tataagaagggctttgagatggccatgttgaccaaaccaaaacaggatggaagcaatcgc
attgactcctcatcatataaccgggtcttc------------------------------
------------------------------------------------------------
------------------------------------------------------------
---------------------------------------------------------agc
acgcggtgtatacaagatctcgaaaatgctgagattaacagcggtacatccttgcttatc
aggcatgaagggccgccgacacagagcagtcttggacagcttgtaagttctggcggtata
cgcatctcctggcaagattatcgaatcaaggtattagaagaactcagcgcaaaggagctc
gccggtatcacagacctgctcaagaacactatgaccattttgagaaagttaatagacggt
ggaagcacaagaccgactgcggcacagtga
>Fp84
atggaaacagacactgatcccgccgaggcgggccaccaagagctccgcctcctccttggt
gatgttatcgaatcgtccaaagtacccgccaagacacgcaccacgagtatcaaacccacc
atcgccaatctcacctcactttcttatgaatggggtcttttgccagagaccctagacagt
ctcgtcagcctcgtcacaacaccaaactatcttgatcaagcaagccaggctgctatcatt
agaaacctttaccccgccgaggccgtgtctcgagattctgtactccgagtcgtctcttgt
cttggtcacggaactctcaagccgtctctgacactccaggcggctctcatcaaatggctt
attaccgttcaccacactttggaatcaccacaagtgctttctcaagcctaccccgttctt
ttcaatctcctcgataccgcagccactcgtcctaatctgagccatctccttgctctcatc
acacgtcgtaagcacgtgcgtccttttcgaatccaagccttactcaacctctcaagacaa
acagggaacgacccttctttaattggtctcttgagagtcttcaaagactattatcctgag
gtcattgtaggagaagttgttcgtggcaaagcgtcttctttcaagcaccccgatccgcaa
tggcgagataggttagatgagatccaggaggcacatttctacaaatcccaggaaggtgtg
ttgagaccaagagacgggtttcgtgtacatcgtcctattggccgtgttacccggaagaag
actatcccgttggttcacacgtctcatgtgacagaggatgctgttacgttggaagaaatt
gaaaacgctgttggttttgtcaagagtattgacaggctagagttgcctaatcaactagtt
gccgtcctggccgacccgttgttgcaaaagctcatggttctgcgaccgagtagcgagtct
gaccaaagaattgcaaattggctcaactctgcccttcaagatgttcaggacggcgatgca
gatgaagctactttctttgagatactagacatcttccgagactatgttgtctcgaccaag
gcgcgtttctgcacaaagtcctcttcaaacttcatgctgaccacgcctagatcctcccct
cgctcctacttgatttcttcgtccgctttcttccgctctgggacggttctcaacaccgtg
actcaatacttgcgatcttgtcttactcgccgttacttaattttcaaacctctcgaagaa
gcggcatttgacaacacccctgaatcccaactcgctgtccttggcttatacaaaaacatc
cttcaccactggacagtagttcttgaatccagcgataccataccagattatgctagtgaa
gccgttgctgacttgattcggcacgtcaaccctctggcgcttagtatcgctcaaacatct
acctctgtctcagcacgttctgccatcctcgacttttatgagcagaactcccgactcatc
agccatgaaaccttaaagcactatattcgcatcgagctgcctccctcacatctgatttat
atactcttctttagcagttccgtcgctattatgtcgcgtatttgtgctattctcgcctct
tataagaagggctttgagatggccatgttgaccaaaccaaaacaggatggaagcaatcgc
attgactcctcatcatataaccgggtcttc------------------------------
------------------------------------------------------------
------------------------------------------------------------
---------------------------------------------------------agc
acgcggtgtatacaagatctcgaaaatgctgagattaacagcggtacatccttgcttatc
aggcatgaagggccgccgacacagagcagtcttggacagcttgtaagttctggcggtata
cgcatctcctggcaagattatcgaatcaaggtattagaagaactcagcgcaaaggagctc
gccggtatcacagacctgctcaagaacactatgaccattttgagaaagttaatagacggt
ggaagcacaagaccgactgcggcacagtga
>Fp86
atggaaacagacactgatcccgccgaggcgggccaccaagagctccgcctcctccttggt
gatgttatcgaatcgtccaaagtacccgccaagacacgcaccacgagtatcaaacccacc
atcgccaatctcacctcactttcttatgaatggggtcttttgccagagaccctagacagt
ctcgtcagcctcgtcacaacaccaaactatcttgatcaagcaagccaggctgctatcatt
agaaacctttaccccgccgaggccgtgtctcgagattctgtactccgagtcgtctcttgt
cttggtcacggaactctcaagccgtctctgacactccaggcggctctcatcaaatggctt
attaccgttcaccacactttggaatcaccacaagtgctttctcaagcctaccccgttctt
ttcaatctcctcgataccgcagccactcgtcctaatctgagccatctccttgctctcatc
acacgtcgtaagcacgtgcgtccttttcgaatccaagccttactcaacctctcaagacaa
acagggaacgacccttctttaattggtctcttgagagtcttcaaagactattatcctgag
gtcattgtaggagaagttgttcgtggcaaagcgtcttctttcaagcaccccgatccgcaa
tggcgagataggttagatgagatccaggaggcacatttctacaaatcccaggaaggtgtg
ttgagaccaagagacgggtttcgtgtacatcgtcctattggccgtgttacccggaagaag
actatcccgttggttcacacgtctcatgtgacagaggatgctgttacgttggaagaaatt
gaaaacgctgttggttttgtcaagagtattgacaggctagagttgcctaatcaactagtt
gccgtcctggccgacccgttgttgcaaaagctcatggttctgcgaccgagtagcgagtct
gaccaaagaattgcaaattggctcaactctgcccttcaagatgttcaggacggcgatgca
gatgaagctactttctttgagatactagacatcttccgagactatgttgtctcgaccaag
gcgcgtttctgcacaaagtcctcttcaaacttcatgctgaccacgcctagatcctcccct
cgctcctacttgatttcttcgtccgctttcttccgctctgggacggttctcaacaccgtg
actcaatacttgcgatcttgtcttactcgccgttacttaattttcaaacctctcgaagaa
gcggcatttgacaacacccctgaatcccaactcgctgtccttggcttatacaaaaacatc
cttcaccactggacagtagttcttgaatccagcgataccataccagattatgctagtgaa
gccgttgctgacttgattcggcacgtcaaccctctggcgcttagtatcgctcaaacatct
acctctgtctcagcacgttctgccatcctcgacttttatgagcagaactcccgactcatc
agccatgaaaccttaaagcactatattcgcatcgagctgcctccctcacatctgatttat
atactcttctttagcagttccgtcgctattatgtcgcgtatttgtgctattctcgcctct
tataagaagggctttgagatggccatgttgaccaaaccaaaacaggatggaagcaatcgc
attgactcctcatcatataaccgggtcttc------------------------------
------------------------------------------------------------
------------------------------------------------------------
---------------------------------------------------------agc
acgcggtgtatacaagatctcgaaaatgctgagattaacagcggtacatccttgcttatc
aggcatgaagggccgccgacacagagcagtcttggacagcttgtaagttctggcggtata
cgcatctcctggcaagattatcgaatcaaggtattagaagaactcagcgcaaaggagctc
gccggtatcacagacctgctcaagaacactatgaccattttgagaaagttaatagacggt
ggaagcacaagaccgactgcggcacagtga
>Fvenenatum.busco
atggaaacagacactgatcccgccgaggcgggccaccaagagcttcgcctccttgtggat
gatgttattgaatcgtccaaagtacccgccaaaacacgcgcgactagtatcaaacccacc
atcaccaatctcacctcactgtcttatgaatggggtcttttgccagagactctagacagt
ctcgtcaaccttgtcacaacaccaaactatctggatcaagcaagtcaggctgctatcatt
agaaacctttaccccgccgaggccgtgtctcgagattctgtgcttcgagtcgtctcttgt
cttggtcacggaactctcaagccatctctgacactccaggcggctctcatcaaatggctt
attaccgttcaccatactttggaatcaccacaggtgctttctcaggcttatcccgttctt
ttcaatctcctcgataccgcagccacccgtcctaatctgagccatcttcttgctctcatc
acaaggc-----------------------------------------------------
----ggaacgatccttctttgatcggtcttttaaaagtcttcaaagactattaccctgag
gttattgtaggagaagccgttcgcggtaaagcatcttctttcaagcaccctgatccacaa
tggcgagataggttagacgagatccaggaggcacatttctacaaatcccaggaaggtgta
ttgagaccaagagatggttttcgtgtatatcgtcctattggccgtgctatccggaagaag
accatcccgttggttcacacgtctcatgtgacagaggatgctgttacattggaggaaatt
gaaagcgttgttggttttgttaagggtattgacaagctagagttgcctaatcagctagtt
gccgtcctggcagacccgttgttgcaaaagctcatggttctgcgaccaagtagtgagtct
gaccaaagaatagcaaattggctcaactctgcccttcaagatgttcaggacggtgatgca
gatgaagccactttctttgagatattggatatcttccgagactacgttgtctcgaccaag
gcgcgtttctatacaaaatccttttccagtttcatgctgaccacgctcagattctcccct
cgctcctacttgacttcttcgcccgctttcttccgctctgggacggttctcaacaccgcg
actcaatacttgcgatcttatcttactccccgttgcttgactttcaaacctctcgaggaa
gcggtatttgacaacatccctggatctcaactagccgtccttggcttgtacagaaacatc
cttcaccactggacagtggttcttgaatccgccgataccataccagattatgctagtgaa
gccgttgctgacttgattcgacacgtcaaccctctggcccttagtatcgcccaaacatct
acctctgtctcagcacgttccgccatcctcgacttttatgagcagaactcccgactcatc
agccacgaaaccttgaagtactatattcgcatcgagctgcctccctcacatctgatatat
atactcttctttagcagttcagtcgctattatgtcacgtatttgtgctatccttgcctct
tataaaaagggctttgagatggccatgctgacgaaaccaaaacgggatggaagcaatcgc
attgactcctcatcctataaccgggtcttc------------------------------
------------------------------------------------------------
------------------------------------------------------------
---------------------------------------------------------agc
acgcggtgcatacaagatctcgaaaatgctgagatcaacagcggtacacctttacgtatc
aggcatgaaggaccaccgacacagagtagtctggggcagcttgtaggttctggcggtata
cgcatctcctggcaagattatcgaatcaaggcattggaggaactcagcgcaaaggagctt
gctggtatcacagacctgctcaagaacactatgacaattttaagaaagttgatagacggt
ggaagcacgagaccgaatacggcgcagtga
