# Supplementary material for: Apicidin biosynthesis is linked to accessory chromosomes in Fusarium poae isolates
Source: BMC Genomics. 2021 Aug 4;22:591. doi: 10.1186/s12864-021-07617-y (PMC8340494; doi:10.1186/s12864-021-07617-y)
Supplement: Supplementary file 17 — Additional file 17. Compressed folder containing alignments for each of the 4141 orthologs used in BUSCO analysis. [file 12864_2021_7617_MOESM17_ESM.zip › Fven2_nt_MAFFT/45109at5125_nt.mafft.fasta]

>Fp105
atggctgaccgaggaacttctcgcggtggaggcttcgcttcccgaggtggtgaccgtgga
cgtggacgcggtcgtggccgtggccgtggtcgcggtaagaacgaggagaaggagtggcag
cccgtcaccaagctcggccgtctcgtcaaggccggcaagatcaacagcatggaggagatc
taccttcactctctgcccatcaaggagtaccagatcgtcgacaacttcctgcccaagctc
aaggatgaggtcatgaagatcaagcccgtccagaagcagacccgtgccggtcagcgaacc
cgattcaaggccattgtcatcattggtgactccgagggccacgtcggtctcggtatcaag
acctccaaggaggttgccaccgccatccgtgccgccatcatcatcgctaagctcagcgtc
atccccgtccgacgtggttactggggtaccaaccttggttccgtccactctctccccacc
aaggagagcggcaagtgcggttccgtcaccgttcgtctcatccccgctccccgtggtact
ggcctcgttgcctctcccgctgtcaagcgattcctccagctcgccggtgtcgaggacgcc
tacacatcctctgctggttccaccaagaccctcgagaacaccctcaaggccactttcgtt
gccgtctccaacacctacggtttcctcacccctaacctctggaaggagaccaagctcatc
cgaagtcctctggacgagttcgccgatactctgcgcgagggcaagcgatactag
>Fp108
atggctgaccgaggaacttctcgcggtggaggcttcgcttcccgaggtggtgaccgtgga
cgtggacgcggtcgtggccgtggccgtggtcgcggtaagaacgaggagaaggagtggcag
cccgtcaccaagctcggccgtctcgtcaaggccggcaagatcaacagcatggaggagatc
taccttcactctctgcccatcaaggagtaccagatcgtcgacaacttcctgcccaagctc
aaggatgaggtcatgaagatcaagcccgtccagaagcagacccgtgccggtcagcgaacc
cgattcaaggccattgtcatcattggtgactccgagggccacgtcggtctcggtatcaag
acctccaaggaggttgccaccgccatccgtgccgccatcatcatcgctaagctcagcgtc
atccccgtccgacgtggttactggggtaccaaccttggttccgtccactctctccccacc
aaggagagcggcaagtgcggttccgtcaccgttcgtctcatccccgctccccgtggtact
ggcctcgttgcctctcccgctgtcaagcgattcctccagctcgccggtgtcgaggacgcc
tacacatcctctgctggttccaccaagaccctcgagaacaccctcaaggccactttcgtt
gccgtctccaacacctacggtttcctcacccctaacctctggaaggagaccaagctcatc
cgaagtcctctggacgagttcgccgatactctgcgcgagggcaagcgatactag
>Fp118
atggctgaccgaggaacttctcgcggtggaggcttcgcttcccgaggtggtgaccgtgga
cgtggacgcggtcgtggccgtggccgtggtcgcggtaagaacgaggagaaggagtggcag
cccgtcaccaagctcggccgtctcgtcaaggccggcaagatcaacagcatggaggagatc
taccttcactctctgcccatcaaggagtaccagatcgtcgacaacttcctgcccaagctc
aaggatgaggtcatgaagatcaagcccgtccagaagcagacccgtgccggtcagcgaacc
cgattcaaggccattgtcatcattggtgactccgagggccacgtcggtctcggtatcaag
acctccaaggaggttgccaccgccatccgtgccgccatcatcatcgctaagctcagcgtc
atccccgtccgacgtggttactggggtaccaaccttggttccgtccactctctccccacc
aaggagagcggcaagtgcggttccgtcaccgttcgtctcatccccgctccccgtggtact
ggcctcgttgcctctcccgctgtcaagcgattcctccagctcgccggtgtcgaggacgcc
tacacatcctctgctggttccaccaagaccctcgagaacaccctcaaggccactttcgtt
gccgtctccaacacctacggtttcctcacccctaacctctggaaggagaccaagctcatc
cgaagtcctctggacgagttcgccgatactctgcgcgagggcaagcgatactag
>Fp122
atggctgaccgaggaacttctcgcggtggaggcttcgcttcccgaggtggtgaccgtgga
cgtggacgcggtcgtggccgtggccgtggtcgcggtaagaacgaggagaaggagtggcag
cccgtcaccaagctcggccgtctcgtcaaggccggcaagatcaacagcatggaggagatc
taccttcactctctgcccatcaaggagtaccagatcgtcgacaacttcctgcccaagctc
aaggatgaggtcatgaagatcaagcccgtccagaagcagacccgtgccggtcagcgaacc
cgattcaaggccattgtcatcattggtgactccgagggccacgtcggtctcggtatcaag
acctccaaggaggttgccaccgccatccgtgccgccatcatcatcgctaagctcagcgtc
atccccgtccgacgtggttactggggtaccaaccttggttccgtccactctctccccacc
aaggagagcggcaagtgcggttccgtcaccgttcgtctcatccccgctccccgtggtact
ggcctcgttgcctctcccgctgtcaagcgattcctccagctcgccggtgtcgaggacgcc
tacacatcctctgctggttccaccaagaccctcgagaacaccctcaaggccactttcgtt
gccgtctccaacacctacggtttcctcacccctaacctctggaaggagaccaagctcatc
cgaagtcctctggacgagttcgccgatactctgcgcgagggcaagcgatactag
>Fp125
atggctgaccgaggaacttctcgcggtggaggcttcgcttcccgaggtggtgaccgtgga
cgtggacgcggtcgtggccgtggccgtggtcgcggtaagaacgaggagaaggagtggcag
cccgtcaccaagctcggccgtctcgtcaaggccggcaagatcaacagcatggaggagatc
taccttcactctctgcccatcaaggagtaccagatcgtcgacaacttcctgcccaagctc
aaggatgaggtcatgaagatcaagcccgtccagaagcagacccgtgccggtcagcgaacc
cgattcaaggccattgtcatcattggtgactccgagggccacgtcggtctcggtatcaag
acctccaaggaggttgccaccgccatccgtgccgccatcatcatcgctaagctcagcgtc
atccccgtccgacgtggttactggggtaccaaccttggttccgtccactctctccccacc
aaggagagcggcaagtgcggttccgtcaccgttcgtctcatccccgctccccgtggtact
ggcctcgttgcctctcccgctgtcaagcgattcctccagctcgccggtgtcgaggacgcc
tacacatcctctgctggttccaccaagaccctcgagaacaccctcaaggccactttcgtt
gccgtctccaacacctacggtttcctcacccctaacctctggaaggagaccaagctcatc
cgaagtcctctggacgagttcgccgatactctgcgcgagggcaagcgatactag
>Fp13r
atggctgaccgaggaacttctcgcggtggaggcttcgcttcccgaggtggtgaccgtgga
cgtggacgcggtcgtggccgtggccgtggtcgcggtaagaacgaggagaaggagtggcag
cccgtcaccaagctcggccgtctcgtcaaggccggcaagatcaacagcatggaggagatc
taccttcactctctgcccatcaaggagtaccagatcgtcgacaacttcctgcccaagctc
aaggatgaggtcatgaagatcaagcccgtccagaagcagacccgtgccggtcagcgaacc
cgattcaaggccattgtcatcattggtgactccgagggccacgtcggtctcggtatcaag
acctccaaggaggttgccaccgccatccgtgccgccatcatcatcgctaagctcagcgtc
atccccgtccgacgtggttactggggtaccaaccttggttccgtccactctctccccacc
aaggagagcggcaagtgcggttccgtcaccgttcgtctcatccccgctccccgtggtact
ggcctcgttgcctctcccgctgtcaagcgattcctccagctcgccggtgtcgaggacgcc
tacacatcctctgctggttccaccaagaccctcgagaacaccctcaaggccactttcgtt
gccgtctccaacacctacggtttcctcacccctaacctctggaaggagaccaagctcatc
cgaagtcctctggacgagttcgccgatactctgcgcgagggcaagcgatactag
>Fp144
atggctgaccgaggaacttctcgcggtggaggcttcgcttcccgaggtggtgaccgtgga
cgtggacgcggtcgtggccgtggccgtggtcgcggtaagaacgaggagaaggagtggcag
cccgtcaccaagctcggccgtctcgtcaaggccggcaagatcaacagcatggaggagatc
taccttcactctctgcccatcaaggagtaccagatcgtcgacaacttcctgcccaagctc
aaggatgaggtcatgaagatcaagcccgtccagaagcagacccgtgccggtcagcgaacc
cgattcaaggccattgtcatcattggtgactccgagggccacgtcggtctcggtatcaag
acctccaaggaggttgccaccgccatccgtgccgccatcatcatcgctaagctcagcgtc
atccccgtccgacgtggttactggggtaccaaccttggttccgtccactctctccccacc
aaggagagcggcaagtgcggttccgtcaccgttcgtctcatccccgctccccgtggtact
ggcctcgttgcctctcccgctgtcaagcgattcctccagctcgccggtgtcgaggacgcc
tacacatcctctgctggttccaccaagaccctcgagaacaccctcaaggccactttcgtc
gccgtctccaacacctacggtttcctcacccctaacctctggaaggagaccaagctcatc
cgaagtcctctggacgagttcgccgatactctgcgcgagggcaagcgatactag
>Fp146
atggctgaccgaggaacttctcgcggtggaggcttcgcttcccgaggtggtgaccgtgga
cgtggacgcggtcgtggccgtggccgtggtcgcggtaagaacgaggagaaggagtggcag
cccgtcaccaagctcggccgtctcgtcaaggccggcaagatcaacagcatggaggagatc
taccttcactctctgcccatcaaggagtaccagatcgtcgacaacttcctgcccaagctc
aaggatgaggtcatgaagatcaagcccgtccagaagcagacccgtgccggtcagcgaacc
cgattcaaggccattgtcatcattggtgactccgagggccacgtcggtctcggtatcaag
acctccaaggaggttgccaccgccatccgtgccgccatcatcatcgctaagctcagcgtc
atccccgtccgacgtggttactggggtaccaaccttggttccgtccactctctccccacc
aaggagagcggcaagtgcggttccgtcaccgttcgtctcatccccgctccccgtggtact
ggcctcgttgcctctcccgctgtcaagcgattcctccagctcgccggtgtcgaggacgcc
tacacatcctctgctggttccaccaagaccctcgagaacaccctcaaggccactttcgtt
gccgtctccaacacctacggtttcctcacccctaacctctggaaggagaccaagctcatc
cgaagtcctctggacgagttcgccgatactctgcgcgagggcaagcgatactag
>Fp155
atggctgaccgaggaacttctcgcggtggaggcttcgcttcccgaggtggtgaccgtgga
cgtggacgcggtcgtggccgtggccgtggtcgcggtaagaacgaggagaaggagtggcag
cccgtcaccaagctcggccgtctcgtcaaggccggcaagatcaacagcatggaggagatc
taccttcactctctgcccatcaaggagtaccagatcgtcgacaacttcctgcccaagctc
aaggatgaggtcatgaagatcaagcccgtccagaagcagacccgtgccggtcagcgaacc
cgattcaaggccattgtcatcattggtgactccgagggccacgtcggtctcggtatcaag
acctccaaggaggttgccaccgccatccgtgccgccatcatcatcgctaagctcagcgtc
atccccgtccgacgtggttactggggtaccaaccttggttccgtccactctctccccacc
aaggagagcggcaagtgcggttccgtcaccgttcgtctcatccccgctccccgtggtact
ggcctcgttgcctctcccgctgtcaagcgattcctccagctcgccggtgtcgaggacgcc
tacacatcctctgctggttccaccaagaccctcgagaacaccctcaaggccactttcgtt
gccgtctccaacacctacggtttcctcacccctaacctctggaaggagaccaagctcatc
cgaagtcctctggacgagttcgccgatactctgcgcgagggcaagcgatactag
>Fp157
atggctgaccgaggaacttctcgcggtggaggcttcgcttcccgaggtggtgaccgtgga
cgtggacgcggtcgtggccgtggccgtggtcgcggtaagaacgaggagaaggagtggcag
cccgtcaccaagctcggccgtctcgtcaaggccggcaagatcaacagcatggaggagatc
taccttcactctctgcccatcaaggagtaccagatcgtcgacaacttcctgcccaagctc
aaggatgaggtcatgaagatcaagcccgtccagaagcagacccgtgccggtcagcgaacc
cgattcaaggccattgtcatcattggtgactccgagggccacgtcggtctcggtatcaag
acctccaaggaggttgccaccgccatccgtgccgccatcatcatcgctaagctcagcgtc
atccccgtccgacgtggttactggggtaccaaccttggttccgtccactctctccccacc
aaggagagcggcaagtgcggttccgtcaccgttcgtctcatccccgctccccgtggtact
ggcctcgttgcctctcccgctgtcaagcgattcctccagctcgccggtgtcgaggacgcc
tacacatcctctgctggttccaccaagaccctcgagaacaccctcaaggccactttcgtt
gccgtctccaacacctacggtttcctcacccctaacctctggaaggagaccaagctcatc
cgaagtcctctggacgagttcgccgatactctgcgcgagggcaagcgatactag
>Fp16r
atggctgaccgaggaacttctcgcggtggaggcttcgcttcccgaggtggtgaccgtgga
cgtggacgcggtcgtggccgtggccgtggtcgcggtaagaacgaggagaaggagtggcag
cccgtcaccaagctcggccgtctcgtcaaggccggcaagatcaacagcatggaggagatc
taccttcactctctgcccatcaaggagtaccagatcgtcgacaacttcctgcccaagctc
aaggatgaggtcatgaagatcaagcccgtccagaagcagacccgtgccggtcagcgaacc
cgattcaaggccattgtcatcattggtgactccgagggccacgtcggtctcggtatcaag
acctccaaggaggttgccaccgccatccgtgccgccatcatcatcgctaagctcagcgtc
atccccgtccgacgtggttactggggtaccaaccttggttccgtccactctctccccacc
aaggagagcggcaagtgcggttccgtcaccgttcgtctcatccccgctccccgtggtact
ggcctcgttgcctctcccgctgtcaagcgattcctccagctcgccggtgtcgaggacgcc
tacacatcctctgctggttccaccaagaccctcgagaacaccctcaaggccactttcgtt
gccgtctccaacacctacggtttcctcacccctaacctctggaaggagaccaagctcatc
cgaagtcctctggacgagttcgccgatactctgcgcgagggcaagcgatactag
>Fp1r
atggctgaccgaggaacttctcgcggtggaggcttcgcttcccgaggtggtgaccgtgga
cgtggacgcggtcgtggccgtggccgtggtcgcggtaagaacgaggagaaggagtggcag
cccgtcaccaagctcggccgtctcgtcaaggccggcaagatcaacagcatggaggagatc
taccttcactctctgcccatcaaggagtaccagatcgtcgacaacttcctgcccaagctc
aaggatgaggtcatgaagatcaagcccgtccagaagcagacccgtgccggtcagcgaacc
cgattcaaggccattgtcatcattggtgactccgagggccacgtcggtctcggtatcaag
acctccaaggaggttgccaccgccatccgtgccgccatcatcatcgctaagctcagcgtc
atccccgtccgacgtggttactggggtaccaaccttggttccgtccactctctccccacc
aaggagagcggcaagtgcggttccgtcaccgttcgtctcatccccgctccccgtggtact
ggcctcgttgcctctcccgctgtcaagcgattcctccagctcgccggtgtcgaggacgcc
tacacatcctctgctggttccaccaagaccctcgagaacaccctcaaggccactttcgtt
gccgtctccaacacctacggtttcctcacccctaacctctggaaggagaccaagctcatc
cgaagtcctctggacgagttcgccgatactctgcgcgagggcaagcgatactag
>Fp21r
atggctgaccgaggaacttctcgcggtggaggcttcgcttcccgaggtggtgaccgtgga
cgtggacgcggtcgtggccgtggccgtggtcgcggtaagaacgaggagaaggagtggcag
cccgtcaccaagctcggccgtctcgtcaaggccggcaagatcaacagcatggaggagatc
taccttcactctctgcccatcaaggagtaccagatcgtcgacaacttcctgcccaagctc
aaggatgaggtcatgaagatcaagcccgtccagaagcagacccgtgccggtcagcgaacc
cgattcaaggccattgtcatcattggtgactccgagggccacgtcggtctcggtatcaag
acctccaaggaggttgccaccgccatccgtgccgccatcatcatcgctaagctcagcgtc
atccccgtccgacgtggttactggggtaccaaccttggttccgtccactctctccccacc
aaggagagcggcaagtgcggttccgtcaccgttcgtctcatccccgctccccgtggtact
ggcctcgttgcctctcccgctgtcaagcgattcctccagctcgccggtgtcgaggacgcc
tacacatcctctgctggttccaccaagaccctcgagaacaccctcaaggccactttcgtt
gccgtctccaacacctacggtttcctcacccctaacctctggaaggagaccaagctcatc
cgaagtcctctggacgagttcgccgatactctgcgcgagggcaagcgatactag
>Fp24r
atggctgaccgaggaacttctcgcggtggaggcttcgcttcccgaggtggtgaccgtgga
cgtggacgcggtcgtggccgtggccgtggtcgcggtaagaacgaggagaaggagtggcag
cccgtcaccaagctcggccgtctcgtcaaggccggcaagatcaacagcatggaggagatc
taccttcactctctgcccatcaaggagtaccagatcgtcgacaacttcctgcccaagctc
aaggatgaggtcatgaagatcaagcccgtccagaagcagacccgtgccggtcagcgaacc
cgattcaaggccattgtcatcattggtgactccgagggccacgtcggtctcggtatcaag
acctccaaggaggttgccaccgccatccgtgccgccatcatcatcgctaagctcagcgtc
atccccgtccgacgtggttactggggtaccaaccttggttccgtccactctctccccacc
aaggagagcggcaagtgcggttccgtcaccgttcgtctcatccccgctccccgtggtact
ggcctcgttgcctctcccgctgtcaagcgattcctccagctcgccggtgtcgaggacgcc
tacacatcctctgctggttccaccaagaccctcgagaacaccctcaaggccactttcgtt
gccgtctccaacacctacggtttcctcacccctaacctctggaaggagaccaagctcatc
cgaagtcctctggacgagttcgccgatactctgcgcgagggcaagcgatactag
>Fp2516
atggctgaccgaggaacttctcgcggtggaggcttcgcttcccgaggtggtgaccgtgga
cgtggacgcggtcgtggccgtggccgtggtcgcggtaagaacgaggagaaggagtggcag
cccgtcaccaagctcggccgtctcgtcaaggccggcaagatcaacagcatggaggagatc
taccttcactctctgcccatcaaggagtaccagatcgtcgacaacttcctgcccaagctc
aaggatgaggtcatgaagatcaagcccgtccagaagcagacccgtgccggtcagcgaacc
cgattcaaggccattgtcatcattggtgactccgagggccacgtcggtctcggtatcaag
acctccaaggaggttgccaccgccatccgtgccgccatcatcatcgctaagctcagcgtc
atccccgtccgacgtggttactggggtaccaaccttggttccgtccactctctccccacc
aaggagagcggcaagtgcggttccgtcaccgttcgtctcatccccgctccccgtggtact
ggcctcgttgcctctcccgctgtcaagcgattcctccagctcgccggtgtcgaggacgcc
tacacatcctctgctggttccaccaagaccctcgagaacaccctcaaggccactttcgtt
gccgtctccaacacctacggtttcctcacccctaacctctggaaggagaccaagctcatc
cgaagtcctctggacgagttcgccgatactctgcgcgagggcaagcgatactag
>Fp26r
atggctgaccgaggaacttctcgcggtggaggcttcgcttcccgaggtggtgaccgtgga
cgtggacgcggtcgtggccgtggccgtggtcgcggtaagaacgaggagaaggagtggcag
cccgtcaccaagctcggccgtctcgtcaaggccggcaagatcaacagcatggaggagatc
taccttcactctctgcccatcaaggagtaccagatcgtcgacaacttcctgcccaagctc
aaggatgaggtcatgaagatcaagcccgtccagaagcagacccgtgccggtcagcgaacc
cgattcaaggccattgtcatcattggtgactccgagggccacgtcggtctcggtatcaag
acctccaaggaggttgccaccgccatccgtgccgccatcatcatcgctaagctcagcgtc
atccccgtccgacgtggttactggggtaccaaccttggttccgtccactctctccccacc
aaggagagcggcaagtgcggttccgtcaccgttcgtctcatccccgctccccgtggtact
ggcctcgttgcctctcccgctgtcaagcgattcctccagctcgccggtgtcgaggacgcc
tacacatcctctgctggttccaccaagaccctcgagaacaccctcaaggccactttcgtt
gccgtctccaacacctacggtttcctcacccctaacctctggaaggagaccaagctcatc
cgaagtcctctggacgagttcgccgatactctgcgcgagggcaagcgatactag
>Fp33
atggctgaccgaggaacttctcgcggtggaggcttcgcttcccgaggtggtgaccgtgga
cgtggacgcggtcgtggccgtggccgtggtcgcggtaagaacgaggagaaggagtggcag
cccgtcaccaagctcggccgtctcgtcaaggccggcaagatcaacagcatggaggagatc
taccttcactctctgcccatcaaggagtaccagatcgtcgacaacttcctgcccaagctc
aaggatgaggtcatgaagatcaagcccgtccagaagcagacccgtgccggtcagcgaacc
cgattcaaggccattgtcatcattggtgactccgagggccacgtcggtctcggtatcaag
acctccaaggaggttgccaccgccatccgtgccgccatcatcatcgctaagctcagcgtc
atccccgtccgacgtggttactggggtaccaaccttggttccgtccactctctccccacc
aaggagagcggcaagtgcggttccgtcaccgttcgtctcatccccgctccccgtggtact
ggcctcgttgcctctcccgctgtcaagcgattcctccagctcgccggtgtcgaggacgcc
tacacatcctctgctggttccaccaagaccctcgagaacaccctcaaggccactttcgtt
gccgtctccaacacctacggtttcctcacccctaacctctggaaggagaccaagctcatc
cgaagtcctctggacgagttcgccgatactctgcgcgagggcaagcgatactag
>Fp34
atggctgaccgaggaacttctcgcggtggaggcttcgcttcccgaggtggtgaccgtgga
cgtggacgcggtcgtggccgtggccgtggtcgcggtaagaacgaggagaaggagtggcag
cccgtcaccaagctcggccgtctcgtcaaggccggcaagatcaacagcatggaggagatc
taccttcactctctgcccatcaaggagtaccagatcgtcgacaacttcctgcccaagctc
aaggatgaggtcatgaagatcaagcccgtccagaagcagacccgtgccggtcagcgaacc
cgattcaaggccattgtcatcattggtgactccgagggccacgtcggtctcggtatcaag
acctccaaggaggttgccaccgccatccgtgccgccatcatcatcgctaagctcagcgtc
atccccgtccgacgtggttactggggtaccaaccttggttccgtccactctctccccacc
aaggagagcggcaagtgcggttccgtcaccgttcgtctcatccccgctccccgtggtact
ggcctcgttgcctctcccgctgtcaagcgattcctccagctcgccggtgtcgaggacgcc
tacacatcctctgctggttccaccaagaccctcgagaacaccctcaaggccactttcgtt
gccgtctccaacacctacggtttcctcacccctaacctctggaaggagaccaagctcatc
cgaagtcctctggacgagttcgccgatactctgcgcgagggcaagcgatactag
>Fp35
atggctgaccgaggaacttctcgcggtggaggcttcgcttcccgaggtggtgaccgtgga
cgtggacgcggtcgtggccgtggccgtggtcgcggtaagaacgaggagaaggagtggcag
cccgtcaccaagctcggccgtctcgtcaaggccggcaagatcaacagcatggaggagatc
taccttcactctctgcccatcaaggagtaccagatcgtcgacaacttcctgcccaagctc
aaggatgaggtcatgaagatcaagcccgtccagaagcagacccgtgccggtcagcgaacc
cgattcaaggccattgtcatcattggtgactccgagggccacgtcggtctcggtatcaag
acctccaaggaggttgccaccgccatccgtgccgccatcatcatcgctaagctcagcgtc
atccccgtccgacgtggttactggggtaccaaccttggttccgtccactctctccccacc
aaggagagcggcaagtgcggttccgtcaccgttcgtctcatccccgctccccgtggtact
ggcctcgttgcctctcccgctgtcaagcgattcctccagctcgccggtgtcgaggacgcc
tacacatcctctgctggttccaccaagaccctcgagaacaccctcaaggccactttcgtc
gccgtctccaacacctacggtttcctcacccctaacctctggaaggagaccaagctcatc
cgaagtcctctggacgagttcgccgatactctgcgcgagggcaagcgatactag
>Fp38
atggctgaccgaggaacttctcgcggtggaggcttcgcttcccgaggtggtgaccgtgga
cgtggacgcggtcgtggccgtggccgtggtcgcggtaagaacgaggagaaggagtggcag
cccgtcaccaagctcggccgtctcgtcaaggccggcaagatcaacagcatggaggagatc
taccttcactctctgcccatcaaggagtaccagatcgtcgacaacttcctgcccaagctc
aaggatgaggtcatgaagatcaagcccgtccagaagcagacccgtgccggtcagcgaacc
cgattcaaggccattgtcatcattggtgactccgagggccacgtcggtctcggtatcaag
acctccaaggaggttgccaccgccatccgtgccgccatcatcatcgctaagctcagcgtc
atccccgtccgacgtggttactggggtaccaaccttggttccgtccactctctccccacc
aaggagagcggcaagtgcggttccgtcaccgttcgtctcatccccgctccccgtggtact
ggcctcgttgcctctcccgctgtcaagcgattcctccagctcgccggtgtcgaggacgcc
tacacatcctctgctggttccaccaagaccctcgagaacaccctcaaggccactttcgtc
gccgtctccaacacctacggtttcctcacccctaacctctggaaggagaccaagctcatc
cgaagtcctctggacgagttcgccgatactctgcgcgagggcaagcgatactag
>Fp39
atggctgaccgaggaacttctcgcggtggaggcttcgcttcccgaggtggtgaccgtgga
cgtggacgcggtcgtggccgtggccgtggtcgcggtaagaacgaggagaaggagtggcag
cccgtcaccaagctcggccgtctcgtcaaggccggcaagatcaacagcatggaggagatc
taccttcactctctgcccatcaaggagtaccagatcgtcgacaacttcctgcccaagctc
aaggatgaggtcatgaagatcaagcccgtccagaagcagacccgtgccggtcagcgaacc
cgattcaaggccattgtcatcattggtgactccgagggccacgtcggtctcggtatcaag
acctccaaggaggttgccaccgccatccgtgccgccatcatcatcgctaagctcagcgtc
atccccgtccgacgtggttactggggtaccaaccttggttccgtccactctctccccacc
aaggagagcggcaagtgcggttccgtcaccgttcgtctcatccccgctccccgtggtact
ggcctcgttgcctctcccgctgtcaagcgattcctccagctcgccggtgtcgaggacgcc
tacacatcctctgctggttccaccaagaccctcgagaacaccctcaaggccactttcgtt
gccgtctccaacacctacggtttcctcacccctaacctctggaaggagaccaagctcatc
cgaagtcctctggacgagttcgccgatactctgcgcgagggcaagcgatactag
>Fp42
atggctgaccgaggaacttctcgcggtggaggcttcgcttcccgaggtggtgaccgtgga
cgtggacgcggtcgtggccgtggccgtggtcgcggtaagaacgaggagaaggagtggcag
cccgtcaccaagctcggccgtctcgtcaaggccggcaagatcaacagcatggaggagatc
taccttcactctctgcccatcaaggagtaccagatcgtcgacaacttcctgcccaagctc
aaggatgaggtcatgaagatcaagcccgtccagaagcagacccgtgccggtcagcgaacc
cgattcaaggccattgtcatcattggtgactccgagggccacgtcggtctcggtatcaag
acctccaaggaggttgccaccgccatccgtgccgccatcatcatcgctaagctcagcgtc
atccccgtccgacgtggttactggggtaccaaccttggttccgtccactctctccccacc
aaggagagcggcaagtgcggttccgtcaccgttcgtctcatccccgctccccgtggtact
ggcctcgttgcctctcccgctgtcaagcgattcctccagctcgccggtgtcgaggacgcc
tacacatcctctgctggttccaccaagaccctcgagaacaccctcaaggccactttcgtt
gccgtctccaacacctacggtttcctcacccctaacctctggaaggagaccaagctcatc
cgaagtcctctggacgagttcgccgatactctgcgcgagggcaagcgatactag
>Fp44
atggctgaccgaggaacttctcgcggtggaggcttcgcttcccgaggtggtgaccgtgga
cgtggacgcggtcgtggccgtggccgtggtcgcggtaagaacgaggagaaggagtggcag
cccgtcaccaagctcggccgtctcgtcaaggccggcaagatcaacagcatggaggagatc
taccttcactctctgcccatcaaggagtaccagatcgtcgacaacttcctgcccaagctc
aaggatgaggtcatgaagatcaagcccgtccagaagcagacccgtgccggtcagcgaacc
cgattcaaggccattgtcatcattggtgactccgagggccacgtcggtctcggtatcaag
acctccaaggaggttgccaccgccatccgtgccgccatcatcatcgctaagctcagcgtc
atccccgtccgacgtggttactggggtaccaaccttggttccgtccactctctccccacc
aaggagagcggcaagtgcggttccgtcaccgttcgtctcatccccgctccccgtggtact
ggcctcgttgcctctcccgctgtcaagcgattcctccagctcgccggtgtcgaggacgcc
tacacatcctctgctggttccaccaagaccctcgagaacaccctcaaggccactttcgtt
gccgtctccaacacctacggtttcctcacccctaacctctggaaggagaccaagctcatc
cgaagtcctctggacgagttcgccgatactctgcgcgagggcaagcgatactag
>Fp49
atggctgaccgaggaacttctcgcggtggaggcttcgcttcccgaggtggtgaccgtgga
cgtggacgcggtcgtggccgtggccgtggtcgcggtaagaacgaggagaaggagtggcag
cccgtcaccaagctcggccgtctcgtcaaggccggcaagatcaacagcatggaggagatc
taccttcactctctgcccatcaaggagtaccagatcgtcgacaacttcctgcccaagctc
aaggatgaggtcatgaagatcaagcccgtccagaagcagacccgtgccggtcagcgaacc
cgattcaaggccattgtcatcattggtgactccgagggccacgtcggtctcggtatcaag
acctccaaggaggttgccaccgccatccgtgccgccatcatcatcgctaagctcagcgtc
atccccgtccgacgtggttactggggtaccaaccttggttccgtccactctctccccacc
aaggagagcggcaagtgcggttccgtcaccgttcgtctcatccccgctccccgtggtact
ggcctcgttgcctctcccgctgtcaagcgattcctccagctcgccggtgtcgaggacgcc
tacacatcctctgctggttccaccaagaccctcgagaacaccctcaaggccactttcgtt
gccgtctccaacacctacggtttcctcacccctaacctctggaaggagaccaagctcatc
cgaagtcctctggacgagttcgccgatactctgcgcgagggcaagcgatactag
>Fp50
atggctgaccgaggaacttctcgcggtggaggcttcgcttcccgaggtggtgaccgtgga
cgtggacgcggtcgtggccgtggccgtggtcgcggtaagaacgaggagaaggagtggcag
cccgtcaccaagctcggccgtctcgtcaaggccggcaagatcaacagcatggaggagatc
taccttcactctctgcccatcaaggagtaccagatcgtcgacaacttcctgcccaagctc
aaggatgaggtcatgaagatcaagcccgtccagaagcagacccgtgccggtcagcgaacc
cgattcaaggccattgtcatcattggtgactccgagggccacgtcggtctcggtatcaag
acctccaaggaggttgccaccgccatccgtgccgccatcatcatcgctaagctcagcgtc
atccccgtccgacgtggttactggggtaccaaccttggttccgtccactctctccccacc
aaggagagcggcaagtgcggttccgtcaccgttcgtctcatccccgctccccgtggtact
ggcctcgttgcctctcccgctgtcaagcgattcctccagctcgccggtgtcgaggacgcc
tacacatcctctgctggttccaccaagaccctcgagaacaccctcaaggccactttcgtt
gccgtctccaacacctacggtttcctcacccctaacctctggaaggagaccaagctcatc
cgaagtcctctggacgagttcgccgatactctgcgcgagggcaagcgatactag
>Fp51
atggctgaccgaggaacttctcgcggtggaggcttcgcttcccgaggtggtgaccgtgga
cgtggacgcggtcgtggccgtggccgtggtcgcggtaagaacgaggagaaggagtggcag
cccgtcaccaagctcggccgtctcgtcaaggccggcaagatcaacagcatggaggagatc
taccttcactctctgcccatcaaggagtaccagatcgtcgacaacttcctgcccaagctc
aaggatgaggtcatgaagatcaagcccgtccagaagcagacccgtgccggtcagcgaacc
cgattcaaggccattgtcatcattggtgactccgagggccacgtcggtctcggtatcaag
acctccaaggaggttgccaccgccatccgtgccgccatcatcatcgctaagctcagcgtc
atccccgtccgacgtggttactggggtaccaaccttggttccgtccactctctccccacc
aaggagagcggcaagtgcggttccgtcaccgttcgtctcatccccgctccccgtggtact
ggcctcgttgcctctcccgctgtcaagcgattcctccagctcgccggtgtcgaggacgcc
tacacatcctctgctggttccaccaagaccctcgagaacaccctcaaggccactttcgtt
gccgtctccaacacctacggtttcctcacccctaacctctggaaggagaccaagctcatc
cgaagtcctctggacgagttcgccgatactctgcgcgagggcaagcgatactag
>Fp59
atggctgaccgaggaacttctcgcggtggaggcttcgcttcccgaggtggtgaccgtgga
cgtggacgcggtcgtggccgtggccgtggtcgcggtaagaacgaggagaaggagtggcag
cccgtcaccaagctcggccgtctcgtcaaggccggcaagatcaacagcatggaggagatc
taccttcactctctgcccatcaaggagtaccagatcgtcgacaacttcctgcccaagctc
aaggatgaggtcatgaagatcaagcccgtccagaagcagacccgtgccggtcagcgaacc
cgattcaaggccattgtcatcattggtgactccgagggccacgtcggtctcggtatcaag
acctccaaggaggttgccaccgccatccgtgccgccatcatcatcgctaagctcagcgtc
atccccgtccgacgtggttactggggtaccaaccttggttccgtccactctctccccacc
aaggagagcggcaagtgcggttccgtcaccgttcgtctcatccccgctccccgtggtact
ggcctcgttgcctctcccgctgtcaagcgattcctccagctcgccggtgtcgaggacgcc
tacacatcctctgctggttccaccaagaccctcgagaacaccctcaaggccactttcgtt
gccgtctccaacacctacggtttcctcacccctaacctctggaaggagaccaagctcatc
cgaagtcctctggacgagttcgccgatactctgcgcgagggcaagcgatactag
>Fp63
atggctgaccgaggaacttctcgcggtggaggcttcgcttcccgaggtggtgaccgtgga
cgtggacgcggtcgtggccgtggccgtggtcgcggtaagaacgaggagaaggagtggcag
cccgtcaccaagctcggccgtctcgtcaaggccggcaagatcaacagcatggaggagatc
taccttcactctctgcccatcaaggagtaccagatcgtcgacaacttcctgcccaagctc
aaggatgaggtcatgaagatcaagcccgtccagaagcagacccgtgccggtcagcgaacc
cgattcaaggccattgtcatcattggtgactccgagggccacgtcggtctcggtatcaag
acctccaaggaggttgccaccgccatccgtgccgccatcatcatcgctaagctcagcgtc
atccccgtccgacgtggttactggggtaccaaccttggttccgtccactctctccccacc
aaggagagcggcaagtgcggttccgtcaccgttcgtctcatccccgctccccgtggtact
ggcctcgttgcctctcccgctgtcaagcgattcctccagctcgccggtgtcgaggacgcc
tacacatcctctgctggttccaccaagaccctcgagaacaccctcaaggccactttcgtt
gccgtctccaacacctacggtttcctcacccctaacctctggaaggagaccaagctcatc
cgaagtcctctggacgagttcgccgatactctgcgcgagggcaagcgatactag
>Fp65
atggctgaccgaggaacttctcgcggtggaggcttcgcttcccgaggtggtgaccgtgga
cgtggacgcggtcgtggccgtggccgtggtcgcggtaagaacgaggagaaggagtggcag
cccgtcaccaagctcggccgtctcgtcaaggccggcaagatcaacagcatggaggagatc
taccttcactctctgcccatcaaggagtaccagatcgtcgacaacttcctgcccaagctc
aaggatgaggtcatgaagatcaagcccgtccagaagcagacccgtgccggtcagcgaacc
cgattcaaggccattgtcatcattggtgactccgagggccacgtcggtctcggtatcaag
acctccaaggaggttgccaccgccatccgtgccgccatcatcatcgctaagctcagcgtc
atccccgtccgacgtggttactggggtaccaaccttggttccgtccactctctccccacc
aaggagagcggcaagtgcggttccgtcaccgttcgtctcatccccgctccccgtggtact
ggcctcgttgcctctcccgctgtcaagcgattcctccagctcgccggtgtcgaggacgcc
tacacatcctctgctggttccaccaagaccctcgagaacaccctcaaggccactttcgtt
gccgtctccaacacctacggtttcctcacccctaacctctggaaggagaccaagctcatc
cgaagtcctctggacgagttcgccgatactctgcgcgagggcaagcgatactag
>Fp66
atggctgaccgaggaacttctcgcggtggaggcttcgcttcccgaggtggtgaccgtgga
cgtggacgcggtcgtggccgtggccgtggtcgcggtaagaacgaggagaaggagtggcag
cccgtcaccaagctcggccgtctcgtcaaggccggcaagatcaacagcatggaggagatc
taccttcactctctgcccatcaaggagtaccagatcgtcgacaacttcctgcccaagctc
aaggatgaggtcatgaagatcaagcccgtccagaagcagacccgtgccggtcagcgaacc
cgattcaaggccattgtcatcattggtgactccgagggccacgtcggtctcggtatcaag
acctccaaggaggttgccaccgccatccgtgccgccatcatcatcgctaagctcagcgtc
atccccgtccgacgtggttactggggtaccaaccttggttccgtccactctctccccacc
aaggagagcggcaagtgcggttccgtcaccgttcgtctcatccccgctccccgtggtact
ggcctcgttgcctctcccgctgtcaagcgattcctccagctcgccggtgtcgaggacgcc
tacacatcctctgctggttccaccaagaccctcgagaacaccctcaaggccactttcgtc
gccgtctccaacacctacggtttcctcacccctaacctctggaaggagaccaagctcatc
cgaagtcctctggacgagttcgccgatactctgcgcgagggcaagcgatactag
>Fp72
atggctgaccgaggaacttctcgcggtggaggcttcgcttcccgaggtggtgaccgtgga
cgtggacgcggtcgtggccgtggccgtggtcgcggtaagaacgaggagaaggagtggcag
cccgtcaccaagctcggccgtctcgtcaaggccggcaagatcaacagcatggaggagatc
taccttcactctctgcccatcaaggagtaccagatcgtcgacaacttcctgcccaagctc
aaggatgaggtcatgaagatcaagcccgtccagaagcagacccgtgccggtcagcgaacc
cgattcaaggccattgtcatcattggtgactccgagggccacgtcggtctcggtatcaag
acctccaaggaggttgccaccgccatccgtgccgccatcatcatcgctaagctcagcgtc
atccccgtccgacgtggttactggggtaccaaccttggttccgtccactctctccccacc
aaggagagcggcaagtgcggttccgtcaccgttcgtctcatccccgctccccgtggtact
ggcctcgttgcctctcccgctgtcaagcgattcctccagctcgccggtgtcgaggacgcc
tacacatcctctgctggttccaccaagaccctcgagaacaccctcaaggccactttcgtc
gccgtctccaacacctacggtttcctcacccctaacctctggaaggagaccaagctcatc
cgaagtcctctggacgagttcgccgatactctgcgcgagggcaagcgatactag
>Fp73
atggctgaccgaggaacttctcgcggtggaggcttcgcttcccgaggtggtgaccgtgga
cgtggacgcggtcgtggccgtggccgtggtcgcggtaagaacgaggagaaggagtggcag
cccgtcaccaagctcggccgtctcgtcaaggccggcaagatcaacagcatggaggagatc
taccttcactctctgcccatcaaggagtaccagatcgtcgacaacttcctgcccaagctc
aaggatgaggtcatgaagatcaagcccgtccagaagcagacccgtgccggtcagcgaacc
cgattcaaggccattgtcatcattggtgactccgagggccacgtcggtctcggtatcaag
acctccaaggaggttgccaccgccatccgtgccgccatcatcatcgctaagctcagcgtc
atccccgtccgacgtggttactggggtaccaaccttggttccgtccactctctccccacc
aaggagagcggcaagtgcggttccgtcaccgttcgtctcatccccgctccccgtggtact
ggcctcgttgcctctcccgctgtcaagcgattcctccagctcgccggtgtcgaggacgcc
tacacatcctctgctggttccaccaagaccctcgagaacaccctcaaggccactttcgtt
gccgtctccaacacctacggtttcctcacccctaacctctggaaggagaccaagctcatc
cgaagtcctctggacgagttcgccgatactctgcgcgagggcaagcgatactag
>Fp76
atggctgaccgaggaacttctcgcggtggaggcttcgcttcccgaggtggtgaccgtgga
cgtggacgcggtcgtggccgtggccgtggtcgcggtaagaacgaggagaaggagtggcag
cccgtcaccaagctcggccgtctcgtcaaggccggcaagatcaacagcatggaggagatc
taccttcactctctgcccatcaaggagtaccagatcgtcgacaacttcctgcccaagctc
aaggatgaggtcatgaagatcaagcccgtccagaagcagacccgtgccggtcagcgaacc
cgattcaaggccattgtcatcattggtgactccgagggccacgtcggtctcggtatcaag
acctccaaggaggttgccaccgccatccgtgccgccatcatcatcgctaagctcagcgtc
atccccgtccgacgtggttactggggtaccaaccttggttccgtccactctctccccacc
aaggagagcggcaagtgcggttccgtcaccgttcgtctcatccccgctccccgtggtact
ggcctcgttgcctctcccgctgtcaagcgattcctccagctcgccggtgtcgaggacgcc
tacacatcctctgctggttccaccaagaccctcgagaacaccctcaaggccactttcgtt
gccgtctccaacacctacggtttcctcacccctaacctctggaaggagaccaagctcatc
cgaagtcctctggacgagttcgccgatactctgcgcgagggcaagcgatactag
>Fp78
atggctgaccgaggaacttctcgcggtggaggcttcgcttcccgaggtggtgaccgtgga
cgtggacgcggtcgtggccgtggccgtggtcgcggtaagaacgaggagaaggagtggcag
cccgtcaccaagctcggccgtctcgtcaaggccggcaagatcaacagcatggaggagatc
taccttcactctctgcccatcaaggagtaccagatcgtcgacaacttcctgcccaagctc
aaggatgaggtcatgaagatcaagcccgtccagaagcagacccgtgccggtcagcgaacc
cgattcaaggccattgtcatcattggtgactccgagggccacgtcggtctcggtatcaag
acctccaaggaggttgccaccgccatccgtgccgccatcatcatcgctaagctcagcgtc
atccccgtccgacgtggttactggggtaccaaccttggttccgtccactctctccccacc
aaggagagcggcaagtgcggttccgtcaccgttcgtctcatccccgctccccgtggtact
ggcctcgttgcctctcccgctgtcaagcgattcctccagctcgccggtgtcgaggacgcc
tacacatcctctgctggttccaccaagaccctcgagaacaccctcaaggccactttcgtt
gccgtctccaacacctacggtttcctcacccctaacctctggaaggagaccaagctcatc
cgaagtcctctggacgagttcgccgatactctgcgcgagggcaagcgatactag
>Fp81
atggctgaccgaggaacttctcgcggtggaggcttcgcttcccgaggtggtgaccgtgga
cgtggacgcggtcgtggccgtggccgtggtcgcggtaagaacgaggagaaggagtggcag
cccgtcaccaagctcggccgtctcgtcaaggccggcaagatcaacagcatggaggagatc
taccttcactctctgcccatcaaggagtaccagatcgtcgacaacttcctgcccaagctc
aaggatgaggtcatgaagatcaagcccgtccagaagcagacccgtgccggtcagcgaacc
cgattcaaggccattgtcatcattggtgactccgagggccacgtcggtctcggtatcaag
acctccaaggaggttgccaccgccatccgtgccgccatcatcatcgctaagctcagcgtc
atccccgtccgacgtggttactggggtaccaaccttggttccgtccactctctccccacc
aaggagagcggcaagtgcggttccgtcaccgttcgtctcatccccgctccccgtggtact
ggcctcgttgcctctcccgctgtcaagcgattcctccagctcgccggtgtcgaggacgcc
tacacatcctctgctggttccaccaagaccctcgagaacaccctcaaggccactttcgtt
gccgtctccaacacctacggtttcctcacccctaacctctggaaggagaccaagctcatc
cgaagtcctctggacgagttcgccgatactctgcgcgagggcaagcgatactag
>Fp84
atggctgaccgaggaacttctcgcggtggaggcttcgcttcccgaggtggtgaccgtgga
cgtggacgcggtcgtggccgtggccgtggtcgcggtaagaacgaggagaaggagtggcag
cccgtcaccaagctcggccgtctcgtcaaggccggcaagatcaacagcatggaggagatc
taccttcactctctgcccatcaaggagtaccagatcgtcgacaacttcctgcccaagctc
aaggatgaggtcatgaagatcaagcccgtccagaagcagacccgtgccggtcagcgaacc
cgattcaaggccattgtcatcattggtgactccgagggccacgtcggtctcggtatcaag
acctccaaggaggttgccaccgccatccgtgccgccatcatcatcgctaagctcagcgtc
atccccgtccgacgtggttactggggtaccaaccttggttccgtccactctctccccacc
aaggagagcggcaagtgcggttccgtcaccgttcgtctcatccccgctccccgtggtact
ggcctcgttgcctctcccgctgtcaagcgattcctccagctcgccggtgtcgaggacgcc
tacacatcctctgctggttccaccaagaccctcgagaacaccctcaaggccactttcgtt
gccgtctccaacacctacggtttcctcacccctaacctctggaaggagaccaagctcatc
cgaagtcctctggacgagttcgccgatactctgcgcgagggcaagcgatactag
>Fp86
atggctgaccgaggaacttctcgcggtggaggcttcgcttcccgaggtggtgaccgtgga
cgtggacgcggtcgtggccgtggccgtggtcgcggtaagaacgaggagaaggagtggcag
cccgtcaccaagctcggccgtctcgtcaaggccggcaagatcaacagcatggaggagatc
taccttcactctctgcccatcaaggagtaccagatcgtcgacaacttcctgcccaagctc
aaggatgaggtcatgaagatcaagcccgtccagaagcagacccgtgccggtcagcgaacc
cgattcaaggccattgtcatcattggtgactccgagggccacgtcggtctcggtatcaag
acctccaaggaggttgccaccgccatccgtgccgccatcatcatcgctaagctcagcgtc
atccccgtccgacgtggttactggggtaccaaccttggttccgtccactctctccccacc
aaggagagcggcaagtgcggttccgtcaccgttcgtctcatccccgctccccgtggtact
ggcctcgttgcctctcccgctgtcaagcgattcctccagctcgccggtgtcgaggacgcc
tacacatcctctgctggttccaccaagaccctcgagaacaccctcaaggccactttcgtt
gccgtctccaacacctacggtttcctcacccctaacctctggaaggagaccaagctcatc
cgaagtcctctggacgagttcgccgatactctgcgcgagggcaagcgatactag
>Fvenenatum.busco
atggctgaccgaggaacttctcgcggtggaggcttcgcttcccgaggtggtgaccgtgga
cgtggacgcggtcgtggccgtggccgtggtcgcggtaagaacgaggagaaggagtggcag
cccgtcaccaagctcggtcgtctcgtcaaggccggcaagatcaacagcatggaggagatc
taccttcactctctgcccatcaaggagtaccagatcgtcgacaacttcctgcccaagctc
aaggatgaggtcatgaagatcaagcccgtccagaagcagacccgtgccggtcagcgaacc
cgattcaaggccattgtcatcattggtgactccgagggccacgtcggtctcggtatcaag
acctccaaggaggttgccaccgccatccgtgccgccatcatcatcgctaagctcagcgtc
atccccgtccgacgtggttactggggtaccaaccttggtgccgtccactctctccccacc
aaggagagcggcaagtgcggttccgtcaccgttcgtctcatccccgctccccgtggtact
ggcctcgttgcctctcccgctgtcaagcgattcctccagctcgccggtgtcgaggacgcc
tacacatcctctgccggttccaccaagaccctcgagaacaccctcaaggccactttcgtt
gccgtctccaacacctacggattcctcacccctaacctctggaaggagaccaagctcatc
cgaagtcccctggacgagttcgccgatactctgcgcgagggcaagcgatactag
