# Supplementary material for: Apicidin biosynthesis is linked to accessory chromosomes in Fusarium poae isolates
Source: BMC Genomics. 2021 Aug 4;22:591. doi: 10.1186/s12864-021-07617-y (PMC8340494; doi:10.1186/s12864-021-07617-y)
Supplement: Supplementary file 17 — Additional file 17. Compressed folder containing alignments for each of the 4141 orthologs used in BUSCO analysis. [file 12864_2021_7617_MOESM17_ESM.zip › Fven2_nt_MAFFT/21066at5125_nt.mafft.fasta]

>Fp105
atgtctgcggcgcggaatcctacgaactgggatgaatacgatggaggtggttcccccggt
gaaagcgtgaccgagagtatgcttgagcgcgaacaagctcttgtcgacgacgacgacaac
aacgatggaggcaaccaaggaggcttcaggagacgaagaagatcctccatcacctatcaa
ttggctgccatcgccgacattggcggagtcaacagcttccgatcatttgccagaagttgg
cagcgagccgcaggattccacgaagttattcctcgccgaccgagttttgtccttgcgccc
gagggagaagcacaagatctcgagtacagccgcagtcatgttcaggggtcgcaaccgcag
tcaggtcttttgcgccaacacctagaagcatcgtcttcccaggccaacggtgaatccagc
tcggccattgactcgtctccaagtccgatcagggcatctcgtcgcgacgacgagacaaag
ccactacttgatgttgaagcgggcgattcatccatcgttggttcgcctcgatcaagcatc
tttgccgttccacctcaccttgcggctcctgatattgttggcagttatggctcgttccgc
gactcttcgccttttggaactttggatagaaattcgcgccaccgcatctcctttagcgag
ggaagtggatggggtgtagccgacgaggatgaagtggaaggcgaagacgcggcgcatggt
gagcaccagcctattcttgtcaaggaggtcaagcagggtaacaaggttgttctcgccgtc
gagggtcagagcactcttcctcagtccgttttcaactccatcaacgctcttattggcgta
ggtctgctcagtcttcccctggccttccagatgacaggctggatcaccggtctgtttctt
ctcacatttacagctgccgtcacatcgtacacaggcaagctgctggccaagtgcatgaac
tttgatcccagcctcataacatattccgacctggcgtacgtctcattcggtacccgcgct
cgaatcattgtttccgcgctcttcagtctcgaattaatagcagcgtgtgtcgctttggtc
atcctctttgccgactccctgagcctcctgcttccaggctttgctactgtcaatacttgg
aaggttgtggcctcttgtttggtgttggttctcaatgcgcttcctctacgtcttttgagt
tacaccagcgttgttggtatcttttccactttctgcattgttgtgattgttattatcgac
ggtttctacaaaccaaactatcctggttcgttgcgtgaacccgcgacgacttacctcctt
cctgagaactggctggctgtaccccttgcatatggtctccttgccagcccatggggtgct
cactctgtgtttccatcgatttatcgtgacatgcgccacccatacaaatggggcaaggcc
gtcaacatcacattttccttctcttacctggtggatacctgtctagctgtgatcggtctg
ctcatgttcggtgatggtatcaaggatgccatcacctccaacattctcaagtccaaggga
taccctgatgctttgaagatcataatgtgcatcttcattgccattatccccttgaccaag
attcctctcaatgctcgtcctatcatcacaactttggacgtcatctgtggtgttcacgaa
cagcaccaccaccatcacgatacacctcacagccagcccactcgatcatctgtccttatc
accaaggcggttcgaatgcttgtccgagtttttgttgtcattcttctgctgttcatctcc
atcgttttcccagctttcgactccgtgtgtgcattcctcggcgctgcgctctgcactctc
atctccatcatcctgcccatctcattctatctgaagctgtactggcaggatgttactttc
agagaaaagaccgtctccgccatactcctcgttgtgttttccatcttgggtacacttgga
actatctggacattcttgcctaagcatctcatcggcgctgactag
>Fp108
atgtctgcggcgcggaatcctacgaactgggatgaatacgatggaggtggttcccccggt
gaaagcgtgaccgagagtatgcttgagcgcgaacaagctcttgtcgacgacgacgacaac
aacgatggaggcaaccaaggaggcttcaggagacgaagaagatcctccatcacctatcaa
ttggctgccatcgccgacattggcggagtcaacagcttccgatcatttgccagaagttgg
cagcgagccgcaggattccacgaagttattcctcgccgaccgagttttgtccttgcgccc
gagggagaagcacaagatctcgagtacagccgcagtcatgttcaggggtcgcaaccgcag
tcaggtcttttgcgccaacacctagaagcatcgtcttcccaggccaacggtgaatccagc
tcggccattgactcgtctccaagtccgatcagggcatctcgtcgcgacgacgagacaaag
ccactacttgatgttgaagcgggcgattcatccatcgttggttcgcctcgatcaagcatc
tttgccgttccacctcaccttgcggctcctgatattgttggcagttatggctcgttccgc
gactcttcgccttttggaactttggatagaaattcgcgccaccgcatctcctttagcgag
ggaagtggatggggtgtagccgacgaggatgaagtggaaggcgaagacgcggcgcatggt
gagcaccagcctattcttgtcaaggaggtcaagcagggtaacaaggttgttctcgccgtc
gagggtcagagcactcttcctcagtccgttttcaactccatcaacgctcttattggcgta
ggtctgctcagtcttcccctggccttccagatgacaggctggatcaccggtctgtttctt
ctcacatttacagctgccgtcacatcgtacacaggcaagctgctggccaagtgcatgaac
tttgatcccagcctcataacatattccgacctggcgtacgtctcattcggtacccgcgct
cgaatcattgtttccgcgctcttcagtctcgaattaatagcagcgtgtgtcgctttggtc
atcctctttgccgactccctgagcctcctgcttccaggctttgctactgtcaatacttgg
aaggttgtggcctcttgtttggtgttggttctcaatgcgcttcctctacgtcttttgagt
tacaccagcgttgttggtatcttttccactttctgcattgttgtgattgttattatcgac
ggtttctacaaaccaaactatcctggttcgttgcgtgaacccgcgacgacttacctcctt
cctgagaactggctggctgtaccccttgcatatggtctccttgccagcccatggggtgct
cactctgtgtttccatcgatttatcgtgacatgcgccacccatacaaatggggcaaggcc
gtcaacatcacattttccttctcttacctggtggatacctgtctagctgtgatcggtctg
ctcatgttcggtgatggtatcaaggatgccatcacctccaacattctcaagtccaaggga
taccctgatgctttgaagatcataatgtgcatcttcattgccattatccccttgaccaag
attcctctcaatgctcgtcctatcatcacaactttggacgtcatctgtggtgttcacgaa
cagcaccaccaccatcacgatacacctcacagccagcccactcgatcatctgtccttatc
accaaggcggttcgaatgcttgtccgagtttttgttgtcattcttctgctgttcatctcc
atcgttttcccagctttcgactccgtgtgtgcattcctcggcgctgcgctctgcactctc
atctccatcatcctgcccatctcattctatctgaagctgtactggcaggatgttactttc
agagaaaagaccgtctccgccatactcctcgttgtgttttccatcttgggtacacttgga
actatctggacattcttgcctaagcatctcatcggcgctgactag
>Fp118
atgtctgcggcgcggaatcctacgaactgggatgaatacgatggaggtggttcccccggt
gaaagcgtgaccgagagtatgcttgagcgcgaacaagctcttgtcgacgacgacgacaac
aacgatggaggcaaccaaggaggcttcaggagacgaagaagatcctccatcacctatcaa
ttggctgccatcgccgacattggcggagtcaacagcttccgatcatttgccagaagttgg
cagcgagccgcaggattccacgaagttattcctcgccgaccgagttttgtccttgcgccc
gagggagaagcacaagatctcgagtacagccgcagtcatgttcaggggtcgcaaccgcag
tcaggtcttttgcgccaacacctagaagcatcgtcttcccaggccaacggtgaatccagc
tcggccattgactcgtctccaaggccgatcagggcatctcgtcgcgacgacgagacaaag
ccactacttgatgttgaagcgggcgattcatccatcgttggttcgcctcgatcaagcatc
tttgccgttccacctcaccttgcggctcctgatattgttggcagttatggctcgttccgc
gactcttcgccttttggaactttggatagaaattcgcgccaccgcatctcctttagcgag
ggaagtggatggggtgtagccgacgaggatgaagtggaaggcgaagacgcggcgcatggt
gagcaccagcctattcttgtcaaggaggtcaagcagggtaacaaggttgttctcgccgtc
gagggtcagagcactcttcctcagtccgttttcaactccatcaacgctcttattggcgta
ggtctgctcagtcttcccctggccttccagatgacaggctggatcaccggtctgtttctt
ctcacatttacagctgccgtcacatcgtacacaggcaagctgctggccaagtgcatgaac
tttgatcccagcctcataacatattccgacctggcgtacgtctcattcggtacccgcgct
cgaatcattgtttccgcgctcttcagtctcgaattaatagcagcgtgtgtcgctttggtc
atcctctttgccgactccctgagcctcctgcttccaggctttgctactgtcaatacttgg
aaggttgtggcctcttgtttggtgttggttctcaatgcgcttcctctacgtcttttgagt
tacaccagcgttgttggtatcttttccactttctgcattgttgtgattgttattatcgac
ggtttctacaaaccaaactatcctggttcgttgcgtgaacccgcgacgacttacctcctt
cctgagaactggctggctgtaccccttgcatatggtctccttgccagcccatggggtgct
cactctgtgtttccatcgatttatcgtgacatgcgccacccatacaaatggggcaaggcc
gtcaacatcacattttccttctcttacctggtggatacctgtctagctgtgatcggtctg
ctcatgttcggtgatggtatcaaggatgccatcacctccaacattctcaagtccaaggga
taccctgatgctttgaagatcataatgtgcatcttcattgccattatccccttgaccaag
attcctctcaatgctcgtcctatcatcacaactttggacgtcatctgtggtgttcacgaa
cagcaccaccaccatcacgatacacctcacagccagcccactcgatcatctgtccttatc
accaaggcggttcgaatgcttgtccgagtttttgttgtcattcttctgctgttcatctcc
atcgttttcccagctttcgactccgtgtgtgcattcctcggcgctgcgctctgcactctc
atctccatcatcctgcccatctcattctatctgaagctgtactggcaggatgttactttc
agagaaaagaccgtctccgccatactcctcgttgtgttttccatcttgggtacacttgga
actatctggacattcttgcctaagcatctcatcggcgctgactag
>Fp122
atgtctgcggcgcggaatcctacgaactgggatgaatacgatggaggtggttcccccggt
gaaagcgtgaccgagagtatgcttgagcgcgaacaagctcttgtcgacgacgacgacaac
aacgatggaggcaaccaaggaggcttcaggagacgaagaagatcctccatcacctatcaa
ttggctgccatcgccgacattggcggagtcaacagcttccgatcatttgccagaagttgg
cagcgagccgcaggattccacgaagttattcctcgccgaccgagttttgtccttgcgccc
gagggagaagcacaagatctcgagtacagccgcagtcatgttcaggggtcgcaaccgcag
tcaggtcttttgcgccaacacctagaagcatcgtcttcccaggccaacggtgaatccagc
tcggccattgactcgtctccaaggccgatcagggcatctcgtcgcgacgacgagacaaag
ccactacttgatgttgaagcgggcgattcatccatcgttggttcgcctcgatcaagcatc
tttgccgttccacctcaccttgcggctcctgatattgttggcagttatggctcgttccgc
gactcttcgccttttggaactttggatagaaattcgcgccaccgcatctcctttagcgag
ggaagtggatggggtgtagccgacgaggatgaagtggaaggcgaagacgcggcgcatggt
gagcaccagcctattcttgtcaaggaggtcaagcagggtaacaaggttgttctcgccgtc
gagggtcagagcactcttcctcagtccgttttcaactccatcaacgctcttattggcgta
ggtctgctcagtcttcccctggccttccagatgacaggctggatcaccggtctgtttctt
ctcacatttacagctgccgtcacatcgtacacaggcaagctgctggccaagtgcatgaac
tttgatcccagcctcataacatattccgacctggcgtacgtctcattcggtacccgcgct
cgaatcattgtttccgcgctcttcagtctcgaattaatagcagcgtgtgtcgctttggtc
atcctctttgccgactccctgagcctcctgcttccaggctttgctactgtcaatacttgg
aaggttgtggcctcttgtttggtgttggttctcaatgcgcttcctctacgtcttttgagt
tacaccagcgttgttggtatcttttccactttctgcattgttgtgattgttattatcgac
ggtttctacaaaccaaactatcctggttcgttgcgtgaacccgcgacgacttacctcctt
cctgagaactggctggctgtaccccttgcatatggtctccttgccagcccatggggtgct
cactctgtgtttccatcgatttatcgtgacatgcgccacccatacaaatggggcaaggcc
gtcaacatcacattttccttctcttacctggtggatacctgtctagctgtgatcggtctg
ctcatgttcggtgatggtatcaaggatgccatcacctccaacattctcaagtccaaggga
taccctgatgctttgaagatcataatgtgcatcttcattgccattatccccttgaccaag
attcctctcaatgctcgtcctatcatcacaactttggacgtcatctgtggtgttcacgaa
cagcaccaccaccatcacgatacacctcacagccagcccactcgatcatctgtccttatc
accaaggcggttcgaatgcttgtccgagtttttgttgtcattcttctgctgttcatctcc
atcgttttcccagctttcgactccgtgtgtgcattcctcggcgctgcgctctgcactctc
atctccatcatcctgcccatctcattctatctgaagctgtactggcaggatgttactttc
agagaaaagaccgtctccgccatactcctcgttgtgttttccatcttgggtacacttgga
actatctggacattcttgcctaagcatctcatcggcgctgactag
>Fp125
atgtctgcggcgcggaatcctacgaactgggatgaatacgatggaggtggttcccccggt
gaaagcgtgaccgagagtatgcttgagcgcgaacaagctcttgtcgacgacgacgacaac
aacgatggaggcaaccaaggaggcttcaggagacgaagaagatcctccatcacctatcaa
ttggctgccatcgccgacattggcggagtcaacagcttccgatcatttgccagaagttgg
cagcgagccgcaggattccacgaagttattcctcgccgaccgagttttgtccttgcgccc
gagggagaagcacaagatctcgagtacagccgcagtcatgttcaggggtcgcaaccgcag
tcaggtcttttgcgccaacacctagaagcatcgtcttcccaggccaacggtgaatccagc
tcggccattgactcgtctccaaggccgatcagggcatctcgtcgcgacgacgagacaaag
ccactacttgatgttgaagcgggcgattcatccatcgttggttcgcctcgatcaagcatc
tttgccgttccacctcaccttgcggctcctgatattgttggcagttatggctcgttccgc
gactcttcgccttttggaactttggatagaaattcgcgccaccgcatctcctttagcgag
ggaagtggatggggtgtagccgacgaggatgaagtggaaggcgaagacgcggcgcatggt
gagcaccagcctattcttgtcaaggaggtcaagcagggtaacaaggttgttctcgccgtc
gagggtcagagcactcttcctcagtccgttttcaactccatcaacgctcttattggcgta
ggtctgctcagtcttcccctggccttccagatgacaggctggatcaccggtctgtttctt
ctcacatttacagctgccgtcacatcgtacacaggcaagctgctggccaagtgcatgaac
tttgatcccagcctcataacatattccgacctggcgtacgtctcattcggtacccgcgct
cgaatcattgtttccgcgctcttcagtctcgaattaatagcagcgtgtgtcgctttggtc
atcctctttgccgactccctgagcctcctgcttccaggctttgctactgtcaatacttgg
aaggttgtggcctcttgtttggtgttggttctcaatgcgcttcctctacgtcttttgagt
tacaccagcgttgttggtatcttttccactttctgcattgttgtgattgttattatcgac
ggtttctacaaaccaaactatcctggttcgttgcgtgaacccgcgacgacttacctcctt
cctgagaactggctggctgtaccccttgcatatggtctccttgccagcccatggggtgct
cactctgtgtttccatcgatttatcgtgacatgcgccacccatacaaatggggcaaggcc
gtcaacatcacattttccttctcttacctggtggatacctgtctagctgtgatcggtctg
ctcatgttcggtgatggtatcaaggatgccatcacctccaacattctcaagtccaaggga
taccctgatgctttgaagatcataatgtgcatcttcattgccattatccccttgaccaag
attcctctcaatgctcgtcctatcatcacaactttggacgtcatctgtggtgttcacgaa
cagcaccaccaccatcacgatacacctcacagccagcccactcgatcatctgtccttatc
accaaggcggttcgaatgcttgtccgagtttttgttgtcattcttctgctgttcatctcc
atcgttttcccagctttcgactccgtgtgtgcattcctcggcgctgcgctctgcactctc
atctccatcatcctgcccatctcattctatctgaagctgtactggcaggatgttactttc
agagaaaagaccgtctccgccatactcctcgttgtgttttccatcttgggtacacttgga
actatctggacattcttgcctaagcatctcatcggcgctgactag
>Fp13r
atgtctgcggcgcggaatcctacgaactgggatgaatacgatggaggtggttcccccggt
gaaagcgtgaccgagagtatgcttgagcgcgaacaagctcttgtcgacgacgacgacaac
aacgatggaggcaaccaaggaggcttcaggagacgaagaagatcctccatcacctatcaa
ttggctgccatcgccgacattggcggagtcaacagcttccgatcatttgccagaagttgg
cagcgagccgcaggattccacgaagttattcctcgccgaccgagttttgtccttgcgccc
gagggagaagcacaagatctcgagtacagccgcagtcatgttcaggggtcgcaaccgcag
tcaggtcttttgcgccaacacctagaagcatcgtcttcccaggccaacggtgaatccagc
tcggccattgactcgtctccaaggccgatcagggcatctcgtcgcgacgacgagacaaag
ccactacttgatgttgaagcgggcgattcatccatcgttggttcgcctcgatcaagcatc
tttgccgttccacctcaccttgcggctcctgatattgttggcagttatggctcgttccgc
gactcttcgccttttggaactttggatagaaattcgcgccaccgcatctcctttagcgag
ggaagtggatggggtgtagccgacgaggatgaagtggaaggcgaagacgcggcgcatggt
gagcaccagcctattcttgtcaaggaggtcaagcagggtaacaaggttgttctcgccgtc
gagggtcagagcactcttcctcagtccgttttcaactccatcaacgctcttattggcgta
ggtctgctcagtcttcccctggccttccagatgacaggctggatcaccggtctgtttctt
ctcacatttacagctgccgtcacatcgtacacaggcaagctgctggccaagtgcatgaac
tttgatcccagcctcataacatattccgacctggcgtacgtctcattcggtacccgcgct
cgaatcattgtttccgcgctcttcagtctcgaattaatagcagcgtgtgtcgctttggtc
atcctctttgccgactccctgagcctcctgcttccaggctttgctactgtcaatacttgg
aaggttgtggcctcttgtttggtgttggttctcaatgcgcttcctctacgtcttttgagt
tacaccagcgttgttggtatcttttccactttctgcattgttgtgattgttattatcgac
ggtttctacaaaccaaactatcctggttcgttgcgtgaacccgcgacgacttacctcctt
cctgagaactggctggctgtaccccttgcatatggtctccttgccagcccatggggtgct
cactctgtgtttccatcgatttatcgtgacatgcgccacccatacaaatggggcaaggcc
gtcaacatcacattttccttctcttacctggtggatacctgtctagctgtgatcggtctg
ctcatgttcggtgatggtatcaaggatgccatcacctccaacattctcaagtccaaggga
taccctgatgctttgaagatcataatgtgcatcttcattgccattatccccttgaccaag
attcctctcaatgctcgtcctatcatcacaactttggacgtcatctgtggtgttcacgaa
cagcaccaccaccatcacgatacacctcacagccagcccactcgatcatctgtccttatc
accaaggcggttcgaatgcttgtccgagtttttgttgtcattcttctgctgttcatctcc
atcgttttcccagctttcgactccgtgtgtgcattcctcggcgctgcgctctgcactctc
atctccatcatcctgcccatctcattctatctgaagctgtactggcaggatgttactttc
agagaaaagaccgtctccgccatactcctcgttgtgttttccatcttgggtacacttgga
actatctggacattcttgcctaagcatctcatcggcgctgactag
>Fp144
atgtctgcggcgcggaatcctacgaactgggatgaatacgatggaggtggttcccccggt
gaaagcgtgaccgagagtatgcttgagcgcgaacaagctcttgtcgacgacgacgacaac
aacgatggaggcaaccaaggaggcttcaggagacgaagaagatcctccatcacctatcaa
ttggctgccatcgccgacattggcggagtcaacagcttccgatcatttgccagaagttgg
cagcgagccgcaggattccacgaagttattcctcgccgaccgagttttgtccttgcgccc
gagggagaagcacaagatctcgagtacagccgcagtcatgttcaggggtcgcaaccgcag
tcaggtcttttgcgccaacacctagaagcatcgtcttcccaggccaacggtgaatccagc
tcggccattgactcgtctccaaggccgatcagggcatctcgtcgcgacgacgagacaaag
ccactacttgatgttgaagcgggcgattcatccatcgttggttcgcctcgatcaagcatc
tttgccgttccacctcaccttgcggctcctgatattgttggcagttatggctcgttccgc
gactcttcgccttttggaactttggatagaaattcgcgccaccgcatctcctttagcgag
ggaagtggatggggtgtagccgacgaggatgaagtggaaggcgaagacgcggcgcatggt
gagcaccagcctattcttgtcaaggaggtcaagcagggtaacaaggttgttctcgccgtc
gagggtcagagcactcttcctcagtccgttttcaactccatcaacgctcttattggcgta
ggtctgctcagtcttcccctggccttccagatgacaggctggatcaccggtctgtttctt
ctcacatttacagctgccgtcacatcgtacacaggcaagctgctggccaagtgcatgaac
tttgatcccagcctcataacatattccgacctggcgtacgtctcattcggtacccgcgct
cgaatcattgtttccgcgctcttcagtctcgaattaatagcagcgtgtgtcgctttggtc
atcctctttgccgactccctgagcctcctgcttccaggctttgctactgtcaatacttgg
aaggttgtggcctcttgtttggtgttggttctcaatgcgcttcctctacgtcttttgagt
tacaccagcgttgttggtatcttttccactttctgcattgttgtgattgttattatcgac
ggtttctacaaaccaaactatcctggttcgttgcgtgaacccgcgacgacttacctcctt
cctgagaactggctggctgtaccccttgcatatggtctccttgccagcccatggggtgct
cactctgtgtttccatcgatttatcgtgacatgcgccacccatacaaatggggcaaggcc
gtcaacatcacattttccttctcttacctggtggatacctgtctagctgtgatcggtctg
ctcatgttcggtgatggtatcaaggatgccatcacctccaacattctcaagtccaaggga
taccctgatgctttgaagatcataatgtgcatcttcattgccattatccccttgaccaag
attcctctcaatgctcgtcctatcatcacaactttggacgtcatctgtggtgttcacgaa
cagcaccaccaccatcacgatacacctcacagccagcccactcgatcatctgtccttatc
accaaggcggttcgaatgcttgtccgagtttttgttgtcattcttctgctgttcatctcc
atcgttttcccagctttcgactccgtgtgtgcattcctcggcgctgcgctctgcactctc
atctccatcatcctgcccatctcattctatctgaagctgtactggcaggatgttactttc
agagaaaagaccgtctccgccatactcctcgttgtgttttccatcttgggtacacttgga
actatctggacattcttgcctaagcatctcatcggcgctgactag
>Fp146
atgtctgcggcgcggaatcctacgaactgggatgaatacgatggaggtggttcccccggt
gaaagcgtgaccgagagtatgcttgagcgcgaacaagctcttgtcgacgacgacgacaac
aacgatggaggcaaccaaggaggcttcaggagacgaagaagatcctccatcacctatcaa
ttggctgccatcgccgacattggcggagtcaacagcttccgatcatttgccagaagttgg
cagcgagccgcaggattccacgaagttattcctcgccgaccgagttttgtccttgcgccc
gagggagaagcacaagatctcgagtacagccgcagtcatgttcaggggtcgcaaccgcag
tcaggtcttttgcgccaacacctagaagcatcgtcttcccaggccaacggtgaatccagc
tcggccattgactcgtctccaaggccgatcagggcatctcgtcgcgacgacgagacaaag
ccactacttgatgttgaagcgggcgattcatccatcgttggttcgcctcgatcaagcatc
tttgccgttccacctcaccttgcggctcctgatattgttggcagttatggctcgttccgc
gactcttcgccttttggaactttggatagaaattcgcgccaccgcatctcctttagcgag
ggaagtggatggggtgtagccgacgaggatgaagtggaaggcgaagacgcggcgcatggt
gagcaccagcctattcttgtcaaggaggtcaagcagggtaacaaggttgttctcgccgtc
gagggtcagagcactcttcctcagtccgttttcaactccatcaacgctcttattggcgta
ggtctgctcagtcttcccctggccttccagatgacaggctggatcaccggtctgtttctt
ctcacatttacagctgccgtcacatcgtacacaggcaagctgctggccaagtgcatgaac
tttgatcccagcctcataacatattccgacctggcgtacgtctcattcggtacccgcgct
cgaatcattgtttccgcgctcttcagtctcgaattaatagcagcgtgtgtcgctttggtc
atcctctttgccgactccctgagcctcctgcttccaggctttgctactgtcaatacttgg
aaggttgtggcctcttgtttggtgttggttctcaatgcgcttcctctacgtcttttgagt
tacaccagcgttgttggtatcttttccactttctgcattgttgtgattgttattatcgac
ggtttctacaaaccaaactatcctggttcgttgcgtgaacccgcgacgacttacctcctt
cctgagaactggctggctgtaccccttgcatatggtctccttgccagcccatggggtgct
cactctgtgtttccatcgatttatcgtgacatgcgccacccatacaaatggggcaaggcc
gtcaacatcacattttccttctcttacctggtggatacctgtctagctgtgatcggtctg
ctcatgttcggtgatggtatcaaggatgccatcacctccaacattctcaagtccaaggga
taccctgatgctttgaagatcataatgtgcatcttcattgccattatccccttgaccaag
attcctctcaatgctcgtcctatcatcacaactttggacgtcatctgtggtgttcacgaa
cagcaccaccaccatcacgatacacctcacagccagcccactcgatcatctgtccttatc
accaaggcggttcgaatgcttgtccgagtttttgttgtcattcttctgctgttcatctcc
atcgttttcccagctttcgactccgtgtgtgcattcctcggcgctgcgctctgcactctc
atctccatcatcctgcccatctcattctatctgaagctgtactggcaggatgttactttc
agagaaaagaccgtctccgccatactcctcgttgtgttttccatcttgggtacacttgga
actatctggacattcttgcctaagcatctcatcggcgctgactag
>Fp155
atgtctgcggcgcggaatcctacgaactgggatgaatacgatggaggtggttcccccggt
gaaagcgtgaccgagagtatgcttgagcgcgaacaagctcttgtcgacgacgacgacaac
aacgatggaggcaaccaaggaggcttcaggagacgaagaagatcctccatcacctatcaa
ttggctgccatcgccgacattggcggagtcaacagcttccgatcatttgccagaagttgg
cagcgagccgcaggattccacgaagttattcctcgccgaccgagttttgtccttgcgccc
gagggagaagcacaagatctcgagtacagccgcagtcatgttcaggggtcgcaaccgcag
tcaggtcttttgcgccaacacctagaagcatcgtcttcccaggccaacggtgaatccagc
tcggccattgactcgtctccaaggccgatcagggcatctcgtcgcgacgacgagacaaag
ccactacttgatgttgaagcgggcgattcatccatcgttggttcgcctcgatcaagcatc
tttgccgttccacctcaccttgcggctcctgatattgttggcagttatggctcgttccgc
gactcttcgccttttggaactttggatagaaattcgcgccaccgcatctcctttagcgag
ggaagtggatggggtgtagccgacgaggatgaagtggaaggcgaagacgcggcgcatggt
gagcaccagcctattcttgtcaaggaggtcaagcagggtaacaaggttgttctcgccgtc
gagggtcagagcactcttcctcagtccgttttcaactccatcaacgctcttattggcgta
ggtctgctcagtcttcccctggccttccagatgacaggctggatcaccggtctgtttctt
ctcacatttacagctgccgtcacatcgtacacaggcaagctgctggccaagtgcatgaac
tttgatcccagcctcataacatattccgacctggcgtacgtctcattcggtacccgcgct
cgaatcattgtttccgcgctcttcagtctcgaattaatagcagcgtgtgtcgctttggtc
atcctctttgccgactccctgagcctcctgcttccaggctttgctactgtcaatacttgg
aaggttgtggcctcttgtttggtgttggttctcaatgcgcttcctctacgtcttttgagt
tacaccagcgttgttggtatcttttccactttctgcattgttgtgattgttattatcgac
ggtttctacaaaccaaactatcctggttcgttgcgtgaacccgcgacgacttacctcctt
cctgagaactggctggctgtaccccttgcatatggtctccttgccagcccatggggtgct
cactctgtgtttccatcgatttatcgtgacatgcgccacccatacaaatggggcaaggcc
gtcaacatcacattttccttctcttacctggtggatacctgtctagctgtgatcggtctg
ctcatgttcggtgatggtatcaaggatgccatcacctccaacattctcaagtccaaggga
taccctgatgctttgaagatcataatgtgcatcttcattgccattatccccttgaccaag
attcctctcaatgctcgtcctatcatcacaactttggacgtcatctgtggtgttcacgaa
cagcaccaccaccatcacgatacacctcacagccagcccactcgatcatctgtccttatc
accaaggcggttcgaatgcttgtccgagtttttgttgtcattcttctgctgttcatctcc
atcgttttcccagctttcgactccgtgtgtgcattcctcggcgctgcgctctgcactctc
atctccatcatcctgcccatctcattctatctgaagctgtactggcaggatgttactttc
agagaaaagaccgtctccgccatactcctcgttgtgttttccatcttgggtacacttgga
actatctggacattcttgcctaagcatctcatcggcgctgactag
>Fp157
atgtctgcggcgcggaatcctacgaactgggatgaatacgatggaggtggttcccccggt
gaaagcgtgaccgagagtatgcttgagcgcgaacaagctcttgtcgacgacgacgacaac
aacgatggaggcaaccaaggaggcttcaggagacgaagaagatcctccatcacctatcaa
ttggctgccatcgccgacattggcggagtcaacagcttccgatcatttgccagaagttgg
cagcgagccgcaggattccacgaagttattcctcgccgaccgagttttgtccttgcgccc
gagggagaagcacaagatctcgagtacagccgcagtcatgttcaggggtcgcaaccgcag
tcaggtcttttgcgccaacacctagaagcatcgtcttcccaggccaacggtgaatccagc
tcggccattgactcgtctccaaggccgatcagggcatctcgtcgcgacgacgagacaaag
ccactacttgatgttgaagcgggcgattcatccatcgttggttcgcctcgatcaagcatc
tttgccgttccacctcaccttgcggctcctgatattgttggcagttatggctcgttccgc
gactcttcgccttttggaactttggatagaaattcgcgccaccgcatctcctttagcgag
ggaagtggatggggtgtagccgacgaggatgaagtggaaggcgaagacgcggcgcatggt
gagcaccagcctattcttgtcaaggaggtcaagcagggtaacaaggttgttctcgccgtc
gagggtcagagcactcttcctcagtccgttttcaactccatcaacgctcttattggcgta
ggtctgctcagtcttcccctggccttccagatgacaggctggatcaccggtctgtttctt
ctcacatttacagctgccgtcacatcgtacacaggcaagctgctggccaagtgcatgaac
tttgatcccagcctcataacatattccgacctggcgtacgtctcattcggtacccgcgct
cgaatcattgtttccgcgctcttcagtctcgaattaatagcagcgtgtgtcgctttggtc
atcctctttgccgactccctgagcctcctgcttccaggctttgctactgtcaatacttgg
aaggttgtggcctcttgtttggtgttggttctcaatgcgcttcctctacgtcttttgagt
tacaccagcgttgttggtatcttttccactttctgcattgttgtgattgttattatcgac
ggtttctacaaaccaaactatcctggttcgttgcgtgaacccgcgacgacttacctcctt
cctgagaactggctggctgtaccccttgcatatggtctccttgccagcccatggggtgct
cactctgtgtttccatcgatttatcgtgacatgcgccacccatacaaatggggcaaggcc
gtcaacatcacattttccttctcttacctggtggatacctgtctagctgtgatcggtctg
ctcatgttcggtgatggtatcaaggatgccatcacctccaacattctcaagtccaaggga
taccctgatgctttgaagatcataatgtgcatcttcattgccattatccccttgaccaag
attcctctcaatgctcgtcctatcatcacaactttggacgtcatctgtggtgttcacgaa
cagcaccaccaccatcacgatacacctcacagccagcccactcgatcatctgtccttatc
accaaggcggttcgaatgcttgtccgagtttttgttgtcattcttctgctgttcatctcc
atcgttttcccagctttcgactccgtgtgtgcattcctcggcgctgcgctctgcactctc
atctccatcatcctgcccatctcattctatctgaagctgtactggcaggatgttactttc
agagaaaagaccgtctccgccatactcctcgttgtgttttccatcttgggtacacttgga
actatctggacattcttgcctaagcatctcatcggcgctgactag
>Fp16r
atgtctgcggcgcggaatcctacgaactgggatgaatacgatggaggtggttcccccggt
gaaagcgtgaccgagagtatgcttgagcgcgaacaagctcttgtcgacgacgacgacaac
aacgatggaggcaaccaaggaggcttcaggagacgaagaagatcctccatcacctatcaa
ttggctgccatcgccgacattggcggagtcaacagcttccgatcatttgccagaagttgg
cagcgagccgcaggattccacgaagttattcctcgccgaccgagttttgtccttgcgccc
gagggagaagcacaagatctcgagtacagccgcagtcatgttcaggggtcgcaaccgcag
tcaggtcttttgcgccaacacctagaagcatcgtcttcccaggccaacggtgaatccagc
tcggccattgactcgtctccaaggccgatcagggcatctcgtcgcgacgacgagacaaag
ccactacttgatgttgaagcgggcgattcatccatcgttggttcgcctcgatcaagcatc
tttgccgttccacctcaccttgcggctcctgatattgttggcagttatggctcgttccgc
gactcttcgccttttggaactttggatagaaattcgcgccaccgcatctcctttagcgag
ggaagtggatggggtgtagccgacgaggatgaagtggaaggcgaagacgcggcgcatggt
gagcaccagcctattcttgtcaaggaggtcaagcagggtaacaaggttgttctcgccgtc
gagggtcagagcactcttcctcagtccgttttcaactccatcaacgctcttattggcgta
ggtctgctcagtcttcccctggccttccagatgacaggctggatcaccggtctgtttctt
ctcacatttacagctgccgtcacatcgtacacaggcaagctgctggccaagtgcatgaac
tttgatcccagcctcataacatattccgacctggcgtacgtctcattcggtacccgcgct
cgaatcattgtttccgcgctcttcagtctcgaattaatagcagcgtgtgtcgctttggtc
atcctctttgccgactccctgagcctcctgcttccaggctttgctactgtcaatacttgg
aaggttgtggcctcttgtttggtgttggttctcaatgcgcttcctctacgtcttttgagt
tacaccagcgttgttggtatcttttccactttctgcattgttgtgattgttattatcgac
ggtttctacaaaccaaactatcctggttcgttgcgtgaacccgcgacgacttacctcctt
cctgagaactggctggctgtaccccttgcatatggtctccttgccagcccatggggtgct
cactctgtgtttccatcgatttatcgtgacatgcgccacccatacaaatggggcaaggcc
gtcaacatcacattttccttctcttacctggtggatacctgtctagctgtgatcggtctg
ctcatgttcggtgatggtatcaaggatgccatcacctccaacattctcaagtccaaggga
taccctgatgctttgaagatcataatgtgcatcttcattgccattatccccttgaccaag
attcctctcaatgctcgtcctatcatcacaactttggacgtcatctgtggtgttcacgaa
cagcaccaccaccatcacgatacacctcacagccagcccactcgatcatctgtccttatc
accaaggcggttcgaatgcttgtccgagtttttgttgtcattcttctgctgttcatctcc
atcgttttcccagctttcgactccgtgtgtgcattcctcggcgctgcgctctgcactctc
atctccatcatcctgcccatctcattctatctgaagctgtactggcaggatgttactttc
agagaaaagaccgtctccgccatactcctcgttgtgttttccatcttgggtacacttgga
actatctggacattcttgcctaagcatctcatcggcgctgactag
>Fp1r
atgtctgcggcgcggaatcctacgaactgggatgaatacgatggaggtggttcccccggt
gaaagcgtgaccgagagtatgcttgagcgcgaacaagctcttgtcgacgacgacgacaac
aacgatggaggcaaccaaggaggcttcaggagacgaagaagatcctccatcacctatcaa
ttggctgccatcgccgacattggcggagtcaacagcttccgatcatttgccagaagttgg
cagcgagccgcaggattccacgaagttattcctcgccgaccgagttttgtccttgcgccc
gagggagaagcacaagatctcgagtacagccgcagtcatgttcaggggtcgcaaccgcag
tcaggtcttttgcgccaacacctagaagcatcgtcttcccaggccaacggtgaatccagc
tcggccattgactcgtctccaaggccgatcagggcatctcgtcgcgacgacgagacaaag
ccactacttgatgttgaagcgggcgattcatccatcgttggttcgcctcgatcaagcatc
tttgccgttccacctcaccttgcggctcctgatattgttggctgttatggctcgttccgc
gactcttcgccttttggaactttggatagaaattcgcgccaccgcatctcctttagcgag
ggaagtggatggggtgtagccgacgaggatgaagtggaaggcgaagacgcggcgcatggt
gagcaccagcctattcttgtcaaggaggtcaagcagggtaacaaggttgttctcgccgtc
gagggtcagagcactcttcctcagtccgttttcaactccatcaacgctcttattggcgta
ggtctgctcagtcttcccctggccttccagatgacaggctggatcaccggtctgtttctt
ctcacatttacagctgccgtcacatcgtacacaggcaagctgctggccaagtgcatgaac
tttgatcccagcctcataacatattccgacctggcgtacgtctcattcggtacccgcgct
cgaatcattgtttccgcgctcttcagtctcgaattaatagcagcgtgtgtcgctttggtc
atcctctttgccgactccctgagcctcctgcttccaggctttgctactgtcaatacttgg
aaggttgtggcctcttgtttggtgttggttctcaatgcgcttcctctacgtcttttgagt
tacaccagcgttgttggtatcttttccactttctgcattgttgtgattgttattatcgac
ggtttctacaaaccaaactatcctggttcgttgcgtgaacccgcgacgacttacctcctt
cctgagaactggctggctgtaccccttgcatatggtctccttgccagcccatggggtgct
cactctgtgtttccatcgatttatcgtgacatgcgccacccatacaaatggggcaaggcc
gtcaacatcacattttccttctcttacctggtggatacctgtctagctgtgatcggtctg
ctcatgttcggtgatggtatcaaggatgccatcacctccaacattctcaagtccaaggga
taccctgatgctttgaagatcataatgtgcatcttcattgccattatccccttgaccaag
attcctctcaatgctcgtcctatcatcacaactttggacgtcatctgtggtgttcacgaa
cagcaccaccaccatcacgatacacctcacagccagcccactcgatcatctgtccttatc
accaaggcggttcgaatgcttgtccgagtttttgttgtcattcttctgctgttcatctcc
atcgttttcccagctttcgactccgtgtgtgcattcctcggcgctgcgctctgcactctc
atctccatcatcctgcccatctcattctatctgaagctgtactggcaggatgttactttc
agagaaaagaccgtctccgccatactcctcgttgtgttttccatcttgggtacacttgga
actatctggacattcttgcctaagcatctcatcggcgctgactag
>Fp21r
atgtctgcggcgcggaatcctacgaactgggatgaatacgatggaggtggttcccccggt
gaaagcgtgaccgagagtatgcttgagcgcgaacaagctcttgtcgacgacgacgacaac
aacgatggaggcaaccaaggaggcttcaggagacgaagaagatcctccatcacctatcaa
ttggctgccatcgccgacattggcggagtcaacagcttccgatcatttgccagaagttgg
cagcgagccgcaggattccacgaagttattcctcgccgaccgagttttgtccttgcgccc
gagggagaagcacaagatctcgagtacagccgcagtcatgttcaggggtcgcaaccgcag
tcaggtcttttgcgccaacacctagaagcatcgtcttcccaggccaacggtgaatccagc
tcggccattgactcgtctccaaggccgatcagggcatctcgtcgcgacgacgagacaaag
ccactacttgatgttgaagcgggcgattcatccatcgttggttcgcctcgatcaagcatc
tttgccgttccacctcaccttgcggctcctgatattgttggcagttatggctcgttccgc
gactcttcgccttttggaactttggatagaaattcgcgccaccgcatctcctttagcgag
ggaagtggatggggtgtagccgacgaggatgaagtggaaggcgaagacgcggcgcatggt
gagcaccagcctattcttgtcaaggaggtcaagcagggtaacaaggttgttctcgccgtc
gagggtcagagcactcttcctcagtccgttttcaactccatcaacgctcttattggcgta
ggtctgctcagtcttcccctggccttccagatgacaggctggatcaccggtctgtttctt
ctcacatttacagctgccgtcacatcgtacacaggcaagctgctggccaagtgcatgaac
tttgatcccagcctcataacatattccgacctggcgtacgtctcattcggtacccgcgct
cgaatcattgtttccgcgctcttcagtctcgaattaatagcagcgtgtgtcgctttggtc
atcctctttgccgactccctgagcctcctgcttccaggctttgctactgtcaatacttgg
aaggttgtggcctcttgtttggtgttggttctcaatgcgcttcctctacgtcttttgagt
tacaccagcgttgttggtatcttttccactttctgcattgttgtgattgttattatcgac
ggtttctacaaaccaaactatcctggttcgttgcgtgaacccgcgacgacttacctcctt
cctgagaactggctggctgtaccccttgcatatggtctccttgccagcccatggggtgct
cactctgtgtttccatcgatttatcgtgacatgcgccacccatacaaatggggcaaggcc
gtcaacatcacattttccttctcttacctggtggatacctgtctagctgtgatcggtctg
ctcatgttcggtgatggtatcaaggatgccatcacctccaacattctcaagtccaaggga
taccctgatgctttgaagatcataatgtgcatcttcattgccattatccccttgaccaag
attcctctcaatgctcgtcctatcatcacaactttggacgtcatctgtggtgttcacgaa
cagcaccaccaccatcacgatacacctcacagccagcccactcgatcatctgtccttatc
accaaggcggttcgaatgcttgtccgagtttttgttgtcattcttctgctgttcatctcc
atcgttttcccagctttcgactccgtgtgtgcattcctcggcgctgcgctctgcactctc
atctccatcatcctgcccatctcattctatctgaagctgtactggcaggatgttactttc
agagaaaagaccgtctccgccatactcctcgttgtgttttccatcttgggtacacttgga
actatctggacattcttgcctaagcatctcatcggcgctgactag
>Fp24r
atgtctgcggcgcggaatcctacgaactgggatgaatacgatggaggtggttcccccggt
gaaagcgtgaccgagagtatgcttgagcgcgaacaagctcttgtcgacgacgacgacaac
aacgatggaggcaaccaaggaggcttcaggagacgaagaagatcctccatcacctatcaa
ttggctgccatcgccgacattggcggagtcaacagcttccgatcatttgccagaagttgg
cagcgagccgcaggattccacgaagttattcctcgccgaccgagttttgtccttgcgccc
gagggagaagcacaagatctcgagtacagccgcagtcatgttcaggggtcgcaaccgcag
tcaggtcttttgcgccaacacctagaagcatcgtcttcccaggccaacggtgaatccagc
tcggccattgactcgtctccaaggccgatcagggcatctcgtcgcgacgacgagacaaag
ccactacttgatgttgaagcgggcgattcatccatcgttggttcgcctcgatcaagcatc
tttgccgttccacctcaccttgcggctcctgatattgttggcagttatggctcgttccgc
gactcttcgccttttggaactttggatagaaattcgcgccaccgcatctcctttagcgag
ggaagtggatggggtgtagccgacgaggatgaagtggaaggcgaagacgcggcgcatggt
gagcaccagcctattcttgtcaaggaggtcaagcagggtaacaaggttgttctcgccgtc
gagggtcagagcactcttcctcagtccgttttcaactccatcaacgctcttattggcgta
ggtctgctcagtcttcccctggccttccagatgacaggctggatcaccggtctgtttctt
ctcacatttacagctgccgtcacatcgtacacaggcaagctgctggccaagtgcatgaac
tttgatcccagcctcataacatattccgacctggcgtacgtctcattcggtacccgcgct
cgaatcattgtttccgcgctcttcagtctcgaattaatagcagcgtgtgtcgctttggtc
atcctctttgccgactccctgagcctcctgcttccaggctttgctactgtcaatacttgg
aaggttgtggcctcttgtttggtgttggttctcaatgcgcttcctctacgtcttttgagt
tacaccagcgttgttggtatcttttccactttctgcattgttgtgattgttattatcgac
ggtttctacaaaccaaactatcctggttcgttgcgtgaacccgcgacgacttacctcctt
cctgagaactggctggctgtaccccttgcatatggtctccttgccagcccatggggtgct
cactctgtgtttccatcgatttatcgtgacatgcgccacccatacaaatggggcaaggcc
gtcaacatcacattttccttctcttacctggtggatacctgtctagctgtgatcggtctg
ctcatgttcggtgatggtatcaaggatgccatcacctccaacattctcaagtccaaggga
taccctgatgctttgaagatcataatgtgcatcttcattgccattatccccttgaccaag
attcctctcaatgctcgtcctatcatcacaactttggacgtcatctgtggtgttcacgaa
cagcaccaccaccatcacgatacacctcacagccagcccactcgatcatctgtccttatc
accaaggcggttcgaatgcttgtccgagtttttgttgtcattcttctgctgttcatctcc
atcgttttcccagctttcgactccgtgtgtgcattcctcggcgctgcgctctgcactctc
atctccatcatcctgcccatctcattctatctgaagctgtactggcaggatgttactttc
agagaaaagaccgtctccgccatactcctcgttgtgttttccatcttgggtacacttgga
actatctggacattcttgcctaagcatctcatcggcgctgactag
>Fp2516
atgtctgcggcgcggaatcctacgaactgggatgaatacgatggaggtggttcccccggt
gaaagcgtgaccgagagtatgcttgagcgcgaacaagctcttgtcgacgacgacgacaac
aacgatggaggcaaccaaggaggcttcaggagacgaagaagatcctccatcacctatcaa
ttggctgccatcgccgacattggcggagtcaacagcttccgatcatttgccagaagttgg
cagcgagccgcaggattccacgaagttattcctcgccgaccgagttttgtccttgcgccc
gagggagaagcacaagatctcgagtacagccgcagtcatgttcaggggtcgcaaccgcag
tcaggtcttttgcgccaacacctagaagcatcgtcttcccaggccaacggtgaatccagc
tcggccattgactcgtctccaaggccgatcagggcatctcgtcgcgacgacgagacaaag
ccactacttgatgttgaagcgggcgattcatccatcgttggttcgcctcgatcaagcatc
tttgccgttccacctcaccttgcggctcctgatattgttggcagttatggctcgttccgc
gactcttcgccttttggaactttggatagaaattcgcgccaccgcatctcctttagcgag
ggaagtggatggggtgtagccgacgaggatgaagtggaaggcgaagacgcggcgcatggt
gagcaccagcctattcttgtcaaggaggtcaagcagggtaacaaggttgttctcgccgtc
gagggtcagagcactcttcctcagtccgttttcaactccatcaacgctcttattggcgta
ggtctgctcagtcttcccctggccttccagatgacaggctggatcaccggtctgtttctt
ctcacatttacagctgccgtcacatcgtacacaggcaagctgctggccaagtgcatgaac
tttgatcccagcctcataacatattccgacctggcgtacgtctcattcggtacccgcgct
cgaatcattgtttccgcgctcttcagtctcgaattaatagcagcgtgtgtcgctttggtc
atcctctttgccgactccctgagcctcctgcttccaggctttgctactgtcaatacttgg
aaggttgtggcctcttgtttggtgttggttctcaatgcgcttcctctacgtcttttgagt
tacaccagcgttgttggtatcttttccactttctgcattgttgtgattgttattatcgac
ggtttctacaaaccaaactatcctggttcgttgcgtgaacccgcgacgacttacctcctt
cctgagaactggctggctgtaccccttgcatatggtctccttgccagcccatggggtgct
cactctgtgtttccatcgatttatcgtgacatgcgccacccatacaaatggggcaaggcc
gtcaacatcacattttccttctcttacctggtggatacctgtctagctgtgatcggtctg
ctcatgttcggtgatggtatcaaggatgccatcacctccaacattctcaagtccaaggga
taccctgatgctttgaagatcataatgtgcatcttcattgccattatccccttgaccaag
attcctctcaatgctcgtcctatcatcacaactttggacgtcatctgtggtgttcacgaa
cagcaccaccaccatcacgatacacctcacagccagcccactcgatcatctgtccttatc
accaaggcggttcgaatgcttgtccgagtttttgttgtcattcttctgctgttcatctcc
atcgttttcccagctttcgactccgtgtgtgcattcctcggcgctgcgctctgcactctc
atctccatcatcctgcccatctcattctatctgaagctgtactggcaggatgttactttc
agagaaaagaccgtctccgccatactcctcgttgtgttttccatcttgggtacacttgga
actatctggacattcttgcctaagcatctcatcggcgctgactag
>Fp26r
atgtctgcggcgcggaatcctacgaactgggatgaatacgatggaggtggttcccccggt
gaaagcgtgaccgagagtatgcttgagcgcgaacaagctcttgtcgacgacgacgacaac
aacgatggaggcaaccaaggaggcttcaggagacgaagaagatcctccatcacctatcaa
ttggctgccatcgccgacattggcggagtcaacagcttccgatcatttgccagaagttgg
cagcgagccgcaggattccacgaagttattcctcgccgaccgagttttgtccttgcgccc
gagggagaagcacaagatctcgagtacagccgcagtcatgttcaggggtcgcaaccgcag
tcaggtcttttgcgccaacacctagaagcatcgtcttcccaggccaacggtgaatccagc
tcggccattgactcgtctccaaggccgatcagggcatctcgtcgcgacgacgagacaaag
ccactacttgatgttgaagcgggcgattcatccatcgttggttcgcctcgatcaagcatc
tttgccgttccacctcaccttgcggctcctgatattgttggcagttatggctcgttccgc
gactcttcgccttttggaactttggatagaaattcgcgccaccgcatctcctttagcgag
ggaagtggatggggtgtagccgacgaggatgaagtggaaggcgaagacgcggcgcatggt
gagcaccagcctattcttgtcaaggaggtcaagcagggtaacaaggttgttctcgccgtc
gagggtcagagcactcttcctcagtccgttttcaactccatcaacgctcttattggcgta
ggtctgctcagtcttcccctggccttccagatgacaggctggatcaccggtctgtttctt
ctcacatttacagctgccgtcacatcgtacacaggcaagctgctggccaagtgcatgaac
tttgatcccagcctcataacatattccgacctggcgtacgtctcattcggtacccgcgct
cgaatcattgtttccgcgctcttcagtctcgaattaatagcagcgtgtgtcgctttggtc
atcctctttgccgactccctgagcctcctgcttccaggctttgctactgtcaatacttgg
aaggttgtggcctcttgtttggtgttggttctcaatgcgcttcctctacgtcttttgagt
tacaccagcgttgttggtatcttttccactttctgcattgttgtgattgttattatcgac
ggtttctacaaaccaaactatcctggttcgttgcgtgaacccgcgacgacttacctcctt
cctgagaactggctggctgtaccccttgcatatggtctccttgccagcccatggggtgct
cactctgtgtttccatcgatttatcgtgacatgcgccacccatacaaatggggcaaggcc
gtcaacatcacattttccttctcttacctggtggatacctgtctagctgtgatcggtctg
ctcatgttcggtgatggtatcaaggatgccatcacctccaacattctcaagtccaaggga
taccctgatgctttgaagatcataatgtgcatcttcattgccattatccccttgaccaag
attcctctcaatgctcgtcctatcatcacaactttggacgtcatctgtggtgttcacgaa
cagcaccaccaccatcacgatacacctcacagccagcccactcgatcatctgtccttatc
accaaggcggttcgaatgcttgtccgagtttttgttgtcattcttctgctgttcatctcc
atcgttttcccagctttcgactccgtgtgtgcattcctcggcgctgcgctctgcactctc
atctccatcatcctgcccatctcattctatctgaagctgtactggcaggatgttactttc
agagaaaagaccgtctccgccatactcctcgttgtgttttccatcttgggtacacttgga
actatctggacattcttgcctaagcatctcatcggcgctgactag
>Fp33
atgtctgcggcgcggaatcctacgaactgggatgaatacgatggaggtggttcccccggt
gaaagcgtgaccgagagtatgcttgagcgcgaacaagctcttgtcgacgacgacgacaac
aacgatggaggcaaccaaggaggcttcaggagacgaagaagatcctccatcacctatcaa
ttggctgccatcgccgacattggcggagtcaacagcttccgatcatttgccagaagttgg
cagcgagccgcaggattccacgaagttattcctcgccgaccgagttttgtccttgcgccc
gagggagaagcacaagatctcgagtacagccgcagtcatgttcaggggtcgcaaccgcag
tcaggtcttttgcgccaacacctagaagcatcgtcttcccaggccaacggtgaatccagc
tcggccattgactcgtctccaaggccgatcagggcatctcgtcgcgacgacgagacaaag
ccactacttgatgttgaagcgggcgattcatccatcgttggttcgcctcgatcaagcatc
tttgccgttccacctcaccttgcggctcctgatattgttggcagttatggctcgttccgc
gactcttcgccttttggaactttggatagaaattcgcgccaccgcatctcctttagcgag
ggaagtggatggggtgtagccgacgaggatgaagtggaaggcgaagacgcggcgcatggt
gagcaccagcctattcttgtcaaggaggtcaagcagggtaacaaggttgttctcgccgtc
gagggtcagagcactcttcctcagtccgttttcaactccatcaacgctcttattggcgta
ggtctgctcagtcttcccctggccttccagatgacaggctggatcaccggtctgtttctt
ctcacatttacagctgccgtcacatcgtacacaggcaagctgctggccaagtgcatgaac
tttgatcccagcctcataacatattccgacctggcgtacgtctcattcggtacccgcgct
cgaatcattgtttccgcgctcttcagtctcgaattaatagcagcgtgtgtcgctttggtc
atcctctttgccgactccctgagcctcctgcttccaggctttgctactgtcaatacttgg
aaggttgtggcctcttgtttggtgttggttctcaatgcgcttcctctacgtcttttgagt
tacaccagcgttgttggtatcttttccactttctgcattgttgtgattgttattatcgac
ggtttctacaaaccaaactatcctggttcgttgcgtgaacccgcgacgacttacctcctt
cctgagaactggctggctgtaccccttgcatatggtctccttgccagcccatggggtgct
cactctgtgtttccatcgatttatcgtgacatgcgccacccatacaaatggggcaaggcc
gtcaacatcacattttccttctcttacctggtggatacctgtctagctgtgatcggtctg
ctcatgttcggtgatggtatcaaggatgccatcacctccaacattctcaagtccaaggga
taccctgatgctttgaagatcataatgtgcatcttcattgccattatccccttgaccaag
attcctctcaatgctcgtcctatcatcacaactttggacgtcatctgtggtgttcacgaa
cagcaccaccaccatcacgatacacctcacagccagcccactcgatcatctgtccttatc
accaaggcggttcgaatgcttgtccgagtttttgttgtcattcttctgctgttcatctcc
atcgttttcccagctttcgactccgtgtgtgcattcctcggcgctgcgctctgcactctc
atctccatcatcctgcccatctcattctatctgaagctgtactggcaggatgttactttc
agagaaaagaccgtctccgccatactcctcgttgtgttttccatcttgggtacacttgga
actatctggacattcttgcctaagcatctcatcggcgctgactag
>Fp34
atgtctgcggcgcggaatcctacgaactgggatgaatacgatggaggtggttcccccggt
gaaagcgtgaccgagagtatgcttgagcgcgaacaagctcttgtcgacgacgacgacaac
aacgatggaggcaaccaaggaggcttcaggagacgaagaagatcctccatcacctatcaa
ttggctgccatcgccgacattggcggagtcaacagcttccgatcatttgccagaagttgg
cagcgagccgcaggattccacgaagttattcctcgccgaccgagttttgtccttgcgccc
gagggagaagcacaagatctcgagtacagccgcagtcatgttcaggggtcgcaaccgcag
tcaggtcttttgcgccaacacctagaagcatcgtcttcccaggccaacggtgaatccagc
tcggccattgactcgtctccaaggccgatcagggcatctcgtcgcgacgacgagacaaag
ccactacttgatgttgaagcgggcgattcatccatcgttggttcgcctcgatcaagcatc
tttgccgttccacctcaccttgcggctcctgatattgttggcagttatggctcgttccgc
gactcttcgccttttggaactttggatagaaattcgcgccaccgcatctcctttagcgag
ggaagtggatggggtgtagccgacgaggatgaagtggaaggcgaagacgcggcgcatggt
gagcaccagcctattcttgtcaaggaggtcaagcagggtaacaaggttgttctcgccgtc
gagggtcagagcactcttcctcagtccgttttcaactccatcaacgctcttattggcgta
ggtctgctcagtcttcccctggccttccagatgacaggctggatcaccggtctgtttctt
ctcacatttacagctgccgtcacatcgtacacaggcaagctgctggccaagtgcatgaac
tttgatcccagcctcataacatattccgacctggcgtacgtctcattcggtacccgcgct
cgaatcattgtttccgcgctcttcagtctcgaattaatagcagcgtgtgtcgctttggtc
atcctctttgccgactccctgagcctcctgcttccaggctttgctactgtcaatacttgg
aaggttgtggcctcttgtttggtgttggttctcaatgcgcttcctctacgtcttttgagt
tacaccagcgttgttggtatcttttccactttctgcattgttgtgattgttattatcgac
ggtttctacaaaccaaactatcctggtgcgttgcgtgaacccgcgacgacttacctcctt
cctgagaactggctggctgtaccccttgcatatggtctccttgccagcccatggggtgct
cactctgtgtttccatcgatttatcgtgacatgcgccacccatacaaatggggcaaggcc
gtcaacatcacattttccttctcttacctggtggatacctgtctagctgtgatcggtctg
ctcatgttcggtgatggtatcaaggatgccatcacctccaacattctcaagtccaaggga
taccctgatgctttgaagatcataatgtgcatcttcattgccattatccccttgaccaag
attcctctcaatgctcgtcctatcatcacaactttggacgtcatctgtggtgttcacgaa
cagcaccaccaccatcacgatacacctcacagccagcccactcgatcatctgtccttatc
accaaggcggttcgaatgcttgtccgagtttttgttgtcattcttctgctgttcatctcc
atcgttttcccagctttcgactccgtgtgtgcattcctcggcgctgcgctctgcactctc
atctccatcatcctgcccatctcattctatctgaagctgtactggcaggatgttactttc
agagaaaagaccgtctccgccatactcctcgttgtgttttccatcttgggtacacttgga
actatctggacattcttgcctaagcatctcatcggcgctgactag
>Fp35
atgtctgcggcgcggaatcctacgaactgggatgaatacgatggaggtggttcccccggt
gaaagcgtgaccgagagtatgcttgagcgcgaacaagctcttgtcgacgacgacgacaac
aacgatggaggcaaccaaggaggcttcaggagacgaagaagatcctccatcacctatcaa
ttggctgccatcgccgacattggcggagtcaacagcttccgatcatttgccagaagttgg
cagcgagccgcaggattccacgaagttattcctcgccgaccgagttttgtccttgcgccc
gagggagaagcacaagatctcgagtacagccgcagtcatgttcaggggtcgcaaccgcag
tcaggtcttttgcgccaacacctagaagcatcgtcttcccaggccaacggtgaatccagc
tcggccattgactcgtctccaaggccgatcagggcatctcgtcgcgacgacgagacaaag
ccactacttgatgttgaagcgggcgattcatccatcgttggttcgcctcgatcaagcatc
tttgccgttccacctcaccttgcggctcctgatattgttggcagttatggctcgttccgc
gactcttcgccttttggaactttggatagaaattcgcgccaccgcatctcctttagcgag
ggaagtggatggggtgtagccgacgaggatgaagtggaaggcgaagacgcggcgcatggt
gagcaccagcctattcttgtcaaggaggtcaagcagggtaacaaggttgttctcgccgtc
gagggtcagagcactcttcctcagtccgttttcaactccatcaacgctcttattggcgta
ggtctgctcagtcttcccctggccttccagatgacaggctggatcaccggtctgtttctt
ctcacatttacagctgccgtcacatcgtacacaggcaagctgctggccaagtgcatgaac
tttgatcccagcctcataacatattccgacctggcgtacgtctcattcggtacccgcgct
cgaatcattgtttccgcgctcttcagtctcgaattaatagcagcgtgtgtcgctttggtc
atcctctttgccgactccctgagcctcctgcttccaggctttgctactgtcaatacttgg
aaggttgtggcctcttgtttggtgttggttctcaatgcgcttcctctacgtcttttgagt
tacaccagcgttgttggtatcttttccactttctgcattgttgtgattgttattatcgac
ggtttctacaaaccaaactatcctggttcgttgcgtgaacccgcgacgacttacctcctt
cctgagaactggctggctgtaccccttgcatatggtctccttgccagcccatggggtgct
cactctgtgtttccatcgatttatcgtgacatgcgccacccatacaaatggggcaaggcc
gtcaacatcacattttccttctcttacctggtggatacctgtctagctgtgatcggtctg
ctcatgttcggtgatggtatcaaggatgccatcacctccaacattctcaagtccaaggga
taccctgatgctttgaagatcataatgtgcatcttcattgccattatccccttgaccaag
attcctctcaatgctcgtcctatcatcacaactttggacgtcatctgtggtgttcacgaa
cagcaccaccaccatcacgatacacctcacagccagcccactcgatcatctgtccttatc
accaaggcggttcgaatgcttgtccgagtttttgttgtcattcttctgctgttcatctcc
atcgttttcccagctttcgactccgtgtgtgcattcctcggcgctgcgctctgcactctc
atctccatcatcctgcccatctcattctatctgaagctgtactggcaggatgttactttc
agagaaaagaccgtctccgccatactcctcgttgtgttttccatcttgggtacacttgga
actatctggacattcttgcctaagcatctcatcggcgctgactag
>Fp38
atgtctgcggcgcggaatcctacgaactgggatgaatacgatggaggtggttcccccggt
gaaagcgtgaccgagagtatgcttgagcgcgaacaagctcttgtcgacgacgacgacaac
aacgatggaggcaaccaaggaggcttcaggagacgaagaagatcctccatcacctatcaa
ttggctgccatcgccgacattggcggagtcaacagcttccgatcatttgccagaagttgg
cagcgagccgcaggattccacgaagttattcctcgccgaccgagttttgtccttgcgccc
gagggagaagcacaagatctcgagtacagccgcagtcatgttcaggggtcgcaaccgcag
tcaggtcttttgcgccaacacctagaagcatcgtcttcccaggccaacggtgaatccagc
tcggccattgactcgtctccaaggccgatcagggcatctcgtcgcgacgacgagacaaag
ccactacttgatgttgaagcgggcgattcatccatcgttggttcgcctcgatcaagcatc
tttgccgttccacctcaccttgcggctcctgatattgttggcagttatggctcgttccgc
gactcttcgccttttggaactttggatagaaattcgcgccaccgcatctcctttagcgag
ggaagtggatggggtgtagccgacgaggatgaagtggaaggcgaagacgcggcgcatggt
gagcaccagcctattcttgtcaaggaggtcaagcagggtaacaaggttgttctcgccgtc
gagggtcagagcactcttcctcagtccgttttcaactccatcaacgctcttattggcgta
ggtctgctcagtcttcccctggccttccagatgacaggctggatcaccggtctgtttctt
ctcacatttacagctgccgtcacatcgtacacaggcaagctgctggccaagtgcatgaac
tttgatcccagcctcataacatattccgacctggcgtacgtctcattcggtacccgcgct
cgaatcattgtttccgcgctcttcagtctcgaattaatagcagcgtgtgtcgctttggtc
atcctctttgccgactccctgagcctcctgcttccaggctttgctactgtcaatacttgg
aaggttgtggcctcttgtttggtgttggttctcaatgcgcttcctctacgtcttttgagt
tacaccagcgttgttggtatcttttccactttctgcattgttgtgattgttattatcgac
ggtttctacaaaccaaactatcctggttcgttgcgtgaacccgcgacgacttacctcctt
cctgagaactggctggctgtaccccttgcatatggtctccttgccagcccatggggtgct
cactctgtgtttccatcgatttatcgtgacatgcgccacccatacaaatggggcaaggcc
gtcaacatcacattttccttctcttacctggtggatacctgtctagctgtgatcggtctg
ctcatgttcggtgatggtatcaaggatgccatcacctccaacattctcaagtccaaggga
taccctgatgctttgaagatcataatgtgcatcttcattgccattatccccttgaccaag
attcctctcaatgctcgtcctatcatcacaactttggacgtcatctgtggtgttcacgaa
cagcaccaccaccatcacgatacacctcacagccagcccactcgatcatctgtccttatc
accaaggcggttcgaatgcttgtccgagtttttgttgtcattcttctgctgttcatctcc
atcgttttcccagctttcgactccgtgtgtgcattcctcggcgctgcgctctgcactctc
atctccatcatcctgcccatctcattctatctgaagctgtactggcaggatgttactttc
agagaaaagaccgtctccgccatactcctcgttgtgttttccatcttgggtacacttgga
actatctggacattcttgcctaagcatctcatcggcgctgactag
>Fp39
atgtctgcggcgcggaatcctacgaactgggatgaatacgatggaggtggttcccccggt
gaaagcgtgaccgagagtatgcttgagcgcgaacaagctcttgtcgacgacgacgacaac
aacgatggaggcaaccaaggaggcttcaggagacgaagaagatcctccatcacctatcaa
ttggctgccatcgccgacattggcggagtcaacagcttccgatcatttgccagaagttgg
cagcgagccgcaggattccacgaagttattcctcgccgaccgagttttgtccttgcgccc
gagggagaagcacaagatctcgagtacagccgcagtcatgttcaggggtcgcaaccgcag
tcaggtcttttgcgccaacacctagaagcatcgtcttcccaggccaacggtgaatccagc
tcggccattgactcgtctccaaggccgatcagggcatctcgtcgcgacgacgagacaaag
ccactacttgatgttgaagcgggcgattcatccatcgttggttcgcctcgatcaagcatc
tttgccgttccacctcaccttgcggctcctgatattgttggcagttatggctcgttccgc
gactcttcgccttttggaactttggatagaaattcgcgccaccgcatctcctttagcgag
ggaagtggatggggtgtagccgacgaggatgaagtggaaggcgaagacgcggcgcatggt
gagcaccagcctattcttgtcaaggaggtcaagcagggtaacaaggttgttctcgccgtc
gagggtcagagcactcttcctcagtccgttttcaactccatcaacgctcttattggcgta
ggtctgctcagtcttcccctggccttccagatgacaggctggatcaccggtctgtttctt
ctcacatttacagctgccgtcacatcgtacacaggcaagctgctggccaagtgcatgaac
tttgatcccagcctcataacatattccgacctggcgtacgtctcattcggtacccgcgct
cgaatcattgtttccgcgctcttcagtctcgaattaatagcagcgtgtgtcgctttggtc
atcctctttgccgactccctgagcctcctgcttccaggctttgctactgtcaatacttgg
aaggttgtggcctcttgtttggtgttggttctcaatgcgcttcctctacgtcttttgagt
tacaccagcgttgttggtatcttttccactttctgcattgttgtgattgttattatcgac
ggtttctacaaaccaaactatcctggttcgttgcgtgaacccgcgacgacttacctcctt
cctgagaactggctggctgtaccccttgcatatggtctccttgccagcccatggggtgct
cactctgtgtttccatcgatttatcgtgacatgcgccacccatacaaatggggcaaggcc
gtcaacatcacattttccttctcttacctggtggatacctgtctagctgtgatcggtctg
ctcatgttcggtgatggtatcaaggatgccatcacctccaacattctcaagtccaaggga
taccctgatgctttgaagatcataatgtgcatcttcattgccattatccccttgaccaag
attcctctcaatgctcgtcctatcatcacaactttggacgtcatctgtggtgttcacgaa
cagcaccaccaccatcacgatacacctcacagccagcccactcgatcatctgtccttatc
accaaggcggttcgaatgcttgtccgagtttttgttgtcattcttctgctgttcatctcc
atcgttttcccagctttcgactccgtgtgtgcattcctcggcgctgcgctctgcactctc
atctccatcatcctgcccatctcattctatctgaagctgtactggcaggatgttactttc
agagaaaagaccgtctccgccatactcctcgttgtgttttccatcttgggtacacttgga
actatctggacattcttgcctaagcatctcatcggcgctgactag
>Fp42
atgtctgcggcgcggaatcctacgaactgggatgaatacgatggaggtggttcccccggt
gaaagcgtgaccgagagtatgcttgagcgcgaacaagctcttgtcgacgacgacgacaac
aacgatggaggcaaccaaggaggcttcaggagacgaagaagatcctccatcacctatcaa
ttggctgccatcgccgacattggcggagtcaacagcttccgatcatttgccagaagttgg
cagcgagccgcaggattccacgaagttattcctcgccgaccgagttttgtccttgcgccc
gagggagaagcacaagatctcgagtacagccgcagtcatgttcaggggtcgcaaccgcag
tcaggtcttttgcgccaacacctagaagcatcgtcttcccaggccaacggtgaatccagc
tcggccattgactcgtctccaaggccgatcagggcatctcgtcgcgacgacgagacaaag
ccactacttgatgttgaagcgggcgattcatccatcgttggttcgcctcgatcaagcatc
tttgccgttccacctcaccttgcggctcctgatattgttggcagttatggctcgttccgc
gactcttcgccttttggaactttggatagaaattcgcgccaccgcatctcctttagcgag
ggaagtggatggggtgtagccgacgaggatgaagtggaaggcgaagacgcggcgcatggt
gagcaccagcctattcttgtcaaggaggtcaagcagggtaacaaggttgttctcgccgtc
gagggtcagagcactcttcctcagtccgttttcaactccatcaacgctcttattggcgta
ggtctgctcagtcttcccctggccttccagatgacaggctggatcaccggtctgtttctt
ctcacatttacagctgccgtcacatcgtacacaggcaagctgctggccaagtgcatgaac
tttgatcccagcctcataacatattccgacctggcgtacgtctcattcggtacccgcgct
cgaatcattgtttccgcgctcttcagtctcgaattaatagcagcgtgtgtcgctttggtc
atcctctttgccgactccctgagcctcctgcttccaggctttgctactgtcaatacttgg
aaggttgtggcctcttgtttggtgttggttctcaatgcgcttcctctacgtcttttgagt
tacaccagcgttgttggtatcttttccactttctgcattgttgtgattgttattatcgac
ggtttctacaaaccaaactatcctggttcgttgcgtgaacccgcgacgacttacctcctt
cctgagaactggctggctgtaccccttgcatatggtctccttgccagcccatggggtgct
cactctgtgtttccatcgatttatcgtgacatgcgccacccatacaaatggggcaaggcc
gtcaacatcacattttccttctcttacctggtggatacctgtctagctgtgatcggtctg
ctcatgttcggtgatggtatcaaggatgccatcacctccaacattctcaagtccaaggga
taccctgatgctttgaagatcataatgtgcatcttcattgccattatccccttgaccaag
attcctctcaatgctcgtcctatcatcacaactttggacgtcatctgtggtgttcacgaa
cagcaccaccaccatcacgatacacctcacagccagcccactcgatcatctgtccttatc
accaaggcggttcgaatgcttgtccgagtttttgttgtcattcttctgctgttcatctcc
atcgttttcccagctttcgactccgtgtgtgcattcctcggcgctgcgctctgcactctc
atctccatcatcctgcccatctcattctatctgaagctgtactggcaggatgttactttc
agagaaaagaccgtctccgccatactcctcgttgtgttttccatcttgggtacacttgga
actatctggacattcttgcctaagcatctcatcggcgctgactag
>Fp44
atgtctgcggcgcggaatcctacgaactgggatgaatacgatggaggtggttcccccggt
gaaagcgtgaccgagagtatgcttgagcgcgaacaagctcttgtcgacgacgacgacaac
aacgatggaggcaaccaaggaggcttcaggagacgaagaagatcctccatcacctatcaa
ttggctgccatcgccgacattggcggagtcaacagcttccgatcatttgccagaagttgg
cagcgagccgcaggattccacgaagttattcctcgccgaccgagttttgtccttgcgccc
gagggagaagcacaagatctcgagtacagccgcagtcatgttcaggggtcgcaaccgcag
tcaggtcttttgcgccaacacctagaagcatcgtcttcccaggccaacggtgaatccagc
tcggccattgactcgtctccaaggccgatcagggcatctcgtcgcgacgacgagacaaag
ccactacttgatgttgaagcgggcgattcatccatcgttggttcgcctcgatcaagcatc
tttgccgttccacctcaccttgcggctcctgatattgttggcagttatggctcgttccgc
gactcttcgccttttggaactttggatagaaattcgcgccaccgcatctcctttagcgag
ggaagtggatggggtgtagccgacgaggatgaagtggaaggcgaagacgcggcgcatggt
gagcaccagcctattcttgtcaaggaggtcaagcagggtaacaaggttgttctcgccgtc
gagggtcagagcactcttcctcagtccgttttcaactccatcaacgctcttattggcgta
ggtctgctcagtcttcccctggccttccagatgacaggctggatcaccggtctgtttctt
ctcacatttacagctgccgtcacatcgtacacaggcaagctgctggccaagtgcatgaac
tttgatcccagcctcataacatattccgacctggcgtacgtctcattcggtacccgcgct
cgaatcattgtttccgcgctcttcagtctcgaattaatagcagcgtgtgtcgctttggtc
atcctctttgccgactccctgagcctcctgcttccaggctttgctactgtcaatacttgg
aaggttgtggcctcttgtttggtgttggttctcaatgcgcttcctctacgtcttttgagt
tacaccagcgttgttggtatcttttccactttctgcattgttgtgattgttattatcgac
ggtttctacaaaccaaactatcctggttcgttgcgtgaacccgcgacgacttacctcctt
cctgagaactggctggctgtaccccttgcatatggtctccttgccagcccatggggtgct
cactctgtgtttccatcgatttatcgtgacatgcgccacccatacaaatggggcaaggcc
gtcaacatcacattttccttctcttacctggtggatacctgtctagctgtgatcggtctg
ctcatgttcggtgatggtatcaaggatgccatcacctccaacattctcaagtccaaggga
taccctgatgctttgaagatcataatgtgcatcttcattgccattatccccttgaccaag
attcctctcaatgctcgtcctatcatcacaactttggacgtcatctgtggtgttcacgaa
cagcaccaccaccatcacgatacacctcacagccagcccactcgatcatctgtccttatc
accaaggcggttcgaatgcttgtccgagtttttgttgtcattcttctgctgttcatctcc
atcgttttcccagctttcgactccgtgtgtgcattcctcggcgctgcgctctgcactctc
atctccatcatcctgcccatctcattctatctgaagctgtactggcaggatgttactttc
agagaaaagaccgtctccgccatactcctcgttgtgttttccatcttgggtacacttgga
actatctggacattcttgcctaagcatctcatcggcgctgactag
>Fp49
atgtctgcggcgcggaatcctacgaactgggatgaatacgatggaggtggttcccccggt
gaaagcgtgaccgagagtatgcttgagcgcgaacaagctcttgtcgacgacgacgacaac
aacgatggaggcaaccaaggaggcttcaggagacgaagaagatcctccatcacctatcaa
ttggctgccatcgccgacattggcggagtcaacagcttccgatcatttgccagaagttgg
cagcgagccgcaggattccacgaagttattcctcgccgaccgagttttgtccttgcgccc
gagggagaagcacaagatctcgagtacagccgcagtcatgttcaggggtcgcaaccgcag
tcaggtcttttgcgccaacacctagaagcatcgtcttcccaggccaacggtgaatccagc
tcggccattgactcgtctccaaggccgatcagggcatctcgtcgcgacgacgagacaaag
ccactacttgatgttgaagcgggcgattcatccatcgttggttcgcctcgatcaagcatc
tttgccgttccacctcaccttgcggctcctgatattgttggcagttatggctcgttccgc
gactcttcgccttttggaactttggatagaaattcgcgccaccgcatctcctttagcgag
ggaagtggatggggtgtagccgacgaggatgaagtggaaggcgaagacgcggcgcatggt
gagcaccagcctattcttgtcaaggaggtcaagcagggtaacaaggttgttctcgccgtc
gagggtcagagcactcttcctcagtccgttttcaactccatcaacgctcttattggcgta
ggtctgctcagtcttcccctggccttccagatgacaggctggatcaccggtctgtttctt
ctcacatttacagctgccgtcacatcgtacacaggcaagctgctggccaagtgcatgaac
tttgatcccagcctcataacatattccgacctggcgtacgtctcattcggtacccgcgct
cgaatcattgtttccgcgctcttcagtctcgaattaatagcagcgtgtgtcgctttggtc
atcctctttgccgactccctgagcctcctgcttccaggctttgctactgtcaatacttgg
aaggttgtggcctcttgtttggtgttggttctcaatgcgcttcctctacgtcttttgagt
tacaccagcgttgttggtatcttttccactttctgcattgttgtgattgttattatcgac
ggtttctacaaaccaaactatcctggttcgttgcgtgaacccgcgacgacttacctcctt
cctgagaactggctggctgtaccccttgcatatggtctccttgccagcccatggggtgct
cactctgtgtttccatcgatttatcgtgacatgcgccacccatacaaatggggcaaggcc
gtcaacatcacattttccttctcttacctggtggatacctgtctagctgtgatcggtctg
ctcatgttcggtgatggtatcaaggatgccatcacctccaacattctcaagtccaaggga
taccctgatgctttgaagatcataatgtgcatcttcattgccattatccccttgaccaag
attcctctcaatgctcgtcctatcatcacaactttggacgtcatctgtggtgttcacgaa
cagcaccaccaccatcacgatacacctcacagccagcccactcgatcatctgtccttatc
accaaggcggttcgaatgcttgtccgagtttttgttgtcattcttctgctgttcatctcc
atcgttttcccagctttcgactccgtgtgtgcattcctcggcgctgcgctctgcactctc
atctccatcatcctgcccatctcattctatctgaagctgtactggcaggatgttactttc
agagaaaagaccgtctccgccatactcctcgttgtgttttccatcttgggtacacttgga
actatctggacattcttgcctaagcatctcatcggcgctgactag
>Fp50
atgtctgcggcgcggaatcctacgaactgggatgaatacgatggaggtggttcccccggt
gaaagcgtgaccgagagtatgcttgagcgcgaacaagctcttgtcgacgacgacgacaac
aacgatggaggcaaccaaggaggcttcaggagacgaagaagatcctccatcacctatcaa
ttggctgccatcgccgacattggcggagtcaacagcttccgatcatttgccagaagttgg
cagcgagccgcaggattccacgaagttattcctcgccgaccgagttttgtccttgcgccc
gagggagaagcacaagatctcgagtacagccgcagtcatgttcaggggtcgcaaccgcag
tcaggtcttttgcgccaacacctagaagcatcgtcttcccaggccaacggtgaatccagc
tcggccattgactcgtctccaaggccgatcagggcatctcgtcgcgacgacgagacaaag
ccactacttgatgttgaagcgggcgattcatccatcgttggttcgcctcgatcaagcatc
tttgccgttccacctcaccttgcggctcctgatattgttggcagttatggctcgttccgc
gactcttcgccttttggaactttggatagaaattcgcgccaccgcatctcctttagcgag
ggaagtggatggggtgtagccgacgaggatgaagtggaaggcgaagacgcggcgcatggt
gagcaccagcctattcttgtcaaggaggtcaagcagggtaacaaggttgttctcgccgtc
gagggtcagagcactcttcctcagtccgttttcaactccatcaacgctcttattggcgta
ggtctgctcagtcttcccctggccttccagatgacaggctggatcaccggtctgtttctt
ctcacatttacagctgccgtcacatcgtacacaggcaagctgctggccaagtgcatgaac
tttgatcccagcctcataacatattccgacctggcgtacgtctcattcggtacccgcgct
cgaatcattgtttccgcgctcttcagtctcgaattaatagcagcgtgtgtcgctttggtc
atcctctttgccgactccctgagcctcctgcttccaggctttgctactgtcaatacttgg
aaggttgtggcctcttgtttggtgttggttctcaatgcgcttcctctacgtcttttgagt
tacaccagcgttgttggtatcttttccactttctgcattgttgtgattgttattatcgac
ggtttctacaaaccaaactatcctggttcgttgcgtgaacccgcgacgacttacctcctt
cctgagaactggctggctgtaccccttgcatatggtctccttgccagcccatggggtgct
cactctgtgtttccatcgatttatcgtgacatgcgccacccatacaaatggggcaaggcc
gtcaacatcacattttccttctcttacctggtggatacctgtctagctgtgatcggtctg
ctcatgttcggtgatggtatcaaggatgccatcacctccaacattctcaagtccaaggga
taccctgatgctttgaagatcataatgtgcatcttcattgccattatccccttgaccaag
attcctctcaatgctcgtcctatcatcacaactttggacgtcatctgtggtgttcacgaa
cagcaccaccaccatcacgatacacctcacagccagcccactcgatcatctgtccttatc
accaaggcggttcgaatgcttgtccgagtttttgttgtcattcttctgctgttcatctcc
atcgttttcccagctttcgactccgtgtgtgcattcctcggcgctgcgctctgcactctc
atctccatcatcctgcccatctcattctatctgaagctgtactggcaggatgttactttc
agagaaaagaccgtctccgccatactcctcgttgtgttttccatcttgggtacacttgga
actatctggacattcttgcctaagcatctcatcggcgctgactag
>Fp51
atgtctgcggcgcggaatcctacgaactgggatgaatacgatggaggtggttcccccggt
gaaagcgtgaccgagagtatgcttgagcgcgaacaagctcttgtcgacgacgacgacaac
aacgatggaggcaaccaaggaggcttcaggagacgaagaagatcctccatcacctatcaa
ttggctgccatcgccgacattggcggagtcaacagcttccgatcatttgccagaagttgg
cagcgagccgcaggattccacgaagttattcctcgccgaccgagttttgtccttgcgccc
gagggagaagcacaagatctcgagtacagccgcagtcatgttcaggggtcgcaaccgcag
tcaggtcttttgcgccaacacctagaagcatcgtcttcccaggccaacggtgaatccagc
tcggccattgactcgtctccaaggccgatcagggcatctcgtcgcgacgacgagacaaag
ccactacttgatgttgaagcgggcgattcatccatcgttggttcgcctcgatcaagcatc
tttgccgttccacctcaccttgcggctcctgatattgttggcagttatggctcgttccgc
gactcttcgccttttggaactttggatagaaattcgcgccaccgcatctcctttagcgag
ggaagtggatggggtgtagccgacgaggatgaagtggaaggcgaagacgcggcgcatggt
gagcaccagcctattcttgtcaaggaggtcaagcagggtaacaaggttgttctcgccgtc
gagggtcagagcactcttcctcagtccgttttcaactccatcaacgctcttattggcgta
ggtctgctcagtcttcccctggccttccagatgacaggctggatcaccggtctgtttctt
ctcacatttacagctgccgtcacatcgtacacaggcaagctgctggccaagtgcatgaac
tttgatcccagcctcataacatattccgacctggcgtacgtctcattcggtacccgcgct
cgaatcattgtttccgcgctcttcagtctcgaattaatagcagcgtgtgtcgctttggtc
atcctctttgccgactccctgagcctcctgcttccaggctttgctactgtcaatacttgg
aaggttgtggcctcttgtttggtgttggttctcaatgcgcttcctctacgtcttttgagt
tacaccagcgttgttggtatcttttccactttctgcattgttgtgattgttattatcgac
ggtttctacaaaccaaactatcctggttcgttgcgtgaacccgcgacgacttacctcctt
cctgagaactggctggctgtaccccttgcatatggtctccttgccagcccatggggtgct
cactctgtgtttccatcgatttatcgtgacatgcgccacccatacaaatggggcaaggcc
gtcaacatcacattttccttctcttacctggtggatacctgtctagctgtgatcggtctg
ctcatgttcggtgatggtatcaaggatgccatcacctccaacattctcaagtccaaggga
taccctgatgctttgaagatcataatgtgcatcttcattgccattatccccttgaccaag
attcctctcaatgctcgtcctatcatcacaactttggacgtcatctgtggtgttcacgaa
cagcaccaccaccatcacgatacacctcacagccagcccactcgatcatctgtccttatc
accaaggcggttcgaatgcttgtccgagtttttgttgtcattcttctgctgttcatctcc
atcgttttcccagctttcgactccgtgtgtgcattcctcggcgctgcgctctgcactctc
atctccatcatcctgcccatctcattctatctgaagctgtactggcaggatgttactttc
agagaaaagaccgtctccgccatactcctcgttgtgttttccatcttgggtacacttgga
actatctggacattcttgcctaagcatctcatcggcgctgactag
>Fp59
atgtctgcggcgcggaatcctacgaactgggatgaatacgatggaggtggttcccccggt
gaaagcgtgaccgagagtatgcttgagcgcgaacaagctcttgtcgacgacgacgacaac
aacgatggaggcaaccaaggaggcttcaggagacgaagaagatcctccatcacctatcaa
ttggctgccatcgccgacattggcggagtcaacagcttccgatcatttgccagaagttgg
cagcgagccgcaggattccacgaagttattcctcgccgaccgagttttgtccttgcgccc
gagggagaagcacaagatctcgagtacagccgcagtcatgttcaggggtcgcaaccgcag
tcaggtcttttgcgccaacacctagaagcatcgtcttcccaggccaacggtgaatccagc
tcggccattgactcgtctccaaggccgatcagggcatctcgtcgcgacgacgagacaaag
ccactacttgatgttgaagcgggcgattcatccatcgttggttcgcctcgatcaagcatc
tttgccgttccacctcaccttgcggctcctgatattgttggcagttatggctcgttccgc
gactcttcgccttttggaactttggatagaaattcgcgccaccgcatctcctttagcgag
ggaagtggatggggtgtagccgacgaggatgaagtggaaggcgaagacgcggcgcatggt
gagcaccagcctattcttgtcaaggaggtcaagcagggtaacaaggttgttctcgccgtc
gagggtcagagcactcttcctcagtccgttttcaactccatcaacgctcttattggcgta
ggtctgctcagtcttcccctggccttccagatgacaggctggatcaccggtctgtttctt
ctcacatttacagctgccgtcacatcgtacacaggcaagctgctggccaagtgcatgaac
tttgatcccagcctcataacatattccgacctggcgtacgtctcattcggtacccgcgct
cgaatcattgtttccgcgctcttcagtctcgaattaatagcagcgtgtgtcgctttggtc
atcctctttgccgactccctgagcctcctgcttccaggctttgctactgtcaatacttgg
aaggttgtggcctcttgtttggtgttggttctcaatgcgcttcctctacgtcttttgagt
tacaccagcgttgttggtatcttttccactttctgcattgttgtgattgttattatcgac
ggtttctacaaaccaaactatcctggttcgttgcgtgaacccgcgacgacttacctcctt
cctgagaactggctggctgtaccccttgcatatggtctccttgccagcccatggggtgct
cactctgtgtttccatcgatttatcgtgacatgcgccacccatacaaatggggcaaggcc
gtcaacatcacattttccttctcttacctggtggatacctgtctagctgtgatcggtctg
ctcatgttcggtgatggtatcaaggatgccatcacctccaacattctcaagtccaaggga
taccctgatgctttgaagatcataatgtgcatcttcattgccattatccccttgaccaag
attcctctcaatgctcgtcctatcatcacaactttggacgtcatctgtggtgttcacgaa
cagcaccaccaccatcacgatacacctcacagccagcccactcgatcatctgtccttatc
accaaggcggttcgaatgcttgtccgagtttttgttgtcattcttctgctgttcatctcc
atcgttttcccagctttcgactccgtgtgtgcattcctcggcgctgcgctctgcactctc
atctccatcatcctgcccatctcattctatctgaagctgtactggcaggatgttactttc
agagaaaagaccgtctccgccatactcctcgttgtgttttccatcttgggtacacttgga
actatctggacattcttgcctaagcatctcatcggcgctgactag
>Fp63
atgtctgcggcgcggaatcctacgaactgggatgaatacgatggaggtggttcccccggt
gaaagcgtgaccgagagtatgcttgagcgcgaacaagctcttgtcgacgacgacgacaac
aacgatggaggcaaccaaggaggcttcaggagacgaagaagatcctccatcacctatcaa
ttggctgccatcgccgacattggcggagtcaacagcttccgatcatttgccagaagttgg
cagcgagccgcaggattccacgaagttattcctcgccgaccgagttttgtccttgcgccc
gagggagaagcacaagatctcgagtacagccgcagtcatgttcaggggtcgcaaccgcag
tcaggtcttttgcgccaacacctagaagcatcgtcttcccaggccaacggtgaatccagc
tcggccattgactcgtctccaaggccgatcagggcatctcgtcgcgacgacgagacaaag
ccactacttgatgttgaagcgggcgattcatccatcgttggttcgcctcgatcaagcatc
tttgccgttccacctcaccttgcggctcctgatattgttggcagttatggctcgttccgc
gactcttcgccttttggaactttggatagaaattcgcgccaccgcatctcctttagcgag
ggaagtggatggggtgtagccgacgaggatgaagtggaaggcgaagacgcggcgcatggt
gagcaccagcctattcttgtcaaggaggtcaagcagggtaacaaggttgttctcgccgtc
gagggtcagagcactcttcctcagtccgttttcaactccatcaacgctcttattggcgta
ggtctgctcagtcttcccctggccttccagatgacaggctggatcaccggtctgtttctt
ctcacatttacagctgccgtcacatcgtacacaggcaagctgctggccaagtgcatgaac
tttgatcccagcctcataacatattccgacctggcgtacgtctcattcggtacccgcgct
cgaatcattgtttccgcgctcttcagtctcgaattaatagcagcgtgtgtcgctttggtc
atcctctttgccgactccctgagcctcctgcttccaggctttgctactgtcaatacttgg
aaggttgtggcctcttgtttggtgttggttctcaatgcgcttcctctacgtcttttgagt
tacaccagcgttgttggtatcttttccactttctgcattgttgtgattgttattatcgac
ggtttctacaaaccaaactatcctggttcgttgcgtgaacccgcgacgacttacctcctt
cctgagaactggctggctgtaccccttgcatatggtctccttgccagcccatggggtgct
cactctgtgtttccatcgatttatcgtgacatgcgccacccatacaaatggggcaaggcc
gtcaacatcacattttccttctcttacctggtggatacctgtctagctgtgatcggtctg
ctcatgttcggtgatggtatcaaggatgccatcacctccaacattctcaagtccaaggga
taccctgatgctttgaagatcataatgtgcatcttcattgccattatccccttgaccaag
attcctctcaatgctcgtcctatcatcacaactttggacgtcatctgtggtgttcacgaa
cagcaccaccaccatcacgatacacctcacagccagcccactcgatcatctgtccttatc
accaaggcggttcgaatgcttgtccgagtttttgttgtcattcttctgctgttcatctcc
atcgttttcccagctttcgactccgtgtgtgcattcctcggcgctgcgctctgcactctc
atctccatcatcctgcccatctcattctatctgaagctgtactggcaggatgttactttc
agagaaaagaccgtctccgccatactcctcgttgtgttttccatcttgggtacacttgga
actatctggacattcttgcctaagcatctcatcggcgctgactag
>Fp65
atgtctgcggcgcggaatcctacgaactgggatgaatacgatggaggtggttcccccggt
gaaagcgtgaccgagagtatgcttgagcgcgaacaagctcttgtcgacgacgacgacaac
aacgatggaggcaaccaaggaggcttcaggagacgaagaagatcctccatcacctatcaa
ttggctgccatcgccgacattggcggagtcaacagcttccgatcatttgccagaagttgg
cagcgagccgcaggattccacgaagttattcctcgccgaccgagttttgtccttgcgccc
gagggagaagcacaagatctcgagtacagccgcagtcatgttcaggggtcgcaaccgcag
tcaggtcttttgcgccaacacctagaagcatcgtcttcccaggccaacggtgaatccagc
tcggccattgactcgtctccaagtccgatcagggcatctcgtcgcgacgacgagacaaag
ccactacttgatgttgaagcgggcgattcatccatcgttggttcgcctcgatcaagcatc
tttgccgttccacctcaccttgcggctcctgatattgttggcagttatggctcgttccgc
gactcttcgccttttggaactttggatagaaattcgcgccaccgcatctcctttagcgag
ggaagtggatggggtgtagccgacgaggatgaagtggaaggcgaagacgcggcgcatggt
gagcaccagcctattcttgtcaaggaggtcaagcagggtaacaaggttgttctcgccgtc
gagggtcagagcactcttcctcagtccgttttcaactccatcaacgctcttattggcgta
ggtctgctcagtcttcccctggccttccagatgacaggctggatcaccggtctgtttctt
ctcacatttacagctgccgtcacatcgtacacaggcaagctgctggccaagtgcatgaac
tttgatcccagcctcataacatattccgacctggcgtacgtctcattcggtacccgcgct
cgaatcattgtttccgcgctcttcagtctcgaattaatagcagcgtgtgtcgctttggtc
atcctctttgccgactccctgagcctcctgcttccaggctttgctactgtcaatacttgg
aaggttgtggcctcttgtttggtgttggttctcaatgcgcttcctctacgtcttttgagt
tacaccagcgttgttggtatcttttccactttctgcattgttgtgattgttattatcgac
ggtttctacaaaccaaactatcctggttcgttgcgtgaacccgcgacgacttacctcctt
cctgagaactggctggctgtaccccttgcatatggtctccttgccagcccatggggtgct
cactctgtgtttccatcgatttatcgtgacatgcgccacccatacaaatggggcaaggcc
gtcaacatcacattttccttctcttacctggtggatacctgtctagctgtgatcggtctg
ctcatgttcggtgatggtatcaaggatgccatcacctccaacattctcaagtccaaggga
taccctgatgctttgaagatcataatgtgcatcttcattgccattatccccttgaccaag
attcctctcaatgctcgtcctatcatcacaactttggacgtcatctgtggtgttcacgaa
cagcaccaccaccatcacgatacacctcacagccagcccactcgatcatctgtccttatc
accaaggcggttcgaatgcttgtccgagtttttgttgtcattcttctgctgttcatctcc
atcgttttcccagctttcgactccgtgtgtgcattcctcggcgctgcgctctgcactctc
atctccatcatcctgcccatctcattctatctgaagctgtactggcaggatgttactttc
agagaaaagaccgtctccgccatactcctcgttgtgttttccatcttgggtacacttgga
actatctggacattcttgcctaagcatctcatcggcgctgactag
>Fp66
atgtctgcggcgcggaatcctacgaactgggatgaatacgatggaggtggttcccccggt
gaaagcgtgaccgagagtatgcttgagcgcgaacaagctcttgtcgacgacgacgacaac
aacgatggaggcaaccaaggaggcttcaggagacgaagaagatcctccatcacctatcaa
ttggctgccatcgccgacattggcggagtcaacagcttccgatcatttgccagaagttgg
cagcgagccgcaggattccacgaagttattcctcgccgaccgagttttgtccttgcgccc
gagggagaagcacaagatctcgagtacagccgcagtcatgttcaggggtcgcaaccgcag
tcaggtcttttgcgccaacacctagaagcatcgtcttcccaggccaacggtgaatccagc
tcggccattgactcgtctccaaggccgatcagggcatctcgtcgcgacgacgagacaaag
ccactacttgatgttgaagcgggcgattcatccatcgttggttcgcctcgatcaagcatc
tttgccgttccacctcaccttgcggctcctgatattgttggcagttatggctcgttccgc
gactcttcgccttttggaactttggatagaaattcgcgccaccgcatctcctttagcgag
ggaagtggatggggtgtagccgacgaggatgaagtggaaggcgaagacgcggcgcatggt
gagcaccagcctattcttgtcaaggaggtcaagcagggtaacaaggttgttctcgccgtc
gagggtcagagcactcttcctcagtccgttttcaactccatcaacgctcttattggcgta
ggtctgctcagtcttcccctggccttccagatgacaggctggatcaccggtctgtttctt
ctcacatttacagctgccgtcacatcgtacacaggcaagctgctggccaagtgcatgaac
tttgatcccagcctcataacatattccgacctggcgtacgtctcattcggtacccgcgct
cgaatcattgtttccgcgctcttcagtctcgaattaatagcagcgtgtgtcgctttggtc
atcctctttgccgactccctgagcctcctgcttccaggctttgctactgtcaatacttgg
aaggttgtggcctcttgtttggtgttggttctcaatgcgcttcctctacgtcttttgagt
tacaccagcgttgttggtatcttttccactttctgcattgttgtgattgttattatcgac
ggtttctacaaaccaaactatcctggttcgttgcgtgaacccgcgacgacttacctcctt
cctgagaactggctggctgtaccccttgcatatggtctccttgccagcccatggggtgct
cactctgtgtttccatcgatttatcgtgacatgcgccacccatacaaatggggcaaggcc
gtcaacatcacattttccttctcttacctggtggatacctgtctagctgtgatcggtctg
ctcatgttcggtgatggtatcaaggatgccatcacctccaacattctcaagtccaaggga
taccctgatgctttgaagatcataatgtgcatcttcattgccattatccccttgaccaag
attcctctcaatgctcgtcctatcatcacaactttggacgtcatctgtggtgttcacgaa
cagcaccaccaccatcacgatacacctcacagccagcccactcgatcatctgtccttatc
accaaggcggttcgaatgcttgtccgagtttttgttgtcattcttctgctgttcatctcc
atcgttttcccagctttcgactccgtgtgtgcattcctcggcgctgcgctctgcactctc
atctccatcatcctgcccatctcattctatctgaagctgtactggcaggatgttactttc
agagaaaagaccgtctccgccatactcctcgttgtgttttccatcttgggtacacttgga
actatctggacattcttgcctaagcatctcatcggcgctgactag
>Fp72
atgtctgcggcgcggaatcctacgaactgggatgaatacgatggaggtggttcccccggt
gaaagcgtgaccgagagtatgcttgagcgcgaacaagctcttgtcgacgacgacgacaac
aacgatggaggcaaccaaggaggcttcaggagacgaagaagatcctccatcacctatcaa
ttggctgccatcgccgacattggcggagtcaacagcttccgatcatttgccagaagttgg
cagcgagccgcaggattccacgaagttattcctcgccgaccgagttttgtccttgcgccc
gagggagaagcacaagatctcgagtacagccgcagtcatgttcaggggtcgcaaccgcag
tcaggtcttttgcgccaacacctagaagcatcgtcttcccaggccaacggtgaatccagc
tcggccattgactcgtctccaaggccgatcagggcatctcgtcgcgacgacgagacaaag
ccactacttgatgttgaagcgggcgattcatccatcgttggttcgcctcgatcaagcatc
tttgccgttccacctcaccttgcggctcctgatattgttggcagttatggctcgttccgc
gactcttcgccttttggaactttggatagaaattcgcgccaccgcatctcctttagcgag
ggaagtggatggggtgtagccgacgaggatgaagtggaaggcgaagacgcggcgcatggt
gagcaccagcctattcttgtcaaggaggtcaagcagggtaacaaggttgttctcgccgtc
gagggtcagagcactcttcctcagtccgttttcaactccatcaacgctcttattggcgta
ggtctgctcagtcttcccctggccttccagatgacaggctggatcaccggtctgtttctt
ctcacatttacagctgccgtcacatcgtacacaggcaagctgctggccaagtgcatgaac
tttgatcccagcctcataacatattccgacctggcgtacgtctcattcggtacccgcgct
cgaatcattgtttccgcgctcttcagtctcgaattaatagcagcgtgtgtcgctttggtc
atcctctttgccgactccctgagcctcctgcttccaggctttgctactgtcaatacttgg
aaggttgtggcctcttgtttggtgttggttctcaatgcgcttcctctacgtcttttgagt
tacaccagcgttgttggtatcttttccactttctgcattgttgtgattgttattatcgac
ggtttctacaaaccaaactatcctggttcgttgcgtgaacccgcgacgacttacctcctt
cctgagaactggctggctgtaccccttgcatatggtctccttgccagcccatggggtgct
cactctgtgtttccatcgatttatcgtgacatgcgccacccatacaaatggggcaaggcc
gtcaacatcacattttccttctcttacctggtggatacctgtctagctgtgatcggtctg
ctcatgttcggtgatggtatcaaggatgccatcacctccaacattctcaagtccaaggga
taccctgatgctttgaagatcataatgtgcatcttcattgccattatccccttgaccaag
attcctctcaatgctcgtcctatcatcacaactttggacgtcatctgtggtgttcacgaa
cagcaccaccaccatcacgatacacctcacagccagcccactcgatcatctgtccttatc
accaaggcggttcgaatgcttgtccgagtttttgttgtcattcttctgctgttcatctcc
atcgttttcccagctttcgactccgtgtgtgcattcctcggcgctgcgctctgcactctc
atctccatcatcctgcccatctcattctatctgaagctgtactggcaggatgttactttc
agagaaaagaccgtctccgccatactcctcgttgtgttttccatcttgggtacacttgga
actatctggacattcttgcctaagcatctcatcggcgctgactag
>Fp73
atgtctgcggcgcggaatcctacgaactgggatgaatacgatggaggtggttcccccggt
gaaagcgtgaccgagagtatgcttgagcgcgaacaagctcttgtcgacgacgacgacaac
aacgatggaggcaaccaaggaggcttcaggagacgaagaagatcctccatcacctatcaa
ttggctgccatcgccgacattggcggagtcaacagcttccgatcatttgccagaagttgg
cagcgagccgcaggattccacgaagttattcctcgccgaccgagttttgtccttgcgccc
gagggagaagcacaagatctcgagtacagccgcagtcatgttcaggggtcgcaaccgcag
tcaggtcttttgcgccaacacctagaagcatcgtcttcccaggccaacggtgaatccagc
tcggccattgactcgtctccaaggccgatcagggcatctcgtcgcgacgacgagacaaag
ccactacttgatgttgaagcgggcgattcatccatcgttggttcgcctcgatcaagcatc
tttgccgttccacctcaccttgcggctcctgatattgttggcagttatggctcgttccgc
gactcttcgccttttggaactttggatagaaattcgcgccaccgcatctcctttagcgag
ggaagtggatggggtgtagccgacgaggatgaagtggaaggcgaagacgcggcgcatggt
gagcaccagcctattcttgtcaaggaggtcaagcagggtaacaaggttgttctcgccgtc
gagggtcagagcactcttcctcagtccgttttcaactccatcaacgctcttattggcgta
ggtctgctcagtcttcccctggccttccagatgacaggctggatcaccggtctgtttctt
ctcacatttacagctgccgtcacatcgtacacaggcaagctgctggccaagtgcatgaac
tttgatcccagcctcataacatattccgacctggcgtacgtctcattcggtacccgcgct
cgaatcattgtttccgcgctcttcagtctcgaattaatagcagcgtgtgtcgctttggtc
atcctctttgccgactccctgagcctcctgcttccaggctttgctactgtcaatacttgg
aaggttgtggcctcttgtttggtgttggttctcaatgcgcttcctctacgtcttttgagt
tacaccagcgttgttggtatcttttccactttctgcattgttgtgattgttattatcgac
ggtttctacaaaccaaactatcctggttcgttgcgtgaacccgcgacgacttacctcctt
cctgagaactggctggctgtaccccttgcatatggtctccttgccagcccatggggtgct
cactctgtgtttccatcgatttatcgtgacatgcgccacccatacaaatggggcaaggcc
gtcaacatcacattttccttctcttacctggtggatacctgtctagctgtgatcggtctg
ctcatgttcggtgatggtatcaaggatgccatcacctccaacattctcaagtccaaggga
taccctgatgctttgaagatcataatgtgcatcttcattgccattatccccttgaccaag
attcctctcaatgctcgtcctatcatcacaactttggacgtcatctgtggtgttcacgaa
cagcaccaccaccatcacgatacacctcacagccagcccactcgatcatctgtccttatc
accaaggcggttcgaatgcttgtccgagtttttgttgtcattcttctgctgttcatctcc
atcgttttcccagctttcgactccgtgtgtgcattcctcggcgctgcgctctgcactctc
atctccatcatcctgcccatctcattctatctgaagctgtactggcaggatgttactttc
agagaaaagaccgtctccgccatactcctcgttgtgttttccatcttgggtacacttgga
actatctggacattcttgcctaagcatctcatcggcgctgactag
>Fp76
atgtctgcggcgcggaatcctacgaactgggatgaatacgatggaggtggttcccccggt
gaaagcgtgaccgagagtatgcttgagcgcgaacaagctcttgtcgacgacgacgacaac
aacgatggaggcaaccaaggaggcttcaggagacgaagaagatcctccatcacctatcaa
ttggctgccatcgccgacattggcggagtcaacagcttccgatcatttgccagaagttgg
cagcgagccgcaggattccacgaagttattcctcgccgaccgagttttgtccttgcgccc
gagggagaagcacaagatctcgagtacagccgcagtcatgttcaggggtcgcaaccgcag
tcaggtcttttgcgccaacacctagaagcatcgtcttcccaggccaacggtgaatccagc
tcggccattgactcgtctccaaggccgatcagggcatctcgtcgcgacgacgagacaaag
ccactacttgatgttgaagcgggcgattcatccatcgttggttcgcctcgatcaagcatc
tttgccgttccacctcaccttgcggctcctgatattgttggcagttatggctcgttccgc
gactcttcgccttttggaactttggatagaaattcgcgccaccgcatctcctttagcgag
ggaagtggatggggtgtagccgacgaggatgaagtggaaggcgaagacgcggcgcatggt
gagcaccagcctattcttgtcaaggaggtcaagcagggtaacaaggttgttctcgccgtc
gagggtcagagcactcttcctcagtccgttttcaactccatcaacgctcttattggcgta
ggtctgctcagtcttcccctggccttccagatgacaggctggatcaccggtctgtttctt
ctcacatttacagctgccgtcacatcgtacacaggcaagctgctggccaagtgcatgaac
tttgatcccagcctcataacatattccgacctggcgtacgtctcattcggtacccgcgct
cgaatcattgtttccgcgctcttcagtctcgaattaatagcagcgtgtgtcgctttggtc
atcctctttgccgactccctgagcctcctgcttccaggctttgctactgtcaatacttgg
aaggttgtggcctcttgtttggtgttggttctcaatgcgcttcctctacgtcttttgagt
tacaccagcgttgttggtatcttttccactttctgcattgttgtgattgttattatcgac
ggtttctacaaaccaaactatcctggttcgttgcgtgaacccgcgacgacttacctcctt
cctgagaactggctggctgtaccccttgcatatggtctccttgccagcccatggggtgct
cactctgtgtttccatcgatttatcgtgacatgcgccacccatacaaatggggcaaggcc
gtcaacatcacattttccttctcttacctggtggatacctgtctagctgtgatcggtctg
ctcatgttcggtgatggtatcaaggatgccatcacctccaacattctcaagtccaaggga
taccctgatgctttgaagatcataatgtgcatcttcattgccattatccccttgaccaag
attcctctcaatgctcgtcctatcatcacaactttggacgtcatctgtggtgttcacgaa
cagcaccaccaccatcacgatacacctcacagccagcccactcgatcatctgtccttatc
accaaggcggttcgaatgcttgtccgagtttttgttgtcattcttctgctgttcatctcc
atcgttttcccagctttcgactccgtgtgtgcattcctcggcgctgcgctctgcactctc
atctccatcatcctgcccatctcattctatctgaagctgtactggcaggatgttactttc
agagaaaagaccgtctccgccatactcctcgttgtgttttccatcttgggtacacttgga
actatctggacattcttgcctaagcatctcatcggcgctgactag
>Fp78
atgtctgcggcgcggaatcctacgaactgggatgaatacgatggaggtggttcccccggt
gaaagcgtgaccgagagtatgcttgagcgcgaacaagctcttgtcgacgacgacgacaac
aacgatggaggcaaccaaggaggcttcaggagacgaagaagatcctccatcacctatcaa
ttggctgccatcgccgacattggcggagtcaacagcttccgatcatttgccagaagttgg
cagcgagccgcaggattccacgaagttattcctcgccgaccgagttttgtccttgcgccc
gagggagaagcacaagatctcgagtacagccgcagtcatgttcaggggtcgcaaccgcag
tcaggtcttttgcgccaacacctagaagcatcgtcttcccaggccaacggtgaatccagc
tcggccattgactcgtctccaaggccgatcagggcatctcgtcgcgacgacgagacaaag
ccactacttgatgttgaagcgggcgattcatccatcgttggttcgcctcgatcaagcatc
tttgccgttccacctcaccttgcggctcctgatattgttggcagttatggctcgttccgc
gactcttcgccttttggaactttggatagaaattcgcgccaccgcatctcctttagcgag
ggaagtggatggggtgtagccgacgaggatgaagtggaaggcgaagacgcggcgcatggt
gagcaccagcctattcttgtcaaggaggtcaagcagggtaacaaggttgttctcgccgtc
gagggtcagagcactcttcctcagtccgttttcaactccatcaacgctcttattggcgta
ggtctgctcagtcttcccctggccttccagatgacaggctggatcaccggtctgtttctt
ctcacatttacagctgccgtcacatcgtacacaggcaagctgctggccaagtgcatgaac
tttgatcccagcctcataacatattccgacctggcgtacgtctcattcggtacccgcgct
cgaatcattgtttccgcgctcttcagtctcgaattaatagcagcgtgtgtcgctttggtc
atcctctttgccgactccctgagcctcctgcttccaggctttgctactgtcaatacttgg
aaggttgtggcctcttgtttggtgttggttctcaatgcgcttcctctacgtcttttgagt
tacaccagcgttgttggtatcttttccactttctgcattgttgtgattgttattatcgac
ggtttctacaaaccaaactatcctggttcgttgcgtgaacccgcgacgacttacctcctt
cctgagaactggctggctgtaccccttgcatatggtctccttgccagcccatggggtgct
cactctgtgtttccatcgatttatcgtgacatgcgccacccatacaaatggggcaaggcc
gtcaacatcacattttccttctcttacctggtggatacctgtctagctgtgatcggtctg
ctcatgttcggtgatggtatcaaggatgccatcacctccaacattctcaagtccaaggga
taccctgatgctttgaagatcataatgtgcatcttcattgccattatccccttgaccaag
attcctctcaatgctcgtcctatcatcacaactttggacgtcatctgtggtgttcacgaa
cagcaccaccaccatcacgatacacctcacagccagcccactcgatcatctgtccttatc
accaaggcggttcgaatgcttgtccgagtttttgttgtcattcttctgctgttcatctcc
atcgttttcccagctttcgactccgtgtgtgcattcctcggcgctgcgctctgcactctc
atctccatcatcctgcccatctcattctatctgaagctgtactggcaggatgttactttc
agagaaaagaccgtctccgccatactcctcgttgtgttttccatcttgggtacacttgga
actatctggacattcttgcctaagcatctcatcggcgctgactag
>Fp81
atgtctgcggcgcggaatcctacgaactgggatgaatacgatggaggtggttcccccggt
gaaagcgtgaccgagagtatgcttgagcgcgaacaagctcttgtcgacgacgacgacaac
aacgatggaggcaaccaaggaggcttcaggagacgaagaagatcctccatcacctatcaa
ttggctgccatcgccgacattggcggagtcaacagcttccgatcatttgccagaagttgg
cagcgagccgcaggattccacgaagttattcctcgccgaccgagttttgtccttgcgccc
gagggagaagcacaagatctcgagtacagccgcagtcatgttcaggggtcgcaaccgcag
tcaggtcttttgcgccaacacctagaagcatcgtcttcccaggccaacggtgaatccagc
tcggccattgactcgtctccaaggccgatcagggcatctcgtcgcgacgacgagacaaag
ccactacttgatgttgaagcgggcgattcatccatcgttggttcgcctcgatcaagcatc
tttgccgttccacctcaccttgcggctcctgatattgttggcagttatggctcgttccgc
gactcttcgccttttggaactttggatagaaattcgcgccaccgcatctcctttagcgag
ggaagtggatggggtgtagccgacgaggatgaagtggaaggcgaagacgcggcgcatggt
gagcaccagcctattcttgtcaaggaggtcaagcagggtaacaaggttgttctcgccgtc
gagggtcagagcactcttcctcagtccgttttcaactccatcaacgctcttattggcgta
ggtctgctcagtcttcccctggccttccagatgacaggctggatcaccggtctgtttctt
ctcacatttacagctgccgtcacatcgtacacaggcaagctgctggccaagtgcatgaac
tttgatcccagcctcataacatattccgacctggcgtacgtctcattcggtacccgcgct
cgaatcattgtttccgcgctcttcagtctcgaattaatagcagcgtgtgtcgctttggtc
atcctctttgccgactccctgagcctcctgcttccaggctttgctactgtcaatacttgg
aaggttgtggcctcttgtttggtgttggttctcaatgcgcttcctctacgtcttttgagt
tacaccagcgttgttggtatcttttccactttctgcattgttgtgattgttattatcgac
ggtttctacaaaccaaactatcctggttcgttgcgtgaacccgcgacgacttacctcctt
cctgagaactggctggctgtaccccttgcatatggtctccttgccagcccatggggtgct
cactctgtgtttccatcgatttatcgtgacatgcgccacccatacaaatggggcaaggcc
gtcaacatcacattttccttctcttacctggtggatacctgtctagctgtgatcggtctg
ctcatgttcggtgatggtatcaaggatgccatcacctccaacattctcaagtccaaggga
taccctgatgctttgaagatcataatgtgcatcttcattgccattatccccttgaccaag
attcctctcaatgctcgtcctatcatcacaactttggacgtcatctgtggtgttcacgaa
cagcaccaccaccatcacgatacacctcacagccagcccactcgatcatctgtccttatc
accaaggcggttcgaatgcttgtccgagtttttgttgtcattcttctgctgttcatctcc
atcgttttcccagctttcgactccgtgtgtgcattcctcggcgctgcgctctgcactctc
atctccatcatcctgcccatctcattctatctgaagctgtactggcaggatgttactttc
agagaaaagaccgtctccgccatactcctcgttgtgttttccatcttgggtacacttgga
actatctggacattcttgcctaagcatctcatcggcgctgactag
>Fp84
atgtctgcggcgcggaatcctacgaactgggatgaatacgatggaggtggttcccccggt
gaaagcgtgaccgagagtatgcttgagcgcgaacaagctcttgtcgacgacgacgacaac
aacgatggaggcaaccaaggaggcttcaggagacgaagaagatcctccatcacctatcaa
ttggctgccatcgccgacattggcggagtcaacagcttccgatcatttgccagaagttgg
cagcgagccgcaggattccacgaagttattcctcgccgaccgagttttgtccttgcgccc
gagggagaagcacaagatctcgagtacagccgcagtcatgttcaggggtcgcaaccgcag
tcaggtcttttgcgccaacacctagaagcatcgtcttcccaggccaacggtgaatccagc
tcggccattgactcgtctccaaggccgatcagggcatctcgtcgcgacgacgagacaaag
ccactacttgatgttgaagcgggcgattcatccatcgttggttcgcctcgatcaagcatc
tttgccgttccacctcaccttgcggctcctgatattgttggcagttatggctcgttccgc
gactcttcgccttttggaactttggatagaaattcgcgccaccgcatctcctttagcgag
ggaagtggatggggtgtagccgacgaggatgaagtggaaggcgaagacgcggcgcatggt
gagcaccagcctattcttgtcaaggaggtcaagcagggtaacaaggttgttctcgccgtc
gagggtcagagcactcttcctcagtccgttttcaactccatcaacgctcttattggcgta
ggtctgctcagtcttcccctggccttccagatgacaggctggatcaccggtctgtttctt
ctcacatttacagctgccgtcacatcgtacacaggcaagctgctggccaagtgcatgaac
tttgatcccagcctcataacatattccgacctggcgtacgtctcattcggtacccgcgct
cgaatcattgtttccgcgctcttcagtctcgaattaatagcagcgtgtgtcgctttggtc
atcctctttgccgactccctgagcctcctgcttccaggctttgctactgtcaatacttgg
aaggttgtggcctcttgtttggtgttggttctcaatgcgcttcctctacgtcttttgagt
tacaccagcgttgttggtatcttttccactttctgcattgttgtgattgttattatcgac
ggtttctacaaaccaaactatcctggttcgttgcgtgaacccgcgacgacttacctcctt
cctgagaactggctggctgtaccccttgcatatggtctccttgccagcccatggggtgct
cactctgtgtttccatcgatttatcgtgacatgcgccacccatacaaatggggcaaggcc
gtcaacatcacattttccttctcttacctggtggatacctgtctagctgtgatcggtctg
ctcatgttcggtgatggtatcaaggatgccatcacctccaacattctcaagtccaaggga
taccctgatgctttgaagatcataatgtgcatcttcattgccattatccccttgaccaag
attcctctcaatgctcgtcctatcatcacaactttggacgtcatctgtggtgttcacgaa
cagcaccaccaccatcacgatacacctcacagccagcccactcgatcatctgtccttatc
accaaggcggttcgaatgcttgtccgagtttttgttgtcattcttctgctgttcatctcc
atcgttttcccagctttcgactccgtgtgtgcattcctcggcgctgcgctctgcactctc
atctccatcatcctgcccatctcattctatctgaagctgtactggcaggatgttactttc
agagaaaagaccgtctccgccatactcctcgttgtgttttccatcttgggtacacttgga
actatctggacattcttgcctaagcatctcatcggcgctgactag
>Fp86
atgtctgcggcgcggaatcctacgaactgggatgaatacgatggaggtggttcccccggt
gaaagcgtgaccgagagtatgcttgagcgcgaacaagctcttgtcgacgacgacgacaac
aacgatggaggcaaccaaggaggcttcaggagacgaagaagatcctccatcacctatcaa
ttggctgccatcgccgacattggcggagtcaacagcttccgatcatttgccagaagttgg
cagcgagccgcaggattccacgaagttattcctcgccgaccgagttttgtccttgcgccc
gagggagaagcacaagatctcgagtacagccgcagtcatgttcaggggtcgcaaccgcag
tcaggtcttttgcgccaacacctagaagcatcgtcttcccaggccaacggtgaatccagc
tcggccattgactcgtctccaaggccgatcagggcatctcgtcgcgacgacgagacaaag
ccactacttgatgttgaagcgggcgattcatccatcgttggttcgcctcgatcaagcatc
tttgccgttccacctcaccttgcggctcctgatattgttggcagttatggctcgttccgc
gactcttcgccttttggaactttggatagaaattcgcgccaccgcatctcctttagcgag
ggaagtggatggggtgtagccgacgaggatgaagtggaaggcgaagacgcggcgcatggt
gagcaccagcctattcttgtcaaggaggtcaagcagggtaacaaggttgttctcgccgtc
gagggtcagagcactcttcctcagtccgttttcaactccatcaacgctcttattggcgta
ggtctgctcagtcttcccctggccttccagatgacaggctggatcaccggtctgtttctt
ctcacatttacagctgccgtcacatcgtacacaggcaagctgctggccaagtgcatgaac
tttgatcccagcctcataacatattccgacctggcgtacgtctcattcggtacccgcgct
cgaatcattgtttccgcgctcttcagtctcgaattaatagcagcgtgtgtcgctttggtc
atcctctttgccgactccctgagcctcctgcttccaggctttgctactgtcaatacttgg
aaggttgtggcctcttgtttggtgttggttctcaatgcgcttcctctacgtcttttgagt
tacaccagcgttgttggtatcttttccactttctgcattgttgtgattgttattatcgac
ggtttctacaaaccaaactatcctggttcgttgcgtgaacccgcgacgacttacctcctt
cctgagaactggctggctgtaccccttgcatatggtctccttgccagcccatggggtgct
cactctgtgtttccatcgatttatcgtgacatgcgccacccatacaaatggggcaaggcc
gtcaacatcacattttccttctcttacctggtggatacctgtctagctgtgatcggtctg
ctcatgttcggtgatggtatcaaggatgccatcacctccaacattctcaagtccaaggga
taccctgatgctttgaagatcataatgtgcatcttcattgccattatccccttgaccaag
attcctctcaatgctcgtcctatcatcacaactttggacgtcatctgtggtgttcacgaa
cagcaccaccaccatcacgatacacctcacagccagcccactcgatcatctgtccttatc
accaaggcggttcgaatgcttgtccgagtttttgttgtcattcttctgctgttcatctcc
atcgttttcccagctttcgactccgtgtgtgcattcctcggcgctgcgctctgcactctc
atctccatcatcctgcccatctcattctatctgaagctgtactggcaggatgttactttc
agagaaaagaccgtctccgccatactcctcgttgtgttttccatcttgggtacacttgga
actatctggacattcttgcctaagcatctcatcggcgctgactag
>Fvenenatum.busco
atgtctgcggcgcggaatcctacgaactgggatgaatacgatggaggtggttcccccggt
gaaagcgtgaccgagagcatgcttgagcgcgaacaagctcttgtcgacgacgacg---ac
aacgatggaggcaaccaaggaggcttcacaaggcgaagacgatcctccatcacctatcaa
ttggctgccatcgccgacattggcggagtcaacagcttccgatcctttgccagaagttgg
cagcgagccgcaggattccacgaagttattcctcgccgaccgagttttgtccttgcgccc
gagggtgaagcgcaagatctcgagtatagtcgcagtcatgttcaggggtcgcaaccacag
tcgggtcttttgcgccaacacctagaagcatcgtcttcccaggccaacggcgaatccagc
tcggccattgtatcgtctccaaggccgacgcgggcatctcgtcgcgacgacgaaacaaag
ccgctactcgatgttgaggcgggcgattcgtcggtcgttggttcgcctcgatcaagcatc
tttgctgttccacctcatctggcggctcccgatatcgttggcagctatggctcgttccgt
gactcttcgcctttcgggactttggatagaggttcgcgccaccgcatctcctttagcgag
ggaagtgggtggggtgtagccgatgacgaagaagtggaaggcgaagacgcggcgcatggt
gaacaccagcctattcttgtcaaggaggtcaagcagggcaataaggttgttctcgctgta
gagggtcagagcactcttcctcagtccgtcttcaactccatcaacgctcttatcggcgta
ggtctgctcagtctcccgctggccttccagatgacaggctggatcaccggtctgtttctt
ctcacatttacagctgccgtcacgtcatacacaggcaagctgttggccaaatgcatgaac
tttgaccctagtctcatcacatattccgacttggcgtatgtctcattcggtacccgcgct
cgagtcattgtttccgcgctcttcagtctcgaattgatagcagcgtgtgtcgctttagtc
atcctctttgccgactccctgagcctcctgcttccaggctttgctactgtcaacacctgg
aaggttgtggcctctggtttggtattggtgctcaatgcgctacccctccgtctgttgagt
tacaccagcgttgttggtatcttttccactttctgcattgttgtgattgttattatcgac
ggtttctacaaaccaaactatcctggttcgcttcgtgaacccgcgacgacttatctcctt
cccgagaactggctggctgtgcccctcgcatatggtctccttgccagcccatggggtgcc
cactccgtgtttccatcgatttatcgtgacatgcgccacccatacaaatggggcaaagct
gtcaacatcacattctccttctcttacctagtggatacctgcctggccgtgatcggtctg
ctcatgttcggtgatggtatcaaggatgccatcacctctaacattctcaagtccaagggt
tatcccgacgctttgaagatcataatgtgcatcttcattgctatcatccccttgaccaag
attcctctcaacgcccgtcctatcatcacaactttggacgtcatctgtggtgtccacgaa
cagcaccatcaccatcatgacatatctcacagccaacccactcgatcatctgtccttatc
accaaggcggtccgaatgcttgtccgagtctttgttgttattcttctgttgttcatctcc
atcgtcttcccagccttcgactccgtgtgtgcattccttggcgccgcgctctgcaccctc
atctccatcatcctgcccatctcattctatctgaagctgtactggcaggatgttactttc
cgagaaaaggccgtttcggccatactgctcgttgtgttttccatcttgggtacacttgga
actatctggacattcttgcctaagcatctcatcggcgctgactag
