# Supplementary material for: Apicidin biosynthesis is linked to accessory chromosomes in Fusarium poae isolates
Source: BMC Genomics. 2021 Aug 4;22:591. doi: 10.1186/s12864-021-07617-y (PMC8340494; doi:10.1186/s12864-021-07617-y)
Supplement: Supplementary file 17 — Additional file 17. Compressed folder containing alignments for each of the 4141 orthologs used in BUSCO analysis. [file 12864_2021_7617_MOESM17_ESM.zip › Fven2_nt_MAFFT/28511at5125_nt.mafft.fasta]

>Fp105
atgtctgcgtctttctttatcccaaataagaatgttggcaaccaagctgactctgaagat
tggagaatccgtggttataaccctttgactcccccggacctgctccagcacgaaatctcc
caaacctccgaatcaaagaagacagtcctcgagggccgcaacgaaactgtcgctattgtc
aatggcaccgacgagaagaaccgattgctcgttgttattggcccatgttccatccacgac
cccgcggctgcccttgcctactgcgacctcctcttgaaggagaaggaaaagcacaaggat
gagcttcttattgttatgcgatcttacctcgagaagccgcgcacaactgttggctggaag
ggcttgatcaacgaccccgatatcgatggcagcttcaagattaacaagggtctgcgcatc
tctagacagctctttgttgatctgactgccaagggcatgcctattgccagcgaaatgctg
gataccatctcaccccagttccttgctgatttgctctcagtcggtgccattggcgcccgt
acaactgagagtcagctccaccgtgaacttgccagtggcctgagtttccctgtgggcttc
aagaacggcactgatggttctctgggcgtcgctattgatgccattggtgcggcccagcat
cctcaccatttcctttcggttaccaagcctggcgttgtcgccattgttggtactgagggc
aacaatgactgcttcgttatcctccgaggtggctccaagggcaccaacttcgacgctgag
agcattgctcttgctaaggaggcgcttcagaagaagggtgtgcgacagcgagttatgatt
gactgcagtcatggaaactcttccaaggaccacaagaaccaacccaaggttgctgctgat
atcgccggccagatctccaagggcgaggatggcatcatgggagttatgattgagagcaac
attaacgagggtaaccaaaaggttcccgccgagggcaagtccggactcaagtacggcgtc
agcatcactgatgcttgtatcagctgggaggataccatctccacgctcgacactcttgcg
caggccgtgaaagaccgccgcaagcttgccaactcaaatggtgcctaa
>Fp108
atgtctgcgtctttctttatcccaaataagaatgttggcaaccaagctgactctgaagat
tggagaatccgtggttataaccctttgactcccccggacctgctccagcacgaaatctcc
caaacctccgaatcaaagaagacagtcctcgagggccgcaacgaaactgtcgctattgtc
aatggcaccgacgagaagaaccgattgctcgttgttattggcccatgttccatccacgac
cccgcggctgcccttgcctactgcgacctcctcttgaaggagaaggaaaagcacaaggat
gagcttcttattgttatgcgatcttacctcgagaagccgcgcacaactgttggctggaag
ggcttgatcaacgaccccgatatcgatggcagcttcaagattaacaagggtctgcgcatc
tctagacagctctttgttgatctgactgccaagggcatgcctattgccagcgaaatgctg
gataccatctcaccccagttccttgctgatttgctctcagtcggtgccattggcgcccgt
acaactgagagtcagctccaccgtgaacttgccagtggcctgagtttccctgtgggcttc
aagaacggcactgatggttctctgggcgtcgctattgatgccattggtgcggcccagcat
cctcaccatttcctttcggttaccaagcctggcgttgtcgccattgttggtactgagggc
aacaatgactgcttcgttatcctccgaggtggctccaagggcaccaacttcgacgctgag
agcattgctcttgctaaggaggcgcttcagaagaagggtgtgcgacagcgagttatgatt
gactgcagtcatggaaactcttccaaggaccacaagaaccaacccaaggttgctgctgat
atcgccggccagatctccaagggcgaggatggcatcatgggagttatgattgagagcaac
attaacgagggtaaccaaaaggttcccgccgagggcaagtccggactcaagtacggcgtc
agcatcactgatgcttgtatcagctgggaggataccatctccacgctcgacactcttgcg
caggccgtgaaagaccgccgcaagcttgccaactcaaatggtgcctaa
>Fp118
atgtctgcgtctttctttatcccaaataagaatgttggcaaccaagctgactctgaagat
tggagaatccgtggttataaccctttgactcccccggacctgctccagcacgaaatctcc
caaacctccgaatcaaagaagacagtcctcgagggccgcaacgaaactgtcgctattgtc
aatggcaccgacgagaagaaccgattgctcgttgttattggcccatgttccatccacgac
cccgcggctgcccttgcctactgcgacctcctcttgaaggagaaggaaaagcacaaggat
gagcttcttattgttatgcgatcttacctcgagaagccgcgcacaactgttggctggaag
ggcttgatcaacgaccccgatatcgatggcagcttcaagattaacaagggtctgcgcatc
tctagacagctctttgttgatctgactgccaagggcatgcctattgccagcgaaatgctg
gataccatctcaccccagttccttgctgatttgctctcagtcggtgccattggcgcccgt
acaactgagagtcagctccaccgtgaacttgccagtggcctgagtttccctgtgggcttc
aagaacggcactgatggttctctgggcgtcgctattgatgccattggtgcggcccagcat
cctcaccatttcctttcggttaccaagcctggcgttgtcgccattgttggtactgagggc
aacaatgactgcttcgttatcctccgaggtggctccaagggcaccaacttcgacgctgag
agcattgctcttgctaaggaggcgcttcagaagaagggtgtgcgacagcgagttatgatt
gactgcagtcacggaaactcttccaaggaccacaagaaccaacccaaggttgctgctgat
attgccggccagatctccaagggcgaggatggcatcatgggagttatgattgagagcaac
attaacgagggtaaccaaaaggttcccgccgagggcaagtccggactcaagtacggcgtc
agtatcactgatgcttgtatcagctgggaggataccatctccacgctcgacactctagcg
caggccgtgaaagaccgccgcaagcttgccaactcaaatggtgcctaa
>Fp122
atgtctgcgtctttctttatcccaaataagaatgttggcaaccaagctgactctgaagat
tggagaatccgtggttataaccctttgactcccccggacctgctccagcacgaaatctcc
caaacctccgaatcaaagaagacagtcctcgagggccgcaacgaaactgtcgctattgtc
aatggcaccgacgagaagaaccgattgctcgttgttattggcccatgttccatccacgac
cccgcggctgcccttgcctactgcgacctcctcttgaaggagaaggaaaagcacaaggat
gagcttcttattgttatgcgatcttacctcgagaagccgcgcacaactgttggctggaag
ggcttgatcaacgaccccgatatcgatggcagcttcaagattaacaagggtctgcgcatc
tctagacagctctttgttgatctgactgccaagggcatgcctattgccagcgaaatgctg
gataccatctcaccccagttccttgctgatttgctctcagtcggtgccattggcgcccgt
acaactgagagtcagctccaccgtgaacttgccagtggcctgagtttccctgtgggcttc
aagaacggcactgatggttctctgggcgtcgctattgatgccattggtgcggcccagcat
cctcaccatttcctttcggttaccaagcctggcgttgtcgccattgttggtactgagggc
aacaatgactgcttcgttatcctccgaggtggctccaagggcaccaacttcgacgctgag
agcattgctcttgctaaggaggcgcttcagaagaagggtgtgcgacagcgagttatgatt
gactgcagtcatggaaactcttccaaggaccacaagaaccaacccaaggttgctgctgat
atcgccggccagatctccaagggcgaggatggcatcatgggagttatgattgagagcaac
attaacgagggtaaccaaaaggttcccgccgagggcaagtccggactcaagtacggcgtc
agcatcactgatgcttgtatcagctgggaggataccatctccacgctcgacactcttgcg
caggccgtgaaagaccgccgcaagcttgccaactcaaatggtgcctaa
>Fp125
atgtctgcgtctttctttatcccaaataagaatgttggcaaccaagctgactctgaagat
tggagaatccgtggttataaccctttgactcccccggacctgctccagcacgaaatctcc
caaacctccgaatcaaagaagacagtcctcgagggccgcaacgaaactgtcgctattgtc
aatggcaccgacgagaagaaccgattgctcgttgttattggcccatgttccatccacgac
cccgcggctgcccttgcctactgcgacctcctcttgaaggagaaggaaaagcacaaggat
gagcttcttattgttatgcgatcttacctcgagaagccgcgcacaactgttggctggaag
ggcttgatcaacgaccccgatatcgatggcagcttcaagattaacaagggtctgcgcatc
tctagacagctctttgttgatctgactgccaagggcatgcctattgccagcgaaatgctg
gataccatctcaccccagttccttgctgatttgctctcagtcggtgccattggcgcccgt
acaactgagagtcagctccaccgtgaacttgccagtggcctgagtttccctgtgggcttc
aagaacggcactgatggttctctgggcgtcgctattgatgccattggtgcggcccagcat
cctcaccatttcctttcggttaccaagcctggcgttgtcgccattgttggtactgagggc
aacaatgactgcttcgttatcctccgaggtggctccaagggcaccaacttcgacgctgag
agcattgctcttgctaaggaggcgcttcagaagaagggtgtgcgacagcgagttatgatt
gactgcagtcacggaaactcttccaaggaccacaagaaccaacccaaggttgctgctgat
atcgccggccagatctccaagggcgaggatggcatcatgggagttatgattgagagcaac
attaacgagggtaaccaaaaggttcccgccgagggcaagtccggactcaagtacggcgtc
agcatcactgatgcttgtatcagctgggaggataccatctccacgctcgacactcttgcg
caggccgtgaaagaccgccgcaagcttgccaactcaaatggtgcctaa
>Fp13r
atgtctgcgtctttctttatcccaaataagaatgttggcaaccaagctgactctgaagat
tggagaatccgtggttataaccctttgactcccccggacctgctccagcacgaaatctcc
caaacctccgaatcaaagaagacagtcctcgagggccgcaacgaaactgtcgctattgtc
aatggcaccgacgagaagaaccgattgctcgttgttattggcccatgttccatccacgac
cccgcggctgcccttgcctactgcgacctcctcttgaaggagaaggaaaagcacaaggat
gagcttcttattgttatgcgatcttacctcgagaagccgcgcacaactgttggctggaag
ggcttgatcaacgaccccgatatcgatggcagcttcaagattaacaagggtctgcgcatc
tctagacagctctttgttgatctgactgccaagggcatgcctattgccagcgaaatgctg
gataccatctcaccccagttccttgctgatttgctctcagtcggtgccattggcgcccgt
acaactgagagtcagctccaccgtgaacttgccagtggcctgagtttccctgtgggcttc
aagaacggcactgatggttctctgggcgtcgctattgatgccattggtgcggcccagcat
cctcaccatttcctttcggttaccaagcctggcgttgtcgccattgttggtactgagggc
aacaatgactgcttcgttatcctccgaggtggctccaagggcaccaacttcgacgctgag
agcattgctcttgctaaggaggcgcttcagaagaagggtgtgcgacagcgagttatgatt
gactgcagtcatggaaactcttccaaggaccacaagaaccaacccaaggttgctgctgat
atcgccggccagatctccaagggcgaggatggcatcatgggagttatgattgagagcaac
attaacgagggtaaccaaaaggttcccgccgagggcaagtccggactcaagtacggcgtc
agcatcactgatgcttgtatcagctgggaggataccatctccacgctcgacactcttgcg
caggccgtgaaagaccgccgcaagcttgccaactcaaatggtgcctaa
>Fp144
atgtctgcgtctttctttatcccaaataagaatgttggcaaccaagctgactctgaagat
tggagaatccgtggttataaccctttgactcccccggacctgctccagcacgaaatctcc
cagacctccgaatcaaagaagacagtcctcgagggccgcaacgaaactgtcgctattgtc
aatggcaccgacgagaagaaccgattgctcgttgttattggcccatgttccatccacgac
cccgcggctgcccttgcctactgcgacctcctcttgaaggagaaggaaaagcacaaggat
gagcttcttattgttatgcgatcttacctcgagaagccgcgcacaactgttggctggaag
ggcttgatcaacgaccccgatatcgatggcagcttcaagattaacaagggtctgcgcatc
tctagacagctctttgttgatctgactgccaagggcatgcctattgccagcgaaatgctg
gataccatctcaccccagttccttgctgatttgctctcagtcggtgccattggcgcccgt
acaactgagagtcagctccaccgtgaacttgccagtggcctgagtttccctgtgggcttc
aagaacggcactgatggttctctgggcgtcgctattgatgccattggtgcggcccagcat
cctcaccatttcctttcggttaccaagcctggcgttgtcgccattgttggtactgagggc
aacaatgactgcttcgttatcctccgaggtggctccaagggcaccaacttcgacgctgag
agcattgctcttgctaaggaggcgcttcagaagaagggtgtgcgacagcgagttatgatt
gactgcagtcatggaaactcttccaaggaccacaagaaccaacccaaggttgctgctgat
atcgccggccagatctccaagggcgaggatggcatcatgggagttatgattgagagcaac
attaacgagggtaaccaaaaggttcccgccgagggcaagtccggactcaagtacggcgtc
agcatcactgatgcttgtatcagctgggaggataccatctccacgctcgacactcttgcg
caggccgtgaaagaccgccgcaagcttgccaactcaaatggtgcctaa
>Fp146
atgtctgcgtctttctttatcccaaataagaatgttggcaaccaagctgactctgaagat
tggagaatccgtggttataaccctttgactcccccggacctgctccagcacgaaatctcc
caaacctccgaatcaaagaagacagtcctcgagggccgcaacgaaactgtcgctattgtc
aatggcaccgacgagaagaaccgattgctcgttgttattggcccatgttccatccacgac
cccgcggctgcccttgcctactgcgacctcctcttgaaggagaaggaaaagcacaaggat
gagcttcttattgttatgcgatcttacctcgagaagccgcgcacaactgttggctggaag
ggcttgatcaacgaccccgatatcgatggcagcttcaagattaacaagggtctgcgcatc
tctagacagctctttgttgatctgactgccaagggcatgcctattgccagcgaaatgctg
gataccatctcaccccagttccttgctgatttgctctcagtcggtgccattggcgcccgt
acaactgagagtcagctccaccgtgaacttgccagtggcctgagtttccctgtgggcttc
aagaacggcactgatggttctctgggcgtcgctattgatgccattggtgcggcccagcat
cctcaccatttcctttcggttaccaagcctggcgttgtcgccattgttggtactgagggc
aacaatgactgcttcgttatcctccgaggtggctccaagggcaccaacttcgacgctgag
agcattgctcttgctaaggaggcgcttcagaagaagggtgtgcgacagcgagttatgatt
gactgcagtcatggaaactcttccaaggaccacaagaaccaacccaaggttgctgctgat
atcgccggccagatctccaagggcgaggatggcatcatgggagttatgattgagagcaac
attaacgagggtaaccaaaaggttcccgccgagggcaagtccggactcaagtacggcgtc
agcatcactgatgcttgtatcagctgggaggataccatctccacgctcgacactcttgcg
caggccgtgaaagaccgccgcaagcttgccaactcaaatggtgcctaa
>Fp155
atgtctgcgtctttctttatcccaaataagaatgttggcaaccaagctgactctgaagat
tggagaatccgtggttataaccctttgactcccccggacctgctccagcacgaaatctcc
caaacctccgaatcaaagaagacagtcctcgagggccgcaacgaaactgtcgctattgtc
aatggcaccgacgagaagaaccgattgctcgttgttattggcccatgttccatccacgac
cccgcggctgcccttgcctactgcgacctcctcttgaaggagaaggaaaagcacaaggat
gagcttcttattgttatgcgatcttacctcgagaagccgcgcacaactgttggctggaag
ggcttgatcaacgaccccgatatcgatggcagcttcaagattaacaagggtctgcgcatc
tctagacagctctttgttgatctgactgccaagggcatgcctattgccagcgaaatgctg
gataccatctcaccccagttccttgctgatttgctctcagtcggtgccattggcgcccgt
acaactgagagtcagctccaccgtgaacttgccagtggcctgagtttccctgtgggcttc
aagaacggcactgatggttctctgggcgtcgctattgatgccattggtgcggcccagcat
cctcaccatttcctttcggttaccaagcctggcgttgtcgccattgttggtactgagggc
aacaatgactgcttcgttatcctccgaggtggctccaagggcaccaacttcgacgctgag
agcattgctcttgctaaggaggcgcttcagaagaagggtgtgcgacagcgagttatgatt
gactgcagtcacggaaactcttccaaggaccacaagaaccaacccaaggttgctgctgat
attgccggccagatctccaagggcgaggatggcatcatgggagttatgattgagagcaac
attaacgagggtaaccaaaaggttcccgccgagggcaagtccggactcaagtacggcgtc
agtatcactgatgcttgtatcagctgggaggataccatctccacgctcgacactctagcg
caggccgtgaaagaccgccgcaagcttgccaactcaaatggtgcctaa
>Fp157
atgtctgcgtctttctttatcccaaataagaatgttggcaaccaagctgactctgaagat
tggagaatccgtggttataaccctttgactcccccggacctgctccagcacgaaatctcc
caaacctccgaatcaaagaagacagtcctcgagggccgcaacgaaactgtcgctattgtc
aatggcaccgacgagaagaaccgattgctcgttgttattggcccatgttccatccacgac
cccgcggctgcccttgcctactgcgacctcctcttgaaggagaaggaaaagcacaaggat
gagcttcttattgttatgcgatcttacctcgagaagccgcgcacaactgttggctggaag
ggcttgatcaacgaccccgatatcgatggcagcttcaagattaacaagggtctgcgcatc
tctagacagctctttgttgatctgactgccaagggcatgcctattgccagcgaaatgctg
gataccatctcaccccagttccttgctgatttgctctcagtcggtgccattggcgcccgt
acaactgagagtcagctccaccgtgaacttgccagtggcctgagtttccctgtgggcttc
aagaacggcactgatggttctctgggcgtcgctattgatgccattggtgcggcccagcat
cctcaccatttcctttcggttaccaagcctggcgttgtcgccattgttggtactgagggc
aacaatgactgcttcgttatcctccgaggtggctccaagggcaccaacttcgacgctgag
agcattgctcttgctaaggaggcgcttcagaagaagggtgtgcgacagcgagttatgatt
gactgcagtcatggaaactcttccaaggaccacaagaaccaacccaaggttgctgctgat
atcgccggccagatctccaagggcgaggatggcatcatgggagttatgattgagagcaac
attaacgagggtaaccaaaaggttcccgccgagggcaagtccggactcaagtacggcgtc
agcatcactgatgcttgtatcagctgggaggataccatctccacgctcgacactcttgcg
caggccgtgaaagaccgccgcaagcttgccaactcaaatggtgcctaa
>Fp16r
atgtctgcgtctttctttatcccaaataagaatgttggcaaccaagctgactctgaagat
tggagaatccgtggttataaccctttgactcccccggacctgctccagcacgaaatctcc
caaacctccgaatcaaagaagacagtcctcgagggccgcaacgaaactgtcgctattgtc
aatggcaccgacgagaagaaccgattgctcgttgttattggcccatgttccatccacgac
cccgcggctgcccttgcctactgcgacctcctcttgaaggagaaggaaaagcacaaggat
gagcttcttattgttatgcgatcttacctcgagaagccgcgcacaactgttggctggaag
ggcttgatcaacgaccccgatatcgatggcagcttcaagattaacaagggtctgcgcatc
tctagacagctctttgttgatctgactgccaagggcatgcctattgccagcgaaatgctg
gataccatctcaccccagttccttgctgatttgctctcagtcggtgccattggcgcccgt
acaactgagagtcagctccaccgtgaacttgccagtggcctgagtttccctgtgggcttc
aagaacggcactgatggttctctgggcgtcgctattgatgccattggtgcggcccagcat
cctcaccatttcctttcggttaccaagcctggcgttgtcgccattgttggtactgagggc
aacaatgactgcttcgttatcctccgaggtggctccaagggcaccaacttcgacgctgag
agcattgctcttgctaaggaggcgcttcagaagaagggtgtgcgacagcgagttatgatt
gactgcagtcacggaaactcttccaaggaccacaagaaccaacccaaggttgctgctgat
atcgccggccagatctccaagggcgaggatggcatcatgggagttatgattgagagcaac
attaacgagggtaaccaaaaggttcccgccgagggcaagtccggactcaagtacggcgtc
agcatcactgatgcttgtatcagctgggaggataccatctccacgctcgacactcttgcg
caggccgtgaaagaccgccgcaagcttgccaactcaaatggtgcctaa
>Fp1r
atgtctgcgtctttctttatcccaaataagaatgttggcaaccaagctgactctgaagat
tggagaatccgtggttataaccctttgactcccccggacctgctccagcacgaaatctcc
caaacctccgaatcaaagaagacagtcctcgagggccgcaacgaaactgtcgctattgtc
aatggcaccgacgagaagaaccgattgctcgttgttattggcccatgttccatccacgac
cccgcggctgcccttgcctactgcgacctcctcttgaaggagaaggaaaagcacaaggat
gagcttcttattgttatgcgatcttacctcgagaagccgcgcacaactgttggctggaag
ggcttgatcaacgaccccgatatcgatggcagcttcaagattaacaagggtctgcgcatc
tctagacagctctttgttgatctgactgccaagggcatgcctattgccagcgaaatgctg
gataccatctcaccccagttccttgctgatttgctctcagtcggtgccattggcgcccgt
acaactgagagtcagctccaccgtgaacttgccagtggcctgagtttccctgtgggcttc
aagaacggcactgatggttctctgggcgtcgctattgatgccattggtgcggcccagcat
cctcaccatttcctttcggttaccaagcctggcgttgtcgccattgttggtactgagggc
aacaatgactgcttcgttatcctccgaggtggctccaagggcaccaacttcgacgctgag
agcattgctcttgctaaggaggcgcttcagaagaagggtgtgcgacagcgagttatgatt
gactgcagtcatggaaactcttccaaggaccacaagaaccaacccaaggttgctgctgat
atcgccggccagatctccaagggcgaggatggcatcatgggagttatgattgagagcaac
attaacgagggtaaccaaaaggttcccgccgagggcaagtccggactcaagtacggcgtc
agcatcactgatgcttgtatcagctgggaggataccatctccacgctcgacactcttgcg
caggccgtgaaagaccgccgcaagcttgccaactcaaatggtgcctaa
>Fp21r
atgtctgcgtctttctttatcccaaataagaatgttggcaaccaagctgactctgaagat
tggagaatccgtggttataaccctttgactcccccggacctgctccagcacgaaatctcc
caaacctccgaatcaaagaagacagtcctcgagggccgcaacgaaactgtcgctattgtc
aatggcaccgacgagaagaaccgattgctcgttgttattggcccatgttccatccacgac
cccgcggctgcccttgcctactgcgacctcctcttgaaggagaaggaaaagcacaaggat
gagcttcttattgttatgcgatcttacctcgagaagccgcgcacaactgttggctggaag
ggcttgatcaacgaccccgatatcgatggcagcttcaagattaacaagggtctgcgcatc
tctagacagctctttgttgatctgactgccaagggcatgcctattgccagcgaaatgctg
gataccatctcaccccagttccttgctgatttgctctcagtcggtgccattggcgcccgt
acaactgagagtcagctccaccgtgaacttgccagtggcctgagtttccctgtgggcttc
aagaacggcactgatggttctctgggcgtcgctattgatgccattggtgcggcccagcat
cctcaccatttcctttcggttaccaagcctggcgttgtcgccattgttggtactgagggc
aacaatgactgcttcgttatcctccgaggtggctccaagggcaccaacttcgacgctgag
agcattgctcttgctaaggaggcgcttcagaagaagggtgtgcgacagcgagttatgatt
gactgcagtcacggaaactcttccaaggaccacaagaaccaacccaaggttgctgctgat
atcgccggccagatctccaagggcgaggatggcatcatgggagttatgattgagagcaac
attaacgagggtaaccaaaaggttcccgccgagggcaagtccggactcaagtacggcgtc
agcatcactgatgcttgtatcagctgggaggataccatctccacgctcgacactcttgcg
caggccgtgaaagaccgccgcaagcttgccaactcaaatggtgcctaa
>Fp24r
atgtctgcgtctttctttatcccaaataagaatgttggcaaccaagctgactctgaagat
tggagaatccgtggttataaccctttgactcccccggacctgctccagcacgaaatctcc
caaacctccgaatcaaagaagacagtcctcgagggccgcaacgaaactgtcgctattgtc
aatggcaccgacgagaagaaccgattgctcgttgttattggcccatgttccatccacgac
cccgcggctgcccttgcctactgcgacctcctcttgaaggagaaggaaaagcacaaggat
gagcttcttattgttatgcgatcttacctcgagaagccgcgcacaactgttggctggaag
ggcttgatcaacgaccccgatatcgatggcagcttcaagattaacaagggtctgcgcatc
tctagacagctctttgttgatctgactgccaagggcatgcctattgccagcgaaatgctg
gataccatctcaccccagttccttgctgatttgctctcagtcggtgccattggcgcccgt
acaactgagagtcagctccaccgtgaacttgccagtggcctgagtttccctgtgggcttc
aagaacggcactgatggttctctgggcgtcgctattgatgccattggtgcggcccagcat
cctcaccatttcctttcggttaccaagcctggcgttgtcgccattgttggtactgagggc
aacaatgactgcttcgttatcctccgaggtggctccaagggcaccaacttcgacgctgag
agcattgctcttgctaaggaggcgcttcagaagaagggtgtgcgacagcgagttatgatt
gactgcagtcacggaaactcttccaaggaccacaagaaccaacccaaggttgctgctgat
atcgccggccagatctccaagggcgaggatggcatcatgggagttatgattgagagcaac
attaacgagggtaaccaaaaggttcccgccgagggcaagtccggactcaagtacggcgtc
agcatcactgatgcttgtatcagctgggaggataccatctccacgctcgacactcttgcg
caggccgtgaaagaccgccgcaagcttgccaactcaaatggtgcctaa
>Fp2516
atgtctgcgtctttctttatcccaaataagaatgttggcaaccaagctgactctgaagat
tggagaatccgtggttataaccctttgactcccccggacctgctccagcacgaaatctcc
caaacctccgaatcaaagaagacagtcctcgagggccgcaacgaaactgtcgctattgtc
aatggcaccgacgagaagaaccgattgctcgttgttattggcccatgttccatccacgac
cccgcggctgcccttgcctactgcgacctcctcttgaaggagaaggaaaagcacaaggat
gagcttcttattgttatgcgatcttacctcgagaagccgcgcacaactgttggctggaag
ggcttgatcaacgaccccgatatcgatggcagcttcaagattaacaagggtctgcgcatc
tctagacagctctttgttgatctgactgccaagggcatgcctattgccagcgaaatgctg
gataccatctcaccccagttccttgctgatttgctctcagtcggtgccattggcgcccgt
acaactgagagtcagctccaccgtgaacttgccagtggcctgagtttccctgtgggcttc
aagaacggcactgatggttctctgggcgtcgctattgatgccattggtgcggcccagcat
cctcaccatttcctttcggttaccaagcctggcgttgtcgccattgttggtactgagggc
aacaatgactgcttcgttatcctccgaggtggctccaagggcaccaacttcgacgctgag
agcattgctcttgctaaggaggcgcttcagaagaagggtgtgcgacagcgagttatgatt
gactgcagtcacggaaactcttccaaggaccacaagaaccaacccaaggttgctgctgat
attgccggccagatctccaagggcgaggatggcatcatgggagttatgattgagagcaac
attaacgagggtaaccaaaaggttcccgccgagggcaagtccggactcaagtacggcgtc
agtatcactgatgcttgtatcagctgggaggataccatctccacgctcgacactctagcg
caggccgtgaaagaccgccgcaagcttgccaactcaaatggtgcctaa
>Fp26r
atgtctgcgtctttctttatcccaaataagaatgttggcaaccaagctgactctgaagat
tggagaatccgtggttataaccctttgactcccccggacctgctccagcacgaaatctcc
caaacctccgaatcaaagaagacagtcctcgagggccgcaacgaaactgtcgctattgtc
aatggcaccgacgagaagaaccgattgctcgttgttattggcccatgttccatccacgac
cccgcggctgcccttgcctactgcgacctcctcttgaaggagaaggaaaagcacaaggat
gagcttcttattgttatgcgatcttacctcgagaagccgcgcacaactgttggctggaag
ggcttgatcaacgaccccgatatcgatggcagcttcaagattaacaagggtctgcgcatc
tctagacagctctttgttgatctgactgccaagggcatgcctattgccagcgaaatgctg
gataccatctcaccccagttccttgctgatttgctctcagtcggtgccattggcgcccgt
acaactgagagtcagctccaccgtgaacttgccagtggcctgagtttccctgtgggcttc
aagaacggcactgatggttctctgggcgtcgctattgatgccattggtgcggcccagcat
cctcaccatttcctttcggttaccaagcctggcgttgtcgccattgttggtactgagggc
aacaatgactgcttcgttatcctccgaggtggctccaagggcaccaacttcgacgctgag
agcattgctcttgctaaggaggcgcttcagaagaagggtgtgcgacagcgagttatgatt
gactgcagtcatggaaactcttccaaggaccacaagaaccaacccaaggttgctgctgat
atcgccggccagatctccaagggcgaggatggcatcatgggagttatgattgagagcaac
attaacgagggtaaccaaaaggttcccgccgagggcaagtccggactcaagtacggcgtc
agcatcactgatgcttgtatcagctgggaggataccatctccacgctcgacactcttgcg
caggccgtgaaagaccgccgcaagcttgccaactcaaatggtgcctaa
>Fp33
atgtctgcgtctttctttatcccaaataagaatgttggcaaccaagctgactctgaagat
tggagaatccgtggttataaccctttgactcccccggacctgctccagcacgaaatctcc
caaacctccgaatcaaagaagacagtcctcgagggccgcaacgaaactgtcgctattgtc
aatggcaccgacgagaagaaccgattgctcgttgttattggcccatgttccatccacgac
cccgcggctgcccttgcctactgcgacctcctcttgaaggagaaggaaaagcacaaggat
gagcttcttattgttatgcgatcttacctcgagaagccgcgcacaactgttggctggaag
ggcttgatcaacgaccccgatatcgatggcagcttcaagattaacaagggtctgcgcatc
tctagacagctctttgttgatctgactgccaagggcatgcctattgccagcgaaatgctg
gataccatctcaccccagttccttgctgatttgctctcagtcggtgccattggcgcccgt
acaactgagagtcagctccaccgtgaacttgccagtggcctgagtttccctgtgggcttc
aagaacggcactgatggttctctgggcgtcgctattgatgccattggtgcggcccagcat
cctcaccatttcctttcggttaccaagcctggcgttgtcgccattgttggtactgagggc
aacaatgactgcttcgttatcctccgaggtggctccaagggcaccaacttcgacgctgag
agcattgctcttgctaaggaggcgcttcagaagaagggtgtgcgacagcgagttatgatt
gactgcagtcacggaaactcttccaaggaccacaagaaccaacccaaggttgctgctgat
atcgccggccagatctccaagggcgaggatggcatcatgggagttatgattgagagcaac
attaacgagggtaaccaaaaggttcccgccgagggcaagtccggactcaagtacggcgtc
agcatcactgatgcttgtatcagctgggaggataccatctccacgctcgacactcttgcg
caggccgtgaaagaccgccgcaagcttgccaactcaaatggtgcctaa
>Fp34
atgtctgcgtctttctttatcccaaataagaatgttggcaaccaagctgactctgaagat
tggagaatccgtggttataaccctttgactcccccggacctgctccagcacgaaatctcc
caaacctccgaatcaaagaagacagtcctcgagggccgcaacgaaactgtcgctattgtc
aatggcaccgacgagaagaaccgattgctcgttgttattggcccatgttccatccacgac
cccgcggctgcccttgcctactgcgacctcctcttgaaggagaaggaaaagcacaaggat
gagcttcttattgttatgcgatcttacctcgagaagccgcgcacaactgttggctggaag
ggcttgatcaacgaccccgatatcgatggcagcttcaagattaacaagggtctgcgcatc
tctagacagctctttgttgatctgactgccaagggcatgcctattgccagcgaaatgctg
gataccatctcaccccagttccttgctgatttgctctcagtcggtgccattggcgcccgt
acaactgagagtcagctccaccgtgaacttgccagtggcctgagtttccctgtgggcttc
aagaacggcactgatggttctctgggcgtcgctattgatgccattggtgcggcccagcat
cctcaccatttcctttcggttaccaagcctggcgttgtcgccattgttggtactgagggc
aacaatgactgcttcgttatcctccgaggtggctccaagggcaccaacttcgacgctgag
agcattgctcttgctaaggaggcgcttcagaagaagggtgtgcgacagcgagttatgatt
gactgcagtcatggaaactcttccaaggaccacaagaaccaacccaaggttgctgctgat
atcgccggccagatctccaagggcgaggatggcatcatgggagttatgattgagagcaac
attaacgagggtaaccaaaaggttcccgccgagggcaagtccggactcaagtacggcgtc
agcatcactgatgcttgtatcagctgggaggataccatctccacgctcgacactcttgcg
caggccgtgaaagaccgccgcaagcttgccaactcaaatggtgcctaa
>Fp35
atgtctgcgtctttctttatcccaaataagaatgttggcaaccaagctgactctgaagat
tggagaatccgtggttataaccctttgactcccccggacctgctccagcacgaaatctcc
cagacctccgaatcaaagaagacagtcctcgagggccgcaacgaaactgtcgctattgtc
aatggcaccgacgagaagaaccgattgctcgttgttattggcccatgttccatccacgac
cccgcggctgcccttgcctactgcgacctcctcttgaaggagaaggaaaagcacaaggat
gagcttcttattgttatgcgatcttacctcgagaagccgcgcacaactgttggctggaag
ggcttgatcaacgaccccgatatcgatggcagcttcaagattaacaagggtctgcgcatc
tctagacagctctttgttgatctgactgccaagggcatgcctattgccagcgaaatgctg
gataccatctcaccccagttccttgctgatttgctctcagtcggtgccattggcgcccgt
acaactgagagtcagctccaccgtgaacttgccagtggcctgagtttccctgtgggcttc
aagaacggcactgatggttctctgggcgtcgctattgatgccattggtgcggcccagcat
cctcaccatttcctttcggttaccaagcctggcgttgtcgccattgttggtactgagggc
aacaatgactgcttcgttatcctccgaggtggctccaagggcaccaacttcgacgctgag
agcattgctcttgctaaggaggcgcttcagaagaagggtgtgcgacagcgagttatgatt
gactgcagtcatggaaactcttccaaggaccacaagaaccaacccaaggttgctgctgat
atcgccggccagatctccaagggcgaggatggcatcatgggagttatgattgagagcaac
attaacgagggtaaccaaaaggttcccgccgagggcaagtccggactcaagtacggcgtc
agcatcactgatgcttgtatcagctgggaggataccatctccacgctcgacactcttgcg
caggccgtgaaagaccgccgcaagcttgccaactcaaatggtgcctaa
>Fp38
atgtctgcgtctttctttatcccaaataagaatgttggcaaccaagctgactctgaagat
tggagaatccgtggttataaccctttgactcccccggacctgctccagcacgaaatctcc
caaacctccgaatcaaagaagacagtcctcgagggccgcaacgaaactgtcgctattgtc
aatggcaccgacgagaagaaccgattgctcgttgttattggcccatgttccatccacgac
cccgcggctgcccttgcctactgcgacctcctcttgaaggagaaggaaaagcacaaggat
gagcttcttattgttatgcgatcttacctcgagaagccgcgcacaactgttggctggaag
ggcttgatcaacgaccccgatatcgatggcagcttcaagattaacaagggtctgcgcatc
tctagacagctctttgttgatctgactgccaagggcatgcctattgccagcgaaatgctg
gataccatctcaccccagttccttgctgatttgctctcagtcggtgccattggcgcccgt
acaactgagagtcagctccaccgtgaacttgccagtggcctgagtttccctgtgggcttc
aagaacggcactgatggttctctgggcgtcgctattgatgccattggtgcggcccagcat
cctcaccatttcctttcggttaccaagcctggcgttgtcgccattgttggtactgagggc
aacaatgactgcttcgttatcctccgaggtggctccaagggcaccaacttcgacgctgag
agcattgctcttgctaaggaggcgcttcagaagaagggtgtgcgacagcgagttatgatt
gactgcagtcatggaaactcttccaaggaccacaagaaccaacccaaggttgctgctgat
atcgccggccagatctccaagggcgaggatggcatcatgggagttatgattgagagcaac
attaacgagggtaaccaaaaggttcccgccgagggcaagtccggactcaagtacggcgtc
agcatcactgatgcttgtatcagctgggaggataccatctccacgctcgacactcttgcg
caggccgtgaaagaccgccgcaagcttgccaactcaaatggtgcctaa
>Fp39
atgtctgcgtctttctttatcccaaataagaatgttggcaaccaagctgactctgaagat
tggagaatccgtggttataaccctttgactcccccggacctgctccagcacgaaatctcc
caaacctccgaatcaaagaagacagtcctcgagggccgcaacgaaactgtcgctattgtc
aatggcaccgacgagaagaaccgattgctcgttgttattggcccatgttccatccacgac
cccgcggctgcccttgcctactgcgacctcctcttgaaggagaaggaaaagcacaaggat
gagcttcttattgttatgcgatcttacctcgagaagccgcgcacaactgttggctggaag
ggcttgatcaacgaccccgatatcgatggcagcttcaagattaacaagggtctgcgcatc
tctagacagctctttgttgatctgactgccaagggcatgcctattgccagcgaaatgctg
gataccatctcaccccagttccttgctgatttgctctcagtcggtgccattggcgcccgt
acaactgagagtcagctccaccgtgaacttgccagtggcctgagtttccctgtgggcttc
aagaacggcactgatggttctctgggcgtcgctattgatgccattggtgcggcccagcat
cctcaccatttcctttcggttaccaagcctggcgttgtcgccattgttggtactgagggc
aacaatgactgcttcgttatcctccgaggtggctccaagggcaccaacttcgacgctgag
agcattgctcttgctaaggaggcgcttcagaagaagggtgtgcgacagcgagttatgatt
gactgcagtcacggaaactcttccaaggaccacaagaaccaacccaaggttgctgctgat
atcgccggccagatctccaagggcgaggatggcatcatgggagttatgattgagagcaac
attaacgagggtaaccaaaaggttcccgccgagggcaagtccggactcaagtacggcgtc
agcatcactgatgcttgtatcagctgggaggataccatctccacgctcgacactcttgcg
caggccgtgaaagaccgccgcaagcttgccaactcaaatggtgcctaa
>Fp42
atgtctgcgtctttctttatcccaaataagaatgttggcaaccaagctgactctgaagat
tggagaatccgtggttataaccctttgactcccccggacctgctccagcacgaaatctcc
caaacctccgaatcaaagaagacagtcctcgagggccgcaacgaaactgtcgctattgtc
aatggcaccgacgagaagaaccgattgctcgttgttattggcccatgttccatccacgac
cccgcggctgcccttgcctactgcgacctcctcttgaaggagaaggaaaagcacaaggat
gagcttcttattgttatgcgatcttacctcgagaagccgcgcacaactgttggctggaag
ggcttgatcaacgaccccgatatcgatggcagcttcaagattaacaagggtctgcgcatc
tctagacagctctttgttgatctgactgccaagggcatgcctattgccagcgaaatgctg
gataccatctcaccccagttccttgctgatttgctctcagtcggtgccattggcgcccgt
acaactgagagtcagctccaccgtgaacttgccagtggcctgagtttccctgtgggcttc
aagaacggcactgatggttctctgggcgtcgctattgatgccattggtgcggcccagcat
cctcaccatttcctttcggttaccaagcctggcgttgtcgccattgttggtactgagggc
aacaatgactgcttcgttatcctccgaggtggctccaagggcaccaacttcgacgctgag
agcattgctcttgctaaggaggcgcttcagaagaagggtgtgcgacagcgagttatgatt
gactgcagtcacggaaactcttccaaggaccacaagaaccaacccaaggttgctgctgat
atcgccggccagatctccaagggcgaggatggcatcatgggagttatgattgagagcaac
attaacgagggtaaccaaaaggttcccgccgagggcaagtccggactcaagtacggcgtc
agcatcactgatgcttgtatcagctgggaggataccatctccacgctcgacactcttgcg
caggccgtgaaagaccgccgcaagcttgccaactcaaatggtgcctaa
>Fp44
atgtctgcgtctttctttatcccaaataagaatgttggcaaccaagctgactctgaagat
tggagaatccgtggttataaccctttgactcccccggacctgctccagcacgaaatctcc
caaacctccgaatcaaagaagacagtcctcgagggccgcaacgaaactgtcgctattgtc
aatggcaccgacgagaagaaccgattgctcgttgttattggcccatgttccatccacgac
cccgcggctgcccttgcctactgcgacctcctcttgaaggagaaggaaaagcacaaggat
gagcttcttattgttatgcgatcttacctcgagaagccgcgcacaactgttggctggaag
ggcttgatcaacgaccccgatatcgatggcagcttcaagattaacaagggtctgcgcatc
tctagacagctctttgttgatctgactgccaagggcatgcctattgccagcgaaatgctg
gataccatctcaccccagttccttgctgatttgctctcagtcggtgccattggcgcccgt
acaactgagagtcagctccaccgtgaacttgccagtggcctgagtttccctgtgggcttc
aagaacggcactgatggttctctgggcgtcgctattgatgccattggtgcggcccagcat
cctcaccatttcctttcggttaccaagcctggcgttgtcgccattgttggtactgagggc
aacaatgactgcttcgttatcctccgaggtggctccaagggcaccaacttcgacgctgag
agcattgctcttgctaaggaggcgcttcagaagaagggtgtgcgacagcgagttatgatt
gactgcagtcatggaaactcttccaaggaccacaagaaccaacccaaggttgctgctgat
atcgccggccagatctccaagggcgaggatggcatcatgggagttatgattgagagcaac
attaacgagggtaaccaaaaggttcccgccgagggcaagtccggactcaagtacggcgtc
agcatcactgatgcttgtatcagctgggaggataccatctccacgctcgacactcttgcg
caggccgtgaaagaccgccgcaagcttgccaactcaaatggtgcctaa
>Fp49
atgtctgcgtctttctttatcccaaataagaatgttggcaaccaagctgactctgaagat
tggagaatccgtggttataaccctttgactcccccggacctgctccagcacgaaatctcc
caaacctccgaatcaaagaagacagtcctcgagggccgcaacgaaactgtcgctattgtc
aatggcaccgacgagaagaaccgattgctcgttgttattggcccatgttccatccacgac
cccgcggctgcccttgcctactgcgacctcctcttgaaggagaaggaaaagcacaaggat
gagcttcttattgttatgcgatcttacctcgagaagccgcgcacaactgttggctggaag
ggcttgatcaacgaccccgatatcgatggcagcttcaagattaacaagggtctgcgcatc
tctagacagctctttgttgatctgactgccaagggcatgcctattgccagcgaaatgctg
gataccatctcaccccagttccttgctgatttgctctcagtcggtgccattggcgcccgt
acaactgagagtcagctccaccgtgaacttgccagtggcctgagtttccctgtgggcttc
aagaacggcactgatggttctctgggcgtcgctattgatgccattggtgcggcccagcat
cctcaccatttcctttcggttaccaagcctggcgttgtcgccattgttggtactgagggc
aacaatgactgcttcgttatcctccgaggtggctccaagggcaccaacttcgacgctgag
agcattgctcttgctaaggaggcgcttcagaagaagggtgtgcgacagcgagttatgatt
gactgcagtcacggaaactcttccaaggaccacaagaaccaacccaaggttgctgctgat
atcgccggccagatctccaagggcgaggatggcatcatgggagttatgattgagagcaac
attaacgagggtaaccaaaaggttcccgccgagggcaagtccggactcaagtacggcgtc
agcatcactgatgcttgtatcagctgggaggataccatctccacgctcgacactcttgcg
caggccgtgaaagaccgccgcaagcttgccaactcaaatggtgcctaa
>Fp50
atgtctgcgtctttctttatcccaaataagaatgttggcaaccaagctgactctgaagat
tggagaatccgtggttataaccctttgactcccccggacctgctccagcacgaaatctcc
caaacctccgaatcaaagaagacagtcctcgagggccgcaacgaaactgtcgctattgtc
aatggcaccgacgagaagaaccgattgctcgttgttattggcccatgttccatccacgac
cccgcggctgcccttgcctactgcgacctcctcttgaaggagaaggaaaagcacaaggat
gagcttcttattgttatgcgatcttacctcgagaagccgcgcacaactgttggctggaag
ggcttgatcaacgaccccgatatcgatggcagcttcaagattaacaagggtctgcgcatc
tctagacagctctttgttgatctgactgccaagggcatgcctattgccagcgaaatgctg
gataccatctcaccccagttccttgctgatttgctctcagtcggtgccattggcgcccgt
acaactgagagtcagctccaccgtgaacttgccagtggcctgagtttccctgtgggcttc
aagaacggcactgatggttctctgggcgtcgctattgatgccattggtgcggcccagcat
cctcaccatttcctttcggttaccaagcctggcgttgtcgccattgttggtactgagggc
aacaatgactgcttcgttatcctccgaggtggctccaagggcaccaacttcgacgctgag
agcattgctcttgctaaggaggcgcttcagaagaagggtgtgcgacagcgagttatgatt
gactgcagtcatggaaactcttccaaggaccacaagaaccaacccaaggttgctgctgat
atcgccggccagatctccaagggcgaggatggcatcatgggagttatgattgagagcaac
attaacgagggtaaccaaaaggttcccgccgagggcaagtccggactcaagtacggcgtc
agcatcactgatgcttgtatcagctgggaggataccatctccacgctcgacactcttgcg
caggccgtgaaagaccgccgcaagcttgccaactcaaatggtgcctaa
>Fp51
atgtctgcgtctttctttatcccaaataagaatgttggcaaccaagctgactctgaagat
tggagaatccgtggttataaccctttgactcccccggacctgctccagcacgaaatctcc
caaacctccgaatcaaagaagacagtcctcgagggccgcaacgaaactgtcgctattgtc
aatggcaccgacgagaagaaccgattgctcgttgttattggcccatgttccatccacgac
cccgcggctgcccttgcctactgcgacctcctcttgaaggagaaggaaaagcacaaggat
gagcttcttattgttatgcgatcttacctcgagaagccgcgcacaactgttggctggaag
ggcttgatcaacgaccccgatatcgatggcagcttcaagattaacaagggtctgcgcatc
tctagacagctctttgttgatctgactgccaagggcatgcctattgccagcgaaatgctg
gataccatctcaccccagttccttgctgatttgctctcagtcggtgccattggcgcccgt
acaactgagagtcagctccaccgtgaacttgccagtggcctgagtttccctgtgggcttc
aagaacggcactgatggttctctgggcgtcgctattgatgccattggtgcggcccagcat
cctcaccatttcctttcggttaccaagcctggcgttgtcgccattgttggtactgagggc
aacaatgactgcttcgttatcctccgaggtggctccaagggcaccaacttcgacgctgag
agcattgctcttgctaaggaggcgcttcagaagaagggtgtgcgacagcgagttatgatt
gactgcagtcatggaaactcttccaaggaccacaagaaccaacccaaggttgctgctgat
atcgccggccagatctccaagggcgaggatggcatcatgggagttatgattgagagcaac
attaacgagggtaaccaaaaggttcccgccgagggcaagtccggactcaagtacggcgtc
agcatcactgatgcttgtatcagctgggaggataccatctccacgctcgacactcttgcg
caggccgtgaaagaccgccgcaagcttgccaactcaaatggtgcctaa
>Fp59
atgtctgcgtctttctttatcccaaataagaatgttggcaaccaagctgactctgaagat
tggagaatccgtggttataaccctttgactcccccggacctgctccagcacgaaatctcc
caaacctccgaatcaaagaagacagtcctcgagggccgcaacgaaactgtcgctattgtc
aatggcaccgacgagaagaaccgattgctcgttgttattggcccatgttccatccacgac
cccgcggctgcccttgcctactgcgacctcctcttgaaggagaaggaaaagcacaaggat
gagcttcttattgttatgcgatcttacctcgagaagccgcgcacaactgttggctggaag
ggcttgatcaacgaccccgatatcgatggcagcttcaagattaacaagggtctgcgcatc
tctagacagctctttgttgatctgactgccaagggcatgcctattgccagcgaaatgctg
gataccatctcaccccagttccttgctgatttgctctcagtcggtgccattggcgcccgt
acaactgagagtcagctccaccgtgaacttgccagtggcctgagtttccctgtgggcttc
aagaacggcactgatggttctctgggcgtcgctattgatgccattggtgcggcccagcat
cctcaccatttcctttcggttaccaagcctggcgttgtcgccattgttggtactgagggc
aacaatgactgcttcgttatcctccgaggtggctccaagggcaccaacttcgacgctgag
agcattgctcttgctaaggaggcgcttcagaagaagggtgtgcgacagcgagttatgatt
gactgcagtcacggaaactcttccaaggaccacaagaaccaacccaaggttgctgctgat
atcgccggccagatctccaagggcgaggatggcatcatgggagttatgattgagagcaac
attaacgagggtaaccaaaaggttcccgccgagggcaagtccggactcaagtacggcgtc
agcatcactgatgcttgtatcagctgggaggataccatctccacgctcgacactcttgcg
caggccgtgaaagaccgccgcaagcttgccaactcaaatggtgcctaa
>Fp63
atgtctgcgtctttctttatcccaaataagaatgttggcaaccaagctgactctgaagat
tggagaatccgtggttataaccctttgactcccccggacctgctccagcacgaaatctcc
caaacctccgaatcaaagaagacagtcctcgagggccgcaacgaaactgtcgctattgtc
aatggcaccgacgagaagaaccgattgctcgttgttattggcccatgttccatccacgac
cccgcggctgcccttgcctactgcgacctcctcttgaaggagaaggaaaagcacaaggat
gagcttcttattgttatgcgatcttacctcgagaagccgcgcacaactgttggctggaag
ggcttgatcaacgaccccgatatcgatggcagcttcaagattaacaagggtctgcgcatc
tctagacagctctttgttgatctgactgccaagggcatgcctattgccagcgaaatgctg
gataccatctcaccccagttccttgctgatttgctctcagtcggtgccattggcgcccgt
acaactgagagtcagctccaccgtgaacttgccagtggcctgagtttccctgtgggcttc
aagaacggcactgatggttctctgggcgtcgctattgatgccattggtgcggcccagcat
cctcaccatttcctttcggttaccaagcctggcgttgtcgccattgttggtactgagggc
aacaatgactgcttcgttatcctccgaggtggctccaagggcaccaacttcgacgctgag
agcattgctcttgctaaggaggcgcttcagaagaagggtgtgcgacagcgagttatgatt
gactgcagtcatggaaactcttccaaggaccacaagaaccaacccaaggttgctgctgat
atcgccggccagatctccaagggcgaggatggcatcatgggagttatgattgagagcaac
attaacgagggtaaccaaaaggttcccgccgagggcaagtccggactcaagtacggcgtc
agcatcactgatgcttgtatcagctgggaggataccatctccacgctcgacactcttgcg
caggccgtgaaagaccgccgcaagcttgccaactcaaatggtgcctaa
>Fp65
atgtctgcgtctttctttatcccaaataagaatgttggcaaccaagctgactctgaagat
tggagaatccgtggttataaccctttgactcccccggacctgctccagcacgaaatctcc
caaacctccgaatcaaagaagacagtcctcgagggccgcaacgaaactgtcgctattgtc
aatggcaccgacgagaagaaccgattgctcgttgttattggcccatgttccatccacgac
cccgcggctgcccttgcctactgcgacctcctcttgaaggagaaggaaaagcacaaggat
gagcttcttattgttatgcgatcttacctcgagaagccgcgcacaactgttggctggaag
ggcttgatcaacgaccccgatatcgatggcagcttcaagattaacaagggtctgcgcatc
tctagacagctctttgttgatctgactgccaagggcatgcctattgccagcgaaatgctg
gataccatctcaccccagttccttgctgatttgctctcagtcggtgccattggcgcccgt
acaactgagagtcagctccaccgtgaacttgccagtggcctgagtttccctgtgggcttc
aagaacggcactgatggttctctgggcgtcgctattgatgccattggtgcggcccagcat
cctcaccatttcctttcggttaccaagcctggcgttgtcgccattgttggtactgagggc
aacaatgactgcttcgttatcctccgaggtggctccaagggcaccaacttcgacgctgag
agcattgctcttgctaaggaggcgcttcagaagaagggtgtgcgacagcgagttatgatt
gactgcagtcatggaaactcttccaaggaccacaagaaccaacccaaggttgctgctgat
atcgccggccagatctccaagggcgaggatggcatcatgggagttatgattgagagcaac
attaacgagggtaaccaaaaggttcccgccgagggcaagtccggactcaagtacggcgtc
agcatcactgatgcttgtatcagctgggaggataccatctccacgctcgacactcttgcg
caggccgtgaaagaccgccgcaagcttgccaactcaaatggtgcctaa
>Fp66
atgtctgcgtctttctttatcccaaataagaatgttggcaaccaagctgactctgaagat
tggagaatccgtggttataaccctttgactcccccggacctgctccagcacgaaatctcc
caaacctccgaatcaaagaagacagtcctcgagggccgcaacgaaactgtcgctattgtc
aatggcaccgacgagaagaaccgattgctcgttgttattggcccatgttccatccacgac
cccgcggctgcccttgcctactgcgacctcctcttgaaggagaaggaaaagcacaaggat
gagcttcttattgttatgcgatcttacctcgagaagccgcgcacaactgttggctggaag
ggcttgatcaacgaccccgatatcgatggcagcttcaagattaacaagggtctgcgcatc
tctagacagctctttgttgatctgactgccaagggcatgcctattgccagcgaaatgctg
gataccatctcaccccagttccttgctgatttgctctcagtcggtgccattggcgcccgt
acaactgagagtcagctccaccgtgaacttgccagtggcctgagtttccctgtgggcttc
aagaacggcactgatggttctctgggcgtcgctattgatgccattggtgcggcccagcat
cctcaccatttcctttcggttaccaagcctggcgttgtcgccattgttggtactgagggc
aacaatgactgcttcgttatcctccgaggtggctccaagggcaccaacttcgacgctgag
agcattgctcttgctaaggaggcgcttcagaagaagggtgtgcgacagcgagttatgatt
gactgcagtcatggaaactcttccaaggaccacaagaaccaacccaaggttgctgctgat
atcgccggccagatctccaagggcgaggatggcatcatgggagttatgattgagagcaac
attaacgagggtaaccaaaaggttcccgccgagggcaagtccggactcaagtacggcgtc
agcatcactgatgcttgtatcagctgggaggataccatctccacgctcgacactcttgcg
caggccgtgaaagaccgccgcaagcttgccaactcaaatggtgcctaa
>Fp72
atgtctgcgtctttctttatcccaaataagaatgttggcaaccaagctgactctgaagat
tggagaatccgtggttataaccctttgactcccccggacctgctccagcacgaaatctcc
cagacctccgaatcaaagaagacagtcctcgagggccgcaacgaaactgtcgctattgtc
aatggcaccgacgagaagaaccgattgctcgttgttattggcccatgttccatccacgac
cccgcggctgcccttgcctactgcgacctcctcttgaaggagaaggaaaagcacaaggat
gagcttcttattgttatgcgatcttacctcgagaagccgcgcacaactgttggctggaag
ggcttgatcaacgaccccgatatcgatggcagcttcaagattaacaagggtctgcgcatc
tctagacagctctttgttgatctgactgccaagggcatgcctattgccagcgaaatgctg
gataccatctcaccccagttccttgctgatttgctctcagtcggtgccattggcgcccgt
acaactgagagtcagctccaccgtgaacttgccagtggcctgagtttccctgtgggcttc
aagaacggcactgatggttctctgggcgtcgctattgatgccattggtgcggcccagcat
cctcaccatttcctttcggttaccaagcctggcgttgtcgccattgttggtactgagggc
aacaatgactgcttcgttatcctccgaggtggctccaagggcaccaacttcgacgctgag
agcattgctcttgctaaggaggcgcttcagaagaagggtgtgcgacagcgagttatgatt
gactgcagtcatggaaactcttccaaggaccacaagaaccaacccaaggttgctgctgat
atcgccggccagatctccaagggcgaggatggcatcatgggagttatgattgagagcaac
attaacgagggtaaccaaaaggttcccgccgagggcaagtccggactcaagtacggcgtc
agcatcactgatgcttgtatcagctgggaggataccatctccacgctcgacactcttgcg
caggccgtgaaagaccgccgcaagcttgccaactcaaatggtgcctaa
>Fp73
atgtctgcgtctttctttatcccaaataagaatgttggcaaccaagctgactctgaagat
tggagaatccgtggttataaccctttgactcccccggacctgctccagcacgaaatctcc
caaacctccgaatcaaagaagacagtcctcgagggccgcaacgaaactgtcgctattgtc
aatggcaccgacgagaagaaccgattgctcgttgttattggcccatgttccatccacgac
cccgcggctgcccttgcctactgcgacctcctcttgaaggagaaggaaaagcacaaggat
gagcttcttattgttatgcgatcttacctcgagaagccgcgcacaactgttggctggaag
ggcttgatcaacgaccccgatatcgatggcagcttcaagattaacaagggtctgcgcatc
tctagacagctctttgttgatctgactgccaagggcatgcctattgccagcgaaatgctg
gataccatctcaccccagttccttgctgatttgctctcagtcggtgccattggcgcccgt
acaactgagagtcagctccaccgtgaacttgccagtggcctgagtttccctgtgggcttc
aagaacggcactgatggttctctgggcgtcgctattgatgccattggtgcggcccagcat
cctcaccatttcctttcggttaccaagcctggcgttgtcgccattgttggtactgagggc
aacaatgactgcttcgttatcctccgaggtggctccaagggcaccaacttcgacgctgag
agcattgctcttgctaaggaggcgcttcagaagaagggtgtgcgacagcgagttatgatt
gactgcagtcatggaaactcttccaaggaccacaagaaccaacccaaggttgctgctgat
atcgccggccagatctccaagggcgaggatggcatcatgggagttatgattgagagcaac
attaacgagggtaaccaaaaggttcccgccgagggcaagtccggactcaagtacggcgtc
agcatcactgatgcttgtatcagctgggaggataccatctccacgctcgacactcttgcg
caggccgtgaaagaccgccgcaagcttgccaactcaaatggtgcctaa
>Fp76
atgtctgcgtctttctttatcccaaataagaatgttggcaaccaagctgactctgaagat
tggagaatccgtggttataaccctttgactcccccggacctgctccagcacgaaatctcc
caaacctccgaatcaaagaagacagtcctcgagggccgcaacgaaactgtcgctattgtc
aatggcaccgacgagaagaaccgattgctcgttgttattggcccatgttccatccacgac
cccgcggctgcccttgcctactgcgacctcctcttgaaggagaaggaaaagcacaaggat
gagcttcttattgttatgcgatcttacctcgagaagccgcgcacaactgttggctggaag
ggcttgatcaacgaccccgatatcgatggcagcttcaagattaacaagggtctgcgcatc
tctagacagctctttgttgatctgactgccaagggcatgcctattgccagcgaaatgctg
gataccatctcaccccagttccttgctgatttgctctcagtcggtgccattggcgcccgt
acaactgagagtcagctccaccgtgaacttgccagtggcctgagtttccctgtgggcttc
aagaacggcactgatggttctctgggcgtcgctattgatgccattggtgcggcccagcat
cctcaccatttcctttcggttaccaagcctggcgttgtcgccattgttggtactgagggc
aacaatgactgcttcgttatcctccgaggtggctccaagggcaccaacttcgacgctgag
agcattgctcttgctaaggaggcgcttcagaagaagggtgtgcgacagcgagttatgatt
gactgcagtcatggaaactcttccaaggaccacaagaaccaacccaaggttgctgctgat
atcgccggccagatctccaagggcgaggatggcatcatgggagttatgattgagagcaac
attaacgagggtaaccaaaaggttcccgccgagggcaagtccggactcaagtacggcgtc
agcatcactgatgcttgtatcagctgggaggataccatctccacgctcgacactcttgcg
caggccgtgaaagaccgccgcaagcttgccaactcaaatggtgcctaa
>Fp78
atgtctgcgtctttctttatcccaaataagaatgttggcaaccaagctgactctgaagat
tggagaatccgtggttataaccctttgactcccccggacctgctccagcacgaaatctcc
caaacctccgaatcaaagaagacagtcctcgagggccgcaacgaaactgtcgctattgtc
aatggcaccgacgagaagaaccgattgctcgttgttattggcccatgttccatccacgac
cccgcggctgcccttgcctactgcgacctcctcttgaaggagaaggaaaagcacaaggat
gagcttcttattgttatgcgatcttacctcgagaagccgcgcacaactgttggctggaag
ggcttgatcaacgaccccgatatcgatggcagcttcaagattaacaagggtctgcgcatc
tctagacagctctttgttgatctgactgccaagggcatgcctattgccagcgaaatgctg
gataccatctcaccccagttccttgctgatttgctctcagtcggtgccattggcgcccgt
acaactgagagtcagctccaccgtgaacttgccagtggcctgagtttccctgtgggcttc
aagaacggcactgatggttctctgggcgtcgctattgatgccattggtgcggcccagcat
cctcaccatttcctttcggttaccaagcctggcgttgtcgccattgttggtactgagggc
aacaatgactgcttcgttatcctccgaggtggctccaagggcaccaacttcgacgctgag
agcattgctcttgctaaggaggcgcttcagaagaagggtgtgcgacagcgagttatgatt
gactgcagtcacggaaactcttccaaggaccacaagaaccaacccaaggttgctgctgat
atcgccggccagatctccaagggcgaggatggcatcatgggagttatgattgagagcaac
attaacgagggtaaccaaaaggttcccgccgagggcaagtccggactcaagtacggcgtc
agcatcactgatgcttgtatcagctgggaggataccatctccacgctcgacactcttgcg
caggccgtgaaagaccgccgcaagcttgccaactcaaatggtgcctaa
>Fp81
atgtctgcgtctttctttatcccaaataagaatgttggcaaccaagctgactctgaagat
tggagaatccgtggttataaccctttgactcccccggacctgctccagcacgaaatctcc
caaacctccgaatcaaagaagacagtcctcgagggccgcaacgaaactgtcgctattgtc
aatggcaccgacgagaagaaccgattgctcgttgttattggcccatgttccatccacgac
cccgcggctgcccttgcctactgcgacctcctcttgaaggagaaggaaaagcacaaggat
gagcttcttattgttatgcgatcttacctcgagaagccgcgcacaactgttggctggaag
ggcttgatcaacgaccccgatatcgatggcagcttcaagattaacaagggtctgcgcatc
tctagacagctctttgttgatctgactgccaagggcatgcctattgccagcgaaatgctg
gataccatctcaccccagttccttgctgatttgctctcagtcggtgccattggcgcccgt
acaactgagagtcagctccaccgtgaacttgccagtggcctgagtttccctgtgggcttc
aagaacggcactgatggttctctgggcgtcgctattgatgccattggtgcggcccagcat
cctcaccatttcctttcggttaccaagcctggcgttgtcgccattgttggtactgagggc
aacaatgactgcttcgttatcctccgaggtggctccaagggcaccaacttcgacgctgag
agcattgctcttgctaaggaggcgcttcagaagaagggtgtgcgacagcgagttatgatt
gactgcagtcatggaaactcttccaaggaccacaagaaccaacccaaggttgctgctgat
atcgccggccagatctccaagggcgaggatggcatcatgggagttatgattgagagcaac
attaacgagggtaaccaaaaggttcccgccgagggcaagtccggactcaagtacggcgtc
agcatcactgatgcttgtatcagctgggaggataccatctccacgctcgacactcttgcg
caggccgtgaaagaccgccgcaagcttgccaactcaaatggtgcctaa
>Fp84
atgtctgcgtctttctttatcccaaataagaatgttggcaaccaagctgactctgaagat
tggagaatccgtggttataaccctttgactcccccggacctgctccagcacgaaatctcc
caaacctccgaatcaaagaagacagtcctcgagggccgcaacgaaactgtcgctattgtc
aatggcaccgacgagaagaaccgattgctcgttgttattggcccatgttccatccacgac
cccgcggctgcccttgcctactgcgacctcctcttgaaggagaaggaaaagcacaaggat
gagcttcttattgttatgcgatcttacctcgagaagccgcgcacaactgttggctggaag
ggcttgatcaacgaccccgatatcgatggcagcttcaagattaacaagggtctgcgcatc
tctagacagctctttgttgatctgactgccaagggcatgcctattgccagcgaaatgctg
gataccatctcaccccagttccttgctgatttgctctcagtcggtgccattggcgcccgt
acaactgagagtcagctccaccgtgaacttgccagtggcctgagtttccctgtgggcttc
aagaacggcactgatggttctctgggcgtcgctattgatgccattggtgcggcccagcat
cctcaccatttcctttcggttaccaagcctggcgttgtcgccattgttggtactgagggc
aacaatgactgcttcgttatcctccgaggtggctccaagggcaccaacttcgacgctgag
agcattgctcttgctaaggaggcgcttcagaagaagggtgtgcgacagcgagttatgatt
gactgcagtcacggaaactcttccaaggaccacaagaaccaacccaaggttgctgctgat
attgccggccagatctccaagggcgaggatggcatcatgggagttatgattgagagcaac
attaacgagggtaaccaaaaggttcccgccgagggcaagtccggactcaagtacggcgtc
agtatcactgatgcttgtatcagctgggaggataccatctccacgctcgacactctagcg
caggccgtgaaagaccgccgcaagcttgccaactcaaatggtgcctaa
>Fp86
atgtctgcgtctttctttatcccaaataagaatgttggcaaccaagctgactctgaagat
tggagaatccgtggttataaccctttgactcccccggacctgctccagcacgaaatctcc
caaacctccgaatcaaagaagacagtcctcgagggccgcaacgaaactgtcgctattgtc
aatggcaccgacgagaagaaccgattgctcgttgttattggcccatgttccatccacgac
cccgcggctgcccttgcctactgcgacctcctcttgaaggagaaggaaaagcacaaggat
gagcttcttattgttatgcgatcttacctcgagaagccgcgcacaactgttggctggaag
ggcttgatcaacgaccccgatatcgatggcagcttcaagattaacaagggtctgcgcatc
tctagacagctctttgttgatctgactgccaagggcatgcctattgccagcgaaatgctg
gataccatctcaccccagttccttgctgatttgctctcagtcggtgccattggcgcccgt
acaactgagagtcagctccaccgtgaacttgccagtggcctgagtttccctgtgggcttc
aagaacggcactgatggttctctgggcgtcgctattgatgccattggtgcggcccagcat
cctcaccatttcctttcggttaccaagcctggcgttgtcgccattgttggtactgagggc
aacaatgactgcttcgttatcctccgaggtggctccaagggcaccaacttcgacgctgag
agcattgctcttgctaaggaggcgcttcagaagaagggtgtgcgacagcgagttatgatt
gactgcagtcacggaaactcttccaaggaccacaagaaccaacccaaggttgctgctgat
atcgccggccagatctccaagggcgaggatggcatcatgggagttatgattgagagcaac
attaacgagggtaaccaaaaggttcccgccgagggcaagtccggactcaagtacggcgtc
agcatcactgatgcttgtatcagctgggaggataccatctccacgctcgacactcttgcg
caggccgtgaaagaccgccgcaagcttgccaactcaaatggtgcctaa
>Fvenenatum.busco
atgtcttcgtctttctttatcccaaacaagaatgttggcaaccaagccgactctgaagat
tggagaatccgtggttacaaccctttgactcccccggaccttctccagcacgaaatctcc
caaaaccccgaatccaagaagacagtcctcgagggccgtaacgaaactgttgctattgtt
aatggcaccgacgagaagaaccgattactcgttgttattggcccatgttctatccacgac
cccgcggctgccctcgcctactgcgacctcctcttgaaggagaaggagaagcacaaggat
gagcttcttattgttatgcgatcctacctcgagaagccgcgaacaactgttggttggaag
ggtttgatcaatgatcccgatattgatggcagcttcaagattaacaagggtctgcgcatc
tctagacagctctttgttgatttgactgccaagggcatgcctattgccagcgaaatgctg
gataccatctccccccagttccttgctgatttgctctcagtcggtgccattggcgcccgt
acaactgagagccagctccaccgtgaacttgccagtggtctgagtttccccgtgggcttc
aagaacggcactgatggttccctgggcgtcgctattgatgccattggtgcggcccagcat
cctcatcatttcctttcagttaccaaacctggtgttgtcgccattgttggtactgagggc
aacaacgattgcttcgttatcctcagaggtggctccaagggcaccaacttcgatgctgag
agcattgctcttgctaaggaggcgcttcagaagaagggtgtgcgacagcgagttatgatt
gactgcagtcacggaaactcttccaaggaccacaagaaccagcccaaggttgctgctgat
attgccggccagatctctaagggtgaggatggcatcatgggagttatgattgagagcaac
atcaacgagggtaaccaaaaggttcccgccgagggcaagtccggactcaagtacggcgtc
agcatcactgatgcttgtatcagctgggaggacaccatttccacgctcgatactcttgcg
caggccgtgaaagaccgccgcaagcttgccaactcaaatggtgcctaa
