# Supplementary material for: Apicidin biosynthesis is linked to accessory chromosomes in Fusarium poae isolates
Source: BMC Genomics. 2021 Aug 4;22:591. doi: 10.1186/s12864-021-07617-y (PMC8340494; doi:10.1186/s12864-021-07617-y)
Supplement: Supplementary file 17 — Additional file 17. Compressed folder containing alignments for each of the 4141 orthologs used in BUSCO analysis. [file 12864_2021_7617_MOESM17_ESM.zip › Fven2_nt_MAFFT/49133at5125_nt.mafft.fasta]

>Fp105
atgccgccgaaaaagagcagcaaccttcggcggcgccccgaaacgccaaacctcaacgtc
gcacaatttcaagctcaagtacaaacccaggatgagcctctcaccgccgacccaaactcg
cctccagagacacccactacgtcgccgcctttctctcgcaaaaccagtctaaaaccaagg
cgtcaacctgactttcacgattacttccagcccttggactcggatcctaacattaggccg
gttggcgatggccaccaattcagttatcgaccttctcttgggcctgagcagctgagtcct
cgttcgtcttcgtcgtccggtatggccgatgatgacagtagcgacgaggatagtagcagc
gaaaacggcgacgagtcggcgagccccagcatacgcagtatggggaatgctaccggccca
gctgtatcatcgccaattgatgactctgatgttgaccttgacaaagacaccgatagttcc
agtgattcggacacgtctgaatctgactcggatgcagaatcggaaaagtctgagactatt
gacgaggccgaggcctcccatattactattgcaactactgcggcaattgctcacaatttt
acactcgaagatgttgaccctatggacagcgattgcgacggattggatgtcttacagccc
actgagatcgaatccaaccgcagtcgctcaaggtcaaggtcaagacatagaaaagagcac
aaaactatggtcaaggatttccgaaacctcaattgcagcaacgaaacgtcggaaaccgaa
ccaggggctgaccctgaaggtgtacctgacgaagaagcgatattccttaagcaccgagag
cgacttaagaggatacgtcgaatgagcatgggcagcagctttggaaaacgaacacacagc
gaactcagcgattccgaagacgatggcgagggactcgatgccaacgaggtcggctctagc
gcacgtcgcatgcggagaaagatgcaccgaacgagtctgttattccatgacccccctcaa
cctcctgcgcgaatcgaggaacttgaggaacctgactcgagtgaggatgagcttgtggcg
catgaggatctagctagggaattaccctattgggccatagaaattatggagatggactca
agttag
>Fp108
atgccgccgaaaaagagcagcaaccttcggcggcgccccgaaacgccaaacctcaacgtc
gcacaatttcaagctcaagtacaaacccaggatgagcctctcaccgccgacccaaactcg
cctccagagacacccactacgtcgccgcctttctctcgcaaaaccagtctaaaaccaagg
cgtcaacctgactttcacgattacttccagcccttggactcggatcctaacattaggccg
gttggcgatggccaccaattcagttatcgaccttctcttgggcctgagcagctgagtcct
cgttcgtcttcgtcgtccggtatggccgatgatgacagtagcgacgaggatagtagcagc
gaaaacggcgacgagtcggcgagccccagcatacgcagtatggggaatgctaccggccca
gctgtatcatcgccaattgatgactctgatgttgaccttgacaaagacaccgatagttcc
agtgattcggacacgtctgaatctgactcggatgcagaatcggaaaagtctgagactatt
gacgaggccgaggcctcccatattactattgcaactactgcggcaattgctcacaatttt
acactcgaagatgttgaccctatggacagcgattgcgacggattggatgtcttacagccc
actgagatcgaatccaaccgcagtcgctcaaggtcaaggtcaagacatagaaaagagcac
aaaactatggtcaaggatttccgaaacctcaattgcagcaacgaaacgtcggaaaccgaa
ccaggggctgaccctgaaggtgtacctgacgaagaagcgatattccttaagcaccgagag
cgacttaagaggatacgtcgaatgagcatgggcagcagctttggaaaacgaacacacagc
gaactcagcgattccgaagacgatggcgagggactcgatgccaacgaggtcggctctagc
gcacgtcgcatgcggagaaagatgcaccgaacgagtctgttattccatgacccccctcaa
cctcctgcgcgaatcgaggaacttgaggaacctgactcgagtgaggatgagcttgtggcg
catgaggatctagctagggaattaccctattgggccatagaaattatggagatggactca
agttag
>Fp118
atgccgccgaaaaagagcagcaaccttcggcggcgccccgaaacgccaaacctcaacgtc
gcacaatttcaagctcaagtacaaacccaggatgagcctctcaccgccgacccaaactcg
cctccagagacacccactacgtcgccgcctttctctcgcaaaaccagtctaaaaccaagg
cgtcaacctgactttcacgattacttccagcccttggactcggatcctaacattaggccg
gttggcgatggccaccaattcagttatcgaccttctcttgggcctgagcagctgagtcct
cgttcgtcttcgtcgtccggtatggccgatgatgacagtagcgacgaggatagtagcagc
gaaaacggcgacgagtcggcgagccccagcatacgcagtatggggaatgctaccggccca
gctgtatcatcgccaattgatgactctgatgttgaccttgataaagacaccgatagttcc
agtgattcggacacgtctgaatctgactcggatgcagaatcggaaaagtctgagactatt
gacgaggccgaggcctcccatattactattgcaactactgcggcaattgctcacaatttt
acactcgaagatgttgaccctatggacagcgattgcgacggattggatgtcttacagccc
actgagatcgaatccaaccgcagtcgctcaaggtcaaggtcaagacatagaaaagagcac
aaaactatggtcaaggatttccgaaacctcaattgcagcaacgaaacgtcggaaaccgaa
ccaggggctgaccctgaaggtgtacctgacgaagaagcgatattccttaagcaccgagag
cgacttaagaggatacgtcgaatgagcatgggcagcagctttggaaaacgaacacacagc
gaactcagcgattccgaagacgatggcgagggactcgatgccaacgaggtcggctctagc
gcacgtcgcatgcggagaaagatgcaccgaacgagtctgttattccatgacccccctcaa
cctcctgcgcgaatcgaggaacttgaggaacctgactcgagtgaggatgagcttgtggcg
catgaggatctagctagggaattaccctattgggccatagaaattatggagatggactca
agttag
>Fp122
atgccgccgaaaaagagcagcaaccttcggcggcgccccgaaacgccaaacctcaacgtc
gcacaatttcaagctcaagtacaaacccaggatgagcctctcaccgccgacccaaactcg
cctccagagacacccactacgtcgccgcctttctctcgcaaaaccagtctaaaaccaagg
cgtcaacctgactttcacgattacttccagcccttggactcggatcctaacattaggccg
gttggcgatggccaccaattcagttatcgaccttctcttgggcctgagcagctgagtcct
cgttcgtcttcgtcgtccggtatggccgatgatgacagtagcgacgaggatagtagcagc
gaaaacggcgacgagtcggcgagccccagcatacgcagtatggggaatgctaccggccca
gctgtatcatcgccaattgatgactctgatgttgaccttgataaagacaccgatagttcc
agtgattcggacacgtctgaatctgactcggatgcagaatcggaaaagtctgagactatt
gacgaggccgaggcctcccatattactattgcaactactgcggcaattgctcacaatttt
acactcgaagatgttgaccctatggacagcgattgcgacggattggatgtcttacagccc
actgagatcgaatccaaccgcagtcgctcaaggtcaaggtcaagacatagaaaagagcac
aaaactatggtcaaggatttccgaaacctcaattgcagcaacgaaacgtcggaaaccgaa
ccaggggctgaccctgaaggtgtacctgacgaagaagcgatattccttaagcaccgagag
cgacttaagaggatacgtcgaatgagcatgggcagcagctttggaaaacgaacacacagc
gaactcagcgattccgaagacgatggcgagggactcgatgccaacgaggtcggctctagc
gcacgtcgcatgcggagaaagatgcaccgaacgagtctgttattccatgacccccctcaa
cctcctgcgcgaatcgaggaacttgaggaacctgactcgagtgaggatgagcttgtggcg
catgaggatctagctagggaattaccctattgggccatagaaattatggagatggactca
agttag
>Fp125
atgccgccgaaaaagagcagcaaccttcggcggcgccccgaaacgccaaacctcaacgtc
gctcaatttcaagctcaagtacaaacccaggatgagcctctcaccgccgacccaaactcg
cctccagagacacccactacgtcgccgcctttctctcgcaaaaccagtctaaaaccaagg
cgtcaacctgactttcacgattacttccagcccttggactcggatcctaacattaggccg
gttggcgatggccaccaattcagttatcgaccttctcttgggcctgagcagctgagtcct
cgttcgtcttcgtcgtccggtatggccgatgatgacagtagcgacgaggatagtagcagc
gaaaacggcgacgagtcggcgagccccagcatacgcagtatggggaatgctaccggccca
gctgtatcatcgccaattgatgactctgatgttgaccttgacaaagacaccgatagttcc
agtgattcggacacgtctgaatctgactcggatgcagaatcggaaaagtctgagactatt
gacgaggccgaggcctcccatattactattgcaactactgcggcaattgctcacaatttt
acactcgaagatgttgaccctatggacagcgattgcgacggattggatgtcttacagccc
actgagatcgaatccaaccgcagtcgctcaaggtcaaggtcaagacatagaaaagagcac
aaaactatggtcaaggatttccgaaacctcaattgcagcaacgaaacgtcggaaaccgaa
ccaggggccgaccctgaaggtgtacctgacgaagaagcgatattccttaagcaccgagag
cgacttaagaggatacgtcgaatgagcatgggcagcagctttggaaaacgaacacacagc
gaactcagcgattccgaagacgatggcgagggactcgatgccaacgaggtcggctctagc
gcacgtcgcatgcggagaaagatgcaccgaacgagtctgttattccatgacccccctcaa
cctcctgcgcgaatcgaggaacttgaggaacctgactcgagtgaggatgagcttgtggcg
catgaggatctagctagggaattaccctattgggccatagaaattatggagatggactca
agttag
>Fp13r
atgccgccgaaaaagagcagcaaccttcggcggcgccccgaaacgccaaacctcaacgtc
gcacaatttcaagctcaagtacaaacccaggatgagcctctcaccgccgacccaaactcg
cctccagagacacccactacgtcgccgcctttctctcgcaaaaccagtctaaaaccaagg
cgtcaacctgactttcacgattacttccagcccttggactcggatcctaacattaggccg
gttggcgatggccaccaattcagttatcgaccttctcttgggcctgagcagctgagtcct
cgttcgtcttcgtcgtccggtatggccgatgatgacagtagcgacgaggatagtagcagc
gaaaacggcgacgagtcggcgagccccagcatacgcagtatggggaatgctaccggccca
gctgtatcatcgccaattgatgactctgatgttgaccttgataaagacaccgatagttcc
agtgattcggacacgtctgaatctgactcggatgcagaatcggaaaagtctgagactatt
gacgaggccgaggcctcccatattactattgcaactactgcggcaattgctcacaatttt
acactcgaagatgttgaccctatggacagcgattgcgacggattggatgtcttacagccc
actgagatcgaatccaaccgcagtcgctcaaggtcaaggtcaagacatagaaaagagcac
aaaactatggtcaaggatttccgaaacctcaattgcagcaacgaaacgtcggaaaccgaa
ccaggggctgaccctgaaggtgtacctgacgaagaagcgatattccttaagcaccgagag
cgacttaagaggatacgtcgaatgagcatgggcagcagctttggaaaacgaacacacagc
gaactcagcgattccgaagacgatggcgagggactcgatgccaacgaggtcggctctagc
gcacgtcgcatgcggagaaagatgcaccgaacgagtctgttattccatgacccccctcaa
cctcctgcgcgaatcgaggaacttgaggaacctgactcgagtgaggatgagcttgtggcg
catgaggatctagctagggaattaccctattgggccatagaaattatggagatggactca
agttag
>Fp144
atgccgccgaaaaagagcagcaaccttcggcggcgccccgaaacgccaaacctcaacgtc
gcacaatttcaagctcaagtacaaacccaggatgagcctctcaccgccgacccaaactcg
cctccagagacacccactacgtcgccgcctttctctcgcaaaaccagtctaaaaccaagg
cgtcaacctgactttcacgattacttccagcccttggactcggatcctaacattaggccg
gttggcgatggccaccaattcagttatcgaccttctcttgggcctgagcagctgagtcct
cgttcgtcttcgtcgtccggtatggccgatgatgacagtagcgacgaggatagtagcagc
gaaaacggcgacgagtcggcgagccccagcatacgcagtatggggaatgctaccggccca
gctgtatcatcgccaattgatgactctgatgttgaccttgataaagacaccgatagttcc
agtgattcggacacgtctgaatctgactcggatgcagaatcggaaaagtctgagactatt
gacgaggccgaggcctcccatattactattgcaactactgcggcaattgctcacaatttt
acactcgaagatgttgaccctatggacagcgattgcgacggattggatgtcttacagccc
actgagatcgaatccaaccgcagtcgctcaaggtcaaggtcaagacatagaaaagagcac
aaaactatggtcaaggatttccgaaacctcaattgcagcaacgaaacgtcggaaaccgaa
ccaggggctgaccctgaaggtgtacctgacgaagaagcgatattccttaagcaccgagag
cgacttaagaggatacgtcgaatgagcatgggcagcagctttggaaaacgaacacacagc
gaactcagcgattccgaagacgatggcgagggactcgatgccaacgaggtcggctctagc
gcacgtcgcatgcggagaaagatgcaccgaacgagtctgttattccatgacccccctcaa
cctcctgcgcgaatcgaggaacttgaggaacctgactcgagtgaggatgagcttgtggcg
catgaggatctagctagggaattaccctattgggccatagaaattatggagatggactca
agttag
>Fp146
atgccgccgaaaaagagcagcaaccttcggcggcgccccgaaacgccaaacctcaacgtc
gcacaatttcaagctcaagtacaaacccaggatgagcctctcaccgccgacccaaactcg
cctccagagacacccactacgtcgccgcctttctctcgcaaaaccagtctaaaaccaagg
cgtcaacctgactttcacgattacttccagcccttggactcggatcctaacattaggccg
gttggcgatggccaccaattcagttatcgaccttctcttgggcctgagcagctgagtcct
cgttcgtcttcgtcgtccggtatggccgatgatgacagtagcgacgaggatagtagcagc
gaaaacggcgacgagtcggcgagccccagcatacgcagtatggggaatgctaccggccca
gctgtatcatcgccaattgatgactctgatgttgaccttgataaagacaccgatagttcc
agtgattcggacacgtctgaatctgactcggatgcagaatcggaaaagtctgagactatt
gacgaggccgaggcctcccatattactattgcaactactgcggcaattgctcacaatttt
acactcgaagatgttgaccctatggacagcgattgcgacggattggatgtcttacagccc
actgagatcgaatccaaccgcagtcgctcaaggtcaaggtcaagacatagaaaagagcac
aaaactatggtcaaggatttccgaaacctcaattgcagcaacgaaacgtcggaaaccgaa
ccaggggctgaccctgaaggtgtacctgacgaagaagcgatattccttaagcaccgagag
cgacttaagaggatacgtcgaatgagcatgggcagcagctttggaaaacgaacacacagc
gaactcagcgattccgaagacgatggcgagggactcgatgccaacgaggtcggctctagc
gcacgtcgcatgcggagaaagatgcaccgaacgagtctgttattccatgacccccctcaa
cctcctgcgcgaatcgaggaacttgaggaacctgactcgagtgaggatgagcttgtggcg
catgaggatctagctagggaattaccctattgggccatagaaattatggagatggactca
agttag
>Fp155
atgccgccgaaaaagagcagcaaccttcggcggcgccccgaaacgccaaacctcaacgtc
gcacaatttcaagctcaagtacaaacccaggatgagcctctcaccgccgacccaaactcg
cctccagagacacccactacgtcgccgcctttctctcgcaaaaccagtctaaaaccaagg
cgtcaacctgactttcacgattacttccagcccttggactcggatcctaacattaggccg
gttggcgatggccaccaattcagttatcgaccttctcttgggcctgagcagctgagtcct
cgttcgtcttcgtcgtccggtatggccgatgatgacagtagcgacgaggatagtagcagc
gaaaacggcgacgagtcggcgagccccagcatacgcagtatggggaatgctaccggccca
gctgtatcatcgccaattgatgactctgatgttgaccttgataaagacaccgatagttcc
agtgattcggacacgtctgaatctgactcggatgcagaatcggaaaagtctgagactatt
gacgaggccgaggcctcccatattactattgcaactactgcggcaattgctcacaatttt
acactcgaagatgttgaccctatggacagcgattgcgacggattggatgtcttacagccc
actgagatcgaatccaaccgcagtcgctcaaggtcaaggtcaagacatagaaaagagcac
aaaactatggtcaaggatttccgaaacctcaattgcagcaacgaaacgtcggaaaccgaa
ccaggggctgaccctgaaggtgtacctgacgaagaagcgatattccttaagcaccgagag
cgacttaagaggatacgtcgaatgagcatgggcagcagctttggaaaacgaacacacagc
gaactcagcgattccgaagacgatggcgagggactcgatgccaacgaggtcggctctagc
gcacgtcgcatgcggagaaagatgcaccgaacgagtctgttattccatgacccccctcaa
cctcctgcgcgaatcgaggaacttgaggaacctgactcgagtgaggatgagcttgtggcg
catgaggatctagctagggaattaccctattgggccatagaaattatggagatggactca
agttag
>Fp157
atgccgccgaaaaagagcagcaaccttcggcggcgccccgaaacgccaaacctcaacgtc
gcacaatttcaagctcaagtacaaacccaggatgagcctctcaccgccgacccaaactcg
cctccagagacacccactacgtcgccgcctttctctcgcaaaaccagtctaaaaccaagg
cgtcaacctgactttcacgattacttccagcccttggactcggatcctaacattaggccg
gttggcgatggccaccaattcagttatcgaccttctcttgggcctgagcagctgagtcct
cgttcgtcttcgtcgtccggtatggccgatgatgacagtagcgacgaggatagtagcagc
gaaaacggcgacgagtcggcgagccccagcatacgcagtatggggaatgctaccggccca
gctgtatcatcgccaattgatgactctgatgttgaccttgataaagacaccgatagttcc
agtgattcggacacgtctgaatctgactcggatgcagaatcggaaaagtctgagactatt
gacgaggccgaggcctcccatattactattgcaactactgcggcaattgctcacaatttt
acactcgaagatgttgaccctatggacagcgattgcgacggattggatgtcttacagccc
actgagatcgaatccaaccgcagtcgctcaaggtcaaggtcaagacatagaaaagagcac
aaaactatggtcaaggatttccgaaacctcaattgcagcaacgaaacgtcggaaaccgaa
ccaggggctgaccctgaaggtgtacctgacgaagaagcgatattccttaagcaccgagag
cgacttaagaggatacgtcgaatgagcatgggcagcagctttggaaaacgaacacacagc
gaactcagcgattccgaagacgatggcgagggactcgatgccaacgaggtcggctctagc
gcacgtcgcatgcggagaaagatgcaccgaacgagtctgttattccatgacccccctcaa
cctcctgcgcgaatcgaggaacttgaggaacctgactcgagtgaggatgagcttgtggcg
catgaggatctagctagggaattaccctattgggccatagaaattatggagatggactca
agttag
>Fp16r
atgccgccgaaaaagagcagcaaccttcggcggcgccccgaaacgccaaacctcaacgtc
gctcaatttcaagctcaagtacaaacccaggatgagcctctcaccgccgtcccaaactcg
cctccagagacacccactacgtcgccgcctttctctcgcaaaaccagtctaaaaccaagg
cgtcaacctgactttcacgattacttccagcccttggactcggatcctaacattaggccg
gttggcgatggccaccaattcagttatcgaccttctcttgggcctgagcagctgagtcct
cgttcgtcttcgtcgtccggtatggccgatgatgacagtagcgacgaggatagtagcagc
gaaaacggcgacgagtcggcgagccccagcatacgcagtatggggaatgctaccggccca
gctgtatcatcgccaattgatgactctgatgttgaccttgacaaagacaccgatagttcc
agtgattcggacacgtctgaatctgactcggatgcagaatcggaaaagtctgagactatt
gacgaggccgaggcctcccatattactattgcaactactgcggcaattgctcacaatttt
acactcgaagatgttgaccctatggacagcgattgcgacggattggatgtcttacagccc
actgagatcgaatccaaccgcagtcgctcaaggtcaaggtcaagacatagaaaagagcac
aaaactatggtcaaggatttccgaaacctcaattgcagcaacgaaacgtcggaaaccgaa
ccaggggccgaccctgaaggtgtacctgacgaagaagcgatattccttaagcaccgagag
cgacttaagaggatacgtcgaatgagcatgggcagcagctttggaaaacgaacacacagc
gaactcagcgattccgaagacgatggcgagggactcgatgccaacgaggtcggctctagc
gcacgtcgcatgcggagaaagatgcaccgaacgagtctgttattccatgacccccctcaa
cctcctgcgcgaatcgaggaacttgaggaacctgactcgagtgaggatgagcttgtggcg
catgaggatctagctagggaattaccctattgggccatagaaattatggagatggactca
agttag
>Fp1r
atgccgccgaaaaagagcagcaaccttcggcggcgccccgaaacgccaaacctcaacgtc
gcacaatttcaagctcaagtacaaacccaggatgagcctctcaccgccgacccaaactcg
cctccagagacacccactacgtcgccgcctttctctcgcaaaaccagtctaaaaccaagg
cgtcaacctgactttcacgattacttccagcccttggactcggatcctaacattaggccg
gttggcgatggccaccaattcagttatcgaccttctcttgggcctgagcagctgagtcct
cgttcgtcttcgtcgtccggtatggccgatgatgacagtagcgacgaggatagtagcagc
gaaaacggcgacgagtcggcgagccccagcatacgcagtatggggaatgctaccggccca
gctgtatcatcgccaattgatgactctgatgttgaccttgataaagacaccgatagttcc
agtgattcggacacgtctgaatctgactcggatgcagaatcggaaaagtctgagactatt
gacgaggccgaggcctcccatattactattgcaactactgcggcaattgctcacaatttt
acactcgaagatgttgaccctatggacagcgattgcgacggattggatgtcttacagccc
actgagatcgaatccaaccgcagtcgctcaaggtcaaggtcaagacatagaaaagagcac
aaaactatggtcaaggatttccgaaacctcaattgcagcaacgaaacgtcggaaaccgaa
ccaggggctgaccctgaaggtgtacctgacgaagaagcgatattccttaagcaccgagag
cgacttaagaggatacgtcgaatgagcatgggcagcagctttggaaaacgaacacacagc
gaactcagcgattccgaagacgatggcgagggactcgatgccaacgaggtcggctctagc
gcacgtcgcatgcggagaaagatgcaccgaacgagtctgttattccatgacccccctcaa
cctcctgcgcgaatcgaggaacttgaggaacctgactcgagtgaggatgagcttgtggcg
catgaggatctagctagggaattaccctattgggccatagaaattatggagatggactca
agttag
>Fp21r
atgccgccgaaaaagagcagcaaccttcggcggcgccccgaaacgccaaacctcaacgtc
gcacaatttcaagctcaagtacaaacccaggatgagcctctcaccgccgacccaaactcg
cctccagagacacccactacgtcgccgcctttctctcgcaaaaccagtctaaaaccaagg
cgtcaacctgactttcacgattacttccagcccttggactcggatcctaacattaggccg
gttggcgatggccaccaattcagttatcgaccttctcttgggcctgagcagctgagtcct
cgttcgtcttcgtcgtccggtatggccgatgatgacagtagcgacgaggatagtagcagc
gaaaacggcgacgagtcggcgagccccagcatacgcagtatggggaatgctaccggccca
gctgtatcatcgccaattgatgactctgatgttgaccttgataaagacaccgatagttcc
agtgattcggacacgtctgaatctgactcggatgcagaatcggaaaagtctgagactatt
gacgaggccgaggcctcccatattactattgcaactactgcggcaattgctcacaatttt
acactcgaagatgttgaccctatggacagcgattgcgacggattggatgtcttacagccc
actgagatcgaatccaaccgcagtcgctcaaggtcaaggtcaagacatagaaaagagcac
aaaactatggtcaaggatttccgaaacctcaattgcagcaacgaaacgtcggaaaccgaa
ccaggggctgaccctgaaggtgtacctgacgaagaagcgatattccttaagcaccgagag
cgacttaagaggatacgtcgaatgagcatgggcagcagctttggaaaacgaacacacagc
gaactcagcgattccgaagacgatggcgagggactcgatgccaacgaggtcggctctagc
gcacgtcgcatgcggagaaagatgcaccgaacgagtctgttattccatgacccccctcaa
cctcctgcgcgaatcgaggaacttgaggaacctgactcgagtgaggatgagcttgtggcg
catgaggatctagctagggaattaccctattgggccatagaaattatggagatggactca
agttag
>Fp24r
atgccgccgaaaaagagcagcaaccttcggcggcgccccgaaacgccaaacctcaacgtc
gcacaatttcaagctcaagtacaaacccaggatgagcctctcaccgccgacccaaactcg
cctccagagacacccactacgtcgccgcctttctctcgcaaaaccagtctaaaaccaagg
cgtcaacctgactttcacgattacttccagcccttggactcggatcctaacattaggccg
gttggcgatggccaccaattcagttatcgaccttctcttgggcctgagcagctgagtcct
cgttcgtcttcgtcgtccggtatggccgatgatgacagtagcgacgaggatagtagcagc
gaaaacggcgacgagtcggcgagccccagcatacgcagtatggggaatgctaccggccca
gctgtatcatcgccaattgatgactctgatgttgaccttgataaagacaccgatagttcc
agtgattcggacacgtctgaatctgactcggatgcagaatcggaaaagtctgagactatt
gacgaggccgaggcctcccatattactattgcaactactgcggcaattgctcacaatttt
acactcgaagatgttgaccctatggacagcgattgcgacggattggatgtcttacagccc
actgagatcgaatccaaccgcagtcgctcaaggtcaaggtcaagacatagaaaagagcac
aaaactatggtcaaggatttccgaaacctcaattgcagcaacgaaacgtcggaaaccgaa
ccaggggctgaccctgaaggtgtacctgacgaagaagcgatattccttaagcaccgagag
cgacttaagaggatacgtcgaatgagcatgggcagcagctttggaaaacgaacacacagc
gaactcagcgattccgaagacgatggcgagggactcgatgccaacgaggtcggctctagc
gcacgtcgcatgcggagaaagatgcaccgaacgagtctgttattccatgacccccctcaa
cctcctgcgcgaatcgaggaacttgaggaacctgactcgagtgaggatgagcttgtggcg
catgaggatctagctagggaattaccctattgggccatagaaattatggagatggactca
agttag
>Fp2516
atgccgccgaaaaagagcagcaaccttcggcggcgccccgaaacgccaaacctcaacgtc
gcacaatttcaagctcaagtacaaacccaggatgagcctctcaccgccgacccaaactcg
cctccagagacacccactacgtcgccgcctttctctcgcaaaaccagtctaaaaccaagg
cgtcaacctgactttcacgattacttccagcccttggactcggatcctaacattaggccg
gttggcgatggccaccaattcagttatcgaccttctcttgggcctgagcagctgagtcct
cgttcgtcttcgtcgtccggtatggccgatgatgacagtagcgacgaggatagtagcagc
gaaaacggcgacgagtcggcgagccccagcatacgcagtatggggaatgctaccggccca
gctgtatcatcgccaattgatgactctgatgttgaccttgataaagacaccgatagttcc
agtgattcggacacgtctgaatctgactcggatgcagaatcggaaaagtctgagactatt
gacgaggccgaggcctcccatattactattgcaactactgcggcaattgctcacaatttt
acactcgaagatgttgaccctatggacagcgattgcgacggattggatgtcttacagccc
actgagatcgaatccaaccgcagtcgctcaaggtcaaggtcaagacatagaaaagagcac
aaaactatggtcaaggatttccgaaacctcaattgcagcaacgaaacgtcggaaaccgaa
ccaggggctgaccctgaaggtgtacctgacgaagaagcgatattccttaagcaccgagag
cgacttaagaggatacgtcgaatgagcatgggcagcagctttggaaaacgaacacacagc
gaactcagcgattccgaagacgatggcgagggactcgatgccaacgaggtcggctctagc
gcacgtcgcatgcggagaaagatgcaccgaacgagtctgttattccatgacccccctcaa
cctcctgcgcgaatcgaggaacttgaggaacctgactcgagtgaggatgagcttgtggcg
catgaggatctagctagggaattaccctattgggccatagaaattatggagatggactca
agttag
>Fp26r
atgccgccgaaaaagagcagcaaccttcggcggcgccccgaaacgccaaacctcaacgtc
gcacaatttcaagctcaagtacaaacccaggatgagcctctcaccgccgacccaaactcg
cctccagagacacccactacgtcgccgcctttctctcgcaaaaccagtctaaaaccaagg
cgtcaacctgactttcacgattacttccagcccttggactcggatcctaacattaggccg
gttggcgatggccaccaattcagttatcgaccttctcttgggcctgagcagctgagtcct
cgttcgtcttcgtcgtccggtatggccgatgatgacagtagcgacgaggatagtagcagc
gaaaacggcgacgagtcggcgagccccagcatacgcagtatggggaatgctaccggccca
gctgtatcatcgccaattgatgactctgatgttgaccttgataaagacaccgatagttcc
agtgattcggacacgtctgaatctgactcggatgcagaatcggaaaagtctgagactatt
gacgaggccgaggcctcccatattactattgcaactactgcggcaattgctcacaatttt
acactcgaagatgttgaccctatggacagcgattgcgacggattggatgtcttacagccc
actgagatcgaatccaaccgcagtcgctcaaggtcaaggtcaagacatagaaaagagcac
aaaactatggtcaaggatttccgaaacctcaattgcagcaacgaaacgtcggaaaccgaa
ccaggggctgaccctgaaggtgtacctgacgaagaagcgatattccttaagcaccgagag
cgacttaagaggatacgtcgaatgagcatgggcagcagctttggaaaacgaacacacagc
gaactcagcgattccgaagacgatggcgagggactcgatgccaacgaggtcggctctagc
gcacgtcgcatgcggagaaagatgcaccgaacgagtctgttattccatgacccccctcaa
cctcctgcgcgaatcgaggaacttgaggaacctgactcgagtgaggatgagcttgtggcg
catgaggatctagctagggaattaccctattgggccatagaaattatggagatggactca
agttag
>Fp33
atgccgccgaaaaagagcagcaaccttcggcggcgccccgaaacgccaaacctcaacgtc
gctcaatttcaagctcaagtacaaacccaggatgagcctctcaccgccgacccaaactcg
cctccagagacacccactacgtcgccgcctttctctcgcaaaaccagtctaaaaccaagg
cgtcaacctgactttcacgattacttccagcccttggactcggatcctaacattaggccg
gttggcgatggccaccaattcagttatcgaccttctcttgggcctgagcagctgagtcct
cgttcgtcttcgtcgtccggtatggccgatgatgacagtagcgacgaggatagtagcagc
gaaaacggcgacgagtcggcgagccccagcatacgcagtatggggaatgctaccggccca
gctgtatcatcgccaattgatgactctgatgttgaccttgacaaagacaccgatagttcc
agtgattcggacacgtctgaatctgactcggatgcagaatcggaaaagtctgagactatt
gacgaggccgaggcctcccatattactattgcaactactgcggcaattgctcacaatttt
acactcgaagatgttgaccctatggacagcgattgcgacggattggatgtcttacagccc
actgagatcgaatccaaccgcagtcgctcaaggtcaaggtcaagacatagaaaagagcac
aaaactatggtcaaggatttccgaaacctcaattgcagcaacgaaacgtcggaaaccgaa
ccaggggccgaccctgaaggtgtacctgacgaagaagcgatattccttaagcaccgagag
cgacttaagaggatacgtcgaatgagcatgggcagcagctttggaaaacgaacacacagc
gaactcagcgattccgaagacgatggcgagggactcgatgccaacgaggtcggctctagc
gcacgtcgcatgcggagaaagatgcaccgaacgagtctgttattccatgacccccctcaa
cctcctgcgcgaatcgaggaacttgaggaacctgactcgagtgaggatgagcttgtggcg
catgaggatctagctagggaattaccctattgggccatagaaattatggagatggactca
agttag
>Fp34
atgccgccgaaaaagagcagcaaccttcggcggcgccccgaaacgccaaacctcaacgtc
gcacaatttcaagctcaagtacaaacccaggatgagcctctcaccgccgacccaaactcg
cctccagagacacccactacgtcgccgcctttctctcgcaaaaccagtctaaaaccaagg
cgtcaacctgactttcacgattacttccagcccttggactcggatcctaacattaggccg
gttggcgatggccaccaattcagttatcgaccttctcttgggcctgagcagctgagtcct
cgttcgtcttcgtcgtccggtatggccgatgatgacagtagcgacgaggatagtagcagc
gaaaacggcgacgagtcggcgagccccagcatacgcagtatggggaatgctaccggccca
gctgtatcatcgccaattgatgactctgatgttgaccttgataaagacaccgatagttcc
agtgattcggacacgtctgaatctgactcggatgcagaatcggaaaagtctgagactatt
gacgaggccgaggcctcccatattactattgcaactactgcggcaattgctcacaatttt
acactcgaagatgttgaccctatggacagcgattgcgacggattggatgtcttacagccc
actgagatcgaatccaaccgcagtcgctcaaggtcaaggtcaagacatagaaaagagcac
aaaactatggtcaaggatttccgaaacctcaattgcagcaacgaaacgtcggaaaccgaa
ccaggggctgaccctgaaggtgtacctgacgaagaagcgatattccttaagcaccgagag
cgacttaagaggatacgtcgaatgagcatgggcagcagctttggaaaacgaacacacagc
gaactcagcgattccgaagacgatggcgagggactcgatgccaacgaggtcggctctagc
gcacgtcgcatgcggagaaagatgcaccgaacgagtctgttattccatgacccccctcaa
cctcctgcgcgaatcgaggaacttgaggaacctgactcgagtgaggatgagcttgtggcg
catgaggatctagctagggaattaccctattgggccatagaaattatggagatggactca
agttag
>Fp35
atgccgccgaaaaagagcagcaaccttcggcggcgccccgaaacgccaaacctcaacgtc
gcacaatttcaagctcaagtacaaacccaggatgagcctctcaccgccgacccaaactcg
cctccagagacacccactacgtcgccgcctttctctcgcaaaaccagtctaaaaccaagg
cgtcaacctgactttcacgattacttccagcccttggactcggatcctaacattaggccg
gttggcgatggccaccaattcagttatcgaccttctcttgggcctgagcagctgagtcct
cgttcgtcttcgtcgtccggtatggccgatgatgacagtagcgacgaggatagtagcagc
gaaaacggcgacgagtcggcgagccccagcatacgcagtatggggaatgctaccggccca
gctgtatcatcgccaattgatgactctgatgttgaccttgataaagacaccgatagttcc
agtgattcggacacgtctgaatctgactcggatgcagaatcggaaaagtctgagactatt
gacgaggccgaggcctcccatattactattgcaactactgcggcaattgctcacaatttt
acactcgaagatgttgaccctatggacagcgattgcgacggattggatgtcttacagccc
actgagatcgaatccaaccgcagtcgctcaaggtcaaggtcaagacatagaaaagagcac
aaaactatggtcaaggatttccgaaacctcaattgcagcaacgaaacgtcggaaaccgaa
ccaggggctgaccctgaaggtgtacctgacgaagaagcgatattccttaagcaccgagag
cgacttaagaggatacgtcgaatgagcatgggcagcagctttggaaaacgaacacacagc
gaactcagcgattccgaagacgatggcgagggactcgatgccaacgaggtcggctctagc
gcacgtcgcatgcggagaaagatgcaccgaacgagtctgttattccatgacccccctcaa
cctcctgcgcgaatcgaggaacttgaggaacctgactcgagtgaggatgagcttgtggcg
catgaggatctagctagggaattaccctattgggccatagaaattatggagatggactca
agttag
>Fp38
atgccgccgaaaaagagcagcaaccttcggcggcgccccgaaacgccaaacctcaacgtc
gcacaatttcaagctcaagtacaaacccaggatgagcctctcaccgccgacccaaactcg
cctccagagacacccactacgtcgccgcctttctctcgcaaaaccagtctaaaaccaagg
cgtcaacctgactttcacgattacttccagcccttggactcggatcctaacattaggccg
gttggcgatggccaccaattcagttatcgaccttctcttgggcctgagcagctgagtcct
cgttcgtcttcgtcgtccggtatggccgatgatgacagtagcgacgaggatagtagcagc
gaaaacggcgacgagtcggcgagccccagcatacgcagtatggggaatgctaccggccca
gctgtatcatcgccaattgatgactctgatgttgaccttgataaagacaccgatagttcc
agtgattcggacacgtctgaatctgactcggatgcagaatcggaaaagtctgagactatt
gacgaggccgaggcctcccatattactattgcaactactgcggcaattgctcacaatttt
acactcgaagatgttgaccctatggacagcgattgcgacggattggatgtcttacagccc
actgagatcgaatccaaccgcagtcgctcaaggtcaaggtcaagacatagaaaagagcac
aaaactatggtcaaggatttccgaaacctcaattgcagcaacgaaacgtcggaaaccgaa
ccaggggctgaccctgaaggtgtacctgacgaagaagcgatattccttaagcaccgagag
cgacttaagaggatacgtcgaatgagcatgggcagcagctttggaaaacgaacacacagc
gaactcagcgattccgaagacgatggcgagggactcgatgccaacgaggtcggctctagc
gcacgtcgcatgcggagaaagatgcaccgaacgagtctgttattccatgacccccctcaa
cctcctgcgcgaatcgaggaacttgaggaacctgactcgagtgaggatgagcttgtggcg
catgaggatctagctagggaattaccctattgggccatagaaattatggagatggactca
agttag
>Fp39
atgccgccgaaaaagagcagcaaccttcggcggcgccccgaaacgccaaacctcaacgtc
gcacaatttcaagctcaagtacaaacccaggatgagcctctcaccgccgacccaaactcg
cctccagagacacccactacgtcgccgcctttctctcgcaaaaccagtctaaaaccaagg
cgtcaacctgactttcacgattacttccagcccttggactcggatcctaacattaggccg
gttggcgatggccaccaattcagttatcgaccttctcttgggcctgagcagctgagtcct
cgttcgtcttcgtcgtccggtatggccgatgatgacagtagcgacgaggatagtagcagc
gaaaacggcgacgagtcggcgagccccagcatacgcagtatggggaatgctaccggccca
gctgtatcatcgccaattgatgactctgatgttgaccttgataaagacaccgatagttcc
agtgattcggacacgtctgaatctgactcggatgcagaatcggaaaagtctgagactatt
gacgaggccgaggcctcccatattactattgcaactactgcggcaattgctcacaatttt
acactcgaagatgttgaccctatggacagcgattgcgacggattggatgtcttacagccc
actgagatcgaatccaaccgcagtcgctcaaggtcaaggtcaagacatagaaaagagcac
aaaactatggtcaaggatttccgaaacctcaattgcagcaacgaaacgtcggaaaccgaa
ccaggggctgaccctgaaggtgtacctgacgaagaagcgatattccttaagcaccgagag
cgacttaagaggatacgtcgaatgagcatgggcagcagctttggaaaacgaacacacagc
gaactcagcgattccgaagacgatggcgagggactcgatgccaacgaggtcggctctagc
gcacgtcgcatgcggagaaagatgcaccgaacgagtctgttattccatgacccccctcaa
cctcctgcgcgaatcgaggaacttgaggaacctgactcgagtgaggatgagcttgtggcg
catgaggatctagctagggaattaccctattgggccatagaaattatggagatggactca
agttag
>Fp42
atgccgccgaaaaagagcagcaaccttcggcggcgccccgaaacgccaaacctcaacgtc
gcacaatttcaagctcaagtacaaacccaggatgagcctctcaccgccgacccaaactcg
cctccagagacacccactacgtcgccgcctttctctcgcaaaaccagtctaaaaccaagg
cgtcaacctgactttcacgattacttccagcccttggactcggatcctaacattaggccg
gttggcgatggccaccaattcagttatcgaccttctcttgggcctgagcagctgagtcct
cgttcgtcttcgtcgtccggtatggccgatgatgacagtagcgacgaggatagtagcagc
gaaaacggcgacgagtcggcgagccccagcatacgcagtatggggaatgctaccggccca
gctgtatcatcgccaattgatgactctgatgttgaccttgataaagacaccgatagttcc
agtgattcggacacgtctgaatctgactcggatgcagaatcggaaaagtctgagactatt
gacgaggccgaggcctcccatattactattgcaactactgcggcaattgctcacaatttt
acactcgaagatgttgaccctatggacagcgattgcgacggattggatgtcttacagccc
actgagatcgaatccaaccgcagtcgctcaaggtcaaggtcaagacatagaaaagagcac
aaaactatggtcaaggatttccgaaacctcaattgcagcaacgaaacgtcggaaaccgaa
ccaggggctgaccctgaaggtgtacctgacgaagaagcgatattccttaagcaccgagag
cgacttaagaggatacgtcgaatgagcatgggcagcagctttggaaaacgaacacacagc
gaactcagcgattccgaagacgatggcgagggactcgatgccaacgaggtcggctctagc
gcacgtcgcatgcggagaaagatgcaccgaacgagtctgttattccatgacccccctcaa
cctcctgcgcgaatcgaggaacttgaggaacctgactcgagtgaggatgagcttgtggcg
catgaggatctagctagggaattaccctattgggccatagaaattatggagatggactca
agttag
>Fp44
atgccgccgaaaaagagcagcaaccttcggcggcgccccgaaacgccaaacctcaacgtc
gctcaatttcaagctcaagtacaaacccaggatgagcctctcaccgccgacccaaactcg
cctccagagacacccactacgtcgccgcctttctctcgcaaaaccagtctaaaaccaagg
cgtcaacctgactttcacgattacttccagcccttggactcggatcctaacattaggccg
gttggcgatggccaccaattcagttatcgaccttctcttgggcctgagcagctgagtcct
cgttcgtcttcgtcgtccggtatggccgatgatgacagtagcgacgaggatagtagcagc
gaaaacggcgacgagtcggcgagccccagcatacgcagtatggggaatgctaccggccca
gctgtatcatcgccaattgatgactctgatgttgaccttgacaaagacaccgatagttcc
agtgattcggacacgtctgaatctgactcggatgcagaatcggaaaagtctgagactatt
gacgaggccgaggcctcccatattactattgcaactactgcggcaattgctcacaatttt
acactcgaagatgttgaccctatggacagcgattgcgacggattggatgtcttacagccc
actgagatcgaatccaaccgcagtcgctcaaggtcaaggtcaagacatagaaaagagcac
aaaactatggtcaaggatttccgaaacctcaattgcagcaacgaaacgtcggaaaccgaa
ccaggggccgaccctgaaggtgtacctgacgaagaagcgatattccttaagcaccgagag
cgacttaagaggatacgtcgaatgagcatgggcagcagctttggaaaacgaacacacagc
gaactcagcgattccgaagacgatggcgagggactcgatgccaacgaggtcggctctagc
gcacgtcgcatgcggagaaagatgcaccgaacgagtctgttattccatgacccccctcaa
cctcctgcgcgaatcgaggaacttgaggaacctgactcgagtgaggatgagcttgtggcg
catgaggatctagctagggaattaccctattgggccatagaaattatggagatggactca
agttag
>Fp49
atgccgccgaaaaagagcagcaaccttcggcggcgccccgaaacgccaaacctcaacgtc
gcacaatttcaagctcaagtacaaacccaggatgagcctctcaccgccgacccaaactcg
cctccagagacacccactacgtcgccgcctttctctcgcaaaaccagtctaaaaccaagg
cgtcaacctgactttcacgattacttccagcccttggactcggatcctaacattaggccg
gttggcgatggccaccaattcagttatcgaccttctcttgggcctgagcagctgagtcct
cgttcgtcttcgtcgtccggtatggccgatgatgacagtagcgacgaggatagtagcagc
gaaaacggcgacgagtcggcgagccccagcatacgcagtatggggaatgctaccggccca
gctgtatcatcgccaattgatgactctgatgttgaccttgataaagacaccgatagttcc
agtgattcggacacgtctgaatctgactcggatgcagaatcggaaaagtctgagactatt
gacgaggccgaggcctcccatattactattgcaactactgcggcaattgctcacaatttt
acactcgaagatgttgaccctatggacagcgattgcgacggattggatgtcttacagccc
actgagatcgaatccaaccgcagtcgctcaaggtcaaggtcaagacatagaaaagagcac
aaaactatggtcaaggatttccgaaacctcaattgcagcaacgaaacgtcggaaaccgaa
ccaggggctgaccctgaaggtgtacctgacgaagaagcgatattccttaagcaccgagag
cgacttaagaggatacgtcgaatgagcatgggcagcagctttggaaaacgaacacacagc
gaactcagcgattccgaagacgatggcgagggactcgatgccaacgaggtcggctctagc
gcacgtcgcatgcggagaaagatgcaccgaacgagtctgttattccatgacccccctcaa
cctcctgcgcgaatcgaggaacttgaggaacctgactcgagtgaggatgagcttgtggcg
catgaggatctagctagggaattaccctattgggccatagaaattatggagatggactca
agttag
>Fp50
atgccgccgaaaaagagcagcaaccttcggcggcgccccgaaacgccaaacctcaacgtc
gcacaatttcaagctcaagtacaaacccaggatgagcctctcaccgccgacccaaactcg
cctccagagacacccactacgtcgccgcctttctctcgcaaaaccagtctaaaaccaagg
cgtcaacctgactttcacgattacttccagcccttggactcggatcctaacattaggccg
gttggcgatggccaccaattcagttatcgaccttctcttgggcctgagcagctgagtcct
cgttcgtcttcgtcgtccggtatggccgatgatgacagtagcgacgaggatagtagcagc
gaaaacggcgacgagtcggcgagccccagcatacgcagtatggggaatgctaccggccca
gctgtatcatcgccaattgatgactctgatgttgaccttgataaagacaccgatagttcc
agtgattcggacacgtctgaatctgactcggatgcagaatcggaaaagtctgagactatt
gacgaggccgaggcctcccatattactattgcaactactgcggcaattgctcacaatttt
acactcgaagatgttgaccctatggacagcgattgcgacggattggatgtcttacagccc
actgagatcgaatccaaccgcagtcgctcaaggtcaaggtcaagacatagaaaagagcac
aaaactatggtcaaggatttccgaaacctcaattgcagcaacgaaacgtcggaaaccgaa
ccaggggctgaccctgaaggtgtacctgacgaagaagcgatattccttaagcaccgagag
cgacttaagaggatacgtcgaatgagcatgggcagcagctttggaaaacgaacacacagc
gaactcagcgattccgaagacgatggcgagggactcgatgccaacgaggtcggctctagc
gcacgtcgcatgcggagaaagatgcaccgaacgagtctgttattccatgacccccctcaa
cctcctgcgcgaatcgaggaacttgaggaacctgactcgagtgaggatgagcttgtggcg
catgaggatctagctagggaattaccctattgggccatagaaattatggagatggactca
agttag
>Fp51
atgccgccgaaaaagagcagcaaccttcggcggcgccccgaaacgccaaacctcaacgtc
gcacaatttcaagctcaagtacaaacccaggatgagcctctcaccgccgacccaaactcg
cctccagagacacccactacgtcgccgcctttctctcgcaaaaccagtctaaaaccaagg
cgtcaacctgactttcacgattacttccagcccttggactcggatcctaacattaggccg
gttggcgatggccaccaattcagttatcgaccttctcttgggcctgagcagctgagtcct
cgttcgtcttcgtcgtccggtatggccgatgatgacagtagcgacgaggatagtagcagc
gaaaacggcgacgagtcggcgagccccagcatacgcagtatggggaatgctaccggccca
gctgtatcatcgccaattgatgactctgatgttgaccttgataaagacaccgatagttcc
agtgattcggacacgtctgaatctgactcggatgcagaatcggaaaagtctgagactatt
gacgaggccgaggcctcccatattactattgcaactactgcggcaattgctcacaatttt
acactcgaagatgttgaccctatggacagcgattgcgacggattggatgtcttacagccc
actgagatcgaatccaaccgcagtcgctcaaggtcaaggtcaagacatagaaaagagcac
aaaactatggtcaaggatttccgaaacctcaattgcagcaacgaaacgtcggaaaccgaa
ccaggggctgaccctgaaggtgtacctgacgaagaagcgatattccttaagcaccgagag
cgacttaagaggatacgtcgaatgagcatgggcagcagctttggaaaacgaacacacagc
gaactcagcgattccgaagacgatggcgagggactcgatgccaacgaggtcggctctagc
gcacgtcgcatgcggagaaagatgcaccgaacgagtctgttattccatgacccccctcaa
cctcctgcgcgaatcgaggaacttgaggaacctgactcgagtgaggatgagcttgtggcg
catgaggatctagctagggaattaccctattgggccatagaaattatggagatggactca
agttag
>Fp59
atgccgccgaaaaagagcagcaaccttcggcggcgccccgaaacgccaaacctcaacgtc
gctcaatttcaagctcaagtacaaacccaggatgagcctctcaccgccgacccaaactcg
cctccagagacacccactacgtcgccgcctttctctcgcaaaaccagtctaaaaccaagg
cgtcaacctgactttcacgattacttccagcccttggactcggatcctaacattaggccg
gttggcgatggccaccaattcagttatcgaccttctcttgggcctgagcagctgagtcct
cgttcgtcttcgtcgtccggtatggccgatgatgacagtagcgacgaggatagtagcagc
gaaaacggcgacgagtcggcgagccccagcatacgcagtatggggaatgctaccggccca
gctgtatcatcgccaattgatgactctgatgttgaccttgacaaagacaccgatagttcc
agtgattcggacacgtctgaatctgactcggatgcagaatcggaaaagtctgagactatt
gacgaggccgaggcctcccatattactattgcaactactgcggcaattgctcacaatttt
acactcgaagatgttgaccctatggacagcgattgcgacggattggatgtcttacagccc
actgagatcgaatccaaccgcagtcgctcaaggtcaaggtcaagacatagaaaagagcac
aaaactatggtcaaggatttccgaaacctcaattgcagcaacgaaacgtcggaaaccgaa
ccaggggccgaccctgaaggtgtacctgacgaagaagcgatattccttaagcaccgagag
cgacttaagaggatacgtcgaatgagcatgggcagcagctttggaaaacgaacacacagc
gaactcagcgattccgaagacgatggcgagggactcgatgccaacgaggtcggctctagc
gcacgtcgcatgcggagaaagatgcaccgaacgagtctgttattccatgacccccctcaa
cctcctgcgcgaatcgaggaacttgaggaacctgactcgagtgaggatgagcttgtggcg
catgaggatctagctagggaattaccctattgggccatagaaattatggagatggactca
agttag
>Fp63
atgccgccgaaaaagagcagcaaccttcggcggcgccccgaaacgccaaacctcaacgtc
gcacaatttcaagctcaagtacaaacccaggatgagcctctcaccgccgacccaaactcg
cctccagagacacccactacgtcgccgcctttctctcgcaaaaccagtctaaaaccaagg
cgtcaacctgactttcacgattacttccagcccttggactcggatcctaacattaggccg
gttggcgatggccaccaattcagttatcgaccttctcttgggcctgagcagctgagtcct
cgttcgtcttcgtcgtccggtatggccgatgatgacagtagcgacgaggatagtagcagc
gaaaacggcgacgagtcggcgagccccagcatacgcagtatggggaatgctaccggccca
gctgtatcatcgccaattgatgactctgatgttgaccttgataaagacaccgatagttcc
agtgattcggacacgtctgaatctgactcggatgcagaatcggaaaagtctgagactatt
gacgaggccgaggcctcccatattactattgcaactactgcggcaattgctcacaatttt
acactcgaagatgttgaccctatggacagcgattgcgacggattggatgtcttacagccc
actgagatcgaatccaaccgcagtcgctcaaggtcaaggtcaagacatagaaaagagcac
aaaactatggtcaaggatttccgaaacctcaattgcagcaacgaaacgtcggaaaccgaa
ccaggggctgaccctgaaggtgtacctgacgaagaagcgatattccttaagcaccgagag
cgacttaagaggatacgtcgaatgagcatgggcagcagctttggaaaacgaacacacagc
gaactcagcgattccgaagacgatggcgagggactcgatgccaacgaggtcggctctagc
gcacgtcgcatgcggagaaagatgcaccgaacgagtctgttattccatgacccccctcaa
cctcctgcgcgaatcgaggaacttgaggaacctgactcgagtgaggatgagcttgtggcg
catgaggatctagctagggaattaccctattgggccatagaaattatggagatggactca
agttag
>Fp65
atgccgccgaaaaagagcagcaaccttcggcggcgccccgaaacgccaaacctcaacgtc
gcacaatttcaagctcaagtacaaacccaggatgagcctctcaccgccgacccaaactcg
cctccagagacacccactacgtcgccgcctttctctcgcaaaaccagtctaaaaccaagg
cgtcaacctgactttcacgattacttccagcccttggactcggatcctaacattaggccg
gttggcgatggccaccaattcagttatcgaccttctcttgggcctgagcagctgagtcct
cgttcgtcttcgtcgtccggtatggccgatgatgacagtagcgacgaggatagtagcagc
gaaaacggcgacgagtcggcgagccccagcatacgcagtatggggaatgctaccggccca
gctgtatcatcgccaattgatgactctgatgttgaccttgacaaagacaccgatagttcc
agtgattcggacacgtctgaatctgactcggatgcagaatcggaaaagtctgagactatt
gacgaggccgaggcctcccatattactattgcaactactgcggcaattgctcacaatttt
acactcgaagatgttgaccctatggacagcgattgcgacggattggatgtcttacagccc
actgagatcgaatccaaccgcagtcgctcaaggtcaaggtcaagacatagaaaagagcac
aaaactatggtcaaggatttccgaaacctcaattgcagcaacgaaacgtcggaaaccgaa
ccaggggctgaccctgaaggtgtacctgacgaagaagcgatattccttaagcaccgagag
cgacttaagaggatacgtcgaatgagcatgggcagcagctttggaaaacgaacacacagc
gaactcagcgattccgaagacgatggcgagggactcgatgccaacgaggtcggctctagc
gcacgtcgcatgcggagaaagatgcaccgaacgagtctgttattccatgacccccctcaa
cctcctgcgcgaatcgaggaacttgaggaacctgactcgagtgaggatgagcttgtggcg
catgaggatctagctagggaattaccctattgggccatagaaattatggagatggactca
agttag
>Fp66
atgccgccgaaaaagagcagcaaccttcggcggcgccccgaaacgccaaacctcaacgtc
gcacaatttcaagctcaagtacaaacccaggatgagcctctcaccgccgacccaaactcg
cctccagagacacccactacgtcgccgcctttctctcgcaaaaccagtctaaaaccaagg
cgtcaacctgactttcacgattacttccagcccttggactcggatcctaacattaggccg
gttggcgatggccaccaattcagttatcgaccttctcttgggcctgagcagctgagtcct
cgttcgtcttcgtcgtccggtatggccgatgatgacagtagcgacgaggatagtagcagc
gaaaacggcgacgagtcggcgagccccagcatacgcagtatggggaatgctaccggccca
gctgtatcatcgccaattgatgactctgatgttgaccttgataaagacaccgatagttcc
agtgattcggacacgtctgaatctgactcggatgcagaatcggaaaagtctgagactatt
gacgaggccgaggcctcccatattactattgcaactactgcggcaattgctcacaatttt
acactcgaagatgttgaccctatggacagcgattgcgacggattggatgtcttacagccc
actgagatcgaatccaaccgcagtcgctcaaggtcaaggtcaagacatagaaaagagcac
aaaactatggtcaaggatttccgaaacctcaattgcagcagcgaaacgtcggaaaccgaa
ccaggggctgaccctgaaggtgtacctgacgaagaagcgatattccttaagcaccgagag
cgacttaagaggatacgtcgaatgagcatgggcagcagctttggaaaacgaacacacagc
gaactcagcgattccgaagacgatggcgagggactcgatgccaacgaggtcggctctagc
gcacgtcgcatgcggagaaagatgcaccgaacgagtctgttattccatgacccccctcaa
cctcctgcgcgaatcgaggaacttgaggaacctgactcgagtgaggatgagcttgtggcg
catgaggatctagctagggaattaccctattgggccatagaaattatggagatggactca
agttag
>Fp72
atgccgccgaaaaagagcagcaaccttcggcggcgccccgaaacgccaaacctcaacgtc
gcacaatttcaagctcaagtacaaacccaggatgagcctctcaccgccgacccaaactcg
cctccagagacacccactacgtcgccgcctttctctcgcaaaaccagtctaaaaccaagg
cgtcaacctgactttcacgattacttccagcccttggactcggatcctaacattaggccg
gttggcgatggccaccaattcagttatcgaccttctcttgggcctgagcagctgagtcct
cgttcgtcttcgtcgtccggtatggccgatgatgacagtagcgacgaggatagtagcagc
gaaaacggcgacgagtcggcgagccccagcatacgcagtatggggaatgctaccggccca
gctgtatcatcgccaattgatgactctgatgttgaccttgataaagacaccgatagttcc
agtgattcggacacgtctgaatctgactcggatgcagaatcggaaaagtctgagactatt
gacgaggccgaggcctcccatattactattgcaactactgcggcaattgctcacaatttt
acactcgaagatgttgaccctatggacagcgattgcgacggattggatgtcttacagccc
actgagatcgaatccaaccgcagtcgctcaaggtcaaggtcaagacatagaaaagagcac
aaaactatggtcaaggatttccgaaacctcaattgcagcaacgaaacgtcggaaaccgaa
ccaggggctgaccctgaaggtgtacctgacgaagaagcgatattccttaagcaccgagag
cgacttaagaggatacgtcgaatgagcatgggcagcagctttggaaaacgaacacacagc
gaactcagcgattccgaagacgatggcgagggactcgatgccaacgaggtcggctctagc
gcacgtcgcatgcggagaaagatgcaccgaacgagtctgttattccatgacccccctcaa
cctcctgcgcgaatcgaggaacttgaggaacctgactcgagtgaggatgagcttgtggcg
catgaggatctagctagggaattaccctattgggccatagaaattatggagatggactca
agttag
>Fp73
atgccgccgaaaaagagcagcaaccttcggcggcgccccgaaacgccaaacctcaacgtc
gcacaatttcaagctcaagtacaaacccaggatgagcctctcaccgccgacccaaactcg
cctccagagacacccactacgtcgccgcctttctctcgcaaaaccagtctaaaaccaagg
cgtcaacctgactttcacgattacttccagcccttggactcggatcctaacattaggccg
gttggcgatggccaccaattcagttatcgaccttctcttgggcctgagcagctgagtcct
cgttcgtcttcgtcgtccggtatggccgatgatgacagtagcgacgaggatagtagcagc
gaaaacggcgacgagtcggcgagccccagcatacgcagtatggggaatgctaccggccca
gctgtatcatcgccaattgatgactctgatgttgaccttgataaagacaccgatagttcc
agtgattcggacacgtctgaatctgactcggatgcagaatcggaaaagtctgagactatt
gacgaggccgaggcctcccatattactattgcaactactgcggcaattgctcacaatttt
acactcgaagatgttgaccctatggacagcgattgcgacggattggatgtcttacagccc
actgagatcgaatccaaccgcagtcgctcaaggtcaaggtcaagacatagaaaagagcac
aaaactatggtcaaggatttccgaaacctcaattgcagcaacgaaacgtcggaaaccgaa
ccaggggctgaccctgaaggtgtacctgacgaagaagcgatattccttaagcaccgagag
cgacttaagaggatacgtcgaatgagcatgggcagcagctttggaaaacgaacacacagc
gaactcagcgattccgaagacgatggcgagggactcgatgccaacgaggtcggctctagc
gcacgtcgcatgcggagaaagatgcaccgaacgagtctgttattccatgacccccctcaa
cctcctgcgcgaatcgaggaacttgaggaacctgactcgagtgaggatgagcttgtggcg
catgaggatctagctagggaattaccctattgggccatagaaattatggagatggactca
agttag
>Fp76
atgccgccgaaaaagagcagcaaccttcggcggcgccccgaaacgccaaacctcaacgtc
gcacaatttcaagctcaagtacaaacccaggatgagcctctcaccgccgacccaaactcg
cctccagagacacccactacgtcgccgcctttctctcgcaaaaccagtctaaaaccaagg
cgtcaacctgactttcacgattacttccagcccttggactcggatcctaacattaggccg
gttggcgatggccaccaattcagttatcgaccttctcttgggcctgagcagctgagtcct
cgttcgtcttcgtcgtccggtatggccgatgatgacagtagcgacgaggatagtagcagc
gaaaacggcgacgagtcggcgagccccagcatacgcagtatggggaatgctaccggccca
gctgtatcatcgccaattgatgactctgatgttgaccttgataaagacaccgatagttcc
agtgattcggacacgtctgaatctgactcggatgcagaatcggaaaagtctgagactatt
gacgaggccgaggcctcccatattactattgcaactactgcggcaattgctcacaatttt
acactcgaagatgttgaccctatggacagcgattgcgacggattggatgtcttacagccc
actgagatcgaatccaaccgcagtcgctcaaggtcaaggtcaagacatagaaaagagcac
aaaactatggtcaaggatttccgaaacctcaattgcagcaacgaaacgtcggaaaccgaa
ccaggggctgaccctgaaggtgtacctgacgaagaagcgatattccttaagcaccgagag
cgacttaagaggatacgtcgaatgagcatgggcagcagctttggaaaacgaacacacagc
gaactcagcgattccgaagacgatggcgagggactcgatgccaacgaggtcggctctagc
gcacgtcgcatgcggagaaagatgcaccgaacgagtctgttattccatgacccccctcaa
cctcctgcgcgaatcgaggaacttgaggaacctgactcgagtgaggatgagcttgtggcg
catgaggatctagctagggaattaccctattgggccatagaaattatggagatggactca
agttag
>Fp78
atgccgccgaaaaagagcagcaaccttcggcggcgccccgaaacgccaaacctcaacgtc
gctcaatttcaagctcaagtacaaacccaggatgagcctctcaccgccgacccaaactcg
cctccagagacacccactacgtcgccgcctttctctcgcaaaaccagtctaaaaccaagg
cgtcaacctgactttcacgattacttccagcccttggactcggatcctaacattaggccg
gttggcgatggccaccaattcagttatcgaccttctcttgggcctgagcagctgagtcct
cgttcgtcttcgtcgtccggtatggccgatgatgacagtagcgacgaggatagtagcagc
gaaaacggcgacgagtcggcgagccccagcatacgcagtatggggaatgctaccggccca
gctgtatcatcgccaattgatgactctgatgttgaccttgacaaagacaccgatagttcc
agtgattcggacacgtctgaatctgactcggatgcagaatcggaaaagtctgagactatt
gacgaggccgaggcctcccatattactattgcaactactgcggcaattgctcacaatttt
acactcgaagatgttgaccctatggacagcgattgcgacggattggatgtcttacagccc
actgagatcgaatccaaccgcagtcgctcaaggtcaaggtcaagacatagaaaagagcac
aaaactatggtcaaggatttccgaaacctcaattgcagcaacgaaacgtcggaaaccgaa
ccaggggccgaccctgaaggtgtacctgacgaagaagcgatattccttaagcaccgagag
cgacttaagaggatacgtcgaatgagcatgggcagcagctttggaaaacgaacacacagc
gaactcagcgattccgaagacgatggcgagggactcgatgccaacgaggtcggctctagc
gcacgtcgcatgcggagaaagatgcaccgaacgagtctgttattccatgacccccctcaa
cctcctgcgcgaatcgaggaacttgaggaacctgactcgagtgaggatgagcttgtggcg
catgaggatctagctagggaattaccctattgggccatagaaattatggagatggactca
agttag
>Fp81
atgccgccgaaaaagagcagcaaccttcggcggcgccccgaaacgccaaacctcaacgtc
gctcaatttcaagctcaagtacaaacccaggatgagcctctcaccgccgacccaaactcg
cctccagagacacccactacgtcgccgcctttctctcgcaaaaccagtctaaaaccaagg
cgtcaacctgactttcacgattacttccagcccttggactcggatcctaacattaggccg
gttggcgatggccaccaattcagttatcgaccttctcttgggcctgagcagctgagtcct
cgttcgtcttcgtcgtccggtatggccgatgatgacagtagcgacgaggatagtagcagc
gaaaacggcgacgagtcggcgagccccagcatacgcagtatggggaatgctaccggccca
gctgtatcatcgccaattgatgactctgatgttgaccttgacaaagacaccgatagttcc
agtgattcggacacgtctgaatctgactcggatgcagaatcggaaaagtctgagactatt
gacgaggccgaggcctcccatattactattgcaactactgcggcaattgctcacaatttt
acactcgaagatgttgaccctatggacagcgattgcgacggattggatgtcttacagccc
actgagatcgaatccaaccgcagtcgctcaaggtcaaggtcaagacatagaaaagagcac
aaaactatggtcaaggatttccgaaacctcaattgcagcaacgaaacgtcggaaaccgaa
ccaggggccgaccctgaaggtgtacctgacgaagaagcgatattccttaagcaccgagag
cgacttaagaggatacgtcgaatgagcatgggcagcagctttggaaaacgaacacacagc
gaactcagcgattccgaagacgatggcgagggactcgatgccaacgaggtcggctctagc
gcacgtcgcatgcggagaaagatgcaccgaacgagtctgttattccatgacccccctcaa
cctcctgcgcgaatcgaggaacttgaggaacctgactcgagtgaggatgagcttgtggcg
catgaggatctagctagggaattaccctattgggccatagaaattatggagatggactca
agttag
>Fp84
atgccgccgaaaaagagcagcaaccttcggcggcgccccgaaacgccaaacctcaacgtc
gcacaatttcaagctcaagtacaaacccaggatgagcctctcaccgccgacccaaactcg
cctccagagacacccactacgtcgccgcctttctctcgcaaaaccagtctaaaaccaagg
cgtcaacctgactttcacgattacttccagcccttggactcggatcctaacattaggccg
gttggcgatggccaccaattcagttatcgaccttctcttgggcctgagcagctgagtcct
cgttcgtcttcgtcgtccggtatggccgatgatgacagtagcgacgaggatagtagcagc
gaaaacggcgacgagtcggcgagccccagcatacgcagtatggggaatgctaccggccca
gctgtatcatcgccaattgatgactctgatgttgaccttgataaagacaccgatagttcc
agtgattcggacacgtctgaatctgactcggatgcagaatcggaaaagtctgagactatt
gacgaggccgaggcctcccatattactattgcaactactgcggcaattgctcacaatttt
acactcgaagatgttgaccctatggacagcgattgcgacggattggatgtcttacagccc
actgagatcgaatccaaccgcagtcgctcaaggtcaaggtcaagacatagaaaagagcac
aaaactatggtcaaggatttccgaaacctcaattgcagcaacgaaacgtcggaaaccgaa
ccaggggctgaccctgaaggtgtacctgacgaagaagcgatattccttaagcaccgagag
cgacttaagaggatacgtcgaatgagcatgggcagcagctttggaaaacgaacacacagc
gaactcagcgattccgaagacgatggcgagggactcgatgccaacgaggtcggctctagc
gcacgtcgcatgcggagaaagatgcaccgaacgagtctgttattccatgacccccctcaa
cctcctgcgcgaatcgaggaacttgaggaacctgactcgagtgaggatgagcttgtggcg
catgaggatctagctagggaattaccctattgggccatagaaattatggagatggactca
agttag
>Fp86
atgccgccgaaaaagagcagcaaccttcggcggcgccccgaaacgccaaacctcaacgtc
gctcaatttcaagctcaagtacaaacccaggatgagcctctcaccgccgacccaaactcg
cctccagagacacccactacgtcgccgcctttctctcgcaaaaccagtctaaaaccaagg
cgtcaacctgactttcacgattacttccagcccttggactcggatcctaacattaggccg
gttggcgatggccaccaattcagttatcgaccttctcttgggcctgagcagctgagtcct
cgttcgtcttcgtcgtccggtatggccgatgatgacagtagcgacgaggatagtagcagc
gaaaacggcgacgagtcggcgagccccagcatacgcagtatggggaatgctaccggccca
gctgtatcatcgccaattgatgactctgatgttgaccttgacaaagacaccgatagttcc
agtgattcggacacgtctgaatctgactcggatgcagaatcggaaaagtctgagactatt
gacgaggccgaggcctcccatattactattgcaactactgcggcaattgctcacaatttt
acactcgaagatgttgaccctatggacagcgattgcgacggattggatgtcttacagccc
actgagatcgaatccaaccgcagtcgctcaaggtcaaggtcaagacatagaaaagagcac
aaaactatggtcaaggatttccgaaacctcaattgcagcaacgaaacgtcggaaaccgaa
ccaggggccgaccctgaaggtgtacctgacgaagaagcgatattccttaagcaccgagag
cgacttaagaggatacgtcgaatgagcatgggcagcagctttggaaaacgaacacacagc
gaactcagcgattccgaagacgatggcgagggactcgatgccaacgaggtcggctctagc
gcacgtcgcatgcggagaaagatgcaccgaacgagtctgttattccatgacccccctcaa
cctcctgcgcgaatcgaggaacttgaggaacctgactcgagtgaggatgagcttgtggcg
catgaggatctagctagggaattaccctattgggccatagaaattatggagatggactca
agttag
>Fvenenatum.busco
atgccgccgaaaaagagcagcaaccttcggcggcgccccgagacgccaaacctcaacgtc
gctcaatttcaagctcaagtacaaacccaggatgagcctctcaccgccgacccaaactcg
cctccagagacacccaccacgtcgccgcctttctctcgcaaaaccagtctaaaaccaagg
cgccaacctgactttcacgattacttccagcccttggactcggatcctaacattaggcca
gttggcgatggccatcaattcagttatcgaccttcgctagggcctgagcagctgagtcct
cgttcgtcttcctcgtccggcatggccgacgacgacagtagcgatgaggatagcagcagc
gaagacgatgatgagtcggcgagccccagcatacgcagtatgggaaatgctaccggccca
gttgtatcatcaccaatcgatgactctgatgttgaccttgacaaagataccgatagttct
agtgattcggacacttctgaatctgactcgcatgcagaatcggaaaagtctgaggctatt
gacgaagtcgaggcttctcatatcactattacaactactgcgacagttgctcacaatttc
acactcgaagatgttgaccctatggatagcgattgcgacggactggatgtcttacagccc
actgagatcgaatctaaccgcagtcgctcaaggtcaaggtcaagacatagaaaagagcac
aaaactatggtcaaggatttccgaaacctcaattgcagcaacgaaacgtcggaaaccgag
ccaggggctgaccctgaaggtgtacccgacgaagaagcgatattccttaagcaccgagag
cgacttaagaggatacgtcgaatgagcatgggtagcagctttggtaaacgaacacacagc
gaactcagcgattccgaagacgatggcgagggacttgatgccaacgaggtcggctctagc
gcacgtcgcatgcggagaaagatgcaccgaacgagtctgttattccatgacccccctcaa
cctcctgcgcgaatcgaggaacttgaggaacctgactcgagtgaggatgagcttgtggcg
catgaagatttagctagggaattaccctattgggccatagaaattatggagatggactca
agttag
