# Supplementary material for: Apicidin biosynthesis is linked to accessory chromosomes in Fusarium poae isolates
Source: BMC Genomics. 2021 Aug 4;22:591. doi: 10.1186/s12864-021-07617-y (PMC8340494; doi:10.1186/s12864-021-07617-y)
Supplement: Supplementary file 17 — Additional file 17. Compressed folder containing alignments for each of the 4141 orthologs used in BUSCO analysis. [file 12864_2021_7617_MOESM17_ESM.zip › Fven2_nt_MAFFT/10042at5125_nt.mafft.fasta]

>Fp105
atgcgtttctctccgctcgcgaccctcgcggggttgtcggcgtttgttctggccgacgag
atcaagaatcccgtgtcagagccttcagtctttaatgggaagacggtaccgtcattgctt
gaattgactcctgcaaactgggaggaacagaccaagaagaacaagttcctaatggtcaaa
cactttagtccctactgcaagcactgtaccaggtttgccccgactttccagactctctac
gaattctactatacctcgaagccccaagtcgacgatccggaagccacattcacaaagtat
tacgactttgctttcggcactgtaaactgtgttgcctactatgacttctgtatggagcat
gaaatccagtcatacccgacttcaatcctctacgaagatggcaaggtgtttgagtcctta
cgcggaattaagaatatgacagtattgacgacaacgatcgaaaaagcgcttgccaaaaca
catcctggtcgacccgaactcgttgaattacctaaccctggtgacaaggtcttccctgcc
ccaaaaactgacgagaagcctgcagagtcttcagtcgagaagaaggaggcagaagcaccc
gtaaaggctgcggttgaagctgagaagcccctcgatgtcgttgctgagaaggctgccgag
gagccagctagtaaaaccgaagacaaatctcttgatgatgtcaccaaaatgcccaaagac
gaagacaagtctgataaggccgaggcaattgagaagaccgttcaggatgagaacaagaac
ccgtttggtgccgattggaaagttcccagcaccggtcagatgcttaagaaacccaaggcc
caggattctacacccaagtataacctggagggtatcagcgctcctctgactcccgaaaac
tttgacaccctggttacaaactcgaaggatccctggttcatcaagttctacgcgccttgg
tgctctcactgcaaagccatggctcccacatggcaacaactggccaagaaaatgcagggc
aaactcaacatcggcgaggtcaactgtgaggctgatcataagctttgtacacaaatgggt
gtcaaggcgttcccgaccatttactttgttaacggcgcggaaaaggccgagtacaagggt
cttcgcggggtcggagactttgttgcttatgccgagggggcgcttgaggttgcaggtggc
gttcttgatgttgatgccgagagcttcaaggagctcgaaaagaccgaggaagtcttgttt
gtttacttctatgaccacgccactacgaccgaggatttcaaagcactagacgctctacca
ctcaaccttatcggacgaggcaagatcgtcaaaacaagcgaccccgagctgtacaaccga
ttcaagatcacaacttggcccaggctcttagtctcccgagagggccgtgcgacctactat
actcctatcacacccgatgagatgagagatgtcgattcgttggtttcgtggatgaagtcc
acatggctccctctcgttcctgaaatgactgccatcaacgccaagcagattatgaaccac
aagctggttgtgcttgccattcttaaccgtgatgatgaagaccgtcttcaaaactccatc
tcggagctcaagaacgctgcaaatgagtgggtggatcgtcaggttcaggagtttcagctc
gagcgtaagaagctccgagatgccaagcagatgagaattgaagaggctcaaagccgtgac
gatcaacgtggtcttcgcaatgccaaggctatcaagattgatatggactctacccgtcgc
caggaggttggttttgcctgggttgatggcatcttttggcagaggtggattgctagcacc
tataaccttgacgtgagagacggtgagcgtgtcatcatcaacgaagaagatcgacacaag
ttctgggacactactcctaccggcaaccagatcatggttagccacacctcgatcatggac
acccttgacaaaatcgtctacggccccaacccaatttctcccaagtacaccattggctct
ttcgccaagtttttctttgacatcaagatgaactttgtcgaccacccattcttgtccatt
gcctttgtctttgctgttggttttggcctctactcttggttccgtaaccgcactcgacga
tctcgcggcactttcttccgggatgataacatgggtctcaaggatggactccttggtcag
aatggcaacgccaagtccgattaa
>Fp108
atgcgtttctctccgctcgcgaccctcgcggggttgtcggcgtttgttctggccgacgag
atcaagaatcccgtgtcagagccttcagtctttaatgggaagacggtaccgtcattgctt
gaattgactcctgcaaactgggaggaacagaccaagaagaacaagttcctaatggtcaaa
cactttagtccctactgcaagcactgtaccaggtttgccccgactttccagactctctac
gaattctactatacctcgaagccccaagtcgacgatccggaagccacattcacaaagtat
tacgactttgctttcggcactgtaaactgtgttgcctactatgacttctgtatggagcat
gaaatccagtcatacccgacttcaatcctctacgaagatggcaaggtgtttgagtcctta
cgcggaattaagaatatgacagtattgacgacaacgatcgaaaaagcgcttgccaaaaca
catcctggtcgacccgaactcgttgaattacctaaccctggtgacaaggtcttccctgcc
ccaaaaactgacgagaagcctgcagagtcttcagtcgagaagaaggaggcagaagcaccc
gtaaaggctgcggttgaagctgagaagcccctcgatgtcgttgctgagaaggctgccgag
gagccagctagtaaaaccgaagacaaatctcttgatgatgtcaccaaaatgcccaaagac
gaagacaagtctgataaggccgaggcaattgagaagaccgttcaggatgagaacaagaac
ccgtttggtgccgattggaaagttcccagcaccggtcagatgcttaagaaacccaaggcc
caggattctacacccaagtataacctggagggtatcagcgctcctctgactcccgaaaac
tttgacaccctggttacaaactcgaaggatccctggttcatcaagttctacgcgccttgg
tgctctcactgcaaagccatggctcccacatggcaacaactggccaagaaaatgcagggc
aaactcaacatcggcgaggtcaactgtgaggctgatcataagctttgtacacaaatgggt
gtcaaggcgttcccgaccatttactttgttaacggcgcggaaaaggccgagtacaagggt
cttcgcggggtcggagactttgttgcttatgccgagggggcgcttgaggttgcaggtggc
gttcttgatgttgatgccgagagcttcaaggagctcgaaaagaccgaggaagtcttgttt
gtttacttctatgaccacgccactacgaccgaggatttcaaagcactagacgctctacca
ctcaaccttatcggacgaggcaagatcgtcaaaacaagcgaccccgagctgtacaaccga
ttcaagatcacaacttggcccaggctcttagtctcccgagagggccgtgcgacctactat
actcctatcacacccgatgagatgagagatgtcgattcgttggtttcgtggatgaagtcc
acatggctccctctcgttcctgaaatgactgccatcaacgccaagcagattatgaaccac
aagctggttgtgcttgccattcttaaccgtgatgatgaagaccgtcttcaaaactccatc
tcggagctcaagaacgctgcaaatgagtgggtggatcgtcaggttcaggagtttcagctc
gagcgtaagaagctccgagatgccaagcagatgagaattgaagaggctcaaagccgtgac
gatcaacgtggtcttcgcaatgccaaggctatcaagattgatatggactctacccgtcgc
caggaggttggttttgcctgggttgatggcatcttttggcagaggtggattgctagcacc
tataaccttgacgtgagagacggtgagcgtgtcatcatcaacgaagaagatcgacacaag
ttctgggacactactcctaccggcaaccagatcatggttagccacacctcgatcatggac
acccttgacaaaatcgtctacggccccaacccaatttctcccaagtacaccattggctct
ttcgccaagtttttctttgacatcaagatgaactttgtcgaccacccattcttgtccatt
gcctttgtctttgctgttggttttggcctctactcttggttccgtaaccgcactcgacga
tctcgcggcactttcttccgggatgataacatgggtctcaaggatggactccttggtcag
aatggcaacgccaagtccgattaa
>Fp118
atgcgtttctctccgctcgcgaccctcgcggggttgtcggcgtttgttctggccgacgag
atcaagaatcccgtgtcagagccttcagtctttaatgggaagacggtaccgtcattgctt
gaattgactcctgcaaactgggaggaacagaccaagaagaacaagttcctaatggtcaaa
cactttagtccctactgcaagcactgtaccaggtttgccccgactttccagactctctac
gaattctactatacctcgaagccccaagtcgacgatccggaagccacattcacaaagtat
tacgactttgctttcggcactgtaaactgtgttgcctactatgacttctgtatggagcat
gaaatccagtcatacccgacttcaatcctctacgaagatggcaaggtgtttgagtcctta
cgcggaattaagaatatgacagtattgacgacaacgatcgaaaaagcgcttgccaaaaca
catcctggtcgacccgaactcgttgaattacctaaccctggtgacaaggtcttccctgcc
ccaaaaactgacgagaagcctgcagagtcttcagtcgagaagaaggaggcagaagcaccc
gtaaaggctgcggttgaagctgagaagcccctcgatgtcgttgctgagaaggctgccgag
gagccagctagtaaaaccgaagacaaatctcttgatgatgtcaccaaaatgcccaaagac
gaagacaagtctgataaggccgaggcaattgagaagaccgttcaggatgagaacaagaac
ccgtttggtgccgattggaaagttcccagcaccggtcagatgcttaagaaacccaaggcc
caggattctacacccaagtataacctggagggtatcagcgctcctctgactcccgaaaac
tttgacaccctggttacaaactcgaaggatccctggttcatcaagttctacgcgccttgg
tgctctcactgcaaagccatggctcccacatggcaacaactggccaagaaaatgcagggc
aaactcaacatcggcgaggtcaactgtgaggctgatcataagctttgtacacaaatgggt
gtcaaggcgttcccgaccatttactttgttaacggcgcggaaaaggccgagtacaagggt
cttcgcggggtcggagactttgttgcttatgccgagggggcgcttgaggttgcaggtggc
gttcttgatgttgatgccgagagcttcaaggagctcgaaaagaccgaggaagtcttgttt
gtttacttctatgaccacgccactacgaccgaggatttcaaagcactagacgctctacca
ctcaaccttatcggacgaggcaagatcgtcaaaacaagcgaccccgagctgtacaaccga
ttcaagatcacaacttggcccaggctcttagtctcccgagagggccgtgcgacctactat
actcctatcacacccgatgagatgagagatgtcgattcgttggtttcgtggatgaagtcc
acatggctccctctcgttcctgaaatgactgccatcaacgccaagcagattatgaaccac
aagctggttgtgcttgccattcttaaccgtgatgatgaagaccgtcttcaaaactccatc
tcggagctcaagaacgctgcaaatgagtgggtggatcgtcaggttcaggagtttcagctc
gagcgtaagaagctccgagatgccaagcagatgagaattgaagaggctcaaagccgtgac
gatcaacgtggtcttcgcaatgccaaggctatcaagattgatatggactctacccgtcgc
caggaggttggttttgcctgggttgatggcatcttttggcagaggtggattgctagcacc
tataaccttgacgtgagagacggtgagcgtgtcatcatcaacgaagaagatcgacacaag
ttctgggacactactcctaccagcaaccagatcatggttagccacacctcgatcatggac
acccttgacaaaatcgtctacggccccaacccaatttctcccaagtacaccattggctct
ttcgccaagtttttctttgacatcaagatgaactttgtcgaccacccattcttgtccatt
gcctttgtctttgctgttggttttggcctctactcttggttccgtaaccgcactcgacga
tctcgcggcactttcttccgggatgataacatgggtctcaaggatggactccttggtcag
aatggcaacgccaagtccgattaa
>Fp122
atgcgtttctctccgctcgcgaccctcgcggggttgtcggcgtttgttctggccgacgag
atcaagaatcccgtgtcagagccttcagtctttaatgggaagacggtaccgtcattgctt
gaattgactcctgcaaactgggaggaacagaccaagaagaacaagttcctaatggtcaaa
cactttagtccctactgcaagcactgtaccaggtttgccccgactttccagactctctac
gaattctactatacctcgaagccccaagtcgacgatccggaagccacattcacaaagtat
tacgactttgctttcggcactgtaaactgtgttgcctactatgacttctgtatggagcat
gaaatccagtcatacccgacttcaatcctctacgaagatggcaaggtgtttgagtcctta
cgcggaattaagaatatgacagtattgacgacaacgatcgaaaaagcgcttgccaaaaca
catcctggtcgacccgaactcgttgaattacctaaccctggtgacaaggtcttccctgcc
ccaaaaactgacgagaagcctgcagagtcttcagtcgagaagaaggaggcagaagcaccc
gtaaaggctgcggttgaagctgagaagcccctcgatgtcgttgctgagaaggctgccgag
gagccagctagtaaaaccgaagacaaatctcttgatgatgtcaccaaaatgcccaaagac
gaagacaagtctgataaggccgaggcaattgagaagaccgttcaggatgagaacaagaac
ccgtttggtgccgattggaaagttcccagcaccggtcagatgcttaagaaacccaaggcc
caggattctacacccaagtataacctggagggtatcagcgctcctctgactcccgaaaac
tttgacaccctggttacaaactcgaaggatccctggttcatcaagttctacgcgccttgg
tgctctcactgcaaagccatggctcccacatggcaacaactggccaagaaaatgcagggc
aaactcaacatcggcgaggtcaactgtgaggctgatcataagctttgtacacaaatgggt
gtcaaggcgttcccgaccatttactttgttaacggcgcggaaaaggccgagtacaagggt
cttcgcggggtcggagactttgttgcttatgccgagggggcgcttgaggttgcaggtggc
gttcttgatgttgatgccgagagcttcaaggagctcgaaaagaccgaggaagtcttgttt
gtttacttctatgaccacgccactacgaccgaggatttcaaagcactagacgctctacca
ctcaaccttatcggacgaggcaagatcgtcaaaacaagcgaccccgagctgtacaaccga
ttcaagatcacaacttggcccaggctcttagtctcccgagagggccgtgcgacctactat
actcctatcacacccgatgagatgagagatgtcgattcgttggtttcgtggatgaagtcc
acatggctccctctcgttcctgaaatgactgccatcaacgccaagcagattatgaaccac
aagctggttgtgcttgccattcttaaccgtgatgatgaagaccgtcttcaaaactccatc
tcggagctcaagaacgctgcaaatgagtgggtggatcgtcaggttcaggagtttcagctc
gagcgtaagaagctccgagatgccaagcagatgagaattgaagaggctcaaagccgtgac
gatcaacgtggtcttcgcaatgccaaggctatcaagattgatatggactctacccgtcgc
caggaggttggttttgcctgggttgatggcatcttttggcagaggtggattgctagcacc
tataaccttgacgtgagagacggtgagcgtgtcatcatcaacgaagaagatcgacacaag
ttctgggacactactcctaccggcaaccagatcatggttagccacacctcgatcatggac
acccttgacaaaatcgtctacggccccaacccaatttctcccaagtacaccattggctct
ttcgccaagtttttctttgacatcaagatgaactttgtcgaccacccattcttgtccatt
gcctttgtctttgctgttggttttggcctctactcttggttccgtaaccgcactcgacga
tctcgcggcactttcttccgggatgataacatgggtctcaaggatggactccttggtcag
aatggcaacgccaagtccgattaa
>Fp125
atgcgtttctctccgctcgcgaccctcgcggggttgtcggcgtttgttctggccgacgag
atcaagaatcccgtgtcagagccttcagtctttaatgggaagacggtaccgtcattgctt
gaattgactcctgcaaactgggaggaacagaccaagaagaacaagttcctaatggtcaaa
cactttagtccctactgcaagcactgtaccaggtttgccccgactttccagactctctac
gaattctactatacctcgaagccccaagtcgacgatccggaagccacattcacaaagtat
tacgactttgctttcggcactgtaaactgtgttgcctactatgacttctgtatggagcat
gaaatccagtcatacccgacttcaatcctctacgaagatggcaaggtgtttgagtcctta
cgcggaattaagaatatgacagtattgacgacaacgatcgaaaaagcgcttgccaaaaca
catcctggtcgacccgaactcgttgaattacctaaccctggtgacaaggtcttccctgcc
ccaaaaactgacgagaagcctgcagagtcttcagtcgagaagaaggaggcagaagcaccc
gtaaaggctgcggttgaagctgagaagcccctcgatgtcgttgctgagaaggctgccgag
gagccagctagtaaaaccgaagacaaatctcttgatgatgtcaccaaaatgcccaaagac
gaagacaagtctgataaggccgaggcaattgagaagaccgttcaggatgagaacaagaac
ccgtttggtgccgattggaaagttcccagcaccggtcagatgcttaagaaacccaaggcc
caggattctacacccaagtataacctggagggtatcagcgctcctctgactcccgaaaac
tttgacaccctggttacaaactcgaaggatccctggttcatcaagttctacgcgccttgg
tgctctcactgcaaagccatggctcccacatggcaacaactggccaagaaaatgcagggc
aaactcaacatcggcgaggtcaactgtgaggctgatcataagctttgtacacaaatgggt
gtcaaggcgttcccgaccatttactttgttaacggcgcggaaaaggccgagtacaagggt
cttcgcggggtcggagactttgttgcttatgccgagggggcgcttgaggttgcaggtggc
gttcttgatgttgatgccgagagcttcaaggagctcgaaaagaccgaggaagtcttgttt
gtttacttctatgaccacgccactacgaccgaggatttcaaagcactagacgctctacca
ctcaaccttatcggacgaggcaagatcgtcaaaacaagcgaccccgagctgtacaaccga
ttcaagatcacaacttggcccaggctcttagtctcccgagagggccgtgcgacctactat
actcctatcacacccgatgagatgagagatgtcgattcgttggtttcgtggatgaagtcc
acatggctccctctcgttcctgaaatgactgccatcaacgccaagcagattatgaaccac
aagctggttgtgcttgccattcttaaccgtgatgatgaagaccgtcttcaaaactccatc
tcggagctcaagaacgctgcaaatgagtgggtggatcgtcaggttcaggagtttcagctc
gagcgtaagaagctccgagatgccaagcagatgagaattgaagaggctcaaagccgtgac
gatcaacgtggtcttcgcaatgccaaggctatcaagattgatatggactctacccgtcgc
caggaggttggttttgcctgggttgatggcatcttttggcagaggtggattgctagcacc
tataaccttgacgtgagagacggtgagcgtgtcatcatcaacgaagaagatcgacacaag
ttctgggacactactcctaccggcaaccagatcatggttagccacacctcgatcatggac
acccttgacaaaatcgtctacggccccaacccaatttctcccaagtacaccattggctct
ttcgccaagtttttctttgacatcaagatgaactttgtcgaccacccattcttgtccatt
gcctttgtctttgctgttggttttggcctctactcttggttccgtaaccgcactcgacga
tctcgcggcactttcttccgggatgataacatgggtctcaaggatggactccttggtcag
aatggcaacgccaagtccgattaa
>Fp13r
atgcgtttctctccgctcgcgaccctcgcggggttgtcggcgtttgttctggccgacgag
atcaagaatcccgtgtcagagccttcagtctttaatgggaagacggtaccgtcattgctt
gaattgactcctgcaaactgggaggaacagaccaagaagaacaagttcctaatggtcaaa
cactttagtccctactgcaagcactgtaccaggtttgccccgactttccagactctctac
gaattctactatacctcgaagccccaagtcgacgatccggaagccacattcacaaagtat
tacgactttgctttcggcactgtaaactgtgttgcctactatgacttctgtatggagcat
gaaatccagtcatacccgacttcaatcctctacgaagatggcaaggtgtttgagtcctta
cgcggaattaagaatatgacagtattgacgacaacgatcgaaaaagcgcttgccaaaaca
catcctggtcgacccgaactcgttgaattacctaaccctggtgacaaggtcttccctgcc
ccaaaaactgacgagaagcctgcagagtcttcagtcgagaagaaggaggcagaagcaccc
gtaaaggctgcggttgaagctgagaagcccctcgatgtcgttgctgagaaggctgccgag
gagccagctagtaaaaccgaagacaaatctcttgatgatgtcaccaaaatgcccaaagac
gaagacaagtctgataaggccgaggcaattgagaagaccgttcaggatgagaacaagaac
ccgtttggtgccgattggaaagttcccagcaccggtcagatgcttaagaaacccaaggcc
caggattctacacccaagtataacctggagggtatcagcgctcctctgactcccgaaaac
tttgacaccctggttacaaactcgaaggatccctggttcatcaagttctacgcgccttgg
tgctctcactgcaaagccatggctcccacatggcaacaactggccaagaaaatgcagggc
aaactcaacatcggcgaggtcaactgtgaggctgatcataagctttgtacacaaatgggt
gtcaaggcgttcccgaccatttactttgttaacggcgcggaaaaggccgagtacaagggt
cttcgcggggtcggagactttgttgcttatgccgagggggcgcttgaggttgcaggtggc
gttcttgatgttgatgccgagagcttcaaggagctcgaaaagaccgaggaagtcttgttt
gtttacttctatgaccacgccactacgaccgaggatttcaaagcactagacgctctacca
ctcaaccttatcggacgaggcaagatcgtcaaaacaagcgaccccgagctgtacaaccga
ttcaagatcacaacttggcccaggctcttagtctcccgagagggccgtgcgacctactat
actcctatcacacccgatgagatgagagatgtcgattcgttggtttcgtggatgaagtcc
acatggctccctctcgttcctgaaatgactgccatcaacgccaagcagattatgaaccac
aagctggttgtgcttgccattcttaaccgtgatgatgaagaccgtcttcaaaactccatc
tcggagctcaagaacgctgcaaatgagtgggtggatcgtcaggttcaggagtttcagctc
gagcgtaagaagctccgagatgccaagcagatgagaattgaagaggctcaaagccgtgac
gatcaacgtggtcttcgcaatgccaaggctatcaagattgatatggactctacccgtcgc
caggaggttggttttgcctgggttgatggcatcttttggcagaggtggattgctagcacc
tataaccttgacgtgagagacggtgagcgtgtcatcatcaacgaagaagatcgacacaag
ttctgggacactactcctaccggcaaccagatcatggttagccacacctcgatcatggac
acccttgacaaaatcgtctacggccccaacccaatttctcccaagtacaccattggctct
ttcgccaagtttttctttgacatcaagatgaactttgtcgaccacccattcttgtccatt
gcctttgtctttgctgttggttttggcctctactcttggttccgtaaccgcactcgacga
tctcgcggcactttcttccgggatgataacatgggtctcaaggatggactccttggtcag
aatggcaacgccaagtccgattaa
>Fp144
atgcgtttctctccgctcgcgaccctcgcggggttgtcggcgtttgttctggccgacgag
atcaagaatcccgtgtcagagccttcagtctttaatgggaagacggtaccgtcattgctt
gaattgactcctgcaaactgggaggaacagaccaagaagaacaagttcctaatggtcaaa
cactttagtccctactgcaagcactgtaccaggtttgccccgactttccagactctctac
gaattctactatacctcgaagccccaagtcgacgatccggaagccacattcacaaagtat
tacgactttgctttcggcactgtaaactgtgttgcctactatgacttctgtatggagcat
gaaatccagtcatacccgacttcaatcctctacgaagatggcaaggtgtttgagtcctta
cgcggaattaagaatatgacagtattgacgacaacgatcgaaaaagcgcttgccaaaaca
catcctggtcgacccgaactcgttgaattacctaaccctggtgacaaggtcttccctgcc
ccaaaaactgacgagaagcctgcagagtcttcagtcgagaagaaggaggcagaagcaccc
gtaaaggctgcggttgaagctgagaagcccctcgatgtcgttgctgagaaggctgccgag
gagccagctagtaaaaccgaagacaaatctcttgatgatgtcaccaaaatgcccaaagac
gaagacaagtctgataaggccgaggcaattgagaagaccgttcaggatgagaacaagaac
ccgtttggtgccgattggaaagttcccagcaccggtcagatgcttaagaaacccaaggcc
caggattctacacccaagtataacctggagggtatcagcgctcctctgactcccgaaaac
tttgacaccctggttacaaactcgaaggatccctggttcatcaagttctacgcgccttgg
tgctctcactgcaaagccatggctcccacatggcaacaactggccaagaaaatgcagggc
aaactcaacatcggcgaggtcaactgtgaggctgatcataagctttgtacacaaatgggt
gtcaaggcgttcccgaccatttactttgttaacggcgcggaaaaggccgagtacaagggt
cttcgcggggtcggagactttgttgcttatgccgagggggcgcttgaggttgcaggtggc
gttcttgatgttgatgccgagagcttcaaggagctcgaaaagaccgaggaagtcttgttt
gtttacttctatgaccacgccactacgaccgaggatttcaaagcactagacgctctacca
ctcaaccttatcggacgaggcaagatcgtcaaaacaagcgaccccgagctgtacaaccga
ttcaagatcacaacttggcccaggctcttagtctcccgagagggccgtgcgacctactat
actcctatcacacccgatgagatgagagatgtcgtttcgttggtttcgtggatgaagtcc
acatggctccctctcgttcctgaaatgactgccatcaacgccaagcagattatgaaccac
aagctggttgtgcttgccattcttaaccgtgatgatgaagaccgtcttcaaaactccatc
tcggagctcaagaacgctgcaaatgagtgggtggatcgtcaggttcaggagtttcagctc
gagcgtaagaagctccgagatgccaagcagatgagaattgaagaggctcaaagccgtgac
gatcaacgtggtcttcgcaatgccaaggctatcaagattgatatggactctacccgtcgc
caggaggttggttttgcctgggttgatggcatcttttggcagaggtggattgctagcacc
tataaccttgacgtgagagacggtgagcgtgtcatcatcaacgaagaagatcgacacaag
ttctgggacactactcctaccggcaaccagatcatggttagccacacctcgatcatggac
acccttgacaaaatcgtctacggccccaacccaatttctcccaagtacaccattggctct
ttcgccaagtttttctttgacatcaagatgaactttgtcgaccacccattcttgtccatt
gcctttgtctttgctgttggttttggcctctactcttggttccgtaaccgcactcgacga
tctcgcggcactttcttccgggatgataacatgggtctcaaggatggactccttggtcag
aatggcaacgccaagtccgattaa
>Fp146
atgcgtttctctccgctcgcgaccctcgcggggttgtcggcgtttgttctggccgacgag
atcaagaatcccgtgtcagagccttcagtctttaatgggaagacggtaccgtcattgctt
gaattgactcctgcaaactgggaggaacagaccaagaagaacaagttcctaatggtcaaa
cactttagtccctactgcaagcactgtaccaggtttgccccgactttccagactctctac
gaattctactatacctcgaagccccaagtcgacgatccggaagccacattcacaaagtat
tacgactttgctttcggcactgtaaactgtgttgcctactatgacttctgtatggagcat
gaaatccagtcatacccgacttcaatcctctacgaagatggcaaggtgtttgagtcctta
cgcggaattaagaatatgacagtattgacgacaacgatcgaaaaagcgcttgccaaaaca
catcctggtcgacccgaactcgttgaattacctaaccctggtgacaaggtcttccctgcc
ccaaaaactgacgagaagcctgcagagtcttcagtcgagaagaaggaggcagaagcaccc
gtaaaggctgcggttgaagctgagaagcccctcgatgtcgttgctgagaaggctgccgag
gagccagctagtaaaaccgaagacaaatctcttgatgatgtcaccaaaatgcccaaagac
gaagacaagtctgataaggccgaggcaattgagaagaccgttcaggatgagaacaagaac
ccgtttggtgccgattggaaagttcccagcaccggtcagatgcttaagaaacccaaggcc
caggattctacacccaagtataacctggagggtatcagcgctcctctgactcccgaaaac
tttgacaccctggttacaaactcgaaggatccctggttcatcaagttctacgcgccttgg
tgctctcactgcaaagccatggctcccacatggcaacaactggccaagaaaatgcagggc
aaactcaacatcggcgaggtcaactgtgaggctgatcataagctttgtacacaaatgggt
gtcaaggcgttcccgaccatttactttgttaacggcgcggaaaaggccgagtacaagggt
cttcgcggggtcggagactttgttgcttatgccgagggggcgcttgaggttgcaggtggc
gttcttgatgttgatgccgagagcttcaaggagctcgaaaagaccgaggaagtcttgttt
gtttacttctatgaccacgccactacgaccgaggatttcaaagcactagacgctctacca
ctcaaccttatcggacgaggcaagatcgtcaaaacaagcgaccccgagctgtacaaccga
ttcaagatcacaacttggcccaggctcttagtctcccgagagggccgtgcgacctactat
actcctatcacacccgatgagatgagagatgtcgattcgttggtttcgtggatgaagtcc
acatggctccctctcgttcctgaaatgactgccatcaacgccaagcagattatgaaccac
aagctggttgtgcttgccattcttaaccgtgatgatgaagaccgtcttcaaaactccatc
tcggagctcaagaacgctgcaaatgagtgggtggatcgtcaggttcaggagtttcagctc
gagcgtaagaagctccgagatgccaagcagatgagaattgaagaggctcaaagccgtgac
gatcaacgtggtcttcgcaatgccaaggctatcaagattgatatggactctacccgtcgc
caggaggttggttttgcctgggttgatggcatcttttggcagaggtggattgctagcacc
tataaccttgacgtgagagacggtgagcgtgtcatcatcaacgaagaagatcgacacaag
ttctgggacactactcctaccggcaaccagatcatggttagccacacctcgatcatggac
acccttgacaaaatcgtctacggccccaacccaatttctcccaagtacaccattggctct
ttcgccaagtttttctttgacatcaagatgaactttgtcgaccacccattcttgtccatt
gcctttgtctttgctgttggttttggcctctactcttggttccgtaaccgcactcgacga
tctcgcggcactttcttccgggatgataacatgggtctcaaggatggactccttggtcag
aatggcaacgccaagtccgattaa
>Fp155
atgcgtttctctccgctcgcgaccctcgcggggttgtcggcgtttgttctggccgacgag
atcaagaatcccgtgtcagagccttcagtctttaatgggaagacggtaccgtcattgctt
gaattgactcctgcaaactgggaggaacagaccaagaagaacaagttcctaatggtcaaa
cactttagtccctactgcaagcactgtaccaggtttgccccgactttccagactctctac
gaattctactatacctcgaagccccaagtcgacgatccggaagccacattcacaaagtat
tacgactttgctttcggcactgtaaactgtgttgcctactatgacttctgtatggagcat
gaaatccagtcatacccgacttcaatcctctacgaagatggcaaggtgtttgagtcctta
cgcggaattaagaatatgacagtattgacgacaacgatcgaaaaagcgcttgccaaaaca
catcctggtcgacccgaactcgttgaattacctaaccctggtgacaaggtcttccctgcc
ccaaaaactgacgagaagcctgcagagtcttcagtcgagaagaaggaggcagaagcaccc
gtaaaggctgcggttgaagctgagaagcccctcgatgtcgttgctgagaaggctgccgag
gagccagctagtaaaaccgaagacaaatctcttgatgatgtcaccaaaatgcccaaagac
gaagacaagtctgataaggccgaggcaattgagaagaccgttcaggatgagaacaagaac
ccgtttggtgccgattggaaagttcccagcaccggtcagatgcttaagaaacccaaggcc
caggattctacacccaagtataacctggagggtatcagcgctcctctgactcccgaaaac
tttgacaccctggttacaaactcgaaggatccctggttcatcaagttctacgcgccttgg
tgctctcactgcaaagccatggctcccacatggcaacaactggccaagaaaatgcagggc
aaactcaacatcggcgaggtcaactgtgaggctgatcataagctttgtacacaaatgggt
gtcaaggcgttcccgaccatttactttgttaacggcgcggaaaaggccgagtacaagggt
cttcgcggggtcggagactttgttgcttatgccgagggggcgcttgaggttgcaggtggc
gttcttgatgttgatgccgagagcttcaaggagctcgaaaagaccgaggaagtcttgttt
gtttacttctatgaccacgccactacgaccgaggatttcaaagcactagacgctctacca
ctcaaccttatcggacgaggcaagatcgtcaaaacaagcgaccccgagctgtacaaccga
ttcaagatcacaacttggcccaggctcttagtctcccgagagggccgtgcgacctactat
actcctatcacacccgatgagatgagagatgtcgattcgttggtttcgtggatgaagtcc
acatggctccctctcgttcctgaaatgactgccatcaacgccaagcagattatgaaccac
aagctggttgtgcttgccattcttaaccgtgatgatgaagaccgtcttcaaaactccatc
tcggagctcaagaacgctgcaaatgagtgggtggatcgtcaggttcaggagtttcagctc
gagcgtaagaagctccgagatgccaagcagatgagaattgaagaggctcaaagccgtgac
gatcaacgtggtcttcgcaatgccaaggctatcaagattgatatggactctacccgtcgc
caggaggttggttttgcctgggttgatggcatcttttggcagaggtggattgctagcacc
tataaccttgacgtgagagacggtgagcgtgtcatcatcaacgaagaagatcgacacaag
ttctgggacactactcctaccagcaaccagatcatggttagccacacctcgatcatggac
acccttgacaaaatcgtctacggccccaacccaatttctcccaagtacaccattggctct
ttcgccaagtttttctttgacatcaagatgaactttgtcgaccacccattcttgtccatt
gcctttgtctttgctgttggttttggcctctactcttggttccgtaaccgcactcgacga
tctcgcggcactttcttccgggatgataacatgggtctcaaggatggactccttggtcag
aatggcaacgccaagtccgattaa
>Fp157
atgcgtttctctccgctcgcgaccctcgcggggttgtcggcgtttgttctggccgacgag
atcaagaatcccgtgtcagagccttcagtctttaatgggaagacggtaccgtcattgctt
gaattgactcctgcaaactgggaggaacagaccaagaagaacaagttcctaatggtcaaa
cactttagtccctactgcaagcactgtaccaggtttgccccgactttccagactctctac
gaattctactatacctcgaagccccaagtcgacgatccggaagccacattcacaaagtat
tacgactttgctttcggcactgtaaactgtgttgcctactatgacttctgtatggagcat
gaaatccagtcatacccgacttcaatcctctacgaagatggcaaggtgtttgagtcctta
cgcggaattaagaatatgacagtattgacgacaacgatcgaaaaagcgcttgccaaaaca
catcctggtcgacccgaactcgttgaattacctaaccctggtgacaaggtcttccctgcc
ccaaaaactgacgagaagcctgcagagtcttcagtcgagaagaaggaggcagaagcaccc
gtaaaggctgcggttgaagctgagaagcccctcgatgtcgttgctgagaaggctgccgag
gagccagctagtaaaaccgaagacaaatctcttgatgatgtcaccaaaatgcccaaagac
gaagacaagtctgataaggccgaggcaattgagaagaccgttcaggatgagaacaagaac
ccgtttggtgccgattggaaagttcccagcaccggtcagatgcttaagaaacccaaggcc
caggattctacacccaagtataacctggagggtatcagcgctcctctgactcccgaaaac
tttgacaccctggttacaaactcgaaggatccctggttcatcaagttctacgcgccttgg
tgctctcactgcaaagccatggctcccacatggcaacaactggccaagaaaatgcagggc
aaactcaacatcggcgaggtcaactgtgaggctgatcataagctttgtacacaaatgggt
gtcaaggcgttcccgaccatttactttgttaacggcgcggaaaaggccgagtacaagggt
cttcgcggggtcggagactttgttgcttatgccgagggggcgcttgaggttgcaggtggc
gttcttgatgttgatgccgagagcttcaaggagctcgaaaagaccgaggaagtcttgttt
gtttacttctatgaccacgccactacgaccgaggatttcaaagcactagacgctctacca
ctcaaccttatcggacgaggcaagatcgtcaaaacaagcgaccccgagctgtacaaccga
ttcaagatcacaacttggcccaggctcttagtctcccgagagggccgtgcgacctactat
actcctatcacacccgatgagatgagagatgtcgattcgttggtttcgtggatgaagtcc
acatggctccctctcgttcctgaaatgactgccatcaacgccaagcagattatgaaccac
aagctggttgtgcttgccattcttaaccgtgatgatgaagaccgtcttcaaaactccatc
tcggagctcaagaacgctgcaaatgagtgggtggatcgtcaggttcaggagtttcagctc
gagcgtaagaagctccgagatgccaagcagatgagaattgaagaggctcaaagccgtgac
gatcaacgtggtcttcgcaatgccaaggctatcaagattgatatggactctacccgtcgc
caggaggttggttttgcctgggttgatggcatcttttggcagaggtggattgctagcacc
tataaccttgacgtgagagacggtgagcgtgtcatcatcaacgaagaagatcgacacaag
ttctgggacactactcctaccggcaaccagatcatggttagccacacctcgatcatggac
acccttgacaaaatcgtctacggccccaacccaatttctcccaagtacaccattggctct
ttcgccaagtttttctttgacatcaagatgaactttgtcgaccacccattcttgtccatt
gcctttgtctttgctgttggttttggcctctactcttggttccgtaaccgcactcgacga
tctcgcggcactttcttccgggatgataacatgggtctcaaggatggactccttggtcag
aatggcaacgccaagtccgattaa
>Fp16r
atgcgtttctctccgctcgcgaccctcgcggggttgtcggcgtttgttctggccgacgag
atcaagaatcccgtgtcagagccttcagtctttaatgggaagacggtaccgtcattgctt
gaattgactcctgcaaactgggaggaacagaccaagaagaacaagttcctaatggtcaaa
cactttagtccctactgcaagcactgtaccaggtttgccccgactttccagactctctac
gaattctactatacctcgaagccccaagtcgacgatccggaagccacattcacaaagtat
tacgactttgctttcggcactgtaaactgtgttgcctactatgacttctgtatggagcat
gaaatccagtcatacccgacttcaatcctctacgaagatggcaaggtgtttgagtcctta
cgcggaattaagaatatgacagtattgacgacaacgatcgaaaaagcgcttgccaaaaca
catcctggtcgacccgaactcgttgaattacctaaccctggtgacaaggtcttccctgcc
ccaaaaactgacgagaagcctgcagagtcttcagtcgagaagaaggaggcagaagcaccc
gtaaaggctgcggttgaagctgagaagcccctcgatgtcgttgctgagaaggctgccgag
gagccagctagtaaaaccgaagacaaatctcttgatgatgtcaccaaaatgcccaaagac
gaagacaagtctgataaggccgaggcaattgagaagaccgttcaggatgagaacaagaac
ccgtttggtgccgattggaaagttcccagcaccggtcagatgcttaagaaacccaaggcc
caggattctacacccaagtataacctggagggtatcagcgctcctctgactcccgaaaac
tttgacaccctggttacaaactcgaaggatccctggttcatcaagttctacgcgccttgg
tgctctcactgcaaagccatggctcccacatggcaacaactggccaagaaaatgcagggc
aaactcaacatcggcgaggtcaactgtgaggctgatcataagctttgtacacaaatgggt
gtcaaggcgttcccgaccatttactttgttaacggcgcggaaaaggccgagtacaagggt
cttcgcggggtcggagactttgttgcttatgccgagggggcgcttgaggttgcaggtggc
gttcttgatgttgatgccgagagcttcaaggagctcgaaaagaccgaggaagtcttgttt
gtttacttctatgaccacgccactacgaccgaggatttcaaagcactagacgctctacca
ctcaaccttatcggacgaggcaagatcgtcaaaacaagcgaccccgagctgtacaaccga
ttcaagatcacaacttggcccaggctcttagtctcccgagagggccgtgcgacctactat
actcctatcacacccgatgagatgagagatgtcgattcgttggtttcgtggatgaagtcc
acatggctccctctcgttcctgaaatgactgccatcaacgccaagcagattatgaaccac
aagctggttgtgcttgccattcttaaccgtgatgatgaagaccgtcttcaaaactccatc
tcggagctcaagaacgctgcaaatgagtgggtggatcgtcaggttcaggagtttcagctc
gagcgtaagaagctccgagatgccaagcagatgagaattgaagaggctcaaagccgtgac
gatcaacgtggtcttcgcaatgccaaggctatcaagattgatatggactctacccgtcgc
caggaggttggttttgcctgggttgatggcatcttttggcagaggtggattgctagcacc
tataaccttgacgtgagagacggtgagcgtgtcatcatcaacgaagaagatcgacacaag
ttctgggacactactcctaccggcaaccagatcatggttagccacacctcgatcatggac
acccttgacaaaatcgtctacggccccaacccaatttctcccaagtacaccattggctct
ttcgccaagtttttctttgacatcaagatgaactttgtcgaccacccattcttgtccatt
gcctttgtctttgctgttggttttggcctctactcttggttccgtaaccgcactcgacga
tctcgcggcactttcttccgggatgataacatgggtctcaaggatggactccttggtcag
aatggcaacgccaagtccgattaa
>Fp1r
atgcgtttctctccgctcgcgaccctcgcggggttgtcggcgtttgttctggccgacgag
atcaagaatcccgtgtcagagccttcagtctttaatgggaagacggtaccgtcattgctt
gaattgactcctgcaaactgggaggaacagaccaagaagaacaagttcctaatggtcaaa
cactttagtccctactgcaagcactgtaccaggtttgccccgactttccagactctctac
gaattctactatacctcgaagccccaagtcgacgatccggaagccacattcacaaagtat
tacgactttgctttcggcactgtaaactgtgttgcctactatgacttctgtatggagcat
gaaatccagtcatacccgacttcaatcctctacgaagatggcaaggtgtttgagtcctta
cgcggaattaagaatatgacagtattgacgacaacgatcgaaaaagcgcttgccaaaaca
catcctggtcgacccgaactcgttgaattacctaaccctggtgacaaggtcttccctgcc
ccaaaaactgacgagaagcctgcagagtcttcagtcgagaagaaggaggcagaagcaccc
gtaaaggctgcggttgaagctgagaagcccctcgatgtcgttgctgagaaggctgccgag
gagccagctagtaaaaccgaagacaaatctcttgatgatgtcaccaaaatgcccaaagac
gaagacaagtctgataaggccgaggcaattgagaagaccgttcaggatgagaacaagaac
ccgtttggtgccgattggaaagttcccagcaccggtcagatgcttaagaaacccaaggcc
caggattctacacccaagtataacctggagggtatcagcgctcctctgactcccgaaaac
tttgacaccctggttacaaactcgaaggatccctggttcatcaagttctacgcgccttgg
tgctctcactgcaaagccatggctcccacatggcaacaactggccaagaaaatgcagggc
aaactcaacatcggcgaggtcaactgtgaggctgatcataagctttgtacacaaatgggt
gtcaaggcgttcccgaccatttactttgttaacggcgcggaaaaggccgagtacaagggt
cttcgcggggtcggagactttgttgcttatgccgagggggcgcttgaggttgcaggtggc
gttcttgatgttgatgccgagagcttcaaggagctcgaaaagaccgaggaagtcttgttt
gtttacttctatgaccacgccactacgaccgaggatttcaaagcactagacgctctacca
ctcaaccttatcggacgaggcaagatcgtcaaaacaagcgaccccgagctgtacaaccga
ttcaagatcacaacttggcccaggctcttagtctcccgagagggccgtgcgacctactat
actcctatcacacccgatgagatgagagatgtcgattcgttggtttcgtggatgaagtcc
acatggctccctctcgttcctgaaatgactgccatcaacgccaagcagattatgaaccac
aagctggttgtgcttgccattcttaaccgtgatgatgaagaccgtcttcaaaactccatc
tcggagctcaagaacgctgcaaatgagtgggtggatcgtcaggttcaggagtttcagctc
gagcgtaagaagctccgagatgccaagcagatgagaattgaagaggctcaaagccgtgac
gatcaacgtggtcttcgcaatgccaaggctatcaagattgatatggactctacccgtcgc
caggaggttggttttgcctgggttgatggcatcttttggcagaggtggattgctagcacc
tataaccttgacgtgagagacggtgagcgtgtcatcatcaacgaagaagatcgacacaag
ttctgggacactactcctaccggcaaccagatcatggttagccacacctcgatcatggac
acccttgacaaaatcgtctacggccccaacccaatttctcccaagtacaccattggctct
ttcgccaagtttttctttgacatcaagatgaactttgtcgaccacccattcttgtccatt
gcctttgtctttgctgttggttttggcctctactcttggttccgtaaccgcactcgacga
tctcgcggcactttcttccgggatgataacatgggtctcaaggatggactccttggtcag
aatggcaacgccaagtccgattaa
>Fp21r
atgcgtttctctccgctcgcgaccctcgcggggttgtcggcgtttgttctggccgacgag
atcaagaatcccgtgtcagagccttcagtctttaatgggaagacggtaccgtcattgctt
gaattgactcctgcaaactgggaggaacagaccaagaagaacaagttcctaatggtcaaa
cactttagtccctactgcaagcactgtaccaggtttgccccgactttccagactctctac
gaattctactatacctcgaagccccaagtcgacgatccggaagccacattcacaaagtat
tacgactttgctttcggcactgtaaactgtgttgcctactatgacttctgtatggagcat
gaaatccagtcatacccgacttcaatcctctacgaagatggcaaggtgtttgagtcctta
cgcggaattaagaatatgacagtattgacgacaacgatcgaaaaagcgcttgccaaaaca
catcctggtcgacccgaactcgttgaattacctaaccctggtgacaaggtcttccctgcc
ccaaaaactgacgagaagcctgcagagtcttcagtcgagaagaaggaggcagaagcaccc
gtaaaggctgcggttgaagctgagaagcccctcgatgtcgttgctgagaaggctgccgag
gagccagctagtaaaaccgaagacaaatctcttgatgatgtcaccaaaatgcccaaagac
gaagacaagtctgataaggccgaggcaattgagaagaccgttcaggatgagaacaagaac
ccgtttggtgccgattggaaagttcccagcaccggtcagatgcttaagaaacccaaggcc
caggattctacacccaagtataacctggagggtatcagcgctcctctgactcccgaaaac
tttgacaccctggttacaaactcgaaggatccctggttcatcaagttctacgcgccttgg
tgctctcactgcaaagccatggctcctacatggcaacaactggccaagaaaatgcagggc
aaactcaacatcggcgaggtcaactgtgaggctgatcataagctttgtacacaaatgggt
gtcaaggcgttcccgaccatttactttgttaacggcgcggaaaaggccgagtacaagggt
cttcgcggggtcggagactttgttgcttatgccgagggggcgcttgaggttgcaggtggc
gttcttgatgttgatgccgagagcttcaaggagctcgaaaagaccgaggaagtcttgttt
gtttacttctatgaccacgccactacgaccgaggatttcaaagcactagacgctctacca
ctcaaccttatcggacgaggcaagatcgtcaaaacaagcgaccccgagctgtacaaccga
ttcaagatcacaacttggcccaggctcttagtctcccgagagggccgtgcgacctactat
actcctatcacacccgatgagatgagagatgtcgattcgttggtttcgtggatgaagtcc
acatggctccctctcgttcctgaaatgactgccatcaacgccaagcagattatgaaccac
aagctggttgtgcttgccattcttaaccgtgatgatgaagaccgtcttcaaaactccatc
tcggagctcaagaacgctgcaaatgagtgggtggatcgtcaggttcaggagtttcagctc
gagcgtaagaagctccgagatgccaagcagatgagaattgaagaggctcaaagccgtgac
gatcaacgtggtcttcgcaatgccaaggctatcaagattgatatggactctacccgtcgc
caggaggttggttttgcctgggttgatggcatcttctggcagaggtggattgctagtacc
tataaccttgacgtgagagacggtgagcgtgtcatcatcaacgaagaagatcgacacaag
ttctgggacactactcctaccggcaaccagatcatggttagccacacctcgatcatggac
acccttgacaaaatcgtctacggccccaacccaatttctcccaagtacaccattggctct
ttcgccaagtttttctttgacatcaagatgaactttgtcgaccacccattcttgtccatt
gcctttgtctttgctgttggttttggcctctactcttggttccgtaaccgcactcgacga
tctcgcggcactttcttccgggatgataacatgggtctcaaggatggactccttggtcag
aatggcaacgccaagtccgattaa
>Fp24r
atgcgtttctctccgctcgcgaccctcgcggggttgtcggcgtttgttctggccgacgag
atcaagaatcccgtgtcagagccttcagtctttaatgggaagacggtaccgtcattgctt
gaattgactcctgcaaactgggaggaacagaccaagaagaacaagttcctaatggtcaaa
cactttagtccctactgcaagcactgtaccaggtttgccccgactttccagactctctac
gaattctactatacctcgaagccccaagtcgacgatccggaagccacattcacaaagtat
tacgactttgctttcggcactgtaaactgtgttgcctactatgacttctgtatggagcat
gaaatccagtcatacccgacttcgatcctctacgaagatggcaaggtgtttgagtcctta
cgcggaattaagaatatgacagtattgacgacaacgatcgaaaaagcgcttgccaaaaca
catcctggtcgacccgaactcgttgaattacctaaccctggtgacaaggtcttccctgcc
ccaaaaactgacgagaagcctgcagagtcttcagtcgagaagaaggaggcagaagcaccc
gtaaaggctgcggttgaagctgagaagcccctcgatgtcgttgctgagaaggctgccgag
gagccagctagtaaaaccgaagacaaatctcttgatgatgtcaccaaaatgcccaaagac
gaagacaagtctgacaaggccgaggcaattgagaagaccgttcaggatgagaacaagaac
ccgtttggtgccgattggaaagttcccagcaccggtcagatgcttaagaaacccaaggcc
caggattctacacccaagtataacctggagggtatcagcgctcctctgactcccgaaaac
tttgacaccctggttacaaactcgaaggatccctggttcatcaagttctacgcgccttgg
tgctctcactgcaaagccatggctcccacatggcaacaactggccaagaaaatgcagggc
aaactcaacatcggcgaggtcaactgtgaggctgatcataagctttgtacacaaatgggt
gtcaaggcgttcccgaccatttactttgttaacggcgcggaaaaggccgagtacaagggt
cttcgcggggtcggagactttgttgcttatgccgagggggcgcttgaggttgcaggtggc
gttcttgatgttgatgccgagagcttcaaggagctcgaaaagaccgaggaagtcttgttt
gtttacttctatgaccacgccactacgaccgaggatttcaaagcactagacgctctacca
ctcaaccttatcggacgaggcaagatcgtcaaaacaagcgaccccgagctgtacaaccga
ttcaagatcacaacttggcccaggctcttagtctcccgagagggccgtgcgacctactat
attcctatcacacccgatgagatgagagatgtcgattcgttggtttcgtggatgaagtcc
acatggctccctctcgttcctgaaatgactgccatcaacgccaagcagattatgaaccac
aagctggttgtgcttgccattctaaaccgtgatgatgaagaccgtcttcaaaactccatc
tcggagctcaagaacgctgcaaatgagtgggtggatcgtcaggttcaggagtttcagctc
gagcgtaagaagctccgagatgccaagcagatgagaattgaagaggctcaaagccgtgac
gatcaacgtggtcttcgcaatgccaaggctatcaagattgatatggactctacccgtcgc
caggaggttggttttgcctgggttgatggcatcttttggcagaggtggattgctagcacc
tataaccttgacgtgagagacggtgagcgtgtcatcatcaacgaagaagatcgacacaag
ttctgggacactactcctaccggcaaccagatcatggttagccacacctcgatcatggac
acccttgacaaaatcgtctacggccccaacccaatttctcccaagtacaccattggctct
ttcgccaagtttttctttgacatcaagatgaactttgtcgaccacccattcttgtccatt
gcctttgtctttgctgttggttttggcctctactcttggttccgtaaccgcactcgacga
tctcgcggcactttcttccgggatgataacatgggtctcaaggatggactccttggtcag
aatggcaacgccaagtccgattaa
>Fp2516
atgcgtttctctccgctcgcgaccctcgcggggttgtcggcgtttgttctggccgacgag
atcaagaatcccgtgtcagagccttcagtctttaatgggaagacggtaccgtcattgctt
gaattgactcctgcaaactgggaggaacagaccaagaagaacaagttcctaatggtcaaa
cactttagtccctactgcaagcactgtaccaggtttgccccgactttccagactctctac
gaattctactatacctcgaagccccaagtcgacgatccggaagccacattcacaaagtat
tacgactttgctttcggcactgtaaactgtgttgcctactatgacttctgtatggagcat
gaaatccagtcatacccgacttcaatcctctacgaagatggcaaggtgtttgagtcctta
cgcggaattaagaatatgacagtattgacgacaacgatcgaaaaagcgcttgccaaaaca
catcctggtcgacccgaactcgttgaattacctaaccctggtgacaaggtcttccctgcc
ccaaaaactgacgagaagcctgcagagtcttcagtcgagaagaaggaggcagaagcaccc
gtaaaggctgcggttgaagctgagaagcccctcgatgtcgttgctgagaaggctgccgag
gagccagctagtaaaaccgaagacaaatctcttgatgatgtcaccaaaatgcccaaagac
gaagacaagtctgataaggccgaggcaattgagaagaccgttcaggatgagaacaagaac
ccgtttggtgccgattggaaagttcccagcaccggtcagatgcttaagaaacccaaggcc
caggattctacacccaagtataacctggagggtatcagcgctcctctgactcccgaaaac
tttgacaccctggttacaaactcgaaggatccctggttcatcaagttctacgcgccttgg
tgctctcactgcaaagccatggctcctacatggcaacaactggccaagaaaatgcagggc
aaactcaacatcggcgaggtcaactgtgaggctgatcataagctttgtacacaaatgggt
gtcaaggcgttcccgaccatttactttgttaacggcgcggaaaaggccgagtacaagggt
cttcgcggggtcggagactttgttgcttatgccgagggggcgcttgaggttgcaggtggc
gttcttgatgttgatgccgagagcttcaaggagctcgaaaagaccgaggaagtcttgttt
gtttacttctatgaccacgccactacgaccgaggatttcaaagcactagacgctctacca
ctcaaccttatcggacgaggcaagatcgtcaaaacaagcgaccccgagctgtacaaccga
ttcaagatcacaacttggcccaggctcttagtctcccgagagggccgtgcgacctactat
actcctatcacacccgatgagatgagagatgtcgattcgttggtttcgtggatgaagtcc
acatggctccctctcgttcctgaaatgactgccatcaacgccaagcagattatgaaccac
aagctggttgtgcttgccattcttaaccgtgatgatgaagaccgtcttcaaaactccatc
tcggagctcaagaacgctgcaaatgagtgggtggatcgtcaggttcaggagtttcagctc
gagcgtaagaagctccgagatgccaagcagatgagaattgaagaggctcaaagccgtgac
gatcaacgtggtcttcgcaatgccaaggctatcaagattgatatggactctacccgtcgc
caggaggttggttttgcctgggttgatggcatcttctggcagaggtggattgctagcacc
tataaccttgacgtgagagacggtgagcgtgtcatcatcaacgaagaagatcgacacaag
ttctgggacactactcctaccggcaaccagatcatggttagccacacctcgatcatggac
acccttgacaaaatcgtctacggccccaacccaatttctcccaagtacaccattggctct
ttcgccaagtttttctttgacatcaagatgaactttgtcgaccacccattcttgtccatt
gcctttgtctttgctgttggttttggcctctactcttggttccgtaaccgcactcgacga
tctcgcggcactttcttccgggatgataacatgggtctcaaggatggactccttggtcag
aatggcaacgccaagtccgattaa
>Fp26r
atgcgtttctctccgctcgcgaccctcgcggggttgtcggcgtttgttctggccgacgag
atcaagaatcccgtgtcagagccttcagtctttaatgggaagacggtaccgtcattgctt
gaattgactcctgcaaactgggaggaacagaccaagaagaacaagttcctaatggtcaaa
cactttagtccctactgcaagcactgtaccaggtttgccccgactttccagactctctac
gaattctactatacctcgaagccccaagtcgacgatccggaagccacattcacaaagtat
tacgactttgctttcggcactgtaaactgtgttgcctactatgacttctgtatggagcat
gaaatccagtcatacccgacttcaatcctctacgaagatggcaaggtgtttgagtcctta
cgcggaattaagaatatgacagtattgacgacaacgatcgaaaaagcgcttgccaaaaca
catcctggtcgacccgaactcgttgaattacctaaccctggtgacaaggtcttccctgcc
ccaaaaactgacgagaagcctgcagagtcttcagtcgagaagaaggaggcagaagcaccc
gtaaaggctgcggttgaagctgagaagcccctcgatgtcgttgctgagaaggctgccgag
gagccagctagtaaaaccgaagacaaatctcttgatgatgtcaccaaaatgcccaaagac
gaagacaagtctgataaggccgaggcaattgagaagaccgttcaggatgagaacaagaac
ccgtttggtgccgattggaaagttcccagcaccggtcagatgcttaagaaacccaaggcc
caggattctacacccaagtataacctggagggtatcagcgctcctctgactcccgaaaac
tttgacaccctggttacaaactcgaaggatccctggttcatcaagttctacgcgccttgg
tgctctcactgcaaagccatggctcccacatggcaacaactggccaagaaaatgcagggc
aaactcaacatcggcgaggtcaactgtgaggctgatcataagctttgtacacaaatgggt
gtcaaggcgttcccgaccatttactttgttaacggcgcggaaaaggccgagtacaagggt
cttcgcggggtcggagactttgttgcttatgccgagggggcgcttgaggttgcaggtggc
gttcttgatgttgatgccgagagcttcaaggagctcgaaaagaccgaggaagtcttgttt
gtttacttctatgaccacgccactacgaccgaggatttcaaagcactagacgctctacca
ctcaaccttatcggacgaggcaagatcgtcaaaacaagcgaccccgagctgtacaaccga
ttcaagatcacaacttggcccaggctcttagtctcccgagagggccgtgcgacctactat
actcctatcacacccgatgagatgagagatgtcgattcgttggtttcgtggatgaagtcc
acatggctccctctcgttcctgaaatgactgccatcaacgccaagcagattatgaaccac
aagctggttgtgcttgccattcttaaccgtgatgatgaagaccgtcttcaaaactccatc
tcggagctcaagaacgctgcaaatgagtgggtggatcgtcaggttcaggagtttcagctc
gagcgtaagaagctccgagatgccaagcagatgagaattgaagaggctcaaagccgtgac
gatcaacgtggtcttcgcaatgccaaggctatcaagattgatatggactctacccgtcgc
caggaggttggttttgcctgggttgatggcatcttttggcagaggtggattgctagcacc
tataaccttgacgtgagagacggtgagcgtgtcatcatcaacgaagaagatcgacacaag
ttctgggacactactcctaccggcaaccagatcatggttagccacacctcgatcatggac
acccttgacaaaatcgtctacggccccaacccaatttctcccaagtacaccattggctct
ttcgccaagtttttctttgacatcaagatgaactttgtcgaccacccattcttgtccatt
gcctttgtctttgctgttggttttggcctctactcttggttccgtaaccgcactcgacga
tctcgcggcactttcttccgggatgataacatgggtctcaaggatggactccttggtcag
aatggcaacgccaagtccgattaa
>Fp33
atgcgtttctctccgctcgcgaccctcgcggggttgtcggcgtttgttctggccgacgag
atcaagaatcccgtgtcagagccttcagtctttaatgggaagacggtaccgtcattgctt
gaattgactcctgcaaactgggaggaacagaccaagaagaacaagttcctaatggtcaaa
cactttagtccctactgcaagcactgtaccaggtttgccccgactttccagactctctac
gaattctactatacctcgaagccccaagtcgacgatccggaagccacattcacaaagtat
tacgactttgctttcggcactgtaaactgtgttgcctactatgacttctgtatggagcat
gaaatccagtcatacccgacttcaatcctctacgaagatggcaaggtgtttgagtcctta
cgcggaattaagaatatgacagtattgacgacaacgatcgaaaaagcgcttgccaaaaca
catcctggtcgacccgaactcgttgaattacctaaccctggtgacaaggtcttccctgcc
ccaaaaactgacgagaagcctgcagagtcttcagtcgagaagaaggaggcagaagcaccc
gtaaaggctgcggttgaagctgagaagcccctcgatgtcgttgctgagaaggctgccgag
gagccagctagtaaaaccgaagacaaatctcttgatgatgtcaccaaaatgcccaaagac
gaagacaagtctgataaggccgaggcaattgagaagaccgttcaggatgagaacaagaac
ccgtttggtgccgattggaaagttcccagcaccggtcagatgcttaagaaacccaaggcc
caggattctacacccaagtataacctggagggtatcagcgctcctctgactcccgaaaac
tttgacaccctggttacaaactcgaaggatccctggttcatcaagttctacgcgccttgg
tgctctcactgcaaagccatggctcccacatggcaacaactggccaagaaaatgcagggc
aaactcaacatcggcgaggtcaactgtgaggctgatcataagctttgtacacaaatgggt
gtcaaggcgttcccgaccatttactttgttaacggcgcggaaaaggccgagtacaagggt
cttcgcggggtcggagactttgttgcttatgccgagggggcgcttgaggttgcaggtggc
gttcttgatgttgatgccgagagcttcaaggagctcgaaaagaccgaggaagtcttgttt
gtttacttctatgaccacgccactacgaccgaggatttcaaagcactagacgctctacca
ctcaaccttatcggacgaggcaagatcgtcaaaacaagcgaccccgagctgtacaaccga
ttcaagatcacaacttggcccaggctcttagtctcccgagagggccgtgcgacctactat
actcctatcacacccgatgagatgagagatgtcgattcgttggtttcgtggatgaagtcc
acatggctccctctcgttcctgaaatgactgccatcaacgccaagcagattatgaaccac
aagctggttgtgcttgccattcttaaccgtgatgatgaagaccgtcttcaaaactccatc
tcggagctcaagaacgctgcaaatgagtgggtggatcgtcaggttcaggagtttcagctc
gagcgtaagaagctccgagatgccaagcagatgagaattgaagaggctcaaagccgtgac
gatcaacgtggtcttcgcaatgccaaggctatcaagattgatatggactctacccgtcgc
caggaggttggttttgcctgggttgatggcatcttttggcagaggtggattgctagcacc
tataaccttgacgtgagagacggtgagcgtgtcatcatcaacgaagaagatcgacacaag
ttctgggacactactcctaccggcaaccagatcatggttagccacacctcgatcatggac
acccttgacaaaatcgtctacggccccaacccaatttctcccaagtacaccattggctct
ttcgccaagtttttctttgacatcaagatgaactttgtcgaccacccattcttgtccatt
gcctttgtctttgctgttggttttggcctctactcttggttccgtaaccgcactcgacga
tctcgcggcactttcttccgggatgataacatgggtctcaaggatggactccttggtcag
aatggcaacgccaagtccgattaa
>Fp34
atgcgtttctctccgctcgcgaccctcgcggggttgtcggcgtttgttctggccgacgag
atcaagaatcccgtgtcagagccttcagtctttaatgggaagacggtaccgtcattgctt
gaattgactcctgcaaactgggaggaacagaccaagaagaacaagttcctaatggtcaaa
cactttagtccctactgcaagcactgtaccaggtttgccccgactttccagactctctac
gaattctactatacctcgaagccccaagtcgacgatccggaagccacattcacaaagtat
tacgactttgctttcggcactgtaaactgtgttgcctactatgacttctgtatggagcat
gaaatccagtcatacccgacttcaatcctctacgaagatggcaaggtgtttgagtcctta
cgcggaattaagaatatgacagtattgacgacaacgatcgaaaaagcgcttgccaaaaca
catcctggtcgacccgaactcgttgaattacctaaccctggtgacaaggtcttccctgcc
ccaaaaactgacgagaagcctgcagagtcttcagtcgagaagaaggaggcagaagcaccc
gtaaaggctgcggttgaagctgagaagcccctcgatgtcgttgctgagaaggctgccgag
gagccagctagtaaaaccgaagacaaatctcttgatgatgtcaccaaaatgcccaaagac
gaagacaagtctgataaggccgaggcaattgagaagaccgttcaggatgagaacaagaac
ccgtttggtgccgattggaaagttcccagcaccggtcagatgcttaagaaacccaaggcc
caggattctacacccaagtataacctggagggtatcagcgctcctctgactcccgaaaac
tttgacaccctggttacaaactcgaaggatccctggttcatcaagttctacgcgccttgg
tgctctcactgcaaagccatggctcccacatggcaacaactggccaagaaaatgcagggc
aaactcaacatcggcgaggtcaactgtgaggctgatcataagctttgtacacaaatgggt
gtcaaggcgttcccgaccatttactttgttaacggcgcggaaaaggccgagtacaagggt
cttcgcggggtcggagactttgttgcttatgccgagggggcgcttgaggttgcaggtggc
gttcttgatgttgatgccgagagcttcaaggagctcgaaaagaccgaggaagtcttgttt
gtttacttctatgaccacgccactacgaccgaggatttcaaagcactagacgctctacca
ctcaaccttatcggacgaggcaagatcgtcaaaacaagcgaccccgagctgtacaaccga
ttcaagatcacaacttggcccaggctcttagtctcccgagagggccgtgcgacctactat
actcctatcacacccgatgagatgagagatgtcgattcgttggtttcgtggatgaagtcc
acatggctccctctcgttcctgaaatgactgccatcaacgccaagcagattatgaaccac
aagctggttgtgcttgccattcttaaccgtgatgatgaagaccgtcttcaaaactccatc
tcggagctcaagaacgctgcaaatgagtgggtggatcgtcaggttcaggagtttcagctc
gagcgtaagaagctccgagatgccaagcagatgagaattgaagaggctcaaagccgtgac
gatcaacgtggtcttcgcaatgccaaggctatcaagattgatatggactctacccgtcgc
caggaggttggttttgcctgggttgatggcatcttttggcagaggtggattgctagcacc
tataaccttgacgtgagagacggtgagcgtgtcatcatcaacgaagaagatcgacacaag
ttctgggacactactcctaccggcaaccagatcatggttagccacacctcgatcatggac
acccttgacaaaatcgtctacggccccaacccaatttctcccaagtacaccattggctct
ttcgccaagtttttctttgacatcaagatgaactttgtcgaccacccattcttgtccatt
gcctttgtctttgctgttggttttggcctctactcttggttccgtaaccgcactcgacga
tctcgcggcactttcttccgggatgataacatgggtctcaaggatggactccttggtcag
aatggcaacgccaagtccgattaa
>Fp35
atgcgtttctctccgctcgcgaccctcgcggggttgtcggcgtttgttctggccgacgag
atcaagaatcccgtgtcagagccttcagtctttaatgggaagacggtaccgtcattgctt
gaattgactcctgcaaactgggaggaacagaccaagaagaacaagttcctaatggtcaaa
cactttagtccctactgcaagcactgtaccaggtttgccccgactttccagactctctac
gaattctactatacctcgaagccccaagtcgacgatccggaagccacattcacaaagtat
tacgactttgctttcggcactgtaaactgtgttgcctactatgacttctgtatggagcat
gaaatccagtcatacccgacttcaatcctctacgaagatggcaaggtgtttgagtcctta
cgcggaattaagaatatgacagtattgacgacaacgatcgaaaaagcgcttgccaaaaca
catcctggtcgacccgaactcgttgaattacctaaccctggtgacaaggtcttccctgcc
ccaaaaactgacgagaagcctgcagagtcttcagtcgagaagaaggaggcagaagcaccc
gtaaaggctgcggttgaagctgagaagcccctcgatgtcgttgctgagaaggctgccgag
gagccagctagtaaaaccgaagacaaatctcttgatgatgtcaccaaaatgcccaaagac
gaagacaagtctgataaggccgaggcaattgagaagaccgttcaggatgagaacaagaac
ccgtttggtgccgattggaaagttcccagcaccggtcagatgcttaagaaacccaaggcc
caggattctacacccaagtataacctggagggtatcagcgctcctctgactcccgaaaac
tttgacaccctggttacaaactcgaaggatccctggttcatcaagttctacgcgccttgg
tgctctcactgcaaagccatggctcccacatggcaacaactggccaagaaaatgcagggc
aaactcaacatcggcgaggtcaactgtgaggctgatcataagctttgtacacaaatgggt
gtcaaggcgttcccgaccatttactttgttaacggcgcggaaaaggccgagtacaagggt
cttcgcggggtcggagactttgttgcttatgccgagggggcgcttgaggttgcaggtggc
gttcttgatgttgatgccgagagcttcaaggagctcgaaaagaccgaggaagtcttgttt
gtttacttctatgaccacgccactacgaccgaggatttcaaagcactagacgctctacca
ctcaaccttatcggacgaggcaagatcgtcaaaacaagcgaccccgagctgtacaaccga
ttcaagatcacaacttggcccaggctcttagtctcccgagagggccgtgcgacctactat
actcctatcacacccgatgagatgagagatgtcgtttcgttggtttcgtggatgaagtcc
acatggctccctctcgttcctgaaatgactgccatcaacgccaagcagattatgaaccac
aagctggttgtgcttgccattcttaaccgtgatgatgaagaccgtcttcaaaactccatc
tcggagctcaagaacgctgcaaatgagtgggtggatcgtcaggttcaggagtttcagctc
gagcgtaagaagctccgagatgccaagcagatgagaattgaagaggctcaaagccgtgac
gatcaacgtggtcttcgcaatgccaaggctatcaagattgatatggactctacccgtcgc
caggaggttggttttgcctgggttgatggcatcttttggcagaggtggattgctagcacc
tataaccttgacgtgagagacggtgagcgtgtcatcatcaacgaagaagatcgacacaag
ttctgggacactactcctaccggcaaccagatcatggttagccacacctcgatcatggac
acccttgacaaaatcgtctacggccccaacccaatttctcccaagtacaccattggctct
ttcgccaagtttttctttgacatcaagatgaactttgtcgaccacccattcttgtccatt
gcctttgtctttgctgttggttttggcctctactcttggttccgtaaccgcactcgacga
tctcgcggcactttcttccgggatgataacatgggtctcaaggatggactccttggtcag
aatggcaacgccaagtccgattaa
>Fp38
atgcgtttctctccgctcgcgaccctcgcggggttgtcggcgtttgttctggccgacgag
atcaagaatcccgtgtcagagccttcagtctttaatgggaagacggtaccgtcattgctt
gaattgactcctgcaaactgggaggaacagaccaagaagaacaagttcctaatggtcaaa
cactttagtccctactgcaagcactgtaccaggtttgccccgactttccagactctctac
gaattctactatacctcgaagccccaagtcgacgatccggaagccacattcacaaagtat
tacgactttgctttcggcactgtaaactgtgttgcctactatgacttctgtatggagcat
gaaatccagtcatacccgacttcaatcctctacgaagatggcaaggtgtttgagtcctta
cgcggaattaagaatatgacagtattgacgacaacgatcgaaaaagcgcttgccaaaaca
catcctggtcgacccgaactcgttgaattacctaaccctggtgacaaggtcttccctgcc
ccaaaaactgacgagaagcctgcagagtcttcagtcgagaagaaggaggcagaagcaccc
gtaaaggctgcggttgaagctgagaagcccctcgatgtcgttgctgagaaggctgccgag
gagccagctagtaaaaccgaagacaaatctcttgatgatgtcaccaaaatgcccaaagac
gaagacaagtctgataaggccgaggcaattgagaagaccgttcaggatgagaacaagaac
ccgtttggtgccgattggaaagttcccagcaccggtcagatgcttaagaaacccaaggcc
caggattctacacccaagtataacctggagggtatcagcgctcctctgactcccgaaaac
tttgacaccctggttacaaactcgaaggatccctggttcatcaagttctacgcgccttgg
tgctctcactgcaaagccatggctcccacatggcaacaactggccaagaaaatgcagggc
aaactcaacatcggcgaggtcaactgtgaggctgatcataagctttgtacacaaatgggt
gtcaaggcgttcccgaccatttactttgttaacggcgcggaaaaggccgagtacaagggt
cttcgcggggtcggagactttgttgcttatgccgagggggcgcttgaggttgcaggtggc
gttcttgatgttgatgccgagagcttcaaggagctcgaaaagaccgaggaagtcttgttt
gtttacttctatgaccacgccactacgaccgaggatttcaaagcactagacgctctacca
ctcaaccttatcggacgaggcaagatcgtcaaaacaagcgaccccgagctgtacaaccga
ttcaagatcacaacttggcccaggctcttagtctcccgagagggccgtgcgacctactat
actcctatcacacccgatgagatgagagatgtcgattcgttggtttcgtggatgaagtcc
acatggctccctctcgttcctgaaatgactgccatcaacgccaagcagattatgaaccac
aagctggttgtgcttgccattcttaaccgtgatgatgaagaccgtcttcaaaactccatc
tcggagctcaagaacgctgcaaatgagtgggtggatcgtcaggttcaggagtttcagctc
gagcgtaagaagctccgagatgccaagcagatgagaattgaagaggctcaaagccgtgac
gatcaacgtggtcttcgcaatgccaaggctatcaagattgatatggactctacccgtcgc
caggaggttggttttgcctgggttgatggcatcttttggcagaggtggattgctagcacc
tataaccttgacgtgagagacggtgagcgtgtcatcatcaacgaagaagatcgacacaag
ttctgggacactactcctaccggcaaccagatcatggttagccacacctcgatcatggac
acccttgacaaaatcgtctacggccccaacccaatttctcccaagtacaccattggctct
ttcgccaagtttttctttgacatcaagatgaactttgtcgaccacccattcttgtccatt
gcctttgtctttgctgttggttttggcctctactcttggttccgtaaccgcactcgacga
tctcgcggcactttcttccgggatgataacatgggtctcaaggatggactccttggtcag
aatggcaacgccaagtccgattaa
>Fp39
atgcgtttctctccgctcgcgaccctcgcggggttgtcggcgtttgttctggccgacgag
atcaagaatcccgtgtcagagccttcagtctttaatgggaagacggtaccgtcattgctt
gaattgactcctgcaaactgggaggaacagaccaagaagaacaagttcctaatggtcaaa
cactttagtccctactgcaagcactgtaccaggtttgccccgactttccagactctctac
gaattctactatacctcgaagccccaagtcgacgatccggaagccacattcacaaagtat
tacgactttgctttcggcactgtaaactgtgttgcctactatgacttctgtatggagcat
gaaatccagtcatacccgacttcaatcctctacgaagatggcaaggtgtttgagtcctta
cgcggaattaagaatatgacagtattgacgacaacgatcgaaaaagcgcttgccaaaaca
catcctggtcgacccgaactcgttgaattacctaaccctggtgacaaggtcttccctgcc
ccaaaaactgacgagaagcctgcagagtcttcagtcgagaagaaggaggcagaagcaccc
gtaaaggctgcggttgaagctgagaagcccctcgatgtcgttgctgagaaggctgccgag
gagccagctagtaaaaccgaagacaaatctcttgatgatgtcaccaaaatgcccaaagac
gaagacaagtctgataaggccgaggcaattgagaagaccgttcaggatgagaacaagaac
ccgtttggtgccgattggaaagttcccagcaccggtcagatgcttaagaaacccaaggcc
caggattctacacccaagtataacctggagggtatcagcgctcctctgactcccgaaaac
tttgacaccctggttacaaactcgaaggatccctggttcatcaagttctacgcgccttgg
tgctctcactgcaaagccatggctcccacatggcaacaactggccaagaaaatgcagggc
aaactcaacatcggcgaggtcaactgtgaggctgatcataagctttgtacacaaatgggt
gtcaaggcgttcccgaccatttactttgttaacggcgcggaaaaggccgagtacaagggt
cttcgcggggtcggagactttgttgcttatgccgagggggcgcttgaggttgcaggtggc
gttcttgatgttgatgccgagagcttcaaggagctcgaaaagaccgaggaagtcttgttt
gtttacttctatgaccacgccactacgaccgaggatttcaaagcactagacgctctacca
ctcaaccttatcggacgaggcaagatcgtcaaaacaagcgaccccgagctgtacaaccga
ttcaagatcacaacttggcccaggctcttagtctcccgagagggccgtgcgacctactat
actcctatcacacccgatgagatgagagatgtcgattcgttggtttcgtggatgaagtcc
acatggctccctctcgttcctgaaatgactgccatcaacgccaagcagattatgaaccac
aagctggttgtgcttgccattcttaaccgtgatgatgaagaccgtcttcaaaactccatc
tcggagctcaagaacgctgcaaatgagtgggtggatcgtcaggttcaggagtttcagctc
gagcgtaagaagctccgagatgccaagcagatgagaattgaagaggctcaaagccgtgac
gatcaacgtggtcttcgcaatgccaaggctatcaagattgatatggactctacccgtcgc
caggaggttggttttgcctgggttgatggcatcttttggcagaggtggattgctagcacc
tataaccttgacgtgagagacggtgagcgtgtcatcatcaacgaagaagatcgacacaag
ttctgggacactactcctaccggcaaccagatcatggttagccacacctcgatcatggac
acccttgacaaaatcgtctacggccccaacccaatttctcccaagtacaccattggctct
ttcgccaagtttttctttgacatcaagatgaactttgtcgaccacccattcttgtccatt
gcctttgtctttgctgttggttttggcctctactcttggttccgtaaccgcactcgacga
tctcgcggcactttcttccgggatgataacatgggtctcaaggatggactccttggtcag
aatggcaacgccaagtccgattaa
>Fp42
atgcgtttctctccgctcgcgaccctcgcggggttgtcggcgtttgttctggccgacgag
atcaagaatcccgtgtcagagccttcagtctttaatgggaagacggtaccgtcattgctt
gaattgactcctgcaaactgggaggaacagaccaagaagaacaagttcctaatggtcaaa
cactttagtccctactgcaagcactgtaccaggtttgccccgactttccagactctctac
gaattctactatacctcgaagccccaagtcgacgatccggaagccacattcacaaagtat
tacgactttgctttcggcactgtaaactgtgttgcctactatgacttctgtatggagcat
gaaatccagtcatacccgacttcaatcctctacgaagatggcaaggtgtttgagtcctta
cgcggaattaagaatatgacagtattgacgacaacgatcgaaaaagcgcttgccaaaaca
catcctggtcgacccgaactcgttgaattacctaaccctggtgacaaggtcttccctgcc
ccaaaaactgacgagaagcctgcagagtcttcagtcgagaagaaggaggcagaagcaccc
gtaaaggctgcggttgaagctgagaagcccctcgatgtcgttgctgagaaggctgccgag
gagccagctagtaaaaccgaagacaaatctcttgatgatgtcaccaaaatgcccaaagac
gaagacaagtctgataaggccgaggcaattgagaagaccgttcaggatgagaacaagaac
ccgtttggtgccgattggaaagttcccagcaccggtcagatgcttaagaaacccaaggcc
caggattctacacccaagtataacctggagggtatcagcgctcctctgactcccgaaaac
tttgacaccctggttacaaactcgaaggatccctggttcatcaagttctacgcgccttgg
tgctctcactgcaaagccatggctcctacatggcaacaactggccaagaaaatgcagggc
aaactcaacatcggcgaggtcaactgtgaggctgatcataagctttgtacacaaatgggt
gtcaaggcgttcccgaccatttactttgttaacggcgcggaaaaggccgagtacaagggt
cttcgcggggtcggagactttgttgcttatgccgagggggcgcttgaggttgcaggtggc
gttcttgatgttgatgccgagagcttcaaggagctcgaaaagaccgaggaagtcttgttt
gtttacttctatgaccacgccactacgaccgaggatttcaaagcactagacgctctacca
ctcaaccttatcggacgaggcaagatcgtcaaaacaagcgaccccgagctgtacaaccga
ttcaagatcacaacttggcccaggctcttagtctcccgagagggccgtgcgacctactat
actcctatcacacccgatgagatgagagatgtcgattcgttggtttcgtggatgaagtcc
acatggctccctctcgttcctgaaatgactgccatcaacgccaagcagattatgaaccac
aagctggttgtgcttgccattcttaaccgtgatgatgaagaccgtcttcaaaactccatc
tcggagctcaagaacgctgcaaatgagtgggtggatcgtcaggttcaggagtttcagctc
gagcgtaagaagctccgagatgccaagcagatgagaattgaagaggctcaaagccgtgac
gatcaacgtggtcttcgcaatgccaaggctatcaagattgatatggactctacccgtcgc
caggaggttggttttgcctgggttgatggcatcttctggcagaggtggattgctagtacc
tataaccttgacgtgagagacggtgagcgtgtcatcatcaacgaagaagatcgacacaag
ttctgggacactactcctaccggcaaccagatcatggttagccacacctcgatcatggac
acccttgacaaaatcgtctacggccccaacccaatttctcccaagtacaccattggctct
ttcgccaagtttttctttgacatcaagatgaactttgtcgaccacccattcttgtccatt
gcctttgtctttgctgttggttttggcctctactcttggttccgtaaccgcactcgacga
tctcgcggcactttcttccgggatgataacatgggtctcaaggatggactccttggtcag
aatggcaacgccaagtccgattaa
>Fp44
atgcgtttctctccgctcgcgaccctcgcggggttgtcggcgtttgttctggccgacgag
atcaagaatcccgtgtcagagccttcagtctttaatgggaagacggtaccgtcattgctt
gaattgactcctgcaaactgggaggaacagaccaagaagaacaagttcctaatggtcaaa
cactttagtccctactgcaagcactgtaccaggtttgccccgactttccagactctctac
gaattctactatacctcgaagccccaagtcgacgatccggaagccacattcacaaagtat
tacgactttgctttcggcactgtaaactgtgttgcctactatgacttctgtatggagcat
gaaatccagtcatacccgacttcaatcctctacgaagatggcaaggtgtttgagtcctta
cgcggaattaagaatatgacagtattgacgacaacgatcgaaaaagcgcttgccaaaaca
catcctggtcgacccgaactcgttgaattacctaaccctggtgacaaggtcttccctgcc
ccaaaaactgacgagaagcctgcagagtcttcagtcgagaagaaggaggcagaagcaccc
gtaaaggctgcggttgaagctgagaagcccctcgatgtcgttgctgagaaggctgccgag
gagccagctagtaaaaccgaagacaaatctcttgatgatgtcaccaaaatgcccaaagac
gaagacaagtctgataaggccgaggcaattgagaagaccgttcaggatgagaacaagaac
ccgtttggtgccgattggaaagttcccagcaccggtcagatgcttaagaaacccaaggcc
caggattctacacccaagtataacctggagggtatcagcgctcctctgactcccgaaaac
tttgacaccctggttacaaactcgaaggatccctggttcatcaagttctacgcgccttgg
tgctctcactgcaaagccatggctcccacatggcaacaactggccaagaaaatgcagggc
aaactcaacatcggcgaggtcaactgtgaggctgatcataagctttgtacacaaatgggt
gtcaaggcgttcccgaccatttactttgttaacggcgcggaaaaggccgagtacaagggt
cttcgcggggtcggagactttgttgcttatgccgagggggcgcttgaggttgcaggtggc
gttcttgatgttgatgccgagagcttcaaggagctcgaaaagaccgaggaagtcttgttt
gtttacttctatgaccacgccactacgaccgaggatttcaaagcactagacgctctacca
ctcaaccttatcggacgaggcaagatcgtcaaaacaagcgaccccgagctgtacaaccga
ttcaagatcacaacttggcccaggctcttagtctcccgagagggccgtgcgacctactat
actcctatcacacccgatgagatgagagatgtcgattcgttggtttcgtggatgaagtcc
acatggctccctctcgttcctgaaatgactgccatcaacgccaagcagattatgaaccac
aagctggttgtgcttgccattcttaaccgtgatgatgaagaccgtcttcaaaactccatc
tcggagctcaagaacgctgcaaatgagtgggtggatcgtcaggttcaggagtttcagctc
gagcgtaagaagctccgagatgccaagcagatgagaattgaagaggctcaaagccgtgac
gatcaacgtggtcttcgcaatgccaaggctatcaagattgatatggactctacccgtcgc
caggaggttggttttgcctgggttgatggcatcttttggcagaggtggattgctagcacc
tataaccttgacgtgagagacggtgagcgtgtcatcatcaacgaagaagatcgacacaag
ttctgggacactactcctaccggcaaccagatcatggttagccacacctcgatcatggac
acccttgacaaaatcgtctacggccccaacccaatttctcccaagtacaccattggctct
ttcgccaagtttttctttgacatcaagatgaactttgtcgaccacccattcttgtccatt
gcctttgtctttgctgttggttttggcctctactcttggttccgtaaccgcactcgacga
tctcgcggcactttcttccgggatgataacatgggtctcaaggatggactccttggtcag
aatggcaacgccaagtccgattaa
>Fp49
atgcgtttctctccgctcgcgaccctcgcggggttgtcggcgtttgttctggccgacgag
atcaagaatcccgtgtcagagccttcagtctttaatgggaagacggtaccgtcattgctt
gaattgactcctgcaaactgggaggaacagaccaagaagaacaagttcctaatggtcaaa
cactttagtccctactgcaagcactgtaccaggtttgccccgactttccagactctctac
gaattctactatacctcgaagccccaagtcgacgatccggaagccacattcacaaagtat
tacgactttgctttcggcactgtaaactgtgttgcctactatgacttctgtatggagcat
gaaatccagtcatacccgacttcaatcctctacgaagatggcaaggtgtttgagtcctta
cgcggaattaagaatatgacagtattgacgacaacgatcgaaaaagcgcttgccaaaaca
catcctggtcgacccgaactcgttgaattacctaaccctggtgacaaggtcttccctgcc
ccaaaaactgacgagaagcctgcagagtcttcagtcgagaagaaggaggcagaagcaccc
gtaaaggctgcggttgaagctgagaagcccctcgatgtcgttgctgagaaggctgccgag
gagccagctagtaaaaccgaagacaaatctcttgatgatgtcaccaaaatgcccaaagac
gaagacaagtctgataaggccgaggcaattgagaagaccgttcaggatgagaacaagaac
ccgtttggtgccgattggaaagttcccagcaccggtcagatgcttaagaaacccaaggcc
caggattctacacccaagtataacctggagggtatcagcgctcctctgactcccgaaaac
tttgacaccctggttacaaactcgaaggatccctggttcatcaagttctacgcgccttgg
tgctctcactgcaaagccatggctcctacatggcaacaactggccaagaaaatgcagggc
aaactcaacatcggcgaggtcaactgtgaggctgatcataagctttgtacacaaatgggt
gtcaaggcgttcccgaccatttactttgttaacggcgcggaaaaggccgagtacaagggt
cttcgcggggtcggagactttgttgcttatgccgagggggcgcttgaggttgcaggtggc
gttcttgatgttgatgccgagagcttcaaggagctcgaaaagaccgaggaagtcttgttt
gtttacttctatgaccacgccactacgaccgaggatttcaaagcactagacgctctacca
ctcaaccttatcggacgaggcaagatcgtcaaaacaagcgaccccgagctgtacaaccga
ttcaagatcacaacttggcccaggctcttagtctcccgagagggccgtgcgacctactat
actcctatcacacccgatgagatgagagatgtcgattcgttggtttcgtggatgaagtcc
acatggctccctctcgttcctgaaatgactgccatcaacgccaagcagattatgaaccac
aagctggttgtgcttgccattcttaaccgtgatgatgaagaccgtcttcaaaactccatc
tcggagctcaagaacgctgcaaatgagtgggtggatcgtcaggttcaggagtttcagctc
gagcgtaagaagctccgagatgccaagcagatgagaattgaagaggctcaaagccgtgac
gatcaacgtggtcttcgcaatgccaaggctatcaagattgatatggactctacccgtcgc
caggaggttggttttgcctgggttgatggcatcttctggcagaggtggattgctagtacc
tataaccttgacgtgagagacggtgagcgtgtcatcatcaacgaagaagatcgacacaag
ttctgggacactactcctaccggcaaccagatcatggttagccacacctcgatcatggac
acccttgacaaaatcgtctacggccccaacccaatttctcccaagtacaccattggctct
ttcgccaagtttttctttgacatcaagatgaactttgtcgaccacccattcttgtccatt
gcctttgtctttgctgttggttttggcctctactcttggttccgtaaccgcactcgacga
tctcgcggcactttcttccgggatgataacatgggtctcaaggatggactccttggtcag
aatggcaacgccaagtccgattaa
>Fp50
atgcgtttctctccgctcgcgaccctcgcggggttgtcggcgtttgttctggccgacgag
atcaagaatcccgtgtcagagccttcagtctttaatgggaagacggtaccgtcattgctt
gaattgactcctgcaaactgggaggaacagaccaagaagaacaagttcctaatggtcaaa
cactttagtccctactgcaagcactgtaccaggtttgccccgactttccagactctctac
gaattctactatacctcgaagccccaagtcgacgatccggaagccacattcacaaagtat
tacgactttgctttcggcactgtaaactgtgttgcctactatgacttctgtatggagcat
gaaatccagtcatacccgacttcaatcctctacgaagatggcaaggtgtttgagtcctta
cgcggaattaagaatatgacagtattgacgacaacgatcgaaaaagcgcttgccaaaaca
catcctggtcgacccgaactcgttgaattacctaaccctggtgacaaggtcttccctgcc
ccaaaaactgacgagaagcctgcagagtcttcagtcgagaagaaggaggcagaagcaccc
gtaaaggctgcggttgaagctgagaagcccctcgatgtcgttgctgagaaggctgccgag
gagccagctagtaaaaccgaagacaaatctcttgatgatgtcaccaaaatgcccaaagac
gaagacaagtctgataaggccgaggcaattgagaagaccgttcaggatgagaacaagaac
ccgtttggtgccgattggaaagttcccagcaccggtcagatgcttaagaaacccaaggcc
caggattctacacccaagtataacctggagggtatcagcgctcctctgactcccgaaaac
tttgacaccctggttacaaactcgaaggatccctggttcatcaagttctacgcgccttgg
tgctctcactgcaaagccatggctcccacatggcaacaactggccaagaaaatgcagggc
aaactcaacatcggcgaggtcaactgtgaggctgatcataagctttgtacacaaatgggt
gtcaaggcgttcccgaccatttactttgttaacggcgcggaaaaggccgagtacaagggt
cttcgcggggtcggagactttgttgcttatgccgagggggcgcttgaggttgcaggtggc
gttcttgatgttgatgccgagagcttcaaggagctcgaaaagaccgaggaagtcttgttt
gtttacttctatgaccacgccactacgaccgaggatttcaaagcactagacgctctacca
ctcaaccttatcggacgaggcaagatcgtcaaaacaagcgaccccgagctgtacaaccga
ttcaagatcacaacttggcccaggctcttagtctcccgagagggccgtgcgacctactat
actcctatcacacccgatgagatgagagatgtcgattcgttggtttcgtggatgaagtcc
acatggctccctctcgttcctgaaatgactgccatcaacgccaagcagattatgaaccac
aagctggttgtgcttgccattcttaaccgtgatgatgaagaccgtcttcaaaactccatc
tcggagctcaagaacgctgcaaatgagtgggtggatcgtcaggttcaggagtttcagctc
gagcgtaagaagctccgagatgccaagcagatgagaattgaagaggctcaaagccgtgac
gatcaacgtggtcttcgcaatgccaaggctatcaagattgatatggactctacccgtcgc
caggaggttggttttgcctgggttgatggcatcttttggcagaggtggattgctagcacc
tataaccttgacgtgagagacggtgagcgtgtcatcatcaacgaagaagatcgacacaag
ttctgggacactactcctaccggcaaccagatcatggttagccacacctcgatcatggac
acccttgacaaaatcgtctacggccccaacccaatttctcccaagtacaccattggctct
ttcgccaagtttttctttgacatcaagatgaactttgtcgaccacccattcttgtccatt
gcctttgtctttgctgttggttttggcctctactcttggttccgtaaccgcactcgacga
tctcgcggcactttcttccgggatgataacatgggtctcaaggatggactccttggtcag
aatggcaacgccaagtccgattaa
>Fp51
atgcgtttctctccgctcgcgaccctcgcggggttgtcggcgtttgttctggccgacgag
atcaagaatcccgtgtcagagccttcagtctttaatgggaagacggtaccgtcattgctt
gaattgactcctgcaaactgggaggaacagaccaagaagaacaagttcctaatggtcaaa
cactttagtccctactgcaagcactgtaccaggtttgccccgactttccagactctctac
gaattctactatacctcgaagccccaagtcgacgatccggaagccacattcacaaagtat
tacgactttgctttcggcactgtaaactgtgttgcctactatgacttctgtatggagcat
gaaatccagtcatacccgacttcaatcctctacgaagatggcaaggtgtttgagtcctta
cgcggaattaagaatatgacagtattgacgacaacgatcgaaaaagcgcttgccaaaaca
catcctggtcgacccgaactcgttgaattacctaaccctggtgacaaggtcttccctgcc
ccaaaaactgacgagaagcctgcagagtcttcagtcgagaagaaggaggcagaagcaccc
gtaaaggctgcggttgaagctgagaagcccctcgatgtcgttgctgagaaggctgccgag
gagccagctagtaaaaccgaagacaaatctcttgatgatgtcaccaaaatgcccaaagac
gaagacaagtctgataaggccgaggcaattgagaagaccgttcaggatgagaacaagaac
ccgtttggtgccgattggaaagttcccagcaccggtcagatgcttaagaaacccaaggcc
caggattctacacccaagtataacctggagggtatcagcgctcctctgactcccgaaaac
tttgacaccctggttacaaactcgaaggatccctggttcatcaagttctacgcgccttgg
tgctctcactgcaaagccatggctcccacatggcaacaactggccaagaaaatgcagggc
aaactcaacatcggcgaggtcaactgtgaggctgatcataagctttgtacacaaatgggt
gtcaaggcgttcccgaccatttactttgttaacggcgcggaaaaggccgagtacaagggt
cttcgcggggtcggagactttgttgcttatgccgagggggcgcttgaggttgcaggtggc
gttcttgatgttgatgccgagagcttcaaggagctcgaaaagaccgaggaagtcttgttt
gtttacttctatgaccacgccactacgaccgaggatttcaaagcactagacgctctacca
ctcaaccttatcggacgaggcaagatcgtcaaaacaagcgaccccgagctgtacaaccga
ttcaagatcacaacttggcccaggctcttagtctcccgagagggccgtgcgacctactat
actcctatcacacccgatgagatgagagatgtcgattcgttggtttcgtggatgaagtcc
acatggctccctctcgttcctgaaatgactgccatcaacgccaagcagattatgaaccac
aagctggttgtgcttgccattcttaaccgtgatgatgaagaccgtcttcaaaactccatc
tcggagctcaagaacgctgcaaatgagtgggtggatcgtcaggttcaggagtttcagctc
gagcgtaagaagctccgagatgccaagcagatgagaattgaagaggctcaaagccgtgac
gatcaacgtggtcttcgcaatgccaaggctatcaagattgatatggactctacccgtcgc
caggaggttggttttgcctgggttgatggcatcttttggcagaggtggattgctagcacc
tataaccttgacgtgagagacggtgagcgtgtcatcatcaacgaagaagatcgacacaag
ttctgggacactactcctaccggcaaccagatcatggttagccacacctcgatcatggac
acccttgacaaaatcgtctacggccccaacccaatttctcccaagtacaccattggctct
ttcgccaagtttttctttgacatcaagatgaactttgtcgaccacccattcttgtccatt
gcctttgtctttgctgttggttttggcctctactcttggttccgtaaccgcactcgacga
tctcgcggcactttcttccgggatgataacatgggtctcaaggatggactccttggtcag
aatggcaacgccaagtccgattaa
>Fp59
atgcgtttctctccgctcgcgaccctcgcggggttgtcggcgtttgttctggccgacgag
atcaagaatcccgtgtcagagccttcagtctttaatgggaagacggtaccgtcattgctt
gaattgactcctgcaaactgggaggaacagaccaagaagaacaagttcctaatggtcaaa
cactttagtccctactgcaagcactgtaccaggtttgccccgactttccagactctctac
gaattctactatacctcgaagccccaagtcgacgatccggaagccacattcacaaagtat
tacgactttgctttcggcactgtaaactgtgttgcctactatgacttctgtatggagcat
gaaatccagtcatacccgacttcaatcctctacgaagatggcaaggtgtttgagtcctta
cgcggaattaagaatatgacagtattgacgacaacgatcgaaaaagcgcttgccaaaaca
catcctggtcgacccgaactcgttgaattacctaaccctggtgacaaggtcttccctgcc
ccaaaaactgacgagaagcctgcagagtcttcagtcgagaagaaggaggcagaagcaccc
gtaaaggctgcggttgaagctgagaagcccctcgatgtcgttgctgagaaggctgccgag
gagccagctagtaaaaccgaagacaaatctcttgatgatgtcaccaaaatgcccaaagac
gaagacaagtctgataaggccgaggcaattgagaagaccgttcaggatgagaacaagaac
ccgtttggtgccgattggaaagttcccagcaccggtcagatgcttaagaaacccaaggcc
caggattctacacccaagtataacctggagggtatcagcgctcctctgactcccgaaaac
tttgacaccctggttacaaactcgaaggatccctggttcatcaagttctacgcgccttgg
tgctctcactgcaaagccatggctcccacatggcaacaactggccaagaaaatgcagggc
aaactcaacatcggcgaggtcaactgtgaggctgatcataagctttgtacacaaatgggt
gtcaaggcgttcccgaccatttactttgttaacggcgcggaaaaggccgagtacaagggt
cttcgcggggtcggagactttgttgcttatgccgagggggcgcttgaggttgcaggtggc
gttcttgatgttgatgccgagagcttcaaggagctcgaaaagaccgaggaagtcttgttt
gtttacttctatgaccacgccactacgaccgaggatttcaaagcactagacgctctacca
ctcaaccttatcggacgaggcaagatcgtcaaaacaagcgaccccgagctgtacaaccga
ttcaagatcacaacttggcccaggctcttagtctcccgagagggccgtgcgacctactat
actcctatcacacccgatgagatgagagatgtcgattcgttggtttcgtggatgaagtcc
acatggctccctctcgttcctgaaatgactgccatcaacgccaagcagattatgaaccac
aagctggttgtgcttgccattcttaaccgtgatgatgaagaccgtcttcaaaactccatc
tcggagctcaagaacgctgcaaatgagtgggtggatcgtcaggttcaggagtttcagctc
gagcgtaagaagctccgagatgccaagcagatgagaattgaagaggctcaaagccgtgac
gatcaacgtggtcttcgcaatgccaaggctatcaagattgatatggactctacccgtcgc
caggaggttggttttgcctgggttgatggcatcttttggcagaggtggattgctagcacc
tataaccttgacgtgagagacggtgagcgtgtcatcatcaacgaagaagatcgacacaag
ttctgggacactactcctaccggcaaccagatcatggttagccacacctcgatcatggac
acccttgacaaaatcgtctacggccccaacccaatttctcccaagtacaccattggctct
ttcgccaagtttttctttgacatcaagatgaactttgtcgaccacccattcttgtccatt
gcctttgtctttgctgttggttttggcctctactcttggttccgtaaccgcactcgacga
tctcgcggcactttcttccgggatgataacatgggtctcaaggatggactccttggtcag
aatggcaacgccaagtccgattaa
>Fp63
atgcgtttctctccgctcgcgaccctcgcggggttgtcggcgtttgttctggccgacgag
atcaagaatcccgtgtcagagccttcagtctttaatgggaagacggtaccgtcattgctt
gaattgactcctgcaaactgggaggaacagaccaagaagaacaagttcctaatggtcaaa
cactttagtccctactgcaagcactgtaccaggtttgccccgactttccagactctctac
gaattctactatacctcgaagccccaagtcgacgatccggaagccacattcacaaagtat
tacgactttgctttcggcactgtaaactgtgttgcctactatgacttctgtatggagcat
gaaatccagtcatacccgacttcaatcctctacgaagatggcaaggtgtttgagtcctta
cgcggaattaagaatatgacagtattgacgacaacgatcgaaaaagcgcttgccaaaaca
catcctggtcgacccgaactcgttgaattacctaaccctggtgacaaggtcttccctgcc
ccaaaaactgacgagaagcctgcagagtcttcagtcgagaagaaggaggcagaagcaccc
gtaaaggctgcggttgaagctgagaagcccctcgatgtcgttgctgagaaggctgccgag
gagccagctagtaaaaccgaagacaaatctcttgatgatgtcaccaaaatgcccaaagac
gaagacaagtctgataaggccgaggcaattgagaagaccgttcaggatgagaacaagaac
ccgtttggtgccgattggaaagttcccagcaccggtcagatgcttaagaaacccaaggcc
caggattctacacccaagtataacctggagggtatcagcgctcctctgactcccgaaaac
tttgacaccctggttacaaactcgaaggatccctggttcatcaagttctacgcgccttgg
tgctctcactgcaaagccatggctcccacatggcaacaactggccaagaaaatgcagggc
aaactcaacatcggcgaggtcaactgtgaggctgatcataagctttgtacacaaatgggt
gtcaaggcgttcccgaccatttactttgttaacggcgcggaaaaggccgagtacaagggt
cttcgcggggtcggagactttgttgcttatgccgagggggcgcttgaggttgcaggtggc
gttcttgatgttgatgccgagagcttcaaggagctcgaaaagaccgaggaagtcttgttt
gtttacttctatgaccacgccactacgaccgaggatttcaaagcactagacgctctacca
ctcaaccttatcggacgaggcaagatcgtcaaaacaagcgaccccgagctgtacaaccga
ttcaagatcacaacttggcccaggctcttagtctcccgagagggccgtgcgacctactat
actcctatcacacccgatgagatgagagatgtcgattcgttggtttcgtggatgaagtcc
acatggctccctctcgttcctgaaatgactgccatcaacgccaagcagattatgaaccac
aagctggttgtgcttgccattcttaaccgtgatgatgaagaccgtcttcaaaactccatc
tcggagctcaagaacgctgcaaatgagtgggtggatcgtcaggttcaggagtttcagctc
aagcgtaagaagctccgagatgccaagcagatgagaattgaagaggctcaaagccgtgac
gatcaacgtagtcttcgcaatgccaaggctatcaagattgatatggactctacccgtcgc
caggaggttggttttgcctgggttgatggcatcttttggcagaggtggattgctagcacc
tataaccttgacgtgagagacggtgagcgtgtcatcatcaacgaagaagatcgacacaag
ttctgggacactactcctaccggcaaccagatcatggttagccacacctcgatcatggac
acccttgacaaaatcgtctacggccccaacccaatttctcccaagtacaccattggctct
ttcgccaagtttttctttgacatcaagatgaactttgtcgaccacccattcttgtccatt
gcctttgtctttgctgttggttttggcctctactcttggttccgtaaccgcactcgacga
tctcgcggcactttcttccgggatgataacatgggtctcaaggatggactccttggtcag
aatggcaacgccaagtccgattaa
>Fp65
atgcgtttctctccgctcgcgaccctcgcggggttgtcggcgtttgttctggccgacgag
atcaagaatcccgtgtcagagccttcagtctttaatgggaagacggtaccgtcattgctt
gaattgactcctgcaaactgggaggaacagaccaagaagaacaagttcctaatggtcaaa
cactttagtccctactgcaagcactgtaccaggtttgccccgactttccagactctctac
gaattctactatacctcgaagccccaagtcgacgatccggaagccacattcacaaagtat
tacgactttgctttcggcactgtaaactgtgttgcctactatgacttctgtatggagcat
gaaatccagtcatacccgacttcaatcctctacgaagatggcaaggtgtttgagtcctta
cgcggaattaagaatatgacagtattgacgacaacgatcgaaaaagcgcttgccaaaaca
catcctggtcgacccgaactcgttgaattacctaaccctggtgacaaggtcttccctgcc
ccaaaaactgacgagaagcctgcagagtcttcagtcgagaagaaggaggcagaagcaccc
gtaaaggctgcggttgaagctgagaagcccctcgatgtcgttgctgagaaggctgccgag
gagccagctagtaaaaccgaagacaaatctcttgatgatgtcaccaaaatgcccaaagac
gaagacaagtctgataaggccgaggcaattgagaagaccgttcaggatgagaacaagaac
ccgtttggtgccgattggaaagttcccagcaccggtcagatgcttaagaaacccaaggcc
caggattctacacccaagtataacctggagggtatcagcgctcctctgactcccgaaaac
tttgacaccctggttacaaactcgaaggatccctggttcatcaagttctacgcgccttgg
tgctctcactgcaaagccatggctcccacatggcaacaactggccaagaaaatgcagggc
aaactcaacatcggcgaggtcaactgtgaggctgatcataagctttgtacacaaatgggt
gtcaaggcgttcccgaccatttactttgttaacggcgcggaaaaggccgagtacaagggt
cttcgcggggtcggagactttgttgcttatgccgagggggcgcttgaggttgcaggtggc
gttcttgatgttgatgccgagagcttcaaggagctcgaaaagaccgaggaagtcttgttt
gtttacttctatgaccacgccactacgaccgaggatttcaaagcactagacgctctacca
ctcaaccttatcggacgaggcaagatcgtcaaaacaagcgaccccgagctgtacaaccga
ttcaagatcacaacttggcccaggctcttagtctcccgagagggccgtgcgacctactat
actcctatcacacccgatgagatgagagatgtcgattcgttggtttcgtggatgaagtcc
acatggctccctctcgttcctgaaatgactgccatcaacgccaagcagattatgaaccac
aagctggttgtgcttgccattcttaaccgtgatgatgaagaccgtcttcaaaactccatc
tcggagctcaagaacgctgcaaatgagtgggtggatcgtcaggttcaggagtttcagctc
gagcgtaagaagctccgagatgccaagcagatgagaattgaagaggctcaaagccgtgac
gatcaacgtggtcttcgcaatgccaaggctatcaagattgatatggactctacccgtcgc
caggaggttggttttgcctgggttgatggcatcttttggcagaggtggattgctagcacc
tataaccttgacgtgagagacggtgagcgtgtcatcatcaacgaagaagatcgacacaag
ttctgggacactactcctaccggcaaccagatcatggttagccacacctcgatcatggac
acccttgacaaaatcgtctacggccccaacccaatttctcccaagtacaccattggctct
ttcgccaagtttttctttgacatcaagatgaactttgtcgaccacccattcttgtccatt
gcctttgtctttgctgttggttttggcctctactcttggttccgtaaccgcactcgacga
tctcgcggcactttcttccgggatgataacatgggtctcaaggatggactccttggtcag
aatggcaacgccaagtccgattaa
>Fp66
atgcgtttctctccgctcgcgaccctcgcggggttgtcggcgtttgttctggccgacgag
atcaagaatcccgtgtcagagccttcagtctttaatgggaagacggtaccgtcattgctt
gaattgactcctgcaaactgggaggaacagaccaagaagaacaagttcctaatggtcaaa
cactttagtccctactgcaagcactgtaccaggtttgccccgactttccagactctctac
gaattctactatacctcgaagccccaagtcgacgatccggaagccacattcacaaagtat
tacgactttgctttcggcactgtaaactgtgttgcctactatgacttctgtatggagcat
gaaatccagtcatacccgacttcaatcctctacgaagatggcaaggtgtttgagtcctta
cgcggaattaagaatatgacagtattgacgacaacgatcgaaaaagcgcttgccaaaaca
catcctggtcgacccgaactcgttgaattacctaaccctggtgacaaggtcttccctgcc
ccaaaaactgacgagaagcctgcagagtcttcagtcgagaagaaggaggcagaagcaccc
gtaaaggctgcggttgaagctgagaagcccctcgatgtcgttgctgagaaggctgccgag
gagccagctagtaaaaccgaagacaaatctcttgatgatgtcaccaaaatgcccaaagac
gaagacaagtctgataaggccgaggcaattgagaagaccgttcaggatgagaacaagaac
ccgtttggtgccgattggaaagttcccagcaccggtcagatgcttaagaaacccaaggcc
caggattctacacccaagtataacctggagggtatcagcgctcctctgactcccgaaaac
tttgacaccctggttacaaactcgaaggatccctggttcatcaagttctacgcgccttgg
tgctctcactgcaaagccatggctcccacatggcaacaactggccaagaaaatgcagggc
aaactcaacatcggcgaggtcaactgtgaggctgatcataagctttgtacacaaatgggt
gtcaaggcgttcccgaccatttactttgttaacggcgcggaaaaggccgagtacaagggt
cttcgcggggtcggagactttgttgcttatgccgagggggcgcttgaggttgcaggtggc
gttcttgatgttgatgccgagagcttcaaggagctcgaaaagaccgaggaagtcttgttt
gtttacttctatgaccacgccactacgaccgaggatttcaaagcactagacgctctacca
ctcaaccttatcggacgaggcaagatcgtcaaaacaagcgaccccgagctgtacaaccga
ttcaagatcacaacttggcccaggctcttagtctcccgagagggccgtgcgacctactat
actcctatcacacccgatgagatgagagatgtcgattcgttggtttcgtggatgaagtcc
acatggctccctctcgttcctgaaatgactgccatcaacgccaagcagattatgaaccac
aagctggttgtgcttgccattcttaaccgtgatgatgaagaccgtcttcaaaactccatc
tcggagctcaagaacgctgcaaatgagtgggtggatcgtcaggttcaggagtttcagctc
gagcgtaagaagctccgagatgccaagcagatgagaattgaagaggctcaaagccgtgac
gatcaacgtggtcttcgcaatgccaaggctatcaagattgatatggactctacccgtcgc
caggaggttggttttgcctgggttgatggcatcttttggcagaggtggattgctagcacc
tataaccttgacgtgagagacggtgagcgtgtcatcatcaacgaagaagatcgacacaag
ttctgggacactactcctaccggcaaccagatcatggttagccacacctcgatcatggac
acccttgacaaaatcgtctacggccccaacccaatttctcccaagtacaccattggctct
ttcgccaagtttttctttgacatcaagatgaactttgtcgaccacccattcttgtccatt
gcctttgtctttgctgttggttttggcctctactcttggttccgtaaccgcactcgacga
tctcgcggcactttcttccgggatgataacatgggtctcaaggatggactccttggtcag
aatggcaacgccaagtccgattaa
>Fp72
atgcgtttctctccgctcgcgaccctcgcggggttgtcggcgtttgttctggccgacgag
atcaagaatcccgtgtcagagccttcagtctttaatgggaagacggtaccgtcattgctt
gaattgactcctgcaaactgggaggaacagaccaagaagaacaagttcctaatggtcaaa
cactttagtccctactgcaagcactgtaccaggtttgccccgactttccagactctctac
gaattctactatacctcgaagccccaagtcgacgatccggaagccacattcacaaagtat
tacgactttgctttcggcactgtaaactgtgttgcctactatgacttctgtatggagcat
gaaatccagtcatacccgacttcaatcctctacgaagatggcaaggtgtttgagtcctta
cgcggaattaagaatatgacagtattgacgacaacgatcgaaaaagcgcttgccaaaaca
catcctggtcgacccgaactcgttgaattacctaaccctggtgacaaggtcttccctgcc
ccaaaaactgacgagaagcctgcagagtcttcagtcgagaagaaggaggcagaagcaccc
gtaaaggctgcggttgaagctgagaagcccctcgatgtcgttgctgagaaggctgccgag
gagccagctagtaaaaccgaagacaaatctcttgatgatgtcaccaaaatgcccaaagac
gaagacaagtctgataaggccgaggcaattgagaagaccgttcaggatgagaacaagaac
ccgtttggtgccgattggaaagttcccagcaccggtcagatgcttaagaaacccaaggcc
caggattctacacccaagtataacctggagggtatcagcgctcctctgactcccgaaaac
tttgacaccctggttacaaactcgaaggatccctggttcatcaagttctacgcgccttgg
tgctctcactgcaaagccatggctcccacatggcaacaactggccaagaaaatgcagggc
aaactcaacatcggcgaggtcaactgtgaggctgatcataagctttgtacacaaatgggt
gtcaaggcgttcccgaccatttactttgttaacggcgcggaaaaggccgagtacaagggt
cttcgcggggtcggagactttgttgcttatgccgagggggcgcttgaggttgcaggtggc
gttcttgatgttgatgccgagagcttcaaggagctcgaaaagaccgaggaagtcttgttt
gtttacttctatgaccacgccactacgaccgaggatttcaaagcactagacgctctacca
ctcaaccttatcggacgaggcaagatcgtcaaaacaagcgaccccgagctgtacaaccga
ttcaagatcacaacttggcccaggctcttagtctcccgagagggccgtgcgacctactat
actcctatcacacccgatgagatgagagatgtcgtttcgttggtttcgtggatgaagtcc
acatggctccctctcgttcctgaaatgactgccatcaacgccaagcagattatgaaccac
aagctggttgtgcttgccattcttaaccgtgatgatgaagaccgtcttcaaaactccatc
tcggagctcaagaacgctgcaaatgagtgggtggatcgtcaggttcaggagtttcagctc
gagcgtaagaagctccgagatgccaagcagatgagaattgaagaggctcaaagccgtgac
gatcaacgtggtcttcgcaatgccaaggctatcaagattgatatggactctacccgtcgc
caggaggttggttttgcctgggttgatggcatcttttggcagaggtggattgctagcacc
tataaccttgacgtgagagacggtgagcgtgtcatcatcaacgaagaagatcgacacaag
ttctgggacactactcctaccggcaaccagatcatggttagccacacctcgatcatggac
acccttgacaaaatcgtctacggccccaacccaatttctcccaagtacaccattggctct
ttcgccaagtttttctttgacatcaagatgaactttgtcgaccacccattcttgtccatt
gcctttgtctttgctgttggttttggcctctactcttggttccgtaaccgcactcgacga
tctcgcggcactttcttccgggatgataacatgggtctcaaggatggactccttggtcag
aatggcaacgccaagtccgattaa
>Fp73
atgcgtttctctccgctcgcgaccctcgcggggttgtcggcgtttgttctggccgacgag
atcaagaatcccgtgtcagagccttcagtctttaatgggaagacggtaccgtcattgctt
gaattgactcctgcaaactgggaggaacagaccaagaagaacaagttcctaatggtcaaa
cactttagtccctactgcaagcactgtaccaggtttgccccgactttccagactctctac
gaattctactatacctcgaagccccaagtcgacgatccggaagccacattcacaaagtat
tacgactttgctttcggcactgtaaactgtgttgcctactatgacttctgtatggagcat
gaaatccagtcatacccgacttcaatcctctacgaagatggcaaggtgtttgagtcctta
cgcggaattaagaatatgacagtattgacgacaacgatcgaaaaagcgcttgccaaaaca
catcctggtcgacccgaactcgttgaattacctaaccctggtgacaaggtcttccctgcc
ccaaaaactgacgagaagcctgcagagtcttcagtcgagaagaaggaggcagaagcaccc
gtaaaggctgcggttgaagctgagaagcccctcgatgtcgttgctgagaaggctgccgag
gagccagctagtaaaaccgaagacaaatctcttgatgatgtcaccaaaatgcccaaagac
gaagacaagtctgataaggccgaggcaattgagaagaccgttcaggatgagaacaagaac
ccgtttggtgccgattggaaagttcccagcaccggtcagatgcttaagaaacccaaggcc
caggattctacacccaagtataacctggagggtatcagcgctcctctgactcccgaaaac
tttgacaccctggttacaaactcgaaggatccctggttcatcaagttctacgcgccttgg
tgctctcactgcaaagccatggctcccacatggcaacaactggccaagaaaatgcagggc
aaactcaacatcggcgaggtcaactgtgaggctgatcataagctttgtacacaaatgggt
gtcaaggcgttcccgaccatttactttgttaacggcgcggaaaaggccgagtacaagggt
cttcgcggggtcggagactttgttgcttatgccgagggggcgcttgaggttgcaggtggc
gttcttgatgttgatgccgagagcttcaaggagctcgaaaagaccgaggaagtcttgttt
gtttacttctatgaccacgccactacgaccgaggatttcaaagcactagacgctctacca
ctcaaccttatcggacgaggcaagatcgtcaaaacaagcgaccccgagctgtacaaccga
ttcaagatcacaacttggcccaggctcttagtctcccgagagggccgtgcgacctactat
actcctatcacacccgatgagatgagagatgtcgattcgttggtttcgtggatgaagtcc
acatggctccctctcgttcctgaaatgactgccatcaacgccaagcagattatgaaccac
aagctggttgtgcttgccattcttaaccgtgatgatgaagaccgtcttcaaaactccatc
tcggagctcaagaacgctgcaaatgagtgggtggatcgtcaggttcaggagtttcagctc
gagcgtaagaagctccgagatgccaagcagatgagaattgaagaggctcaaagccgtgac
gatcaacgtggtcttcgcaatgccaaggctatcaagattgatatggactctacccgtcgc
caggaggttggttttgcctgggttgatggcatcttttggcagaggtggattgctagcacc
tataaccttgacgtgagagacggtgagcgtgtcatcatcaacgaagaagatcgacacaag
ttctgggacactactcctaccggcaaccagatcatggttagccacacctcgatcatggac
acccttgacaaaatcgtctacggccccaacccaatttctcccaagtacaccattggctct
ttcgccaagtttttctttgacatcaagatgaactttgtcgaccacccattcttgtccatt
gcctttgtctttgctgttggttttggcctctactcttggttccgtaaccgcactcgacga
tctcgcggcactttcttccgggatgataacatgggtctcaaggatggactccttggtcag
aatggcaacgccaagtccgattaa
>Fp76
atgcgtttctctccgctcgcgaccctcgcggggttgtcggcgtttgttctggccgacgag
atcaagaatcccgtgtcagagccttcagtctttaatgggaagacggtaccgtcattgctt
gaattgactcctgcaaactgggaggaacagaccaagaagaacaagttcctaatggtcaaa
cactttagtccctactgcaagcactgtaccaggtttgccccgactttccagactctctac
gaattctactatacctcgaagccccaagtcgacgatccggaagccacattcacaaagtat
tacgactttgctttcggcactgtaaactgtgttgcctactatgacttctgtatggagcat
gaaatccagtcatacccgacttcaatcctctacgaagatggcaaggtgtttgagtcctta
cgcggaattaagaatatgacagtattgacgacaacgatcgaaaaagcgcttgccaaaaca
catcctggtcgacccgaactcgttgaattacctaaccctggtgacaaggtcttccctgcc
ccaaaaactgacgagaagcctgcagagtcttcagtcgagaagaaggaggcagaagcaccc
gtaaaggctgcggttgaagctgagaagcccctcgatgtcgttgctgagaaggctgccgag
gagccagctagtaaaaccgaagacaaatctcttgatgatgtcaccaaaatgcccaaagac
gaagacaagtctgataaggccgaggcaattgagaagaccgttcaggatgagaacaagaac
ccgtttggtgccgattggaaagttcccagcaccggtcagatgcttaagaaacccaaggcc
caggattctacacccaagtataacctggagggtatcagcgctcctctgactcccgaaaac
tttgacaccctggttacaaactcgaaggatccctggttcatcaagttctacgcgccttgg
tgctctcactgcaaagccatggctcccacatggcaacaactggccaagaaaatgcagggc
aaactcaacatcggcgaggtcaactgtgaggctgatcataagctttgtacacaaatgggt
gtcaaggcgttcccgaccatttactttgttaacggcgcggaaaaggccgagtacaagggt
cttcgcggggtcggagactttgttgcttatgccgagggggcgcttgaggttgcaggtggc
gttcttgatgttgatgccgagagcttcaaggagctcgaaaagaccgaggaagtcttgttt
gtttacttctatgaccacgccactacgaccgaggatttcaaagcactagacgctctacca
ctcaaccttatcggacgaggcaagatcgtcaaaacaagcgaccccgagctgtacaaccga
ttcaagatcacaacttggcccaggctcttagtctcccgagagggccgtgcgacctactat
actcctatcacacccgatgagatgagagatgtcgattcgttggtttcgtggatgaagtcc
acatggctccctctcgttcctgaaatgactgccatcaacgccaagcagattatgaaccac
aagctggttgtgcttgccattcttaaccgtgatgatgaagaccgtcttcaaaactccatc
tcggagctcaagaacgctgcaaatgagtgggtggatcgtcaggttcaggagtttcagctc
gagcgtaagaagctccgagatgccaagcagatgagaattgaagaggctcaaagccgtgac
gatcaacgtggtcttcgcaatgccaaggctatcaagattgatatggactctacccgtcgc
caggaggttggttttgcctgggttgatggcatcttttggcagaggtggattgctagcacc
tataaccttgacgtgagagacggtgagcgtgtcatcatcaacgaagaagatcgacacaag
ttctgggacactactcctaccggcaaccagatcatggttagccacacctcgatcatggac
acccttgacaaaatcgtctacggccccaacccaatttctcccaagtacaccattggctct
ttcgccaagtttttctttgacatcaagatgaactttgtcgaccacccattcttgtccatt
gcctttgtctttgctgttggttttggcctctactcttggttccgtaaccgcactcgacga
tctcgcggcactttcttccgggatgataacatgggtctcaaggatggactccttggtcag
aatggcaacgccaagtccgattaa
>Fp78
atgcgtttctctccgctcgcgaccctcgcggggttgtcggcgtttgttctggccgacgag
atcaagaatcccgtgtcagagccttcagtctttaatgggaagacggtaccgtcattgctt
gaattgactcctgcaaactgggaggaacagaccaagaagaacaagttcctaatggtcaaa
cactttagtccctactgcaagcactgtaccaggtttgccccgactttccagactctctac
gaattctactatacctcgaagccccaagtcgacgatccggaagccacattcacaaagtat
tacgactttgctttcggcactgtaaactgtgttgcctactatgacttctgtatggagcat
gaaatccagtcatacccgacttcaatcctctacgaagatggcaaggtgtttgagtcctta
cgcggaattaagaatatgacagtattgacgacaacgatcgaaaaagcgcttgccaaaaca
catcctggtcgacccgaactcgttgaattacctaaccctggtgacaaggtcttccctgcc
ccaaaaactgacgagaagcctgcagagtcttcagtcgagaagaaggaggcagaagcaccc
gtaaaggctgcggttgaagctgagaagcccctcgatgtcgttgctgagaaggctgccgag
gagccagctagtaaaaccgaagacaaatctcttgatgatgtcaccaaaatgcccaaagac
gaagacaagtctgataaggccgaggcaattgagaagaccgttcaggatgagaacaagaac
ccgtttggtgccgattggaaagttcccagcaccggtcagatgcttaagaaacccaaggcc
caggattctacacccaagtataacctggagggtatcagcgctcctctgactcccgaaaac
tttgacaccctggttacaaactcgaaggatccctggttcatcaagttctacgcgccttgg
tgctctcactgcaaagccatggctcccacatggcaacaactggccaagaaaatgcagggc
aaactcaacatcggcgaggtcaactgtgaggctgatcataagctttgtacacaaatgggt
gtcaaggcgttcccgaccatttactttgttaacggcgcggaaaaggccgagtacaagggt
cttcgcggggtcggagactttgttgcttatgccgagggggcgcttgaggttgcaggtggc
gttcttgatgttgatgccgagagcttcaaggagctcgaaaagaccgaggaagtcttgttt
gtttacttctatgaccacgccactacgaccgaggatttcaaagcactagacgctctacca
ctcaaccttatcggacgaggcaagatcgtcaaaacaagcgaccccgagctgtacaaccga
ttcaagatcacaacttggcccaggctcttagtctcccgagagggccgtgcgacctactat
actcctatcacacccgatgagatgagagatgtcgattcgttggtttcgtggatgaagtcc
acatggctccctctcgttcctgaaatgactgccatcaacgccaagcagattatgaaccac
aagctggttgtgcttgccattcttaaccgtgatgatgaagaccgtcttcaaaactccatc
tcggagctcaagaacgctgcaaatgagtgggtggatcgtcaggttcaggagtttcagctc
gagcgtaagaagctccgagatgccaagcagatgagaattgaagaggctcaaagccgtgac
gatcaacgtggtcttcgcaatgccaaggctatcaagattgatatggactctacccgtcgc
caggaggttggttttgcctgggttgatggcatcttttggcagaggtggattgctagcacc
tataaccttgacgtgagagacggtgagcgtgtcatcatcaacgaagaagatcgacacaag
ttctgggacactactcctaccggcaaccagatcatggttagccacacctcgatcatggac
acccttgacaaaatcgtctacggccccaacccaatttctcccaagtacaccattggctct
ttcgccaagtttttctttgacatcaagatgaactttgtcgaccacccattcttgtccatt
gcctttgtctttgctgttggttttggcctctactcttggttccgtaaccgcactcgacga
tctcgcggcactttcttccgggatgataacatgggtctcaaggatggactccttggtcag
aatggcaacgccaagtccgattaa
>Fp81
atgcgtttctctccgctcgcgaccctcgcggggttgtcggcgtttgttctggccgacgag
atcaagaatcccgtgtcagagccttcagtctttaatgggaagacggtaccgtcattgctt
gaattgactcctgcaaactgggaggaacagaccaagaagaacaagttcctaatggtcaaa
cactttagtccctactgcaagcactgtaccaggtttgccccgactttccagactctctac
gaattctactatacctcgaagccccaagtcgacgatccggaagccacattcacaaagtat
tacgactttgctttcggcactgtaaactgtgttgcctactatgacttctgtatggagcat
gaaatccagtcatacccgacttcaatcctctacgaagatggcaaggtgtttgagtcctta
cgcggaattaagaatatgacagtattgacgacaacgatcgaaaaagcgcttgccaaaaca
catcctggtcgacccgaactcgttgaattacctaaccctggtgacaaggtcttccctgcc
ccaaaaactgacgagaagcctgcagagtcttcagtcgagaagaaggaggcagaagcaccc
gtaaaggctgcggttgaagctgagaagcccctcgatgtcgttgctgagaaggctgccgag
gagccagctagtaaaaccgaagacaaatctcttgatgatgtcaccaaaatgcccaaagac
gaagacaagtctgataaggccgaggcaattgagaagaccgttcaggatgagaacaagaac
ccgtttggtgccgattggaaagttcccagcaccggtcagatgcttaagaaacccaaggcc
caggattctacacccaagtataacctggagggtatcagcgctcctctgactcccgaaaac
tttgacaccctggttacaaactcgaaggatccctggttcatcaagttctacgcgccttgg
tgctctcactgcaaagccatggctcccacatggcaacaactggccaagaaaatgcagggc
aaactcaacatcggcgaggtcaactgtgaggctgatcataagctttgtacacaaatgggt
gtcaaggcgttcccgaccatttactttgttaacggcgcggaaaaggccgagtacaagggt
cttcgcggggtcggagactttgttgcttatgccgagggggcgcttgaggttgcaggtggc
gttcttgatgttgatgccgagagcttcaaggagctcgaaaagaccgaggaagtcttgttt
gtttacttctatgaccacgccactacgaccgaggatttcaaagcactagacgctctacca
ctcaaccttatcggacgaggcaagatcgtcaaaacaagcgaccccgagctgtacaaccga
ttcaagatcacaacttggcccaggctcttagtctcccgagagggccgtgcgacctactat
actcctatcacacccgatgagatgagagatgtcgattcgttggtttcgtggatgaagtcc
acatggctccctctcgttcctgaaatgactgccatcaacgccaagcagattatgaaccac
aagctggctgtgcttgccattcttaaccgtgatgatgaagaccgtcttcaaaactccatc
tcggagctcaagaacgctgcaaatgagtgggtggatcgtcaggttcaggagtttcagctc
gagcgtaagaagctccgagatgccaagcagatgagaattgaagaggctcaaagccgtgac
gatcaacgtggtcttcgcaatgccaaggctatcaagattgatatggactctacccgtcgc
caggaggttggttttgcctgggttgatggcatcttttggcagaggtggattgctagcacc
tataaccttgacgtgagagacggtgagcgtgtcatcatcaacgaagaagatcgacacaag
ttctgggacactactcctaccggcaaccagatcatggttagccacacctcgatcatggac
acccttgacaaaatcgtctacggccccaacccaatttctcccaagtacaccattggctct
ttcgccaagtttttctttgacatcaagatgaactttgtcgaccacccattcttgtccatt
gcctttgtctttgctgttggttttggcctctactcttggttccgtaaccgcactcgacga
tctcgcggcactttcttccgggatgataacatgggtctcaaggatggactccttggtcag
aatggcaacgccaagtccgattaa
>Fp84
atgcgtttctctccgctcgcgaccctcgcggggttgtcggcgtttgttctggccgacgag
atcaagaatcccgtgtcagagccttcagtctttaatgggaagacggtaccgtcattgctt
gaattgactcctgcaaactgggaggaacagaccaagaagaacaagttcctaatggtcaaa
cactttagtccctactgcaagcactgtaccaggtttgccccgactttccagactctctac
gaattctactatacctcgaagccccaagtcgacgatccggaagccacattcacaaagtat
tacgactttgctttcggcactgtaaactgtgttgcctactatgacttctgtatggagcat
gaaatccagtcatacccgacttcaatcctctacgaagatggcaaggtgtttgagtcctta
cgcggaattaagaatatgacagtattgacgacaacgatcgaaaaagcgcttgccaaaaca
catcctggtcgacccgaactcgttgaattacctaaccctggtgacaaggtcttccctgcc
ccaaaaactgacgagaagcctgcagagtcttcagtcgagaagaaggaggcagaagcaccc
gtaaaggctgcggttgaagctgagaagcccctcgatgtcgttgctgagaaggctgccgag
gagccagctagtaaaaccgaagacaaatctcttgatgatgtcaccaaaatgcccaaagac
gaagacaagtctgataaggccgaggcaattgagaagaccgttcaggatgagaacaagaac
ccgtttggtgccgattggaaagttcccagcaccggtcagatgcttaagaaacccaaggcc
caggattctacacccaagtataacctggagggtatcagcgctcctctgactcccgaaaac
tttgacaccctggttacaaactcgaaggatccctggttcatcaagttctacgcgccttgg
tgctctcactgcaaagccatggctcctacatggcaacaactggccaagaaaatgcagggc
aaactcaacatcggcgaggtcaactgtgaggctgatcataagctttgtacacaaatgggt
gtcaaggcgttcccgaccatttactttgttaacggcgcggaaaaggccgagtacaagggt
cttcgcggggtcggagactttgttgcttatgccgagggggcgcttgaggttgcaggtggc
gttcttgatgttgatgccgagagcttcaaggagctcgaaaagaccgaggaagtcttgttt
gtttacttctatgaccacgccactacgaccgaggatttcaaagcactagacgctctacca
ctcaaccttatcggacgaggcaagatcgtcaaaacaagcgaccccgagctgtacaaccga
ttcaagatcacaacttggcccaggctcttagtctcccgagagggccgtgcgacctactat
actcctatcacacccgatgagatgagagatgtcgattcgttggtttcgtggatgaagtcc
acatggctccctctcgttcctgaaatgactgccatcaacgccaagcagattatgaaccac
aagctggttgtgcttgccattcttaaccgtgatgatgaagaccgtcttcaaaactccatc
tcggagctcaagaacgctgcaaatgagtgggtggatcgtcaggttcaggagtttcagctc
gagcgtaagaagctccgagatgccaagcagatgagaattgaagaggctcaaagccgtgac
gatcaacgtggtcttcgcaatgccaaggctatcaagattgatatggactctacccgtcgc
caggaggttggttttgcctgggttgatggcatcttctggcagaggtggattgctagcacc
tataaccttgacgtgagagacggtgagcgtgtcatcatcaacgaagaagatcgacacaag
ttctgggacactactcctaccggcaaccagatcatggttagccacacctcgatcatggac
acccttgacaaaatcgtctacggccccaacccaatttctcccaagtacaccattggctct
ttcgccaagtttttctttgacatcaagatgaactttgtcgaccacccattcttgtccatt
gcctttgtctttgctgttggttttggcctctactcttggttccgtaaccgcactcgacga
tctcgcggcactttcttccgggatgataacatgggtctcaaggatggactccttggtcag
aatggcaacgccaagtccgattaa
>Fp86
atgcgtttctctccgctcgcgaccctcgcggggttgtcggcgtttgttctggccgacgag
atcaagaatcccgtgtcagagccttcagtctttaatgggaagacggtaccgtcattgctt
gaattgactcctgcaaactgggaggaacagaccaagaagaacaagttcctaatggtcaaa
cactttagtccctactgcaagcactgtaccaggtttgccccgactttccagactctctac
gaattctactatacctcgaagccccaagtcgacgatccggaagccacattcacaaagtat
tacgactttgctttcggcactgtaaactgtgttgcctactatgacttctgtatggagcat
gaaatccagtcatacccgacttcaatcctctacgaagatggcaaggtgtttgagtcctta
cgcggaattaagaatatgacagtattgacgacaacgatcgaaaaagcgcttgccaaaaca
catcctggtcgacccgaactcgttgaattacctaaccctggtgacaaggtcttccctgcc
ccaaaaactgacgagaagcctgcagagtcttcagtcgagaagaaggaggcagaagcaccc
gtaaaggctgcggttgaagctgagaagcccctcgatgtcgttgctgagaaggctgccgag
gagccagctagtaaaaccgaagacaaatctcttgatgatgtcaccaaaatgcccaaagac
gaagacaagtctgataaggccgaggcaattgagaagaccgttcaggatgagaacaagaac
ccgtttggtgccgattggaaagttcccagcaccggtcagatgcttaagaaacccaaggcc
caggattctacacccaagtataacctggagggtatcagcgctcctctgactcccgaaaac
tttgacaccctggttacaaactcgaaggatccctggttcatcaagttctacgcgccttgg
tgctctcactgcaaagccatggctcccacatggcaacaactggccaagaaaatgcagggc
aaactcaacatcggcgaggtcaactgtgaggctgatcataagctttgtacacaaatgggt
gtcaaggcgttcccgaccatttactttgttaacggcgcggaaaaggccgagtacaagggt
cttcgcggggtcggagactttgttgcttatgccgagggggcgcttgaggttgcaggtggc
gttcttgatgttgatgccgagagcttcaaggagctcgaaaagaccgaggaagtcttgttt
gtttacttctatgaccacgccactacgaccgaggatttcaaagcactagacgctctacca
ctcaaccttatcggacgaggcaagatcgtcaaaacaagcgaccccgagctgtacaaccga
ttcaagatcacaacttggcccaggctcttagtctcccgagagggccgtgcgacctactat
actcctatcacacccgatgagatgagagatgtcgattcgttggtttcgtggatgaagtcc
acatggctccctctcgttcctgaaatgactgccatcaacgccaagcagattatgaaccac
aagctggttgtgcttgccattcttaaccgtgatgatgaagaccgtcttcaaaactccatc
tcggagctcaagaacgctgcaaatgagtgggtggatcgtcaggttcaggagtttcagctc
gagcgtaagaagctccgagatgccaagcagatgagaattgaagaggctcaaagccgtgac
gatcaacgtggtcttcgcaatgccaaggctatcaagattgatatggactctacccgtcgc
caggaggttggttttgcctgggttgatggcatcttttggcagaggtggattgctagcacc
tataaccttgacgtgagagacggtgagcgtgtcatcatcaacgaagaagatcgacacaag
ttctgggacactactcctaccggcaaccagatcatggttagccacacctcgatcatggac
acccttgacaaaatcgtctacggccccaacccaatttctcccaagtacaccattggctct
ttcgccaagtttttctttgacatcaagatgaactttgtcgaccacccattcttgtccatt
gcctttgtctttgctgttggttttggcctctactcttggttccgtaaccgcactcgacga
tctcgcggcactttcttccgggatgataacatgggtctcaaggatggactccttggtcag
aatggcaacgccaagtccgattaa
>Fvenenatum.busco
atgcgtttctctccgcttgcgaccctcgcggggctgtctgcgtttgttctggccgacgag
gttaagaatcccgtgtcagagccttcagtatttaatgggaagacggtgccgccattgctt
gagttgactcccgcaaactgggaggaacagacaaagaagaacaagttcctaatggttaag
cactt------------------------caggttcgcaccgactttccaaactctctac
gaattctactatacctcgaagcctcaagtcgacgatccggaagccacgtttacaaagtat
tacgactttgcttttggcactgtaaactgtgttgcctactatgacttctgtatggagcac
gaaattcagtcatacccgacttcaatcctctacgaagatggcaaggtgtttgagtcctta
cgcggaattaagaatatgacagtattgacgacaacgatcgaaaaagcgcttgccaaaaca
catcctggccgacccgaactcgttgaattacccaaccctggtgacaaggtcttccctgcc
ccaaagactgaagagaagcctgcagagtcttctgttgagaaaaaggaggcagaggcgccc
gtaaaggctgcggttgaagctgagaagcccctcgatatcgttgctgaaaaggctgccgag
gagccagctggtaaaactgaaggcaaatctctcgatgatgtcaccaaaatgcccaaaggc
gaggacaagtctgataaagctgagatagttgagaagaccgttcagggtgagaacaagaac
tcatttggcgccgattggaaagttcccagcaccggtcagatgcttaagaaacccaaagcc
caagattctacacccaagtacaacctggagggtatcagcgctcctctgactcccgaaaac
tttgataccctggttacgaactcgaaggatccctggttcatcaagttctacgcaccttgg
tgttctcactgcaaagctatggctcctacatggcaacaactggccaagaaaatgcagggc
aaactcaacatcggcgaggtcaactgtgaagctgaccataagctttgcacccaaatgggt
gtcaaggcgttcccgaccatttactttgttaacggcgcggaaaaggccgagtacaagggt
cttcgcggggtcggtgactttgttgcttatgccgagggggcgcttgaggttgcaggtggc
gttcttgatgttgatgctgagagcttcaaggagctcgaaaagaccgaggaagtcatgttt
gtttacttctatgaccacgccactacaaccgaagattttaaagcactagacgctctacca
cttaaccttattggacgaggcaagatcgtcaaaacaagcgaccccgagctatacaaccga
ttcaagatcacaacttggcccaggctcttagtctcccgagagggccgtgcgacctactat
actcccatcacacccgacgagatgagagatgttgattcgttggtttcgtggatgaagtcc
acatggctccctctcgttcctgaaatgactgccatcaacgccaagcagatcatgaaccac
aagctggttgtgcttgccattcttaatcgtgatgatgaggaccgtcttcaaaactccatc
ttggagcttaagaacgctgcaaatgagtgggtggatcgccaggttcaggagcttcagctc
gagcgtaagaagctccgagatgccaagcagatgagaattgaagaggcacaaagccgtgac
gaccaacgcggtcttcgcaatgccaaggctatcaagattgacatggattctacccgtcgt
caggaggttggttttgcctgggttgatggcatcttttggcagagatggattgctagcacc
tacaacattgatgtgagagacggtgagcgtgtcatcatcaacgaagaagatcgacacaag
ttttgggacactactcctaccggcaaccagatcatggtcagccatacctcgatcatggac
acccttgacaagatcgtctacggccccaacccaatttctcccaagtacaccattagctct
ttcgccaagtttttctttgacatcaagatgaactttgtcgaccacccattcttgtccatt
gcctttgtctttgctgttggttttggcctctactcttggttccgtaaccgcactcgacga
tctcgcggcactttcttccgggacgataacatgggtctcaaggatggactcctgggtcag
aatagcaacgccaagtccgattaa
