# Supplementary material for: Apicidin biosynthesis is linked to accessory chromosomes in Fusarium poae isolates
Source: BMC Genomics. 2021 Aug 4;22:591. doi: 10.1186/s12864-021-07617-y (PMC8340494; doi:10.1186/s12864-021-07617-y)
Supplement: Supplementary file 17 — Additional file 17. Compressed folder containing alignments for each of the 4141 orthologs used in BUSCO analysis. [file 12864_2021_7617_MOESM17_ESM.zip › Fven2_nt_MAFFT/10629at5125_nt.mafft.fasta]

>Fp105
atgcccgccccacgaccagtttcgcgatgcgtccagcgcagctcgcaagtgctttctcga
actcagttgcgtcccgccagatcaaccttctcacccgccacaatcgctgctagatcctct
ctcccgaggaggacgagtacggcactatggtcagctgtaaaagtgccattggcctctcgt
gcctttagtaccacttcgagacttggagacgacgacacagattttgaccccgccaccgtc
gaacgcgagtctgacgaggttgatgtctgcattgtaggagccggtcctgctggtctcagt
gctgccattcgtcttaagcagcttgccaatgaggctggaaacgaggacttccgtgtgctt
gtcctggaaaaggctggcgatatcggtgctcacatcctctctggagccgtcattcagcct
actgccattaacgaattgttccccgactggctcgacgagaacaaccctaaccgattcgaa
catgccactcccgccggcaccgatcgtatgcgattccttaccaagaactctgctattcct
atccccgcacctcctcagatgaccaaccacggaaactatattgttagcttgaaccaattc
gtcaagtggctcggcgagcgtgctgaagaggccggtgttgaggtttaccccggcttcgct
gcgtctgaggttgtttaccatgcagatggctctgtcaagggtgtcgccaccaacgatctt
ggtgttggtcgtgatggtaagcccaaggaaacattcgagcgaggtatggagttccacgcc
cgagtcaccatgtttggagagggttgccacggaagtttgagtaagcaggttatcaacaag
ttcgacttgcgaagggacagccagcaccagacttacggtcttggtgttaaggaggtttgg
gagattgaccccgccaagttcgaaaagggtctggttgtgcactccatgggttatccattg
cccaaggacgtgtacggtggttcgttcatgtaccactttggtgaaaaccttgttcagatc
ggtctcgttacctctcttgactactcaaacccttggatgtcgccataccaggagttccag
aagctcaagaagcaccctcttttccgcgatgttcttgagggtggaaagtgtatctcatac
ggtgcccgtgctctgatcgaaggtggtttccagtccatccccaaggtcgctttccctggt
ggtgctctcattggcgactctgctggttttgtcaacgttcctaaggtcaagggcacacat
aatgctatgaagtcaggtatgctggccgctgaggcagcatggactgctcttagcgagaag
accgacgaaggcacaatcttcctgtacgactacgagaacaagcttcgggagtcttccatc
tggaaggagcttcacgaggtccgtaacatgcgaccatctttccatacccctctcggcctt
tacggcggtatcatgtactctggccttgaagcttatgtcttcaagggccgagttccttgg
acactcaagcacaagacccctgaccacgaggctattcttcccgccgacaaggtccccaag
attgagtacgagaagcctgatggcaagctcacctttgatatcttgacaagcgtttcccgc
actggaaccaaccacgaggaggaccagcctgttcaccttcaagtcaaggattgggacgct
cacactgagtcaacgtaccctccctacaagggtttggagaaccgcttctgcccagctggc
gtttacgaatatgttgaggatgagtcaaagccccatggcgttcgattccaaatcaacgca
caaaactgtattcactgcaagacatgtgatatcaaggcgcctcaccaagatatcaactgg
caagtgccacagggaggtgagggccccaagtactacatgacctaa
>Fp108
atgcccgccccacgaccagtttcgcgatgcgtccagcgcagctcgcaagtgctttctcga
actcagttgcgtcccgccagatcaaccttctcacccgccacaatcgctgctagatcctct
ctcccgaggaggacgagtacggcactatggtcagctgtaaaagtgccattggcctctcgt
gcctttagtaccacttcgagacttggagacgacgacacagattttgaccccgccaccgtc
gaacgcgagtctgacgaggttgatgtctgcattgtaggagccggtcctgctggtctcagt
gctgccattcgtcttaagcagcttgccaatgaggctggaaacgaggacttccgtgtgctt
gtcctggaaaaggctggcgatatcggtgctcacatcctctctggagccgtcattcagcct
actgccattaacgaattgttccccgactggctcgacgagaacaaccctaaccgattcgaa
catgccactcccgccggcaccgatcgtatgcgattccttaccaagaactctgctattcct
atccccgcacctcctcagatgaccaaccacggaaactatattgttagcttgaaccaattc
gtcaagtggctcggcgagcgtgctgaagaggccggtgttgaggtttaccccggcttcgct
gcgtctgaggttgtttaccatgcagatggctctgtcaagggtgtcgccaccaacgatctt
ggtgttggtcgtgatggtaagcccaaggaaacattcgagcgaggtatggagttccacgcc
cgagtcaccatgtttggagagggttgccacggaagtttgagtaagcaggttatcaacaag
ttcgacttgcgaagggacagccagcaccagacttacggtcttggtgttaaggaggtttgg
gagattgaccccgccaagttcgaaaagggtctggttgtgcactccatgggttatccattg
cccaaggacgtgtacggtggttcgttcatgtaccactttggtgaaaaccttgttcagatc
ggtctcgttacctctcttgactactcaaacccttggatgtcgccataccaggagttccag
aagctcaagaagcaccctcttttccgcgatgttcttgagggtggaaagtgtatctcatac
ggtgcccgtgctctgatcgaaggtggtttccagtccatccccaaggtcgctttccctggt
ggtgctctcattggcgactctgctggttttgtcaacgttcctaaggtcaagggcacacat
aatgctatgaagtcaggtatgctggccgctgaggcagcatggactgctcttagcgagaag
accgacgaaggcacaatcttcctgtacgactacgagaacaagcttcgggagtcttccatc
tggaaggagcttcacgaggtccgtaacatgcgaccatctttccatacccctctcggcctt
tacggcggtatcatgtactctggccttgaagcttatgtcttcaagggccgagttccttgg
acactcaagcacaagacccctgaccacgaggctattcttcccgccgacaaggtccccaag
attgagtacgagaagcctgatggcaagctcacctttgatatcttgacaagcgtttcccgc
actggaaccaaccacgaggaggaccagcctgttcaccttcaagtcaaggattgggacgct
cacactgagtcaacgtaccctccctacaagggtttggagaaccgcttctgcccagctggc
gtttacgaatatgttgaggatgagtcaaagccccatggcgttcgattccaaatcaacgca
caaaactgtattcactgcaagacatgtgatatcaaggcgcctcaccaagatatcaactgg
caagtgccacagggaggtgagggccccaagtactacatgacctaa
>Fp118
atgcccgccccacgaccagtttcgcgatgcgtccagcgcagctcgcaagtgctttctcga
actcagttgcgtcccgccagatcaaccttctcacccgccacaatcgctgctagatcctct
ctcccgaggaggacgagtacggcactatggtcagctgtaaaagtgccattggcctctcgt
gcctttagtaccacttcgagacttggagacgacgacacagattttgaccccgccaccgtc
gaacgcgagtctgacgaggttgatgtctgcattgtaggagccggtcctgctggtctcagt
gctgccattcgtcttaagcagcttgccaatgaggctggaaacgaggacttccgtgtgctt
gtcctggaaaaggctggcgatatcggtgctcacatcctctctggagccgtcattcagcct
actgccattaacgaattgttccccgactggctcgacgagaacaaccctaaccgattcgaa
catgccactcccgccggcaccgatcgtatgcgattccttaccaagaactctgctattcct
atccccgcacctcctcagatgaccaaccacggaaactatattgttagcttgaaccaattc
gtcaagtggctcggcgagcgtgctgaagaggccggtgttgaggtttaccccggcttcgct
gcgtctgaggttgtttaccatgcagatggctctgtcaagggtgtcgccaccaacgatctt
ggtgttggtcgtgatggtaagcccaaggaaacattcgagcgaggtatggagttccacgcc
cgagtcaccatgtttggagagggttgccacggaagtttgagtaagcaggttatcaacaag
ttcgacttgcgaagggacagccagcaccagacttacggtcttggtgttaaggaggtttgg
gagattgaccccgccaagttcgaaaagggtctggttgtgcactccatgggttatccattg
cccaaggacgtgtacggtggttcgttcatgtaccactttggtgaaaaccttgttcagatc
ggtctcgttacctctcttgactactcaaacccttggatgtcgccataccaggagttccag
aagctcaagaagcaccctcttttccgcgatgttcttgagggtggaaagtgtatctcatac
ggtgcccgtgctctgatcgaaggtggtttccagtccatccccaaggtcgctttccctggt
ggtgctctcattggcgactctgctggttttgtcaacgttcctaaggtcaagggcacacat
aatgctatgaagtcaggtatgctggccgctgaggcagcatggactgctcttagcgagaag
accgacgaaggcacaatcttcctgtacgactacgagaacaagcttcgggagtcttccatc
tggaaggagcttcacgaggtccgtaacatgcgaccatctttccatacccctctcggcctt
tacggcggtatcatgtactctggccttgaagcttatgtcttcaagggccgagttccttgg
acactcaagcacaagacccctgaccacgaggctattcttcccgccgacaaggtccccaag
attgagtacgagaagcctgatggcaagctcacctttgatatcttgacaagcgtttcccgc
actggaaccaaccacgaggaggaccagcctgttcaccttcaagtcaaggattgggacgct
cacactgagtcaacgtaccctccctacaagggtttggagaaccgcttctgcccagctggc
gtttacgaatatgttgaggatgagtcaaagccccatggcgttcgattccaaatcaacgca
caaaactgtattcactgcaagacatgtgatatcaaggcgcctcaccaagatatcaactgg
caagtgccacagggaggtgagggccccaagtactacatgacctaa
>Fp122
atgcccgccccacgaccagtttcgcgatgcgtccagcgcagctcgcaagtgctttctcga
actcagttgcgtcccgccagatcaaccttctcacccgccacaatcgctgctagatcctct
ctcccgaggaggacgagtacggcactatggtcagctgtaaaagtgccattggcctctcgt
gcctttagtaccacttcgagacttggagacgacgacacagattttgaccccgccaccgtc
gaacgcgagtctgacgaggttgatgtctgcattgtaggagccggtcctgctggtctcagt
gctgccattcgtcttaagcagcttgccaatgaggctggaaacgaggacttccgtgtgctt
gtcctggaaaaggctggcgatatcggtgctcacatcctctctggagccgtcattcagcct
actgccattaacgaattgttccccgactggctcgacgagaacaaccctaaccgattcgaa
catgccactcccgccggcaccgatcgtatgcgattccttaccaagaactctgctattcct
atccccgcacctcctcagatgaccaaccacggaaactatattgttagcttgaaccaattc
gtcaagtggctcggcgagcgtgctgaagaggccggtgttgaggtttaccccggcttcgct
gcgtctgaggttgtttaccatgcagatggctctgtcaagggtgtcgccaccaacgatctt
ggtgttggtcgtgatggtaagcccaaggaaacattcgagcgaggtatggagttccacgcc
cgagtcaccatgtttggagagggttgccacggaagtttgagtaagcaggttatcaacaag
ttcgacttgcgaagggacagccagcaccagacttacggtcttggtgttaaggaggtttgg
gagattgaccccgccaagttcgaaaagggtctggttgtgcactccatgggttatccattg
cccaaggacgtgtacggtggttcgttcatgtaccactttggtgaaaaccttgttcagatc
ggtctcgttacctctcttgactactcaaacccttggatgtcgccataccaggagttccag
aagctcaagaagcaccctcttttccgcgatgttcttgagggtggaaagtgtatctcatac
ggtgcccgtgctctgatcgaaggtggtttccagtccatccccaaggtcgctttccctggt
ggtgctctcattggcgactctgctggttttgtcaacgttcctaaggtcaagggcacacat
aatgctatgaagtcaggtatgctggccgctgaggcagcatggactgctcttagcgagaag
accgacgaaggcacaatcttcctgtacgactacgagaacaagcttcgggagtcttccatc
tggaaggagcttcacgaggtccgtaacatgcgaccatctttccatacccctctcggcctt
tacggcggtatcatgtactctggccttgaagcttatgtcttcaagggccgagttccttgg
acactcaagcacaagacccctgaccacgaggctattcttcccgccgacaaggtccccaag
attgagtacgagaagcctgatggcaagctcacctttgatatcttgacaagcgtttcccgc
actggaaccaaccacgaggaggaccagcctgttcaccttcaagtcaaggattgggacgct
cacactgagtcaacgtaccctccctacaagggtttggagaaccgcttctgcccagctggc
gtttacgaatatgttgaggatgagtcaaagccccatggcgttcgattccaaatcaacgca
caaaactgtattcactgcaagacatgtgatatcaaggcgcctcaccaagatatcaactgg
caagtgccacagggaggtgagggccccaagtactacatgacctaa
>Fp125
atgcccgccccacgaccagtttcgcgatgcgtccagcgcagctcgcaagtgctttctcga
actcagttgcgtcccgccagatcaaccttctcacccgccacaatcgctgctagatcctct
ctcccgaggaggacgagtacggcactatggtcagctgtaaaagtgccattggcctctcgt
gcctttagtaccacttcgagacttggagacgacgacacagattttgaccccgccaccgtc
gaacgcgagtctgacgaggttgatgtctgcattgtaggagccggtcctgctggtctcagt
gctgccattcgtcttaagcagcttgccaatgaggctggaaacgaggacttccgtgtgctt
gtcctggaaaaggctggcgatatcggtgctcacatcctctctggagccgtcattcagcct
actgccattaacgaattgttccccgactggctcgacgagaacaaccctaaccgattcgaa
catgccactcccgccggcaccgatcgtatgcgattccttaccaagaactctgctattcct
atccccgcacctcctcagatgaccaaccacggaaactatattgttagcttgaaccaattc
gtcaagtggctcggcgagcgtgctgaagaggccggtgttgaggtttaccccggcttcgct
gcgtctgaggttgtttaccatgcagatggctctgtcaagggtgtcgccaccaacgatctt
ggtgttggtcgtgatggtaagcccaaggaaacattcgagcgaggtatggagttccacgcc
cgagtcaccatgtttggagagggttgccacggaagtttgagtaagcaggttatcaacaag
ttcgacttgcgaagggacagccagcaccagacttacggtcttggtgttaaggaggtttgg
gagattgaccccgccaagttcgaaaagggtctggttgtgcactccatgggttatccattg
cccaaggacgtgtacggtggttcgttcatgtaccactttggtgaaaaccttgttcagatc
ggtctcgttacctctcttgactactcaaacccttggatgtcgccataccaggagttccag
aagctcaagaagcaccctcttttccgcgatgttcttgagggtggaaagtgtatctcatac
ggtgcccgtgctctgatcgaaggtggtttccagtccatccccaaggtcgctttccctggt
ggtgctctcattggcgactctgctggttttgtcaacgttcctaaggtcaagggcacacat
aatgctatgaagtcaggtatgctggccgctgaggcagcatggactgctcttagcgagaag
accgacgaaggcacaatcttcctgtacgactacgagaacaagcttcgggagtcttccatc
tggaaggagcttcacgaggtccgtaacatgcgaccatctttccatacccctctcggcctt
tacggcggtatcatgtactctggccttgaagcttatgtcttcaagggccgagttccttgg
acactcaagcacaagacccctgaccacgaggctattcttcccgccgacaaggtccccaag
attgagtacgagaagcctgatggcaagctcacctttgatatcttgacaagcgtttcccgc
actggaaccaaccacgaggaggaccagcctgttcaccttcaagtcaaggattgggacgct
cacactgagtcaacgtaccctccctacaagggtttggagaaccgcttctgcccagctggc
gtttacgaatatgttgaggatgagtcaaagccccatggcgttcgattccaaatcaacgca
caaaactgtattcactgcaagacatgtgatatcaaggcgcctcaccaagatatcaactgg
caagtgccacagggaggtgagggccccaagtactacatgacctaa
>Fp13r
atgcccgccccacgaccagtttcgcgatgcgtccagcgcagctcgcaagtgctttctcga
actcagttgcgtcccgccagatcaaccttctcacccgccacaatcgctgctagatcctct
ctcccgaggaggacgagtacggcactatggtcagctgtaaaagtgccattggcctctcgt
gcctttagtaccacttcgagacttggagacgacgacacagattttgaccccgccaccgtc
gaacgcgagtctgacgaggttgatgtctgcattgtaggagccggtcctgctggtctcagt
gctgccattcgtcttaagcagcttgccaatgaggctggaaacgaggacttccgtgtgctt
gtcctggaaaaggctggcgatatcggtgctcacatcctctctggagccgtcattcagcct
actgccattaacgaattgttccccgactggctcgacgagaacaaccctaaccgattcgaa
catgccactcccgccggcaccgatcgtatgcgattccttaccaagaactctgctattcct
atccccgcacctcctcagatgaccaaccacggaaactatattgttagcttgaaccaattc
gtcaagtggctcggcgagcgtgctgaagaggccggtgttgaggtttaccccggcttcgct
gcgtctgaggttgtttaccatgcagatggctctgtcaagggtgtcgccaccaacgatctt
ggtgttggtcgtgatggtaagcccaaggaaacattcgagcgaggtatggagttccacgcc
cgagtcaccatgtttggagagggttgccacggaagtttgagtaagcaggttatcaacaag
ttcgacttgcgaagggacagccagcaccagacttacggtcttggtgttaaggaggtttgg
gagattgaccccgccaagttcgaaaagggtctggttgtgcactccatgggttatccattg
cccaaggacgtgtacggtggttcgttcatgtaccactttggtgaaaaccttgttcagatc
ggtctcgttacctctcttgactactcaaacccttggatgtcgccataccaggagttccag
aagctcaagaagcaccctcttttccgcgatgttcttgagggtggaaagtgtatctcatac
ggtgcccgtgctctgatcgaaggtggtttccagtccatccccaaggtcgctttccctggt
ggtgctctcattggcgactctgctggttttgtcaacgttcctaaggtcaagggcacacat
aatgctatgaagtcaggtatgctggccgctgaggcagcatggactgctcttagcgagaag
accgacgaaggcacaatcttcctgtacgactacgagaacaagcttcgggagtcttccatc
tggaaggagcttcacgaggtccgtaacatgcgaccatctttccatacccctctcggcctt
tacggcggtatcatgtactctggccttgaagcttatgtcttcaagggccgagttccttgg
acactcaagcacaagacccctgaccacgaggctattcttcccgccgacaaggtccccaag
attgagtacgagaagcctgatggcaagctcacctttgatatcttgacaagcgtttcccgc
actggaaccaaccacgaggaggaccagcctgttcaccttcaagtcaaggattgggacgct
cacactgagtcaacgtaccctccctacaagggtttggagaaccgcttctgcccagctggc
gtttacgaatatgttgaggatgagtcaaagccccatggcgttcgattccaaatcaacgca
caaaactgtattcactgcaagacatgtgatatcaaggcgcctcaccaagatatcaactgg
caagtgccacagggaggtgagggccccaagtactacatgacctaa
>Fp144
atgcccgccccacgaccagtttcgcgatgcgtccagcgcagctcgcaagtgctttctcga
actcagttgcgtcccgccagatcaaccttctcacccgccacaatcgctgctagatcctct
ctcccgaggaggacgagtacggcactatggtcagctgtaaaagtgccattggcctctcgt
gcctttagtaccacttcgagacttggagacgacgacacagattttgaccccgccaccgtc
gaacgcgagtctgacgaggttgatgtctgcattgtaggagccggtcctgctggtctcagt
gctgccattcgtcttaagcagcttgccaatgaggctggaaacgaggacttccgtgtgctt
gtcctggaaaaggctggcgatatcggtgctcacatcctctctggagccgtcattcagcct
actgccattaacgaattgttccccgactggctcgacgagaacaaccctaaccgattcgaa
catgccactcccgccggcaccgatcgtatgcgattccttaccaagaactctgctattcct
atccccgcacctcctcagatgaccaaccacggaaactatattgttagcttgaaccaattc
gtcaagtggctcggcgagcgtgctgaagaggccggtgttgaggtttaccccggcttcgct
gcgtctgaggttgtttaccatgcagatggctctgtcaagggtgtcgccaccaacgatctt
ggtgttggtcgtgatggtaagcccaaggaaacattcgagcgaggtatggagttccacgcc
cgagtcaccatgtttggagagggttgccacggaagtttgagtaagcaggttatcaacaag
ttcgacttgcgaagggacagccagcaccagacttacggtcttggtgttaaggaggtttgg
gagattgaccccgccaagttcgaaaagggtctggttgtgcactccatgggttatccattg
cccaaggacgtgtacggtggttcgttcatgtaccactttggtgaaaaccttgttcagatc
ggtctcgttacctctcttgactactcaaacccttggatgtcgccataccaggagttccag
aagctcaagaagcaccctcttttccgcgatgttcttgagggtggaaagtgtatctcatac
ggtgcccgtgctctgatcgaaggtggtttccagtccatccccaaggtcgctttccctggt
ggtgctctcattggcgactctgctggttttgtcaacgttcctaaggtcaagggcacacat
aatgctatgaagtcaggtatgctggccgctgaggcagcatggactgctcttagcgagaag
accgacgaaggcacaatcttcctgtacgactacgagaacaagcttcgggagtcttccatc
tggaaggagcttcacgaggtccgtaacatgcgaccatctttccatacccctctcggcctt
tacggcggtatcatgtactctggccttgaagcttatgtcttcaagggccgagttccttgg
acactcaagcacaagacccctgaccacgaggctattcttcccgccgacaaggtccccaag
attgagtacgagaagcctgatggcaagctcacctttgatatcttgacaagcgtttcccgc
actggaaccaaccacgaggaggaccagcctgttcaccttcaagtcaaggattgggacgct
cacactgagtcaacgtaccctccctacaagggtttggagaaccgcttctgcccagctggc
gtttacgaatatgttgaggatgagtcaaagccccatggcgttcgattccaaatcaacgca
caaaactgtattcactgcaagacatgtgatatcaaggcgcctcaccaagatatcaactgg
caagtgccacagggaggtgagggccccaagtactacatgacctaa
>Fp146
atgcccgccccacgaccagtttcgcgatgcgtccagcgcagctcgcaagtgctttctcga
actcagttgcgtcccgccagatcaaccttctcacccgccacaatcgctgctagatcctct
ctcccgaggaggacgagtacggcactatggtcagctgtaaaagtgccattggcctctcgt
gcctttagtaccacttcgagacttggagacgacgacacagattttgaccccgccaccgtc
gaacgcgagtctgacgaggttgatgtctgcattgtaggagccggtcctgctggtctcagt
gctgccattcgtcttaagcagcttgccaatgaggctggaaacgaggacttccgtgtgctt
gtcctggaaaaggctggcgatatcggtgctcacatcctctctggagccgtcattcagcct
actgccattaacgaattgttccccgactggctcgacgagaacaaccctaaccgattcgaa
catgccactcccgccggcaccgatcgtatgcgattccttaccaagaactctgctattcct
atccccgcacctcctcagatgaccaaccacggaaactatattgttagcttgaaccaattc
gtcaagtggctcggcgagcgtgctgaagaggccggtgttgaggtttaccccggcttcgct
gcgtctgaggttgtttaccatgcagatggctctgtcaagggtgtcgccaccaacgatctt
ggtgttggtcgtgatggtaagcccaaggaaacattcgagcgaggtatggagttccacgcc
cgagtcaccatgtttggagagggttgccacggaagtttgagtaagcaggttatcaacaag
ttcgacttgcgaagggacagccagcaccagacttacggtcttggtgttaaggaggtttgg
gagattgaccccgccaagttcgaaaagggtctggttgtgcactccatgggttatccattg
cccaaggacgtgtacggtggttcgttcatgtaccactttggtgaaaaccttgttcagatc
ggtctcgttacctctcttgactactcaaacccttggatgtcgccataccaggagttccag
aagctcaagaagcaccctcttttccgcgatgttcttgagggtggaaagtgtatctcatac
ggtgcccgtgctctgatcgaaggtggtttccagtccatccccaaggtcgctttccctggt
ggtgctctcattggcgactctgctggttttgtcaacgttcctaaggtcaagggcacacat
aatgctatgaagtcaggtatgctggccgctgaggcagcatggactgctcttagcgagaag
accgacgaaggcacaatcttcctgtacgactacgagaacaagcttcgggagtcttccatc
tggaaggagcttcacgaggtccgtaacatgcgaccatctttccatacccctctcggcctt
tacggcggtatcatgtactctggccttgaagcttatgtcttcaagggccgagttccttgg
acactcaagcacaagacccctgaccacgaggctattcttcccgccgacaaggtccccaag
attgagtacgagaagcctgatggcaagctcacctttgatatcttgacaagcgtttcccgc
actggaaccaaccacgaggaggaccagcctgttcaccttcaagtcaaggattgggacgct
cacactgagtcaacgtaccctccctacaagggtttggagaaccgcttctgcccagctggc
gtttacgaatatgttgaggatgagtcaaagccccatggcgttcgattccaaatcaacgca
caaaactgtattcactgcaagacatgtgatatcaaggcgcctcaccaagatatcaactgg
caagtgccacagggaggtgagggccccaagtactacatgacctaa
>Fp155
atgcccgccccacgaccagtttcgcgatgcgtccagcgcagctcgcaagtgctttctcga
actcagttgcgtcccgccagatcaaccttctcacccgccacaatcgctgctagatcctct
ctcccgaggaggacgagtacggcactatggtcagctgtaaaagtgccattggcctctcgt
gcctttagtaccacttcgagacttggagacgacgacacagattttgaccccgccaccgtc
gaacgcgagtctgacgaggttgatgtctgcattgtaggagccggtcctgctggtctcagt
gctgccattcgtcttaagcagcttgccaatgaggctggaaacgaggacttccgtgtgctt
gtcctggaaaaggctggcgatatcggtgctcacatcctctctggagccgtcattcagcct
actgccattaacgaattgttccccgactggctcgacgagaacaaccctaaccgattcgaa
catgccactcccgccggcaccgatcgtatgcgattccttaccaagaactctgctattcct
atccccgcacctcctcagatgaccaaccacggaaactatattgttagcttgaaccaattc
gtcaagtggctcggcgagcgtgctgaagaggccggtgttgaggtttaccccggcttcgct
gcgtctgaggttgtttaccatgcagatggctctgtcaagggtgtcgccaccaacgatctt
ggtgttggtcgtgatggtaagcccaaggaaacattcgagcgaggtatggagttccacgcc
cgagtcaccatgtttggagagggttgccacggaagtttgagtaagcaggttatcaacaag
ttcgacttgcgaagggacagccagcaccagacttacggtcttggtgttaaggaggtttgg
gagattgaccccgccaagttcgaaaagggtctggttgtgcactccatgggttatccattg
cccaaggacgtgtacggtggttcgttcatgtaccactttggtgaaaaccttgttcagatc
ggtctcgttacctctcttgactactcaaacccttggatgtcgccataccaggagttccag
aagctcaagaagcaccctcttttccgcgatgttcttgagggtggaaagtgtatctcatac
ggtgcccgtgctctgatcgaaggtggtttccagtccatccccaaggtcgctttccctggt
ggtgctctcattggcgactctgctggttttgtcaacgttcctaaggtcaagggcacacat
aatgctatgaagtcaggtatgctggccgctgaggcagcatggactgctcttagcgagaag
accgacgaaggcacaatcttcctgtacgactacgagaacaagcttcgggagtcttccatc
tggaaggagcttcacgaggtccgtaacatgcgaccatctttccatacccctctcggcctt
tacggcggtatcatgtactctggccttgaagcttatgtcttcaagggccgagttccttgg
acactcaagcacaagacccctgaccacgaggctattcttcccgccgacaaggtccccaag
attgagtacgagaagcctgatggcaagctcacctttgatatcttgacaagcgtttcccgc
actggaaccaaccacgaggaggaccagcctgttcaccttcaagtcaaggattgggacgct
cacactgagtcaacgtaccctccctacaagggtttggagaaccgcttctgcccagctggc
gtttacgaatatgttgaggatgagtcaaagccccatggcgttcgattccaaatcaacgca
caaaactgtattcactgcaagacatgtgatatcaaggcgcctcaccaagatatcaactgg
caagtgccacagggaggtgagggccccaagtactacatgacctaa
>Fp157
atgcccgccccacgaccagtttcgcgatgcgtccagcgcagctcgcaagtgctttctcga
actcagttgcgtcccgccagatcaaccttctcacccgccacaatcgctgctagatcctct
ctcccgaggaggacgagtacggcactatggtcagctgtaaaagtgccattggcctctcgt
gcctttagtaccacttcgagacttggagacgacgacacagattttgaccccgccaccgtc
gaacgcgagtctgacgaggttgatgtctgcattgtaggagccggtcctgctggtctcagt
gctgccattcgtcttaagcagcttgccaatgaggctggaaacgaggacttccgtgtgctt
gtcctggaaaaggctggcgatatcggtgctcacatcctctctggagccgtcattcagcct
actgccattaacgaattgttccccgactggctcgacgagaacaaccctaaccgattcgaa
catgccactcccgccggcaccgatcgtatgcgattccttaccaagaactctgctattcct
atccccgcacctcctcagatgaccaaccacggaaactatattgttagcttgaaccaattc
gtcaagtggctcggcgagcgtgctgaagaggccggtgttgaggtttaccccggcttcgct
gcgtctgaggttgtttaccatgcagatggctctgtcaagggtgtcgccaccaacgatctt
ggtgttggtcgtgatggtaagcccaaggaaacattcgagcgaggtatggagttccacgcc
cgagtcaccatgtttggagagggttgccacggaagtttgagtaagcaggttatcaacaag
ttcgacttgcgaagggacagccagcaccagacttacggtcttggtgttaaggaggtttgg
gagattgaccccgccaagttcgaaaagggtctggttgtgcactccatgggttatccattg
cccaaggacgtgtacggtggttcgttcatgtaccactttggtgaaaaccttgttcagatc
ggtctcgttacctctcttgactactcaaacccttggatgtcgccataccaggagttccag
aagctcaagaagcaccctcttttccgcgatgttcttgagggtggaaagtgtatctcatac
ggtgcccgtgctctgatcgaaggtggtttccagtccatccccaaggtcgctttccctggt
ggtgctctcattggcgactctgctggttttgtcaacgttcctaaggtcaagggcacacat
aatgctatgaagtcaggtatgctggccgctgaggcagcatggactgctcttagcgagaag
accgacgaaggcacaatcttcctgtacgactacgagaacaagcttcgggagtcttccatc
tggaaggagcttcacgaggtccgtaacatgcgaccatctttccatacccctctcggcctt
tacggcggtatcatgtactctggccttgaagcttatgtcttcaagggccgagttccttgg
acactcaagcacaagacccctgaccacgaggctattcttcccgccgacaaggtccccaag
attgagtacgagaagcctgatggcaagctcacctttgatatcttgacaagcgtttcccgc
actggaaccaaccacgaggaggaccagcctgttcaccttcaagtcaaggattgggacgct
cacactgagtcaacgtaccctccctacaagggtttggagaaccgcttctgcccagctggc
gtttacgaatatgttgaggatgagtcaaagccccatggcgttcgattccaaatcaacgca
caaaactgtattcactgcaagacatgtgatatcaaggcgcctcaccaagatatcaactgg
caagtgccacagggaggtgagggccccaagtactacatgacctaa
>Fp16r
atgcccgccccacgaccagtttcgcgatgcgtccagcgcagctcgcaagtgctttctcga
actcagttgcgtcccgccagatcaaccttctcacccgccacaatcgctgctagatcctct
ctcccgaggaggacgagtacggcactatggtcagctgtaaaagtgccattggcctctcgt
gcctttagtaccacttcgagacttggagacgacgacacagattttgaccccgccaccgtc
gaacgcgagtctgacgaggttgatgtctgcattgtaggagccggtcctgctggtctcagt
gctgccattcgtcttaagcagcttgccaatgaggctggaaacgaggacttccgtgtgctt
gtcctggaaaaggctggcgatatcggtgctcacatcctctctggagccgtcattcagcct
actgccattaacgaattgttccccgactggctcgacgagaacaaccctaaccgattcgaa
catgccactcccgccggcaccgatcgtatgcgattccttaccaagaactctgctattcct
atccccgcacctcctcagatgaccaaccacggaaactatattgttagcttgaaccaattc
gtcaagtggctcggcgagcgtgctgaagaggccggtgttgaggttaaccccggcttcgct
gcgtctgaggttgtttaccatgcagatggctctgtcaagggtgtcgccaccaacgatctt
ggtgttggtcgtgatggtaagcccaaggaaacattcgagcgaggtatggagttccacgcc
cgagtcaccatgtttggagagggttgccacggaagtttgagtaagcaggttatcaacaag
ttcgacttgcgaagggacagccagcaccagacttacggtcttggtgttaaggaggtttgg
gagattgaccccgccaagttcgaaaagggtctggttgtgcactccatgggttatccattg
cccaaggacgtgtacggtggttcgttcatgtaccactttggtgaaaaccttgttcagatc
ggtctcgttacctctcttgactactcaaacccttggatgtcgccataccaggagttccag
aagctcaagaagcaccctcttttccgcgatgttcttgagggtggaaagtgtatctcatac
ggtgcccgtgctctgatcgaaggtggtttccagtccatccccaaggtcgctttccctggt
ggtgctctcattggcgactctgctggttttgtcaacgttcctaaggtcaagggcacacat
aatgctatgaagtcaggtatgctggccgctgaggcagcatggactgctcttagcgagaag
accgacgaaggcacaatcttcctgtacgactacgagaacaagcttcgggagtcttccatc
tggaaggagcttcacgaggtccgtaacatgcgaccatctttccatacccctctcggcctt
tacggcggtatcatgtactctggccttgaagcttatgtcttcaagggccgagttccttgg
acactcaagcacaagacccctgaccacgaggctattcttcccgccgacaaggtccccaag
attgagtacgagaagcctgatggcaagctcacctttgatatcttgacaagcgtttcccgc
actggaaccaaccacgaggaggaccagcctgttcaccttcaagtcaaggattgggacgct
cacactgagtcaacgtaccctccctacaagggtttggagaaccgcttctgcccagctggc
gtttacgaatatgttgaggatgagtcaaagccccatggcgttcgattccaaatcaacgca
caaaactgtattcactgcaagacatgtgatatcaaggcgcctcaccaagatatcaactgg
caagtgccacagggaggtgagggccccaagtactacatgacctaa
>Fp1r
atgcccgccccacgaccagtttcgcgatgcgtccagcgcagctcgcaagtgctttctcga
actcagttgcgtcccgccagatcaaccttctcacccgccacaatcgctgctagatcctct
ctcccgaggaggacgagtacggcactatggtcagctgtaaaagtgccattggcctctcgt
gcctttagtaccacttcgagacttggagacgacgacacagattttgaccccgccaccgtc
gaacgcgagtctgacgaggttgatgtctgcattgtaggagccggtcctgctggtctcagt
gctgccattcgtcttaagcagcttgccaatgaggctggaaacgaggacttccgtgtgctt
gtcctggaaaaggctggcgatatcggtgctcacatcctctctggagccgtcattcagcct
actgccattaacgaattgttccccgactggctcgacgagaacaaccctaaccgattcgaa
catgccactcccgccggcaccgatcgtatgcgattccttaccaagaactctgctattcct
atccccgcacctcctcagatgaccaaccacggaaactatattgttagcttgaaccaattc
gtcaagtggctcggcgagcgtgctgaagaggccggtgttgaggtttaccccggcttcgct
gcgtctgaggttgtttaccatgcagatggctctgtcaagggtgtcgccaccaacgatctt
ggtgttggtcgtgatggtaagcccaaggaaacattcgagcgaggtatggagttccacgcc
cgagtcaccatgtttggagagggttgccacggaagtttgagtaagcaggttatcaacaag
ttcgacttgcgaagggacagccagcaccagacttacggtcttggtgttaaggaggtttgg
gagattgaccccgccaagttcgaaaagggtctggttgtgcactccatgggttatccattg
cccaaggacgtgtacggtggttcgttcatgtaccactttggtgaaaaccttgttcagatc
ggtctcgttacctctcttgactactcaaacccttggatgtcgccataccaggagttccag
aagctcaagaagcaccctcttttccgcgatgttcttgagggtggaaagtgtatctcatac
ggtgcccgtgctctgatcgaaggtggtttccagtccatccccaaggtcgctttccctggt
ggtgctctcattggcgactctgctggttttgtcaacgttcctaaggtcaagggcacacat
aatgctatgaagtcaggtatgctggccgctgaggcagcatggactgctcttagcgagaag
accgacgaaggcacaatcttcctgtacgactacgagaacaagcttcgggagtcttccatc
tggaaggagcttcacgaggtccgtaacatgcgaccatctttccatacccctctcggcctt
tacggcggtatcatgtactctggccttgaagcttatgtcttcaagggccgagttccttgg
acactcaagcacaagacccctgaccacgaggctattcttcccgccgacaaggtccccaag
attgagtacgagaagcctgatggcaagctcacctttgatatcttgacaagcgtttcccgc
actggaaccaaccacgaggaggaccagcctgttcaccttcaagtcaaggattgggacgct
cacactgagtcaacgtaccctccctacaagggtttggagaaccgcttctgcccagctggc
gtttacgaatatgttgaggatgagtcaaagccccatggcgttcgattccaaatcaacgca
caaaactgtattcactgcaagacatgtgatatcaaggcgcctcaccaagatatcaactgg
caagtgccacagggaggtgagggccccaagtactacatgacctaa
>Fp21r
atgcccgccccacgaccagtttcgcgatgcgtccagcgcagctcgcaagtgctttctcga
actcagttgcgtcccgccagatcaaccttctcacccgccacaatcgctgctagatcctct
ctcccgaggaggacgagtacggcactatggtcagctgtaaaagtgccattggcctctcgt
gcctttagtaccacttcgagacttggagacgacgacacagattttgaccccgccaccgtc
gaacgcgagtctgacgaggttgatgtctgcattgtaggagccggtcctgctggtctcagt
gctgccattcgtcttaagcagcttgccaatgaggctggaaacgaggacttccgtgtgctt
gtcctggaaaaggctggcgatatcggtgctcacatcctctctggagccgtcattcagcct
actgccattaacgaattgttccccgactggctcgacgagaacaaccctaaccgattcgaa
catgccactcccgccggcaccgatcgtatgcgattccttaccaagaactctgctattcct
atccccgcacctcctcagatgaccaaccacggaaactatattgttagcttgaaccaattc
gtcaagtggctcggcgagcgtgctgaagaggccggtgttgaggtttaccccggcttcgct
gcgtctgaggttgtttaccatgcagatggctctgtcaagggtgtcgccaccaacgatctt
ggtgttggtcgtgatggtaagcccaaggaaacattcgagcgaggtatggagttccacgcc
cgagtcaccatgtttggagagggttgccacggaagtttgagtaagcaggttatcaacaag
ttcgacttgcgaagggacagccagcaccagacttacggtcttggtgttaaggaggtttgg
gagattgaccccgccaagttcgaaaagggtctggttgtgcactccatgggttatccattg
cccaaggacgtgtacggtggttcgttcatgtaccactttggtgaaaaccttgttcagatc
ggtctcgttacctctcttgactactcaaacccttggatgtcgccataccaggagttccag
aagctcaagaagcaccctcttttccgcgatgttcttgagggtggaaagtgtatctcatac
ggtgcccgtgctctgatcgaaggtggtttccagtccatccccaaggtcgctttccctggt
ggtgctctcattggcgactctgctggttttgtcaacgttcctaaggtcaagggcacacat
aatgctatgaagtcaggtatgctggccgctgaggcagcatggactgctcttagcgagaag
accgacgaaggcacaatcttcctgtacgactacgagaacaagcttcgggagtcttccatc
tggaaggagcttcacgaggtccgtaacatgcgaccatctttccatacccctctcggcctt
tacggcggtatcatgtactctggccttgaagcttatgtcttcaagggccgagttccttgg
acactcaagcacaagacccctgaccacgaggctattcttcccgccgacaaggtccccaag
attgagtacgagaagcctgatggcaagctcacctttgatatcttgacaagcgtttcccgc
actggaaccaaccacgaggaggaccagcctgttcaccttcaagtcaaggattgggacgct
cacactgagtcaacgtaccctccctacaagggtttggagaaccgcttctgcccagctggc
gtttacgaatatgttgaggatgagtcaaagccccatggcgttcgattccaaatcaacgca
caaaactgtattcactgcaagacatgtgatatcaaggcgcctcaccaagatatcaactgg
caagtgccacagggaggtgagggccccaagtactacatgacctaa
>Fp24r
atgcccgccccacgaccagtttcgcgatgcgtccagcgcagctcgcaagtgctttctcga
actcagttgcgtcccgccagatcaaccttctcacccgccacaatcgctgctagatcctct
ctcccgaggaggacgagtacggcactatggtcagctgtaaaagtgccattggcctctcgt
gcctttagtaccacttcgagacttcgagacgacgacacagattttgaccccgccaccgtc
gaacgcgagtctgacgaggttgatgtctgcattgtaggagccggtcctgctggtctcagt
gctgccattcgtcttaagcagcttgccaatgaggctggaaacgaggacttccgtgtgctt
gtcctggaaaaggctggcgatatcggtgctcacatcctctctggagccgtcattcagcct
actgccattaacgaattgttccccgactggctcgacgagaacaaccctaaccgattcgaa
catgccactcccgccggcaccgatcgtatgcgattccttaccaagaactctgctattcct
atccccgcacctcctcagatgaccaaccacggaaactatattgttagcttgaaccaattc
gtcaagtggctcggcgagcgtgctgaagaggccggtgttgaggtttaccccggcttcgct
gcgtctgaggttgtttaccatgcagatggctctgtcaagggtgtcgccaccaacgatctt
ggtgttggtcgtgatggtaagcccaaggaaacattcgagcgaggtatggagttccacgcc
cgagtcaccatgtttggagagggttgccacggaagtttgagtaagcaggttatcaacaag
ttcgacttgcgaagggacagccagcaccagacttacggtcttggtgttaaggaggtttgg
gagattgaccccgccaagttcgaaaagggtctggttgtgcactccatgggttatccattg
cccaaggacgtgtacggtggttcgttcatgtaccactttggtgaaaaccttgttcagatc
ggtctcgttacctctcttgactactcaaacccttggatgtcgccataccaggagttccag
aagctcaagaagcaccctcttttccgcgatgttcttgagggtggaaagtgtatctcatac
ggtgcccgtgctctgatcgaaggtggtttccagtccatccccaaggtcgctttccctggt
ggtgctctcattggcgactctgctggttttgtcaacgttcctaaggtcaagggcacacat
aatgctatgaagtcaggtatgctggccgctgaggcagcatggactgctcttagcgagaag
accgacgaaggcacaatcttcctgtacgactacgagaacaagcttcgggagtcttccatc
tggaaggagcttcacgaggtccgtaacatgcgaccatctttccatacccctctcggcctt
tacggcggtatcatgtactctggccttgaagcttatgtcttcaagggccgagttccttgg
acactcaagcacaagacccctgaccacaaggctattcttcccgccgacaaggtccccaag
attgagtacgagaagcctgatggcaagctcacctttgatatcttgacaagcgtttcccgt
actggaaccaaccacgaagaggaccagcctgttcaccttcaagtcaaggattgggacgct
cacactgagtcaacgtaccctccctacaagggtttggagaaccgcttctgcccagctggc
gtttacgaatatgttgaggatgagtcaaagccccatggcgttcgattccaaatcaacgca
caaaactgtattcactgcaagacatgtgatatcaaggcgcctcaccaagatatcaactgg
caagtgccacagggaggtgagggccccaagtactacatgacctaa
>Fp2516
atgcccgccccacgaccagtttcgcgatgcgtccagcgcagctcgcaagtgctttctcga
actcagttgcgtcccgccagatcaaccttctcacccgccacaatcgctgctagatcctct
ctcccgaggaggacgagtacggcactatggtcagctgtaaaagtgccattggcctctcgt
gcctttagtaccacttcgagacttcgagacgacgacacagattttgaccccgccaccgtc
gaacgcgagtctgacgaggttgatgtctgcattgtaggagccggtcctgctggtctcagt
gctgccattcgtcttaagcagcttgccaatgaggctggaaacgaggacttccgtgtgctt
gtcctggaaaaggctggcgatatcggtgctcacatcctctctggagccgtcattcagcct
actgccattaacgaattgttccccgactggctcgacgagaacaaccctaaccgattcgaa
catgccactcccgccggcaccgatcgtatgcgattccttaccaagaactctgctattcct
atccccgcacctcctcagatgaccaaccacggaaactatattgttagcttgaaccaattc
gtcaagtggctcggcgagcgtgctgaagaggccggtgttgaggtttaccccggcttcgct
gcgtctgaggttgtttaccatgcagatggctctgtcaagggtgtcgccaccaacgatctt
ggtgttggtcgtgatggtaagcccaaggaaacattcgagcgaggtatggagttccacgcc
cgagtcaccatgtttggagagggttgccacggaagtttgagtaagcaggttatcaacaag
ttcgacttgcgaagggacagccagcaccagacttacggtcttggtgttaaggaggtttgg
gagattgaccccgccaagttcgaaaagggtctggttgtgcactccatgggttatccattg
cccaaggacgtgtacggtggttcgttcatgtaccactttggtgaaaaccttgttcagatc
ggtctcgttacctctcttgactactcaaacccttggatgtcgccataccaggagttccag
aagctcaagaagcaccctcttttccgcgatgttcttgagggtggaaagtgtatctcatac
ggtgcccgtgctctgatcgaaggtggtttccagtccatccccaaggtcgctttccctggt
ggtgctctcattggcgactctgctggttttgtcaacgttcctaaggtcaagggcacacat
aatgctatgaagtcaggtatgctggccgctgaggcagcatggactgctcttagcgagaag
accgacgaaggcacaatcttcctgtacgactacgagaacaagcttcgggagtcttccatc
tggaaggagcttcacgaggtccgtaacatgcgaccatctttccatacccctctcggcctt
tacggcggtatcatgtactctggccttgaagcttatgtcttcaagggccgagttccttgg
acactcaagcacaagacccctgaccacaaggctattcttcccgccgacaaggtccccaag
attgagtacgagaagcctgatggcaagctcacctttgatatcttgacaagcgtttcccgt
actggaaccaaccacgaagaggaccagcctgttcaccttcaagtcaaggattgggacgct
cacactgagtcaacgtaccctccctacaagggtttggagaaccgcttctgcccagctggc
gtttacgaatatgttgaggatgagtcaaagccccatggcgttcgattccaaatcaacgca
caaaactgtattcactgcaagacatgtgatatcaaggcgcctcaccaagatatcaactgg
caagtgccacagggaggtgagggccccaagtactacatgacctaa
>Fp26r
atgcccgccccacgaccagtttcgcgatgcgtccagcgcagctcgcaagtgctttctcga
actcagttgcgtcccgccagatcaaccttctcacccgccacaatcgctgctagatcctct
ctcccgaggaggacgagtacggcactatggtcagctgtaaaagtgccattggcctctcgt
gcctttagtaccacttcgagacttggagacgacgacacagattttgaccccgccaccgtc
gaacgcgagtctgacgaggttgatgtctgcattgtaggagccggtcctgctggtctcagt
gctgccattcgtcttaagcagcttgccaatgaggctggaaacgaggacttccgtgtgctt
gtcctggaaaaggctggcgatatcggtgctcacatcctctctggagccgtcattcagcct
actgccattaacgaattgttccccgactggctcgacgagaacaaccctaaccgattcgaa
catgccactcccgccggcaccgatcgtatgcgattccttaccaagaactctgctattcct
atccccgcacctcctcagatgaccaaccacggaaactatattgttagcttgaaccaattc
gtcaagtggctcggcgagcgtgctgaagaggccggtgttgaggtttaccccggcttcgct
gcgtctgaggttgtttaccatgcagatggctctgtcaagggtgtcgccaccaacgatctt
ggtgttggtcgtgatggtaagcccaaggaaacattcgagcgaggtatggagttccacgcc
cgagtcaccatgtttggagagggttgccacggaagtttgagtaagcaggttatcaacaag
ttcgacttgcgaagggacagccagcaccagacttacggtcttggtgttaaggaggtttgg
gagattgaccccgccaagttcgaaaagggtctggttgtgcactccatgggttatccattg
cccaaggacgtgtacggtggttcgttcatgtaccactttggtgaaaaccttgttcagatc
ggtctcgttacctctcttgactactcaaacccttggatgtcgccataccaggagttccag
aagctcaagaagcaccctcttttccgcgatgttcttgagggtggaaagtgtatctcatac
ggtgcccgtgctctgatcgaaggtggtttccagtccatccccaaggtcgctttccctggt
ggtgctctcattggcgactctgctggttttgtcaacgttcctaaggtcaagggcacacat
aatgctatgaagtcaggtatgctggccgctgaggcagcatggactgctcttagcgagaag
accgacgaaggcacaatcttcctgtacgactacgagaacaagcttcgggagtcttccatc
tggaaggagcttcacgaggtccgtaacatgcgaccatctttccatacccctctcggcctt
tacggcggtatcatgtactctggccttgaagcttatgtcttcaagggccgagttccttgg
acactcaagcacaagacccctgaccacgaggctattcttcccgccgacaaggtccccaag
attgagtacgagaagcctgatggcaagctcacctttgatatcttgacaagcgtttcccgc
actggaaccaaccacgaggaggaccagcctgttcaccttcaagtcaaggattgggacgct
cacactgagtcaacgtaccctccctacaagggtttggagaaccgcttctgcccagctggc
gtttacgaatatgttgaggatgagtcaaagccccatggcgttcgattccaaatcaacgca
caaaactgtattcactgcaagacatgtgatatcaaggcgcctcaccaagatatcaactgg
caagtgccacagggaggtgagggccccaagtactacatgacctaa
>Fp33
atgcccgccccacgaccagtttcgcgatgcgtccagcgcagctcgcaagtgctttctcga
actcagttgcgtcccgccagatcaaccttctcacccgccacaatcgctgctagatcctct
ctcccgaggaggacgagtacggcactatggtcagctgtaaaagtgccattggcctctcgt
gcctttagtaccacttcgagacttggagacgacgacacagattttgaccccgccaccgtc
gaacgcgagtctgacgaggttgatgtctgcattgtaggagccggtcctgctggtctcagt
gctgccattcgtcttaagcagcttgccaatgaggctggaaacgaggacttccgtgtgctt
gtcctggaaaaggctggcgatatcggtgctcacatcctctctggagccgtcattcagcct
actgccattaacgaattgttccccgactggctcgacgagaacaaccctaaccgattcgaa
catgccactcccgccggcaccgatcgtatgcgattccttaccaagaactctgctattcct
atccccgcacctcctcagatgaccaaccacggaaactatattgttagcttgaaccaattc
gtcaagtggctcggcgagcgtgctgaagaggccggtgttgaggtttaccccggcttcgct
gcgtctgaggttgtttaccatgcagatggctctgtcaagggtgtcgccaccaacgatctt
ggtgttggtcgtgatggtaagcccaaggaaacattcgagcgaggtatggagttccacgcc
cgagtcaccatgtttggagagggttgccacggaagtttgagtaagcaggttatcaacaag
ttcgacttgcgaagggacagccagcaccagacttacggtcttggtgttaaggaggtttgg
gagattgaccccgccaagttcgaaaagggtctggttgtgcactccatgggttatccattg
cccaaggacgtgtacggtggttcgttcatgtaccactttggtgaaaaccttgttcagatc
ggtctcgttacctctcttgactactcaaacccttggatgtcgccataccaggagttccag
aagctcaagaagcaccctcttttccgcgatgttcttgagggtggaaagtgtatctcatac
ggtgcccgtgctctgatcgaaggtggtttccagtccatccccaaggtcgctttccctggt
ggtgctctcattggcgactctgctggttttgtcaacgttcctaaggtcaagggcacacat
aatgctatgaagtcaggtatgctggccgctgaggcagcatggactgctcttagcgagaag
accgacgaaggcacaatcttcctgtacgactacgagaacaagcttcgggagtcttccatc
tggaaggagcttcacgaggtccgtaacatgcgaccatctttccatacccctctcggcctt
tacggcggtatcatgtactctggccttgaagcttatgtcttcaagggccgagttccttgg
acactcaagcacaagacccctgaccacgaggctattcttcccgccgacaaggtccccaag
attgagtacgagaagcctgatggcaagctcacctttgatatcttgacaagcgtttcccgc
actggaaccaaccacgaggaggaccagcctgttcaccttcaagtcaaggattgggacgct
cacactgagtcaacgtaccctccctacaagggtttggagaaccgcttctgcccagctggc
gtttacgaatatgttgaggatgagtcaaagccccatggcgttcgattccaaatcaacgca
caaaactgtattcactgcaagacatgtgatatcaaggcgcctcaccaagatatcaactgg
caagtgccacagggaggtgagggccccaagtactacatgacctaa
>Fp34
atgcccgccccacgaccagtttcgcgatgcgtccagcgcagctcgcaagtgctttctcga
actcagttgcgtcccgccagatcaaccttctcacccgccacaatcgctgctagatcctct
ctcccgaggaggacgagtacggcactatggtcagctgtaaaagtgccattggcctctcgt
gcctttagtaccacttcgagacttggagacgacgacacagattttgaccccgccaccgtc
gaacgcgagtctgacgaggttgatgtctgcattgtaggagccggtcctgctggtctcagt
gctgccattcgtcttaagcagcttgccaatgaggctggaaacgaggacttccgtgtgctt
gtcctggaaaaggctggcgatatcggtgctcacatcctctctggagccgtcattcagcct
actgccattaacgaattgttccccgactggctcgacgagaacaaccctaaccgattcgaa
catgccactcccgccggcaccgatcgtatgcgattccttaccaagaactctgctattcct
atccccgcacctcctcagatgaccaaccacggaaactatattgttagcttgaaccaattc
gtcaagtggctcggcgagcgtgctgaagaggccggtgttgaggtttaccccggcttcgct
gcgtctgaggttgtttaccatgcagatggctctgtcaagggtgtcgccaccaacgatctt
ggtgttggtcgtgatggtaagcccaaggaaacattcgagcgaggtatggagttccacgcc
cgagtcaccatgtttggagagggttgccacggaagtttgagtaagcaggttatcaacaag
ttcgacttgcgaagggacagccagcaccagacttacggtcttggtgttaaggaggtttgg
gagattgaccccgccaagttcgaaaagggtctggttgtgcactccatgggttatccattg
cccaaggacgtgtacggtggttcgttcatgtaccactttggtgaaaaccttgttcagatc
ggtctcgttacctctcttgactactcaaacccttggatgtcgccataccaggagttccag
aagctcaagaagcaccctcttttccgcgatgttcttgagggtggaaagtgtatctcatac
ggtgcccgtgctctgatcgaaggtggtttccagtccatccccaaggtcgctttccctggt
ggtgctctcattggcgactctgctggttttgtcaacgttcctaaggtcaagggcacacat
aatgctatgaagtcaggtatgctggccgctgaggcagcatggactgctcttagcgagaag
accgacgaaggcacaatcttcctgtacgactacgagaacaagcttcgggagtcttccatc
tggaaggagcttcacgaggtccgtaacatgcgaccatctttccatacccctctcggcctt
tacggcggtatcatgtactctggccttgaagcttatgtcttcaagggccgagttccttgg
acactcaagcacaagacccctgaccacgaggctattcttcccgccgacaaggtccccaag
attgagtacgagaagcctgatggcaagctcacctttgatatcttgacaagcgtttcccgc
actggaaccaaccacgaggaggaccagcctgttcaccttcaagtcaaggattgggacgct
cacactgagtcaacgtaccctccctacaagggtttggagaaccgcttctgcccagctggc
gtttacgaatatgttgaggatgagtcaaagccccatggcgttcgattccaaatcaacgca
caaaactgtattcactgcaagacatgtgatatcaaggcgcctcaccaagatatcaactgg
caagtgccacagggaggtgagggccccaagtactacatgacctaa
>Fp35
atgcccgccccacgaccagtttcgcgatgcgtccagcgcagctcgcaagtgctttctcga
actcagttgcgtcccgccagatcaaccttctcacccgccacaatcgctgctagatcctct
ctcccgaggaggacgagtacggcactatggtcagctgtaaaagtgccattggcctctcgt
gcctttagtaccacttcgagacttggagacgacgacacagattttgaccccgccaccgtc
gaacgcgagtctgacgaggttgatgtctgcattgtaggagccggtcctgctggtctcagt
gctgccattcgtcttaagcagcttgccaatgaggctggaaacgaggacttccgtgtgctt
gtcctggaaaaggctggcgatatcggtgctcacatcctctctggagccgtcattcagcct
actgccattaacgaattgttccccgactggctcgacgagaacaaccctaaccgattcgaa
catgccactcccgccggcaccgatcgtatgcgattccttaccaagaactctgctattcct
atccccgcacctcctcagatgaccaaccacggaaactatattgttagcttgaaccaattc
gtcaagtggctcggcgagcgtgctgaagaggccggtgttgaggtttaccccggcttcgct
gcgtctgaggttgtttaccatgcagatggctctgtcaagggtgtcgccaccaacgatctt
ggtgttggtcgtgatggtaagcccaaggaaacattcgagcgaggtatggagttccacgcc
cgagtcaccatgtttggagagggttgccacggaagtttgagtaagcaggttatcaacaag
ttcgacttgcgaagggacagccagcaccagacttacggtcttggtgttaaggaggtttgg
gagattgaccccgccaagttcgaaaagggtctggttgtgcactccatgggttatccattg
cccaaggacgtgtacggtggttcgttcatgtaccactttggtgaaaaccttgttcagatc
ggtctcgttacctctcttgactactcaaacccttggatgtcgccataccaggagttccag
aagctcaagaagcaccctcttttccgcgatgttcttgagggtggaaagtgtatctcatac
ggtgcccgtgctctgatcgaaggtggtttccagtccatccccaaggtcgctttccctggt
ggtgctctcattggcgactctgctggttttgtcaacgttcctaaggtcaagggcacacat
aatgctatgaagtcaggtatgctggccgctgaggcagcatggactgctcttagcgagaag
accgacgaaggcacaatcttcctgtacgactacgagaacaagcttcgggagtcttccatc
tggaaggagcttcacgaggtccgtaacatgcgaccatctttccatacccctctcggcctt
tacggcggtatcatgtactctggccttgaagcttatgtcttcaagggccgagttccttgg
acactcaagcacaagacccctgaccacgaggctattcttcccgccgacaaggtccccaag
attgagtacgagaagcctgatggcaagctcacctttgatatcttgacaagcgtttcccgc
actggaaccaaccacgaggaggaccagcctgttcaccttcaagtcaaggattgggacgct
cacactgagtcaacgtaccctccctacaagggtttggagaaccgcttctgcccagctggc
gtttacgaatatgttgaggatgagtcaaagccccatggcgttcgattccaaatcaacgca
caaaactgtattcactgcaagacatgtgatatcaaggcgcctcaccaagatatcaactgg
caagtgccacagggaggtgagggccccaagtactacatgacctaa
>Fp38
atgcccgccccacgaccagtttcgcgatgcgtccagcgcagctcgcaagtgctttctcga
actcagttgcgtcccgccagatcaaccttctcacccgccacaatcgctgctagatcctct
ctcccgaggaggacgagtacggcactatggtcagctgtaaaagtgccattggcctctcgt
gcctttagtaccacttcgagacttggagacgacgacacagattttgaccccgccaccgtc
gaacgcgagtctgacgaggttgatgtctgcattgtaggagccggtcctgctggtctcagt
gctgccattcgtcttaagcagcttgccaatgaggctggaaacgaggacttccgtgtgctt
gtcctggaaaaggctggcgatatcggtgctcacatcctctctggagccgtcattcagcct
actgccattaacgaattgttccccgactggctcgacgagaacaaccctaaccgattcgaa
catgccactcccgccggcaccgatcgtatgcgattccttaccaagaactctgctattcct
atccccgcacctcctcagatgaccaaccacggaaactatattgttagcttgaaccaattc
gtcaagtggctcggcgagcgtgctgaagaggccggtgttgaggtttaccccggcttcgct
gcgtctgaggttgtttaccatgcagatggctctgtcaagggtgtcgccaccaacgatctt
ggtgttggtcgtgatggtaagcccaaggaaacattcgagcgaggtatggagttccacgcc
cgagtcaccatgtttggagagggttgccacggaagtttgagtaagcaggttatcaacaag
ttcgacttgcgaagggacagccagcaccagacttacggtcttggtgttaaggaggtttgg
gagattgaccccgccaagttcgaaaagggtctggttgtgcactccatgggttatccattg
cccaaggacgtgtacggtggttcgttcatgtaccactttggtgaaaaccttgttcagatc
ggtctcgttacctctcttgactactcaaacccttggatgtcgccataccaggagttccag
aagctcaagaagcaccctcttttccgcgatgttcttgagggtggaaagtgtatctcatac
ggtgcccgtgctctgatcgaaggtggtttccagtccatccccaaggtcgctttccctggt
ggtgctctcattggcgactctgctggttttgtcaacgttcctaaggtcaagggcacacat
aatgctatgaagtcaggtatgctggccgctgaggcagcatggactgctcttagcgagaag
accgacgaaggcacaatcttcctgtacgactacgagaacaagcttcgggagtcttccatc
tggaaggagcttcacgaggtccgtaacatgcgaccatctttccatacccctctcggcctt
tacggcggtatcatgtactctggccttgaagcttatgtcttcaagggccgagttccttgg
acactcaagcacaagacccctgaccacgaggctattcttcccgccgacaaggtccccaag
attgagtacgagaagcctgatggcaagctcacctttgatatcttgacaagcgtttcccgc
actggaaccaaccacgaggaggaccagcctgttcaccttcaagtcaaggattgggacgct
cacactgagtcaacgtaccctccctacaagggtttggagaaccgcttctgcccagctggc
gtttacgaatatgttgaggatgagtcaaagccccatggcgttcgattccaaatcaacgca
caaaactgtattcactgcaagacatgtgatatcaaggcgcctcaccaagatatcaactgg
caagtgccacagggaggtgagggccccaagtactacatgacctaa
>Fp39
atgcccgccccacgaccagtttcgcgatgcgtccagcgcagctcgcaagtgctttctcga
actcagttgcgtcccgccagatcaaccttctcacccgccacaatcgctgctagatcctct
ctcccgaggaggacgagtacggcactatggtcagctgtaaaagtgccattggcctctcgt
gcctttagtaccacttcgagacttggagacgacgacacagattttgaccccgccaccgtc
gaacgcgagtctgacgaggttgatgtctgcattgtaggagccggtcctgctggtctcagt
gctgccattcgtcttaagcagcttgccaatgaggctggaaacgaggacttccgtgtgctt
gtcctggaaaaggctggcgatatcggtgctcacatcctctctggagccgtcattcagcct
actgccattaacgaattgttccccgactggctcgacgagaacaaccctaaccgattcgaa
catgccactcccgccggcaccgatcgtatgcgattccttaccaagaactctgctattcct
atccccgcacctcctcagatgaccaaccacggaaactatattgttagcttgaaccaattc
gtcaagtggctcggcgagcgtgctgaagaggccggtgttgaggtttaccccggcttcgct
gcttctgaggttgtttaccatgcagatggctctgtcaagggtgtcgccaccaacgatctt
ggtgttggtcgtgatggtaagcccaaggaaacattcgagcgaggtatggagttccacgcc
cgagtcaccatgtttggagagggttgccacggaagtttgagtaagcaggttatcaacaag
ttcgacttgcgaagggacagccagcaccagacttacggtcttggtgttaaggaggtttgg
gagattgaccccgccaagttcgaaaagggtctggttgtgcactccatgggttatccattg
cccaaggacgtgtacggtggttcgttcatgtaccactttggtgaaaaccttgttcagatc
ggtctcgttacctctcttgactactcaaacccttggatgtcgccataccaggagttccag
aagctcaagaagcaccctcttttccgcgatgttcttgagggtggaaagtgtatctcatac
ggtgcccgtgctctgatcgaaggtggtttccagtccatccccaaggtcgctttccctggt
ggtgctctcattggcgactctgctggttttgtcaatgttcccaaggtcaagggcacacat
aatgccatgaagtcaggtatgctggccgctgaggcagcatggactgctcttagcgagaag
accgacgaaggcacaatcttcctgtacgactacgagaacaagcttcgggagtcttccatc
tggaaggagcttcacgaggtccgtaacatgcgaccatctttccatacccctctcggcctt
tacggcggtatcatgtactctggccttgaagcttatgtcttcaagggccgagttccttgg
acactcaagcacaagacccctgaccacgaggctattcttcccgccgacaaggtccccaag
attgagtacgagaagcctgatggcaagctcacctttgatatcttgacaagcgtttcccgc
actggaaccaaccacgaggaggaccagcctgttcaccttcaagtcaaggattgggacgct
cacactgagtcaacgtaccctccctacaagggtttggagaaccgcttctgcccagctggc
gtttacgaatatgttgaggatgagtcaaagccccatggcgttcgattccaaatcaacgca
caaaactgtattcactgcaagacatgtgatatcaaggcgcctcaccaagatatcaactgg
caagtgccacagggaggtgagggccccaagtactacatgacctaa
>Fp42
atgcccgccccacgaccagtttcgcgatgcgtccagcgcagctcgcaagtgctttctcga
actcagttgcgtcccgccagatcaaccttctcacccgccacaatcgctgctagatcctct
ctcccgaggaggacgagtacggcactatggtcagctgtaaaagtgccattggcctctcgt
gcctttagtaccacttcgagacttggagacgacgacacagattttgaccccgccaccgtc
gaacgcgagtctgacgaggttgatgtctgcattgtaggagccggtcctgctggtctcagt
gctgccattcgtcttaagcagcttgccaatgaggctggaaacgaggacttccgtgtgctt
gtcctggaaaaggctggcgatatcggtgctcacatcctctctggagccgtcattcagcct
actgccattaacgaattgttccccgactggctcgacgagaacaaccctaaccgattcgaa
catgccactcccgccggcaccgatcgtatgcgattccttaccaagaactctgctattcct
atccccgcacctcctcagatgaccaaccacggaaactatattgttagcttgaaccaattc
gtcaagtggctcggcgagcgtgctgaagaggccggtgttgaggtttaccccggcttcgct
gcgtctgaggttgtttaccatgcagatggctctgtcaagggtgtcgccaccaacgatctt
ggtgttggtcgtgatggtaagcccaaggaaacattcgagcgaggtatggagttccacgcc
cgagtcaccatgtttggagagggttgccacggaagtttgagtaagcaggttatcaacaag
ttcgacttgcgaagggacagccagcaccagacttacggtcttggtgttaaggaggtttgg
gagattgaccccgccaagttcgaaaagggtctggttgtgcactccatgggttatccattg
cccaaggacgtgtacggtggttcgttcatgtaccactttggtgaaaaccttgttcagatc
ggtctcgttacctctcttgactactcaaacccttggatgtcgccataccaggagttccag
aagctcaagaagcaccctcttttccgcgatgttcttgagggtggaaagtgtatctcatac
ggtgcccgtgctctgatcgaaggtggtttccagtccatccccaaggtcgctttccctggt
ggtgctctcattggcgactctgctggttttgtcaacgttcctaaggtcaagggcacacat
aatgctatgaagtcaggtatgctggccgctgaggcagcatggactgctcttagcgagaag
accgacgaaggcacaatcttcctgtacgactacgagaacaagcttcgggagtcttccatc
tggaaggagcttcacgaggtccgtaacatgcgaccatctttccatacccctctcggcctt
tacggcggtatcatgtactctggccttgaagcttatgtcttcaagggccgagttccttgg
acactcaagcacaagacccctgaccacgaggctattcttcccgccgacaaggtccccaag
attgagtacgagaagcctgatggcaagctcacctttgatatcttgacaagcgtttcccgc
actggaaccaaccacgaggaggaccagcctgttcaccttcaagtcaaggattgggacgct
cacactgagtcaacgtaccctccctacaagggtttggagaaccgcttctgcccagctggc
gtttacgaatatgttgaggatgagtcaaagccccatggcgttcgattccaaatcaacgca
caaaactgtattcactgcaagacatgtgatatcaaggcgcctcaccaagatatcaactgg
caagtgccacagggaggtgagggccccaagtactacatgacctaa
>Fp44
atgcccgccccacgaccagtttcgcgatgcgtccagcgcagctcgcaagtgctttctcga
actcagttgcgtcccgccagatcaaccttctcacccgccacaatcgctgctagatcctct
ctcccgaggaggacgagtacggcactatggtcagctgtaaaagtgccattggcctctcgt
gcctttagtaccacttcgagacttggagacgacgacacagattttgaccccgccaccgtc
gaacgcgagtctgacgaggttgatgtctgcattgtaggagccggtcctgctggtctcagt
gctgccattcgtcttaagcagcttgccaatgaggctggaaacgaggacttccgtgtgctt
gtcctggaaaaggctggcgatatcggtgctcacatcctctctggagccgtcattcagcct
actgccattaacgaattgttccccgactggctcgacgagaacaaccctaaccgattcgaa
catgccactcccgccggcaccgatcgtatgcgattccttaccaagaactctgctattcct
atccccgcacctcctcagatgaccaaccacggaaactatattgttagcttgaaccaattc
gtcaagtggctcggcgagcgtgctgaagaggccggtgttgaggtttaccccggcttcgct
gcgtctgaggttgtttaccatgcagatggctctgtcaagggtgtcgccaccaacgatctt
ggtgttggtcgtgatggtaagcccaaggaaacattcgagcgaggtatggagttccacgcc
cgagtcaccatgtttggagagggttgccacggaagtttgagtaagcaggttatcaacaag
ttcgacttgcgaagggacagccagcaccagacttacggtcttggtgttaaggaggtttgg
gagattgaccccgccaagttcgaaaagggtctggttgtgcactccatgggttatccattg
cccaaggacgtgtacggtggttcgttcatgtaccactttggtgaaaaccttgttcagatc
ggtctcgttacctctcttgactactcaaacccttggatgtcgccataccaggagttccag
aagctcaagaagcaccctcttttccgcgatgttcttgagggtggaaagtgtatctcatac
ggtgcccgtgctctgatcgaaggtggtttccagtccatccccaaggtcgctttccctggt
ggtgctctcattggcgactctgctggttttgtcaacgttcctaaggtcaagggcacacat
aatgctatgaagtcaggtatgctggccgctgaggcagcatggactgctcttagcgagaag
accgacgaaggcacaatcttcctgtacgactacgagaacaagcttcgggagtcttccatc
tggaaggagcttcacgaggtccgtaacatgcgaccatctttccatacccctctcggcctt
tacggcggtatcatgtactctggccttgaagcttatgtcttcaagggccgagttccttgg
acactcaagcacaagacccctgaccacgaggctattcttcccgccgacaaggtccccaag
attgagtacgagaagcctgatggcaagctcacctttgatatcttgacaagcgtttcccgc
actggaaccaaccacgaggaggaccagcctgttcaccttcaagtcaaggattgggacgct
cacactgagtcaacgtaccctccctacaagggtttggagaaccgcttctgcccagctggc
gtttacgaatatgttgaggatgagtcaaagccccatggcgttcgattccaaatcaacgca
caaaactgtattcactgcaagacatgtgatatcaaggcgcctcaccaagatatcaactgg
caagtgccacagggaggtgagggccccaagtactacatgacctaa
>Fp49
atgcccgccccacgaccagtttcgcgatgcgtccagcgcagctcgcaagtgctttctcga
actcagttgcgtcccgccagatcaaccttctcacccgccacaatcgctgctagatcctct
ctcccgaggaggacgagtacggcactatggtcagctgtaaaagtgccattggcctctcgt
gcctttagtaccacttcgagacttggagacgacgacacagattttgaccccgccaccgtc
gaacgcgagtctgacgaggttgatgtctgcattgtaggagccggtcctgctggtctcagt
gctgccattcgtcttaagcagcttgccaatgaggctggaaacgaggacttccgtgtgctt
gtcctggaaaaggctggcgatatcggtgctcacatcctctctggagccgtcattcagcct
actgccattaacgaattgttccccgactggctcgacgagaacaaccctaaccgattcgaa
catgccactcccgccggcaccgatcgtatgcgattccttaccaagaactctgctattcct
atccccgcacctcctcagatgaccaaccacggaaactatattgttagcttgaaccaattc
gtcaagtggctcggcgagcgtgctgaagaggccggtgttgaggtttaccccggcttcgct
gcgtctgaggttgtttaccatgcagatggctctgtcaagggtgtcgccaccaacgatctt
ggtgttggtcgtgatggtaagcccaaggaaacattcgagcgaggtatggagttccacgcc
cgagtcaccatgtttggagagggttgccacggaagtttgagtaagcaggttatcaacaag
ttcgacttgcgaagggacagccagcaccagacttacggtcttggtgttaaggaggtttgg
gagattgaccccgccaagttcgaaaagggtctggttgtgcactccatgggttatccattg
cccaaggacgtgtacggtggttcgttcatgtaccactttggtgaaaaccttgttcagatc
ggtctcgttacctctcttgactactcaaacccttggatgtcgccataccaggagttccag
aagctcaagaagcaccctcttttccgcgatgttcttgagggtggaaagtgtatctcatac
ggtgcccgtgctctgatcgaaggtggtttccagtccatccccaaggtcgctttccctggt
ggtgctctcattggcgactctgctggttttgtcaacgttcctaaggtcaagggcacacat
aatgctatgaagtcaggtatgctggccgctgaggcagcatggactgctcttagcgagaag
accgacgaaggcacaatcttcctgtacgactacgagaacaagcttcgggagtcttccatc
tggaaggagcttcacgaggtccgtaacatgcgaccatctttccatacccctctcggcctt
tacggcggtatcatgtactctggccttgaagcttatgtcttcaagggccgagttccttgg
acactcaagcacaagacccctgaccacgaggctattcttcccgccgacaaggtccccaag
attgagtacgagaagcctgatggcaagctcacctttgatatcttgacaagcgtttcccgc
actggaaccaaccacgaggaggaccagcctgttcaccttcaagtcaaggattgggacgct
cacactgagtcaacgtaccctccctacaagggtttggagaaccgcttctgcccagctggc
gtttacgaatatgttgaggatgagtcaaagccccatggcgttcgattccaaatcaacgca
caaaactgtattcactgcaagacatgtgatatcaaggcgcctcaccaagatatcaactgg
caagtgccacagggaggtgagggccccaagtactacatgacctaa
>Fp50
atgcccgccccacgaccagtttcgcgatgcgtccagcgcagctcgcaagtgctttctcga
actcagttgcgtcccgccagatcaaccttctcacccgccacaatcgctgctagatcctct
ctcccgaggaggacgagtacggcactatggtcagctgtaaaagtgccattggcctctcgt
gcctttagtaccacttcgagacttggagacgacgacacagattttgaccccgccaccgtc
gaacgcgagtctgacgaggttgatgtctgcattgtaggagccggtcctgctggtctcagt
gctgccattcgtcttaagcagcttgccaatgaggctggaaacgaggacttccgtgtgctt
gtcctggaaaaggctggcgatatcggtgctcacatcctctctggagccgtcattcagcct
actgccattaacgaattgttccccgactggctcgacgagaacaaccctaaccgattcgaa
catgccactcccgccggcaccgatcgtatgcgattccttaccaagaactctgctattcct
atccccgcacctcctcagatgaccaaccacggaaactatattgttagcttgaaccaattc
gtcaagtggctcggcgagcgtgctgaagaggccggtgttgaggtttaccccggcttcgct
gcgtctgaggttgtttaccatgcagatggctctgtcaagggtgtcgccaccaacgatctt
ggtgttggtcgtgatggtaagcccaaggaaacattcgagcgaggtatggagttccacgcc
cgagtcaccatgtttggagagggttgccacggaagtttgagtaagcaggttatcaacaag
ttcgacttgcgaagggacagccagcaccagacttacggtcttggtgttaaggaggtttgg
gagattgaccccgccaagttcgaaaagggtctggttgtgcactccatgggttatccattg
cccaaggacgtgtacggtggttcgttcatgtaccactttggtgaaaaccttgttcagatc
ggtctcgttacctctcttgactactcaaacccttggatgtcgccataccaggagttccag
aagctcaagaagcaccctcttttccgcgatgttcttgagggtggaaagtgtatctcatac
ggtgcccgtgctctgatcgaaggtggtttccagtccatccccaaggtcgctttccctggt
ggtgctctcattggcgactctgctggttttgtcaacgttcctaaggtcaagggcacacat
aatgctatgaagtcaggtatgctggccgctgaggcagcatggactgctcttagcgagaag
accgacgaaggcacaatcttcctgtacgactacgagaacaagcttcgggagtcttccatc
tggaaggagcttcacgaggtccgtaacatgcgaccatctttccatacccctctcggcctt
tacggcggtatcatgtactctggccttgaagcttatgtcttcaagggccgagttccttgg
acactcaagcacaagacccctgaccacgaggctattcttcccgccgacaaggtccccaag
attgagtacgagaagcctgatggcaagctcacctttgatatcttgacaagcgtttcccgc
actggaaccaaccacgaggaggaccagcctgttcaccttcaagtcaaggattgggacgct
cacactgagtcaacgtaccctccctacaagggtttggagaaccgcttctgcccagctggc
gtttacgaatatgttgaggatgagtcaaagccccatggcgttcgattccaaatcaacgca
caaaactgtattcactgcaagacatgtgatatcaaggcgcctcaccaagatatcaactgg
caagtgccacagggaggtgagggccccaagtactacatgacctaa
>Fp51
atgcccgccccacgaccagtttcgcgatgcgtccagcgcagctcgcaagtgctttctcga
actcagttgcgtcccgccagatcaaccttctcacccgccacaatcgctgctagatcctct
ctcccgaggaggacgagtacggcactatggtcagctgtaaaagtgccattggcctctcgt
gcctttagtaccacttcgagacttggagacgacgacacagattttgaccccgccaccgtc
gaacgcgagtctgacgaggttgatgtctgcattgtaggagccggtcctgctggtctcagt
gctgccattcgtcttaagcagcttgccaatgaggctggaaacgaggacttccgtgtgctt
gtcctggaaaaggctggcgatatcggtgctcacatcctctctggagccgtcattcagcct
actgccattaacgaattgttccccgactggctcgacgagaacaaccctaaccgattcgaa
catgccactcccgccggcaccgatcgtatgcgattccttaccaagaactctgctattcct
atccccgcacctcctcagatgaccaaccacggaaactatattgttagcttgaaccaattc
gtcaagtggctcggcgagcgtgctgaagaggccggtgttgaggtttaccccggcttcgct
gcgtctgaggttgtttaccatgcagatggctctgtcaagggtgtcgccaccaacgatctt
ggtgttggtcgtgatggtaagcccaaggaaacattcgagcgaggtatggagttccacgcc
cgagtcaccatgtttggagagggttgccacggaagtttgagtaagcaggttatcaacaag
ttcgacttgcgaagggacagccagcaccagacttacggtcttggtgttaaggaggtttgg
gagattgaccccgccaagttcgaaaagggtctggttgtgcactccatgggttatccattg
cccaaggacgtgtacggtggttcgttcatgtaccactttggtgaaaaccttgttcagatc
ggtctcgttacctctcttgactactcaaacccttggatgtcgccataccaggagttccag
aagctcaagaagcaccctcttttccgcgatgttcttgagggtggaaagtgtatctcatac
ggtgcccgtgctctgatcgaaggtggtttccagtccatccccaaggtcgctttccctggt
ggtgctctcattggcgactctgctggttttgtcaacgttcctaaggtcaagggcacacat
aatgctatgaagtcaggtatgctggccgctgaggcagcatggactgctcttagcgagaag
accgacgaaggcacaatcttcctgtacgactacgagaacaagcttcgggagtcttccatc
tggaaggagcttcacgaggtccgtaacatgcgaccatctttccatacccctctcggcctt
tacggcggtatcatgtactctggccttgaagcttatgtcttcaagggccgagttccttgg
acactcaagcacaagacccctgaccacgaggctattcttcccgccgacaaggtccccaag
attgagtacgagaagcctgatggcaagctcacctttgatatcttgacaagcgtttcccgc
actggaaccaaccacgaggaggaccagcctgttcaccttcaagtcaaggattgggacgct
cacactgagtcaacgtaccctccctacaagggtttggagaaccgcttctgcccagctggc
gtttacgaatatgttgaggatgagtcaaagccccatggcgttcgattccaaatcaacgca
caaaactgtattcactgcaagacatgtgatatcaaggcgcctcaccaagatatcaactgg
caagtgccacagggaggtgagggccccaagtactacatgacctaa
>Fp59
atgcccgccccacgaccagtttcgcgatgcgtccagcgcagctcgcaagtgctttctcga
actcagttgcgtcccgccagatcaaccttctcacccgccacaatcgctgctagatcctct
ctcccgaggaggacgagtacggcactatggtcagctgtaaaagtgccattggcctctcgt
gcctttagtaccacttcgagacttggagacgacgacacagattttgaccccgccaccgtc
gaacgcgagtctgacgaggttgatgtctgcattgtaggagccggtcctgctggtctcagt
gctgccattcgtcttaagcagcttgccaatgaggctggaaacgaggacttccgtgtgctt
gtcctggaaaaggctggcgatatcggtgctcacatcctctctggagccgtcattcagcct
actgccattaacgaattgttccccgactggctcgacgagaacaaccctaaccgattcgaa
catgccactcccgccggcaccgatcgtatgcgattccttaccaagaactctgctattcct
atccccgcacctcctcagatgaccaaccacggaaactatattgttagcttgaaccaattc
gtcaagtggctcggcgagcgtgctgaagaggccggtgttgaggtttaccccggcttcgct
gcgtctgaggttgtttaccatgcagatggctctgtcaagggtgtcgccaccaacgatctt
ggtgttggtcgtgatggtaagcccaaggaaacattcgagcgaggtatggagttccacgcc
cgagtcaccatgtttggagagggttgccacggaagtttgagtaagcaggttatcaacaag
ttcgacttgcgaagggacagccagcaccagacttacggtcttggtgttaaggaggtttgg
gagattgaccccgccaagttcgaaaagggtctggttgtgcactccatgggttatccattg
cccaaggacgtgtacggtggttcgttcatgtaccactttggtgaaaaccttgttcagatc
ggtctcgttacctctcttgactactcaaacccttggatgtcgccataccaggagttccag
aagctcaagaagcaccctcttttccgcgatgttcttgagggtggaaagtgtatctcatac
ggtgcccgtgctctgatcgaaggtggtttccagtccatccccaaggtcgctttccctggt
ggtgctctcattggcgactctgctggttttgtcaacgttcctaaggtcaagggcacacat
aatgctatgaagtcaggtatgctggccgctgaggcagcatggactgctcttagcgagaag
accgacgaaggcacaatcttcctgtacgactacgagaacaagcttcgggagtcttccatc
tggaaggagcttcacgaggtccgtaacatgcgaccatctttccatacccctctcggcctt
tacggcggtatcatgtactctggccttgaagcttatgtcttcaagggccgagttccttgg
acactcaagcacaagacccctgaccacgaggctattcttcccgccgacaaggtccccaag
attgagtacgagaagcctgatggcaagctcacctttgatatcttgacaagcgtttcccgc
actggaaccaaccacgaggaggaccagcctgttcaccttcaagtcaaggattgggacgct
cacactgagtcaacgtaccctccctacaagggtttggagaaccgcttctgcccagctggc
gtttacgaatatgttgaggatgagtcaaagccccatggcgttcgattccaaatcaacgca
caaaactgtattcactgcaagacatgtgatatcaaggcgcctcaccaagatatcaactgg
caagtgccacagggaggtgagggccccaagtactacatgacctaa
>Fp63
atgcccgccccacgaccagtttcgcgatgcgtccagcgcagctcgcaagtgctttctcga
actcagttgcgtcccgccagatcaaccttctcacccgccacaatcgctgctagatcctct
ctcccgaggaggacgagtacggcactatggtcagctgtaaaagtgccattggcctctcgt
gcctttagtaccacttcgagacttggagacgacgacacagattttgaccccgccaccgtc
gaacgcgagtctgacgaggttgatgtctgcattgtaggagccggtcctgctggtctcagt
gctgccattcgtcttaagcagcttgccaatgaggctggaaacgaggacttccgtgtgctt
gtcctggaaaaggctggcgatatcggtgctcacatcctctctggagccgtcattcagcct
actgccattaacgaattgttccccgactggctcgacgagaacaaccctaaccgattcgaa
catgccactcccgccggcaccgatcgtatgcgattccttaccaagaactctgctattcct
atccccgcacctcctcagatgaccaaccacggaaactatattgttagcttgaaccaattc
gtcaagtggctcggcgagcgtgctgaagaggccggtgttgaggtttaccccggcttcgct
gcgtctgaggttgtttaccatgcagatggctctgtcaagggtgtcgccaccaacgatctt
ggtgttggtcgtgatggtaagcccaaggaaacattcgagcgaggtatggagttccacgcc
cgagtcaccatgtttggagagggttgccacggaagtttgagtaagcaggttatcaacaag
ttcgacttgcgaagggacagccagcaccagacttacggtcttggtgttaaggaggtttgg
gagattgaccccgccaagttcgaaaagggtctggttgtgcactccatgggttatccattg
cccaaggacgtgtacggtggttcgttcatgtaccactttggtgaaaaccttgttcagatc
ggtctcgttacctctcttgactactcaaacccttggatgtcgccataccaggagttccag
aagctcaagaagcaccctcttttccgcgatgttcttgagggtggaaagtgtatctcatac
ggtgcccgtgctctgatcgaaggtggtttccagtccatccccaaggtcgctttccctggt
ggtgctctcattggcgactctgctggttttgtcaacgttcctaaggtcaagggcacacat
aatgctatgaagtcaggtatgctggccgctgaggcagcatggactgctcttagcgagaag
accgacgaaggcacaatcttcctgtacgactacgagaacaagcttcgggagtcttccatc
tggaaggagcttcacgaggtccgtaacatgcgaccatctttccatacccctctcggcctt
tacggcggtatcatgtactctggccttgaagcttatgtcttcaagggccgagttccttgg
acactcaagcacaagacccctgaccacgaggctattcttcccgccgacaaggtccccaag
attgagtacgagaagcctgatggcaagctcacctttgatatcttgacaagcgtttcccgc
actggaaccaaccacgaggaggaccagcctgttcaccttcaagtcaaggattgggacgct
cacactgagtcaacgtaccctccctacaagggtttggagaaccgcttctgcccagctggc
gtttacgaatatgttgaggatgagtcaaagccccatggcgttcgattccaaatcaacgca
caaaactgtattcactgcaagacatgtgatatcaaggcgcctcaccaagatatcaactgg
caagtgccacagggaggtgagggccccaagtactacatgacctaa
>Fp65
atgcccgccccacgaccagtttcgcgatgcgtccagcgcagctcgcaagtgctttctcga
actcagttgcgtcccgccagatcaaccttctcacccgccacaatcgctgctagatcctct
ctcccgaggaggacgagtacggcactatggtcagctgtaaaagtgccattggcctctcgt
gcctttagtaccacttcgagacttggagacgacgacacagattttgaccccgccaccgtc
gaacgcgagtctgacgaggttgatgtctgcattgtaggagccggtcctgctggtctcagt
gctgccattcgtcttaagcagcttgccaatgaggctggaaacgaggacttccgtgtgctt
gtcctggaaaaggctggcgatatcggtgctcacatcctctctggagccgtcattcagcct
actgccattaacgaattgttccccgactggctcgacgagaacaaccctaaccgattcgaa
catgccactcccgccggcaccgatcgtatgcgattccttaccaagaactctgctattcct
atccccgcacctcctcagatgaccaaccacggaaactatattgttagcttgaaccaattc
gtcaagtggctcggcgagcgtgctgaagaggccggtgttgaggtttaccccggcttcgct
gcgtctgaggttgtttaccatgcagatggctctgtcaagggtgtcgccaccaacgatctt
ggtgttggtcgtgatggtaagcccaaggaaacattcgagcgaggtatggagttccacgcc
cgagtcaccatgtttggagagggttgccacggaagtttgagtaagcaggttatcaacaag
ttcgacttgcgaagggacagccagcaccagacttacggtcttggtgttaaggaggtttgg
gagattgaccccgccaagttcgaaaagggtctggttgtgcactccatgggttatccattg
cccaaggacgtgtacggtggttcgttcatgtaccactttggtgaaaaccttgttcagatc
ggtctcgttacctctcttgactactcaaacccttggatgtcgccataccaggagttccag
aagctcaagaagcaccctcttttccgcgatgttcttgagggtggaaagtgtatctcatac
ggtgcccgtgctctgatcgaaggtggtttccagtccatccccaaggtcgctttccctggt
ggtgctctcattggcgactctgctggttttgtcaacgttcctaaggtcaagggcacacat
aatgctatgaagtcaggtatgctggccgctgaggcagcatggactgctcttagcgagaag
accgacgaaggcacaatcttcctgtacgactacgagaacaagcttcgggagtcttccatc
tggaaggagcttcacgaggtccgtaacatgcgaccatctttccatacccctctcggcctt
tacggcggtatcatgtactctggccttgaagcttatgtcttcaagggccgagttccttgg
acactcaagcacaagacccctgaccacgaggctattcttcccgccgacaaggtccccaag
attgagtacgagaagcctgatggcaagctcacctttgatatcttgacaagcgtttcccgc
actggaaccaaccacgaggaggaccagcctgttcaccttcaagtcaaggattgggacgct
cacactgagtcaacgtaccctccctacaagggtttggagaaccgcttctgcccagctggc
gtttacgaatatgttgaggatgagtcaaagccccatggcgttcgattccaaatcaacgca
caaaactgtattcactgcaagacatgtgatatcaaggcgcctcaccaagatatcaactgg
caagtgccacagggaggtgagggccccaagtactacatgacctaa
>Fp66
atgcccgccccacgaccagtttcgcgatgcgtccagcgcagctcgcaagtgctttctcga
actcagttgcgtcccgccagatcaaccttctcacccgccacaatcgctgctagatcctct
ctcccgaggaggacgagtacggcactatggtcagctgtaaaagtgccattggcctctcgt
gcctttagtaccacttcgagacttggagacgacgacacagattttgaccccgccaccgtc
gaacgcgagtctgacgaggttgatgtctgcattgtaggagccggtcctgctggtctcagt
gctgccattcgtcttaagcagcttgccaatgaggctggaaacgaggacttccgtgtgctt
gtcctggaaaaggctggcgatatcggtgctcacatcctctctggagccgtcattcagcct
actgccattaacgaattgttccccgactggctcgacgagaacaaccctaaccgattcgaa
catgccactcccgccggcaccgatcgtatgcgattccttaccaagaactctgctattcct
atccccgcacctcctcagatgaccaaccacggaaactatattgttagcttgaaccaattc
gtcaagtggctcggcgagcgtgctgaagaggccggtgttgaggtttaccccggcttcgct
gcgtctgaggttgtttaccatgcagatggctctgtcaagggtgtcgccaccaacgatctt
ggtgttggtcgtgatggtaagcccaaggaaacattcgagcgaggtatggagttccacgcc
cgagtcaccatgtttggagagggttgccacggaagtttgagtaagcaggttatcaacaag
ttcgacttgcgaagggacagccagcaccagacttacggtcttggtgttaaggaggtttgg
gagattgaccccgccaagttcgaaaagggtctggttgtgcactccatgggttatccattg
cccaaggacgtgtacggtggttcgttcatgtaccactttggtgaaaaccttgttcagatc
ggtctcgttacctctcttgactactcaaacccttggatgtcgccataccaggagttccag
aagctcaagaagcaccctcttttccgcgatgttcttgagggtggaaagtgtatctcatac
ggtgcccgtgctctgatcgaaggtggtttccagtccatccccaaggtcgctttccctggt
ggtgctctcattggcgactctgctggttttgtcaacgttcctaaggtcaagggcacacat
aatgctatgaagtcaggtatgctggccgctgaggcagcatggactgctcttagcgagaag
accgacgaaggcacaatcttcctgtacgactacgagaacaagcttcgggagtcttccatc
tggaaggagcttcacgaggtccgtaacatgcgaccatctttccatacccctctcggcctt
tacggcggtatcatgtactctggccttgaagcttatgtcttcaagggccgagttccttgg
acactcaagcacaagacccctgaccacgaggctattcttcccgccgacaaggtccccaag
attgagtacgagaagcctgatggcaagctcacctttgatatcttgacaagcgtttcccgc
actggaaccaaccacgaggaggaccagcctgttcaccttcaagtcaaggattgggacgct
cacactgagtcaacgtaccctccctacaagggtttggagaaccgcttctgcccagctggc
gtttacgaatatgttgaggatgagtcaaagccccatggcgttcgattccaaatcaacgca
caaaactgtattcactgcaagacatgtgatatcaaggcgcctcaccaagatatcaactgg
caagtgccacagggaggtgagggccccaagtactacatgacctaa
>Fp72
atgcccgccccacgaccagtttcgcgatgcgtccagcgcagctcgcaagtgctttctcga
actcagttgcgtcccgccagatcaaccttctcacccgccacaatcgctgctagatcctct
ctcccgaggaggacgagtacggcactatggtcagctgtaaaagtgccattggcctctcgt
gcctttagtaccacttcgagacttggagacgacgacacagattttgaccccgccaccgtc
gaacgcgagtctgacgaggttgatgtctgcattgtaggagccggtcctgctggtctcagt
gctgccattcgtcttaagcagcttgccaatgaggctggaaacgaggacttccgtgtgctt
gtcctggaaaaggctggcgatatcggtgctcacatcctctctggagccgtcattcagcct
actgccattaacgaattgttccccgactggctcgacgagaacaaccctaaccgattcgaa
catgccactcccgccggcaccgatcgtatgcgattccttaccaagaactctgctattcct
atccccgcacctcctcagatgaccaaccacggaaactatattgttagcttgaaccaattc
gtcaagtggctcggcgagcgtgctgaagaggccggtgttgaggtttaccccggcttcgct
gcgtctgaggttgtttaccatgcagatggctctgtcaagggtgtcgccaccaacgatctt
ggtgttggtcgtgatggtaagcccaaggaaacattcgagcgaggtatggagttccacgcc
cgagtcaccatgtttggagagggttgccacggaagtttgagtaagcaggttatcaacaag
ttcgacttgcgaagggacagccagcaccagacttacggtcttggtgttaaggaggtttgg
gagattgaccccgccaagttcgaaaagggtctggttgtgcactccatgggttatccattg
cccaaggacgtgtacggtggttcgttcatgtaccactttggtgaaaaccttgttcagatc
ggtctcgttacctctcttgactactcaaacccttggatgtcgccataccaggagttccag
aagctcaagaagcaccctcttttccgcgatgttcttgagggtggaaagtgtatctcatac
ggtgcccgtgctctgatcgaaggtggtttccagtccatccccaaggtcgctttccctggt
ggtgctctcattggcgactctgctggttttgtcaacgttcctaaggtcaagggcacacat
aatgctatgaagtcaggtatgctggccgctgaggcagcatggactgctcttagcgagaag
accgacgaaggcacaatcttcctgtacgactacgagaacaagcttcgggagtcttccatc
tggaaggagcttcacgaggtccgtaacatgcgaccatctttccatacccctctcggcctt
tacggcggtatcatgtactctggccttgaagcttatgtcttcaagggccgagttccttgg
acactcaagcacaagacccctgaccacgaggctattcttcccgccgacaaggtccccaag
attgagtacgagaagcctgatggcaagctcacctttgatatcttgacaagcgtttcccgc
actggaaccaaccacgaggaggaccagcctgttcaccttcaagtcaaggattgggacgct
cacactgagtcaacgtaccctccctacaagggtttggagaaccgcttctgcccagctggc
gtttacgaatatgttgaggatgagtcaaagccccatggcgttcgattccaaatcaacgca
caaaactgtattcactgcaagacatgtgatatcaaggcgcctcaccaagatatcaactgg
caagtgccacagggaggtgagggccccaagtactacatgacctaa
>Fp73
atgcccgccccacgaccagtttcgcgatgcgtccagcgcagctcgcaagtgctttctcga
actcagttgcgtcccgccagatcaaccttctcacccgccacaatcgctgctagatcctct
ctcccgaggaggacgagtacggcactatggtcagctgtaaaagtgccattggcctctcgt
gcctttagtaccacttcgagacttggagacgacgacacagattttgaccccgccaccgtc
gaacgcgagtctgacgaggttgatgtctgcattgtaggagccggtcctgctggtctcagt
gctgccattcgtcttaagcagcttgccaatgaggctggaaacgaggacttccgtgtgctt
gtcctggaaaaggctggcgatatcggtgctcacatcctctctggagccgtcattcagcct
actgccattaacgaattgttccccgactggctcgacgagaacaaccctaaccgattcgaa
catgccactcccgccggcaccgatcgtatgcgattccttaccaagaactctgctattcct
atccccgcacctcctcagatgaccaaccacggaaactatattgttagcttgaaccaattc
gtcaagtggctcggcgagcgtgctgaagaggccggtgttgaggtttaccccggcttcgct
gcgtctgaggttgtttaccatgcagatggctctgtcaagggtgtcgccaccaacgatctt
ggtgttggtcgtgatggtaagcccaaggaaacattcgagcgaggtatggagttccacgcc
cgagtcaccatgtttggagagggttgccacggaagtttgagtaagcaggttatcaacaag
ttcgacttgcgaagggacagccagcaccagacttacggtcttggtgttaaggaggtttgg
gagattgaccccgccaagttcgaaaagggtctggttgtgcactccatgggttatccattg
cccaaggacgtgtacggtggttcgttcatgtaccactttggtgaaaaccttgttcagatc
ggtctcgttacctctcttgactactcaaacccttggatgtcgccataccaggagttccag
aagctcaagaagcaccctcttttccgcgatgttcttgagggtggaaagtgtatctcatac
ggtgcccgtgctctgatcgaaggtggtttccagtccatccccaaggtcgctttccctggt
ggtgctctcattggcgactctgctggttttgtcaacgttcctaaggtcaagggcacacat
aatgctatgaagtcaggtatgctggccgctgaggcagcatggactgctcttagcgagaag
accgacgaaggcacaatcttcctgtacgactacgagaacaagcttcgggagtcttccatc
tggaaggagcttcacgaggtccgtaacatgcgaccatctttccatacccctctcggcctt
tacggcggtatcatgtactctggccttgaagcttatgtcttcaagggccgagttccttgg
acactcaagcacaagacccctgaccacgaggctattcttcccgccgacaaggtccccaag
attgagtacgagaagcctgatggcaagctcacctttgatatcttgacaagcgtttcccgc
actggaaccaaccacgaggaggaccagcctgttcaccttcaagtcaaggattgggacgct
cacactgagtcaacgtaccctccctacaagggtttggagaaccgcttctgcccagctggc
gtttacgaatatgttgaggatgagtcaaagccccatggcgttcgattccaaatcaacgca
caaaactgtattcactgcaagacatgtgatatcaaggcgcctcaccaagatatcaactgg
caagtgccacagggaggtgagggccccaagtactacatgacctaa
>Fp76
atgcccgccccacgaccagtttcgcgatgcgtccagcgcagctcgcaagtgctttctcga
actcagttgcgtcccgccagatcaaccttctcacccgccacaatcgctgctagatcctct
ctcccgaggaggacgagtacggcactatggtcagctgtaaaagtgccattggcctctcgt
gcctttagtaccacttcgagacttggagacgacgacacagattttgaccccgccaccgtc
gaacgcgagtctgacgaggttgatgtctgcattgtaggagccggtcctgctggtctcagt
gctgccattcgtcttaagcagcttgccaatgaggctggaaacgaggacttccgtgtgctt
gtcctggaaaaggctggcgatatcggtgctcacatcctctctggagccgtcattcagcct
actgccattaacgaattgttccccgactggctcgacgagaacaaccctaaccgattcgaa
catgccactcccgccggcaccgatcgtatgcgattccttaccaagaactctgctattcct
atccccgcacctcctcagatgaccaaccacggaaactatattgttagcttgaaccaattc
gtcaagtggctcggcgagcgtgctgaagaggccggtgttgaggtttaccccggcttcgct
gcgtctgaggttgtttaccatgcagatggctctgtcaagggtgtcgccaccaacgatctt
ggtgttggtcgtgatggtaagcccaaggaaacattcgagcgaggtatggagttccacgcc
cgagtcaccatgtttggagagggttgccacggaagtttgagtaagcaggttatcaacaag
ttcgacttgcgaagggacagccagcaccagacttacggtcttggtgttaaggaggtttgg
gagattgaccccgccaagttcgaaaagggtctggttgtgcactccatgggttatccattg
cccaaggacgtgtacggtggttcgttcatgtaccactttggtgaaaaccttgttcagatc
ggtctcgttacctctcttgactactcaaacccttggatgtcgccataccaggagttccag
aagctcaagaagcaccctcttttccgcgatgttcttgagggtggaaagtgtatctcatac
ggtgcccgtgctctgatcgaaggtggtttccagtccatccccaaggtcgctttccctggt
ggtgctctcattggcgactctgctggttttgtcaacgttcctaaggtcaagggcacacat
aatgctatgaagtcaggtatgctggccgctgaggcagcatggactgctcttagcgagaag
accgacgaaggcacaatcttcctgtacgactacgagaacaagcttcgggagtcttccatc
tggaaggagcttcacgaggtccgtaacatgcgaccatctttccatacccctctcggcctt
tacggcggtatcatgtactctggccttgaagcttatgtcttcaagggccgagttccttgg
acactcaagcacaagacccctgaccacgaggctattcttcccgccgacaaggtccccaag
attgagtacgagaagcctgatggcaagctcacctttgatatcttgacaagcgtttcccgc
actggaaccaaccacgaggaggaccagcctgttcaccttcaagtcaaggattgggacgct
cacactgagtcaacgtaccctccctacaagggtttggagaaccgcttctgcccagctggc
gtttacgaatatgttgaggatgagtcaaagccccatggcgttcgattccaaatcaacgca
caaaactgtattcactgcaagacatgtgatatcaaggcgcctcaccaagatatcaactgg
caagtgccacagggaggtgagggccccaagtactacatgacctaa
>Fp78
atgcccgccccacgaccagtttcgcgatgcgtccagcgcagctcgcaagtgctttctcga
actcagttgcgtcccgccagatcaaccttctcacccgccacaatcgctgctagatcctct
ctcccgaggaggacgagtacggcactatggtcagctgtaaaagtgccattggcctctcgt
gcctttagtaccacttcgagacttggagacgacgacacagattttgaccccgccaccgtc
gaacgcgagtctgacgaggttgatgtctgcattgtaggagccggtcctgctggtctcagt
gctgccattcgtcttaagcagcttgccaatgaggctggaaacgaggacttccgtgtgctt
gtcctggaaaaggctggcgatatcggtgctcacatcctctctggagccgtcattcagcct
actgccattaacgaattgttccccgactggctcgacgagaacaaccctaaccgattcgaa
catgccactcccgccggcaccgatcgtatgcgattccttaccaagaactctgctattcct
atccccgcacctcctcagatgaccaaccacggaaactatattgttagcttgaaccaattc
gtcaagtggctcggcgagcgtgctgaagaggccggtgttgaggtttaccccggcttcgct
gcgtctgaggttgtttaccatgcagatggctctgtcaagggtgtcgccaccaacgatctt
ggtgttggtcgtgatggtaagcccaaggaaacattcgagcgaggtatggagttccacgcc
cgagtcaccatgtttggagagggttgccacggaagtttgagtaagcaggttatcaacaag
ttcgacttgcgaagggacagccagcaccagacttacggtcttggtgttaaggaggtttgg
gagattgaccccgccaagttcgaaaagggtctggttgtgcactccatgggttatccattg
cccaaggacgtgtacggtggttcgttcatgtaccactttggtgaaaaccttgttcagatc
ggtctcgttacctctcttgactactcaaacccttggatgtcgccataccaggagttccag
aagctcaagaagcaccctcttttccgcgatgttcttgagggtggaaagtgtatctcatac
ggtgcccgtgctctgatcgaaggtggtttccagtccatccccaaggtcgctttccctggt
ggtgctctcattggcgactctgctggttttgtcaacgttcctaaggtcaagggcacacat
aatgctatgaagtcaggtatgctggccgctgaggcagcatggactgctcttagcgagaag
accgacgaaggcacaatcttcctgtacgactacgagaacaagcttcgggagtcttccatc
tggaaggagcttcacgaggtccgtaacatgcgaccatctttccatacccctctcggcctt
tacggcggtatcatgtactctggccttgaagcttatgtcttcaagggccgagttccttgg
acactcaagcacaagacccctgaccacgaggctattcttcccgccgacaaggtccccaag
attgagtacgagaagcctgatggcaagctcacctttgatatcttgacaagcgtttcccgc
actggaaccaaccacgaggaggaccagcctgttcaccttcaagtcaaggattgggacgct
cacactgagtcaacgtaccctccctacaagggtttggagaaccgcttctgcccagctggc
gtttacgaatatgttgaggatgagtcaaagccccatggcgttcgattccaaatcaacgca
caaaactgtattcactgcaagacatgtgatatcaaggcgcctcaccaagatatcaactgg
caagtgccacagggaggtgagggccccaagtactacatgacctaa
>Fp81
atgcccgccccacgaccagtttcgcgatgcgtccagcgcagctcgcaagtgctttctcga
actcagttgcgtcccgccagatcaaccttctcacccgccacaatcgctgctagatcctct
ctcccgaggaggacgagtacggcactatggtcagctgtaaaagtgccattggcctctcgt
gcctttagtaccacttcgagacttggagacgacgacacagattttgaccccgccaccgtc
gaacgcgagtctgacgaggttgatgtctgcattgtaggagccggtcctgctggtctcagt
gctgccattcgtcttaagcagcttgccaatgaggctggaaacgaggacttccgtgtgctt
gtcctggaaaaggctggcgatatcggtgctcacatcctctctggagccgtcattcagcct
actgccattaacgaattgttccccgactggctcgacgagaacaaccctaaccgattcgaa
catgccactcccgccggcaccgatcgtatgcgattccttaccaagaactctgctattcct
atccccgcacctcctcagatgaccaaccacggaaactatattgttagcttgaaccaattc
gtcaagtggctcggcgagcgtgctgaagaggccggtgttgaggtttaccccggcttcgct
gcgtctgaggttgtttaccatgcagatggctctgtcaagggtgtcgccaccaacgatctt
ggtgttggtcgtgatggtaagcccaaggaaacattcgagcgaggtatggagttccacgcc
cgagtcaccatgtttggagagggttgccacggaagtttgagtaagcaggttatcaacaag
ttcgacttgcgaagggacagccagcaccagacttacggtcttggtgttaaggaggtttgg
gagattgaccccgccaagttcgaaaagggtctggttgtgcactccatgggttatccattg
cccaaggacgtgtacggtggttcgttcatgtaccactttggtgaaaaccttgttcagatc
ggtctcgttacctctcttgactactcaaacccttggatgtcgccataccaggagttccag
aagctcaagaagcaccctcttttccgcgatgttcttgagggtggaaagtgtatctcatac
ggtgcccgtgctctgatcgaaggtggtttccagtccatccccaaggtcgctttccctggt
ggtgctctcattggcgactctgctggttttgtcaacgttcctaaggtcaagggcacacat
aatgctatgaagtcaggtatgctggccgctgaggcagcatggactgctcttagcgagaag
accgacgaaggcacaatcttcctgtacgactacgagaacaagcttcgggagtcttccatc
tggaaggagcttcacgaggtccgtaacatgcgaccatctttccatacccctctcggcctt
tacggcggtatcatgtactctggccttgaagcttatgtcttcaagggccgagttccttgg
acactcaagcacaagacccctgaccacgaggctattcttcccgccgacaaggtccccaag
attgagtacgagaagcctgatggcaagctcacctttgatatcttgacaagcgtttcccgc
actggaaccaaccacgaggaggaccagcctgttcaccttcaagtcaaggattgggacgct
cacactgagtcaacgtaccctccctacaagggtttggagaaccgcttctgcccagctggc
gtttacgaatatgttgaggatgagtcaaagccccatggcgttcgattccaaatcaacgca
caaaactgtattcactgcaagacatgtgatatcaaggcgcctcaccaagatatcaactgg
caagtgccacagggaggtgagggccccaagtactacatgacctaa
>Fp84
atgcccgccccacgaccagtttcgcgatgcgtccagcgcagctcgcaagtgctttctcga
actcagttgcgtcccgccagatcaaccttctcacccgccacaatcgctgctagatcctct
ctcccgaggaggacgagtacggcactatggtcagctgtaaaagtgccattggcctctcgt
gcctttagtaccacttcgagacttggagacgacgacacagattttgaccccgccaccgtc
gaacgcgagtctgacgaggttgatgtctgcattgtaggagccggtcctgctggtctcagt
gctgccattcgtcttaagcagcttgccaatgaggctggaaacgaggacttccgtgtgctt
gtcctggaaaaggctggcgatatcggtgctcacatcctctctggagccgtcattcagcct
actgccattaacgaattgttccccgactggctcgacgagaacaaccctaaccgattcgaa
catgccactcccgccggcaccgatcgtatgcgattccttaccaagaactctgctattcct
atccccgcacctcctcagatgaccaaccacggaaactatattgttagcttgaaccaattc
gtcaagtggctcggcgagcgtgctgaagaggccggtgttgaggtttaccccggcttcgct
gcgtctgaggttgtttaccatgcagatggctctgtcaagggtgtcgccaccaacgatctt
ggtgttggtcgtgatggtaagcccaaggaaacattcgagcgaggtatggagttccacgcc
cgagtcaccatgtttggagagggttgccacggaagtttgagtaagcaggttatcaacaag
ttcgacttgcgaagggacagccagcaccagacttacggtcttggtgttaaggaggtttgg
gagattgaccccgccaagttcgaaaagggtctggttgtgcactccatgggttatccattg
cccaaggacgtgtacggtggttcgttcatgtaccactttggtgaaaaccttgttcagatc
ggtctcgttacctctcttgactactcaaacccttggatgtcgccataccaggagttccag
aagctcaagaagcaccctcttttccgcgatgttcttgagggtggaaagtgtatctcatac
ggtgcccgtgctctgatcgaaggtggtttccagtccatccccaaggtcgctttccctggt
ggtgctctcattggcgactctgctggttttgtcaacgttcctaaggtcaagggcacacat
aatgctatgaagtcaggtatgctggccgctgaggcagcatggactgctcttagcgagaag
accgacgaaggcacaatcttcctgtacgactacgagaacaagcttcgggagtcttccatc
tggaaggagcttcacgaggtccgtaacatgcgaccatctttccatacccctctcggcctt
tacggcggtatcatgtactctggccttgaagcttatgtcttcaagggccgagttccttgg
acactcaagcacaagacccctgaccacgaggctattcttcccgccgacaaggtccccaag
attgagtacgagaagcctgatggcaagctcacctttgatatcttgacaagcgtttcccgc
actggaaccaaccacgaggaggaccagcctgttcaccttcaagtcaaggattgggacgct
cacactgagtcaacgtaccctccctacaagggtttggagaaccgcttctgcccagctggc
gtttacgaatatgttgaggatgagtcaaagccccatggcgttcgattccaaatcaacgca
caaaactgtattcactgcaagacatgtgatatcaaggcgcctcaccaagatatcaactgg
caagtgccacagggaggtgagggccccaagtactacatgacctaa
>Fp86
atgcccgccccacgaccagtttcgcgatgcgtccagcgcagctcgcaagtgctttctcga
actcagttgcgtcccgccagatcaaccttctcacccgccacaatcgctgctagatcctct
ctcccgaggaggacgagtacggcactatggtcagctgtaaaagtgccattggcctctcgt
gcctttagtaccacttcgagacttggagacgacgacacagattttgaccccgccaccgtc
gaacgcgagtctgacgaggttgatgtctgcattgtaggagccggtcctgctggtctcagt
gctgccattcgtcttaagcagcttgccaatgaggctggaaacgaggacttccgtgtgctt
gtcctggaaaaggctggcgatatcggtgctcacatcctctctggagccgtcattcagcct
actgccattaacgaattgttccccgactggctcgacgagaacaaccctaaccgattcgaa
catgccactcccgccggcaccgatcgtatgcgattccttaccaagaactctgctattcct
atccccgcacctcctcagatgaccaaccacggaaactatattgttagcttgaaccaattc
gtcaagtggctcggcgagcgtgctgaagaggccggtgttgaggtttaccccggcttcgct
gcgtctgaggttgtttaccatgcagatggctctgtcaagggtgtcgccaccaacgatctt
ggtgttggtcgtgatggtaagcccaaggaaacattcgagcgaggtatggagttccacgcc
cgagtcaccatgtttggagagggttgccacggaagtttgagtaagcaggttatcaacaag
ttcgacttgcgaagggacagccagcaccagacttacggtcttggtgttaaggaggtttgg
gagattgaccccgccaagttcgaaaagggtctggttgtgcactccatgggttatccattg
cccaaggacgtgtacggtggttcgttcatgtaccactttggtgaaaaccttgttcagatc
ggtctcgttacctctcttgactactcaaacccttggatgtcgccataccaggagttccag
aagctcaagaagcaccctcttttccgcgatgttcttgagggtggaaagtgtatctcatac
ggtgcccgtgctctgatcgaaggtggtttccagtccatccccaaggtcgctttccctggt
ggtgctctcattggcgactctgctggttttgtcaacgttcctaaggtcaagggcacacat
aatgctatgaagtcaggtatgctggccgctgaggcagcatggactgctcttagcgagaag
accgacgaaggcacaatcttcctgtacgactacgagaacaagcttcgggagtcttccatc
tggaaggagcttcacgaggtccgtaacatgcgaccatctttccatacccctctcggcctt
tacggcggtatcatgtactctggccttgaagcttatgtcttcaagggccgagttccttgg
acactcaagcacaagacccctgaccacgaggctattcttcccgccgacaaggtccccaag
attgagtacgagaagcctgatggcaagctcacctttgatatcttgacaagcgtttcccgc
actggaaccaaccacgaggaggaccagcctgttcaccttcaagtcaaggattgggacgct
cacactgagtcaacgtaccctccctacaagggtttggagaaccgcttctgcccagctggc
gtttacgaatatgttgaggatgagtcaaagccccatggcgttcgattccaaatcaacgca
caaaactgtattcactgcaagacatgtgatatcaaggcgcctcaccaagatatcaactgg
caagtgccacagggaggtgagggccccaagtactacatgacctaa
>Fvenenatum.busco
atgcccgccccacgaccagtttcgcgatgtgtccagcgcagctcgcaagtgctttctcga
actcagttgcgtcccgccagatcaaccttctcccccgccacaatcactgccagatcctct
ctcccaaggaggacgagtacggcactatggtcagctgcaaaagtgccattggcctgtcgc
gccttcagcaccacttcgagacttcgagacgacgacacagattttgaccccgccaccgtc
gaacgcgagtctgatgaggttgatgtctgcattgtaggaggcggtcctgctggtctcagt
gctgctattcgtcttaagcagctcgccaatgaggctggtaacgaagacttccgtgtgctt
gtcctggaaaaggctggcgatctcggtgctcatatcctctctggagctgttatccagcct
agtgccatcaatgaattgttccccgactggctcgacgagaacaaccccaaccgattcgaa
cacgccactcccgccggcaccgatcgtatgcgattacttactaagaactctgctattcct
attcccgcgcctcctcagatggccaaccacggaaactatattgttagcttgaaccaattc
gtcaagtggctcggcgagcgtgctgaagagatcggtgttgaggtttaccctggatttgct
gcttccgaggttgtttacaatgcagatggctctgtcaagggtgtcgccaccaacgatctt
ggtgttggtcgtgatggcaagcccaaggaaacattcgagcgaggcatggagttccacgca
cgagtcaccatgtttggcgagggttgccacggaagtttgagtaagcaggttatcaacaag
ttcgatttgcgaagggatagccagcaccagacttacggtcttggtgttaaggaggtttgg
gagattgaccctgccaagtttgaaaagggtctggttgtgcactcagtgggttatccattg
cccaaggacgtgtacggcggttcgttcatgtaccactttggtgaaaaccttgttcagatc
ggtctcgttacctctcttgactactcaaacccttggatgtcgccataccaagagttccag
aagctcaagaaacaccctcttttccgcgatgttcttgagggcgggaagtgcatctcatac
ggtgcccgtgctctaatcgagggtggtttccagtccatccccaaggtggctttccctggt
ggtgcgctcattggtgactctgctggtttcgtcaatgttcccaaggtcaagggcacacac
aatgccatgaagtcaggtatgctggccgccgaggcagcatggactgctcttagcgagaag
accgacgaaggtacagtattcctatacgactacgagaacaagcttcgggactcttccatc
tggaaggagcttcacgaggtccgaaacatgcgaccatctttccataccccgctcggcctt
tatggcggtctcatgtactccggtcttgaagcctatgtcttcaagggccgagttccttgg
acacttaagcacaagacccctgaccacgaggctattcttcccgccgacaaggttcccaag
atcgagtatgagaagcctgacggcaagctcacctttgatatattgacaagcgtctcccgt
actggaaccaaccatgaggaggaccaacccgttcaccttcaagttaaggattgggatgcc
cacactgagtcaacataccctccctacaagggtatggagaaccgcttctgcccagctggt
gtttacgagtatgttgaggatgagtcaaagccccatggcgttcgattccaaatcaacgca
caaaactgtattcactgcaagacatgtgatatcaaggcgcctcaccaagacatcaactgg
caagtgccacagggaggcgagggccccaagtactacatgacctaa
