# Supplementary material for: Apicidin biosynthesis is linked to accessory chromosomes in Fusarium poae isolates
Source: BMC Genomics. 2021 Aug 4;22:591. doi: 10.1186/s12864-021-07617-y (PMC8340494; doi:10.1186/s12864-021-07617-y)
Supplement: Supplementary file 17 — Additional file 17. Compressed folder containing alignments for each of the 4141 orthologs used in BUSCO analysis. [file 12864_2021_7617_MOESM17_ESM.zip › Fven2_nt_MAFFT/1729at5125_nt.mafft.fasta]

>Fp105
atgcatcaatccattgtatctcagcttggagctgcggccgtgtttttcgctggcctaggc
ttcgctgagcaatatacaccgaaacacgaagccggacgatgcgctttccgtggccattgt
ggcaagcagagctttttcggaaaagaacttccatgtgtcgacaatggaccggctgaggat
cctgatgaagaacttcgtaatgaactcgtcggcctttgtggcgagaagtggaggactgga
cctgtttgctgtacccttgatcaagtcaaatcactcaagtctgagctcggtactccaaac
acactcatcggctcttgccctgcatgcaaagacaacttctttaatctcttttgcacattc
acatgctctcctgaccaatccaccttcatcaatattaccgactctgctcccaaaaacggc
aagaaccttgtaacagagctcgaccaccttgtgtctgaaaaatatggctccggtttctat
gacagttgcaaggaagtcaagtttggcggcgcaaactccaaggccatggacctgattggt
ggcggtgctaagaactataccgagatgctcaaattcctcggagacaagaagcctttcgct
ggttctcccttccaaatcaacttcccgacacaggaaaaggtccccgagcttgaacctgtg
gacatgaagccgaaaaagtgcaacgacgaggaccccgattaccgttgtgtctgtgttgat
tgcccagaggtatgccctaagcttcccgaagtcaaggactccaagtcttgcaaagtagga
ctcctaccatgcctctcatttgcttccatattcgtttatggtgttcttttgtctaccttg
atcctggcagtcgttggccatattgcctaccaaaagtactcgcagcatcgcgtcgaaagg
acaagactgctccacgaatcttctcatagcgacgacgaagacgaaggtggaccggttgat
acagaggcgatgcgtgagcgccctaccaagagatactgggtcaacgaccgatgtgacaga
gccttttaccagcttggtcacattgcagctcgcttccccggatggtgtattggtctcagt
ctactctttgttgcaatccttagtgttggcttgttccgcttcgacctcgagaaagaacct
gctcgtctttgggtgagcccatcttctgctgccgcccaggagaaggcctatttcgacgag
aactttggacccttttaccgtgccgaaaagattttcctcgcaaatgataccaacccatct
ggacccggacctgtactcagttacgataccctgaagtggtggatcgaagtcgaagagagt
gtcaagaagatcgagagccctatttacggcaaatacttccatgatttatgtttcaagccc
tccaacgatgcctgtgtggtgcagtctgtctcagcatactggcacgccaagggtggactg
gaccccgagttttggaaagacgatattcgtgcttgcgcaaagagccctgtcgactgtcgc
ccagacttcggacagcccattgagcccaatatgatttttggtggttatgatgacgatgtt
gtggacgcccatgccattaccgtaacctgggttgttaataatgccaaagaaggaagtgat
gctattgccagggctatcgactgggaaactgctctgcgtgaccgtctgcttgaggtccag
gaagaagccaaagaacgtggccttcgattatctttcaacactgagatcagtctggagcaa
gaacttaacaagtcgacaaacacagatgccaaaatcattgtcatcagctatatcgtcatg
tttgtttatgcttgtatggctctcggtacccctctcaagcatatcttccgcaaccctgcc
gtgcttttggtagagtcaaaggttacccttggtcttgtcggtattctcattgttctcatg
tccatcgccgcgtcgattggtttcttctcatgggttgggctgaaggccacactcatcatt
gtggaagtcattcctttcattgtcctcgctgttggtgttgacaacattttcctgattgtc
cacgagcttgaaagagtcaacatcagcttccctgatcagatggttgaggaaagagttgct
agggctcttggtcgtatgggaccctctattctcttctctgctctcacagaaactgtggca
ttcgctctcggcacagctgttggcatgccggcagtcaggaactttgccgcgtatgctgct
ggtgccgtctttgttaacgcagtgcttcagatgaccatgtttgtctccttcctctctctt
aaccagatgcgggttgaagaccaccggtgtgaactgtggccgtggtggcagatcactaag
gcaagaatccacctcaacggtagcaacggttttgctcagggaggtagccgtggatcagat
atggctgaggagagcttgctgcaggtctttatcaagaacacatatgccccacgcctgctt
ggaaagaaggttaagcttgctgttgtcacaatcttccttgggatgtttgcaggaggtttg
gccctcttgcctaagattcaacttggccttgaccagcgagttgctattcctgatggctct
tatctgatcccgtttttcaatgatctatacggatacctggagacaggtccaccagtgtac
tttgtcacacgcgaagttgacgcttccaagcgcaaggaacaacaggcgatatgctcaaga
tttactacctgccaagacctttcgctccccaacacattggagcttgaacggcaaagaccg
gaagtctcttatattgcttcaccagcggcaagttggatcgatgattacttcctctggctg
aacccaatcttcgaagactgctgcgtggaacacggccagacctgcttcgctgatcgcaag
ccggcctggaacacaacattgtacggaatgcccgaagatgaggagttcatccactacctg
aagaagttcctttccagccccactggtgaggagtgtcccttagcaggccaagctgcgtat
ggacaagccgttgtcctggactctaaggaaaaccatatcaagtctacccatttccgaacc
atgcatagtcctttgaggagccaggaagactttatcgccgcttactctgctgctcgccgc
attgcctctgatatcggagaaaggaccggcgtggatgtattcccatacagcgtcttctat
atcttctttgaccagtatctcagcatcgtaccgttgacggccggcttgttgtgtgctgct
gttggtatcatctttgtcgttgcatctgtactcttgggctcagcgctcacggcgcttgtg
gtatctgttacagttgtgatgagcgttgtggacattatgggcagcatggctttgttcaat
gtttccttgaacgccgtttcactcgtcaacctcatcatctgtgtcggtatctcggtcgag
ttctgtgctcacattgcacgggctttcatgtatccatcgcgcaccgtgatggagggcaat
agcaatgccttccgtggccgtgatgctcgagcttggactgctcttgtcaatgtcggtggg
tctgtgttctctggtatcacagtcactaaacttttgggtgtttctgtgctcgcctttaca
cgatccaagatttttgaaatctactacttccgagtttggctgtctctggtcattttcgcc
ggccttcatgccctggttttcttgcccgtcgctctgagtatcgctggaggccaaggttat
gttgacccagagagcgaaggaactgctgcacaagacttgaccgataggaggtggagagcc
ttcagggttaacgacaacagtgactcagaggatgagttttag
>Fp108
atgcatcaatccattgtatctcagcttggagctgcggccgtgtttttcgctggcctaggc
ttcgctgagcaatatacaccgaaacacgaagccggacgatgcgctttccgtggccattgt
ggcaagcagagctttttcggaaaagaacttccatgtgtcgacaatggaccggctgaggat
cctgatgaagaacttcgtaatgaactcgtcggcctttgtggcgagaagtggaggactgga
cctgtttgctgtacccttgatcaagtcaaatcactcaagtctgagctcggtactccaaac
acactcatcggctcttgccctgcatgcaaagacaacttctttaatctcttttgcacattc
acatgctctcctgaccaatccaccttcatcaatattaccgactctgctcccaaaaacggc
aagaaccttgtaacagagctcgaccaccttgtgtctgaaaaatatggctccggtttctat
gacagttgcaaggaagtcaagtttggcggcgcaaactccaaggccatggacctgattggt
ggcggtgctaagaactataccgagatgctcaaattcctcggagacaagaagcctttcgct
ggttctcccttccaaatcaacttcccgacacaggaaaaggtccccgagcttgaacctgtg
gacatgaagccgaaaaagtgcaacgacgaggaccccgattaccgttgtgtctgtgttgat
tgcccagaggtatgccctaagcttcccgaagtcaaggactccaagtcttgcaaagtagga
ctcctaccatgcctctcatttgcttccatattcgtttatggtgttcttttgtctaccttg
atcctggcagtcgttggccatattgcctaccaaaagtactcgcagcatcgcgtcgaaagg
acaagactgctccacgaatcttctcatagcgacgacgaagacgaaggtggaccggttgat
acagaggcgatgcgtgagcgccctaccaagagatactgggtcaacgaccgatgtgacaga
gccttttaccagcttggtcacattgcagctcgcttccccggatggtgtattggtctcagt
ctactctttgttgcaatccttagtgttggcttgttccgcttcgacctcgagaaagaacct
gctcgtctttgggtgagcccatcttctgctgccgcccaggagaaggcctatttcgacgag
aactttggacccttttaccgtgccgaaaagattttcctcgcaaatgataccaacccatct
ggacccggacctgtactcagttacgataccctgaagtggtggatcgaagtcgaagagagt
gtcaagaagatcgagagccctatttacggcaaatacttccatgatttatgtttcaagccc
tccaacgatgcctgtgtggtgcagtctgtctcagcatactggcacgccaagggtggactg
gaccccgagttttggaaagacgatattcgtgcttgcgcaaagagccctgtcgactgtcgc
ccagacttcggacagcccattgagcccaatatgatttttggtggttatgatgacgatgtt
gtggacgcccatgccattaccgtaacctgggttgttaataatgccaaagaaggaagtgat
gctattgccagggctatcgactgggaaactgctctgcgtgaccgtctgcttgaggtccag
gaagaagccaaagaacgtggccttcgattatctttcaacactgagatcagtctggagcaa
gaacttaacaagtcgacaaacacagatgccaaaatcattgtcatcagctatatcgtcatg
tttgtttatgcttgtatggctctcggtacccctctcaagcatatcttccgcaaccctgcc
gtgcttttggtagagtcaaaggttacccttggtcttgtcggtattctcattgttctcatg
tccatcgccgcgtcgattggtttcttctcatgggttgggctgaaggccacactcatcatt
gtggaagtcattcctttcattgtcctcgctgttggtgttgacaacattttcctgattgtc
cacgagcttgaaagagtcaacatcagcttccctgatcagatggttgaggaaagagttgct
agggctcttggtcgtatgggaccctctattctcttctctgctctcacagaaactgtggca
ttcgctctcggcacagctgttggcatgccggcagtcaggaactttgccgcgtatgctgct
ggtgccgtctttgttaacgcagtgcttcagatgaccatgtttgtctccttcctctctctt
aaccagatgcgggttgaagaccaccggtgtgaactgtggccgtggtggcagatcactaag
gcaagaatccacctcaacggtagcaacggttttgctcagggaggtagccgtggatcagat
atggctgaggagagcttgctgcaggtctttatcaagaacacatatgccccacgcctgctt
ggaaagaaggttaagcttgctgttgtcacaatcttccttgggatgtttgcaggaggtttg
gccctcttgcctaagattcaacttggccttgaccagcgagttgctattcctgatggctct
tatctgatcccgtttttcaatgatctatacggatacctggagacaggtccaccagtgtac
tttgtcacacgcgaagttgacgcttccaagcgcaaggaacaacaggcgatatgctcaaga
tttactacctgccaagacctttcgctccccaacacattggagcttgaacggcaaagaccg
gaagtctcttatattgcttcaccagcggcaagttggatcgatgattacttcctctggctg
aacccaatcttcgaagactgctgcgtggaacacggccagacctgcttcgctgatcgcaag
ccggcctggaacacaacattgtacggaatgcccgaagatgaggagttcatccactacctg
aagaagttcctttccagccccactggtgaggagtgtcccttagcaggccaagctgcgtat
ggacaagccgttgtcctggactctaaggaaaaccatatcaagtctacccatttccgaacc
atgcatagtcctttgaggagccaggaagactttatcgccgcttactctgctgctcgccgc
attgcctctgatatcggagaaaggaccggcgtggatgtattcccatacagcgtcttctat
atcttctttgaccagtatctcagcatcgtaccgttgacggccggcttgttgtgtgctgct
gttggtatcatctttgtcgttgcatctgtactcttgggctcagcgctcacggcgcttgtg
gtatctgttacagttgtgatgagcgttgtggacattatgggcagcatggctttgttcaat
gtttccttgaacgccgtttcactcgtcaacctcatcatctgtgtcggtatctcggtcgag
ttctgtgctcacattgcacgggctttcatgtatccatcgcgcaccgtgatggagggcaat
agcaatgccttccgtggccgtgatgctcgagcttggactgctcttgtcaatgtcggtggg
tctgtgttctctggtatcacagtcactaaacttttgggtgtttctgtgctcgcctttaca
cgatccaagatttttgaaatctactacttccgagtttggctgtctctggtcattttcgcc
ggccttcatgccctggttttcttgcccgtcgctctgagtatcgctggaggccaaggttat
gttgacccagagagcgaaggaactgctgcacaagacttgaccgataggaggtggagagcc
ttcagggttaacgacaacagtgactcagaggatgagttttag
>Fp118
atgcatcaatccattgtatctcagcttggagctgcggccgtgtttttcgctggcctaggc
ttcgctgagcaatatacaccgaaacacgaagccggacgatgcgctttccgtggccattgt
ggcaagcagagctttttcggaaaagaacttccatgtgtcgacaatggaccggctgaggat
cctgatgaagaacttcgtaatgaactcgtcggcctttgtggcgagaagtggaggactgga
cctgtttgctgtacccttgatcaagtcaaatcactcaagtctgagctcggtactccaaac
acactcatcggctcttgccctgcatgcaaagacaacttctttaatctcttttgcacattc
acatgctctcctgaccaatccaccttcatcaatattaccgactctgctcccaaaaacggc
aagaaccttgtaacagagctcgaccaccttgtgtctgaaaaatatggctccggtttctat
gacagttgcaaggaagtcaagtttggcggcgcaaactccaaggccatggacctgattggt
ggcggtgctaagaactataccgagatgctcaaattcctcggagacaagaagcctttcgct
ggttctcccttccaaatcaacttcccgacacaggaaaaggtccccgagcttgaacctgtg
gacatgaagccgaaaaagtgcaacgacgaggaccccgattaccgttgtgtctgtgttgat
tgcccagaggtatgccctaagcttcccgaagtcaaggactccaagtcttgcaaagtagga
ctcctaccatgcctctcatttgcttccatattcgtttatggtgttcttttgtctaccttg
atcctggcagtcgttggccatattgcctaccaaaagtactcgcagcatcgcgtcgaaagg
acaagactgctccacgaatcttctcatagcgacgacgaagacgaaggtggaccggttgat
acagaggcgatgcgtgagcgccctaccaagagatactgggtcaacgaccgatgtgacaga
gccttttaccagcttggtcacattgcagctcgcttccccggatggtgtattggtctcagt
ctactctttgttgcaatccttagtgttggcttgttccgcttcgacctcgagaaagaacct
gctcgtctttgggtgagcccatcttctgctgccgcccaggagaaggcctatttcgacgag
aactttggacccttttaccgtgccgaaaagattttcctcgcaaatgataccaacccatct
ggacccggacctgtactcagttacgataccctgaagtggtggatcgaagtcgaagagagt
gtcaagaagatcgagagccctatttacggcaaatacttccatgatttatgtttcaagccc
tccaacgatgcctgtgtggtgcagtctgtctcagcatactggcacgccaagggtggactg
gaccccgagttttggaaagacgatattcgtgcttgcgcaaagagccctgtcgactgtcgc
ccagacttcggacagcccattgagcccaatatgatttttggtggttatgatgacgatgtt
gtggacgcccatgccattaccgtaacctgggttgttaataatgccaaagaaggaagtgat
gctattgccagggctatcgactgggaaactgctctgcgtgaccgtctgcttgaggtccag
gaagaagccaaagaacgtggccttcgattatctttcaacactgagatcagtctggagcaa
gaacttaacaagtcgacaaacacagatgccaaaatcattgtcatcagctatatcgtcatg
tttgtttatgcttgtatggctctcggtacccctctcaagcatatcttccgcaaccctgcc
gtgcttttggtagagtcaaaggttacccttggtcttgtcggtattctcattgttctcatg
tccatcgccgcgtcgattggtttcttctcatgggttgggctgaaggccacactcatcatt
gtggaagtcattcctttcattgtcctcgctgttggtgttgacaacattttcctgattgtc
cacgagcttgaaagagtcaacatcagcttccctgatcagatggttgaggaaagagttgct
agggctcttggtcgtatgggaccctctattctcttctctgctctcacagaaactgtggca
ttcgctctcggcacagctgttggcatgccggcagtcaggaactttgccgcgtatgctgct
ggtgccgtctttgttaacgcagtgcttcagatgaccatgtttgtctccttcctctctctt
aaccagatgcgggttgaagaccaccggtgtgaactgtggccgtggtggcagatcactaag
gcaagaatccacctcaacggtagcaacggttttgctcagggaggtagccgtggatcagat
atggctgaggagagcttgctgcaggtctttatcaagaacacatatgccccacgcctgctt
ggaaagaaggttaagcttgctgttgtcacaatcttccttgggatgtttgcaggaggtttg
gccctcttgcctaagattcaacttggccttgaccagcgagttgctattcctgatggctct
tatctgatcccgtttttcaatgatctatacggatacctggagacaggtccaccagtgtac
tttgtcacacgcgaagttgacgcttccaagcgcaaggaacaacaggcgatatgctcaaga
tttactacctgccaagacctttcgctccccaacacattggagcttgaacggcaaagaccg
gaagtctcttatattgcttcaccagcggcaagttggatcgatgattacttcctctggctg
aacccaatcttcgaagactgctgcgtggaacacggccagacctgcttcgctgatcgcaag
ccggcctggaacacaacattgtacggaatgcccgaagatgaggagttcatccactacctg
aagaagttcctttccagccccactggtgaggagtgtcccttagcaggccaagctgcgtat
ggacaagccgttgtcctggactctaaggaaaaccatatcaagtctacccatttccgaacc
atgcatagtcctttgaggagccaggaagactttatcgccgcttactctgctgctcgccgc
attgcctctgatatcggagaaaggaccggcgtggatgtattcccatacagcgtcttctat
atcttctttgaccagtatctcagcatcgtaccgttgacggccggcttgttgtgtgctgct
gttggtatcatctttgtcgttgcatctgtactcttgggctcagcgctcacggcgcttgtg
gtatctgttacagttgtgatgagcgttgtggacattatgggcagcatggctttgttcaat
gtttccttgaacgccgtttcactcgtcaacctcatcatctgtgtcggtatctcggtcgag
ttctgtgctcacattgcacgggctttcatgtatccatcgcgcaccgtgatggagggcaat
agcaatgccttccgtggccgtgatgctcgagcttggactgctcttgtcaatgtcggtggg
tctgtgttctctggtatcacagtcactaaacttttgggtgtttctgtgctcgcctttaca
cgatccaagatttttgaaatctactacttccgagtttggctgtctctggtcattttcgcc
ggccttcatgccctggttttcttgcccgtcgctctgagtatcgctggaggccaaggttat
gttgacccagagagcgaaggaactgctgcacaagacttgaccgataggaggtggagagcc
ttcagggttaacgacaacagtgactcagaggatgagttttag
>Fp122
atgcatcaatccattgtatctcagcttggagctgcggccgtgtttttcgctggcctaggc
ttcgctgagcaatatacaccgaaacacgaagccggacgatgcgctttccgtggccattgt
ggcaagcagagctttttcggaaaagaacttccatgtgtcgacaatggaccggctgaggat
cctgatgaagaacttcgtaatgaactcgtcggcctttgtggcgagaagtggaggactgga
cctgtttgctgtacccttgatcaagtcaaatcactcaagtctgagctcggtactccaaac
acactcatcggctcttgccctgcatgcaaagacaacttctttaatctcttttgcacattc
acatgctctcctgaccaatccaccttcatcaatattaccgactctgctcccaaaaacggc
aagaaccttgtaacagagctcgaccaccttgtgtctgaaaaatatggctccggtttctat
gacagttgcaaggaagtcaagtttggcggcgcaaactccaaggccatggacctgattggt
ggcggtgctaagaactataccgagatgctcaaattcctcggagacaagaagcctttcgct
ggttctcccttccaaatcaacttcccgacacaggaaaaggtccccgagcttgaacctgtg
gacatgaagccgaaaaagtgcaacgacgaggaccccgattaccgttgtgtctgtgttgat
tgcccagaggtatgccctaagcttcccgaagtcaaggactccaagtcttgcaaagtagga
ctcctaccatgcctctcatttgcttccatattcgtttatggtgttcttttgtctaccttg
atcctggcagtcgttggccatattgcctaccaaaagtactcgcagcatcgcgtcgaaagg
acaagactgctccacgaatcttctcatagcgacgacgaagacgaaggtggaccggttgat
acagaggcgatgcgtgagcgccctaccaagagatactgggtcaacgaccgatgtgacaga
gccttttaccagcttggtcacattgcagctcgcttccccggatggtgtattggtctcagt
ctactctttgttgcaatccttagtgttggcttgttccgcttcgacctcgagaaagaacct
gctcgtctttgggtgagcccatcttctgctgccgcccaggagaaggcctatttcgacgag
aactttggacccttttaccgtgccgaaaagattttcctcgcaaatgataccaacccatct
ggacccggacctgtactcagttacgataccctgaagtggtggatcgaagtcgaagagagt
gtcaagaagatcgagagccctatttacggcaaatacttccatgatttatgtttcaagccc
tccaacgatgcctgtgtggtgcagtctgtctcagcatactggcacgccaagggtggactg
gaccccgagttttggaaagacgatattcgtgcttgcgcaaagagccctgtcgactgtcgc
ccagacttcggacagcccattgagcccaatatgatttttggtggttatgatgacgatgtt
gtggacgcccatgccattaccgtaacctgggttgttaataatgccaaagaaggaagtgat
gctattgccagggctatcgactgggaaactgctctgcgtgaccgtctgcttgaggtccag
gaagaagccaaagaacgtggccttcgattatctttcaacactgagatcagtctggagcaa
gaacttaacaagtcgacaaacacagatgccaaaatcattgtcatcagctatatcgtcatg
tttgtttatgcttgtatggctctcggtacccctctcaagcatatcttccgcaaccctgcc
gtgcttttggtagagtcaaaggttacccttggtcttgtcggtattctcattgttctcatg
tccatcgccgcgtcgattggtttcttctcatgggttgggctgaaggccacactcatcatt
gtggaagtcattcctttcattgtcctcgctgttggtgttgacaacattttcctgattgtc
cacgagcttgaaagagtcaacatcagcttccctgatcagatggttgaggaaagagttgct
agggctcttggtcgtatgggaccctctattctcttctctgctctcacagaaactgtggca
ttcgctctcggcacagctgttggcatgccggcagtcaggaactttgccgcgtatgctgct
ggtgccgtctttgttaacgcagtgcttcagatgaccatgtttgtctccttcctctctctt
aaccagatgcgggttgaagaccaccggtgtgaactgtggccgtggtggcagatcactaag
gcaagaatccacctcaacggtagcaacggttttgctcagggaggtagccgtggatcagat
atggctgaggagagcttgctgcaggtctttatcaagaacacatatgccccacgcctgctt
ggaaagaaggttaagcttgctgttgtcacaatcttccttgggatgtttgcaggaggtttg
gccctcttgcctaagattcaacttggccttgaccagcgagttgctattcctgatggctct
tatctgatcccgtttttcaatgatctatacggatacctggagacaggtccaccagtgtac
tttgtcacacgcgaagttgacgcttccaagcgcaaggaacaacaggcgatatgctcaaga
tttactacctgccaagacctttcgctccccaacacattggagcttgaacggcaaagaccg
gaagtctcttatattgcttcaccagcggcaagttggatcgatgattacttcctctggctg
aacccaatcttcgaagactgctgcgtggaacacggccagacctgcttcgctgatcgcaag
ccggcctggaacacaacattgtacggaatgcccgaagatgaggagttcatccactacctg
aagaagttcctttccagccccactggtgaggagtgtcccttagcaggccaagctgcgtat
ggacaagccgttgtcctggactctaaggaaaaccatatcaagtctacccatttccgaacc
atgcatagtcctttgaggagccaggaagactttatcgccgcttactctgctgctcgccgc
attgcctctgatatcggagaaaggaccggcgtggatgtattcccatacagcgtcttctat
atcttctttgaccagtatctcagcatcgtaccgttgacggccggcttgttgtgtgctgct
gttggtatcatctttgtcgttgcatctgtactcttgggctcagcgctcacggcgcttgtg
gtatctgttacagttgtgatgagcgttgtggacattatgggcagcatggctttgttcaat
gtttccttgaacgccgtttcactcgtcaacctcatcatctgtgtcggtatctcggtcgag
ttctgtgctcacattgcacgggctttcatgtatccatcgcgcaccgtgatggagggcaat
agcaatgccttccgtggccgtgatgctcgagcttggactgctcttgtcaatgtcggtggg
tctgtgttctctggtatcacagtcactaaacttttgggtgtttctgtgctcgcctttaca
cgatccaagatttttgaaatctactacttccgagtttggctgtctctggtcattttcgcc
ggccttcatgccctggttttcttgcccgtcgctctgagtatcgctggaggccaaggttat
gttgacccagagagcgaaggaactgctgcacaagacttgaccgataggaggtggagagcc
ttcagggttaacgacaacagtgactcagaggatgagttttag
>Fp125
atgcatcaatccattgtatctcagcttggagctgcggccgtgtttttcgctggcctaggc
ttcgctgagcaatatacaccgaaacacgaagccggacgatgcgctttccgtggccattgt
ggcaagcagagctttttcggaaaagaacttccatgtgtcgacaatggaccggctgaggat
cctgatgaagaacttcgtaatgaactcgtcggcctttgtggcgagaagtggaggactgga
cctgtttgctgtacccttgatcaagtcaaatcactcaagtctgagctcggtactccaaac
acactcatcggctcttgccctgcatgcaaagacaacttctttaatctcttttgcacattc
acatgctctcctgaccaatccaccttcatcaatattaccgactctgctcccaaaaacggc
aagaaccttgtaacagagctcgaccaccttgtgtctgaaaaatatggctccggtttctat
gacagttgcaaggaagtcaagtttggcggcgcaaactccaaggtcatggacctgattggt
ggcggtgctaagaactataccgagatgctcaaattcctcggagacaagaagcctttcgct
ggttctcccttccaaatcaacttcccgacacaggaaaaggtccccgagcttgaacctgtg
gacatgaagccgaaaaagtgcaacgacgaggaccccgattaccgttgtgtctgtgttgat
tgcccagaggtatgccctaagcttcccgaagtcaaggactccaagtcttgcaaagtagga
ctcctaccatgcctctcatttgcttccatattcgtttatggtgttcttttgtctaccttg
atcctggcagtcgttggccatattgcctaccaaaagtactcgcagcatcgcgtcgaaagg
acaagactgctccacgaatcttctcatagcgacgacgaagacgaaggtggaccggttgat
acagaggcgatgcgtgagcgccctaccaagagatactgggtcaacgaccgatgtgacaga
gccttttaccagcttggtcacattgcagctcgcttccccggatggtgtattggtctcagt
ctactctttgttgcaatccttagtgttggcttgttccgcttcgacctcgagaaagaacct
gctcgtctttgggtgagcccatcttctgctgccgcccaggagaaggcctatttcgacgag
aactttggacccttttaccgtgccgaaaagattttcctcgcaaatgataccaacccatct
ggacccggacctgtactcagttacgataccctgaagtggtggatcgaagtcgaagagagt
gtcaagaagatcgagagccctatttacggcaaatacttccatgatttatgtttcaagccc
tccaacgatgcctgtgtggtgcagtctgtctcagcatactggcacgccaagggtggactg
gaccccgagttttggaaagacgatattcgtgcttgcgcaaagagccctgtcgactgtcgc
ccagacttcggacagcccattgagcccaatatgatttttggtggttatgatgacgatgtt
gtggacgcccatgccattaccgtaacctgggttgttaataatgccaaagaaggaagtgat
gctattgccagggctatcgactgggaaactgctctgcgtgaccgtctgcttgaggtccag
gaagaagccaaagaacgtggccttcgattatctttcaacactgagatcagtctggagcaa
gaacttaacaagtcgacaaacacagatgccaaaatcattgtcatcagctatatcgtcatg
tttgtttatgcttgtatggctctcggtacccctctcaagcatatcttccgcaaccctgcc
gtgcttttggtagagtcaaaggttacccttggtcttgtcggtattctcattgttctcatg
tccatcgccgcgtcgattggtttcttctcatgggttgggctgaaggccacactcatcatt
gtggaagtcattcctttcattgtcctcgctgttggtgttgacaacattttcctgattgtc
cacgagcttgaaagagtcaacatcagcttccctgatcagatggttgaggaaagagttgct
agggctcttggtcgtatgggaccctctattctcttctctgctctcacagaaactgtggca
ttcgctctcggcacagctgttggcatgccggcagtcaggaactttgccgcgtatgctgct
ggtgccgtctttgttaacgcagtgcttcagatgaccatgtttgtctccttcctctctctt
aaccagatgcgggttgaagaccaccggtgtgaactgtggccgtggtggcagatcactaag
gcaagaatccacctcaacggtagcaacggttttgctcagggaggtagccgtggatcagat
atggctgaggagagcttgctgcaggtctttatcaagaacacatatgccccacgcctgctt
ggaaagaaggttaagcttgctgttgtcacaatcttccttgggatgtttgcaggaggtttg
gccctcttgcctaagattcaacttggccttgaccagcgagttgctattcctgatggctct
tatctgatcccgtttttcaatgatctatacggatacctggagacaggtccaccagtgtac
tttgtcacacgcgaagttgacgcttccaagcgcaaggaacaacaggcgatatgctcaaga
tttactacctgccaagacctttcgctccccaacacattggagcttgaacggcaaagaccg
gaagtctcttatattgcttcaccagcggcaagttggatcgatgattacttcctctggctg
aacccaatcttcgaagactgctgcgtggaacacggccagacctgcttcgctgatcgcaag
ccggcctggaacacaacattgtacggaatgcccgaagatgaggagttcatccactacctg
aagaagttcctttccagccccactggtgaggagtgtcccttagcaggccaagctgcgtat
ggacaagccgttgtcctggactctaaggaaaaccatatcaagtctacccatttccgaacc
atgcatagtcctttgaggagccaggaagactttatcgccgcttactctgctgctcgccgc
attgcctctgatatcggagaaaggaccggcgtggatgtattcccatacagcgtcttctat
atcttctttgaccagtatctcagcatcgtaccgttgacggccggcttgttgtgtgctgct
gttggtatcatctttgtcgttgcatctgtactcttgggctcagcgctcacggcgcttgtg
gtatctgttacagttgtgatgagcgttgtggacattatgggcagcatggctttgttcaat
gtttccttgaacgccgtttcactcgtcaacctcatcatctgtgtcggcatctcggtcgag
ttctgtgctcacattgcacgggctttcatgtatccatcgcgcaccgtgatggagggcaat
agcaatgccttccgtggccgtgatgctcgagcttggactgctcttgtcaatgtcggtggg
tctgtgttctctggtatcacagtcactaaacttttgggtgtttctgtgctcgcctttaca
cgatccaagatttttgaaatctactacttccgagtttggctgtctctggtcattttcgcc
ggccttcatgccctggttttcttgcccgtcgctctgagtatcgctggaggccaaggttat
gttgacccagagagcgaaggaactgctgcacaagacttgaccgataggaggtggagagcc
ttcagggttaacgacaacagtgactcagaggatgagttttag
>Fp13r
atgcatcaatccattgtatctcagcttggagctgcggccgtgtttttcgctggcctaggc
ttcgctgagcaatatacaccgaaacacgaagccggacgatgcgctttccgtggccattgt
ggcaagcagagctttttcggaaaagaacttccatgtgtcgacaatggaccggctgaggat
cctgatgaagaacttcgtaatgaactcgtcggcctttgtggcgagaagtggaggactgga
cctgtttgctgtacccttgatcaagtcaaatcactcaagtctgagctcggtactccaaac
acactcatcggctcttgccctgcatgcaaagacaacttctttaatctcttttgcacattc
acatgctctcctgaccaatccaccttcatcaatattaccgactctgctcccaaaaacggc
aagaaccttgtaacagagctcgaccaccttgtgtctgaaaaatatggctccggtttctat
gacagttgcaaggaagtcaagtttggcggcgcaaactccaaggccatggacctgattggt
ggcggtgctaagaactataccgagatgctcaaattcctcggagacaagaagcctttcgct
ggttctcccttccaaatcaacttcccgacacaggaaaaggtccccgagcttgaacctgtg
gacatgaagccgaaaaagtgcaacgacgaggaccccgattaccgttgtgtctgtgttgat
tgcccagaggtatgccctaagcttcccgaagtcaaggactccaagtcttgcaaagtagga
ctcctaccatgcctctcatttgcttccatattcgtttatggtgttcttttgtctaccttg
atcctggcagtcgttggccatattgcctaccaaaagtactcgcagcatcgcgtcgaaagg
acaagactgctccacgaatcttctcatagcgacgacgaagacgaaggtggaccggttgat
acagaggcgatgcgtgagcgccctaccaagagatactgggtcaacgaccgatgtgacaga
gccttttaccagcttggtcacattgcagctcgcttccccggatggtgtattggtctcagt
ctactctttgttgcaatccttagtgttggcttgttccgcttcgacctcgagaaagaacct
gctcgtctttgggtgagcccatcttctgctgccgcccaggagaaggcctatttcgacgag
aactttggacccttttaccgtgccgaaaagattttcctcgcaaatgataccaacccatct
ggacccggacctgtactcagttacgataccctgaagtggtggatcgaagtcgaagagagt
gtcaagaagatcgagagccctatttacggcaaatacttccatgatttatgtttcaagccc
tccaacgatgcctgtgtggtgcagtctgtctcagcatactggcacgccaagggtggactg
gaccccgagttttggaaagacgatattcgtgcttgcgcaaagagccctgtcgactgtcgc
ccagacttcggacagcccattgagcccaatatgatttttggtggttatgatgacgatgtt
gtggacgcccatgccattaccgtaacctgggttgttaataatgccaaagaaggaagtgat
gctattgccagggctatcgactgggaaactgctctgcgtgaccgtctgcttgaggtccag
gaagaagccaaagaacgtggccttcgattatctttcaacactgagatcagtctggagcaa
gaacttaacaagtcgacaaacacagatgccaaaatcattgtcatcagctatatcgtcatg
tttgtttatgcttgtatggctctcggtacccctctcaagcatatcttccgcaaccctgcc
gtgcttttggtagagtcaaaggttacccttggtcttgtcggtattctcattgttctcatg
tccatcgccgcgtcgattggtttcttctcatgggttgggctgaaggccacactcatcatt
gtggaagtcattcctttcattgtcctcgctgttggtgttgacaacattttcctgattgtc
cacgagcttgaaagagtcaacatcagcttccctgatcagatggttgaggaaagagttgct
agggctcttggtcgtatgggaccctctattctcttctctgctctcacagaaactgtggca
ttcgctctcggcacagctgttggcatgccggcagtcaggaactttgccgcgtatgctgct
ggtgccgtctttgttaacgcagtgcttcagatgaccatgtttgtctccttcctctctctt
aaccagatgcgggttgaagaccaccggtgtgaactgtggccgtggtggcagatcactaag
gcaagaatccacctcaacggtagcaacggttttgctcagggaggtagccgtggatcagat
atggctgaggagagcttgctgcaggtctttatcaagaacacatatgccccacgcctgctt
ggaaagaaggttaagcttgctgttgtcacaatcttccttgggatgtttgcaggaggtttg
gccctcttgcctaagattcaacttggccttgaccagcgagttgctattcctgatggctct
tatctgatcccgtttttcaatgatctatacggatacctggagacaggtccaccagtgtac
tttgtcacacgcgaagttgacgcttccaagcgcaaggaacaacaggcgatatgctcaaga
tttactacctgccaagacctttcgctccccaacacattggagcttgaacggcaaagaccg
gaagtctcttatattgcttcaccagcggcaagttggatcgatgattacttcctctggctg
aacccaatcttcgaagactgctgcgtggaacacggccagacctgcttcgctgatcgcaag
ccggcctggaacacaacattgtacggaatgcccgaagatgaggagttcatccactacctg
aagaagttcctttccagccccactggtgaggagtgtcccttagcaggccaagctgcgtat
ggacaagccgttgtcctggactctaaggaaaaccatatcaagtctacccatttccgaacc
atgcatagtcctttgaggagccaggaagactttatcgccgcttactctgctgctcgccgc
attgcctctgatatcggagaaaggaccggcgtggatgtattcccatacagcgtcttctat
atcttctttgaccagtatctcagcatcgtaccgttgacggccggcttgttgtgtgctgct
gttggtatcatctttgtcgttgcatctgtactcttgggctcagcgctcacggcgcttgtg
gtatctgttacagttgtgatgagcgttgtggacattatgggcagcatggctttgttcaat
gtttccttgaacgccgtttcactcgtcaacctcatcatctgtgtcggtatctcggtcgag
ttctgtgctcacattgcacgggctttcatgtatccatcgcgcaccgtgatggagggcaat
agcaatgccttccgtggccgtgatgctcgagcttggactgctcttgtcaatgtcggtggg
tctgtgttctctggtatcacagtcactaaacttttgggtgtttctgtgctcgcctttaca
cgatccaagatttttgaaatctactacttccgagtttggctgtctctggtcattttcgcc
ggccttcatgccctggttttcttgcccgtcgctctgagtatcgctggaggccaaggttat
gttgacccagagagcgaaggaactgctgcacaagacttgaccgataggaggtggagagcc
ttcagggttaacgacaacagtgactcagaggatgagttttag
>Fp144
atgcatcaatccattgtatctcagcttggagctgcggccgtgtttttcgctggcctaggc
ttcgctgagcaatatacaccgaaacacgaagccggacgatgcgctttccgtggccattgt
ggcaagcagagctttttcggaaaagaacttccatgtgtcgacaatggaccggctgaggat
cctgatgaagaacttcgtaatgaactcgtcggcctttgtggcgagaagtggaggactgga
cctgtttgctgtacccttgatcaagtcaaatcactcaagtctgagctcggtactccaaac
acactcatcggctcttgccctgcatgcaaagacaacttctttaatctcttttgcacattc
acatgctctcctgaccaatccaccttcatcaatattaccgactctgctcccaaaaacggc
aagaaccttgtaacagagctcgaccaccttgtgtctgaaaaatatggctccggtttctat
gacagttgcaaggaagtcaagtttggcggcgcaaactccaaggccatggacctgattggt
ggcggtgctaagaactataccgagatgctcaaattcctcggagacaagaagcctttcgct
ggttctcccttccaaatcaacttcccgacacaggaaaaggtccccgagcttgaacctgtg
gacatgaagccgaaaaagtgcaacgacgaggaccccgattaccgttgtgtctgtgttgat
tgcccagaggtatgccctaagcttcccgaagtcaaggactccaagtcttgcaaagtagga
ctcctaccatgcctctcatttgcttccatattcgtttatggtgttcttttgtctaccttg
atcctggcagtcgttggccatattgcctaccaaaagtactcgcagcatcgcgtcgaaagg
acaagactgctccacgaatcttctcatagcgacgacgaagacgaaggtggaccggttgat
acagaggcgatgcgtgagcgccctaccaagagatactgggtcaacgaccgatgtgacaga
gccttttaccagcttggtcacattgcagctcgcttccccggatggtgtattggtctcagt
ctactctttgttgcaatccttagtgttggcttgttccgcttcgacctcgagaaagaacct
gctcgtctttgggtgagcccatcttctgctgccgcccaggagaaggcctatttcgacgag
aactttggacccttttaccgtgccgaaaagattttcctcgcaaatgataccaacccatct
ggacccggacctgtactcagttacgataccctgaagtggtggatcgaagtcgaagagagt
gtcaagaagatcgagagccctatttacggcaaatacttccatgatttatgtttcaagccc
tccaacgatgcctgtgtggtgcagtctgtctcagcatactggcacgccaagggtggactg
gaccccgagttttggaaagacgatattcgtgcttgcgcaaagagccctgtcgactgtcgc
ccagacttcggacagcccattgagcccaatatgatttttggtggttatgatgacgatgtt
gtggacgcccatgccattaccgtaacctgggttgttaataatgccaaagaaggaagtgat
gctattgccagggctatcgactgggaaactgctctgcgtgaccgtctgcttgaggtccag
gaagaagccaaagaacgtggccttcgattatctttcaacactgagatcagtctggagcaa
gaacttaacaagtcgacaaacacagatgccaaaatcattgtcatcagctatatcgtcatg
tttgtttatgcttgtatggctctcggtacccctctcaagcatatcttccgcaaccctgcc
gtgcttttggtagagtcaaaggttacccttggtcttgtcggtattctcattgttctcatg
tccatcgccgcgtcgattggtttcttctcatgggttgggctgaaggccacactcatcatt
gtggaagtcattcctttcattgtcctcgctgttggtgttgacaacattttcctgattgtc
cacgagcttgaaagagtcaacatcagcttccctgatcagatggttgaggaaagagttgct
agggctcttggtcgtatgggaccctctattctcttctctgctctcacagaaactgtggca
ttcgctctcggcacagctgttggcatgccggcagtcaggaactttgccgcgtatgctgct
ggtgccgtctttgttaacgcagtgcttcagatgaccatgtttgtctccttcctctctctt
aaccagatgcgggttgaagaccaccggtgtgaactgtggccgtggtggcagatcactaag
gcaagaatccacctcaacggtagcaacggttttgctcagggaggtagccgtggatcagat
atggctgaggagagcttgctgcaggtctttatcaagaacacatatgccccacgcctgctt
ggaaagaaggttaagcttgctgttgtcacaatcttccttgggatgtttgcaggaggtttg
gccctcttgcctaagattcaacttggccttgaccagcgagttgctattcctgatggctct
tatctgatcccgtttttcaatgatctatacggatacctggagacaggtccaccagtgtac
tttgtcacacgcgaagttgacgcttccaagcgcaaggaacaacaggcgatatgctcaaga
tttactacctgccaagacctttcgctccccaacacattggagcttgaacggcaaagaccg
gaagtctcttatattgcttcaccagcggcaagttggatcgatgattacttcctctggctg
aacccaatcttcgaagactgctgcgtggaacacggccagacctgcttcgctgatcgcaag
ccggcctggaacacaacattgtacggaatgcccgaagatgaggagttcatccactacctg
aagaagttcctttccagccccactggtgaggagtgtcccttagcaggccaagctgcgtat
ggacaagccgttgtcctggactctaaggaaaaccatatcaagtctacccatttccgaacc
atgcatagtcctttgaggagccaggaagactttatcgccgcttactctgctgctcgccgc
attgcctctgatatcggagaaaggaccggcgtggatgtattcccatacagcgtcttctat
atcttctttgaccagtatctcagcatcgtaccgttgacggccggcttgttgtgtgctgct
gttggtatcatctttgtcgttgcatctgtactcttgggctcagcgctcacggcgcttgtg
gtatctgttacagttgtgatgagcgttgtggacattatgggcagcatggctttgttcaat
gtttccttgaacgccgtttcactcgtcaacctcatcatctgtgtcggtatctcggtcgag
ttctgtgctcacattgcacgggctttcatgtatccatcgcgcaccgtgatggagggcaat
agcaatgccttccgtggccgtgatgctcgagcttggactgctcttgtcaatgtcggtggg
tctgtgttctctggtatcacagtcactaaacttttgggtgtttctgtgctcgcctttaca
cgatccaagatttttgaaatctactacttccgagtttggctgtctctggtcattttcgcc
ggccttcatgccctggttttcttgcccgtcgctctgagtatcgctggaggccaaggttat
gttgacccagagagcgaaggaactgctgcacaagacttgaccgataggaggtggagagcc
ttcagggttaacgacaacagtgactcagaggatgagttttag
>Fp146
atgcatcaatccattgtatctcagcttggagctgcggccgtgtttttcgctggcctaggc
ttcgctgagcaatatacaccgaaacacgaagccggacgatgcgctttccgtggccattgt
ggcaagcagagctttttcggaaaagaacttccatgtgtcgacaatggaccggctgaggat
cctgatgaagaacttcgtaatgaactcgtcggcctttgtggcgagaagtggaggactgga
cctgtttgctgtacccttgatcaagtcaaatcactcaagtctgagctcggtactccaaac
acactcatcggctcttgccctgcatgcaaagacaacttctttaatctcttttgcacattc
acatgctctcctgaccaatccaccttcatcaatattaccgactctgctcccaaaaacggc
aagaaccttgtaacagagctcgaccaccttgtgtctgaaaaatatggctccggtttctat
gacagttgcaaggaagtcaagtttggcggcgcaaactccaaggccatggacctgattggt
ggcggtgctaagaactataccgagatgctcaaattcctcggagacaagaagcctttcgct
ggttctcccttccaaatcaacttcccgacacaggaaaaggtccccgagcttgaacctgtg
gacatgaagccgaaaaagtgcaacgacgaggaccccgattaccgttgtgtctgtgttgat
tgcccagaggtatgccctaagcttcccgaagtcaaggactccaagtcttgcaaagtagga
ctcctaccatgcctctcatttgcttccatattcgtttatggtgttcttttgtctaccttg
atcctggcagtcgttggccatattgcctaccaaaagtactcgcagcatcgcgtcgaaagg
acaagactgctccacgaatcttctcatagcgacgacgaagacgaaggtggaccggttgat
acagaggcgatgcgtgagcgccctaccaagagatactgggtcaacgaccgatgtgacaga
gccttttaccagcttggtcacattgcagctcgcttccccggatggtgtattggtctcagt
ctactctttgttgcaatccttagtgttggcttgttccgcttcgacctcgagaaagaacct
gctcgtctttgggtgagcccatcttctgctgccgcccaggagaaggcctatttcgacgag
aactttggacccttttaccgtgccgaaaagattttcctcgcaaatgataccaacccatct
ggacccggacctgtactcagttacgataccctgaagtggtggatcgaagtcgaagagagt
gtcaagaagatcgagagccctatttacggcaaatacttccatgatttatgtttcaagccc
tccaacgatgcctgtgtggtgcagtctgtctcagcatactggcacgccaagggtggactg
gaccccgagttttggaaagacgatattcgtgcttgcgcaaagagccctgtcgactgtcgc
ccagacttcggacagcccattgagcccaatatgatttttggtggttatgatgacgatgtt
gtggacgcccatgccattaccgtaacctgggttgttaataatgccaaagaaggaagtgat
gctattgccagggctatcgactgggaaactgctctgcgtgaccgtctgcttgaggtccag
gaagaagccaaagaacgtggccttcgattatctttcaacactgagatcagtctggagcaa
gaacttaacaagtcgacaaacacagatgccaaaatcattgtcatcagctatatcgtcatg
tttgtttatgcttgtatggctctcggtacccctctcaagcatatcttccgcaaccctgcc
gtgcttttggtagagtcaaaggttacccttggtcttgtcggtattctcattgttctcatg
tccatcgccgcgtcgattggtttcttctcatgggttgggctgaaggccacactcatcatt
gtggaagtcattcctttcattgtcctcgctgttggtgttgacaacattttcctgattgtc
cacgagcttgaaagagtcaacatcagcttccctgatcagatggttgaggaaagagttgct
agggctcttggtcgtatgggaccctctattctcttctctgctctcacagaaactgtggca
ttcgctctcggcacagctgttggcatgccggcagtcaggaactttgccgcgtatgctgct
ggtgccgtctttgttaacgcagtgcttcagatgaccatgtttgtctccttcctctctctt
aaccagatgcgggttgaagaccaccggtgtgaactgtggccgtggtggcagatcactaag
gcaagaatccacctcaacggtagcaacggttttgctcagggaggtagccgtggatcagat
atggctgaggagagcttgctgcaggtctttatcaagaacacatatgccccacgcctgctt
ggaaagaaggttaagcttgctgttgtcacaatcttccttgggatgtttgcaggaggtttg
gccctcttgcctaagattcaacttggccttgaccagcgagttgctattcctgatggctct
tatctgatcccgtttttcaatgatctatacggatacctggagacaggtccaccagtgtac
tttgtcacacgcgaagttgacgcttccaagcgcaaggaacaacaggcgatatgctcaaga
tttactacctgccaagacctttcgctccccaacacattggagcttgaacggcaaagaccg
gaagtctcttatattgcttcaccagcggcaagttggatcgatgattacttcctctggctg
aacccaatcttcgaagactgctgcgtggaacacggccagacctgcttcgctgatcgcaag
ccggcctggaacacaacattgtacggaatgcccgaagatgaggagttcatccactacctg
aagaagttcctttccagccccactggtgaggagtgtcccttagcaggccaagctgcgtat
ggacaagccgttgtcctggactctaaggaaaaccatatcaagtctacccatttccgaacc
atgcatagtcctttgaggagccaggaagactttatcgccgcttactctgctgctcgccgc
attgcctctgatatcggagaaaggaccggcgtggatgtattcccatacagcgtcttctat
atcttctttgaccagtatctcagcatcgtaccgttgacggccggcttgttgtgtgctgct
gttggtatcatctttgtcgttgcatctgtactcttgggctcagcgctcacggcgcttgtg
gtatctgttacagttgtgatgagcgttgtggacattatgggcagcatggctttgttcaat
gtttccttgaacgccgtttcactcgtcaacctcatcatctgtgtcggtatctcggtcgag
ttctgtgctcacattgcacgggctttcatgtatccatcgcgcaccgtgatggagggcaat
agcaatgccttccgtggccgtgatgctcgagcttggactgctcttgtcaatgtcggtggg
tctgtgttctctggtatcacagtcactaaacttttgggtgtttctgtgctcgcctttaca
cgatccaagatttttgaaatctactacttccgagtttggctgtctctggtcattttcgcc
ggccttcatgccctggttttcttgcccgtcgctctgagtatcgctggaggccaaggttat
gttgacccagagagcgaaggaactgctgcacaagacttgaccgataggaggtggagagcc
ttcagggttaacgacaacagtgactcagaggatgagttttag
>Fp155
atgcatcaatccattgtatctcagcttggagctgcggccgtgtttttcgctggcctaggc
ttcgctgagcaatatacaccgaaacacgaagccggacgatgcgctttccgtggccattgt
ggcaagcagagctttttcggaaaagaacttccatgtgtcgacaatggaccggctgaggat
cctgatgaagaacttcgtaatgaactcgtcggcctttgtggcgagaagtggaggactgga
cctgtttgctgtacccttgatcaagtcaaatcactcaagtctgagctcggtactccaaac
acactcatcggctcttgccctgcatgcaaagacaacttctttaatctcttttgcacattc
acatgctctcctgaccaatccaccttcatcaatattaccgactctgctcccaaaaacggc
aagaaccttgtaacagagctcgaccaccttgtgtctgaaaaatatggctccggtttctat
gacagttgcaaggaagtcaagtttggcggcgcaaactccaaggccatggacctgattggt
ggcggtgctaagaactataccgagatgctcaaattcctcggagacaagaagcctttcgct
ggttctcccttccaaatcaacttcccgacacaggaaaaggtccccgagcttgaacctgtg
gacatgaagccgaaaaagtgcaacgacgaggaccccgattaccgttgtgtctgtgttgat
tgcccagaggtatgccctaagcttcccgaagtcaaggactccaagtcttgcaaagtagga
ctcctaccatgcctctcatttgcttccatattcgtttatggtgttcttttgtctaccttg
atcctggcagtcgttggccatattgcctaccaaaagtactcgcagcatcgcgtcgaaagg
acaagactgctccacgaatcttctcatagcgacgacgaagacgaaggtggaccggttgat
acagaggcgatgcgtgagcgccctaccaagagatactgggtcaacgaccgatgtgacaga
gccttttaccagcttggtcacattgcagctcgcttccccggatggtgtattggtctcagt
ctactctttgttgcaatccttagtgttggcttgttccgcttcgacctcgagaaagaacct
gctcgtctttgggtgagcccatcttctgctgccgcccaggagaaggcctatttcgacgag
aactttggacccttttaccgtgccgaaaagattttcctcgcaaatgataccaacccatct
ggacccggacctgtactcagttacgataccctgaagtggtggatcgaagtcgaagagagt
gtcaagaagatcgagagccctatttacggcaaatacttccatgatttatgtttcaagccc
tccaacgatgcctgtgtggtgcagtctgtctcagcatactggcacgccaagggtggactg
gaccccgagttttggaaagacgatattcgtgcttgcgcaaagagccctgtcgactgtcgc
ccagacttcggacagcccattgagcccaatatgatttttggtggttatgatgacgatgtt
gtggacgcccatgccattaccgtaacctgggttgttaataatgccaaagaaggaagtgat
gctattgccagggctatcgactgggaaactgctctgcgtgaccgtctgcttgaggtccag
gaagaagccaaagaacgtggccttcgattatctttcaacactgagatcagtctggagcaa
gaacttaacaagtcgacaaacacagatgccaaaatcattgtcatcagctatatcgtcatg
tttgtttatgcttgtatggctctcggtacccctctcaagcatatcttccgcaaccctgcc
gtgcttttggtagagtcaaaggttacccttggtcttgtcggtattctcattgttctcatg
tccatcgccgcgtcgattggtttcttctcatgggttgggctgaaggccacactcatcatt
gtggaagtcattcctttcattgtcctcgctgttggtgttgacaacattttcctgattgtc
cacgagcttgaaagagtcaacatcagcttccctgatcagatggttgaggaaagagttgct
agggctcttggtcgtatgggaccctctattctcttctctgctctcacagaaactgtggca
ttcgctctcggcacagctgttggcatgccggcagtcaggaactttgccgcgtatgctgct
ggtgccgtctttgttaacgcagtgcttcagatgaccatgtttgtctccttcctctctctt
aaccagatgcgggttgaagaccaccggtgtgaactgtggccgtggtggcagatcactaag
gcaagaatccacctcaacggtagcaacggttttgctcagggaggtagccgtggatcagat
atggctgaggagagcttgctgcaggtctttatcaagaacacatatgccccacgcctgctt
ggaaagaaggttaagcttgctgttgtcacaatcttccttgggatgtttgcaggaggtttg
gccctcttgcctaagattcaacttggccttgaccagcgagttgctattcctgatggctct
tatctgatcccgtttttcaatgatctatacggatacctggagacaggtccaccagtgtac
tttgtcacacgcgaagttgacgcttccaagcgcaaggaacaacaggcgatatgctcaaga
tttactacctgccaagacctttcgctccccaacacattggagcttgaacggcaaagaccg
gaagtctcttatattgcttcaccagcggcaagttggatcgatgattacttcctctggctg
aacccaatcttcgaagactgctgcgtggaacacggccagacctgcttcgctgatcgcaag
ccggcctggaacacaacattgtacggaatgcccgaagatgaggagttcatccactacctg
aagaagttcctttccagccccactggtgaggagtgtcccttagcaggccaagctgcgtat
ggacaagccgttgtcctggactctaaggaaaaccatatcaagtctacccatttccgaacc
atgcatagtcctttgaggagccaggaagactttatcgccgcttactctgctgctcgccgc
attgcctctgatatcggagaaaggaccggcgtggatgtattcccatacagcgtcttctat
atcttctttgaccagtatctcagcatcgtaccgttgacggccggcttgttgtgtgctgct
gttggtatcatctttgtcgttgcatctgtactcttgggctcagcgctcacggcgcttgtg
gtatctgttacagttgtgatgagcgttgtggacattatgggcagcatggctttgttcaat
gtttccttgaacgccgtttcactcgtcaacctcatcatctgtgtcggtatctcggtcgag
ttctgtgctcacattgcacgggctttcatgtatccatcgcgcaccgtgatggagggcaat
agcaatgccttccgtggccgtgatgctcgagcttggactgctcttgtcaatgtcggtggg
tctgtgttctctggtatcacagtcactaaacttttgggtgtttctgtgctcgcctttaca
cgatccaagatttttgaaatctactacttccgagtttggctgtctctggtcattttcgcc
ggccttcatgccctggttttcttgcccgtcgctctgagtatcgctggaggccaaggttat
gttgacccagagagcgaaggaactgctgcacaagacttgaccgataggaggtggagagcc
ttcagggttaacgacaacagtgactcagaggatgagttttag
>Fp157
atgcatcaatccattgtatctcagcttggagctgcggccgtgtttttcgctggcctaggc
ttcgctgagcaatatacaccgaaacacgaagccggacgatgcgctttccgtggccattgt
ggcaagcagagctttttcggaaaagaacttccatgtgtcgacaatggaccggctgaggat
cctgatgaagaacttcgtaatgaactcgtcggcctttgtggcgagaagtggaggactgga
cctgtttgctgtacccttgatcaagtcaaatcactcaagtctgagctcggtactccaaac
acactcatcggctcttgccctgcatgcaaagacaacttctttaatctcttttgcacattc
acatgctctcctgaccaatccaccttcatcaatattaccgactctgctcccaaaaacggc
aagaaccttgtaacagagctcgaccaccttgtgtctgaaaaatatggctccggtttctat
gacagttgcaaggaagtcaagtttggcggcgcaaactccaaggccatggacctgattggt
ggcggtgctaagaactataccgagatgctcaaattcctcggagacaagaagcctttcgct
ggttctcccttccaaatcaacttcccgacacaggaaaaggtccccgagcttgaacctgtg
gacatgaagccgaaaaagtgcaacgacgaggaccccgattaccgttgtgtctgtgttgat
tgcccagaggtatgccctaagcttcccgaagtcaaggactccaagtcttgcaaagtagga
ctcctaccatgcctctcatttgcttccatattcgtttatggtgttcttttgtctaccttg
atcctggcagtcgttggccatattgcctaccaaaagtactcgcagcatcgcgtcgaaagg
acaagactgctccacgaatcttctcatagcgacgacgaagacgaaggtggaccggttgat
acagaggcgatgcgtgagcgccctaccaagagatactgggtcaacgaccgatgtgacaga
gccttttaccagcttggtcacattgcagctcgcttccccggatggtgtattggtctcagt
ctactctttgttgcaatccttagtgttggcttgttccgcttcgacctcgagaaagaacct
gctcgtctttgggtgagcccatcttctgctgccgcccaggagaaggcctatttcgacgag
aactttggacccttttaccgtgccgaaaagattttcctcgcaaatgataccaacccatct
ggacccggacctgtactcagttacgataccctgaagtggtggatcgaagtcgaagagagt
gtcaagaagatcgagagccctatttacggcaaatacttccatgatttatgtttcaagccc
tccaacgatgcctgtgtggtgcagtctgtctcagcatactggcacgccaagggtggactg
gaccccgagttttggaaagacgatattcgtgcttgcgcaaagagccctgtcgactgtcgc
ccagacttcggacagcccattgagcccaatatgatttttggtggttatgatgacgatgtt
gtggacgcccatgccattaccgtaacctgggttgttaataatgccaaagaaggaagtgat
gctattgccagggctatcgactgggaaactgctctgcgtgaccgtctgcttgaggtccag
gaagaagccaaagaacgtggccttcgattatctttcaacactgagatcagtctggagcaa
gaacttaacaagtcgacaaacacagatgccaaaatcattgtcatcagctatatcgtcatg
tttgtttatgcttgtatggctctcggtacccctctcaagcatatcttccgcaaccctgcc
gtgcttttggtagagtcaaaggttacccttggtcttgtcggtattctcattgttctcatg
tccatcgccgcgtcgattggtttcttctcatgggttgggctgaaggccacactcatcatt
gtggaagtcattcctttcattgtcctcgctgttggtgttgacaacattttcctgattgtc
cacgagcttgaaagagtcaacatcagcttccctgatcagatggttgaggaaagagttgct
agggctcttggtcgtatgggaccctctattctcttctctgctctcacagaaactgtggca
ttcgctctcggcacagctgttggcatgccggcagtcaggaactttgccgcgtatgctgct
ggtgccgtctttgttaacgcagtgcttcagatgaccatgtttgtctccttcctctctctt
aaccagatgcgggttgaagaccaccggtgtgaactgtggccgtggtggcagatcactaag
gcaagaatccacctcaacggtagcaacggttttgctcagggaggtagccgtggatcagat
atggctgaggagagcttgctgcaggtctttatcaagaacacatatgccccacgcctgctt
ggaaagaaggttaagcttgctgttgtcacaatcttccttgggatgtttgcaggaggtttg
gccctcttgcctaagattcaacttggccttgaccagcgagttgctattcctgatggctct
tatctgatcccgtttttcaatgatctatacggatacctggagacaggtccaccagtgtac
tttgtcacacgcgaagttgacgcttccaagcgcaaggaacaacaggcgatatgctcaaga
tttactacctgccaagacctttcgctccccaacacattggagcttgaacggcaaagaccg
gaagtctcttatattgcttcaccagcggcaagttggatcgatgattacttcctctggctg
aacccaatcttcgaagactgctgcgtggaacacggccagacctgcttcgctgatcgcaag
ccggcctggaacacaacattgtacggaatgcccgaagatgaggagttcatccactacctg
aagaagttcctttccagccccactggtgaggagtgtcccttagcaggccaagctgcgtat
ggacaagccgttgtcctggactctaaggaaaaccatatcaagtctacccatttccgaacc
atgcatagtcctttgaggagccaggaagactttatcgccgcttactctgctgctcgccgc
attgcctctgatatcggagaaaggaccggcgtggatgtattcccatacagcgtcttctat
atcttctttgaccagtatctcagcatcgtaccgttgacggccggcttgttgtgtgctgct
gttggtatcatctttgtcgttgcatctgtactcttgggctcagcgctcacggcgcttgtg
gtatctgttacagttgtgatgagcgttgtggacattatgggcagcatggctttgttcaat
gtttccttgaacgccgtttcactcgtcaacctcatcatctgtgtcggtatctcggtcgag
ttctgtgctcacattgcacgggctttcatgtatccatcgcgcaccgtgatggagggcaat
agcaatgccttccgtggccgtgatgctcgagcttggactgctcttgtcaatgtcggtggg
tctgtgttctctggtatcacagtcactaaacttttgggtgtttctgtgctcgcctttaca
cgatccaagatttttgaaatctactacttccgagtttggctgtctctggtcattttcgcc
ggccttcatgccctggttttcttgcccgtcgctctgagtatcgctggaggccaaggttat
gttgacccagagagcgaaggaactgctgcacaagacttgaccgataggaggtggagagcc
ttcagggttaacgacaacagtgactcagaggatgagttttag
>Fp16r
atgcatcaatccattgtatctcagcttggagctgcggccgtgtttttcgctggcctaggc
ttcgctgagcaatatacaccgaaacacgaagccggacgatgcgctttccgtggccattgt
ggcaagcagagctttttcggaaaagaacttccatgtgtcgacaatggaccggctgaggat
cctgatgaagaacttcgtaatgaactcgtcggcctttgtggcgagaagtggaggactgga
cctgtttgctgtacccttgatcaagtcaaatcactcaagtctgagctcggtactccaaac
acactcatcggctcttgccctgcatgcaaagacaacttctttaatctcttttgcacattc
acatgctctcctgaccaatccaccttcatcaatattaccgactctgctcccaaaaacggc
aagaaccttgtaacagagctcgaccaccttgtgtctgaaaaatatggctccggtttctat
gacagttgcaaggaagtcaagtttggcggcgcaaactccaaggtcatggacctgattggt
ggcggtgctaagaactataccgagatgctcaaattcctcggagacaagaagcctttcgct
ggttctcccttccaaatcaacttcccgacacaggaaaaggtccccgagcttgaacctgtg
gacatgaagccgaaaaagtgcaacgacgaggaccccgattaccgttgtgtctgtgttgat
tgcccagaggtatgccctaagcttcccgaagtcaaggactccaagtcttgcaaagtagga
ctcctaccatgcctctcatttgcttccatattcgtttatggtgttcttttgtctaccttg
atcctggcagtcgttggccatattgcctaccaaaagtactcgcagcatcgcgtcgaaagg
acaagactgctccacgaatcttctcatagcgacgacgaagacgaaggtggaccggttgat
acagaggcgatgcgtgagcgccctaccaagagatactgggtcaacgaccgatgtgacaga
gccttttaccagcttggtcacattgcagctcgcttccccggatggtgtattggtctcagt
ctactctttgttgcaatccttagtgttggcttgttccgcttcgacctcgagaaagaacct
gctcgtctttgggtgagcccatcttctgctgccgcccaggagaaggcctatttcgacgag
aactttggacccttttaccgtgccgaaaagattttcctcgcaaatgataccaacccatct
ggacccggacctgtactcagttacgataccctgaagtggtggatcgaagtcgaagagagt
gtcaagaagatcgagagccctatttacggcaaatacttccatgatttatgtttcaagccc
tccaacgatgcctgtgtggtgcagtctgtctcagcatactggcacgccaagggtggactg
gaccccgagttttggaaagacgatattcgtgcttgcgcaaagagccctgtcgactgtcgc
ccagacttcggacagcccattgagcccaatatgatttttggtggttatgatgacgatgtt
gtggacgcccatgccattaccgtaacctgggttgttaataatgccaaagaaggaagtgat
gctattgccagggctatcgactgggaaactgctctgcgtgaccgtctgcttgaggtccag
gaagaagccaaagaacgtggccttcgattatctttcaacactgagatcagtctggagcaa
gaacttaacaagtcgacaaacacagatgccaaaatcattgtcatcagctatatcgtcatg
tttgtttatgcttgtatggctctcggtacccctctcaagcatatcttccgcaaccctgcc
gtgcttttggtagagtcaaaggttacccttggtcttgtcggtattctcattgttctcatg
tccatcgccgcgtcgattggtttcttctcatgggttgggctgaaggccacactcatcatt
gtggaagtcattcctttcattgtcctcgctgttggtgttgacaacattttcctgattgtc
cacgagcttgaaagagtcaacatcagcttccctgatcagatggttgaggaaagagttgct
agggctcttggtcgtatgggaccctctattctcttctctgctctcacagaaactgtggca
ttcgctctcggcacagctgttggcatgccggcagtcaggaactttgccgcgtatgctgct
ggtgccgtctttgttaacgcagtgcttcagatgaccatgtttgtctccttcctctctctt
aaccagatgcgggttgaagaccaccggtgtgaactgtggccgtggtggcagatcactaag
gcaagaatccacctcaacggtagcaacggttttgctcagggaggtagccgtggatcagat
atggctgaggagagcttgctgcaggtctttatcaagaacacatatgccccacgcctgctt
ggaaagaaggttaagcttgctgttgtcacaatcttccttgggatgtttgcaggaggtttg
gccctcttgcctaagattcaacttggccttgaccagcgagttgctattcctgatggctct
tatctgatcccgtttttcaatgatctatacggatacctggagacaggtccaccagtgtac
tttgtcacacgcgaagttgacgcttccaagcgcaaggaacaacaggcgatatgctcaaga
tttactacctgccaagacctttcgctccccaacacattggagcttgaacggcaaagaccg
gaagtctcttatattgcttcaccagcggcaagttggatcgatgattacttcctctggctg
aacccaatcttcgaagactgctgcgtggaacacggccagacctgcttcgctgatcgcaag
ccggcctggaacacaacattgtacggaatgcccgaagatgaggagttcatccactacctg
aagaagttcctttccagccccactggtgaggagtgtcccttagcaggccaagctgcgtat
ggacaagccgttgtcctggactctaaggaaaaccatatcaagtctacccatttccgaacc
atgcatagtcctttgaggagccaggaagactttatcgccgcttactctgctgctcgccgc
attgcctctgatatcggagaaaggaccggcgtggatgtattcccatacagcgtcttctat
atcttctttgaccagtatctcagcatcgtaccgttgacggccggcttgttgtgtgctgct
gttggtatcatctttgtcgttgcatctgtactcttgggctcagcgctcacggcgcttgtg
gtatctgttacagttgtgatgagcgttgtggacattatgggcagcatggctttgttcaat
gtttccttgaacgccgtttcactcgtcaacctcatcatctgtgtcggcatctcggtcgag
ttctgtgctcacattgcacgggctttcatgtatccatcgcgcaccgtgatggagggcaat
agcaatgccttccgtggccgtgatgctcgagcttggactgctcttgtcaatgtcggtggg
tctgtgttctctggtatcacagtcactaaacttttgggtgtttctgtgctcgcctttaca
cgatccaagatttttgaaatctactacttccgagtttggctgtctctggtcattttcgcc
ggccttcatgccctggttttcttgcccgtcgctctgagtatcgctggaggccaaggttat
gttgacccagagagcgaaggaactgctgcacaagacttgaccgataggaggtggagagcc
ttcagggttaacgacaacagtgactcagaggatgagttttag
>Fp1r
atgcatcaatccattgtatctcagcttggagctgcggccgtgtttttcgctggcctaggc
ttcgctgagcaatatacaccgaaacacgaagccggacgatgcgctttccgtggccattgt
ggcaagcagagctttttcggaaaagaacttccatgtgtcgacaatggaccggctgaggat
cctgatgaagaacttcgtaatgaactcgtcggcctttgtggcgagaagtggaggactgga
cctgtttgctgtacccttgatcaagtcaaatcactcaagtctgagctcggtactccaaac
acactcatcggctcttgccctgcatgcaaagacaacttctttaatctcttttgcacattc
acatgctctcctgaccaatccaccttcatcaatattaccgactctgctcccaaaaacggc
aagaaccttgtaacagagctcgaccaccttgtgtctgaaaaatatggctccggtttctat
gacagttgcaaggaagtcaagtttggcggcgcaaactccaaggtcatggacctgattggt
ggcggtgctaagaactataccgagatgctcaaattcctcggagacaagaagcctttcgct
ggttctcccttccaaatcaacttcccgacacaggaaaaggtccccgagcttgaacctgtg
gacatgaagccgaaaaagtgcaacgacgaggaccccgattaccgttgtgtctgtgttgat
tgcccagaggtatgccctaagcttcccgaagtcaaggactccaagtcttgcaaagtagga
ctcctaccatgcctctcatttgcttccatattcgtttatggtgttcttttgtctaccttg
atcctggcagtcgttggccatattgcctaccaaaagtactcgcagcatcgcgtcgaaagg
acaagactgctccacgaatcttctcatagcgacgacgaagacgaaggtggaccggttgat
acagaggcgatgcgtgagcgccctaccaagagatactgggtcaacgaccgatgtgacaga
gccttttaccagcttggtcacattgcagctcgcttccccggatggtgtattggtctcagt
ctactctttgttgcaatccttagtgttggcttgttccgcttcgacctcgagaaagaacct
gctcgtctttgggtgagcccatcttctgctgccgcccaggagaaggcctatttcgacgag
aactttggacccttttaccgtgccgaaaagattttcctcgcaaatgataccaacccatct
ggacccggacctgtactcagttacgataccctgaagtggtggatcgaagtcgaagagagt
gtcaagaagatcgagagccctatttacggcaaatacttccatgatttatgtttcaagccc
tccaacgatgcctgtgtggtgcagtctgtctcagcatactggcacgccaagggtggactg
gaccccgagttttggaaagacgatattcgtgcttgcgcaaagagccctgtcgactgtcgc
ccagacttcggacagcccattgagcccaatatgatttttggtggttatgatgacgatgtt
gtggacgcccatgccattaccgtaacctgggttgttaataatgccaaagaaggaagtgat
gctattgccagggctatcgactgggaaactgctctgcgtgaccgtctgcttgaggtccag
gaagaagccaaagaacgtggccttcgattatctttcaacactgagatcagtctggagcaa
gaacttaacaagtcgacaaacacagatgccaaaatcattgtcatcagctatatcgtcatg
tttgtttatgcttgtatggctctcggtacccctctcaagcatatcttccgcaaccctgcc
gtgcttttggtagagtcaaaggttacccttggtcttgtcggtattctcattgttctcatg
tccatcgccgcgtcgattggtttcttctcatgggttgggctgaaggccacactcatcatt
gtggaagtcattcctttcattgtcctcgctgttggtgttgacaacattttcctgattgtc
cacgagcttgaaagagtcaacatcagcttccctgatcagatggttgaggaaagagttgct
agggctcttggtcgtatgggaccctctattctcttctctgctctcacagaaactgtggca
ttcgctctcggcacagctgttggcatgccggcagtcaggaactttgccgcgtatgctgct
ggtgccgtctttgttaacgcagtgcttcagatgaccatgtttgtctccttcctctctctt
aaccagatgcgggttgaagaccaccggtgtgaactgtggccgtggtggcagatcactaag
gcaagaatccacctcaacggtagcaacggttttgctcagggaggtagccgtggatcagat
atggctgaggagagcttgctgcaggtctttatcaagaacacatatgccccacgcctgctt
ggaaagaaggttaagcttgctgttgtcacaatcttccttgggatgtttgcaggaggtttg
gccctcttgcctaagattcaacttggccttgaccagcgagttgctattcctgatggctct
tatctgatcccgtttttcaatgatctatacggatacctggagacaggtccaccagtgtac
tttgtcacacgcgaagttgacgcttccaagcgcaaggaacaacaggcgatatgctcaaga
tttactacctgccaagacctttcgctccccaacacattggagcttgaacggcaaagaccg
gaagtctcttatattgcttcaccagcggcaagttggatcgatgattacttcctctggctg
aacccaatcttcgaagactgctgcgtggaacacggccagacctgcttcgctgatcgcaag
ccggcctggaacacaacattgtacggaatgcccgaagatgaggagttcatccactacctg
aagaagttcctttccagccccactggtgaggagtgtcccttagcaggccaagctgcgtat
ggacaagccgttgtcctggactctaaggaaaaccatatcaagtctacccatttccgaacc
atgcatagtcctttgaggagccaggaagactttatcgccgcttactctgctgctcgccgc
attgcctctgatatcggagaaaggaccggcgtggatgtattcccatacagcgtcttctat
atcttctttgaccagtatctcagcatcgtaccgttgacggccggcttgttgtgtgctgct
gttggtatcatctttgtcgttgcatctgtactcttgggctcagcgctcacggcgcttgtg
gtatctgttacagttgtgatgagcgttgtggacattatgggcagcatggctttgttcaat
gtttccttgaacgccgtttcactcgtcaacctcatcatctgtgtcggcatctcggtcgag
ttctgtgctcacattgcacgggctttcatgtatccatcgcgcaccgtgatggagggcaat
agcaatgccttccgtggccgtgatgctcgagcttggactgctcttgtcaatgtcggtggg
tctgtgttctctggtatcacagtcactaaacttttgggtgtttctgtgctcgcctttaca
cgatccaagatttttgaaatctactacttccgagtttggctgtctctggtcattttcgcc
ggccttcatgccctggttttcttgcccgtcgctctgagtatcgctggaggccaaggttat
gttgacccagagagcgaaggaactgctgcacaagacttgaccgataggaggtggagagcc
ttcagggttaacgacaacagtgactcagaggatgagttttag
>Fp21r
atgcatcaatccattgtatctcagcttggagctgcggccgtgtttttcgctggcctaggc
ttcgctgagcaatatacaccgaaacacgaagccggacgatgcgctttccgtggccattgt
ggcaagcagagctttttcggaaaagaacttccatgtgtcgacaatggaccggctgaggat
cctgatgaagaacttcgtaatgaactcgtcggcctttgtggcgagaagtggaggactgga
cctgtttgctgtacccttgatcaagtcaaatcactcaagtctgagctcggtactccaaac
acactcatcggctcttgccctgcatgcaaagacaacttctttaatctcttttgcacattc
acatgctctcctgaccaatccaccttcatcaatattaccgactctgctcccaaaaacggc
aagaaccttgtaacagagctcgaccaccttgtgtctgaaaaatatggctccggtttctat
gacagttgcaaggaagtcaagtttggcggcgcaaactccaaggccatggacctgattggt
ggcggtgctaagaactataccgagatgctcaaattcctcggagacaagaagcctttcgct
ggttctcccttccaaatcaacttcccgacacaggaaaaggtccccgagcttgaacctgtg
gacatgaagccgaaaaagtgcaacgacgaggaccccgattaccgttgtgtctgtgttgat
tgcccagaggtatgccctaagcttcccgaagtcaaggactccaagtcttgcaaagtagga
ctcctaccatgcctctcatttgcttccatattcgtttatggtgttcttttgtctaccttg
atcctggcagtcgttggccatattgcctaccaaaagtactcgcagcatcgcgtcgaaagg
acaagactgctccacgaatcttctcatagcgacgacgaagacgaaggtggaccggttgat
acagaggcgatgcgtgagcgccctaccaagagatactgggtcaacgaccgatgtgacaga
gccttttaccagcttggtcacattgcagctcgcttccccggatggtgtattggtctcagt
ctactctttgttgcaatccttagtgttggcttgttccgcttcgacctcgagaaagaacct
gctcgtctttgggtgagcccatcttctgctgccgcccaggagaaggcctatttcgacgag
aactttggacccttttaccgtgccgaaaagattttcctcgcaaatgataccaacccatct
ggacccggacctgtactcagttacgataccctgaagtggtggatcgaagtcgaagagagt
gtcaagaagatcgagagccctatttacggcaaatacttccatgatttatgtttcaagccc
tccaacgatgcctgtgtggtgcagtctgtctcagcatactggcacgccaagggtggactg
gaccccgagttttggaaagacgatattcgtgcttgcgcaaagagccctgtcgactgtcgc
ccagacttcggacagcccattgagcccaatatgatttttggtggttatgatgacgatgtt
gtggacgcccatgccattaccgtaacctgggttgttaataatgccaaagaaggaagtgat
gctattgccagggctatcgactgggaaactgctctgcgtgaccgtctgcttgaggtccag
gaagaagccaaagaacgtggccttcgattatctttcaacactgagatcagtctggagcaa
gaacttaacaagtcgacaaacacagatgccaaaatcattgtcatcagctatatcgtcatg
tttgtttatgcttgtatggctctcggtacccctctcaagcatatcttccgcaaccctgcc
gtgcttttggtagagtcaaaggttacccttggtcttgtcggtattctcattgttctcatg
tccatcgccgcgtcgattggtttcttctcatgggttgggctgaaggccacactcatcatt
gtggaagtcattcctttcattgtcctcgctgttggtgttgacaacattttcctgattgtc
cacgagcttgaaagagtcaacatcagcttccctgatcagatggttgaggaaagagttgct
agggctcttggtcgtatgggaccctctattctcttctctgctctcacagaaactgtggca
ttcgctctcggcacagctgttggcatgccggcagtcaggaactttgccgcgtatgctgct
ggtgccgtctttgttaacgcagtgcttcagatgaccatgtttgtctccttcctctctctt
aaccagatgcgggttgaagaccaccggtgtgaactgtggccgtggtggcagatcactaag
gcaagaatccacctcaacggtagcaacggttttgctcagggaggtagccgtggatcagat
atggctgaggagagcttgctgcaggtctttatcaagaacacatatgccccacgcctgctt
ggaaagaaggttaagcttgctgttgtcacaatcttccttgggatgtttgcaggaggtttg
gccctcttgcctaagattcaacttggccttgaccagcgagttgctattcctgatggctct
tatctgatcccgtttttcaatgatctatacggatacctggagacaggtccaccagtgtac
tttgtcacacgcgaagttgacgcttccaagcgcaaggaacaacaggcgatatgctcaaga
tttactacctgccaagacctttcgctccccaacacattggagcttgaacggcaaagaccg
gaagtctcttatattgcttcaccagcggcaagttggatcgatgattacttcctctggctg
aacccaatcttcgaagactgctgcgtggaacacggccagacctgcttcgctgatcgcaag
ccggcctggaacacaacattgtacggaatgcccgaagatgaggagttcatccactacctg
aagaagttcctttccagccccactggtgaggagtgtcccttagcaggccaagctgcgtat
ggacaagccgttgtcctggactctaaggaaaaccatatcaagtctacccatttccgaacc
atgcatagtcctttgaggagccaggaagactttatcgccgcttactctgctgctcgccgc
attgcctctgatatcggagaaaggaccggcgtggatgtattcccatacagcgtcttctat
atcttctttgaccagtatctcagcatcgtaccgttgacggccggcttgttgtgtgctgct
gttggtatcatctttgtcgttgcatctgtactcttgggctcagcgctcacggcgcttgtg
gtatctgttacagttgtgatgagcgttgtggacattatgggcagcatggctttgttcaat
gtttccttgaacgccgtttcactcgtcaacctcatcatctgtgtcggtatctcggtcgag
ttctgtgctcacattgcacgggctttcatgtatccatcgcgcaccgtgatggagggcaat
agcaatgccttccgtggccgtgatgctcgagcttggactgctcttgtcaatgtcggtggg
tctgtgttctctggtatcacagtcactaaacttttgggtgtttctgtgctcgcctttaca
cgatccaagatttttgaaatctactacttccgagtttggctgtctctggtcattttcgcc
ggccttcatgccctggttttcttgcccgtcgctctgagtatcgctggaggccaaggttat
gttgacccagagagcgaaggaactgctgcacaagacttgaccgataggaggtggagagcc
ttcagggttaacgacaacagtgactcagaggatgagttttag
>Fp24r
atgcatcaatccattgtatctcagcttggagctgcggccgtgtttttcgctggcctaggc
ttcgctgagcaatatacaccgaaacacgaagccggacgatgcgctttccgtggccattgt
ggcaagcagagctttttcggaaaagaacttccatgtgtcgacaatggaccggctgaggat
cctgatgaagaacttcgtaatgaactcgtcggcctttgtggcgagaagtggaggactgga
cctgtttgctgtacccttgatcaagtcaaatcactcaagtctgagctcggtactccaaac
acactcatcggctcttgccctgcatgcaaagacaacttctttaatctcttttgcacattc
acatgctctcctgaccaatccaccttcatcaatattaccgactctgctcccaaaaacggc
aagaaccttgtaacagagctcgaccaccttgtgtctgaaaaatatggctccggtttctat
gacagttgcaaggaagtcaagtttggcggcgcaaactccaaggtcatggacctgattggt
ggcggtgctaagaactataccgagatgctcaaattcctcggagacaagaagcctttcgct
ggttctcccttccaaatcaacttcccgacacaggaaaaggtccccgagcttgaacctgtg
gacatgaagccgaaaaagtgcaacgacgaggaccccgattaccgttgtgtctgtgttgat
tgcccagaggtatgccctaagcttcccgaagtcaaggactccaagtcttgcaaagtagga
ctcctaccatgcctctcatttgcttccatattcgtttatggtgttcttttgtctaccttg
atcctggcagtcgttggccatattgcctaccaaaagtactcgcagcatcgcgtcgaaagg
acaagactgctccacgaatcttctcatagcgacgacgaagacgaaggtggaccggttgat
acagaggcgatgcgtgagcgccctaccaagagatactgggtcaacgaccgatgtgacaga
gccttttaccagcttggtcacattgcagctcgcttccccggatggtgtattggtctcagt
ctactctttgttgcaatccttagtgttggcttgttccgcttcgacctcgagaaagaacct
gctcgtctttgggtgagcccatcttctgctgccgcccaggagaaggcctatttcgacgag
aactttggacccttttaccgtgccgaaaagattttcctcgcaaatgataccaacccatct
ggacccggacctgtactcagttacgataccctgaagtggtggatcgaagtcgaagagagt
gtcaagaagatcgagagccctatttacggcaaatacttccatgatttatgtttcaagccc
tccaacgatgcctgtgtggtgcagtctgtctcagcatactggcacgccaagggtggactg
gaccccgagttttggaaagacgatattcgtgcttgcgcaaagagccctgtcgactgtcgc
ccagacttcggacagcccattgagcccaatatgatttttggtggttatgatgacgatgtt
gtggacgcccatgccattaccgtaacctgggttgttaataatgccaaagaaggaagtgat
gctattgccagggctatcgactgggaaactgctctgcgtgaccgtctgcttgaggtccag
gaagaagccaaagaacgtggccttcgattatctttcaacactgagatcagtctggagcaa
gaacttaacaagtcgacaaacacagatgccaaaatcattgtcatcagctatatcgtcatg
tttgtttatgcttgtatggctctcggtacccctctcaagcatatcttccgcaaccctgcc
gtgcttttggtagagtcaaaggttacccttggtcttgtcggtattctcattgttctcatg
tccatcgccgcgtcgattggtttcttctcatgggttgggctgaaggccacactcatcatt
gtggaagtcattcctttcattgtcctcgctgttggtgttgacaacattttcctgattgtc
cacgagcttgaaagagtcaacatcagcttccctgatcagatggttgaggaaagagttgct
agggctcttggtcgtatgggaccctctattctcttctctgctctcacagaaactgtggca
ttcgctctcggcacagctgttggcatgccggcagtcaggaactttgccgcgtatgctgct
ggtgccgtctttgttaacgcagtgcttcagatgaccatgtttgtctccttcctctctctt
aaccagatgcgggttgaagaccaccggtgtgaactgtggccgtggtggcagatcactaag
gcaagaatccacctcaacggtagcaacggttttgctcagggaggtagccgtggatcagat
atggctgaggagagcttgctgcaggtctttatcaagaacacatatgccccacgcctgctt
ggaaagaaggttaagcttgctgttgtcacaatcttccttgggatgtttgcaggaggtttg
gccctcttgcctaagattcaacttggccttgaccagcgagttgctattcctgatggctct
tatctgatcccgtttttcaatgatctatacggatacctggagacaggtccaccagtgtac
tttgtcacacgcgaagttgacgcttccaagcgcaaggaacaacaggcgatatgctcaaga
tttactacctgccaagacctttcgctccccaacacattggagcttgaacggcaaagaccg
gaagtctcttatattgcttcaccagcggcaagttggatcgatgattacttcctctggctg
aacccaatcttcgaagactgctgcgtggaacacggccagacctgcttcgctgatcgcaag
ccggcctggaacacaacattgtacggaatgcccgaagatgaggagttcatccactacctg
aagaagttcctttccagccccactggtgaggagtgtcccttagcaggccaagctgcgtat
ggacaagccgttgtcctggactctaaggaaaaccatatcaagtctacccatttccgaacc
atgcatagtcctttgaggagccaggaagactttatcgccgcttactctgctgctcgccgc
attgcctctgatatcggagaaaggaccggcgtggatgtattcccatacagcgtcttctat
atcttctttgaccagtatctcagcatcgtaccgttgacggccggcttgttgtgtgctgct
gttggtatcatctttgtcgttgcatctgtactcttgggctcagcgctcacggcgcttgtg
gtatctgttacagttgtgatgagcgttgtggacattatgggcagcatggctttgttcaat
gtttccttgaacgccgtttcactcgtcaacctcatcatctgtgtcggcatctcggtcgag
ttctgtgctcacattgcacgggctttcatgtatccatcgcgcaccgtgatggagggcaat
agcaatgccttccgtggccgtgatgctcgagcttggactgctcttgtcaatgtcggtggg
tctgtgttctctggtatcacagtcactaaacttttgggtgtttctgtgctcgcctttaca
cgatccaagatttttgaaatctactacttccgagtttggctgtctctggtcattttcgcc
ggccttcatgccctggttttcttgcccgtcgctctgagtatcgctggaggccaaggttat
gttgacccagagagcgaaggaactgctgcacaagacttgaccgataggaggtggagagcc
ttcagggttaacgacaacagtgactcagaggatgagttttag
>Fp2516
atgcatcaatccattgtatctcagcttggagctgcggccgtgtttttcgctggcctaggc
ttcgctgagcaatatacaccgaaacacgaagccggacgatgcgctttccgtggccattgt
ggcaagcagagctttttcggaaaagaacttccatgtgtcgacaatggaccggctgaggat
cctgatgaagaacttcgtaatgaactcgtcggcctttgtggcgagaagtggaggactgga
cctgtttgctgtacccttgatcaagtcaaatcactcaagtctgagctcggtactccaaac
acactcatcggctcttgccctgcatgcaaagacaacttctttaatctcttttgcacattc
acatgctctcctgaccaatccaccttcatcaatattaccgactctgctcccaaaaacggc
aagaaccttgtaacagagctcgaccaccttgtgtctgaaaaatatggctccggtttctat
gacagttgcaaggaagtcaagtttggcggcgcaaactccaaggccatggacctgattggt
ggcggtgctaagaactataccgagatgctcaaattcctcggagacaagaagcctttcgct
ggttctcccttccaaatcaacttcccgacacaggaaaaggtccccgagcttgaacctgtg
gacatgaagccgaaaaagtgcaacgacgaggaccccgattaccgttgtgtctgtgttgat
tgcccagaggtatgccctaagcttcccgaagtcaaggactccaagtcttgcaaagtagga
ctcctaccatgcctctcatttgcttccatattcgtttatggtgttcttttgtctaccttg
atcctggcagtcgttggccatattgcctaccaaaagtactcgcagcatcgcgtcgaaagg
acaagactgctccacgaatcttctcatagcgacgacgaagacgaaggtggaccggttgat
acagaggcgatgcgtgagcgccctaccaagagatactgggtcaacgaccgatgtgacaga
gccttttaccagcttggtcacattgcagctcgcttccccggatggtgtattggtctcagt
ctactctttgttgcaatccttagtgttggcttgttccgcttcgacctcgagaaagaacct
gctcgtctttgggtgagcccatcttctgctgccgcccaggagaaggcctatttcgacgag
aactttggacccttttaccgtgccgaaaagattttcctcgcaaatgataccaacccatct
ggacccggacctgtactcagttacgataccctgaagtggtggatcgaagtcgaagagagt
gtcaagaagatcgagagccctatttacggcaaatacttccatgatttatgtttcaagccc
tccaacgatgcctgtgtggtgcagtctgtctcagcatactggcacgccaagggtggactg
gaccccgagttttggaaagacgatattcgtgcttgcgcaaagagccctgtcgactgtcgc
ccagacttcggacagcccattgagcccaatatgatttttggtggttatgatgacgatgtt
gtggacgcccatgccattaccgtaacctgggttgttaataatgccaaagaaggaagtgat
gctattgccagggctatcgactgggaaactgctctgcgtgaccgtctgcttgaggtccag
gaagaagccaaagaacgtggccttcgattatctttcaacactgagatcagtctggagcaa
gaacttaacaagtcgacaaacacagatgccaaaatcattgtcatcagctatatcgtcatg
tttgtttatgcttgtatggctctcggtacccctctcaagcatatcttccgcaaccctgcc
gtgcttttggtagagtcaaaggttacccttggtcttgtcggtattctcattgttctcatg
tccatcgccgcgtcgattggtttcttctcatgggttgggctgaaggccacactcatcatt
gtggaagtcattcctttcattgtcctcgctgttggtgttgacaacattttcctgattgtc
cacgagcttgaaagagtcaacatcagcttccctgatcagatggttgaggaaagagttgct
agggctcttggtcgtatgggaccctctattctcttctctgctctcacagaaactgtggca
ttcgctctcggcacagctgttggcatgccggcagtcaggaactttgccgcgtatgctgct
ggtgccgtctttgttaacgcagtgcttcagatgaccatgtttgtctccttcctctctctt
aaccagatgcgggttgaagaccaccggtgtgaactgtggccgtggtggcagatcactaag
gcaagaatccacctcaacggtagcaacggttttgctcagggaggtagccgtggatcagat
atggctgaggagagcttgctgcaggtctttatcaagaacacatatgccccacgcctgctt
ggaaagaaggttaagcttgctgttgtcacaatcttccttgggatgtttgcaggaggtttg
gccctcttgcctaagattcaacttggccttgaccagcgagttgctattcctgatggctct
tatctgatcccgtttttcaatgatctatacggatacctggagacaggtccaccagtgtac
tttgtcacacgcgaagttgacgcttccaagcgcaaggaacaacaggcgatatgctcaaga
tttactacctgccaagacctttcgctccccaacacattggagcttgaacggcaaagaccg
gaagtctcttatattgcttcaccagcggcaagttggatcgatgattacttcctctggctg
aacccaatcttcgaagactgctgcgtggaacacggccagacctgcttcgctgatcgcaag
ccggcctggaacacaacattgtacggaatgcccgaagatgaggagttcatccactacctg
aagaagttcctttccagccccactggtgaggagtgtcccttagcaggccaagctgcgtat
ggacaagccgttgtcctggactctaaggaaaaccatatcaagtctacccatttccgaacc
atgcatagtcctttgaggagccaggaagactttatcgccgcttactctgctgctcgccgc
attgcctctgatatcggagaaaggaccggcgtggatgtattcccatacagcgtcttctat
atcttctttgaccagtatctcagcatcgtaccgttgacggccggcttgttgtgtgctgct
gttggtatcatctttgtcgttgcatctgtactcttgggctcagcgctcacggcgcttgtg
gtatctgttacagttgtgatgagcgttgtggacattatgggcagcatggctttgttcaat
gtttccttgaacgccgtttcactcgtcaacctcatcatctgtgtcggtatctcggtcgag
ttctgtgctcacattgcacgggctttcatgtatccatcgcgcaccgtgatggagggcaat
agcaatgccttccgtggccgtgatgctcgagcttggactgctcttgtcaatgtcggtggg
tctgtgttctctggtatcacagtcactaaacttttgggtgtttctgtgctcgcctttaca
cgatccaagatttttgaaatctactacttccgagtttggctgtctctggtcattttcgcc
ggccttcatgccctggttttcttgcccgtcgctctgagtatcgctggaggccaaggttat
gttgacccagagagcgaa--------tgcacaagacttgaccgatag-------------
------------------------------------------
>Fp26r
atgcatcaatccattgtatctcagcttggagctgcggccgtgtttttcgctggcctaggc
ttcgctgagcaatatacaccgaaacacgaagccggacgatgcgctttccgtggccattgt
ggcaagcagagctttttcggaaaagaacttccatgtgtcgacaatggaccggctgaggat
cctgatgaagaacttcgtaatgaactcgtcggcctttgtggcgagaagtggaggactgga
cctgtttgctgtacccttgatcaagtcaaatcactcaagtctgagctcggtactccaaac
acactcatcggctcttgccctgcatgcaaagacaacttctttaatctcttttgcacattc
acatgctctcctgaccaatccaccttcatcaatattaccgactctgctcccaaaaacggc
aagaaccttgtaacagagctcgaccaccttgtgtctgaaaaatatggctccggtttctat
gacagttgcaaggaagtcaagtttggcggcgcaaactccaaggtcatggacctgattggt
ggcggtgctaagaactataccgagatgctcaaattcctcggagacaagaagcctttcgct
ggttctcccttccaaatcaacttcccgacacaggaaaaggtccccgagcttgaacctgtg
gacatgaagccgaaaaagtgcaacgacgaggaccccgattaccgttgtgtctgtgttgat
tgcccagaggtatgccctaagcttcccgaagtcaaggactccaagtcttgcaaagtagga
ctcctaccatgcctctcatttgcttccatattcgtttatggtgttcttttgtctaccttg
atcctggcagtcgttggccatattgcctaccaaaagtactcgcagcatcgcgtcgaaagg
acaagactgctccacgaatcttctcatagcgacgacgaagacgaaggtggaccggttgat
acagaggcgatgcgtgagcgccctaccaagagatactgggtcaacgaccgatgtgacaga
gccttttaccagcttggtcacattgcagctcgcttccccggatggtgtattggtctcagt
ctactctttgttgcaatccttagtgttggcttgttccgcttcgacctcgagaaagaacct
gctcgtctttgggtgagcccatcttctgctgccgcccaggagaaggcctatttcgacgag
aactttggacccttttaccgtgccgaaaagattttcctcgcaaatgataccaacccatct
ggacccggacctgtactcagttacgataccctgaagtggtggatcgaagtcgaagagagt
gtcaagaagatcgagagccctatttacggcaaatacttccatgatttatgtttcaagccc
tccaacgatgcctgtgtggtgcagtctgtctcagcatactggcacgccaagggtggactg
gaccccgagttttggaaagacgatattcgtgcttgcgcaaagagccctgtcgactgtcgc
ccagacttcggacagcccattgagcccaatatgatttttggtggttatgatgacgatgtt
gtggacgcccatgccattaccgtaacctgggttgttaataatgccaaagaaggaagtgat
gctattgccagggctatcgactgggaaactgctctgcgtgaccgtctgcttgaggtccag
gaagaagccaaagaacgtggccttcgattatctttcaacactgagatcagtctggagcaa
gaacttaacaagtcgacaaacacagatgccaaaatcattgtcatcagctatatcgtcatg
tttgtttatgcttgtatggctctcggtacccctctcaagcatatcttccgcaaccctgcc
gtgcttttggtagagtcaaaggttacccttggtcttgtcggtattctcattgttctcatg
tccatcgccgcgtcgattggtttcttctcatgggttgggctgaaggccacactcatcatt
gtggaagtcattcctttcattgtcctcgctgttggtgttgacaacattttcctgattgtc
cacgagcttgaaagagtcaacatcagcttccctgatcagatggttgaggaaagagttgct
agggctcttggtcgtatgggaccctctattctcttctctgctctcacagaaactgtggca
ttcgctctcggcacagctgttggcatgccggcagtcaggaactttgccgcgtatgctgct
ggtgccgtctttgttaacgcagtgcttcagatgaccatgtttgtctccttcctctctctt
aaccagatgcgggttgaagaccaccggtgtgaactgtggccgtggtggcagatcactaag
gcaagaatccacctcaacggtagcaacggttttgctcagggaggtagccgtggatcagat
atggctgaggagagcttgctgcaggtctttatcaagaacacatatgccccacgcctgctt
ggaaagaaggttaagcttgctgttgtcacaatcttccttgggatgtttgcaggaggtttg
gccctcttgcctaagattcaacttggccttgaccagcgagttgctattcctgatggctct
tatctgatcccgtttttcaatgatctatacggatacctggagacaggtccaccagtgtac
tttgtcacacgcgaagttgacgcttccaagcgcaaggaacaacaggcgatatgctcaaga
tttactacctgccaagacctttcgctccccaacacattggagcttgaacggcaaagaccg
gaagtctcttatattgcttcaccagcggcaagttggatcgatgattacttcctctggctg
aacccaatcttcgaagactgctgcgtggaacacggccagacctgcttcgctgatcgcaag
ccggcctggaacacaacattgtacggaatgcccgaagatgaggagttcatccactacctg
aagaagttcctttccagccccactggtgaggagtgtcccttagcaggccaagctgcgtat
ggacaagccgttgtcctggactctaaggaaaaccatatcaagtctacccatttccgaacc
atgcatagtcctttgaggagccaggaagactttatcgccgcttactctgctgctcgccgc
attgcctctgatatcggagaaaggaccggcgtggatgtattcccatacagcgtcttctat
atcttctttgaccagtatctcagcatcgtaccgttgacggccggcttgttgtgtgctgct
gttggtatcatctttgtcgttgcatctgtactcttgggctcagcgctcacggcgcttgtg
gtatctgttacagttgtgatgagcgttgtggacattatgggcagcatggctttgttcaat
gtttccttgaacgccgtttcactcgtcaacctcatcatctgtgtcggcatctcggtcgag
ttctgtgctcacattgcacgggctttcatgtatccatcgcgcaccgtgatggagggcaat
agcaatgccttccgtggccgtgatgctcgagcttggactgctcttgtcaatgtcggtggg
tctgtgttctctggtatcacagtcactaaacttttgggtgtttctgtgctcgcctttaca
cgatccaagatttttgaaatctactacttccgagtttggctgtctctggtcattttcgcc
ggccttcatgccctggttttcttgcccgtcgctctgagtatcgctggaggccaaggttat
gttgacccagagagcgaaggaactgctgcacaagacttgaccgataggaggtggagagcc
ttcagggttaacgacaacagtgactcagaggatgagttttag
>Fp33
atgcatcaatccattgtatctcagcttggagctgcggccgtgtttttcgctggcctaggc
ttcgctgagcaatatacaccgaaacacgaagccggacgatgcgctttccgtggccattgt
ggcaagcagagctttttcggaaaagaacttccatgtgtcgacaatggaccggctgaggat
cctgatgaagaacttcgtaatgaactcgtcggcctttgtggcgagaagtggaggactgga
cctgtttgctgtacccttgatcaagtcaaatcactcaagtctgagctcggtactccaaac
acactcatcggctcttgccctgcatgcaaagacaacttctttaatctcttttgcacattc
acatgctctcctgaccaatccaccttcatcaatattaccgactctgctcccaaaaacggc
aagaaccttgtaacagagctcgaccaccttgtgtctgaaaaatatggctccggtttctat
gacagttgcaaggaagtcaagtttggcggcgcaaactccaaggtcatggacctgattggt
ggcggtgctaagaactataccgagatgctcaaattcctcggagacaagaagcctttcgct
ggttctcccttccaaatcaacttcccgacacaggaaaaggtccccgagcttgaacctgtg
gacatgaagccgaaaaagtgcaacgacgaggaccccgattaccgttgtgtctgtgttgat
tgcccagaggtatgccctaagcttcccgaagtcaaggactccaagtcttgcaaagtagga
ctcctaccatgcctctcatttgcttccatattcgtttatggtgttcttttgtctaccttg
atcctggcagtcgttggccatattgcctaccaaaagtactcgcagcatcgcgtcgaaagg
acaagactgctccacgaatcttctcatagcgacgacgaagacgaaggtggaccggttgat
acagaggcgatgcgtgagcgccctaccaagagatactgggtcaacgaccgatgtgacaga
gccttttaccagcttggtcacattgcagctcgcttccccggatggtgtattggtctcagt
ctactctttgttgcaatccttagtgttggcttgttccgcttcgacctcgagaaagaacct
gctcgtctttgggtgagcccatcttctgctgccgcccaggagaaggcctatttcgacgag
aactttggacccttttaccgtgccgaaaagattttcctcgcaaatgataccaacccatct
ggacccggacctgtactcagttacgataccctgaagtggtggatcgaagtcgaagagagt
gtcaagaagatcgagagccctatttacggcaaatacttccatgatttatgtttcaagccc
tccaacgatgcctgtgtggtgcagtctgtctcagcatactggcacgccaagggtggactg
gaccccgagttttggaaagacgatattcgtgcttgcgcaaagagccctgtcgactgtcgc
ccagacttcggacagcccattgagcccaatatgatttttggtggttatgatgacgatgtt
gtggacgcccatgccattaccgtaacctgggttgttaataatgccaaagaaggaagtgat
gctattgccagggctatcgactgggaaactgctctgcgtgaccgtctgcttgaggtccag
gaagaagccaaagaacgtggccttcgattatctttcaacactgagatcagtctggagcaa
gaacttaacaagtcgacaaacacagatgccaaaatcattgtcatcagctatatcgtcatg
tttgtttatgcttgtatggctctcggtacccctctcaagcatatcttccgcaaccctgcc
gtgcttttggtagagtcaaaggttacccttggtcttgtcggtattctcattgttctcatg
tccatcgccgcgtcgattggtttcttctcatgggttgggctgaaggccacactcatcatt
gtggaagtcattcctttcattgtcctcgctgttggtgttgacaacattttcctgattgtc
cacgagcttgaaagagtcaacatcagcttccctgatcagatggttgaggaaagagttgct
agggctcttggtcgtatgggaccctctattctcttctctgctctcacagaaactgtggca
ttcgctctcggcacagctgttggcatgccggcagtcaggaactttgccgcgtatgctgct
ggtgccgtctttgttaacgcagtgcttcagatgaccatgtttgtctccttcctctctctt
aaccagatgcgggttgaagaccaccggtgtgaactgtggccgtggtggcagatcactaag
gcaagaatccacctcaacggtagcaacggttttgctcagggaggtagccgtggatcagat
atggctgaggagagcttgctgcaggtctttatcaagaacacatatgccccacgcctgctt
ggaaagaaggttaagcttgctgttgtcacaatcttccttgggatgtttgcaggaggtttg
gccctcttgcctaagattcaacttggccttgaccagcgagttgctattcctgatggctct
tatctgatcccgtttttcaatgatctatacggatacctggagacaggtccaccagtgtac
tttgtcacacgcgaagttgacgcttccaagcgcaaggaacaacaggcgatatgctcaaga
tttactacctgccaagacctttcgctccccaacacattggagcttgaacggcaaagaccg
gaagtctcttatattgcttcaccagcggcaagttggatcgatgattacttcctctggctg
aacccaatcttcgaagactgctgcgtggaacacggccagacctgcttcgctgatcgcaag
ccggcctggaacacaacattgtacggaatgcccgaagatgaggagttcatccactacctg
aagaagttcctttccagccccactggtgaggagtgtcccttagcaggccaagctgcgtat
ggacaagccgttgtcctggactctaaggaaaaccatatcaagtctacccatttccgaacc
atgcatagtcctttgaggagccaggaagactttatcgccgcttactctgctgctcgccgc
attgcctctgatatcggagaaaggaccggcgtggatgtattcccatacagcgtcttctat
atcttctttgaccagtatctcagcatcgtaccgttgacggccggcttgttgtgtgctgct
gttggtatcatctttgtcgttgcatctgtactcttgggctcagcgctcacggcgcttgtg
gtatctgttacagttgtgatgagcgttgtggacattatgggcagcatggctttgttcaat
gtttccttgaacgccgtttcactcgtcaacctcatcatctgtgtcggcatctcggtcgag
ttctgtgctcacattgcacgggctttcatgtatccatcgcgcaccgtgatggagggcaat
agcaatgccttccgtggccgtgatgctcgagcttggactgctcttgtcaatgtcggtggg
tctgtgttctctggtatcacagtcactaaacttttgggtgtttctgtgctcgcctttaca
cgatccaagatttttgaaatctactacttccgagtttggctgtctctggtcattttcgcc
ggccttcatgccctggttttcttgcccgtcgctctgagtatcgctggaggccaaggttat
gttgacccagagagcgaaggaactgctgcacaagacttgaccgataggaggtggagagcc
ttcagggttaacgacaacagtgactcagaggatgagttttag
>Fp34
atgcatcaatccattgtatctcagcttggagctgcggccgtgtttttcgctggcctaggc
ttcgctgagcaatatacaccgaaacacgaagccggacgatgcgctttccgtggccattgt
ggcaagcagagctttttcggaaaagaacttccatgtgtcgacaatggaccggctgaggat
cctgatgaagaacttcgtaatgaactcgtcggcctttgtggcgagaagtggaggactgga
cctgtttgctgtacccttgatcaagtcaaatcactcaagtctgagctcggtactccaaac
acactcatcggctcttgccctgcatgcaaagacaacttctttaatctcttttgcacattc
acatgctctcctgaccaatccaccttcatcaatattaccgactctgctcccaaaaacggc
aagaaccttgtaacagagctcgaccaccttgtgtctgaaaaatatggctccggtttctat
gacagttgcaaggaagtcaagtttggcggcgcaaactccaaggccatggacctgattggt
ggcggtgctaagaactataccgagatgctcaaattcctcggagacaagaagcctttcgct
ggttctcccttccaaatcaacttcccgacacaggaaaaggtccccgagcttgaacctgtg
gacatgaagccgaaaaagtgcaacgacgaggaccccgattaccgttgtgtctgtgttgat
tgcccagaggtatgccctaagcttcccgaagtcaaggactccaagtcttgcaaagtagga
ctcctaccatgcctctcatttgcttccatattcgtttatggtgttcttttgtctaccttg
atcctggcagtcgttggccatattgcctaccaaaagtactcgcagcatcgcgtcgaaagg
acaagactgctccacgaatcttctcatagcgacgacgaagacgaaggtggaccggttgat
acagaggcgatgcgtgagcgccctaccaagagatactgggtcaacgaccgatgtgacaga
gccttttaccagcttggtcacattgcagctcgcttccccggatggtgtattggtctcagt
ctactctttgttgcaatccttagtgttggcttgttccgcttcgacctcgagaaagaacct
gctcgtctttgggtgagcccatcttctgctgccgcccaggagaaggcctatttcgacgag
aactttggacccttttaccgtgccgaaaagattttcctcgcaaatgataccaacccatct
ggacccggacctgtactcagttacgataccctgaagtggtggatcgaagtcgaagagagt
gtcaagaagatcgagagccctatttacggcaaatacttccatgatttatgtttcaagccc
tccaacgatgcctgtgtggtgcagtctgtctcagcatactggcacgccaagggtggactg
gaccccgagttttggaaagacgatattcgtgcttgcgcaaagagccctgtcgactgtcgc
ccagacttcggacagcccattgagcccaatatgatttttggtggttatgatgacgatgtt
gtggacgcccatgccattaccgtaacctgggttgttaataatgccaaagaaggaagtgat
gctattgccagggctatcgactgggaaactgctctgcgtgaccgtctgcttgaggtccag
gaagaagccaaagaacgtggccttcgattatctttcaacactgagatcagtctggagcaa
gaacttaacaagtcgacaaacacagatgccaaaatcattgtcatcagctatatcgtcatg
tttgtttatgcttgtatggctctcggtacccctctcaagcatatcttccgcaaccctgcc
gtgcttttggtagagtcaaaggttacccttggtcttgtcggtattctcattgttctcatg
tccatcgccgcgtcgattggtttcttctcatgggttgggctgaaggccacactcatcatt
gtggaagtcattcctttcattgtcctcgctgttggtgttgacaacattttcctgattgtc
cacgagcttgaaagagtcaacatcagcttccctgatcagatggttgaggaaagagttgct
agggctcttggtcgtatgggaccctctattctcttctctgctctcacagaaactgtggca
ttcgctctcggcacagctgttggcatgccggcagtcaggaactttgccgcgtatgctgct
ggtgccgtctttgttaacgcagtgcttcagatgaccatgtttgtctccttcctctctctt
aaccagatgcgggttgaagaccaccggtgtgaactgtggccgtggtggcagatcactaag
gcaagaatccacctcaacggtagcaacggttttgctcagggaggtagccgtggatcagat
atggctgaggagagcttgctgcaggtctttatcaagaacacatatgccccacgcctgctt
ggaaagaaggttaagcttgctgttgtcacaatcttccttgggatgtttgcaggaggtttg
gccctcttgcctaagattcaacttggccttgaccagcgagttgctattcctgatggctct
tatctgatcccgtttttcaatgatctatacggatacctggagacaggtccaccagtgtac
tttgtcacacgcgaagttgacgcttccaagcgcaaggaacaacaggcgatatgctcaaga
tttactacctgccaagacctttcgctccccaacacattggagcttgaacggcaaagaccg
gaagtctcttatattgcttcaccagcggcaagttggatcgatgattacttcctctggctg
aacccaatcttcgaagactgctgcgtggaacacggccagacctgcttcgctgatcgcaag
ccggcctggaacacaacattgtacggaatgcccgaagatgaggagttcatccactacctg
aagaagttcctttccagccccactggtgaggagtgtcccttagcaggccaagctgcgtat
ggacaagccgttgtcctggactctaaggaaaaccatatcaagtctacccatttccgaacc
atgcatagtcctttgaggagccaggaagactttatcgccgcttactctgctgctcgccgc
attgcctctgatatcggagaaaggaccggcgtggatgtattcccatacagcgtcttctat
atcttctttgaccagtatctcagcatcgtaccgttgacggccggcttgttgtgtgctgct
gttggtatcatctttgtcgttgcatctgtactcttgggctcagcgctcacggcgcttgtg
gtatctgttacagttgtgatgagcgttgtggacattatgggcagcatggctttgttcaat
gtttccttgaacgccgtttcactcgtcaacctcatcatctgtgtcggtatctcggtcgag
ttctgtgctcacattgcacgggctttcatgtatccatcgcgcaccgtgatggagggcaat
agcaatgccttccgtggccgtgatgctcgagcttggactgctcttgtcaatgtcggtggg
tctgtgttctctggtatcacagtcactaaacttttgggtgtttctgtgctcgcctttaca
cgatccaagatttttgaaatctactacttccgagtttggctgtctctggtcattttcgcc
ggccttcatgccctggttttcttgcccgtcgctctgagtatcgctggaggccaaggttat
gttgacccagagagcgaaggaactgctgcacaagacttgaccgataggaggtggagagcc
ttcagggttaacgacaacagtgactcagaggatgagttttag
>Fp35
atgcatcaatccattgtatctcagcttggagctgcggccgtgtttttcgctggcctaggc
ttcgctgagcaatatacaccgaaacacgaagccggacgatgcgctttccgtggccattgt
ggcaagcagagctttttcggaaaagaacttccatgtgtcgacaatggaccggctgaggat
cctgatgaagaacttcgtaatgaactcgtcggcctttgtggcgagaagtggaggactgga
cctgtttgctgtacccttgatcaagtcaaatcactcaagtctgagctcggtactccaaac
acactcatcggctcttgccctgcatgcaaagacaacttctttaatctcttttgcacattc
acatgctctcctgaccaatccaccttcatcaatattaccgactctgctcccaaaaacggc
aagaaccttgtaacagagctcgaccaccttgtgtctgaaaaatatggctccggtttctat
gacagttgcaaggaagtcaagtttggcggcgcaaactccaaggccatggacctgattggt
ggcggtgctaagaactataccgagatgctcaaattcctcggagacaagaagcctttcgct
ggttctcccttccaaatcaacttcccgacacaggaaaaggtccccgagcttgaacctgtg
gacatgaagccgaaaaagtgcaacgacgaggaccccgattaccgttgtgtctgtgttgat
tgcccagaggtatgccctaagcttcccgaagtcaaggactccaagtcttgcaaagtagga
ctcctaccatgcctctcatttgcttccatattcgtttatggtgttcttttgtctaccttg
atcctggcagtcgttggccatattgcctaccaaaagtactcgcagcatcgcgtcgaaagg
acaagactgctccacgaatcttctcatagcgacgacgaagacgaaggtggaccggttgat
acagaggcgatgcgtgagcgccctaccaagagatactgggtcaacgaccgatgtgacaga
gccttttaccagcttggtcacattgcagctcgcttccccggatggtgtattggtctcagt
ctactctttgttgcaatccttagtgttggcttgttccgcttcgacctcgagaaagaacct
gctcgtctttgggtgagcccatcttctgctgccgcccaggagaaggcctatttcgacgag
aactttggacccttttaccgtgccgaaaagattttcctcgcaaatgataccaacccatct
ggacccggacctgtactcagttacgataccctgaagtggtggatcgaagtcgaagagagt
gtcaagaagatcgagagccctatttacggcaaatacttccatgatttatgtttcaagccc
tccaacgatgcctgtgtggtgcagtctgtctcagcatactggcacgccaagggtggactg
gaccccgagttttggaaagacgatattcgtgcttgcgcaaagagccctgtcgactgtcgc
ccagacttcggacagcccattgagcccaatatgatttttggtggttatgatgacgatgtt
gtggacgcccatgccattaccgtaacctgggttgttaataatgccaaagaaggaagtgat
gctattgccagggctatcgactgggaaactgctctgcgtgaccgtctgcttgaggtccag
gaagaagccaaagaacgtggccttcgattatctttcaacactgagatcagtctggagcaa
gaacttaacaagtcgacaaacacagatgccaaaatcattgtcatcagctatatcgtcatg
tttgtttatgcttgtatggctctcggtacccctctcaagcatatcttccgcaaccctgcc
gtgcttttggtagagtcaaaggttacccttggtcttgtcggtattctcattgttctcatg
tccatcgccgcgtcgattggtttcttctcatgggttgggctgaaggccacactcatcatt
gtggaagtcattcctttcattgtcctcgctgttggtgttgacaacattttcctgattgtc
cacgagcttgaaagagtcaacatcagcttccctgatcagatggttgaggaaagagttgct
agggctcttggtcgtatgggaccctctattctcttctctgctctcacagaaactgtggca
ttcgctctcggcacagctgttggcatgccggcagtcaggaactttgccgcgtatgctgct
ggtgccgtctttgttaacgcagtgcttcagatgaccatgtttgtctccttcctctctctt
aaccagatgcgggttgaagaccaccggtgtgaactgtggccgtggtggcagatcactaag
gcaagaatccacctcaacggtagcaacggttttgctcagggaggtagccgtggatcagat
atggctgaggagagcttgctgcaggtctttatcaagaacacatatgccccacgcctgctt
ggaaagaaggttaagcttgctgttgtcacaatcttccttgggatgtttgcaggaggtttg
gccctcttgcctaagattcaacttggccttgaccagcgagttgctattcctgatggctct
tatctgatcccgtttttcaatgatctatacggatacctggagacaggtccaccagtgtac
tttgtcacacgcgaagttgacgcttccaagcgcaaggaacaacaggcgatatgctcaaga
tttactacctgccaagacctttcgctccccaacacattggagcttgaacggcaaagaccg
gaagtctcttatattgcttcaccagcggcaagttggatcgatgattacttcctctggctg
aacccaatcttcgaagactgctgcgtggaacacggccagacctgcttcgctgatcgcaag
ccggcctggaacacaacattgtacggaatgcccgaagatgaggagttcatccactacctg
aagaagttcctttccagccccactggtgaggagtgtcccttagcaggccaagctgcgtat
ggacaagccgttgtcctggactctaaggaaaaccatatcaagtctacccatttccgaacc
atgcatagtcctttgaggagccaggaagactttatcgccgcttactctgctgctcgccgc
attgcctctgatatcggagaaaggaccggcgtggatgtattcccatacagcgtcttctat
atcttctttgaccagtatctcagcatcgtaccgttgacggccggcttgttgtgtgctgct
gttggtatcatctttgtcgttgcatctgtactcttgggctcagcgctcacggcgcttgtg
gtatctgttacagttgtgatgagcgttgtggacattatgggcagcatggctttgttcaat
gtttccttgaacgccgtttcactcgtcaacctcatcatctgtgtcggtatctcggtcgag
ttctgtgctcacattgcacgggctttcatgtatccatcgcgcaccgtgatggagggcaat
agcaatgccttccgtggccgtgatgctcgagcttggactgctcttgtcaatgtcggtggg
tctgtgttctctggtatcacagtcactaaacttttgggtgtttctgtgctcgcctttaca
cgatccaagatttttgaaatctactacttccgagtttggctgtctctggtcattttcgcc
ggccttcatgccctggttttcttgcccgtcgctctgagtatcgctggaggccaaggttat
gttgacccagagagcgaaggaactgctgcacaagacttgaccgataggaggtggagagcc
ttcagggttaacgacaacagtgactcagaggatgagttttag
>Fp38
atgcatcaatccattgtatctcagcttggagctgcggccgtgtttttcgctggcctaggc
ttcgctgagcaatatacaccgaaacacgaagccggacgatgcgctttccgtggccattgt
ggcaagcagagctttttcggaaaagaacttccatgtgtcgacaatggaccggctgaggat
cctgatgaagaacttcgtaatgaactcgtcggcctttgtggcgagaagtggaggactgga
cctgtttgctgtacccttgatcaagtcaaatcactcaagtctgagctcggtactccaaac
acactcatcggctcttgccctgcatgcaaagacaacttctttaatctcttttgcacattc
acatgctctcctgaccaatccaccttcatcaatattaccgactctgctcccaaaaacggc
aagaaccttgtaacagagctcgaccaccttgtgtctgaaaaatatggctccggtttctat
gacagttgcaaggaagtcaagtttggcggcgcaaactccaaggccatggacctgattggt
ggcggtgctaagaactataccgagatgctcaaattcctcggagacaagaagcctttcgct
ggttctcccttccaaatcaacttcccgacacaggaaaaggtccccgagcttgaacctgtg
gacatgaagccgaaaaagtgcaacgacgaggaccccgattaccgttgtgtctgtgttgat
tgcccagaggtatgccctaagcttcccgaagtcaaggactccaagtcttgcaaagtagga
ctcctaccatgcctctcatttgcttccatattcgtttatggtgttcttttgtctaccttg
atcctggcagtcgttggccatattgcctaccaaaagtactcgcagcatcgcgtcgaaagg
acaagactgctccacgaatcttctcatagcgacgacgaagacgaaggtggaccggttgat
acagaggcgatgcgtgagcgccctaccaagagatactgggtcaacgaccgatgtgacaga
gccttttaccagcttggtcacattgcagctcgcttccccggatggtgtattggtctcagt
ctactctttgttgcaatccttagtgttggcttgttccgcttcgacctcgagaaagaacct
gctcgtctttgggtgagcccatcttctgctgccgcccaggagaaggcctatttcgacgag
aactttggacccttttaccgtgccgaaaagattttcctcgcaaatgataccaacccatct
ggacccggacctgtactcagttacgataccctgaagtggtggatcgaagtcgaagagagt
gtcaagaagatcgagagccctatttacggcaaatacttccatgatttatgtttcaagccc
tccaacgatgcctgtgtggtgcagtctgtctcagcatactggcacgccaagggtggactg
gaccccgagttttggaaagacgatattcgtgcttgcgcaaagagccctgtcgactgtcgc
ccagacttcggacagcccattgagcccaatatgatttttggtggttatgatgacgatgtt
gtggacgcccatgccattaccgtaacctgggttgttaataatgccaaagaaggaagtgat
gctattgccagggctatcgactgggaaactgctctgcgtgaccgtctgcttgaggtccag
gaagaagccaaagaacgtggccttcgattatctttcaacactgagatcagtctggagcaa
gaacttaacaagtcgacaaacacagatgccaaaatcattgtcatcagctatatcgtcatg
tttgtttatgcttgtatggctctcggtacccctctcaagcatatcttccgcaaccctgcc
gtgcttttggtagagtcaaaggttacccttggtcttgtcggtattctcattgttctcatg
tccatcgccgcgtcgattggtttcttctcatgggttgggctgaaggccacactcatcatt
gtggaagtcattcctttcattgtcctcgctgttggtgttgacaacattttcctgattgtc
cacgagcttgaaagagtcaacatcagcttccctgatcagatggttgaggaaagagttgct
agggctcttggtcgtatgggaccctctattctcttctctgctctcacagaaactgtggca
ttcgctctcggcacagctgttggcatgccggcagtcaggaactttgccgcgtatgctgct
ggtgccgtctttgttaacgcagtgcttcagatgaccatgtttgtctccttcctctctctt
aaccagatgcgggttgaagaccaccggtgtgaactgtggccgtggtggcagatcactaag
gcaagaatccacctcaacggtagcaacggttttgctcagggaggtagccgtggatcagat
atggctgaggagagcttgctgcaggtctttatcaagaacacatatgccccacgcctgctt
ggaaagaaggttaagcttgctgttgtcacaatcttccttgggatgtttgcaggaggtttg
gccctcttgcctaagattcaacttggccttgaccagcgagttgctattcctgatggctct
tatctgatcccgtttttcaatgatctatacggatacctggagacaggtccaccagtgtac
tttgtcacacgcgaagttgacgcttccaagcgcaaggaacaacaggcgatatgctcaaga
tttactacctgccaagacctttcgctccccaacacattggagcttgaacggcaaagaccg
gaagtctcttatattgcttcaccagcggcaagttggatcgatgattacttcctctggctg
aacccaatcttcgaagactgctgcgtggaacacggccagacctgcttcgctgatcgcaag
ccggcctggaacacaacattgtacggaatgcccgaagatgaggagttcatccactacctg
aagaagttcctttccagccccactggtgaggagtgtcccttagcaggccaagctgcgtat
ggacaagccgttgtcctggactctaaggaaaaccatatcaagtctacccatttccgaacc
atgcatagtcctttgaggagccaggaagactttatcgccgcttactctgctgctcgccgc
attgcctctgatatcggagaaaggaccggcgtggatgtattcccatacagcgtcttctat
atcttctttgaccagtatctcagcatcgtaccgttgacggccggcttgttgtgtgctgct
gttggtatcatctttgtcgttgcatctgtactcttgggctcagcgctcacggcgcttgtg
gtatctgttacagttgtgatgagcgttgtggacattatgggcagcatggctttgttcaat
gtttccttgaacgccgtttcactcgtcaacctcatcatctgtgtcggtatctcggtcgag
ttctgtgctcacattgcacgggctttcatgtatccatcgcgcaccgtgatggagggcaat
agcaatgccttccgtggccgtgatgctcgagcttggactgctcttgtcaatgtcggtggg
tctgtgttctctggtatcacagtcactaaacttttgggtgtttctgtgctcgcctttaca
cgatccaagatttttgaaatctactacttccgagtttggctgtctctggtcattttcgcc
ggccttcatgccctggttttcttgcccgtcgctctgagtatcgctggaggccaaggttat
gttgacccagagagcgaaggaactgctgcacaagacttgaccgataggaggtggagagcc
ttcagggttaacgacaacagtgactcagaggatgagttttag
>Fp39
atgcatcaatccattgtatctcagcttggagctgcggccgtgtttttcgctggcctaggc
ttcgctgagcaatatacaccgaaacacgaagccggacgatgcgctttccgtggccattgt
ggcaagcagagctttttcggaaaagaacttccatgtgtcgacaatggaccggctgaggat
cctgatgaagaacttcgtaatgaactcgtcggcctttgtggcgagaagtggaggactgga
cctgtttgctgtacccttgatcaagtcaaatcactcaagtctgagctcggtactccaaac
acactcatcggctcttgccctgcatgcaaagacaacttctttaatctcttttgcacattc
acatgctctcctgaccaatccaccttcatcaatattaccgactctgctcccaaaaacggc
aagaaccttgtaacagagctcgaccaccttgtgtctgaaaaatatggctccggtttctat
gacagttgcaaggaagtcaagtttggcggcgcaaactccaaggccatggacctgattggt
ggcggtgctaagaactataccgagatgctcaaattcctcggagacaagaagcctttcgct
ggttctcccttccaaatcaacttcccgacacaggaaaaggtccccgagcttgaacctgtg
gacatgaagccgaaaaagtgcaacgacgaggaccccgattaccgttgtgtctgtgttgat
tgcccagaggtatgccctaagcttcccgaagtcaaggactccaagtcttgcaaagtagga
ctcctaccatgcctctcatttgcctccatattcgtttatggtgttcttttgtctaccttg
atcctggcagtcgttggccatatcgcctaccaaaagtactcgcagcatcgcgtcgaaagg
acaagactgctccacgaatcttctcatagcgacgacgaagacgaaggtggaccggttgat
acagaggcgatgcgtgagcgccctaccaagagatactgggtcaacgaccgatgtgacaga
gccttttaccagcttggtcacattgcagctcgcttccccggatggtgtattggtctcagt
ctactctttgttgcaatccttagtgttggcttgttccgcttcgacctcgagaaagaacct
gctcgtctttgggtgagcccatcttctgctgccgcccaggagaaggcctatttcgacgag
aactttggacccttttaccgtgccgaaaagattttcctcgcaaatgataccaacccatct
ggacccggacctgtactcagttacgataccctgaagtggtggatcgaagtcgaagagagt
gtcaagaagatcgagagccctatttacggcaaatacttccaggatttatgtttcaagccc
tccaacgatgcctgtgtggtgcagtctgtctcagcatactggcacgccaagggtggactg
gaccccgagttttggaaagacgatattcgtgcttgcgcaaagagccctgtcgactgtcgc
ccagacttcggacagcccattgagcccaatatgatttttggtggttatgatgacgatgtt
gtggacgcccatgccattaccgtaacctgggttgttaataatgccaaagaaggaagtgat
gctattgccagggctatcgactgggaaactgctctgcgtgaccgtctgcttgaggtccag
gaagaagccaaagaacgtggccttcgattatctttcaacactgagatcagtctggagcaa
gaacttaacaagtcgacaaacacagatgccaagatcattgtcatcagctatatcgtcatg
tttgtttatgcttgtatggctctcggtacccctctcaagcatatcttccgcaaccctgcc
gtgcttttggtagagtcaaaggttacccttggtcttgtcggtattctcattgttctcatg
tccatcgccgcgtcgattggtttcttctcatgggttgggctgaaggccacactcatcatt
gtggaagtcattcctttcattgtcctcgctgttggtgttgacaacattttcctgattgtc
cacgagcttgaaagagtcaacatcagcttccctgatcagatggttgaggaaagagttgct
agggctcttggtcgtatgggaccctctattctcttctctgctctcacggaaactgtggca
ttcgccctcggcacagctgttggcatgccggcagtcaggaactttgccgcgtatgctgct
ggtgccgtctttgttaacgcagtgcttcagatgaccatgtttgtctccttcctctctctt
aaccagatgcgggttgaagaccaccggtgtgaactgtggccgtggtggcagatcactaag
gcaagaatccacctcaacggtagcaacggttttgctcagggaggtagccgtggatcagat
atggctgaggagagcttgctgcaggtctttatcaagaacacgtatgccccacgcctgctt
ggaaagaaggttaagcttgctgttgtcacaatcttccttgggatgtttgcagggggtttg
gccctcttgcctaagattcaacttggccttgaccagcgagttgctattcctgatggctct
tatctgatcccgtttttcaatgatctatacgggtacctggagacaggtccaccagtgtac
tttgtcacacgcgaagttgacgcttccaagcgcaaggaacaacaggcgatatgctcaaga
tttactacctgccaagatctttcgctccccaacacattggagcttgaacgacaaagaccg
gaagtctcttatattgcttcaccagcggcaagttggatcgatgattacttcctctggctg
aacccaatcttcgaagactgctgcgtggaacacggccagacctgcttcgctgatcgcaag
ccggcctggaacacaacattgtacggaatgcccgaagatgaggagttcatccactacctg
aagaagttcctttctagccccactggtgaggagtgtcccttagcaggccaagctgcgtat
ggacaagccgttgtcctggactctaaggaaaaccatatcaagtctacccatttccgaacc
atgcatagtcctttgaggagccaggaagactttatcgccgcttactctgctgctcgccgc
attgcctctgatatcggagaaaggaccggcgtggatgtattcccatacagcgtcttctat
atcttctttgaccagtatctcagcatcgtaccgttgacggccggcttgttgtgtgctgct
gttggtatcatctttgtcgttgcatctgtactcttgggctcagcgctcacggcgcttgtg
gtatctgttacagttgtgatgagcgttgtggacattatgggcagcatggctttgttcaat
gtttccttgaacgccgtttcactcgtcaacctcatcatctgtgtcggtatctcggtcgag
ttctgtgctcacattgcacgggctttcatgtatccatcgcgcaccgtgatggagggcaat
agcaatgccttccgtggccgtgatgctcgagcttggactgctcttgtcaatgtcggtggg
tctgtgttctctggtatcacagtcactaaacttttgggtgtttctgtgctcgcctttaca
cgatccaagatttttgaaatctactacttccgagtttggctgtctctggtcattttcgcc
ggccttcatgccctggttttcttgcccgtcgctctgagtatcgctggaggccaaggttat
gttgacccagagagcgaaggaactgctgcacaagacttgaccgataggaggtggagagcc
atcagggttaacgacaacagtgactcagaggatgagttttag
>Fp42
atgcatcaatccattgtatctcagcttggagctgcggccgtgtttttcgctggcctaggc
ttcgctgagcaatatacaccgaaacacgaagccggacgatgcgctttccgtggccattgt
ggcaagcagagctttttcggaaaagaacttccatgtgtcgacaatggaccggctgaggat
cctgatgaagaacttcgtaatgaactcgtcggcctttgtggcgagaagtggaggactgga
cctgtttgctgtacccttgatcaagtcaaatcactcaagtctgagctcggtactccaaac
acactcatcggctcttgccctgcatgcaaagacaacttctttaatctcttttgcacattc
acatgctctcctgaccaatccaccttcatcaatattaccgactctgctcccaaaaacggc
aagaaccttgtaacagagctcgaccaccttgtgtctgaaaaatatggctccggtttctat
gacagttgcaaggaagtcaagtttggcggcgcaaactccaaggccatggacctgattggt
ggcggtgctaagaactatactgagatgctcaaattcctcggagacaagaagcctttcgct
ggttctcccttccaaatcaacttcccgacacaggaaaaggtccccgagcttgaacctgtg
gacatgaagccgaaaaagtgcaacgacgaggaccccgattaccgttgtgtctgtgttgat
tgcccagaggtatgccctaagcttcccgaagtcaaggactccaagtcttgcaaagtagga
ctcctaccatgcctctcatttgcttccatattcgtttatggtgttcttttgtctaccttg
atcctggcagtcgttggccatattgcctaccaaaagtactcgcagcatcgcgtcgaaagg
acaagactgctccacgaatcttctcatagcgacgacgaagacgaaggtggaccggttgat
acagaggcgatgcgtgagcgccctaccaagagatactgggtcaacgaccgatgtgacaga
gccttttaccagcttggtcacattgcagctcgcttccccggatggtgtattggtctcagt
ctactctttgttgcaatccttagtgttggcttgttccgcttcgacctcgagaaagaacct
gctcgtctttgggtgagcccatcttctgctgccgcccaggagaaggcctatttcgacgag
aactttggacccttttaccgtgccgaaaagattttcctcgcaaatgataccaacccatct
ggacccggacctgtactcagttacgataccctgaagtggtggatcgaagtcgaagagagt
gtcaagaagatcgagagccctatttacggcaaatacttccatgatttatgtttcaagccc
tccaacgatgcctgtgtggtgcagtctgtctcagcatactggcacgccaagggtggactg
gaccccgagttttggaaagacgatattcgtgcttgcgcaaagagccctgtcgactgtcgc
ccagacttcggacagcccattgagcccaatatgatttttggtggttatgatgacgatgtt
gtggacgcccatgccattaccgtaacctgggttgttaataatgccaaagaaggaagtgat
gctattgccagggctatcgactgggaaactgctctgcgtgaccgtctgcttgaggtccag
gaagaagccaaagaacgtggccttcgattatctttcaacactgagatcagtctggagcaa
gaacttaacaagtcgacaaacacagatgccaaaatcattgtcatcagctatatcgtcatg
tttgtttatgcttgtatggctctcggtacccctctcaagcatatcttccgcaaccctgcc
gtgcttttggtagagtcaaaggttacccttggtcttgtcggtattctcattgttctcatg
tccatcgccgcgtcgattggtttcttctcatgggttgggctgaaggccacactcatcatt
gtggaagtcattcctttcattgtcctcgctgttggtgttgacaacattttcctgattgtc
cacgagcttgaaagagtcaacatcagcttccctgatcagatggttgaggaaagagttgct
agggctcttggtcgtatgggaccctctattctcttctctgctctcacagaaactgtggca
ttcgctctcggcacagctgttggcatgccggcagtcaggaactttgccgcgtatgctgct
ggtgccgtctttgttaacgcagtgcttcagatgaccatgtttgtctccttcctctctctt
aaccagatgcgggttgaagaccaccggtgtgaactgtggccgtggtggcagatcactaag
gcaagaatccacctcaacggtagcaacggttttgctcagggaggtagccgtggatcagat
atggctgaggagagcttgctgcaggtctttatcaagaacacatatgccccacgcctgctt
ggaaagaaggttaagcttgctgttgtcacaatcttccttgggatgtttgcaggaggtttg
gccctcttgcctaagattcaacttggccttgaccagcgagttgctattcctgatggctct
tatctgatcccgtttttcaatgatctatacggatacctggagacaggtccaccagtgtac
tttgtcacacgcgaagttgacgcttccaagcgcaaggaacaacaggcgatatgctcaaga
tttactacctgccaagacctttcgctccccaacacattggagcttgaacggcaaagaccg
gaagtctcttatattgcttcaccagcggcaagttggatcgatgattacttcctctggctg
aacccaatcttcgaagactgctgcgtggaacacggccagacctgcttcgctgatcgcaag
ccggcctggaacacaacattgtacggaatgcccgaagatgaggagttcatccactacctg
aagaagttcctttccagccccactggtgaggagtgtcccttagcaggccaagctgcgtat
ggacaagccgttgtcctggactctaaggaaaaccatatcaagtctacccatttccgaacc
atgcatagtcctttgaggagccaggaagactttatcgccgcttactctgctgctcgccgc
attgcctctgatatcggagaaaggaccggcgtggatgtattcccatacagcgtcttctat
atcttctttgaccagtatctcagcatcgtaccgttgacggccggcttgttgtgtgctgct
gttggtatcatctttgtcgttgcatctgtactcttgggctcagcgctcacggcgcttgtg
gtatctgttacagttgtgatgagcgttgtggacattatgggcagcatggctttgttcaat
gtttccttgaacgccgtttcactcgtcaacctcatcatctgtgtcggtatctcggtcgag
ttctgtgctcacattgcacgggctttcatgtatccatcgcgcaccgtgatggagggcaat
agcaatgccttccgtggccgtgatgctcgagcttggactgctcttgtcaatgtcggtggg
tctgtgttctctggtatcacagtcactaaacttttgggtgtttctgtgctcgcctttaca
cgatccaagatttttgaaatctactacttccgagtttggctgtctctggtcattttcgcc
ggccttcatgccctggttttcttgcccgtcgctctgagtatcgctggaggccaaggttat
gttgacccagagagcgaaggaactgctgcacaagacttgaccgataggaggtggagagcc
ttcagggttaacgacaacagtgactcagaggatgagttttag
>Fp44
atgcatcaatccattgtatctcagcttggagctgcggccgtgtttttcgctggcctaggc
ttcgctgagcaatatacaccgaaacacgaagccggacgatgcgctttccgtggccattgt
ggcaagcagagctttttcggaaaagaacttccatgtgtcgacaatggaccggctgaggat
cctgatgaagaacttcgtaatgaactcgtcggcctttgtggcgagaagtggaggactgga
cctgtttgctgtacccttgatcaagtcaaatcactcaagtctgagctcggtactccaaac
acactcatcggctcttgccctgcatgcaaagacaacttctttaatctcttttgcacattc
acatgctctcctgaccaatccaccttcatcaatattaccgactctgctcccaaaaacggc
aagaaccttgtaacagagctcgaccaccttgtgtctgaaaaatatggctccggtttctat
gacagttgcaaggaagtcaagtttggcggcgcaaactccaaggccatggacctgattggt
ggcggtgctaagaactataccgagatgctcaaattcctcggagacaagaagcctttcgct
ggttctcccttccaaatcaacttcccgacacaggaaaaggtccccgagcttgaacctgtg
gacatgaagccgaaaaagtgcaacgacgaggaccccgattaccgttgtgtctgtgttgat
tgcccagaggtatgccctaagcttcccgaagtcaaggactccaagtcttgcaaagtagga
ctcctaccatgcctctcatttgcttccatattcgtttatggtgttcttttgtctaccttg
atcctggcagtcgttggccatattgcctaccaaaagtactcgcagcatcgcgtcgaaagg
acaagactgctccacgaatcttctcatagcgacgacgaagacgaaggtggaccggttgat
acagaggcgatgcgtgagcgccctaccaagagatactgggtcaacgaccgatgtgacaga
gccttttaccagcttggtcacattgcagctcgcttccccggatggtgtattggtctcagt
ctactctttgttgcaatccttagtgttggcttgttccgcttcgacctcgagaaagaacct
gctcgtctttgggtgagcccatcttctgctgccgcccaggagaaggcctatttcgacgag
aactttggacccttttaccgtgccgaaaagattttcctcgcaaatgataccaacccatct
ggacccggacctgtactcagttacgataccctgaagtggtggatcgaagtcgaagagagt
gtcaagaagatcgagagccctatttacggcaaatacttccatgatttatgtttcaagccc
tccaacgatgcctgtgtggtgcagtctgtctcagcatactggcacgccaagggtggactg
gaccccgagttttggaaagacgatattcgtgcttgcgcaaagagccctgtcgactgtcgc
ccagacttcggacagcccattgagcccaatatgatttttggtggttatgatgacgatgtt
gtggacgcccatgccattaccgtaacctgggttgttaataatgccaaagaaggaagtgat
gctattgccagggctatcgactgggaaactgctctgcgtgaccgtctgcttgaggtccag
gaagaagccaaagaacgtggccttcgattatctttcaacactgagatcagtctggagcaa
gaacttaacaagtcgacaaacacagatgccaaaatcattgtcatcagctatatcgtcatg
tttgtttatgcttgtatggctctcggtacccctctcaagcatatcttccgcaaccctgcc
gtgcttttggtagagtcaaaggttacccttggtcttgtcggtattctcattgttctcatg
tccatcgccgcgtcgattggtttcttctcatgggttgggctgaaggccacactcatcatt
gtggaagtcattcctttcattgtcctcgctgttggtgttgacaacattttcctgattgtc
cacgagcttgaaagagtcaacatcagcttccctgatcagatggttgaggaaagagttgct
agggctcttggtcgtatgggaccctctattctcttctctgctctcacagaaactgtggca
ttcgctctcggcacagctgttggcatgccggcagtcaggaactttgccgcgtatgctgct
ggtgccgtctttgttaacgcagtgcttcagatgaccatgtttgtctccttcctctctctt
aaccagatgcgggttgaagaccaccggtgtgaactgtggccgtggtggcagatcactaag
gcaagaatccacctcaacggtagcaacggttttgctcagggaggtagccgtggatcagat
atggctgaggagagcttgctgcaggtctttatcaagaacacatatgccccacgcctgctt
ggaaagaaggttaagcttgctgttgtcacaatcttccttgggatgtttgcaggaggtttg
gccctcttgcctaagattcaacttggccttgaccagcgagttgctattcctgatggctct
tatctgatcccgtttttcaatgatctatacggatacctggagacaggtccaccagtgtac
tttgtcacacgcgaagttgacgcttccaagcgcaaggaacaacaggcgatatgctcaaga
tttactacctgccaagacctttcgctccccaacacattggagcttgaacggcaaagaccg
gaagtctcttatattgcttcaccagcggcaagttggatcgatgattacttcctctggctg
aacccaatcttcgaagactgctgcgtggaacacggccagacctgcttcgctgatcgcaag
ccggcctggaacacaacattgtacggaatgcccgaagatgaggagttcatccactacctg
aagaagttcctttccagccccactggtgaggagtgtcccttagcaggccaagctgcgtat
ggacaagccgttgtcctggactctaaggaaaaccatatcaagtctacccatttccgaacc
atgcatagtcctttgaggagccaggaagactttatcgccgcttactctgctgctcgccgc
attgcctctgatatcggagaaaggaccggcgtggatgtattcccatacagcgtcttctat
atcttctttgaccagtatctcagcatcgtaccgttgacggccggcttgttgtgtgctgct
gttggtatcatctttgtcgttgcatctgtactcttgggctcagcgctcacggcgcttgtg
gtatctgttacagttgtgatgagcgttgtggacattatgggcagcatggctttgttcaat
gtttccttgaacgccgtttcactcgtcaacctcatcatctgtgtcggtatctcggtcgag
ttctgtgctcacattgcacgggctttcatgtatccatcgcgcaccgtgatggagggcaat
agcaatgccttccgtggccgtgatgctcgagcttggactgctcttgtcaatgtcggtggg
tctgtgttctctggtatcacagtcactaaacttttgggtgtttctgtgctcgcctttaca
cgatccaagatttttgaaatctactacttccgagtttggctgtctctggtcattttcgcc
ggccttcatgccctggttttcttgcccgtcgctctgagtatcgctggaggccaaggttat
gttgacccagagagcgaaggaactgctgcacaagacttgaccgataggaggtggagagcc
ttcagggttaacgacaacagtgactcagaggatgagttttag
>Fp49
atgcatcaatccattgtatctcagcttggagctgcggccgtgtttttcgctggcctaggc
ttcgctgagcaatatacaccgaaacacgaagccggacgatgcgctttccgtggccattgt
ggcaagcagagctttttcggaaaagaacttccatgtgtcgacaatggaccggctgaggat
cctgatgaagaacttcgtaatgaactcgtcggcctttgtggcgagaagtggaggactgga
cctgtttgctgtacccttgatcaagtcaaatcactcaagtctgagctcggtactccaaac
acactcatcggctcttgccctgcatgcaaagacaacttctttaatctcttttgcacattc
acatgctctcctgaccaatccaccttcatcaatattaccgactctgctcccaaaaacggc
aagaaccttgtaacagagctcgaccaccttgtgtctgaaaaatatggctccggtttctat
gacagttgcaaggaagtcaagtttggcggcgcaaactccaaggccatggacctgattggt
ggcggtgctaagaactataccgagatgctcaaattcctcggagacaagaagcctttcgct
ggttctcccttccaaatcaacttcccgacacaggaaaaggtccccgagcttgaacctgtg
gacatgaagccgaaaaagtgcaacgacgaggaccccgattaccgttgtgtctgtgttgat
tgcccagaggtatgccctaagcttcccgaagtcaaggactccaagtcttgcaaagtagga
ctcctaccatgcctctcatttgcttccatattcgtttatggtgttcttttgtctaccttg
atcctggcagtcgttggccatattgcctaccaaaagtactcgcagcatcgcgtcgaaagg
acaagactgctccacgaatcttctcatagcgacgacgaagacgaaggtggaccggttgat
acagaggcgatgcgtgagcgccctaccaagagatactgggtcaacgaccgatgtgacaga
gccttttaccagcttggtcacattgcagctcgcttccccggatggtgtattggtctcagt
ctactctttgttgcaatccttagtgttggcttgttccgcttcgacctcgagaaagaacct
gctcgtctttgggtgagcccatcttctgctgccgcccaggagaaggcctatttcgacgag
aactttggacccttttaccgtgccgaaaagattttcctcgcaaatgataccaacccatct
ggacccggacctgtactcagttacgataccctgaagtggtggatcgaagtcgaagagagt
gtcaagaagatcgagagccctatttacggcaaatacttccatgatttatgtttcaagccc
tccaacgatgcctgtgtggtgcagtctgtctcagcatactggcacgccaagggtggactg
gaccccgagttttggaaagacgatattcgtgcttgcgcaaagagccctgtcgactgtcgc
ccagacttcggacagcccattgagcccaatatgatttttggtggttatgatgacgatgtt
gtggacgcccatgccattaccgtaacctgggttgttaataatgccaaagaaggaagtgat
gctattgccagggctatcgactgggaaactgctctgcgtgaccgtctgcttgaggtccag
gaagaagccaaagaacgtggccttcgattatctttcaacactgagatcagtctggagcaa
gaacttaacaagtcgacaaacacagatgccaaaatcattgtcatcagctatatcgtcatg
tttgtttatgcttgtatggctctcggtacccctctcaagcatatcttccgcaaccctgcc
gtgcttttggtagagtcaaaggttacccttggtcttgtcggtattctcattgttctcatg
tccatcgccgcgtcgattggtttcttctcatgggttgggctgaaggccacactcatcatt
gtggaagtcattcctttcattgtcctcgctgttggtgttgacaacattttcctgattgtc
cacgagcttgaaagagtcaacatcagcttccctgatcagatggttgaggaaagagttgct
agggctcttggtcgtatgggaccctctattctcttctctgctctcacagaaactgtggca
ttcgctctcggcacagctgttggcatgccggcagtcaggaactttgccgcgtatgctgct
ggtgccgtctttgttaacgcagtgcttcagatgaccatgtttgtctccttcctctctctt
aaccagatgcgggttgaagaccaccggtgtgaactgtggccgtggtggcagatcactaag
gcaagaatccacctcaacggtagcaacggttttgctcagggaggtagccgtggatcagat
atggctgaggagagcttgctgcaggtctttatcaagaacacatatgccccacgcctgctt
ggaaagaaggttaagcttgctgttgtcacaatcttccttgggatgtttgcaggaggtttg
gccctcttgcctaagattcaacttggccttgaccagcgagttgctattcctgatggctct
tatctgatcccgtttttcaatgatctatacggatacctggagacaggtccaccagtgtac
tttgtcacacgcgaagttgacgcttccaagcgcaaggaacaacaggcgatatgctcaaga
tttactacctgccaagacctttcgctccccaacacattggagcttgaacggcaaagaccg
gaagtctcttatattgcttcaccagcggcaagttggatcgatgattacttcctctggctg
aacccaatcttcgaagactgctgcgtggaacacggccagacctgcttcgctgatcgcaag
ccggcctggaacacaacattgtacggaatgcccgaagatgaggagttcatccactacctg
aagaagttcctttccagccccactggtgaggagtgtcccttagcaggccaagctgcgtat
ggacaagccgttgtcctggactctaaggaaaaccatatcaagtctacccatttccgaacc
atgcatagtcctttgaggagccaggaagactttatcgccgcttactctgctgctcgccgc
attgcctctgatatcggagaaaggaccggcgtggatgtattcccatacagcgtcttctat
atcttctttgaccagtatctcagcatcgtaccgttgacggccggcttgttgtgtgctgct
gttggtatcatctttgtcgttgcatctgtactcttgggctcagcgctcacggcgcttgtg
gtatctgttacagttgtgatgagcgttgtggacattatgggcagcatggctttgttcaat
gtttccttgaacgccgtttcactcgtcaacctcatcatctgtgtcggtatctcggtcgag
ttctgtgctcacattgcacgggctttcatgtatccatcgcgcaccgtgatggagggcaat
agcaatgccttccgtggccgtgatgctcgagcttggactgctcttgtcaatgtcggtggg
tctgtgttctctggtatcacagtcactaaacttttgggtgtttctgtgctcgcctttaca
cgatccaagatttttgaaatctactacttccgagtttggctgtctctggtcattttcgcc
ggccttcatgccctggttttcttgcccgtcgctctgagtatcgctggaggccaaggttat
gttgacccagagagcgaaggaactgctgcacaagacttgaccgataggaggtggagagcc
ttcagggttaacgacaacagtgactcagaggatgagttttag
>Fp50
atgcatcaatccattgtatctcagcttggagctgcggccgtgtttttcgctggcctaggc
ttcgctgagcaatatacaccgaaacacgaagccggacgatgcgctttccgtggccattgt
ggcaagcagagctttttcggaaaagaacttccatgtgtcgacaatggaccggctgaggat
cctgatgaagaacttcgtaatgaactcgtcggcctttgtggcgagaagtggaggactgga
cctgtttgctgtacccttgatcaagtcaaatcactcaagtctgagctcggtactccaaac
acactcatcggctcttgccctgcatgcaaagacaacttctttaatctcttttgcacattc
acatgctctcctgaccaatccaccttcatcaatattaccgactctgctcccaaaaacggc
aagaaccttgtaacagagctcgaccaccttgtgtctgaaaaatatggctccggtttctat
gacagttgcaaggaagtcaagtttggcggcgcaaactccaaggccatggacctgattggt
ggcggtgctaagaactataccgagatgctcaaattcctcggagacaagaagcctttcgct
ggttctcccttccaaatcaacttcccgacacaggaaaaggtccccgagcttgaacctgtg
gacatgaagccgaaaaagtgcaacgacgaggaccccgattaccgttgtgtctgtgttgat
tgcccagaggtatgccctaagcttcccgaagtcaaggactccaagtcttgcaaagtagga
ctcctaccatgcctctcatttgcctccatattcgtttatggtgttcttttgtctaccttg
atcctggcagtcgttggccatatcgcctaccaaaagtactcgcagcatcgcgtcgaaagg
acaagactgctccacgaatcttctcatagcgacgacgaagacgaaggtggaccggttgat
acagaggcgatgcgtgagcgccctaccaagagatactgggtcaacgaccgatgtgacaga
gccttttaccagcttggtcacattgcagctcgcttccccggatggtgtattggtctcagt
ctactctttgttgcaatccttagtgttggcttgttccgcttcgacctcgagaaagaacct
gctcgtctttgggtgagcccatcttctgctgccgcccaggagaaggcctatttcgacgag
aactttggacccttttaccgtgccgaaaagattttcctcgcaaatgataccaacccatct
ggacccggacctgtactcagttacgataccctgaagtggtggatcgaagtcgaagagagt
gtcaagaagatcgagagccctatttacggcaaatacttccaggatttatgtttcaagccc
tccaacgatgcctgtgtggtgcagtctgtctcagcatactggcacgccaagggtggactg
gaccccgagttttggaaagacgatattcgtgcttgcgcaaagagccctgtcgactgtcgc
ccagacttcggacagcccattgagcccaatatgatttttggtggttatgatgacgatgtt
gtggacgcccatgccattaccgtaacctgggttgttaataatgccaaagaaggaagtgat
gctattgccagggctatcgactgggaaactgctctgcgtgaccgtctgcttgaggtccag
gaagaagccaaagaacgtggccttcgattatctttcaacactgagatcagtctggagcaa
gaacttaacaagtcgacaaacacagatgccaagatcattgtcatcagctatatcgtcatg
tttgtttatgcttgtatggctctcggtacccctctcaagcatatcttccgcaaccctgcc
gtgcttttggtagagtcaaaggttacccttggtcttgtcggtattctcattgttctcatg
tccatcgccgcgtcgattggtttcttctcatgggttgggctgaaggccacactcatcatt
gtggaagtcattcctttcattgtcctcgctgttggtgttgacaacattttcctgattgtc
cacgagcttgaaagagtcaacatcagcttccctgatcagatggttgaggaaagagttgct
agggctcttggtcgtatgggaccctctattctcttctctgctctcacggaaactgtggca
ttcgccctcggcacagctgttggcatgccggcagtcaggaactttgccgcgtatgctgct
ggtgccgtctttgttaacgcagtgcttcagatgaccatgtttgtctccttcctctctctt
aaccagatgcgggttgaagaccaccggtgtgaactgtggccgtggtggcagatcactaag
gcaagaatccacctcaacggtagcaacggttttgctcagggaggtagccgtggatcagat
atggctgaggagagcttgctgcaggtctttatcaagaacacgtatgccccacgcctgctt
ggaaagaaggttaagcttgctgttgtcacaatcttccttgggatgtttgcagggggtttg
gccctcttgcctaagattcaacttggccttgaccagcgagttgctattcctgatggctct
tatctgatcccgtttttcaatgatctatacgggtacctggagacaggtccaccagtgtac
tttgtcacacgcgaagttgacgcttccaagcgcaaggaacaacaggcgatatgctcaaga
tttactacctgccaagatctttcgctccccaacacattggagcttgaacgacaaagaccg
gaagtctcttatattgcttcaccagcggcaagttggatcgatgattacttcctctggctg
aacccaatcttcgaagactgctgcgtggaacacggccagacctgcttcgctgatcgcaag
ccggcctggaacacaacattgtacggaatgcccgaagatgaggagttcatccactacctg
aagaagttcctttctagccccactggtgaggagtgtcccttagcaggccaagctgcgtat
ggacaagccgttgtcctggactctaaggaaaaccatatcaagtctacccatttccgaacc
atgcatagtcctttgaggagccaggaagactttatcgccgcttactctgctgctcgccgc
attgcctctgatatcggagaaaggaccggcgtggatgtattcccatacagcgtcttctat
atcttctttgaccagtatctcagcatcgtaccgttgacggccggcttgttgtgtgctgct
gttggtatcatctttgtcgttgcatctgtactcttgggctcagcgctcacggcgcttgtg
gtatctgttacagttgtgatgagcgttgtggacattatgggcagcatggctttgttcaat
gtttccttgaacgccgtttcactcgtcaacctcatcatctgtgtcggtatctcggtcgag
ttctgtgctcacattgcacgggctttcatgtatccatcgcgcaccgtgatggagggcaat
agcaatgccttccgtggccgtgatgctcgagcttggactgctcttgtcaatgtcggtggg
tctgtgttctctggtatcacagtcactaaacttttgggtgtttctgtgctcgcctttaca
cgatccaagatttttgaaatctactacttccgagtttggctgtctctggtcattttcgcc
ggccttcatgccctggttttcttgcccgtcgctctgagtatcgctggaggccaaggttat
gttgacccagagagcgaaggaactgctgcacaagacttgaccgataggaggtggagagcc
atcagggttaacgacaacagtgactcagaggatgagttttag
>Fp51
atgcatcaatccattgtatctcagcttggagctgcggccgtgtttttcgctggcctaggc
ttcgctgagcaatatacaccgaaacacgaagccggacgatgcgctttccgtggccattgt
ggcaagcagagctttttcggaaaagaacttccatgtgtcgacaatggaccggctgaggat
cctgatgaagaacttcgtaatgaactcgtcggcctttgtggcgagaagtggaggactgga
cctgtttgctgtacccttgatcaagtcaaatcactcaagtctgagctcggtactccaaac
acactcatcggctcttgccctgcatgcaaagacaacttctttaatctcttttgcacattc
acatgctctcctgaccaatccaccttcatcaatattaccgactctgctcccaaaaacggc
aagaaccttgtaacagagctcgaccaccttgtgtctgaaaaatatggctccggtttctat
gacagttgcaaggaagtcaagtttggcggcgcaaactccaaggccatggacctgattggt
ggcggtgctaagaactataccgagatgctcaaattcctcggagacaagaagcctttcgct
ggttctcccttccaaatcaacttcccgacacaggaaaaggtccccgagcttgaacctgtg
gacatgaagccgaaaaagtgcaacgacgaggaccccgattaccgttgtgtctgtgttgat
tgcccagaggtatgccctaagcttcccgaagtcaaggactccaagtcttgcaaagtagga
ctcctaccatgcctctcatttgcctccatattcgtttatggtgttcttttgtctaccttg
atcctggcagtcgttggccatatcgcctaccaaaagtactcgcagcatcgcgtcgaaagg
acaagactgctccacgaatcttctcatagcgacgacgaagacgaaggtggaccggttgat
acagaggcgatgcgtgagcgccctaccaagagatactgggtcaacgaccgatgtgacaga
gccttttaccagcttggtcacattgcagctcgcttccccggatggtgtattggtctcagt
ctactctttgttgcaatccttagtgttggcttgttccgcttcgacctcgagaaagaacct
gctcgtctttgggtgagcccatcttctgctgccgcccaggagaaggcctatttcgacgag
aactttggacccttttaccgtgccgaaaagattttcctcgcaaatgataccaacccatct
ggacccggacctgtactcagttacgataccctgaagtggtggatcgaagtcgaagagagt
gtcaagaagatcgagagccctatttacggcaaatacttccaggatttatgtttcaagccc
tccaacgatgcctgtgtggtgcagtctgtctcagcatactggcacgccaagggtggactg
gaccccgagttttggaaagacgatattcgtgcttgcgcaaagagccctgtcgactgtcgc
ccagacttcggacagcccattgagcccaatatgatttttggtggttatgatgacgatgtt
gtggacgcccatgccattaccgtaacctgggttgttaataatgccaaagaaggaagtgat
gctattgccagggctatcgactgggaaactgctctgcgtgaccgtctgcttgaggtccag
gaagaagccaaagaacgtggccttcgattatctttcaacactgagatcagtctggagcaa
gaacttaacaagtcgacaaacacagatgccaagatcattgtcatcagctatatcgtcatg
tttgtttatgcttgtatggctctcggtacccctctcaagcatatcttccgcaaccctgcc
gtgcttttggtagagtcaaaggttacccttggtcttgtcggtattctcattgttctcatg
tccatcgccgcgtcgattggtttcttctcatgggttgggctgaaggccacactcatcatt
gtggaagtcattcctttcattgtcctcgctgttggtgttgacaacattttcctgattgtc
cacgagcttgaaagagtcaacatcagcttccctgatcagatggttgaggaaagagttgct
agggctcttggtcgtatgggaccctctattctcttctctgctctcacggaaactgtggca
ttcgccctcggcacagctgttggcatgccggcagtcaggaactttgccgcgtatgctgct
ggtgccgtctttgttaacgcagtgcttcagatgaccatgtttgtctccttcctctctctt
aaccagatgcgggttgaagaccaccggtgtgaactgtggccgtggtggcagatcactaag
gcaagaatccacctcaacggtagcaacggttttgctcagggaggtagccgtggatcagat
atggctgaggagagcttgctgcaggtctttatcaagaacacgtatgccccacgcctgctt
ggaaagaaggttaagcttgctgttgtcacaatcttccttgggatgtttgcagggggtttg
gccctcttgcctaagattcaacttggccttgaccagcgagttgctattcctgatggctct
tatctgatcccgtttttcaatgatctatacgggtacctggagacaggtccaccagtgtac
tttgtcacacgcgaagttgacgcttccaagcgcaaggaacaacaggcgatatgctcaaga
tttactacctgccaagatctttcgctccccaacacattggagcttgaacgacaaagaccg
gaagtctcttatattgcttcaccagcggcaagttggatcgatgattacttcctctggctg
aacccaatcttcgaagactgctgcgtggaacacggccagacctgcttcgctgatcgcaag
ccggcctggaacacaacattgtacggaatgcccgaagatgaggagttcatccactacctg
aagaagttcctttctagccccactggtgaggagtgtcccttagcaggccaagctgcgtat
ggacaagccgttgtcctggactctaaggaaaaccatatcaagtctacccatttccgaacc
atgcatagtcctttgaggagccaggaagactttatcgccgcttactctgctgctcgccgc
attgcctctgatatcggagaaaggaccggcgtggatgtattcccatacagcgtcttctat
atcttctttgaccagtatctcagcatcgtaccgttgacggccggcttgttgtgtgctgct
gttggtatcatctttgtcgttgcatctgtactcttgggctcagcgctcacggcgcttgtg
gtatctgttacagttgtgatgagcgttgtggacattatgggcagcatggctttgttcaat
gtttccttgaacgccgtttcactcgtcaacctcatcatctgtgtcggtatctcggtcgag
ttctgtgctcacattgcacgggctttcatgtatccatcgcgcaccgtgatggagggcaat
agcaatgccttccgtggccgtgatgctcgagcttggactgctcttgtcaatgtcggtggg
tctgtgttctctggtatcacagtcactaaacttttgggtgtttctgtgctcgcctttaca
cgatccaagatttttgaaatctactacttccgagtttggctgtctctggtcattttcgcc
ggccttcatgccctggttttcttgcccgtcgctctgagtatcgctggaggccaaggttat
gttgacccagagagcgaaggaactgctgcacaagacttgaccgataggaggtggagagcc
atcagggttaacgacaacagtgactcagaggatgagttttag
>Fp59
atgcatcaatccattgtatctcagcttggagctgcggccgtgtttttcgctggcctaggc
ttcgctgagcaatatacaccgaaacacgaagccggacgatgcgctttccgtggccattgt
ggcaagcagagctttttcggaaaagaacttccatgtgtcgacaatggaccggctgaggat
cctgatgaagaacttcgtaatgaactcgtcggcctttgtggcgagaagtggaggactgga
cctgtttgctgtacccttgatcaagtcaaatcactcaagtctgagctcggtactccaaac
acactcatcggctcttgccctgcatgcaaagacaacttctttaatctcttttgcacattc
acatgctctcctgaccaatccaccttcatcaatattaccgactctgctcccaaaaacggc
aagaaccttgtaacagagctcgaccaccttgtgtctgaaaaatatggctccggtttctat
gacagttgcaaggaagtcaagtttggcggcgcaaactccaaggtcatggacctgattggt
ggcggtgctaagaactataccgagatgctcaaattcctcggagacaagaagcctttcgct
ggttctcccttccaaatcaacttcccgacacaggaaaaggtccccgagcttgaacctgtg
gacatgaagccgaaaaagtgcaacgacgaggaccccgattaccgttgtgtctgtgttgat
tgcccagaggtatgccctaagcttcccgaagtcaaggactccaagtcttgcaaagtagga
ctcctaccatgcctctcatttgcttccatattcgtttatggtgttcttttgtctaccttg
atcctggcagtcgttggccatattgcctaccaaaagtactcgcagcatcgcgtcgaaagg
acaagactgctccacgaatcttctcatagcgacgacgaagacgaaggtggaccggttgat
acagaggcgatgcgtgagcgccctaccaagagatactgggtcaacgaccgatgtgacaga
gccttttaccagcttggtcacattgcagctcgcttccccggatggtgtattggtctcagt
ctactctttgttgcaatccttagtgttggcttgttccgcttcgacctcgagaaagaacct
gctcgtctttgggtgagcccatcttctgctgccgcccaggagaaggcctatttcgacgag
aactttggacccttttaccgtgccgaaaagattttcctcgcaaatgataccaacccatct
ggacccggacctgtactcagttacgataccctgaagtggtggatcgaagtcgaagagagt
gtcaagaagatcgagagccctatttacggcaaatacttccatgatttatgtttcaagccc
tccaacgatgcctgtgtggtgcagtctgtctcagcatactggcacgccaagggtggactg
gaccccgagttttggaaagacgatattcgtgcttgcgcaaagagccctgtcgactgtcgc
ccagacttcggacagcccattgagcccaatatgatttttggtggttatgatgacgatgtt
gtggacgcccatgccattaccgtaacctgggttgttaataatgccaaagaaggaagtgat
gctattgccagggctatcgactgggaaactgctctgcgtgaccgtctgcttgaggtccag
gaagaagccaaagaacgtggccttcgattatctttcaacactgagatcagtctggagcaa
gaacttaacaagtcgacaaacacagatgccaaaatcattgtcatcagctatatcgtcatg
tttgtttatgcttgtatggctctcggtacccctctcaagcatatcttccgcaaccctgcc
gtgcttttggtagagtcaaaggttacccttggtcttgtcggtattctcattgttctcatg
tccatcgccgcgtcgattggtttcttctcatgggttgggctgaaggccacactcatcatt
gtggaagtcattcctttcattgtcctcgctgttggtgttgacaacattttcctgattgtc
cacgagcttgaaagagtcaacatcagcttccctgatcagatggttgaggaaagagttgct
agggctcttggtcgtatgggaccctctattctcttctctgctctcacagaaactgtggca
ttcgctctcggcacagctgttggcatgccggcagtcaggaactttgccgcgtatgctgct
ggtgccgtctttgttaacgcagtgcttcagatgaccatgtttgtctccttcctctctctt
aaccagatgcgggttgaagaccaccggtgtgaactgtggccgtggtggcagatcactaag
gcaagaatccacctcaacggtagcaacggttttgctcagggaggtagccgtggatcagat
atggctgaggagagcttgctgcaggtctttatcaagaacacatatgccccacgcctgctt
ggaaagaaggttaagcttgctgttgtcacaatcttccttgggatgtttgcaggaggtttg
gccctcttgcctaagattcaacttggccttgaccagcgagttgctattcctgatggctct
tatctgatcccgtttttcaatgatctatacggatacctggagacaggtccaccagtgtac
tttgtcacacgcgaagttgacgcttccaagcgcaaggaacaacaggcgatatgctcaaga
tttactacctgccaagacctttcgctccccaacacattggagcttgaacggcaaagaccg
gaagtctcttatattgcttcaccagcggcaagttggatcgatgattacttcctctggctg
aacccaatcttcgaagactgctgcgtggaacacggccagacctgcttcgctgatcgcaag
ccggcctggaacacaacattgtacggaatgcccgaagatgaggagttcatccactacctg
aagaagttcctttccagccccactggtgaggagtgtcccttagcaggccaagctgcgtat
ggacaagccgttgtcctggactctaaggaaaaccatatcaagtctacccatttccgaacc
atgcatagtcctttgaggagccaggaagactttatcgccgcttactctgctgctcgccgc
attgcctctgatatcggagaaaggaccggcgtggatgtattcccatacagcgtcttctat
atcttctttgaccagtatctcagcatcgtaccgttgacggccggcttgttgtgtgctgct
gttggtatcatctttgtcgttgcatctgtactcttgggctcagcgctcacggcgcttgtg
gtatctgttacagttgtgatgagcgttgtggacattatgggcagcatggctttgttcaat
gtttccttgaacgccgtttcactcgtcaacctcatcatctgtgtcggcatctcggtcgag
ttctgtgctcacattgcacgggctttcatgtatccatcgcgcaccgtgatggagggcaat
agcaatgccttccgtggccgtgatgctcgagcttggactgctcttgtcaatgtcggtggg
tctgtgttctctggtatcacagtcactaaacttttgggtgtttctgtgctcgcctttaca
cgatccaagatttttgaaatctactacttccgagtttggctgtctctggtcattttcgcc
ggccttcatgccctggttttcttgcccgtcgctctgagtatcgctggaggccaaggttat
gttgacccagagagcgaaggaactgctgcacaagacttgaccgataggaggtggagagcc
ttcagggttaacgacaacagtgactcagaggatgagttttag
>Fp63
atgcatcaatccattgtatctcagcttggagctgcggccgtgtttttcgctggcctaggc
ttcgctgagcaatatacaccgaaacacgaagccggacgatgcgctttccgtggccattgt
ggcaagcagagctttttcggaaaagaacttccatgtgtcgacaatggaccggctgaggat
cctgatgaagaacttcgtaatgaactcgtcggcctttgtggcgagaagtggaggactgga
cctgtttgctgtacccttgatcaagtcaaatcactcaagtctgagctcggtactccaaac
acactcatcggctcttgccctgcatgcaaagacaacttctttaatctcttttgcacattc
acatgctctcctgaccaatccaccttcatcaatattaccgactctgctcccaaaaacggc
aagaaccttgtaacagagctcgaccaccttgtgtctgaaaaatatggctccggtttctat
gacagttgcaaggaagtcaagtttggcggcgcaaactccaaggccatggacctgattggt
ggcggtgctaagaactataccgagatgctcaaattcctcggagacaagaagcctttcgct
ggttctcccttccaaatcaacttcccgacacaggaaaaggtccccgagcttgaacctgtg
gacatgaagccgaaaaagtgcaacgacgaggaccccgattaccgttgtgtctgtgttgat
tgcccagaggtatgccctaagcttcccgaagtcaaggactccaagtcttgcaaagtagga
ctcctaccatgcctctcatttgcttccatattcgtttatggtgttcttttgtctaccttg
atcctggcagtcgttggccatattgcctaccaaaagtactcgcagcatcgcgtcgaaagg
acaagactgctccacgaatcttctcatagcgacgacgaagacgaaggtggaccggttgat
acagaggcgatgcgtgagcgccctaccaagagatactgggtcaacgaccgatgtgacaga
gccttttaccagcttggtcacattgcagctcgcttccccggatggtgtattggtctcagt
ctactctttgttgcaatccttagtgttggcttgttccgcttcgacctcgagaaagaacct
gctcgtctttgggtgagcccatcttctgctgccgcccaggagaaggcctatttcgacgag
aactttggacccttttaccgtgccgaaaagattttcctcgcaaatgataccaacccatct
ggacccggacctgtactcagttacgataccctgaagtggtggatcgaagtcgaagagagt
gtcaagaagatcgagagccctatttacggcaaatacttccatgatttatgtttcaagccc
tccaacgatgcctgtgtggtgcagtctgtctcagcatactggcacgccaagggtggactg
gaccccgagttttggaaagacgatattcgtgcttgcgcaaagagccctgtcgactgtcgc
ccagacttcggacagcccattgagcccaatatgatttttggtggttatgatgacgatgtt
gtggacgcccatgccattaccgtaacctgggttgttaataatgccaaagaaggaagtgat
gctattgccagggctatcgactgggaaactgctctgcgtgaccgtctgcttgaggtccag
gaagaagccaaagaacgtggccttcgattatctttcaacactgagatcagtctggagcaa
gaacttaacaagtcgacaaacacagatgccaaaatcattgtcatcagctatatcgtcatg
tttgtttatgcttgtatggctctcggtacccctctcaagcatatcttccgcaaccctgcc
gtgcttttggtagagtcaaaggttacccttggtcttgtcggtattctcattgttctcatg
tccatcgccgcgtcgattggtttcttctcatgggttgggctgaaggccacactcatcatt
gtggaagtcattcctttcattgtcctcgctgttggtgttgacaacattttcctgattgtc
cacgagcttgaaagagtcaacatcagcttccctgatcagatggttgaggaaagagttgct
agggctcttggtcgtatgggaccctctattctcttctctgctctcacagaaactgtggca
ttcgctctcggcacagctgttggcatgccggcagtcaggaactttgccgcgtatgctgct
ggtgccgtctttgttaacgcagtgcttcagatgaccatgtttgtctccttcctctctctt
aaccagatgcgggttgaagaccaccggtgtgaactgtggccgtggtggcagatcactaag
gcaagaatccacctcaacggtagcaacggttttgctcagggaggtagccgtggatcagat
atggctgaggagagcttgctgcaggtctttatcaagaacacatatgccccacgcctgctt
ggaaagaaggttaagcttgctgttgtcacaatcttccttgggatgtttgcaggaggtttg
gccctcttgcctaagattcaacttggccttgaccagcgagttgctattcctgatggctct
tatctgatcccgtttttcaatgatctatacggatacctggagacaggtccaccagtgtac
tttgtcacacgcgaagttgacgcttccaagcgcaaggaacaacaggcgatatgctcaaga
tttactacctgccaagacctttcgctccccaacacattggagcttgaacggcaaagaccg
gaagtctcttatattgcttcaccagcggcaagttggatcgatgattacttcctctggctg
aacccaatcttcgaagactgctgcgtggaacacggccagacctgcttcgctgatcgcaag
ccggcctggaacacaacattgtacggaatgcccgaagatgaggagttcatccactacctg
aagaagttcctttccagccccaccggtgaggagtgtcccttagcaggccaagctgcgtat
ggacaagccgttgtcctggactctaaggaaaaccatatcaagtctacccatttccgaacc
atgcatagtcctttgaggagccaggaagactttatcgccgcttactctgctgctcgccgc
attgcctctgatatcggagaaaggaccggcgtggatgtattcccatacagcgtcttctat
atcttctttgaccagtatctcagcatcgtaccgttgacggccggcttgttgtgtgctgct
gttggtatcatctttgtcgttgcatctgtactcttgggctcagcgctcacggcgcttgtg
gtatctgttacagttgtgatgagcgttgtggacattatgggcagcatggctttgttcaat
gtttccttgaacgccgtttcactcgtcaacctcatcatctgtgtcggtatctcggtcgag
ttctgtgctcacattgcacgggctttcatgtatccatcgcgcaccgtgatggagggcaat
agcaatgccttccgtggccgtgatgctcgagcttggactgctcttgtcaatgtcggtggg
tctgtgttctctggtatcacagtcactaaacttttgggtgtttctgtgctcgcctttaca
cgatccaagatttttgaaatctactacttccgagtttggctgtctctggtcattttcgcc
ggccttcatgccctggttttcttgcccgtcgctctgagtatcgctggaggccaaggttat
gttgacccagagagcgaaggaactgctgcacaagacttgaccgataggaggtggagagcc
ttcagggttaacgacaacagtgactcagaggatgagttttag
>Fp65
atgcatcaatccattgtatctcagcttggagctgcggccgtgtttttcgctggcctaggc
ttcgctgagcaatatacaccgaaacacgaagccggacgatgcgctttccgtggccattgt
ggcaagcagagctttttcggaaaagaacttccatgtgtcgacaatggaccggctgaggat
cctgatgaagaacttcgtaatgaactcgtcggcctttgtggcgagaagtggaggactgga
cctgtttgctgtacccttgatcaagtcaaatcactcaagtctgagctcggtactccaaac
acactcatcggctcttgccctgcatgcaaagacaacttctttaatctcttttgcacattc
acatgctctcctgaccaatccaccttcatcaatattaccgactctgctcccaaaaacggc
aagaaccttgtaacagagctcgaccaccttgtgtctgaaaaatatggctccggtttctat
gacagttgcaaggaagtcaagtttggcggcgcaaactccaaggccatggacctgattggt
ggcggtgctaagaactataccgagatgctcaaattcctcggagacaagaagcctttcgct
ggttctcccttccaaatcaacttcccgacacaggaaaaggtccccgagcttgaacctgtg
gacatgaagccgaaaaagtgcaacgacgaggaccccgattaccgttgtgtctgtgttgat
tgcccagaggtatgccctaagcttcccgaagtcaaggactccaagtcttgcaaagtagga
ctcctaccatgcctctcatttgcttccatattcgtttatggtgttcttttgtctaccttg
atcctggcagtcgttggccatattgcctaccaaaagtactcgcagcatcgcgtcgaaagg
acaagactgctccacgaatcttctcatagcgacgacgaagacgaaggtggaccggttgat
acagaggcgatgcgtgagcgccctaccaagagatactgggtcaacgaccgatgtgacaga
gccttttaccagcttggtcacattgcagctcgcttccccggatggtgtattggtctcagt
ctactctttgttgcaatccttagtgttggcttgttccgcttcgacctcgagaaagaacct
gctcgtctttgggtgagcccatcttctgctgccgcccaggagaaggcctatttcgacgag
aactttggacccttttaccgtgccgaaaagattttcctcgcaaatgataccaacccatct
ggacccggacctgtactcagttacgataccctgaagtggtggatcgaagtcgaagagagt
gtcaagaagatcgagagccctatttacggcaaatacttccatgatttatgtttcaagccc
tccaacgatgcctgtgtggtgcagtctgtctcagcatactggcacgccaagggtggactg
gaccccgagttttggaaagacgatattcgtgcttgcgcaaagagccctgtcgactgtcgc
ccagacttcggacagcccattgagcccaatatgatttttggtggttatgatgacgatgtt
gtggacgcccatgccattaccgtaacctgggttgttaataatgccaaagaaggaagtgat
gctattgccagggctatcgactgggaaactgctctgcgtgaccgtctgcttgaggtccag
gaagaagccaaagaacgtggccttcgattatctttcaacactgagatcagtctggagcaa
gaacttaacaagtcgacaaacacagatgccaaaatcattgtcatcagctatatcgtcatg
tttgtttatgcttgtatggctctcggtacccctctcaagcatatcttccgcaaccctgcc
gtgcttttggtagagtcaaaggttacccttggtcttgtcggtattctcattgttctcatg
tccatcgccgcgtcgattggtttcttctcatgggttgggctgaaggccacactcatcatt
gtggaagtcattcctttcattgtcctcgctgttggtgttgacaacattttcctgattgtc
cacgagcttgaaagagtcaacatcagcttccctgatcagatggttgaggaaagagttgct
agggctcttggtcgtatgggaccctctattctcttctctgctctcacagaaactgtggca
ttcgctctcggcacagctgttggcatgccggcagtcaggaactttgccgcgtatgctgct
ggtgccgtctttgttaacgcagtgcttcagatgaccatgtttgtctccttcctctctctt
aaccagatgcgggttgaagaccaccggtgtgaactgtggccgtggtggcagatcactaag
gcaagaatccacctcaacggtagcaacggttttgctcagggaggtagccgtggatcagat
atggctgaggagagcttgctgcaggtctttatcaagaacacatatgccccacgcctgctt
ggaaagaaggttaagcttgctgttgtcacaatcttccttgggatgtttgcaggaggtttg
gccctcttgcctaagattcaacttggccttgaccagcgagttgctattcctgatggctct
tatctgatcccgtttttcaatgatctatacggatacctggagacaggtccaccagtgtac
tttgtcacacgcgaagttgacgcttccaagcgcaaggaacaacaggcgatatgctcaaga
tttactacctgccaagacctttcgctccccaacacattggagcttgaacggcaaagaccg
gaagtctcttatattgcttcaccagcggcaagttggatcgatgattacttcctctggctg
aacccaatcttcgaagactgctgcgtggaacacggccagacctgcttcgctgatcgcaag
ccggcctggaacacaacattgtacggaatgcccgaagatgaggagttcatccactacctg
aagaagttcctttccagccccactggtgaggagtgtcccttagcaggccaagctgcgtat
ggacaagccgttgtcctggactctaaggaaaaccatatcaagtctacccatttccgaacc
atgcatagtcctttgaggagccaggaagactttatcgccgcttactctgctgctcgccgc
attgcctctgatatcggagaaaggaccggcgtggatgtattcccatacagcgtcttctat
atcttctttgaccagtatctcagcatcgtaccgttgacggccggcttgttgtgtgctgct
gttggtatcatctttgtcgttgcatctgtactcttgggctcagcgctcacggcgcttgtg
gtatctgttacagttgtgatgagcgttgtggacattatgggcagcatggctttgttcaat
gtttccttgaacgccgtttcactcgtcaacctcatcatctgtgtcggtatctcggtcgag
ttctgtgctcacattgcacgggctttcatgtatccatcgcgcaccgtgatggagggcaat
agcaatgccttccgtggccgtgatgctcgagcttggactgctcttgtcaatgtcggtggg
tctgtgttctctggtatcacagtcactaaacttttgggtgtttctgtgctcgcctttaca
cgatccaagatttttgaaatctactacttccgagtttggctgtctctggtcattttcgcc
ggccttcatgccctggttttcttgcccgtcgctctgagtatcgctggaggccaaggttat
gttgacccagagagcgaaggaactgctgcacaagacttgaccgataggaggtggagagcc
ttcagggttaacgacaacagtgactcagaggatgagttttag
>Fp66
atgcatcaatccattgtatctcagcttggagctgcggccgtgtttttcgctggcctaggc
ttcgctgagcaatatacaccgaaacacgaagccggacgatgcgctttccgtggccattgt
ggcaagcagagctttttcggaaaagaacttccatgtgtcgacaatggaccggctgaggat
cctgatgaagaacttcgtaatgaactcgtcggcctttgtggcgagaagtggaggactgga
cctgtttgctgtacccttgatcaagtcaaatcactcaagtctgagctcggtactccaaac
acactcatcggctcttgccctgcatgcaaagacaacttctttaatctcttttgcacattc
acatgctctcctgaccaatccaccttcatcaatattaccgactctgctcccaaaaacggc
aagaaccttgtaacagagctcgaccaccttgtgtctgaaaaatatggctccggtttctat
gacagttgcaaggaagtcaagtttggcggcgcaaactccaaggccatggacctgattggt
ggcggtgctaagaactataccgagatgctcaaattcctcggagacaagaagcctttcgct
ggttctcccttccaaatcaacttcccgacacaggaaaaggtccccgagcttgaacctgtg
gacatgaagccgaaaaagtgcaacgacgaggaccccgattaccgttgtgtctgtgttgat
tgcccagaggtatgccctaagcttcccgaagtcaaggactccaagtcttgcaaagtagga
ctcctaccatgcctctcatttgcttccatattcgtttatggtgttcttttgtctaccttg
atcctggcagtcgttggccatattgcctaccaaaagtactcgcagcatcgcgtcgaaagg
acaagactgctccacgaatcttctcatagcgacgacgaagacgaaggtggaccggttgat
acagaggcgatgcgtgagcgccctaccaagagatactgggtcaacgaccgatgtgacaga
gccttttaccagcttggtcacattgcagctcgcttccccggatggtgtattggtctcagt
ctactctttgttgcaatccttagtgttggcttgttccgcttcgacctcgagaaagaacct
gctcgtctttgggtgagcccatcttctgctgccgcccaggagaaggcctatttcgacgag
aactttggacccttttaccgtgccgaaaagattttcctcgcaaatgataccaacccatct
ggacccggacctgtactcagttacgataccctgaagtggtggatcgaagtcgaagagagt
gtcaagaagatcgagagccctatttacggcaaatacttccatgatttatgtttcaagccc
tccaacgatgcctgtgtggtgcagtctgtctcagcatactggcacgccaagggtggactg
gaccccgagttttggaaagacgatattcgtgcttgcgcaaagagccctgtcgactgtcgc
ccagacttcggacagcccattgagcccaatatgatttttggtggttatgatgacgatgtt
gtggacgcccatgccattaccgtaacctgggttgttaataatgccaaagaaggaagtgat
gctattgccagggctatcgactgggaaactgctctgcgtgaccgtctgcttgaggtccag
gaagaagccaaagaacgtggccttcgattatctttcaacactgagatcagtctggagcaa
gaacttaacaagtcgacaaacacagatgccaaaatcattgtcatcagctatatcgtcatg
tttgtttatgcttgtatggctctcggtacccctctcaagcatatcttccgcaaccctgcc
gtgcttttggtagagtcaaaggttacccttggtcttgtcggtattctcattgttctcatg
tccatcgccgcgtcgattggtttcttctcatgggttgggctgaaggccacactcatcatt
gtggaagtcattcctttcattgtcctcgctgttggtgttgacaacattttcctgattgtc
cacgagcttgaaagagtcaacatcagcttccctgatcagatggttgaggaaagagttgct
agggctcttggtcgtatgggaccctctattctcttctctgctctcacagaaactgtggca
ttcgctctcggcacagctgttggcatgccggcagtcaggaactttgccgcgtatgctgct
ggtgccgtctttgttaacgcagtgcttcagatgaccatgtttgtctccttcctctctctt
aaccagatgcgggttgaagaccaccggtgtgaactgtggccgtggtggcagatcactaag
gcaagaatccacctcaacggtagcaacggttttgctcagggaggtagccgtggatcagat
atggctgaggagagcttgctgcaggtctttatcaagaacacatatgccccacgcctgctt
ggaaagaaggttaagcttgctgttgtcacaatcttccttgggatgtttgcaggaggtttg
gccctcttgcctaagattcaacttggccttgaccagcgagttgctattcctgatggctct
tatctgatcccgtttttcaatgatctatacggatacctggagacaggtccaccagtgtac
tttgtcacacgcgaagttgacgcttccaagcgcaaggaacaacaggcgatatgctcaaga
tttactacctgccaagacctttcgctccccaacacattggagcttgaacggcaaagaccg
gaagtctcttatattgcttcaccagcggcaagttggatcgatgattacttcctctggctg
aacccaatcttcgaagactgctgcgtggaacacggccagacctgcttcgctgatcgcaag
ccggcctggaacacaacattgtacggaatgcccgaagatgaggagttcatccactacctg
aagaagttcctttccagccccactggtgaggagtgtcccttagcaggccaagctgcgtat
ggacaagccgttgtcctggactctaaggaaaaccatatcaagtctacccatttccgaacc
atgcatagtcctttgaggagccaggaagactttatcgccgcttactctgctgctcgccgc
attgcctctgatatcggagaaaggaccggcgtggatgtattcccatacagcgtcttctat
atcttctttgaccagtatctcagcatcgtaccgttgacggccggcttgttgtgtgctgct
gttggtatcatctttgtcgttgcatctgtactcttgggctcagcgctcacggcgcttgtg
gtatctgttacagttgtgatgagcgttgtggacattatgggcagcatggctttgttcaat
gtttccttgaacgccgtttcactcgtcaacctcatcatctgtgtcggtatctcggtcgag
ttctgtgctcacattgcacgggctttcatgtatccatcgcgcaccgtgatggagggcaat
agcaatgccttccgtggccgtgatgctcgagcttggactgctcttgtcaatgtcggtggg
tctgtgttctctggtatcacagtcactaaacttttgggtgtttctgtgctcgcctttaca
cgatccaagatttttgaaatctactacttccgagtttggctgtctctggtcattttcgcc
ggccttcatgccctggttttcttgcccgtcgctctgagtatcgctggaggccaaggttat
gttgacccagagagcgaaggaactgctgcacaagacttgaccgataggaggtggagagcc
ttcagggttaacgacaacagtgactcagaggatgagttttag
>Fp72
atgcatcaatccattgtatctcagcttggagctgcggccgtgtttttcgctggcctaggc
ttcgctgagcaatatacaccgaaacacgaagccggacgatgcgctttccgtggccattgt
ggcaagcagagctttttcggaaaagaacttccatgtgtcgacaatggaccggctgaggat
cctgatgaagaacttcgtaatgaactcgtcggcctttgtggcgagaagtggaggactgga
cctgtttgctgtacccttgatcaagtcaaatcactcaagtctgagctcggtactccaaac
acactcatcggctcttgccctgcatgcaaagacaacttctttaatctcttttgcacattc
acatgctctcctgaccaatccaccttcatcaatattaccgactctgctcccaaaaacggc
aagaaccttgtaacagagctcgaccaccttgtgtctgaaaaatatggctccggtttctat
gacagttgcaaggaagtcaagtttggcggcgcaaactccaaggccatggacctgattggt
ggcggtgctaagaactataccgagatgctcaaattcctcggagacaagaagcctttcgct
ggttctcccttccaaatcaacttcccgacacaggaaaaggtccccgagcttgaacctgtg
gacatgaagccgaaaaagtgcaacgacgaggaccccgattaccgttgtgtctgtgttgat
tgcccagaggtatgccctaagcttcccgaagtcaaggactccaagtcttgcaaagtagga
ctcctaccatgcctctcatttgcttccatattcgtttatggtgttcttttgtctaccttg
atcctggcagtcgttggccatattgcctaccaaaagtactcgcagcatcgcgtcgaaagg
acaagactgctccacgaatcttctcatagcgacgacgaagacgaaggtggaccggttgat
acagaggcgatgcgtgagcgccctaccaagagatactgggtcaacgaccgatgtgacaga
gccttttaccagcttggtcacattgcagctcgcttccccggatggtgtattggtctcagt
ctactctttgttgcaatccttagtgttggcttgttccgcttcgacctcgagaaagaacct
gctcgtctttgggtgagcccatcttctgctgccgcccaggagaaggcctatttcgacgag
aactttggacccttttaccgtgccgaaaagattttcctcgcaaatgataccaacccatct
ggacccggacctgtactcagttacgataccctgaagtggtggatcgaagtcgaagagagt
gtcaagaagatcgagagccctatttacggcaaatacttccatgatttatgtttcaagccc
tccaacgatgcctgtgtggtgcagtctgtctcagcatactggcacgccaagggtggactg
gaccccgagttttggaaagacgatattcgtgcttgcgcaaagagccctgtcgactgtcgc
ccagacttcggacagcccattgagcccaatatgatttttggtggttatgatgacgatgtt
gtggacgcccatgccattaccgtaacctgggttgttaataatgccaaagaaggaagtgat
gctattgccagggctatcgactgggaaactgctctgcgtgaccgtctgcttgaggtccag
gaagaagccaaagaacgtggccttcgattatctttcaacactgagatcagtctggagcaa
gaacttaacaagtcgacaaacacagatgccaaaatcattgtcatcagctatatcgtcatg
tttgtttatgcttgtatggctctcggtacccctctcaagcatatcttccgcaaccctgcc
gtgcttttggtagagtcaaaggttacccttggtcttgtcggtattctcattgttctcatg
tccatcgccgcgtcgattggtttcttctcatgggttgggctgaaggccacactcatcatt
gtggaagtcattcctttcattgtcctcgctgttggtgttgacaacattttcctgattgtc
cacgagcttgaaagagtcaacatcagcttccctgatcagatggttgaggaaagagttgct
agggctcttggtcgtatgggaccctctattctcttctctgctctcacagaaactgtggca
ttcgctctcggcacagctgttggcatgccggcagtcaggaactttgccgcgtatgctgct
ggtgccgtctttgttaacgcagtgcttcagatgaccatgtttgtctccttcctctctctt
aaccagatgcgggttgaagaccaccggtgtgaactgtggccgtggtggcagatcactaag
gcaagaatccacctcaacggtagcaacggttttgctcagggaggtagccgtggatcagat
atggctgaggagagcttgctgcaggtctttatcaagaacacatatgccccacgcctgctt
ggaaagaaggttaagcttgctgttgtcacaatcttccttgggatgtttgcaggaggtttg
gccctcttgcctaagattcaacttggccttgaccagcgagttgctattcctgatggctct
tatctgatcccgtttttcaatgatctatacggatacctggagacaggtccaccagtgtac
tttgtcacacgcgaagttgacgcttccaagcgcaaggaacaacaggcgatatgctcaaga
tttactacctgccaagacctttcgctccccaacacattggagcttgaacggcaaagaccg
gaagtctcttatattgcttcaccagcggcaagttggatcgatgattacttcctctggctg
aacccaatcttcgaagactgctgcgtggaacacggccagacctgcttcgctgatcgcaag
ccggcctggaacacaacattgtacggaatgcccgaagatgaggagttcatccactacctg
aagaagttcctttccagccccactggtgaggagtgtcccttagcaggccaagctgcgtat
ggacaagccgttgtcctggactctaaggaaaaccatatcaagtctacccatttccgaacc
atgcatagtcctttgaggagccaggaagactttatcgccgcttactctgctgctcgccgc
attgcctctgatatcggagaaaggaccggcgtggatgtattcccatacagcgtcttctat
atcttctttgaccagtatctcagcatcgtaccgttgacggccggcttgttgtgtgctgct
gttggtatcatctttgtcgttgcatctgtactcttgggctcagcgctcacggcgcttgtg
gtatctgttacagttgtgatgagcgttgtggacattatgggcagcatggctttgttcaat
gtttccttgaacgccgtttcactcgtcaacctcatcatctgtgtcggtatctcggtcgag
ttctgtgctcacattgcacgggctttcatgtatccatcgcgcaccgtgatggagggcaat
agcaatgccttccgtggccgtgatgctcgagcttggactgctcttgtcaatgtcggtggg
tctgtgttctctggtatcacagtcactaaacttttgggtgtttctgtgctcgcctttaca
cgatccaagatttttgaaatctactacttccgagtttggctgtctctggtcattttcgcc
ggccttcatgccctggttttcttgcccgtcgctctgagtatcgctggaggccaaggttat
gttgacccagagagcgaaggaactgctgcacaagacttgaccgataggaggtggagagcc
ttcagggttaacgacaacagtgactcagaggatgagttttag
>Fp73
atgcatcaatccattgtatctcagcttggagctgcggccgtgtttttcgctggcctaggc
ttcgctgagcaatatacaccgaaacacgaagccggacgatgcgctttccgtggccattgt
ggcaagcagagctttttcggaaaagaacttccatgtgtcgacaatggaccggctgaggat
cctgatgaagaacttcgtaatgaactcgtcggcctttgtggcgagaagtggaggactgga
cctgtttgctgtacccttgatcaagtcaaatcactcaagtctgagctcggtactccaaac
acactcatcggctcttgccctgcatgcaaagacaacttctttaatctcttttgcacattc
acatgctctcctgaccaatccaccttcatcaatattaccgactctgctcccaaaaacggc
aagaaccttgtaacagagctcgaccaccttgtgtctgaaaaatatggctccggtttctat
gacagttgcaaggaagtcaagtttggcggcgcaaactccaaggccatggacctgattggt
ggcggtgctaagaactataccgagatgctcaaattcctcggagacaagaagcctttcgct
ggttctcccttccaaatcaacttcccgacacaggaaaaggtccccgagcttgaacctgtg
gacatgaagccgaaaaagtgcaacgacgaggaccccgattaccgttgtgtctgtgttgat
tgcccagaggtatgccctaagcttcccgaagtcaaggactccaagtcttgcaaagtagga
ctcctaccatgcctctcatttgcttccatattcgtttatggtgttcttttgtctaccttg
atcctggcagtcgttggccatattgcctaccaaaagtactcgcagcatcgcgtcgaaagg
acaagactgctccacgaatcttctcatagcgacgacgaagacgaaggtggaccggttgat
acagaggcgatgcgtgagcgccctaccaagagatactgggtcaacgaccgatgtgacaga
gccttttaccagcttggtcacattgcagctcgcttccccggatggtgtattggtctcagt
ctactctttgttgcaatccttagtgttggcttgttccgcttcgacctcgagaaagaacct
gctcgtctttgggtgagcccatcttctgctgccgcccaggagaaggcctatttcgacgag
aactttggacccttttaccgtgccgaaaagattttcctcgcaaatgataccaacccatct
ggacccggacctgtactcagttacgataccctgaagtggtggatcgaagtcgaagagagt
gtcaagaagatcgagagccctatttacggcaaatacttccatgatttatgtttcaagccc
tccaacgatgcctgtgtggtgcagtctgtctcagcatactggcacgccaagggtggactg
gaccccgagttttggaaagacgatattcgtgcttgcgcaaagagccctgtcgactgtcgc
ccagacttcggacagcccattgagcccaatatgatttttggtggttatgatgacgatgtt
gtggacgcccatgccattaccgtaacctgggttgttaataatgccaaagaaggaagtgat
gctattgccagggctatcgactgggaaactgctctgcgtgaccgtctgcttgaggtccag
gaagaagccaaagaacgtggccttcgattatctttcaacactgagatcagtctggagcaa
gaacttaacaagtcgacaaacacagatgccaaaatcattgtcatcagctatatcgtcatg
tttgtttatgcttgtatggctctcggtacccctctcaagcatatcttccgcaaccctgcc
gtgcttttggtagagtcaaaggttacccttggtcttgtcggtattctcattgttctcatg
tccatcgccgcgtcgattggtttcttctcatgggttgggctgaaggccacactcatcatt
gtggaagtcattcctttcattgtcctcgctgttggtgttgacaacattttcctgattgtc
cacgagcttgaaagagtcaacatcagcttccctgatcagatggttgaggaaagagttgct
agggctcttggtcgtatgggaccctctattctcttctctgctctcacagaaactgtggca
ttcgctctcggcacagctgttggcatgccggcagtcaggaactttgccgcgtatgctgct
ggtgccgtctttgttaacgcagtgcttcagatgaccatgtttgtctccttcctctctctt
aaccagatgcgggttgaagaccaccggtgtgaactgtggccgtggtggcagatcactaag
gcaagaatccacctcaacggtagcaacggttttgctcagggaggtagccgtggatcagat
atggctgaggagagcttgctgcaggtctttatcaagaacacatatgccccacgcctgctt
ggaaagaaggttaagcttgctgttgtcacaatcttccttgggatgtttgcaggaggtttg
gccctcttgcctaagattcaacttggccttgaccagcgagttgctattcctgatggctct
tatctgatcccgtttttcaatgatctatacggatacctggagacaggtccaccagtgtac
tttgtcacacgcgaagttgacgcttccaagcgcaaggaacaacaggcgatatgctcaaga
tttactacctgccaagacctttcgctccccaacacattggagcttgaacggcaaagaccg
gaagtctcttatattgcttcaccagcggcaagttggatcgatgattacttcctctggctg
aacccaatcttcgaagactgctgcgtggaacacggccagacctgcttcgctgatcgcaag
ccggcctggaacacaacattgtacggaatgcccgaagatgaggagttcatccactacctg
aagaagttcctttccagccccactggtgaggagtgtcccttagcaggccaagctgcgtat
ggacaagccgttgtcctggactctaaggaaaaccatatcaagtctacccatttccgaacc
atgcatagtcctttgaggagccaggaagactttatcgccgcttactctgctgctcgccgc
attgcctctgatatcggagaaaggaccggcgtggatgtattcccatacagcgtcttctat
atcttctttgaccagtatctcagcatcgtaccgttgacggccggcttgttgtgtgctgct
gttggtatcatctttgtcgttgcatctgtactcttgggctcagcgctcacggcgcttgtg
gtatctgttacagttgtgatgagcgttgtggacattatgggcagcatggctttgttcaat
gtttccttgaacgccgtttcactcgtcaacctcatcatctgtgtcggtatctcggtcgag
ttctgtgctcacattgcacgggctttcatgtatccatcgcgcaccgtgatggagggcaat
agcaatgccttccgtggccgtgatgctcgagcttggactgctcttgtcaatgtcggtggg
tctgtgttctctggtatcacagtcactaaacttttgggtgtttctgtgctcgcctttaca
cgatccaagatttttgaaatctactacttccgagtttggctgtctctggtcattttcgcc
ggccttcatgccctggttttcttgcccgtcgctctgagtatcgctggaggccaaggttat
gttgacccagagagcgaaggaactgctgcacaagacttgaccgataggaggtggagagcc
ttcagggttaacgacaacagtgactcagaggatgagttttag
>Fp76
atgcatcaatccattgtatctcagcttggagctgcggccgtgtttttcgctggcctaggc
ttcgctgagcaatatacaccgaaacacgaagccggacgatgcgctttccgtggccattgt
ggcaagcagagctttttcggaaaagaacttccatgtgtcgacaatggaccggctgaggat
cctgatgaagaacttcgtaatgaactcgtcggcctttgtggcgagaagtggaggactgga
cctgtttgctgtacccttgatcaagtcaaatcactcaagtctgagctcggtactccaaac
acactcatcggctcttgccctgcatgcaaagacaacttctttaatctcttttgcacattc
acatgctctcctgaccaatccaccttcatcaatattaccgactctgctcccaaaaacggc
aagaaccttgtaacagagctcgaccaccttgtgtctgaaaaatatggctccggtttctat
gacagttgcaaggaagtcaagtttggcggcgcaaactccaaggccatggacctgattggt
ggcggtgctaagaactataccgagatgctcaaattcctcggagacaagaagcctttcgct
ggttctcccttccaaatcaacttcccgacacaggaaaaggtccccgagcttgaacctgtg
gacatgaagccgaaaaagtgcaacgacgaggaccccgattaccgttgtgtctgtgttgat
tgcccagaggtatgccctaagcttcccgaagtcaaggactccaagtcttgcaaagtagga
ctcctaccatgcctctcatttgcttccatattcgtttatggtgttcttttgtctaccttg
atcctggcagtcgttggccatattgcctaccaaaagtactcgcagcatcgcgtcgaaagg
acaagactgctccacgaatcttctcatagcgacgacgaagacgaaggtggaccggttgat
acagaggcgatgcgtgagcgccctaccaagagatactgggtcaacgaccgatgtgacaga
gccttttaccagcttggtcacattgcagctcgcttccccggatggtgtattggtctcagt
ctactctttgttgcaatccttagtgttggcttgttccgcttcgacctcgagaaagaacct
gctcgtctttgggtgagcccatcttctgctgccgcccaggagaaggcctatttcgacgag
aactttggacccttttaccgtgccgaaaagattttcctcgcaaatgataccaacccatct
ggacccggacctgtactcagttacgataccctgaagtggtggatcgaagtcgaagagagt
gtcaagaagatcgagagccctatttacggcaaatacttccatgatttatgtttcaagccc
tccaacgatgcctgtgtggtgcagtctgtctcagcatactggcacgccaagggtggactg
gaccccgagttttggaaagacgatattcgtgcttgcgcaaagagccctgtcgactgtcgc
ccagacttcggacagcccattgagcccaatatgatttttggtggttatgatgacgatgtt
gtggacgcccatgccattaccgtaacctgggttgttaataatgccaaagaaggaagtgat
gctattgccagggctatcgactgggaaactgctctgcgtgaccgtctgcttgaggtccag
gaagaagccaaagaacgtggccttcgattatctttcaacactgagatcagtctggagcaa
gaacttaacaagtcgacaaacacagatgccaaaatcattgtcatcagctatatcgtcatg
tttgtttatgcttgtatggctctcggtacccctctcaagcatatcttccgcaaccctgcc
gtgcttttggtagagtcaaaggttacccttggtcttgtcggtattctcattgttctcatg
tccatcgccgcgtcgattggtttcttctcatgggttgggctgaaggccacactcatcatt
gtggaagtcattcctttcattgtcctcgctgttggtgttgacaacattttcctgattgtc
cacgagcttgaaagagtcaacatcagcttccctgatcagatggttgaggaaagagttgct
agggctcttggtcgtatgggaccctctattctcttctctgctctcacagaaactgtggca
ttcgctctcggcacagctgttggcatgccggcagtcaggaactttgccgcgtatgctgct
ggtgccgtctttgttaacgcagtgcttcagatgaccatgtttgtctccttcctctctctt
aaccagatgcgggttgaagaccaccggtgtgaactgtggccgtggtggcagatcactaag
gcaagaatccacctcaacggtagcaacggttttgctcagggaggtagccgtggatcagat
atggctgaggagagcttgctgcaggtctttatcaagaacacatatgccccacgcctgctt
ggaaagaaggttaagcttgctgttgtcacaatcttccttgggatgtttgcaggaggtttg
gccctcttgcctaagattcaacttggccttgaccagcgagttgctattcctgatggctct
tatctgatcccgtttttcaatgatctatacggatacctggagacaggtccaccagtgtac
tttgtcacacgcgaagttgacgcttccaagcgcaaggaacaacaggcgatatgctcaaga
tttactacctgccaagacctttcgctccccaacacattggagcttgaacggcaaagaccg
gaagtctcttatattgcttcaccagcggcaagttggatcgatgattacttcctctggctg
aacccaatcttcgaagactgctgcgtggaacacggccagacctgcttcgctgatcgcaag
ccggcctggaacacaacattgtacggaatgcccgaagatgaggagttcatccactacctg
aagaagttcctttccagccccactggtgaggagtgtcccttagcaggccaagctgcgtat
ggacaagccgttgtcctggactctaaggaaaaccatatcaagtctacccatttccgaacc
atgcatagtcctttgaggagccaggaagactttatcgccgcttactctgctgctcgccgc
attgcctctgatatcggagaaaggaccggcgtggatgtattcccatacagcgtcttctat
atcttctttgaccagtatctcagcatcgtaccgttgacggccggcttgttgtgtgctgct
gttggtatcatctttgtcgttgcatctgtactcttgggctcagcgctcacggcgcttgtg
gtatctgttacagttgtgatgagcgttgtggacattatgggcagcatggctttgttcaat
gtttccttgaacgccgtttcactcgtcaacctcatcatctgtgtcggtatctcggtcgag
ttctgtgctcacattgcacgggctttcatgtatccatcgcgcaccgtgatggagggcaat
agcaatgccttccgtggccgtgatgctcgagcttggactgctcttgtcaatgtcggtggg
tctgtgttctctggtatcacagtcactaaacttttgggtgtttctgtgctcgcctttaca
cgatccaagatttttgaaatctactacttccgagtttggctgtctctggtcattttcgcc
ggccttcatgccctggttttcttgcccgtcgctctgagtatcgctggaggccaaggttat
gttgacccagagagcgaaggaactgctgcacaagacttgaccgataggaggtggagagcc
ttcagggttaacgacaacagtgactcagaggatgagttttag
>Fp78
atgcatcaatccattgtatctcagcttggagctgcggccgtgtttttcgctggcctaggc
ttcgctgagcaatatacaccgaaacacgaagccggacgatgcgctttccgtggccattgt
ggcaagcagagctttttcggaaaagaacttccatgtgtcgacaatggaccggctgaggat
cctgatgaagaacttcgtaatgaactcgtcggcctttgtggcgagaagtggaggactgga
cctgtttgctgtacccttgatcaagtcaaatcactcaagtctgagctcggtactccaaac
acactcatcggctcttgccctgcatgcaaagacaacttctttaatctcttttgcacattc
acatgctctcctgaccaatccaccttcatcaatattaccgactctgctcccaaaaacggc
aagaaccttgtaacagagctcgaccaccttgtgtctgaaaaatatggctccggtttctat
gacagttgcaaggaagtcaagtttggcggcgcaaactccaaggtcatggacctgattggt
ggcggtgctaagaactataccgagatgctcaaattcctcggagacaagaagcctttcgct
ggttctcccttccaaatcaacttcccgacacaggaaaaggtccccgagcttgaacctgtg
gacatgaagccgaaaaagtgcaacgacgaggaccccgattaccgttgtgtctgtgttgat
tgcccagaggtatgccctaagcttcccgaagtcaaggactccaagtcttgcaaagtagga
ctcctaccatgcctctcatttgcttccatattcgtttatggtgttcttttgtctaccttg
atcctggcagtcgttggccatattgcctaccaaaagtactcgcagcatcgcgtcgaaagg
acaagactgctccacgaatcttctcatagcgacgacgaagacgaaggtggaccggttgat
acagaggcgatgcgtgagcgccctaccaagagatactgggtcaacgaccgatgtgacaga
gccttttaccagcttggtcacattgcagctcgcttccccggatggtgtattggtctcagt
ctactctttgttgcaatccttagtgttggcttgttccgcttcgacctcgagaaagaacct
gctcgtctttgggtgagcccatcttctgctgccgcccaggagaaggcctatttcgacgag
aactttggacccttttaccgtgccgaaaagattttcctcgcaaatgataccaacccatct
ggacccggacctgtactcagttacgataccctgaagtggtggatcgaagtcgaagagagt
gtcaagaagatcgagagccctatttacggcaaatacttccatgatttatgtttcaagccc
tccaacgatgcctgtgtggtgcagtctgtctcagcatactggcacgccaagggtggactg
gaccccgagttttggaaagacgatattcgtgcttgcgcaaagagccctgtcgactgtcgc
ccagacttcggacagcccattgagcccaatatgatttttggtggttatgatgacgatgtt
gtggacgcccatgccattaccgtaacctgggttgttaataatgccaaagaaggaagtgat
gctattgccagggctatcgactgggaaactgctctgcgtgaccgtctgcttgaggtccag
gaagaagccaaagaacgtggccttcgattatctttcaacactgagatcagtctggagcaa
gaacttaacaagtcgacaaacacagatgccaaaatcattgtcatcagctatatcgtcatg
tttgtttatgcttgtatggctctcggtacccctctcaagcatatcttccgcaaccctgcc
gtgcttttggtagagtcaaaggttacccttggtcttgtcggtattctcattgttctcatg
tccatcgccgcgtcgattggtttcttctcatgggttgggctgaaggccacactcatcatt
gtggaagtcattcctttcattgtcctcgctgttggtgttgacaacattttcctgattgtc
cacgagcttgaaagagtcaacatcagcttccctgatcagatggttgaggaaagagttgct
agggctcttggtcgtatgggaccctctattctcttctctgctctcacagaaactgtggca
ttcgctctcggcacagctgttggcatgccggcagtcaggaactttgccgcgtatgctgct
ggtgccgtctttgttaacgcagtgcttcagatgaccatgtttgtctccttcctctctctt
aaccagatgcgggttgaagaccaccggtgtgaactgtggccgtggtggcagatcactaag
gcaagaatccacctcaacggtagcaacggttttgctcagggaggtagccgtggatcagat
atggctgaggagagcttgctgcaggtctttatcaagaacacatatgccccacgcctgctt
ggaaagaaggttaagcttgctgttgtcacaatcttccttgggatgtttgcaggaggtttg
gccctcttgcctaagattcaacttggccttgaccagcgagttgctattcctgatggctct
tatctgatcccgtttttcaatgatctatacggatacctggagacaggtccaccagtgtac
tttgtcacacgcgaagttgacgcttccaagcgcaaggaacaacaggcgatatgctcaaga
tttactacctgccaagacctttcgctccccaacacattggagcttgaacggcaaagaccg
gaagtctcttatattgcttcaccagcggcaagttggatcgatgattacttcctctggctg
aacccaatcttcgaagactgctgcgtggaacacggccagacctgcttcgctgatcgcaag
ccggcctggaacacaacattgtacggaatgcccgaagatgaggagttcatccactacctg
aagaagttcctttccagccccactggtgaggagtgtcccttagcaggccaagctgcgtat
ggacaagccgttgtcctggactctaaggaaaaccatatcaagtctacccatttccgaacc
atgcatagtcctttgaggagccaggaagactttatcgccgcttactctgctgctcgccgc
attgcctctgatatcggagaaaggaccggcgtggatgtattcccatacagcgtcttctat
atcttctttgaccagtatctcagcatcgtaccgttgacggccggcttgttgtgtgctgct
gttggtatcatctttgtcgttgcatctgtactcttgggctcagcgctcacggcgcttgtg
gtatctgttacagttgtgatgagcgttgtggacattatgggcagcatggctttgttcaat
gtttccttgaacgccgtttcactcgtcaacctcatcatctgtgtcggcatctcggtcgag
ttctgtgctcacattgcacgggctttcatgtatccatcgcgcaccgtgatggagggcaat
agcaatgccttccgtggccgtgatgctcgagcttggactgctcttgtcaatgtcggtggg
tctgtgttctctggtatcacagtcactaaacttttgggtgtttctgtgctcgcctttaca
cgatccaagatttttgaaatctactacttccgagtttggctgtctctggtcattttcgcc
ggccttcatgccctggttttcttgcccgtcgctctgagtatcgctggaggccaaggttat
gttgacccagagagcgaaggaactgctgcacaagacttgaccgataggaggtggagagcc
ttcagggttaacgacaacagtgactcagaggatgagttttag
>Fp81
atgcatcaatccattgtatctcagcttggagctgcggccgtgtttttcgctggcctaggc
ttcgctgagcaatatacaccgaaacacgaagccggacgatgcgctttccgtggccattgt
ggcaagcagagctttttcggaaaagaacttccatgtgtcgacaatggaccggctgaggat
cctgatgaagaacttcgtaatgaactcgtcggcctttgtggcgagaagtggaggactgga
cctgtttgctgtacccttgatcaagtcaaatcactcaagtctgagctcggtactccaaac
acactcatcggctcttgccctgcatgcaaagacaacttctttaatctcttttgcacattc
acatgctctcctgaccaatccaccttcatcaatattaccgactctgctcccaaaaacggc
aagaaccttgtaacagagctcgaccaccttgtgtctgaaaaatatggctccggtttctat
gacagttgcaaggaagtcaagtttggcggcgcaaactccaaggccatggacctgattggt
ggcggtgctaagaactataccgagatgctcaaattcctcggagacaagaagcctttcgct
ggttctcccttccaaatcaacttcccgacacaggaaaaggtccccgagcttgaacctgtg
gacatgaagccgaaaaagtgcaacgacgaggaccccgattaccgttgtgtctgtgttgat
tgcccagaggtatgccctaagcttcccgaagtcaaggactccaagtcttgcaaagtagga
ctcctaccatgcctctcatttgcttccatattcgtttatggtgttcttttgtctaccttg
atcctggcagtcgttggccatattgcctaccaaaagtactcgcagcatcgcgtcgaaagg
acaagactgctccacgaatcttctcatagcgacgacgaagacgaaggtggaccggttgat
acagaggcgatgcgtgagcgccctaccaagagatactgggtcaacgaccgatgtgacaga
gccttttaccagcttggtcacattgcagctcgcttccccggatggtgtattggtctcagt
ctactctttgttgcaatccttagtgttggcttgttccgcttcgacctcgagaaagaacct
gctcgtctttgggtgagcccatcttctgctgccgcccaggagaaggcctatttcgacgag
aactttggacccttttaccgtgccgaaaagattttcctcgcaaatgataccaacccatct
ggacccggacctgtactcagttacgataccctgaagtggtggatcgaagtcgaagagagt
gtcaagaagatcgagagccctatttacggcaaatacttccatgatttatgtttcaagccc
tccaacgatgcctgtgtggtgcagtctgtctcagcatactggcacgccaagggtggactg
gaccccgagttttggaaagacgatattcgtgcttgcgcaaagagccctgtcgactgtcgc
ccagacttcggacagcccattgagcccaatatgatttttggtggttatgatgacgatgtt
gtggacgcccatgccattaccgtaacctgggttgttaataatgccaaagaaggaagtgat
gctattgccagggctatcgactgggaaactgctctgcgtgaccgtctgcttgaggtccag
gaagaagccaaagaacgtggccttcgattatctttcaacactgagatcagtctggagcaa
gaacttaacaagtcgacaaacacagatgccaaaatcattgtcatcagctatatcgtcatg
tttgtttatgcttgtatggctctcggtacccctctcaagcatatcttccgcaaccctgcc
gtgcttttggtagagtcaaaggttacccttggtcttgtcggtattctcattgttctcatg
tccatcgccgcgtcgattggtttcttctcatgggttgggctgaaggccacactcatcatt
gtggaagtcattcctttcattgtcctcgctgttggtgttgacaacattttcctgattgtc
cacgagcttgaaagagtcaacatcagcttccctgatcagatggttgaggaaagagttgct
agggctcttggtcgtatgggaccctctattctcttctctgctctcacagaaactgtggca
ttcgctctcggcacagctgttggcatgccggcagtcaggaactttgccgcgtatgctgct
ggtgccgtctttgttaacgcagtgcttcagatgaccatgtttgtctccttcctctctctt
aaccagatgcgggttgaagaccaccggtgtgaactgtggccgtggtggcagatcactaag
gcaagaatccacctcaacggtagcaacggttttgctcagggaggtagccgtggatcagat
atggctgaggagagcttgctgcaggtctttatcaagaacacatatgccccacgcctgctt
ggaaagaaggttaagcttgctgttgtcacaatcttccttgggatgtttgcaggaggtttg
gccctcttgcctaagattcaacttggccttgaccagcgagttgctattcctgatggctct
tatctgatcccgtttttcaatgatctatacggatacctggagacaggtccaccagtgtac
tttgtcacacgcgaagttgacgcttccaagcgcaaggaacaacaggcgatatgctcaaga
tttactacctgccaagacctttcgctccccaacacattggagcttgaacggcaaagaccg
gaagtctcttatattgcttcaccagcggcaagttggatcgatgattacttcctctggctg
aacccaatcttcgaagactgctgcgtggaacacggccagacctgcttcgctgatcgcaag
ccggcctggaacacaacattgtacggaatgcccgaagatgaggagttcatccactacctg
aagaagttcctttccagccccactggtgaggagtgtcccttagcaggccaagctgcgtat
ggacaagccgttgtcctggactctaaggaaaaccatatcaagtctacccatttccgaacc
atgcatagtcctttgaggagccaggaagactttatcgccgcttactctgctgctcgccgc
attgcctctgatatcggagaaaggaccggcgtggatgtattcccatacagcgtcttctat
atcttctttgaccagtatctcagcatcgtaccgttgacggccggcttgttgtgtgctgct
gttggtatcatctttgtcgttgcatctgtactcttgggctcagcgctcacggcgcttgtg
gtatctgttacagttgtgatgagcgttgtggacattatgggcagcatggctttgttcaat
gtttccttgaacgccgtttcactcgtcaacctcatcatctgtgtcggtatctcggtcgag
ttctgtgctcacattgcacgggctttcatgtatccatcgcgcaccgtgatggagggcaat
agcaatgccttccgtggccgtgatgctcgagcttggactgctcttgtcaatgtcggtggg
tctgtgttctctggtatcacagtcactaaacttttgggtgtttctgtgctcgcctttaca
cgatccaagatttttgaaatctactacttccgagtttggctgtctctggtcattttcgcc
ggccttcatgccctggttttcttgcccgtcgctctgagtatcgctggaggccaaggttat
gttgacccagagagcgaaggaactgctgcacaagacttgaccgataggaggtggagagcc
ttcagggttaacgacaacagtgactcagaggatgagttttag
>Fp84
atgcatcaatccattgtatctcagcttggagctgcggccgtgtttttcgctggcctaggc
ttcgctgagcaatatacaccgaaacacgaagccggacgatgcgctttccgtggccattgt
ggcaagcagagctttttcggaaaagaacttccatgtgtcgacaatggaccggctgaggat
cctgatgaagaacttcgtaatgaactcgtcggcctttgtggcgagaagtggaggactgga
cctgtttgctgtacccttgatcaagtcaaatcactcaagtctgagctcggtactccaaac
acactcatcggctcttgccctgcatgcaaagacaacttctttaatctcttttgcacattc
acatgctctcctgaccaatccaccttcatcaatattaccgactctgctcccaaaaacggc
aagaaccttgtaacagagctcgaccaccttgtgtctgaaaaatatggctccggtttctat
gacagttgcaaggaagtcaagtttggcggcgcaaactccaaggccatggacctgattggt
ggcggtgctaagaactataccgagatgctcaaattcctcggagacaagaagcctttcgct
ggttctcccttccaaatcaacttcccgacacaggaaaaggtccccgagcttgaacctgtg
gacatgaagccgaaaaagtgcaacgacgaggaccccgattaccgttgtgtctgtgttgat
tgcccagaggtatgccctaagcttcccgaagtcaaggactccaagtcttgcaaagtagga
ctcctaccatgcctctcatttgcttccatattcgtttatggtgttcttttgtctaccttg
atcctggcagtcgttggccatattgcctaccaaaagtactcgcagcatcgcgtcgaaagg
acaagactgctccacgaatcttctcatagcgacgacgaagacgaaggtggaccggttgat
acagaggcgatgcgtgagcgccctaccaagagatactgggtcaacgaccgatgtgacaga
gccttttaccagcttggtcacattgcagctcgcttccccggatggtgtattggtctcagt
ctactctttgttgcaatccttagtgttggcttgttccgcttcgacctcgagaaagaacct
gctcgtctttgggtgagcccatcttctgctgccgcccaggagaaggcctatttcgacgag
aactttggacccttttaccgtgccgaaaagattttcctcgcaaatgataccaacccatct
ggacccggacctgtactcagttacgataccctgaagtggtggatcgaagtcgaagagagt
gtcaagaagatcgagagccctatttacggcaaatacttccatgatttatgtttcaagccc
tccaacgatgcctgtgtggtgcagtctgtctcagcatactggcacgccaagggtggactg
gaccccgagttttggaaagacgatattcgtgcttgcgcaaagagccctgtcgactgtcgc
ccagacttcggacagcccattgagcccaatatgatttttggtggttatgatgacgatgtt
gtggacgcccatgccattaccgtaacctgggttgttaataatgccaaagaaggaagtgat
gctattgccagggctatcgactgggaaactgctctgcgtgaccgtctgcttgaggtccag
gaagaagccaaagaacgtggccttcgattatctttcaacactgagatcagtctggagcaa
gaacttaacaagtcgacaaacacagatgccaaaatcattgtcatcagctatatcgtcatg
tttgtttatgcttgtatggctctcggtacccctctcaagcatatcttccgcaaccctgcc
gtgcttttggtagagtcaaaggttacccttggtcttgtcggtattctcattgttctcatg
tccatcgccgcgtcgattggtttcttctcatgggttgggctgaaggccacactcatcatt
gtggaagtcattcctttcattgtcctcgctgttggtgttgacaacattttcctgattgtc
cacgagcttgaaagagtcaacatcagcttccctgatcagatggttgaggaaagagttgct
agggctcttggtcgtatgggaccctctattctcttctctgctctcacagaaactgtggca
ttcgctctcggcacagctgttggcatgccggcagtcaggaactttgccgcgtatgctgct
ggtgccgtctttgttaacgcagtgcttcagatgaccatgtttgtctccttcctctctctt
aaccagatgcgggttgaagaccaccggtgtgaactgtggccgtggtggcagatcactaag
gcaagaatccacctcaacggtagcaacggttttgctcagggaggtagccgtggatcagat
atggctgaggagagcttgctgcaggtctttatcaagaacacatatgccccacgcctgctt
ggaaagaaggttaagcttgctgttgtcacaatcttccttgggatgtttgcaggaggtttg
gccctcttgcctaagattcaacttggccttgaccagcgagttgctattcctgatggctct
tatctgatcccgtttttcaatgatctatacggatacctggagacaggtccaccagtgtac
tttgtcacacgcgaagttgacgcttccaagcgcaaggaacaacaggcgatatgctcaaga
tttactacctgccaagacctttcgctccccaacacattggagcttgaacggcaaagaccg
gaagtctcttatattgcttcaccagcggcaagttggatcgatgattacttcctctggctg
aacccaatcttcgaagactgctgcgtggaacacggccagacctgcttcgctgatcgcaag
ccggcctggaacacaacattgtacggaatgcccgaagatgaggagttcatccactacctg
aagaagttcctttccagccccactggtgaggagtgtcccttagcaggccaagctgcgtat
ggacaagccgttgtcctggactctaaggaaaaccatatcaagtctacccatttccgaacc
atgcatagtcctttgaggagccaggaagactttatcgccgcttactctgctgctcgccgc
attgcctctgatatcggagaaaggaccggcgtggatgtattcccatacagcgtcttctat
atcttctttgaccagtatctcagcatcgtaccgttgacggccggcttgttgtgtgctgct
gttggtatcatctttgtcgttgcatctgtactcttgggctcagcgctcacggcgcttgtg
gtatctgttacagttgtgatgagcgttgtggacattatgggcagcatggctttgttcaat
gtttccttgaacgccgtttcactcgtcaacctcatcatctgtgtcggtatctcggtcgag
ttctgtgctcacattgcacgggctttcatgtatccatcgcgcaccgtgatggagggcaat
agcaatgccttccgtggccgtgatgctcgagcttggactgctcttgtcaatgtcggtggg
tctgtgttctctggtatcacagtcactaaacttttgggtgtttctgtgctcgcctttaca
cgatccaagatttttgaaatctactacttccgagtttggctgtctctggtcattttcgcc
ggccttcatgccctggttttcttgcccgtcgctctgagtatcgctggaggccaaggttat
gttgacccagagagcgaaggaactgctgcacaagacttgaccgataggaggtggagagcc
ttcagggttaacgacaacagtgactcagaggatgagttttag
>Fp86
atgcatcaatccattgtatctcagcttggagctgcggccgtgtttttcgctggcctaggc
ttcgctgagcaatatacaccgaaacacgaagccggacgatgcgctttccgtggccattgt
ggcaagcagagctttttcggaaaagaacttccatgtgtcgacaatggaccggctgaggat
cctgatgaagaacttcgtaatgaactcgtcggcctttgtggcgagaagtggaggactgga
cctgtttgctgtacccttgatcaagtcaaatcactcaagtctgagctcggtactccaaac
acactcatcggctcttgccctgcatgcaaagacaacttctttaatctcttttgcacattc
acatgctctcctgaccaatccaccttcatcaatattaccgactctgctcccaaaaacggc
aagaaccttgtaacagagctcgaccaccttgtgtctgaaaaatatggctccggtttctat
gacagttgcaaggaagtcaagtttggcggcgcaaactccaaggtcatggacctgattggt
ggcggtgctaagaactataccgagatgctcaaattcctcggagacaagaagcctttcgct
ggttctcccttccaaatcaacttcccgacacaggaaaaggtccccgagcttgaacctgtg
gacatgaagccgaaaaagtgcaacgacgaggaccccgattaccgttgtgtctgtgttgat
tgcccagaggtatgccctaagcttcccgaagtcaaggactccaagtcttgcaaagtagga
ctcctaccatgcctctcatttgcttccatattcgtttatggtgttcttttgtctaccttg
atcctggcagtcgttggccatattgcctaccaaaagtactcgcagcatcgcgtcgaaagg
acaagactgctccacgaatcttctcatagcgacgacgaagacgaaggtggaccggttgat
acagaggcgatgcgtgagcgccctaccaagagatactgggtcaacgaccgatgtgacaga
gccttttaccagcttggtcacattgcagctcgcttccccggatggtgtattggtctcagt
ctactctttgttgcaatccttagtgttggcttgttccgcttcgacctcgagaaagaacct
gctcgtctttgggtgagcccatcttctgctgccgcccaggagaaggcctatttcgacgag
aactttggacccttttaccgtgccgaaaagattttcctcgcaaatgataccaacccatct
ggacccggacctgtactcagttacgataccctgaagtggtggatcgaagtcgaagagagt
gtcaagaagatcgagagccctatttacggcaaatacttccatgatttatgtttcaagccc
tccaacgatgcctgtgtggtgcagtctgtctcagcatactggcacgccaagggtggactg
gaccccgagttttggaaagacgatattcgtgcttgcgcaaagagccctgtcgactgtcgc
ccagacttcggacagcccattgagcccaatatgatttttggtggttatgatgacgatgtt
gtggacgcccatgccattaccgtaacctgggttgttaataatgccaaagaaggaagtgat
gctattgccagggctatcgactgggaaactgctctgcgtgaccgtctgcttgaggtccag
gaagaagccaaagaacgtggccttcgattatctttcaacactgagatcagtctggagcaa
gaacttaacaagtcgacaaacacagatgccaaaatcattgtcatcagctatatcgtcatg
tttgtttatgcttgtatggctctcggtacccctctcaagcatatcttccgcaaccctgcc
gtgcttttggtagagtcaaaggttacccttggtcttgtcggtattctcattgttctcatg
tccatcgccgcgtcgattggtttcttctcatgggttgggctgaaggccacactcatcatt
gtggaagtcattcctttcattgtcctcgctgttggtgttgacaacattttcctgattgtc
cacgagcttgaaagagtcaacatcagcttccctgatcagatggttgaggaaagagttgct
agggctcttggtcgtatgggaccctctattctcttctctgctctcacagaaactgtggca
ttcgctctcggcacagctgttggcatgccggcagtcaggaactttgccgcgtatgctgct
ggtgccgtctttgttaacgcagtgcttcagatgaccatgtttgtctccttcctctctctt
aaccagatgcgggttgaagaccaccggtgtgaactgtggccgtggtggcagatcactaag
gcaagaatccacctcaacggtagcaacggttttgctcagggaggtagccgtggatcagat
atggctgaggagagcttgctgcaggtctttatcaagaacacatatgccccacgcctgctt
ggaaagaaggttaagcttgctgttgtcacaatcttccttgggatgtttgcaggaggtttg
gccctcttgcctaagattcaacttggccttgaccagcgagttgctattcctgatggctct
tatctgatcccgtttttcaatgatctatacggatacctggagacaggtccaccagtgtac
tttgtcacacgcgaagttgacgcttccaagcgcaaggaacaacaggcgatatgctcaaga
tttactacctgccaagacctttcgctccccaacacattggagcttgaacggcaaagaccg
gaagtctcttatattgcttcaccagcggcaagttggatcgatgattacttcctctggctg
aacccaatcttcgaagactgctgcgtggaacacggccagacctgcttcgctgatcgcaag
ccggcctggaacacaacattgtacggaatgcccgaagatgaggagttcatccactacctg
aagaagttcctttccagccccactggtgaggagtgtcccttagcaggccaagctgcgtat
ggacaagccgttgtcctggactctaaggaaaaccatatcaagtctacccatttccgaacc
atgcatagtcctttgaggagccaggaagactttatcgccgcttactctgctgctcgccgc
attgcctctgatatcggagaaaggaccggcgtggatgtattcccatacagcgtcttctat
atcttctttgaccagtatctcagcatcgtaccgttgacggccggcttgttgtgtgctgct
gttggtatcatctttgtcgttgcatctgtactcttgggctcagcgctcacggcgcttgtg
gtatctgttacagttgtgatgagcgttgtggacattatgggcagcatggctttgttcaat
gtttccttgaacgccgtttcactcgtcaacctcatcatctgtgtcggcatctcggtcgag
ttctgtgctcacattgcacgggctttcatgtatccatcgcgcaccgtgatggagggcaat
agcaatgccttccgtggccgtgatgctcgagcttggactgctcttgtcaatgtcggtggg
tctgtgttctctggtatcacagtcactaaacttttgggtgtttctgtgctcgcctttaca
cgatccaagatttttgaaatctactacttccgagtttggctgtctctggtcattttcgcc
ggccttcatgccctggttttcttgcccgtcgctctgagtatcgctggaggccaaggttat
gttgacccagagagcgaaggaactgctgcacaagacttgaccgataggaggtggagagcc
ttcagggttaacgacaacagtgactcagaggatgagttttag
>Fvenenatum.busco
atgcatcaatccattgtatctcaacttggagctgcggccgtgcttttcgcagggctaggc
ttcgctgagcaatatacaccaaaacacgaagccggacgatgcgctttccgtggccattgt
ggcaagcagagctttttcggaaaagaactcccatgtgtcgacaatgggccggctgagaat
cccgatgaggagcttcgcaatgaactcgtcggtctttgtggcgagaagtggaggactgga
cctgtctgctgtaccctggatcaagtcaaatcactcaagtctgagctcggtaccccgaac
acactcatcggctcttgtcctgcatgcaaagacaacttcttcaacctcttttgcacattc
acatgctctcctgaccaatccacctttatcaatattaccgactctgctcccaaaaacggc
aagaatcttgtaacagagctcgaccaccttgtgtcagaaaaatatggttccggtttctat
gacagttgcaaggaagtcaagtttggcggcgcaaactccaaggccatggacctgattggt
ggcggtgctaagaactataccgaaatgctcaagtttctcggagacaagaaaccattcgct
ggctctcccttccaaatcaacttcccgacacaggaaaaggtccccgagctccaacccgtg
gacatgaagccgaagaagtgcaacgatgaggaccccgattaccgttgcgtttgtgttgat
tgcccagaggtatgcccgaagcttcccgaagtcaaggactccaagtcttgcaaagtagga
ctcctaccatgcctttcatttgcctccatattcgtttatggtgttcttttgtccaccttg
atcctggcagtcgtcggccatattgcctaccaaaagtactcgcagcatcgcgtcgaaagg
acaagactactccacgaatcttctcatagcgacgacgaagacgaaggtggaccggttgac
acagaggcgatgcgcgagcgccctaccaagagatactgggtcaacgaccgatgtgacaga
gccttttaccagcttggtcacattgcagctcgtttccctggatggtgcattggtctcagt
ctactctttgttgccatcctgagtgttggcttgttccgcttcgacctcgagaaagaacct
gctcgtctttgggtgagcccatcttctgctgctgcccaggaaaaggcttacttcgacgag
aactttggacccttttaccgtgccgaaaagatcttcctcgcaaacgataccaacccatct
ggacccggacctgtacttagttacgataccctgaagtggtggatcgaagttgaggagagt
gtcaagaagatcgagagccctgtttacggaaaatacttccaggatctatgtttcaagccc
tccaacgatgcctgtgtggtgcagtctgtttcagcatactggcacgccaagggcggactg
gatcctgagttctggaaagacgatattcgtgcttgcgcaaagagccctgtagactgtcgc
ccagatttcggacagcctattgagcccaacatgatctttggtggttatgatgatgacgtg
gtggacgcccatgccattaccgtaacctgggttgttaataatgccaaagaaggaactgat
gctattgccagggctgtcgactgggaaactgctctacgtgaccgtctgctcgaggtccag
gaggaagccaaagaacgtggccttcgattatccttcaataccgagatcagtctggagcaa
gaacttaacaagtcgacaaacacagatgccaagatcattgtcatcagctatatcgtcatg
tttgtctatgcctgcatggccctcggtacccctctcaagcatatcttccgcaaccctgcc
gtgcttttggtagagtcaaaggttacgcttggtcttgtcggtattctcattgttctcatg
tccatcgccgcgtcgattggtttcttctcatgggttggactgaaggccacactcattatt
gtggaagtcattcctttcattgtcctcgctgttggtgttgacaatattttcctgattgtt
catgagcttgaaagagtcaacatcagcttcccggaccagatggttgaggaaagagttgct
agggctcttggtcgtatggggccctctattctcttctctgctcttacagaaactgtggct
tttgctcttggcacagctgttggcatgccggcagtcaggaactttgccgcgtatgctgct
ggtgccgtctttgtcaacgcagtgcttcagatgaccatgtttgtctccttcctctctctt
aaccagatgcgagttgaagatcatcggtgtgaactgtggccatggtggcagatcactaag
gcgagaatccacctcaacggtagcaacggttttgctcagggaggtggccgtggatcagac
atggctgaggagagcttgcttcaggtctttatcaagaacacatatgccccgtgtttgctt
ggaaagaaggtcaagcttgctgtcgtcacaatcttcctcgggatgttcgcaggaggtttg
gcactcttgcccaagattcaacttggccttgaccagcgagttgctattcctgatggctct
tatctgatcccatttttcaacgatctatacgggtatctggagacaggcccaccagtgtac
tttgtcacacgcgaagttgacgcttccaagcgcaaggagcaacaggcgatatgctcaaga
ttcactacctgccaagacctttcgctccccaacacattggagctcgaacgacaaagaccg
gaagtctcttacattgcttcgccagcagcaagttggatcgatgattacttcctctggctg
aacccgatcttcgaagactgctgcgtggaacacggccagacctgcttcgctgatcgtaag
ccagcctggaacacaaccctgtacggaatgcctgaggatgaggagttcatccactacctg
aagaagttcctttccagccccactggcgaagagtgtcccctagcaggccaagctgcgtac
ggacaagccgttgtcctggactccaaggaaaatcatgtcaagtctacccacttccgaacc
atgcatagccctttgaggagccaagaagacttcatcgccgcctactctgctgctcgccgc
atcgcctctgatattggagaaaggaccggcgtggatgtattcccatacagtgtcttttat
atcttctttgaccagtatctcagcatcgtgccattgacggccggtttgttgtgtgctgct
gttggcatcatctttatcgttgcatctgtactgttaggctcagtactcacggcgcttgtg
gtatctgtaacagttgtgatgagtgttgtggacattatgggcagcatggctttgttcaat
gtttccttgaatgccgtttcccttgtcaacctcatcatctgcgtgggtatctcggttgag
ttctgtgctcacattgcacgagctttcatgtatccatcgcgcaccgtgatggagggcaat
agcaacgccttccgtggtcgtgatgctcgagcttggaccgctcttgttaatgtcggtgga
tccgtgttctctggtatcacagtcactaaacttttgggtgtttctgtgctcgcctttaca
cgatccaagatttttgagatctactacttccgagtttggctgtctcttgtcgtatttgcc
gcccttcatgccctagtcttcttgcccgttgctctgagtatcgccggaggtcaaggttat
gttgacccagagagcgaaggaactgctgcacaagacttgactgataggaggtggcgagcc
attagggttaacgacaacagtgactcagaggatgagttttag
