# Supplementary material for: Apicidin biosynthesis is linked to accessory chromosomes in Fusarium poae isolates
Source: BMC Genomics. 2021 Aug 4;22:591. doi: 10.1186/s12864-021-07617-y (PMC8340494; doi:10.1186/s12864-021-07617-y)
Supplement: Supplementary file 17 — Additional file 17. Compressed folder containing alignments for each of the 4141 orthologs used in BUSCO analysis. [file 12864_2021_7617_MOESM17_ESM.zip › Fven2_nt_MAFFT/21900at5125_nt.mafft.fasta]

>Fp105
atggccaaaacgaatgaagatctccttcgacggccactgtatctttatgatctgcccacc
aaagtcttggacactttagtcctcaaggatgatgccgatgctgagaccatagccgctgct
gaatccgctgcttctttgcctacagagagttcctcagatagcaacctcgtcggaacccag
gcttgttctttgtgtggtctcacattcacaacagtgatagatcagcgtggtcatctcaag
tccgatttgcaccactacaacctcaaacagaaattgcgaggacaaaagcccgtgtcggaa
gccgagtttgaaaagttggttggagacctagacgaatcattatcaggttctgattcagag
gagtcggaggaagaggaagatggtcgacaagagtcaacccttaccacactcttaaaaaag
caggcaaaattggccgacaaggcaggcagcgatgatgaggaagaaaccgcaggtagagca
ggtcgcggcaaacctcctctcatctggttcagctctcctctgttgcctgaaaagaactac
tttggaatgtaccgtgccattctcacaggcgacgaacagcggaaccaagacctggtcgaa
gtgttaaagaagaagcaggtggagcccatcgcgatgcctaaaatccccaaagagggcgcc
ttaccagaggttgcctacaagggtcctcatatcttcctatgtatgataggaggtggccac
ttcgcagccatggttgtctctcttgctccgcgacccaacaagaacggcacgaccatgaac
cgagaagccacagtgctggctcacaagacgttccatcgatacaccacacgacgaaagcag
ggtggttctcaatcagccaacgacaacgccaaaggagctgcacactcggctggttcgagt
ttgcgacgatataatgaacaggctctggtagaagacgtacggaatctccttcaagaatgg
aaggctctcatcgacacttccgagctgctgtttgtccgagctacaggtatgacgaaccga
agaaccttgtacgggccgtatgagggtcaagtattgaagcacaatgatactcgactgcga
acctttccctttagcacacggcgagcgacacagaatgagctcatgcgatcctttatcgag
ttgacacgcctcaaaatccgcgagattattcctgtggaggagaccaagaaggaggcagag
tctgcagcaccaaaggcgagtgcgaaaccttcaaaaccaaagctgtccgaagaagaagag
acagcgcttctccacacatctcagctgcaagcttttgttcgaagatcaaaggtgccggct
ctgctctcgtatctcaaaaacaacaatatcacagccgactttgagttccagcccgttgag
cagaatcatcatgccccacgaccgcttcaccttgccgctgctcagaatgccgcaccgtta
gtacatggtctccttgttcgtgggggtgcagatcctaccatcaaaaacaatgagggtaag
acacctttcgaactcgctggtgaacgatcaacgcgggacgctttccgcgtagcccgttct
gaactcggcgatgctaaatgggcttgggatgatgccaagataccgcccgccatgacgaaa
gctgaagccgataaacgtgaagagagggaaaagaaggaagccgacgataaagaagctgag
cgtcgaaagggcgaggaggaaagattacggagtgaggggcccaaggtgccggaggggcgc
aaacaaaagggaaatattttggcagcgagcctcaagcaaacaccccaggaaaagagagag
gccgaggcaagaggtctgacgccagagatgaggatgcgcctggagcgtgaaagaagagca
cgagctgcggaggagagactgcggaaaatgcagagcggtggatga
>Fp108
atggccaaaacgaatgaagatctccttcgacggccactgtatctttatgatctgcccacc
aaagtcttggacactttagtcctcaaggatgatgccgatgctgagaccatagccgctgct
gaatccgctgcttctttgcctacagagagttcctcagatagcaacctcgtcggaacccag
gcttgttctttgtgtggtctcacattcacaacagtgatagatcagcgtggtcatctcaag
tccgatttgcaccactacaacctcaaacagaaattgcgaggacaaaagcccgtgtcggaa
gccgagtttgaaaagttggttggagacctagacgaatcattatcaggttctgattcagag
gagtcggaggaagaggaagatggtcgacaagagtcaacccttaccacactcttaaaaaag
caggcaaaattggccgacaaggcaggcagcgatgatgaggaagaaaccgcaggtagagca
ggtcgcggcaaacctcctctcatctggttcagctctcctctgttgcctgaaaagaactac
tttggaatgtaccgtgccattctcacaggcgacgaacagcggaaccaagacctggtcgaa
gtgttaaagaagaagcaggtggagcccatcgcgatgcctaaaatccccaaagagggcgcc
ttaccagaggttgcctacaagggtcctcatatcttcctatgtatgataggaggtggccac
ttcgcagccatggttgtctctcttgctccgcgacccaacaagaacggcacgaccatgaac
cgagaagccacagtgctggctcacaagacgttccatcgatacaccacacgacgaaagcag
ggtggttctcaatcagccaacgacaacgccaaaggagctgcacactcggctggttcgagt
ttgcgacgatataatgaacaggctctggtagaagacgtacggaatctccttcaagaatgg
aaggctctcatcgacacttccgagctgctgtttgtccgagctacaggtatgacgaaccga
agaaccttgtacgggccgtatgagggtcaagtattgaagcacaatgatactcgactgcga
acctttccctttagcacacggcgagcgacacagaatgagctcatgcgatcctttatcgag
ttgacacgcctcaaaatccgcgagattattcctgtggaggagaccaagaaggaggcagag
tctgcagcaccaaaggcgagtgcgaaaccttcaaaaccaaagctgtccgaagaagaagag
acagcgcttctccacacatctcagctgcaagcttttgttcgaagatcaaaggtgccggct
ctgctctcgtatctcaaaaacaacaatatcacagccgactttgagttccagcccgttgag
cagaatcatcatgccccacgaccgcttcaccttgccgctgctcagaatgccgcaccgtta
gtacatggtctccttgttcgtgggggtgcagatcctaccatcaaaaacaatgagggtaag
acacctttcgaactcgctggtgaacgatcaacgcgggacgctttccgcgtagcccgttct
gaactcggcgatgctaaatgggcttgggatgatgccaagataccgcccgccatgacgaaa
gctgaagccgataaacgtgaagagagggaaaagaaggaagccgacgataaagaagctgag
cgtcgaaagggcgaggaggaaagattacggagtgaggggcccaaggtgccggaggggcgc
aaacaaaagggaaatattttggcagcgagcctcaagcaaacaccccaggaaaagagagag
gccgaggcaagaggtctgacgccagagatgaggatgcgcctggagcgtgaaagaagagca
cgagctgcggaggagagactgcggaaaatgcagagcggtggatga
>Fp118
atggccaaaacgaatgaagatctccttcgacggccactgtatctttatgatctgcccacc
aaagtcttggacactttagtcctcaaggatgatgccgatgctgagaccatagccgctgct
gaatccgctgcttctttgcctacagagagttcctcagatagcaacctcgtcggaacccag
gcttgttctttgtgtggtctcacattcacaacagtgatagatcagcgtggtcatctcaag
tccgatttgcaccactacaacctcaaacagaaattgcgaggacaaaagcccgtgtcggaa
gccgagtttgaaaagttggttggagacctagacgaatcattatcaggttctgattcagag
gagtcggaggaagaggaagatggtcgacaagagtcaacccttaccacactcttaaaaaag
caggcaaaattggccgacaaggcaggcagcgatgatgaggaagaaaccgcaggtagagca
ggtcgcggcaaacctcctctcatctggttcagctctcctctgttgcctgaaaagaactac
tttggaatgtaccgtgccattctcacaggcgacgaacagcggaaccaagacctggtcgaa
gtgttaaagaagaagcaggtggagcccatcgcgatgcctaaaatccccaaagagggcgcc
ttaccagaggttgcctacaagggtcctcatatcttcctatgtatgataggaggtggccac
ttcgcagccatggttgtctctcttgctccgcgacccaacaagaacggcacgaccatgaac
cgagaagccacagtgctggctcacaagacgttccatcgatacaccacacgacgaaagcag
ggtggttctcaatcagccaacgacaacgccaaaggagctgcacactcggctggttcgagt
ttgcgacgatataatgaacaggctctggtagaagacgtacggaatctccttcaagaatgg
aaggctctcatcgacacttccgagctgctgtttgtccgagctacaggtatgacgaaccga
agaaccttgtacgggccgtatgagggtcaagtattgaagcacaatgatactcgactgcga
acctttccctttagcacacggcgagcgacacagaatgagctcatgcgatcctttatcgag
ttgacacgcctcaaaatccgcgagattattcctgtggaggagaccaagaaggaggcagag
tctgcagcaccaaaggcgagtgcgaaaccttcaaaaccaaagctgtccgaagaagaagag
acagcgcttctccacacatctcagctgcaagcttttgttcgaagatcaaaggtgccggct
ctgctctcgtatctcaaaaacaacaatatcacagccgactttgagttccagcccgttgag
cagaatcatcatgccccacgaccgcttcaccttgccgctgctcagaatgccgcaccgtta
gtacatggtctccttgttcgtgggggtgcagatcctaccatcaaaaacaatgagggtaag
acacctttcgaactcgctggtgaacgatcaacgcgggacgctttccgcgtagcccgttct
gaactcggcgatgctaaatgggcttgggatgatgccaagataccgcccgccatgacgaaa
gctgaagccgataaacgtgaagagagggaaaagaaggaagccgacgataaagaagctgag
cgtcgaaagggcgaggaggaaagattacggagtgaggggcccaaggtgccggaggggcgc
aaacaaaagggaaatattttggcagcgagcctcaagcaaacaccccaggaaaagagagag
gccgaggcaagaggtctgacgccagagatgaggatgcgcctggagcgtgaaagaagagca
cgagctgcggaggagagactgcggaaaatgcagagcggtggatga
>Fp122
atggccaaaacgaatgaagatctccttcgacggccactgtatctttatgatctgcccacc
aaagtcttggacactttagtcctcaaggatgatgccgatgctgagaccatagccgctgct
gaatccgctgcttctttgcctacagagagttcctcagatagcaacctcgtcggaacccag
gcttgttctttgtgtggtctcacattcacaacagtgatagatcagcgtggtcatctcaag
tccgatttgcaccactacaacctcaaacagaaattgcgaggacaaaagcccgtgtcggaa
gccgagtttgaaaagttggttggagacctagacgaatcattatcaggttctgattcagag
gagtcggaggaagaggaagatggtcgacaagagtcaacccttaccacactcttaaaaaag
caggcaaaattggccgacaaggcaggcagcgatgatgaggaagaaaccgcaggtagagca
ggtcgcggcaaacctcctctcatctggttcagctctcctctgttgcctgaaaagaactac
tttggaatgtaccgtgccattctcacaggcgacgaacagcggaaccaagacctggtcgaa
gtgttaaagaagaagcaggtggagcccatcgcgatgcctaaaatccccaaagagggcgcc
ttaccagaggttgcctacaagggtcctcatatcttcctatgtatgataggaggtggccac
ttcgcagccatggttgtctctcttgctccgcgacccaacaagaacggcacgaccatgaac
cgagaagccacagtgctggctcacaagacgttccatcgatacaccacacgacgaaagcag
ggtggttctcaatcagccaacgacaacgccaaaggagctgcacactcggctggttcgagt
ttgcgacgatataatgaacaggctctggtagaagacgtacggaatctccttcaagaatgg
aaggctctcatcgacacttccgagctgctgtttgtccgagctacaggtatgacgaaccga
agaaccttgtacgggccgtatgagggtcaagtattgaagcacaatgatactcgactgcga
acctttccctttagcacacggcgagcgacacagaatgagctcatgcgatcctttatcgag
ttgacacgcctcaaaatccgcgagattattcctgtggaggagaccaagaaggaggcagag
tctgcagcaccaaaggcgagtgcgaaaccttcaaaaccaaagctgtccgaagaagaagag
acagcgcttctccacacatctcagctgcaagcttttgttcgaagatcaaaggtgccggct
ctgctctcgtatctcaaaaacaacaatatcacagccgactttgagttccagcccgttgag
cagaatcatcatgccccacgaccgcttcaccttgccgctgctcagaatgccgcaccgtta
gtacatggtctccttgttcgtgggggtgcagatcctaccatcaaaaacaatgagggtaag
acacctttcgaactcgctggtgaacgatcaacgcgggacgctttccgcgtagcccgttct
gaactcggcgatgctaaatgggcttgggatgatgccaagataccgcccgccatgacgaaa
gctgaagccgataaacgtgaagagagggaaaagaaggaagccgacgataaagaagctgag
cgtcgaaagggcgaggaggaaagattacggagtgaggggcccaaggtgccggaggggcgc
aaacaaaagggaaatattttggcagcgagcctcaagcaaacaccccaggaaaagagagag
gccgaggcaagaggtctgacgccagagatgaggatgcgcctggagcgtgaaagaagagca
cgagctgcggaggagagactgcggaaaatgcagagcggtggatga
>Fp125
atggctaaaacgaatgaagatctccttcgacggccactgtatctttatgatctgcccacc
aaagtcttggacactttagtcctcaaggatgatgccgatgctgagaccatagccgctgct
gaatccgctgcttctttgcctacagagagttcctcagatagcaacctcgtcggaacccag
gcttgttctttgtgtggtctcacattcacaacagtgatagatcagcgtggtcatctcaag
tccgatttgcaccactacaacctcaaacagaaattgcgaggacaaaagcccgtgtcggaa
gccgagtttgaaaagttggttggagacctagacgaatcattatcaggttctgattcagag
gagtcggaggaagaggaagatggtcgacaagagtcaacccttaccacactcttaaaaaag
caggcaaaactggccgacaaggcaggcagcgatgatgaggaagaaaccgcaggtagagca
ggtcgcggcaaacctcctctcatctggttcagctctcctctgttgcctgaaaagaactac
tttggaatgtaccgtgccattctcacaggcgacgaacagcggaaccaagacctggtcgaa
gtgttaaagaagaagcaggtggagcccatcgcgatgcctaaaatccccaaagagggcgcc
ttaccagaggttgcctacaagggtcctcatatcttcctatgtatgataggaggtggccac
ttcgcagccatggttgtctctcttgctccacgacccaacaagaacggcacgaccatgaac
cgagaagccacagtgctggctcacaagacgttccatcgatacaccacacgacgaaagcag
ggtggttctcaatcagccaacgacaacgccaaaggagctgcacactcggctggttcgagt
ttgcgacgatataatgaacaggctctggtagaagacgtacgaaatctccttcgagaatgg
aaggctctcatcgacacttccgagttgctgtttgtccgagctacaggtatgacgaaccga
agaaccttgtacgggccgtatgagggtcaagtattgaagcacaatgatactcgactgcga
acctttccctttagcacacggcgagcgacacagaatgagctcatgcgatcctttatcgag
ttgacacgcctcaaaatccgcgagattattcctgtggaggagaccaagaaggaggcagag
tctgcagcaccaaaggcgagtgcgaaaccttcaaaaccaaagctgtccgaagaagaagag
acagcgcttctccacacatctcagctgcaagcttttgttcgaagatcaaaggtgccggct
ctgctctcgtatctcaaaaacaacaatatcacagccgactttgagttccagcccgttgag
cagaatcatcatgccccacgaccacttcacctcgccgctgctcagaatgccgcaccgtta
gtacatggtctccttgttcgtgggggtgcagatcctaccatcaagaacaatgagggtaag
acacctttcgaactagctggtgaacgatcaacgcgggacgctttccgcgtagcccgttct
gaactcggcgaagctaaatgggcttgggacgatgccaagataccgcccgccttgacgaaa
gctgaagccgataaacgtgaagagagggaaaagaaggaagccgacgataaagaagctgag
cgtcgaaagggcgaggaggaaagattacggagtgaggggcccaaggtgccggaggggcgc
aaacaaaagggaaatattttggcagctagcctcaagcaaacgccccaggaaaagagagag
gccgaggtaagaggtctgacgccagagatgaggatgcgcctggagcgtgaaagaagagca
cgagctgcggaggagagactgcggaagatgcagagcggttga---
>Fp13r
atggccaaaacgaatgaagatctccttcgacggccactgtatctttatgatctgcccacc
aaagtcttggacactttagtcctcaaggatgatgccgatgctgagaccatagccgctgct
gaatccgctgcttctttgcctacagagagttcctcagatagcaacctcgtcggaacccag
gcttgttctttgtgtggtctcacattcacaacagtgatagatcagcgtggtcatctcaag
tccgatttgcaccactacaacctcaaacagaaattgcgaggacaaaagcccgtgtcggaa
gccgagtttgaaaagttggttggagacctagacgaatcattatcaggttctgattcagag
gagtcggaggaagaggaagatggtcgacaagagtcaacccttaccacactcttaaaaaag
caggcaaaattggccgacaaggcaggcagcgatgatgaggaagaaaccgcaggtagagca
ggtcgcggcaaacctcctctcatctggttcagctctcctctgttgcctgaaaagaactac
tttggaatgtaccgtgccattctcacaggcgacgaacagcggaaccaagacctggtcgaa
gtgttaaagaagaagcaggtggagcccatcgcgatgcctaaaatccccaaagagggcgcc
ttaccagaggttgcctacaagggtcctcatatcttcctatgtatgataggaggtggccac
ttcgcagccatggttgtctctcttgctccgcgacccaacaagaacggcacgaccatgaac
cgagaagccacagtgctggctcacaagacgttccatcgatacaccacacgacgaaagcag
ggtggttctcaatcagccaacgacaacgccaaaggagctgcacactcggctggttcgagt
ttgcgacgatataatgaacaggctctggtagaagacgtacggaatctccttcaagaatgg
aaggctctcatcgacacttccgagctgctgtttgtccgagctacaggtatgacgaaccga
agaaccttgtacgggccgtatgagggtcaagtattgaagcacaatgatactcgactgcga
acctttccctttagcacacggcgagcgacacagaatgagctcatgcgatcctttatcgag
ttgacacgcctcaaaatccgcgagattattcctgtggaggagaccaagaaggaggcagag
tctgcagcaccaaaggcgagtgcgaaaccttcaaaaccaaagctgtccgaagaagaagag
acagcgcttctccacacatctcagctgcaagcttttgttcgaagatcaaaggtgccggct
ctgctctcgtatctcaaaaacaacaatatcacagccgactttgagttccagcccgttgag
cagaatcatcatgccccacgaccgcttcaccttgccgctgctcagaatgccgcaccgtta
gtacatggtctccttgttcgtgggggtgcagatcctaccatcaaaaacaatgagggtaag
acacctttcgaactcgctggtgaacgatcaacgcgggacgctttccgcgtagcccgttct
gaactcggcgatgctaaatgggcttgggatgatgccaagataccgcccgccatgacgaaa
gctgaagccgataaacgtgaagagagggaaaagaaggaagccgacgataaagaagctgag
cgtcgaaagggcgaggaggaaagattacggagtgaggggcccaaggtgccggaggggcgc
aaacaaaagggaaatattttggcagcgagcctcaagcaaacaccccaggaaaagagagag
gccgaggcaagaggtctgacgccagagatgaggatgcgcctggagcgtgaaagaagagca
cgagctgcggaggagagactgcggaaaatgcagagcggtggatga
>Fp144
atggccaaaacgaatgaagatctccttcgacggccactgtatctttatgatctgcccacc
aaagtcttggacactttagtcctcaaggatgatgccgatgctgagaccatagccgctgct
gaatccgctgcttctttgcctacagagagttcctcagatagcaacctcgtcggaacccag
gcttgttctttgtgtggtctcacattcacaacagtgatagatcagcgtggtcatctcaag
tccgatttgcaccactacaacctcaaacagaaattgcgaggacaaaagcccgtgtcggaa
gccgagtttgaaaagttggttggagacctagacgaatcattatcaggttctgattcagag
gagtcggaggaagaggaagatggtcgacaagagtcaacccttaccacactcttaaaaaag
caggcaaaattggccgacaaggcaggcagcgatgatgaggaagaaaccgcaggtagagca
ggtcgcggcaaacctcctctcatctggttcagctctcctctgttgcctgaaaagaactac
tttggaatgtaccgtgccattctcacaggcgacgaacagcggaaccaagacctggtcgaa
gtgttaaagaagaagcaggtggagcccatcgcgatgcctaaaatccccaaagagggcgcc
ttaccagaggttgcctacaagggtcctcatatcttcctatgtatgataggaggtggccac
ttcgcagccatggttgtctctcttgctccgcgacccaacaagaacggcacgaccatgaac
cgagaagccacagtgctggctcacaagacgttccatcgatacaccacacgacgaaagcag
ggtggttctcaatcagccaacgacaacgccaaaggagctgcacactcggctggttcgagt
ttgcgacgatataatgaacaggctctggtagaagacgtacggaatctccttcaagaatgg
aaggctctcatcgacacttccgagctgctgtttgtccgagctacaggtatgacgaaccga
agaaccttgtacgggccgtatgagggtcaagtattgaagcacaatgatactcgactgcga
acctttccctttagcacacggcgagcgacacagaatgagctcatgcgatcctttatcgag
ttgacacgcctcaaaatccgcgagattattcctgtggaggagaccaagaaggaggcagag
tctgcagcaccaaaggcgagtgcgaaaccttcaaaaccaaagctgtccgaagaagaagag
acagcgcttctccacacatctcagctgcaagcttttgttcgaagatcaaaggtgccggct
ctgctctcgtatctcaaaaacaacaatatcacagccgactttgagttccagcccgttgag
cagaatcatcatgccccacgaccgcttcaccttgccgctgctcagaatgccgcaccgtta
gtacatggtctccttgttcgtgggggtgcagatcctaccatcaaaaacaatgagggtaag
acacctttcgaactcgctggtgaacgatcaacgcgggacgctttccgcgtagcccgttct
gaactcggcgatgctaaatgggcttgggatgatgccaagataccgcccgccatgacgaaa
gctgaagccgataaacgtgaagagagggaaaagaaggaagccgacgataaagaagctgag
cgtcgaaagggcgaggaggaaagattacggagtgaggggcccaaggtgccggaggggcgc
aaacaaaagggaaatattttggcagcgagcctcaagcaaacaccccaggaaaagagagag
gccgaggcaagaggtctgacgccagagatgaggatgcgcctggagcgtgaaagaagagca
cgagctgcggaggagagactgcggaaaatgcagagcggtggatga
>Fp146
atggccaaaacgaatgaagatctccttcgacggccactgtatctttatgatctgcccacc
aaagtcttggacactttagtcctcaaggatgatgccgatgctgagaccatagccgctgct
gaatccgctgcttctttgcctacagagagttcctcagatagcaacctcgtcggaacccag
gcttgttctttgtgtggtctcacattcacaacagtgatagatcagcgtggtcatctcaag
tccgatttgcaccactacaacctcaaacagaaattgcgaggacaaaagcccgtgtcggaa
gccgagtttgaaaagttggttggagacctagacgaatcattatcaggttctgattcagag
gagtcggaggaagaggaagatggtcgacaagagtcaacccttaccacactcttaaaaaag
caggcaaaattggccgacaaggcaggcagcgatgatgaggaagaaaccgcaggtagagca
ggtcgcggcaaacctcctctcatctggttcagctctcctctgttgcctgaaaagaactac
tttggaatgtaccgtgccattctcacaggcgacgaacagcggaaccaagacctggtcgaa
gtgttaaagaagaagcaggtggagcccatcgcgatgcctaaaatccccaaagagggcgcc
ttaccagaggttgcctacaagggtcctcatatcttcctatgtatgataggaggtggccac
ttcgcagccatggttgtctctcttgctccgcgacccaacaagaacggcacgaccatgaac
cgagaagccacagtgctggctcacaagacgttccatcgatacaccacacgacgaaagcag
ggtggttctcaatcagccaacgacaacgccaaaggagctgcacactcggctggttcgagt
ttgcgacgatataatgaacaggctctggtagaagacgtacggaatctccttcaagaatgg
aaggctctcatcgacacttccgagctgctgtttgtccgagctacaggtatgacgaaccga
agaaccttgtacgggccgtatgagggtcaagtattgaagcacaatgatactcgactgcga
acctttccctttagcacacggcgagcgacacagaatgagctcatgcgatcctttatcgag
ttgacacgcctcaaaatccgcgagattattcctgtggaggagaccaagaaggaggcagag
tctgcagcaccaaaggcgagtgcgaaaccttcaaaaccaaagctgtccgaagaagaagag
acagcgcttctccacacatctcagctgcaagcttttgttcgaagatcaaaggtgccggct
ctgctctcgtatctcaaaaacaacaatatcacagccgactttgagttccagcccgttgag
cagaatcatcatgccccacgaccgcttcaccttgccgctgctcagaatgccgcaccgtta
gtacatggtctccttgttcgtgggggtgcagatcctaccatcaaaaacaatgagggtaag
acacctttcgaactcgctggtgaacgatcaacgcgggacgctttccgcgtagcccgttct
gaactcggcgatgctaaatgggcttgggatgatgccaagataccgcccgccatgacgaaa
gctgaagccgataaacgtgaagagagggaaaagaaggaagccgacgataaagaagctgag
cgtcgaaagggcgaggaggaaagattacggagtgaggggcccaaggtgccggaggggcgc
aaacaaaagggaaatattttggcagcgagcctcaagcaaacaccccaggaaaagagagag
gccgaggcaagaggtctgacgccagagatgaggatgcgcctggagcgtgaaagaagagca
cgagctgcggaggagagactgcggaaaatgcagagcggtggatga
>Fp155
atggccaaaacgaatgaagatctccttcgacggccactgtatctttatgatctgcccacc
aaagtcttggacactttagtcctcaaggatgatgccgatgctgagaccatagccgctgct
gaatccgctgcttctttgcctacagagagttcctcagatagcaacctcgtcggaacccag
gcttgttctttgtgtggtctcacattcacaacagtgatagatcagcgtggtcatctcaag
tccgatttgcaccactacaacctcaaacagaaattgcgaggacaaaagcccgtgtcggaa
gccgagtttgaaaagttggttggagacctagacgaatcattatcaggttctgattcagag
gagtcggaggaagaggaagatggtcgacaagagtcaacccttaccacactcttaaaaaag
caggcaaaattggccgacaaggcaggcagcgatgatgaggaagaaaccgcaggtagagca
ggtcgcggcaaacctcctctcatctggttcagctctcctctgttgcctgaaaagaactac
tttggaatgtaccgtgccattctcacaggcgacgaacagcggaaccaagacctggtcgaa
gtgttaaagaagaagcaggtggagcccatcgcgatgcctaaaatccccaaagagggcgcc
ttaccagaggttgcctacaagggtcctcatatcttcctatgtatgataggaggtggccac
ttcgcagccatggttgtctctcttgctccgcgacccaacaagaacggcacgaccatgaac
cgagaagccacagtgctggctcacaagacgttccatcgatacaccacacgacgaaagcag
ggtggttctcaatcagccaacgacaacgccaaaggagctgcacactcggctggttcgagt
ttgcgacgatataatgaacaggctctggtagaagacgtacggaatctccttcaagaatgg
aaggctctcatcgacacttccgagctgctgtttgtccgagctacaggtatgacgaaccga
agaaccttgtacgggccgtatgagggtcaagtattgaagcacaatgatactcgactgcga
acctttccctttagcacacggcgagcgacacagaatgagctcatgcgatcctttatcgag
ttgacacgcctcaaaatccgcgagattattcctgtggaggagaccaagaaggaggcagag
tctgcagcaccaaaggcgagtgcgaaaccttcaaaaccaaagctgtccgaagaagaagag
acagcgcttctccacacatctcagctgcaagcttttgttcgaagatcaaaggtgccggct
ctgctctcgtatctcaaaaacaacaatatcacagccgactttgagttccagcccgttgag
cagaatcatcatgccccacgaccgcttcaccttgccgctgctcagaatgccgcaccgtta
gtacatggtctccttgttcgtgggggtgcagatcctaccatcaaaaacaatgagggtaag
acacctttcgaactcgctggtgaacgatcaacgcgggacgctttccgcgtagcccgttct
gaactcggcgatgctaaatgggcttgggatgatgccaagataccgcccgccatgacgaaa
gctgaagccgataaacgtgaagagagggaaaagaaggaagccgacgataaagaagctgag
cgtcgaaagggcgaggaggaaagattacggagtgaggggcccaaggtgccggaggggcgc
aaacaaaagggaaatattttggcagcgagcctcaagcaaacaccccaggaaaagagagag
gccgaggcaagaggtctgacgccagagatgaggatgcgcctggagcgtgaaagaagagca
cgagctgcggaggagagactgcggaaaatgcagagcggtggatga
>Fp157
atggccaaaacgaatgaagatctccttcgacggccactgtatctttatgatctgcccacc
aaagtcttggacactttagtcctcaaggatgatgccgatgctgagaccatagccgctgct
gaatccgctgcttctttgcctacagagagttcctcagatagcaacctcgtcggaacccag
gcttgttctttgtgtggtctcacattcacaacagtgatagatcagcgtggtcatctcaag
tccgatttgcaccactacaacctcaaacagaaattgcgaggacaaaagcccgtgtcggaa
gccgagtttgaaaagttggttggagacctagacgaatcattatcaggttctgattcagag
gagtcggaggaagaggaagatggtcgacaagagtcaacccttaccacactcttaaaaaag
caggcaaaattggccgacaaggcaggcagcgatgatgaggaagaaaccgcaggtagagca
ggtcgcggcaaacctcctctcatctggttcagctctcctctgttgcctgaaaagaactac
tttggaatgtaccgtgccattctcacaggcgacgaacagcggaaccaagacctggtcgaa
gtgttaaagaagaagcaggtggagcccatcgcgatgcctaaaatccccaaagagggcgcc
ttaccagaggttgcctacaagggtcctcatatcttcctatgtatgataggaggtggccac
ttcgcagccatggttgtctctcttgctccgcgacccaacaagaacggcacgaccatgaac
cgagaagccacagtgctggctcacaagacgttccatcgatacaccacacgacgaaagcag
ggtggttctcaatcagccaacgacaacgccaaaggagctgcacactcggctggttcgagt
ttgcgacgatataatgaacaggctctggtagaagacgtacggaatctccttcaagaatgg
aaggctctcatcgacacttccgagctgctgtttgtccgagctacaggtatgacgaaccga
agaaccttgtacgggccgtatgagggtcaagtattgaagcacaatgatactcgactgcga
acctttccctttagcacacggcgagcgacacagaatgagctcatgcgatcctttatcgag
ttgacacgcctcaaaatccgcgagattattcctgtggaggagaccaagaaggaggcagag
tctgcagcaccaaaggcgagtgcgaaaccttcaaaaccaaagctgtccgaagaagaagag
acagcgcttctccacacatctcagctgcaagcttttgttcgaagatcaaaggtgccggct
ctgctctcgtatctcaaaaacaacaatatcacagccgactttgagttccagcccgttgag
cagaatcatcatgccccacgaccgcttcaccttgccgctgctcagaatgccgcaccgtta
gtacatggtctccttgttcgtgggggtgcagatcctaccatcaaaaacaatgagggtaag
acacctttcgaactcgctggtgaacgatcaacgcgggacgctttccgcgtagcccgttct
gaactcggcgatgctaaatgggcttgggatgatgccaagataccgcccgccatgacgaaa
gctgaagccgataaacgtgaagagagggaaaagaaggaagccgacgataaagaagctgag
cgtcgaaagggcgaggaggaaagattacggagtgaggggcccaaggtgccggaggggcgc
aaacaaaagggaaatattttggcagcgagcctcaagcaaacaccccaggaaaagagagag
gccgaggcaagaggtctgacgccagagatgaggatgcgcctggagcgtgaaagaagagca
cgagctgcggaggagagactgcggaaaatgcagagcggtggatga
>Fp16r
atggctaaaacgaatgaagatctccttcgacggccactgtatctttatgatctgcccacc
aaagtcttggacactttagtcctcaaggatgatgccgatgctgagaccatagccgctgct
gaatccgctgcttctttgcctacagagagttcctcagatagcaacctcgtcggaacccag
gcttgttctttgtgtggtctcacattcacaacagtgatagatcagcgtggtcatctcaag
tccgatttgcaccactacaacctcaaacagaaattgcgaggacaaaagcccgtgtcggaa
gccgagtttgaaaagttggttggagacctagacgaatcattatcaggttctgattcagag
gagtcggaggaagaggaagatggtcgacaagagtcaacccttaccacactcttaaaaaag
caggcaaaactggccgacaaggcaggcagcgatgatgaggaagaaaccgcaggtagagca
ggtcgcggcaaacctcctctcatctggttcagctctcctctgttgcctgaaaagaactac
tttggaatgtaccgtgccattctcacaggcgacgaacagcggaaccaagacctggtcgaa
gtgttaaagaagaagcaggtggagcccatcgcgatgcctaaaatccccaaagagggcgcc
ttaccagaggttgcctacaagggtcctcatatcttcctatgtatgataggaggtggccac
ttcgcagccatggttgtctctcttgctccacgacccaacaagaacggcacgaccatgaac
cgagaagccacagtgctggctcacaagacgttccatcgatacaccacacgacgaaagcag
ggtggttctcaatcagccaacgacaacgccaaaggagctgcacactcggctggttcgagt
ttgcgacgatataatgaacaggctctggtagaagacgtacgaaatctccttcgagaatgg
aaggctctcatcgacacttccgagttgctgtttgtccgagctacaggtatgacgaaccga
agaaccttgtacgggccgtatgagggtcaagtattgaagcacaatgatactcgactgcga
acctttccctttagcacacggcgagcgacacagaatgagctcatgcgatcctttatcgag
ttgacacgcctcaaaatccgcgagattattcctgtggaggagaccaagaaggaggcagag
tctgcagcaccaaaggcgagtgcgaaaccttcaaaaccaaagctgtccgaagaagaagag
acagcgcttctccacacatctcagctgcaagcttttgttcgaagatcaaaggtgccggct
ctgctctcgtatctcaaaaacaacaatatcacagccgactttgagttccagcccgttgag
cagaatcatcatgccccacgaccacttcacctcgccgctgctcagaatgccgcaccgtta
gtacatggtctccttgttcgtgggggtgcagatcctaccatcaagaacaatgagggtaag
acacctttcgaactagctggtgaacgatcaacgcgggacgctttccgcgtagcccgttct
gaactcggcgaagctaaatgggcttgggacgatgccaagataccgcccgccttgacgaaa
gctgaagccgataaacgtgaagagagggaaaagaaggaagccgacgataaagaagctgag
cgtcgaaagggcgaggaggaaagattacggagtgaggggcccaaggtgccggaggggcgc
aaacaaaagggaaatattttggcagctagcctcaagcaaacgccccaggaaaagagagag
gccgaggtaagaggtctgacgccagagatgaggatgcgcctggagcgtgaaagaagagca
cgagctgcggaggagagactgcggaagatgcagagcggttga---
>Fp1r
atggccaaaacgaatgaagatctccttcgacggccactgtatctttatgatctgcccacc
aaagtcttggacactttagtcctcaaggatgatgccgatgctgagaccatagccgctgct
gaatccgctgcttctttgcctacagagagttcctcagatagcaacctcgtcggaacccag
gcttgttctttgtgtggtctcacattcacaacagtgatagatcagcgtggtcatctcaag
tccgatttgcaccactacaacctcaaacagaaattgcgaggacaaaagcccgtgtcggaa
gccgagtttgaaaagttggttggagacctagacgaatcattatcaggttctgattcagag
gagtcggaggaagaggaagatggtcgacaagagtcaacccttaccacactcttaaaaaag
caggcaaaattggccgacaaggcaggcagcgatgatgaggaagaaaccgcaggtagagca
ggtcgcggcaaacctcctctcatctggttcagctctcctctgttgcctgaaaagaactac
tttggaatgtaccgtgccattctcacaggcgacgaacagcggaaccaagacctggtcgaa
gtgttaaagaagaagcaggtggagcccatcgcgatgcctaaaatccccaaagagggcgcc
ttaccagaggttgcctacaagggtcctcatatcttcctatgtatgataggaggtggccac
ttcgcagccatggttgtctctcttgctccgcgacccaacaagaacggcacgaccatgaac
cgagaagccacagtgctggctcacaagacgttccatcgatacaccacacgacgaaagcag
ggtggttctcaatcagccaacgacaacgccaaaggagctgcacactcggctggttcgagt
ttgcgacgatataatgaacaggctctggtagaagacgtacggaatctccttcaagaatgg
aaggctctcatcgacacttccgagctgctgtttgtccgagctacaggtatgacgaaccga
agaaccttgtacgggccgtatgagggtcaagtattgaagcacaatgatactcgactgcga
acctttccctttagcacacggcgagcgacacagaatgagctcatgcgatcctttatcgag
ttgacacgcctcaaaatccgcgagattattcctgtggaggagaccaagaaggaggcagag
tctgcagcaccaaaggcgagtgcgaaaccttcaaaaccaaagctgtccgaagaagaagag
acagcgcttctccacacatctcagctgcaagcttttgttcgaagatcaaaggtgccggct
ctgctctcgtatctcaaaaacaacaatatcacagccgactttgagttccagcccgttgag
cagaatcatcatgccccacgaccgcttcaccttgccgctgctcagaatgccgcaccgtta
gtacatggtctccttgttcgtgggggtgcagatcctaccatcaaaaacaatgagggtaag
acacctttcgaactcgctggtgaacgatcaacgcgggacgctttccgcgtagcccgttct
gaactcggcgatgctaaatgggcttgggatgatgccaagataccgcccgccatgacgaaa
gctgaagccgataaacgtgaagagagggaaaagaaggaagccgacgataaagaagctgag
cgtcgaaagggcgaggaggaaagattacggagtgaggggcccaaggtgccggaggggcgc
aaacaaaagggaaatattttggcagcgagcctcaagcaaacaccccaggaaaagagagag
gccgaggcaagaggtctgacgccagagatgaggatgcgcctggagcgtgaaagaagagca
cgagctgcggaggagagactgcggaaaatgcagagcggtggatga
>Fp21r
atggccaaaacgaatgaagatctccttcgacggccactgtatctttatgatctgcccacc
aaagtcttggacactttagtcctcaaggatgatgccgatgctgagaccatagccgctgct
gaatccgctgcttctttgcctacagagagttcctcagatagcaacctcgtcggaacccag
gcttgttctttgtgtggtctcacattcacaacagtgatagatcagcgtggtcatctcaag
tccgatttgcaccactacaacctcaaacagaaattgcgaggacaaaagcccgtgtcggaa
gccgagtttgaaaagttggttggagacctagacgaatcattatcaggttctgattcagag
gagtcggaggaagaggaagatggtcgacaagagtcaacccttaccacactcttaaaaaag
caggcaaaattggccgacaaggcaggcagcgatgatgaggaagaaaccgcaggtagagca
ggtcgcggcaaacctcctctcatctggttcagctctcctctgttgcctgaaaagaactac
tttggaatgtaccgtgccattctcacaggcgacgaacagcggaaccaagacctggtcgaa
gtgttaaagaagaagcaggtggagcccatcgcgatgcctaaaatccccaaagagggcgcc
ttaccagaggttgcctacaagggtcctcatatcttcctatgtatgataggaggtggccac
ttcgcagccatggttgtctctcttgctccgcgacccaacaagaacggcacgaccatgaac
cgagaagccacagtgctggctcacaagacgttccatcgatacaccacacgacgaaagcag
ggtggttctcaatcagccaacgacaacgccaaaggagctgcacactcggctggttcgagt
ttgcgacgatataatgaacaggctctggtagaagacgtacggaatctccttcaagaatgg
aaggctctcatcgacacttccgagctgctgtttgtccgagctacaggtatgacgaaccga
agaaccttgtacgggccgtatgagggtcaagtattgaagcacaatgatactcgactgcga
acctttccctttagcacacggcgagcgacacagaatgagctcatgcgatcctttatcgag
ttgacacgcctcaaaatccgcgagattattcctgtggaggagaccaagaaggaggcagag
tctgcagcaccaaaggcgagtgcgaaaccttcaaaaccaaagctgtccgaagaagaagag
acagcgcttctccacacatctcagctgcaagcttttgttcgaagatcaaaggtgccggct
ctgctctcgtatctcaaaaacaacaatatcacagccgactttgagttccagcccgttgag
cagaatcatcatgccccacgaccgcttcaccttgccgctgctcagaatgccgcaccgtta
gtacatggtctccttgttcgtgggggtgcagatcctaccatcaaaaacaatgagggtaag
acacctttcgaactcgctggtgaacgatcaacgcgggacgctttccgcgtagcccgttct
gaactcggcgatgctaaatgggcttgggatgatgccaagataccgcccgccatgacgaaa
gctgaagccgataaacgtgaagagagggaaaagaaggaagccgacgataaagaagctgag
cgtcgaaagggcgaggaggaaagattacggagtgaggggcccaaggtgccggaggggcgc
aaacaaaagggaaatattttggcagcgagcctcaagcaaacaccccaggaaaagagagag
gccgaggcaagaggtctgacgccagagatgaggatgcgcctggagcgtgaaagaagagca
cgagctgcggaggagagactgcggaaaatgcagagcggtggatga
>Fp24r
atggccaaaacgaatgaagatctccttcgacggccactgtatctttatgatctgcccacc
aaagtcttggatactttagtcctcaaggatgatgccgatgctgagaccatagccgctgct
gaatccgctgcttctttgcctacagagagttcctcagatagcaacctcgtcggaacccag
gcttgttctttgtgtggtctcacattcacaacagtgatagatcagcgtggtcatctcaag
tccgatttgcaccactacaacctcaaacagaaattgcgaggacaaaagcccgtgtcggaa
gccgattttgaaaagttggttggagacctagacgaatcattatcaggttctgattcagag
gagtcggaggaagaggaagatggtcgacaagagtcaacccttaccacactcttaaaaaag
caggcaaaactggccgacaaggcaggcagcgatgatgaggaagaaaccgcaggtagagca
ggtcgcggcaaacctcctctcatctggttcagctctcctctgttgcctgaaaagaactac
tttggaatgtaccgtgccattctcacaggcgacgaacagcggaaccaagacctggtcgaa
gtgttaaagaagaagcaggtggagcccatcgcgatgcctaaaatccccaaagagggcgcc
ttaccagaggttgcctacaagggtcctcatatcttcctatgtatgataggaggtggccac
ttcgcagccatggttgtctctcttgctccgcgacccaacaagaacggcacgaccatgaac
cgagaagccacagtgctggctcacaagacgttccatcgatacaccacacgacgaaagcag
ggtggttctcaatcagccaacgacaacgccaaaggagctgcacactcggctggttcgagt
ttgcgacgatataatgaacaggctctggtagaagacgtacgaaatctccttcaagaatgg
aaggctctcatcgacacttccgagctgctgtttgtccgagctacaggtatgacgaaccga
agaaccttgtacgggccgtatgagggtcaagtattgaagcacaatgatactcgactgcga
acctttccctttagcacacggcgagcgacacagaatgagctcatgcgatcctttatcgag
ttgacacgcctcaaaatccgcgagattattcctgtggaggagaccaagaaggaggcagag
tctgcagcaccaaaggcgagtgcgaaaccttcaaaaccaaagctgtccgaagaagaagag
acagcgcttctccacacatctcagctgcaagcttttgttcgaagatcaaaggtgccggct
ctgctctcgtatctcaaaaacaacaatatcacagccgactttgagttccagcccgttgag
cagaatcatcatgccccacgaccgcttcaccttgccgctgctcagaatgccgcaccgtta
gtacatggtctccttgttcgtgggggtgcagatcctaccatcaaaaacaatgagggtaag
acacctttcgaactcgctggtgaacgatcaacgcgggacgctttccgcgtagcccgttct
gaactcggcgatgctaaatgggcatgggatgatgccaagataccgcccgccatgacgaaa
gctgaagccgataaacgtgaagagagggaaaagaaggaagccgacgataaagaagctgag
cgtcgaaagggcgaggaggaaagattacggagtgaggggcccaaggtgccggaggggcgc
aaacaaaagggaaatattttggcagcgagcctcaagcaaacaccccaggaaaagagagag
gccgaggcaagaggtctgacgccagagatgaggatgcgcctggagcgtgaaagaagagca
cgagctgcggaggagagactgcggaagatgcagagcggtggatga
>Fp2516
atggccaaaacgaatgaagatctccttcgacggccactgtatctttatgatctgcccacc
aaagtcttggacactttagtcctcaaggatgatgccgatgctgagaccatagccgctgct
gaatccgctgcttctttgcctacagagagttcctcagatagcaacctcgtcggaacccag
gcttgttctttgtgtggtctcacattcacaacagtgatagatcagcgtggtcatctcaag
tccgatttgcaccactacaacctcaaacagaaattgcgaggacaaaagcccgtgtcggaa
gccgagtttgaaaagttggttggagacctagacgaatcattatcaggttctgattcagag
gagtcggaggaagaggaagatggtcgacaagagtcaacccttaccacactcttaaaaaag
caggcaaaattggccgacaaggcaggcagcgatgatgaggaagaaaccgcaggtagagca
ggtcgcggcaaacctcctctcatctggttcagctctcctctgttgcctgaaaagaactac
tttggaatgtaccgtgccattctcacaggcgacgaacagcggaaccaagacctggtcgaa
gtgttaaagaagaagcaggtggagcccatcgcgatgcctaaaatccccaaagagggcgcc
ttaccagaggttgcctacaagggtcctcatatcttcctatgtatgataggaggtggccac
ttcgcagccatggttgtctctcttgctccgcgacccaacaagaacggcacgaccatgaac
cgagaagccacagtgctggctcacaagacgttccatcgatacaccacacgacgaaagcag
ggtggttctcaatcagccaacgacaacgccaaaggagctgcacactcggctggttcgagt
ttgcgacgatataatgaacaggctctggtagaagacgtacggaatctccttcaagaatgg
aaggctctcatcgacacttccgagctgctgtttgtccgagctacaggtatgacgaaccga
agaaccttgtacgggccgtatgagggtcaagtattgaagcacaatgatactcgactgcga
acctttccctttagcacacggcgagcgacacagaatgagctcatgcgatcctttatcgag
ttgacacgcctcaaaatccgcgagattattcctgtggaggagaccaagaaggaggcagag
tctgcagcaccaaaggcgagtgcgaaaccttcaaaaccaaagctgtccgaagaagaagag
acagcgcttctccacacatctcagctgcaagcttttgttcgaagatcaaaggtgccggct
ctgctctcgtatctcaaaaacaacaatatcacagccgactttgagttccagcccgttgag
cagaatcatcatgccccacgaccgcttcaccttgccgctgctcagaatgccgcaccgtta
gtacatggtctccttgttcgtgggggtgcagatcctaccatcaaaaacaatgagggtaag
acacctttcgaactcgctggtgaacgatcaacgcgggacgctttccgcgtagcccgttct
gaactcggcgatgctaaatgggcttgggatgatgccaagataccgcccgccatgacgaaa
gctgaagccgataaacgtgaagagagggaaaagaaggaagccgacgataaagaagctgag
cgtcgaaagggcgaggaggaaagattacggagtgaggggcccaaggtgccggaggggcgc
aaacaaaagggaaatattttggcagcgagcctcaagcaaacaccccaggaaaagagagag
gccgaggcaagaggtctgacgccagagatgaggatgcgcctggagcgtgaaagaagagca
cgagctgcggaggagagactgcggaaaatgcagagcggtggatga
>Fp26r
atggccaaaacgaatgaagatctccttcgacggccactgtatctttatgatctgcccacc
aaagtcttggacactttagtcctcaaggatgatgccgatgctgagaccatagccgctgct
gaatccgctgcttctttgcctacagagagttcctcagatagcaacctcgtcggaacccag
gcttgttctttgtgtggtctcacattcacaacagtgatagatcagcgtggtcatctcaag
tccgatttgcaccactacaacctcaaacagaaattgcgaggacaaaagcccgtgtcggaa
gccgagtttgaaaagttggttggagacctagacgaatcattatcaggttctgattcagag
gagtcggaggaagaggaagatggtcgacaagagtcaacccttaccacactcttaaaaaag
caggcaaaattggccgacaaggcaggcagcgatgatgaggaagaaaccgcaggtagagca
ggtcgcggcaaacctcctctcatctggttcagctctcctctgttgcctgaaaagaactac
tttggaatgtaccgtgccattctcacaggcgacgaacagcggaaccaagacctggtcgaa
gtgttaaagaagaagcaggtggagcccatcgcgatgcctaaaatccccaaagagggcgcc
ttaccagaggttgcctacaagggtcctcatatcttcctatgtatgataggaggtggccac
ttcgcagccatggttgtctctcttgctccgcgacccaacaagaacggcacgaccatgaac
cgagaagccacagtgctggctcacaagacgttccatcgatacaccacacgacgaaagcag
ggtggttctcaatcagccaacgacaacgccaaaggagctgcacactcggctggttcgagt
ttgcgacgatataatgaacaggctctggtagaagacgtacggaatctccttcaagaatgg
aaggctctcatcgacacttccgagctgctgtttgtccgagctacaggtatgacgaaccga
agaaccttgtacgggccgtatgagggtcaagtattgaagcacaatgatactcgactgcga
acctttccctttagcacacggcgagcgacacagaatgagctcatgcgatcctttatcgag
ttgacacgcctcaaaatccgcgagattattcctgtggaggagaccaagaaggaggcagag
tctgcagcaccaaaggcgagtgcgaaaccttcaaaaccaaagctgtccgaagaagaagag
acagcgcttctccacacatctcagctgcaagcttttgttcgaagatcaaaggtgccggct
ctgctctcgtatctcaaaaacaacaatatcacagccgactttgagttccagcccgttgag
cagaatcatcatgccccacgaccgcttcaccttgccgctgctcagaatgccgcaccgtta
gtacatggtctccttgttcgtgggggtgcagatcctaccatcaaaaacaatgagggtaag
acacctttcgaactcgctggtgaacgatcaacgcgggacgctttccgcgtagcccgttct
gaactcggcgatgctaaatgggcttgggatgatgccaagataccgcccgccatgacgaaa
gctgaagccgataaacgtgaagagagggaaaagaaggaagccgacgataaagaagctgag
cgtcgaaagggcgaggaggaaagattacggagtgaggggcccaaggtgccggaggggcgc
aaacaaaagggaaatattttggcagcgagcctcaagcaaacaccccaggaaaagagagag
gccgaggcaagaggtctgacgccagagatgaggatgcgcctggagcgtgaaagaagagca
cgagctgcggaggagagactgcggaaaatgcagagcggtggatga
>Fp33
atggctaaaacgaatgaagatctccttcgacggccactgtatctttatgatctgcccacc
aaagtcttggacactttagtcctcaaggatgatgccgatgctgagaccatagccgctgct
gaatccgctgcttctttgcctacagagagttcctcagatagcaacctcgtcggaacccag
gcttgttctttgtgtggtctcacattcacaacagtgatagatcagcgtggtcatctcaag
tccgatttgcaccactacaacctcaaacagaaattgcgaggacaaaagcccgtgtcggaa
gccgagtttgaaaagttggttggagacctagacgaatcattatcaggttctgattcagag
gagtcggaggaagaggaagatggtcgacaagagtcaacccttaccacactcttaaaaaag
caggcaaaactggccgacaaggcaggcagcgatgatgaggaagaaaccgcaggtagagca
ggtcgcggcaaacctcctctcatctggttcagctctcctctgttgcctgaaaagaactac
tttggaatgtaccgtgccattctcacaggcgacgaacagcggaaccaagacctggtcgaa
gtgttaaagaagaagcaggtggagcccatcgcgatgcctaaaatccccaaagagggcgcc
ttaccagaggttgcctacaagggtcctcatatcttcctatgtatgataggaggtggccac
ttcgcagccatggttgtctctcttgctccacgacccaacaagaacggcacgaccatgaac
cgagaagccacagtgctggctcacaagacgttccatcgatacaccacacgacgaaagcag
ggtggttctcaatcagccaacgacaacgccaaaggagctgcacactcggctggttcgagt
ttgcgacgatataatgaacaggctctggtagaagacgtacgaaatctccttcgagaatgg
aaggctctcatcgacacttccgagttgctgtttgtccgagctacaggtatgacgaaccga
agaaccttgtacgggccgtatgagggtcaagtattgaagcacaatgatactcgactgcga
acctttccctttagcacacggcgagcgacacagaatgagctcatgcgatcctttatcgag
ttgacacgcctcaaaatccgcgagattattcctgtggaggagaccaagaaggaggcagag
tctgcagcaccaaaggcgagtgcgaaaccttcaaaaccaaagctgtccgaagaagaagag
acagcgcttctccacacatctcagctgcaagcttttgttcgaagatcaaaggtgccggct
ctgctctcgtatctcaaaaacaacaatatcacagccgactttgagttccagcccgttgag
cagaatcatcatgccccacgaccacttcacctcgccgctgctcagaatgccgcaccgtta
gtacatggtctccttgttcgtgggggtgcagatcctaccatcaagaacaatgagggtaag
acacctttcgaactagctggtgaacgatcaacgcgggacgctttccgcgtagcccgttct
gaactcggcgaagctaaatgggcttgggacgatgccaagataccgcccgccttgacgaaa
gctgaagccgataaacgtgaagagagggaaaagaaggaagccgacgataaagaagctgag
cgtcgaaagggcgaggaggaaagattacggagtgaggggcccaaggtgccggaggggcgc
aaacaaaagggaaatattttggcagctagcctcaagcaaacgccccaggaaaagagagag
gccgaggtaagaggtctgacgccagagatgaggatgcgcctggagcgtgaaagaagagca
cgagctgcggaggagagactgcggaagatgcagagcggttga---
>Fp34
atggccaaaacgaatgaagatctccttcgacggccactgtatctttatgatctgcccacc
aaagtcttggacactttagtcctcaaggatgatgccgatgctgagaccatagccgctgct
gaatccgctgcttctttgcctacagagagttcctcagatagcaacctcgtcggaacccag
gcttgttctttgtgtggtctcacattcacaacagtgatagatcagcgtggtcatctcaag
tccgatttgcaccactacaacctcaaacagaaattgcgaggacaaaagcccgtgtcggaa
gccgagtttgaaaagttggttggagacctagacgaatcattatcaggttctgattcagag
gagtcggaggaagaggaagatggtcgacaagagtcaacccttaccacactcttaaaaaag
caggcaaaattggccgacaaggcaggcagcgatgatgaggaagaaaccgcaggtagagca
ggtcgcggcaaacctcctctcatctggttcagctctcctctgttgcctgaaaagaactac
tttggaatgtaccgtgccattctcacaggcgacgaacagcggaaccaagacctggtcgaa
gtgttaaagaagaagcaggtggagcccatcgcgatgcctaaaatccccaaagagggcgcc
ttaccagaggttgcctacaagggtcctcatatcttcctatgtatgataggaggtggccac
ttcgcagccatggttgtctctcttgctccgcgacccaacaagaacggcacgaccatgaac
cgagaagccacagtgctggctcacaagacgttccatcgatacaccacacgacgaaagcag
ggtggttctcaatcagccaacgacaacgccaaaggagctgcacactcggctggttcgagt
ttgcgacgatataatgaacaggctctggtagaagacgtacggaatctccttcaagaatgg
aaggctctcatcgacacttccgagctgctgtttgtccgagctacaggtatgacgaaccga
agaaccttgtacgggccgtatgagggtcaagtattgaagcacaatgatactcgactgcga
acctttccctttagcacacggcgagcgacacagaatgagctcatgcgatcctttatcgag
ttgacacgcctcaaaatccgcgagattattcctgtggaggagaccaagaaggaggcagag
tctgcagcaccaaaggcgagtgcgaaaccttcaaaaccaaagctgtccgaagaagaagag
acagcgcttctccacacatctcagctgcaagcttttgttcgaagatcaaaggtgccggct
ctgctctcgtatctcaaaaacaacaatatcacagccgactttgagttccagcccgttgag
cagaatcatcatgccccacgaccgcttcaccttgccgctgctcagaatgccgcaccgtta
gtacatggtctccttgttcgtgggggtgcagatcctaccatcaaaaacaatgagggtaag
acacctttcgaactcgctggtgaacgatcaacgcgggacgctttccgcgtagcccgttct
gaactcggcgatgctaaatgggcttgggatgatgccaagataccgcccgccatgacgaaa
gctgaagccgataaacgtgaagagagggaaaagaaggaagccgacgataaagaagctgag
cgtcgaaagggcgaggaggaaagattacggagtgaggggcccaaggtgccggaggggcgc
aaacaaaagggaaatattttggcagcgagcctcaagcaaacaccccaggaaaagagagag
gccgaggcaagaggtctgacgccagagatgaggatgcgcctggagcgtgaaagaagagca
cgagctgcggaggagagactgcggaaaatgcagagcggtggatga
>Fp35
atggccaaaacgaatgaagatctccttcgacggccactgtatctttatgatctgcccacc
aaagtcttggacactttagtcctcaaggatgatgccgatgctgagaccatagccgctgct
gaatccgctgcttctttgcctacagagagttcctcagatagcaacctcgtcggaacccag
gcttgttctttgtgtggtctcacattcacaacagtgatagatcagcgtggtcatctcaag
tccgatttgcaccactacaacctcaaacagaaattgcgaggacaaaagcccgtgtcggaa
gccgagtttgaaaagttggttggagacctagacgaatcattatcaggttctgattcagag
gagtcggaggaagaggaagatggtcgacaagagtcaacccttaccacactcttaaaaaag
caggcaaaattggccgacaaggcaggcagcgatgatgaggaagaaaccgcaggtagagca
ggtcgcggcaaacctcctctcatctggttcagctctcctctgttgcctgaaaagaactac
tttggaatgtaccgtgccattctcacaggcgacgaacagcggaaccaagacctggtcgaa
gtgttaaagaagaagcaggtggagcccatcgcgatgcctaaaatccccaaagagggcgcc
ttaccagaggttgcctacaagggtcctcatatcttcctatgtatgataggaggtggccac
ttcgcagccatggttgtctctcttgctccgcgacccaacaagaacggcacgaccatgaac
cgagaagccacagtgctggctcacaagacgttccatcgatacaccacacgacgaaagcag
ggtggttctcaatcagccaacgacaacgccaaaggagctgcacactcggctggttcgagt
ttgcgacgatataatgaacaggctctggtagaagacgtacggaatctccttcaagaatgg
aaggctctcatcgacacttccgagctgctgtttgtccgagctacaggtatgacgaaccga
agaaccttgtacgggccgtatgagggtcaagtattgaagcacaatgatactcgactgcga
acctttccctttagcacacggcgagcgacacagaatgagctcatgcgatcctttatcgag
ttgacacgcctcaaaatccgcgagattattcctgtggaggagaccaagaaggaggcagag
tctgcagcaccaaaggcgagtgcgaaaccttcaaaaccaaagctgtccgaagaagaagag
acagcgcttctccacacatctcagctgcaagcttttgttcgaagatcaaaggtgccggct
ctgctctcgtatctcaaaaacaacaatatcacagccgactttgagttccagcccgttgag
cagaatcatcatgccccacgaccgcttcaccttgccgctgctcagaatgccgcaccgtta
gtacatggtctccttgttcgtgggggtgcagatcctaccatcaaaaacaatgagggtaag
acacctttcgaactcgctggtgaacgatcaacgcgggacgctttccgcgtagcccgttct
gaactcggcgatgctaaatgggcttgggatgatgccaagataccgcccgccatgacgaaa
gctgaagccgataaacgtgaagagagggaaaagaaggaagccgacgataaagaagctgag
cgtcgaaagggcgaggaggaaagattacggagtgaggggcccaaggtgccggaggggcgc
aaacaaaagggaaatattttggcagcgagcctcaagcaaacaccccaggaaaagagagag
gccgaggcaagaggtctgacgccagagatgaggatgcgcctggagcgtgaaagaagagca
cgagctgcggaggagagactgcggaaaatgcagagcggtggatga
>Fp38
atggccaaaacgaatgaagatctccttcgacggccactgtatctttatgatctgcccacc
aaagtcttggacactttagtcctcaaggatgatgccgatgctgagaccatagccgctgct
gaatccgctgcttctttgcctacagagagttcctcagatagcaacctcgtcggaacccag
gcttgttctttgtgtggtctcacattcacaacagtgatagatcagcgtggtcatctcaag
tccgatttgcaccactacaacctcaaacagaaattgcgaggacaaaagcccgtgtcggaa
gccgagtttgaaaagttggttggagacctagacgaatcattatcaggttctgattcagag
gagtcggaggaagaggaagatggtcgacaagagtcaacccttaccacactcttaaaaaag
caggcaaaattggccgacaaggcaggcagcgatgatgaggaagaaaccgcaggtagagca
ggtcgcggcaaacctcctctcatctggttcagctctcctctgttgcctgaaaagaactac
tttggaatgtaccgtgccattctcacaggcgacgaacagcggaaccaagacctggtcgaa
gtgttaaagaagaagcaggtggagcccatcgcgatgcctaaaatccccaaagagggcgcc
ttaccagaggttgcctacaagggtcctcatatcttcctatgtatgataggaggtggccac
ttcgcagccatggttgtctctcttgctccgcgacccaacaagaacggcacgaccatgaac
cgagaagccacagtgctggctcacaagacgttccatcgatacaccacacgacgaaagcag
ggtggttctcaatcagccaacgacaacgccaaaggagctgcacactcggctggttcgagt
ttgcgacgatataatgaacaggctctggtagaagacgtacggaatctccttcaagaatgg
aaggctctcatcgacacttccgagctgctgtttgtccgagctacaggtatgacgaaccga
agaaccttgtacgggccgtatgagggtcaagtattgaagcacaatgatactcgactgcga
acctttccctttagcacacggcgagcgacacagaatgagctcatgcgatcctttatcgag
ttgacacgcctcaaaatccgcgagattattcctgtggaggagaccaagaaggaggcagag
tctgcagcaccaaaggcgagtgcgaaaccttcaaaaccaaagctgtccgaagaagaagag
acagcgcttctccacacatctcagctgcaagcttttgttcgaagatcaaaggtgccggct
ctgctctcgtatctcaaaaacaacaatatcacagccgactttgagttccagcccgttgag
cagaatcatcatgccccacgaccgcttcaccttgccgctgctcagaatgccgcaccgtta
gtacatggtctccttgttcgtgggggtgcagatcctaccatcaaaaacaatgagggtaag
acacctttcgaactcgctggtgaacgatcaacgcgggacgctttccgcgtagcccgttct
gaactcggcgatgctaaatgggcttgggatgatgccaagataccgcccgccatgacgaaa
gctgaagccgataaacgtgaagagagggaaaagaaggaagccgacgataaagaagctgag
cgtcgaaagggcgaggaggaaagattacggagtgaggggcccaaggtgccggaggggcgc
aaacaaaagggaaatattttggcagcgagcctcaagcaaacaccccaggaaaagagagag
gccgaggcaagaggtctgacgccagagatgaggatgcgcctggagcgtgaaagaagagca
cgagctgcggaggagagactgcggaaaatgcagagcggtggatga
>Fp39
atggccaaaacgaatgaagatctccttcgacggccactgtatctttatgatctgcccacc
aaagtcttggacactttagtcctcaaggatgatgccgatgctgagaccatagccgctgct
gaatccgctgcttctttgcctacagagagttcctcagatagcaacctcgtcggaacccag
gcttgttctttgtgtggtctcacattcacaacagtgatagatcagcgtggtcatctcaag
tccgatttgcaccactacaacctcaaacagaaattgcgaggacaaaagcccgtgtcggaa
gccgagtttgaaaagttggttggagacctagacgaatcattatcaggttctgattcagag
gagtcggaggaagaggaagatggtcgacaagagtcaacccttaccacactcttaaaaaag
caggcaaaattggccgacaaggcaggcagcgatgatgaggaagaaaccgcaggtagagca
ggtcgcggcaaacctcctctcatctggttcagctctcctctgttgcctgaaaagaactac
tttggaatgtaccgtgccattctcacaggcgacgaacagcggaaccaagacctggtcgaa
gtgttaaagaagaagcaggtggagcccatcgcgatgcctaaaatccccaaagagggcgcc
ttaccagaggttgcctacaagggtcctcatatcttcctatgtatgataggaggtggccac
ttcgcagccatggttgtctctcttgctccgcgacccaacaagaacggcacgaccatgaac
cgagaagccacagtgctggctcacaagacgttccatcgatacaccacacgacgaaagcag
ggtggttctcaatcagccaacgacaacgccaaaggagctgcacactcggctggttcgagt
ttgcgacgatataatgaacaggctctggtagaagacgtacggaatctccttcaagaatgg
aaggctctcatcgacacttccgagctgctgtttgtccgagctacaggtatgacgaaccga
agaaccttgtacgggccgtatgagggtcaagtattgaagcacaatgatactcgactgcga
acctttccctttagcacacggcgagcgacacagaatgagctcatgcgatcctttatcgag
ttgacacgcctcaaaatccgcgagattattcctgtggaggagaccaagaaggaggcagag
tctgcagcaccaaaggcgagtgcgaaaccttcaaaaccaaagctgtccgaagaagaagag
acagcgcttctccacacatctcagctgcaagcttttgttcgaagatcaaaggtgccggct
ctgctctcgtatctcaaaaacaacaatatcacagccgactttgagttccagcccgttgag
cagaatcatcatgccccacgaccgcttcaccttgccgctgctcagaatgccgcaccgtta
gtacatggtctccttgttcgtgggggtgcagatcctaccatcaaaaacaatgagggtaag
acacctttcgaactcgctggtgaacgatcaacgcgggacgctttccgcgtagcccgttct
gaactcggcgatgctaaatgggcttgggatgatgccaagataccgcccgccatgacgaaa
gctgaagccgataaacgtgaagagagggaaaagaaggaagccgacgataaagaagctgag
cgtcgaaagggcgaggaggaaagattacggagtgaggggcccaaggtgccggaggggcgc
aaacaaaagggaaatattttggcagcgagcctcaagcaaacaccccaggaaaagagagag
gccgaggcaagaggtctgacgccagagatgaggatgcgcctggagcgtgaaagaagagca
cgagctgcggaggagagactgcggaaaatgcagagcggtggatga
>Fp42
atggccaaaacgaatgaagatctccttcgacggccactgtatctttatgatctgcccacc
aaagtcttggacactttagtcctcaaggatgatgccgatgctgagaccatagccgctgct
gaatccgctgcttctttgcctacagagagttcctcagatagcaacctcgtcggaacccag
gcttgttctttgtgtggtctcacattcacaacagtgatagatcagcgtggtcatctcaag
tccgatttgcaccactacaacctcaaacagaaattgcgaggacaaaagcccgtgtcggaa
gccgagtttgaaaagttggttggagacctagacgaatcattatcaggttctgattcagag
gagtcggaggaagaggaagatggtcgacaagagtcaacccttaccacactcttaaaaaag
caggcaaaattggccgacaaggcaggcagcgatgatgaggaagaaaccgcaggtagagca
ggtcgcggcaaacctcctctcatctggttcagctctcctctgttgcctgaaaagaactac
tttggaatgtaccgtgccattctcacaggcgacgaacagcggaaccaagacctggtcgaa
gtgttaaagaagaagcaggtggagcccatcgcgatgcctaaaatccccaaagagggcgcc
ttaccagaggttgcctacaagggtcctcatatcttcctatgtatgataggaggtggccac
ttcgcagccatggttgtctctcttgctccgcgacccaacaagaacggcacgaccatgaac
cgagaagccacagtgctggctcacaagacgttccatcgatacaccacacgacgaaagcag
ggtggttctcaatcagccaacgacaacgccaaaggagctgcacactcggctggttcgagt
ttgcgacgatataatgaacaggctctggtagaagacgtacggaatctccttcaagaatgg
aaggctctcatcgacacttccgagctgctgtttgtccgagctacaggtatgacgaaccga
agaaccttgtacgggccgtatgagggtcaagtattgaagcacaatgatactcgactgcga
acctttccctttagcacacggcgagcgacacagaatgagctcatgcgatcctttatcgag
ttgacacgcctcaaaatccgcgagattattcctgtggaggagaccaagaaggaggcagag
tctgcagcaccaaaggcgagtgcgaaaccttcaaaaccaaagctgtccgaagaagaagag
acagcgcttctccacacatctcagctgcaagcttttgttcgaagatcaaaggtgccggct
ctgctctcgtatctcaaaaacaacaatatcacagccgactttgagttccagcccgttgag
cagaatcatcatgccccacgaccgcttcaccttgccgctgctcagaatgccgcaccgtta
gtacatggtctccttgttcgtgggggtgcagatcctaccatcaaaaacaatgagggtaag
acacctttcgaactcgctggtgaacgatcaacgcgggacgctttccgcgtagcccgttct
gaactcggcgatgctaaatgggcttgggatgatgccaagataccgcccgccatgacgaaa
gctgaagccgataaacgtgaagagagggaaaagaaggaagccgacgataaagaagctgag
cgtcgaaagggcgaggaggaaagattacggagtgaggggcccaaggtgccggaggggcgc
aaacaaaagggaaatattttggcagcgagcctcaagcaaacaccccaggaaaagagagag
gccgaggcaagaggtctgacgccagagatgaggatgcgcctggagcgtgaaagaagagca
cgagctgcggaggagagactgcggaaaatgcagagcggtggatga
>Fp44
atggccaaaacgaatgaagatctccttcgacggccactgtatctttatgatctgcccacc
aaagtcttggacactttagtcctcaaggatgatgccgatgctgagaccatagccgctgct
gaatccgctgcttctttgcctacagagagttcctcagatagcaacctcgtcggaacccag
gcttgttctttgtgtggtctcacattcacaacagtgatagatcagcgtggtcatctcaag
tccgatttgcaccactacaacctcaaacagaaattgcgaggacaaaagcccgtgtcggaa
gccgagtttgaaaagttggttggagacctagacgaatcattatcaggttctgattcagag
gagtcggaggaagaggaagatggtcgacaagagtcaacccttaccacactcttaaaaaag
caggcaaaattggccgacaaggcaggcagcgatgatgaggaagaaaccgcaggtagagca
ggtcgcggcaaacctcctctcatctggttcagctctcctctgttgcctgaaaagaactac
tttggaatgtaccgtgccattctcacaggcgacgaacagcggaaccaagacctggtcgaa
gtgttaaagaagaagcaggtggagcccatcgcgatgcctaaaatccccaaagagggcgcc
ttaccagaggttgcctacaagggtcctcatatcttcctatgtatgataggaggtggccac
ttcgcagccatggttgtctctcttgctccgcgacccaacaagaacggcacgaccatgaac
cgagaagccacagtgctggctcacaagacgttccatcgatacaccacacgacgaaagcag
ggtggttctcaatcagccaacgacaacgccaaaggagctgcacactcggctggttcgagt
ttgcgacgatataatgaacaggctctggtagaagacgtacggaatctccttcaagaatgg
aaggctctcatcgacacttccgagctgctgtttgtccgagctacaggtatgacgaaccga
agaaccttgtacgggccgtatgagggtcaagtattgaagcacaatgatactcgactgcga
acctttccctttagcacacggcgagcgacacagaatgagctcatgcgatcctttatcgag
ttgacacgcctcaaaatccgcgagattattcctgtggaggagaccaagaaggaggcagag
tctgcagcaccaaaggcgagtgcgaaaccttcaaaaccaaagctgtccgaagaagaagag
acagcgcttctccacacatctcagctgcaagcttttgttcgaagatcaaaggtgccggct
ctgctctcgtatctcaaaaacaacaatatcacagccgactttgagttccagcccgttgag
cagaatcatcatgccccacgaccgcttcaccttgccgctgctcagaatgccgcaccgtta
gtacatggtctccttgttcgtgggggtgcagatcctaccatcaaaaacaatgagggtaag
acacctttcgaactcgctggtgaacgatcaacgcgggacgctttccgcgtagcccgttct
gaactcggcgatgctaaatgggcttgggatgatgccaagataccgcccgccatgacgaaa
gctgaagccgataaacgtgaagagagggaaaagaaggaagccgacgataaagaagctgag
cgtcgaaagggcgaggaggaaagattacggagtgaggggcccaaggtgccggaggggcgc
aaacaaaagggaaatattttggcagcgagcctcaagcaaacaccccaggaaaagagagag
gccgaggcaagaggtctgacgccagagatgaggatgcgcctggagcgtgaaagaagagca
cgagctgcggaggagagactgcggaaaatgcagagcggtggatga
>Fp49
atggccaaaacgaatgaagatctccttcgacggccactgtatctttatgatctgcccacc
aaagtcttggacactttagtcctcaaggatgatgccgatgctgagaccatagccgctgct
gaatccgctgcttctttgcctacagagagttcctcagatagcaacctcgtcggaacccag
gcttgttctttgtgtggtctcacattcacaacagtgatagatcagcgtggtcatctcaag
tccgatttgcaccactacaacctcaaacagaaattgcgaggacaaaagcccgtgtcggaa
gccgagtttgaaaagttggttggagacctagacgaatcattatcaggttctgattcagag
gagtcggaggaagaggaagatggtcgacaagagtcaacccttaccacactcttaaaaaag
caggcaaaattggccgacaaggcaggcagcgatgatgaggaagaaaccgcaggtagagca
ggtcgcggcaaacctcctctcatctggttcagctctcctctgttgcctgaaaagaactac
tttggaatgtaccgtgccattctcacaggcgacgaacagcggaaccaagacctggtcgaa
gtgttaaagaagaagcaggtggagcccatcgcgatgcctaaaatccccaaagagggcgcc
ttaccagaggttgcctacaagggtcctcatatcttcctatgtatgataggaggtggccac
ttcgcagccatggttgtctctcttgctccgcgacccaacaagaacggcacgaccatgaac
cgagaagccacagtgctggctcacaagacgttccatcgatacaccacacgacgaaagcag
ggtggttctcaatcagccaacgacaacgccaaaggagctgcacactcggctggttcgagt
ttgcgacgatataatgaacaggctctggtagaagacgtacggaatctccttcaagaatgg
aaggctctcatcgacacttccgagctgctgtttgtccgagctacaggtatgacgaaccga
agaaccttgtacgggccgtatgagggtcaagtattgaagcacaatgatactcgactgcga
acctttccctttagcacacggcgagcgacacagaatgagctcatgcgatcctttatcgag
ttgacacgcctcaaaatccgcgagattattcctgtggaggagaccaagaaggaggcagag
tctgcagcaccaaaggcgagtgcgaaaccttcaaaaccaaagctgtccgaagaagaagag
acagcgcttctccacacatctcagctgcaagcttttgttcgaagatcaaaggtgccggct
ctgctctcgtatctcaaaaacaacaatatcacagccgactttgagttccagcccgttgag
cagaatcatcatgccccacgaccgcttcaccttgccgctgctcagaatgccgcaccgtta
gtacatggtctccttgttcgtgggggtgcagatcctaccatcaaaaacaatgagggtaag
acacctttcgaactcgctggtgaacgatcaacgcgggacgctttccgcgtagcccgttct
gaactcggcgatgctaaatgggcttgggatgatgccaagataccgcccgccatgacgaaa
gctgaagccgataaacgtgaagagagggaaaagaaggaagccgacgataaagaagctgag
cgtcgaaagggcgaggaggaaagattacggagtgaggggcccaaggtgccggaggggcgc
aaacaaaagggaaatattttggcagcgagcctcaagcaaacaccccaggaaaagagagag
gccgaggcaagaggtctgacgccagagatgaggatgcgcctggagcgtgaaagaagagca
cgagctgcggaggagagactgcggaaaatgcagagcggtggatga
>Fp50
atggccaaaacgaatgaagatctccttcgacggccactgtatctttatgatctgcccacc
aaagtcttggacactttagtcctcaaggatgatgccgatgctgagaccatagccgctgct
gaatccgctgcttctttgcctacagagagttcctcagatagcaacctcgtcggaacccag
gcttgttctttgtgtggtctcacattcacaacagtgatagatcagcgtggtcatctcaag
tccgatttgcaccactacaacctcaaacagaaattgcgaggacaaaagcccgtgtcggaa
gccgagtttgaaaagttggttggagacctagacgaatcattatcaggttctgattcagag
gagtcggaggaagaggaagatggtcgacaagagtcaacccttaccacactcttaaaaaag
caggcaaaattggccgacaaggcaggcagcgatgatgaggaagaaaccgcaggtagagca
ggtcgcggcaaacctcctctcatctggttcagctctcctctgttgcctgaaaagaactac
tttggaatgtaccgtgccattctcacaggcgacgaacagcggaaccaagacctggtcgaa
gtgttaaagaagaagcaggtggagcccatcgcgatgcctaaaatccccaaagagggcgcc
ttaccagaggttgcctacaagggtcctcatatcttcctatgtatgataggaggtggccac
ttcgcagccatggttgtctctcttgctccgcgacccaacaagaacggcacgaccatgaac
cgagaagccacagtgctggctcacaagacgttccatcgatacaccacacgacgaaagcag
ggtggttctcaatcagccaacgacaacgccaaaggagctgcacactcggctggttcgagt
ttgcgacgatataatgaacaggctctggtagaagacgtacggaatctccttcaagaatgg
aaggctctcatcgacacttccgagctgctgtttgtccgagctacaggtatgacgaaccga
agaaccttgtacgggccgtatgagggtcaagtattgaagcacaatgatactcgactgcga
acctttccctttagcacacggcgagcgacacagaatgagctcatgcgatcctttatcgag
ttgacacgcctcaaaatccgcgagattattcctgtggaggagaccaagaaggaggcagag
tctgcagcaccaaaggcgagtgcgaaaccttcaaaaccaaagctgtccgaagaagaagag
acagcgcttctccacacatctcagctgcaagcttttgttcgaagatcaaaggtgccggct
ctgctctcgtatctcaaaaacaacaatatcacagccgactttgagttccagcccgttgag
cagaatcatcatgccccacgaccgcttcaccttgccgctgctcagaatgccgcaccgtta
gtacatggtctccttgttcgtgggggtgcagatcctaccatcaaaaacaatgagggtaag
acacctttcgaactcgctggtgaacgatcaacgcgggacgctttccgcgtagcccgttct
gaactcggcgatgctaaatgggcttgggatgatgccaagataccgcccgccatgacgaaa
gctgaagccgataaacgtgaagagagggaaaagaaggaagccgacgataaagaagctgag
cgtcgaaagggcgaggaggaaagattacggagtgaggggcccaaggtgccggaggggcgc
aaacaaaagggaaatattttggcagcgagcctcaagcaaacaccccaggaaaagagagag
gccgaggcaagaggtctgacgccagagatgaggatgcgcctggagcgtgaaagaagagca
cgagctgcggaggagagactgcggaaaatgcagagcggtggatga
>Fp51
atggccaaaacgaatgaagatctccttcgacggccactgtatctttatgatctgcccacc
aaagtcttggacactttagtcctcaaggatgatgccgatgctgagaccatagccgctgct
gaatccgctgcttctttgcctacagagagttcctcagatagcaacctcgtcggaacccag
gcttgttctttgtgtggtctcacattcacaacagtgatagatcagcgtggtcatctcaag
tccgatttgcaccactacaacctcaaacagaaattgcgaggacaaaagcccgtgtcggaa
gccgagtttgaaaagttggttggagacctagacgaatcattatcaggttctgattcagag
gagtcggaggaagaggaagatggtcgacaagagtcaacccttaccacactcttaaaaaag
caggcaaaattggccgacaaggcaggcagcgatgatgaggaagaaaccgcaggtagagca
ggtcgcggcaaacctcctctcatctggttcagctctcctctgttgcctgaaaagaactac
tttggaatgtaccgtgccattctcacaggcgacgaacagcggaaccaagacctggtcgaa
gtgttaaagaagaagcaggtggagcccatcgcgatgcctaaaatccccaaagagggcgcc
ttaccagaggttgcctacaagggtcctcatatcttcctatgtatgataggaggtggccac
ttcgcagccatggttgtctctcttgctccgcgacccaacaagaacggcacgaccatgaac
cgagaagccacagtgctggctcacaagacgttccatcgatacaccacacgacgaaagcag
ggtggttctcaatcagccaacgacaacgccaaaggagctgcacactcggctggttcgagt
ttgcgacgatataatgaacaggctctggtagaagacgtacggaatctccttcaagaatgg
aaggctctcatcgacacttccgagctgctgtttgtccgagctacaggtatgacgaaccga
agaaccttgtacgggccgtatgagggtcaagtattgaagcacaatgatactcgactgcga
acctttccctttagcacacggcgagcgacacagaatgagctcatgcgatcctttatcgag
ttgacacgcctcaaaatccgcgagattattcctgtggaggagaccaagaaggaggcagag
tctgcagcaccaaaggcgagtgcgaaaccttcaaaaccaaagctgtccgaagaagaagag
acagcgcttctccacacatctcagctgcaagcttttgttcgaagatcaaaggtgccggct
ctgctctcgtatctcaaaaacaacaatatcacagccgactttgagttccagcccgttgag
cagaatcatcatgccccacgaccgcttcaccttgccgctgctcagaatgccgcaccgtta
gtacatggtctccttgttcgtgggggtgcagatcctaccatcaaaaacaatgagggtaag
acacctttcgaactcgctggtgaacgatcaacgcgggacgctttccgcgtagcccgttct
gaactcggcgatgctaaatgggcttgggatgatgccaagataccgcccgccatgacgaaa
gctgaagccgataaacgtgaagagagggaaaagaaggaagccgacgataaagaagctgag
cgtcgaaagggcgaggaggaaagattacggagtgaggggcccaaggtgccggaggggcgc
aaacaaaagggaaatattttggcagcgagcctcaagcaaacaccccaggaaaagagagag
gccgaggcaagaggtctgacgccagagatgaggatgcgcctggagcgtgaaagaagagca
cgagctgcggaggagagactgcggaaaatgcagagcggtggatga
>Fp59
atggctaaaacgaatgaagatctccttcgacggccactgtatctttatgatctgcccacc
aaagtcttggacactttagtcctcaaggatgatgccgatgctgagaccatagccgctgct
gaatccgctgcttctttgcctacagagagttcctcagatagcaacctcgtcggaacccag
gcttgttctttgtgtggtctcacattcacaacagtgatagatcagcgtggtcatctcaag
tccgatttgcaccactacaacctcaaacagaaattgcgaggacaaaagcccgtgtcggaa
gccgagtttgaaaagttggttggagacctagacgaatcattatcaggttctgattcagag
gagtcggaggaagaggaagatggtcgacaagagtcaacccttaccacactcttaaaaaag
caggcaaaactggccgacaaggcaggcagcgatgatgaggaagaaaccgcaggtagagca
ggtcgcggcaaacctcctctcatctggttcagctctcctctgttgcctgaaaagaactac
tttggaatgtaccgtgccattctcacaggcgacgaacagcggaaccaagacctggtcgaa
gtgttaaagaagaagcaggtggagcccatcgcgatgcctaaaatccccaaagagggcgcc
ttaccagaggttgcctacaagggtcctcatatcttcctatgtatgataggaggtggccac
ttcgcagccatggttgtctctcttgctccacgacccaacaagaacggcacgaccatgaac
cgagaagccacagtgctggctcacaagacgttccatcgatacaccacacgacgaaagcag
ggtggttctcaatcagccaacgacaacgccaaaggagctgcacactcggctggttcgagt
ttgcgacgatataatgaacaggctctggtagaagacgtacgaaatctccttcgagaatgg
aaggctctcatcgacacttccgagttgctgtttgtccgagctacaggtatgacgaaccga
agaaccttgtacgggccgtatgagggtcaagtattgaagcacaatgatactcgactgcga
acctttccctttagcacacggcgagcgacacagaatgagctcatgcgatcctttatcgag
ttgacacgcctcaaaatccgcgagattattcctgtggaggagaccaagaaggaggcagag
tctgcagcaccaaaggcgagtgcgaaaccttcaaaaccaaagctgtccgaagaagaagag
acagcgcttctccacacatctcagctgcaagcttttgttcgaagatcaaaggtgccggct
ctgctctcgtatctcaaaaacaacaatatcacagccgactttgagttccagcccgttgag
cagaatcatcatgccccacgaccacttcacctcgccgctgctcagaatgccgcaccgtta
gtacatggtctccttgttcgtgggggtgcagatcctaccatcaagaacaatgagggtaag
acacctttcgaactagctggtgaacgatcaacgcgggacgctttccgcgtagcccgttct
gaactcggcgaagctaaatgggcttgggacgatgccaagataccgcccgccttgacgaaa
gctgaagccgataaacgtgaagagagggaaaagaaggaagccgacgataaagaagctgag
cgtcgaaagggcgaggaggaaagattacggagtgaggggcccaaggtgccggaggggcgc
aaacaaaagggaaatattttggcagctagcctcaagcaaacgccccaggaaaagagagag
gccgaggtaagaggtctgacgccagagatgaggatgcgcctggagcgtgaaagaagagca
cgagctgcggaggagagactgcggaagatgcagagcggttga---
>Fp63
atggccaaaacgaatgaagatctccttcgacggccactgtatctttatgatctgcccacc
aaagtcttggacactttagtcctcaaggatgatgccgatgctgagaccatagccgctgct
gaatccgctgcttctttgcctacagagagttcctcagatagcaacctcgtcggaacccag
gcttgttctttgtgtggtctcacattcacaacagtgatagatcagcgtggtcatctcaag
tccgatttgcaccactacaacctcaaacagaaattgcgaggacaaaagcccgtgtcggaa
gccgagtttgaaaagttggttggagacctagacgaatcattatcaggttctgattcagag
gagtcggaggaagaggaagatggtcgacaagagtcaacccttaccacactcttaaaaaag
caggcaaaattggccgacaaggcaggcagcgatgatgaggaagaaaccgcaggtagagca
ggtcgcggcaaacctcctctcatctggttcagctctcctctgttgcctgaaaagaactac
tttggaatgtaccgtgccattctcacaggcgacgaacagcggaaccaagacctggtcgaa
gtgttaaagaagaagcaggtggagcccatcgcgatgcctaaaatccccaaagagggcgcc
ttaccagaggttgcctacaagggtcctcatatcttcctatgtatgataggaggtggccac
ttcgcagccatggttgtctctcttgctccgcgacccaacaagaacggcacgaccatgaac
cgagaagccacagtgctggctcacaagacgttccatcgatacaccacacgacgaaagcag
ggtggttctcaatcagccaacgacaacgccaaaggagctgcacactcggctggttcgagt
ttgcgacgatataatgaacaggctctggtagaagacgtacggaatctccttcaagaatgg
aaggctctcatcgacacttccgagctgctgtttgtccgagctacaggtatgacgaaccga
agaaccttgtacgggccgtatgagggtcaagtattgaagcacaatgatactcgactgcga
acctttccctttagcacacggcgagcgacacagaatgagctcatgcgatcctttatcgag
ttgacacgcctcaaaatccgcgagattattcctgtggaggagaccaagaaggaggcagag
tctgcagcaccaaaggcgagtgcgaaaccttcaaaaccaaagctgtccgaagaagaagag
acagcgcttctccacacatctcagctgcaagcttttgttcgaagatcaaaggtgccggct
ctgctctcgtatctcaaaaacaacaatatcacagccgactttgagttccagcccgttgag
cagaatcatcatgccccacgaccgcttcaccttgccgctgctcagaatgccgcaccgtta
gtacatggtctccttgttcgtgggggtgcagatcctaccatcaaaaacaatgagggtaag
acacctttcgaactcgctggtgaacgatcaacgcgggacgctttccgcgtagcccgttct
gaactcggcgatgctaaatgggcttgggatgatgccaagataccgcccgccatgacgaaa
gctgaagccgataaacgtgaagagagggaaaagaaggaagccgacgataaagaagctgag
cgtcgaaagggcgaggaggaaagattacggagtgaggggcccaaggtgccggaggggcgc
aaacaaaagggaaatattttggcagcgagcctcaagcaaacaccccaggaaaagagagag
gccgaggcaagaggtctgacgccagagatgaggatgcgcctggagcgtgaaagaagagca
cgagctgcggaggagagactgcggaaaatgcagagcggtggatga
>Fp65
atggccaaaacgaatgaagatctccttcgacggccactgtatctttatgatctgcccacc
aaagtcttggacactttagtcctcaaggatgatgccgatgctgagaccatagccgctgct
gaatccgctgcttctttgcctacagagagttcctcagatagcaacctcgtcggaacccag
gcttgttctttgtgtggtctcacattcacaacagtgatagatcagcgtggtcatctcaag
tccgatttgcaccactacaacctcaaacagaaattgcgaggacaaaagcccgtgtcggaa
gccgagtttgaaaagttggttggagacctagacgaatcattatcaggttctgattcagag
gagtcggaggaagaggaagatggtcgacaagagtcaacccttaccacactcttaaaaaag
caggcaaaattggccgacaaggcaggcagcgatgatgaggaagaaaccgcaggtagagca
ggtcgcggcaaacctcctctcatctggttcagctctcctctgttgcctgaaaagaactac
tttggaatgtaccgtgccattctcacaggcgacgaacagcggaaccaagacctggtcgaa
gtgttaaagaagaagcaggtggagcccatcgcgatgcctaaaatccccaaagagggcgcc
ttaccagaggttgcctacaagggtcctcatatcttcctatgtatgataggaggtggccac
ttcgcagccatggttgtctctcttgctccgcgacccaacaagaacggcacgaccatgaac
cgagaagccacagtgctggctcacaagacgttccatcgatacaccacacgacgaaagcag
ggtggttctcaatcagccaacgacaacgccaaaggagctgcacactcggctggttcgagt
ttgcgacgatataatgaacaggctctggtagaagacgtacggaatctccttcaagaatgg
aaggctctcatcgacacttccgagctgctgtttgtccgagctacaggtatgacgaaccga
agaaccttgtacgggccgtatgagggtcaagtattgaagcacaatgatactcgactgcga
acctttccctttagcacacggcgagcgacacagaatgagctcatgcgatcctttatcgag
ttgacacgcctcaaaatccgcgagattattcctgtggaggagaccaagaaggaggcagag
tctgcagcaccaaaggcgagtgcgaaaccttcaaaaccaaagctgtccgaagaagaagag
acagcgcttctccacacatctcagctgcaagcttttgttcgaagatcaaaggtgccggct
ctgctctcgtatctcaaaaacaacaatatcacagccgactttgagttccagcccgttgag
cagaatcatcatgccccacgaccgcttcaccttgccgctgctcagaatgccgcaccgtta
gtacatggtctccttgttcgtgggggtgcagatcctaccatcaaaaacaatgagggtaag
acacctttcgaactcgctggtgaacgatcaacgcgggacgctttccgcgtagcccgttct
gaactcggcgatgctaaatgggcttgggatgatgccaagataccgcccgccatgacgaaa
gctgaagccgataaacgtgaagagagggaaaagaaggaagccgacgataaagaagctgag
cgtcgaaagggcgaggaggaaagattacggagtgaggggcccaaggtgccggaggggcgc
aaacaaaagggaaatattttggcagcgagcctcaagcaaacaccccaggaaaagagagag
gccgaggcaagaggtctgacgccagagatgaggatgcgcctggagcgtgaaagaagagca
cgagctgcggaggagagactgcggaaaatgcagagcggtggatga
>Fp66
atggccaaaacgaatgaagatctccttcgacggccactgtatctttatgatctgcccacc
aaagtcttggacactttagtcctcaaggatgatgccgatgctgagaccatagccgctgct
gaatccgctgcttctttgcctacagagagttcctcagatagcaacctcgtcggaacccag
gcttgttctttgtgtggtctcacattcacaacagtgatagatcagcgtggtcatctcaag
tccgatttgcaccactacaacctcaaacagaaattgcgaggacaaaagcccgtgtcggaa
gccgagtttgaaaagttggttggagacctagacgaatcattatcaggttctgattcagag
gagtcggaggaagaggaagatggtcgacaagagtcaacccttaccacactcttaaaaaag
caggcaaaattggccgacaaggcaggcagcgatgatgaggaagaaaccgcaggtagagca
ggtcgcggcaaacctcctctcatctggttcagctctcctctgttgcctgaaaagaactac
tttggaatgtaccgtgccattctcacaggcgacgaacagcggaaccaagacctggtcgaa
gtgttaaagaagaagcaggtggagcccatcgcgatgcctaaaatccccaaagagggcgcc
ttaccagaggttgcctacaagggtcctcatatcttcctatgtatgataggaggtggccac
ttcgcagccatggttgtctctcttgctccgcgacccaacaagaacggcacgaccatgaac
cgagaagccacagtgctggctcacaagacgttccatcgatacaccacacgacgaaagcag
ggtggttctcaatcagccaacgacaacgccaaaggagctgcacactcggctggttcgagt
ttgcgacgatataatgaacaggctctggtagaagacgtacggaatctccttcaagaatgg
aaggctctcatcgacacttccgagctgctgtttgtccgagctacaggtatgacgaaccga
agaaccttgtacgggccgtatgagggtcaagtattgaagcacaatgatactcgactgcga
acctttccctttagcacacggcgagcgacacagaatgagctcatgcgatcctttatcgag
ttgacacgcctcaaaatccgcgagattattcctgtggaggagaccaagaaggaggcagag
tctgcagcaccaaaggcgagtgcgaaaccttcaaaaccaaagctgtccgaagaagaagag
acagcgcttctccacacatctcagctgcaagcttttgttcgaagatcaaaggtgccggct
ctgctctcgtatctcaaaaacaacaatatcacagccgactttgagttccagcccgttgag
cagaatcatcatgccccacgaccgcttcaccttgccgctgctcagaatgccgcaccgtta
gtacatggtctccttgttcgtgggggtgcagatcctaccatcaaaaacaatgagggtaag
acacctttcgaactcgctggtgaacgatcaacgcgggacgctttccgcgtagcccgttct
gaactcggcgatgctaaatgggcttgggatgatgccaagataccgcccgccatgacgaaa
gctgaagccgataaacgtgaagagagggaaaagaaggaagccgacgataaagaagctgag
cgtcgaaagggcgaggaggaaagattacggagtgaggggcccaaggtgccggaggggcgc
aaacaaaagggaaatattttggcagcgagcctcaagcaaacaccccaggaaaagagagag
gccgaggcaagaggtctgacgccagagatgaggatgcgcctggagcgtgaaagaagagca
cgagctgcggaggagagactgcggaaaatgcagagcggtggatga
>Fp72
atggccaaaacgaatgaagatctccttcgacggccactgtatctttatgatctgcccacc
aaagtcttggacactttagtcctcaaggatgatgccgatgctgagaccatagccgctgct
gaatccgctgcttctttgcctacagagagttcctcagatagcaacctcgtcggaacccag
gcttgttctttgtgtggtctcacattcacaacagtgatagatcagcgtggtcatctcaag
tccgatttgcaccactacaacctcaaacagaaattgcgaggacaaaagcccgtgtcggaa
gccgagtttgaaaagttggttggagacctagacgaatcattatcaggttctgattcagag
gagtcggaggaagaggaagatggtcgacaagagtcaacccttaccacactcttaaaaaag
caggcaaaattggccgacaaggcaggcagcgatgatgaggaagaaaccgcaggtagagca
ggtcgcggcaaacctcctctcatctggttcagctctcctctgttgcctgaaaagaactac
tttggaatgtaccgtgccattctcacaggcgacgaacagcggaaccaagacctggtcgaa
gtgttaaagaagaagcaggtggagcccatcgcgatgcctaaaatccccaaagagggcgcc
ttaccagaggttgcctacaagggtcctcatatcttcctatgtatgataggaggtggccac
ttcgcagccatggttgtctctcttgctccgcgacccaacaagaacggcacgaccatgaac
cgagaagccacagtgctggctcacaagacgttccatcgatacaccacacgacgaaagcag
ggtggttctcaatcagccaacgacaacgccaaaggagctgcacactcggctggttcgagt
ttgcgacgatataatgaacaggctctggtagaagacgtacggaatctccttcaagaatgg
aaggctctcatcgacacttccgagctgctgtttgtccgagctacaggtatgacgaaccga
agaaccttgtacgggccgtatgagggtcaagtattgaagcacaatgatactcgactgcga
acctttccctttagcacacggcgagcgacacagaatgagctcatgcgatcctttatcgag
ttgacacgcctcaaaatccgcgagattattcctgtggaggagaccaagaaggaggcagag
tctgcagcaccaaaggcgagtgcgaaaccttcaaaaccaaagctgtccgaagaagaagag
acagcgcttctccacacatctcagctgcaagcttttgttcgaagatcaaaggtgccggct
ctgctctcgtatctcaaaaacaacaatatcacagccgactttgagttccagcccgttgag
cagaatcatcatgccccacgaccgcttcaccttgccgctgctcagaatgccgcaccgtta
gtacatggtctccttgttcgtgggggtgcagatcctaccatcaaaaacaatgagggtaag
acacctttcgaactcgctggtgaacgatcaacgcgggacgctttccgcgtagcccgttct
gaactcggcgatgctaaatgggcttgggatgatgccaagataccgcccgccatgacgaaa
gctgaagccgataaacgtgaagagagggaaaagaaggaagccgacgataaagaagctgag
cgtcgaaagggcgaggaggaaagattacggagtgaggggcccaaggtgccggaggggcgc
aaacaaaagggaaatattttggcagcgagcctcaagcaaacaccccaggaaaagagagag
gccgaggcaagaggtctgacgccagagatgaggatgcgcctggagcgtgaaagaagagca
cgagctgcggaggagagactgcggaaaatgcagagcggtggatga
>Fp73
atggccaaaacgaatgaagatctccttcgacggccactgtatctttatgatctgcccacc
aaagtcttggacactttagtcctcaaggatgatgccgatgctgagaccatagccgctgct
gaatccgctgcttctttgcctacagagagttcctcagatagcaacctcgtcggaacccag
gcttgttctttgtgtggtctcacattcacaacagtgatagatcagcgtggtcatctcaag
tccgatttgcaccactacaacctcaaacagaaattgcgaggacaaaagcccgtgtcggaa
gccgagtttgaaaagttggttggagacctagacgaatcattatcaggttctgattcagag
gagtcggaggaagaggaagatggtcgacaagagtcaacccttaccacactcttaaaaaag
caggcaaaattggccgacaaggcaggcagcgatgatgaggaagaaaccgcaggtagagca
ggtcgcggcaaacctcctctcatctggttcagctctcctctgttgcctgaaaagaactac
tttggaatgtaccgtgccattctcacaggcgacgaacagcggaaccaagacctggtcgaa
gtgttaaagaagaagcaggtggagcccatcgcgatgcctaaaatccccaaagagggcgcc
ttaccagaggttgcctacaagggtcctcatatcttcctatgtatgataggaggtggccac
ttcgcagccatggttgtctctcttgctccgcgacccaacaagaacggcacgaccatgaac
cgagaagccacagtgctggctcacaagacgttccatcgatacaccacacgacgaaagcag
ggtggttctcaatcagccaacgacaacgccaaaggagctgcacactcggctggttcgagt
ttgcgacgatataatgaacaggctctggtagaagacgtacggaatctccttcaagaatgg
aaggctctcatcgacacttccgagctgctgtttgtccgagctacaggtatgacgaaccga
agaaccttgtacgggccgtatgagggtcaagtattgaagcacaatgatactcgactgcga
acctttccctttagcacacggcgagcgacacagaatgagctcatgcgatcctttatcgag
ttgacacgcctcaaaatccgcgagattattcctgtggaggagaccaagaaggaggcagag
tctgcagcaccaaaggcgagtgcgaaaccttcaaaaccaaagctgtccgaagaagaagag
acagcgcttctccacacatctcagctgcaagcttttgttcgaagatcaaaggtgccggct
ctgctctcgtatctcaaaaacaacaatatcacagccgactttgagttccagcccgttgag
cagaatcatcatgccccacgaccgcttcaccttgccgctgctcagaatgccgcaccgtta
gtacatggtctccttgttcgtgggggtgcagatcctaccatcaaaaacaatgagggtaag
acacctttcgaactcgctggtgaacgatcaacgcgggacgctttccgcgtagcccgttct
gaactcggcgatgctaaatgggcttgggatgatgccaagataccgcccgccatgacgaaa
gctgaagccgataaacgtgaagagagggaaaagaaggaagccgacgataaagaagctgag
cgtcgaaagggcgaggaggaaagattacggagtgaggggcccaaggtgccggaggggcgc
aaacaaaagggaaatattttggcagcgagcctcaagcaaacaccccaggaaaagagagag
gccgaggcaagaggtctgacgccagagatgaggatgcgcctggagcgtgaaagaagagca
cgagctgcggaggagagactgcggaaaatgcagagcggtggatga
>Fp76
atggccaaaacgaatgaagatctccttcgacggccactgtatctttatgatctgcccacc
aaagtcttggacactttagtcctcaaggatgatgccgatgctgagaccatagccgctgct
gaatccgctgcttctttgcctacagagagttcctcagatagcaacctcgtcggaacccag
gcttgttctttgtgtggtctcacattcacaacagtgatagatcagcgtggtcatctcaag
tccgatttgcaccactacaacctcaaacagaaattgcgaggacaaaagcccgtgtcggaa
gccgagtttgaaaagttggttggagacctagacgaatcattatcaggttctgattcagag
gagtcggaggaagaggaagatggtcgacaagagtcaacccttaccacactcttaaaaaag
caggcaaaattggccgacaaggcaggcagcgatgatgaggaagaaaccgcaggtagagca
ggtcgcggcaaacctcctctcatctggttcagctctcctctgttgcctgaaaagaactac
tttggaatgtaccgtgccattctcacaggcgacgaacagcggaaccaagacctggtcgaa
gtgttaaagaagaagcaggtggagcccatcgcgatgcctaaaatccccaaagagggcgcc
ttaccagaggttgcctacaagggtcctcatatcttcctatgtatgataggaggtggccac
ttcgcagccatggttgtctctcttgctccgcgacccaacaagaacggcacgaccatgaac
cgagaagccacagtgctggctcacaagacgttccatcgatacaccacacgacgaaagcag
ggtggttctcaatcagccaacgacaacgccaaaggagctgcacactcggctggttcgagt
ttgcgacgatataatgaacaggctctggtagaagacgtacggaatctccttcaagaatgg
aaggctctcatcgacacttccgagctgctgtttgtccgagctacaggtatgacgaaccga
agaaccttgtacgggccgtatgagggtcaagtattgaagcacaatgatactcgactgcga
acctttccctttagcacacggcgagcgacacagaatgagctcatgcgatcctttatcgag
ttgacacgcctcaaaatccgcgagattattcctgtggaggagaccaagaaggaggcagag
tctgcagcaccaaaggcgagtgcgaaaccttcaaaaccaaagctgtccgaagaagaagag
acagcgcttctccacacatctcagctgcaagcttttgttcgaagatcaaaggtgccggct
ctgctctcgtatctcaaaaacaacaatatcacagccgactttgagttccagcccgttgag
cagaatcatcatgccccacgaccgcttcaccttgccgctgctcagaatgccgcaccgtta
gtacatggtctccttgttcgtgggggtgcagatcctaccatcaaaaacaatgagggtaag
acacctttcgaactcgctggtgaacgatcaacgcgggacgctttccgcgtagcccgttct
gaactcggcgatgctaaatgggcttgggatgatgccaagataccgcccgccatgacgaaa
gctgaagccgataaacgtgaagagagggaaaagaaggaagccgacgataaagaagctgag
cgtcgaaagggcgaggaggaaagattacggagtgaggggcccaaggtgccggaggggcgc
aaacaaaagggaaatattttggcagcgagcctcaagcaaacaccccaggaaaagagagag
gccgaggcaagaggtctgacgccagagatgaggatgcgcctggagcgtgaaagaagagca
cgagctgcggaggagagactgcggaaaatgcagagcggtggatga
>Fp78
atggctaaaacgaatgaagatctccttcgacggccactgtatctttatgatctgcccacc
aaagtcttggacactttagtcctcaaggatgatgccgatgctgagaccatagccgctgct
gaatccgctgcttctttgcctacagagagttcctcagatagcaacctcgtcggaacccag
gcttgttctttgtgtggtctcacattcacaacagtgatagatcagcgtggtcatctcaag
tccgatttgcaccactacaacctcaaacagaaattgcgaggacaaaagcccgtgtcggaa
gccgagtttgaaaagttggttggagacctagacgaatcattatcaggttctgattcagag
gagtcggaggaagaggaagatggtcgacaagagtcaacccttaccacactcttaaaaaag
caggcaaaactggccgacaaggcaggcagcgatgatgaggaagaaaccgcaggtagagca
ggtcgcggcaaacctcctctcatctggttcagctctcctctgttgcctgaaaagaactac
tttggaatgtaccgtgccattctcacaggcgacgaacagcggaaccaagacctggtcgaa
gtgttaaagaagaagcaggtggagcccatcgcgatgcctaaaatccccaaagagggcgcc
ttaccagaggttgcctacaagggtcctcatatcttcctatgtatgataggaggtggccac
ttcgcagccatggttgtctctcttgctccacgacccaacaagaacggcacgaccatgaac
cgagaagccacagtgctggctcacaagacgttccatcgatacaccacacgacgaaagcag
ggtggttctcaatcagccaacgacaacgccaaaggagctgcacactcggctggttcgagt
ttgcgacgatataatgaacaggctctggtagaagacgtacgaaatctccttcgagaatgg
aaggctctcatcgacacttccgagttgctgtttgtccgagctacaggtatgacgaaccga
agaaccttgtacgggccgtatgagggtcaagtattgaagcacaatgatactcgactgcga
acctttccctttagcacacggcgagcgacacagaatgagctcatgcgatcctttatcgag
ttgacacgcctcaaaatccgcgagattattcctgtggaggagaccaagaaggaggcagag
tctgcagcaccaaaggcgagtgcgaaaccttcaaaaccaaagctgtccgaagaagaagag
acagcgcttctccacacatctcagctgcaagcttttgttcgaagatcaaaggtgccggct
ctgctctcgtatctcaaaaacaacaatatcacagccgactttgagttccagcccgttgag
cagaatcatcatgccccacgaccacttcacctcgccgctgctcagaatgccgcaccgtta
gtacatggtctccttgttcgtgggggtgcagatcctaccatcaagaacaatgagggtaag
acacctttcgaactagctggtgaacgatcaacgcgggacgctttccgcgtagcccgttct
gaactcggcgaagctaaatgggcttgggacgatgccaagataccgcccgccttgacgaaa
gctgaagccgataaacgtgaagagagggaaaagaaggaagccgacgataaagaagctgag
cgtcgaaagggcgaggaggaaagattacggagtgaggggcccaaggtgccggaggggcgc
aaacaaaagggaaatattttggcagctagcctcaagcaaacgccccaggaaaagagagag
gccgaggtaagaggtctgacgccagagatgaggatgcgcctggagcgtgaaagaagagca
cgagctgcggaggagagactgcggaagatgcagagcggttga---
>Fp81
atggccaaaacgaatgaagatctccttcgacggccactgtatctttatgatctgcccacc
aaagtcttggacactttagtcctcaaggatgatgccgatgctgagaccatagccgctgct
gaatccgctgcttctttgcctacagagagttcctcagatagcaacctcgtcggaacccag
gcttgttctttgtgtggtctcacattcacaacagtgatagatcagcgtggtcatctcaag
tccgatttgcaccactacaacctcaaacagaaattgcgaggacaaaagcccgtgtcggaa
gccgagtttgaaaagttggttggagacctagacgaatcattatcaggttctgattcagag
gagtcggaggaagaggaagatggtcgacaagagtcaacccttaccacactcttaaaaaag
caggcaaaattggccgacaaggcaggcagcgatgatgaggaagaaaccgcaggtagagca
ggtcgcggcaaacctcctctcatctggttcagctctcctctgttgcctgaaaagaactac
tttggaatgtaccgtgccattctcacaggcgacgaacagcggaaccaagacctggtcgaa
gtgttaaagaagaagcaggtggagcccatcgcgatgcctaaaatccccaaagagggcgcc
ttaccagaggttgcctacaagggtcctcatatcttcctatgtatgataggaggtggccac
ttcgcagccatggttgtctctcttgctccgcgacccaacaagaacggcacgaccatgaac
cgagaagccacagtgctggctcacaagacgttccatcgatacaccacacgacgaaagcag
ggtggttctcaatcagccaacgacaacgccaaaggagctgcacactcggctggttcgagt
ttgcgacgatataatgaacaggctctggtagaagacgtacggaatctccttcaagaatgg
aaggctctcatcgacacttccgagctgctgtttgtccgagctacaggtatgacgaaccga
agaaccttgtacgggccgtatgagggtcaagtattgaagcacaatgatactcgactgcga
acctttccctttagcacacggcgagcgacacagaatgagctcatgcgatcctttatcgag
ttgacacgcctcaaaatccgcgagattattcctgtggaggagaccaagaaggaggcagag
tctgcagcaccaaaggcgagtgcgaaaccttcaaaaccaaagctgtccgaagaagaagag
acagcgcttctccacacatctcagctgcaagcttttgttcgaagatcaaaggtgccggct
ctgctctcgtatctcaaaaacaacaatatcacagccgactttgagttccagcccgttgag
cagaatcatcatgccccacgaccgcttcaccttgccgctgctcagaatgccgcaccgtta
gtacatggtctccttgttcgtgggggtgcagatcctaccatcaaaaacaatgagggtaag
acacctttcgaactcgctggtgaacgatcaacgcgggacgctttccgcgtagcccgttct
gaactcggcgatgctaaatgggcttgggatgatgccaagataccgcccgccatgacgaaa
gctgaagccgataaacgtgaagagagggaaaagaaggaagccgacgataaagaagctgag
cgtcgaaagggcgaggaggaaagattacggagtgaggggcccaaggtgccggaggggcgc
aaacaaaagggaaatattttggcagcgagcctcaagcaaacaccccaggaaaagagagag
gccgaggcaagaggtctgacgccagagatgaggatgcgcctggagcgtgaaagaagagca
cgagctgcggaggagagactgcggaaaatgcagagcggtggatga
>Fp84
atggccaaaacgaatgaagatctccttcgacggccactgtatctttatgatctgcccacc
aaagtcttggacactttagtcctcaaggatgatgccgatgctgagaccatagccgctgct
gaatccgctgcttctttgcctacagagagttcctcagatagcaacctcgtcggaacccag
gcttgttctttgtgtggtctcacattcacaacagtgatagatcagcgtggtcatctcaag
tccgatttgcaccactacaacctcaaacagaaattgcgaggacaaaagcccgtgtcggaa
gccgagtttgaaaagttggttggagacctagacgaatcattatcaggttctgattcagag
gagtcggaggaagaggaagatggtcgacaagagtcaacccttaccacactcttaaaaaag
caggcaaaattggccgacaaggcaggcagcgatgatgaggaagaaaccgcaggtagagca
ggtcgcggcaaacctcctctcatctggttcagctctcctctgttgcctgaaaagaactac
tttggaatgtaccgtgccattctcacaggcgacgaacagcggaaccaagacctggtcgaa
gtgttaaagaagaagcaggtggagcccatcgcgatgcctaaaatccccaaagagggcgcc
ttaccagaggttgcctacaagggtcctcatatcttcctatgtatgataggaggtggccac
ttcgcagccatggttgtctctcttgctccgcgacccaacaagaacggcacgaccatgaac
cgagaagccacagtgctggctcacaagacgttccatcgatacaccacacgacgaaagcag
ggtggttctcaatcagccaacgacaacgccaaaggagctgcacactcggctggttcgagt
ttgcgacgatataatgaacaggctctggtagaagacgtacggaatctccttcaagaatgg
aaggctctcatcgacacttccgagctgctgtttgtccgagctacaggtatgacgaaccga
agaaccttgtacgggccgtatgagggtcaagtattgaagcacaatgatactcgactgcga
acctttccctttagcacacggcgagcgacacagaatgagctcatgcgatcctttatcgag
ttgacacgcctcaaaatccgcgagattattcctgtggaggagaccaagaaggaggcagag
tctgcagcaccaaaggcgagtgcgaaaccttcaaaaccaaagctgtccgaagaagaagag
acagcgcttctccacacatctcagctgcaagcttttgttcgaagatcaaaggtgccggct
ctgctctcgtatctcaaaaacaacaatatcacagccgactttgagttccagcccgttgag
cagaatcatcatgccccacgaccgcttcaccttgccgctgctcagaatgccgcaccgtta
gtacatggtctccttgttcgtgggggtgcagatcctaccatcaaaaacaatgagggtaag
acacctttcgaactcgctggtgaacgatcaacgcgggacgctttccgcgtagcccgttct
gaactcggcgatgctaaatgggcttgggatgatgccaagataccgcccgccatgacgaaa
gctgaagccgataaacgtgaagagagggaaaagaaggaagccgacgataaagaagctgag
cgtcgaaagggcgaggaggaaagattacggagtgaggggcccaaggtgccggaggggcgc
aaacaaaagggaaatattttggcagcgagcctcaagcaaacaccccaggaaaagagagag
gccgaggcaagaggtctgacgccagagatgaggatgcgcctggagcgtgaaagaagagca
cgagctgcggaggagagactgcggaaaatgcagagcggtggatga
>Fp86
atggctaaaacgaatgaagatctccttcgacggccactgtatctttatgatctgcccacc
aaagtcttggacactttagtcctcaaggatgatgccgatgctgagaccatagccgctgct
gaatccgctgcttctttgcctacagagagttcctcagatagcaacctcgtcggaacccag
gcttgttctttgtgtggtctcacattcacaacagtgatagatcagcgtggtcatctcaag
tccgatttgcaccactacaacctcaaacagaaattgcgaggacaaaagcccgtgtcggaa
gccgagtttgaaaagttggttggagacctagacgaatcattatcaggttctgattcagag
gagtcggaggaagaggaagatggtcgacaagagtcaacccttaccacactcttaaaaaag
caggcaaaactggccgacaaggcaggcagcgatgatgaggaagaaaccgcaggtagagca
ggtcgcggcaaacctcctctcatctggttcagctctcctctgttgcctgaaaagaactac
tttggaatgtaccgtgccattctcacaggcgacgaacagcggaaccaagacctggtcgaa
gtgttaaagaagaagcaggtggagcccatcgcgatgcctaaaatccccaaagagggcgcc
ttaccagaggttgcctacaagggtcctcatatcttcctatgtatgataggaggtggccac
ttcgcagccatggttgtctctcttgctccacgacccaacaagaacggcacgaccatgaac
cgagaagccacagtgctggctcacaagacgttccatcgatacaccacacgacgaaagcag
ggtggttctcaatcagccaacgacaacgccaaaggagctgcacactcggctggttcgagt
ttgcgacgatataatgaacaggctctggtagaagacgtacgaaatctccttcgagaatgg
aaggctctcatcgacacttccgagttgctgtttgtccgagctacaggtatgacgaaccga
agaaccttgtacgggccgtatgagggtcaagtattgaagcacaatgatactcgactgcga
acctttccctttagcacacggcgagcgacacagaatgagctcatgcgatcctttatcgag
ttgacacgcctcaaaatccgcgagattattcctgtggaggagaccaagaaggaggcagag
tctgcagcaccaaaggcgagtgcgaaaccttcaaaaccaaagctgtccgaagaagaagag
acagcgcttctccacacatctcagctgcaagcttttgttcgaagatcaaaggtgccggct
ctgctctcgtatctcaaaaacaacaatatcacagccgactttgagttccagcccgttgag
cagaatcatcatgccccacgaccacttcacctcgccgctgctcagaatgccgcaccgtta
gtacatggtctccttgttcgtgggggtgcagatcctaccatcaagaacaatgagggtaag
acacctttcgaactagctggtgaacgatcaacgcgggacgctttccgcgtagcccgttct
gaactcggcgaagctaaatgggcttgggacgatgccaagataccgcccgccttgacgaaa
gctgaagccgataaacgtgaagagagggaaaagaaggaagccgacgataaagaagctgag
cgtcgaaagggcgaggaggaaagattacggagtgaggggcccaaggtgccggaggggcgc
aaacaaaagggaaatattttggcagctagcctcaagcaaacgccccaggaaaagagagag
gccgaggtaagaggtctgacgccagagatgaggatgcgcctggagcgtgaaagaagagca
cgagctgcggaggagagactgcggaagatgcagagcggttga---
>Fvenenatum.busco
atggccaaaacgaatgaagatctccttcgacggccactgtatctctatgatctgcccgcc
gaggtcttggacacactagtcctcaaagatgatgccgatgctgacgccatagccgctgct
gaacccgctgcttctttacctaccgagagtccctcagatagcaaccttgtgggaacccag
gcttgttctttgtgtggtctcacgttcgcaacagtgatagatcagcgtggtcatctcaag
tccgacttgcaccactataacctcaaacagaaattgcgaggacaaaagcccgtgtcggaa
gccgattttgaaaagttggttggagacctaaacgaatcattatcgggttctgattcagag
gagtcagaagaagaggaagatggccgacaagagtcaacccttaccacactcttgaaaaag
caggcgagattggccgacaaggcaggcagcgatgatgaggaagaaactgcaggtagagca
ggtcgcggcaaacctcctctcatctggttcagttctcctttattacctaaaaagaactac
tttggaatgtaccgtgccattctcacaggcgacgagcaacggaaccaagacctggtcgaa
gtgctgaagaagaagcaggtggagcccatcgcaatgcccaaaatccccaaagagggcgcc
ttaccagaggttgcctacaagggtcctcatatctttctatgtatgataggaggtggtcac
ttcgcagccatggttgtctctcttgctccacgacccaacaagaacggcacgaccatgaac
cgagaggccacagtgctagcacacaagacgttccatcgatacaccacacgacgaaagcag
ggtggttctcaatcggccaacgacaacgccaaaggagctgcacactcggctggttcgagc
ttgcgacgatataatgaacaggctctggtggaggatgtgcgaaatctccttcaagaatgg
aaggctcttatcgacacttccgagttgctgttcgtccgagcgacaggtatgacgaaccgg
agaaccctgtacggcccatacgagggtcaagtattgaagcacaacgatactcgactacga
ggctttccttttagcacacggcgagcgacacagaatgagctcatgcgatcctttatcgaa
ttgacacgactcaaagtccgcgagattattcctgtggaggagaccaaaaaggaggcagag
tctgctgcaccaaagacgagtgcgaaaccttcaaaaccaaagttgtccgaggaagaagag
acagcgcttctccacacatctcagctgcaagcgtttgttaaaaggtcaaaggtgccagct
ctgctctcatatctgaggaacaacaacatcacagccgactttgagttccagcccgtggag
cagaatcatcatgccccacggccgcttcaccttgccgctgctcaaaatgctgcaccgtta
gtactcggtctccttgttcgtgggggtgcagatcctaccatcaagaacaacgagggcaag
acacctttcgaactcgctggtgaacgatcaacgcgagatgctttccgcgtggcccgctct
gaactcggcgaagctaaatggtcttgggacgatgccaaggtaccgcccgccatgacgaaa
gctgaagccgacaaacgtgacgaaagggaaaagaaggaagtcgatgataaagaagctgag
cgccgacaggccgaggaggaaaggttaaggagtgaagggcccaaggtgccagaggggcga
aagcaaaagggaaatatcttggcagcgggtctcaaacaaacgccccaagaaaagagagag
gccgagtcgagaggtctgacgccagagatgaggatgcgcctggagcgtgaaagaagagca
cgagctgcggaggagagacttcgaaagatgcagaacggtgcatga
