# Supplementary material for: Apicidin biosynthesis is linked to accessory chromosomes in Fusarium poae isolates
Source: BMC Genomics. 2021 Aug 4;22:591. doi: 10.1186/s12864-021-07617-y (PMC8340494; doi:10.1186/s12864-021-07617-y)
Supplement: Supplementary file 17 — Additional file 17. Compressed folder containing alignments for each of the 4141 orthologs used in BUSCO analysis. [file 12864_2021_7617_MOESM17_ESM.zip › Fven2_nt_MAFFT/22241at5125_nt.mafft.fasta]

>Fp105
atgatgccaacttggtcagcgcagcaagcgccgagcgtgacccagcaaaccgtaccgaca
tcttacgcctacccgacgaatcctgccttcatccccgttgctgtccgacaaggattcaat
cagtacggagcgccgcctgctccttatgccggatacgcacctccaccgccccccgtgcaa
ccccaaatgtcttctgcttcgcccgtgaatggtgtaactgcaacgccagagcaggccaaa
tctaaagtagactggcccgaatctgttcggagctatgttcaaagatctttcctcccccaa
tacgacgaaccgaccgtgcctcgtgcggaaatcgaggctaagcttaaggacaccatcggt
accgcaaaggcaaacggcacgctatacacgctcgactgggacagcatgcctcttccccag
gccttggtgaaggctgaacgtgacgcaaataccaagcaaagtttccaagtccctctcaat
gctaagaagaggaaatctaccgattttgccagtaatgacaactcccagccaccatggcgt
actaactcgcgatcttcactcgaagaccgtatttcctattcttcacccgaaaagcgtgct
tccatggacgagaccctacctaaatcaagtaagttccaaaaggaagccaacaaacgcaaa
cgtcgcttcgaaaacgaatacaagtcgctccgatcacctagtcctcccccggcttcatct
ggacctattgtcggcacatgcgaggtgctggagaagaagtaccttcgtcttaccgcccct
ccagttccatccaaagtccggcctgaacgtattttgcgtcagaccctagatcttctgaaa
aagaagtggaagcgggagagcaactactcgtacatttgtgaccagttcaagtccatgaga
caagatttgactgtgcaacatatcaagaacgactttactgtttctgtttatgaaatccat
gcgcgcattgccttagaaaagggggatattggtgagtataatcagtgccagacccaacta
cgatccttgtacgggatgggtctgaagggcaaccccattgaattcaaggcatatcgcatt
ctatattttatccataccgccaaccgaactggcctgaacgacactttggcagatctaact
acagcagagaaggaggagaaggcgatcaagcatgcactcgatgtgcgatcatctttggcg
ttgggaaactatcataggttcttccagctctacttggatacccctaacatgggcgcgtat
ctcatggacatgtttgtcgttcgagaacggcttgctgcattgtgcaatatttgcaaagca
tacaagccggatgtcaagcttcgcttcatcactgaagaactcggtttcgagtctgatgct
gatgcggcccagtttatcatcgatcatcaaggccaacacttgttggaagaccgaacagac
tacattgcgttcctgaccggcaaagccggtcctctcttcgaggctgcgcgtagcacagca
ttccaaaaagttgatatcaagggtcagatctaa
>Fp108
atgatgccaacttggtcagcgcagcaagcgccgagcgtgacccagcaaaccgtaccgaca
tcttacgcctacccgacgaatcctgccttcatccccgttgctgtccgacaaggattcaat
cagtacggagcgccgcctgctccttatgccggatacgcacctccaccgccccccgtgcaa
ccccaaatgtcttctgcttcgcccgtgaatggtgtaactgcaacgccagagcaggccaaa
tctaaagtagactggcccgaatctgttcggagctatgttcaaagatctttcctcccccaa
tacgacgaaccgaccgtgcctcgtgcggaaatcgaggctaagcttaaggacaccatcggt
accgcaaaggcaaacggcacgctatacacgctcgactgggacagcatgcctcttccccag
gccttggtgaaggctgaacgtgacgcaaataccaagcaaagtttccaagtccctctcaat
gctaagaagaggaaatctaccgattttgccagtaatgacaactcccagccaccatggcgt
actaactcgcgatcttcactcgaagaccgtatttcctattcttcacccgaaaagcgtgct
tccatggacgagaccctacctaaatcaagtaagttccaaaaggaagccaacaaacgcaaa
cgtcgcttcgaaaacgaatacaagtcgctccgatcacctagtcctcccccggcttcatct
ggacctattgtcggcacatgcgaggtgctggagaagaagtaccttcgtcttaccgcccct
ccagttccatccaaagtccggcctgaacgtattttgcgtcagaccctagatcttctgaaa
aagaagtggaagcgggagagcaactactcgtacatttgtgaccagttcaagtccatgaga
caagatttgactgtgcaacatatcaagaacgactttactgtttctgtttatgaaatccat
gcgcgcattgccttagaaaagggggatattggtgagtataatcagtgccagacccaacta
cgatccttgtacgggatgggtctgaagggcaaccccattgaattcaaggcatatcgcatt
ctatattttatccataccgccaaccgaactggcctgaacgacactttggcagatctaact
acagcagagaaggaggagaaggcgatcaagcatgcactcgatgtgcgatcatctttggcg
ttgggaaactatcataggttcttccagctctacttggatacccctaacatgggcgcgtat
ctcatggacatgtttgtcgttcgagaacggcttgctgcattgtgcaatatttgcaaagca
tacaagccggatgtcaagcttcgcttcatcactgaagaactcggtttcgagtctgatgct
gatgcggcccagtttatcatcgatcatcaaggccaacacttgttggaagaccgaacagac
tacattgcgttcctgaccggcaaagccggtcctctcttcgaggctgcgcgtagcacagca
ttccaaaaagttgatatcaagggtcagatctaa
>Fp118
atgatgccaacttggtcagcgcagcaagcgccgagcgtgacccagcaaaccgtaccgaca
tcttacgcctacccgacgaatcctgccttcatccccgttgctgtccgacaaggattcaat
cagtacggagcgccgcctgctccttatgccggatacgcacctccaccgccccccgtgcaa
ccccaaatgtcttctgcttcgcccgtgaatggtgtaactgcaacgccagagcaggccaaa
tctaaagtagactggcccgaatctgttcggagctatgttcaaagatctttcctcccccaa
tacgacgaaccgaccgtgcctcgtgcggaaatcgaggctaagcttaaggacaccatcggt
accgcaaaggcaaacggcacgctatacacgctcgactgggacagcatgcctcttccccag
gccttggtgaaggctgaacgtgacgcaaataccaagcaaagtttccaagtccctctcaat
gctaagaagaggaaatctaccgattttgccagtaatgacaactcccagccaccatggcgt
actaactcgcgatcttcactcgaagaccgtatttcctattcttcacccgaaaagcgtgct
tccatggacgagaccctacctaaatcaagtaagttccaaaaggaagccaacaaacgcaaa
cgtcgcttcgaaaacgaatacaagtcgctccgatcacctagtcctcccccggcttcatct
ggacctattgtcggcacatgcgaggtgctggagaagaagtaccttcgtcttaccgcccct
ccagttccatccaaagtccggcctgaacgtattttgcgtcagaccctagatcttctgaaa
aagaagtggaagcgggagagcaactactcgtacatttgtgaccagttcaagtccatgaga
caagatttgactgtgcaacatatcaagaacgactttactgtttctgtttatgaaatccat
gcgcgcattgccttagaaaagggggatattggtgagtataatcagtgccagacccaacta
cgatccttgtacgggatgggtctgaagggcaaccccattgaattcaaggcatatcgcatt
ctatattttatccataccgccaaccgaactggcctgaacgacactttggcagatctaact
acagcagagaaggaggagaaggcgatcaagcatgcactcgatgtgcgatcatctttggcg
ttgggaaactatcataggttcttccagctctacttggatacccctaacatgggcgcgtat
ctcatggacatgtttgtcgttcgagaacggcttgctgcattgtgcaatatttgcaaagca
tacaagccggatgtcaagcttcgcttcatcactgaagaactcggtttcgagtccgatgct
gatgcggcccagtttatcatcgatcatcaaggccaacacttgttggaagaccgaacagac
tacattgcgttcctgaccggcaaagccggtcctctcttcgaggctgcgcgtagcacagca
ttccaaaaagttgatatcaagggtcagatctaa
>Fp122
atgatgccaacttggtcagcgcagcaagcgccgagcgtgacccagcaaaccgtaccgaca
tcttacgcctacccgacgaatcctgccttcatccccgttgctgtccgacaaggattcaat
cagtacggagcgccgcctgctccttatgccggatacgcacctccaccgccccccgtgcaa
ccccaaatgtcttctgcttcgcccgtgaatggtgtaactgcaacgccagagcaggccaaa
tctaaagtagactggcccgaatctgttcggagctatgttcaaagatctttcctcccccaa
tacgacgaaccgaccgtgcctcgtgcggaaatcgaggctaagcttaaggacaccatcggt
accgcaaaggcaaacggcacgctatacacgctcgactgggacagcatgcctcttccccag
gccttggtgaaggctgaacgtgacgcaaataccaagcaaagtttccaagtccctctcaat
gctaagaagaggaaatctaccgattttgccagtaatgacaactcccagccaccatggcgt
actaactcgcgatcttcactcgaagaccgtatttcctattcttcacccgaaaagcgtgct
tccatggacgagaccctacctaaatcaagtaagttccaaaaggaagccaacaaacgcaaa
cgtcgcttcgaaaacgaatacaagtcgctccgatcacctagtcctcccccggcttcatct
ggacctattgtcggcacatgcgaggtgctggagaagaagtaccttcgtcttaccgcccct
ccagttccatccaaagtccggcctgaacgtattttgcgtcagaccctagatcttctgaaa
aagaagtggaagcgggagagcaactactcgtacatttgtgaccagttcaagtccatgaga
caagatttgactgtgcaacatatcaagaacgactttactgtttctgtttatgaaatccat
gcgcgcattgccttagaaaagggggatattggtgagtataatcagtgccagacccaacta
cgatccttgtacgggatgggtctgaagggcaaccccattgaattcaaggcatatcgcatt
ctatattttatccataccgccaaccgaactggcctgaacgacactttggcagatctaact
acagcagagaaggaggagaaggcgatcaagcatgcactcgatgtgcgatcatctttggcg
ttgggaaactatcataggttcttccagctctacttggatacccctaacatgggcgcgtat
ctcatggacatgtttgtcgttcgagaacggcttgctgcattgtgcaatatttgcaaagca
tacaagccggatgtcaagcttcgcttcatcactgaagaactcggtttcgagtccgatgct
gatgcggcccagtttatcatcgatcatcaaggccaacacttgttggaagaccgaacagac
tacattgcgttcctgaccggcaaagccggtcctctcttcgaggctgcgcgtagcacagca
ttccaaaaagttgatatcaagggtcagatctaa
>Fp125
atgatgccaacttggtcagcgcagcaagcgccgagcgtgacccagcaaaccgtaccgaca
tcttacgcctacccgacgaatcctgccttcatccccgttgctgtccgacaaggattcaat
cagtacggagcgccgcctgctccttatgccggatacgcacctccaccgccccccgtgcaa
ccccaaatgtcttctgcttcgcccgtgaatggtgtaactgcaacgccagagcaggccaaa
tctaaagtagactggcccgaatctgttcggagctatgttcaaagatctttcctcccccaa
tacgacgaaccgaccgtgcctcgtgcggaaatcgaggctaagcttaaggacaccatcggt
accgcaaaggcaaacggcacgctatacacgctcgactgggacagcatgcctcttccccag
gccttggtgaaggctgaacgtgacgcaaataccaagcaaagtttccaagtccctctcaat
gctaagaagaggaaatctaccgattttgccagtaatgacaactcccagccaccatggcgt
actaactcgcgatcttcactcgaagaccgtatttcctattcttcacccgaaaagcgtgct
tccatggacgagaccctacctaaatcaagtaagttccaaaaggaagccaacaaacgcaaa
cgtcgcttcgaaaacgaatacaagtcgctccgatcacctagtcctcccccggcttcatct
ggacctattgtcggcacatgcgaggtgctggagaagaagtaccttcgtcttaccgcccct
ccagttccatccaaagtccggcctgaacgtattttgcgtcagaccctagatcttctgaaa
aagaagtggaagcgggagagcaactactcgtacatttgtgaccagttcaagtccatgaga
caagatttgactgtgcaacatatcaagaacgactttactgtttctgtttatgaaatccat
gcgcgcattgccttagaaaagggggatattggtgagtataatcagtgccagacccaacta
cgatccttgtacgggatgggtctgaagggcaaccccattgaattcaaggcatatcgcatt
ctatattttatccataccgccaaccgaactggcctgaacgacactttggcagatctaact
acagcagagaaggaggagaaggcgatcaagcatgcactcgatgtgcgatcatctttggcg
ttgggaaactatcataggttcttccagctctacttggatacccctaacatgggcgcgtat
ctcatggacatgtttgtcgttcgagaacggcttgctgcattgtgcaatatttgcaaagca
tacaagccggatgtcaagcttcgcttcatcactgaagaactcggtttcgagtctgatgct
gatgcggcccagtttatcatcgatcatcaaggccaacacttgttggaagaccgaacagac
tacattgcgttcctgaccggcaaagccggtcctctcttcgaggctgcgcgtagcacagca
ttccaaaaagttgatatcaagggtcagatctaa
>Fp13r
atgatgccaacttggtcagcgcagcaagcgccgagcgtgacccagcaaaccgtaccgaca
tcttacgcctacccgacgaatcctgccttcatccccgttgctgtccgacaaggattcaat
cagtacggagcgccgcctgctccttatgccggatacgcacctccaccgccccccgtgcaa
ccccaaatgtcttctgcttcgcccgtgaatggtgtaactgcaacgccagagcaggccaaa
tctaaagtagactggcccgaatctgttcggagctatgttcaaagatctttcctcccccaa
tacgacgaaccgaccgtgcctcgtgcggaaatcgaggctaagcttaaggacaccatcggt
accgcaaaggcaaacggcacgctatacacgctcgactgggacagcatgcctcttccccag
gccttggtgaaggctgaacgtgacgcaaataccaagcaaagtttccaagtccctctcaat
gctaagaagaggaaatctaccgattttgccagtaatgacaactcccagccaccatggcgt
actaactcgcgatcttcactcgaagaccgtatttcctattcttcacccgaaaagcgtgct
tccatggacgagaccctacctaaatcaagtaagttccaaaaggaagccaacaaacgcaaa
cgtcgcttcgaaaacgaatacaagtcgctccgatcacctaatcctcccccggcttcatct
ggacctattgtcggcacatgcgaggtgctggagaagaagtaccttcgtcttaccgcccct
ccagttccatccaaagtccggcctgaacgtattttgcgtcagaccctagatcttctgaaa
aagaagtggaagcgggagagcaactactcgtacatttgtgaccagttcaagtccatgaga
caagatttgactgtgcaacatatcaagaacgactttactgtttctgtttatgaaatccat
gcgcgcattgccttagaaaagggggatattggtgagtataatcagtgccagacccaacta
cgatccttgtacgggatgggtctgaagggcaaccccattgaattcaaggcatatcgcatt
ctatattttatccataccgccaaccgaactggcctgaacgacactttggcagatctaact
acagcagagaaggaggagaaggcgatcaagcatgcactcgatgtgcgatcatctttggcg
ttgggaaactatcataggttcttccagctctacttggatacccctaacatgggcgcgtat
ctcatggacatgtttgtcgttcgagaacggcttgctgcattgtgcaatatttgcaaagca
tacaagccggatgtcaagcttcgcttcatcactgaagaactcggtttcgagtccgatgct
gatgcggcccagtttatcatcgatcatcaaggccaacacttgttggaagaccgaacagac
tacattgcgttcctgaccggcaaagccggtcctctcttcgaggctgcgcgtagcacagca
ttccaaaaagttgatatcaagggtcagatctaa
>Fp144
atgatgccaacttggtcagcgcagcaagcgccgagcgtgacccagcaaaccgtaccgaca
tcttacgcctacccgacgaatcctgccttcatccccgttgctgtccgacaaggattcaat
cagtacggagcgccgcctgctccttatgccggatacgcacctccaccgccccccgtgcaa
ccccaaatgtcttctgcttcgcccgtgaatggtgtaactgcaacgccagagcaggccaaa
tctaaagtagactggcccgaatctgttcggagctatgttcaaagatctttcctcccccaa
tacgacgaaccgaccgtgcctcgtgcggaaatcgaggctaagcttaaggacaccatcggt
accgcaaaggcaaacggcacgctatacacgctcgactgggacagcatgcctcttccccag
gccttggtgaaggctgaacgtgacgcaaataccaagcaaagtttccaagtccctctcaat
gctaagaagaggaaatctaccgattttgccagtaatgacaactcccagccaccatggcgt
actaactcgcgatcttcactcgaagaccgtatttcctattcttcacccgaaaagcgtgct
tccatggacgagaccctacctaaatcaagtaagttccaaaaggaagccaacaaacgcaaa
cgtcgcttcgaaaacgaatacaagtcgctccgatcacctagtcctcccccggcttcatct
ggacctattgtcggcacatgcgaggtgctggagaagaagtaccttcgtcttaccgcccct
ccagttccatccaaagtccggcctgaacgtattttgcgtcagaccctagatcttctgaaa
aagaagtggaagcgggagagcaactactcgtacatttgtgaccagttcaagtccatgaga
caagatttgactgtgcaacatatcaagaacgactttactgtttctgtttatgaaatccat
gcgcgcattgccttagaaaagggggatattggtgagtataatcagtgccagacccaacta
cgatccttgtacgggatgggtctgaagggcaaccccattgaattcaaggcatatcgcatt
ctatattttatccataccgccaaccgaactggcctgaacgacactttggcagatctaact
acagcagagaaggaggagaaggcgatcaagcatgcactcgatgtgcgatcatctttggcg
ttgggaaactatcataggttcttccagctctacttggatacccctaacatgggcgcgtat
ctcatggacatgtttgtcgttcgagaacggcttgctgcattgtgcaatatttgcaaagca
tacaagccggatgtcaagcttcgcttcatcactgaagaactcggtttcgagtctgatgct
gatgcggcccagtttatcatcgatcatcaaggccaacacttgttggaagaccgaacagac
tacattgcgttcctgaccggcaaagccggtcctctcttcgaggctgcgcgtagcacagca
ttccaaaaagttgatatcaagggtcagatctaa
>Fp146
atgatgccaacttggtcagcgcagcaagcgccgagcgtgacccagcaaaccgtaccgaca
tcttacgcctacccgacgaatcctgccttcatccccgttgctgtccgacaaggattcaat
cagtacggagcgccgcctgctccttatgccggatacgcacctccaccgccccccgtgcaa
ccccaaatgtcttctgcttcgcccgtgaatggtgtaactgcaacgccagagcaggccaaa
tctaaagtagactggcccgaatctgttcggagctatgttcaaagatctttcctcccccaa
tacgacgaaccgaccgtgcctcgtgcggaaatcgaggctaagcttaaggacaccatcggt
accgcaaaggcaaacggcacgctatacacgctcgactgggacagcatgcctcttccccag
gccttggtgaaggctgaacgtgacgcaaataccaagcaaagtttccaagtccctctcaat
gctaagaagaggaaatctaccgattttgccagtaatgacaactcccagccaccatggcgt
actaactcgcgatcttcactcgaagaccgtatttcctattcttcacccgaaaagcgtgct
tccatggacgagaccctacctaaatcaagtaagttccaaaaggaagccaacaaacgcaaa
cgtcgcttcgaaaacgaatacaagtcgctccgatcacctagtcctcccccggcttcatct
ggacctattgtcggcacatgcgaggtgctggagaagaagtaccttcgtcttaccgcccct
ccagttccatccaaagtccggcctgaacgtattttgcgtcagaccctagatcttctgaaa
aagaagtggaagcgggagagcaactactcgtacatttgtgaccagttcaagtccatgaga
caagatttgactgtgcaacatatcaagaacgactttactgtttctgtttatgaaatccat
gcgcgcattgccttagaaaagggggatattggtgagtataatcagtgccagacccaacta
cgatccttgtacgggatgggtctgaagggcaaccccattgaattcaaggcatatcgcatt
ctatattttatccataccgccaaccgaactggcctgaacgacactttggcagatctaact
acagcagagaaggaggagaaggcgatcaagcatgcactcgatgtgcgatcatctttggcg
ttgggaaactatcataggttcttccagctctacttggatacccctaacatgggcgcgtat
ctcatggacatgtttgtcgttcgagaacggcttgctgcattgtgcaatatttgcaaagca
tacaagccggatgtcaagcttcgcttcatcactgaagaactcggtttcgagtccgatgct
gatgcggcccagtttatcatcgatcatcaaggccaacacttgttggaagaccgaacagac
tacattgcgttcctgaccggcaaagccggtcctctcttcgaggctgcgcgtagcacagca
ttccaaaaagttgatatcaagggtcagatctaa
>Fp155
atgatgccaacttggtcagcgcagcaagcgccgagcgtgacccagcaaaccgtaccgaca
tcttacgcctacccgacgaatcctgccttcatccccgttgctgtccgacaaggattcaat
cagtacggagcgccgcctgctccttatgccggatacgcacctccaccgccccccgtgcaa
ccccaaatgtcttctgcttcgcccgtgaatggtgtaactgcaacgccagagcaggccaaa
tctaaagtagactggcccgaatctgttcggagctatgttcaaagatctttcctcccccaa
tacgacgaaccgaccgtgcctcgtgcggaaatcgaggctaagcttaaggacaccatcggt
accgcaaaggcaaacggcacgctatacacgctcgactgggacagcatgcctcttccccag
gccttggtgaaggctgaacgtgacgcaaataccaagcaaagtttccaagtccctctcaat
gctaagaagaggaaatctaccgattttgccagtaatgacaactcccagccaccatggcgt
actaactcgcgatcttcactcgaagaccgtatttcctattcttcacccgaaaagcgtgct
tccatggacgagaccctacctaaatcaagtaagttccaaaaggaagccaacaaacgcaaa
cgtcgcttcgaaaacgaatacaagtcgctccgatcacctagtcctcccccggcttcatct
ggacctattgtcggcacatgcgaggtgctggagaagaagtaccttcgtcttaccgcccct
ccagttccatccaaagtccggcctgaacgtattttgcgtcagaccctagatcttctgaaa
aagaagtggaagcgggagagcaactactcgtacatttgtgaccagttcaagtccatgaga
caagatttgactgtgcaacatatcaagaacgactttactgtttctgtttatgaaatccat
gcgcgcattgccttagaaaagggggatattggtgagtataatcagtgccagacccaacta
cgatccttgtacgggatgggtctgaagggcaaccccattgaattcaaggcatatcgcatt
ctatattttatccataccgccaaccgaactggcctgaacgacactttggcagatctaact
acagcagagaaggaggagaaggcgatcaagcatgcactcgatgtgcgatcatctttggcg
ttgggaaactatcataggttcttccagctctacttggatacccctaacatgggcgcgtat
ctcatggacatgtttgtcgttcgagaacggcttgctgcattgtgcaatatttgcaaagca
tacaagccggatgtcaagcttcgcttcatcactgaagaactcggtttcgagtccgatgct
gatgcggcccagtttatcatcgatcatcaaggccaacacttgttggaagaccgaacagac
tacattgcgttcctgaccggcaaagccggtcctctcttcgaggctgcgcgtagcacagca
ttccaaaaagttgatatcaagggtcagatctaa
>Fp157
atgatgccaacttggtcagcgcagcaagcgccgagcgtgacccagcaaaccgtaccgaca
tcttacgcctacccgacgaatcctgccttcatccccgttgctgtccgacaaggattcaat
cagtacggagcgccgcctgctccttatgccggatacgcacctccaccgccccccgtgcaa
ccccaaatgtcttctgcttcgcccgtgaatggtgtaactgcaacgccagagcaggccaaa
tctaaagtagactggcccgaatctgttcggagctatgttcaaagatctttcctcccccaa
tacgacgaaccgaccgtgcctcgtgcggaaatcgaggctaagcttaaggacaccatcggt
accgcaaaggcaaacggcacgctatacacgctcgactgggacagcatgcctcttccccag
gccttggtgaaggctgaacgtgacgcaaataccaagcaaagtttccaagtccctctcaat
gctaagaagaggaaatctaccgattttgccagtaatgacaactcccagccaccatggcgt
actaactcgcgatcttcactcgaagaccgtatttcctattcttcacccgaaaagcgtgct
tccatggacgagaccctacctaaatcaagtaagttccaaaaggaagccaacaaacgcaaa
cgtcgcttcgaaaacgaatacaagtcgctccgatcacctagtcctcccccggcttcatct
ggacctattgtcggcacatgcgaggtgctggagaagaagtaccttcgtcttaccgcccct
ccagttccatccaaagtccggcctgaacgtattttgcgtcagaccctagatcttctgaaa
aagaagtggaagcgggagagcaactactcgtacatttgtgaccagttcaagtccatgaga
caagatttgactgtgcaacatatcaagaacgactttactgtttctgtttatgaaatccat
gcgcgcattgccttagaaaagggggatattggtgagtataatcagtgccagacccaacta
cgatccttgtacgggatgggtctgaagggcaaccccattgaattcaaggcatatcgcatt
ctatattttatccataccgccaaccgaactggcctgaacgacactttggcagatctaact
acagcagagaaggaggagaaggcgatcaagcatgcactcgatgtgcgatcatctttggcg
ttgggaaactatcataggttcttccagctctacttggatacccctaacatgggcgcgtat
ctcatggacatgtttgtcgttcgagaacggcttgctgcattgtgcaatatttgcaaagca
tacaagccggatgtcaagcttcgcttcatcactgaagaactcggtttcgagtccgatgct
gatgcggcccagtttatcatcgatcatcaaggccaacacttgttggaagaccgaacagac
tacattgcgttcctgaccggcaaagccggtcctctcttcgaggctgcgcgtagcacagca
ttccaaaaagttgatatcaagggtcagatctaa
>Fp16r
atgatgccaacttggtcagcgcagcaagcgccgagcgtgacccagcaaaccgtaccgaca
tcttacgcctacccgacgaatcctgccttcatccccgttgctgtccgacaaggattcaat
cagtacggagcgccgcctgctccttatgccggatacgcacctccaccgccccccgtgcaa
ccccaaatgtcttctgcttcgcccgtgaatggtgtaactgcaacgccagagcaggccaaa
tctaaagtagactggcccgaatctgttcggagctatgttcaaagatctttcctcccccaa
tacgacgaaccgaccgtgcctcgtgcggaaatcgaggctaagcttaaggacaccatcggt
accgcaaaggcaaacggcacgctatacacgctcgactgggacagcatgcctcttccccag
gccttggtgaaggctgaacgtgacgcaaataccaagcaaagtttccaagtccctctcaat
gctaagaagaggaaatctaccgattttgccagtaatgacaactcccagccaccatggcgt
actaactcgcgatcttcactcgaagaccgtatttcctattcttcacccgaaaagcgtgct
tccatggacgagaccctacctaaatcaagtaagttccaaaaggaagccaacaaacgcaaa
cgtcgcttcgaaaacgaatacaagtcgctccgatcacctagtcctcccccggcttcatct
ggacctattgtcggcacatgcgaggtgctggagaagaagtaccttcgtcttaccgcccct
ccagttccatccaaagtccggcctgaacgtattttgcgtcagaccctagatcttctgaaa
aagaagtggaagcgggagagcaactactcgtacatttgtgaccagttcaagtccatgaga
caagatttgactgtgcaacatatcaagaacgactttactgtttctgtttatgaaatccat
gcgcgcattgccttagaaaagggggatattggtgagtataatcagtgccagacccaacta
cgatccttgtacgggatgggtctgaagggcaaccccattgaattcaaggcatatcgcatt
ctatattttatccataccgccaaccgaactggcctgaacgacactttggcagatctaact
acagcagagaaggaggagaaggcgatcaagcatgcactcgatgtgcgatcatctttggcg
ttgggaaactatcataggttcttccagctctacttggatacccctaacatgggcgcgtat
ctcatggacatgtttgtcgttcgagaacggcttgctgcattgtgcaatatttgcaaagca
tacaagccggatgtcaagcttcgcttcatcactgaagaactcggtttcgagtctgatgct
gatgcggcccagtttatcatcgatcatcaaggccaacacttgttggaagaccgaacagac
tacattgcgttcctgaccggcaaagccggtcctctcttcgaggctgcgcgtagcacagca
ttccaaaaagttgatatcaagggtcagatctaa
>Fp1r
atgatgccaacttggtcagcgcagcaagcgccgagcgtgacccagcaaaccgtaccgaca
tcttacgcctacccgacgaatcctgccttcatccccgttgctgtccgacaaggattcaat
cagtacggagcgccgcctgctccttatgccggatacgcacctccaccgccccccgtgcaa
ccccaaatgtcttctgcttcgcccgtgaatggtgtaactgcaacgccagagcaggccaaa
tctaaagtagactggcccgaatctgttcggagctatgttcaaagatctttcctcccccaa
tacgacgaaccgaccgtgcctcgtgcggaaatcgaggctaagcttaaggacaccatcggt
accgcaaaggcaaacggcacgctatacacgctcgactgggacagcatgcctcttccccag
gccttggtgaaggctgaacgtgacgcaaataccaagcaaagtttccaagtccctctcaat
gctaagaagaggaaatctaccgattttgccagtaatgacaactcccagccaccatggcgt
actaactcgcgatcttcactcgaagaccgtatttcctattcttcacccgaaaagcgtgct
tccatggacgagaccctacctaaatcaagtaagttccaaaaggaagccaacaaacgcaaa
cgtcgcttcgaaaacgaatacaagtcgctccgatcacctagtcctcccccggcttcatct
ggacctattgtcggcacatgcgaggtgctggagaagaagtaccttcgtcttaccgcccct
ccagttccatccaaagtccggcctgaacgtattttgcgtcagaccctagatcttctgaaa
aagaagtggaagcgggagagcaactactcgtacatttgtgaccagttcaagtccatgaga
caagatttgactgtgcaacatatcaagaacgactttactgtttctgtttatgaaatccat
gcgcgcattgccttagaaaagggggatattggtgagtataatcagtgccagacccaacta
cgatccttgtacgggatgggtctgaagggcaaccccattgaattcaaggcatatcgcatt
ctatattttatccataccgccaaccgaactggcctgaacgacactttggcagatctaact
acagcagagaaggaggagaaggcgatcaagcatgcactcgatgtgcgatcatctttggcg
ttgggaaactatcataggttcttccagctctacttggatacccctaacatgggcgcgtat
ctcatggacatgtttgtcgttcgagaacggcttgctgcattgtgcaatatttgcaaagca
tacaagccggatgtcaagcttcgcttcatcactgaagaactcggtttcgagtctgatgct
gatgcggcccagtttatcatcgatcatcaaggccaacacttgttggaagaccgaacagac
tacattgcgttcctgaccggcaaagccggtcctctcttcgaggctgcgcgtagcacagca
ttccaaaaagttgatatcaagggtcagatctaa
>Fp21r
atgatgccaacttggtcagcgcagcaagcgccgagcgtgacccagcaaaccgtaccgaca
tcttacgcctacccgacgaatcctgccttcatccccgttgctgtccgacaaggattcaat
cagtacggagcgccgcctgctccttatgccggatacgcacctccaccgccccccgtgcaa
ccccaaatgtcttctgcttcgcccgtgaatggtgtaactgcaacgccagagcaggccaaa
tctaaagtagactggcccgaatctgttcggagctatgttcaaagatctttcctcccccaa
tacgacgaaccgaccgtgcctcgtgcggaaatcgaggctaagcttaaggacaccatcggt
accgcaaaggcaaacggcacgctatacacgctcgactgggacagcatgcctcttccccag
gccttggtgaaggctgaacgtgacgcaaataccaagcaaagtttccaagtccctctcaat
gctaagaagaggaaatctaccgattttgccagtaatgacaactcccagccaccatggcgt
actaattcgcgatcttcactcgaagaccgtatttcctattcttcacccgaaaagcgtgct
tccatggacgagaccctacctaaatcaagtaagttccaaaaggaagccaacaaacgcaaa
cgtcgcttcgaaaacgaatacaagtcgctccgatcacctagtcctcccccggcttcatct
ggacctattgtcggcacatgcgaggtgctggagaagaagtaccttcgtcttaccgcccct
ccagttccatccaaagtccggcctgaacgtattttgcgtcagaccctagatcttctgaaa
aagaagtggaagcgggagagcaactactcgtacatttgtgaccagttcaagtccatgaga
caagatttgactgtgcaacatatcaagaacgactttactgtttctgtttatgaaatccat
gcgcgcattgccttagaaaagggggatattggtgagtataatcagtgccagacccaacta
cgatccttgtacgggatgggtctgaagggcaaccccattgaattcaaggcatatcgcatt
ctatattttatccataccgccaaccgaactggcctgaacgacactttggcagatctaact
acagcagagaaggaggagaaggcgatcaagcatgcactcgatgtgcgatcatctttggcg
ttgggaaactatcataggttcttccagctctacttggatacccctaacatgggcgcgtat
ctcatggacatgtttgtcgttcgagaacggcttgctgcattgtgcaatatttgcaaagca
tacaagccggatgtcaagcttcgcttcatcactgaagaactcggtttcgagtctgatgct
gatgcggcccagtttatcatcgatcatcaaggccaacacttgttggaagaccgaacagac
tacattgcgttcctgaccggcaaagccggtcctctcttcgaggctgcgcgtagcacagca
ttccaaaaagttgatatcaagggtcagatctaa
>Fp24r
atgatgccaacttggtcagcgcagcaagcgccgagcgtgacccagcaaaccgtaccgaca
tcttacgcctacccgacgaatcctgccttcatccccgttgctgtccgacaaggattcaat
cagtacggagcgccgcctgctccttatgccggatacgcacctccaccgccccccgtgcaa
ccccaaatgtcttctgcttcgcccgtgaatggtgtaactgcaacgccagagcaggccaaa
tctaaagtagactggcccgaatctgttcggagctatgttcaaagatctttcctcccccaa
tacgacgaaccgaccgtgcctcgtgcggaaatcgaggctaagcttaaggacaccatcggt
accgcaaaggcaaacggcacgctatacacgctcgactgggacagcatgcctcttccccag
gccttggtgaaggctgaacgtgacgcaaataccaagcaaagtttccaagtccctctcaat
gctaagaagaggaaatctaccgattttgccagtaatgacaactcccagccaccatggcgt
actaactcgcgatcttcactcgaagaccgtatttcctattcttcacccgaaaagcgtgct
tccatggacgagaccctacctaaatcaagtaagttccaaaaggaagccaacaaacgcaaa
cgtcgcttcgaaaacgaatacaagtcgctccgatcacctagtcctcccccggcttcatct
ggacctattgtcggcacatgcgaggtgctggagaagaagtaccttcgtcttaccgcccct
ccagttccatccaaagtccggcctgaacgtattttgcgtcagaccctagatcttctgaaa
aagaagtggaagcgggagagcaactactcgtacatttgtgaccagttcaagtccatgaga
caagatttgactgtgcaacatatcaagaacgactttactgtttctgtttatgaaatccat
gcgcgcattgccttagaaaagggggatattggtgagtataatcagtgccagacccaacta
cgatccttgtacgggatgggtctgaagggcaaccccattgaattcaaggcatatcgcatt
ctatattttatccataccgccaaccgaactggcctgaacgacactttggcagatctaact
acagcagagaaggaggagaaggcgatcaagcatgcactcgatgtgcgatcatctttggcg
ttgggaaactatcataggttcttccagctctacttggatacccctaacatgggcgcgtat
ctcatggacatgtttgtcgttcgagaacggcttgctgcattgtgcaatatttgcaaagca
tacaagccggatgtcaagcttcgcttcatcactgaagaactcggtttcgagtctgatgct
gatgcggcccagtttatcatcgatcatcaaggccaacacttgttggaagaccgaacagac
tacattgcgttcctgaccggcaaagccggtcctctcttcgaggctgcgcgtagcacagca
ttccaaaaagttgatatcaagggtcagatctaa
>Fp2516
atgatgccaacttggtcagcgcagcaagcgccgagcgtgacccagcaaaccgtaccgaca
tcttacgcctacccgacgaatcctgccttcatccccgttgctgtccgacaaggattcaat
cagtacggagcgccgcctgctccttatgccggatacgcacctccaccgccccccgtgcaa
ccccaaatgtcttctgcttcgcccgtgaatggtgtaactgcaacgccagagcaggccaaa
tctaaagtagactggcccgaatctgttcggagctatgttcaaagatctttcctcccccaa
tacgacgaaccgaccgtgcctcgtgcggaaatcgaggctaagcttaaggacaccatcggt
accgcaaaggcaaacggcacgctatacacgctcgactgggacagcatgcctcttccccag
gccttggtgaaggctgaacgtgacgcaaataccaagcaaagtttccaagtccctctcaat
gctaagaagaggaaatctaccgattttgccagtaatgacaactcccagccaccatggcgt
actaactcgcgatcttcactcgaagaccgtatttcctattcttcacccgaaaagcgtgct
tccatggacgagaccctacctaaatcaagtaagttccaaaaggaagccaacaaacgcaaa
cgtcgcttcgaaaacgaatacaagtcgctccgatcacctagtcctcccccggcttcatct
ggacctattgtcggcacatgcgaggtgctggagaagaagtaccttcgtcttaccgcccct
ccagttccatccaaagtccggcctgaacgtattttgcgtcagaccctagatcttctgaaa
aagaagtggaagcgggagagcaactactcgtacatttgtgaccagttcaagtccatgaga
caagatttgactgtgcaacatatcaagaacgactttactgtttctgtttatgaaatccat
gcgcgcattgccttagaaaagggggatattggtgagtataatcagtgccagacccaacta
cgatccttgtacgggatgggtctgaagggcaaccccattgaattcaaggcatatcgcatt
ctatattttatccataccgccaaccgaactggcctgaacgacactttggcagatctaact
acagcagagaaggaggagaaggcgatcaagcatgcactcgatgtgcgatcatctttggcg
ttgggaaactatcataggttcttccagctctacttggatacccctaacatgggcgcgtat
ctcatggacatgtttgtcgttcgagaacggcttgctgcattgtgcaatatttgcaaagca
tacaagccggatgtcaagcttcgcttcatcactgaagaactcggtttcgagtctgatgct
gatgcggcccagtttatcatcgatcatcaaggccaacacttgttggaagaccgaacagac
tacattgcgttcctgaccggcaaagccggtcctctcttcgaggctgcgcgtagcacagca
ttccaaaaagttgatatcaagggtcagatctaa
>Fp26r
atgatgccaacttggtcagcgcagcaagcgccgagcgtgacccagcaaaccgtaccgaca
tcttacgcctacccgacgaatcctgccttcatccccgttgctgtccgacaaggattcaat
cagtacggagcgccgcctgctccttatgccggatacgcacctccaccgccccccgtgcaa
ccccaaatgtcttctgcttcgcccgtgaatggtgtaactgcaacgccagagcaggccaaa
tctaaagtagactggcccgaatctgttcggagctatgttcaaagatctttcctcccccaa
tacgacgaaccgaccgtgcctcgtgcggaaatcgaggctaagcttaaggacaccatcggt
accgcaaaggcaaacggcacgctatacacgctcgactgggacagcatgcctcttccccag
gccttggtgaaggctgaacgtgacgcaaataccaagcaaagtttccaagtccctctcaat
gctaagaagaggaaatctaccgattttgccagtaatgacaactcccagccaccatggcgt
actaactcgcgatcttcactcgaagaccgtatttcctattcttcacccgaaaagcgtgct
tccatggacgagaccctacctaaatcaagtaagttccaaaaggaagccaacaaacgcaaa
cgtcgcttcgaaaacgaatacaagtcgctccgatcacctagtcctcccccggcttcatct
ggacctattgtcggcacatgcgaggtgctggagaagaagtaccttcgtcttaccgcccct
ccagttccatccaaagtccggcctgaacgtattttgcgtcagaccctagatcttctgaaa
aagaagtggaagcgggagagcaactactcgtacatttgtgaccagttcaagtccatgaga
caagatttgactgtgcaacatatcaagaacgactttactgtttctgtttatgaaatccat
gcgcgcattgccttagaaaagggggatattggtgagtataatcagtgccagacccaacta
cgatccttgtacgggatgggtctgaagggcaaccccattgaattcaaggcatatcgcatt
ctatattttatccataccgccaaccgaactggcctgaacgacactttggcagatctaact
acagcagagaaggaggagaaggcgatcaagcatgcactcgatgtgcgatcatctttggcg
ttgggaaactatcataggttcttccagctctacttggatacccctaacatgggcgcgtat
ctcatggacatgtttgtcgttcgagaacggcttgctgcattgtgcaatatttgcaaagca
tacaagccggatgtcaagcttcgcttcatcactgaagaactcggtttcgagtctgatgct
gatgcggcccagtttatcatcgatcatcaaggccaacacttgttggaagaccgaacagac
tacattgcgttcctgaccggcaaagccggtcctctcttcgaggctgcgcgtagcacagca
ttccaaaaagttgatatcaagggtcagatctaa
>Fp33
atgatgccaacttggtcagcgcagcaagcgccgagcgtgacccagcaaaccgtaccgaca
tcttacgcctacccgacgaatcctgccttcatccccgttgctgtccgacaaggattcaat
cagtacggagcgccgcctgctccttatgccggatacgcacctccaccgccccccgtgcaa
ccccaaatgtcttctgcttcgcccgtgaatggtgtaactgcaacgccagagcaggccaaa
tctaaagtagactggcccgaatctgttcggagctatgttcaaagatctttcctcccccaa
tacgacgaaccgaccgtgcctcgtgcggaaatcgaggctaagcttaaggacaccatcggt
accgcaaaggcaaacggcacgctatacacgctcgactgggacagcatgcctcttccccag
gccttggtgaaggctgaacgtgacgcaaataccaagcaaagtttccaagtccctctcaat
gctaagaagaggaaatctaccgattttgccagtaatgacaactcccagccaccatggcgt
actaactcgcgatcttcactcgaagaccgtatttcctattcttcacccgaaaagcgtgct
tccatggacgagaccctacctaaatcaagtaagttccaaaaggaagccaacaaacgcaaa
cgtcgcttcgaaaacgaatacaagtcgctccgatcacctagtcctcccccggcttcatct
ggacctattgtcggcacatgcgaggtgctggagaagaagtaccttcgtcttaccgcccct
ccagttccatccaaagtccggcctgaacgtattttgcgtcagaccctagatcttctgaaa
aagaagtggaagcgggagagcaactactcgtacatttgtgaccagttcaagtccatgaga
caagatttgactgtgcaacatatcaagaacgactttactgtttctgtttatgaaatccat
gcgcgcattgccttagaaaagggggatattggtgagtataatcagtgccagacccaacta
cgatccttgtacgggatgggtctgaagggcaaccccattgaattcaaggcatatcgcatt
ctatattttatccataccgccaaccgaactggcctgaacgacactttggcagatctaact
acagcagagaaggaggagaaggcgatcaagcatgcactcgatgtgcgatcatctttggcg
ttgggaaactatcataggttcttccagctctacttggatacccctaacatgggcgcgtat
ctcatggacatgtttgtcgttcgagaacggcttgctgcattgtgcaatatttgcaaagca
tacaagccggatgtcaagcttcgcttcatcactgaagaactcggtttcgagtctgatgct
gatgcggcccagtttatcatcgatcatcaaggccaacacttgttggaagaccgaacagac
tacattgcgttcctgaccggcaaagccggtcctctcttcgaggctgcgcgtagcacagca
ttccaaaaagttgatatcaagggtcagatctaa
>Fp34
atgatgccaacttggtcagcgcagcaagcgccgagcgtgacccagcaaaccgtaccgaca
tcttacgcctacccgacgaatcctgccttcatccccgttgctgtccgacaaggattcaat
cagtacggagcgccgcctgctccttatgccggatacgcacctccaccgccccccgtgcaa
ccccaaatgtcttctgcttcgcccgtgaatggtgtaactgcaacgccagagcaggccaaa
tctaaagtagactggcccgaatctgttcggagctatgttcaaagatctttcctcccccaa
tacgacgaaccgaccgtgcctcgtgcggaaatcgaggctaagcttaaggacaccatcggt
accgcaaaggcaaacggcacgctatacacgctcgactgggacagcatgcctcttccccag
gccttggtgaaggctgaacgtgacgcaaataccaagcaaagtttccaagtccctctcaat
gctaagaagaggaaatctaccgattttgccagtaatgacaactcccagccaccatggcgt
actaactcgcgatcttcactcgaagaccgtatttcctattcttcacccgaaaagcgtgct
tccatggacgagaccctacctaaatcaagtaagttccaaaaggaagccaacaaacgcaaa
cgtcgcttcgaaaacgaatacaagtcgctccgatcacctagtcctcccccggcttcatct
ggacctattgtcggcacatgcgaggtgctggagaagaagtaccttcgtcttaccgcccct
ccagttccatccaaagtccggcctgaacgtattttgcgtcagaccctagatcttctgaaa
aagaagtggaagcgggagagcaactactcgtacatttgtgaccagttcaagtccatgaga
caagatttgactgtgcaacatatcaagaacgactttactgtttctgtttatgaaatccat
gcgcgcattgccttagaaaagggggatattggtgagtataatcagtgccagacccaacta
cgatccttgtacgggatgggtctgaagggcaaccccattgaattcaaggcatatcgcatt
ctatattttatccataccgccaaccgaactggcctgaacgacactttggcagatctaact
acagcagagaaggaggagaaggcgatcaagcatgcactcgatgtgcgatcatctttggcg
ttgggaaactatcataggttcttccagctctacttggatacccctaacatgggcgcgtat
ctcatggacatgtttgtcgttcgagaacggcttgctgcattgtgcaatatttgcaaagca
tacaagccggatgtcaagcttcgcttcatcactgaagaactcggtttcgagtccgatgct
gatgcggcccagtttatcatcgatcatcaaggccaacacttgttggaagaccgaacagac
tacattgcgttcctgaccggcaaagccggtcctctcttcgaggctgcgcgtagcacagca
ttccaaaaagttgatatcaagggtcagatctaa
>Fp35
atgatgccaacttggtcagcgcagcaagcgccgagcgtgacccagcaaaccgtaccgaca
tcttacgcctacccgacgaatcctgccttcatccccgttgctgtccgacaaggattcaat
cagtacggagcgccgcctgctccttatgccggatacgcacctccaccgccccccgtgcaa
ccccaaatgtcttctgcttcgcccgtgaatggtgtaactgcaacgccagagcaggccaaa
tctaaagtagactggcccgaatctgttcggagctatgttcaaagatctttcctcccccaa
tacgacgaaccgaccgtgcctcgtgcggaaatcgaggctaagcttaaggacaccatcggt
accgcaaaggcaaacggcacgctatacacgctcgactgggacagcatgcctcttccccag
gccttggtgaaggctgaacgtgacgcaaataccaagcaaagtttccaagtccctctcaat
gctaagaagaggaaatctaccgattttgccagtaatgacaactcccagccaccatggcgt
actaactcgcgatcttcactcgaagaccgtatttcctattcttcacccgaaaagcgtgct
tccatggacgagaccctacctaaatcaagtaagttccaaaaggaagccaacaaacgcaaa
cgtcgcttcgaaaacgaatacaagtcgctccgatcacctagtcctcccccggcttcatct
ggacctattgtcggcacatgcgaggtgctggagaagaagtaccttcgtcttaccgcccct
ccagttccatccaaagtccggcctgaacgtattttgcgtcagaccctagatcttctgaaa
aagaagtggaagcgggagagcaactactcgtacatttgtgaccagttcaagtccatgaga
caagatttgactgtgcaacatatcaagaacgactttactgtttctgtttatgaaatccat
gcgcgcattgccttagaaaagggggatattggtgagtataatcagtgccagacccaacta
cgatccttgtacgggatgggtctgaagggcaaccccattgaattcaaggcatatcgcatt
ctatattttatccataccgccaaccgaactggcctgaacgacactttggcagatctaact
acagcagagaaggaggagaaggcgatcaagcatgcactcgatgtgcgatcatctttggcg
ttgggaaactatcataggttcttccagctctacttggatacccctaacatgggcgcgtat
ctcatggacatgtttgtcgttcgagaacggcttgctgcattgtgcaatatttgcaaagca
tacaagccggatgtcaagcttcgcttcatcactgaagaactcggtttcgagtctgatgct
gatgcggcccagtttatcatcgatcatcaaggccaacacttgttggaagaccgaacagac
tacattgcgttcctgaccggcaaagccggtcctctcttcgaggctgcgcgtagcacagca
ttccaaaaagttgatatcaagggtcagatctaa
>Fp38
atgatgccaacttggtcagcgcagcaagcgccgagcgtgacccagcaaaccgtaccgaca
tcttacgcctacccgacgaatcctgccttcatccccgttgctgtccgacaaggattcaat
cagtacggagcgccgcctgctccttatgccggatacgcacctccaccgccccccgtgcaa
ccccaaatgtcttctgcttcgcccgtgaatggtgtaactgcaacgccagagcaggccaaa
tctaaagtagactggcccgaatctgttcggagctatgttcaaagatctttcctcccccaa
tacgacgaaccgaccgtgcctcgtgcggaaatcgaggctaagcttaaggacaccatcggt
accgcaaaggcaaacggcacgctatacacgctcgactgggacagcatgcctcttccccag
gccttggtgaaggctgaacgtgacgcaaataccaagcaaagtttccaagtccctctcaat
gctaagaagaggaaatctaccgattttgccagtaatgacaactcccagccaccatggcgt
actaactcgcgatcttcactcgaagaccgtatttcctattcttcacccgaaaagcgtgct
tccatggacgagaccctacctaaatcaagtaagttccaaaaggaagccaacaaacgcaaa
cgtcgcttcgaaaacgaatacaagtcgctccgatcacctagtcctcccccggcttcatct
ggacctattgtcggcacatgcgaggtgctggagaagaagtaccttcgtcttaccgcccct
ccagttccatccaaagtccggcctgaacgtattttgcgtcagaccctagatcttctgaaa
aagaagtggaagcgggagagcaactactcgtacatttgtgaccagttcaagtccatgaga
caagatttgactgtgcaacatatcaagaacgactttactgtttctgtttatgaaatccat
gcgcgcattgccttagaaaagggggatattggtgagtataatcagtgccagacccaacta
cgatccttgtacgggatgggtctgaagggcaaccccattgaattcaaggcatatcgcatt
ctatattttatccataccgccaaccgaactggcctgaacgacactttggcagatctaact
acagcagagaaggaggagaaggcgatcaagcatgcactcgatgtgcgatcatctttggcg
ttgggaaactatcataggttcttccagctctacttggatacccctaacatgggcgcgtat
ctcatggacatgtttgtcgttcgagaacggcttgctgcattgtgcaatatttgcaaagca
tacaagccggatgtcaagcttcgcttcatcactgaagaactcggtttcgagtctgatgct
gatgcggcccagtttatcatcgatcatcaaggccaacacttgttggaagaccgaacagac
tacattgcgttcctgaccggcaaagccggtcctctcttcgaggctgcgcgtagcacagca
ttccaaaaagttgatatcaagggtcagatctaa
>Fp39
atgatgccaacttggtcagcgcagcaagcgccgagcgtgacccagcaaaccgtaccgaca
tcttacgcctacccgacgaatcctgccttcatccccgttgctgtccgacaaggattcaat
cagtacggagcgccgcctgctccttatgccggatacgcacctccaccgccccccgtgcaa
ccccaaatgtcttctgcttcgcccgtgaatggtgtaactgcaacgccagagcaggccaaa
tctaaagtagactggcccgaatctgttcggagctatgttcaaagatctttcctcccccaa
tacgacgaaccgaccgtgcctcgtgcggaaatcgaggctaagcttaaggacaccatcggt
accgcaaaggcaaacggcacgctatacacgctcgactgggacagcatgcctcttccccag
gccttggtgaaggctgaacgtgacgcaaataccaagcaaagtttccaagtccctctcaat
gctaagaagaggaaatctaccgattttgccagtaatgacaactcccagccaccatggcgt
actaactcgcgatcttcactcgaagaccgtatttcctattcttcacccgaaaagcgtgct
tccatggacgagaccctacctaaatcaagtaagttccaaaaggaagccaacaaacgcaaa
cgtcgcttcgaaaacgaatacaagtcgctccgatcacctagtcctcccccggcttcatct
ggacctattgtcggcacatgcgaggtgctggagaagaagtaccttcgtcttaccgcccct
ccagttccatccaaagtccggcctgaacgtattttgcgtcagaccctagatcttctgaaa
aagaagtggaagcgggagagcaactactcgtacatttgtgaccagttcaagtccatgaga
caagatttgactgtgcaacatatcaagaacgactttactgtttctgtttatgaaatccat
gcgcgcattgccttagaaaagggggatattggtgagtataatcagtgccagacccaacta
cgatccttgtacgggatgggtctgaagggcaaccccattgaattcaaggcatatcgcatt
ctatattttatccataccgccaaccgaactggcctgaacgacactttggcagatctaact
acagcagagaaggaggagaaggcgatcaagcatgcactcgatgtgcgatcatctttggcg
ttgggaaactatcataggttcttccagctctacttggatacccctaacatgggcgcgtat
ctcatggacatgtttgtcgttcgagaacggcttgctgcattgtgcaatatttgcaaagca
tacaagccggatgtcaagcttcgcttcatcactgaagaactcggtttcgagtctgatgct
gatgcggcccagtttatcatcgatcatcaaggccaacacttgttggaagaccgaacagac
tacattgcgttcctgaccggcaaagccggtcctctcttcgaggctgcgcgtagcacagca
ttccaaaaagttgatatcaagggtcagatctaa
>Fp42
atgatgccaacttggtcagcgcagcaagcgccgagcgtgacccagcaaaccgtaccgaca
tcttacgcctacccgacgaatcctgccttcatccccgttgctgtccgacaaggattcaat
cagtacggagcgccgcctgctccttatgccggatacgcacctccaccgccccccgtgcaa
ccccaaatgtcttctgcttcgcccgtgaatggtgtaactgcaacgccagagcaggccaaa
tctaaagtagactggcccgaatctgttcggagctatgttcaaagatctttcctcccccaa
tacgacgaaccgaccgtgcctcgtgcggaaatcgaggctaagcttaaggacaccatcggt
accgcaaaggcaaacggcacgctatacacgctcgactgggacagcatgcctcttccccag
gccttggtgaaggctgaacgtgacgcaaataccaagcaaagtttccaagtccctctcaat
gctaagaagaggaaatctaccgattttgccagtaatgacaactcccagccaccatggcgt
actaattcgcgatcttcactcgaagaccgtatttcctattcttcacccgaaaagcgtgct
tccatggacgagaccctacctaaatcaagtaagttccaaaaggaagccaacaaacgcaaa
cgtcgcttcgaaaacgaatacaagtcgctccgatcacctagtcctcccccggcttcatct
ggacctattgtcggcacatgcgaggtgctggagaagaagtaccttcgtcttaccgcccct
ccagttccatccaaagtccggcctgaacgtattttgcgtcagaccctagatcttctgaaa
aagaagtggaagcgggagagcaactactcgtacatttgtgaccagttcaagtccatgaga
caagatttgactgtgcaacatatcaagaacgactttactgtttctgtttatgaaatccat
gcgcgcattgccttagaaaagggggatattggtgagtataatcagtgccagacccaacta
cgatccttgtacgggatgggtctgaagggcaaccccattgaattcaaggcatatcgcatt
ctatattttatccataccgccaaccgaactggcctgaacgacactttggcagatctaact
acagcagagaaggaggagaaggcgatcaagcatgcactcgatgtgcgatcatctttggcg
ttgggaaactatcataggttcttccagctctacttggatacccctaacatgggcgcgtat
ctcatggacatgtttgtcgttcgagaacggcttgctgcattgtgcaatatttgcaaagca
tacaagccggatgtcaagcttcgcttcatcactgaagaactcggtttcgagtctgatgct
gatgcggcccagtttatcatcgatcatcaaggccaacacttgttggaagaccgaacagac
tacattgcgttcctgaccggcaaagccggtcctctcttcgaggctgcgcgtagcacagca
ttccaaaaagttgatatcaagggtcagatctaa
>Fp44
atgatgccaacttggtcagcgcagcaagcgccgagcgtgacccagcaaaccgtaccgaca
tcttacgcctacccgacgaatcctgccttcatccccgttgctgtccgacaaggattcaat
cagtacggagcgccgcctgctccttatgccggatacgcacctccaccgccccccgtgcaa
ccccaaatgtcttctgcttcgcccgtgaatggtgtaactgcaacgccagagcaggccaaa
tctaaagtagactggcccgaatctgttcggagctatgttcaaagatctttcctcccccaa
tacgacgaaccgaccgtgcctcgtgcggaaatcgaggctaagcttaaggacaccatcggt
accgcaaaggcaaacggcacgctatacacgctcgactgggacagcatgcctcttccccag
gccttggtgaaggctgaacgtgacgcaaataccaagcaaagtttccaagtccctctcaat
gctaagaagaggaaatctaccgattttgccagtaatgacaactcccagccaccatggcgt
actaactcgcgatcttcactcgaagaccgtatttcctattcttcacccgaaaagcgtgct
tccatggacgagaccctacctaaatcaagtaagttccaaaaggaagccaacaaacgcaaa
cgtcgcttcgaaaacgaatacaagtcgctccgatcacctagtcctcccccggcttcatct
ggacctattgtcggcacatgcgaggtgctggagaagaagtaccttcgtcttaccgcccct
ccagttccatccaaagtccggcctgaacgtattttgcgtcagaccctagatcttctgaaa
aagaagtggaagcgggagagcaactactcgtacatttgtgaccagttcaagtccatgaga
caagatttgactgtgcaacatatcaagaacgactttactgtttctgtttatgaaatccat
gcgcgcattgccttagaaaagggggatattggtgagtataatcagtgccagacccaacta
cgatccttgtacgggatgggtctgaagggcaaccccattgaattcaaggcatatcgcatt
ctatattttatccataccgccaaccgaactggcctgaacgacactttggcagatctaact
acagcagagaaggaggagaaggcgatcaagcatgcactcgatgtgcgatcatctttggcg
ttgggaaactatcataggttcttccagctctacttggatacccctaacatgggcgcgtat
ctcatggacatgtttgtcgttcgagaacggcttgctgcattgtgcaatatttgcaaagca
tacaagccggatgtcaagcttcgcttcatcactgaagaactcggtttcgagtctgatgct
gatgcggcccagtttatcatcgatcatcaaggccaacacttgttggaagaccgaacagac
tacattgcgttcctgaccggcaaagccggtcctctcttcgaggctgcgcgtagcacagca
ttccaaaaagttgatatcaagggtcagatctaa
>Fp49
atgatgccaacttggtcagcgcagcaagcgccgagcgtgacccagcaaaccgtaccgaca
tcttacgcctacccgacgaatcctgccttcatccccgttgctgtccgacaaggattcaat
cagtacggagcgccgcctgctccttatgccggatacgcacctccaccgccccccgtgcaa
ccccaaatgtcttctgcttcgcccgtgaatggtgtaactgcaacgccagagcaggccaaa
tctaaagtagactggcccgaatctgttcggagctatgttcaaagatctttcctcccccaa
tacgacgaaccgaccgtgcctcgtgcggaaatcgaggctaagcttaaggacaccatcggt
accgcaaaggcaaacggcacgctatacacgctcgactgggacagcatgcctcttccccag
gccttggtgaaggctgaacgtgacgcaaataccaagcaaagtttccaagtccctctcaat
gctaagaagaggaaatctaccgattttgccagtaatgacaactcccagccaccatggcgt
actaactcgcgatcttcactcgaagaccgtatttcctattcttcacccgaaaagcgtgct
tccatggacgagaccctacctaaatcaagtaagttccaaaaggaagccaacaaacgcaaa
cgtcgcttcgaaaacgaatacaagtcgctccgatcacctagtcctcccccggcttcatct
ggacctattgtcggcacatgcgaggtgctggagaagaagtaccttcgtcttaccgcccct
ccagttccatccaaagtccggcctgaacgtattttgcgtcagaccctagatcttctgaaa
aagaagtggaagcgggagagcaactactcgtacatttgtgaccagttcaagtccatgaga
caagatttgactgtgcaacatatcaagaacgactttactgtttctgtttatgaaatccat
gcgcgcattgccttagaaaagggggatattggtgagtataatcagtgccagacccaacta
cgatccttgtacgggatgggtctgaagggcaaccccattgaattcaaggcatatcgcatt
ctatattttatccataccgccaaccgaactggcctgaacgacactttggcagatctaact
acagcagagaaggaggagaaggcgatcaagcatgcactcgatgtgcgatcatctttggcg
ttgggaaactatcataggttcttccagctctacttggatacccctaacatgggcgcgtat
ctcatggacatgtttgtcgttcgagaacggcttgctgcattgtgcaatatttgcaaagca
tacaagccggatgtcaagcttcgcttcatcactgaagaactcggtttcgagtctgatgct
gatgcggcccagtttatcatcgatcatcaaggccaacacttgttggaagaccgaacagac
tacattgcgttcctgaccggcaaagccggtcctctcttcgaggctgcgcgtagcacagca
ttccaaaaagttgatatcaagggtcagatctaa
>Fp50
atgatgccaacttggtcagcgcagcaagcgccgagcgtgacccagcaaaccgtaccgaca
tcttacgcctacccgacgaatcctgccttcatccccgttgctgtccgacaaggattcaat
cagtacggagcgccgcctgctccttatgccggatacgcacctccaccgccccccgtgcaa
ccccaaatgtcttctgcttcgcccgtgaatggtgtaactgcaacgccagagcaggccaaa
tctaaagtagactggcccgaatctgttcggagctatgttcaaagatctttcctcccccaa
tacgacgaaccgaccgtgcctcgtgcggaaatcgaggctaagcttaaggacaccatcggt
accgcaaaggcaaacggcacgctatacacgctcgactgggacagcatgcctcttccccag
gccttggtgaaggctgaacgtgacgcaaataccaagcaaagtttccaagtccctctcaat
gctaagaagaggaaatctaccgattttgccagtaatgacaactcccagccaccatggcgt
actaactcgcgatcttcactcgaagaccgtatttcctattcttcacccgaaaagcgtgct
tccatggacgagaccctacctaaatcaagtaagttccaaaaggaagccaacaaacgcaaa
cgtcgcttcgaaaacgaatacaagtcgctccgatcacctagtcctcccccggcttcatct
ggacctattgtcggcacatgcgaggtgctggagaagaagtaccttcgtcttaccgcccct
ccagttccatccaaagtccggcctgaacgtattttgcgtcagaccctagatcttctgaaa
aagaagtggaagcgggagagcaactactcgtacatttgtgaccagttcaagtccatgaga
caagatttgactgtgcaacatatcaagaacgactttactgtttctgtttatgaaatccat
gcgcgcattgccttagaaaagggggatattggtgagtataatcagtgccagacccaacta
cgatccttgtacgggatgggtctgaagggcaaccccattgaattcaaggcatatcgcatt
ctatattttatccataccgccaaccgaactggcctgaacgacactttggcagatctaact
acagcagagaaggaggagaaggcgatcaagcatgcactcgatgtgcgatcatctttggcg
ttgggaaactatcataggttcttccagctctacttggatacccctaacatgggcgcgtat
ctcatggacatgtttgtcgttcgagaacggcttgctgcattgtgcaatatttgcaaagca
tacaagccggatgtcaagcttcgcttcatcactgaagaactcggtttcgagtctgatgct
gatgcggcccagtttatcatcgatcatcaaggccaacacttgttggaagaccgaacagac
tacattgcgttcctgaccggcaaagccggtcctctcttcgaggctgcgcgtagcacagca
ttccaaaaagttgatatcaagggtcagatctaa
>Fp51
atgatgccaacttggtcagcgcagcaagcgccgagcgtgacccagcaaaccgtaccgaca
tcttacgcctacccgacgaatcctgccttcatccccgttgctgtccgacaaggattcaat
cagtacggagcgccgcctgctccttatgccggatacgcacctccaccgccccccgtgcaa
ccccaaatgtcttctgcttcgcccgtgaatggtgtaactgcaacgccagagcaggccaaa
tctaaagtagactggcccgaatctgttcggagctatgttcaaagatctttcctcccccaa
tacgacgaaccgaccgtgcctcgtgcggaaatcgaggctaagcttaaggacaccatcggt
accgcaaaggcaaacggcacgctatacacgctcgactgggacagcatgcctcttccccag
gccttggtgaaggctgaacgtgacgcaaataccaagcaaagtttccaagtccctctcaat
gctaagaagaggaaatctaccgattttgccagtaatgacaactcccagccaccatggcgt
actaactcgcgatcttcactcgaagaccgtatttcctattcttcacccgaaaagcgtgct
tccatggacgagaccctacctaaatcaagtaagttccaaaaggaagccaacaaacgcaaa
cgtcgcttcgaaaacgaatacaagtcgctccgatcacctagtcctcccccggcttcatct
ggacctattgtcggcacatgcgaggtgctggagaagaagtaccttcgtcttaccgcccct
ccagttccatccaaagtccggcctgaacgtattttgcgtcagaccctagatcttctgaaa
aagaagtggaagcgggagagcaactactcgtacatttgtgaccagttcaagtccatgaga
caagatttgactgtgcaacatatcaagaacgactttactgtttctgtttatgaaatccat
gcgcgcattgccttagaaaagggggatattggtgagtataatcagtgccagacccaacta
cgatccttgtacgggatgggtctgaagggcaaccccattgaattcaaggcatatcgcatt
ctatattttatccataccgccaaccgaactggcctgaacgacactttggcagatctaact
acagcagagaaggaggagaaggcgatcaagcatgcactcgatgtgcgatcatctttggcg
ttgggaaactatcataggttcttccagctctacttggatacccctaacatgggcgcgtat
ctcatggacatgtttgtcgttcgagaacggcttgctgcattgtgcaatatttgcaaagca
tacaagccggatgtcaagcttcgcttcatcactgaagaactcggtttcgagtccgatgct
gatgcggcccagtttatcatcgatcatcaaggccaacacttgttggaagaccgaacagac
tacattgcgttcctgaccggcaaagccggtcctctcttcgaggctgcgcgtagcacagca
ttccaaaaagttgatatcaagggtcagatctaa
>Fp59
atgatgccaacttggtcagcgcagcaagcgccgagcgtgacccagcaaaccgtaccgaca
tcttacgcctacccgacgaatcctgccttcatccccgttgctgtccgacaaggattcaat
cagtacggagcgccgcctgctccttatgccggatacgcacctccaccgccccccgtgcaa
ccccaaatgtcttctgcttcgcccgtgaatggtgtaactgcaacgccagagcaggccaaa
tctaaagtagactggcccgaatctgttcggagctatgttcaaagatctttcctcccccaa
tacgacgaaccgaccgtgcctcgtgcggaaatcgaggctaagcttaaggacaccatcggt
accgcaaaggcaaacggcacgctatacacgctcgactgggacagcatgcctcttccccag
gccttggtgaaggctgaacgtgacgcaaataccaagcaaagtttccaagtccctctcaat
gctaagaagaggaaatctaccgattttgccagtaatgacaactcccagccaccatggcgt
actaactcgcgatcttcactcgaagaccgtatttcctattcttcacccgaaaagcgtgct
tccatggacgagaccctacctaaatcaagtaagttccaaaaggaagccaacaaacgcaaa
cgtcgcttcgaaaacgaatacaagtcgctccgatcacctagtcctcccccggcttcatct
ggacctattgtcggcacatgcgaggtgctggagaagaagtaccttcgtcttaccgcccct
ccagttccatccaaagtccggcctgaacgtattttgcgtcagaccctagatcttctgaaa
aagaagtggaagcgggagagcaactactcgtacatttgtgaccagttcaagtccatgaga
caagatttgactgtgcaacatatcaagaacgactttactgtttctgtttatgaaatccat
gcgcgcattgccttagaaaagggggatattggtgagtataatcagtgccagacccaacta
cgatccttgtacgggatgggtctgaagggcaaccccattgaattcaaggcatatcgcatt
ctatattttatccataccgccaaccgaactggcctgaacgacactttggcagatctaact
acagcagagaaggaggagaaggcgatcaagcatgcactcgatgtgcgatcatctttggcg
ttgggaaactatcataggttcttccagctctacttggatacccctaacatgggcgcgtat
ctcatggacatgtttgtcgttcgagaacggcttgctgcattgtgcaatatttgcaaagca
tacaagccggatgtcaagcttcgcttcatcactgaagaactcggtttcgagtctgatgct
gatgcggcccagtttatcatcgatcatcaaggccaacacttgttggaagaccgaacagac
tacattgcgttcctgaccggcaaagccggtcctctcttcgaggctgcgcgtagcacagca
ttccaaaaagttgatatcaagggtcagatctaa
>Fp63
atgatgccaacttggtcagcgcagcaagcgccgagcgtgacccagcaaaccgtaccgaca
tcttacgcctacccgacgaatcctgccttcatccccgttgctgtccgacaaggattcaat
cagtacggagcgccgcctgctccttatgccggatacgcacctccaccgccccccgtgcaa
ccccaaatgtcttctgcttcgcccgtgaatggtgtaactgcaacgccagagcaggccaaa
tctaaagtagactggcccgaatctgttcggagctatgttcaaagatctttcctcccccaa
tacgacgaaccgaccgtgcctcgtgcggaaatcgaggctaagcttaaggacaccatcggt
accgcaaaggcaaacggcacgctatacacgctcgactgggacagcatgcctcttccccag
gccttggtgaaggctgaacgtgacgcaaataccaagcaaagtttccaagtccctctcaat
gctaagaagaggaaatctaccgattttgccagtaatgacaactcccagccaccatggcgt
actaactcgcgatcttcactcgaagaccgtatttcctattcttcacccgaaaagcgtgct
tccatggacgagaccctacctaaatcaagtaagttccaaaaggaagccaacaaacgcaaa
cgtcgcttcgaaaacgaatacaagtcgctccgatcacctagtcctcccccggcttcatct
ggacctattgtcggcacatgcgaggtgctggagaagaagtaccttcgtcttaccgcccct
ccagttccatccaaagtccggcctgaacgtattttgcgtcagaccctagatcttctgaaa
aagaagtggaagcgggagagcaactactcgtacatttgtgaccagttcaagtccatgaga
caagatttgactgtgcaacatatcaagaacgactttactgtttctgtttatgaaatccat
gcgcgcattgccttagaaaagggggatattggtgagtataatcagtgccagacccaacta
cgatccttgtacgggatgggtctgaagggcaaccccattgaattcaaggcatatcgcatt
ctatattttatccataccgccaaccgaactggcctgaacgacactttggcagatctaact
acagcagagaaggaggagaaggcgatcaagcatgcactcgatgtgcgatcatctttggcg
ttgggaaactatcataggttcttccagctctacttggatacccctaacatgggcgcgtat
ctcatggacatgtttgtcgttcgagaacggcttgctgcattgtgcaatatttgcaaagca
tacaagccggatgtcaagcttcgcttcatcactgaagaactcggtttcgagtccgatgct
gatgcggcccagtttatcatcgatcatcaaggccaacacttgttggaagaccgaacagac
tacattgcgtccctgaccggcaaagccggtcctctcttcgaggctgcgcgtagcacagca
ttccaaaaagttgatatcaagggtcagatctaa
>Fp65
atgatgccaacttggtcagcgcagcaagcgccgagcgtgacccagcaaaccgtaccgaca
tcttacgcctacccgacgaatcctgccttcatccccgttgctgtccgacaaggattcaat
cagtacggagcgccgcctgctccttatgccggatacgcacctccaccgccccccgtgcaa
ccccaaatgtcttctgcttcgcccgtgaatggtgtaactgcaacgccagagcaggccaaa
tctaaagtagactggcccgaatctgttcggagctatgttcaaagatctttcctcccccaa
tacgacgaaccgaccgtgcctcgtgcggaaatcgaggctaagcttaaggacaccatcggt
accgcaaaggcaaacggcacgctatacacgctcgactgggacagcatgcctcttccccag
gccttggtgaaggctgaacgtgacgcaaataccaagcaaagtttccaagtccctctcaat
gctaagaagaggaaatctaccgattttgccagtaatgacaactcccagccaccatggcgt
actaactcgcgatcttcactcgaagaccgtatttcctattcttcacccgaaaagcgtgct
tccatggacgagaccctacctaaatcaagtaagttccaaaaggaagccaacaaacgcaaa
cgtcgcttcgaaaacgaatacaagtcgctccgatcacctagtcctcccccggcttcatct
ggacctattgtcggcacatgcgaggtgctggagaagaagtaccttcgtcttaccgcccct
ccagttccatccaaagtccggcctgaacgtattttgcgtcagaccctagatcttctgaaa
aagaagtggaagcgggagagcaactactcgtacatttgtgaccagttcaagtccatgaga
caagatttgactgtgcaacatatcaagaacgactttactgtttctgtttatgaaatccat
gcgcgcattgccttagaaaagggggatattggtgagtataatcagtgccagacccaacta
cgatccttgtacgggatgggtctgaagggcaaccccattgaattcaaggcatatcgcatt
ctatattttatccataccgccaaccgaactggcctgaacgacactttggcagatctaact
acagcagagaaggaggagaaggcgatcaagcatgcactcgatgtgcgatcatctttggcg
ttgggaaactatcataggttcttccagctctacttggatacccctaacatgggcgcgtat
ctcatggacatgtttgtcgttcgagaacggcttgctgcattgtgcaatatttgcaaagca
tacaagccggatgtcaagcttcgcttcatcactgaagaactcggtttcgagtctgatgct
gatgcggcccagtttatcatcgatcatcaaggccaacacttgttggaagaccgaacagac
tacattgcgttcctgaccggcaaagccggtcctctcttcgaggctgcgcgtagcacagca
ttccaaaaagttgatatcaagggtcagatctaa
>Fp66
atgatgccaacttggtcagcgcagcaagcgccgagcgtgacccagcaaaccgtaccgaca
tcttacgcctacccgacgaatcctgccttcatccccgttgctgtccgacaaggattcaat
cagtacggagcgccgcctgctccttatgccggatacgcacctccaccgccccccgtgcaa
ccccaaatgtcttctgcttcgcccgtgaatggtgtaactgcaacgccagagcaggccaaa
tctaaagtagactggcccgaatctgttcggagctatgttcaaagatctttcctcccccaa
tacgacgaaccgaccgtgcctcgtgcggaaatcgaggctaagcttaaggacaccatcggt
accgcaaaggcaaacggcacgctatacacgctcgactgggacagcatgcctcttccccag
gccttggtgaaggctgaacgtgacgcaaataccaagcaaagtttccaagtccctctcaat
gctaagaagaggaaatctaccgattttgccagtaatgacaactcccagccaccatggcgt
actaactcgcgatcttcactcgaagaccgtatttcctattcttcacccgaaaagcgtgct
tccatggacgagaccctacctaaatcaagtaagttccaaaaggaagccaacaaacgcaaa
cgtcgcttcgaaaacgaatacaagtcgctccgatcacctagtcctcccccggcttcatct
ggacctattgtcggcacatgcgaggtgctggagaagaagtaccttcgtcttaccgcccct
ccagttccatccaaagtccggcctgaacgtattttgcgtcagaccctagatcttctgaaa
aagaagtggaagcgggagagcaactactcgtacatttgtgaccagttcaagtccatgaga
caagatttgactgtgcaacatatcaagaacgactttactgtttctgtttatgaaatccat
gcgcgcattgccttagaaaagggggatattggtgagtataatcagtgccagacccaacta
cgatccttgtacgggatgggtctgaagggcaaccccattgaattcaaggcatatcgcatt
ctatattttatccataccgccaaccgaactggcctgaacgacactttggcagatctaact
acagcagagaaggaggagaaggcgatcaagcatgcactcgatgtgcgatcatctttggcg
ttgggaaactatcataggttcttccagctctacttggatacccctaacatgggcgcgtat
ctcatggacatgtttgtcgttcgagaacggcttgctgcattgtgcaatatttgcaaagca
tacaagccggatgtcaagcttcgcttcatcactgaagaactcggtttcgagtctgatgct
gatgcggcccagtttatcatcgatcatcaaggccaacacttgttggaagaccgaacagac
tacattgcgttcctgaccggcaaagccggtcctctcttcgaggctgcgcgtagcacagca
ttccaaaaagttgatatcaagggtcagatctaa
>Fp72
atgatgccaacttggtcagcgcagcaagcgccgagcgtgacccagcaaaccgtaccgaca
tcttacgcctacccgacgaatcctgccttcatccccgttgctgtccgacaaggattcaat
cagtacggagcgccgcctgctccttatgccggatacgcacctccaccgccccccgtgcaa
ccccaaatgtcttctgcttcgcccgtgaatggtgtaactgcaacgccagagcaggccaaa
tctaaagtagactggcccgaatctgttcggagctatgttcaaagatctttcctcccccaa
tacgacgaaccgaccgtgcctcgtgcggaaatcgaggctaagcttaaggacaccatcggt
accgcaaaggcaaacggcacgctatacacgctcgactgggacagcatgcctcttccccag
gccttggtgaaggctgaacgtgacgcaaataccaagcaaagtttccaagtccctctcaat
gctaagaagaggaaatctaccgattttgccagtaatgacaactcccagccaccatggcgt
actaactcgcgatcttcactcgaagaccgtatttcctattcttcacccgaaaagcgtgct
tccatggacgagaccctacctaaatcaagtaagttccaaaaggaagccaacaaacgcaaa
cgtcgcttcgaaaacgaatacaagtcgctccgatcacctagtcctcccccggcttcatct
ggacctattgtcggcacatgcgaggtgctggagaagaagtaccttcgtcttaccgcccct
ccagttccatccaaagtccggcctgaacgtattttgcgtcagaccctagatcttctgaaa
aagaagtggaagcgggagagcaactactcgtacatttgtgaccagttcaagtccatgaga
caagatttgactgtgcaacatatcaagaacgactttactgtttctgtttatgaaatccat
gcgcgcattgccttagaaaagggggatattggtgagtataatcagtgccagacccaacta
cgatccttgtacgggatgggtctgaagggcaaccccattgaattcaaggcatatcgcatt
ctatattttatccataccgccaaccgaactggcctgaacgacactttggcagatctaact
acagcagagaaggaggagaaggcgatcaagcatgcactcgatgtgcgatcatctttggcg
ttgggaaactatcataggttcttccagctctacttggatacccctaacatgggcgcgtat
ctcatggacatgtttgtcgttcgagaacggcttgctgcattgtgcaatatttgcaaagca
tacaagccggatgtcaagcttcgcttcatcactgaagaactcggtttcgagtctgatgct
gatgcggcccagtttatcatcgatcatcaaggccaacacttgttggaagaccgaacagac
tacattgcgttcctgaccggcaaagccggtcctctcttcgaggctgcgcgtagcacagca
ttccaaaaagttgatatcaagggtcagatctaa
>Fp73
atgatgccaacttggtcagcgcagcaagcgccgagcgtgacccagcaaaccgtaccgaca
tcttacgcctacccgacgaatcctgccttcatccccgttgctgtccgacaaggattcaat
cagtacggagcgccgcctgctccttatgccggatacgcacctccaccgccccccgtgcaa
ccccaaatgtcttctgcttcgcccgtgaatggtgtaactgcaacgccagagcaggccaaa
tctaaagtagactggcccgaatctgttcggagctatgttcaaagatctttcctcccccaa
tacgacgaaccgaccgtgcctcgtgcggaaatcgaggctaagcttaaggacaccatcggt
accgcaaaggcaaacggcacgctatacacgctcgactgggacagcatgcctcttccccag
gccttggtgaaggctgaacgtgacgcaaataccaagcaaagtttccaagtccctctcaat
gctaagaagaggaaatctaccgattttgccagtaatgacaactcccagccaccatggcgt
actaactcgcgatcttcactcgaagaccgtatttcctattcttcacccgaaaagcgtgct
tccatggacgagaccctacctaaatcaagtaagttccaaaaggaagccaacaaacgcaaa
cgtcgcttcgaaaacgaatacaagtcgctccgatcacctagtcctcccccggcttcatct
ggacctattgtcggcacatgcgaggtgctggagaagaagtaccttcgtcttaccgcccct
ccagttccatccaaagtccggcctgaacgtattttgcgtcagaccctagatcttctgaaa
aagaagtggaagcgggagagcaactactcgtacatttgtgaccagttcaagtccatgaga
caagatttgactgtgcaacatatcaagaacgactttactgtttctgtttatgaaatccat
gcgcgcattgccttagaaaagggggatattggtgagtataatcagtgccagacccaacta
cgatccttgtacgggatgggtctgaagggcaaccccattgaattcaaggcatatcgcatt
ctatattttatccataccgccaaccgaactggcctgaacgacactttggcagatctaact
acagcagagaaggaggagaaggcgatcaagcatgcactcgatgtgcgatcatctttggcg
ttgggaaactatcataggttcttccagctctacttggatacccctaacatgggcgcgtat
ctcatggacatgtttgtcgttcgagaacggcttgctgcattgtgcaatatttgcaaagca
tacaagccggatgtcaagcttcgcttcatcactgaagaactcggtttcgagtccgatgct
gatgcggcccagtttatcatcgatcatcaaggccaacacttgttggaagaccgaacagac
tacattgcgttcctgaccggcaaagccggtcctctcttcgaggctgcgcgtagcacagca
ttccaaaaagttgatatcaagggtcagatctaa
>Fp76
atgatgccaacttggtcagcgcagcaagcgccgagcgtgacccagcaaaccgtaccgaca
tcttacgcctacccgacgaatcctgccttcatccccgttgctgtccgacaaggattcaat
cagtacggagcgccgcctgctccttatgccggatacgcacctccaccgccccccgtgcaa
ccccaaatgtcttctgcttcgcccgtgaatggtgtaactgcaacgccagagcaggccaaa
tctaaagtagactggcccgaatctgttcggagctatgttcaaagatctttcctcccccaa
tacgacgaaccgaccgtgcctcgtgcggaaatcgaggctaagcttaaggacaccatcggt
accgcaaaggcaaacggcacgctatacacgctcgactgggacagcatgcctcttccccag
gccttggtgaaggctgaacgtgacgcaaataccaagcaaagtttccaagtccctctcaat
gctaagaagaggaaatctaccgattttgccagtaatgacaactcccagccaccatggcgt
actaactcgcgatcttcactcgaagaccgtatttcctattcttcacccgaaaagcgtgct
tccatggacgagaccctacctaaatcaagtaagttccaaaaggaagccaacaaacgcaaa
cgtcgcttcgaaaacgaatacaagtcgctccgatcacctagtcctcccccggcttcatct
ggacctattgtcggcacatgcgaggtgctggagaagaagtaccttcgtcttaccgcccct
ccagttccatccaaagtccggcctgaacgtattttgcgtcagaccctagatcttctgaaa
aagaagtggaagcgggagagcaactactcgtacatttgtgaccagttcaagtccatgaga
caagatttgactgtgcaacatatcaagaacgactttactgtttctgtttatgaaatccat
gcgcgcattgccttagaaaagggggatattggtgagtataatcagtgccagacccaacta
cgatccttgtacgggatgggtctgaagggcaaccccattgaattcaaggcatatcgcatt
ctatattttatccataccgccaaccgaactggcctgaacgacactttggcagatctaact
acagcagagaaggaggagaaggcgatcaagcatgcactcgatgtgcgatcatctttggcg
ttgggaaactatcataggttcttccagctctacttggatacccctaacatgggcgcgtat
ctcatggacatgtttgtcgttcgagaacggcttgctgcattgtgcaatatttgcaaagca
tacaagccggatgtcaagcttcgcttcatcactgaagaactcggtttcgagtccgatgct
gatgcggcccagtttatcatcgatcatcaaggccaacacttgttggaagaccgaacagac
tacattgcgttcctgaccggcaaagccggtcctctcttcgaggctgcgcgtagcacagca
ttccaaaaagttgatatcaagggtcagatctaa
>Fp78
atgatgccaacttggtcagcgcagcaagcgccgagcgtgacccagcaaaccgtaccgaca
tcttacgcctacccgacgaatcctgccttcatccccgttgctgtccgacaaggattcaat
cagtacggagcgccgcctgctccttatgccggatacgcacctccaccgccccccgtgcaa
ccccaaatgtcttctgcttcgcccgtgaatggtgtaactgcaacgccagagcaggccaaa
tctaaagtagactggcccgaatctgttcggagctatgttcaaagatctttcctcccccaa
tacgacgaaccgaccgtgcctcgtgcggaaatcgaggctaagcttaaggacaccatcggt
accgcaaaggcaaacggcacgctatacacgctcgactgggacagcatgcctcttccccag
gccttggtgaaggctgaacgtgacgcaaataccaagcaaagtttccaagtccctctcaat
gctaagaagaggaaatctaccgattttgccagtaatgacaactcccagccaccatggcgt
actaactcgcgatcttcactcgaagaccgtatttcctattcttcacccgaaaagcgtgct
tccatggacgagaccctacctaaatcaagtaagttccaaaaggaagccaacaaacgcaaa
cgtcgcttcgaaaacgaatacaagtcgctccgatcacctagtcctcccccggcttcatct
ggacctattgtcggcacatgcgaggtgctggagaagaagtaccttcgtcttaccgcccct
ccagttccatccaaagtccggcctgaacgtattttgcgtcagaccctagatcttctgaaa
aagaagtggaagcgggagagcaactactcgtacatttgtgaccagttcaagtccatgaga
caagatttgactgtgcaacatatcaagaacgactttactgtttctgtttatgaaatccat
gcgcgcattgccttagaaaagggggatattggtgagtataatcagtgccagacccaacta
cgatccttgtacgggatgggtctgaagggcaaccccattgaattcaaggcatatcgcatt
ctatattttatccataccgccaaccgaactggcctgaacgacactttggcagatctaact
acagcagagaaggaggagaaggcgatcaagcatgcactcgatgtgcgatcatctttggcg
ttgggaaactatcataggttcttccagctctacttggatacccctaacatgggcgcgtat
ctcatggacatgtttgtcgttcgagaacggcttgctgcattgtgcaatatttgcaaagca
tacaagccggatgtcaagcttcgcttcatcactgaagaactcggtttcgagtctgatgct
gatgcggcccagtttatcatcgatcatcaaggccaacacttgttggaagaccgaacagac
tacattgcgttcctgaccggcaaagccggtcctctcttcgaggctgcgcgtagcacagca
ttccaaaaagttgatatcaagggtcagatctaa
>Fp81
atgatgccaacttggtcagcgcagcaagcgccgagcgtgacccagcaaaccgtaccgaca
tcttacgcctacccgacgaatcctgccttcatccccgttgctgtccgacaaggattcaat
cagtacggagcgccgcctgctccttatgccggatacgcacctccaccgccccccgtgcaa
ccccaaatgtcttctgcttcgcccgtgaatggtgtaactgcaacgccagagcaggccaaa
tctaaagtagactggcccgaatctgttcggagctatgttcaaagatctttcctcccccaa
tacgacgaaccgaccgtgcctcgtgcggaaatcgaggctaagcttaaggacaccatcggt
accgcaaaggcaaacggcacgctatacacgctcgactgggacagcatgcctcttccccag
gccttggtgaaggctgaacgtgacgcaaataccaagcaaagtttccaagtccctctcaat
gctaagaagaggaaatctaccgattttgccagtaatgacaactcccagccaccatggcgt
actaactcgcgatcttcactcgaagaccgtatttcctattcttcacccgaaaagcgtgct
tccatggacgagaccctacctaaatcaagtaagttccaaaaggaagccaacaaacgcaaa
cgtcgcttcgaaaacgaatacaagtcgctccgatcacctagtcctcccccggcttcatct
ggacctattgtcggcacatgcgaggtgctggagaagaagtaccttcgtcttaccgcccct
ccagttccatccaaagtccggcctgaacgtattttgcgtcagaccctagatcttctgaaa
aagaagtggaagcgggagagcaactactcgtacatttgtgaccagttcaagtccatgaga
caagatttgactgtgcaacatatcaagaacgactttactgtttctgtttatgaaatccat
gcgcgcattgccttagaaaagggggatattggtgagtataatcagtgccagacccaacta
cgatccttgtacgggatgggtctgaagggcaaccccattgaattcaaggcatatcgcatt
ctatattttatccataccgccaaccgaactggcctgaacgacactttggcagatctaact
acagcagagaaggaggagaaggcgatcaagcatgcactcgatgtgcgatcatctttggcg
ttgggaaactatcataggttcttccagctctacttggatacccctaacatgggcgcgtat
ctcatggacatgtttgtcgttcgagaacggcttgctgcattgtgcaatatttgcaaagca
tacaagccggatgtcaagcttcgcttcatcactgaagaactcggtttcgagtctgatgct
gatgcggcccagtttatcatcgatcatcaaggccaacacttgttggaagaccgaacagac
tacattgcgttcctgaccggcaaagccggtcctctcttcgaggctgcgcgtagcacagca
ttccaaaaagttgatatcaagggtcagatctaa
>Fp84
atgatgccaacttggtcagcgcagcaagcgccgagcgtgacccagcaaaccgtactgaca
tcttacgcctacccgacgaatcctgccttcatccccgttgctgtccgacaaggattcaat
cagtacggagcgccgcctgctccttatgccggatacgcacctccaccgccccccgtgcaa
ccccaaatgtcttctgcttcgcccgtgaatggtgtaactgcaacgccagagcaggccaaa
tctaaagtagactggcccgaatctgttcggagctatgttcaaagatctttcctcccccaa
tacgacgaaccgaccgtgcctcgtgcggaaatcgaggctaagcttaaggacaccatcggt
accgcaaaggcaaacggcacgctatacacgctcgactgggacagcatgcctcttccccag
gccttggtgaaggctgaacgtgacgcaaataccaagcaaagtttccaagtccctctcaat
gctaagaagaggaaatctaccgattttgccagtaatgacaactcccagccaccatggcgt
actaactcgcgatcttcactcgaagaccgtatttcctattcttcacccgaaaagcgtgct
tccatggacgagaccctacctaaatcaagtaagttccaaaaggaagccaacaaacgcaaa
cgtcgcttcgaaaacgaatacaagtcgctccgatcacctagtcctcccccggcttcatct
ggacctattgtcggcacatgcgaggtgctggagaagaagtaccttcgtcttaccgcccct
ccagttccatccaaagtccggcctgaacgtattttgcgtcagaccctagatcttctgaaa
aagaagtggaagcgggagagcaactactcgtacatttgtgaccagttcaagtccatgaga
caagatttgactgtgcaacatatcaagaacgactttactgtttctgtttatgaaatccat
gcgcgcattgccttagaaaagggggatattggtgagtataatcagtgccagacccaacta
cgatccttgtacgggatgggtctgaagggcaaccccattgaattcaaggcatatcgcatt
ctatattttatccataccgccaaccgaactggcctgaacgacactttggcagatctaact
acagcagagaaggaggagaaggcgatcaagcatgcactcgatgtgcgatcatctttggcg
ttgggaaactatcataggttcttccagctctacttggatacccctaacatgggcgcgtat
ctcatggacatgtttgtcgttcgagaacggcttgctgcattgtgcaatatttgcaaagca
tacaagccggatgtcaagcttcgcttcatcactgaagaactcggtttcgagtccgatgct
gatgcggcccagtttatcatcgatcatcaaggccaacacttgttggaagaccgaacagac
tacattgcgttcctgaccggcaaagccggtcctctcttcgaggctgcgcgtagcacagca
ttccaaaaagttgatatcaagggtcagatctaa
>Fp86
atgatgccaacttggtcagcgcagcaagcgccgagcgtgacccagcaaaccgtaccgaca
tcttacgcctacccgacgaatcctgccttcatccccgttgctgtccgacaaggattcaat
cagtacggagcgccgcctgctccttatgccggatacgcacctccaccgccccccgtgcaa
ccccaaatgtcttctgcttcgcccgtgaatggtgtaactgcaacgccagagcaggccaaa
tctaaagtagactggcccgaatctgttcggagctatgttcaaagatctttcctcccccaa
tacgacgaaccgaccgtgcctcgtgcggaaatcgaggctaagcttaaggacaccatcggt
accgcaaaggcaaacggcacgctatacacgctcgactgggacagcatgcctcttccccag
gccttggtgaaggctgaacgtgacgcaaataccaagcaaagtttccaagtccctctcaat
gctaagaagaggaaatctaccgattttgccagtaatgacaactcccagccaccatggcgt
actaactcgcgatcttcactcgaagaccgtatttcctattcttcacccgaaaagcgtgct
tccatggacgagaccctacctaaatcaagtaagttccaaaaggaagccaacaaacgcaaa
cgtcgcttcgaaaacgaatacaagtcgctccgatcacctagtcctcccccggcttcatct
ggacctattgtcggcacatgcgaggtgctggagaagaagtaccttcgtcttaccgcccct
ccagttccatccaaagtccggcctgaacgtattttgcgtcagaccctagatcttctgaaa
aagaagtggaagcgggagagcaactactcgtacatttgtgaccagttcaagtccatgaga
caagatttgactgtgcaacatatcaagaacgactttactgtttctgtttatgaaatccat
gcgcgcattgccttagaaaagggggatattggtgagtataatcagtgccagacccaacta
cgatccttgtacgggatgggtctgaagggcaaccccattgaattcaaggcatatcgcatt
ctatattttatccataccgccaaccgaactggcctgaacgacactttggcagatctaact
acagcagagaaggaggagaaggcgatcaagcatgcactcgatgtgcgatcatctttggcg
ttgggaaactatcataggttcttccagctctacttggatacccctaacatgggcgcgtat
ctcatggacatgtttgtcgttcgagaacggcttgctgcattgtgcaatatttgcaaagca
tacaagccggatgtcaagcttcgcttcatcactgaagaactcggtttcgagtctgatgct
gatgcggcccagtttatcatcgatcatcaaggccaacacttgttggaagaccgaacagac
tacattgcgttcctgaccggcaaagccggtcctctcttcgaggctgcgcgtagcacagca
ttccaaaaagttgatatcaagggtcagatctaa
>Fvenenatum.busco
atgatgccaacttggtcagcgcagcaagcgccgagcgtgacccagcaaaccgtacccaca
tcttatgcctacccgacgaatcctgcattcatccccgttgctgtccgtcaaggattcaat
cagtacggagcgccgcctgctccttatgccggatacgcacctccaccgccccccgtgcaa
ccccaaatgtcttctgcttcgcccgtgaatggtgtaactgcaacgccagagcaggccaaa
tctaaagtagactggcccgaatctgttcggagctatgttcaaagatcttttctcccccaa
tacgacgaaccgaccgtgcctcgtgcggaaatcgaggctaagcttaaggacaccatcggt
aacgcaaaggcaaacggcacgctatacacgctcgactgggacaacatgcctcttccccag
gccttggtgaaggctgaacgtgacgcaaataccaagcaaagtttccaagtccctctcaac
tctaagaagcggaaatctaccgattttgccagtaatgacaactcccagccaccttggcgt
actaactcacgatcttcactcgaagaccgtatttcctattcttcacctgataagcgtgct
tccatggacgaccccctacctaaatcaagtaagttccaaaaggaagccaacaaacgcaaa
cgtcgcttcgaaaacgaatacaagtcgcttcgatcacctagtccacccccggcttcatct
ggacctattgtcggcacatgcgaggtgctggagaagaagtaccttcgccttaccgcccct
ccagttccatccaaagtccggcctgaacgtattttgcgtcagacactagatcttctgaaa
aagaagtggaagcgggagagcaactactcgtacatttgtgaccagttcaagtccatgaga
caagatttgactgtgcaacatatcaagaacgactttaccgtttctgtttatgaaatccat
gcgcgcattgccttagaaaagggggatattggtgagtataatcagtgccagacccagcta
cgatcgttatacgggatgggcctgaagggcaaccccattgaattcaaggcatatcgcatt
ctatattttatccataccgccaaccgaactggcctgaacgacactttggcagatctaact
acagcagagaaggaggagaaggcgattaagcatgcactggatgtgcgatcatctttggcg
ctgggaaactatcataggttcttccagctctacttggatacccctaacatgggtgcatat
ctcatggacatgtttgtcgttcgagaacggcttgctgcattgtgcaatatttgcaaagca
tacaagccggatgtcaagcttcgcttcatcactgaagaactcggtttcgagtctgatgct
gatgcggcccagtttatcatcgatcatcaaggtcagcacttgttggaagaccgaacagac
tacattgcgttcctgaccggcaaagccggtcctctcttcgaggccgcgcgtagcacagca
ttccaaaaagttgatatcaagggtcagatctaa
