# Supplementary material for: Apicidin biosynthesis is linked to accessory chromosomes in Fusarium poae isolates
Source: BMC Genomics. 2021 Aug 4;22:591. doi: 10.1186/s12864-021-07617-y (PMC8340494; doi:10.1186/s12864-021-07617-y)
Supplement: Supplementary file 17 — Additional file 17. Compressed folder containing alignments for each of the 4141 orthologs used in BUSCO analysis. [file 12864_2021_7617_MOESM17_ESM.zip › Fven2_nt_MAFFT/45569at5125_nt.mafft.fasta]

>Fp105
atgacatcccgtgctgtcattcctcgattcttactccctcttcagggtcccctctggcgt
ggtatcagcatcccactttctcagaacaccattcgaattcgctttgcttcttcttcctca
aaggacaagcccattgttctcgagaagccagcccgcttcaaccctccctcacatggctcc
cgtctcaagaagggcaatgttcccaggcactatggtcctgaactgactgcctccgagatc
gctgtccagagcaggaagcactatcccggcatgatggctcccgagggaacatgggagcac
tttttctggcatagcaagatgctgcatacctttattaccatgggaaccctcttcgctctt
ggtgttttcacatttttcatgaattacgcctacaattctccctacaaggagctcgtacct
cccatctcggacctctggacccaacctgttcacttcttcgtcgcctggaagcacgtaatt
acgctccacgaaaaggacaaggccacgaaagccaaggagcaccgcaccaaccatctcgac
gatgtcgccaagcgccgccttttcatgaagatgcatggaatcgagaccaaggaccctgtg
actgtcatgtttggcaagggtgaggaggagtccaagcctgagcaggaggctgctgtggaa
gcagagcctacgcccaagattgaggctcaggaaaaggttgaggagcccaagaagaagtgg
tttggtgtcttctga
>Fp108
atgacatcccgtgctgtcattcctcgattcttactccctcttcagggtcccctctggcgt
ggtatcagcatcccactttctcagaacaccattcgaattcgctttgcttcttcttcctca
aaggacaagcccattgttctcgagaagccagcccgcttcaaccctccctcacatggctcc
cgtctcaagaagggcaatgttcccaggcactatggtcctgaactgactgcctccgagatc
gctgtccagagcaggaagcactatcccggcatgatggctcccgagggaacatgggagcac
tttttctggcatagcaagatgctgcatacctttattaccatgggaaccctcttcgctctt
ggtgttttcacatttttcatgaattacgcctacaattctccctacaaggagctcgtacct
cccatctcggacctctggacccaacctgttcacttcttcgtcgcctggaagcacgtaatt
acgctccacgaaaaggacaaggccacgaaagccaaggagcaccgcaccaaccatctcgac
gatgtcgccaagcgccgccttttcatgaagatgcatggaatcgagaccaaggaccctgtg
actgtcatgtttggcaagggtgaggaggagtccaagcctgagcaggaggctgctgtggaa
gcagagcctacgcccaagattgaggctcaggaaaaggttgaggagcccaagaagaagtgg
tttggtgtcttctga
>Fp118
atgacatcccgtgctgtcattcctcgattcttactccctcttcagggtcccctctggcgt
ggtatcagcatcccactttctcagaacaccattcgaattcgctttgcttcttcttcctca
aaggacaagcccattgttctcgagaagccagcccgcttcaaccctccctcacatggctcc
cgtctcaagaagggcaatgttcccaggcactatggtcctgaactgactgcctccgagatc
gctgtccagagcaggaagcactatcccggcatgatggctcccgagggaacatgggagcac
tttttctggcatagcaagatgctgcatacctttattaccatgggaaccctcttcgctctt
ggtgttttcacatttttcatgaattacgcctacaattctccctacaaggagctcgtacct
cccatctcggacctctggacccaacctgttcacttcttcgtcgcctggaagcacgtaatt
acgctccacgaaaaggacaaggccacgaaagccaaggagcaccgcaccaaccatctcgac
gatgtcgccaagcgccgccttttcatgaagatgcatggaatcgagaccaaggaccctgtg
actgtcatgtttggcaagggtgaggaggagtccaagcctgagcaggaggctgctgtggaa
gcagagcctacgcccaagattgaggctcaggaaaaggttgaggagcccaagaagaagtgg
tttggtgtcttctga
>Fp122
atgacatcccgtgctgtcattcctcgattcttactccctcttcagggtcccctctggcgt
ggtatcagcatcccactttctcagaacaccattcgaattcgctttgcttcttcttcctca
aaggacaagcccattgttctcgagaagccagcccgcttcaaccctccctcacatggctcc
cgtctcaagaagggcaatgttcccaggcactatggtcctgaactgactgcctccgagatc
gctgtccagagcaggaagcactatcccggcatgatggctcccgagggaacatgggagcac
tttttctggcatagcaagatgctgcatacctttattaccatgggaaccctcttcgctctt
ggtgttttcacatttttcatgaattacgcctacaattctccctacaaggagctcgtacct
cccatctcggacctctggacccaacctgttcacttcttcgtcgcctggaagcacgtaatt
acgctccacgaaaaggacaaggccacgaaagccaaggagcaccgcaccaaccatctcgac
gatgtcgccaagcgccgccttttcatgaagatgcatggaatcgagaccaaggaccctgtg
actgtcatgtttggcaagggtgaggaggagtccaagcctgagcaggaggctgctgtggaa
gcagagcctacgcccaagattgaggctcaggaaaaggttgaggagcccaagaagaagtgg
tttggtgtcttctga
>Fp125
atgacatcccgtgctgtcattcctcgattcttactccctcttcagggtcccctctggcgt
ggtatcagcatcccactttctcagaacaccattcgaattcgctttgcttcttcttcctca
aaggacaagcccattgttctcgagaagccagcccgcttcaaccctccctcacatggctcc
cgtctcaagaagggcaatgttcccaggcactatggtcctgaactgactgcctccgagatc
gctgtccagagcaggaagcactatcccggcatgatggctcccgagggaacatgggagcac
tttttctggcatagcaagatgctgcatacctttattaccatgggaaccctcttcgctctt
ggtgttttcacatttttcatgaattacgcctacaattctccctacaaggagctcgtacct
cccatctcggacctctggacccaacctgttcacttcttcgtcgcctggaagcacgtaatt
acgctccacgaaaaggacaaggccacgaaagccaaggagcaccgcaccaaccatctcgac
gatgtcgccaagcgccgccttttcatgaagatgcatggaatcgagaccaaggaccctgtg
actgtcatgtttggcaagggtgaggaggagtccaagcctgagcaggaggctgctgtggaa
gcagagcctacgcccaagattgaggctcaggaaaaggttgaggagcccaagaagaagtgg
tttgg---atcatga
>Fp13r
atgacatcccgtgctgtcattcctcgattcttactccctcttcagggtcccctctggcgt
ggtatcagcatcccactttctcagaacaccattcgaattcgctttgcttcttcttcctca
agggacaagcccattgttctcgagaagccagcccgcttcaaccctccctcacatggctcc
cgtctcaagaagggcaatgttcccaggcactatggtcctgaactgactgcctccgagatc
gctgtccagagcaggaagcactatcccggcatgatggctcccgagggaacatgggagcac
tttttctggcatagcaagatgctgcatacctttattaccatgggaaccctcttcgctctt
ggtgttttcacatttttcatgaattacgcctacaattctccctacaaggagctcgtacct
cccatctcggacctctggacccaacctgttcacttcttcgtcgcctggaagcacgtaatt
acgctccacgaaaaggacaaggccacgaaagccaaggagcaccgcaccaaccatctcgac
gatgtcgccaagcgccgccttttcatgaagatgcatggaatcgagaccaaggaccctgtg
actgtcatgtttggcaagggtgaggaggagtccaagcctgagcaggaggctgctgtggaa
gcagagcctacgcccaagattgaggctcaggaaaaggttgaggagcccaagaagaagtgg
tttgg---atcatga
>Fp144
atgacatcccgtgctgtcattcctcgattcttactccctcttcagggtcccctctggcgt
ggtatcagcatcccactttctcagaacaccattcgaattcgctttgcttcttcttcctca
aaggacaagcccattgttctcgagaagccagcccgcttcaaccctccctcacatggctcc
cgtctcaagaagggcaatgttcccaggcactatggtcctgaactgactgcctccgagatc
gctgtccagagcaggaagcactatcccggcatgatggctcccgagggaacatgggagcac
tttttctggcatagcaagatgctgcatacctttattaccatgggaaccctcttcgctctt
ggtgttttcacatttttcatgaattacgcctacaattctccctacaaggagctcgtacct
cccatctcggacctctggacccaacctgttcacttcttcgtcgcctggaagcacgtaatt
acgctccacgaaaaggacaaggccacgaaagccaaggagcaccgcaccaaccatctcgac
gatgtcgccaagcgccgccttttcatgaagatgcatggaatcgagaccaaggaccctgtg
actgtcatgtttggcaagggtgaggaggagtccaagcctgagcaggaggctgctgtggaa
gcagagcctacgcccaagattgaggctcaggaaaaggttgaggagcccaagaagaagtgg
tttgg---atcatga
>Fp146
atgacatcccgtgctgtcattcctcgattcttactccctcttcagggtcccctctggcgt
ggtatcagcatcccactttctcagaacaccattcgaattcgctttgcttcttcttcctca
agggacaagcccattgttctcgagaagccagcccgcttcaaccctccctcacatggctcc
cgtctcaagaagggcaatgttcccaggcactatggtcctgaactgactgcctccgagatc
gctgtccagagcaggaagcactatcccggcatgatggctcccgagggaacatgggagcac
tttttctggcatagcaagatgctgcatacctttattaccatgggaaccctcttcgctctt
ggtgttttcacatttttcatgaattacgcctacaattctccctacaaggagctcgtacct
cccatctcggacctctggacccaacctgttcacttcttcgtcgcctggaagcacgtaatt
acgctccacgaaaaggacaaggccacgaaagccaaggagcaccgcaccaaccatctcgac
gatgtcgccaagcgccgccttttcatgaagatgcatggaatcgagaccaaggaccctgtg
actgtcatgtttggcaagggtgaggaggagtccaagcctgagcaggaggctgctgtggaa
gcagagcctacgcccaagattgaggctcaggaaaaggttgaggagcccaagaagaagtgg
tttgg---atcatga
>Fp155
atgacatcccgtgctgtcattcctcgattcttactccctcttcagggtcccctctggcgt
ggtatcagcatcccactttctcagaacaccattcgaattcgctttgcttcttcttcctca
aaggacaagcccattgttctcgagaagccagcccgcttcaaccctccctcacatggctcc
cgtctcaagaagggcaatgttcccaggcactatggtcctgaactgactgcctccgagatc
gctgtccagagcaggaagcactatcccggcatgatggctcccgagggaacatgggagcac
tttttctggcatagcaagatgctgcatacctttattaccatgggaaccctcttcgctctt
ggtgttttcacatttttcatgaattacgcctacaattctccctacaaggagctcgtacct
cccatctcggacctctggacccaacctgttcacttcttcgtcgcctggaagcacgtaatt
acgctccacgaaaaggacaaggccacgaaagccaaggagcaccgcaccaaccatctcgac
gatgtcgccaagcgccgccttttcatgaagatgcatggaatcgagaccaaggaccctgtg
actgtcatgtttggcaagggtgaggaggagtccaagcctgagcaggaggctgctgtggaa
gcagagcctacgcccaagattgaggctcaggaaaaggttgaggagcccaagaagaagtgg
tttggtgtcttctga
>Fp157
atgacatcccgtgctgtcattcctcgattcttactccctcttcagggtcccctctggcgt
ggtatcagcatcccactttctcagaacaccattcgaattcgctttgcttcttcttcctca
agggacaagcccattgttctcgagaagccagcccgcttcaaccctccctcacatggctcc
cgtctcaagaagggcaatgttcccaggcactatggtcctgaactgactgcctccgagatc
gctgtccagagcaggaagcactatcccggcatgatggctcccgagggaacatgggagcac
tttttctggcatagcaagatgctgcatacctttattaccatgggaaccctcttcgctctt
ggtgttttcacatttttcatgaattacgcctacaattctccctacaaggagctcgtacct
cccatctcggacctctggacccaacctgttcacttcttcgtcgcctggaagcacgtaatt
acgctccacgaaaaggacaaggccacgaaagccaaggagcaccgcaccaaccatctcgac
gatgtcgccaagcgccgccttttcatgaagatgcatggaatcgagaccaaggaccctgtg
actgtcatgtttggcaagggtgaggaggagtccaagcctgagcaggaggctgctgtggaa
gcagagcctacgcccaagattgaggctcaggaaaaggttgaggagcccaagaagaagtgg
tttggtgtcttctga
>Fp16r
atgacatcccgtgctgtcattcctcgattcttactccctcttcagggtcccctctggcgt
ggtatcagcatcccactttctcagaacaccattcgaattcgctttgcttcttcttcctca
aaggacaagcccattgttctcgagaagccagcccgcttcaaccctccctcacatggctcc
cgtctcaagaagggcaatgttcccaggcactatggtcctgaactgactgcctccgagatc
gctgtccagagcaggaagcactatcccggcatgatggctcccgagggaacatgggagcac
tttttctggcatagcaagatgctgcatacctttattaccatgggaaccctcttcgctctt
ggtgttttcacatttttcatgaattacgcctacaattctccctacaaggagctcgtacct
cccatctcggacctctggacccaacctgttcacttcttcgtcgcctggaagcacgtaatt
acgctccacgaaaaggacaaggccacgaaagccaaggagcaccgcaccaaccatctcgac
gatgtcgccaagcgccgccttttcatgaagatgcatggaatcgagaccaaggaccctgtg
actgtcatgtttggcaagggtgaggaggagtccaagcctgagcaggaggctgctgtggaa
gcagagcctacgcccaagattgaggctcaggaaaaggttgaggagcccaagaagaagtgg
tttggtgtcttctga
>Fp1r
atgacatcccgtgctgtcattcctcgattcttactccctcttcagggtcccctctggcgt
ggtatcagcatcccactttctcagaacaccattcgaattcgctttgcttcttcttcctca
aaggacaagcccattgttctcgagaagccagcccgcttcaaccctccctcacatggctcc
cgtctcaagaagggcaatgttcccaggcactatggtcctgaactgactgcctccgagatc
gctgtccagagcaggaagcactatcccggcatgatggctcccgagggaacatgggagcac
tttttctggcatagcaagatgctgcatacctttattaccatgggaaccctcttcgctctt
ggtgttttcacatttttcatgaattacgcctacaattctccctacaaggagctcgtacct
cccatctcggacctctggacccaacctgttcacttcttcgtcgcctggaagcacgtaatt
acgctccacgaaaaggacaaggccacgaaagccaaggagcaccgcaccaaccatctcgac
gatgtcgccaagcgccgccttttcatgaagatgcatggaatcgagaccaaggaccctgtg
actgtcatgtttggcaagggtgaggaggagtccaagcctgagcaggaggctgctgtggaa
gcagagcctacgcccaagattgaggctcaggaaaaggttgaggagcccaagaagaagtgg
tttggtgtcttctga
>Fp21r
atgacatcccgtgctgtcattcctcgattcttactccctcttcagggtcccctctggcgt
ggtatcagcatcccactttctcagaacaccattcgaattcgctttgcttcttcttcctca
aaggacaagcccattgttctcgagaagccagcccgcttcaaccctccctcacatggctcc
cgtctcaagaagggcaatgttcccaggcactatggtcctgaactgactgcctccgagatc
gctgtccagagcaggaagcactatcccggcatgatggctcccgagggaacatgggagcac
tttttctggcatagcaagatgctgcatacctttattaccatgggaaccctcttcgctctt
ggtgttttcacatttttcatgaattacgcctacaattctccctacaaggagctcgtacct
cccatctcggacctctggacccaacctgttcacttcttcgtcgcctggaagcacgtaatt
acgctccacgaaaaggacaaggccacgaaagccaaggagcaccgcaccaaccatctcgac
gatgtcgccaagcgccgccttttcatgaagatgcatggaatcgagaccaaggaccctgtg
actgtcatgtttggcaagggtgaggaggagtccaagcctgagcaggaggctgctgtggaa
gcagagcctacgcccaagattgaggctcaggaaaaggttgaggagcccaagaagaagtgg
tttgg---atcatga
>Fp24r
atgacatcccgtgctgtcattcctcgattcttactccctcttcagggtcccctctggcgt
ggtatcagcatcccactttctcagaacaccattcgaattcgctttgcttcttcttcctca
aaggacaagcccattgttctcgagaagccagcccgcttcaaccctccctcacatggctcc
cgtctcaagaagggcaatgttcccaggcactatggtcctgaactgactgcctccgagatc
gctgtccagagcaggaagcactatcccggcatgatggctcccgagggaacatgggagcac
tttttctggcatagcaagatgctgcatacctttattaccatgggaaccctcttcgctctt
ggtgttttcacatttttcatgaattacgcctacaattctccctacaaggagctcgtacct
cccatctcggacctctggacccaacctgttcacttcttcgtcgcctggaagcacgtaatt
acgctccacgaaaaggacaaggccacgaaagccaaggagcaccgcaccaaccatctcgac
gatgtcgccaagcgccgccttttcatgaagatgcatggaatcgagaccaaggaccctgtg
actgtcatgtttggcaagggtgaggaggagtccaagcctgagcaggaggctgctgtggaa
gcagagcctacgcccaagattgaggctcaggaaaaggttgaggagcccaagaagaagtgg
tttgg---atcatga
>Fp2516
atgacatcccgtgctgtcattcctcgattcttactccctcttcagggtcccctctggcgt
ggtatcagcatcccactttctcagaacaccattcgaattcgctttgcttcttcttcctca
aaggacaagcccattgttctcgagaagccagcccgcttcaaccctccctcacatggctcc
cgtctcaagaagggcaatgttcccaggcactatggtcctgaactgactgcctccgagatc
gctgtccagagcaggaagcactatcccggcatgatggctcccgagggaacatgggagcac
tttttctggcatagcaagatgctgcatacctttattaccatgggaaccctcttcgctctt
ggtgttttcacatttttcatgaattacgcctacaattctccctacaaggagctcgtacct
cccatctcggacctctggacccaacctgttcacttcttcgtcgcctggaagcacgtaatt
acgctccacgaaaaggacaaggccacgaaagccaaggagcaccgcaccaaccatctcgac
gatgtcgccaagcgccgccttttcatgaagatgcatggaatcgagaccaaggaccctgtg
actgtcatgtttggcaagggtgaggaggagtccaagcctgagcaggaggctgctgtggaa
gcagagcctacgcccaagattgaggctcaggaaaaggttgaggagcccaagaagaagtgg
tttgg---atcatga
>Fp26r
atgacatcccgtgctgtcattcctcgattcttactccctcttcagggtcccctctggcgt
ggtatcagcatcccactttctcagaacaccattcgaattcgctttgcttcttcttcctca
aaggacaagcccattgttctcgagaagccagcccgcttcaaccctccctcacatggctcc
cgtctcaagaagggcaatgttcccaggcactatggtcctgaactgactgcctccgagatc
gctgtccagagcaggaagcactatcccggcatgatggctcccgagggaacatgggagcac
tttttctggcatagcaagatgctgcatacctttattaccatgggaaccctcttcgctctt
ggtgttttcacatttttcatgaattacgcctacaattctccctacaaggagctcgtacct
cccatctcggacctctggacccaacctgttcacttcttcgtcgcctggaagcacgtaatt
acgctccacgaaaaggacaaggccacgaaagccaaggagcaccgcaccaaccatctcgac
gatgtcgccaagcgccgccttttcatgaagatgcatggaatcgagaccaaggaccctgtg
actgtcatgtttggcaagggtgaggaggagtccaagcctgagcaggaggctgctgtggaa
gcagagcctacgcccaagattgaggctcaggaaaaggttgaggagcccaagaagaagtgg
tttgg---atcatga
>Fp33
atgacatcccgtgctgtcattcctcgattcttactccctcttcagggtcccctctggcgt
ggtatcagcatcccactttctcagaacaccattcgaattcgctttgcttcttcttcctca
aaggacaagcccattgttctcgagaagccagcccgcttcaaccctccctcacatggctcc
cgtctcaagaagggcaatgttcccaggcactatggtcctgaactgactgcctccgagatc
gctgtccagagcaggaagcactatcccggcatgatggctcccgagggaacatgggagcac
tttttctggcatagcaagatgctgcatacctttattaccatgggaaccctcttcgctctt
ggtgttttcacatttttcatgaattacgcctacaattctccctacaaggagctcgtacct
cccatctcggacctctggacccaacctgttcacttcttcgtcgcctggaagcacgtaatt
acgctccacgaaaaggacaaggccacgaaagccaaggagcaccgcaccaaccatctcgac
gatgtcgccaagcgccgccttttcatgaagatgcatggaatcgagaccaaggaccctgtg
actgtcatgtttggcaagggtgaggaggagtccaagcctgagcaggaggctgctgtggaa
gcagagcctacgcccaagattgaggctcaggaaaaggttgaggagcccaagaagaagtgg
tttgg---atcatga
>Fp34
atgacatcccgtgctgtcattcctcgattcttactccctcttcagggtcccctctggcgt
ggtatcagcatcccactttctcagaacaccattcgaattcgctttgcttcttcttcctca
aaggacaagcccattgttctcgagaagccagcccgcttcaaccctccctcacatggctcc
cgtctcaagaagggcaatgttcccaggcactatggtcctgaactgactgcctccgagatc
gctgtccagagcaggaagcactatcccggcatgatggctcccgagggaacatgggagcac
tttttctggcatagcaagatgctgcatacctttattaccatgggaaccctcttcgctctt
ggtgttttcacatttttcatgaattacgcctacaattctccctacaaggagctcgtacct
cccatctcggacctctggacccaacctgttcacttcttcgtcgcctggaagcacgtaatt
acgctccacgaaaaggacaaggccacgaaagccaaggagcaccgcaccaaccatctcgac
gatgtcgccaagcgccgccttttcatgaagatgcatggaatcgagaccaaggaccctgtg
actgtcatgtttggcaagggtgaggaggagtccaagcctgagcaggaggctgctgtggaa
gcagagcctacgcccaagattgaggctcaggaaaaggttgaggagcccaagaagaagtgg
tttggtgtcttctga
>Fp35
atgacatcccgtgctgtcattcctcgattcttactccctcttcagggtcccctctggcgt
ggtatcagcatcccactttctcagaacaccattcgaattcgctttgcttcttcttcctca
aaggacaagcccattgttctcgagaagccagcccgcttcaaccctccctcacatggctcc
cgtctcaagaagggcaatgttcccaggcactatggtcctgaactgactgcctccgagatc
gctgtccagagcaggaagcactatcccggcatgatggctcccgagggaacatgggagcac
tttttctggcatagcaagatgctgcatacctttattaccatgggaaccctcttcgctctt
ggtgttttcacatttttcatgaattacgcctacaattctccctacaaggagctcgtacct
cccatctcggacctctggacccaacctgttcacttcttcgtcgcctggaagcacgtaatt
acgctccacgaaaaggacaaggccacgaaagccaaggagcaccgcaccaaccatctcgac
gatgtcgccaagcgccgccttttcatgaagatgcatggaatcgagaccaaggaccctgtg
actgtcatgtttggcaagggtgaggaggagtccaagcctgagcaggaggctgctgtggaa
gcagagcctacgcccaagattgaggctcaggaaaaggttgaggagcccaagaagaagtgg
tttggtgtcttctga
>Fp38
atgacatcccgtgctgtcattcctcgattcttactccctcttcagggtcccctctggcgt
ggtatcagcatcccactttctcagaacaccattcgaattcgctttgcttcttcttcctca
aaggacaagcccattgttctcgagaagccagcccgcttcaaccctccctcacatggctcc
cgtctcaagaagggcaatgttcccaggcactatggtcctgaactgactgcctccgagatc
gctgtccagagcaggaagcactatcccggcatgatggctcccgagggaacatgggagcac
tttttctggcatagcaagatgctgcatacctttattaccatgggaaccctcttcgctctt
ggtgttttcacatttttcatgaattacgcctacaattctccctacaaggagctcgtacct
cccatctcggacctctggacccaacctgttcacttcttcgtcgcctggaagcacgtaatt
acgctccacgaaaaggacaaggccacgaaagccaaggagcaccgcaccaaccatctcgac
gatgtcgccaagcgccgccttttcatgaagatgcatggaatcgagaccaaggaccctgtg
actgtcatgtttggcaagggtgaggaggagtccaagcctgagcaggaggctgctgtggaa
gcagagcctacgcccaagattgaggctcaggaaaaggttgaggagcccaagaagaagtgg
tttggtgtcttctga
>Fp39
atgacatcccgtgctgtcattcctcgattcttactccctcttcagggtcccctctggcgt
ggtatcagcatcccactttctcagaacaccattcgaattcgctttgcttcttcttcctca
aaggacaagcccattgttctcgagaagccagcccgcttcaaccctccctcacatggctcc
cgtctcaagaagggcaatgttcccaggcactatggtcctgaactgactgcctccgagatc
gctgtccagagcaggaagcactatcccggcatgatggctcccgagggaacatgggagcac
tttttctggcatagcaagatgctgcatacctttattaccatgggaaccctcttcgctctt
ggtgttttcacatttttcatgaattacgcctacaattctccctacaaggagctcgtacct
cccatctcggacctctggacccaacctgttcacttcttcgtcgcctggaagcacgtaatt
acgctccacgaaaaggacaaggccacgaaagccaaggagcaccgcaccaaccatctcgac
gatgtcgccaagcgccgccttttcatgaagatgcatggaatcgagaccaaggaccctgtg
actgtcatgtttggcaagggtgaggaggagtccaagcctgagcaggaggctgctgtggaa
gcagagcctacgcccaagattgaggctcaggaaaaggttgaggagcccaagaagaagtgg
tttgg---atcatga
>Fp42
atgacatcccgtgctgtcattcctcgattcttactccctcttcagggtcccctctggcgt
ggtatcagcatcccactttctcagaacaccattcgaattcgctttgcttcttcttcctca
aaggacaagcccattgttctcgagaagccagcccgcttcaaccctccctcacatggctcc
cgtctcaagaagggcaatgttcccaggcactatggtcctgaactgactgcctccgagatc
gctgtccagagcaggaagcactatcccggcatgatggctcccgagggaacatgggagcac
tttttctggcatagcaagatgctgcatacctttattaccatgggaaccctcttcgctctt
ggtgttttcacatttttcatgaattacgcctacaattctccctacaaggagctcgtacct
cccatctcggacctctggacccaacctgttcacttcttcgtcgcctggaagcacgtaatt
acgctccacgaaaaggacaaggccacgaaagccaaggagcaccgcaccaaccatctcgac
gatgtcgccaagcgccgccttttcatgaagatgcatggaatcgagaccaaggaccctgtg
actgtcatgtttggcaagggtgaggaggagtccaagcctgagcaggaggctgctgtggaa
gcagagcctacgcccaagattgaggctcaggaaaaggttgaggagcccaagaagaagtgg
tttgg---atcatga
>Fp44
atgacatcccgtgctgtcattcctcgattcttactccctcttcagggtcccctctggcgt
ggtatcagcatcccactttctcagaacaccattcgaattcgctttgcttcttcttcctca
aaggacaagcccattgttctcgagaagccagcccgcttcaaccctccctcacatggctcc
cgtctcaagaagggcaatgttcccaggcactatggtcctgaactgactgcctccgagatc
gctgtccagagcaggaagcactatcccggcatgatggctcccgagggaacatgggagcac
tttttctggcatagcaagatgctgcatacctttattaccatgggaaccctcttcgctctt
ggtgttttcacatttttcatgaattacgcctacaattctccctacaaggagctcgtacct
cccatctcggacctctggacccaacctgttcacttcttcgtcgcctggaagcacgtaatt
acgctccacgaaaaggacaaggccacgaaagccaaggagcaccgcaccaaccatctcgac
gatgtcgccaagcgccgccttttcatgaagatgcatggaatcgagaccaaggaccctgtg
actgtcatgtttggcaagggtgaggaggagtccaagcctgagcaggaggctgctgtggaa
gcagagcctacgcccaagattgaggctcaggaaaaggttgaggagcccaagaagaagtgg
tttgg---atcatga
>Fp49
atgacatcccgtgctgtcattcctcgattcttactccctcttcagggtcccctctggcgt
ggtatcagcatcccactttctcagaacaccattcgaattcgctttgcttcttcttcctca
aaggacaagcccattgttctcgagaagccagcccgcttcaaccctccctcacatggctcc
cgtctcaagaagggcaatgttcccaggcactatggtcctgaactgactgcctccgagatc
gctgtccagagcaggaagcactatcccggcatgatggctcccgagggaacatgggagcac
tttttctggcatagcaagatgctgcatacctttattaccatgggaaccctcttcgctctt
ggtgttttcacatttttcatgaattacgcctacaattctccctacaaggagctcgtacct
cccatctcggacctctggacccaacctgttcacttcttcgtcgcctggaagcacgtaatt
acgctccacgaaaaggacaaggccacgaaagccaaggagcaccgcaccaaccatctcgac
gatgtcgccaagcgccgccttttcatgaagatgcatggaatcgagaccaaggaccctgtg
actgtcatgtttggcaagggtgaggaggagtccaagcctgagcaggaggctgctgtggaa
gcagagcctacgcccaagattgaggctcaggaaaaggttgaggagcccaagaagaagtgg
tttgg---atcatga
>Fp50
atgacatcccgtgctgtcattcctcgattcttactccctcttcagggtcccctctggcgt
ggtatcagcatcccactttctcagaacaccattcgaattcgctttgcttcttcttcctca
agggacaagcccattgttctcgagaagccagcccgcttcaaccctccctcacatggctcc
cgtctcaagaagggcaatgttcccaggcactatggtcctgaactgactgcctccgagatc
gctgtccagagcaggaagcactatcccggcatgatggctcccgagggaacatgggagcac
tttttctggcatagcaagatgctgcatacctttattaccatgggaaccctcttcgctctt
ggtgttttcacatttttcatgaattacgcctacaattctccctacaaggagctcgtacct
cccatctcggacctctggacccaacctgttcacttcttcgtcgcctggaagcacgtaatt
acgctccacgaaaaggacaaggccacgaaagccaaggagcaccgcaccaaccatctcgac
gatgtcgccaagcgccgccttttcatgaagatgcatggaatcgagaccaaggaccctgtg
actgtcatgtttggcaagggtgaggaggagtccaagcctgagcaggaggctgctgtggaa
gcagagcctacgcccaagattgaggctcaggaaaaggttgaggagcccaagaagaagtgg
tttggtgtcttctga
>Fp51
atgacatcccgtgctgtcattcctcgattcttactccctcttcagggtcccctctggcgt
ggtatcagcatcccactttctcagaacaccattcgaattcgctttgcttcttcttcctca
aaggacaagcccattgttctcgagaagccagcccgcttcaaccctccctcacatggctcc
cgtctcaagaagggcaatgttcccaggcactatggtcctgaactgactgcctccgagatc
gctgtccagagcaggaagcactatcccggcatgatggctcccgagggaacatgggagcac
tttttctggcatagcaagatgctgcatacctttattaccatgggaaccctcttcgctctt
ggtgttttcacatttttcatgaattacgcctacaattctccctacaaggagctcgtacct
cccatctcggacctctggacccaacctgttcacttcttcgtcgcctggaagcacgtaatt
acgctccacgaaaaggacaaggccacgaaagccaaggagcaccgcaccaaccatctcgac
gatgtcgccaagcgccgccttttcatgaagatgcatggaatcgagaccaaggaccctgtg
actgtcatgtttggcaagggtgaggaggagtccaagcctgagcaggaggctgctgtggaa
gcagagcctacgcccaagattgaggctcaggaaaaggttgaggagcccaagaagaagtgg
tttggtgtcttctga
>Fp59
atgacatcccgtgctgtcattcctcgattcttactccctcttcagggtcccctctggcgt
ggtatcagcatcccactttctcagaacaccattcgaattcgctttgcttcttcttcctca
aaggacaagcccattgttctcgagaagccagcccgcttcaaccctccctcacatggctcc
cgtctcaagaagggcaatgttcccaggcactatggtcctgaactgactgcctccgagatc
gctgtccagagcaggaagcactatcccggcatgatggctcccgagggaacatgggagcac
tttttctggcatagcaagatgctgcatacctttattaccatgggaaccctcttcgctctt
ggtgttttcacatttttcatgaattacgcctacaattctccctacaaggagctcgtacct
cccatctcggacctctggacccaacctgttcacttcttcgtcgcctggaagcacgtaatt
acgctccacgaaaaggacaaggccacgaaagccaaggagcaccgcaccaaccatctcgac
gatgtcgccaagcgccgccttttcatgaagatgcatggaatcgagaccaaggaccctgtg
actgtcatgtttggcaagggtgaggaggagtccaagcctgagcaggaggctgctgtggaa
gcagagcctacgcccaagattgaggctcaggaaaaggttgaggagcccaagaagaagtgg
tttggtgtcttctga
>Fp63
atgacatcccgtgctgtcattcctcgattcttactccctcttcagggtcccctctggcgt
ggtatcagcatcccactttctcagaacaccattcgaattcgctttgcttcttcttcctca
aaggacaagcccattgttctcgagaagccagcccgcttcaaccctccctcacatggctcc
cgtctcaagaagggcaatgttcccaggcactatggtcctgaactgactgcctccgagatc
gctgtccagagcaggaagcactatcccggcatgatggctcccgagggaacatgggagcac
tttttctggcatagcaagatgctgcatacctttattaccatgggaaccctcttcgctctt
ggtgttttcacatttttcatgaattacgcctacaattctccctacaaggagctcgtacct
cccatctcggacctctggacccaacctgttcacttcttcgtcgcctggaagcacgtaatt
acgctccacgaaaaggacaaggccacgaaagccaaggagcaccgcaccaaccatctcgac
gatgtcgccaagcgccgccttttcatgaagatgcatggaatcgagaccaaggaccctgtg
actgtcatgtttggcaagggtgaggaggagtccaagcctgagcaggaggctgctgtggaa
gcagagcctacgcccaagattgaggctcaggaaaaggttgaggagcccaagaagaagtgg
tttggtgtcttctga
>Fp65
atgacatcccgtgctgtcattcctcgattcttactccctcttcagggtcccctctggcgt
ggtatcagcatcccactttctcagaacaccattcgaattcgctttgcttcttcttcctca
aaggacaagcccattgttctcgagaagccagcccgcttcaaccctccctcacatggctcc
cgtctcaagaagggcaatgttcccaggcactatggtcctgaactgactgcctccgagatc
gctgtccagagcaggaagcactatcccggcatgatggctcccgagggaacatgggagcac
tttttctggcatagcaagatgctgcatacctttattaccatgggaaccctcttcgctctt
ggtgttttcacatttttcatgaattacgcctacaattctccctacaaggagctcgtacct
cccatctcggacctctggacccaacctgttcacttcttcgtcgcctggaagcacgtaatt
acgctccacgaaaaggacaaggccacgaaagccaaggagcaccgcaccaaccatctcgac
gatgtcgccaagcgccgccttttcatgaagatgcatggaatcgagaccaaggaccctgtg
actgtcatgtttggcaagggtgaggaggagtccaagcctgagcaggaggctgctgtggaa
gcagagcctacgcccaagattgaggctcaggaaaaggttgaggagcccaagaagaagtgg
tttggtgtcttctga
>Fp66
atgacatcccgtgctgtcattcctcgattcttactccctcttcagggtcccctctggcgt
ggtatcagcatcccactttctcagaacaccattcgaattcgctttgcttcttcttcctca
aaggacaagcccattgttctcgagaagccagcccgcttcaaccctccctcacatggctcc
cgtctcaagaagggcaatgttcccaggcactatggtcctgaactgactgcctccgagatc
gctgtccagagcaggaagcactatcccggcatgatggctcccgagggaacatgggagcac
tttttctggcatagcaagatgctgcatacctttattaccatgggaaccctcttcgctctt
ggtgttttcacatttttcatgaattacgcctacaattctccctacaaggagctcgtacct
cccatctcggacctctggacccaacctgttcacttcttcgtcgcctggaagcacgtaatt
acgctccacgaaaaggacaaggccacgaaagccaaggagcaccgcaccaaccatctcgac
gatgtcgccaagcgccgccttttcatgaagatgcatggaatcgagaccaaggaccctgtg
actgtcatgtttggcaagggtgaggaggagtccaagcctgagcaggaggctgctgtggaa
gcagagcctacgcccaagattgaggctcaggaaaaggttgaggagcccaagaagaagtgg
tttgg---atcatga
>Fp72
atgacatcccgtgctgtcattcctcgattcttactccctcttcagggtcccctctggcgt
ggtatcagcatcccactttctcagaacaccattcgaattcgctttgcttcttcttcctca
aaggacaagcccattgttctcgagaagccagcccgcttcaaccctccctcacatggctcc
cgtctcaagaagggcaatgttcccaggcactatggtcctgaactgactgcctccgagatc
gctgtccagagcaggaagcactatcccggcatgatggctcccgagggaacatgggagcac
tttttctggcatagcaagatgctgcatacctttattaccatgggaaccctcttcgctctt
ggtgttttcacatttttcatgaattacgcctacaattctccctacaaggagctcgtacct
cccatctcggacctctggacccaacctgttcacttcttcgtcgcctggaagcacgtaatt
acgctccacgaaaaggacaaggccacgaaagccaaggagcaccgcaccaaccatctcgac
gatgtcgccaagcgccgccttttcatgaagatgcatggaatcgagaccaaggaccctgtg
actgtcatgtttggcaagggtgaggaggagtccaagcctgagcaggaggctgctgtggaa
gcagagcctacgcccaagattgaggctcaggaaaaggttgaggagcccaagaagaagtgg
tttgg---atcatga
>Fp73
atgacatcccgtgctgtcattcctcgattcttactccctcttcagggtcccctctggcgt
ggtatcagcatcccactttctcagaacaccattcgaattcgctttgcttcttcttcctca
aaggacaagcccattgttctcgagaagccagcccgcttcaaccctccctcacatggctcc
cgtctcaagaagggcaatgttcccaggcactatggtcctgaactgactgcctccgagatc
gctgtccagagcaggaagcactatcccggcatgatggctcccgagggaacatgggagcac
tttttctggcatagcaagatgctgcatacctttattaccatgggaaccctcttcgctctt
ggtgttttcacatttttcatgaattacgcctacaattctccctacaaggagctcgtacct
cccatctcggacctctggacccaacctgttcacttcttcgtcgcctggaagcacgtaatt
acgctccacgaaaaggacaaggccacgaaagccaaggagcaccgcaccaaccatctcgac
gatgtcgccaagcgccgccttttcatgaagatgcatggaatcgagaccaaggaccctgtg
actgtcatgtttggcaagggtgaggaggagtccaagcctgagcaggaggctgctgtggaa
gcagagcctacgcccaagattgaggctcaggaaaaggttgaggagcccaagaagaagtgg
tttgg---atcatga
>Fp76
atgacatcccgtgctgtcattcctcgattcttactccctcttcagggtcccctctggcgt
ggtatcagcatcccactttctcagaacaccattcgaattcgctttgcttcttcttcctca
aaggacaagcccattgttctcgagaagccagcccgcttcaaccctccctcacatggctcc
cgtctcaagaagggcaatgttcccaggcactatggtcctgaactgactgcctccgagatc
gctgtccagagcaggaagcactatcccggcatgatggctcccgagggaacatgggagcac
tttttctggcatagcaagatgctgcatacctttattaccatgggaaccctcttcgctctt
ggtgttttcacatttttcatgaattacgcctacaattctccctacaaggagctcgtacct
cccatctcggacctctggacccaacctgttcacttcttcgtcgcctggaagcacgtaatt
acgctccacgaaaaggacaaggccacgaaagccaaggagcaccgcaccaaccatctcgac
gatgtcgccaagcgccgccttttcatgaagatgcatggaatcgagaccaaggaccctgtg
actgtcatgtttggcaagggtgaggaggagtccaagcctgagcaggaggctgctgtggaa
gcagagcctacgcccaagattgaggctcaggaaaaggttgaggagcccaagaagaagtgg
tttggtgtcttctga
>Fp78
atgacatcccgtgctgtcattcctcgattcttactccctcttcagggtcccctctggcgt
ggtatcagcatcccactttctcagaacaccattcgaattcgctttgcttcttcttcctca
aaggacaagcccattgttctcgagaagccagcccgcttcaaccctccctcacatggctcc
cgtctcaagaagggcaatgttcccaggcactatggtcctgaactgactgcctccgagatc
gctgtccagagcaggaagcactatcccggcatgatggctcccgagggaacatgggagcac
tttttctggcatagcaagatgctgcatacctttattaccatgggaaccctcttcgctctt
ggtgttttcacatttttcatgaattacgcctacaattctccctacaaggagctcgtacct
cccatctcggacctctggacccaacctgttcacttcttcgtcgcctggaagcacgtaatt
acgctccacgaaaaggacaaggccacgaaagccaaggagcaccgcaccaaccatctcgac
gatgtcgccaagcgccgccttttcatgaagatgcatggaatcgagaccaaggaccctgtg
actgtcatgtttggcaagggtgaggaggagtccaagcctgagcaggaggctgctgtggaa
gcagagcctacgcccaagattgaggctcaggaaaaggttgaggagcccaagaagaagtgg
tttggtgtcttctga
>Fp81
atgacatcccgtgctgtcattcctcgattcttactccctcttcagggtcccctctggcgt
ggtatcagcatcccactttctcagaacaccattcgaattcgctttgcttcttcttcctca
aaggacaagcccattgttctcgagaagccagcccgcttcaaccctccctcacatggctcc
cgtctcaagaagggcaatgttcccaggcactatggtcctgaactgactgcctccgagatc
gctgtccagagcaggaagcactatcccggcatgatggctcccgagggaacatgggagcac
tttttctggcatagcaagatgctgcatacctttattaccatgggaaccctcttcgctctt
ggtgttttcacatttttcatgaattacgcctacaattctccctacaaggagctcgtacct
cccatctcggacctctggacccaacctgttcacttcttcgtcgcctggaagcacgtaatt
acgctccacgaaaaggacaaggccacgaaagccaaggagcaccgcaccaaccatctcgac
gatgtcgccaagcgccgccttttcatgaagatgcatggaatcgagaccaaggaccctgtg
actgtcatgtttggcaagggtgaggaggagtccaagcctgagcaggaggctgctgtggaa
gcagagcctacgcccaagattgaggctcaggaaaaggttgaggagcccaagaagaagtgg
tttggtgtcttctga
>Fp84
atgacatcccgtgctgtcattcctcgattcttactccctcttcagggtcccctctggcgt
ggtatcagcatcccactttctcagaacaccattcgaattcgctttgcttcttcttcctca
aaggacaagcccattgttctcgagaagccagcccgcttcaaccctccctcacatggctcc
cgtctcaagaagggcaatgttcccaggcactatggtcctgaactgactgcctccgagatc
gctgtccagagcaggaagcactatcccggcatgatggctcccgagggaacatgggagcac
tttttctggcatagcaagatgctgcatacctttattaccatgggaaccctcttcgctctt
ggtgttttcacatttttcatgaattacgcctacaattctccctacaaggagctcgtacct
cccatctcggacctctggacccaacctgttcacttcttcgtcgcctggaagcacgtaatt
acgctccacgaaaaggacaaggccacgaaagccaaggagcaccgcaccaaccatctcgac
gatgtcgccaagcgccgccttttcatgaagatgcatggaatcgagaccaaggaccctgtg
actgtcatgtttggcaagggtgaggaggagtccaagcctgagcaggaggctgctgtggaa
gcagagcctacgcccaagattgaggctcaggaaaaggttgaggagcccaagaagaagtgg
tttgg---atcatga
>Fp86
atgacatcccgtgctgtcattcctcgattcttactccctcttcagggtcccctctggcgt
ggtatcagcatcccactttctcagaacaccattcgaattcgctttgcttcttcttcctca
aaggacaagcccattgttctcgagaagccagcccgcttcaaccctccctcacatggctcc
cgtctcaagaagggcaatgttcccaggcactatggtcctgaactgactgcctccgagatc
gctgtccagagcaggaagcactatcccggcatgatggctcccgagggaacatgggagcac
tttttctggcatagcaagatgctgcatacctttattaccatgggaaccctcttcgctctt
ggtgttttcacatttttcatgaattacgcctacaattctccctacaaggagctcgtacct
cccatctcggacctctggacccaacctgttcacttcttcgtcgcctggaagcacgtaatt
acgctccacgaaaaggacaaggccacgaaagccaaggagcaccgcaccaaccatctcgac
gatgtcgccaagcgccgccttttcatgaagatgcatggaatcgagaccaaggaccctgtg
actgtcatgtttggcaagggtgaggaggagtccaagcctgagcaggaggctgctgtggaa
gcagagcctacgcccaagattgaggctcaggaaaaggttgaggagcccaagaagaagtgg
tttggtgtcttctga
>Fvenenatum.busco
atgacatcccgagctgtcattcctcgcttcctactccctcttcagggtcccctctggcgt
ggtatcagcatcccactttcccagaacagcattcgaattcgctttgcttcttcttcctca
aaggacaaacctattgttctcgagaagcccgctcgcttcaaccctccctcccatggctct
cgtctcaagaagggcaatgttcccaggcactatggtcctgaactgactgcctccgagatc
gctgtccagagcaggaagcactatcctggcatgatggccccagagggaacatgggagcac
tttttctggcacagcaaaatgctgcatacctttattaccatgggaaccctcttcgcccta
ggtattttcacattcttcatgaactacgcctataactccccctacaaggagctcgtacct
cccatctcagacatctggacacaacccgttcacttctttgtcgcctggaagcacgtaatc
acgctccacgaacaggacaaggccatgaaggccaaggagcaccgcaccaaccacctcgac
gatgtcgccaagcgccgcctgtttatgaagatgcatggaatcgagacaaaggaccccgtg
actgtcatgtttggcaagggtgaggaagagcccaagcctgagaaggaggttactatggaa
gcagagcctacacccaagattgaggctcaggaaaaggttgaggagcccaagaagaagtgg
ttcgg---cttgtaa
