# Supplementary material for: Apicidin biosynthesis is linked to accessory chromosomes in Fusarium poae isolates
Source: BMC Genomics. 2021 Aug 4;22:591. doi: 10.1186/s12864-021-07617-y (PMC8340494; doi:10.1186/s12864-021-07617-y)
Supplement: Supplementary file 17 — Additional file 17. Compressed folder containing alignments for each of the 4141 orthologs used in BUSCO analysis. [file 12864_2021_7617_MOESM17_ESM.zip › Fven2_nt_MAFFT/28882at5125_nt.mafft.fasta]

>Fp105
atgaacgtgcgaccacccatcgaggcttcaagctctgaggctgtcttgtctgtttccttc
aacaatgatgcgagttgtttctctgtcggccttgattccggtatttgtgtctttcatacc
aaatcctgccttctcaaagcctcaagagatttcaatgccggcatcggccttgttcagatg
atgggcacgactaattacctggctctagtcggcggtggcaggtcgcctaagtttgctatg
aacaaagccataatatgggacgacatgaaaggcaaggttgctctggaaatcacgactctc
acagcagtacgcggcgttcaactgggcagggaacgtatcgccgttgtcttgcagaacagc
gtccgggtctactcctttactaaacatccagatctacttcatatatacgaaactgcggac
aaccttgcaggcctatgctgtctctcggacaagaagcttgcttttcctggtcgaactgct
ggacaaatacaactcgtcgagttagcgactggtaacgtcagcattattccagcccattct
tctgcgctaaaggcaattgctttgagtccggatggagaacttctagccagcgcaagcgaa
aaaggtactctcatccgtgtctattccacaagcaactgtgcaaaacttgccgagcttcgc
cgaggtatcgaccctgctactatattctcccttgccttttctcactgcggtactatgctc
gcctgcacttcggacaaatctactctacacgtattcgatgtgcctcatccgcgaaagcca
gggatgaacagaagtcaacagattggtactcccggagctgatgccggggatggaacgggg
aagtggggtattcttagcaagattcctctgatgcctcgaatgttttccgacgtttactcc
ttcagctcgacacatttcgaggctggagatgaagctgcgataggagggatacctttctcg
gagagcactgtcctaggaacatcccggccaccaaagggtattattggatggatcggcgat
gacagcctggtggtcataggcgcaggacacgacgcacgatgggagaagtttgttatcgtc
gatggcgaagatggaaagcgacactgcgttagggaaggatggaaacggtacttgggtaac
acatga
>Fp108
atgaacgtgcgaccacccatcgaggcttcaagctctgaggctgtcttgtctgtttccttc
aacaatgatgcgagttgtttctctgtcggccttgattccggtatttgtgtctttcatacc
aaatcctgccttctcaaagcctcaagagatttcaatgccggcatcggccttgttcagatg
atgggcacgactaattacctggctctagtcggcggtggcaggtcgcctaagtttgctatg
aacaaagccataatatgggacgacatgaaaggcaaggttgctctggaaatcacgactctc
acagcagtacgcggcgttcaactgggcagggaacgtatcgccgttgtcttgcagaacagc
gtccgggtctactcctttactaaacatccagatctacttcatatatacgaaactgcggac
aaccttgcaggcctatgctgtctctcggacaagaagcttgcttttcctggtcgaactgct
ggacaaatacaactcgtcgagttagcgactggtaacgtcagcattattccagcccattct
tctgcgctaaaggcaattgctttgagtccggatggagaacttctagccagcgcaagcgaa
aaaggtactctcatccgtgtctattccacaagcaactgtgcaaaacttgccgagcttcgc
cgaggtatcgaccctgctactatattctcccttgccttttctcactgcggtactatgctc
gcctgcacttcggacaaatctactctacacgtattcgatgtgcctcatccgcgaaagcca
gggatgaacagaagtcaacagattggtactcccggagctgatgccggggatggaacgggg
aagtggggtattcttagcaagattcctctgatgcctcgaatgttttccgacgtttactcc
ttcagctcgacacatttcgaggctggagatgaagctgcgataggagggatacctttctcg
gagagcactgtcctaggaacatcccggccaccaaagggtattattggatggatcggcgat
gacagcctggtggtcataggcgcaggacacgacgcacgatgggagaagtttgttatcgtc
gatggcgaagatggaaagcgacactgcgttagggaaggatggaaacggtacttgggtaac
acatga
>Fp118
atgaacgtgcgaccacccatcgaggcttcaagctctgaggctgtcttgtctgtttccttc
aacaatgatgcgagttgtttctctgtcggccttgattccggtatttgtgtctttcatacc
aaatcctgccttctcaaagcctcaagagattttaatgccggcatcggccttgttcagatg
atgggcacgactaattacctggctctagtcggcggtggcaggtcgcctaagtttgctatg
aacaaagccataatatgggacgacatgaaaggcaaggttgctctggaaatcacgactctc
acagcagtacgcggcgttcaactgggcagggaacgtatcgccgttgtcttgcagaacagc
gtccgggtctactcctttactaaacatccagatctacttcatatatacgaaactgcggac
aaccttgcaggcctatgctgtctctcagacaagaagcttgcttttcctggtcgaactgct
ggacaaatacaactcgtcgagttagcgactggtaacgtcagcattattccagcccattct
tctgcgctaaaggcgattgctttgagtccggatggagaacttctagccagcgcaagcgaa
aaaggtactctcatccgtgtctattccacaagcaactgtgcaaaacttgccgagcttcgc
cgaggtatcgaccctgctactatattctcccttgccttttctcactgcggtactatgctc
gcctgcacttcggacaaatctactctacacgtattcgatgtgcctcatccgcgaaagcca
gggatgaacagaagtcaacagattggtactcccggagctgatgccggagatggaacgggg
aagtggggtattcttagcaagattcctctgatgcctcgaatgttttccgacgtttactcc
ttcagctcgacacatttcgaggctggagatgaagctgcgataggagggatacctttctcg
gagagcactgtcctcggaacatcccggccaccaaagggtattattggatggatcggcgat
gacagcctggtggtcataggcgcaggacacgacgcacgatgggagaagtttgttatcgtc
gatggcgaagatggaaagcgacactgcgttagggaaggatggaaacggtacttgggtaac
acatga
>Fp122
atgaacgtgcgaccacccatcgaggcttcaagctctgaggctgtcttgtctgtttccttc
aacaatgatgcgagttgtttctctgtcggccttgattccggtatttgtgtctttcatacc
aaatcctgccttctcaaagcctcaagagatttcaatgccggcatcggccttgttcagatg
atgggcacgactaattacctggctctagtcggcggtggcaggtcgcctaagtttgctatg
aacaaagccataatatgggacgacatgaaaggcaaggttgctctggaaatcacgactctc
acagcagtacgcggcgttcaactgggcagggaacgtatcgccgttgtcttgcagaacagc
gtccgggtctactcctttactaaacatccagatctacttcatatatacgaaactgcggac
aaccttgcaggcctatgctgtctctcggacaagaagcttgcttttcctggtcgaactgct
ggacaaatacaactcgtcgagttagcgactggtaacgtcagcattattccagcccattct
tctgcgctaaaggcaattgctttgagtccggatggagaacttctagccagcgcaagcgaa
aaaggcactctcatccgtgtctattccacaagcaactgtgcaaaacttgccgagcttcgc
cgaggtatcgaccctgctactatattctcccttgccttttctcactgcggtactatgctc
gcctgcacttcggacaaatctactctacacgtattcgatgtgcctcatccgcgaaagcca
gggatgaacagaagtcaacagattggtactcccggagctgatgccggagatggaacgggg
aagtggggtattcttagcaagattcctctgatgcctcgaatgttttccgacgtttactcc
ttcagctcgacacatttcgaggctggagatgaagctgcgataggagggatacctttctcg
gagagcactgtcctaggaacatcccggccaccaaagggtattattggatggatcggcgat
gacagcctggtggtcataggcgcaggacacgacgcacgatgggagaagtttgttatcgtc
gatggcgaagatggaaagcgacactgcgttagggaaggatggaaacggtacttgggtaac
acatga
>Fp125
atgaacgtgcgaccacccatcgaggcttcaagctctgaggctgtcttgtctgtttccttc
aacaatgatgcgagttgtttctctgtcggccttgattccggtatttgtgtctttcatacc
aaatcctgccttctcaaagcctcaagagatttcaatgccggcatcagccttgttcagatg
atgggcacgactaattacctggctctagtcggcggtggcaggtcgcctaagtttgctatg
aacaaagccataatatgggacgacatgaaaggcaaggttgctctggaaatcacgactctc
acagcagtacgcggcgttcaactgggcagggaacgtatcgccgttgtcttgcagaacagc
gtccgggtctactcctttactaaacatccagatctacttcatatatacgaaactgcggac
aaccttgcaggcctatgctgtctctcggacaagaagcttgcttttcctggtcgaactgct
ggacaaatacaactcgtcgagttagcgactggtaacgtcagcattattccagcccattct
tctgcgctaaaggcaattgctttgagtccggatggagaacttctagccagcgcaagcgaa
aaaggtactctcatccgtgtctattccacaagcaactgtgcaaaacttgccgagcttcgc
cgaggtatcgaccctgctactatattctcccttgccttttctcactgcggtactatgctc
gcctgcacttcggacaaatctactctacacgtattcgatgtgcctcatccgcgaaagcca
gggatgaacagaagtcaacagattggtactcccggagctgatgccggggatggaacgggg
aagtggggtattcttagcaagattcctctgatgcctcgaatgttttccgacgtttactcc
ttcagctcgacacatttcgaggctggagatgaagctgcgataggagggatacctttctcg
gagagcactgtcctaggaacatcccggccaccaaagggtattattggatggatcggcgat
gacagcctggtggtcataggcgcaggacacgacgcacgatgggagaagtttgttatcgtc
gatggcgaagatggaaagcgacactgcgttagggaaggatggaaacggtacttgggtaac
acatga
>Fp13r
atgaacgtgcgaccacccatcgaggcttcaagctctgaggctgtcttgtctgtttccttc
aacaatgatgcgagttgtttctctgtcggccttgattccggtatttgtgtctttcatacc
aaatcctgccttctcaaagcctcaagagatttcaatgccggcatcagccttgttcagatg
atgggcacgactaattacctggctctagtcggcggtggcaggtcgcctaagtttgctatg
aacaaagccataatatgggacgacatgaaaggcaaggttgctctggaaatcacgactctc
acagcagtacgcggcgttcaactgggcagggaacgtatcgccgttgtcttgcagaacagc
gtccgggtctactcctttactaaacatccagatctacttcatatatacgaaactgcggac
aaccttgcaggcctatgctgtctctcggacaagaagcttgcttttcctggtcgaactgct
ggacaaatacaactcgtcgagttagcgactggtaacgtcagcattattccagcccattct
tctgcgctaaaggcaattgctttgagtccggatggagaacttctagccagcgcaagcgaa
aaaggtactctcatccgtgtctattccacaagcaactgtgcaaaacttgccgagcttcgc
cgaggtatcgaccctgctactatattctcccttgccttttctcactgcggtactatgctc
gcctgcacttcggacaaatctactctacacgtattcgatgtgcctcatccgcgaaagcca
gggatgaacagaagtcaacagattggtactcccggagctgatgccggggatggaacgggg
aagtggggtattcttagcaagattcctctgatgcctcgaatgttttccgacgtttactcc
ttcagctcgacacatttcgaggctggagatgaagctgcgataggagggatacctttctcg
gagagcactgtcctaggaacatcccggccaccaaagggtattattggatggatcggcgat
gacagcctggtggtcataggcgcaggacacgacgcacgatgggagaagtttgttatcgtc
gatggcgaagatggaaagcgacactgcgttagggaaggatggaaacggtacttgggtaac
acatga
>Fp144
atgaacgtgcgaccacccatcgaggcttcaagctctgaggctgtcttgtctgtttccttc
aacaatgatgcgagttgtttctctgtcggccttgattccggtatttgtgtctttcatacc
aaatcctgccttctcaaagcctcaagagatttcaatgccggcatcggccttgttcagatg
atgggcacgactaattacctggctctagtcggcggtggcaggtcgcctaagtttgctatg
aacaaagccataatatgggacgacatgaaaggcaaggttgctctggaaatcacgactctc
acagcagtacgcggcgttcaactgggcagggaacgtatcgccgttgtcttgcagaacagc
gtccgggtctactcctttactaaacatccagatctacttcatatatacgaaactgcggac
aaccttgcaggcctatgctgtctctcggacaagaagcttgcttttcctggtcgaactgct
ggacaaatacaactcgtcgagttagcgactggtaacgtcagcattattccagcccattct
tctgcgctaaaggcaattgctttgagtccggatggagaacttctagccagcgcaagcgaa
aaaggtactctcatccgtgtctattccacaagcaactgtgcaaaacttgccgagcttcgc
cgaggtatcgaccctgctactatattctcccttgccttttctcactgcggtactatgctc
gcctgcacttcggacaaatctactctacacgtattcgatgtgcctcatccgcgaaagcca
gggatgaacagaagtcaacagattggtactcccggagctgatgccggggatggaacgggg
aagtggggtattcttagcaagattcctctgatgcctcgaatgttttccgacgtttactcc
ttcagctcgacacatttcgaggctggagatgaagctgcgataggagggatacctttctcg
gagagcactgtcctaggaacatcccggccaccaaagggtattattggatggatcggcgat
gacagcctggtggtcataggcgcaggacacgacgcacgatgggagaagtttgttatcgtc
gatggcgaagatggaaagcgacactgcgttagggaaggatggaaacggtacttgggtaac
acatga
>Fp146
atgaacgtgcgaccacccatcgaggcttcaagctctgaggctgtcttgtctgtttccttc
aacaatgatgcgagttgtttctctgtcggccttgattccggtatttgtgtctttcatacc
aaatcctgccttctcaaagcctcaagagatttcaatgccggcatcagccttgttcagatg
atgggcacgactaattacctggctctagtcggcggtggcaggtcgcctaagtttgctatg
aacaaagccataatatgggacgacatgaaaggcaaggttgctctggaaatcacgactctc
acagcagtacgcggcgttcaactgggcagggaacgtatcgccgttgtcttgcagaacagc
gtccgggtctactcctttactaaacatccagatctacttcatatatacgaaactgcggac
aaccttgcaggcctatgctgtctctcggacaagaagcttgcttttcctggtcgaactgct
ggacaaatacaactcgtcgagttagcgactggtaacgtcagcattattccagcccattct
tctgcgctaaaggcaattgctttgagtccggatggagaacttctagccagcgcaagcgaa
aaaggtactctcatccgtgtctattccacaagcaactgtgcaaaacttgccgagcttcgc
cgaggtatcgaccctgctactatattctcccttgccttttctcactgcggtactatgctc
gcctgcacttcggacaaatctactctacacgtattcgatgtgcctcatccgcgaaagcca
gggatgaacagaagtcaacagattggtactcccggagctgatgccggggatggaacgggg
aagtggggtattcttagcaagattcctctgatgcctcgaatgttttccgacgtttactcc
ttcagctcgacacatttcgaggctggagatgaagctgcgataggagggatacctttctcg
gagagcactgtcctaggaacatcccggccaccaaagggtattattggatggatcggcgat
gacagcctggtggtcataggcgcaggacacgacgcacgatgggagaagtttgttatcgtc
gatggcgaagatggaaagcgacactgcgttagggaaggatggaaacggtacttgggtaac
acatga
>Fp155
atgaacgtgcgaccacccatcgaggcttcaagctctgaggctgtcttgtctgtttccttc
aacaatgatgcgagttgtttctctgtcggccttgattccggtatttgtgtctttcatacc
aaatcctgccttctcaaagcctcaagagattttaatgccggcatcggccttgttcagatg
atgggcacgactaattacctggctctagtcggcggtggcaggtcgcctaagtttgctatg
aacaaagccataatatgggacgacatgaaaggcaaggttgctctggaaatcacgactctc
acagcagtacgcggcgttcaactgggcagggaacgtatcgccgttgtcttgcagaacagc
gtccgggtctactcctttactaaacatccagatctacttcatatatacgaaactgcggac
aaccttgcaggcctatgctgtctctcagacaagaagcttgcttttcctggtcgaactgct
ggacaaatacaactcgtcgagttagcgactggtaacgtcagcattattccagcccattct
tctgcgctaaaggcgattgctttgagtccggatggagaacttctagccagcgcaagcgaa
aaaggtactctcatccgtgtctattccacaagcaactgtgcaaaacttgccgagcttcgc
cgaggtatcgaccctgctactatattctcccttgccttttctcactgcggtactatgctc
gcctgcacttcggacaaatctactctacacgtattcgatgtgcctcatccgcgaaagcca
gggatgaacagaagtcaacagattggtactcccggagctgatgccggagatggaacgggg
aagtggggtattcttagcaagattcctctgatgcctcgaatgttttccgacgtttactcc
ttcagctcgacacatttcgaggctggagatgaagctgcgataggagggatacctttctcg
gagagcactgtcctcggaacatcccggccaccaaagggtattattggatggatcggcgat
gacagcctggtggtcataggcgcaggacacgacgcacgatgggagaagtttgttatcgtc
gatggcgaagatggaaagcgacactgcgttagggaaggatggaaacggtacttgggtaac
acatga
>Fp157
atgaacgtgcgaccacccatcgaggcttcaagctctgaggctgtcttgtctgtttccttc
aacaatgatgcgagttgtttctctgtcggccttgattccggtatttgtgtctttcatacc
aaatcctgccttctcaaagcctcaagagatttcaatgccggcatcagccttgttcagatg
atgggcacgactaattacctggctctagtcggcggtggcaggtcgcctaagtttgctatg
aacaaagccataatatgggacgacatgaaaggcaaggttgctctggaaatcacgactctc
acagcagtacgcggcgttcaactgggcagggaacgtatcgccgttgtcttgcagaacagc
gtccgggtctactcctttactaaacatccagatctacttcatatatacgaaactgcggac
aaccttgcaggcctatgctgtctctcggacaagaagcttgcttttcctggtcgaactgct
ggacaaatacaactcgtcgagttagcgactggtaacgtcagcattattccagcccattct
tctgcgctaaaggcaattgctttgagtccggatggagaacttctagccagcgcaagcgaa
aaaggtactctcatccgtgtctattccacaagcaactgtgcaaaacttgccgagcttcgc
cgaggtatcgaccctgctactatattctcccttgccttttctcactgcggtactatgctc
gcctgcacttcggacaaatctactctacacgtattcgatgtgcctcatccgcgaaagcca
gggatgaacagaagtcaacagattggtactcccggagctgatgccggggatggaacgggg
aagtggggtattcttagcaagattcctctgatgcctcgaatgttttccgacgtttactcc
ttcagctcgacacatttcgaggctggagatgaagctgcgataggagggatacctttctcg
gagagcactgtcctaggaacatcccggccaccaaagggtattattggatggatcggcgat
gacagcctggtggtcataggcgcaggacacgacgcacgatgggagaagtttgttatcgtc
gatggcgaagatggaaagcgacactgcgttagggaaggatggaaacggtacttgggtaac
acatga
>Fp16r
atgaacgtgcgaccacccatcgaggcttcaagctctgaggctgtcttgtctgtttccttc
aacaatgatgcgagttgtttctctgtcggccttgattccggtatttgtgtctttcatacc
aaatcctgccttctcaaagcctcaagagatttcaatgccggcatcagccttgttcagatg
atgggcacgactaattacctggctctagtcggcggtggcaggtcgcctaagtttgctatg
aacaaagccataatatgggacgacatgaaaggcaaggttgctctggaaatcacgactctc
acagcagtacgcggcgttcaactgggcagggaacgtatcgccgttgtcttgcagaacagc
gtccgggtctactcctttactaaacatccagatctacttcatatatacgaaactgcggac
aaccttgcaggcctatgctgtctctcggacaagaagcttgcttttcctggtcgaactgct
ggacaaatacaactcgtcgagttagcgactggtaacgtcagcattattccagcccattct
tctgcgctaaaggcaattgctttgagtccggatggagaacttctagccagcgcaagcgaa
aaaggtactctcatccgtgtctattccacaagcaactgtgcaaaacttgccgagcttcgc
cgaggtatcgaccctgctactatattctcccttgccttttctcactgcggtactatgctc
gcctgcacttcggacaaatctactctacacgtattcgatgtgcctcatccgcgaaagcca
gggatgaacagaagtcaacagattggtactcccggagctgatgccggggatggaacgggg
aagtggggtattcttagcaagattcctctgatgcctcgaatgttttccgacgtttactcc
ttcagctcgacacatttcgaggctggagatgaagctgcgataggagggatacctttctcg
gagagcactgtcctaggaacatcccggccaccaaagggtattattggatggatcggcgat
gacagcctggtggtcataggcgcaggacacgacgcacgatgggagaagtttgttatcgtc
gatggcgaagatggaaagcgacactgcgttagggaaggatggaaacggtacttgggtaac
acatga
>Fp1r
atgaacgtgcgaccacccatcgaggcttcaagctctgaggctgtcttgtctgtttccttc
aacaatgatgcgagttgtttctctgtcggccttgattccggtatttgtgtctttcatacc
aaatcctgccttctcaaagcctcaagagatttcaatgccggcatcagccttgttcagatg
atgggcacgactaattacctggctctagtcggcggtggcaggtcgcctaagtttgctatg
aacaaagccataatatgggacgacatgaaaggcaaggttgctctggaaatcacgactctc
acagcagtacgcggcgttcaactgggcagggaacgtatcgccgttgtcttgcagaacagc
gtccgggtctactcctttactaaacatccagatctacttcatatatacgaaactgcggac
aaccttgcaggcctatgctgtctctcggacaagaagcttgcttttcctggtcgaactgct
ggacaaatacaactcgtcgagttagcgactggtaacgtcagcattattccagcccattct
tctgcgctaaaggcaattgctttgagtccggatggagaacttctagccagcgcaagcgaa
aaaggtactctcatccgtgtctattccacaagcaactgtgcaaaacttgccgagcttcgc
cgaggtatcgaccctgctactatattctcccttgccttttctcactgcggtactatgctc
gcctgcacttcggacaaatctactctacacgtattcgatgtgcctcatccgcgaaagcca
gggatgaacagaagtcaacagattggtactcccggagctgatgccggggatggaacgggg
aagtggggtattcttagcaagattcctctgatgcctcgaatgttttccgacgtttactcc
ttcagctcgacacatttcgaggctggagatgaagctgcgataggagggatacctttctcg
gagagcactgtcctaggaacatcccggccaccaaagggtattattggatggatcggcgat
gacagcctggtggtcataggcgcaggacacgacgcacgatgggagaagtttgttatcgtc
gatggcgaagatggaaagcgacactgcgttagggaaggatggaaacggtacttgggtaac
acatga
>Fp21r
atgaacgtgcgaccacccatcgaggcttcaagctctgaggctgtcttgtctgtttccttc
aacaatgatgcgagttgtttctctgtcggccttgattccggtatttgtgtctttcatacc
aaatcctgccttctcaaagcctcaagagatttcaatgccggcatcagccttgttcagatg
atgggcacgactaattacctggctctagtcggcggtggcaggtcgcctaagtttgctatg
aacaaagccataatatgggacgacatgaaaggcaaggttgctctggaaatcacgactctc
acagcagtacgcggcgttcaactgggcagggaacgtatcgccgttgtcttgcagaacagc
gtccgggtctactcctttactaaacatccagatctacttcatatatacgaaactgcggac
aaccttgcaggcctatgctgtctctcggacaagaagcttgcttttcctggtcgaactgct
ggacaaatacaactcgtcgagttagcgactggtaacgtcagcattattccagcccattct
tctgcgctaaaggcaattgctttgagtccggatggagaacttctagccagcgcaagcgaa
aaaggtactctcatccgtgtctattccacaagcaactgtgcaaaacttgccgagcttcgc
cgaggtatcgaccctgctactatattctcccttgccttttctcactgcggtactatgctc
gcctgcacttcggacaaatctactctacacgtattcgatgtgcctcatccgcgaaagcca
gggatgaacagaagtcaacagattggtactcccggagctgatgccggggatggaacgggg
aagtggggtattcttagcaagattcctctgatgcctcgaatgttttccgacgtttactcc
ttcagctcgacacatttcgaggctggagatgaagctgcgataggagggatacctttctcg
gagagcactgtcctaggaacatcccggccaccaaagggtattattggatggatcggcgat
gacagcctggtggtcataggcgcaggacacgacgcacgatgggagaagtttgttatcgtc
gatggcgaagatggaaagcgacactgcgttagggaaggatggaaacggtacttgggtaac
acatga
>Fp24r
atgaacgtgcgaccacccatcgaggcttcaagctctgaggctgtcttgtctgtttccttc
aacaatgatgcgagttgtttctctgtcggccttgattccggtatttgtgtctttcatacc
aaatcctgccttctcaaagcctcaagagatttcaatgccggcatcagccttgttcagatg
atgggcacgactaattacctggctctagtcggcggtggcaggtcgcctaagtttgctatg
aacaaagccataatatgggacgacatgaaaggcaaggttgctctggaaatcacgactctc
acagcagtacgcggcgttcaactgggcagggaacgtatcgccgttgtcttgcagaacagc
gtccgggtctactcctttactaaacatccagatctacttcatatatacgaaactgcggac
aaccttgcaggcctatgctgtctctcggacaagaagcttgcttttcctggtcgaactgct
ggacaaatacaactcgtcgagttagcgactggtaacgtcagcattattccagcccattct
tctgcgctaaaggcaattgctttgagtccggatggagaacttctagccagcgcaagcgaa
aaaggtactctcatccgtgtctattccacaagcaactgtgcaaaacttgccgagcttcgc
cgaggtatcgaccctgctactatattctcccttgccttttctcactgcggtactatgctc
gcctgcacttcggacaaatctactctacacgtattcgatgtgcctcatccgcgaaagcca
gggatgaacagaagtcaacagattggtactcccggagctgatgccggggatggaacgggg
aagtggggtattcttagcaagattcctctgatgcctcgaatgttttccgacgtttactcc
ttcagctcgacacatttcgaggctggagatgaagctgcgataggagggatacctttctcg
gagagcactgtcctaggaacatcccggccaccaaagggtattattggatggatcggcgat
gacagcctggtggtcataggcgcaggacacgacgcacgatgggagaagtttgttatcgtc
gatggcgaagatggaaagcgacactgcgttagggaaggatggaaacggtacttgggtaac
acatga
>Fp2516
atgaacgtgcgaccacccatcgaggcttcaagctctgaggctgtcttgtctgtttccttc
aacaatgatgcgagttgtttctctgtcggccttgattccggtatttgtgtctttcatacc
aaatcctgccttctcaaagcctcaagagatttcaatgccggcatcggccttgttcagatg
atgggcacgactaattacctggctctagtcggcggtggcaggtcgcctaagtttgctatg
aacaaagccataatatgggacgacatgaaaggcaaggttgctctggaaatcacgactctc
acagcagtacgcggcgttcaactgggcagggaacgtatcgccgttgtcttgcagaacagc
gtccgggtctactcctttactaaacatccagatctacttcatatatacgaaactgcggac
aaccttgcaggcctatgctgtctctcggacaagaagcttgcttttcctggtcgaactgct
ggacaaatacaactcgtcgagttagcgactggtaacgtcagcattattccagcccattct
tctgcgctaaaggcaattgctttgagtccggatggagaacttctagccagcgcaagcgaa
aaaggtactctcatccgtgtctattccacaagcaactgtgcaaaacttgccgagcttcgc
cgaggtatcgaccctgctactatattctcccttgccttttctcactgcggtactatgctc
gcctgcacttcggacaaatctactctacacgtattcgatgtgcctcatccgcgaaagcca
gggatgaacagaagtcaacagattggtactcccggagctgatgccggagatggaacgggg
aagtggggtattcttagcaagattcctctgatgcctcgaatgttttccgacgtttactcc
ttcagctcgacacatttcgaggctggagatgaagctgcgataggagggatacctttctcg
gagagcactgtcctaggaacatcccggccaccaaagggtattattggttggatcggcgat
gacagcctggtggtcataggcgcaggacacgacgcacgatgggagaagtttgttatcgtc
gatggcgaagatggaaagcgacactgtgttagggaaggatggaaacggtacttgggtaac
acatga
>Fp26r
atgaacgtgcgaccacccatcgaggcttcaagctctgaggctgtcttgtctgtttccttc
aacaatgatgcgagttgtttctctgtcggccttgattccggtatttgtgtctttcatacc
aaatcctgccttctcaaagcctcaagagatttcaatgccggcatcagccttgttcagatg
atgggcacgactaattacctggctctagtcggcggtggcaggtcgcctaagtttgctatg
aacaaagccataatatgggacgacatgaaaggcaaggttgctctggaaatcacgactctc
acagcagtacgcggcgttcaactgggcagggaacgtatcgccgttgtcttgcagaacagc
gtccgggtctactcctttactaaacatccagatctacttcatatatacgaaactgcggac
aaccttgcaggcctatgctgtctctcggacaagaagcttgcttttcctggtcgaactgct
ggacaaatacaactcgtcgagttagcgactggtaacgtcagcattattccagcccattct
tctgcgctaaaggcaattgctttgagtccggatggagaacttctagccagcgcaagcgaa
aaaggtactctcatccgtgtctattccacaagcaactgtgcaaaacttgccgagcttcgc
cgaggtatcgcccctgctactatattctcccttgccttttctcactgcggtactatgctc
gcctgcacttcggacaaatctactctacacgtattcgatgtgcctcatccgcgaaagcca
gggatgaacagaagtcaacagattggtactcccggagctgatgccggggatggaacgggg
aagtggggtattcttagcaagattcctctgatgcctcgaatgttttccgacgtttactcc
ttcagctcgacacatttcgaggctggagatgaagctgcgataggagggatacctttctcg
gagagcactgtcctaggaacatcccggccaccaaagggtattattggatggatcggcgat
gacagcctggtggtcataggcgcaggacacgacgcacgatgggagaagtttgttatcgtc
gatggcgaagatggaaagcgacactgcgttagggaaggatggaaacggtacttgggtaac
acatga
>Fp33
atgaacgtgcgaccacccatcgaggcttcaagctctgaggctgtcttgtctgtttccttc
aacaatgatgcgagttgtttctctgtcggccttgattccggtatttgtgtctttcatacc
aaatcctgccttctcaaagcctcaagagatttcaatgccggcatcagccttgttcagatg
atgggcacgactaattacctggctctagtcggcggtggcaggtcgcctaagtttgctatg
aacaaagccataatatgggacgacatgaaaggcaaggttgctctggaaatcacgactctc
acagcagtacgcggcgttcaactgggcagggaacgtatcgccgttgtcttgcagaacagc
gtccgggtctactcctttactaaacatccagatctacttcatatatacgaaactgcggac
aaccttgcaggcctatgctgtctctcggacaagaagcttgcttttcctggtcgaactgct
ggacaaatacaactcgtcgagttagcgactggtaacgtcagcattattccagcccattct
tctgcgctaaaggcaattgctttgagtccggatggagaacttctagccagcgcaagcgaa
aaaggtactctcatccgtgtctattccacaagcaactgtgcaaaacttgccgagcttcgc
cgaggtatcgaccctgctactatattctcccttgccttttctcactgcggtactatgctc
gcctgcacttcggacaaatctactctacacgtattcgatgtgcctcatccgcgaaagcca
gggatgaacagaagtcaacagattggtactcccggagctgatgccggggatggaacgggg
aagtggggtattcttagcaagattcctctgatgcctcgaatgttttccgacgtttactcc
ttcagctcgacacatttcgaggctggagatgaagctgcgataggagggatacctttctcg
gagagcactgtcctaggaacatcccggccaccaaagggtattattggatggatcggcgat
gacagcctggtggtcataggcgcaggacacgacgcacgatgggagaagtttgttatcgtc
gatggcgaagatggaaagcgacactgcgttagggaaggatggaaacggtacttgggtaac
acatga
>Fp34
atgaacgtgcgaccacccatcgaggcttcaagctctgaggctgtcttgtctgtttccttc
aacaatgatgcgagttgtttctctgtcggccttgattccggtatttgtgtctttcatacc
aaatcctgccttctcaaagcctcaagagatttcaatgccggcatcggccttgttcagatg
atgggcacgactaattacctggctctagtcggcggtggcaggtcgcctaagtttgctatg
aacaaagccataatatgggacgacatgaaaggcaaggttgctctggaaatcacgactctc
acagcagtacgcggcgttcaactgggcagggaacgtatcgccgttgtcttgcagaacagc
gtccgggtctactcctttactaaacatccagatctacttcatatatacgaaactgcggac
aaccttgcaggcctatgctgtctctcggacaagaagcttgcttttcctggtcgaactgct
ggacaaatacaactcgtcgagttagcgactggtaacgtcagcattattccagcccattct
tctgcgctaaaggcaattgctttgagtccggatggagaacttctagccagcgcaagcgaa
aaaggcactctcatccgtgtctattccacaagcaactgtgcaaaacttgccgagcttcgc
cgaggtatcgaccctgctactatattctcccttgccttttctcactgcggtactatgctc
gcctgcacttcggacaaatctactctacacgtattcgatgtgcctcatccgcgaaagcca
gggatgaacagaagtcaacagattggtactcccggagctgatgccggagatggaacgggg
aagtggggtattcttagcaagattcctctgatgcctcgaatgttttccgacgtttactcc
ttcagctcgacacatttcgaggctggagatgaagctgcgataggagggatacctttctcg
gagagcactgtcctaggaacatcccggccaccaaagggtattattggatggatcggcgat
gacagcctggtggtcataggcgcaggacacgacgcacgatgggagaagtttgttatcgtc
gatggcgaagatggaaagcgacactgcgttagggaaggatggaaacggtacttgggtaac
acatga
>Fp35
atgaacgtgcgaccacccatcgaggcttcaagctctgaggctgtcttgtctgtttccttc
aacaatgatgcgagttgtttctctgtcggccttgattccggtatttgtgtctttcatacc
aaatcctgccttctcaaagcctcaagagatttcaatgccggcatcggccttgttcagatg
atgggcacgactaattacctggctctagtcggcggtggcaggtcgcctaagtttgctatg
aacaaagccataatatgggacgacatgaaaggcaaggttgctctggaaatcacgactctc
acagcagtacgcggcgttcaactgggcagggaacgtatcgccgttgtcttgcagaacagc
gtccgggtctactcctttactaaacatccagatctacttcatatatacgaaactgcggac
aaccttgcaggcctatgctgtctctcggacaagaagcttgcttttcctggtcgaactgct
ggacaaatacaactcgtcgagttagcgactggtaacgtcagcattattccagcccattct
tctgcgctaaaggcaattgctttgagtccggatggagaacttctagccagcgcaagcgaa
aaaggtactctcatccgtgtctattccacaagcaactgtgcaaaacttgccgagcttcgc
cgaggtatcgaccctgctactatattctcccttgccttttctcactgcggtactatgctc
gcctgcacttcggacaaatctactctacacgtattcgatgtgcctcatccgcgaaagcca
gggatgaacagaagtcaacagattggtactcccggagctgatgccggggatggaacgggg
aagtggggtattcttagcaagattcctctgatgcctcgaatgttttccgacgtttactcc
ttcagctcgacacatttcgaggctggagatgaagctgcgataggagggatacctttctcg
gagagcactgtcctaggaacatcccggccaccaaagggtattattggatggatcggcgat
gacagcctggtggtcataggcgcaggacacgacgcacgatgggagaagtttgttatcgtc
gatggcgaagatggaaagcgacactgcgttagggaaggatggaaacggtacttgggtaac
acatga
>Fp38
atgaacgtgcgaccacccatcgaggcttcaagctctgaggctgtcttgtctgtttccttc
aacaatgatgcgagttgtttctctgtcggccttgattccggtatttgtgtctttcatacc
aaatcctgccttctcaaagcctcaagagatttcaatgccggcatcggccttgttcagatg
atgggcacgactaattacctggctctagtcggcggtggcaggtcgcctaagtttgctatg
aacaaagccataatatgggacgacatgaaaggcaaggttgctctggaaatcacgactctc
acagcagtacgcggcgttcaactgggcagggaacgtatcgccgttgtcttgcagaacagc
gtccgggtctactcctttactaaacatccagatctacttcatatatacgaaactgcggac
aaccttgcaggcctatgctgtctctcggacaagaagcttgcttttcctggtcgaactgct
ggacaaatacaactcgtcgagttagcgactggtaacgtcagcattattccagcccattct
tctgcgctaaaggcaattgctttgagtccggatggagaacttctagccagcgcaagcgaa
aaaggtactctcatccgtgtctattccacaagcaactgtgcaaaacttgccgagcttcgc
cgaggtatcgaccctgctactatattctcccttgccttttctcactgcggtactatgctc
gcctgcacttcggacaaatctactctacacgtattcgatgtgcctcatccgcgaaagcca
gggatgaacagaagtcaacagattggtactcccggagctgatgccggggatggaacgggg
aagtggggtattcttagcaagattcctctgatgcctcgaatgttttccgacgtttactcc
ttcagctcgacacatttcgaggctggagatgaagctgcgataggagggatacctttctcg
gagagcactgtcctaggaacatcccggccaccaaagggtattattggatggatcggcgat
gacagcctggtggtcataggcgcaggacacgacgcacgatgggagaagtttgttatcgtc
gatggcgaagatggaaagcgacactgcgttagggaaggatggaaacggtacttgggtaac
acatga
>Fp39
atgaacgtgcgaccacccatcgaggcttcaagctctgaggctgtcttgtctgtttccttc
aacaatgatgcgagttgtttctctgtcggccttgattccggtatttgtgtctttcatacc
aaatcctgccttctcaaagcctcaagagatttcaatgccggcatcggccttgttcagatg
atgggcacgactaattacctggctctagtcggcggtggcaggtcgcctaagtttgctatg
aacaaagccataatatgggacgacatgaaaggcaaggttgctctggaaatcacgactctc
acagcagtacgcggcgttcaactgggcagggaacgtatcgccgttgtcttgcagaacagc
gtccgggtctactcctttactaaacatccagatctacttcatatatacgaaactgcggac
aaccttgcaggcctatgctgtctctcggacaagaagcttgcttttcctggtcgaactgct
ggacaaatacaactcgtcgagttagcgactggtaacgtcagcattattccagcccattct
tctgcgctaaaggcaattgctttgagtccggatggagaacttctagccagcgcaagcgaa
aaaggtactctcatccgtgtctattccacaagcaactgtgcaaaacttgccgagcttcgc
cgaggtatcgaccctgctactatattctcccttgccttttctcactgcggtactatgctc
gcctgcacttcggacaaatctactctacacgtattcgatgtgcctcatccgcgaaagcca
gggatgaacagaagtcaacagattggtactcccggagctgatgccggagatggaacgggg
aagtggggtattcttagcaagattcctctgatgcctcgaatgttttccgacgtttactcc
ttcagctcgacacatttcgaggctggagatgaagctgcgataggagggatacctttctcg
gagagcactgtcctaggaacatcccggccaccaaagggtattattggttggatcggcgat
gacagcctggtggtcataggcgcaggacacgacgcacgatgggagaagtttgttatcgtc
gatggcgaagatggaaagcgacactgtgttagggaaggatggaaacggtacttgggtaac
acatga
>Fp42
atgaacgtgcgaccacccatcgaggcttcaagctctgaggctgtcttgtctgtttccttc
aacaatgatgcgagttgtttctctgtcggccttgattccggtatttgtgtctttcatacc
aaatcctgccttctcaaagcctcaagagatttcaatgccggcatcagccttgttcagatg
atgggcacgactaattacctggctctagtcggcggtggcaggtcgcctaagtttgctatg
aacaaagccataatatgggacgacatgaaaggcaaggttgctctggaaatcacgactctc
acagcagtacgcggcgttcaactgggcagggaacgtatcgccgttgtcttgcagaacagc
gtccgggtctactcctttactaaacatccagatctacttcatatatacgaaactgcggac
aaccttgcaggcctatgctgtctctcggacaagaagcttgcttttcctggtcgaactgct
ggacaaatacaactcgtcgagttagcgactggtaacgtcagcattattccagcccattct
tctgcgctaaaggcaattgctttgagtccggatggagaacttctagccagcgcaagcgaa
aaaggtactctcatccgtgtctattccacaagcaactgtgcaaaacttgccgagcttcgc
cgaggtatcgaccctgctactatattctcccttgccttttctcactgcggtactatgctc
gcctgcacttcggacaaatctactctacacgtattcgatgtgcctcatccgcgaaagcca
gggatgaacagaagtcaacagattggtactcccggagctgatgccggggatggaacgggg
aagtggggtattcttagcaagattcctctgatgcctcgaatgttttccgacgtttactcc
ttcagctcgacacatttcgaggctggagatgaagctgcgataggagggatacctttctcg
gagagcactgtcctaggaacatcccggccaccaaagggtattattggatggatcggcgat
gacagcctggtggtcataggcgcaggacacgacgcacgatgggagaagtttgttatcgtc
gatggcgaagatggaaagcgacactgcgttagggaaggatggaaacggtacttgggtaac
acatga
>Fp44
atgaacgtgcgaccacccatcgaggcttcaagctctgaggctgtcttgtctgtttccttc
aacaatgatgcgagttgtttctctgtcggccttgattccggtatttgtgtctttcatacc
aaatcctgccttctcaaagcctcaagagatttcaatgccggcatcggccttgttcagatg
atgggcacgactaattacctggctctagtcggcggtggcaggtcgcctaagtttgctatg
aacaaagccataatatgggacgacatgaaaggcaaggttgctctggaaatcacgactctc
acagcagtacgcggcgttcaactgggcagggaacgtatcgccgttgtcttgcagaacagc
gtccgggtctactcctttactaaacatccagatctacttcatatatacgaaactgcggac
aaccttgcaggcctatgctgtctctcggacaagaagcttgcttttcctggtcgaactgct
ggacaaatacaactcgtcgagttagcgactggtaacgtcagcattattccagcccattct
tctgcgctaaaggcaattgctttgagtccggatggagaacttctagccagcgcaagcgaa
aaaggtactctcatccgtgtctattccacaagcaactgtgcaaaacttgccgagcttcgc
cgaggtatcgaccctgctactatattctcccttgccttttctcactgcggtactatgctc
gcctgcacttcggacaaatctactctacacgtattcgatgtgcctcatccgcgaaagcca
gggatgaacagaagtcaacagattggtactcccggagctgatgccggagatggaacgggg
aagtggggtattcttagcaagattcctctgatgcctcgaatgttttccgacgtttactcc
ttcagctcgacacatttcgaggctggagatgaagctgcgataggagggatacctttctcg
gagagcactgtcctaggaacatcccggccaccaaagggtattattggttggatcggcgat
gacagcctggtggtcataggcgcaggacacgacgcacgatgggagaagtttgttatcgtc
gatggcgaagatggaaagcgacactgtgttagggaaggatggaaacggtacttgggtaac
acatga
>Fp49
atgaacgtgcgaccacccatcgaggcttcaagctctgaggctgtcttgtctgtttccttc
aacaatgatgcgagttgtttctctgtcggccttgattccggtatttgtgtctttcatacc
aaatcctgccttctcaaagcctcaagagatttcaatgccggcatcagccttgttcagatg
atgggcacgactaattacctggctctagtcggcggtggcaggtcgcctaagtttgctatg
aacaaagccataatatgggacgacatgaaaggcaaggttgctctggaaatcacgactctc
acagcagtacgcggcgttcaactgggcagggaacgtatcgccgttgtcttgcagaacagc
gtccgggtctactcctttactaaacatccagatctacttcatatatacgaaactgcggac
aaccttgcaggcctatgctgtctctcggacaagaagcttgcttttcctggtcgaactgct
ggacaaatacaactcgtcgagttagcgactggtaacgtcagcattattccagcccattct
tctgcgctaaaggcaattgctttgagtccggatggagaacttctagccagcgcaagcgaa
aaaggtactctcatccgtgtctattccacaagcaactgtgcaaaacttgccgagcttcgc
cgaggtatcgaccctgctactatattctcccttgccttttctcactgcggtactatgctc
gcctgcacttcggacaaatctactctacacgtattcgatgtgcctcatccgcgaaagcca
gggatgaacagaagtcaacagattggtactcccggagctgatgccggggatggaacgggg
aagtggggtattcttagcaagattcctctgatgcctcgaatgttttccgacgtttactcc
ttcagctcgacacatttcgaggctggagatgaagctgcgataggagggatacctttctcg
gagagcactgtcctaggaacatcccggccaccaaagggtattattggatggatcggcgat
gacagcctggtggtcataggcgcaggacacgacgcacgatgggagaagtttgttatcgtc
gatggcgaagatggaaagcgacactgcgttagggaaggatggaaacggtacttgggtaac
acatga
>Fp50
atgaacgtgcgaccacccatcgaggcttcaagctctgaggctgtcttgtctgtttccttc
aacaatgatgcgagttgtttctctgtcggccttgattccggtatttgtgtctttcatacc
aaatcctgccttctcaaagcctcaagagatttcaatgccggcatcggccttgttcagatg
atgggcacgactaattacctggctctagtcggcggtggcaggtcgcctaagtttgctatg
aacaaagccataatatgggacgacatgaaaggcaaggttgctctggaaatcacgactctc
acagcagtacgcggcgttcaactgggcagggaacgtatcgccgttgtcttgcagaacagc
gtccgggtctactcctttactaaacatccagatctacttcatatatacgaaactgcggac
aaccttgcaggcctatgctgtctctcggacaagaagcttgcttttcctggtcgaactgct
ggacaaatacaactcgtcgagttagcgactggtaacgtcagcattattccagcccattct
tctgcgctaaaggcaattgctttgagtccggatggagaacttctagccagcgcaagcgaa
aaaggtactctcatccgtgtctattccacaagcaactgtgcaaaacttgccgagcttcgc
cgaggtatcgaccctgctactatattctcccttgccttttctcactgcggtactatgctc
gcctgcacttcggacaaatctactctacacgtattcgatgtgcctcatccgcgaaagcca
gggatgaacagaagtcaacagattggtactcccggagctgatgccggagatggaacgggg
aagtggggtattcttagcaagattcctctgatgcctcgaatgttttccgacgtttactcc
ttcagctcgacacatttcgaggctggagatgaagctgcgataggagggatacctttctcg
gagagcactgtcctaggaacatcccggccaccaaagggtattattggttggatcggcgat
gacagcctggtggtcataggcgcaggacacgacgcacgatgggagaagtttgttatcgtc
gatggcgaagatggaaagcgacactgtgttagggaaggatggaaacggtacttgggtaac
acatga
>Fp51
atgaacgtgcgaccacccatcgaggcttcaagctctgaggctgtcttgtctgtttccttc
aacaatgatgcgagttgtttctctgtcggccttgattccggtatttgtgtctttcatacc
aaatcctgccttctcaaagcctcaagagatttcaatgccggcatcggccttgttcagatg
atgggcacgactaattacctggctctagtcggcggtggcaggtcgcctaagtttgctatg
aacaaagccataatatgggacgacatgaaaggcaaggttgctctggaaatcacgactctc
acagcagtacgcggcgttcaactgggcagggaacgtatcgccgttgtcttgcagaacagc
gtccgggtctactcctttactaaacatccagatctacttcatatatacgaaactgcggac
aaccttgcaggcctatgctgtctctcggacaagaagcttgcttttcctggtcgaactgct
ggacaaatacaactcgtcgagttagcgactggtaacgtcagcattattccagcccattct
tctgcgctaaaggcaattgctttgagtccggatggagaacttctagccagcgcaagcgaa
aaaggtactctcatccgtgtctattccacaagcaactgtgcaaaacttgccgagcttcgc
cgaggtatcgaccctgctactatattctcccttgccttttctcactgcggtactatgctc
gcctgcacttcggacaaatctactctacacgtattcgatgtgcctcatccgcgaaagcca
gggatgaacagaagtcaacagattggtactcccggagctgatgccggagatggaacgggg
aagtggggtattcttagcaagattcctctgatgcctcgaatgttttccgacgtttactcc
ttcagctcgacacatttcgaggctggagatgaagctgcgataggagggatacctttctcg
gagagcactgtcctaggaacatcccggccaccaaagggtattattggttggatcggcgat
gacagcctggtggtcataggcgcaggacacgacgcacgatgggagaagtttgttatcgtc
gatggcgaagatggaaagcgacactgtgttagggaaggatggaaacggtacttgggtaac
acatga
>Fp59
atgaacgtgcgaccacccatcgaggcttcaagctctgaggctgtcttgtctgtttccttc
aacaatgatgcgagttgtttctctgtcggccttgattccggtatttgtgtctttcatacc
aaatcctgccttctcaaagcctcaagagatttcaatgccggcatcagccttgttcagatg
atgggcacgactaattacctggctctagtcggcggtggcaggtcgcctaagtttgctatg
aacaaagccataatatgggacgacatgaaaggcaaggttgctctggaaatcacgactctc
acagcagtacgcggcgttcaactgggcagggaacgtatcgccgttgtcttgcagaacagc
gtccgggtctactcctttactaaacatccagatctacttcatatatacgaaactgcggac
aaccttgcaggcctatgctgtctctcggacaagaagcttgcttttcctggtcgaactgct
ggacaaatacaactcgtcgagttagcgactggtaacgtcagcattattccagcccattct
tctgcgctaaaggcaattgctttgagtccggatggagaacttctagccagcgcaagcgaa
aaaggtactctcatccgtgtctattccacaagcaactgtgcaaaacttgccgagcttcgc
cgaggtatcgaccctgctactatattctcccttgccttttctcactgcggtactatgctc
gcctgcacttcggacaaatctactctacacgtattcgatgtgcctcatccgcgaaagcca
gggatgaacagaagtcaacagattggtactcccggagctgatgccggggatggaacgggg
aagtggggtattcttagcaagattcctctgatgcctcgaatgttttccgacgtttactcc
ttcagctcgacacatttcgaggctggagatgaagctgcgataggagggatacctttctcg
gagagcactgtcctaggaacatcccggccaccaaagggtattattggatggatcggcgat
gacagcctggtggtcataggcgcaggacacgacgcacgatgggagaagtttgttatcgtc
gatggcgaagatggaaagcgacactgcgttagggaaggatggaaacggtacttgggtaac
acatga
>Fp63
atgaacgtgcgaccacccatcgaggcttcaagctctgaggctgtcttgtctgtttccttc
aacaatgatgcgagttgtttctctgtcggccttgattccggtatttgtgtctttcatacc
aaatcctgccttctcaaagcctcaagagatttcaatgccggcatcggccttgttcagatg
atgggcacgactaattacctggctctagtcggcggtggcaggtcgcctaagtttgctatg
aacaaagccataatatgggacgacatgaaaggcaaggttgctctggaaatcacgactctc
acagcagtacgcggcgttcaactgggcagggaacgtatcgccgttgtcttgcagaacagc
gtccgggtctactcctttactaaacatccagatctacttcatatatacgaaactgcggac
aaccttgcaggcctatgctgtctctcggacaagaagcttgcttttcctggtcgaactgct
ggacaaatacaactcgtcgagttagcgactggtaacgtcagcattattccagcccattct
tctgcgctaaaggcaattgctttgagtccggatggagaacttctagccagcgcaagcgaa
aaaggtactctcatccgtgtctattccacaagcaactgtgcaaaacttgccgagcttcgc
cgaggtatcgaccctgctactatattctcccttgccttttctcactgcggtactatgctc
gcctgcacttcggacaaatctactctacacgtattcgatgtgcctcatccgcgaaagcca
gggatgaacagaagtcaacagattggtactcccggagctgatgccggggatggaacgggg
aagtggggtattcttagcaagattcctctgatgcctcgaatgttttccgacgtttactcc
ttcagctcgacacatttcgaggctggagatgaagctgcgataggagggatacctttctcg
gagagcactgtcctaggaacatcccggccaccaaagggtattattggatggatcggcgat
gacagcctggtggtcataggcgcaggacacgacgcacgatgggagaagtttgttatcgtc
gatggcgaagatggaaagcgacactgcgttagggaaggatggaaacggtacttgggtaac
acatga
>Fp65
atgaacgtgcgaccacccatcgaggcttcaagctctgaggctgtcttgtctgtttccttc
aacaatgatgcgagttgtttctctgtcggccttgattccggtatttgtgtctttcatacc
aaatcctgccttctcaaagcctcaagagatttcaatgccggcatcggccttgttcagatg
atgggcacgactaattacctggctctagtcggcggtggcaggtcgcctaagtttgctatg
aacaaagccataatatgggacgacatgaaaggcaaggttgctctggaaatcacgactctc
acagcagtacgcggcgttcaactgggcagggaacgtatcgccgttgtcttgcagaacagc
gtccgggtctactcctttactaaacatccagatctacttcatatatacgaaactgcggac
aaccttgcaggcctatgctgtctctcggacaagaagcttgcttttcctggtcgaactgct
ggacaaatacaactcgtcgagttagcgactggtaacgtcagcattattccagcccattct
tctgcgctaaaggcaattgctttgagtccggatggagaacttctagccagcgcaagcgaa
aaaggtactctcatccgtgtctattccacaagcaactgtgcaaaacttgccgagcttcgc
cgaggtatcgaccctgctactatattctcccttgccttttctcactgcggtactatgctc
gcctgcacttcggacaaatctactctacacgtattcgatgtgcctcatccgcgaaagcca
gggatgaacagaagtcaacagattggtactcccggagctgatgccggggatggaacgggg
aagtggggtattcttagcaagattcctctgatgcctcgaatgttttccgacgtttactcc
ttcagctcgacacatttcgaggctggagatgaagctgcgataggagggatacctttctcg
gagagcactgtcctaggaacatcccggccaccaaagggtattattggatggatcggcgat
gacagcctggtggtcataggcgcaggacacgacgcacgatgggagaagtttgttatcgtc
gatggcgaagatggaaagcgacactgcgttagggaaggatggaaacggtacttgggtaac
acatga
>Fp66
atgaacgtgcgaccacccatcgaggcttcaagctctgaggctgtcttgtctgtttccttc
aacaatgatgcgagttgtttctctgtcggccttgattccggtatttgtgtctttcatacc
aaatcctgccttctcaaagcctcaagagatttcaatgccggcatcggccttgttcagatg
atgggcacgactaattacctggctctagtcggcggtggcaggtcgcctaagtttgctatg
aacaaagccataatatgggacgacatgaaaggcaaggttgctctggaaatcacgactctc
acagcagtacgcggcgttcaactgggcagggaacgtatcgccgttgtcttgcagaacagc
gtccgggtctactcctttactaaacatccagatctacttcatatatacgaaactgcggac
aaccttgcaggcctatgctgtctctcggacaagaagcttgcttttcctggtcgaactgct
ggacaaatacaactcgtcgagttagcgactggtaacgtcagcattattccagcccattct
tctgcgctaaaggcaattgctttgagtccggatggagaacttctagccagcgcaagcgaa
aaaggtactctcatccgtgtctattccacaagcaactgtgcaaaacttgccgagcttcgc
cgaggtatcgaccctgctactatattctcccttgccttttctcactgcggtactatgctc
gcctgcacttcggacaaatctactctacacgtattcgatgtgcctcatccgcgaaagcca
gggatgaacagaagtcaacagattggtactcccggagctgatgccggggatggaacgggg
aagtggggtattcttagcaagattcctctgatgcctcgaatgttttccgacgtttactcc
ttcagctcgacacatttcgaggctggagatgaagctgcgataggagggatacctttctcg
gagagcactgtcctaggaacatcccggccaccaaagggtattattggatggatcggcgat
gacagcctggtggtcataggcgcaggacacgacgcacgatgggagaagtttgttatcgtc
gatggcgaagatggaaagcgacactgcgttagggaaggatggaaacggtacttgggtaac
acatga
>Fp72
atgaacgtgcgaccacccatcgaggcttcaagctctgaggctgtcttgtctgtttccttc
aacaatgatgcgagttgtttctctgtcggccttgattccggtatttgtgtctttcatacc
aaatcctgccttctcaaagcctcaagagatttcaatgccggcatcggccttgttcagatg
atgggcacgactaattacctggctctagtcggcggtggcaggtcgcctaagtttgctatg
aacaaagccataatatgggacgacatgaaaggcaaggttgctctggaaatcacgactctc
acagcagtacgcggcgttcaactgggcagggaacgtatcgccgttgtcttgcagaacagc
gtccgggtctactcctttactaaacatccagatctacttcatatatacgaaactgcggac
aaccttgcaggcctatgctgtctctcggacaagaagcttgcttttcctggtcgaactgct
ggacaaatacaactcgtcgagttagcgactggtaacgtcagcattattccagcccattct
tctgcgctaaaggcaattgctttgagtccggatggagaacttctagccagcgcaagcgaa
aaaggtactctcatccgtgtctattccacaagcaactgtgcaaaacttgccgagcttcgc
cgaggtatcgaccctgctactatattctcccttgccttttctcactgcggtactatgctc
gcctgcacttcggacaaatctactctacacgtattcgatgtgcctcatccgcgaaagcca
gggatgaacagaagtcaacagattggtactcccggagctgatgccggggatggaacgggg
aagtggggtattcttagcaagattcctctgatgcctcgaatgttttccgacgtttactcc
ttcagctcgacacatttcgaggctggagatgaagctgcgataggagggatacctttctcg
gagagcactgtcctaggaacatcccggccaccaaagggtattattggatggatcggcgat
gacagcctggtggtcataggcgcaggacacgacgcacgatgggagaagtttgttatcgtc
gatggcgaagatggaaagcgacactgcgttagggaaggatggaaacggtacttgggtaac
acatga
>Fp73
atgaacgtgcgaccacccatcgaggcttcaagctctgaggctgtcttgtctgtttccttc
aacaatgatgcgagttgtttctctgtcggccttgattccggtatttgtgtctttcatacc
aaatcctgccttctcaaagcctcaagagatttcaatgccggcatcggccttgttcagatg
atgggcacgactaattacctggctctagtcggcggtggcaggtcgcctaagtttgctatg
aacaaagccataatatgggacgacatgaaaggcaaggttgctctggaaatcacgactctc
acagcagtacgcggcgttcaactgggcagggaacgtatcgccgttgtcttgcagaacagc
gtccgggtctactcctttactaaacatccagatctacttcatatatacgaaactgcggac
aaccttgcaggcctatgctgtctctcggacaagaagcttgcttttcctggtcgaactgct
ggacaaatacaactcgtcgagttagcgactggtaacgtcagcattattccagcccattct
tctgcgctaaaggcaattgctttgagtccggatggagaacttctagccagcgcaagcgaa
aaaggcactctcatccgtgtctattccacaagcaactgtgcaaaacttgccgagcttcgc
cgaggtatcgaccctgctactatattctcccttgccttttctcactgcggtactatgctc
gcctgcacttcggacaaatctactctacacgtattcgatgtgcctcatccgcgaaagcca
gggatgaacagaagtcaacagattggtactcccggagctgatgccggagatggaacgggg
aagtggggtattcttagcaagattcctctgatgcctcgaatgttttccgacgtttactcc
ttcagctcgacacatttcgaggctggagatgaagctgcgataggagggatacctttctcg
gagagcactgtcctaggaacatcccggccaccaaagggtattattggatggatcggcgat
gacagcctggtggtcataggcgcaggacacgacgcacgatgggagaagtttgttatcgtc
gatggcgaagatggaaagcgacactgcgttagggaaggatggaaacggtacttgggtaac
acatga
>Fp76
atgaacgtgcgaccacccatcgaggcttcaagctctgaggctgtcttgtctgtttccttc
aacaatgatgcgagttgtttctctgtcggccttgattccggtatttgtgtctttcatacc
aaatcctgccttctcaaagcctcaagagatttcaatgccggcatcggccttgttcagatg
atgggcacgactaattacctggctctagtcggcggtggcaggtcgcctaagtttgctatg
aacaaagccataatatgggacgacatgaaaggcaaggttgctctggaaatcacgactctc
acagcagtacgcggcgttcaactgggcagggaacgtatcgccgttgtcttgcagaacagc
gtccgggtctactcctttactaaacatccagatctacttcatatatacgaaactgcggac
aaccttgcaggcctatgctgtctctcggacaagaagcttgcttttcctggtcgaactgct
ggacaaatacaactcgtcgagttagcgactggtaacgtcagcattattccagcccattct
tctgcgctaaaggcaattgctttgagtccggatggagaacttctagccagcgcaagcgaa
aaaggcactctcatccgtgtctattccacaagcaactgtgcaaaacttgccgagcttcgc
cgaggtatcgaccctgctactatattctcccttgccttttctcactgcggtactatgctc
gcctgcacttcggacaaatctactctacacgtattcgatgtgcctcatccgcgaaagcca
gggatgaacagaagtcaacagattggtactcccggagctgatgccggagatggaacgggg
aagtggggtattcttagcaagattcctctgatgcctcgaatgttttccgacgtttactcc
ttcagctcgacacatttcgaggctggagatgaagctgcgataggagggatacctttctcg
gagagcactgtcctaggaacatcccggccaccaaagggtattattggatggatcggcgat
gacagcctggtggtcataggcgcaggacacgacgcacgatgggagaagtttgttatcgtc
gatggcgaagatggaaagcgacactgcgttagggaaggatggaaacggtacttgggtaac
acatga
>Fp78
atgaacgtgcgaccacccatcgaggcttcaagctctgaggctgtcttgtctgtttccttc
aacaatgatgcgagttgtttctctgtcggccttgattccggtatttgtgtctttcatacc
aaatcctgccttctcaaagcctcaagagatttcaatgccggcatcagccttgttcagatg
atgggcacgactaattacctggctctagtcggcggtggcaggtcgcctaagtttgctatg
aacaaagccataatatgggacgacatgaaaggcaaggttgctctggaaatcacgactctc
acagcagtacgcggcgttcaactgggcagggaacgtatcgccgttgtcttgcagaacagc
gtccgggtctactcctttactaaacatccagatctacttcatatatacgaaactgcggac
aaccttgcaggcctatgctgtctctcggacaagaagcttgcttttcctggtcgaactgct
ggacaaatacaactcgtcgagttagcgactggtaacgtcagcattattccagcccattct
tctgcgctaaaggcaattgctttgagtccggatggagaacttctagccagcgcaagcgaa
aaaggtactctcatccgtgtctattccacaagcaactgtgcaaaacttgccgagcttcgc
cgaggtatcgaccctgctactatattctcccttgccttttctcactgcggtactatgctc
gcctgcacttcggacaaatctactctacacgtattcgatgtgcctcatccgcgaaagcca
gggatgaacagaagtcaacagattggtactcccggagctgatgccggggatggaacgggg
aagtggggtattcttagcaagattcctctgatgcctcgaatgttttccgacgtttactcc
ttcagctcgacacatttcgaggctggagatgaagctgcgataggagggatacctttctcg
gagagcactgtcctaggaacatcccggccaccaaagggtattattggatggatcggcgat
gacagcctggtggtcataggcgcaggacacgacgcacgatgggagaagtttgttatcgtc
gatggcgaagatggaaagcgacactgcgttagggaaggatggaaacggtacttgggtaac
acatga
>Fp81
atgaacgtgcgaccacccatcgaggcttcaagctctgaggctgtcttgtctgtttccttc
aacaatgatgcgagttgtttctctgtcggccttgattccggtatttgtgtctttcatacc
aaatcctgccttctcaaagcctcaagagatttcaatgccggcatcggccttgttcagatg
atgggcacgactaattacctggctctagtcggcggtggcaggtcgcctaagtttgctatg
aacaaagccataatatgggacgacatgaaaggcaaggttgctctggaaatcacgactctc
acagcagtacgcggcgttcaactgggcagggaacgtatcgccgttgtcttgcagaacagc
gtccgggtctactcctttactaaacatccagatctacttcatatatacgaaactgcggac
aaccttgcaggcctatgctgtctctcggacaagaagcttgcttttcctggtcgaactgct
ggacaaatacaactcgtcgagttagcgactggtaacgtcagcattattccagcccattct
tctgcgctaaaggcaattgctttgagtccggatggagaacttctagccagcgcaagcgaa
aaaggtactctcatccgtgtctattccacaagcaactgtgcaaaacttgccgagcttcgc
cgaggtatcgaccctgctactatattctcccttgccttttctcactgcggtactatgctc
gcctgcacttcggacaaatctactctacacgtattcgatgtgcctcatccgcgaaagcca
gggatgaacagaagtcaacagattggtactcccggagctgatgccggagatggaacgggg
aagtggggtattcttagcaagattcctctgatgcctcgaatgttttccgacgtttactcc
ttcagctcgacacatttcgaggctggagatgaagctgcgataggagggatacctttctcg
gagagcactgtcctaggaacatcccggccaccaaagggtattattggttggatcggcgat
gacagcctggtggtcataggcgcaggacacgacgcacgatgggagaagtttgttatcgtc
gatggcgaagatggaaagcgacactgtgttagggaaggatggaaacggtacttgggtaac
acatga
>Fp84
atgaacgtgcgaccacccatcgaggcttcaagctctgaggctgtcttgtctgtttccttc
aacaatgatgcgagttgtttctctgtcggccttgattccggtatttgtgtctttcatacc
aaatcctgccttctcaaagcctcaagagatttcaatgccggcatcggccttgttcagatg
atgggcacgactaattacctggctctagtcggcggtggcaggtcgcctaagtttgctatg
aacaaagccataatatgggacgacatgaaaggcaaggttgctctggaaatcacgactctc
acagcagtacgcggcgttcaactgggcagggaacgtatcgccgttgtcttgcagaacagc
gtccgggtctactcctttactaaacatccagatctacttcatatatacgaaactgcggac
aaccttgcaggcctatgctgtctctcggacaagaagcttgcttttcctggtcgaactgct
ggacaaatacaactcgtcgagttagcgactggtaacgtcagcattattccagcccattct
tctgcgctaaaggcaattgctttgagtccggatggagaacttctagccagcgcaagcgaa
aaaggtactctcatccgtgtctattccacaagcaactgtgcaaaacttgccgagcttcgc
cgaggtatcgaccctgctactatattctcccttgccttttctcactgcggtactatgctc
gcctgcacttcggacaaatctactctacacgtattcgatgtgcctcatccgcgaaagcca
gggatgaacagaagtcaacagattggtactcccggagctgatgccggggatggaacgggg
aagtggggtattcttagcaagattcctctgatgcctcgaatgttttccgacgtttactcc
ttcagctcgacacatttcgaggctggagatgaagctgcgataggagggatacctttctcg
gagagcactgtcctaggaacatcccggccaccaaagggtattattggatggatcggcgat
gacagcctggtggtcataggcgcaggacacgacgcacgatgggagaagtttgttatcgtc
gatggcgaagatggaaagcgacactgcgttagggaaggatggaaacggtacttgggtaac
acatga
>Fp86
atgaacgtgcgaccacccatcgaggcttcaagctctgaggctgtcttgtctgtttccttc
aacaatgatgcgagttgtttctctgtcggccttgattccggtatttgtgtctttcatacc
aaatcctgccttctcaaagcctcaagagatttcaatgccggcatcagccttgttcagatg
atgggcacgactaattacctggctctagtcggcggtggcaggtcgcctaagtttgctatg
aacaaagccataatatgggacgacatgaaaggcaaggttgctctggaaatcacgactctc
acagcagtacgcggcgttcaactgggcagggaacgtatcgccgttgtcttgcagaacagc
gtccgggtctactcctttactaaacatccagatctacttcatatatacgaaactgcggac
aaccttgcaggcctatgctgtctctcggacaagaagcttgcttttcctggtcgaactgct
ggacaaatacaactcgtcgagttagcgactggtaacgtcagcattattccagcccattct
tctgcgctaaaggcaattgctttgagtccggatggagaacttctagccagcgcaagcgaa
aaaggtactctcatccgtgtctattccacaagcaactgtgcaaaacttgccgagcttcgc
cgaggtatcgaccctgctactatattctcccttgccttttctcactgcggtactatgctc
gcctgcacttcggacaaatctactctacacgtattcgatgtgcctcatccgcgaaagcca
gggatgaacagaagtcaacagattggtactcccggagctgatgccggggatggaacgggg
aagtggggtattcttagcaagattcctctgatgcctcgaatgttttccgacgtttactcc
ttcagctcgacacatttcgaggctggagatgaagctgcgataggagggatacctttctcg
gagagcactgtcctaggaacatcccggccaccaaagggtattattggatggatcggcgat
gacagcctggtggtcataggcgcaggacacgacgcacgatgggagaagtttgttatcgtc
gatggcgaagatggaaagcgacactgcgttagggaaggatggaaacggtacttgggtaac
acatga
>Fvenenatum.busco
atgaacgtacgaccacccatcgatgtttcaggctccgaggctgtcttgtccgtttctttc
aacaatgatgcgagttgtttctctgtcggccttgattccggtatttgtgtctttcatacc
aaatcctgccttctcaaagcctcaagagatttcaatgccggcatcggcctcgttcaaatg
atgggcacgactaattacctggctctagtcggcggtggcaggtcgcccaagtttgcaatg
aacaaagctataatatgggacgatatgaaaggcaaggttgctctagaaatcacgactctc
acagcagtacgcggtgttcaactgggtagggaacgtatcgccgttgtcttgcagaacagc
gtccgggtctactccttcactaaacatccagatctacttcatatatacgaaactgcagac
aaccttgcaggcctgtgctgtctgtcggacaagaagctcgcatttcccggtcgaactgct
ggacaaatacaactcgtcgagttagcgactggtaacgtcagcattattccagcccattct
tctgcactaaaggcaattgctttgagcccggatggcgaacttctagccagcgcgagcgaa
aagggtactctcattcgtgtctattccacaagcaactgtgcaaagcttgccgagcttcgc
cgtggtatcgaccctgctactatcttctcccttgccttttctcactgtggtactatgctc
gcctgcacttcggacaaatccactctacatgtattcgatgtacctcatccgcgaaagtca
gggatgaaccgaagtcaacagattggtactcctggagctgatgctggagatggaacgggg
aagtggggtattcttagcaagattcctctgatgcctcgaatgttttccgacgtttactcc
ttcagctcgacgcatttcgaggctggagatgaagctgcgataggagggattcctttctcg
gagagcactgtcctaggaacatcccggccaccaaagggtataattgggtggatcggtaat
gacagtctggtggtcataggtgcaggacacgacgcacgatgggagaagtttgttatcata
gatggcgaagatggaaagcgacattgcgttagggaaggatggaaacggtacttgggtaac
acatga
