# Supplementary material for: Apicidin biosynthesis is linked to accessory chromosomes in Fusarium poae isolates
Source: BMC Genomics. 2021 Aug 4;22:591. doi: 10.1186/s12864-021-07617-y (PMC8340494; doi:10.1186/s12864-021-07617-y)
Supplement: Supplementary file 17 — Additional file 17. Compressed folder containing alignments for each of the 4141 orthologs used in BUSCO analysis. [file 12864_2021_7617_MOESM17_ESM.zip › Fven2_nt_MAFFT/2753at5125_nt.mafft.fasta]

>Fp105
atggacaacgcaagtattacatccgtagaggaacttcctccgcaacctggccgtactcta
ctcccttctccagtcgctcaagctgtcagtctagcaacacgctcgacatgccttgccatt
cgtctcagttcaagggccggttcatttggcctcagtgcagccaaagttacaactctatcc
tccctggagctcgctcgcggtatggtcgagactgtactaggccaagcaggaagggaaact
ctatcacgatcccagagcgatttgtcaattgctgaggctgaatccatcatcgagcgcagt
tttgagcatcttcataatgccatgtcccaggccgtcttttggacgactgcaggttttcag
tttacaaacacgaccttctccatggcatctgggatctctcaattacttctatcttccctt
gaccaagtattcggctcgaccgactcttctcgagccattgcaagcataataacgttgata
agacgagagttccacgatcccgcgactgggctcgatggggaaactatcggcatgacggat
ctagtccttggattatgcgctttggcatatttacagcggtggtcgtggaaaatggtagag
gaggaaaggaaacgacaggagtgcgaagagattgtgtgggatgttgttgtcctgaacgat
ggcgagcggatcgacatacaagatcgtgttccccgaaatccagtctttacaaaatcggcc
agcctgcctaccggaaacgacagtcccaacaagttccaaacagcagccattatccctacc
cgctcagggtctttccaaggcgaagaagaaattatcgaacatttgaaggatgagatggcc
aacaaactccctcccgacacttctgtatccatcttgaatgcagtgtcttctacacagacc
gtcaccatcaatgtcgatgggcctcgcccatttcctctacctttactaccaggcgcagag
atcatcgaagctaatgggttagataaccaagtcggaaagcgctatagtcaactacttgag
gatcctccagaagcctcaagttaccgtgttgtgtataagcttgaaagatccaggactggt
agcatgtccttctcaggatcgcgggatggcccaataactgacgttgacacgccacaagga
gagtcaccccctatggtaccagtcaaagaacctccccaagtaccaaagaaaccacggacg
tctgctgccaaatcacccccactacgatggtcaagacctactagggttactgacgacaca
ccaccccgaaactctccatcgactacaagcaaatctcgcagtaacggaacacgagatgag
aaagggagatcaccacgatcaaattcggcctcgccaccatcctcgcccattgagcctcag
acccctcagcgtgaagcaaatcagaaaagaccacgagcgcccatcaactcatcatatcct
cgtggcaaaaccagtggttcccgtgaaaccactataaccccgaagagaatactatcgaaa
agaaactcagacacttca---actcctactcagcagcctggcgacaaaaaggccggtctg
cggcaagctcttcgagaaggaagtcagtcgatttccaatatctggaccaaggactcgcca
cctacagatagcaaaaagaagccgcagccaaaagtttcaaataccgccaagttcagtagt
aagattatcagtaatccacgggctcatttggaccaacagcgcatcgaacaggctgagctt
attccacgcagctcttcgaggacaggctatgtctctgttcatgagcgccggcggaactct
atggtatctcagacagatgcatattcttttcgatcacgatgtgccaccccaacctatcca
ccgagtgtttccctgagcggcccggcgtctgatccgacggggggtcagcattcgtcaaat
gatggcctgcttgtacctcctccaatctctatcagtcatcgtaggatcattcgcaaaagc
cccagtctttggagcatggcttcaaatgactcgcagtcgtcggtagtactttcatactac
caccagaagagcgcctatacagcatcagatgcaatggggggccttcgacgtgacggtata
gttaatgggatattcccccaggctcacgtgcttcgtaacatcacaagatatatgaggttc
tcgtctgcatcctatgggtcggcatttctcaagttcatggggatctctaaggacatgcca
ttgttaagagcgtgggatagcacacatgctgatgtcagacatttcgtccatcacaccgag
tccgacacccacagcatcctcttggcttctattgttgatccacaagggggaacagactct
agtggttcgacaggaacaggtgtacccttggtacattacatctctcttgatcatggtgcc
aaggcagttgtcctagcctgtcggggtactttagggtttgaggatgttctcgctgatatg
acttgtgactacgacgtcttgacttggcgtggccggggccacaaggtgcacaaaggtgtt
catgcttcagctcgtcgtctcttgtatggtggagatagacgcgtgcttctgacacttcgt
gaggcgctgttggaatttccagactatggccttgtactatgtggccattctcttgggggt
gcagtaacagcggtacttggagtcatgctttccgagccaaatccaagtggtaccgggttt
gtgacggccatcaatgcacccgaaagaacagtcggcgatgatcagcttgatgggctactt
cctgttcactctacactacccccaaggcgtcccattcatgtctatgcatatgggcctccc
agtacaatgtcgacatcccttcgtaaacgaactcgtggcctcatcaccaccatagttcat
ggtaacgacattgttccatacctctccctaggagtcctccatgactttcaggcagttgcg
ctcgctttcaagaacgatcagcaacaagccaaaacggagattcgtcaaagaatatggcaa
accttccagactggcgtggcagataaatggtatggaggcctgccctcggtgccgtctggg
gatacgtccaaatggggacattcagtccttcaaggtttgagagcaggcatgacgaaccgg
aaactcgtgccacctggagaagtgtttaccattgagactcaaagagtcttgaggcgcgat
gcatttttgttatctgaagaagaccacattggcaggccagcgcaaagaatcgtgctgaaa
tacgtcaaggatgtcgaggaacgttttaaagagttgagattcgggacgagcatgttggtc
gaccacaacccggcgagatatgaggaagcattgaacaagcttcgtcttggtgtcgtttga
>Fp108
atggacaacgcaagtattacatccgtagaggaacttcctccgcaacctggccgtactcta
ctcccttctccagtcgctcaagctgtcagtctagcaacacgctcgacatgccttgccatt
cgtctcagttcaagggccggttcatttggcctcagtgcagccaaagttacaactctatcc
tccctggagctcgctcgcggtatggtcgagactgtactaggccaagcaggaagggaaact
ctatcacgatcccagagcgatttgtcaattgctgaggctgaatccatcatcgagcgcagt
tttgagcatcttcataatgccatgtcccaggccgtcttttggacgactgcaggttttcag
tttacaaacacgaccttctccatggcatctgggatctctcaattacttctatcttccctt
gaccaagtattcggctcgaccgactcttctcgagccattgcaagcataataacgttgata
agacgagagttccacgatcccgcgactgggctcgatggggaaactatcggcatgacggat
ctagtccttggattatgcgctttggcatatttacagcggtggtcgtggaaaatggtagag
gaggaaaggaaacgacaggagtgcgaagagattgtgtgggatgttgttgtcctgaacgat
ggcgagcggatcgacatacaagatcgtgttccccgaaatccagtctttacaaaatcggcc
agcctgcctaccggaaacgacagtcccaacaagttccaaacagcagccattatccctacc
cgctcagggtctttccaaggcgaagaagaaattatcgaacatttgaaggatgagatggcc
aacaaactccctcccgacacttctgtatccatcttgaatgcagtgtcttctacacagacc
gtcaccatcaatgtcgatgggcctcgcccatttcctctacctttactaccaggcgcagag
atcatcgaagctaatgggttagataaccaagtcggaaagcgctatagtcaactacttgag
gatcctccagaagcctcaagttaccgtgttgtgtataagcttgaaagatccaggactggt
agcatgtccttctcaggatcgcgggatggcccaataactgacgttgacacgccacaagga
gagtcaccccctatggtaccagtcaaagaacctccccaagtaccaaagaaaccacggacg
tctgctgccaaatcacccccactacgatggtcaagacctactagggttactgacgacaca
ccaccccgaaactctccatcgactacaagcaaatctcgcagtaacggaacacgagatgag
aaagggagatcaccacgatcaaattcggcctcgccaccatcctcgcccattgagcctcag
acccctcagcgtgaagcaaatcagaaaagaccacgagcgcccatcaactcatcatatcct
cgtggcaaaaccagtggttcccgtgaaaccactataaccccgaagagaatactatcgaaa
agaaactcagacacttca---actcctactcagcagcctggcgacaaaaaggccggtctg
cggcaagctcttcgagaaggaagtcagtcgatttccaatatctggaccaaggactcgcca
cctacagatagcaaaaagaagccgcagccaaaagtttcaaataccgccaagttcagtagt
aagattatcagtaatccacgggctcatttggaccaacagcgcatcgaacaggctgagctt
attccacgcagctcttcgaggacaggctatgtctctgttcatgagcgccggcggaactct
atggtatctcagacagatgcatattcttttcgatcacgatgtgccaccccaacctatcca
ccgagtgtttccctgagcggcccggcgtctgatccgacggggggtcagcattcgtcaaat
gatggcctgcttgtacctcctccaatctctatcagtcatcgtaggatcattcgcaaaagc
cccagtctttggagcatggcttcaaatgactcgcagtcgtcggtagtactttcatactac
caccagaagagcgcctatacagcatcagatgcaatggggggccttcgacgtgacggtata
gttaatgggatattcccccaggctcacgtgcttcgtaacatcacaagatatatgaggttc
tcgtctgcatcctatgggtcggcatttctcaagttcatggggatctctaaggacatgcca
ttgttaagagcgtgggatagcacacatgctgatgtcagacatttcgtccatcacaccgag
tccgacacccacagcatcctcttggcttctattgttgatccacaagggggaacagactct
agtggttcgacaggaacaggtgtacccttggtacattacatctctcttgatcatggtgcc
aaggcagttgtcctagcctgtcggggtactttagggtttgaggatgttctcgctgatatg
acttgtgactacgacgtcttgacttggcgtggccggggccacaaggtgcacaaaggtgtt
catgcttcagctcgtcgtctcttgtatggtggagatagacgcgtgcttctgacacttcgt
gaggcgctgttggaatttccagactatggccttgtactatgtggccattctcttgggggt
gcagtaacagcggtacttggagtcatgctttccgagccaaatccaagtggtaccgggttt
gtgacggccatcaatgcacccgaaagaacagtcggcgatgatcagcttgatgggctactt
cctgttcactctacactacccccaaggcgtcccattcatgtctatgcatatgggcctccc
agtacaatgtcgacatcccttcgtaaacgaactcgtggcctcatcaccaccatagttcat
ggtaacgacattgttccatacctctccctaggagtcctccatgactttcaggcagttgcg
ctcgctttcaagaacgatcagcaacaagccaaaacggagattcgtcaaagaatatggcaa
accttccagactggcgtggcagataaatggtatggaggcctgccctcggtgccgtctggg
gatacgtccaaatggggacattcagtccttcaaggtttgagagcaggcatgacgaaccgg
aaactcgtgccacctggagaagtgtttaccattgagactcaaagagtcttgaggcgcgat
gcatttttgttatctgaagaagaccacattggcaggccagcgcaaagaatcgtgctgaaa
tacgtcaaggatgtcgaggaacgttttaaagagttgagattcgggacgagcatgttggtc
gaccacaacccggcgagatatgaggaagcattgaacaagcttcgtcttggtgtcgtttga
>Fp118
atggacaacgcaagtattacatccgtagaggaacttcctccgcaacctggccgtactcta
ctcccttctccagtcgctcaagctgtcagtctagcaacacgctcgacatgccttgccatt
cgtctcagttcaagggccggttcatttggcctcagtgcagccaaagttacaactctatcc
tccctggagctcgctcgcggtatggtcgagactgtactaggccaagcaggaagggaaact
ctatcacgatcccagagcgatttgtcaattgctgaggctgaatccatcatcgagcgcagt
tttgagcatcttcataatgccatgtcccaggccgtcttttggacgactgcaggttttcag
tttacaaacacgaccttctccatggcatctgggatctctcaattacttctatcttccctt
gaccaagtattcggctcgaccgactcttctcgagccattgcaagcataataacgttgata
agacgagagttccacgatcccgcgactgggctcgatggggaaactatcggcatgacggat
ctagtccttggattatgcgctttggcatatttacagcggtggtcgtggaaaatggtagag
gaggaaaggaaacgacaggagtgcgaagagattgtgtgggatgttgttgtcctgaacgat
ggcgagcggatcgacatacaagatcgtgttccccgaaatccagtctttacaaaatcggcc
agcctgcctaccggaaacgacagtcccaacaagttccaaacagcagccattatccctacc
cgctcagggtctttccaaggcgaagaagaaattatcgaacatttgaaggatgagatggcc
aacaaactccctcccgacacttctgtatccatcttgaatgcagtgtcttctacacagacc
gtcaccatcaatgtcgatgggcctcgcccatttcctctacctttactaccaggcgcagag
atcatcgaagctaatgggttagataaccaagtcggaaagcgctatagtcaactacttgag
gatcctccagaagcctcaagttaccgtgttgtgtataagcttgaaagatccaggactggt
agcatgtccttctcaggatcgcgggatggcccaataactgacgttgacacgccacaagga
gagtcaccccctatggtaccagtcaaagaacctccccaagtaccaaagaaaccacggacg
tctgctgccaaatcacccccactacgatggtcaagacctactagggttactgacgacaca
ccaccccgaaactctccatcgactacaagcaaatctcgcagtaacggaacacgagatgag
aaagggagatcaccacgatcaaattcggcctcgccaccatcctcgcccattgagcctcag
acccctcagcgtgaagcaaatcagaaaagaccacgagcgcccatcaactcatcatatcct
cgtggcaaaaccagtggttcccgtgaaaccactataaccccgaagagaatactatcgaaa
agaaactcagacacttca---actcctactcagcagcctggcgacaaaaaggccggtctg
cggcaagctcttcgagaaggaagtcagtcgatttccaatatctggaccaaggactcgcca
cctacagatagcaaaaagaagccgcagccaaaagtttcaaataccgccaagttcagtagt
aagattatcagtaatccacgggctcatttggaccaacagcgcatcgaacaggctgagctt
attccacgcagctcttcgaggacaggctatgtctctgttcatgagcgccggcggaactct
atggtatctcagacagatgcatattcttttcgatcacgatgtgccaccccaacctatcca
ccgagtgtttccctgagcggcccggcgtctgatccgacggggggtcagcattcgtcaaat
gatggcctgcttgtacctcctccaatctctatcagtcatcgtaggatcattcgcaaaagc
cccagtctttggagcatggcttcaaatgactcgcagtcgtcggtagtactttcatactac
caccagaagagcgcctatacagcatcagatgcaatggggggccttcgacgtgacggtata
gttaatgggatattcccccaggctcacgtgcttcgtaacatcacaagatatatgaggttc
tcgtctgcatcctatgggtcggcatttctcaagttcatggggatctctaaggacatgcca
ttgttaagagcgtgggatagcacacatgctgatgtcagacatttcgtccatcacaccgag
tccgacacccacagcatcctcttggcttctattgttgatccacaagggggaacagactct
agtggttcgacaggaacaggtgtacccttggtacattacatctctcttgatcatggtgcc
aaggcagttgtcctagcctgtcggggtactttagggtttgaggatgttctcgctgatatg
acttgtgactacgacgtcttgacttggcgtggccggggccacaaggtgcacaaaggtgtt
catgcttcagctcgtcgtctcttgtatggtggagatagacgcgtgcttctgacacttcgt
gaggcgctgttggaatttccagactatggccttgtactatgtggccattctcttgggggt
gcagtaacagcggtacttggagtcatgctttccgagccaaatccaagtggtaccgggttt
gtgacggccatcaatgcacccgaaagaacagtcggcgatgatcagcttgatgggctactt
cctgttcactctacactacccccaaggcgtcccattcatgtctatgcatatgggcctccc
agtacaatgtcgacatcccttcgtaaacgaactcgtggcctcatcaccaccatagttcat
ggtaacgacattgttccatacctctccctaggagtcctccatgactttcaggcagttgcg
ctcgctttcaagaacgatcagcaacaagccaaaacggagattcgtcaaagaatatggcaa
accttccagactggcgtggcagataaatggtatggaggcctgccctcggtgccgtctggg
gatacgtccaaatggggacattcagtccttcaaggtttgagagcaggcatgacgaaccgg
aaactcgtgccacctggagaagtgtttaccattgagactcaaagagtcttgaggcgcgat
gcatttttgttatctgaagaagaccacattggcaggccagcgcaaagaatcgtgctgaaa
tacgtcaaggatgtcgaggaacgttttaaagagttgagattcgggacgagcatgttggtc
gaccacaacccggcgagatatgaggaagcattgaacaagcttcgtcttggtgtcgtttga
>Fp122
atggacaacgcaagtattacatccgtagaggaacttcctccgcaacctggccgtactcta
ctcccttctccagtcgctcaagctgtcagtctagcaacacgctcgacatgccttgccatt
cgtctcagttcaagggccggttcatttggcctcagtgcagccaaagttacaactctatcc
tccctggagctcgctcgcggtatggtcgagactgtactaggccaagcaggaagggaaact
ctatcacgatcccagagcgatttgtcaattgctgaggctgaatccatcatcgagcgcagt
tttgagcatcttcataatgccatgtcccaggccgtcttttggacgactgcaggttttcag
tttacaaacacgaccttctccatggcatctgggatctctcaattacttctatcttccctt
gaccaagtattcggctcgaccgactcttctcgagccattgcaagcataataacgttgata
agacgagagttccacgatcccgcgactgggctcgatggggaaactatcggcatgacggat
ctagtccttggattatgcgctttggcatatttacagcggtggtcgtggaaaatggtagag
gaggaaaggaaacgacaggagtgcgaagagattgtgtgggatgttgttgtcctgaacgat
ggcgagcggatcgacatacaagatcgtgttccccgaaatccagtctttacaaaatcggcc
agcctgcctaccggaaacgacagtcccaacaagttccaaacagcagccattatccctacc
cgctcagggtctttccaaggcgaagaagaaattatcgaacatttgaaggatgagatggcc
aacaaactccctcccgacacttctgtatccatcttgaatgcagtgtcttctacacagacc
gtcaccatcaatgtcgatgggcctcgcccatttcctctacctttactaccaggcgcagag
atcatcgaagctaatgggttagataaccaagtcggaaagcgctatagtcaactacttgag
gatcctccagaagcctcaagttaccgtgttgtgtataagcttgaaagatccaggactggt
agcatgtccttctcaggatcgcgggatggcccaataactgacgttgacacgccacaagga
gagtcaccccctatggtaccagtcaaagaacctccccaagtaccaaagaaaccacggacg
tctgctgccaaatcacccccactacgatggtcaagacctactagggttactgacgacaca
ccaccccgaaactctccatcgactacaagcaaatctcgcagtaacggaacacgagatgag
aaagggagatcaccacgatcaaattcggcctcgccaccatcctcgcccattgagcctcag
acccctcagcgtgaagcaaatcagaaaagaccacgagcgcccatcaactcatcatatcct
cgtggcaaaaccagtggttcccgtgaaaccactataaccccgaagagaatactatcgaaa
agaaactcagacacttca---actcctactcagcagcctggcgacaaaaaggccggtctg
cggcaagctcttcgagaaggaagtcagtcgatttccaatatctggaccaaggactcgcca
cctacagatagcaaaaagaagccgcagccaaaagtttcaaataccgccaagttcagtagt
aagattatcagtaatccacgggctcatttggaccaacagcgcatcgaacaggctgagctt
attccacgcagctcttcgaggacaggctatgtctctgttcatgagcgccggcggaactct
atggtatctcagacagatgcatattcttttcgatcacgatgtgccaccccaacctatcca
ccgagtgtttccctgagcggcccggcgtctgatccgacggggggtcagcattcgtcaaat
gatggcctgcttgtacctcctccaatctctatcagtcatcgtaggatcattcgcaaaagc
cccagtctttggagcatggcttcaaatgactcgcagtcgtcggtagtactttcatactac
caccagaagagcgcctatacagcatcagatgcaatggggggccttcgacgtgacggtata
gttaatgggatattcccccaggctcacgtgcttcgtaacatcacaagatatatgaggttc
tcgtctgcatcctatgggtcggcatttctcaagttcatggggatctctaaggacatgcca
ttgttaagagcgtgggatagcacacatgctgatgtcagacatttcgtccatcacaccgag
tccgacacccacagcatcctcttggcttctattgttgatccacaagggggaacagactct
agtggttcgacaggaacaggtgtacccttggtacattacatctctcttgatcatggtgcc
aaggcagttgtcctagcctgtcggggtactttagggtttgaggatgttctcgctgatatg
acttgtgactacgacgtcttgacttggcgtggccggggccacaaggtgcacaaaggtgtt
catgcttcagctcgtcgtctcttgtatggtggagatagacgcgtgcttctgacacttcgt
gaggcgctgttggaatttccagactatggccttgtactatgtggccattctcttgggggt
gcagtaacagcggtacttggagtcatgctttccgagccaaatccaagtggtaccgggttt
gtgacggccatcaatgcacccgaaagaacagtcggcgatgatcagcttgatgggctactt
cctgttcactctacactacccccaaggcgtcccattcatgtctatgcatatgggcctccc
agtacaatgtcgacatcccttcgtaaacgaactcgtggcctcatcaccaccatagttcat
ggtaacgacattgttccatacctctccctaggagtcctccatgactttcaggcagttgcg
ctcgctttcaagaacgatcagcaacaagccaaaacggagattcgtcaaagaatatggcaa
accttccagactggcgtggcagataaatggtatggaggcctgccctcggtgccgtctggg
gatacgtccaaatggggacattcagtccttcaaggtttgagagcaggcatgacgaaccgg
aaactcgtgccacctggagaagtgtttaccattgagactcaaagagtcttgaggcgcgat
gcatttttgttatctgaagaagaccacattggcaggccagcgcaaagaatcgtgctgaaa
tacgtcaaggatgtcgaggaacgttttaaagagttgagattcgggacgagcatgttggtc
gaccacaacccggcgagatatgaggaagcattgaacaagcttcgtcttggtgtcgtttga
>Fp125
atggacaacgcaagtattacatccgtagaggaacttcctccgcaacctggccgtactcta
ctcccttctccagtcgctcaagctgtcagtctagcaacacgctcgacatgccttgccatt
cgtctcagttcaagggccggttcatttggcctcagtgcagccaaagttacaactctatcc
tccctggagctcgctcgcggtatggtcgagactgtactaggccaagcaggaagggaaact
ctatcacgatcccagagcgatttgtcaattgctgaggctgaatccatcatcgagcgcagt
tttgagcatcttcataatgccatgtcccaggccgtcttttggacgactgcaggttttcag
tttacaaacacgaccttctccatggcatctgggatctctcaattacttctatcttccctt
gaccaagtattcggctcgaccgactcttctcgagccattgcaagcataataacgttgata
agacgagagttccacgatcccgcgactgggctcgatggggaaactatcggcatgacggat
ctagtccttggattatgcgctttggcatatttacagcggtggtcgtggaaaatggtagag
gaggaaaggaaacgacaggagtgcgaagagattgtgtgggatgttgttgtcctgaacgat
ggcgagcggatcgacatacaagatcgtgttccccgaaatccagtctttacaaaatcggcc
agcctgcctaccggaaacgacagtcccaacaagttccaaacagcagccattatccctacc
cgctcagggtctttccaaggcgaagaagaaattatcgaacatttgaaggatgagatggcc
aacaaactccctcccgacacttctgtatccatcttgaatgcagtgtcttctacacagacc
gtcaccatcaatgtcgatgggcctcgcccatttcctctacctttactaccaggcgcagag
atcatcgaagctaatgggttagataaccaagtcggaaagcgctatagtcaactacttgag
gatcctccagaagcctcaagttaccgtgttgtgtataagcttgaaagatccaggactggt
agcatgtccttctcaggatcgcgggatggcccaataactgacgttgacacgccacaagga
gagtcaccccctatggtaccagtcaaagaacctccccaagtaccaaagaaaccacggacg
tctgctgccaaatcacccccactacgatggtcaagacctactagggttactgacgacaca
ccaccccgaaactctccatcgactacaagcaaatctcgcagtaacggaacacgagatgag
aaagggagatcaccacgatcaaattcggcctcgccaccatcctcgcccattgagcctcag
acccctcagcgtgaagcaaatcagaaaagaccacgagcgcccatcaactcatcatatcct
cgtggcaaaaccagtggttcccgtgaaaccactataaccccgaagagaatactatcgaaa
agaaactcagacacttca---actcctactcagcagcctggcgacaaaaaggccggtctg
cggcaagctcttcgagaaggaagtcagtcgatttccaatatctggaccaaggactcgcca
cctacagatagcaaaaagaagccgcagccaaaagtttcaaataccgccaagttcagtagt
aagattatcagtaatccacgggctcatttggaccaacagcgcatcgaacaggctgagctt
attccacgcagctcttcgaggacaggctatgtctctgttcatgagcgccggcggaactct
atggtatctcagacagatgcatattcttttcgatcacgatgtgccaccccaacctatcca
ccgagtgtttccctgagcggcccggcgtctgatccgacggggggtcagcattcgtcaaat
gatggcctgcttgtacctcctccaatctctatcagtcatcgtaggatcattcgcaaaagc
cccagtctttggagcatggcttcaaatgactcgcagtcgtcggtagtactttcatactac
caccagaagagcgcctatacagcatcagatgcaatggggggccttcgacgtgacggtata
gttaatgggatattcccccaggctcacgtgcttcgtaacatcacaagatatatgaggttc
tcgtctgcatcctatgggtcggcatttctcaagttcatggggatctctaaggacatgcca
ttgttaagagcgtgggatagcacacatgctgatgtcagacatttcgtccatcacaccgag
tccgacacccacagcatcctcttggcttctattgttgatccacaagggggaacagactct
agtggttcgacaggaacaggtgtacccttggtacattacatctctcttgatcatggtgcc
aaggcagttgtcctagcctgtcggggtactttagggtttgaggatgttctcgctgatatg
acttgtgactacgacgtcttgacttggcgtggccggggccacaaggtgcacaaaggtgtt
catgcttcagctcgtcgtctcttgtatggtggagatagacgcgtgcttctgacacttcgt
gaggcgctgttggaatttccagactatggccttgtactatgtggccattctcttgggggt
gcagtaacagcggtacttggagtcatgctttccgagccaaatccaagtggtaccgggttt
gtgacggccatcaatgcacccgaaagaacagtcggcgatgatcagcttgatgggctactt
cctgttcactctacactacccccaaggcgtcccattcatgtctatgcatatgggcctccc
agtacaatgtcgacatcccttcgtaaacgaactcgtggcctcatcaccaccatagttcat
ggtaacgacattgttccatacctctccctaggagtcctccatgactttcaggcagttgcg
ctcgctttcaagaacgatcagcaacaagccaaaacggagattcgtcaaagaatatggcaa
accttccagactggcgtggcagataaatggtatggaggcctgccctcggtgccgtctggg
gatacgtccaaatggggacattcagtccttcaaggtttgagagcaggcatgacgaaccgg
aaactcgtgccacctggagaagtgtttaccattgagactcaaagagtcttgaggcgcgat
gcatttttgttatctgaagaagaccacattggcaggccagcgcaaagaatcgtgctgaaa
tacgtcaaggatgtcgaggaacgttttaaagagttgagattcgggacgagcatgttggtc
gaccacaacccggcgagatatgaggaagcattgaacaagcttcgtcttggtgtcgtttga
>Fp13r
atggacaacgcaagtattacatccgtagaggaacttcctccgcaacctggccgtactcta
ctcccttctccagtcgctcaagctgtcagtctagcaacacgctcgacatgccttgccatt
cgtctcagttcaagggccggttcatttggcctcagtgcagccaaagttacaactctatcc
tccctggagctcgctcgcggtatggtcgagactgtactaggccaagcaggaagggaaact
ctatcacgatcccagagcgatttgtcaattgctgaggctgaatccatcatcgagcgcagt
tttgagcatcttcataatgccatgtcccaggccgtcttttggacgactgcaggttttcag
tttacaaacacgaccttctccatggcatctgggatctctcaattacttctatcttccctt
gaccaagtattcggctcgaccgactcttctcgagccattgcaagcataataacgttgata
agacgagagttccacgatcccgcgactgggctcgatggggaaactatcggcatgacggat
ctagtccttggattatgcgctttggcatatttacagcggtggtcgtggaaaatggtagag
gaggaaaggaaacgacaggagtgcgaagagattgtgtgggatgttgttgtcctgaacgat
ggcgagcggatcgacatacaagatcgtgttccccgaaatccagtctttacaaaatcggcc
agcctgcctaccggaaacgacagtcccaacaagttccaaacagcagccattatccctacc
cgctcagggtctttccaaggcgaagaagaaattatcgaacatttgaaggatgagatggcc
aacaaactccctcccgacacttctgtatccatcttgaatgcagtgtcttctacacagacc
gtcaccatcaatgtcgatgggcctcgcccatttcctctacctttactaccaggcgcagag
atcatcgaagctaatgggttagataaccaagtcggaaagcgctatagtcaactacttgag
gatcctccagaagcctcaagttaccgtgttgtgtataagcttgaaagatccaggactggt
agcatgtccttctcaggatcgcgggatggcccaataactgacgttgacacgccacaagga
gagtcaccccctatggtaccagtcaaagaacctccccaagtaccaaagaaaccacggacg
tctgctgccaaatcacccccactacgatggtcaagacctactagggttactgacgacaca
ccaccccgaaactctccatcgactacaagcaaatctcgcagtaacggaacacgagatgag
aaagggagatcaccacgatcaaattcggcctcgccaccatcctcgcccattgagcctcag
acccctcagcgtgaagcaaatcagaaaagaccacgagcgcccatcaactcatcatatcct
cgtggcaaaaccagtggttcccgtgaaaccactataaccccgaagagaatactatcgaaa
agaaactcagacacttca---actcctactcagcagcctggcgacaaaaaggccggtctg
cggcaagctcttcgagaaggaagtcagtcgatttccaatatctggaccaaggactcgcca
cctacagatagcaaaaagaagccgcagccaaaagtttcaaataccgccaagttcagtagt
aagattatcagtaatccacgggctcatttggaccaacagcgcatcgaacaggctgagctt
attccacgcagctcttcgaggacaggctatgtctctgttcatgagcgccggcggaactct
atggtatctcagacagatgcatattcttttcgatcacgatgtgccaccccaacctatcca
ccgagtgtttccctgagcggcccggcgtctgatccgacggggggtcagcattcgtcaaat
gatggcctgcttgtacctcctccaatctctatcagtcatcgtaggatcattcgcaaaagc
cccagtctttggagcatggcttcaaatgactcgcagtcgtcggtagtactttcatactac
caccagaagagcgcctatacagcatcagatgcaatggggggccttcgacgtgacggtata
gttaatgggatattcccccaggctcacgtgcttcgtaacatcacaagatatatgaggttc
tcgtctgcatcctatgggtcggcatttctcaagttcatggggatctctaaggacatgcca
ttgttaagagcgtgggatagcacacatgctgatgtcagacatttcgtccatcacaccgag
tccgacacccacagcatcctcttggcttctattgttgatccacaagggggaacagactct
agtggttcgacaggaacaggtgtacccttggtacattacatctctcttgatcatggtgcc
aaggcagttgtcctagcctgtcggggtactttagggtttgaggatgttctcgctgatatg
acttgtgactacgacgtcttgacttggcgtggccggggccacaaggtgcacaaaggtgtt
catgcttcagctcgtcgtctcttgtatggtggagatagacgcgtgcttctgacacttcgt
gaggcgctgttggaatttccagactatggccttgtactatgtggccattctcttgggggt
gcagtaacagcggtacttggagtcatgctttccgagccaaatccaagtggtaccgggttt
gtgacggccatcaatgcacccgaaagaacagtcggcgatgatcagcttgatgggctactt
cctgttcactctacactacccccaaggcgtcccattcatgtctatgcatatgggcctccc
agtacaatgtcgacatcccttcgtaaacgaactcgtggcctcatcaccaccatagttcat
ggtaacgacattgttccatacctctccctaggagtcctccatgactttcaggcagttgcg
ctcgctttcaagaacgatcagcaacaagccaaaacggagattcgtcaaagaatatggcaa
accttccagactggcgtggcagataaatggtatggaggcctgccctcggtgccgtctggg
gatacgtccaaatggggacattcagtccttcaaggtttgagagcaggcatgacgaaccgg
aaactcgtgccacctggagaagtgtttaccattgagactcaaagagtcttgaggcgcgat
gcatttttgttatctgaagaagaccacattggcaggccagcgcaaagaatcgtgctgaaa
tacgtcaaggatgtcgaggaacgttttaaagagttgagattcgggacgagcatgttggtc
gaccacaacccggcgagatatgaggaagcattgaacaagcttcgtcttggtgtcgtttga
>Fp144
atggacaacgcaagtattacatccgtagaggaacttcctccgcaacctggccgtactcta
ctcccttctccagtcgctcaagctgtcagtctagcaacacgctcgacatgccttgccatt
cgtctcagttcaagggccggttcatttggcctcagtgcagccaaagttacaactctatcc
tccctggagctcgctcgcggtatggtcgagactgtactaggccaagcaggaagggaaact
ctatcacgatcccagagcgatttgtcaattgctgaggctgaatccatcatcgagcgcagt
tttgagcatcttcataatgccatgtcccaggccgtcttttggacgactgcaggttttcag
tttacaaacacgaccttctccatggcatctgggatctctcaattacttctatcttccctt
gaccaagtattcggctcgaccgactcttctcgagccattgcaagcataataacgttgata
agacgagagttccacgatcccgcgactgggctcgatggggaaactatcggcatgacggat
ctagtccttggattatgcgctttggcatatttacagcggtggtcgtggaaaatggtagag
gaggaaaggaaacgacaggagtgcgaagagattgtgtgggatgttgttgtcctgaacgat
ggcgagcggatcgacatacaagatcgtgttccccgaaatccagtctttacaaaatcggcc
agcctgcctaccggaaacgacagtcccaacaagttccaaacagcagccattatccctacc
cgctcagggtctttccaaggcgaagaagaaattatcgaacatttgaaggatgagatggcc
aacaaactccctcccgacacttctgtatccatcttgaatgcagtgtcttctacacagacc
gtcaccatcaatgtcgatgggcctcgcccatttcctctacctttactaccaggcgcagag
atcatcgaagctaatgggttagataaccaagtcggaaagcgctatagtcaactacttgag
gatcctccagaagcctcaagttaccgtgttgtgtataagcttgaaagatccaggactggt
agcatgtccttctcaggatcgcgggatggcccaataactgacgttgacacgccacaagga
gagtcaccccctatggtaccagtcaaagaacctccccaagtaccaaagaaaccacggacg
tctgctgccaaatcacccccactacgatggtcaagacctactagggttactgacgacaca
ccaccccgaaactctccatcgactacaagcaaatctcgcagtaacggaacacgagatgag
aaagggagatcaccacgatcaaattcggcctcgccaccatcctcgcccattgagcctcag
acccctcagcgtgaagcaaatcagaaaagaccacgagcgcccatcaactcatcatatcct
cgtggcaaaaccagtggttcccgtgaaaccactataaccccgaagagaatactatcgaaa
agaaactcagacacttca---actcctactcagcagcctggcgacaaaaaggccggtctg
cggcaagctcttcgagaaggaagtcagtcgatttccaatatctggaccaaggactcgcca
cctacagatagcaaaaagaagccgcagccaaaagtttcaaataccgccaagttcagtagt
aagattatcagtaatccacgggctcatttggaccaacagcgcatcgaacaggctgagctt
attccacgcagctcttcgaggacaggctatgtctctgttcatgagcgccggcggaactct
atggtatctcagacagatgcatattcttttcgatcacgatgtgccaccccaacctatcca
ccgagtgtttccctgagcggcccggcgtctgatccgacggggggtcagcattcgtcaaat
gatggcctgcttgtacctcctccaatctctatcagtcatcgtaggatcattcgcaaaagc
cccagtctttggagcatggcttcaaatgactcgcagtcgtcggtagtactttcatactac
caccagaagagcgcctatacagcatcagatgcaatggggggccttcgacgtgacggtata
gttaatgggatattcccccaggctcacgtgcttcgtaacatcacaagatatatgaggttc
tcgtctgcatcctatgggtcggcatttctcaagttcatggggatctctaaggacatgcca
ttgttaagagcgtgggatagcacacatgctgatgtcagacatttcgtccatcacaccgag
tccgacacccacagcatcctcttggcttctattgttgatccacaagggggaacagactct
agtggttcgacaggaacaggtgtacccttggtacattacatctctcttgatcatggtgcc
aaggcagttgtcctagcctgtcggggtactttagggtttgaggatgttctcgctgatatg
acttgtgactacgacgtcttgacttggcgtggccggggccacaaggtgcacaaaggtgtt
catgcttcagctcgtcgtctcttgtatggtggagatagacgcgtgcttctgacacttcgt
gaggcgctgttggaatttccagactatggccttgtactatgtggccattctcttgggggt
gcagtaacagcggtacttggagtcatgctttccgagccaaatccaagtggtaccgggttt
gtgacggccatcaatgcacccgaaagaacagtcggcgatgatcagcttgatgggctactt
cctgttcactctacactacccccaaggcgtcccattcatgtctatgcatatgggcctccc
agtacaatgtcgacatcccttcgtaaacgaactcgtggcctcatcaccaccatagttcat
ggtaacgacattgttccatacctctccctaggagtcctccatgactttcaggcagttgcg
ctcgctttcaagaacgatcagcaacaagccaaaacggagattcgtcaaagaatatggcaa
accttccagactggcgtggcagataaatggtatggaggcctgccctcggtgccgtctggg
gatacgtccaaatggggacattcagtccttcaaggtttgagagcaggcatgacgaaccgg
aaactcgtgccacctggagaagtgtttaccattgagactcaaagagtcttgaggcgcgat
gcatttttgttatctgaagaagaccacattggcaggccagcgcaaagaatcgtgctgaaa
tacgtcaaggatgtcgaggaacgttttaaagagttgagattcgggacgagcatgttggtc
gaccacaacccggcgagatatgaggaagcattgaacaagcttcgtcttggtgtcgtttga
>Fp146
atggacaacgcaagtattacatccgtagaggaacttcctccgcaacctggccgtactcta
ctcccttctccagtcgctcaagctgtcagtctagcaacacgctcgacatgccttgccatt
cgtctcagttcaagggccggttcatttggcctcagtgcagccaaagttacaactctatcc
tccctggagctcgctcgcggtatggtcgagactgtactaggccaagcaggaagggaaact
ctatcacgatcccagagcgatttgtcaattgctgaggctgaatccatcatcgagcgcagt
tttgagcatcttcataatgccatgtcccaggccgtcttttggacgactgcaggttttcag
tttacaaacacgaccttctccatggcatctgggatctctcaattacttctatcttccctt
gaccaagtattcggctcgaccgactcttctcgagccattgcaagcataataacgttgata
agacgagagttccacgatcccgcgactgggctcgatggggaaactatcggcatgacggat
ctagtccttggattatgcgctttggcatatttacagcggtggtcgtggaaaatggtagag
gaggaaaggaaacgacaggagtgcgaagagattgtgtgggatgttgttgtcctgaacgat
ggcgagcggatcgacatacaagatcgtgttccccgaaatccagtctttacaaaatcggcc
agcctgcctaccggaaacgacagtcccaacaagttccaaacagcagccattatccctacc
cgctcagggtctttccaaggcgaagaagaaattatcgaacatttgaaggatgagatggcc
aacaaactccctcccgacacttctgtatccatcttgaatgcagtgtcttctacacagacc
gtcaccatcaatgtcgatgggcctcgcccatttcctctacctttactaccaggcgcagag
atcatcgaagctaatgggttagataaccaagtcggaaagcgctatagtcaactacttgag
gatcctccagaagcctcaagttaccgtgttgtgtataagcttgaaagatccaggactggt
agcatgtccttctcaggatcgcgggatggcccaataactgacgttgacacgccacaagga
gagtcaccccctatggtaccagtcaaagaacctccccaagtaccaaagaaaccacggacg
tctgctgccaaatcacccccactacgatggtcaagacctactagggttactgacgacaca
ccaccccgaaactctccatcgactacaagcaaatctcgcagtaacggaacacgagatgag
aaagggagatcaccacgatcaaattcggcctcgccaccatcctcgcccattgagcctcag
acccctcagcgtgaagcaaatcagaaaagaccacgagcgcccatcaactcatcatatcct
cgtggcaaaaccagtggttcccgtgaaaccactataaccccgaagagaatactatcgaaa
agaaactcagacacttca---actcctactcagcagcctggcgacaaaaaggccggtctg
cggcaagctcttcgagaaggaagtcagtcgatttccaatatctggaccaaggactcgcca
cctacagatagcaaaaagaagccgcagccaaaagtttcaaataccgccaagttcagtagt
aagattatcagtaatccacgggctcatttggaccaacagcgcatcgaacaggctgagctt
attccacgcagctcttcgaggacaggctatgtctctgttcatgagcgccggcggaactct
atggtatctcagacagatgcatattcttttcgatcacgatgtgccaccccaacctatcca
ccgagtgtttccctgagcggcccggcgtctgatccgacggggggtcagcattcgtcaaat
gatggcctgcttgtacctcctccaatctctatcagtcatcgtaggatcattcgcaaaagc
cccagtctttggagcatggcttcaaatgactcgcagtcgtcggtagtactttcatactac
caccagaagagcgcctatacagcatcagatgcaatggggggccttcgacgtgacggtata
gttaatgggatattcccccaggctcacgtgcttcgtaacatcacaagatatatgaggttc
tcgtctgcatcctatgggtcggcatttctcaagttcatggggatctctaaggacatgcca
ttgttaagagcgtgggatagcacacatgctgatgtcagacatttcgtccatcacaccgag
tccgacacccacagcatcctcttggcttctattgttgatccacaagggggaacagactct
agtggttcgacaggaacaggtgtacccttggtacattacatctctcttgatcatggtgcc
aaggcagttgtcctagcctgtcggggtactttagggtttgaggatgttctcgctgatatg
acttgtgactacgacgtcttgacttggcgtggccggggccacaaggtgcacaaaggtgtt
catgcttcagctcgtcgtctcttgtatggtggagatagacgcgtgcttctgacacttcgt
gaggcgctgttggaatttccagactatggccttgtactatgtggccattctcttgggggt
gcagtaacagcggtacttggagtcatgctttccgagccaaatccaagtggtaccgggttt
gtgacggccatcaatgcacccgaaagaacagtcggcgatgatcagcttgatgggctactt
cctgttcactctacactacccccaaggcgtcccattcatgtctatgcatatgggcctccc
agtacaatgtcgacatcccttcgtaaacgaactcgtggcctcatcaccaccatagttcat
ggtaacgacattgttccatacctctccctaggagtcctccatgactttcaggcagttgcg
ctcgctttcaagaacgatcagcaacaagccaaaacggagattcgtcaaagaatatggcaa
accttccagactggcgtggcagataaatggtatggaggcctgccctcggtgccgtctggg
gatacgtccaaatggggacattcagtccttcaaggtttgagagcaggcatgacgaaccgg
aaactcgtgccacctggagaagtgtttaccattgagactcaaagagtcttgaggcgcgat
gcatttttgttatctgaagaagaccacattggcaggccagcgcaaagaatcgtgctgaaa
tacgtcaaggatgtcgaggaacgttttaaagagttgagattcgggacgagcatgttggtc
gaccacaacccggcgagatatgaggaagcattgaacaagcttcgtcttggtgtcgtttga
>Fp155
atggacaacgcaagtattacatccgtagaggaacttcctccgcaacctggccgtactcta
ctcccttctccagtcgctcaagctgtcagtctagcaacacgctcgacatgccttgccatt
cgtctcagttcaagggccggttcatttggcctcagtgcagccaaagttacaactctatcc
tccctggagctcgctcgcggtatggtcgagactgtactaggccaagcaggaagggaaact
ctatcacgatcccagagcgatttgtcaattgctgaggctgaatccatcatcgagcgcagt
tttgagcatcttcataatgccatgtcccaggccgtcttttggacgactgcaggttttcag
tttacaaacacgaccttctccatggcatctgggatctctcaattacttctatcttccctt
gaccaagtattcggctcgaccgactcttctcgagccattgcaagcataataacgttgata
agacgagagttccacgatcccgcgactgggctcgatggggaaactatcggcatgacggat
ctagtccttggattatgcgctttggcatatttacagcggtggtcgtggaaaatggtagag
gaggaaaggaaacgacaggagtgcgaagagattgtgtgggatgttgttgtcctgaacgat
ggcgagcggatcgacatacaagatcgtgttccccgaaatccagtctttacaaaatcggcc
agcctgcctaccggaaacgacagtcccaacaagttccaaacagcagccattatccctacc
cgctcagggtctttccaaggcgaagaagaaattatcgaacatttgaaggatgagatggcc
aacaaactccctcccgacacttctgtatccatcttgaatgcagtgtcttctacacagacc
gtcaccatcaatgtcgatgggcctcgcccatttcctctacctttactaccaggcgcagag
atcatcgaagctaatgggttagataaccaagtcggaaagcgctatagtcaactacttgag
gatcctccagaagcctcaagttaccgtgttgtgtataagcttgaaagatccaggactggt
agcatgtccttctcaggatcgcgggatggcccaataactgacgttgacacgccacaagga
gagtcaccccctatggtaccagtcaaagaacctccccaagtaccaaagaaaccacggacg
tctgctgccaaatcacccccactacgatggtcaagacctactagggttactgacgacaca
ccaccccgaaactctccatcgactacaagcaaatctcgcagtaacggaacacgagatgag
aaagggagatcaccacgatcaaattcggcctcgccaccatcctcgcccattgagcctcag
acccctcagcgtgaagcaaatcagaaaagaccacgagcgcccatcaactcatcatatcct
cgtggcaaaaccagtggttcccgtgaaaccactataaccccgaagagaatactatcgaaa
agaaactcagacacttca---actcctactcagcagcctggcgacaaaaaggccggtctg
cggcaagctcttcgagaaggaagtcagtcgatttccaatatctggaccaaggactcgcca
cctacagatagcaaaaagaagccgcagccaaaagtttcaaataccgccaagttcagtagt
aagattatcagtaatccacgggctcatttggaccaacagcgcatcgaacaggctgagctt
attccacgcagctcttcgaggacaggctatgtctctgttcatgagcgccggcggaactct
atggtatctcagacagatgcatattcttttcgatcacgatgtgccaccccaacctatcca
ccgagtgtttccctgagcggcccggcgtctgatccgacggggggtcagcattcgtcaaat
gatggcctgcttgtacctcctccaatctctatcagtcatcgtaggatcattcgcaaaagc
cccagtctttggagcatggcttcaaatgactcgcagtcgtcggtagtactttcatactac
caccagaagagcgcctatacagcatcagatgcaatggggggccttcgacgtgacggtata
gttaatgggatattcccccaggctcacgtgcttcgtaacatcacaagatatatgaggttc
tcgtctgcatcctatgggtcggcatttctcaagttcatggggatctctaaggacatgcca
ttgttaagagcgtgggatagcacacatgctgatgtcagacatttcgtccatcacaccgag
tccgacacccacagcatcctcttggcttctattgttgatccacaagggggaacagactct
agtggttcgacaggaacaggtgtacccttggtacattacatctctcttgatcatggtgcc
aaggcagttgtcctagcctgtcggggtactttagggtttgaggatgttctcgctgatatg
acttgtgactacgacgtcttgacttggcgtggccggggccacaaggtgcacaaaggtgtt
catgcttcagctcgtcgtctcttgtatggtggagatagacgcgtgcttctgacacttcgt
gaggcgctgttggaatttccagactatggccttgtactatgtggccattctcttgggggt
gcagtaacagcggtacttggagtcatgctttccgagccaaatccaagtggtaccgggttt
gtgacggccatcaatgcacccgaaagaacagtcggcgatgatcagcttgatgggctactt
cctgttcactctacactacccccaaggcgtcccattcatgtctatgcatatgggcctccc
agtacaatgtcgacatcccttcgtaaacgaactcgtggcctcatcaccaccatagttcat
ggtaacgacattgttccatacctctccctaggagtcctccatgactttcaggcagttgcg
ctcgctttcaagaacgatcagcaacaagccaaaacggagattcgtcaaagaatatggcaa
accttccagactggcgtggcagataaatggtatggaggcctgccctcggtgccgtctggg
gatacgtccaaatggggacattcagtccttcaaggtttgagagcaggcatgacgaaccgg
aaactcgtgccacctggagaagtgtttaccattgagactcaaagagtcttgaggcgcgat
gcatttttgttatctgaagaagaccacattggcaggccagcgcaaagaatcgtgctgaaa
tacgtcaaggatgtcgaggaacgttttaaagagttgagattcgggacgagcatgttggtc
gaccacaacccggcgagatatgaggaagcattgaacaagcttcgtcttggtgtcgtttga
>Fp157
atggacaacgcaagtattacatccgtagaggaacttcctccgcaacctggccgtactcta
ctcccttctccagtcgctcaagctgtcagtctagcaacacgctcgacatgccttgccatt
cgtctcagttcaagggccggttcatttggcctcagtgcagccaaagttacaactctatcc
tccctggagctcgctcgcggtatggtcgagactgtactaggccaagcaggaagggaaact
ctatcacgatcccagagcgatttgtcaattgctgaggctgaatccatcatcgagcgcagt
tttgagcatcttcataatgccatgtcccaggccgtcttttggacgactgcaggttttcag
tttacaaacacgaccttctccatggcatctgggatctctcaattacttctatcttccctt
gaccaagtattcggctcgaccgactcttctcgagccattgcaagcataataacgttgata
agacgagagttccacgatcccgcgactgggctcgatggggaaactatcggcatgacggat
ctagtccttggattatgcgctttggcatatttacagcggtggtcgtggaaaatggtagag
gaggaaaggaaacgacaggagtgcgaagagattgtgtgggatgttgttgtcctgaacgat
ggcgagcggatcgacatacaagatcgtgttccccgaaatccagtctttacaaaatcggcc
agcctgcctaccggaaacgacagtcccaacaagttccaaacagcagccattatccctacc
cgctcagggtctttccaaggcgaagaagaaattatcgaacatttgaaggatgagatggcc
aacaaactccctcccgacacttctgtatccatcttgaatgcagtgtcttctacacagacc
gtcaccatcaatgtcgatgggcctcgcccatttcctctacctttactaccaggcgcagag
atcatcgaagctaatgggttagataaccaagtcggaaagcgctatagtcaactacttgag
gatcctccagaagcctcaagttaccgtgttgtgtataagcttgaaagatccaggactggt
agcatgtccttctcaggatcgcgggatggcccaataactgacgttgacacgccacaagga
gagtcaccccctatggtaccagtcaaagaacctccccaagtaccaaagaaaccacggacg
tctgctgccaaatcacccccactacgatggtcaagacctactagggttactgacgacaca
ccaccccgaaactctccatcgactacaagcaaatctcgcagtaacggaacacgagatgag
aaagggagatcaccacgatcaaattcggcctcgccaccatcctcgcccattgagcctcag
acccctcagcgtgaagcaaatcagaaaagaccacgagcgcccatcaactcatcatatcct
cgtggcaaaaccagtggttcccgtgaaaccactataaccccgaagagaatactatcgaaa
agaaactcagacacttca---actcctactcagcagcctggcgacaaaaaggccggtctg
cggcaagctcttcgagaaggaagtcagtcgatttccaatatctggaccaaggactcgcca
cctacagatagcaaaaagaagccgcagccaaaagtttcaaataccgccaagttcagtagt
aagattatcagtaatccacgggctcatttggaccaacagcgcatcgaacaggctgagctt
attccacgcagctcttcgaggacaggctatgtctctgttcatgagcgccggcggaactct
atggtatctcagacagatgcatattcttttcgatcacgatgtgccaccccaacctatcca
ccgagtgtttccctgagcggcccggcgtctgatccgacggggggtcagcattcgtcaaat
gatggcctgcttgtacctcctccaatctctatcagtcatcgtaggatcattcgcaaaagc
cccagtctttggagcatggcttcaaatgactcgcagtcgtcggtagtactttcatactac
caccagaagagcgcctatacagcatcagatgcaatggggggccttcgacgtgacggtata
gttaatgggatattcccccaggctcacgtgcttcgtaacatcacaagatatatgaggttc
tcgtctgcatcctatgggtcggcatttctcaagttcatggggatctctaaggacatgcca
ttgttaagagcgtgggatagcacacatgctgatgtcagacatttcgtccatcacaccgag
tccgacacccacagcatcctcttggcttctattgttgatccacaagggggaacagactct
agtggttcgacaggaacaggtgtacccttggtacattacatctctcttgatcatggtgcc
aaggcagttgtcctagcctgtcggggtactttagggtttgaggatgttctcgctgatatg
acttgtgactacgacgtcttgacttggcgtggccggggccacaaggtgcacaaaggtgtt
catgcttcagctcgtcgtctcttgtatggtggagatagacgcgtgcttctgacacttcgt
gaggcgctgttggaatttccagactatggccttgtactatgtggccattctcttgggggt
gcagtaacagcggtacttggagtcatgctttccgagccaaatccaagtggtaccgggttt
gtgacggccatcaatgcacccgaaagaacagtcggcgatgatcagcttgatgggctactt
cctgttcactctacactacccccaaggcgtcccattcatgtctatgcatatgggcctccc
agtacaatgtcgacatcccttcgtaaacgaactcgtggcctcatcaccaccatagttcat
ggtaacgacattgttccatacctctccctaggagtcctccatgactttcaggcagttgcg
ctcgctttcaagaacgatcagcaacaagccaaaacggagattcgtcaaagaatatggcaa
accttccagactggcgtggcagataaatggtatggaggcctgccctcggtgccgtctggg
gatacgtccaaatggggacattcagtccttcaaggtttgagagcaggcatgacgaaccgg
aaactcgtgccacctggagaagtgtttaccattgagactcaaagagtcttgaggcgcgat
gcatttttgttatctgaagaagaccacattggcaggccagcgcaaagaatcgtgctgaaa
tacgtcaaggatgtcgaggaacgttttaaagagttgagattcgggacgagcatgttggtc
gaccacaacccggcgagatatgaggaagcattgaacaagcttcgtcttggtgtcgtttga
>Fp16r
atggacaacgcaagtattacatccgtagaggaacttcctccgcaacctggccgtactcta
ctcccttctccagtcgctcaagctgtcagtctagcaacacgctcgacatgccttgccatt
cgtctcagttcaagggccggttcatttggcctcagtgcagccaaagttacaactctatcc
tccctggagctcgctcgcggtatggtcgagactgtactaggccaagcaggaagggaaact
ctatcacgatcccagagcgatttgtcaattgctgaggctgaatccatcatcgagcgcagt
tttgagcatcttcataatgccatgtcccaggccgtcttttggacgactgcaggttttcag
tttacaaacacgaccttctccatggcatctgggatctctcaattacttctatcttccctt
gaccaagtattcggctcgaccgactcttctcgagccattgcaagcataataacgttgata
agacgagagttccacgatcccgcgactgggctcgatggggaaactatcggcatgacggat
ctagtccttggattatgcgctttggcatatttacagcggtggtcgtggaaaatggtagag
gaggaaaggaaacgacaggagtgcgaagagattgtgtgggatgttgttgtcctgaacgat
ggcgagcggatcgacatacaagatcgtgttccccgaaatccagtctttacaaaatcggcc
agcctgcctaccggaaacgacagtcccaacaagttccaaacagcagccattatccctacc
cgctcagggtctttccaaggcgaagaagaaattatcgaacatttgaaggatgagatggcc
aacaaactccctcccgacacttctgtatccatcttgaatgcagtgtcttctacacagacc
gtcaccatcaatgtcgatgggcctcgcccatttcctctacctttactaccaggcgcagag
atcatcgaagctaatgggttagataaccaagtcggaaagcgctatagtcaactacttgag
gatcctccagaagcctcaagttaccgtgttgtgtataagcttgaaagatccaggactggt
agcatgtccttctcaggatcgcgggatggcccaataactgacgttgacacgccacaagga
gagtcaccccctatggtaccagtcaaagaacctccccaagtaccaaagaaaccacggacg
tctgctgccaaatcacccccactacgatggtcaagacctactagggttactgacgacaca
ccaccccgaaactctccatcgactacaagcaaatctcgcagtaacggaacacgagatgag
aaagggagatcaccacgatcaaattcggcctcgccaccatcctcgcccattgagcctcag
acccctcagcgtgaagcaaatcagaaaagaccacgagcgcccatcaactcatcatatcct
cgtggcaaaaccagtggttcccgtgaaaccactataaccccgaagagaatactatcgaaa
agaaactcagacacttca---actcctactcagcagcctggcgacaaaaaggccggtctg
cggcaagctcttcgagaaggaagtcagtcgatttccaatatctggaccaaggactcgcca
cctacagatagcaaaaagaagccgcagccaaaagtttcaaataccgccaagttcagtagt
aagattatcagtaatccacgggctcatttggaccaacagcgcatcgaacaggctgagctt
attccacgcagctcttcgaggacaggctatgtctctgttcatgagcgccggcggaactct
atggtatctcagacagatgcatattcttttcgatcacgatgtgccaccccaacctatcca
ccgagtgtttccctgagcggcccggcgtctgatccgacggggggtcagcattcgtcaaat
gatggcctgcttgtacctcctccaatctctatcagtcatcgtaggatcattcgcaaaagc
cccagtctttggagcatggcttcaaatgactcgcagtcgtcggtagtactttcatactac
caccagaagagcgcctatacagcatcagatgcaatggggggccttcgacgtgacggtata
gttaatgggatattcccccaggctcacgtgcttcgtaacatcacaagatatatgaggttc
tcgtctgcatcctatgggtcggcatttctcaagttcatggggatctctaaggacatgcca
ttgttaagagcgtgggatagcacacatgctgatgtcagacatttcgtccatcacaccgag
tccgacacccacagcatcctcttggcttctattgttgatccacaagggggaacagactct
agtggttcgacaggaacaggtgtacccttggtacattacatctctcttgatcatggtgcc
aaggcagttgtcctagcctgtcggggtactttagggtttgaggatgttctcgctgatatg
acttgtgactacgacgtcttgacttggcgtggccggggccacaaggtgcacaaaggtgtt
catgcttcagctcgtcgtctcttgtatggtggagatagacgcgtgcttctgacacttcgt
gaggcgctgttggaatttccagactatggccttgtactatgtggccattctcttgggggt
gcagtaacagcggtacttggagtcatgctttccgagccaaatccaagtggtaccgggttt
gtgacggccatcaatgcacccgaaagaacagtcggcgatgatcagcttgatgggctactt
cctgttcactctacactacccccaaggcgtcccattcatgtctatgcatatgggcctccc
agtacaatgtcgacatcccttcgtaaacgaactcgtggcctcatcaccaccatagttcat
ggtaacgacattgttccatacctctccctaggagtcctccatgactttcaggcagttgcg
ctcgctttcaagaacgatcagcaacaagccaaaacggagattcgtcaaagaatatggcaa
accttccagactggcgtggcagataaatggtatggaggcctgccctcggtgccgtctggg
gatacgtccaaatggggacattcagtccttcaaggtttgagagcaggcatgacgaaccgg
aaactcgtgccacctggagaagtgtttaccattgagactcaaagagtcttgaggcgcgat
gcatttttgttatctgaagaagaccacattggcaggccagcgcaaagaatcgtgctgaaa
tacgtcaaggatgtcgaggaacgttttaaagagttgagattcgggacgagcatgttggtc
gaccacaacccggcgagatatgaggaagcattgaacaagcttcgtcttggtgtcgtttga
>Fp1r
atggacaacgcaagtattacatccgtagaggaacttcctccgcaacctggccgtactcta
ctcccttctccagtcgctcaagctgtcagtctagcaacacgctcgacatgccttgccatt
cgtctcagttcaagggccggttcatttggcctcagtgcagccaaagttacaactctatcc
tccctggagctcgctcgcggtatggtcgagactgtactaggccaagcaggaagggaaact
ctatcacgatcccagagcgatttgtcaattgctgaggctgaatccatcatcgagcgcagt
tttgagcatcttcataatgccatgtcccaggccgtcttttggacgactgcaggttttcag
tttacaaacacgaccttctccatggcatctgggatctctcaattacttctatcttccctt
gaccaagtattcggctcgaccgactcttctcgagccattgcaagcataataccgttgata
agacgagagttccacgatcccgcgactgggctcgatggggaaactatcggcatgacggat
ctagtccttggattatgcgctttggcatatttacagcggtggtcgtggaaaatggtagag
gaggaaaggaaacgacaggagtgcgaagagattgtgtgggatgttgttgtcctgaacgat
ggcgagcggatcgacatacaagatcgtgttccccgaaatccagtctttacaaaatcggcc
agcctgcctaccggaaacgacagtcccaacaagttccaaacagcagccattatccctacc
cgctcagggtctttccaaggcgaagaagaaattatcgaacatttgaaggatgagatggcc
aacaaactccctcccgacacttctgtatccatcttgaatgcagtgtcttctacacagacc
gtcaccatcaatgtcgatgggcctcgcccatttcctctacctttactaccaggcgcagag
atcatcgaagctaatgggttagataaccaagtcggaaagcgctatagtcaactacttgag
gatcctccagaagcctcaagttaccgtgttgtgtataagcttgaaagatccaggactggt
agcatgtccttctcaggatcgcgggatggcccaataactgacgttgacacgccacaagga
gagtcaccccctatggtaccagtcaaagaacctccccaagtaccaaagaaaccacggacg
tctgctgccaaatcacccccactacgatggtcaagacctactagggttactgacgacaca
ccaccccgaaactctccatcgactacaagcaaatctcgcagtaacggaacacgagatgag
aaagggagatcaccacgatcaaattcggcctcgccaccatcctcgcccattgagcctcag
acccctcagcgtgaagcaaatcagaaaagaccacgagcgcccatcaactcatcatatcct
cgtggcaaaaccagtggttcccgtgaaaccactataaccccgaagagaatactatcgaaa
agaaactcagacacttca---actcctactcagcagcctggcgacaaaaaggccggtctg
cggcaagctcttcgagaaggaagtcagtcgatttccaatatctggaccaaggactcgcca
cctacagatagcaaaaagaagccgcagccaaaagtttcaaataccgccaagttcagtagt
aagattatcagtaatccacgggctcatttggaccaacagcgcatcgaacaggctgagctt
attccacgcagctcttcgaggacaggctatgtctctgttcatgagcgccggcggaactct
atggtatctcagacagatgcatattcttttcgatcacgatgtgccaccccaacctatcca
ccgagtgtttccctgagcggcccggcgtctgatccgacggggggtcagcattcgtcaaat
gatggcctgcttgtacctcctccaatctctatcagtcatcgtaggatcattcgcaaaagc
cccagtctttggagcatggcttcaaatgactcgcagtcgtcggtagtactttcatactac
caccagaagagcgcctatacagcatcagatgcaatggggggccttcgacgtgacggtata
gttaatgggatattcccccaggctcacgtgcttcgtaacatcacaagatatatgaggttc
tcgtctgcatcctatgggtcggcatttctcaagttcatggggatctctaaggacatgcca
ttgttaagagcgtgggatagcacacatgctgatgtcagacatttcgtccatcacaccgag
tccgacacccacagcatcctcttggcttctattgttgatccacaagggggaacagactct
agtggttcgacaggaacaggtgtacccttggtacattacatctctcttgatcatggtgcc
aaggcagttgtcctagcctgtcggggtactttagggtttgaggatgttctcgctgatatg
acttgtgactacgacgtcttgacttggcgtggccggggccacaaggtgcacaaaggtgtt
catgcttcagctcgtcgtctcttgtatggtggagatagacgcgtgcttctgacacttcgt
gaggcgctgttggaatttccagactatggccttgtactatgtggccattctcttgggggt
gcagtaacagcggtacttggagtcatgctttccgagccaaatccaagtggtaccgggttt
gtgacggccatcaatgcacccgaaagaacagtcggcgatgatcagcttgatgggctactt
cctgttcactctacactacccccaaggcgtcccattcatgtctatgcatatgggcctccc
agtacaatgtcgacatcccttcgtaaacgaactcgtggcctcatcaccaccatagttcat
ggtaacgacattgttccatacctctccctaggagtcctccatgactttcaggcagttgcg
ctcgctttcaagaacgatcagcaacaagccaaaacggagattcgtcaaagaatatggcaa
accttccagactggcgtggcagataaatggtatggaggcctgccctcggtgccgtctggg
gatacgtccaaatggggacattcagtccttcaaggtttgagagcaggcatgacgaaccgg
aaactcgtgccacctggagaagtgtttaccattgagactcaaagagtcttgaggcgcgat
gcatttttgttatctgaagaagaccacattggcaggccagcgcaaagaatcgtgctgaaa
tacgtcaaggatgtcgaggaacgttttaaagagttgagattcgggacgagcatgttggtc
gaccacaacccggcgagatatgaggaagcattgaacaagcttcgtcttggtgtcgtttga
>Fp21r
atggacaacgcaagtattacatccgtagaggaacttcctccgcaacctggccgtactcta
ctcccttctccagtcgctcaagctgtcagtctagcaacacgctcgacatgccttgccatt
cgtctcagttcaagggccggttcatttggcctcagtgcagccaaagttacaactctatcc
tccctggagctcgctcgcggtatggtcgagactgtactaggccaagcaggaagggaaact
ctatcacgatcccagagcgatttgtcaattgctgaggctgaatccatcatcgagcgcagt
tttgagcatcttcataatgccatgtcccaggccgtcttttggacgactgcaggttttcag
tttacaaacacgaccttctccatggcatctgggatctctcaattacttctatcttccctt
gaccaagtattcggctcgaccgactcttctcgagccattgcaagcataataacgttgata
agacgagagttccacgatcccgcgactgggctcgatggggaaactatcggcatgacggat
ctagtccttggattatgcgctttggcatatttacagcggtggtcgtggaaaatggtagag
gaggaaaggaaacgacaggagtgcgaagagattgtgtgggatgttgttgtcctgaacgat
ggcgagcggatcgacatacaagatcgtgttccccgaaatccagtctttacaaaatcggcc
agcctgcctaccggaaacgacagtcccaacaagttccaaacagcagccattatccctacc
cgctcagggtctttccaaggcgaagaagaaattatcgaacatttgaaggatgagatggcc
aacaaactccctcccgacacttctgtatccatcttgaatgcagtgtcttctacacagacc
gtcaccatcaatgtcgatgggcctcgcccatttcctctacctttactaccaggcgcagag
atcatcgaagctaatgggttagataaccaagtcggaaagcgctatagtcaactacttgag
gatcctccagaagcctcaagttaccgtgttgtgtataagcttgaaagatccaggactggt
agcatgtccttctcaggatcgcgggatggcccaataactgacgttgacacgccacaagga
gagtcaccccctatggtaccagtcaaagaacctccccaagtaccaaagaaaccacggacg
tctgctgccaaatcacccccactacgatggtcaagacctactagggttactgacgacaca
ccaccccgaaactctccatcgactacaagcaaatctcgcagtaacggaacacgagatgag
aaagggagatcaccacgatcaaattcggcctcgccaccatcctcgcccattgagcctcag
acccctcagcgtgaagcaaatcagaaaagaccacgagcgcccatcaactcatcatatcct
cgtggcaaaaccagtggttcccgtgaaaccactataaccccgaagagaatactatcgaaa
agaaactcagacacttca---actcctactcagcagcctggcgacaaaaaggccggtctg
cggcaagctcttcgagaaggaagtcagtcgatttccaatatctggaccaaggactcgcca
cctacagatagcaaaaagaagccgcagccaaaagtttcaaataccgccaagttcagtagt
aagattatcagtaatccacgggctcatttggaccaacagcgcatcgaacaggctgagctt
attccacgcagctcttcgaggacaggctatgtctctgttcatgagcgccggcggaactct
atggtatctcagacagatgcatattcttttcgatcacgatgtgccaccccaacctatcca
ccgagtgtttccctgagcggcccggcgtctgatccgacggggggtcagcattcgtcaaat
gatggcctgcttgtacctcctccaatctctatcagtcatcgtaggatcattcgcaaaagc
cccagtctttggagcatggcttcaaatgactcgcagtcgtcggtagtactttcatactac
caccagaagagcgcctatacagcatcagatgcaatggggggccttcgacgtgacggtata
gttaatgggatattcccccaggctcacgtgcttcgtaacatcacaagatatatgaggttc
tcgtctgcatcctatgggtcggcatttctcaagttcatggggatctctaaggacatgcca
ttgttaagagcgtgggatagcacacatgctgatgtcagacatttcgtccatcacaccgag
tccgacacccacagcatcctcttggcttctattgttgatccacaagggggaacagactct
agtggttcgacaggaacaggtgtacccttggtacattacatctctcttgatcatggtgcc
aaggcagttgtcctagcctgtcggggtactttagggtttgaggatgttctcgctgatatg
acttgtgactacgacgtcttgacttggcgtggccggggccacaaggtgcacaaaggtgtt
catgcttcagctcgtcgtctcttgtatggtggagatagacgcgtgcttctgacacttcgt
gaggcgctgttggaatttccagactatggccttgtactatgtggccattctcttgggggt
gcagtaacagcggtacttggagtcatgctttccgagccaaatccaagtggtaccgggttt
gtgacggccatcaatgcacccgaaagaacagtcggcgatgatcagcttgatgggctactt
cctgttcactctacactacccccaaggcgtcccattcatgtctatgcatatgggcctccc
agtacaatgtcgacatcccttcgtaaacgaactcgtggcctcatcaccaccatagttcat
ggtaacgacattgttccatacctctccctaggagtcctccatgactttcaggcagttgcg
ctcgctttcaagaacgatcagcaacaagccaaaacggagattcgtcaaagaatatggcaa
accttccagactggcgtggcagataaatggtatggaggcctgccctcggtgccgtctggg
gatacgtccaaatggggacattcagtccttcaaggtttgagagcaggcatgacgaaccgg
aaactcgtgccacctggagaagtgtttaccattgagactcaaagagtcttgaggcgcgat
gcatttttgttatctgaagaagaccacattggcaggccagcgcaaagaatcgtgctgaaa
tacgtcaaggatgtcgaggaacgttttaaagagttgagattcgggacgagcatgttggtc
gaccacaacccggcgagatatgaggaagcattgaacaagcttcgtcttggtgtcgtttga
>Fp24r
atggacaacgcaagtattacatccgtagaggaacttcctccgcaacctggccgtactcta
ctcccttctccagtcgctcaagctgtcagtctagcaacacgctcgacatgccttgccatt
cgtctcagttcaagggccggttcatttggcctcagtgcagccaaagttacaactctatcc
tccctggagctcgctcgcggtatggtcgagactgtactaggccaagcaggaagggaaact
ctatcacgatcccagagcgatttgtcaattgctgaggctgaatccatcatcgagcgcagt
tttgagcatcttcataatgccatgtcccaggccgtcttttggacgactgcaggttttcag
tttacaaacacgaccttctccatggcatctgggatctctcaattacttctatcttccctt
gaccaagtattcggctcgaccgactcttctcgagccattgcaagcataataacgttgata
agacgagagttccacgatcccgcgactgggctcgatggggaaactatcggcatgacggat
ctagtccttggattatgcgctttggcatatttacagcggtggtcgtggaaaatggtagag
gaggaaaggaaacgacaggagtgcgaagagattgtgtgggatgttgttgtcctgaacgat
ggcgagcggatcgacatacaagatcgtgttccccgaaatccagtctttacaaaatcggcc
agcctgcctaccggaaacgacagtcccaacaagttccaaacagcagccattatccctacc
cgctcagggtctttccaaggcgaagaagaaattatcgaacatttgaaggatgagatggcc
aacaaactccctcccgacacttctgtatccatcttgaatgcagtgtcttctacacagacc
gtcaccatcaatgtcgatgggcctcgcccatttcctctacctttactaccaggcgcagag
atcatcgaagctaatgggttagataaccaagtcggaaagcgctatagtcaactacttgag
gatcctccagaagcctcaagttaccgtgttgtgtataagcttgaaagatccaggactggt
agcatgtccttctcaggatcgcgggatggcccaataactgacgttgacacgccacaagga
gagtcaccccctatggtaccagtcaaagaacctccccaagtaccaaagaaaccacggacg
tctgctgccaaatcacccccactacgatggtcaagacctactagggttactgacgacaca
ccaccccgaaactctccatcgactacaagcaaatctcgcagtaacggaacacgagatgag
aaagggagatcaccacgatcaaattcggcctcgccaccatcctcgcccattgagcctcag
acccctcagcgtgaagcaaatcagaaaagaccacgagcgcccatcaactcatcatatcct
cgtggcaaaaccagtggttcccgtgaaaccactataaccccgaagagaatactatcgaaa
agaaactcagacacttca---actcctactcagcagcctggcgacaaaaaggccggtctg
cggcaagctcttcgagaaggaagtcagtcgatttccaatatctggaccaaggactcgcca
cctacagatagcaaaaagaagccgcagccaaaagtttcaaataccgccaagttcagtagt
aagattatcagtaatccacgggctcatttggaccaacagcgcatcgaacaggctgagctt
attccacgcagctcttcgaggacaggctatgtctctgttcatgagcgccggcggaactct
atggtatctcagacagatgcatattcttttcgatcacgatgtgccaccccaacctatcca
ccgagtgtttccctgagcggcccggcgtctgatccgacggggggtcagcattcgtcaaat
gatggcctgcttgtacctcctccaatctctatcagtcatcgtaggatcattcgcaaaagc
cccagtctttggagcatggcttcaaatgactcgcagtcgtcggtagtactttcatactac
caccagaagagcgcctatacagcatcagatgcaatggggggccttcgacgtgacggtata
gttaatgggatattcccccaggctcacgtgcttcgtaacatcacaagatatatgaggttc
tcgtctgcatcctatgggtcggcatttctcaagttcatggggatctctaaggacatgcca
ttgttaagagcgtgggatagcacacatgctgatgtcagacatttcgtccatcacaccgag
tccgacacccacagcatcctcttggcttctattgttgatccacaagggggaacagactct
agtggttcgacaggaacaggtgtacccttggtacattacatctctcttgatcatggtgcc
aaggcagttgtcctagcctgtcggggtactttagggtttgaggatgttctcgctgatatg
acttgtgactacgacgtcttgacttggcgtggccggggccacaaggtgcacaaaggtgtt
catgcttcagctcgtcgtctcttgtatggtggagatagacgcgtgcttctgacacttcgt
gaggcgctgttggaatttccagactatggccttgtactatgtggccattctcttgggggt
gcagtaacagcggtacttggagtcatgctttccgagccaaatccaagtggtaccgggttt
gtgacggccatcaatgcacccgaaagaacagtcggcgatgatcagcttgatgggctactt
cctgttcactctacactacccccaaggcgtcccattcatgtctatgcatatgggcctccc
agtacaatgtcgacatcccttcgtaaacgaactcgtggcctcatcaccaccatagttcat
ggtaacgacattgttccatacctctccctaggagtcctccatgactttcaggcagttgcg
ctcgctttcaagaacgatcagcaacaagccaaaacggagattcgtcaaagaatatggcaa
accttccagactggcgtggcagataaatggtatggaggcctgccctcggtgccgtctggg
gatacgtccaaatggggacattcagtccttcaaggtttgagagcaggcatgacgaaccgg
aaactcgtgccacctggagaagtgtttaccattgagactcaaagagtcttgaggcgcgat
gcatttttgttatctgaagaagaccacattggcaggccagcgcaaagaatcgtgctgaaa
tacgtcaaggatgtcgaggaacgttttaaagagttgagattcgggacgagcatgttggtc
gaccacaacccggcgagatatgaggaagcattgaacaagcttcgtcttggtgtcgtttga
>Fp2516
atggacaacgcaagtattacatccgtagaggaacttcctccgcaacctggccgtactcta
ctcccttctccagtcgctcaagctgtcagtctagcaacacgctcgacatgccttgccatt
cgtctcagttcaagggccggttcatttggcctcagtgcagccaaagttacaactctatcc
tccctggagctcgctcgcggtatggtcgagactgtactaggccaagcaggaagggaaact
ctatcacgatcccagagcgatttgtcaattgctgaggctgaatccatcatcgagcgcagt
tttgagcatcttcataatgccatgtcccaggccgtcttttggacgactgcaggttttcag
tttacaaacacgaccttctccatggcatctgggatctctcaattacttctatcttccctt
gaccaagtattcggctcgaccgactcttctcgagccattgcaagcataataacgttgata
agacgagagttccacgatcccgcgactgggctcgatggggaaactatcggcatgacggat
ctagtccttggattatgcgctttggcatatttacagcggtggtcgtggaaaatggtagag
gaggaaaggaaacgacaggagtgcgaagagattgtgtgggatgttgttgtcctgaacgat
ggcgagcggatcgacatacaagatcgtgttccccgaaatccagtctttacaaaatcggcc
agcctgcctaccggaaacgacagtcccaacaagttccaaacagcagccattatccctacc
cgctcagggtctttccaaggcgaagaagaaattatcgaacatttgaaggatgagatggcc
aacaaactccctcccgacacttctgtatccatcttgaatgcagtgtcttctacacagacc
gtcaccatcaatgtcgatgggcctcgcccatttcctctacctttactaccaggcgcagag
atcatcgaagctaatgggttagataaccaagtcggaaagcgctatagtcaactacttgag
gatcctccagaagcctcaagttaccgtgttgtgtataagcttgaaagatccaggactggt
agcatgtccttctcaggatcgcgggatggcccaataactgacgttgacacgccacaagga
gagtcaccccctatggtaccagtcaaagaacctccccaagtaccaaagaaaccacggacg
tctgctgccaaatcacccccactacgatggtcaagacctactagggttactgacgacaca
ccaccccgaaactctccatcgactacaagcaaatctcgcagtaacggaacacgagatgag
aaagggagatcaccacgatcaaattcggcctcgccaccatcctcgcccattgagcctcag
acccctcagcgtgaagcaaatcagaaaagaccacgagcgcccatcaactcatcatatcct
cgtggcaaaaccagtggttcccgtgaaaccactataaccccgaagagaatactatcgaaa
agaaactcagacacttca---actcctactcagcagcctggcgacaaaaaggccggtctg
cggcaagctcttcgagaaggaagtcagtcgatttccaatatctggaccaaggactcgcca
cctacagatagcaaaaagaagccgcagccaaaagtttcaaataccgccaagttcagtagt
aagattatcagtaatccacgggctcatttggaccaacagcgcatcgaacaggctgagctt
attccacgcagctcttcgaggacaggctatgtctctgttcatgagcgccggcggaactct
atggtatctcagacagatgcatattcttttcgatcacgatgtgccaccccaacctatcca
ccgagtgtttccctgagcggcccggcgtctgatccgacggggggtcagcattcgtcaaat
gatggcctgcttgtacctcctccaatctctatcagtcatcgtaggatcattcgcaaaagc
cccagtctttggagcatggcttcaaatgactcgcagtcgtcggtagtactttcatactac
caccagaagagcgcctatacagcatcagatgcaatggggggccttcgacgtgacggtata
gttaatgggatattcccccaggctcacgtgcttcgtaacatcacaagatatatgaggttc
tcgtctgcatcctatgggtcggcatttctcaagttcatggggatctctaaggacatgcca
ttgttaagagcgtgggatagcacacatgctgatgtcagacatttcgtccatcacaccgag
tccgacacccacagcatcctcttggcttctattgttgatccacaagggggaacagactct
agtggttcgacaggaacaggtgtacccttggtacattacatctctcttgatcatggtgcc
aaggcagttgtcctagcctgtcggggtactttagggtttgaggatgttctcgctgatatg
acttgtgactacgacgtcttgacttggcgtggccggggccacaaggtgcacaaaggtgtt
catgcttcagctcgtcgtctcttgtatggtggagatagacgcgtgcttctgacacttcgt
gaggcgctgttggaatttccagactatggccttgtactatgtggccattctcttgggggt
gcagtaacagcggtacttggagtcatgctttccgagccaaatccaagtggtaccgggttt
gtgacggccatcaatgcacccgaaagaacagtcggcgatgatcagcttgatgggctactt
cctgttcactctacactacccccaaggcgtcccattcatgtctatgcatatgggcctccc
agtacaatgtcgacatcccttcgtaaacgaactcgtggcctcatcaccaccatagttcat
ggtaacgacattgttccatacctctccctaggagtcctccatgactttcaggcagttgcg
ctcgctttcaagaacgatcagcaacaagccaaaacggagattcgtcaaagaatatggcaa
accttccagactggcgtggcagataaatggtatggaggcctgccctcggtgccgtctggg
gatacgtccaaatggggacattcagtccttcaaggtttgagagcaggcatgacgaaccgg
aaactcgtgccacctggagaagtgtttaccattgagactcaaagagtcttgaggcgcgat
gcatttttgttatctgaagaagaccacattggcaggccagcgcaaagaatcgtgctgaaa
tacgtcaaggatgtcgaggaacgttttaaagagttgagattcgggacgagcatgttggtc
gaccacaacccggcgagatatgaggaagcattgaacaagcttcgtcttggtgtcgtttga
>Fp26r
atggacaacgcaagtattacatccgtagaggaacttcctccgcaacctggccgtactcta
ctcccttctccagtcgctcaagctgtcagtctagcaacacgctcgacatgccttgccatt
cgtctcagttcaagggccggttcatttggcctcagtgcagccaaagttacaactctatcc
tccctggagctcgctcgcggtatggtcgagactgtactaggccaagcaggaagggaaact
ctatcacgatcccagagcgatttgtcaattgctgaggctgaatccatcatcgagcgcagt
tttgagcatcttcataatgccatgtcccaggccgtcttttggacgactgcaggttttcag
tttacaaacacgaccttctccatggcatctgggatctctcaattacttctatcttccctt
gaccaagtattcggctcgaccgactcttctcgagccattgcaagcataataccgttgata
agacgagagttccacgatcccgcgactgggctcgatggggaaactatcggcatgacggat
ctagtccttggattatgcgctttggcatatttacagcggtggtcgtggaaaatggtagag
gaggaaaggaaacgacaggagtgcgaagagattgtgtgggatgttgttgtcctgaacgat
ggcgagcggatcgacatacaagatcgtgttccccgaaatccagtctttacaaaatcggcc
agcctgcctaccggaaacgacagtcccaacaagttccaaacagcagccattatccctacc
cgctcagggtctttccaaggcgaagaagaaattatcgaacatttgaaggatgagatggcc
aacaaactccctcccgacacttctgtatccatcttgaatgcagtgtcttctacacagacc
gtcaccatcaatgtcgatgggcctcgcccatttcctctacctttactaccaggcgcagag
atcatcgaagctaatgggttagataaccaagtcggaaagcgctatagtcaactacttgag
gatcctccagaagcctcaagttaccgtgttgtgtataagcttgaaagatccaggactggt
agcatgtccttctcaggatcgcgggatggcccaataactgacgttgacacgccacaagga
gagtcaccccctatggtaccagtcaaagaacctccccaagtaccaaagaaaccacggacg
tctgctgccaaatcacccccactacgatggtcaagacctactagggttactgacgacaca
ccaccccgaaactctccatcgactacaagcaaatctcgcagtaacggaacacgagatgag
aaagggagatcaccacgatcaaattcggcctcgccaccatcctcgcccattgagcctcag
acccctcagcgtgaagcaaatcagaaaagaccacgagcgcccatcaactcatcatatcct
cgtggcaaaaccagtggttcccgtgaaaccactataaccccgaagagaatactatcgaaa
agaaactcagacacttca---actcctactcagcagcctggcgacaaaaaggccggtctg
cggcaagctcttcgagaaggaagtcagtcgatttccaatatctggaccaaggactcgcca
cctacagatagcaaaaagaagccgcagccaaaagtttcaaataccgccaagttcagtagt
aagattatcagtaatccacgggctcatttggaccaacagcgcatcgaacaggctgagctt
attccacgcagctcttcgaggacaggctatgtctctgttcatgagcgccggcggaactct
atggtatctcagacagatgcatattcttttcgatcacgatgtgccaccccaacctatcca
ccgagtgtttccctgagcggcccggcgtctgatccgacggggggtcagcattcgtcaaat
gatggcctgcttgtacctcctccaatctctatcagtcatcgtaggatcattcgcaaaagc
cccagtctttggagcatggcttcaaatgactcgcagtcgtcggtagtactttcatactac
caccagaagagcgcctatacagcatcagatgcaatggggggccttcgacgtgacggtata
gttaatgggatattcccccaggctcacgtgcttcgtaacatcacaagatatatgaggttc
tcgtctgcatcctatgggtcggcatttctcaagttcatggggatctctaaggacatgcca
ttgttaagagcgtgggatagcacacatgctgatgtcagacatttcgtccatcacaccgag
tccgacacccacagcatcctcttggcttctattgttgatccacaagggggaacagactct
agtggttcgacaggaacaggtgtacccttggtacattacatctctcttgatcatggtgcc
aaggcagttgtcctagcctgtcggggtactttagggtttgaggatgttctcgctgatatg
acttgtgactacgacgtcttgacttggcgtggccggggccacaaggtgcacaaaggtgtt
catgcttcagctcgtcgtctcttgtatggtggagatagacgcgtgcttctgacacttcgt
gaggcgctgttggaatttccagactatggccttgtactatgtggccattctcttgggggt
gcagtaacagcggtacttggagtcatgctttccgagccaaatccaagtggtaccgggttt
gtgacggccatcaatgcacccgaaagaacagtcggcgatgatcagcttgatgggctactt
cctgttcactctacactacccccaaggcgtcccattcatgtctatgcatatgggcctccc
agtacaatgtcgacatcccttcgtaaacgaactcgtggcctcatcaccaccatagttcat
ggtaacgacattgttccatacctctccctaggagtcctccatgactttcaggcagttgcg
ctcgctttcaagaacgatcagcaacaagccaaaacggagattcgtcaaagaatatggcaa
accttccagactggcgtggcagataaatggtatggaggcctgccctcggtgccgtctggg
gatacgtccaaatggggacattcagtccttcaaggtttgagagcaggcatgacgaaccgg
aaactcgtgccacctggagaagtgtttaccattgagactcaaagagtcttgaggcgcgat
gcatttttgttatctgaagaagaccacattggcaggccagcgcaaagaatcgtgctgaaa
tacgtcaaggatgtcgaggaacgttttaaagagttgagattcgggacgagcatgttggtc
gaccacaacccggcgagatatgaggaagcattgaacaagcttcgtcttggtgtcgtttga
>Fp33
atggacaacgcaagtattacatccgtagaggaacttcctccgcaacctggccgtactcta
ctcccttctccagtcgctcaagctgtcagtctagcaacacgctcgacatgccttgccatt
cgtctcagttcaagggccggttcatttggcctcagtgcagccaaagttacaactctatcc
tccctggagctcgctcgcggtatggtcgagactgtactaggccaagcaggaagggaaact
ctatcacgatcccagagcgatttgtcaattgctgaggctgaatccatcatcgagcgcagt
tttgagcatcttcataatgccatgtcccaggccgtcttttggacgactgcaggttttcag
tttacaaacacgaccttctccatggcatctgggatctctcaattacttctatcttccctt
gaccaagtattcggctcgaccgactcttctcgagccattgcaagcataataacgttgata
agacgagagttccacgatcccgcgactgggctcgatggggaaactatcggcatgacggat
ctagtccttggattatgcgctttggcatatttacagcggtggtcgtggaaaatggtagag
gaggaaaggaaacgacaggagtgcgaagagattgtgtgggatgttgttgtcctgaacgat
ggcgagcggatcgacatacaagatcgtgttccccgaaatccagtctttacaaaatcggcc
agcctgcctaccggaaacgacagtcccaacaagttccaaacagcagccattatccctacc
cgctcagggtctttccaaggcgaagaagaaattatcgaacatttgaaggatgagatggcc
aacaaactccctcccgacacttctgtatccatcttgaatgcagtgtcttctacacagacc
gtcaccatcaatgtcgatgggcctcgcccatttcctctacctttactaccaggcgcagag
atcatcgaagctaatgggttagataaccaagtcggaaagcgctatagtcaactacttgag
gatcctccagaagcctcaagttaccgtgttgtgtataagcttgaaagatccaggactggt
agcatgtccttctcaggatcgcgggatggcccaataactgacgttgacacgccacaagga
gagtcaccccctatggtaccagtcaaagaacctccccaagtaccaaagaaaccacggacg
tctgctgccaaatcacccccactacgatggtcaagacctactagggttactgacgacaca
ccaccccgaaactctccatcgactacaagcaaatctcgcagtaacggaacacgagatgag
aaagggagatcaccacgatcaaattcggcctcgccaccatcctcgcccattgagcctcag
acccctcagcgtgaagcaaatcagaaaagaccacgagcgcccatcaactcatcatatcct
cgtggcaaaaccagtggttcccgtgaaaccactataaccccgaagagaatactatcgaaa
agaaactcagacacttca---actcctactcagcagcctggcgacaaaaaggccggtctg
cggcaagctcttcgagaaggaagtcagtcgatttccaatatctggaccaaggactcgcca
cctacagatagcaaaaagaagccgcagccaaaagtttcaaataccgccaagttcagtagt
aagattatcagtaatccacgggctcatttggaccaacagcgcatcgaacaggctgagctt
attccacgcagctcttcgaggacaggctatgtctctgttcatgagcgccggcggaactct
atggtatctcagacagatgcatattcttttcgatcacgatgtgccaccccaacctatcca
ccgagtgtttccctgagcggcccggcgtctgatccgacggggggtcagcattcgtcaaat
gatggcctgcttgtacctcctccaatctctatcagtcatcgtaggatcattcgcaaaagc
cccagtctttggagcatggcttcaaatgactcgcagtcgtcggtagtactttcatactac
caccagaagagcgcctatacagcatcagatgcaatggggggccttcgacgtgacggtata
gttaatgggatattcccccaggctcacgtgcttcgtaacatcacaagatatatgaggttc
tcgtctgcatcctatgggtcggcatttctcaagttcatggggatctctaaggacatgcca
ttgttaagagcgtgggatagcacacatgctgatgtcagacatttcgtccatcacaccgag
tccgacacccacagcatcctcttggcttctattgttgatccacaagggggaacagactct
agtggttcgacaggaacaggtgtacccttggtacattacatctctcttgatcatggtgcc
aaggcagttgtcctagcctgtcggggtactttagggtttgaggatgttctcgctgatatg
acttgtgactacgacgtcttgacttggcgtggccggggccacaaggtgcacaaaggtgtt
catgcttcagctcgtcgtctcttgtatggtggagatagacgcgtgcttctgacacttcgt
gaggcgctgttggaatttccagactatggccttgtactatgtggccattctcttgggggt
gcagtaacagcggtacttggagtcatgctttccgagccaaatccaagtggtaccgggttt
gtgacggccatcaatgcacccgaaagaacagtcggcgatgatcagcttgatgggctactt
cctgttcactctacactacccccaaggcgtcccattcatgtctatgcatatgggcctccc
agtacaatgtcgacatcccttcgtaaacgaactcgtggcctcatcaccaccatagttcat
ggtaacgacattgttccatacctctccctaggagtcctccatgactttcaggcagttgcg
ctcgctttcaagaacgatcagcaacaagccaaaacggagattcgtcaaagaatatggcaa
accttccagactggcgtggcagataaatggtatggaggcctgccctcggtgccgtctggg
gatacgtccaaatggggacattcagtccttcaaggtttgagagcaggcatgacgaaccgg
aaactcgtgccacctggagaagtgtttaccattgagactcaaagagtcttgaggcgcgat
gcatttttgttatctgaagaagaccacattggcaggccagcgcaaagaatcgtgctgaaa
tacgtcaaggatgtcgaggaacgttttaaagagttgagattcgggacgagcatgttggtc
gaccacaacccggcgagatatgaggaagcattgaacaagcttcgtcttggtgtcgtttga
>Fp34
atggacaacgcaagtattacatccgtagaggaacttcctccgcaacctggccgtactcta
ctcccttctccagtcgctcaagctgtcagtctagcaacacgctcgacatgccttgccatt
cgtctcagttcaagggccggttcatttggcctcagtgcagccaaagttacaactctatcc
tccctggagctcgctcgcggtatggtcgagactgtactaggccaagcaggaagggaaact
ctatcacgatcccagagcgatttgtcaattgctgaggctgaatccatcatcgagcgcagt
tttgagcatcttcataatgccatgtcccaggccgtcttttggacgactgcaggttttcag
tttacaaacacgaccttctccatggcatctgggatctctcaattacttctatcttccctt
gaccaagtattcggctcgaccgactcttctcgagccattgcaagcataataacgttgata
agacgagagttccacgatcccgcgactgggctcgatggggaaactatcggcatgacggat
ctagtccttggattatgcgctttggcatatttacagcggtggtcgtggaaaatggtagag
gaggaaaggaaacgacaggagtgcgaagagattgtgtgggatgttgttgtcctgaacgat
ggcgagcggatcgacatacaagatcgtgttccccgaaatccagtctttacaaaatcggcc
agcctgcctaccggaaacgacagtcccaacaagttccaaacagcagccattatccctacc
cgctcagggtctttccaaggcgaagaagaaattatcgaacatttgaaggatgagatggcc
aacaaactccctcccgacacttctgtatccatcttgaatgcagtgtcttctacacagacc
gtcaccatcaatgtcgatgggcctcgcccatttcctctacctttactaccaggcgcagag
atcatcgaagctaatgggttagataaccaagtcggaaagcgctatagtcaactacttgag
gatcctccagaagcctcaagttaccgtgttgtgtataagcttgaaagatccaggactggt
agcatgtccttctcaggatcgcgggatggcccaataactgacgttgacacgccacaagga
gagtcaccccctatggtaccagtcaaagaacctccccaagtaccaaagaaaccacggacg
tctgctgccaaatcacccccactacgatggtcaagacctactagggttactgacgacaca
ccaccccgaaactctccatcgactacaagcaaatctcgcagtaacggaacacgagatgag
aaagggagatcaccacgatcaaattcggcctcgccaccatcctcgcccattgagcctcag
acccctcagcgtgaagcaaatcagaaaagaccacgagcgcccatcaactcatcatatcct
cgtggcaaaaccagtggttcccgtgaaaccactataaccccgaagagaatactatcgaaa
agaaactcagacacttca---actcctactcagcagcctggcgacaaaaaggccggtctg
cggcaagctcttcgagaaggaagtcagtcgatttccaatatctggaccaaggactcgcca
cctacagatagcaaaaagaagccgcagccaaaagtttcaaataccgccaagttcagtagt
aagattatcagtaatccacgggctcatttggaccaacagcgcatcgaacaggctgagctt
attccacgcagctcttcgaggacaggctatgtctctgttcatgagcgccggcggaactct
atggtatctcagacagatgcatattcttttcgatcacgatgtgccaccccaacctatcca
ccgagtgtttccctgagcggcccggcgtctgatccgacggggggtcagcattcgtcaaat
gatggcctgcttgtacctcctccaatctctatcagtcatcgtaggatcattcgcaaaagc
cccagtctttggagcatggcttcaaatgactcgcagtcgtcggtagtactttcatactac
caccagaagagcgcctatacagcatcagatgcaatggggggccttcgacgtgacggtata
gttaatgggatattcccccaggctcacgtgcttcgtaacatcacaagatatatgaggttc
tcgtctgcatcctatgggtcggcatttctcaagttcatggggatctctaaggacatgcca
ttgttaagagcgtgggatagcacacatgctgatgtcagacatttcgtccatcacaccgag
tccgacacccacagcatcctcttggcttctattgttgatccacaagggggaacagactct
agtggttcgacaggaacaggtgtacccttggtacattacatctctcttgatcatggtgcc
aaggcagttgtcctagcctgtcggggtactttagggtttgaggatgttctcgctgatatg
acttgtgactacgacgtcttgacttggcgtggccggggccacaaggtgcacaaaggtgtt
catgcttcagctcgtcgtctcttgtatggtggagatagacgcgtgcttctgacacttcgt
gaggcgctgttggaatttccagactatggccttgtactatgtggccattctcttgggggt
gcagtaacagcggtacttggagtcatgctttccgagccaaatccaagtggtaccgggttt
gtgacggccatcaatgcacccgaaagaacagtcggcgatgatcagcttgatgggctactt
cctgttcactctacactacccccaaggcgtcccattcatgtctatgcatatgggcctccc
agtacaatgtcgacatcccttcgtaaacgaactcgtggcctcatcaccaccatagttcat
ggtaacgacattgttccatacctctccctaggagtcctccatgactttcaggcagttgcg
ctcgctttcaagaacgatcagcaacaagccaaaacggagattcgtcaaagaatatggcaa
accttccagactggcgtggcagataaatggtatggaggcctgccctcggtgccgtctggg
gatacgtccaaatggggacattcagtccttcaaggtttgagagcaggcatgacgaaccgg
aaactcgtgccacctggagaagtgtttaccattgagactcaaagagtcttgaggcgcgat
gcatttttgttatctgaagaagaccacattggcaggccagcgcaaagaatcgtgctgaaa
tacgtcaaggatgtcgaggaacgttttaaagagttgagattcgggacgagcatgttggtc
gaccacaacccggcgagatatgaggaagcattgaacaagcttcgtcttggtgtcgtttga
>Fp35
atggacaacgcaagtattacatccgtagaggaacttcctccgcaacctggccgtactcta
ctcccttctccagtcgctcaagctgtcagtctagcaacacgctcgacatgccttgccatt
cgtctcagttcaagggccggttcatttggcctcagtgcagccaaagttacaactctatcc
tccctggagctcgctcgcggtatggtcgagactgtactaggccaagcaggaagggaaact
ctatcacgatcccagagcgatttgtcaattgctgaggctgaatccatcatcgagcgcagt
tttgagcatcttcataatgccatgtcccaggccgtcttttggacgactgcaggttttcag
tttacaaacacgaccttctccatggcatctgggatctctcaattacttctatcttccctt
gaccaagtattcggctcgaccgactcttctcgagccattgcaagcataataacgttgata
agacgagagttccacgatcccgcgactgggctcgatggggaaactatcggcatgacggat
ctagtccttggattatgcgctttggcatatttacagcggtggtcgtggaaaatggtagag
gaggaaaggaaacgacaggagtgcgaagagattgtgtgggatgttgttgtcctgaacgat
ggcgagcggatcgacatacaagatcgtgttccccgaaatccagtctttacaaaatcggcc
agcctgcctaccggaaacgacagtcccaacaagttccaaacagcagccattatccctacc
cgctcagggtctttccaaggcgaagaagaaattatcgaacatttgaaggatgagatggcc
aacaaactccctcccgacacttctgtatccatcttgaatgcagtgtcttctacacagacc
gtcaccatcaatgtcgatgggcctcgcccatttcctctacctttactaccaggcgcagag
atcatcgaagctaatgggttagataaccaagtcggaaagcgctatagtcaactacttgag
gatcctccagaagcctcaagttaccgtgttgtgtataagcttgaaagatccaggactggt
agcatgtccttctcaggatcgcgggatggcccaataactgacgttgacacgccacaagga
gagtcaccccctatggtaccagtcaaagaacctccccaagtaccaaagaaaccacggacg
tctgctgccaaatcacccccactacgatggtcaagacctactagggttactgacgacaca
ccaccccgaaactctccatcgactacaagcaaatctcgcagtaacggaacacgagatgag
aaagggagatcaccacgatcaaattcggcctcgccaccatcctcgcccattgagcctcag
acccctcagcgtgaagcaaatcagaaaagaccacgagcgcccatcaactcatcatatcct
cgtggcaaaaccagtggttcccgtgaaaccactataaccccgaagagaatactatcgaaa
agaaactcagacacttca---actcctactcagcagcctggcgacaaaaaggccggtctg
cggcaagctcttcgagaaggaagtcagtcgatttccaatatctggaccaaggactcgcca
cctacagatagcaaaaagaagccgcagccaaaagtttcaaataccgccaagttcagtagt
aagattatcagtaatccacgggctcatttggaccaacagcgcatcgaacaggctgagctt
attccacgcagctcttcgaggacaggctatgtctctgttcatgagcgccggcggaactct
atggtatctcagacagatgcatattcttttcgatcacgatgtgccaccccaacctatcca
ccgagtgtttccctgagcggcccggcgtctgatccgacggggggtcagcattcgtcaaat
gatggcctgcttgtacctcctccaatctctatcagtcatcgtaggatcattcgcaaaagc
cccagtctttggagcatggcttcaaatgactcgcagtcgtcggtagtactttcatactac
caccagaagagcgcctatacagcatcagatgcaatggggggccttcgacgtgacggtata
gttaatgggatattcccccaggctcacgtgcttcgtaacatcacaagatatatgaggttc
tcgtctgcatcctatgggtcggcatttctcaagttcatggggatctctaaggacatgcca
ttgttaagagcgtgggatagcacacatgctgatgtcagacatttcgtccatcacaccgag
tccgacacccacagcatcctcttggcttctattgttgatccacaagggggaacagactct
agtggttcgacaggaacaggtgtacccttggtacattacatctctcttgatcatggtgcc
aaggcagttgtcctagcctgtcggggtactttagggtttgaggatgttctcgctgatatg
acttgtgactacgacgtcttgacttggcgtggccggggccacaaggtgcacaaaggtgtt
catgcttcagctcgtcgtctcttgtatggtggagatagacgcgtgcttctgacacttcgt
gaggcgctgttggaatttccagactatggccttgtactatgtggccattctcttgggggt
gcagtaacagcggtacttggagtcatgctttccgagccaaatccaagtggtaccgggttt
gtgacggccatcaatgcacccgaaagaacagtcggcgatgatcagcttgatgggctactt
cctgttcactctacactacccccaaggcgtcccattcatgtctatgcatatgggcctccc
agtacaatgtcgacatcccttcgtaaacgaactcgtggcctcatcaccaccatagttcat
ggtaacgacattgttccatacctctccctaggagtcctccatgactttcaggcagttgcg
ctcgctttcaagaacgatcagcaacaagccaaaacggagattcgtcaaagaatatggcaa
accttccagactggcgtggcagataaatggtatggaggcctgccctcggtgccgtctggg
gatacgtccaaatggggacattcagtccttcaaggtttgagagcaggcatgacgaaccgg
aaactcgtgccacctggagaagtgtttaccattgagactcaaagagtcttgaggcgcgat
gcatttttgttatctgaagaagaccacattggcaggccagcgcaaagaatcgtgctgaaa
tacgtcaaggatgtcgaggaacgttttaaagagttgagattcgggacgagcatgttggtc
gaccacaacccggcgagatatgaggaagcattgaacaagcttcgtcttggtgtcgtttga
>Fp38
atggacaacgcaagtattacatccgtagaggaacttcctccgcaacctggccgtactcta
ctcccttctccagtcgctcaagctgtcagtctagcaacacgctcgacatgccttgccatt
cgtctcagttcaagggccggttcatttggcctcagtgcagccaaagttacaactctatcc
tccctggagctcgctcgcggtatggtcgagactgtactaggccaagcaggaagggaaact
ctatcacgatcccagagcgatttgtcaattgctgaggctgaatccatcatcgagcgcagt
tttgagcatcttcataatgccatgtcccaggccgtcttttggacgactgcaggttttcag
tttacaaacacgaccttctccatggcatctgggatctctcaattacttctatcttccctt
gaccaagtattcggctcgaccgactcttctcgagccattgcaagcataataacgttgata
agacgagagttccacgatcccgcgactgggctcgatggggaaactatcggcatgacggat
ctagtccttggattatgcgctttggcatatttacagcggtggtcgtggaaaatggtagag
gaggaaaggaaacgacaggagtgcgaagagattgtgtgggatgttgttgtcctgaacgat
ggcgagcggatcgacatacaagatcgtgttccccgaaatccagtctttacaaaatcggcc
agcctgcctaccggaaacgacagtcccaacaagttccaaacagcagccattatccctacc
cgctcagggtctttccaaggcgaagaagaaattatcgaacatttgaaggatgagatggcc
aacaaactccctcccgacacttctgtatccatcttgaatgcagtgtcttctacacagacc
gtcaccatcaatgtcgatgggcctcgcccatttcctctacctttactaccaggcgcagag
atcatcgaagctaatgggttagataaccaagtcggaaagcgctatagtcaactacttgag
gatcctccagaagcctcaagttaccgtgttgtgtataagcttgaaagatccaggactggt
agcatgtccttctcaggatcgcgggatggcccaataactgacgttgacacgccacaagga
gagtcaccccctatggtaccagtcaaagaacctccccaagtaccaaagaaaccacggacg
tctgctgccaaatcacccccactacgatggtcaagacctactagggttactgacgacaca
ccaccccgaaactctccatcgactacaagcaaatctcgcagtaacggaacacgagatgag
aaagggagatcaccacgatcaaattcggcctcgccaccatcctcgcccattgagcctcag
acccctcagcgtgaagcaaatcagaaaagaccacgagcgcccatcaactcatcatatcct
cgtggcaaaaccagtggttcccgtgaaaccactataaccccgaagagaatactatcgaaa
agaaactcagacacttca---actcctactcagcagcctggcgacaaaaaggccggtctg
cggcaagctcttcgagaaggaagtcagtcgatttccaatatctggaccaaggactcgcca
cctacagatagcaaaaagaagccgcagccaaaagtttcaaataccgccaagttcagtagt
aagattatcagtaatccacgggctcatttggaccaacagcgcatcgaacaggctgagctt
attccacgcagctcttcgaggacaggctatgtctctgttcatgagcgccggcggaactct
atggtatctcagacagatgcatattcttttcgatcacgatgtgccaccccaacctatcca
ccgagtgtttccctgagcggcccggcgtctgatccgacggggggtcagcattcgtcaaat
gatggcctgcttgtacctcctccaatctctatcagtcatcgtaggatcattcgcaaaagc
cccagtctttggagcatggcttcaaatgactcgcagtcgtcggtagtactttcatactac
caccagaagagcgcctatacagcatcagatgcaatggggggccttcgacgtgacggtata
gttaatgggatattcccccaggctcacgtgcttcgtaacatcacaagatatatgaggttc
tcgtctgcatcctatgggtcggcatttctcaagttcatggggatctctaaggacatgcca
ttgttaagagcgtgggatagcacacatgctgatgtcagacatttcgtccatcacaccgag
tccgacacccacagcatcctcttggcttctattgttgatccacaagggggaacagactct
agtggttcgacaggaacaggtgtacccttggtacattacatctctcttgatcatggtgcc
aaggcagttgtcctagcctgtcggggtactttagggtttgaggatgttctcgctgatatg
acttgtgactacgacgtcttgacttggcgtggccggggccacaaggtgcacaaaggtgtt
catgcttcagctcgtcgtctcttgtatggtggagatagacgcgtgcttctgacacttcgt
gaggcgctgttggaatttccagactatggccttgtactatgtggccattctcttgggggt
gcagtaacagcggtacttggagtcatgctttccgagccaaatccaagtggtaccgggttt
gtgacggccatcaatgcacccgaaagaacagtcggcgatgatcagcttgatgggctactt
cctgttcactctacactacccccaaggcgtcccattcatgtctatgcatatgggcctccc
agtacaatgtcgacatcccttcgtaaacgaactcgtggcctcatcaccaccatagttcat
ggtaacgacattgttccatacctctccctaggagtcctccatgactttcaggcagttgcg
ctcgctttcaagaacgatcagcaacaagccaaaacggagattcgtcaaagaatatggcaa
accttccagactggcgtggcagataaatggtatggaggcctgccctcggtgccgtctggg
gatacgtccaaatggggacattcagtccttcaaggtttgagagcaggcatgacgaaccgg
aaactcgtgccacctggagaagtgtttaccattgagactcaaagagtcttgaggcgcgat
gcatttttgttatctgaagaagaccacattggcaggccagcgcaaagaatcgtgctgaaa
tacgtcaaggatgtcgaggaacgttttaaagagttgagattcgggacgagcatgttggtc
gaccacaacccggcgagatatgaggaagcattgaacaagcttcgtcttggtgtcgtttga
>Fp39
atggacaacgcaagtattacatccgtagaggaacttcctccgcaacctggccgtactcta
ctcccttctccagtcgctcaagctgtcagtctagcaacacgctcgacatgccttgccatt
cgtctcagttcaagggccggttcatttggcctcagtgcagccaaagttacaactctatcc
tccctggagctcgctcgcggtatggtcgagactgtactaggccaagcaggaagggaaact
ctatcacgatcccagagcgatttgtcaattgctgaggctgaatccatcatcgagcgcagt
tttgagcatcttcataatgccatgtcccaggccgtcttttggacgactgcaggttttcag
tttacaaacacgaccttctccatggcatctgggatctctcaattacttctatcttccctt
gaccaagtattcggctcgaccgactcttctcgagccattgcaagcataataacgttgata
agacgagagttccacgatcccgcgactgggctcgatggggaaactatcggcatgacggat
ctagtccttggattatgcgctttggcatatttacagcggtggtcgtggaaaatggtagag
gaggaaaggaaacgacaggagtgcgaagagattgtgtgggatgttgttgtcctgaacgat
ggcgagcggatcgacatacaagatcgtgttccccgaaatccagtctttacaaaatcggcc
agcctgcctaccggaaacgacagtcccaacaagttccaaacagcagccattatccctacc
cgctcagggtctttccaaggcgaagaagaaattatcgaacatttgaaggatgagatggcc
aacaaactccctcccgacacttctgtatccatcttgaatgcagtgtcttctacacagacc
gtcaccatcaatgtcgatgggcctcgcccatttcctctacctttactaccaggcgcagag
atcatcgaagctaatgggttagataaccaagtcggaaagcgctatagtcaactacttgag
gatcctccagaagcctcaagttaccgtgttgtgtataagcttgaaagatccaggactggt
agcatgtccttctcaggatcgcgggatggcccaataactgacgttgacacgccacaagga
gagtcaccccctatggtaccagtcaaagaacctccccaagtaccaaagaaaccacggacg
tctgctgccaaatcacccccactacgatggtcaagacctactagggttactgacgacaca
ccaccccgaaactctccatcgactacaagcaaatctcgcagtaacggaacacgagatgag
aaagggagatcaccacgatcaaattcggcctcgccaccatcctcgcccattgagcctcag
acccctcagcgtgaagcaaatcagaaaagaccacgagcgcccatcaactcatcatatcct
cgtggcaaaaccagtggttcccgtgaaaccactataaccccgaagagaatactatcgaaa
agaaactcagacacttca---actcctactcagcagcctggcgacaaaaaggccggtctg
cggcaagctcttcgagaaggaagtcagtcgatttccaatatctggaccaaggactcgcca
cctacagatagcaaaaagaagccgcagccaaaagtttcaaataccgccaagttcagtagt
aagattatcagtaatccacgggctcatttggaccaacagcgcatcgaacaggctgagctt
attccacgcagctcttcgaggacaggctatgtctctgttcatgagcgccggcggaactct
atggtatctcagacagatgcatattcttttcgatcacgatgtgccaccccaacctatcca
ccgagtgtttccctgagcggcccggcgtctgatccgacggggggtcagcattcgtcaaat
gatggcctgcttgtacctcctccaatctctatcagtcatcgtaggatcattcgcaaaagc
cccagtctttggagcatggcttcaaatgactcgcagtcgtcggtagtactttcatactac
caccagaagagcgcctatacagcatcagatgcaatggggggccttcgacgtgacggtata
gttaatgggatattcccccaggctcacgtgcttcgtaacatcacaagatatatgaggttc
tcgtctgcatcctatgggtcggcatttctcaagttcatggggatctctaaggacatgcca
ttgttaagagcgtgggatagcacacatgctgatgtcagacatttcgtccatcacaccgag
tccgacacccacagcatcctcttggcttctattgttgatccacaagggggaacagactct
agtggttcgacaggaacaggtgtacccttggtacattacatctctcttgatcatggtgcc
aaggcagttgtcctagcctgtcggggtactttagggtttgaggatgttctcgctgatatg
acttgtgactacgacgtcttgacttggcgtggccggggccacaaggtgcacaaaggtgtt
catgcttcagctcgtcgtctcttgtatggtggagatagacgcgtgcttctgacacttcgt
gaggcgctgttggaatttccagactatggccttgtactatgtggccattctcttgggggt
gcagtaacagcggtacttggagtcatgctttccgagccaaatccaagtggtaccgggttt
gtgacggccatcaatgcacccgaaagaacagtcggcgatgatcagcttgatgggctactt
cctgttcactctacactacccccaaggcgtcccattcatgtctatgcatatgggcctccc
agtacaatgtcgacatcccttcgtaaacgaactcgtggcctcatcaccaccatagttcat
ggtaacgacattgttccatacctctccctaggagtcctccatgactttcaggcagttgcg
ctcgctttcaagaacgatcagcaacaagccaaaacggagattcgtcaaagaatatggcaa
accttccagactggcgtggcagataaatggtatggaggcctgccctcggtgccgtctggg
gatacgtccaaatggggacattcagtccttcaaggtttgagagcaggcatgacgaaccgg
aaactcgtgccacctggagaagtgtttaccattgagactcaaagagtcttgaggcgcgat
gcatttttgttatctgaagaagaccacattggcaggccagcgcaaagaatcgtgctgaaa
tacgtcaaggatgtcgaggaacgttttaaagagttgagattcgggacgagcatgttggtc
gaccacaacccggcgagatatgaggaagcattgaacaagcttcgtcttggtgtcgtttga
>Fp42
atggacaacgcaagtattacatccgtagaggaacttcctccgcaacctggccgtactcta
ctcccttctccagtcgctcaagctgtcagtctagcaacacgctcgacatgccttgccatt
cgtctcagttcaagggccggttcatttggcctcagtgcagccaaagttacaactctatcc
tccctggagctcgctcgcggtatggtcgagactgtactaggccaagcaggaagggaaact
ctatcacgatcccagagcgatttgtcaattgctgaggctgaatccatcatcgagcgcagt
tttgagcatcttcataatgccatgtcccaggccgtcttttggacgactgcaggttttcag
tttacaaacacgaccttctccatggcatctgggatctctcaattacttctatcttccctt
gaccaagtattcggctcgaccgactcttctcgagccattgcaagcataataacgttgata
agacgagagttccacgatcccgcgactgggctcgatggggaaactatcggcatgacggat
ctagtccttggattatgcgctttggcatatttacagcggtggtcgtggaaaatggtagag
gaggaaaggaaacgacaggagtgcgaagagattgtgtgggatgttgttgtcctgaacgat
ggcgagcggatcgacatacaagatcgtgttccccgaaatccagtctttacaaaatcggcc
agcctgcctaccggaaacgacagtcccaacaagttccaaacagcagccattatccctacc
cgctcagggtctttccaaggcgaagaagaaattatcgaacatttgaaggatgagatggcc
aacaaactccctcccgacacttctgtatccatcttgaatgcagtgtcttctacacagacc
gtcaccatcaatgtcgatgggcctcgcccatttcctctacctttactaccaggcgcagag
atcatcgaagctaatgggttagataaccaagtcggaaagcgctatagtcaactacttgag
gatcctccagaagcctcaagttaccgtgttgtgtataagcttgaaagatccaggactggt
agcatgtccttctcaggatcgcgggatggcccaataactgacgttgacacgccacaagga
gagtcaccccctatggtaccagtcaaagaacctccccaagtaccaaagaaaccacggacg
tctgctgccaaatcacccccactacgatggtcaagacctactagggttactgacgacaca
ccaccccgaaactctccatcgactacaagcaaatctcgcagtaacggaacacgagatgag
aaagggagatcaccacgatcaaattcggcctcgccaccatcctcgcccattgagcctcag
acccctcagcgtgaagcaaatcagaaaagaccacgagcgcccatcaactcatcatatcct
cgtggcaaaaccagtggttcccgtgaaaccactataaccccgaagagaatactatcgaaa
agaaactcagacacttca---actcctactcagcagcctggcgacaaaaaggccggtctg
cggcaagctcttcgagaaggaagtcagtcgatttccaatatctggaccaaggactcgcca
cctacagatagcaaaaagaagccgcagccaaaagtttcaaataccgccaagttcagtagt
aagattatcagtaatccacgggctcatttggaccaacagcgcatcgaacaggctgagctt
attccacgcagctcttcgaggacaggctatgtctctgttcatgagcgccggcggaactct
atggtatctcagacagatgcatattcttttcgatcacgatgtgccaccccaacctatcca
ccgagtgtttccctgagcggcccggcgtctgatccgacggggggtcagcattcgtcaaat
gatggcctgcttgtacctcctccaatctctatcagtcatcgtaggatcattcgcaaaagc
cccagtctttggagcatggcttcaaatgactcgcagtcgtcggtagtactttcatactac
caccagaagagcgcctatacagcatcagatgcaatggggggccttcgacgtgacggtata
gttaatgggatattcccccaggctcacgtgcttcgtaacatcacaagatatatgaggttc
tcgtctgcatcctatgggtcggcatttctcaagttcatggggatctctaaggacatgcca
ttgttaagagcgtgggatagcacacatgctgatgtcagacatttcgtccatcacaccgag
tccgacacccacagcatcctcttggcttctattgttgatccacaagggggaacagactct
agtggttcgacaggaacaggtgtacccttggtacattacatctctcttgatcatggtgcc
aaggcagttgtcctagcctgtcggggtactttagggtttgaggatgttctcgctgatatg
acttgtgactacgacgtcttgacttggcgtggccggggccacaaggtgcacaaaggtgtt
catgcttcagctcgtcgtctcttgtatggtggagatagacgcgtgcttctgacacttcgt
gaggcgctgttggaatttccagactatggccttgtactatgtggccattctcttgggggt
gcagtaacagcggtacttggagtcatgctttccgagccaaatccaagtggtaccgggttt
gtgacggccatcaatgcacccgaaagaacagtcggcgatgatcagcttgatgggctactt
cctgttcactctacactacccccaaggcgtcccattcatgtctatgcatatgggcctccc
agtacaatgtcgacatcccttcgtaaacgaactcgtggcctcatcaccaccatagttcat
ggtaacgacattgttccatacctctccctaggagtcctccatgactttcaggcagttgcg
ctcgctttcaagaacgatcagcaacaagccaaaacggagattcgtcaaagaatatggcaa
accttccagactggcgtggcagataaatggtatggaggcctgccctcggtgccgtctggg
gatacgtccaaatggggacattcagtccttcaaggtttgagagcaggcatgacgaaccgg
aaactcgtgccacctggagaagtgtttaccattgagactcaaagagtcttgaggcgcgat
gcatttttgttatctgaagaagaccacattggcaggccagcgcaaagaatcgtgctgaaa
tacgtcaaggatgtcgaggaacgttttaaagagttgagattcgggacgagcatgttggtc
gaccacaacccggcgagatatgaggaagcattgaacaagcttcgtcttggtgtcgtttga
>Fp44
atggacaacgcaagtattacatccgtagaggaacttcctccgcaacctggccgtactcta
ctcccttctccagtcgctcaagctgtcagtctagcaacacgctcgacatgccttgccatt
cgtctcagttcaagggccggttcatttggcctcagtgcagccaaagttacaactctatcc
tccctggagctcgctcgcggtatggtcgagactgtactaggccaagcaggaagggaaact
ctatcacgatcccagagcgatttgtcaattgctgaggctgaatccatcatcgagcgcagt
tttgagcatcttcataatgccatgtcccaggccgtcttttggacgactgcaggttttcag
tttacaaacacgaccttctccatggcatctgggatctctcaattacttctatcttccctt
gaccaagtattcggctcgaccgactcttctcgagccattgcaagcataataacgttgata
agacgagagttccacgatcccgcgactgggctcgatggggaaactatcggcatgacggat
ctagtccttggattatgcgctttggcatatttacagcggtggtcgtggaaaatggtagag
gaggaaaggaaacgacaggagtgcgaagagattgtgtgggatgttgttgtcctgaacgat
ggcgagcggatcgacatacaagatcgtgttccccgaaatccagtctttacaaaatcggcc
agcctgcctaccggaaacgacagtcccaacaagttccaaacagcagccattatccctacc
cgctcagggtctttccaaggcgaagaagaaattatcgaacatttgaaggatgagatggcc
aacaaactccctcccgacacttctgtatccatcttgaatgcagtgtcttctacacagacc
gtcaccatcaatgtcgatgggcctcgcccatttcctctacctttactaccaggcgcagag
atcatcgaagctaatgggttagataaccaagtcggaaagcgctatagtcaactacttgag
gatcctccagaagcctcaagttaccgtgttgtgtataagcttgaaagatccaggactggt
agcatgtccttctcaggatcgcgggatggcccaataactgacgttgacacgccacaagga
gagtcaccccctatggtaccagtcaaagaacctccccaagtaccaaagaaaccacggacg
tctgctgccaaatcacccccactacgatggtcaagacctactagggttactgacgacaca
ccaccccgaaactctccatcgactacaagcaaatctcgcagtaacggaacacgagatgag
aaagggagatcaccacgatcaaattcggcctcgccaccatcctcgcccattgagcctcag
acccctcagcgtgaagcaaatcagaaaagaccacgagcgcccatcaactcatcatatcct
cgtggcaaaaccagtggttcccgtgaaaccactataaccccgaagagaatactatcgaaa
agaaactcagacacttca---actcctactcagcagcctggcgacaaaaaggccggtctg
cggcaagctcttcgagaaggaagtcagtcgatttccaatatctggaccaaggactcgcca
cctacagatagcaaaaagaagccgcagccaaaagtttcaaataccgccaagttcagtagt
aagattatcagtaatccacgggctcatttggaccaacagcgcatcgaacaggctgagctt
attccacgcagctcttcgaggacaggctatgtctctgttcatgagcgccggcggaactct
atggtatctcagacagatgcatattcttttcgatcacgatgtgccaccccaacctatcca
ccgagtgtttccctgagcggcccggcgtctgatccgacggggggtcagcattcgtcaaat
gatggcctgcttgtacctcctccaatctctatcagtcatcgtaggatcattcgcaaaagc
cccagtctttggagcatggcttcaaatgactcgcagtcgtcggtagtactttcatactac
caccagaagagcgcctatacagcatcagatgcaatggggggccttcgacgtgacggtata
gttaatgggatattcccccaggctcacgtgcttcgtaacatcacaagatatatgaggttc
tcgtctgcatcctatgggtcggcatttctcaagttcatggggatctctaaggacatgcca
ttgttaagagcgtgggatagcacacatgctgatgtcagacatttcgtccatcacaccgag
tccgacacccacagcatcctcttggcttctattgttgatccacaagggggaacagactct
agtggttcgacaggaacaggtgtacccttggtacattacatctctcttgatcatggtgcc
aaggcagttgtcctagcctgtcggggtactttagggtttgaggatgttctcgctgatatg
acttgtgactacgacgtcttgacttggcgtggccggggccacaaggtgcacaaaggtgtt
catgcttcagctcgtcgtctcttgtatggtggagatagacgcgtgcttctgacacttcgt
gaggcgctgttggaatttccagactatggccttgtactatgtggccattctcttgggggt
gcagtaacagcggtacttggagtcatgctttccgagccaaatccaagtggtaccgggttt
gtgacggccatcaatgcacccgaaagaacagtcggcgatgatcagcttgatgggctactt
cctgttcactctacactacccccaaggcgtcccattcatgtctatgcatatgggcctccc
agtacaatgtcgacatcccttcgtaaacgaactcgtggcctcatcaccaccatagttcat
ggtaacgacattgttccatacctctccctaggagtcctccatgactttcaggcagttgcg
ctcgctttcaagaacgatcagcaacaagccaaaacggagattcgtcaaagaatatggcaa
accttccagactggcgtggcagataaatggtatggaggcctgccctcggtgccgtctggg
gatacgtccaaatggggacattcagtccttcaaggtttgagagcaggcatgacgaaccgg
aaactcgtgccacctggagaagtgtttaccattgagactcaaagagtcttgaggcgcgat
gcatttttgttatctgaagaagaccacattggcaggccagcgcaaagaatcgtgctgaaa
tacgtcaaggatgtcgaggaacgttttaaagagttgagattcgggacgagcatgttggtc
gaccacaacccggcgagatatgaggaagcattgaacaagcttcgtcttggtgtcgtttga
>Fp49
atggacaacgcaagtattacatccgtagaggaacttcctccgcaacctggccgtactcta
ctcccttctccagtcgctcaagctgtcagtctagcaacacgctcgacatgccttgccatt
cgtctcagttcaagggccggttcatttggcctcagtgcagccaaagttacaactctatcc
tccctggagctcgctcgcggtatggtcgagactgtactaggccaagcaggaagggaaact
ctatcacgatcccagagcgatttgtcaattgctgaggctgaatccatcatcgagcgcagt
tttgagcatcttcataatgccatgtcccaggccgtcttttggacgactgcaggttttcag
tttacaaacacgaccttctccatggcatctgggatctctcaattacttctatcttccctt
gaccaagtattcggctcgaccgactcttctcgagccattgcaagcataataacgttgata
agacgagagttccacgatcccgcgactgggctcgatggggaaactatcggcatgacggat
ctagtccttggattatgcgctttggcatatttacagcggtggtcgtggaaaatggtagag
gaggaaaggaaacgacaggagtgcgaagagattgtgtgggatgttgttgtcctgaacgat
ggcgagcggatcgacatacaagatcgtgttccccgaaatccagtctttacaaaatcggcc
agcctgcctaccggaaacgacagtcccaacaagttccaaacagcagccattatccctacc
cgctcagggtctttccaaggcgaagaagaaattatcgaacatttgaaggatgagatggcc
aacaaactccctcccgacacttctgtatccatcttgaatgcagtgtcttctacacagacc
gtcaccatcaatgtcgatgggcctcgcccatttcctctacctttactaccaggcgcagag
atcatcgaagctaatgggttagataaccaagtcggaaagcgctatagtcaactacttgag
gatcctccagaagcctcaagttaccgtgttgtgtataagcttgaaagatccaggactggt
agcatgtccttctcaggatcgcgggatggcccaataactgacgttgacacgccacaagga
gagtcaccccctatggtaccagtcaaagaacctccccaagtaccaaagaaaccacggacg
tctgctgccaaatcacccccactacgatggtcaagacctactagggttactgacgacaca
ccaccccgaaactctccatcgactacaagcaaatctcgcagtaacggaacacgagatgag
aaagggagatcaccacgatcaaattcggcctcgccaccatcctcgcccattgagcctcag
acccctcagcgtgaagcaaatcagaaaagaccacgagcgcccatcaactcatcatatcct
cgtggcaaaaccagtggttcccgtgaaaccactataaccccgaagagaatactatcgaaa
agaaactcagacacttca---actcctactcagcagcctggcgacaaaaaggccggtctg
cggcaagctcttcgagaaggaagtcagtcgatttccaatatctggaccaaggactcgcca
cctacagatagcaaaaagaagccgcagccaaaagtttcaaataccgccaagttcagtagt
aagattatcagtaatccacgggctcatttggaccaacagcgcatcgaacaggctgagctt
attccacgcagctcttcgaggacaggctatgtctctgttcatgagcgccggcggaactct
atggtatctcagacagatgcatattcttttcgatcacgatgtgccaccccaacctatcca
ccgagtgtttccctgagcggcccggcgtctgatccgacggggggtcagcattcgtcaaat
gatggcctgcttgtacctcctccaatctctatcagtcatcgtaggatcattcgcaaaagc
cccagtctttggagcatggcttcaaatgactcgcagtcgtcggtagtactttcatactac
caccagaagagcgcctatacagcatcagatgcaatggggggccttcgacgtgacggtata
gttaatgggatattcccccaggctcacgtgcttcgtaacatcacaagatatatgaggttc
tcgtctgcatcctatgggtcggcatttctcaagttcatggggatctctaaggacatgcca
ttgttaagagcgtgggatagcacacatgctgatgtcagacatttcgtccatcacaccgag
tccgacacccacagcatcctcttggcttctattgttgatccacaagggggaacagactct
agtggttcgacaggaacaggtgtacccttggtacattacatctctcttgatcatggtgcc
aaggcagttgtcctagcctgtcggggtactttagggtttgaggatgttctcgctgatatg
acttgtgactacgacgtcttgacttggcgtggccggggccacaaggtgcacaaaggtgtt
catgcttcagctcgtcgtctcttgtatggtggagatagacgcgtgcttctgacacttcgt
gaggcgctgttggaatttccagactatggccttgtactatgtggccattctcttgggggt
gcagtaacagcggtacttggagtcatgctttccgagccaaatccaagtggtaccgggttt
gtgacggccatcaatgcacccgaaagaacagtcggcgatgatcagcttgatgggctactt
cctgttcactctacactacccccaaggcgtcccattcatgtctatgcatatgggcctccc
agtacaatgtcgacatcccttcgtaaacgaactcgtggcctcatcaccaccatagttcat
ggtaacgacattgttccatacctctccctaggagtcctccatgactttcaggcagttgcg
ctcgctttcaagaacgatcagcaacaagccaaaacggagattcgtcaaagaatatggcaa
accttccagactggcgtggcagataaatggtatggaggcctgccctcggtgccgtctggg
gatacgtccaaatggggacattcagtccttcaaggtttgagagcaggcatgacgaaccgg
aaactcgtgccacctggagaagtgtttaccattgagactcaaagagtcttgaggcgcgat
gcatttttgttatctgaagaagaccacattggcaggccagcgcaaagaatcgtgctgaaa
tacgtcaaggatgtcgaggaacgttttaaagagttgagattcgggacgagcatgttggtc
gaccacaacccggcgagatatgaggaagcattgaacaagcttcgtcttggtgtcgtttga
>Fp50
atggacaacgcaagtattacatccgtagaggaacttcctccgcaacctggccgtactcta
ctcccttctccagtcgctcaagctgtcagtctagcaacacgctcgacatgccttgccatt
cgtctcagttcaagggccggttcatttggcctcagtgcagccaaagttacaactctatcc
tccctggagctcgctcgcggtatggtcgagactgtactaggccaagcaggaagggaaact
ctatcacgatcccagagcgatttgtcaattgctgaggctgaatccatcatcgagcgcagt
tttgagcatcttcataatgccatgtcccaggccgtcttttggacgactgcaggttttcag
tttacaaacacgaccttctccatggcatctgggatctctcaattacttctatcttccctt
gaccaagtattcggctcgaccgactcttctcgagccattgcaagcataataacgttgata
agacgagagttccacgatcccgcgactgggctcgatggggaaactatcggcatgacggat
ctagtccttggattatgcgctttggcatatttacagcggtggtcgtggaaaatggtagag
gaggaaaggaaacgacaggagtgcgaagagattgtgtgggatgttgttgtcctgaacgat
ggcgagcggatcgacatacaagatcgtgttccccgaaatccagtctttacaaaatcggcc
agcctgcctaccggaaacgacagtcccaacaagttccaaacagcagccattatccctacc
cgctcagggtctttccaaggcgaagaagaaattatcgaacatttgaaggatgagatggcc
aacaaactccctcccgacacttctgtatccatcttgaatgcagtgtcttctacacagacc
gtcaccatcaatgtcgatgggcctcgcccatttcctctacctttactaccaggcgcagag
atcatcgaagctaatgggttagataaccaagtcggaaagcgctatagtcaactacttgag
gatcctccagaagcctcaagttaccgtgttgtgtataagcttgaaagatccaggactggt
agcatgtccttctcaggatcgcgggatggcccaataactgacgttgacacgccacaagga
gagtcaccccctatggtaccagtcaaagaacctccccaagtaccaaagaaaccacggacg
tctgctgccaaatcacccccactacgatggtcaagacctactagggttactgacgacaca
ccaccccgaaactctccatcgactacaagcaaatctcgcagtaacggaacacgagatgag
aaagggagatcaccacgatcaaattcggcctcgccaccatcctcgcccattgagcctcag
acccctcagcgtgaagcaaatcagaaaagaccacgagcgcccatcaactcatcatatcct
cgtggcaaaaccagtggttcccgtgaaaccactataaccccgaagagaatactatcgaaa
agaaactcagacacttca---actcctactcagcagcctggcgacaaaaaggccggtctg
cggcaagctcttcgagaaggaagtcagtcgatttccaatatctggaccaaggactcgcca
cctacagatagcaaaaagaagccgcagccaaaagtttcaaataccgccaagttcagtagt
aagattatcagtaatccacgggctcatttggaccaacagcgcatcgaacaggctgagctt
attccacgcagctcttcgaggacaggctatgtctctgttcatgagcgccggcggaactct
atggtatctcagacagatgcatattcttttcgatcacgatgtgccaccccaacctatcca
ccgagtgtttccctgagcggcccggcgtctgatccgacggggggtcagcattcgtcaaat
gatggcctgcttgtacctcctccaatctctatcagtcatcgtaggatcattcgcaaaagc
cccagtctttggagcatggcttcaaatgactcgcagtcgtcggtagtactttcatactac
caccagaagagcgcctatacagcatcagatgcaatggggggccttcgacgtgacggtata
gttaatgggatattcccccaggctcacgtgcttcgtaacatcacaagatatatgaggttc
tcgtctgcatcctatgggtcggcatttctcaagttcatggggatctctaaggacatgcca
ttgttaagagcgtgggatagcacacatgctgatgtcagacatttcgtccatcacaccgag
tccgacacccacagcatcctcttggcttctattgttgatccacaagggggaacagactct
agtggttcgacaggaacaggtgtacccttggtacattacatctctcttgatcatggtgcc
aaggcagttgtcctagcctgtcggggtactttagggtttgaggatgttctcgctgatatg
acttgtgactacgacgtcttgacttggcgtggccggggccacaaggtgcacaaaggtgtt
catgcttcagctcgtcgtctcttgtatggtggagatagacgcgtgcttctgacacttcgt
gaggcgctgttggaatttccagactatggccttgtactatgtggccattctcttgggggt
gcagtaacagcggtacttggagtcatgctttccgagccaaatccaagtggtaccgggttt
gtgacggccatcaatgcacccgaaagaacagtcggcgatgatcagcttgatgggctactt
cctgttcactctacactacccccaaggcgtcccattcatgtctatgcatatgggcctccc
agtacaatgtcgacatcccttcgtaaacgaactcgtggcctcatcaccaccatagttcat
ggtaacgacattgttccatacctctccctaggagtcctccatgactttcaggcagttgcg
ctcgctttcaagaacgatcagcaacaagccaaaacggagattcgtcaaagaatatggcaa
accttccagactggcgtggcagataaatggtatggaggcctgccctcggtgccgtctggg
gatacgtccaaatggggacattcagtccttcaaggtttgagagcaggcatgacgaaccgg
aaactcgtgccacctggagaagtgtttaccattgagactcaaagagtcttgaggcgcgat
gcatttttgttatctgaagaagaccacattggcaggccagcgcaaagaatcgtgctgaaa
tacgtcaaggatgtcgaggaacgttttaaagagttgagattcgggacgagcatgttggtc
gaccacaacccggcgagatatgaggaagcattgaacaagcttcgtcttggtgtcgtttga
>Fp51
atggacaacgcaagtattacatccgtagaggaacttcctccgcaacctggccgtactcta
ctcccttctccagtcgctcaagctgtcagtctagcaacacgctcgacatgccttgccatt
cgtctcagttcaagggccggttcatttggcctcagtgcagccaaagttacaactctatcc
tccctggagctcgctcgcggtatggtcgagactgtactaggccaagcaggaagggaaact
ctatcacgatcccagagcgatttgtcaattgctgaggctgaatccatcatcgagcgcagt
tttgagcatcttcataatgccatgtcccaggccgtcttttggacgactgcaggttttcag
tttacaaacacgaccttctccatggcatctgggatctctcaattacttctatcttccctt
gaccaagtattcggctcgaccgactcttctcgagccattgcaagcataataacgttgata
agacgagagttccacgatcccgcgactgggctcgatggggaaactatcggcatgacggat
ctagtccttggattatgcgctttggcatatttacagcggtggtcgtggaaaatggtagag
gaggaaaggaaacgacaggagtgcgaagagattgtgtgggatgttgttgtcctgaacgat
ggcgagcggatcgacatacaagatcgtgttccccgaaatccagtctttacaaaatcggcc
agcctgcctaccggaaacgacagtcccaacaagttccaaacagcagccattatccctacc
cgctcagggtctttccaaggcgaagaagaaattatcgaacatttgaaggatgagatggcc
aacaaactccctcccgacacttctgtatccatcttgaatgcagtgtcttctacacagacc
gtcaccatcaatgtcgatgggcctcgcccatttcctctacctttactaccaggcgcagag
atcatcgaagctaatgggttagataaccaagtcggaaagcgctatagtcaactacttgag
gatcctccagaagcctcaagttaccgtgttgtgtataagcttgaaagatccaggactggt
agcatgtccttctcaggatcgcgggatggcccaataactgacgttgacacgccacaagga
gagtcaccccctatggtaccagtcaaagaacctccccaagtaccaaagaaaccacggacg
tctgctgccaaatcacccccactacgatggtcaagacctactagggttactgacgacaca
ccaccccgaaactctccatcgactacaagcaaatctcgcagtaacggaacacgagatgag
aaagggagatcaccacgatcaaattcggcatcgccaccatcctcgcccattgagcctcag
acccctcagcgtgaagcaaatcagaaaagaccacgagcgcccatcaactcatcatatcct
cgtggcaaaaccagtggttcccgtgaaaccactataaccccgaagagaatactatcgaaa
agaaactcagacacttca---actcctactcagcagcctggcgacaaaaaggccggtctg
cggcaagctcttcgagaaggaagtcagtcgatttccaatatctggaccaaggactcgcca
cctacagatagcaaaaagaagccgcagccaaaagtttcaaataccgccaagttcagtagt
aagattatcagtaatccacgggctcatttggaccaacagcgcatcgaacaggctgagctt
attccacgcagctcttcgaggacaggctatgtctctgttcatgagcgccggcggaactct
atggtatctcagacagatgcatattcttttcgatcacgatgtgccaccccaacctatcca
ccgagtgtttccctgagcggcccggcgtctgatccgacggggggtcagcattcgtcaaat
gatggcctgcttgtacctcctccaatctctatcagtcatcgtaggatcattcgcaaaagc
cccagtctttggagcatggcttcaaatgactcgcagtcgtcggtagtactttcatactac
caccagaagagcgcctatacagcatcagatgcaatggggggccttcgacgtgacggtata
gttaatgggatattcccccaggctcacgtgcttcgtaacatcacaagatatatgaggttc
tcgtctgcatcctatgggtcggcatttctcaagttcatggggatctctaaggacatgcca
ttgttaagagcgtgggatagcacacatgctgatgtcagacatttcgtccatcacaccgag
tccgacacccacagcatcctcttggcttctattgttgatccacaagggggaacagactct
agtggttcgacaggaacaggtgtacccttggtacattacatctctcttgatcatggtgcc
aaggcagttgtcctagcctgtcggggtactttagggtttgaggatgttctcgctgatatg
acttgtgactacgacgtcttgacttggcgtggccggggccacaaggtgcacaaaggtgtt
catgcttcagctcgtcgtctcttgtatggtggagatagacgcgtgcttctgacacttcgt
gaggcgctgttggaatttccagactatggccttgtactatgtggccattctcttgggggt
gcagtaacagcggtacttggagtcatgctttccgagccaaatccaagtggtaccgggttt
gtgacggccatcaatgcacccgaaagaacagtcggcgatgatcagcttgatgggctactt
cctgttcactctacactacccccaaggcgtcccattcatgtctatgcatatgggcctccc
agtacaatgtcgacatcccttcgtaaacgaactcgtggcctcatcaccaccatagttcat
ggtaacgacattgttccatacctctccctaggagtcctccatgactttcaggcagttgcg
ctcgctttcaagaacgatcagcaacaagccaaaacggagattcgtcaaagaatatggcaa
accttccagactggcgtggcagataaatggtatggaggcctgccctcggtgccgtctggg
gatacgtccaaatggggacattcagtccttcaaggtttgagagcaggcatgacgaaccgg
aaactcgtgccacctggagaagtgtttaccattgagactcaaagagtcttgaggcgcgat
gcatttttgttatctgaagaagaccacattggcaggccagcgcaaagaatcgtgctgaaa
tacgtcaaggatgtcgaggaacgttttaaagagttgagattcgggacgagcatgttggtc
gaccacaacccggcgagatatgaggaagcattgaacaagcttcgtcttggtgtcgtttga
>Fp59
atggacaacgcaagtattacatccgtagaggaacttcctccgcaacctggccgtactcta
ctcccttctccagtcgctcaagctgtcagtctagcaacacgctcgacatgccttgccatt
cgtctcagttcaagggccggttcatttggcctcagtgcagccaaagttacaactctatcc
tccctggagctcgctcgcggtatggtcgagactgtactaggccaagcaggaagggaaact
ctatcacgatcccagagcgatttgtcaattgctgaggctgaatccatcatcgagcgcagt
tttgagcatcttcataatgccatgtcccaggccgtcttttggacgactgcaggttttcag
tttacaaacacgaccttctccatggcatctgggatctctcaattacttctatcttccctt
gaccaagtattcggctcgaccgactcttctcgagccattgcaagcataataacgttgata
agacgagagttccacgatcccgcgactgggctcgatggggaaactatcggcatgacggat
ctagtccttggattatgcgctttggcatatttacagcggtggtcgtggaaaatggtagag
gaggaaaggaaacgacaggagtgcgaagagattgtgtgggatgttgttgtcctgaacgat
ggcgagcggatcgacatacaagatcgtgttccccgaaatccagtctttacaaaatcggcc
agcctgcctaccggaaacgacagtcccaacaagttccaaacagcagccattatccctacc
cgctcagggtctttccaaggcgaagaagaaattatcgaacatttgaaggatgagatggcc
aacaaactccctcccgacacttctgtatccatcttgaatgcagtgtcttctacacagacc
gtcaccatcaatgtcgatgggcctcgcccatttcctctacctttactaccaggcgcagag
atcatcgaagctaatgggttagataaccaagtcggaaagcgctatagtcaactacttgag
gatcctccagaagcctcaagttaccgtgttgtgtataagcttgaaagatccaggactggt
agcatgtccttctcaggatcgcgggatggcccaataactgacgttgacacgccacaagga
gagtcaccccctatggtaccagtcaaagaacctccccaagtaccaaagaaaccacggacg
tctgctgccaaatcacccccactacgatggtcaagacctactagggttactgacgacaca
ccaccccgaaactctccatcgactacaagcaaatctcgcagtaacggaacacgagatgag
aaagggagatcaccacgatcaaattcggcctcgccaccatcctcgcccattgagcctcag
acccctcagcgtgaagcaaatcagaaaagaccacgagcgcccatcaactcatcatatcct
cgtggcaaaaccagtggttcccgtgaaaccactataaccccgaagagaatactatcgaaa
agaaactcagacacttca---actcctactcagcagcctggcgacaaaaaggccggtctg
cggcaagctcttcgagaaggaagtcagtcgatttccaatatctggaccaaggactcgcca
cctacagatagcaaaaagaagccgcagccaaaagtttcaaataccgccaagttcagtagt
aagattatcagtaatccacgggctcatttggaccaacagcgcatcgaacaggctgagctt
attccacgcagctcttcgaggacaggctatgtctctgttcatgagcgccggcggaactct
atggtatctcagacagatgcatattcttttcgatcacgatgtgccaccccaacctatcca
ccgagtgtttccctgagcggcccggcgtctgatccgacggggggtcagcattcgtcaaat
gatggcctgcttgtacctcctccaatctctatcagtcatcgtaggatcattcgcaaaagc
cccagtctttggagcatggcttcaaatgactcgcagtcgtcggtagtactttcatactac
caccagaagagcgcctatacagcatcagatgcaatggggggccttcgacgtgacggtata
gttaatgggatattcccccaggctcacgtgcttcgtaacatcacaagatatatgaggttc
tcgtctgcatcctatgggtcggcatttctcaagttcatggggatctctaaggacatgcca
ttgttaagagcgtgggatagcacacatgctgatgtcagacatttcgtccatcacaccgag
tccgacacccacagcatcctcttggcttctattgttgatccacaagggggaacagactct
agtggttcgacaggaacaggtgtacccttggtacattacatctctcttgatcatggtgcc
aaggcagttgtcctagcctgtcggggtactttagggtttgaggatgttctcgctgatatg
acttgtgactacgacgtcttgacttggcgtggccggggccacaaggtgcacaaaggtgtt
catgcttcagctcgtcgtctcttgtatggtggagatagacgcgtgcttctgacacttcgt
gaggcgctgttggaatttccagactatggccttgtactatgtggccattctcttgggggt
gcagtaacagcggtacttggagtcatgctttccgagccaaatccaagtggtaccgggttt
gtgacggccatcaatgcacccgaaagaacagtcggcgatgatcagcttgatgggctactt
cctgttcactctacactacccccaaggcgtcccattcatgtctatgcatatgggcctccc
agtacaatgtcgacatcccttcgtaaacgaactcgtggcctcatcaccaccatagttcat
ggtaacgacattgttccatacctctccctaggagtcctccatgactttcaggcagttgcg
ctcgctttcaagaacgatcagcaacaagccaaaacggagattcgtcaaagaatatggcaa
accttccagactggcgtggcagataaatggtatggaggcctgccctcggtgccgtctggg
gatacgtccaaatggggacattcagtccttcaaggtttgagagcaggcatgacgaaccgg
aaactcgtgccacctggagaagtgtttaccattgagactcaaagagtcttgaggcgcgat
gcatttttgttatctgaagaagaccacattggcaggccagcgcaaagaatcgtgctgaaa
tacgtcaaggatgtcgaggaacgttttaaagagttgagattcgggacgagcatgttggtc
gaccacaacccggcgagatatgaggaagcattgaacaagcttcgtcttggtgtcgtttga
>Fp63
atggacaacgcaagtattacatccgtagaggaacttcctccgcaacctggccgtactcta
ctcccttctccagtcgctcaagctgtcagtctagcaacacgctcgacatgccttgccatt
cgtctcagttcaagggccggttcatttggcctcagtgcagccaaagttacaactctatcc
tccctggagctcgctcgcggtatggtcgagactgtactaggccaagcaggaagggaaact
ctatcacgatcccagagcgatttgtcaattgctgaggctgaatccatcatcgagcgcagt
tttgagcatcttcataatgccatgtcccaggccgtcttttggacgactgcaggttttcag
tttacaaacacgaccttctccatggcatctgggatctctcaattacttctatcttccctt
gaccaagtattcggctcgaccgactcttctcgagccattgcaagcataataacgttgata
agacgagagttccacgatcccgcgactgggctcgatggggaaactatcggcatgacggat
ctagtccttggattatgcgctttggcatatttacagcggtggtcgtggaaaatggtagag
gaggaaaggaaacgacaggagtgcgaagagattgtgtgggatgttgttgtcctgaacgat
ggcgagcggatcgacatacaagatcgtgttccccgaaatccagtctttacaaaatcggcc
agcctgcctaccggaaacgacagtcccaacaagttccaaacagcagccattatccctacc
cgctcagggtctttccaaggcgaagaagaaattatcgaacatttgaaggatgagatggcc
aacaaactccctcccgacacttctgtatccatcttgaatgcagtgtcttctacacagacc
gtcaccatcaatgtcgatgggcctcgcccatttcctctacctttactaccaggcgcagag
atcatcgaagctaatgggttagataaccaagtcggaaagcgctatagtcaactacttgag
gatcctccagaagcctcaagttaccgtgttgtgtataagcttgaaagatccaggactggt
agcatgtccttctcaggatcgcgggatggcccaataactgacgttgacacgccacaagga
gagtcaccccctatggtaccagtcaaagaacctccccaagtaccaaagaaaccacggacg
tctgctgccaaatcacccccactacgatggtcaagacctactagggttactgacgacaca
ccaccccgaaactctccatcgactacaagcaaatctcgcagtaacggaacacgagatgag
aaagggagatcaccacgatcaaattcggcctcgccaccatcctcgcccattgagcctcag
acccctcagcgtgaagcaaatcagaaaagaccacgagcgcccatcaactcatcatatcct
cgtggcaaaaccagtggttcccgtgaaaccactataaccccgaagagaatactatcgaaa
agaaactcagacacttca---actcctactcagcagcctggcgacaaaaaggccggtctg
cggcaagctcttcgagaaggaagtcagtcgatttccaatatctggaccaaggactcgcca
cctacagatagcaaaaagaagccgcagccaaaagtttcaaataccgccaagttcagtagt
aagattatcagtaatccacgggctcatttggaccaacagcgcatcgaacaggctgagctt
attccacgcagctcttcgaggacaggctatgtctctgttcatgagcgccggcggaactct
atggtatctcagacagatgcatattcttttcgatcacgatgtgccaccccaacctatcca
ccgagtgtttccctgagcggcccggcgtctgatccgacggggggtcagcattcgtcaaat
gatggcctgcttgtacctcctccaatctctatcagtcatcgtaggatcattcgcaaaagc
cccagtctttggagcatggcttcaaatgactcgcagtcgtcggtagtactttcatactac
caccagaagagcgcctatacagcatcagatgcaatggggggccttcgacgtgacggtata
gttaatgggatattcccccaggctcacgtgcttcgtaacatcacaagatatatgaggttc
tcgtctgcatcctatgggtcggcatttctcaagttcatggggatctctaaggacatgcca
ttgttaagagcgtgggatagcacacatgctgatgtcagacatttcgtccatcacaccgag
tccgacacccacagcatcctcttggcttctattgttgatccacaagggggaacagactct
agtggttcgacaggaacaggtgtacccttggtacattacatctctcttgatcatggtgcc
aaggcagttgtcctagcctgtcggggtactttagggtttgaggatgttctcgctgatatg
acttgtgactacgacgtcttgacttggcgtggccggggccacaaggtgcacaaaggtgtt
catgcttcagctcgtcgtctcttgtatggtggagatagacgcgtgcttctgacacttcgt
gaggcgctgttggaatttccagactatggccttgtactatgtggccattctcttgggggt
gcagtaacagcggtacttggagtcatgctttccgagccaaatccaagtggtaccgggttt
gtgacggccatcaatgcacccgaaagaacagtcggcgatgatcagcttgatgggctactt
cctgttcactctacactacccccaaggcgtcccattcatgtctatgcatatgggcctccc
agtacaatgtcgacatcccttcgtaaacgaactcgtggcctcatcaccaccatagttcat
ggtaacgacattgttccatacctctccctaggagtcctccatgactttcaggcagttgcg
ctcgctttcaagaacgatcagcaacaagccaaaacggagattcgtcaaagaatatggcaa
accttccagactggcgtggcagataaatggtatggaggcctgccctcggtgccgtctggg
gatacgtccaaatggggacattcagtccttcaaggtttgagagcaggcatgacgaaccgg
aaactcgtgccacctggagaagtgtttaccattgagactcaaagagtcttgaggcgcgat
gcatttttgttatctgaagaagaccacattggcaggccagcgcaaagaatcgtgctgaaa
tacgtcaaggatgtcgaggaacgttttaaagagttgagattcgggacgagcatgttggtc
gaccacaacccggcgagatatgaggaagcattgaacaagcttcgtcttggtgtcgtttga
>Fp65
atggacaacgcaagtattacatccgtagaggaacttcctccgcaacctggccgtactcta
ctcccttctccagtcgctcaagctgtcagtctagcaacacgctcgacatgccttgccatt
cgtctcagttcaagggccggttcatttggcctcagtgcagccaaagttacaactctatcc
tccctggagctcgctcgcggtatggtcgagactgtactaggccaagcaggaagggaaact
ctatcacgatcccagagcgatttgtcaattgctgaggctgaatccatcatcgagcgcagt
tttgagcatcttcataatgccatgtcccaggccgtcttttggacgactgcaggttttcag
tttacaaacacgaccttctccatggcatctgggatctctcaattacttctatcttccctt
gaccaagtattcggctcgaccgactcttctcgagccattgcaagcataataacgttgata
agacgagagttccacgatcccgcgactgggctcgatggggaaactatcggcatgacggat
ctagtccttggattatgcgctttggcatatttacagcggtggtcgtggaaaatggtagag
gaggaaaggaaacgacaggagtgcgaagagattgtgtgggatgttgttgtcctgaacgat
ggcgagcggatcgacatacaagatcgtgttccccgaaatccagtctttacaaaatcggcc
agcctgcctaccggaaacgacagtcccaacaagttccaaacagcagccattatccctacc
cgctcagggtctttccaaggcgaagaagaaattatcgaacatttgaaggatgagatggcc
aacaaactccctcccgacacttctgtatccatcttgaatgcagtgtcttctacacagacc
gtcaccatcaatgtcgatgggcctcgcccatttcctctacctttactaccaggcgcagag
atcatcgaagctaatgggttagataaccaagtcggaaagcgctatagtcaactacttgag
gatcctccagaagcctcaagttaccgtgttgtgtataagcttgaaagatccaggactggt
agcatgtccttctcaggatcgcgggatggcccaataactgacgttgacacgccacaagga
gagtcaccccctatggtaccagtcaaagaacctccccaagtaccaaagaaaccacggacg
tctgctgccaaatcacccccactacgatggtcaagacctactagggttactgacgacaca
ccaccccgaaactctccatcgactacaagcaaatctcgcagtaacggaacacgagatgag
aaagggagatcaccacgatcaaattcggcctcgccaccatcctcgcccattgagcctcag
acccctcagcgtgaagcaaatcagaaaagaccacgagcgcccatcaactcatcatatcct
cgtggcaaaaccagtggttcccgtgaaaccactataaccccgaagagaatactatcgaaa
agaaactcagacacttca---actcctactcagcagcctggcgacaaaaaggccggtctg
cggcaagctcttcgagaaggaagtcagtcgatttccaatatctggaccaaggactcgcca
cctacagatagcaaaaagaagccgcagccaaaagtttcaaataccgccaagttcagtagt
aagattatcagtaatccacgggctcatttggaccaacagcgcatcgaacaggctgagctt
attccacgcagctcttcgaggacaggctatgtctctgttcatgagcgccggcggaactct
atggtatctcagacagatgcatattcttttcgatcacgatgtgccaccccaacctatcca
ccgagtgtttccctgagcggcccggcgtctgatccgacggggggtcagcattcgtcaaat
gatggcctgcttgtacctcctccaatctctatcagtcatcgtaggatcattcgcaaaagc
cccagtctttggagcatggcttcaaatgactcgcagtcgtcggtagtactttcatactac
caccagaagagcgcctatacagcatcagatgcaatggggggccttcgacgtgacggtata
gttaatgggatattcccccaggctcacgtgcttcgtaacatcacaagatatatgaggttc
tcgtctgcatcctatgggtcggcatttctcaagttcatggggatctctaaggacatgcca
ttgttaagagcgtgggatagcacacatgctgatgtcagacatttcgtccatcacaccgag
tccgacacccacagcatcctcttggcttctattgttgatccacaagggggaacagactct
agtggttcgacaggaacaggtgtacccttggtacattacatctctcttgatcatggtgcc
aaggcagttgtcctagcctgtcggggtactttagggtttgaggatgttctcgctgatatg
acttgtgactacgacgtcttgacttggcgtggccggggccacaaggtgcacaaaggtgtt
catgcttcagctcgtcgtctcttgtatggtggagatagacgcgtgcttctgacacttcgt
gaggcgctgttggaatttccagactatggccttgtactatgtggccattctcttgggggt
gcagtaacagcggtacttggagtcatgctttccgagccaaatccaagtggtaccgggttt
gtgacggccatcaatgcacccgaaagaacagtcggcgatgatcagcttgatgggctactt
cctgttcactctacactacccccaaggcgtcccattcatgtctatgcatatgggcctccc
agtacaatgtcgacatcccttcgtaaacgaactcgtggcctcatcaccaccatagttcat
ggtaacgacattgttccatacctctccctaggagtcctccatgactttcaggcagttgcg
ctcgctttcaagaacgatcagcaacaagccaaaacggagattcgtcaaagaatatggcaa
accttccagactggcgtggcagataaatggtatggaggcctgccctcggtgccgtctggg
gatacgtccaaatggggacattcagtccttcaaggtttgagagcaggcatgacgaaccgg
aaactcgtgccacctggagaagtgtttaccattgagactcaaagagtcttgaggcgcgat
gcatttttgttatctgaagaagaccacattggcaggccagcgcaaagaatcgtgctgaaa
tacgtcaaggatgtcgaggaacgttttaaagagttgagattcgggacgagcatgttggtc
gaccacaacccggcgagatatgaggaagcattgaacaagcttcgtcttggtgtcgtttga
>Fp66
atggacaacgcaagtattacatccgtagaggaacttcctccgcaacctggccgtactcta
ctcccttctccagtcgctcaagctgtcagtctagcaacacgctcgacatgccttgccatt
cgtctcagttcaagggccggttcatttggcctcagtgcagccaaagttacaactctatcc
tccctggagctcgctcgcggtatggtcgagactgtactaggccaagcaggaagggaaact
ctatcacgatcccagagcgatttgtcaattgctgaggctgaatccatcatcgagcgcagt
tttgagcatcttcataatgccatgtcccaggccgtcttttggacgactgcaggttttcag
tttacaaacacgaccttctccatggcatctgggatctctcaattacttctatcttccctt
gaccaagtattcggctcgaccgactcttctcgagccattgcaagcataataacgttgata
agacgagagttccacgatcccgcgactgggctcgatggggaaactatcggcatgacggat
ctagtccttggattatgcgctttggcatatttacagcggtggtcgtggaaaatggtagag
gaggaaaggaaacgacaggagtgcgaagagattgtgtgggatgttgttgtcctgaacgat
ggcgagcggatcgacatacaagatcgtgttccccgaaatccagtctttacaaaatcggcc
agcctgcctaccggaaacgacagtcccaacaagttccaaacagcagccattatccctacc
cgctcagggtctttccaaggcgaagaagaaattatcgaacatttgaaggatgagatggcc
aacaaactccctcccgacacttctgtatccatcttgaatgcagtgtcttctacacagacc
gtcaccatcaatgtcgatgggcctcgcccatttcctctacctttactaccaggcgcagag
atcatcgaagctaatgggttagataaccaagtcggaaagcgctatagtcaactacttgag
gatcctccagaagcctcaagttaccgtgttgtgtataagcttgaaagatccaggactggt
agcatgtccttctcaggatcgcgggatggcccaataactgacgttgacacgccacaagga
gagtcaccccctatggtaccagtcaaagaacctccccaagtaccaaagaaaccacggacg
tctgctgccaaatcacccccactacgatggtcaagacctactagggttactgacgacaca
ccaccccgaaactctccatcgactacaagcaaatctcgcagtaacggaacacgagatgag
aaagggagatcaccacgatcaaattcggcctcgccaccatcctcgcccattgagcctcag
acccctcagcgtgaagcaaatcagaaaagaccacgagcgcccatcaactcatcatatcct
cgtggcaaaaccagtggttcccgtgaaaccactataaccccgaagagaatactatcgaaa
agaaactcagacacttca---actcctactcagcagcctggcgacaaaaaggccggtctg
cggcaagctcttcgagaaggaagtcagtcgatttccaatatctggaccaaggactcgcca
cctacagatagcaaaaagaagccgcagccaaaagtttcaaataccgccaagttcagtagt
aagattatcagtaatccacgggctcatttggaccaacagcgcatcgaacaggctgagctt
attccacgcagctcttcgaggacaggctatgtctctgttcatgagcgccggcggaactct
atggtatctcagacagatgcatattcttttcgatcacgatgtgccaccccaacctatcca
ccgagtgtttccctgagcggcccggcgtctgatccgacggggggtcagcattcgtcaaat
gatggcctgcttgtacctcctccaatctctatcagtcatcgtaggatcattcgcaaaagc
cccagtctttggagcatggcttcaaatgactcgcagtcgtcggtagtactttcatactac
caccagaagagcgcctatacagcatcagatgcaatggggggccttcgacgtgacggtata
gttaatgggatattcccccaggctcacgtgcttcgtaacatcacaagatatatgaggttc
tcgtctgcatcctatgggtcggcatttctcaagttcatggggatctctaaggacatgcca
ttgttaagagcgtgggatagcacacatgctgatgtcagacatttcgtccatcacaccgag
tccgacacccacagcatcctcttggcttctattgttgatccacaagggggaacagactct
agtggttcgacaggaacaggtgtacccttggtacattacatctctcttgatcatggtgcc
aaggcagttgtcctagcctgtcggggtactttagggtttgaggatgttctcgctgatatg
acttgtgactacgacgtcttgacttggcgtggccggggccacaaggtgcacaaaggtgtt
catgcttcagctcgtcgtctcttgtatggtggagatagacgcgtgcttctgacacttcgt
gaggcgctgttggaatttccagactatggccttgtactatgtggccattctcttgggggt
gcagtaacagcggtacttggagtcatgctttccgagccaaatccaagtggtaccgggttt
gtgacggccatcaatgcacccgaaagaacagtcggcgatgatcagcttgatgggctactt
cctgttcactctacactacccccaaggcgtcccattcatgtctatgcatatgggcctccc
agtacaatgtcgacatcccttcgtaaacgaactcgtggcctcatcaccaccatagttcat
ggtaacgacattgttccatacctctccctaggagtcctccatgactttcaggcagttgcg
ctcgctttcaagaacgatcagcaacaagccaaaacggagattcgtcaaagaatatggcaa
accttccagactggcgtggcagataaatggtatggaggcctgccctcggtgccgtctggg
gatacgtccaaatggggacattcagtccttcaaggtttgagagcaggcatgacgaaccgg
aaactcgtgccacctggagaagtgtttaccattgagactcaaagagtcttgaggcgcgat
gcatttttgttatctgaagaagaccacattggcaggccagcgcaaagaatcgtgctgaaa
tacgtcaaggatgtcgaggaacgttttaaagagttgagattcgggacgagcatgttggtc
gaccacaacccggcgagatatgaggaagcattgaacaagcttcgtcttggtgtcgtttga
>Fp72
atggacaacgcaagtattacatccgtagaggaacttcctccgcaacctggccgtactcta
ctcccttctccagtcgctcaagctgtcagtctagcaacacgctcgacatgccttgccatt
cgtctcagttcaagggccggttcatttggcctcagtgcagccaaagttacaactctatcc
tccctggagctcgctcgcggtatggtcgagactgtactaggccaagcaggaagggaaact
ctatcacgatcccagagcgatttgtcaattgctgaggctgaatccatcatcgagcgcagt
tttgagcatcttcataatgccatgtcccaggccgtcttttggacgactgcaggttttcag
tttacaaacacgaccttctccatggcatctgggatctctcaattacttctatcttccctt
gaccaagtattcggctcgaccgactcttctcgagccattgcaagcataataacgttgata
agacgagagttccacgatcccgcgactgggctcgatggggaaactatcggcatgacggat
ctagtccttggattatgcgctttggcatatttacagcggtggtcgtggaaaatggtagag
gaggaaaggaaacgacaggagtgcgaagagattgtgtgggatgttgttgtcctgaacgat
ggcgagcggatcgacatacaagatcgtgttccccgaaatccagtctttacaaaatcggcc
agcctgcctaccggaaacgacagtcccaacaagttccaaacagcagccattatccctacc
cgctcagggtctttccaaggcgaagaagaaattatcgaacatttgaaggatgagatggcc
aacaaactccctcccgacacttctgtatccatcttgaatgcagtgtcttctacacagacc
gtcaccatcaatgtcgatgggcctcgcccatttcctctacctttactaccaggcgcagag
atcatcgaagctaatgggttagataaccaagtcggaaagcgctatagtcaactacttgag
gatcctccagaagcctcaagttaccgtgttgtgtataagcttgaaagatccaggactggt
agcatgtccttctcaggatcgcgggatggcccaataactgacgttgacacgccacaagga
gagtcaccccctatggtaccagtcaaagaacctccccaagtaccaaagaaaccacggacg
tctgctgccaaatcacccccactacgatggtcaagacctactagggttactgacgacaca
ccaccccgaaactctccatcgactacaagcaaatctcgcagtaacggaacacgagatgag
aaagggagatcaccacgatcaaattcggcctcgccaccatcctcgcccattgagcctcag
acccctcagcgtgaagcaaatcagaaaagaccacgagcgcccatcaactcatcatatcct
cgtggcaaaaccagtggttcccgtgaaaccactataaccccgaagagaatactatcgaaa
agaaactcagacacttca---actcctactcagcagcctggcgacaaaaaggccggtctg
cggcaagctcttcgagaaggaagtcagtcgatttccaatatctggaccaaggactcgcca
cctacagatagcaaaaagaagccgcagccaaaagtttcaaataccgccaagttcagtagt
aagattatcagtaatccacgggctcatttggaccaacagcgcatcgaacaggctgagctt
attccacgcagctcttcgaggacaggctatgtctctgttcatgagcgccggcggaactct
atggtatctcagacagatgcatattcttttcgatcacgatgtgccaccccaacctatcca
ccgagtgtttccctgagcggcccggcgtctgatccgacggggggtcagcattcgtcaaat
gatggcctgcttgtacctcctccaatctctatcagtcatcgtaggatcattcgcaaaagc
cccagtctttggagcatggcttcaaatgactcgcagtcgtcggtagtactttcatactac
caccagaagagcgcctatacagcatcagatgcaatggggggccttcgacgtgacggtata
gttaatgggatattcccccaggctcacgtgcttcgtaacatcacaagatatatgaggttc
tcgtctgcatcctatgggtcggcatttctcaagttcatggggatctctaaggacatgcca
ttgttaagagcgtgggatagcacacatgctgatgtcagacatttcgtccatcacaccgag
tccgacacccacagcatcctcttggcttctattgttgatccacaagggggaacagactct
agtggttcgacaggaacaggtgtacccttggtacattacatctctcttgatcatggtgcc
aaggcagttgtcctagcctgtcggggtactttagggtttgaggatgttctcgctgatatg
acttgtgactacgacgtcttgacttggcgtggccggggccacaaggtgcacaaaggtgtt
catgcttcagctcgtcgtctcttgtatggtggagatagacgcgtgcttctgacacttcgt
gaggcgctgttggaatttccagactatggccttgtactatgtggccattctcttgggggt
gcagtaacagcggtacttggagtcatgctttccgagccaaatccaagtggtaccgggttt
gtgacggccatcaatgcacccgaaagaacagtcggcgatgatcagcttgatgggctactt
cctgttcactctacactacccccaaggcgtcccattcatgtctatgcatatgggcctccc
agtacaatgtcgacatcccttcgtaaacgaactcgtggcctcatcaccaccatagttcat
ggtaacgacattgttccatacctctccctaggagtcctccatgactttcaggcagttgcg
ctcgctttcaagaacgatcagcaacaagccaaaacggagattcgtcaaagaatatggcaa
accttccagactggcgtggcagataaatggtatggaggcctgccctcggtgccgtctggg
gatacgtccaaatggggacattcagtccttcaaggtttgagagcaggcatgacgaaccgg
aaactcgtgccacctggagaagtgtttaccattgagactcaaagagtcttgaggcgcgat
gcatttttgttatctgaagaagaccacattggcaggccagcgcaaagaatcgtgctgaaa
tacgtcaaggatgtcgaggaacgttttaaagagttgagattcgggacgagcatgttggtc
gaccacaacccggcgagatatgaggaagcattgaacaagcttcgtcttggtgtcgtttga
>Fp73
atggacaacgcaagtattacatccgtagaggaacttcctccgcaacctggccgtactcta
ctcccttctccagtcgctcaagctgtcagtctagcaacacgctcgacatgccttgccatt
cgtctcagttcaagggccggttcatttggcctcagtgcagccaaagttacaactctatcc
tccctggagctcgctcgcggtatggtcgagactgtactaggccaagcaggaagggaaact
ctatcacgatcccagagcgatttgtcaattgctgaggctgaatccatcatcgagcgcagt
tttgagcatcttcataatgccatgtcccaggccgtcttttggacgactgcaggttttcag
tttacaaacacgaccttctccatggcatctgggatctctcaattacttctatcttccctt
gaccaagtattcggctcgaccgactcttctcgagccattgcaagcataataacgttgata
agacgagagttccacgatcccgcgactgggctcgatggggaaactatcggcatgacggat
ctagtccttggattatgcgctttggcatatttacagcggtggtcgtggaaaatggtagag
gaggaaaggaaacgacaggagtgcgaagagattgtgtgggatgttgttgtcctgaacgat
ggcgagcggatcgacatacaagatcgtgttccccgaaatccagtctttacaaaatcggcc
agcctgcctaccggaaacgacagtcccaacaagttccaaacagcagccattatccctacc
cgctcagggtctttccaaggcgaagaagaaattatcgaacatttgaaggatgagatggcc
aacaaactccctcccgacacttctgtatccatcttgaatgcagtgtcttctacacagacc
gtcaccatcaatgtcgatgggcctcgcccatttcctctacctttactaccaggcgcagag
atcatcgaagctaatgggttagataaccaagtcggaaagcgctatagtcaactacttgag
gatcctccagaagcctcaagttaccgtgttgtgtataagcttgaaagatccaggactggt
agcatgtccttctcaggatcgcgggatggcccaataactgacgttgacacgccacaagga
gagtcaccccctatggtaccagtcaaagaacctccccaagtaccaaagaaaccacggacg
tctgctgccaaatcacccccactacgatggtcaagacctactagggttactgacgacaca
ccaccccgaaactctccatcgactacaagcaaatctcgcagtaacggaacacgagatgag
aaagggagatcaccacgatcaaattcggcctcgccaccatcctcgcccattgagcctcag
acccctcagcgtgaagcaaatcagaaaagaccacgagcgcccatcaactcatcatatcct
cgtggcaaaaccagtggttcccgtgaaaccactataaccccgaagagaatactatcgaaa
agaaactcagacacttca---actcctactcagcagcctggcgacaaaaaggccggtctg
cggcaagctcttcgagaaggaagtcagtcgatttccaatatctggaccaaggactcgcca
cctacagatagcaaaaagaagccgcagccaaaagtttcaaataccgccaagttcagtagt
aagattatcagtaatccacgggctcatttggaccaacagcgcatcgaacaggctgagctt
attccacgcagctcttcgaggacaggctatgtctctgttcatgagcgccggcggaactct
atggtatctcagacagatgcatattcttttcgatcacgatgtgccaccccaacctatcca
ccgagtgtttccctgagcggcccggcgtctgatccgacggggggtcagcattcgtcaaat
gatggcctgcttgtacctcctccaatctctatcagtcatcgtaggatcattcgcaaaagc
cccagtctttggagcatggcttcaaatgactcgcagtcgtcggtagtactttcatactac
caccagaagagcgcctatacagcatcagatgcaatggggggccttcgacgtgacggtata
gttaatgggatattcccccaggctcacgtgcttcgtaacatcacaagatatatgaggttc
tcgtctgcatcctatgggtcggcatttctcaagttcatggggatctctaaggacatgcca
ttgttaagagcgtgggatagcacacatgctgatgtcagacatttcgtccatcacaccgag
tccgacacccacagcatcctcttggcttctattgttgatccacaagggggaacagactct
agtggttcgacaggaacaggtgtacccttggtacattacatctctcttgatcatggtgcc
aaggcagttgtcctagcctgtcggggtactttagggtttgaggatgttctcgctgatatg
acttgtgactacgacgtcttgacttggcgtggccggggccacaaggtgcacaaaggtgtt
catgcttcagctcgtcgtctcttgtatggtggagatagacgcgtgcttctgacacttcgt
gaggcgctgttggaatttccagactatggccttgtactatgtggccattctcttgggggt
gcagtaacagcggtacttggagtcatgctttccgagccaaatccaagtggtaccgggttt
gtgacggccatcaatgcacccgaaagaacagtcggcgatgatcagcttgatgggctactt
cctgttcactctacactacccccaaggcgtcccattcatgtctatgcatatgggcctccc
agtacaatgtcgacatcccttcgtaaacgaactcgtggcctcatcaccaccatagttcat
ggtaacgacattgttccatacctctccctaggagtcctccatgactttcaggcagttgcg
ctcgctttcaagaacgatcagcaacaagccaaaacggagattcgtcaaagaatatggcaa
accttccagactggcgtggcagataaatggtatggaggcctgccctcggtgccgtctggg
gatacgtccaaatggggacattcagtccttcaaggtttgagagcaggcatgacgaaccgg
aaactcgtgccacctggagaagtgtttaccattgagactcaaagagtcttgaggcgcgat
gcatttttgttatctgaagaagaccacattggcaggccagcgcaaagaatcgtgctgaaa
tacgtcaaggatgtcgaggaacgttttaaagagttgagattcgggacgagcatgttggtc
gaccacaacccggcgagatatgaggaagcattgaacaagcttcgtcttggtgtcgtttga
>Fp76
atggacaacgcaagtattacatccgtagaggaacttcctccgcaacctggccgtactcta
ctcccttctccagtcgctcaagctgtcagtctagcaacacgctcgacatgccttgccatt
cgtctcagttcaagggccggttcatttggcctcagtgcagccaaagttacaactctatcc
tccctggagctcgctcgcggtatggtcgagactgtactaggccaagcaggaagggaaact
ctatcacgatcccagagcgatttgtcaattgctgaggctgaatccatcatcgagcgcagt
tttgagcatcttcataatgccatgtcccaggccgtcttttggacgactgcaggttttcag
tttacaaacacgaccttctccatggcatctgggatctctcaattacttctatcttccctt
gaccaagtattcggctcgaccgactcttctcgagccattgcaagcataataacgttgata
agacgagagttccacgatcccgcgactgggctcgatggggaaactatcggcatgacggat
ctagtccttggattatgcgctttggcatatttacagcggtggtcgtggaaaatggtagag
gaggaaaggaaacgacaggagtgcgaagagattgtgtgggatgttgttgtcctgaacgat
ggcgagcggatcgacatacaagatcgtgttccccgaaatccagtctttacaaaatcggcc
agcctgcctaccggaaacgacagtcccaacaagttccaaacagcagccattatccctacc
cgctcagggtctttccaaggcgaagaagaaattatcgaacatttgaaggatgagatggcc
aacaaactccctcccgacacttctgtatccatcttgaatgcagtgtcttctacacagacc
gtcaccatcaatgtcgatgggcctcgcccatttcctctacctttactaccaggcgcagag
atcatcgaagctaatgggttagataaccaagtcggaaagcgctatagtcaactacttgag
gatcctccagaagcctcaagttaccgtgttgtgtataagcttgaaagatccaggactggt
agcatgtccttctcaggatcgcgggatggcccaataactgacgttgacacgccacaagga
gagtcaccccctatggtaccagtcaaagaacctccccaagtaccaaagaaaccacggacg
tctgctgccaaatcacccccactacgatggtcaagacctactagggttactgacgacaca
ccaccccgaaactctccatcgactacaagcaaatctcgcagtaacggaacacgagatgag
aaagggagatcaccacgatcaaattcggcctcgccaccatcctcgcccattgagcctcag
acccctcagcgtgaagcaaatcagaaaagaccacgagcgcccatcaactcatcatatcct
cgtggcaaaaccagtggttcccgtgaaaccactataaccccgaagagaatactatcgaaa
agaaactcagacacttca---actcctactcagcagcctggcgacaaaaaggccggtctg
cggcaagctcttcgagaaggaagtcagtcgatttccaatatctggaccaaggactcgcca
cctacagatagcaaaaagaagccgcagccaaaagtttcaaataccgccaagttcagtagt
aagattatcagtaatccacgggctcatttggaccaacagcgcatcgaacaggctgagctt
attccacgcagctcttcgaggacaggctatgtctctgttcatgagcgccggcggaactct
atggtatctcagacagatgcatattcttttcgatcacgatgtgccaccccaacctatcca
ccgagtgtttccctgagcggcccggcgtctgatccgacggggggtcagcattcgtcaaat
gatggcctgcttgtacctcctccaatctctatcagtcatcgtaggatcattcgcaaaagc
cccagtctttggagcatggcttcaaatgactcgcagtcgtcggtagtactttcatactac
caccagaagagcgcctatacagcatcagatgcaatggggggccttcgacgtgacggtata
gttaatgggatattcccccaggctcacgtgcttcgtaacatcacaagatatatgaggttc
tcgtctgcatcctatgggtcggcatttctcaagttcatggggatctctaaggacatgcca
ttgttaagagcgtgggatagcacacatgctgatgtcagacatttcgtccatcacaccgag
tccgacacccacagcatcctcttggcttctattgttgatccacaagggggaacagactct
agtggttcgacaggaacaggtgtacccttggtacattacatctctcttgatcatggtgcc
aaggcagttgtcctagcctgtcggggtactttagggtttgaggatgttctcgctgatatg
acttgtgactacgacgtcttgacttggcgtggccggggccacaaggtgcacaaaggtgtt
catgcttcagctcgtcgtctcttgtatggtggagatagacgcgtgcttctgacacttcgt
gaggcgctgttggaatttccagactatggccttgtactatgtggccattctcttgggggt
gcagtaacagcggtacttggagtcatgctttccgagccaaatccaagtggtaccgggttt
gtgacggccatcaatgcacccgaaagaacagtcggcgatgatcagcttgatgggctactt
cctgttcactctacactacccccaaggcgtcccattcatgtctatgcatatgggcctccc
agtacaatgtcgacatcccttcgtaaacgaactcgtggcctcatcaccaccatagttcat
ggtaacgacattgttccatacctctccctaggagtcctccatgactttcaggcagttgcg
ctcgctttcaagaacgatcagcaacaagccaaaacggagattcgtcaaagaatatggcaa
accttccagactggcgtggcagataaatggtatggaggcctgccctcggtgccgtctggg
gatacgtccaaatggggacattcagtccttcaaggtttgagagcaggcatgacgaaccgg
aaactcgtgccacctggagaagtgtttaccattgagactcaaagagtcttgaggcgcgat
gcatttttgttatctgaagaagaccacattggcaggccagcgcaaagaatcgtgctgaaa
tacgtcaaggatgtcgaggaacgttttaaagagttgagattcgggacgagcatgttggtc
gaccacaacccggcgagatatgaggaagcattgaacaagcttcgtcttggtgtcgtttga
>Fp78
atggacaacgcaagtattacatccgtagaggaacttcctccgcaacctggccgtactcta
ctcccttctccagtcgctcaagctgtcagtctagcaacacgctcgacatgccttgccatt
cgtctcagttcaagggccggttcatttggcctcagtgcagccaaagttacaactctatcc
tccctggagctcgctcgcggtatggtcgagactgtactaggccaagcaggaagggaaact
ctatcacgatcccagagcgatttgtcaattgctgaggctgaatccatcatcgagcgcagt
tttgagcatcttcataatgccatgtcccaggccgtcttttggacgactgcaggttttcag
tttacaaacacgaccttctccatggcatctgggatctctcaattacttctatcttccctt
gaccaagtattcggctcgaccgactcttctcgagccattgcaagcataataacgttgata
agacgagagttccacgatcccgcgactgggctcgatggggaaactatcggcatgacggat
ctagtccttggattatgcgctttggcatatttacagcggtggtcgtggaaaatggtagag
gaggaaaggaaacgacaggagtgcgaagagattgtgtgggatgttgttgtcctgaacgat
ggcgagcggatcgacatacaagatcgtgttccccgaaatccagtctttacaaaatcggcc
agcctgcctaccggaaacgacagtcccaacaagttccaaacagcagccattatccctacc
cgctcagggtctttccaaggcgaagaagaaattatcgaacatttgaaggatgagatggcc
aacaaactccctcccgacacttctgtatccatcttgaatgcagtgtcttctacacagacc
gtcaccatcaatgtcgatgggcctcgcccatttcctctacctttactaccaggcgcagag
atcatcgaagctaatgggttagataaccaagtcggaaagcgctatagtcaactacttgag
gatcctccagaagcctcaagttaccgtgttgtgtataagcttgaaagatccaggactggt
agcatgtccttctcaggatcgcgggatggcccaataactgacgttgacacgccacaagga
gagtcaccccctatggtaccagtcaaagaacctccccaagtaccaaagaaaccacggacg
tctgctgccaaatcacccccactacgatggtcaagacctactagggttactgacgacaca
ccaccccgaaactctccatcgactacaagcaaatctcgcagtaacggaacacgagatgag
aaagggagatcaccacgatcaaattcggcctcgccaccatcctcgcccattgagcctcag
acccctcagcgtgaagcaaatcagaaaagaccacgagcgcccatcaactcatcatatcct
cgtggcaaaaccagtggttcccgtgaaaccactataaccccgaagagaatactatcgaaa
agaaactcagacacttca---actcctactcagcagcctggcgacaaaaaggccggtctg
cggcaagctcttcgagaaggaagtcagtcgatttccaatatctggaccaaggactcgcca
cctacagatagcaaaaagaagccgcagccaaaagtttcaaataccgccaagttcagtagt
aagattatcagtaatccacgggctcatttggaccaacagcgcatcgaacaggctgagctt
attccacgcagctcttcgaggacaggctatgtctctgttcatgagcgccggcggaactct
atggtatctcagacagatgcatattcttttcgatcacgatgtgccaccccaacctatcca
ccgagtgtttccctgagcggcccggcgtctgatccgacggggggtcagcattcgtcaaat
gatggcctgcttgtacctcctccaatctctatcagtcatcgtaggatcattcgcaaaagc
cccagtctttggagcatggcttcaaatgactcgcagtcgtcggtagtactttcatactac
caccagaagagcgcctatacagcatcagatgcaatggggggccttcgacgtgacggtata
gttaatgggatattcccccaggctcacgtgcttcgtaacatcacaagatatatgaggttc
tcgtctgcatcctatgggtcggcatttctcaagttcatggggatctctaaggacatgcca
ttgttaagagcgtgggatagcacacatgctgatgtcagacatttcgtccatcacaccgag
tccgacacccacagcatcctcttggcttctattgttgatccacaagggggaacagactct
agtggttcgacaggaacaggtgtacccttggtacattacatctctcttgatcatggtgcc
aaggcagttgtcctagcctgtcggggtactttagggtttgaggatgttctcgctgatatg
acttgtgactacgacgtcttgacttggcgtggccggggccacaaggtgcacaaaggtgtt
catgcttcagctcgtcgtctcttgtatggtggagatagacgcgtgcttctgacacttcgt
gaggcgctgttggaatttccagactatggccttgtactatgtggccattctcttgggggt
gcagtaacagcggtacttggagtcatgctttccgagccaaatccaagtggtaccgggttt
gtgacggccatcaatgcacccgaaagaacagtcggcgatgatcagcttgatgggctactt
cctgttcactctacactacccccaaggcgtcccattcatgtctatgcatatgggcctccc
agtacaatgtcgacatcccttcgtaaacgaactcgtggcctcatcaccaccatagttcat
ggtaacgacattgttccatacctctccctaggagtcctccatgactttcaggcagttgcg
ctcgctttcaagaacgatcagcaacaagccaaaacggagattcgtcaaagaatatggcaa
accttccagactggcgtggcagataaatggtatggaggcctgccctcggtgccgtctggg
gatacgtccaaatggggacattcagtccttcaaggtttgagagcaggcatgacgaaccgg
aaactcgtgccacctggagaagtgtttaccattgagactcaaagagtcttgaggcgcgat
gcatttttgttatctgaagaagaccacattggcaggccagcgcaaagaatcgtgctgaaa
tacgtcaaggatgtcgaggaacgttttaaagagttgagattcgggacgagcatgttggtc
gaccacaacccggcgagatatgaggaagcattgaacaagcttcgtcttggtgtcgtttga
>Fp81
atggacaacgcaagtattacatccgtagaggaacttcctccgcaacctggccgtactcta
ctcccttctccagtcgctcaagctgtcagtctagcaacacgctcgacatgccttgccatt
cgtctcagttcaagggccggttcatttggcctcagtgcagccaaagttacaactctatcc
tccctggagctcgctcgcggtatggtcgagactgtactaggccaagcaggaagggaaact
ctatcacgatcccagagcgatttgtcaattgctgaggctgaatccatcatcgagcgcagt
tttgagcatcttcataatgccatgtcccaggccgtcttttggacgactgcaggttttcag
tttacaaacacgaccttctccatggcatctgggatctctcaattacttctatcttccctt
gaccaagtattcggctcgaccgactcttctcgagccattgcaagcataataacgttgata
agacgagagttccacgatcccgcgactgggctcgatggggaaactatcggcatgacggat
ctagtccttggattatgcgctttggcatatttacagcggtggtcgtggaaaatggtagag
gaggaaaggaaacgacaggagtgcgaagagattgtgtgggatgttgttgtcctgaacgat
ggcgagcggatcgacatacaagatcgtgttccccgaaatccagtctttacaaaatcggcc
agcctgcctaccggaaacgacagtcccaacaagttccaaacagcagccattatccctacc
cgctcagggtctttccaaggcgaagaagaaattatcgaacatttgaaggatgagatggcc
aacaaactccctcccgacacttctgtatccatcttgaatgcagtgtcttctacacagacc
gtcaccatcaatgtcgatgggcctcgcccatttcctctacctttactaccaggcgcagag
atcatcgaagctaatgggttagataaccaagtcggaaagcgctatagtcaactacttgag
gatcctccagaagcctcaagttaccgtgttgtgtataagcttgaaagatccaggactggt
agcatgtccttctcaggatcgcgggatggcccaataactgacgttgacacgccacaagga
gagtcaccccctatggtaccagtcaaagaacctccccaagtaccaaagaaaccacggacg
tctgctgccaaatcacccccactacgatggtcaagacctactagggttactgacgacaca
ccaccccgaaactctccatcgactacaagcaaatctcgcagtaacggaacacgagatgag
aaagggagatcaccacgatcaaattcggcctcgccaccatcctcgcccattgagcctcag
acccctcagcgtgaagcaaatcagaaaagaccacgagcgcccatcaactcatcatatcct
cgtggcaaaaccagtggttcccgtgaaaccactataaccccgaagagaatactatcgaaa
agaaactcagacacttca---actcctactcagcagcctggcgacaaaaaggccggtctg
cggcaagctcttcgagaaggaagtcagtcgatttccaatatctggaccaaggactcgcca
cctacagatagcaaaaagaagccgcagccaaaagtttcaaataccgccaagttcagtagt
aagattatcagtaatccacgggctcatttggaccaacagcgcatcgaacaggctgagctt
attccacgcagctcttcgaggacaggctatgtctctgttcatgagcgccggcggaactct
atggtatctcagacagatgcatattcttttcgatcacgatgtgccaccccaacctatcca
ccgagtgtttccctgagcggcccggcgtctgatccgacggggggtcagcattcgtcaaat
gatggcctgcttgtacctcctccaatctctatcagtcatcgtaggatcattcgcaaaagc
cccagtctttggagcatggcttcaaatgactcgcagtcgtcggtagtactttcatactac
caccagaagagcgcctatacagcatcagatgcaatggggggccttcgacgtgacggtata
gttaatgggatattcccccaggctcacgtgcttcgtaacatcacaagatatatgaggttc
tcgtctgcatcctatgggtcggcatttctcaagttcatggggatctctaaggacatgcca
ttgttaagagcgtgggatagcacacatgctgatgtcagacatttcgtccatcacaccgag
tccgacacccacagcatcctcttggcttctattgttgatccacaagggggaacagactct
agtggttcgacaggaacaggtgtacccttggtacattacatctctcttgatcatggtgcc
aaggcagttgtcctagcctgtcggggtactttagggtttgaggatgttctcgctgatatg
acttgtgactacgacgtcttgacttggcgtggccggggccacaaggtgcacaaaggtgtt
catgcttcagctcgtcgtctcttgtatggtggagatagacgcgtgcttctgacacttcgt
gaggcgctgttggaatttccagactatggccttgtactatgtggccattctcttgggggt
gcagtaacagcggtacttggagtcatgctttccgagccaaatccaagtggtaccgggttt
gtgacggccatcaatgcacccgaaagaacagtcggcgatgatcagcttgatgggctactt
cctgttcactctacactacccccaaggcgtcccattcatgtctatgcatatgggcctccc
agtacaatgtcgacatcccttcgtaaacgaactcgtggcctcatcaccaccatagttcat
ggtaacgacattgttccatacctctccctaggagtcctccatgactttcaggcagttgcg
ctcgctttcaagaacgatcagcaacaagccaaaacggagattcgtcaaagaatatggcaa
accttccagactggcgtggcagataaatggtatggaggcctgccctcggtgccgtctggg
gatacgtccaaatggggacattcagtccttcaaggtttgagagcaggcatgacgaaccgg
aaactcgtgccacctggagaagtgtttaccattgagactcaaagagtcttgaggcgcgat
gcatttttgttatctgaagaagaccacattggcaggccagcgcaaagaatcgtgctgaaa
tacgtcaaggatgtcgaggaacgttttaaagagttgagattcgggacgagcatgttggtc
gaccacaacccggcgagatatgaggaagcattgaacaagcttcgtcttggtgtcgtttga
>Fp84
atggacaacgcaagtattacatccgtagaggaacttcctccgcaacctggccgtactcta
ctcccttctccagtcgctcaagctgtcagtctagcaacacgctcgacatgccttgccatt
cgtctcagttcaagggccggttcatttggcctcagtgcagccaaagttacaactctatcc
tccctggagctcgctcgcggtatggtcgagactgtactaggccaagcaggaagggaaact
ctatcacgatcccagagcgatttgtcaattgctgaggctgaatccatcatcgagcgcagt
tttgagcatcttcataatgccatgtcccaggccgtcttttggacgactgcaggttttcag
tttacaaacacgaccttctccatggcatctgggatctctcaattacttctatcttccctt
gaccaagtattcggctcgaccgactcttctcgagccattgcaagcataataacgttgata
agacgagagttccacgatcccgcgactgggctcgatggggaaactatcggcatgacggat
ctagtccttggattatgcgctttggcatatttacagcggtggtcgtggaaaatggtagag
gaggaaaggaaacgacaggagtgcgaagagattgtgtgggatgttgttgtcctgaacgat
ggcgagcggatcgacatacaagatcgtgttccccgaaatccagtctttacaaaatcggcc
agcctgcctaccggaaacgacagtcccaacaagttccaaacagcagccattatccctacc
cgctcagggtctttccaaggcgaagaagaaattatcgaacatttgaaggatgagatggcc
aacaaactccctcccgacacttctgtatccatcttgaatgcagtgtcttctacacagacc
gtcaccatcaatgtcgatgggcctcgcccatttcctctacctttactaccaggcgcagag
atcatcgaagctaatgggttagataaccaagtcggaaagcgctatagtcaactacttgag
gatcctccagaagcctcaagttaccgtgttgtgtataagcttgaaagatccaggactggt
agcatgtccttctcaggatcgcgggatggcccaataactgacgttgacacgccacaagga
gagtcaccccctatggtaccagtcaaagaacctccccaagtaccaaagaaaccacggacg
tctgctgccaaatcacccccactacgatggtcaagacctactagggttactgacgacaca
ccaccccgaaactctccatcgactacaagcaaatctcgcagtaacggaacacgagatgag
aaagggagatcaccacgatcaaattcggcctcgccaccatcctcgcccattgagcctcag
acccctcagcgtgaagcaaatcagaaaagaccacgagcgcccatcaactcatcatatcct
cgtggcaaaaccagtggttcccgtgaaaccactataaccccgaagagaatactatcgaaa
agaaactcagacacttca---actcctactcagcagcctggcgacaaaaaggccggtctg
cggcaagctcttcgagaaggaagtcagtcgatttccaatatctggaccaaggactcgcca
cctacagatagcaaaaagaagccgcagccaaaagtttcaaataccgccaagttcagtagt
aagattatcagtaatccacgggctcatttggaccaacagcgcatcgaacaggctgagctt
attccacgcagctcttcgaggacaggctatgtctctgttcatgagcgccggcggaactct
atggtatctcagacagatgcatattcttttcgatcacgatgtgccaccccaacctatcca
ccgagtgtttccctgagcggcccggcgtctgatccgacggggggtcagcattcgtcaaat
gatggcctgcttgtacctcctccaatctctatcagtcatcgtaggatcattcgcaaaagc
cccagtctttggagcatggcttcaaatgactcgcagtcgtcggtagtactttcatactac
caccagaagagcgcctatacagcatcagatgcaatggggggccttcgacgtgacggtata
gttaatgggatattcccccaggctcacgtgcttcgtaacatcacaagatatatgaggttc
tcgtctgcatcctatgggtcggcatttctcaagttcatggggatctctaaggacatgcca
ttgttaagagcgtgggatagcacacatgctgatgtcagacatttcgtccatcacaccgag
tccgacacccacagcatcctcttggcttctattgttgatccacaagggggaacagactct
agtggttcgacaggaacaggtgtacccttggtacattacatctctcttgatcatggtgcc
aaggcagttgtcctagcctgtcggggtactttagggtttgaggatgttctcgctgatatg
acttgtgactacgacgtcttgacttggcgtggccggggccacaaggtgcacaaaggtgtt
catgcttcagctcgtcgtctcttgtatggtggagatagacgcgtgcttctgacacttcgt
gaggcgctgttggaatttccagactatggccttgtactatgtggccattctcttgggggt
gcagtaacagcggtacttggagtcatgctttccgagccaaatccaagtggtaccgggttt
gtgacggccatcaatgcacccgaaagaacagtcggcgatgatcagcttgatgggctactt
cctgttcactctacactacccccaaggcgtcccattcatgtctatgcatatgggcctccc
agtacaatgtcgacatcccttcgtaaacgaactcgtggcctcatcaccaccatagttcat
ggtaacgacattgttccatacctctccctaggagtcctccatgactttcaggcagttgcg
ctcgctttcaagaacgatcagcaacaagccaaaacggagattcgtcaaagaatatggcaa
accttccagactggcgtggcagataaatggtatggaggcctgccctcggtgccgtctggg
gatacgtccaaatggggacattcagtccttcaaggtttgagagcaggcatgacgaaccgg
aaactcgtgccacctggagaagtgtttaccattgagactcaaagagtcttgaggcgcgat
gcatttttgttatctgaagaagaccacattggcaggccagcgcaaagaatcgtgctgaaa
tacgtcaaggatgtcgaggaacgttttaaagagttgagattcgggacgagcatgttggtc
gaccacaacccggcgagatatgaggaagcattgaacaagcttcgtcttggtgtcgtttga
>Fp86
atggacaacgcaagtattacatccgtagaggaacttcctccgcaacctggccgtactcta
ctcccttctccagtcgctcaagctgtcagtctagcaacacgctcgacatgccttgccatt
cgtctcagttcaagggccggttcatttggcctcagtgcagccaaagttacaactctatcc
tccctggagctcgctcgcggtatggtcgagactgtactaggccaagcaggaagggaaact
ctatcacgatcccagagcgatttgtcaattgctgaggctgaatccatcatcgagcgcagt
tttgagcatcttcataatgccatgtcccaggccgtcttttggacgactgcaggttttcag
tttacaaacacgaccttctccatggcatctgggatctctcaattacttctatcttccctt
gaccaagtattcggctcgaccgactcttctcgagccattgcaagcataataacgttgata
agacgagagttccacgatcccgcgactgggctcgatggggaaactatcggcatgacggat
ctagtccttggattatgcgctttggcatatttacagcggtggtcgtggaaaatggtagag
gaggaaaggaaacgacaggagtgcgaagagattgtgtgggatgttgttgtcctgaacgat
ggcgagcggatcgacatacaagatcgtgttccccgaaatccagtctttacaaaatcggcc
agcctgcctaccggaaacgacagtcccaacaagttccaaacagcagccattatccctacc
cgctcagggtctttccaaggcgaagaagaaattatcgaacatttgaaggatgagatggcc
aacaaactccctcccgacacttctgtatccatcttgaatgcagtgtcttctacacagacc
gtcaccatcaatgtcgatgggcctcgcccatttcctctacctttactaccaggcgcagag
atcatcgaagctaatgggttagataaccaagtcggaaagcgctatagtcaactacttgag
gatcctccagaagcctcaagttaccgtgttgtgtataagcttgaaagatccaggactggt
agcatgtccttctcaggatcgcgggatggcccaataactgacgttgacacgccacaagga
gagtcaccccctatggtaccagtcaaagaacctccccaagtaccaaagaaaccacggac-
--------------------------------------------ggttactgacgacaca
ccaccccgaaactctccatcgactacaagcaaatctcgcagtaacggaacacgagatgag
aaagggagatcaccacgatcaaattcggcctcgccaccatcctcgcccattgagcctcag
acccctcagcgtgaagcaaatcagaaaagaccacgagcgcccatcaactcatcatatcct
cgtggcaaaaccagtggttcccgtgaaaccactataaccccgaagagaatactatcgaaa
agaaactcagacacttca---actcctactcagcagcctggcgacaaaaaggccggtctg
cggcaagctcttcgagaaggaagtcagtcgatttccaatatctggaccaaggactcgcca
cctacagatagcaaaaagaagccgcagccaaaagtttcaaataccgccaagttcagtagt
aagattatcagtaatccacgggctcatttggaccaacagcgcatcgaacaggctgagctt
attccacgcagctcttcgaggacaggctatgtctctgttcatgagcgccggcggaactct
atggtatctcagacagatgcatattcttttcgatcacgatgtgccaccccaacctatcca
ccgagtgtttccctgagcggcccggcgtctgatccgacggggggtcagcattcgtcaaat
gatggcctgcttgtacctcctccaatctctatcagtcatcgtaggatcattcgcaaaagc
cccagtctttggagcatggcttcaaatgactcgcagtcgtcggtagtactttcatactac
caccagaagagcgcctatacagcatcagatgcaatggggggccttcgacgtgacggtata
gttaatgggatattcccccaggctcacgtgcttcgtaacatcacaagatatatgaggttc
tcgtctgcatcctatgggtcggcatttctcaagttcatggggatctctaaggacatgcca
ttgttaagagcgtgggatagcacacatgctgatgtcagacatttcgtccatcacaccgag
tccgacacccacagcatcctcttggcttctattgttgatccacaagggggaacagactct
agtggttcgacaggaacaggtgtacccttggtacattacatctctcttgatcatggtgcc
aaggcagttgtcctagcctgtcggggtactttagggtttgaggatgttctcgctgatatg
acttgtgactacgacgtcttgacttggcgtggccggggccacaaggtgcacaaaggtgtt
catgcttcagctcgtcgtctcttgtatggtggagatagacgcgtgcttctgacacttcgt
gaggcgctgttggaatttccagactatggccttgtactatgtggccattctcttgggggt
gcagtaacagcggtacttggagtcatgctttccgagccaaatccaagtggtaccgggttt
gtgacggccatcaatgcacccgaaagaacagtcggcgatgatcagcttgatgggctactt
cctgttcactctacactacccccaaggcgtcccattcatgtctatgcatatgggcctccc
agtacaatgtcgacatcccttcgtaaacgaactcgtggcctcatcaccaccatagttcat
ggtaacgacattgttccatacctctccctaggagtcctccatgactttcaggcagttgcg
ctcgctttcaagaacgatcagcaacaagccaaaacggagattcgtcaaagaatatggcaa
accttccagactggcgtggcagataaatggtatggaggcctgccctcggtgccgtctggg
gatacgtccaaatggggacattcagtccttcaaggtttgagagcaggcatgacgaaccgg
aaactcgtgccacctggagaagtgtttaccattgagactcaaagagtcttgaggcgcgat
gcatttttgttatctgaagaagaccacattggcaggccagcgcaaagaatcgtgctgaaa
tacgtcaaggatgtcgaggaacgttttaaagagttgagattcgggacgagcatgttggtc
gaccacaacccggcgagatatgaggaagcattgaacaagcttcgtcttggtgtcgtttga
>Fvenenatum.busco
atggataacgcaagtattgcatccgtagaggaacttcctccgcaacctggccgtactcta
ctcccttctccagtcgctcaagctgtcagtctagcaacacgctcgacatgccttgccatt
cgactcagttcaagggccggttcctttggcctcagtgcagcgaaagttacaacgctctct
tccctggagctcgctcgcggtatggtcgagactgtactaggtcaagcaggaagggaaaca
ctatcacgatcccagagcgatttgtcaactgctgaggccgaatccatcatcgagcgcagt
tttgagcatcttcataatgctatgtcccaagccgtcttttggacaactgcaggctttcac
tttacaaacacgaccttctccatggcatctgggatctctcaattacttctatcttccctt
gaccagatatttggctcgactgactcttctcgagccattgcaagcataataacgttgata
agacgggagttccacgatcctgcgactggactcaatggggaaactatcggcatgacggat
ctcgttcttggattatgcgctttgtcatatttacagcagtggtcgtggaaaatggtagag
gaggaaagaaaaagacaggagtgcgaggagattgtatgggatgttgttgtcttgaacgat
ggcgagcgggtcgacatacaagatcatgctccccgaaacccagtcttcacgaaaccggcc
agcctgccttcccgagaaaacaatcctaataaactccaaacagcagccattatccctaca
cgctcagtatctttccaaggcgaggaagaaattatcgaacatctgaaggatgagatggtc
aataaactccctcccgatacttctgtttccatcttgaatacagtgtcttcgacacagacc
gtcaccatcgatgtcgatgggcctcgcccatttcctctgcctttgctaccaggcgcagag
atcatcgaagctaatgggttagataaccaggtcggaaagcgctgtagtcaactacttgag
gatcctccagaggcttcaagctaccgcgttgtgtataagcttgaaagatccaggactggt
gacatgtccttctcaggattgcgagatggtcccataactgacgttaacacgccacaagaa
gagtcacaccctatggtcccagtcaaagaacctcctcaagtacccaagaagccacggatg
tctgctgccaaatcacccccaccacaatggtcaagacctactagggttactaacaacaca
ccgtaccgaacctccccatcgactgcaagcaaatctcgcagtcacggaacaagagatgag
aaagggagattaccacgatcaaattcgacctcgccgccatcctcgcccattgagcctcag
acccctcagcgtgaagcaaatcagaaaagaccacgagcgcccatcaacccatcatatcct
cgtggcaaaaccagtggctcccgtgaaaccactataaccccgaaaagagtactttcgaaa
gggaagtcaaacacttcaactactactactcagcagcctggcgacaaaaagaccggtcta
cggcaagctcttcgggaaggaagtcagtcgatttccaacatctggaccaaggactcgccg
cctacagatagtaaaaagaagccgcaaccaaaaatctcaaataccgccaagctcagtagc
aagattatcaataatccgcgggctcatctagaccaacagcgtgtcgaaaaggccgagctt
attccacgcagctcctcaagggcaggctatgtctctattcatgagcgccggcggaactct
atggtatcccagacggatgcatattcttttcaatcaggatgtgtcaccccaacttatcct
ccgagtgtttccctgagcggtccggcgtctgatctgataggggctcagcattcgtcaaat
gatggcctgcttgcacctcctccaatctctataagccatcgtaggatcattcgcaaaagt
ccaagtctttggagcatgggttcaaatgactcgcagtcgtcggtagtactttcatactac
caccagaagagcgcctatacagcatcagatgcaatggggggccttcgacgtgacggtatg
gtgaatgggatattccctcgagcccacgtgcttcgcaacatcacaagatacatgaggttc
tcgtctgcatcctatgggtcggcatttctcaagttcatggggatctctaaggacatgcca
ttgttaagagcgtgggatagtactcatactgatgttaggcatttcgtccatcacaccgag
tccgacacccacagcatccttttggcttctcttgttgatccgcaagggggaacagactct
agtggttcgacgggaacgggcgtacccttggtacattacatctctctggaccatgatgcc
aaggcagttgtcctagcctgtcgaggtactttggggtttgaggatgttctcgctgatatg
acttgtgactacgacgtcttgacttggcgcggccgaggccacaaagtgcacaaaggtgtt
catgcttcagctcgtcgtctcttgtatggcggcgataggcgcgtgcttcttacacttcgt
gaggcgctattggagtttccagactatggtcttgtactatgtggccattctcttgggggt
gcagtaacagcgctacttggggtcatgctttccgagccaaacccaactggcaccgggttt
gtgacggccatcaatgcacctgaaagaacagtcggcgatgatcagcttgatgggctactt
cctattcactccacactaccctcaaggcgtcctattcacgtctatgcatatggacctccc
agtacaatgtcagcatctcttcgtaagcggacccgtggccttataactaccatagttcat
ggaaacgatattgttccatacctctccctgggagtccttcatgactttcaggcagttgcg
ctcgctttcaagaacgaccaacaacaggccaaaacggagattcgtcaaagaatatggaaa
gccttccagactggcgtggcagataaatggtatggaggcctgccctcggtgccgtctgga
gatacgtccaaatgggggcattcggtccttcaaggcctgagagctggcatgacgaaccgg
aaacttgtaccacccggagaagtatttaccatagagactcagagagtcttgaggcgcgat
gcatttttgttgcctgaagaagaccatattggcaggccagcacaaagaatcgtgttgaaa
tacgtcaaggatgtcgaggagcgttttaaagagttgagattcgggacgagcatgttggtc
gatcacaaccctgcgagatatgaagaagcattgaataagcttcgtcttggtgttgtttga
