# Supplementary material for: Apicidin biosynthesis is linked to accessory chromosomes in Fusarium poae isolates
Source: BMC Genomics. 2021 Aug 4;22:591. doi: 10.1186/s12864-021-07617-y (PMC8340494; doi:10.1186/s12864-021-07617-y)
Supplement: Supplementary file 17 — Additional file 17. Compressed folder containing alignments for each of the 4141 orthologs used in BUSCO analysis. [file 12864_2021_7617_MOESM17_ESM.zip › Fven2_nt_MAFFT/38421at5125_nt.mafft.fasta]

>Fp105
atgtctggcacagaatcaggaaactctcctgaagacgtagccttctctgcagacaaagcg
attgagaatctcatatccaccttcaacgagctcaacagcaacgcaatcgatgagtttcag
gatgagccaagcccgctcgagttcatgcgatatgtcgctcgcaacacaccttttgtcgta
agaggtggagcttcttcgtggaaagcatgtcgggagtggaattctgcctatctcctctct
gccttgaagggtcaatatgtcaacgttgctgtcacgccacatggcaatgctgacatgcct
accgttccccctggcgaagagtcactggtttttgccaaacctcactacgaggaccagcct
ttcgaagaattgctggagtatgtcgctcgacaggagacggaccctgattttcctgctgat
gctgaagtccgg---gtactaatcaatgtcacagagaatgacaaccttcgcgaagaatac
ataagtatattctccgatgtacagaaagatgttccttttgcgagaatagcactcgccaaa
gaccccgatgctgttaacctttggatcggtaactccaagtcagtgacagctatgcacaag
gacaactacgaaaacatctacgtccaagtattgggaagaaaacacttcgttctgttgcct
tcgctctgccatccctgtgtcaatgagcagcctctcaagcccgcaacatacgaacgggga
ggaaatggcatgcagcttaaaatggactctgatgccgagactgtcccctttgctatctgg
gacccggataggcctgagcagaacgttaccaaattttcacatcttgctcgacctatgcgg
gtaacacttaaccccggagacatgctatatcttccagctatgtggtatcataaggttctg
caatcatgcgccgaagaggacgaaggattcgtcctcgctgtcaattactggtaa
>Fp108
atgtctggcacagaatcaggaaactctcctgaagacgtagccttctctgcagacaaagcg
attgagaatctcatatccaccttcaacgagctcaacagcaacgcaatcgatgagtttcag
gatgagccaagcccgctcgagttcatgcgatatgtcgctcgcaacacaccttttgtcgta
agaggtggagcttcttcgtggaaagcatgtcgggagtggaattctgcctatctcctctct
gccttgaagggtcaatatgtcaacgttgctgtcacgccacatggcaatgctgacatgcct
accgttccccctggcgaagagtcactggtttttgccaaacctcactacgaggaccagcct
ttcgaagaattgctggagtatgtcgctcgacaggagacggaccctgattttcctgctgat
gctgaagtccgg---gtactaatcaatgtcacagagaatgacaaccttcgcgaagaatac
ataagtatattctccgatgtacagaaagatgttccttttgcgagaatagcactcgccaaa
gaccccgatgctgttaacctttggatcggtaactccaagtcagtgacagctatgcacaag
gacaactacgaaaacatctacgtccaagtattgggaagaaaacacttcgttctgttgcct
tcgctctgccatccctgtgtcaatgagcagcctctcaagcccgcaacatacgaacgggga
ggaaatggcatgcagcttaaaatggactctgatgccgagactgtcccctttgctatctgg
gacccggataggcctgagcagaacgttaccaaattttcacatcttgctcgacctatgcgg
gtaacacttaaccccggagacatgctatatcttccagctatgtggtatcataaggttctg
caatcatgcgccgaagaggacgaaggattcgtcctcgctgtcaattactggtaa
>Fp118
atgtctggcacagaatcaggaaactctcctgaagacgcagccttctctgcagacaaagcg
attgagaatctcatatccaccttcaacgagctcaacagcaacgcaatcgatgagtttcag
gatgagccaagcccgctcgagttcatgcgatatgtcgctcgcaacacaccttttgtcgta
agaggtggagcttcttcgtggaaagcatgtcgggagtggaattctgcctatctcctctct
gccttgaagggtcaatatgtcaacgttgctgtcacgccacatggtaatgctgacatgcct
accattccccctggcgaagagtctctggtttttgccaaacctcactacgaggaccagcct
ttcgaagaattgctggagtatgtcgctcgacaggagacggaccctgattttcctgctgat
gctgaagtccggtatgcacaaact---------cagaatgacaaccttcgcgaagaatac
ataagtatattctccgatgtgcagaaagatgttccttttgcgagaatagcactcgccaaa
gaccccgatgctgttaacctttggatcggtaactccaagtcagtgacagctatgcacaag
gacaactacgaaaacatctacgtccaagtattgggaagaaaacacttcgttctgttgcct
tcgctctgccatccctgtgtcaatgagcagcctctcaagcccgcaacatacaaacgggga
ggaaatggcatgcagcttaaaatggactctgatgccgagactgtcccctttgctatctgg
gacccggataggcctgagcagaacgctaccaaattttcacatcttgctcgacctatgcgg
gtaacactgaaccccggggacatgctatatcttccagctatgtggtatcataaggttatg
caatcatgcgccgaagaggacgaaggattcgtcctcgctgtcaattactggtaa
>Fp122
atgtctggcacagaatcaggaaactctcctgaagacgcagccttctctgcagacaaagcg
attgagaatctcatatccaccttcaacgagctcaacagcaacgcaatcgatgagtttcag
gatgagccaagcccgctcgagttcatgcgatatgtcgctcgcaacacaccttttgtcgta
agaggtggagcttcttcgtggaaagcatgtcgggagtggaattctgcctatctcctctct
gccttgaagggtcaatatgtcaacgttgctgtcacgccacatggtaatgctgacatgcct
accattccccctggcgaagagtctctggtttttgccaaacctcactacgaggaccagcct
ttcgaagaattgctggagtatgtcgctcgacaggagacggaccctgattttcctgctgat
gctgaagtccggtatgcacaaact---------cagaatgacaaccttcgcgaagaatac
ataagtatattctccgatgtgcagaaagatgttccttttgcgagaatagcactcgccaaa
gaccccgatgctgttaacctttggatcggtaactccaagtcagtgacagctatgcacaag
gacaactacgaaaacatctacgtccaagtattgggaagaaaacacttcgttctgttgcct
tcgctctgccatccctgtgtcaatgagcagcctctcaagcccgcaacatacaaacgggga
ggaaatggcatgcagcttaaaatggactctgatgccgagactgtcccctttgctatctgg
gacccggataggcctgagcagaacgctaccaaattttcacatcttgctcgacctatgcgg
gtaacactgaaccccggggacatgctatatcttccagctatgtggtatcataaggttatg
caatcatgcgccgaagaggacgaaggattcgtcctcgctgtcaattactggtaa
>Fp125
atgtctggcacagaatcaggaaactctcctgaagacgtagccttctctgcagacaaagcg
attgagaatctcatatccaccttcaacgagctcaacagcaacgcaatcgatgagtttcag
gatgagccaagcccgctcgagttcatgcgatatgtcgctcgcaacacaccttttgtcgta
agaggtggagcttcttcgtggaaagcatgtcgggagtggaattctgcctatctcctctct
gccttgaagggtcaatatgtcaacgttgctgtcacgccacatggtaatgctgacatgcct
accgttccccctggcgaagagtcactggtttttgccaaacctcactacgaggaccagcct
ttcgaagaattgctggagtatgtcgctcgacaggagacggaccctgattttcctgctgat
gctgaagtccgg---gtactaatcaatgtcacagagaatgacaaccttcgcgaagaatac
ataagtatattctccgatgtacagaaagatgttccttttgcgagaatagcactcgccaaa
gaccccgatgctgttaacctttggatcggtaactccaagtcagtgacagctatgcacaag
gacaactacgaaaacatctacgtccaagtattgggaagaaaacacttcgttctgttgcct
tcgctctgccatccctgtgtcaatgagcagcctctcaagcccgcaacatacgaacgggga
ggaaatggcatgcagcttaaaatggactctgatgccgagactgtcccctttgctatctgg
gacccggataggcctgagcagaacgttaccaaattttcacatcttgctcgacctatgcgg
gtaacacttaaccccggagacatgctatatcttccagctatgtggtatcataaagttctg
caatcatgcgctgaagaggacgaaggattcgtcctcgctgtcaattactggtaa
>Fp13r
atgtctggcacagaatcaggaaactctcctgaagacgtagccttctctgcagacaaagcg
attgagaatctcatatccaccttcaacgagctcaacagcaacgcaatcgatgagtttcag
gatgagccaagcccgctcgagttcatgcgatatgtcgctcgcaacacaccttttgtcgta
agaggtggagcttcttcgtggaaagcatgtcgggagtggaattctgcctatctcctctct
gccttgaagggtcaatatgtcaacgttgctgtcacgccacatggtaatgctgacatgcct
accgttccccctggcgaagagtcactggtttttgccaaacctcactacgaggaccagcct
ttcgaagaattgctggagtatgtcgctcgacaggagacggaccctgattttcctgctgat
gctgaagtccgg---gtactaatcaatgtcacagagaatgacaaccttcgcgaagaatac
ataagtatattctccgatgtacagaaagatgttccttttgcgagaatagcactcgccaaa
gaccccgatgctgttaacctttggatcggtaactccaagtcagtgacagctatgcacaag
gacaactacgaaaacatctacgtccaagtattgggaagaaaacacttcgttctgttgcct
tcgctctgccatccctgtgtcaatgagcagcctctcaagcccgcaacatacgaacgggga
ggaaatggcatgcagcttaaaatggactctgatgccgagactgtcccctttgctatctgg
gacccggataggcctgagcagaacgttaccaaattttcacatcttgctcgacctatgcgg
gtaacacttaaccccggagacatgctatatcttccagctatgtggtatcataaagttctg
caatcatgcgctgaagaggacgaaggattcgtcctcgctgtcaattactggtaa
>Fp144
atgtctggcacagaatcaggaaactctcctgaagacgcagccttctctgcagacaaagcg
attgagaatctcatatccaccttcaacgagctcaacagcaacgcaatcgatgagtttcag
gatgagccaagcccgctcgagttcatgcgatatgtcgctcgcaacacaccttttgtcgta
agaggtggagcttcttcgtggaaagcatgtcgggagtggaattctgcctatctcctctct
gccttgaagggtcaatatgtcaacgttgctgtcacgccacatggtaatgctgacatgcct
accattccccctggcgaagagtctctggtttttgccaaacctcactacgaggaccagcct
ttcgaagaattgctggagtatgtcgctcgacaggagacggaccctgattttcctgctgat
gctgaagtccggtatgcacaaact---------cagaatgacaaccttcgcgaagaatac
ataagtatattctccgatgtgcagaaagatgttccttttgcgagaatagcactcgccaaa
gaccccgatgctgttaacctttggatcggtaactccaagtcagtgacagctatgcacaag
gacaactacgaaaacatctacgtccaagtattgggaagaaaacacttcgttctgttgcct
tcgctctgccatccctgtgtcaatgagcagcctctcaagcccgcaacatacaaacgggga
ggaaatggcatgcagcttaaaatggactctgatgccgagactgtcccctttgctatctgg
gacccggataggcctgagcagaacgctaccaaattttcacatcttgctcgacctatgcgg
gtaacactgaaccccggggacatgctatatcttccagctatgtggtatcataaggttatg
caatcatgcgccgaagaggacgaaggattcgtcctcgctgtcaattactggtaa
>Fp146
atgtctggcacagaatcaggaaactctcctgaagacgtagccttctctgcagacaaagcg
attgagaatctcatatccaccttcaacgagctcaacagcaacgcaatcgatgagtttcag
gatgagccaagcccgctcgagttcatgcgatatgtcgctcgcaacacaccttttgtcgta
agaggtggagcttcttcgtggaaagcatgtcgggagtggaattctgcctatctcctctct
gccttgaagggtcaatatgtcaacgttgctgtcacgccacatggtaatgctgacatgcct
accgttccccctggcgaagagtcactggtttttgccaaacctcactacgaggaccagcct
ttcgaagaattgctggagtatgtcgctcgacaggagacggaccctgattttcctgctgat
gctgaagtccgg---gtactaatcaatgtcacagagaatgacaaccttcgcgaagaatac
ataagtatattctccgatgtacagaaagatgttccttttgcgagaatagcactcgccaaa
gaccccgatgctgttaacctttggatcggtaactccaagtcagtgacagctatgcacaag
gacaactacgaaaacatctacgtccaagtattgggaagaaaacacttcgttctgttgcct
tcgctctgccatccctgtgtcaatgagcagcctctcaagcccgcaacatacgaacgggga
ggaaatggcatgcagcttaaaatggactctgatgccgagactgtcccctttgctatctgg
gacccggataggcctgagcagaacgttaccaaattttcacatcttgctcgacctatgcgg
gtaacacttaaccccggagacatgctatatcttccagctatgtggtatcataaagttctg
caatcatgcgctgaagaggacgaaggattcgtcctcgctgtcaattactggtaa
>Fp155
atgtctggcacagaatcaggaaactctcctgaagacgcagccttctctgcagacaaagcg
attgagaatctcatatccaccttcaacgagctcaacagcaacgcaatcgatgagtttcag
gatgagccaagcccgctcgagttcatgcgatatgtcgctcgcaacacaccttttgtcgta
agaggtggagcttcttcgtggaaagcatgtcgggagtggaattctgcctatctcctctct
gccttgaagggtcaatatgtcaacgttgctgtcacgccacatggtaatgctgacatgcct
accattccccctggcgaagagtctctggtttttgccaaacctcactacgaggaccagcct
ttcgaagaattgctggagtatgtcgctcgacaggagacggaccctgattttcctgctgat
gctgaagtccggtatgcacaaact---------cagaatgacaaccttcgcgaagaatac
ataagtatattctccgatgtgcagaaagatgttccttttgcgagaatagcactcgccaaa
gaccccgatgctgttaacctttggatcggtaactccaagtcagtgacagctatgcacaag
gacaactacgaaaacatctacgtccaagtattgggaagaaaacacttcgttctgttgcct
tcgctctgccatccctgtgtcaatgagcagcctctcaagcccgcaacatacaaacgggga
ggaaatggcatgcagcttaaaatggactctgatgccgagactgtcccctttgctatctgg
gacccggataggcctgagcagaacgctaccaaattttcacatcttgctcgacctatgcgg
gtaacactgaaccccggggacatgctatatcttccagctatgtggtatcataaggttatg
caatcatgcgccgaagaggacgaaggattcgtcctcgctgtcaattactggtaa
>Fp157
atgtctggcacagaatcaggaaactctcctgaagacgtagccttctctgcagacaaagcg
attgagaatctcatatccaccttcaacgagctcaacagcaacgcaatcgatgagtttcag
gatgagccaagcccgctcgagttcatgcgatatgtcgctcgcaacacaccttttgtcgta
agaggtggagcttcttcgtggaaagcatgtcgggagtggaattctgcctatctcctctct
gccttgaagggtcaatatgtcaacgttgctgtcacgccacatggtaatgctgacatgcct
accgttccccctggcgaagagtcactggtttttgccaaacctcactacgaggaccagcct
ttcgaagaattgctggagtatgtcgctcgacaggagacggaccctgattttcctgctgat
gctgaagtccgg---gtactaatcaatgtcacagagaatgacaaccttcgcgaagaatac
ataagtatattctccgatgtacagaaagatgttccttttgcgagaatagcactcgccaaa
gaccccgatgctgttaacctttggatcggtaactccaagtcagtgacagctatgcacaag
gacaactacgaaaacatctacgtccaagtattgggaagaaaacacttcgttctgttgcct
tcgctctgccatccctgtgtcaatgagcagcctctcaagcccgcaacatacgaacgggga
ggaaatggcatgcagcttaaaatggactctgatgccgagactgtcccctttgctatctgg
gacccggataggcctgagcagaacgttaccaaattttcacatcttgctcgacctatgcgg
gtaacacttaaccccggagacatgctatatcttccagctatgtggtatcataaagttctg
caatcatgcgctgaagaggacgaaggattcgtcctcgctgtcaattactggtaa
>Fp16r
atgtctggcacagaatcaggaaactctcctgaagacgtagccttctctgcagacaaagcg
attgagaatctcatatccaccttcaacgagctcaacagcaacgcaatcgatgagtttcag
gatgagccaagcccgctcgagttcatgcgatatgtcgctcgcaacacaccttttgtcgta
agaggtggagcttcttcgtggaaagcatgtcgggagtggaattctgcctatctcctctct
gccttgaagggtcaatatgtcaacgttgctgtcacgccacatggtaatgctgacatgcct
accgttccccctggcgaagagtcactggtttttgccaaacctcactacgaggaccagcct
ttcgaagaattgctggagtatgtcgctcgacaggagacggaccctgattttcctgctgat
gctgaagtccgg---gtactaatcaatgtcacagagaatgacaaccttcgcgaagaatac
ataagtatattctccgatgtacagaaagatgttccttttgcgagaatagcactcgccaaa
gaccccgatgctgttaacctttggatcggtaactccaagtcagtgacagctatgcacaag
gacaactacgaaaacatctacgtccaagtattgggaagaaaacacttcgttctgttgcct
tcgctctgccatccctgtgtcaatgagcagcctctcaagcccgcaacatacgaacgggga
ggaaatggcatgcagcttaaaatggactctgatgccgagactgtcccctttgctatctgg
gacccggataggcctgagcagaacgttaccaaattttcacatcttgctcgacctatgcgg
gtaacacttaaccccggagacatgctatatcttccagctatgtggtatcataaagttctg
caatcatgcgctgaagaggacgaaggattcgtcctcgctgtcaattactggtaa
>Fp1r
atgtctggcacagaatcaggaaactctcctgaagacgtagccttctctgcagacaaagcg
attgagaatctcatatccaccttcaacgagctcaacagcaacgcaatcgatgagtttcag
gatgagccaagcccgctcgagttcatgcgatatgtcgctcgcaacacaccttttgtcgta
agaggtggagcttcttcgtggaaagcatgtcgggagtggaattctgcctatctcctctct
gccttgaagggtcaatatgtcaacgttgctgtcacgccacatggtaatgctgacatgcct
accgttccccctggcgaagagtcactggtttttgccaaacctcactacgaggaccagcct
ttcgaagaattgctggagtatgtcgctcgacaggagacggaccctgattttcctgctgat
gctgaagtccgg---gtactaatcaatgtcacagagaatgacaaccttcgcgaagaatac
ataagtatattctccgatgtacagaaagatgttccttttgcgagaatagcactcgccaaa
gaccccgatgctgttaacctttggatcggtaactccaagtcagtgacagctatgcacaag
gacaactacgaaaacatctacgtccaagtattgggaagaaaacacttcgttctgttgcct
tcgctctgccatccctgtgtcaatgagcagcctctcaagcccgcaacatacgaacgggga
ggaaatggcatgcagcttaaaatggactctgatgccgagactgtcccctttgctatctgg
gacccggataggcctgagcagaacgttaccaaattttcacatcttgctcgacctatgcgg
gtaacacttaaccccggagacatgctatatcttccagctatgtggtatcataaagttctg
caatcatgcgctgaagaggacgaaggattcgtcctcgctgtcaattactggtaa
>Fp21r
atgtctggcacagaatcaggaaactctcctgaagacgtagccttctctgcagacaaagcg
attgagaatctcatatccaccttcaacgagctcaacagcaacgcaatcgatgagtttcag
gatgagccaagcccgctcgagttcatgcgatatgtcgctcgcaacacaccttttgtcgta
agaggtggagcttcttcgtggaaagcatgtcgggagtggaattctgcctatctcctctct
gccttgaagggtcaatatgtcaacgttgctgtcacgccacatggtaatgctgacatgcct
accgttccccctggcgaagagtcactggtttttgccaaacctcactacgaggaccagcct
ttcgaagaattgctggagtatgtcgctcgacaggagacggaccctgattttcctgctgat
gctgaagtccgg---gtactaatcaatgtcacagagaatgacaaccttcgcgaagaatac
ataagtatattctccgatgtacagaaagatgttccttttgcgagaatagcactcgccaaa
gaccccgatgctgttaacctttggatcggtaactccaagtcagtgacagctatgcacaag
gacaactacgaaaacatctacgtccaagtattgggaagaaaacacttcgttctgttgcct
tcgctctgccatccctgtgtcaatgagcagcctctcaagcccgcaacatacgaacgggga
ggaaatggcatgcagcttaaaatggactctgatgccgagactgtcccctttgctatctgg
gacccggataggcctgagcagaacgttaccaaattttcacatcttgctcgacctatgcgg
gtaacacttaaccccggagacatgctatatcttccagctatgtggtatcataaagttctg
caatcatgcgctgaagaggacgaaggattcgtcctcgctgtcaattactggtaa
>Fp24r
atgtctggcacagaatcaggaaactctcctgaagacgtagccttctctgcagacaaagcg
attgagaatctcatatccaccttcaacgagctcaacagcaacgcaatcgatgagtttcag
gatgagccaagcccgctcgagttcatgcgatatgtcgctcgcaacacaccttttgtcgta
agaggtggagcttcttcgtggaaagcatgtcgggagtggaattctgcctatctcctctct
gccttgaagggtcaatatgtcaacgttgctgtcacgccacatggtaatgctgacatgcct
accgttccccctggcgaagagtcactggtttttgccaaacctcactacgaggaccagcct
ttcgaagaattgctggagtatgtcgctcgacaggagacggaccctgattttcctgctgat
gctgaagtccgg---gtactaatcaatgtcacagagaatgacaaccttcgcgaagaatac
ataagtatattctccgatgtacagaaagatgttccttttgcgagaatagcactcgccaaa
gaccccgatgctgttaacctttggatcggtaactccaagtcagtgacagctatgcacaag
gacaactacgaaaacatctacgtccaagtattgggaagaaaacacttcgttctgttgcct
tcgctctgccatccctgtgtcaatgagcagcctctcaagcccgcaacatacgaacgggga
ggaaatggcatgcagcttaaaatggactctgatgccgagactgtcccctttgctatctgg
gacccggataggcctgagcagaacgttaccaaattttcacatcttgctcgacctatgcgg
gtaacacttaaccccggagacatgctatatcttccagctatgtggtatcataaagttctg
caatcatgcgctgaagaggacgaaggattcgtcctcgctgtcaattactggtaa
>Fp2516
atgtctggcacagaatcaggaaactctcctgaagacgcagccttctctgcagacaaagcg
attgagaatctcatatccaccttcaacgagctcaacagcaacgcaatcgatgagtttcag
gatgagccaagcccgctcgagttcatgcgatatgtcgctcgcaacacaccttttgtcgta
agaggtggagcttcttcgtggaaagcatgtcgggagtggaattctgcctatctcctctct
gccttgaagggtcaatatgtcaacgttgctgtcacgccacatggtaatgctgacatgcct
accgttccccctggcgaagagtcactggtttttgccaaacctcactacgaggaccagcct
ttcgaagaattgctggagtatgtcgctcgacaggagacggaccctgattttcctgctgat
gctgaagtccggtatgcacaaact---------cagaatgacaaccttcgcgaagaatac
ataagtatattctccgatgtgcagaaagatgttccttttgcgagaatagcactcgccaaa
gaccccgatgctgttaacctttggatcggtaactccaagtcagtgacagctatgcacaag
gacaactacgaaaacatctacgtccaagtattgggaagaaaacacttcgttctgttgcct
tcgctctgccatccctgtgtcaatgagcagcctctcaagcccgcaacatacagacgggga
ggaaatggcatgcagcttaaaatggactctgatgccgagactgtcccctttgctatctgg
gacccggataggcctgagcagaacgctaccatattttcacatcttgctcgacctatgcgg
gtaacattgaaccccggggacatgctatatcttccagctatgtggtatcataaggttatg
caatcatgcgccgaagaggacgaaggattcgtcctcgctgtcaattactggtaa
>Fp26r
atgtctggcacagaatcaggaaactctcctgaagacgtagccttctctgcagacaaagcg
attgagaatctcatatccaccttcaacgagctcaacagcaacgcaatcgatgagtttcag
gatgagccaagcccgctcgagttcatgcgatatgtcgctcgcaacacaccttttgtcgta
agaggtggagcttcttcgtggaaagcatgtcgggagtggaattctgcctatctcctctct
gccttgaagggtcaatatgtcaacgttgctgtcacgccacatggtaatgctgacatgcct
accgttccccctggcgaagagtcactggtttttgccaaacctcactacgaggaccagcct
ttcgaagaattgctggagtatgtcgctcgacaggagacggaccctgattttcctgctgat
gctgaagtccgg---gtactaatcaatgtcacagagaatgacaaccttcgcgaagaatac
ataagtatattctccgatgtacagaaagatgttccttttgcgagaatagcactcgccaaa
gaccccgatgctgttaacctttggatcggtaactccaagtcagtgacagctatgcacaag
gacaactacgaaaacatctacgtccaagtattgggaagaaaacacttcgttctgttgcct
tcgctctgccatccctgtgtcaatgagcagcctctcaagcccgcaacatacgaacgggga
ggaaatggcatgcagcttaaaatggactctgatgccgagactgtcccctttgctatctgg
gacccggataggcctgagcagaacgttaccaaattttcacatcttgctcgacctatgcgg
gtaacacttaaccccggagacatgctatatcttccagctatgtggtatcataaagttctg
caatcatgcgctgaagaggacgaaggattcgtcctcgctgtcaattactggtaa
>Fp33
atgtctggcacagaatcaggaaactctcctgaagacgtagccttctctgcagacaaagcg
attgagaatctcatatccaccttcaacgagctcaacagcaacgcaatcgatgagtttcag
gatgagccaagcccgctcgagttcatgcgatatgtcgctcgcaacacaccttttgtcgta
agaggtggagcttcttcgtggaaagcatgtcgggagtggaattctgcctatctcctctct
gccttgaagggtcaatatgtcaacgttgctgtcacgccacatggtaatgctgacatgcct
accgttccccctggcgaagagtcactggtttttgccaaacctcactacgaggaccagcct
ttcgaagaattgctggagtatgtcgctcgacaggagacggaccctgattttcctgctgat
gctgaagtccgg---gtactaatcaatgtcacagagaatgacaaccttcgcgaagaatac
ataagtatattctccgatgtacagaaagatgttccttttgcgagaatagcactcgccaaa
gaccccgatgctgttaacctttggatcggtaactccaagtcagtgacagctatgcacaag
gacaactacgaaaacatctacgtccaagtattgggaagaaaacacttcgttctgttgcct
tcgctctgccatccctgtgtcaatgagcagcctctcaagcccgcaacatacgaacgggga
ggaaatggcatgcagcttaaaatggactctgatgccgagactgtcccctttgctatctgg
gacccggataggcctgagcagaacgttaccaaattttcacatcttgctcgacctatgcgg
gtaacacttaaccccggagacatgctatatcttccagctatgtggtatcataaagttctg
caatcatgcgctgaagaggacgaaggattcgtcctcgctgtcaattactggtaa
>Fp34
atgtctggcacagaatcaggaaactctcctgaagacgcagccttctctgcagacaaagcg
attgagaatctcatatccaccttcaacgagctcaacagcaacgcaatcgatgagtttcag
gatgagccaagcccgctcgagttcatgcgatatgtcgctcgcaacacaccttttgtcgta
agaggtggagcttcttcgtggaaagcatgtcgggagtggaattctgcctatctcctctct
gccttgaagggtcaatatgtcaacgttgctgtcacgccacatggtaatgctgacatgcct
accattccccctggcgaagagtctctggtttttgccaaacctcactacgaggaccagcct
ttcgaagaattgctggagtatgtcgctcgacaggagacggaccctgattttcctgctgat
gctgaagtccggtatgcacaaact---------cagaatgacaaccttcgcgaagaatac
ataagtatattctccgatgtgcagaaagatgttccttttgcgagaatagcactcgccaaa
gaccccgatgctgttaacctttggatcggtaactccaagtcagtgacagctatgcacaag
gacaactacgaaaacatctacgtccaagtattgggaagaaaacacttcgttctgttgcct
tcgctctgccatccctgtgtcaatgagcagcctctcaagcccgcaacatacaaacgggga
ggaaatggcatgcagcttaaaatggactctgatgccgagactgtcccctttgctatctgg
gacccggataggcctgagcagaacgctaccaaattttcacatcttgctcgacctatgcgg
gtaacactgaaccccggggacatgctatatcttccagctatgtggtatcataaggttatg
caatcatgcgccgaagaggacgaaggattcgtcctcgctgtcaattactggtaa
>Fp35
atgtctggcacagaatcaggaaactctcctgaagacgcagccttctctgcagacaaagcg
attgagaatctcatatccaccttcaacgagctcaacagcaacgcaatcgatgagtttcag
gatgagccaagcccgctcgagttcatgcgatatgtcgctcgcaacacaccttttgtcgta
agaggtggagcttcttcgtggaaagcatgtcgggagtggaattctgcctatctcctctct
gccttgaagggtcaatatgtcaacgttgctgtcacgccacatggtaatgctgacatgcct
accattccccctggcgaagagtctctggtttttgccaaacctcactacgaggaccagcct
ttcgaagaattgctggagtatgtcgctcgacaggagacggaccctgattttcctgctgat
gctgaagtccggtatgcacaaact---------cagaatgacaaccttcgcgaagaatac
ataagtatattctccgatgtgcagaaagatgttccttttgcgagaatagcactcgccaaa
gaccccgatgctgttaacctttggatcggtaactccaagtcagtgacagctatgcacaag
gacaactacgaaaacatctacgtccaagtattgggaagaaaacacttcgttctgttgcct
tcgctctgccatccctgtgtcaatgagcagcctctcaagcccgcaacatacaaacgggga
ggaaatggcatgcagcttaaaatggactctgatgccgagactgtcccctttgctatctgg
gacccggataggcctgagcagaacgctaccaaattttcacatcttgctcgacctatgcgg
gtaacactgaaccccggggacatgctatatcttccagctatgtggtatcataaggttatg
caatcatgcgccgaagaggacgaaggattcgtcctcgctgtcaattactggtaa
>Fp38
atgtctggcacagaatcaggaaactctcctgaagacgcagccttctctgcagacaaagcg
attgagaatctcatatccaccttcaacgagctcaacagcaacgcaatcgatgagtttcag
gatgagccaagcccgctcgagttcatgcgatatgtcgctcgcaacacaccttttgtcgta
agaggtggagcttcttcgtggaaagcatgtcgggagtggaattctgcctatctcctctct
gccttgaagggtcaatatgtcaacgttgctgtcacgccacatggtaatgctgacatgcct
accattccccctggcgaagagtctctggtttttgccaaacctcactacgaggaccagcct
ttcgaagaattgctggagtatgtcgctcgacaggagacggaccctgattttcctgctgat
gctgaagtccggtatgcacaaact---------cagaatgacaaccttcgcgaagaatac
ataagtatattctccgatgtgcagaaagatgttccttttgcgagaatagcactcgccaaa
gaccccgatgctgttaacctttggatcggtaactccaagtcagtgacagctatgcacaag
gacaactacgaaaacatctacgtccaagtattgggaagaaaacacttcgttctgttgcct
tcgctctgccatccctgtgtcaatgagcagcctctcaagcccgcaacatacaaacgggga
ggaaatggcatgcagcttaaaatggactctgatgccgagactgtcccctttgctatctgg
gacccggataggcctgagcagaacgctaccaaattttcacatcttgctcgacctatgcgg
gtaacactgaaccccggggacatgctatatcttccagctatgtggtatcataaggttatg
caatcatgcgccgaagaggacgaaggattcgtcctcgctgtcaattactggtaa
>Fp39
atgtctggcacagaatcaggaaactctcctgaagacgtagccttctctgcagacaaagcg
attgagaatctcatatccaccttcaacgagctcaacagcaacgcaatcgatgagtttcag
gatgagccaagcccgctcgagttcatgcgatatgtcgctcgcaacacaccttttgtcgta
agaggtggagcttcttcgtggaaagcatgtcgggagtggaattctgcctatctcctctct
gccttgaagggtcaatatgtcaacgttgctgtcacgccacatggtaatgctgacatgcct
accgttccccctggcgaagagtcactggtttttgccaaacctcactacgaggaccagcct
ttcgaagaattgctggagtatgtcgctcgacaggagacggaccctgattttcctgctgat
gctgaagtccgg---gtactaatcaatgtcacagagaatgacaaccttcgcgaagaatac
ataagtatattctccgatgtacagaaagatgttccttttgcgagaatagcactcgccaaa
gaccccgatgctgttaacctttggatcggtaactccaagtcagtgacagctatgcacaag
gacaactacgaaaacatctacgtccaagtattgggaagaaaacacttcgttctgttgcct
tcgctctgccatccctgtgtcaatgagcagcctctcaagcccgcaacatacgaacgggga
ggaaatggcatgcagcttaaaatggactctgatgccgagactgtcccctttgctatctgg
gacccggataggcctgagcagaacgttaccaaattttcacatcttgctcgacctatgcgg
gtaacacttaaccccggagacatgctatatcttccagctatgtggtatcataaagttctg
caatcatgcgctgaagaggacgaaggattcgtcctcgctgtcaattactggtaa
>Fp42
atgtctggcacagaatcaggaaactctcctgaagacgtagccttctctgcagacaaagcg
attgagaatctcatatccaccttcaacgagctcaacagcaacgcaatcgatgagtttcag
gatgagccaagcccgctcgagttcatgcgatatgtcgctcgcaacacaccttttgtcgta
agaggtggagcttcttcgtggaaagcatgtcgggagtggaattctgcctatctcctctct
gccttgaagggtcaatatgtcaacgttgctgtcacgccacatggtaatgctgacatgcct
accgttccccctggcgaagagtcactggtttttgccaaacctcactacgaggaccagcct
ttcgaagaattgctggagtatgtcgctcgacaggagacggaccctgattttcctgctgat
gctgaagtccgg---gtactaatcaatgtcacagagaatgacaaccttcgcgaagaatac
ataagtatattctccgatgtacagaaagatgttccttttgcgagaatagcactcgccaaa
gaccccgatgctgttaacctttggatcggtaactccaagtcagtgacagctatgcacaag
gacaactacgaaaacatctacgtccaagtattgggaagaaaacacttcgttctgttgcct
tcgctctgccatccctgtgtcaatgagcagcctctcaagcccgcaacatacgaacgggga
ggaaatggcatgcagcttaaaatggactctgatgccgagactgtcccctttgctatctgg
gacccggataggcctgagcagaacgttaccaaattttcacatcttgctcgacctatgcgg
gtaacacttaaccccggagacatgctatatcttccagctatgtggtatcataaagttctg
caatcatgcgctgaagaggacgaaggattcgtcctcgctgtcaattactggtaa
>Fp44
atgtctggcacagaatcaggaaactctcctgaagacgcagccttctctgcagacaaagcg
attgagaatctcatatccaccttcaacgagctcaacagcaacgcaatcgatgagtttcag
gatgagccaagcccgctcgagttcatgcgatatgtcgctcgcaacacaccttttgtcgta
agaggtggagcttcttcgtggaaagcatgtcgggagtggaattctgcctatctcctctct
gccttgaagggtcaatatgtcaacgttgctgtcacgccacatggtaatgctgacatgcct
accattccccctggcgaagagtctctggtttttgccaaacctcactacgaggaccagcct
ttcgaagaattgctggagtatgtcgctcgacaggagacggaccctgattttcctgctgat
gctgaagtccggtatgcacaaact---------cagaatgacaaccttcgcgaagaatac
ataagtatattctccgatgtgcagaaagatgttccttttgcgagaatagcactcgccaaa
gaccccgatgctgttaacctttggatcggtaactccaagtcagtgacagctatgcacaag
gacaactacgaaaacatctacgtccaagtattgggaagaaaacacttcgttctgttgcct
tcgctctgccatccctgtgtcaatgagcagcctctcaagcccgcaacatacaaacgggga
ggaaatggcatgcagcttaaaatggactctgatgccgagactgtcccctttgctatctgg
gacccggataggcctgagcagaacgctaccaaattttcacatcttgctcgacctatgcgg
gtaacactgaaccccggggacatgctatatcttccagctatgtggtatcataaggttatg
caatcatgcgccgaagaggacgaaggattcgtcctcgctgtcaattactggtaa
>Fp49
atgtctggcacagaatcaggaaactctcctgaagacgtagccttctctgcagacaaagcg
attgagaatctcatatccaccttcaacgagctcaacagcaacgcaatcgatgagtttcag
gatgagccaagcccgctcgagttcatgcgatatgtcgctcgcaacacaccttttgtcgta
agaggtggagcttcttcgtggaaagcatgtcgggagtggaattctgcctatctcctctct
gccttgaagggtcaatatgtcaacgttgctgtcacgccacatggtaatgctgacatgcct
accgttccccctggcgaagagtcactggtttttgccaaacctcactacgaggaccagcct
ttcgaagaattgctggagtatgtcgctcgacaggagacggaccctgattttcctgctgat
gctgaagtccgg---gtactaatcaatgtcacagagaatgacaaccttcgcgaagaatac
ataagtatattctccgatgtacagaaagatgttccttttgcgagaatagcactcgccaaa
gaccccgatgctgttaacctttggatcggtaactccaagtcagtgacagctatgcacaag
gacaactacgaaaacatctacgtccaagtattgggaagaaaacacttcgttctgttgcct
tcgctctgccatccctgtgtcaatgagcagcctctcaagcccgcaacatacgaacgggga
ggaaatggcatgcagcttaaaatggactctgatgccgagactgtcccctttgctatctgg
gacccggataggcctgagcagaacgttaccaaattttcacatcttgctcgacctatgcgg
gtaacacttaaccccggagacatgctatatcttccagctatgtggtatcataaagttctg
caatcatgcgctgaagaggacgaaggattcgtcctcgctgtcaattactggtaa
>Fp50
atgtctggcacagaatcaggaaactctcctgaagacgtagccttctctgcagacaaagcg
attgagaatctcatatccaccttcaacgagctcaacagcaacgcaatcgatgagtttcag
gatgagccaagcccgctcgagttcatgcgatatgtcgctcgcaacacaccttttgtcgta
agaggtggagcttcttcgtggaaagcatgtcgggagtggaattctgcctatctcctctct
gccttgaagggtcaatatgtcaacgttgctgtcacgccacatggtaatgctgacatgcct
accgttccccctggcgaagagtcactggtttttgccaaacctcactacgaggaccagcct
ttcgaagaattgctggagtatgtcgctcgacaggagacggaccctgattttcctgctgat
gctgaagtccgg---gtactaatcaatgtcacagagaatgacaaccttcgcgaagaatac
ataagtatattctccgatgtacagaaagatgttccttttgcgagaatagcactcgccaaa
gaccccgatgctgttaacctttggatcggtaactccaagtcagtgacagctatgcacaag
gacaactacgaaaacatctacgtccaagtattgggaagaaaacacttcgttctgttgcct
tcgctctgccatccctgtgtcaatgagcagcctctcaagcccgcaacatacgaacgggga
ggaaatggcatgcagcttaaaatggactctgatgccgagactgtcccctttgctatctgg
gacccggataggcctgagcagaacgttaccaaattttcacatcttgctcgacctatgcgg
gtaacacttaaccccggagacatgctatatcttccagctatgtggtatcataaagttctg
caatcatgcgctgaagaggacgaaggattcgtcctcgctgtcaattactggtaa
>Fp51
atgtctggcacagaatcaggaaactctcctgaagacgtagccttctctgcagacaaagcg
attgagaatctcatatccaccttcaacgagctcaacagcaacgcaatcgatgagtttcag
gatgagccaagcccgctcgagttcatgcgatatgtcgctcgcaacacaccttttgtcgta
agaggtggagcttcttcgtggaaagcatgtcgggagtggaattctgcctatctcctctct
gccttgaagggtcaatatgtcaacgttgctgtcacgccacatggtaatgctgacatgcct
accgttccccctggcgaagagtcactggtttttgccaaacctcactacgaggaccagcct
ttcgaagaattgctggagtatgtcgctcgacaggagacggaccctgattttcctgctgat
gctgaagtccgg---gtactaatcaatgtcacagagaatgacaaccttcgcgaagaatac
ataagtatattctccgatgtacagaaagatgttccttttgcgagaatagcactcgccaaa
gaccccgatgctgttaacctttggatcggtaactccaagtcagtgacagctatgcacaag
gacaactacgaaaacatctacgtccaagtattgggaagaaaacacttcgttctgttgcct
tcgctctgccatccctgtgtcaatgagcagcctctcaagcccgcaacatacgaacgggga
ggaaatggcatgcagcttaaaatggactctgatgccgagactgtcccctttgctatctgg
gacccggataggcctgagcagaacgttaccaaattttcacatcttgctcgacctatgcgg
gtaacacttaaccccggagacatgctatatcttccagctatgtggtatcataaagttctg
caatcatgcgctgaagaggacgaaggattcgtcctcgctgtcaattactggtaa
>Fp59
atgtctggcacagaatcaggaaactctcctgaagacgtagccttctctgcagacaaagcg
attgagaatctcatatccaccttcaacgagctcaacagcaacgcaatcgatgagtttcag
gatgagccaagcccgctcgagttcatgcgatatgtcgctcgcaacacaccttttgtcgta
agaggtggagcttcttcgtggaaagcatgtcgggagtggaattctgcctatctcctctct
gccttgaagggtcaatatgtcaacgttgctgtcacgccacatggtaatgctgacatgcct
accgttccccctggcgaagagtcactggtttttgccaaacctcactacgaggaccagcct
ttcgaagaattgctggagtatgtcgctcgacaggagacggaccctgattttcctgctgat
gctgaagtccgg---gtactaatcaatgtcacagagaatgacaaccttcgcgaagaatac
ataagtatattctccgatgtacagaaagatgttccttttgcgagaatagcactcgccaaa
gaccccgatgctgttaacctttggatcggtaactccaagtcagtgacagctatgcacaag
gacaactacgaaaacatctacgtccaagtattgggaagaaaacacttcgttctgttgcct
tcgctctgccatccctgtgtcaatgagcagcctctcaagcccgcaacatacgaacgggga
ggaaatggcatgcagcttaaaatggactctgatgccgagactgtcccctttgctatctgg
gacccggataggcctgagcagaacgttaccaaattttcacatcttgctcgacctatgcgg
gtaacacttaaccccggagacatgctatatcttccagctatgtggtatcataaagttctg
caatcatgcgctgaagaggacgaaggattcgtcctcgctgtcaattactggtaa
>Fp63
atgtctggcacagaatcaggaaactctcctgaagacgtagccttctctgcagacaaagcg
attgagaatctcatatccaccttcaacgagctcaacagcaacgcaatcgatgagtttcag
gatgagccaagcccgctcgagttcatgcgatatgtcgctcgcaacacaccttttgtcgta
agaggtggagcttcttcgtggaaagcatgtcgggagtggaattctgcctatctcctctct
gccttgaagggtcaatatgtcaacgttgctgtcacgccacatggcaatgctgacatgcct
accgttccccctggcgaagagtcactggtttttgccaaacctcactacgaggaccagcct
ttcgaagaattgctggagtatgtcgctcgacaggagacggaccctgattttcctgctgat
gctgaagtccgg---gtactaatcaatgtcacagagaatgacaaccttcgcgaagaatac
ataagtatattctccgatgtacagaaagatgttccttttgcgagaatagcactcgccaaa
gaccccgatgctgttaacctttggatcggtaactccaagtcagtgacagctatgcacaag
gacaactacgaaaacatctacgtccaagtattgggaagaaaacacttcgttctgttgcct
tcgctctgccatccctgtgtcaatgagcagcctctcaagcccgcaacatacgaacgggga
ggaaatggcatgcagcttaaaatggactctgatgccgagactgtcccctttgctatctgg
gacccggataggcctgagcagaacgttaccaaattttcacatcttgctcgacctatgcgg
gtaacacttaaccccggagacatgctatatcttccagctatgtggtatcataaggttctg
caatcatgcgccgaagaggacgaaggattcgtcctcgctgtcaattactggtaa
>Fp65
atgtctggcacagaatcaggaaactctcctgaagacgtagccttctctgcagacaaagcg
attgagaatctcatatccaccttcaacgagctcaacagcaacgcaatcgatgagtttcag
gatgagccaagcccgctcgagttcatgcgatatgtcgctcgcaacacaccttttgtcgta
agaggtggagcttcttcgtggaaagcatgtcgggagtggaattctgcctatctcctctct
gccttgaagggtcaatatgtcaacgttgctgtcacgccacatggcaatgctgacatgcct
accgttccccctggcgaagagtcactggtttttgccaaacctcactacgaggaccagcct
ttcgaagaattgctggagtatgtcgctcgacaggagacggaccctgattttcctgctgat
gctgaagtccgg---gtactaatcaatgtcacagagaatgacaaccttcgcgaagaatac
ataagtatattctccgatgtacagaaagatgttccttttgcgagaatagcactcgccaaa
gaccccgatgctgttaacctttggatcggtaactccaagtcagtgacagctatgcacaag
gacaactacgaaaacatctacgtccaagtattgggaagaaaacacttcgttctgttgcct
tcgctctgccatccctgtgtcaatgagcagcctctcaagcccgcaacatacgaacgggga
ggaaatggcatgcagcttaaaatggactctgatgccgagactgtcccctttgctatctgg
gacccggataggcctgagcagaacgttaccaaattttcacatcttgctcgacctatgcgg
gtaacacttaaccccggagacatgctatatcttccagctatgtggtatcataaggttctg
caatcatgcgccgaagaggacgaaggattcgtcctcgctgtcaattactggtaa
>Fp66
atgtctggcacagaatcaggaaactctcctgaagacgcagccttctctgcagacaaagcg
attgagaatctcatatccaccttcaacgagctcaacagcaacgcaatcgatgagtttcag
gatgagccaagcccgctcgagttcatgcgatatgtcgctcgcaacacaccttttgtcgta
agaggtggagcttcttcgtggaaagcatgtcgggagtggaattctgcctatctcctctct
gccttgaagggtcaatatgtcaacgttgctgtcacgccacatggtaatgctgacatgcct
accattccccctggcgaagagtctctggtttttgccaaacctcactacgaggaccagcct
ttcgaagaattgctggagtatgtcgctcgacaggagacggaccctgattttcctgctgat
gctgaagtccggtatgcacaaact---------cagaatgacaaccttcgcgaagaatac
ataagtatattctccgatgtgcagaaagatgttccttttgcgagaatagcactcgccaaa
gaccccgatgctgttaacctttggatcggtaactccaagtcagtgacagctatgcacaag
gacaactacgaaaacatctacgtccaagtattgggaagaaaacacttcgttctgttgcct
tcgctctgccatccctgtgtcaatgagcagcctctcaagcccgcaacatacaaacgggga
ggaaatggcatgcagcttaaaatggactctgatgccgagactgtcccctttgctatctgg
gacccggataggcctgagcagaacgctaccaaattttcacatcttgctcgacctatgcgg
gtaacactgaaccccggggacatgctatatcttccagctatgtggtatcataaggttatg
caatcatgcgccgaagaggacgaaggattcgtcctcgctgtcaattactggtaa
>Fp72
atgtctggcacagaatcaggaaactctcctgaagacgcagccttctctgcagacaaagcg
attgagaatctcatatccaccttcaacgagctcaacagcaacgcaatcgatgagtttcag
gatgagccaagcccgctcgagttcatgcgatatgtcgctcgcaacacaccttttgtcgta
agaggtggagcttcttcgtggaaagcatgtcgggagtggaattctgcctatctcctctct
gccttgaagggtcaatatgtcaacgttgctgtcacgccacatggtaatgctgacatgcct
accattccccctggcgaagagtctctggtttttgccaaacctcactacgaggaccagcct
ttcgaagaattgctggagtatgtcgctcgacaggagacggaccctgattttcctgctgat
gctgaagtccggtatgcacaaact---------cagaatgacaaccttcgcgaagaatac
ataagtatattctccgatgtgcagaaagatgttccttttgcgagaatagcactcgccaaa
gaccccgatgctgttaacctttggatcggtaactccaagtcagtgacagctatgcacaag
gacaactacgaaaacatctacgtccaagtattgggaagaaaacacttcgttctgttgcct
tcgctctgccatccctgtgtcaatgagcagcctctcaagcccgcaacatacaaacgggga
ggaaatggcatgcagcttaaaatggactctgatgccgagactgtcccctttgctatctgg
gacccggataggcctgagcagaacgctaccaaattttcacatcttgctcgacctatgcgg
gtaacactgaaccccggggacatgctatatcttccagctatgtggtatcataaggttatg
caatcatgcgccgaagaggacgaaggattcgtcctcgctgtcaattactggtaa
>Fp73
atgtctggcacagaatcaggaaactctcctgaagacgcagccttctctgcagacaaagcg
attgagaatctcatatccaccttcaacgagctcaacagcaacgcaatcgatgagtttcag
gatgagccaagcccgctcgagttcatgcgatatgtcgctcgcaacacaccttttgtcgta
agaggtggagcttcttcgtggaaagcatgtcgggagtggaattctgcctatctcctctct
gccttgaagggtcaatatgtcaacgttgctgtcacgccacatggtaatgctgacatgcct
accattccccctggcgaagagtctctggtttttgccaaacctcactacgaggaccagcct
ttcgaagaattgctggagtatgtcgctcgacaggagacggaccctgattttcctgctgat
gctgaagtccggtatgcacaaact---------cagaatgacaaccttcgcgaagaatac
ataagtatattctccgatgtgcagaaagatgttccttttgcgagaatagcactcgccaaa
gaccccgatgctgttaacctttggatcggtaactccaagtcagtgacagctatgcacaag
gacaactacgaaaacatctacgtccaagtattgggaagaaaacacttcgttctgttgcct
tcgctctgccatccctgtgtcaatgagcagcctctcaagcccgcaacatacaaacgggga
ggaaatggcatgcagcttaaaatggactctgatgccgagactgtcccctttgctatctgg
gacccggataggcctgagcagaacgctaccaaattttcacatcttgctcgacctatgcgg
gtaacactgaaccccggggacatgctatatcttccagctatgtggtatcataaggttatg
caatcatgcgccgaagaggacgaaggattcgtcctcgctgtcaattactggtaa
>Fp76
atgtctggcacagaatcaggaaactctcctgaagacgcagccttctctgcagacaaagcg
attgagaatctcatatccaccttcaacgagctcaacagcaacgcaatcgatgagtttcag
gatgagccaagcccgctcgagttcatgcgatatgtcgctcgcaacacaccttttgtcgta
agaggtggagcttcttcgtggaaagcatgtcgggagtggaattctgcctatctcctctct
gccttgaagggtcaatatgtcaacgttgctgtcacgccacatggtaatgctgacatgcct
accattccccctggcgaagagtctctggtttttgccaaacctcactacgaggaccagcct
ttcgaagaattgctggagtatgtcgctcgacaggagacggaccctgattttcctgctgat
gctgaagtccggtatgcacaaact---------cagaatgacaaccttcgcgaagaatac
ataagtatattctccgatgtgcagaaagatgttccttttgcgagaatagcactcgccaaa
gaccccgatgctgttaacctttggatcggtaactccaagtcagtgacagctatgcacaag
gacaactacgaaaacatctacgtccaagtattgggaagaaaacacttcgttctgttgcct
tcgctctgccatccctgtgtcaatgagcagcctctcaagcccgcaacatacaaacgggga
ggaaatggcatgcagcttaaaatggactctgatgccgagactgtcccctttgctatctgg
gacccggataggcctgagcagaacgctaccaaattttcacatcttgctcgacctatgcgg
gtaacactgaaccccggggacatgctatatcttccagctatgtggtatcataaggttatg
caatcatgcgccgaagaggacgaaggattcgtcctcgctgtcaattactggtaa
>Fp78
atgtctggcacagaatcaggaaactctcctgaagacgtagccttctctgcagacaaagcg
attgagaatctcatatccaccttcaacgagctcaacagcaacgcaatcgatgagtttcag
gatgagccaagcccgctcgagttcatgcgatatgtcgctcgcaacacaccttttgtcgta
agaggtggagcttcttcgtggaaagcatgtcgggagtggaattctgcctatctcctctct
gccttgaagggtcaatatgtcaacgttgctgtcacgccacatggtaatgctgacatgcct
accgttccccctggcgaagagtcactggtttttgccaaacctcactacgaggaccagcct
ttcgaagaattgctggagtatgtcgctcgacaggagacggaccctgattttcctgctgat
gctgaagtccgg---gtactaatcaatgtcacagagaatgacaaccttcgcgaagaatac
ataagtatattctccgatgtacagaaagatgttccttttgcgagaatagcactcgccaaa
gaccccgatgctgttaacctttggatcggtaactccaagtcagtgacagctatgcacaag
gacaactacgaaaacatctacgtccaagtattgggaagaaaacacttcgttctgttgcct
tcgctctgccatccctgtgtcaatgagcagcctctcaagcccgcaacatacgaacgggga
ggaaatggcatgcagcttaaaatggactctgatgccgagactgtcccctttgctatctgg
gacccggataggcctgagcagaacgttaccaaattttcacatcttgctcgacctatgcgg
gtaacacttaaccccggagacatgctatatcttccagctatgtggtatcataaagttctg
caatcatgcgctgaagaggacgaaggattcgtcctcgctgtcaattactggtaa
>Fp81
atgtctggcacagaatcaggaaactctcctgaagacgcagccttctctgcagacaaagcg
attgagaatctcatatccaccttcaacgagctcaacagcaacgcaatcgatgagtttcag
gatgagccaagcccgctcgagttcatgcgatatgtcgctcgcaacacaccttttgtcgta
agaggtggagcttcttcgtggaaagcatgtcgggagtggaattctgcctatctcctctct
gccttgaagggtcaatatgtcaacgttgctgtcacgccacatggtaatgctgacatgcct
accattccccctggcgaagagtctctggtttttgccaaacctcactacgaggaccagcct
ttcgaagaattgctggagtatgtcgctcgacaggagacggaccctgattttcctgctgat
gctgaagtccggtatgcacaaact---------cagaatgacaaccttcgcgaagaatac
ataagtatattctccgatgtgcagaaagatgttccttttgcgagaatagcactcgccaaa
gaccccgatgctgttaacctttggatcggtaactccaagtcagtgacagctatgcacaag
gacaactacgaaaacatctacgtccaagtattgggaagaaaacacttcgttctgttgcct
tcgctctgccatccctgtgtcaatgagcagcctctcaagcccgcaacatacaaacgggga
ggaaatggcatgcagcttaaaatggactctgatgccgagactgtcccctttgctatctgg
gacccggataggcctgagcagaacgctaccaaattttcacatcttgctcgacctatgcgg
gtaacactgaaccccggggacatgctatatcttccagctatgtggtatcataaggttatg
caatcatgcgccgaagaggacgaaggattcgtcctcgctgtcaattactggtaa
>Fp84
atgtctggcacagaatcaggaaactctcctgaagacgcagccttctctgcagacaaagcg
attgagaatctcatatccaccttcaacgagctcaacagcaacgcaatcgatgagtttcag
gatgagccaagcccgctcgagttcatgcgatatgtcgctcgcaacacaccttttgtcgta
agaggtggagcttcttcgtggaaagcatgtcgggagtggaattctgcctatctcctctct
gccttgaagggtcaatatgtcaacgttgctgtcacgccacatggtaatgctgacatgcct
accattccccctggcgaagagtctctggtttttgccaaacctcactacgaggaccagcct
ttcgaagaattgctggagtatgtcgctcgacaggagacggaccctgattttcctgctgat
gctgaagtccggtatgcacaaact---------cagaatgacaaccttcgcgaagaatac
ataagtatattctccgatgtgcagaaagatgttccttttgcgagaatagcactcgccaaa
gaccccgatgctgttaacctttggatcggtaactccaagtcagtgacagctatgcacaag
gacaactacgaaaacatctacgtccaagtattgggaagaaaacacttcgttctgttgcct
tcgctctgccatccctgtgtcaatgagcagcctctcaagcccgcaacatacaaacgggga
ggaaatggcatgcagcttaaaatggactctgatgccgagactgtcccctttgctatctgg
gacccggataggcctgagcagaacgctaccaaattttcacatcttgctcgacctatgcgg
gtaacactgaaccccggggacatgctatatcttccagctatgtggtatcataaggttatg
caatcatgcgccgaagaggacgaaggattcgtcctcgctgtcaattactggtaa
>Fp86
atgtctggcacagaatcaggaaactctcctgaagacgtagccttctctgcagacaaagcg
attgagaatctcatatccaccttcaacgagctcaacagcaacgcaatcgatgagtttcag
gatgagccaagcccgctcgagttcatgcgatatgtcgctcgcaacacaccttttgtcgta
agaggtggagcttcttcgtggaaagcatgtcgggagtggaattctgcctatctcctctct
gccttgaagggtcaatatgtcaacgttgctgtcacgccacatggtaatgctgacatgcct
accgttccccctggcgaagagtcactggtttttgccaaacctcactacgaggaccagcct
ttcgaagaattgctggagtatgtcgctcgacaggagacggaccctgattttcctgctgat
gctgaagtccgg---gtactaatcaatgtcacagagaatgacaaccttcgcgaagaatac
ataagtatattctccgatgtacagaaagatgttccttttgcgagaatagcactcgccaaa
gaccccgatgctgttaacctttggatcggtaactccaagtcagtgacagctatgcacaag
gacaactacgaaaacatctacgtccaagtattgggaagaaaacacttcgttctgttgcct
tcgctctgccatccctgtgtcaatgagcagcctctcaagcccgcaacatacgaacgggga
ggaaatggcatgcagcttaaaatggactctgatgccgagactgtcccctttgctatctgg
gacccggataggcctgagcagaacgttaccaaattttcacatcttgctcgacctatgcgg
gtaacacttaaccccggagacatgctatatcttccagctatgtggtatcataaagttctg
caatcatgcgctgaagaggacgaaggattcgtcctcgctgtcaattactggtaa
>Fvenenatum.busco
atgtctggtacaaaaccagaaaacagtcttgaagacgagaccttctctgcagacaaggcg
atcgagaatctcatctccaccttcaacgagctcaacagcaacgcaatcgatgagtttcag
gaggagccaagcccgctcgaatttatgcgatatgtcgctcgcaacacaccttttgtcgta
agaggtggagcttcttcttggaaagcctgtcgggaatggaattctgcctatctactctct
gccttgaagggacaatctgtgaacgttgctgtcacgccacatggtaatgctgacatgcct
accgttcctcctggagaggagtccctggtttttgccaagcctcactacgaggaccagcct
tttgaagaattgctcgaatacgtcgctcgacaggagactgaccctgatttttctgctgac
gctgaagtccgatatgcacaaact---------cagaatgacaaccttcgcgaagaatac
ataagtctattttcagatgtgcagaaagatgttccttttgcgagaatagcactcgccaaa
gaccccgatgctgtcaacctatggatcggcaactcgaagtcagtgacagctatgcacaag
gacaactacgaaaacatatacgtccaagtattgggaagaaaacacttcgttctgttgcca
tcactctgccatccttgtgtcaatgagcagcctcttaaacccgcaacatacaaacgggga
gaaaatggcatgcaacttgcgatggactccaatgccgagactgtcccctttgctatctgg
gacccggataggcctgagcagaacgctaccaaattttcacatcttgctcgacctctacgg
gtaacactgaaccccggggatatgctatatcttccagctatgtggtatcataaggttctg
caatcatgcgccgaagaggacgaaggcttcgtcctagctgtcaattactggtaa
