# Supplementary material for: Apicidin biosynthesis is linked to accessory chromosomes in Fusarium poae isolates
Source: BMC Genomics. 2021 Aug 4;22:591. doi: 10.1186/s12864-021-07617-y (PMC8340494; doi:10.1186/s12864-021-07617-y)
Supplement: Supplementary file 17 — Additional file 17. Compressed folder containing alignments for each of the 4141 orthologs used in BUSCO analysis. [file 12864_2021_7617_MOESM17_ESM.zip › Fven2_nt_MAFFT/13061at5125_nt.mafft.fasta]

>Fp105
atgaagtccaagtctgccagcagactgttttacctctctgtgtttgctctatgggctgca
ccgggttcttgcgaggtttcgaatgatgattgtcatatctcgcccaagtccatcgttggc
gacgcctgcgcttcctattccaccctcgacaaattaaacctcttgaccaaacccgccgtc
gatgacctcacacgaaacaccgatttcttctcacactaccgagttaatctctttcacaaa
aaatgcccgttctgggatgacgagaatggcatgtgcggaaacatcggatgcgctgtcgaa
actctggataacgaagaagacatcccagaaatttggcgcgctcatgccctaggtaaactc
gagggccctcgtgctcagcatcccgggaaaaaggcccagcgccagcacccccagcgaccc
ctcggaggtcttttgggcgaaaatgtcggcgagagctgcgttttcgagtacgacgacgaa
tgcgacgagcgagattactgtgttcctgaagacgagagtgccagctcaaagggcgattac
gtgagcttggtccgaaaccccgaacgattcacaggatacgctggcgacggtgccaaacag
gtctgggacgccgtctaccgggagaactgcttccaaaagagttctttccccaagtccgct
gatcttggtcagtctggttggcagcatggtcctgctgcccaagactttaaacagatcctc
gatgcagccggtcgccaggctcagcttgaggagcgtcgtcaagagaaccccaacacaccg
tttgtcgcaaacactggcttcgaggtcgaagatgagtgtcttgagaagcgtgtgttttac
cgtgtcatgtcgggaatgcacgccagtatcagcacccatctctgctgggatttcctcaac
cagactaccggagagtggtctcccaacctgagctgctacgaataccgtcttcacaagttc
cccgaccgtattggaaacgtctactttaactatgcactcatgacccgcgccattgccaag
ctcagcccgtacctccagaaggaggagtacaagttttgtctgggagatccctctgaggat
gctgccacccgcgcaaaggttctcgaagtcaccgagaaagctgctagcgttcctcaaatc
tttgacgagagcctcatgtttgtcaatggtgagggtccctctctgaaggaggatttccgc
aaccgtttccgcaatgttagtcgtcttatggactgcgttggctgcgacaagtgccgtctc
tggggtaagctccagaccgctggctacggaacagctctcaagatccttttcgaactggac
aacaacaacgaagacgttcctcatctccagcgaaccgagattgtcgctctcttcaacacg
tacgctcgtatcagcagctctctccacaacattggtcaattccgtcaaatgatggaagcc
aaggctgagaaggaaaggcttgatgaagaacttgccgaggagaaaaagcgtatcgacgct
gagagggaaaagcatgcaaaagaactcgaagatcgccaaaaggaggagcaacgtatcagg
gttgagagggaaaagcgcgccgaggaacgcaggaaggaaaagactcctaaccaaaagttg
gaggagatgtttgaagaggtcaaggaagaggaca---------caaaggttgaacccgag
gttgccaagaatgaccagatggacgatgctatgagggactttattcagcttcgtgccaga
ggtcccaaggaggagtccatgatgggtcatcttgagcatgaactcgcccagttcaagggc
gttttgcgcgttgtcctcaatgggtgggcacgcaccccaagaatgctatggaccattgtt
agatatgaagctcgacgtgcgttccgtagctacgtcggtcttcccgttggtccacgagtg
tggaagtttggattgcccaacattcccgcggacaaggatgagctgtga
>Fp108
atgaagtccaagtctgccagcagactgttttacctctctgtgtttgctctatgggctgca
ccgggttcttgcgaggtttcgaatgatgattgtcatatctcgcccaagtccatcgttggc
gacgcctgcgcttcctattccaccctcgacaaattaaacctcttgaccaaacccgccgtc
gatgacctcacacgaaacaccgatttcttctcacactaccgagttaatctctttcacaaa
aaatgcccgttctgggatgacgagaatggcatgtgcggaaacatcggatgcgctgtcgaa
actctggataacgaagaagacatcccagaaatttggcgcgctcatgccctaggtaaactc
gagggccctcgtgctcagcatcccgggaaaaaggcccagcgccagcacccccagcgaccc
ctcggaggtcttttgggcgaaaatgtcggcgagagctgcgttttcgagtacgacgacgaa
tgcgacgagcgagattactgtgttcctgaagacgagagtgccagctcaaagggcgattac
gtgagcttggtccgaaaccccgaacgattcacaggatacgctggcgacggtgccaaacag
gtctgggacgccgtctaccgggagaactgcttccaaaagagttctttccccaagtccgct
gatcttggtcagtctggttggcagcatggtcctgctgcccaagactttaaacagatcctc
gatgcagccggtcgccaggctcagcttgaggagcgtcgtcaagagaaccccaacacaccg
tttgtcgcaaacactggcttcgaggtcgaagatgagtgtcttgagaagcgtgtgttttac
cgtgtcatgtcgggaatgcacgccagtatcagcacccatctctgctgggatttcctcaac
cagactaccggagagtggtctcccaacctgagctgctacgaataccgtcttcacaagttc
cccgaccgtattggaaacgtctactttaactatgcactcatgacccgcgccattgccaag
ctcagcccgtacctccagaaggaggagtacaagttttgtctgggagatccctctgaggat
gctgccacccgcgcaaaggttctcgaagtcaccgagaaagctgctagcgttcctcaaatc
tttgacgagagcctcatgtttgtcaatggtgagggtccctctctgaaggaggatttccgc
aaccgtttccgcaatgttagtcgtcttatggactgcgttggctgcgacaagtgccgtctc
tggggtaagctccagaccgctggctacggaacagctctcaagatccttttcgaactggac
aacaacaacgaagacgttcctcatctccagcgaaccgagattgtcgctctcttcaacacg
tacgctcgtatcagcagctctctccacaacattggtcaattccgtcaaatgatggaagcc
aaggctgagaaggaaaggcttgatgaagaacttgccgaggagaaaaagcgtatcgacgct
gagagggaaaagcatgcaaaagaactcgaagatcgccaaaaggaggagcaacgtatcagg
gttgagagggaaaagcgcgccgaggaacgcaggaaggaaaagactcctaaccaaaagttg
gaggagatgtttgaagaggtcaaggaagaggaca---------caaaggttgaacccgag
gttgccaagaatgaccagatggacgatgctatgagggactttattcagcttcgtgccaga
ggtcccaaggaggagtccatgatgggtcatcttgagcatgaactcgcccagttcaagggc
gttttgcgcgttgtcctcaatgggtgggcacgcaccccaagaatgctatggaccattgtt
agatatgaagctcgacgtgcgttccgtagctacgtcggtcttcccgttggtccacgagtg
tggaagtttggattgcccaacattcccgcggacaaggatgagctgtga
>Fp118
atgaagtccaagtctgccagcagactgttttacctctctgtgtttgctctatgggctgca
ccgggttcttgcgaggtttcgaatgatgattgtcatatctcgcccaagtccatcgttggc
gacgcctgcgcttcctattccaccctcgacaaattaaacctcttgaccaaacccgccgtc
gatgacctcacacgaaacaccgatttcttctcacactaccgagttaatctctttcacaaa
aaatgcccgttctgggatgacgagaatggcatgtgcggaaacatcggatgcgctgtcgaa
actctggataacgaagaagacatcccagaaatctggcgcgctcatgccctaggtaaactc
gagggccctcgtgctcagcatcccgggaaaaaggcccagcgccagcacccccagcgaccc
ctcggaggtcttttgggcgaaaatgtcggcgagagctgtgttttcgagtacgatgacgaa
tgcgacgagcgagattactgtgttcctgaagacgagagtgccagctcaaagggcgattac
gtgagcttggttcgaaaccctgaacgattcacaggatacgctggcgacggtgccaaacag
gtctgggacgccgtctaccgggagaactgcttccaaaagagttctttccccaagtctgcc
gatctcggtcagtctggttggcagcatggtcctgctgcacaagactttaaacagatcctc
gatgcagccggtcgccaggctcagcttgaggagcgtcgtcaagagaaccccaacacaccg
tttgtcgcaaacactggcttcgaggttgaagatgggtgtcttgagaagcgtgtgttttac
cgtgtcatgtcgggaatgcacgccagtatcagcacccatctctgctgggatttcctcaac
cagactaccggagagtggtctcccaacctgagctgctacgaataccgtcttcacaagttc
cccgatcgcattggaaacgtctactttaactatgcactcatgacccgcgccattgccaag
ctcagcccgtacctccagaaggaggagtacaagttttgtctgggagatccctctgaggat
gctgccacccgcgcaaaggtcctcgaagtcaccgagaaagctgctagcgttcctcaaatc
tttgacgagagcctcatgtttgtcaatggtgagggtccctctctgaaggaggatttccgc
aaccgtttccgcaatgtcagtcgtcttatggactgcgttggctgcgacaagtgccgtctc
tggggtaagctccagaccgctggctacggaacagctctcaagatccttttcgaactggac
aacaacaacgaagacgttcctcatctccagcgaaccgagattgtcgctctcttcaacacg
tacgctcgtatcagcagctctctccacaacattggtcaattccgtcaaatgatggaagcc
aaggctgagaaggaaagacttgctgaagaacttgccgaggagaagaagcgtatcgacgct
gagagggaaaagcatgcaaaagaactcgaagatcgccaaaaggaggagcaacgtatcagg
gttgagagggaaaagcgcgccgaggaacgcaggaaggaaaagactcctaaccaaaagttg
gaggagatgtttgaagaggtcaaggaagaggaca---------caaaggttgaacccgag
gttgccaggaatgaccagatggacgatgctatgagggactttattcagcttcgtgcaaga
ggtcccaaggaggagtccatgatgggtcatcttgagcatgaactcgcccagttcaagggc
gttttgcgcgttgtcctcaatgggtgggcacgcaccccaagaatgctatggaccattgtt
agatatgaagctcgacgtgcgttccgtagctacgtcggtcttcccgttggtccacgagtg
tggaagtttggattgcccaacattcccgcggacaaggatgagctgtga
>Fp122
atgaagtccaagtctgccagcagactgttttacctctctgtgtttgctctatgggctgca
ccgggttcttgcgaggtttcgaatgatgattgtcatatctcgcccaagtccatcgttggc
gacgcctgcgcttcctattccaccctcgacaaattaaacctcttgaccaaacccgccgtc
gatgacctcacacgaaacaccgatttcttctcacactaccgagttaatctctttcacaaa
aaatgcccattctgggatgacgagaatggcatgtgcggaaacattggatgcgctgtcgaa
actctggataacgaagaagacatcccagaaatctggcgtgctcatgccctaggtaaactc
gagggccctcgtgctcagcatcccgggaaaaaggcccagcgccagcacccccagcgaccc
ctcggaggtcttttgggcgaaaatgtcggcgagagctgtgttttcgagtacgacgacgaa
tgcgacgagcgagattactgtgttcctgaagacgagagtgccagctcaaagggcgattac
gtgagcttggtccgaaaccccgaacgattcacaggatacgctggcgacggtgccaaacag
gtctgggacgccgtctaccgggagaactgcttccaaaagagttctttccccaagtctgcc
gatcttggtcagtctggttggcagcatggtcctgctgctcaagactttaaacagatcctc
gatgcagccggtcgccaggcccagcttgaggagcgtcgtcaagagaaccccaacacaccg
tttgtcgcaaacactggcttcgaggttgaagatgagtgtcttgagaagcgtgtgttttac
cgtgtcatgtcgggaatgcacgccagtatcagcacccatctctgctgggatttcctcaac
cagactaccggagagtggtctcccaacctgagctgctacgaataccgtcttcacaagttc
cccgaccgtattggaaacgtctactttaactatgcactcatgacccgcgccatcgccaag
ctcagcccgtacctccagaaggaggagtacaagttttgtctgggagatccctctgaggat
gctgccacccgcgcaaaggtcctcgaagtcaccgagaaagctgctagcgttcctcaaatc
tttgacgagagcctcatgtttgtcaatggtgagggtccctctctgaaggaggatttccgc
aaccgtttccgcaatgttagtcgtcttatggactgcgttggctgcgacaagtgccgtctc
tggggtaagctccagaccgctggctacggaacagctctcaagatccttttcgaactggac
aacaacaacgaagacgttcctcatctccagcgaaccgagattgtcgctctcttcaacacg
tacgctcgtatcagcagctctctccacaacattggtcaattccgtcaaatgatggaagcc
aaggctgagaaggaaaggcttgatgaagaacttgccgaggagaaaaagcgtatcgacgct
gagagggaaaagcatgcaaaagaactcgaagatcgccaaaaggaggagcaacgtatcagg
gttgagagggaaaagcgcgccgaggaacgcaggaaggaaaagactcctaaccaaaagttg
gaggagatgtttgaagaggtcaaggaagaggaca---------caaaggttgaacccgag
gttgccaagaatgaccagatggacgatgctatgagggactttattcagcttcgtgccaga
ggtcccaaggaggagtccatgatgggtcatcttgagcatgaactcgcccagttcaagggc
gttttgcgcgttgtcctcaatgggtgggcacgcaccccaagaatgctatggaccattgtt
agatatgaagctcgacgtgcgttccgtagctacgtcggtcttcccgttggtccacgagtg
tggaagtttggattgcccaacattcccgcggacaaggatgagctgtga
>Fp125
atgaagtccaagtctgccagcagactgttttacctctctgtgtttgctctatgggctgca
ccgggttcttgcgaggtttcgaatgatgattgtcatatctcgcccaagtccatcgttggc
gacgcctgcgcttcctattccaccctcgacaaattaaacctcttgaccaaacccgccgtc
gatgacctcacacgaaacaccgatttcttctcacactaccgagttaatctctttcacaaa
aaatgcccattctgggatgacgagaatggcatgtgcggaaacattggatgcgctgtcgaa
actctggataacgaagaagacatcccagaaatctggcgtgctcatgccctaggtaaactc
gagggccctcgtgctcagcatcccgggaaaaaggcccagcgccagcacccccagcgaccc
ctcggaggtcttttgggcgaaaatgtcggcgagagctgtgttttcgagtacgacgacgaa
tgcgacgagcgagattactgtgttcctgaagacgagagtgccagctcaaagggcgattac
gtgagcttggtccgaaaccccgaacgattcacaggatacgctggcgacggtgccaaacag
gtctgggacgccgtctaccgggagaactgcttccaaaagagttctttccccaagtctgcc
gatcttggtcagtctggttggcagcatggtcctgctgctcaagactttaaacagatcctc
gatgcagccggtcgccaggcccagcttgaggagcgtcgtcaagagaaccccaacacaccg
tttgtcgcaaacactggcttcgaggttgaagatgagtgtcttgagaagcgtgtgttttac
cgtgtcatgtcgggaatgcacgccagtatcagcacccatctctgctgggatttcctcaac
cagactaccggagagtggtctcccaacctgagctgctacgaataccgtcttcacaagttc
cccgaccgtattggaaacgtctactttaactatgcactcatgacccgcgccatcgccaag
ctcagcccgtacctccagaaggaggagtacaagttttgtctgggagatccctctgaggat
gctgccacccgcgcaaaggtcctcgaagtcaccgagaaagctgctagcgttcctcaaatc
tttgacgagagcctcatgtttgtcaatggtgagggtccctctctgaaggaggatttccgc
aaccgtttccgcaatgtcagtcgtcttatggactgcgttggctgcgacaagtgccgtctc
tggggtaagctccagactgctggttacggaacagctctcaagatccttttcgaactggac
aacaacaacgaagacgttcctcatctccagcgaaccgagattgtcgctctcttcaacacg
tacgctcgtatcagcagctctctccacaacattggtcaattccgtcaaatgatggaagcc
aaggctgagaaggaaaggcttgctgaagaacttgccgaggagaaaaggcgtatcgacgct
gagagggaaaagcatgcaaaagaactcgaagatcgccaaagggaggagcaacgtatcagg
gttgagagggaaaagcgcgccgaggaacgcaggaaggaaaagactcctaaccaaaagttg
gaggagatgtttgaagaggtcaaggaagaggaca---------caaaggttgaacccgag
gttgccaggaatgaccagatggacgatgctatgagggactttattcagcttcgtgctaga
ggtcccaaggaggagtccatgatgggtcatcttgagcatgaattcgcccagttcaagggc
gttttgcgcgttgtcctcaatgggtgggcacgcaccccaagaatgctatggaccattgtt
agatatgaagctcgacgtgcgttccgtagctacgtcggtcttcccgttggtccacgagtg
tggaagtttggattgcccaacattcccgcggacaaggatgagctgtga
>Fp13r
atgaagtccaagtctgccagcagactgttttacctctctgtgtttgctctatgggctgca
ccgggttcttgcgaggtttcgaatgatgattgtcatatctcgcccaagtccatcgttggc
gacgcctgcgcttcctattccaccctcgacaaattaaacctcttgaccaaacccgccgtc
gatgacctcacacgaaacaccgatttcttctcacactaccgagttaatctctttcacaaa
aaatgcccgttctgggatgacgagaatggcatgtgcggaaacatcggatgcgctgtcgaa
actctggataacgaagaagacatcccagaaatctggcgcgctcatgccctaggtaaactc
gagggccctcgtgctcagcatcccgggaaaaaggcccagcgccagcacccccagcgaccc
ctcggaggtcttttgggcgaaaatgtcggcgagagctgtgttttcgagtacgatgacgaa
tgcgacgagcgagattactgtgttcctgaagacgagagtgccagctcaaagggcgattac
gtgagcttggttcgaaaccctgaacgattcacaggatacgctggcgacggtgccaaacag
gtctgggacgccgtctaccgggagaactgcttccaaaagagttctttccccaagtctgcc
gatctcggtcagtctggttggcagcatggtcctgctgcacaagactttaaacagatcctc
gatgcagccggtcgccaggctcagcttgaggagcgtcgtcaagagaaccccaacacaccg
tttgtcgcaaacactggcttcgaggttgaagatgggtgtcttgagaagcgtgtgttttac
cgtgtcatgtcgggaatgcacgccagtatcagcacccatctctgctgggatttcctcaac
cagactaccggagagtggtctcccaacctgagctgctacgaataccgtcttcacaagttc
cccgatcgcattggaaacgtctactttaactatgcactcatgacccgcgccattgccaag
ctcagcccgtacctccagaaggaggagtacaagttttgtctgggagatccctctgaggat
gctgccacccgcgcaaaggtcctcgaagtcaccgagaaagctgctagcgttcctcaaatc
tttgacgagagcctcatgtttgtcaatggtgagggtccctctctgaaggaggatttccgc
aaccgtttccgcaatgtcagtcgtcttatggactgcgttggctgcgacaagtgccgtctc
tggggtaagctccagaccgctggctacggaacagctctcaagatccttttcgaactggac
aacaacaacgaagacgttcctcatctccagcgaaccgagattgtcgctctcttcaacacg
tacgctcgtatcagcagctctctccacaacattggtcaattccgtcaaatgatggaagcc
aaggctgagaaggaaagacttgctgaagaacttgccgaggagaagaagcgtatcgacgct
gagagggaaaagcatgcaaaagaactcgaagatcgccaaaaggaggagcaacgtatcagg
gttgagagggaaaagcgcgccgaggaacgcaggaaggaaaagactcctaaccaaaagttg
gaggagatgtttgaagaggtcaaggaagaggaca---------caaaggttgaacccgag
gttgccaggaatgaccagatggacgatgctatgagggactttattcagcttcgtgcaaga
ggtcccaaggaggagtccatgatgggtcatcttgagcatgaactcgcccagttcaagggc
gttttgcgcgttgtcctcaatgggtgggcacgcaccccaagaatgctatggaccattgtt
agatatgaagctcgacgtgcgttccgtagctacgtcggtcttcccgttggtccacgagtg
tggaagtttggattgcccaacattcccgcggacaaggatgagctgtga
>Fp144
atgaagtccaagtctgccagcagactgttttacctctctgtgtttgctctatgggctgca
ccgggttcttgcgaggtttcgaatgatgattgtcatatctcgcccaagtccatcgttggc
gacgcctgcgcttcctattccaccctcgacaaattaaacctcttgaccaaacccgccgtc
gatgacctcacacgaaacaccgatttcttctcacactaccgagttaatctctttcacaaa
aaatgcccgttctgggatgacgagaatggcatgtgcggaaacatcggatgcgctgtcgaa
actctggataacgaagaagacatcccagaaatttggcgcgctcatgccctaggtaaactc
gagggccctcgtgctcagcatcccgggaaaaaggcccagcgccagcacccccagcgaccc
ctcggaggtcttttgggcgaaaatgtcggcgagagctgcgttttcgagtacgacgacgaa
tgcgacgagcgagattactgtgttcctgaagacgagagtgccagctcaaagggcgattac
gtgagcttggtccgaaaccccgaacgattcacaggatacgctggcgacggtgccaaacag
gtctgggacgccgtctaccgggagaactgcttccaaaagagttctttccccaagtccgct
gatcttggtcagtctggttggcagcatggtcctgctgcccaagactttaaacagatcctc
gatgcagccggtcgccaggctcagcttgaggagcgtcgtcaagagaaccccaacacaccg
tttgtcgcaaacactggcttcgaggtcgaagatgagtgtcttgagaagcgtgtgttttac
cgtgtcatgtcgggaatgcacgccagtatcagcacccatctctgctgggatttcctcaac
cagactaccggagagtggtctcccaacctgagctgctacgaataccgtcttcacaagttc
cccgaccgtattggaaacgtctactttaactatgcactcatgacccgcgccattgccaag
ctcagcccgtacctccagaaggaggagtacaagttttgtctgggagatccctctgaggat
gctgccacccgcgcaaaggttctcgaagtcaccgagaaagctgctagcgttcctcaaatc
tttgacgagagcctcatgtttgtcaatggtgagggtccctctctgaaggaggatttccgc
aaccgtttccgcaatgttagtcgtcttatggactgcgttggctgcgacaagtgccgtctc
tggggtaagctccagaccgctggctacggaacagctctcaagatccttttcgaactggac
aacaacaacgaagacgttcctcatctccagcgaaccgagattgtcgctctcttcaacacg
tacgctcgtatcagcagctctctccacaacattggtcaattccgtcaaatgatggaagcc
aaggctgagaaggaaaggcttgatgaagaacttgccgaggagaaaaagcgtatcgacgct
gagagggaaaagcatgcaaaagaactcgaagatcgccaaaaggaggagcaacgtatcagg
gttgagagggaaaagcgcgccgaggaacgcaggaaggaaaagactcctaaccaaaagttg
gaggagatgtttgaagaggtcaaggaagaggaca---------caaaggttgaacccgag
gttgccaagaatgaccagatggacgatgctatgagggactttattcagcttcgtgccaga
ggtcccaaggaggagtccatgatgggtcatcttgagcatgaactcgcccagttcaagggc
gttttgcgcgttgtcctcaatgggtgggcacgcaccccaagaatgctatggaccattgtt
agatatgaagctcgacgtgcgttccgtagctacgtcggtcttcccgttggtccacgagtg
tggaagtttggattgcccaacattcccgcggacaaggatgagctgtga
>Fp146
atgaagtccaagtctgccagcagactgttttacctctctgtgtttgctctatgggctgca
ccgggttcttgcgaggtttcgaatgatgattgtcatatctcgcccaagtccatcgttggc
gacgcctgcgcttcctattccaccctcgacaaattaaacctcttgaccaaacccgccgtc
gatgacctcacacgaaacaccgatttcttctcacactaccgagttaatctctttcacaaa
aaatgcccgttctgggatgacgagaatggcatgtgcggaaacatcggatgcgctgtcgaa
actctggataacgaagaagacatcccagaaatctggcgcgctcatgccctaggtaaactc
gagggccctcgtgctcagcatcccgggaaaaaggcccagcgccagcacccccagcgaccc
ctcggaggtcttttgggcgaaaatgtcggcgagagctgtgttttcgagtacgatgacgaa
tgcgacgagcgagattactgtgttcctgaagacgagagtgccagctcaaagggcgattac
gtgagcttggttcgaaaccctgaacgattcacaggatacgctggcgacggtgccaaacag
gtctgggacgccgtctaccgggagaactgcttccaaaagagttctttccccaagtctgcc
gatctcggtcagtctggttggcagcatggtcctgctgcacaagactttaaacagatcctc
gatgcagccggtcgccaggctcagcttgaggagcgtcgtcaagagaaccccaacacaccg
tttgtcgcaaacactggcttcgaggttgaagatgggtgtcttgagaagcgtgtgttttac
cgtgtcatgtcgggaatgcacgccagtatcagcacccatctctgctgggatttcctcaac
cagactaccggagagtggtctcccaacctgagctgctacgaataccgtcttcacaagttc
cccgatcgcattggaaacgtctactttaactatgcactcatgacccgcgccattgccaag
ctcagcccgtacctccagaaggaggagtacaagttttgtctgggagatccctctgaggat
gctgccacccgcgcaaaggtcctcgaagtcaccgagaaagctgctagcgttcctcaaatc
tttgacgagagcctcatgtttgtcaatggtgagggtccctctctgaaggaggatttccgc
aaccgtttccgcaatgtcagtcgtcttatggactgcgttggctgcgacaagtgccgtctc
tggggtaagctccagaccgctggctacggaacagctctcaagatccttttcgaactggac
aacaacaacgaagacgttcctcatctccagcgaaccgagattgtcgctctcttcaacacg
tacgctcgtatcagcagctctctccacaacattggtcaattccgtcaaatgatggaagcc
aaggctgagaaggaaagacttgctgaagaacttgccgaggagaagaagcgtatcgacgct
gagagggaaaagcatgcaaaagaactcgaagatcgccaaaaggaggagcaacgtatcagg
gttgagagggaaaagcgcgccgaggaacgcaggaaggaaaagactcctaaccaaaagttg
gaggagatgtttgaagaggtcaaggaagaggaca---------caaaggttgaacccgag
gttgccaggaatgaccagatggacgatgctatgagggactttattcagcttcgtgcaaga
ggtcccaaggaggagtccatgatgggtcatcttgagcatgaactcgcccagttcaagggc
gttttgcgcgttgtcctcaatgggtgggcacgcaccccaagaatgctatggaccattgtt
agatatgaagctcgacgtgcgttccgtagctacgtcggtcttcccgttggtccacgagtg
tggaagtttggattgcccaacattcccgcggacaaggatgagctgtga
>Fp155
atgaagtccaagtctgccagcagactgttttacctctctgtgtttgctctatgggctgca
ccgggttcttgcgaggtttcgaatgatgattgtcatatctcgcccaagtccatcgttggc
gacgcctgcgcttcctattccaccctcgacaaattaaacctcttgaccaaacccgccgtc
gatgacctcacacgaaacaccgatttcttctcacactaccgagttaatctctttcacaaa
aaatgcccgttctgggatgacgagaatggcatgtgcggaaacatcggatgcgctgtcgaa
actctggataacgaagaagacatcccagaaatctggcgcgctcatgccctaggtaaactc
gagggccctcgtgctcagcatcccgggaaaaaggcccagcgccagcacccccagcgaccc
ctcggaggtcttttgggcgaaaatgtcggcgagagctgtgttttcgagtacgatgacgaa
tgcgacgagcgagattactgtgttcctgaagacgagagtgccagctcaaagggcgattac
gtgagcttggttcgaaaccctgaacgattcacaggatacgctggcgacggtgccaaacag
gtctgggacgccgtctaccgggagaactgcttccaaaagagttctttccccaagtctgcc
gatctcggtcagtctggttggcagcatggtcctgctgcacaagactttaaacagatcctc
gatgcagccggtcgccaggctcagcttgaggagcgtcgtcaagagaaccccaacacaccg
tttgtcgcaaacactggcttcgaggttgaagatgggtgtcttgagaagcgtgtgttttac
cgtgtcatgtcgggaatgcacgccagtatcagcacccatctctgctgggatttcctcaac
cagactaccggagagtggtctcccaacctgagctgctacgaataccgtcttcacaagttc
cccgatcgcattggaaacgtctactttaactatgcactcatgacccgcgccattgccaag
ctcagcccgtacctccagaaggaggagtacaagttttgtctgggagatccctctgaggat
gctgccacccgcgcaaaggtcctcgaagtcaccgagaaagctgctagcgttcctcaaatc
tttgacgagagcctcatgtttgtcaatggtgagggtccctctctgaaggaggatttccgc
aaccgtttccgcaatgtcagtcgtcttatggactgcgttggctgcgacaagtgccgtctc
tggggtaagctccagaccgctggctacggaacagctctcaagatccttttcgaactggac
aacaacaacgaagacgttcctcatctccagcgaaccgagattgtcgctctcttcaacacg
tacgctcgtatcagcagctctctccacaacattggtcaattccgtcaaatgatggaagcc
aaggctgagaaggaaagacttgctgaagaacttgccgaggagaagaagcgtatcgacgct
gagagggaaaagcatgcaaaagaactcgaagatcgccaaaaggaggagcaacgtatcagg
gttgagagggaaaagcgcgccgaggaacgcaggaaggaaaagactcctaaccaaaagttg
gaggagatgtttgaagaggtcaaggaagaggaca---------caaaggttgaacccgag
gttgccaggaatgaccagatggacgatgctatgagggactttattcagcttcgtgcaaga
ggtcccaaggaggagtccatgatgggtcatcttgagcatgaactcgcccagttcaagggc
gttttgcgcgttgtcctcaatgggtgggcacgcaccccaagaatgctatggaccattgtt
agatatgaagctcgacgtgcgttccgtagctacgtcggtcttcccgttggtccacgagtg
tggaagtttggattgcccaacattcccgcggacaaggatgagctgtga
>Fp157
atgaagtccaagtctgccagcagactgttttacctctctgtgtttgctctatgggctgca
ccgggttcttgcgaggtttcgaatgatgattgtcatatctcgcccaagtccatcgttggc
gacgcctgcgcttcctattccaccctcgacaaattaaacctcttgaccaaacccgccgtc
gatgacctcacacgaaacaccgatttcttctcacactaccgagttaatctctttcacaaa
aaatgcccgttctgggatgacgagaatggcatgtgcggaaacatcggatgcgctgtcgaa
actctggataacgaagaagacatcccagaaatctggcgcgctcatgccctaggtaaactc
gagggccctcgtgctcagcatcccgggaaaaaggcccagcgccagcacccccagcgaccc
ctcggaggtcttttgggcgaaaatgtcggcgagagctgtgttttcgagtacgatgacgaa
tgcgacgagcgagattactgtgttcctgaagacgagagtgccagctcaaagggcgattac
gtgagcttggttcgaaaccctgaacgattcacaggatacgctggcgacggtgccaaacag
gtctgggacgccgtctaccgggagaactgcttccaaaagagttctttccccaagtctgcc
gatctcggtcagtctggttggcagcatggtcctgctgcacaagactttaaacagatcctc
gatgcagccggtcgccaggctcagcttgaggagcgtcgtcaagagaaccccaacacaccg
tttgtcgcaaacactggcttcgaggttgaagatgggtgtcttgagaagcgtgtgttttac
cgtgtcatgtcgggaatgcacgccagtatcagcacccatctctgctgggatttcctcaac
cagactaccggagagtggtctcccaacctgagctgctacgaataccgtcttcacaagttc
cccgatcgcattggaaacgtctactttaactatgcactcatgacccgcgccattgccaag
ctcagcccgtacctccagaaggaggagtacaagttttgtctgggagatccctctgaggat
gctgccacccgcgcaaaggtcctcgaagtcaccgagaaagctgctagcgttcctcaaatc
tttgacgagagcctcatgtttgtcaatggtgagggtccctctctgaaggaggatttccgc
aaccgtttccgcaatgtcagtcgtcttatggactgcgttggctgcgacaagtgccgtctc
tggggtaagctccagaccgctggctacggaacagctctcaagatccttttcgaactggac
aacaacaacgaagacgttcctcatctccagcgaaccgagattgtcgctctcttcaacacg
tacgctcgtatcagcagctctctccacaacattggtcaattccgtcaaatgatggaagcc
aaggctgagaaggaaagacttgctgaagaacttgccgaggagaagaagcgtatcgacgct
gagagggaaaagcatgcaaaagaactcgaagatcgccaaaaggaggagcaacgtatcagg
gttgagagggaaaagcgcgccgaggaacgcaggaaggaaaagactcctaaccaaaagttg
gaggagatgtttgaagaggtcaaggaagaggaca---------caaaggttgaacccgag
gttgccaggaatgaccagatggacgatgctatgagggactttattcagcttcgtgcaaga
ggtcccaaggaggagtccatgatgggtcatcttgagcatgaactcgcccagttcaagggc
gttttgcgcgttgtcctcaatgggtgggcacgcaccccaagaatgctatggaccattgtt
agatatgaagctcgacgtgcgttccgtagctacgtcggtcttcccgttggtccacgagtg
tggaagtttggattgcccaacattcccgcggacaaggatgagctgtga
>Fp16r
atgaagtccaagtctgccagcagactgttttacctctctgtgtttgctctatgggctgca
ccgggttcttgcgaggtttcgaatgatgattgtcatatctcgcccaagtccatcgttggc
gacgcctgcgcttcctattccaccctcgacaaattaaacctcttgaccaaacccgccgtc
gatgacctcacacgaaacaccgatttcttctcacactaccgagttaatctctttcacaaa
aaatgcccattctgggatgacgagaatggcatgtgcggaaacattggatgcgctgtcgaa
actctggataacgaagaagacatcccagaaatctggcgtgctcatgccctaggtaaactc
gagggccctcgtgctcagcatcccgggaaaaaggcccagcgccagcacccccagcgaccc
ctcggaggtcttttgggcgaaaatgtcggcgagagctgtgttttcgagtacgacgacgaa
tgcgacgagcgagattactgtgttcctgaagacgagagtgccagctcaaagggcgattac
gtgagcttggtccgaaaccccgaacgattcacaggatacgctggcgacggtgccaaacag
gtctgggacgccgtctaccgggagaactgcttccaaaagagttctttccccaagtctgcc
gatcttggtcagtctggttggcagcatggtcctgctgctcaagactttaaacagatcctc
gatgcagccggtcgccaggcccagcttgaggagcgtcgtcaagagaaccccaacacaccg
tttgtcgcaaacactggcttcgaggttgaagatgagtgtcttgagaagcgtgtgttttac
cgtgtcatgtcgggaatgcacgccagtatcagcacccatctctgctgggatttcctcaac
cagactaccggagagtggtctcccaacctgagctgctacgaataccgtcttcacaagttc
cccgaccgtattggaaacgtctactttaactatgcactcatgacccgcgccatcgccaag
ctcagcccgtacctccagaaggaggagtacaagttttgtctgggagatccctctgaggat
gctgccacccgcgcaaaggtcctcgaagtcaccgagaaagctgctagcgttcctcaaatc
tttgacgagagcctcatgtttgtcaatggtgagggtccctctctgaaggaggatttccgc
aaccgtttccgcaatgtcagtcgtcttatggactgcgttggctgcgacaagtgccgtctc
tggggtaagctccagactgctggttacggaacagctctcaagatccttttcgaactggac
aacaacaacgaagacgttcctcatctccagcgaaccgagattgtcgctctcttcaacacg
tacgctcgtatcagcagctctctccacaacattggtcaattccgtcaaatgatggaagcc
aaggctgagaaggaaaggcttgctgaagaacttgccgaggagaaaaggcgtatcgacgct
gagagggaaaagcatgcaaaagaactcgaagatcgccaaagggaggagcaacgtatcagg
gttgagagggaaaagcgcgccgaggaacgcaggaaggaaaagactcctaaccaaaagttg
gaggagatgtttgaagaggtcaaggaagaggaca---------caaaggttgaacccgag
gttgccaggaatgaccagatggacgatgctatgagggactttattcagcttcgtgctaga
ggtcccaaggaggagtccatgatgggtcatcttgagcatgaattcgcccagttcaagggc
gttttgcgcgttgtcctcaatgggtgggcacgcaccccaagaatgctatggaccattgtt
agatatgaagctcgacgtgcgttccgtagctacgtcggtcttcccgttggtccacgagtg
tggaagtttggattgcccaacattcccgcggacaaggatgagctgtga
>Fp1r
atgaagtccaagtctgccagcagactgttttacctctctgtgtttgctctatgggctgca
ccgggttcttgcgaggtttcgaatgatgattgtcatatctcgcccaagtccatcgttggc
gacgcctgcgcttcctattccaccctcgacaaattaaacctcttgaccaaacccgccgtc
gatgacctcacacgaaacaccgatttcttctcacactaccgagttaatctctttcacaaa
aaatgcccattctgggatgacgagaatggcatgtgcggaaacattggatgcgctgtcgaa
actctggataacgaagaagacatcccagaaatctggcgtgctcatgccctaggtaaactc
gagggccctcgtgctcagcatcccgggaaaaaggcccagcgccagcacccccagcgaccc
ctcggaggtcttttgggcgaaaatgtcggcgagagctgtgttttcgagtacgacgacgaa
tgcgacgagcgagattactgtgttcctgaagacgagagtgccagctcaaagggcgattac
gtgagcttggtccgaaaccccgaacgattcacaggatacgctggcgacggtgccaaacag
gtctgggacgccgtctaccgggagaactgcttccaaaagagttctttccccaagtctgcc
gatcttggtcagtctggttggcagcatggtcctgctgctcaagactttaaacagatcctc
gatgcagccggtcgccaggcccagcttgaggagcgtcgtcaagagaaccccaacacaccg
tttgtcgcaaacactggcttcgaggttgaagatgagtgtcttgagaagcgtgtgttttac
cgtgtcatgtcgggaatgcacgccagtatcagcacccatctctgctgggatttcctcaac
cagactaccggagagtggtctcccaacctgagctgctacgaataccgtcttcacaagttc
cccgaccgtattggaaacgtctactttaactatgcactcatgacccgcgccatcgccaag
ctcagcccgtacctccagaaggaggagtacaagttttgtctgggagatccctctgaggat
gctgccacccgcgcaaaggtcctcgaagtcaccgagaaagctgctagcgttcctcaaatc
tttgacgagagcctcatgtttgtcaatggtgagggtccctctctgaaggaggatttccgc
aaccgtttccgcaatgtcagtcgtcttatggactgcgttggctgcgacaagtgccgtctc
tggggtaagctccagactgctggttacggaacagctctcaagatccttttcgaactggac
aacaacaacgaagacgttcctcatctccagcgaaccgagattgtcgctctcttcaacacg
tacgctcgtatcagcagctctctccacaacattggtcaattccgtcaaatgatggaagcc
aaggctgagaaggaaaggcttgctgaagaacttgccgaggagaaaaggcgtatcgacgct
gagagggaaaagcatgcaaaagaactcgaagatcgccaaagggaggagcaacgtatcagg
gttgagagggaaaagcgcgccgaggaacgcaggaaggaaaagactcctaaccaaaagttg
gaggagatgtttgaagaggtcaaggaagaggaca---------caaaggttgaacccgag
gttgccaggaatgaccagatggacgatgctatgagggactttattcagcttcgtgctaga
ggtcccaaggaggagtccatgatgggtcatcttgagcatgaattcgcccagttcaagggc
gttttgcgcgttgtcctcaatgggtgggcacgcaccccaagaatgctatggaccattgtt
agatatgaagctcgacgtgcgttccgtagctacgtcggtcttcccgttggtccacgagtg
tggaagtttggattgcccaacattcccgcggacaaggatgagctgtga
>Fp21r
atgaagtccaagtctgccagcagactgttttacctctctgtgtttgctctatgggctgca
ccgggttcttgcgaggtttcgaatgatgattgtcatatctcgcccaagtccatcgttggc
gacgcctgcgcttcctattccaccctcgacaaattaaacctcttgaccaaacccgccgtc
gatgacctcacacgaaacaccgatttcttctcacactaccgagttaacctctttcacaaa
aaatgcccattctgggatgacgaaaatggcatgtgcggaaacatcggatgcgctgtcgaa
actctggataacgaagaagacatcccagaaatctggcgtgctcatgccctaggtaaactc
gagggccctcgtgctcagcatcccgggaaaaaggcccagcgccagcacccccagcgaccc
ctcggaggtcttttgggcgaaaatgtcggcgagagctgtgttttcgagtacgatgacgaa
tgcgacgagcgagattactgtgttcctgaagacgagagtgccagctcaaagggcgattac
gtgagcttggtccgaaaccccgaacgattcacaggatacgctggcgacggtgccaaacag
gtctgggacgccgtctaccgggagaactgcttccaaaagagttctttccccaagtctgcc
gatcttggtcagtctggttggcagcatggtcctgctgctcaagactttaaacagatcctc
gatgcagccggtcgccaggcccagcttgaggagcgtcgtcaagagaaccccaacacaccg
tttgtcgcaaacactggcttcgaggttgaagatgagtgtcttgagaagcgtgtgttttac
cgtgtcatgtcgggaatgcacgccagtatcagcacccatctctgctgggatttcctcaac
caaactaccggagagtggtctcccaacctgagctgctacgaataccgtcttcacaagttc
cccgaccgtattggaaacgtctactttaactatgcactcatgacccgcgccatcgccaag
ctcagcccgtacctccagaaggaggagtacaagttttgtctgggagatccctctgaggat
gctgccacccgcgcaaaggtcctcgaagtcaccgagaaagctgctagcgttcctcaaatc
tttgacgagagcctcatgtttgtcaatggtgagggtccctctctgaaggaggatttccgc
aaccgtttccgcaatgttagtcgtcttatggactgcgttggctgcgacaagtgccgtctc
tggggtaaactccagactgctggttacggaacagctctcaagatccttttcgaactggac
aacaacaacgaagacgttcctcatctccagcgaaccgagattgtcgctctcttcaacacg
tacgctcgtatcagcagctctctccacaacattggtcaattccgtcaaatgatggaagcc
aagactgagaaggaaaagcttgctgaagaacttgccgaggagaaaaggcgtatcgacgct
gagagggaaaagcatgcaaaagagctcgaagatcgccaaaaggaggagcaacgtatcagg
gttgagagggaaaagcgcgccgaggaacgcaggaaggaaaagactcctaaccaaaagttg
gaggagatgtttgaagaggtcaaggaagaggaca---------caaaggttgaacccgag
gttgccaagaatgaccagatggacgatgctatgagggactttattcagcttcgtgccaga
ggtcccaaggaggagtccatgatgggtcatcttgagcatgaactcgcccagttcaagggc
gttttgcgcgttgtcctcaatgggtgggcacgcaccccaagaatgctatggaccattgtt
agatatgaagctcgacgtgcgttccgtagctacgtcggtcttcccgttggtccacgagtg
tggaagtttggattgcccaacattcccgcggacaaggatgagctgtga
>Fp24r
atgaagtccaagtctgccagcagactgttttacctctctgtgtttgctctatgggctgca
ccgggttcttgcgaggtttcgaatgatgattgtcatatctcgcccaagtccatcgttggc
gacgcctgcgcttcctattccaccctcgacaaattaaacctcttgaccaaacccgccgtc
gatgacctcacacgaaacaccgatttcttctcacactaccgagttaacctctttcacaaa
aaatgcccattctgggatgacgaaaatggcatgtgcggaaacatcggatgcgctgtcgaa
actctggataacgaagaagacatcccagaaatctggcgtgctcatgccctaggtaaactc
gagggccctcgtgctcagcatcccgggaaaaaggcccagcgccagcacccccagcgaccc
ctcggaggtcttttgggcgaaaatgtcggcgagagctgtgttttcgagtacgatgacgaa
tgcgacgagcgagattactgtgttcctgaagacgagagtgccagctcaaagggcgattac
gtgagcttggtccgaaaccccgaacgattcacaggatacgctggcgacggtgccaaacag
gtctgggacgccgtctaccgggagaactgcttccaaaagagttctttccccaagtctgcc
gatcttggtcagtctggttggcagcatggtcctgctgctcaagactttaaacagatcctc
gatgcagccggtcgccaggcccagcttgaggagcgtcgtcaagagaaccccaacacaccg
tttgtcgcaaacactggcttcgaggttgaagatgagtgtcttgagaagcgtgtgttttac
cgtgtcatgtcgggaatgcacgccagtatcagcacccatctctgctgggatttcctcaac
caaactaccggagagtggtctcccaacctgagctgctacgaataccgtcttcacaagttc
cccgaccgtattggaaacgtctactttaactatgcactcatgacccgcgccatcgccaag
ctcagcccgtacctccagaaggaggagtacaagttttgtctgggagatccctctgaggat
gctgccacccgcgcaaaggtcctcgaagtcaccgagaaagctgctagcgttcctcaaatc
tttgacgagagcctcatgtttgtcaatggtgagggtccctctctgaaggaggatttccgc
aaccgtttccgcaatgttagtcgtcttatggactgcgttggctgcgacaagtgccgtctc
tggggtaaactccagactgctggttacggaacagctctcaagatccttttcgaactggac
aacaacaacgaagacgttcctcatctccagcgaaccgagattgtcgctctcttcaacacg
tacgctcgtatcagcagctctctccacaacattggtcaattccgtcaaatgatggaagcc
aagactgagaaggaaaagcttgctgaagaacttgccgaggagaaaaggcgtatcgacgct
gagagggaaaagcatgcaaaagagctcgaagatcgccaaaaggaggagcaacgtatcagg
gttgagagggaaaagcgcgccgaggaacgcaggaaggaaaagactcctaaccaaaagttg
gaggagatgtttgaagaggtcaaggaagaggaca---------caaaggttgaacccgag
gttgccaagaatgaccagatggacgatgctatgagggactttattcagcttcgtgccaga
ggtcccaaggaggagtccatgatgggtcatcttgagcatgaactcgcccagttcaagggc
gttttgcgcgttgtcctcaatgggtgggcacgcaccccaagaatgctatggaccattgtt
agatatgaagctcgacgtgcgttccgtagctacgtcggtcttcccgttggtccacgagtg
tggaagtttggattgcccaacattcccgcggacaaggatgagctgtga
>Fp2516
atgaagtccaagtctgccagcagactgttttacctctctgtgtttgctctatgggctgca
ccgggttcttgcgaggtttcgaatgatgattgtcatatctcgcccaagtccatcgttggc
gacgcctgcgcttcctattccaccctcgacaaattaaacctcttgaccaaacccgccgtc
gatgacctcacacgaaacaccgatttcttctcacactaccgagttaatctctttcacaaa
aaatgcccgttctgggatgacgagaatggcatgtgcggaaacatcggatgcgctgtcgaa
actctggataacgaagaagacatcccagaaatttggcgcgctcatgccctaggtaaactc
gagggccctcgtgctcagcatcccgggaaaaaggcccagcgccagcacccccagcgaccc
ctcggaggtcttttgggcgaaaatgtcggcgagagctgtgttttcgagtacgacgacgaa
tgcgacgagcgagattactgtgttcctgaagacgagagtgccagctcaaagggcgattac
gtgagcttggtccgaaaccccgaacgattcacaggatacgctggcgacggtgccaaacag
gtctgggacgccgtctaccgggagaactgcttccaaaagagttctttccccaagtctgcc
gatctcggccagtctggttggcagcatggtcctgctgctcaagactttaaacagatcctc
gatgcagccggtcgccaggctcagcttgaggagcgtcgtcaagagaaccccaacacaccc
tttgtcgcaaacactggcttcgaggttgaagatgagtgtcttgagaaacgtgtgttttac
cgtgtcatgtcgggaatgcacgccagtatcagcacccatctctgctgggatttcctcaac
caaactaccggagagtggtctcccaacctgagctgctacgaataccgtcttcacaagttc
cccgaccgcattggaaacgtctactttaactatgcactcatgacccgcgccatcgccaag
ctcagcccgtacctccagaaggaggagtacaagttttgtctgggagatccctctgaggat
gctgccacccgcgcaaaggtcctcgaagtcaccgagaaagctgctagcgttcctcaaatc
tttgacgagagcctcatgtttgtcaatggtgagggtccctctctgaaggaggatttccgc
aaccgtttccgcaatgttagtcgtcttatggactgcgttggctgcgacaagtgccgtctc
tggggtaagctccagaccgctggttacggaacagctctcaagatccttttcgaattggac
aacaacaacgaagacgtccctcatctccagcgaaccgagattgtcgctctcttcaacacg
tacgctcgtatcagcagctctctccacaacattggtcaattccgtcaaatgatggaagcc
aaggctgagaaggaaaggcttgctgaagaacttgccgaggagaaaaggcgtatcgacgct
gagagggaaaagcatgcaaaagaactcgaagatcgccaaaaggaggagcaacgtatcagg
gttgagagggaaaagcgcgccgaggaacgcaggaaggaaaagactcctaaccaaaagttg
gaggagatgtttgaagaggtcaaggaagaggaca---------caaaagttgaacccgag
gttgccaagaatgaccagatggacgatgctatgagggactttattcagcttcgtgccaga
ggtcccaaggaggagtccatgatgggtcatcttgagcatgaactcgcccagttcaagggc
gttttgcgcgttgtcctcaatgggtgggcacgcaccccaagaatgctatggaccattgtt
agatatgaagctcgacgtgcgttccgtagctacgtcggtcttcccgttggtccacgagtg
tggaagtttggattgcccaacattcccgcggacaaggatgagctatga
>Fp26r
atgaagtccaagtctgccagcagactgttttacctctctgtgtttgctctatgggctgca
ccgggttcttgcgaggtttcgaatgatgattgtcatatctcgcccaagtccatcgttggc
gacgcctgcgcttcctattccaccctcgacaaattaaacctcttgaccaaacccgccgtc
gatgacctcacacgaaacaccgatttcttctcacactaccgagttaatctctttcacaaa
aaatgcccattctgggatgacgagaatggcatgtgcggaaacattggatgcgctgtcgaa
actctggataacgaagaagacatcccagaaatctggcgtgctcatgccctaggtaaactc
gagggccctcgtgctcagcatcccgggaaaaaggcccagcgccagcacccccagcgaccc
ctcggaggtcttttgggcgaaaatgtcggcgagagctgtgttttcgagtacgacgacgaa
tgcgacgagcgagattactgtgttcctgaagacgagagtgccagctcaaagggcgattac
gtgagcttggtccgaaaccccgaacgattcacaggatacgctggcgacggtgccaaacag
gtctgggacgccgtctaccgggagaactgcttccaaaagagttctttccccaagtctgcc
gatcttggtcagtctggttggcagcatggtcctgctgctcaagactttaaacagatcctc
gatgcagccggtcgccaggcccagcttgaggagcgtcgtcaagagaaccccaacacaccg
tttgtcgcaaacactggcttcgaggttgaagatgagtgtcttgagaagcgtgtgttttac
cgtgtcatgtcgggaatgcacgccagtatcagcacccatctctgctgggatttcctcaac
cagactaccggagagtggtctcccaacctgagctgctacgaataccgtcttcacaagttc
cccgaccgtattggaaacgtctactttaactatgcactcatgacccgcgccatcgccaag
ctcagcccgtacctccagaaggaggagtacaagttttgtctgggagatccctctgaggat
gctgccacccgcgcaaaggtcctcgaagtcaccgagaaagctgctagcgttcctcaaatc
tttgacgagagcctcatgtttgtcaatggtgagggtccctctctgaaggaggatttccgc
aaccgtttccgcaatgtcagtcgtcttatggactgcgttggctgcgacaagtgccgtctc
tggggtaagctccagactgctggttacggaacagctctcaagatccttttcgaactggac
aacaacaacgaagacgttcctcatctccagcgaaccgagattgtcgctctcttcaacacg
tacgctcgtatcagcagctctctccacaacattggtcaattccgtcaaatgatggaagcc
aaggctgagaaggaaaggcttgctgaagaacttgccgaggagaaaaggcgtatcgacgct
gagagggaaaagcatgcaaaagaactcgaagatcgccaaagggaggagcaacgtatcagg
gttgagagggaaaagcgcgccgaggaacgcaggaaggaaaagactcctaaccaaaagttg
gaggagatgtttgaagaggtcaaggaagaggaca---------caaaggttgaacccgag
gttgccaggaatgaccagatggacgatgctatgagggactttattcagcttcgtgctaga
ggtcccaaggaggagtccatgatgggtcatcttgagcatgaattcgcccagttcaagggc
gttttgcgcgttgtcctcaatgggtgggcacgcaccccaagaatgctatggaccattgtt
agatatgaagctcgacgtgcgttccgtagctacgtcggtcttcccgttggtccacgagtg
tggaagtttggattgcccaacattcccgcggacaaggatgagctgtga
>Fp33
atgaagtccaagtctgccagcagactgttttacctctctgtgtttgctctatgggctgca
ccgggttcttgcgaggtttcgaatgatgattgtcatatctcgcccaagtccatcgttggc
gacgcctgcgcttcctattccaccctcgacaaattaaacctcttgaccaaacccgccgtc
gatgacctcacacgaaacaccgatttcttctcacactaccgagttaatctctttcacaaa
aaatgcccattctgggatgacgagaatggcatgtgcggaaacattggatgcgctgtcgaa
actctggataacgaagaagacatcccagaaatctggcgtgctcatgccctaggtaaactc
gagggccctcgtgctcagcatcccgggaaaaaggcccagcgccagcacccccagcgaccc
ctcggaggtcttttgggcgaaaatgtcggcgagagctgtgttttcgagtacgacgacgaa
tgcgacgagcgagattactgtgttcctgaagacgagagtgccagctcaaagggcgattac
gtgagcttggtccgaaaccccgaacgattcacaggatacgctggcgacggtgccaaacag
gtctgggacgccgtctaccgggagaactgcttccaaaagagttctttccccaagtctgcc
gatcttggtcagtctggttggcagcatggtcctgctgctcaagactttaaacagatcctc
gatgcagccggtcgccaggcccagcttgaggagcgtcgtcaagagaaccccaacacaccg
tttgtcgcaaacactggcttcgaggttgaagatgagtgtcttgagaagcgtgtgttttac
cgtgtcatgtcgggaatgcacgccagtatcagcacccatctctgctgggatttcctcaac
cagactaccggagagtggtctcccaacctgagctgctacgaataccgtcttcacaagttc
cccgaccgtattggaaacgtctactttaactatgcactcatgacccgcgccatcgccaag
ctcagcccgtacctccagaaggaggagtacaagttttgtctgggagatccctctgaggat
gctgccacccgcgcaaaggtcctcgaagtcaccgagaaagctgctagcgttcctcaaatc
tttgacgagagcctcatgtttgtcaatggtgagggtccctctctgaaggaggatttccgc
aaccgtttccgcaatgtcagtcgtcttatggactgcgttggctgcgacaagtgccgtctc
tggggtaagctccagactgctggttacggaacagctctcaagatccttttcgaactggac
aacaacaacgaagacgttcctcatctccagcgaaccgagattgtcgctctcttcaacacg
tacgctcgtatcagcagctctctccacaacattggtcaattccgtcaaatgatggaagcc
aaggctgagaaggaaaggcttgctgaagaacttgccgaggagaaaaggcgtatcgacgct
gagagggaaaagcatgcaaaagaactcgaagatcgccaaagggaggagcaacgtatcagg
gttgagagggaaaagcgcgccgaggaacgcaggaaggaaaagactcctaaccaaaagttg
gaggagatgtttgaagaggtcaaggaagaggaca---------caaaggttgaacccgag
gttgccaggaatgaccagatggacgatgctatgagggactttattcagcttcgtgctaga
ggtcccaaggaggagtccatgatgggtcatcttgagcatgaattcgcccagttcaagggc
gttttgcgcgttgtcctcaatgggtgggcacgcaccccaagaatgctatggaccattgtt
agatatgaagctcgacgtgcgttccgtagctacgtcggtcttcccgttggtccacgagtg
tggaagtttggattgcccaacattcccgcggacaaggatgagctgtga
>Fp34
atgaagtccaagtctgccagcagactgttttacctctctgtgtttgctctatgggctgca
ccgggttcttgcgaggtttcgaatgatgattgtcatatctcgcccaagtccatcgttggc
gacgcctgcgcttcctattccaccctcgacaaattaaacctcttgaccaaacccgccgtc
gatgacctcacacgaaacaccgatttcttctcacactaccgagttaatctctttcacaaa
aaatgcccattctgggatgacgagaatggcatgtgcggaaacattggatgcgctgtcgaa
actctggataacgaagaagacatcccagaaatctggcgtgctcatgccctaggtaaactc
gagggccctcgtgctcagcatcccgggaaaaaggcccagcgccagcacccccagcgaccc
ctcggaggtcttttgggcgaaaatgtcggcgagagctgtgttttcgagtacgacgacgaa
tgcgacgagcgagattactgtgttcctgaagacgagagtgccagctcaaagggcgattac
gtgagcttggtccgaaaccccgaacgattcacaggatacgctggcgacggtgccaaacag
gtctgggacgccgtctaccgggagaactgcttccaaaagagttctttccccaagtctgcc
gatcttggtcagtctggttggcagcatggtcctgctgctcaagactttaaacagatcctc
gatgcagccggtcgccaggcccagcttgaggagcgtcgtcaagagaaccccaacacaccg
tttgtcgcaaacactggcttcgaggttgaagatgagtgtcttgagaagcgtgtgttttac
cgtgtcatgtcgggaatgcacgccagtatcagcacccatctctgctgggatttcctcaac
cagactaccggagagtggtctcccaacctgagctgctacgaataccgtcttcacaagttc
cccgaccgtattggaaacgtctactttaactatgcactcatgacccgcgccatcgccaag
ctcagcccgtacctccagaaggaggagtacaagttttgtctgggagatccctctgaggat
gctgccacccgcgcaaaggtcctcgaagtcaccgagaaagctgctagcgttcctcaaatc
tttgacgagagcctcatgtttgtcaatggtgagggtccctctctgaaggaggatttccgc
aaccgtttccgcaatgttagtcgtcttatggactgcgttggctgcgacaagtgccgtctc
tggggtaagctccagaccgctggctacggaacagctctcaagatccttttcgaactggac
aacaacaacgaagacgttcctcatctccagcgaaccgagattgtcgctctcttcaacacg
tacgctcgtatcagcagctctctccacaacattggtcaattccgtcaaatgatggaagcc
aaggctgagaaggaaaggcttgatgaagaacttgccgaggagaaaaagcgtatcgacgct
gagagggaaaagcatgcaaaagaactcgaagatcgccaaaaggaggagcaacgtatcagg
gttgagagggaaaagcgcgccgaggaacgcaggaaggaaaagactcctaaccaaaagttg
gaggagatgtttgaagaggtcaaggaagaggaca---------caaaggttgaacccgag
gttgccaagaatgaccagatggacgatgctatgagggactttattcagcttcgtgccaga
gggcccaaggaggagtccatgatgggtcatcttgagcatgaactcgcccagttcaagggc
gttttgcgcgttgtcctcaatgggtgggcacgcaccccaagaatgctatggaccattgtt
agatatgaagctcgacgtgcgttccgtagctacgtcggtcttcccgttggtccacgagtg
tggaagtttggattgcccaacattcccgcggacaaggatgagctgtga
>Fp35
atgaagtccaagtctgccagcagactgttttacctctctgtgtttgctctatgggctgca
ccgggttcttgcgaggtttcgaatgatgattgtcatatctcgcccaagtccatcgttggc
gacgcctgcgcttcctattccaccctcgacaaattaaacctcttgaccaaacccgccgtc
gatgacctcacacgaaacaccgatttcttctcacactaccgagttaatctctttcacaaa
aaatgcccgttctgggatgacgagaatggcatgtgcggaaacatcggatgcgctgtcgaa
actctggataacgaagaagacatcccagaaatttggcgcgctcatgccctaggtaaactc
gagggccctcgtgctcagcatcccgggaaaaaggcccagcgccagcacccccagcgaccc
ctcggaggtcttttgggcgaaaatgtcggcgagagctgcgttttcgagtacgacgacgaa
tgcgacgagcgagattactgtgttcctgaagacgagagtgccagctcaaagggcgattac
gtgagcttggtccgaaaccccgaacgattcacaggatacgctggcgacggtgccaaacag
gtctgggacgccgtctaccgggagaactgcttccaaaagagttctttccccaagtccgct
gatcttggtcagtctggttggcagcatggtcctgctgcccaagactttaaacagatcctc
gatgcagccggtcgccaggctcagcttgaggagcgtcgtcaagagaaccccaacacaccg
tttgtcgcaaacactggcttcgaggtcgaagatgagtgtcttgagaagcgtgtgttttac
cgtgtcatgtcgggaatgcacgccagtatcagcacccatctctgctgggatttcctcaac
cagactaccggagagtggtctcccaacctgagctgctacgaataccgtcttcacaagttc
cccgaccgtattggaaacgtctactttaactatgcactcatgacccgcgccattgccaag
ctcagcccgtacctccagaaggaggagtacaagttttgtctgggagatccctctgaggat
gctgccacccgcgcaaaggttctcgaagtcaccgagaaagctgctagcgttcctcaaatc
tttgacgagagcctcatgtttgtcaatggtgagggtccctctctgaaggaggatttccgc
aaccgtttccgcaatgttagtcgtcttatggactgcgttggctgcgacaagtgccgtctc
tggggtaagctccagaccgctggctacggaacagctctcaagatccttttcgaactggac
aacaacaacgaagacgttcctcatctccagcgaaccgagattgtcgctctcttcaacacg
tacgctcgtatcagcagctctctccacaacattggtcaattccgtcaaatgatggaagcc
aaggctgagaaggaaaggcttgatgaagaacttgccgaggagaaaaagcgtatcgacgct
gagagggaaaagcatgcaaaagaactcgaagatcgccaaaaggaggagcaacgtatcagg
gttgagagggaaaagcgcgccgaggaacgcaggaaggaaaagactcctaaccaaaagttg
gaggagatgtttgaagaggtcaaggaagaggaca---------caaaggttgaacccgag
gttgccaagaatgaccagatggacgatgctatgagggactttattcagcttcgtgccaga
ggtcccaaggaggagtccatgatgggtcatcttgagcatgaactcgcccagttcaagggc
gttttgcgcgttgtcctcaatgggtgggcacgcaccccaagaatgctatggaccattgtt
agatatgaagctcgacgtgcgttccgtagctacgtcggtcttcccgttggtccacgagtg
tggaagtttggattgcccaacattcccgcggacaaggatgagctgtga
>Fp38
atgaagtccaagtctgccagcagactgttttacctctctgtgtttgctctatgggctgca
ccgggttcttgcgaggtttcgaatgatgattgtcatatctcgcccaagtccatcgttggc
gacgcctgcgcttcctattccaccctcgacaaattaaacctcttgaccaaacccgccgtc
gatgacctcacacgaaacaccgatttcttctcacactaccgagttaatctctttcacaaa
aaatgcccgttctgggatgacgagaatggcatgtgcggaaacatcggatgcgctgtcgaa
actctggataacgaagaagacatcccagaaatttggcgcgctcatgccctaggtaaactc
gagggccctcgtgctcagcatcccgggaaaaaggcccagcgccagcacccccagcgaccc
ctcggaggtcttttgggcgaaaatgtcggcgagagctgcgttttcgagtacgacgacgaa
tgcgacgagcgagattactgtgttcctgaagacgagagtgccagctcaaagggcgattac
gtgagcttggtccgaaaccccgaacgattcacaggatacgctggcgacggtgccaaacag
gtctgggacgccgtctaccgggagaactgcttccaaaagagttctttccccaagtccgct
gatcttggtcagtctggttggcagcatggtcctgctgcccaagactttaaacagatcctc
gatgcagccggtcgccaggctcagcttgaggagcgtcgtcaagagaaccccaacacaccg
tttgtcgcaaacactggcttcgaggtcgaagatgagtgtcttgagaagcgtgtgttttac
cgtgtcatgtcgggaatgcacgccagtatcagcacccatctctgctgggatttcctcaac
cagactaccggagagtggtctcccaacctgagctgctacgaataccgtcttcacaagttc
cccgaccgtattggaaacgtctactttaactatgcactcatgacccgcgccattgccaag
ctcagcccgtacctccagaaggaggagtacaagttttgtctgggagatccctctgaggat
gctgccacccgcgcaaaggttctcgaagtcaccgagaaagctgctagcgttcctcaaatc
tttgacgagagcctcatgtttgtcaatggtgagggtccctctctgaaggaggatttccgc
aaccgtttccgcaatgttagtcgtcttatggactgcgttggctgcgacaagtgccgtctc
tggggtaagctccagaccgctggctacggaacagctctcaagatccttttcgaactggac
aacaacaacgaagacgttcctcatctccagcgaaccgagattgtcgctctcttcaacacg
tacgctcgtatcagcagctctctccacaacattggtcaattccgtcaaatgatggaagcc
aaggctgagaaggaaaggcttgatgaagaacttgccgaggagaaaaagcgtatcgacgct
gagagggaaaagcatgcaaaagaactcgaagatcgccaaaaggaggagcaacgtatcagg
gttgagagggaaaagcgcgccgaggaacgcaggaaggaaaagactcctaaccaaaagttg
gaggagatgtttgaagaggtcaaggaagaggaca---------caaaggttgaacccgag
gttgccaagaatgaccagatggacgatgctatgagggactttattcagcttcgtgccaga
ggtcccaaggaggagtccatgatgggtcatcttgagcatgaactcgcccagttcaagggc
gttttgcgcgttgtcctcaatgggtgggcacgcaccccaagaatgctatggaccattgtt
agatatgaagctcgacgtgcgttccgtagctacgtcggtcttcccgttggtccacgagtg
tggaagtttggattgcccaacattcccgcggacaaggatgagctgtga
>Fp39
atgaagtccaagtctgccagcagactgttttacctctctgtgtttgctctatgggctgca
ccgggttcttgcgaggtttcgaatgatgattgtcatatctcgcccaagtccatcgttggc
gacgcctgcgcttcctattccaccctcgacaaattaaacctcttgaccaaacccgccgtc
gatgacctcacacgaaacaccgatttcttctcacactaccgagttaacctctttcacaaa
aaatgcccattctgggatgacgaaaatggcatgtgcggaaacatcggatgcgctgtcgaa
actctggataacgaagaagacatcccagaaatctggcgtgctcatgccctaggtaaactc
gagggccctcgtgctcagcatcccgggaaaaaggcccagcgccagcacccccagcgaccc
ctcggaggtcttttgggcgaaaatgtcggcgagagctgtgttttcgagtacgatgacgaa
tgcgacgagcgagattactgtgttcctgaagacgagagtgccagctcaaagggcgattac
gtgagcttggtccgaaaccccgaacgattcacaggatacgctggcgacggtgccaaacag
gtctgggacgccgtctaccgggagaactgcttccaaaagagttctttccccaagtctgcc
gatcttggtcagtctggttggcagcatggtcctgctgctcaagactttaaacagatcctc
gatgcagccggtcgccaggcccagcttgaggagcgtcgtcaagagaaccccaacacaccg
tttgtcgcaaacactggcttcgaggttgaagatgagtgtcttgagaagcgtgtgttttac
cgtgtcatgtcgggaatgcacgccagtatcagcacccatctctgctgggatttcctcaac
caaactaccggagagtggtctcccaacctgagctgctacgaataccgtcttcacaagttc
cccgaccgtattggaaacgtctactttaactatgcactcatgacccgcgccatcgccaag
ctcagcccgtacctccagaaggaggagtacaagttttgtctgggagatccctctgaggat
gctgccacccgcgcaaaggtcctcgaagtcaccgagaaagctgctagcgttcctcaaatc
tttgacgagagcctcatgtttgtcaatggtgagggtccctctctgaaggaggatttccgc
aaccgtttccgcaatgttagtcgtcttatggactgcgttggctgcgacaagtgccgtctc
tggggtaaactccagactgctggttacggaacagctctcaagatccttttcgaactggac
aacaacaacgaagacgttcctcatctccagcgaaccgagattgtcgctctcttcaacacg
tacgctcgtatcagcagctctctccacaacattggtcaattccgtcaaatgatggaagcc
aagactgagaaggaaaagcttgctgaagaacttgccgaggagaaaaggcgtatcgacgct
gagagggaaaagcatgcaaaagagctcgaagatcgccaaaaggaggagcaacgtatcagg
gttgagagggaaaagcgcgccgaggaacgcaggaaggaaaagactcctaaccaaaagttg
gaggagatgtttgaagaggtcaaggaagaggaca---------caaaggttgaacccgag
gttgccaagaatgaccagatggacgatgctatgagggactttattcagcttcgtgccaga
ggtcccaaggaggagtccatgatgggtcatcttgagcatgaactcgcccagttcaagggc
gttttgcgcgttgtcctcaatgggtgggcacgcaccccaagaatgctatggaccattgtt
agatatgaagctcgacgtgcgttccgtagctacgtcggtcttcccgttggtccacgagtg
tggaagtttggattgcccaacattcccgcggacaaggatgagctgtga
>Fp42
atgaagtccaagtctgccagcagactgttttacctctctgtgtttgctctatgggctgca
ccgggttcttgcgaggtttcgaatgatgattgtcatatctcgcccaagtccatcgttggc
gacgcctgcgcttcctattccaccctcgacaaattaaacctcttgaccaaacccgccgtc
gatgacctcacacgaaacaccgatttcttctcacactaccgagttaacctctttcacaaa
aaatgcccattctgggatgacgaaaatggcatgtgcggaaacatcggatgcgctgtcgaa
actctggataacgaagaagacatcccagaaatctggcgtgctcatgccctaggtaaactc
gagggccctcgtgctcagcatcccgggaaaaaggcccagcgccagcacccccagcgaccc
ctcggaggtcttttgggcgaaaatgtcggcgagagctgtgttttcgagtacgatgacgaa
tgcgacgagcgagattactgtgttcctgaagacgagagtgccagctcaaagggcgattac
gtgagcttggtccgaaaccccgaacgattcacaggatacgctggcgacggtgccaaacag
gtctgggacgccgtctaccgggagaactgcttccaaaagagttctttccccaagtctgcc
gatcttggtcagtctggttggcagcatggtcctgctgctcaagactttaaacagatcctc
gatgcagccggtcgccaggcccagcttgaggagcgtcgtcaagagaaccccaacacaccg
tttgtcgcaaacactggcttcgaggttgaagatgagtgtcttgagaagcgtgtgttttac
cgtgtcatgtcgggaatgcacgccagtatcagcacccatctctgctgggatttcctcaac
caaactaccggagagtggtctcccaacctgagctgctacgaataccgtcttcacaagttc
cccgaccgtattggaaacgtctactttaactatgcactcatgacccgcgccatcgccaag
ctcagcccgtacctccagaaggaggagtacaagttttgtctgggagatccctctgaggat
gctgccacccgcgcaaaggtcctcgaagtcaccgagaaagctgctagcgttcctcaaatc
tttgacgagagcctcatgtttgtcaatggtgagggtccctctctgaaggaggatttccgc
aaccgtttccgcaatgttagtcgtcttatggactgcgttggctgcgacaagtgccgtctc
tggggtaaactccagactgctggttacggaacagctctcaagatccttttcgaactggac
aacaacaacgaagacgttcctcatctccagcgaaccgagattgtcgctctcttcaacacg
tacgctcgtatcagcagctctctccacaacattggtcaattccgtcaaatgatggaagcc
aagactgagaaggaaaagcttgctgaagaacttgccgaggagaaaaggcgtatcgacgct
gagagggaaaagcatgcaaaagagctcgaagatcgccaaaaggaggagcaacgtatcagg
gttgagagggaaaagcgcgccgaggaacgcaggaaggaaaagactcctaaccaaaagttg
gaggagatgtttgaagaggtcaaggaagaggaca---------caaaggttgaacccgag
gttgccaagaatgaccagatggacgatgctatgagggactttattcagcttcgtgccaga
ggtcccaaggaggagtccatgatgggtcatcttgagcatgaactcgcccagttcaagggc
gttttgcgcgttgtcctcaatgggtgggcacgcaccccaagaatgctatggaccattgtt
agatatgaagctcgacgtgcgttccgtagctacgtcggtcttcccgttggtccacgagtg
tggaagtttggattgcccaacattcccgcggacaaggatgagctgtga
>Fp44
atgaagtccaagtctgccagcagactgttttacctctctgtgtttgctctatgggctgca
ccgggttcttgcgaggtttcgaatgatgattgtcatatctcgcccaagtccatcgttggc
gacgcctgcgcttcctattccaccctcgacaaattaaacctcttgaccaaacccgccgtc
gatgacctcacacgaaacaccgatttcttctcacactaccgagttaatctctttcacaaa
aaatgcccgttctgggatgacgagaatggcatgtgcggaaacatcggatgcgctgtcgaa
actctggataacgaagaagacatcccagaaatttggcgcgctcatgccctaggtaaactc
gagggccctcgtgctcagcatcccgggaaaaaggcccagcgccagcacccccagcgaccc
ctcggaggtcttttgggcgaaaatgtcggcgagagctgcgttttcgagtacgacgacgaa
tgcgacgagcgagattactgtgttcctgaagacgagagtgccagctcaaagggcgattac
gtgagcttggtccgaaaccccgaacgattcacaggatacgctggcgacggtgccaaacag
gtctgggacgccgtctaccgggagaactgcttccaaaagagttctttccccaagtccgct
gatcttggtcagtctggttggcagcatggtcctgctgcccaagactttaaacagatcctc
gatgcagccggtcgccaggctcagcttgaggagcgtcgtcaagagaaccccaacacaccg
tttgtcgcaaacactggcttcgaggtcgaagatgagtgtcttgagaagcgtgtgttttac
cgtgtcatgtcgggaatgcacgccagtatcagcacccatctctgctgggatttcctcaac
cagactaccggagagtggtctcccaacctgagctgctacgaataccgtcttcacaagttc
cccgaccgtattggaaacgtctactttaactatgcactcatgacccgcgccattgccaag
ctcagcccgtacctccagaaggaggagtacaagttttgtctgggagatccctctgaggat
gctgccacccgcgcaaaggttctcgaagtcaccgagaaagctgctagcgttcctcaaatc
tttgacgagagcctcatgtttgtcaatggtgagggtccctctctgaaggaggatttccgc
aaccgtttccgcaatgttagtcgtcttatggactgcgttggctgcgacaagtgccgtctc
tggggtaagctccagaccgctggctacggaacagctctcaagatccttttcgaactggac
aacaacaacgaagacgttcctcatctccagcgaaccgagattgtcgctctcttcaacacg
tacgctcgtatcagcagctctctccacaacattggtcaattccgtcaaatgatggaagcc
aaggctgagaaggaaaggcttgatgaagaacttgccgaggagaaaaagcgtatcgacgct
gagagggaaaagcatgcaaaagaactcgaagatcgccaaaaggaggagcaacgtatcagg
gttgagagggaaaagcgcgccgaggaacgcaggaaggaaaagactcctaaccaaaagttg
gaggagatgtttgaagaggtcaaggaagaggaca---------caaaggttgaacccgag
gttgccaagaatgaccagatggacgatgctatgagggactttattcagcttcgtgccaga
ggtcccaaggaggagtccatgatgggtcatcttgagcatgaactcgcccagttcaagggc
gttttgcgcgttgtcctcaatgggtgggcacgcaccccaagaatgctatggaccattgtt
agatatgaagctcgacgtgcgttccgtagctacgtcggtcttcccgttggtccacgagtg
tggaagtttggattgcccaacattcccgcggacaaggatgagctgtga
>Fp49
atgaagtccaagtctgccagcagactgttttacctctctgtgtttgctctatgggctgca
ccgggttcttgcgaggtttcgaatgatgattgtcatatctcgcccaagtccatcgttggc
gacgcctgcgcttcctattccaccctcgacaaattaaacctcttgaccaaacccgccgtc
gatgacctcacacgaaacaccgatttcttctcacactaccgagttaacctctttcacaaa
aaatgcccattctgggatgacgaaaatggcatgtgcggaaacatcggatgcgctgtcgaa
actctggataacgaagaagacatcccagaaatctggcgtgctcatgccctaggtaaactc
gagggccctcgtgctcagcatcccgggaaaaaggcccagcgccagcacccccagcgaccc
ctcggaggtcttttgggcgaaaatgtcggcgagagctgtgttttcgagtacgatgacgaa
tgcgacgagcgagattactgtgttcctgaagacgagagtgccagctcaaagggcgattac
gtgagcttggtccgaaaccccgaacgattcacaggatacgctggcgacggtgccaaacag
gtctgggacgccgtctaccgggagaactgcttccaaaagagttctttccccaagtctgcc
gatcttggtcagtctggttggcagcatggtcctgctgctcaagactttaaacagatcctc
gatgcagccggtcgccaggcccagcttgaggagcgtcgtcaagagaaccccaacacaccg
tttgtcgcaaacactggcttcgaggttgaagatgagtgtcttgagaagcgtgtgttttac
cgtgtcatgtcgggaatgcacgccagtatcagcacccatctctgctgggatttcctcaac
caaactaccggagagtggtctcccaacctgagctgctacgaataccgtcttcacaagttc
cccgaccgtattggaaacgtctactttaactatgcactcatgacccgcgccatcgccaag
ctcagcccgtacctccagaaggaggagtacaagttttgtctgggagatccctctgaggat
gctgccacccgcgcaaaggtcctcgaagtcaccgagaaagctgctagcgttcctcaaatc
tttgacgagagcctcatgtttgtcaatggtgagggtccctctctgaaggaggatttccgc
aaccgtttccgcaatgttagtcgtcttatggactgcgttggctgcgacaagtgccgtctc
tggggtaaactccagactgctggttacggaacagctctcaagatccttttcgaactggac
aacaacaacgaagacgttcctcatctccagcgaaccgagattgtcgctctcttcaacacg
tacgctcgtatcagcagctctctccacaacattggtcaattccgtcaaatgatggaagcc
aagactgagaaggaaaagcttgctgaagaacttgccgaggagaaaaggcgtatcgacgct
gagagggaaaagcatgcaaaagagctcgaagatcgccaaaaggaggagcaacgtatcagg
gttgagagggaaaagcgcgccgaggaacgcaggaaggaaaagactcctaaccaaaagttg
gaggagatgtttgaagaggtcaaggaagaggaca---------caaaggttgaacccgag
gttgccaagaatgaccagatggacgatgctatgagggactttattcagcttcgtgccaga
ggtcccaaggaggagtccatgatgggtcatcttgagcatgaactcgcccagttcaagggc
gttttgcgcgttgtcctcaatgggtgggcacgcaccccaagaatgctatggaccattgtt
agatatgaagctcgacgtgcgttccgtagctacgtcggtcttcccgttggtccacgagtg
tggaagtttggattgcccaacattcccgcggacaaggatgagctgtga
>Fp50
atgaagtccaagtctgccagcagactgttttacctctctgtgtttgctctatgggctgca
ccgggttcttgcgaggtttcgaatgatgattgtcatatctcgcccaagtccatcgttggc
gacgcctgcgcttcctattccaccctcgacaaattaaacctcttgaccaaacccgccgtc
gatgacctcacacgaaacaccgatttcttctcacactaccgagttaatctctttcacaaa
aaatgcccgttctgggatgacgagaatggcatgtgcggaaacatcggatgcgctgtcgaa
actctggataacgaagaagacatcccagaaatctggcgcgctcatgccctaggtaaactc
gagggccctcgtgctcagcatcccgggaaaaaggcccagcgccagcacccccagcgaccc
ctcggaggtcttttgggcgaaaatgtcggcgagagctgtgttttcgagtacgatgacgaa
tgcgacgagcgagattactgtgttcctgaagacgagagtgccagctcaaagggcgattac
gtgagcttggttcgaaaccctgaacgattcacaggatacgctggcgacggtgccaaacag
gtctgggacgccgtctaccgggagaactgcttccaaaagagttctttccccaagtctgcc
gatctcggtcagtctggttggcagcatggtcctgctgcacaagactttaaacagatcctc
gatgcagccggtcgccaggctcagcttgaggagcgtcgtcaagagaaccccaacacaccg
tttgtcgcaaacactggcttcgaggttgaagatgggtgtcttgagaagcgtgtgttttac
cgtgtcatgtcgggaatgcacgccagtatcagcacccatctctgctgggatttcctcaac
cagactaccggagagtggtctcccaacctgagctgctacgaataccgtcttcacaagttc
cccgatcgcattggaaacgtctactttaactatgcactcatgacccgcgccattgccaag
ctcagcccgtacctccagaaggaggagtacaagttttgtctgggagatccctctgaggat
gctgccacccgcgcaaaggtcctcgaagtcaccgagaaagctgctagcgttcctcaaatc
tttgacgagagcctcatgtttgtcaatggtgagggtccctctctgaaggaggatttccgc
aaccgtttccgcaatgtcagtcgtcttatggactgcgttggctgcgacaagtgccgtctc
tggggtaagctccagaccgctggctacggaacagctctcaagatccttttcgaactggac
aacaacaacgaagacgttcctcatctccagcgaaccgagattgtcgctctcttcaacacg
tacgctcgtatcagcagctctctccacaacattggtcaattccgtcaaatgatggaagcc
aaggctgagaaggaaagacttgctgaagaacttgccgaggagaagaagcgtatcgacgct
gagagggaaaagcatgcaaaagaactcgaagatcgccaaaaggaggagcaacgtatcagg
gttgagagggaaaagcgcgccgaggaacgcaggaaggaaaagactcctaaccaaaagttg
gaggagatgtttgaagaggtcaaggaagaggaca---------caaaggttgaacccgag
gttgccaggaatgaccagatggacgatgctatgagggactttattcagcttcgtgcaaga
ggtcccaaggaggagtccatgatgggtcatcttgagcatgaactcgcccagttcaagggc
gttttgcgcgttgtcctcaatgggtgggcacgcaccccaagaatgctatggaccattgtt
agatatgaagctcgacgtgcgttccgtagctacgtcggtcttcccgttggtccacgagtg
tggaagtttggattgcccaacattcccgcggacaaggatgagctgtga
>Fp51
atgaagtccaagtctgccagcagactgttttacctctctgtgtttgctctatgggctgca
ccgggttcttgcgaggtttcgaatgatgattgtcatatctcgcccaagtccatcgttggc
gacgcctgcgcttcctattccaccctcgacaaattaaacctcttgaccaaacccgccgtc
gatgacctcacacgaaacaccgatttcttctcacactaccgagttaatctctttcacaaa
aaatgcccgttctgggatgacgagaatggcatgtgcggaaacatcggatgcgctgtcgaa
actctggataacgaagaagacatcccagaaatttggcgcgctcatgccctaggtaaactc
gagggccctcgtgctcagcatcccgggaaaaaggcccagcgccagcacccccagcgaccc
ctcggaggtcttttgggcgaaaatgtcggcgagagctgcgttttcgagtacgacgacgaa
tgcgacgagcgagattactgtgttcctgaagacgagagtgccagctcaaagggcgattac
gtgagcttggtccgaaaccccgaacgattcacaggatacgctggcgacggtgccaaacag
gtctgggacgccgtctaccgggagaactgcttccaaaagagttctttccccaagtccgct
gatcttggtcagtctggttggcagcatggtcctgctgcccaagactttaaacagatcctc
gatgcagccggtcgccaggctcagcttgaggagcgtcgtcaagagaaccccaacacaccg
tttgtcgcaaacactggcttcgaggtcgaagatgagtgtcttgagaagcgtgtgttttac
cgtgtcatgtcgggaatgcacgccagtatcagcacccatctctgctgggatttcctcaac
cagactaccggagagtggtctcccaacctgagctgctacgaataccgtcttcacaagttc
cccgaccgtattggaaacgtctactttaactatgcactcatgacccgcgccattgccaag
ctcagcccgtacctccagaaggaggagtacaagttttgtctgggagatccctctgaggat
gctgccacccgcgcaaaggttctcgaagtcaccgagaaagctgctagcgttcctcaaatc
tttgacgagagcctcatgtttgtcaatggtgagggtccctctctgaaggaggatttccgc
aaccgtttccgcaatgttagtcgtcttatggactgcgttggctgcgacaagtgccgtctc
tggggtaagctccagaccgctggctacggaacagctctcaagatccttttcgaactggac
aacaacaacgaagacgttcctcatctccagcgaaccgagattgtcgctctcttcaacacg
tacgctcgtatcagcagctctctccacaacattggtcaattccgtcaaatgatggaagcc
aaggctgagaaggaaaggcttgatgaagaacttgccgaggagaaaaagcgtatcgacgct
gagagggaaaagcatgcaaaagaactcgaagatcgccaaaaggaggagcaacgtatcagg
gttgagagggaaaagcgcgccgaggaacgcaggaaggaaaagactcctaaccaaaagttg
gaggagatgtttgaagaggtcaaggaagaggaca---------caaaggttgaacccgag
gttgccaagaatgaccagatggacgatgctatgagggactttattcagcttcgtgccaga
ggtcccaaggaggagtccatgatgggtcatcttgagcatgaactcgcccagttcaagggc
gttttgcgcgttgtcctcaatgggtgggcacgcaccccaagaatgctatggaccattgtt
agatatgaagctcgacgtgcgttccgtagctacgtcggtcttcccgttggtccacgagtg
tggaagtttggattgcccaacattcccgcggacaaggatgagctgtga
>Fp59
atgaagtccaagtctgccagcagactgttttacctctctgtgtttgctctatgggctgca
ccgggttcttgcgaggtttcgaatgatgattgtcatatctcgcccaagtccatcgttggc
gacgcctgcgcttcctattccaccctcgacaaattaaacctcttgaccaaacccgccgtc
gatgacctcacacgaaacaccgatttcttctcacactaccgagttaatctctttcacaaa
aaatgcccattctgggatgacgagaatggcatgtgcggaaacattggatgcgctgtcgaa
actctggataacgaagaagacatcccagaaatctggcgtgctcatgccctaggtaaactc
gagggccctcgtgctcagcatcccgggaaaaaggcccagcgccagcacccccagcgaccc
ctcggaggtcttttgggcgaaaatgtcggcgagagctgtgttttcgagtacgacgacgaa
tgcgacgagcgagattactgtgttcctgaagacgagagtgccagctcaaagggcgattac
gtgagcttggtccgaaaccccgaacgattcacaggatacgctggcgacggtgccaaacag
gtctgggacgccgtctaccgggagaactgcttccaaaagagttctttccccaagtctgcc
gatcttggtcagtctggttggcagcatggtcctgctgctcaagactttaaacagatcctc
gatgcagccggtcgccaggcccagcttgaggagcgtcgtcaagagaaccccaacacaccg
tttgtcgcaaacactggcttcgaggttgaagatgagtgtcttgagaagcgtgtgttttac
cgtgtcatgtcgggaatgcacgccagtatcagcacccatctctgctgggatttcctcaac
cagactaccggagagtggtctcccaacctgagctgctacgaataccgtcttcacaagttc
cccgaccgtattggaaacgtctactttaactatgcactcatgacccgcgccatcgccaag
ctcagcccgtacctccagaaggaggagtacaagttttgtctgggagatccctctgaggat
gctgccacccgcgcaaaggtcctcgaagtcaccgagaaagctgctagcgttcctcaaatc
tttgacgagagcctcatgtttgtcaatggtgagggtccctctctgaaggaggatttccgc
aaccgtttccgcaatgtcagtcgtcttatggactgcgttggctgcgacaagtgccgtctc
tggggtaagctccagactgctggttacggaacagctctcaagatccttttcgaactggac
aacaacaacgaagacgttcctcatctccagcgaaccgagattgtcgctctcttcaacacg
tacgctcgtatcagcagctctctccacaacattggtcaattccgtcaaatgatggaagcc
aaggctgagaaggaaaggcttgctgaagaacttgccgaggagaaaaggcgtatcgacgct
gagagggaaaagcatgcaaaagaactcgaagatcgccaaagggaggagcaacgtatcagg
gttgagagggaaaagcgcgccgaggaacgcaggaaggaaaagactcctaaccaaaagttg
gaggagatgtttgaagaggtcaaggaagaggaca---------caaaggttgaacccgag
gttgccaggaatgaccagatggacgatgctatgagggactttattcagcttcgtgctaga
ggtcccaaggaggagtccatgatgggtcatcttgagcatgaattcgcccagttcaagggc
gttttgcgcgttgtcctcaatgggtgggcacgcaccccaagaatgctatggaccattgtt
agatatgaagctcgacgtgcgttccgtagctacgtcggtcttcccgttggtccacgagtg
tggaagtttggattgcccaacattcccgcggacaaggatgagctgtga
>Fp63
atgaagtccaagtctgccagcagactgttttacctctctgtgtttgctctatgggctgca
ccgggttcttgcgaggtttcgaatgatgattgtcatatctcgcccaagtccatcgttggc
gacgcctgcgcttcctattccaccctcgacaaattaaacctcttgaccaaacccgccgtc
gatgacctcacacgaaacaccgatttcttctcacactaccgagttaatctctttcacaaa
aaatgcccgttctgggatgacgagaatggcatgtgcggaaacatcggatgcgctgtcgaa
actctggataacgaagaagacatcccagaaatttggcgcgctcatgccctaggtaaactc
gagggccctcgtgctcagcatcccgggaaaaaggcccagcgccagcacccccagcgaccc
ctcggaggtcttttgggcgaaaatgtcggcgagagctgcgttttcgagtacgacgacgaa
tgcgacgagcgagattactgtgttcctgaagacgagagtgccagctcaaagggcgattac
gtgagcttggtccgaaaccccgaacgattcacaggatacgctggcgacggtgccaaacag
gtctgggacgccgtctaccgggagaactgcttccaaaagagttctttccccaagtccgct
gatcttggtcagtctggttggcagcatggtcctgctgcccaagactttaaacagatcctc
gatgcagccggtcgccaggctcagcttgaggagcgtcgtcaagagaaccccaacacaccg
tttgtcgcaaacactggcttcgaggtcgaagatgagtgtcttgagaagcgtgtgttttac
cgtgtcatgtcgggaatgcacgccagtatcagcacccatctctgctgggatttcctcaac
cagactaccggagagtggtctcccaacctgagctgctacgaataccgtcttcacaagttc
cccgaccgtattggaaacgtctactttaactatgcactcatgacccgcgccattgccaag
ctcagcccgtacctccagaaggaggagtacaagttttgtctgggagatccctctgaggat
gctgccacccgcgcaaaggttctcgaagtcaccgagaaagctgctagcgttcctcaaatc
tttgacgagagcctcatgtttgtcaatggtgagggtccctctctgaaggaggatttccgc
aaccgtttccgcaatgttagtcgtcttatggactgcgttggctgcgacaagtgccgtctc
tggggtaagctccagaccgctggctacggaacagctctcaagatccttttcgaactggac
aacaacaacgaagacgttcctcatctccagcgaaccgagattgtcgctctcttcaacacg
tacgctcgtatcagcagctctctccacaacattggtcaattccgtcaaatgatggaagcc
aaggctgagaaggaaaggcttgatgaagaacttgccgaggagaaaaagcgtatcgacgct
gagagggaaaagcatgcaaaagaactcgaagatcgccaaaaggaggagcaacgtatcagg
gttgagagggaaaagcgcgccgaggaacgcaggaaggaaaagactcctaaccaaaagttg
gaggagatgtttgaagaggtcaaggaagaggaca---------caaaggttgaacccgag
gttgccaagaatgaccagatggacgatgctatgagggactttattcagcttcgtgccaga
ggtcccaaggaggagtccatgatgggtcatcttgagcatgaactcgcccagttcaagggc
gttttgcgcgttgtcctcaatgggtgggcacgcaccccaagaatgctatggaccattgtt
agatatgaagctcgacgtgcgttccgtagctacgtcggtcttcccgttggtccacgagtg
tggaagtttggattgcccaacattcccgcggacaaggatgagctgtga
>Fp65
atgaagtccaagtctgccagcagactgttttacctctctgtgtttgctctatgggctgca
ccgggttcttgcgaggtttcgaatgatgattgtcatatctcgcccaagtccatcgttggc
gacgcctgcgcttcctattccaccctcgacaaattaaacctcttgaccaaacccgccgtc
gatgacctcacacgaaacaccgatttcttctcacactaccgagttaatctctttcacaaa
aaatgcccgttctgggatgacgagaatggcatgtgcggaaacatcggatgcgctgtcgaa
actctggataacgaagaagacatcccagaaatttggcgcgctcatgccctaggtaaactc
gagggccctcgtgctcagcatcccgggaaaaaggcccagcgccagcacccccagcgaccc
ctcggaggtcttttgggcgaaaatgtcggcgagagctgcgttttcgagtacgacgacgaa
tgcgacgagcgagattactgtgttcctgaagacgagagtgccagctcaaagggcgattac
gtgagcttggtccgaaaccccgaacgattcacaggatacgctggcgacggtgccaaacag
gtctgggacgccgtctaccgggagaactgcttccaaaagagttctttccccaagtccgct
gatcttggtcagtctggttggcagcatggtcctgctgcccaagactttaaacagatcctc
gatgcagccggtcgccaggctcagcttgaggagcgtcgtcaagagaaccccaacacaccg
tttgtcgcaaacactggcttcgaggtcgaagatgagtgtcttgagaagcgtgtgttttac
cgtgtcatgtcgggaatgcacgccagtatcagcacccatctctgctgggatttcctcaac
cagactaccggagagtggtctcccaacctgagctgctacgaataccgtcttcacaagttc
cccgaccgtattggaaacgtctactttaactatgcactcatgacccgcgccattgccaag
ctcagcccgtacctccagaaggaggagtacaagttttgtctgggagatccctctgaggat
gctgccacccgcgcaaaggttctcgaagtcaccgagaaagctgctagcgttcctcaaatc
tttgacgagagcctcatgtttgtcaatggtgagggtccctctctgaaggaggatttccgc
aaccgtttccgcaatgttagtcgtcttatggactgcgttggctgcgacaagtgccgtctc
tggggtaagctccagaccgctggctacggaacagctctcaagatccttttcgaactggac
aacaacaacgaagacgttcctcatctccagcgaaccgagattgtcgctctcttcaacacg
tacgctcgtatcagcagctctctccacaacattggtcaattccgtcaaatgatggaagcc
aaggctgagaaggaaaggcttgatgaagaacttgccgaggagaaaaagcgtatcgacgct
gagagggaaaagcatgcaaaagaactcgaagatcgccaaaaggaggagcaacgtatcagg
gttgagagggaaaagcgcgccgaggaacgcaggaaggaaaagactcctaaccaaaagttg
gaggagatgtttgaagaggtcaaggaagaggaca---------caaaggttgaacccgag
gttgccaagaatgaccagatggacgatgctatgagggactttattcagcttcgtgccaga
ggtcccaaggaggagtccatgatgggtcatcttgagcatgaactcgcccagttcaagggc
gttttgcgcgttgtcctcaatgggtgggcacgcaccccaagaatgctatggaccattgtt
agatatgaagctcgacgtgcgttccgtagctacgtcggtcttcccgttggtccacgagtg
tggaagtttggattgcccaacattcccgcggacaaggatgagctgtga
>Fp66
atgaagtccaagtctgccagcagactgttttacctctctgtgtttgctctatgggctgca
ccgggttcttgcgaggtttcgaatgatgattgtcatatctcgcccaagtccatcgttggc
gacgcctgcgcttcctattccaccctcgacaaattaaacctcttgaccaaacccgccgtc
gatgacctcacacgaaacaccgatttcttctcacactaccgagttaatctctttcacaaa
aaatgcccgttctgggatgacgagaatggcatgtgcggaaacatcggatgcgctgtcgaa
actctggataacgaagaagacatcccagaaatttggcgcgctcatgccctaggtaaactc
gagggccctcgtgctcagcatcccgggaaaaaggcccagcgccagcacccccagcgaccc
ctcggaggtcttttgggcgaaaatgtcggcgagagctgcgttttcgagtacgacgacgaa
tgcgacgagcgagattactgtgttcctgaagacgagagtgccagctcaaagggcgattac
gtgagcttggtccgaaaccccgaacgattcacaggatacgctggcgacggtgccaaacag
gtctgggacgccgtctaccgggagaactgcttccaaaagagttctttccccaagtccgct
gatcttggtcagtctggttggcagcatggtcctgctgcccaagactttaaacagatcctc
gatgcagccggtcgccaggctcagcttgaggagcgtcgtcaagagaaccccaacacaccg
tttgtcgcaaacactggcttcgaggtcgaagatgagtgtcttgagaagcgtgtgttttac
cgtgtcatgtcgggaatgcacgccagtatcagcacccatctctgctgggatttcctcaac
cagactaccggagagtggtctcccaacctgagctgctacgaataccgtcttcacaagttc
cccgaccgtattggaaacgtctactttaactatgcactcatgacccgcgccattgccaag
ctcagcccgtacctccagaaggaggagtacaagttttgtctgggagatccctctgaggat
gctgccacccgcgcaaaggttctcgaagtcaccgagaaagctgctagcgttcctcaaatc
tttgacgagagcctcatgtttgtcaatggtgagggtccctctctgaaggaggatttccgc
aaccgtttccgcaatgttagtcgtcttatggactgcgttggctgcgacaagtgccgtctc
tggggtaagctccagaccgctggctacggaacagctctcaagatccttttcgaactggac
aacaacaacgaagacgttcctcatctccagcgaaccgagattgtcgctctcttcaacacg
tacgctcgtatcagcagctctctccacaacattggtcaattccgtcaaatgatggaagcc
aaggctgagaaggaaaggcttgatgaagaacttgccgaggagaaaaagcgtatcgacgct
gagagggaaaagcatgcaaaagaactcgaagatcgccaaaaggaggagcaacgtatcagg
gttgagagggaaaagcgcgccgaggaacgcaggaaggaaaagactcctaaccaaaagttg
gaggagatgtttgaagaggtcaaggaagaggaca---------caaaggttgaacccgag
gttgccaagaatgaccagatggacgatgctatgagggactttattcagcttcgtgccaga
ggtcccaaggaggagtccatgatgggtcatcttgagcatgaactcgcccagttcaagggc
gttttgcgcgttgtcctcaatgggtgggcacgcaccccaagaatgctatggaccattgtt
agatatgaagctcgacgtgcgttccgtagctacgtcggtcttcccgttggtccacgagtg
tggaagtttggattgcccaacattcccgcggacaaggatgagctgtga
>Fp72
atgaagtccaagtctgccagcagactgttttacctctctgtgtttgctctatgggctgca
ccgggttcttgcgaggtttcgaatgatgattgtcatatctcgcccaagtccatcgttggc
gacgcctgcgcttcctattccaccctcgacaaattaaacctcttgaccaaacccgccgtc
gatgacctcacacgaaacaccgatttcttctcacactaccgagttaatctctttcacaaa
aaatgcccgttctgggatgacgagaatggcatgtgcggaaacatcggatgcgctgtcgaa
actctggataacgaagaagacatcccagaaatttggcgcgctcatgccctaggtaaactc
gagggccctcgtgctcagcatcccgggaaaaaggcccagcgccagcacccccagcgaccc
ctcggaggtcttttgggcgaaaatgtcggcgagagctgcgttttcgagtacgacgacgaa
tgcgacgagcgagattactgtgttcctgaagacgagagtgccagctcaaagggcgattac
gtgagcttggtccgaaaccccgaacgattcacaggatacgctggcgacggtgccaaacag
gtctgggacgccgtctaccgggagaactgcttccaaaagagttctttccccaagtccgct
gatcttggtcagtctggttggcagcatggtcctgctgcccaagactttaaacagatcctc
gatgcagccggtcgccaggctcagcttgaggagcgtcgtcaagagaaccccaacacaccg
tttgtcgcaaacactggcttcgaggtcgaagatgagtgtcttgagaagcgtgtgttttac
cgtgtcatgtcgggaatgcacgccagtatcagcacccatctctgctgggatttcctcaac
cagactaccggagagtggtctcccaacctgagctgctacgaataccgtcttcacaagttc
cccgaccgtattggaaacgtctactttaactatgcactcatgacccgcgccattgccaag
ctcagcccgtacctccagaaggaggagtacaagttttgtctgggagatccctctgaggat
gctgccacccgcgcaaaggttctcgaagtcaccgagaaagctgctagcgttcctcaaatc
tttgacgagagcctcatgtttgtcaatggtgagggtccctctctgaaggaggatttccgc
aaccgtttccgcaatgttagtcgtcttatggactgcgttggctgcgacaagtgccgtctc
tggggtaagctccagaccgctggctacggaacagctctcaagatccttttcgaactggac
aacaacaacgaagacgttcctcatctccagcgaaccgagattgtcgctctcttcaacacg
tacgctcgtatcagcagctctctccacaacattggtcaattccgtcaaatgatggaagcc
aaggctgagaaggaaaggcttgatgaagaacttgccgaggagaaaaagcgtatcgacgct
gagagggaaaagcatgcaaaagaactcgaagatcgccaaaaggaggagcaacgtatcagg
gttgagagggaaaagcgcgccgaggaacgcaggaaggaaaagactcctaaccaaaagttg
gaggagatgtttgaagaggtcaaggaagaggaca---------caaaggttgaacccgag
gttgccaagaatgaccagatggacgatgctatgagggactttattcagcttcgtgccaga
ggtcccaaggaggagtccatgatgggtcatcttgagcatgaactcgcccagttcaagggc
gttttgcgcgttgtcctcaatgggtgggcacgcaccccaagaatgctatggaccattgtt
agatatgaagctcgacgtgcgttccgtagctacgtcggtcttcccgttggtccacgagtg
tggaagtttggattgcccaacattcccgcggacaaggatgagctgtga
>Fp73
atgaagtccaagtctgccagcagactgttttacctctctgtgtttgctctatgggctgca
ccgggttcttgcgaggtttcgaatgatgattgtcatatctcgcccaagtccatcgttggc
gacgcctgcgcttcctattccaccctcgacaaattaaacctcttgaccaaacccgccgtc
gatgacctcacacgaaacaccgatttcttctcacactaccgagttaatctctttcacaaa
aaatgcccattctgggatgacgagaatggcatgtgcggaaacattggatgcgctgtcgaa
actctggataacgaagaagacatcccagaaatctggcgtgctcatgccctaggtaaactc
gagggccctcgtgctcagcatcccgggaaaaaggcccagcgccagcacccccagcgaccc
ctcggaggtcttttgggcgaaaatgtcggcgagagctgtgttttcgagtacgacgacgaa
tgcgacgagcgagattactgtgttcctgaagacgagagtgccagctcaaagggcgattac
gtgagcttggtccgaaaccccgaacgattcacaggatacgctggcgacggtgccaaacag
gtctgggacgccgtctaccgggagaactgcttccaaaagagttctttccccaagtctgcc
gatcttggtcagtctggttggcagcatggtcctgctgctcaagactttaaacagatcctc
gatgcagccggtcgccaggcccagcttgaggagcgtcgtcaagagaaccccaacacaccg
tttgtcgcaaacactggcttcgaggttgaagatgagtgtcttgagaagcgtgtgttttac
cgtgtcatgtcgggaatgcacgccagtatcagcacccatctctgctgggatttcctcaac
cagactaccggagagtggtctcccaacctgagctgctacgaataccgtcttcacaagttc
cccgaccgtattggaaacgtctactttaactatgcactcatgacccgcgccatcgccaag
ctcagcccgtacctccagaaggaggagtacaagttttgtctgggagatccctctgaggat
gctgccacccgcgcaaaggtcctcgaagtcaccgagaaagctgctagcgttcctcaaatc
tttgacgagagcctcatgtttgtcaatggtgagggtccctctctgaaggaggatttccgc
aaccgtttccgcaatgttagtcgtcttatggactgcgttggctgcgacaagtgccgtctc
tggggtaagctccagaccgctggctacggaacagctctcaagatccttttcgaactggac
aacaacaacgaagacgttcctcatctccagcgaaccgagattgtcgctctcttcaacacg
tacgctcgtatcagcagctctctccacaacattggtcaattccgtcaaatgatggaagcc
aaggctgagaaggaaaggcttgatgaagaacttgccgaggagaaaaagcgtatcgacgct
gagagggaaaagcatgcaaaagaactcgaagatcgccaaaaggaggagcaacgtatcagg
gttgagagggaaaagcgcgccgaggaacgcaggaaggaaaagactcctaaccaaaagttg
gaggagatgtttgaagaggtcaaggaagaggaca---------caaaggttgaacccgag
gttgccaagaatgaccagatggacgatgctatgagggactttattcagcttcgtgccaga
ggtcccaaggaggagtccatgatgggtcatcttgagcatgaactcgcccagttcaagggc
gttttgcgcgttgtcctcaatgggtgggcacgcaccccaagaatgctatggaccattgtt
agatatgaagctcgacgtgcgttccgtagctacgtcggtcttcccgttggtccacgagtg
tggaagtttggattgcccaacattcccgcggacaaggatgagctgtga
>Fp76
atgaagtccaagtctgccagcagactgttttacctctctgtgtttgctctatgggctgca
ccgggttcttgcgaggtttcgaatgatgattgtcatatctcgcccaagtccatcgttggc
gacgcctgcgcttcctattccaccctcgacaaattaaacctcttgaccaaacccgccgtc
gatgacctcacacgaaacaccgatttcttctcacactaccgagttaatctctttcacaaa
aaatgcccattctgggatgacgagaatggcatgtgcggaaacattggatgcgctgtcgaa
actctggataacgaagaagacatcccagaaatctggcgtgctcatgccctaggtaaactc
gagggccctcgtgctcagcatcccgggaaaaaggcccagcgccagcacccccagcgaccc
ctcggaggtcttttgggcgaaaatgtcggcgagagctgtgttttcgagtacgacgacgaa
tgcgacgagcgagattactgtgttcctgaagacgagagtgccagctcaaagggcgattac
gtgagcttggtccgaaaccccgaacgattcacaggatacgctggcgacggtgccaaacag
gtctgggacgccgtctaccgggagaactgcttccaaaagagttctttccccaagtctgcc
gatcttggtcagtctggttggcagcatggtcctgctgctcaagactttaaacagatcctc
gatgcagccggtcgccaggcccagcttgaggagcgtcgtcaagagaaccccaacacaccg
tttgtcgcaaacactggcttcgaggttgaagatgagtgtcttgagaagcgtgtgttttac
cgtgtcatgtcgggaatgcacgccagtatcagcacccatctctgctgggatttcctcaac
cagactaccggagagtggtctcccaacctgagctgctacgaataccgtcttcacaagttc
cccgaccgtattggaaacgtctactttaactatgcactcatgacccgcgccatcgccaag
ctcagcccgtacctccagaaggaggagtacaagttttgtctgggagatccctctgaggat
gctgccacccgcgcaaaggtcctcgaagtcaccgagaaagctgctagcgttcctcaaatc
tttgacgagagcctcatgtttgtcaatggtgagggtccctctctgaaggaggatttccgc
aaccgtttccgcaatgttagtcgtcttatggactgcgttggctgcgacaagtgccgtctc
tggggtaagctccagaccgctggctacggaacagctctcaagatccttttcgaactggac
aacaacaacgaagacgttcctcatctccagcgaaccgagattgtcgctctcttcaacacg
tacgctcgtatcagcagctctctccacaacattggtcaattccgtcaaatgatggaagcc
aaggctgagaaggaaaggcttgatgaagaacttgccgaggagaaaaagcgtatcgacgct
gagagggaaaagcatgcaaaagaactcgaagatcgccaaaaggaggagcaacgtatcagg
gttgagagggaaaagcgcgccgaggaacgcaggaaggaaaagactcctaaccaaaagttg
gaggagatgtttgaagaggtcaaggaagaggaca---------caaaggttgaacccgag
gttgccaagaatgaccagatggacgatgctatgagggactttattcagcttcgtgccaga
ggtcccaaggaggagtccatgatgggtcatcttgagcatgaactcgcccagttcaagggc
gttttgcgcgttgtcctcaatgggtgggcacgcaccccaagaatgctatggaccattgtt
agatatgaagctcgacgtgcgttccgtagctacgtcggtcttcccgttggtccacgagtg
tggaagtttggattgcccaacattcccgcggacaaggatgagctgtga
>Fp78
atgaagtccaagtctgccagcagactgttttacctctctgtgtttgctctatgggctgca
ccgggttcttgcgaggtttcgaatgatgattgtcatatctcgcccaagtccatcgttggc
gacgcctgcgcttcctattccaccctcgacaaattaaacctcttgaccaaacccgccgtc
gatgacctcacacgaaacaccgatttcttctcacactaccgagttaatctctttcacaaa
aaatgcccattctgggatgacgagaatggcatgtgcggaaacattggatgcgctgtcgaa
actctggataacgaagaagacatcccagaaatctggcgtgctcatgccctaggtaaactc
gagggccctcgtgctcagcatcccgggaaaaaggcccagcgccagcacccccagcgaccc
ctcggaggtcttttgggcgaaaatgtcggcgagagctgtgttttcgagtacgacgacgaa
tgcgacgagcgagattactgtgttcctgaagacgagagtgccagctcaaagggcgattac
gtgagcttggtccgaaaccccgaacgattcacaggatacgctggcgacggtgccaaacag
gtctgggacgccgtctaccgggagaactgcttccaaaagagttctttccccaagtctgcc
gatcttggtcagtctggttggcagcatggtcctgctgctcaagactttaaacagatcctc
gatgcagccggtcgccaggcccagcttgaggagcgtcgtcaagagaaccccaacacaccg
tttgtcgcaaacactggcttcgaggttgaagatgagtgtcttgagaagcgtgtgttttac
cgtgtcatgtcgggaatgcacgccagtatcagcacccatctctgctgggatttcctcaac
cagactaccggagagtggtctcccaacctgagctgctacgaataccgtcttcacaagttc
cccgaccgtattggaaacgtctactttaactatgcactcatgacccgcgccatcgccaag
ctcagcccgtacctccagaaggaggagtacaagttttgtctgggagatccctctgaggat
gctgccacccgcgcaaaggtcctcgaagtcaccgagaaagctgctagcgttcctcaaatc
tttgacgagagcctcatgtttgtcaatggtgagggtccctctctgaaggaggatttccgc
aaccgtttccgcaatgtcagtcgtcttatggactgcgttggctgcgacaagtgccgtctc
tggggtaagctccagactgctggttacggaacagctctcaagatccttttcgaactggac
aacaacaacgaagacgttcctcatctccagcgaaccgagattgtcgctctcttcaacacg
tacgctcgtatcagcagctctctccacaacattggtcaattccgtcaaatgatggaagcc
aaggctgagaaggaaaggcttgctgaagaacttgccgaggagaaaaggcgtatcgacgct
gagagggaaaagcatgcaaaagaactcgaagatcgccaaagggaggagcaacgtatcagg
gttgagagggaaaagcgcgccgaggaacgcaggaaggaaaagactcctaaccaaaagttg
gaggagatgtttgaagaggtcaaggaagaggaca---------caaaggttgaacccgag
gttgccaggaatgaccagatggacgatgctatgagggactttattcagcttcgtgctaga
ggtcccaaggaggagtccatgatgggtcatcttgagcatgaattcgcccagttcaagggc
gttttgcgcgttgtcctcaatgggtgggcacgcaccccaagaatgctatggaccattgtt
agatatgaagctcgacgtgcgttccgtagctacgtcggtcttcccgttggtccacgagtg
tggaagtttggattgcccaacattcccgcggacaaggatgagctgtga
>Fp81
atgaagtccaagtctgccagcagactgttttacctctctgtgtttgctctatgggctgca
ccgggttcttgcgaggtttcgaatgatgattgtcatatctcgcccaagtccatcgttggc
gacgcctgcgcttcctattccaccctcgacaaattaaacctcttgaccaaacccgccgtc
gatgacctcacacgaaacaccgatttcttctcacactaccgagttaatctctttcacaaa
aaatgcccgttctgggatgacgagaatggcatgtgcggaaacatcggatgcgctgtcgaa
actctggataacgaagaagacatcccagaaatttggcgcgctcatgccctaggtaaactc
gagggccctcgtgctcagcatcccgggaaaaaggcccagcgccagcacccccagcgaccc
ctcggaggtcttttgggcgaaaatgtcggcgagagctgcgttttcgagtacgacgacgaa
tgcgacgagcgagattactgtgttcctgaagacgagagtgccagctcaaagggcgattac
gtgagcttggtccgaaaccccgaacgattcacaggatacgctggcgacggtgccaaacag
gtctgggacgccgtctaccgggagaactgcttccaaaagagttctttccccaagtccgct
gatcttggtcagtctggttggcagcatggtcctgctgcccaagactttaaacagatcctc
gatgcagccggtcgccaggctcagcttgaggagcgtcgtcaagagaaccccaacacaccg
tttgtcgcaaacactggcttcgaggtcgaagatgagtgtcttgagaagcgtgtgttttac
cgtgtcatgtcgggaatgcacgccagtatcagcacccatctctgctgggatttcctcaac
cagactaccggagagtggtctcccaacctgagctgctacgaataccgtcttcacaagttc
cccgaccgtattggaaacgtctactttaactatgcactcatgacccgcgccattgccaag
ctcagcccgtacctccagaaggaggagtacaagttttgtctgggagatccctctgaggat
gctgccacccgcgcaaaggttctcgaagtcaccgagaaagctgctagcgttcctcaaatc
tttgacgagagcctcatgtttgtcaatggtgagggtccctctctgaaggaggatttccgc
aaccgtttccgcaatgttagtcgtcttatggactgcgttggctgcgacaagtgccgtctc
tggggtaagctccagaccgctggctacggaacagctctcaagatccttttcgaactggac
aacaacaacgaagacgttcctcatctccagcgaaccgagattgtcgctctcttcaacacg
tacgctcgtatcagcagctctctccacaacattggtcaattccgtcaaatgatggaagcc
aaggctgagaaggaaaggcttgatgaagaacttgccgaggagaaaaagcgtatcgacgct
gagagggaaaagcatgcaaaagaactcgaagatcgccaaaaggaggagcaacgtatcagg
gttgagagggaaaagcgcgccgaggaacgcaggaaggaaaagactcctaaccaaaagttg
gaggagatgtttgaagaggtcaaggaagaggaca---------caaaggttgaacccgag
gttgccaagaatgaccagatggacgatgctatgagggactttattcagcttcgtgccaga
ggtcccaaggaggagtccatgatgggtcatcttgagcatgaactcgcccagttcaagggc
gttttgcgcgttgtcctcaatgggtgggcacgcaccccaagaatgctatggaccattgtt
agatatgaagctcgacgtgcgttccgtagctacgtcggtcttcccgttggtccacgagtg
tggaagtttggattgcccaacattcccgcggacaaggatgagctgtga
>Fp84
atgaagtccaagtctgccagcagactgttttacctctctgtgtttgctctatgggctgca
ccgggttcttgcgaggtttcgaatgatgattgtcatatctcgcccaagtccatcgttggc
gacgcctgcgcttcctattccaccctcgacaaattaaacctcttgaccaaacccgccgtc
gatgacctcacacgaaacaccgatttcttctcacactaccgagttaatctctttcacaaa
aaatgcccgttctgggatgacgagaatggcatgtgcggaaacatcggatgcgctgtcgaa
actctggataacgaagaagacatcccagaaatttggcgcgctcatgccctaggtaaactc
gagggccctcgtgctcagcatcccgggaaaaaggcccagcgccagcacccccagcgaccc
ctcggaggtcttttgggcgaaaatgtcggcgagagctgcgttttcgagtacgacgacgaa
tgcgacgagcgagattactgtgttcctgaagacgagagtgccagctcaaagggcgattac
gtgagcttggtccgaaaccccgaacgattcacaggatacgctggcgacggtgccaaacag
gtctgggacgccgtctaccgggagaactgcttccaaaagagttctttccccaagtccgct
gatcttggtcagtctggttggcagcatggtcctgctgcccaagactttaaacagatcctc
gatgcagccggtcgccaggctcagcttgaggagcgtcgtcaagagaaccccaacacaccg
tttgtcgcaaacactggcttcgaggtcgaagatgagtgtcttgagaagcgtgtgttttac
cgtgtcatgtcgggaatgcacgccagtatcagcacccatctctgctgggatttcctcaac
cagactaccggagagtggtctcccaacctgagctgctacgaataccgtcttcacaagttc
cccgaccgtattggaaacgtctactttaactatgcactcatgacccgcgccattgccaag
ctcagcccgtacctccagaaggaggagtacaagttttgtctgggagatccctctgaggat
gctgccacccgcgcaaaggttctcgaagtcaccgagaaagctgctagcgttcctcaaatc
tttgacgagagcctcatgtttgtcaatggtgagggtccctctctgaaggaggatttccgc
aaccgtttccgcaatgttagtcgtcttatggactgcgttggctgcgacaagtgccgtctc
tggggtaagctccagaccgctggctacggaacagctctcaagatccttttcgaactggac
aacaacaacgaagacgttcctcatctccagcgaaccgagattgtcgctctcttcaacacg
tacgctcgtatcagcagctctctccacaacattggtcaattccgtcaaatgatggaagcc
aaggctgagaaggaaaggcttgatgaagaacttgccgaggagaaaaagcgtatcgacgct
gagagggaaaagcatgcaaaagaactcgaagatcgccaaaaggaggagcaacgtatcagg
gttgagagggaaaagcgcgccgaggaacgcaggaaggaaaagactcctaaccaaaagttg
gaggagatgtttgaagaggtcaaggaagaggaca---------caaaggttgaacccgag
gttgccaagaatgaccagatggacgatgctatgagggactttattcagcttcgtgccaga
ggtcccaaggaggagtccatgatgggtcatcttgagcatgaactcgcccagttcaagggc
gttttgcgcgttgtcctcaatgggtgggcacgcaccccaagaatgctatggaccattgtt
agatatgaagctcgacgtgcgttccgtagctacgtcggtcttcccgttggtccacgagtg
tggaagtttggattgcccaacattcccgcggacaaggatgagctgtga
>Fp86
atgaagtccaagtctgccagcagactgttttacctctctgtgtttgctctatgggctgca
ccgggttcttgcgaggtttcgaatgatgattgtcatatctcgcccaagtccatcgttggc
gacgcctgcgcttcctattccaccctcgacaaattaaacctcttgaccaaacccgccgtc
gatgacctcacacgaaacaccgatttcttctcacactaccgagttaatctctttcacaaa
aaatgcccattctgggatgacgagaatggcatgtgcggaaacattggatgcgctgtcgaa
actctggataacgaagaagacatcccagaaatctggcgtgctcatgccctaggtaaactc
gagggccctcgtgctcagcatcccgggaaaaaggcccagcgccagcacccccagcgaccc
ctcggaggtcttttgggcgaaaatgtcggcgagagctgtgttttcgagtacgacgacgaa
tgcgacgagcgagattactgtgttcctgaagacgagagtgccagctcaaagggcgattac
gtgagcttggtccgaaaccccgaacgattcacaggatacgctggcgacggtgccaaacag
gtctgggacgccgtctaccgggagaactgcttccaaaagagttctttccccaagtctgcc
gatcttggtcagtctggttggcagcatggtcctgctgctcaagactttaaacagatcctc
gatgcagccggtcgccaggcccagcttgaggagcgtcgtcaagagaaccccaacacaccg
tttgtcgcaaacactggcttcgaggttgaagatgagtgtcttgagaagcgtgtgttttac
cgtgtcatgtcgggaatgcacgccagtatcagcacccatctctgctgggatttcctcaac
cagactaccggagagtggtctcccaacctgagctgctacgaataccgtcttcacaagttc
cccgaccgtattggaaacgtctactttaactatgcactcatgacccgcgccatcgccaag
ctcagcccgtacctccagaaggaggagtacaagttttgtctgggagatccctctgaggat
gctgccacccgcgcaaaggtcctcgaagtcaccgagaaagctgctagcgttcctcaaatc
tttgacgagagcctcatgtttgtcaatggtgagggtccctctctgaaggaggatttccgc
aaccgtttccgcaatgtcagtcgtcttatggactgcgttggctgcgacaagtgccgtctc
tggggtaagctccagactgctggttacggaacagctctcaagatccttttcgaactggac
aacaacaacgaagacgttcctcatctccagcgaaccgagattgtcgctctcttcaacacg
tacgctcgtatcagcagctctctccacaacattggtcaattccgtcaaatgatggaagcc
aaggctgagaaggaaaggcttgctgaagaacttgccgaggagaaaaggcgtatcgacgct
gagagggaaaagcatgcaaaagaactcgaagatcgccaaagggaggagcaacgtatcagg
gttgagagggaaaagcgcgccgaggaacgcaggaaggaaaagactcctaaccaaaagttg
gaggagatgtttgaagaggtcaaggaagaggaca---------caaaggttgaacccgag
gttgccaggaatgaccagatggacgatgctatgagggactttattcagcttcgtgctaga
ggtcccaaggaggagtccatgatgggtcatcttgagcatgaattcgcccagttcaagggc
gttttgcgcgttgtcctcaatgggtgggcacgcaccccaagaatgctatggaccattgtt
agatatgaagctcgacgtgcgttccgtagctacgtcggtcttcccgttggtccacgagtg
tggaagtttggattgcccaacattcccgcggacaaggatgagctgtga
>Fvenenatum.busco
------atgaagtctgcgagcagactgttttacctctccgtgtttgctctatgggctgca
ccgggttcttgcgaggtttcaaacgatgaatgccatatctcaccaaagtccatcgttggc
gacgcctgcgcttcctattctaccctcgacaaactgaacctcttgaccaaacccgccgtc
gacgacctcacccgaaacaccgatttcttctcacactaccgagttaacctcttccacaag
aaatgtcccttttgggatgacgagaatggcatgtgcggcaacatcggatgcgctgtcgaa
actctggataacgaagaggatatccccgagatttggcgcgcacatgctctaggtaaactc
gaaggccctcgtgctcagcatcccggaaagaaagcccagcgccagcacccccagcgaccc
ctcggaggtcttttgggcgaaaatgtcggcgagagctgtgtttttgagtacgatgacgaa
tgcgacgagcgagactactgtgttcctgaagatgagagtgccagctcaaagggcgattac
gttagcttggtccgaaaccccgaacgattcacaggatacgctggcgatggtgccaaacaa
gtctgggacgccgtctaccgggagaactgcttccagaagagctctttccccaagtctgcc
gatctcggtcagtctggatggcagcacggtcccgctgctcaagactttaaacagatcctc
gacgcagccggtcgtcaggcccagcttgaggagcgtcgccaagagaaccccaacacacct
tttgtcgcaaacactggcttcgaggttgaagatgaatgtcttgagaagcgtgtgttttac
cgtgtcatgtcgggaatgcacgccagtatcagcacccatctttgctgggactttctcaac
cagactaccggagagtggtctcccaacctgagctgctacgaacaccgtcttcacaaattc
cccgaccgtattggaaacgtctactttaactacgcactcatgacccgcgccatcgccaag
ctcagcccatacctccagaaggaggagtacaagttttgcctgggagatccttctgaggat
gctgctacccgcgcaaaggtcctcgaagtcaccgagaaagcagctagtgttccccaaatc
tttgacgagagcctcatgtttgtcaacggtgagggtccttctctgaaggaggatttccgc
aaccgcttccgcaatgttagtcgtcttatggattgcgttggctgcgacaagtgccgtctt
tggggtaagctccagaccgctggttacggaacagccctcaagatccttttcgagctggat
aacaacaacgaggacgttcctcatctccagcgaaccgagattgtcgctctcttcaacacg
tacgctcgtatcagcagttctcttcacaacattggtgaattccgtcaaatgatggaagcc
aaggctgagaaggaaaagcttgctgagaaacttgccgaggagaagcagcgtatcgatgct
gagagggaaaagcatgcaaaagaactcgaggctcgccaaaaggaggagcaacgtatcaag
gctgagaaggcaaagcgcgatgaggaacgcaagaaggaaaagactcctgaccaaaagttg
ggcgacaagtttgaggaggtcagagaagaggacagactacgcgcaaagcttgaacccgag
gttgcaaagaatgaccagatggacgatgccatgagggagtttattcggcttcgcgctaga
ggtcccgaggaggagtccatgatgggtcacctcaagcatgaactcgcccagttcaatggc
gttttgcgcgttatcctcaatgggtgggcacgcaccccaagaatgctatggaccattatt
aaatatgaagctcgacgtgcattccgtaactacgtcggtcttcccgttggtccacgagta
tggaagtttggattgcccaacatcaacgcggacagggatgagctgtga
