# Supplementary material for: Apicidin biosynthesis is linked to accessory chromosomes in Fusarium poae isolates
Source: BMC Genomics. 2021 Aug 4;22:591. doi: 10.1186/s12864-021-07617-y (PMC8340494; doi:10.1186/s12864-021-07617-y)
Supplement: Supplementary file 17 — Additional file 17. Compressed folder containing alignments for each of the 4141 orthologs used in BUSCO analysis. [file 12864_2021_7617_MOESM17_ESM.zip › Fven2_nt_MAFFT/44525at5125_nt.mafft.fasta]

>Fp105
atgtcgttccatcctcagactccccagagcccatcgcaattctcctccgggacctcggag
cccgtgttgagcgtggcaacctccatgaccaccacgaccacgccaacaactctgccgact
cctgcccacagcgtcaccggaagcgcccatcacgatcttgccatggctgacgattcaccc
cacaagcggaaacgctccatggacgacagtggtgaccgcgatcagaagaagttccatgtc
gaggaaagcaaactggggattgaggacctgcatcttgatgtggggaagaaatacctactt
tgccaaactccccaccccgaaactttgccgcgcgtctcagaagacttatatgatttgttc
aacctgaatgcactcgctgccgaagtagctcgagagaaacccaatggagaaaagaacgca
ctgcgttcatcctatactggccatatgaagcgcttaggtattgctggtcactggaaagtg
caaaggacagacaaggactccaacgagaaacccgacttctttgacatccttcacatgccc
gacgaagattgggacaacacgatcgtcaaaggccaaaacatcaaacatggattatcacaa
gcaagcttatctgctcttggacggtcagtcactatggccaagggtccgctgggcaagaag
gactgggacacatctgtgctaggacttcagtcacccggcggagactcgaagctgccatca
tcggcaaggcctaccgctcccaacactcccctaaacgttcctggcgcagtaggacgtcta
aaggctcaaggggcctcgtcaaacgatccgaaccgaccaaagcgtaacgtcaaaaagaga
acatatggcgacagcagcttcgagggttatggcgaaggctaccctgatgacgatacagct
atggaaggaggttactcaacaggagagggagagggcggacagaagcgacgcaaaaagaac
ccgggcaatacctcaccgtacccaagcgcgatgcgccaacaaagctacggccccggtatg
gtgggcgcatga
>Fp108
atgtcgttccatcctcagactccccagagcccatcgcaattctcctccgggacctcggag
cccgtgttgagcgtggcaacctccatgaccaccacgaccacgccaacaactctgccgact
cctgcccacagcgtcaccggaagcgcccatcacgatcttgccatggctgacgattcaccc
cacaagcggaaacgctccatggacgacagtggtgaccgcgatcagaagaagttccatgtc
gaggaaagcaaactggggattgaggacctgcatcttgatgtggggaagaaatacctactt
tgccaaactccccaccccgaaactttgccgcgcgtctcagaagacttatatgatttgttc
aacctgaatgcactcgctgccgaagtagctcgagagaaacccaatggagaaaagaacgca
ctgcgttcatcctatactggccatatgaagcgcttaggtattgctggtcactggaaagtg
caaaggacagacaaggactccaacgagaaacccgacttctttgacatccttcacatgccc
gacgaagattgggacaacacgatcgtcaaaggccaaaacatcaaacatggattatcacaa
gcaagcttatctgctcttggacggtcagtcactatggccaagggtccgctgggcaagaag
gactgggacacatctgtgctaggacttcagtcacccggcggagactcgaagctgccatca
tcggcaaggcctaccgctcccaacactcccctaaacgttcctggcgcagtaggacgtcta
aaggctcaaggggcctcgtcaaacgatccgaaccgaccaaagcgtaacgtcaaaaagaga
acatatggcgacagcagcttcgagggttatggcgaaggctaccctgatgacgatacagct
atggaaggaggttactcaacaggagagggagagggcggacagaagcgacgcaaaaagaac
ccgggcaatacctcaccgtacccaagcgcgatgcgccaacaaagctacggccccggtatg
gtgggcgcatga
>Fp118
atgtcgttccatcctcagactccccagagcccatcgcaattctcctccgggacctcggag
cccgtgttgagcgtggcaacctccatgaccaccacgaccacgccaacaactctgccgact
cctgcccacagcgtcaccggaagcgcccatcacgatcttgccatggctgacgattcaccc
cacaagcggaaacgctccatggacgacagtggtgaccgcgatcagaagaagttccatgtc
gaggaaagcaaactggggattgaggacctgcatcttgatgtggggaagaaatacctactt
tgccaaactccccaccccgaaactttgccgcgcgtctcagaagacttatatgatttgttc
aacctgaatgcactcgctgccgaagtagctcgagagaaacccaatggagaaaagaacgca
ctgcgttcatcctatactggccatatgaagcgcttaggtattgctggtcactggaaagtg
caaaggacagacaaggactccaacgagaaacccgacttctttgacatccttcacatgccc
gacgaagattgggacaacacgatcgtcaaaggccaaaacatcaaacatggattatcacaa
gcaagcttatctgctcttggacggtcagtcactatggccaagggtccgctgggcaagaag
gactgggacacatctgtgctaggacttcagtcacccggcggagactcgaagctgccatca
tcggcaaggcctaccgctcccaacactcccctaaacgttcctggcgcagtaggacgtcta
aaggctcaaggggcctcgtcaaacgatccgaaccgaccaaagcgtaacgtcaaaaagaga
acatatggcgacagcagcttcgagggttatggcgaaggctaccctgatgacgatacagct
atggaaggaggttactcaacaggagagggagagggcggacagaagcgacgcaaaaagaac
ccgggcaatacctcaccgtacccaagcgcgatgcgccaacaaagctacggccccggtatg
gtgggcgcatga
>Fp122
atgtcgttccatcctcagactccccagagcccatcgcaattctcctccgggacctcggag
cccgtgttgagcgtggcaacctccatgaccaccacgaccacgccaacaactctgccgact
cctgcccacagcgtcaccggaagcgcccatcacgatcttgccatggctgacgattcaccc
cacaagcggaaacgctccatggacgacagtggtgaccgcgatcagaagaagttccatgtc
gaggaaagcaaactggggattgaggacctgcatcttgatgtggggaagaaatacctactt
tgccaaactccccaccccgaaactttgccgcgcgtctcagaagacttatatgatttgttc
aacctgaatgcactcgctgccgaagtagctcgagagaaacccaatggagaaaagaacgca
ctgcgttcatcctatactggccatatgaagcgcttaggtattgctggtcactggaaagtg
caaaggacagacaaggactccaacgagaaacccgacttctttgacatccttcacatgccc
gacgaagattgggacaacacgatcgtcaaaggccaaaacatcaaacatggattatcacaa
gcaagcttatctgctcttggacggtcagtcactatggccaagggtccgctgggcaagaag
gactgggacacatctgtgctaggacttcagtcacccggcggagactcgaagctgccatca
tcggcaaggcctaccgctcccaacactcccctaaacgttcctggcgcagtaggacgtcta
aaggctcaaggggcctcgtcaaacgatccgaaccgaccaaagcgcaacgtcaaaaagaga
acatatggcgacagcagcttcgagggttatggcgaaggctaccctgatgacgatacagct
atggaaggaggttactcaacaggagagggagagggcggacagaagcgacgcaaaaagaac
ccgggcaatacctcaccgtacccaagcgcgatgcgccaacaaagctacggccccggtatg
gtgggcgcatga
>Fp125
atgtcgttccatcctcagactccccagagcccatcgcaattctcctccgggacctcggag
cccgtgttgagcgtggcaacctccatgaccaccacgaccacgccaacaactctgccgact
cctgcccacagcgtcaccggaagcgcccatcacgatcttgccatggctgacgattcaccc
cacaagcggaaacgctccatggacgacagtggtgaccgcgatcagaagaagttccatgtc
gaggaaagcaaactggggattgaggacctgcatcttgatgtggggaagaaatacctactt
tgccaaactccccaccccgaaactttgccgcgcgtctcagaagacttatatgatttgttc
aacctgaatgcactcgctgccgaagtagctcgagagaaacccaatggagaaaagaacgca
ctgcgttcatcctatactggccatatgaagcgcttaggtattgctggtcactggaaagtg
caaaggacagacaaggactccaacgagaaacccgacttctttgacatccttcacatgccc
gacgaagattgggacaacacgatcgtcaaaggccaaaacatcaaacatggattatcacaa
gcaagcttatctgctcttggacggtcagtcactatggccaagggtcctctgggcaagaag
gactgggacacatcggtgctaggacttcagtcacccggcggagactcgaagctgccatca
tcggcaaggcctaccgctcccaacactcccctaaacgttcctggcgcagtaggacgtcta
aaggctcaaggggcctcgtcaaacgatccgaaccgaccaaagcgtaacgtcaaaaagaga
acatatggcgacagcagcttcgagggttatggcgaaggctaccctgatgacgatacagct
atggaaggaggttactcaacaggagagggagagggcggacagaagcgacgcaaaaagaac
ccgggcaatacctcaccgtacccaagcgcgatgcgccaacaaagctacggccccggtatg
gtgggcgcatga
>Fp13r
atgtcgttccatcctcagactccccagagcccatcgcaattctcctccgggacctcggag
cccgtgttgagcgtggcaacctccatgaccaccacgaccacgccaacaactctgccgact
cctgcccacagcgtcaccggaagcgcccatcacgatcttgccatggctgacgattcaccc
cacaagcggaaacgctccatggacgacagtggtgaccgcgatcagaagaagttccatgtc
gaggaaagcaaactggggattgaggacctgcatcttgatgtggggaagaaatacctactt
tgccaaactccccaccccgaaactttgccgcgcgtctcagaagacttatatgatttgttc
aacctgaatgcactcgctgccgaagtagctcgagagaaacccaatggagaaaagaacgca
ctgcgttcatcctatactggccatatgaagcgcttaggtattgctggtcactggaaagtg
caaaggacagacaaggactccaacgagaaacccgacttctttgacatccttcacatgccc
gacgaagattgggacaacacgatcgtcaaaggccaaaacatcaaacatggattatcacaa
gcaagcttatctgctcttggacggtcagtcactatggccaagggtcctctgggcaagaag
gactgggacacatcggtgctaggacttcagtcacccggcggagactcgaagctgccatca
tcggcaaggcctaccgctcccaacactcccctaaacgttcctggcgcagtaggacgtcta
aaggctcaaggggcctcgtcaaacgatccgaaccgaccaaagcgtaacgtcaaaaagaga
acatatggcgacagcagcttcgagggttatggcgaaggctaccctgatgacgatacagct
atggaaggaggttactcaacaggagagggagagggcggacagaagcgacgcaaaaagaac
ccgggcaatacctcaccgtacccaagcgcgatgcgccaacaaagctacggccccggtatg
gtgggcgcatga
>Fp144
atgtcgttccatcctcagactccccagagcccatcgcaattctcctccgggacctcggag
cccgtgttgagcgtggcaacctccatgaccaccacgaccacgccaacaactctgccgact
cctgcccacagcgtcaccggaagcgcccatcacgatcttgccatggctgacgattcaccc
cacaagcggaaacgctccatggacgacagtggtgaccgcgatcagaagaagttccatgtc
gaggaaagcaaactggggattgaggacctgcatcttgatgtggggaagaaatacctactt
tgccaaactccccaccccgaaactttgccgcgcgtctcagaagacttatatgatttgttc
aacctgaatgcactcgctgccgaagtagctcgagagaaacccaatggagaaaagaacgca
ctgcgttcatcctatactggccatatgaagcgcttaggtattgctggtcactggaaagtg
caaaggacagacaaggactccaacgagaaacccgacttctttgacatccttcacatgccc
gacgaagattgggacaacacgatcgtcaaaggccaaaacatcaaacatggattatcacaa
gcaagcttatctgctcttggacggtcagtcactatggccaagggtcctctgggcaagaag
gactgggacacatcggtgctaggacttcagtcacccggcggagactcgaagctgccatca
tcggcaaggcctaccgctcccaacactcccctaaacgttcctggcgcagtaggacgtcta
aaggctcaaggggcctcgtcaaacgatccgaaccgaccaaagcgtaacgtcaaaaagaga
acatatggcgacagcagcttcgagggttatggcgaaggctaccctgatgacgatacagct
atggaaggaggttactcaacaggagagggagagggcggacagaagcgacgcaaaaagaac
ccgggcaatacctcaccgtacccaagcgcgatgcgccaacaaagctacggccccggtatg
gtgggcgcatga
>Fp146
atgtcgttccatcctcagactccccagagcccatcgcaattctcctccgggacctcggag
cccgtgttgagcgtggcaacctccatgaccaccacgaccacgccaacaactctgccgact
cctgcccacagcgtcaccggaagcgcccatcacgatcttgccatggctgacgattcaccc
cacaagcggaaacgctccatggacgacagtggtgaccgcgatcagaagaagttccatgtc
gaggaaagcaaactggggattgaggacctgcatcttgatgtggggaagaaatacctactt
tgccaaactccccaccccgaaactttgccgcgcgtctcagaagacttatatgatttgttc
aacctgaatgcactcgctgccgaagtagctcgagagaaacccaatggagaaaagaacgca
ctgcgttcatcctatactggccatatgaagcgcttaggtattgctggtcactggaaagtg
caaaggacagacaaggactccaacgagaaacccgacttctttgacatccttcacatgccc
gacgaagattgggacaacacgatcgtcaaaggccaaaacatcaaacatggattatcacaa
gcaagcttatctgctcttggacggtcagtcactatggccaagggtcctctgggcaagaag
gactgggacacatcggtgctaggacttcagtcacccggcggagactcgaagctgccatca
tcggcaaggcctaccgctcccaacactcccctaaacgttcctggcgcagtaggacgtcta
aaggctcaaggggcctcgtcaaacgatccgaaccgaccaaagcgtaacgtcaaaaagaga
acatatggcgacagcagcttcgagggttatggcgaaggctaccctgatgacgatacagct
atggaaggaggttactcaacaggagagggagagggcggacagaagcgacgcaaaaagaac
ccgggcaatacctcaccgtacccaagcgcgatgcgccaacaaagctacggccccggtatg
gtgggcgcatga
>Fp155
atgtcgttccatcctcagactccccagagcccatcgcaattctcctccgggacctcggag
cccgtgttgagcgtggcaacctccatgaccaccacgaccacgccaacaactctgccgact
cctgcccacagcgtcaccggaagcgcccatcacgatcttgccatggctgacgattcaccc
cacaagcggaaacgctccatggacgacagtggtgaccgcgatcagaagaagttccatgtc
gaggaaagcaaactggggattgaggacctgcatcttgatgtggggaagaaatacctactt
tgccaaactccccaccccgaaactttgccgcgcgtctcagaagacttatatgatttgttc
aacctgaatgcactcgctgccgaagtagctcgagagaaacccaatggagaaaagaacgca
ctgcgttcatcctatactggccatatgaagcgcttaggtattgctggtcactggaaagtg
caaaggacagacaaggactccaacgagaaacccgacttctttgacatccttcacatgccc
gacgaagattgggacaacacgatcgtcaaaggccaaaacatcaaacatggattatcacaa
gcaagcttatctgctcttggacggtcagtcactatggccaagggtccgctgggcaagaag
gactgggacacatctgtgctaggacttcagtcacccggcggagactcgaagctgccatca
tcggcaaggcctaccgctcccaacactcccctaaacgttcctggcgcagtaggacgtcta
aaggctcaaggggcctcgtcaaacgatccgaaccgaccaaagcgtaacgtcaaaaagaga
acatatggcgacagcagcttcgagggttatggcgaaggctaccctgatgacgatacagct
atggaaggaggttactcaacaggagagggagagggcggacagaagcgacgcaaaaagaac
ccgggcaatacctcaccgtacccaagcgcgatgcgccaacaaagctacggccccggtatg
gtgggcgcatga
>Fp157
atgtcgttccatcctcagactccccagagcccatcgcaattctcctccgggacctcggag
cccgtgttgagcgtggcaacctccatgaccaccacgaccacgccaacaactctgccgact
cctgcccacagcgtcaccggaagcgcccatcacgatcttgccatggctgacgattcaccc
cacaagcggaaacgctccatggacgacagtggtgaccgcgatcagaagaagttccatgtc
gaggaaagcaaactggggattgaggacctgcatcttgatgtggggaagaaatacctactt
tgccaaactccccaccccgaaactttgccgcgcgtctcagaagacttatatgatttgttc
aacctgaatgcactcgctgccgaagtagctcgagagaaacccaatggagaaaagaacgca
ctgcgttcatcctatactggccatatgaagcgcttaggtattgctggtcactggaaagtg
caaaggacagacaaggactccaacgagaaacccgacttctttgacatccttcacatgccc
gacgaagattgggacaacacgatcgtcaaaggccaaaacatcaaacatggattatcacaa
gcaagcttatctgctcttggacggtcagtcactatggccaagggtcctctgggcaagaag
gactgggacacatcggtgctaggacttcagtcacccggcggagactcgaagctgccatca
tcggcaaggcctaccgctcccaacactcccctaaacgttcctggcgcagtaggacgtcta
aaggctcaaggggcctcgtcaaacgatccgaaccgaccaaagcgtaacgtcaaaaagaga
acatatggcgacagcagcttcgagggttatggcgaaggctaccctgatgacgatacagct
atggaaggaggttactcaacaggagagggagagggcggacagaagcgacgcaaaaagaac
ccgggcaatacctcaccgtacccaagcgcgatgcgccaacaaagctacggccccggtatg
gtgggcgcatga
>Fp16r
atgtcgttccatcctcagactccccagagcccatcgcaattctcctccgggacctcggag
cccgtgttgagcgtggcaacctccatgaccaccacgaccacgccaacaactctgccgact
cctgcccacagcgtcaccggaagcgcccatcacgatcttgccatggctgacgattcaccc
cacaagcggaaacgctccatggacgacagtggtgaccgcgatcagaagaagttccatgtc
gaggaaagcaaactggggattgaggacctgcatcttgatgtggggaagaaatacctactt
tgccaaactccccaccccgaaactttgccgcgcgtctcagaagacttatatgatttgttc
aacctgaatgcactcgctgccgaagtagctcgagagaaacccaatggagaaaagaacgca
ctgcgttcatcctatactggccatatgaagcgcttaggtattgctggtcactggaaagtg
caaaggacagacaaggactccaacgagaaacccgacttctttgacatccttcacatgccc
gacgaagattgggacaacacgatcgtcaaaggccaaaacatcaaacatggattatcacaa
gcaagcttatctgctcttggacggtcagtcactatggccaagggtcctctgggcaagaag
gactgggacacatcggtgctaggacttcagtcacccggcggagactcgaagctgccatca
tcggcaaggcctaccgctcccaacactcccctaaacgttcctggcgcagtaggacgtcta
aaggctcaaggggcctcgtcaaacgatccgaaccgaccaaagcgtaacgtcaaaaagaga
acatatggcgacagcagcttcgagggttatggcgaaggctaccctgatgacgatacagct
atggaaggaggttactcaacaggagagggagagggcggacagaagcgacgcaaaaagaac
ccgggcaatacctcaccgtacccaagcgcgatgcgccaacaaagctacggccccggtatg
gtgggcgcatga
>Fp1r
atgtcgttccatcctcagactccccagagcccatcgcaattctcctccgggacctcggag
cccgtgttgagcgtggcaacctccatgaccaccacgaccacgccaacaactctgccgact
cctgcccacagcgtcaccggaagcgcccatcacgatcttgccatggctgacgattcaccc
cacaagcggaaacgctccatggacgacagtggtgaccgcgatcagaagaagttccatgtc
gaggaaagcaaactggggattgaggacctgcatcttgatgtggggaagaaatacctactt
tgccaaactccccaccccgaaactttgccgcgcgtctcagaagacttatatgatttgttc
aacctgaatgcactcgctgccgaagtagctcgagagaaacccaatggagaaaagaacgca
ctgcgttcatcctatactggccatatgaagcgcttaggtattgctggtcactggaaagtg
caaaggacagacaaggactccaacgagaaacccgacttctttgacatccttcacatgccc
gacgaagattgggacaacacgatcgtcaaaggccaaaacatcaaacatggattatcacaa
gcaagcttatctgctcttggacggtcagtcactatggccaagggtccgctgggcaagaag
gactgggacacatctgtgctaggacttcagtcacccggcggagactcgaagctgccatca
tcggcaaggcctaccgctcccaacactcccctaaacgttcctggcgcagtaggacgtcta
aaggctcaaggggcctcgtcaaacgatccgaaccgaccaaagcgtaacgtcaaaaagaga
acatatggcgacagcagcttcgagggttatggcgaaggctaccctgatgacgatacagct
atggaaggaggttactcaacaggagagggagagggcggacagaagcgacgcaaaaagaac
ccgggcaatacctcaccgtacccaagcgcgatgcgccaacaaagctacggccccggtatg
gtgggcgcatga
>Fp21r
atgtcgttccatcctcagactccccagagcccatcgcaattctcctccgggacctcggag
cccgtgttgagcgtggcaacctccatgaccaccacgaccacgccaacaactctgccgact
cctgcccacagcgtcaccggaagcgcccatcacgatcttgccatggctgacgattcaccc
cacaagcggaaacgctccatggacgacagtggtgaccgcgatcagaagaagttccatgtc
gaggaaagcaaactggggattgaggacctgcatcttgatgtggggaagaaatacctactt
tgccaaactccccaccccgaaactttgccgcgcgtctcagaagacttatatgatttgttc
aacctgaatgcactcgctgccgaagtagctcgagagaaacccaatggagaaaagaacgca
ctgcgttcatcctatactggccatatgaagcgcttaggtattgctggtcactggaaagtg
caaaggacagacaaggactccaacgagaaacccgacttctttgacatccttcacatgccc
gacgaagattgggacaacacgatcgtcaaaggccaaaacatcaaacatggattatcacaa
gcaagcttatctgctcttggacggtcagtcactatggccaagggtcctctgggcaagaag
gactgggacacatcggtgctaggacttcagtcacccggcggagactcgaagctgccatca
tcggcaaggcctaccgctcccaacactcccctaaacgttcctggcgcagtaggacgtcta
aaggctcaaggggcctcgtcaaacgatccgaaccgaccaaagcgtaacgtcaaaaagaga
acatatggcgacagcagcttcgagggttatggcgaaggctaccctgatgacgatacagct
atggaaggaggttactcaacaggagagggagagggcggacagaagcgacgcaaaaagaac
ccgggcaatacctcaccgtacccaagcgcgatgcgccaacaaagctacggccccggtatg
gtgggcgcatga
>Fp24r
atgtcgttccatcctcagactccccagagcccatcgcaattctcctccgggacctcggag
cccgtgttgagcgtggcaacctccatgaccaccacgaccacgccaacaactctgccgact
cctgcccacagcgtcaccggaagcgcccatcacgatcttgccatggctgacgattcaccc
cacaagcggaaacgctccatggacgacagtggtgaccgcgatcagaagaagttccatgtc
gaggaaagcaaactggggattgaggacctgcatcttgatgtggggaagaaatacctactt
tgccaaactccccaccccgaaactttgccgcgcgtctcagaagacttatatgatttgttc
aacctgaatgcactcgctgccgaagtagctcgagagaaacccaatggagaaaagaacgca
ctgcgttcatcctatactggccatatgaagcgcttaggtattgctggtcactggaaagtg
caaaggacagacaaggactccaacgagaaacccgacttctttgacatccttcacatgccc
gacgaagattgggacaacacgatcgtcaaaggccaaaacatcaaacatggattatcacaa
gcaagcttatctgctcttggacggtcagtcactatggccaagggtcctctgggcaagaag
gactgggacacatcggtgctaggacttcagtcacccggcggagactcgaagctgccatca
tcggcaaggcctaccgctcccaacactcccctaaacgttcctggcgcagtaggacgtcta
aaggctcaaggggcctcgtcaaacgatccgaaccgaccaaagcgtaacgtcaaaaagaga
acatatggcgacagcagcttcgagggttatggcgaaggctaccctgatgacgatacagct
atggaaggaggttactcaacaggagagggagagggcggacagaagcgacgcaaaaagaac
ccgggcaatacctcaccgtacccaagcgcgatgcgccaacaaagctacggccccggtatg
gtgggcgcatga
>Fp2516
atgtcgttccatcctcagactccccagagcccatcgcaattctcctccgggacctcggag
cccgtgttgagcgtggcaacctccatgaccaccacgaccacgccaacaactctgccgact
cctgcccacagcgtcaccggaagcgcccatcacgatcttgccatggctgacgattcaccc
cacaagcggaaacgctccatggacgacagtggtgaccgcgatcagaagaagttccatgtc
gaggaaagcaaactggggattgaggacctgcatcttgatgtggggaagaaatacctactt
tgccaaactccccaccccgaaactttgccgcgcgtctcagaagacttatatgatttgttc
aacctgaatgcactcgctgccgaagtagctcgagagaaacccaatggagaaaagaacgca
ctgcgttcatcctatactggccatatgaagcgcttaggtattgctggtcactggaaagtg
caaaggacagacaaggactccaacgagaaacccgacttctttgacatccttcacatgccc
gacgaagattgggacaacacgatcgtcaaaggccaaaacatcaaacatggattatcacaa
gcaagcttatctgctcttggacggtcagtcactatggccaagggtcctctgggcaagaag
gactgggacacatcggtgctaggacttcagtcacccggcggagactcgaaggtgccatca
tcggcaaggcctaccgctcccaacactcccctaaacgttcctggcgcagtaggacgtcta
aaggctcaaggggcctcgtcaaacgatccgaaccgaccaaagcgtaacgtcaaaaagaga
acatatggcgacagcagcttcgagggttatggcgaaggctaccctgatgacgatacagct
atggaaggaggttactcaacaggagagggagagggcggacagaagcgacgcaaaaagaac
ccgggcaatacctcaccgtacccaagcgcgatgcgccaacaaagctacggccccggtatg
gtgggcgcatga
>Fp26r
atgtcgttccatcctcagactccccagagcccatcgcaattctcctccgggacctcggag
cccgtgttgagcgtggcaacctccatgaccaccacgaccacgccaacaactctgccgact
cctgcccacagcgtcaccggaagcgcccatcacgatcttgccatggctgacgattcaccc
cacaagcggaaacgctccatggacgacagtggtgaccgcgatcagaagaagttccatgtc
gaggaaagcaaactggggattgaggacctgcatcttgatgtggggaagaaatacctactt
tgccaaactccccaccccgaaactttgccgcgcgtctcagaagacttatatgatttgttc
aacctgaatgcactcgctgccgaagtagctcgagagaaacccaatggagaaaagaacgca
ctgcgttcatcctatactggccatatgaagcgcttaggtattgctggtcactggaaagtg
caaaggacagacaaggactccaacgagaaacccgacttctttgacatccttcacatgccc
gacgaagattgggacaacacgatcgtcaaaggccaaaacatcaaacatggattatcacaa
gcaagcttatctgctcttggacggtcagtcactatggccaagggtccgctgggcaagaag
gactgggacacatctgtgctaggacttcagtcacccggcggagactcgaagctgccatca
tcggcaaggcctaccgctcccaacactcccctaaacgttcctggcgcagtaggacgtcta
aaggctcaaggggcctcgtcaaacgatccgaaccgaccaaagcgtaacgtcaaaaagaga
acatatggcgacagcagcttcgagggttatggcgaaggctaccctgatgacgatacagct
atggaaggaggttactcaacaggagagggagagggcggacagaagcgacgcaaaaagaac
ccgggcaatacctcaccgtacccaagcgcgatgcgccaacaaagctacggccccggtatg
gtgggcgcatga
>Fp33
atgtcgttccatcctcagactccccagagcccatcgcaattctcctccgggacctcggag
cccgtgttgagcgtggcaacctccatgaccaccacgaccacgccaacaactctgccgact
cctgcccacagcgtcaccggaagcgcccatcacgatcttgccatggctgacgattcaccc
cacaagcggaaacgctccatggacgacagtggtgaccgcgatcagaagaagttccatgtc
gaggaaagcaaactggggattgaggacctgcatcttgatgtggggaagaaatacctactt
tgccaaactccccaccccgaaactttgccgcgcgtctcagaagacttatatgatttgttc
aacctgaatgcactcgctgccgaagtagctcgagagaaacccaatggagaaaagaacgca
ctgcgttcatcctatactggccatatgaagcgcttaggtattgctggtcactggaaagtg
caaaggacagacaaggactccaacgagaaacccgacttctttgacatccttcacatgccc
gacgaagattgggacaacacgatcgtcaaaggccaaaacatcaaacatggattatcacaa
gcaagcttatctgctcttggacggtcagtcactatggccaagggtcctctgggcaagaag
gactgggacacatcggtgctaggacttcagtcacccggcggagactcgaagctgccatca
tcggcaaggcctaccgctcccaacactcccctaaacgttcctggcgcagtaggacgtcta
aaggctcaaggggcctcgtcaaacgatccgaaccgaccaaagcgtaacgtcaaaaagaga
acatatggcgacagcagcttcgagggttatggcgaaggctaccctgatgacgatacagct
atggaaggaggttactcaacaggagagggagagggcggacagaagcgacgcaaaaagaac
ccgggcaatacctcaccgtacccaagcgcgatgcgccaacaaagctacggccccggtatg
gtgggcgcatga
>Fp34
atgtcgttccatcctcagactccccagagcccatcgcaattctcctccgggacctcggag
cccgtgttgagcgtggcaacctccatgaccaccacgaccacgccaacaactctgccgact
cctgcccacagcgtcaccggaagcgcccatcacgatcttgccatggctgacgattcaccc
cacaagcggaaacgctccatggacgacagtggtgaccgcgatcagaagaagttccatgtc
gaggaaagcaaactggggattgaggacctgcatcttgatgtggggaagaaatacctactt
tgccaaactccccaccccgaaactttgccgcgcgtctcagaagacttatatgatttgttc
aacctgaatgcactcgctgccgaagtagctcgagagaaacccaatggagaaaagaacgca
ctgcgttcatcctatactggccatatgaagcgcttaggtattgctggtcactggaaagtg
caaaggacagacaaggactccaacgagaaacccgacttctttgacatccttcacatgccc
gacgaagattgggacaacacgatcgtcaaaggccaaaacatcaaacatggattatcacaa
gcaagcttatctgctcttggacggtcagtcactatggccaagggtccgctgggcaagaag
gactgggacacatctgtgctaggacttcagtcacccggcggagactcgaagctgccatca
tcggcaaggcctaccgctcccaacactcccctaaacgttcctggcgcagtaggacgtcta
aaggctcaaggggcctcgtcaaacgatccgaaccgaccaaagcgcaacgtcaaaaagaga
acatatggcgacagcagcttcgagggttatggcgaaggctaccctgatgacgatacagct
atggaaggaggttactcaacaggagagggagagggcggacagaagcgacgcaaaaagaac
ccgggcaatacctcaccgtacccaagcgcgatgcgccaacaaagctacggccccggtatg
gtgggcgcatga
>Fp35
atgtcgttccatcctcagactccccagagcccatcgcaattctcctccgggacctcggag
cccgtgttgagcgtggcaacctccatgaccaccacgaccacgccaacaactctgccgact
cctgcccacagcgtcaccggaagcgcccatcacgatcttgccatggctgacgattcaccc
cacaagcggaaacgctccatggacgacagtggtgaccgcgatcagaagaagttccatgtc
gaggaaagcaaactggggattgaggacctgcatcttgatgtggggaagaaatacctactt
tgccaaactccccaccccgaaactttgccgcgcgtctcagaagacttatatgatttgttc
aacctgaatgcactcgctgccgaagtagctcgagagaaacccaatggagaaaagaacgca
ctgcgttcatcctatactggccatatgaagcgcttaggtattgctggtcactggaaagtg
caaaggacagacaaggactccaacgagaaacccgacttctttgacatccttcacatgccc
gacgaagattgggacaacacgatcgtcaaaggccaaaacatcaaacatggattatcacaa
gcaagcttatctgctcttggacggtcagtcactatggccaagggtcctctgggcaagaag
gactgggacacatcggtgctaggacttcagtcacccggcggagactcgaagctgccatca
tcggcaaggcctaccgctcccaacactcccctaaacgttcctggcgcagtaggacgtcta
aaggctcaaggggcctcgtcaaacgatccgaaccgaccaaagcgtaacgtcaaaaagaga
acatatggcgacagcagcttcgagggttatggcgaaggctaccctgatgacgatacagct
atggaaggaggttactcaacaggagagggagagggcggacagaagcgacgcaaaaagaac
ccgggcaatacctcaccgtacccaagcgcgatgcgccaacaaagctacggccccggtatg
gtgggcgcatga
>Fp38
atgtcgttccatcctcagactccccagagcccatcgcaattctcctccgggacctcggag
cccgtgttgagcgtggcaacctccatgaccaccacgaccacgccaacaactctgccgact
cctgcccacagcgtcaccggaagcgcccatcacgatcttgccatggctgacgattcaccc
cacaagcggaaacgctccatggacgacagtggtgaccgcgatcagaagaagttccatgtc
gaggaaagcaaactggggattgaggacctgcatcttgatgtggggaagaaatacctactt
tgccaaactccccaccccgaaactttgccgcgcgtctcagaagacttatatgatttgttc
aacctgaatgcactcgctgccgaagtagctcgagagaaacccaatggagaaaagaacgca
ctgcgttcatcctatactggccatatgaagcgcttaggtattgctggtcactggaaagtg
caaaggacagacaaggactccaacgagaaacccgacttctttgacatccttcacatgccc
gacgaagattgggacaacacgatcgtcaaaggccaaaacatcaaacatggattatcacaa
gcaagcttatctgctcttggacggtcagtcactatggccaagggtcctctgggcaagaag
gactgggacacatcggtgctaggacttcagtcacccggcggagactcgaagctgccatca
tcggcaaggcctaccgctcccaacactcccctaaacgttcctggcgcagtaggacgtcta
aaggctcaaggggcctcgtcaaacgatccgaaccgaccaaagcgtaacgtcaaaaagaga
acatatggcgacagcagcttcgagggttatggcgaaggctaccctgatgacgatacagct
atggaaggaggttactcaacaggagagggagagggcggacagaagcgacgcaaaaagaac
ccgggcaatacctcaccgtacccaagcgcgatgcgccaacaaagctacggccccggtatg
gtgggcgcatga
>Fp39
atgtcgttccatcctcagactccccagagcccatcgcaattctcctccgggacctcggag
cccgtgttgagcgtggcaacctccatgaccaccacgaccacgccaacaactctgccgact
cctgcccacagcgtcaccggaagcgcccatcacgatcttgccatggctgacgattcaccc
cacaagcggaaacgctccatggacgacagtggtgaccgcgatcagaagaagttccatgtc
gaggaaagcaaactggggattgaggacctgcatcttgatgtggggaagaaatacctactt
tgccaaactccccaccccgaaactttgccgcgcgtctcagaagacttatatgatttgttc
aacctgaatgcactcgctgccgaagtagctcgagagaaacccaatggagaaaagaacgca
ctgcgttcatcctatactggccatatgaagcgcttaggtattgctggtcactggaaagtg
caaaggacagacaaggactccaacgagaaacccgacttctttgacatccttcacatgccc
gacgaagattgggacaacacgatcgtcaaaggccaaaacatcaaacatggattatcacaa
gcaagcttatctgctcttggacggtcagtcactatggccaagggtcctctgggcaagaag
gactgggacacatcggtgctaggacttcagtcacccggcggagactcgaagctgccatca
tcggcaaggcctaccgctcccaacactcccctaaacgttcctggcgcagtaggacgtcta
aaggctcaaggggcctcgtcaaacgatccgaaccgaccaaagcgtaacgtcaaaaagaga
acatatggcgacagcagcttcgagggttatggcgaaggctaccctgatgacgatacagct
atggaaggaggttactcaacaggagagggagagggcggacagaagcgacgcaaaaagaac
ccgggcaatacctcaccgtacccaagcgcgatgcgccaacaaagctacggccccggtatg
gtgggcgcatga
>Fp42
atgtcgttccatcctcagactccccagagcccatcgcaattctcctccgggacctcggag
cccgtgttgagcgtggcaacctccatgaccaccacgaccacgccaacaactctgccgact
cctgcccacagcgtcaccggaagcgcccatcacgatcttgccatggctgacgattcaccc
cacaagcggaaacgctccatggacgacagtggtgaccgcgatcagaagaagttccatgtc
gaggaaagcaaactggggattgaggacctgcatcttgatgtggggaagaaatacctactt
tgccaaactccccaccccgaaactttgccgcgcgtctcagaagacttatatgatttgttc
aacctgaatgcactcgctgccgaagtagctcgagagaaacccaatggagaaaagaacgca
ctgcgttcatcctatactggccatatgaagcgcttaggtattgctggtcactggaaagtg
caaaggacagacaaggactccaacgagaaacccgacttctttgacatccttcacatgccc
gacgaagattgggacaacacgatcgtcaaaggccaaaacatcaaacatggattatcacaa
gcaagcttatctgctcttggacggtcagtcactatggccaagggtcctctgggcaagaag
gactgggacacatcggtgctaggacttcagtcacccggcggagactcgaagctgccatca
tcggcaaggcctaccgctcccaacactcccctaaacgttcctggcgcagtaggacgtcta
aaggctcaaggggcctcgtcaaacgatccgaaccgaccaaagcgtaacgtcaaaaagaga
acatatggcgacagcagcttcgagggttatggcgaaggctaccctgatgacgatacagct
atggaaggaggttactcaacaggagagggagagggcggacagaagcgacgcaaaaagaac
ccgggcaatacctcaccgtacccaagcgcgatgcgccaacaaagctacggccccggtatg
gtgggcgcatga
>Fp44
atgtcgttccatcctcagactccccagagcccatcgcaattctcctccgggacctcggag
cccgtgttgagcgtggcaacctccatgaccaccacgaccacgccaacaactctgccgact
cctgcccacagcgtcaccggaagcgcccatcacgatcttgccatggctgacgattcaccc
cacaagcggaaacgctccatggacgacagtggtgaccgcgatcagaagaagttccatgtc
gaggaaagcaaactggggattgaggacctgcatcttgatgtggggaagaaatacctactt
tgccaaactccccaccccgaaactttgccgcgcgtctcagaagacttatatgatttgttc
aacctgaatgcactcgctgccgaagtagctcgagagaaacccaatggagaaaagaacgca
ctgcgttcatcctatactggccatatgaagcgcttaggtattgctggtcactggaaagtg
caaaggacagacaaggactccaacgagaaacccgacttctttgacatccttcacatgccc
gacgaagattgggacaacacgatcgtcaaaggccaaaacatcaaacatggattatcacaa
gcaagcttatctgctcttggacggtcagtcactatggccaagggtcctctgggcaagaag
gactgggacacatcggtgctaggacttcagtcacccggcggagactcgaagctgccatca
tcggcaaggcctaccgctcccaacactcccctaaacgttcctggcgcagtaggacgtcta
aaggctcaaggggcctcgtcaaacgatccgaaccgaccaaagcgtaacgtcaaaaagaga
acatatggcgacagcagcttcgagggttatggcgaaggctaccctgatgacgatacagct
atggaaggaggttactcaacaggagagggagagggcggacagaagcgacgcaaaaagaac
ccgggcaatacctcaccgtacccaagcgcgatgcgccaacaaagctacggccccggtatg
gtgggcgcatga
>Fp49
atgtcgttccatcctcagactccccagagcccatcgcaattctcctccgggacctcggag
cccgtgttgagcgtggcaacctccatgaccaccacgaccacgccaacaactctgccgact
cctgcccacagcgtcaccggaagcgcccatcacgatcttgccatggctgacgattcaccc
cacaagcggaaacgctccatggacgacagtggtgaccgcgatcagaagaagttccatgtc
gaggaaagcaaactggggattgaggacctgcatcttgatgtggggaagaaatacctactt
tgccaaactccccaccccgaaactttgccgcgcgtctcagaagacttatatgatttgttc
aacctgaatgcactcgctgccgaagtagctcgagagaaacccaatggagaaaagaacgca
ctgcgttcatcctatactggccatatgaagcgcttaggtattgctggtcactggaaagtg
caaaggacagacaaggactccaacgagaaacccgacttctttgacatccttcacatgccc
gacgaagattgggacaacacgatcgtcaaaggccaaaacatcaaacatggattatcacaa
gcaagcttatctgctcttggacggtcagtcactatggccaagggtcctctgggcaagaag
gactgggacacatcggtgctaggacttcagtcacccggcggagactcgaagctgccatca
tcggcaaggcctaccgctcccaacactcccctaaacgttcctggcgcagtaggacgtcta
aaggctcaaggggcctcgtcaaacgatccgaaccgaccaaagcgtaacgtcaaaaagaga
acatatggcgacagcagcttcgagggttatggcgaaggctaccctgatgacgatacagct
atggaaggaggttactcaacaggagagggagagggcggacagaagcgacgcaaaaagaac
ccgggcaatacctcaccgtacccaagcgcgatgcgccaacaaagctacggccccggtatg
gtgggcgcatga
>Fp50
atgtcgttccatcctcagactccccagagcccatcgcaattctcctccgggacctcggag
cccgtgttgagcgtggcaacctccatgaccaccacgaccacgccaacaactctgccgact
cctgcccacagcgtcaccggaagcgcccatcacgatcttgccatggctgacgattcaccc
cacaagcggaaacgctccatggacgacagtggtgaccgcgatcagaagaagttccatgtc
gaggaaagcaaactggggattgaggacctgcatcttgatgtggggaagaaatacctactt
tgccaaactccccaccccgaaactttgccgcgcgtctcagaagacttatatgatttgttc
aacctgaatgcactcgctgccgaagtagctcgagagaaacccaatggagaaaagaacgca
ctgcgttcatcctatactggccatatgaagcgcttaggtattgctggtcactggaaagtg
caaaggacagacaaggactccaacgagaaacccgacttctttgacatccttcacatgccc
gacgaagattgggacaacacgatcgtcaaaggccaaaacatcaaacatggattatcacaa
gcaagcttatctgctcttggacggtcagtcactatggccaagggtcctctgggcaagaag
gactgggacacatcggtgctaggacttcagtcacccggcggagactcgaagctgccatca
tcggcaaggcctaccgctcccaacactcccctaaacgttcctggcgcagtaggacgtcta
aaggctcaaggggcctcgtcaaacgatccgaaccgaccaaagcgtaacgtcaaaaagaga
acatatggcgacagcagcttcgagggttatggcgaaggctaccctgatgacgatacagct
atggaaggaggttactcaacaggagagggagagggcggacagaagcgacgcaaaaagaac
ccgggcaatacctcaccgtacccaagcgcgatgcgccaacaaagctacggccccggtatg
gtgggcgcatga
>Fp51
atgtcgttccatcctcagactccccagagcccatcgcaattctcctccgggacctcggag
cccgtgttgagcgtggcaacctccatgaccaccacgaccacgccaacaactctgccgact
cctgcccacagcgtcaccggaagcgcccatcacgatcttgccatggctgacgattcaccc
cacaagcggaaacgctccatggacgacagtggtgaccgcgatcagaagaagttccatgtc
gaggaaagcaaactggggattgaggacctgcatcttgatgtggggaagaaatacctactt
tgccaaactccccaccccgaaactttgccgcgcgtctcagaagacttatatgatttgttc
aacctgaatgcactcgctgccgaagtagctcgagagaaacccaatggagaaaagaacgca
ctgcgttcatcctatactggccatatgaagcgcttaggtattgctggtcactggaaagtg
caaaggacagacaaggactccaacgagaaacccgacttctttgacatccttcacatgccc
gacgaagattgggacaacacgatcgtcaaaggccaaaacatcaaacatggattatcacaa
gcaagcttatctgctcttggacggtcagtcactatggccaagggtcctctgggcaagaag
gactgggacacatcggtgctaggacttcagtcacccggcggagactcgaagctgccatca
tcggcaaggcctaccgctcccaacactcccctaaacgttcctggcgcagtaggacgtcta
aaggctcaaggggcctcgtcaaacgatccgaaccgaccaaagcgtaacgtcaaaaagaga
acatatggcgacagcagcttcgagggttatggcgaaggctaccctgatgacgatacagct
atggaaggaggttactcaacaggagagggagagggcggacagaagcgacgcaaaaagaac
ccgggcaatacctcaccgtacccaagcgcgatgcgccaacaaagctacggccccggtatg
gtgggcgcatga
>Fp59
atgtcgttccatcctcagactccccagagcccatcgcaattctcctccgggacctcggag
cccgtgttgagcgtggcaacctccatgaccaccacgaccacgccaacaactctgccgact
cctgcccacagcgtcaccggaagcgcccatcacgatcttgccatggctgacgattcaccc
cacaagcggaaacgctccatggacgacagtggtgaccgcgatcagaagaagttccatgtc
gaggaaagcaaactggggattgaggacctgcatcttgatgtggggaagaaatacctactt
tgccaaactccccaccccgaaactttgccgcgcgtctcagaagacttatatgatttgttc
aacctgaatgcactcgctgccgaagtagctcgagagaaacccaatggagaaaagaacgca
ctgcgttcatcctatactggccatatgaagcgcttaggtattgctggtcactggaaagtg
caaaggacagacaaggactccaacgagaaacccgacttctttgacatccttcacatgccc
gacgaagattgggacaacacgatcgtcaaaggccaaaacatcaaacatggattatcacaa
gcaagcttatctgctcttggacggtcagtcactatggccaagggtcctctgggcaagaag
gactgggacacatcggtgctaggacttcagtcacccggcggagactcgaagctgccatca
tcggcaaggcctaccgctcccaacactcccctaaacgttcctggcgcagtaggacgtcta
aaggctcaaggggcctcgtcaaacgatccgaaccgaccaaagcgtaacgtcaaaaagaga
acatatggcgacagcagcttcgagggttatggcgaaggctaccctgatgacgatacagct
atggaaggaggttactcaacaggagagggagagggcggacagaagcgacgcaaaaagaac
ccgggcaatacctcaccgtacccaagcgcgatgcgccaacaaagctacggccccggtatg
gtgggcgcatga
>Fp63
atgtcgttccatcctcagactccccagagcccatcgcaattctcctccgggacctcggag
cccgtgttgagcgtggcaacctccatgaccaccacgaccacgccaacaactctgccgact
cctgcccacagcgtcaccggaagcgcccatcacgatcttgccatggctgacgattcaccc
cacaagcggaaacgctccatggacgacagtggtgaccgcgatcagaagaagttccatgtc
gaggaaagcaaactggggattgaggacctgcatcttgatgtggggaagaaatacctactt
tgccaaactccccaccccgaaactttgccgcgcgtctcagaagacttatatgatttgttc
aacctgaatgcactcgctgccgaagtagctcgagagaaacccaatggagaaaagaacgca
ctgcgttcatcctatactggccatatgaagcgcttaggtattgctggtcactggaaagtg
caaaggacagacaaggactccaacgagaaacccgacttctttgacatccttcacatgccc
gacgaagattgggacaacacgatcgtcaaaggccaaaacatcaaacatggattatcacaa
gcaagcttatctgctcttggacggtcagtcactatggccaagggtccgctgggcaagaag
gactgggacacatctgtgctaggacttcagtcacccggcggagactcgaagctgccatca
tcggcaaggcctaccgctcccaacactcccctaaacgttcctggcgcagtaggacgtcta
aaggctcaaggggcctcgtcaaacgatccgaaccgaccaaagcgtaacgtcaaaaagaga
acatatggcgacagcagcttcgagggttatggcgaaggctaccctgatgacgatacagct
atggaaggaggttactcaacaggagagggagagggcggacagaagcgacgcaaaaagaac
ccgggcaatacctcaccgtacccaagcgcgatgcgccaacaaagctacggccccggtatg
gtgggcgcatga
>Fp65
atgtcgttccatcctcagactccccagagcccatcgcaattctcctccgggacctcggag
cccgtgttgagcgtggcaacctccatgaccaccacgaccacgccaacaactctgccgact
cctgcccacagcgtcaccggaagcgcccatcacgatcttgccatggctgacgattcaccc
cacaagcggaaacgctccatggacgacagtggtgaccgcgatcagaagaagttccatgtc
gaggaaagcaaactggggattgaggacctgcatcttgatgtggggaagaaatacctactt
tgccaaactccccaccccgaaactttgccgcgcgtctcagaagacttatatgatttgttc
aacctgaatgcactcgctgccgaagtagctcgagagaaacccaatggagaaaagaacgca
ctgcgttcatcctatactggccatatgaagcgcttaggtattgctggtcactggaaagtg
caaaggacagacaaggactccaacgagaaacccgacttctttgacatccttcacatgccc
gacgaagattgggacaacacgatcgtcaaaggccaaaacatcaaacatggattatcacaa
gcaagcttatctgctcttggacggtcagtcactatggccaagggtccgctgggcaagaag
gactgggacacatctgtgctaggacttcagtcacccggcggagactcgaagctgccatca
tcggcaaggcctaccgctcccaacactcccctaaacgttcctggcgcagtaggacgtcta
aaggctcaaggggcctcgtcaaacgatccgaaccgaccaaagcgtaacgtcaaaaagaga
acatatggcgacagcagcttcgagggttatggcgaaggctaccctgatgacgatacagct
atggaaggaggttactcaacaggagagggagagggcggacagaagcgacgcaaaaagaac
ccgggcaatacctcaccgtacccaagcgcgatgcgccaacaaagctacggccccggtatg
gtgggcgcatga
>Fp66
atgtcgttccatcctcagactccccagagcccatcgcaattctcctccgggacctcggag
cccgtgttgagcgtggcaacctccatgaccaccacgaccacgccaacaactctgccgact
cctgcccacagcgtcaccggaagcgcccatcacgatcttgccatggctgacgattcaccc
cacaagcggaaacgctccatggacgacagtggtgaccgcgatcagaagaagttccatgtc
gaggaaagcaaactggggattgaggacctgcatcttgatgtggggaagaaatacctactt
tgccaaactccccaccccgaaactttgccgcgcgtctcagaagacttatatgatttgttc
aacctgaatgcactcgctgccgaagtagctcgagagaaacccaatggagaaaagaacgca
ctgcgttcatcctatactggccatatgaagcgcttaggtattgctggtcactggaaagtg
caaaggacagacaaggactccaacgagaaacccgacttctttgacatccttcacatgccc
gacgaagattgggacaacacgatcgtcaaaggccaaaacatcaaacatggattatcacaa
gcaagcttatctgctcttggacggtcagtcactatggccaagggtcctctgggcaagaag
gactgggacacatcggtgctaggacttcagtcacccggcggagactcgaagctgccatca
tcggcaaggcctaccgctcccaacactcccctaaacgttcctggcgcagtaggacgtcta
aaggctcaaggggcctcgtcaaacgatccgaaccgaccaaagcgtaacgtcaaaaagaga
acatatggcgacagcagcttcgagggttatggcgaaggctaccctgatgacgatacagct
atggaaggaggttactcaacaggagagggagagggcggacagaagcgacgcaaaaagaac
ccgggcaatacctcaccgtacccaagcgcgatgcgccaacaaagctacggccccggtatg
gtgggcgcatga
>Fp72
atgtcgttccatcctcagactccccagagcccatcgcaattctcctccgggacctcggag
cccgtgttgagcgtggcaacctccatgaccaccacgaccacgccaacaactctgccgact
cctgcccacagcgtcaccggaagcgcccatcacgatcttgccatggctgacgattcaccc
cacaagcggaaacgctccatggacgacagtggtgaccgcgatcagaagaagttccatgtc
gaggaaagcaaactggggattgaggacctgcatcttgatgtggggaagaaatacctactt
tgccaaactccccaccccgaaactttgccgcgcgtctcagaagacttatatgatttgttc
aacctgaatgcactcgctgccgaagtagctcgagagaaacccaatggagaaaagaacgca
ctgcgttcatcctatactggccatatgaagcgcttaggtattgctggtcactggaaagtg
caaaggacagacaaggactccaacgagaaacccgacttctttgacatccttcacatgccc
gacgaagattgggacaacacgatcgtcaaaggccaaaacatcaaacatggattatcacaa
gcaagcttatctgctcttggacggtcagtcactatggccaagggtcctctgggcaagaag
gactgggacacatcggtgctaggacttcagtcacccggcggagactcgaagctgccatca
tcggcaaggcctaccgctcccaacactcccctaaacgttcctggcgcagtaggacgtcta
aaggctcaaggggcctcgtcaaacgatccgaaccgaccaaagcgtaacgtcaaaaagaga
acatatggcgacagcagcttcgagggttatggcgaaggctaccctgatgacgatacagct
atggaaggaggttactcaacaggagagggagagggcggacagaagcgacgcaaaaagaac
ccgggcaatacctcaccgtacccaagcgcgatgcgccaacaaagctacggccccggtatg
gtgggcgcatga
>Fp73
atgtcgttccatcctcagactccccagagcccatcgcaattctcctccgggacctcggag
cccgtgttgagcgtggcaacctccatgaccaccacgaccacgccaacaactctgccgact
cctgcccacagcgtcaccggaagcgcccatcacgatcttgccatggctgacgattcaccc
cacaagcggaaacgctccatggacgacagtggtgaccgcgatcagaagaagttccatgtc
gaggaaagcaaactggggattgaggacctgcatcttgatgtggggaagaaatacctactt
tgccaaactccccaccccgaaactttgccgcgcgtctcagaagacttatatgatttgttc
aacctgaatgcactcgctgccgaagtagctcgagagaaacccaatggagaaaagaacgca
ctgcgttcatcctatactggccatatgaagcgcttaggtattgctggtcactggaaagtg
caaaggacagacaaggactccaacgagaaacccgacttctttgacatccttcacatgccc
gacgaagattgggacaacacgatcgtcaaaggccaaaacatcaaacatggattatcacaa
gcaagcttatctgctcttggacggtcagtcactatggccaagggtccgctgggcaagaag
gactgggacacatctgtgctaggacttcagtcacccggcggagactcgaagctgccatca
tcggcaaggcctaccgctcccaacactcccctaaacgttcctggcgcagtaggacgtcta
aaggctcaaggggcctcgtcaaacgatccgaaccgaccaaagcgcaacgtcaaaaagaga
acatatggcgacagcagcttcgagggttatggcgaaggctaccctgatgacgatacagct
atggaaggaggttactcaacaggagagggagagggcggacagaagcgacgcaaaaagaac
ccgggcaatacctcaccgtacccaagcgcgatgcgccaacaaagctacggccccggtatg
gtgggcgcatga
>Fp76
atgtcgttccatcctcagactccccagagcccatcgcaattctcctccgggacctcggag
cccgtgttgagcgtggcaacctccatgaccaccacgaccacgccaacaactctgccgact
cctgcccacagcgtcaccggaagcgcccatcacgatcttgccatggctgacgattcaccc
cacaagcggaaacgctccatggacgacagtggtgaccgcgatcagaagaagttccatgtc
gaggaaagcaaactggggattgaggacctgcatcttgatgtggggaagaaatacctactt
tgccaaactccccaccccgaaactttgccgcgcgtctcagaagacttatatgatttgttc
aacctgaatgcactcgctgccgaagtagctcgagagaaacccaatggagaaaagaacgca
ctgcgttcatcctatactggccatatgaagcgcttaggtattgctggtcactggaaagtg
caaaggacagacaaggactccaacgagaaacccgacttctttgacatccttcacatgccc
gacgaagattgggacaacacgatcgtcaaaggccaaaacatcaaacatggattatcacaa
gcaagcttatctgctcttggacggtcagtcactatggccaagggtccgctgggcaagaag
gactgggacacatctgtgctaggacttcagtcacccggcggagactcgaagctgccatca
tcggcaaggcctaccgctcccaacactcccctaaacgttcctggcgcagtaggacgtcta
aaggctcaaggggcctcgtcaaacgatccgaaccgaccaaagcgcaacgtcaaaaagaga
acatatggcgacagcagcttcgagggttatggcgaaggctaccctgatgacgatacagct
atggaaggaggttactcaacaggagagggagagggcggacagaagcgacgcaaaaagaac
ccgggcaatacctcaccgtacccaagcgcgatgcgccaacaaagctacggccccggtatg
gtgggcgcatga
>Fp78
atgtcgttccatcctcagactccccagagcccatcgcaattctcctccgggacctcggag
cccgtgttgagcgtggcaacctccatgaccaccacgaccacgccaacaactctgccgact
cctgcccacagcgtcaccggaagcgcccatcacgatcttgccatggctgacgattcaccc
cacaagcggaaacgctccatggacgacagtggtgaccgcgatcagaagaagttccatgtc
gaggaaagcaaactggggattgaggacctgcatcttgatgtggggaagaaatacctactt
tgccaaactccccaccccgaaactttgccgcgcgtctcagaagacttatatgatttgttc
aacctgaatgcactcgctgccgaagtagctcgagagaaacccaatggagaaaagaacgca
ctgcgttcatcctatactggccatatgaagcgcttaggtattgctggtcactggaaagtg
caaaggacagacaaggactccaacgagaaacccgacttctttgacatccttcacatgccc
gacgaagattgggacaacacgatcgtcaaaggccaaaacatcaaacatggattatcacaa
gcaagcttatctgctcttggacggtcagtcactatggccaagggtcctctgggcaagaag
gactgggacacatcggtgctaggacttcagtcacccggcggagactcgaagctgccatca
tcggcaaggcctaccgctcccaacactcccctaaacgttcctggcgcagtaggacgtcta
aaggctcaaggggcctcgtcaaacgatccgaaccgaccaaagcgtaacgtcaaaaagaga
acatatggcgacagcagcttcgagggttatggcgaaggctaccctgatgacgatacagct
atggaaggaggttactcaacaggagagggagagggcggacagaagcgacgcaaaaagaac
ccgggcaatacctcaccgtacccaagcgcgatgcgccaacaaagctacggccccggtatg
gtgggcgcatga
>Fp81
atgtcgttccatcctcagactccccagagcccatcgcaattctcctccgggacctcggag
cccgtgttgagcgtggcaacctccatgaccaccacgaccacgccaacaactctgccgact
cctgcccacagcgtcaccggaagcgcccatcacgatcttgccatggctgacgattcaccc
cacaagcggaaacgctccatggacgacagtggtgaccgcgatcagaagaagttccatgtc
gaggaaagcaaactggggattgaggacctgcatcttgatgtggggaagaaatacctactt
tgccaaactccccaccccgaaactttgccgcgcgtctcagaagacttatatgatttgttc
aacctgaatgcactcgctgccgaagtagctcgagagaaacccaatggagaaaagaacgca
ctgcgttcatcctatactggccatatgaagcgcttaggtattgctggtcactggaaagtg
caaaggacagacaaggactccaacgagaaacccgacttctttgacatccttcacatgccc
gacgaagattgggacaacacgatcgtcaaaggccaaaacatcaaacatggattatcacaa
gcaagcttatctgctcttggacggtcagtcactatggccaagggtcctctgggcaagaag
gactgggacacatcggtgctaggacttcagtcacccggcggagactcgaagctgccatca
tcggcaaggcctaccgctcccaacactcccctaaacgttcctggcgcagtaggacgtcta
aaggctcaaggggcctcgtcaaacgatccgaaccgaccaaagcgtaacgtcaaaaagaga
acatatggcgacagcagcttcgagggttatggcgaaggctaccctgatgacgatacagct
atggaaggaggttactcaacaggagagggagagggcggacagaagcgacgcaaaaagaac
ccgggcaatacctcaccgtacccaagcgcgatgcgccaacaaagctacggccccggtatg
gtgggcgcatga
>Fp84
atgtcgttccatcctcagactccccagagcccatcgcaattctcctccgggacctcggag
cccgtgttgagcgtggcaacctccatgaccaccacgaccacgccaacaactctgccgact
cctgcccacagcgtcaccggaagcgcccatcacgatcttgccatggctgacgattcaccc
cacaagcggaaacgctccatggacgacagtggtgaccgcgatcagaagaagttccatgtc
gaggaaagcaaactggggattgaggacctgcatcttgatgtggggaagaaatacctactt
tgccaaactccccaccccgaaactttgccgcgcgtctcagaagacttatatgatttgttc
aacctgaatgcactcgctgccgaagtagctcgagagaaacccaatggagaaaagaacgca
ctgcgttcatcctatactggccatatgaagcgcttaggtattgctggtcactggaaagtg
caaaggacagacaaggactccaacgagaaacccgacttctttgacatccttcacatgccc
gacgaagattgggacaacacgatcgtcaaaggccaaaacatcaaacatggattatcacaa
gcaagcttatctgctcttggacggtcagtcactatggccaagggtcctctgggcaagaag
gactgggacacatcggtgctaggacttcagtcacccggcggagactcgaagctgccatca
tcggcaaggcctaccgctcccaacactcccctaaacgttcctggcgcagtaggacgtcta
aaggctcaaggggcctcgtcaaacgatccgaaccgaccaaagcgtaacgtcaaaaagaga
acatatggcgacagcagcttcgagggttatggcgaaggctaccctgatgacgatacagct
atggaaggaggttactcaacaggagagggagagggcggacagaagcgacgcaaaaagaac
ccgggcaatacctcaccgtacccaagcgcgatgcgccaacaaagctacggccccggtatg
gtgggcgcatga
>Fp86
atgtcgttccatcctcagactccccagagcccatcgcaattctcctccgggacctcggag
cccgtgttgagcgtggcaacctccatgaccaccacgaccacgccaacaactctgccgact
cctgcccacagcgtcaccggaagcgcccatcacgatcttgccatggctgacgattcaccc
cacaagcggaaacgctccatggacgacagtggtgaccgcgatcagaagaagttccatgtc
gaggaaagcaaactggggattgaggacctgcatcttgatgtggggaagaaatacctactt
tgccaaactccccaccccgaaactttgccgcgcgtctcagaagacttatatgatttgttc
aacctgaatgcactcgctgccgaagtagctcgagagaaacccaatggagaaaagaacgca
ctgcgttcatcctatactggccatatgaagcgcttaggtattgctggtcactggaaagtg
caaaggacagacaaggactccaacgagaaacccgacttctttgacatccttcacatgccc
gacgaagattgggacaacacgatcgtcaaaggccaaaacatcaaacatggattatcacaa
gcaagcttatctgctcttggacggtcagtcactatggccaagggtcctctgggcaagaag
gactgggacacatcggtgctaggacttcagtcacccggcggagactcgaagctgccatca
tcggcaaggcctaccgctcccaacactcccctaaacgttcctggcgcagtaggacgtcta
aaggctcaaggggcctcgtcaaacgatccgaaccgaccaaagcgtaacgtcaaaaagaga
acatatggcgacagcagcttcgagggttatggcgaaggctaccctgatgacgatacagct
atggaaggaggttactcaacaggagagggagagggcggacagaagcgacgcaaaaagaac
ccgggcaatacctcaccgtacccaagcgcgatgcgccaacaaagctacggccccggtatg
gtgggcgcatga
>Fvenenatum.busco
atgtcgttccatcctcagactccccagagcccatcgcaattctcctccgggacctcggag
cccgtgctgagcgtggcaacctccatgaccaccacgaccacgccaacaactctgccgact
cctgcccacagcgtcaccggaagcgcacatcacgaccttgccatggctgacgattcacct
cacaagcggaagcgctccatggacgacagcggtgaccgcgatcagaagaagttccatgtc
gaggaaagcaaactggggattgaggacctgcatcttgatgtggggaagaagtacctgctt
tgccaaactccccaccccgaaactttgccgcgcgtctcagaagacttatatgatctgttc
aacctgaatgaactcgctgccgaagtagctcgagagaaacccaatggagaaaagaacgca
ctacgttcatcctatactggccatatgaagcgcttaggtattgctggtcactggaaagtg
caaaggacagacaaggactccaacgagaaacccgacttctttgacatccttcacatgcct
gacgaagactgggacaacacgattgtcaaaggccaaaacatcaaacatggattatcacaa
gcaagcctatctgctcttggacggtcggtcactatggccaagggtcctctgggcaagaaa
gactgggacatatcggtgctaggacttcagtcacccggcggagactcgaagctaccatca
tcagccaggcctaccgctcccaacactcccctcaacatccctggcgcagtaggacgtcta
aaggctcaagggtcctcgtcaaacgatccgaaccgaccaaagcgtaacgtcaagaagaga
acatatggcgacagcagcttcgagggttatggcgaaggctaccctgatgacgatacagcc
atggaaggaggttactcaacaggagagggagagggcggccagaagcgacgcaaaaagaac
ccgggcaatgcctcaccgtacccaagcgcgatgcgccaacaaagctacggccccggtatg
gtgggcgcatga
