# Supplementary material for: Apicidin biosynthesis is linked to accessory chromosomes in Fusarium poae isolates
Source: BMC Genomics. 2021 Aug 4;22:591. doi: 10.1186/s12864-021-07617-y (PMC8340494; doi:10.1186/s12864-021-07617-y)
Supplement: Supplementary file 17 — Additional file 17. Compressed folder containing alignments for each of the 4141 orthologs used in BUSCO analysis. [file 12864_2021_7617_MOESM17_ESM.zip › Fven2_nt_MAFFT/4116at5125_nt.mafft.fasta]

>Fp105
atgcaccacccaacaaggcgtcgaggacctcggagtcacaaccactttatcaaaccagat
cccgattctactaccaataattcttacccagaatcagtagcctccaattttgacgcccct
cctgccccttcagctgcgtcgagttacggcggtagcacaaaccacattcctcctgaccag
gccttttacaggcatggta----------gatcggatgctccgaccccaagtgaacgtac
cactgagcctgagcctctcctcagagaattgaggatgcgacctaacgctgtggctgagag
cccaaccagcatcccggctgatggaagcttctttcaaacttctttccaggacatcggaaa
gaaactgaaagcctgtaacgataccctgggcgagcttcagcagctgggggtctctcacga
tgttccactccccgaactcgtgctcgtcggcgatcagtctgccggcaaatccagtctcat
gtcaggtcttgccaacttagagcttccccgaagtgagggtacttgcacacgctgccccct
tcacatccgagtctcaagaagccatgatccatcttgtagggtatggctacgcaaggaata
ttcgtaccagcctccgcctagtggccgaatctctgagagtgatgtcaccaacaacgaccc
cttcttcccatggcgcaagcgacagactgccatccatgagttcaagaccatggttgatca
tggcgagatcgaggatgttcttcgttgggctcaaatagctattctcaacgacgacaagag
tcccgagctgttcgttccaggctctggctccatcgctgtcaacactcccatcgaagcggc
ttctgaaactgttgccgccaaattttcgcccaacattgttgctcttgaaatcaaagggcc
agagctccctgatttgtccttctacgacatgcctggaattttccagaaccctgccgacgc
gagcgacgattatttggttagtgttgtgagaaacctgtccaaggagtacattcaacaccc
ctcggccatcatcatgtgctctatgcctatgaatagcgacgccgaaaactcatcgacctt
tggtttagttcgcagactgaatgccctcaaccggacaattggtgtattgacaaaggccga
tctgatccctgaaggtggcaaccatgaacagtggctggccatcatgagagggactgccca
ttccactggcttaggctacttcataacctcccgtcctcaagggaaagacctggatgaact
caagcaatgggaagaggtcgttttcgttgaacactccatggagcgatggcctgccacctt
ccacgacttctccgatcgctgtggagttgagaaattaaaagcatttttatccgaaaaact
cggtcaggaattcgcaaagagcctacctcgaatcaagcaaacactcagggaacacctgag
taacattgtcgaacaacttagcaagctaccggagttgccgtccaatgtcgagctggaagt
ccagaccagtgtgatggagtttggtgaattagcccggtcacagttgaagccttccgagtt
ctcgaaatactttgtgccgctaccggaaaactttcgtgactgtcttctagacatgaaacc
aaagtttacactcaaagatagcagcgacatccccgttgtcgacatctctgacgatgagtc
agataccggatcggtggtcacggtaacgaatcccaacacgcccagcaaacgacgagcgat
ggcacctcctatcacaccttcgaaacgtatgcgtatggaacaggctcctgcaggcacccc
ctctcgtccgcagctgaagcccgaggacagtagggccagtgtgggttctgtctccccggc
cccgcgccggcaaggattcccagccccctttacacctttcagtaacgttgggagagggtt
cagaacacttcgccaagtgcgagatgagataaaggccaaaactagagctggtgttccaga
cattatcacagaagaggtgtacaatgacatgtgtcgagaagcaatcgagccttggtcagg
gccaatgaaagcgttcctcgagcatgttatgagcctgctgaacactatgcttgagaaagc
ccttgccgcctcgttcgctcggctcaacaaacgactcatttatcaggagtgtcaaaagat
cttagcagactatcttgaagaccgccgccgcgagaccatgggggcgcttgacgtggtgta
tcgactagaaacttatggcttgtttactgtcaaccaggaagctttccgcagataccagaa
agacgagcaaatcttactaacgagataccgccaccagatgcgcatgcaggctgcgggcta
tggagatggccgacctcctgtcccctgggagagtctcacggaggagaagcgggtgcttga
tgagaagcgccgcgaaaacgagatgatcaagcttgggcccgattccttcgagcgggagct
ggaggttgtagcttacgttagagggtactaccgccttgcagcgttgaggttcgcggacgc
gatagcgttgcacatcacaaacgggatgattccccatatacaaaggcaactgccgtacca
tctcgaccgaaaacttggtctttgtggggctgactcccagagtgtctacgagaggcttat
ggaagaagacccaaacacagcagcaaagcgaggagtgcttaggggagaacgcgaaaagtt
cgctagggcgctggacagcatcgaggagttggaacgcggagctggaagcagcactatttc
ggaagaggaccttgacgaccacaacatggctgatctcccccttatgagcggtgctcttga
tccggccgaagaggtctga
>Fp108
atgcaccacccaacaaggcgtcgaggacctcggagtcacaaccactttatcaaaccagat
cccgattctactaccaataattcttacccagaatcagtagcctccaattttgacgcccct
cctgccccttcagctgcgtcgagttacggcggtagcacaaaccacattcctcctgaccag
gccttttacaggcatggta----------gatcggatgctccgaccccaagtgaacgtac
cactgagcctgagcctctcctcagagaattgaggatgcgacctaacgctgtggctgagag
cccaaccagcatcccggctgatggaagcttctttcaaacttctttccaggacatcggaaa
gaaactgaaagcctgtaacgataccctgggcgagcttcagcagctgggggtctctcacga
tgttccactccccgaactcgtgctcgtcggcgatcagtctgccggcaaatccagtctcat
gtcaggtcttgccaacttagagcttccccgaagtgagggtacttgcacacgctgccccct
tcacatccgagtctcaagaagccatgatccatcttgtagggtatggctacgcaaggaata
ttcgtaccagcctccgcctagtggccgaatctctgagagtgatgtcaccaacaacgaccc
cttcttcccatggcgcaagcgacagactgccatccatgagttcaagaccatggttgatca
tggcgagatcgaggatgttcttcgttgggctcaaatagctattctcaacgacgacaagag
tcccgagctgttcgttccaggctctggctccatcgctgtcaacactcccatcgaagcggc
ttctgaaactgttgccgccaaattttcgcccaacattgttgctcttgaaatcaaagggcc
agagctccctgatttgtccttctacgacatgcctggaattttccagaaccctgccgacgc
gagcgacgattatttggttagtgttgtgagaaacctgtccaaggagtacattcaacaccc
ctcggccatcatcatgtgctctatgcctatgaatagcgacgccgaaaactcatcgacctt
tggtttagttcgcagactgaatgccctcaaccggacaattggtgtattgacaaaggccga
tctgatccctgaaggtggcaaccatgaacagtggctggccatcatgagagggactgccca
ttccactggcttaggctacttcataacctcccgtcctcaagggaaagacctggatgaact
caagcaatgggaagaggtcgttttcgttgaacactccatggagcgatggcctgccacctt
ccacgacttctccgatcgctgtggagttgagaaattaaaagcatttttatccgaaaaact
cggtcaggaattcgcaaagagcctacctcgaatcaagcaaacactcagggaacacctgag
taacattgtcgaacaacttagcaagctaccggagttgccgtccaatgtcgagctggaagt
ccagaccagtgtgatggagtttggtgaattagcccggtcacagttgaagccttccgagtt
ctcgaaatactttgtgccgctaccggaaaactttcgtgactgtcttctagacatgaaacc
aaagtttacactcaaagatagcagcgacatccccgttgtcgacatctctgacgatgagtc
agataccggatcggtggtcacggtaacgaatcccaacacgcccagcaaacgacgagcgat
ggcacctcctatcacaccttcgaaacgtatgcgtatggaacaggctcctgcaggcacccc
ctctcgtccgcagctgaagcccgaggacagtagggccagtgtgggttctgtctccccggc
cccgcgccggcaaggattcccagccccctttacacctttcagtaacgttgggagagggtt
cagaacacttcgccaagtgcgagatgagataaaggccaaaactagagctggtgttccaga
cattatcacagaagaggtgtacaatgacatgtgtcgagaagcaatcgagccttggtcagg
gccaatgaaagcgttcctcgagcatgttatgagcctgctgaacactatgcttgagaaagc
ccttgccgcctcgttcgctcggctcaacaaacgactcatttatcaggagtgtcaaaagat
cttagcagactatcttgaagaccgccgccgcgagaccatgggggcgcttgacgtggtgta
tcgactagaaacttatggcttgtttactgtcaaccaggaagctttccgcagataccagaa
agacgagcaaatcttactaacgagataccgccaccagatgcgcatgcaggctgcgggcta
tggagatggccgacctcctgtcccctgggagagtctcacggaggagaagcgggtgcttga
tgagaagcgccgcgaaaacgagatgatcaagcttgggcccgattccttcgagcgggagct
ggaggttgtagcttacgttagagggtactaccgccttgcagcgttgaggttcgcggacgc
gatagcgttgcacatcacaaacgggatgattccccatatacaaaggcaactgccgtacca
tctcgaccgaaaacttggtctttgtggggctgactcccagagtgtctacgagaggcttat
ggaagaagacccaaacacagcagcaaagcgaggagtgcttaggggagaacgcgaaaagtt
cgctagggcgctggacagcatcgaggagttggaacgcggagctggaagcagcactatttc
ggaagaggaccttgacgaccacaacatggctgatctcccccttatgagcggtgctcttga
tccggccgaagaggtctga
>Fp118
atgcaccacccaacaaggcgtcgaggacctcggagtcacaaccactttatcaaaccagat
cccgattctactaccaataattcttacccagaatcagtagcctccaattttgacgcccct
cctgccccttcagctgcgtcgagttacggcggtagcacaaaccacattcctcctgaccag
gccttttacaggcatggta----------gatcggatgctccgaccccaagtgaacgtac
cactgagcctgagcctctcctcagagaattgaggatgcgacctaacgctgtggctgagag
cccaaccagcatcccggctgatggaagcttctttcaaacttctttccaggacatcggaaa
gaaactgaaagcctgtaacgataccctgggcgagcttcagcagctgggggtctctcacga
tgttccactccccgaactcgtgctcgtcggcgatcagtctgccggcaaatccagtctcat
gtcaggtcttgccaacttagagcttccccgaagtgagggtacttgcacacgctgccccct
tcacatccgagtctcaagaagccatgatccatcttgtagggtatggctacgcaaggaata
ttcgtaccagcctccgcctagtggccgaatctctgagagtgatgtcaccaacaacgaccc
cttcttcccatggcgcaagcgacagactgccatccatgagttcaagaccatggttgatca
tggcgagatcgaggatgttcttcgttgggctcaaatagctattctcaacgacgacaagag
tcccgagctgttcgttccaggctctggctccatcgctgtcaacactcccatcgaagcggc
ttctgaaactgttgccgccaaattttcgcccaacattgttgctcttgaaatcaaagggcc
agagctccctgatttgtccttctacgacatgcctggaattttccagaaccctgccgacgc
gagcgacgattatttggttagtgttgtgagaaacctgtccaaggagtacattcaacaccc
ctcggccatcatcatgtgctctatgcctatgaatagcgacgccgaaaactcatcgacctt
tggtttagttcgcagactgaatgccctcaaccggacaattggtgtattgacaaaggccga
tctgatccctgaaggtggcaaccatgaacagtggctggccatcatgagagggactgccca
ttccactggcttaggctacttcataacctcccgtcctcaagggaaagacctggatgaact
caagcaatgggaagaggtcgttttcgttgaacactccatggagcgatggcctgccacctt
ccacgacttctccgatcgctgtggagttgagaaattaaaagcatttttatccgaaaaact
cggtcaggaattcgcaaagagcctacctcgaatcaagcaaacactcagggaacacctgag
taacattgtcgaacaacttagcaagctaccggagttgccgtccaatgtcgagctggaagt
ccagaccagtgtgatggagtttggtgaattagcccggtcacagttgaagccttccgagtt
ctcgaaatactttgtgccgctaccggaaaactttcgtgactgtcttctagacatgaaacc
aaagtttacactcaaagatagcagcgacatccccgttgtcgacatctctgacgatgagtc
agataccggatcggtggtcacggtaacgaatcccaacacgcccagcaaacgacgagcgat
ggcacctcctatcacaccttcgaaacgtatgcgtatggaacaggctcctgcaggcacccc
ctctcgtccgcagctgaagcccgaggacagtagggccagtgtgggttctgtctccccggc
cccgcgccggcaaggattcccagccccctttacacctttcagtaacgttgggagagggtt
cagaacacttcgccaagtgcgagatgagataaaggccaaaactagagctggtgttccaga
cattatcacagaagaggtgtacaatgacatgtgtcgagaagcaatcgagccttggtcagg
gccaatgaaagcgttcctcgagcatgttatgagcctgctgaacactatgcttgagaaagc
ccttgccgcctcgttcgctcggctcaacaaacgactcatttatcaggagtgtcaaaagat
cttagcagactatcttgaagaccgccgccgcgagaccatgggggcgcttgacgtggtgta
tcgactagaaacttatggcttgtttactgtcaaccaggaagctttccgcagataccagaa
agacgagcaaatcttactaacgagataccgccaccagatgcgcatgcaggctgcgggcta
tggagatggccgacctcctgtcccctgggagagtctcacggaggagaagcgggtgcttga
tgagaagcgccgcgaaaacgagatgatcaagcttgggcccgattccttcgagcgggagct
ggaggttgtagcttacgttagagggtactaccgccttgcagcgttgaggttcgcggacgc
gatagcgttgcacatcacaaacgggatgattccccatatacaaaggcaactgccgtacca
tctcgaccgaaaacttggtctttgtggggctgactcccagagtgtctacgagaggcttat
ggaagaagacccaaacacagcagcaaagcgaggagtgcttaggggagaacgcgaaaagtt
cgctagggcgctggacagcatcgaggagttggaacgcggagctggaagcagcactatttc
ggaagaggaccttgacgaccacaacatggctgatctcccccttatgagcggtgctcttga
tccggccgaagaggtctga
>Fp122
atgcaccacccaacaaggcgtcgaggacctcggagtcacaaccactttatcaaaccagat
cccgattctactaccaataattcttacccagaatcagtagcctccaattttgacgcccct
cctgccccttcagctgcgtcgagttacggcggtagcacaaaccacattcctcctgaccag
gccttttacaggcatggta----------gatcggatgctccgaccccaagtgaacgtac
cactgagcctgagcctctcctcagagaattgaggatgcgacctaacgctgtggctgagag
cccaaccagcatcccggctgatggaagcttctttcaaacttctttccaggacatcggaaa
gaaactgaaagcctgtaacgataccctgggcgagcttcagcagctgggggtctctcacga
tgttccactccccgaactcgtgctcgtcggcgatcagtctgccggcaaatccagtctcat
gtcaggtcttgccaacttagagcttccccgaagtgagggtacttgcacacgctgccccct
tcacatccgagtctcaagaagccatgatccatcttgtagggtatggctacgcaaggaata
ttcgtaccagcctccgcctagtggccgaatctctgagagtgatgtcaccaacaacgaccc
cttcttcccatggcgcaagcgacagactgccatccatgagttcaagaccatggttgatca
tggcgagatcgaggatgttcttcgttgggctcaaatagctattctcaacgacgacaagag
tcccgagctgttcgttccaggctctggctccatcgctgtcaacactcccatcgaagcggc
ttctgaaactgttgccgccaaattttcgcccaacattgttgctcttgaaatcaaagggcc
agagctccctgatttgtccttctacgacatgcctggaattttccagaaccctgccgacgc
gagcgacgattatttggttagtgttgtgagaaacctgtccaaggagtacattcaacaccc
ctcggccatcatcatgtgctctatgcctatgaatagcgacgccgaaaactcatcgacctt
tggtttagttcgcagactgaatgccctcaaccggacaattggtgtattgacaaaggccga
tctgatccctgaaggtggcaaccatgaacagtggctggccatcatgagagggactgccca
ttccactggcttaggctacttcataacctcccgtcctcaagggaaagacctggatgaact
caagcaatgggaagaggtcgttttcgttgaacactccatggagcgatggcctgccacctt
ccacgacttctccgatcgctgtggagttgagaaattaaaagcatttttatccgaaaaact
cggtcaggaattcgcaaagagcctacctcgaatcaagcaaacactcagggaacacctgag
taacattgtcgaacaacttagcaagctaccggagttgccgtccaatgtcgagctggaagt
ccagaccagtgtgatggagtttggtgaattagcccggtcacagttgaagccttccgagtt
ctcgaaatactttgtgccgctaccggaaaactttcgtgactgtcttctagacatgaaacc
aaagtttacactcaaagatagcagcgacatccccgttgtcgacatctctgacgatgagtc
agataccggatcggtggtcacggtaacgaatcccaacacgcccagcaaacgacgagcgat
ggcacctcctatcacaccttcgaaacgtatgcgtatggaacaggctcctgcaggcacccc
ctctcgtccgcagctgaagcccgaggacagtagggccagtgtgggttctgtctccccggc
cccgcgccggcaaggattcccagccccctttacacctttcagtaacgttgggagagggtt
cagaacacttcgccaagtgcgagatgagataaaggccaaaactagagctggtgttccaga
cattatcacagaagaggtgtacaatgacatgtgtcgagaagcaatcgagccttggtcagg
gccaatgaaagcgttcctcgagcatgttatgagcctgctgaacactatgcttgagaaagc
ccttgccgcctcgttcgctcggctcaacaaacgactcatttatcaggagtgtcaaaagat
cttagcagactatcttgaagaccgccgccgcgagaccatgggggcgcttgacgtggtgta
tcgactagaaacttatggcttgtttactgtcaaccaggaagctttccgcagataccagaa
agacgagcaaatcttactaacgagataccgccaccagatgcgcatgcaggctgcgggcta
tggagatggccgacctcctgtcccctgggagagtctcacggaggagaagcgggtgcttga
tgagaagcgccgcgaaaacgagatgatcaagcttgggcccgattccttcgagcgggagct
ggaggttgtagcttacgttagagggtactaccgccttgcagcgttgaggttcgcggacgc
gatagcgttgcacatcacaaacgggatgattccccatatacaaaggcaactgccgtacca
tctcgaccgaaaacttggtctttgtggggctgactcccagagtgtctacgagaggcttat
ggaagaagacccaaacacagcagcaaagcgaggagtgcttaggggagaacgcgaaaagtt
cgctagggcgctggacagcatcgaggagttggaacgcggagctggaagcagcactatttc
ggaagaggaccttgacgaccacaacatggctgatctcccccttatgagcggtgctcttga
tccggccgaagaggtctga
>Fp125
atgcaccacccaacaaggcgtcgaggacctcggagtcacaaccactttatcaaaccagat
cccgactctactaccaataattcttacccagaatcagtagcctccaattttgacgcccct
cctgccccttcagctgcgtcgagttacggcggtagcacaaaccacattcctcctgaccag
gccttttacaggcatggta----------gatcggatgctccgaccccaagtgaacgtac
cactgagcctgagcctctcctcagagaattgaggatgcgacctaacgctgtggctgagag
cccaaccagcatcccggctgatggaagcttctttcaaacttctttccaggacatcggaaa
gaaactgaaagcctgtaacgataccctgggcgagcttcagcagctgggggtctctcacga
tgttccactccccgaactcgtgctcgtcggcgatcagtctgccggcaaatccagtctcat
gtcaggtcttgccaacttagagcttccccgaagtgagggtacttgcacacgctgccccct
tcacatccgagtctcaagaagccatgatccatcttgtagggtatggctacgcaaggaata
ttcgtaccagcctccgcctagtggccgaatctctgagagtgatgtcaccaacaacgaccc
cttcttcccatggcgcaagcgacagactgccatccatgagttcaagaccatggttgatca
tggcgagatcgaggatgttcttcgttgggctcaaatagctattctcaacgacgacaagag
tcccgagctgttcgttccaggctctggctccatcgctgtcaacactcccatcgaagcggc
ttctgaaactgttgccgccaaattttcgcccaacattgttgctcttgaaatcaaagggcc
agagctccctgatttgtccttctacgacatgcctggaattttccagaaccctgccgacgc
gagcgacgattatttggttagtgttgtgagaaacctgtccaaggagtacattcaacaccc
ctcggccatcatcatgtgctctatgcctatgaatagcgacgccgaaaactcatcgacctt
tggtttagttcgcagactgaatgctctcaaccggacaattggtgtattgacaaaggccga
tctgatccctgaaggtggcaaccatgaacagtggctggccatcatgagagggactgccca
ttccactggcttaggctacttcataacctcccgtcctcaagggaaagacctggatgaact
caagcaatgggaagaggtcgttttcgttgaacactccatggagcgatggcctgccacctt
ccacgacttctccgatcgctgtggagttgagaaattaaaagcatttttatccgaaaaact
cggtcaggaattcgcaaagagcctacctcgaatcaagcaaacactcagggaacacctgag
taacattgtcgaacaacttagcaagctaccggagttgccgtccaatgtcgagctggaagt
ccagaccagtgtgatggagtttggtgaattagcccggtcacagttgaagccttccgagtt
ctcgaaatactttgtgccgctaccggaaaactttcgtgactgtcttctagacatgaaacc
aaagtttacactcaaagatagcagcgacatccccgttgtcgacatctctgacgatgagtc
agataccggatcggtggtcacggtaacgaatcccaacacgcccagcaaacgacgagcgat
ggcacctcctatcacaccttcgaaacgtatgcgtatggaacaggctcctgcaggcacccc
ctctcgtccgcagctgaagcccgaggacagtagggccagtgtgggttctgtctccccggc
cccgcgccggcaaggattcccagccccctttacacctttcagtaacgttgggagagggtt
cagaacacttcgccaagtgcgagatgagataaaggccaaaactagagctggtgttccaga
cattatcacagaagaggtgtacaatgacatgtgtcgagaagcaatcgagccttggtcagg
gccaatgaaagcgttcctcgagcatgttatgagcctgctgaacactatgcttgagaaagc
ccttgccgcctcgttcgctcggctcaacaaacgactcatttatcaggagtgtcaaaagat
cttagcagactatcttgaagaccgccgccgcgagaccatgggggcgcttgacgtggtgta
tcgactagaaacttatggcttgtttactgtcaaccaggaagctttccgcagataccagaa
agacgagcaaatcttactaacgagataccgccaccagatgcgcatgcaggctgcgggcta
tggagatggccgacctcctgtcccctgggagagtctcacggaggagaagcgggtgcttga
tgagaagcgccgcgaaaacgagatgatcaagcttgggcccgattccttcgagcgggagct
ggaggttgtagcttacgttagagggtactaccgccttgcagcgttgaggttcgcggacgc
gatagcgttgcacatcacaaacgggatgattccccatatacaaaggcaactgccgtacca
tctcgaccgaaaacttggtctttgtggggctgactcccagagtgtctacgagaggcttat
ggaagaagacccaaacacagcagcaaagcgaggagtgcttaggggagaacgcgaaaagtt
cgctagggcgctggacagcatcgaggagttggaacgcggagctggaagcagcactatttc
ggaagaggaccttgacgaccacaacatggctgatctcccccttatgagcggtgctcttga
tccggccgaagaggtctga
>Fp13r
atgcaccacccaacaaggcgtcgaggacctcggagtcacaaccactttatcaaaccagat
cccgattctactaccaataattcttacccagaatcagtagcctccaattttgacgcccct
cctgccccttcagctgcgtcgagttacggcggtagcacaaaccacattcctcctgaccag
gccttttacaggcatggta----------gatcggatgctccgaccccaagtgaacgtac
cactgagcctgagcctctcctcagagaattgaggatgcgacctaacgctgtggctgagag
cccaaccagcatcccggctgatggaagcttctttcaaacttctttccaggacatcggaaa
gaaactgaaagcctgtaacgataccctgggcgagcttcagcagctgggggtctctcacga
tgttccactccccgaactcgtgctcgtcggcgatcagtctgccggcaaatccagtctcat
gtcaggtcttgccaacttagagcttccccgaagtgagggtacttgcacacgctgccccct
tcacatccgagtctcaagaagccatgatccatcttgtagggtatggctacgcaaggaata
ttcgtaccagcctccgcctagtggccgaatctctgagagtgatgtcaccaacaacgaccc
cttcttcccatggcgcaagcgacagactgccatccatgagttcaagaccatggttgatca
tggcgagatcgaggatgttcttcgttgggctcaaatagctattctcaacgacgacaagag
tcccgagctgttcgttccaggctctggctccatcgctgtcaacactcccatcgaagcggc
ttctgaaactgttgccgccaaattttcgcccaacattgttgctcttgaaatcaaagggcc
agagctccctgatttgtccttctacgacatgcctggaattttccagaaccctgccgacgc
gagcgacgattatttggttagtgttgtgagaaacctgtccaaggagtacattcaacaccc
ctcggccatcatcatgtgctctatgcctatgaatagcgacgccgaaaactcatcgacctt
tggtttagttcgcagactgaatgccctcaaccggacaattggtgtattgacaaaggccga
tctgatccctgaaggtggcaaccatgaacagtggctggccatcatgagagggactgccca
ttccactggcttaggctacttcataacctcccgtcctcaagggaaagacctggatgaact
caagcaatgggaagaggtcgttttcgttgaacactccatggagcgatggcctgccacctt
ccacgacttctccgatcgctgtggagttgagaaattaaaagcatttttatccgaaaaact
cggtcaggaattcgcaaagagcctacctcgaatcaagcaaacactcagggaacacctgag
taacattgtcgaacaacttagcaagctaccggagttgccgtccaatgtcgagctggaagt
ccagaccagtgtgatggagtttggtgaattagcccggtcacagttgaagccttccgagtt
ctcgaaatactttgtgccgctaccggaaaactttcgtgactgtcttctagacatgaaacc
aaagtttacactcaaagatagcagcgacatccccgttgtcgacatctctgacgatgagtc
agataccggatcggtggtcacggtaacgaatcccaacacgcccagcaaacgacgagcgat
ggcacctcctatcacaccttcgaaacgtatgcgtatggaacaggctcctgcaggcacccc
ctctcgtccgcagctgaagcccgaggacagtagggccagtgtgggttctgtctccccggc
cccgcgccggcaaggattcccagccccctttacacctttcagtaacgttgggagagggtt
cagaacacttcgccaagtgcgagatgagataaaggccaaaactagagctggtgttccaga
cattatcacagaagaggtgtacaatgacatgtgtcgagaagcaatcgagccttggtcagg
gccaatgaaagcgttcctcgagcatgttatgagcctgctgaacactatgcttgagaaagc
ccttgccgcctcgttcgctcggctcaacaaacgactcatttatcaggagtgtcaaaagat
cttagcagactatcttgaagaccgccgccgcgagaccatgggggcgcttgacgtggtgta
tcgactagaaacttatggcttgtttactgtcaaccaggaagctttccgcagataccagaa
agacgagcaaatcttactaacgagataccgccaccagatgcgcatgcaggctgcgggcta
tggagatggccgacctcctgtcccctgggagagtctcacggaggagaagcgggtgcttga
tgagaagcgccgcgaaaacgagatgatcaagcttgggcccgattccttcgagcgggagct
ggaggttgtagcttacgttagagggtactaccgccttgcagcgttgaggttcgcggacgc
gatagcgttgcacatcacaaacgggatgattccccatatacaaaggcaactgccgtacca
tctcgaccgaaaacttggtctttgtggggctgactcccagagtgtctacgagaggcttat
ggaagaagacccaaacacagcagcaaagcgaggagtgcttaggggagaacgcgaaaagtt
cgctagggcgctggacagcatcgaggagttggaacgcggagctggaagcagcactatttc
ggaagaggaccttgacgaccacaacatggctgatctcccccttatgagcggtgctcttga
tccggccgaagaggtctga
>Fp144
atgcaccacccaacaaggcgtcgaggacctcggagtcacaaccactttatcaaaccagat
cccgattctactaccaataattcttacccagaatcagtagcctccaattttgacgcccct
cctgccccttcagctgcgtcgagttacggcggtagcacaaaccacattcctcctgaccag
gccttttacaggcatggta----------gatcggatgctccgaccccaagtgaacgtac
cactgagcctgagcctctcctcagagaattgaggatgcgacctaacgctgtggctgagag
cccaaccagcatcccggctgatggaagcttctttcaaacttctttccaggacatcggaaa
gaaactgaaagcctgtaacgataccctgggcgagcttcagcagctgggggtctctcacga
tgttccactccccgaactcgtgctcgtcggcgatcagtctgccggcaaatccagtctcat
gtcaggtcttgccaacttagagcttccccgaagtgagggtacttgcacacgctgccccct
tcacatccgagtctcaagaagccatgatccatcttgtagggtatggctacgcaaggaata
ttcgtaccagcctccgcctagtggccgaatctctgagagtgatgtcaccaacaacgaccc
cttcttcccatggcgcaagcgacagactgccatccatgagttcaagaccatggttgatca
tggcgagatcgaggatgttcttcgttgggctcaaatagctattctcaacgacgacaagag
tcccgagctgttcgttccaggctctggctccatcgctgtcaacactcccatcgaagcggc
ttctgaaactgttgccgccaaattttcgcccaacattgttgctcttgaaatcaaagggcc
agagctccctgatttgtccttctacgacatgcctggaattttccagaaccctgccgacgc
gagcgacgattatttggttagtgttgtgagaaacctgtccaaggagtacattcaacaccc
ctcggccatcatcatgtgctctatgcctatgaatagcgacgccgaaaactcatcgacctt
tggtttagttcgcagactgaatgccctcaaccggacaattggtgtattgacaaaggccga
tctgatccctgaaggtggcaaccatgaacagtggctggccatcatgagagggactgccca
ttccactggcttaggctacttcataacctcccgtcctcaagggaaagacctggatgaact
caagcaatgggaagaggtcgttttcgttgaacactccatggagcgatggcctgccacctt
ccacgacttctccgatcgctgtggagttgagaaattaaaagcatttttatccgaaaaact
cggtcaggaattcgcaaagagcctacctcgaatcaagcaaacactcagggaacacctgag
taacattgtcgaacaacttagcaagctaccggagttgccgtccaatgtcgagctggaagt
ccagaccagtgtgatggagtttggtgaattagcccggtcacagttgaagccttccgagtt
ctcgaaatactttgtgccgctaccggaaaactttcgtgactgtcttctagacatgaaacc
aaagtttacactcaaagatagcagcgacatccccgttgtcgacatctctgacgatgagtc
agataccggatcggtggtcacggtaacgaatcccaacacgcccagcaaacgacgagcgat
ggcacctcctatcacaccttcgaaacgtatgcgtatggaacaggctcctgcaggcacccc
ctctcgtccgcagctgaagcccgaggacagtagggccagtgtgggttctgtctccccggc
cccgcgccggcaaggattcccagccccctttacacctttcagtaacgttgggagagggtt
cagaacacttcgccaagtgcgagatgagataaaggccaaaactagagctggtgttccaga
cattatcacagaagaggtgtacaatgacatgtgtcgagaagcaatcgagccttggtcagg
gccaatgaaagcgttcctcgagcatgttatgagcctgctgaacactatgcttgagaaagc
ccttgccgcctcgttcgctcggctcaacaaacgactcatttatcaggagtgtcaaaagat
cttagcagactatcttgaagaccgccgccgcgagaccatgggggcgcttgacgtggtgta
tcgactagaaacttatggcttgtttactgtcaaccaggaagctttccgcagataccagaa
agacgagcaaatcttactaacgagataccgccaccagatgcgcatgcaggctgcgggcta
tggagatggccgacctcctgtcccctgggagagtctcacggaggagaagcgggtgcttga
tgagaagcgccgcgaaaacgagatgatcaagcttgggcccgattccttcgagcgggagct
ggaggttgtagcttacgttagagggtactaccgccttgcagcgttgaggttcgcggacgc
gatagcgttgcacatcacaaacgggatgattccccatatacaaaggcaactgccgtacca
tctcgaccgaaaacttggtctttgtggggctgactcccagagtgtctacgagaggcttat
ggaagaagacccaaacacagcagcaaagcgaggagtgcttaggggagaacgcgaaaagtt
cgctagggcgctggacagcatcgaggagttggaacgcggagctggaagcagcactatttc
ggaagaggaccttgacgaccacaacatggctgatctcccccttatgagcggtgctcttga
tccggccgaagaggtctga
>Fp146
atgcaccacccaacaaggcgtcgaggacctcggagtcacaaccactttatcaaaccagat
cccgattctactaccaataattcttacccagaatcagtagcctccaattttgacgcccct
cctgccccttcagctgcgtcgagttacggcggtagcacaaaccacattcctcctgaccag
gccttttacaggcatggta----------gatcggatgctccgaccccaagtgaacgtac
cactgagcctgagcctctcctcagagaattgaggatgcgacctaacgctgtggctgagag
cccaaccagcatcccggctgatggaagcttctttcaaacttctttccaggacatcggaaa
gaaactgaaagcctgtaacgataccctgggcgagcttcagcagctgggggtctctcacga
tgttccactccccgaactcgtgctcgtcggcgatcagtctgccggcaaatccagtctcat
gtcaggtcttgccaacttagagcttccccgaagtgagggtacttgcacacgctgccccct
tcacatccgagtctcaagaagccatgatccatcttgtagggtatggctacgcaaggaata
ttcgtaccagcctccgcctagtggccgaatctctgagagtgatgtcaccaacaacgaccc
cttcttcccatggcgcaagcgacagactgccatccatgagttcaagaccatggttgatca
tggcgagatcgaggatgttcttcgttgggctcaaatagctattctcaacgacgacaagag
tcccgagctgttcgttccaggctctggctccatcgctgtcaacactcccatcgaagcggc
ttctgaaactgttgccgccaaattttcgcccaacattgttgctcttgaaatcaaagggcc
agagctccctgatttgtccttctacgacatgcctggaattttccagaaccctgccgacgc
gagcgacgattatttggttagtgttgtgagaaacctgtccaaggagtacattcaacaccc
ctcggccatcatcatgtgctctatgcctatgaatagcgacgccgaaaactcatcgacctt
tggtttagttcgcagactgaatgccctcaaccggacaattggtgtattgacaaaggccga
tctgatccctgaaggtggcaaccatgaacagtggctggccatcatgagagggactgccca
ttccactggcttaggctacttcataacctcccgtcctcaagggaaagacctggatgaact
caagcaatgggaagaggtcgttttcgttgaacactccatggagcgatggcctgccacctt
ccacgacttctccgatcgctgtggagttgagaaattaaaagcatttttatccgaaaaact
cggtcaggaattcgcaaagagcctacctcgaatcaagcaaacactcagggaacacctgag
taacattgtcgaacaacttagcaagctaccggagttgccgtccaatgtcgagctggaagt
ccagaccagtgtgatggagtttggtgaattagcccggtcacagttgaagccttccgagtt
ctcgaaatactttgtgccgctaccggaaaactttcgtgactgtcttctagacatgaaacc
aaagtttacactcaaagatagcagcgacatccccgttgtcgacatctctgacgatgagtc
agataccggatcggtggtcacggtaacgaatcccaacacgcccagcaaacgacgagcgat
ggcacctcctatcacaccttcgaaacgtatgcgtatggaacaggctcctgcaggcacccc
ctctcgtccgcagctgaagcccgaggacagtagggccagtgtgggttctgtctccccggc
cccgcgccggcaaggattcccagccccctttacacctttcagtaacgttgggagagggtt
cagaacacttcgccaagtgcgagatgagataaaggccaaaactagagctggtgttccaga
cattatcacagaagaggtgtacaatgacatgtgtcgagaagcaatcgagccttggtcagg
gccaatgaaagcgttcctcgagcatgttatgagcctgctgaacactatgcttgagaaagc
ccttgccgcctcgttcgctcggctcaacaaacgactcatttatcaggagtgtcaaaagat
cttagcagactatcttgaagaccgccgccgcgagaccatgggggcgcttgacgtggtgta
tcgactagaaacttatggcttgtttactgtcaaccaggaagctttccgcagataccagaa
agacgagcaaatcttactaacgagataccgccaccagatgcgcatgcaggctgcgggcta
tggagatggccgacctcctgtcccctgggagagtctcacggaggagaagcgggtgcttga
tgagaagcgccgcgaaaacgagatgatcaagcttgggcccgattccttcgagcgggagct
ggaggttgtagcttacgttagagggtactaccgccttgcagcgttgaggttcgcggacgc
gatagcgttgcacatcacaaacgggatgattccccatatacaaaggcaactgccgtacca
tctcgaccgaaaacttggtctttgtggggctgactcccagagtgtctacgagaggcttat
ggaagaagacccaaacacagcagcaaagcgaggagtgcttaggggagaacgcgaaaagtt
cgctagggcgctggacagcatcgaggagttggaacgcggagctggaagcagcactatttc
ggaagaggaccttgacgaccacaacatggctgatctcccccttatgagcggtgctcttga
tccggccgaagaggtctga
>Fp155
atgcaccacccaacaaggcgtcgaggacctcggagtcacaaccactttatcaaaccagat
cccgattctactaccaataattcttacccagaatcagtagcctccaattttgacgcccct
cctgccccttcagctgcgtcgagttacggcggtagcacaaaccacattcctcctgaccag
gccttttacaggcatggta----------gatcggatgctccgaccccaagtgaacgtac
cactgagcctgagcctctcctcagagaattgaggatgcgacctaacgctgtggctgagag
cccaaccagcatcccggctgatggaagcttctttcaaacttctttccaggacatcggaaa
gaaactgaaagcctgtaacgataccctgggcgagcttcagcagctgggggtctctcacga
tgttccactccccgaactcgtgctcgtcggcgatcagtctgccggcaaatccagtctcat
gtcaggtcttgccaacttagagcttccccgaagtgagggtacttgcacacgctgccccct
tcacatccgagtctcaagaagccatgatccatcttgtagggtatggctacgcaaggaata
ttcgtaccagcctccgcctagtggccgaatctctgagagtgatgtcaccaacaacgaccc
cttcttcccatggcgcaagcgacagactgccatccatgagttcaagaccatggttgatca
tggcgagatcgaggatgttcttcgttgggctcaaatagctattctcaacgacgacaagag
tcccgagctgttcgttccaggctctggctccatcgctgtcaacactcccatcgaagcggc
ttctgaaactgttgccgccaaattttcgcccaacattgttgctcttgaaatcaaagggcc
agagctccctgatttgtccttctacgacatgcctggaattttccagaaccctgccgacgc
gagcgacgattatttggttagtgttgtgagaaacctgtccaaggagtacattcaacaccc
ctcggccatcatcatgtgctctatgcctatgaatagcgacgccgaaaactcatcgacctt
tggtttagttcgcagactgaatgccctcaaccggacaattggtgtattgacaaaggccga
tctgatccctgaaggtggcaaccatgaacagtggctggccatcatgagagggactgccca
ttccactggcttaggctacttcataacctcccgtcctcaagggaaagacctggatgaact
caagcaatgggaagaggtcgttttcgttgaacactccatggagcgatggcctgccacctt
ccacgacttctccgatcgctgtggagttgagaaattaaaagcatttttatccgaaaaact
cggtcaggaattcgcaaagagcctacctcgaatcaagcaaacactcagggaacacctgag
taacattgtcgaacaacttagcaagctaccggagttgccgtccaatgtcgagctggaagt
ccagaccagtgtgatggagtttggtgaattagcccggtcacagttgaagccttccgagtt
ctcgaaatactttgtgccgctaccggaaaactttcgtgactgtcttctagacatgaaacc
aaagtttacactcaaagatagcagcgacatccccgttgtcgacatctctgacgatgagtc
agataccggatcggtggtcacggtaacgaatcccaacacgcccagcaaacgacgagcgat
ggcacctcctatcacaccttcgaaacgtatgcgtatggaacaggctcctgcaggcacccc
ctctcgtccgcagctgaagcccgaggacagtagggccagtgtgggttctgtctccccggc
cccgcgccggcaaggattcccagccccctttacacctttcagtaacgttgggagagggtt
cagaacacttcgccaagtgcgagatgagataaaggccaaaactagagctggtgttccaga
cattatcacagaagaggtgtacaatgacatgtgtcgagaagcaatcgagccttggtcagg
gccaatgaaagcgttcctcgagcatgttatgagcctgctgaacactatgcttgagaaagc
ccttgccgcctcgttcgctcggctcaacaaacgactcatttatcaggagtgtcaaaagat
cttagcagactatcttgaagaccgccgccgcgagaccatgggggcgcttgacgtggtgta
tcgactagaaacttatggcttgtttactgtcaaccaggaagctttccgcagataccagaa
agacgagcaaatcttactaacgagataccgccaccagatgcgcatgcaggctgcgggcta
tggagatggccgacctcctgtcccctgggagagtctcacggaggagaagcgggtgcttga
tgagaagcgccgcgaaaacgagatgatcaagcttgggcccgattccttcgagcgggagct
ggaggttgtagcttacgttagagggtactaccgccttgcagcgttgaggttcgcggacgc
gatagcgttgcacatcacaaacgggatgattccccatatacaaaggcaactgccgtacca
tctcgaccgaaaacttggtctttgtggggctgactcccagagtgtctacgagaggcttat
ggaagaagacccaaacacagcagcaaagcgaggagtgcttaggggagaacgcgaaaagtt
cgctagggcgctggacagcatcgaggagttggaacgcggagctggaagcagcactatttc
ggaagaggaccttgacgaccacaacatggctgatctcccccttatgagcggtgctcttga
tccggccgaagaggtctga
>Fp157
atgcaccacccaacaaggcgtcgaggacctcggagtcacaaccactttatcaaaccagat
cccgattctactaccaataattcttacccagaatcagtagcctccaattttgacgcccct
cctgccccttcagctgcgtcgagttacggcggtagcacaaaccacattcctcctgaccag
gccttttacaggcatggta----------gatcggatgctccgaccccaagtgaacgtac
cactgagcctgagcctctcctcagagaattgaggatgcgacctaacgctgtggctgagag
cccaaccagcatcccggctgatggaagcttctttcaaacttctttccaggacatcggaaa
gaaactgaaagcctgtaacgataccctgggcgagcttcagcagctgggggtctctcacga
tgttccactccccgaactcgtgctcgtcggcgatcagtctgccggcaaatccagtctcat
gtcaggtcttgccaacttagagcttccccgaagtgagggtacttgcacacgctgccccct
tcacatccgagtctcaagaagccatgatccatcttgtagggtatggctacgcaaggaata
ttcgtaccagcctccgcctagtggccgaatctctgagagtgatgtcaccaacaacgaccc
cttcttcccatggcgcaagcgacagactgccatccatgagttcaagaccatggttgatca
tggcgagatcgaggatgttcttcgttgggctcaaatagctattctcaacgacgacaagag
tcccgagctgttcgttccaggctctggctccatcgctgtcaacactcccatcgaagcggc
ttctgaaactgttgccgccaaattttcgcccaacattgttgctcttgaaatcaaagggcc
agagctccctgatttgtccttctacgacatgcctggaattttccagaaccctgccgacgc
gagcgacgattatttggttagtgttgtgagaaacctgtccaaggagtacattcaacaccc
ctcggccatcatcatgtgctctatgcctatgaatagcgacgccgaaaactcatcgacctt
tggtttagttcgcagactgaatgccctcaaccggacaattggtgtattgacaaaggccga
tctgatccctgaaggtggcaaccatgaacagtggctggccatcatgagagggactgccca
ttccactggcttaggctacttcataacctcccgtcctcaagggaaagacctggatgaact
caagcaatgggaagaggtcgttttcgttgaacactccatggagcgatggcctgccacctt
ccacgacttctccgatcgctgtggagttgagaaattaaaagcatttttatccgaaaaact
cggtcaggaattcgcaaagagcctacctcgaatcaagcaaacactcagggaacacctgag
taacattgtcgaacaacttagcaagctaccggagttgccgtccaatgtcgagctggaagt
ccagaccagtgtgatggagtttggtgaattagcccggtcacagttgaagccttccgagtt
ctcgaaatactttgtgccgctaccggaaaactttcgtgactgtcttctagacatgaaacc
aaagtttacactcaaagatagcagcgacatccccgttgtcgacatctctgacgatgagtc
agataccggatcggtggtcacggtaacgaatcccaacacgcccagcaaacgacgagcgat
ggcacctcctatcacaccttcgaaacgtatgcgtatggaacaggctcctgcaggcacccc
ctctcgtccgcagctgaagcccgaggacagtagggccagtgtgggttctgtctccccggc
cccgcgccggcaaggattcccagccccctttacacctttcagtaacgttgggagagggtt
cagaacacttcgccaagtgcgagatgagataaaggccaaaactagagctggtgttccaga
cattatcacagaagaggtgtacaatgacatgtgtcgagaagcaatcgagccttggtcagg
gccaatgaaagcgttcctcgagcatgttatgagcctgctgaacactatgcttgagaaagc
ccttgccgcctcgttcgctcggctcaacaaacgactcatttatcaggagtgtcaaaagat
cttagcagactatcttgaagaccgccgccgcgagaccatgggggcgcttgacgtggtgta
tcgactagaaacttatggcttgtttactgtcaaccaggaagctttccgcagataccagaa
agacgagcaaatcttactaacgagataccgccaccagatgcgcatgcaggctgcgggcta
tggagatggccgacctcctgtcccctgggagagtctcacggaggagaagcgggtgcttga
tgagaagcgccgcgaaaacgagatgatcaagcttgggcccgattccttcgagcgggagct
ggaggttgtagcttacgttagagggtactaccgccttgcagcgttgaggttcgcggacgc
gatagcgttgcacatcacaaacgggatgattccccatatacaaaggcaactgccgtacca
tctcgaccgaaaacttggtctttgtggggctgactcccagagtgtctacgagaggcttat
ggaagaagacccaaacacagcagcaaagcgaggagtgcttaggggagaacgcgaaaagtt
cgctagggcgctggacagcatcgaggagttggaacgcggagctggaagcagcactatttc
ggaagaggaccttgacgaccacaacatggctgatctcccccttatgagcggtgctcttga
tccggccgaagaggtctga
>Fp16r
atgcaccacccaacaaggcgtcgaggacctcggagtcacaaccactttatcaaaccagat
cccgactctactaccaataattcttacccagaatcagtagcctccaattttgacgcccct
cctgccccttcagctgcgtcgagttacggcggtagcacaaaccacattcctcctgaccag
gccttttacaggcatggta----------gatcggatgctccgaccccaagtgaacgtac
cactgagcctgagcctctcctcagagaattgaggatgcgacctaacgctgtggctgagag
cccaaccagcatcccggctgatggaagcttctttcaaacttctttccaggacatcggaaa
gaaactgaaagcctgtaacgataccctgggcgagcttcagcagctgggggtctctcacga
tgttccactccccgaactcgtgctcgtcggcgatcagtctgccggcaaatccagtctcat
gtcaggtcttgccaacttagagcttccccgaagtgagggtacttgcacacgctgccccct
tcacatccgagtctcaagaagccatgatccatcttgtagggtatggctacgcaaggaata
ttcgtaccagcctccgcctagtggccgaatctctgagagtgatgtcaccaacaacgaccc
cttcttcccatggcgcaagcgacagactgccatccatgagttcaagaccatggttgatca
tggcgagatcgaggatgttcttcgttgggctcaaatagctattctcaacgacgacaagag
tcccgagctgttcgttccaggctctggctccatcgctgtcaacactcccatcgaagcggc
ttctgaaactgttgccgccaaattttcgcccaacattgttgctcttgaaatcaaagggcc
agagctccctgatttgtccttctacgacatgcctggaattttccagaaccctgccgacgc
gagcgacgattatttggttagtgttgtgagaaacctgtccaaggagtacattcaacaccc
ctcggccatcatcatgtgctctatgcctatgaatagcgacgccgaaaactcatcgacctt
tggtttagttcgcagactgaatgctctcaaccggacaattggtgtattgacaaaggccga
tctgatccctgaaggtggcaaccatgaacagtggctggccatcatgagagggactgccca
ttccactggcttaggctacttcataacctcccgtcctcaagggaaagacctggatgaact
caagcaatgggaagaggtcgttttcgttgaacactccatggagcgatggcctgccacctt
ccacgacttctccgatcgctgtggagttgagaaattaaaagcatttttatccgaaaaact
cggtcaggaattcgcaaagagcctacctcgaatcaagcaaacactcagggaacacctgag
taacattgtcgaacaacttagcaagctaccggagttgccgtccaatgtcgagctggaagt
ccagaccagtgtgatggagtttggtgaattagcccggtcacagttgaagccttccgagtt
ctcgaaatactttgtgccgctaccggaaaactttcgtgactgtcttctagacatgaaacc
aaagtttacactcaaagatagcagcgacatccccgttgtcgacatctctgacgatgagtc
agataccggatcggtggtcacggtaacgaatcccaacacgcccagcaaacgacgagcgat
ggcacctcctatcacaccttcgaaacgtatgcgtatggaacaggctcctgcaggcacccc
ctctcgtccgcagctgaagcccgaggacagtagggccagtgtgggttctgtctccccggc
cccgcgccggcaaggattcccagccccctttacacctttcagtaacgttgggagagggtt
cagaacacttcgccaagtgcgagatgagataaaggccaaaactagagctggtgttccaga
cattatcacagaagaggtgtacaatgacatgtgtcgagaagcaatcgagccttggtcagg
gccaatgaaagcgttcctcgagcatgttatgagcctgctgaacactatgcttgagaaagc
ccttgccgcctcgttcgctcggctcaacaaacgactcatttatcaggagtgtcaaaagat
cttagcagactatcttgaagaccgccgccgcgagaccatgggggcgcttgacgtggtgta
tcgactagaaacttatggcttgtttactgtcaaccaggaagctttccgcagataccagaa
agacgagcaaatcttactaacgagataccgccaccagatgcgcatgcaggctgcgggcta
tggagatggccgacctcctgtcccctgggagagtctcacggaggagaagcgggtgcttga
tgagaagcgccgcgaaaacgagatgatcaagcttgggcccgattccttcgagcgggagct
ggaggttgtagcttacgttagagggtactaccgccttgcagcgttgaggttcgcggacgc
gatagcgttgcacatcacaaacgggatgattccccatatacaaaggcaactgccgtacca
tctcgaccgaaaacttggtctttgtggggctgactcccagagtgtctacgagaggcttat
ggaagaagacccaaacacagcagcaaagcgaggagtgcttaggggagaacgcgaaaagtt
cgctagggcgctggacagcatcgaggagttggaacgcggagctggaagcagcactatttc
ggaagaggaccttgacgaccacaacatggctgatctcccccttatgagcggtgctcttga
tccggccgaagaggtctga
>Fp1r
atgcaccacccaacaaggcgtcgaggacctcggagtcacaaccactttatcaaaccagat
cccgattctactaccaataattcttacccagaatcagtagcctccaattttgacgcccct
cctgccccttcagctgcgtcgagttacggcggtagcacaaaccacattcctcctgaccag
gccttttacaggcatggtannnnnnnnnngatcggatgctc----------tgaacgtac
cactgagcctgagcctctcctcagagaattgaggatgcgacctaacgctgtggctgagag
cccaaccagcatcccggctgatggaagcttctttcaaacttctttccaggacatcggaaa
gaaactgaaagcctgtaacgataccctgggcgagcttcagcagctgggggtctctcacga
tgttccactccccgaactcgtgctcgtcggcgatcagtctgccggcaaatccagtctcat
gtcaggtcttgccaacttagagcttccccgaagtgagggtacttgcacacgctgccccct
tcacatccgagtctcaagaagccatgatccatcttgtagggtatggctacgcaaggaata
ttcgtaccagcctccgcctagtggccgaatctctgagagtgatgtcaccaacaacgaccc
cttcttcccatggcgcaagcgacagactgccatccatgagttcaagaccatggttgatca
tggcgagatcgaggatgttcttcgttgggctcaaatagctattctcaacgacgacaagag
tcccgagctgttcgttccaggctctggctccatcgctgtcaacactcccatcgaagcggc
ttctgaaactgttgccgccaaattttcgcccaacattgttgctcttgaaatcaaagggcc
agagctccctgatttgtccttctacgacatgcctggaattttccagaaccctgccgacgc
gagcgacgattatttggttagtgttgtgagaaacctgtccaaggagtacattcaacaccc
ctcggccatcatcatgtgctctatgcctatgaatagcgacgccgaaaactcatcgacctt
tggtttagttcgcagactgaatgccctcaaccggacaattggtgtattgacaaaggccga
tctgatccctgaaggtggcaaccatgaacagtggctggccatcatgagagggactgccca
ttccactggcttaggctacttcataacctcccgtcctcaagggaaagacctggatgaact
caagcaatgggaagaggtcgttttcgttgaacactccatggagcgatggcctgccacctt
ccacgacttctccgatcgctgtggagttgagaaattaaaagcatttttatccgaaaaact
cggtcaggaattcgcaaagagcctacctcgaatcaagcaaacactcagggaacacctgag
taacattgtcgaacaacttagcaagctaccggagttgccgtccaatgtcgagctggaagt
ccagaccagtgtgatggagtttggtgaattagcccggtcacagttgaagccttccgagtt
ctcgaaatactttgtgccgctaccggaaaactttcgtgactgtcttctagacatgaaacc
aaagtttacactcaaagatagcagcgacatccccgttgtcgacatctctgacgatgagtc
agataccggatcggtggtcacggtaacgaatcccaacacgcccagcaaacgacgagcgat
ggcacctcctatcacaccttcgaaacgtatgcgtatggaacaggctcctgcaggcacccc
ctctcgtccgcagctgaagcccgaggacagtagggccagtgtgggttctgtctccccggc
cccgcgccggcaaggattcccagccccctttacacctttcagtaacgttgggagagggtt
cagaacacttcgccaagtgcgagatgagataaaggccaaaactagagctggtgttccaga
cattatcacagaagaggtgtacaatgacatgtgtcgagaagcaatcgagccttggtcagg
gccaatgaaagcgttcctcgagcatgttatgagcctgctgaacactatgcttgagaaagc
ccttgccgcctcgttcgctcggctcaacaaacgactcatttatcaggagtgtcaaaagat
cttagcagactatcttgaagaccgccgccgcgagaccatgggggcgcttgacgtggtgta
tcgactagaaacttatggcttgtttactgtcaaccaggaagctttccgcagataccagaa
agacgagcaaatcttactaacgagataccgccaccagatgcgcatgcaggctgcgggcta
tggagatggccgacctcctgtcccctgggagagtctcacggaggagaagcgggtgcttga
tgagaagcgccgcgaaaacgagatgatcaagcttgggcccgattccttcgagcgggagct
ggaggttgtagcttacgttagagggtactaccgccttgcagcgttgaggttcgcggacgc
gatagcgttgcacatcacaaacgggatgattccccatatacaaaggcaactgccgtacca
tctcgaccgaaaacttggtctttgtggggctgactcccagagtgtctacgagaggcttat
ggaagaagacccaaacacagcagcaaagcgaggagtgcttaggggagaacgcgaaaagtt
cgctagggcgctggacagcatcgaggagttggaacgcggagctggaagcagcactatttc
ggaagaggaccttgacgaccacaacatggctgatctcccccttatgagcggtgctcttga
tccggccgaagaggtctga
>Fp21r
atgcaccacccaacaaggcgtcgaggacctcggagtcacaaccactttatcaaaccagat
cccgattctactaccaataattcttacccagaatcagtagcctccaattttgacgcccct
cctgccccttcagctgcgtcgagttacggcggtagcacaaaccacattcctcctgaccag
gccttttacaggcatggta----------gatcggatgctccgaccccaagtgaacgtac
cactgagcctgagcctctcctcagagaattgaggatgcgacctaacgctgtggctgagag
cccaaccagcatcccggctgatggaagcttctttcaaacttctttccaggacatcggaaa
gaaactgaaagcctgtaacgataccctgggcgagcttcagcagctgggggtctctcacga
tgttccactccccgaactcgtgctcgtcggcgatcagtctgccggcaaatccagtctcat
gtcaggtcttgccaacttagagcttccccgaagtgagggtacttgcacacgctgccccct
tcacatccgagtctcaagaagccatgatccatcttgtagggtatggctacgcaaggaata
ttcgtaccagcctccgcctagtggccgaatctctgagagtgatgtcaccaacaacgaccc
cttcttcccatggcgcaagcgacagactgccatccatgagttcaagaccatggttgatca
tggcgagatcgaggatgttcttcgttgggctcaaatagctattctcaacgacgacaagag
tcccgagctgttcgttccaggctctggctccatcgctgtcaacactcccatcgaagcggc
ttctgaaactgttgccgccaaattttcgcccaacattgttgctcttgaaatcaaagggcc
agagctccctgatttgtccttctacgacatgcctggaattttccagaaccctgccgacgc
gagcgacgattatttggttagtgttgtgagaaacctgtccaaggagtacattcaacaccc
ctcggccatcatcatgtgctctatgcctatgaatagcgacgccgaaaactcatcgacctt
tggtttagttcgcagactgaatgccctcaaccggacaattggtgtattgacaaaggccga
tctgatccctgaaggtggcaaccatgaacagtggctggccatcatgagagggactgccca
ttccactggcttaggctacttcataacctcccgtcctcaagggaaagacctggatgaact
caagcaatgggaagaggtcgttttcgttgaacactccatggagcgatggcctgccacctt
ccacgacttctccgatcgctgtggagttgagaaattaaaagcatttttatccgaaaaact
cggtcaggaattcgcaaagagcctacctcgaatcaagcaaacactcagggaacacctgag
taacattgtcgaacaacttagcaagctaccggagttgccgtccaatgtcgagctggaagt
ccagaccagtgtgatggagtttggtgaattagcccggtcacagttgaagccttccgagtt
ctcgaaatactttgtgccgctaccggaaaactttcgtgactgtcttctagacatgaaacc
aaagtttacactcaaagatagcagcgacatccccgttgtcgacatctctgacgatgagtc
agataccggatcggtggtcacggtaacgaatcccaacacgcccagcaaacgacgagcgat
ggcacctcctatcacaccttcgaaacgtatgcgtatggaacaggctcctgcaggcacccc
ctctcgtccgcagctgaagcccgaggacagtagggccagtgtgggttctgtctccccggc
cccgcgccggcaaggattcccagccccctttacacctttcagtaacgttgggagagggtt
cagaacacttcgccaagtgcgagatgagataaaggccaaaactagagctggtgttccaga
cattatcacagaagaggtgtacaatgacatgtgtcgagaagcaatcgagccttggtcagg
gccaatgaaagcgttcctcgagcatgttatgagcctgctgaacactatgcttgagaaagc
ccttgccgcctcgttcgctcggctcaacaaacgactcatttatcaggagtgtcaaaagat
cttagcagactatcttgaagaccgccgccgcgagaccatgggggcgcttgacgtggtgta
tcgactagaaacttatggcttgtttactgtcaaccaggaagctttccgcagataccagaa
agacgagcaaatcttactaacgagataccgccaccagatgcgcatgcaggctgcgggcta
tggagatggccgacctcctgtcccctgggagagtctcacggaggagaagcgggtgcttga
tgagaagcgccgcgaaaacgagatgatcaagcttgggcccgattccttcgagcgggagct
ggaggttgtagcttacgttagagggtactaccgccttgcagcgttgaggttcgcggacgc
gatagcgttgcacatcacaaacgggatgattccccatatacaaaggcaactgccgtacca
tctcgaccgaaaacttggtctttgtggggctgactcccagagtgtctacgagaggcttat
ggaagaagacccaaacacagcagcaaagcgaggagtgcttaggggagaacgcgaaaagtt
cgctagggcgctggacagcatcgaggagttggaacgcggagctggaagcagcactatttc
ggaagaggaccttgacgaccacaacatggctgatctcccccttatgagcggtgctcttga
tccggccgaagaggtctga
>Fp24r
atgcaccacccaacaaggcgtcgaggacctcggagtcacaaccactttatcaaaccagat
cccgattctactaccaataattcttacccagaatcagtagcctccaattttgacgcccct
cctgccccttcagctgcgtcgagttacggcggtagcacaaaccacattcctcctgaccag
gccttttacaggcatggta----------gatcggatgctccgaccccaagtgaacgtac
cactgagcctgagcctctcctcagagaattgaggatgcgacctaacgctgtggctgagag
cccaaccagcatcccggctgatggaagcttctttcaaacttctttccaggacatcggaaa
gaaactgaaagcctgtaacgataccctgggcgagcttcagcagctgggggtctctcacga
tgttccactccccgaactcgtgctcgtcggcgatcagtctgccggcaaatccagtctcat
gtcaggtcttgccaacttagagcttccccgaagtgagggtacttgcacacgctgccccct
tcacatccgagtctcaagaagccatgatccatcttgtagggtatggctacgcaaggaata
ttcgtaccagcctccgcctagtggccgaatctctgagagtgatgtcaccaacaacgaccc
cttcttcccatggcgcaagcgacagactgccatccatgagttcaagaccatggttgatca
tggcgagatcgaggatgttcttcgttgggctcaaatagctattctcaacgacgacaagag
tcccgagctgttcgttccaggctctggctccatcgctgtcaacactcccatcgaagcggc
ttctgaaactgttgccgccaaattttcgcccaacattgttgctcttgaaatcaaagggcc
agagctccctgatttgtccttctacgacatgcctggaattttccagaaccctgccgacgc
gagcgacgattatttggttagtgttgtgagaaacctgtccaaggagtacattcaacaccc
ctcggccatcatcatgtgctctatgcctatgaatagcgacgccgaaaactcatcgacctt
tggtttagttcgcagactgaatgccctcaaccggacaattggtgtattgacaaaggccga
tctgatccctgaaggtggcaaccatgaacagtggctggccatcatgagagggactgccca
ttccactggcttaggctacttcataacctcccgtcctcaagggaaagacctggatgaact
caagcaatgggaagaggtcgttttcgttgaacactccatggagcgatggcctgccacctt
ccacgacttctccgatcgctgtggagttgagaaattaaaagcatttttatccgaaaaact
cggtcaggaattcgcaaagagcctacctcgaatcaagcaaacactcagggaacacctgag
taacattgtcgaacaacttagcaagctaccggagttgccgtccaatgtcgagctggaagt
ccagaccagtgtgatggagtttggtgaattagcccggtcacagttgaagccttccgagtt
ctcgaaatactttgtgccgctaccggaaaactttcgtgactgtcttctagacatgaaacc
aaagtttacactcaaagatagcagcgacatccccgttgtcgacatctctgacgatgagtc
agataccggatcggtggtcacggtaacgaatcccaacacgcccagcaaacgacgagcgat
ggcacctcctatcacaccttcgaaacgtatgcgtatggaacaggctcctgcaggcacccc
ctctcgtccgcagctgaagcccgaggacagtagggccagtgtgggttctgtctccccggc
cccgcgccggcaaggattcccagccccctttacacctttcagtaacgttgggagagggtt
cagaacacttcgccaagtgcgagatgagataaaggccaaaactagagctggtgttccaga
cattatcacagaagaggtgtacaatgacatgtgtcgagaagcaatcgagccttggtcagg
gccaatgaaagcgttcctcgagcatgttatgagcctgctgaacactatgcttgagaaagc
ccttgccgcctcgttcgctcggctcaacaaacgactcatttatcaggagtgtcaaaagat
cttagcagactatcttgaagaccgccgccgcgagaccatgggggcgcttgacgtggtgta
tcgactagaaacttatggcttgtttactgtcaaccaggaagctttccgcagataccagaa
agacgagcaaatcttactaacgagataccgccaccagatgcgcatgcaggctgcgggcta
tggagatggccgacctcctgtcccctgggagagtctcacggaggagaagcgggtgcttga
tgagaagcgccgcgaaaacgagatgatcaagcttgggcccgattccttcgagcgggagct
ggaggttgtagcttacgttagagggtactaccgccttgcagcgttgaggttcgcggacgc
gatagcgttgcacatcacaaacgggatgattccccatatacaaaggcaactgccgtacca
tctcgaccgaaaacttggtctttgtggggctgactcccagagtgtctacgagaggcttat
ggaagaagacccaaacacagcagcaaagcgaggagtgcttaggggagaacgcgaaaagtt
cgctagggcgctggacagcatcgaggagttggaacgcggagctggaagcagcactatttc
ggaagaggaccttgacgaccacaacatggctgatctcccccttatgagcggtgctcttga
tccggccgaagaggtctga
>Fp2516
atgcaccacccaacaaggcgtcgaggacctcggagtcacaaccactttatcaaaccagat
cccgattctactaccaataattcttacccagaatcagtagcctccaattttgacgcccct
cctgccccttcagctgcgtcgagttacggcggtagcacaaaccacattcctcctgaccag
gccttttacaggcatggta----------gatcggatgctccgaccccaagtgaacgtac
cactgagcctgagcctctcctcagagaattgaggatgcgacctaacgctgtggctgagag
cccaaccagcatcccggctgatggaagcttctttcaaacttctttccaggacatcggaaa
gaaactgaaagcctgtaacgataccctgggcgagcttcagcagctgggggtctctcacga
tgttccactccccgaactcgtgctcgtcggcgatcagtctgccggcaaatccagtctcat
gtcaggtcttgccaacttagagcttccccgaagtgagggtacttgcacacgctgccccct
tcacatccgagtctcaagaagccatgatccatcttgtagggtatggctacgcaaggaata
ttcgtaccagcctccgcctagtggccgaatctctgagagtgatgtcaccaacaacgaccc
cttcttcccatggcgcaagcgacagactgccatccatgagttcaagaccatggttgatca
tggcgagatcgaggatgttcttcgttgggctcaaatagctattctcaacgacgacaagag
tcccgagctgttcgttccaggctctggctccatcgctgtcaacactcccatcgaagcggc
ttctgaaactgttgccgccaaattttcgcccaacattgttgctcttgaaatcaaagggcc
agagctccctgatttgtccttctacgacatgcctggaattttccagaaccctgccgacgc
gagcgacgattatttggttagtgttgtgagaaacctgtccaaggagtacattcaacaccc
ctcggccatcatcatgtgctctatgcctatgaatagcgacgccgaaaactcatcgacctt
tggtttagttcgcagactgaatgccctcaaccggacaattggtgtattgacaaaggccga
tctgatccctgaaggtggcaaccatgaacagtggctggccatcatgagagggactgccca
ttccactggcttaggctacttcataacctcccgtcctcaagggaaagacctggatgaact
caagcaatgggaagaggtcgttttcgttgaacactccatggagcgatggcctgccacctt
ccacgacttctccgatcgctgtggagttgagaaattaaaagcatttttatccgaaaaact
cggtcaggaattcgcaaagagcctacctcgaatcaagcaaacactcagggaacacctgag
taacattgtcgaacaacttagcaagctaccggagttgccgtccaatgtcgagctggaagt
ccagaccagtgtgatggagtttggtgaattagcccggtcacagttgaagccttccgagtt
ctcgaaatactttgtgccgctaccggaaaactttcgtgactgtcttctagacatgaaacc
aaagtttacactcaaagatagcagcgacatccccgttgtcgacatctctgacgatgagtc
agataccggatcggtggtcacggtaacgaatcccaacacgcccagcaaacgacgagcgat
ggcacctcctatcacaccttcgaaacgtatgcgtatggaacaggctcctgcaggcacccc
ctctcgtccgcagctgaagcccgaggacagtagggccagtgtgggttctgtctccccggc
cccgcgccggcaaggattcccagccccctttacacctttcagtaacgttgggagagggtt
cagaacacttcgccaagtgcgagatgagataaaggccaaaactagagctggtgttccaga
cattatcacagaagaggtgtacaatgacatgtgtcgagaagcaatcgagccttggtcagg
gccaatgaaagcgttcctcgagcatgttatgagcctgctgaacactatgcttgagaaagc
ccttgccgcctcgttcgctcggctcaacaaacgactcatttatcaggagtgtcaaaagat
cttagcagactatcttgaagaccgccgccgcgagaccatgggggcgcttgacgtggtgta
tcgactagaaacttatggcttgtttactgtcaaccaggaagctttccgcagataccagaa
agacgagcaaatcttactaacgagataccgccaccagatgcgcatgcaggctgcgggcta
tggagatggccgacctcctgtcccctgggagagtctcacggaggagaagcgggtgcttga
tgagaagcgccgcgaaaacgagatgatcaagcttgggcccgattccttcgagcgggagct
ggaggttgtagcttacgttagagggtactaccgccttgcagcgttgaggttcgcggacgc
gatagcgttgcacatcacaaacgggatgattccccatatacaaaggcaactgccgtacca
tctcgaccgaaaacttggtctttgtggggctgactcccagagtgtctacgagaggcttat
ggaagaagacccaaacacagcagcaaagcgaggagtgcttaggggagaacgcgaaaagtt
cgctagggcgctggacagcatcgaggagttggaacgcggagctggaagcagcactatttc
ggaagaggaccttgacgaccacaacatggctgatctcccccttatgagcggtgctcttga
tccggccgaagaggtctga
>Fp26r
atgcaccacccaacaaggcgtcgaggacctcggagtcacaaccactttatcaaaccagat
cccgattctactaccaataattcttacccagaatcagtagcctccaattttgacgcccct
cctgccccttcagctgcgtcgagttacggcggtagcacaaaccacattcctcctgaccag
gccttttacaggcatggta----------gatcggatgctccgaccccaagtgaacgtac
cactgagcctgagcctctcctcagagaattgaggatgcgacctaacgctgtggctgagag
cccaaccagcatcccggctgatggaagcttctttcaaacttctttccaggacatcggaaa
gaaactgaaagcctgtaacgataccctgggcgagcttcagcagctgggggtctctcacga
tgttccactccccgaactcgtgctcgtcggcgatcagtctgccggcaaatccagtctcat
gtcaggtcttgccaacttagagcttccccgaagtgagggtacttgcacacgctgccccct
tcacatccgagtctcaagaagccatgatccatcttgtagggtatggctacgcaaggaata
ttcgtaccagcctccgcctagtggccgaatctctgagagtgatgtcaccaacaacgaccc
cttcttcccatggcgcaagcgacagactgccatccatgagttcaagaccatggttgatca
tggcgagatcgaggatgttcttcgttgggctcaaatagctattctcaacgacgacaagag
tcccgagctgttcgttccaggctctggctccatcgctgtcaacactcccatcgaagcggc
ttctgaaactgttgccgccaaattttcgcccaacattgttgctcttgaaatcaaagggcc
agagctccctgatttgtccttctacgacatgcctggaattttccagaaccctgccgacgc
gagcgacgattatttggttagtgttgtgagaaacctgtccaaggagtacattcaacaccc
ctcggccatcatcatgtgctctatgcctatgaatagcgacgccgaaaactcatcgacctt
tggtttagttcgcagactgaatgccctcaaccggacaattggtgtattgacaaaggccga
tctgatccctgaaggtggcaaccatgaacagtggctggccatcatgagagggactgccca
ttccactggcttaggctacttcataacctcccgtcctcaagggaaagacctggatgaact
caagcaatgggaagaggtcgttttcgttgaacactccatggagcgatggcctgccacctt
ccacgacttctccgatcgctgtggagttgagaaattaaaagcatttttatccgaaaaact
cggtcaggaattcgcaaagagcctacctcgaatcaagcaaacactcagggaacacctgag
taacattgtcgaacaacttagcaagctaccggagttgccgtccaatgtcgagctggaagt
ccagaccagtgtgatggagtttggtgaattagcccggtcacagttgaagccttccgagtt
ctcgaaatactttgtgccgctaccggaaaactttcgtgactgtcttctagacatgaaacc
aaagtttacactcaaagatagcagcgacatccccgttgtcgacatctctgacgatgagtc
agataccggatcggtggtcacggtaacgaatcccaacacgcccagcaaacgacgagcgat
ggcacctcctatcacaccttcgaaacgtatgcgtatggaacaggctcctgcaggcacccc
ctctcgtccgcagctgaagcccgaggacagtagggccagtgtgggttctgtctccccggc
cccgcgccggcaaggattcccagccccctttacacctttcagtaacgttgggagagggtt
cagaacacttcgccaagtgcgagatgagataaaggccaaaactagagctggtgttccaga
cattatcacagaagaggtgtacaatgacatgtgtcgagaagcaatcgagccttggtcagg
gccaatgaaagcgttcctcgagcatgttatgagcctgctgaacactatgcttgagaaagc
ccttgccgcctcgttcgctcggctcaacaaacgactcatttatcaggagtgtcaaaagat
cttagcagactatcttgaagaccgccgccgcgagaccatgggggcgcttgacgtggtgta
tcgactagaaacttatggcttgtttactgtcaaccaggaagctttccgcagataccagaa
agacgagcaaatcttactaacgagataccgccaccagatgcgcatgcaggctgcgggcta
tggagatggccgacctcctgtcccctgggagagtctcacggaggagaagcgggtgcttga
tgagaagcgccgcgaaaacgagatgatcaagcttgggcccgattccttcgagcgggagct
ggaggttgtagcttacgttagagggtactaccgccttgcagcgttgaggttcgcggacgc
gatagcgttgcacatcacaaacgggatgattccccatatacaaaggcaactgccgtacca
tctcgaccgaaaacttggtctttgtggggctgactcccagagtgtctacgagaggcttat
ggaagaagacccaaacacagcagcaaagcgaggagtgcttaggggagaacgcgaaaagtt
cgctagggcgctggacagcatcgaggagttggaacgcggagctggaagcagcactatttc
ggaagaggaccttgacgaccacaacatggctgatctcccccttatgagcggtgctcttga
tccggccgaagaggtctga
>Fp33
atgcaccacccaacaaggcgtcgaggacctcggagtcacaaccactttatcaaaccagat
cccgactctactaccaataattcttacccagaatcagtagcctccaattttgacgcccct
cctgccccttcagctgcgtcgagttacggcggtagcacaaaccacattcctcctgaccag
gccttttacaggcatggta----------gatcggatgctccgaccccaagtgaacgtac
cactgagcctgagcctctcctcagagaattgaggatgcgacctaacgctgtggctgagag
cccaaccagcatcccggctgatggaagcttctttcaaacttctttccaggacatcggaaa
gaaactgaaagcctgtaacgataccctgggcgagcttcagcagctgggggtctctcacga
tgttccactccccgaactcgtgctcgtcggcgatcagtctgccggcaaatccagtctcat
gtcaggtcttgccaacttagagcttccccgaagtgagggtacttgcacacgctgccccct
tcacatccgagtctcaagaagccatgatccatcttgtagggtatggctacgcaaggaata
ttcgtaccagcctccgcctagtggccgaatctctgagagtgatgtcaccaacaacgaccc
cttcttcccatggcgcaagcgacagactgccatccatgagttcaagaccatggttgatca
tggcgagatcgaggatgttcttcgttgggctcaaatagctattctcaacgacgacaagag
tcccgagctgttcgttccaggctctggctccatcgctgtcaacactcccatcgaagcggc
ttctgaaactgttgccgccaaattttcgcccaacattgttgctcttgaaatcaaagggcc
agagctccctgatttgtccttctacgacatgcctggaattttccagaaccctgccgacgc
gagcgacgattatttggttagtgttgtgagaaacctgtccaaggagtacattcaacaccc
ctcggccatcatcatgtgctctatgcctatgaatagcgacgccgaaaactcatcgacctt
tggtttagttcgcagactgaatgctctcaaccggacaattggtgtattgacaaaggccga
tctgatccctgaaggtggcaaccatgaacagtggctggccatcatgagagggactgccca
ttccactggcttaggctacttcataacctcccgtcctcaagggaaagacctggatgaact
caagcaatgggaagaggtcgttttcgttgaacactccatggagcgatggcctgccacctt
ccacgacttctccgatcgctgtggagttgagaaattaaaagcatttttatccgaaaaact
cggtcaggaattcgcaaagagcctacctcgaatcaagcaaacactcagggaacacctgag
taacattgtcgaacaacttagcaagctaccggagttgccgtccaatgtcgagctggaagt
ccagaccagtgtgatggagtttggtgaattagcccggtcacagttgaagccttccgagtt
ctcgaaatactttgtgccgctaccggaaaactttcgtgactgtcttctagacatgaaacc
aaagtttacactcaaagatagcagcgacatccccgttgtcgacatctctgacgatgagtc
agataccggatcggtggtcacggtaacgaatcccaacacgcccagcaaacgacgagcgat
ggcacctcctatcacaccttcgaaacgtatgcgtatggaacaggctcctgcaggcacccc
ctctcgtccgcagctgaagcccgaggacagtagggccagtgtgggttctgtctccccggc
cccgcgccggcaaggattcccagccccctttacacctttcagtaacgttgggagagggtt
cagaacacttcgccaagtgcgagatgagataaaggccaaaactagagctggtgttccaga
cattatcacagaagaggtgtacaatgacatgtgtcgagaagcaatcgagccttggtcagg
gccaatgaaagcgttcctcgagcatgttatgagcctgctgaacactatgcttgagaaagc
ccttgccgcctcgttcgctcggctcaacaaacgactcatttatcaggagtgtcaaaagat
cttagcagactatcttgaagaccgccgccgcgagaccatgggggcgcttgacgtggtgta
tcgactagaaacttatggcttgtttactgtcaaccaggaagctttccgcagataccagaa
agacgagcaaatcttactaacgagataccgccaccagatgcgcatgcaggctgcgggcta
tggagatggccgacctcctgtcccctgggagagtctcacggaggagaagcgggtgcttga
tgagaagcgccgcgaaaacgagatgatcaagcttgggcccgattccttcgagcgggagct
ggaggttgtagcttacgttagagggtactaccgccttgcagcgttgaggttcgcggacgc
gatagcgttgcacatcacaaacgggatgattccccatatacaaaggcaactgccgtacca
tctcgaccgaaaacttggtctttgtggggctgactcccagagtgtctacgagaggcttat
ggaagaagacccaaacacagcagcaaagcgaggagtgcttaggggagaacgcgaaaagtt
cgctagggcgctggacagcatcgaggagttggaacgcggagctggaagcagcactatttc
ggaagaggaccttgacgaccacaacatggctgatctcccccttatgagcggtgctcttga
tccggccgaagaggtctga
>Fp34
atgcaccacccaacaaggcgtcgaggacctcggagtcacaaccactttatcaaaccagat
cccgattctactaccaataattcttacccagaatcagtagcctccaattttgacgcccct
cctgccccttcagctgcgtcgagttacggcggtagcacaaaccacattcctcctgaccag
gccttttacaggcatggta----------gatcggatgctccgaccccaagtgaacgtac
cactgagcctgagcctctcctcagagaattgaggatgcgacctaacgctgtggctgagag
cccaaccagcatcccggctgatggaagcttctttcaaacttctttccaggacatcggaaa
gaaactgaaagcctgtaacgataccctgggcgagcttcagcagctgggggtctctcacga
tgttccactccccgaactcgtgctcgtcggcgatcagtctgccggcaaatccagtctcat
gtcaggtcttgccaacttagagcttccccgaagtgagggtacttgcacacgctgccccct
tcacatccgagtctcaagaagccatgatccatcttgtagggtatggctacgcaaggaata
ttcgtaccagcctccgcctagtggccgaatctctgagagtgatgtcaccaacaacgaccc
cttcttcccatggcgcaagcgacagactgccatccatgagttcaagaccatggttgatca
tggcgagatcgaggatgttcttcgttgggctcaaatagctattctcaacgacgacaagag
tcccgagctgttcgttccaggctctggctccatcgctgtcaacactcccatcgaagcggc
ttctgaaactgttgccgccaaattttcgcccaacattgttgctcttgaaatcaaagggcc
agagctccctgatttgtccttctacgacatgcctggaattttccagaaccctgccgacgc
gagcgacgattatttggttagtgttgtgagaaacctgtccaaggagtacattcaacaccc
ctcggccatcatcatgtgctctatgcctatgaatagcgacgccgaaaactcatcgacctt
tggtttagttcgcagactgaatgccctcaaccggacaattggtgtattgacaaaggccga
tctgatccctgaaggtggcaaccatgaacagtggctggccatcatgagagggactgccca
ttccactggcttaggctacttcataacctcccgtcctcaagggaaagacctggatgaact
caagcaatgggaagaggtcgttttcgttgaacactccatggagcgatggcctgccacctt
ccacgacttctccgatcgctgtggagttgagaaattaaaagcatttttatccgaaaaact
cggtcaggaattcgcaaagagcctacctcgaatcaagcaaacactcagggaacacctgag
taacattgtcgaacaacttagcaagctaccggagttgccgtccaatgtcgagctggaagt
ccagaccagtgtgatggagtttggtgaattagcccggtcacagttgaagccttccgagtt
ctcgaaatactttgtgccgctaccggaaaactttcgtgactgtcttctagacatgaaacc
aaagtttacactcaaagatagcagcgacatccccgttgtcgacatctctgacgatgagtc
agataccggatcggtggtcacggtaacgaatcccaacacgcccagcaaacgacgagcgat
ggcacctcctatcacaccttcgaaacgtatgcgtatggaacaggctcctgcaggcacccc
ctctcgtccgcagctgaagcccgaggacagtagggccagtgtgggttctgtctccccggc
cccgcgccggcaaggattcccagccccctttacacctttcagtaacgttgggagagggtt
cagaacacttcgccaagtgcgagatgagataaaggccaaaactagagctggtgttccaga
cattatcacagaagaggtgtacaatgacatgtgtcgagaagcaatcgagccttggtcagg
gccaatgaaagcgttcctcgagcatgttatgagcctgctgaacactatgcttgagaaagc
ccttgccgcctcgttcgctcggctcaacaaacgactcatttatcaggagtgtcaaaagat
cttagcagactatcttgaagaccgccgccgcgagaccatgggggcgcttgacgtggtgta
tcgactagaaacttatggcttgtttactgtcaaccaggaagctttccgcagataccagaa
agacgagcaaatcttactaacgagataccgccaccagatgcgcatgcaggctgcgggcta
tggagatggccgacctcctgtcccctgggagagtctcacggaggagaagcgggtgcttga
tgagaagcgccgcgaaaacgagatgatcaagcttgggcccgattccttcgagcgggagct
ggaggttgtagcttacgttagagggtactaccgccttgcagcgttgaggttcgcggacgc
gatagcgttgcacatcacaaacgggatgattccccatatacaaaggcaactgccgtacca
tctcgaccgaaaacttggtctttgtggggctgactcccagagtgtctacgagaggcttat
ggaagaagacccaaacacagcagcaaagcgaggagtgcttaggggagaacgcgaaaagtt
cgctagggcgctggacagcatcgaggagttggaacgcggagctggaagcagcactatttc
ggaagaggaccttgacgaccacaacatggctgatctcccccttatgagcggtgctcttga
tccggccgaagaggtctga
>Fp35
atgcaccacccaacaaggcgtcgaggacctcggagtcacaaccactttatcaaaccagat
cccgattctactaccaataattcttacccagaatcagtagcctccaattttgacgcccct
cctgccccttcagctgcgtcgagttacggcggtagcacaaaccacattcctcctgaccag
gccttttacaggcatggta----------gatcggatgctccgaccccaagtgaacgtac
cactgagcctgagcctctcctcagagaattgaggatgcgacctaacgctgtggctgagag
cccaaccagcatcccggctgatggaagcttctttcaaacttctttccaggacatcggaaa
gaaactgaaagcctgtaacgataccctgggcgagcttcagcagctgggggtctctcacga
tgttccactccccgaactcgtgctcgtcggcgatcagtctgccggcaaatccagtctcat
gtcaggtcttgccaacttagagcttccccgaagtgagggtacttgcacacgctgccccct
tcacatccgagtctcaagaagccatgatccatcttgtagggtatggctacgcaaggaata
ttcgtaccagcctccgcctagtggccgaatctctgagagtgatgtcaccaacaacgaccc
cttcttcccatggcgcaagcgacagactgccatccatgagttcaagaccatggttgatca
tggcgagatcgaggatgttcttcgttgggctcaaatagctattctcaacgacgacaagag
tcccgagctgttcgttccaggctctggctccatcgctgtcaacactcccatcgaagcggc
ttctgaaactgttgccgccaaattttcgcccaacattgttgctcttgaaatcaaagggcc
agagctccctgatttgtccttctacgacatgcctggaattttccagaaccctgccgacgc
gagcgacgattatttggttagtgttgtgagaaacctgtccaaggagtacattcaacaccc
ctcggccatcatcatgtgctctatgcctatgaatagcgacgccgaaaactcatcgacctt
tggtttagttcgcagactgaatgccctcaaccggacaattggtgtattgacaaaggccga
tctgatccctgaaggtggcaaccatgaacagtggctggccatcatgagagggactgccca
ttccactggcttaggctacttcataacctcccgtcctcaagggaaagacctggatgaact
caagcaatgggaagaggtcgttttcgttgaacactccatggagcgatggcctgccacctt
ccacgacttctccgatcgctgtggagttgagaaattaaaagcatttttatccgaaaaact
cggtcaggaattcgcaaagagcctacctcgaatcaagcaaacactcagggaacacctgag
taacattgtcgaacaacttagcaagctaccggagttgccgtccaatgtcgagctggaagt
ccagaccagtgtgatggagtttggtgaattagcccggtcacagttgaagccttccgagtt
ctcgaaatactttgtgccgctaccggaaaactttcgtgactgtcttctagacatgaaacc
aaagtttacactcaaagatagcagcgacatccccgttgtcgacatctctgacgatgagtc
agataccggatcggtggtcacggtaacgaatcccaacacgcccagcaaacgacgagcgat
ggcacctcctatcacaccttcgaaacgtatgcgtatggaacaggctcctgcaggcacccc
ctctcgtccgcagctgaagcccgaggacagtagggccagtgtgggttctgtctccccggc
cccgcgccggcaaggattcccagccccctttacacctttcagtaacgttgggagagggtt
cagaacacttcgccaagtgcgagatgagataaaggccaaaactagagctggtgttccaga
cattatcacagaagaggtgtacaatgacatgtgtcgagaagcaatcgagccttggtcagg
gccaatgaaagcgttcctcgagcatgttatgagcctgctgaacactatgcttgagaaagc
ccttgccgcctcgttcgctcggctcaacaaacgactcatttatcaggagtgtcaaaagat
cttagcagactatcttgaagaccgccgccgcgagaccatgggggcgcttgacgtggtgta
tcgactagaaacttatggcttgtttactgtcaaccaggaagctttccgcagataccagaa
agacgagcaaatcttactaacgagataccgccaccagatgcgcatgcaggctgcgggcta
tggagatggccgacctcctgtcccctgggagagtctcacggaggagaagcgggtgcttga
tgagaagcgccgcgaaaacgagatgatcaagcttgggcccgattccttcgagcgggagct
ggaggttgtagcttacgttagagggtactaccgccttgcagcgttgaggttcgcggacgc
gatagcgttgcacatcacaaacgggatgattccccatatacaaaggcaactgccgtacca
tctcgaccgaaaacttggtctttgtggggctgactcccagagtgtctacgagaggcttat
ggaagaagacccaaacacagcagcaaagcgaggagtgcttaggggagaacgcgaaaagtt
cgctagggcgctggacagcatcgaggagttggaacgcggagctggaagcagcactatttc
ggaagaggaccttgacgaccacaacatggctgatctcccccttatgagcggtgctcttga
tccggccgaagaggtctga
>Fp38
atgcaccacccaacaaggcgtcgaggacctcggagtcacaaccactttatcaaaccagat
cccgattctactaccaataattcttacccagaatcagtagcctccaattttgacgcccct
cctgccccttcagctgcgtcgagttacggcggtagcacaaaccacattcctcctgaccag
gccttttacaggcatggta----------gatcggatgctccgaccccaagtgaacgtac
cactgagcctgagcctctcctcagagaattgaggatgcgacctaacgctgtggctgagag
cccaaccagcatcccggctgatggaagcttctttcaaacttctttccaggacatcggaaa
gaaactgaaagcctgtaacgataccctgggcgagcttcagcagctgggggtctctcacga
tgttccactccccgaactcgtgctcgtcggcgatcagtctgccggcaaatccagtctcat
gtcaggtcttgccaacttagagcttccccgaagtgagggtacttgcacacgctgccccct
tcacatccgagtctcaagaagccatgatccatcttgtagggtatggctacgcaaggaata
ttcgtaccagcctccgcctagtggccgaatctctgagagtgatgtcaccaacaacgaccc
cttcttcccatggcgcaagcgacagactgccatccatgagttcaagaccatggttgatca
tggcgagatcgaggatgttcttcgttgggctcaaatagctattctcaacgacgacaagag
tcccgagctgttcgttccaggctctggctccatcgctgtcaacactcccatcgaagcggc
ttctgaaactgttgccgccaaattttcgcccaacattgttgctcttgaaatcaaagggcc
agagctccctgatttgtccttctacgacatgcctggaattttccagaaccctgccgacgc
gagcgacgattatttggttagtgttgtgagaaacctgtccaaggagtacattcaacaccc
ctcggccatcatcatgtgctctatgcctatgaatagcgacgccgaaaactcatcgacctt
tggtttagttcgcagactgaatgccctcaaccggacaattggtgtattgacaaaggccga
tctgatccctgaaggtggcaaccatgaacagtggctggccatcatgagagggactgccca
ttccactggcttaggctacttcataacctcccgtcctcaagggaaagacctggatgaact
caagcaatgggaagaggtcgttttcgttgaacactccatggagcgatggcctgccacctt
ccacgacttctccgatcgctgtggagttgagaaattaaaagcatttttatccgaaaaact
cggtcaggaattcgcaaagagcctacctcgaatcaagcaaacactcagggaacacctgag
taacattgtcgaacaacttagcaagctaccggagttgccgtccaatgtcgagctggaagt
ccagaccagtgtgatggagtttggtgaattagcccggtcacagttgaagccttccgagtt
ctcgaaatactttgtgccgctaccggaaaactttcgtgactgtcttctagacatgaaacc
aaagtttacactcaaagatagcagcgacatccccgttgtcgacatctctgacgatgagtc
agataccggatcggtggtcacggtaacgaatcccaacacgcccagcaaacgacgagcgat
ggcacctcctatcacaccttcgaaacgtatgcgtatggaacaggctcctgcaggcacccc
ctctcgtccgcagctgaagcccgaggacagtagggccagtgtgggttctgtctccccggc
cccgcgccggcaaggattcccagccccctttacacctttcagtaacgttgggagagggtt
cagaacacttcgccaagtgcgagatgagataaaggccaaaactagagctggtgttccaga
cattatcacagaagaggtgtacaatgacatgtgtcgagaagcaatcgagccttggtcagg
gccaatgaaagcgttcctcgagcatgttatgagcctgctgaacactatgcttgagaaagc
ccttgccgcctcgttcgctcggctcaacaaacgactcatttatcaggagtgtcaaaagat
cttagcagactatcttgaagaccgccgccgcgagaccatgggggcgcttgacgtggtgta
tcgactagaaacttatggcttgtttactgtcaaccaggaagctttccgcagataccagaa
agacgagcaaatcttactaacgagataccgccaccagatgcgcatgcaggctgcgggcta
tggagatggccgacctcctgtcccctgggagagtctcacggaggagaagcgggtgcttga
tgagaagcgccgcgaaaacgagatgatcaagcttgggcccgattccttcgagcgggagct
ggaggttgtagcttacgttagagggtactaccgccttgcagcgttgaggttcgcggacgc
gatagcgttgcacatcacaaacgggatgattccccatatacaaaggcaactgccgtacca
tctcgaccgaaaacttggtctttgtggggctgactcccagagtgtctacgagaggcttat
ggaagaagacccaaacacagcagcaaagcgaggagtgcttaggggagaacgcgaaaagtt
cgctagggcgctggacagcatcgaggagttggaacgcggagctggaagcagcactatttc
ggaagaggaccttgacgaccacaacatggctgatctcccccttatgagcggtgctcttga
tccggccgaagaggtctga
>Fp39
atgcaccacccaacaaggcgtcgaggacctcggagtcacaaccactttatcaaaccagat
cccgattctactaccaataattcttacccagaatcagtagcctccaattttgacgcccct
cctgccccttcagctgcgtcgagttacggcggtagcacaaaccacattcctcctgaccag
gccttttacaggcatggta----------gatcggatgctccgaccccaagtgaacgtac
cactgagcctgagcctctcctcagagaattgaggatgcgacctaacgctgtggctgagag
cccaaccagcatcccggctgatggaagcttctttcaaacttctttccaggacatcggaaa
gaaactgaaagcctgtaacgataccctgggcgagcttcagcagctgggggtctctcacga
tgttccactccccgaactcgtgctcgtcggcgatcagtctgccggcaaatccagtctcat
gtcaggtcttgccaacttagagcttccccgaagtgagggtacttgcacacgctgccccct
tcacatccgagtctcaagaagccatgatccatcttgtagggtatggctacgcaaggaata
ttcgtaccagcctccgcctagtggccgaatctctgagagtgatgtcaccaacaacgaccc
cttcttcccatggcgcaagcgacagactgccatccatgagttcaagaccatggttgatca
tggcgagatcgaggatgttcttcgttgggctcaaatagctattctcaacgacgacaagag
tcccgagctgttcgttccaggctctggctccatcgctgtcaacactcccatcgaagcggc
ttctgaaactgttgccgccaaattttcgcccaacattgttgctcttgaaatcaaagggcc
agagctccctgatttgtccttctacgacatgcctggaattttccagaaccctgccgacgc
gagcgacgattatttggttagtgttgtgagaaacctgtccaaggagtacattcaacaccc
ctcggccatcatcatgtgctctatgcctatgaatagcgacgccgaaaactcatcgacctt
tggtttagttcgcagactgaatgccctcaaccggacaattggtgtattgacaaaggccga
tctgatccctgaaggtggcaaccatgaacagtggctggccatcatgagagggactgccca
ttccactggcttaggctacttcataacctcccgtcctcaagggaaagacctggatgaact
caagcaatgggaagaggtcgttttcgttgaacactccatggagcgatggcctgccacctt
ccacgacttctccgatcgctgtggagttgagaaattaaaagcatttttatccgaaaaact
cggtcaggaattcgcaaagagcctacctcgaatcaagcaaacactcagggaacacctgag
taacattgtcgaacaacttagcaagctaccggagttgccgtccaatgtcgagctggaagt
ccagaccagtgtgatggagtttggtgaattagcccggtcacagttgaagccttccgagtt
ctcgaaatactttgtgccgctaccggaaaactttcgtgactgtcttctagacatgaaacc
aaagtttacactcaaagatagcagcgacatccccgttgtcgacatctctgacgatgagtc
agataccggatcggtggtcacggtaacgaatcccaacacgcccagcaaacgacgagcgat
ggcacctcctatcacaccttcgaaacgtatgcgtatggaacaggctcctgcaggcacccc
ctctcgtccgcagctgaagcccgaggacagtagggccagtgtgggttctgtctccccggc
cccgcgccggcaaggattcccagccccctttacacctttcagtaacgttgggagagggtt
cagaacacttcgccaagtgcgagatgagataaaggccaaaactagagctggtgttccaga
cattatcacagaagaggtgtacaatgacatgtgtcgagaagcaatcgagccttggtcagg
gccaatgaaagcgttcctcgagcatgttatgagcctgctgaacactatgcttgagaaagc
ccttgccgcctcgttcgctcggctcaacaaacgactcatttatcaggagtgtcaaaagat
cttagcagactatcttgaagaccgccgccgcgagaccatgggggcgcttgacgtggtgta
tcgactagaaacttatggcttgtttactgtcaaccaggaagctttccgcagataccagaa
agacgagcaaatcttactaacgagataccgccaccagatgcgcatgcaggctgcgggcta
tggagatggccgacctcctgtcccctgggagagtctcacggaggagaagcgggtgcttga
tgagaagcgccgcgaaaacgagatgatcaagcttgggcccgattccttcgagcgggagct
ggaggttgtagcttacgttagagggtactaccgccttgcagcgttgaggttcgcggacgc
gatagcgttgcacatcacaaacgggatgattccccatatacaaaggcaactgccgtacca
tctcgaccgaaaacttggtctttgtggggctgactcccagagtgtctacgagaggcttat
ggaagaagacccaaacacagcagcaaagcgaggagtgcttaggggagaacgcgaaaagtt
cgctagggcgctggacagcatcgaggagttggaacgcggagctggaagcagcactatttc
ggaagaggaccttgacgaccacaacatggctgatctcccccttatgagcggtgctcttga
tccggccgaagaggtctga
>Fp42
atgcaccacccaacaaggcgtcgaggacctcggagtcacaaccactttatcaaaccagat
cccgattctactaccaataattcttacccagaatcagtagcctccaattttgacgcccct
cctgccccttcagctgcgtcgagttacggcggtagcacaaaccacattcctcctgaccag
gccttttacaggcatggta----------gatcggatgctccgaccccaagtgaacgtac
cactgagcctgagcctctcctcagagaattgaggatgcgacctaacgctgtggctgagag
cccaaccagcatcccggctgatggaagcttctttcaaacttctttccaggacatcggaaa
gaaactgaaagcctgtaacgataccctgggcgagcttcagcagctgggggtctctcacga
tgttccactccccgaactcgtgctcgtcggcgatcagtctgccggcaaatccagtctcat
gtcaggtcttgccaacttagagcttccccgaagtgagggtacttgcacacgctgccccct
tcacatccgagtctcaagaagccatgatccatcttgtagggtatggctacgcaaggaata
ttcgtaccagcctccgcctagtggccgaatctctgagagtgatgtcaccaacaacgaccc
cttcttcccatggcgcaagcgacagactgccatccatgagttcaagaccatggttgatca
tggcgagatcgaggatgttcttcgttgggctcaaatagctattctcaacgacgacaagag
tcccgagctgttcgttccaggctctggctccatcgctgtcaacactcccatcgaagcggc
ttctgaaactgttgccgccaaattttcgcccaacattgttgctcttgaaatcaaagggcc
agagctccctgatttgtccttctacgacatgcctggaattttccagaaccctgccgacgc
gagcgacgattatttggttagtgttgtgagaaacctgtccaaggagtacattcaacaccc
ctcggccatcatcatgtgctctatgcctatgaatagcgacgccgaaaactcatcgacctt
tggtttagttcgcagactgaatgccctcaaccggacaattggtgtattgacaaaggccga
tctgatccctgaaggtggcaaccatgaacagtggctggccatcatgagagggactgccca
ttccactggcttaggctacttcataacctcccgtcctcaagggaaagacctggatgaact
caagcaatgggaagaggtcgttttcgttgaacactccatggagcgatggcctgccacctt
ccacgacttctccgatcgctgtggagttgagaaattaaaagcatttttatccgaaaaact
cggtcaggaattcgcaaagagcctacctcgaatcaagcaaacactcagggaacacctgag
taacattgtcgaacaacttagcaagctaccggagttgccgtccaatgtcgagctggaagt
ccagaccagtgtgatggagtttggtgaattagcccggtcacagttgaagccttccgagtt
ctcgaaatactttgtgccgctaccggaaaactttcgtgactgtcttctagacatgaaacc
aaagtttacactcaaagatagcagcgacatccccgttgtcgacatctctgacgatgagtc
agataccggatcggtggtcacggtaacgaatcccaacacgcccagcaaacgacgagcgat
ggcacctcctatcacaccttcgaaacgtatgcgtatggaacaggctcctgcaggcacccc
ctctcgtccgcagctgaagcccgaggacagtagggccagtgtgggttctgtctccccggc
cccgcgccggcaaggattcccagccccctttacacctttcagtaacgttgggagagggtt
cagaacacttcgccaagtgcgagatgagataaaggccaaaactagagctggtgttccaga
cattatcacagaagaggtgtacaatgacatgtgtcgagaagcaatcgagccttggtcagg
gccaatgaaagcgttcctcgagcatgttatgagcctgctgaacactatgcttgagaaagc
ccttgccgcctcgttcgctcggctcaacaaacgactcatttatcaggagtgtcaaaagat
cttagcagactatcttgaagaccgccgccgcgagaccatgggggcgcttgacgtggtgta
tcgactagaaacttatggcttgtttactgtcaaccaggaagctttccgcagataccagaa
agacgagcaaatcttactaacgagataccgccaccagatgcgcatgcaggctgcgggcta
tggagatggccgacctcctgtcccctgggagagtctcacggaggagaagcgggtgcttga
tgagaagcgccgcgaaaacgagatgatcaagcttgggcccgattccttcgagcgggagct
ggaggttgtagcttacgttagagggtactaccgccttgcagcgttgaggttcgcggacgc
gatagcgttgcacatcacaaacgggatgattccccatatacaaaggcaactgccgtacca
tctcgaccgaaaacttggtctttgtggggctgactcccagagtgtctacgagaggcttat
ggaagaagacccaaacacagcagcaaagcgaggagtgcttaggggagaacgcgaaaagtt
cgctagggcgctggacagcatcgaggagttggaacgcggagctggaagcagcactatttc
ggaagaggaccttgacgaccacaacatggctgatctcccccttatgagcggtgctcttga
tccggccgaagaggtctga
>Fp44
atgcaccacccaacaaggcgtcgaggacctcggagtcacaaccactttatcaaaccagat
cccgattctactaccaataattcttacccagaatcagtagcctccaattttgacgcccct
cctgccccttcagctgcgtcgagttacggcggtagcacaaaccacattcctcctgaccag
gccttttacaggcatggta----------gatcggatgctccgaccccaagtgaacgtac
cactgagcctgagcctctcctcagagaattgaggatgcgacctaacgctgtggctgagag
cccaaccagcatcccggctgatggaagcttctttcaaacttctttccaggacatcggaaa
gaaactgaaagcctgtaacgataccctgggcgagcttcagcagctgggggtctctcacga
tgttccactccccgaactcgtgctcgtcggcgatcagtctgccggcaaatccagtctcat
gtcaggtcttgccaacttagagcttccccgaagtgagggtacttgcacacgctgccccct
tcacatccgagtctcaagaagccatgatccatcttgtagggtatggctacgcaaggaata
ttcgtaccagcctccgcctagtggccgaatctctgagagtgatgtcaccaacaacgaccc
cttcttcccatggcgcaagcgacagactgccatccatgagttcaagaccatggttgatca
tggcgagatcgaggatgttcttcgttgggctcaaatagctattctcaacgacgacaagag
tcccgagctgttcgttccaggctctggctccatcgctgtcaacactcccatcgaagcggc
ttctgaaactgttgccgccaaattttcgcccaacattgttgctcttgaaatcaaagggcc
agagctccctgatttgtccttctacgacatgcctggaattttccagaaccctgccgacgc
gagcgacgattatttggttagtgttgtgagaaacctgtccaaggagtacattcaacaccc
ctcggccatcatcatgtgctctatgcctatgaatagcgacgccgaaaactcatcgacctt
tggtttagttcgcagactgaatgccctcaaccggacaattggtgtattgacaaaggccga
tctgatccctgaaggtggcaaccatgaacagtggctggccatcatgagagggactgccca
ttccactggcttaggctacttcataacctcccgtcctcaagggaaagacctggatgaact
caagcaatgggaagaggtcgttttcgttgaacactccatggagcgatggcctgccacctt
ccacgacttctccgatcgctgtggagttgagaaattaaaagcatttttatccgaaaaact
cggtcaggaattcgcaaagagcctacctcgaatcaagcaaacactcagggaacacctgag
taacattgtcgaacaacttagcaagctaccggagttgccgtccaatgtcgagctggaagt
ccagaccagtgtgatggagtttggtgaattagcccggtcacagttgaagccttccgagtt
ctcgaaatactttgtgccgctaccggaaaactttcgtgactgtcttctagacatgaaacc
aaagtttacactcaaagatagcagcgacatccccgttgtcgacatctctgacgatgagtc
agataccggatcggtggtcacggtaacgaatcccaacacgcccagcaaacgacgagcgat
ggcacctcctatcacaccttcgaaacgtatgcgtatggaacaggctcctgcaggcacccc
ctctcgtccgcagctgaagcccgaggacagtagggccagtgtgggttctgtctccccggc
cccgcgccggcaaggattcccagccccctttacacctttcagtaacgttgggagagggtt
cagaacacttcgccaagtgcgagatgagataaaggccaaaactagagctggtgttccaga
cattatcacagaagaggtgtacaatgacatgtgtcgagaagcaatcgagccttggtcagg
gccaatgaaagcgttcctcgagcatgttatgagcctgctgaacactatgcttgagaaatc
ccttgccgcctcgttcgctcggctcaacaaacgactcatttatcaggagtgtcaaaagat
cttagcagactatcttgaagaccgccgccgcgagaccatgggggcgcttgacgtggtgta
tcgactagaaacttatggcttgtttactgtcaaccaggaagctttccgcagataccagaa
agacgagcaaatcttactaacgagataccgccaccagatgcgcatgcaggctgcgggcta
tggagatggccgacctcctgtcccctgggagagtctcacggaggagaagcgggtgcttga
tgagaagcgccgcgaaaacgagatgatcaagcttgggcccgattccttcgagcgggagct
ggaggttgtagcttacgttagagggtactaccgccttgcagcgttgaggttcgcggacgc
gatagcgttgcacatcacaaacgggatgattccccatatacaaaggcaactgccgtacca
tctcgaccgaaaacttggtctttgtggggctgactcccagagtgtctacgagaggcttat
ggaagaagacccaaacacagcagcaaagcgaggagtgcttaggggagaacgcgaaaagtt
cgctagggcgctggacagcatcgaggagttggaacgcggagctggaagcagcactatttc
ggaagaggaccttgacgaccacaacatggctgatctcccccttatgagcggtgctcttga
tccggccgaagaggtctga
>Fp49
atgcaccacccaacaaggcgtcgaggacctcggagtcacaaccactttatcaaaccagat
cccgattctactaccaataattcttacccagaatcagtagcctccaattttgacgcccct
cctgccccttcagctgcgtcgagttacggcggtagcacaaaccacattcctcctgaccag
gccttttacaggcatggta----------gatcggatgctccgaccccaagtgaacgtac
cactgagcctgagcctctcctcagagaattgaggatgcgacctaacgctgtggctgagag
cccaaccagcatcccggctgatggaagcttctttcaaacttctttccaggacatcggaaa
gaaactgaaagcctgtaacgataccctgggcgagcttcagcagctgggggtctctcacga
tgttccactccccgaactcgtgctcgtcggcgatcagtctgccggcaaatccagtctcat
gtcaggtcttgccaacttagagcttccccgaagtgagggtacttgcacacgctgccccct
tcacatccgagtctcaagaagccatgatccatcttgtagggtatggctacgcaaggaata
ttcgtaccagcctccgcctagtggccgaatctctgagagtgatgtcaccaacaacgaccc
cttcttcccatggcgcaagcgacagactgccatccatgagttcaagaccatggttgatca
tggcgagatcgaggatgttcttcgttgggctcaaatagctattctcaacgacgacaagag
tcccgagctgttcgttccaggctctggctccatcgctgtcaacactcccatcgaagcggc
ttctgaaactgttgccgccaaattttcgcccaacattgttgctcttgaaatcaaagggcc
agagctccctgatttgtccttctacgacatgcctggaattttccagaaccctgccgacgc
gagcgacgattatttggttagtgttgtgagaaacctgtccaaggagtacattcaacaccc
ctcggccatcatcatgtgctctatgcctatgaatagcgacgccgaaaactcatcgacctt
tggtttagttcgcagactgaatgccctcaaccggacaattggtgtattgacaaaggccga
tctgatccctgaaggtggcaaccatgaacagtggctggccatcatgagagggactgccca
ttccactggcttaggctacttcataacctcccgtcctcaagggaaagacctggatgaact
caagcaatgggaagaggtcgttttcgttgaacactccatggagcgatggcctgccacctt
ccacgacttctccgatcgctgtggagttgagaaattaaaagcatttttatccgaaaaact
cggtcaggaattcgcaaagagcctacctcgaatcaagcaaacactcagggaacacctgag
taacattgtcgaacaacttagcaagctaccggagttgccgtccaatgtcgagctggaagt
ccagaccagtgtgatggagtttggtgaattagcccggtcacagttgaagccttccgagtt
ctcgaaatactttgtgccgctaccggaaaactttcgtgactgtcttctagacatgaaacc
aaagtttacactcaaagatagcagcgacatccccgttgtcgacatctctgacgatgagtc
agataccggatcggtggtcacggtaacgaatcccaacacgcccagcaaacgacgagcgat
ggcacctcctatcacaccttcgaaacgtatgcgtatggaacaggctcctgcaggcacccc
ctctcgtccgcagctgaagcccgaggacagtagggccagtgtgggttctgtctccccggc
cccgcgccggcaaggattcccagccccctttacacctttcagtaacgttgggagagggtt
cagaacacttcgccaagtgcgagatgagataaaggccaaaactagagctggtgttccaga
cattatcacagaagaggtgtacaatgacatgtgtcgagaagcaatcgagccttggtcagg
gccaatgaaagcgttcctcgagcatgttatgagcctgctgaacactatgcttgagaaagc
ccttgccgcctcgttcgctcggctcaacaaacgactcatttatcaggagtgtcaaaagat
cttagcagactatcttgaagaccgccgccgcgagaccatgggggcgcttgacgtggtgta
tcgactagaaacttatggcttgtttactgtcaaccaggaagctttccgcagataccagaa
agacgagcaaatcttactaacgagataccgccaccagatgcgcatgcaggctgcgggcta
tggagatggccgacctcctgtcccctgggagagtctcacggaggagaagcgggtgcttga
tgagaagcgccgcgaaaacgagatgatcaagcttgggcccgattccttcgagcgggagct
ggaggttgtagcttacgttagagggtactaccgccttgcagcgttgaggttcgcggacgc
gatagcgttgcacatcacaaacgggatgattccccatatacaaaggcaactgccgtacca
tctcgaccgaaaacttggtctttgtggggctgactcccagagtgtctacgagaggcttat
ggaagaagacccaaacacagcagcaaagcgaggagtgcttaggggagaacgcgaaaagtt
cgctagggcgctggacagcatcgaggagttggaacgcggagctggaagcagcactatttc
ggaagaggaccttgacgaccacaacatggctgatctcccccttatgagcggtgctcttga
tccggccgaagaggtctga
>Fp50
atgcaccacccaacaaggcgtcgaggacctcggagtcacaaccactttatcaaaccagat
cccgattctactaccaataattcttacccagaatcagtagcctccaattttgacgcccct
cctgccccttcagctgcgtcgagttacggcggtagcacaaaccacattcctcctgaccag
gccttttacaggcatggta----------gatcggatgctccgaccccaagtgaacgtac
cactgagcctgagcctctcctcagagaattgaggatgcgacctaacgctgtggctgagag
cccaaccagcatcccggctgatggaagcttctttcaaacttctttccaggacatcggaaa
gaaactgaaagcctgtaacgataccctgggcgagcttcagcagctgggggtctctcacga
tgttccactccccgaactcgtgctcgtcggcgatcagtctgccggcaaatccagtctcat
gtcaggtcttgccaacttagagcttccccgaagtgagggtacttgcacacgctgccccct
tcacatccgagtctcaagaagccatgatccatcttgtagggtatggctacgcaaggaata
ttcgtaccagcctccgcctagtggccgaatctctgagagtgatgtcaccaacaacgaccc
cttcttcccatggcgcaagcgacagactgccatccatgagttcaagaccatggttgatca
tggcgagatcgaggatgttcttcgttgggctcaaatagctattctcaacgacgacaagag
tcccgagctgttcgttccaggctctggctccatcgctgtcaacactcccatcgaagcggc
ttctgaaactgttgccgccaaattttcgcccaacattgttgctcttgaaatcaaagggcc
agagctccctgatttgtccttctacgacatgcctggaattttccagaaccctgccgacgc
gagcgacgattatttggttagtgttgtgagaaacctgtccaaggagtacattcaacaccc
ctcggccatcatcatgtgctctatgcctatgaatagcgacgccgaaaactcatcgacctt
tggtttagttcgcagactgaatgccctcaaccggacaattggtgtattgacaaaggccga
tctgatccctgaaggtggcaaccatgaacagtggctggccatcatgagagggactgccca
ttccactggcttaggctacttcataacctcccgtcctcaagggaaagacctggatgaact
caagcaatgggaagaggtcgttttcgttgaacactccatggagcgatggcctgccacctt
ccacgacttctccgatcgctgtggagttgagaaattaaaagcatttttatccgaaaaact
cggtcaggaattcgcaaagagcctacctcgaatcaagcaaacactcagggaacacctgag
taacattgtcgaacaacttagcaagctaccggagttgccgtccaatgtcgagctggaagt
ccagaccagtgtgatggagtttggtgaattagcccggtcacagttgaagccttccgagtt
ctcgaaatactttgtgccgctaccggaaaactttcgtgactgtcttctagacatgaaacc
aaagtttacactcaaagatagcagcgacatccccgttgtcgacatctctgacgatgagtc
agataccggatcggtggtcacggtaacgaatcccaacacgcccagcaaacgacgagcgat
ggcacctcctatcacaccttcgaaacgtatgcgtatggaacaggctcctgcaggcacccc
ctctcgtccgcagctgaagcccgaggacagtagggccagtgtgggttctgtctccccggc
cccgcgccggcaaggattcccagccccctttacacctttcagtaacgttgggagagggtt
cagaacacttcgccaagtgcgagatgagataaaggccaaaactagagctggtgttccaga
cattatcacagaagaggtgtacaatgacatgtgtcgagaagcaatcgagccttggtcagg
gccaatgaaagcgttcctcgagcatgttatgagcctgctgaacactatgcttgagaaagc
ccttgccgcctcgttcgctcggctcaacaaacgactcatttatcaggagtgtcaaaagat
cttagcagactatcttgaagaccgccgccgcgagaccatgggggcgcttgacgtggtgta
tcgactagaaacttatggcttgtttactgtcaaccaggaagctttccgcagataccagaa
agacgagcaaatcttactaacgagataccgccaccagatgcgcatgcaggctgcgggcta
tggagatggccgacctcctgtcccctgggagagtctcacggaggagaagcgggtgcttga
tgagaagcgccgcgaaaacgagatgatcaagcttgggcccgattccttcgagcgggagct
ggaggttgtagcttacgttagagggtactaccgccttgcagcgttgaggttcgcggacgc
gatagcgttgcacatcacaaacgggatgattccccatatacaaaggcaactgccgtacca
tctcgaccgaaaacttggtctttgtggggctgactcccagagtgtctacgagaggcttat
ggaagaagacccaaacacagcagcaaagcgaggagtgcttaggggagaacgcgaaaagtt
cgctagggcgctggacagcatcgaggagttggaacgcggagctggaagcagcactatttc
ggaagaggaccttgacgaccacaacatggctgatctcccccttatgagcggtgctcttga
tccggccgaagaggtctga
>Fp51
atgcaccacccaacaaggcgtcgaggacctcggagtcacaaccactttatcaaaccagat
cccgattctactaccaataattcttacccagaatcagtagcctccaattttgacgcccct
cctgccccttcagctgcgtcgagttacggcggtagcacaaaccacattcctcctgaccag
gccttttacaggcatggta----------gatcggatgctccgaccccaagtgaacgtac
cactgagcctgagcctctcctcagagaattgaggatgcgacctaacgctgtggctgagag
cccaaccagcatcccggctgatggaagcttctttcaaacttctttccaggacatcggaaa
gaaactgaaagcctgtaacgataccctgggcgagctccagcagctgggggtctctcacga
tgttccactccccgaactcgtgctcgtcggcgatcagtctgccggcaaatccagtctcat
gtcaggtcttgccaacttagagcttccccgaagtgagggtacttgcacacgctgccccct
tcacatccgagtctcaagaagccatgatccatcttgtagggtatggctacgcaaggaata
ttcgtaccagcctccgcctagtggccgaatctctgagagtgatgtcaccaacaacgaccc
cttcttcccatggcgcaagcgacagactgccatccatgagttcaagaccatggttgatca
tggcgagatcgaggatgttcttcgttgggctcaaatagctattctcaacgacgacaagag
tcccgagctgttcgttccaggctctggctccatcgctgtcaacactcccatcgaagcggc
ttctgaaactgttgccgccaaattttcgcccaacattgttgctcttgaaatcaaagggcc
agagctccctgatttgtccttctacgacatgcctggaattttccagaaccctgccgacgc
gagcgacgattatttggttagtgttgtgagaaacctgtccaaggagtacattcaacaccc
ctcggccatcatcatgtgctctatgcctatgaatagcgacgccgaaaactcatcgacctt
tggtttagttcgcagactgaatgccctcaaccggacaattggtgtattgacaaaggccga
tctgatccctgaaggtggcaaccatgaacagtggctggccatcatgagagggactgccca
ttccactggcttaggctacttcataacctcccgtcctcaagggaaagacctggatgaact
caagcaatgggaagaggtcgttttcgttgaacactccatggagcgatggcctgccacctt
ccacgacttctccgatcgctgtggagttgagaaattaaaagcatttttatccgaaaaact
cggtcaggaattcgcaaagagcctacctcgaatcaagcaaacactcagggaacacctgag
taacattgtcgaacaacttagcaagctaccggagttgccgtccaatgtcgagctggaagt
ccagaccagtgtgatggagtttggtgaattagcccggtcacagttgaagccttccgagtt
ctcgaaatactttgtgccgctaccggaaaactttcgtgactgtcttctagacatgaaacc
aaagtttacactcaaagatagcagcgacatccccgttgtcgacatctctgacgatgagtc
agataccggatcggtggtcacggtaacgaatcccaacacgcccagcaaacgacgagcgat
ggcacctcctatcacaccttcgaaacgtatgcgtatggaacaggctcctgcaggcacccc
ctctcgtccgcagctgaagcccgaggacagtagggccagtgtgggttctgtctccccggc
cccgcgccggcaaggattcccagccccctttacacctttcagtaacgttgggagagggtt
cagaacacttcgccaagtgcgagatgagataaaggccaaaactagagctggtgttccaga
cattatcacagaagaggtgtacaatgacatgtgtcgagaagcaatcgagccttggtcagg
gccaatgaaagcgttcctcgagcatgttatgagcctgctgaacactatgcttgagaaagc
ccttgccgcctcgttcgctcggctcaacaaacgactcatttatcaggagtgtcaaaagat
cttagcagactatcttgaagaccgccgccgcgagaccatgggggcgcttgacgtggtgta
tcgactagaaacttatggcttgtttactgtcaaccaggaagctttccgcagataccagaa
agacgagcaaatcttactaacgagataccgccaccagatgcgcatgcaggctgcgggcta
tggagatggccgacctcctgtcccctgggagagtctcacggaggagaagcgggtgcttga
tgagaagcgccgcgaaaacgagatgatcaagcttgggcccgattccttcgagcgggagct
ggaggttgtagcttacgttagagggtactaccgccttgcagcgttgaggttcgcggacgc
gatagcgttgcacatcacaaacgggatgattccccatatacaaaggcaactgccgtacca
tctcgaccgaaaacttggtctttgtggggctgactcccagagtgtctacgagaggcttat
ggaagaagacccaaacacagcagcaaagcgaggagtgcttaggggagaacgcgaaaagtt
cgctagggcgctggacagcatcgaggagttggaacgcggagctggaagcagcactatttc
ggaagaggaccttgacgaccacaacatggctgatctcccccttatgagcggtgctcttga
tccggccgaagaggtctga
>Fp59
atgcaccacccaacaaggcgtcgaggacctcggagtcacaaccactttatcaaaccagat
cccgactctactaccaataattcttacccagaatcagtagcctccaattttgacgcccct
cctgccccttcagctgcgtcgagttacggcggtagcacaaaccacattcctcctgaccag
gccttttacaggcatggta----------gatcggatgctccgaccccaagtgaacgtac
cactgagcctgagcctctcctcagagaattgaggatgcgacctaacgctgtggctgagag
cccaaccagcatcccggctgatggaagcttctttcaaacttctttccaggacatcggaaa
gaaactgaaagcctgtaacgataccctgggcgagcttcagcagctgggggtctctcacga
tgttccactccccgaactcgtgctcgtcggcgatcagtctgccggcaaatccagtctcat
gtcaggtcttgccaacttagagcttccccgaagtgagggtacttgcacacgctgccccct
tcacatccgagtctcaagaagccatgatccatcttgtagggtatggctacgcaaggaata
ttcgtaccagcctccgcctagtggccgaatctctgagagtgatgtcaccaacaacgaccc
cttcttcccatggcgcaagcgacagactgccatccatgagttcaagaccatggttgatca
tggcgagatcgaggatgttcttcgttgggctcaaatagctattctcaacgacgacaagag
tcccgagctgttcgttccaggctctggctccatcgctgtcaacactcccatcgaagcggc
ttctgaaactgttgccgccaaattttcgcccaacattgttgctcttgaaatcaaagggcc
agagctccctgatttgtccttctacgacatgcctggaattttccagaaccctgccgacgc
gagcgacgattatttggttagtgttgtgagaaacctgtccaaggagtacattcaacaccc
ctcggccatcatcatgtgctctatgcctatgaatagcgacgccgaaaactcatcgacctt
tggtttagttcgcagactgaatgctctcaaccggacaattggtgtattgacaaaggccga
tctgatccctgaaggtggcaaccatgaacagtggctggccatcatgagagggactgccca
ttccactggcttaggctacttcataacctcccgtcctcaagggaaagacctggatgaact
caagcaatgggaagaggtcgttttcgttgaacactccatggagcgatggcctgccacctt
ccacgacttctccgatcgctgtggagttgagaaattaaaagcatttttatccgaaaaact
cggtcaggaattcgcaaagagcctacctcgaatcaagcaaacactcagggaacacctgag
taacattgtcgaacaacttagcaagctaccggagttgccgtccaatgtcgagctggaagt
ccagaccagtgtgatggagtttggtgaattagcccggtcacagttgaagccttccgagtt
ctcgaaatactttgtgccgctaccggaaaactttcgtgactgtcttctagacatgaaacc
aaagtttacactcaaagatagcagcgacatccccgttgtcgacatctctgacgatgagtc
agataccggatcggtggtcacggtaacgaatcccaacacgcccagcaaacgacgagcgat
ggcacctcctatcacaccttcgaaacgtatgcgtatggaacaggctcctgcaggcacccc
ctctcgtccgcagctgaagcccgaggacagtagggccagtgtgggttctgtctccccggc
cccgcgccggcaaggattcccagccccctttacacctttcagtaacgttgggagagggtt
cagaacacttcgccaagtgcgagatgagataaaggccaaaactagagctggtgttccaga
cattatcacagaagaggtgtacaatgacatgtgtcgagaagcaatcgagccttggtcagg
gccaatgaaagcgttcctcgagcatgttatgagcctgctgaacactatgcttgagaaagc
ccttgccgcctcgttcgctcggctcaacaaacgactcatttatcaggagtgtcaaaagat
cttagcagactatcttgaagaccgccgccgcgagaccatgggggcgcttgacgtggtgta
tcgactagaaacttatggcttgtttactgtcaaccaggaagctttccgcagataccagaa
agacgagcaaatcttactaacgagataccgccaccagatgcgcatgcaggctgcgggcta
tggagatggccgacctcctgtcccctgggagagtctcacggaggagaagcgggtgcttga
tgagaagcgccgcgaaaacgagatgatcaagcttgggcccgattccttcgagcgggagct
ggaggttgtagcttacgttagagggtactaccgccttgcagcgttgaggttcgcggacgc
gatagcgttgcacatcacaaacgggatgattccccatatacaaaggcaactgccgtacca
tctcgaccgaaaacttggtctttgtggggctgactcccagagtgtctacgagaggcttat
ggaagaagacccaaacacagcagcaaagcgaggagtgcttaggggagaacgcgaaaagtt
cgctagggcgctggacagcatcgaggagttggaacgcggagctggaagcagcactatttc
ggaagaggaccttgacgaccacaacatggctgatctcccccttatgagcggtgctcttga
tccggccgaagaggtctga
>Fp63
atgcaccacccaacaaggcgtcgaggacctcggagtcacaaccactttatcaaaccagat
cccgattctactaccaataattcttacccagaatcagtagcctccaattttgacgcccct
cctgccccttcagctgcgtcgagttacggcggtagcacaaaccacattcctcctgaccag
gccttttacaggcatggta----------gatcggatgctccgaccccaagtgaacgtac
cactgagcctgagcctctcctcagagaattgaggatgcgacctaacgctgtggctgagag
cccaaccagcatcccggctgatggaagcttctttcaaacttctttccaggacatcggaaa
gaaactgaaagcctgtaacgataccctgggcgagcttcagcagctgggggtctctcacga
tgttccactccccgaactcgtgctcgtcggcgatcagtctgccggcaaatccagtctcat
gtcaggtcttgccaacttagagcttccccgaagtgagggtacttgcacacgctgccccct
tcacatccgagtctcaagaagccatgatccatcttgtagggtatggctacgcaaggaata
ttcgtaccagcctccgcctagtggccgaatctctgagagtgatgtcaccaacaacgaccc
cttcttcccatggcgcaagcgacagactgccatccatgagttcaagaccatggttgatca
tggcgagatcgaggatgttcttcgttgggctcaaatagctattctcaacgacgacaagag
tcccgagctgttcgttccaggctctggctccatcgctgtcaacactcccatcgaagcggc
ttctgaaactgttgccgccaaattttcgcccaacattgttgctcttgaaatcaaagggcc
agagctccctgatttgtccttctacgacatgcctggaattttccagaaccctgccgacgc
gagcgacgattatttggttagtgttgtgagaaacctgtccaaggagtacattcaacaccc
ctcggccatcatcatgtgctctatgcctatgaatagcgacgccgaaaactcatcgacctt
tggtttagttcgcagactgaatgccctcaaccggacaattggtgtattgacaaaggccga
tctgatccctgaaggtggcaaccatgaacagtggctggccatcatgagagggactgccca
ttccactggcttaggctacttcataacctcccgtcctcaagggaaagacctggatgaact
caagcaatgggaagaggtcgttttcgttgaacactccatggagcgatggcctgccacctt
ccacgacttctccgatcgctgtggagttgagaaattaaaagcatttttatccgaaaaact
cggtcaggaattcgcaaagagcctacctcgaatcaagcaaacactcagggaacacctgag
taacattgtcgaacaacttagcaagctaccggagttgccgtccaatgtcgagctggaagt
ccagaccagtgtgatggagtttggtgaattagcccggtcacagttgaagccttccgagtt
ctcgaaatactttgtgccgctaccggaaaactttcgtgactgtcttctagacatgaaacc
aaagtttacactcaaagatagcagcgacatccccgttgtcgacatctctgacgatgagtc
agataccggatcggtggtcacggtaacgaatcccaacacgcccagcaaacgacgagcgat
ggcacctcctatcacaccttcgaaacgtatgcgtatggaacaggctcctgcaggcacccc
ctctcgtccgcagctgaagcccgaggacagtagggccagtgtgggttctgtctccccggc
cccgcgccggcaaggattcccagccccctttacacctttcagtaacgttgggagagggtt
cagaacacttcgccaagtgcgagatgagataaaggccaaaactagagctggtgttccaga
cattatcacagaagaggtgtacaatgacatgtgtcgagaagcaatcgagccttggtcagg
gccaatgaaagcgttcctcgagcatgttatgagcctgctgaacactatgcttgagaaagc
ccttgccgcctcgttcgctcggctcaacaaacgactcatttatcaggagtgtcaaaagat
cttagcagactatcttgaagaccgccgccgcgagaccatgggggcgcttgacgtggtgta
tcgactagaaacttatggcttgtttactgtcaaccaggaagctttccgcagataccagaa
agacgagcaaatcttactaacgagataccgccaccagatgcgcatgcaggctgcgggcta
tggagatggccgacctcctgtcccctgggagagtctcacggaggagaagcgggtgcttga
tgagaagcgccgcgaaaacgagatgatcaagcttgggcccgattccttcgagcgggagct
ggaggttgtagcttacgttagagggtactaccgccttgcagcgttgaggttcgcggacgc
gatagcgttgcacatcacaaacgggatgattccccatatacaaaggcaactgccgtacca
tctcgaccgaaaacttggtctttgtggggctgactcccagagtgtctacgagaggcttat
ggaagaagacccaaacacagcagcaaagcgaggagtgcttaggggagaacgcgaaaagtt
cgctagggcgctggacagcatcgaggagttggaacgcggagctggaagcagcactatttc
ggaagaggaccttgacgaccacaacatggctgatctcccccttatgagcggtgctcttga
tccggccgaagaggtctga
>Fp65
atgcaccacccaacaaggcgtcgaggacctcggagtcacaaccactttatcaaaccagat
cccgattctactaccaataattcttacccagaatcagtagcctccaattttgacgcccct
cctgccccttcagctgcgtcgagttacggcggtagcacaaaccacattcctcctgaccag
gccttttacaggcatggta----------gatcggatgctccgaccccaagtgaacgtac
cactgagcctgagcctctcctcagagaattgaggatgcgacctaacgctgtggctgagag
cccaaccagcatcccggctgatggaagcttctttcaaacttctttccaggacatcggaaa
gaaactgaaagcctgtaacgataccctgggcgagcttcagcagctgggggtctctcacga
tgttccactccccgaactcgtgctcgtcggcgatcagtctgccggcaaatccagtctcat
gtcaggtcttgccaacttagagcttccccgaagtgagggtacttgcacacgctgccccct
tcacatccgagtctcaagaagccatgatccatcttgtagggtatggctacgcaaggaata
ttcgtaccagcctccgcctagtggccgaatctctgagagtgatgtcaccaacaacgaccc
cttcttcccatggcgcaagcgacagactgccatccatgagttcaagaccatggttgatca
tggcgagatcgaggatgttcttcgttgggctcaaatagctattctcaacgacgacaagag
tcccgagctgttcgttccaggctctggctccatcgctgtcaacactcccatcgaagcggc
ttctgaaactgttgccgccaaattttcgcccaacattgttgctcttgaaatcaaagggcc
agagctccctgatttgtccttctacgacatgcctggaattttccagaaccctgccgacgc
gagcgacgattatttggttagtgttgtgagaaacctgtccaaggagtacattcaacaccc
ctcggccatcatcatgtgctctatgcctatgaatagcgacgccgaaaactcatcgacctt
tggtttagttcgcagactgaatgccctcaaccggacaattggtgtattgacaaaggccga
tctgatccctgaaggtggcaaccatgaacagtggctggccatcatgagagggactgccca
ttccactggcttaggctacttcataacctcccgtcctcaagggaaagacctggatgaact
caagcaatgggaagaggtcgttttcgttgaacactccatggagcgatggcctgccacctt
ccacgacttctccgatcgctgtggagttgagaaattaaaagcatttttatccgaaaaact
cggtcaggaattcgcaaagagcctacctcgaatcaagcaaacactcagggaacacctgag
taacattgtcgaacaacttagcaagctaccggagttgccgtccaatgtcgagctggaagt
ccagaccagtgtgatggagtttggtgaattagcccggtcacagttgaagccttccgagtt
ctcgaaatactttgtgccgctaccggaaaactttcgtgactgtcttctagacatgaaacc
aaagtttacactcaaagatagcagcgacatccccgttgtcgacatctctgacgatgagtc
agataccggatcggtggtcacggtaacgaatcccaacacgcccagcaaacgacgagcgat
ggcacctcctatcacaccttcgaaacgtatgcgtatggaacaggctcctgcaggcacccc
ctctcgtccgcagctgaagcccgaggacagtagggccagtgtgggttctgtctccccggc
cccgcgccggcaaggattcccagccccctttacacctttcagtaacgttgggagagggtt
cagaacacttcgccaagtgcgagatgagataaaggccaaaactagagctggtgttccaga
cattatcacagaagaggtgtacaatgacatgtgtcgagaagcaatcgagccttggtcagg
gccaatgaaagcgttcctcgagcatgttatgagcctgctgaacactatgcttgagaaagc
ccttgccgcctcgttcgctcggctcaacaaacgactcatttatcaggagtgtcaaaagat
cttagcagactatcttgaagaccgccgccgcgagaccatgggggcgcttgacgtggtgta
tcgactagaaacttatggcttgtttactgtcaaccaggaagctttccgcagataccagaa
agacgagcaaatcttactaacgagataccgccaccagatgcgcatgcaggctgcgggcta
tggagatggccgacctcctgtcccctgggagagtctcacggaggagaagcgggtgcttga
tgagaagcgccgcgaaaacgagatgatcaagcttgggcccgattccttcgagcgggagct
ggaggttgtagcttacgttagagggtactaccgccttgcagcgttgaggttcgcggacgc
gatagcgttgcacatcacaaacgggatgattccccatatacaaaggcaactgccgtacca
tctcgaccgaaaacttggtctttgtggggctgactcccagagtgtctacgagaggcttat
ggaagaagacccaaacacagcagcaaagcgaggagtgcttaggggagaacgcgaaaagtt
cgctagggcgctggacagcatcgaggagttggaacgcggagctggaagcagcactatttc
ggaagaggaccttgacgaccacaacatggctgatctcccccttatgagcggtgctcttga
tccggccgaagaggtctga
>Fp66
atgcaccacccaacaaggcgtcgaggacctcggagtcacaaccactttatcaaaccagat
cccgattctactaccaataattcttacccagaatcagtagcctccaattttgacgcccct
cctgccccttcagctgcgtcgagttacggcggtagcacaaaccacattcctcctgaccag
gccttttacaggcatggta----------gatcggatgctccgaccccaagtgaacgtac
cactgagcctgagcctctcctcagagaattgaggatgcgacctaacgctgtggctgagag
cccaaccagcatcccggctgatggaagcttctttcaaacttctttccaggacatcggaaa
gaaactgaaagcctgtaacgataccctgggcgagcttcagcagctgggggtctctcacga
tgttccactccccgaactcgtgctcgtcggcgatcagtctgccggcaaatccagtctcat
gtcaggtcttgccaacttagagcttccccgaagtgagggtacttgcacacgctgccccct
tcacatccgagtctcaagaagccatgatccatcttgtagggtatggctacgcaaggaata
ttcgtaccagcctccgcctagtggccgaatctctgagagtgatgtcaccaacaacgaccc
cttcttcccatggcgcaagcgacagactgccatccatgagttcaagaccatggttgatca
tggcgagatcgaggatgttcttcgttgggctcaaatagctattctcaacgacgacaagag
tcccgagctgttcgttccaggctctggctccatcgctgtcaacactcccatcgaagcggc
ttctgaaactgttgccgccaaattttcgcccaacattgttgctcttgaaatcaaagggcc
agagctccctgatttgtccttctacgacatgcctggaattttccagaaccctgccgacgc
gagcgacgattatttggttagtgttgtgagaaacctgtccaaggagtacattcaacaccc
ctcggccatcatcatgtgctctatgcctatgaatagcgacgccgaaaactcatcgacctt
tggtttagttcgcagactgaatgccctcaaccggacaattggtgtattgacaaaggccga
tctgatccctgaaggtggcaaccatgaacagtggctggccatcatgagagggactgccca
ttccactggcttaggctacttcataacctcccgtcctcaagggaaagacctggatgaact
caagcaatgggaagaggtcgttttcgttgaacactccatggagcgatggcctgccacctt
ccacgacttctccgatcgctgtggagttgagaaattaaaagcatttttatccgaaaaact
cggtcaggaattcgcaaagagcctacctcgaatcaagcaaacactcagggaacacctgag
taacattgtcgaacaacttagcaagctaccggagttgccgtccaatgtcgagctggaagt
ccagaccagtgtgatggagtttggtgaattagcccggtcacagttgaagccttccgagtt
ctcgaaatactttgtgccgctaccggaaaactttcgtgactgtcttctagacatgaaacc
aaagtttacactcaaagatagcagcgacatccccgttgtcgacatctctgacgatgagtc
agataccggatcggtggtcacggtaacgaatcccaacacgcccagcaaacgacgagcgat
ggcacctcctatcacaccttcgaaacgtatgcgtatggaacaggctcctgcaggcacccc
ctctcgtccgcagctgaagcccgaggacagtagggccagtgtgggttctgtctccccggc
cccgcgccggcaaggattcccagccccctttacacctttcagtaacgttgggagagggtt
cagaacacttcgccaagtgcgagatgagataaaggccaaaactagagctggtgttccaga
cattatcacagaagaggtgtacaatgacatgtgtcgagaagcaatcgagccttggtcagg
gccaatgaaagcgttcctcgagcatgttatgagcctgctgaacactatgcttgagaaagc
ccttgccgcctcgttcgctcggctcaacaaacgactcatttatcaggagtgtcaaaagat
cttagcagactatcttgaagaccgccgccgcgagaccatgggggcgcttgacgtggtgta
tcgactagaaacttatggcttgtttactgtcaaccaggaagctttccgcagataccagaa
agacgagcaaatcttactaacgagataccgccaccagatgcgcatgcaggctgcgggcta
tggagatggccgacctcctgtcccctgggagagtctcacggaggagaagcgggtgcttga
tgagaagcgccgcgaaaacgagatgatcaagcttgggcccgattccttcgagcgggagct
ggaggttgtagcttacgttagagggtactaccgccttgcagcgttgaggttcgcggacgc
gatagcgttgcacatcacaaacgggatgattccccatatacaaaggcaactgccgtacca
tctcgaccgaaaacttggtctttgtggggctgactcccagagtgtctacgagaggcttat
ggaagaagacccaaacacagcagcaaagcgaggagtgcttaggggagaacgcgaaaagtt
cgctagggcgctggacagcatcgaggagttggaacgcggagctggaagcagcactatttc
ggaagaggaccttgacgaccacaacatggctgatctcccccttatgagcggtgctcttga
tccggccgaagaggtctga
>Fp72
atgcaccacccaacaaggcgtcgaggacctcggagtcacaaccactttatcaaaccagat
cccgattctactaccaataattcttacccagaatcagtagcctccaattttgacgcccct
cctgccccttcagctgcgtcgagttacggcggtagcacaaaccacattcctcctgaccag
gccttttacaggcatggta----------gatcggatgctccgaccccaagtgaacgtac
cactgagcctgagcctctcctcagagaattgaggatgcgacctaacgctgtggctgagag
cccaaccagcatcccggctgatggaagcttctttcaaacttctttccaggacatcggaaa
gaaactgaaagcctgtaacgataccctgggcgagcttcagcagctgggggtctctcacga
tgttccactccccgaactcgtgctcgtcggcgatcagtctgccggcaaatccagtctcat
gtcaggtcttgccaacttagagcttccccgaagtgagggtacttgcacacgctgccccct
tcacatccgagtctcaagaagccatgatccatcttgtagggtatggctacgcaaggaata
ttcgtaccagcctccgcctagtggccgaatctctgagagtgatgtcaccaacaacgaccc
cttcttcccatggcgcaagcgacagactgccatccatgagttcaagaccatggttgatca
tggcgagatcgaggatgttcttcgttgggctcaaatagctattctcaacgacgacaagag
tcccgagctgttcgttccaggctctggctccatcgctgtcaacactcccatcgaagcggc
ttctgaaactgttgccgccaaattttcgcccaacattgttgctcttgaaatcaaagggcc
agagctccctgatttgtccttctacgacatgcctggaattttccagaaccctgccgacgc
gagcgacgattatttggttagtgttgtgagaaacctgtccaaggagtacattcaacaccc
ctcggccatcatcatgtgctctatgcctatgaatagcgacgccgaaaactcatcgacctt
tggtttagttcgcagactgaatgccctcaaccggacaattggtgtattgacaaaggccga
tctgatccctgaaggtggcaaccatgaacagtggctggccatcatgagagggactgccca
ttccactggcttaggctacttcataacctcccgtcctcaagggaaagacctggatgaact
caagcaatgggaagaggtcgttttcgttgaacactccatggagcgatggcctgccacctt
ccacgacttctccgatcgctgtggagttgagaaattaaaagcatttttatccgaaaaact
cggtcaggaattcgcaaagagcctacctcgaatcaagcaaacactcagggaacacctgag
taacattgtcgaacaacttagcaagctaccggagttgccgtccaatgtcgagctggaagt
ccagaccagtgtgatggagtttggtgaattagcccggtcacagttgaagccttccgagtt
ctcgaaatactttgtgccgctaccggaaaactttcgtgactgtcttctagacatgaaacc
aaagtttacactcaaagatagcagcgacatccccgttgtcgacatctctgacgatgagtc
agataccggatcggtggtcacggtaacgaatcccaacacgcccagcaaacgacgagcgat
ggcacctcctatcacaccttcgaaacgtatgcgtatggaacaggctcctgcaggcacccc
ctctcgtccgcagctgaagcccgaggacagtagggccagtgtgggttctgtctccccggc
cccgcgccggcaaggattcccagccccctttacacctttcagtaacgttgggagagggtt
cagaacacttcgccaagtgcgagatgagataaaggccaaaactagagctggtgttccaga
cattatcacagaagaggtgtacaatgacatgtgtcgagaagcaatcgagccttggtcagg
gccaatgaaagcgttcctcgagcatgttatgagcctgctgaacactatgcttgagaaagc
ccttgccgcctcgttcgctcggctcaacaaacgactcatttatcaggagtgtcaaaagat
cttagcagactatcttgaagaccgccgccgcgagaccatgggggcgcttgacgtggtgta
tcgactagaaacttatggcttgtttactgtcaaccaggaagctttccgcagataccagaa
agacgagcaaatcttactaacgagataccgccaccagatgcgcatgcaggctgcgggcta
tggagatggccgacctcctgtcccctgggagagtctcacggaggagaagcgggtgcttga
tgagaagcgccgcgaaaacgagatgatcaagcttgggcccgattccttcgagcgggagct
ggaggttgtagcttacgttagagggtactaccgccttgcagcgttgaggttcgcggacgc
gatagcgttgcacatcacaaacgggatgattccccatatacaaaggcaactgccgtacca
tctcgaccgaaaacttggtctttgtggggctgactcccagagtgtctacgagaggcttat
ggaagaagacccaaacacagcagcaaagcgaggagtgcttaggggagaacgcgaaaagtt
cgctagggcgctggacagcatcgaggagttggaacgcggagctggaagcagcactatttc
ggaagaggaccttgacgaccacaacatggctgatctcccccttatgagcggtgctcttga
tccggccgaagaggtctga
>Fp73
atgcaccacccaacaaggcgtcgaggacctcggagtcacaaccactttatcaaaccagat
cccgattctactaccaataattcttacccagaatcagtagcctccaattttgacgcccct
cctgccccttcagctgcgtcgagttacggcggtagcacaaaccacattcctcctgaccag
gccttttacaggcatggta----------gatcggatgctccgaccccaagtgaacgtac
cactgagcctgagcctctcctcagagaattgaggatgcgacctaacgctgtggctgagag
cccaaccagcatcccggctgatggaagcttctttcaaacttctttccaggacatcggaaa
gaaactgaaagcctgtaacgataccctgggcgagcttcagcagctgggggtctctcacga
tgttccactccccgaactcgtgctcgtcggcgatcagtctgccggcaaatccagtctcat
gtcaggtcttgccaacttagagcttccccgaagtgagggtacttgcacacgctgccccct
tcacatccgagtctcaagaagccatgatccatcttgtagggtatggctacgcaaggaata
ttcgtaccagcctccgcctagtggccgaatctctgagagtgatgtcaccaacaacgaccc
cttcttcccatggcgcaagcgacagactgccatccatgagttcaagaccatggttgatca
tggcgagatcgaggatgttcttcgttgggctcaaatagctattctcaacgacgacaagag
tcccgagctgttcgttccaggctctggctccatcgctgtcaacactcccatcgaagcggc
ttctgaaactgttgccgccaaattttcgcccaacattgttgctcttgaaatcaaagggcc
agagctccctgatttgtccttctacgacatgcctggaattttccagaaccctgccgacgc
gagcgacgattatttggttagtgttgtgagaaacctgtccaaggagtacattcaacaccc
ctcggccatcatcatgtgctctatgcctatgaatagcgacgccgaaaactcatcgacctt
tggtttagttcgcagactgaatgccctcaaccggacaattggtgtattgacaaaggccga
tctgatccctgaaggtggcaaccatgaacagtggctggccatcatgagagggactgccca
ttccactggcttaggctacttcataacctcccgtcctcaagggaaagacctggatgaact
caagcaatgggaagaggtcgttttcgttgaacactccatggagcgatggcctgccacctt
ccacgacttctccgatcgctgtggagttgagaaattaaaagcatttttatccgaaaaact
cggtcaggaattcgcaaagagcctacctcgaatcaagcaaacactcagggaacacctgag
taacattgtcgaacaacttagcaagctaccggagttgccgtccaatgtcgagctggaagt
ccagaccagtgtgatggagtttggtgaattagcccggtcacagttgaagccttccgagtt
ctcgaaatactttgtgccgctaccggaaaactttcgtgactgtcttctagacatgaaacc
aaagtttacactcaaagatagcagcgacatccccgttgtcgacatctctgacgatgagtc
agataccggatcggtggtcacggtaacgaatcccaacacgcccagcaaacgacgagcgat
ggcacctcctatcacaccttcgaaacgtatgcgtatggaacaggctcctgcaggcacccc
ctctcgtccgcagctgaagcccgaggacagtagggccagtgtgggttctgtctccccggc
cccgcgccggcaaggattcccagccccctttacacctttcagtaacgttgggagagggtt
cagaacacttcgccaagtgcgagatgagataaaggccaaaactagagctggtgttccaga
cattatcacagaagaggtgtacaatgacatgtgtcgagaagcaatcgagccttggtcagg
gccaatgaaagcgttcctcgagcatgttatgagcctgctgaacactatgcttgagaaagc
ccttgccgcctcgttcgctcggctcaacaaacgactcatttatcaggagtgtcaaaagat
cttagcagactatcttgaagaccgccgccgcgagaccatgggggcgcttgacgtggtgta
tcgactagaaacttatggcttgtttactgtcaaccaggaagctttccgcagataccagaa
agacgagcaaatcttactaacgagataccgccaccagatgcgcatgcaggctgcgggcta
tggagatggccgacctcctgtcccctgggagagtctcacggaggagaagcgggtgcttga
tgagaagcgccgcgaaaacgagatgatcaagcttgggcccgattccttcgagcgggagct
ggaggttgtagcttacgttagagggtactaccgccttgcagcgttgaggttcgcggacgc
gatagcgttgcacatcacaaacgggatgattccccatatacaaaggcaactgccgtacca
tctcgaccgaaaacttggtctttgtggggctgactcccagagtgtctacgagaggcttat
ggaagaagacccaaacacagcagcaaagcgaggagtgcttaggggagaacgcgaaaagtt
cgctagggcgctggacagcatcgaggagttggaacgcggagctggaagcagcactatttc
ggaagaggaccttgacgaccacaacatggctgatctcccccttatgagcggtgctcttga
tccggccgaagaggtctga
>Fp76
atgcaccacccaacaaggcgtcgaggacctcggagtcacaaccactttatcaaaccagat
cccgattctactaccaataattcttacccagaatcagtagcctccaattttgacgcccct
cctgccccttcagctgcgtcgagttacggcggtagcacaaaccacattcctcctgaccag
gccttttacaggcatggta----------gatcggatgctccgaccccaagtgaacgtac
cactgagcctgagcctctcctcagagaattgaggatgcgacctaacgctgtggctgagag
cccaaccagcatcccggctgatggaagcttctttcaaacttctttccaggacatcggaaa
gaaactgaaagcctgtaacgataccctgggcgagcttcagcagctgggggtctctcacga
tgttccactccccgaactcgtgctcgtcggcgatcagtctgccggcaaatccagtctcat
gtcaggtcttgccaacttagagcttccccgaagtgagggtacttgcacacgctgccccct
tcacatccgagtctcaagaagccatgatccatcttgtagggtatggctacgcaaggaata
ttcgtaccagcctccgcctagtggccgaatctctgagagtgatgtcaccaacaacgaccc
cttcttcccatggcgcaagcgacagactgccatccatgagttcaagaccatggttgatca
tggcgagatcgaggatgttcttcgttgggctcaaatagctattctcaacgacgacaagag
tcccgagctgttcgttccaggctctggctccatcgctgtcaacactcccatcgaagcggc
ttctgaaactgttgccgccaaattttcgcccaacattgttgctcttgaaatcaaagggcc
agagctccctgatttgtccttctacgacatgcctggaattttccagaaccctgccgacgc
gagcgacgattatttggttagtgttgtgagaaacctgtccaaggagtacattcaacaccc
ctcggccatcatcatgtgctctatgcctatgaatagcgacgccgaaaactcatcgacctt
tggtttagttcgcagactgaatgccctcaaccggacaattggtgtattgacaaaggccga
tctgatccctgaaggtggcaaccatgaacagtggctggccatcatgagagggactgccca
ttccactggcttaggctacttcataacctcccgtcctcaagggaaagacctggatgaact
caagcaatgggaagaggtcgttttcgttgaacactccatggagcgatggcctgccacctt
ccacgacttctccgatcgctgtggagttgagaaattaaaagcatttttatccgaaaaact
cggtcaggaattcgcaaagagcctacctcgaatcaagcaaacactcagggaacacctgag
taacattgtcgaacaacttagcaagctaccggagttgccgtccaatgtcgagctggaagt
ccagaccagtgtgatggagtttggtgaattagcccggtcacagttgaagccttccgagtt
ctcgaaatactttgtgccgctaccggaaaactttcgtgactgtcttctagacatgaaacc
aaagtttacactcaaagatagcagcgacatccccgttgtcgacatctctgacgatgagtc
agataccggatcggtggtcacggtaacgaatcccaacacgcccagcaaacgacgagcgat
ggcacctcctatcacaccttcgaaacgtatgcgtatggaacaggctcctgcaggcacccc
ctctcgtccgcagctgaagcccgaggacagtagggccagtgtgggttctgtctccccggc
cccgcgccggcaaggattcccagccccctttacacctttcagtaacgttgggagagggtt
cagaacacttcgccaagtgcgagatgagataaaggccaaaactagagctggtgttccaga
cattatcacagaagaggtgtacaatgacatgtgtcgagaagcaatcgagccttggtcagg
gccaatgaaagcgttcctcgagcatgttatgagcctgctgaacactatgcttgagaaagc
ccttgccgcctcgttcgctcggctcaacaaacgactcatttatcaggagtgtcaaaagat
cttagcagactatcttgaagaccgccgccgcgagaccatgggggcgcttgacgtggtgta
tcgactagaaacttatggcttgtttactgtcaaccaggaagctttccgcagataccagaa
agacgagcaaatcttactaacgagataccgccaccagatgcgcatgcaggctgcgggcta
tggagatggccgacctcctgtcccctgggagagtctcacggaggagaagcgggtgcttga
tgagaagcgccgcgaaaacgagatgatcaagcttgggcccgattccttcgagcgggagct
ggaggttgtagcttacgttagagggtactaccgccttgcagcgttgaggttcgcggacgc
gatagcgttgcacatcacaaacgggatgattccccatatacaaaggcaactgccgtacca
tctcgaccgaaaacttggtctttgtggggctgactcccagagtgtctacgagaggcttat
ggaagaagacccaaacacagcagcaaagcgaggagtgcttaggggagaacgcgaaaagtt
cgctagggcgctggacagcatcgaggagttggaacgcggagctggaagcagcactatttc
ggaagaggaccttgacgaccacaacatggctgatctcccccttatgagcggtgctcttga
tccggccgaagaggtctga
>Fp78
atgcaccacccaacaaggcgtcgaggacctcggagtcacaaccactttatcaaaccagat
cccgactctactaccaataattcttacccagaatcagtagcctccaattttgacgcccct
cctgccccttcagctgcgtcgagttacggcggtagcacaaaccacattcctcctgaccag
gccttttacaggcatggta----------gatcggatgctccgaccccaagtgaacgtac
cactgagcctgagcctctcctcagagaattgaggatgcgacctaacgctgtggctgagag
cccaaccagcatcccggctgatggaagcttctttcaaacttctttccaggacatcggaaa
gaaactgaaagcctgtaacgataccctgggcgagcttcagcagctgggggtctctcacga
tgttccactccccgaactcgtgctcgtcggcgatcagtctgccggcaaatccagtctcat
gtcaggtcttgccaacttagagcttccccgaagtgagggtacttgcacacgctgccccct
tcacatccgagtctcaagaagccatgatccatcttgtagggtatggctacgcaaggaata
ttcgtaccagcctccgcctagtggccgaatctctgagagtgatgtcaccaacaacgaccc
cttcttcccatggcgcaagcgacagactgccatccatgagttcaagaccatggttgatca
tggcgagatcgaggatgttcttcgttgggctcaaatagctattctcaacgacgacaagag
tcccgagctgttcgttccaggctctggctccatcgctgtcaacactcccatcgaagcggc
ttctgaaactgttgccgccaaattttcgcccaacattgttgctcttgaaatcaaagggcc
agagctccctgatttgtccttctacgacatgcctggaattttccagaaccctgccgacgc
gagcgacgattatttggttagtgttgtgagaaacctgtccaaggagtacattcaacaccc
ctcggccatcatcatgtgctctatgcctatgaatagcgacgccgaaaactcatcgacctt
tggtttagttcgcagactgaatgctctcaaccggacaattggtgtattgacaaaggccga
tctgatccctgaaggtggcaaccatgaacagtggctggccatcatgagagggactgccca
ttccactggcttaggctacttcataacctcccgtcctcaagggaaagacctggatgaact
caagcaatgggaagaggtcgttttcgttgaacactccatggagcgatggcctgccacctt
ccacgacttctccgatcgctgtggagttgagaaattaaaagcatttttatccgaaaaact
cggtcaggaattcgcaaagagcctacctcgaatcaagcaaacactcagggaacacctgag
taacattgtcgaacaacttagcaagctaccggagttgccgtccaatgtcgagctggaagt
ccagaccagtgtgatggagtttggtgaattagcccggtcacagttgaagccttccgagtt
ctcgaaatactttgtgccgctaccggaaaactttcgtgactgtcttctagacatgaaacc
aaagtttacactcaaagatagcagcgacatccccgttgtcgacatctctgacgatgagtc
agataccggatcggtggtcacggtaacgaatcccaacacgcccagcaaacgacgagcgat
ggcacctcctatcacaccttcgaaacgtatgcgtatggaacaggctcctgcaggcacccc
ctctcgtccgcagctgaagcccgaggacagtagggccagtgtgggttctgtctccccggc
cccgcgccggcaaggattcccagccccctttacacctttcagtaacgttgggagagggtt
cagaacacttcgccaagtgcgagatgagataaaggccaaaactagagctggtgttccaga
cattatcacagaagaggtgtacaatgacatgtgtcgagaagcaatcgagccttggtcagg
gccaatgaaagcgttcctcgagcatgttatgagcctgctgaacactatgcttgagaaagc
ccttgccgcctcgttcgctcggctcaacaaacgactcatttatcaggagtgtcaaaagat
cttagcagactatcttgaagaccgccgccgcgagaccatgggggcgcttgacgtggtgta
tcgactagaaacttatggcttgtttactgtcaaccaggaagctttccgcagataccagaa
agacgagcaaatcttactaacgagataccgccaccagatgcgcatgcaggctgcgggcta
tggagatggccgacctcctgtcccctgggagagtctcacggaggagaagcgggtgcttga
tgagaagcgccgcgaaaacgagatgatcaagcttgggcccgattccttcgagcgggagct
ggaggttgtagcttacgttagagggtactaccgccttgcagcgttgaggttcgcggacgc
gatagcgttgcacatcacaaacgggatgattccccatatacaaaggcaactgccgtacca
tctcgaccgaaaacttggtctttgtggggctgactcccagagtgtctacgagaggcttat
ggaagaagacccaaacacagcagcaaagcgaggagtgcttaggggagaacgcgaaaagtt
cgctagggcgctggacagcatcgaggagttggaacgcggagctggaagcagcactatttc
ggaagaggaccttgacgaccacaacatggctgatctcccccttatgagcggtgctcttga
tccggccgaagaggtctga
>Fp81
atgcaccacccaacaaggcgtcgaggacctcggagtcacaaccactttatcaaaccagat
cccgattctactaccaataattcttacccagaatcagtagcctccaattttgacgcccct
cctgccccttcagctgcgtcgagttacggcggtagcacaaaccacattcctcctgaccag
gccttttacaggcatggta----------gatcggatgctccgaccccaagtgaacgtac
cactgagcctgagcctctcctcagagaattgaggatgcgacctaacgctgtggctgagag
cccaaccagcatcccggctgatggaagcttctttcaaacttctttccaggacatcggaaa
gaaactgaaagcctgtaacgataccctgggcgagcttcagcagctgggggtctctcacga
tgttccactccccgaactcgtgctcgtcggcgatcagtctgccggcaaatccagtctcat
gtcaggtcttgccaacttagagcttccccgaagtgagggtacttgcacacgctgccccct
tcacatccgagtctcaagaagccatgatccatcttgtagggtatggctacgcaaggaata
ttcgtaccagcctccgcctagtggccgaatctctgagagtgatgtcaccaacaacgaccc
cttcttcccatggcgcaagcgacagactgccatccatgagttcaagaccatggttgatca
tggcgagatcgaggatgttcttcgttgggctcaaatagctattctcaacgacgacaagag
tcccgagctgttcgttccaggctctggctccatcgctgtcaacactcccatcgaagcggc
ttctgaaactgttgccgccaaattttcgcccaacattgttgctcttgaaatcaaagggcc
agagctccctgatttgtccttctacgacatgcctggaattttccagaaccctgccgacgc
gagcgacgattatttggttagtgttgtgagaaacctgtccaaggagtacattcaacaccc
ctcggccatcatcatgtgctctatgcctatgaatagcgacgccgaaaactcatcgacctt
tggtttagttcgcagactgaatgccctcaaccggacaattggtgtattgacaaaggccga
tctgatccctgaaggtggcaaccatgaacagtggctggccatcatgagagggactgccca
ttccactggcttaggctacttcataacctcccgtcctcaagggaaagacctggatgaact
caagcaatgggaagaggtcgttttcgttgaacactccatggagcgatggcctgccacctt
ccacgacttctccgatcgctgtggagttgagaaattaaaagcatttttatccgaaaaact
cggtcaggaattcgcaaagagcctacctcgaatcaagcaaacactcagggaacacctgag
taacattgtcgaacaacttagcaagctaccggagttgccgtccaatgtcgagctggaagt
ccagaccagtgtgatggagtttggtgaattagcccggtcacagttgaagccttccgagtt
ctcgaaatactttgtgccgctaccggaaaactttcgtgactgtcttctagacatgaaacc
aaagtttacactcaaagatagcagcgacatccccgttgtcgacatctctgacgatgagtc
agataccggatcggtggtcacggtaacgaatcccaacacgcccagcaaacgacgagcgat
ggcacctcctatcacaccttcgaaacgtatgcgtatggaacaggctcctgcaggcacccc
ctctcgtccgcagctgaagcccgaggacagtagggccagtgtgggttctgtctccccggc
cccgcgccggcaaggattcccagccccctttacacctttcagtaacgttgggagagggtt
cagaacacttcgccaagtgcgagatgagataaaggccaaaactagagctggtgttccaga
cattatcacagaagaggtgtacaatgacatgtgtcgagaagcaatcgagccttggtcagg
gccaatgaaagcgttcctcgagcatgttatgagcctgctgaacactatgcttgagaaatc
ccttgccgcctcgttcgctcggctcaacaaacgactcatttatcaggagtgtcaaaagat
cttagcagactatcttgaagaccgccgccgcgagaccatgggggcgcttgacgtggtgta
tcgactagaaacttatggcttgtttactgtcaaccaggaagctttccgcagataccagaa
agacgagcaaatcttactaacgagataccgccaccagatgcgcatgcaggctgcgggcta
tggagatggccgacctcctgtcccctgggagagtctcacggaggagaagcgggtgcttga
tgagaagcgccgcgaaaacgagatgatcaagcttgggcccgattccttcgagcgggagct
ggaggttgtagcttacgttagagggtactaccgccttgcagcgttgaggttcgcggacgc
gatagcgttgcacatcacaaacgggatgattccccatatacaaaggcaactgccgtacca
tctcgaccgaaaacttggtctttgtggggctgactcccagagtgtctacgagaggcttat
ggaagaagacccaaacacagcagcaaagcgaggagtgcttaggggagaacgcgaaaagtt
cgctagggcgctggacagcatcgaggagttggaacgcggagctggaagcagcactatttc
ggaagaggaccttgacgaccacaacatggctgatctcccccttatgagcggtgctcttga
tccggccgaagaggtctga
>Fp84
atgcaccacccaacaaggcgtcgaggacctcggagtcacaaccactttatcaaaccagat
cccgattctactaccaataattcttacccagaatcagtagcctccaattttgacgcccct
cctgccccttcagctgcgtcgagttacggcggtagcacaaaccacattcctcctgaccag
gccttttacaggcatggta----------gatcggatgctccgaccccaagtgaacgtac
cactgagcctgagcctctcctcagagaattgaggatgcgacctaacgctgtggctgagag
cccaaccagcatcccggctgatggaagcttctttcaaacttctttccaggacatcggaaa
gaaactgaaagcctgtaacgataccctgggcgagcttcagcagctgggggtctctcacga
tgttccactccccgaactcgtgctcgtcggcgatcagtctgccggcaaatccagtctcat
gtcaggtcttgccaacttagagcttccccgaagtgagggtacttgcacacgctgccccct
tcacatccgagtctcaagaagccatgatccatcttgtagggtatggctacgcaaggaata
ttcgtaccagcctccgcctagtggccgaatctctgagagtgatgtcaccaacaacgaccc
cttcttcccatggcgcaagcgacagactgccatccatgagttcaagaccatggttgatca
tggcgagatcgaggatgttcttcgttgggctcaaatagctattctcaacgacgacaagag
tcccgagctgttcgttccaggctctggctccatcgctgtcaacactcccatcgaagcggc
ttctgaaactgttgccgccaaattttcgcccaacattgttgctcttgaaatcaaagggcc
agagctccctgatttgtccttctacgacatgcctggaattttccagaaccctgccgacgc
gagcgacgattatttggttagtgttgtgagaaacctgtccaaggagtacattcaacaccc
ctcggccatcatcatgtgctctatgcctatgaatagcgacgccgaaaactcatcgacctt
tggtttagttcgcagactgaatgccctcaaccggacaattggtgtattgacaaaggccga
tctgatccctgaaggtggcaaccatgaacagtggctggccatcatgagagggactgccca
ttccactggcttaggctacttcataacctcccgtcctcaagggaaagacctggatgaact
caagcaatgggaagaggtcgttttcgttgaacactccatggagcgatggcctgccacctt
ccacgacttctccgatcgctgtggagttgagaaattaaaagcatttttatccgaaaaact
cggtcaggaattcgcaaagagcctacctcgaatcaagcaaacactcagggaacacctgag
taacattgtcgaacaacttagcaagctaccggagttgccgtccaatgtcgagctggaagt
ccagaccagtgtgatggagtttggtgaattagcccggtcacagttgaagccttccgagtt
ctcgaaatactttgtgccgctaccggaaaactttcgtgactgtcttctagacatgaaacc
aaagtttacactcaaagatagcagcgacatccccgttgtcgacatctctgacgatgagtc
agataccggatcggtggtcacggtaacgaatcccaacacgcccagcaaacgacgagcgat
ggcacctcctatcacaccttcgaaacgtatgcgtatggaacaggctcctgcaggcacccc
ctctcgtccgcagctgaagcccgaggacagtagggccagtgtgggttctgtctccccggc
cccgcgccggcaaggattcccagccccctttacacctttcagtaacgttgggagagggtt
cagaacacttcgccaagtgcgagatgagataaaggccaaaactagagctggtgttccaga
cattatcacagaagaggtgtacaatgacatgtgtcgagaagcaatcgagccttggtcagg
gccaatgaaagcgttcctcgagcatgttatgagcctgctgaacactatgcttgagaaagc
ccttgccgcctcgttcgctcggctcaacaaacgactcatttatcaggagtgtcaaaagat
cttagcagactatcttgaagaccgccgccgcgagaccatgggggcgcttgacgtggtgta
tcgactagaaacttatggcttgtttactgtcaaccaggaagctttccgcagataccagaa
agacgagcaaatcttactaacgagataccgccaccagatgcgcatgcaggctgcgggcta
tggagatggccgacctcctgtcccctgggagagtctcacggaggagaagcgggtgcttga
tgagaagcgccgcgaaaacgagatgatcaagcttgggcccgattccttcgagcgggagct
ggaggttgtagcttacgttagagggtactaccgccttgcagcgttgaggttcgcggacgc
gatagcgttgcacatcacaaacgggatgattccccatatacaaaggcaactgccgtacca
tctcgaccgaaaacttggtctttgtggggctgactcccagagtgtctacgagaggcttat
ggaagaagacccaaacacagcagcaaagcgaggagtgcttaggggagaacgcgaaaagtt
cgctagggcgctggacagcatcgaggagttggaacgcggagctggaagcagcactatttc
ggaagaggaccttgacgaccacaacatggctgatctcccccttatgagcggtgctcttga
tccggccgaagaggtctga
>Fp86
atgcaccacccaacaaggcgtcgaggacctcggagtcacaaccactttatcaaaccagat
cccgactctactaccaataattcttacccagaatcagtagcctccaattttgacgcccct
cctgccccttcagctgcgtcgagttacggcggtagcacaaaccacattcctcctgaccag
gccttttacaggcatggta----------gatcggatgctccgaccccaagtgaacgtac
cactgagcctgagcctctcctcagagaattgaggatgcgacctaacgctgtggctgagag
cccaaccagcatcccggctgatggaagcttctttcaaacttctttccaggacatcggaaa
gaaactgaaagcctgtaacgataccctgggcgagcttcagcagctgggggtctctcacga
tgttccactccccgaactcgtgctcgtcggcgatcagtctgccggcaaatccagtctcat
gtcaggtcttgccaacttagagcttccccgaagtgagggtacttgcacacgctgccccct
tcacatccgagtctcaagaagccatgatccatcttgtagggtatggctacgcaaggaata
ttcgtaccagcctccgcctagtggccgaatctctgagagtgatgtcaccaacaacgaccc
cttcttcccatggcgcaagcgacagactgccatccatgagttcaagaccatggttgatca
tggcgagatcgaggatgttcttcgttgggctcaaatagctattctcaacgacgacaagag
tcccgagctgttcgttccaggctctggctccatcgctgtcaacactcccatcgaagcggc
ttctgaaactgttgccgccaaattttcgcccaacattgttgctcttgaaatcaaagggcc
agagctccctgatttgtccttctacgacatgcctggaattttccagaaccctgccgacgc
gagcgacgattatttggttagtgttgtgagaaacctgtccaaggagtacattcaacaccc
ctcggccatcatcatgtgctctatgcctatgaatagcgacgccgaaaactcatcgacctt
tggtttagttcgcagactgaatgctctcaaccggacaattggtgtattgacaaaggccga
tctgatccctgaaggtggcaaccatgaacagtggctggccatcatgagagggactgccca
ttccactggcttaggctacttcataacctcccgtcctcaagggaaagacctggatgaact
caagcaatgggaagaggtcgttttcgttgaacactccatggagcgatggcctgccacctt
ccacgacttctccgatcgctgtggagttgagaaattaaaagcatttttatccgaaaaact
cggtcaggaattcgcaaagagcctacctcgaatcaagcaaacactcagggaacacctgag
taacattgtcgaacaacttagcaagctaccggagttgccgtccaatgtcgagctggaagt
ccagaccagtgtgatggagtttggtgaattagcccggtcacagttgaagccttccgagtt
ctcgaaatactttgtgccgctaccggaaaactttcgtgactgtcttctagacatgaaacc
aaagtttacactcaaagatagcagcgacatccccgttgtcgacatctctgacgatgagtc
agataccggatcggtggtcacggtaacgaatcccaacacgcccagcaaacgacgagcgat
ggcacctcctatcacaccttcgaaacgtatgcgtatggaacaggctcctgcaggcacccc
ctctcgtccgcagctgaagcccgaggacagtagggccagtgtgggttctgtctccccggc
cccgcgccggcaaggattcccagccccctttacacctttcagtaacgttgggagagggtt
cagaacacttcgccaagtgcgagatgagataaaggccaaaactagagctggtgttccaga
cattatcacagaagaggtgtacaatgacatgtgtcgagaagcaatcgagccttggtcagg
gccaatgaaagcgttcctcgagcatgttatgagcctgctgaacactatgcttgagaaagc
ccttgccgcctcgttcgctcggctcaacaaacgactcatttatcaggagtgtcaaaagat
cttagcagactatcttgaagaccgccgccgcgagaccatgggggcgcttgacgtggtgta
tcgactagaaacttatggcttgtttactgtcaaccaggaagctttccgcagataccagaa
agacgagcaaatcttactaacgagataccgccaccagatgcgcatgcaggctgcgggcta
tggagatggccgacctcctgtcccctgggagagtctcacggaggagaagcgggtgcttga
tgagaagcgccgcgaaaacgagatgatcaagcttgggcccgattccttcgagcgggagct
ggaggttgtagcttacgttagagggtactaccgccttgcagcgttgaggttcgcggacgc
gatagcgttgcacatcacaaacgggatgattccccatatacaaaggcaactgccgtacca
tctcgaccgaaaacttggtctttgtggggctgactcccagagtgtctacgagaggcttat
ggaagaagacccaaacacagcagcaaagcgaggagtgcttaggggagaacgcgaaaagtt
cgctagggcgctggacagcatcgaggagttggaacgcggagctggaagcagcactatttc
ggaagaggaccttgacgaccacaacatggctgatctcccccttatgagcggtgctcttga
tccggccgaagaggtctga
>Fvenenatum.busco
atgcaccacccaacaaggcgtcgaggacctcggagtcacaaccactttatcaaaccagat
cccgattcttctgtcaacaactcttacccagaatcagtagcctccaattttggcgaccct
cctgctccttcagctgcgtcgagctacggcggtagcacaaaccacattcctcctgaccag
gcgttttacaggcatggta----------gatcggatgctccgactccaagtgaacgcac
cactgagcctgagcctctccttagggaactaaggatgcgacctatcgctgcggctgagag
cccaaccagcatcccggctgatggaagcttctttcaaacttctttccaggacatcggaaa
gaaactcaaagcctgcaacgatacgctgggtgaactccaacagctgggcgtatctcacga
tgttccactccctgaactcgtgctcgtcggcgatcagtctgccggcaaatccagtctcat
gtcaggtctcgccaacctagagcttccacgaagtgagggtacttgcacacgctgccccct
tcacatccgagtctcaagaagccatgacccatcttgtcgggtatggctacgcaaggaata
ttcttatcggcccccgcctagtggtcgaatctctgagagtgatgtcaccaacaacgaccc
cttcttcccatggcgcaagcaatcgactgtcatccatgagttcaagaccatggttgatca
tggcgaaatcgaggatgttcttcgttgggcgcaaattgccattctcaacgacgacaagag
tcccgagctgttcgttccaggctctggctccatcgctgtcaacactcccatcgaagcggc
atctgaaactgttgcggccaagttttcgcccaatattgttgctcttgaaatcaagggacc
tgagctccctgacctgtccttctacgacatgcccgggattttccagaaccctgccgatgc
gagtgacgattatttggtcagtgttgtgagaaatctgtccagggagtacattcaacaccc
ctctgccatcatcatgtgttctatgcctatgaatagcgacgccgaaaactcatcaacctt
tggtttagttcgcagactgggtgctcttaaccgaacaatcggtgtattaacaaaggccga
cctgatcccagagggtggcaaccatgaacagtggctcgccatcatgagaggacaggctca
catcactggcttaggctactttataacttcccggcctcaagggaaagacctggatgaact
caaacaatgggaagaggtagttttcgttgaacactctatggagcgatggcctgccacctt
tcacgacttctccgatcgctgtggagttgagaagttaaaagcattcttatccgaaaagct
cggtcaagaattcgcaaaaagtctacctcgaattaagcaaacactcaagcaacacctaag
taacattgtcgaacaacttagcaagctgccagagttgccttccaatgtcgagctggaagt
ccagaccagcgtgatggagtttggtgaattagcccgatcacagttgaagccttccgaatt
ctcgaagtacttcgtgccgctacctgaaaactttcgtgactgtcttctagacatgaaacc
aaagtttacactcaaagatagtagtgacatacctgtcgtcgacatctctgacgatgagtc
agatacaggatcggtagtcacagtcacaaatcccaatacgcccagcaaacgacgagctat
ggcacctcctatcacaccttcaaaacgtatgcgtatggaacaggctcctgcaggcacccc
ctcccgtccgcagctgaagcctgaggatagtagggccagtgcaggttccgtctccccagc
cccgcgccggcaaggattcccacccccttttacacctttcagtaatgttgggagagggtt
cagaacacttcgccaagtgcgagatgagatcaaggccaaaactagagctggtgttccaga
cattatcacagaagaggtatacaacgacatgtgtcgtgaagcaatcgagccttggtcagg
gccaatgaaagcgttcctcgagcatgttatgagtctgctgcacactatgcttgagaaagc
ccttgctgcatcgtttgcccggctaaacaaacgattgatttatcaggagtgtcaaaagat
tttagcagactatctcgaagaccgccgccgcgagactattggggctcttgacgttgttta
tcggctagaaacatatggcctgtttactgtcaaccaggaagctttccgcagataccagaa
ggacgagcaaatcttgctgacgagataccgccaccaaatgcgcatgcaggctgcgggtta
tggagatggtcgacctcctgttccctgggagagtctcacggaggagaagcgggtgcttga
tgagaagcgacgcgaaaacgaattgatcaagcttggacctgattccttcgagcgagagct
ggaggttgtagcttacgttagagggtactaccgccttgcagcgttgaggttcgcggacgc
gatagcgttacatatcacaaatggtatgataccgcatatacagcggcaacttccttatca
tctcgaccgaaaacttggtctttgtggggctgactcccagagtgtctacgagaggcttat
ggaggaagacccgaacacagcagcaaagcgaggtgtgcttaggggagaacgcgaaaagtt
cgccagggcactggacagcatcgaagagttggaacgcggagctggaagcagcactatttc
ggaagaggaccttgacgaccacaacatggctgatctcccccttatgagcggtgctcttga
tccagccgaggaggtctga
