# Supplementary material for: Apicidin biosynthesis is linked to accessory chromosomes in Fusarium poae isolates
Source: BMC Genomics. 2021 Aug 4;22:591. doi: 10.1186/s12864-021-07617-y (PMC8340494; doi:10.1186/s12864-021-07617-y)
Supplement: Supplementary file 17 — Additional file 17. Compressed folder containing alignments for each of the 4141 orthologs used in BUSCO analysis. [file 12864_2021_7617_MOESM17_ESM.zip › Fven2_nt_MAFFT/58221at5125_nt.mafft.fasta]

>Fp105
atggcctcttctcgtgtcttcgcctctcgcctggcctcccagatggccatcaaggccgct
cgccctgctgtccgcgcccccgtcgctgctgccagcaagcgaaccatctctggcgccagc
cccctccaggccatgaagcgccagactcttctccaggccaccacccgcaacgccttccag
gtccagcgccgtgcctactcctccgagatcgcccaggccatggttgaggtctccaagaac
ttgggtatgggtgccgccgccatcggtcttaccggtgctggtatcggtatcggtcttgtc
ttcgccgctctcctcaacggtgttgcccgcaaccctgccctccgtggtcagctcttctcc
tacgccattctgggtttcgctttcgtcgaggccatcggtcttttcgacctgatggttgcc
ctcatggccaagttcacttaa
>Fp108
atggcctcttctcgtgtcttcgcctctcgcctggcctcccagatggccatcaaggccgct
cgccctgctgtccgcgcccccgtcgctgctgccagcaagcgaaccatctctggcgccagc
cccctccaggccatgaagcgccagactcttctccaggccaccacccgcaacgccttccag
gtccagcgccgtgcctactcctccgagatcgcccaggccatggttgaggtctccaagaac
ttgggtatgggtgccgccgccatcggtcttaccggtgctggtatcggtatcggtcttgtc
ttcgccgctctcctcaacggtgttgcccgcaaccctgccctccgtggtcagctcttctcc
tacgccattctgggtttcgctttcgtcgaggccatcggtcttttcgacctgatggttgcc
ctcatggccaagttcacttaa
>Fp118
atggcctcttctcgtgtcttcgcctctcgcctggcctcccagatggccatcaaggccgct
cgccctgctgtccgcgcccccgtcgctgctgccagcaagcgaaccatctctggcgccagc
cccctccaggccatgaagcgccagactcttctccaggccaccacccgcaacgccttccag
gtccagcgccgtgcctactcctccgagatcgcccaggccatggttgaggtctccaagaac
ttgggtatgggtgccgccgccatcggtcttaccggtgctggtatcggtatcggtcttgtc
ttcgccgctctcctcaacggtgttgcccgcaaccctgccctccgtggtcagctcttctcc
tacgccattctgggtttcgctttcgtcgaggccatcggtcttttcgacctgatggttgcc
ctcatggccaagttcacttaa
>Fp122
atggcctcttctcgtgtcttcgcctctcgcctggcctcccagatggccatcaaggccgct
cgccctgctgtccgcgcccccgtcgctgctgccagcaagcgaaccatctctggcgccagc
cccctccaggccatgaagcgccagactcttctccaggccaccacccgcaacgccttccag
gtccagcgccgtgcctactcctccgagatcgcccaggccatggttgaggtctccaagaac
ttgggtatgggtgccgccgccatcggtcttaccggtgctggtatcggtatcggtcttgtc
ttcgccgctctcctcaacggtgttgcccgcaaccctgccctccgtggtcagctcttctcc
tacgccattctgggtttcgctttcgtcgaggccatcggtcttttcgacctgatggttgcc
ctcatggccaagttcacttaa
>Fp125
atggcctcttctcgtgtcttcgcctctcgcctggcctcccagatggccatcaaggccgct
cgccctgctgtccgcgcccccgtcgctgctgccagcaagcgaaccatctctggcgccagc
cccctccaggccatgaagcgccagactcttctccaggccaccacccgcaacgccttccag
gtccagcgccgtgcctactcctccgagatcgcccaggccatggttgaggtctccaagaac
ttgggtatgggtgccgccgccatcggtcttaccggtgctggtatcggtatcggtcttgtc
ttcgccgctctcctcaacggtgttgcccgcaaccctgccctccgtggtcagctcttctcc
tacgccattctgggtttcgctttcgtcgaggccatcggtcttttcgacctgatggttgcc
ctcatggccaagttcacttaa
>Fp13r
atggcctcttctcgtgtcatcgcctctcgcctggcctcccagatggccatcaaggccgct
cgccctgctgtccgcgcccccgtcgctgctgccagcaagcgaaccatctctggcgccagc
cccctccaggccatgaagcgccagactcttctccaggccaccacccgcaacgccttccag
gtccagcgccgtgcctactcctccgagatcgcccaggccatggttgaggtctccaagaac
ttgggtatgggtgccgccgccatcggtcttaccggtgctggtatcggtatcggtcttgtc
ttcgccgctctcctcaacggtgttgcccgcaaccctgccctccgtggtcagctcttctcc
tacgccattctgggtttcgctttcgtcgaggccatcggtcttttcgacctgatggttgcc
ctcatggccaagttcacttaa
>Fp144
atggcctcttctcgtgtcttcgcctctcgcctggcctcccagatggccatcaaggccgct
cgccctgctgtccgcgcccccgtcgctgctgccagcaagcgaaccatctctggcgccagc
cccctccaggccatgaagcgccagactcttctccaggccaccacccgcaacgccttccag
gtccagcgccgtgcctactcctccgagatcgcccaggccatggttgaggtctccaagaac
ttgggtatgggtgccgccgccatcggtcttaccggtgctggtatcggtatcggtcttgtc
ttcgccgctctcctcaacggtgttgcccgcaaccctgccctccgtggtcagctcttctcc
tacgccattctgggtttcgctttcgtcgaggccatcggtcttttcgacctgatggttgcc
ctcatggccaagttcacttaa
>Fp146
atggcctcttctcgtgtcatcgcctctcgcctggcctcccagatggccatcaaggccgct
cgccctgctgtccgcgcccccgtcgctgctgccagcaagcgaaccatctctggcgccagc
cccctccaggccatgaagcgccagactcttctccaggccaccacccgcaacgccttccag
gtccagcgccgtgcctactcctccgagatcgcccaggccatggttgaggtctccaagaac
ttgggtatgggtgccgccgccatcggtcttaccggtgctggtatcggtatcggtcttgtc
ttcgccgctctcctcaacggtgttgcccgcaaccctgccctccgtggtcagctcttctcc
tacgccattctgggtttcgctttcgtcgaggccatcggtcttttcgacctgatggttgcc
ctcatggccaagttcacttaa
>Fp155
atggcctcttctcgtgtcttcgcctctcgcctggcctcccagatggccatcaaggccgct
cgccctgctgtccgcgcccccgtcgctgctgccagcaagcgaaccatctctggcgccagc
cccctccaggccatgaagcgccagactcttctccaggccaccacccgcaacgccttccag
gtccagcgccgtgcctactcctccgagatcgcccaggccatggttgaggtctccaagaac
ttgggtatgggtgccgccgccatcggtcttaccggtgctggtatcggtatcggtcttgtc
ttcgccgctctcctcaacggtgttgcccgcaaccctgccctccgtggtcagctcttctcc
tacgccattctgggtttcgctttcgtcgaggccatcggtcttttcgacctgatggttgcc
ctcatggccaagttcacttaa
>Fp157
atggcctcttctcgtgtcatcgcctctcgcctggcctcccagatggccatcaaggccgct
cgccctgctgtccgcgcccccgtcgctgctgccagcaagcgaaccatctctggcgccagc
cccctccaggccatgaagcgccagactcttctccaggccaccacccgcaacgccttccag
gtccagcgccgtgcctactcctccgagatcgcccaggccatggttgaggtctccaagaac
ttgggtatgggtgccgccgccatcggtcttaccggtgctggtatcggtatcggtcttgtc
ttcgccgctctcctcaacggtgttgcccgcaaccctgccctccgtggtcagctcttctcc
tacgccattctgggtttcgctttcgtcgaggccatcggtcttttcgacctgatggttgcc
ctcatggccaagttcacttaa
>Fp16r
atggcctcttctcgtgtcttcgcctctcgcctggcctcccagatggccatcaaggccgct
cgccctgctgtccgcgcccccgtcgctgctgccagcaagcgaaccatctctggcgccagc
cccctccaggccatgaagcgccagactcttctccaggccaccacccgcaacgccttccag
gtccagcgccgtgcctactcctccgagatcgcccaggccatggttgaggtctccaagaac
ttgggtatgggtgccgccgccatcggtcttaccggtgctggtatcggtatcggtcttgtc
ttcgccgctctcctcaacggtgttgcccgcaaccctgccctccgtggtcagctcttctcc
tacgccattctgggtttcgctttcgtcgaggccatcggtcttttcgacctgatggttgcc
ctcatggccaagttcacttaa
>Fp1r
atggcctcttctcgtgtcttcgcctctcgcctggcctcccagatggccatcaaggccgct
cgccctgctgtccgcgcccccgtcgctgctgccagcaagcgaaccatctctggcgccagc
cccctccaggccatgaagcgccagactcttctccaggccaccacccgcaacgccttccag
gtccagcgccgtgcctactcctccgagatcgcccaggccatggttgaggtctccaagaac
ttgggtatgggtgccgccgccatcggtcttaccggtgctggtatcggtatcggtcttgtc
ttcgccgctctcctcaacggtgttgcccgcaaccctgccctccgtggtcagctcttctcc
tacgccattctgggtttcgctttcgtcgaggccatcggtcttttcgacctgatggttgcc
ctcatggccaagttcacttaa
>Fp21r
atggcctcttctcgtgtcttcgcctctcgcctggcctcccagatggccatcaaggccgct
cgccctgctgtccgcgcccccgtcgctgctgccagcaagcgaaccatctctggcgccagc
cccctccaggccatgaagcgccagactcttctccaggccaccacccgcaacgccttccag
gtccagcgccgtgcctactcctccgagatcgcccaggccatggttgaggtctccaagaac
ttgggtatgggtgccgccgccatcggtcttaccggtgctggtatcggtatcggtcttgtc
ttcgccgctctcctcaacggtgttgcccgcaaccctgccctccgtggtcagctcttctcc
tacgccattctgggtttcgctttcgtcgaggccatcggtcttttcgacctgatggttgcc
ctcatggccaagttcacttaa
>Fp24r
atggcctcttctcgtgtcttcgcctctcgcctggcctcccagatggccatcaaggccgct
cgccctgctgtccgcgcccccgtcgctgctgccagcaagcgaaccatctctggcgccagc
cccctccaggccatgaagcgccagactcttctccaggccaccacccgcaacgccttccag
gtccagcgccgtgcctactcctccgagatcgcccaggccatggttgaggtctccaagaac
ttgggtatgggtgccgccgccatcggtcttaccggtgctggtatcggtatcggtcttgtc
ttcgccgctctcctcaacggtgttgcccgcaaccctgccctccgtggtcagctcttctcc
tacgccattctgggtttcgctttcgtcgaggccatcggtcttttcgacctgatggttgcc
ctcatggccaagttcacttaa
>Fp2516
atggcctcttctcgtgtcttcgcctctcgcctggcctcccagatggccatcaaggccgct
cgccctgctgtccgcgcccccgtcgctgctgccagcaagcgaaccatctctggcgccagc
cccctccaggccatgaagcgccagactcttctccaggccaccacccgcaacgccttccag
gtccagcgccgtgcctactcctccgagatcgcccaggccatggttgaggtctccaagaac
ttgggtatgggtgccgccgccatcggtcttaccggtgctggtatcggtatcggtcttgtc
ttcgccgctctcctcaacggtgttgcccgcaaccctgccctccgtggtcagctcttctcc
tacgccattctgggtttcgctttcgtcgaggccatcggtcttttcgacctgatggttgcc
ctcatggccaagttcacttaa
>Fp26r
atggcctcttctcgtgtcttcgcctctcgcctggcctcccagatggccatcaaggccgct
cgccctgctgtccgcgcccccgtcgctgctgccagcaagcgaaccatctctggcgccagc
cccctccaggccatgaagcgccagactcttctccaggccaccacccgcaacgccttccag
gtccagcgccgtgcctactcctccgagatcgcccaggccatggttgaggtctccaagaac
ttgggtatgggtgccgccgccatcggtcttaccggtgctggtatcggtatcggtcttgtc
ttcgccgctctcctcaacggtgttgcccgcaaccctgccctccgtggtcagctcttctcc
tacgccattctgggtttcgctttcgtcgaggccatcggtcttttcgacctgatggttgcc
ctcatggccaagttcacttaa
>Fp33
atggcctcttctcgtgtcttcgcctctcgcctggcctcccagatggccatcaaggccgct
cgccctgctgtccgcgcccccgtcgctgctgccagcaagcgaaccatctctggcgccagc
cccctccaggccatgaagcgccagactcttctccaggccaccacccgcaacgccttccag
gtccagcgccgtgcctactcctccgagatcgcccaggccatggttgaggtctccaagaac
ttgggtatgggtgccgccgccatcggtcttaccggtgctggtatcggtatcggtcttgtc
ttcgccgctctcctcaacggtgttgcccgcaaccctgccctccgtggtcagctcttctcc
tacgccattctgggtttcgctttcgtcgaggccatcggtcttttcgacctgatggttgcc
ctcatggccaagttcacttaa
>Fp34
atggcctcttctcgtgtcttcgcctctcgcctggcctcccagatggccatcaaggccgct
cgccctgctgtccgcgcccccgtcgctgctgccagcaagcgaaccatctctggcgccagc
cccctccaggccatgaagcgccagactcttctccaggccaccacccgcaacgccttccag
gtccagcgccgtgcctactcctccgagatcgcccaggccatggttgaggtctccaagaac
ttgggtatgggtgccgccgccatcggtcttaccggtgctggtatcggtatcggtcttgtc
ttcgccgctctcctcaacggtgttgcccgcaaccctgccctccgtggtcagctcttctcc
tacgccattctgggtttcgctttcgtcgaggccatcggtcttttcgacctgatggttgcc
ctcatggccaagttcacttaa
>Fp35
atggcctcttctcgtgtcttcgcctctcgcctggcctcccagatggccatcaaggccgct
cgccctgctgtccgcgcccccgtcgctgctgccagcaagcgaaccatctctggcgccagc
cccctccaggccatgaagcgccagactcttctccaggccaccacccgcaacgccttccag
gtccagcgccgtgcctactcctccgagatcgcccaggccatggttgaggtctccaagaac
ttgggtatgggtgccgccgccatcggtcttaccggtgctggtatcggtatcggtcttgtc
ttcgccgctctcctcaacggtgttgcccgcaaccctgccctccgtggtcagctcttctcc
tacgccattctgggtttcgctttcgtcgaggccatcggtcttttcgacctgatggttgcc
ctcatggccaagttcacttaa
>Fp38
atggcctcttctcgtgtcttcgcctctcgcctggcctcccagatggccatcaaggccgct
cgccctgctgtccgcgcccccgtcgctgctgccagcaagcgaaccatctctggcgccagc
cccctccaggccatgaagcgccagactcttctccaggccaccacccgcaacgccttccag
gtccagcgccgtgcctactcctccgagatcgcccaggccatggttgaggtctccaagaac
ttgggtatgggtgccgccgccatcggtcttaccggtgctggtatcggtatcggtcttgtc
ttcgccgctctcctcaacggtgttgcccgcaaccctgccctccgtggtcagctcttctcc
tacgccattctgggtttcgctttcgtcgaggccatcggtcttttcgacctgatggttgcc
ctcatggccaagttcacttaa
>Fp39
atggcctcttctcgtgtcttcgcctctcgcctggcctcccagatggccatcaaggccgct
cgccctgctgtccgcgcccccgtcgctgctgccagcaagcgaaccatctctggcgccagc
cccctccaggccatgaagcgccagactcttctccaggccaccacccgcaacgccttccag
gtccagcgccgtgcctactcctccgagatcgcccaggccatggttgaggtctccaagaac
ttgggtatgggtgccgccgccatcggtcttaccggtgctggtatcggtatcggtcttgtc
ttcgccgctctcctcaacggtgttgcccgcaaccctgccctccgtggtcagctcttctcc
tacgccattctgggtttcgctttcgtcgaggccatcggtcttttcgacctgatggttgcc
ctcatggccaagttcacttaa
>Fp42
atggcctcttctcgtgtcttcgcctctcgcctggcctcccagatggccatcaaggccgct
cgccctgctgtccgcgcccccgtcgctgctgccagcaagcgaaccatctctggcgccagc
cccctccaggccatgaagcgccagactcttctccaggccaccacccgcaacgccttccag
gtccagcgccgtgcctactcctccgagatcgcccaggccatggttgaggtctccaagaac
ttgggtatgggtgccgccgccatcggtcttaccggtgctggtatcggtatcggtcttgtc
ttcgccgctctcctcaacggtgttgcccgcaaccctgccctccgtggtcagctcttctcc
tacgccattctgggtttcgctttcgtcgaggccatcggtcttttcgacctgatggttgcc
ctcatggccaagttcacttaa
>Fp44
atggcctcttctcgtgtcttcgcctctcgcctggcctcccagatggccatcaaggccgct
cgccctgctgtccgcgcccccgtcgctgctgccagcaagcgaaccatctctggcgccagc
cccctccaggccatgaagcgccagactcttctccaggccaccacccgcaacgccttccag
gtccagcgccgtgcctactcctccgagatcgcccaggccatggttgaggtctccaagaac
ttgggtatgggtgccgccgccatcggtcttaccggtgctggtatcggtatcggtcttgtc
ttcgccgctctcctcaacggtgttgcccgcaaccctgccctccgtggtcagctcttctcc
tacgccattctgggtttcgctttcgtcgaggccatcggtcttttcgacctgatggttgcc
ctcatggccaagttcacttaa
>Fp49
atggcctcttctcgtgtcttcgcctctcgcctggcctcccagatggccatcaaggccgct
cgccctgctgtccgcgcccccgtcgctgctgccagcaagcgaaccatctctggcgccagc
cccctccaggccatgaagcgccagactcttctccaggccaccacccgcaacgccttccag
gtccagcgccgtgcctactcctccgagatcgcccaggccatggttgaggtctccaagaac
ttgggtatgggtgccgccgccatcggtcttaccggtgctggtatcggtatcggtcttgtc
ttcgccgctctcctcaacggtgttgcccgcaaccctgccctccgtggtcagctcttctcc
tacgccattctgggtttcgctttcgtcgaggccatcggtcttttcgacctgatggttgcc
ctcatggccaagttcacttaa
>Fp50
atggcctcttctcgtgtcttcgcctctcgcctggcctcccagatggccatcaaggccgct
cgccctgctgtccgcgcccccgtcgctgctgccagcaagcgaaccatctctggcgccagc
cccctccaggccatgaagcgccagactcttctccaggccaccacccgcaacgccttccag
gtccagcgccgtgcctactcctccgagatcgcccaggccatggttgaggtctccaagaac
ttgggtatgggtgccgccgccatcggtcttaccggtgctggtatcggtatcggtcttgtc
ttcgccgctctcctcaacggtgttgcccgcaaccctgccctccgtggtcagctcttctcc
tacgccattctgggtttcgctttcgtcgaggccatcggtcttttcgacctgatggttgcc
ctcatggccaagttcacttaa
>Fp51
atggcctcttctcgtgtcttcgcctctcgcctggcctcccagatggccatcaaggccgct
cgccctgctgtccgcgcccccgtcgctgctgccagcaagcgaaccatctctggcgccagc
cccctccaggccatgaagcgccagactcttctccaggccaccacccgcaacgccttccag
gtccagcgccgtgcctactcctccgagatcgcccaggccatggttgaggtctccaagaac
ttgggtatgggtgccgccgccatcggtcttaccggtgctggtatcggtatcggtcttgtc
ttcgccgctctcctcaacggtgttgcccgcaaccctgccctccgtggtcagctcttctcc
tacgccattctgggtttcgctttcgtcgaggccatcggtcttttcgacctgatggttgcc
ctcatggccaagttcacttaa
>Fp59
atggcctcttctcgtgtcttcgcctctcgcctggcctcccagatggccatcaaggccgct
cgccctgctgtccgcgcccccgtcgctgctgccagcaagcgaaccatctctggcgccagc
cccctccaggccatgaagcgccagactcttctccaggccaccacccgcaacgccttccag
gtccagcgccgtgcctactcctccgagatcgcccaggccatggttgaggtctccaagaac
ttgggtatgggtgccgccgccatcggtcttaccggtgctggtatcggtatcggtcttgtc
ttcgccgctctcctcaacggtgttgcccgcaaccctgccctccgtggtcagctcttctcc
tacgccattctgggtttcgctttcgtcgaggccatcggtcttttcgacctgatggttgcc
ctcatggccaagttcacttaa
>Fp63
atggcctcttctcgtgtcttcgcctctcgcctggcctcccagatggccatcaaggccgct
cgccctgctgtccgcgcccccgtcgctgctgccagcaagcgaaccatctctggcgccagc
cccctccaggccatgaagcgccagactcttctccaggccaccacccgcaacgccttccag
gtccagcgccgtgcctactcctccgagatcgcccaggccatggttgaggtctccaagaac
ttgggtatgggtgccgccgccatcggtcttaccggtgctggtatcggtatcggtcttgtc
ttcgccgctctcctcaacggtgttgcccgcaaccctgccctccgtggtcagctcttctcc
tacgccattctgggtttcgctttcgtcgaggccatcggtcttttcgacctgatggttgcc
ctcatggccaagttcacttaa
>Fp65
atggcctcttctcgtgtcttcgcctctcgcctggcctcccagatggccatcaaggccgct
cgccctgctgtccgcgcccccgtcgctgctgccagcaagcgaaccatctctggcgccagc
cccctccaggccatgaagcgccagactcttctccaggccaccacccgcaacgccttccag
gtccagcgccgtgcctactcctccgagatcgcccaggccatggttgaggtctccaagaac
ttgggtatgggtgccgccgccatcggtcttaccggtgctggtatcggtatcggtcttgtc
ttcgccgctctcctcaacggtgttgcccgcaaccctgccctccgtggtcagctcttctcc
tacgccattctgggtttcgctttcgtcgaggccatcggtcttttcgacctgatggttgcc
ctcatggccaagttcacttaa
>Fp66
atggcctcttctcgtgtcttcgcctctcgcctggcctcccagatggccatcaaggccgct
cgccctgctgtccgcgcccccgtcgctgctgccagcaagcgaaccatctctggcgccagc
cccctccaggccatgaagcgccagactcttctccaggccaccacccgcaacgccttccag
gtccagcgccgtgcctactcctccgagatcgcccaggccatggttgaggtctccaagaac
ttgggtatgggtgccgccgccatcggtcttaccggtgctggtatcggtatcggtcttgtc
ttcgccgctctcctcaacggtgttgcccgcaaccctgccctccgtggtcagctcttctcc
tacgccattctgggtttcgctttcgtcgaggccatcggtcttttcgacctgatggttgcc
ctcatggccaagttcacttaa
>Fp72
atggcctcttctcgtgtcttcgcctctcgcctggcctcccagatggccatcaaggccgct
cgccctgctgtccgcgcccccgtcgctgctgccagcaagcgaaccatctctggcgccagc
cccctccaggccatgaagcgccagactcttctccaggccaccacccgcaacgccttccag
gtccagcgccgtgcctactcctccgagatcgcccaggccatggttgaggtctccaagaac
ttgggtatgggtgccgccgccatcggtcttaccggtgctggtatcggtatcggtcttgtc
ttcgccgctctcctcaacggtgttgcccgcaaccctgccctccgtggtcagctcttctcc
tacgccattctgggtttcgctttcgtcgaggccatcggtcttttcgacctgatggttgcc
ctcatggccaagttcacttaa
>Fp73
atggcctcttctcgtgtcttcgcctctcgcctggcctcccagatggccatcaaggccgct
cgccctgctgtccgcgcccccgtcgctgctgccagcaagcgaaccatctctggcgccagc
cccctccaggccatgaagcgccagactcttctccaggccaccacccgcaacgccttccag
gtccagcgccgtgcctactcctccgagatcgcccaggccatggttgaggtctccaagaac
ttgggtatgggtgccgccgccatcggtcttaccggtgctggtatcggtatcggtcttgtc
ttcgccgctctcctcaacggtgttgcccgcaaccctgccctccgtggtcagctcttctcc
tacgccattctgggtttcgctttcgtcgaggccatcggtcttttcgacctgatggttgcc
ctcatggccaagttcacttaa
>Fp76
atggcctcttctcgtgtcttcgcctctcgcctggcctcccagatggccatcaaggccgct
cgccctgctgtccgcgcccccgtcgctgctgccagcaagcgaaccatctctggcgccagc
cccctccaggccatgaagcgccagactcttctccaggccaccacccgcaacgccttccag
gtccagcgccgtgcctactcctccgagatcgcccaggccatggttgaggtctccaagaac
ttgggtatgggtgccgccgccatcggtcttaccggtgctggtatcggtatcggtcttgtc
ttcgccgctctcctcaacggtgttgcccgcaaccctgccctccgtggtcagctcttctcc
tacgccattctgggtttcgctttcgtcgaggccatcggtcttttcgacctgatggttgcc
ctcatggccaagttcacttaa
>Fp78
atggcctcttctcgtgtcttcgcctctcgcctggcctcccagatggccatcaaggccgct
cgccctgctgtccgcgcccccgtcgctgctgccagcaagcgaaccatctctggcgccagc
cccctccaggccatgaagcgccagactcttctccaggccaccacccgcaacgccttccag
gtccagcgccgtgcctactcctccgagatcgcccaggccatggttgaggtctccaagaac
ttgggtatgggtgccgccgccatcggtcttaccggtgctggtatcggtatcggtcttgtc
ttcgccgctctcctcaacggtgttgcccgcaaccctgccctccgtggtcagctcttctcc
tacgccattctgggtttcgctttcgtcgaggccatcggtcttttcgacctgatggttgcc
ctcatggccaagttcacttaa
>Fp81
atggcctcttctcgtgtcttcgcctctcgcctggcctcccagatggccatcaaggccgct
cgccctgctgtccgcgcccccgtcgctgctgccagcaagcgaaccatctctggcgccagc
cccctccaggccatgaagcgccagactcttctccaggccaccacccgcaacgccttccag
gtccagcgccgtgcctactcctccgagatcgcccaggccatggttgaggtctccaagaac
ttgggtatgggtgccgccgccatcggtcttaccggtgctggtatcggtatcggtcttgtc
ttcgccgctctcctcaacggtgttgcccgcaaccctgccctccgtggtcagctcttctcc
tacgccattctgggtttcgctttcgtcgaggccatcggtcttttcgacctgatggttgcc
ctcatggccaagttcacttaa
>Fp84
atggcctcttctcgtgtcttcgcctctcgcctggcctcccagatggccatcaaggccgct
cgccctgctgtccgcgcccccgtcgctgctgccagcaagcgaaccatctctggcgccagc
cccctccaggccatgaagcgccagactcttctccaggccaccacccgcaacgccttccag
gtccagcgccgtgcctactcctccgagatcgcccaggccatggttgaggtctccaagaac
ttgggtatgggtgccgccgccatcggtcttaccggtgctggtatcggtatcggtcttgtc
ttcgccgctctcctcaacggtgttgcccgcaaccctgccctccgtggtcagctcttctcc
tacgccattctgggtttcgctttcgtcgaggccatcggtcttttcgacctgatggttgcc
ctcatggccaagttcacttaa
>Fp86
atggcctcttctcgtgtcttcgcctctcgcctggcctcccagatggccatcaaggccgct
cgccctgctgtccgcgcccccgtcgctgctgccagcaagcgaaccatctctggcgccagc
cccctccaggccatgaagcgccagactcttctccaggccaccacccgcaacgccttccag
gtccagcgccgtgcctactcctccgagatcgcccaggccatggttgaggtctccaagaac
ttgggtatgggtgccgccgccatcggtcttaccggtgctggtatcggtatcggtcttgtc
ttcgccgctctcctcaacggtgttgcccgcaaccctgccctccgtggtcagctcttctcc
tacgccattctgggtttcgctttcgtcgaggccatcggtcttttcgacctgatggttgcc
ctcatggccaagttcacttaa
>Fvenenatum.busco
atggcctcttctcgtgtcttcgcctctcgcctggcctcccagatggccgtcaaggccgct
cgccctgctgtccgcgcccccgtcgctgctgccagcaagcgaaccatctctggcgccagc
cccctccaggccatgaagcgtcagactcttctccaggccaccacccgcaacgccttccag
gtccagcgccgtgcctactcctccgagatcgcccaggccatggttgaggtctccaagaac
ttgggtatgggtgccgccgccatcggtcttaccggtgctggtatcggtatcggtcttgtc
ttcgccgctcttatcaacggtgttgcccgcaaccctgccctccgtggtcagctcttctct
tacgccattctgggtttcgctttcgtcgaggccatcggtcttttcgatctgatggttgcc
ctcatggccaagttcacttaa
