# Supplementary material for: Apicidin biosynthesis is linked to accessory chromosomes in Fusarium poae isolates
Source: BMC Genomics. 2021 Aug 4;22:591. doi: 10.1186/s12864-021-07617-y (PMC8340494; doi:10.1186/s12864-021-07617-y)
Supplement: Supplementary file 17 — Additional file 17. Compressed folder containing alignments for each of the 4141 orthologs used in BUSCO analysis. [file 12864_2021_7617_MOESM17_ESM.zip › Fven2_nt_MAFFT/2870at5125_nt.mafft.fasta]

>Fp105
atgtcttcttcacaaaatggcaccgccaatggtgtcaatggcgacacccagtcggtgccc
gtcagcactcgatttagcgacatcccctccgccatcgacattcctattccaagcggcgag
gccgatgaagctgtcgaaatcaacctcgaggacctcgtcgacgaacccgccgatctttgt
accctcttagaaaacgaaaacgccgcaaagacctactggatgaccgtcgccttagcttat
gctaagcaacacaaggtcgaccatgccatcgagatgctccagcgaggcggcaacgagatc
cagaaaaacagtgccaacccgcgcgatagagtcagcatggtctgttgtttatgctggatg
tatttgtggaagagtagagaggcgccccgtgtcgcccctgagggcacatccgtctccgag
gccaagaccaaggaatattaccttcaactcgcgacatcttctcttaacgacgctgcccga
ttgaacccatcattcccgcccattttcctcgctcgtggcgtcctgctgcttctacgagct
tccctacaagcaccgtccaagaccgcgggaggtattgggtctgagaagcacgaacttctg
aaaacggctgtcaagtcattcgatgatgctctgcgtgtgtctcaaggcaaaaacatgttg
gcgctcatgggaaaagctcgggccctgttctcgatgcacaaataccccgagtcgctggcg
atataccaagacgtccttcagaagatgccggacttggttgacccagaccctcgaatcggc
attggttgctgtttctggcagctcggtttcaaagacgatgctaagatggcctgggaaagg
tgtctcgagatcaaccccaactccaaggttgccaacattctgctcggactttactatttg
gacgccagcggtcatgtgccagtaaacagcgacgaattcctcaagctttacaagaaagca
atgacagagtacgcacaaaaatcattcaagttggacaaagatgtcccgcttacctgctct
accttttctgggtactttctgtctagaaaggcatgggacaatgccgacaagctggcgcac
aaggctatccagtacacagacgtcaacgctattgccagtgacggctggtatctgcttgca
agaaaggagcactacactggagatatcgaacgggcagctgattactaccgacgtgctgac
gaagctcgaggtggaactgagaccggttaccttcctgccaagtttggtgtagctcagttg
tccgtcatgaagaatgaccttggagaagccaaacttcgcctcgagaagatgattcagcaa
tccaagacccacgaggccatgattctccttggtacactgtacgccgaggaagtctttgcc
aaccaggtcagcgatagtaaagaggacaagtcggctgagctcaagaaagccattacacta
cttgaaggcgttcgaaatgcctggaaagaccccaagagagcattgtccccagatgcttcg
gtgctcctcaacctagctcgtctttatgagacagatcagtccgacaaggctctacaatgc
ctgcagcaagtagaacaactggagttggaccagatccctgactcagaacgaccagaggat
gtcaaagacgcagccgagatcaaggctgcactccgaaagtctttgccaccccagttgcta
aacaacataggttgcttccactcacaagctgaaaagcatgagcttgccagtgacatgttc
gaagctgcactaggcgcttgcataaagattggcgaaaaggaccctgatatggatacggat
gccttggtatcgacaatcagcttcaacctggcacgaagctacgagtcgagagggttgaca
gacaaggctactgaggtgtatgagggactcttggctcgacatgatgactatacagatgct
cgtgccagacttgcctacataaagctcaggaagaatccaaacaaggagggacctgatgcc
gttgccaagttgtaccaggagaacaacaccgacctcgaggtccgcgccctgtacggctgg
tacttaggcaaggttcactcgagaaaacggcccgccaaccttaacgaggacgccgagttc
cgccactacaagcatacattgcaaaactacgacaagcatgacaggcatgctttggtcggt
atgggtaacttgtatcttatgcaagcgcgagaaatgcgtcgcgaatcggattccgataag
caaaagcgaagcgccatatatggcaaggctgtagagttctttgaaaaggccctttcactg
gacccaaagaacgcctatgccgcccaaggtattgccattgctcttgtggaagacaaaaag
gaccacaagtcggcgttgggcatcttcaacaaggttcgagagacggtgagggactctcac
ctttatgtcaacctggggcatatctacgccgagcttcggcaatactcgaaggctgttgag
cactatgaaattgctctctccaaagacggcaagaaagatgacccgacaattcttgcttgc
ttgggtagaacatggttgaaccgtggccgagccgagcgtgacgtcgactcatataataag
gcacttgagtgtgctcagaaggctctcgaggttgctcccgagcaggtgcactacaagttc
aacgttgcttttgttcaaattcagcttgttactttggttcaaggattgccagagaacaag
cgatcaacagaacagcttgagaaggctgccgagggcctcgagtctgccatcgcatcgttg
gatgagattgcagctcaccctcaaactccttatcccaagaatgacgtagagcagcgtgcc
aacatggcacgcaacaccttgcgtaaccagcttcagcgcgccattggcaagcagaaagag
tgggaggagaagaacaaggagaagatacaggcagccaaggagctaagagaggtagaggtt
cgacgccgtgaggaagagcgccaaaagatcttggaacaagaacgagagcggcaagagaag
atcaagaaagagcgtgacgagattgccaagaaggatcgagctttggctgctcagcgagcc
gaggaagagcaagcccgcatcgaagctgagatgacgaccgacagtgagaccggggaaaag
gtgaagcgaaagcgaaagactgccccacggggttcaggagaggccaaaccgaaacggtcc
ggaggaaagaaaaagaagaagagtgagcgccaggacgacgaatctgaagaagaagaggag
cggaccaaaaagcgccgtcgtctcacaaagaaggagtccgctaagttcaagtcagccgag
attgtggtcgatagcgatgaagaaaacaacgacgacgatgacgaactcgagcgtgccgag
aggaacatcgatagagaagagactcctctctcagaggccgatgaaaaggccgtcgatgat
gacaaaatggatgtcgacggcggagctgagcaagggggcgacgacgatgaggaggaggag
atcgctccacgccaacagaacaagcgagctcgtcgcggacgcgtcgtcgatagtgacgag
gaggataacgatgaggaggaggcgcccactcaagccaagaccacatctggcgatgatgac
gacgagcctcgccctgcagcggataccagcatggcagacgcggctgacgatgaagagtaa
>Fp108
atgtcttcttcacaaaatggcaccgccaatggtgtcaatggcgacacccagtcggtgccc
gtcagcactcgatttagcgacatcccctccgccatcgacattcctattccaagcggcgag
gccgatgaagctgtcgaaatcaacctcgaggacctcgtcgacgaacccgccgatctttgt
accctcttagaaaacgaaaacgccgcaaagacctactggatgaccgtcgccttagcttat
gctaagcaacacaaggtcgaccatgccatcgagatgctccagcgaggcggcaacgagatc
cagaaaaacagtgccaacccgcgcgatagagtcagcatggtctgttgtttatgctggatg
tatttgtggaagagtagagaggcgccccgtgtcgcccctgagggcacatccgtctccgag
gccaagaccaaggaatattaccttcaactcgcgacatcttctcttaacgacgctgcccga
ttgaacccatcattcccgcccattttcctcgctcgtggcgtcctgctgcttctacgagct
tccctacaagcaccgtccaagaccgcgggaggtattgggtctgagaagcacgaacttctg
aaaacggctgtcaagtcattcgatgatgctctgcgtgtgtctcaaggcaaaaacatgttg
gcgctcatgggaaaagctcgggccctgttctcgatgcacaaataccccgagtcgctggcg
atataccaagacgtccttcagaagatgccggacttggttgacccagaccctcgaatcggc
attggttgctgtttctggcagctcggtttcaaagacgatgctaagatggcctgggaaagg
tgtctcgagatcaaccccaactccaaggttgccaacattctgctcggactttactatttg
gacgccagcggtcatgtgccagtaaacagcgacgaattcctcaagctttacaagaaagca
atgacagagtacgcacaaaaatcattcaagttggacaaagatgtcccgcttacctgctct
accttttctgggtactttctgtctagaaaggcatgggacaatgccgacaagctggcgcac
aaggctatccagtacacagacgtcaacgctattgccagtgacggctggtatctgcttgca
agaaaggagcactacactggagatatcgaacgggcagctgattactaccgacgtgctgac
gaagctcgaggtggaactgagaccggttaccttcctgccaagtttggtgtagctcagttg
tccgtcatgaagaatgaccttggagaagccaaacttcgcctcgagaagatgattcagcaa
tccaagacccacgaggccatgattctccttggtacactgtacgccgaggaagtctttgcc
aaccaggtcagcgatagtaaagaggacaagtcggctgagctcaagaaagccattacacta
cttgaaggcgttcgaaatgcctggaaagaccccaagagagcattgtccccagatgcttcg
gtgctcctcaacctagctcgtctttatgagacagatcagtccgacaaggctctacaatgc
ctgcagcaagtagaacaactggagttggaccagatccctgactcagaacgaccagaggat
gtcaaagacgcagccgagatcaaggctgcactccgaaagtctttgccaccccagttgcta
aacaacataggttgcttccactcacaagctgaaaagcatgagcttgccagtgacatgttc
gaagctgcactaggcgcttgcataaagattggcgaaaaggaccctgatatggatacggat
gccttggtatcgacaatcagcttcaacctggcacgaagctacgagtcgagagggttgaca
gacaaggctactgaggtgtatgagggactcttggctcgacatgatgactatacagatgct
cgtgccagacttgcctacataaagctcaggaagaatccaaacaaggagggacctgatgcc
gttgccaagttgtaccaggagaacaacaccgacctcgaggtccgcgccctgtacggctgg
tacttaggcaaggttcactcgagaaaacggcccgccaaccttaacgaggacgccgagttc
cgccactacaagcatacattgcaaaactacgacaagcatgacaggcatgctttggtcggt
atgggtaacttgtatcttatgcaagcgcgagaaatgcgtcgcgaatcggattccgataag
caaaagcgaagcgccatatatggcaaggctgtagagttctttgaaaaggccctttcactg
gacccaaagaacgcctatgccgcccaaggtattgccattgctcttgtggaagacaaaaag
gaccacaagtcggcgttgggcatcttcaacaaggttcgagagacggtgagggactctcac
ctttatgtcaacctggggcatatctacgccgagcttcggcaatactcgaaggctgttgag
cactatgaaattgctctctccaaagacggcaagaaagatgacccgacaattcttgcttgc
ttgggtagaacatggttgaaccgtggccgagccgagcgtgacgtcgactcatataataag
gcacttgagtgtgctcagaaggctctcgaggttgctcccgagcaggtgcactacaagttc
aacgttgcttttgttcaaattcagcttgttactttggttcaaggattgccagagaacaag
cgatcaacagaacagcttgagaaggctgccgagggcctcgagtctgccatcgcatcgttg
gatgagattgcagctcaccctcaaactccttatcccaagaatgacgtagagcagcgtgcc
aacatggcacgcaacaccttgcgtaaccagcttcagcgcgccattggcaagcagaaagag
tgggaggagaagaacaaggagaagatacaggcagccaaggagctaagagaggtagaggtt
cgacgccgtgaggaagagcgccaaaagatcttggaacaagaacgagagcggcaagagaag
atcaagaaagagcgtgacgagattgccaagaaggatcgagctttggctgctcagcgagcc
gaggaagagcaagcccgcatcgaagctgagatgacgaccgacagtgagaccggggaaaag
gtgaagcgaaagcgaaagactgccccacggggttcaggagaggccaaaccgaaacggtcc
ggaggaaagaaaaagaagaagagtgagcgccaggacgacgaatctgaagaagaagaggag
cggaccaaaaagcgccgtcgtctcacaaagaaggagtccgctaagttcaagtcagccgag
attgtggtcgatagcgatgaagaaaacaacgacgacgatgacgaactcgagcgtgccgag
aggaacatcgatagagaagagactcctctctcagaggccgatgaaaaggccgtcgatgat
gacaaaatggatgtcgacggcggagctgagcaagggggcgacgacgatgaggaggaggag
atcgctccacgccaacagaacaagcgagctcgtcgcggacgcgtcgtcgatagtgacgag
gaggataacgatgaggaggaggcgcccactcaagccaagaccacatctggcgatgatgac
gacgagcctcgccctgcagcggataccagcatggcagacgcggctgacgatgaagagtaa
>Fp118
atgtcttcttcacaaaatggcaccgccaatggtgtcaatggcgacacccagtcggtgccc
gtcagcactcgatttagcgacatcccctccgccatcgacattcctattccaagcggcgag
gccgatgaagctgtcgaaatcaacctcgaggacctcgtcgacgaacccgccgatctttgt
accctcttagaaaacgaaaacgccgcaaagacctactggatgaccgtcgccttagcttat
gctaagcaacacaaggtcgaccatgccatcgagatgctccagcgaggcggcaacgagatc
cagaaaaacagtgccaacccgcgcgatagagtcagcatggtctgttgtttatgctggatg
tatttgtggaagagtagagaggcgccccgtgtcgcccctgagggcacatccgtctccgag
gccaagaccaaggaatattaccttcaactcgcgacatcttctcttaacgacgctgcccga
ttgaacccatcattcccgcccattttcctcgctcgtggcgtcctgctgcttctacgagct
tccctacaagcaccgtccaagaccgcgggaggtattgggtctgagaagcacgaacttctg
aaaacggctgtcaagtcattcgatgatgctctgcgtgtgtctcaaggcaaaaacatgttg
gcgctcatgggaaaagctcgggccctgttctcgatgcacaaataccccgagtcgctggcg
atataccaagacgtccttcagaagatgccggacttggttgacccagaccctcgaatcggc
attggttgctgtttctggcagctcggtttcaaagacgatgctaagatggcctgggaaagg
tgtctcgagatcaaccccaactccaaggttgccaacattctgctcggactttactatttg
gacgccagcggtcatgtgccagtaaacagcgacgaattcctcaagctttacaagaaagca
atgacagagtacgcacaaaaatcattcaagttggacaaagatgtcccgcttacctgctct
accttttctgggtactttctgtctagaaaggcatgggacaatgccgacaagctggcgcac
aaggctatccagtacacagacgtcaacgctattgccagtgacggctggtatctgcttgca
agaaaggagcactacactggagatatcgaacgggcagctgattactaccgacgtgctgac
gaagctcgaggtggaactgagaccggttaccttcctgccaagtttggtgtagctcagttg
tccgtcatgaagaatgaccttggagaagccaaacttcgcctcgagaagatgattcagcaa
tccaagacccacgaggccatgattctccttggtacactgtacgccgaggaagtctttgcc
aaccaggtcagcgatagtaaagaggacaagtcggctgagctcaagaaagccattacacta
cttgaaggcgttcgaaatgcctggaaagaccccaagagagcattgtccccagatgcttcg
gtgctcctcaacctagctcgtctttatgagacagatcagtccgacaaggctctacaatgc
ctgcagcaagtagaacaactggagttggaccagatccctgactcagaacgaccagaggat
gtcaaagacgcagccgagatcaaggctgcactccgaaagtctttgccaccccagttgcta
aacaacataggttgcttccactcacaagctgaaaagcatgagcttgccagtgacatgttc
gaagctgcactaggcgcttgcataaagattggcgaaaaggaccctgatatggatacggat
gccttggtatcgacaatcagcttcaacctggcacgaagctacgagtcgagagggttgaca
gacaaggctactgaggtgtatgagggactcttggctcgacatgatgactatacagatgct
cgtgccagacttgcctacataaagctcaggaagaatccaaacaaggagggacctgatgcc
gttgccaagttgtaccaggagaacaacaccgacctcgaggtccgcgccctgtacggctgg
tacttaggcaaggttcactcgagaaaacggcccgccaaccttaacgaggacgccgagttc
cgccactacaagcatacattgcaaaactacgacaagcatgacaggcatgctttggtcggt
atgggtaacttgtatcttatgcaagcgcgagaaatgcgtcgcgaatcggattccgataag
caaaagcgaagcgccatatatggcaaggctgtagagttctttgaaaaggccctttcactg
gacccaaagaacgcctatgccgcccaaggtattgccattgctcttgtggaagacaaaaag
gaccacaagtcggcgttgggcatcttcaacaaggttcgagagacggtgagggactctcac
ctttatgtcaacctggggcatatctacgccgagcttcggcaatactcgaaggctgttgag
cactatgaaattgctctctccaaagacggcaagaaagatgacccgacaattcttgcttgc
ttgggtagaacatggttgaaccgtggccgagccgagcgtgacgtcgactcatataataag
gcacttgagtgtgctcagaaggctctcgaggttgctcccgagcaggtgcactacaagttc
aacgttgcttttgttcaaattcagcttgttactttggttcaaggattgccagagaacaag
cgatcaacagaacagcttgagaaggctgccgagggcctcgagtctgccatcgcatcgttg
gatgagattgcagctcaccctcaaactccttatcccaagaatgacgtagagcagcgtgcc
aacatggcacgcaacaccttgcgtaaccagcttcagcgcgccattggcaagcagaaagag
tgggaggagaagaacaaggagaagatacaggcagccaaggagctaagagaggtagaggtt
cgacgccgtgaggaagagcgccaaaagatcttggaacaagaacgagagcggcaagagaag
atcaagaaagagcgtgacgagattgccaagaaggatcgagctttggctgctcagcgagcc
gaggaagagcaagcccgcatcgaagctgagatgacgaccgacagtgagaccggggaaaag
gtgaagcgaaagcgaaagactgccccacggggttcaggagaggccaaaccgaaacggtcc
ggaggaaagaaaaagaagaagagtgagcgccaggacgacgaatctgaagaagaagaggag
cggaccaaaaagcgccgtcgtctcacaaagaaggagtccgctaagttcaagtcagccgag
attgtggtcgatagcgatgaagaaaacaacgacgacgatgacgaactcgagcgtgccgag
aggaacatcgatagagaagagactcctctctcagaggccgatgaaaaggccgtcgatgat
gacaaaatggatgtcgacggcggagctgagcaagggggcgacgacgatgaggaggaggag
atcgctccacgccaacagaacaagcgagctcgtcgcggacgcgtcgtcgatagtgacgag
gaggataacgatgaggaggaggcgcccactcaagccaagaccacatctggcgatgatgac
gacgagcctcgccctgcagcggataccagcatggcagacgcggctgacgatgaagagtaa
>Fp122
atgtcttcttcacaaaatggcaccgccaatggtgtcaatggcgacacccagtcggtgccc
gtcagcactcgatttagcgacatcccctccgccatcgacattcctattccaagcggcgag
gccgatgaagctgtcgaaatcaacctcgaggacctcgtcgacgaacccgccgatctttgt
accctcttagaaaacgaaaacgccgcaaagacctactggatgaccgtcgccttagcttat
gctaagcaacacaaggtcgaccatgccatcgagatgctccagcgaggcggcaacgagatc
cagaaaaacagtgccaacccgcgcgatagagtcagcatggtctgttgtttatgctggatg
tatttgtggaagagtagagaggcgccccgtgtcgcccctgagggcacatccgtctccgag
gccaagaccaaggaatattaccttcaactcgcgacatcttctcttaacgacgctgcccga
ttgaacccatcattcccgcccattttcctcgctcgtggcgtcctgctgcttctacgagct
tccctacaagcaccgtccaagaccgcgggaggtattgggtctgagaagcacgaacttctg
aaaacggctgtcaagtcattcgatgatgctctgcgtgtgtctcaaggcaaaaacatgttg
gcgctcatgggaaaagctcgggccctgttctcgatgcacaaataccccgagtcgctggcg
atataccaagacgtccttcagaagatgccggacttggttgacccagaccctcgaatcggc
attggttgctgtttctggcagctcggtttcaaagacgatgctaagatggcctgggaaagg
tgtctcgagatcaaccccaactccaaggttgccaacattctgctcggactttactatttg
gacgccagcggtcatgtgccagtaaacagcgacgaattcctcaagctttacaagaaagca
atgacagagtacgcacaaaaatcattcaagttggacaaagatgtcccgcttacctgctct
accttttctgggtactttctgtctagaaaggcatgggacaatgccgacaagctggcgcac
aaggctatccagtacacagacgtcaacgctattgccagtgacggctggtatctgcttgca
agaaaggagcactacactggagatatcgaacgggcagctgattactaccgacgtgctgac
gaagctcgaggtggaactgagaccggttaccttcctgccaagtttggtgtagctcagttg
tccgtcatgaagaatgaccttggagaagccaaacttcgcctcgagaagatgattcagcaa
tccaagacccacgaggccatgattctccttggtacactgtacgccgaggaagtctttgcc
aaccaggtcagcgatagtaaagaggacaagtcggctgagctcaagaaagccattacacta
cttgaaggcgttcgaaatgcctggaaagaccccaagagagcattgtccccagatgcttcg
gtgctcctcaacctagctcgtctttatgagacagatcagtccgacaaggctctacaatgc
ctgcagcaagtagaacaactggagttggaccagatccctgactcagaacgaccagaggat
gtcaaagacgcagccgagatcaaggctgcactccgaaagtctttgccaccccagttgcta
aacaacataggttgcttccactcacaagctgaaaagcatgagcttgccagtgacatgttc
gaagctgcactaggcgcttgcataaagattggcgaaaaggaccctgatatggatacggat
gccttggtatcgacaatcagcttcaacctggcacgaagctacgagtcgagagggttgaca
gacaaggctactgaggtgtatgagggactcttggctcgacatgatgactatacagatgct
cgtgccagacttgcctacataaagctcaggaagaatccaaacaaggagggacctgatgcc
gttgccaagttgtaccaggagaacaacaccgacctcgaggtccgcgccctgtacggctgg
tacttaggcaaggttcactcgagaaaacggcccgccaaccttaacgaggacgccgagttc
cgccactacaagcatacattgcaaaactacgacaagcatgacaggcatgctttggtcggt
atgggtaacttgtatcttatgcaagcgcgagaaatgcgtcgcgaatcggattccgataag
caaaagcgaagcgccatatatggcaaggctgtagagttctttgaaaaggccctttcactg
gacccaaagaacgcctatgccgcccaaggtattgccattgctcttgtggaagacaaaaag
gaccacaagtcggcgttgggcatcttcaacaaggttcgagagacggtgagggactctcac
ctttatgtcaacctggggcatatctacgccgagcttcggcaatactcgaaggctgttgag
cactatgaaattgctctctccaaagacggcaagaaagatgacccgacaattcttgcttgc
ttgggtagaacatggttgaaccgtggccgagccgagcgtgacgtcgactcatataataag
gcacttgagtgtgctcagaaggctctcgaggttgctcccgagcaggtgcactacaagttc
aacgttgcttttgttcaaattcagcttgttactttggttcaaggattgccagagaacaag
cgatcaacagaacagcttgagaaggctgccgagggcctcgagtctgccatcgcatcgttg
gatgagattgcagctcaccctcaaactccttatcccaagaatgacgtagagcagcgtgcc
aacatggcacgcaacaccttgcgtaaccagcttcagcgcgccattggcaagcagaaagag
tgggaggagaagaacaaggagaagatacaggcagccaaggagctaagagaggtagaggtt
cgacgccgtgaggaagagcgccaaaagatcttggaacaagaacgagagcggcaagagaag
atcaagaaagagcgtgacgagattgccaagaaggatcgagctttggctgctcagcgagcc
gaggaagagcaagcccgcatcgaagctgagatgacgaccgacagtgagaccggggaaaag
gtgaagcgaaagcgaaagactgccccacggggttcaggagaggccaaaccgaaacggtcc
ggaggaaagaaaaagaagaagagcgagcgccaggacgacgaatctgaagaagaagaggag
cggaccaaaaagcgccgtcgtctcacaaagaaggagtccgctaagttcaagtcagccgag
attgtggtcgatagcgatgaagaaaacaacgacgacgatgacgaactcgagcgtgccgag
aggaacatcgatagagaagagactcctctctcagaggccgatgaaaaggccgtcgatgat
gacaaaatggatgtcgacggcggagctgagcaagggggcgacgacgatgaggaggaggag
atcgctccacgccaacagaacaagcgagctcgtcgcggacgcgtcgtcgatagtgacgag
gaggataacgatgaggaggaggcgcccactcaagccaagaccacatctggcgatgatgac
gacgagcctcgccctgcagcggataccagcatggcagacgcggctgacgatgaagagtaa
>Fp125
atgtcttcttcacaaaatggcaccgccaatggtgtcaatggcgacacccagtcggtgccc
gtcagcactcgatttagcgacatcccctccgccatcgacattcctattccaagcggcgag
gccgatgaagctgtcgaaatcaacctcgaggacctcgtcgacgaacccgccgatctttgt
accctcttagaaaacgaaaacgccgcaaagacctactggatgaccgtcgccttagcttat
gctaagcaacacaaggtcgaccatgccatcgagatgctccagcgaggcggcaacgagatc
cagaaaaacagtgccaacccgcgcgatagagtcagcatggtctgttgtttatgctggatg
tatttgtggaagagtagagaggcgccccgtgtcgcccctgagggcacatccgtctccgag
gccaagaccaaggaatattaccttcaactcgcgacatcttctcttaacgacgctgcccga
ttgaacccatcattcccgcccattttcctcgctcgtggcgtcctgctgcttctacgagct
tccctacaagcaccgtccaagaccgcgggaggtattgggtctgagaagcacgaacttctg
aaaacggctgtcaagtcattcgatgatgctctgcgtgtgtctcaaggcaaaaacatgttg
gcgctcatgggaaaagctcgggccctgttctcgatgcacaaataccccgagtcgctggcg
atataccaagacgtccttcagaagatgccggacttggttgacccagaccctcgaatcggc
attggttgctgtttctggcagctcggtttcaaagacgatgctaagatggcctgggaaagg
tgtctcgagatcaaccccaactccaaggttgccaacattctgctcggactttactatttg
gacgccagcggtcatgtgccagtaaacagcgacgaattcctcaagctttacaagaaagca
atgacagagtacgcacaaaaatcattcaagttggacaaagatgtcccgcttacctgctct
accttttctgggtactttctgtctagaaaggcatgggacaatgccgacaagctggcgcac
aaggctatccagtacacagacgtcaacgctattgccagtgacggctggtatctgcttgca
agaaaggagcactacactggagatatcgaacgggcagctgattactaccgacgtgctgac
gaagctcgaggtggaactgagaccggttaccttcctgccaagtttggtgtagctcagttg
tccgtcatgaagaatgaccttggagaagccaaacttcgcctcgagaagatgattcagcaa
tccaagacccacgaggccatgattctccttggtacactgtacgccgaggaagtctttgcc
aaccaggtcagcgatagtaaagaggacaagtcggctgagctcaagaaagccattacacta
cttgaaggcgttcgaaatgcctggaaagaccccaagagagcattgtccccagatgcttcg
gtgctcctcaacctagctcgtctttatgagacagatcagtccgacaaggctctacaatgc
ctgcagcaagtagaacaactggagttggaccagatccctgactcagaacgaccagaggat
gtcaaagacgcagccgagatcaaggctgcactccgaaagtctttgccaccccagttgcta
aacaacataggttgcttccactcacaagctgaaaagcatgagcttgccagtgacatgttc
gaagctgcactaggcgcttgcataaagattggcgaaaaggaccctgatatggatacggat
gccttggtatcgacaatcagcttcaacctggcacgaagctacgagtcgagagggttgaca
gacaaggctactgaggtgtatgagggactcttggctcgacatgatgactatacagatgct
cgtgccagacttgcctacataaagctcaggaagaatccaaacaaggagggacctgatgcc
gttgccaagttgtaccaggagaacaacaccgacctcgaggtccgcgccctgtacggctgg
tacttaggcaaggttcactcgagaaaacggcccgccaaccttaacgaggacgccgagttc
cgccactacaagcatacattgcaaaactacgacaagcatgacaggcatgctttggtcggt
atgggtaacttgtatcttatgcaagcgcgagaaatgcgtcgcgaatcggattccgataag
caaaagcgaagcgccatatatggcaaggctgtagagttctttgaaaaggccctttcactg
gacccaaagaacgcctatgccgcccaaggtattgccattgctcttgtggaagacaaaaag
gaccacaagtcggcgttgggcatcttcaacaaggttcgagagacggtgagggactctcac
ctttatgtcaacctggggcatatctacgccgagcttcggcaatactcgaaggctgttgag
cactatgaaattgctctctccaaagacggcaagaaagatgacccgacaattcttgcttgc
ttgggtagaacatggttgaaccgtggccgagccgagcgtgacgtcgactcatataataag
gcacttgagtgtgctcagaaggctctcgaggttgctcccgagcaggtgcactacaagttc
aacgttgcttttgttcaaattcagcttgttactttggttcaaggattgccagagaacaag
cgatcaacagaacagcttgagaaggctgccgagggcctcgagtctgccatcgcatcgttg
gatgagattgcagctcaccctcaaactccttatcccaagaatgacgtagagcagcgtgcc
aacatggcacgcaacaccttgcgtaaccagcttcagcgcgccattggcaagcagaaagag
tgggaggagaagaacaaggagaagatacaggcagccaaggagctaagagaggtagaggtt
cgacgccgtgaggaagagcgccaaaagatcttggaacaagaacgagagcggcaagagaag
atcaagaaagagcgtgacgagattgccaagaaggatcgagctttggctgctcagcgagcc
gaggaagagcaagcccgcatcgaagctgagatgacgaccgacagtgagaccggggaaaag
gtgaagcgaaagcgaaagactgccccacggggttcaggagaggccaaaccgaaacggtcc
ggaggaaagaaaaagaagaagagcgagcgccaggacgacgaatctgaagaagaagaggag
cggaccaaaaagcgccgtcgtctcacaaagaaggagtccgctaagttcaagtcagccgag
attgtggtcgatagcgatgaagaaaacaacgacgacgatgacgaactcgagcgtgccgag
aggaacatcgatagagaagagactcctctctcagaggccgatgaaaaggccgtcgatgat
gacaaaatggatgtcgacggcggagctgagcaagggggcgacgacgatgaggaggaggag
atcgctccacgccaacagaacaagcgagctcgtcgcggacgcgtcgtcgatagtgacgag
gaggataacgatgaggaggaggcgcccactcaagccaagaccacatctggcgatgatgac
gacgagcctcgccctgcagcggataccagcatggcagacgcggctgacgatgaagagtaa
>Fp13r
atgtcttcttcacaaaatggcaccgccaatggtgtcaatggcgacacccagtcggtgccc
gtcagcactcgatttagcgacatcccctccgccatcgacattcctattccaagcggcgag
gccgatgaagctgtcgaaatcaacctcgaggacctcgtcgacgaacccgccgatctttgt
accctcttagaaaacgaaaacgccgcaaagacctactggatgaccgtcgccttagcttat
gctaagcaacacaaggtcgaccatgccatcgagatgctccagcgaggcggcaacgagatc
cagaaaaacagtgccaacccgcgcgatagagtcagcatggtctgttgtttatgctggatg
tatttgtggaagagtagagaggcgccccgtgtcgcccctgagggcacatccgtctccgag
gccaagaccaaggaatattaccttcaactcgcgacatcttctcttaacgacgctgcccga
ttgaacccatcattcccgcccattttcctcgctcgtggcgtcctgctgcttctacgagct
tccctacaagcaccgtccaagaccgcgggaggtattgggtctgagaagcacgaacttctg
aaaacggctgtcaagtcattcgatgatgctctgcgtgtgtctcaaggcaaaaacatgttg
gcgctcatgggaaaagctcgggccctgttctcgatgcacaaataccccgagtcgctggcg
atataccaagacgtccttcagaagatgccggacttggttgacccagaccctcgaatcggc
attggttgctgtttctggcagctcggtttcaaagacgatgctaagatggcctgggaaagg
tgtctcgagatcaaccccaactccaaggttgccaacattctgctcggactttactatttg
gacgccagcggtcatgtgccagtaaacagcgacgaattcctcaagctttacaagaaagca
atgacagagtacgcacaaaaatcattcaagttggacaaagatgtcccgcttacctgctct
accttttctgggtactttctgtctagaaaggcatgggacaatgccgacaagctggcgcac
aaggctatccagtacacagacgtcaacgctattgccagtgacggctggtatctgcttgca
agaaaggagcactacactggagatatcgaacgggcagctgattactaccgacgtgctgac
gaagctcgaggtggaactgagaccggttaccttcctgccaagtttggtgtagctcagttg
tccgtcatgaagaatgaccttggagaagccaaacttcgcctcgagaagatgattcagcaa
tccaagacccacgaggccatgattctccttggtacactgtacgccgaggaagtctttgcc
aaccaggtcagcgatagtaaagaggacaagtcggctgagctcaagaaagccattacacta
cttgaaggcgttcgaaatgcctggaaagaccccaagagagcattgtccccagatgcttcg
gtgctcctcaacctagctcgtctttatgagacagatcagtccgacaaggctctacaatgc
ctgcagcaagtagaacaactggagttggaccagatccctgactcagaacgaccagaggat
gtcaaagacgcagccgagatcaaggctgcactccgaaagtctttgccaccccagttgcta
aacaacataggttgcttccactcacaagctgaaaagcatgagcttgccagtgacatgttc
gaagctgcactaggcgcttgcataaagattggcgaaaaggaccctgatatggatacggat
gccttggtatcgacaatcagcttcaacctggcacgaagctacgagtcgagagggttgaca
gacaaggctactgaggtgtatgagggactcttggctcgacatgatgactatacagatgct
cgtgccagacttgcctacataaagctcaggaagaatccaaacaaggagggacctgatgcc
gttgccaagttgtaccaggagaacaacaccgacctcgaggtccgcgccctgtacggctgg
tacttaggcaaggttcactcgagaaaacggcccgccaaccttaacgaggacgccgagttc
cgccactacaagcatacattgcaaaactacgacaagcatgacaggcatgctttggtcggt
atgggtaacttgtatcttatgcaagcgcgagaaatgcgtcgcgaatcggattccgataag
caaaagcgaagcgccatatatggcaaggctgtagagttctttgaaaaggccctttcactg
gacccaaagaacgcctatgccgcccaaggtattgccattgctcttgtggaagacaaaaag
gaccacaagtcggcgttgggcatcttcaacaaggttcgagagacggtgagggactctcac
ctttatgtcaacctggggcatatctacgccgagcttcggcaatactcgaaggctgttgag
cactatgaaattgctctctccaaagacggcaagaaagatgacccgacaattcttgcttgc
ttgggtagaacatggttgaaccgtggccgagccgagcgtgacgtcgactcatataataag
gcacttgagtgtgctcagaaggctctcgaggttgctcccgagcaggtgcactacaagttc
aacgttgcttttgttcaaattcagcttgttactttggttcaaggattgccagagaacaag
cgatcaacagaacagcttgagaaggctgccgagggcctcgagtctgccatcgcatcgttg
gatgagattgcagctcaccctcaaactccttatcccaagaatgacgtagagcagcgtgcc
aacatggcacgcaacaccttgcgtaaccagcttcagcgcgccattggcaagcagaaagag
tgggaggagaagaacaaggagaagatacaggcagccaaggagctaagagaggtagaggtt
cgacgccgtgaggaagagcgccaaaagatcttggaacaagaacgagagcggcaagagaag
atcaagaaagagcgtgacgagattgccaagaaggatcgagctttggctgctcagcgagcc
gaggaagagcaagcccgcatcgaagctgagatgacgaccgacagtgagaccggggaaaag
gtgaagcgaaagcgaaagactgccccacggggttcaggagaggccaaaccgaaacggtcc
ggaggaaagaaaaagaagaagagcgagcgccaggacgacgaatctgaagaagaagaggag
cggaccaaaaagcgccgtcgtctcacaaagaaggagtccgctaagttcaagtcagccgag
attgtggtcgatagcgatgaagaaaacaacgacgacgatgacgaactcgagcgtgccgag
aggaacatcgatagagaagagactcctctctcagaggccgatgaaaaggccgtcgatgat
gacaaaatggatgtcgacggcggagctgagcaagggggcgacgacgatgaggaggaggag
atcgctccacgccaacagaacaagcgagctcgtcgcggacgcgtcgtcgatagtgacgag
gaggataacgatgaggaggaggcgcccactcaagccaagaccacatctggcgatgatgac
gacgagcctcgccctgcagcggataccagcatggcagacgcggctgacgatgaagagtaa
>Fp144
atgtcttcttcacaaaatggcaccgccaatggtgtcaatggcgacacccagtcggtgccc
gtcagcactcgatttagcgacatcccctccgccatcgacattcctattccaagcggcgag
gccgatgaagctgtcgaaatcaacctcgaggacctcgtcgacgaacccgccgatctttgt
accctcttagaaaacgaaaacgccgcaaagacctactggatgaccgtcgccttagcttat
gctaagcaacacaaggtcgaccatgccatcgagatgctccagcgaggcggcaacgagatc
cagaaaaacagtgccaacccgcgcgatagagtcagcatggtctgttgtttatgctggatg
tatttgtggaagagtagagaggcgccccgtgtcgcccctgagggcacatccgtctccgag
gccaagaccaaggaatattaccttcaactcgcgacatcttctcttaacgacgctgcccga
ttgaacccatcattcccgcccattttcctcgctcgtggcgtcctgctgcttctacgagct
tccctacaagcaccgtccaagaccgcgggaggtattgggtctgagaagcacgaacttctg
aaaacggctgtcaagtcattcgatgatgctctgcgtgtgtctcaaggcaaaaacatgttg
gcgctcatgggaaaagctcgggccctgttctcgatgcacaaataccccgagtcgctggcg
atataccaagacgtccttcagaagatgccggacttggttgacccagaccctcgaatcggc
attggttgctgtttctggcagctcggtttcaaagacgatgctaagatggcctgggaaagg
tgtctcgagatcaaccccaactccaaggttgccaacattctgctcggactttactatttg
gacgccagcggtcatgtgccagtaaacagcgacgaattcctcaagctttacaagaaagca
atgacagagtacgcacaaaaatcattcaagttggacaaagatgtcccgcttacctgctct
accttttctgggtactttctgtctagaaaggcatgggacaatgccgacaagctggcgcac
aaggctatccagtacacagacgtcaacgctattgccagtgacggctggtatctgcttgca
agaaaggagcactacactggagatatcgaacgggcagctgattactaccgacgtgctgac
gaagctcgaggtggaactgagaccggttaccttcctgccaagtttggtgtagctcagttg
tccgtcatgaagaatgaccttggagaagccaaacttcgcctcgagaagatgattcagcaa
tccaagacccacgaggccatgattctccttggtacactgtacgccgaggaagtctttgcc
aaccaggtcagcgatagtaaagaggacaagtcggctgagctcaagaaagccattacacta
cttgaaggcgttcgaaatgcctggaaagaccccaagagagcattgtccccagatgcttcg
gtgctcctcaacctagctcgtctttatgagacagatcagtccgacaaggctctacaatgc
ctgcagcaagtagaacaactggagttggaccagatccctgactcagaacgaccagaggat
gtcaaagacgcagccgagatcaaggctgcactccgaaagtctttgccaccccagttgcta
aacaacataggttgcttccactcacaagctgaaaagcatgagcttgccagtgacatgttc
gaagctgcactaggcgcttgcataaagattggcgaaaaggaccctgatatggatacggat
gccttggtatcgacaatcagcttcaacctggcacgaagctacgagtcgagagggttgaca
gacaaggctactgaggtgtatgagggactcttggctcgacatgatgactatacagatgct
cgtgccagacttgcctacataaagctcaggaagaatccaaacaaggagggacctgatgcc
gttgccaagttgtaccaggagaacaacaccgacctcgaggtccgcgccctgtacggctgg
tacttaggcaaggttcactcgagaaaacggcccgccaaccttaacgaggacgccgagttc
cgccactacaagcatacattgcaaaactacgacaagcatgacaggcatgctttggtcggt
atgggtaacttgtatcttatgcaagcgcgagaaatgcgtcgcgaatcggattccgataag
caaaagcgaagcgccatatatggcaaggctgtagagttctttgaaaaggccctttcactg
gacccaaagaacgcctatgccgcccaaggtattgccattgctcttgtggaagacaaaaag
gaccacaagtcggcgttgggcatcttcaacaaggttcgagagacggtgagggactctcac
ctttatgtcaacctggggcatatctacgccgagcttcggcaatactcgaaggctgttgag
cactatgaaattgctctctccaaagacggcaagaaagatgacccgacaattcttgcttgc
ttgggtagaacatggttgaaccgtggccgagccgagcgtgacgtcgactcatataataag
gcacttgagtgtgctcagaaggctctcgaggttgctcccgagcaggtgcactacaagttc
aacgttgcttttgttcaaattcagcttgttactttggttcaaggattgccagagaacaag
cgatcaacagaacagcttgagaaggctgccgagggcctcgagtctgccatcgcatcgttg
gatgagattgcagctcaccctcaaactccttatcccaagaatgacgtagagcagcgtgcc
aacatggcacgcaacaccttgcgtaaccagcttcagcgcgccattggcaagcagaaagag
tgggaggagaagaacaaggagaagatacaggcagccaaggagctaagagaggtagaggtt
cgacgccgtgaggaagagcgccaaaagatcttggaacaagaacgagagcggcaagagaag
atcaagaaagagcgtgacgagattgccaagaaggatcgagctttggctgctcagcgagcc
gaggaagagcaagcccgcatcgaagctgagatgacgaccgacagtgagaccggggaaaag
gtgaagcgaaagcgaaagactgccccacggggttcaggagaggccaaaccgaaacggtcc
ggaggaaagaaaaagaagaagagtgagcgccaggacgacgaatctgaagaagaagaggag
cggaccaaaaagcgccgtcgtctcacaaagaaggagtccgctaagttcaagtcagccgag
attgtggtcgatagcgatgaagaaaacaacgacgacgatgacgaactcgagcgtgccgag
aggaacatcgatagagaagagactcctctctcagaggccgatgaaaaggccgtcgatgat
gacaaaatggatgtcgacggcggagctgagcaagggggcgacgacgatgaggaggaggag
atcgctccacgccaacagaacaagcgagctcgtcgcggacgcgtcgtcgatagtgacgag
gaggataacgatgaggaggaggcgcccactcaagccaagaccacatctggcgatgatgac
gacgagcctcgccctgcagcggataccagcatggcagacgcggctgacgatgaagagtaa
>Fp146
atgtcttcttcacaaaatggcaccgccaatggtgtcaatggcgacacccagtcggtgccc
gtcagcactcgatttagcgacatcccctccgccatcgacattcctattccaagcggcgag
gccgatgaagctgtcgaaatcaacctcgaggacctcgtcgacgaacccgccgatctttgt
accctcttagaaaacgaaaacgccgcaaagacctactggatgaccgtcgccttagcttat
gctaagcaacacaaggtcgaccatgccatcgagatgctccagcgaggcggcaacgagatc
cagaaaaacagtgccaacccgcgcgatagagtcagcatggtctgttgtttatgctggatg
tatttgtggaagagtagagaggcgccccgtgtcgcccctgagggcacatccgtctccgag
gccaagaccaaggaatattaccttcaactcgcgacatcttctcttaacgacgctgcccga
ttgaacccatcattcccgcccattttcctcgctcgtggcgtcctgctgcttctacgagct
tccctacaagcaccgtccaagaccgcgggaggtattgggtctgagaagcacgaacttctg
aaaacggctgtcaagtcattcgatgatgctctgcgtgtgtctcaaggcaaaaacatgttg
gcgctcatgggaaaagctcgggccctgttctcgatgcacaaataccccgagtcgctggcg
atataccaagacgtccttcagaagatgccggacttggttgacccagaccctcgaatcggc
attggttgctgtttctggcagctcggtttcaaagacgatgctaagatggcctgggaaagg
tgtctcgagatcaaccccaactccaaggttgccaacattctgctcggactttactatttg
gacgccagcggtcatgtgccagtaaacagcgacgaattcctcaagctttacaagaaagca
atgacagagtacgcacaaaaatcattcaagttggacaaagatgtcccgcttacctgctct
accttttctgggtactttctgtctagaaaggcatgggacaatgccgacaagctggcgcac
aaggctatccagtacacagacgtcaacgctattgccagtgacggctggtatctgcttgca
agaaaggagcactacactggagatatcgaacgggcagctgattactaccgacgtgctgac
gaagctcgaggtggaactgagaccggttaccttcctgccaagtttggtgtagctcagttg
tccgtcatgaagaatgaccttggagaagccaaacttcgcctcgagaagatgattcagcaa
tccaagacccacgaggccatgattctccttggtacactgtacgccgaggaagtctttgcc
aaccaggtcagcgatagtaaagaggacaagtcggctgagctcaagaaagccattacacta
cttgaaggcgttcgaaatgcctggaaagaccccaagagagcattgtccccagatgcttcg
gtgctcctcaacctagctcgtctttatgagacagatcagtccgacaaggctctacaatgc
ctgcagcaagtagaacaactggagttggaccagatccctgactcagaacgaccagaggat
gtcaaagacgcagccgagatcaaggctgcactccgaaagtctttgccaccccagttgcta
aacaacataggttgcttccactcacaagctgaaaagcatgagcttgccagtgacatgttc
gaagctgcactaggcgcttgcataaagattggcgaaaaggaccctgatatggatacggat
gccttggtatcgacaatcagcttcaacctggcacgaagctacgagtcgagagggttgaca
gacaaggctactgaggtgtatgagggactcttggctcgacatgatgactatacagatgct
cgtgccagacttgcctacataaagctcaggaagaatccaaacaaggagggacctgatgcc
gttgccaagttgtaccaggagaacaacaccgacctcgaggtccgcgccctgtacggctgg
tacttaggcaaggttcactcgagaaaacggcccgccaaccttaacgaggacgccgagttc
cgccactacaagcatacattgcaaaactacgacaagcatgacaggcatgctttggtcggt
atgggtaacttgtatcttatgcaagcgcgagaaatgcgtcgcgaatcggattccgataag
caaaagcgaagcgccatatatggcaaggctgtagagttctttgaaaaggccctttcactg
gacccaaagaacgcctatgccgcccaaggtattgccattgctcttgtggaagacaaaaag
gaccacaagtcggcgttgggcatcttcaacaaggttcgagagacggtgagggactctcac
ctttatgtcaacctggggcatatctacgccgagcttcggcaatactcgaaggctgttgag
cactatgaaattgctctctccaaagacggcaagaaagatgacccgacaattcttgcttgc
ttgggtagaacatggttgaaccgtggccgagccgagcgtgacgtcgactcatataataag
gcacttgagtgtgctcagaaggctctcgaggttgctcccgagcaggtgcactacaagttc
aacgttgcttttgttcaaattcagcttgttactttggttcaaggattgccagagaacaag
cgatcaacagaacagcttgagaaggctgccgagggcctcgagtctgccatcgcatcgttg
gatgagattgcagctcaccctcaaactccttatcccaagaatgacgtagagcagcgtgcc
aacatggcacgcaacaccttgcgtaaccagcttcagcgcgccattggcaagcagaaagag
tgggaggagaagaacaaggagaagatacaggcagccaaggagctaagagaggtagaggtt
cgacgccgtgaggaagagcgccaaaagatcttggaacaagaacgagagcggcaagagaag
atcaagaaagagcgtgacgagattgccaagaaggatcgagctttggctgctcagcgagcc
gaggaagagcaagcccgcatcgaagctgagatgacgaccgacagtgagaccggggaaaag
gtgaagcgaaagcgaaagactgccccacggggttcaggagaggccaaaccgaaacggtcc
ggaggaaagaaaaagaagaagagcgagcgccaggacgacgaatctgaagaagaagaggag
cggaccaaaaagcgccgtcgtctcacaaagaaggagtccgctaagttcaagtcagccgag
attgtggtcgatagcgatgaagaaaacaacgacgacgatgacgaactcgagcgtgccgag
aggaacatcgatagagaagagactcctctctcagaggccgatgaaaaggccgtcgatgat
gacaaaatggatgtcgacggcggagctgagcaagggggcgacgacgatgaggaggaggag
atcgctccacgccaacagaacaagcgagctcgtcgcggacgcgtcgtcgatagtgacgag
gaggataacgatgaggaggaggcgcccactcaagccaagaccacatctggcgatgatgac
gacgagcctcgccctgcagcggataccagcatggcagacgcggctgacgatgaagagtaa
>Fp155
atgtcttcttcacaaaatggcaccgccaatggtgtcaatggcgacacccagtcggtgccc
gtcagcactcgatttagcgacatcccctccgccatcgacattcctattccaagcggcgag
gccgatgaagctgtcgaaatcaacctcgaggacctcgtcgacgaacccgccgatctttgt
accctcttagaaaacgaaaacgccgcaaagacctactggatgaccgtcgccttagcttat
gctaagcaacacaaggtcgaccatgccatcgagatgctccagcgaggcggcaacgagatc
cagaaaaacagtgccaacccgcgcgatagagtcagcatggtctgttgtttatgctggatg
tatttgtggaagagtagagaggcgccccgtgtcgcccctgagggcacatccgtctccgag
gccaagaccaaggaatattaccttcaactcgcgacatcttctcttaacgacgctgcccga
ttgaacccatcattcccgcccattttcctcgctcgtggcgtcctgctgcttctacgagct
tccctacaagcaccgtccaagaccgcgggaggtattgggtctgagaagcacgaacttctg
aaaacggctgtcaagtcattcgatgatgctctgcgtgtgtctcaaggcaaaaacatgttg
gcgctcatgggaaaagctcgggccctgttctcgatgcacaaataccccgagtcgctggcg
atataccaagacgtccttcagaagatgccggacttggttgacccagaccctcgaatcggc
attggttgctgtttctggcagctcggtttcaaagacgatgctaagatggcctgggaaagg
tgtctcgagatcaaccccaactccaaggttgccaacattctgctcggactttactatttg
gacgccagcggtcatgtgccagtaaacagcgacgaattcctcaagctttacaagaaagca
atgacagagtacgcacaaaaatcattcaagttggacaaagatgtcccgcttacctgctct
accttttctgggtactttctgtctagaaaggcatgggacaatgccgacaagctggcgcac
aaggctatccagtacacagacgtcaacgctattgccagtgacggctggtatctgcttgca
agaaaggagcactacactggagatatcgaacgggcagctgattactaccgacgtgctgac
gaagctcgaggtggaactgagaccggttaccttcctgccaagtttggtgtagctcagttg
tccgtcatgaagaatgaccttggagaagccaaacttcgcctcgagaagatgattcagcaa
tccaagacccacgaggccatgattctccttggtacactgtacgccgaggaagtctttgcc
aaccaggtcagcgatagtaaagaggacaagtcggctgagctcaagaaagccattacacta
cttgaaggcgttcgaaatgcctggaaagaccccaagagagcattgtccccagatgcttcg
gtgctcctcaacctagctcgtctttatgagacagatcagtccgacaaggctctacaatgc
ctgcagcaagtagaacaactggagttggaccagatccctgactcagaacgaccagaggat
gtcaaagacgcagccgagatcaaggctgcactccgaaagtctttgccaccccagttgcta
aacaacataggttgcttccactcacaagctgaaaagcatgagcttgccagtgacatgttc
gaagctgcactaggcgcttgcataaagattggcgaaaaggaccctgatatggatacggat
gccttggtatcgacaatcagcttcaacctggcacgaagctacgagtcgagagggttgaca
gacaaggctactgaggtgtatgagggactcttggctcgacatgatgactatacagatgct
cgtgccagacttgcctacataaagctcaggaagaatccaaacaaggagggacctgatgcc
gttgccaagttgtaccaggagaacaacaccgacctcgaggtccgcgccctgtacggctgg
tacttaggcaaggttcactcgagaaaacggcccgccaaccttaacgaggacgccgagttc
cgccactacaagcatacattgcaaaactacgacaagcatgacaggcatgctttggtcggt
atgggtaacttgtatcttatgcaagcgcgagaaatgcgtcgcgaatcggattccgataag
caaaagcgaagcgccatatatggcaaggctgtagagttctttgaaaaggccctttcactg
gacccaaagaacgcctatgccgcccaaggtattgccattgctcttgtggaagacaaaaag
gaccacaagtcggcgttgggcatcttcaacaaggttcgagagacggtgagggactctcac
ctttatgtcaacctggggcatatctacgccgagcttcggcaatactcgaaggctgttgag
cactatgaaattgctctctccaaagacggcaagaaagatgacccgacaattcttgcttgc
ttgggtagaacatggttgaaccgtggccgagccgagcgtgacgtcgactcatataataag
gcacttgagtgtgctcagaaggctctcgaggttgctcccgagcaggtgcactacaagttc
aacgttgcttttgttcaaattcagcttgttactttggttcaaggattgccagagaacaag
cgatcaacagaacagcttgagaaggctgccgagggcctcgagtctgccatcgcatcgttg
gatgagattgcagctcaccctcaaactccttatcccaagaatgacgtagagcagcgtgcc
aacatggcacgcaacaccttgcgtaaccagcttcagcgcgccattggcaagcagaaagag
tgggaggagaagaacaaggagaagatacaggcagccaaggagctaagagaggtagaggtt
cgacgccgtgaggaagagcgccaaaagatcttggaacaagaacgagagcggcaagagaag
atcaagaaagagcgtgacgagattgccaagaaggatcgagctttggctgctcagcgagcc
gaggaagagcaagcccgcatcgaagctgagatgacgaccgacagtgagaccggggaaaag
gtgaagcgaaagcgaaagactgccccacggggttcaggagaggccaaaccgaaacggtcc
ggaggaaagaaaaagaagaagagtgagcgccaggacgacgaatctgaagaagaagaggag
cggaccaaaaagcgccgtcgtctcacaaagaaggagtccgctaagttcaagtcagccgag
attgtggtcgatagcgatgaagaaaacaacgacgacgatgacgaactcgagcgtgccgag
aggaacatcgatagagaagagactcctctctcagaggccgatgaaaaggccgtcgatgat
gacaaaatggatgtcgacggcggagctgagcaagggggcgacgacgatgaggaggaggag
atcgctccacgccaacagaacaagcgagctcgtcgcggacgcgtcgtcgatagtgacgag
gaggataacgatgaggaggaggcgcccactcaagccaagaccacatctggcgatgatgac
gacgagcctcgccctgcagcggataccagcatggcagacgcggctgacgatgaagagtaa
>Fp157
atgtcttcttcacaaaatggcaccgccaatggtgtcaatggcgacacccagtcggtgccc
gtcagcactcgatttagcgacatcccctccgccatcgacattcctattccaagcggcgag
gccgatgaagctgtcgaaatcaacctcgaggacctcgtcgacgaacccgccgatctttgt
accctcttagaaaacgaaaacgccgcaaagacctactggatgaccgtcgccttagcttat
gctaagcaacacaaggtcgaccatgccatcgagatgctccagcgaggcggcaacgagatc
cagaaaaacagtgccaacccgcgcgatagagtcagcatggtctgttgtttatgctggatg
tatttgtggaagagtagagaggcgccccgtgtcgcccctgagggcacatccgtctccgag
gccaagaccaaggaatattaccttcaactcgcgacatcttctcttaacgacgctgcccga
ttgaacccatcattcccgcccattttcctcgctcgtggcgtcctgctgcttctacgagct
tccctacaagcaccgtccaagaccgcgggaggtattgggtctgagaagcacgaacttctg
aaaacggctgtcaagtcattcgatgatgctctgcgtgtgtctcaaggcaaaaacatgttg
gcgctcatgggaaaagctcgggccctgttctcgatgcacaaataccccgagtcgctggcg
atataccaagacgtccttcagaagatgccggacttggttgacccagaccctcgaatcggc
attggttgctgtttctggcagctcggtttcaaagacgatgctaagatggcctgggaaagg
tgtctcgagatcaaccccaactccaaggttgccaacattctgctcggactttactatttg
gacgccagcggtcatgtgccagtaaacagcgacgaattcctcaagctttacaagaaagca
atgacagagtacgcacaaaaatcattcaagttggacaaagatgtcccgcttacctgctct
accttttctgggtactttctgtctagaaaggcatgggacaatgccgacaagctggcgcac
aaggctatccagtacacagacgtcaacgctattgccagtgacggctggtatctgcttgca
agaaaggagcactacactggagatatcgaacgggcagctgattactaccgacgtgctgac
gaagctcgaggtggaactgagaccggttaccttcctgccaagtttggtgtagctcagttg
tccgtcatgaagaatgaccttggagaagccaaacttcgcctcgagaagatgattcagcaa
tccaagacccacgaggccatgattctccttggtacactgtacgccgaggaagtctttgcc
aaccaggtcagcgatagtaaagaggacaagtcggctgagctcaagaaagccattacacta
cttgaaggcgttcgaaatgcctggaaagaccccaagagagcattgtccccagatgcttcg
gtgctcctcaacctagctcgtctttatgagacagatcagtccgacaaggctctacaatgc
ctgcagcaagtagaacaactggagttggaccagatccctgactcagaacgaccagaggat
gtcaaagacgcagccgagatcaaggctgcactccgaaagtctttgccaccccagttgcta
aacaacataggttgcttccactcacaagctgaaaagcatgagcttgccagtgacatgttc
gaagctgcactaggcgcttgcataaagattggcgaaaaggaccctgatatggatacggat
gccttggtatcgacaatcagcttcaacctggcacgaagctacgagtcgagagggttgaca
gacaaggctactgaggtgtatgagggactcttggctcgacatgatgactatacagatgct
cgtgccagacttgcctacataaagctcaggaagaatccaaacaaggagggacctgatgcc
gttgccaagttgtaccaggagaacaacaccgacctcgaggtccgcgccctgtacggctgg
tacttaggcaaggttcactcgagaaaacggcccgccaaccttaacgaggacgccgagttc
cgccactacaagcatacattgcaaaactacgacaagcatgacaggcatgctttggtcggt
atgggtaacttgtatcttatgcaagcgcgagaaatgcgtcgcgaatcggattccgataag
caaaagcgaagcgccatatatggcaaggctgtagagttctttgaaaaggccctttcactg
gacccaaagaacgcctatgccgcccaaggtattgccattgctcttgtggaagacaaaaag
gaccacaagtcggcgttgggcatcttcaacaaggttcgagagacggtgagggactctcac
ctttatgtcaacctggggcatatctacgccgagcttcggcaatactcgaaggctgttgag
cactatgaaattgctctctccaaagacggcaagaaagatgacccgacaattcttgcttgc
ttgggtagaacatggttgaaccgtggccgagccgagcgtgacgtcgactcatataataag
gcacttgagtgtgctcagaaggctctcgaggttgctcccgagcaggtgcactacaagttc
aacgttgcttttgttcaaattcagcttgttactttggttcaaggattgccagagaacaag
cgatcaacagaacagcttgagaaggctgccgagggcctcgagtctgccatcgcatcgttg
gatgagattgcagctcaccctcaaactccttatcccaagaatgacgtagagcagcgtgcc
aacatggcacgcaacaccttgcgtaaccagcttcagcgcgccattggcaagcagaaagag
tgggaggagaagaacaaggagaagatacaggcagccaaggagctaagagaggtagaggtt
cgacgccgtgaggaagagcgccaaaagatcttggaacaagaacgagagcggcaagagaag
atcaagaaagagcgtgacgagattgccaagaaggatcgagctttggctgctcagcgagcc
gaggaagagcaagcccgcatcgaagctgagatgacgaccgacagtgagaccggggaaaag
gtgaagcgaaagcgaaagactgccccacggggttcaggagaggccaaaccgaaacggtcc
ggaggaaagaaaaagaagaagagcgagcgccaggacgacgaatctgaagaagaagaggag
cggaccaaaaagcgccgtcgtctcacaaagaaggagtccgctaagttcaagtcagccgag
attgtggtcgatagcgatgaagaaaacaacgacgacgatgacgaactcgagcgtgccgag
aggaacatcgatagagaagagactcctctctcagaggccgatgaaaaggccgtcgatgat
gacaaaatggatgtcgacggcggagctgagcaagggggcgacgacgatgaggaggaggag
atcgctccacgccaacagaacaagcgagctcgtcgcggacgcgtcgtcgatagtgacgag
gaggataacgatgaggaggaggcgcccactcaagccaagaccacatctggcgatgatgac
gacgagcctcgccctgcagcggataccagcatggcagacgcggctgacgatgaagagtaa
>Fp16r
atgtcttcttcacaaaatggcaccgccaatggtgtcaatggcgacacccagtcggtgccc
gtcagcactcgatttagcgacatcccctccgccatcgacattcctattccaagcggcgag
gccgatgaagctgtcgaaatcaacctcgaggacctcgtcgacgaacccgccgatctttgt
accctcttagaaaacgaaaacgccgcaaagacctactggatgaccgtcgccttagcttat
gctaagcaacacaaggtcgaccatgccatcgagatgctccagcgaggcggcaacgagatc
cagaaaaacagtgccaacccgcgcgatagagtcagcatggtctgttgtttatgctggatg
tatttgtggaagagtagagaggcgccccgtgtcgcccctgagggcacatccgtctccgag
gccaagaccaaggaatattaccttcaactcgcgacatcttctcttaacgacgctgcccga
ttgaacccatcattcccgcccattttcctcgctcgtggcgtcctgctgcttctacgagct
tccctacaagcaccgtccaagaccgcgggaggtattgggtctgagaagcacgaacttctg
aaaacggctgtcaagtcattcgatgatgctctgcgtgtgtctcaaggcaaaaacatgttg
gcgctcatgggaaaagctcgggccctgttctcgatgcacaaataccccgagtcgctggcg
atataccaagacgtccttcagaagatgccggacttggttgacccagaccctcgaatcggc
attggttgctgtttctggcagctcggtttcaaagacgatgctaagatggcctgggaaagg
tgtctcgagatcaaccccaactccaaggttgccaacattctgctcggactttactatttg
gacgccagcggtcatgtgccagtaaacagcgacgaattcctcaagctttacaagaaagca
atgacagagtacgcacaaaaatcattcaagttggacaaagatgtcccgcttacctgctct
accttttctgggtactttctgtctagaaaggcatgggacaatgccgacaagctggcgcac
aaggctatccagtacacagacgtcaacgctattgccagtgacggctggtatctgcttgca
agaaaggagcactacactggagatatcgaacgggcagctgattactaccgacgtgctgac
gaagctcgaggtggaactgagaccggttaccttcctgccaagtttggtgtagctcagttg
tccgtcatgaagaatgaccttggagaagccaaacttcgcctcgagaagatgattcagcaa
tccaagacccacgaggccatgattctccttggtacactgtacgccgaggaagtctttgcc
aaccaggtcagcgatagtaaagaggacaagtcggctgagctcaagaaagccattacacta
cttgaaggcgttcgaaatgcctggaaagaccccaagagagcattgtccccagatgcttcg
gtgctcctcaacctagctcgtctttatgagacagatcagtccgacaaggctctacaatgc
ctgcagcaagtagaacaactggagttggaccagatccctgactcagaacgaccagaggat
gtcaaagacgcagccgagatcaaggctgcactccgaaagtctttgccaccccagttgcta
aacaacataggttgcttccactcacaagctgaaaagcatgagcttgccagtgacatgttc
gaagctgcactaggcgcttgcataaagattggcgaaaaggaccctgatatggatacggat
gccttggtatcgacaatcagcttcaacctggcacgaagctacgagtcgagagggttgaca
gacaaggctactgaggtgtatgagggactcttggctcgacatgatgactatacagatgct
cgtgccagacttgcctacataaagctcaggaagaatccaaacaaggagggacctgatgcc
gttgccaagttgtaccaggagaacaacaccgacctcgaggtccgcgccctgtacggctgg
tacttaggcaaggttcactcgagaaaacggcccgccaaccttaacgaggacgccgagttc
cgccactacaagcatacattgcaaaactacgacaagcatgacaggcatgctttggtcggt
atgggtaacttgtatcttatgcaagcgcgagaaatgcgtcgcgaatcggattccgataag
caaaagcgaagcgccatatatggcaaggctgtagagttctttgaaaaggccctttcactg
gacccaaagaacgcctatgccgcccaaggtattgccattgctcttgtggaagacaaaaag
gaccacaagtcggcgttgggcatcttcaacaaggttcgagagacggtgagggactctcac
ctttatgtcaacctggggcatatctacgccgagcttcggcaatactcgaaggctgttgag
cactatgaaattgctctctccaaagacggcaagaaagatgacccgacaattcttgcttgc
ttgggtagaacatggttgaaccgtggccgagccgagcgtgacgtcgactcatataataag
gcacttgagtgtgctcagaaggctctcgaggttgctcccgagcaggtgcactacaagttc
aacgttgcttttgttcaaattcagcttgttactttggttcaaggattgccagagaacaag
cgatcaacagaacagcttgagaaggctgccgagggcctcgagtctgccatcgcatcgttg
gatgagattgcagctcaccctcaaactccttatcccaagaatgacgtagagcagcgtgcc
aacatggcacgcaacaccttgcgtaaccagcttcagcgcgccattggcaagcagaaagag
tgggaggagaagaacaaggagaagatacaggcagccaaggagctaagagaggtagaggtt
cgacgccgtgaggaagagcgccaaaagatcttggaacaagaacgagagcggcaagagaag
atcaagaaagagcgtgacgagattgccaagaaggatcgagctttggctgctcagcgagcc
gaggaagagcaagcccgcatcgaagctgagatgacgaccgacagtgagaccggggaaaag
gtgaagcgaaagcgaaagactgccccacggggttcaggagaggccaaaccgaaacggtcc
ggaggaaagaaaaagaagaagagcgagcgccaggacgacgaatctgaagaagaagaggag
cggaccaaaaagcgccgtcgtctcacaaagaaggagtccgctaagttcaagtcagccgag
attgtggtcgatagcgatgaagaaaacaacgacgacgatgacgaactcgagcgtgccgag
aggaacatcgatagagaagagactcctctctcagaggccgatgaaaaggccgtcgatgat
gacaaaatggatgtcgacggcggagctgagcaagggggcgacgacgatgaggaggaggag
atcgctccacgccaacagaacaagcgagctcgtcgcggacgcgtcgtcgatagtgacgag
gaggataacgatgaggaggaggcgcccactcaagccaagaccacatctggcgatgatgac
gacgagcctcgccctgcagcggataccagcatggcagacgcggctgacgatgaagagtaa
>Fp1r
------------------------------------------------------------
------------------------------------------------------------
------------------------------------------------------------
------------------------------------------------------------
-ctaagcaacacaaggtcgaccatgccatcgagatgctccagcgaggcggcaacgagatc
cagaaaaacagtgccaacccgcgcgatagagtcagcatggtctgttgtttatgctggatg
tatttgtggaagagtagagaggcgccccgtgtcgcccctgagggcacatccgtctccgag
gccaagaccaaggaatattaccttcaactcgcgacatcttctcttaacgacgctgcccga
ttgaacccatcattcccgcccattttcctcgctcgtggcgtcctgctgcttctacgagct
tccctacaagcaccgtccaagaccgcgggaggtattgggtctgagaagcacgaacttctg
aaaacggctgtcaagtcattcgatgatgctctgcgtgtgtctcaaggcaaaaacatgttg
gcgctcatgggaaaagctcgggccctgttctcgatgcacaaataccccgagtcgctggcg
atataccaagacgtccttcagaagatgccggacttggttgacccagaccctcgaatcggc
attggttgctgtttctggcagctcggtttcaaagacgatgctaagatggcctgggaaagg
tgtctcgagatcaaccccaactccaaggttgccaacattctgctcggactttactatttg
gacgccagcggtcatgtgccagtaaacagcgacgaattcctcaagctttacaagaaagca
atgacagagtacgcacaaaaatcattcaagttggacaaagatgtcccgcttacctgctct
accttttctgggtactttctgtctagaaaggcatgggacaatgccgacaagctggcgcac
aaggctatccagtacacagacgtcaacgctattgccagtgacggctggtatctgcttgca
agaaaggagcactacactggagatatcgaacgggcagctgattactaccgacgtgctgac
gaagctcgaggtggaactgagaccggttaccttcctgccaagtttggtgtagctcagttg
tccgtcatgaagaatgaccttggagaagccaaacttcgcctcgagaagatgattcagcaa
tccaagacccacgaggccatgattctccttggtacactgtacgccgaggaagtctttgcc
aaccaggtcagcgatagtaaagaggacaagtcggctgagctcaagaaagccattacacta
cttgaaggcgttcgaaatgcctggaaagaccccaagagagcattgtccccagatgcttcg
gtgctcctcaacctagctcgtctttatgagacagatcagtccgacaaggctctacaatgc
ctgcagcaagtagaacaactggagttggaccagatccctgactcagaacgaccagaggat
gtcaaagacgcagccgagatcaaggctgcactccgaaagtctttgccaccccagttgcta
aacaacataggttgcttccactcacaagctgaaaagcatgagcttgccagtgacatgttc
gaagctgcactaggcgcttgcataaagattggcgaaaaggaccctgatatggatacggat
gccttggtatcgacaatcagcttcaacctggcacgaagctacgagtcgagagggttgaca
gacaaggctactgaggtgtatgagggactcttggctcgacatgatgactatacagatgct
cgtgccagacttgcctacataaagctcaggaagaatccaaacaaggagggacctgatgcc
gttgccaagttgtaccaggagaacaacaccgacctcgaggtccgcgccctgtacggctgg
tacttaggcaaggttcactcgagaaaacggcccgccaaccttaacgaggacgccgagttc
cgccactacaagcatacattgcaaaactacgacaagcatgacaggcatgctttggtcggt
atgggtaacttgtatcttatgcaagcgcgagaaatgcgtcgcgaatcggattccgataag
caaaagcgaagcgccatatatggcaaggctgtagagttctttgaaaaggccctttcactg
gacccaaagaacgcctatgccgcccaaggtattgccattgctcttgtggaagacaaaaag
gaccacaagtcggcgttgggcatcttcaacaaggttcgagagacggtgagggactctcac
ctttatgtcaacctggggcatatctacgccgagcttcggcaatactcgaaggctgttgag
cactatgaaattgctctctccaaagacggcaagaaagatgacccgacaattcttgcttgc
ttgggtagaacatggttgaaccgtggccgagccgagcgtgacgtcgactcatataataag
gcacttgagtgtgctcagaaggctctcgaggttgctcccgagcaggtgcactacaagttc
aacgttgcttttgttcaaattcagcttgttactttggttcaaggattgccagagaacaag
cgatcaacagaacagcttgagaaggctgccgagggcctcgagtctgccatcgcatcgttg
gatgagattgcagctcaccctcaaactccttatcccaagaatgacgtagagcagcgtgcc
aacatggcacgcaacaccttgcgtaaccagcttcagcgcgccattggcaagcagaaagag
tgggaggagaagaacaaggagaagatacaggcagccaaggagctaagagaggtagaggtt
cgacgccgtgaggaagagcgccaaaagatcttggaacaagaacgagagcggcaagagaag
atcaagaaagagcgtgacgagattgccaagaaggatcgagctttggctgctcagcgagcc
gaggaagagcaagcccgcatcgaagctgagatgacgaccgacagtgagaccggggaaaag
gtgaagcgaaagcgaaagactgccccacggggttcaggagaggccaaaccgaaacggtcc
ggaggaaagaaaaagaagaagagcgagcgccaggacgacgaatctgaagaagaagaggag
cggaccaaaaagcgccgtcgtctcacaaagaaggagtccgctaagttcaagtcagccgag
attgtggtcgatagcgatgaagaaaacaacgacgacgatgacgaactcgagcgtgccgag
aggaacatcgatagagaagagactcctctctcagaggccgatgaaaaggccgtcgatgat
gacaaaatggatgtcgacggcggagctgagcaagggggcgacgacgatgaggaggaggag
atcgctccacgccaacagaacaagcgagctcgtcgcggacgcgtcgtcgatagtgacgag
gaggataacgatgaggaggaggcgcccactcaagccaagaccacatctggcgatgatgac
gacgagcctcgccctgcagcggataccagcatggcagacgcggctgacgatgaagagtaa
>Fp21r
atgtcttcttcacaaaatggcaccgccaatggtgtcaatggcgacacccagtcggtgccc
gtcagcactcgatttagcgacatcccctccgccatcgacattcctattccaagcggcgag
gccgatgaagctgtcgaaatcaacctcgaggacctcgtcgacgaacccgccgatctttgt
accctcttagaaaacgaaaacgccgcaaagacctactggatgaccgtcgccttagcttat
gctaagcaacacaaggtcgaccatgccatcgagatgctccagcgaggcggcaacgagatc
cagaaaaacagtgccaacccgcgcgatagagtcagcatggtctgttgtttatgctggatg
tatttgtggaagagtagagaggcgccccgtgtcgcccctgagggcacatccgtctccgag
gccaagaccaaggaatattaccttcaactcgcgacatcttctcttaacgacgctgcccga
ttgaacccatcattcccgcccattttcctcgctcgtggcgtcctgctgcttctacgagct
tccctacaagcaccgtccaagaccgcgggaggtattgggtctgagaagcacgaacttctg
aaaacggctgtcaagtcattcgatgatgctctgcgtgtgtctcaaggcaaaaacatgttg
gcgctcatgggaaaagctcgggccctgttctcgatgcacaaataccccgagtcgctggcg
atataccaagacgtccttcagaagatgccggacttggttgacccagaccctcgaatcggc
attggttgctgtttctggcagctcggtttcaaagacgatgctaagatggcctgggaaagg
tgtctcgagatcaaccccaactccaaggttgccaacattctgctcggactttactatttg
gacgccagcggtcatgtgccagtaaacagcgacgaattcctcaagctttacaagaaagca
atgacagagtacgcacaaaaatcattcaagttggacaaagatgtcccgcttacctgctct
accttttctgggtactttctgtctagaaaggcatgggacaatgccgacaagctggcgcac
aaggctatccagtacacagacgtcaacgctattgccagtgacggctggtatctgcttgca
agaaaggagcactacactggagatatcgaacgggcagctgattactaccgacgtgctgac
gaagctcgaggtggaactgagaccggttaccttcctgccaagtttggtgtagctcagttg
tccgtcatgaagaatgaccttggagaagccaaacttcgcctcgagaagatgattcagcaa
tccaagacccacgaggccatgattctccttggtacactgtacgccgaggaagtctttgcc
aaccaggtcagcgatagtaaagaggacaagtcggctgagctcaagaaagccattacacta
cttgaaggcgttcgaaatgcctggaaagaccccaagagagcattgtccccagatgcttcg
gtgctcctcaacctagctcgtctttatgagacagatcagtccgacaaggctctacaatgc
ctgcagcaagtagaacaactggagttggaccagatccctgactcagaacgaccagaggat
gtcaaagacgcagccgagatcaaggctgcactccgaaagtctttgccaccccagttgcta
aacaacataggttgcttccactcacaagctgaaaagcatgagcttgccagtgacatgttc
gaagctgcactaggcgcttgcataaagattggcgaaaaggaccctgatatggatacggat
gccttggtatcgacaatcagcttcaacctggcacgaagctacgagtcgagagggttgaca
gacaaggctactgaggtgtatgagggactcttggctcgacatgatgactatacagatgct
cgtgccagacttgcctacataaagctcaggaagaatccaaacaaggagggacctgatgcc
gttgccaagttgtaccaggagaacaacaccgacctcgaggtccgcgccctgtacggctgg
tacttaggcaaggttcactcgagaaaacggcccgccaaccttaacgaggacgccgagttc
cgccactacaagcatacattgcaaaactacgacaagcatga-------------------
------------------------------------------------------------
------------------------------------------------------------
------------------------------------------------------------
------------------------------------------------------------
------------------------------------------------------------
------------------------------------------------------------
------------------------------------------------------------
------------------------------------------------------------
------------------------------------------------------------
------------------------------------------------------------
------------------------------------------------------------
------------------------------------------------------------
------------------------------------------------------------
------------------------------------------------------------
------------------------------------------------------------
------------------------------------------------------------
------------------------------------------------------------
------------------------------------------------------------
------------------------------------------------------------
------------------------------------------------------------
------------------------------------------------------------
------------------------------------------------------------
------------------------------------------------------------
------------------------------------------------------------
------------------------------------------------------------
>Fp24r
atgtcttcttcacaaaatggcaccgccaatggtgtcaatggcgacacccagtcggtgccc
gtcagcactcgatttagcgacatcccctccgccatcgacattcctattccaagcggcgag
gccgatgaagctgtcgaaatcaacctcgaggacctcgtcgacgaacccgccgatctttgt
accctcttagaaaacgaaaacgccgcaaagacctactggatgaccgtcgccttagcttat
gctaagcaacacaaggtcgaccatgccatcgagatgctccagcgaggcggcaacgagatc
cagaaaaacagtgccaacccgcgcgatagagtcagcatggtctgttgtttatgctggatg
tatttgtggaagagtagagaggcgccccgtgtcgcccctgagggcacatccgtctccgag
gccaagaccaaggaatattaccttcaactcgcgacatcttctcttaacgacgctgcccga
ttgaacccatcattcccgcccattttcctcgctcgtggcgtcctgctgcttctacgagct
tccctacaagcaccgtccaagaccgcgggaggtattgggtctgagaagcacgaacttctg
aaaacggctgtcaagtcattcgatgatgctctgcgtgtgtctcaaggcaaaaacatgttg
gcgctcatgggaaaagctcgggccctgttctcgatgcacaaataccccgagtcgctggcg
atataccaagacgtccttcagaagatgccggacttggttgacccagaccctcgaatcggc
attggttgctgtttctggcagctcggtttcaaagacgatgctaagatggcctgggaaagg
tgtctcgagatcaaccccaactccaaggttgccaacattctgctcggactttactatttg
gacgccagcggtcatgtgccagtaaacagcgacgaattcctcaagctttacaagaaagca
atgacagagtacgcacaaaaatcattcaagttggacaaagatgtcccgcttacctgctct
accttttctgggtactttctgtctagaaaggcatgggacaatgccgacaagctggcgcac
aaggctatccagtacacagacgtcaacgctattgccagtgacggctggtatctgcttgca
agaaaggagcactacactggagatatcgaacgggcagctgattactaccgacgtgctgac
gaagctcgaggtggaactgagaccggttaccttcctgccaagtttggtgtagctcagttg
tccgtcatgaagaatgaccttggagaagccaaacttcgcctcgagaagatgattcagcaa
tccaagacccacgaggccatgattctccttggtacactgtacgccgaggaagtctttgcc
aaccaggtcagcgatagtaaagaggacaagtcggctgagctcaagaaagccattacacta
cttgaaggcgttcgaaatgcctggaaagaccccaagagagcattgtccccagatgcttcg
gtgctcctcaacctagctcgtctttatgagacagatcagtccgacaaggctctacaatgc
ctgcagcaagtagaacaactggagttggaccagatccctgactcagaacgaccagaggat
gtcaaagacgcagccgagatcaaggctgcactccgaaagtctttgccaccccagttgcta
aacaacataggttgcttccactcacaagctgaaaagcatgagcttgccagtgacatgttc
gaagctgcactaggcgcttgcataaagattggcgaaaaggaccctgatatggatacggat
gccttggtatcgacaatcagcttcaacctggcacgaagctacgagtcgagagggttgaca
gacaaggctactgaggtgtatgagggactcttggctcgacatgatgactatacagatgct
cgtgccagacttgcctacataaagctcaggaagaatccaaacaaggagggacctgatgcc
gttgccaagttgtaccaggagaacaacaccgacctcgaggtccgcgccctgtacggctgg
tacttaggcaaggttcactcgagaaaacggcccgccaaccttaacgaggacgccgagttc
cgccactacaagcatacattgcaaaactacgacaagcatgacaggcatgctttggtcggt
atgggtaacttgtatcttatgcaagcgcgagaaatgcgtcgcgaatcggattccgataag
caaaagcgaagcgccatatatggcaaggctgtagagttctttgaaaaggccctttcactg
gacccaaagaacgcctatgccgcccaaggtattgccattgctcttgtggaagacaaaaag
gaccacaagtcggcgttgggcatcttcaacaaggttcgagagacggtgagggactctcac
ctttatgtcaacctggggcatatctacgccgagcttcggcaatactcgaaggctgttgag
cactatgaaattgctctctccaaagacggcaagaaagatgacccgacaattcttgcttgc
ttgggtagaacatggttgaaccgtggccgagccgagcgtgacgtcgactcatataataag
gcacttgagtgtgctcagaaggctctcgaggttgctcccgagcaggtgcactacaagttc
aacgttgcttttgttcaaattcagcttgttactttggttcaaggattgccagagaacaag
cgatcaacagaacagcttgagaaggctgccgagggcctcgagtctgccatcgcatcgttg
gatgagattgcagctcaccctcaaactccttatcccaagaatgacgtagagcagcgtgcc
aacatggcacgcaacaccttgcgtaaccagcttcagcgcgccattggcaagcagaaagag
tgggaggagaagaacaaggagaagatacaggcagccaaggagctaagagaggtagaggtt
cgacgccgtgaggaagagcgccaaaagatcttggaacaagaacgagagcggcaagagaag
atcaagaaagagcgtgacgagattgccaagaaggatcgagctttggctgctcagcgagcc
gaggaagagcaagcccgcatcgaagctgagatgacgaccgacagtgagaccggggaaaag
gtgaagcgaaagcgaaagactgccccacggggttcaggagaggccaaaccgaaacggtcc
ggaggaaagaaaaagaagaagagtgagcgccaggacgacgaatctgaagaagaagaggag
cggaccaaaaagcgccgtcgtctcacaaagaaggagtccgctaagttcaagtcagccgag
attgtggtcgatagcgatgaagaaaacaacgacgacgatgacgaactcgagcgtgccgag
aggaacatcgatagagaagagactcctctctcagaggccgatgaaaaggccgtcgatgat
gacaaaatggatgtcgacggcggagctgagcaagggggcgacgacgatgaggaggaggag
atcgctccacgccaacagaacaagcgagctcgtcgcggacgcgtcgtcgatagtgacgag
gaggataacgatgaggaggaggcgcccactcaagccaagaccacatctggcgatgatgac
gacgagcctcgccctgcagcggataccagcatggcagacgcggctgacgatgaagagtaa
>Fp2516
atgtcttcttcacaaaatggcaccgccaatggtgtcaatggcgacacccagtcggtgccc
gtcagcactcgatttagcgacatcccctccgccatcgacattcctattccaagcggcgag
gccgatgaagctgtcgaaatcaacctcgaggacctcgtcgacgaacccgccgatctttgt
accctcttagaaaacgaaaacgccgcaaagacctactggatgaccgtcgccttagcttat
gctaagcaacacaaggtcgaccatgccatcgagatgctccagcgaggcggcaacgagatc
cagaaaaacagtgccaacccgcgcgatagagtcagcatggtctgttgtttatgctggatg
tatttgtggaagagtagagaggcgccccgtgtcgcccctgagggcacatccgtctccgag
gccaagaccaaggaatattaccttcaactcgcgacatcttctcttaacgacgctgcccga
ttgaacccatcattcccgcccattttcctcgctcgtggcgtcctgctgcttctacgagct
tccctacaagcaccgtccaagaccgcgggaggtattgggtctgagaagcacgaacttctg
aaaacggctgtcaagtcattcgatgatgctctgcgtgtgtctcaaggcaaaaacatgttg
gcgctcatgggaaaagctcgggccctgttctcgatgcacaaataccccgagtcgctggcg
atataccaagacgtccttcagaagatgccggacttggttgacccagaccctcgaatcggc
attggttgctgtttctggcagctcggtttcaaagacgatgctaagatggcctgggaaagg
tgtctcgagatcaaccccaactccaaggttgccaacattctgctcggactttactatttg
gacgccagcggtcatgtgccagtaaacagcgacgaattcctcaagctttacaagaaagca
atgacagagtacgcacaaaaatcattcaagttggacaaagatgtcccgcttacctgctct
accttttctgggtactttctgtctagaaaggcatgggacaatgccgacaagctggcgcac
aaggctatccagtacacagacgtcaacgctattgccagtgacggctggtatctgcttgca
agaaaggagcactacactggagatatcgaacgggcagctgattactaccgacgtgctgac
gaagctcgaggtggaactgagaccggttaccttcctgccaagtttggtgtagctcagttg
tccgtcatgaagaatgaccttggagaagccaaacttcgcctcgagaagatgattcagcaa
tccaagacccacgaggccatgattctccttggtacactgtacgccgaggaagtctttgcc
aaccaggtcagcgatagtaaagaggacaagtcggctgagctcaagaaagccattacacta
cttgaaggcgttcgaaatgcctggaaagaccccaagagagcattgtccccagatgcttcg
gtgctcctcaacctagctcgtctttatgagacagatcagtccgacaaggctctacaatgc
ctgcagcaagtagaacaactggagttggaccagatccctgactcagaacgaccagaggat
gtcaaagacgcagccgagatcaaggctgcactccgaaagtctttgccaccccagttgcta
aacaacataggttgcttccactcacaagctgaaaagcatgagcttgccagtgacatgttc
gaagctgcactaggcgcttgcataaagattggcgaaaaggaccctgatatggatacggat
gccttggtatcgacaatcagcttcaacctggcacgaagctacgagtcgagagggttgaca
gacaaggctactgaggtgtatgagggactcttggctcgacatgatgactatacagatgct
cgtgccagacttgcctacataaagctcaggaagaatccaaacaaggagggacctgatgcc
gttgccaagttgtaccaggagaacaacaccgacctcgaggtccgcgccctgtacggctgg
tacttaggcaaggttcactcgagaaaacggcccgccaaccttaacgaggacgccgagttc
cgccactacaagcatacattgcaaaactacgacaagcatgacaggcatgctttggtcggt
atgggtaacttgtatcttatgcaagcgcgagaaatgcgtcgcgaatcggattccgataag
caaaagcgaagcgccatatatggcaaggctgtagagttctttgaaaaggccctttcactg
gacccaaagaacgcctatgccgcccaaggtattgccattgctcttgtggaagacaaaaag
gaccacaagtcggcgttgggcatcttcaacaaggttcgagagacggtgagggactctcac
ctttatgtcaacctggggcatatctacgccgagcttcggcaatactcgaaggctgttgag
cactatgaaattgctctctccaaagacggcaagaaagatgacccgacaattcttgcttgc
ttgggtagaacatggttgaaccgtggccgagccgagcgtgacgtcgactcatataataag
gcacttgagtgtgctcagaaggctctcgaggttgctcccgagcaggtgcactacaagttc
aacgttgcttttgttcaaattcagcttgttactttggttcaaggattgccagagaacaag
cgatcaacagaacagcttgagaaggctgccgagggcctcgagtctgccatcgcatcgttg
gatgagattgcagctcaccctcaaactccttatcccaagaatgacgtagagcagcgtgcc
aacatggcacgcaacaccttgcgtaaccagcttcagcgcgccattggcaagcagaaagag
tgggaggagaagaacaaggagaagatacaggcagccaaggagctaagagaggtagaggtt
cgacgccgtgaggaagagcgccaaaagatcttggaacaagaacgagagcggcaagagaag
atcaagaaagagcgtgacgagattgccaagaaggatcgagctttggctgctcagcgagcc
gaggaagagcaagcccgcatcgaagctgagatgacgaccgacagtgagaccggggaaaag
gtgaagcgaaagcgaaagactgccccacggggttcaggagaggccaaaccgaaacggtcc
ggaggaaagaaaaagaagaagagtgagcgccaggacgacgaatctgaagaagaagaggag
cggaccaaaaagcgccgtcgtctcacaaagaaggagtccgctaagttcaagtcagccgag
attgtggtcgatagcgatgaagaaaacaacgacgacgatgacgaactcgagcgtgccgag
aggaacatcgatagagaagagactcctctctcagaggccgatgaaaaggccgtcgatgat
gacaaaatggatgtcgacggcggagctgagcaagggggcgacgacgatgaggaggaggag
atcgctccacgccaacagaacaagcgagctcgtcgcggacgcgtcgtcgatagtgacgag
gaggataacgatgaggaggaggcgcccactcaagccaagaccacatctggcgatgatgac
gacgagcctcgccctgcagcggataccagcatggcagacgcggctgacgatgaagagtaa
>Fp26r
atgtcttcttcacaaaatggcaccgccaatggtgtcaatggcgacacccagtcggtgccc
gtcagcactcgatttagcgacatcccctccgccatcgacattcctattccaagcggcgag
gccgatgaagctgtcgaaatcaacctcgaggacctcgtcgacgaacccgccgatctttgt
accctcttagaaaacgaaaacgccgcaaagacctactggatgaccgtcgccttagcttat
gctaagcaacacaaggtcgaccatgccatcgagatgctccagcgaggcggcaacgagatc
cagaaaaacagtgccaacccgcgcgatagagtcagcatggtctgttgtttatgctggatg
tatttgtggaagagtagagaggcgccccgtgtcgcccctgagggcacatccgtctccgag
gccaagaccaaggaatattaccttcaactcgcgacatcttctcttaacgacgctgcccga
ttgaacccatcattcccgcccattttcctcgctcgtggcgtcctgctgcttctacgagct
tccctacaagcaccgtccaagaccgcgggaggtattgggtctgagaagcacgaacttctg
aaaacggctgtcaagtcattcgatgatgctctgcgtgtgtctcaaggcaaaaacatgttg
gcgctcatgggaaaagctcgggccctgttctcgatgcacaaataccccgagtcgctggcg
atataccaagacgtccttcagaagatgccggacttggttgacccagaccctcgaatcggc
attggttgctgtttctggcagctcggtttcaaagacgatgctaagatggcctgggaaagg
tgtctcgagatcaaccccaactccaaggttgccaacattctgctcggactttactatttg
gacgccagcggtcatgtgccagtaaacagcgacgaattcctcaagctttacaagaaagca
atgacagagtacgcacaaaaatcattcaagttggacaaagatgtcccgcttacctgctct
accttttctgggtactttctgtctagaaaggcatgggacaatgccgacaagctggcgcac
aaggctatccagtacacagacgtcaacgctattgccagtgacggctggtatctgcttgca
agaaaggagcactacactggagatatcgaacgggcagctgattactaccgacgtgctgac
gaagctcgaggtggaactgagaccggttaccttcctgccaagtttggtgtagctcagttg
tccgtcatgaagaatgaccttggagaagccaaacttcgcctcgagaagatgattcagcaa
tccaagacccacgaggccatgattctccttggtacactgtacgccgaggaagtctttgcc
aaccaggtcagcgatagtaaagaggacaagtcggctgagctcaagaaagccattacacta
cttgaaggcgttcgaaatgcctggaaagaccccaagagagcattgtccccagatgcttcg
gtgctcctcaacctagctcgtctttatgagacagatcagtccgacaaggctctacaatgc
ctgcagcaagtagaacaactggagttggaccagatccctgactcagaacgaccagaggat
gtcaaagacgcagccgagatcaaggctgcactccgaaagtctttgccaccccagttgcta
aacaacataggttgcttccactcacaagctgaaaagcatgagcttgccagtgacatgttc
gaagctgcactaggcgcttgcataaagattggcgaaaaggaccctgatatggatacggat
gccttggtatcgacaatcagcttcaacctggcacgaagctacgagtcgagagggttgaca
gacaaggctactgaggtgtatgagggactcttggctcgacatgatgactatacagatgct
cgtgccagacttgcctacataaagctcaggaagaatccaaacaaggagggacctgatgcc
gttgccaagttgtaccaggagaacaacaccgacctcgaggtccgcgccctgtacggctgg
tacttaggcaaggttcactcgagaaaacggcccgccaaccttaacgaggacgccgagttc
cgccactacaagcatacattgcaaaactacgacaagcatgacaggcatgctttggtcggt
atgggtaacttgtatcttatgcaagcgcgagaaatgcgtcgcgaatcggattccgataag
caaaagcgaagcgccatatatggcaaggctgtagagttctttgaaaaggccctttcactg
gacccaaagaacgcctatgccgcccaaggtattgccattgctcttgtggaagacaaaaag
gaccacaagtcggcgttgggcatcttcaacaaggttcgagagacggtgagggactctcac
ctttatgtcaacctggggcatatctacgccgagcttcggcaatactcgaaggctgttgag
cactatgaaattgctctctccaaagacggcaagaaagatgacccgacaattcttgcttgc
ttgggtagaacatggttgaaccgtggccgagccgagcgtgacgtcgactcatataataag
gcacttgagtgtgctcagaaggctctcgaggttgctcccgagcaggtgcactacaagttc
aacgttgcttttgttcaaattcagcttgttactttggttcaaggattgccagagaacaag
cgatcaacagaacagcttgagaaggctgccgagggcctcgagtctgccatcgcatcgttg
gatgagattgcagctcaccctcaaactccttatcccaagaatgacgtagagcagcgtgcc
aacatggcacgcaacaccttgcgtaaccagcttcagcgcgccattggcaagcagaaagag
tgggaggagaagaacaaggagaagatacaggcagccaaggagctaagagaggtagaggtt
cgacgccgtgaggaagagcgccaaaagatcttggaacaagaacgagagcggcaagagaag
atcaagaaagagcgtgacgagattgccaagaaggatcgagctttggctgctcagcgagcc
gaggaagagcaagcccgcatcgaagctgagatgacgaccgacagtgagaccggggaaaag
gtgaagcgaaagcgaaagactgccccacggggttcaggagaggccaaaccgaaacggtcc
ggaggaaagaaaaagaagaagagcgagcgccaggacgacgaatctgaagaagaagaggag
cggaccaaaaagcgccgtcgtctcacaaagaaggagtccgctaagttcaagtcagccgag
attgtggtcgatagcgatgaagaaaacaacgacgacgatgacgaactcgagcgtgccgag
aggaacatcgatagagaagagactcctctctcagaggccgatgaaaaggccgtcgatgat
gacaaaatggatgtcgacggcggagctgagcaagggggcgacgacgatgaggaggaggag
atcgctccacgccaacagaacaagcgagctcgtcgcggacgcgtcgtcgatagtgacgag
gaggataacgatgaggaggaggcgcccactcaagccaagaccacatctggcgatgatgac
gacgagcctcgccctgcagcggataccagcatggcagacgcggctgacgatgaagagtaa
>Fp33
atgtcttcttcacaaaatggcaccgccaatggtgtcaatggcgacacccagtcggtgccc
gtcagcactcgatttagcgacatcccctccgccatcgacattcctattccaagcggcgag
gccgatgaagctgtcgaaatcaacctcgaggacctcgtcgacgaacccgccgatctttgt
accctcttagaaaacgaaaacgccgcaaagacctactggatgaccgtcgccttagcttat
gctaagcaacacaaggtcgaccatgccatcgagatgctccagcgaggcggcaacgagatc
cagaaaaacagtgccaacccgcgcgatagagtcagcatggtctgttgtttatgctggatg
tatttgtggaagagtagagaggcgccccgtgtcgcccctgagggcacatccgtctccgag
gccaagaccaaggaatattaccttcaactcgcgacatcttctcttaacgacgctgcccga
ttgaacccatcattcccgcccattttcctcgctcgtggcgtcctgctgcttctacgagct
tccctacaagcaccgtccaagaccgcgggaggtattgggtctgagaagcacgaacttctg
aaaacggctgtcaagtcattcgatgatgctctgcgtgtgtctcaaggcaaaaacatgttg
gcgctcatgggaaaagctcgggccctgttctcgatgcacaaataccccgagtcgctggcg
atataccaagacgtccttcagaagatgccggacttggttgacccagaccctcgaatcggc
attggttgctgtttctggcagctcggtttcaaagacgatgctaagatggcctgggaaagg
tgtctcgagatcaaccccaactccaaggttgccaacattctgctcggactttactatttg
gacgccagcggtcatgtgccagtaaacagcgacgaattcctcaagctttacaagaaagca
atgacagagtacgcacaaaaatcattcaagttggacaaagatgtcccgcttacctgctct
accttttctgggtactttctgtctagaaaggcatgggacaatgccgacaagctggcgcac
aaggctatccagtacacagacgtcaacgctattgccagtgacggctggtatctgcttgca
agaaaggagcactacactggagatatcgaacgggcagctgattactaccgacgtgctgac
gaagctcgaggtggaactgagaccggttaccttcctgccaagtttggtgtagctcagttg
tccgtcatgaagaatgaccttggagaagccaaacttcgcctcgagaagatgattcagcaa
tccaagacccacgaggccatgattctccttggtacactgtacgccgaggaagtctttgcc
aaccaggtcagcgatagtaaagaggacaagtcggctgagctcaagaaagccattacacta
cttgaaggcgttcgaaatgcctggaaagaccccaagagagcattgtccccagatgcttcg
gtgctcctcaacctagctcgtctttatgagacagatcagtccgacaaggctctacaatgc
ctgcagcaagtagaacaactggagttggaccagatccctgactcagaacgaccagaggat
gtcaaagacgcagccgagatcaaggctgcactccgaaagtctttgccaccccagttgcta
aacaacataggttgcttccactcacaagctgaaaagcatgagcttgccagtgacatgttc
gaagctgcactaggcgcttgcataaagattggcgaaaaggaccctgatatggatacggat
gccttggtatcgacaatcagcttcaacctggcacgaagctacgagtcgagagggttgaca
gacaaggctactgaggtgtatgagggactcttggctcgacatgatgactatacagatgct
cgtgccagacttgcctacataaagctcaggaagaatccaaacaaggagggacctgatgcc
gttgccaagttgtaccaggagaacaacaccgacctcgaggtccgcgccctgtacggctgg
tacttaggcaaggttcactcgagaaaacggcccgccaaccttaacgaggacgccgagttc
cgccactacaagcatacattgcaaaactacgacaagcatgacaggcatgctttggtcggt
atgggtaacttgtatcttatgcaagcgcgagaaatgcgtcgcgaatcggattccgataag
caaaagcgaagcgccatatatggcaaggctgtagagttctttgaaaaggccctttcactg
gacccaaagaacgcctatgccgcccaaggtattgccattgctcttgtggaagacaaaaag
gaccacaagtcggcgttgggcatcttcaacaaggttcgagagacggtgagggactctcac
ctttatgtcaacctggggcatatctacgccgagcttcggcaatactcgaaggctgttgag
cactatgaaattgctctctccaaagacggcaagaaagatgacccgacaattcttgcttgc
ttgggtagaacatggttgaaccgtggccgagccgagcgtgacgtcgactcatataataag
gcacttgagtgtgctcagaaggctctcgaggttgctcccgagcaggtgcactacaagttc
aacgttgcttttgttcaaattcagcttgttactttggttcaaggattgccagagaacaag
cgatcaacagaacagcttgagaaggctgccgagggcctcgagtctgccatcgcatcgttg
gatgagattgcagctcaccctcaaactccttatcccaagaatgacgtagagcagcgtgcc
aacatggcacgcaacaccttgcgtaaccagcttcagcgcgccattggcaagcagaaagag
tgggaggagaagaacaaggagaagatacaggcagccaaggagctaagagaggtagaggtt
cgacgccgtgaggaagagcgccaaaagatcttggaacaagaacgagagcggcaagagaag
atcaagaaagagcgtgacgagattgccaagaaggatcgagctttggctgctcagcgagcc
gaggaagagcaagcccgcatcgaagctgagatgacgaccgacagtgagaccggggaaaag
gtgaagcgaaagcgaaagactgccccacggggttcaggagaggccaaaccgaaacggtcc
ggaggaaagaaaaagaagaagagcgagcgccaggacgacgaatctgaagaagaagaggag
cggaccaaaaagcgccgtcgtctcacaaagaaggagtccgctaagttcaagtcagccgag
attgtggtcgatagcgatgaagaaaacaacgacgacgatgacgaactcgagcgtgccgag
aggaacatcgatagagaagagactcctctctcagaggccgatgaaaaggccgtcgatgat
gacaaaatggatgtcgacggcggagctgagcaagggggcgacgacgatgaggaggaggag
atcgctccacgccaacagaacaagcgagctcgtcgcggacgcgtcgtcgatagtgacgag
gaggataacgatgaggaggaggcgcccactcaagccaagaccacatctggcgatgatgac
gacgagcctcgccctgcagcggataccagcatggcagacgcggctgacgatgaagagtaa
>Fp34
atgtcttcttcacaaaatggcaccgccaatggtgtcaatggcgacacccagtcggtgccc
gtcagcactcgatttagcgacatcccctccgccatcgacattcctattccaagcggcgag
gccgatgaagctgtcgaaatcaacctcgaggacctcgtcgacgaacccgccgatctttgt
accctcttagaaaacgaaaacgccgcaaagacctactggatgaccgtcgccttagcttat
gctaagcaacacaaggtcgaccatgccatcgagatgctccagcgaggcggcaacgagatc
cagaaaaacagtgccaacccgcgcgatagagtcagcatggtctgttgtttatgctggatg
tatttgtggaagagtagagaggcgccccgtgtcgcccctgagggcacatccgtctccgag
gccaagaccaaggaatattaccttcaactcgcgacatcttctcttaacgacgctgcccga
ttgaacccatcattcccgcccattttcctcgctcgtggcgtcctgctgcttctacgagct
tccctacaagcaccgtccaagaccgcgggaggtattgggtctgagaagcacgaacttctg
aaaacggctgtcaagtcattcgatgatgctctgcgtgtgtctcaaggcaaaaacatgttg
gcgctcatgggaaaagctcgggccctgttctcgatgcacaaataccccgagtcgctggcg
atataccaagacgtccttcagaagatgccggacttggttgacccagaccctcgaatcggc
attggttgctgtttctggcagctcggtttcaaagacgatgctaagatggcctgggaaagg
tgtctcgagatcaaccccaactccaaggttgccaacattctgctcggactttactatttg
gacgccagcggtcatgtgccagtaaacagcgacgaattcctcaagctttacaagaaagca
atgacagagtacgcacaaaaatcattcaagttggacaaagatgtcccgcttacctgctct
accttttctgggtactttctgtctagaaaggcatgggacaatgccgacaagctggcgcac
aaggctatccagtacacagacgtcaacgctattgccagtgacggctggtatctgcttgca
agaaaggagcactacactggagatatcgaacgggcagctgattactaccgacgtgctgac
gaagctcgaggtggaactgagaccggttaccttcctgccaagtttggtgtagctcagttg
tccgtcatgaagaatgaccttggagaagccaaacttcgcctcgagaagatgattcagcaa
tccaagacccacgaggccatgattctccttggtacactgtacgccgaggaagtctttgcc
aaccaggtcagcgatagtaaagaggacaagtcggctgagctcaagaaagccattacacta
cttgaaggcgttcgaaatgcctggaaagaccccaagagagcattgtccccagatgcttcg
gtgctcctcaacctagctcgtctttatgagacagatcagtccgacaaggctctacaatgc
ctgcagcaagtagaacaactggagttggaccagatccctgactcagaacgaccagaggat
gtcaaagacgcagccgagatcaaggctgcactccgaaagtctttgccaccccagttgcta
aacaacataggttgcttccactcacaagctgaaaagcatgagcttgccagtgacatgttc
gaagctgcactaggcgcttgcataaagattggcgaaaaggaccctgatatggatacggat
gccttggtatcgacaatcagcttcaacctggcacgaagctacgagtcgagagggttgaca
gacaaggctactgaggtgtatgagggactcttggctcgacatgatgactatacagatgct
cgtgccagacttgcctacataaagctcaggaagaatccaaacaaggagggacctgatgcc
gttgccaagttgtaccaggagaacaacaccgacctcgaggtccgcgccctgtacggctgg
tacttaggcaaggttcactcgagaaaacggcccgccaaccttaacgaggacgccgagttc
cgccactacaagcatacattgcaaaactacgacaagcatgacaggcatgctttggtcggt
atgggtaacttgtatcttatgcaagcgcgagaaatgcgtcgcgaatcggattccgataag
caaaagcgaagcgccatatatggcaaggctgtagagttctttgaaaaggccctttcactg
gacccaaagaacgcctatgccgcccaaggtattgccattgctcttgtggaagacaaaaag
gaccacaagtcggcgttgggcatcttcaacaaggttcgagagacggtgagggactctcac
ctttatgtcaacctggggcatatctacgccgagcttcggcaatactcgaaggctgttgag
cactatgaaattgctctctccaaagacggcaagaaagatgacccgacaattcttgcttgc
ttgggtagaacatggttgaaccgtggccgagccgagcgtgacgtcgactcatataataag
gcacttgagtgtgctcagaaggctctcgaggttgctcccgagcaggtgcactacaagttc
aacgttgcttttgttcaaattcagcttgttactttggttcaaggattgccagagaacaag
cgatcaacagaacagcttgagaaggctgccgagggcctcgagtctgccatcgcatcgttg
gatgagattgcagctcaccctcaaactccttatcccaagaatgacgtagagcagcgtgcc
aacatggcacgcaacaccttgcgtaaccagcttcagcgcgccattggcaagcagaaagag
tgggaggagaagaacaaggagaagatacaggcagccaaggagctaagagaggtagaggtt
cgacgccgtgaggaagagcgccaaaagatcttggaacaagaacgagagcggcaagagaag
atcaagaaagagcgtgacgagattgccaagaaggatcgagctttggctgctcagcgagcc
gaggaagagcaagcccgcatcgaagctgagatgacgaccgacagtgagaccggggaaaag
gtgaagcgaaagcgaaagactgccccacggggttcaggagaggccaaaccgaaacggtcc
ggaggaaagaaaaagaagaagagcgagcgccaggacgacgaatctgaagaagaagaggag
cggaccaaaaagcgccgtcgtctcacaaagaaggagtccgctaagttcaagtcagccgag
attgtggtcgatagcgatgaagaaaacaacgacgacgatgacgaactcgagcgtgccgag
aggaacatcgatagagaagagactcctctctcagaggccgatgaaaaggccgtcgatgat
gacaaaatggatgtcgacggcggagctgagcaagggggcgacgacgatgaggaggaggag
atcgctccacgccaacagaacaagcgagctcgtcgcggacgcgtcgtcgatagtgacgag
gaggataacgatgaggaggaggcgcccactcaagccaagaccacatctggcgatgatgac
gacgagcctcgccctgcagcggataccagcatggcagacgcggctgacgatgaagagtaa
>Fp35
atgtcttcttcacaaaatggcaccgccaatggtgtcaatggcgacacccagtcggtgccc
gtcagcactcgatttagcgacatcccctccgccatcgacattcctattccaagcggcgag
gccgatgaagctgtcgaaatcaacctcgaggacctcgtcgacgaacccgccgatctttgt
accctcttagaaaacgaaaacgccgcaaagacctactggatgaccgtcgccttagcttat
gctaagcaacacaaggtcgaccatgccatcgagatgctccagcgaggcggcaacgagatc
cagaaaaacagtgccaacccgcgcgatagagtcagcatggtctgttgtttatgctggatg
tatttgtggaagagtagagaggcgccccgtgtcgcccctgagggcacatccgtctccgag
gccaagaccaaggaatattaccttcaactcgcgacatcttctcttaacgacgctgcccga
ttgaacccatcattcccgcccattttcctcgctcgtggcgtcctgctgcttctacgagct
tccctacaagcaccgtccaagaccgcgggaggtattgggtctgagaagcacgaacttctg
aaaacggctgtcaagtcattcgatgatgctctgcgtgtgtctcaaggcaaaaacatgttg
gcgctcatgggaaaagctcgggccctgttctcgatgcacaaataccccgagtcgctggcg
atataccaagacgtccttcagaagatgccggacttggttgacccagaccctcgaatcggc
attggttgctgtttctggcagctcggtttcaaagacgatgctaagatggcctgggaaagg
tgtctcgagatcaaccccaactccaaggttgccaacattctgctcggactttactatttg
gacgccagcggtcatgtgccagtaaacagcgacgaattcctcaagctttacaagaaagca
atgacagagtacgcacaaaaatcattcaagttggacaaagatgtcccgcttacctgctct
accttttctgggtactttctgtctagaaaggcatgggacaatgccgacaagctggcgcac
aaggctatccagtacacagacgtcaacgctattgccagtgacggctggtatctgcttgca
agaaaggagcactacactggagatatcgaacgggcagctgattactaccgacgtgctgac
gaagctcgaggtggaactgagaccggttaccttcctgccaagtttggtgtagctcagttg
tccgtcatgaagaatgaccttggagaagccaaacttcgcctcgagaagatgattcagcaa
tccaagacccacgaggccatgattctccttggtacactgtacgccgaggaagtctttgcc
aaccaggtcagcgatagtaaagaggacaagtcggctgagctcaagaaagccattacacta
cttgaaggcgttcgaaatgcctggaaagaccccaagagagcattgtccccagatgcttcg
gtgctcctcaacctagctcgtctttatgagacagatcagtccgacaaggctctacaatgc
ctgcagcaagtagaacaactggagttggaccagatccctgactcagaacgaccagaggat
gtcaaagacgcagccgagatcaaggctgcactccgaaagtctttgccaccccagttgcta
aacaacataggttgcttccactcacaagctgaaaagcatgagcttgccagtgacatgttc
gaagctgcactaggcgcttgcataaagattggcgaaaaggaccctgatatggatacggat
gccttggtatcgacaatcagcttcaacctggcacgaagctacgagtcgagagggttgaca
gacaaggctactgaggtgtatgagggactcttggctcgacatgatgactatacagatgct
cgtgccagacttgcctacataaagctcaggaagaatccaaacaaggagggacctgatgcc
gttgccaagttgtaccaggagaacaacaccgacctcgaggtccgcgccctgtacggctgg
tacttaggcaaggttcactcgagaaaacggcccgccaaccttaacgaggacgccgagttc
cgccactacaagcatacattgcaaaactacgacaagcatgacaggcatgctttggtcggt
atgggtaacttgtatcttatgcaagcgcgagaaatgcgtcgcgaatcggattccgataag
caaaagcgaagcgccatatatggcaaggctgtagagttctttgaaaaggccctttcactg
gacccaaagaacgcctatgccgcccaaggtattgccattgctcttgtggaagacaaaaag
gaccacaagtcggcgttgggcatcttcaacaaggttcgagagacggtgagggactctcac
ctttatgtcaacctggggcatatctacgccgagcttcggcaatactcgaaggctgttgag
cactatgaaattgctctctccaaagacggcaagaaagatgacccgacaattcttgcttgc
ttgggtagaacatggttgaaccgtggccgagccgagcgtgacgtcgactcatataataag
gcacttgagtgtgctcagaaggctctcgaggttgctcccgagcaggtgcactacaagttc
aacgttgcttttgttcaaattcagcttgttactttggttcaaggattgccagagaacaag
cgatcaacagaacagcttgagaaggctgccgagggcctcgagtctgccatcgcatcgttg
gatgagattgcagctcaccctcaaactccttatcccaagaatgacgtagagcagcgtgcc
aacatggcacgcaacaccttgcgtaaccagcttcagcgcgccattggcaagcagaaagag
tgggaggagaagaacaaggagaagatacaggcagccaaggagctaagagaggtagaggtt
cgacgccgtgaggaagagcgccaaaagatcttggaacaagaacgagagcggcaagagaag
atcaagaaagagcgtgacgagattgccaagaaggatcgagctttggctgctcagcgagcc
gaggaagagcaagcccgcatcgaagctgagatgacgaccgacagtgagaccggggaaaag
gtgaagcgaaagcgaaagactgccccacggggttcaggagaggccaaaccgaaacggtcc
ggaggaaagaaaaagaagaagagtgagcgccaggacgacgaatctgaagaagaagaggag
cggaccaaaaagcgccgtcgtctcacaaagaaggagtccgctaagttcaagtcagccgag
attgtggtcgatagcgatgaagaaaacaacgacgacgatgacgaactcgagcgtgccgag
aggaacatcgatagagaagagactcctctctcagaggccgatgaaaaggccgtcgatgat
gacaaaatggatgtcgacggcggagctgagcaagggggcgacgacgatgaggaggaggag
atcgctccacgccaacagaacaagcgagctcgtcgcggacgcgtcgtcgatagtgacgag
gaggataacgatgaggaggaggcgcccactcaagccaagaccacatctggcgatgatgac
gacgagcctcgccctgcagcggataccagcatggcagacgcggctgacgatgaagagtaa
>Fp38
atgtcttcttcacaaaatggcaccgccaatggtgtcaatggcgacacccagtcggtgccc
gtcagcactcgatttagcgacatcccctccgccatcgacattcctattccaagcggcgag
gccgatgaagctgtcgaaatcaacctcgaggacctcgtcgacgaacccgccgatctttgt
accctcttagaaaacgaaaacgccgcaaagacctactggatgaccgtcgccttagcttat
gctaagcaacacaaggtcgaccatgccatcgagatgctccagcgaggcggcaacgagatc
cagaaaaacagtgccaacccgcgcgatagagtcagcatggtctgttgtttatgctggatg
tatttgtggaagagtagagaggcgccccgtgtcgcccctgagggcacatccgtctccgag
gccaagaccaaggaatattaccttcaactcgcgacatcttctcttaacgacgctgcccga
ttgaacccatcattcccgcccattttcctcgctcgtggcgtcctgctgcttctacgagct
tccctacaagcaccgtccaagaccgcgggaggtattgggtctgagaagcacgaacttctg
aaaacggctgtcaagtcattcgatgatgctctgcgtgtgtctcaaggcaaaaacatgttg
gcgctcatgggaaaagctcgggccctgttctcgatgcacaaataccccgagtcgctggcg
atataccaagacgtccttcagaagatgccggacttggttgacccagaccctcgaatcggc
attggttgctgtttctggcagctcggtttcaaagacgatgctaagatggcctgggaaagg
tgtctcgagatcaaccccaactccaaggttgccaacattctgctcggactttactatttg
gacgccagcggtcatgtgccagtaaacagcgacgaattcctcaagctttacaagaaagca
atgacagagtacgcacaaaaatcattcaagttggacaaagatgtcccgcttacctgctct
accttttctgggtactttctgtctagaaaggcatgggacaatgccgacaagctggcgcac
aaggctatccagtacacagacgtcaacgctattgccagtgacggctggtatctgcttgca
agaaaggagcactacactggagatatcgaacgggcagctgattactaccgacgtgctgac
gaagctcgaggtggaactgagaccggttaccttcctgccaagtttggtgtagctcagttg
tccgtcatgaagaatgaccttggagaagccaaacttcgcctcgagaagatgattcagcaa
tccaagacccacgaggccatgattctccttggtacactgtacgccgaggaagtctttgcc
aaccaggtcagcgatagtaaagaggacaagtcggctgagctcaagaaagccattacacta
cttgaaggcgttcgaaatgcctggaaagaccccaagagagcattgtccccagatgcttcg
gtgctcctcaacctagctcgtctttatgagacagatcagtccgacaaggctctacaatgc
ctgcagcaagtagaacaactggagttggaccagatccctgactcagaacgaccagaggat
gtcaaagacgcagccgagatcaaggctgcactccgaaagtctttgccaccccagttgcta
aacaacataggttgcttccactcacaagctgaaaagcatgagcttgccagtgacatgttc
gaagctgcactaggcgcttgcataaagattggcgaaaaggaccctgatatggatacggat
gccttggtatcgacaatcagcttcaacctggcacgaagctacgagtcgagagggttgaca
gacaaggctactgaggtgtatgagggactcttggctcgacatgatgactatacagatgct
cgtgccagacttgcctacataaagctcaggaagaatccaaacaaggagggacctgatgcc
gttgccaagttgtaccaggagaacaacaccgacctcgaggtccgcgccctgtacggctgg
tacttaggcaaggttcactcgagaaaacggcccgccaaccttaacgaggacgccgagttc
cgccactacaagcatacattgcaaaactacgacaagcatgacaggcatgctttggtcggt
atgggtaacttgtatcttatgcaagcgcgagaaatgcgtcgcgaatcggattccgataag
caaaagcgaagcgccatatatggcaaggctgtagagttctttgaaaaggccctttcactg
gacccaaagaacgcctatgccgcccaaggtattgccattgctcttgtggaagacaaaaag
gaccacaagtcggcgttgggcatcttcaacaaggttcgagagacggtgagggactctcac
ctttatgtcaacctggggcatatctacgccgagcttcggcaatactcgaaggctgttgag
cactatgaaattgctctctccaaagacggcaagaaagatgacccgacaattcttgcttgc
ttgggtagaacatggttgaaccgtggccgagccgagcgtgacgtcgactcatataataag
gcacttgagtgtgctcagaaggctctcgaggttgctcccgagcaggtgcactacaagttc
aacgttgcttttgttcaaattcagcttgttactttggttcaaggattgccagagaacaag
cgatcaacagaacagcttgagaaggctgccgagggcctcgagtctgccatcgcatcgttg
gatgagattgcagctcaccctcaaactccttatcccaagaatgacgtagagcagcgtgcc
aacatggcacgcaacaccttgcgtaaccagcttcagcgcgccattggcaagcagaaagag
tgggaggagaagaacaaggagaagatacaggcagccaaggagctaagagaggtagaggtt
cgacgccgtgaggaagagcgccaaaagatcttggaacaagaacgagagcggcaagagaag
atcaagaaagagcgtgacgagattgccaagaaggatcgagctttggctgctcagcgagcc
gaggaagagcaagcccgcatcgaagctgagatgacgaccgacagtgagaccggggaaaag
gtgaagcgaaagcgaaagactgccccacggggttcaggagaggccaaaccgaaacggtcc
ggaggaaagaaaaagaagaagagtgagcgccaggacgacgaatctgaagaagaagaggag
cggaccaaaaagcgccgtcgtctcacaaagaaggagtccgctaagttcaagtcagccgag
attgtggtcgatagcgatgaagaaaacaacgacgacgatgacgaactcgagcgtgccgag
aggaacatcgatagagaagagactcctctctcagaggccgatgaaaaggccgtcgatgat
gacaaaatggatgtcgacggcggagctgagcaagggggcgacgacgatgaggaggaggag
atcgctccacgccaacagaacaagcgagctcgtcgcggacgcgtcgtcgatagtgacgag
gaggataacgatgaggaggaggcgcccactcaagccaagaccacatctggcgatgatgac
gacgagcctcgccctgcagcggataccagcatggcagacgcggctgacgatgaagagtaa
>Fp39
atgtcttcttcacaaaatggcaccgccaatggtgtcaatggcgacacccagtcggtgccc
gtcagcactcgatttagcgacatcccctccgccatcgacattcctattccaagcggcgag
gccgatgaagctgtcgaaatcaacctcgaggacctcgtcgacgaacccgccgatctttgt
accctcttagaaaacgaaaacgccgcaaagacctactggatgaccgtcgccttagcttat
gctaagcaacacaaggtcgaccatgccatcgagatgctccagcgaggcggcaacgagatc
cagaaaaacagtgccaacccgcgcgatagagtcagcatggtctgttgtttatgctggatg
tatttgtggaagagtagagaggcgccccgtgtcgcccctgagggcacatccgtctccgag
gccaagaccaaggaatattaccttcaactcgcgacatcttctcttaacgacgctgcccga
ttgaacccatcattcccgcccattttcctcgctcgtggcgtcctgctgcttctacgagct
tccctacaagcaccgtccaagaccgcgggaggtattgggtctgagaagcacgaacttctg
aaaacggctgtcaagtcattcgatgatgctctgcgtgtgtctcaaggcaaaaacatgttg
gcgctcatgggaaaagctcgggccctgttctcgatgcacaaataccccgagtcgctggcg
atataccaagacgtccttcagaagatgccggacttggttgacccagaccctcgaatcggc
attggttgctgtttctggcagctcggtttcaaagacgatgctaagatggcctgggaaagg
tgtctcgagatcaaccccaactccaaggttgccaacattctgctcggactttactatttg
gacgccagcggtcatgtgccagtaaacagcgacgaattcctcaagctttacaagaaagca
atgacagagtacgcacaaaaatcattcaagttggacaaagatgtcccgcttacctgctct
accttttctgggtactttctgtctagaaaggcatgggacaatgccgacaagctggcgcac
aaggctatccagtacacagacgtcaacgctattgccagtgacggctggtatctgcttgca
agaaaggagcactacactggagatatcgaacgggcagctgattactaccgacgtgctgac
gaagctcgaggtggaactgagaccggttaccttcctgccaagtttggtgtagctcagttg
tccgtcatgaagaatgaccttggagaagccaaacttcgcctcgagaagatgattcagcaa
tccaagacccacgaggccatgattctccttggtacactgtacgccgaggaagtctttgcc
aaccaggtcagcgatagtaaagaggacaagtcggctgagctcaagaaagccattacacta
cttgaaggcgttcgaaatgcctggaaagaccccaagagagcattgtccccagatgcttcg
gtgctcctcaacctagctcgtctttatgagacagatcagtccgacaaggctctacaatgc
ctgcagcaagtagaacaactggagttggaccagatccctgactcagaacgaccagaggat
gtcaaagacgcagccgagatcaaggctgcactccgaaagtctttgccaccccagttgcta
aacaacataggttgcttccactcacaagctgaaaagcatgagcttgccagtgacatgttc
gaagctgcactaggcgcttgcataaagattggcgaaaaggaccctgatatggatacggat
gccttggtatcgacaatcagcttcaacctggcacgaagctacgagtcgagagggttgaca
gacaaggctactgaggtgtatgagggactcttggctcgacatgatgactatacagatgct
cgtgccagacttgcctacataaagctcaggaagaatccaaacaaggagggacctgatgcc
gttgccaagttgtaccaggagaacaacaccgacctcgaggtccgcgccctgtacggctgg
tacttaggcaaggttcactcgagaaaacggcccgccaaccttaacgaggacgccgagttc
cgccactacaagcatacattgcaaaactacgacaagcatgacaggcatgctttggtcggt
atgggtaacttgtatcttatgcaagcgcgagaaatgcgtcgcgaatcggattccgataag
caaaagcgaagcgccatatatggcaaggctgtagagttctttgaaaaggccctttcactg
gacccaaagaacgcctatgccgcccaaggtattgccattgctcttgtggaagacaaaaag
gaccacaagtcggcgttgggcatcttcaacaaggttcgagagacggtgagggactctcac
ctttatgtcaacctggggcatatctacgccgagcttcggcaatactcgaaggctgttgag
cactatgaaattgctctctccaaagacggcaagaaagatgacccgacaattcttgcttgc
ttgggtagaacatggttgaaccgtggccgagccgagcgtgacgtcgactcatataataag
gcacttgagtgtgctcagaaggctctcgaggttgctcccgagcaggtgcactacaagttc
aacgttgcttttgttcaaattcagcttgttactttggttcaaggattgccagagaacaag
cgatcaacagaacagcttgagaaggctgccgagggcctcgagtctgccatcgcatcgttg
gatgagattgcagctcaccctcaaactccttatcccaagaatgacgtagagcagcgtgcc
aacatggcacgcaacaccttgcgtaaccagcttcagcgcgccattggcaagcagaaagag
tgggaggagaagaacaaggagaagatacaggcagccaaggagctaagagaggtagaggtt
cgacgccgtgaggaagagcgccaaaagatcttggaacaagaacgagagcggcaagagaag
atcaagaaagagcgtgacgagattgccaagaaggatcgagctttggctgctcagcgagcc
gaggaagagcaagcccgcatcgaagctgagatgacgaccgacagtgagaccggggaaaag
gtgaagcgaaagcgaaagactgccccacggggttcaggagaggccaaaccgaaacggtcc
ggaggaaagaaaaagaagaagagtgagcgccaggacgacgaatctgaagaagaagaggag
cggaccaaaaagcgccgtcgtctcacaaagaaggagtccgctaagttcaagtcagccgag
attgtggtcgatagcgatgaagaaaacaacgacgacgatgacgaactcgagcgtgccgag
aggaacatcgatagagaagagactcctctctcagaggccgatgaaaaggccgtcgatgat
gacaaaatggatgtcgacggcggagctgagcaagggggcgacgacgatgaggaggaggag
atcgctccacgccaacagaacaagcgagctcgtcgcggacgcgtcgtcgatagtgacgag
gaggataacgatgaggaggaggcgcccactcaagccaagaccacatctggcgatgatgac
gacgagcctcgccctgcagcggataccagcatggcagacgcggctgacgatgaagagtaa
>Fp42
atgtcttcttcacaaaatggcaccgccaatggtgtcaatggcgacacccagtcggtgccc
gtcagcactcgatttagcgacatcccctccgccatcgacattcctattccaagcggcgag
gccgatgaagctgtcgaaatcaacctcgaggacctcgtcgacgaacccgccgatctttgt
accctcttagaaaacgaaaacgccgcaaagacctactggatgaccgtcgccttagcttat
gctaagcaacacaaggtcgaccatgccatcgagatgctccagcgaggcggcaacgagatc
cagaaaaacagtgccaacccgcgcgatagagtcagcatggtctgttgtttatgctggatg
tatttgtggaagagtagagaggcgccccgtgtcgcccctgagggcacatccgtctccgag
gccaagaccaaggaatattaccttcaactcgcgacatcttctcttaacgacgctgcccga
ttgaacccatcattcccgcccattttcctcgctcgtggcgtcctgctgcttctacgagct
tccctacaagcaccgtccaagaccgcgggaggtattgggtctgagaagcacgaacttctg
aaaacggctgtcaagtcattcgatgatgctctgcgtgtgtctcaaggcaaaaacatgttg
gcgctcatgggaaaagctcgggccctgttctcgatgcacaaataccccgagtcgctggcg
atataccaagacgtccttcagaagatgccggacttggttgacccagaccctcgaatcggc
attggttgctgtttctggcagctcggtttcaaagacgatgctaagatggcctgggaaagg
tgtctcgagatcaaccccaactccaaggttgccaacattctgctcggactttactatttg
gacgccagcggtcatgtgccagtaaacagcgacgaattcctcaagctttacaagaaagca
atgacagagtacgcacaaaaatcattcaagttggacaaagatgtcccgcttacctgctct
accttttctgggtactttctgtctagaaaggcatgggacaatgccgacaagctggcgcac
aaggctatccagtacacagacgtcaacgctattgccagtgacggctggtatctgcttgca
agaaaggagcactacactggagatatcgaacgggcagctgattactaccgacgtgctgac
gaagctcgaggtggaactgagaccggttaccttcctgccaagtttggtgtagctcagttg
tccgtcatgaagaatgaccttggagaagccaaacttcgcctcgagaagatgattcagcaa
tccaagacccacgaggccatgattctccttggtacactgtacgccgaggaagtctttgcc
aaccaggtcagcgatagtaaagaggacaagtcggctgagctcaagaaagccattacacta
cttgaaggcgttcgaaatgcctggaaagaccccaagagagcattgtccccagatgcttcg
gtgctcctcaacctagctcgtctttatgagacagatcagtccgacaaggctctacaatgc
ctgcagcaagtagaacaactggagttggaccagatccctgactcagaacgaccagaggat
gtcaaagacgcagccgagatcaaggctgcactccgaaagtctttgccaccccagttgcta
aacaacataggttgcttccactcacaagctgaaaagcatgagcttgccagtgacatgttc
gaagctgcactaggcgcttgcataaagattggcgaaaaggaccctgatatggatacggat
gccttggtatcgacaatcagcttcaacctggcacgaagctacgagtcgagagggttgaca
gacaaggctactgaggtgtatgagggactcttggctcgacatgatgactatacagatgct
cgtgccagacttgcctacataaagctcaggaagaatccaaacaaggagggacctgatgcc
gttgccaagttgtaccaggagaacaacaccgacctcgaggtccgcgccctgtacggctgg
tacttaggcaaggttcactcgagaaaacggcccgccaaccttaacgaggacgccgagttc
cgccactacaagcatacattgcaaaactacgacaagcatgacaggcatgctttggtcggt
atgggtaacttgtatcttatgcaagcgcgagaaatgcgtcgcgaatcggattccgataag
caaaagcgaagcgccatatatggcaaggctgtagagttctttgaaaaggccctttcactg
gacccaaagaacgcctatgccgcccaaggtattgccattgctcttgtggaagacaaaaag
gaccacaagtcggcgttgggcatcttcaacaaggttcgagagacggtgagggactctcac
ctttatgtcaacctggggcatatctacgccgagcttcggcaatactcgaaggctgttgag
cactatgaaattgctctctccaaagacggcaagaaagatgacccgacaattcttgcttgc
ttgggtagaacatggttgaaccgtggccgagccgagcgtgacgtcgactcatataataag
gcacttgagtgtgctcagaaggctctcgaggttgctcccgagcaggtgcactacaagttc
aacgttgcttttgttcaaattcagcttgttactttggttcaaggattgccagagaacaag
cgatcaacagaacagcttgagaaggctgccgagggcctcgagtctgccatcgcatcgttg
gatgagattgcagctcaccctcaaactccttatcccaagaatgacgtagagcagcgtgcc
aacatggcacgcaacaccttgcgtaaccagcttcagcgcgccattggcaagcagaaagag
tgggaggagaagaacaaggagaagatacaggcagccaaggagctaagagaggtagaggtt
cgacgccgtgaggaagagcgccaaaagatcttggaacaagaacgagagcggcaagagaag
atcaagaaagagcgtgacgagattgccaagaaggatcgagctttggctgctcagcgagcc
gaggaagagcaagcccgcatcgaagctgagatgacgaccgacagtgagaccggggaaaag
gtgaagcgaaagcgaaagactgccccacggggttcaggagaggccaaaccgaaacggtcc
ggaggaaagaaaaagaagaagagtgagcgccaggacgacgaatctgaagaagaagaggag
cggaccaaaaagcgccgtcgtctcacaaagaaggagtccgctaagttcaagtcagccgag
attgtggtcgatagcgatgaagaaaacaacgacgacgatgacgaactcgagcgtgccgag
aggaacatcgatagagaagagactcctctctcagaggccgatgaaaaggccgtcgatgat
gacaaaatggatgtcgacggcggagctgagcaagggggcgacgacgatgaggaggaggag
atcgctccacgccaacagaacaagcgagctcgtcgcggacgcgtcgtcgatagtgacgag
gaggataacgatgaggaggaggcgcccactcaagccaagaccacatctggcgatgatgac
gacgagcctcgccctgcagcggataccagcatggcagacgcggctgacgatgaagagtaa
>Fp44
atgtcttcttcacaaaatggcaccgccaatggtgtcaatggcgacacccagtcggtgccc
gtcagcactcgatttagcgacatcccctccgccatcgacattcctattccaagcggcgag
gccgatgaagctgtcgaaatcaacctcgaggacctcgtcgacgaacccgccgatctttgt
accctcttagaaaacgaaaacgccgcaaagacctactggatgaccgtcgccttagcttat
gctaagcaacacaaggtcgaccatgccatcgagatgctccagcgaggcggcaacgagatc
cagaaaaacagtgccaacccgcgcgatagagtcagcatggtctgttgtttatgctggatg
tatttgtggaagagtagagaggcgccccgtgtcgcccctgagggcacatccgtctccgag
gccaagaccaaggaatattaccttcaactcgcgacatcttctcttaacgacgctgcccga
ttgaacccatcattcccgcccattttcctcgctcgtggcgtcctgctgcttctacgagct
tccctacaagcaccgtccaagaccgcgggaggtattgggtctgagaagcacgaacttctg
aaaacggctgtcaagtcattcgatgatgctctgcgtgtgtctcaaggcaaaaacatgttg
gcgctcatgggaaaagctcgggccctgttctcgatgcacaaataccccgagtcgctggcg
atataccaagacgtccttcagaagatgccggacttggttgacccagaccctcgaatcggc
attggttgctgtttctggcagctcggtttcaaagacgatgctaagatggcctgggaaagg
tgtctcgagatcaaccccaactccaaggttgccaacattctgctcggactttactatttg
gacgccagcggtcatgtgccagtaaacagcgacgaattcctcaagctttacaagaaagca
atgacagagtacgcacaaaaatcattcaagttggacaaagatgtcccgcttacctgctct
accttttctgggtactttctgtctagaaaggcatgggacaatgccgacaagctggcgcac
aaggctatccagtacacagacgtcaacgctattgccagtgacggctggtatctgcttgca
agaaaggagcactacactggagatatcgaacgggcagctgattactaccgacgtgctgac
gaagctcgaggtggaactgagaccggttaccttcctgccaagtttggtgtagctcagttg
tccgtcatgaagaatgaccttggagaagccaaacttcgcctcgagaagatgattcagcaa
tccaagacccacgaggccatgattctccttggtacactgtacgccgaggaagtctttgcc
aaccaggtcagcgatagtaaagaggacaagtcggctgagctcaagaaagccattacacta
cttgaaggcgttcgaaatgcctggaaagaccccaagagagcattgtccccagatgcttcg
gtgctcctcaacctagctcgtctttatgagacagatcagtccgacaaggctctacaatgc
ctgcagcaagtagaacaactggagttggaccagatccctgactcagaacgaccagaggat
gtcaaagacgcagccgagatcaaggctgcactccgaaagtctttgccaccccagttgcta
aacaacataggttgcttccactcacaagctgaaaagcatgagcttgccagtgacatgttc
gaagctgcactaggcgcttgcataaagattggcgaaaaggaccctgatatggatacggat
gccttggtatcgacaatcagcttcaacctggcacgaagctacgagtcgagagggttgaca
gacaaggctactgaggtgtatgagggactcttggctcgacatgatgactatacagatgct
cgtgccagacttgcctacataaagctcaggaagaatccaaacaaggagggacctgatgcc
gttgccaagttgtaccaggagaacaacaccgacctcgaggtccgcgccctgtacggctgg
tacttaggcaaggttcactcgagaaaacggcccgccaaccttaacgaggacgccgagttc
cgccactacaagcatacattgcaaaactacgacaagcatgacaggcatgctttggtcggt
atgggtaacttgtatcttatgcaagcgcgagaaatgcgtcgcgaatcggattccgataag
caaaagcgaagcgccatatatggcaaggctgtagagttctttgaaaaggccctttcactg
gacccaaagaacgcctatgccgcccaaggtattgccattgctcttgtggaagacaaaaag
gaccacaagtcggcgttgggcatcttcaacaaggttcgagagacggtgagggactctcac
ctttatgtcaacctggggcatatctacgccgagcttcggcaatactcgaaggctgttgag
cactatgaaattgctctctccaaagacggcaagaaagatgacccgacaattcttgcttgc
ttgggtagaacatggttgaaccgtggccgagccgagcgtgacgtcgactcatataataag
gcacttgagtgtgctcagaaggctctcgaggttgctcccgagcaggtgcactacaagttc
aacgttgcttttgttcaaattcagcttgttactttggttcaaggattgccagagaacaag
cgatcaacagaacagcttgagaaggctgccgagggcctcgagtctgccatcgcatcgttg
gatgagattgcagctcaccctcaaactccttatcccaagaatgacgtagagcagcgtgcc
aacatggcacgcaacaccttgcgtaaccagcttcagcgcgccattggcaagcagaaagag
tgggaggagaagaacaaggagaagatacaggcagccaaggagctaagagaggtagaggtt
cgacgccgtgaggaagagcgccaaaagatcttggaacaagaacgagagcggcaagagaag
atcaagaaagagcgtgacgagattgccaagaaggatcgagctttggctgctcagcgagcc
gaggaagagcaagcccgcatcgaagctgagatgacgaccgacagtgagaccggggaaaag
gtgaagcgaaagcgaaagactgccccacggggttcaggagaggccaaaccgaaacggtcc
ggaggaaagaaaaagaagaagagcgagcgccaggacgacgaatctgaagaagaagaggag
cggaccaaaaagcgccgtcgtctcacaaagaaggagtccgctaagttcaagtcagccgag
attgtggtcgatagcgatgaagaaaacaacgacgacgatgacgaactcgagcgtgccgag
aggaacatcgatagagaagagactcctctctcagaggccgatgaaaaggccgtcgatgat
gacaaaatggatgtcgacggcggagctgagcaagggggcgacgacgatgaggaggaggag
atcgctccacgccaacagaacaagcgagctcgtcgcggacgcgtcgtcgatagtgacgag
gaggataacgatgaggaggaggcgcccactcaagccaagaccacatctggcgatgatgac
gacgagcctcgccctgcagcggataccagcatggcagacgcggctgacgatgaagagtaa
>Fp49
atgtcttcttcacaaaatggcaccgccaatggtgtcaatggcgacacccagtcggtgccc
gtcagcactcgatttagcgacatcccctccgccatcgacattcctattccaagcggcgag
gccgatgaagctgtcgaaatcaacctcgaggacctcgtcgacgaacccgccgatctttgt
accctcttagaaaacgaaaacgccgcaaagacctactggatgaccgtcgccttagcttat
gctaagcaacacaaggtcgaccatgccatcgagatgctccagcgaggcggcaacgagatc
cagaaaaacagtgccaacccgcgcgatagagtcagcatggtctgttgtttatgctggatg
tatttgtggaagagtagagaggcgccccgtgtcgcccctgagggcacatccgtctccgag
gccaagaccaaggaatattaccttcaactcgcgacatcttctcttaacgacgctgcccga
ttgaacccatcattcccgcccattttcctcgctcgtggcgtcctgctgcttctacgagct
tccctacaagcaccgtccaagaccgcgggaggtattgggtctgagaagcacgaacttctg
aaaacggctgtcaagtcattcgatgatgctctgcgtgtgtctcaaggcaaaaacatgttg
gcgctcatgggaaaagctcgggccctgttctcgatgcacaaataccccgagtcgctggcg
atataccaagacgtccttcagaagatgccggacttggttgacccagaccctcgaatcggc
attggttgctgtttctggcagctcggtttcaaagacgatgctaagatggcctgggaaagg
tgtctcgagatcaaccccaactccaaggttgccaacattctgctcggactttactatttg
gacgccagcggtcatgtgccagtaaacagcgacgaattcctcaagctttacaagaaagca
atgacagagtacgcacaaaaatcattcaagttggacaaagatgtcccgcttacctgctct
accttttctgggtactttctgtctagaaaggcatgggacaatgccgacaagctggcgcac
aaggctatccagtacacagacgtcaacgctattgccagtgacggctggtatctgcttgca
agaaaggagcactacactggagatatcgaacgggcagctgattactaccgacgtgctgac
gaagctcgaggtggaactgagaccggttaccttcctgccaagtttggtgtagctcagttg
tccgtcatgaagaatgaccttggagaagccaaacttcgcctcgagaagatgattcagcaa
tccaagacccacgaggccatgattctccttggtacactgtacgccgaggaagtctttgcc
aaccaggtcagcgatagtaaagaggacaagtcggctgagctcaagaaagccattacacta
cttgaaggcgttcgaaatgcctggaaagaccccaagagagcattgtccccagatgcttcg
gtgctcctcaacctagctcgtctttatgagacagatcagtccgacaaggctctacaatgc
ctgcagcaagtagaacaactggagttggaccagatccctgactcagaacgaccagaggat
gtcaaagacgcagccgagatcaaggctgcactccgaaagtctttgccaccccagttgcta
aacaacataggttgcttccactcacaagctgaaaagcatgagcttgccagtgacatgttc
gaagctgcactaggcgcttgcataaagattggcgaaaaggaccctgatatggatacggat
gccttggtatcgacaatcagcttcaacctggcacgaagctacgagtcgagagggttgaca
gacaaggctactgaggtgtatgagggactcttggctcgacatgatgactatacagatgct
cgtgccagacttgcctacataaagctcaggaagaatccaaacaaggagggacctgatgcc
gttgccaagttgtaccaggagaacaacaccgacctcgaggtccgcgccctgtacggctgg
tacttaggcaaggttcactcgagaaaacggcccgccaaccttaacgaggacgccgagttc
cgccactacaagcatacattgcaaaactacgacaagcatgacaggcatgctttggtcggt
atgggtaacttgtatcttatgcaagcgcgagaaatgcgtcgcgaatcggattccgataag
caaaagcgaagcgccatatatggcaaggctgtagagttctttgaaaaggccctttcactg
gacccaaagaacgcctatgccgcccaaggtattgccattgctcttgtggaagacaaaaag
gaccacaagtcggcgttgggcatcttcaacaaggttcgagagacggtgagggactctcac
ctttatgtcaacctggggcatatctacgccgagcttcggcaatactcgaaggctgttgag
cactatgaaattgctctctccaaagacggcaagaaagatgacccgacaattcttgcttgc
ttgggtagaacatggttgaaccgtggccgagccgagcgtgacgtcgactcatataataag
gcacttgagtgtgctcagaaggctctcgaggttgctcccgagcaggtgcactacaagttc
aacgttgcttttgttcaaattcagcttgttactttggttcaaggattgccagagaacaag
cgatcaacagaacagcttgagaaggctgccgagggcctcgagtctgccatcgcatcgttg
gatgagattgcagctcaccctcaaactccttatcccaagaatgacgtagagcagcgtgcc
aacatggcacgcaacaccttgcgtaaccagcttcagcgcgccattggcaagcagaaagag
tgggaggagaagaacaaggagaagatacaggcagccaaggagctaagagaggtagaggtt
cgacgccgtgaggaagagcgccaaaagatcttggaacaagaacgagagcggcaagagaag
atcaagaaagagcgtgacgagattgccaagaaggatcgagctttggctgctcagcgagcc
gaggaagagcaagcccgcatcgaagctgagatgacgaccgacagtgagaccggggaaaag
gtgaagcgaaagcgaaagactgccccacggggttcaggagaggccaaaccgaaacggtcc
ggaggaaagaaaaagaagaagagtgagcgccaggacgacgaatctgaagaagaagaggag
cggaccaaaaagcgccgtcgtctcacaaagaaggagtccgctaagttcaagtcagccgag
attgtggtcgatagcgatgaagaaaacaacgacgacgatgacgaactcgagcgtgccgag
aggaacatcgatagagaagagactcctctctcagaggccgatgaaaaggccgtcgatgat
gacaaaatggatgtcgacggcggagctgagcaagggggcgacgacgatgaggaggaggag
atcgctccacgccaacagaacaagcgagctcgtcgcggacgcgtcgtcgatagtgacgag
gaggataacgatgaggaggaggcgcccactcaagccaagaccacatctggcgatgatgac
gacgagcctcgccctgcagcggataccagcatggcagacgcggctgacgatgaagagtaa
>Fp50
atgtcttcttcacaaaatggcaccgccaatggtgtcaatggcgacacccagtcggtgccc
gtcagcactcgatttagcgacatcccctccgccatcgacattcctattccaagcggcgag
gccgatgaagctgtcgaaatcaacctcgaggacctcgtcgacgaacccgccgatctttgt
accctcttagaaaacgaaaacgccgcaaagacctactggatgaccgtcgccttagcttat
gctaagcaacacaaggtcgaccatgccatcgagatgctccagcgaggcggcaacgagatc
cagaaaaacagtgccaacccgcgcgatagagtcagcatggtctgttgtttatgctggatg
tatttgtggaagagtagagaggcgccccgtgtcgcccctgagggcacatccgtctccgag
gccaagaccaaggaatattaccttcaactcgcgacatcttctcttaacgacgctgcccga
ttgaacccatcattcccgcccattttcctcgctcgtggcgtcctgctgcttctacgagct
tccctacaagcaccgtccaagaccgcgggaggtattgggtctgagaagcacgaacttctg
aaaacggctgtcaagtcattcgatgatgctctgcgtgtgtctcaaggcaaaaacatgttg
gcgctcatgggaaaagctcgggccctgttctcgatgcacaaataccccgagtcgctggcg
atataccaagacgtccttcagaagatgccggacttggttgacccagaccctcgaatcggc
attggttgctgtttctggcagctcggtttcaaagacgatgctaagatggcctgggaaagg
tgtctcgagatcaaccccaactccaaggttgccaacattctgctcggactttactatttg
gacgccagcggtcatgtgccagtaaacagcgacgaattcctcaagctttacaagaaagca
atgacagagtacgcacaaaaatcattcaagttggacaaagatgtcccgcttacctgctct
accttttctgggtactttctgtctagaaaggcatgggacaatgccgacaagctggcgcac
aaggctatccagtacacagacgtcaacgctattgccagtgacggctggtatctgcttgca
agaaaggagcactacactggagatatcgaacgggcagctgattactaccgacgtgctgac
gaagctcgaggtggaactgagaccggttaccttcctgccaagtttggtgtagctcagttg
tccgtcatgaagaatgaccttggagaagccaaacttcgcctcgagaagatgattcagcaa
tccaagacccacgaggccatgattctccttggtacactgtacgccgaggaagtctttgcc
aaccaggtcagcgatagtaaagaggacaagtcggctgagctcaagaaagccattacacta
cttgaaggcgttcgaaatgcctggaaagaccccaagagagcattgtccccagatgcttcg
gtgctcctcaacctagctcgtctttatgagacagatcagtccgacaaggctctacaatgc
ctgcagcaagtagaacaactggagttggaccagatccctgactcagaacgaccagaggat
gtcaaagacgcagccgagatcaaggctgcactccgaaagtctttgccaccccagttgcta
aacaacataggttgcttccactcacaagctgaaaagcatgagcttgccagtgacatgttc
gaagctgcactaggcgcttgcataaagattggcgaaaaggaccctgatatggatacggat
gccttggtatcgacaatcagcttcaacctggcacgaagctacgagtcgagagggttgaca
gacaaggctactgaggtgtatgagggactcttggctcgacatgatgactatacagatgct
cgtgccagacttgcctacataaagctcaggaagaatccaaacaaggagggacctgatgcc
gttgccaagttgtaccaggagaacaacaccgacctcgaggtccgcgccctgtacggctgg
tacttaggcaaggttcactcgagaaaacggcccgccaaccttaacgaggacgccgagttc
cgccactacaagcatacattgcaaaactacgacaagcatgacaggcatgctttggtcggt
atgggtaacttgtatcttatgcaagcgcgagaaatgcgtcgcgaatcggattccgataag
caaaagcgaagcgccatatatggcaaggctgtagagttctttgaaaaggccctttcactg
gacccaaagaacgcctatgccgcccaaggtattgccattgctcttgtggaagacaaaaag
gaccacaagtcggcgttgggcatcttcaacaaggttcgagagacggtgagggactctcac
ctttatgtcaacctggggcatatctacgccgagcttcggcaatactcgaaggctgttgag
cactatgaaattgctctctccaaagacggcaagaaagatgacccgacaattcttgcttgc
ttgggtagaacatggttgaaccgtggccgagccgagcgtgacgtcgactcatataataag
gcacttgagtgtgctcagaaggctctcgaggttgctcccgagcaggtgcactacaagttc
aacgttgcttttgttcaaattcagcttgttactttggttcaaggattgccagagaacaag
cgatcaacagaacagcttgagaaggctgccgagggcctcgagtctgccatcgcatcgttg
gatgagattgcagctcaccctcaaactccttatcccaagaatgacgtagagcagcgtgcc
aacatggcacgcaacaccttgcgtaaccagcttcagcgcgccattggcaagcagaaagag
tgggaggagaagaacaaggagaagatacaggcagccaaggagctaagagaggtagaggtt
cgacgccgtgaggaagagcgccaaaagatcttggaacaagaacgagagcggcaagagaag
atcaagaaagagcgtgacgagattgccaagaaggatcgagctttggctgctcagcgagcc
gaggaagagcaagcccgcatcgaagctgagatgacgaccgacagtgagaccggggaaaag
gtgaagcgaaagcgaaagactgccccacggggttcaggagaggccaaaccgaaacggtcc
ggaggaaagaaaaagaagaagagtgagcgccaggacgacgaatctgaagaagaagaggag
cggaccaaaaagcgccgtcgtctcacaaagaaggagtccgctaagttcaagtcagccgag
attgtggtcgatagcgatgaagaaaacaacgacgacgatgacgaactcgagcgtgccgag
aggaacatcgatagagaagagactcctctctcagaggccgatgaaaaggccgtcgatgat
gacaaaatggatgtcgacggcggagctgagcaagggggcgacgacgatgaggaggaggag
atcgctccacgccaacagaacaagcgagctcgtcgcggacgcgtcgtcgatagtgacgag
gaggataacgatgaggaggaggcgcccactcaagccaagaccacatctggcgatgatgac
gacgagcctcgccctgcagcggataccagcatggcagacgcggctgacgatgaagagtaa
>Fp51
atgtcttcttcacaaaatggcaccgccaatggtgtcaatggcgacacccagtcggtgccc
gtcagcactcgatttagcgacatcccctccgccatcgacattcctattccaagcggcgag
gccgatgaagctgtcgaaatcaacctcgaggacctcgtcgacgaacccgccgatctttgt
accctcttagaaaacgaaaacgccgcaaagacctactggatgaccgtcgccttagcttat
gctaagcaacacaaggtcgaccatgccatcgagatgctccagcgaggcggcaacgagatc
cagaaaaacagtgccaacccgcgcgatagagtcagcatggtctgttgtttatgctggatg
tatttgtggaagagtagagaggcgccccgtgtcgcccctgagggcacatccgtctccgag
gccaagaccaaggaatattaccttcaactcgcgacatcttctcttaacgacgctgcccga
ttgaacccatcattcccgcccattttcctcgctcgtggcgtcctgctgcttctacgagct
tccctacaagcaccgtccaagaccgcgggaggtattgggtctgagaagcacgaacttctg
aaaacggctgtcaagtcattcgatgatgctctgcgtgtgtctcaaggcaaaaacatgttg
gcgctcatgggaaaagctcgggccctgttctcgatgcacaaataccccgagtcgctggcg
atataccaagacgtccttcagaagatgccggacttggttgacccagaccctcgaatcggc
attggttgctgtttctggcagctcggtttcaaagacgatgctaagatggcctgggaaagg
tgtctcgagatcaaccccaactccaaggttgccaacattctgctcggactttactatttg
gacgccagcggtcatgtgccagtaaacagcgacgaattcctcaagctttacaagaaagca
atgacagagtacgcacaaaaatcattcaagttggacaaagatgtcccgcttacctgctct
accttttctgggtactttctgtctagaaaggcatgggacaatgccgacaagctggcgcac
aaggctatccagtacacagacgtcaacgctattgccagtgacggctggtatctgcttgca
agaaaggagcactacactggagatatcgaacgggcagctgattactaccgacgtgctgac
gaagctcgaggtggaactgagaccggttaccttcctgccaagtttggtgtagctcagttg
tccgtcatgaagaatgaccttggagaagccaaacttcgcctcgagaagatgattcagcaa
tccaagacccacgaggccatgattctccttggtacactgtacgccgaggaagtctttgcc
aaccaggtcagcgatagtaaagaggacaagtcggctgagctcaagaaagccattacacta
cttgaaggcgttcgaaatgcctggaaagaccccaagagagcattgtccccagatgcttcg
gtgctcctcaacctagctcgtctttatgagacagatcagtccgacaaggctctacaatgc
ctgcagcaagtagaacaactggagttggaccagatccctgactcagaacgaccagaggat
gtcaaagacgcagccgagatcaaggctgcactccgaaagtctttgccaccccagttgcta
aacaacataggttgcttccactcacaagctgaaaagcatgagcttgccagtgacatgttc
gaagctgcactaggcgcttgcataaagattggcgaaaaggaccctgatatggatacggat
gccttggtatcgacaatcagcttcaacctggcacgaagctacgagtcgagagggttgaca
gacaaggctactgaggtgtatgagggactcttggctcgacatgatgactatacagatgct
cgtgccagacttgcctacataaagctcaggaagaatccaaacaaggagggacctgatgcc
gttgccaagttgtaccaggagaacaacaccgacctcgaggtccgcgccctgtacggctgg
tacttaggcaaggttcactcgagaaaacggcccgccaaccttaacgaggacgccgagttc
cgccactacaagcatacattgcaaaactacgacaagcatgacaggcatgctttggtcggt
atgggtaacttgtatcttatgcaagcgcgagaaatgcgtcgcgaatcggattccgataag
caaaagcgaagcgccatatatggcaaggctgtagagttctttgaaaaggccctttcactg
gacccaaagaacgcctatgccgcccaaggtattgccattgctcttgtggaagacaaaaag
gaccacaagtcggcgttgggcatcttcaacaaggttcgagagacggtgagggactctcac
ctttatgtcaacctggggcatatctacgccgagcttcggcaatactcgaaggctgttgag
cactatgaaattgctctctccaaagacggcaagaaagatgacccgacaattcttgcttgc
ttgggtagaacatggttgaaccgtggccgagccgagcgtgacgtcgactcatataataag
gcacttgagtgtgctcagaaggctctcgaggttgctcccgagcaggtgcactacaagttc
aacgttgcttttgttcaaattcagcttgttactttggttcaaggattgccagagaacaag
cgatcaacagaacagcttgagaaggctgccgagggcctcgagtctgccatcgcatcgttg
gatgagattgcagctcaccctcaaactccttatcccaagaatgacgtagagcagcgtgcc
aacatggcacgcaacaccttgcgtaaccagcttcagcgcgccattggcaagcagaaagag
tgggaggagaagaacaaggagaagatacaggcagccaaggagctaagagaggtagaggtt
cgacgccgtgaggaagagcgccaaaagatcttggaacaagaacgagagcggcaagagaag
atcaagaaagagcgtgacgagattgccaagaaggatcgagctttggctgctcagcgagcc
gaggaagagcaagcccgcatcgaagctgagatgacgaccgacagtgagaccggggaaaag
gtgaagcgaaagcgaaagactgccccacggggttcaggagaggccaaaccgaaacggtcc
ggaggaaagaaaaagaagaagagtgagcgccaggacgacgaatctgaagaagaagaggag
cggaccaaaaagcgccgtcgtctcacaaagaaggagtccgctaagttcaagtcagccgag
attgtggtcgatagcgatgaagaaaacaacgacgacgatgacgaactcgagcgtgccgag
aggaacatcgatagagaagagactcctctctcagaggccgatgaaaaggccgtcgatgat
gacaaaatggatgtcgacggcggagctgagcaagggggcgacgacgatgaggaggaggag
atcgctccacgccaacagaacaagcgagctcgtcgcggacgcgtcgtcgatagtgacgag
gaggataacgatgaggaggaggcgcccactcaagccaagaccacatctggcgatgatgac
gacgagcctcgccctgcagcggataccagcatggcagacgcggctgacgatgaagagtaa
>Fp59
atgtcttcttcacaaaatggcaccgccaatggtgtcaatggcgacacccagtcggtgccc
gtcagcactcgatttagcgacatcccctccgccatcgacattcctattccaagcggcgag
gccgatgaagctgtcgaaatcaacctcgaggacctcgtcgacgaacccgccgatctttgt
accctcttagaaaacgaaaacgccgcaaagacctactggatgaccgtcgccttagcttat
gctaagcaacacaaggtcgaccatgccatcgagatgctccagcgaggcggcaacgagatc
cagaaaaacagtgccaacccgcgcgatagagtcagcatggtctgttgtttatgctggatg
tatttgtggaagagtagagaggcgccccgtgtcgcccctgagggcacatccgtctccgag
gccaagaccaaggaatattaccttcaactcgcgacatcttctcttaacgacgctgcccga
ttgaacccatcattcccgcccattttcctcgctcgtggcgtcctgctgcttctacgagct
tccctacaagcaccgtccaagaccgcgggaggtattgggtctgagaagcacgaacttctg
aaaacggctgtcaagtcattcgatgatgctctgcgtgtgtctcaaggcaaaaacatgttg
gcgctcatgggaaaagctcgggccctgttctcgatgcacaaataccccgagtcgctggcg
atataccaagacgtccttcagaagatgccggacttggttgacccagaccctcgaatcggc
attggttgctgtttctggcagctcggtttcaaagacgatgctaagatggcctgggaaagg
tgtctcgagatcaaccccaactccaaggttgccaacattctgctcggactttactatttg
gacgccagcggtcatgtgccagtaaacagcgacgaattcctcaagctttacaagaaagca
atgacagagtacgcacaaaaatcattcaagttggacaaagatgtcccgcttacctgctct
accttttctgggtactttctgtctagaaaggcatgggacaatgccgacaagctggcgcac
aaggctatccagtacacagacgtcaacgctattgccagtgacggctggtatctgcttgca
agaaaggagcactacactggagatatcgaacgggcagctgattactaccgacgtgctgac
gaagctcgaggtggaactgagaccggttaccttcctgccaagtttggtgtagctcagttg
tccgtcatgaagaatgaccttggagaagccaaacttcgcctcgagaagatgattcagcaa
tccaagacccacgaggccatgattctccttggtacactgtacgccgaggaagtctttgcc
aaccaggtcagcgatagtaaagaggacaagtcggctgagctcaagaaagccattacacta
cttgaaggcgttcgaaatgcctggaaagaccccaagagagcattgtccccagatgcttcg
gtgctcctcaacctagctcgtctttatgagacagatcagtccgacaaggctctacaatgc
ctgcagcaagtagaacaactggagttggaccagatccctgactcagaacgaccagaggat
gtcaaagacgcagccgagatcaaggctgcactccgaaagtctttgccaccccagttgcta
aacaacataggttgcttccactcacaagctgaaaagcatgagcttgccagtgacatgttc
gaagctgcactaggcgcttgcataaagattggcgaaaaggaccctgatatggatacggat
gccttggtatcgacaatcagcttcaacctggcacgaagctacgagtcgagagggttgaca
gacaaggctactgaggtgtatgagggactcttggctcgacatgatgactatacagatgct
cgtgccagacttgcctacataaagctcaggaagaatccaaacaaggagggacctgatgcc
gttgccaagttgtaccaggagaacaacaccgacctcgaggtccgcgccctgtacggctgg
tacttaggcaaggttcactcgagaaaacggcccgccaaccttaacgaggacgccgagttc
cgccactacaagcatacattgcaaaactacgacaagcatgacaggcatgctttggtcggt
atgggtaacttgtatcttatgcaagcgcgagaaatgcgtcgcgaatcggattccgataag
caaaagcgaagcgccatatatggcaaggctgtagagttctttgaaaaggccctttcactg
gacccaaagaacgcctatgccgcccaaggtattgccattgctcttgtggaagacaaaaag
gaccacaagtcggcgttgggcatcttcaacaaggttcgagagacggtgagggactctcac
ctttatgtcaacctggggcatatctacgccgagcttcggcaatactcgaaggctgttgag
cactatgaaattgctctctccaaagacggcaagaaagatgacccgacaattcttgcttgc
ttgggtagaacatggttgaaccgtggccgagccgagcgtgacgtcgactcatataataag
gcacttgagtgtgctcagaaggctctcgaggttgctcccgagcaggtgcactacaagttc
aacgttgcttttgttcaaattcagcttgttactttggttcaaggattgccagagaacaag
cgatcaacagaacagcttgagaaggctgccgagggcctcgagtctgccatcgcatcgttg
gatgagattgcagctcaccctcaaactccttatcccaagaatgacgtagagcagcgtgcc
aacatggcacgcaacaccttgcgtaaccagcttcagcgcgccattggcaagcagaaagag
tgggaggagaagaacaaggagaagatacaggcagccaaggagctaagagaggtagaggtt
cgacgccgtgaggaagagcgccaaaagatcttggaacaagaacgagagcggcaagagaag
atcaagaaagagcgtgacgagattgccaagaaggatcgagctttggctgctcagcgagcc
gaggaagagcaagcccgcatcgaagctgagatgacgaccgacagtgagaccggggaaaag
gtgaagcgaaagcgaaagactgccccacggggttcaggagaggccaaaccgaaacggtcc
ggaggaaagaaaaagaagaagagcgagcgccaggacgacgaatctgaagaagaagaggag
cggaccaaaaagcgccgtcgtctcacaaagaaggagtccgctaagttcaagtcagccgag
attgtggtcgatagcgatgaagaaaacaacgacgacgatgacgaactcgagcgtgccgag
aggaacatcgatagagaagagactcctctctcagaggccgatgaaaaggccgtcgatgat
gacaaaatggatgtcgacggcggagctgagcaagggggcgacgacgatgaggaggaggag
atcgctccacgccaacagaacaagcgagctcgtcgcggacgcgtcgtcgatagtgacgag
gaggataacgatgaggaggaggcgcccactcaagccaagaccacatctggcgatgatgac
gacgagcctcgccctgcagcggataccagcatggcagacgcggctgacgatgaagagtaa
>Fp63
atgtcttcttcacaaaatggcaccgccaatggtgtcaatggcgacacccagtcggtgccc
gtcagcactcgatttagcgacatcccctccgccatcgacattcctattccaagcggcgag
gccgatgaagctgtcgaaatcaacctcgaggacctcgtcgacgaacccgccgatctttgt
accctcttagaaaacgaaaacgccgcaaagacctactggatgaccgtcgccttagcttat
gctaagcaacacaaggtcgaccatgccatcgagatgctccagcgaggcggcaacgagatc
cagaaaaacagtgccaacccgcgcgatagagtcagcatggtctgttgtttatgctggatg
tatttgtggaagagtagagaggcgccccgtgtcgcccctgagggcacatccgtctccgag
gccaagaccaaggaatattaccttcaactcgcgacatcttctcttaacgacgctgcccga
ttgaacccatcattcccgcccattttcctcgctcgtggcgtcctgctgcttctacgagct
tccctacaagcaccgtccaagaccgcgggaggtattgggtctgagaagcacgaacttctg
aaaacggctgtcaagtcattcgatgatgctctgcgtgtgtctcaaggcaaaaacatgttg
gcgctcatgggaaaagctcgggccctgttctcgatgcacaaataccccgagtcgctggcg
atataccaagacgtccttcagaagatgccggacttggttgacccagaccctcgaatcggc
attggttgctgtttctggcagctcggtttcaaagacgatgctaagatggcctgggaaagg
tgtctcgagatcaaccccaactccaaggttgccaacattctgctcggactttactatttg
gacgccagcggtcatgtgccagtaaacagcgacgaattcctcaagctttacaagaaagca
atgacagagtacgcacaaaaatcattcaagttggacaaagatgtcccgcttacctgctct
accttttctgggtactttctgtctagaaaggcatgggacaatgccgacaagctggcgcac
aaggctatccagtacacagacgtcaacgctattgccagtgacggctggtatctgcttgca
agaaaggagcactacactggagatatcgaacgggcagctgattactaccgacgtgctgac
gaagctcgaggtggaactgagaccggttaccttcctgccaagtttggtgtagctcagttg
tccgtcatgaagaatgaccttggagaagccaaacttcgcctcgagaagatgattcagcaa
tccaagacccacgaggccatgattctccttggtacactgtacgccgaggaagtctttgcc
aaccaggtcagcgatagtaaagaggacaagtcggctgagctcaagaaagccattacacta
cttgaaggcgttcgaaatgcctggaaagaccccaagagagcattgtccccagatgcttcg
gtgctcctcaacctagctcgtctttatgagacagatcagtccgacaaggctctacaatgc
ctgcagcaagtagaacaactggagttggaccagatccctgactcagaacgaccagaggat
gtcaaagacgcagccgagatcaaggctgcactccgaaagtctttgccaccccagttgcta
aacaacataggttgcttccactcacaagctgaaaagcatgagcttgccagtgacatgttc
gaagctgcactaggcgcttgcataaagattggcgaaaaggaccctgatatggatacggat
gccttggtatcgacaatcagcttcaacctggcacgaagctacgagtcgagagggttgaca
gacaaggctactgaggtgtatgagggactcttggctcgacatgatgactatacagatgct
cgtgccagacttgcctacataaagctcaggaagaatccaaacaaggagggacctgatgcc
gttgccaagttgtaccaggagaacaacaccgacctcgaggtccgcgccctgtacggctgg
tacttaggcaaggttcactcgagaaaacggcccgccaaccttaacgaggacgccgagttc
cgccactacaagcatacattgcaaaactacgacaagcatgacaggcatgctttggtcggt
atgggtaacttgtatcttatgcaagcgcgagaaatgcgtcgcgaatcggattccgataag
caaaagcgaagcgccatatatggcaaggctgtagagttctttgaaaaggccctttcactg
gacccaaagaacgcctatgccgcccaaggtattgccattgctcttgtggaagacaaaaag
gaccacaagtcggcgttgggcatcttcaacaaggttcgagagacggtgagggactctcac
ctttatgtcaacctggggcatatctacgccgagcttcggcaatactcgaaggctgttgag
cactatgaaattgctctctccaaagacggcaagaaagatgacccgacaattcttgcttgc
ttgggtagaacatggttgaaccgtggccgagccgagcgtgacgtcgactcatataataag
gcacttgagtgtgctcagaaggctctcgaggttgctcccgagcaggtgcactacaagttc
aacgttgcttttgttcaaattcagcttgttactttggttcaaggattgccagagaacaag
cgatcaacagaacagcttgagaaggctgccgagggcctcgagtctgccatcgcatcgttg
gatgagattgcagctcaccctcaaactccttatcccaagaatgacgtagagcagcgtgcc
aacatggcacgcaacaccttgcgtaaccagcttcagcgcgccattggcaagcagaaagag
tgggaggagaagaacaaggagaagatacaggcagccaaggagctaagagaggtagaggtt
cgacgccgtgaggaagagcgccaaaagatcttggaacaagaacgagagcggcaagagaag
atcaagaaagagcgtgacgagattgccaagaaggatcgagctttggctgctcagcgagcc
gaggaagagcaagcccgcatcgaagctgagatgacgaccgacagtgagaccggggaaaag
gtgaagcgaaagcgaaagactgccccacggggttcaggagaggccaaaccgaaacggtcc
ggaggaaagaaaaagaagaagagtgagcgccaggacgacgaatctgaagaagaagaggag
cggaccaaaaagcgccgtcgtctcacaaagaaggagtccgctaagttcaagtcagccgag
attgtggtcgatagcgatgaagaaaacaacgacgacgatgacgaactcgagcgtgccgag
aggaacatcgatagagaagagactcctctctcagaggccgatgaaaaggccgtcgatgat
gacaaaatggatgtcgacggcggagctgagcaagggggcgacgacgatgaggaggaggag
atcgctccacgccaacagaacaagcgagctcgtcgcggacgcgtcgtcgatagtgacgag
gaggataacgatgaggaggaggcgcccactcaagccaagaccacatctggcgatgatgac
gacgagcctcgccctgcagcggataccagcatggcagacgcggctgacgatgaagagtaa
>Fp65
atgtcttcttcacaaaatggcaccgccaatggtgtcaatggcgacacccagtcggtgccc
gtcagcactcgatttagcgacatcccctccgccatcgacattcctattccaagcggcgag
gccgatgaagctgtcgaaatcaacctcgaggacctcgtcgacgaacccgccgatctttgt
accctcttagaaaacgaaaacgccgcaaagacctactggatgaccgtcgccttagcttat
gctaagcaacacaaggtcgaccatgccatcgagatgctccagcgaggcggcaacgagatc
cagaaaaacagtgccaacccgcgcgatagagtcagcatggtctgttgtttatgctggatg
tatttgtggaagagtagagaggcgccccgtgtcgcccctgagggcacatccgtctccgag
gccaagaccaaggaatattaccttcaactcgcgacatcttctcttaacgacgctgcccga
ttgaacccatcattcccgcccattttcctcgctcgtggcgtcctgctgcttctacgagct
tccctacaagcaccgtccaagaccgcgggaggtattgggtctgagaagcacgaacttctg
aaaacggctgtcaagtcattcgatgatgctctgcgtgtgtctcaaggcaaaaacatgttg
gcgctcatgggaaaagctcgggccctgttctcgatgcacaaataccccgagtcgctggcg
atataccaagacgtccttcagaagatgccggacttggttgacccagaccctcgaatcggc
attggttgctgtttctggcagctcggtttcaaagacgatgctaagatggcctgggaaagg
tgtctcgagatcaaccccaactccaaggttgccaacattctgctcggactttactatttg
gacgccagcggtcatgtgccagtaaacagcgacgaattcctcaagctttacaagaaagca
atgacagagtacgcacaaaaatcattcaagttggacaaagatgtcccgcttacctgctct
accttttctgggtactttctgtctagaaaggcatgggacaatgccgacaagctggcgcac
aaggctatccagtacacagacgtcaacgctattgccagtgacggctggtatctgcttgca
agaaaggagcactacactggagatatcgaacgggcagctgattactaccgacgtgctgac
gaagctcgaggtggaactgagaccggttaccttcctgccaagtttggtgtagctcagttg
tccgtcatgaagaatgaccttggagaagccaaacttcgcctcgagaagatgattcagcaa
tccaagacccacgaggccatgattctccttggtacactgtacgccgaggaagtctttgcc
aaccaggtcagcgatagtaaagaggacaagtcggctgagctcaagaaagccattacacta
cttgaaggcgttcgaaatgcctggaaagaccccaagagagcattgtccccagatgcttcg
gtgctcctcaacctagctcgtctttatgagacagatcagtccgacaaggctctacaatgc
ctgcagcaagtagaacaactggagttggaccagatccctgactcagaacgaccagaggat
gtcaaagacgcagccgagatcaaggctgcactccgaaagtctttgccaccccagttgcta
aacaacataggttgcttccactcacaagctgaaaagcatgagcttgccagtgacatgttc
gaagctgcactaggcgcttgcataaagattggcgaaaaggaccctgatatggatacggat
gccttggtatcgacaatcagcttcaacctggcacgaagctacgagtcgagagggttgaca
gacaaggctactgaggtgtatgagggactcttggctcgacatgatgactatacagatgct
cgtgccagacttgcctacataaagctcaggaagaatccaaacaaggagggacctgatgcc
gttgccaagttgtaccaggagaacaacaccgacctcgaggtccgcgccctgtacggctgg
tacttaggcaaggttcactcgagaaaacggcccgccaaccttaacgaggacgccgagttc
cgccactacaagcatacattgcaaaactacgacaagcatgacaggcatgctttggtcggt
atgggtaacttgtatcttatgcaagcgcgagaaatgcgtcgcgaatcggattccgataag
caaaagcgaagcgccatatatggcaaggctgtagagttctttgaaaaggccctttcactg
gacccaaagaacgcctatgccgcccaaggtattgccattgctcttgtggaagacaaaaag
gaccacaagtcggcgttgggcatcttcaacaaggttcgagagacggtgagggactctcac
ctttatgtcaacctggggcatatctacgccgagcttcggcaatactcgaaggctgttgag
cactatgaaattgctctctccaaagacggcaagaaagatgacccgacaattcttgcttgc
ttgggtagaacatggttgaaccgtggccgagccgagcgtgacgtcgactcatataataag
gcacttgagtgtgctcagaaggctctcgaggttgctcccgagcaggtgcactacaagttc
aacgttgcttttgttcaaattcagcttgttactttggttcaaggattgccagagaacaag
cgatcaacagaacagcttgagaaggctgccgagggcctcgagtctgccatcgcatcgttg
gatgagattgcagctcaccctcaaactccttatcccaagaatgacgtagagcagcgtgcc
aacatggcacgcaacaccttgcgtaaccagcttcagcgcgccattggcaagcagaaagag
tgggaggagaagaacaaggagaagatacaggcagccaaggagctaagagaggtagaggtt
cgacgccgtgaggaagagcgccaaaagatcttggaacaagaacgagagcggcaagagaag
atcaagaaagagcgtgacgagattgccaagaaggatcgagctttggctgctcagcgagcc
gaggaagagcaagcccgcatcgaagctgagatgacgaccgacagtgagaccggggaaaag
gtgaagcgaaagcgaaagactgccccacggggttcaggagaggccaaaccgaaacggtcc
ggaggaaagaaaaagaagaagagtgagcgccaggacgacgaatctgaagaagaagaggag
cggaccaaaaagcgccgtcgtctcacaaagaaggagtccgctaagttcaagtcagccgag
attgtggtcgatagcgatgaagaaaacaacgacgacgatgacgaactcgagcgtgccgag
aggaacatcgatagagaagagactcctctctcagaggccgatgaaaaggccgtcgatgat
gacaaaatggatgtcgacggcggagctgagcaagggggcgacgacgatgaggaggaggag
atcgctccacgccaacagaacaagcgagctcgtcgcggacgcgtcgtcgatagtgacgag
gaggataacgatgaggaggaggcgcccactcaagccaagaccacatctggcgatgatgac
gacgagcctcgccctgcagcggataccagcatggcagacgcggctgacgatgaagagtaa
>Fp66
atgtcttcttcacaaaatggcaccgccaatggtgtcaatggcgacacccagtcggtgccc
gtcagcactcgatttagcgacatcccctccgccatcgacattcctattccaagcggcgag
gccgatgaagctgtcgaaatcaacctcgaggacctcgtcgacgaacccgccgatctttgt
accctcttagaaaacgaaaacgccgcaaagacctactggatgaccgtcgccttagcttat
gctaagcaacacaaggtcgaccatgccatcgagatgctccagcgaggcggcaacgagatc
cagaaaaacagtgccaacccgcgcgatagagtcagcatggtctgttgtttatgctggatg
tatttgtggaagagtagagaggcgccccgtgtcgcccctgagggcacatccgtctccgag
gccaagaccaaggaatattaccttcaactcgcgacatcttctcttaacgacgctgcccga
ttgaacccatcattcccgcccattttcctcgctcgtggcgtcctgctgcttctacgagct
tccctacaagcaccgtccaagaccgcgggaggtattgggtctgagaagcacgaacttctg
aaaacggctgtcaagtcattcgatgatgctctgcgtgtgtctcaaggcaaaaacatgttg
gcgctcatgggaaaagctcgggccctgttctcgatgcacaaataccccgagtcgctggcg
atataccaagacgtccttcagaagatgccggacttggttgacccagaccctcgaatcggc
attggttgctgtttctggcagctcggtttcaaagacgatgctaagatggcctgggaaagg
tgtctcgagatcaaccccaactccaaggttgccaacattctgctcggactttactatttg
gacgccagcggtcatgtgccagtaaacagcgacgaattcctcaagctttacaagaaagca
atgacagagtacgcacaaaaatcattcaagttggacaaagatgtcccgcttacctgctct
accttttctgggtactttctgtctagaaaggcatgggacaatgccgacaagctggcgcac
aaggctatccagtacacagacgtcaacgctattgccagtgacggctggtatctgcttgca
agaaaggagcactacactggagatatcgaacgggcagctgattactaccgacgtgctgac
gaagctcgaggtggaactgagaccggttaccttcctgccaagtttggtgtagctcagttg
tccgtcatgaagaatgaccttggagaagccaaacttcgcctcgagaagatgattcagcaa
tccaagacccacgaggccatgattctccttggtacactgtacgccgaggaagtctttgcc
aaccaggtcagcgatagtaaagaggacaagtcggctgagctcaagaaagccattacacta
cttgaaggcgttcgaaatgcctggaaagaccccaagagagcattgtccccagatgcttcg
gtgctcctcaacctagctcgtctttatgagacagatcagtccgacaaggctctacaatgc
ctgcagcaagtagaacaactggagttggaccagatccctgactcagaacgaccagaggat
gtcaaagacgcagccgagatcaaggctgcactccgaaagtctttgccaccccagttgcta
aacaacataggttgcttccactcacaagctgaaaagcatgagcttgccagtgacatgttc
gaagctgcactaggcgcttgcataaagattggcgaaaaggaccctgatatggatacggat
gccttggtatcgacaatcagcttcaacctggcacgaagctacgagtcgagagggttgaca
gacaaggctactgaggtgtatgagggactcttggctcgacatgatgactatacagatgct
cgtgccagacttgcctacataaagctcaggaagaatccaaacaaggagggacctgatgcc
gttgccaagttgtaccaggagaacaacaccgacctcgaggtccgcgccctgtacggctgg
tacttaggcaaggttcactcgagaaaacggcccgccaaccttaacgaggacgccgagttc
cgccactacaagcatacattgcaaaactacgacaagcatgacaggcatgctttggtcggt
atgggtaacttgtatcttatgcaagcgcgagaaatgcgtcgcgaatcggattccgataag
caaaagcgaagcgccatatatggcaaggctgtagagttctttgaaaaggccctttcactg
gacccaaagaacgcctatgccgcccaaggtattgccattgctcttgtggaagacaaaaag
gaccacaagtcggcgttgggcatcttcaacaaggttcgagagacggtgagggactctcac
ctttatgtcaacctggggcatatctacgccgagcttcggcaatactcgaaggctgttgag
cactatgaaattgctctctccaaagacggcaagaaagatgacccgacaattcttgcttgc
ttgggtagaacatggttgaaccgtggccgagccgagcgtgacgtcgactcatataataag
gcacttgagtgtgctcagaaggctctcgaggttgctcccgagcaggtgcactacaagttc
aacgttgcttttgttcaaattcagcttgttactttggttcaaggattgccagagaacaag
cgatcaacagaacagcttgagaaggctgccgagggcctcgagtctgccatcgcatcgttg
gatgagattgcagctcaccctcaaactccttatcccaagaatgacgtagagcagcgtgcc
aacatggcacgcaacaccttgcgtaaccagcttcagcgcgccattggcaagcagaaagag
tgggaggagaagaacaaggagaagatacaggcagccaaggagctaagagaggtagaggtt
cgacgccgtgaggaagagcgccaaaagatcttggaacaagaacgagagcggcaagagaag
atcaagaaagagcgtgacgagattgccaagaaggatcgagctttggctgctcagcgagcc
gaggaagagcaagcccgcatcgaagctgagatgacgaccgacagtgagaccggggaaaag
gtgaagcgaaagcgaaagactgccccacggggttcaggagaggccaaaccgaaacggtcc
ggaggaaagaaaaagaagaagagtgagcgccaggacgacgaatctgaagaagaagaggag
cggaccaaaaagcgccgtcgtctcacaaagaaggagtccgctaagttcaagtcagccgag
attgtggtcgatagcgatgaagaaaacaacgacgacgatgacgaactcgagcgtgccgag
aggaacatcgatagagaagagactcctctctcagaggccgatgaaaaggccgtcgatgat
gacaaaatggatgtcgacggcggagctgagcaagggggcgacgacgatgaggaggaggag
atcgctccacgccaacagaacaagcgagctcgtcgcggacgcgtcgtcgatagtgacgag
gaggataacgatgaggaggaggcgcccactcaagccaagaccacatctggcgatgatgac
gacgagcctcgccctgcagcggataccagcatggcagacgcggctgacgatgaagagtaa
>Fp72
atgtcttcttcacaaaatggcaccgccaatggtgtcaatggcgacacccagtcggtgccc
gtcagcactcgatttagcgacatcccctccgccatcgacattcctattccaagcggcgag
gccgatgaagctgtcgaaatcaacctcgaggacctcgtcgacgaacccgccgatctttgt
accctcttagaaaacgaaaacgccgcaaagacctactggatgaccgtcgccttagcttat
gctaagcaacacaaggtcgaccatgccatcgagatgctccagcgaggcggcaacgagatc
cagaaaaacagtgccaacccgcgcgatagagtcagcatggtctgttgtttatgctggatg
tatttgtggaagagtagagaggcgccccgtgtcgcccctgagggcacatccgtctccgag
gccaagaccaaggaatattaccttcaactcgcgacatcttctcttaacgacgctgcccga
ttgaacccatcattcccgcccattttcctcgctcgtggcgtcctgctgcttctacgagct
tccctacaagcaccgtccaagaccgcgggaggtattgggtctgagaagcacgaacttctg
aaaacggctgtcaagtcattcgatgatgctctgcgtgtgtctcaaggcaaaaacatgttg
gcgctcatgggaaaagctcgggccctgttctcgatgcacaaataccccgagtcgctggcg
atataccaagacgtccttcagaagatgccggacttggttgacccagaccctcgaatcggc
attggttgctgtttctggcagctcggtttcaaagacgatgctaagatggcctgggaaagg
tgtctcgagatcaaccccaactccaaggttgccaacattctgctcggactttactatttg
gacgccagcggtcatgtgccagtaaacagcgacgaattcctcaagctttacaagaaagca
atgacagagtacgcacaaaaatcattcaagttggacaaagatgtcccgcttacctgctct
accttttctgggtactttctgtctagaaaggcatgggacaatgccgacaagctggcgcac
aaggctatccagtacacagacgtcaacgctattgccagtgacggctggtatctgcttgca
agaaaggagcactacactggagatatcgaacgggcagctgattactaccgacgtgctgac
gaagctcgaggtggaactgagaccggttaccttcctgccaagtttggtgtagctcagttg
tccgtcatgaagaatgaccttggagaagccaaacttcgcctcgagaagatgattcagcaa
tccaagacccacgaggccatgattctccttggtacactgtacgccgaggaagtctttgcc
aaccaggtcagcgatagtaaagaggacaagtcggctgagctcaagaaagccattacacta
cttgaaggcgttcgaaatgcctggaaagaccccaagagagcattgtccccagatgcttcg
gtgctcctcaacctagctcgtctttatgagacagatcagtccgacaaggctctacaatgc
ctgcagcaagtagaacaactggagttggaccagatccctgactcagaacgaccagaggat
gtcaaagacgcagccgagatcaaggctgcactccgaaagtctttgccaccccagttgcta
aacaacataggttgcttccactcacaagctgaaaagcatgagcttgccagtgacatgttc
gaagctgcactaggcgcttgcataaagattggcgaaaaggaccctgatatggatacggat
gccttggtatcgacaatcagcttcaacctggcacgaagctacgagtcgagagggttgaca
gacaaggctactgaggtgtatgagggactcttggctcgacatgatgactatacagatgct
cgtgccagacttgcctacataaagctcaggaagaatccaaacaaggagggacctgatgcc
gttgccaagttgtaccaggagaacaacaccgacctcgaggtccgcgccctgtacggctgg
tacttaggcaaggttcactcgagaaaacggcccgccaaccttaacgaggacgccgagttc
cgccactacaagcatacattgcaaaactacgacaagcatgacaggcatgctttggtcggt
atgggtaacttgtatcttatgcaagcgcgagaaatgcgtcgcgaatcggattccgataag
caaaagcgaagcgccatatatggcaaggctgtagagttctttgaaaaggccctttcactg
gacccaaagaacgcctatgccgcccaaggtattgccattgctcttgtggaagacaaaaag
gaccacaagtcggcgttgggcatcttcaacaaggttcgagagacggtgagggactctcac
ctttatgtcaacctggggcatatctacgccgagcttcggcaatactcgaaggctgttgag
cactatgaaattgctctctccaaagacggcaagaaagatgacccgacaattcttgcttgc
ttgggtagaacatggttgaaccgtggccgagccgagcgtgacgtcgactcatataataag
gcacttgagtgtgctcagaaggctctcgaggttgctcccgagcaggtgcactacaagttc
aacgttgcttttgttcaaattcagcttgttactttggttcaaggattgccagagaacaag
cgatcaacagaacagcttgagaaggctgccgagggcctcgagtctgccatcgcatcgttg
gatgagattgcagctcaccctcaaactccttatcccaagaatgacgtagagcagcgtgcc
aacatggcacgcaacaccttgcgtaaccagcttcagcgcgccattggcaagcagaaagag
tgggaggagaagaacaaggagaagatacaggcagccaaggagctaagagaggtagaggtt
cgacgccgtgaggaagagcgccaaaagatcttggaacaagaacgagagcggcaagagaag
atcaagaaagagcgtgacgagattgccaagaaggatcgagctttggctgctcagcgagcc
gaggaagagcaagcccgcatcgaagctgagatgacgaccgacagtgagaccggggaaaag
gtgaagcgaaagcgaaagactgccccacggggttcaggagaggccaaaccgaaacggtcc
ggaggaaagaaaaagaagaagagtgagcgccaggacgacgaatctgaagaagaagaggag
cggaccaaaaagcgccgtcgtctcacaaagaaggagtccgctaagttcaagtcagccgag
attgtggtcgatagcgatgaagaaaacaacgacgacgatgacgaactcgagcgtgccgag
aggaacatcgatagagaagagactcctctctcagaggccgatgaaaaggccgtcgatgat
gacaaaatggatgtcgacggcggagctgagcaagggggcgacgacgatgaggaggaggag
atcgctccacgccaacagaacaagcgagctcgtcgcggacgcgtcgtcgatagtgacgag
gaggataacgatgaggaggaggcgcccactcaagccaagaccacatctggcgatgatgac
gacgagcctcgccctgcagcggataccagcatggcagacgcggctgacgatgaagagtaa
>Fp73
atgtcttcttcacaaaatggcaccgccaatggtgtcaatggcgacacccagtcggtgccc
gtcagcactcgatttagcgacatcccctccgccatcgacattcctattccaagcggcgag
gccgatgaagctgtcgaaatcaacctcgaggacctcgtcgacgaacccgccgatctttgt
accctcttagaaaacgaaaacgccgcaaagacctactggatgaccgtcgccttagcttat
gctaagcaacacaaggtcgaccatgccatcgagatgctccagcgaggcggcaacgagatc
cagaaaaacagtgccaacccgcgcgatagagtcagcatggtctgttgtttatgctggatg
tatttgtggaagagtagagaggcgccccgtgtcgcccctgagggcacatccgtctccgag
gccaagaccaaggaatattaccttcaactcgcgacatcttctcttaacgacgctgcccga
ttgaacccatcattcccgcccattttcctcgctcgtggcgtcctgctgcttctacgagct
tccctacaagcaccgtccaagaccgcgggaggtattgggtctgagaagcacgaacttctg
aaaacggctgtcaagtcattcgatgatgctctgcgtgtgtctcaaggcaaaaacatgttg
gcgctcatgggaaaagctcgggccctgttctcgatgcacaaataccccgagtcgctggcg
atataccaagacgtccttcagaagatgccggacttggttgacccagaccctcgaatcggc
attggttgctgtttctggcagctcggtttcaaagacgatgctaagatggcctgggaaagg
tgtctcgagatcaaccccaactccaaggttgccaacattctgctcggactttactatttg
gacgccagcggtcatgtgccagtaaacagcgacgaattcctcaagctttacaagaaagca
atgacagagtacgcacaaaaatcattcaagttggacaaagatgtcccgcttacctgctct
accttttctgggtactttctgtctagaaaggcatgggacaatgccgacaagctggcgcac
aaggctatccagtacacagacgtcaacgctattgccagtgacggctggtatctgcttgca
agaaaggagcactacactggagatatcgaacgggcagctgattactaccgacgtgctgac
gaagctcgaggtggaactgagaccggttaccttcctgccaagtttggtgtagctcagttg
tccgtcatgaagaatgaccttggagaagccaaacttcgcctcgagaagatgattcagcaa
tccaagacccacgaggccatgattctccttggtacactgtacgccgaggaagtctttgcc
aaccaggtcagcgatagtaaagaggacaagtcggctgagctcaagaaagccattacacta
cttgaaggcgttcgaaatgcctggaaagaccccaagagagcattgtccccagatgcttcg
gtgctcctcaacctagctcgtctttatgagacagatcagtccgacaaggctctacaatgc
ctgcagcaagtagaacaactggagttggaccagatccctgactcagaacgaccagaggat
gtcaaagacgcagccgagatcaaggctgcactccgaaagtctttgccaccccagttgcta
aacaacataggttgcttccactcacaagctgaaaagcatgagcttgccagtgacatgttc
gaagctgcactaggcgcttgcataaagattggcgaaaaggaccctgatatggatacggat
gccttggtatcgacaatcagcttcaacctggcacgaagctacgagtcgagagggttgaca
gacaaggctactgaggtgtatgagggactcttggctcgacatgatgactatacagatgct
cgtgccagacttgcctacataaagctcaggaagaatccaaacaaggagggacctgatgcc
gttgccaagttgtaccaggagaacaacaccgacctcgaggtccgcgccctgtacggctgg
tacttaggcaaggttcactcgagaaaacggcccgccaaccttaacgaggacgccgagttc
cgccactacaagcatacattgcaaaactacgacaagcatgacaggcatgctttggtcggt
atgggtaacttgtatcttatgcaagcgcgagaaatgcgtcgcgaatcggattccgataag
caaaagcgaagcgccatatatggcaaggctgtagagttctttgaaaaggccctttcactg
gacccaaagaacgcctatgccgcccaaggtattgccattgctcttgtggaagacaaaaag
gaccacaagtcggcgttgggcatcttcaacaaggttcgagagacggtgagggactctcac
ctttatgtcaacctggggcatatctacgccgagcttcggcaatactcgaaggctgttgag
cactatgaaattgctctctccaaagacggcaagaaagatgacccgacaattcttgcttgc
ttgggtagaacatggttgaaccgtggccgagccgagcgtgacgtcgactcatataataag
gcacttgagtgtgctcagaaggctctcgaggttgctcccgagcaggtgcactacaagttc
aacgttgcttttgttcaaattcagcttgttactttggttcaaggattgccagagaacaag
cgatcaacagaacagcttgagaaggctgccgagggcctcgagtctgccatcgcatcgttg
gatgagattgcagctcaccctcaaactccttatcccaagaatgacgtagagcagcgtgcc
aacatggcacgcaacaccttgcgtaaccagcttcagcgcgccattggcaagcagaaagag
tgggaggagaagaacaaggagaagatacaggcagccaaggagctaagagaggtagaggtt
cgacgccgtgaggaagagcgccaaaagatcttggaacaagaacgagagcggcaagagaag
atcaagaaagagcgtgacgagattgccaagaaggatcgagctttggctgctcagcgagcc
gaggaagagcaagcccgcatcgaagctgagatgacgaccgacagtgagaccggggaaaag
gtgaagcgaaagcgaaagactgccccacggggttcaggagaggccaaaccgaaacggtcc
ggaggaaagaaaaagaagaagagcgagcgccaggacgacgaatctgaagaagaagaggag
cggaccaaaaagcgccgtcgtctcacaaagaaggagtccgctaagttcaagtcagccgag
attgtggtcgatagcgatgaagaaaacaacgacgacgatgacgaactcgagcgtgccgag
aggaacatcgatagagaagagactcctctctcagaggccgatgaaaaggccgtcgatgat
gacaaaatggatgtcgacggcggagctgagcaagggggcgacgacgatgaggaggaggag
atcgctccacgccaacagaacaagcgagctcgtcgcggacgcgtcgtcgatagtgacgag
gaggataacgatgaggaggaggcgcccactcaagccaagaccacatctggcgatgatgac
gacgagcctcgccctgcagcggataccagcatggcagacgcggctgacgatgaagagtaa
>Fp76
atgtcttcttcacaaaatggcaccgccaatggtgtcaatggcgacacccagtcggtgccc
gtcagcactcgatttagcgacatcccctccgccatcgacattcctattccaagcggcgag
gccgatgaagctgtcgaaatcaacctcgaggacctcgtcgacgaacccgccgatctttgt
accctcttagaaaacgaaaacgccgcaaagacctactggatgaccgtcgccttagcttat
gctaagcaacacaaggtcgaccatgccatcgagatgctccagcgaggcggcaacgagatc
cagaaaaacagtgccaacccgcgcgatagagtcagcatggtctgttgtttatgctggatg
tatttgtggaagagtagagaggcgccccgtgtcgcccctgagggcacatccgtctccgag
gccaagaccaaggaatattaccttcaactcgcgacatcttctcttaacgacgctgcccga
ttgaacccatcattcccgcccattttcctcgctcgtggcgtcctgctgcttctacgagct
tccctacaagcaccgtccaagaccgcgggaggtattgggtctgagaagcacgaacttctg
aaaacggctgtcaagtcattcgatgatgctctgcgtgtgtctcaaggcaaaaacatgttg
gcgctcatgggaaaagctcgggccctgttctcgatgcacaaataccccgagtcgctggcg
atataccaagacgtccttcagaagatgccggacttggttgacccagaccctcgaatcggc
attggttgctgtttctggcagctcggtttcaaagacgatgctaagatggcctgggaaagg
tgtctcgagatcaaccccaactccaaggttgccaacattctgctcggactttactatttg
gacgccagcggtcatgtgccagtaaacagcgacgaattcctcaagctttacaagaaagca
atgacagagtacgcacaaaaatcattcaagttggacaaagatgtcccgcttacctgctct
accttttctgggtactttctgtctagaaaggcatgggacaatgccgacaagctggcgcac
aaggctatccagtacacagacgtcaacgctattgccagtgacggctggtatctgcttgca
agaaaggagcactacactggagatatcgaacgggcagctgattactaccgacgtgctgac
gaagctcgaggtggaactgagaccggttaccttcctgccaagtttggtgtagctcagttg
tccgtcatgaagaatgaccttggagaagccaaacttcgcctcgagaagatgattcagcaa
tccaagacccacgaggccatgattctccttggtacactgtacgccgaggaagtctttgcc
aaccaggtcagcgatagtaaagaggacaagtcggctgagctcaagaaagccattacacta
cttgaaggcgttcgaaatgcctggaaagaccccaagagagcattgtccccagatgcttcg
gtgctcctcaacctagctcgtctttatgagacagatcagtccgacaaggctctacaatgc
ctgcagcaagtagaacaactggagttggaccagatccctgactcagaacgaccagaggat
gtcaaagacgcagccgagatcaaggctgcactccgaaagtctttgccaccccagttgcta
aacaacataggttgcttccactcacaagctgaaaagcatgagcttgccagtgacatgttc
gaagctgcactaggcgcttgcataaagattggcgaaaaggaccctgatatggatacggat
gccttggtatcgacaatcagcttcaacctggcacgaagctacgagtcgagagggttgaca
gacaaggctactgaggtgtatgagggactcttggctcgacatgatgactatacagatgct
cgtgccagacttgcctacataaagctcaggaagaatccaaacaaggagggacctgatgcc
gttgccaagttgtaccaggagaacaacaccgacctcgaggtccgcgccctgtacggctgg
tacttaggcaaggttcactcgagaaaacggcccgccaaccttaacgaggacgccgagttc
cgccactacaagcatacattgcaaaactacgacaagcatgacaggcatgctttggtcggt
atgggtaacttgtatcttatgcaagcgcgagaaatgcgtcgcgaatcggattccgataag
caaaagcgaagcgccatatatggcaaggctgtagagttctttgaaaaggccctttcactg
gacccaaagaacgcctatgccgcccaaggtattgccattgctcttgtggaagacaaaaag
gaccacaagtcggcgttgggcatcttcaacaaggttcgagagacggtgagggactctcac
ctttatgtcaacctggggcatatctacgccgagcttcggcaatactcgaaggctgttgag
cactatgaaattgctctctccaaagacggcaagaaagatgacccgacaattcttgcttgc
ttgggtagaacatggttgaaccgtggccgagccgagcgtgacgtcgactcatataataag
gcacttgagtgtgctcagaaggctctcgaggttgctcccgagcaggtgcactacaagttc
aacgttgcttttgttcaaattcagcttgttactttggttcaaggattgccagagaacaag
cgatcaacagaacagcttgagaaggctgccgagggcctcgagtctgccatcgcatcgttg
gatgagattgcagctcaccctcaaactccttatcccaagaatgacgtagagcagcgtgcc
aacatggcacgcaacaccttgcgtaaccagcttcagcgcgccattggcaagcagaaagag
tgggaggagaagaacaaggagaagatacaggcagccaaggagctaagagaggtagaggtt
cgacgccgtgaggaagagcgccaaaagatcttggaacaagaacgagagcggcaagagaag
atcaagaaagagcgtgacgagattgccaagaaggatcgagctttggctgctcagcgagcc
gaggaagagcaagcccgcatcgaagctgagatgacgaccgacagtgagaccggggaaaag
gtgaagcgaaagcgaaagactgccccacggggttcaggagaggccaaaccgaaacggtcc
ggaggaaagaaaaagaagaagagcgagcgccaggacgacgaatctgaagaagaagaggag
cggaccaaaaagcgccgtcgtctcacaaagaaggagtccgctaagttcaagtcagccgag
attgtggtcgatagcgatgaagaaaacaacgacgacgatgacgaactcgagcgtgccgag
aggaacatcgatagagaagagactcctctctcagaggccgatgaaaaggccgtcgatgat
gacaaaatggatgtcgacggcggagctgagcaagggggcgacgacgatgaggaggaggag
atcgctccacgccaacagaacaagcgagctcgtcgcggacgcgtcgtcgatagtgacgag
gaggataacgatgaggaggaggcgcccactcaagccaagaccacatctggcgatgatgac
gacgagcctcgccctgcagcggataccagcatggcagacgcggctgacgatgaagagtaa
>Fp78
atgtcttcttcacaaaatggcaccgccaatggtgtcaatggcgacacccagtcggtgccc
gtcagcactcgatttagcgacatcccctccgccatcgacattcctattccaagcggcgag
gccgatgaagctgtcgaaatcaacctcgaggacctcgtcgacgaacccgccgatctttgt
accctcttagaaaacgaaaacgccgcaaagacctactggatgaccgtcgccttagcttat
gctaagcaacacaaggtcgaccatgccatcgagatgctccagcgaggcggcaacgagatc
cagaaaaacagtgccaacccgcgcgatagagtcagcatggtctgttgtttatgctggatg
tatttgtggaagagtagagaggcgccccgtgtcgcccctgagggcacatccgtctccgag
gccaagaccaaggaatattaccttcaactcgcgacatcttctcttaacgacgctgcccga
ttgaacccatcattcccgcccattttcctcgctcgtggcgtcctgctgcttctacgagct
tccctacaagcaccgtccaagaccgcgggaggtattgggtctgagaagcacgaacttctg
aaaacggctgtcaagtcattcgatgatgctctgcgtgtgtctcaaggcaaaaacatgttg
gcgctcatgggaaaagctcgggccctgttctcgatgcacaaataccccgagtcgctggcg
atataccaagacgtccttcagaagatgccggacttggttgacccagaccctcgaatcggc
attggttgctgtttctggcagctcggtttcaaagacgatgctaagatggcctgggaaagg
tgtctcgagatcaaccccaactccaaggttgccaacattctgctcggactttactatttg
gacgccagcggtcatgtgccagtaaacagcgacgaattcctcaagctttacaagaaagca
atgacagagtacgcacaaaaatcattcaagttggacaaagatgtcccgcttacctgctct
accttttctgggtactttctgtctagaaaggcatgggacaatgccgacaagctggcgcac
aaggctatccagtacacagacgtcaacgctattgccagtgacggctggtatctgcttgca
agaaaggagcactacactggagatatcgaacgggcagctgattactaccgacgtgctgac
gaagctcgaggtggaactgagaccggttaccttcctgccaagtttggtgtagctcagttg
tccgtcatgaagaatgaccttggagaagccaaacttcgcctcgagaagatgattcagcaa
tccaagacccacgaggccatgattctccttggtacactgtacgccgaggaagtctttgcc
aaccaggtcagcgatagtaaagaggacaagtcggctgagctcaagaaagccattacacta
cttgaaggcgttcgaaatgcctggaaagaccccaagagagcattgtccccagatgcttcg
gtgctcctcaacctagctcgtctttatgagacagatcagtccgacaaggctctacaatgc
ctgcagcaagtagaacaactggagttggaccagatccctgactcagaacgaccagaggat
gtcaaagacgcagccgagatcaaggctgcactccgaaagtctttgccaccccagttgcta
aacaacataggttgcttccactcacaagctgaaaagcatgagcttgccagtgacatgttc
gaagctgcactaggcgcttgcataaagattggcgaaaaggaccctgatatggatacggat
gccttggtatcgacaatcagcttcaacctggcacgaagctacgagtcgagagggttgaca
gacaaggctactgaggtgtatgagggactcttggctcgacatgatgactatacagatgct
cgtgccagacttgcctacataaagctcaggaagaatccaaacaaggagggacctgatgcc
gttgccaagttgtaccaggagaacaacaccgacctcgaggtccgcgccctgtacggctgg
tacttaggcaaggttcactcgagaaaacggcccgccaaccttaacgaggacgccgagttc
cgccactacaagcatacattgcaaaactacgacaagcatgacaggcatgctttggtcggt
atgggtaacttgtatcttatgcaagcgcgagaaatgcgtcgcgaatcggattccgataag
caaaagcgaagcgccatatatggcaaggctgtagagttctttgaaaaggccctttcactg
gacccaaagaacgcctatgccgcccaaggtattgccattgctcttgtggaagacaaaaag
gaccacaagtcggcgttgggcatcttcaacaaggttcgagagacggtgagggactctcac
ctttatgtcaacctggggcatatctacgccgagcttcggcaatactcgaaggctgttgag
cactatgaaattgctctctccaaagacggcaagaaagatgacccgacaattcttgcttgc
ttgggtagaacatggttgaaccgtggccgagccgagcgtgacgtcgactcatataataag
gcacttgagtgtgctcagaaggctctcgaggttgctcccgagcaggtgcactacaagttc
aacgttgcttttgttcaaattcagcttgttactttggttcaaggattgccagagaacaag
cgatcaacagaacagcttgagaaggctgccgagggcctcgagtctgccatcgcatcgttg
gatgagattgcagctcaccctcaaactccttatcccaagaatgacgtagagcagcgtgcc
aacatggcacgcaacaccttgcgtaaccagcttcagcgcgccattggcaagcagaaagag
tgggaggagaagaacaaggagaagatacaggcagccaaggagctaagagaggtagaggtt
cgacgccgtgaggaagagcgccaaaagatcttggaacaagaacgagagcggcaagagaag
atcaagaaagagcgtgacgagattgccaagaaggatcgagctttggctgctcagcgagcc
gaggaagagcaagcccgcatcgaagctgagatgacgaccgacagtgagaccggggaaaag
gtgaagcgaaagcgaaagactgccccacggggttcaggagaggccaaaccgaaacggtcc
ggaggaaagaaaaagaagaagagcgagcgccaggacgacgaatctgaagaagaagaggag
cggaccaaaaagcgccgtcgtctcacaaagaaggagtccgctaagttcaagtcagccgag
attgtggtcgatagcgatgaagaaaacaacgacgacgatgacgaactcgagcgtgccgag
aggaacatcgatagagaagagactcctctctcagaggccgatgaaaaggccgtcgatgat
gacaaaatggatgtcgacggcggagctgagcaagggggcgacgacgatgaggaggaggag
atcgctccacgccaacagaacaagcgagctcgtcgcggacgcgtcgtcgatagtgacgag
gaggataacgatgaggaggaggcgcccactcaagccaagaccacatctggcgatgatgac
gacgagcctcgccctgcagcggataccagcatggcagacgcggctgacgatgaagagtaa
>Fp81
atgtcttcttcacaaaatggcaccgccaatggtgtcaatggcgacacccagtcggtgccc
gtcagcactcgatttagcgacatcccctccgccatcgacattcctattccaagcggcgag
gccgatgaagctgtcgaaatcaacctcgaggacctcgtcgacgaacccgccgatctttgt
accctcttagaaaacgaaaacgccgcaaagacctactggatgaccgtcgccttagcttat
gctaagcaacacaaggtcgaccatgccatcgagatgctccagcgaggcggcaacgagatc
cagaaaaacagtgccaacccgcgcgatagagtcagcatggtctgttgtttatgctggatg
tatttgtggaagagtagagaggcgccccgtgtcgcccctgagggcacatccgtctccgag
gccaagaccaaggaatattaccttcaactcgcgacatcttctcttaacgacgctgcccga
ttgaacccatcattcccgcccattttcctcgctcgtggcgtcctgctgcttctacgagct
tccctacaagcaccgtccaagaccgcgggaggtattgggtctgagaagcacgaacttctg
aaaacggctgtcaagtcattcgatgatgctctgcgtgtgtctcaaggcaaaaacatgttg
gcgctcatgggaaaagctcgggccctgttctcgatgcacaaataccccgagtcgctggcg
atataccaagacgtccttcagaagatgccggacttggttgacccagaccctcgaatcggc
attggttgctgtttctggcagctcggtttcaaagacgatgctaagatggcctgggaaagg
tgtctcgagatcaaccccaactccaaggttgccaacattctgctcggactttactatttg
gacgccagcggtcatgtgccagtaaacagcgacgaattcctcaagctttacaagaaagca
atgacagagtacgcacaaaaatcattcaagttggacaaagatgtcccgcttacctgctct
accttttctgggtactttctgtctagaaaggcatgggacaatgccgacaagctggcgcac
aaggctatccagtacacagacgtcaacgctattgccagtgacggctggtatctgcttgca
agaaaggagcactacactggagatatcgaacgggcagctgattactaccgacgtgctgac
gaagctcgaggtggaactgagaccggttaccttcctgccaagtttggtgtagctcagttg
tccgtcatgaagaatgaccttggagaagccaaacttcgcctcgagaagatgattcagcaa
tccaagacccacgaggccatgattctccttggtacactgtacgccgaggaagtctttgcc
aaccaggtcagcgatagtaaagaggacaagtcggctgagctcaagaaagccattacacta
cttgaaggcgttcgaaatgcctggaaagaccccaagagagcattgtccccagatgcttcg
gtgctcctcaacctagctcgtctttatgagacagatcagtccgacaaggctctacaatgc
ctgcagcaagtagaacaactggagttggaccagatccctgactcagaacgaccagaggat
gtcaaagacgcagccgagatcaaggctgcactccgaaagtctttgccaccccagttgcta
aacaacataggttgcttccactcacaagctgaaaagcatgagcttgccagtgacatgttc
gaagctgcactaggcgcttgcataaagattggcgaaaaggaccctgatatggatacggat
gccttggtatcgacaatcagcttcaacctggcacgaagctacgagtcgagagggttgaca
gacaaggctactgaggtgtatgagggactcttggctcgacatgatgactatacagatgct
cgtgccagacttgcctacataaagctcaggaagaatccaaacaaggagggacctgatgcc
gttgccaagttgtaccaggagaacaacaccgacctcgaggtccgcgccctgtacggctgg
tacttaggcaaggttcactcgagaaaacggcccgccaaccttaacgaggacgccgagttc
cgccactacaagcatacattgcaaaactacgacaagcatgacaggcatgctttggtcggt
atgggtaacttgtatcttatgcaagcgcgagaaatgcgtcgcgaatcggattccgataag
caaaagcgaagcgccatatatggcaaggctgtagagttctttgaaaaggccctttcactg
gacccaaagaacgcctatgccgcccaaggtattgccattgctcttgtggaagacaaaaag
gaccacaagtcggcgttgggcatcttcaacaaggttcgagagacggtgagggactctcac
ctttatgtcaacctggggcatatctacgccgagcttcggcaatactcgaaggctgttgag
cactatgaaattgctctctccaaagacggcaagaaagatgacccgacaattcttgcttgc
ttgggtagaacatggttgaaccgtggccgagccgagcgtgacgtcgactcatataataag
gcacttgagtgtgctcagaaggctctcgaggttgctcccgagcaggtgcactacaagttc
aacgttgcttttgttcaaattcagcttgttactttggttcaaggattgccagagaacaag
cgatcaacagaacagcttgagaaggctgccgagggcctcgagtctgccatcgcatcgttg
gatgagattgcagctcaccctcaaactccttatcccaagaatgacgtagagcagcgtgcc
aacatggcacgcaacaccttgcgtaaccagcttcagcgcgccattggcaagcagaaagag
tgggaggagaagaacaaggagaagatacaggcagccaaggagctaagagaggtagaggtt
cgacgccgtgaggaagagcgccaaaagatcttggaacaagaacgagagcggcaagagaag
atcaagaaagagcgtgacgagattgccaagaaggatcgagctttggctgctcagcgagcc
gaggaagagcaagcccgcatcgaagctgagatgacgaccgacagtgagaccggggaaaag
gtgaagcgaaagcgaaagactgccccacggggttcaggagaggccaaaccgaaacggtcc
ggaggaaagaaaaagaagaagagcgagcgccaggacgacgaatctgaagaagaagaggag
cggaccaaaaagcgccgtcgtctcacaaagaaggagtccgctaagttcaagtcagccgag
attgtggtcgatagcgatgaagaaaacaacgacgacgatgacgaactcgagcgtgccgag
aggaacatcgatagagaagagactcctctctcagaggccgatgaaaaggccgtcgatgat
gacaaaatggatgtcgacggcggagctgagcaagggggcgacgacgatgaggaggaggag
atcgctccacgccaacagaacaagcgagctcgtcgcggacgcgtcgtcgatagtgacgag
gaggataacgatgaggaggaggcgcccactcaagccaagaccacatctggcgatgatgac
gacgagcctcgccctgcagcggataccagcatggcagacgcggctgacgatgaagagtaa
>Fp84
atgtcttcttcacaaaatggcaccgccaatggtgtcaatggcgacacccagtcggtgccc
gtcagcactcgatttagcgacatcccctccgccatcgacattcctattccaagcggcgag
gccgatgaagctgtcgaaatcaacctcgaggacctcgtcgacgaacccgccgatctttgt
accctcttagaaaacgaaaacgccgcaaagacctactggatgaccgtcgccttagcttat
gctaagcaacacaaggtcgaccatgccatcgagatgctccagcgaggcggcaacgagatc
cagaaaaacagtgccaacccgcgcgatagagtcagcatggtctgttgtttatgctggatg
tatttgtggaagagtagagaggcgccccgtgtcgcccctgagggcacatccgtctccgag
gccaagaccaaggaatattaccttcaactcgcgacatcttctcttaacgacgctgcccga
ttgaacccatcattcccgcccattttcctcgctcgtggcgtcctgctgcttctacgagct
tccctacaagcaccgtccaagaccgcgggaggtattgggtctgagaagcacgaacttctg
aaaacggctgtcaagtcattcgatgatgctctgcgtgtgtctcaaggcaaaaacatgttg
gcgctcatgggaaaagctcgggccctgttctcgatgcacaaataccccgagtcgctggcg
atataccaagacgtccttcagaagatgccggacttggttgacccagaccctcgaatcggc
attggttgctgtttctggcagctcggtttcaaagacgatgctaagatggcctgggaaagg
tgtctcgagatcaaccccaactccaaggttgccaacattctgctcggactttactatttg
gacgccagcggtcatgtgccagtaaacagcgacgaattcctcaagctttacaagaaagca
atgacagagtacgcacaaaaatcattcaagttggacaaagatgtcccgcttacctgctct
accttttctgggtactttctgtctagaaaggcatgggacaatgccgacaagctggcgcac
aaggctatccagtacacagacgtcaacgctattgccagtgacggctggtatctgcttgca
agaaaggagcactacactggagatatcgaacgggcagctgattactaccgacgtgccgat
gaagctcgaggtggaactgagaccggttaccttcctgccaagtttggtgttgctcagttg
tccgtcatgaagaatgaccttggagaagccaaacttcgcctcgagaagatgattcagcaa
tctaagacccacgaggccatgattctccttggtacactgtacgccgaggaagtctttgcc
aaccaggtcagcgatagtaaagaggacaagtcggctgagctcaagaaagccattacacta
cttgaaggcgttcgaaatgcctggaaagaccccaagagagcattgtccccagatgcttcg
gtgctcctcaacctagctcgtctttatgagacagatcagtccgacaaggctctacaatgc
ctgcagcaagtagaacaactggagttggaccagatccctgactcagaacgaccagaggat
gtcaaagacgcagccgagatcaaggctgcactccgaaagtctttgccaccccagttgcta
aacaacataggttgcttccactcacaagctgaaaagcatgagcttgccagtgacatgttc
gaagctgcactaggcgcttgcataaagattggcgaaaaggaccctgatatggatacggat
gccttggtatcgacaatcagcttcaacctggcacgaagctacgagtcgagagggttgaca
gacaaggctactgaggtgtatgagggactcttggctcgacatgatgactatacagatgct
cgtgccagacttgcctacataaagctcaggaagaatccaaacaaggagggacctgatgcc
gttgccaagttgtaccaggagaacaacaccgacctcgaggtccgcgccctgtacggctgg
tacttaggcaaggttcactcgagaaaacggcccgccaaccttaacgaggacgccgagttc
cgccactacaagcatacattgcaaaactacgacaagcatgacaggcatgctttggtcggt
atgggtaacttgtatcttatgcaagcgcgagaaatgcgtcgcgaatcggattccgataag
caaaagcgaagcgccatatatggcaaggctgtagagttctttgaaaaggccctttcactg
gacccaaagaacgcctatgccgcccaaggtattgccattgctcttgtggaagacaaaaag
gaccacaagtcggcgttgggcatcttcaacaaggctcgagagacggtgagggactctcac
ctttatgtcaacctggggcatatctacgccgagcttcggcaatactcgaaggctgttgag
cactatgaaattgctctctccaaagacggcaagaaagatgacccgacaattcttgcttgc
ttgggtagaacatggttgaaccgtggccgagccgagcgtgacgtcgactcatataataag
gcacttgagtgtgctcagaaggctctcgaggttgctcccgagcaggtgcactacaagttc
aacgttgcttttgttcaaattcagcttgttactttggttcaaggattgccagagaacaag
cgatcaacagaacagcttgagaaggctgccgagggcctcgagtctgccatcgcatcgttg
gatgagattgcagctcaccctcaaactccttatcccaagaatgacgtagagcagcgtgcc
aacatggcacgcaacaccttgcgtaaccagcttcagcgcgccattggcaagcagaaagag
tgggaggagaagaacaaggagaagatacaggcagccaaggagctaagagaggtagaggtt
cgacgccgtgaggaagagcgccaaaagatcttggaacaagaacgagagcggcaagagaag
atcaagaaagagcgtgacgagattgccaagaaggatcgagctttggctgctcagcgagcc
gaggaagagcaagcccgcatcgaagctgagatgacgaccgacagtgagaccggggaaaag
gtgaagcgaaagcgaaagactgccccacggggttcaggagaggccaaaccgaaacggtcc
ggaggaaagaaaaagaagaagagcgagcgccaggacgacgaatctgaagaagaagaggag
cggaccaaaaagcgccgtcgtctcacaaagaaggagtccgctaagttcaagtcagccgag
attgtggtcgatagcgatgaagaaaacaacgacgacgatgacgaactcgagcgtgccgag
aggaacatcgatagagaagagactcctctctcagaggccgatgaaaaggccgtcgatgat
gacaaaatggatgtcgacggcggagctgagcaagggggcgacgacgatgaggaggaggag
atcgctccacgccaacagaacaagcgagctcgtcgcggacgcgtcgtcgatagtgacgag
gaggataacgatgaggaggaggcgcccactcaagccaagaccacatctggcgatgatgac
gacgagcctcgccctgcagcggataccagcatggcagacgcggctgacgatgaagagtaa
>Fp86
atgtcttcttcacaaaatggcaccgccaatggtgtcaatggcgacacccagtcggtgccc
gtcagcactcgatttagcgacatcccctccgccatcgacattcctattccaagcggcgag
gccgatgaagctgtcgaaatcaacctcgaggacctcgtcgacgaacccgccgatctttgt
accctcttagaaaacgaaaacgccgcaaagacctactggatgaccgtcgccttagcttat
gctaagcaacacaaggtcgaccatgccatcgagatgctccagcgaggcggcaacgagatc
cagaaaaacagtgccaacccgcgcgatagagtcagcatggtctgttgtttatgctggatg
tatttgtggaagagtagagaggcgccccgtgtcgcccctgagggcacatccgtctccgag
gccaagaccaaggaatattaccttcaactcgcgacatcttctcttaacgacgctgcccga
ttgaacccatcattcccgcccattttcctcgctcgtggcgtcctgctgcttctacgagct
tccctacaagcaccgtccaagaccgcgggaggtattgggtctgagaagcacgaacttctg
aaaacggctgtcaagtcattcgatgatgctctgcgtgtgtctcaaggcaaaaacatgttg
gcgctcatgggaaaagctcgggccctgttctcgatgcacaaataccccgagtcgctggcg
atataccaagacgtccttcagaagatgccggacttggttgacccagaccctcgaatcggc
attggttgctgtttctggcagctcggtttcaaagacgatgctaagatggcctgggaaagg
tgtctcgagatcaaccccaactccaaggttgccaacattctgctcggactttactatttg
gacgccagcggtcatgtgccagtaaacagcgacgaattcctcaagctttacaagaaagca
atgacagagtacgcacaaaaatcattcaagttggacaaagatgtcccgcttacctgctct
accttttctgggtactttctgtctagaaaggcatgggacaatgccgacaagctggcgcac
aaggctatccagtacacagacgtcaacgctattgccagtgacggctggtatctgcttgca
agaaaggagcactacactggagatatcgaacgggcagctgattactaccgacgtgctgac
gaagctcgaggtggaactgagaccggttaccttcctgccaagtttggtgtagctcagttg
tccgtcatgaagaatgaccttggagaagccaaacttcgcctcgagaagatgattcagcaa
tccaagacccacgaggccatgattctccttggtacactgtacgccgaggaagtctttgcc
aaccaggtcagcgatagtaaagaggacaagtcggctgagctcaagaaagccattacacta
cttgaaggcgttcgaaatgcctggaaagaccccaagagagcattgtccccagatgcttcg
gtgctcctcaacctagctcgtctttatgagacagatcagtccgacaaggctctacaatgc
ctgcagcaagtagaacaactggagttggaccagatccctgactcagaacgaccagaggat
gtcaaagacgcagccgagatcaaggctgcactccgaaagtctttgccaccccagttgcta
aacaacataggttgcttccactcacaagctgaaaagcatgagcttgccagtgacatgttc
gaagctgcactaggcgcttgcataaagattggcgaaaaggaccctgatatggatacggat
gccttggtatcgacaatcagcttcaacctggcacgaagctacgagtcgagagggttgaca
gacaaggctactgaggtgtatgagggactcttggctcgacatgatgactatacagatgct
cgtgccagacttgcctacataaagctcaggaagaatccaaacaaggagggacctgatgcc
gttgccaagttgtaccaggagaacaacaccgacctcgaggtccgcgccctgtacggctgg
tacttaggcaaggttcactcgagaaaacggcccgccaaccttaacgaggacgccgagttc
cgccactacaagcatacattgcaaaactacgacaagcatgacaggcatgctttggtcggt
atgggtaacttgtatcttatgcaagcgcgagaaatgcgtcgcgaatcggattccgataag
caaaagcgaagcgccatatatggcaaggctgtagagttctttgaaaaggccctttcactg
gacccaaagaacgcctatgccgcccaaggtattgccattgctcttgtggaagacaaaaag
gaccacaagtcggcgttgggcatcttcaacaaggttcgagagacggtgagggactctcac
ctttatgtcaacctggggcatatctacgccgagcttcggcaatactcgaaggctgttgag
cactatgaaattgctctctccaaagacggcaagaaagatgacccgacaattcttgcttgc
ttgggtagaacatggttgaaccgtggccgagccgagcgtgacgtcgactcatataataag
gcacttgagtgtgctcagaaggctctcgaggttgctcccgagcaggtgcactacaagttc
aacgttgcttttgttcaaattcagcttgttactttggttcaaggattgccagagaacaag
cgatcaacagaacagcttgagaaggctgccgagggcctcgagtctgccatcgcatcgttg
gatgagattgcagctcaccctcaaactccttatcccaagaatgacgtagagcagcgtgcc
aacatggcacgcaacaccttgcgtaaccagcttcagcgcgccattggcaagcagaaagag
tgggaggagaagaacaaggagaagatacaggcagccaaggagctaagagaggtagaggtt
cgacgccgtgaggaagagcgccaaaagatcttggaacaagaacgagagcggcaagagaag
atcaagaaagagcgtgacgagattgccaagaaggatcgagctttggctgctcagcgagcc
gaggaagagcaagcccgcatcgaagctgagatgacgaccgacagtgagaccggggaaaag
gtgaagcgaaagcgaaagactgccccacggggttcaggagaggccaaaccgaaacggtcc
ggaggaaagaaaaagaagaagagcgagcgccaggacgacgaatctgaagaagaagaggag
cggaccaaaaagcgccgtcgtctcacaaagaaggagtccgctaagttcaagtcagccgag
attgtggtcgatagcgatgaagaaaacaacgacgacgatgacgaactcgagcgtgccgag
aggaacatcgatagagaagagactcctctctcagaggccgatgaaaaggccgtcgatgat
gacaaaatggatgtcgacggcggagctgagcaagggggcgacgacgatgaggaggaggag
atcgctccacgccaacagaacaagcgagctcgtcgcggacgcgtcgtcgatagtgacgag
gaggataacgatgaggaggaggcgcccactcaagccaagaccacatctggcgatgatgac
gacgagcctcgccctgcagcggataccagcatggcagacgcggctgacgatgaagagtaa
>Fvenenatum.busco
atgtcttcttcacaaaatggcaccgctaatggtgtcaatggcgatacccagtcggttccc
gtcagcactcgatttagcgacatcccctccgccatcgacattcctattcctagcggcgag
gccgatgaagctgtcgaaatcaacctcgaggacctcgtcgacgaacccgccgatctttgt
acactcttagaaaacgaaaacgccgcaaagacctactggatgaccgtcgccttagcctat
gctaaacaacacaaggtcgaccatgccatcgagatgctccagcgaggcggcaacgagatc
cagaaaaacagtgccaacccgcgcgatagagtcagcatggtctgttgtttatgctggatg
tatttgtggaagagtagagaggcgcctcgtgttgcccctgagggcatatctgcctccgat
gccaagacgaaagaatattatcttcaactcgcgacatcttctctcaacgacgctgcacgg
ttgaacccatcattcccgcccattttcctcgctcgtggtgtcctgctgcttctgcgagct
tccctacaagcaccatccaagaccgcgggaggtattggatctgagaagcacgagcttctg
aagacggctgtcaagtcattcgatgatgctctgcgtgtgtctcaaggcaaaaacatgttg
gcactcatgggaaaagctcgggctctgttctcgatgcacaaatatcccgagtcgctggcg
atataccaagacgtccttcagaagatgccggacttggttgacccagaccctcgaatcggt
attggttgctgtttctggcagctcggtttcaaagacgatgctaagatggcctgggaaagg
tgtcttgagatcaaccccaactctaaggttgccaacattctgctcggactttactatttg
gacgccagcggccatgtgccagtaaacagcgacgaattcctcaagctttacaagaaagca
atgacggagtacgcacaaaaatccttcaagttggacaaagatgttccacttacctgctct
accttttctgggtactttctgtctagaaaggcatgggataatgccgataagctggcgcac
aaggctatccagtacacggacgtcaatgctattgccagtgatggttggtatctgcttgca
agaaaggagcactacactggagatatcgaacgggcagctgattactaccgacgtgccgat
gaagctcgaggtggaaccgagaccggttaccttcctgctaagtttggtgttgctcagttg
tccgtcatgaagaatgaccttggagaagccaaacttcgcctcgagaagatgattcagcaa
tccaagacccacgaggccatgattctcctcggtacactgtacgccgaggaagtctttgcc
aaccaggtcagtgatagtaaagaggacaagtcggctgagctcaagaaagccatcacacta
ctcgaaggcgttcgaaatgcctggaaagaccccaagagagcattgtccgcagatgcgtcg
gtgctcctcaacctagctcgtctctatgagacagatcagcctgacaaggctctgcaatgc
ctacagcaagtagaacaactggagctggaccagatccctgactcagaacgaccagaggat
gtcactgacgcggctgagatcaaggctgcactccgaaagtctttgccaccccaattacta
aacaacataggttgcttccactcacaagctgaaaaacatgagcttgccagtgacatgttt
gaggctgcactaagcgcttgcataaagattggcgagaaggaccctgatatggatacggat
gccttggtatcgacaatcagctttaacctggcacgaagctacgagtcgagagggttgaca
gacaaggctattgaggtgtacgagggactcttggctcggcatgatgattacacagatgct
cgtgccagacttgcctacataaagctgaggaagaatccaaacaaggagggacctgatgcc
gttgccaagttgtaccaggagaacaacaccgacctcgaggtccgcgccctgtacggctgg
tacctgggcaaggttcactcgagaaaacgccccgccaaccttaacgaggacgctgagttc
cgccactacaaacacacattgcaaaactacgataagcacgacaggcatgctttagtcggt
atgggtaacttgtatcttatgcaagcgcgagaaatgcgtcgcgaatcagattccgacaag
caaaagcgaagcgccatatatggcaaggctgtagagttctttgaaaaggccctttcactg
gacccaaagaacgcctatgcagcccaaggtattgccattgctcttgtagaagacaaaaag
gaccacaagtcggcgttgagcatcttcaacaaggttcgagagactgtgagagactctcac
ctctatgtcaacctgggacatatctatgccgagctccggcaatattcaaaggctattgag
cactatgaaattgctctctccaaagacggcaagaaagatgacccgacaattcttgcttgc
ttgggtagaacatggttgaaccgtggccgagccgagcgtgacgtcgacgcatataacaag
gcactcgagtgtgctcagaaggctcttgaggttgctcccgagcaggtgcactacaagttc
aacgttgcttttgttcaaattcagcttgttacattggttcaaggattgccggagaacaag
cgatcaacagaacagcttgagaaggcagccgagggcctcgagtctgccatcacatcgttg
gatgagattgcagctcaccctcaaactccttaccccaagaatgacgtagagcagcgtgct
aacatggcacgtaacaccttacgtaaccagcttcagcgtgccattggcaagcagaaagag
tgggaggagaagaacaaggagaagatacaggcagccaaggaactaagagaggcagaggtt
cgacgtcgtgaggatgagcgccaaaagatcttggaacaagaacgagagcggcaagacaag
atcaagaaagaacgtgacgagattgccaagaaggatcgagccttggctgctcaacgagcc
gaggaagagcaagcccgcatcgaagccgagatgacgaccgacagcgagactggggacaag
gtgaagcgaaagcgcaagactgctccacgggcttcaggagagcccaaaccgaaacggtcc
ggaggaaagaaaaagaagaagagcgagcaccaggacgacgagtctgaagaagaggaggag
cggaccaaaaagcgccgtcgtctcacaaagaaggagtccgctaagttcaaatcagccgag
attgtcgtcgatagcgatgaggaaaataacgacgacgatgacgaactcgagcgtgccgag
agaaacatcgatagagaagagactcctctctcagaggccgatgaaaaggccgtcgaggat
gacaaaatggatgtcgatggcggagctgagcaagggggcgacgacgat------gaggag
atcgccccacgccaacagaataagcgagctcgtcgtggacgtgtcgtcgatagtgacgag
gaggataatgatgaggaggaggcgcccactcaagccaagaccacatctaacgatgatgac
gacgagcctcgccctgcagcggataccagcatggcagacgcggctgacgaggaagagtaa
