# Supplementary material for: Apicidin biosynthesis is linked to accessory chromosomes in Fusarium poae isolates
Source: BMC Genomics. 2021 Aug 4;22:591. doi: 10.1186/s12864-021-07617-y (PMC8340494; doi:10.1186/s12864-021-07617-y)
Supplement: Supplementary file 17 — Additional file 17. Compressed folder containing alignments for each of the 4141 orthologs used in BUSCO analysis. [file 12864_2021_7617_MOESM17_ESM.zip › Fven2_nt_MAFFT/50594at5125_nt.mafft.fasta]

>Fp105
atgttcgctctctatctgacagccgacttgcaaggggtcaccaacttacgtcctgatgat
actcaagacaaccctttttggtacatgttcaaggttcagtgtacctcttgccgagagact
cactcaaactatgttggagtcaaccgtttcgagacaaatgaaatgagtggaagccgagga
gaagccaactttgtatggaaatgcaagaactgcaagcgagagtcttctgcatctgtcaag
tccggacctgctgcttatgaacagaccgagccagctaaggcccagaagattatcgaattt
gactgccgaggtctcgagtttgtcgaattcaaggcagagggcgagtggcttgccgagggt
gctgagactggtaccaagtttacagccatcgatttggaggagggcgaatggtttgagtat
gacgagaagtccaacgaggaagtgagcattaacgagattaagtgggaggtccgccgttcg
tag
>Fp108
atgttcgctctctatctgacagccgacttgcaaggggtcaccaacttacgtcctgatgat
actcaagacaaccctttttggtacatgttcaaggttcagtgtacctcttgccgagagact
cactcaaactatgttggagtcaaccgtttcgagacaaatgaaatgagtggaagccgagga
gaagccaactttgtatggaaatgcaagaactgcaagcgagagtcttctgcatctgtcaag
tccggacctgctgcttatgaacagaccgagccagctaaggcccagaagattatcgaattt
gactgccgaggtctcgagtttgtcgaattcaaggcagagggcgagtggcttgccgagggt
gctgagactggtaccaagtttacagccatcgatttggaggagggcgaatggtttgagtat
gacgagaagtccaacgaggaagtgagcattaacgagattaagtgggaggtccgccgttcg
tag
>Fp118
atgttcgctctctatctgacagccgacttgcaaggggtcaccaacttacgtcctgatgat
actcaagacaaccctttttggtacatgttcaaggttcagtgtacctcttgccgagagact
cactcaaactatgttggagtcaaccgtttcgagacaaatgaaatgagtggaagccgagga
gaagccaactttgtatggaaatgcaagaactgcaagcgagagtcttctgcatctgtcaag
tccggacctgctgcttatgaacagaccgagccagctaaggcccagaagattatcgaattt
gactgccgaggtctcgagtttgtcgaattcaaggcagagggcgagtggcttgccgagggt
gctgagactggtaccaagtttacagccatcgatttggaggagggcgaatggtttgagtat
gacgagaagtccaacgaggaagtgagcattaacgagattaagtgggaggtccgccgttcg
tag
>Fp122
atgttcgctctctatctgacagccgacttgcaaggggtcaccaacttacgtcctgatgat
actcaagacaaccctttttggtacatgttcaaggttcagtgtacctcttgccgagagact
cactcaaactatgttggagtcaaccgtttcgagacaaatgaaatgagtggaagccgagga
gaagccaactttgtatggaaatgcaagaactgcaagcgagagtcttctgcatctgtcaag
tccggacctgctgcttatgaacagaccgagccagctaaggcccagaagattatcgaattt
gactgccgaggtctcgagtttgtcgaattcaaggcagagggcgagtggcttgccgagggt
gctgagactggtaccaagtttacagccatcgatttggaggagggcgaatggtttgagtat
gacgagaagtccaacgaggaagtgagcattaacgagattaagtgggaggtccgccgttcg
tag
>Fp125
atgttcgctctctatctgacagccgacttgcaaggggtcaccaacttacgtcctgatgat
actcaagacaaccctttttggtacatgttcaaggttcagtgtacctcttgccgagagact
cactcaaactatgttggagtcaaccgtttcgagacaaatgaaatgagtggaagccgagga
gaagccaactttgtatggaaatgcaagaattgcaagcgagagtcttctgcatctgtcaag
tccggacctgctgcttatgaacagaccgagccagctaaggcccagaagattatcgaattt
gactgccgaggtctcgagtttgtcgaattcaaggcagagggcgagtggcttgccgagggt
gctgagactggtaccaagtttacagccatcgatttggaggagggcgaatggtttgagtat
gacgagaagtccaacgaggaagtgagcattaacgagattaagtgggaggtccgccgttcg
tag
>Fp13r
atgttcgctctctatctgacagccgacttgcaaggggtcaccaacttacgtcctgatgat
actcaagacaaccctttttggtacatgttcaaggttcagtgtacctcttgccgagagact
cactcaaactatgttggagtcaaccgtttcgagacaaatgaaatgagtggaagccgagga
gaagccaactttgtatggaaatgcaagaactgcaagcgagagtcttctgcatctgtcaag
tccggacctgctgcttatgaacagaccgagccagctaaggcccagaagattatcgaattt
gactgccgaggtctcgagtttgtcgaattcaaggcagagggcgagtggcttgccgagggt
gctgagactggtaccaagtttacagccatcgatttggaggagggcgaatggtttgagtat
gacgagaagtccaacgaggaagtgagcattaacgagattaagtgggaggtccgccgttcg
tag
>Fp144
atgttcgctctctatctgacagccgacttgcaaggggtcaccaacttacgtcctgatgat
actcaagacaaccctttttggtacatgttcaaggttcagtgtacctcttgccgagagact
cactcaaactatgttggagtcaaccgtttcgagacaaatgaaatgagtggaagccgagga
gaagccaactttgtatggaaatgcaagaactgcaagcgagagtcttctgcatctgtcaag
tccggacctgctgcttatgaacagaccgagccagctaaggcccagaagattatcgaattt
gactgccgaggtctcgagtttgtcgaattcaaggcagagggcgagtggcttgccgagggt
gctgagactggtaccaagtttacagccatcgatttggaggagggcgaatggtttgagtat
gacgagaagtccaacgaggaagtgagcattaacgagattaagtgggaggtccgccgttcg
tag
>Fp146
atgttcgctctctatctgacagccgacttgcaaggggtcaccaacttacgtcctgatgat
actcaagacaaccctttttggtacatgttcaaggttcagtgtacctcttgccgagagact
cactcaaactatgttggagtcaaccgtttcgagacaaatgaaatgagtggaagccgagga
gaagccaactttgtatggaaatgcaagaactgcaagcgagagtcttctgcatctgtcaag
tccggacctgctgcttatgaacagaccgagccagctaaggcccagaagattatcgaattt
gactgccgaggtctcgagtttgtcgaattcaaggcagagggcgagtggcttgccgagggt
gctgagactggtaccaagtttacagccatcgatttggaggagggcgaatggtttgagtat
gacgagaagtccaacgaggaagtgagcattaacgagattaagtgggaggtccgccgttcg
tag
>Fp155
atgttcgctctctatctgacagccgacttgcaaggggtcaccaacttacgtcctgatgat
actcaagacaaccctttttggtacatgttcaaggttcagtgtacctcttgccgagagact
cactcaaactatgttggagtcaaccgtttcgagacaaatgaaatgagtggaagccgagga
gaagccaactttgtatggaaatgcaagaactgcaagcgagagtcttctgcatctgtcaag
tccggacctgctgcttatgaacagaccgagccagctaaggcccagaagattatcgaattt
gactgccgaggtctcgagtttgtcgaattcaaggcagagggcgagtggcttgccgagggt
gctgagactggtaccaagtttacagccatcgatttggaggagggcgaatggtttgagtat
gacgagaagtccaacgaggaagtgagcattaacgagattaagtgggaggtccgccgttcg
tag
>Fp157
atgttcgctctctatctgacagccgacttgcaaggggtcaccaacttacgtcctgatgat
actcaagacaaccctttttggtacatgttcaaggttcagtgtacctcttgccgagagact
cactcaaactatgttggagtcaaccgtttcgagacaaatgaaatgagtggaagccgagga
gaagccaactttgtatggaaatgcaagaactgcaagcgagagtcttctgcatctgtcaag
tccggacctgctgcttatgaacagaccgagccagctaaggcccagaagattatcgaattt
gactgccgaggtctcgagtttgtcgaattcaaggcagagggcgagtggcttgccgagggt
gctgagactggtaccaagtttacagccatcgatttggaggagggcgaatggtttgagtat
gacgagaagtccaacgaggaagtgagcattaacgagattaagtgggaggtccgccgttcg
tag
>Fp16r
atgttcgctctctatctgacagccgacttgcaaggggtcaccaacttacgtcctgatgat
actcaagacaaccctttttggtacatgttcaaggttcagtgtacctcttgccgagagact
cactcaaactatgttggagtcaaccgtttcgagacaaatgaaatgagtggaagccgagga
gaagccaactttgtatggaaatgcaagaattgcaagcgagagtcttctgcatctgtcaag
tccggacctgctgcttatgaacagaccgagccagctaaggcccagaagattatcgaattt
gactgccgaggtctcgagtttgtcgaattcaaggcagagggcgagtggcttgccgagggt
gctgagactggtaccaagtttacagccatcgatttggaggagggcgaatggtttgagtat
gacgagaagtccaacgaggaagtgagcattaacgagattaagtgggaggtccgccgttcg
tag
>Fp1r
atgttcgctctctatctgacagccgacttgcaaggggtcaccaacttacgtcctgatgat
actcaagacaaccctttttggtacatgttcaaggttcagtgtacctcttgccgagagact
cactcaaactatgttggagtcaaccgtttcgagacaaatgaaatgagtggaagccgagga
gaagccaactttgtatggaaatgcaagaactgcaagcgagagtcttctgcatctgtcaag
tccggacctgctgcttatgaacagaccgagccagctaaggcccagaagattatcgaattt
gactgccgaggtctcgagtttgtcgaattcaaggcagagggcgagtggcttgccgagggt
gctgagactggtaccaagtttacagccatcgatttggaggagggcgaatggtttgagtat
gacgagaagtccaacgaggaagtgagcattaacgagattaagtgggaggtccgccgttcg
tag
>Fp21r
atgttcgctctctatctgacagccgacttgcaaggggtcaccaacttacgtcctgatgat
actcaagacaaccctttttggtacatgttcaaggttcagtgtacctcttgccgagagact
cactcaaactatgttggagtcaaccgtttcgagacaaatgaaatgagtggaagccgagga
gaagccaactttgtatggaaatgcaagaactgcaagcgagagtcttctgcatctgtcaag
tccggacctgctgcttatgaacagaccgagccagctaaggcccagaagattatcgaattt
gactgccgaggtctcgagtttgtcgaattcaaggcagagggcgagtggcttgccgagggt
gctgagactggtaccaagtttacagccatcgatttggaggagggcgaatggtttgagtat
gacgagaagtccaacgaggaagtgagcattaacgagattaagtgggaggtccgccgttcg
tag
>Fp24r
atgttcgctctctatctgacagccgacttgcaaggggtcaccaacttacgtcctgatgat
actcaagacaaccctttttggtacatgttcaaggttcagtgtacctcttgccgagagact
cactcaaactatgttggagtcaaccgtttcgagacaaatgaaatgagtggaagccgagga
gaagccaactttgtatggaaatgcaagaactgcaagcgagagtcttctgcatctgtcaag
tccggacctgctgcttatgaacagaccgagccagctaaggcccagaagattatcgaattt
gactgccgaggtctcgagtttgtcgaattcaaggcagagggcgagtggcttgccgagggt
gctgagactggtaccaagtttacagccatcgatttggaggagggcgaatggtttgagtat
gacgagaagtccaacgaggaagtgagcattaacgagattaagtgggaggtccgccgttcg
tag
>Fp2516
atgttcgctctctatctgacagccgacttgcaaggggtcaccaacttacgtcctgatgat
actcaagacaaccctttttggtacatgttcaaggttcagtgtacctcttgccgagagact
cactcaaactatgttggagtcaaccgtttcgagacaaatgaaatgagtggaagccgagga
gaagccaactttgtatggaaatgcaagaactgcaagcgagagtcttctgcatctgtcaag
tccggacctgctgcttatgaacagaccgagccagctaaggcccagaagattatcgaattt
gactgccgaggtctcgagtttgtcgaattcaaggcagagggcgagtggcttgccgagggt
gctgagactggtaccaagtttacagccatcgatttggaggagggcgaatggtttgagtat
gacgagaagtccaacgaggaagtgagcattaacgagattaagtgggaggtccgccgttcg
tag
>Fp26r
atgttcgctctctatctgacagccgacttgcaaggggtcaccaacttacgtcctgatgat
actcaagacaaccctttttggtacatgttcaaggttcagtgtacctcttgccgagagact
cactcaaactatgttggagtcaaccgtttcgagacaaatgaaatgagtggaagccgagga
gaagccaactttgtatggaaatgcaagaactgcaagcgagagtcttctgcatctgtcaag
tccggacctgctgcttatgaacagaccgagccagctaaggcccagaagattatcgaattt
gactgccgaggtctcgagtttgtcgaattcaaggcagagggcgagtggcttgccgagggt
gctgagactggtaccaagtttacagccatcgatttggaggagggcgaatggtttgagtat
gacgagaagtccaacgaggaagtgagcattaacgagattaagtgggaggtccgccgttcg
tag
>Fp33
atgttcgctctctatctgacagccgacttgcaaggggtcaccaacttacgtcctgatgat
actcaagacaaccctttttggtacatgttcaaggttcagtgtacctcttgccgagagact
cactcaaactatgttggagtcaaccgtttcgagacaaatgaaatgagtggaagccgagga
gaagccaactttgtatggaaatgcaagaattgcaagcgagagtcttctgcatctgtcaag
tccggacctgctgcttatgaacagaccgagccagctaaggcccagaagattatcgaattt
gactgccgaggtctcgagtttgtcgaattcaaggcagagggcgagtggcttgccgagggt
gctgagactggtaccaagtttacagccatcgatttggaggagggcgaatggtttgagtat
gacgagaagtccaacgaggaagtgagcattaacgagattaagtgggaggtccgccgttcg
tag
>Fp34
atgttcgctctctatctgacagccgacttgcaaggggtcaccaacttacgtcctgatgat
actcaagacaaccctttttggtacatgttcaaggttcagtgtacctcttgccgagagact
cactcaaactatgttggagtcaaccgtttcgagacaaatgaaatgagtggaagccgagga
gaagccaactttgtatggaaatgcaagaactgcaagcgagagtcttctgcatctgtcaag
tccggacctgctgcttatgaacagaccgagccagctaaggcccagaagattatcgaattt
gactgccgaggtctcgagtttgtcgaattcaaggcagagggcgagtggcttgccgagggt
gctgagactggtaccaagtttacagccatcgatttggaggagggcgaatggtttgagtat
gacgagaagtccaacgaggaagtgagcattaacgagattaagtgggaggtccgccgttcg
tag
>Fp35
atgttcgctctctatctgacagccgacttgcaaggggtcaccaacttacgtcctgatgat
actcaagacaaccctttttggtacatgttcaaggttcagtgtacctcttgccgagagact
cactcaaactatgttggagtcaaccgtttcgagacaaatgaaatgagtggaagccgagga
gaagccaactttgtatggaaatgcaagaactgcaagcgagagtcttctgcatctgtcaag
tccggacctgctgcttatgaacagaccgagccagctaaggcccagaagattatcgaattt
gactgccgaggtctcgagtttgtcgaattcaaggcagagggcgagtggcttgccgagggt
gctgagactggtaccaagtttacagccatcgatttggaggagggcgaatggtttgagtat
gacgagaagtccaacgaggaagtgagcattaacgagattaagtgggaggtccgccgttcg
tag
>Fp38
atgttcgctctctatctgacagccgacttgcaaggggtcaccaacttacgtcctgatgat
actcaagacaaccctttttggtacatgttcaaggttcagtgtacctcttgccgagagact
cactcaaactatgttggagtcaaccgtttcgagacaaatgaaatgagtggaagccgagga
gaagccaactttgtatggaaatgcaagaactgcaagcgagagtcttctgcatctgtcaag
tccggacctgctgcttatgaacagaccgagccagctaaggcccagaagattatcgaattt
gactgccgaggtctcgagtttgtcgaattcaaggcagagggcgagtggcttgccgagggt
gctgagactggtaccaagtttacagccatcgatttggaggagggcgaatggtttgagtat
gacgagaagtccaacgaggaagtgagcattaacgagattaagtgggaggtccgccgttcg
tag
>Fp39
atgttcgctctctatctgacagccgacttgcaaggggtcaccaacttacgtcctgatgat
actcaagacaaccctttttggtacatgttcaaggttcagtgtacctcttgccgagagact
cactcaaactatgttggagtcaaccgtttcgagacaaatgaaatgagtggaagccgagga
gaagccaactttgtatggaaatgcaagaactgcaagcgagagtcttctgcatctgtcaag
tccggacctgctgcttatgaacagaccgagccagctaaggcccagaagattatcgaattt
gactgccgaggtctcgagtttgtcgaattcaaggcagagggcgagtggcttgccgagggt
gctgagactggtaccaagtttacagccatcgatttggaggagggcgaatggtttgagtat
gacgagaagtccaacgaggaagtgagcattaacgagattaagtgggaggtccgccgttcg
tag
>Fp42
atgttcgctctctatctgacagccgacttgcaaggggtcaccaacttacgtcctgatgat
actcaagacaaccctttttggtacatgttcaaggttcagtgtacctcttgccgagagact
cactcaaactatgttggagtcaaccgtttcgagacaaatgaaatgagtggaagccgagga
gaagccaactttgtatggaaatgcaagaactgcaagcgagagtcttctgcatctgtcaag
tccggacctgctgcttatgaacagaccgagccagctaaggcccagaagattatcgaattt
gactgccgaggtctcgagtttgtcgaattcaaggcagagggcgagtggcttgccgagggt
gctgagactggtaccaagtttacagccatcgatttggaggagggcgaatggtttgagtat
gacgagaagtccaacgaggaagtgagcattaacgagattaagtgggaggtccgccgttcg
tag
>Fp44
atgttcgctctctatctgacagccgacttgcaaggggtcaccaacttacgtcctgatgat
actcaagacaaccctttttggtacatgttcaaggttcagtgtacctcttgccgagagact
cactcaaactatgttggagtcaaccgtttcgagacaaatgaaatgagtggaagccgagga
gaagccaactttgtatggaaatgcaagaactgcaagcgagagtcttctgcatctgtcaag
tccggacctgctgcttatgaacagaccgagccagctaaggcccagaagattatcgaattt
gactgccgaggtctcgagtttgtcgaattcaaggcagagggcgagtggcttgccgagggt
gctgagactggtaccaagtttacagccatcgatttggaggagggcgaatggtttgagtat
gacgagaagtccaacgaggaagtgagcattaacgagattaagtgggaggtccgccgttcg
tag
>Fp49
atgttcgctctctatctgacagccgacttgcaaggggtcaccaacttacgtcctgatgat
actcaagacaaccctttttggtacatgttcaaggttcagtgtacctcttgccgagagact
cactcaaactatgttggagtcaaccgtttcgagacaaatgaaatgagtggaagccgagga
gaagccaactttgtatggaaatgcaagaactgcaagcgagagtcttctgcatctgtcaag
tccggacctgctgcttatgaacagaccgagccagctaaggcccagaagattatcgaattt
gactgccgaggtctcgagtttgtcgaattcaaggcagagggcgagtggcttgccgagggt
gctgagactggtaccaagtttacagccatcgatttggaggagggcgaatggtttgagtat
gacgagaagtccaacgaggaagtgagcattaacgagattaagtgggaggtccgccgttcg
tag
>Fp50
atgttcgctctctatctgacagccgacttgcaaggggtcaccaacttacgtcctgatgat
actcaagacaaccctttttggtacatgttcaaggttcagtgtacctcttgccgagagact
cactcaaactatgttggagtcaaccgtttcgagacaaatgaaatgagtggaagccgagga
gaagccaactttgtatggaaatgcaagaactgcaagcgagagtcttctgcatctgtcaag
tccggacctgctgcttatgaacagaccgagccagctaaggcccagaagattatcgaattt
gactgccgaggtctcgagtttgtcgaattcaaggcagagggcgagtggcttgccgagggt
gctgagactggtaccaagtttacagccatcgatttggaggagggcgaatggtttgagtat
gacgagaagtccaacgaggaagtgagcattaacgagattaagtgggaggtccgccgttcg
tag
>Fp51
atgttcgctctctatctgacagccgacttgcaaggggtcaccaacttacgtcctgatgat
actcaagacaaccctttttggtacatgttcaaggttcagtgtacctcttgccgagagact
cactcaaactatgttggagtcaaccgtttcgagacaaatgaaatgagtggaagccgagga
gaagccaactttgtatggaaatgcaagaactgcaagcgagagtcttctgcatctgtcaag
tccggacctgctgcttatgaacagaccgagccagctaaggcccagaagattatcgaattt
gactgccgaggtctcgagtttgtcgaattcaaggcagagggcgagtggcttgccgagggt
gctgagactggtaccaagtttacagccatcgatttggaggagggcgaatggtttgagtat
gacgagaagtccaacgaggaagtgagcattaacgagattaagtgggaggtccgccgttcg
tag
>Fp59
atgttcgctctctatctgacagccgacttgcaaggggtcaccaacttacgtcctgatgat
actcaagacaaccctttttggtacatgttcaaggttcagtgtacctcttgccgagagact
cactcaaactatgttggagtcaaccgtttcgagacaaatgaaatgagtggaagccgagga
gaagccaactttgtatggaaatgcaagaattgcaagcgagagtcttctgcatctgtcaag
tccggacctgctgcttatgaacagaccgagccagctaaggcccagaagattatcgaattt
gactgccgaggtctcgagtttgtcgaattcaaggcagagggcgagtggcttgccgagggt
gctgagactggtaccaagtttacagccatcgatttggaggagggcgaatggtttgagtat
gacgagaagtccaacgaggaagtgagcattaacgagattaagtgggaggtccgccgttcg
tag
>Fp63
atgttcgctctctatctgacagccgacttgcaaggggtcaccaacttacgtcctgatgat
actcaagacaaccctttttggtacatgttcaaggttcagtgtacctcttgccgagagact
cactcaaactatgttggagtcaaccgtttcgagacaaatgaaatgagtggaagccgagga
gaagccaactttgtatggaaatgcaagaactgcaagcgagagtcttctgcatctgtcaag
tccggacctgctgcttatgaacagaccgagccagctaaggcccagaagattatcgaattt
gactgccgaggtctcgagtttgtcgaattcaaggcagagggcgagtggcttgccgagggt
gctgagactggtaccaagtttacagccatcgatttggaggagggcgaatggtttgagtat
gacgagaagtccaacgaggaagtgagcattaacgagattaagtgggaggtccgccgttcg
tag
>Fp65
atgttcgctctctatctgacagccgacttgcaaggggtcaccaacttacgtcctgatgat
actcaagacaaccctttttggtacatgttcaaggttcagtgtacctcttgccgagagact
cactcaaactatgttggagtcaaccgtttcgagacaaatgaaatgagtggaagccgagga
gaagccaactttgtatggaaatgcaagaactgcaagcgagagtcttctgcatctgtcaag
tccggacctgctgcttatgaacagaccgagccagctaaggcccagaagattatcgaattt
gactgccgaggtctcgagtttgtcgaattcaaggcagagggcgagtggcttgccgagggt
gctgagactggtaccaagtttacagccatcgatttggaggagggcgaatggtttgagtat
gacgagaagtccaacgaggaagtgagcattaacgagattaagtgggaggtccgccgttcg
tag
>Fp66
atgttcgctctctatctgacagccgacttgcaaggggtcaccaacttacgtcctgatgat
actcaagacaaccctttttggtacatgttcaaggttcagtgtacctcttgccgagagact
cactcaaactatgttggagtcaaccgtttcgagacaaatgaaatgagtggaagccgagga
gaagccaactttgtatggaaatgcaagaactgcaagcgagagtcttctgcatctgtcaag
tccggacctgctgcttatgaacagaccgagccagctaaggcccagaagattatcgaattt
gactgccgaggtctcgagtttgtcgaattcaaggcagagggcgagtggcttgccgagggt
gctgagactggtaccaagtttacagccatcgatttggaggagggcgaatggtttgagtat
gacgagaagtccaacgaggaagtgagcattaacgagattaagtgggaggtccgccgttcg
tag
>Fp72
atgttcgctctctatctgacagccgacttgcaaggggtcaccaacttacgtcctgatgat
actcaagacaaccctttttggtacatgttcaaggttcagtgtacctcttgccgagagact
cactcaaactatgttggagtcaaccgtttcgagacaaatgaaatgagtggaagccgagga
gaagccaactttgtatggaaatgcaagaactgcaagcgagagtcttctgcatctgtcaag
tccggacctgctgcttatgaacagaccgagccagctaaggcccagaagattatcgaattt
gactgccgaggtctcgagtttgtcgaattcaaggcagagggcgagtggcttgccgagggt
gctgagactggtaccaagtttacagccatcgatttggaggagggcgaatggtttgagtat
gacgagaagtccaacgaggaagtgagcattaacgagattaagtgggaggtccgccgttcg
tag
>Fp73
atgttcgctctctatctgacagccgacttgcaaggggtcaccaacttacgtcctgatgat
actcaagacaaccctttttggtacatgttcaaggttcagtgtacctcttgccgagagact
cactcaaactatgttggagtcaaccgtttcgagacaaatgaaatgagtggaagccgagga
gaagccaactttgtatggaaatgcaagaactgcaagcgagagtcttctgcatctgtcaag
tccggacctgctgcttatgaacagaccgagccagctaaggcccagaagattatcgaattt
gactgccgaggtctcgagtttgtcgaattcaaggcagagggcgagtggcttgccgagggt
gctgagactggtaccaagtttacagccatcgatttggaggagggcgaatggtttgagtat
gacgagaagtccaacgaggaagtgagcattaacgagattaagtgggaggtccgccgttcg
tag
>Fp76
atgttcgctctctatctgacagccgacttgcaaggggtcaccaacttacgtcctgatgat
actcaagacaaccctttttggtacatgttcaaggttcagtgtacctcttgccgagagact
cactcaaactatgttggagtcaaccgtttcgagacaaatgaaatgagtggaagccgagga
gaagccaactttgtatggaaatgcaagaactgcaagcgagagtcttctgcatctgtcaag
tccggacctgctgcttatgaacagaccgagccagctaaggcccagaagattatcgaattt
gactgccgaggtctcgagtttgtcgaattcaaggcagagggcgagtggcttgccgagggt
gctgagactggtaccaagtttacagccatcgatttggaggagggcgaatggtttgagtat
gacgagaagtccaacgaggaagtgagcattaacgagattaagtgggaggtccgccgttcg
tag
>Fp78
atgttcgctctctatctgacagccgacttgcaaggggtcaccaacttacgtcctgatgat
actcaagacaaccctttttggtacatgttcaaggttcagtgtacctcttgccgagagact
cactcaaactatgttggagtcaaccgtttcgagacaaatgaaatgagtggaagccgagga
gaagccaactttgtatggaaatgcaagaattgcaagcgagagtcttctgcatctgtcaag
tccggacctgctgcttatgaacagaccgagccagctaaggcccagaagattatcgaattt
gactgccgaggtctcgagtttgtcgaattcaaggcagagggcgagtggcttgccgagggt
gctgagactggtaccaagtttacagccatcgatttggaggagggcgaatggtttgagtat
gacgagaagtccaacgaggaagtgagcattaacgagattaagtgggaggtccgccgttcg
tag
>Fp81
atgttcgctctctatctgacagccgacttgcaaggggtcaccaacttacgtcctgatgat
actcaagacaaccctttttggtacatgttcaaggttcagtgtacctcttgccgagagact
cactcaaactatgttggagtcaaccgtttcgagacaaatgaaatgagtggaagccgagga
gaagccaactttgtatggaaatgcaagaactgcaagcgagagtcttctgcatctgtcaag
tccggacctgctgcttatgaacagaccgagccagctaaggcccagaagattatcgaattt
gactgccgaggtctcgagtttgtcgaattcaaggcagagggcgagtggcttgccgagggt
gctgagactggtaccaagtttacagccatcgatttggaggagggcgaatggtttgagtat
gacgagaagtccaacgaggaagtgagcattaacgagattaagtgggaggtccgccgttcg
tag
>Fp84
atgttcgctctctatctgacagccgacttgcaaggggtcaccaacttacgtcctgatgat
actcaagacaaccctttttggtacatgttcaaggttcagtgtacctcttgccgagagact
cactcaaactatgttggagtcaaccgtttcgagacaaatgaaatgagtggaagccgagga
gaagccaactttgtatggaaatgcaagaactgcaagcgagagtcttctgcatctgtcaag
tccggacctgctgcttatgaacagaccgagccagctaaggcccagaagattatcgaattt
gactgccgaggtctcgagtttgtcgaattcaaggcagagggcgagtggcttgccgagggt
gctgagactggtaccaagtttacagccatcgatttggaggagggcgaatggtttgagtat
gacgagaagtccaacgaggaagtgagcattaacgagattaagtgggaggtccgccgttcg
tag
>Fp86
atgttcgctctctatctgacagccgacttgcaaggggtcaccaacttacgtcctgatgat
actcaagacaaccctttttggtacatgttcaaggttcagtgtacctcttgccgagagact
cactcaaactatgttggagtcaaccgtttcgagacaaatgaaatgagtggaagccgagga
gaagccaactttgtatggaaatgcaagaattgcaagcgagagtcttctgcatctgtcaag
tccggacctgctgcttatgaacagaccgagccagctaaggcccagaagattatcgaattt
gactgccgaggtctcgagtttgtcgaattcaaggcagagggcgagtggcttgccgagggt
gctgagactggtaccaagtttacagccatcgatttggaggagggcgaatggtttgagtat
gacgagaagtccaacgaggaagtgagcattaacgagattaagtgggaggtccgccgttcg
tag
>Fvenenatum.busco
atgttcgctctctatctaacagccgacttgcaaggggtcaccaacttacgtcctgatgat
actcaagacaaccctttttggtacatgttcaaggttcagtgtacctcttgccgagagact
cactcaaactatgttggagtcaaccgtttcgagacaaatgagatgagtggaagccgagga
gaagccaactttgtatggaaatgcaagaactgcaagcgagagtcttctgcatctgtcaag
tccggacctgcagcttatggacagacagagccggccaaggcccagaagattattgaattt
gactgccgaggtctcgagtttgtcgaattcaaggcagagggcgagtggcttgccgagggt
gctgagaccggcaccaagtttacagccatcgatctggaagagggcgaatggtttgagtat
gacgagaagtccaacgaggaagtgagcattaacgaggttaagtgggaggtccgccgctcg
tag
