# Supplementary material for: Apicidin biosynthesis is linked to accessory chromosomes in Fusarium poae isolates
Source: BMC Genomics. 2021 Aug 4;22:591. doi: 10.1186/s12864-021-07617-y (PMC8340494; doi:10.1186/s12864-021-07617-y)
Supplement: Supplementary file 17 — Additional file 17. Compressed folder containing alignments for each of the 4141 orthologs used in BUSCO analysis. [file 12864_2021_7617_MOESM17_ESM.zip › Fven2_nt_MAFFT/51901at5125_nt.mafft.fasta]

>Fp105
atggacgatcccagacttaacgagcttctcaaatggagcatcgagcaatctgaggccacc
aaaaatgaccccaatgcccctccagccaagacgcaactcactccagagcttatggcagcg
ctcatgggcggcccctccgacgcggacctcatgaaagcctcaatggagatcatcacctcg
gacaatgctgaggaggtctcgctagacgacaagcttgtcgccttcgataattttgagcag
ctcatcgagaacctcgacaatgccaacaatattgcaaacctcagcctgtggaccccactg
ctcgagcaacttaagcatgacgagcgggagatgcgcaagatggccgcctggtgtgttggt
actgctgtgcagaacaacgagaagacacaagaacgtctacttgctgtgggaggagtgcct
atgctagtagacctggctaccaaggaagatgagcctgtcgatgtccgtcgcaaagctgtg
tatgctctcagctcggcggtgcgcaactaccagcccgccatgaatctctttgccgatgag
ttgactaagaagggtcacaagactgacaaggtcgatgctacaagcatggaggctgtggat
gaagtcgtcaacggtctgcgagagaagatcggcaaggcctaa
>Fp108
atggacgatcccagacttaacgagcttctcaaatggagcatcgagcaatctgaggccacc
aaaaatgaccccaatgcccctccagccaagacgcaactcactccagagcttatggcagcg
ctcatgggcggcccctccgacgcggacctcatgaaagcctcaatggagatcatcacctcg
gacaatgctgaggaggtctcgctagacgacaagcttgtcgccttcgataattttgagcag
ctcatcgagaacctcgacaatgccaacaatattgcaaacctcagcctgtggaccccactg
ctcgagcaacttaagcatgacgagcgggagatgcgcaagatggccgcctggtgtgttggt
actgctgtgcagaacaacgagaagacacaagaacgtctacttgctgtgggaggagtgcct
atgctagtagacctggctaccaaggaagatgagcctgtcgatgtccgtcgcaaagctgtg
tatgctctcagctcggcggtgcgcaactaccagcccgccatgaatctctttgccgatgag
ttgactaagaagggtcacaagactgacaaggtcgatgctacaagcatggaggctgtggat
gaagtcgtcaacggtctgcgagagaagatcggcaaggcctaa
>Fp118
atggccgatcccagacttaacgagcttctcaaatggagcatcgagcaatctgaggccacc
aaaaatgaccccaatgcccctccagccaagacgcaactcactccagagcttatggcagcg
ctcatgggcggcccctccgacgcggacctcatgaaagcctcaatggagatcatcacctcg
gacaatgctgaggaggtctcgctagacgacaagcttgtcgccttcgataattttgagcag
ctcatcgagaacctcgacaatgccaacaatattgcaaacctcagcctgtggaccccactg
ctcgagcaacttaagcatgacgagcgggagatgcgcaagatggccgcctggtgtgttggt
actgctgtgcagaacaacgagaagacacaagaacgtctacttgctgtgggaggagtgcct
atgctagtagacctggctaccaaggaagatgagcctgtcgatgtccgtcgcaaagctgtg
tatgctctcagctcggcggtgcgcaactaccagcccgccatgaatctctttgccgatgag
ttgactaagaagggtcacaagactgacaaggtcgatgctacaagcatggaggctgtggat
gaagtcgtcaacggtctgcgagagaagatcggcaaggcctaa
>Fp122
atggacgatcccagacttaacgagcttctcaaatggagcatcgagcaatctgaggccacc
aaaaatgaccccaatgcccctccagccaagacgcaactcactccagagcttatggcagcg
ctcatgggcggcccctccgacgcggacctcatgaaagcctcaatggagatcatcacctcg
gacaatgctgaggaggtctcgctagacgacaagcttgtcgccttcgataattttgagcag
ctcatcgagaacctcgacaatgccaacaatattgcaaacctcagcctgtggaccccactg
ctcgagcaacttaagcatgacgagcgggagatgcgcaagatggccgcctggtgtgttggt
actgctgtgcagaacaacgagaagacacaagaacgtctacttgctgtgggaggagtgcct
atgctagtagacctggctaccaaggaagatgagcctgtcgatgtccgtcgcaaagctgtg
tatgctctcagctcggcggtgcgcaactaccagcccgccatgaatctctttgccgatgag
ttgactaagaagggtcacaagactgacaaggtcgatgctacaagcatggaggctgtggat
gaagtcgtcaacggtctgcgagagaagatcggcaaggcctaa
>Fp125
atggacgatcccagacttaacgagcttctcaaatggagcatcgagcaatctgaggccacc
aaaaatgaccccaatgcccctccagccaagacgcaactcactccagagcttatggcagcg
ctcatgggcggcccctccgacgcggacctcatgaaagcctcaatggagatcatcacctcg
gacaatgctgaggaggtctcgctagacgacaagcttgtcgccttcgataattttgagcag
ctcatcgagaacctcgacaatgccaacaatattgcaaacctcagcctgtggaccccactg
ctcgagcaacttaagcatgacgagcgggagatgcgcaagatggccgcctggtgtgttggt
actgctgtgcagaacaacgagaagacacaagaacgtctacttgctgtgggaggagtgcct
atgctagtagacctggctaccaaggaagatgagcctgtcgatgtccgtcgcaaagctgtg
tatgctctcagctcggcggtgcgcaactaccagcccgccatgaatctctttgccgatgag
ttgactaagaagggtcacaagactgacaaggtcgatgctacaagcatggaggctgtggat
gaagtcgtcaacggtctgcgagagaagatcggcaaggcctaa
>Fp13r
atggacgatcccagacttaacgagcttctcaaatggagcatcgagcaatctgaggccacc
aaaaatgaccccaatgcccctccagccaagacgcaactcactccagagcttatggcagcg
ctcatgggcggcccctccgacgcggacctcatgaaagcctcaatggagatcatcacctcg
gacaatgctgaggaggtctcgctagacgacaagcttgtcgccttcgataattttgagcag
ctcatcgagaacctcgacaatgccaacaatattgcaaacctcagcctgtggaccccactg
ctcgagcaacttaagcatgacgagcgggagatgcgcaagatggccgcctggtgtgttggt
actgctgtgcagaacaacgagaagacacaagaacgtctacttgctgtgggaggagtgcct
atgctagtagacctggctaccaaggaagatgagcctgtcgatgtccgtcgcaaagctgtg
tatgctctcagctcggcggtgcgcaactaccagcccgccatgaatctctttgccgatgag
ttgactaagaagggtcacaagactgacaaggtcgatgctacaagcatggaggctgtggat
gaagtcgtcaacggtctgcgagagaagatcggcaaggcctaa
>Fp144
atggacgatcccagacttaacgagcttctcaaatggagcatcgagcaatctgaggccacc
aaaaatgaccccaatgcccctccagccaagacgcaactcactccagagcttatggcagcg
ctcatgggcggcccctccgacgcggacctcatgaaagcctcaatggagatcatcacctcg
gacaatgctgaggaggtctcgctagacgacaagcttgtcgccttcgataattttgagcag
ctcatcgagaacctcgacaatgccaacaatattgcaaacctcagcctgtggaccccactg
ctcgagcaacttaagcatgacgagcgggagatgcgcaagatggccgcctggtgtgttggt
actgctgtgcagaacaacgagaagacacaagaacgtctacttgctgtgggaggagtgcct
atgctagtagacctggctaccaaggaagatgagcctgtcgatgtccgtcgcaaagctgtg
tatgctctcagctcggcggtgcgcaactaccagcccgccatgaatctctttgccgatgag
ttgactaagaagggtcacaagactgacaaggtcgatgctacaagcatggaggctgtggat
gaagtcgtcaacggtctgcgagagaagatcggcaaggcctaa
>Fp146
atggacgatcccagacttaacgagcttctcaaatggagcatcgagcaatctgaggccacc
aaaaatgaccccaatgcccctccagccaagacgcaactcactccagagcttatggcagcg
ctcatgggcggcccctccgacgcggacctcatgaaagcctcaatggagatcatcacctcg
gacaatgctgaggaggtctcgctagacgacaagcttgtcgccttcgataattttgagcag
ctcatcgagaacctcgacaatgccaacaatattgcaaacctcagcctgtggaccccactg
ctcgagcaacttaagcatgacgagcgggagatgcgcaagatggccgcctggtgtgttggt
actgctgtgcagaacaacgagaagacacaagaacgtctacttgctgtgggaggagtgcct
atgctagtagacctggctaccaaggaagatgagcctgtcgatgtccgtcgcaaagctgtg
tatgctctcagctcggcggtgcgcaactaccagcccgccatgaatctctttgccgatgag
ttgactaagaagggtcacaagactgacaaggtcgatgctacaagcatggaggctgtggat
gaagtcgtcaacggtctgcgagagaagatcggcaaggcctaa
>Fp155
atggccgatcccagacttaacgagcttctcaaatggagcatcgagcaatctgaggccacc
aaaaatgaccccaatgcccctccagccaagacgcaactcactccagagcttatggcagcg
ctcatgggcggcccctccgacgcggacctcatgaaagcctcaatggagatcatcacctcg
gacaatgctgaggaggtctcgctagacgacaagcttgtcgccttcgataattttgagcag
ctcatcgagaacctcgacaatgccaacaatattgcaaacctcagcctgtggaccccactg
ctcgagcaacttaagcatgacgagcgggagatgcgcaagatggccgcctggtgtgttggt
actgctgtgcagaacaacgagaagacacaagaacgtctacttgctgtgggaggagtgcct
atgctagtagacctggctaccaaggaagatgagcctgtcgatgtccgtcgcaaagctgtg
tatgctctcagctcggcggtgcgcaactaccagcccgccatgaatctctttgccgatgag
ttgactaagaagggtcacaagactgacaaggtcgatgctacaagcatggaggctgtggat
gaagtcgtcaacggtctgcgagagaagatcggcaaggcctaa
>Fp157
atggacgatcccagacttaacgagcttctcaaatggagcatcgagcaatctgaggccacc
aaaaatgaccccaatgcccctccagccaagacgcaactcactccagagcttatggcagcg
ctcatgggcggcccctccgacgcggacctcatgaaagcctcaatggagatcatcacctcg
gacaatgctgaggaggtctcgctagacgacaagcttgtcgccttcgataattttgagcag
ctcatcgagaacctcgacaatgccaacaatattgcaaacctcagcctgtggaccccactg
ctcgagcaacttaagcatgacgagcgggagatgcgcaagatggccgcctggtgtgttggt
actgctgtgcagaacaacgagaagacacaagaacgtctacttgctgtgggaggagtgcct
atgctagtagacctggctaccaaggaagatgagcctgtcgatgtccgtcgcaaagctgtg
tatgctctcagctcggcggtgcgcaactaccagcccgccatgaatctctttgccgatgag
ttgactaagaagggtcacaagactgacaaggtcgatgctacaagcatggaggctgtggat
gaagtcgtcaacggtctgcgagagaagatcggcaaggcctaa
>Fp16r
atggacgatcccagacttaacgagcttctcaaatggagcatcgagcaatctgaggccacc
aaaaatgaccccaatgcccctccagccaagacgcaactcactccagagcttatggcagcg
ctcatgggcggcccctccgacgcggacctcatgaaagcctcaatggagatcatcacctcg
gacaatgctgaggaggtctcgctagacgacaagcttgtcgccttcgataattttgagcag
ctcatcgagaacctcgacaatgccaacaatattgcaaacctcagcctgtggaccccactg
ctcgagcaacttaagcatgacgagcgggagatgcgcaagatggccgcctggtgtgttggt
actgctgtgcagaacaacgagaagacacaagaacgtctacttgctgtgggaggagtgcct
atgctagtagacctggctaccaaggaagatgagcctgtcgatgtccgtcgcaaagctgtg
tatgctctcagctcggcggtgcgcaactaccagcccgccatgaatctctttgccgatgag
ttgactaagaagggtcacaagactgacaaggtcgatgctacaagcatggaggctgtggat
gaagtcgtcaacggtctgcgagagaagatcggcaaggcctaa
>Fp1r
atggacgatcccagacttaacgagcttctcaaatggagcatcgagcaatctgaggccacc
aaaaatgaccccaatgcccctccagccaagacgcaactcactccagagcttatggcagcg
ctcatgggcggcccctccgacgcggacctcatgaaagcctcaatggagatcatcacctcg
gacaatgctgaggaggtctcgctagacgacaagcttgtcgccttcgataattttgagcag
ctcatcgagaacctcgacaatgccaacaatattgcaaacctcagcctgtggaccccactg
ctcgagcaacttaagcatgacgagcgggagatgcgcaagatggccgcctggtgtgttggt
actgctgtgcagaacaacgagaagacacaagaacgtctacttgctgtgggaggagtgcct
atgctagtagacctggctaccaaggaagatgagcctgtcgatgtccgtcgcaaagctgtg
tatgctctcagctcggcggtgcgcaactaccagcccgccatgaatctctttgccgatgag
ttgactaagaagggtcacaagactgacaaggtcgatgctacaagcatggaggctgtggat
gaagtcgtcaacggtctgcgagagaagatcggcaaggcctaa
>Fp21r
atggacgatcccagacttaacgagcttctcaaatggagcatcgagcaatctgaggccacc
aaaaatgaccccaatgcccctccagccaagacgcaactcactccagagcttatggcagcg
ctcatgggcggcccctccgacgcggacctcatgaaagcctcaatggagatcatcacctcg
gacaatgctgaggaggtctcgctagacgacaagcttgtcgccttcgataattttgagcag
ctcatcgagaacctcgacaatgccaacaatattgcaaacctcagcctgtggaccccactg
ctcgagcaacttaagcatgacgagcgggagatgcgcaagatggccgcctggtgtgttggt
actgctgtgcagaacaacgagaagacacaagaacgtctacttgctgtgggaggagtgcct
atgctagtagacctggctaccaaggaagatgagcctgtcgatgtccgtcgcaaagctgtg
tatgctctcagctcggcggtgcgcaactaccagcccgccatgaatctctttgccgatgag
ttgactaagaagggtcacaagactgacaaggtcgatgctacaagcatggaggctgtggat
gaagtcgtcaacggtctgcgagagaagatcggcaaggcctaa
>Fp24r
atggacgatcccagacttaacgagcttctcaaatggagcatcgagcaatctgaggccacc
aaaaatgaccccaatgcccctccagccaagacgcaactcactccagagcttatggcagcg
ctcatgggcggcccctccgacgcggacctcatgaaagcctcaatggagatcatcacctcg
gacaatgctgaggaggtctcgctagacgacaagcttgtcgccttcgataattttgagcag
ctcatcgagaacctcgacaatgccaacaatattgcaaacctcagcctgtggaccccactg
ctcgagcaacttaagcatgacgagcgggagatgcgcaagatggccgcctggtgtgttggt
actgctgtgcagaacaacgagaagacacaagaacgtctacttgctgtgggaggagtgcct
atgctagtagacctggctaccaaggaagatgagcctgtcgatgtccgtcgcaaagctgtg
tatgctctcagctcggcggtgcgcaactaccagcccgccatgaatctctttgccgatgag
ttgactaagaagggtcacaagactgacaaggtcgatgctacaagcatggaggctgtggat
gaagtcgtcaacggtctgcgagagaagatcggcaaggcctaa
>Fp2516
atggacgatcccagacttaacgagcttctcaaatggagcatcgagcaatctgaggccacc
aaaaatgaccccaatgcccctccagccaagacgcaactcactccagagcttatggcagcg
ctcatgggcggcccctccgacgcggacctcatgaaagcctcaatggagatcatcacctcg
gacaatgctgaggaggtctcgctagacgacaagcttgtcgccttcgataattttgagcag
ctcatcgagaacctcgacaatgccaacaatattgcaaacctcagcctgtggaccccactg
ctcgagcaacttaagcatgacgagcgggagatgcgcaagatggccgcctggtgtgttggt
actgctgtgcagaacaacgagaagacacaagaacgtctacttgctgtgggaggagtgcct
atgctagtagacctggctaccaaggaagatgagcctgtcgatgtccgtcgcaaagctgtg
tatgctctcagctcggcggtgcgcaactaccagcccgccatgaatctctttgccgatgag
ttgactaagaagggtcacaagactgacaaggtcgatgctacaagcatggaggctgtggat
gaagtcgtcaacggtctgcgagagaagatcggcaaggcctaa
>Fp26r
atggacgatcccagacttaacgagcttctcaaatggagcatcgagcaatctgaggccacc
aaaaatgaccccaatgcccctccagccaagacgcaactcactccagagcttatggcagcg
ctcatgggcggcccctccgacgcggacctcatgaaagcctcaatggagatcatcacctcg
gacaatgctgaggaggtctcgctagacgacaagcttgtcgccttcgataattttgagcag
ctcatcgagaacctcgacaatgccaacaatattgcaaacctcagcctgtggaccccactg
ctcgagcaacttaagcatgacgagcgggagatgcgcaagatggccgcctggtgtgttggt
actgctgtgcagaacaacgagaagacacaagaacgtctacttgctgtgggaggagtgcct
atgctagtagacctggctaccaaggaagatgagcctgtcgatgtccgtcgcaaagctgtg
tatgctctcagctcggcggtgcgcaactaccagcccgccatgaatctctttgccgatgag
ttgactaagaagggtcacaagactgacaaggtcgatgctacaagcatggaggctgtggat
gaagtcgtcaacggtctgcgagagaagatcggcaaggcctaa
>Fp33
atggacgatcccagacttaacgagcttctcaaatggagcatcgagcaatctgaggccacc
aaaaatgaccccaatgcccctccagccaagacgcaactcactccagagcttatggcagcg
ctcatgggcggcccctccgacgcggacctcatgaaagcctcaatggagatcatcacctcg
gacaatgctgaggaggtctcgctagacgacaagcttgtcgccttcgataattttgagcag
ctcatcgagaacctcgacaatgccaacaatattgcaaacctcagcctgtggaccccactg
ctcgagcaacttaagcatgacgagcgggagatgcgcaagatggccgcctggtgtgttggt
actgctgtgcagaacaacgagaagacacaagaacgtctacttgctgtgggaggagtgcct
atgctagtagacctggctaccaaggaagatgagcctgtcgatgtccgtcgcaaagctgtg
tatgctctcagctcggcggtgcgcaactaccagcccgccatgaatctctttgccgatgag
ttgactaagaagggtcacaagactgacaaggtcgatgctacaagcatggaggctgtggat
gaagtcgtcaacggtctgcgagagaagatcggcaaggcctaa
>Fp34
atggacgatcccagacttaacgagcttctcaaatggagcatcgagcaatctgaggccacc
aaaaatgaccccaatgcccctccagccaagacgcaactcactccagagcttatggcagcg
ctcatgggcggcccctccgacgcggacctcatgaaagcctcaatggagatcatcacctcg
gacaatgctgaggaggtctcgctagacgacaagcttgtcgccttcgataattttgagcag
ctcatcgagaacctcgacaatgccaacaatattgcaaacctcagcctgtggaccccactg
ctcgagcaacttaagcatgacgagcgggagatgcgcaagatggccgcctggtgtgttggt
actgctgtgcagaacaacgagaagacacaagaacgtctacttgctgtgggaggagtgcct
atgctagtagacctggctaccaaggaagatgagcctgtcgatgtccgtcgcaaagctgtg
tatgctctcagctcggcggtgcgcaactaccagcccgccatgaatctctttgccgatgag
ttgactaagaagggtcacaagactgacaaggtcgatgctacaagcatggaggctgtggat
gaagtcgtcaacggtctgcgagagaagatcggcaaggcctaa
>Fp35
atggacgatcccagacttaacgagcttctcaaatggagcatcgagcaatctgaggccacc
aaaaatgaccccaatgcccctccagccaagacgcaactcactccagagcttatggcagcg
ctcatgggcggcccctccgacgcggacctcatgaaagcctcaatggagatcatcacctcg
gacaatgctgaggaggtctcgctagacgacaagcttgtcgccttcgataattttgagcag
ctcatcgagaacctcgacaatgccaacaatattgcaaacctcagcctgtggaccccactg
ctcgagcaacttaagcatgacgagcgggagatgcgcaagatggccgcctggtgtgttggt
actgctgtgcagaacaacgagaagacacaagaacgtctacttgctgtgggaggagtgcct
atgctagtagacctggctaccaaggaagatgagcctgtcgatgtccgtcgcaaagctgtg
tatgctctcagctcggcggtgcgcaactaccagcccgccatgaatctctttgccgatgag
ttgactaagaagggtcacaagactgacaaggtcgatgctacaagcatggaggctgtggat
gaagtcgtcaacggtctgcgagagaagatcggcaaggcctaa
>Fp38
atggacgatcccagacttaacgagcttctcaaatggagcatcgagcaatctgaggccacc
aaaaatgaccccaatgcccctccagccaagacgcaactcactccagagcttatggcagcg
ctcatgggcggcccctccgacgcggacctcatgaaagcctcaatggagatcatcacctcg
gacaatgctgaggaggtctcgctagacgacaagcttgtcgccttcgataattttgagcag
ctcatcgagaacctcgacaatgccaacaatattgcaaacctcagcctgtggaccccactg
ctcgagcaacttaagcatgacgagcgggagatgcgcaagatggccgcctggtgtgttggt
actgctgtgcagaacaacgagaagacacaagaacgtctacttgctgtgggaggagtgcct
atgctagtagacctggctaccaaggaagatgagcctgtcgatgtccgtcgcaaagctgtg
tatgctctcagctcggcggtgcgcaactaccagcccgccatgaatctctttgccgatgag
ttgactaagaagggtcacaagactgacaaggtcgatgctacaagcatggaggctgtggat
gaagtcgtcaacggtctgcgagagaagatcggcaaggcctaa
>Fp39
atggacgatcccagacttaacgagcttctcaaatggagcatcgagcaatctgaggccacc
aaaaatgaccccaatgcccctccagccaagacgcaactcactccagagcttatggcagcg
ctcatgggcggcccctccgacgcggacctcatgaaagcctcaatggagatcatcacctcg
gacaatgctgaggaggtctcgctagacgacaagcttgtcgccttcgataattttgagcag
ctcatcgagaacctcgacaatgccaacaatattgcaaacctcagcctgtggaccccactg
ctcgagcaacttaagcatgacgagcgggagatgcgcaagatggccgcctggtgtgttggt
actgctgtgcagaacaacgagaagacacaagaacgtctacttgctgtgggaggagtgcct
atgctagtagacctggctaccaaggaagatgagcctgtcgatgtccgtcgcaaagctgtg
tatgctctcagctcggcggtgcgcaactaccagcccgccatgaatctctttgccgatgag
ttgactaagaagggtcacaagactgacaaggtcgatgctacaagcatggaggctgtggat
gaagtcgtcaacggtctgcgagagaagatcggcaaggcctaa
>Fp42
atggacgatcccagacttaacgagcttctcaaatggagcatcgagcaatctgaggccacc
aaaaatgaccccaatgcccctccagccaagacgcaactcactccagagcttatggcagcg
ctcatgggcggcccctccgacgcggacctcatgaaagcctcaatggagatcatcacctcg
gacaatgctgaggaggtctcgctagacgacaagcttgtcgccttcgataattttgagcag
ctcatcgagaacctcgacaatgccaacaatattgcaaacctcagcctgtggaccccactg
ctcgagcaacttaagcatgacgagcgggagatgcgcaagatggccgcctggtgtgttggt
actgctgtgcagaacaacgagaagacacaagaacgtctacttgctgtgggaggagtgcct
atgctagtagacctggctaccaaggaagatgagcctgtcgatgtccgtcgcaaagctgtg
tatgctctcagctcggcggtgcgcaactaccagcccgccatgaatctctttgccgatgag
ttgactaagaagggtcacaagactgacaaggtcgatgctacaagcatggaggctgtggat
gaagtcgtcaacggtctgcgagagaagatcggcaaggcctaa
>Fp44
atggacgatcccagacttaacgagcttctcaaatggagcatcgagcaatctgaggccacc
aaaaatgaccccaatgcccctccagccaagacgcaactcactccagagcttatggcagcg
ctcatgggcggcccctccgacgcggacctcatgaaagcctcaatggagatcatcacctcg
gacaatgctgaggaggtctcgctagacgacaagcttgtcgccttcgataattttgagcag
ctcatcgagaacctcgacaatgccaacaatattgcaaacctcagcctgtggaccccactg
ctcgagcaacttaagcatgacgagcgggagatgcgcaagatggccgcctggtgtgttggt
actgctgtgcagaacaacgagaagacacaagaacgtctacttgctgtgggaggagtgcct
atgctagtagacctggctaccaaggaagatgagcctgtcgatgtccgtcgcaaagctgtg
tatgctctcagctcggcggtgcgcaactaccagcccgccatgaatctctttgccgatgag
ttgactaagaagggtcacaagactgacaaggtcgatgctacaagcatggaggctgtggat
gaagtcgtcaacggtctgcgagagaagatcggcaaggcctaa
>Fp49
atggacgatcccagacttaacgagcttctcaaatggagcatcgagcaatctgaggccacc
aaaaatgaccccaatgcccctccagccaagacgcaactcactccagagcttatggcagcg
ctcatgggcggcccctccgacgcggacctcatgaaagcctcaatggagatcatcacctcg
gacaatgctgaggaggtctcgctagacgacaagcttgtcgccttcgataattttgagcag
ctcatcgagaacctcgacaatgccaacaatattgcaaacctcagcctgtggaccccactg
ctcgagcaacttaagcatgacgagcgggagatgcgcaagatggccgcctggtgtgttggt
actgctgtgcagaacaacgagaagacacaagaacgtctacttgctgtgggaggagtgcct
atgctagtagacctggctaccaaggaagatgagcctgtcgatgtccgtcgcaaagctgtg
tatgctctcagctcggcggtgcgcaactaccagcccgccatgaatctctttgccgatgag
ttgactaagaagggtcacaagactgacaaggtcgatgctacaagcatggaggctgtggat
gaagtcgtcaacggtctgcgagagaagatcggcaaggcctaa
>Fp50
atggacgatcccagacttaacgagcttctcaaatggagcatcgagcaatctgaggccacc
aaaaatgaccccaatgcccctccagccaagacgcaactcactccagagcttatggcagcg
ctcatgggcggcccctccgacgcggacctcatgaaagcctcaatggagatcatcacctcg
gacaatgctgaggaggtctcgctagacgacaagcttgtcgccttcgataattttgagcag
ctcatcgagaacctcgacaatgccaacaatattgcaaacctcagcctgtggaccccactg
ctcgagcaacttaagcatgacgagcgggagatgcgcaagatggccgcctggtgtgttggt
actgctgtgcagaacaacgagaagacacaagaacgtctacttgctgtgggaggagtgcct
atgctagtagacctggctaccaaggaagatgagcctgtcgatgtccgtcgcaaagctgtg
tatgctctcagctcggcggtgcgcaactaccagcccgccatgaatctctttgccgatgag
ttgactaagaagggtcacaagactgacaaggtcgatgctacaagcatggaggctgtggat
gaagtcgtcaacggtctgcgagagaagatcggcaaggcctaa
>Fp51
atggacgatcccagacttaacgagcttctcaaatggagcatcgagcaatctgaggccacc
aaaaatgaccccaatgcccctccagccaagacgcaactcactccagagcttatggcagcg
ctcatgggcggcccctccgacgcggacctcatgaaagcctcaatggagatcatcacctcg
gacaatgctgaggaggtctcgctagacgacaagcttgtcgccttcgataattttgagcag
ctcatcgagaacctcgacaatgccaacaatattgcaaacctcagcctgtggaccccactg
ctcgagcaacttaagcatgacgagcgggagatgcgcaagatggccgcctggtgtgttggt
actgctgtgcagaacaacgagaagacacaagaacgtctacttgctgtgggaggagtgcct
atgctagtagacctggctaccaaggaagatgagcctgtcgatgtccgtcgcaaagctgtg
tatgctctcagctcggcggtgcgcaactaccagcccgccatgaatctctttgccgatgag
ttgactaagaagggtcacaagactgacaaggtcgatgctacaagcatggaggctgtggat
gaagtcgtcaacggtctgcgagagaagatcggcaaggcctaa
>Fp59
atggacgatcccagacttaacgagcttctcaaatggagcatcgagcaatctgaggccacc
aaaaatgaccccaatgcccctccagccaagacgcaactcactccagagcttatggcagcg
ctcatgggcggcccctccgacgcggacctcatgaaagcctcaatggagatcatcacctcg
gacaatgctgaggaggtctcgctagacgacaagcttgtcgccttcgataattttgagcag
ctcatcgagaacctcgacaatgccaacaatattgcaaacctcagcctgtggaccccactg
ctcgagcaacttaagcatgacgagcgggagatgcgcaagatggccgcctggtgtgttggt
actgctgtgcagaacaacgagaagacacaagaacgtctacttgctgtgggaggagtgcct
atgctagtagacctggctaccaaggaagatgagcctgtcgatgtccgtcgcaaagctgtg
tatgctctcagctcggcggtgcgcaactaccagcccgccatgaatctctttgccgatgag
ttgactaagaagggtcacaagactgacaaggtcgatgctacaagcatggaggctgtggat
gaagtcgtcaacggtctgcgagagaagatcggcaaggcctaa
>Fp63
atggacgatcccagacttaacgagcttctcaaatggagcatcgagcaatctgaggccacc
aaaaatgaccccaatgcccctccagccaagacgcaactcactccagagcttatggcagcg
ctcatgggcggcccctccgacgcggacctcatgaaagcctcaatggagatcatcacctcg
gacaatgctgaggaggtctcgctagacgacaagcttgtcgccttcgataattttgagcag
ctcatcgagaacctcgacaatgccaacaatattgcaaacctcagcctgtggaccccactg
ctcgagcaacttaagcatgacgagcgggagatgcgcaagatggccgcctggtgtgttggt
actgctgtgcagaacaacgagaagacacaagaacgtctacttgctgtgggaggagtgcct
atgctagtagacctggctaccaaggaagatgagcctgtcgatgtccgtcgcaaagctgtg
tatgctctcagctcggcggtgcgcaactaccagcccgccatgaatctctttgccgatgag
ttgactaagaagggtcacaagactgacaaggtcgatgctacaagcatggaggctgtggat
gaagtcgtcaacggtctgcgagagaagatcggcaaggcctaa
>Fp65
atggacgatcccagacttaacgagcttctcaaatggagcatcgagcaatctgaggccacc
aaaaatgaccccaatgcccctccagccaagacgcaactcactccagagcttatggcagcg
ctcatgggcggcccctccgacgcggacctcatgaaagcctcaatggagatcatcacctcg
gacaatgctgaggaggtctcgctagacgacaagcttgtcgccttcgataattttgagcag
ctcatcgagaacctcgacaatgccaacaatattgcaaacctcagcctgtggaccccactg
ctcgagcaacttaagcatgacgagcgggagatgcgcaagatggccgcctggtgtgttggt
actgctgtgcagaacaacgagaagacacaagaacgtctacttgctgtgggaggagtgcct
atgctagtagacctggctaccaaggaagatgagcctgtcgatgtccgtcgcaaagctgtg
tatgctctcagctcggcggtgcgcaactaccagcccgccatgaatctctttgccgatgag
ttgactaagaagggtcacaagactgacaaggtcgatgctacaagcatggaggctgtggat
gaagtcgtcaacggtctgcgagagaagatcggcaaggcctaa
>Fp66
atggacgatcccagacttaacgagcttctcaaatggagcatcgagcaatctgaggccacc
aaaaatgaccccaatgcccctccagccaagacgcaactcactccagagcttatggcagcg
ctcatgggcggcccctccgacgcggacctcatgaaagcctcaatggagatcatcacctcg
gacaatgctgaggaggtctcgctagacgacaagcttgtcgccttcgataattttgagcag
ctcatcgagaacctcgacaatgccaacaatattgcaaacctcagcctgtggaccccactg
ctcgagcaacttaagcatgacgagcgggagatgcgcaagatggccgcctggtgtgttggt
actgctgtgcagaacaacgagaagacacaagaacgtctacttgctgtgggaggagtgcct
atgctagtagacctggctaccaaggaagatgagcctgtcgatgtccgtcgcaaagctgtg
tatgctctcagctcggcggtgcgcaactaccagcccgccatgaatctctttgccgatgag
ttgactaagaagggtcacaagactgacaaggtcgatgctacaagcatggaggctgtggat
gaagtcgtcaacggtctgcgagagaagatcggcaaggcctaa
>Fp72
atggacgatcccagacttaacgagcttctcaaatggagcatcgagcaatctgaggccacc
aaaaatgaccccaatgcccctccagccaagacgcaactcactccagagcttatggcagcg
ctcatgggcggcccctccgacgcggacctcatgaaagcctcaatggagatcatcacctcg
gacaatgctgaggaggtctcgctagacgacaagcttgtcgccttcgataattttgagcag
ctcatcgagaacctcgacaatgccaacaatattgcaaacctcagcctgtggaccccactg
ctcgagcaacttaagcatgacgagcgggagatgcgcaagatggccgcctggtgtgttggt
actgctgtgcagaacaacgagaagacacaagaacgtctacttgctgtgggaggagtgcct
atgctagtagacctggctaccaaggaagatgagcctgtcgatgtccgtcgcaaagctgtg
tatgctctcagctcggcggtgcgcaactaccagcccgccatgaatctctttgccgatgag
ttgactaagaagggtcacaagactgacaaggtcgatgctacaagcatggaggctgtggat
gaagtcgtcaacggtctgcgagagaagatcggcaaggcctaa
>Fp73
atggacgatcccagacttaacgagcttctcaaatggagcatcgagcaatctgaggccacc
aaaaatgaccccaatgcccctccagccaagacgcaactcactccagagcttatggcagcg
ctcatgggcggcccctccgacgcggacctcatgaaagcctcaatggagatcatcacctcg
gacaatgctgaggaggtctcgctagacgacaagcttgtcgccttcgataattttgagcag
ctcatcgagaacctcgacaatgccaacaatattgcaaacctcagcctgtggaccccactg
ctcgagcaacttaagcatgacgagcgggagatgcgcaagatggccgcctggtgtgttggt
actgctgtgcagaacaacgagaagacacaagaacgtctacttgctgtgggaggagtgcct
atgctagtagacctggctaccaaggaagatgagcctgtcgatgtccgtcgcaaagctgtg
tatgctctcagctcggcggtgcgcaactaccagcccgccatgaatctctttgccgatgag
ttgactaagaagggtcacaagactgacaaggtcgatgctacaagcatggaggctgtggat
gaagtcgtcaacggtctgcgagagaagatcggcaaggcctaa
>Fp76
atggacgatcccagacttaacgagcttctcaaatggagcatcgagcaatctgaggccacc
aaaaatgaccccaatgcccctccagccaagacgcaactcactccagagcttatggcagcg
ctcatgggcggcccctccgacgcggacctcatgaaagcctcaatggagatcatcacctcg
gacaatgctgaggaggtctcgctagacgacaagcttgtcgccttcgataattttgagcag
ctcatcgagaacctcgacaatgccaacaatattgcaaacctcagcctgtggaccccactg
ctcgagcaacttaagcatgacgagcgggagatgcgcaagatggccgcctggtgtgttggt
actgctgtgcagaacaacgagaagacacaagaacgtctacttgctgtgggaggagtgcct
atgctagtagacctggctaccaaggaagatgagcctgtcgatgtccgtcgcaaagctgtg
tatgctctcagctcggcggtgcgcaactaccagcccgccatgaatctctttgccgatgag
ttgactaagaagggtcacaagactgacaaggtcgatgctacaagcatggaggctgtggat
gaagtcgtcaacggtctgcgagagaagatcggcaaggcctaa
>Fp78
atggacgatcccagacttaacgagcttctcaaatggagcatcgagcaatctgaggccacc
aaaaatgaccccaatgcccctccagccaagacgcaactcactccagagcttatggcagcg
ctcatgggcggcccctccgacgcggacctcatgaaagcctcaatggagatcatcacctcg
gacaatgctgaggaggtctcgctagacgacaagcttgtcgccttcgataattttgagcag
ctcatcgagaacctcgacaatgccaacaatattgcaaacctcagcctgtggaccccactg
ctcgagcaacttaagcatgacgagcgggagatgcgcaagatggccgcctggtgtgttggt
actgctgtgcagaacaacgagaagacacaagaacgtctacttgctgtgggaggagtgcct
atgctagtagacctggctaccaaggaagatgagcctgtcgatgtccgtcgcaaagctgtg
tatgctctcagctcggcggtgcgcaactaccagcccgccatgaatctctttgccgatgag
ttgactaagaagggtcacaagactgacaaggtcgatgctacaagcatggaggctgtggat
gaagtcgtcaacggtctgcgagagaagatcggcaaggcctaa
>Fp81
atggacgatcccagacttaacgagcttctcaaatggagcatcgagcaatctgaggccacc
aaaaatgaccccaatgcccctccagccaagacgcaactcactccagagcttatggcagcg
ctcatgggcggcccctccgacgcggacctcatgaaagcctcaatggagatcatcacctcg
gacaatgctgaggaggtctcgctagacgacaagcttgtcgccttcgataattttgagcag
ctcatcgagaacctcgacaatgccaacaatattgcaaacctcagcctgtggaccccactg
ctcgagcaacttaagcatgacgagcgggagatgcgcaagatggccgcctggtgtgttggt
actgctgtgcagaacaacgagaagacacaagaacgtctacttgctgtgggaggagtgcct
atgctagtagacctggctaccaaggaagatgagcctgtcgatgtccgtcgcaaagctgtg
tatgctctcagctcggcggtgcgcaactaccagcccgccatgaatctctttgccgatgag
ttgactaagaagggtcacaagactgacaaggtcgatgctacaagcatggaggctgtggat
gaagtcgtcaacggtctgcgagagaagatcggcaaggcctaa
>Fp84
atggacgatcccagacttaacgagcttctcaaatggagcatcgagcaatctgaggccacc
aaaaatgaccccaatgcccctccagccaagacgcaactcactccagagcttatggcagcg
ctcatgggcggcccctccgacgcggacctcatgaaagcctcaatggagatcatcacctcg
gacaatgctgaggaggtctcgctagacgacaagcttgtcgccttcgataattttgagcag
ctcatcgagaacctcgacaatgccaacaatattgcaaacctcagcctgtggaccccactg
ctcgagcaacttaagcatgacgagcgggagatgcgcaagatggccgcctggtgtgttggt
actgctgtgcagaacaacgagaagacacaagaacgtctacttgctgtgggaggagtgcct
atgctagtagacctggctaccaaggaagatgagcctgtcgatgtccgtcgcaaagctgtg
tatgctctcagctcggcggtgcgcaactaccagcccgccatgaatctctttgccgatgag
ttgactaagaagggtcacaagactgacaaggtcgatgctacaagcatggaggctgtggat
gaagtcgtcaacggtctgcgagagaagatcggcaaggcctaa
>Fp86
atggacgatcccagacttaacgagcttctcaaatggagcatcgagcaatctgaggccacc
aaaaatgaccccaatgcccctccagccaagacgcaactcactccagagcttatggcagcg
ctcatgggcggcccctccgacgcggacctcatgaaagcctcaatggagatcatcacctcg
gacaatgctgaggaggtctcgctagacgacaagcttgtcgccttcgataattttgagcag
ctcatcgagaacctcgacaatgccaacaatattgcaaacctcagcctgtggaccccactg
ctcgagcaacttaagcatgacgagcgggagatgcgcaagatggccgcctggtgtgttggt
actgctgtgcagaacaacgagaagacacaagaacgtctacttgctgtgggaggagtgcct
atgctagtagacctggctaccaaggaagatgagcctgtcgatgtccgtcgcaaagctgtg
tatgctctcagctcggcggtgcgcaactaccagcccgccatgaatctctttgccgatgag
ttgactaagaagggtcacaagactgacaaggtcgatgctacaagcatggaggctgtggat
gaagtcgtcaacggtctgcgagagaagatcggcaaggcctaa
>Fvenenatum.busco
atggccgatcccagacttaacgagcttctcaaatggagcatcgagcaatctgaggccacc
aaaaatgaccccaatgcccctccagccaagacacaactcaccccagagcttatggcagcg
ctcatgggcggcccctccgacgcggacctcatgaaagcctcaatggagatcatcacttcg
gacaatgctgaggaggtatcgctcgacgacaagcttgtcgccttcgataattttgagcag
ctcattgagaacctcgacaatgccaacaatattgcaaatctcagcctgtggaccccactg
ctcgagcaacttaagcatgacgagcgtgagatgcgcaagatggccgcctggtgtgtcggc
actgctgtgcagaacaacgagaaaacacaagaacgtctacttgccgtgggaggagtgcct
atgctggtagacctggctaccaaggaagatgagcctgtcgatgtccgccgcaaagctgtg
tatgctctcagctcggcggtgcgcaactaccagcccgccatggatctctttgccgatgag
ttgactaagaagggtcacaagaccgacaaggtcgatgctacaagcatggaggctgtagat
gaagtcgtcaacggtctgcgagagaagatcggcaaggcttaa
