# Supplementary material for: Apicidin biosynthesis is linked to accessory chromosomes in Fusarium poae isolates
Source: BMC Genomics. 2021 Aug 4;22:591. doi: 10.1186/s12864-021-07617-y (PMC8340494; doi:10.1186/s12864-021-07617-y)
Supplement: Supplementary file 17 — Additional file 17. Compressed folder containing alignments for each of the 4141 orthologs used in BUSCO analysis. [file 12864_2021_7617_MOESM17_ESM.zip › Fven2_nt_MAFFT/11467at5125_nt.mafft.fasta]

>Fp105
atgctctggcgacaatccctccgaagaacaaggccctgtctcggccatccatcgacaact
ccactcgctatcgcgctaccgatctacggcccaccgctaggagctgtacgacccgctgct
gtgggtcgacagcgatggttagcatcagtatcgtctgtagaaccaactacaactctgaat
ccggtcgctgaatcctatacacagtcggataggcatttggacgggcttctacgagctata
cgatgtaaagaacccgaaaatgtcttcccagcatttcacgcatgggtcatgttgttggcc
aacaacgactcggccgctcatcaacagatgcgcacactccccgtgaacgtcctttctgcg
gttattcgagcgctagatcccattcgaaatccacaaattgatattgctcatggtcttaac
atttctctcggtcagattcagttcaccaatgcttgtaatctggtcgacgaattcggtgtg
cgccgtcatcatgtctttgtcctcgaggccatgaagctcctactagaagctcgtcgcaat
gccggacgtgagcttgtgctggctgactacgaagtgttcattcgatgtgctggtgctgct
agcgacatcgcggctgccgtcttcttctttggtgccatcagaaaacatggtttagctctc
aagcgcacgacgacaacttggaccgagtttctcaaggctcgctatcagatgaaccccgca
tattaccagttcgatcgccaacgagttcttctgaaggctcgcgattcatatagagtcact
ttcaggacaagtttaagaaatgtcaagcgcgtcgagtctctacggcacagtatgaatgcc
ctcaaagaacttcccttcaaccgccaaagacaccggctgtgggcagataacttcttgtgg
cagagacagaagatgggtttccaaagctattttgcgcatttccgccgctccagagctatg
ggtgtcttgctaaacgaggagttgttgtgtaacattcttattggcctgggccgcagtggt
tcactcacgcatatacggggtattgtcctaaagaagggacttggaattggccttcttgag
gacaaagagacaggtattttctccataatcggtcgaaagagataccggcctggtaacccg
agagctcctaccgagcgtttccttaacgccatggtcgaagcatttgggtgcatgtctcgc
attcgtctttgtctcgatctgatcatacatacatcaaatgtctaccacatcccaatacca
catgagacgtggaacaaccttttcaactgggcctacgtctgctcgaccaagtcaaatcaa
gctcaacgaagaatgctagaaagctttccccgttctgcgttggtagatgcccagcttgtt
actaaagtctgggagaccatgacctccaagccttactatgtcatacctacttttgagagt
tatatcgctcgtatcaaagtgcttatatttctaggcagatttggcaaagcaagggacatg
attcgcgaccatgccataacgcattaccgccgccttgagaatgagcatcagcaggttgta
ttcgatgaggtcctccaagaagttactcatgtaagccatcgacgccttacaatcgaaacc
cagaaggagcatgcctggtatgcgattcaagaatgtgttcaccgtttcctcagcgaagtt
acgaacaacgccaagcgacgtaaaaccaaatacttgcacactgtcctacccaacatcatc
ttggagtttagtgagttcatcaacgaacagatacgctatcgtaccaatcaaggatatgtg
tgtctcgaacgcagtatgcagccgcgtcgcttcgggtgggtcgagaagaaacgccagaca
ttgcctcagctcaagggcggcttggaaacccagatgctggtaatagatggcaagattgac
gacgcggaaacattcgaagatcgccttgagaactggcccagggacaaggtcatcaatgta
cgacagtggaaacgtgtacctaacccaaggcctcgtgccaagggtgcaccgcctgagtcg
acagatgtgaatgcaagagagtggtggaagaccttggcgggg------------------
gagctaatgaggtag------------
>Fp108
atgctctggcgacaatccctccgaagaacaaggccctgtctcggccatccatcgacaact
ccactcgctatcgcgctaccgatctacggcccaccgctaggagctgtacgacccgctgct
gtgggtcgacagcgatggttagcatcagtatcgtctgtagaaccaactacaactctgaat
ccggtcgctgaatcctatacacagtcggataggcatttggacgggcttctacgagctata
cgatgtaaagaacccgaaaatgtcttcccagcatttcacgcatgggtcatgttgttggcc
aacaacgactcggccgctcatcaacagatgcgcacactccccgtgaacgtcctttctgcg
gttattcgagcgctagatcccattcgaaatccacaaattgatattgctcatggtcttaac
atttctctcggtcagattcagttcaccaatgcttgtaatctggtcgacgaattcggtgtg
cgccgtcatcatgtctttgtcctcgaggccatgaagctcctactagaagctcgtcgcaat
gccggacgtgagcttgtgctggctgactacgaagtgttcattcgatgtgctggtgctgct
agcgacatcgcggctgccgtcttcttctttggtgccatcagaaaacatggtttagctctc
aagcgcacgacgacaacttggaccgagtttctcaaggctcgctatcagatgaaccccgca
tattaccagttcgatcgccaacgagttcttctgaaggctcgcgattcatatagagtcact
ttcaggacaagtttaagaaatgtcaagcgcgtcgagtctctacggcacagtatgaatgcc
ctcaaagaacttcccttcaaccgccaaagacaccggctgtgggcagataacttcttgtgg
cagagacagaagatgggtttccaaagctattttgcgcatttccgccgctccagagctatg
ggtgtcttgctaaacgaggagttgttgtgtaacattcttattggcctgggccgcagtggt
tcactcacgcatatacggggtattgtcctaaagaagggacttggaattggccttcttgag
gacaaagagacaggtattttctccataatcggtcgaaagagataccggcctggtaacccg
agagctcctaccgagcgtttccttaacgccatggtcgaagcatttgggtgcatgtctcgc
attcgtctttgtctcgatctgatcatacatacatcaaatgtctaccacatcccaatacca
catgagacgtggaacaaccttttcaactgggcctacgtctgctcgaccaagtcaaatcaa
gctcaacgaagaatgctagaaagctttccccgttctgcgttggtagatgcccagcttgtt
actaaagtctgggagaccatgacctccaagccttactatgtcatacctacttttgagagt
tatatcgctcgtatcaaagtgcttatatttctaggcagatttggcaaagcaagggacatg
attcgcgaccatgccataacgcattaccgccgccttgagaatgagcatcagcaggttgta
ttcgatgaggtcctccaagaagttactcatgtaagccatcgacgccttacaatcgaaacc
cagaaggagcatgcctggtatgcgattcaagaatgtgttcaccgtttcctcagcgaagtt
acgaacaacgccaagcgacgtaaaaccaaatacttgcacactgtcctacccaacatcatc
ttggagtttagtgagttcatcaacgaacagatacgctatcgtaccaatcaaggatatgtg
tgtctcgaacgcagtatgcagccgcgtcgcttcgggtgggtcgagaagaaacgccagaca
ttgcctcagctcaagggcggcttggaaacccagatgctggtaatagatggcaagattgac
gacgcggaaacattcgaagatcgccttgagaactggcccagggacaaggtcatcaatgta
cgacagtggaaacgtgtacctaacccaaggcctcgtgccaagggtgcaccgcctgagtcg
acagatgtgaatgcaagagagtggtggaagaccttggcgggg------------------
gagctaatgaggtag------------
>Fp118
atgctctggcgacaatccctccgaagaacaaggccctgtctcggccatccatcgacaact
ccactcgctatcgcgctaccgatctacggcccaccgctaggagctgtacgacccgctgct
gtgggtcgacagcgatggttagcatcagtatcgtctgtagaaccaactacaactctgaat
ccggtcgctgaatcctatacacagtcggataggcatttggacgggcttctacgagctata
cgatgtaaagaacccgaaaatgtcttcccagcatttcacgcatgggtcatgttgttggcc
aacaacgactcggccgctcatcaacagatgcgcacactccccgtgaacgtcctttctgcg
gttattcgagcgctagatcccattcgaaatccacaaattgatattgctcatggccttaac
atttctctcggtcagattcagttcaccaatgcttgtaacctggtcgacgaattcggtgtg
cgccgtcatcatgtctttgtcctcgaggccatgaagctcctactagaagctcgtcgcaat
gccggacgtgagcttgtgctggctgactacgaagtgttcattcgatgtgctggtgctgct
agcgacatcgcggctgccgtcttcttctttggtgccatcagaaaacatggtttagctctc
aagcgcacgacgacaacttggaccgagtttctcaaggctcgctatcagatgaaccccgca
tattaccagttcgatcgccaacgagttcttctgaaggctcgcgattcatatagagtcact
ttcaggacaagtttaagaaatgtcaagcgcgtcgagtctctacggcacagtatgaatgcc
ctcaaagaacttcccttcaaccgccaaagacaccggctgtgggcagataacttcttgtgg
cagagacagaagatgggtttccaaagctgttttgcgcatttccgccgctccagagctatg
ggtgtcttgctaaacgaggagttgttgtgtaacattcttattggcctgggccgcagtggt
tcactcacgcatatacggggtattgtcctaaagaagggacttggaattggccttcttgag
gacaaagagacaggtattttctccataatcggtcgaaagacataccggcctggtaacccg
agagctcctaccgagcgtttccttaacgccatggtcgaagcatttgggtgcatgtctcgc
attcgtctttgtctcgatctgatcatacatacatcaaatgtctaccacatcccaatacca
catgagacgtggaacaaccttttcaactgggcctacgtctgctcgaccaagtcaaatcaa
gctcaacgaagaatgctagaaagctttccccgttctgcgttggtagatgcccagcttgtt
actaaagtctgggagaccatgacctccaagccttactatgtcatacctacttttgagagt
tatatcgctcgtatcaaagtgcttatatttctaggcagatttggcaaagcaagggacatg
attcgcgaccatgccataacgcattaccgccgccttgagaatgagcatcagcaggttgta
ttcgatgaggtcctccaagaagttactcatgtaagccatcgacgccttacaatcgaaacc
cagaaggagcatgcctggtatgcgattcaagaatgtgttcaccgtttcctcagcgaagtt
acgaacaacgccaagcgacgtaaaaccaaatacttgcacactgtcctacccaacatcatc
ttggagtttagtgagttcatcaacgaacagatacgctatcgtaccaatcaaggatatgtg
tgtctcgaacgcagtatgcagccgcgtcgcttcgggtgggtcgagaagaaacgccagaca
ttgcctcagctcaagggcggcttggaaacccagatgctggtaatagatggcaagattgac
gacgcggaaacattcgaagatcgccttgagaactggcccagggacaaggtcatcaatgta
cgacagtggaaacgtgtacctaacccaaggcctcgtgccaagggtgcaccgcctgagtcg
acagatgtgaatgcaagagagtggtggaagaccttggcgggg------------------
gagctaatgaggtag------------
>Fp122
atgctctggcgacaatccctccgaagaacaaggccctgtctcggccatccatcgacaact
ccactcgctatcgcgctaccgatctacggcccaccgctaggagctgtacgacccgctgct
gtgggtcgacagcgatggttagcatcagtatcgtctgtagaaccaactacaactctgaat
ccggtcgctgaatcctatacacagtcggataggcatttggacgggcttctacgagctata
cgatgtaaagaacccgaaaatgtcttcccagcatttcacgcatgggtcatgttgttggcc
aacaacgactcggccgctcatcaacagatgcgcacactccccgtgaacgtcctttctgcg
gttattcgagcgctagatcccattcgaaatccacaaattgatattgctcatggccttaac
atttctctcggtcagattcagttcaccaatgcttgtaacctggtcgacgaattcggtgtg
cgccgtcatcatgtctttgtcctcgaggccatgaagctcctactagaagctcgtcgcaat
gccggacgtgagcttgtgctggctgactacgaagtgttcattcgatgtgctggtgctgct
agcgacatcgcggctgccgtcttcttctttggtgccatcagaaaacatggtttagctctc
aagcgcacgacgacaacttggaccgagtttctcaaggctcgctatcagatgaaccccgca
tattaccagttcgatcgccaacgagttcttctgaaggctcgcgattcatatagagtcact
ttcaggacaagtttaagaaatgtcaagcgcgtcgagtctctacggcacagtatgaatgcc
ctcaaagaacttcccttcaaccgccaaagacaccggctgtgggcagataacttcttgtgg
cagagacagaagatgggtttccaaagctgttttgcgcatttccgccgctccagagctatg
ggtgtcttgctaaacgaggagttgttgtgtaacattcttattggcctgggccgcagtggt
tcactcacgcatatacggggtattgtcctaaagaagggacttggaattggccttcttgag
gacaaagagacaggtattttctccataatcggtcgaaagacataccggcctggtaacccg
agagctcctaccgagcgtttccttaacgccatggtcgaagcatttgggtgcatgtctcgc
attcgtctttgtctcgatctgatcatacatacatcaaatgtctaccacatcccaatacca
catgagacgtggaacaaccttttcaactgggcctacgtctgctcgaccaagtcaaatcaa
gctcaacgaagaatgctagaaagctttccccgttctgcgttggtagatgcccagcttgtt
actaaagtctgggagaccatgacctccaagccttactatgtcatacctacttttgagagt
tatatcgctcgtatcaaagtgcttatatttctaggcagatttggcaaagcaagggacatg
attcgcgaccatgccataacgcattaccgccgccttgagaatgagcatcagcaggttgta
ttcgatgaggtcctccaagaagttactcatgtaagccatcgacgccttacaatcgaaacc
cagaaggagcatgcctggtatgcgattcaagaatgtgttcaccgtttcctcagcgaagtt
acgaacaacgccaagcgacgtaaaaccaaatacttgcacactgtcctacccaacatcatc
ttggagtttagtgagttcatcaacgaacagatacgctatcgtaccaatcaaggatatgtg
tgtctcgaacgcagtatgcagccgcgtcgcttcgggtgggtcgagaagaaacgccagaca
ttgcctcagctcaagggcggcttggaaacccagatgctggtaatagatggcaagattgac
gacgcggaaacattcgaagatcgccttgagaactggcccagggacaaggtcatcaatgta
cgacagtggaaacgtgtacctaacccaaggcctcgtgccaagggtgcaccgcctgagtcg
acagatgtgaatgcaagagagtggtggaagaccttggcgggg------------------
gagctaatgaggtag------------
>Fp125
atgctctggcgacaatccctccgaagaacaaggccctgtctcggccatccatcgacaact
ccactcgctatcgcgctaccgatctacggcccaccgctaggagctgtacgacccgctgct
gtgggtcgacagcgatggttagcatcagtatcgtctgttgaaccaactacaactctgaat
ccggtcgctgaatcctatacacagtcggataggcatttggacgggcttctacgagctata
cgatgtaaagaacccgaaaatgtcttcccagcatttcacgcatgggtcatgttgttggcc
aacaacgactcggccgctcatcaacagatgcgcacactccccgtgaacgtcctttctgcg
gttattcgagcgctagatcccattcgaaatccacaaattgatattgctcatggccttaac
atttctctcggtcagattcagttcaccaatgcttgtaacctggtcgacgaattcggtgtg
cgccgtcatcatgtctttgtcctcgaggccatgaagctcctactagaagctcgtcgcaat
gccggacgtgagcttgtgctggctgactacgaagtgttcattcgatgtgctggtgctgct
agcgacatcgcggctgccgtcttcttctttggtgccatcagaaaacatggtttagctctc
aagcgcacgacgacaacttggaccgagtttctcaaggctcgctatcagatgaaccccgca
tattaccagttcgatcgccaacgagttcttctgaaggctcgcgattcatatagagtcact
ttcaggacaagtttaagaaatgtcaagcgcgtcgagtctctacggcacagtatgaatgcc
ctcaaagaacttcccttcaaccgccaaagacaccggctgtgggcagataacttcttgtgg
cagagacagaagatgggtttccaaagctgttttgcgcatttccgccgctccagagctatg
ggtgtcttgctaaacgaggagttgttgtgtaacattcttattggcctgggccgcagtggt
tcactcacgcatatacggggtattgtcctaaagaagggacttggaattggccttcttgag
gacaaagagacaggtattttctccataatcggtcgaaagagataccggcctggtaacccg
agagctcctaccgagcgtttccttaacgccatggtcgaagcatttgggtgcatgtctcgc
attcgtctttgtctcgatctgatcatacatacatcaaatgtctaccacatcccaatacca
catgagacgtggaacaaccttttcaactgggcctacgtctgctcgaccaagtcaaatcaa
gctcaacgaagaatgctagaaagctttccccgttctgcgttggtagatgcccagcttgtt
actaaagtctgggagaccatgacctccaagccttactatgtcatacctacttttgagagt
tatatcgctcgtatcaaagtgcttatatttctaggcagatttggcaaagcaagggacatg
attcgcgaccatgccataacgcattaccgccgccttgagaatgagcatcagcaggttgta
ttcgatgaggtcctccaagaagttactcatgtaagccatcgacgccttacaatcgaaacc
cagaaggagcatgcctggtatgcgattcaagaatgtgttcaccgtttcctcagcgaagtt
acgaacaacgccaagcgacgtaaaaccaaatacttgcacactgtcctacccaacatcatc
ttggagtttagtgagttcatcaacgaacagatacgctatcgtaccaatcaaggatatgtg
tgtctcgaacgcagtatgcagccgcgtcgcttcgggtgggtcgagaagaaacgccagaca
ttgcctcagctcaagggcggcttggaaacccagatgctggtaatagatggcaagattgac
gacgcggaaacattcgaagatcgccttgagaactggcccagggacaaggtcatcaatgta
cgacagtggaaacgtgtacctaacccaaggcctcgtgccaagggtgcaccgcctgagtcg
acagatgtgaatgcaagagagtggtggaagaccttggcgggg------------------
gagctaatgaggtag------------
>Fp13r
atgctctggcgacaatccctccgaagaacaaggccctgtctcggccatccatcgacaact
ccactcgctatcgcgctaccgatctacggcccaccgctaggagctgtacgacccgctgct
gtgggtcgacagcgatggttagcatcagtatcgtctgtagaaccaactacaactctgaat
ccggtcgctgaatcctatacacagtcggataggcatttggacgggcttctacgagctata
cgatgtaaagaacccgaaaatgtcttcccagcatttcacgcatgggtcatgttgttggcc
aacaacgactcggccgctcatcaacagatgcgcacactccccgtgaacgtcctttctgcg
gttattcgagcgctagatcccattcgaaatccacaaattgatattgctcatggtcttaac
atttctctcggtcagattcagttcaccaatgcttgtaatctggtcgacgaattcggtgtg
cgccgtcatcatgtctttgtcctcgaggccatgaagctcctactagaagctcgtcgcaat
gccggacgtgagcttgtgctggctgactacgaagtgttcattcgatgtgctggtgctgct
agcgacatcgcggctgccgtcttcttctttggtgccatcagaaaacatggtttagctctc
aagcgcacgacgacaacttggaccgagtttctcaaggctcgctatcagatgaaccccgca
tattaccagttcgatcgccaacgagttcttctgaaggctcgcgattcatatagagtcact
ttcaggacaagtttaagaaatgtcaagcgcgtcgagtctctacggcacagtatgaatgcc
ctcaaagaacttcccttcaaccgccaaagacaccggctgtgggcagataacttcttgtgg
cagagacagaagatgggtttccaaagctattttgcgcatttccgccgctccagagctatg
ggtgtcttgctaaacgaggagttgttgtgtaacattcttattggcctgggccgcagtggt
tcactcacgcatatacggggtattgtcctaaagaagggacttggaattggccttcttgag
gacaaagagacaggtattttctccataatcggtcgaaagagataccggcctggtaacccg
agagctcctaccgagcgtttccttaacgccatggtcgaagcatttgggtgcatgtctcgc
attcgtctttgtctcgatctgatcatacatacatcaaatgtctaccacatcccaatacca
catgagacgtggaacaaccttttcaactgggcctacgtctgctcgaccaagtcaaatcaa
gctcaacgaagaatgctagaaagctttccccgttctgcgttggtagatgcccagcttgtt
actaaagtctgggagaccatgacctccaagccttactatgtcatacctacttttgagagt
tatatcgctcgtatcaaagtgcttatatttctaggcagatttggcaaagcaagggacatg
attcgcgaccatgccataacgcattaccgccgccttgagaatgagcatcagcaggttgta
ttcgatgaggtcctccaagaagttactcatgtaagccatcgacgccttacaatcgaaacc
cagaaggagcatgcctggtatgcgattcaagaatgtgttcaccgtttcctcagcgaagtt
acgaacaacgccaagcgacgtaaaaccaaatacttgcacactgtcctacccaacatcatc
ttggagtttagtgagttcatcaacgaacagatacgctatcgtaccaatcaaggatatgtg
tgtctcgaacgcagtatgcagccgcgtcgcttcgggtgggtcgagaagaaacgccagaca
ttgcctcagctcaagggcggcttggaaacccagatgctggtaatagatggcaagattgac
gacgcggaaacattcgaagatcgccttgagaactggcccagggacaaggtcatcaatgta
cgacagtggaaacgtgtacctaacccaaggcctcgtgccaagggtgcaccgcctgagtcg
acagatgtgaatgcaagagagtggtggaagaccttggcgggg------------------
gagctaatgaggtag------------
>Fp144
atgctctggcgacaatccctccgaagaacaaggccctgtctcggccatccatcgacaact
ccactcgctatcgcgctaccgatctacggcccaccgctaggagctgtacgacccgctgct
gtgggtcgacagcgatggttagcatcagtatcgtctgtagaaccaactacaactctgaat
ccggtcgctgaatcctatacacagtcggataggcatttggacgggcttctacgagctata
cgatgtaaagaacccgaaaatgtcttcccagcatttcacgcatgggtcatgttgttggcc
aacaacgactcggccgctcatcaacagatgcgcacactccccgtgaacgtcctttctgcg
gttattcgagcgctagatcccattcgaaatccacaaattgatattgctcatggccttaac
atttctctcggtcagattcagttcaccaatgcttgtaacctggtcgacgaattcggtgtg
cgccgtcatcatgtctttgtcctcgaggccatgaagctcctactagaagctcgtcgcaat
gccggacgtgagcttgtgctggctgactacgaagtgttcattcgatgtgctggtgctgct
agcgacatcgcggctgccgtcttcttctttggtgccatcagaaaacatggtttagctctc
aagcgcacgacgacaacttggaccgagtttctcaaggctcgctatcagatgaaccccgca
tattaccagttcgatcgccaacgagttcttctgaaggctcgcgattcatatagagtcact
ttcaggacaagtttaagaaatgtcaagcgcgtcgagtctctacggcacagtatgaatgcc
ctcaaagaacttcccttcaaccgccaaagacaccggctgtgggcagataacttcttgtgg
cagagacagaagatgggtttccaaagctgttttgcgcatttccgccgctccagagctatg
ggtgtcttgctaaacgaggagttgttgtgtaacattcttattggcctgggccgcagtggt
tcactcacgcatatacggggtattgtcctaaagaagggacttggaattggccttcttgag
gacaaagagacaggtattttctccataatcggtcgaaagagataccggcctggtaacccg
agagctcctaccgagcgtttccttaacgccatggtcgaagcatttgggtgcatgtctcgc
attcgtctttgtctcgatctgatcatacatacatcaaatgtctaccacatcccaatacca
catgagacgtggaacaaccttttcaactgggcctacgtctgctcgaccaagtcaaatcaa
gctcaacgaagaatgctagaaagctttccccgttctgcgttggtagatgcccagcttgtt
actaaagtctgggagaccatgacctccaagccttactatgtcatacctacttttgagagt
tatatcgctcgtatcaaagtgcttatatttctaggcagatttggcaaagcaagggacatg
attcgcgaccatgccataacgcattaccgccgccttgagaatgagcatcagcaggttgta
ttcgatgaggtcctccaagaagttactcatgtaagccatcgacgccttacaatcgaaacc
cagaaggagcatgcctggtatgcgattcaagaatgtgttcaccgtttcctcagcgaagtt
acgaacaacgccaagcgacgtaaaaccaaatacttgcacactgtcctacccaacatcatc
ttggagtttagtgagttcatcaacgaacagatacgctatcgtaccaatcaaggatatgtg
tgtctcgaacgcagtatgcagccgcgtcgcttcgggtgggtcgagaagaaacgccagaca
ttgcctcagctcaagggcggcttggaaacccagatgctggtaatagatggcaagattgac
gacgcggaaacattcgaagatcgccttgagaactggcccagggacaaggtcatcaatgta
cgacagtggaaacgtgtacctaacccaaggcctcgtgccaagggtgcaccgcctgagtcg
acagatgtgaatgcaagagagtggtggaagaccttggcgggg------------------
gagctaatgaggtag------------
>Fp146
atgctctggcgacaatccctccgaagaacaaggccctgtctcggccatccatcgacaact
ccactcgctatcgcgctaccgatctacggcccaccgctaggagctgtacgacccgctgct
gtgggtcgacagcgatggttagcatcagtatcgtctgtagaaccaactacaactctgaat
ccggtcgctgaatcctatacacagtcggataggcatttggacgggcttctacgagctata
cgatgtaaagaacccgaaaatgtcttcccagcatttcacgcatgggtcatgttgttggcc
aacaacgactcggccgctcatcaacagatgcgcacactccccgtgaacgtcctttctgcg
gttattcgagcgctagatcccattcgaaatccacaaattgatattgctcatggtcttaac
atttctctcggtcagattcagttcaccaatgcttgtaatctggtcgacgaattcggtgtg
cgccgtcatcatgtctttgtcctcgaggccatgaagctcctactagaagctcgtcgcaat
gccggacgtgagcttgtgctggctgactacgaagtgttcattcgatgtgctggtgctgct
agcgacatcgcggctgccgtcttcttctttggtgccatcagaaaacatggtttagctctc
aagcgcacgacgacaacttggaccgagtttctcaaggctcgctatcagatgaaccccgca
tattaccagttcgatcgccaacgagttcttctgaaggctcgcgattcatatagagtcact
ttcaggacaagtttaagaaatgtcaagcgcgtcgagtctctacggcacagtatgaatgcc
ctcaaagaacttcccttcaaccgccaaagacaccggctgtgggcagataacttcttgtgg
cagagacagaagatgggtttccaaagctattttgcgcatttccgccgctccagagctatg
ggtgtcttgctaaacgaggagttgttgtgtaacattcttattggcctgggccgcagtggt
tcactcacgcatatacggggtattgtcctaaagaagggacttggaattggccttcttgag
gacaaagagacaggtattttctccataatcggtcgaaagagataccggcctggtaacccg
agagctcctaccgagcgtttccttaacgccatggtcgaagcatttgggtgcatgtctcgc
attcgtctttgtctcgatctgatcatacatacatcaaatgtctaccacatcccaatacca
catgagacgtggaacaaccttttcaactgggcctacgtctgctcgaccaagtcaaatcaa
gctcaacgaagaatgctagaaagctttccccgttctgcgttggtagatgcccagcttgtt
actaaagtctgggagaccatgacctccaagccttactatgtcatacctacttttgagagt
tatatcgctcgtatcaaagtgcttatatttctaggcagatttggcaaagcaagggacatg
attcgcgaccatgccataacgcattaccgccgccttgagaatgagcatcagcaggttgta
ttcgatgaggtcctccaagaagttactcatgtaagccatcgacgccttacaatcgaaacc
cagaaggagcatgcctggtatgcgattcaagaatgtgttcaccgtttcctcagcgaagtt
acgaacaacgccaagcgacgtaaaaccaaatacttgcacactgtcctacccaacatcatc
ttggagtttagtgagttcatcaacgaacagatacgctatcgtaccaatcaaggatatgtg
tgtctcgaacgcagtatgcagccgcgtcgcttcgggtgggtcgagaagaaacgccagaca
ttgcctcagctcaagggcggcttggaaacccagatgctggtaatagatggcaagattgac
gacgcggaaacattcgaagatcgccttgagaactggcccagggacaaggtcatcaatgta
cgacagtggaaacgtgtacctaacccaaggcctcgtgccaagggtgcaccgcctgagtcg
acagatgtgaatgcaagagagtggtggaagaccttggcgggg------------------
gagctaatgaggtag------------
>Fp155
atgctctggcgacaatccctccgaagaacaaggccctgtctcggccatccatcgacaact
ccactcgctatcgcgctaccgatctacggcccaccgctaggagctgtacgacccgctgct
gtgggtcgacagcgatggttagcatcagtatcgtctgtagaaccaactacaactctgaat
ccggtcgctgaatcctatacacagtcggataggcatttggacgggcttctacgagctata
cgatgtaaagaacccgaaaatgtcttcccagcatttcacgcatgggtcatgttgttggcc
aacaacgactcggccgctcatcaacagatgcgcacactccccgtgaacgtcctttctgcg
gttattcgagcgctagatcccattcgaaatccacaaattgatattgctcatggccttaac
atttctctcggtcagattcagttcaccaatgcttgtaacctggtcgacgaattcggtgtg
cgccgtcatcatgtctttgtcctcgaggccatgaagctcctactagaagctcgtcgcaat
gccggacgtgagcttgtgctggctgactacgaagtgttcattcgatgtgctggtgctgct
agcgacatcgcggctgccgtcttcttctttggtgccatcagaaaacatggtttagctctc
aagcgcacgacgacaacttggaccgagtttctcaaggctcgctatcagatgaaccccgca
tattaccagttcgatcgccaacgagttcttctgaaggctcgcgattcatatagagtcact
ttcaggacaagtttaagaaatgtcaagcgcgtcgagtctctacggcacagtatgaatgcc
ctcaaagaacttcccttcaaccgccaaagacaccggctgtgggcagataacttcttgtgg
cagagacagaagatgggtttccaaagctgttttgcgcatttccgccgctccagagctatg
ggtgtcttgctaaacgaggagttgttgtgtaacattcttattggcctgggccgcagtggt
tcactcacgcatatacggggtattgtcctaaagaagggacttggaattggccttcttgag
gacaaagagacaggtattttctccataatcggtcgaaagacataccggcctggtaacccg
agagctcctaccgagcgtttccttaacgccatggtcgaagcatttgggtgcatgtctcgc
attcgtctttgtctcgatctgatcatacatacatcaaatgtctaccacatcccaatacca
catgagacgtggaacaaccttttcaactgggcctacgtctgctcgaccaagtcaaatcaa
gctcaacgaagaatgctagaaagctttccccgttctgcgttggtagatgcccagcttgtt
actaaagtctgggagaccatgacctccaagccttactatgtcatacctacttttgagagt
tatatcgctcgtatcaaagtgcttatatttctaggcagatttggcaaagcaagggacatg
attcgcgaccatgccataacgcattaccgccgccttgagaatgagcatcagcaggttgta
ttcgatgaggtcctccaagaagttactcatgtaagccatcgacgccttacaatcgaaacc
cagaaggagcatgcctggtatgcgattcaagaatgtgttcaccgtttcctcagcgaagtt
acgaacaacgccaagcgacgtaaaaccaaatacttgcacactgtcctacccaacatcatc
ttggagtttagtgagttcatcaacgaacagatacgctatcgtaccaatcaaggatatgtg
tgtctcgaacgcagtatgcagccgcgtcgcttcgggtgggtcgagaagaaacgccagaca
ttgcctcagctcaagggcggcttggaaacccagatgctggtaatagatggcaagattgac
gacgcggaaacattcgaagatcgccttgagaactggcccagggacaaggtcatcaatgta
cgacagtggaaacgtgtacctaacccaaggcctcgtgccaagggtgcaccgcctgagtcg
acagatgtgaatgcaagagagtggtggaagaccttggcgggg------------------
gagctaatgaggtag------------
>Fp157
atgctctggcgacaatccctccgaagaacaaggccctgtctcggccatccatcgacaact
ccactcgctatcgcgctaccgatctacggcccaccgctaggagctgtacgacccgctgct
gtgggtcgacagcgatggttagcatcagtatcgtctgtagaaccaactacaactctgaat
ccggtcgctgaatcctatacacagtcggataggcatttggacgggcttctacgagctata
cgatgtaaagaacccgaaaatgtcttcccagcatttcacgcatgggtcatgttgttggcc
aacaacgactcggccgctcatcaacagatgcgcacactccccgtgaacgtcctttctgcg
gttattcgagcgctagatcccattcgaaatccacaaattgatattgctcatggtcttaac
atttctctcggtcagattcagttcaccaatgcttgtaatctggtcgacgaattcggtgtg
cgccgtcatcatgtctttgtcctcgaggccatgaagctcctactagaagctcgtcgcaat
gccggacgtgagcttgtgctggctgactacgaagtgttcattcgatgtgctggtgctgct
agcgacatcgcggctgccgtcttcttctttggtgccatcagaaaacatggtttagctctc
aagcgcacgacgacaacttggaccgagtttctcaaggctcgctatcagatgaaccccgca
tattaccagttcgatcgccaacgagttcttctgaaggctcgcgattcatatagagtcact
ttcaggacaagtttaagaaatgtcaagcgcgtcgagtctctacggcacagtatgaatgcc
ctcaaagaacttcccttcaaccgccaaagacaccggctgtgggcagataacttcttgtgg
cagagacagaagatgggtttccaaagctattttgcgcatttccgccgctccagagctatg
ggtgtcttgctaaacgaggagttgttgtgtaacattcttattggcctgggccgcagtggt
tcactcacgcatatacggggtattgtcctaaagaagggacttggaattggccttcttgag
gacaaagagacaggtattttctccataatcggtcgaaagagataccggcctggtaacccg
agagctcctaccgagcgtttccttaacgccatggtcgaagcatttgggtgcatgtctcgc
attcgtctttgtctcgatctgatcatacatacatcaaatgtctaccacatcccaatacca
catgagacgtggaacaaccttttcaactgggcctacgtctgctcgaccaagtcaaatcaa
gctcaacgaagaatgctagaaagctttccccgttctgcgttggtagatgcccagcttgtt
actaaagtctgggagaccatgacctccaagccttactatgtcatacctacttttgagagt
tatatcgctcgtatcaaagtgcttatatttctaggcagatttggcaaagcaagggacatg
attcgcgaccatgccataacgcattaccgccgccttgagaatgagcatcagcaggttgta
ttcgatgaggtcctccaagaagttactcatgtaagccatcgacgccttacaatcgaaacc
cagaaggagcatgcctggtatgcgattcaagaatgtgttcaccgtttcctcagcgaagtt
acgaacaacgccaagcgacgtaaaaccaaatacttgcacactgtcctacccaacatcatc
ttggagtttagtgagttcatcaacgaacagatacgctatcgtaccaatcaaggatatgtg
tgtctcgaacgcagtatgcagccgcgtcgcttcgggtgggtcgagaagaaacgccagaca
ttgcctcagctcaagggcggcttggaaacccagatgctggtaatagatggcaagattgac
gacgcggaaacattcgaagatcgccttgagaactggcccagggacaaggtcatcaatgta
cgacagtggaaacgtgtacctaacccaaggcctcgtgccaagggtgcaccgcctgagtcg
acagatgtgaatgcaagagagtggtggaagaccttggcgggg------------------
gagctaatgaggtag------------
>Fp16r
atgctctggcgacaatccctccgaagaacaaggccctgtctcggccatccatcgacaact
ccactcgctatcgcgctaccgatctacggcccaccgctaggagctgtacgacccgctgct
gtgggtcgacagcgatggttagcatcagtatcgtctgttgaaccaactacaactctgaat
ccggtcgctgaatcctatacacagtcggataggcatttggacgggcttctacgagctata
cgatgtaaagaacccgaaaatgtcttcccagcatttcacgcatgggtcatgttgttggcc
aacaacgactcggccgctcatcaacagatgcgcacactccccgtgaacgtcctttctgcg
gttattcgagcgctagatcccattcgaaatccacaaattgatattgctcatggccttaac
atttctctcggtcagattcagttcaccaatgcttgtaacctggtcgacgaattcggtgtg
cgccgtcatcatgtctttgtcctcgaggccatgaagctcctactagaagctcgtcgcaat
gccggacgtgagcttgtgctggctgactacgaagtgttcattcgatgtgctggtgctgct
agcgacatcgcggctgccgtcttcttctttggtgccatcagaaaacatggtttagctctc
aagcgcacgacgacaacttggaccgagtttctcaaggctcgctatcagatgaaccccgca
tattaccagttcgatcgccaacgagttcttctgaaggctcgcgattcatatagagtcact
ttcaggacaagtttaagaaatgtcaagcgcgtcgagtctctacggcacagtatgaatgcc
ctcaaagaacttcccttcaaccgccaaagacaccggctgtgggcagataacttcttgtgg
cagagacagaagatgggtttccaaagctgttttgcgcatttccgccgctccagagctatg
ggtgtcttgctaaacgaggagttgttgtgtaacattcttattggcctgggccgcagtggt
tcactcacgcatatacggggtattgtcctaaagaagggacttggaattggccttcttgag
gacaaagagacaggtattttctccataatcggtcgaaagagataccggcctggtaacccg
agagctcctaccgagcgtttccttaacgccatggtcgaagcatttgggtgcatgtctcgc
attcgtctttgtctcgatctgatcatacatacatcaaatgtctaccacatcccaatacca
catgagacgtggaacaaccttttcaactgggcctacgtctgctcgaccaagtcaaatcaa
gctcaacgaagaatgctagaaagctttccccgttctgcgttggtagatgcccagcttgtt
actaaagtctgggagaccatgacctccaagccttactatgtcatacctacttttgagagt
tatatcgctcgtatcaaagtgcttatatttctaggcagatttggcaaagcaagggacatg
attcgcgaccatgccataacgcattaccgccgccttgagaatgagcatcagcaggttgta
ttcgatgaggtcctccaagaagttactcatgtaagccatcgacgccttacaatcgaaacc
cagaaggagcatgcctggtatgcgattcaagaatgtgttcaccgtttcctcagcgaagtt
acgaacaacgccaagcgacgtaaaaccaaatacttgcacactgtcctacccaacatcatc
ttggagtttagtgagttcatcaacgaacagatacgctatcgtaccaatcaaggatatgtg
tgtctcgaacgcagtatgcagccgcgtcgcttcgggtgggtcgagaagaaacgccagaca
ttgcctcagctcaagggcggcttggaaacccagatgctggtaatagatggcaagattgac
gacgcggaaacattcgaagatcgccttgagaactggcccagggacaaggtcatcaatgta
cgacagtggaaacgtgtacctaacccaaggcctcgtgccaagggtgcaccgcctgagtcg
acagatgtgaatgcaagagagtggtggaagaccttggcgggg------------------
gagctaatgaggtag------------
>Fp1r
atgctctggcgacaatccctccgaagaacaaggccctgtctcggccatccatcgacaact
ccactcgctatcgcgctaccgatctacggcccaccgctaggagctgtacgacccgctgct
gtgggtcgacagcgatggttagcatcagtatcgtctgtagaaccaactacaactctgaat
ccggtcgctgaatcctatacacagtcggataggcatttggacgggcttctacgagctata
cgatgtaaagaacccgaaaatgtcttcccagcatttcacgcatgggtcatgttgttggcc
aacaacgactcggccgctcatcaacagatgcgcacactccccgtgaacgtcctttctgcg
gttattcgagcgctagatcccattcgaaatccacaaattgatattgctcatggtcttaac
atttctctcggtcagattcagttcaccaatgcttgtaatctggtcgacgaattcggtgtg
cgccgtcatcatgtctttgtcctcgaggccatgaagctcctactagaagctcgtcgcaat
gccggacgtgagcttgtgctggctgactacgaagtgttcattcgatgtgctggtgctgct
agcgacatcgcggctgccgtcttcttctttggtgccatcagaaaacatggtttagctctc
aagcgcacgacgacaacttggaccgagtttctcaaggctcgctatcagatgaaccccgca
tattaccagttcgatcgccaacgagttcttctgaaggctcgcgattcatatagagtcact
ttcaggacaagtttaagaaatgtcaagcgcgtcgagtctctacggcacagtatgaatgcc
ctcaaagaacttcccttcaaccgccaaagacaccggctgtgggcagataacttcttgtgg
cagagacagaagatgggtttccaaagctgttttgcgcatttccgccgctccagagctatg
ggtgtcttgctaaacgaggagttgttgtgtaacattcttattggcctgggccgcagtggt
tcactcacgcatatacggggtattgtcctaaagaagggacttggaattggccttcttgag
gacaaagagacaggtattttctccataatcggtcgaaagagataccggcctggtaacccg
agagctcctaccgagcgtttccttaacgccatggtcgaagcatttgggtgcatgtctcgc
attcgtctttgtctcgatctgatcatacatacatcaaatgtctaccacatcccaatacca
catgagacgtggaacaaccttttcaactgggcctacgtctgctcgaccaagtcaaatcaa
gctcaacgaagaatgctagaaagctttccccgttctgcgttggtagatgcccagcttgtt
actaaagtctgggagaccatgacctccaagccttactatgtcatacctacttttgagagt
tatatcgctcgtatcaaagtgcttatatttctaggcagatttggcaaagcaagggacatg
attcgcgaccatgccataacgcattaccgccgccttgagaatgagcatcagcaggttgta
ttcgatgaggtcctccaagaagttactcatgtaagccatcgacgccttacaatcgaaacc
cagaaggagcatgcctggtatgcgattcaagaatgtgttcaccgtttcctcagcgaagtt
acgaacaacgccaagcgacgtaaaaccaaatacttgcacactgtcctacccaacatcatc
ttggagtttagtgagttcatcaacgaacagatacgctatcgtaccaatcaaggatatgtg
tgtctcgaacgcagtatgcagccgcgtcgcttcgggtgggtcgagaagaaacgccagaca
ttgcctcagctcaagggcggcttggaaacccagatgctggtaatagatggcaagattgac
gacgcggaaacattcgaagatcgccttgagaactggcccagggacaaggtcatcaatgta
cgacagtggaaacgtgtacctaacccaaggcctcgtgccaagggtgcaccgcctgagtcg
acagatgtgaatgcaagagagtggtggaagaccttggcgggg------------------
gagctaatgaggtag------------
>Fp21r
atgctctggcgacaatccctccgaagaacaaggccctgtctcggccatccatcgacaact
ccactcgctatcgcgctaccgatctacggcccaccgctaggagctgtacgacccgctgct
gtgggtcgacagcgatggttagcatcagtatcgtctgtagaatcaactacaactctgaat
ccggtcgctgaatcctatacacagtcggataggcatttggacgggcttctacgagctata
cgatgtaaagaacccgaaaatgtcttcccagcatttcacgcatgggtcatgttgttggcc
aacaacgactcggccgctcatcaacagatgcgcacactccccgtgaacgtcctttctgcg
gttattcgagcgctagatcccattcgaaatccacaaattgatattgctcatggtcttaac
atttctctcggtcagattcagttcaccaatgcttgtaatctggtcgacgaattcggtgtg
cgccgtcatcatgtctttgtcctcgaggccatgaagctcctactagaagctcgtcgcaat
gccggacgtgagcttgtgctggctgactacgaagtgttcattcgatgtgctggtgctgct
agcgacatcgcggctgccgtcttcttctttggtgccatcagaaaacatggtttagctctc
aagcgcacgacgacaacttggaccgagtttctcaaggctcgctatcagatgaaccccgca
tattaccagttcgatcgccaacgagttcttctgaaggctcgcgattcatatagagtcact
ttcaggacaagtttaagaaatgtcaagcgcgtcgagtctctacggcacagtatgaatgcc
ctcaaagaacttcccttcaaccgccaaagacaccggctgtgggcagataacttcttgtgg
cagagacagaagatgggtttccaaagctgttttgcgcatttccgccgctccagagctatg
ggtgtcttgctaaacgaggagttgttgtgtaacattcttattggcctgggccgcagtggt
tcactcacgcatatacggggtattgtcctaaagaagggacttggaattggccttcttgag
gacaaagagacaggtattttctccataatcggtcgaaagagataccggcctggtaacccg
agagctcctaccgagcgtttccttaacgccatggtcgaagcatttgggtgcatgtctcgc
attcgtctttgtctcgatctgatcatacatacatcaaatgtctaccacatcccaatacca
catgagacgtggaacaaccttttcaactgggcctacgtctgctcgaccaagtcaaatcaa
gctcaacgaagaatgctagaaagctttccccgttctgcgttggtagatgcccagcttgtt
actaaagtctgggagaccatgacctccaagccttactatgtcatacctacttttgagagt
tatatcgctcgtatcaaagtgcttatatttctaggcagatttggcaaagcaagggacatg
attcgcgaccatgccataacgcattaccgccgccttgagaatgagcatcagcaggttgta
ttcgatgaggtcctccaagaagttactcatgtaagccatcgacgccttacaatcgaaacc
cagaaggagcatgcctggtatgcgattcaagaatgtgttcaccgtttcctcagcgaagtt
acgaacaacgccaagcgacgtaaaaccaaatacttgcacactgtcctacccaacatcatc
ttggagtttagtgagttcatcaacgaacagatacgctatcgtaccaatcaaggatatgtg
tgtctcgaacgcagtatgcagccgcgtcgcttcgggtgggtcgagaagaaacgccagaca
ttgcctcagctcaagggcggcttggaaacccagatgctggtaatagatggcaagattgac
gacgcggaaacattcgaagatcgccttgagaactggcccagggacaaggtcatcaatgta
cgacagtggaaacgtgtacctaacccaaggcctcgtgccaagggtgcaccgcctgagtcg
acagatgtgaatgcaagagagtggtggaagaccttggcgggg------------------
gagctaatgaggtag------------
>Fp24r
atgctctggcgacaatccctccgaagaacaaggccctgtctcggccatccatcgacaact
ccactcgctatcgcgctaccgatctacggcccaccgctaggagctgtacgacccgctgct
gtgggtcgacagcgatggttagcatcagtatcgtctgtagaatcaactacaactctgaat
ccggtcgctgaatcctatacacagtcggataggcatttggacgggcttctacgagctata
cgatgtaaagaacccgaaaatgtcttcccagcatttcacgcatgggtcatgttgttggcc
aacaacgactcggccgctcatcaacagatgcgcacactccccgtgaacgtcctttctgcg
gttattcgagcgctagatcccattcgaaatccacaaattgatattgctcatggtcttaac
atttctctcggtcagattcagttcaccaatgcttgtaatctggtcgacgaattcggtgtg
cgccgtcatcatgtctttgtcctcgaggccatgaagctcctactagaagctcgtcgcaat
gccggacgtgagcttgtgctggctgactacgaagtgttcattcgatgtgctggtgctgct
agcgacatcgcggctgccgtcttcttctttggtgccatcagaaaacatggtttagctctc
aagcgcacgacgacaacttggaccgagtttctcaaggctcgctatcagatgaaccccgca
tattaccagttcgatcgccaacgagttcttctgaaggctcgcgattcatatagagtcact
ttcaggacaagtttaagaaatgtcaagcgcgtcgagtctctacggcacagtatgaatgcc
ctcaaagaacttcccttcaaccgccaaagacaccggctgtgggcagataacttcttgtgg
cagagacagaagatgggtttccaaagctgttttgcgcatttccgccgctccagagctatg
ggtgtcttgctaaacgaggagttgttgtgtaacattcttattggcctgggccgcagtggt
tcactcacgcatatacggggtattgtcctaaagaagggacttggaattggccttcttgag
gacaaagagacaggtattttctccataatcggtcgaaagagataccggcctggtaacccg
agagctcctaccgagcgtttccttaacgccatggtcgaagcatttgggtgcatgtctcgc
attcgtctttgtctcgatctgatcatacatacatcaaatgtctaccacatcccaatacca
catgagacgtggaacaaacttttcaactgggcctacgtctgctcgaccaagtcaaatcaa
gctcaacgaagaatgctagaaagctttccccgttctgcgttggtagatgcccagcttgtt
actaaagtctgggagaccatgacctccaagccttactatgtcatacctacttttgagagt
tatatcgctcgtatcaaagtgcttatatttctaggcagatttggcaaagcaagggacatg
attcgcgaccatgccataacgcattaccgccgccttgagaatgagcatcagcaggttgta
ttcgatgaggtcctccaagaagttactcatgtaagccatcgacgccttacaatcgaaacc
cagaaggagcatgcctggtatgcgattcaagaatgtgttcaccgtttcctcagcgaagtt
acgaacaacgccaagcgacgtaaaaccaaatacttgcacactgtcctacccaacatcatc
ttggagtttagtgagttcatcaacgaacagatacgctatcgtaccaatcaaggatatgtg
tgtctcgaacgcagtatgcagccgcgtcgcttcgggtgggtcgagaagaaacgccagaca
ttgcctcagctcaagggcggcttggaaacccagatgctggtaatagatggcaagattgac
gacgcggaaacattcgaagatcgccttgagaactggcccagggacaaggtcatcaatgta
cgacagtggaaacgtgtacctaacccaaggcctcgtgccaagggtgcaccgcctgagtcg
acagatgtgaatgcaagagagtggtggaagaccttggcgggg------------------
gagctaatgaggtag------------
>Fp2516
atgctctggcgacaatccctccgaagaacaaggccctgtctcggccatccatcgacaact
ccactcgctatcgcgctaccgatctacggcccaccgctaggagctgtacgacccgctgct
gtgggtcgacagcgatggttagcatcagtatcgtctgtagaatcaactacaactctgaat
ccggtcgctgaatcctatacacagtcggataggcatttggacgggcttctacgagctata
cgatgtaaagaacccgaaaatgtcttcccagcatttcacgcatgggtcatgttgttggcc
aacaacgactcggccgctcatcaacagatgcgcacactccccgtgaacgtcctttctgcg
gttattcgagcgctagatcccattcgaaatccacaaattgatattgctcatggtcttaac
atttctctcggtcagattcagttcaccaatgcttgtaatctggtcgacgaattcggtgtg
cgccgtcatcatgtctttgtcctcgaggccatgaagctcctactagaagctcgtcgcaat
gccggacgtgagcttgtgctggctgactacgaagtgttcattcgatgtgctggtgctgct
agcgacatcgcggctgccgtcttcttctttggtgccatcagaaaacatggtttagctctc
aagcgcacgacgacaacttggaccgagtttctcaaggctcgctatcagatgaaccccgca
tattaccagttcgatcgccaacgagttcttctgaaggctcgcgattcatatagagtcact
ttcaggacaagtttaagaaatgtcaagcgcgtcgagtctctacggcacagtatgaatgcc
ctcaaagaacttcccttcaaccgccaaagacaccggctgtgggcagataacttcttgtgg
cagagacagaagatgggtttccaaagctgttttgcgcatttccgccgctccagagctatg
ggtgtcttgctaaacgaggagttgttgtgtaacattcttattggcctgggccgcagtggt
tcactcacgcatatacggggtattgtcctaaagaagggacttggaattggccttcttgag
gacaaagagacaggtattttctccataatcggtcgaaagagataccggcctggtaacccg
agagctcctaccgagcgtttccttaacgccatggtcgaagcatttgggtgcatgtctcgc
attcgtctttgtctcgatctgatcatacatacatcaaatgtctaccacatcccaatacca
catgagacgtggaacaaccttttcaactgggcctacgtctgctcgaccaagtcaaatcaa
gctcaacgaagaatgctagaaagctttccccgttctgcgttggtagatgcccagcttgtt
actaaagtctgggagaccatgacctccaagccttactatgtcatacctacttttgagagt
tatatcgctcgtatcaaagtgcttatatttctaggcagatttggcaaagcaagggacatg
attcgcgaccatgccataacgcattaccgccgccttgagaatgagcatcagcaggttgta
ttcgatgaggtcctccaagaagttactcatgtaagccatcgacgccttacaatcgaaacc
cagaaggagcatgcctggtatgcgattcaagaatgtgttcaccgtttcctcagcgaagtt
acgaacaacgccaagcgacgtaaaaccaaatacttgcacactgtcctacccaacatcatc
ttggagtttagtgagttcatcaacgaacagatacgctatcgtaccaatcaaggatatgtg
tgtctcgaacgcagtatgcagccgcgtcgcttcgggtgggtcgagaagaaacgccagaca
ttgcctcagctcaagggcggcttggaaacccagatgctggtaatagatggcaagattgac
gacgcggaaacattcgaagatcgccttgagaactggcccagggacaaggtcatcaatgta
cgacagtggaaacgtgtacctaacccaaggcctcgtgccaagggtgcaccgcctgagtcg
acagatgtgaatgcaagagagtggtggaagaccttggcgggg------------------
gagctaatgaggtag------------
>Fp26r
atgctctggcgacaatccctccgaagaacaaggccctgtctcggccatccatcgacaact
ccactcgctatcgcgctaccgatctacggcccaccgctaggagctgtacgacccgctgct
gtgggtcgacagcgatggttagcatcagtatcgtctgtagaaccaactacaactctgaat
ccggtcgctgaatcctatacacagtcggataggcatttggacgggcttctacgagctata
cgatgtaaagaacccgaaaatgtcttcccagcatttcacgcatgggtcatgttgttggcc
aacaacgactcggccgctcatcaacagatgcgcacactccccgtgaacgtcctttctgcg
gttattcgagcgctagatcccattcgaaatccacaaattgatattgctcatggtcttaac
atttctctcggtcagattcagttcaccaatgcttgtaatctggtcgacgaattcggtgtg
cgccgtcatcatgtctttgtcctcgaggccatgaagctcctactagaagctcgtcgcaat
gccggacgtgagcttgtgctggctgactacgaagtgttcattcgatgtgctggtgctgct
agcgacatcgcggctgccgtcttcttctttggtgccatcagaaaacatggtttagctctc
aagcgcacgacgacaacttggaccgagtttctcaaggctcgctatcagatgaaccccgca
tattaccagttcgatcgccaacgagttcttctgaaggctcgcgattcatatagagtcact
ttcaggacaagtttaagaaatgtcaagcgcgtcgagtctctacggcacagtatgaatgcc
ctcaaagaacttcccttcaaccgccaaagacaccggctgtgggcagataacttcttgtgg
cagagacagaagatgggtttccaaagctgttttgcgcatttccgccgctccagagctatg
ggtgtcttgctaaacgaggagttgttgtgtaacattcttattggcctgggccgcagtggt
tcactcacgcatatacggggtattgtcctaaagaagggacttggaattggccttcttgag
gacaaagagacaggtattttctccataatcggtcgaaagagataccggcctggtaacccg
agagctcctaccgagcgtttccttaacgccatggtcgaagcatttgggtgcatgtctcgc
attcgtctttgtctcgatctgatcatacatacatcaaatgtctaccacatcccaatacca
catgagacgtggaacaaccttttcaactgggcctacgtctgctcgaccaagtcaaatcaa
gctcaacgaagaatgctagaaagctttccccgttctgcgttggtagatgcccagcttgtt
actaaagtctgggagaccatgacctccaagccttactatgtcatacctacttttgagagt
tatatcgctcgtatcaaagtgcttatatttctaggcagatttggcaaagcaagggacatg
attcgcgaccatgccataacgcattaccgccgccttgagaatgagcatcagcaggttgta
ttcgatgaggtcctccaagaagttactcatgtaagccatcgacgccttacaatcgaaacc
cagaaggagcatgcctggtatgcgattcaagaatgtgttcaccgtttcctcagcgaagtt
acgaacaacgccaagcgacgtaaaaccaaatacttgcacactgtcctacccaacatcatc
ttggagtttagtgagttcatcaacgaacagatacgctatcgtaccaatcaaggatatgtg
tgtctcgaacgcagtatgcagccgcgtcgcttcgggtgggtcgagaagaaacgccagaca
ttgcctcagctcaagggcggcttggaaacccagatgctggtaatagatggcaagattgac
gacgcggaaacattcgaagatcgccttgagaactggcccagggacaaggtcatcaatgta
cgacagtggaaacgtgtacctaacccaaggcctcgtgccaagggtgcaccgcctgagtcg
acagatgtgaatgcaagagagtggtggaagaccttggcgggg------------------
gagctaatgaggtag------------
>Fp33
atgctctggcgacaatccctccgaagaacaaggccctgtctcggccatccatcgacaact
ccactcgctatcgcgctaccgatctacggcccaccgctaggagctgtacgacccgctgct
gtgggtcgacagcgatggttagcatcagtatcgtctgttgaaccaactacaactctgaat
ccggtcgctgaatcctatacacagtcggataggcatttggacgggcttctacgagctata
cgatgtaaagaacccgaaaatgtcttcccagcatttcacgcatgggtcatgttgttggcc
aacaacgactcggccgctcatcaacagatgcgcacactccccgtgaacgtcctttctgcg
gttattcgagcgctagatcccattcgaaatccacaaattgatattgctcatggccttaac
atttctctcggtcagattcagttcaccaatgcttgtaacctggtcgacgaattcggtgtg
cgccgtcatcatgtctttgtcctcgaggccatgaagctcctactagaagctcgtcgcaat
gccggacgtgagcttgtgctggctgactacgaagtgttcattcgatgtgctggtgctgct
agcgacatcgcggctgccgtcttcttctttggtgccatcagaaaacatggtttagctctc
aagcgcacgacgacaacttggaccgagtttctcaaggctcgctatcagatgaaccccgca
tattaccagttcgatcgccaacgagttcttctgaaggctcgcgattcatatagagtcact
ttcaggacaagtttaagaaatgtcaagcgcgtcgagtctctacggcacagtatgaatgcc
ctcaaagaacttcccttcaaccgccaaagacaccggctgtgggcagataacttcttgtgg
cagagacagaagatgggtttccaaagctgttttgcgcatttccgccgctccagagctatg
ggtgtcttgctaaacgaggagttgttgtgtaacattcttattggcctgggccgcagtggt
tcactcacgcatatacggggtattgtcctaaagaagggacttggaattggccttcttgag
gacaaagagacaggtattttctccataatcggtcgaaagagataccggcctggtaacccg
agagctcctaccgagcgtttccttaacgccatggtcgaagcatttgggtgcatgtctcgc
attcgtctttgtctcgatctgatcatacatacatcaaatgtctaccacatcccaatacca
catgagacgtggaacaaccttttcaactgggcctacgtctgctcgaccaagtcaaatcaa
gctcaacgaagaatgctagaaagctttccccgttctgcgttggtagatgcccagcttgtt
actaaagtctgggagaccatgacctccaagccttactatgtcatacctacttttgagagt
tatatcgctcgtatcaaagtgcttatatttctaggcagatttggcaaagcaagggacatg
attcgcgaccatgccataacgcattaccgccgccttgagaatgagcatcagcaggttgta
ttcgatgaggtcctccaagaagttactcatgtaagccatcgacgccttacaatcgaaacc
cagaaggagcatgcctggtatgcgattcaagaatgtgttcaccgtttcctcagcgaagtt
acgaacaacgccaagcgacgtaaaaccaaatacttgcacactgtcctacccaacatcatc
ttggagtttagtgagttcatcaacgaacagatacgctatcgtaccaatcaaggatatgtg
tgtctcgaacgcagtatgcagccgcgtcgcttcgggtgggtcgagaagaaacgccagaca
ttgcctcagctcaagggcggcttggaaacccagatgctggtaatagatggcaagattgac
gacgcggaaacattcgaagatcgccttgagaactggcccagggacaaggtcatcaatgta
cgacagtggaaacgtgtacctaacccaaggcctcgtgccaagggtgcaccgcctgagtcg
acagatgtgaatgcaagagagtggtggaagaccttggcgggg------------------
gagctaatgaggtag------------
>Fp34
atgctctggcgacaatccctccgaagaacaaggccctgtctcggccatccatcgacaact
ccactcgctatcgcgctaccgatctacggcccaccgctaggagctgtacgacccgctgct
gtgggtcgacagcgatggttagcatcagtatcgtctgtagaaccaactacaactctgaat
ccggtcgctgaatcctatacacagtcggataggcatttggacgggcttctacgagctata
cgatgtaaagaacccgaaaatgtcttcccagcatttcacgcatgggtcatgttgttggcc
aacaacgactcggccgctcatcaacagatgcgcacactccccgtgaacgtcctttctgcg
gttattcgagcgctagatcccattcgaaatccacaaattgatattgctcatggccttaac
atttctctcggtcagattcagttcaccaatgcttgtaacctggtcgacgaattcggtgtg
cgccgtcatcatgtctttgtcctcgaggccatgaagctcctactagaagctcgtcgcaat
gccggacgtgagcttgtgctggctgactacgaagtgttcattcgatgtgctggtgctgct
agcgacatcgcggctgccgtcttcttctttggtgccatcagaaaacatggtttagctctc
aagcgcacgacgacaacttggaccgagtttctcaaggctcgctatcagatgaaccccgca
tattaccagttcgatcgccaacgagttcttctgaaggctcgcgattcatatagagtcact
ttcaggacaagtttaagaaatgtcaagcgcgtcgagtctctacggcacagtatgaatgcc
ctcaaagaacttcccttcaaccgccaaagacaccggctgtgggcagataacttcttgtgg
cagagacagaagatgggtttccaaagctgttttgcgcatttccgccgctccagagctatg
ggtgtcttgctaaacgaggagttgttgtgtaacattcttattggcctgggccgcagtggt
tcactcacgcatatacggggtattgtcctaaagaagggacttggaattggccttcttgag
gacaaagagacaggtattttctccataatcggtcgaaagacataccggcctggtaacccg
agagctcctaccgagcgtttccttaacgccatggtcgaagcatttgggtgcatgtctcgc
attcgtctttgtctcgatctgatcatacatacatcaaatgtctaccacatcccaatacca
catgagacgtggaacaaccttttcaactgggcctacgtctgctcgaccaagtcaaatcaa
gctcaacgaagaatgctagaaagctttccccgttctgcgttggtagatgcccagcttgtt
actaaagtctgggagaccatgacctccaagccttactatgtcatacctacttttgagagt
tatatcgctcgtatcaaagtgcttatatttctaggcagatttggcaaagcaagggacatg
attcgcgaccatgccataacgcattaccgccgccttgagaatgagcatcagcaggttgta
ttcgatgaggtcctccaagaagttactcatgtaagccatcgacgccttacaatcgaaacc
cagaaggagcatgcctggtatgcgattcaagaatgtgttcaccgtttcctcagcgaagtt
acgaacaacgccaagcgacgtaaaaccaaatacttgcacactgtcctacccaacatcatc
ttggagtttagtgagttcatcaacgaacagatacgctatcgtaccaatcaaggatatgtg
tgtctcgaacgcagtatgcagccgcgtcgcttcgggtgggtcgagaagaaacgccagaca
ttgcctcagctcaagggcggcttggaaacccagatgctggtaatagatggcaagattgac
gacgcggaaacattcgaagatcgccttgagaactggcccagggacaaggtcatcaatgta
cgacagtggaaacgtgtacctaacccaaggcctcgtgccaagggtgcaccgcctgagtcg
acagatgtgaatgcaagagagtggtggaagaccttggcgggg------------------
gagctaatgaggtag------------
>Fp35
atgctctggcgacaatccctccgaagaacaaggccctgtctcggccatccatcgacaact
ccactcgctatcgcgctaccgatctacggcccaccgctaggagctgtacgacccgctgct
gtgggtcgacagcgatggttagcatcagtatcgtctgtagaaccaactacaactctgaat
ccggtcgctgaatcctatacacagtcggataggcatttggacgggcttctacgagctata
cgatgtaaagaacccgaaaatgtcttcccagcatttcacgcatgggtcatgttgttggcc
aacaacgactcggccgctcatcaacagatgcgcacactccccgtgaacgtcctttctgcg
gttattcgagcgctagatcccattcgaaatccacaaattgatattgctcatggccttaac
atttctctcggtcagattcagttcaccaatgcttgtaacctggtcgacgaattcggtgtg
cgccgtcatcatgtctttgtcctcgaggccatgaagctcctactagaagctcgtcgcaat
gccggacgtgagcttgtgctggctgactacgaagtgttcattcgatgtgctggtgctgct
agcgacatcgcggctgccgtcttcttctttggtgccatcagaaaacatggtttagctctc
aagcgcacgacgacaacttggaccgagtttctcaaggctcgctatcagatgaaccccgca
tattaccagttcgatcgccaacgagttcttctgaaggctcgcgattcatatagagtcact
ttcaggacaagtttaagaaatgtcaagcgcgtcgagtctctacggcacagtatgaatgcc
ctcaaagaacttcccttcaaccgccaaagacaccggctgtgggcagataacttcttgtgg
cagagacagaagatgggtttccaaagctgttttgcgcatttccgccgctccagagctatg
ggtgtcttgctaaacgaggagttgttgtgtaacattcttattggcctgggccgcagtggt
tcactcacgcatatacggggtattgtcctaaagaagggacttggaattggccttcttgag
gacaaagagacaggtattttctccataatcggtcgaaagagataccggcctggtaacccg
agagctcctaccgagcgtttccttaacgccatggtcgaagcatttgggtgcatgtctcgc
attcgtctttgtctcgatctgatcatacatacatcaaatgtctaccacatcccaatacca
catgagacgtggaacaaccttttcaactgggcctacgtctgctcgaccaagtcaaatcaa
gctcaacgaagaatgctagaaagctttccccgttctgcgttggtagatgcccagcttgtt
actaaagtctgggagaccatgacctccaagccttactatgtcatacctacttttgagagt
tatatcgctcgtatcaaagtgcttatatttctaggcagatttggcaaagcaagggacatg
attcgcgaccatgccataacgcattaccgccgccttgagaatgagcatcagcaggttgta
ttcgatgaggtcctccaagaagttactcatgtaagccatcgacgccttacaatcgaaacc
cagaaggagcatgcctggtatgcgattcaagaatgtgttcaccgtttcctcagcgaagtt
acgaacaacgccaagcgacgtaaaaccaaatacttgcacactgtcctacccaacatcatc
ttggagtttagtgagttcatcaacgaacagatacgctatcgtaccaatcaaggatatgtg
tgtctcgaacgcagtatgcagccgcgtcgcttcgggtgggtcgagaagaaacgccagaca
ttgcctcagctcaagggcggcttggaaacccagatgctggtaatagatggcaagattgac
gacgcggaaacattcgaagatcgccttgagaactggcccagggacaaggtcatcaatgta
cgacagtggaaacgtgtacctaacccaaggcctcgtgccaagggtgcaccgcctgagtcg
acagatgtgaatgcaagagagtggtggaagaccttggcgggg------------------
gagctaatgaggtag------------
>Fp38
atgctctggcgacaatccctccgaagaacaaggccctgtctcggccatccatcgacaact
ccactcgctatcgcgctaccgatctacggcccaccgctaggagctgtacgacccgctgct
gtgggtcgacagcgatggttagcatcagtatcgtctgtagaaccaactacaactctgaat
ccggtcgctgaatcctatacacagtcggataggcatttggacgggcttctacgagctata
cgatgtaaagaacccgaaaatgtcttcccagcatttcacgcatgggtcatgttgttggcc
aacaacgactcggccgctcatcaacagatgcgcacactccccgtgaacgtcctttctgcg
gttattcgagcgctagatcccattcgaaatccacaaattgatattgctcatggccttaac
atttctctcggtcagattcagttcaccaatgcttgtaacctggtcgacgaattcggtgtg
cgccgtcatcatgtctttgtcctcgaggccatgaagctcctactagaagctcgtcgcaat
gccggacgtgagcttgtgctggctgactacgaagtgttcattcgatgtgctggtgctgct
agcgacatcgcggctgccgtcttcttctttggtgccatcagaaaacatggtttagctctc
aagcgcacgacgacaacttggaccgagtttctcaaggctcgctatcagatgaaccccgca
tattaccagttcgatcgccaacgagttcttctgaaggctcgcgattcatatagagtcact
ttcaggacaagtttaagaaatgtcaagcgcgtcgagtctctacggcacagtatgaatgcc
ctcaaagaacttcccttcaaccgccaaagacaccggctgtgggcagataacttcttgtgg
cagagacagaagatgggtttccaaagctgttttgcgcatttccgccgctccagagctatg
ggtgtcttgctaaacgaggagttgttgtgtaacattcttattggcctgggccgcagtggt
tcactcacgcatatacggggtattgtcctaaagaagggacttggaattggccttcttgag
gacaaagagacaggtattttctccataatcggtcgaaagagataccggcctggtaacccg
agagctcctaccgagcgtttccttaacgccatggtcgaagcatttgggtgcatgtctcgc
attcgtctttgtctcgatctgatcatacatacatcaaatgtctaccacatcccaatacca
catgagacgtggaacaaccttttcaactgggcctacgtctgctcgaccaagtcaaatcaa
gctcaacgaagaatgctagaaagctttccccgttctgcgttggtagatgcccagcttgtt
actaaagtctgggagaccatgacctccaagccttactatgtcatacctacttttgagagt
tatatcgctcgtatcaaagtgcttatatttctaggcagatttggcaaagcaagggacatg
attcgcgaccatgccataacgcattaccgccgccttgagaatgagcatcagcaggttgta
ttcgatgaggtcctccaagaagttactcatgtaagccatcgacgccttacaatcgaaacc
cagaaggagcatgcctggtatgcgattcaagaatgtgttcaccgtttcctcagcgaagtt
acgaacaacgccaagcgacgtaaaaccaaatacttgcacactgtcctacccaacatcatc
ttggagtttagtgagttcatcaacgaacagatacgctatcgtaccaatcaaggatatgtg
tgtctcgaacgcagtatgcagccgcgtcgcttcgggtgggtcgagaagaaacgccagaca
ttgcctcagctcaagggcggcttggaaacccagatgctggtaatagatggcaagattgac
gacgcggaaacattcgaagatcgccttgagaactggcccagggacaaggtcatcaatgta
cgacagtggaaacgtgtacctaacccaaggcctcgtgccaagggtgcaccgcctgagtcg
acagatgtgaatgcaagagagtggtggaagaccttggcgggg------------------
gagctaatgaggtag------------
>Fp39
atgctctggcgacaatccctccgaagaacaaggccctgtctcggccatccatcgacaact
ccactcgctatcgcgctaccgatctacggcccaccgctaggagctgtacgacccgctgct
gtgggtcgacagcgatggttagcatcagtatcgtctgtagaaccaactacaactctgaat
ccggtcgctgaatcctatacacagtcggataggcatttggacgggcttctacgagctata
cgatgtaaagaacccgaaaatgtcttcccagcatttcacgcatgggtcatgttgttggcc
aacaacgactcggccgctcatcaacagatgcgcacactccccgtgaacgtcctttctgcg
gttattcgagcgctagatcccattcgaaatccacaaattgatattgctcatggtcttaac
atttctctcggtcagattcagttcaccaatgcttgtaatctggtcgacgaattcggtgtg
cgccgtcatcatgtctttgtcctcgaggccatgaagctcctactagaagctcgtcgcaat
gccggacgtgagcttgtgctggctgactacgaagtgttcattcgatgtgctggtgctgct
agcgacatcgcggctgccgtcttcttctttggtgccatcagaaaacatggtttagctctc
aagcgcacgacgacaacttggaccgagtttctcaaggctcgctatcagatgaaccccgca
tattaccagttcgatcgccaacgagttcttctgaaggctcgcgattcatatagagtcact
ttcaggacaagtttaagaaatgtcaagcgcgtcgagtctctacggcacagtatgaatgcc
ctcaaagaacttcccttcaaccgccaaagacaccggctgtgggcagataacttcttgtgg
cagagacagaagatgggtttccaaagctattttgcgcatttccgccgctccagagctatg
ggtgtcttgctaaacgaggagttgttgtgtaacattcttattggcctgggccgcagtggt
tcactcacgcatatacggggtattgtcctaaagaagggacttggaattggccttcttgag
gacaaagagacaggtattttctccataatcggtcgaaagagataccggcctggtaacccg
agagctcctaccgagcgtttccttaacgccatggtcgaagcatttgggtgcatgtctcgc
attcgtctttgtctcgatctgatcatacatacatcaaatgtctaccacatcccaatacca
catgagacgtggaacaaccttttcaactgggcctacgtctgctcgaccaagtcaaatcaa
gctcaacgaagaatgctagaaagctttccccgttctgcgttggtagatgcccagcttgtt
actaaagtctgggagaccatgacctccaagccttactatgtcatacctacttttgagagt
tatatcgctcgtatcaaagtgcttatatttctaggcagatttggcaaagcaagggacatg
attcgcgaccatgccatagcgcattaccgccgccttgagaatgagcatcagcaggttgta
ttcgatgaggtcctccaagaagttactcatgtaagccatcgacgccttacaatcgaaacc
cagaaggagcatgcctggtatgcgattcaagaatgtgttcaccgtttcctcagcgaagtt
acgaacaacgccaagcgacgtaaaaccaaatacttgcacactgtcctacccaacatcatc
ttggagtttagtgagttcatcaacgaacagatacgctatcgtaccaatcaaggatatgtg
tgtctcgaacgcagtatgcagccgcgtcgcttcgggtgggtcgagaagaaacgccagaca
ttgcctcagctcaagggcggcttggaaacccagatgctggtaatagatggcaagattgac
gacgcggaaacattcgaagatcgccttgagaactggcccagggacaaggtcatcaatgta
cgacagtggaaacgtgtacctaacccaaggcctcgtgccaagggtgcaccgcctgagtcg
acagatgtgaatgcaagagagtggtggaagaccttggcgggg------------------
gagctaatgaggtag------------
>Fp42
atgctctggcgacaatccctccgaagaacaaggccctgtctcggccatccatcgacaact
ccactcgctatcgcgctaccgatctacggcccaccgctaggagctgtacgacccgctgct
gtgggtcgacagcgatggttagcatcagtatcgtctgtagaatcaactacaactctgaat
ccggtcgctgaatcctatacacagtcggataggcatttggacgggcttctacgagctata
cgatgtaaagaacccgaaaatgtcttcccagcatttcacgcatgggtcatgttgttggcc
aacaacgactcggccgctcatcaacagatgcgcacactccccgtgaacgtcctttctgcg
gttattcgagcgctagatcccattcgaaatccacaaattgatattgctcatggtcttaac
atttctctcggtcagattcagttcaccaatgcttgtaatctggtcgacgaattcggtgtg
cgccgtcatcatgtctttgtcctcgaggccatgaagctcctactagaagctcgtcgcaat
gccggacgtgagcttgtgctggctgactacgaagtgttcattcgatgtgctggtgctgct
agcgacatcgcggctgccgtcttcttctttggtgccatcagaaaacatggtttagctctc
aagcgcacgacgacaacttggaccgagtttctcaaggctcgctatcagatgaaccccgca
tattaccagttcgatcgccaacgagttcttctgaaggctcgcgattcatatagagtcact
ttcaggacaagtttaagaaatgtcaagcgcgtcgagtctctacggcacagtatgaatgcc
ctcaaagaacttcccttcaaccgccaaagacaccggctgtgggcagataacttcttgtgg
cagagacagaagatgggtttccaaagctgttttgcgcatttccgccgctccagagctatg
ggtgtcttgctaaacgaggagttgttgtgtaacattcttattggcctgggccgcagtggt
tcactcacgcatatacggggtattgtcctaaagaagggacttggaattggccttcttgag
gacaaagagacaggtattttctccataatcggtcgaaagagataccggcctggtaacccg
agagctcctaccgagcgtttccttaacgccatggtcgaagcatttgggtgcatgtctcgc
attcgtctttgtctcgatctgatcatacatacatcaaatgtctaccacatcccaatacca
catgagacgtggaacaaccttttcaactgggcctacgtctgctcgaccaagtcaaatcaa
gctcaacgaagaatgctagaaagctttccccgttctgcgttggtagatgcccagcttgtt
actaaagtctgggagaccatgacctccaagccttactatgtcatacctacttttgagagt
tatatcgctcgtatcaaagtgcttatatttctaggcagatttggcaaagcaagggacatg
attcgcgaccatgccataacgcattaccgccgccttgagaatgagcatcagcaggttgta
ttcgatgaggtcctccaagaagttactcatgtaagccatcgacgccttacaatcgaaacc
cagaaggagcatgcctggtatgcgattcaagaatgtgttcaccgtttcctcagcgaagtt
acgaacaacgccaagcgacgtaaaaccaaatacttgcacactgtcctacccaacatcatc
ttggagtttagtgagttcatcaacgaacagatacgctatcgtaccaatcaaggatatgtg
tgtctcgaacgcagtatgcagccgcgtcgcttcgggtgggtcgagaagaaacgccagaca
ttgcctcagctcaagggcggcttggaaacccagatgctggtaatagatggcaagattgac
gacgcggaaacattcgaagatcgccttgagaactggcccagggacaaggtcatcaatgta
cgacagtggaaacgtgtacctaacccaaggcctcgtgccaagggtgcaccgcctgagtcg
acagatgtgaatgcaagagagtggtggaagaccttggcgggg------------------
gagctaatgaggtag------------
>Fp44
atgctctggcgacaatccctccgaagaacaaggccctgtctcggccatccatcgacaact
ccactcgctatcgcgctaccgatctacggcccaccgctaggagctgtacgacccgctgct
gtgggtcgacagcgatggttagcatcagtatcgtctgtagaaccaactacaactctgaat
ccggtcgctgaatcctatacacagtcggataggcatttggacgggcttctacgagctata
cgatgtaaagaacccgaaaatgtcttcccagcatttcacgcatgggtcatgttgttggcc
aacaacgactcggccgctcatcaacagatgcgcacactccccgtgaacgtcctttctgcg
gttattcgagcgctagatcccattcgaaatccacaaattgatattgctcatggccttaac
atttctctcggtcagattcagttcaccaatgcttgtaacctggtcgacgaattcggtgtg
cgccgtcatcatgtctttgtcctcgaggccatgaagctcctactagaagctcgtcgcaat
gccggacgtgagcttgtgctggctgactacgaagtgttcattcgatgtgctggtgctgct
agcgacatcgcggctgccgtcttcttctttggtgccatcagaaaacatggtttagctctc
aagcgcacgacgacaacttggaccgagtttctcaaggctcgctatcagatgaaccccgca
tattaccagttcgatcgccaacgagttcttctgaaggctcgcgattcatatagagtcact
ttcaggacaagtttaagaaatgtcaagcgcgtcgagtctctacggcacagtatgaatgcc
ctcaaagaacttcccttcaaccgccaaagacaccggctgtgggcagataacttcttgtgg
cagagacagaagatgggtttccaaagctgttttgcgcatttccgccgctccagagctatg
ggtgtcttgctaaacgaggagttgttgtgtaacattcttattggcctgggccgcagtggt
tcactcacgcatatacggggtattgtcctaaagaagggacttggaattggccttcttgag
gacaaagagacaggtattttctccataatcggtcgaaagacataccggcctggtaacccg
agagctcctaccgagcgtttccttaacgccatggtcgaagcatttgggtgcatgtctcgc
attcgtctttgtctcgatctgatcatacatacatcaaatgtctaccacatcccaatacca
catgagacgtggaacaaccttttcaactgggcctacgtctgctcgaccaagtcaaatcaa
gctcaacgaagaatgctagaaagctttccccgttctgcgttggtagatgcccagcttgtt
actaaagtctgggagaccatgacctccaagccttactatgtcatacctacttttgagagt
tatatcgctcgtatcaaagtgcttatatttctaggcagatttggcaaagcaagggacatg
attcgcgaccatgccataacgcattaccgccgccttgagaatgagcatcagcaggttgta
ttcgatgaggtcctccaagaagttactcatgtaagccatcgacgccttacaatcgaaacc
cagaaggagcatgcctggtatgcgattcaagaatgtgttcaccgtttcctcagcgaagtt
acgaacaacgccaagcgacgtaaaaccaaatacttgcacactgtcctacccaacatcatc
ttggagtttagtgagttcatcaacgaacagatacgctatcgtaccaatcaaggatatgtg
tgtctcgaacgcagtatgcagccgcgtcgcttcgggtgggtcgagaagaaacgccagaca
ttgcctcagctcaagggcggcttggaaacccagatgctggtaatagatggcaagattgac
gacgcggaaacattcgaagatcgccttgagaactggcccagggacaaggtcatcaatgta
cgacagtggaaacgtgtacctaacccaaggcctcgtgccaagggtgcaccgcctgagtcg
acagatgtgaatgcaagagagtggtggaagaccttggcgggg------------------
gagctaatgaggtag------------
>Fp49
atgctctggcgacaatccctccgaagaacaaggccctgtctcggccatccatcgacaact
ccactcgctatcgcgctaccgatctacggcccaccgctaggagctgtacgacccgctgct
gtgggtcgacagcgatggttagcatcagtatcgtctgtagaatcaactacaactctgaat
ccggtcgctgaatcctatacacagtcggataggcatttggacgggcttctacgagctata
cgatgtaaagaacccgaaaatgtcttcccagcatttcacgcatgggtcatgttgttggcc
aacaacgactcggccgctcatcaacagatgcgcacactccccgtgaacgtcctttctgcg
gttattcgagcgctagatcccattcgaaatccacaaattgatattgctcatggtcttaac
atttctctcggtcagattcagttcaccaatgcttgtaatctggtcgacgaattcggtgtg
cgccgtcatcatgtctttgtcctcgaggccatgaagctcctactagaagctcgtcgcaat
gccggacgtgagcttgtgctggctgactacgaagtgttcattcgatgtgctggtgctgct
agcgacatcgcggctgccgtcttcttctttggtgccatcagaaaacatggtttagctctc
aagcgcacgacgacaacttggaccgagtttctcaaggctcgctatcagatgaaccccgca
tattaccagttcgatcgccaacgagttcttctgaaggctcgcgattcatatagagtcact
ttcaggacaagtttaagaaatgtcaagcgcgtcgagtctctacggcacagtatgaatgcc
ctcaaagaacttcccttcaaccgccaaagacaccggctgtgggcagataacttcttgtgg
cagagacagaagatgggtttccaaagctgttttgcgcatttccgccgctccagagctatg
ggtgtcttgctaaacgaggagttgttgtgtaacattcttattggcctgggccgcagtggt
tcactcacgcatatacggggtattgtcctaaagaagggacttggaattggccttcttgag
gacaaagagacaggtattttctccataatcggtcgaaagagataccggcctggtaacccg
agagctcctaccgagcgtttccttaacgccatggtcgaagcatttgggtgcatgtctcgc
attcgtctttgtctcgatctgatcatacatacatcaaatgtctaccacatcccaatacca
catgagacgtggaacaaccttttcaactgggcctacgtctgctcgaccaagtcaaatcaa
gctcaacgaagaatgctagaaagctttccccgttctgcgttggtagatgcccagcttgtt
actaaagtctgggagaccatgacctccaagccttactatgtcatacctacttttgagagt
tatatcgctcgtatcaaagtgcttatatttctaggcagatttggcaaagcaagggacatg
attcgcgaccatgccataacgcattaccgccgccttgagaatgagcatcagcaggttgta
ttcgatgaggtcctccaagaagttactcatgtaagccatcgacgccttacaatcgaaacc
cagaaggagcatgcctggtatgcgattcaagaatgtgttcaccgtttcctcagcgaagtt
acgaacaacgccaagcgacgtaaaaccaaatacttgcacactgtcctacccaacatcatc
ttggagtttagtgagttcatcaacgaacagatacgctatcgtaccaatcaaggatatgtg
tgtctcgaacgcagtatgcagccgcgtcgcttcgggtgggtcgagaagaaacgccagaca
ttgcctcagctcaagggcggcttggaaacccagatgctggtaatagatggcaagattgac
gacgcggaaacattcgaagatcgccttgagaactggcccagggacaaggtcatcaatgta
cgacagtggaaacgtgtacctaacccaaggcctcgtgccaagggtgcaccgcctgagtcg
acagatgtgaatgcaagagagtggtggaagaccttggcgggg------------------
gagctaatgaggtag------------
>Fp50
atgctctggcgacaatccctccgaagaacaaggccctgtctcggccatccatcgacaact
ccactcgctatcgcgctaccgatctacggcccaccgctaggagctgtacgacccgctgct
gtgggtcgacagcgatggttagcatcagtatcgtctgtagaaccaactacaactctgaat
ccggtcgctgaatcctatacacagtcggataggcatttggacgggcttctacgagctata
cgatgtaaagaacccgaaaatgtcttcccagcatttcacgcatgggtcatgttgttggcc
aacaacgactcggccgctcatcaacagatgcgcacactccccgtgaacgtcctttctgcg
gttattcgagcgctagatcccattcgaaatccacaaattgatattgctcatggtcttaac
atttctctcggtcagattcagttcaccaatgcttgtaatctggtcgacgaattcggtgtg
cgccgtcatcatgtctttgtcctcgaggccatgaagctcctactagaagctcgtcgcaat
gccggacgtgagcttgtgctggctgactacgaagtgttcattcgatgtgctggtgctgct
agcgacatcgcggctgccgtcttcttctttggtgccatcagaaaacatggtttagctctc
aagcgcacgacgacaacttggaccgagtttctcaaggctcgctatcagatgaaccccgca
tattaccagttcgatcgccaacgagttcttctgaaggctcgcgattcatatagagtcact
ttcaggacaagtttaagaaatgtcaagcgcgtcgagtctctacggcacagtatgaatgcc
ctcaaagaacttcccttcaaccgccaaagacaccggctgtgggcagataacttcttgtgg
cagagacagaagatgggtttccaaagctattttgcgcatttccgccgctccagagctatg
ggtgtcttgctaaacgaggagttgttgtgtaacattcttattggcctgggccgcagtggt
tcactcacgcatatacggggtattgtcctaaagaagggacttggaattggccttcttgag
gacaaagagacaggtattttctccataatcggtcgaaagagataccggcctggtaacccg
agagctcctaccgagcgtttccttaacgccatggtcgaagcatttgggtgcatgtctcgc
attcgtctttgtctcgatctgatcatacatacatcaaatgtctaccacatcccaatacca
catgagacgtggaacaaccttttcaactgggcctacgtctgctcgaccaagtcaaatcaa
gctcaacgaagaatgctagaaagctttccccgttctgcgttggtagatgcccagcttgtt
actaaagtctgggagaccatgacctccaagccttactatgtcatacctacttttgagagt
tatatcgctcgtatcaaagtgcttatatttctaggcagatttggcaaagcaagggacatg
attcgcgaccatgccataacgcattaccgccgccttgagaatgagcatcagcaggttgta
ttcgatgaggtcctccaagaagttactcatgtaagccatcgacgccttacaatcgaaacc
cagaaggagcatgcctggtatgcgattcaagaatgtgttcaccgtttcctcagcgaagtt
acgaacaacgccaagcgacgtaaaaccaaatacttgcacactgtcctacccaacatcatc
ttggagtttagtgagttcatcaacgaacagatacgctatcgtaccaatcaaggatatgtg
tgtctcgaacgcagtatgcagccgcgtcgcttcgggtgggtcgagaagaaacgccagaca
ttgcctcagctcaagggcggcttggaaacccagatgctggtaatagatggcaagattgac
gacgcggaaacattcgaagatcgccttgagaactggcccagggacaaggtcatcaatgta
cgacagtggaaacgtgtacctaacccaaggcctcgtgccaagggtgcaccgcctgagtcg
acagatgtgaatgcaagagagtggtggaagaccttggcgggg------------------
gagctaatgaggtag------------
>Fp51
atgctctggcgacaatccctccgaagaacaaggccctgtctcggccatccatcgacaact
ccactcgctatcgcgctaccgatctacggcccaccgctaggagctgtacgacccgctgct
gtgggtcgacagcgatggttagcatcagtatcgtctgtagaaccaactacaactctgaat
ccggtcgctgaatcctatacacagtcggataggcatttggacgggcttctacgagctata
cgatgtaaagaacccgaaaatgtcttcccagcatttcacgcatgggtcatgttgttggcc
aacaacgactcggccgctcatcaacagatgcgcacactccccgtgaacgtcctttctgcg
gttattcgagcgctagatcccattcgaaatccacaaattgatattgctcatggccttaac
atttctctcggtcagattcagttcaccaatgcttgtaacctggtcgacgaattcggtgtg
cgccgtcatcatgtctttgtcctcgaggccatgaagctcctactagaagctcgtcgcaat
gccggacgtgagcttgtgctggctgactacgaagtgttcattcgatgtgctggtgctgct
agcgacatcgcggctgccgtcttcttctttggtgccatcagaaaacatggtttagctctc
aagcgcacgacgacaacttggaccgagtttctcaaggctcgctatcagatgaaccccgca
tattaccagttcgatcgccaacgagttcttctgaaggctcgcgattcatatagagtcact
ttcaggacaagtttaagaaatgtcaagcgcgtcgagtctctacggcacagtatgaatgcc
ctcaaagaacttcccttcaaccgccaaagacaccggctgtgggcagataacttcttgtgg
cagagacagaagatgggtttccaaagctgttttgcgcatttccgccgctccagagctatg
ggtgtcttgctaaacgaggagttgttgtgtaacattcttattggcctgggccgcagtggt
tcactcacgcatatacggggtattgtcctaaagaagggacttggaattggccttcttgag
gacaaagagacaggtattttctccataatcggtcgaaagagataccggcctggtaacccg
agagctcctaccgagcgtttccttaacgccatggtcgaagcatttgggtgcatgtctcgc
attcgtctttgtctcgatctgatcatacatacatcaaatgtctaccacatcccaatacca
catgagacgtggaacaaccttttcaactgggcctacgtctgctcgaccaagtcaaatcaa
gctcaacgaagaatgctagaaagctttccccgttctgcgttggtagatgcccagcttgtt
actaaagtctgggagaccatgacctccaagccttactatgtcatacctacttttgagagt
tatatcgctcgtatcaaagtgcttatatttctaggcagatttggcaaagcaagggacatg
attcgcgaccatgccataacgcattaccgccgccttgagaatgagcatcagcaggttgta
ttcgatgaggtcctccaagaagttactcatgtaagccatcgacgccttacaatcgaaacc
cagaaggagcatgcctggtatgcgattcaagaatgtgttcaccgtttcctcagcgaagtt
acgaacaacgccaagcgacgtaaaaccaaatacttgcacactgtcctacccaacatcatc
ttggagtttagtgagttcatcaacgaacagatacgctatcgtaccaatcaaggatatgtg
tgtctcgaacgcagtatgcagccgcgtcgcttcgggtgggtcgagaagaaacgccagaca
ttgcctcagctcaagggcggcttggaaacccagatgctggtaatagatggcaagattgac
gacgcggaaacattcgaagatcgccttgagaactggcccagggacaaggtcatcaatgta
cgacagtggaaacgtgtacctaacccaaggcctcgtgccaagggtgcaccgcctgagtcg
acagatgtgaatgcaagagagtggtggaagaccttggcgggg------------------
gagctaatgaggtag------------
>Fp59
atgctctggcgacaatccctccgaagaacaaggccctgtctcggccatccatcgacaact
ccactcgctatcgcgctaccgatctacggcccaccgctaggagctgtacgacccgctgct
gtgggtcgacagcgatggttagcatcagtatcgtctgttgaaccaactacaactctgaat
ccggtcgctgaatcctatacacagtcggataggcatttggacgggcttctacgagctata
cgatgtaaagaacccgaaaatgtcttcccagcatttcacgcatgggtcatgttgttggcc
aacaacgactcggccgctcatcaacagatgcgcacactccccgtgaacgtcctttctgcg
gttattcgagcgctagatcccattcgaaatccacaaattgatattgctcatggccttaac
atttctctcggtcagattcagttcaccaatgcttgtaacctggtcgacgaattcggtgtg
cgccgtcatcatgtctttgtcctcgaggccatgaagctcctactagaagctcgtcgcaat
gccggacgtgagcttgtgctggctgactacgaagtgttcattcgatgtgctggtgctgct
agcgacatcgcggctgccgtcttcttctttggtgccatcagaaaacatggtttagctctc
aagcgcacgacgacaacttggaccgagtttctcaaggctcgctatcagatgaaccccgca
tattaccagttcgatcgccaacgagttcttctgaaggctcgcgattcatatagagtcact
ttcaggacaagtttaagaaatgtcaagcgcgtcgagtctctacggcacagtatgaatgcc
ctcaaagaacttcccttcaaccgccaaagacaccggctgtgggcagataacttcttgtgg
cagagacagaagatgggtttccaaagctgttttgcgcatttccgccgctccagagctatg
ggtgtcttgctaaacgaggagttgttgtgtaacattcttattggcctgggccgcagtggt
tcactcacgcatatacggggtattgtcctaaagaagggacttggaattggccttcttgag
gacaaagagacaggtattttctccataatcggtcgaaagagataccggcctggtaacccg
agagctcctaccgagcgtttccttaacgccatggtcgaagcatttgggtgcatgtctcgc
attcgtctttgtctcgatctgatcatacatacatcaaatgtctaccacatcccaatacca
catgagacgtggaacaaccttttcaactgggcctacgtctgctcgaccaagtcaaatcaa
gctcaacgaagaatgctagaaagctttccccgttctgcgttggtagatgcccagcttgtt
actaaagtctgggagaccatgacctccaagccttactatgtcatacctacttttgagagt
tatatcgctcgtatcaaagtgcttatatttctaggcagatttggcaaagcaagggacatg
attcgcgaccatgccataacgcattaccgccgccttgagaatgagcatcagcaggttgta
ttcgatgaggtcctccaagaagttactcatgtaagccatcgacgccttacaatcgaaacc
cagaaggagcatgcctggtatgcgattcaagaatgtgttcaccgtttcctcagcgaagtt
acgaacaacgccaagcgacgtaaaaccaaatacttgcacactgtcctacccaacatcatc
ttggagtttagtgagttcatcaacgaacagatacgctatcgtaccaatcaaggatatgtg
tgtctcgaacgcagtatgcagccgcgtcgcttcgggtgggtcgagaagaaacgccagaca
ttgcctcagctcaagggcggcttggaaacccagatgctggtaatagatggcaagattgac
gacgcggaaacattcgaagatcgccttgagaactggcccagggacaaggtcatcaatgta
cgacagtggaaacgtgtacctaacccaaggcctcgtgccaagggtgcaccgcctgagtcg
acagatgtgaatgcaagagagtggtggaagaccttggcgggg------------------
gagctaatgaggtag------------
>Fp63
atgctctggcgacaatccctccgaagaacaaggccctgtctcggccatccatcgacaact
ccactcgctatcgcgctaccgatctacggcccaccgctaggagctgtacgacccgctgct
gtgggtcgacagcgatggttagcatcagtatcgtctgtagaaccaactacaactctgaat
ccggtcgctgaatcctatacacagtcggataggcatttggacgggcttctacgagctata
cgatgtaaagaacccgaaaatgtcttcccagcatttcacgcatgggtcatgttgttggcc
aacaacgactcggccgctcatcaacagatgcgcacactccccgtgaacgtcctttctgcg
gttattcgagcgctagatcccattcgaaatccacaaattgatattgctcatggtcttaac
atttctctcggtcagattcagttcaccaatgcttgtaatctggtcgacgaattcggtgtg
cgccgtcatcatgtctttgtcctcgaggccatgaagctcctactagaagctcgtcgcaat
gccggacgtgagcttgtgctggctgactacgaagtgttcattcgatgtgctggtgctgct
agcgacatcgcggctgccgtcttcttctttggtgccatcagaaaacatggtttagctctc
aagcgcacgacgacaacttggaccgagtttctcaaggctcgctatcagatgaaccccgca
tattaccagttcgatcgccaacgagttcttctgaaggctcgcgattcatatagagtcact
ttcaggacaagtttaagaaatgtcaagcgcgtcgagtctctacggcacagtatgaatgcc
ctcaaagaacttcccttcaaccgccaaagacaccggctgtgggcagataacttcttgtgg
cagagacagaagatgggtttccaaagctattttgcgcatttccgccgctccagagctatg
ggtgtcttgctaaacgaggagttgttgtgtaacattcttattggcctgggccgcagtggt
tcactcacgcatatacggggtattgtcctaaagaagggacttggaattggccttcttgag
gacaaagagacaggtattttctccataatcggtcgaaagagataccggcctggtaacccg
agagctcctaccgagcgtttccttaacgccatggtcgaagcatttgggtgcatgtctcgc
attcgtctttgtctcgatctgatcatacatacatcaaatgtctaccacatcccaatacca
catgagacgtggaacaaccttttcaactgggcctacgtctgctcgaccaagtcaaatcaa
gctcaacgaagaatgctagaaagctttccccgttctgcgttggtagatgcccagcttgtt
actaaagtctgggagaccatgacctccaagccttactatgtcatacctacttttgagagt
tatatcgctcgtatcaaagtgcttatatttctaggcagatttggcaaagcaagggacatg
attcgcgaccatgccatagcgcattaccgccgccttgagaatgagcatcagcaggttgta
ttcgatgaggtcctccaagaagttactcatgtaagccatcgacgccttacaatcgaaacc
cagaaggagcatgcctggtatgcgattcaagaatgtgttcaccgtttcctcagcgaagtt
acgaacaacgccaagcgacgtaaaaccaaatacttgcacactgtcctacccaacatcatc
ttggagtttagtgagttcatcaacgaacagatacgctatcgtaccaatcaaggatatgtg
tgtctcgaacgcagtatgcagccgcgtcgcttcgggtgggtcgagaagaaacgccagaca
ttgcctcagctcaagggcggcttggaaacccagatgctggtaatagatggcaagattgac
gacgcggaaacattcgaagatcgccttgagaactggcccagggacaaggtcatcaatgta
cgacagtggaaacgtgtacctaacccaaggcctcgtgccaagggtgcaccgcctgagtcg
acagatgtgaatgcaagagagtggtggaagaccttggcgggg------------------
gagctaatgaggtag------------
>Fp65
atgctctggcgacaatccctccgaagaacaaggccctgtctcggccatccatcgacaact
ccactcgctatcgcgctaccgatctacggcccaccgctaggagctgtacgacccgctgct
gtgggtcgacagcgatggttagcatcagtatcgtctgtagaaccaactacaactctgaat
ccggtcgctgaatcctatacacagtcggataggcatttggacgggcttctacgagctata
cgatgtaaagaacccgaaaatgtcttcccagcatttcacgcatgggtcatgttgttggcc
aacaacgactcggccgctcatcaacagatgcgcacactccccgtgaacgtcctttctgcg
gttattcgagcgctagatcccattcgaaatccacaaattgatattgctcatggtcttaac
atttctctcggtcagattcagttcaccaatgcttgtaatctggtcgacgaattcggtgtg
cgccgtcatcatgtctttgtcctcgaggccatgaagctcctactagaagctcgtcgcaat
gccggacgtgagcttgtgctggctgactacgaagtgttcattcgatgtgctggtgctgct
agcgacatcgcggctgccgtcttcttctttggtgccatcagaaaacatggtttagctctc
aagcgcacgacgacaacttggaccgagtttctcaaggctcgctatcagatgaaccccgca
tattaccagttcgatcgccaacgagttcttctgaaggctcgcgattcatatagagtcact
ttcaggacaagtttaagaaatgtcaagcgcgtcgagtctctacggcacagtatgaatgcc
ctcaaagaacttcccttcaaccgccaaagacaccggctgtgggcagataacttcttgtgg
cagagacagaagatgggtttccaaagctattttgcgcatttccgccgctccagagctatg
ggtgtcttgctaaacgaggagttgttgtgtaacattcttattggcctgggccgcagtggt
tcactcacgcatatacggggtattgtcctaaagaagggacttggaattggccttcttgag
gacaaagagacaggtattttctccataatcggtcgaaagagataccggcctggtaacccg
agagctcctaccgagcgtttccttaacgccatggtcgaagcatttgggtgcatgtctcgc
attcgtctttgtctcgatctgatcatacatacatcaaatgtctaccacatcccaatacca
catgagacgtggaacaaccttttcaactgggcctacgtctgctcgaccaagtcaaatcaa
gctcaacgaagaatgctagaaagctttccccgttctgcgttggtagatgcccagcttgtt
actaaagtctgggagaccatgacctccaagccttactatgtcatacctacttttgagagt
tatatcgctcgtatcaaagtgcttatatttctaggcagatttggcaaagcaagggacatg
attcgcgaccatgccataacgcattaccgccgccttgagaatgagcatcagcaggttgta
ttcgatgaggtcctccaagaagttactcatgtaagccatcgacgccttacaatcgaaacc
cagaaggagcatgcctggtatgcgattcaagaatgtgttcaccgtttcctcagcgaagtt
acgaacaacgccaagcgacgtaaaaccaaatacttgcacactgtcctacccaacatcatc
ttggagtttagtgagttcatcaacgaacagatacgctatcgtaccaatcaaggatatgtg
tgtctcgaacgcagtatgcagccgcgtcgcttcgggtgggtcgagaagaaacgccagaca
ttgcctcagctcaagggcggcttggaaacccagatgctggtaatagatggcaagattgac
gacgcggaaacattcgaagatcgccttgagaactggcccagggacaaggtcatcaatgta
cgacagtggaaacgtgtacctaacccaaggcctcgtgccaagggtgcaccgcctgagtcg
acagatgtgaatgcaagagagtggtggaagaccttggcgggg------------------
gagctaatgaggtag------------
>Fp66
atgctctggcgacaatccctccgaagaacaaggccctgtctcggccatccatcgacaact
ccactcgctatcgcgctaccgatctacggcccaccgctaggagctgtacgacccgctgct
gtgggtcgacagcgatggttagcatcagtatcgtctgtagaaccaactacaactctgaat
ccggtcgctgaatcctatacacagtcggataggcatttggacgggcttctacgagctata
cgatgtaaagaacccgaaaatgtcttcccagcatttcacgcatgggtcatgttgttggcc
aacaacgactcggccgctcatcaacagatgcgcacactccccgtgaacgtcctttctgcg
gttattcgagcgctagatcccattcgaaatccacaaattgatattgctcatggccttaac
atttctctcggtcagattcagttcaccaatgcttgtaacctggtcgacgaattcggtgtg
cgccgtcatcatgtctttgtcctcgaggccatgaagctcctactagaagctcgtcgcaat
gccggacgtgagcttgtgctggctgactacgaagtgttcattcgatgtgctggtgctgct
agcgacatcgcggctgccgtcttcttctttggtgccatcagaaaacatggtttagctctc
aagcgcacgacgacaacttggaccgagtttctcaaggctcgctatcagatgaaccccgca
tattaccagttcgatcgccaacgagttcttctgaaggctcgcgattcatatagagtcact
ttcaggacaagtttaagaaatgtcaagcgcgtcgagtctctacggcacagtatgaatgcc
ctcaaagaacttcccttcaaccgccaaagacaccggctgtgggcagataacttcttgtgg
cagagacagaagatgggtttccaaagctgttttgcgcatttccgccgctccagagctatg
ggtgtcttgctaaacgaggagttgttgtgtaacattcttattggcctgggccgcagtggt
tcactcacgcatatacggggtattgtcctaaagaagggacttggaattggccttcttgag
gacaaagagacaggtattttctccataatcggtcgaaagagataccggcctggtaacccg
agagctcctaccgagcgtttccttaacgccatggtcgaagcatttgggtgcatgtctcgc
attcgtctttgtctcgatctgatcatacatacatcaaatgtctaccacatcccaatacca
catgagacgtggaacaaccttttcaactgggcctacgtctgctcgaccaagtcaaatcaa
gctcaacgaagaatgctagaaagctttccccgttctgcgttggtagatgcccagcttgtt
actaaagtctgggagaccatgacctccaagccttactatgtcatacctacttttgagagt
tatatcgctcgtatcaaagtgcttatatttctaggcagatttggcaaagcaagggacatg
attcgcgaccatgccataacgcattaccgccgccttgagaatgagcatcagcaggttgta
ttcgatgaggtcctccaagaagttactcatgtaagccatcgacgccttacaatcgaaacc
cagaaggagcatgcctggtatgcgattcaagaatgtgttcaccgtttcctcagcgaagtt
acgaacaacgccaagcgacgtaaaaccaaatacttgcacactgtcctacccaacatcatc
ttggagtttagtgagttcatcaacgaacagatacgctatcgtaccaatcaaggatatgtg
tgtctcgaacgcagtatgcagccgcgtcgcttcgggtgggtcgagaagaaacgccagaca
ttgcctcagctcaagggcggcttggaaacccagatgctggtaatagatggcaagattgac
gacgcggaaacattcgaagatcgccttgagaactggcccagggacaaggtcatcaatgta
cgacagtggaaacgtgtacctaacccaaggcctcgtgccaagggtgcaccgcctgagtcg
acagatgtgaatgcaagagagtggtggaagaccttggcgggg------------------
gagctaatgaggtag------------
>Fp72
atgctctggcgacaatccctccgaagaacaaggccctgtctcggccatccatcgacaact
ccactcgctatcgcgctaccgatctacggcccaccgctaggagctgtacgacccgctgct
gtgggtcgacagcgatggttagcatcagtatcgtctgtagaaccaactacaactctgaat
ccggtcgctgaatcctatacacagtcggataggcatttggacgggcttctacgagctata
cgatgtaaagaacccgaaaatgtcttcccagcatttcacgcatgggtcatgttgttggcc
aacaacgactcggccgctcatcaacagatgcgcacactccccgtgaacgtcctttctgcg
gttattcgagcgctagatcccattcgaaatccacaaattgatattgctcatggccttaac
atttctctcggtcagattcagttcaccaatgcttgtaacctggtcgacgaattcggtgtg
cgccgtcatcatgtctttgtcctcgaggccatgaagctcctactagaagctcgtcgcaat
gccggacgtgagcttgtgctggctgactacgaagtgttcattcgatgtgctggtgctgct
agcgacatcgcggctgccgtcttcttctttggtgccatcagaaaacatggtttagctctc
aagcgcacgacgacaacttggaccgagtttctcaaggctcgctatcagatgaaccccgca
tattaccagttcgatcgccaacgagttcttctgaaggctcgcgattcatatagagtcact
ttcaggacaagtttaagaaatgtcaagcgcgtcgagtctctacggcacagtatgaatgcc
ctcaaagaacttcccttcaaccgccaaagacaccggctgtgggcagataacttcttgtgg
cagagacagaagatgggtttccaaagctgttttgcgcatttccgccgctccagagctatg
ggtgtcttgctaaacgaggagttgttgtgtaacattcttattggcctgggccgcagtggt
tcactcacgcatatacggggtattgtcctaaagaagggacttggaattggccttcttgag
gacaaagagacaggtattttctccataatcggtcgaaagagataccggcctggtaacccg
agagctcctaccgagcgtttccttaacgccatggtcgaagcatttgggtgcatgtctcgc
attcgtctttgtctcgatctgatcatacatacatcaaatgtctaccacatcccaatacca
catgagacgtggaacaaccttttcaactgggcctacgtctgctcgaccaagtcaaatcaa
gctcaacgaagaatgctagaaagctttccccgttctgcgttggtagatgcccagcttgtt
actaaagtctgggagaccatgacctccaagccttactatgtcatacctacttttgagagt
tatatcgctcgtatcaaagtgcttatatttctaggcagatttggcaaagcaagggacatg
attcgcgaccatgccataacgcattaccgccgccttgagaatgagcatcagcaggttgta
ttcgatgaggtcctccaagaagttactcatgtaagccatcgacgccttacaatcgaaacc
cagaaggagcatgcctggtatgcgattcaagaatgtgttcaccgtttcctcagcgaagtt
acgaacaacgccaagcgacgtaaaaccaaatacttgcacactgtcctacccaacatcatc
ttggagtttagtgagttcatcaacgaacagatacgctatcgtaccaatcaaggatatgtg
tgtctcgaacgcagtatgcagccgcgtcgcttcgggtgggtcgagaagaaacgccagaca
ttgcctcagctcaagggcggcttggaaacccagatgctggtaatagatggcaagattgac
gacgcggaaacattcgaagatcgccttgagaactggcccagggacaaggtcatcaatgta
cgacagtggaaacgtgtacctaacccaaggcctcgtgccaagggtgcaccgcctgagtcg
acagatgtgaatgcaagagagtggtggaagaccttggcgggg------------------
gagctaatgaggtag------------
>Fp73
atgctctggcgacaatccctccgaagaacaaggccctgtctcggccatccatcgacaact
ccactcgctatcgcgctaccgatctacggcccaccgctaggagctgtacgacccgctgct
gtgggtcgacagcgatggttagcatcagtatcgtctgtagaaccaactacaactctgaat
ccggtcgctgaatcctatacacagtcggataggcatttggacgggcttctacgagctata
cgatgtaaagaacccgaaaatgtcttcccagcatttcacgcatgggtcatgttgttggcc
aacaacgactcggccgctcatcaacagatgcgcacactccccgtgaacgtcctttctgcg
gttattcgagcgctagatcccattcgaaatccacaaattgatattgctcatggccttaac
atttctctcggtcagattcagttcaccaatgcttgtaacctggtcgacgaattcggtgtg
cgccgtcatcatgtctttgtcctcgaggccatgaagctcctactagaagctcgtcgcaat
gccggacgtgagcttgtgctggctgactacgaagtgttcattcgatgtgctggtgctgct
agcgacatcgcggctgccgtcttcttctttggtgccatcagaaaacatggtttagctctc
aagcgcacgacgacaacttggaccgagtttctcaaggctcgctatcagatgaaccccgca
tattaccagttcgatcgccaacgagttcttctgaaggctcgcgattcatatagagtcact
ttcaggacaagtttaagaaatgtcaagcgcgtcgagtctctacggcacagtatgaatgcc
ctcaaagaacttcccttcaaccgccaaagacaccggctgtgggcagataacttcttgtgg
cagagacagaagatgggtttccaaagctgttttgcgcatttccgccgctccagagctatg
ggtgtcttgctaaacgaggagttgttgtgtaacattcttattggcctgggccgcagtggt
tcactcacgcatatacggggtattgtcctaaagaagggacttggaattggccttcttgag
gacaaagagacaggtattttctccataatcggtcgaaagacataccggcctggtaacccg
agagctcctaccgagcgtttccttaacgccatggtcgaagcatttgggtgcatgtctcgc
attcgtctttgtctcgatctgatcatacatacatcaaatgtctaccacatcccaatacca
catgagacgtggaacaaccttttcaactgggcctacgtctgctcgaccaagtcaaatcaa
gctcaacgaagaatgctagaaagctttccccgttctgcgttggtagatgcccagcttgtt
actaaagtctgggagaccatgacctccaagccttactatgtcatacctacttttgagagt
tatatcgctcgtatcaaagtgcttatatttctaggcagatttggcaaagcaagggacatg
attcgcgaccatgccataacgcattaccgccgccttgagaatgagcatcagcaggttgta
ttcgatgaggtcctccaagaagttactcatgtaagccatcgacgccttacaatcgaaacc
cagaaggagcatgcctggtatgcgattcaagaatgtgttcaccgtttcctcagcgaagtt
acgaacaacgccaagcgacgtaaaaccaaatacttgcacactgtcctacccaacatcatc
ttggagtttagtgagttcatcaacgaacagatacgctatcgtaccaatcaaggatatgtg
tgtctcgaacgcagtatgcagccgcgtcgcttcgggtgggtcgagaagaaacgccagaca
ttgcctcagctcaagggcggcttggaaacccagatgctggtaatagatggcaagattgac
gacgcggaaacattcgaagatcgccttgagaactggcccagggacaaggtcatcaatgta
cgacagtggaaacgtgtacctaacccaaggcctcgtgccaagggtgcaccgcctgagtcg
acagatgtgaatgcaagagagtggtggaagaccttggcgggg------------------
gagctaatgaggtag------------
>Fp76
atgctctggcgacaatccctccgaagaacaaggccctgtctcggccatccatcgacaact
ccactcgctatcgcgctaccgatctacggcccaccgctaggagctgtacgacccgctgct
gtgggtcgacagcgatggttagcatcagtatcgtctgtagaaccaactacaactctgaat
ccggtcgctgaatcctatacacagtcggataggcatttggacgggcttctacgagctata
cgatgtaaagaacccgaaaatgtcttcccagcatttcacgcatgggtcatgttgttggcc
aacaacgactcggccgctcatcaacagatgcgcacactccccgtgaacgtcctttctgcg
gttattcgagcgctagatcccattcgaaatccacaaattgatattgctcatggccttaac
atttctctcggtcagattcagttcaccaatgcttgtaacctggtcgacgaattcggtgtg
cgccgtcatcatgtctttgtcctcgaggccatgaagctcctactagaagctcgtcgcaat
gccggacgtgagcttgtgctggctgactacgaagtgttcattcgatgtgctggtgctgct
agcgacatcgcggctgccgtcttcttctttggtgccatcagaaaacatggtttagctctc
aagcgcacgacgacaacttggaccgagtttctcaaggctcgctatcagatgaaccccgca
tattaccagttcgatcgccaacgagttcttctgaaggctcgcgattcatatagagtcact
ttcaggacaagtttaagaaatgtcaagcgcgtcgagtctctacggcacagtatgaatgcc
ctcaaagaacttcccttcaaccgccaaagacaccggctgtgggcagataacttcttgtgg
cagagacagaagatgggtttccaaagctgttttgcgcatttccgccgctccagagctatg
ggtgtcttgctaaacgaggagttgttgtgtaacattcttattggcctgggccgcagtggt
tcactcacgcatatacggggtattgtcctaaagaagggacttggaattggccttcttgag
gacaaagagacaggtattttctccataatcggtcgaaagacataccggcctggtaacccg
agagctcctaccgagcgtttccttaacgccatggtcgaagcatttgggtgcatgtctcgc
attcgtctttgtctcgatctgatcatacatacatcaaatgtctaccacatcccaatacca
catgagacgtggaacaaccttttcaactgggcctacgtctgctcgaccaagtcaaatcaa
gctcaacgaagaatgctagaaagctttccccgttctgcgttggtagatgcccagcttgtt
actaaagtctgggagaccatgacctccaagccttactatgtcatacctacttttgagagt
tatatcgctcgtatcaaagtgcttatatttctaggcagatttggcaaagcaagggacatg
attcgcgaccatgccataacgcattaccgccgccttgagaatgagcatcagcaggttgta
ttcgatgaggtcctccaagaagttactcatgtaagccatcgacgccttacaatcgaaacc
cagaaggagcatgcctggtatgcgattcaagaatgtgttcaccgtttcctcagcgaagtt
acgaacaacgccaagcgacgtaaaaccaaatacttgcacactgtcctacccaacatcatc
ttggagtttagtgagttcatcaacgaacagatacgctatcgtaccaatcaaggatatgtg
tgtctcgaacgcagtatgcagccgcgtcgcttcgggtgggtcgagaagaaacgccagaca
ttgcctcagctcaagggcggcttggaaacccagatgctggtaatagatggcaagattgac
gacgcggaaacattcgaagatcgccttgagaactggcccagggacaaggtcatcaatgta
cgacagtggaaacgtgtacctaacccaaggcctcgtgccaagggtgcaccgcctgagtcg
acagatgtgaatgcaagagagtggtggaagaccttggcgggg------------------
gagctaatgaggtag------------
>Fp78
atgctctggcgacaatccctccgaagaacaaggccctgtctcggccatccatcgacaact
ccactcgctatcgcgctaccgatctacggcccaccgctaggagctgtacgacccgctgct
gtgggtcgacagcgatggttagcatcagtatcgtctgttgaaccaactacaactctgaat
ccggtcgctgaatcctatacacagtcggataggcatttggacgggcttctacgagctata
cgatgtaaagaacccgaaaatgtcttcccagcatttcacgcatgggtcatgttgttggcc
aacaacgactcggccgctcatcaacagatgcgcacactccccgtgaacgtcctttctgcg
gttattcgagcgctagatcccattcgaaatccacaaattgatattgctcatggccttaac
atttctctcggtcagattcagttcaccaatgcttgtaacctggtcgacgaattcggtgtg
cgccgtcatcatgtctttgtcctcgaggccatgaagctcctactagaagctcgtcgcaat
gccggacgtgagcttgtgctggctgactacgaagtgttcattcgatgtgctggtgctgct
agcgacatcgcggctgccgtcttcttctttggtgccatcagaaaacatggtttagctctc
aagcgcacgacgacaacttggaccgagtttctcaaggctcgctatcagatgaaccccgca
tattaccagttcgatcgccaacgagttcttctgaaggctcgcgattcatatagagtcact
ttcaggacaagtttaagaaatgtcaagcgcgtcgagtctctacggcacagtatgaatgcc
ctcaaagaacttcccttcaaccgccaaagacaccggctgtgggcagataacttcttgtgg
cagagacagaagatgggtttccaaagctgttttgcgcatttccgccgctccagagctatg
ggtgtcttgctaaacgaggagttgttgtgtaacattcttattggcctgggccgcagtggt
tcactcacgcatatacggggtattgtcctaaagaagggacttggaattggccttcttgag
gacaaagagacaggtattttctccataatcggtcgaaagagataccggcctggtaacccg
agagctcctaccgagcgtttccttaacgccatggtcgaagcatttgggtgcatgtctcgc
attcgtctttgtctcgatctgatcatacatacatcaaatgtctaccacatcccaatacca
catgagacgtggaacaaccttttcaactgggcctacgtctgctcgaccaagtcaaatcaa
gctcaacgaagaatgctagaaagctttccccgttctgcgttggtagatgcccagcttgtt
actaaagtctgggagaccatgacctccaagccttactatgtcatacctacttttgagagt
tatatcgctcgtatcaaagtgcttatatttctaggcagatttggcaaagcaagggacatg
attcgcgaccatgccataacgcattaccgccgccttgagaatgagcatcagcaggttgta
ttcgatgaggtcctccaagaagttactcatgtaagccatcgacgccttacaatcgaaacc
cagaaggagcatgcctggtatgcgattcaagaatgtgttcaccgtttcctcagcgaagtt
acgaacaacgccaagcgacgtaaaaccaaatacttgcacactgtcctacccaacatcatc
ttggagtttagtgagttcatcaacgaacagatacgctatcgtaccaatcaaggatatgtg
tgtctcgaacgcagtatgcagccgcgtcgcttcgggtgggtcgagaagaaacgccagaca
ttgcctcagctcaagggcggcttggaaacccagatgctggtaatagatggcaagattgac
gacgcggaaacattcgaagatcgccttgagaactggcccagggacaaggtcatcaatgta
cgacagtggaaacgtgtacctaacccaaggcctcgtgccaagggtgcaccgcctgagtcg
acagatgtgaatgcaagagagtggtggaagaccttggcgggg------------------
gagctaatgaggtag------------
>Fp81
atgctctggcgacaatccctccgaagaacaaggccctgtctcggccatccatcgacaact
ccactcgctatcgcgctaccgatctacggcccaccgctaggagctgtacgacccgctgct
gtgggtcgacagcgatggttagcatcagtatcgtctgtagaaccaactacaactctgaat
ccggtcgctgaatcctatacacagtcggataggcatttggacgggcttctacgagctata
cgatgtaaagaacccgaaaatgtcttcccagcatttcacgcatgggtcatgttgttggcc
aacaacgactcggccgctcatcaacagatgcgcacactccccgtgaacgtcctttctgcg
gttattcgagcgctagatcccattcgaaatccacaaattgatattgctcatggccttaac
atttctctcggtcagattcagttcaccaatgcttgtaacctggtcgacgaattcggtgtg
cgccgtcatcatgtctttgtcctcgaggccatgaagctcctactagaagctcgtcgcaat
gccggacgtgagcttgtgctggctgactacgaagtgttcattcgatgtgctggtgctgct
agcgacatcgcggctgccgtcttcttctttggtgccatcagaaaacatggtttagctctc
aagcgcacgacgacaacttggaccgagtttctcaaggctcgctatcagatgaaccccgca
tattaccagttcgatcgccaacgagttcttctgaaggctcgcgattcatatagagtcact
ttcaggacaagtttaagaaatgtcaagcgcgtcgagtctctacggcacagtatgaatgcc
ctcaaagaacttcccttcaaccgccaaagacaccggctgtgggcagataacttcttgtgg
cagagacagaagatgggtttccaaagctgttttgcgcatttccgccgctccagagctatg
ggtgtcttgctaaacgaggagttgttgtgtaacattcttattggcctgggccgcagtggt
tcactcacgcatatacggggtattgtcctaaagaagggacttggaattggccttcttgag
gacaaagagacaggtattttctccataatcggtcgaaagacataccggcctggtaacccg
agagctcctaccgagcgtttccttaacgccatggtcgaagcatttgggtgcatgtctcgc
attcgtctttgtctcgatctgatcatacatacatcaaatgtctaccacatcccaatacca
catgagacgtggaacaaccttttcaactgggcctacgtctgctcgaccaagtcaaatcaa
gctcaacgaagaatgctagaaagctttccccgttctgcgttggtagatgcccagcttgtt
actaaagtctgggagaccatgacctccaagccttactatgtcatacctacttttgagagt
tatatcgctcgtatcaaagtgcttatatttctaggcagatttggcaaagcaagggacatg
attcgcgaccatgccataacgcattaccgccgccttgagaatgagcatcagcaggttgta
ttcgatgaggtcctccaagaagttactcatgtaagccatcgacgccttacaatcgaaacc
cagaaggagcatgcctggtatgcgattcaagaatgtgttcaccgtttcctcagcgaagtt
acgaacaacgccaagcgacgtaaaaccaaatacttgcacactgtcctacccaacatcatc
ttggagtttagtgagttcatcaacgaacagatacgctatcgtaccaatcaaggatatgtg
tgtctcgaacgcagtatgcagccgcgtcgcttcgggtgggtcgagaagaaacgccagaca
ttgcctcagctcaagggcggcttggaaacccagatgctggtaatagatggcaagattgac
gacgcggaaacattcgaagatcgccttgagaactggcccagggacaaggtcatcaatgta
cgacagtggaaacgtgtacctaacccaaggcctcgtgccaagggtgcaccgcctgagtcg
acagatgtgaatgcaagagagtggtggaagaccttggcgggg------------------
gagctaatgaggtag------------
>Fp84
atgctctggcgacaatccctccgaagaacaaggccctgtctcggccatccatcgacaact
ccactcgctatcgcgctaccgatctacggcccaccgctaggagctgtacgacccgctgct
gtgggtcgacagcgatggttagcatcagtatcgtctgtagaaccaactacaactctgaat
ccggtcgctgaatcctatacacagtcggataggcatttggacgggcttctacgagctata
cgatgtaaagaacccgaaaatgtcttcccagcatttcacgcatgggtcatgttgttggcc
aacaacgactcggccgctcatcaacagatgcgcacactccccgtgaacgtcctttctgcg
gttattcgagcgctagatcccattcgaaatccacaaattgatattgctcatggtcttaac
atttctctcggtcagattcagttcaccaatgcttgtaatctggtcgacgaattcggtgtg
cgccgtcatcatgtctttgtcctcgaggccatgaagctcctactagaagctcgtcgcaat
gccggacgtgagcttgtgctggctgactacgaagtgttcattcgatgtgctggtgctgct
agcgacatcgcggctgccgtcttcttctttggtgccatcagaaaacatggtttagctctc
aagcgcacgacgacaacttggaccgagtttctcaaggctcgctatcagatgaaccccgca
tattaccagttcgatcgccaacgagttcttctgaaggctcgcgattcatatagagtcact
ttcaggacaagtttaagaaatgtcaagcgcgtcgagtctctacggcacagtatgaatgcc
ctcaaagaacttcccttcaaccgccaaagacaccggctgtgggcagataacttcttgtgg
cagagacagaagatgggtttccaaagctattttgcgcatttccgccgctccagagctatg
ggtgtcttgctaaacgaggagttgttgtgtaacattcttattggcctgggccgcagtggt
tcactcacgcatatacggggtattgtcctaaagaagggacttggaattggccttcttgag
gacaaagagacaggtattttctccataatcggtcgaaagagataccggcctggtaacccg
agagctcctaccgagcgtttccttaacgccatggtcgaagcatttgggtgcatgtctcgc
attcgtctttgtctcgatctgatcatacatacatcaaatgtctaccacatcccaatacca
catgagacgtggaacaaccttttcaactgggcctacgtctgctcgaccaagtcaaatcaa
gctcaacgaagaatgctagaaagctttccccgttctgcgttggtagatgcccagcttgtt
actaaagtctgggagaccatgacctccaagccttactatgtcatacctacttttgagagt
tatatcgctcgtatcaaagtgcttatatttctaggcagatttggcaaagcaagggacatg
attcgcgaccatgccatagcgcattaccgccgccttgagaatgagcatcagcaggttgta
ttcgatgaggtcctccaagaagttactcatgtaagccatcgacgccttacaatcgaaacc
cagaaggagcatgcctggtatgcgattcaagaatgtgttcaccgtttcctcagcgaagtt
acgaacaacgccaagcgacgtaaaaccaaatacttgcacactgtcctacccaacatcatc
ttggagtttagtgagttcatcaacgaacagatacgctatcgtaccaatcaaggatatgtg
tgtctcgaacgcagtatgcagccgcgtcgcttcgggtgggtcgagaagaaacgccagaca
ttgcctcagctcaagggcggcttggaaacccagatgctggtaatagatggcaagattgac
gacgcggaaacattcgaagatcgccttgagaactggcccagggacaaggtcatcaatgta
cgacagtggaaacgtgtacctaacccaaggcctcgtgccaagggtgcaccgcctgagtcg
acagatgtgaatgcaagagagtggtggaagaccttggcgggg------------------
gagctaatgaggtag------------
>Fp86
atgctctggcgacaatccctccgaagaacaaggccctgtctcggccatccatcgacaact
ccactcgctatcgcgctaccgatctacggcccaccgctaggagctgtacgacccgctgct
gtgggtcgacagcgatggttagcatcagtatcgtctgttgaaccaactacaactctgaat
ccggtcgctgaatcctatacacagtcggataggcatttggacgggcttctacgagctata
cgatgtaaagaacccgaaaatgtcttcccagcatttcacgcatgggtcatgttgttggcc
aacaacgactcggccgctcatcaacagatgcgcacactccccgtgaacgtcctttctgcg
gttattcgagcgctagatcccattcgaaatccacaaattgatattgctcatggccttaac
atttctctcggtcagattcagttcaccaatgcttgtaacctggtcgacgaattcggtgtg
cgccgtcatcatgtctttgtcctcgaggccatgaagctcctactagaagctcgtcgcaat
gccggacgtgagcttgtgctggctgactacgaagtgttcattcgatgtgctggtgctgct
agcgacatcgcggctgccgtcttcttctttggtgccatcagaaaacatggtttagctctc
aagcgcacgacgacaacttggaccgagtttctcaaggctcgctatcagatgaaccccgca
tattaccagttcgatcgccaacgagttcttctgaaggctcgcgattcatatagagtcact
ttcaggacaagtttaagaaatgtcaagcgcgtcgagtctctacggcacagtatgaatgcc
ctcaaagaacttcccttcaaccgccaaagacaccggctgtgggcagataacttcttgtgg
cagagacagaagatgggtttccaaagctgttttgcgcatttccgccgctccagagctatg
ggtgtcttgctaaacgaggagttgttgtgtaacattcttattggcctgggccgcagtggt
tcactcacgcatatacggggtattgtcctaaagaagggacttggaattggccttcttgag
gacaaagagacaggtattttctccataatcggtcgaaagagataccggcctggtaacccg
agagctcctaccgagcgtttccttaacgccatggtcgaagcatttgggtgcatgtctcgc
attcgtctttgtctcgatctgatcatacatacatcaaatgtctaccacatcccaatacca
catgagacgtggaacaaccttttcaactgggcctacgtctgctcgaccaagtcaaatcaa
gctcaacgaagaatgctagaaagctttccccgttctgcgttggtagatgcccagcttgtt
actaaagtctgggagaccatgacctccaagccttactatgtcatacctacttttgagagt
tatatcgctcgtatcaaagtgcttatatttctaggcagatttggcaaagcaagggacatg
attcgcgaccatgccataacgcattaccgccgccttgagaatgagcatcagcaggttgta
ttcgatgaggtcctccaagaagttactcatgtaagccatcgacgccttacaatcgaaacc
cagaaggagcatgcctggtatgcgattcaagaatgtgttcaccgtttcctcagcgaagtt
acgaacaacgccaagcgacgtaaaaccaaatacttgcacactgtcctacccaacatcatc
ttggagtttagtgagttcatcaacgaacagatacgctatcgtaccaatcaaggatatgtg
tgtctcgaacgcagtatgcagccgcgtcgcttcgggtgggtcgagaagaaacgccagaca
ttgcctcagctcaagggcggcttggaaacccagatgctggtaatagatggcaagattgac
gacgcggaaacattcgaagatcgccttgagaactggcccagggacaaggtcatcaatgta
cgacagtggaaacgtgtacctaacccaaggcctcgtgccaagggtgcaccgcctgagtcg
acagatgtgaatgcaagagagtggtggaagaccttggcgggg------------------
gagctaatgaggtag------------
>Fvenenatum.busco
atgctctggcgacaatccctccgaagaacaaggccctgtctcgttcggccatcgacaact
ccactcgctatcgcgctaccgatctacggcccaccgctaggagctgtacggcccgctgct
gtgggtcgacagcgatggttagcatcagtatcatctgtagaaccaactacaactctgaat
ccggtcgctgaatcctatacacagtcggataggcatttggacgagcttctacgagctata
cgatgtaaagaacccgaaaatgtcttcccagcatttcacgcatgggtcatgttgttggcc
aacaatgactcggccgctcatcaacagatgcgcacaatccccgtgaacgtcctttctgcg
gttatccgagcgctagatcccattcgaaatccacaaattgatattgctcatggtctcaac
atttctctcggtcagattcagttcaccaatgcttgtcatctagtagacgaattcggtgtg
cgccgtcatcatgtctttgtcctcgaggccatgaagctcctgctaaaagctcgtcgcgat
gcaggacgtgagcttgttctggctgactacgaagtgtttcttcgctgtgctggtgctgct
agcgatatcgcggctgccgtcttcttttttggtgccatcagggaacatggtttagctccc
aagcgcacaacgacaacttggaccgagtttctcaaggctcgctaccagatgaaccccgca
tattaccagttcgatcgccagcgagttcttctaaaagctcgcgattcatacagagtcact
ttcaggacaagtctaagaaacgtcaggcgcgtcgagtctctacgacacagtatgaatgcc
ctcaaagaacttcccttcaaccgccaaaagcaccggttgtgggcagataacttcttgtgg
cagagacagaagatgggtttccaaagctattttgcgcatttccgccgctccagagctatg
ggtgtcttgttaaacgaggagttgttgtgtaatattcttataggcctcggccgcagtggt
tcactcacacatatacggagtattgtcctaaagaagggacttggaattggccttcttgag
gacaaagagacaggtgttttctccataatcggccgaaagagataccggactggtaacccg
agagctcctaccgagcgcttcctcaacgccatggtcgaagcgttcgggtgcatgtctcgc
attcgtctttgtctcgatctgataatacatacatcagatgtctaccacatcccaataccg
catgagacgtggaacaatctcttcaactgggcctatgtttgctcgaccaagtcaaatcaa
gctcaacgaagaatgctggaaagctttccccgttctgcgttggtagatgcccagcttgtt
actgaagtctgggagaccatgacctctaagccttacaatgtcatacctactttcgagagc
tatatcgctcgtatcaaagtgcttatatttcaaggcaggtttggcgcagcgagggagatg
attcgtgaccatgccataaagcattaccgccatcttgagaaagagcatcagcaagttgta
ttcgatgaggtccttcaagaagttgcccatgtaagccatcgacgccttacaatcgaaacc
cagaaggaacatgcctggtacgcgattcaagagtgtgttcaccgtttcctcagcgacgtt
acggacaatgccaagcgacgtaaaaggagatactcacagaccgtcatacccaacatcatc
ttggagttcagtgagttcatcaacgaacagatacgctatcgcaccgctcaaggatatgtg
tgtctcgagcgcagtgtacaaccatgtcgattcgggtgggtcaagaagaaacgccagacg
ctgcctcagctcaagggcggcttggaaactcagatgctggtaataaatggcaagattgat
gacgcggaaacattcgaggatcgccttgagaactggcccagggacgagaccatcaatgtg
cgacagtggaaacgtgtacccacccccaggcctcgcgtcgaaggtgcaccgcctgagtcg
acagatgtgaatgcgagagagtggtggaaaaccttggcggtgttttgtttcacacataca
gagtgcagagttcagcgtgaatcttaa
