# Supplementary material for: Apicidin biosynthesis is linked to accessory chromosomes in Fusarium poae isolates
Source: BMC Genomics. 2021 Aug 4;22:591. doi: 10.1186/s12864-021-07617-y (PMC8340494; doi:10.1186/s12864-021-07617-y)
Supplement: Supplementary file 17 — Additional file 17. Compressed folder containing alignments for each of the 4141 orthologs used in BUSCO analysis. [file 12864_2021_7617_MOESM17_ESM.zip › Fven2_nt_MAFFT/6262at5125_nt.mafft.fasta]

>Fp105
atggctgagacaagacgactcacggacctgattcacggtcacgtaggaagacttacttat
ttacctccagaaaaggcgacaactcaaattggcacttttcataccagtcgcattacatct
ga---------------------------------------------------------a
gcaccgcactttaaagtcattgggtcttcagcacagctgtatccgccttcgaagtctcca
tctccagaggtctcttccaatctctggcaagaacggagaattcagaaacgatggcttctt
caggctcatcctgaagccttcatgggcaattcagccgtctcgacactactggaagagaac
atgaaccgctactccagggtcgagggggagatcagcgaccgacccctgctctccatcggc
cagatgacgaatgtgtctgatcagtggagagttgcaggatcaccgatgctcgcagctgct
acaggggaatcgggagaactactaagactggcccgagttgatcaatcaaagtggcagtgg
gggaatgacaagcacacgacacttcaaccctctgtgattgaccccgatgatcccgaggaa
gaagccatttgggccagtgatggcctaccgatttcccaagtcaaattcgcaaccagcatg
tcacgatacgatgccatccgctggctcattgttcagaagcagacttcgaccactatcctc
aacccggagtatcacaaaattccggtggcccagtcatctaccgccgaccttaatattcag
catcctcgactatcaagaattgatcccaacccaatcatgaccatctcacataagatgacc
ggcggtaatgcgcagatggatgtcgccttcaacccgaattccaaaggtcaatcacctcag
attgctatcgtcgacgagtgcggatattggtccatatgggacaccctgggaggcagaacg
agaattcgactatcgtcttgtaagttcgggcacatttcagacgggctgctagacgaaatt
ccctccacgacagagcataaagcagaaaagcacgggattctttttgtcggtgctgccgaa
gtggacagtttctgggaggatgaatcgcagaatgccgacgagtttgaagagtcggcaaag
cggtcaagtcatttgttgatatggaacagagaaaagtatgaagtgatcgatcttgaatcg
cacatagctctaccacagctatcgcttttagctcgtccaaagtccaagcctgacgccatt
cttgatatcaagatcagtcccgcaaaccaaaatcacatctttgtcttgactatgcggacc
ctttactggattgacttatttgcgacgagaagagaagaggattcatcgtcgaaaaaaccg
accatcttgatttcttgcccccgactgctggacagagaggcgttgcgtatgacaacctgc
cttactaccgagggcaaacaacaagctgttatggtgtttgtcttttctccgacccataga
cagcttcaaacatattggtttgggcattcaaagcaaaatggccttccatactggcatcgc
gatgttcttagtctgcccagtcggggtaatgctgttcaaggggatatccagtcggtagag
atcaaccccgccaagctcagtcaagatggaaagccgtcctctggcccaggagctgattat
tatcgtgcaggtgttcaattctatcaagggagcattttgagcaaggatctaggggtacag
tattgcatttgtgtttctgtcaaagaccgcaaaatgcaaattacgctacccactggacgt
ctcgtgcggtccaagacggaccaagcgcagcgatggcggaaaaaacgcaagcaatttctc
cgacatatgggcaacgcgtttgtacttccagatggcatggctgacaacatcaatgaggtc
gtaaagcgccacgatcgatctaacgaaatagatatcatgaagaatgaggcatctgcagtc
ttggggcctgtacacctcaaactggattttatgtgtcaacatcttcagcgaactcttatt
gctatctctgagaacgttcacgacattcctcctgttcttctttatgctattcaggagaac
attgcagaaggcacagcggaaggacggctccccctaaaaacttggaaagagattggtgac
caaacagggtccatggatctttctagttacaacaaagcagagctcccggacatacttgac
ttgttcttggacgatgatgggcaaacagtggtcacacagctaggaagacaaacttcggag
gagtggattcgagaacttgtcagtttgtcacatctcaaccaaacgtatgtcgatctctgg
cttgaccctgtagaagggaggctgcctgaagaagaagaggaaataaggagaggttggata
gcagacttggccaaggatatgtttctagcaacagctggtgttatggttcaagatataccg
cttctaggggcagcaagccaagaggggaacgagcaaccacagcctatacaatcgagtgcg
atgcgaataaggtcatcacaatcatcggatggtggcattccttcctcgcctccaagcacg
acatctaacatcaccagcgatgcagcgatcaggcgattgcagcttctcgcaccctcgtta
cagttggacaagatggaaactgccaaacaatcaagtgttttgtcgcgctggccaaccgag
cgtggtgtcacaacagatggctacatttctagcgttgccattgccagcgatagaaagttt
gaggatgcaaagttacgactacagaggattgaaagcaagcgaagggcacacgcagaaaag
tacagactaccaccaactatgcgacaaagcggcgaatccacacccaagtccaagaagtcg
tcgaaaattcggacaggaggactcggtgcaccaccacgatcctctcaaatgcgtccacag
agagaagatcccgcagagttgccgcctatgccagctccaccaatgcctgcgcagttcatg
tcgagccagcagggaataccaagctcatctcagagccaaggcatattcgggccttcgatt
gccatgagccagccggtatcaggtattttcggggacaggaagaaggccaaaaagcccaag
aggaagagtggattcagataa
>Fp108
atggctgagacaagacgactcacggacctgattcacggtcacgtaggaagacttacttat
ttacctccagaaaaggcgacaactcaaattggcacttttcataccagtcgcattacatct
ga---------------------------------------------------------a
gcaccgcactttaaagtcattgggtcttcagcacagctgtatccgccttcgaagtctcca
tctccagaggtctcttccaatctctggcaagaacggagaattcagaaacgatggcttctt
caggctcatcctgaagccttcatgggcaattcagccgtctcgacactactggaagagaac
atgaaccgctactccagggtcgagggggagatcagcgaccgacccctgctctccatcggc
cagatgacgaatgtgtctgatcagtggagagttgcaggatcaccgatgctcgcagctgct
acaggggaatcgggagaactactaagactggcccgagttgatcaatcaaagtggcagtgg
gggaatgacaagcacacgacacttcaaccctctgtgattgaccccgatgatcccgaggaa
gaagccatttgggccagtgatggcctaccgatttcccaagtcaaattcgcaaccagcatg
tcacgatacgatgccatccgctggctcattgttcagaagcagacttcgaccactatcctc
aacccggagtatcacaaaattccggtggcccagtcatctaccgccgaccttaatattcag
catcctcgactatcaagaattgatcccaacccaatcatgaccatctcacataagatgacc
ggcggtaatgcgcagatggatgtcgccttcaacccgaattccaaaggtcaatcacctcag
attgctatcgtcgacgagtgcggatattggtccatatgggacaccctgggaggcagaacg
agaattcgactatcgtcttgtaagttcgggcacatttcagacgggctgctagacgaaatt
ccctccacgacagagcataaagcagaaaagcacgggattctttttgtcggtgctgccgaa
gtggacagtttctgggaggatgaatcgcagaatgccgacgagtttgaagagtcggcaaag
cggtcaagtcatttgttgatatggaacagagaaaagtatgaagtgatcgatcttgaatcg
cacatagctctaccacagctatcgcttttagctcgtccaaagtccaagcctgacgccatt
cttgatatcaagatcagtcccgcaaaccaaaatcacatctttgtcttgactatgcggacc
ctttactggattgacttatttgcgacgagaagagaagaggattcatcgtcgaaaaaaccg
accatcttgatttcttgcccccgactgctggacagagaggcgttgcgtatgacaacctgc
cttactaccgagggcaaacaacaagctgttatggtgtttgtcttttctccgacccataga
cagcttcaaacatattggtttgggcattcaaagcaaaatggccttccatactggcatcgc
gatgttcttagtctgcccagtcggggtaatgctgttcaaggggatatccagtcggtagag
atcaaccccgccaagctcagtcaagatggaaagccgtcctctggcccaggagctgattat
tatcgtgcaggtgttcaattctatcaagggagcattttgagcaaggatctaggggtacag
tattgcatttgtgtttctgtcaaagaccgcaaaatgcaaattacgctacccactggacgt
ctcgtgcggtccaagacggaccaagcgcagcgatggcggaaaaaacgcaagcaatttctc
cgacatatgggcaacgcgtttgtacttccagatggcatggctgacaacatcaatgaggtc
gtaaagcgccacgatcgatctaacgaaatagatatcatgaagaatgaggcatctgcagtc
ttggggcctgtacacctcaaactggattttatgtgtcaacatcttcagcgaactcttatt
gctatctctgagaacgttcacgacattcctcctgttcttctttatgctattcaggagaac
attgcagaaggcacagcggaaggacggctccccctaaaaacttggaaagagattggtgac
caaacagggtccatggatctttctagttacaacaaagcagagctcccggacatacttgac
ttgttcttggacgatgatgggcaaacagtggtcacacagctaggaagacaaacttcggag
gagtggattcgagaacttgtcagtttgtcacatctcaaccaaacgtatgtcgatctctgg
cttgaccctgtagaagggaggctgcctgaagaagaagaggaaataaggagaggttggata
gcagacttggccaaggatatgtttctagcaacagctggtgttatggttcaagatataccg
cttctaggggcagcaagccaagaggggaacgagcaaccacagcctatacaatcgagtgcg
atgcgaataaggtcatcacaatcatcggatggtggcattccttcctcgcctccaagcacg
acatctaacatcaccagcgatgcagcgatcaggcgattgcagcttctcgcaccctcgtta
cagttggacaagatggaaactgccaaacaatcaagtgttttgtcgcgctggccaaccgag
cgtggtgtcacaacagatggctacatttctagcgttgccattgccagcgatagaaagttt
gaggatgcaaagttacgactacagaggattgaaagcaagcgaagggcacacgcagaaaag
tacagactaccaccaactatgcgacaaagcggcgaatccacacccaagtccaagaagtcg
tcgaaaattcggacaggaggactcggtgcaccaccacgatcctctcaaatgcgtccacag
agagaagatcccgcagagttgccgcctatgccagctccaccaatgcctgcgcagttcatg
tcgagccagcagggaataccaagctcatctcagagccaaggcatattcgggccttcgatt
gccatgagccagccggtatcaggtattttcggggacaggaagaaggccaaaaagcccaag
aggaagagtggattcagataa
>Fp118
atggctgagacaagacgactcacggacctgattcacggtcacgtaggaagacttacttat
ttacctccagaaaaggcgacaactcaaattggcacttttcataccagtcgcattacatct
ga---------------------------------------------------------a
gcaccgcactttaaagtcattgggtcttcagcacagctgtatccgccttcgaagtctcca
tctccagaggtctcttccaatctctggcaagaacggagaattcagaaacgatggcttctt
caggctcatcctgaagccttcatgggcaattcagccgtctcgacactactggaagagaac
atgaaccgctactccagggtcgagggggagatcagcgaccgacccctgctctccatcggc
cagatgacgaatgtgtctgatcagtggagagttgcaggatcaccgatgctcgcagctgct
acaggagaatcgggagaactactaagactggcccgagttgatcaatcaaagtggcagtgg
gggaacgacaagcacacgacacttcagccctctgtgattgaccccgatgatcctgaggaa
gaagccatctgggccagtgatggcctaccgatttcccaggtcaaattcgcaaccagcatg
tcgcgatacgatgccatccgctggctcattgttcagaagcagacttcgaccactatcctc
aacccggagtatcacaaaattccagtggcccagtcatctaccgccgacctcaatattcag
catcctcgactatcaagaattgatcccaacccaatcatgaccatctcacataagatgacc
ggcggtaatgcgcagatggatgtcgccttcaacccgaattccaaaggtcaatcacctcag
attgctatcgtcgacgagtgcggatattggtccatatgggacaccctgggaggcagaacg
agaattcgactatcgtcttgtaagttcgggcacatttcagacgggctgctagacgaaatt
ccctccacgacagagcataaagcagaaaagcacgggattctttttgtcggtgctgccgaa
gtggacagtttctgggaggatgaatcgcagaatgccgacgagtttgaagagtcggcaaag
cggtcaagtcatttgttgatatggaacagagaaaagtatgaagtgatcgatcttgaatcg
cacatagctctaccacagctatcgcttttagctcgtccaaagtccaagcctgacgccatt
cttgatatcaagatcagtcccgcaaaccaaaatcacatctttgtcttgactatgcggacc
ctttactggattgacttatttgcgacgagaagagaagaggattcatcgtcgaaaaaaccg
accatcttgatttcttgcccccgactgctggacagagaggcgttgcgtatgacaacctgc
cttactaccgagggcaaacaacaagctgttatggtgtttgtcttttctccgacccataga
cagcttcaaacatattggtttgggcattcaaagcaaaatggccttccatactggcatcgc
gatgttcttagtctgcccagtcggggtaatgctgttcaaggggatatccagtcggtagag
atcaaccccgccaagctcagtcaagatggaaagccgtcctctggcccaggagctgattat
tatcgtgcaggtgttcaattctatcaagggagcattttgagcaaggatctaggggtacag
tattgcatttgtgtttctgtcaaggaccgcaaaatgcaaattacgctacccactggacgt
ctcgtgcggtccaagacggaccaagcgcagcgatggcggaaaaaacgcaagcaatttctc
cgacatatgggcaacgcgtttgtacttccagatggcatggctgacaacatcaatgaggtc
gtaaagcgccacgatcgatctaacgaaatagatatcatgaagaatgaggcatctgcagtc
ttggggcctgtacacctcaaactggattttatgtgtcaacatcttcagcgaactcttatt
gctatctctgagaacgttcacgacattcctcctgttcttctttatgctattcaggagaac
attgcagaaggcacagcggaaggacggctccccctaaaaacttggaaagagattggtgac
caaacagggtccatggatctttctagttacaacaaagcagagctcccggacatacttgac
ttgttcttggacgatgatgggcaaacagtggtcacacagctaggaagacaaacttcggag
gagtggattcgagaacttgtcagtttgtcacatctcaaccaaacgtatgtcgatctctgg
cttgaccctgtagaagggaggctgcctgaagaagaagaggaaataaggagaggttggata
gcagacttggccaaggatatgtttctagcaacagctggtgttatggttcaagatatacag
cttctaggggcagcaagccaagagggggacgagcaaccacaacctatacaatcgagtgcg
atgcgaataaggtcatcacaatcatcggatggtggcattccttcctcgcctccaagcacg
acatctaacatcaccagcgatgcagcgatcaggcgattgcagcttctcgcaccctcgtta
cagttggacaagatggaaactgccaaacaatcaagtgttttgtcgcgctggccaaccgag
cgtggtgtcacaacagatggttacatttctagcgttgccattgccagcgatagaaagttt
gaggatgcaaagttacgactacagaggattgaaagcaagcgaagggcacacgcagaaaag
tacagactaccaccaactatgcgacaaagcggcgaatccacacccaaatccaagaagtcg
tcgaaaattcggacaggaggactcggtgcaccaccacgatcctctcaaatgcgtccacag
agagaagatcccgcagagttgccgcctatgccagctccaccaatgcctgcgcagttcatg
tcgagccagcagggaatgccaagctcatctcagagccaaggcatattcgggccttcgatt
gccatgagccagccggtatcaggtattttcggggacaggaagaaggccaaaaagcccaag
aggaagagtggattcagataa
>Fp122
atggctgagacaagacgactcacggacctgattcacggtcacgtaggaagacttacttat
ttacctccagaaaaggcgacaactcaaattggcacttttcataccagtcgcattacatct
ga---------------------------------------------------------a
gcaccgcactttaaagtcattgggtcttcagcacagctgtatccgccttcgaagtctcca
tctccagaggtctcttccaatctctggcaagaacggagaattcagaaacgatggcttctt
caggctcatcctgaagccttcatgggcaattcagccgtctcgacactactggaagagaac
atgaaccgctactccagggtcgagggggagatcagcgaccgacccctgctctccatcggc
cagatgacgaatgtgtctgatcagtggagagttgcaggatcaccgatgctcgcagctgct
acaggagaatcgggagaactactaagactggcccgagttgatcaatcaaagtggcagtgg
gggaatgacaagcacacgacacttcagccctctgtgattgaccccgatgatcctgaggaa
gaagccatctgggccagtgatggcctaccgatttcccaggtcaaattcgcaaccagcatg
tcgcgatacgatgccatccgctggctcattgttcagaagcagacttcgaccactatcctc
aacccggagtatcacaaaattccagtggcccagtcatctaccgccgacctcaatattcag
catcctcgactatcaagaattgatcccaacccaatcatgaccatctcacataagatgacc
ggcggtaatgcgcagatggatgtcgccttcaacccgaattccaaaggtcaatcacctcag
attgctatcgtcgacgagtgcggatattggtccatatgggacaccctgggaggcagaacg
agaattcgactatcgtcttgtaagttcgggcacatttcagacgggctgctagacgaaatt
ccctccacgacagagcataaagcagaaaaacacgggattctttttgtcggtgctgccgaa
gtggacagtttctgggaggatgaatcgcagaatgccgacgagtttgaagagtcggcaaag
cggtcaagtcatttgttgatatggaacagagaaaagtatgaagtgatcgatcttgaatcg
cacatagctctaccacagctatcgcttttagctcgtccaaagtccaagcctgacgccatt
cttgatatcaagatcagtcccgcaaaccaaaatcacatctttgtcttgactatgcggacc
ctttactggattgacttatttgcgacgagaagagaagaggattcatcgtcgaaaaaaccg
accatcttgatttcttgcccccgactgctggacagagaggcgttgcgtatgacaacctgc
cttactaccgagggcaaacaacaagctgttatggtgtttgtcttttctccgacccataga
cagcttcaaacatattggtttgggcattcaaagcaaaatggccttccatactggcatcgc
gatgttcttagtctgcccagtcggggtaatgctgttcaaggggatatccagtcggtagag
atcaaccccgccaagctcagtcaagatggaaagccgtcctctggcccaggagctgattat
tatcgtgcaggtgttcaattctatcaagggagcattttgagcaaggatctaggggtacag
tattgcatttgtgtttctgtcaaggaccgcaaaatgcaaattacgctacccactggacgt
ctcgtgcggtccaagacggaccaagcgcagcgatggcggaaaaaacgcaagcaatttctc
cgacatatgggcaacgcgtttgtacttccagatggcatggctgacaacatcaatgaggtc
gtaaagcgccacgatcgatctaacgaaatagatatcatgaagaatgaggcatctgcagtc
ttggggcctgtacacctcaaactggattttatgtgtcaacatcttcagcgaactcttatt
gctatctctgagaacgttcacgacattcctcctgttcttctttatgctattcaggagaac
attgcagaaggcacagcggaaggacggctccccctaaaaacttggaaagagattggtgac
caaacagggtccatggatctttctagttacaacaaagcagagctcccggacatacttgac
ttgttcttggacgatgatgggcaaacagtggtcacacagctaggaagacaaacttcggag
gagtggattcgagaacttgtcagtttgtcacatctcaaccaaacgtatgtcgatctctgg
cttgaccctgtagaagggaggctgcctgaagaagaagaggaaataaggagaggttggata
gcagacttggccaaggatatgtttctagcaacagctggtgttatggttcaagatataccg
cttctaggggcagcaagccaagaggggaacgagcaaccacagcctatacaatcgagtgcg
atgcgaataaggtcatcacaatcatcggatggtggcattccttcctcgcctccaagcacg
acatctaacatcaccagcgatgcagcgatcaggcgattgcagcttctcgcaccctcgtta
cagttggacaagatggaaactgccaaacaatcaagtgttttgtcgcgctggccaaccgag
cgtggtgtcacaacagatggctacatttctagcgttgccattgccagcgatagaaagttt
gaggatgcaaagttacgactacagaggattgaaagcaagcgaagggcacacgcagaaaag
tacagactaccaccaactatgcgacaaagcggcgaatccacacccaaatccaagaagtcg
tcgaaaattcggacaggaggactcggtgcaccaccacgatcctctcaaatgcgtccacag
agagaagatcccgcagagttgccgcctatgccagctccaccaatgcctgcgcagttcatg
tcgagccagcagggaatgccaagctcatctcagagccaaggcatattcgggccttcgatt
gccatgagccagccggtatcaggtattttcggggacaggaagaaggccaaaaagcccaag
aggaagagtggattcagataa
>Fp125
atggctgagacaagacgactcacggacctgattcacggtcacgtaggaagacttacttat
ttacctccagaaaaggcgacaactcaaattggcacttttcataccagtcgcattacatct
ga---------------------------------------------------------a
gcaccgcactttaaagtcattgggtcttcagcacagctgtatccgccttcgaagtctcca
tctccagaggtctcttccaatctctggcaagaacggagaattcagaaacgatggcttctt
caggctcatcctgaagccttcatgggcaattcagccgtctcgacactactggaagagaac
atgaaccgctactccagggtcgagggggagatcagcgaccgacccctgctctccatcggc
cagatgacgaatgtgtctgatcagtggagagttgcaggatcaccgatgctcgcagctgct
acaggagaatcgggagaactactaagactggcccgagttgatcaatcaaagtggcagtgg
gggaacgacaagcacacgacacttcagccctctgtgattgaccccgatgatcctgaggaa
gaagccatctgggccagtgatggcctaccgatttcccaggtcaaattcgcaaccagcatg
tcgcgatacgatgccatccgctggctcattgttcagaagcagacttcgaccactatcctc
aacccggagtatcacaaaattccagtggcccagtcatctaccgccgacctcaatattcag
catcctcgactatcaagaattgatcccaacccaatcatgaccatctcacataagatgacc
ggcggtaatgcgcagatggatgtcgccttcaacccgaattccaaaggtcaatcacctcag
attgctatcgtcgacgagtgcggatattggtccatatgggacaccctgggaggcagaacg
agaattcgactatcgtcttgtaagttcgggcacatttcagacgggctgctagacgaaatt
ccctccacgacagagcataaagcagaaaagcacgggattctttttgtcggtgctgccgaa
gtggacagtttctgggaggatgaatcgcagaatgccgacgagtttgaagagtcggcaaag
cggtcaagtcatttgttgatatggaacagagaaaagtatgaagtgatcgatcttgaatcg
cacatagctctaccacagctatcgcttttagctcgtccaaagtccaagcctgacgccatt
cttgatatcaagatcagtcccgcaaaccaaaatcacatctttgtcttgactatgcggacc
ctttactggattgacttatttgcgacgagaagagaagaggattcatcgtcgaaaaaaccg
accatcttgatttcttgcccccgactgctggacagagaggcgttgcgtatgacaacctgc
cttactaccgagggcaaacaacaagctgttatggtgtttgtcttttctccgacccataga
cagcttcaaacatattggtttgggcattcaaagcaaaatggccttccatactggcatcgc
gatgttcttagtctgcccagtcggggtaatgctgttcaaggggatatccagtcggtagag
atcaaccccgccaagctcagtcaagatggaaagccgtcctctggcccaggagctgattat
tatcgtgcaggtgttcaattctatcaagggagcattttgagcaaggatctaggggtacag
tattgcatttgtgtttctgtcaaggaccgcaaaatgcaaattacgctacccactggacgt
ctcgtgcggtccaagacggaccaagcgcagcgatggcggaaaaaacgcaagcaatttctc
cgacatatgggcaacgcgtttgtacttccagatggcatggctgacaacatcaatgaggtc
gtaaagcgccacgatcgatctaacgaaatagatatcatgaagaatgaggcatctgcagtc
ttggggcctgtacacctcaaactggattttatgtgtcaacatcttcagcgaactcttatt
gctatctctgagaacgttcacgacattcctcctgttcttctttatgctattcaggagaac
attgcagaaggcacagcggaaggacggctccccctaaaaacttggaaagagattggtgac
caaacagggtccatggatctttctagttacaacaaagcagagctcccagacatacttgac
ttgttcttggacgatgatgggcaaacagtggtcacacagctaggaagacaaacttcggag
gagtggattcgagaacttgtcagtttgtcacatctcaaccaaacgtatgtcgatctctgg
cttgaccctgtagaagggaggctgcctgaagaagaagaggaaataaggagaggttggata
gcagacttggccaaggatatgtttctagcaacagctggtgttatggttcaagatatacag
cttctaggggcagcaagccaagagggggacgagcaaccacaacctatacaatcgagtgcg
atgcgaataaggtcatcacaatcatcggatggtggcattccttcctcgcctccaagcacg
acatctaacatcaccagcgatgcagcgatcaggcgattgcagcttctcgcaccctcgtta
cagttggacaagatggaaactgccaaacaatcaagtgttttgtcgcgctggccaaccgag
cgtggtgtcacaacagatggttacatttctagcgttgccattgccagcgatagaaagttt
gaggatgcaaagttacgactacagaggattgaaagcaagcgaagggcacacgcagaaaag
tacagactaccaccaactatgcgacaaagcggcgaatccacacccaaatccaagaagtcg
tcgaaaattcggacaggaggactcggtgcaccaccacgatcctctcaaatgcgtccacag
agagaagatcccgcagagttgccgcctatgccagctccaccaatgcctgcgcagttcatg
tcgagccagcagggaataccaagctcatctcagagccaaggcatattcgggccttcgatt
gccatgagccagccggtatcaggtattttcggggacaggaagaaggccaaaaagcccaag
aggaagagtggattcagataa
>Fp13r
atggctgagacaagacgactcacggacctgattcacggtcacgtaggaagacttacttat
ttacctccagaaaaggcgacaactcaaattggcacttttcataccagtcgcattacatct
ga---------------------------------------------------------a
gcaccgcactttaaagtcattgggtcttcagcacagctgtatccgccttcgaagtctcca
tctccagaggtctcttccaatctctggcaagaacggagaattcagaaacgatggcttctt
caggctcatcctgaagccttcatgggcaattcagccgtctcgacactactggaagagaac
atgaaccgctactccagggtcgagggggagatcagcgaccgacccctgctctccatcggc
cagatgacgaatgtgtctgatcagtggagagttgcaggatcaccgatgctcgcagctgct
acaggggaatcgggagaactactaagactggcccgagttgatcaatcaaagtggcagtgg
gggaatgacaagcacacgacacttcaaccctctgtgattgaccccgatgatcccgaggaa
gaagccatttgggccagtgatggcctaccgatttcccaagtcaaattcgcaaccagcatg
tcacgatacgatgccatccgctggctcattgttcagaagcagacttcgaccactatcctc
aacccggagtatcacaaaattccggtggcccagtcatctaccgccgaccttaatattcag
catcctcgactatcaagaattgatcccaacccaatcatgaccatctcacataagatgacc
ggcggtaatgcgcagatggatgtcgccttcaacccgaattccaaaggtcaatcacctcag
attgctatcgtcgacgagtgcggatattggtccatatgggacaccctgggaggcagaacg
agaattcgactatcgtcttgtaagttcgggcacatttcagacgggctgctagacgaaatt
ccctccacgacagagcataatgcagaaaagcacgggattctttttgtcggtgctgccgaa
gtggacagtttctgggaggatgaatcgcagaatgccgacgagtttgaagagtcggcaaag
cggtcaagtcatttgttgatatggaacagagaaaagtatgaagtgatcgatcttgaatcg
cacatagctctaccacagctatcgcttttagctcgtccaaagtccaagcctgacgccatt
cttgatatcaagatcagtcccgcaaaccaaaatcacatctttgtcttgactatgcggacc
ctttactggattgacttatttgcgacgagaagagaagaggattcatcgtcgaaaaaaccg
accatcttgatttcttgcccccgactgctggacagagaggcgttgcgtatgacaacctgc
cttactaccgagggcaaacaacaagctgttatggtgtttgtcttttctccgacccataga
cagcttcaaacatattggtttgggcattcaaagcaaaatggccttccatactggcatcgc
gatgttcttagtctgcccagtcggggtaatgctgttcaaggggatatccagtcggtagag
atcaaccccgccaagctcagtcaagatggaaagccgtcctctggcccaggagctgattat
tatcgtgcaggtgttcaattctatcaagggagcattttgagcaaggatctaggggtacag
tattgcatttgtgtttctgtcaaagaccgcaaaatgcaaattacgctacccactggacgt
ctcgtgcggtccaagacggaccaagcgcagcgatggcggaaaaaacgcaagcaatttctc
cgacatatgggcaacgcgtttgtacttccagatggcatggctgacaacatcaatgaggtc
gtaaagcgccacgatcgatctaacgaaatagatatcatgaagaatgaggcatctgcagtc
ttggggcctgtacacctcaaactggattttatgtgtcaacatcttcagcgaactcttatt
gctatctctgagaacgttcacgacattcctcctgttcttctttatgctattcaggagaac
attgcagaaggcacagcggaaggacggctccccctaaaaacttggaaagagattggtgac
caaacagggtccatggatctttctagttacaacaaagcagagctcccggacatacttgac
ttgttcttggacgatgatgggcaaacagtggtcacacagctaggaagacaaacttcggag
gagtggattcgagaacttgtcagtttgtcacatctcaaccaaacgtatgtcgatctctgg
cttgaccctgtagaagggaggctgcctgaagaagaagaggaaataaggagaggttggata
gcagacttggccaaggatatgtttctagcaacagctggtgttatggttcaagatataccg
cttctaggggcagcaagccaagaggggaacgagcaaccacagcctatacaatcgagtgcg
atgcgaataaggtcatcacaatcatcggatggtggcattccttcctcgcctccaagcacg
acatctaacatcaccagcgatgcagcgatcaggcgattgcagcttctcgcaccctcgtta
cagttggacaagatggaaactgccaaacaatcaagtgttttgtcgcgctggccaaccgag
cgtggtgtcacaacagatggctacatttctagcgttgccattgccagcgatagaaagttt
gaggatgcaaagttacgactacagaggattgaaagcaagcgaagggcacacgcagaaaag
tacagactaccaccaactatgcgacaaagcggcgaatccacacccaagtccaagaagtcg
tcgaaaattcggacaggaggactcggtgcaccaccacgatcctctcaaatgcgtccacag
agagaagatcccgcagagttgccgcctatgccagctccaccaatgcctgcgcagttcatg
tcgagccagcagggaataccaagctcatctcagagccaaggcatattcgggccttcgatt
gccatgagccagccggtatcaggtattttcggggacaggaagaaggccaaaaagcccaag
aggaagagtggattcagataa
>Fp144
atggctgagacaagacgactcacggacctgattcacggtcacgtaggaagacttacttat
ttacctccagaaaaggcgacaactcaaattggcacttttcataccagtcgcattacatct
ga---------------------------------------------------------a
gcaccgcactttaaagtcattgggtcttcagcacagctgtatccgccttcgaagtctcca
tctccagaggtctcttccaatctctggcaagaacggagaattcagaaacgatggcttctt
caggctcatcctgaagccttcatgggcaattcagccgtctcgacactactggaagagaac
atgaaccgctactccagggtcgagggggagatcagcgaccgacccctgctctccatcggc
cagatgacgaatgtgtctgatcagtggagagttgcaggatcaccgatgctcgcagctgct
acaggagaatcgggagaactactaagactggcccgagttgatcaatcaaagtggcagtgg
gggaacgacaagcacacgacacttcagccctctgtgattgaccccgatgatcctgaggaa
gaagccatctgggccagtgatggcctaccgatttcccaggtcaaattcgcaaccagcatg
tcgcgatacgatgccatccgctggctcattgttcagaagcagacttcgaccactatcctc
aacccggagtatcacaaaattccagtggcccagtcatctaccgccgacctcaatattcag
catcctcgactatcaagaattgatcccaacccaatcatgaccatctcacataagatgacc
ggcggtaatgcgcagatggatgtcgccttcaacccgaattccaaaggtcaatcacctcag
attgctatcgtcgacgagtgcggatattggtccatatgggacaccctgggaggcagaacg
agaattcgactatcgtcttgtaagttcgggcacatttcagacgggctgctagacgaaatt
ccctccacgacagagcataaagcagaaaagcacgggattctttttgtcggtgctgccgaa
gtggacagtttctgggaggatgaatcgcagaatgccgacgagtttgaagagtcggcaaag
cggtcaagtcatttgttgatatggaacagagaaaagtatgaagtgatcgatcttgaatcg
cacatagctctaccacagctatcgcttttagctcgtccaaagtccaagcctgacgccatt
cttgatatcaagatcagtcccgcaaaccaaaatcacatctttgtcttgactatgcggacc
ctttactggattgacttatttgcgacgagaagagaagaggattcatcgtcgaaaaaaccg
accatcttgatttcttgcccccgactgctggacagagaggcgttgcgtatgacaacctgc
cttactaccgagggcaaacaacaagctgttatggtgtttgtcttttctccgacccataga
cagcttcaaacatattggtttgggcattcaaagcaaaatggccttccatactggcatcgc
gatgttcttagtctgcccagtcggggtaatgctgttcaaggggatatccagtcggtagag
atcaaccccgccaagctcagtcaagatggaaagccgtcctctggcccaggagctgattat
tatcgtgcaggtgttcaattctatcaagggagcattttgagcaaggatctaggggtacag
tattgcatttgtgtttctgtcaaggaccgcaaaatgcaaattacgctacccactggacgt
ctcgtgcggtccaagacggaccaagcgcagcgatggcggaaaaaacgcaagcaatttctc
cgacatatgggcaacgcgtttgtacttccagatggcatggctgacaacatcaatgaggtc
gtaaagcgccacgatcgatctaacgaaatagatatcatgaagaatgaggcatctgcagtc
ttggggcctgtacacctcaaactggattttatgtgtcaacatcttcagcgaactcttatt
gctatctctgagaacgttcacgacattcctcctgttcttctttatgctattcaggagaac
attgcagaaggcacagcggaaggacggctccccctaaaaacttggaaagagattggtgac
caaacagggtccatggatctttctagttacaacaaagcagagctcccggacatacttgac
ttgttcttggacgatgatgggcaaacagtggtcacacagctaggaagacaaacttcggag
gagtggattcgagaacttgtcagtttgtcacatctcaaccaaacgtatgtcgatctctgg
cttgaccctgtagaagggaggctgcctgaagaagaagaggaaataaggagaggttggata
gcagacttggccaaggatatgtttctagcaacagctggtgttatggttcaagatatacag
cttctaggggcagcaagccaagagggggacgagcaaccacaacctatacaatcgagtgcg
atgcgaataaggtcatcacaatcatcggatggtggcattccttcctcgcctccaagcacg
acatctaacatcaccagcgatgcagcgatcaggcgattgcagcttctcgcaccctcgtta
cagttggacaagatggaaactgccaaacaatcaagtgttttgtcgcgctggccaaccgag
cgtggtgtcacaacagatggttacatttctagcgttgccattgccagcgatagaaagttt
gaggatgcaaagttacgactacagaggattgaaagcaagcgaagggcacacgcagaaaag
tacagactaccaccaactatgcgacaaagcggcgaatccacacccaaatccaagaagtcg
tcgaaaattcggacaggaggactcggtgcaccaccacgatcctctcaaatgcgtccacag
agagaagatcccgcagagttgccgcctatgccagctccaccaatgcctgcgcagttcatg
tcgagccagcagggaataccaagctcatctcagagccaaggcatattcgggccttcgatt
gccatgagccagccggtatcaggtattttcggggacaggaagaaggccaaaaagcccaag
aggaagagtggattcagataa
>Fp146
atggctgagacaagacgactcacggacctgattcacggtcacgtaggaagacttacttat
ttacctccagaaaaggcgacaactcaaattggcacttttcataccagtcgcattacatct
ga---------------------------------------------------------a
gcaccgcactttaaagtcattgggtcttcagcacagctgtatccgccttcgaagtctcca
tctccagaggtctcttccaatctctggcaagaacggagaattcagaaacgatggcttctt
caggctcatcctgaagccttcatgggcaattcagccgtctcgacactactggaagagaac
atgaaccgctactccagggtcgagggggagatcagcgaccgacccctgctctccatcggc
cagatgacgaatgtgtctgatcagtggagagttgcaggatcaccgatgctcgcagctgct
acaggggaatcgggagaactactaagactggcccgagttgatcaatcaaagtggcagtgg
gggaatgacaagcacacgacacttcaaccctctgtgattgaccccgatgatcccgaggaa
gaagccatttgggccagtgatggcctaccgatttcccaagtcaaattcgcaaccagcatg
tcacgatacgatgccatccgctggctcattgttcagaagcagacttcgaccactatcctc
aacccggagtatcacaaaattccggtggcccagtcatctaccgccgaccttaatattcag
catcctcgactatcaagaattgatcccaacccaatcatgaccatctcacataagatgacc
ggcggtaatgcgcagatggatgtcgccttcaacccgaattccaaaggtcaatcacctcag
attgctatcgtcgacgagtgcggatattggtccatatgggacaccctgggaggcagaacg
agaattcgactatcgtcttgtaagttcgggcacatttcagacgggctgctagacgaaatt
ccctccacgacagagcataatgcagaaaagcacgggattctttttgtcggtgctgccgaa
gtggacagtttctgggaggatgaatcgcagaatgccgacgagtttgaagagtcggcaaag
cggtcaagtcatttgttgatatggaacagagaaaagtatgaagtgatcgatcttgaatcg
cacatagctctaccacagctatcgcttttagctcgtccaaagtccaagcctgacgccatt
cttgatatcaagatcagtcccgcaaaccaaaatcacatctttgtcttgactatgcggacc
ctttactggattgacttatttgcgacgagaagagaagaggattcatcgtcgaaaaaaccg
accatcttgatttcttgcccccgactgctggacagagaggcgttgcgtatgacaacctgc
cttactaccgagggcaaacaacaagctgttatggtgtttgtcttttctccgacccataga
cagcttcaaacatattggtttgggcattcaaagcaaaatggccttccatactggcatcgc
gatgttcttagtctgcccagtcggggtaatgctgttcaaggggatatccagtcggtagag
atcaaccccgccaagctcagtcaagatggaaagccgtcctctggcccaggagctgattat
tatcgtgcaggtgttcaattctatcaagggagcattttgagcaaggatctaggggtacag
tattgcatttgtgtttctgtcaaagaccgcaaaatgcaaattacgctacccactggacgt
ctcgtgcggtccaagacggaccaagcgcagcgatggcggaaaaaacgcaagcaatttctc
cgacatatgggcaacgcgtttgtacttccagatggcatggctgacaacatcaatgaggtc
gtaaagcgccacgatcgatctaacgaaatagatatcatgaagaatgaggcatctgcagtc
ttggggcctgtacacctcaaactggattttatgtgtcaacatcttcagcgaactcttatt
gctatctctgagaacgttcacgacattcctcctgttcttctttatgctattcaggagaac
attgcagaaggcacagcggaaggacggctccccctaaaaacttggaaagagattggtgac
caaacagggtccatggatctttctagttacaacaaagcagagctcccggacatacttgac
ttgttcttggacgatgatgggcaaacagtggtcacacagctaggaagacaaacttcggag
gagtggattcgagaacttgtcagtttgtcacatctcaaccaaacgtatgtcgatctctgg
cttgaccctgtagaagggaggctgcctgaagaagaagaggaaataaggagaggttggata
gcagacttggccaaggatatgtttctagcaacagctggtgttatggttcaagatataccg
cttctaggggcagcaagccaagaggggaacgagcaaccacagcctatacaatcgagtgcg
atgcgaataaggtcatcacaatcatcggatggtggcattccttcctcgcctccaagcacg
acatctaacatcaccagcgatgcagcgatcaggcgattgcagcttctcgcaccctcgtta
cagttggacaagatggaaactgccaaacaatcaagtgttttgtcgcgctggccaaccgag
cgtggtgtcacaacagatggctacatttctagcgttgccattgccagcgatagaaagttt
gaggatgcaaagttacgactacagaggattgaaagcaagcgaagggcacacgcagaaaag
tacagactaccaccaactatgcgacaaagcggcgaatccacacccaagtccaagaagtcg
tcgaaaattcggacaggaggactcggtgcaccaccacgatcctctcaaatgcgtccacag
agagaagatcccgcagagttgccgcctatgccagctccaccaatgcctgcgcagttcatg
tcgagccagcagggaataccaagctcatctcagagccaaggcatattcgggccttcgatt
gccatgagccagccggtatcaggtattttcggggacaggaagaaggccaaaaagcccaag
aggaagagtggattcagataa
>Fp155
atggctgagacaagacgactcacggacctgattcacggtcacgtaggaagacttacttat
ttacctccagaaaaggcgacaactcaaattggcacttttcataccagtcgcattacatct
ga---------------------------------------------------------a
gcaccgcactttaaagtcattgggtcttcagcacagctgtatccgccttcgaagtctcca
tctccagaggtctcttccaatctctggcaagaacggagaattcagaaacgatggcttctt
caggctcatcctgaagccttcatgggcaattcagccgtctcgacactactggaagagaac
atgaaccgctactccagggtcgagggggagatcagcgaccgacccctgctctccatcggc
cagatgacgaatgtgtctgatcagtggagagttgcaggatcaccgatgctcgcagctgct
acaggagaatcgggagaactactaagactggcccgagttgatcaatcaaagtggcagtgg
gggaacgacaagcacacgacacttcagccctctgtgattgaccccgatgatcctgaggaa
gaagccatctgggccagtgatggcctaccgatttcccaggtcaaattcgcaaccagcatg
tcgcgatacgatgccatccgctggctcattgttcagaagcagacttcgaccactatcctc
aacccggagtatcacaaaattccagtggcccagtcatctaccgccgacctcaatattcag
catcctcgactatcaagaattgatcccaacccaatcatgaccatctcacataagatgacc
ggcggtaatgcgcagatggatgtcgccttcaacccgaattccaaaggtcaatcacctcag
attgctatcgtcgacgagtgcggatattggtccatatgggacaccctgggaggcagaacg
agaattcgactatcgtcttgtaagttcgggcacatttcagacgggctgctagacgaaatt
ccctccacgacagagcataaagcagaaaagcacgggattctttttgtcggtgctgccgaa
gtggacagtttctgggaggatgaatcgcagaatgccgacgagtttgaagagtcggcaaag
cggtcaagtcatttgttgatatggaacagagaaaagtatgaagtgatcgatcttgaatcg
cacatagctctaccacagctatcgcttttagctcgtccaaagtccaagcctgacgccatt
cttgatatcaagatcagtcccgcaaaccaaaatcacatctttgtcttgactatgcggacc
ctttactggattgacttatttgcgacgagaagagaagaggattcatcgtcgaaaaaaccg
accatcttgatttcttgcccccgactgctggacagagaggcgttgcgtatgacaacctgc
cttactaccgagggcaaacaacaagctgttatggtgtttgtcttttctccgacccataga
cagcttcaaacatattggtttgggcattcaaagcaaaatggccttccatactggcatcgc
gatgttcttagtctgcccagtcggggtaatgctgttcaaggggatatccagtcggtagag
atcaaccccgccaagctcagtcaagatggaaagccgtcctctggcccaggagctgattat
tatcgtgcaggtgttcaattctatcaagggagcattttgagcaaggatctaggggtacag
tattgcatttgtgtttctgtcaaggaccgcaaaatgcaaattacgctacccactggacgt
ctcgtgcggtccaagacggaccaagcgcagcgatggcggaaaaaacgcaagcaatttctc
cgacatatgggcaacgcgtttgtacttccagatggcatggctgacaacatcaatgaggtc
gtaaagcgccacgatcgatctaacgaaatagatatcatgaagaatgaggcatctgcagtc
ttggggcctgtacacctcaaactggattttatgtgtcaacatcttcagcgaactcttatt
gctatctctgagaacgttcacgacattcctcctgttcttctttatgctattcaggagaac
attgcagaaggcacagcggaaggacggctccccctaaaaacttggaaagagattggtgac
caaacagggtccatggatctttctagttacaacaaagcagagctcccggacatacttgac
ttgttcttggacgatgatgggcaaacagtggtcacacagctaggaagacaaacttcggag
gagtggattcgagaacttgtcagtttgtcacatctcaaccaaacgtatgtcgatctctgg
cttgaccctgtagaagggaggctgcctgaagaagaagaggaaataaggagaggttggata
gcagacttggccaaggatatgtttctagcaacagctggtgttatggttcaagatatacag
cttctaggggcagcaagccaagagggggacgagcaaccacaacctatacaatcgagtgcg
atgcgaataaggtcatcacaatcatcggatggtggcattccttcctcgcctccaagcacg
acatctaacatcaccagcgatgcagcgatcaggcgattgcagcttctcgcaccctcgtta
cagttggacaagatggaaactgccaaacaatcaagtgttttgtcgcgctggccaaccgag
cgtggtgtcacaacagatggttacatttctagcgttgccattgccagcgatagaaagttt
gaggatgcaaagttacgactacagaggattgaaagcaagcgaagggcacacgcagaaaag
tacagactaccaccaactatgcgacaaagcggcgaatccacacccaaatccaagaagtcg
tcgaaaattcggacaggaggactcggtgcaccaccacgatcctctcaaatgcgtccacag
agagaagatcccgcagagttgccgcctatgccagctccaccaatgcctgcgcagttcatg
tcgagccagcagggaatgccaagctcatctcagagccaaggcatattcgggccttcgatt
gccatgagccagccggtatcaggtattttcggggacaggaagaaggccaaaaagcccaag
aggaagagtggattcagataa
>Fp157
atggctgagacaagacgactcacggacctgattcacggtcacgtaggaagacttacttat
ttacctccagaaaaggcgacaactcaaattggcacttttcataccagtcgcattacatct
ga---------------------------------------------------------a
gcaccgcactttaaagtcattgggtcttcagcacagctgtatccgccttcgaagtctcca
tctccagaggtctcttccaatctctggcaagaacggagaattcagaaacgatggcttctt
caggctcatcctgaagccttcatgggcaattcagccgtctcgacactactggaagagaac
atgaaccgctactccagggtcgagggggagatcagcgaccgacccctgctctccatcggc
cagatgacgaatgtgtctgatcagtggagagttgcaggatcaccgatgctcgcagctgct
acaggggaatcgggagaactactaagactggcccgagttgatcaatcaaagtggcagtgg
gggaatgacaagcacacgacacttcaaccctctgtgattgaccccgatgatcccgaggaa
gaagccatttgggccagtgatggcctaccgatttcccaagtcaaattcgcaaccagcatg
tcacgatacgatgccatccgctggctcattgttcagaagcagacttcgaccactatcctc
aacccggagtatcacaaaattccggtggcccagtcatctaccgccgaccttaatattcag
catcctcgactatcaagaattgatcccaacccaatcatgaccatctcacataagatgacc
ggcggtaatgcgcagatggatgtcgccttcaacccgaattccaaaggtcaatcacctcag
attgctatcgtcgacgagtgcggatattggtccatatgggacaccctgggaggcagaacg
agaattcgactatcgtcttgtaagttcgggcacatttcagacgggctgctagacgaaatt
ccctccacgacagagcataatgcagaaaagcacgggattctttttgtcggtgctgccgaa
gtggacagtttctgggaggatgaatcgcagaatgccgacgagtttgaagagtcggcaaag
cggtcaagtcatttgttgatatggaacagagaaaagtatgaagtgatcgatcttgaatcg
cacatagctctaccacagctatcgcttttagctcgtccaaagtccaagcctgacgccatt
cttgatatcaagatcagtcccgcaaaccaaaatcacatctttgtcttgactatgcggacc
ctttactggattgacttatttgcgacgagaagagaagaggattcatcgtcgaaaaaaccg
accatcttgatttcttgcccccgactgctggacagagaggcgttgcgtatgacaacctgc
cttactaccgagggcaaacaacaagctgttatggtgtttgtcttttctccgacccataga
cagcttcaaacatattggtttgggcattcaaagcaaaatggccttccatactggcatcgc
gatgttcttagtctgcccagtcggggtaatgctgttcaaggggatatccagtcggtagag
atcaaccccgccaagctcagtcaagatggaaagccgtcctctggcccaggagctgattat
tatcgtgcaggtgttcaattctatcaagggagcattttgagcaaggatctaggggtacag
tattgcatttgtgtttctgtcaaagaccgcaaaatgcaaattacgctacccactggacgt
ctcgtgcggtccaagacggaccaagcgcagcgatggcggaaaaaacgcaagcaatttctc
cgacatatgggcaacgcgtttgtacttccagatggcatggctgacaacatcaatgaggtc
gtaaagcgccacgatcgatctaacgaaatagatatcatgaagaatgaggcatctgcagtc
ttggggcctgtacacctcaaactggattttatgtgtcaacatcttcagcgaactcttatt
gctatctctgagaacgttcacgacattcctcctgttcttctttatgctattcaggagaac
attgcagaaggcacagcggaaggacggctccccctaaaaacttggaaagagattggtgac
caaacagggtccatggatctttctagttacaacaaagcagagctcccggacatacttgac
ttgttcttggacgatgatgggcaaacagtggtcacacagctaggaagacaaacttcggag
gagtggattcgagaacttgtcagtttgtcacatctcaaccaaacgtatgtcgatctctgg
cttgaccctgtagaagggaggctgcctgaagaagaagaggaaataaggagaggttggata
gcagacttggccaaggatatgtttctagcaacagctggtgttatggttcaagatataccg
cttctaggggcagcaagccaagaggggaacgagcaaccacagcctatacaatcgagtgcg
atgcgaataaggtcatcacaatcatcggatggtggcattccttcctcgcctccaagcacg
acatctaacatcaccagcgatgcagcgatcaggcgattgcagcttctcgcaccctcgtta
cagttggacaagatggaaactgccaaacaatcaagtgttttgtcgcgctggccaaccgag
cgtggtgtcacaacagatggctacatttctagcgttgccattgccagcgatagaaagttt
gaggatgcaaagttacgactacagaggattgaaagcaagcgaagggcacacgcagaaaag
tacagactaccaccaactatgcgacaaagcggcgaatccacacccaagtccaagaagtcg
tcgaaaattcggacaggaggactcggtgcaccaccacgatcctctcaaatgcgtccacag
agagaagatcccgcagagttgccgcctatgccagctccaccaatgcctgcgcagttcatg
tcgagccagcagggaataccaagctcatctcagagccaaggcatattcgggccttcgatt
gccatgagccagccggtatcaggtattttcggggacaggaagaaggccaaaaagcccaag
aggaagagtggattcagataa
>Fp16r
atggctgagacaagacgactcacggacctgattcacggtcacgtaggaagacttacttat
ttacctccagaaaaggcgacaactcaaattggcacttttcataccagtcgcattacatct
ga---------------------------------------------------------a
gcaccgcactttaaagtcattgggtcttcagcacagctgtatccgccttcgaagtctcca
tctccagaggtctcttccaatctctggcaagaacggagaattcagaaacgatggcttctt
caggctcatcctgaagccttcatgggcaattcagccgtctcgacactactggaagagaac
atgaaccgctactccagggtcgagggggagatcagcgaccgacccctgctctccatcggc
cagatgacgaatgtgtctgatcagtggagagttgcaggatcaccgatgctcgcagctgct
acaggagaatcgggagaactactaagactggcccgagttgatcaatcaaagtggcagtgg
gggaacgacaagcacacgacacttcagccctctgtgattgaccccgatgatcctgaggaa
gaagccatctgggccagtgatggcctaccgatttcccaggtcaaattcgcaaccagcatg
tcgcgatacgatgccatccgctggctcattgttcagaagcagacttcgaccactatcctc
aacccggagtatcacaaaattccagtggcccagtcatctaccgccgacctcaatattcag
catcctcgactatcaagaattgatcccaacccaatcatgaccatctcacataagatgacc
ggcggtaatgcgcagatggatgtcgccttcaacccgaattccaaaggtcaatcacctcag
attgctatcgtcgacgagtgcggatattggtccatatgggacaccctgggaggcagaacg
agaattcgactatcgtcttgtaagttcgggcacatttcagacgggctgctagacgaaatt
ccctccacgacagagcataaagcagaaaagcacgggattctttttgtcggtgctgccgaa
gtggacagtttctgggaggatgaatcgcagaatgccgacgagtttgaagagtcggcaaag
cggtcaagtcatttgttgatatggaacagagaaaagtatgaagtgatcgatcttgaatcg
cacatagctctaccacagctatcgcttttagctcgtccaaagtccaagcctgacgccatt
cttgatatcaagatcagtcccgcaaaccaaaatcacatctttgtcttgactatgcggacc
ctttactggattgacttatttgcgacgagaagagaagaggattcatcgtcgaaaaaaccg
accatcttgatttcttgcccccgactgctggacagagaggcgttgcgtatgacaacctgc
cttactaccgagggcaaacaacaagctgttatggtgtttgtcttttctccgacccataga
cagcttcaaacatattggtttgggcattcaaagcaaaatggccttccatactggcatcgc
gatgttcttagtctgcccagtcggggtaatgctgttcaaggggatatccagtcggtagag
atcaaccccgccaagctcagtcaagatggaaagccgtcctctggcccaggagctgattat
tatcgtgcaggtgttcaattctatcaagggagcattttgagcaaggatctaggggtacag
tattgcatttgtgtttctgtcaaggaccgcaaaatgcaaattacgctacccactggacgt
ctcgtgcggtccaagacggaccaagcgcagcgatggcggaaaaaacgcaagcaatttctc
cgacatatgggcaacgcgtttgtacttccagatggcatggctgacaacatcaatgaggtc
gtaaagcgccacgatcgatctaacgaaatagatatcatgaagaatgaggcatctgcagtc
ttggggcctgtacacctcaaactggattttatgtgtcaacatcttcagcgaactcttatt
gctatctctgagaacgttcacgacattcctcctgttcttctttatgctattcaggagaac
attgcagaaggcacagcggaaggacggctccccctaaaaacttggaaagagattggtgac
caaacagggtccatggatctttctagttacaacaaagcagagctcccagacatacttgac
ttgttcttggacgatgatgggcaaacagtggtcacacagctaggaagacaaacttcggag
gagtggattcgagaacttgtcagtttgtcacatctcaaccaaacgtatgtcgatctctgg
cttgaccctgtagaagggaggctgcctgaagaagaagaggaaataaggagaggttggata
gcagacttggccaaggatatgtttctagcaacagctggtgttatggttcaagatatacag
cttctaggggcagcaagccaagagggggacgagcaaccacaacctatacaatcgagtgcg
atgcgaataaggtcatcacaatcatcggatggtggcattccttcctcgcctccaagcacg
acatctaacatcaccagcgatgcagcgatcaggcgattgcagcttctcgcaccctcgtta
cagttggacaagatggaaactgccaaacaatcaagtgttttgtcgcgctggccaaccgag
cgtggtgtcacaacagatggttacatttctagcgttgccattgccagcgatagaaagttt
gaggatgcaaagttacgactacagaggattgaaagcaagcgaagggcacacgcagaaaag
tacagactaccaccaactatgcgacaaagcggcgaatccacacccaaatccaagaagtcg
tcgaaaattcggacaggaggactcggtgcaccaccacgatcctctcaaatgcgtccacag
agagaagatcccgcagagttgccgcctatgccagctccaccaatgcctgcgcagttcatg
tcgagccagcagggaataccaagctcatctcagagccaaggcatattcgggccttcgatt
gccatgagccagccggtatcaggtattttcggggacaggaagaaggccaaaaagcccaag
aggaagagtggattcagataa
>Fp1r
atggctgagacaagacgactcacggacctgattcacggtcacgtaggaagacttacttat
ttacctccagaaaaggcgacaactcaaattggcacttttcataccagtcgcattacatct
ga---------------------------------------------------------a
gcaccgcactttaaagtcattgggtcttcagcacagctgtatccgccttcgaagtctcca
tctccagaggtctcttccaatctctggcaagaacggagaattcagaaacgatggcttctt
caggctcatcctgaagccttcatgggcaattcagccgtctcgacactactggaagagaac
atgaaccgctactccagggtcgagggggagatcagcgaccgacccctgctctccatcggc
cagatgacgaatgtgtctgatcagtggagagttgcaggatcaccgatgctcgcagctgct
acaggggaatcgggagaactactaagactggcccgagttgatcaatcaaagtggcagtgg
gggaatgacaagcacacgacacttcaaccctctgtgattgaccccgatgatcccgaggaa
gaagccatttgggccagtgatggcctaccgatttcccaagtcaaattcgcaaccagcatg
tcacgatacgatgccatccgctggctcattgttcagaagcagacttcgaccactatcctc
aacccggagtatcacaaaattccggtggcccagtcatctaccgccgaccttaatattcag
catcctcgactatcaagaattgatcccaacccaatcatgaccatctcacataagatgacc
ggcggtaatgcgcagatggatgtcgccttcaacccgaattccaaaggtcaatcacctcag
attgctatcgtcgacgagtgcggatattggtccatatgggacaccctgggaggcagaacg
agaattcgactatcgtcttgtaagttcgggcacatttcagacgggctgctagacgaaatt
ccctccacgacagagcataaagcagaaaagcacgggattctttttgtcggtgctgccgaa
gtggacagtttctgggaggatgaatcgcagaatgccgacgagtttgaagagtcggcaaag
cggtcaagtcatttgttgatatggaacagagaaaagtatgaagtgatcgatcttgaatcg
cacatagctctaccacagctatcgcttttagctcgtccaaagtccaagcctgacgccatt
cttgatatcaagatcagtcccgcaaaccaaaatcacatctttgtcttgactatgcggacc
ctttactggattgacttatttgcgacgagaagagaagaggattcatcgtcgaaaaaaccg
accatcttgatttcttgcccccgactgctggacagagaggcgttgcgtatgacaacctgc
cttactaccgagggcaaacaacaagctgttatggtgtttgtcttttctccgacccataga
cagcttcaaacatattggtttgggcattcaaagcaaaatggccttccatactggcatcgc
gatgttcttagtctgcccagtcggggtaatgctgttcaaggggatatccagtcggtagag
atcaaccccgccaagctcagtcaagatggaaagccgtcctctggcccaggagctgattat
tatcgtgcaggtgttcaattctatcaagggagcattttgagcaaggatctaggggtacag
tattgcatttgtgtttctgtcaaagaccgcaaaatgcaaattacgctacccactggacgt
ctcgtgcggtccaagacggaccaagcgcagcgatggcggaaaaaacgcaagcaatttctc
cgacatatgggcaacgcgtttgtacttccagatggcatggctgacaacatcaatgaggtc
gtaaagcgccacgatcgatctaacgaaatagatatcatgaagaatgaggcatctgcagtc
ttggggcctgtacacctcaaactggattttatgtgtcaacatcttcagcgaactcttatt
gctatctctgagaacgttcacgacattcctcctgttcttctttatgctattcaggagaac
attgcagaaggcacagcggaaggacggctccccctaaaaacttggaaagagattggtgac
caaacagggtccatggatctttctagttacaacaaagcagagctcccggacatacttgac
ttgttcttggacgatgatgggcaaacagtggtcacacagctaggaagacaaacttcggag
gagtggattcgagaacttgtcagtttgtcacatctcaaccaaacgtatgtcgatctctgg
cttgaccctgtagaagggaggctgcctgaagaagaagaggaaataaggagaggttggata
gcagacttggccaaggatatgtttctagcaacagctggtgttatggttcaagatataccg
cttctaggggcagcaagccaagaggggaacgagcaaccacagcctatacaatcgagtgcg
atgcgaataaggtcatcacaatcatcggatggtggcattccttcctcgcctccaagcacg
acatctaacatcaccagcgatgcagcgatcaggcgattgcagcttctcgcaccctcgtta
cagttggacaagatggaaactgccaaacaatcaagtgttttgtcgcgctggccaaccgag
cgtggtgtcacaacagatggctacatttctagcgttgccattgccagcgatagaaagttt
gaggatgcaaagttacgactacagaggattgaaagcaagcgaagggcacacgcagaaaag
tacagactaccaccaactatgcgacaaagcggcgaatccacacccaagtccaagaagtcg
tcgaaaattcggacaggaggactcggtgcaccaccacgatcctctcaaatgcgtccacag
agagaagatcccgcagagttgccgcctatgccagctccaccaatgcctgcgcagttcatg
tcgagccagcagggaataccaagctcatctcagagccaaggcatattcgggccttcgatt
gccatgagccagccggtatcaggtattttcggggacaggaagaaggccaaaaagcccaag
aggaagagtggattcagataa
>Fp21r
atggctgagacaagacgactcacggacctgattcacggtcacgtaggaagacttacttat
ttacctccagaaaaggcgacaactcaaattggcacttttcataccagtcgcattacatct
ga---------------------------------------------------------a
gcaccgcactttaaagtcattgggtcttcagcacagctgtatccgccttcgaagtctcca
tctccagaggtctcttccaatctctggcaagaacggagaattcagaaacgatggcttctt
caggctcatcctgaagccttcatgggcaattcagccgtctcgacactactggaagagaac
atgaaccgctactccagggtcgagggggagatcagcgaccgacccctgctctccatcggc
cagatgacgaatgtgtctgatcagtggagagttgcaggatcaccgatgctcgcagctgct
acaggggaatcgggagaactactaagactggcccgagttgatcaatcaaagtggcagtgg
gggaatgacaagcacacgacacttcaaccctctgtgattgaccccgatgatcccgaggaa
gaagccatttgggccagtgatggcctaccgatttcccaagtcaaattcgcaaccagcatg
tcacgatacgatgccatccgctggctcattgttcagaagcagacttcgaccactatcctc
aacccggagtatcacaaaattccggtggcccagtcatctaccgccgaccttaatattcag
catcctcgactatcaagaattgatcccaacccaatcatgaccatctcacataagatgacc
ggcggtaatgcgcagatggatgtcgccttcaacccgaattccaaaggtcaatcacctcag
attgctatcgtcgacgagtgcggatattggtccatatgggacaccctgggaggcagaacg
agaattcgactatcgtcttgtaagttcgggcacatttcagacgggctgctagacgaaatt
ccctccacgacagagcataaagcagaaaagcacgggattctttttgtcggtgctgccgaa
gtggacagtttctgggaggatgaatcgcagaatgccgacgagtttgaagagtcggcaaag
cggtcaagtcatttgttgatatggaacagagaaaagtatgaagtgatcgatcttgaatcg
cacatagctctaccacagctatcgcttttagctcgtccaaagtccaagcctgacgccatt
cttgatatcaagatcagtcccgcaaaccaaaatcacatctttgtcttgactatgcggacc
ctttactggattgacttatttgcgacgagaagagaagaggattcatcgtcgaaaaaaccg
accatcttgatttcttgcccccgactgctggacagagaggcgttgcgtatgacaacctgc
cttactaccgagggcaaacaacaagctgttatggtgtttgtcttttctccgacccataga
cagcttcaaacatattggtttgggcattcaaagcaaaatggccttccatactggcatcgc
gatgttcttagtctgcccagtcggggtaatgctgttcaaggggatatccagtcggtagag
atcaaccccgccaagctcagtcaagatggaaagccgtcctctggcccaggagctgattat
tatcgtgcaggtgttcaattctatcaagggagcattttgagcaaggatctaggggtacag
tattgcatttgtgtttctgtcaaagaccgcaaaatgcaaattacgctacccactggacgt
ctcgtgcggtccaagacggaccaagcgcagcgatggcggaaaaaacgcaagcaatttctc
cgacatatgggcaacgcgtttgtacttccagatggcatggctgacaacatcaatgaggtc
gtaaagcgccacgatcgatctaacgaaatagatatcatgaagaatgaggcatctgcagtc
ttggggcctgtacacctcaaactggattttatgtgtcaacatcttcagcgaactcttatt
gctatctctgagaacgttcacgacattcctcctgttcttctttatgctattcaggagaac
attgcagaaggcacagcggaaggacggctccccctaaaaacttggaaagagattggtgac
caaacagggtccatggatctttctagttacaacaaagcagagctcccggacatacttgac
ttgttcttggacgatgatgggcaaacagtggtcacacagctaggaagacaaacttcggag
gagtggattcgagaacttgtcagtttgtcacatctcaaccaaacgtatgtcgatctctgg
cttgaccctgtagaagggaggctgcctgaagaagaagaggaaataaggagaggttggata
gcagacttggccaaggatatgtttctagcaacagctggtgttatggttcaagatataccg
cttctaggggcagcaagccaagaggggaacgagcaaccacagcctatacaatcgagtgcg
atgcgaataaggtcatcacaatcatcggatggtggcattccttcctcgcctccaagcacg
acatctaacatcaccagcgatgcagcgatcaggcgattgcagcttctcgcaccctcgtta
cagttggacaagatggaaactgccaaacaatcaagtgttttgtcgcgctggccaaccgag
cgtggtgtcacaacagatggctacatttctagcgttgccattgccagcgatagaaagttt
gaggatgcaaagttacgactacagaggattgaaagcaagcgaagggcacacgcagaaaag
tacagactaccaccaactatgcgacaaagcggcgaatccacacccaagtccaagaagtcg
tcgaaaattcggacaggaggactcggtgcaccaccacgatcctctcaaatgcgtccacag
agagaagatcccgcagagttgccgcctatgccagctccaccaatgcctgcgcagttcatg
tcgagccagcagggaataccaagctcatctcagagccaaggcatattcgggccttcgatt
gccatgagccagccggtatcaggtattttcggggacaggaagaaggccaaaaagcccaag
aggaagagtggattcagataa
>Fp24r
atggctgagacaagacgactcacggacctgattcacggtcacgtaggaagacttacttat
ttacctccagaaaaggcgacaactcaaattggcacttttcataccagtcgcattacatct
ga---------------------------------------------------------a
gcaccgcactttaaagtcattgggtcttcagcacagctgtatccgccttcgaagtctcca
tctccagaggtctcttccaatctctggcaagaacggagaattcagaaacgatggcttctt
caggctcatcctgaagccttcatgggcaattcagccgtctcgacactactggaagagaac
atgaaccgctactccagggtcgagggggagatcagcgaccgacccctgctctccatcggc
cagatgacgaatgtgtctgatcagtggagagttgcaggatcaccgatgctcgcagctgct
acaggagaatcgggagaactactaagactggcccgagttgatcaatcaaagtggcagtgg
gggaacgacaagcacacgacacttcagccctctgtgattgaccccgatgatcctgaggaa
gaagccatctgggccagtgatggcctaccgatttcccaggtcaaattcgcaaccagcatg
tcgcgatacgatgccatccgctggctcattgttcagaagcagacttcgaccactatcctc
aacccggagtatcacaaaattccagtggcccagtcatctaccgccgacctcaatattcag
catcctcgactatcaagaattgatcccaacccaatcatgaccatctcacataagatgacc
ggcggtaatgcgcagatggatgtcgccttcaacccgaattccaaaggtcaatcacctcag
attgctatcgtcgacgagtgcggatattggtccatatgggacaccctgggaggcagaacg
agaattcgactatcgtcttgtaagttcgggcacatttcagacgggctgctagacgaaatt
ccctccacgacagagcataaagcagaaaagcacgggattctttttgtcggtgctgccgaa
gtggacagtttctgggaggatgaatcgcagaatgccgacgagtttgaagagtcggcaaag
cggtcaagtcatttgttgatatggaacagagaaaagtatgaagtgatcgatcttgaatcg
cacatagctctaccacagctatcgcttttagctcgtccaaagtccaagcctgacgccatt
cttgatatcaagatcagtcccgcaaaccaaaatcacatctttgtcttgactatgcggacc
ctttactggattgacttatttgcgacgagaagagaagaggattcatcgtcgaaaaaaccg
accatcttgatttcttgcccccgactgctggacagagaggcgttgcgtatgacaacctgc
cttactaccgagggcaaacaacaagctgttatggtgtttgtcttttctccgacccataga
cagcttcaaacatattggtttgggcattcaaagcaaaatggccttccatactggcatcgc
gatgttcttagtctgcccagtcggggtaatgctgttcaaggggatatccagtcggtagag
atcaaccccgccaagctcagtcaagatggaaagccgtcctctggcccaggagctgattat
tatcgtgcaggtgttcaattctatcaagggagcattttgagcaaggatctaggggtacag
tattgcatttgtgtttctgtcaaggaccgcaaaatgcaaattacgctacccactggacgt
ctcgtgcggtccaagacggaccaagcgcagcgatggcggaaaaaacgcaagcaatttctc
cgacatatgggcaacgcgtttgtacttccagatggcatggctgacaacatcaatgaggtc
gtaaagcgccacgatcgatctaacgaaatagatatcatgaagaatgaggcatctgcagtc
ttggggcctgtacacctcaaactggattttatgtgtcaacatcttcagcgaactcttatt
gctatctctgagaacgttcacgacattcctcctgttcttctttatgctattcaggagaac
attgcagaaggcacagcggaaggacggctccccctaaaaacttggaaagagattggtgac
caaacagggtccatggatctttctagttacaacaaagcagagctcccggacatacttgac
ttgttcttggacgatgatgggcaaacagtggtcacacagctaggaagacaaacttcggag
gagtggattcgagaacttgtcagtttgtcacatctcaaccaaacgtatgtcgatctctgg
cttgaccctgtagaagggaggctgcctgaagaagaagaggaaataaggagaggttggata
gcagacttggccaaggatatgtttctagcaacagctggtgttatggttcaagatatacag
cttctaggggcagcaagccaagagggggacgagcaaccacaacctatacaatcgagtgcg
atgcgaataaggtcatcacaatcatcggatggtggcattccttcctcgcctccaagcacg
acatctaacatcaccagcgatgcagcgatcaggcgattgcagcttctcgcaccctcgtta
cagttggacaagatggaaactgccaaacaatcaagtgttttgtcgcgctggccaaccgag
cgtggtgtcacaacagatggttacatttctagcgttgccattgccagcgatagaaagttt
gaggatgcaaagttacgactacagaggattgaaagcaagcgaagggcacacgcagaaaag
tacagactaccaccaactatgcgacaaagcggcgaatccacacccaaatccaagaagtcg
tcgaaaattcggacaggaggactcggtgcaccaccacgatcctctcaaatgcgtccacag
agagaagatcccgcagagttgccgcctatgccagctccaccaatgcctgcgcagttcatg
tcgagccagcagggaataccaagctcatctcagagccaaggcatattcgggccttcgatt
gccatgagccagccggtatcaggtattttcggggacaggaagaaggccaaaaagcccaag
aggaagagtggattcagataa
>Fp2516
atggctgagacaagacgactcacggacctgattcacggtcacgtaggaagacttacttat
ttacctccagaaaaggcgacaactcaaattggcacttttcataccagtcgcattacatct
ga---------------------------------------------------------a
gcaccgcactttaaagtcattgggtcttcagcacagctgtatccgccttcgaagtctcca
tctccagaggtctcttccaatctctggcaagaacggagaattcagaaacgatggcttctt
caggctcatcctgaagccttcatgggcaattcagccgtctcgacactactggaagagaac
atgaaccgctactccagggtcgagggggagatcagcgaccgacccctgctctccatcggc
cagatgacgaatgtgtctgatcagtggagagttgcaggatcaccgatgctcgcagctgct
acaggagaatcgggagaactactaagactggcccgagttgatcaatcaaagtggcagtgg
gggaacgacaagcacacgacacttcagccctctgtgattgaccccgatgatcctgaggaa
gaagccatctgggccagtgatggcctaccgatttcccaggtcaaattcgcaaccagcatg
tcgcgatacgatgccatccgctggctcattgttcagaagcagacttcgaccactatcctc
aacccggagtatcacaaaattccagtggcccagtcatctaccgccgacctcaatattcag
catcctcgactatcaagaattgatcccaacccaatcatgaccatctcacataagatgacc
ggcggtaatgcgcagatggatgtcgccttcaacccgaattccaaaggtcaatcacctcag
attgctatcgtcgacgagtgcggatattggtccatatgggacaccctgggaggcagaacg
agaattcgactatcgtcttgtaagttcgggcacatttcagacgggctgctagacgaaatt
ccctccacgacagagcataaagcagaaaagcacgggattctttttgtcggtgctgccgaa
gtggacagtttctgggaggatgaatcgcagaatgccgacgagtttgaagagtcggcaaag
cggtcaagtcatttgttgatatggaacagagaaaagtatgaagtgatcgatcttgaatcg
cacatagctctaccacagctatcgcttttagctcgtccaaagtccaagcctgacgccatt
cttgatatcaagatcagtcccgcaaaccaaaatcacatctttgtcttgactatgcggacc
ctttactggattgacttatttgcgacgagaagagaagaggattcatcgtcgaaaaaaccg
accatcttgatttcttgcccccgactgctggacagagaggcgttgcgtatgacaacctgc
cttactaccgagggcaaacaacaagctgttatggtgtttgtcttttctccgacccataga
cagcttcaaacatattggtttgggcattcaaagcaaaatggccttccatactggcatcgc
gatgttcttagtctgcccagtcggggtaatgctgttcaaggggatatccagtcggtagag
atcaaccccgccaagctcagtcaagatggaaagccgtcctctggcccaggagctgattat
tatcgtgcaggtgttcaattctatcaagggagcattttgagcaaggatctagggatacag
tattgcatttgtgtttctgtcaaggaccgcaaaatgcaaattacgctacccactggacgt
ctcgtgcggtccaagacggaccaagcgcagcgatggcggaaaaaacgcaagcaatttctc
cgacatatgggcaacgcgtttgtacttccagatggcatggctgacaacatcaatgaggtc
gtaaagcgccacgatcgatctaacgaaatagatatcatgaagaatgaggcatctgcagtc
ttggggcctgtacacctcaaactggattttatgtgtcaacatcttcagcgaactcttatt
gctatctctgagaacgttcacgacattcctcctgttcttctttatgctattcaggagaac
attgcagaaggcacagcggaaggacggctccccctaaaaacttggaaagagattggtgac
caaacagggtccatggatctttctagttacaacaaagcagagctcccggacatacttgac
ttgttcttggacgatgatgggcaaacagtggtcacacagctaggaagacaaacttcggag
gagtggattcgagaacttgtcagtttgtcacatctcaaccaaacgtatgtcgatctctgg
cttgaccctgtagaagggaggctgcctgaagaagaagaggaaataaggagaggttggata
gcagacttggccaaggatatgtttctagcaacagctggtgttatggttcaagatatacag
cttctaggggcagcaagccaagagggggacgagcaaccacaacctatacaatcgagtgcg
atgcgaataaggtcatcacaatcatcggatggtggcattccttcctcgcctccaagcacg
acatctaacatcaccagcgatgcagcgatcaggcgattgcagcttctcgcaccctcgtta
cagttggacaagatggaaactgccaaacaatcaagtgttttgtcgcgctggccaaccgag
cgtggtgtcacaacagatggttacatttctagcgttgccattgccagcgatagaaagttt
gaggatgcaaagttacgactacagaggattgaaagcaagcgaagggcacacgcagaaaag
tacagactaccaccaactatgcgacaaagcggcgaatccacacccaaatccaagaagtcg
tcgaaaattcggacaggaggactcggtgcaccaccacgatcctctcaaatgcgtccacag
agagaagatcccgcagagttgccgcctatgccagctccaccaatgcctgcgcagttcatg
tcgagccagcagggaataccaagctcatctcagagccaaggcatattcgggccttcgatt
gccatgagccagccggtatcaggtattttcggggacaggaagaaggccaaaaagcccaag
aggaagagtggattcagataa
>Fp26r
atggctgagacaagacgactcacggacctgattcacggtcacgtaggaagacttacttat
ttacctccagaaaaggcgacaactcaaattggcacttttcataccagtcgcattacatct
ga---------------------------------------------------------a
gcaccgcactttaaagtcattgggtcttcagcacagctgtatccgccttcgaagtctcca
tctccagaggtctcttccaatctctggcaagaacggagaattcagaaacgatggcttctt
caggctcatcctgaagccttcatgggcaattcagccgtctcgacactactggaagagaac
atgaaccgctactccagggtcgagggggagatcagcgaccgacccctgctctccatcggc
cagatgacgaatgtgtctgatcagtggagagttgcaggatcaccgatgctcgcagctgct
acaggggaatcgggagaactactaagactggcccgagttgatcaatcaaagtggcagtgg
gggaatgacaagcacacgacacttcaaccctctgtgattgaccccgatgatcccgaggaa
gaagccatttgggccagtgatggcctaccgatttcccaagtcaaattcgcaaccagcatg
tcacgatacgatgccatccgctggctcattgttcagaagcagacttcgaccactatcctc
aacccggagtatcacaaaattccggtggcccagtcatctaccgccgaccttaatattcag
catcctcgactatcaagaattgatcccaacccaatcatgaccatctcacataagatgacc
ggcggtaatgcgcagatggatgtcgccttcaacccgaattccaaaggtcaatcacctcag
attgctatcgtcgacgagtgcggatattggtccatatgggacaccctgggaggcagaacg
agaattcgactatcgtcttgtaagttcgggcacatttcagacgggctgctagacgaaatt
ccctccacgacagagcataaagcagaaaagcacgggattctttttgtcggtgctgccgaa
gtggacagtttctgggaggatgaatcgcagaatgccgacgagtttgaagagtcggcaaag
cggtcaagtcatttgttgatatggaacagagaaaagtatgaagtgatcgatcttgaatcg
cacatagctctaccacagctatcgcttttagctcgtccaaagtccaagcctgacgccatt
cttgatatcaagatcagtcccgcaaaccaaaatcacatctttgtcttgactatgcggacc
ctttactggattgacttatttgcgacgagaagagaagaggattcatcgtcgaaaaaaccg
accatcttgatttcttgcccccgactgctggacagagaggcgttgcgtatgacaacctgc
cttactaccgagggcaaacaacaagctgttatggtgtttgtcttttctccgacccataga
cagcttcaaacatattggtttgggcattcaaagcaaaatggccttccatactggcatcgc
gatgttcttagtctgcccagtcggggtaatgctgttcaaggggatatccagtcggtagag
atcaaccccgccaagctcagtcaagatggaaagccgtcctctggcccaggagctgattat
tatcgtgcaggtgttcaattctatcaagggagcattttgagcaaggatctaggggtacag
tattgcatttgtgtttctgtcaaagaccgcaaaatgcaaattacgctacccactggacgt
ctcgtgcggtccaagacggaccaagcgcagcgatggcggaaaaaacgcaagcaatttctc
cgacatatgggcaacgcgtttgtacttccagatggcatggctgacaacatcaatgaggtc
gtaaagcgccacgatcgatctaacgaaatagatatcatgaagaatgaggcatctgcagtc
ttggggcctgtacacctcaaactggattttatgtgtcaacatcttcagcgaactcttatt
gctatctctgagaacgttcacgacattcctcctgttcttctttatgctattcaggagaac
attgcagaaggcacagcggaaggacggctccccctaaaaacttggaaagagattggtgac
caaacagggtccatggatctttctagttacaacaaagcagagctcccggacatacttgac
ttgttcttggacgatgatgggcaaacagtggtcacacagctaggaagacaaacttcggag
gagtggattcgagaacttgtcagtttgtcacatctcaaccaaacgtatgtcgatctctgg
cttgaccctgtagaagggaggctgcctgaagaagaagaggaaataaggagaggttggata
gcagacttggccaaggatatgtttctagcaacagctggtgttatggttcaagatataccg
cttctaggggcagcaagccaagaggggaacgagcaaccacagcctatacaatcgagtgcg
atgcgaataaggtcatcacaatcatcggatggtggcattccttcctcgcctccaagcacg
acatctaacatcaccagcgatgcagcgatcaggcgattgcagcttctcgcaccctcgtta
cagttggacaagatggaaactgccaaacaatcaagtgttttgtcgcgctggccaaccgag
cgtggtgtcacaacagatggctacatttctagcgttgccattgccagcgatagaaagttt
gaggatgcaaagttacgactacagaggattgaaagcaagcgaagggcacacgcagaaaag
tacagactaccaccaactatgcgacaaagcggcgaatccacacccaagtccaagaagtcg
tcgaaaattcggacaggaggactcggtgcaccaccacgatcctctcaaatgcgtccacag
agagaagatcccgcagagttgccgcctatgccagctccaccaatgcctgcgcagttcatg
tcgagccagcagggaataccaagctcatctcagagccaaggcatattcgggccttcgatt
gccatgagccagccggtatcaggtattttcggggacaggaagaaggccaaaaagcccaag
aggaagagtggattcagataa
>Fp33
atggctgagacaagacgactcacggacctgattcacggtcacgtaggaagacttacttat
ttacctccagaaaaggcgacaactcaaattggcacttttcataccagtcgcattacatct
ga---------------------------------------------------------a
gcaccgcactttaaagtcattgggtcttcagcacagctgtatccgccttcgaagtctcca
tctccagaggtctcttccaatctctggcaagaacggagaattcagaaacgatggcttctt
caggctcatcctgaagccttcatgggcaattcagccgtctcgacactactggaagagaac
atgaaccgctactccagggtcgagggggagatcagcgaccgacccctgctctccatcggc
cagatgacgaatgtgtctgatcagtggagagttgcaggatcaccgatgctcgcagctgct
acaggagaatcgggagaactactaagactggcccgagttgatcaatcaaagtggcagtgg
gggaacgacaagcacacgacacttcagccctctgtgattgaccccgatgatcctgaggaa
gaagccatctgggccagtgatggcctaccgatttcccaggtcaaattcgcaaccagcatg
tcgcgatacgatgccatccgctggctcattgttcagaagcagacttcgaccactatcctc
aacccggagtatcacaaaattccagtggcccagtcatctaccgccgacctcaatattcag
catcctcgactatcaagaattgatcccaacccaatcatgaccatctcacataagatgacc
ggcggtaatgcgcagatggatgtcgccttcaacccgaattccaaaggtcaatcacctcag
attgctatcgtcgacgagtgcggatattggtccatatgggacaccctgggaggcagaacg
agaattcgactatcgtcttgtaagttcgggcacatttcagacgggctgctagacgaaatt
ccctccacgacagagcataaagcagaaaagcacgggattctttttgtcggtgctgccgaa
gtggacagtttctgggaggatgaatcgcagaatgccgacgagtttgaagagtcggcaaag
cggtcaagtcatttgttgatatggaacagagaaaagtatgaagtgatcgatcttgaatcg
cacatagctctaccacagctatcgcttttagctcgtccaaagtccaagcctgacgccatt
cttgatatcaagatcagtcccgcaaaccaaaatcacatctttgtcttgactatgcggacc
ctttactggattgacttatttgcgacgagaagagaagaggattcatcgtcgaaaaaaccg
accatcttgatttcttgcccccgactgctggacagagaggcgttgcgtatgacaacctgc
cttactaccgagggcaaacaacaagctgttatggtgtttgtcttttctccgacccataga
cagcttcaaacatattggtttgggcattcaaagcaaaatggccttccatactggcatcgc
gatgttcttagtctgcccagtcggggtaatgctgttcaaggggatatccagtcggtagag
atcaaccccgccaagctcagtcaagatggaaagccgtcctctggcccaggagctgattat
tatcgtgcaggtgttcaattctatcaagggagcattttgagcaaggatctaggggtacag
tattgcatttgtgtttctgtcaaggaccgcaaaatgcaaattacgctacccactggacgt
ctcgtgcggtccaagacggaccaagcgcagcgatggcggaaaaaacgcaagcaatttctc
cgacatatgggcaacgcgtttgtacttccagatggcatggctgacaacatcaatgaggtc
gtaaagcgccacgatcgatctaacgaaatagatatcatgaagaatgaggcatctgcagtc
ttggggcctgtacacctcaaactggattttatgtgtcaacatcttcagcgaactcttatt
gctatctctgagaacgttcacgacattcctcctgttcttctttatgctattcaggagaac
attgcagaaggcacagcggaaggacggctccccctaaaaacttggaaagagattggtgac
caaacagggtccatggatctttctagttacaacaaagcagagctcccagacatacttgac
ttgttcttggacgatgatgggcaaacagtggtcacacagctaggaagacaaacttcggag
gagtggattcgagaacttgtcagtttgtcacatctcaaccaaacgtatgtcgatctctgg
cttgaccctgtagaagggaggctgcctgaagaagaagaggaaataaggagaggttggata
gcagacttggccaaggatatgtttctagcaacagctggtgttatggttcaagatatacag
cttctaggggcagcaagccaagagggggacgagcaaccacaacctatacaatcgagtgcg
atgcgaataaggtcatcacaatcatcggatggtggcattccttcctcgcctccaagcacg
acatctaacatcaccagcgatgcagcgatcaggcgattgcagcttctcgcaccctcgtta
cagttggacaagatggaaactgccaaacaatcaagtgttttgtcgcgctggccaaccgag
cgtggtgtcacaacagatggttacatttctagcgttgccattgccagcgatagaaagttt
gaggatgcaaagttacgactacagaggattgaaagcaagcgaagggcacacgcagaaaag
tacagactaccaccaactatgcgacaaagcggcgaatccacacccaaatccaagaagtcg
tcgaaaattcggacaggaggactcggtgcaccaccacgatcctctcaaatgcgtccacag
agagaagatcccgcagagttgccgcctatgccagctccaccaatgcctgcgcagttcatg
tcgagccagcagggaataccaagctcatctcagagccaaggcatattcgggccttcgatt
gccatgagccagccggtatcaggtattttcggggacaggaagaaggccaaaaagcccaag
aggaagagtggattcagataa
>Fp34
atggctgagacaagacgactcacggacctgattcacggtcacgtaggaagacttacttat
ttacctccagaaaaggcgacaactcaaattggcacttttcataccagtcgcattacatct
ga---------------------------------------------------------a
gcaccgcactttaaagtcattgggtcttcagcacagctgtatccgccttcgaagtctcca
tctccagaggtctcttccaatctctggcaagaacggagaattcagaaacgatggcttctt
caggctcatcctgaagccttcatgggcaattcagccgtctcgacactactggaagagaac
atgaaccgctactccagggtcgagggggagatcagcgaccgacccctgctctccatcggc
cagatgacgaatgtgtctgatcagtggagagttgcaggatcaccgatgctcgcagctgct
acaggagaatcgggagaactactaagactggcccgagttgatcaatcaaagtggcagtgg
gggaatgacaagcacacgacacttcagccctctgtgattgaccccgatgatcctgaggaa
gaagccatctgggccagtgatggcctaccgatttcccaggtcaaattcgcaaccagcatg
tcgcgatacgatgccatccgctggctcattgttcagaagcagacttcgaccactatcctc
aacccggagtatcacaaaattccagtggcccagtcatctaccgccgacctcaatattcag
catcctcgactatcaagaattgatcccaacccaatcatgaccatctcacataagatgacc
ggcggtaatgcgcagatggatgtcgccttcaacccgaattccaaaggtcaatcacctcag
attgctatcgtcgacgagtgcggatattggtccatatgggacaccctgggaggcagaacg
agaattcgactatcgtcttgtaagttcgggcacatttcagacgggctgctagacgaaatt
ccctccacgacagagcataaagcagaaaaacacgggattctttttgtcggtgctgccgaa
gtggacagtttctgggaggatgaatcgcagaatgccgacgagtttgaagagtcggcaaag
cggtcaagtcatttgttgatatggaacagagaaaagtatgaagtgatcgatcttgaatcg
cacatagctctaccacagctatcgcttttagctcgtccaaagtccaagcctgacgccatt
cttgatatcaagatcagtcccgcaaaccaaaatcacatctttgtcttgactatgcggacc
ctttactggattgacttatttgcgacgagaagagaagaggattcatcgtcgaaaaaaccg
accatcttgatttcttgcccccgactgctggacagagaggcgttgcgtatgacaacctgc
cttactaccgagggcaaacaacaagctgttatggtgtttgtcttttctccgacccataga
cagcttcaaacatattggtttgggcattcaaagcaaaatggccttccatactggcatcgc
gatgttcttagtctgcccagtcggggtaatgctgttcaaggggatatccagtcggtagag
atcaaccccgccaagctcagtcaagatggaaagccgtcctctggcccaggagctgattat
tatcgtgcaggtgttcaattctatcaagggagcattttgagcaaggatctaggggtacag
tattgcatttgtgtttctgtcaaggaccgcaaaatgcaaattacgctacccactggacgt
ctcgtgcggtccaagacggaccaagcgcagcgatggcggaaaaaacgcaagcaatttctc
cgacatatgggcaacgcgtttgtacttccagatggcatggctgacaacatcaatgaggtc
gtaaagcgccacgatcgatctaacgaaatagatatcatgaagaatgaggcatctgcagtc
ttggggcctgtacacctcaaactggattttatgtgtcaacatcttcagcgaactcttatt
gctatctctgagaacgttcacgacattcctcctgttcttctttatgctattcaggagaac
attgcagaaggcacagcggaaggacggctccccctaaaaacttggaaagagattggtgac
caaacagggtccatggatctttctagttacaacaaagcagagctcccggacatacttgac
ttgttcttggacgatgatgggcaaacagtggtcacacagctaggaagacaaacttcggag
gagtggattcgagaacttgtcagtttgtcacatctcaaccaaacgtatgtcgatctctgg
cttgaccctgtagaagggaggctgcctgaagaagaagaggaaataaggagaggttggata
gcagacttggccaaggatatgtttctagcaacagctggtgttatggttcaagatataccg
cttctaggggcagcaagccaagaggggaacgagcaaccacagcctatacaatcgagtgcg
atgcgaataaggtcatcacaatcatcggatggtggcattccttcctcgcctccaagcacg
acatctaacatcaccagcgatgcagcgatcaggcgattgcagcttctcgcaccctcgtta
cagttggacaagatggaaactgccaaacaatcaagtgttttgtcgcgctggccaaccgag
cgtggtgtcacaacagatggctacatttctagcgttgccattgccagcgatagaaagttt
gaggatgcaaagttacgactacagaggattgaaagcaagcgaagggcacacgcagaaaag
tacagactaccaccaactatgcgacaaagcggcgaatccacacccaaatccaagaagtcg
tcgaaaattcggacaggaggactcggtgcaccaccacgatcctctcaaatgcgtccacag
agagaagatcccgcagagttgccgcctatgccagctccaccaatgcctgcgcagttcatg
tcgagccagcagggaatgccaagctcatctcagagccaaggcatattcgggccttcgatt
gccatgagccagccggtatcaggtattttcggggacaggaagaaggccaaaaagcccaag
aggaagagtggattcagataa
>Fp35
atggctgagacaagacgactcacggacctgattcacggtcacgtaggaagacttacttat
ttacctccagaaaaggcgacaactcaaattggcacttttcataccagtcgcattacatct
ga---------------------------------------------------------a
gcaccgcactttaaagtcattgggtcttcagcacagctgtatccgccttcgaagtctcca
tctccagaggtctcttccaatctctggcaagaacggagaattcagaaacgatggcttctt
caggctcatcctgaagccttcatgggcaattcagccgtctcgacactactggaagagaac
atgaaccgctactccagggtcgagggggagatcagcgaccgacccctgctctccatcggc
cagatgacgaatgtgtctgatcagtggagagttgcaggatcaccgatgctcgcagctgct
acaggagaatcgggagaactactaagactggcccgagttgatcaatcaaagtggcagtgg
gggaacgacaagcacacgacacttcagccctctgtgattgaccccgatgatcctgaggaa
gaagccatctgggccagtgatggcctaccgatttcccaggtcaaattcgcaaccagcatg
tcgcgatacgatgccatccgctggctcattgttcagaagcagacttcgaccactatcctc
aacccggagtatcacaaaattccagtggcccagtcatctaccgccgacctcaatattcag
catcctcgactatcaagaattgatcccaacccaatcatgaccatctcacataagatgacc
ggcggtaatgcgcagatggatgtcgccttcaacccgaattccaaaggtcaatcacctcag
attgctatcgtcgacgagtgcggatattggtccatatgggacaccctgggaggcagaacg
agaattcgactatcgtcttgtaagttcgggcacatttcagacgggctgctagacgaaatt
ccctccacgacagagcataaagcagaaaagcacgggattctttttgtcggtgctgccgaa
gtggacagtttctgggaggatgaatcgcagaatgccgacgagtttgaagagtcggcaaag
cggtcaagtcatttgttgatatggaacagagaaaagtatgaagtgatcgatcttgaatcg
cacatagctctaccacagctatcgcttttagctcgtccaaagtccaagcctgacgccatt
cttgatatcaagatcagtcccgcaaaccaaaatcacatctttgtcttgactatgcggacc
ctttactggattgacttatttgcgacgagaagagaagaggattcatcgtcgaaaaaaccg
accatcttgatttcttgcccccgactgctggacagagaggcgttgcgtatgacaacctgc
cttactaccgagggcaaacaacaagctgttatggtgtttgtcttttctccgacccataga
cagcttcaaacatattggtttgggcattcaaagcaaaatggccttccatactggcatcgc
gatgttcttagtctgcccagtcggggtaatgctgttcaaggggatatccagtcggtagag
atcaaccccgccaagctcagtcaagatggaaagccgtcctctggcccaggagctgattat
tatcgtgcaggtgttcaattctatcaagggagcattttgagcaaggatctaggggtacag
tattgcatttgtgtttctgtcaaggaccgcaaaatgcaaattacgctacccactggacgt
ctcgtgcggtccaagacggaccaagcgcagcgatggcggaaaaaacgcaagcaatttctc
cgacatatgggcaacgcgtttgtacttccagatggcatggctgacaacatcaatgaggtc
gtaaagcgccacgatcgatctaacgaaatagatatcatgaagaatgaggcatctgcagtc
ttggggcctgtacacctcaaactggattttatgtgtcaacatcttcagcgaactcttatt
gctatctctgagaacgttcacgacattcctcctgttcttctttatgctattcaggagaac
attgcagaaggcacagcggaaggacggctccccctaaaaacttggaaagagattggtgac
caaacagggtccatggatctttctagttacaacaaagcagagctcccggacatacttgac
ttgttcttggacgatgatgggcaaacagtggtcacacagctaggaagacaaacttcggag
gagtggattcgagaacttgtcagtttgtcacatctcaaccaaacgtatgtcgatctctgg
cttgaccctgtagaagggaggctgcctgaagaagaagaggaaataaggagaggttggata
gcagacttggccaaggatatgtttctagcaacagctggtgttatggttcaagatatacag
cttctaggggcagcaagccaagagggggacgagcaaccacaacctatacaatcgagtgcg
atgcgaataaggtcatcacaatcatcggatggtggcattccttcctcgcctccaagcacg
acatctaacatcaccagcgatgcagcgatcaggcgattgcagcttctcgcaccctcgtta
cagttggacaagatggaaactgccaaacaatcaagtgttttgtcgcgctggccaaccgag
cgtggtgtcacaacagatggttacatttctagcgttgccattgccagcgatagaaagttt
gaggatgcaaagttacgactacagaggattgaaagcaagcgaagggcacacgcagaaaag
tacagactaccaccaactatgcgacaaagcggcgaatccacacccaaatccaagaagtcg
tcgaaaattcggacaggaggactcggtgcaccaccacgatcctctcaaatgcgtccacag
agagaagatcccgcagagttgccgcctatgccagctccaccaatgcctgcgcagttcatg
tcgagccagcagggaataccaagctcatctcagagccaaggcatattcgggccttcgatt
gccatgagccagccggtatcaggtattttcggggacaggaagaaggccaaaaagcccaag
aggaagagtggattcagataa
>Fp38
atggctgagacaagacgactcacggacctgattcacggtcacgtaggaagacttacttat
ttacctccagaaaaggcgacaactcaaattggcacttttcataccagtcgcattacatct
ga---------------------------------------------------------a
gcaccgcactttaaagtcattgggtcttcagcacagctgtatccgccttcgaagtctcca
tctccagaggtctcttccaatctctggcaagaacggagaattcagaaacgatggcttctt
caggctcatcctgaagccttcatgggcaattcagccgtctcgacactactggaagagaac
atgaaccgctactccagggtcgagggggagatcagcgaccgacccctgctctccatcggc
cagatgacgaatgtgtctgatcagtggagagttgcaggatcaccgatgctcgcagctgct
acaggagaatcgggagaactactaagactggcccgagttgatcaatcaaagtggcagtgg
gggaacgacaagcacacgacacttcagccctctgtgattgaccccgatgatcctgaggaa
gaagccatctgggccagtgatggcctaccgatttcccaggtcaaattcgcaaccagcatg
tcgcgatacgatgccatccgctggctcattgttcagaagcagacttcgaccactatcctc
aacccggagtatcacaaaattccagtggcccagtcatctaccgccgacctcaatattcag
catcctcgactatcaagaattgatcccaacccaatcatgaccatctcacataagatgacc
ggcggtaatgcgcagatggatgtcgccttcaacccgaattccaaaggtcaatcacctcag
attgctatcgtcgacgagtgcggatattggtccatatgggacaccctgggaggcagaacg
agaattcgactatcgtcttgtaagttcgggcacatttcagacgggctgctagacgaaatt
ccctccacgacagagcataaagcagaaaagcacgggattctttttgtcggtgctgccgaa
gtggacagtttctgggaggatgaatcgcagaatgccgacgagtttgaagagtcggcaaag
cggtcaagtcatttgttgatatggaacagagaaaagtatgaagtgatcgatcttgaatcg
cacatagctctaccacagctatcgcttttagctcgtccaaagtccaagcctgacgccatt
cttgatatcaagatcagtcccgcaaaccaaaatcacatctttgtcttgactatgcggacc
ctttactggattgacttatttgcgacgagaagagaagaggattcatcgtcgaaaaaaccg
accatcttgatttcttgcccccgactgctggacagagaggcgttgcgtatgacaacctgc
cttactaccgagggcaaacaacaagctgttatggtgtttgtcttttctccgacccataga
cagcttcaaacatattggtttgggcattcaaagcaaaatggccttccatactggcatcgc
gatgttcttagtctgcccagtcggggtaatgctgttcaaggggatatccagtcggtagag
atcaaccccgccaagctcagtcaagatggaaagccgtcctctggcccaggagctgattat
tatcgtgcaggtgttcaattctatcaagggagcattttgagcaaggatctaggggtacag
tattgcatttgtgtttctgtcaaggaccgcaaaatgcaaattacgctacccactggacgt
ctcgtgcggtccaagacggaccaagcgcagcgatggcggaaaaaacgcaagcaatttctc
cgacatatgggcaacgcgtttgtacttccagatggcatggctgacaacatcaatgaggtc
gtaaagcgccacgatcgatctaacgaaatagatatcatgaagaatgaggcatctgcagtc
ttggggcctgtacacctcaaactggattttatgtgtcaacatcttcagcgaactcttatt
gctatctctgagaacgttcacgacattcctcctgttcttctttatgctattcaggagaac
attgcagaaggcacagcggaaggacggctccccctaaaaacttggaaagagattggtgac
caaacagggtccatggatctttctagttacaacaaagcagagctcccggacatacttgac
ttgttcttggacgatgatgggcaaacagtggtcacacagctaggaagacaaacttcggag
gagtggattcgagaacttgtcagtttgtcacatctcaaccaaacgtatgtcgatctctgg
cttgaccctgtagaagggaggctgcctgaagaagaagaggaaataaggagaggttggata
gcagacttggccaaggatatgtttctagcaacagctggtgttatggttcaagatatacag
cttctaggggcagcaagccaagagggggacgagcaaccacaacctatacaatcgagtgcg
atgcgaataaggtcatcacaatcatcggatggtggcattccttcctcgcctccaagcacg
acatctaacatcaccagcgatgcagcgatcaggcgattgcagcttctcgcaccctcgtta
cagttggacaagatggaaactgccaaacaatcaagtgttttgtcgcgctggccaaccgag
cgtggtgtcacaacagatggttacatttctagcgttgccattgccagcgatagaaagttt
gaggatgcaaagttacgactacagaggattgaaagcaagcgaagggcacacgcagaaaag
tacagactaccaccaactatgcgacaaagcggcgaatccacacccaaatccaagaagtcg
tcgaaaattcggacaggaggactcggtgcaccaccacgatcctctcaaatgcgtccacag
agagaagatcccgcagagttgccgcctatgccagctccaccaatgcctgcgcagttcatg
tcgagccagcagggaataccaagctcatctcagagccaaggcatattcgggccttcgatt
gccatgagccagccggtatcaggtattttcggggacaggaagaaggccaaaaagcccaag
aggaagagtggattcagataa
>Fp39
atggctgagacaagacgactcacggacctgattcacggtcacgtaggaagacttacttat
ttacctccagaaaaggcgacaactcaaattggcacttttcataccagtcgcattacatct
ga---------------------------------------------------------a
gcaccgcactttaaagtcattgggtcttcagcacagctgtatccgccttcgaagtctcca
tctccagaggtctcttccaatctctggcaagaacggagaattcagaaacgatggcttctt
caggctcatcctgaagccttcatgggcaattcagccgtctcgacactactggaagagaac
atgaaccgctactccagggtcgagggggagatcagcgaccgacccctgctctccatcggc
cagatgacgaatgtgtctgatcagtggagagttgcaggatcaccgatgctcgcagctgct
acaggagaatcgggagaactactaagactggcccgagttgatcaatcaaagtggcagtgg
gggaacgacaagcacacgacacttcagccctctgtgattgaccccgatgatcctgaggaa
gaagccatctgggccagtgatggcctaccgatttcccaggtcaaattcgcaaccagcatg
tcgcgatacgatgccatccgctggctcattgttcagaagcagacttcgaccactatcctc
aacccggagtatcacaaaattccagtggcccagtcatctaccgccgacctcaatattcag
catcctcgactatcaagaattgatcccaacccaatcatgaccatctcacataagatgacc
ggcggtaatgcgcagatggatgtcgccttcaacccgaattccaaaggtcaatcacctcag
attgctatcgtcgacgagtgcggatattggtccatatgggacaccctgggaggcagaacg
agaattcgactatcgtcttgtaagttcgggcacatttcagacgggctgctagacgaaatt
ccctccacgacagagcataaagcagaaaagcacgggattctttttgtcggtgctgccgaa
gtggacagtttctgggaggatgaatcgcagaatgccgacgagtttgaagagtcggcaaag
cggtcaagtcatttgttgatatggaacagagaaaagtatgaagtgatcgatcttgaatcg
cacatagctctaccacagctatcgcttttagctcgtccaaagtccaagcctgacgccatt
cttgatatcaagatcagtcccgcaaaccaaaatcacatctttgtcttgactatgcggacc
ctttactggattgacttatttgcgacgagaagagaagaggattcatcgtcgaaaaaaccg
accatcttgatttcttgcccccgactgctggacagagaggcgttgcgtatgacaacctgc
cttactaccgagggcaaacaacaagctgttatggtgtttgtcttttctccgacccataga
cagcttcaaacatattggtttgggcattcaaagcaaaatggccttccatactggcatcgc
gatgttcttagtctgcccagtcggggtaatgctgttcaaggggatatccagtcggtagag
atcaaccccgccaagctcagtcaagatggaaagccgtcctctggcccaggagctgattat
tatcgtgcaggtgttcaattctatcaagggagcattttgagcaaggatctaggggtacag
tattgcatttgtgtttctgtcaaggaccgcaaaatgcaaattacgctacccactggacgt
ctcgtgcggtccaagacggaccaagcgcagcgatggcggaaaaaacgcaagcaatttctc
cgacatatgggcaacgcgtttgtacttccagatggcatggctgacaacatcaatgaggtc
gtaaagcgccacgatcaatctaacgaaatagatatcatgaagaatgaggcatctgcagtc
ttggggcctgtacacctcaaactggattttatgtgtcaacatcttcagcgaactcttatt
gctatctctgagaacgttcacgacattcctcctgttcttctttatgctattcaggagaac
attgcagaaggcacagcggaaggacggctccccctaaaaacttggaaagagattggtgac
caaacagggtccatggatctttctagttacaacaaagcagagctcccggacatacttgac
ttgttcttggacgatgatgggcaaacagtggtcacacagctaggaagacaaacttcggag
gagtggattcgagaacttgtcagtttgtcacatctcaaccaaacgtatgtcgatctctgg
cttgaccctgtagaagggaggctgcctgaagaagaagaggaaataaggagaggttggata
gcagacttggccaaggatatgtttctagcaacagctggtgttatggttcaagatatacag
cttctaggggcagcaagccaagagggggacgagcaaccacaacctatacaatcgagtgcg
atgcgaataaggtcatcacaatcatcggatggtggcattccttcctcgcctccaagcacg
acatctaacatcaccagcgatgcagcgatcaggcgattgcagcttctcgcaccctcgtta
cagttggacaagatggaaactgccaaacaatcaagtgttttgtcgcgctggccaaccgag
cgtggtgtcacaacagatggttacatttctagcgttgccattgccagcgatagaaagttt
gaggatgcaaagttacgactacagaggattgaaagcaagcgaagggcacacgcagaaaag
tacagactaccaccaactatgcgacaaagcggcgaatccacacccaaatccaagaagtcg
tcgaaaattcggacaggaggactcggtgcaccaccacgatcctctcaaatgcgtccacag
agagaagatcccgcagagttgccgcctatgccagctccaccaatgcctgcgcagttcatg
tcgagccagcagggaataccaagctcatctcagagccaaggcatattcgggccttcgatt
gccatgagccagccggtatcaggtattttcggggacaggaagaaggccaaaaagcccaag
aggaagagtggattcagataa
>Fp42
atggctgagacaagacgactcacggacctgattcacggtcacgtaggaagacttacttat
ttacctccagaaaaggcgacaactcaaattggcacttttcataccagtcgcattacatct
ga---------------------------------------------------------a
gcaccgcactttaaagtcattgggtcttcagcacagctgtatccgccttcgaagtctcca
tctccagaggtctcttccaatctctggcaagaacggagaattcagaaacgatggcttctt
caggctcatcctgaagccttcatgggcaattcagccgtctcgacactactggaagagaac
atgaaccgctactccagggtcgagggggagatcagcgaccgacccctgctctccatcggc
cagatgacgaatgtgtctgatcagtggagagttgcaggatcaccgatgctcgcagctgct
acaggggaatcgggagaactactaagactggcccgagttgatcaatcaaagtggcagtgg
gggaatgacaagcacacgacacttcaaccctctgtgattgaccccgatgatcccgaggaa
gaagccatttgggccagtgatggcctaccgatttcccaagtcaaattcgcaaccagcatg
tcacgatacgatgccatccgctggctcattgttcagaagcagacttcgaccactatcctc
aacccggagtatcacaaaattccggtggcccagtcatctaccgccgaccttaatattcag
catcctcgactatcaagaattgatcccaacccaatcatgaccatctcacataagatgacc
ggcggtaatgcgcagatggatgtcgccttcaacccgaattccaaaggtcaatcacctcag
attgctatcgtcgacgagtgcggatattggtccatatgggacaccctgggaggcagaacg
agaattcgactatcgtcttgtaagttcgggcacatttcagacgggctgctagacgaaatt
ccctccacgacagagcataaagcagaaaagcacgggattctttttgtcggtgctgccgaa
gtggacagtttctgggaggatgaatcgcagaatgccgacgagtttgaagagtcggcaaag
cggtcaagtcatttgttgatatggaacagagaaaagtatgaagtgatcgatcttgaatcg
cacatagctctaccacagctatcgcttttagctcgtccaaagtccaagcctgacgccatt
cttgatatcaagatcagtcccgcaaaccaaaatcacatctttgtcttgactatgcggacc
ctttactggattgacttatttgcgacgagaagagaagaggattcatcgtcgaaaaaaccg
accatcttgatttcttgcccccgactgctggacagagaggcgttgcgtatgacaacctgc
cttactaccgagggcaaacaacaagctgttatggtgtttgtcttttctccgacccataga
cagcttcaaacatattggtttgggcattcaaagcaaaatggccttccatactggcatcgc
gatgttcttagtctgcccagtcggggtaatgctgttcaaggggatatccagtcggtagag
atcaaccccgccaagctcagtcaagatggaaagccgtcctctggcccaggagctgattat
tatcgtgcaggtgttcaattctatcaagggagcattttgagcaaggatctaggggtacag
tattgcatttgtgtttctgtcaaagaccgcaaaatgcaaattacgctacccactggacgt
ctcgtgcggtccaagacggaccaagcgcagcgatggcggaaaaaacgcaagcaatttctc
cgacatatgggcaacgcgtttgtacttccagatggcatggctgacaacatcaatgaggtc
gtaaagcgccacgatcgatctaacgaaatagatatcatgaagaatgaggcatctgcagtc
ttggggcctgtacacctcaaactggattttatgtgtcaacatcttcagcgaactcttatt
gctatctctgagaacgttcacgacattcctcctgttcttctttatgctattcaggagaac
attgcagaaggcacagcggaaggacggctccccctaaaaacttggaaagagattggtgac
caaacagggtccatggatctttctagttacaacaaagcagagctcccggacatacttgac
ttgttcttggacgatgatgggcaaacagtggtcacacagctaggaagacaaacttcggag
gagtggattcgagaacttgtcagtttgtcacatctcaaccaaacgtatgtcgatctctgg
cttgaccctgtagaagggaggctgcctgaagaagaagaggaaataaggagaggttggata
gcagacttggccaaggatatgtttctagcaacagctggtgttatggttcaagatataccg
cttctaggggcagcaagccaagaggggaacgagcaaccacagcctatacaatcgagtgcg
atgcgaataaggtcatcacaatcatcggatggtggcattccttcctcgcctccaagcacg
acatctaacatcaccagcgatgcagcgatcaggcgattgcagcttctcgcaccctcgtta
cagttggacaagatggaaactgccaaacaatcaagtgttttgtcgcgctggccaaccgag
cgtggtgtcacaacagatggctacatttctagcgttgccattgccagcgatagaaagttt
gaggatgcaaagttacgactacagaggattgaaagcaagcgaagggcacacgcagaaaag
tacagactaccaccaactatgcgacaaagcggcgaatccacacccaagtccaagaagtcg
tcgaaaattcggacaggaggactcggtgcaccaccacgatcctctcaaatgcgtccacag
agagaagatcccgcagagttgccgcctatgccagctccaccaatgcctgcgcagttcatg
tcgagccagcagggaataccaagctcatctcagagccaaggcatattcgggccttcgatt
gccatgagccagccggtatcaggtattttcggggacaggaagaaggccaaaaagcccaag
aggaagagtggattcagataa
>Fp44
atggctgagacaagacgactcacggacctgattcacggtcacgtaggaagacttacttat
ttacctccagaaaaggcgacaactcaaattggcacttttcataccagtcgcattacatct
ga---------------------------------------------------------a
gcaccgcactttaaagtcattgggtcttcagcacagctgtatccgccttcgaagtctcca
tctccagaggtctcttccaatctctggcaagaacggagaattcagaaacgatggcttctt
caggctcatcctgaagccttcatgggcaattcagccgtctcgacactactggaagagaac
atgaaccgctactccagggtcgagggggagatcagcgaccgacccctgctctccatcggc
cagatgacgaatgtgtctgatcagtggagagttgcaggatcaccgatgctcgcagctgct
acaggagaatcgggagaactactaagactggcccgagttgatcaatcaaagtggcagtgg
gggaacgacaagcacacgacacttcagccctctgtgattgaccccgatgatcctgaggaa
gaagccatctgggccagtgatggcctaccgatttcccaggtcaaattcgcaaccagcatg
tcgcgatacgatgccatccgctggctcattgttcagaagcagacttcgaccactatcctc
aacccggagtatcacaaaattccagtggcccagtcatctaccgccgacctcaatattcag
catcctcgactatcaagaattgatcccaacccaatcatgaccatctcacataagatgacc
ggcggtaatgcgcagatggatgtcgccttcaacccgaattccaaaggtcaatcacctcag
attgctatcgtcgacgagtgcggatattggtccatatgggacaccctgggaggcagaacg
agaattcgactatcgtcttgtaagttcgggcacatttcagacgggctgctagacgaaatt
ccctccacgacagagcataaagcagaaaagcacgggattctttttgtcggtgctgccgaa
gtggacagtttctgggaggatgaatcgcagaatgccgacgagtttgaagagtcggcaaag
cggtcaagtcatttgttgatatggaacagagaaaagtatgaagtgatcgatcttgaatcg
cacatagctctaccacagctatcgcttttagctcgtccaaagtccaagcctgacgccatt
cttgatatcaagatcagtcccgcaaaccaaaatcacatctttgtcttgactatgcggacc
ctttactggattgacttatttgcgacgagaagagaagaggattcatcgtcgaaaaaaccg
accatcttgatttcttgcccccgactgctggacagagaggcgttgcgtatgacaacctgc
cttactaccgagggcaaacaacaagctgttatggtgtttgtcttttctccgacccataga
cagcttcaaacatattggtttgggcattcaaagcaaaatggccttccatactggcatcgc
gatgttcttagtctgcccagtcggggtaatgctgttcaaggggatatccagtcggtagag
atcaaccccgccaagctcagtcaagatggaaagccgtcctctggcccaggagctgattat
tatcgtgcaggtgttcaattctatcaagggagcattttgagcaaggatctaggggtacag
tattgcatttgtgtttctgtcaaggaccgcaaaatgcaaattacgctacccactggacgt
ctcgtgcggtccaagacggaccaagcgcagcgatggcggaaaaaacgcaagcaatttctc
cgacatatgggcaacgcgtttgtacttccagatggcatggctgacaacatcaatgaggtc
gtaaagcgccacgatcgatctaacgaaatagatatcatgaagaatgaggcatctgcagtc
ttggggcctgtacacctcaaactggattttatgtgtcaacatcttcagcgaactcttatt
gctatctctgagaacgttcacgacattcctcctgttcttctttatgctattcaggagaac
attgcagaaggcacagcggaaggacggctccccctaaaaacttggaaagagattggtgac
caaacagggtccatggatctttctagttacaacaaagcagagctcccggacatacttgac
ttgttcttggacgatgatgggcaaacagtggtcacacagctaggaagacaaacttcggag
gagtggattcgagaacttgtcagtttgtcacatctcaaccaaacgtatgtcgatctctgg
cttgaccctgtagaagggaggctgcctgaagaagaagaggaaataaggagaggttggata
gcagacttggccaaggatatgtttctagcaacagctggtgttatggttcaagatatacag
cttctaggggcagcaagccaagagggggacgagcaaccacaacctatacaatcgagtgcg
atgcgaataaggtcatcacaatcatcggatggtggcattccttcctcgcctccaagcacg
acatctaacatcaccagcgatgcagcgatcaggcgattgcagcttctcgcaccctcgtta
cagttggacaagatggaaactgccaaacaatcaagtgttttgtcgcgctggccaaccgag
cgtggtgtcacaacagatggttacatttctagcgttgccattgccagcgatagaaagttt
gaggatgcaaagttacgactacagaggattgaaagcaagcgaagggcacacgcagaaaag
tacagactaccaccaactatgcgacaaagcggcgaatccacacccaaatccaagaagtcg
tcgaaaattcggacaggaggactcggtgcaccaccacgatcctctcaaatgcgtccacag
agagaagatcccgcagagttgccgcctatgccagctccaccaatgcctgcgcagttcatg
tcgagccagcagggaatgccaagctcatctcagagccaaggcatattcgggccttcgatt
gccatgagccagccggtatcaggtattttcggggacaggaagaaggccaaaaagcccaag
aggaagagtggattcagataa
>Fp49
atggctgagacaagacgactcacggacctgattcacggtcacgtaggaagacttacttat
ttacctccagaaaaggcgacaactcaaattggcacttttcataccagtcgcattacatct
ga---------------------------------------------------------a
gcaccgcactttaaagtcattgggtcttcagcacagctgtatccgccttcgaagtctcca
tctccagaggtctcttccaatctctggcaagaacggagaattcagaaacgatggcttctt
caggctcatcctgaagccttcatgggcaattcagccgtctcgacactactggaagagaac
atgaaccgctactccagggtcgagggggagatcagcgaccgacccctgctctccatcggc
cagatgacgaatgtgtctgatcagtggagagttgcaggatcaccgatgctcgcagctgct
acaggggaatcgggagaactactaagactggcccgagttgatcaatcaaagtggcagtgg
gggaatgacaagcacacgacacttcaaccctctgtgattgaccccgatgatcccgaggaa
gaagccatttgggccagtgatggcctaccgatttcccaagtcaaattcgcaaccagcatg
tcacgatacgatgccatccgctggctcattgttcagaagcagacttcgaccactatcctc
aacccggagtatcacaaaattccggtggcccagtcatctaccgccgaccttaatattcag
catcctcgactatcaagaattgatcccaacccaatcatgaccatctcacataagatgacc
ggcggtaatgcgcagatggatgtcgccttcaacccgaattccaaaggtcaatcacctcag
attgctatcgtcgacgagtgcggatattggtccatatgggacaccctgggaggcagaacg
agaattcgactatcgtcttgtaagttcgggcacatttcagacgggctgctagacgaaatt
ccctccacgacagagcataaagcagaaaagcacgggattctttttgtcggtgctgccgaa
gtggacagtttctgggaggatgaatcgcagaatgccgacgagtttgaagagtcggcaaag
cggtcaagtcatttgttgatatggaacagagaaaagtatgaagtgatcgatcttgaatcg
cacatagctctaccacagctatcgcttttagctcgtccaaagtccaagcctgacgccatt
cttgatatcaagatcagtcccgcaaaccaaaatcacatctttgtcttgactatgcggacc
ctttactggattgacttatttgcgacgagaagagaagaggattcatcgtcgaaaaaaccg
accatcttgatttcttgcccccgactgctggacagagaggcgttgcgtatgacaacctgc
cttactaccgagggcaaacaacaagctgttatggtgtttgtcttttctccgacccataga
cagcttcaaacatattggtttgggcattcaaagcaaaatggccttccatactggcatcgc
gatgttcttagtctgcccagtcggggtaatgctgttcaaggggatatccagtcggtagag
atcaaccccgccaagctcagtcaagatggaaagccgtcctctggcccaggagctgattat
tatcgtgcaggtgttcaattctatcaagggagcattttgagcaaggatctaggggtacag
tattgcatttgtgtttctgtcaaagaccgcaaaatgcaaattacgctacccactggacgt
ctcgtgcggtccaagacggaccaagcgcagcgatggcggaaaaaacgcaagcaatttctc
cgacatatgggcaacgcgtttgtacttccagatggcatggctgacaacatcaatgaggtc
gtaaagcgccacgatcgatctaacgaaatagatatcatgaagaatgaggcatctgcagtc
ttggggcctgtacacctcaaactggattttatgtgtcaacatcttcagcgaactcttatt
gctatctctgagaacgttcacgacattcctcctgttcttctttatgctattcaggagaac
attgcagaaggcacagcggaaggacggctccccctaaaaacttggaaagagattggtgac
caaacagggtccatggatctttctagttacaacaaagcagagctcccggacatacttgac
ttgttcttggacgatgatgggcaaacagtggtcacacagctaggaagacaaacttcggag
gagtggattcgagaacttgtcagtttgtcacatctcaaccaaacgtatgtcgatctctgg
cttgaccctgtagaagggaggctgcctgaagaagaagaggaaataaggagaggttggata
gcagacttggccaaggatatgtttctagcaacagctggtgttatggttcaagatataccg
cttctaggggcagcaagccaagaggggaacgagcaaccacagcctatacaatcgagtgcg
atgcgaataaggtcatcacaatcatcggatggtggcattccttcctcgcctccaagcacg
acatctaacatcaccagcgatgcagcgatcaggcgattgcagcttctcgcaccctcgtta
cagttggacaagatggaaactgccaaacaatcaagtgttttgtcgcgctggccaaccgag
cgtggtgtcacaacagatggctacatttctagcgttgccattgccagcgatagaaagttt
gaggatgcaaagttacgactacagaggattgaaagcaagcgaagggcacacgcagaaaag
tacagactaccaccaactatgcgacaaagcggcgaatccacacccaagtccaagaagtcg
tcgaaaattcggacaggaggactcggtgcaccaccacgatcctctcaaatgcgtccacag
agagaagatcccgcagagttgccgcctatgccagctccaccaatgcctgcgcagttcatg
tcgagccagcagggaataccaagctcatctcagagccaaggcatattcgggccttcgatt
gccatgagccagccggtatcaggtattttcggggacaggaagaaggccaaaaagcccaag
aggaagagtggattcagataa
>Fp50
atggctgagacaagacgactcacggacctgattcacggtcacgtaggaagacttacttat
ttacctccagaaaaggcgacaactcaaattggcacttttcataccagtcgcattacatct
ga---------------------------------------------------------a
gcaccgcactttaaagtcattgggtcttcagcacagctgtatccgccttcgaagtctcca
tctccagaggtctcttccaatctctggcaagaacggagaattcagaaacgatggcttctt
caggctcatcctgaagccttcatgggcaattcagccgtctcgacactactggaagagaac
atgaaccgctactccagggtcgagggggagatcagcgaccgacccctgctctccatcggc
cagatgacgaatgtgtctgatcagtggagagttgcaggatcaccgatgctcgcagctgct
acaggggaatcgggagaactactaagactggcccgagttgatcaatcaaagtggcagtgg
gggaatgacaagcacacgacacttcaaccctctgtgattgaccccgatgatcccgaggaa
gaagccatttgggccagtgatggcctaccgatttcccaagtcaaattcgcaaccagcatg
tcacgatacgatgccatccgctggctcattgttcagaagcagacttcgaccactatcctc
aacccggagtatcacaaaattccggtggcccagtcatctaccgccgaccttaatattcag
catcctcgactatcaagaattgatcccaacccaatcatgaccatctcacataagatgacc
ggcggtaatgcgcagatggatgtcgccttcaacccgaattccaaaggtcaatcacctcag
attgctatcgtcgacgagtgcggatattggtccatatgggacaccctgggaggcagaacg
agaattcgactatcgtcttgtaagttcgggcacatttcagacgggctgctagacgaaatt
ccctccacgacagagcataatgcagaaaagcacgggattctttttgtcggtgctgccgaa
gtggacagtttctgggaggatgaatcgcagaatgccgacgagtttgaagagtcggcaaag
cggtcaagtcatttgttgatatggaacagagaaaagtatgaagtgatcgatcttgaatcg
cacatagctctaccacagctatcgcttttagctcgtccaaagtccaagcctgacgccatt
cttgatatcaagatcagtcccgcaaaccaaaatcacatctttgtcttgactatgcggacc
ctttactggattgacttatttgcgacgagaagagaagaggattcatcgtcgaaaaaaccg
accatcttgatttcttgcccccgactgctggacagagaggcgttgcgtatgacaacctgc
cttactaccgagggcaaacaacaagctgttatggtgtttgtcttttctccgacccataga
cagcttcaaacatattggtttgggcattcaaagcaaaatggccttccatactggcatcgc
gatgttcttagtctgcccagtcggggtaatgctgttcaaggggatatccagtcggtagag
atcaaccccgccaagctcagtcaagatggaaagccgtcctctggcccaggagctgattat
tatcgtgcaggtgttcaattctatcaagggagcattttgagcaaggatctaggggtacag
tattgcatttgtgtttctgtcaaagaccgcaaaatgcaaattacgctacccactggacgt
ctcgtgcggtccaagacggaccaagcgcagcgatggcggaaaaaacgcaagcaatttctc
cgacatatgggcaacgcgtttgtacttccagatggcatggctgacaacatcaatgaggtc
gtaaagcgccacgatcgatctaacgaaatagatatcatgaagaatgaggcatctgcagtc
ttggggcctgtacacctcaaactggattttatgtgtcaacatcttcagcgaactcttatt
gctatctctgagaacgttcacgacattcctcctgttcttctttatgctattcaggagaac
attgcagaaggcacagcggaaggacggctccccctaaaaacttggaaagagattggtgac
caaacagggtccatggatctttctagttacaacaaagcagagctcccggacatacttgac
ttgttcttggacgatgatgggcaaacagtggtcacacagctaggaagacaaacttcggag
gagtggattcgagaacttgtcagtttgtcacatctcaaccaaacgtatgtcgatctctgg
cttgaccctgtagaagggaggctgcctgaagaagaagaggaaataaggagaggttggata
gcagacttggccaaggatatgtttctagcaacagctggtgttatggttcaagatataccg
cttctaggggcagcaagccaagaggggaacgagcaaccacagcctatacaatcgagtgcg
atgcgaataaggtcatcacaatcatcggatggtggcattccttcctcgcctccaagcacg
acatctaacatcaccagcgatgcagcgatcaggcgattgcagcttctcgcaccctcgtta
cagttggacaagatggaaactgccaaacaatcaagtgttttgtcgcgctggccaaccgag
cgtggtgtcacaacagatggctacatttctagcgttgccattgccagcgatagaaagttt
gaggatgcaaagttacgactacagaggattgaaagcaagcgaagggcacacgcagaaaag
tacagactaccaccaactatgcgacaaagcggcgaatccacacccaagtccaagaagtcg
tcgaaaattcggacaggaggactcggtgcaccaccacgatcctctcaaatgcgtccacag
agagaagatcccgcagagttgccgcctatgccagctccaccaatgcctgcgcagttcatg
tcgagccagcagggaataccaagctcatctcagagccaaggcatattcgggccttcgatt
gccatgagccagccggtatcaggtattttcggggacaggaagaaggccaaaaagcccaag
aggaagagtggattcagataa
>Fp51
atggctgagacaagacgactcacggacctgattcacggtcacgtaggaagacttacttat
ttacctccagaaaaggcgacaactcaaattggcacttttcataccagtcgcattacatct
ga---------------------------------------------------------a
gcaccgcactttaaagtcattgggtcttcagcacagctgtatccgccttcgaagtctcca
tctccagaggtctcttccaatctctggcaagaacggagaattcagaaacgatggcttctt
caggctcatcctgaagccttcatgggcaattcagccgtctcgacactactggaagagaac
atgaaccgctactccagggtcgagggggagatcagcgaccgacccctgctctccatcggc
cagatgacgaatgtgtctgatcagtggagagttgcaggatcaccgatgctcgcagctgct
acaggggaatcgggagaactactaagactggcccgagttgatcaatcaaagtggcagtgg
gggaatgacaagcacacgacacttcaaccctctgtgattgaccccgatgatcccgaggaa
gaagccatttgggccagtgatggcctaccgatttcccaagtcaaattcgcaaccagcatg
tcacgatacgatgccatccgctggctcattgttcagaagcagacttcgaccactatcctc
aacccggagtatcacaaaattccggtggcccagtcatctaccgccgaccttaatattcag
catcctcgactatcaagaattgatcccaacccaatcatgaccatctcacataagatgacc
ggcggtaatgcgcagatggatgtcgccttcaacccgaattccaaaggtcaatcacctcag
attgctatcgtcgacgagtgcggatattggtccatatgggacaccctgggaggcagaacg
agaattcgactatcgtcttgtaagttcgggcacatttcagacgggctgctagacgaaatt
ccctccacgacagagcataaagcagaaaagcacgggattctttttgtcggtgctgccgaa
gtggacagtttctgggaggatgaatcgcagaatgccgacgagtttgaagagtcggcaaag
cggtcaagtcatttgttgatatggaacagagaaaagtatgaagtgatcgatcttgaatcg
cacatagctctaccacagctatcgcttttagctcgtccaaagtccaagcctgacgccatt
cttgatatcaagatcagtcccgcaaaccaaaatcacatctttgtcttgactatgcggacc
ctttactggattgacttatttgcgacgagaagagaagaggattcatcgtcgaaaaaaccg
accatcttgatttcttgcccccgactgctggacagagaggcgttgcgtatgacaacctgc
cttactaccgagggcaaacaacaagctgttatggtgtttgtcttttctccgacccataga
cagcttcaaacatattggtttgggcattcaaagcaaaatggccttccatactggcatcgc
gatgttcttagtctgcccagtcggggtaatgctgttcaaggggatatccagtcggtagag
atcaaccccgccaagctcagtcaagatggaaagccgtcctctggcccaggagctgattat
tatcgtgcaggtgttcaattctatcaagggagcattttgagcaaggatctaggggtacag
tattgcatttgtgtttctgtcaaagaccgcaaaatgcaaattacgctacccactggacgt
ctcgtgcggtccaagacggaccaagcgcagcgatggcggaaaaaacgcaagcaatttctc
cgacatatgggcaacgcgtttgtacttccagatggcatggctgacaacatcaatgaggtc
gtaaagcgccacgatcgatctaacgaaatagatatcatgaagaatgaggcatctgcagtc
ttggggcctgtacacctcaaactggattttatgtgtcaacatcttcagcgaactcttatt
gctatctctgagaacgttcacgacattcctcctgttcttctttatgctattcaggagaac
attgcagaaggcacagcggaaggacggctccccctaaaaacttggaaagagattggtgac
caaacagggtccatggatctttctagttacaacaaagcagagctcccggacatacttgac
ttgttcttggacgatgatgggcaaacagtggtcacacagctaggaagacaaacttcggag
gagtggattcgagaacttgtcagtttgtcacatctcaaccaaacgtatgtcgatctctgg
cttgaccctgtagaagggaggctgcctgaagaagaagaggaaataaggagaggttggata
gcagacttggccaaggatatgtttctagcaacagctggtgttatggttcaagatataccg
cttctaggggcagcaagccaagaggggaacgagcaaccacagcctatacaatcgagtgcg
atgcgaataaggtcatcacaatcatcggatggtggcattccttcctcgcctccaagcacg
acatctaacatcaccagcgatgcagcgatcaggcgattgcagcttctcgcaccctcgtta
cagttggacaagatggaaactgccaaacaatcaagtgttttgtcgcgctggccaaccgag
cgtggtgtcacaacagatggctacatttctagcgttgccattgccagcgatagaaagttt
gaggatgcaaagttacgactacagaggattgaaagcaagcgaagggcacacgcagaaaag
tacagactaccaccaactatgcgacaaagcggcgaatccacacccaagtccaagaagtcg
tcgaaaattcggacaggaggactcggtgcaccaccacgatcctctcaaatgcgtccacag
agagaagatcccgcagagttgccgcctatgccagctccaccaatgcctgcgcagttcatg
tcgagccagcagggaataccaagctcatctcagagccaaggcatattcgggccttcgatt
gccatgagccagccggtatcaggtattttcggggacaggaagaaggccaaaaagcccaag
aggaagagtggattcagataa
>Fp59
atggctgagacaagacgactcacggacctgattcacggtcacgtaggaagacttacttat
ttacctccagaaaaggcgacaactcaaattggcacttttcataccagtcgcattacatct
ga---------------------------------------------------------a
gcaccgcactttaaagtcattgggtcttcagcacagctgtatccgccttcgaagtctcca
tctccagaggtctcttccaatctctggcaagaacggagaattcagaaacgatggcttctt
caggctcatcctgaagccttcatgggcaattcagccgtctcgacactactggaagagaac
atgaaccgctactccagggtcgagggggagatcagcgaccgacccctgctctccatcggc
cagatgacgaatgtgtctgatcagtggagagttgcaggatcaccgatgctcgcagctgct
acaggagaatcgggagaactactaagactggcccgagttgatcaatcaaagtggcagtgg
gggaacgacaagcacacgacacttcagccctctgtgattgaccccgatgatcctgaggaa
gaagccatctgggccagtgatggcctaccgatttcccaggtcaaattcgcaaccagcatg
tcgcgatacgatgccatccgctggctcattgttcagaagcagacttcgaccactatcctc
aacccggagtatcacaaaattccagtggcccagtcatctaccgccgacctcaatattcag
catcctcgactatcaagaattgatcccaacccaatcatgaccatctcacataagatgacc
ggcggtaatgcgcagatggatgtcgccttcaacccgaattccaaaggtcaatcacctcag
attgctatcgtcgacgagtgcggatattggtccatatgggacaccctgggaggcagaacg
agaattcgactatcgtcttgtaagttcgggcacatttcagacgggctgctagacgaaatt
ccctccacgacagagcataaagcagaaaagcacgggattctttttgtcggtgctgccgaa
gtggacagtttctgggaggatgaatcgcagaatgccgacgagtttgaagagtcggcaaag
cggtcaagtcatttgttgatatggaacagagaaaagtatgaagtgatcgatcttgaatcg
cacatagctctaccacagctatcgcttttagctcgtccaaagtccaagcctgacgccatt
cttgatatcaagatcagtcccgcaaaccaaaatcacatctttgtcttgactatgcggacc
ctttactggattgacttatttgcgacgagaagagaagaggattcatcgtcgaaaaaaccg
accatcttgatttcttgcccccgactgctggacagagaggcgttgcgtatgacaacctgc
cttactaccgagggcaaacaacaagctgttatggtgtttgtcttttctccgacccataga
cagcttcaaacatattggtttgggcattcaaagcaaaatggccttccatactggcatcgc
gatgttcttagtctgcccagtcggggtaatgctgttcaaggggatatccagtcggtagag
atcaaccccgccaagctcagtcaagatggaaagccgtcctctggcccaggagctgattat
tatcgtgcaggtgttcaattctatcaagggagcattttgagcaaggatctaggggtacag
tattgcatttgtgtttctgtcaaggaccgcaaaatgcaaattacgctacccactggacgt
ctcgtgcggtccaagacggaccaagcgcagcgatggcggaaaaaacgcaagcaatttctc
cgacatatgggcaacgcgtttgtacttccagatggcatggctgacaacatcaatgaggtc
gtaaagcgccacgatcgatctaacgaaatagatatcatgaagaatgaggcatctgcagtc
ttggggcctgtacacctcaaactggattttatgtgtcaacatcttcagcgaactcttatt
gctatctctgagaacgttcacgacattcctcctgttcttctttatgctattcaggagaac
attgcagaaggcacagcggaaggacggctccccctaaaaacttggaaagagattggtgac
caaacagggtccatggatctttctagttacaacaaagcagagctcccagacatacttgac
ttgttcttggacgatgatgggcaaacagtggtcacacagctaggaagacaaacttcggag
gagtggattcgagaacttgtcagtttgtcacatctcaaccaaacgtatgtcgatctctgg
cttgaccctgtagaagggaggctgcctgaagaagaagaggaaataaggagaggttggata
gcagacttggccaaggatatgtttctagcaacagctggtgttatggttcaagatatacag
cttctaggggcagcaagccaagagggggacgagcaaccacaacctatacaatcgagtgcg
atgcgaataaggtcatcacaatcatcggatggtggcattccttcctcgcctccaagcacg
acatctaacatcaccagcgatgcagcgatcaggcgattgcagcttctcgcaccctcgtta
cagttggacaagatggaaactgccaaacaatcaagtgttttgtcgcgctggccaaccgag
cgtggtgtcacaacagatggttacatttctagcgttgccattgccagcgatagaaagttt
gaggatgcaaagttacgactacagaggattgaaagcaagcgaagggcacacgcagaaaag
tacagactaccaccaactatgcgacaaagcggcgaatccacacccaaatccaagaagtcg
tcgaaaattcggacaggaggactcggtgcaccaccacgatcctctcaaatgcgtccacag
agagaagatcccgcagagttgccgcctatgccagctccaccaatgcctgcgcagttcatg
tcgagccagcagggaataccaagctcatctcagagccaaggcatattcgggccttcgatt
gccatgagccagccggtatcaggtattttcggggacaggaagaaggccaaaaagcccaag
aggaagagtggattcagataa
>Fp63
atggctgagacaagacgactcacggacctgattcacggtcacgtaggaagacttacttat
ttacctccagaaaaggcgacaactcaaattggcacttttcataccagtcgcattacatct
ga---------------------------------------------------------a
gcaccgcactttaaagtcattgggtcttcagcacagctgtatccgccttcgaagtctcca
tctccagaggtctcttccaatctctggcaagaacggagaattcagaaacgatggcttctt
caggctcatcctgaagccttcatgggcaattcagccgtctcgacactactggaagagaac
atgaaccgctactccagggtcgagggggagatcagcgaccgacccctgctctccatcggc
cagatgacgaatgtgtctgatcagtggagagttgcaggatcaccgatgctcgcagctgct
acaggagaatcgggagaactactaagactggcccgagttgatcaatcaaagtggcagtgg
gggaatgacaagcacacgacacttcagccctctgtgattgaccccgatgatcctgaggaa
gaagccatctgggccagtgatggcctaccgatttcccaggtcaaattcgcaaccagcatg
tcgcgatacgatgccatccgctggctcattgttcagaagcagacttcgaccactatcctc
aacccggagtatcacaaaattccagtggcccagtcatctaccgccgacctcaatattcag
catcctcgactatcaagaattgatcccaacccaatcatgaccatctcacataagatgacc
ggcggtaatgcgcagatggatgtcgccttcaacccgaattccaaaggtcaatcacctcag
attgctatcgtcgacgagtgcggatattggtccatatgggacaccctgggaggcagaacg
agaattcgactatcgtcttgtaagttcgggcacatttcagacgggctgctagacgaaatt
ccctccacgacagagcataaagcagaaaaacacgggattctttttgtcggtgctgccgaa
gtggacagtttctgggaggatgaatcgcagaatgccgacgagtttgaagagtcggcaaag
cggtcaagtcatttgttgatatggaacagagaaaagtatgaagtgatcgatcttgaatcg
cacatagctctaccacagctatcgcttttagctcgtccaaagtccaagcctgacgccatt
cttgatatcaagatcagtcccgcaaaccaaaatcacatctttgtcttgactatgcggacc
ctttactggattgacttatttgcgacgagaagagaagaggattcatcgtcgaaaaaaccg
accatcttgatttcttgcccccgactgctggacagagaggcgttgcgtatgacaacctgc
cttactaccgagggcaaacaacaagctgttatggtgtttgtcttttctccgacccataga
cagcttcaaacatattggtttgggcattcaaagcaaaatggccttccatactggcatcgc
gatgttcttagtctgcccagtcggggtaatgctgttcaaggggatatccagtcggtagag
atcaaccccgccaagctcagtcaagatggaaagccgtcctctggcccaggagctgattat
tatcgtgcaggtgttcaattctatcaagggagcattttgagcaaggatctaggggtacag
tattgcatttgtgtttctgtcaaggaccgcaaaatgcaaattacgctacccactggacgt
ctcgtgcggtccaagacggaccaagcgcagcgatggcggaaaaaacgcaagcaatttctc
cgacatatgggcaacgcgtttgtacttccagatggcatggctgacaacatcaatgaggtc
gtaaagcgccacgatcgatctaacgaaatagatatcatgaagaatgaggcatctgcagtc
ttggggcctgtacacctcaaactggattttatgtgtcaacatcttcagcgaactcttatt
gctatctctgagaacgttcacgacattcctcctgttcttctttatgctattcaggagaac
attgcagaaggcacagcggaaggacggctccccctaaaaacttggaaagagattggtgac
caaacagggtccatggatctttctagttacaacaaagcagagctcccggacatacttgac
ttgttcttggacgatgatgggcaaacagtggtcacacagctaggaagacaaacttcggag
gagtggattcgagaacttgtcagtttgtcacatctcaaccaaacgtatgtcgatctctgg
cttgaccctgtagaagggaggctgcctgaagaagaagaggaaataaggagaggttggata
gcagacttggccaaggatatgtttctagcaacagctggtgttatggttcaagatataccg
cttctaggggcagcaagccaagaggggaacgagcaaccacagcctatacaatcgagtgcg
atgcgaataaggtcatcacaatcatcggatggtggcattccttcctcgcctccaagcacg
acatctaacatcaccagcgatgcagcgatcaggcgattgcagcttctcgcaccctcgtta
cagttggacaagatggaaactgccaaacaatcaagtgttttgtcgcgctggccaaccgag
cgtggtgtcacaacagatggctacatttctagcgttgccattgccagcgatagaaagttt
gaggatgcaaagttacgactacagaggattgaaagcaagcgaagggcacacgcagaaaag
tacagactaccaccaactatgcgacaaagcggcgaatccacacccaaatccaagaagtcg
tcgaaaattcggacaggaggactcggtgcaccaccacgatcctctcaaatgcgtccacag
agagaagatcccgcagagttgccgcctatgccagctccaccaatgcctgcgcagttcatg
tcgagccagcagggaatgccaagctcatctcagagccaaggcatattcgggccttcgatt
gccatgagccagccggtatcaggtattttcggggacaggaagaaggccaaaaagcccaag
aggaagagtggattcagataa
>Fp65
atggctgagacaagacgactcacggacctgattcacggtcacgtaggaagacttacttat
ttacctccagaaaaggcgacaactcaaattggcacttttcataccagtcgcattacatct
ga---------------------------------------------------------a
gcaccgcactttaaagtcattgggtcttcagcacagctgtatccgccttcgaagtctcca
tctccagaggtctcttccaatctctggcaagaacggagaattcagaaacgatggcttctt
caggctcatcctgaagccttcatgggcaattcagccgtctcgacactactggaagagaac
atgaaccgctactccagggtcgagggggagatcagcgaccgacccctgctctccatcggc
cagatgacgaatgtgtctgatcagtggagagttgcaggatcaccgatgctcgcagctgct
acaggggaatcgggagaactactaagactggcccgagttgatcaatcaaagtggcagtgg
gggaatgacaagcacacgacacttcaaccctctgtgattgaccccgatgatcccgaggaa
gaagccatttgggccagtgatggcctaccgatttcccaagtcaaattcgcaaccagcatg
tcacgatacgatgccatccgctggctcattgttcagaagcagacttcgaccactatcctc
aacccggagtatcacaaaattccggtggcccagtcatctaccgccgaccttaatattcag
catcctcgactatcaagaattgatcccaacccaatcatgaccatctcacataagatgacc
ggcggtaatgcgcagatggatgtcgccttcaacccgaattccaaaggtcaatcacctcag
attgctatcgtcgacgagtgcggatattggtccatatgggacaccctgggaggcagaacg
agaattcgactatcgtcttgtaagttcgggcacatttcagacgggctgctagacgaaatt
ccctccacgacagagcataaagcagaaaagcacgggattctttttgtcggtgctgccgaa
gtggacagtttctgggaggatgaatcgcagaatgccgacgagtttgaagagtcggcaaag
cggtcaagtcatttgttgatatggaacagagaaaagtatgaagtgatcgatcttgaatcg
cacatagctctaccacagctatcgcttttagctcgtccaaagtccaagcctgacgccatt
cttgatatcaagatcagtcccgcaaaccaaaatcacatctttgtcttgactatgcggacc
ctttactggattgacttatttgcgacgagaagagaagaggattcatcgtcgaaaaaaccg
accatcttgatttcttgcccccgactgctggacagagaggcgttgcgtatgacaacctgc
cttactaccgagggcaaacaacaagctgttatggtgtttgtcttttctccgacccataga
cagcttcaaacatattggtttgggcattcaaagcaaaatggccttccatactggcatcgc
gatgttcttagtctgcccagtcggggtaatgctgttcaaggggatatccagtcggtagag
atcaaccccgccaagctcagtcaagatggaaagccgtcctctggcccaggagctgattat
tatcgtgcaggtgttcaattctatcaagggagcattttgagcaaggatctaggggtacag
tattgcatttgtgtttctgtcaaagaccgcaaaatgcaaattacgctacccactggacgt
ctcgtgcggtccaagacggaccaagcgcagcgatggcggaaaaaacgcaagcaatttctc
cgacatatgggcaacgcgtttgtacttccagatggcatggctgacaacatcaatgaggtc
gtaaagcgccacgatcgatctaacgaaatagatatcatgaagaatgaggcatctgcagtc
ttggggcctgtacacctcaaactggattttatgtgtcaacatcttcagcgaactcttatt
gctatctctgagaacgttcacgacattcctcctgttcttctttatgctattcaggagaac
attgcagaaggcacagcggaaggacggctccccctaaaaacttggaaagagattggtgac
caaacagggtccatggatctttctagttacaacaaagcagagctcccggacatacttgac
ttgttcttggacgatgatgggcaaacagtggtcacacagctaggaagacaaacttcggag
gagtggattcgagaacttgtcagtttgtcacatctcaaccaaacgtatgtcgatctctgg
cttgaccctgtagaagggaggctgcctgaagaagaagaggaaataaggagaggttggata
gcagacttggccaaggatatgtttctagcaacagctggtgttatggttcaagatataccg
cttctaggggcagcaagccaagaggggaacgagcaaccacagcctatacaatcgagtgcg
atgcgaataaggtcatcacaatcatcggatggtggcattccttcctcgcctccaagcacg
acatctaacatcaccagcgatgcagcgatcaggcgattgcagcttctcgcaccctcgtta
cagttggacaagatggaaactgccaaacaatcaagtgttttgtcgcgctggccaaccgag
cgtggtgtcacaacagatggctacatttctagcgttgccattgccagcgatagaaagttt
gaggatgcaaagttacgactacagaggattgaaagcaagcgaagggcacacgcagaaaag
tacagactaccaccaactatgcgacaaagcggcgaatccacacccaagtccaagaagtcg
tcgaaaattcggacaggaggactcggtgcaccaccacgatcctctcaaatgcgtccacag
agagaagatcccgcagagttgccgcctatgccagctccaccaatgcctgcgcagttcatg
tcgagccagcagggaataccaagctcatctcagagccaaggcatattcgggccttcgatt
gccatgagccagccggtatcaggtattttcggggacaggaagaaggccaaaaagcccaag
aggaagagtggattcagataa
>Fp66
atggctgagacaagacgactcacggacctgattcacggtcacgtaggaagacttacttat
ttacctccagaaaaggcgacaactcaaattggcacttttcataccagtcgcattacatct
gaaggtgagttttcagaacaaccacttgcgcccacccaaaatattgaccaagtctcttca
gcaccgcactttaaagtcattgggtcttcagcacagctgtatccgccttcgaagtctcca
tctccagaggtctcttccaatctctggcaagaacggagaattcagaaacgatggcttctt
caggctcatcctgaagccttcatgggcaattcagccgtctcgacactactggaagagaac
atgaaccgctactccagggtcgagggggagatcagcgaccgacccctgctctccatcggc
cagatgacgaatgtgtctgatcagtggagagttgcaggatcaccgatgctcgcagctgct
acaggagaatcgggagaactactaagactggcccgagttgatcaatcaaagtggcagtgg
gggaacgacaagcacacgacacttcagccctctgtgattgaccccgatgatcctgaggaa
gaagccatctgggccagtgatggcctaccgatttcccaggtcaaattcgcaaccagcatg
tcgcgatacgatgccatccgctggctcattgttcagaagcagacttcgaccactatcctc
aacccggagtatcacaaaattccagtggcccagtcatctaccgccgacctcaatattcag
catcctcgactatcaagaattgatcccaacccaatcatgaccatctcacataagatgacc
ggcggtaatgcgcagatggatgtcgccttcaacccgaattccaaaggtcaatcacctcag
attgctatcgtcgacgagtgcggatattggtccatatgggacaccctgggaggcagaacg
agaattcgactatcgtcttgtaagttcgggcacatttcagacgggctgctagacgaaatt
ccctccacgacagagcataaagcagaaaagcacgggattctttttgtcggtgctgccgaa
gtggacagtttctgggaggatgaatcgcagaatgccgacgagtttgaagagtcggcaaag
cggtcaagtcatttgttgatatggaacagagaaaagtatgaagtgatcgatcttgaatcg
cacatagctctaccacagctatcgcttttagctcgtccaaagtccaagcctgacgccatt
cttgatatcaagatcagtcccgcaaaccaaaatcacatctttgtcttgactatgcggacc
ctttactggattgacttatttgcgacgagaagagaagaggattcatcgtcgaaaaaaccg
accatcttgatttcttgcccccgactgctggacagagaggcgttgcgtatgacaacctgc
cttactaccgagggcaaacaacaagctgttatggtgtttgtcttttctccgacccataga
cagcttcaaacatattggtttgggcattcaaagcaaaatggccttccatactggcatcgc
gatgttcttagtctgcccagtcggggtaatgctgttcaaggggatatccagtcggtagag
atcaaccccgccaagctcagtcaagatggaaagccgtcctctggcccaggagctgattat
tatcgtgcaggtgttcaattctatcaagggagcattttgagcaaggatctaggggtacag
tattgcatttgtgtttctgtcaaggaccgcaaaatgcaaattacgctacccactggacgt
ctcgtgcggtccaagacggaccaagcgcagcgatggcggaaaaaacgcaagcaatttctc
cgacatatgggcaacgcgtttgtacttccagatggcatggctgacaacatcaatgaggtc
gtaaagcgccacgatcgatctaacgaaatagatatcatgaagaatgaggcatctgcagtc
ttggggcctgtacacctcaaactggattttatgtgtcaacatcttcagcgaactcttatt
gctatctctgagaacgttcacgacattcctcctgttcttctttatgctattcaggagaac
attgcagaaggcacagcggaaggacggctccccctaaaaacttggaaagagattggtgac
caaacagggtccatggatctttctagttacaacaaagcagagctcccggacatacttgac
ttgttcttggacgatgatgggcaaacagtggtcacacagctaggaagacaaacttcggag
gagtggattcgagaacttgtcagtttgtcacatctcaaccaaacgtatgtcgatctctgg
cttgaccctgtagaagggaggctgcctgaagaagaagaggaaataaggagaggttggata
gcagacttggccaaggatatgtttctagcaacagctggtgttatggttcaagatatacag
cttctaggggcagcaagccaagagggggacgagcaaccacaacctatacaatcgagtgcg
atgcgaataaggtcatcacaatcatcggatggtggcattccttcctcgcctccaagcacg
acatctaacatcaccagcgatgcagcgatcaggcgattgcagcttctcgcaccctcgtta
cagttggacaagatggaaactgccaaacaatcaagtgttttgtcgcgctggccaaccgag
cgtggtgtcacaacagatggttacatttctagcgttgccattgccagcgatagaaagttt
gaggatgcaaagttacgactacagaggattgaaagcaagcgaagggcacacgcagaaaag
tacagactaccaccaactatgcgacaaagcggcgaatccacacccaaatccaagaagtcg
tcgaaaattcggacaggaggactcggtgcaccaccacgatcctctcaaatgcgtccacag
agagaagatcccgcagagttgccgcctatgccagctccaccaatgcctgcgcagttcatg
tcgagccagcagggaataccaagctcatctcagagccaaggcatattcgggccttcgatt
gccatgagccagccggtatcaggtattttcggggacaggaagaaggccaaaaagcccaag
aggaagagtggattcagataa
>Fp72
atggctgagacaagacgactcacggacctgattcacggtcacgtaggaagacttacttat
ttacctccagaaaaggcgacaactcaaattggcacttttcataccagtcgcattacatct
ga---------------------------------------------------------a
gcaccgcactttaaagtcattgggtcttcagcacagctgtatccgccttcgaagtctcca
tctccagaggtctcttccaatctctggcaagaacggagaattcagaaacgatggcttctt
caggctcatcctgaagccttcatgggcaattcagccgtctcgacactactggaagagaac
atgaaccgctactccagggtcgagggggagatcagcgaccgacccctgctctccatcggc
cagatgacgaatgtgtctgatcagtggagagttgcaggatcaccgatgctcgcagctgct
acaggagaatcgggagaactactaagactggcccgagttgatcaatcaaagtggcagtgg
gggaacgacaagcacacgacacttcagccctctgtgattgaccccgatgatcctgaggaa
gaagccatctgggccagtgatggcctaccgatttcccaggtcaaattcgcaaccagcatg
tcgcgatacgatgccatccgctggctcattgttcagaagcagacttcgaccactatcctc
aacccggagtatcacaaaattccagtggcccagtcatctaccgccgacctcaatattcag
catcctcgactatcaagaattgatcccaacccaatcatgaccatctcacataagatgacc
ggcggtaatgcgcagatggatgtcgccttcaacccgaattccaaaggtcaatcacctcag
attgctatcgtcgacgagtgcggatattggtccatatgggacaccctgggaggcagaacg
agaattcgactatcgtcttgtaagttcgggcacatttcagacgggctgctagacgaaatt
ccctccacgacagagcataaagcagaaaagcacgggattctttttgtcggtgctgccgaa
gtggacagtttctgggaggatgaatcgcagaatgccgacgagtttgaagagtcggcaaag
cggtcaagtcatttgttgatatggaacagagaaaagtatgaagtgatcgatcttgaatcg
cacatagctctaccacagctatcgcttttagctcgtccaaagtccaagcctgacgccatt
cttgatatcaagatcagtcccgcaaaccaaaatcacatctttgtcttgactatgcggacc
ctttactggattgacttatttgcgacgagaagagaagaggattcatcgtcgaaaaaaccg
accatcttgatttcttgcccccgactgctggacagagaggcgttgcgtatgacaacctgc
cttactaccgagggcaaacaacaagctgttatggtgtttgtcttttctccgacccataga
cagcttcaaacatattggtttgggcattcaaagcaaaatggccttccatactggcatcgc
gatgttcttagtctgcccagtcggggtaatgctgttcaaggggatatccagtcggtagag
atcaaccccgccaagctcagtcaagatggaaagccgtcctctggcccaggagctgattat
tatcgtgcaggtgttcaattctatcaagggagcattttgagcaaggatctaggggtacag
tattgcatttgtgtttctgtcaaggaccgcaaaatgcaaattacgctacccactggacgt
ctcgtgcggtccaagacggaccaagcgcagcgatggcggaaaaaacgcaagcaatttctc
cgacatatgggcaacgcgtttgtacttccagatggcatggctgacaacatcaatgaggtc
gtaaagcgccacgatcgatctaacgaaatagatatcatgaagaatgaggcatctgcagtc
ttggggcctgtacacctcaaactggattttatgtgtcaacatcttcagcgaactcttatt
gctatctctgagaacgttcacgacattcctcctgttcttctttatgctattcaggagaac
attgcagaaggcacagcggaaggacggctccccctaaaaacttggaaagagattggtgac
caaacagggtccatggatctttctagttacaacaaagcagagctcccggacatacttgac
ttgttcttggacgatgatgggcaaacagtggtcacacagctaggaagacaaacttcggag
gagtggattcgagaacttgtcagtttgtcacatctcaaccaaacgtatgtcgatctctgg
cttgaccctgtagaagggaggctgcctgaagaagaagaggaaataaggagaggttggata
gcagacttggccaaggatatgtttctagcaacagctggtgttatggttcaagatatacag
cttctaggggcagcaagccaagagggggacgagcaaccacaacctatacaatcgagtgcg
atgcgaataaggtcatcacaatcatcggatggtggcattccttcctcgcctccaagcacg
acatctaacatcaccagcgatgcagcgatcaggcgattgcagcttctcgcaccctcgtta
cagttggacaagatggaaactgccaaacaatcaagtgttttgtcgcgctggccaaccgag
cgtggtgtcacaacagatggttacatttctagcgttgccattgccagcgatagaaagttt
gaggatgcaaagttacgactacagaggattgaaagcaagcgaagggcacacgcagaaaag
tacagactaccaccaactatgcgacaaagcggcgaatccacacccaaatccaagaagtcg
tcgaaaattcggacaggaggactcggtgcaccaccacgatcctctcaaatgcgtccacag
agagaagatcccgcagagttgccgcctatgccagctccaccaatgcctgcgcagttcatg
tcgagccagcagggaataccaagctcatctcagagccaaggcatattcgggccttcgatt
gccatgagccagccggtatcaggtattttcggggacaggaagaaggccaaaaagcccaag
aggaagagtggattcagataa
>Fp73
atggctgagacaagacgactcacggacctgattcacggtcacgtaggaagacttacttat
ttacctccagaaaaggcgacaactcaaattggcacttttcataccagtcgcattacatct
ga---------------------------------------------------------a
gcaccgcactttaaagtcattgggtcttcagcacagctgtatccgccttcgaagtctcca
tctccagaggtctcttccaatctctggcaagaacggagaattcagaaacgatggcttctt
caggctcatcctgaagccttcatgggcaattcagccgtctcgacactactggaagagaac
atgaaccgctactccagggtcgagggggagatcagcgaccgacccctgctctccatcggc
cagatgacgaatgtgtctgatcagtggagagttgcaggatcaccgatgctcgcagctgct
acaggagaatcgggagaactactaagactggcccgagttgatcaatcaaagtggcagtgg
gggaatgacaagcacacgacacttcagccctctgtgattgaccccgatgatcctgaggaa
gaagccatctgggccagtgatggcctaccgatttcccaggtcaaattcgcaaccagcatg
tcgcgatacgatgccatccgctggctcattgttcagaagcagacttcgaccactatcctc
aacccggagtatcacaaaattccagtggcccagtcatctaccgccgacctcaatattcag
catcctcgactatcaagaattgatcccaacccaatcatgaccatctcacataagatgacc
ggcggtaatgcgcagatggatgtcgccttcaacccgaattccaaaggtcaatcacctcag
attgctatcgtcgacgagtgcggatattggtccatatgggacaccctgggaggcagaacg
agaattcgactatcgtcttgtaagttcgggcacatttcagacgggctgctagacgaaatt
ccctccacgacagagcataaagcagaaaaacacgggattctttttgtcggtgctgccgaa
gtggacagtttctgggaggatgaatcgcagaatgccgacgagtttgaagagtcggcaaag
cggtcaagtcatttgttgatatggaacagagaaaagtatgaagtgatcgatcttgaatcg
cacatagctctaccacagctatcgcttttagctcgtccaaagtccaagcctgacgccatt
cttgatatcaagatcagtcccgcaaaccaaaatcacatctttgtcttgactatgcggacc
ctttactggattgacttatttgcgacgagaagagaagaggattcatcgtcgaaaaaaccg
accatcttgatttcttgcccccgactgctggacagagaggcgttgcgtatgacaacctgc
cttactaccgagggcaaacaacaagctgttatggtgtttgtcttttctccgacccataga
cagcttcaaacatattggtttgggcattcaaagcaaaatggccttccatactggcatcgc
gatgttcttagtctgcccagtcggggtaatgctgttcaaggggatatccagtcggtagag
atcaaccccgccaagctcagtcaagatggaaagccgtcctctggcccaggagctgattat
tatcgtgcaggtgttcaattctatcaagggagcattttgagcaaggatctaggggtacag
tattgcatttgtgtttctgtcaaggaccgcaaaatgcaaattacgctacccactggacgt
ctcgtgcggtccaagacggaccaagcgcagcgatggcggaaaaaacgcaagcaatttctc
cgacatatgggcaacgcgtttgtacttccagatggcatggctgacaacatcaatgaggtc
gtaaagcgccacgatcgatctaacgaaatagatatcatgaagaatgaggcatctgcagtc
ttggggcctgtacacctcaaactggattttatgtgtcaacatcttcagcgaactcttatt
gctatctctgagaacgttcacgacattcctcctgttcttctttatgctattcaggagaac
attgcagaaggcacagcggaaggacggctccccctaaaaacttggaaagagattggtgac
caaacagggtccatggatctttctagttacaacaaagcagagctcccggacatacttgac
ttgttcttggacgatgatgggcaaacagtggtcacacagctaggaagacaaacttcggag
gagtggattcgagaacttgtcagtttgtcacatctcaaccaaacgtatgtcgatctctgg
cttgaccctgtagaagggaggctgcctgaagaagaagaggaaataaggagaggttggata
gcagacttggccaaggatatgtttctagcaacagctggtgttatggttcaagatataccg
cttctaggggcagcaagccaagaggggaacgagcaaccacagcctatacaatcgagtgcg
atgcgaataaggtcatcacaatcatcggatggtggcattccttcctcgcctccaagcacg
acatctaacatcaccagcgatgcagcgatcaggcgattgcagcttctcgcaccctcgtta
cagttggacaagatggaaactgccaaacaatcaagtgttttgtcgcgctggccaaccgag
cgtggtgtcacaacagatggctacatttctagcgttgccattgccagcgatagaaagttt
gaggatgcaaagttacgactacagaggattgaaagcaagcgaagggcacacgcagaaaag
tacagactaccaccaactatgcgacaaagcggcgaatccacacccaaatccaagaagtcg
tcgaaaattcggacaggaggactcggtgcaccaccacgatcctctcaaatgcgtccacag
agagaagatcccgcagagttgccgcctatgccagctccaccaatgcctgcgcagttcatg
tcgagccagcagggaatgccaagctcatctcagagccaaggcatattcgggccttcgatt
gccatgagccagccggtatcaggtattttcggggacaggaagaaggccaaaaagcccaag
aggaagagtggattcagataa
>Fp76
atggctgagacaagacgactcacggacctgattcacggtcacgtaggaagacttacttat
ttacctccagaaaaggcgacaactcaaattggcacttttcataccagtcgcattacatct
ga---------------------------------------------------------a
gcaccgcactttaaagtcattgggtcttcagcacagctgtatccgccttcgaagtctcca
tctccagaggtctcttccaatctctggcaagaacggagaattcagaaacgatggcttctt
caggctcatcctgaagccttcatgggcaattcagccgtctcgacactactggaagagaac
atgaaccgctactccagggtcgagggggagatcagcgaccgacccctgctctccatcggc
cagatgacgaatgtgtctgatcagtggagagttgcaggatcaccgatgctcgcagctgct
acaggagaatcgggagaactactaagactggcccgagttgatcaatcaaagtggcagtgg
gggaatgacaagcacacgacacttcagccctctgtgattgaccccgatgatcctgaggaa
gaagccatctgggccagtgatggcctaccgatttcccaggtcaaattcgcaaccagcatg
tcgcgatacgatgccatccgctggctcattgttcagaagcagacttcgaccactatcctc
aacccggagtatcacaaaattccagtggcccagtcatctaccgccgacctcaatattcag
catcctcgactatcaagaattgatcccaacccaatcatgaccatctcacataagatgacc
ggcggtaatgcgcagatggatgtcgccttcaacccgaattccaaaggtcaatcacctcag
attgctatcgtcgacgagtgcggatattggtccatatgggacaccctgggaggcagaacg
agaattcgactatcgtcttgtaagttcgggcacatttcagacgggctgctagacgaaatt
ccctccacgacagagcataaagcagaaaaacacgggattctttttgtcggtgctgccgaa
gtggacagtttctgggaggatgaatcgcagaatgccgacgagtttgaagagtcggcaaag
cggtcaagtcatttgttgatatggaacagagaaaagtatgaagtgatcgatcttgaatcg
cacatagctctaccacagctatcgcttttagctcgtccaaagtccaagcctgacgccatt
cttgatatcaagatcagtcccgcaaaccaaaatcacatctttgtcttgactatgcggacc
ctttactggattgacttatttgcgacgagaagagaagaggattcatcgtcgaaaaaaccg
accatcttgatttcttgcccccgactgctggacagagaggcgttgcgtatgacaacctgc
cttactaccgagggcaaacaacaagctgttatggtgtttgtcttttctccgacccataga
cagcttcaaacatattggtttgggcattcaaagcaaaatggccttccatactggcatcgc
gatgttcttagtctgcccagtcggggtaatgctgttcaaggggatatccagtcggtagag
atcaaccccgccaagctcagtcaagatggaaagccgtcctctggcccaggagctgattat
tatcgtgcaggtgttcaattctatcaagggagcattttgagcaaggatctaggggtacag
tattgcatttgtgtttctgtcaaggaccgcaaaatgcaaattacgctacccactggacgt
ctcgtgcggtccaagacggaccaagcgcagcgatggcggaaaaaacgcaagcaatttctc
cgacatatgggcaacgcgtttgtacttccagatggcatggctgacaacatcaatgaggtc
gtaaagcgccacgatcgatctaacgaaatagatatcatgaagaatgaggcatctgcagtc
ttggggcctgtacacctcaaactggattttatgtgtcaacatcttcagcgaactcttatt
gctatctctgagaacgttcacgacattcctcctgttcttctttatgctattcaggagaac
attgcagaaggcacagcggaaggacggctccccctaaaaacttggaaagagattggtgac
caaacagggtccatggatctttctagttacaacaaagcagagctcccggacatacttgac
ttgttcttggacgatgatgggcaaacagtggtcacacagctaggaagacaaacttcggag
gagtggattcgagaacttgtcagtttgtcacatctcaaccaaacgtatgtcgatctctgg
cttgaccctgtagaagggaggctgcctgaagaagaagaggaaataaggagaggttggata
gcagacttggccaaggatatgtttctagcaacagctggtgttatggttcaagatataccg
cttctaggggcagcaagccaagaggggaacgagcaaccacagcctatacaatcgagtgcg
atgcgaataaggtcatcacaatcatcggatggtggcattccttcctcgcctccaagcacg
acatctaacatcaccagcgatgcagcgatcaggcgattgcagcttctcgcaccctcgtta
cagttggacaagatggaaactgccaaacaatcaagtgttttgtcgcgctggccaaccgag
cgtggtgtcacaacagatggctacatttctagcgttgccattgccagcgatagaaagttt
gaggatgcaaagttacgactacagaggattgaaagcaagcgaagggcacacgcagaaaag
tacagactaccaccaactatgcgacaaagcggcgaatccacacccaaatccaagaagtcg
tcgaaaattcggacaggaggactcggtgcaccaccacgatcctctcaaatgcgtccacag
agagaagatcccgcagagttgccgcctatgccagctccaccaatgcctgcgcagttcatg
tcgagccagcagggaatgccaagctcatctcagagccaaggcatattcgggccttcgatt
gccatgagccagccggtatcaggtattttcggggacaggaagaaggccaaaaagcccaag
aggaagagtggattcagataa
>Fp78
atggctgagacaagacgactcacggacctgattcacggtcacgtaggaagacttacttat
ttacctccagaaaaggcgacaactcaaattggcacttttcataccagtcgcattacatct
ga---------------------------------------------------------a
gcaccgcactttaaagtcattgggtcttcagcacagctgtatccgccttcgaagtctcca
tctccagaggtctcttccaatctctggcaagaacggagaattcagaaacgatggcttctt
caggctcatcctgaagccttcatgggcaattcagccgtctcgacactactggaagagaac
atgaaccgctactccagggtcgagggggagatcagcgaccgacccctgctctccatcggc
cagatgacgaatgtgtctgatcagtggagagttgcaggatcaccgatgctcgcagctgct
acaggagaatcgggagaactactaagactggcccgagttgatcaatcaaagtggcagtgg
gggaacgacaagcacacgacacttcagccctctgtgattgaccccgatgatcctgaggaa
gaagccatctgggccagtgatggcctaccgatttcccaggtcaaattcgcaaccagcatg
tcgcgatacgatgccatccgctggctcattgttcagaagcagacttcgaccactatcctc
aacccggagtatcacaaaattccagtggcccagtcatctaccgccgacctcaatattcag
catcctcgactatcaagaattgatcccaacccaatcatgaccatctcacataagatgacc
ggcggtaatgcgcagatggatgtcgccttcaacccgaattccaaaggtcaatcacctcag
attgctatcgtcgacgagtgcggatattggtccatatgggacaccctgggaggcagaacg
agaattcgactatcgtcttgtaagttcgggcacatttcagacgggctgctagacgaaatt
ccctccacgacagagcataaagcagaaaagcacgggattctttttgtcggtgctgccgaa
gtggacagtttctgggaggatgaatcgcagaatgccgacgagtttgaagagtcggcaaag
cggtcaagtcatttgttgatatggaacagagaaaagtatgaagtgatcgatcttgaatcg
cacatagctctaccacagctatcgcttttagctcgtccaaagtccaagcctgacgccatt
cttgatatcaagatcagtcccgcaaaccaaaatcacatctttgtcttgactatgcggacc
ctttactggattgacttatttgcgacgagaagagaagaggattcatcgtcgaaaaaaccg
accatcttgatttcttgcccccgactgctggacagagaggcgttgcgtatgacaacctgc
cttactaccgagggcaaacaacaagctgttatggtgtttgtcttttctccgacccataga
cagcttcaaacatattggtttgggcattcaaagcaaaatggccttccatactggcatcgc
gatgttcttagtctgcccagtcggggtaatgctgttcaaggggatatccagtcggtagag
atcaaccccgccaagctcagtcaagatggaaagccgtcctctggcccaggagctgattat
tatcgtgcaggtgttcaattctatcaagggagcattttgagcaaggatctaggggtacag
tattgcatttgtgtttctgtcaaggaccgcaaaatgcaaattacgctacccactggacgt
ctcgtgcggtccaagacggaccaagcgcagcgatggcggaaaaaacgcaagcaatttctc
cgacatatgggcaacgcgtttgtacttccagatggcatggctgacaacatcaatgaggtc
gtaaagcgccacgatcgatctaacgaaatagatatcatgaagaatgaggcatctgcagtc
ttggggcctgtacacctcaaactggattttatgtgtcaacatcttcagcgaactcttatt
gctatctctgagaacgttcacgacattcctcctgttcttctttatgctattcaggagaac
attgcagaaggcacagcggaaggacggctccccctaaaaacttggaaagagattggtgac
caaacagggtccatggatctttctagttacaacaaagcagagctcccagacatacttgac
ttgttcttggacgatgatgggcaaacagtggtcacacagctaggaagacaaacttcggag
gagtggattcgagaacttgtcagtttgtcacatctcaaccaaacgtatgtcgatctctgg
cttgaccctgtagaagggaggctgcctgaagaagaagaggaaataaggagaggttggata
gcagacttggccaaggatatgtttctagcaacagctggtgttatggttcaagatatacag
cttctaggggcagcaagccaagagggggacgagcaaccacaacctatacaatcgagtgcg
atgcgaataaggtcatcacaatcatcggatggtggcattccttcctcgcctccaagcacg
acatctaacatcaccagcgatgcagcgatcaggcgattgcagcttctcgcaccctcgtta
cagttggacaagatggaaactgccaaacaatcaagtgttttgtcgcgctggccaaccgag
cgtggtgtcacaacagatggttacatttctagcgttgccattgccagcgatagaaagttt
gaggatgcaaagttacgactacagaggattgaaagcaagcgaagggcacacgcagaaaag
tacagactaccaccaactatgcgacaaagcggcgaatccacacccaaatccaagaagtcg
tcgaaaattcggacaggaggactcggtgcaccaccacgatcctctcaaatgcgtccacag
agagaagatcccgcagagttgccgcctatgccagctccaccaatgcctgcgcagttcatg
tcgagccagcagggaataccaagctcatctcagagccaaggcatattcgggccttcgatt
gccatgagccagccggtatcaggtattttcggggacaggaagaaggccaaaaagcccaag
aggaagagtggattcagataa
>Fp81
atggctgagacaagacgactcacggacctgattcacggtcacgtaggaagacttacttat
ttacctccagaaaaggcgacaactcaaattggcacttttcataccagtcgcattacatct
ga---------------------------------------------------------a
gcaccgcactttaaagtcattgggtcttcagcacagctgtatccgccttcgaagtctcca
tctccagaggtctcttccaatctctggcaagaacggagaattcagaaacgatggcttctt
caggctcatcctgaagccttcatgggcaattcagccgtctcgacactactggaagagaac
atgaaccgctactccagggtcgagggggagatcagcgaccgacccctgctctccatcggc
cagatgacgaatgtgtctgatcagtggagagttgcaggatcaccgatgctcgcagctgct
acaggagaatcgggagaactactaagactggcccgagttgatcaatcaaagtggcagtgg
gggaacgacaagcacacgacacttcagccctctgtgattgaccccgatgatcctgaggaa
gaagccatctgggccagtgatggcctaccgatttcccaggtcaaattcgcaaccagcatg
tcgcgatacgatgccatccgctggctcattgttcagaagcagacttcgaccactatcctc
aacccggagtatcacaaaattccagtggcccagtcatctaccgccgacctcaatattcag
catcctcgactatcaagaattgatcccaacccaatcatgaccatctcacataagatgacc
ggcggtaatgcgcagatggatgtcgccttcaacccgaattccaaaggtcaatcacctcag
attgctatcgtcgacgagtgcggatattggtccatatgggacaccctgggaggcagaacg
agaattcgactatcgtcttgtaagttcgggcacatttcagacgggctgctagacgaaatt
ccctccacgacagagcataaagcagaaaagcacgggattctttttgtcggtgctgccgaa
gtggacagtttctgggaggatgaatcgcagaatgccgacgagtttgaagagtcggcaaag
cggtcaagtcatttgttgatatggaacagagaaaagtatgaagtgatcgatcttgaatcg
cacatagctctaccacagctatcgcttttagctcgtccaaagtccaagcctgacgccatt
cttgatatcaagatcagtcccgcaaaccaaaatcacatctttgtcttgactatgcggacc
ctttactggattgacttatttgcgacgagaagagaagaggattcatcgtcgaaaaaaccg
accatcttgatttcttgcccccgactgctggacagagaggcgttgcgtatgacaacctgc
cttactaccgagggcaaacaacaagctgttatggtgtttgtcttttctccgacccataga
cagcttcaaacatattggtttgggcattcaaagcaaaatggccttccatactggcatcgc
gatgttcttagtctgcccagtcggggtaatgctgttcaaggggatatccagtcggtagag
atcaaccccgccaagctcagtcaagatggaaagccgtcctctggcccaggagctgattat
tatcgtgcaggtgttcaattctatcaagggagcattttgagcaaggatctaggggtacag
tattgcatttgtgtttctgtcaaggaccgcaaaatgcaaattacgctacccactggacgt
ctcgtgcggtccaagacggaccaagcgcagcgatggcggaaaaaacgcaagcaatttctc
cgacatatgggcaacgcgtttgtacttccagatggcatggctgacaacatcaatgaggtc
gtaaagcgccacgatcgatctaacgaaatagatatcatgaagaatgaggcatctgcagtc
ttggggcctgtacacctcaaactggattttatgtgtcaacatcttcagcgaactcttatt
gctatctctgagaacgttcacgacattcctcctgttcttctttatgctattcaggagaac
attgcagaaggcacagcggaaggacggctccccctaaaaacttggaaagagattggtgac
caaacagggtccatggatctttctagttacaacaaagcagagctcccggacatacttgac
ttgttcttggacgatgatgggcaaacagtggtcacacagctaggaagacaaacttcggag
gagtggattcgagaacttgtcagtttgtcacatctcaaccaaacgtatgtcgatctctgg
cttgaccctgtagaagggaggctgcctgaagaagaagaggaaataaggagaggttggata
gcagacttggccaaggatatgtttctagcaacagctggtgttatggttcaagatatacag
cttctaggggcagcaagccaagagggggacgagcaaccacaacctatacaatcgagtgcg
atgcgaataaggtcatcacaatcatcggatggtggcattccttcctcgcctccaagcacg
acatctaacatcaccagcgatgcagcgatcaggcgattgcagcttctcgcaccctcgtta
cagttggacaagatggaaactgccaaacaatcaagtgttttgtcgcgctggccaaccgag
cgtggtgtcacaacagatggttacatttctagcgttgccattgccagcgatagaaagttt
gaggatgcaaagttacgactacagaggattgaaagcaagcgaagggcacacgcagaaaag
tacagactaccaccaactatgcgacaaagcggcgaatccacacccaaatccaagaagtcg
tcgaaaattcggacaggaggactcggtgcaccaccacgatcctctcaaatgcgtccacag
agagaagatcccgcagagttgccgcctatgccagctccaccaatgcctgcgcagttcatg
tcgagccagcagggaatgccaagctcatctcagagccaaggcatattcgggccttcgatt
gccatgagccagccggtatcaggtattttcggggacaggaagaaggccaaaaagcccaag
aggaagagtggattcagataa
>Fp84
atggctgagacaagacgactcacggacctgattcacggtcacgtaggaagacttacttat
ttacctccagaaaaggcgacaactcaaattggcacttttcataccagtcgcattacatct
ga---------------------------------------------------------a
gcaccgcactttaaagtcattgggtcttcagcacagctgtatccgccttcgaagtctcca
tctccagaggtctcttccaatctctggcaagaacggagaattcagaaacgatggcttctt
caggctcatcctgaagccttcatgggcaattcagccgtctcgacactactggaagagaac
atgaaccgctactccagggtcgagggggagatcagcgaccgacccctgctctccatcggc
cagatgacgaatgtgtctgatcagtggagagttgcaggatcaccgatgctcgcagctgct
acaggagaatcgggagaactactaagactggcccgagttgatcaatcaaagtggcagtgg
gggaacgacaagcacacgacacttcagccctctgtgattgaccccgatgatcctgaggaa
gaagccatctgggccagtgatggcctaccgatttcccaggtcaaattcgcaaccagcatg
tcgcgatacgatgccatccgctggctcattgttcagaagcagacttcgaccactatcctc
aacccggagtatcacaaaattccagtggcccagtcatctaccgccgacctcaatattcag
catcctcgactatcaagaattgatcccaacccaatcatgaccatctcacataagatgacc
ggcggtaatgcgcagatggatgtcgccttcaacccgaattccaaaggtcaatcacctcag
attgctatcgtcgacgagtgcggatattggtccatatgggacaccctgggaggcagaacg
agaattcgactatcgtcttgtaagttcgggcacatttcagacgggctgctagacgaaatt
ccctccacgacagagcataaagcagaaaagcacgggattctttttgtcggtgctgccgaa
gtggacagtttctgggaggatgaatcgcagaatgccgacgagtttgaagagtcggcaaag
cggtcaagtcatttgttgatatggaacagagaaaagtatgaagtgatcgatcttgaatcg
cacatagctctaccacagctatcgcttttagctcgtccaaagtccaagcctgacgccatt
cttgatatcaagatcagtcccgcaaaccaaaatcacatctttgtcttgactatgcggacc
ctttactggattgacttatttgcgacgagaagagaagaggattcatcgtcgaaaaaaccg
accatcttgatttcttgcccccgactgctggacagagaggcgttgcgtatgacaacctgc
cttactaccgagggcaaacaacaagctgttatggtgtttgtcttttctccgacccataga
cagcttcaaacatattggtttgggcattcaaagcaaaatggccttccatactggcatcgc
gatgttcttagtctgcccagtcggggtaatgctgttcaaggggatatccagtcggtagag
atcaaccccgccaagctcagtcaagatggaaagccgtcctctggcccaggagctgattat
tatcgtgcaggtgttcaattctatcaagggagcattttgagcaaggatctaggggtacag
tattgcatttgtgtttctgtcaaggaccgcaaaatgcaaattacgctacccactggacgt
ctcgtgcggtccaagacggaccaagcgcagcgatggcggaaaaaacgcaagcaatttctc
cgacatatgggcaacgcgtttgtacttccagatggcatggctgacaacatcaatgaggtc
gtaaagcgccacgatcgatctaacgaaatagatatcatgaagaatgaggcatctgcagtc
ttggggcctgtacacctcaaactggattttatgtgtcaacatcttcagcgaactcttatt
gctatctctgagaacgttcacgacattcctcctgttcttctttatgctattcaggagaac
attgcagaaggcacagcggaaggacggctccccctaaaaacttggaaagagattggtgac
caaacagggtccatggatctttctagttacaacaaagcagagctcccggacatacttgac
ttgttcttggacgatgatgggcaaacagtggtcacacagctaggaagacaaacttcggag
gagtggattcgagaacttgtcagtttgtcacatctcaaccaaacgtatgtcgatctctgg
cttgaccctgtagaagggaggctgcctgaagaagaagaggaaataaggagaggttggata
gcagacttggccaaggatatgtttctagcaacagctggtgttatggttcaagatatacag
cttctaggggcagcaagccaagagggggacgagcaaccacaacctatacaatcgagtgcg
atgcgaataaggtcatcacaatcatcggatggtggcattccttcctcgcctccaagcacg
acatctaacatcaccagcgatgcagcgatcaggcgattgcagcttctcgcaccctcgtta
cagttggacaagatggaaactgccaaacaatcaagtgttttgtcgcgctggccaaccgag
cgtggtgtcacaacagatggttacatttctagcgttgccattgccagcgatagaaagttt
gaggatgcaaagttacgactacagaggattgaaagcaagcgaagggcacacgcagaaaag
tacagactaccaccaactatgcgacaaagcggcgaatccacacccaaatccaagaagtcg
tcgaaaattcggacaggaggactcggtgcaccaccacgatcctctcaaatgcgtccacag
agagaagatcccgcagagttgccgcctatgccagctccaccaatgcctgcgcagttcatg
tcgagccagcagggaataccaagctcatctcagagccaaggcatattcgggccttcgatt
gccatgagccagccggtatcaggtattttcggggacaggaagaaggccaaaaagcccaag
aggaagagtggattcagataa
>Fp86
atggctgagacaagacgactcacggacctgattcacggtcacgtaggaagacttacttat
ttacctccagaaaaggcgacaactcaaattggcacttttcataccagtcgcattacatct
ga---------------------------------------------------------a
gcaccgcactttaaagtcattgggtcttcagcacagctgtatccgccttcgaagtctcca
tctccagaggtctcttccaatctctggcaagaacggagaattcagaaacgatggcttctt
caggctcatcctgaagccttcatgggcaattcagccgtctcgacactactggaagagaac
atgaaccgctactccagggtcgagggggagatcagcgaccgacccctgctctccatcggc
cagatgacgaatgtgtctgatcagtggagagttgcaggatcaccgatgctcgcagctgct
acaggagaatcgggagaactactaagactggcccgagttgatcaatcaaagtggcagtgg
gggaacgacaagcacacgacacttcagccctctgtgattgaccccgatgatcctgaggaa
gaagccatctgggccagtgatggcctaccgatttcccaggtcaaattcgcaaccagcatg
tcgcgatacgatgccatccgctggctcattgttcagaagcagacttcgaccactatcctc
aacccggagtatcacaaaattccagtggcccagtcatctaccgccgacctcaatattcag
catcctcgactatcaagaattgatcccaacccaatcatgaccatctcacataagatgacc
ggcggtaatgcgcagatggatgtcgccttcaacccgaattccaaaggtcaatcacctcag
attgctatcgtcgacgagtgcggatattggtccatatgggacaccctgggaggcagaacg
agaattcgactatcgtcttgtaagttcgggcacatttcagacgggctgctagacgaaatt
ccctccacgacagagcataaagcagaaaagcacgggattctttttgtcggtgctgccgaa
gtggacagtttctgggaggatgaatcgcagaatgccgacgagtttgaagagtcggcaaag
cggtcaagtcatttgttgatatggaacagagaaaagtatgaagtgatcgatcttgaatcg
cacatagctctaccacagctatcgcttttagctcgtccaaagtccaagcctgacgccatt
cttgatatcaagatcagtcccgcaaaccaaaatcacatctttgtcttgactatgcggacc
ctttactggattgacttatttgcgacgagaagagaagaggattcatcgtcgaaaaaaccg
accatcttgatttcttgcccccgactgctggacagagaggcgttgcgtatgacaacctgc
cttactaccgagggcaaacaacaagctgttatggtgtttgtcttttctccgacccataga
cagcttcaaacatattggtttgggcattcaaagcaaaatggccttccatactggcatcgc
gatgttcttagtctgcccagtcggggtaatgctgttcaaggggatatccagtcggtagag
atcaaccccgccaagctcagtcaagatggaaagccgtcctctggcccaggagctgattat
tatcgtgcaggtgttcaattctatcaagggagcattttgagcaaggatctaggggtacag
tattgcatttgtgtttctgtcaaggaccgcaaaatgcaaattacgctacccactggacgt
ctcgtgcggtccaagacggaccaagcgcagcgatggcggaaaaaacgcaagcaatttctc
cgacatatgggcaacgcgtttgtacttccagatggcatggctgacaacatcaatgaggtc
gtaaagcgccacgatcgatctaacgaaatagatatcatgaagaatgaggcatctgcagtc
ttggggcctgtacacctcaaactggattttatgtgtcaacatcttcagcgaactcttatt
gctatctctgagaacgttcacgacattcctcctgttcttctttatgctattcaggagaac
attgcagaaggcacagcggaaggacggctccccctaaaaacttggaaagagattggtgac
caaacagggtccatggatctttctagttacaacaaagcagagctcccagacatacttgac
ttgttcttggacgatgatgggcaaacagtggtcacacagctaggaagacaaacttcggag
gagtggattcgagaacttgtcagtttgtcacatctcaaccaaacgtatgtcgatctctgg
cttgaccctgtagaagggaggctgcctgaagaagaagaggaaataaggagaggttggata
gcagacttggccaaggatatgtttctagcaacagctggtgttatggttcaagatatacag
cttctaggggcagcaagccaagagggggacgagcaaccacaacctatacaatcgagtgcg
atgcgaataaggtcatcacaatcatcggatggtggcattccttcctcgcctccaagcacg
acatctaacatcaccagcgatgcagcgatcaggcgattgcagcttctcgcaccctcgtta
cagttggacaagatggaaactgccaaacaatcaagtgttttgtcgcgctggccaaccgag
cgtggtgtcacaacagatggttacatttctagcgttgccattgccagcgatagaaagttt
gaggatgcaaagttacgactacagaggattgaaagcaagcgaagggcacacgcagaaaag
tacagactaccaccaactatgcgacaaagcggcgaatccacacccaaatccaagaagtcg
tcgaaaattcggacaggaggactcggtgcaccaccacgatcctctcaaatgcgtccacag
agagaagatcccgcagagttgccgcctatgccagctccaccaatgcctgcgcagttcatg
tcgagccagcagggaataccaagctcatctcagagccaaggcatattcgggccttcgatt
gccatgagccagccggtatcaggtattttcggggacaggaagaaggccaaaaagcccaag
aggaagagtggattcagataa
>Fvenenatum.busco
atggctgagacaagacgactcacggacctgattcacggtcacgtaggaagtcttacttat
ttacctccagaaaaggcaacaactcaagttggtacttttcataccagtcgcattacagct
ga---------------------------------------------------------a
gcaccgcactttaaagtcattgggtcttcagcacagctgtatccgccttcaaagtctcca
tctccagaagtctcttccaatctttggcaggaacggagaattcagaaacggtggcttctt
caggctcatcccgaagccttcatgggcaattcagccgtctctacgttactggaagagaac
atgaaccgctactctagggtcgagggggaaatcagcgatcgacccctgctttccatcggc
cagatgacgaatgtgtctgatcagtggagagttgcaggatcaccgatgctcgcagctgct
acaggagaatcgggagaactactaagactgtcccgagttgatcaatcaaagtggcaatgg
ggtgctgacaagcacacgacacttcagccctctgtgattgaccccgatgatcccgaggaa
gaggccatttgggccagtgatggcctgccgatttctcaagtcaaatttgcaaccagcatg
tcgcgatacgatgccatccgctggctcgttgttcagaagcagacctcgaccactatcctt
aacccggagtatcacaaaatcccagtggcccagtcatcaaccgccgaccccaacattcag
catcctcgactatcacgaattgatcccaacccaatcatgaccatctcacataagatgacc
ggtggtaatgcgcagatggatgttgctttcaatccgaattcaaaaggtcaatcacctcag
atagccatcatcgacgagtgcggatattggtccatatgggacaccctaggaggcaggcca
agaacacaactatcgtcttgtaagttcggacatatttcagatgggctgttggacaaaatt
ccctccatgacagagcataaagcagaaaaacacgggatcctttttgtcggtgctaccgaa
gtggacagtttctgggaggatgaatcgcagaatgccgacgagtttgaagagtcggcaaag
cggtcaagtcatttgttgatatggaacagagaaaagtacgaagtgatcgatcttgaatcg
cacatagctctaccacagctatcacttttagctcgtccaaagtccaaacctgacgctatt
cttgatatcagaatcagccccgcgaaccaaaatcacatcttcgtcttgactatgcggacc
ctttactggattgacttgtttgcgacgagaagagaagaggattcaccatcgaaaaaaccg
accatcttgatttcttgcccccgactgctggacagggaggcgctgcgtatgacgacctgc
ctcactaccgaaggcaaacaacaggccgttatggtgtttgtcttttctccgacccacaga
caacttgaaacatattggtttgggcattcaaagcaaaatggccttccatactggcatcgc
gatgttttaagtctacctaatgagggcaatgctgttcaaggggatatacagtcactagag
atccgcccagccaagctcagtcaagatggaaagccctcatctggtccaggggctgattat
tatcgtggaggagttcagttctaccaagggagcatcttgagcaaggatctgggtgtacaa
tattgtatttgtgtttcggtcaaggaccgcaaaatgcaaattacgctacccactggacgt
ctagtgcggtccaagacagaccaagcacagcgatggaggaaaaaacgcaagcaatttctt
cgacatatgggcaacgcgtttgtacttccagatggcatgactgacaatatcaatgaggtc
gtaaagcgtcacagtagatccaacgaaacagacaccatgaagaatggggcatctgtagtc
ttggggcctgtacacctcaaactggatttcatgtgccaacatctccagcgaactcttatt
gctatctccgagagcgtgcacgacattcccccggcccttctttatgctattcaggagaac
attgcagagggcacggcggaaggacggctctctctgaagacttggaaagagattggcagc
caaacggggtccatggatctttccagttacaacaaagcagagctcccggacatactggac
ttgttcttgggcgatgatgggcaaacagtggtaacacagctaggaagacaaacttcggag
gagtggatccgagaacttgtcagtttgtcacatctcaaccaaacgtatgtcgatctctgg
cttgaccctatagaagggaggttatctgaaaaagaagaggaaatgaggagaggttgggta
gcagatttggccaaggacatgtttctagcaacagctggtgtcatggttcaagatatgcct
cttctagggacagcaagccaagggggggacgagcgaccacagcctac---atcgagtgcg
atacggatcaggtcatcccaaacattggatggtgatatcccttcttcgcctcccagcacg
acatcgaatatcaccagcgatgcagcaatcaggcgattgcagcttctcgcgccctcgtta
cagttggacaagatggaaactgccaaacagtcaagtgttttgtcacgctggccaaccgag
cgtggtgtcaccacagatgactacatttctagcgttgctattgccagcgatagaaagttt
gaggatgcaaggttacgactgcagaggatcgaaaacaagcgaaaggcacacgcagaaaag
tacagactgccgccaactatgcgacaaggcggtgaatccacacccaaagccaagaagtcg
tcgcaaatcaggacaggaggactcggtgcaccaccacgatcttctcaaatgcgtccccaa
agagaagatcctgcagagctgccgcctatgccagctccaccaacgcctgcgcagtttatg
tcgagccagcagagaatgcccagctcatctcagagccaaggcatgtttgggcctgcaatt
gccatgagccagccggtatcaggtatttttggggataggaagaaggccaaaaagcctaag
aggaagagcggatttagatag
