# Supplementary material for: Apicidin biosynthesis is linked to accessory chromosomes in Fusarium poae isolates
Source: BMC Genomics. 2021 Aug 4;22:591. doi: 10.1186/s12864-021-07617-y (PMC8340494; doi:10.1186/s12864-021-07617-y)
Supplement: Supplementary file 17 — Additional file 17. Compressed folder containing alignments for each of the 4141 orthologs used in BUSCO analysis. [file 12864_2021_7617_MOESM17_ESM.zip › Fven2_nt_MAFFT/28613at5125_nt.mafft.fasta]

>Fp105
atgctcaactctcgccgcgccgtcgtggctgcggtttttgttctcactgtattcttcctt
ctgacgagatcacactcctcgacacctgtcgttccagcagcccaaaatgctgctgcca--
-ccgccgatacaagcaagaacgacgcccctgcctcaaacgaagccgtgccaccaccaccc
gaggagaaacaaccagagatggaggtgaaggagcgtcgcacacggcctcgcatcgacatg
tcgggaatgacgacctatgagaagctcgaatacgcctacccctacgatgttacctccaag
tttcccgcctacatctggcagacttggaagcaaagtcccgatcagggcgatttccagttc
aaggaccaccatggttcatggagagaagagcaccccggtttcgttcacgaagttgtcacc
gacgacgttgccgttaacctgattcgtctgctttatgctactgtccctgaggttgtcgag
gcctaccgaagcctcccaatgcccgttttaaaggctgacttcttccgctaccttatcctg
tttgcgcgaggtggcatctactctgacattgacacctatgctatccagagctctgtcaag
tggctgcccgaacaaatcgctcgtgacactatcggattggttatcggtatcgaggcggac
cccgaccgtcctgattgggctcagtggtacagtcgccgtatccagttctgccagtggacg
atacaggccaagcctggccatcccgcgcttcgcgacatcatcaaccgaatcaccaaaaag
acattggaagaaaagagtaaaggcaccctggccaacatccttgaccggaatgttgtggag
tttacgggccctgctgtatggacagatgccgtcattgactacttcaacgatggacgtttc
ttcgacatgtcgcaaagcaaaggaacgattgactttaagaactttactggcatggagaca
agtaagcgagtgggcgatgtggttgtgttgcccatcacaagtttctcacctggagtggga
caaatgggatccaaggagcctgacgaccctatggctttcgttaagcacgattttgaagga
acatggaagcctgagagcgagcgtcacatgggcgagcagcagcagcaagaagagggacaa
caagcccccttgcagcaggagggacagccgcaagaggggcagcctcagcagggacaacct
caacaggaacaaccaccccagcagcagcaacagcagcaacagcaacagcaacagccacct
gctcctcagcaataa
>Fp108
atgctcaactctcgccgcgccgtcgtggctgcggtttttgttctcactgtattcttcctt
ctgacgagatcacactcctcgacacctgtcgttccagcagcccaaaatgctgctgcca--
-ccgccgatacaagcaagaacgacgcccctgcctcaaacgaagccgtgccaccaccaccc
gaggagaaacaaccagagatggaggtgaaggagcgtcgcacacggcctcgcatcgacatg
tcgggaatgacgacctatgagaagctcgaatacgcctacccctacgatgttacctccaag
tttcccgcctacatctggcagacttggaagcaaagtcccgatcagggcgatttccagttc
aaggaccaccatggttcatggagagaagagcaccccggtttcgttcacgaagttgtcacc
gacgacgttgccgttaacctgattcgtctgctttatgctactgtccctgaggttgtcgag
gcctaccgaagcctcccaatgcccgttttaaaggctgacttcttccgctaccttatcctg
tttgcgcgaggtggcatctactctgacattgacacctatgctatccagagctctgtcaag
tggctgcccgaacaaatcgctcgtgacactatcggattggttatcggtatcgaggcggac
cccgaccgtcctgattgggctcagtggtacagtcgccgtatccagttctgccagtggacg
atacaggccaagcctggccatcccgcgcttcgcgacatcatcaaccgaatcaccaaaaag
acattggaagaaaagagtaaaggcaccctggccaacatccttgaccggaatgttgtggag
tttacgggccctgctgtatggacagatgccgtcattgactacttcaacgatggacgtttc
ttcgacatgtcgcaaagcaaaggaacgattgactttaagaactttactggcatggagaca
agtaagcgagtgggcgatgtggttgtgttgcccatcacaagtttctcacctggagtggga
caaatgggatccaaggagcctgacgaccctatggctttcgttaagcacgattttgaaggt
a-----------------------------------------------------------
------------------------------------------------------------
-------------------------------------agaagcataagttgtag------
---------------
>Fp118
atgctcaactctcgccgcgccgtcgtggctgcggtttttgttctcactgtattcttcctt
ctgacgagatcacactcctcgacacctgtcgttccagcggcccaaaatgctgctgcca--
-ccgccgatacaagcaagaacgacgcccctgcctcaaacgaagccgtgccaccaccaccc
gaggagaaacaaccagagatggaggtgaaggagcgtcgcacacggcctcgcatcgacatg
tcgggaatgacgacctatgagaagctcgaatacgcctacccctacgatgttacctccaag
tttcccgcctacatctggcagacttggaagcaaagtcccgatcagggcgatttccagttc
aaggaccaccatggttcatggagagaagagcaccccggtttcgtccacgaagttgtcacc
gacgacgttgccgtcaacctgattcgtctgctttatgctactgtccctgaggtcgtcgag
gcctaccgaagcctcccaatgcccgttttaaaggctgacttcttccgctaccttatcctg
tttgcgcgaggtggcatctactctgacattgacacctatgctatccagagctctgtcaag
tggctgcccgaacaaatcgctcgtgacaccatcggattggttatcggtatcgaggcggac
cctgaccgtcctgattgggctcagtggtacagtcgccgtatccagttctgccagtggacg
atacaggccaagcctggccatcccgcgcttcgcgacatcatcaaccgaatcaccaaaaag
acattggaagaaaagagtaaaggcaccctggccaacatccttgaccggaatgttgtagag
ttcacgggccctgctgtatggacagatgccgtcattgactacttcaacgatggacgtttc
ttcgacatgtcgcaaagcaaaggaacgattgattataagaactttactggcatggagaca
agtaagcgagtgggcgatgtggttgtgttgcccatcacaagtttctcacctggagtggga
caaatgggatccaaggagcctgacgaccctatggctttcgttaagcacgattttgaagga
acatggaagcctgagagcgagcgtcacatgggcgagcagcagcagcaagaagagggacag
caagcccccttacagcaggagggacagccgcaagaggggcagcctcagcagggacaacct
caacaggaacaaccaccccagcagcaacag---------cagcaacagcaacagccacct
gctcctcagcaataa
>Fp122
atgctcaactctcgccgcgccgtcgtggctgcggtttttgttctcactgtattcttcctt
ctgacgagatcacactcctcgacacctgtcgttccagcagcccaaaatgctgctgcca--
-ccgccgatacaagcaagaacgacgcccctgcctcaaacgaagccgtgccaccaccaccc
gaggagaaacaaccagagatggaggtgaaggagcgtcgcacacggcctcgcatcgacatg
tcgggaatgacgacctatgagaagctcgaatacgcctacccctacgatgttacctgcaag
tttcccgcctacatctggcagacttggaagcaaagtcccgatcagggcgatttccagttc
aaggaccaccatggttcatggagagaagagcaccccggtttcgttcacgaagttgtcacc
gacgacgttgccgttaacctgattcgtctgctttatgctactgtccctgaggttgtcgag
gcctaccgaagcctcccaatgcccgttttaaaggctgacttcttccgctaccttatcctg
tttgcgcgaggtggcatctactctgacattgacacctatgctatccagagctctgtcaag
tggctgcccgaacaaatcgctcgtgacactatcggattggttatcggtatcgaggcggac
cctgaccgtcctgattgggctcagtggtacagtcgccgtatccagttctgccagtggacg
atacaggccaagcctggccatcccgcgcttcgcgacatcatcaaccgaatcaccaaaaag
acattggaagaaaagagtaaaggcaccctggccaacatccttgaccggaatgttgtggag
tttacgggccctgctgtatggacagatgccgtcattgattacttcaacgatggacgtttc
ttcgacatgtcgcaaagcaaaggaacgattgactataagaactttactggcatggagaca
agtaagcgagtgggcgatgtggttgtgttgcccatcacaagtttctcacctggagtggga
caaatgggatccaaggagcctgacgaccctatggctttcgttaagcacgattttgaagga
acatggaagcctgagagcgagcgtcacatgggcgagcagcagcagcaagaagagggacaa
caagcccccttgcagcaggagggacagccgcaagaggggcagcctcagcagggacaacct
caacaggaacaaccaccccagcagcagcaacag------cagcaacagcaacagccacct
gctcctcagcaatag
>Fp125
atgctcaactctcgccgcgccgtcgtggctgcggtttttgttctcactgtattcttcctt
ctgacgagatcacactcctcgacacctgtcgttccagcagcccaaaatgctgctgcca--
-ccgccgatacaagcaagaacgacgcacctgcctcaaacgaagccgtgccaccaccaccc
gaggagaaacaaccagagatggaggtgaaggagcgtcgcacacggcctcgcatcgacatg
tcgggaatgacgacctatgagaagctcgaatacgcctacccctacgatgttacctccaag
tttcccgcctacatctggcagacttggaagcaaagtcccgatcagggcgatttccaattc
aaggaccaccatggttcatggagagaagagcaccccggtttcgttcacgaagttgtcacc
gacgacgttgccgttaacctgattcgtctgctttatgctactgtccctgaggttgtcgag
gcctaccgaagcctcccaatgcccgttttaaaggctgacttcttccgctaccttatcctg
tttgcgcgaggtggcatctactctgacattgacacctatgctatccagagctctgtcaag
tggctgcccgaacaaatcgctcgtgacactatcggattggttatcggtatcgaggcggac
cctgaccgtcctgattgggctcagtggtacagtcgccgtatccagttctgccagtggacg
atacaggccaagcctggccatcccgcgcttcgcgacatcatcaaccgaatcaccaaaaag
acattggaagaaaagagtaaaggcaccctggccaacatccttgaccggaatgttgtggag
tttacgggccctgctgtatggacagatgccgtcattgattacttcaacgatggacgtttc
ttcgacatgtcgcaaagcaaaggaacgattgactataagaactttactggcatggagaca
agtaagcgagtgggcgatgtggttgtgttgcccatcacaagtttctcacctggagtggga
caaatgggatccaaggagcctgacgaccctatggctttcgttaagcacgattttgaaggt
a-----------------------------------------------------------
------------------------------------------------------------
-------------------------------------agaaacataagttgtag------
---------------
>Fp13r
atgctcaactctcgccgcgccgtcgtggctgcggtttttgttctcactgtattcttcctt
ctgacgagatcacactcctcgacacctgtcgttccagcagcccaaaatgctgctgcca--
-ccgccgatacaagcaagaacgacgcacctgcctcaaacgaagccgtgccaccaccaccc
gaggagaaacaaccagagatggaggtgaaggagcgtcgcacacggcctcgcatcgacatg
tcgggaatgacgacctatgagaagctcgaatacgcctacccctacgatgttacctccaag
tttcccgcctacatctggcagacttggaagcaaagtcccgatcagggcgatttccaattc
aaggaccaccatggttcatggagagaagagcaccccggtttcgttcacgaagttgtcacc
gacgacgttgccgttaacctgattcgtctgctttatgctactgtccctgaggttgtcgag
gcctaccgaagcctcccaatgcccgttttaaatgctgacttcttccgctaccttatcctg
tttgcgcgaggtggcatctactctgacattgacacctatgctatccagagctctgtcaag
tggctgcccgaacaaatcgctcgtgacactatcggattggttatcggtatcgaggcggac
cctgaccgtcctgattgggctcagtggtacagtcgccgtatccagttctgccagtggacg
atacaggccaagcctggccatcccgcgcttcgcgacatcatcaaccgaatcaccaaaaag
acattggaagaaaagagtaaaggcaccctggccaacatccttgaccggaatgttgtggag
tttacgggccctgctgtatggacagatgccgtcattgattacttcaacgatggacgtttc
ttcgacatgtcgcaaagcaaaggaacgattgactataagaactttactggcatggagaca
agtaagcgagtgggcgatgtggttgtgttgcccatcacaagtttctcacctggagtggga
caaatgggatccaaggagcctgacgaccctatggctttcgttaagcacgattttgaaggt
a-----------------------------------------------------------
------------------------------------------------------------
-------------------------------------agaagcataagttgtag------
---------------
>Fp144
atgctcaactctcgccgcgccgtcgtggctgcggtttttgttctcactgtattcttcctt
ctgacgagatcacactcctcgacacctgtcgttccagcagcccaaaatgctgctgcca--
-ccgccgatacaagcaagaacgacgcccctgcctcaaacgaagccgtgccaccaccaccc
gaggagaaacaaccagagatggaggtgaaggagcgtcgcacacggcctcgcatcgacatg
tcgggaatgacgacctatgagaagctcgaatacgcctacccctacgatgttacctccaag
tttcccgcctacatctggcagacttggaagcaaagtcccgatcagggcgatttccagttc
aaggaccaccatggttcatggagagaagagcaccccggtttcgttcacgaagttgtcacc
gacgacgttgccgttaacctgattcgtctgctttatgctactgtccctgaggttgtcgag
gcctaccgaagcctcccaatgcccgttttaaaggctgacttcttccgctaccttatcctg
tttgcgcgaggtggcatctactctgacattgacacctatgctatccagagctctgtcaag
tggctgcccgaacaaatcgctcgtgacactatcggattggttatcggtatcgaggcggac
cccgaccgtcctgattgggctcagtggtacagtcgccgtatccagttctgccagtggacg
atacaggccaagcctggccatcccgcgcttcgcgacatcatcaaccgaatcaccaaaaag
acattggaagaaaagagtaaaggcaccctggccaacatccttgaccggaatgttgtggag
tttacgggccctgctgtatggacagatgccgtcattgactacttcaacgatggacgtttc
ttcgacatgtcgcaaagcaaaggaacgattgactttaagaactttactggcatggagaca
agtaagcgagtgggcgatgtggttgtgttgcccatcacaagtttctcacctggagtggga
caaatgggatccaaggagcctgacgaccctatggctttcgttaagcacgattttgaagga
acatggaagcctgagagcgagcgtcacatgggcgagcagcagcagcaagaagagggacaa
caagcccccttgcagcaggagggacagccgcaagaggggcagcctcagcagggacaacct
caacaggaacaaccaccccagcagcagcaacagcagcaacagcaacagcaacagccacct
gctcctcagcaataa
>Fp146
atgctcaactctcgccgcgccgtcgtggctgcggtttttgttctcactgtattcttcctt
ctgacgagatcacactcctcgacacctgtcgttccagcagcccaaaatgctgctgcca--
-ccgccgatacaagcaagaacgacgcacctgcctcaaacgaagccgtgccaccaccaccc
gaggagaaacaaccagagatggaggtgaaggagcgtcgcacacggcctcgcatcgacatg
tcgggaatgacgacctatgagaagctcgaatacgcctacccctacgatgttacctccaag
tttcccgcctacatctggcagacttggaagcaaagtcccgatcagggcgatttccaattc
aaggaccaccatggttcatggagagaagagcaccccggtttcgttcacgaagttgtcacc
gacgacgttgccgttaacctgattcgtctgctttatgctactgtccctgaggttgtcgag
gcctaccgaagcctcccaatgcccgttttaaatgctgacttcttccgctaccttatcctg
tttgcgcgaggtggcatctactctgacattgacacctatgctatccagagctctgtcaag
tggctgcccgaacaaatcgctcgtgacactatcggattggttatcggtatcgaggcggac
cctgaccgtcctgattgggctcagtggtacagtcgccgtatccagttctgccagtggacg
atacaggccaagcctggccatcccgcgcttcgcgacatcatcaaccgaatcaccaaaaag
acattggaagaaaagagtaaaggcaccctggccaacatccttgaccggaatgttgtggag
tttacgggccctgctgtatggacagatgccgtcattgattacttcaacgatggacgtttc
ttcgacatgtcgcaaagcaaaggaacgattgactataagaactttactggcatggagaca
agtaagcgagtgggcgatgtggttgtgttgcccatcacaagtttctcacctggagtggga
caaatgggatccaaggagcctgacgaccctatggctttcgttaagcacgattttgaaggt
a-----------------------------------------------------------
------------------------------------------------------------
-------------------------------------agaagcataagttgtag------
---------------
>Fp155
atgctcaactctcgccgcgccgtcgtggctgcggtttttgttctcactgtattcttcctt
ctgacgagatcacactcctcgacacctgtcgttccagcggcccaaaatgctgctgcca--
-ccgccgatacaagcaagaacgacgcccctgcctcaaacgaagccgtgccaccaccaccc
gaggagaaacaaccagagatggaggtgaaggagcgtcgcacacggcctcgcatcgacatg
tcgggaatgacgacctatgagaagctcgaatacgcctacccctacgatgttacctccaag
tttcccgcctacatctggcagacttggaagcaaagtcccgatcagggcgatttccagttc
aaggaccaccatggttcatggagagaagagcaccccggtttcgtccacgaagttgtcacc
gacgacgttgccgtcaacctgattcgtctgctttatgctactgtccctgaggtcgtcgag
gcctaccgaagcctcccaatgcccgttttaaaggctgacttcttccgctaccttatcctg
tttgcgcgaggtggcatctactctgacattgacacctatgctatccagagctctgtcaag
tggctgcccgaacaaatcgctcgtgacaccatcggattggttatcggtatcgaggcggac
cctgaccgtcctgattgggctcagtggtacagtcgccgtatccagttctgccagtggacg
atacaggccaagcctggccatcccgcgcttcgcgacatcatcaaccgaatcaccaaaaag
acattggaagaaaagagtaaaggcaccctggccaacatccttgaccggaatgttgtagag
ttcacgggccctgctgtatggacagatgccgtcattgactacttcaacgatggacgtttc
ttcgacatgtcgcaaagcaaaggaacgattgattataagaactttactggcatggagaca
agtaagcgagtgggcgatgtggttgtgttgcccatcacaagtttctcacctggagtggga
caaatgggatccaaggagcctgacgaccctatggctttcgttaagcacgattttgaagga
acatggaagcctgagagcgagcgtcacatgggcgagcagcagcagcaagaagagggacag
caagcccccttacagcaggagggacagccgcaagaggggcagcctcagcagggacaacct
caacaggaacaaccaccccagcagcaacag---------cagcaacagcaacagccacct
gctcctcagcaataa
>Fp157
atgctcaactctcgccgcgccgtcgtggctgcggtttttgttctcactgtattcttcctt
ctgacgagatcacactcctcgacacctgtcgttccagcagcccaaaatgctgctgcca--
-ccgccgatacaagcaagaacgacgcacctgcctcaaacgaagccgtgccaccaccaccc
gaggagaaacaaccagagatggaggtgaaggagcgtcgcacacggcctcgcatcgacatg
tcgggaatgacgacctatgagaagctcgaatacgcctacccctacgatgttacctccaag
tttcccgcctacatctggcagacttggaagcaaagtcccgatcagggcgatttccaattc
aaggaccaccatggttcatggagagaagagcaccccggtttcgttcacgaagttgtcacc
gacgacgttgccgttaacctgattcgtctgctttatgctactgtccctgaggttgtcgag
gcctaccgaagcctcccaatgcccgttttaaatgctgacttcttccgctaccttatcctg
tttgcgcgaggtggcatctactctgacattgacacctatgctatccagagctctgtcaag
tggctgcccgaacaaatcgctcgtgacactatcggattggttatcggtatcgaggcggac
cctgaccgtcctgattgggctcagtggtacagtcgccgtatccagttctgccagtggacg
atacaggccaagcctggccatcccgcgcttcgcgacatcatcaaccgaatcaccaaaaag
acattggaagaaaagagtaaaggcaccctggccaacatccttgaccggaatgttgtggag
tttacgggccctgctgtatggacagatgccgtcattgattacttcaacgatggacgtttc
ttcgacatgtcgcaaagcaaaggaacgattgactataagaactttactggcatggagaca
agtaagcgagtgggcgatgtggttgtgttgcccatcacaagtttctcacctggagtggga
caaatgggatccaaggagcctgacgaccctatggctttcgttaagcacgattttgaaggt
a-----------------------------------------------------------
------------------------------------------------------------
-------------------------------------agaagcataagttgtag------
---------------
>Fp16r
atgctcaactctcgccgcgccgtcgtggctgcggtttttgttctcactgtattcttcctt
ctgacgagatcacactcctcgacacctgtcgttccagcagcccaaaatgctgctgcca--
-ccgccgatacaagcaagaacgacgcacctgcctcaaacgaagccgtgccaccaccaccc
gaggagaaacaaccagagatggaggtgaaggagcgtcgcacacggcctcgcatcgacatg
tcgggaatgacgacctatgagaagctcgaatacgcctacccctacgatgttacctccaag
tttcccgcctacatctggcagacttggaagcaaagtcccgatcagggcgatttccaattc
aaggaccaccatggttcatggagagaagagcaccccggtttcgttcacgaagttgtcacc
gacgacgttgccgttaacctgattcgtctgctttatgctactgtccctgaggttgtcgag
gcctaccgaagcctcccaatgcccgttttaaaggctgacttcttccgctaccttatcctg
tttgcgcgaggtggcatctactctgacattgacacctatgctatccagagctctgtcaag
tggctgcccgaacaaatcgctcgtgacactatcggattggttatcggtatcgaggcggac
cctgaccgtcctgattgggctcagtggtacagtcgccgtatccagttctgccagtggacg
atacaggccaagcctggccatcccgcgcttcgcgacatcatcaaccgaatcaccaaaaag
acattggaagaaaagagtaaaggcaccctggccaacatccttgaccggaatgttgtggag
tttacgggccctgctgtatggacagatgccgtcattgattacttcaacgatggacgtttc
ttcgacatgtcgcaaagcaaaggaacgattgactataagaactttactggcatggagaca
agtaagcgagtgggcgatgtggttgtgttgcccatcacaagtttctcacctggagtggga
caaatgggatccaaggagcctgacgaccctatggctttcgttaagcacgattttgaagga
acatggaagcctgagagcgagcgtcacatgggcgagcagcagcagcaagaagagggacag
caagcccccttacagcaggagggacagccgcaagaggggcagcctcagcagggacaacct
caacaggaacaaccaccccagcagcaacagcagcaacagcagcaacagcaacagccacct
gctcctcagcaataa
>Fp1r
atgctcaactctcgccgcgccgtcgtggctgcggtttttgttctcactgtattcttcctt
ctgacgagatcacactcctcgacacctgtcgttccagcagcccaaaatgctgctgcca--
-ccgccgatacaagcaagaacgacgcacctgcctcaaacgaagccgtgccaccaccaccc
gaggagaaacaaccagagatggaggtgaaggagcgtcgcacacggcctcgcatcgacatg
tcgggaatgacgacctatgagaagctcgaatacgcctacccctacgatgttacctccaag
tttcccgcctacatctggcagacttggaagcaaagtcccgatcagggcgatttccaattc
aaggaccaccatggttcatggagagaagagcaccccggtttcgttcacgaagttgtcacc
gacgacgttgccgttaacctgattcgtctgctttatgctactgtccctgaggttgtcgag
gcctaccgaagcctcccaatgcccgttttaaaggctgacttcttccgctaccttatcctg
tttgcgcgaggtggcatctactctgacattgacacctatgctatccagagctctgtcaag
tggctgcccgaacaaatcgctcgtgacactatcggattggttatcggtatcgaggcggac
cctgaccgtcctgattgggctcagtggtacagtcgccgtatccagttctgccagtggacg
atacaggccaagcctggccatcccgcgcttcgcgacatcatcaaccgaatcaccaaaaag
acattggaagaaaagagtaaaggcaccctggccaacatccttgaccggaatgttgtggag
tttacgggccctgctgtatggacagatgccgtcattgattacttcaacgatggacgtttc
ttcgacatgtcgcaaagcaaaggaacgattgactataagaactttactggcatggagaca
agtaagcgagtgggcgatgtggttgtgttgcccatcacaagtttctcacctggagtggga
caaatgggatccaaggagcctgacgaccctatggctttcgttaagcacgattttgaagga
acatggaagcctgagagcgagcgtcacatgggcgagcagcagcagcaagaagagggacag
caagcccccttacagcaggagggacagccgcaagaggggcagcctcagcagggacaacct
caacaggaacaaccaccccagcagcaacagcagcaacagcagcaacagcaacagccacct
gctcctcagcaataa
>Fp21r
atgctcaactctcgccgcgccgtcgtggctgcggtttttgttctcactgtattcttcctt
ctgacgagatcacactcctcgacacctgtcgttccagcagcccaaaatgctgctgcca--
-ccgccgatacaagcaagaacgacgcacctgcctcaaacgaagccgtgccaccaccaccc
gaggagaaacaaccagagatggaggtgaaggagcgtcgcacacggcctcgcatcgacatg
tcgggaatgacgacctatgagaagctcgaatacgcctacccctacgatgttacctccaag
tttcccgcctacatctggcagacttggaagcaaagtcccgatcagggcgatttccaattc
aaggaccaccatggttcatggagagaagagcaccccggtttcgttcacgaagttgtcacc
gacgacgttgccgttaacctgattcgtctgctttatgctactgtccctgaggttgtcgag
gcctaccgaagcctcccaatgcccgttttaaaggctgacttcttccgctaccttatcctg
tttgcgcgaggtggcatctactctgacattgacacctatgctatccagagctctgtcaag
tggctgcccgaacaaatcgctcgtgacactatcggattggttatcggtatcgaggcggac
cctgaccgtcctgattgggctcagtggtacagtcgccgtatccagttctgccagtggacg
atacaggccaagcctggccatcccgcgcttcgcgacatcatcaaccgaatcaccaaaaag
acattggaagaaaagagtaaaggcaccctggccaacatccttgaccggaatgttgtggag
tttacgggccctgctgtatggacagatgccgtcattgattacttcaacgatggacgtttc
ttcgacatgtcgcaaagcaaaggaacgattgactataagaactttactggcatggagaca
agtaagcgagtgggcgatgtggttgtgttgcccatcacaagtttctcacctggagtggga
caaatgggatccaaggagcctgacgaccctatggctttcgttaagcacgattttgaaggt
a-----------------------------------------------------------
------------------------------------------------------------
-------------------------------------agaagcataagttgtag------
---------------
>Fp24r
atgctcaactctcgccgcgccgtcgtggctgcggtttttgttctcactgtattcttcctt
ctgacgagatcacactcctcgacacctgtcgttccagcagcccaaaatgctgctgcca--
-ccgccgatacaagcaagaacgacgcacctgcctcaaacgaagccgtgccaccaccaccc
gaggagaaacaaccagagatggaggtgaaggagcgtcgcacacggcctcgcatcgacatg
tcgggaatgacgacctatgagaagctcgaatacgcctacccctacgatgttacctccaag
tttcccgcctacatctggcagacttggaagcaaagtcccgatcagggcgatttccaattc
aaggaccaccatggttcatggagagaagagcaccccggtttcgttcacgaagttgtcacc
gacgacgttgccgttaacctgattcgtctgctttatgctactgtccctgaggttgtcgag
gcctaccgaagcctcccaatgcccgttttaaaggctgacttcttccgctaccttatcctg
tttgcgcgaggtggcatctactctgacattgacacctatgctatccagagctctgtcaag
tggctgcccgaacaaatcgctcgtgacactatcggattggttatcggtatcgaggcggac
cctgaccgtcctgattgggctcagtggtacagtcgccgtatccagttctgccagtggacg
atacaggccaagcctggccatcccgcgcttcgcgacatcatcaaccgaatcaccaaaaag
acattggaagaaaagagtaaaggcaccctggccaacatccttgaccggaatgttgtggag
tttacgggccctgctgtatggacagatgccgtcattgattacttcaacgatggacgtttc
ttcgacatgtcgcaaagcaaaggaacgattgactataagaactttactggcatggagaca
agtaagcgagtgggcgatgtggttgtgttgcccatcacaagtttctcacctggagtggga
caaatgggatccaaggagcctgacgaccctatggctttcgttaagcacgattttgaagga
acatggaagcctgagagcgagcgtcacatgggcgagcagcagcagcaagaagagggacag
caagcccccttacagcaggagggacagccgcaagaggggcagcctcagcagggacaacct
caacaggaacaaccaccccagcagcaacagcagcaacagcagcaacagcaacagccacct
gctcctcagcaataa
>Fp2516
atgctcaactctcgccgcgccgtcgtggctgcggtttttgttctcactgtattcttcctt
ctgacgagatcacactcctcgacacctgtcgttccagcagcccaaaatgctgctgcca--
-ccgccgatacaagcaagaacgacgcccctgcctcaaacgaagccgtgccaccaccaccc
gaggagaaacaaccagagatggaggtgaaggagcgtcgcacacggcctcgcatcgacatg
tcgggaatgacgacctatgagaagctcgaatacgcctacccctacgatgtcacctccaag
tttcccgcctacatctggcagacttggaagcaaagtcccgatcagggcgatttccagttc
aaggaccaccatggttcatggagagaagagcaccccggtttcgtccacgaagttgtcacc
gacgacgttgccgtcaacctgattcgtctgctttatgctactgtccctgaggttgtcgag
gcctaccgaagcctcccaatgcccgttttaaaggctgacttcttccgctaccttatcctg
tttgcgcgaggtggcatctactctgacattgacacctatgctatccagagctctgtcaag
tggctgcccgaacaaatcgctcgtgacaccatcggattggttatcggtatcgaggcggac
cctgaccgtcctgattgggctcagtggtacagtcgccgtatccagttctgccagtggacg
atacaggccaagcctggccatcccgcgcttcgcgacatcatcaaccgaatcaccaaaaag
acattggaagaaaagagtaaaggcaccctggccaacatccttgaccggaatgttgtagag
ttcacgggccctgctgtatggacagatgccgtcattgactacttcaacgatggacgtttc
ttcgacatgtcgcaaagcaaaggaacgattgattataagaactttactggcatggagaca
agtaagcgagtgggcgatgtggttgtgttgcccatcacaagtttctcacctggagtggga
caaatgggatccaaggagcctgacgaccctatggctttcgttaagcacgattttgaagga
acatggaagcctgagagcgagcgtcacatgggcgagcagcagcagcaagaagagggacag
caagcccccttacagcaggagggacagccgcaagaggggcagcctcagcagggacaacct
caacaggaacaaccaccccagcagcaacag---------cagcaacagcaacagccacct
gctcctcagcaataa
>Fp26r
atgctcaactctcgccgcgccgtcgtggctgcggtttttgttctcactgtattcttcctt
ctgacgagatcacactcctcgacacctgtcgttccagcagcccaaaatgctgctgcca--
-ccgccgatacaagcaagaacgacgcacctgcctcaaacgaagccgtgccaccaccaccc
gaggagaaacaaccagagatggaggtgaaggagcgtcgcacacggcctcgcatcgacatg
tcgggaatgacgacctatgagaagctcgaatacgcctacccctacgatgttacctccaag
tttcccgcctacatctggcagacttggaagcaaagtcccgatcagggcgatttccaattc
aaggaccaccatggttcatggagagaagagcaccccggtttcgttcacgaagttgtcacc
gacgacgttgccgttaacctgattcgtctgctttatgctactgtccctgaggttgtcgag
gcctaccgaagcctcccaatgcccgttttaaaggctgacttcttccgctaccttatcctg
tttgcgcgaggtggcatctactctgacattgacacctatgctatccagagctctgtcaag
tggctgcccgaacaaatcgctcgtgacactatcggattggttatcggtatcgaggcggac
cctgaccgtcctgattgggctcagtggtacagtcgccgtatccagttctgccagtggacg
atacaggccaagcctggccatcccgcgcttcgcgacatcatcaaccgaatcaccaaaaag
acattggaagaaaagagtaaaggcaccctggccaacatccttgaccggaatgttgtggag
tttacgggccctgctgtatggacagatgccgtcattgattacttcaacgatggacgtttc
ttcgacatgtcgcaaagcaaaggaacgattgactataagaactttactggcatggagaca
agtaagcgagtgggcgatgtggttgtgttgcccatcacaagtttctcacctggagtggga
caaatgggatccaaggagcctgacgaccctatggctttcgttaagcacgattttgaagga
acatggaagcctgagagcgagcgtcacatgggcgagcagcagcagcaagaagagggacag
caagcccccttacagcaggagggacagccgcaagaggggcagcctcagcagggacaacct
caacaggaacaaccaccccagcagcaacagcagcaacagcagcaacagcaacagccacct
gctcctcagcaataa
>Fp33
atgctcaactctcgccgcgccgtcgtggctgcggtttttgttctcactgtattcttcctt
ctgacgagatcacactcctcgacacctgtcgttccagcagcccaaaatgctgctgcca--
-ccgccgatacaagcaagaacgacgcacctgcctcaaacgaagccgtgccaccaccaccc
gaggagaaacaaccagagatggaggtgaaggagcgtcgcacacggcctcgcatcgacatg
tcgggaatgacgacctatgagaagctcgaatacgcctacccctacgatgttacctccaag
tttcccgcctacatctggcagacttggaagcaaagtcccgatcagggcgatttccaattc
aaggaccaccatggttcatggagagaagagcaccccggtttcgttcacgaagttgtcacc
gacgacgttgccgttaacctgattcgtctgctttatgctactgtccctgaggttgtcgag
gcctaccgaagcctcccaatgcccgttttaaaggctgacttcttccgctaccttatcctg
tttgcgcgaggtggcatctactctgacattgacacctatgctatccagagctctgtcaag
tggctgcccgaacaaatcgctcgtgacactatcggattggttatcggtatcgaggcggac
cctgaccgtcctgattgggctcagtggtacagtcgccgtatccagttctgccagtggacg
atacaggccaagcctggccatcccgcgcttcgcgacatcatcaaccgaatcaccaaaaag
acattggaagaaaagagtaaaggcaccctggccaacatccttgaccggaatgttgtggag
tttacgggccctgctgtatggacagatgccgtcattgattacttcaacgatggacgtttc
ttcgacatgtcgcaaagcaaaggaacgattgactataagaactttactggcatggagaca
agtaagcgagtgggcgatgtggttgtgttgcccatcacaagtttctcacctggagtggga
caaatgggatccaaggagcctgacgaccctatggctttcgttaagcacgattttgaaggt
a-----------------------------------------------------------
------------------------------------------------------------
-------------------------------------agaaacataagttgtag------
---------------
>Fp34
atgctcaactctcgccgcgccgtcgtggctgcggtttttgttctcactgtattcttcctt
ctgacgagatcacactcctcgacacctgtcgttccagcagcccaaaatgctgctgcca--
-ccgccgatacaagcaagaacgacgcccctgcctcaaacgaagccgtgccaccaccaccc
gaggagaaacaaccagagatggaggtgaaggagcgtcgcacacggcctcgcatcgacatg
tcgggaatgacgacctatgagaagctcgaatacgcctacccctacgatgttacctgcaag
tttcccgcctacatctggcagacttggaagcaaagtcccgatcagggcgatttccagttc
aaggaccaccatggttcatggagagaagagcaccccggtttcgttcacgaagttgtcacc
gacgacgttgccgttaacctgattcgtctgctttatgctactgtccctgaggttgtcgag
gcctaccgaagcctcccaatgcccgttttaaaggctgacttcttccgctaccttatcctg
tttgcgcgaggtggcatctactctgacattgacacctatgctatccagagctctgtcaag
tggctgcccgaacaaatcgctcgtgacactatcggattggttatcggtatcgaggcggac
cctgaccgtcctgattgggctcagtggtacagtcgccgtatccagttctgccagtggacg
atacaggccaagcctggccatcccgcgcttcgcgacatcatcaaccgaatcaccaaaaag
acattggaagaaaagagtaaaggcaccctggccaacatccttgaccggaatgttgtggag
tttacgggccctgctgtatggacagatgccgtcattgattacttcaacgatggacgtttc
ttcgacatgtcgcaaagcaaaggaacgattgactataagaactttactggcatggagaca
agtaagcgagtgggcgatgtggttgtgttgcccatcacaagtttctcacctggagtggga
caaatgggatccaaggagcctgacgaccctatggctttcgttaagcacgattttgaagga
acatggaagcctgagagcgagcgtcacatgggcgagcagcagcagcaagaagagggacaa
caagcccccttgcagcaggagggacagccgcaagaggggcagcctcagcagggacaacct
caacaggaacaaccaccccagcagcagcaacag------cagcaacagcaacagccacct
gctcctcagcaatag
>Fp35
atgctcaactctcgccgcgccgtcgtggctgcggtttttgttctcactgtattcttcctt
ctgacgagatcacactcctcgacacctgtcgttccagcagcccaaaatgctgctgcca--
-ccgccgatacaagcaagaacgacgcccctgcctcaaacgaagccgtgccaccaccaccc
gaggagaaacaaccagagatggaggtgaaggagcgtcgcacacggcctcgcatcgacatg
tcgggaatgacgacctatgagaagctcgaatacgcctacccctacgatgttacctccaag
tttcccgcctacatctggcagacttggaagcaaagtcccgatcagggcgatttccagttc
aaggaccaccatggttcatggagagaagagcaccccggtttcgttcacgaagttgtcacc
gacgacgttgccgttaacctgattcgtctgctttatgctactgtccctgaggttgtcgag
gcctaccgaagcctcccaatgcccgttttaaaggctgacttcttccgctaccttatcctg
tttgcgcgaggtggcatctactctgacattgacacctatgctatccagagctctgtcaag
tggctgcccgaacaaatcgctcgtgacactatcggattggttatcggtatcgaggcggac
cccgaccgtcctgattgggctcagtggtacagtcgccgtatccagttctgccagtggacg
atacaggccaagcctggccatcccgcgcttcgcgacatcatcaaccgaatcaccaaaaag
acattggaagaaaagagtaaaggcaccctggccaacatccttgaccggaatgttgtggag
tttacgggccctgctgtatggacagatgccgtcattgactacttcaacgatggacgtttc
ttcgacatgtcgcaaagcaaaggaacgattgactttaagaactttactggcatggagaca
agtaagcgagtgggcgatgtggttgtgttgcccatcacaagtttctcacctggagtggga
caaatgggatccaaggagcctgacgaccctatggctttcgttaagcacgattttgaaggt
a-----------------------------------------------------------
------------------------------------------------------------
-------------------------------------agaagcataagttgtag------
---------------
>Fp38
atgctcaactctcgccgcgccgtcgtggctgcggtttttgttctcactgtattcttcctt
ctgacgagatcacactcctcgacacctgtcgttccagcagcccaaaatgctgctgcca--
-ccgccgatacaagcaagaacgacgcccctgcctcaaacgaagccgtgccaccaccaccc
gaggagaaacaaccagagatggaggtgaaggagcgtcgcacacggcctcgcatcgacatg
tcgggaatgacgacctatgagaagctcgaatacgcctacccctacgatgttacctccaag
tttcccgcctacatctggcagacttggaagcaaagtcccgatcagggcgatttccagttc
aaggaccaccatggttcatggagagaagagcaccccggtttcgttcacgaagttgtcacc
gacgacgttgccgttaacctgattcgtctgctttatgctactgtccctgaggttgtcgag
gcctaccgaagcctcccaatgcccgttttaaaggctgacttcttccgctaccttatcctg
tttgcgcgaggtggcatctactctgacattgacacctatgctatccagagctctgtcaag
tggctgcccgaacaaatcgctcgtgacactatcggattggttatcggtatcgaggcggac
cccgaccgtcctgattgggctcagtggtacagtcgccgtatccagttctgccagtggacg
atacaggccaagcctggccatcccgcgcttcgcgacatcatcaaccgaatcaccaaaaag
acattggaagaaaagagtaaaggcaccctggccaacatccttgaccggaatgttgtggag
tttacgggccctgctgtatggacagatgccgtcattgactacttcaacgatggacgtttc
ttcgacatgtcgcaaagcaaaggaacgattgactttaagaactttactggcatggagaca
agtaagcgagtgggcgatgtggttgtgttgcccatcacaagtttctcacctggagtggga
caaatgggatccaaggagcctgacgaccctatggctttcgttaagcacgattttgaagga
acatggaagcctgagagcgagcgtcacatgggcgagcagcagcagcaagaagagggacaa
caagcccccttgcagcaggagggacagccgcaagaggggcagcctcagcagggacaacct
caacaggaacaaccaccccagcagcagcaacagcagcaacagcaacagcaacagccacct
gctcctcagcaataa
>Fp39
atgctcaactctcgccgcgccgtcgtggctgcggtttttgttctcactgtattcttcctt
ctgacgagatcacactcctcgacacctgtcgttccagcagcccaaaatgctgctgcca--
-ccgccgatacaagcaagaacgacgcccctgcctcaaacgaagccgtgccaccaccaccc
gaggagaaacaaccagagatggaggtgaaggagcgtcgcacacggcctcgcatcgacatg
tcgggaatgacgacctatgagaagctcgaatacgcctacccctacgatgtcacctccaag
tttcccgcctacatctggcagacttggaagcaaagtcccgatcagggcgatttccagttc
aaggaccaccatggttcatggagagaagagcaccccggtttcgtccacgaagttgtcacc
gacgacgttgccgtcaacctgattcgtctgctttatgctactgtccctgaggttgtcgag
gcctaccgaagcctcccaatgcccgttttaaaggctgacttcttccgctaccttatcctg
tttgcgcgaggtggcatctactctgacattgacacctatgctatccagagctctgtcaag
tggctgcccgaacaaatcgctcgtgacaccatcggattggttatcggtatcgaggcggac
cctgaccgtcctgattgggctcagtggtacagtcgccgtatccagttctgccagtggacg
atacaggccaagcctggccatcccgcgcttcgcgacatcatcaaccgaatcaccaaaaag
acattggaagaaaagagtaaaggcaccctggccaacatccttgaccggaatgttgtagag
ttcacgggccctgctgtatggacagatgccgtcattgactacttcaacgatggacgtttc
ttcgacatgtcgcaaagcaaaggaacgattgattataagaactttactggcatggagaca
agtaagcgagtgggcgatgtggttgtgttgcccatcacaagtttctcacctggagtggga
caaatgggatccaaggagcctgacgaccctatggctttcgttaagcacgattttgaagga
acatggaagcctgagagcgagcgtcacatgggcgagcagcagcagcaagaagagggacag
caagcccccttacagcaggagggacagccgcaagaggggcagcctcagcagggacaacct
caacaggaacaaccaccccagcagcaacag---------cagcaacagcaacagccacct
gctcctcagcaataa
>Fp42
atgctcaactctcgccgcgccgtcgtggctgcggtttttgttctcactgtattcttcctt
ctgacgagatcacactcctcgacacctgtcgttccagcagcccaaaatgctgctgcca--
-ccgccgatacaagcaagaacgacgcacctgcctcaaacgaagccgtgccaccaccaccc
gaggagaaacaaccagagatggaggtgaaggagcgtcgcacacggcctcgcatcgacatg
tcgggaatgacgacctatgagaagctcgaatacgcctacccctacgatgttacctccaag
tttcccgcctacatctggcagacttggaagcaaagtcccgatcagggcgatttccaattc
aaggaccaccatggttcatggagagaagagcaccccggtttcgttcacgaagttgtcacc
gacgacgttgccgttaacctgattcgtctgctttatgctactgtccctgaggttgtcgag
gcctaccgaagcctcccaatgcccgttttaaaggctgacttcttccgctaccttatcctg
tttgcgcgaggtggcatctactctgacattgacacctatgctatccagagctctgtcaag
tggctgcccgaacaaatcgctcgtgacactatcggattggttatcggtatcgaggcggac
cctgaccgtcctgattgggctcagtggtacagtcgccgtatccagttctgccagtggacg
atacaggccaagcctggccatcccgcgcttcgcgacatcatcaaccgaatcaccaaaaag
acattggaagaaaagagtaaaggcaccctggccaacatccttgaccggaatgttgtggag
tttacgggccctgctgtatggacagatgccgtcattgattacttcaacgatggacgtttc
ttcgacatgtcgcaaagcaaaggaacgattgactataagaactttactggcatggagaca
agtaagcgagtgggcgatgtggttgtgttgcccatcacaagtttctcacctggagtggga
caaatgggatccaaggagcctgacgaccctatggctttcgttaagcacgattttgaaggt
a-----------------------------------------------------------
------------------------------------------------------------
-------------------------------------agaagcataagttgtag------
---------------
>Fp44
atgctcaactctcgccgcgccgtcgtggctgcggtttttgttctcactgtattcttcctt
ctgacgagatcacactcctcgacacctgtcgttccagcagcccaaaatgctgctgcca--
-ccgccgatacaagcaagaacgacgcccctgcctcaaacgaagccgtgccaccaccaccc
gaggagaaacaaccagagatggaggtgaaggagcgtcgcacacggcctcgcatcgacatg
tcgggaatgacgacctatgagaagctcgaatacgcctacccctacgatgtcacctccaag
tttcccgcctacatctggcagacttggaagcaaagtcccgatcagggcgatttccagttc
aaggaccaccatggttcatggagagaagagcaccccggtttcgtccacgaagttgtcacc
gacgacgttgccgtcaacctgattcgtctgctttatgctactgtccctgaggttgtcgag
gcctaccgaagcctcccaatgcccgttttaaaggctgacttcttccgctaccttatcctg
tttgcgcgaggtggcatctactctgacattgacacctatgctatccagagctctgtcaag
tggctgcccgaacaaatcgctcgtgacaccatcggattggttatcggtatcgaggcggac
cctgaccgtcctgattgggctcagtggtacagtcgccgtatccagttctgccagtggacg
atacaggccaagcctggccatcccgcgcttcgcgacatcatcaaccgaatcaccaaaaag
acattggaagaaaagagtaaaggcaccctggccaacatccttgaccggaatgttgtagag
ttcacgggccctgctgtatggacagatgccgtcattgactacttcaacgatggacgtttc
ttcgacatgtcgcaaagcaaaggaacgattgattataagaactttactggcatggagaca
agtaagcgagtgggcgatgtggttgtgttgcccatcacaagtttctcacctggagtggga
caaatgggatccaaggagcctgacgaccctatggctttcgttaagcacgattttgaagga
acatggaagcctgagagcgagcgtcacatgggcgagcagcagcagcaagaagagggacag
caagcccccttacagcaggagggacagccgcaagaggggcagcctcagcagggacaacct
caacaggaacaaccaccccagcagcaacag---------cagcaacagcaacagccacct
gctcctcagcaataa
>Fp49
atgctcaactctcgccgcgccgtcgtggctgcggtttttgttctcactgtattcttcctt
ctgacgagatcacactcctcgacacctgtcgttccagcagcccaaaatgctgctgcca--
-ccgccgatacaagcaagaacgacgcacctgcctcaaacgaagccgtgccaccaccaccc
gaggagaaacaaccagagatggaggtgaaggagcgtcgcacacggcctcgcatcgacatg
tcgggaatgacgacctatgagaagctcgaatacgcctacccctacgatgttacctccaag
tttcccgcctacatctggcagacttggaagcaaagtcccgatcagggcgatttccaattc
aaggaccaccatggttcatggagagaagagcaccccggtttcgttcacgaagttgtcacc
gacgacgttgccgttaacctgattcgtctgctttatgctactgtccctgaggttgtcgag
gcctaccgaagcctcccaatgcccgttttaaaggctgacttcttccgctaccttatcctg
tttgcgcgaggtggcatctactctgacattgacacctatgctatccagagctctgtcaag
tggctgcccgaacaaatcgctcgtgacactatcggattggttatcggtatcgaggcggac
cctgaccgtcctgattgggctcagtggtacagtcgccgtatccagttctgccagtggacg
atacaggccaagcctggccatcccgcgcttcgcgacatcatcaaccgaatcaccaaaaag
acattggaagaaaagagtaaaggcaccctggccaacatccttgaccggaatgttgtggag
tttacgggccctgctgtatggacagatgccgtcattgattacttcaacgatggacgtttc
ttcgacatgtcgcaaagcaaaggaacgattgactataagaactttactggcatggagaca
agtaagcgagtgggcgatgtggttgtgttgcccatcacaagtttctcacctggagtggga
caaatgggatccaaggagcctgacgaccctatggctttcgttaagcacgattttgaaggt
a-----------------------------------------------------------
------------------------------------------------------------
-------------------------------------agaagcataagttgtag------
---------------
>Fp50
atgctcaactctcgccgcgccgtcgtggctgcggtttttgttctcactgtattcttcctt
ctgacgagatcacactcctcgacacctgtcgttccagcagcccaaaatgctgctgcca--
-ccgccgatacaagcaagaacgacgcccctgcctcaaacgaagccgtgccaccaccaccc
gaggagaaacaaccagagatggaggtgaaggagcgtcgcacacggcctcgcatcgacatg
tcgggaatgacgacctatgagaagctcgaatacgcctacccctacgatgtcacctccaag
tttcccgcctacatctggcagacttggaagcaaagtcccgatcagggcgatttccagttc
aaggaccaccatggttcatggagagaagagcaccccggtttcgtccacgaagttgtcacc
gacgacgttgccgtcaacctgattcgtctgctttatgctactgtccctgaggttgtcgag
gcctaccgaagcctcccaatgcccgttttaaaggctgacttcttccgctaccttatcctg
tttgcgcgaggtggcatctactctgacattgacacctatgctatccagagctctgtcaag
tggctgcccgaacaaatcgctcgtgacaccatcggattggttatcggtatcgaggcggac
cctgaccgtcctgattgggctcagtggtacagtcgccgtatccagttctgccagtggacg
atacaggccaagcctggccatcccgcgcttcgcgacatcatcaaccgaatcaccaaaaag
acattggaagaaaagagtaaaggcaccctggccaacatccttgaccggaatgttgtagag
ttcacgggccctgctgtatggacagatgccgtcattgactacttcaacgatggacgtttc
ttcgacatgtcgcaaagcaaaggaacgattgattataagaactttactggcatggagaca
agtaagcgagtgggcgatgtggttgtgttgcccatcacaagtttctcacctggagtggga
caaatgggatccaaggagcctgacgaccctatggctttcgttaagcacgattttgaagga
acatggaagcctgagagcgagcgtcacatgggcgagcagcagcagcaagaagagggacag
caagcccccttacagcaggagggacagccgcaagaggggcagcctcagcagggacaacct
caacaggaacaaccaccccagcagcaacag---------cagcaacagcaacagccacct
gctcctcagcaataa
>Fp51
atgctcaactctcgccgcgccgtcgtggctgcggtttttgttctcactgtattcttcctt
ctgacgagatcacactcctcgacacctgtcgttccagcagcccaaaatgctgctgcca--
-ccgccgatacaagcaagaacgacgcccctgcctcaaacgaagccgtgccaccaccaccc
gaggagaaacaaccagagatggaggtgaaggagcgtcgcacacggcctcgcatcgacatg
tcgggaatgacgacctatgagaagctcgaatacgcctacccctacgatgtcacctccaag
tttcccgcctacatctggcagacttggaagcaaagtcccgatcagggcgatttccagttc
aaggaccaccatggttcatggagagaagagcaccccggtttcgtccacgaagttgtcacc
gacgacgttgccgtcaacctgattcgtctgctttatgctactgtccctgaggttgtcgag
gcctaccgaagcctcccaatgcccgttttaaaggctgacttcttccgctaccttatcctg
tttgcgcgaggtggcatctactctgacattgacacctatgctatccagagctctgtcaag
tggctgcccgaacaaatcgctcgtgacaccatcggattggttatcggtatcgaggcggac
cctgaccgtcctgattgggctcagtggtacagtcgccgtatccagttctgccagtggacg
atacaggccaagcctggccatcccgcgcttcgcgacatcatcaaccgaatcaccaaaaag
acattggaagaaaagagtaaaggcaccctggccaacatccttgaccggaatgttgtagag
ttcacgggccctgctgtatggacagatgccgtcattgactacttcaacgatggacgtttc
ttcgacatgtcgcaaagcaaaggaacgattgattataagaactttactggcatggagaca
agtaagcgagtgggcgatgtggttgtgttgcccatcacaagtttctcacctggagtggga
caaatgggatccaaggagcctgacgaccctatggctttcgttaagcacgattttgaagga
acatggaagcctgagagcgagcgtcacatgggcgagcagcagcagcaagaagagggacag
caagcccccttacagcaggagggacagccgcaagaggggcagcctcagcagggacaacct
caacaggaacaaccaccccagcagcaacag---------cagcaacagcaacagccacct
gctcctcagcaataa
>Fp59
atgctcaactctcgccgcgccgtcgtggctgcggtttttgttctcactgtattcttcctt
ctgacgagatcacactcctcgacacctgtcgttccagcagcccaaaatgctgctgcca--
-ccgccgatacaagcaagaacgacgcacctgcctcaaacgaagccgtgccaccaccaccc
gaggagaaacaaccagagatggaggtgaaggagcgtcgcacacggcctcgcatcgacatg
tcgggaatgacgacctatgagaagctcgaatacgcctacccctacgatgttacctccaag
tttcccgcctacatctggcagacttggaagcaaagtcccgatcagggcgatttccaattc
aaggaccaccatggttcatggagagaagagcaccccggtttcgttcacgaagttgtcacc
gacgacgttgccgttaacctgattcgtctgctttatgctactgtccctgaggttgtcgag
gcctaccgaagcctcccaatgcccgttttaaaggctgacttcttccgctaccttatcctg
tttgcgcgaggtggcatctactctgacattgacacctatgctatccagagctctgtcaag
tggctgcccgaacaaatcgctcgtgacactatcggattggttatcggtatcgaggcggac
cctgaccgtcctgattgggctcagtggtacagtcgccgtatccagttctgccagtggacg
atacaggccaagcctggccatcccgcgcttcgcgacatcatcaaccgaatcaccaaaaag
acattggaagaaaagagtaaaggcaccctggccaacatccttgaccggaatgttgtggag
tttacgggccctgctgtatggacagatgccgtcattgattacttcaacgatggacgtttc
ttcgacatgtcgcaaagcaaaggaacgattgactataagaactttactggcatggagaca
agtaagcgagtgggcgatgtggttgtgttgcccatcacaagtttctcacctggagtggga
caaatgggatccaaggagcctgacgaccctatggctttcgttaagcacgattttgaagga
acatggaagcctgagagcgagcgtcacatgggcgagcagcagcagcaagaagagggacag
caagcccccttacagcaggagggacagccgcaagaggggcagcctcagcagggacaacct
caacaggaacaaccaccccagcagcaacagcagcaacagcagcaacagcaacagccacct
gctcctcagcaataa
>Fp63
atgctcaactctcgccgcgccgtcgtggctgcggtttttgttctcactgtattcttcctt
ctgacgagatcacactcctcgacacctgtcgttccagcagcccaaaatgctgctgcca--
-ccgccgatacaagcaagaacgacgcccctgcctcaaacgaagccgtgccaccaccaccc
gaggagaaacaaccagagatggaggtgaaggagcgtcgcacacggcctcgcatcgacatg
tcgggaatgacgacctatgagaagctcgaatacgcctacccctacgatgttacctgcaag
tttcccgcctacatctggcagacttggaagcaaagtcccgatcagggcgatttccagttc
aaggaccaccatggttcatggagagaagagcaccccggtttcgttcacgaagttgtcacc
gacgacgttgccgttaacctgattcgtctgctttatgctactgtccctgaggttgtcgag
gcctaccgaagcctcccaatgcccgttttaaaggctgacttcttccgctaccttatcctg
tttgcgcgaggtggcatctactctgacattgacacctatgctatccagagctctgtcaag
tggctgcccgaacaaatcgctcgtgacactatcggattggttatcggtatcgaggcggac
cctgaccgtcctgattgggctcagtggtacagtcgccgtatccagttctgccagtggacg
atacaggccaagcctggccatcccgcgcttcgcgacatcatcaaccgaatcaccaaaaag
acattggaagaaaagagtaaaggcaccctggccaacatccttgaccggaatgttgtggag
tttacgggccctgctgtatggacagatgccgtcattgattacttcaacgatggacgtttc
ttcgacatgtcgcaaagcaaaggaacgattgactataagaactttactggcatggagaca
agtaagcgagtgggcgatgtggttgtgttgcccatcacaagtttctcacctggagtggga
caaatgggatccaaggagcctgacgaccctatggctttcgttaagcacgattttgaagga
acatggaagcctgagagcgagcgtcacatgggcgagcagcagcagcaagaagagggacaa
caagcccccttgcagcaggagggacagccgcaagaggggcagcctcagcagggacaacct
caacaggaacaaccaccccagcagcagcaacag------cagcaacagcaacagccacct
gctcctcagcaatag
>Fp65
atgctcaactctcgccgcgccgtcgtggctgcggtttttgttctcactgtattcttcctt
ctgacgagatcacactcctcgacacctgtcgttccagcagcccaaaatgctgctgcca--
-ccgccgatacaagcaagaacgacgcccctgcctcaaacgaagccgtgccaccaccaccc
gaggagaaacaaccagagatggaggtgaaggagcgtcgcacacggcctcgcatcgacatg
tcgggaatgacgacctatgagaagctcgaatacgcctacccctacgatgttacctccaag
tttcccgcctacatctggcagacttggaagcaaagtcccgatcagggcgatttccagttc
aaggaccaccatggttcatggagagaagagcaccccggtttcgttcacgaagttgtcacc
gacgacgttgccgttaacctgattcgtctgctttatgctactgtccctgaggttgtcgag
gcctaccgaagcctcccaatgcccgttttaaaggctgacttcttccgctaccttatcctg
tttgcgcgaggtggcatctactctgacattgacacctatgctatccagagctctgtcaag
tggctgcccgaacaaatcgctcgtgacactatcggattggttatcggtatcgaggcggac
cccgaccgtcctgattgggctcagtggtacagtcgccgtatccagttctgccagtggacg
atacaggccaagcctggccatcccgcgcttcgcgacatcatcaaccgaatcaccaaaaag
acattggaagaaaagagtaaaggcaccctggccaacatccttgaccggaatgttgtggag
tttacgggccctgctgtatggacagatgccgtcattgactacttcaacgatggacgtttc
ttcgacatgtcgcaaagcaaaggaacgattgactttaagaactttactggcatggagaca
agtaagcgagtgggcgatgtggttgtgttgcccatcacaagtttctcacctggagtggga
caaatgggatccaaggagcctgacgaccctatggctttcgttaagcacgattttgaaggt
a-----------------------------------------------------------
------------------------------------------------------------
-------------------------------------agaagcataagttgtag------
---------------
>Fp66
atgctcaactctcgccgcgccgtcgtggctgcggtttttgttctcactgtattcttcctt
ctgacgagatcacactcctcgacacctgtcgttccagcagcccaaaatgctgctgcca--
-ccgccgatacaagcaagaacgacgcccctgcctcaaacgaagccgtgccaccaccaccc
gaggagaaacaaccagagatggaggtgaaggagcgtcgcacacggcctcgcatcgacatg
tcgggaatgacgacctatgagaagctcgaatacgcctacccctacgatgttacctccaag
tttcccgcctacatctggcagacttggaagcaaagtcccgatcagggcgatttccagttc
aaggaccaccatggttcatggagagaagagcaccccggtttcgttcacgaagttgtcacc
gacgacgttgccgttaacctgattcgtctgctttatgctactgtccctgaggttgtcgag
gcctaccgaagcctcccaatgcccgttttaaaggctgacttcttccgctaccttatcctg
tttgcgcgaggtggcatctactctgacattgacacctatgctatccagagctctgtcaag
tggctgcccgaacaaatcgctcgtgacactatcggattggttatcggtatcgaggcggac
cccgaccgtcctgattgggctcagtggtacagtcgccgtatccagttctgccagtggacg
atacaggccaagcctggccatcccgcgcttcgcgacatcatcaaccgaatcaccaaaaag
acattggaagaaaagagtaaaggcaccctggccaacatccttgaccggaatgttgtggag
tttacgggccctgctgtatggacagatgccgtcattgactacttcaacgatggacgtttc
ttcgacatgtcgcaaagcaaaggaacgattgactttaagaactttactggcatggagaca
agtaagcgagtgggcgatgtggttgtgttgcccatcacaagtttctcacctggagtggga
caaatgggatccaaggagcctgacgaccctatggctttcgttaagcacgattttgaagga
acatggaagcctgagagcgagcgtcacatgggcgagcagcagcagcaagaagagggacaa
caagcccccttgcagcaggagggacagccgcaagaggggcagcctcagcagggacaacct
caacaggaacaaccaccccagcagcagcaacagcagcaacagcaacagcaacagccacct
gctcctcagcaataa
>Fp72
atgctcaactctcgccgcgccgtcgtggctgcggtttttgttctcactgtattcttcctt
ctgacgagatcacactcctcgacacctgtcgttccagcagcccaaaatgctgctgcca--
-ccgccgatacaagcaagaacgacgcccctgcctcaaacgaagccgtgccaccaccaccc
gaggagaaacaaccagagatggaggtgaaggagcgtcgcacacggcctcgcatcgacatg
tcgggaatgacgacctatgagaagctcgaatacgcctacccctacgatgttacctccaag
tttcccgcctacatctggcagacttggaagcaaagtcccgatcagggcgatttccagttc
aaggaccaccatggttcatggagagaagagcaccccggtttcgttcacgaagttgtcacc
gacgacgttgccgttaacctgattcgtctgctttatgctactgtccctgaggttgtcgag
gcctaccgaagcctcccaatgcccgttttaaaggctgacttcttccgctaccttatcctg
tttgcgcgaggtggcatctactctgacattgacacctatgctatccagagctctgtcaag
tggctgcccgaacaaatcgctcgtgacactatcggattggttatcggtatcgaggcggac
cccgaccgtcctgattgggctcagtggtacagtcgccgtatccagttctgccagtggacg
atacaggccaagcctggccatcccgcgcttcgcgacatcatcaaccgaatcaccaaaaag
acattggaagaaaagagtaaaggcaccctggccaacatccttgaccggaatgttgtggag
tttacgggccctgctgtatggacagatgccgtcattgactacttcaacgatggacgtttc
ttcgacatgtcgcaaagcaaaggaacgattgactttaagaactttactggcatggagaca
agtaagcgagtgggcgatgtggttgtgttgcccatcacaagtttctcacctggagtggga
caaatgggatccaaggagcctgacgaccctatggctttcgttaagcacgattttgaaggt
a-----------------------------------------------------------
------------------------------------------------------------
-------------------------------------agaagcataagttgtag------
---------------
>Fp73
atgctcaactctcgccgcgccgtcgtggctgcggtttttgttctcactgtattcttcctt
ctgacgagatcacactcctcgacacctgtcgttccagcagcccaaaatgctgctgcca--
-ccgccgatacaagcaagaacgacgcccctgcctcaaacgaagccgtgccaccaccaccc
gaggagaaacaaccagagatggaggtgaaggagcgtcgcacacggcctcgcatcgacatg
tcgggaatgacgacctatgagaagctcgaatacgcctacccctacgatgttacctgcaag
tttcccgcctacatctggcagacttggaagcaaagtcccgatcagggcgatttccagttc
aaggaccaccatggttcatggagagaagagcaccccggtttcgttcacgaagttgtcacc
gacgacgttgccgttaacctgattcgtctgctttatgctactgtccctgaggttgtcgag
gcctaccgaagcctcccaatgcccgttttaaaggctgacttcttccgctaccttatcctg
tttgcgcgaggtggcatctactctgacattgacacctatgctatccagagctctgtcaag
tggctgcccgaacaaatcgctcgtgacactatcggattggttatcggtatcgaggcggac
cctgaccgtcctgattgggctcagtggtacagtcgccgtatccagttctgccagtggacg
atacaggccaagcctggccatcccgcgcttcgcgacatcatcaaccgaatcaccaaaaag
acattggaagaaaagagtaaaggcaccctggccaacatccttgaccggaatgttgtggag
tttacgggccctgctgtatggacagatgccgtcattgattacttcaacgatggacgtttc
ttcgacatgtcgcaaagcaaaggaacgattgactataagaactttactggcatggagaca
agtaagcgagtgggcgatgtggttgtgttgcccatcacaagtttctcacctggagtggga
caaatgggatccaaggagcctgacgaccctatggctttcgttaagcacgattttgaagga
acatggaagcctgagagcgagcgtcacatgggcgagcagcagcagcaagaagagggacaa
caagcccccttgcagcaggagggacagccgcaagaggggcagcctcagcagggacaacct
caacaggaacaaccaccccagcagcagcaacag------cagcaacagcaacagccacct
gctcctcagcaatag
>Fp76
atgctcaactctcgccgcgccgtcgtggctgcggtttttgttctcactgtattcttcctt
ctgacgagatcacactcctcgacacctgtcgttccagcagcccaaaatgctgctgcca--
-ccgccgatacaagcaagaacgacgcccctgcctcaaacgaagccgtgccaccaccaccc
gaggagaaacaaccagagatggaggtgaaggagcgtcgcacacggcctcgcatcgacatg
tcgggaatgacgacctatgagaagctcgaatacgcctacccctacgatgttacctgcaag
tttcccgcctacatctggcagacttggaagcaaagtcccgatcagggcgatttccagttc
aaggaccaccatggttcatggagagaagagcaccccggtttcgttcacgaagttgtcacc
gacgacgttgccgttaacctgattcgtctgctttatgctactgtccctgaggttgtcgag
gcctaccgaagcctcccaatgcccgttttaaaggctgacttcttccgctaccttatcctg
tttgcgcgaggtggcatctactctgacattgacacctatgctatccagagctctgtcaag
tggctgcccgaacaaatcgctcgtgacactatcggattggttatcggtatcgaggcggac
cctgaccgtcctgattgggctcagtggtacagtcgccgtatccagttctgccagtggacg
atacaggccaagcctggccatcccgcgcttcgcgacatcatcaaccgaatcaccaaaaag
acattggaagaaaagagtaaaggcaccctggccaacatccttgaccggaatgttgtggag
tttacgggccctgctgtatggacagatgccgtcattgattacttcaacgatggacgtttc
ttcgacatgtcgcaaagcaaaggaacgattgactataagaactttactggcatggagaca
agtaagcgagtgggcgatgtggttgtgttgcccatcacaagtttctcacctggagtggga
caaatgggatccaaggagcctgacgaccctatggctttcgttaagcacgattttgaagga
acatggaagcctgagagcgagcgtcacatgggcgagcagcagcagcaagaagagggacaa
caagcccccttgcagcaggagggacagccgcaagaggggcagcctcagcagggacaacct
caacaggaacaaccaccccagcagcagcaacag------cagcaacagcaacagccacct
gctcctcagcaatag
>Fp78
atgctcaactctcgccgcgccgtcgtggctgcggtttttgttctcactgtattcttcctt
ctgacgagatcacactcctcgacacctgtcgttccagcagcccaaaatgctgctgcca--
-ccgccgatacaagcaagaacgacgcacctgcctcaaacgaagccgtgccaccaccaccc
gaggagaaacaaccagagatggaggtgaaggagcgtcgcacacggcctcgcatcgacatg
tcgggaatgacgacctatgagaagctcgaatacgcctacccctacgatgttacctccaag
tttcccgcctacatctggcagacttggaagcaaagtcccgatcagggcgatttccaattc
aaggaccaccatggttcatggagagaagagcaccccggtttcgttcacgaagttgtcacc
gacgacgttgccgttaacctgattcgtctgctttatgctactgtccctgaggttgtcgag
gcctaccgaagcctcccaatgcccgttttaaaggctgacttcttccgctaccttatcctg
tttgcgcgaggtggcatctactctgacattgacacctatgctatccagagctctgtcaag
tggctgcccgaacaaatcgctcgtgacactatcggattggttatcggtatcgaggcggac
cctgaccgtcctgattgggctcagtggtacagtcgccgtatccagttctgccagtggacg
atacaggccaagcctggccatcccgcgcttcgcgacatcatcaaccgaatcaccaaaaag
acattggaagaaaagagtaaaggcaccctggccaacatccttgaccggaatgttgtggag
tttacgggccctgctgtatggacagatgccgtcattgattacttcaacgatggacgtttc
ttcgacatgtcgcaaagcaaaggaacgattgactataagaactttactggcatggagaca
agtaagcgagtgggcgatgtggttgtgttgcccatcacaagtttctcacctggagtggga
caaatgggatccaaggagcctgacgaccctatggctttcgttaagcacgattttgaaggt
a-----------------------------------------------------------
------------------------------------------------------------
-------------------------------------agaaacataagttgtag------
---------------
>Fp81
atgctcaactctcgccgcgccgtcgtggctgcggtttttgttctcactgtattcttcctt
ctgacgagatcacactcctcgacacctgtcgttccagcagcccaaaatgctgctgcca--
-ccgccgatacaagcaagaacgacgcccctgcctcaaacgaagccgtgccaccaccaccc
gaggagaaacaaccagagatggaggtgaaggagcgtcgcacacggcctcgcatcgacatg
tcgggaatgacgacctatgagaagctcgaatacgcctacccctacgatgtcacctccaag
tttcccgcctacatctggcagacttggaagcaaagtcccgatcagggcgatttccagttc
aaggaccaccatggttcatggagagaagagcaccccggtttcgtccacgaagttgtcacc
gacgacgttgccgtcaacctgattcgtctgctttatgctactgtccctgaggttgtcgag
gcctaccgaagcctcccaatgcccgttttaaaggctgacttcttccgctaccttatcctg
tttgcgcgaggtggcatctactctgacattgacacctatgctatccagagctctgtcaag
tggctgcccgaacaaatcgctcgtgacaccatcggattggttatcggtatcgaggcggac
cctgaccgtcctgattgggctcagtggtacagtcgccgtatccagttctgccagtggacg
atacaggccaagcctggccatcccgcgcttcgcgacatcatcaaccgaatcaccaaaaag
acattggaagaaaagagtaaaggcaccctggccaacatccttgaccggaatgttgtagag
ttcacgggccctgctgtatggacagatgccgtcattgactacttcaacgatggacgtttc
ttcgacatgtcgcaaagcaaaggaacgattgattataagaactttactggcatggagaca
agtaagcgagtgggcgatgtggttgtgttgcccatcacaagtttctcacctggagtggga
caaatgggatccaaggagcctgacgaccctatggctttcgttaagcacgattttgaagga
acatggaagcctgagagcgagcgtcacatgggcgagcagcagcagcaagaagagggacag
caagcccccttacagcaggagggacagccgcaagaggggcagcctcagcagggacaacct
caacaggaacaaccaccccagcagcaacag---------cagcaacagcaacagccacct
gctcctcagcaataa
>Fp84
atgctcaactctcgccgcgccgtcgtggctgcggtttttgttctcactgtattcttcctt
ctgacgagatcacactcctcgacacctgtcgttccagcagcccaaaatgctgctgcca--
-ccgccgatacaagcaagaacgacgcccctgcctcaaacgaagccgtgccaccaccaccc
gaggagaaacaaccagagatggaggtgaaggagcgtcgcacacggcctcgcatcgacatg
tcgggaatgacgacctatgagaagctcgaatacgcctacccctacgatgttacctccaag
tttcccgcctacatctggcagacttggaagcaaagtcccgatcagggcgatttccagttc
aaggaccaccatggttcatggagagaagagcaccccggtttcgttcacgaagttgtcacc
gacgacgttgccgttaacctgattcgtctgctttatgctactgtccctgaggttgtcgag
gcctaccgaagcctcccaatgcccgttttaaaggctgacttcttccgctaccttatcctg
tttgcgcgaggtggcatctactctgacattgacacctatgctatccagagctctgtcaag
tggctgcccgaacaaatcgctcgtgacactatcggattggttatcggtatcgaggcggac
cccgaccgtcctgattgggctcagtggtacagtcgccgtatccagttctgccagtggacg
atacaggccaagcctggccatcccgcgcttcgcgacatcatcaaccgaatcaccaaaaag
acattggaagaaaagagtaaaggcaccctggccaacatccttgaccggaatgttgtggag
tttacgggccctgctgtatggacagatgccgtcattgactacttcaacgatggacgtttc
ttcgacatgtcgcaaagcaaaggaacgattgactttaagaactttactggcatggagaca
agtaagcgagtgggcgatgtggttgtgttgcccatcacaagtttctcacctggagtggga
caaatgggatccaaggagcctgacgaccctatggctttcgttaagcacgattttgaagga
acatggaagcctgagagcgagcgtcacatgggcgagcagcagcagcaagaagagggacaa
caagcccccttgcagcaggagggacagccgcaagaggggcagcctcagcagggacaacct
caacaggaacaaccaccccagcagcagcaacagcagcaacagcaacagcaacagccacct
gctcctcagcaataa
>Fp86
atgctcaactctcgccgcgccgtcgtggctgcggtttttgttctcactgtattcttcctt
ctgacgagatcacactcctcgacacctgtcgttccagcagcccaaaatgctgctgcca--
-ccgccgatacaagcaagaacgacgcacctgcctcaaacgaagccgtgccaccaccaccc
gaggagaaacaaccagagatggaggtgaaggagcgtcgcacacggcctcgcatcgacatg
tcgggaatgacgacctatgagaagctcgaatacgcctacccctacgatgttacctccaag
tttcccgcctacatctggcagacttggaagcaaagtcccgatcagggcgatttccaattc
aaggaccaccatggttcatggagagaagagcaccccggtttcgttcacgaagttgtcacc
gacgacgttgccgttaacctgattcgtctgctttatgctactgtccctgaggttgtcgag
gcctaccgaagcctcccaatgcccgttttaaaggctgacttcttccgctaccttatcctg
tttgcgcgaggtggcatctactctgacattgacacctatgctatccagagctctgtcaag
tggctgcccgaacaaatcgctcgtgacactatcggattggttatcggtatcgaggcggac
cctgaccgtcctgattgggctcagtggtacagtcgccgtatccagttctgccagtggacg
atacaggccaagcctggccatcccgcgcttcgcgacatcatcaaccgaatcaccaaaaag
acattggaagaaaagagtaaaggcaccctggccaacatccttgaccggaatgttgtggag
tttacgggccctgctgtatggacagatgccgtcattgattacttcaacgatggacgtttc
ttcgacatgtcgcaaagcaaaggaacgattgactataagaactttactggcatggagaca
agtaagcgagtgggcgatgtggttgtgttgcccatcacaagtttctcacctggagtggga
caaatgggatccaaggagcctgacgaccctatggctttcgttaagcacgattttgaagga
acatggaagcctgagagcgagcgtcacatgggcgagcagcagcagcaagaagagggacag
caagcccccttacagcaggagggacagccgcaagaggggcagcctcagcagggacaacct
caacaggaacaaccaccccagcagcaacagcagcaacagcagcaacagcaacagccacct
gctcctcagcaataa
>Fvenenatum.busco
atgctcaattctcgccgcgccatcgtggctgcggtttttgtcatcactgtcttcttcctt
ctgacgagatcacactcctcgacacctgtcgtcccagcagcccaaaatgctgctgccact
gccgccgatgcaagcaagaacgacgcccctgcctcaaacgaagccgtgccaccgccaccc
gaggaaaaacaaccagagatggaggtgaaggagcgtcgcacacggcctcgcatcgacatg
tcgggaatgacgacctatgagaagctcgaatacgcctacccctacgatgttacctccaag
tttcccgcctacatctggcagacatggaagcaaagtcccgatcagggcgattttcagttc
aaggaccaccatggttcatggagagaagagcaccctggtttcgttcacgaagtcgtcaca
gacgacgttgctgtgaacctgattcgcctgctttacgctacagtccctgaggttgtcgag
gcctaccgaagcctcccaatgcctgtcctgaaggctgatttcttccgctaccttatcctg
tttgcacgaggcggcatctactctgacattgacacctatgctatccagagctctgtcaag
tggctgcccgaccaaatcgctcgtgacaccatcggattggttattggtatcgaggcagat
cctgaccgtcctgattgggcccagtggtacagtcgccgtatccagttttgccagtggacg
atacaggccaagcctggccatcccgcgcttcgcgacatcatcaaccgaatcaccaaaaag
acattggaagaaaagcgtaaaggcactctggagaacatccttgatcggaatgtggttgag
ttcacgggccctgctgtatggacagatgccgttattgactacttcaatgatggacgtttc
ttcgacatgtcgcaaagcaagggaacgattgattacaagaactttaccggcatggagaca
agtaagcgagtgggcgatgtggttgtgttgcccatcacaagcttctcacctggagtggga
cagatgggatccaaggaacctgacgaccccatggcttttgttaagcacgatttcgaaggg
acatggaaacctgagagtgagcgtcatatgggcgagcagcaacagcaagaagagggacag
caagcccccttgcaacaggaggga---------------cagcctcaacagggacagcct
caacaggaacaaccgccc---------------------cagcaacagcagcaacctgct
gctcctcagcaataa
