# Supplementary material for: Apicidin biosynthesis is linked to accessory chromosomes in Fusarium poae isolates
Source: BMC Genomics. 2021 Aug 4;22:591. doi: 10.1186/s12864-021-07617-y (PMC8340494; doi:10.1186/s12864-021-07617-y)
Supplement: Supplementary file 17 — Additional file 17. Compressed folder containing alignments for each of the 4141 orthologs used in BUSCO analysis. [file 12864_2021_7617_MOESM17_ESM.zip › Fven2_nt_MAFFT/47337at5125_nt.mafft.fasta]

>Fp105
atgtacaactctcttacccgtatccaaaacactttcggcttcttcaccaccgtcgcattc
gttgtcgcagctttcattgctgcttcggatttcatagctcctcgtgcccccgatgctggt
atctttgcagtctcaaactcccaagttgtcaagggtcgaccgcattactacagcaccaag
aaggaggaatacgcaattattagatttgacctggatgccgatctgagaagcctcttcaca
tggaatactaagcaagtctttgtctatgtcactgccgagtggcctggacccaacaattcg
accaacgaggctgttatctgggacaagatcatcacgaatcctagcgccgaccatctccag
aacattggacctgttgctatgaagaagctcaagcgcagcgctgaaggaaagactatagac
cccgaccgtggcttcttgggtctcaagaaccagaaaccaaagtatcaaattactcaccct
actggtaaggttgcagcgacagaggatgtgaagctcaagctacactataatgttcaaccc
tgggttggatttcttacttgggatcagacccgcgatcttggacactggaaggctctgggt
aatggcgagtcacccaagttcaaccttccagctatcaagacc---aagaagaaggatgcc
aaaaagaagagctactag
>Fp108
atgtacaactctcttacccgtatccaaaacactttcggcttcttcaccaccgtcgcattc
gttgtcgcagctttcattgctgcttcggatttcatagctcctcgtgcccccgatgctggt
atctttgcagtctcaaactcccaagttgtcaagggtcgaccgcattactacagcaccaag
aaggaggaatacgcaattattagatttgacctggatgccgatctgagaagcctcttcaca
tggaatactaagcaagtctttgtctatgtcactgccgagtggcctggacccaacaattcg
accaacgaggctgttatctgggacaagatcatcacgaatcctagcgccgaccatctccag
aacattggacctgttgctatgaagaagctcaagcgcagcgctgaaggaaagactatagac
cccgaccgtggcttcttgggtctcaagaaccagaaaccaaagtatcaaattactcaccct
actggtaaggttgcagcgacagaggatgtgaagctcaagctacactataatgttcaaccc
tgggttggatttcttacttgggatcagacccgcgatcttggacactggaaggctctgggt
aatggcgagtcacccaagttcaaccttccagctatcaagacc---aagaagaaggatgcc
aaaaagaagagctactag
>Fp118
atgtacaactctcttacccgtatccaaaacactttcggcttcttcaccaccgtcgcattc
gttgtcgcagctttcattgctgcttcggatttcatagctcctcgtgcccccgatgctggt
atctttgcagtctcaaactcccaagttgtcaagggtcgaccgcattactacagcaccaag
aaggaggaatacgcaattattagatttgacctggatgccgatctgagaagcctcttcaca
tggaatactaagcaagtctttgtctatgtcactgccgagtggcctggacccaacaattcg
accaacgaggctgttatctgggacaagatcatcacgaatcctagcgccgaccatctccag
aacattggacctgttgctatgaagaagctcaagcgcagcgctgaaggaaagactatagac
cccgaccgtggcttcttgggtctcaagaaccagaaaccaaagtatcaaattactcaccct
actggtaaggttgcagcgacagaggatgtgaagctcaagctacactataatgttcaaccc
tgggttggatttcttacttgggatcagacccgcgatcttggacactggaaggctctgggt
aatggcgagtcacccaagttcaaccttccagctatcaagacc---aagaagaaggatgcc
aaaaagaagagctactag
>Fp122
atgtacaactctcttacccgtatccaaaacactttcggcttcttcaccaccgtcgcattc
gttgtcgcagctttcattgctgcttcggatttcatagctcctcgtgcccccgatgctggt
atctttgcagtctcaaactcccaagttgtcaagggtcgaccgcattactacagcaccaag
aaggaggaatacgcaattattagatttgacctggatgccgatctgagaagcctcttcaca
tggaatactaagcaagtctttgtctatgtcactgccgagtggcctggacccaacaattcg
accaacgaggctgttatctgggacaagatcatcacgaatcctagcgccgaccatctccag
aacattggacctgttgctatgaagaagctcaagcgcagcgctgaaggaaagactatagac
cccgaccgtggcttcttgggtctcaagaaccagaaaccaaagtatcaaattactcaccct
actggtaaggttgcagcgacagaggatgtgaagctcaagctacactataatgttcaaccc
tgggttggatttcttacttgggatcagacccgcgatcttggacactggaaggctctgggt
aatggcgagtcacccaagttcaaccttccagctatcaagacc---aagaagaaggatgcc
aaaaagaagagctactag
>Fp125
atgtacaactctcttacccgtatccaaaacactttcggcttcttcaccaccgtcgcattc
gttgtcgcagctttcattgctgcttcggatttcatagctcctcgtgcccccgatgctggt
atctttgcagtctcaaactcccaagttgtcaagggtcgaccgcattactacagcaccaag
aaggaggaatacgcaattattagatttgacctggatgccgatctgagaagcctcttcaca
tggaatactaagcaagtctttgtctatgtcactgccgagtggcctggacccaacaattcg
accaacgaggctgttatctgggacaagatcatcacgaatcctagcgccgaccatctccag
aacattggacctgttgctatgaagaagctcaagcgcagcgctgaaggaaagactatagac
cccgaccgtggcttcttgggtctcaagaaccagaaaccaaagtatcaaattactcaccct
actggtaaggttgcagcgacagaggatgtgaagctcaagctacactataatgttcaaccc
tgggttggatttcttacttgggatcagacccgcgatcttggacactggaaggctctgggt
aatggcgagtcacccaagttcaaccttccagctatcaagacc---aagaagaaggatgcc
aaaaagaagagctactag
>Fp13r
atgtacaactctcttacccgtatccaaaacactctcggcttcttcaccaccgtcgcattc
gttgtcgcagctttcattgctgcttcggatttcatagctcctcgtgcccccgatgctggt
atctttgcagtctcaaactcccaagttgtcaagggtcgaccgcattactacagcaccaag
aaggaggaatacgcaattattagatttgacctggatgccgatctgagaagcctcttcaca
tggaatactaagcaagtctttgtctatgtcactgccgagtggcctggacccaacaattcg
accaacgaggctgttatctgggacaagatcatcacgaatcctagcgccgaccatctccag
aacattggacctgttgctatgaagaagctcaagcgcagcgctgaaggaaagactatagac
cccgaccgtggcttcttgggtctcaagaaccagaaaccaaagtatcaaattactcaccct
actggtaaggttgcagcgacagaggatgtgaagctcaagctacactataatgttcaaccc
tgggttggatttcttacttgggatcagacccgcgatcttggacactggaaggctctgggt
aatggcgagtcacccaagttcaaccttccagctatcaagacc---aagaagaaggatgcc
aaaaagaagagctactag
>Fp144
atgtacaactctcttacccgtatccaaaacactttcggcttcttcaccaccgtcgcattc
gttgtcgcagctttcattgctgcttcggatttcatagctcctcgtgcccccgatgctggt
atctttgcagtctcaaactcccaagttgtcaagggtcgaccgcattactacagcaccaag
aaggaggaatacgcaattattagatttgacctggatgccgatctgagaagcctcttcaca
tggaatactaagcaagtctttgtctatgtcactgccgagtggcctggacccaacaattcg
accaacgaggctgttatctgggacaagatcatcacgaatcctagcgccgaccatctccag
aacattggacctgttgctatgaagaagctcaagcgcagcgctgaaggaaagactatagac
cccgaccgtggcttcttgggtctcaagaaccagaaaccaaagtatcaaattactcaccct
actggtaaggttgcagcgacagaggatgtgaagctcaagctacactataatgttcaaccc
tgggttggatttcttacttgggatcagacccgcgatcttggacactggaaggctctgggt
aatggcgagtcacccaagttcaaccttccagctatcaagacc---aagaagaaggatgcc
aaaaagaagagctactag
>Fp146
atgtacaactctcttacccgtatccaaaacactctcggcttcttcaccaccgtcgcattc
gttgtcgcagctttcattgctgcttcggatttcatagctcctcgtgcccccgatgctggt
atctttgcagtctcaaactcccaagttgtcaagggtcgaccgcattactacagcaccaag
aaggaggaatacgcaattattagatttgacctggatgccgatctgagaagcctcttcaca
tggaatactaagcaagtctttgtctatgtcactgccgagtggcctggacccaacaattcg
accaacgaggctgttatctgggacaagatcatcacgaatcctagcgccgaccatctccag
aacattggacctgttgctatgaagaagctcaagcgcagcgctgaaggaaagactatagac
cccgaccgtggcttcttgggtctcaagaaccagaaaccaaagtatcaaattactcaccct
actggtaaggttgcagcgacagaggatgtgaagctcaagctacactataatgttcaaccc
tgggttggatttcttacttgggatcagacccgcgatcttggacactggaaggctctgggt
aatggcgagtcacccaagttcaaccttccagctatcaagacc---aagaagaaggatgcc
aaaaagaagagctactag
>Fp155
atgtacaactctcttacccgtatccaaaacactttcggcttcttcaccaccgtcgcattc
gttgtcgcagctttcattgctgcttcggatttcatagctcctcgtgcccccgatgctggt
atctttgcagtctcaaactcccaagttgtcaagggtcgaccgcattactacagcaccaag
aaggaggaatacgcaattattagatttgacctggatgccgatctgagaagcctcttcaca
tggaatactaagcaagtctttgtctatgtcactgccgagtggcctggacccaacaattcg
accaacgaggctgttatctgggacaagatcatcacgaatcctagcgccgaccatctccag
aacattggacctgttgctatgaagaagctcaagcgcagcgctgaaggaaagactatagac
cccgaccgtggcttcttgggtctcaagaaccagaaaccaaagtatcaaattactcaccct
actggtaaggttgcagcgacagaggatgtgaagctcaagctacactataatgttcaaccc
tgggttggatttcttacttgggatcagacccgcgatcttggacactggaaggctctgggt
aatggcgagtcacccaagttcaaccttccagctatcaagacc---aagaagaaggatgcc
aaaaagaagagctactag
>Fp157
atgtacaactctcttacccgtatccaaaacactctcggcttcttcaccaccgtcgcattc
gttgtcgcagctttcattgctgcttcggatttcatagctcctcgtgcccccgatgctggt
atctttgcagtctcaaactcccaagttgtcaagggtcgaccgcattactacagcaccaag
aaggaggaatacgcaattattagatttgacctggatgccgatctgagaagcctcttcaca
tggaatactaagcaagtctttgtctatgtcactgccgagtggcctggacccaacaattcg
accaacgaggctgttatctgggacaagatcatcacgaatcctagcgccgaccatctccag
aacattggacctgttgctatgaagaagctcaagcgcagcgctgaaggaaagactatagac
cccgaccgtggcttcttgggtctcaagaaccagaaaccaaagtatcaaattactcaccct
actggtaaggttgcagcgacagaggatgtgaagctcaagctacactataatgttcaaccc
tgggttggatttcttacttgggatcagacccgcgatcttggacactggaaggctctgggt
aatggcgagtcacccaagttcaaccttccagctatcaagacc---aagaagaaggatgcc
aaaaagaagagctactag
>Fp16r
atgtacaactctcttacccgtatccaaaacactttcggcttcttcaccaccgtcgcattc
gttgtcgcagctttcattgctgcttcggatttcatagctcctcgtgcccccgatgctggt
atctttgcagtctcaaactcccaagttgtcaagggtcgaccgcattactacagcaccaag
aaggaggaatacgcaattattagatttgacctggatgccgatctgagaagcctcttcaca
tggaatactaagcaagtctttgtctatgtcactgccgagtggcctggacccaacaattcg
accaacgaggctgttatctgggacaagatcatcacgaatcctagcgccgaccatctccag
aacattggacctgttgctatgaagaagctcaagcgcagcgctgaaggaaagactatagac
cccgaccgtggcttcttgggtctcaagaaccagaaaccaaagtatcaaattactcaccct
actggtaaggttgcagcgacagaggatgtgaagctcaagctacactataatgttcaaccc
tgggttggatttcttacttgggatcagacccgcgatcttggacactggaaggctctgggt
aatggcgagtcacccaagttcaaccttccagctatcaagacc---aagaagaaggatgcc
aaaaagaagagctactag
>Fp1r
atgtacaactctcttacccgtatccaaaacactttcggcttcttcaccaccgtcgcattc
gttgtcgcagctttcattgctgcttcggatttcatagctcctcgtgcccccgatgctggt
atctttgcagtctcaaactcccaagttgtcaagggtcgaccgcattactacagcaccaag
aaggaggaatacgcaattattagatttgacctggatgccgatctgagaagcctcttcaca
tggaatactaagcaagtctttgtctatgtcactgccgagtggcctggacccaacaattcg
accaacgaggctgttatctgggacaagatcatcacgaatcctagcgccgaccatctccag
aacattggacctgttgctatgaagaagctcaagcgcagcgctgaaggaaagactatagac
cccgaccgtggcttcttgggtctcaagaaccagaaaccaaagtatcaaattactcaccct
actggtaaggttgcagcgacagaggatgtgaagctcaagctacactataatgttcaaccc
tgggttggatttcttacttgggatcagacccgcgatcttggacactggaaggctctgggt
aatggcgagtcacccaagttcaaccttccagctatcaagacc---aagaagaaggatgcc
aaaaagaagagctactag
>Fp21r
atgtacaactctcttacccgtatccaaaacactctcggcttcttcaccaccgtcgcattc
gttgtcgcagctttcattgctgcttcggatttcatagctcctcgtgcccccgatgctggt
atctttgcagtctcaaactcccaagttgtcaagggtcgaccgcattactacagcaccaag
aaggaggaatacgcaattattagatttgacctggatgccgatctgagaagcctcttcaca
tggaatactaagcaagtctttgtctatgtcactgccgagtggcctggacccaacaattcg
accaacgaggctgttatctgggacaagatcatcacgaatcctagcgccgaccatctccag
aacattggacctgttgctatgaagaagctcaagcgcagcgctgaaggaaagactatagac
cccgaccgtggcttcttgggtctcaagaaccagaaaccaaagtatcaaattactcaccct
actggtaaggttgcagcgacagaggatgtgaagctcaagctacactataatgttcaaccc
tgggttggatttcttacttgggatcagacccgcgatcttggacactggaaggctctgggt
aatggcgagtcacccaagttcaaccttccagctatcaagacc---aagaagaaggatgcc
aaaaagaagagctactag
>Fp24r
atgtacaactctcttacccgtatccaaaacactctcggcttcttcaccaccgtcgcattc
gttgtcgcagctttcattgctgcttcggatttcatagctcctcgtgcccccgatgctggt
atctttgcagtctcaaactcccaagttgtcaagggtcgaccgcattactacagcaccaag
aaggaggaatacgcaattattagatttgacctggatgccgatctgagaagcctcttcaca
tggaatactaagcaagtctttgtctatgtcactgccgagtggcctggacccaacaattcg
accaacgaggctgttatctgggacaagatcatcacgaatcctagcgccgaccatctccag
aacattggacctgttgctatgaagaagctcaagcgcagcgctgaaggaaagactatagac
cccgaccgtggcttcttgggtctcaagaaccagaaaccaaagtatcaaattactcaccct
actggtaaggttgcagcgacagaggatgtgaagctcaagctacactataatgttcaaccc
tgggttggatttcttacttgggatcagacccgcgatcttggacactggaaggctctgggt
aatggcgagtcacccaagttcaaccttccagctatcaagacc---aagaagaaggatgcc
aaaaagaagagctactag
>Fp2516
atgtacaactctcttacccgtatccaaaacactttcggcttcttcaccaccgtcgcattc
gttgtcgcagctttcattgctgcttcggatttcatagctcctcgtgcccccgatgctggt
atctttgcagtctcaaactcccaagttgtcaagggtcgaccgcattactacagcaccaag
aaggaggaatacgcaattattagatttgacctggatgccgatctgagaagcctcttcaca
tggaatactaagcaagtctttgtctatgtcactgccgagtggcctggacccaacaattcg
accaacgaggctgttatctgggacaagatcatcacgaatcctagcgccgaccatctccag
aacattggacctgttgctatgaagaagctcaagcgcagcgctgaaggaaagactatagac
cccgaccgtggcttcttgggtctcaagaaccagaaaccaaagtatcaaattactcaccct
actggtaaggttgcagcgacagaggatgtgaagctcaagctacactataatgttcaaccc
tgggttggatttcttacttgggatcagacccgcgatcttggacactggaaggctctgggt
aatggcgagtcacccaagttcaaccttccagctatcaagacc---aagaagaaggatgcc
aaaaagaagagctactag
>Fp26r
atgtacaactctcttacccgtatccaaaacactttcggcttcttcaccaccgtcgcattc
gttgtcgcagctttcattgctgcttcggatttcatagctcctcgtgcccccgatgctggt
atctttgcagtctcaaactcccaagttgtcaagggtcgaccgcattactacagcaccaag
aaggaggaatacgcaattattagatttgacctggatgccgatctgagaagcctcttcaca
tggaatactaagcaagtctttgtctatgtcactgccgagtggcctggacccaacaattcg
accaacgaggctgttatctgggacaagatcatcacgaatcctagcgccgaccatctccag
aacattggacctgttgctatgaagaagctcaagcgcagcgctgaaggaaagactatagac
cccgaccgtggcttcttgggtctcaagaaccagaaaccaaagtatcaaattactcaccct
actggtaaggttgcagcgacagaggatgtgaagctcaagctacactataatgttcaaccc
tgggttggatttcttacttgggatcagacccgcgatcttggacactggaaggctctgggt
aatggcgagtcacccaagttcaaccttccagctatcaagacc---aagaagaaggatgcc
aaaaagaagagctactag
>Fp33
atgtacaactctcttacccgtatccaaaacactttcggcttcttcaccaccgtcgcattc
gttgtcgcagctttcattgctgcttcggatttcatagctcctcgtgcccccgatgctggt
atctttgcagtctcaaactcccaagttgtcaagggtcgaccgcattactacagcaccaag
aaggaggaatacgcaattattagatttgacctggatgccgatctgagaagcctcttcaca
tggaatactaagcaagtctttgtctatgtcactgccgagtggcctggacccaacaattcg
accaacgaggctgttatctgggacaagatcatcacgaatcctagcgccgaccatctccag
aacattggacctgttgctatgaagaagctcaagcgcagcgctgaaggaaagactatagac
cccgaccgtggcttcttgggtctcaagaaccagaaaccaaagtatcaaattactcaccct
actggtaaggttgcagcgacagaggatgtgaagctcaagctacactataatgttcaaccc
tgggttggatttcttacttgggatcagacccgcgatcttggacactggaaggctctgggt
aatggcgagtcacccaagttcaaccttccagctatcaagacc---aagaagaaggatgcc
aaaaagaagagctactag
>Fp34
atgtacaactctcttacccgtatccaaaacactttcggcttcttcaccaccgtcgcattc
gttgtcgcagctttcattgctgcttcggatttcatagctcctcgtgcccccgatgctggt
atctttgcagtctcaaactcccaagttgtcaagggtcgaccgcattactacagcaccaag
aaggaggaatacgcaattattagatttgacctggatgccgatctgagaagcctcttcaca
tggaatactaagcaagtctttgtctatgtcactgccgagtggcctggacccaacaattcg
accaacgaggctgttatctgggacaagatcatcacgaatcctagcgccgaccatctccag
aacattggacctgttgctatgaagaagctcaagcgcagcgctgaaggaaagactatagac
cccgaccgtggcttcttgggtctcaagaaccagaaaccaaagtatcaaattactcaccct
actggtaaggttgcagcgacagaggatgtgaagctcaagctacactataatgttcaaccc
tgggttggatttcttacttgggatcagacccgcgatcttggacactggaaggctctgggt
aatggcgagtcacccaagttcaaccttccagctatcaagacc---aagaagaaggatgcc
aaaaagaagagctactag
>Fp35
atgtacaactctcttacccgtatccaaaacactttcggcttcttcaccaccgtcgcattc
gttgtcgcagctttcattgctgcttcggatttcatagctcctcgtgcccccgatgctggt
atctttgcagtctcaaactcccaagttgtcaagggtcgaccgcattactacagcaccaag
aaggaggaatacgcaattattagatttgacctggatgccgatctgagaagcctcttcaca
tggaatactaagcaagtctttgtctatgtcactgccgagtggcctggacccaacaattcg
accaacgaggctgttatctgggacaagatcatcacgaatcctagcgccgaccatctccag
aacattggacctgttgctatgaagaagctcaagcgcagcgctgaaggaaagactatagac
cccgaccgtggcttcttgggtctcaagaaccagaaaccaaagtatcaaattactcaccct
actggtaaggttgcagcgacagaggatgtgaagctcaagctacactataatgttcaaccc
tgggttggatttcttacttgggatcagacccgcgatcttggacactggaaggctctgggt
aatggcgagtcacccaagttcaaccttccagctatcaagacc---aagaagaaggatgcc
aaaaagaagagctactag
>Fp38
atgtacaactctcttacccgtatccaaaacactttcggcttcttcaccaccgtcgcattc
gttgtcgcagctttcattgctgcttcggatttcatagctcctcgtgcccccgatgctggt
atctttgcagtctcaaactcccaagttgtcaagggtcgaccgcattactacagcaccaag
aaggaggaatacgcaattattagatttgacctggatgccgatctgagaagcctcttcaca
tggaatactaagcaagtctttgtctatgtcactgccgagtggcctggacccaacaattcg
accaacgaggctgttatctgggacaagatcatcacgaatcctagcgccgaccatctccag
aacattggacctgttgctatgaagaagctcaagcgcagcgctgaaggaaagactatagac
cccgaccgtggcttcttgggtctcaagaaccagaaaccaaagtatcaaattactcaccct
actggtaaggttgcagcgacagaggatgtgaagctcaagctacactataatgttcaaccc
tgggttggatttcttacttgggatcagacccgcgatcttggacactggaaggctctgggt
aatggcgagtcacccaagttcaaccttccagctatcaagacc---aagaagaaggatgcc
aaaaagaagagctactag
>Fp39
atgtacaactctcttacccgtatccaaaacactctcggcttcttcaccaccgtcgcattc
gttgtcgcagctttcattgctgcttcggatttcatagctcctcgtgcccccgatgctggt
atctttgcagtctcaaactcccaagttgtcaagggtcgaccgcattactacagcaccaag
aaggaggaatacgcaattattagatttgacctggatgccgatctgagaagcctcttcaca
tggaatactaagcaagtctttgtctatgtcactgccgagtggcctggacccaacaattcg
accaacgaggctgttatctgggacaagatcatcacgaatcctagcgccgaccatctccag
aacattggacctgttgctatgaagaagctcaagcgcagcgctgaaggaaagactatagac
cccgaccgtggcttcttgggtctcaagaaccagaaaccaaagtatcaaattactcaccct
actggtaaggttgcagcgacagaggatgtgaagctcaagctacactataatgttcaaccc
tgggttggatttcttacttgggatcagacccgcgatcttggacactggaaggctctgggt
aatggcgagtcacccaagttcaaccttccagctatcaagacc---aagaagaaggatgcc
aaaaagaagagctactag
>Fp42
atgtacaactctcttacccgtatccaaaacactctcggcttcttcaccaccgtcgcattc
gttgtcgcagctttcattgctgcttcggatttcatagctcctcgtgcccccgatgctggt
atctttgcagtctcaaactcccaagttgtcaagggtcgaccgcattactacagcaccaag
aaggaggaatacgcaattattagatttgacctggatgccgatctgagaagcctcttcaca
tggaatactaagcaagtctttgtctatgtcactgccgagtggcctggacccaacaattcg
accaacgaggctgttatctgggacaagatcatcacgaatcctagcgccgaccatctccag
aacattggacctgttgctatgaagaagctcaagcgcagcgctgaaggaaagactatagac
cccgaccgtggcttcttgggtctcaagaaccagaaaccaaagtatcaaattactcaccct
actggtaaggttgcagcgacagaggatgtgaagctcaagctacactataatgttcaaccc
tgggttggatttcttacttgggatcagacccgcgatcttggacactggaaggctctgggt
aatggcgagtcacccaagttcaaccttccagctatcaagacc---aagaagaaggatgcc
aaaaagaagagctactag
>Fp44
atgtacaactctcttacccgtatccaaaacactttcggcttcttcaccaccgtcgcattc
gttgtcgcagctttcattgctgcttcggatttcatagctcctcgtgcccccgatgctggt
atctttgcagtctcaaactcccaagttgtcaagggtcgaccgcattactacagcaccaag
aaggaggaatacgcaattattagatttgacctggatgccgatctgagaagcctcttcgca
tggaatactaagcaagtctttgtctatgtcactgccgagtggcctggacccaacaattcg
accaacgaggctgttatctgggacaagatcatcacgaatcctagcgccgaccatctccag
aacattggacctgttgctatgaagaagctcaagcgcagcgctgaaggaaagactatagac
cccgaccgtggcttcttgggtctcaagaaccagaaaccaaagtatcaaattactcaccct
actggtaaggttgcagcgacagaggatgtgaagctcaagctacactataatgttcaaccc
tgggttggatttcttacttgggatcagacccgcgatcttggacactggaaggctctgggt
aatggcgagtcacccaagttcaaccttccagctatcaagacc---aagaagaaggatgcc
aaaaagaagagctactag
>Fp49
atgtacaactctcttacccgtatccaaaacactctcggcttcttcaccaccgtcgcattc
gttgtcgcagctttcattgctgcttcggatttcatagctcctcgtgcccccgatgctggt
atctttgcagtctcaaactcccaagttgtcaagggtcgaccgcattactacagcaccaag
aaggaggaatacgcaattattagatttgacctggatgccgatctgagaagcctcttcaca
tggaatactaagcaagtctttgtctatgtcactgccgagtggcctggacccaacaattcg
accaacgaggctgttatctgggacaagatcatcacgaatcctagcgccgaccatctccag
aacattggacctgttgctatgaagaagctcaagcgcagcgctgaaggaaagactatagac
cccgaccgtggcttcttgggtctcaagaaccagaaaccaaagtatcaaattactcaccct
actggtaaggttgcagcgacagaggatgtgaagctcaagctacactataatgttcaaccc
tgggttggatttcttacttgggatcagacccgcgatcttggacactggaaggctctgggt
aatggcgagtcacccaagttcaaccttccagctatcaagacc---aagaagaaggatgcc
aaaaagaagagctactag
>Fp50
atgtacaactctcttacccgtatccaaaacactctcggcttcttcaccaccgtcgcattc
gttgtcgcagctttcattgctgcttcggatttcatagctcctcgtgcccccgatgctggt
atctttgcagtctcaaactcccaagttgtcaagggtcgaccgcattactacagcaccaag
aaggaggaatacgcaattattagatttgacctggatgccgatctgagaagcctcttcaca
tggaatactaagcaagtctttgtctatgtcactgccgagtggcctggacccaacaattcg
accaacgaggctgttatctgggacaagatcatcacgaatcctagcgccgaccatctccag
aacattggacctgttgctatgaagaagctcaagcgcagcgctgaaggaaagactatagac
cccgaccgtggcttcttgggtctcaagaaccagaaaccaaagtatcaaattactcaccct
actggtaaggttgcagcgacagaggatgtgaagctcaagctacactataatgttcaaccc
tgggttggatttcttacttgggatcagacccgcgatcttggacactggaaggctctgggt
aatggcgagtcacccaagttcaaccttccagctatcaagacc---aagaagaaggatgcc
aaaaagaagagctactag
>Fp51
atgtacaactctcttacccgtatccaaaacactctcggcttcttcaccaccgtcgcattc
gttgtcgcagctttcattgctgcttcggatttcatagctcctcgtgcccccgatgctggt
atctttgcagtctcaaactcccaagttgtcaagggtcgaccgcattactacagcaccaag
aaggaggaatacgcaattattagatttgacctggatgccgatctgagaagcctcttcaca
tggaatactaagcaagtctttgtctatgtcactgccgagtggcctggacccaacaattcg
accaacgaggctgttatctgggacaagatcatcacgaatcctagcgccgaccatctccag
aacattggacctgttgctatgaagaagctcaagcgcagcgctgaaggaaagactatagac
cccgaccgtggcttcttgggtctcaagaaccagaaaccaaagtatcaaattactcaccct
actggtaaggttgcagcgacagaggatgtgaagctcaagctacactataatgttcaaccc
tgggttggatttcttacttgggatcagacccgcgatcttggacactggaaggctctgggt
aatggcgagtcacccaagttcaaccttccagctatcaagacc---aagaagaaggatgcc
aaaaagaagagctactag
>Fp59
atgtacaactctcttacccgtatccaaaacactttcggcttcttcaccaccgtcgcattc
gttgtcgcagctttcattgctgcttcggatttcatagctcctcgtgcccccgatgctggt
atctttgcagtctcaaactcccaagttgtcaagggtcgaccgcattactacagcaccaag
aaggaggaatacgcaattattagatttgacctggatgccgatctgagaagcctcttcaca
tggaatactaagcaagtctttgtctatgtcactgccgagtggcctggacccaacaattcg
accaacgaggctgttatctgggacaagatcatcacgaatcctagcgccgaccatctccag
aacattggacctgttgctatgaagaagctcaagcgcagcgctgaaggaaagactatagac
cccgaccgtggcttcttgggtctcaagaaccagaaaccaaagtatcaaattactcaccct
actggtaaggttgcagcgacagaggatgtgaagctcaagctacactataatgttcaaccc
tgggttggatttcttacttgggatcagacccgcgatcttggacactggaaggctctgggt
aatggcgagtcacccaagttcaaccttccagctatcaagacc---aagaagaaggatgcc
aaaaagaagagctactag
>Fp63
atgtacaactctcttacccgtatccaaaacactttcggcttcttcaccaccgtcgcattc
gttgtcgcagctttcattgctgcttcggatttcatagctcctcgtgcccccgatgctggt
atctttgcagtctcaaactcccaagttgtcaagggtcgaccgcattactacagcaccaag
aaggaggaatacgcaattattagatttgacctggatgccgatctgagaagcctcttcaca
tggaatactaagcaagtctttgtctatgtcactgccgagtggcctggacccaacaattcg
accaacgaggctgttatctgggacaagatcatcacgaatcctagcgccgaccatctccag
aacattggacctgttgctatgaagaagctcaagcgcagcgctgaaggaaagactatagac
cccgaccgtggcttcttgggtctcaagaaccagaaaccaaagtatcaaattactcaccct
actggtaaggttgcagcgacagaggatgtgaagctcaagctacactataatgttcaaccc
tgggttggatttcttacttgggatcagacccgcgatcttggacactggaaggctctgggt
aatggcgagtcacccaagttcaaccttccagctatcaagacc---aagaagaaggatgcc
aaaaagaagagctactag
>Fp65
atgtacaactctcttacccgtatccaaaacactttcggcttcttcaccaccgtcgcattc
gttgtcgcagctttcattgctgcttcggatttcatagctcctcgtgcccccgatgctggt
atctttgcagtctcaaactcccaagttgtcaagggtcgaccgcattactacagcaccaag
aaggaggaatacgcaattattagatttgacctggatgccgatctgagaagcctcttcaca
tggaatactaagcaagtctttgtctatgtcactgccgagtggcctggacccaacaattcg
accaacgaggctgttatctgggacaagatcatcacgaatcctagcgccgaccatctccag
aacattggacctgttgctatgaagaagctcaagcgcagcgctgaaggaaagactatagac
cccgaccgtggcttcttgggtctcaagaaccagaaaccaaagtatcaaattactcaccct
actggtaaggttgcagcgacagaggatgtgaagctcaagctacactataatgttcaaccc
tgggttggatttcttacttgggatcagacccgcgatcttggacactggaaggctctgggt
aatggcgagtcacccaagttcaaccttccagctatcaagacc---aagaagaaggatgcc
aaaaagaagagctactag
>Fp66
atgtacaactctcttacccgtatccaaaacactttcggcttcttcaccaccgtcgcattc
gttgtcgcagctttcattgctgcttcggatttcatagctcctcgtgcccccgatgctggt
atctttgcagtctcaaactcccaagttgtcaagggtcgaccgcattactacagcaccaag
aaggaggaatacgcaattattagatttgacctggatgccgatctgagaagcctcttcaca
tggaatactaagcaagtctttgtctatgtcactgccgagtggcctggacccaacaattcg
accaacgaggctgttatctgggacaagatcatcacgaatcctagcgccgaccatctccag
aacattggacctgttgctatgaagaagctcaagcgcagcgctgaaggaaagactatagac
cccgaccgtggcttcttgggtctcaagaaccagaaaccaaagtatcaaattactcaccct
actggtaaggttgcagcgacagaggatgtgaagctcaagctacactataatgttcaaccc
tgggttggatttcttacttgggatcagacccgcgatcttggacactggaaggctctgggt
aatggcgagtcacccaagttcaaccttccagctatcaagacc---aagaagaaggatgcc
aaaaagaagagctactag
>Fp72
atgtacaactctcttacccgtatccaaaacactttcggcttcttcaccaccgtcgcattc
gttgtcgcagctttcattgctgcttcggatttcatagctcctcgtgcccccgatgctggt
atctttgcagtctcaaactcccaagttgtcaagggtcgaccgcattactacagcaccaag
aaggaggaatacgcaattattagatttgacctggatgccgatctgagaagcctcttcaca
tggaatactaagcaagtctttgtctatgtcactgccgagtggcctggacccaacaattcg
accaacgaggctgttatctgggacaagatcatcacgaatcctagcgccgaccatctccag
aacattggacctgttgctatgaagaagctcaagcgcagcgctgaaggaaagactatagac
cccgaccgtggcttcttgggtctcaagaaccagaaaccaaagtatcaaattactcaccct
actggtaaggttgcagcgacagaggatgtgaagctcaagctacactataatgttcaaccc
tgggttggatttcttacttgggatcagacccgcgatcttggacactggaaggctctgggt
aatggcgagtcacccaagttcaaccttccagctatcaagacc---aagaagaaggatgcc
aaaaagaagagctactag
>Fp73
atgtacaactctcttacccgtatccaaaacactttcggcttcttcaccaccgtcgcattc
gttgtcgcagctttcattgctgcttcggatttcatagctcctcgtgcccccgatgctggt
atctttgcagtctcaaactcccaagttgtcaagggtcgaccgcattactacagcaccaag
aaggaggaatacgcaattattagatttgacctggatgccgatctgagaagcctcttcaca
tggaatactaagcaagtctttgtctatgtcactgccgagtggcctggacccaacaattcg
accaacgaggctgttatctgggacaagatcatcacgaatcctagcgccgaccatctccag
aacattggacctgttgctatgaagaagctcaagcgcagcgctgaaggaaagactatagac
cccgaccgtggcttcttgggtctcaagaaccagaaaccaaagtatcaaattactcaccct
actggtaaggttgcagcgacagaggatgtgaagctcaagctacactataatgttcaaccc
tgggttggatttcttacttgggatcagacccgcgatcttggacactggaaggctctgggt
aatggcgagtcacccaagttcaaccttccagctatcaagacc---aagaagaaggatgcc
aaaaagaagagctactag
>Fp76
atgtacaactctcttacccgtatccaaaacactttcggcttcttcaccaccgtcgcattc
gttgtcgcagctttcattgctgcttcggatttcatagctcctcgtgcccccgatgctggt
atctttgcagtctcaaactcccaagttgtcaagggtcgaccgcattactacagcaccaag
aaggaggaatacgcaattattagatttgacctggatgccgatctgagaagcctcttcaca
tggaatactaagcaagtctttgtctatgtcactgccgagtggcctggacccaacaattcg
accaacgaggctgttatctgggacaagatcatcacgaatcctagcgccgaccatctccag
aacattggacctgttgctatgaagaagctcaagcgcagcgctgaaggaaagactatagac
cccgaccgtggcttcttgggtctcaagaaccagaaaccaaagtatcaaattactcaccct
actggtaaggttgcagcgacagaggatgtgaagctcaagctacactataatgttcaaccc
tgggttggatttcttacttgggatcagacccgcgatcttggacactggaaggctctgggt
aatggcgagtcacccaagttcaaccttccagctatcaagacc---aagaagaaggatgcc
aaaaagaagagctactag
>Fp78
atgtacaactctcttacccgtatccaaaacactttcggcttcttcaccaccgtcgcattc
gttgtcgcagctttcattgctgcttcggatttcatagctcctcgtgcccccgatgctggt
atctttgcagtctcaaactcccaagttgtcaagggtcgaccgcattactacagcaccaag
aaggaggaatacgcaattattagatttgacctggatgccgatctgagaagcctcttcaca
tggaatactaagcaagtctttgtctatgtcactgccgagtggcctggacccaacaattcg
accaacgaggctgttatctgggacaagatcatcacgaatcctagcgccgaccatctccag
aacattggacctgttgctatgaagaagctcaagcgcagcgctgaaggaaagactatagac
cccgaccgtggcttcttgggtctcaagaaccagaaaccaaagtatcaaattactcaccct
actggtaaggttgcagcgacagaggatgtgaagctcaagctacactataatgttcaaccc
tgggttggatttcttacttgggatcagacccgcgatcttggacactggaaggctctgggt
aatggcgagtcacccaagttcaaccttccagctatcaagacc---aagaagaaggatgcc
aaaaagaagagctactag
>Fp81
atgtacaactctcttacccgtatccaaaacactttcggcttcttcaccaccgtcgcattc
gttgtcgcagctttcattgctgcttcggatttcatagctcctcgtgcccccgatgctggt
atctttgcagtctcaaactcccaagttgtcaagggtcgaccgcattactacagcaccaag
aaggaggaatacgcaattattagatttgacctggatgccgatctgagaagcctcttcaca
tggaatactaagcaagtctttgtctatgtcactgccgagtggcctggacccaacaattcg
accaacgaggctgttatctgggacaagatcatcacgaatcctagcgccgaccatctccag
aacattggacctgttgctatgaagaagctcaagcgcagcgctgaaggaaagactatagac
cccgaccgtggcttcttgggtctcaagaaccagaaaccaaagtatcaaattactcaccct
actggtaaggttgcagcgacagaggatgtgaagctcaagctacactataatgttcaaccc
tgggttggatttcttacttgggatcagacccgcgatcttggacactggaaggctctgggt
aatggcgagtcacccaagttcaaccttccagctatcaagacc---aagaagaaggatgcc
aaaaagaagagctactag
>Fp84
atgtacaactctcttacccgtatccaaaacactctcggcttcttcaccaccgtcgcattc
gttgtcgcagctttcattgctgcttcggatttcatagctcctcgtgcccccgatgctggt
atctttgcagtctcaaactcccaagttgtcaagggtcgaccgcattactacagcaccaag
aaggaggaatacgcaattattagatttgacctggatgccgatctgagaagcctcttcaca
tggaatactaagcaagtctttgtctatgtcactgccgagtggcctggacccaacaattcg
accaacgaggctgttatctgggacaagatcatcacgaatcctagcgccgaccatctccag
aacattggacctgttgctatgaagaagctcaagcgcagcgctgaaggaaagactatagac
cccgaccgtggcttcttgggtctcaagaaccagaaaccaaagtatcaaattactcaccct
actggtaaggttgcagcgacagaggatgtgaagctcaagctacactataatgttcaaccc
tgggttggatttcttacttgggatcagacccgcgatcttggacactggaaggctctgggt
aatggcgagtcacccaagttcaaccttccagctatcaagacc---aagaagaaggatgcc
aaaaagaagagctactag
>Fp86
atgtacaactctcttacccgtatccaaaacactttcggcttcttcaccaccgtcgcattc
gttgtcgcagctttcattgctgcttcggatttcatagctcctcgtgcccccgatgctggt
atctttgcagtctcaaactcccaagttgtcaagggtcgaccgcattactacagcaccaag
aaggaggaatacgcaattattagatttgacctggatgccgatctgagaagcctcttcaca
tggaatactaagcaagtctttgtctatgtcactgccgagtggcctggacccaacaattcg
accaacgaggctgttatctgggacaagatcatcacgaatcctagcgccgaccatctccag
aacattggacctgttgctatgaagaagctcaagcgcagcgctgaaggaaagactatagac
cccgaccgtggcttcttgggtctcaagaaccagaaaccaaagtatcaaattactcaccct
actggtaaggttgcagcgacagaggatgtgaagctcaagctacactataatgttcaaccc
tgggttggatttcttacttgggatcagacccgcgatcttggacactggaaggctctgggt
aatggcgagtcacccaagttcaaccttccagctatcaagacc---aagaagaaggatgcc
aaaaagaagagctactag
>Fvenenatum.busco
atgtacaactctcttacccgcatccagaacactttcggcttcttcaccactgtcgcattc
gttgtcgcagctttcattgccgcttcggatttcatagcccctcgtgcccccgatgctggt
atctttactgtctcaaactctcaagttgtcaagggccgaccgcattactacagcaccaag
aaggaggaatacgcaattattagattcgacctggatgccgacctgagaagcctcttcaca
tggaacactaagcaagtctttgtctatgtcactgccgagtggcctggacccaacaattcg
accaacgaggctgttatctgggacaagatcatcacgaatcccagcgccgaccatctccag
aacattggacctgttgctatgaagaagctcaagcgcagcgctgaaggaaagacaatcgac
cccgaccgtggcttccttggcctcaagaaccagaaaccaaagtatcaaatcacccaccct
actggtaaggttgcagcgacagaggatgtgaagctcaagctgcactataatgttcagccc
tgggttggatttcttacttgggatcagacccgcgatcttggtcactggaaggctctgggt
aatggcgagtcacccaagttcaatcttccagcaatcaagatcaagaagaagaaggatact
acaaagaagaactactag
