# Supplementary material for: Apicidin biosynthesis is linked to accessory chromosomes in Fusarium poae isolates
Source: BMC Genomics. 2021 Aug 4;22:591. doi: 10.1186/s12864-021-07617-y (PMC8340494; doi:10.1186/s12864-021-07617-y)
Supplement: Supplementary file 17 — Additional file 17. Compressed folder containing alignments for each of the 4141 orthologs used in BUSCO analysis. [file 12864_2021_7617_MOESM17_ESM.zip › Fven2_nt_MAFFT/43484at5125_nt.mafft.fasta]

>Fp105
atggatttcgcggcgctgatgaacaaggagctctcgaagagtaagaagggcggttccgga
aacgacgaaaagaagtacctgaagcgttcagaaatcgaagcgcaaagaaaagaagcctac
ctagccgaacaaaaagcccttgaggccgagcgacaagcaaaagccgccgcaaaacgtaaa
cgagaggaagacgcggctgccgagaatgccgtgcgcgaggagaagcgtcgcaaacttgca
gaggaaatgagaaagaggcgcgaagagaaagaagccgaggaagagcgcgctcgaaggaag
cgacttggtttaccagagctggtaaaggccaagagcgaagatactgaagatggtgttcac
gcgagtgaggatgttcctgaagaggaacttgtcgagaagctaagggctcttggtgagccg
gcggccttgttcggggagagtcatgctgcacgggtgaggcgataccgcaggttgacaaca
gtagtcaccaagggccccataccgacaacgttggagcttgtggaagagaaggatatgaag
gtcaacagcgagctaccaaaagataacgagggcaggaaatggttgttccgacaactggcg
agctactttactatggttcttacagagtacgagcgtgctatggaagcggagaagcgggat
acaactgctggcaaaacagcatacaatgcgatggtgcagacccgagagaatatgaagccg
ctttttcgcaaattcgaacagggagagcttgacgacgatattctcaagcctgttatagaa
attgtccaagctctccaggagcgccgctatgtggatgccaatgatggatatctgcgtctg
agtattggaaacgcagcgtggcctattggtgtcaccatggttggtattcacgagcgtagc
gctcgagagaagctacacgatggtgagaagggtcatgtcatgggtgacgaggttacgcgc
aaatatctgcagagcatcaagcgctgtctcacattcgcacaagttcgctggccgcccaca
gacttgcggcagttgatgggttaa
>Fp108
atggatttcgcggcgctgatgaacaaggagctctcgaagagtaagaagggcggttccgga
aacgacgaaaagaagtacctgaagcgttcagaaatcgaagcgcaaagaaaagaagcctac
ctagccgaacaaaaagcccttgaggccgagcgacaagcaaaagccgccgcaaaacgtaaa
cgagaggaagacgcggctgccgagaatgccgtgcgcgaggagaagcgtcgcaaacttgca
gaggaaatgagaaagaggcgcgaagagaaagaagccgaggaagagcgcgctcgaaggaag
cgacttggtttaccagagctggtaaaggccaagagcgaagatactgaagatggtgttcac
gcgagtgaggatgttcctgaagaggaacttgtcgagaagctaagggctcttggtgagccg
gcggccttgttcggggagagtcatgctgcacgggtgaggcgataccgcaggttgacaaca
gtagtcaccaagggccccataccgacaacgttggagcttgtggaagagaaggatatgaag
gtcaacagcgagctaccaaaagataacgagggcaggaaatggttgttccgacaactggcg
agctactttactatggttcttacagagtacgagcgtgctatggaagcggagaagcgggat
acaactgctggcaaaacagcatacaatgcgatggtgcagacccgagagaatatgaagccg
ctttttcgcaaattcgaacagggagagcttgacgacgatattctcaagcctgttatagaa
attgtccaagctctccaggagcgccgctatgtggatgccaatgatggatatctgcgtctg
agtattggaaacgcagcgtggcctattggtgtcaccatggttggtattcacgagcgtagc
gctcgagagaagctacacgatggtgagaagggtcatgtcatgggtgacgaggttacgcgc
aaatatctgcagagcatcaagcgctgtctcacattcgcacaagttcgctggccgcccaca
gacttgcggcagttgatgggttaa
>Fp118
atggatttcgcggcgctgatgaacaaggagctctcgaagagtaagaagggcggttccgga
aacgacgaaaagaagtacctgaagcgttcagaaatcgaagcgcaaagaaaagaagcctac
ctagccgaacaaaaagcccttgaggccgagcgacaagcaaaagccgccgcaaaacgtaaa
cgagaggaagacgcggctgccgagaatgccgtgcgcgaggagaagcgtcgcaaacttgca
gaggaaatgagaaagaggcgcgaagagaaagaagccgaggaagagcgcgctcgaaggaag
cgacttggtttaccagagctggtaaaggccaagagcgaagatactgaagatggtgttcac
gcgagtgaggatgttcctgaagaggaacttgtcgagaagctaagggctcttggtgagccg
gcggccttgttcggggagagtcatgctgcacgggtgaggcgataccgcaggttgacaaca
gtagtcaccaagggccccataccgacaacgttggagcttgtggaagagaaggatatgaag
gtcaacagcgagctaccaaaagataacgagggcaggaaatggttgttccgacaactggcg
agctactttactatggttcttacagagtacgagcgtgctatggaagcggagaagcgggat
acaactgctggcaaaacagcatacaatgcgatggtgcagacccgagagaatatgaagccg
ctttttcgcaaattcgaacagggagagcttgacgacgatattctcaagcctgttatagaa
attgtccaagctctccaggagcgccgctatgtggatgccaatgatggatatctgcgtctg
agtattggaaacgcagcgtggcctattggtgtcaccatggttggtattcacgagcgtagc
gctcgagagaagctacacgatggtgagaagggtcatgtcatgggtgacgaggttacgcgc
aaatatctgcagagcatcaagcgctgtctcacattcgcacaagttcgctggccgcccaca
gacttgcggcagttgatgggttaa
>Fp122
atggatttcgcggcgctgatgaacaaggagctctcgaagagtaagaagggcggttccgga
aacgacgaaaagaagtacctgaagcgttcagaaatcgaagcgcaaagaaaagaagcctac
ctagccgaacaaaaagcccttgaggccgagcgacaagcaaaagccgccgcaaaacgtaaa
cgagaggaagacgcggctgccgagaatgccgtgcgcgaggagaagcgtcgcaaacttgca
gaggaaatgagaaagaggcgcgaagagaaagaagccgaggaagagcgcgctcgaaggaag
cgacttggtttaccagagctggtaaaggccaagagcgaagatactgaagatggtgttcac
gcgagtgaggatgttcctgaagaggaacttgtcgagaagctaagggctcttggtgagccg
gcggccttgttcggggagagtcatgctgcacgggtgaggcgataccgcaggttgacaaca
gtagtcaccaagggccccataccgacaacgttggagcttgtggaagagaaggatatgaag
gtcaacagcgagctaccaaaagataacgagggcaggaaatggttgttccgacaactggcg
agctactttactatggttcttacagagtacgagcgtgctatggaagcggagaagcgggat
acaactgctggcaaaacagcatacaatgcgatggtgcagacccgagagaatatgaagccg
ctttttcgcaaattcgaacagggagagcttgacgacgatattctcaagcctgttatagaa
attgtccaagctctccaggagcgccgctatgtggatgccaatgatggatatctgcgtctg
agtattggaaacgcagcgtggcctattggtgtcaccatggttggtattcacgagcgtagc
gctcgagagaagctacacgatggtgagaagggtcatgtcatgggtgacgaggttacgcgc
aaatatctgcagagcatcaagcgctgtctcacattcgcacaagttcgctggccgcccaca
gacttgcggcagttgatgggttaa
>Fp125
atggatttcgcggcgctgatgaacaaggagctctcgaagagtaagaagggcggttccgga
aacgacgaaaagaagtacctgaagcgttcagaaatcgaagcgcaaagaaaagaagcctac
ctagccgaacaaaaagcccttgaggccgagcgacaagcaaaagccgccgcaaaacgtaaa
cgagaggaagacgcggctgccgagaatgccgtgcgcgaggagaagcgtcgcaaacttgca
gaggaaatgagaaagaggcgcgaagagaaagaagccgaggaagagcgcgctcgaaggaag
cgacttggtttaccagagctggtaaaggccaagagcgaagatactgaagatggtgttcac
gcgagtgaggatgttcctgaagaggaacttgtcgagaagctaagggctcttggtgagccg
gcggccttgttcggggagagtcatgctgcacgggtgaggcgataccgcaggttgacaaca
gtagtcaccaagggccccataccgacaacgttggagcttgtggaagagaaggatatgaag
gtcaacagcgagctaccaaaagataacgagggcaggaaatggttgttccgacaactggcg
agctactttactatggttcttacagagtacgagcgtgctatggaagcggagaagcgggat
acaactgctggcaaaacagcatacaatgcgatggtgcagacccgagagaatatgaagccg
ctttttcgcaaattcgaacagggagagcttgacgacgatattctcaagcctgttatagaa
attgtccaagctctccaggagcgccgctatgtggatgccaatgatggatatctgcgtctg
agtattggaaacgcagcgtggcctattggtgtcaccatggttggtattcacgagcgtagc
gctcgagagaagctacacgatggtgagaagggtcatgtcatgggtgacgaggttacgcgc
aaatatctgcagagcatcaagcgctgtctcacattcgcacaagttcgctggccgcccaca
gacttgcggcagttgatgggttaa
>Fp13r
atggatttcgcggcgctgatgaacaaggagctctcgaagagtaagaagggcggttccgga
aacgacgaaaagaagtacctgaagcgttcagaaatcgaagcgcaaagaaaagaagcctac
ctagccgaacaaaaagcccttgaggccgagcgacaagcaaaagccgccgcaaaacgtaaa
cgagaggaagacgcggctgccgagaatgccgtgcgcgaggagaagcgtcgcaaacttgca
gaggaaatgagaaagaggcgcgaagagaaagaagccgaggaagagcgcgctcgaaggaag
cgacttggtttaccagagctggtaaaggccaagagcgaagatactgaagatggtgttcac
gcgagtgaggatgttcctgaagaggaacttgtcgagaagctaagggctcttggtgagccg
gcggccttgttcggggagagtcatgctgcacgggtgaggcgataccgcaggttgacaaca
gtagtcaccaagggccccataccgacaacgttggagcttgtggaagagaaggatatgaag
gtcaacagcgagctaccaaaagataacgagggcaggaaatggttgttccgacaactggcg
agctactttactatggttcttacagagtacgagcgtgctatggaagcggagaagcgggat
acaactgctggcaaaacagcatacaatgcgatggtgcagacccgagagaatatgaagccg
ctttttcgcaaattcgaacagggagagcttgacgacgatattctcaagcctgttatagaa
attgtccaagctctccaggagcgccgctatgtggatgccaatgatggatatctgcgtctg
agtattggaaacgcagcgtggcctattggtgtcaccatggttggtattcacgagcgtagc
gctcgagagaagctacacgatggtgagaagggtcatgtcatgggtgacgaggttacgcgc
aaatatctgcagagcatcaagcgctgtctcacattcgcacaagttcgctggccgcccaca
gacttgcggcagttgatgggttaa
>Fp144
atggatttcgcggcgctgatgaacaaggagctctcgaagagtaagaagggcggttccgga
aacgacgaaaagaagtacctgaagcgttcagaaatcgaagcgcaaagaaaagaagcctac
ctagccgaacaaaaagcccttgaggccgagcgacaagcaaaagccgccgcaaaacgtaaa
cgagaggaagacgcggctgccgagaatgccgtgcgcgaggagaagcgtcgcaaacttgca
gaggaaatgagaaagaggcgcgaagagaaagaagccgaggaagagcgcgctcgaaggaag
cgacttggtttaccagagctggtaaaggccaagagcgaagatactgaagatggtgttcac
gcgagtgaggatgttcctgaagaggaacttgtcgagaagctaagggctcttggtgagccg
gcggccttgttcggggagagtcatgctgcacgggtgaggcgataccgcaggttgacaaca
gtagtcaccaagggccccataccgacaacgttggagcttgtggaagagaaggatatgaag
gtcaacagcgagctaccaaaagataacgagggcaggaaatggttgttccgacaactggcg
agctactttactatggttcttacagagtacgagcgtgctatggaagcggagaagcgggat
acaactgctggcaaaacagcatacaatgcgatggtgcagacccgagagaatatgaagccg
ctttttcgcaaattcgaacagggagagcttgacgacgatattctcaagcctgttatagaa
attgtccaagctctccaggagcgccgctatgtggatgccaatgatggatatctgcgtctg
agtattggaaacgcagcgtggcctattggtgtcaccatggttggtattcacgagcgtagc
gctcgagagaagctacacgatggtgagaagggtcatgtcatgggtgacgaggttacgcgc
aaatatctgcagagcatcaagcgctgtctcacattcgcacaagttcgctggccgcccaca
gacttgcggcagttgatgggttaa
>Fp146
atggatttcgcggcgctgatgaacaaggagctctcgaagagtaagaagggcggttccgga
aacgacgaaaagaagtacctgaagcgttcagaaatcgaagcgcaaagaaaagaagcctac
ctagccgaacaaaaagcccttgaggccgagcgacaagcaaaagccgccgcaaaacgtaaa
cgagaggaagacgcggctgccgagaatgccgtgcgcgaggagaagcgtcgcaaacttgca
gaggaaatgagaaagaggcgcgaagagaaagaagccgaggaagagcgcgctcgaaggaag
cgacttggtttaccagagctggtaaaggccaagagcgaagatactgaagatggtgttcac
gcgagtgaggatgttcctgaagaggaacttgtcgagaagctaagggctcttggtgagccg
gcggccttgttcggggagagtcatgctgcacgggtgaggcgataccgcaggttgacaaca
gtagtcaccaagggccccataccgacaacgttggagcttgtggaagagaaggatatgaag
gtcaacagcgagctaccaaaagataacgagggcaggaaatggttgttccgacaactggcg
agctactttactatggttcttacagagtacgagcgtgctatggaagcggagaagcgggat
acaactgctggcaaaacagcatacaatgcgatggtgcagacccgagagaatatgaagccg
ctttttcgcaaattcgaacagggagagcttgacgacgatattctcaagcctgttatagaa
attgtccaagctctccaggagcgccgctatgtggatgccaatgatggatatctgcgtctg
agtattggaaacgcagcgtggcctattggtgtcaccatggttggtattcacgagcgtagc
gctcgagagaagctacacgatggtgagaagggtcatgtcatgggtgacgaggttacgcgc
aaatatctgcagagcatcaagcgctgtctcacattcgcacaagttcgctggccgcccaca
gacttgcggcagttgatgggttaa
>Fp155
atggatttcgcggcgctgatgaacaaggagctctcgaagagtaagaagggcggttccgga
aacgacgaaaagaagtacctgaagcgttcagaaatcgaagcgcaaagaaaagaagcctac
ctagccgaacaaaaagcccttgaggccgagcgacaagcaaaagccgccgcaaaacgtaaa
cgagaggaagacgcggctgccgagaatgccgtgcgcgaggagaagcgtcgcaaacttgca
gaggaaatgagaaagaggcgcgaagagaaagaagccgaggaagagcgcgctcgaaggaag
cgacttggtttaccagagctggtaaaggccaagagcgaagatactgaagatggtgttcac
gcgagtgaggatgttcctgaagaggaacttgtcgagaagctaagggctcttggtgagccg
gcggccttgttcggggagagtcatgctgcacgggtgaggcgataccgcaggttgacaaca
gtagtcaccaagggccccataccgacaacgttggagcttgtggaagagaaggatatgaag
gtcaacagcgagctaccaaaagataacgagggcaggaaatggttgttccgacaactggcg
agctactttactatggttcttacagagtacgagcgtgctatggaagcggagaagcgggat
acaactgctggcaaaacagcatacaatgcgatggtgcagacccgagagaatatgaagccg
ctttttcgcaaattcgaacagggagagcttgacgacgatattctcaagcctgttatagaa
attgtccaagctctccaggagcgccgctatgtggatgccaatgatggatatctgcgtctg
agtattggaaacgcagcgtggcctattggtgtcaccatggttggtattcacgagcgtagc
gctcgagagaagctacacgatggtgagaagggtcatgtcatgggtgacgaggttacgcgc
aaatatctgcagagcatcaagcgctgtctcacattcgcacaagttcgctggccgcccaca
gacttgcggcagttgatgggttaa
>Fp157
atggatttcgcggcgctgatgaacaaggagctctcgaagagtaagaagggcggttccgga
aacgacgaaaagaagtacctgaagcgttcagaaatcgaagcgcaaagaaaagaagcctac
ctagccgaacaaaaagcccttgaggccgagcgacaagcaaaagccgccgcaaaacgtaaa
cgagaggaagacgcggctgccgagaatgccgtgcgcgaggagaagcgtcgcaaacttgca
gaggaaatgagaaagaggcgcgaagagaaagaagccgaggaagagcgcgctcgaaggaag
cgacttggtttaccagagctggtaaaggccaagagcgaagatactgaagatggtgttcac
gcgagtgaggatgttcctgaagaggaacttgtcgagaagctaagggctcttggtgagccg
gcggccttgttcggggagagtcatgctgcacgggtgaggcgataccgcaggttgacaaca
gtagtcaccaagggccccataccgacaacgttggagcttgtggaagagaaggatatgaag
gtcaacagcgagctaccaaaagataacgagggcaggaaatggttgttccgacaactggcg
agctactttactatggttcttacagagtacgagcgtgctatggaagcggagaagcgggat
acaactgctggcaaaacagcatacaatgcgatggtgcagacccgagagaatatgaagccg
ctttttcgcaaattcgaacagggagagcttgacgacgatattctcaagcctgttatagaa
attgtccaagctctccaggagcgccgctatgtggatgccaatgatggatatctgcgtctg
agtattggaaacgcagcgtggcctattggtgtcaccatggttggtattcacgagcgtagc
gctcgagagaagctacacgatggtgagaagggtcatgtcatgggtgacgaggttacgcgc
aaatatctgcagagcatcaagcgctgtctcacattcgcacaagttcgctggccgcccaca
gacttgcggcagttgatgggttaa
>Fp16r
atggatttcgcggcgctgatgaacaaggagctctcgaagagtaagaagggcggttccgga
aacgacgaaaagaagtacctgaagcgttcagaaatcgaagcgcaaagaaaagaagcctac
ctagccgaacaaaaagcccttgaggccgagcgacaagcaaaagccgccgcaaaacgtaaa
cgagaggaagacgcggctgccgagaatgccgtgcgcgaggagaagcgtcgcaaacttgca
gaggaaatgagaaagaggcgcgaagagaaagaagccgaggaagagcgcgctcgaaggaag
cgacttggtttaccagagctggtaaaggccaagagcgaagatactgaagatggtgttcac
gcgagtgaggatgttcctgaagaggaacttgtcgagaagctaagggctcttggtgagccg
gcggccttgttcggggagagtcatgctgcacgggtgaggcgataccgcaggttgacaaca
gtagtcaccaagggccccataccgacaacgttggagcttgtggaagagaaggatatgaag
gtcaacagcgagctaccaaaagataacgagggcaggaaatggttgttccgacaactggcg
agctactttactatggttcttacagagtacgagcgtgctatggaagcggagaagcgggat
acaactgctggcaaaacagcatacaatgcgatggtgcagacccgagagaatatgaagccg
ctttttcgcaaattcgaacagggagagcttgacgacgatattctcaagcctgttatagaa
attgtccaagctctccaggagcgccgctatgtggatgccaatgatggatatctgcgtctg
agtattggaaacgcagcgtggcctattggtgtcaccatggttggtattcacgagcgtagc
gctcgagagaagctacacgatggtgagaagggtcatgtcatgggtgacgaggttacgcgc
aaatatctgcagagcatcaagcgctgtctcacattcgcacaagttcgctggccgcccaca
gacttgcggcagttgatgggttaa
>Fp1r
atggatttcgcggcgctgatgaacaaggagctctcgaagagtaagaagggcggttccgga
aacgacgaaaagaagtacctgaagcgttcagaaatcgaagcgcaaagaaaagaagcctac
ctagccgaacaaaaagcccttgaggccgagcgacaagcaaaagccgccgcaaaacgtaaa
cgagaggaagacgcggctgccgagaatgccgtgcgcgaggagaagcgtcgcaaacttgca
gaggaaatgagaaagaggcgcgaagagaaagaagccgaggaagagcgcgctcgaaggaag
cgacttggtttaccagagctggtaaaggccaagagcgaagatactgaagatggtgttcac
gcgagtgaggatgttcctgaagaggaacttgtcgagaagctaagggctcttggtgagccg
gcggccttgttcggggagagtcatgctgcacgggtgaggcgataccgcaggttgacaaca
gtagtcaccaagggccccataccgacaacgttggagcttgtggaagagaaggatatgaag
gtcaacagcgagctaccaaaagataacgagggcaggaaatggttgttccgacaactggcg
agctactttactatggttcttacagagtacgagcgtgctatggaagcggagaagcgggat
acaactgctggcaaaacagcatacaatgcgatggtgcagacccgagagaatatgaagccg
ctttttcgcaaattcgaacagggagagcttgacgacgatattctcaagcctgttatagaa
attgtccaagctctccaggagcgccgctatgtggatgccaatgatggatatctgcgtctg
agtattggaaacgcagcgtggcctattggtgtcaccatggttggtattcacgagcgtagc
gctcgagagaagctacacgatggtgagaagggtcatgtcatgggtgacgaggttacgcgc
aaatatctgcagagcatcaagcgctgtctcacattcgcacaagttcgctggccgcccaca
gacttgcggcagttgatgggttaa
>Fp21r
atggatttcgcggcgctgatgaacaaggagctctcgaagagtaagaagggcggttccgga
aacgacgaaaagaagtacctgaagcgttcagaaatcgaagcgcaaagaaaagaagcctac
ctagccgaacaaaaagcccttgaggccgagcgacaagcaaaagccgccgcaaaacgtaaa
cgagaggaagacgcggctgccgagaatgccgtgcgcgaggagaagcgtcgcaaacttgca
gaggaaatgagaaagaggcgcgaagagaaagaagccgaggaagagcgcgctcgaaggaag
cgacttggtttaccagagctggtaaaggccaagagcgaagatactgaagatggtgttcac
gcgagtgaggatgttcctgaagaggaacttgtcgagaagctaagggctcttggtgagccg
gcggccttgttcggggagagtcatgctgcacgggtgaggcgataccgcaggttgacaaca
gtagtcaccaagggccccataccgacaacgttggagcttgtggaagagaaggatatgaag
gtcaacagcgagctaccaaaagataacgagggcaggaaatggttgttccgacaactggcg
agctactttactatggttcttacagagtacgagcgtgctatggaagcggagaagcgggat
acaactgctggcaaaacagcatacaatgcgatggtgcagacccgagagaatatgaagccg
ctttttcgcaaattcgaacagggagagcttgacgacgatattctcaagcctgttatagaa
attgtccaagctctccaggagcgccgctatgtggatgccaatgatggatatctgcgtctg
agtattggaaacgcagcgtggcctattggtgtcaccatggttggtattcacgagcgtagc
gctcgagagaagctacacgatggtgagaagggtcatgtcatgggtgacgaggttacgcgc
aaatatctgcagagcatcaagcgctgtctcacattcgcacaagttcgctggccgcccaca
gacttgcggcagttgatgggttaa
>Fp24r
atggatttcgcggcgctgatgaacaaggagctctcgaagagtaagaagggcggttccgga
aacgacgaaaagaagtacctgaagcgttcagaaatcgaagcgcaaagaaaagaagcctac
ctagccgaacaaaaagcccttgaggccgagcgacaagcaaaagccgccgcaaaacgtaaa
cgagaggaagacgcggctgccgagaatgccgtgcgcgaggagaagcgtcgcaaacttgca
gaggaaatgagaaagaggcgcgaagagaaagaagccgaggaagagcgcgctcgaaggaag
cgacttggtttaccagagctggtaaaggccaagagcgaagatactgaagatggtgttcac
gcgagtgaggatgttcctgaagaggaacttgtcgagaagctaagggctcttggtgagccg
gcggccttgttcggggagagtcatgctgcacgggtgaggcgataccgcaggttgacaaca
gtagtcaccaagggccccataccgacaacgttggagcttgtggaagagaaggatatgaag
gtcaacagcgagctaccaaaagataacgagggcaggaaatggttgttccgacaactggcg
agctactttactatggttcttacagagtacgagcgtgctatggaagcggagaagcgggat
acaactgctggcaaaacagcatacaatgcgatggtgcagacccgagagaatatgaagccg
ctttttcgcaaattcgaacagggagagcttgacgacgatattctcaagcctgttatagaa
attgtccaagctctccaggagcgccgctatgtggatgccaatgatggatatctgcgtctg
agtattggaaacgcagcgtggcctattggtgtcaccatggttggtattcacgagcgtagc
gctcgagagaagctacacgatggtgagaagggtcatgtcatgggtgacgaggttacgcgc
aaatatctgcagagcatcaagcgctgtctcacattcgcacaagttcgctggccgcccaca
gacttgcggcagttgatgggttaa
>Fp2516
atggatttcgcggcgctgatgaacaaggagctctcgaagagtaagaagggcggttccgga
aacgacgaaaagaagtacctgaagcgttcagaaatcgaagcgcaaagaaaagaagcctac
ctagccgaacaaaaagcccttgaggccgagcgacaagcaaaagccgccgcaaaacgtaaa
cgagaggaagacgcggctgccgagaatgccgtgcgcgaggagaagcgtcgcaaacttgca
gaggaaatgagaaagaggcgcgaagagaaagaagccgaggaagagcgcgctcgaaggaag
cgacttggtttaccagagctggtaaaggccaagagcgaagatactgaagatggtgttcac
gcgagtgaggatgttcctgaagaggaacttgtcgagaagctaagggctcttggtgagccg
gcggccttgttcggggagagtcatgctgcacgggtgaggcgataccgcaggttgacaaca
gtagtcaccaagggccccataccgacaacgttggagcttgtggaagagaaggatatgaag
gtcaacagcgagctaccaaaagataacgagggcaggaaatggttgttccgacaactggcg
agctactttactatggttcttacagagtacgagcgtgctatggaagcggagaagcgggat
acaactgctggcaaaacagcatacaatgcgatggtgcagacccgagagaatatgaagccg
ctttttcgcaaattcgaacagggagagcttgacgacgatattctcaagcctgttatagaa
attgtccaagctctccaggagcgccgctatgtggatgccaatgatggatatctgcgtctg
agtattggaaacgcagcgtggcctattggtgtcaccatggttggtattcacgagcgtagc
gctcgagagaagctacacgatggtgagaagggtcatgtcatgggtgacgaggttacgcgc
aaatatctgcagagcatcaagcgctgtctcacattcgcacaagttcgctggccgcccaca
gacttgcggcagttgatgggttaa
>Fp26r
atggatttcgcggcgctgatgaacaaggagctctcgaagagtaagaagggcggttccgga
aacgacgaaaagaagtacctgaagcgttcagaaatcgaagcgcaaagaaaagaagcctac
ctagccgaacaaaaagcccttgaggccgagcgacaagcaaaagccgccgcaaaacgtaaa
cgagaggaagacgcggctgccgagaatgccgtgcgcgaggagaagcgtcgcaaacttgca
gaggaaatgagaaagaggcgcgaagagaaagaagccgaggaagagcgcgctcgaaggaag
cgacttggtttaccagagctggtaaaggccaagagcgaagatactgaagatggtgttcac
gcgagtgaggatgttcctgaagaggaacttgtcgagaagctaagggctcttggtgagccg
gcggccttgttcggggagagtcatgctgcacgggtgaggcgataccgcaggttgacaaca
gtagtcaccaagggccccataccgacaacgttggagcttgtggaagagaaggatatgaag
gtcaacagcgagctaccaaaagataacgagggcaggaaatggttgttccgacaactggcg
agctactttactatggttcttacagagtacgagcgtgctatggaagcggagaagcgggat
acaactgctggcaaaacagcatacaatgcgatggtgcagacccgagagaatatgaagccg
ctttttcgcaaattcgaacagggagagcttgacgacgatattctcaagcctgttatagaa
attgtccaagctctccaggagcgccgctatgtggatgccaatgatggatatctgcgtctg
agtattggaaacgcagcgtggcctattggtgtcaccatggttggtattcacgagcgtagc
gctcgagagaagctacacgatggtgagaagggtcatgtcatgggtgacgaggttacgcgc
aaatatctgcagagcatcaagcgctgtctcacattcgcacaagttcgctggccgcccaca
gacttgcggcagttgatgggttaa
>Fp33
atggatttcgcggcgctgatgaacaaggagctctcgaagagtaagaagggcggttccgga
aacgacgaaaagaagtacctgaagcgttcagaaatcgaagcgcaaagaaaagaagcctac
ctagccgaacaaaaagcccttgaggccgagcgacaagcaaaagccgccgcaaaacgtaaa
cgagaggaagacgcggctgccgagaatgccgtgcgcgaggagaagcgtcgcaaacttgca
gaggaaatgagaaagaggcgcgaagagaaagaagccgaggaagagcgcgctcgaaggaag
cgacttggtttaccagagctggtaaaggccaagagcgaagatactgaagatggtgttcac
gcgagtgaggatgttcctgaagaggaacttgtcgagaagctaagggctcttggtgagccg
gcggccttgttcggggagagtcatgctgcacgggtgaggcgataccgcaggttgacaaca
gtagtcaccaagggccccataccgacaacgttggagcttgtggaagagaaggatatgaag
gtcaacagcgagctaccaaaagataacgagggcaggaaatggttgttccgacaactggcg
agctactttactatggttcttacagagtacgagcgtgctatggaagcggagaagcgggat
acaactgctggcaaaacagcatacaatgcgatggtgcagacccgagagaatatgaagccg
ctttttcgcaaattcgaacagggagagcttgacgacgatattctcaagcctgttatagaa
attgtccaagctctccaggagcgccgctatgtggatgccaatgatggatatctgcgtctg
agtattggaaacgcagcgtggcctattggtgtcaccatggttggtattcacgagcgtagc
gctcgagagaagctacacgatggtgagaagggtcatgtcatgggtgacgaggttacgcgc
aaatatctgcagagcatcaagcgctgtctcacattcgcacaagttcgctggccgcccaca
gacttgcggcagttgatgggttaa
>Fp34
atggatttcgcggcgctgatgaacaaggagctctcgaagagtaagaagggcggttccgga
aacgacgaaaagaagtacctgaagcgttcagaaatcgaagcgcaaagaaaagaagcctac
ctagccgaacaaaaagcccttgaggccgagcgacaagcaaaagccgccgcaaaacgtaaa
cgagaggaagacgcggctgccgagaatgccgtgcgcgaggagaagcgtcgcaaacttgca
gaggaaatgagaaagaggcgcgaagagaaagaagccgaggaagagcgcgctcgaaggaag
cgacttggtttaccagagctggtaaaggccaagagcgaagatactgaagatggtgttcac
gcgagtgaggatgttcctgaagaggaacttgtcgagaagctaagggctcttggtgagccg
gcggccttgttcggggagagtcatgctgcacgggtgaggcgataccgcaggttgacaaca
gtagtcaccaagggccccataccgacaacgttggagcttgtggaagagaaggatatgaag
gtcaacagcgagctaccaaaagataacgagggcaggaaatggttgttccgacaactggcg
agctactttactatggttcttacagagtacgagcgtgctatggaagcggagaagcgggat
acaactgctggcaaaacagcatacaatgcgatggtgcagacccgagagaatatgaagccg
ctttttcgcaaattcgaacagggagagcttgacgacgatattctcaagcctgttatagaa
attgtccaagctctccaggagcgccgctatgtggatgccaatgatggatatctgcgtctg
agtattggaaacgcagcgtggcctattggtgtcaccatggttggtattcacgagcgtagc
gctcgagagaagctacacgatggtgagaagggtcatgtcatgggtgacgaggttacgcgc
aaatatctgcagagcatcaagcgctgtctcacattcgcacaagttcgctggccgcccaca
gacttgcggcagttgatgggttaa
>Fp35
atggatttcgcggcgctgatgaacaaggagctctcgaagagtaagaagggcggttccgga
aacgacgaaaagaagtacctgaagcgttcagaaatcgaagcgcaaagaaaagaagcctac
ctagccgaacaaaaagcccttgaggccgagcgacaagcaaaagccgccgcaaaacgtaaa
cgagaggaagacgcggctgccgagaatgccgtgcgcgaggagaagcgtcgcaaacttgca
gaggaaatgagaaagaggcgcgaagagaaagaagccgaggaagagcgcgctcgaaggaag
cgacttggtttaccagagctggtaaaggccaagagcgaagatactgaagatggtgttcac
gcgagtgaggatgttcctgaagaggaacttgtcgagaagctaagggctcttggtgagccg
gcggccttgttcggggagagtcatgctgcacgggtgaggcgataccgcaggttgacaaca
gtagtcaccaagggccccataccgacaacgttggagcttgtggaagagaaggatatgaag
gtcaacagcgagctaccaaaagataacgagggcaggaaatggttgttccgacaactggcg
agctactttactatggttcttacagagtacgagcgtgctatggaagcggagaagcgggat
acaactgctggcaaaacagcatacaatgcgatggtgcagacccgagagaatatgaagccg
ctttttcgcaaattcgaacagggagagcttgacgacgatattctcaagcctgttatagaa
attgtccaagctctccaggagcgccgctatgtggatgccaatgatggatatctgcgtctg
agtattggaaacgcagcgtggcctattggtgtcaccatggttggtattcacgagcgtagc
gctcgagagaagctacacgatggtgagaagggtcatgtcatgggtgacgaggttacgcgc
aaatatctgcagagcatcaagcgctgtctcacattcgcacaagttcgctggccgcccaca
gacttgcggcagttgatgggttaa
>Fp38
atggatttcgcggcgctgatgaacaaggagctctcgaagagtaagaagggcggttccgga
aacgacgaaaagaagtacctgaagcgttcagaaatcgaagcgcaaagaaaagaagcctac
ctagccgaacaaaaagcccttgaggccgagcgacaagcaaaagccgccgcaaaacgtaaa
cgagaggaagacgcggctgccgagaatgccgtgcgcgaggagaagcgtcgcaaacttgca
gaggaaatgagaaagaggcgcgaagagaaagaagccgaggaagagcgcgctcgaaggaag
cgacttggtttaccagagctggtaaaggccaagagcgaagatactgaagatggtgttcac
gcgagtgaggatgttcctgaagaggaacttgtcgagaagctaagggctcttggtgagccg
gcggccttgttcggggagagtcatgctgcacgggtgaggcgataccgcaggttgacaaca
gtagtcaccaagggccccataccgacaacgttggagcttgtggaagagaaggatatgaag
gtcaacagcgagctaccaaaagataacgagggcaggaaatggttgttccgacaactggcg
agctactttactatggttcttacagagtacgagcgtgctatggaagcggagaagcgggat
acaactgctggcaaaacagcatacaatgcgatggtgcagacccgagagaatatgaagccg
ctttttcgcaaattcgaacagggagagcttgacgacgatattctcaagcctgttatagaa
attgtccaagctctccaggagcgccgctatgtggatgccaatgatggatatctgcgtctg
agtattggaaacgcagcgtggcctattggtgtcaccatggttggtattcacgagcgtagc
gctcgagagaagctacacgatggtgagaagggtcatgtcatgggtgacgaggttacgcgc
aaatatctgcagagcatcaagcgctgtctcacattcgcacaagttcgctggccgcccaca
gacttgcggcagttgatgggttaa
>Fp39
atggatttcgcggcgctgatgaacaaggagctctcgaagagtaagaagggcggttccgga
aacgacgaaaagaagtacctgaagcgttcagaaatcgaagcgcaaagaaaagaagcctac
ctagccgaacaaaaagcccttgaggccgagcgacaagcaaaagccgccgcaaaacgtaaa
cgagaggaagacgcggctgccgagaatgccgtgcgcgaggagaagcgtcgcaaacttgca
gaggaaatgagaaagaggcgcgaagagaaagaagccgaggaagagcgcgctcgaaggaag
cgacttggtttaccagagctggtaaaggccaagagcgaagatactgaagatggtgttcac
gcgagtgaggatgttcctgaagaggaacttgtcgagaagctaagggctcttggtgagccg
gcggccttgttcggggagagtcatgctgcacgggtgaggcgataccgcaggttgacaaca
gtagtcaccaagggccccataccgacaacgttggagcttgtggaagagaaggatatgaag
gtcaacagcgagctaccaaaagataacgagggcaggaaatggttgttccgacaactggcg
agctactttactatggttcttacagagtacgagcgtgctatggaagcggagaagcgggat
acaactgctggcaaaacagcatacaatgcgatggtgcagacccgagagaatatgaagccg
ctttttcgcaaattcgaacagggagagcttgacgacgatattctcaagcctgttatagaa
attgtccaagctctccaggagcgccgctatgtggatgccaatgatggatatctgcgtctg
agtattggaaacgcagcgtggcctattggtgtcaccatggttggtattcacgagcgtagc
gctcgagagaagctacacgatggtgagaagggtcatgtcatgggtgacgaggttacgcgc
aaatatctgcagagcatcaagcgctgtctcacattcgcacaagttcgctggccgcccaca
gacttgcggcagttgatgggttaa
>Fp42
atggatttcgcggcgctgatgaacaaggagctctcgaagagtaagaagggcggttccgga
aacgacgaaaagaagtacctgaagcgttcagaaatcgaagcgcaaagaaaagaagcctac
ctagccgaacaaaaagcccttgaggccgagcgacaagcaaaagccgccgcaaaacgtaaa
cgagaggaagacgcggctgccgagaatgccgtgcgcgaggagaagcgtcgcaaacttgca
gaggaaatgagaaagaggcgcgaagagaaagaagccgaggaagagcgcgctcgaaggaag
cgacttggtttaccagagctggtaaaggccaagagcgaagatactgaagatggtgttcac
gcgagtgaggatgttcctgaagaggaacttgtcgagaagctaagggctcttggtgagccg
gcggccttgttcggggagagtcatgctgcacgggtgaggcgataccgcaggttgacaaca
gtagtcaccaagggccccataccgacaacgttggagcttgtggaagagaaggatatgaag
gtcaacagcgagctaccaaaagataacgagggcaggaaatggttgttccgacaactggcg
agctactttactatggttcttacagagtacgagcgtgctatggaagcggagaagcgggat
acaactgctggcaaaacagcatacaatgcgatggtgcagacccgagagaatatgaagccg
ctttttcgcaaattcgaacagggagagcttgacgacgatattctcaagcctgttatagaa
attgtccaagctctccaggagcgccgctatgtggatgccaatgatggatatctgcgtctg
agtattggaaacgcagcgtggcctattggtgtcaccatggttggtattcacgagcgtagc
gctcgagagaagctacacgatggtgagaagggtcatgtcatgggtgacgaggttacgcgc
aaatatctgcagagcatcaagcgctgtctcacattcgcacaagttcgctggccgcccaca
gacttgcggcagttgatgggttaa
>Fp44
atggatttcgcggcgctgatgaacaaggagctctcgaagagtaagaagggcggttccgga
aacgacgaaaagaagtacctgaagcgttcagaaatcgaagcgcaaagaaaagaagcctac
ctagccgaacaaaaagcccttgaggccgagcgacaagcaaaagccgccgcaaaacgtaaa
cgagaggaagacgcggctgccgagaatgccgtgcgcgaggagaagcgtcgcaaacttgca
gaggaaatgagaaagaggcgcgaagagaaagaagccgaggaagagcgcgctcgaaggaag
cgacttggtttaccagagctggtaaaggccaagagcgaagatactgaagatggtgttcac
gcgagtgaggatgttcctgaagaggaacttgtcgagaagctaagggctcttggtgagccg
gcggccttgttcggggagagtcatgctgcacgggtgaggcgataccgcaggttgacaaca
gtagtcaccaagggccccataccgacaacgttggagcttgtggaagagaaggatatgaag
gtcaacagcgagctaccaaaagataacgagggcaggaaatggttgttccgacaactggcg
agctactttactatggttcttacagagtacgagcgtgctatggaagcggagaagcgggat
acaactgctggcaaaacagcatacaatgcgatggtgcagacccgagagaatatgaagccg
ctttttcgcaaattcgaacagggagagcttgacgacgatattctcaagcctgttatagaa
attgtccaagctctccaggagcgccgctatgtggatgccaatgatggatatctgcgtctg
agtattggaaacgcagcgtggcctattggtgtcaccatggttggtattcacgagcgtagc
gctcgagagaagctacacgatggtgagaagggtcatgtcatgggtgacgaggttacgcgc
aaatatctgcagagcatcaagcgctgtctcacattcgcacaagttcgctggccgcccaca
gacttgcggcagttgatgggttaa
>Fp49
atggatttcgcggcgctgatgaacaaggagctctcgaagagtaagaagggcggttccgga
aacgacgaaaagaagtacctgaagcgttcagaaatcgaagcgcaaagaaaagaagcctac
ctagccgaacaaaaagcccttgaggccgagcgacaagcaaaagccgccgcaaaacgtaaa
cgagaggaagacgcggctgccgagaatgccgtgcgcgaggagaagcgtcgcaaacttgca
gaggaaatgagaaagaggcgcgaagagaaagaagccgaggaagagcgcgctcgaaggaag
cgacttggtttaccagagctggtaaaggccaagagcgaagatactgaagatggtgttcac
gcgagtgaggatgttcctgaagaggaacttgtcgagaagctaagggctcttggtgagccg
gcggccttgttcggggagagtcatgctgcacgggtgaggcgataccgcaggttgacaaca
gtagtcaccaagggccccataccgacaacgttggagcttgtggaagagaaggatatgaag
gtcaacagcgagctaccaaaagataacgagggcaggaaatggttgttccgacaactggcg
agctactttactatggttcttacagagtacgagcgtgctatggaagcggagaagcgggat
acaactgctggcaaaacagcatacaatgcgatggtgcagacccgagagaatatgaagccg
ctttttcgcaaattcgaacagggagagcttgacgacgatattctcaagcctgttatagaa
attgtccaagctctccaggagcgccgctatgtggatgccaatgatggatatctgcgtctg
agtattggaaacgcagcgtggcctattggtgtcaccatggttggtattcacgagcgtagc
gctcgagagaagctacacgatggtgagaagggtcatgtcatgggtgacgaggttacgcgc
aaatatctgcagagcatcaagcgctgtctcacattcgcacaagttcgctggccgcccaca
gacttgcggcagttgatgggttaa
>Fp50
atggatttcgcggcgctgatgaacaaggagctctcgaagagtaagaagggcggttccgga
aacgacgaaaagaagtacctgaagcgttcagaaatcgaagcgcaaagaaaagaagcctac
ctagccgaacaaaaagcccttgaggccgagcgacaagcaaaagccgccgcaaaacgtaaa
cgagaggaagacgcggctgccgagaatgccgtgcgcgaggagaagcgtcgcaaacttgca
gaggaaatgagaaagaggcgcgaagagaaagaagccgaggaagagcgcgctcgaaggaag
cgacttggtttaccagagctggtaaaggccaagagcgaagatactgaagatggtgttcac
gcgagtgaggatgttcctgaagaggaacttgtcgagaagctaagggctcttggtgagccg
gcggccttgttcggggagagtcatgctgcacgggtgaggcgataccgcaggttgacaaca
gtagtcaccaagggccccataccgacaacgttggagcttgtggaagagaaggatatgaag
gtcaacagcgagctaccaaaagataacgagggcaggaaatggttgttccgacaactggcg
agctactttactatggttcttacagagtacgagcgtgctatggaagcggagaagcgggat
acaactgctggcaaaacagcatacaatgcgatggtgcagacccgagagaatatgaagccg
ctttttcgcaaattcgaacagggagagcttgacgacgatattctcaagcctgttatagaa
attgtccaagctctccaggagcgccgctatgtggatgccaatgatggatatctgcgtctg
agtattggaaacgcagcgtggcctattggtgtcaccatggttggtattcacgagcgtagc
gctcgagagaagctacacgatggtgagaagggtcatgtcatgggtgacgaggttacgcgc
aaatatctgcagagcatcaagcgctgtctcacattcgcacaagttcgctggccgcccaca
gacttgcggcagttgatgggttaa
>Fp51
atggatttcgcggcgctgatgaacaaggagctctcgaagagtaagaagggcggttccgga
aacgacgaaaagaagtacctgaagcgttcagaaatcgaagcgcaaagaaaagaagcctac
ctagccgaacaaaaagcccttgaggccgagcgacaagcaaaagccgccgcaaaacgtaaa
cgagaggaagacgcggctgccgagaatgccgtgcgcgaggagaagcgtcgcaaacttgca
gaggaaatgagaaagaggcgcgaagagaaagaagccgaggaagagcgcgctcgaaggaag
cgacttggtttaccagagctggtaaaggccaagagcgaagatactgaagatggtgttcac
gcgagtgaggatgttcctgaagaggaacttgtcgagaagctaagggctcttggtgagccg
gcggccttgttcggggagagtcatgctgcacgggtgaggcgataccgcaggttgacaaca
gtagtcaccaagggccccataccgacaacgttggagcttgtggaagagaaggatatgaag
gtcaacagcgagctaccaaaagataacgagggcaggaaatggttgttccgacaactggcg
agctactttactatggttcttacagagtacgagcgtgctatggaagcggagaagcgggat
acaactgctggcaaaacagcatacaatgcgatggtgcagacccgagagaatatgaagccg
ctttttcgcaaattcgaacagggagagcttgacgacgatattctcaagcctgttatagaa
attgtccaagctctccaggagcgccgctatgtggatgccaatgatggatatctgcgtctg
agtattggaaacgcagcgtggcctattggtgtcaccatggttggtattcacgagcgtagc
gctcgagagaagctacacgatggtgagaagggtcatgtcatgggtgacgaggttacgcgc
aaatatctgcagagcatcaagcgctgtctcacattcgcacaagttcgctggccgcccaca
gacttgcggcagttgatgggttaa
>Fp59
atggatttcgcggcgctgatgaacaaggagctctcgaagagtaagaagggcggttccgga
aacgacgaaaagaagtacctgaagcgttcagaaatcgaagcgcaaagaaaagaagcctac
ctagccgaacaaaaagcccttgaggccgagcgacaagcaaaagccgccgcaaaacgtaaa
cgagaggaagacgcggctgccgagaatgccgtgcgcgaggagaagcgtcgcaaacttgca
gaggaaatgagaaagaggcgcgaagagaaagaagccgaggaagagcgcgctcgaaggaag
cgacttggtttaccagagctggtaaaggccaagagcgaagatactgaagatggtgttcac
gcgagtgaggatgttcctgaagaggaacttgtcgagaagctaagggctcttggtgagccg
gcggccttgttcggggagagtcatgctgcacgggtgaggcgataccgcaggttgacaaca
gtagtcaccaagggccccataccgacaacgttggagcttgtggaagagaaggatatgaag
gtcaacagcgagctaccaaaagataacgagggcaggaaatggttgttccgacaactggcg
agctactttactatggttcttacagagtacgagcgtgctatggaagcggagaagcgggat
acaactgctggcaaaacagcatacaatgcgatggtgcagacccgagagaatatgaagccg
ctttttcgcaaattcgaacagggagagcttgacgacgatattctcaagcctgttatagaa
attgtccaagctctccaggagcgccgctatgtggatgccaatgatggatatctgcgtctg
agtattggaaacgcagcgtggcctattggtgtcaccatggttggtattcacgagcgtagc
gctcgagagaagctacacgatggtgagaagggtcatgtcatgggtgacgaggttacgcgc
aaatatctgcagagcatcaagcgctgtctcacattcgcacaagttcgctggccgcccaca
gacttgcggcagttgatgggttaa
>Fp63
atggatttcgcggcgctgatgaacaaggagctctcgaagagtaagaagggcggttccgga
aacgacgaaaagaagtacctgaagcgttcagaaatcgaagcgcaaagaaaagaagcctac
ctagccgaacaaaaagcccttgaggccgagcgacaagcaaaagccgccgcaaaacgtaaa
cgagaggaagacgcggctgccgagaatgccgtgcgcgaggagaagcgtcgcaaacttgca
gaggaaatgagaaagaggcgcgaagagaaagaagccgaggaagagcgcgctcgaaggaag
cgacttggtttaccagagctggtaaaggccaagagcgaagatactgaagatggtgttcac
gcgagtgaggatgttcctgaagaggaacttgtcgagaagctaagggctcttggtgagccg
gcggccttgttcggggagagtcatgctgcacgggtgaggcgataccgcaggttgacaaca
gtagtcaccaagggccccataccgacaacgttggagcttgtggaagagaaggatatgaag
gtcaacagcgagctaccaaaagataacgagggcaggaaatggttgttccgacaactggcg
agctactttactatggttcttacagagtacgagcgtgctatggaagcggagaagcgggat
acaactgctggcaaaacagcatacaatgcgatggtgcagacccgagagaatatgaagccg
ctttttcgcaaattcgaacagggagagcttgacgacgatattctcaagcctgttatagaa
attgtccaagctctccaggagcgccgctatgtggatgccaatgatggatatctgcgtctg
agtattggaaacgcagcgtggcctattggtgtcaccatggttggtattcacgagcgtagc
gctcgagagaagctacacgatggtgagaagggtcatgtcatgggtgacgaggttacgcgc
aaatatctgcagagcatcaagcgctgtctcacattcgcacaagttcgctggccgcccaca
gacttgcggcagttgatgggttaa
>Fp65
atggatttcgcggcgctgatgaacaaggagctctcgaagagtaagaagggcggttccgga
aacgacgaaaagaagtacctgaagcgttcagaaatcgaagcgcaaagaaaagaagcctac
ctagccgaacaaaaagcccttgaggccgagcgacaagcaaaagccgccgcaaaacgtaaa
cgagaggaagacgcggctgccgagaatgccgtgcgcgaggagaagcgtcgcaaacttgca
gaggaaatgagaaagaggcgcgaagagaaagaagccgaggaagagcgcgctcgaaggaag
cgacttggtttaccagagctggtaaaggccaagagcgaagatactgaagatggtgttcac
gcgagtgaggatgttcctgaagaggaacttgtcgagaagctaagggctcttggtgagccg
gcggccttgttcggggagagtcatgctgcacgggtgaggcgataccgcaggttgacaaca
gtagtcaccaagggccccataccgacaacgttggagcttgtggaagagaaggatatgaag
gtcaacagcgagctaccaaaagataacgagggcaggaaatggttgttccgacaactggcg
agctactttactatggttcttacagagtacgagcgtgctatggaagcggagaagcgggat
acaactgctggcaaaacagcatacaatgcgatggtgcagacccgagagaatatgaagccg
ctttttcgcaaattcgaacagggagagcttgacgacgatattctcaagcctgttatagaa
attgtccaagctctccaggagcgccgctatgtggatgccaatgatggatatctgcgtctg
agtattggaaacgcagcgtggcctattggtgtcaccatggttggtattcacgagcgtagc
gctcgagagaagctacacgatggtgagaagggtcatgtcatgggtgacgaggttacgcgc
aaatatctgcagagcatcaagcgctgtctcacattcgcacaagttcgctggccgcccaca
gacttgcggcagttgatgggttaa
>Fp66
atggatttcgcggcgctgatgaacaaggagctctcgaagagtaagaagggcggttccgga
aacgacgaaaagaagtacctgaagcgttcagaaatcgaagcgcaaagaaaagaagcctac
ctagccgaacaaaaagcccttgaggccgagcgacaagcaaaagccgccgcaaaacgtaaa
cgagaggaagacgcggctgccgagaatgccgtgcgcgaggagaagcgtcgcaaacttgca
gaggaaatgagaaagaggcgcgaagagaaagaagccgaggaagagcgcgctcgaaggaag
cgacttggtttaccagagctggtaaaggccaagagcgaagatactgaagatggtgttcac
gcgagtgaggatgttcctgaagaggaacttgtcgagaagctaagggctcttggtgagccg
gcggccttgttcggggagagtcatgctgcacgggtgaggcgataccgcaggttgacaaca
gtagtcaccaagggccccataccgacaacgttggagcttgtggaagagaaggatatgaag
gtcaacagcgagctaccaaaagataacgagggcaggaaatggttgttccgacaactggcg
agctactttactatggttcttacagagtacgagcgtgctatggaagcggagaagcgggat
acaactgctggcaaaacagcatacaatgcgatggtgcagacccgagagaatatgaagccg
ctttttcgcaaattcgaacagggagagcttgacgacgatattctcaagcctgttatagaa
attgtccaagctctccaggagcgccgctatgtggatgccaatgatggatatctgcgtctg
agtattggaaacgcagcgtggcctattggtgtcaccatggttggtattcacgagcgtagc
gctcgagagaagctacacgatggtgagaagggtcatgtcatgggtgacgaggttacgcgc
aaatatctgcagagcatcaagcgctgtctcacattcgcacaagttcgctggccgcccaca
gacttgcggcagttgatgggttaa
>Fp72
atggatttcgcggcgctgatgaacaaggagctctcgaagagtaagaagggcggttccgga
aacgacgaaaagaagtacctgaagcgttcagaaatcgaagcgcaaagaaaagaagcctac
ctagccgaacaaaaagcccttgaggccgagcgacaagcaaaagccgccgcaaaacgtaaa
cgagaggaagacgcggctgccgagaatgccgtgcgcgaggagaagcgtcgcaaacttgca
gaggaaatgagaaagaggcgcgaagagaaagaagccgaggaagagcgcgctcgaaggaag
cgacttggtttaccagagctggtaaaggccaagagcgaagatactgaagatggtgttcac
gcgagtgaggatgttcctgaagaggaacttgtcgagaagctaagggctcttggtgagccg
gcggccttgttcggggagagtcatgctgcacgggtgaggcgataccgcaggttgacaaca
gtagtcaccaagggccccataccgacaacgttggagcttgtggaagagaaggatatgaag
gtcaacagcgagctaccaaaagataacgagggcaggaaatggttgttccgacaactggcg
agctactttactatggttcttacagagtacgagcgtgctatggaagcggagaagcgggat
acaactgctggcaaaacagcatacaatgcgatggtgcagacccgagagaatatgaagccg
ctttttcgcaaattcgaacagggagagcttgacgacgatattctcaagcctgttatagaa
attgtccaagctctccaggagcgccgctatgtggatgccaatgatggatatctgcgtctg
agtattggaaacgcagcgtggcctattggtgtcaccatggttggtattcacgagcgtagc
gctcgagagaagctacacgatggtgagaagggtcatgtcatgggtgacgaggttacgcgc
aaatatctgcagagcatcaagcgctgtctcacattcgcacaagttcgctggccgcccaca
gacttgcggcagttgatgggttaa
>Fp73
atggatttcgcggcgctgatgaacaaggagctctcgaagagtaagaagggcggttccgga
aacgacgaaaagaagtacctgaagcgttcagaaatcgaagcgcaaagaaaagaagcctac
ctagccgaacaaaaagcccttgaggccgagcgacaagcaaaagccgccgcaaaacgtaaa
cgagaggaagacgcggctgccgagaatgccgtgcgcgaggagaagcgtcgcaaacttgca
gaggaaatgagaaagaggcgcgaagagaaagaagccgaggaagagcgcgctcgaaggaag
cgacttggtttaccagagctggtaaaggccaagagcgaagatactgaagatggtgttcac
gcgagtgaggatgttcctgaagaggaacttgtcgagaagctaagggctcttggtgagccg
gcggccttgttcggggagagtcatgctgcacgggtgaggcgataccgcaggttgacaaca
gtagtcaccaagggccccataccgacaacgttggagcttgtggaagagaaggatatgaag
gtcaacagcgagctaccaaaagataacgagggcaggaaatggttgttccgacaactggcg
agctactttactatggttcttacagagtacgagcgtgctatggaagcggagaagcgggat
acaactgctggcaaaacagcatacaatgcgatggtgcagacccgagagaatatgaagccg
ctttttcgcaaattcgaacagggagagcttgacgacgatattctcaagcctgttatagaa
attgtccaagctctccaggagcgccgctatgtggatgccaatgatggatatctgcgtctg
agtattggaaacgcagcgtggcctattggtgtcaccatggttggtattcacgagcgtagc
gctcgagagaagctacacgatggtgagaagggtcatgtcatgggtgacgaggttacgcgc
aaatatctgcagagcatcaagcgctgtctcacattcgcacaagttcgctggccgcccaca
gacttgcggcagttgatgggttaa
>Fp76
atggatttcgcggcgctgatgaacaaggagctctcgaagagtaagaagggcggttccgga
aacgacgaaaagaagtacctgaagcgttcagaaatcgaagcgcaaagaaaagaagcctac
ctagccgaacaaaaagcccttgaggccgagcgacaagcaaaagccgccgcaaaacgtaaa
cgagaggaagacgcggctgccgagaatgccgtgcgcgaggagaagcgtcgcaaacttgca
gaggaaatgagaaagaggcgcgaagagaaagaagccgaggaagagcgcgctcgaaggaag
cgacttggtttaccagagctggtaaaggccaagagcgaagatactgaagatggtgttcac
gcgagtgaggatgttcctgaagaggaacttgtcgagaagctaagggctcttggtgagccg
gcggccttgttcggggagagtcatgctgcacgggtgaggcgataccgcaggttgacaaca
gtagtcaccaagggccccataccgacaacgttggagcttgtggaagagaaggatatgaag
gtcaacagcgagctaccaaaagataacgagggcaggaaatggttgttccgacaactggcg
agctactttactatggttcttacagagtacgagcgtgctatggaagcggagaagcgggat
acaactgctggcaaaacagcatacaatgcgatggtgcagacccgagagaatatgaagccg
ctttttcgcaaattcgaacagggagagcttgacgacgatattctcaagcctgttatagaa
attgtccaagctctccaggagcgccgctatgtggatgccaatgatggatatctgcgtctg
agtattggaaacgcagcgtggcctattggtgtcaccatggttggtattcacgagcgtagc
gctcgagagaagctacacgatggtgagaagggtcatgtcatgggtgacgaggttacgcgc
aaatatctgcagagcatcaagcgctgtctcacattcgcacaagttcgctggccgcccaca
gacttgcggcagttgatgggttaa
>Fp78
atggatttcgcggcgctgatgaacaaggagctctcgaagagtaagaagggcggttccgga
aacgacgaaaagaagtacctgaagcgttcagaaatcgaagcgcaaagaaaagaagcctac
ctagccgaacaaaaagcccttgaggccgagcgacaagcaaaagccgccgcaaaacgtaaa
cgagaggaagacgcggctgccgagaatgccgtgcgcgaggagaagcgtcgcaaacttgca
gaggaaatgagaaagaggcgcgaagagaaagaagccgaggaagagcgcgctcgaaggaag
cgacttggtttaccagagctggtaaaggccaagagcgaagatactgaagatggtgttcac
gcgagtgaggatgttcctgaagaggaacttgtcgagaagctaagggctcttggtgagccg
gcggccttgttcggggagagtcatgctgcacgggtgaggcgataccgcaggttgacaaca
gtagtcaccaagggccccataccgacaacgttggagcttgtggaagagaaggatatgaag
gtcaacagcgagctaccaaaagataacgagggcaggaaatggttgttccgacaactggcg
agctactttactatggttcttacagagtacgagcgtgctatggaagcggagaagcgggat
acaactgctggcaaaacagcatacaatgcgatggtgcagacccgagagaatatgaagccg
ctttttcgcaaattcgaacagggagagcttgacgacgatattctcaagcctgttatagaa
attgtccaagctctccaggagcgccgctatgtggatgccaatgatggatatctgcgtctg
agtattggaaacgcagcgtggcctattggtgtcaccatggttggtattcacgagcgtagc
gctcgagagaagctacacgatggtgagaagggtcatgtcatgggtgacgaggttacgcgc
aaatatctgcagagcatcaagcgctgtctcacattcgcacaagttcgctggccgcccaca
gacttgcggcagttgatgggttaa
>Fp81
atggatttcgcggcgctgatgaacaaggagctctcgaagagtaagaagggcggttccgga
aacgacgaaaagaagtacctgaagcgttcagaaatcgaagcgcaaagaaaagaagcctac
ctagccgaacaaaaagcccttgaggccgagcgacaagcaaaagccgccgcaaaacgtaaa
cgagaggaagacgcggctgccgagaatgccgtgcgcgaggagaagcgtcgcaaacttgca
gaggaaatgagaaagaggcgcgaagagaaagaagccgaggaagagcgcgctcgaaggaag
cgacttggtttaccagagctggtaaaggccaagagcgaagatactgaagatggtgttcac
gcgagtgaggatgttcctgaagaggaacttgtcgagaagctaagggctcttggtgagccg
gcggccttgttcggggagagtcatgctgcacgggtgaggcgataccgcaggttgacaaca
gtagtcaccaagggccccataccgacaacgttggagcttgtggaagagaaggatatgaag
gtcaacagcgagctaccaaaagataacgagggcaggaaatggttgttccgacaactggcg
agctactttactatggttcttacagagtacgagcgtgctatggaagcggagaagcgggat
acaactgctggcaaaacagcatacaatgcgatggtgcagacccgagagaatatgaagccg
ctttttcgcaaattcgaacagggagagcttgacgacgatattctcaagcctgttatagaa
attgtccaagctctccaggagcgccgctatgtggatgccaatgatggatatctgcgtctg
agtattggaaacgcagcgtggcctattggtgtcaccatggttggtattcacgagcgtagc
gctcgagagaagctacacgatggtgagaagggtcatgtcatgggtgacgaggttacgcgc
aaatatctgcagagcatcaagcgctgtctcacattcgcacaagttcgctggccgcccaca
gacttgcggcagttgatgggttaa
>Fp84
atggatttcgcggcgctgatgaacaaggagctctcgaagagtaagaagggcggttccgga
aacgacgaaaagaagtacctgaagcgttcagaaatcgaagcgcaaagaaaagaagcctac
ctagccgaacaaaaagcccttgaggccgagcgacaagcaaaagccgccgcaaaacgtaaa
cgagaggaagacgcggctgccgagaatgccgtgcgcgaggagaagcgtcgcaaacttgca
gaggaaatgagaaagaggcgcgaagagaaagaagccgaggaagagcgcgctcgaaggaag
cgacttggtttaccagagctggtaaaggccaagagcgaagatactgaagatggtgttcac
gcgagtgaggatgttcctgaagaggaacttgtcgagaagctaagggctcttggtgagccg
gcggccttgttcggggagagtcatgctgcacgggtgaggcgataccgcaggttgacaaca
gtagtcaccaagggccccataccgacaacgttggagcttgtggaagagaaggatatgaag
gtcaacagcgagctaccaaaagataacgagggcaggaaatggttgttccgacaactggcg
agctactttactatggttcttacagagtacgagcgtgctatggaagcggagaagcgggat
acaactgctggcaaaacagcatacaatgcgatggtgcagacccgagagaatatgaagccg
ctttttcgcaaattcgaacagggagagcttgacgacgatattctcaagcctgttatagaa
attgtccaagctctccaggagcgccgctatgtggatgccaatgatggatatctgcgtctg
agtattggaaacgcagcgtggcctattggtgtcaccatggttggtattcacgagcgtagc
gctcgagagaagctacacgatggtgagaagggtcatgtcatgggtgacgaggttacgcgc
aaatatctgcagagcatcaagcgctgtctcacattcgcacaagttcgctggccgcccaca
gacttgcggcagttgatgggttaa
>Fp86
atggatttcgcggcgctgatgaacaaggagctctcgaagagtaagaagggcggttccgga
aacgacgaaaagaagtacctgaagcgttcagaaatcgaagcgcaaagaaaagaagcctac
ctagccgaacaaaaagcccttgaggccgagcgacaagcaaaagccgccgcaaaacgtaaa
cgagaggaagacgcggctgccgagaatgccgtgcgcgaggagaagcgtcgcaaacttgca
gaggaaatgagaaagaggcgcgaagagaaagaagccgaggaagagcgcgctcgaaggaag
cgacttggtttaccagagctggtaaaggccaagagcgaagatactgaagatggtgttcac
gcgagtgaggatgttcctgaagaggaacttgtcgagaagctaagggctcttggtgagccg
gcggccttgttcggggagagtcatgctgcacgggtgaggcgataccgcaggttgacaaca
gtagtcaccaagggccccataccgacaacgttggagcttgtggaagagaaggatatgaag
gtcaacagcgagctaccaaaagataacgagggcaggaaatggttgttccgacaactggcg
agctactttactatggttcttacagagtacgagcgtgctatggaagcggagaagcgggat
acaactgctggcaaaacagcatacaatgcgatggtgcagacccgagagaatatgaagccg
ctttttcgcaaattcgaacagggagagcttgacgacgatattctcaagcctgttatagaa
attgtccaagctctccaggagcgccgctatgtggatgccaatgatggatatctgcgtctg
agtattggaaacgcagcgtggcctattggtgtcaccatggttggtattcacgagcgtagc
gctcgagagaagctacacgatggtgagaagggtcatgtcatgggtgacgaggttacgcgc
aaatatctgcagagcatcaagcgctgtctcacattcgcacaagttcgctggccgcccaca
gacttgcggcagttgatgggttaa
>Fvenenatum.busco
atggatttcgcggcgatgatgaacaaggagctctcgaaggccaagaagggcggctccgga
aacgacgaaaagaagtacctgaagcgctcagaaatcgaagcgcaaaggaaagaagcctat
ctcgcagaacaaaaagctctcgaggccgagcgtcaagcaaaagccgccgcaaaacgtaaa
cgagaggaagacgcggctgtcgagactgccgtgcgcgatgagaagcgtcgcaaacttgca
gaggaaatgagaaagaggcgcgaagagaaagaagccgaggaagagcgtgctcgaaggaag
cgacttggtttaccagagctggtaaaggccaagagcgaagatattgaagatggtgttcac
gcgagtgaggatgttcttgaagatgaacttgtcgagaagctaagggctcttggtgagccg
gtggccttgttcggggagagtcatgctgcacgagtgagacgataccgcaggttgacaaca
gtggtcaccaagggccctataccgacaacgttggagcttgtggaagagaaggatatgaag
gtcaacagcgagctaccaaaggacaaggagggcagaaaatggctgttccggcaactggcg
agctactttactatggttcttacggaatacgagcgtgccatggaagcagagaagcgggat
acgactgctggcaaaacagcatacaatgcgatggtgcagacccgagagaatatgaagccg
cttttccgcaaattcgaacagggagagcttgacgatgatatcctcaagcctgttatagag
atcgtccaagctcttcaggagcgccgttacgtggatgccaatgatggatatctgcgtctg
agtatcggaaatgcagcgtggcccattggtgttactatggttggtattcacgagcgtagc
gctcgagagaagctacacgatggtgagaagggtcatgtcatgggtgacgaggttacgcgc
aaatatctgcaaagcatcaagcgctgtctcacattcgcacaagttcgctggccgcccaca
gacttgcggcagttgatgggctaa
