# Supplementary material for: Apicidin biosynthesis is linked to accessory chromosomes in Fusarium poae isolates
Source: BMC Genomics. 2021 Aug 4;22:591. doi: 10.1186/s12864-021-07617-y (PMC8340494; doi:10.1186/s12864-021-07617-y)
Supplement: Supplementary file 17 — Additional file 17. Compressed folder containing alignments for each of the 4141 orthologs used in BUSCO analysis. [file 12864_2021_7617_MOESM17_ESM.zip › Fven2_nt_MAFFT/15148at5125_nt.mafft.fasta]

>Fp105
------------------------------------------------------------
------------------------------------------------------------
------------------------------------------------------------
--------------------------------------atgtccaagcggcggccaaatt
caaggaaaatcatattacaacacccgcgttgttcaaggaca------gtccccgtccccg
tcccagtcccagggacacggacactactttcgttcccatcaccaccttcatcagcacgcc
aaaacaaactcggcgccttcttatgcttcaattgtcgcctacaagtccgccttgaacaag
ccagtcgtcactgtcgttcctctttccgactccaattctgtctcttccgtatcttcatcc
acgtccacaacctccgagtcttgtt---------cttctactacaactactacgccaact
tcctcctgtggctcgcctactacaaccgctaccaccaccccggtctcgtctccttcctcg
tctaccacctcaccaacttcgagatcgacaccaacattcgctactcctgtatctgtatcg
actgcaaaatcag-----------------------------------------------
-----------taccaataccagtagcgcgcccttaatccccatcctctctgtcgtccct
ccgcctggccaagacggcggcgacggagaggcaagaaggcccgccatgcagcgagtctct
gcctttctcccttcatgggacaagaggtcctccaacacaagatcaggcttgtttggttgg
tcctcaaatcgttccagcgcctctatatcagtcgcaaaccacaattcattatccaggata
aataccactgcagccaatgcaaatggccgagtccaaagggaagccttctggcctgcgacg
ctcgacctcgaatgcgaaaaggctgcccgcatcctcaagtcgttttccaccgatggctat
ctcgttcccgcagacgaagaggaggactcatattcgacagcaagcgaaccacgatcccca
aaacgagtcaccaagaaaatcccaaagcgtgtaatccaaaatgctgccggaatcgccatc
ttcacctgcatgcgaagcggtctgtacatgacaggctccggcggctccggtatcctcatc
gctcgaaaatctgacggaacatggtcgccgccatccggaattatgctacacacgcccact
ctcagcttcataattggcgtcgacgtttacgattgcgttcttgttgtcaacaaccttgcc
gctcttgagtcaatcacgaaaccccgcgtcacactcggcgaggatgtcggtctagccagc
ggtcccctggtatctctggattcagatgagtcgcacatcaggtggcaggacatgggtaac
accgttttgacctacttgaagtcgcggggccaaaatcaggccgtcaacttgaatggttgt
atcctggccgagcgaggaaacgagaatgagcgcttctatgctagccaggttacgcagatg
gacatcctggcgggcaatgttgcccgcgacgtggaggaagttgggccgctttcagaggtc
attaagatggccgagggcaggacagactacgatgcttctgtaatcaacaagatcgctgcc
gagtgtgcaccaggagacgccatgatagcgacacccaagtcttcgacccccgcctcgcca
cagacggcctttggaattcccaaccaagatgatcccgatccgtttggtgttttggccctc
gagatggctggtttagaaatcagggaagcgggatcacgattgcggcctaccagcagccaa
tttgacttcaaccccgcaccttcaagcccagcctactccaaattcaaccggcaaagtgtg
gatacatttgtctcaaagagcaatcgcaacagttacatgtcgtcgcgaaccgtcaagagt
caaatgacggatgctggaacccagaccgatgtaggcacaacacctgagacatcacccagc
ccaggccagagcgaagatggccatgacaggagtatccgcctgcaaatccccgaagtcaca
gaggaagaagaagaggttgattacacaaaggtcgacataacccccataaggcagttcagt
ggggcccaatctcctctcagtaccaccagccacagcagcacaacggctgtggaacctgac
actctcaaggtcgagcccagggatgacactgacaaggcttcgagcaattatgatagcgac
aaggatgaaaagagcagccgaaacgccgatgacgagggtgactcagagagtgacgttgga
gaggaggacgaggaggaacctgtggtgtttgaggttgctgctgtgcagccggcaagaacc
caggctgttgcatcccgcatggtccacgccaagggtaacatggttatcattcccaagaga
gtccccccccctcttcccatgaggaaccctggcagggcatcgcgatctagtaagagcgag
atgggcgatgtttcaagccttcgaagccctctgcgtaaggagaccttcactgaggaagac
cttgcatcggagaatgagaaaaccgactccgagtcttcgccttaccttaaacccaaggag
ttcaaggttgagaggaccaggatcgagaccaagtccgacgacgataaatcatccgaatcc
gaggtcgagttcttcctagcggaggaggcgaaaaccgaggataccaaggttgaggaaaca
aaagaggaagtgccagcaactgagcccaagcttgaatcgaaggatgctcagacatccccc
agaattccccaggaggggcgcccagacagccccagcacacctgacaagaagcacacttca
tccgtgtacactggagtgactgaagaccgatggagtgtcgacggcacaacacttacaacg
cctacatcagatcgacctttttctgtcattgacgacattactgaagacgatacccccagg
aaaccagcaaaagaagctgagccaactgagatgaacgagaagcacgaagagctagaaaag
atggcatcaaaagagacaacccccaacacgatcgcggttgtataa
>Fp108
------------------------------------------------------------
------------------------------------------------------------
------------------------------------------------------------
--------------------------------------atgtccaagcggcggccaaatt
caaggaaaatcatattacaacacccgcgttgttcaaggaca------gtccccgtccccg
tcccagtcccagggacacggacactactttcgttcccatcaccaccttcatcagcacgcc
aaaacaaactcggcgccttcttatgcttcaattgtcgcctacaagtccgccttgaacaag
ccagtcgtcactgtcgttcctctttccgactccaattctgtctcttccgtatcttcatcc
acgtccacaacctccgagtcttgtt---------cttctactacaactactacgccaact
tcctcctgtggctcgcctactacaaccgctaccaccaccccggtctcgtctccttcctcg
tctaccacctcaccaacttcgagatcgacaccaacattcgctactcctgtatctgtatcg
actgcaaaatcag-----------------------------------------------
-----------taccaataccagtagcgcgcccttaatccccatcctctctgtcgtccct
ccgcctggccaagacggcggcgacggagaggcaagaaggcccgccatgcagcgagtctct
gcctttctcccttcatgggacaagaggtcctccaacacaagatcaggcttgtttggttgg
tcctcaaatcgttccagcgcctctatatcagtcgcaaaccacaattcattatccaggata
aataccactgcagccaatgcaaatggccgagtccaaagggaagccttctggcctgcgacg
ctcgacctcgaatgcgaaaaggctgcccgcatcctcaagtcgttttccaccgatggctat
ctcgttcccgcagacgaagaggaggactcatattcgacagcaagcgaaccacgatcccca
aaacgagtcaccaagaaaatcccaaagcgtgtaatccaaaatgctgccggaatcgccatc
ttcacctgcatgcgaagcggtctgtacatgacaggctccggcggctccggtatcctcatc
gctcgaaaatctgacggaacatggtcgccgccatccggaattatgctacacacgcccact
ctcagcttcataattggcgtcgacgtttacgattgcgttcttgttgtcaacaaccttgcc
gctcttgagtcaatcacgaaaccccgcgtcacactcggcgaggatgtcggtctagccagc
ggtcccctggtatctctggattcagatgagtcgcacatcaggtggcaggacatgggtaac
accgttttgacctacttgaagtcgcggggccaaaatcaggccgtcaacttgaatggttgt
atcctggccgagcgaggaaacgagaatgagcgcttctatgctagccaggttacgcagatg
gacatcctggcgggcaatgttgcccgcgacgtggaggaagttgggccgctttcagaggtc
attaagatggccgagggcaggacagactacgatgcttctgtaatcaacaagatcgctgcc
gagtgtgcaccaggagacgccatgatagcgacacccaagtcttcgacccccgcctcgcca
cagacggcctttggaattcccaaccaagatgatcccgatccgtttggtgttttggccctc
gagatggctggtttagaaatcagggaagcgggatcacgattgcggcctaccagcagccaa
tttgacttcaaccccgcaccttcaagcccagcctactccaaattcaaccggcaaagtgtg
gatacatttgtctcaaagagcaatcgcaacagttacatgtcgtcgcgaaccgtcaagagt
caaatgacggatgctggaacccagaccgatgtaggcacaacacctgagacatcacccagc
ccaggccagagcgaagatggccatgacaggagtatccgcctgcaaatccccgaagtcaca
gaggaagaagaagaggttgattacacaaaggtcgacataacccccataaggcagttcagt
ggggcccaatctcctctcagtaccaccagccacagcagcacaacggctgtggaacctgac
actctcaaggtcgagcccagggatgacactgacaaggcttcgagcaattatgatagcgac
aaggatgaaaagagcagccgaaacgccgatgacgagggtgactcagagagtgacgttgga
gaggaggacgaggaggaacctgtggtgtttgaggttgctgctgtgcagccggcaagaacc
caggctgttgcatcccgcatggtccacgccaagggtaacatggttatcattcccaagaga
gtccccccccctcttcccatgaggaaccctggcagggcatcgcgatctagtaagagcgag
atgggcgatgtttcaagccttcgaagccctctgcgtaaggagaccttcactgaggaagac
cttgcatcggagaatgagaaaaccgactccgagtcttcgccttaccttaaacccaaggag
ttcaaggttgagaggaccaggatcgagaccaagtccgacgacgataaatcatccgaatcc
gaggtcgagttcttcctagcggaggaggcgaaaaccgaggataccaaggttgaggaaaca
aaagaggaagtgccagcaactgagcccaagcttgaatcgaaggatgctcagacatccccc
agaattccccaggaggggcgcccagacagccccagcacacctgacaagaagcacacttca
tccgtgtacactggagtgactgaagaccgatggagtgtcgacggcacaacacttacaacg
cctacatcagatcgacctttttctgtcattgacgacattactgaagacgatacccccagg
aaaccagcaaaagaagctgagccaactgagatgaacgagaagcacgaagagctagaaaag
atggcatcaaaagagacaacccccaacacgatcgcggttgtataa
>Fp118
------------------------------------------------------------
------------------------------------------------------------
------------------------------------------------------------
--------------------------------------atgtccaagcggcggccaaatt
caaggaaaatcatattacaacacccgcgttgttcaaggaca------gtccccgtccccg
tcccagtcccagggacacggacactactttcgttcccatcaccaccttcatcagcacgcc
aaaacaaactcggcgccttcttatgcttcaattgtcgcctacaagtccgccttgaacaag
ccagtcgtcactgtcgttcctctttccgactccaattctgtctcttccgtatcttcatcc
acgtccacaacctccgagtcttgtt---------cttctactacaactactacgccaact
tcctcctgtggctcgcctactacaaccgctaccaccaccccggtctcgtctccttcctcg
tctaccacctcaccaacttcgagatcgacaccaacattcgctactcctgtatctgtatcg
actgcaaaatcag-----------------------------------------------
-----------taccaataccagtagcgcgcccttaatccccatcctctctgtcgtccct
ccgcctggccaagacggcggcgacggagaggcaagaaggcccgccatgcagcgagtctct
gcctttctcccttcatgggacaagaggtcctccaacacaagatcaggcttgtttggttgg
tcctcaaatcgttccagcgcctctatatcagtcgcaaaccacaattcattatccaggata
aataccactgcagccaatgcaaatggccgagtccaaagggaagccttctggcctgcgacg
ctcgacctcgaatgcgaaaaggctgcccgcatcctcaagtcgttttccaccgatggctat
ctcgttcccgcagacgaagaggaggactcatattcgacagcaagcgaaccacgatcccca
aaacgagtcaccaagaaaatcccaaagcgtgtaatccaaaatgctgccggaatcgccatc
ttcacctgcatgcgaagcggtctgtacatgacaggctccggcggctccggtatcctcatc
gctcgaaaatctgacggaacatggtcgccgccatccggaattatgctacacacgcccact
ctcagcttcataattggcgtcgacgtttacgattgcgttcttgttgtcaacaaccttgcc
gctcttgagtcaatcacgaaaccccgcgtcacactcggcgaggatgtcggtctagccagc
ggtcccctggtatctctggattcagatgagtcgcacatcaggtggcaggacatgggtaac
accgttttgacctacttgaagtcgcggggccaaaatcaggccgtcaacttgaatggttgt
atcctggccgagcgaggaaacgagaatgagcgcttctatgctagccaggttacgcagatg
gacatcctggcgggcaatgttgcccgcgacgtggaggaagttgggccgctttcagaggtc
attaagatggccgagggcaggacagactacgatgcttctgtaatcaacaagatcgctgcc
gagtgtgcaccaggagacgccatgatagcgacacccaagtcttcgacccccgcctcgcca
cagacggcctttggaattcccaaccaagatgatcccgatccgtttggtgttttggccctc
gagatggctggtttagaaatcagggaagcgggatcacgattgcggcctaccagcagccaa
tttgacttcaaccccgcaccttcaagcccagcctactccaaattcaaccggcaaagtgtg
gatacatttgtctcaaagagcaatcgcaacagttacatgtcgtcgcgaaccgtcaagagt
caaatgacggatgctggaacccagaccgatgtaggcacaacacctgagacatcacccagc
ccaggccagagcgaagatggccatgacaggagtatccgcctgcaaatccccgaagtcaca
gaggaagaagaagaggttgattacacaaaggtcgacataacccccataaggcagttcagt
ggggcccaatctcctctcagtaccaccagccacagcagcacaacggctgtggaacctgac
actctcaaggtcgagcccagggatgacactgacaaggcttcgagcaattatgatagcgac
aaggatgaaaagagcagccgaaacgccgatgacgagggtgactcagagagtgacgttgga
gaggaggacgaggaggaacctgtggtgtttgaggttgctgctgtgcagccggcaagaacc
caggctgttgcatcccgcatggtccacgccaagggtaacatggttatcattcccaagaga
gtccccccccctcttcccatgaggaaccctggcagggcatcgcgatctagtaagagcgag
atgggcgatgtttcaagccttcgaagccctctgcgtaaggagaccttcactgaggaagac
cttgcatcggagaatgagaaaaccgactccgagtcttcgccttaccttaaacccaaggag
ttcaaggttgagaggaccaggatcgagaccaagtccgacgacgataaatcatccgaatcc
gaggtcgagttcttcctagcggaggaggcgaaaaccgaggataccaaggttgaggaaaca
aaagaggaagtgccagcaactgagcccaagcttgaatcgaaggatgctcagacatccccc
agaattccccaggaggggcgcccagacagccccagcacacctgacaagaagcacacttca
tccgtgtacactggagtgactgaagaccgatggagtgtcgacggcacaacacttacaacg
cctacatcagatcgacctttttctgtcattgacgacattactgaagacgatacccccagg
aaaccagcaaaagaagctgagccaactgagatgaacgagaagcacgaagagctagaaaag
atggcatcaaaagagacaacccccaacacgatcgcggttgtataa
>Fp122
------------------------------------------------------------
------------------------------------------------------------
------------------------------------------------------------
--------------------------------------atgtccaagcggcggccaaatt
caaggaaaatcatattacaacacccgcgttgttcaaggaca------gtccccgtccccg
tcccagtcccagggacacggacactactttcgttcccatcaccaccttcatcagcacgcc
aaaacaaactcggcgccttcttatgcttcaattgtcgcctacaagtccgccttgaacaag
ccagtcgtcactgtcgttcctctttccgactccaattctgtctcttccgtatcttcatcc
acgtccacaacctccgagtcttgtt---------cttctactacaactactacgccaact
tcctcctgtggctcgcctactacaaccgctaccaccaccccggtctcgtctccttcctcg
tctaccacctcaccaacttcgagatcgacaccaacattcgctactcctgtatctgtatcg
actgcaaaatcag-----------------------------------------------
-----------taccaataccagtagcgcgcccttaatccccatcctctctgtcgtccct
ccgcctggccaagacggcggcgacggagaggcaagaaggcccgccatgcagcgagtctct
gcctttctcccttcatgggacaagaggtcctccaacacaagatcaggcttgtttggttgg
tcctcaaatcgttccagcgcctctatatcagtcgcaaaccacaattcattatccaggata
aataccactgcagccaatgcaaatggccgagtccaaagggaagccttctggcctgcgacg
ctcgacctcgaatgcgaaaaggctgcccgcatcctcaagtcgttttccaccgatggctat
ctcgttcccgcagacgaagaggaggactcatattcgacagcaagcgaaccacgatcccca
aaacgagtcaccaagaaaatcccaaagcgtgtaatccaaaatgctgccggaatcgccatc
ttcacctgcatgcgaagcggtctgtacatgacaggctccggcggctccggtatcctcatc
gctcgaaaatctgacggaacatggtcgccgccatccggaattatgctacacacgcccact
ctcagcttcataattggcgtcgacgtttacgattgcgttcttgttgtcaacaaccttgcc
gctcttgagtcaatcacgaaaccccgcgtcacactcggcgaggatgtcggtctagccagc
ggtcccctggtatctctggattcagatgagtcgcacatcaggtggcaggacatgggtaac
accgttttgacctacttgaagtcgcggggccaaaatcaggccgtcaacttgaatggttgt
atcctggccgagcgaggaaacgagaatgagcgcttctatgctagccaggttacgcagatg
gacatcctggcgggcaatgttgcccgcgacgtggaggaagttgggccgctttcagaggtc
attaagatggccgagggcaggacagactacgatgcttctgtaatcaacaagatcgctgcc
gagtgtgcaccaggagacgccatgatagcgacacccaagtcttcgacccccgcctcgcca
cagacggcctttggaattcccaaccaagatgatcccgatccgtttggtgttttggccctc
gagatggctggtttagaaatcagggaagcgggatcacgattgcggcctaccagcagccaa
tttgacttcaaccccgcaccttcaagcccagcctactccaaattcaaccggcaaagtgtg
gatacatttgtctcaaagagcaatcgcaacagttacatgtcgtcgcgaaccgtcaagagt
caaatgacggatgctggaacccagaccgatgtaggcacaacacctgagacatcacccagc
ccaggccagagcgaagatggccatgacaggagtatccgcctgcaaatccccgaagtcaca
gaggaagaagaagaggttgattacacaaaggtcgacataacccccataaggcagttcagt
ggggcccaatctcctctcagtaccaccagccacagcagcacaacggctgtggaacctgac
actctcaaggtcgagcccagggatgacactgacaaggcttcgagcaattatgatagcgac
aaggatgaaaagagcagccgaaacgccgatgacgagggtgactcagagagtgacgttgga
gaggaggacgaggaggaacctgtggtgtttgaggttgctgctgtgcagccggcaagaacc
caggctgttgcatcccgcatggtccacgccaagggtaacatggttatcattcccaagaga
gtccccccccctcttcccatgaggaaccctggcagggcatcgcgatctagtaagagcgag
atgggcgatgtttcaagccttcgaagccctctgcgtaaggagaccttcactgaggaagac
cttgcatcggagaatgagaaaaccgactccgagtcttcgccttaccttaaacccaaggag
ttcaaggttgagaggaccaggatcgagaccaagtccgacgacgataaatcatccgaatcc
gaggtcgagttcttcctagcggaggaggcgaaaaccgaggataccaaggttgaggaaaca
aaagaggaagtgccagcaactgagcccaagcttgaatcgaaggatgctcagacatccccc
agaattccccaggaggggcgcccagacagccccagcacacctgacaagaagcacacttca
tccgtgtacactggagtgactgaagaccgatggagtgtcgacggcacaacacttacaacg
cctacatcagatcgacctttttctgtcattgacgacattactgaagacgatacccccagg
aaaccagcaaaagaagctgagccaactgagatgaacgagaagcacgaagagctagaaaag
atggcatcaaaagagacaacccccaacacgatcgcggttgtataa
>Fp125
------------------------------------------------------------
------------------------------------------------------------
------------------------------------------------------------
--------------------------------------atgtccaagcggcggccaaatt
caaggaaaatcatattacaacacccgcgttgttcaaggaca------gtccccgtccccg
tcccagtcccagggacacggacactactttcgttcccatcaccaccttcatcagcacgcc
aaaacaaactcggcgccttcttatgcttcaattgtcgcctacaagtccgccttgaacaag
ccagtcgtcactgtcgttcctctttccgactccaattctgtctcttccgtatcttcatcc
acgtccacaacctccgagtcttgtt---------cttctactacaactactacgccaact
tcctcctgtggctcgcctactacaaccgctaccaccaccccggtctcgtctccttcctcg
tctaccacctcaccaacttcgagatcgacaccaacattcgctactcctgtatctgtatcg
actgcaaaatcag-----------------------------------------------
-----------taccaataccagtagcgcgcccttaatccccatcctctctgtcgtccct
ccgcctggccaagacggcggcgacggagaggcaagaaggcccgccatgcagcgagtctct
gcctttctcccttcatgggacaagaggtcctccaacacaagatcaggcttgtttggttgg
tcctcaaatcgttccagcgcctctatatcagtcgcaaaccacaattcattatccaggata
aataccactgcagccaatgcaaatggccgagtccaaagggaagccttctggcctgcgacg
ctcgacctcgaatgcgaaaaggctgcccgcatcctcaagtcgttttccaccgatggctat
ctcgttcccgcagacgaagaggaggactcatattcgacagcaagcgaaccacgatcccca
aaacgagtcaccaagaaaatcccaaagcgtgtaattcaaaatgctgccggaatcgccatc
ttcacctgcatgcgaagcggtctgtacatgacaggctccggcggctccggtatcctcatc
gctcgaaaatctgacggaacatggtcgccgccatccggaattatgctacacacgcccact
ctcagcttcataattggcgtcgacgtttacgattgcgttcttgttgtcaacaaccttgcc
gctcttgagtcaatcacgaaaccccgcgtcacactcggcgaggatgtcggtctagccagc
ggtcccctggtatctctggattcagatgagtcgcacatcaggtggcaggacatgggtaac
accgttttgacctacttgaagtcgcggggccaaaatcaggccgtcaacttgaatggttgt
atcctggccgagcgaggaaacgagaatgagcgcttctatgctagccaggttacgcagatg
gacatcctggcgggcaatgttgcccgcgacgtggaggaagttgggccgctttcagaggtc
attaagatggccgagggcaggacagactacgatgcttctgtaatcaacaagatcgctgcc
gagtgtgcaccaggagacgccatgatagcgacacccaagtcttcgacccccgcctcgcca
cagacggcctttggaattcccaaccaagatgatcccgatccgtttggtgttttggccctc
gagatggctggtttagaaatcagggaagcgggatcacgattgcggcctaccagcagccaa
tttgacttcaaccccgcaccttcaagcccagcctactccaaattcaaccggcaaagtgtg
gatacatttgtctcaaagagcaatcgcaacagttacatgtcgtcgcgaaccgtcaagagt
caaatgacggatgctggaacccagaccgatgtaggcacaacacctgagacatcacccagc
ccaggccagagcgaagatggccatgacaggagtatccgcctgcaaatccccgaagtcaca
gaggaagaagaagaggttgattacacaaaggtcgacataacccccataaggcagttcagt
ggggcccaatctcctctcagtaccaccagccacagcagcacaacggctgtggaacctgac
actctcaaggtcgagcccagggatgacactgacaaggcttcgagcaattatgatagcgac
aaggatgaaaagagcagccgaaacgccgatgacgagggtgactcagagagtgacgttgga
gaggaggacgaggaggaacctgtggtgtttgaggttgctgctgtgcagccggcaagaacc
caggctgttgcatcccgcatggtccacgccaagggtaacatggttatcattcccaagaga
gtccccccccctcttcccatgaggaaccctggcagggcatcgcgatctagtaagagcgag
atgggcgatgtttcaagccttcgaagccctctgcgtaaggagaccttcactgaggaagac
cttgcatcggagaatgagaaaaccgactccgagtcttcgccttaccttaaacccaaggag
ttcaaggttgagaggaccaggatcgagaccaagtccgacgacgataaatcatccgaatcc
gaggtcgagttcttcctagcggaggaggcgaaaaccgaggataccaaggttgaggaaaca
aaagaggaagtgccagcaactgagcccaagcttgaatcgaaggatgctcagacatccccc
agaattccccaggaggggcgcccagacagccccagcacacctgacaagaagcacacttca
tccgtgtacactggagtgactgaagaccgatggagtgtcgacggcacaacacttacaacg
cctacatcagatcgacctttttctgtcattgacgacattactgaagacgatacccccagg
aaaccagcaaaagaagctgagccaactgagatgaacgagaagcacgaagagctagaaaag
atggcatcaaaagagacaacccccaacacgatcgcggttgtataa
>Fp13r
------------------------------------------------------------
------------------------------------------------------------
------------------------------------------------------------
--------------------------------------atgtccaagcggcggccaaatt
caaggaaaatcatattacaacacccgcgttgttcaaggaca------gtccccgtccccg
tcccagtcccagggacacggacactactttcgttcccatcaccaccttcatcagcacgcc
aaaacaaactcggcgccttcttatgcttcaattgtcgcctacaagtccgccttgaacaag
ccagtcgtcactgtcgttcctctttccgactccaattctgtctcttccgtatcttcatcc
acgtccacaacctccgagtcttgtt---------cttctactacaactactacgccaact
tcctcctgtggctcgcctactacaaccgctaccaccaccccggtctcgtctccttcctcg
tctaccacctcaccaacttcgagatcgacaccaacattcgctactcctgtatctgtatcg
actgcaaaatcag-----------------------------------------------
-----------taccaataccagtagcgcgcccttaatccccatcctctctgtcgtccct
ccgcctggccaagacggcggcgacggagaggcaagaaggcccgccatgcagcgagtctct
gcctttctcccttcatgggacaagaggtcctccaacacaagatcaggcttgtttggttgg
tcctcaaatcgttccagcgcctctatatcagtcgcaaaccacaattcattatccaggata
aataccactgcagccaatgcaaatggccgagtccaaagggaagccttctggcctgcgacg
ctcgacctcgaatgcgaaaaggctgcccgcatcctcaagtcgttttccaccgatggctat
ctcgttcccgcagacgaagaggaggactcatattcgacagcaagcgaaccacgatcccca
aaacgagtcaccaagaaaatcccaaagcgtgtaatccaaaatgctgccggaatcgccatc
ttcacctgcatgcgaagcggtctgtacatgacaggctccggcggctccggtatcctcatc
gctcgaaaatctgacggaacatggtcgccgccatccggaattatgctacacacgcccact
ctcagcttcataattggcgtcgacgtttacgattgcgttcttgttgtcaacaaccttgcc
gctcttgagtcaatcacgaaaccccgcgtcacactcggcgaggatgtcggtctagccagc
ggtcccctggtatctctggattcagatgagtcgcacatcaggtggcaggacatgggtaac
accgttttgacctacttgaagtcgcggggccaaaatcaggccgtcaacttgaatggttgt
atcctggccgagcgaggaaacgagaatgagcgcttctatgctagccaggttacgcagatg
gacatcctggcgggcaatgttgcccgcgacgtggaggaagttgggccgctttcagaggtc
attaagatggccgagggcaggacagactacgatgcttctgtaatcaacaagatcgctgcc
gagtgtgcaccaggagacgccatgatagcgacacccaagtcttcgacccccgcctcgcca
cagacggcctttggaattcccaaccaagatgatcccgatccgtttggtgttttggccctc
gagatggctggtttagaaatcagggaagcgggatcacgattgcggcctaccagcagccaa
tttgacttcaaccccgcaccttcaagcccagcctactccaaattcaaccggcaaagtgtg
gatacatttgtctcaaagagcaatcgcaacagttacatgtcgtcgcgaaccgtcaagagt
caaatgacggatgctggaacccagaccgatgtaggcacaacacctgagacatcacccagc
ccaggccagagcgaagatggccatgacaggagtatccgcctgcaaatccccgaagtcaca
gaggaagaagaagaggttgattacacaaaggtcgacataacccccataaggcagttcagt
ggggcccaatctcctctcagtaccaccagccacagcagcacaacggctgtggaacctgac
actctcaaggtcgcgcccagggatgacactgacaaggcttcgagcaattatgatagcgac
aaggatgaaaagagcagccgaaacgccgatgacgagggtgactcagagagtgacgttgga
gaggaggacgaggaggaacctgtggtgtttgaggttgctgctgtgcagccggcaagaacc
caggctgttgcatcccgcatggtccacgccaagggtaacatggttatcattcccaagaga
gtccccccccctcttcccatgaggaaccctggcagggcatcgcgatctagtaagagcgag
atgggcgatgtttcaagccttcgaagccctctgcgtaaggagaccttcactgaggaagac
cttgcatcggagaatgagaaaaccgactccgagtcttcgccttaccttaaacccaaggag
ttcaaggttgagaggaccaggatcgagaccaagtccgacgacgataaatcatccgaatcc
gaggtcgagttcttcctagcggaggaggcgaaaaccgaggataccaaggttgaggaaaca
aaagaggaagtgccagcaactgagcccaagcttgaatcgaaggatgctcagacatccccc
agaattccccaggaggggcgcccagacagccccagcacacctgacaagaagcacacttca
tccgtgtacactggagtgactgaagaccgatggagtgtcgacggcacaacacttacaacg
cctacatcagatcgacctttttctgtcattgacgacattactgaagacgatacccccagg
aaaccagcaaaagaagctgagccaactgagatgaacgagaagcacgaagagctagaaaag
atggcatcaaaagagacaacccccaacacgatcgcggttgtataa
>Fp144
------------------------------------------------------------
------------------------------------------------------------
------------------------------------------------------------
--------------------------------------atgtccaagcggcggccaaatt
caaggaaaatcatattacaacacccgcgttgttcaaggaca------gtccccgtccccg
tcccagtcccagggacacggacactactttcgttcccatcaccaccttcatcagcacgcc
aaaacaaactcggcgccttcttatgcttcaattgtcgcctacaagtccgccttgaacaag
ccagtcgtcactgtcgttcctctttccgactccaattctgtctcttccgtatcttcatcc
acgtccacaacctccgagtcttgtt---------cttctactacaactactacgccaact
tcctcctgtggctcgcctactacaaccgctaccaccaccccggtctcgtctccttcctcg
tctaccacctcaccaacttcgagatcgacaccaacattcgctactcctgtatctgtatcg
actgcaaaatcag-----------------------------------------------
-----------taccaataccagtagcgcgcccttaatccccatcctctctgtcgtccct
ccgcctggccaagacggcggcgacggagaggcaagaaggcccgccatgcagcgagtctct
gcctttctcccttcatgggacaagaggtcctccaacacaagatcaggcttgtttggttgg
tcctcaaatcgttccagcgcctctatatcagtcgcaaaccacaattcattatccaggata
aataccactgcagccaatgcaaatggccgagtccaaagggaagccttctggcctgcgacg
ctcgacctcgaatgcgaaaaggctgcccgcatcctcaagtcgttttccaccgatggctat
ctcgttcccgcagacgaagaggaggactcatattcgacagcaagcgaaccacgatcccca
aaacgagtcaccaagaaaatcccaaagcgtgtaatccaaaatgctgccggaatcgccatc
ttcacctgcatgcgaagcggtctgtacatgacaggctccggcggctccggtatcctcatc
gctcgaaaatctgacggaacatggtcgccgccatccggaattatgctacacacgcccact
ctcagcttcataattggcgtcgacgtttacgattgcgttcttgttgtcaacaaccttgcc
gctcttgagtcaatcacgaaaccccgcgtcacactcggcgaggatgtcggtctagccagc
ggtcccctggtatctctggattcagatgagtcgcacatcaggtggcaggacatgggtaac
accgttttgacctacttgaagtcgcggggccaaaatcaggccgtcaacttgaatggttgt
atcctggccgagcgaggaaacgagaatgagcgcttctatgctagccaggttacgcagatg
gacatcctggcgggcaatgttgcccgcgacgtggaggaagttgggccgctttcagaggtc
attaagatggccgagggcaggacagactacgatgcttctgtaatcaacaagatcgctgcc
gagtgtgcaccaggagacgccatgatagcgacacccaagtcttcgacccccgcctcgcca
cagacggcctttggaattcccaaccaagatgatcccgatccgtttggtgttttggccctc
gagatggctggtttagaaatcagggaagcgggatcacgattgcggcctaccagcagccaa
tttgacttcaaccccgcaccttcaagcccagcctactccaaattcaaccggcaaagtgtg
gatacatttgtctcaaagagcaatcgcaacagttacatgtcgtcgcgaaccgtcaagagt
caaatgacggatgctggaacccagaccgatgtaggcacaacacctgagacatcacccagc
ccaggccagagcgaagatggccatgacaggagtatccgcctgcaaatccccgaagtcaca
gaggaagaagaagaggttgattacacaaaggtcgacataacccccataaggcagttcagt
ggggcccaatctcctctcagtaccaccagccacagcagcacaacggctgtggaacctgac
actctcaaggtcgagcccagggatgacactgacaaggcttcgagcaattatgatagcgac
aaggatgaaaagagcagccgaaacgccgatgacgagggtgactcagagagtgacgttgga
gaggaggacgaggaggaacctgtggtgtttgaggttgctgctgtgcagccggcaagaacc
caggctgttgcatcccgcatggtccacgccaagggtaacatggttatcattcccaagaga
gtccccccccctcttcccatgaggaaccctggcagggcatcgcgatctagtaagagcgag
atgggcgatgtttcaagccttcgaagccctctgcgtaaggagaccttcactgaggaagac
cttgcatcggagaatgagaaaaccgactccgagtcttcgccttaccttaaacccaaggag
ttcaaggttgagaggaccaggatcgagaccaagtccgacgacgataaatcatccgaatcc
gaggtcgagttcttcctagcggaggaggcgaaaaccgaggataccaaggttgaggaaaca
aaagaggaagtgccagcaactgagcccaagcttgaatcgaaggatgctcagacatccccc
agaattccccaggaggggcgcccagacagccccagcacacctgacaagaagcacacttca
tccgtgtacactggagtgactgaagaccgatggagtgtcgacggcacaacacttacaacg
cctacatcagatcgacctttttctgtcattgacgacattactgaagacgatacccccagg
aaaccagcaaaagaagctgagccaactgagatgaacgagaagcacgaagagctagaaaag
atggcatcaaaagagacaacccccaacacgatcgcggttgtataa
>Fp146
------------------------------------------------------------
------------------------------------------------------------
------------------------------------------------------------
--------------------------------------atgtccaagcggcggccaaatt
caaggaaaatcatattacaacacccgcgttgttcaaggaca------gtccccgtccccg
tcccagtcccagggacacggacactactttcgttcccatcaccaccttcatcagcacgcc
aaaacaaactcggcgccttcttatgcttcaattgtcgcctacaagtccgccttgaacaag
ccagtcgtcactgtcgttcctctttccgactccaattctgtctcttccgtatcttcatcc
acgtccacaacctccgagtcttgtt---------cttctactacaactactacgccaact
tcctcctgtggctcgcctactacaaccgctaccaccaccccggtctcgtctccttcctcg
tctaccacctcaccaacttcgagatcgacaccaacattcgctactcctgtatctgtatcg
actgcaaaatcag-----------------------------------------------
-----------taccaataccagtagcgcgcccttaatccccatcctctctgtcgtccct
ccgcctggccaagacggcggcgacggagaggcaagaaggcccgccatgcagcgagtctct
gcctttctcccttcatgggacaagaggtcctccaacacaagatcaggcttgtttggttgg
tcctcaaatcgttccagcgcctctatatcagtcgcaaaccacaattcattatccaggata
aataccactgcagccaatgcaaatggccgagtccaaagggaagccttctggcctgcgacg
ctcgacctcgaatgcgaaaaggctgcccgcatcctcaagtcgttttccaccgatggctat
ctcgttcccgcagacgaagaggaggactcatattcgacagcaagcgaaccacgatcccca
aaacgagtcaccaagaaaatcccaaagcgtgtaatccaaaatgctgccggaatcgccatc
ttcacctgcatgcgaagcggtctgtacatgacaggctccggcggctccggtatcctcatc
gctcgaaaatctgacggaacatggtcgccgccatccggaattatgctacacacgcccact
ctcagcttcataattggcgtcgacgtttacgattgcgttcttgttgtcaacaaccttgcc
gctcttgagtcaatcacgaaaccccgcgtcacactcggcgaggatgtcggtctagccagc
ggtcccctggtatctctggattcagatgagtcgcacatcaggtggcaggacatgggtaac
accgttttgacctacttgaagtcgcggggccaaaatcaggccgtcaacttgaatggttgt
atcctggccgagcgaggaaacgagaatgagcgcttctatgctagccaggttacgcagatg
gacatcctggcgggcaatgttgcccgcgacgtggaggaagttgggccgctttcagaggtc
attaagatggccgagggcaggacagactacgatgcttctgtaatcaacaagatcgctgcc
gagtgtgcaccaggagacgccatgatagcgacacccaagtcttcgacccccgcctcgcca
cagacggcctttggaattcccaaccaagatgatcccgatccgtttggtgttttggccctc
gagatggctggtttagaaatcagggaagcgggatcacgattgcggcctaccagcagccaa
tttgacttcaaccccgcaccttcaagcccagcctactccaaattcaaccggcaaagtgtg
gatacatttgtctcaaagagcaatcgcaacagttacatgtcgtcgcgaaccgtcaagagt
caaatgacggatgctggaacccagaccgatgtaggcacaacacctgagacatcacccagc
ccaggccagagcgaagatggccatgacaggagtatccgcctgcaaatccccgaagtcaca
gaggaagaagaagaggttgattacacaaaggtcgacataacccccataaggcagttcagt
ggggcccaatctcctctcagtaccaccagccacagcagcacaacggctgtggaacctgac
actctcaaggtcgagcccagggatgacactgacaaggcttcgagcaattatgatagcgac
aaggatgaaaagagcagccgaaacgccgatgacgagggtgactcagagagtgacgttgga
gaggaggacgaggaggaacctgtggtgtttgaggttgctgctgtgcagccggcaagaacc
caggctgttgcatcccgcatggtccacgccaagggtaacatggttatcattcccaagaga
gtccccccccctcttcccatgaggaaccctggcagggcatcgcgatctagtaagagcgag
atgggcgatgtttcaagccttcgaagccctctgcgtaaggagaccttcactgaggaagac
cttgcatcggagaatgagaaaaccgactccgagtcttcgccttaccttaaacccaaggag
ttcaaggttgagaggaccaggatcgagaccaagtccgacgacgataaatcatccgaatcc
gaggtcgagttcttcctagcggaggaggcgaaaaccgaggataccaaggttgaggaaaca
aaagaggaagtgccagcaactgagcccaagcttgaatcgaaggatgctcagacatccccc
agaattccccaggaggggcgcccagacagccccagcacacctgacaagaagcacacttca
tccgtgtacactggagtgactgaagaccgatggagtgtcgacggcacaacacttacaacg
cctacatcagatcgacctttttctgtcattgacgacattactgaagacgatacccccagg
aaaccagcaaaagaagctgagccaactgagatgaacgagaagcacgaagagctagaaaag
atggcatcaaaagagacaacccccaacacgatcgcggttgtataa
>Fp155
------------------------------------------------------------
------------------------------------------------------------
------------------------------------------------------------
--------------------------------------atgtccaagcggcggccaaatt
caaggaaaatcatattacaacacccgcgttgttcaaggaca------gtccccgtccccg
tcccagtcccagggacacggacactactttcgttcccatcaccaccttcatcagcacgcc
aaaacaaactcggcgccttcttatgcttcaattgtcgcctacaagtccgccttgaacaag
ccagtcgtcactgtcgttcctctttccgactccaattctgtctcttccgtatcttcatcc
acgtccacaacctccgagtcttgtt---------cttctactacaactactacgccaact
tcctcctgtggctcgcctactacaaccgctaccaccaccccggtctcgtctccttcctcg
tctaccacctcaccaacttcgagatcgacaccaacattcgctactcctgtatctgtatcg
actgcaaaatcag-----------------------------------------------
-----------taccaataccagtagcgcgcccttaatccccatcctctctgtcgtccct
ccgcctggccaagacggcggcgacggagaggcaagaaggcccgccatgcagcgagtctct
gcctttctcccttcatgggacaagaggtcctccaacacaagatcaggcttgtttggttgg
tcctcaaatcgttccagcgcctctatatcagtcgcaaaccacaattcattatccaggata
aataccactgcagccaatgcaaatggccgagtccaaagggaagccttctggcctgcgacg
ctcgacctcgaatgcgaaaaggctgcccgcatcctcaagtcgttttccaccgatggctat
ctcgttcccgcagacgaagaggaggactcatattcgacagcaagcgaaccacgatcccca
aaacgagtcaccaagaaaatcccaaagcgtgtaatccaaaatgctgccggaatcgccatc
ttcacctgcatgcgaagcggtctgtacatgacaggctccggcggctccggtatcctcatc
gctcgaaaatctgacggaacatggtcgccgccatccggaattatgctacacacgcccact
ctcagcttcataattggcgtcgacgtttacgattgcgttcttgttgtcaacaaccttgcc
gctcttgagtcaatcacgaaaccccgcgtcacactcggcgaggatgtcggtctagccagc
ggtcccctggtatctctggattcagatgagtcgcacatcaggtggcaggacatgggtaac
accgttttgacctacttgaagtcgcggggccaaaatcaggccgtcaacttgaatggttgt
atcctggccgagcgaggaaacgagaatgagcgcttctatgctagccaggttacgcagatg
gacatcctggcgggcaatgttgcccgcgacgtggaggaagttgggccgctttcagaggtc
attaagatggccgagggcaggacagactacgatgcttctgtaatcaacaagatcgctgcc
gagtgtgcaccaggagacgccatgatagcgacacccaagtcttcgacccccgcctcgcca
cagacggcctttggaattcccaaccaagatgatcccgatccgtttggtgttttggccctc
gagatggctggtttagaaatcagggaagcgggatcacgattgcggcctaccagcagccaa
tttgacttcaaccccgcaccttcaagcccagcctactccaaattcaaccggcaaagtgtg
gatacatttgtctcaaagagcaatcgcaacagttacatgtcgtcgcgaaccgtcaagagt
caaatgacggatgctggaacccagaccgatgtaggcacaacacctgagacatcacccagc
ccaggccagagcgaagatggccatgacaggagtatccgcctgcaaatccccgaagtcaca
gaggaagaagaagaggttgattacacaaaggtcgacataacccccataaggcagttcagt
ggggcccaatctcctctcagtaccaccagccacagcagcacaacggctgtggaacctgac
actctcaaggtcgagcccagggatgacactgacaaggcttcgagcaattatgatagcgac
aaggatgaaaagagcagccgaaacgccgatgacgagggtgactcagagagtgacgttgga
gaggaggacgaggaggaacctgtggtgtttgaggttgctgctgtgcagccggcaagaacc
caggctgttgcatcccgcatggtccacgccaagggtaacatggttatcattcccaagaga
gtccccccccctcttcccatgaggaaccctggcagggcatcgcgatctagtaagagcgag
atgggcgatgtttcaagccttcgaagccctctgcgtaaggagaccttcactgaggaagac
cttgcatcggagaatgagaaaaccgactccgagtcttcgccttaccttaaacccaaggag
ttcaaggttgagaggaccaggatcgagaccaagtccgacgacgataaatcatccgaatcc
gaggtcgagttcttcctagcggaggaggcgaaaaccgaggataccaaggttgaggaaaca
aaagaggaagtgccagcaactgagcccaagcttgaatcgaaggatgctcagacatccccc
agaattccccaggaggggcgcccagacagccccagcacacctgacaagaagcacacttca
tccgtgtacactggagtgactgaagaccgatggagtgtcgacggcacaacacttacaacg
cctacatcagatcgacctttttctgtcattgacgacattactgaagacgatacccccagg
aaaccagcaaaagaagctgagccaactgagatgaacgagaagcacgaagagctagaaaag
atggcatcaaaagagacaacccccaacacgatcgcggttgtataa
>Fp157
------------------------------------------------------------
------------------------------------------------------------
------------------------------------------------------------
--------------------------------------atgtccaagcggcggccaaatt
caaggaaaatcatattacaacacccgcgttgttcaaggaca------gtccccgtccccg
tcccagtcccagggacacggacactactttcgttcccatcaccaccttcatcagcacgcc
aaaacaaactcggcgccttcttatgcttcaattgtcgcctacaagtccgccttgaacaag
ccagtcgtcactgtcgttcctctttccgactccaattctgtctcttccgtatcttcatcc
acgtccacaacctccgagtcttgtt---------cttctactacaactactacgccaact
tcctcctgtggctcgcctactacaaccgctaccaccaccccggtctcgtctccttcctcg
tctaccacctcaccaacttcgagatcgacaccaacattcgctactcctgtatctgtatcg
actgcaaaatcag-----------------------------------------------
-----------taccaataccagtagcgcgcccttaatccccatcctctctgtcgtccct
ccgcctggccaagacggcggcgacggagaggcaagaaggcccgccatgcagcgagtctct
gcctttctcccttcatgggacaagaggtcctccaacacaagatcaggcttgtttggttgg
tcctcaaatcgttccagcgcctctatatcagtcgcaaaccacaattcattatccaggata
aataccactgcagccaatgcaaatggccgagtccaaagggaagccttctggcctgcgacg
ctcgacctcgaatgcgaaaaggctgcccgcatcctcaagtcgttttccaccgatggctat
ctcgttcccgcagacgaagaggaggactcatattcgacagcaagcgaaccacgatcccca
aaacgagtcaccaagaaaatcccaaagcgtgtaatccaaaatgctgccggaatcgccatc
ttcacctgcatgcgaagcggtctgtacatgacaggctccggcggctccggtatcctcatc
gctcgaaaatctgacggaacatggtcgccgccatccggaattatgctacacacgcccact
ctcagcttcataattggcgtcgacgtttacgattgcgttcttgttgtcaacaaccttgcc
gctcttgagtcaatcacgaaaccccgcgtcacactcggcgaggatgtcggtctagccagc
ggtcccctggtatctctggattcagatgagtcgcacatcaggtggcaggacatgggtaac
accgttttgacctacttgaagtcgcggggccaaaatcaggccgtcaacttgaatggttgt
atcctggccgagcgaggaaacgagaatgagcgcttctatgctagccaggttacgcagatg
gacatcctggcgggcaatgttgcccgcgacgtggaggaagttgggccgctttcagaggtc
attaagatggccgagggcaggacagactacgatgcttctgtaatcaacaagatcgctgcc
gagtgtgcaccaggagacgccatgatagcgacacccaagtcttcgacccccgcctcgcca
cagacggcctttggaattcccaaccaagatgatcccgatccgtttggtgttttggccctc
gagatggctggtttagaaatcagggaagcgggatcacgattgcggcctaccagcagccaa
tttgacttcaaccccgcaccttcaagcccagcctactccaaattcaaccggcaaagtgtg
gatacatttgtctcaaagagcaatcgcaacagttacatgtcgtcgcgaaccgtcaagagt
caaatgacggatgctggaacccagaccgatgtaggcacaacacctgagacatcacccagc
ccaggccagagcgaagatggccatgacaggagtatccgcctgcaaatccccgaagtcaca
gaggaagaagaagaggttgattacacaaaggtcgacataacccccataaggcagttcagt
ggggcccaatctcctctcagtaccaccagccacagcagcacaacggctgtggaacctgac
actctcaaggtcgagcccagggatgacactgacaaggcttcgagcaattatgatagcgac
aaggatgaaaagagcagccgaaacgccgatgacgagggtgactcagagagtgacgttgga
gaggaggacgaggaggaacctgtggtgtttgaggttgctgctgtgcagccggcaagaacc
caggctgttgcatcccgcatggtccacgccaagggtaacatggttatcattcccaagaga
gtccccccccctcttcccatgaggaaccctggcagggcatcgcgatctagtaagagcgag
atgggcgatgtttcaagccttcgaagccctctgcgtaaggagaccttcactgaggaagac
cttgcatcggagaatgagaaaaccgactccgagtcttcgccttaccttaaacccaaggag
ttcaaggttgagaggaccaggatcgagaccaagtccgacgacgataaatcatccgaatcc
gaggtcgagttcttcctagcggaggaggcgaaaaccgaggataccaaggttgaggaaaca
aaagaggaagtgccagcaactgagcccaagcttgaatcgaaggatgctcagacatccccc
agaattccccaggaggggcgcccagacagccccagcacacctgacaagaagcacacttca
tccgtgtacactggagtgactgaagaccgatggagtgtcgacggcacaacacttacaacg
cctacatcagatcgacctttttctgtcattgacgacattactgaagacgatacccccagg
aaaccagcaaaagaagctgagccaactgagatgaacgagaagcacgaagagctagaaaag
atggcatcaaaagagacaacccccaacacgatcgcggttgtataa
>Fp16r
------------------------------------------------------------
------------------------------------------------------------
------------------------------------------------------------
--------------------------------------atgtccaagcggcggccaaatt
caaggaaaatcatattacaacacccgcgttgttcaaggaca------gtccccgtccccg
tcccagtcccagggacacggacactactttcgttcccatcaccaccttcatcagcacgcc
aaaacaaactcggcgccttcttatgcttcaattgtcgcctacaagtccgccttgaacaag
ccagtcgtcactgtcgttcctctttccgactccaattctgtctcttccgtatcttcatcc
acgtccacaacctccgagtcttgtt---------cttctactacaactactacgccaact
tcctcctgtggctcgcctactacaaccgctaccaccaccccggtctcgtctccttcctcg
tctaccacctcaccaacttcgagatcgacaccaacattcgctactcctgtatctgtatcg
actgcaaaatcag-----------------------------------------------
-----------taccaataccagtagcgcgcccttaatccccatcctctctgtcgtccct
ccgcctggccaagacggcggcgacggagaggcaagaaggcccgccatgcagcgagtctct
gcctttctcccttcatgggacaagaggtcctccaacacaagatcaggcttgtttggttgg
tcctcaaatcgttccagcgcctctatatcagtcgcaaaccacaattcattatccaggata
aataccactgcagccaatgcaaatggccgagtccaaagggaagccttctggcctgcgacg
ctcgacctcgaatgcgaaaaggctgcccgcatcctcaagtcgttttccaccgatggctat
ctcgttcccgcagacgaagaggaggactcatattcgacagcaagcgaaccacgatcccca
aaacgagtcaccaagaaaatcccaaagcgtgtaattcaaaatgctgccggaatcgccatc
ttcacctgcatgcgaagcggtctgtacatgacaggctccggcggctccggtatcctcatc
gctcgaaaatctgacggaacatggtcgccgccatccggaattatgctacacacgcccact
ctcagcttcataattggcgtcgacgtttacgattgcgttcttgttgtcaacaaccttgcc
gctcttgagtcaatcacgaaaccccgcgtcacactcggcgaggatgtcggtctagccagc
ggtcccctggtatctctggattcagatgagtcgcacatcaggtggcaggacatgggtaac
accgttttgacctacttgaagtcgcggggccaaaatcaggccgtcaacttgaatggttgt
atcctggccgagcgaggaaacgagaatgagcgcttctatgctagccaggttacgcagatg
gacatcctggcgggcaatgttgcccgcgacgtggaggaagttgggccgctttcagaggtc
attaagatggccgagggcaggacagactacgatgcttctgtaatcaacaagatcgctgcc
gagtgtgcaccaggagacgccatgatagcgacacccaagtcttcgacccccgcctcgcca
cagacggcctttggaattcccaaccaagatgatcccgatccgtttggtgttttggccctc
gagatggctggtttagaaatcagggaagcgggatcacgattgcggcctaccagcagccaa
tttgacttcaaccccgcaccttcaagcccagcctactccaaattcaaccggcaaagtgtg
gatacatttgtctcaaagagcaatcgcaacagttacatgtcgtcgcgaaccgtcaagagt
caaatgacggatgctggaacccagaccgatgtaggcacaacacctgagacatcacccagc
ccaggccagagcgaagatggccatgacaggagtatccgcctgcaaatccccgaagtcaca
gaggaagaagaagaggttgattacacaaaggtcgacataacccccataaggcagttcagt
ggggcccaatctcctctcagtaccaccagccacagcagcacaacggctgtggaacctgac
actctcaaggtcgagcccagggatgacactgacaaggcttcgagcaattatgatagcgac
aaggatgaaaagagcagccgaaacgccgatgacgagggtgactcagagagtgacgttgga
gaggaggacgaggaggaacctgtggtgtttgaggttgctgctgtgcagccggcaagaacc
caggctgttgcatcccgcatggtccacgccaagggtaacatggttatcattcccaagaga
gtccccccccctcttcccatgaggaaccctggcagggcatcgcgatctagtaagagcgag
atgggcgatgtttcaagccttcgaagccctctgcgtaaggagaccttcactgaggaagac
cttgcatcggagaatgagaaaaccgactccgagtcttcgccttaccttaaacccaaggag
ttcaaggttgagaggaccaggatcgagaccaagtccgacgacgataaatcatccgaatcc
gaggtcgagttcttcctagcggaggaggcgaaaaccgaggataccaaggttgaggaaaca
aaagaggaagtgccagcaactgagcccaagcttgaatcgaaggatgctcagacatccccc
agaattccccaggaggggcgcccagacagccccagcacacctgacaagaagcacacttca
tccgtgtacactggagtgactgaagaccgatggagtgtcgacggcacaacacttacaacg
cctacatcagatcgacctttttctgtcattgacgacattactgaagacgatacccccagg
aaaccagcaaaagaagctgagccaactgagatgaacgagaagcacgaagagctagaaaag
atggcatcaaaagagacaacccccaacacgatcgcggttgtataa
>Fp1r
------------------------------------------------------------
------------------------------------------------------------
------------------------------------------------------------
--------------------------------------atgtccaagcggcggccaaatt
caaggaaaatcatattacaacacccgcgttgttcaaggaca------gtccccgtccccg
tcccagtcccagggacacggacactactttcgttcccatcaccaccttcatcagcacgcc
aaaacaaactcggcgccttcttatgcttcaattgtcgcctacaagtccgccttgaacaag
ccagtcgtcactgtcgttcctctttccgactccaattctgtctcttccgtatcttcatcc
acgtccacaacctccgagtcttgtt---------cttctactacaactactacgccaact
tcctcctgtggctcgcctactacaaccgctaccaccaccccggt------------ctcg
tctaccacctcaccaacttcgagatcgacaccaacattcgctactcctgtatctgtatcg
actgcaaaatcag-----------------------------------------------
-----------taccaataccagtagcgcgcccttaatccccatcctctctgtcgtccct
ccgcctggccaagacggcggcgacggagaggcaagaaggcccgccatgcagcgagtctct
gcctttctcccttcatgggacaagaggtcctccaacacaagatcaggcttgtttggttgg
tcctcaaatcgttccagcgcctctatatcagtcgcaaaccacaattcattatccaggata
aataccactgcagccaatgcaaatggccgagtccaaagggaagccttctggcctgcgacg
ctcgacctcgaatgcgaaaaggctgcccgcatcctcaagtcgttttccaccgatggctat
ctcgttcccgcagacgaagaggaggactcatattcgacagcaagcgaaccacgatcccca
aaacgagtcaccaagaaaatcccaaagcgtgtaatccaaaatgctgccggaatcgccatc
ttcacctgcatgcgaagcggtctgtacatgacaggctccggcggctccggtatcctcatc
gctcgaaaatctgacggaacatggtcgccgccatccggaattatgctacacacgcccact
ctcagcttcataattggcgtcgacgtttacgattgcgttcttgttgtcaacaaccttgcc
gctcttgagtcaatcacgaaaccccgcgtcacactcggcgaggatgtcggtctagccagc
ggtcccctggtatctctggattcagatgagtcgcacatcaggtggcaggacatgggtaac
accgttttgacctacttgaagtcgcggggccaaaatcaggccgtcaacttgaatggttgt
atcctggccgagcgaggaaacgagaatgagcgcttctatgctagccaggttacgcagatg
gacatcctggcgggcaatgttgcccgcgacgtggaggaagttgggccgctttcagaggtc
attaagatggccgagggcaggacagactacgatgcttctgtaatcaacaagatcgctgcc
gagtgtgcaccaggagacgccatgatagcgacacccaagtcttcgacccccgcctcgcca
cagacggcctttggaattcccaaccaagatgatcccgatccgtttggtgttttggccctc
gagatggctggtttagaaatcagggaagcgggatcacgattgcggcctaccagcagccaa
tttgacttcaaccccgcaccttcaagcccagcctactccaaattcaaccggcaaagtgtg
gatacatttgtctcaaagagcaatcgcaacagttacatgtcgtcgcgaaccgtcaagagt
caaatgacggatgctggaacccagaccgatgtaggcacaacacctgagacatcacccagc
ccaggccagagcgaagatggccatgacaggagtatccgcctgcaaatccccgaagtcaca
gaggaagaagaagaggttgattacacaaaggtcgacataacccccataaggcagttcagt
ggggcccaatctcctctcagtaccaccagccacagcagcacaacggctgtggaacctgac
actctcaaggtcgagcccagggatgacactgacaaggcttcgagcaattatgatagcgac
aaggatgaaaagagcagccgaaacgccgatgacgagggtgactcagagagtgacgttgga
gaggaggacgaggaggaacctgtggtgtttgaggttgctgctgtgcagccggcaagaacc
caggctgttgcatcccgcatggtccacgccaagggtaacatggttatcattcccaagaga
ggccccccccctcttcccatgaggaaccctggcagggcatcgcgatctagtaagagcgag
atgggcgatgtttcaagccttcgaagccctctgcgtaaggagaccttcactgaggaagac
cttgcatcggagaatgagaaaaccgactccgagtcttcgccttaccttaaacccaaggag
ttcaaggttgagaggaccaggatcgagaccaagtccgacgacgataaatcatccgaatcc
gaggtcgagttcttcctagcggaggaggcgaaaaccgaggataccaaggttgaggaaaca
aaagaggaagtgccagcaactgagcccaagcttgaatcgaaggatgctcagacatccccc
agaattccccaggaggggcgcccagacagccccagcacacctgacaagaagcacacttca
tccgtgtacactggagtgactgaagaccgatggagtgtcgacggcacaacacttacaacg
cctacatcagatcgacctttttctgtcattgacgacattactgaagacgatacccccagg
aaaccagcaaaagaagctgagccaactgagatgaacgagaagcacgaagagctagaaaag
atggcatcaaaagagacaacccccaacacgatcgcggttgtataa
>Fp21r
------------------------------------------------------------
------------------------------------------------------------
------------------------------------------------------------
--------------------------------------atgtccaagcggcggccaaatt
caaggaaaatcatattacaacacccgcgttgttcaaggaca------gtccccgtccccg
tcccagtcccagggacacggacactactttcgttcccatcaccaccttcatcagcacgcc
aaaacaaactcggcgccttcttatgcttcaattgtcgcctacaagtccgccttgaacaag
ccagtcgtcactgtcgttcctctttccgactccaattctgtctcttccgtatcttcatcc
acgtccacaacctccgagtcttgtt---------cttctactacaactactacgccaact
tcctcctgtggctcgcctactacaaccgctaccaccaccccggtctcgtctccttcctcg
tctaccacctcaccaacttcgagatcgacaccaacattcgctactcctgtatctgtatcg
actgcaaaatcag-----------------------------------------------
-----------taccaataccagtagcgcgcccttaatccccatcctctctgtcgtccct
ccgcctggccaagacggcggcgacggagaggcaagaaggcccgccatgcagcgagtctct
gcctttctcccttcatgggacaagaggtcctccaacacaagatcaggcttgtttggttgg
tcctcaaatcgttccagcgcctctatatcagtcgcaaaccacaattcattatccaggata
aataccactgcagccaatgcaaatggccgagtccaaagggaagccttctggcctgcgacg
ctcgacctcgaatgcgaaaaggctgcccgcatcctcaagtcgttttccaccgatggctat
ctcgttcccgcagacgaagaggaggactcatattcgacagcaagcgaaccacgatcccca
aaacgagtcaccaagaaaatcccaaagcgtgtaatccaaaatgctgccggaatcgccatc
ttcacctgcatgcgaagcggtctgtacatgacaggctccggcggctccggtatcctcatc
gctcgaaaatctgacggaacatggtcgccgccatccggaattatgctacacacgcccact
ctcagcttcataattggcgtcgacgtttacgattgcgttcttgttgtcaacaaccttgcc
gctcttgagtcaatcacgaaaccccgcgtcacactcggcgaggatgtcggtctagccagc
ggtcccctggtatctctggattcagatgagtcgcacatcaggtggcaggacatgggtaac
accgttttgacctacttgaagtcgcggggccaaaatcaggccgtcaacttgaatggttgt
atcctggccgagcgaggaaacgagaatgagcgcttctatgctagccaggttacgcagatg
gacatcctggcgggcaatgttgcccgcgacgtggaggaagttgggccgctttcagaggtc
attaagatggccgagggcaggacagactacgatgcttctgtaatcaacaagatcgctgcc
gagtgtgcaccaggagacgccatgatagcgacacccaagtcttcgacccccgcctcgcca
cagacggcctttggaattcccaaccaagatgatcccgatccgtttggtgttttggccctc
gagatggctggtttagaaatcagggaagcgggatcacgattgcggcctaccagcagccaa
tttgacttcaaccccgcaccttcaagcccagcctactccaaattcaaccggcaaagtgtg
gatacatttgtctcaaagagcaatcgcaacagttacatgtcgtcgcgaaccgtcaagagt
caaatgacggatgctggaacccagaccgatgtaggcacaacacctgagacatcacccagc
ccaggccagagcgaagatggccatgacaggagtatccgcctgcaaatccccgaagtcaca
gaggaagaagaagaggttgattacacaaaggtcgacataacccccataaggcagttcagt
ggggcccaatctcctctcagtaccaccagccacagcagcacaacggctgtggaacctgac
actctcaaggtcgagcccagggatgacactgacaaggcttcgagcaattatgatagcgac
aaggatgaaaagagcagccgaaacgccgatgacgagggtgactcagagagtgacgttgga
gaggaggacgaggaggaacctgtggtgtttgaggttgctgctgtgcagccggcaagaacc
caggctgttgcatcccgcatggtccacgccaagggtaacatggttatcattcccaagaga
gtccccccccctcttcccatgaggaaccctggcagggcatcgcgatctagtaagagcgag
atgggcgatgtttcaagccttcgaagccctctgcgtaaggagaccttcactgaggaagac
cttgcatcggagaatgagaaaaccgactccgagtcttcgccttaccttaaacccaaggag
ttcaaggttgagaggaccaggatcgagaccaagtccgacgacgataaatcatccgaatcc
gaggtcgagttcttcctagcggaggaggcgaaaaccgaggataccaaggttgaggaaaca
aaagaggaagtgccagcaactgagcccaagcttgaatcgaaggatgctcagacatccccc
agaattccccaggaggggcgcccagacagccccagcacacctgacaagaagcacacttca
tccgtgtacactggagtgactgaagaccgatggagtgtcgacggcacaacacttacaacg
cctacatcagatcgacctttttctgtcattgacgacattactgaagacgatacccccagg
aaaccagcaaaagaagctgagccaactgagatgaacgagaagcacgaagagctagaaaag
atggcatcaaaagagacaacccccaacacgatcgcggttgtataa
>Fp24r
------------------------------------------------------------
------------------------------------------------------------
------------------------------------------------------------
--------------------------------------atgtccaagcggcggccaaatt
caaggaaaatcatattacaacacccgcgttgttcaaggaca------gtccccgtccccg
tcccagtcccagggacacggacactactttcgttcccatcaccaccttcatcagcacgcc
aaaacaaactcggcgccttcttatgcttcaattgtcgcctacaagtccgccttgaacaag
ccagtcgtcactgtcgttcctctttccgactccaattctgtctcttccgtatcttcatcc
acgtccacaacctccgagtcttgtt---------cttctactacaactactacgccaact
tcctcctgtggctcgcctactacaaccgctaccaccaccccggtctcgtctccttcctcg
tctaccacctcaccaacttcgagatcgacaccaacattcgctactcctgtatctgtatcg
actgcaaaatcag-----------------------------------------------
-----------taccaataccagtagcgcgcccttaatccccatcctctctgtcgtccct
ccgcctggccaagacggcggcgacggagaggcaagaaggcccgccatgcagcgagtctct
gcctttctcccttcatgggacaagaggtcctccaacacaagatcaggcttgtttggttgg
tcctcaaatcgttccagcgcctctatatcagtcgcaaaccacaattcattatccaggata
aataccactgcagccaatgcaaatggccgagtccaaagggaagccttctggcctgcgacg
ctcgacctcgaatgcgaaaaggctgcccgcatcctcaagtcgttttccaccgatggctat
ctcgttcccgcagacgaagaggaggactcatattcgacagcaagcgaaccacgatcccca
aaacgagtcaccaagaaaatcccaaagcgtgtaatccaaaatgctgccggaatcgccatc
ttcacctgcatgcgaagcggtctgtacatgacaggctccggcggctccggtatcctcatc
gctcgaaaatctgacggaacatggtcgccgccatccggaattatgctacacacgcccact
ctcagcttcataattggcgtcgacgtttacgattgcgttcttgttgtcaacaaccttgcc
gctcttgagtcaatcacgaaaccccgcgtcacactcggcgaggatgtcggtctagccagc
ggtcccctggtatctctggattcagatgagtcgcacatcaggtggcaggacatgggtaac
accgttttgacctacttgaagtcgcggggccaaaatcaggccgtcaacttgaatggttgt
atcctggccgagcgaggaaacgagaatgagcgcttctatgctagccaggttacgcagatg
gacatcctggcgggcaatgttgcccgcgacgtggaggaagttgggccgctttcagaggtc
attaagatggccgagggcaggacagactacgatgcttctgtaatcaacaagatcgctgcc
gagtgtgcaccaggagacgccatgatagcgacacccaagtcttcgacccccgcctcgcca
cagacggcctttggaattcccaaccaagatgatcccgatccgtttggtgttttggccctc
gagatggctggtttagaaatcagggaagcgggatcacgattgcggcctaccagcagccaa
tttgacttcaaccccgcaccttcaagcccagcctactccaaattcaaccggcaaagtgtg
gatacatttgtctcaaagagcaatcgcaacagttacatgtcgtcgcgaaccgtcaagagt
caaatgacggatgctggaacccagaccgacgtaggcacaacacctgagacatcacccagc
ccaggccagagcgaagatggccatgacaggagtatccgcctgcaaatccccgaagtcaca
gaggaagaagaagaggttgattacacaaaggtcgacataacccccataaggcagttcagt
ggggcccaatctcctctcagtaccaccagccacagcagcacaacggctgtggaacctgac
actctcaaggtcgagcccagggatgacactgacaaggcttcgagcaattatgatagcgac
aaggatgaaaagagcagccgaaacgccgatgacgagggtgactcagagagtgacgttgga
gaggaggacgaggaggaacctgtggtgtttgaggttgctgctgtgcagccggcaagaacc
caggctgttgcatcccgcatggtccacgccaagggtaacatggttatcattcccaagaga
gtccccccccctcttcccatgaggaaccctggcagggcatcgcgatctagtaagagcgag
atgggcgatgtttcaagccttcgaagccctctgcgtaaggagaccttcactgaggaagac
cttgcatcggagaatgagaaaaccgactccgagtcttcgccttaccttaaacccaaggag
ttcaaggttgagaggaccaggatcgagaccaagtccgacgacgataaatcatccgaatcc
gaggtcgagttcttcctagcggaggaggcgaaaaccgaggataccaaggttgaggaaaca
aaagaggaagtgccagcaactgagcccaagcttgaatcgaaggatgctcagacatccccc
agaattccccaggaggggcgcccagacagccccagcacacctgacaagaagcacacttca
tccgtgtacactggagtgactgaagaccgatggagtgtcgacggcacaacacttacaacg
cctacatcagatcgacctttttctgtcattgacgacattactgaagacgatacccccagg
aaaccagcaaaagaagctgagccaactgagatgaacgagaagcacgaagagctagaaaag
atggcatcaaaagagacaacccccaacacgatcgcggttgtataa
>Fp2516
------------------------------------------------------------
------------------------------------------------------------
------------------------------------------------------------
--------------------------------------atgtccaagcggcggccaaatt
caaggacaatcatattacaacacccgcgttgttcaaggaca------gtccccgtccccg
tcccagtcccagggacacggacactactttcgttcccatcaccaccttcatcagcacgcc
aaaacaaactcggcgccttcttatgcttcaattgtcgcctacaagtccgccttgaacaag
ccagtcgtcactgtcgttcctctttccgactccaattctgtctcttccgtatcttcatcc
acgtccacaacctccgagtcttgtt---------cttctactacaactactacgccaact
tcctcctgtggctcgcctactacaaccgctaccaccaccccggtctcgtctccttcctcg
tctaccacctcaccaacttcgagatcgacaccaacattcgctactcctgtatctgtatcg
actgcaaaatcag-----------------------------------------------
-----------taccaataccagtagcgcgcccttaatccccatcctctctgtcgtccct
ccgcctggccaagacggcggcgacggagaggcaagaaggcccgccatgcagcgagtctct
gcctttctcccttcatgggacaagaggtcctccaacacaagatcaggcttgtttggttgg
tcctcaaatcgttccagcgcctctatatcagtcgcaaaccacaattcattatccaggata
aataccactgcagccaatgcaaatggccgagtccaaagggaagccttctggcctgcgacg
ctcgacctcgaatgcgaaaaggctgcccgcatcctcaagtcgttttccaccgatggctat
ctcgttcccgcagacgaagaggaggactcatattcgacagcaagcgaaccacgatcccca
aaacgagtcaccaagaaaatcccaaagcgtgtaatccaaaatgctgccggaatcgccatc
ttcacctgcatgcgaagcggtctgtacatgacaggctccggcggctccggtatcctcatc
gctcgaaaatctgacggaacatggtcgccgccatccggaattatgctacacacgcccact
ctcagcttcataattggcgtcgacgtttacgattgcgttcttgttgtcaacaaccttgcc
gctcttgagtcaatcacgaaaccccgcgtcacactcggcgaggatgtcggtctagccagc
ggtcccctggtatctctggattcagatgagtcgcacatcaggtggcaggacatgggtaac
accgttttgacctacttgaagtcgcggggccaaaatcaggccgtcaacttgaatggttgt
atcctggccgagcgaggaaacgagaatgagcgcttctatgctagccaggttacgcagatg
gacatcctggcgggcaatgttgcccgcgacgtggaggaagttgggccgctttcagaggtc
attaagatggccgagggcaggacagactacgatgcttctgtaatcaacaagatcgctgcc
gagtgtgcaccaggagacgccatgatagcgacacccaagtcttcgacccccgcctcgcca
cagacggcctttggaattcccaaccaagatgatcccgatccgtttggtgttttggccctc
gagatggctggtttagaaatcagggaagcgggatcacgattgcggcctaccagcagccaa
tttgacttcaaccccgcaccttcaagcccagcctactccaaattcaaccggcaaagtgtg
gatacatttgtctcaaagagcaatcgcaacagttacatgtcgtcgcgaaccgtcaagagt
caaatgacggatgctggaacccagaccgatgtaggcacaacacctgagacatcacccagc
ccaggccagagcgaagatggccatgacaggagtatccgcctgcaaatccccgaagtcaca
gaggaagaagaagaggttgattacacaaaggtcgacataacccccataaggcagttcagt
ggggcccaatctcctctcagtaccaccagccacagcagcacaacggctgtggaacctgac
actctcaaggtcgagcccagggatgacactgacaaggcttcgagcaattatgatagcgac
aaggatgaaaagagcagccgaaacgccgatgacgagggtgactcagagagtgacgttgga
gaggaggacgaggaggaacctgtggtgtttgaggttgctgctgtgcagccggcaagaacc
caggctgttgcatcccgcatggtccacgccaagggtaacatggttatcattcccaagaga
gtccccccccctcttcccatgaggaaccctggcagggcatcgcgatctagtaagagcgag
atgggcgatgtttcaagccttcgaagccctctgcgtaaggagaccttcactgaggaagac
cttgcatcggagaatgagaaaaccgactccgagtcttcgccttaccttaaacccaaggag
ttcaaggttgagaggaccaggatcgagaccaagtccgacgacgataaatcatccgaatcc
gaggtcgagttcttcctagcggaggaggcgaaaaccgaggataccaaggttgaggaaaca
aaagaggaagtgccagcaactgagcccaagcttgaatcgaaggatgctcagacatccccc
agaattccccaggaggggcgcccagacagccccagcacacctgacaagaagcacacttca
tccgtgtacactggagtgactgaagaccgatggagtgtcgacggcacaacacttacaacg
cctacatcagatcgacctttttctgtcattgacgacattactgaagacgatacccccagg
aaaccagcaaaagaagctgagccaactgagatgaacgagaagcacgaagagctagaaaag
atggcatcaaaagagacaacccccaacacgatcgcggttgtataa
>Fp26r
------------------------------------------------------------
------------------------------------------------------------
------------------------------------------------------------
------------------------------------------------------------
------------------------------------------------------------
------------------------------------------------------------
------------------------------------------------------------
------------------------------------------------------------
------------------------------------------------------------
------------------------------------------------------------
------------------------------------------------------------
------------------------------------------------------------
------------------------------------------------------------
---------------------------------------------atgcagcgagtctct
gcctttctcccttcatgggacaagaggtcctccaacacaagatcaggcttgtttggttgg
tcctcaaatcgttccagcgcctctatatcagtcgcaaaccacaattcattatccaggata
aataccactgcagccaatgcaaatggccgagtccaaagggaagccttctggcctgcgacg
ctcgacctcgaatgcgaaaaggctgcccgcatcctcaagtcgttttccaccgatggctat
ctcgttcccgcagacgaagaggaggactcatattcgacagcaagcgaaccacgatcccca
aaacgagtcaccaagaaaatcccaaagcgtgtaatccaaaatgctgccggaatcgccatc
ttcacctgcatgcgaagcggtctgtacatgacaggctccggcggctccggtatcctcatc
gctcgaaaatctgacggaacatggtcgccgccatccggaattatgctacacacgcccact
ctcagcttcataattggcgtcgacgtttacgattgcgttcttgttgtcaacaaccttgcc
gctcttgagtcaatcacgaaaccccgcgtcacactcggcgaggatgtcggtctagccagc
ggtcccctggtatctctggattcagatgagtcgcacatcaggtggcaggacatgggtaac
accgttttgacctacttgaagtcgcggggccaaaatcaggccgtcaacttgaatggttgt
atcctggccgagcgaggaaacgagaatgagcgcttctatgctagccaggttacgcagatg
gacatcctggcgggcaatgttgcccgcgacgtggaggaagttgggccgctttcagaggtc
attaagatggccgagggcaggacagactacgatgcttctgtaatcaacaagatcgctgcc
gagtgtgcaccaggagacgccatgatagcgacacccaagtcttcgacccccgcctcgcca
cagacggcctttggaattcccaaccaagatgatcccgatccgtttggtgttttggccctc
gagatggctggtttagaaatcagggaagcgggatcacgattgcggcctaccagcagccaa
tttgacttcaaccccgcaccttcaagcccagcctactccaaattcaaccggcaaagtgtg
gatacatttgtctcaaagagcaatcgcaacagttacatgtcgtcgcgaaccgtcaagagt
caaatgacggatgctggaacccagaccgatgtaggcacaacacctgagacatcacccagc
ccaggccagagcgaagatggccatgacaggagtatccgcctgcaaatccccgaagtcaca
gaggaagaagaagaggttgattacacaaaggtcgacataacccccataaggcagttcagt
ggggcccaatctcctctcagtaccaccagccacagcagcacaacggctgtggaacctgac
actctcaaggtcgagcccagggatgacactgacaaggcttcgagcaattatgatagcgac
aaggatgaaaagagcagccgaaacgccgatgacgagggtgactcagagagtgacgttgga
gaggaggacgaggaggaacctgtggtgtttgaggttgctgctgtgcagccggcaagaacc
caggctgttgcatcccgcatggtccacgccaagggtaacatggttatcattcccaagaga
gtccccccccctcttcccatgaggaaccctggcagggcatcgcgatctagtaagagcgag
atgggcgatgtttcaagccttcgaagccctctgcgtaaggagaccttcactgaggaagac
cttgcatcggagaatgagaaaaccgactccgagtcttcgccttaccttaaacccaaggag
ttcaaggttgagaggaccaggatcgagaccaagtccgacgacgataaatcatccgaatcc
gaggtcgagttcttcctagcggaggaggcgaaaaccgaggataccaaggttgaggaaaca
aaagaggaagtgccagcaactgagcccaagcttgaatcgaaggatgctcagacatccccc
agaattccccaggaggggcgcccagacagccccagcacacctgacaagaagcacacttca
tccgtgtacactggagtgactgaagaccgatggagtgtcgacggcacaacacttacaacg
cctacatcagatcgacctttttctgtcattgacgacattactgaagacgatacccccagg
aaaccagcaaaagaagctgagccaactgagatgaacgagaagcacgaagagctagaaaag
atggcatcaaaagagacaacccccaacacgatcgcggttgtataa
>Fp33
------------------------------------------------------------
------------------------------------------------------------
------------------------------------------------------------
--------------------------------------atgtccaagcggcggccaaatt
caaggaaaatcatattacaacacccgcgttgttcaaggaca------gtccccgtccccg
tcccagtcccagggacacggacactactttcgttcccatcaccaccttcatcagcacgcc
aaaacaaactcggcgccttcttatgcttcaattgtcgcctacaagtccgccttgaacaag
ccagtcgtcactgtcgttcctctttccgactccaattctgtctcttccgtatcttcatcc
acgtccacaacctccgagtcttgtt---------cttctactacaactactacgccaact
tcctcctgtggctcgcctactacaaccgctaccaccaccccggtctcgtctccttcctcg
tctaccacctcaccaacttcgagatcgacaccaacattcgctactcctgtatctgtatcg
actgcaaaatcag-----------------------------------------------
-----------taccaataccagtagcgcgcccttaatccccatcctctctgtcgtccct
ccgcctggccaagacggcggcgacggagaggcaagaaggcccgccatgcagcgagtctct
gcctttctcccttcatgggacaagaggtcctccaacacaagatcaggcttgtttggttgg
tcctcaaatcgttccagcgcctctatatcagtcgcaaaccacaattcattatccaggata
aataccactgcagccaatgcaaatggccgagtccaaagggaagccttctggcctgcgacg
ctcgacctcgaatgcgaaaaggctgcccgcatcctcaagtcgttttccaccgatggctat
ctcgttcccgcagacgaagaggaggactcatattcgacagcaagcgaaccacgatcccca
aaacgagtcaccaagaaaatcccaaagcgtgtaattcaaaatgctgccggaatcgccatc
ttcacctgcatgcgaagcggtctgtacatgacaggctccggcggctccggtatcctcatc
gctcgaaaatctgacggaacatggtcgccgccatccggaattatgctacacacgcccact
ctcagcttcataattggcgtcgacgtttacgattgcgttcttgttgtcaacaaccttgcc
gctcttgagtcaatcacgaaaccccgcgtcacactcggcgaggatgtcggtctagccagc
ggtcccctggtatctctggattcagatgagtcgcacatcaggtggcaggacatgggtaac
accgttttgacctacttgaagtcgcggggccaaaatcaggccgtcaacttgaatggttgt
atcctggccgagcgaggaaacgagaatgagcgcttctatgctagccaggttacgcagatg
gacatcctggcgggcaatgttgcccgcgacgtggaggaagttgggccgctttcagaggtc
attaagatggccgagggcaggacagactacgatgcttctgtaatcaacaagatcgctgcc
gagtgtgcaccaggagacgccatgatagcgacacccaagtcttcgacccccgcctcgcca
cagacggcctttggaattcccaaccaagatgatcccgatccgtttggtgttttggccctc
gagatggctggtttagaaatcagggaagcgggatcacgattgcggcctaccagcagccaa
tttgacttcaaccccgcaccttcaagcccagcctactccaaattcaaccggcaaagtgtg
gatacatttgtctcaaagagcaatcgcaacagttacatgtcgtcgcgaaccgtcaagagt
caaatgacggatgctggaacccagaccgatgtaggcacaacacctgagacatcacccagc
ccaggccagagcgaagatggccatgacaggagtatccgcctgcaaatccccgaagtcaca
gaggaagaagaagaggttgattacacaaaggtcgacataacccccataaggcagttcagt
ggggcccaatctcctctcagtaccaccagccacagcagcacaacggctgtggaacctgac
actctcaaggtcgagcccagggatgacactgacaaggcttcgagcaattatgatagcgac
aaggatgaaaagagcagccgaaacgccgatgacgagggtgactcagagagtgacgttgga
gaggaggacgaggaggaacctgtggtgtttgaggttgctgctgtgcagccggcaagaacc
caggctgttgcatcccgcatggtccacgccaagggtaacatggttatcattcccaagaga
gtccccccccctcttcccatgaggaaccctggcagggcatcgcgatctagtaagagcgag
atgggcgatgtttcaagccttcgaagccctctgcgtaaggagaccttcactgaggaagac
cttgcatcggagaatgagaaaaccgactccgagtcttcgccttaccttaaacccaaggag
ttcaaggttgagaggaccaggatcgagaccaagtccgacgacgataaatcatccgaatcc
gaggtcgagttcttcctagcggaggaggcgaaaaccgaggataccaaggttgaggaaaca
aaagaggaagtgccagcaactgagcccaagcttgaatcgaaggatgctcagacatccccc
agaattccccaggaggggcgcccagacagccccagcacacctgacaagaagcacacttca
tccgtgtacactggagtgactgaagaccgatggagtgtcgacggcacaacacttacaacg
cctacatcagatcgacctttttctgtcattgacgacattactgaagacgatacccccagg
aaaccagcaaaagaagctgagccaactgagatgaacgagaagcacgaagagctagaaaag
atggcatcaaaagagacaacccccaacacgatcgcggttgtataa
>Fp34
------------------------------------------------------------
------------------------------------------------------------
------------------------------------------------------------
--------------------------------------atgtccaagcggcggccaaatt
caaggaaaatcatattacaacacccgcgttgttcaaggaca------gtccccgtccccg
tcccagtcccagggacacggacactactttcgttcccatcaccaccttcatcagcacgcc
aaaacaaactcggcgccttcttatgcttcaattgtcgcctacaagtccgccttgaacaag
ccagtcgtcactgtcgttcctctttccgactccaattctgtctcttccgtatcttcatcc
acgtccacaacctccgagtcttgtt---------cttctactacaactactacgccaact
tcctcctgtggctcgcctactacaaccgctaccaccaccccggtctcgtctccttcctcg
tctaccacctcaccaacttcgagatcgacaccaacattcgctactcctgtatctgtatcg
actgcaaaatcag-----------------------------------------------
-----------taccaataccagtagcgcgcccttaatccccatcctctctgtcgtccct
ccgcctggccaagacggcggcgacggagaggcaagaaggcccgccatgcagcgagtctct
gcctttctcccttcatgggacaagaggtcctccaacacaagatcaggcttgtttggttgg
tcctcaaatcgttccagcgcctctatatcagtcgcaaaccacaattcattatccaggata
aataccactgcagccaatgcaaatggccgagtccaaagggaagccttctggcctgcgacg
ctcgacctcgaatgcgaaaaggctgcccgcatcctcaagtcgttttccaccgatggctat
ctcgttcccgcagacgaagaggaggactcatattcgacagcaagcgaaccacgatcccca
aaacgagtcaccaagaaaatcccaaagcgtgtaatccaaaatgctgccggaatcgccatc
ttcacctgcatgcgaagcggtctgtacatgacaggctccggcggctccggtatcctcatc
gctcgaaaatctgacggaacatggtcgccgccatccggaattatgctacacacgcccact
ctcagcttcataattggcgtcgacgtttacgattgcgttcttgttgtcaacaaccttgcc
gctcttgagtcaatcacgaaaccccgcgtcacactcggcgaggatgtcggtctagccagc
ggtcccctggtatctctggattcagatgagtcgcacatcaggtggcaggacatgggtaac
accgttttgacctacttgaagtcgcggggccaaaatcaggccgtcaacttgaatggttgt
atcctggccgagcgaggaaacgagaatgagcgcttctatgctagccaggttacgcagatg
gacatcctggcgggcaatgttgcccgcgacgtggaggaagttgggccgctttcagaggtc
attaagatggccgagggcaggacagactacgatgcttctgtaatcaacaagatcgctgcc
gagtgtgcaccaggagacgccatgatagcgacacccaagtcttcgacccccgcctcgcca
cagacggcctttggaattcccaaccaagatgatcccgatccgtttggtgttttggccctc
gagatggctggtttagaaatcagggaagcgggatcacgattgcggcctaccagcagccaa
tttgacttcaaccccgcaccttcaagcccagcctactccaaattcaaccggcaaagtgtg
gatacatttgtctcaaagagcaatcgcaacagttacatgtcgtcgcgaaccgtcaagagt
caaatgacggatgctggaacccagaccgatgtaggcacaacacctgagacatcacccagc
ccaggccagagcgaagatggccatgacaggagtatccgcctgcaaatccccgaagtcaca
gaggaagaagaagaggttgattacacaaaggtcgacataacccccataaggcagttcagt
ggggcccaatctcctctcagtaccaccagccacagcagcacaacggctgtggaacctgac
actctcaaggtcgagcccagggatgacactgacaaggcttcgagcaattatgatagcgac
aaggatgaaaagagcagccgaaacgccgatgacgagggtgactcagagagtgacgttgga
gaggaggacgaggaggaacctgtggtgtttgaggttgctgctgtgcagccggcaagaacc
caggctgttgcatcccgcatggtccacgccaagggtaacatggttatcattcccaagaga
gtccccccccctcttcccatgaggaaccctggcagggcatcgcgatctagtaagagcgag
atgggcgatgtttcaagccttcgaagccctctgcgtaaggagaccttcactgaggaagac
cttgcatcggagaatgagaaaaccgactccgagtcttcgccttaccttaaacccaaggag
ttcaaggttgagaggaccaggatcgagaccaagtccgacgacgataaatcatccgaatcc
gaggtcgagttcttcctagcggaggaggcgaaaaccgaggataccaaggttgaggaaaca
aaagaggaagtgccagcaactgagcccaagcttgaatcgaaggatgctcagacatccccc
agaattccccaggaggggcgcccagacagccccagcacacctgacaagaagcacacttca
tccgtgtacactggagtgactgaagaccgatggagtgtcgacggcacaacacttacaacg
cctacatcagatcgacctttttctgtcattgacgacattactgaagacgatacccccagg
aaaccagcaaaagaagctgagccaactgagatgaacgagaagcacgaagagctagaaaag
atggcatcaaaagagacaacccccaacacgatcgcggttgtataa
>Fp35
------------------------------------------------------------
------------------------------------------------------------
------------------------------------------------------------
--------------------------------------atgtccaagcggcggccaaatt
caaggaaaatcatattacaacacccgcgttgttcaaggaca------gtccccgtccccg
tcccagtcccagggacacggacactactttcgttcccatcaccaccttcatcagcacgcc
aaaacaaactcggcgccttcttatgcttcaattgtcgcctacaagtccgccttgaacaag
ccagtcgtcactgtcgttcctctttccgactccaattctgtctcttccgtatcttcatcc
acgtccacaacctccgagtcttgtt---------cttctactacaactactacgccaact
tcctcctgtggctcgcctactacaaccgctaccaccaccccggtctcgtctccttcctcg
tctaccacctcaccaacttcgagatcgacaccaacattcgctactcctgtatctgtatcg
actgcaaaatcag-----------------------------------------------
-----------taccaataccagtagcgcgcccttaatccccatcctctctgtcgtccct
ccgcctggccaagacggcggcgacggagaggcaagaaggcccgccatgcagcgagtctct
gcctttctcccttcatgggacaagaggtcctccaacacaagatcaggcttgtttggttgg
tcctcaaatcgttccagcgcctctatatcagtcgcaaaccacaattcattatccaggata
aataccactgcagccaatgcaaatggccgagtccaaagggaagccttctggcctgcgacg
ctcgacctcgaatgcgaaaaggctgcccgcatcctcaagtcgttttccaccgatggctat
ctcgttcccgcagacgaagaggaggactcatattcgacagcaagcgaaccacgatcccca
aaacgagtcaccaagaaaatcccaaagcgtgtaatccaaaatgctgccggaatcgccatc
ttcacctgcatgcgaagcggtctgtacatgacaggctccggcggctccggtatcctcatc
gctcgaaaatctgacggaacatggtcgccgccatccggaattatgctacacacgcccact
ctcagcttcataattggcgtcgacgtttacgattgcgttcttgttgtcaacaaccttgcc
gctcttgagtcaatcacgaaaccccgcgtcacactcggcgaggatgtcggtctagccagc
ggtcccctggtatctctggattcagatgagtcgcacatcaggtggcaggacatgggtaac
accgttttgacctacttgaagtcgcggggccaaaatcaggccgtcaacttgaatggttgt
atcctggccgagcgaggaaacgagaatgagcgcttctatgctagccaggttacgcagatg
gacatcctggcgggcaatgttgcccgcgacgtggaggaagttgggccgctttcagaggtc
attaagatggccgagggcaggacagactacgatgcttctgtaatcaacaagatcgctgcc
gagtgtgcaccaggagacgccatgatagcgacacccaagtcttcgacccccgcctcgcca
cagacggcctttggaattcccaaccaagatgatcccgatccgtttggtgttttggccctc
gagatggctggtttagaaatcagggaagcgggatcacgattgcggcctaccagcagccaa
tttgacttcaaccccgcaccttcaagcccagcctactccaaattcaaccggcaaagtgtg
gatacatttgtctcaaagagcaatcgcaacagttacatgtcgtcgcgaaccgtcaagagt
caaatgacggatgctggaacccagaccgatgtaggcacaacacctgagacatcaccccgc
ccaggccagagcgaagatggccatgacaggagtatccgcctgcaaatccccgaagtcaca
gaggaagaagaagaggttgattacacaaaggtcgacataacccccataaggcagttcagt
ggggcccaatctcctctcagtaccaccagccacagcagcacaacggctgtggaacctgac
actctcaaggtcgagcccagggatgacactgacaaggcttcgagcaattatgatagcgac
aaggatgaaaagagcagccgaaacgccgatgacgagggtgactcagagagtgacgttgga
gaggaggacgaggaggaacctgtggtgtttgaggttgctgctgtgcagccggcaagaacc
caggctgttgcatcccgcatggtccacgccaagggtaacatggttatcattcccaagaga
gtccccccccctcttcccatgaggaaccctggcagggcatcgcgatctagtaagagcgag
atgggcgatgtttcaagccttcgaagccctctgcgtaaggagaccttcactgaggaagac
cttgcatcggagaatgagaaaaccgactccgagtcttcgccttaccttaaacccaaggag
ttcaaggttgagaggaccaggatcgagaccaagtccgacgacgataaatcatccgaatcc
gaggtcgagttcttcctagcggaggaggcgaaaaccgaggataccaaggttgaggaaaca
aaagaggaagtgccagcaactgagcccaagcttgaatcgaaggatgctcagacatccccc
agaattccccaggaggggcgcccagacagccccagcacacctgacaagaagcacacttca
tccgtgtacactggagtgactgaagaccgatggagtgtcgacggcacaacacttacaacg
cctacatcagatcgacctttttctgtcattgacgacattactgaagacgatacccccagg
aaaccagcaaaagaagctgagccaactgagatgaacgagaagcacgaagagctagaaaag
atggcatcaaaagagacaacccccaacacgatcgcggttgtataa
>Fp38
------------------------------------------------------------
------------------------------------------------------------
------------------------------------------------------------
--------------------------------------atgtccaagcggcggccaaatt
caaggaaaatcatattacaacacccgcgttgttcaaggaca------gtccccgtccccg
tcccagtcccagggacacggacactactttcgttcccatcaccaccttcatcagcacgcc
aaaacaaactcggcgccttcttatgcttcaattgtcgcctacaagtccgccttgaacaag
ccagtcgtcactgtcgttcctctttccgactccaattctgtctcttccgtatcttcatcc
acgtccacaacctccgagtcttgtt---------cttctactacaactactacgccaact
tcctcctgtggctcgcctactacaaccgctaccaccaccccggtctcgtctccttcctcg
tctaccacctcaccaacttcgagatcgacaccaacattcgctactcctgtatctgtatcg
actgcaaaatcag-----------------------------------------------
-----------taccaataccagtagcgcgcccttaatccccatcctctctgtcgtccct
ccgcctggccaagacggcggcgacggagaggcaagaaggcccgccatgcagcgagtctct
gcctttctcccttcatgggacaagaggtcctccaacacaagatcaggcttgtttggttgg
tcctcaaatcgttccagcgcctctatatcagtcgcaaaccacaattcattatccaggata
aataccactgcagccaatgcaaatggccgagtccaaagggaagccttctggcctgcgacg
ctcgacctcgaatgcgaaaaggctgcccgcatcctcaagtcgttttccaccgatggctat
ctcgttcccgcagacgaagaggaggactcatattcgacagcaagcgaaccacgatcccca
aaacgagtcaccaagaaaatcccaaagcgtgtaatccaaaatgctgccggaatcgccatc
ttcacctgcatgcgaagcggtctgtacatgacaggctccggcggctccggtatcctcatc
gctcgaaaatctgacggaacatggtcgccgccatccggaattatgctacacacgcccact
ctcagcttcataattggcgtcgacgtttacgattgcgttcttgttgtcaacaaccttgcc
gctcttgagtcaatcacgaaaccccgcgtcacactcggcgaggatgtcggtctagccagc
ggtcccctggtatctctggattcagatgagtcgcacatcaggtggcaggacatgggtaac
accgttttgacctacttgaagtcgcggggccaaaatcaggccgtcaacttgaatggttgt
atcctggccgagcgaggaaacgagaatgagcgcttctatgctagccaggttacgcagatg
gacatcctggcgggcaatgttgcccgcgacgtggaggaagttgggccgctttcagaggtc
attaagatggccgagggcaggacagactacgatgcttctgtaatcaacaagatcgctgcc
gagtgtgcaccaggagacgccatgatagcgacacccaagtcttcgacccccgcctcgcca
cagacggcctttggaattcccaaccaagatgatcccgatccgtttggtgttttggccctc
gagatggctggtttagaaatcagggaagcgggatcacgattgcggcctaccagcagccaa
tttgacttcaaccccgcaccttcaagcccagcctactccaaattcaaccggcaaagtgtg
gatacatttgtctcaaagagcaatcgcaacagttacatgtcgtcgcgaaccgtcaagagt
caaatgacggatgctggaacccagaccgatgtaggcacaacacctgagacatcacccagc
ccaggccagagcgaagatggccatgacaggagtatccgcctgcaaatccccgaagtcaca
gaggaagaagaagaggttgattacacaaaggtcgacataacccccataaggcagttcagt
ggggcccaatctcctctcagtaccaccagccacagcagcacaacggctgtggaacctgac
actctcaaggtcgagcccagggatgacactgacaaggcttcgagcaattatgatagcgac
aaggatgaaaagagcagccgaaacgccgatgacgagggtgactcagagagtgacgttgga
gaggaggacgaggaggaacctgtggtgtttgaggttgctgctgtgcagccggcaagaacc
caggctgttgcatcccgcatggtccacgccaagggtaacatggttatcattcccaagaga
gtccccccccctcttcccatgaggaaccctggcagggcatcgcgatctagtaagagcgag
atgggcgatgtttcaagccttcgaagccctctgcgtaaggagaccttcactgaggaagac
cttgcatcggagaatgagaaaaccgactccgagtcttcgccttaccttaaacccaaggag
ttcaaggttgagaggaccaggatcgagaccaagtccgacgacgataaatcatccgaatcc
gaggtcgagttcttcctagcggaggaggcgaaaaccgaggataccaaggttgaggaaaca
aaagaggaagtgccagcaactgagcccaagcttgaatcgaaggatgctcagacatccccc
agaattccccaggaggggcgcccagacagccccagcacacctgacaagaagcacacttca
tccgtgtacactggagtgactgaagaccgatggagtgtcgacggcacaacacttacaacg
cctacatcagatcgacctttttctgtcattgacgacattactgaagacgatacccccagg
aaaccagcaaaagaagctgagccaactgagatgaacgagaagcacgaagagctagaaaag
atggcatcaaaagagacaacccccaacacgatcgcggttgtataa
>Fp39
------------------------------------------------------------
------------------------------------------------------------
------------------------------------------------------------
------------------------------------------------------------
------------------------------------------------------------
------------------------------------------------------------
------------------------------------------------------------
------------------------------------------------------------
------------------------------------------------------------
------------------------------------------------------------
------------------------------------------------------------
------------------------------------------------------------
------------------------------------------------------------
---------------------------------------------atgcagcgagtctct
gcctttctcccttcatgggacaagaggtcctccaacacaagatcaggcttgtttggttgg
tcctcaaatcgttccagcgcctctatatcagtcgcaaaccacaattcattatccaggata
aataccactgcagccaatgcaaatggccgagtccaaagggaagccttctggcctgcgacg
ctcgacctcgaatgcgaaaaggctgcccgcatcctcaagtcgttttccaccgatggctat
ctcgttcccgcagacgaagaggaggactcatattcgacagcaagcgaaccacgatcccca
aaacgagtcaccaagaaaatcccaaagcgtgtaatccaaaatgctgccggaatcgccatc
ttcacctgcatgcgaagcggtctgtacatgacaggctccggcggctccggtatcctcatc
gctcgaaaatctgacggaacatggtcgccgccatccggaattatgctacacacgcccact
ctcagcttcataattggcgtcgacgtttacgattgcgttcttgttgtcaacaaccttgcc
gctcttgagtcaatcacgaaaccccgcgtcacactcggcgaggatgtcggtctagccagc
ggtcccctggtatctctggattcagatgagtcgcacatcaggtggcaggacatgggtaac
accgttttgacctacttgaagtcgcggggccaaaatcaggccgtcaacttgaatggttgt
atcctggccgagcgaggaaacgagaatgagcgcttctatgctagccaggttacgcagatg
gacatcctggcgggcaatgttgcccgcgacgtggaggaagttgggccgctttcagaggtc
attaagatggccgagggcaggacagactacgatgcttctgtaatcaacaagatcgctgcc
gagtgtgcaccaggagacgccatgatagcgacacccaagtcttcgacccccgcctcgcca
cagacggcctttggaattcccaaccaagatgatcccgatccgtttggtgttttggccctc
gagatggctggtttagaaatcagggaagcgggatcacgattgcggcctaccagcagccaa
tttgacttcaaccccgcaccttcaagcccagcctactccaaattcaaccggcaaagtgtg
gatacatttgtctcaaagagcaatcgcaacagttacatgtcgtcgcgaaccgtcaagagt
caaatgacggatgctggaacccagaccgatgtaggcacaacacctgagacatcacccagc
ccaggccagagcgaagatggccatgacaggagtatccgcctgcaaatccccgaagtcaca
gaggaagaagaagaggttgattacacaaaggtcgacataacccccataaggcagttcagt
ggggcccaatctcctctcagtaccaccagccacagcagcacaacggctgtggaacctgac
actctcaaggtcgagcccagggatgacactgacaaggcttcgagcaattatgatagcgac
aaggatgaaaagagcagccgaaacgccgatgacgagggtgactcagagagtgacgttgga
gaggaggacgaggaggaacctgtggtgtttgaggttgctgctgtgcagccggcaagaacc
caggctgttgcatcccgcatggtccacgccaagggtaacatggttatcattcccaagaga
gtccccccccctcttcccatgaggaaccctggcagggcatcgcgatctagtaagagcgag
atgggcgatgtttcaagccttcgaagccctctgcgtaaggagaccttcactgaggaagac
cttgcatcggagaatgagaaaaccgactccgagtcttcgccttaccttaaacccaaggag
ttcaaggttgagaggaccaggatcgagaccaagtccgacgacgataaatcatccgaatcc
gaggtcgagttcttcctagcggaggaggcgaaaaccgaggataccaaggttgaggaaaca
aaagaggaagtgccagcaactgagcccaagcttgaatcgaaggatgctcagacatccccc
agaattccccaggaggggcgcccagacagccccagcacacctgacaagaagcacacttca
tccgtgtacactggagtgactgaagaccgatggagtgtcgacggcacaacacttacaacg
cctacatcagatcgacctttttctgtcattgacgacattactgaagacgatacccccagg
aaaccagcaaaagaagctgagccaactgagatgaacgagaagcacgaagagctagaaaag
atggcatcaaaagagacaacccccaacacgatcgcggttgtataa
>Fp42
------------------------------------------------------------
------------------------------------------------------------
------------------------------------------------------------
--------------------------------------atgtccaagcggcggccaaatt
caaggaaaatcatattacaacacccgcgttgttcaaggaca------gtccccgtccccg
tcccagtcccagggacacggacactactttcgttcccatcaccaccttcatcagcacgcc
aaaacaaactcggcgccttcttatgcttcaattgtcgcctacaagtccgccttgaacaag
ccagtcgtcactgtcgttcctctttccgactccaattctgtctcttccgtatcttcatcc
acgtccacaacctccgagtcttgtt---------cttctactacaactactacgccaact
tcctcctgtggctcgcctactacaaccgctaccaccaccccggtctcgtctccttcctcg
tctaccacctcaccaacttcgagatcgacaccaacattcgctactcctgtatctgtatcg
actgcaaaatcag-----------------------------------------------
-----------taccaataccagtagcgcgcccttaatccccatcctctctgtcgtccct
ccgcctggccaagacggcggcgacggagaggcaagaaggcccgccatgcagcgagtctct
gcctttctcccttcatgggacaagaggtcctccaacacaagatcaggcttgtttggttgg
tcctcaaatcgttccagcgcctctatatcagtcgcaaaccacaattcattatccaggata
aataccactgcagccaatgcaaatggccgagtccaaagggaagccttctggcctgcgacg
ctcgacctcgaatgcgaaaaggctgcccgcatcctcaagtcgttttccaccgatggctat
ctcgttcccgcagacgaagaggaggactcatattcgacagcaagcgaaccacgatcccca
aaacgagtcaccaagaaaatcccaaagcgtgtaatccaaaatgctgccggaatcgccatc
ttcacctgcatgcgaagcggtctgtacatgacaggctccggcggctccggtatcctcatc
gctcgaaaatctgacggaacatggtcgccgccatccggaattatgctacacacgcccact
ctcagcttcataattggcgtcgacgtttacgattgcgttcttgttgtcaacaaccttgcc
gctcttgagtcaatcacgaaaccccgcgtcacactcggcgaggatgtcggtctagccagc
ggtcccctggtatctctggattcagatgagtcgcacatcaggtggcaggacatgggtaac
accgttttgacctacttgaagtcgcggggccaaaatcaggccgtcaacttgaatggttgt
atcctggccgagcgaggaaacgagaatgagcgcttctatgctagccaggttacgcagatg
gacatcctggcgggcaatgttgcccgcgacgtggaggaagttgggccgctttcagaggtc
attaagatggccgagggcaggacagactacgatgcttctgtaatcaacaagatcgctgcc
gagtgtgcaccaggagacgccatgatagcgacacccaagtcttcgacccccgcctcgcca
cagacggcctttggaattcccaaccaagatgatcccgatccgtttggtgttttggccctc
gagatggctggtttagaaatcagggaagcgggatcacgattgcggcctaccagcagccaa
tttgacttcaaccccgcaccttcaagcccagcctactccaaattcaaccggcaaagtgtg
gatacatttgtctcaaagagcaatcgcaacagttacatgtcgtcgcgaaccgtcaagagt
caaatgacggatgctggaacccagaccgatgtaggcacaacacctgagacatcacccagc
ccaggccagagcgaagatggccatgacaggagtatccgcctgcaaatccccgaagtcaca
gaggaagaagaagaggttgattacacaaaggtcgacataacccccataaggcagttcagt
ggggcccaatctcctctcagtaccaccagccacagcagcacaacggctgtggaacctgac
actctcaaggtcgagcccagggatgacactgacaaggcttcgagcaattatgatagcgac
aaggatgaaaagagcagccgaaacgccgatgacgagggtgactcagagagtgacgttgga
gaggaggacgaggaggaacctgtggtgtttgaggttgctgctgtgcagccggcaagaacc
caggctgttgcatcccgcatggtccacgccaagggtaacatggttatcattcccaagaga
gtccccccccctcttcccatgaggaaccctggcagggcatcgcgatctagtaagagcgag
atgggcgatgtttcaagccttcgaagccctctgcgtaaggagaccttcactgaggaagac
cttgcatcggagaatgagaaaaccgactccgagtcttcgccttaccttaaacccaaggag
ttcaaggttgagaggaccaggatcgagaccaagtccgacgacgataaatcatccgaatcc
gaggtcgagttcttcctagcggaggaggcgaaaaccgaggataccaaggttgaggaaaca
aaagaggaagtgccagcaactgagcccaagcttgaatcgaaggatgctcagacatccccc
agaattccccaggaggggcgcccagacagccccagcacacctgacaagaagcacacttca
tccgtgtacactggagtgactgaagaccgatggagtgtcgacggcacaacacttacaacg
cctacatcagatcgacctttttctgtcattgacgacattactgaagacgatacccccagg
aaaccagcaaaagaagctgagccaactgagatgaacgagaagcacgaagagctagaaaag
atggcatcaaaagagacaacccccaacacgatcgcggttgtataa
>Fp44
------------------------------------------------------------
------------------------------------------------------------
------------------------------------------------------------
--------------------------------------atgtccaagcggcggccaaatt
caaggaaaatcatattacaacacccgcgttgttcaaggaca------gtccccgtccccg
tcccagtcccagggacacggacactactttcgttcccatcaccaccttcatcagcacgcc
aaaacaaactcggcgccttcttatgcttcaattgtcgcctacaagtccgccttgaacaag
ccagtcgtcactgtcgttcctctttccgactccaattctgtctcttccgtatcttcatcc
acgtccacaacctccgagtcttgtt---------cttctactacaactactacgccaact
tcctcctgtggctcgcctactacaaccgctaccaccaccccggtctcgtctccttcctcg
tctaccacctcaccaacttcgagatcgacaccaacattcgctactcctgtatctgtatcg
actgcaaaatcag-----------------------------------------------
-----------taccaataccagtagcgcgcccttaatccccatcctctctgtcgtccct
ccgcctggccaagacggcggcgacggagaggcaagaaggcccgccatgcagcgagtctct
gcctttctcccttcatgggacaagaggtcctccaacacaagatcaggcttgtttggttgg
tcctcaaatcgttccagcgcctctatatcagtcgcaaaccacaattcattatccaggata
aataccactgcagccaatgcaaatggccgagtccaaagggaagccttctggcctgcgacg
ctcgacctcgaatgcgaaaaggctgcccgcatcctcaagtcgttttccaccgatggctat
ctcgttcccgcagacgaagaggaggactcatattcgacagcaagcgaaccacgatcccca
aaacgagtcaccaagaaaatcccaaagcgtgtaatccaaaatgctgccggaatcgccatc
ttcacctgcatgcgaagcggtctgtacatgacaggctccggcggctccggtatcctcatc
gctcgaaaatctgacggaacatggtcgccgccatccggaattatgctacacacgcccact
ctcagcttcataattggcgtcgacgtttacgattgcgttcttgttgtcaacaaccttgcc
gctcttgagtcaatcacgaaaccccgcgtcacactcggcgaggatgtcggtctagccagc
ggtcccctggtatctctggattcagatgagtcgcacatcaggtggcaggacatgggtaac
accgttttgacctacttgaagtcgcggggccaaaatcaggccgtcaacttgaatggttgt
atcctggccgagcgaggaaacgagaatgagcgcttctatgctagccaggttacgcagatg
gacatcctggcgggcaatgttgcccgcgacgtggaggaagttgggccgctttcagaggtc
attaagatggccgagggcaggacagactacgatgcttctgtaatcaacaagatcgctgcc
gagtgtgcaccaggagacgccatgatagcgacacccaagtcttcgacccccgcctcgcca
cagacggcctttggaattcccaaccaagatgatcccgatccgtttggtgttttggccctc
gagatggctggtttagaaatcagggaagcgggatcacgattgcggcctaccagcagccaa
tttgacttcaaccccgcaccttcaagcccagcctactccaaattcaaccggcaaagtgtg
gatacatttgtctcaaagagcaatcgcaacagttacatgtcgtcgcgaaccgtcaagagt
caaatgacggatgctggaacccagaccgatgtaggcacaacacctgagacatcacccagc
ccaggccagagcgaagatggccatgacaggagtatccgcctgcaaatccccgaagtcaca
gaggaagaagaagaggttgattacacaaaggtcgacataacccccataaggcagttcagt
ggggcccaatctcctctcagtaccaccagccacagcagcacaacggctgtggaacctgac
actctcaaggtcgagcccagggatgacactgacaaggcttcgagcaattatgatagcgac
aaggatgaaaagagcagccgaaacgccgatgacgagggtgactcagagagtgacgttgga
gaggaggacgaggaggaacctgtggtgtttgaggttgctgctgtgcagccggcaagaacc
caggctgttgcatcccgcatggtccacgccaagggtaacatggttatcattcccaagaga
gtccccccccctcttcccatgaggaaccctggcagggcatcgcgatctagtaagagcgag
atgggcgatgtttcaagccttcgaagccctctgcgtaaggagaccttcactgaggaagac
cttgcatcggagaatgagaaaaccgactccgagtcttcgccttaccttaaacccaaggag
ttcaaggttgagaggaccaggatcgagaccaagtccgacgacgataaatcatccgaatcc
gaggtcgagttcttcctagcggaggaggcgaaaaccgaggataccaaggttgaggaaaca
aaagaggaagtgccagcaactgagcccaagcttgaatcgaaggatgctcagacatccccc
agaattccccaggaggggcgcccagacagccccagcacacctgacaagaagcacacttca
tccgtgtacactggagtgactgaagaccgatggagtgtcgacggcacaacacttacaacg
cctacatcagatcgacctttttctgtcattgacgacattactgaagacgatacccccagg
aaaccagcaaaagaagctgagccaactgagatgaacgagaagcacgaagagctagaaaag
atggcatcaaaagagacaacccccaacacgatcgcggttgtataa
>Fp49
------------------------------------------------------------
------------------------------------------------------------
------------------------------------------------------------
--------------------------------------atgtccaagcggcggccaaatt
caaggaaaatcatattacaacacccgcgttgttcaaggaca------gtccccgtccccg
tcccagtcccagggacacggacactactttcgttcccatcaccaccttcatcagcacgcc
aaaacaaactcggcgccttcttatgcttcaattgtcgcctacaagtccgccttgaacaag
ccagtcgtcactgtcgttcctctttccgactccaattctgtctcttccgtatcttcatcc
acgtccacaacctccgagtcttgtt---------cttctactacaactactacgccaact
tcctcctgtggctcgcctactacaaccgctaccaccaccccggtctcgtctccttcctcg
tctaccacctcaccaacttcgagatcgacaccaacattcgctactcctgtatctgtatcg
actgcaaaatcag-----------------------------------------------
-----------taccaataccagtagcgcgcccttaatccccatcctctctgtcgtccct
ccgcctggccaagacggcggcgacggagaggcaagaaggcccgccatgcagcgagtctct
gcctttctcccttcatgggacaagaggtcctccaacacaagatcaggcttgtttggttgg
tcctcaaatcgttccagcgcctctatatcagtcgcaaaccacaattcattatccaggata
aataccactgcagccaatgcaaatggccgagtccaaagggaagccttctggcctgcgacg
ctcgacctcgaatgcgaaaaggctgcccgcatcctcaagtcgttttccaccgatggctat
ctcgttcccgcagacgaagaggaggactcatattcgacagcaagcgaaccacgatcccca
aaacgagtcaccaagaaaatcccaaagcgtgtaatccaaaatgctgccggaatcgccatc
ttcacctgcatgcgaagcggtctgtacatgacaggctccggcggctccggtatcctcatc
gctcgaaaatctgacggaacatggtcgccgccatccggaattatgctacacacgcccact
ctcagcttcataattggcgtcgacgtttacgattgcgttcttgttgtcaacaaccttgcc
gctcttgagtcaatcacgaaaccccgcgtcacactcggcgaggatgtcggtctagccagc
ggtcccctggtatctctggattcagatgagtcgcacatcaggtggcaggacatgggtaac
accgttttgacctacttgaagtcgcggggccaaaatcaggccgtcaacttgaatggttgt
atcctggccgagcgaggaaacgagaatgagcgcttctatgctagccaggttacgcagatg
gacatcctggcgggcaatgttgcccgcgacgtggaggaagttgggccgctttcagaggtc
attaagatggccgagggcaggacagactacgatgcttctgtaatcaacaagatcgctgcc
gagtgtgcaccaggagacgccatgatagcgacacccaagtcttcgacccccgcctcgcca
cagacggcctttggaattcccaaccaagatgatcccgatccgtttggtgttttggccctc
gagatggctggtttagaaatcagggaagcgggatcacgattgcggcctaccagcagccaa
tttgacttcaaccccgcaccttcaagcccagcctactccaaattcaaccggcaaagtgtg
gatacatttgtctcaaagagcaatcgcaacagttacatgtcgtcgcgaaccgtcaagagt
caaatgacggatgctggaacccagaccgatgtaggcacaacacctgagacatcacccagc
ccaggccagagcgaagatggccatgacaggagtatccgcctgcaaatccccgaagtcaca
gaggaagaagaagaggttgattacacaaaggtcgacataacccccataaggcagttcagt
ggggcccaatctcctctcagtaccaccagccacagcagcacaacggctgtggaacctgac
actctcaaggtcgagcccagggatgacactgacaaggcttcgagcaattatgatagcgac
aaggatgaaaagagcagccgaaacgccgatgacgagggtgactcagagagtgacgttgga
gaggaggacgaggaggaacctgtggtgtttgaggttgctgctgtgcagccggcaagaacc
caggctgttgcatcccgcatggtccacgccaagggtaacatggttatcattcccaagaga
gtccccccccctcttcccatgaggaaccctggcagggcatcgcgatctagtaagagcgag
atgggcgatgtttcaagccttcgaagccctctgcgtaaggagaccttcactgaggaagac
cttgcatcggagaatgagaaaaccgactccgagtcttcgccttaccttaaacccaaggag
ttcaaggttgagaggaccaggatcgagaccaagtccgacgacgataaatcatccgaatcc
gaggtcgagttcttcctagcggaggaggcgaaaaccgaggataccaaggttgaggaaaca
aaagaggaagtgccagcaactgagcccaagcttgaatcgaaggatgctcagacatccccc
agaattccccaggaggggcgcccagacagccccagcacacctgacaagaagcacacttca
tccgtgtacactggagtgactgaagaccgatggagtgtcgacggcacaacacttacaacg
cctacatcagatcgacctttttctgtcattgacgacattactgaagacgatacccccagg
aaaccagcaaaagaagctgagccaactgagatgaacgagaagcacgaagagctagaaaag
atggcatcaaaagagacaacccccaacacgatcgcggttgtataa
>Fp50
------------------------------------------------------------
------------------------------------------------------------
------------------------------------------------------------
--------------------------------------atgtccaagcggcggccaaatt
caaggaaaatcatattacaacacccgcgttgttcaaggaca------gtccccgtccccg
tcccagtcccagggacacggacactactttcgttcccatcaccaccttcatcagcacgcc
aaaacaaactcggcgccttcttatgcttcaattgtcgcctacaagtccgccttgaacaag
ccagtcgtcactgtcgttcctctttccgactccaattctgtctcttccgtatcttcatcc
acgtccacaacctccgagtcttgtt---------cttctactacaactactacgccaact
tcctcctgtggctcgcctactacaaccgctaccaccaccccggtctcgtctccttcctcg
tctaccacctcaccaacttcgagatcgacaccaacattcgctactcctgtatctgtatcg
actgcaaaatcag-----------------------------------------------
-----------taccaataccagtagcgcgcccttaatccccatcctctctgtcgtccct
ccgcctggccaagacggcggcgacggagaggcaagaaggcccgccatgcagcgagtctct
gcctttctcccttcatgggacaagaggtcctccaacacaagatcaggcttgtttggttgg
tcctcaaatcgttccagcgcctctatatcagtcgcaaaccacaattcattatccaggata
aataccactgcagccaatgcaaatggccgagtccaaagggaagccttctggcctgcgacg
ctcgacctcgaatgcgaaaaggctgcccgcatcctcaagtcgttttccaccgatggctat
ctcgttcccgcagacgaagaggaggactcatattcgacagcaagcgaaccacgatcccca
aaacgagtcaccaagaaaatcccaaagcgtgtaatccaaaatgctgccggaatcgccatc
ttcacctgcatgcgaagcggtctgtacatgacaggctccggcggctccggtatcctcatc
gctcgaaaatctgacggaacatggtcgccgccatccggaattatgctacacacgcccact
ctcagcttcataattggcgtcgacgtttacgattgcgttcttgttgtcaacaaccttgcc
gctcttgagtcaatcacgaaaccccgcgtcacactcggcgaggatgtcggtctagccagc
ggtcccctggtatctctggattcagatgagtcgcacatcaggtggcaggacatgggtaac
accgttttgacctacttgaagtcgcggggccaaaatcaggccgtcaacttgaatggttgt
atcctggccgagcgaggaaacgagaatgagcgcttctatgctagccaggttacgcagatg
gacatcctggcgggcaatgttgcccgcgacgtggaggaagttgggccgctttcagaggtc
attaagatggccgagggcaggacagactacgatgcttctgtaatcaacaagatcgctgcc
gagtgtgcaccaggagacgccatgatagcgacacccaagtcttcgacccccgcctcgcca
cagacggcctttggaattcccaaccaagatgatcccgatccgtttggtgttttggccctc
gagatggctggtttagaaatcagggaagcgggatcacgattgcggcctaccagcagccaa
tttgacttcaaccccgcaccttcaagcccagcctactccaaattcaaccggcaaagtgtg
gatacatttgtctcaaagagcaatcgcaacagttacatgtcgtcgcgaaccgtcaagagt
caaatgacggatgctggaacccagaccgatgtaggcacaacacctgagacatcacccagc
ccaggccagagcgaagatggccatgacaggagtatccgcctgcaaatccccgaagtcaca
gaggaagaagaagaggttgattacacaaaggtcgacataacccccataaggcagttcagt
ggggcccaatctcctctcagtaccaccagccacagcagcacaacggctgtggaacctgac
actctcaaggtcgagcccagggatgacactgacaaggcttcgagcaattatgatagcgac
aaggatgaaaagagcagccgaaacgccgatgacgagggtgactcagagagtgacgttgga
gaggaggacgaggaggaacctgtggtgtttgaggttgctgctgtgcagccggcaagaacc
caggctgttgcatcccgcatggtccacgccaagggtaacatggttatcattcccaagaga
gtccccccccctcttcccatgaggaaccctggcagggcatcgcgatctagtaagagcgag
atgggcgatgtttcaagccttcgaagccctctgcgtaaggagaccttcactgaggaagac
cttgcatcggagaatgagaaaaccgactccgagtcttcgccttaccttaaacccaaggag
ttcaaggttgagaggaccaggatcgagaccaagtccgacgacgataaatcatccgaatcc
gaggtcgagttcttcctagcggaggaggcgaaaaccgaggataccaaggttgaggaaaca
aaagaggaagtgccagcaactgagcccaagcttgaatcgaaggatgctcagacatccccc
agaattccccaggaggggcgcccagacagccccagcacacctgacaagaagcacacttca
tccgtgtacactggagtgactgaagaccgatggagtgtcgacggcacaacacttacaacg
cctacatcagatcgacctttttctgtcattgacgacattactgaagacgatacccccagg
aaaccagcaaaagaagctgagccaactgagatgaacgagaagcacgaagagctagaaaag
atggcatcaaaagagacaacccccaacacgatcgcggttgtataa
>Fp51
------------------------------------------------------------
------------------------------------------------------------
------------------------------------------------------------
--------------------------------------atgtccaagcggcggccaaatt
caaggaaaatcatattacaacacccgcgttgttcaaggacagtccccgtccccgtccccg
tcccagtcccagggacacggacactactttcgttcccatcaccaccttcatcagcacgcc
aaaacaaactcggcgccttcttatgcttcaattgtcgcctacaagtccgccttgaacaag
ccagtcgtcactgtcgttcctctttccgactccaattctgtctcttccgtatcttcatcc
acgtccacaacctccgagtcttgtt---------cttctactacaactactacgccaact
tcctcctgtggctcgcctactacaaccgctaccaccaccccggtctcgtctccttcctcg
tctaccacctcaccaacttcgagatcgacaccaacattcgctactcctgtatctgtatcg
actgcaaaatcag-----------------------------------------------
-----------taccaataccagtagcgcgcccttaatccccatcctctctgtcgtccct
ccgcctggccaagacggcggcgacggagaggcaagaaggcccgccatgcagcgagtctct
gcctttctcccttcatgggacaagaggtcctccaacacaagatcaggcttgtttggttgg
tcctcaaatcgttccagcgcctctatatcagtcgcaaaccacaattcattatccaggata
aataccactgcagccaatgcaaatggccgagtccaaagggaagccttctggcctgcgacg
ctcgacctcgaatgcgaaaaggctgcccgcatcctcaagtcgttttccaccgatggctat
ctcgttcccgcagacgaagaggaggactcatattcgacagcaagcgaaccacgatcccca
aaacgagtcaccaagaaaatcccaaagcgtgtaatccaaaatgctgccggaatcgccatc
ttcacctgcatgcgaagcggtctgtacatgacaggctccggcggctccggtatcctcatc
gctcgaaaatctgacggaacatggtcgccgccatccggaattatgctacacacgcccact
ctcagcttcataattggcgtcgacgtttacgattgcgttcttgttgtcaacaaccttgcc
gctcttgagtcaatcacgaaaccccgcgtcacactcggcgaggatgtcggtctagccagc
ggtcccctggtatctctggattcagatgagtcgcacatcaggtggcaggacatgggtaac
accgttttgacctacttgaagtcgcggggccaaaatcaggccgtcaacttgaatggttgt
atcctggccgagcgaggaaacgagaatgagcgcttctatgctagccaggttacgcagatg
gacatcctggcgggcaatgttgcccgcgacgtggaggaagttgggccgctttcagaggtc
attaagatggccgagggcaggacagactacgatgcttctgtaatcaacaagatcgctgcc
gagtgtgcaccaggagacgccatgatagcgacacccaagtcttcgacccccgcctcgcca
cagacggcctttggaattcccaaccaagatgatcccgatccgtttggtgttttggccctc
gagatggctggtttagaaatcagggaagcgggatcacgattgcggcctaccagcagccaa
tttgacttcaaccccgcaccttcaagcccagcctactccaaattcaaccggcaaagtgtg
gatacatttgtctcaaagagcaatcgcaacagttacatgtcgtcgcgaaccgtcaagagt
caaatgacggatgctggaacccagaccgatgtaggcacaacacctgagacatcacccagc
ccaggccagagcgaagatggccatgacaggagtatccgcctgcaaatccccgaagtcaca
gaggaagaagaagaggttgattacacaaaggtcgacataacccccataaggcagttcagt
ggggcccaatctcctctcagtaccaccagccacagcagcacaacggctgtggaacctgac
actctcaaggtcgagcccagggatgacactgacaaggcttcgagcaattatgatagcgac
aaggatgaaaagagcagccgaaacgccgatgacgagggtgactcagagagtgacgttgga
gaggaggacgaggaggaacctgtggtgtttgaggttgctgctgtgcagccggcaagaacc
caggctgttgcatcccgcatggtccacgccaagggtaacatggttatcattcccaagaga
gtccccccccctcttcccatgaggaaccctggcagggcatcgcgatctagtaagagcgag
atgggcgatgtttcaagccttcgaagccctctgcgtaaggagaccttcactgaggaagac
cttgcatcggagaatgagaaaaccgactccgagtcttcgccttaccttaaacccaaggag
ttcaaggttgagaggaccaggatcgagaccaagtccgacgacgataaatcatccgaatcc
gaggtcgagttcttcctagcggaggaggcgaaaaccgaggataccaaggttgaggaaaca
aaagaggaagtgccagcaactgagcccaagcttgaatcgaaggatgctcagacatccccc
agaattccccaggaggggcgcccagacagccccagcacacctgacaagaagcacacttca
tccgtgtacactggagtgactgaagaccgatggagtgtcgacggcacaacacttacaacg
cctacatcagatcgacctttttctgtcattgacgacattactgaagacgatacccccagg
aaaccagcaaaagaagctgagccaactgagatgaacgagaagcacgaagagctagaaaag
atggcatcaaaagagacaacccccaacacgatcgcggttgtataa
>Fp59
------------------------------------------------------------
------------------------------------------------------------
------------------------------------------------------------
--------------------------------------atgtccaagcggcggccaaatt
caaggaaaatcatattacaacacccgcgttgttcaaggaca------gtccccgtccccg
tcccagtcccagggacacggacactactttcgttcccatcaccaccttcatcagcacgcc
aaaacaaactcggcgccttcttatgcttcaattgtcgcctacaagtccgccttgaacaag
ccagtcgtcactgtcgttcctctttccgactccaattctgtctcttccgtatcttcatcc
acgtccacaacctccgagtcttgtt---------cttctactacaactactacgccaact
tcctcctgtggctcgcctactacaaccgctaccaccaccccggtctcgtctccttcctcg
tctaccacctcaccaacttcgagatcgacaccaacattcgctactcctgtatctgtatcg
actgcaaaatcag-----------------------------------------------
-----------taccaataccagtagcgcgcccttaatccccatcctctctgtcgtccct
ccgcctggccaagacggcggcgacggagaggcaagaaggcccgccatgcagcgagtctct
gcctttctcccttcatgggacaagaggtcctccaacacaagatcaggcttgtttggttgg
tcctcaaatcgttccagcgcctctatatcagtcgcaaaccacaattcattatccaggata
aataccactgcagccaatgcaaatggccgagtccaaagggaagccttctggcctgcgacg
ctcgacctcgaatgcgaaaaggctgcccgcatcctcaagtcgttttccaccgatggctat
ctcgttcccgcagacgaagaggaggactcatattcgacagcaagcgaaccacgatcccca
aaacgagtcaccaagaaaatcccaaagcgtgtaattcaaaatgctgccggaatcgccatc
ttcacctgcatgcgaagcggtctgtacatgacaggctccggcggctccggtatcctcatc
gctcgaaaatctgacggaacatggtcgccgccatccggaattatgctacacacgcccact
ctcagcttcataattggcgtcgacgtttacgattgcgttcttgttgtcaacaaccttgcc
gctcttgagtcaatcacgaaaccccgcgtcacactcggcgaggatgtcggtctagccagc
ggtcccctggtatctctggattcagatgagtcgcacatcaggtggcaggacatgggtaac
accgttttgacctacttgaagtcgcggggccaaaatcaggccgtcaacttgaatggttgt
atcctggccgagcgaggaaacgagaatgagcgcttctatgctagccaggttacgcagatg
gacatcctggcgggcaatgttgcccgcgacgtggaggaagttgggccgctttcagaggtc
attaagatggccgagggcaggacagactacgatgcttctgtaatcaacaagatcgctgcc
gagtgtgcaccaggagacgccatgatagcgacacccaagtcttcgacccccgcctcgcca
cagacggcctttggaattcccaaccaagatgatcccgatccgtttggtgttttggccctc
gagatggctggtttagaaatcagggaagcgggatcacgattgcggcctaccagcagccaa
tttgacttcaaccccgcaccttcaagcccagcctactccaaattcaaccggcaaagtgtg
gatacatttgtctcaaagagcaatcgcaacagttacatgtcgtcgcgaaccgtcaagagt
caaatgacggatgctggaacccagaccgatgtaggcacaacacctgagacatcacccagc
ccaggccagagcgaagatggccatgacaggagtatccgcctgcaaatccccgaagtcaca
gaggaagaagaagaggttgattacacaaaggtcgacataacccccataaggcagttcagt
ggggcccaatctcctctcagtaccaccagccacagcagcacaacggctgtggaacctgac
actctcaaggtcgagcccagggatgacactgacaaggcttcgagcaattatgatagcgac
aaggatgaaaagagcagccgaaacgccgatgacgagggtgactcagagagtgacgttgga
gaggaggacgaggaggaacctgtggtgtttgaggttgctgctgtgcagccggcaagaacc
caggctgttgcatcccgcatggtccacgccaagggtaacatggttatcattcccaagaga
gtccccccccctcttcccatgaggaaccctggcagggcatcgcgatctagtaagagcgag
atgggcgatgtttcaagccttcgaagccctctgcgtaaggagaccttcactgaggaagac
cttgcatcggagaatgagaaaaccgactccgagtcttcgccttaccttaaacccaaggag
ttcaaggttgagaggaccaggatcgagaccaagtccgacgacgataaatcatccgaatcc
gaggtcgagttcttcctagcggaggaggcgaaaaccgaggataccaaggttgaggaaaca
aaagaggaagtgccagcaactgagcccaagcttgaatcgaaggatgctcagacatccccc
agaattccccaggaggggcgcccagacagccccagcacacctgacaagaagcacacttca
tccgtgtacactggagtgactgaagaccgatggagtgtcgacggcacaacacttacaacg
cctacatcagatcgacctttttctgtcattgacgacattactgaagacgatacccccagg
aaaccagcaaaagaagctgagccaactgagatgaacgagaagcacgaagagctagaaaag
atggcatcaaaagagacaacccccaacacgatcgcggttgtataa
>Fp63
------------------------------------------------------------
------------------------------------------------------------
------------------------------------------------------------
--------------------------------------atgtccaagcggcggccaaatt
caaggaaaatcatattacaacacccgcgttgttcaaggaca------gtccccgtccccg
tcccagtcccagggacacggacactactttcgttcccatcaccaccttcatcagcacgcc
aaaacaaactcggcgccttcttatgcttcaattgtcgcctacaagtccgccttgaacaag
ccagtcgtcactgtcgttcctctttccgactccaattctgtctcttccgtatcttcatcc
acgtccacaacctccgagtcttgtt---------cttctactacaactactacgccaact
tcctcctgtggctcgcctactacaaccgctaccaccaccccggtctcgtctccttcctcg
tctaccacctcaccaacttcgagatcgacaccaacattcgctactcctgtatctgtatcg
actgcaaaatcag-----------------------------------------------
-----------taccaataccagtagcgcgcccttaatccccatcctctctgtcgtccct
ccgcctggccaagacggcggcgacggagaggcaagaaggcccgccatgcagcgagtctct
gcctttctcccttcatgggacaagaggtcctccaacacaagatcaggcttgtttggttgg
tcctcaaatcgttccagcgcctctatatcagtcgcaaaccacaattcattatccaggata
aataccactgcagccaatgcaaatggccgagtccaaagggaagccttctggcctgcgacg
ctcgacctcgaatgcgaaaaggctgcccgcatcctcaagtcgttttccaccgatggctat
ctcgttcccgcagacgaagaggaggactcatattcgacagcaagcgaaccacgatcccca
aaacgagtcaccaagaaaatcccaaagcgtgtaatccaaaatgctgccggaatcgccatc
ttcacctgcatgcgaagcggtctgtacatgacaggctccggcggctccggtatcctcatc
gctcgaaaatctgacggaacatggtcgccgccatccggaattatgctacacacgcccact
ctcagcttcataattggcgtcgacgtttacgattgcgttcttgttgtcaacaaccttgcc
gctcttgagtcaatcacgaaaccccgcgtcacactcggcgaggatgtcggtctagccagc
ggtcccctggtatctctggattcagatgagtcgcacatcaggtggcaggacatgggtaac
accgttttgacctacttgaagtcgcggggccaaaatcaggccgtcaacttgaatggttgt
atcctggccgagcgaggaaacgagaatgagcgcttctatgctagccaggttacgcagatg
gacatcctggcgggcaatgttgcccgcgacgtggaggaagttgggccgctttcagaggtc
attaagatggccgagggcaggacagactacgatgcttctgtaatcaacaagatcgctgcc
gagtgtgcaccaggagacgccatgatagcgacacccaagtcttcgacccccgcctcgcca
cagacggcctttggaattcccaaccaagatgatcccgatccgtttggtgttttggccctc
gagatggctggtttagaaatcagggaagcgggatcacgattgcggcctaccagcagccaa
tttgacttcaaccccgcaccttcaagcccagcctactccaaattcaaccggcaaagtgtg
gatacatttgtctcaaagagcaatcgcaacagttacatgtcgtcgcgaaccgtcaagagt
caaatgacggatgctggaacccagaccgatgtaggcacaacacctgagacatcacccagc
ccaggccagagcgaagatggccatgacaggagtatccgcctgcaaatccccgaagtcaca
gaggaagaagaagaggttgattacacaaaggtcgacataacccccataaggcagttcagt
ggggcccaatctcctctcagtaccaccagccacagcagcacaacggctgtggaacctgac
actctcaaggtcgagcccagggatgacactgacaaggcttcgagcaattatgatagcgac
aaggatgaaaagagcagccgaaacgccgatgacgagggtgactcagagagtgacgttgga
gaggaggacgaggaggaacctgtggtgtttgaggttgctgctgtgcagccggcaagaacc
caggctgttgcatcccgcatggtccacgccaagggtaacatggttatcattcccaagaga
gtccccccccctcttcccatgaggaaccctggcagggcatcgcgatctagtaagagcgag
atgggcgatgtttcaagccttcgaagccctctgcgtaaggagaccttcactgaggaagac
cttgcatcggagaatgagaaaaccgactccgagtcttcgccttaccttaaacccaaggag
ttcaaggttgagaggaccaggatcgagaccaagtccgacgacgataaatcatccgaatcc
gaggtcgagttcttcctagcggaggaggcgaaaaccgaggataccaaggttgaggaaaca
aaagaggaagtgccagcaactgagcccaagcttgaatcgaaggatgctcagacatccccc
agaattccccaggaggggcgcccagacagccccagcacacctgacaagaagcacacttca
tccgtgtacactggagtgactgaagaccgatggagtgtcgacggcacaacacttacaacg
cctacatcagatcgacctttttctgtcattgacgacattactgaagacgatacccccagg
aaaccagcaaaagaagctgagccaactgagatgaacgagaagcacgaagagctagaaaag
atggcatcaaaagagacaacccccaacacgatcgcggttgtataa
>Fp65
------------------------------------------------------------
------------------------------------------------------------
------------------------------------------------------------
--------------------------------------atgtccaagcggcggccaaatt
caaggaaaatcatattacaacacccgcgttgttcaaggaca------gtccccgtccccg
tcccagtcccagggacacggacactactttcgttcccatcaccaccttcatcagcacgcc
aaaacaaactcggcgccttcttatgcttcaattgtcgcctacaagtccgccttgaacaag
ccagtcgtcactgtcgttcctctttccgactccaattctgtctcttccgtatcttcatcc
acgtccacaacctccgagtcttgtt---------cttctactacaactactacgccaact
tcctcctgtggctcgcctactacaaccgctaccaccaccccggtctcgtctccttcctcg
tctaccacctcaccaacttcgagatcgacaccaacattcgctactcctgtatctgtatcg
actgcaaaatcag-----------------------------------------------
-----------taccaataccagtagcgcgcccttaatccccatcctctctgtcgtccct
ccgcctggccaagacggcggcgacggagaggcaagaaggcccgccatgcagcgagtctct
gcctttctcccttcatgggacaagaggtcctccaacacaagatcaggcttgtttggttgg
tcctcaaatcgttccagcgcctctatatcagtcgcaaaccacaattcattatccaggata
aataccactgcagccaatgcaaatggccgagtccaaagggaagccttctggcctgcgacg
ctcgacctcgaatgcgaaaaggctgcccgcatcctcaagtcgttttccaccgatggctat
ctcgttcccgcagacgaagaggaggactcatattcgacagcaagcgaaccacgatcccca
aaacgagtcaccaagaaaatcccaaagcgtgtaatccaaaatgctgccggaatcgccatc
ttcacctgcatgcgaagcggtctgtacatgacaggctccggcggctccggtatcctcatc
gctcgaaaatctgacggaacatggtcgccgccatccggaattatgctacacacgcccact
ctcagcttcataattggcgtcgacgtttacgattgcgttcttgttgtcaacaaccttgcc
gctcttgagtcaatcacgaaaccccgcgtcacactcggcgaggatgtcggtctagccagc
ggtcccctggtatctctggattcagatgagtcgcacatcaggtggcaggacatgggtaac
accgttttgacctacttgaagtcgcggggccaaaatcaggccgtcaacttgaatggttgt
atcctggccgagcgaggaaacgagaatgagcgcttctatgctagccaggttacgcagatg
gacatcctggcgggcaatgttgcccgcgacgtggaggaagttgggccgctttcagaggtc
attaagatggccgagggcaggacagactacgatgcttctgtaatcaacaagatcgctgcc
gagtgtgcaccaggagacgccatgatagcgacacccaagtcttcgacccccgcctcgcca
cagacggcctttggaattcccaaccaagatgatcccgatccgtttggtgttttggccctc
gagatggctggtttagaaatcagggaagcgggatcacgattgcggcctaccagcagccaa
tttgacttcaaccccgcaccttcaagcccagcctactccaaattcaaccggcaaagtgtg
gatacatttgtctcaaagagcaatcgcaacagttacatgtcgtcgcgaaccgtcaagagt
caaatgacggatgctggaacccagaccgatgtaggcacaacacctgagacatcacccagc
ccaggccagagcgaagatggccatgacaggagtatccgcctgcaaatccccgaagtcaca
gaggaagaagaagaggttgattacacaaaggtcgacataacccccataaggcagttcagt
ggggcccaatctcctctcagtaccaccagccacagcagcacaacggctgtggaacctgac
actctcaaggtcgagcccagggatgacactgacaaggcttcgagcaattatgatagcgac
aaggatgaaaagagcagccgaaacgccgatgacgagggtgactcagagagtgacgttgga
gaggaggacgaggaggaacctgtggtgtttgaggttgctgctgtgcagccggcaagaacc
caggctgttgcatcccgcatggtccacgccaagggtaacatggttatcattcccaagaga
gtccccccccctcttcccatgaggaaccctggcagggcatcgcgatctagtaagagcgag
atgggcgatgtttcaagccttcgaagccctctgcgtaaggagaccttcactgaggaagac
cttgcatcggagaatgagaaaaccgactccgagtcttcgccttaccttaaacccaaggag
ttcaaggttgagaggaccaggatcgagaccaagtccgacgacgataaatcatccgaatcc
gaggtcgagttcttcctagcggaggaggcgaaaaccgaggataccaaggttgaggaaaca
aaagaggaagtgccagcaactgagcccaagcttgaatcgaaggatgctcagacatccccc
agaattccccaggaggggcgcccagacagccccagcacacctgacaagaagcacacttca
tccgtgtacactggagtgactgaagaccgatggagtgtcgacggcacaacacttacaacg
cctacatcagatcgacctttttctgtcattgacgacattactgaagacgatacccccagg
aaaccagcaaaagaagctgagccaactgagatgaacgagaagcacgaagagctagaaaag
atggcatcaaaagagacaacccccaacacgatcgcggttgtataa
>Fp66
------------------------------------------------------------
------------------------------------------------------------
------------------------------------------------------------
--------------------------------------atgtccaagcggcggccaaatt
caaggaaaatcatattacaacacccgcgttgttcaaggaca------gtccccgtccccg
tcccagtcccagggacacggacactactttcgttcccatcaccaccttcatcagcacgcc
aaaacaaactcggcgccttcttatgcttcaattgtcgcctacaagtccgccttgaacaag
ccagtcgtcactgtcgttcctctttccgactccaattctgtctcttccgtatcttcatcc
acgtccacaacctccgagtcttgtt---------cttctactacaactactacgccaact
tcctcctgtggctcgcctactacaaccgctaccaccaccccggtctcgtctccttcctcg
tctaccacctcaccaacttcgagatcgacaccaacattcgctactcctgtatctgtatcg
actgcaaaatcag-----------------------------------------------
-----------taccaataccagtagcgcgcccttaatccccatcctctctgtcgtccct
ccgcctggccaagacggcggcgacggagaggcaagaaggcccgccatgcagcgagtctct
gcctttctcccttcatgggacaagaggtcctccaacacaagatcaggcttgtttggttgg
tcctcaaatcgttccagcgcctctatatcagtcgcaaaccacaattcattatccaggata
aataccactgcagccaatgcaaatggccgagtccaaagggaagccttctggcctgcgacg
ctcgacctcgaatgcgaaaaggctgcccgcatcctcaagtcgttttccaccgatggctat
ctcgttcccgcagacgaagaggaggactcatattcgacagcaagcgaaccacgatcccca
aaacgagtcaccaagaaaatcccaaagcgtgtaatccaaaatgctgccggaatcgccatc
ttcacctgcatgcgaagcggtctgtacatgacaggctccggcggctccggtatcctcatc
gctcgaaaatctgacggaacatggtcgccgccatccggaattatgctacacacgcccact
ctcagcttcataattggcgtcgacgtttacgattgcgttcttgttgtcaacaaccttgcc
gctcttgagtcaatcacgaaaccccgcgtcacactcggcgaggatgtcggtctagccagc
ggtcccctggtatctctggattcagatgagtcgcacatcaggtggcaggacatgggtaac
accgttttgacctacttgaagtcgcggggccaaaatcaggccgtcaacttgaatggttgt
atcctggccgagcgaggaaacgagaatgagcgcttctatgctagccaggttacgcagatg
gacatcctggcgggcaatgttgcccgcgacgtggaggaagttgggccgctttcagaggtc
attaagatggccgagggcaggacagactacgatgcttctgtaatcaacaagatcgctgcc
gagtgtgcaccaggagacgccatgatagcgacacccaagtcttcgacccccgcctcgcca
cagacggcctttggaattcccaaccaagatgatcccgatccgtttggtgttttggccctc
gagatggctggtttagaaatcagggaagcgggatcacgattgcggcctaccagcagccaa
tttgacttcaaccccgcaccttcaagcccagcctactccaaattcaaccggcaaagtgtg
gatacatttgtctcaaagagcaatcgcaacagttacatgtcgtcgcgaaccgtcaagagt
caaatgacggatgctggaacccagaccgatgtaggcacaacacctgagacatcacccagc
ccaggccagagcgaagatggccatgacaggagtatccgcctgcaaatccccgaagtcaca
gaggaagaagaagaggttgattacacaaaggtcgacataacccccataaggcagttcagt
ggggcccaatctcctctcagtaccaccagccacagcagcacaacggctgtggaacctgac
actctcaaggtcgagcccagggatgacactgacaaggcttcgagcaattatgatagcgac
aaggatgaaaagagcagccgaaacgccgatgacgagggtgactcagagagtgacgttgga
gaggaggacgaggaggaacctgtggtgtttgaggttgctgctgtgcagccggcaagaacc
caggctgttgcatcccgcatggtccacgccaagggtaacatggttatcattcccaagaga
gtccccccccctcttcccatgaggaaccctggcagggcatcgcgatctagtaagagcgag
atgggcgatgtttcaagccttcgaagccctctgcgtaaggagaccttcactgaggaagac
cttgcatcggagaatgagaaaaccgactccgagtcttcgccttaccttaaacccaaggag
ttcaaggttgagaggaccaggatcgagaccaagtccgacgacgataaatcatccgaatcc
gaggtcgagttcttcctagcggaggaggcgaaaaccgaggataccaaggttgaggaaaca
aaagaggaagtgccagcaactgagcccaagcttgaatcgaaggatgctcagacatccccc
agaattccccaggaggggcgcccagacagccccagcacacctgacaagaagcacacttca
tccgtgtacactggagtgactgaagaccgatggagtgtcgacggcacaacacttacaacg
cctacatcagatcgacctttttctgtcattgacgacattactgaagacgatacccccagg
aaaccagcaaaagaagctgagccaactgagatgaacgagaagcacgaagagctagaaaag
atggcatcaaaagagacaacccccaacacgatcgcggttgtataa
>Fp72
------------------------------------------------------------
------------------------------------------------------------
------------------------------------------------------------
--------------------------------------atgtccaagcggcggccaaatt
caaggaaaatcatattacaacacccgcgttgttcaaggaca------gtccccgtccccg
tcccagtcccagggacacggacactactttcgttcccatcaccaccttcatcagcacgcc
aaaacaaactcggcgccttcttatgcttcaattgtcgcctacaagtccgccttgaacaag
ccagtcgtcactgtcgttcctctttccgactccaattctgtctcttccgtatcttcatcc
acgtccacaacctccgagtcttgtt---------cttctactacaactactacgccaact
tcctcctgtggctcgcctactacaaccgctaccaccaccccggtctcgtctccttcctcg
tctaccacctcaccaacttcgagatcgacaccaacattcgctactcctgtatctgtatcg
actgcaaaatcag-----------------------------------------------
-----------taccaataccagtagcgcgcccttaatccccatcctctctgtcgtccct
ccgcctggccaagacggcggcgacggagaggcaagaaggcccgccatgcagcgagtctct
gcctttctcccttcatgggacaagaggtcctccaacacaagatcaggcttgtttggttgg
tcctcaaatcgttccagcgcctctatatcagtcgcaaaccacaattcattatccaggata
aataccactgcagccaatgcaaatggccgagtccaaagggaagccttctggcctgcgacg
ctcgacctcgaatgcgaaaaggctgcccgcatcctcaagtcgttttccaccgatggctat
ctcgttcccgcagacgaagaggaggactcatattcgacagcaagcgaaccacgatcccca
aaacgagtcaccaagaaaatcccaaagcgtgtaatccaaaatgctgccggaatcgccatc
ttcacctgcatgcgaagcggtctgtacatgacaggctccggcggctccggtatcctcatc
gctcgaaaatctgacggaacatggtcgccgccatccggaattatgctacacacgcccact
ctcagcttcataattggcgtcgacgtttacgattgcgttcttgttgtcaacaaccttgcc
gctcttgagtcaatcacgaaaccccgcgtcacactcggcgaggatgtcggtctagccagc
ggtcccctggtatctctggattcagatgagtcgcacatcaggtggcaggacatgggtaac
accgttttgacctacttgaagtcgcggggccaaaatcaggccgtcaacttgaatggttgt
atcctggccgagcgaggaaacgagaatgagcgcttctatgctagccaggttacgcagatg
gacatcctggcgggcaatgttgcccgcgacgtggaggaagttgggccgctttcagaggtc
attaagatggccgagggcaggacagactacgatgcttctgtaatcaacaagatcgctgcc
gagtgtgcaccaggagacgccatgatagcgacacccaagtcttcgacccccgcctcgcca
cagacggcctttggaattcccaaccaagatgatcccgatccgtttggtgttttggccctc
gagatggctggtttagaaatcagggaagcgggatcacgattgcggcctaccagcagccaa
tttgacttcaaccccgcaccttcaagcccagcctactccaaattcaaccggcaaagtgtg
gatacatttgtctcaaagagcaatcgcaacagttacatgtcgtcgcgaaccgtcaagagt
caaatgacggatgctggaacccagaccgatgtaggcacaacacctgagacatcacccagc
ccaggccagagcgaagatggccatgacaggagtatccgcctgcaaatccccgaagtcaca
gaggaagaagaagaggttgattacacaaaggtcgacataacccccataaggcagttcagt
ggggcccaatctcctctcagtaccaccagccacagcagcacaacggctgtggaacctgac
actctcaaggtcgagcccagggatgacactgacaaggcttcgagcaattatgatagcgac
aaggatgaaaagagcagccgaaacgccgatgacgagggtgactcagagagtgacgttgga
gaggaggacgaggaggaacctgtggtgtttgaggttgctgctgtgcagccggcaagaacc
caggctgttgcatcccgcatggtccacgccaagggtaacatggttatcattcccaagaga
gtccccccccctcttcccatgaggaaccctggcagggcatcgcgatctagtaagagcgag
atgggcgatgtttcaagccttcgaagccctctgcgtaaggagaccttcactgaggaagac
cttgcatcggagaatgagaaaaccgactccgagtcttcgccttaccttaaacccaaggag
ttcaaggttgagaggaccaggatcgagaccaagtccgacgacgataaatcatccgaatcc
gaggtcgagttcttcctagcggaggaggcgaaaaccgaggataccaaggttgaggaaaca
aaagaggaagtgccagcaactgagcccaagcttgaatcgaaggatgctcagacatccccc
agaattccccaggaggggcgcccagacagccccagcacacctgacaagaagcacacttca
tccgtgtacactggagtgactgaagaccgatggagtgtcgacggcacaacacttacaacg
cctacatcagatcgacctttttctgtcattgacgacattactgaagacgatacccccagg
aaaccagcaaaagaagctgagccaactgagatgaacgagaagcacgaagagctagaaaag
atggcatcaaaagagacaacccccaacacgatcgcggttgtataa
>Fp73
------------------------------------------------------------
------------------------------------------------------------
------------------------------------------------------------
--------------------------------------atgtccaagcggcggccaaatt
caaggaaaatcatattacaacacccgcgttgttcaaggaca------gtccccgtccccg
tcccagtcccagggacacggacactactttcgttcccatcaccaccttcatcagcacgcc
aaaacaaactcggcgccttcttatgcttcaattgtcgcctacaagtccgccttgaacaag
ccagtcgtcactgtcgttcctctttccgactccaattctgtctcttccgtatcttcatcc
acgtccacaacctccgagtcttgtt---------cttctactacaactactacgccaact
tcctcctgtggctcgcctactacaaccgctaccaccaccccggtctcgtctccttcctcg
tctaccacctcaccaacttcgagatcgacaccaacattcgctactcctgtatctgtatcg
actgcaaaatcag-----------------------------------------------
-----------taccaataccagtagcgcgcccttaatccccatcctctctgtcgtccct
ccgcctggccaagacggcggcgacggagaggcaagaaggcccgccatgcagcgagtctct
gcctttctcccttcatgggacaagaggtcctccaacacaagatcaggcttgtttggttgg
tcctcaaatcgttccagcgcctctatatcagtcgcaaaccacaattcattatccaggata
aataccactgcagccaatgcaaatggccgagtccaaagggaagccttctggcctgcgacg
ctcgacctcgaatgcgaaaaggctgcccgcatcctcaagtcgttttccaccgatggctat
ctcgttcccgcagacgaagaggaggactcatattcgacagcaagcgaaccacgatcccca
aaacgagtcaccaagaaaatcccaaagcgtgtaatccaaaatgctgccggaatcgccatc
ttcacctgcatgcgaagcggtctgtacatgacaggctccggcggctccggtatcctcatc
gctcgaaaatctgacggaacatggtcgccgccatccggaattatgctacacacgcccact
ctcagcttcataattggcgtcgacgtttacgattgcgttcttgttgtcaacaaccttgcc
gctcttgagtcaatcacgaaaccccgcgtcacactcggcgaggatgtcggtctagccagc
ggtcccctggtatctctggattcagatgagtcgcacatcaggtggcaggacatgggtaac
accgttttgacctacttgaagtcgcggggccaaaatcaggccgtcaacttgaatggttgt
atcctggccgagcgaggaaacgagaatgagcgcttctatgctagccaggttacgcagatg
gacatcctggcgggcaatgttgcccgcgacgtggaggaagttgggccgctttcagaggtc
attaagatggccgagggcaggacagactacgatgcttctgtaatcaacaagatcgctgcc
gagtgtgcaccaggagacgccatgatagcgacacccaagtcttcgacccccgcctcgcca
cagacggcctttggaattcccaaccaagatgatcccgatccgtttggtgttttggccctc
gagatggctggtttagaaatcagggaagcgggatcacgattgcggcctaccagcagccaa
tttgacttcaaccccgcaccttcaagcccagcctactccaaattcaaccggcaaagtgtg
gatacatttgtctcaaagagcaatcgcaacagttacatgtcgtcgcgaaccgtcaagagt
caaatgacggatgctggaacccagaccgatgtaggcacaacacctgagacatcacccagc
ccaggccagagcgaagatggccatgacaggagtatccgcctgcaaatccccgaagtcaca
gaggaagaagaagaggttgattacacaaaggtcgacataacccccataaggcagttcagt
ggggcccaatctcctctcagtaccaccagccacagcagcacaacggctgtggaacctgac
actctcaaggtcgagcccagggatgacactgacaaggcttcgagcaattatgatagcgac
aaggatgaaaagagcagccgaaacgccgatgacgagggtgactcagagagtgacgttgga
gaggaggacgaggaggaacctgtggtgtttgaggttgctgctgtgcagccggcaagaacc
caggctgttgcatcccgcatggtccacgccaagggtaacatggttatcattcccaagaga
gtccccccccctcttcccatgaggaaccctggcagggcatcgcgatctagtaagagcgag
atgggcgatgtttcaagccttcgaagccctctgcgtaaggagaccttcactgaggaagac
cttgcatcggagaatgagaaaaccgactccgagtcttcgccttaccttaaacccaaggag
ttcaaggttgagaggaccaggatcgagaccaagtccgacgacgataaatcatccgaatcc
gaggtcgagttcttcctagcggaggaggcgaaaaccgaggataccaaggttgaggaaaca
aaagaggaagtgccagcaactgagcccaagcttgaatcgaaggatgctcagacatccccc
agaattccccaggaggggcgcccagacagccccagcacacctgacaagaagcacacttca
tccgtgtacactggagtgactgaagaccgatggagtgtcgacggcacaacacttacaacg
cctacatcagatcgacctttttctgtcattgacgacattactgaagacgatacccccagg
aaaccagcaaaagaagctgagccaactgagatgaacgagaagcacgaagagctagaaaag
atggcatcaaaagagacaacccccaacacgatcgcggttgtataa
>Fp76
------------------------------------------------------------
------------------------------------------------------------
------------------------------------------------------------
--------------------------------------atgtccaagcggcggccaaatt
caaggaaaatcatattacaacacccgcgttgttcaaggaca------gtccccgtccccg
tcccagtcccagggacacggacactactttcgttcccatcaccaccttcatcagcacgcc
aaaacaaactcggcgccttcttatgcttcaattgtcgcctacaagtccgccttgaacaag
ccagtcgtcactgtcgttcctctttccgactccaattctgtctcttccgtatcttcatcc
acgtccacaacctccgagtcttgtt---------cttctactacaactactacgccaact
tcctcctgtggctcgcctactacaaccgctaccaccaccccggtctcgtctccttcctcg
tctaccacctcaccaacttcgagatcgacaccaacattcgctactcctgtatctgtatcg
actgcaaaatcag-----------------------------------------------
-----------taccaataccagtagcgcgcccttaatccccatcctctctgtcgtccct
ccgcctggccaagacggcggcgacggagaggcaagaaggcccgccatgcagcgagtctct
gcctttctcccttcatgggacaagaggtcctccaacacaagatcaggcttgtttggttgg
tcctcaaatcgttccagcgcctctatatcagtcgcaaaccacaattcattatccaggata
aataccactgcagccaatgcaaatggccgagtccaaagggaagccttctggcctgcgacg
ctcgacctcgaatgcgaaaaggctgcccgcatcctcaagtcgttttccaccgatggctat
ctcgttcccgcagacgaagaggaggactcatattcgacagcaagcgaaccacgatcccca
aaacgagtcaccaagaaaatcccaaagcgtgtaatccaaaatgctgccggaatcgccatc
ttcacctgcatgcgaagcggtctgtacatgacaggctccggcggctccggtatcctcatc
gctcgaaaatctgacggaacatggtcgccgccatccggaattatgctacacacgcccact
ctcagcttcataattggcgtcgacgtttacgattgcgttcttgttgtcaacaaccttgcc
gctcttgagtcaatcacgaaaccccgcgtcacactcggcgaggatgtcggtctagccagc
ggtcccctggtatctctggattcagatgagtcgcacatcaggtggcaggacatgggtaac
accgttttgacctacttgaagtcgcggggccaaaatcaggccgtcaacttgaatggttgt
atcctggccgagcgaggaaacgagaatgagcgcttctatgctagccaggttacgcagatg
gacatcctggcgggcaatgttgcccgcgacgtggaggaagttgggccgctttcagaggtc
attaagatggccgagggcaggacagactacgatgcttctgtaatcaacaagatcgctgcc
gagtgtgcaccaggagacgccatgatagcgacacccaagtcttcgacccccgcctcgcca
cagacggcctttggaattcccaaccaagatgatcccgatccgtttggtgttttggccctc
gagatggctggtttagaaatcagggaagcgggatcacgattgcggcctaccagcagccaa
tttgacttcaaccccgcaccttcaagcccagcctactccaaattcaaccggcaaagtgtg
gatacatttgtctcaaagagcaatcgcaacagttacatgtcgtcgcgaaccgtcaagagt
caaatgacggatgctggaacccagaccgatgtaggcacaacacctgagacatcacccagc
ccaggccagagcgaagatggccatgacaggagtatccgcctgcaaatccccgaagtcaca
gaggaagaagaagaggttgattacacaaaggtcgacataacccccataaggcagttcagt
ggggcccaatctcctctcagtaccaccagccacagcagcacaacggctgtggaacctgac
actctcaaggtcgagcccagggatgacactgacaaggcttcgagcaattatgatagcgac
aaggatgaaaagagcagccgaaacgccgatgacgagggtgactcagagagtgacgttgga
gaggaggacgaggaggaacctgtggtgtttgaggttgctgctgtgcagccggcaagaacc
caggctgttgcatcccgcatggtccacgccaagggtaacatggttatcattcccaagaga
gtccccccccctcttcccatgaggaaccctggcagggcatcgcgatctagtaagagcgag
atgggcgatgtttcaagccttcgaagccctctgcgtaaggagaccttcactgaggaagac
cttgcatcggagaatgagaaaaccgactccgagtcttcgccttaccttaaacccaaggag
ttcaaggttgagaggaccaggatcgagaccaagtccgacgacgataaatcatccgaatcc
gaggtcgagttcttcctagcggaggaggcgaaaaccgaggataccaaggttgaggaaaca
aaagaggaagtgccagcaactgagcccaagcttgaatcgaaggatgctcagacatccccc
agaattccccaggaggggcgcccagacagccccagcacacctgacaagaagcacacttca
tccgtgtacactggagtgactgaagaccgatggagtgtcgacggcacaacacttacaacg
cctacatcagatcgacctttttctgtcattgacgacattactgaagacgatacccccagg
aaaccagcaaaagaagctgagccaactgagatgaacgagaagcacgaagagctagaaaag
atggcatcaaaagagacaacccccaacacgatcgcggttgtataa
>Fp78
------------------------------------------------------------
------------------------------------------------------------
------------------------------------------------------------
--------------------------------------atgtccaagcggcggccaaatt
caaggaaaatcatattacaacacccgcgttgttcaaggaca------gtccccgtccccg
tcccagtcccagggacacggacactactttcgttcccatcaccaccttcatcagcacgcc
aaaacaaactcggcgccttcttatgcttcaattgtcgcctacaagtccgccttgaacaag
ccagtcgtcactgtcgttcctctttccgactccaattctgtctcttccgtatcttcatcc
acgtccacaacctccgagtcttgtt---------cttctactacaactactacgccaact
tcctcctgtggctcgcctactacaaccgctaccaccaccccggtctcgtctccttcctcg
tctaccacctcaccaacttcgagatcgacaccaacattcgctactcctgtatctgtatcg
actgcaaaatcag-----------------------------------------------
-----------taccaataccagtagcgcgcccttaatccccatcctctctgtcgtccct
ccgcctggccaagacggcggcgacggagaggcaagaaggcccgccatgcagcgagtctct
gcctttctcccttcatgggacaagaggtcctccaacacaagatcaggcttgtttggttgg
tcctcaaatcgttccagcgcctctatatcagtcgcaaaccacaattcattatccaggata
aataccactgcagccaatgcaaatggccgagtccaaagggaagccttctggcctgcgacg
ctcgacctcgaatgcgaaaaggctgcccgcatcctcaagtcgttttccaccgatggctat
ctcgttcccgcagacgaagaggaggactcatattcgacagcaagcgaaccacgatcccca
aaacgagtcaccaagaaaatcccaaagcgtgtaattcaaaatgctgccggaatcgccatc
ttcacctgcatgcgaagcggtctgtacatgacaggctccggcggctccggtatcctcatc
gctcgaaaatctgacggaacatggtcgccgccatccggaattatgctacacacgcccact
ctcagcttcataattggcgtcgacgtttacgattgcgttcttgttgtcaacaaccttgcc
gctcttgagtcaatcacgaaaccccgcgtcacactcggcgaggatgtcggtctagccagc
ggtcccctggtatctctggattcagatgagtcgcacatcaggtggcaggacatgggtaac
accgttttgacctacttgaagtcgcggggccaaaatcaggccgtcaacttgaatggttgt
atcctggccgagcgaggaaacgagaatgagcgcttctatgctagccaggttacgcagatg
gacatcctggcgggcaatgttgcccgcgacgtggaggaagttgggccgctttcagaggtc
attaagatggccgagggcaggacagactacgatgcttctgtaatcaacaagatcgctgcc
gagtgtgcaccaggagacgccatgatagcgacacccaagtcttcgacccccgcctcgcca
cagacggcctttggaattcccaaccaagatgatcccgatccgtttggtgttttggccctc
gagatggctggtttagaaatcagggaagcgggatcacgattgcggcctaccagcagccaa
tttgacttcaaccccgcaccttcaagcccagcctactccaaattcaaccggcaaagtgtg
gatacatttgtctcaaagagcaatcgcaacagttacatgtcgtcgcgaaccgtcaagagt
caaatgacggatgctggaacccagaccgatgtaggcacaacacctgagacatcacccagc
ccaggccagagcgaagatggccatgacaggagtatccgcctgcaaatccccgaagtcaca
gaggaagaagaagaggttgattacacaaaggtcgacataacccccataaggcagttcagt
ggggcccaatctcctctcagtaccaccagccacagcagcacaacggctgtggaacctgac
actctcaaggtcgagcccagggatgacactgacaaggcttcgagcaattatgatagcgac
aaggatgaaaagagcagccgaaacgccgatgacgagggtgactcagagagtgacgttgga
gaggaggacgaggaggaacctgtggtgtttgaggttgctgctgtgcagccggcaagaacc
caggctgttgcatcccgcatggtccacgccaagggtaacatggttatcattcccaagaga
gtccccccccctcttcccatgaggaaccctggcagggcatcgcgatctagtaagagcgag
atgggcgatgtttcaagccttcgaagccctctgcgtaaggagaccttcactgaggaagac
cttgcatcggagaatgagaaaaccgactccgagtcttcgccttaccttaaacccaaggag
ttcaaggttgagaggaccaggatcgagaccaagtccgacgacgataaatcatccgaatcc
gaggtcgagttcttcctagcggaggaggcgaaaaccgaggataccaaggttgaggaaaca
aaagaggaagtgccagcaactgagcccaagcttgaatcgaaggatgctcagacatccccc
agaattccccaggaggggcgcccagacagccccagcacacctgacaagaagcacacttca
tccgtgtacactggagtgactgaagaccgatggagtgtcgacggcacaacacttacaacg
cctacatcagatcgacctttttctgtcattgacgacattactgaagacgatacccccagg
aaaccagcaaaagaagctgagccaactgagatgaacgagaagcacgaagagctagaaaag
atggcatcaaaagagacaacccccaacacgatcgcggttgtataa
>Fp81
------------------------------------------------------------
------------------------------------------------------------
------------------------------------------------------------
--------------------------------------atgtccaagcggcggccaaatt
caaggaaaatcatattacaacacccgcgttgttcaaggaca------gtccccgtccccg
tcccagtcccagggacacggacactactttcgttcccatcaccaccttcatcagcacgcc
aaaacaaactcggcgccttcttatgcttcaattgtcgcctacaagtccgccttgaacaag
ccagtcgtcactgtcgttcctctttccgactccaattctgtctcttccgtatcttcatcc
acgtccacaacctccgagtcttgtt---------cttctactacaactactacgccaact
tcctcctgtggctcgcctactacaaccgctaccaccaccccggtctcgtctccttcctcg
tctaccacctcaccaacttcgagatcgacaccaacattcgctactcctgtatctgtatcg
actgcaaaatcag-----------------------------------------------
-----------taccaataccagtagcgcgcccttaatccccatcctctctgtcgtccct
ccgcctggccaagacggcggcgacggagaggcaagaaggcccgccatgcagcgagtctct
gcctttctcccttcatgggacaagaggtcctccaacacaagatcaggcttgtttggttgg
tcctcaaatcgttccagcgcctctatatcagtcgcaaaccacaattcattatccaggata
aataccactgcagccaatgcaaatggccgagtccaaagggaagccttctggcctgcgacg
ctcgacctcgaatgcgaaaaggctgcccgcatcctcaagtcgttttccaccgatggctat
ctcgttcccgcagacgaagaggaggactcatattcgacagcaagcgaaccacgatcccca
aaacgagtcaccaagaaaatcccaaagcgtgtaatccaaaatgctgccggaatcgccatc
ttcacctgcatgcgaagcggtctgtacatgacaggctccggcggctccggtatcctcatc
gctcgaaaatctgacggaacatggtcgccgccatccggaattatgctacacacgcccact
ctcagcttcataattggcgtcgacgtttacgattgcgttcttgttgtcaacaaccttgcc
gctcttgagtcaatcacgaaaccccgcgtcacactcggcgaggatgtcggtctagccagc
ggtcccctggtatctctggattcagatgagtcgcacatcaggtggcaggacatgggtaac
accgttttgacctacttgaagtcgcggggccaaaatcaggccgtcaacttgaatggttgt
atcctggccgagcgaggaaacgagaatgagcgcttctatgctagccaggttacgcagatg
gacatcctggcgggcaatgttgcccgcgacgtggaggaagttgggccgctttcagaggtc
attaagatggccgagggcaggacagactacgatgcttctgtaatcaacaagatcgctgcc
gagtgtgcaccaggagacgccatgatagcgacacccaagtcttcgacccccgcctcgcca
cagacggcctttggaattcccaaccaagatgatcccgatccgtttggtgttttggccctc
gagatggctggtttagaaatcagggaagcgggatcacgattgcggcctaccagcagccaa
tttgacttcaaccccgcaccttcaagcccagcctactccaaattcaaccggcaaagtgtg
gatacatttgtctcaaagagcaatcgcaacagttacatgtcgtcgcgaaccgtcaagagt
caaatgacggatgctggaacccagaccgatgtaggcacaacacctgagacatcacccagc
ccaggccagagcgaagatggccatgacaggagtatccgcctgcaaatccccgaagtcaca
gaggaagaagaagaggttgattacacaaaggtcgacataacccccataaggcagttcagt
ggggcccaatctcctctcagtaccaccagccacagcagcacaacggctgtggaacctgac
actctcaaggtcgagcccagggatgacactgacaaggcttcgagcaattatgatagcgac
aaggatgaaaagagcagccgaaacgccgatgacgagggtgactcagagagtgacgttgga
gaggaggacgaggaggaacctgtggtgtttgaggttgctgctgtgcagccggcaagaacc
caggctgttgcatcccgcatggtccacgccaagggtaacatggttatcattcccaagaga
gtccccccccctcttcccatgaggaaccctggcagggcatcgcgatctagtaagagcgag
atgggcgatgtttcaagccttcgaagccctctgcgtaaggagaccttcactgaggaagac
cttgcatcggagaatgagaaaaccgactccgagtcttcgccttaccttaaacccaaggag
ttcaaggttgagaggaccaggatcgagaccaagtccgacgacgataaatcatccgaatcc
gaggtcgagttcttcctagcggaggaggcgaaaaccgaggataccaaggttgaggaaaca
aaagaggaagtgccagcaactgagcccaagcttgaatcgaaggatgctcagacatccccc
agaattccccaggaggggcgcccagacagccccagcacacctgacaagaagcacacttca
tccgtgtacactggagtgactgaagaccgatggagtgtcgacggcacaacacttacaacg
cctacatcagatcgacctttttctgtcattgacgacattactgaagacgatacccccagg
aaaccagcaaaagaagctgagccaactgagatgaacgagaagcacgaagagctagaaaag
atggcatcaaaagagacaacccccaacacgatcgcggttgtataa
>Fp84
------------------------------------------------------------
------------------------------------------------------------
------------------------------------------------------------
--------------------------------------atgtccaagcggcggccaaatt
caaggacaatcatattacaacacccgcgttgttcaaggaca------gtccccgtccccg
tcccagtcccagggacacggacactactttcgttcccatcaccaccttcatcagcacgcc
aaaacaaactcggcgccttcttatgcttcaattgtcgcctacaagtccgccttgaacaag
ccagtcgtcactgtcgttcctctttccgactccaattctgtctcttccgtatcttcatcc
acgtccacaacctccgagtcttgtt---------cttctactacaactactacgccaact
tcctcctgtggctcgcctactacaaccgctaccaccaccccggtctcgtctccttcctcg
tctaccacctcaccaacttcgagatcgacaccaacattcgctactcctgtatctgtatcg
actgcaaaatcag-----------------------------------------------
-----------taccaataccagtagcgcgcccttaatccccatcctctctgtcgtccct
ccgcctggccaagacggcggcgacggagaggcaagaaggcccgccatgcagcgagtctct
gcctttctcccttcatgggacaagaggtcctccaacacaagatcaggcttgtttggttgg
tcctcaaatcgttccagcgcctctatatcagtcgcaaaccacaattcattatccaggata
aataccactgcagccaatgcaaatggccgagtccaaagggaagccttctggcctgcgacg
ctcgacctcgaatgcgaaaaggctgcccgcatcctcaagtcgttttccaccgatggctat
ctcgttcccgcagacgaagaggaggactcatattcgacagcaagcgaaccacgatcccca
aaacgagtcaccaagaaaatcccaaagcgtgtaatccaaaatgctgccggaatcgccatc
ttcacctgcatgcgaagcggtctgtacatgacaggctccggcggctccggtatcctcatc
gctcgaaaatctgacggaacatggtcgccgccatccggaattatgctacacacgcccact
ctcagcttcataattggcgtcgacgtttacgattgcgttcttgttgtcaacaaccttgcc
gctcttgagtcaatcacgaaaccccgcgtcacactcggcgaggatgtcggtctagccagc
ggtcccctggtatctctggattcagatgagtcgcacatcaggtggcaggacatgggtaac
accgttttgacctacttgaagtcgcggggccaaaatcaggccgtcaacttgaatggttgt
atcctggccgagcgaggaaacgagaatgagcgcttctatgctagccaggttacgcagatg
gacatcctggcgggcaatgttgcccgcgacgtggaggaagttgggccgctttcagaggtc
attaagatggccgagggcaggacagactacgatgcttctgtaatcaacaagatcgctgcc
gagtgtgcaccaggagacgccatgatagcgacacccaagtcttcgacccccgcctcgcca
cagacggcctttggaattcccaaccaagatgatcccgatccgtttggtgttttggccctc
gagatggctggtttagaaatcagggaagcgggatcacgattgcggcctaccagcagccaa
tttgacttcaaccccgcaccttcaagcccagcctactccaaattcaaccggcaaagtgtg
gatacatttgtctcaaagagcaatcgcaacagttacatgtcgtcgcgaaccgtcaagagt
caaatgacggatgctggaacccagaccgatgtaggcacaacacctgagacatcacccagc
ccaggccagagcgaagatggccatgacaggagtatccgcctgcaaatccccgaagtcaca
gaggaagaagaagaggttgattacacaaaggtcgacataacccccataaggcagttcagt
ggggcccaatctcctctcagtaccaccagccacagcagcacaacggctgtggaacctgac
actctcaaggtcgagcccagggatgacactgacaaggcttcgagcaattatgatagcgac
aaggatgaaaagagcagccgaaacgccgatgacgagggtgactcagagagtgacgttgga
gaggaggacgaggaggaacctgtggtgtttgaggttgctgctgtgcagccggcaagaacc
caggctgttgcatcccgcatggtccacgccaagggtaacatggttatcattcccaagaga
gtccccccccctcttcccatgaggaaccctggcagggcatcgcgatctagtaagagcgag
atgggcgatgtttcaagccttcgaagccctctgcgtaaggagaccttcactgaggaagac
cttgcatcggagaatgagaaaaccgactccgagtcttcgccttaccttaaacccaaggag
ttcaaggttgagaggaccaggatcgagaccaagtccgacgacgataaatcatccgaatcc
gaggtcgagttcttcctagcggaggaggcgaaaaccgaggataccaaggttgaggaaaca
aaagaggaagtgccagcaactgagcccaagcttgaatcgaaggatgctcagacatccccc
agaattccccaggaggggcgcccagacagccccagcacacctgacaagaagcacacttca
tccgtgtacactggagtgactgaagaccgatggagtgtcgacggcacaacacttacaacg
cctacatcagatcgacctttttctgtcattgacgacattactgaagacgatacccccagg
aaaccagcaaaagaagctgagccaactgagatgaacgagaagcacgaagagctagaaaag
atggcatcaaaagagacaacccccaacacgatcgcggttgtataa
>Fp86
------------------------------------------------------------
------------------------------------------------------------
------------------------------------------------------------
--------------------------------------atgtccaagcggcggccaaatt
caaggaaaatcatattacaacacccgcgttgttcaaggaca------gtccccgtccccg
tcccagtcccagggacacggacactactttcgttcccatcaccaccttcatcagcacgcc
aaaacaaactcggcgccttcttatgcttcaattgtcgcctacaagtccgccttgaacaag
ccagtcgtcactgtcgttcctctttccgactccaattctgtctcttccgtatcttcatcc
acgtccacaacctccgagtcttgtt---------cttctactacaactactacgccaact
tcctcctgtggctcgcctactacaaccgctaccaccaccccggtctcgtctccttcctcg
tctaccacctcaccaacttcgagatcgacaccaacattcgctactcctgtatctgtatcg
actgcaaaatcag-----------------------------------------------
-----------taccaataccagtagcgcgcccttaatccccatcctctctgtcgtccct
ccgcctggccaagacggcggcgacggagaggcaagaaggcccgccatgcagcgagtctct
gcctttctcccttcatgggacaagaggtcctccaacacaagatcaggcttgtttggttgg
tcctcaaatcgttccagcgcctctatatcagtcgcaaaccacaattcattatccaggata
aataccactgcagccaatgcaaatggccgagtccaaagggaagccttctggcctgcgacg
ctcgacctcgaatgcgaaaaggctgcccgcatcctcaagtcgttttccaccgatggctat
ctcgttcccgcagacgaagaggaggactcatattcgacagcaagcgaaccacgatcccca
aaacgagtcaccaagaaaatcccaaagcgtgtaattcaaaatgctgccggaatcgccatc
ttcacctgcatgcgaagcggtctgtacatgacaggctccggcggctccggtatcctcatc
gctcgaaaatctgacggaacatggtcgccgccatccggaattatgctacacacgcccact
ctcagcttcataattggcgtcgacgtttacgattgcgttcttgttgtcaacaaccttgcc
gctcttgagtcaatcacgaaaccccgcgtcacactcggcgaggatgtcggtctagccagc
ggtcccctggtatctctggattcagatgagtcgcacatcaggtggcaggacatgggtaac
accgttttgacctacttgaagtcgcggggccaaaatcaggccgtcaacttgaatggttgt
atcctggccgagcgaggaaacgagaatgagcgcttctatgctagccaggttacgcagatg
gacatcctggcgggcaatgttgcccgcgacgtggaggaagttgggccgctttcagaggtc
attaagatggccgagggcaggacagactacgatgcttctgtaatcaacaagatcgctgcc
gagtgtgcaccaggagacgccatgatagcgacacccaagtcttcgacccccgcctcgcca
cagacggcctttggaattcccaaccaagatgatcccgatccgtttggtgttttggccctc
gagatggctggtttagaaatcagggaagcgggatcacgattgcggcctaccagcagccaa
tttgacttcaaccccgcaccttcaagcccagcctactccaaattcaaccggcaaagtgtg
gatacatttgtctcaaagagcaatcgcaacagttacatgtcgtcgcgaaccgtcaagagt
caaatgacggatgctggaacccagaccgatgtaggcacaacacctgagacatcacccagc
ccaggccagagcgaagatggccatgacaggagtatccgcctgcaaatccccgaagtcaca
gaggaagaagaagaggttgattacacaaaggtcgacataacccccataaggcagttcagt
ggggcccaatctcctctcagtaccaccagccacagcagcacaacggctgtggaacctgac
actctcaaggtcgagcccagggatgacactgacaaggcttcgagcaattatgatagcgac
aaggatgaaaagagcagccgaaacgccgatgacgagggtgactcagagagtgacgttgga
gaggaggacgaggaggaacctgtggtgtttgaggttgctgctgtgcagccggcaagaacc
caggctgttgcatcccgcatggtccacgccaagggtaacatggttatcattcccaagaga
gtccccccccctcttcccatgaggaaccctggcagggcatcgcgatctagtaagagcgag
atgggcgatgtttcaagccttcgaagccctctgcgtaaggagaccttcactgaggaagac
cttgcatcggagaatgagaaaaccgactccgagtcttcgccttaccttaaacccaaggag
ttcaaggttgagaggaccaggatcgagaccaagtccgacgacgataaatcatccgaatcc
gaggtcgagttcttcctagcggaggaggcgaaaaccgaggataccaaggttgaggaaaca
aaagaggaagtgccagcaactgagcccaagcttgaatcgaaggatgctcagacatccccc
agaattccccaggaggggcgcccagacagccccagcacacctgacaagaagcacacttca
tccgtgtacactggagtgactgaagaccgatggagtgtcgacggcacaacacttacaacg
cctacatcagatcgacctttttctgtcattgacgacattactgaagacgatacccccagg
aaaccagcaaaagaagctgagccaactgagatgaacgagaagcacgaagagctagaaaag
atggcatcaaaagagacaacccccaacacgatcgcggttgtataa
>Fvenenatum.busco
atgacggcgcgaaagaagaagccgagtatcagcagcatcggaggaggcaacaagaaggag
aacatgaaggggaatggacgcagcaatggtagtggaactggatggagttttgtacgatgg
ggatctacaaagacagcttcaaccaacacatcttcgaatctggggtccccttcagcgcct
tgtaccggtgctggaaccgctaatactagcaccgacccaggtccaagcggcggccaaatt
caaggacaatcatattacaacacccac---gtccaaggaca------gtcccagtcccag
tcccagtcccagggacacgggcactactttcgttcccatcaccacctccatcagcacgcc
aaaacaaactcagcgccttctcatgcttcaattgtcgcctataagtccgccttgaacaag
ccagtcgtcactgtcgttcctctttccgactccaattctgtctcttccgtatcctcatcc
acgtccacaacatccgactcttgttcttcttctacttctactacaactactacgccaact
tcctcctgtggctcgcctactacaaccgctaccaccaccccggtctcgtctccttcctcg
tctaccacctcaccaacttcgagatcgacgccaacattcgctactcctgtatctgtatcg
acttcaaaatcaggttccaagaggaccgtccactttcgatctgcaactacaagcatctct
accagttcaaacaccaataacagtagcgcgcccttaatacccatcctctctgtcgtccct
ccgcctggccaagacggcggcgacggagaggcaagaaggcccgccatgcagcgagtctct
gcctttctcccttcatgggacaagaggtcctccaacacaagatcaggcttgtttggttgg
tcctcaaatcgttccagcgcctccatatcagtcgcaaaccacaattcattatccaggata
aacaccactgcagctaacgccaatggccgagtccaaagggaagctttctggcctgcgacg
ctcgacctcgaatgcgagaaggctgcccgcatcctcaagtcattttccaccgatggctat
ctcgttcccgcagacgaggaagaggactcacactcgacagcaagcgaaccgcgatcccca
aaacgagtcaccaagaaaatcccgaagcgcgtgatccaaaatgccgccggaatcgccatc
ttcacttgtatgcgaagcggtctgtacatgacaggttccggcggctccggtattctcatc
gctcgaaaatctgacggaacgtggtcgcccccatccggaattatgttacatacgcccact
ctcagcttcataattggcgtcgacgtttacgattgcgttcttgttgtcaacaaccttgcc
gctcttgagtcaatcacgaaacctcgtgtcacacttggcgaagatgtcggtctagccagc
ggtcccctggtgtctctggattcagatgagtcgcacatcaagtggcaggatatgggtaac
accgttttgacctacttgaaatcgcggggtcaaaaccaggccgtcaacttgaatggctgt
atcctggctgagcgaggaaacgagaacgagcgcttctatgctagccaggtcacgcagatg
gatatcctggctggcaatgttgcccgcgatgtggaggaagttgggccgctttcagaggtc
attaagatggccgagggcaggacagactatgatacttccgtaatcaacaagatcgctgcc
gagtgcgcaccaggagacgccatgatagcgacacccaagtcttcgacccccgcctcgccc
cggacggcctttggaattcccaaccaagatgatcccgatccgtttggtgttttggccctt
gagatggctggtttagaaatcagggaagcaggatcccgattgcggcctacgagcagccaa
tttgacttcaaccccgcaccttcaagcccagcctactccaaattcaacagacagagtata
gatacattcgtatcaaagagcaatcgcaacagctacatgtcgtcgcgaacggtcaagagt
caaatgacggatgctggaacccagaccgatgtaggcacaacacctgagacatcacccagc
ccaggacagagcgaagatggccatgataggagtatccgtctgcaaatccccgaagtcaca
gaggaagaagaagaggttgattacacaaaggtcgatatgacccccataaggcagttcagt
ggggcccaatctcctctcagtaccaccagccacagcagcacaacggctgtggaacctgac
accctcaaggtcgagcccagggatgacactgacaaggcttcgagcaattatgatagcgac
aaggatgataagagcagccgaaacgccgatgacgagggtgactccgagagtgacgctgga
gaggaggacgaggaggaacctgtggtgtttgaggttgctgctgtgcagccggcaagaacc
caggctgttgcatcccgcatggtccacgccaagggtaacatggtcatcattcccaagaga
gtccctccccctctgcccatgaggaaccccggtagggcatcccgatctagtaagagcgag
atgggcgatgtttcaagccttcgaagccctctgcgcaaggaggccttcaccgaagaagac
cttgcatcggagaatgagaaaaccgactccgagtcttcgccttatcttaaacccaaggag
ttcaaggttgagaagaccaagatcgaggccaagtccgacgacgataaatcatccgaatct
gaggttgagttcttcctagtggaggaggcgaaaaccgagggtaccaagg-----------
-------------------------------ttgaatcgaaggacgctcagacatctccc
agaattccccaggaggagcgcccagacagccccagcacgtctgacaagaagcacacttca
tctgtgtatactggagtgactgaagaccgatggagtgtcgacggcacaacacttacaaca
cctacatcagaccgacctttttctgtcattgacgacattactgaagacgagacccccagg
aagccagcaaaagaaactgagccaactgagatgaacgagaagcatgaagagctagaaaag
atggcatcaaaagagacaaccctcaacacgatcacggttgtataa
