# Supplementary material for: Apicidin biosynthesis is linked to accessory chromosomes in Fusarium poae isolates
Source: BMC Genomics. 2021 Aug 4;22:591. doi: 10.1186/s12864-021-07617-y (PMC8340494; doi:10.1186/s12864-021-07617-y)
Supplement: Supplementary file 17 — Additional file 17. Compressed folder containing alignments for each of the 4141 orthologs used in BUSCO analysis. [file 12864_2021_7617_MOESM17_ESM.zip › Fven2_nt_MAFFT/55581at5125_nt.mafft.fasta]

>Fp105
atgtctcgtcatcatcccgatcttgttatgtgtcgcaagcaggctggcatcgctatcggc
cgtctctgcgacaagtgcgatggaaaatgcccagtctgcgactcctacgttcgacctacg
acccttgtgcgtatttgcgacgagtgcagcttcggaaactaccagaacaagtgtgttgta
tgcggcggtgagggtatctcggacgccttttactgtttcgaatgcacgcgtcttgagaag
gatcgcgacggatgccccaagattattaatctgggaagttcaagaacaga----------
--------tttattctaccaaaagaaaacgaatcggaca---acgcaatactag
>Fp108
atgtctcgtcatcatcccgatcttgttatgtgtcgcaagcaggctggcatcgctatcggc
cgtctctgcgacaagtgcgatggaaaatgcccagtctgcgactcctacgttcgacctacg
acccttgtgcgtatttgcgacgagtgcagcttcggaaactaccagaacaagtgtgttgta
tgcggcggtgagggtatctcggacgccttttactgtttcgaatgcacgcgtcttgagaag
gatcgcgacggatgccccaagattattaatctgggaagttcaagaacaga----------
--------tttattctaccaaaagaaaacgaatcggaca---acgcaatactag
>Fp118
atgtctcgtcatcatcccgatcttgttatgtgtcgcaagcaggctggcatcgctatcggc
cgtctctgcgacaagtgcgatggaaaatgcccagtctgcgactcctacgttcgacctacg
acccttgtgcgtatttgcgacgagtgcagcttcggaaactaccagaacaagtgtgttgta
tgcggcggtgagggtatctcggacgccttttactgtttcgaatgcacgcgtcttgagaag
gatcgcgacggatgccccaagattattaatctgggaagttcaagaacagatgtgagatgt
gaaaaaactctagtttttttcaagaatgtaaatcatatatgcgcgtga------
>Fp122
atgtctcgtcatcatcccgatcttgttatgtgtcgcaagcaggctggcatcgctatcggc
cgtctctgcgacaagtgcgatggaaaatgcccagtctgcgactcctacgttcgacctacg
acccttgtgcgtatttgcgacgagtgcagcttcggaaactaccagaacaagtgtgttgta
tgcggcggtgagggtatctcggacgccttttactgtttcgaatgcacgcgtcttgagaag
gatcgcgacggatgccccaagattattaatctgggaagttcaagaacaga----------
--------tttattctaccaaaagaaaacgaatcggaca---acgcaatactag
>Fp125
atgtctcgtcatcatcccgatcttgttatgtgtcgcaagcaggctggcatcgctatcggc
cgtctctgcgacaagtgcgatggaaaatgcccagtctgcgactcctacgttcgacctacg
acccttgtgcgtatttgcgacgagtgcagcttcggaaactaccagaacaagtgtgttgta
tgcggcggtgagggtatctcggacgccttttactgtttcgaatgcacgcgtcttgagaag
gatcgcgacggatgccccaagattattaatctgggaagttcaagaacaga----------
--------tttattctaccaaaagaaaacgaatcggaca---acgcaatactag
>Fp13r
atgtctcgtcatcatcccgatcttgttatgtgtcgcaagcaggctggcatcgctatcggc
cgtctctgcgacaagtgcgatggaaaatgcccagtctgcgactcctacgttcgacctacg
acccttgtgcgtatttgcgacgagtgcagcttcggaaactaccagaacaagtgtgttgta
tgcggcggtgagggtatctcggacgccttttactgtttcgaatgcacgcgtcttgagaag
gatcgcgacggatgccccaagattattaatctgggaagttcaagaacaga----------
--------tttattctaccaaaagaaaacgaatcggaca---acgcaatactag
>Fp144
atgtctcgtcatcatcccgatcttgttatgtgtcgcaagcaggctggcatcgctatcggc
cgtctctgcgacaagtgcgatggaaaatgcccagtctgcgactcctacgttcgacctacg
acccttgtgcgtatttgcgacgagtgcagcttcggaaactaccagaacaagtgtgttgta
tgcggcggtgagggtatctcggacgccttttactgtttcgaatgcacgcgtcttgagaag
gatcgcgacggatgccccaagattattaatctgggaagttcaagaacagatgtgagatgt
gaaaaaactctagtttttttcaagaatgtaaatcatatatgcgcgtga------
>Fp146
atgtctcgtcatcatcccgatcttgttatgtgtcgcaagcaggctggcatcgctatcggc
cgtctctgcgacaagtgcgatggaaaatgcccagtctgcgactcctacgttcgacctacg
acccttgtgcgtatttgcgacgagtgcagcttcggaaactaccagaacaagtgtgttgta
tgcggcggtgagggtatctcggacgccttttactgtttcgaatgcacgcgtcttgagaag
gatcgcgacggatgccccaagattattaatctgggaagttcaagaacaga----------
--------tttattctaccaaaagaaaacgaatcggaca---acgcaatactag
>Fp155
atgtctcgtcatcatcccgatcttgttatgtgtcgcaagcaggctggcatcgctatcggc
cgtctctgcgacaagtgcgatggaaaatgcccagtctgcgactcctacgttcgacctacg
acccttgtgcgtatttgcgacgagtgcagcttcggaaactaccagaacaagtgtgttgta
tgcggcggtgagggtatctcggacgccttttactgtttcgaatgcacgcgtcttgagaag
gatcgcgacggatgccccaagattattaatctgggaagttcaagaacaga----------
--------tttattctaccaaaagaaaacgaatcggaca---acgcaatactag
>Fp157
atgtctcgtcatcatcccgatcttgttatgtgtcgcaagcaggctggcatcgctatcggc
cgtctctgcgacaagtgcgatggaaaatgcccagtctgcgactcctacgttcgacctacg
acccttgtgcgtatttgcgacgagtgcagcttcggaaactaccagaacaagtgtgttgta
tgcggcggtgagggtatctcggacgccttttactgtttcgaatgcacgcgtcttgagaag
gatcgcgacggatgccccaagattattaatctgggaagttcaagaacagatgtgagatgt
gaaaaaactctagtttttttcaagaatgtaaatcatatatgcgcgtga------
>Fp16r
atgtctcgtcatcatcccgatcttgttatgtgtcgcaagcaggctggcatcgctatcggc
cgtctctgcgacaagtgcgatggaaaatgcccagtctgcgactcctacgttcgacctacg
acccttgtgcgtatttgcgacgagtgcagcttcggaaactaccagaacaagtgtgttgta
tgcggcggtgagggtatctcggacgccttttactgtttcgaatgcacgcgtcttgagaag
gatcgcgacggatgccccaagattattaatctgggaagttcaagaacagatgtgagatgt
gaaaaaactctagtttttttcaagaatgtaaatcatatatgcgcgtga------
>Fp1r
atgtctcgtcatcatcccgatcttgttatgtgtcgcaagcaggctggcatcgctatcggc
cgtctctgcgacaagtgcgatggaaaatgcccagtctgcgactcctacgttcgacctacg
acccttgtgcgtatttgcgacgagtgcagcttcggaaactaccagaacaagtgtgttgta
tgcggcggtgagggtatctcggacgccttttactgtttcgaatgcacgcgtcttgagaag
gatcgcgacggatgccccaagattattaatctgggaagttcaagaacagatgtgagatgt
gaaaaaactctagtttttttcaagaatgtaaatcatatatgcgcgtga------
>Fp21r
atgtctcgtcatcatcccgatcttgttatgtgtcgcaagcaggctggcatcgctatcggc
cgtctctgcgacaagtgcgatggaaaatgcccagtctgcgactcctacgttcgacctacg
acccttgtgcgtatttgcgacgagtgcagcttcggaaactaccagaacaagtgtgttgta
tgcggcggtgagggtatctcggacgccttttactgtttcgaatgcacgcgtcttgagaag
gatcgcgacggatgccccaagattattaatctgggaagttcaagaacagatgtgagatgt
gaaaaaactctagtttttttcaagaatgtaaatcatatatgcgcgtga------
>Fp24r
atgtctcgtcatcatcccgatcttgttatgtgtcgcaagcaggctggcatcgctatcggc
cgtctctgcgacaagtgcgatggaaaatgcccagtctgcgactcctacgttcgacctacg
acccttgtgcgtatttgcgacgagtgcagcttcggaaactaccagaacaagtgtgttgta
tgcggcggtgagggtatctcggacgccttttactgtttcgaatgcacgcgtcttgagaag
gatcgcgacggatgccccaagattattaatctgggaagttcaagaacagatgtgagatgt
gaaaaaactctagtttttttcaagaatgtaaatcatatatgcgcgtga------
>Fp2516
atgtctcgtcatcatcccgatcttgttatgtgtcgcaagcaggctggcatcgctatcggc
cgtctctgcgacaagtgcgatggaaaatgcccagtctgcgactcctacgttcgacctacg
acccttgtgcgtatttgcgacgagtgcagcttcggaaactaccagaacaagtgtgttgta
tgcggcggtgagggtatctcggacgccttttactgtttcgaatgcacgcgtcttgagaag
gatcgcgacggatgccccaagattattaatctgggaagttcaagaacagatgtgagatgt
gaaaaaactctagtttttttcaagaatgtaaatcatatatgcgcgtga------
>Fp26r
atgtctcgtcatcatcccgatcttgttatgtgtcgcaagcaggctggcatcgctatcggc
cgtctctgcgacaagtgcgatggaaaatgcccagtctgcgactcctacgttcgacctacg
acccttgtgcgtatttgcgacgagtgcagcttcggaaactaccagaacaagtgtgttgta
tgcggcggtgagggtatctcggacgccttttactgtttcgaatgcacgcgtcttgagaag
gatcgcgacggatgccccaagattattaatctgggaagttcaagaacaga----------
--------tttattctaccaaaagaaaacgaatcggaca---acgcaatactag
>Fp33
atgtctcgtcatcatcccgatcttgttatgtgtcgcaagcaggctggcatcgctatcggc
cgtctctgcgacaagtgcgatggaaaatgcccagtctgcgactcctacgttcgacctacg
acccttgtgcgtatttgcgacgagtgcagcttcggaaactaccagaacaagtgtgttgta
tgcggcggtgagggtatctcggacgccttttactgtttcgaatgcacgcgtcttgagaag
gatcgcgacggatgccccaagattattaatctgggaagttcaagaacagatgtgagatgt
gaaaaaactctagtttttttcaagaatgtaaatcatatatgcgcgtga------
>Fp34
atgtctcgtcatcatcccgatcttgttatgtgtcgcaagcaggctggcatcgctatcggc
cgtctctgcgacaagtgcgatggaaaatgcccagtctgcgactcctacgttcgacctacg
acccttgtgcgtatttgcgacgagtgcagcttcggaaactaccagaacaagtgtgttgta
tgcggcggtgagggtatctcggacgccttttactgtttcgaatgcacgcgtcttgagaag
gatcgcgacggatgccccaagattattaatctgggaagttcaagaacaga----------
--------tttattctaccaaaagaaaacgaatcggaca---acgcaatactag
>Fp35
atgtctcgtcatcatcccgatcttgttatgtgtcgcaagcaggctggcatcgctatcggc
cgtctctgcgacaagtgcgatggaaaatgcccagtctgcgactcctacgttcgacctacg
acccttgtgcgtatttgcgacgagtgcagcttcggaaactaccagaacaagtgtgttgta
tgcggcggtgagggtatctcggacgccttttactgtttcgaatgcacgcgtcttgagaag
gatcgcgacggatgccccaagattattaatctgggaagttcaagaacagatgtgagatgt
gaaaaaactctagtttttttcaagaatgtaaatcatatatgcgcgtga------
>Fp38
atgtctcgtcatcatcccgatcttgttatgtgtcgcaagcaggctggcatcgctatcggc
cgtctctgcgacaagtgcgatggaaaatgcccagtctgcgactcctacgttcgacctacg
acccttgtgcgtatttgcgacgagtgcagcttcggaaactaccagaacaagtgtgttgta
tgcggcggtgagggtatctcggacgccttttactgtttcgaatgcacgcgtcttgagaag
gatcgcgacggatgccccaagattattaatctgggaagttcaagaacagatgtgagatgt
gaaaaaactctagtttttttcaagaatgtaaatcatatatgcgcgtga------
>Fp39
atgtctcgtcatcatcccgatcttgttatgtgtcgcaagcaggctggcatcgctatcggc
cgtctctgcgacaagtgcgatggaaaatgcccagtctgcgactcctacgttcgacctacg
acccttgtgcgtatttgcgacgagtgcagcttcggaaactaccagaacaagtgtgttgta
tgcggcggtgagggtatctcggacgccttttactgtttcgaatgcacgcgtcttgagaag
gatcgcgacggatgccccaagattattaatctgggaagttcaagaacagatgtgagatgt
gaaaaaactctagtttttttcaagaatgtaaatcatatatgcgcgtga------
>Fp42
atgtctcgtcatcatcccgatcttgttatgtgtcgcaagcaggctggcatcgctatcggc
cgtctctgcgacaagtgcgatggaaaatgcccagtctgcgactcctacgttcgacctacg
acccttgtgcgtatttgcgacgagtgcagcttcggaaactaccagaacaagtgtgttgta
tgcggcggtgagggtatctcggacgccttttactgtttcgaatgcacgcgtcttgagaag
gatcgcgacggatgccccaagattattaatctgggaagttcaagaacaga----------
--------tttattctaccaaaagaaaacgaatcggaca---acgcaatactag
>Fp44
atgtctcgtcatcatcccgatcttgttatgtgtcgcaagcaggctggcatcgctatcggc
cgtctctgcgacaagtgcgatggaaaatgcccagtctgcgactcctacgttcgacctacg
acccttgtgcgtatttgcgacgagtgcagcttcggaaactaccagaacaagtgtgttgta
tgcggcggtgagggtatctcggacgccttttactgtttcgaatgcacgcgtcttgagaag
gatcgcgacggatgccccaagattattaatctgggaagttcaagaacaga----------
--------tttattctaccaaaagaaaacgaatcggaca---acgcaatactag
>Fp49
atgtctcgtcatcatcccgatcttgttatgtgtcgcaagcaggctggcatcgctatcggc
cgtctctgcgacaagtgcgatggaaaatgcccagtctgcgactcctacgttcgacctacg
acccttgtgcgtatttgcgacgagtgcagcttcggaaactaccagaacaagtgtgttgta
tgcggcggtgagggtatctcggacgccttttactgtttcgaatgcacgcgtcttgagaag
gatcgcgacggatgccccaagattattaatctgggaagttcaagaacaga----------
--------tttattctaccaaaagaaaacgaatcggaca---acgcaatactag
>Fp50
atgtctcgtcatcatcccgatcttgttatgtgtcgcaagcaggctggcatcgctatcggc
cgtctctgcgacaagtgcgatggaaaatgcccagtctgcgactcctacgttcgacctacg
acccttgtgcgtatttgcgacgagtgcagcttcggaaactaccagaacaagtgtgttgta
tgcggcggtgagggtatctcggacgccttttactgtttcgaatgcacgcgtcttgagaag
gatcgcgacggatgccccaagattattaatctgggaagttcaagaacaga----------
--------tttattctaccaaaagaaaacgaatcggaca---acgcaatactag
>Fp51
atgtctcgtcatcatcccgatcttgttatgtgtcgcaagcaggctggcatcgctatcggc
cgtctctgcgacaagtgcgatggaaaatgcccagtctgcgactcctacgttcgacctacg
acccttgtgcgtatttgcgacgagtgcagcttcggaaactaccagaacaagtgtgttgta
tgcggcggtgagggtatctcggacgccttttactgtttcgaatgcacgcgtcttgagaag
gatcgcgacggatgccccaagattattaatctgggaagttcaagaacaga----------
--------tttattctaccaaaagaaaacgaatcggaca---acgcaatactag
>Fp59
atgtctcgtcatcatcccgatcttgttatgtgtcgcaagcaggctggcatcgctatcggc
cgtctctgcgacaagtgcgatggaaaatgcccagtctgcgactcctacgttcgacctacg
acccttgtgcgtatttgcgacgagtgcagcttcggaaactaccagaacaagtgtgttgta
tgcggcggtgagggtatctcggacgccttttactgtttcgaatgcacgcgtcttgagaag
gatcgcgacggatgccccaagattattaatctgggaagttcaagaacagatgtgagatgt
gaaaaaactctagtttttttcaagaatgtaaatcatatatgcgcgtga------
>Fp63
atgtctcgtcatcatcccgatcttgttatgtgtcgcaagcaggctggcatcgctatcggc
cgtctctgcgacaagtgcgatggaaaatgcccagtctgcgactcctacgttcgacctacg
acccttgtgcgtatttgcgacgagtgcagcttcggaaactaccagaacaagtgtgttgta
tgcggcggtgagggtatctcggacgccttttactgtttcgaatgcacgcgtcttgagaag
gatcgcgacggatgccccaagattattaatctgggaagttcaagaacagatgtgagatgt
gaaaaaactctagtttttttcaagaatgtaaatcatatatgcgcgtga------
>Fp65
atgtctcgtcatcatcccgatcttgttatgtgtcgcaagcaggctggcatcgctatcggc
cgtctctgcgacaagtgcgatggaaaatgcccagtctgcgactcctacgttcgacctacg
acccttgtgcgtatttgcgacgagtgcagcttcggaaactaccagaacaagtgtgttgta
tgcggcggtgagggtatctcggacgccttttactgtttcgaatgcacgcgtcttgagaag
gatcgcgacggatgccccaagattattaatctgggaagttcaagaacaga----------
--------tttattctaccaaaagaaaacgaatcggaca---acgcaatactag
>Fp66
atgtctcgtcatcatcccgatcttgttatgtgtcgcaagcaggctggcatcgctatcggc
cgtctctgcgacaagtgcgatggaaaatgcccagtctgcgactcctacgttcgacctacg
acccttgtgcgtatttgcgacgagtgcagcttcggaaactaccagaacaagtgtgttgta
tgcggcggtgagggtatctcggacgccttttactgtttcgaatgcacgcgtcttgagaag
gatcgcgacggatgccccaagattattaatctgggaagttcaagaacagatgtgagatgt
gaaaaaactctagtttttttcaagaatgtaaatcatatatgcgcgtga------
>Fp72
atgtctcgtcatcatcccgatcttgttatgtgtcgcaagcaggctggcatcgctatcggc
cgtctctgcgacaagtgcgatggaaaatgcccagtctgcgactcctacgttcgacctacg
acccttgtgcgtatttgcgacgagtgcagcttcggaaactaccagaacaagtgtgttgta
tgcggcggtgagggtatctcggacgccttttactgtttcgaatgcacgcgtcttgagaag
gatcgcgacggatgccccaagattattaatctgggaagttcaagaacagatgtgagatgt
gaaaaaactctagtttttttcaagaatgtaaatcatatatgcgcgtga------
>Fp73
atgtctcgtcatcatcccgatcttgttatgtgtcgcaagcaggctggcatcgctatcggc
cgtctctgcgacaagtgcgatggaaaatgcccagtctgcgactcctacgttcgacctacg
acccttgtgcgtatttgcgacgagtgcagcttcggaaactaccagaacaagtgtgttgta
tgcggcggtgagggtatctcggacgccttttactgtttcgaatgcacgcgtcttgagaag
gatcgcgacggatgccccaagattattaatctgggaagttcaagaacaga----------
--------tttattctaccaaaagaaaacgaatcggaca---acgcaatactag
>Fp76
atgtctcgtcatcatcccgatcttgttatgtgtcgcaagcaggctggcatcgctatcggc
cgtctctgcgacaagtgcgatggaaaatgcccagtctgcgactcctacgttcgacctacg
acccttgtgcgtatttgcgacgagtgcagcttcggaaactaccagaacaagtgtgttgta
tgcggcggtgagggtatctcggacgccttttactgtttcgaatgcacgcgtcttgagaag
gatcgcgacggatgccccaagattattaatctgggaagttcaagaacaga----------
--------tttattctaccaaaagaaaacgaatcggaca---acgcaatactag
>Fp78
atgtctcgtcatcatcccgatcttgttatgtgtcgcaagcaggctggcatcgctatcggc
cgtctctgcgacaagtgcgatggaaaatgcccagtctgcgactcctacgttcgacctacg
acccttgtgcgtatttgcgacgagtgcagcttcggaaactaccagaacaagtgtgttgta
tgcggcggtgagggtatctcggacgccttttactgtttcgaatgcacgcgtcttgagaag
gatcgcgacggatgccccaagattattaatctgggaagttcaagaacaga----------
--------tttattctaccaaaagaaaacgaatcggaca---acgcaatactag
>Fp81
atgtctcgtcatcatcccgatcttgttatgtgtcgcaagcaggctggcatcgctatcggc
cgtctctgcgacaagtgcgatggaaaatgcccagtctgcgactcctacgttcgacctacg
acccttgtgcgtatttgcgacgagtgcagcttcggaaactaccagaacaagtgtgttgta
tgcggcggtgagggtatctcggacgccttttactgtttcgaatgcacgcgtcttgagaag
gatcgcgacggatgccccaagattattaatctgggaagttcaagaacaga----------
--------tttattctaccaaaagaaaacgaatcggaca---acgcaatactag
>Fp84
atgtctcgtcatcatcccgatcttgttatgtgtcgcaagcaggctggcatcgctatcggc
cgtctctgcgacaagtgcgatggaaaatgcccagtctgcgactcctacgttcgacctacg
acccttgtgcgtatttgcgacgagtgcagcttcggaaactaccagaacaagtgtgttgta
tgcggcggtgagggtatctcggacgccttttactgtttcgaatgcacgcgtcttgagaag
gatcgcgacggatgccccaagattattaatctgggaagttcaagaacagatgtgagatgt
gaaaaaactctagtttttttcaagaatgtaaatcatatatgcgcgtga------
>Fp86
atgtctcgtcatcatcccgatcttgttatgtgtcgcaagcaggctggcatcgctatcggc
cgtctctgcgacaagtgcgatggaaaatgcccagtctgcgactcctacgttcgacctacg
acccttgtgcgtatttgcgacgagtgcagcttcggaaactaccagaacaagtgtgttgta
tgcggcggtgagggtatctcggacgccttttactgtttcgaatgcacgcgtcttgagaag
gatcgcgacggatgccccaagattattaatctgggaagttcaagaacaga----------
--------tttattctaccaaaagaaaacgaatcggaca---acgcaatactag
>Fvenenatum.busco
atgtctcgccatcatcccgatcttgttatgtgtcgcaagcaggctggcatcgccatcggc
cgtctctgcgacaagtgcgatggaaagtgcccagtctgcgattcctacgttcgacctacg
acccttgtgcgaatttgcgacgagtgcagcttcggaaactaccagaacaagtgtgttgta
tgcggcggtgagggtatctcagacgccttctactgtttcgaatgcacgcgtcttgaaaag
gatcgcgatggatgccccaagattataaacctgggaagttcaagaacaga----------
--------tttattctaccaaaagaaaacgaatcggaca---acgcaatattag
