# Supplementary material for: Apicidin biosynthesis is linked to accessory chromosomes in Fusarium poae isolates
Source: BMC Genomics. 2021 Aug 4;22:591. doi: 10.1186/s12864-021-07617-y (PMC8340494; doi:10.1186/s12864-021-07617-y)
Supplement: Supplementary file 17 — Additional file 17. Compressed folder containing alignments for each of the 4141 orthologs used in BUSCO analysis. [file 12864_2021_7617_MOESM17_ESM.zip › Fven2_nt_MAFFT/48828at5125_nt.mafft.fasta]

>Fp105
atgtcatccgagactgtatttgtactaccgggcgatagcattgacccatctctcgttcct
tcgcatccaaagaaacctcttcgtctcggccctggtctgcgacatgtacctcccaacgac
atcattcccacactcgctggtcagctcgtaaccgaccgacaaaagaatgctattcgggta
gagaatgctcgaggcaggtacactccacgtgtcggtgaactcgtcatcggaacgattcag
cgcagcgctgcagacttcttcttcgttactctttccgactataccgcacccgcacaactc
ccacagctctccttcgagggtgctacaaagaagactcgccctcagctcgctgcgggcgca
cttgtgtacgcacgtgtcgctctcgctaatcgccacatggacccagagatagaatgtgtg
tctgcatcaacaggaaagtctgagggcctaggtcctttaacgggtggtatgctatataac
gtgtcacttggaatggcccgacgtctcatgatgcccaagagcgtgcaagaaggtcgtatc
gtggtgttggaagagcttggcaatgcaggtcttcagtttgaaaccgcaacaggacgcaat
ggcaagttttgggtcgacagcgaaagcgtgaagacagttattgcggtaggaagggcagta
caagagacggacgagaagaacttagacgtcgaggaacagaagaagctggtgaggaaaatc
atcaaagagctaagctaa
>Fp108
atgtcatccgagactgtatttgtactaccgggcgatagcattgacccatctctcgttcct
tcgcatccaaagaaacctcttcgtctcggccctggtctgcgacatgtacctcccaacgac
atcattcccacactcgctggtcagctcgtaaccgaccgacaaaagaatgctattcgggta
gagaatgctcgaggcaggtacactccacgtgtcggtgaactcgtcatcggaacgattcag
cgcagcgctgcagacttcttcttcgttactctttccgactataccgcacccgcacaactc
ccacagctctccttcgagggtgctacaaagaagactcgccctcagctcgctgcgggcgca
cttgtgtacgcacgtgtcgctctcgctaatcgccacatggacccagagatagaatgtgtg
tctgcatcaacaggaaagtctgagggcctaggtcctttaacgggtggtatgctatataac
gtgtcacttggaatggcccgacgtctcatgatgcccaagagcgtgcaagaaggtcgtatc
gtggtgttggaagagcttggcaatgcaggtcttcagtttgaaaccgcaacaggacgcaat
ggcaagttttgggtcgacagcgaaagcgtgaagacagttattgcggtaggaagggcagta
caagagacggacgagaagaacttagacgtcgaggaacagaagaagctggtgaggaaaatc
atcaaagagctaagctaa
>Fp118
atgtcatccgagactgtatttgtactaccgggcgatagcattgacccatctctcgttcct
tcgcatccaaagaaacctcttcgtctcggccctggtctgcgacatgtacctcccaacgac
atcattcccacactcgctggtcagctcgtaaccgaccgacaaaagaatgctattcgggta
gagaatgctcgaggcaggtacactccacgtgtcggtgaactcgtcatcggaacgattcag
cgcagcgctgcagacttcttcttcgttactctttccgactataccgcacccgcacaactc
ccacagctctccttcgagggtgctacaaagaagactcgccctcagctcgctgcgggcgca
cttgtgtacgcacgtgtcgctctcgctaatcgccacatggacccagagatagaatgtgtg
tctgcatcaacaggaaagtctgagggcctaggtcctttaacgggtggtatgctatataac
gtgtcacttggaatggcccgacgtctcatgatgcccaagagcgtgcaagaaggtcgtatc
gtggtgttggaagagcttggcaatgcaggtcttcagtttgaaaccgcaacaggacgcaat
ggcaagttttgggtcgacagcgaaagcgtgaagacagttattgcggtaggaagggcagta
caagagacggacgagaagaacttagacgtcgaggaacagaagaagctggtgaggaaaatc
atcaaagagctaagctaa
>Fp122
atgtcatccgagactgtatttgtactaccgggcgatagcattgacccatctctcgttcct
tcgcatccaaagaaacctcttcgtctcggccctggtctgcgacatgtacctcccaacgac
atcattcccacactcgctggtcagctcgtaaccgaccgacaaaagaatgctattcgggta
gagaatgctcgaggcaggtacactccacgtgtcggtgaactcgtcatcggaacgattcag
cgcagcgctgcagacttcttcttcgttactctttccgactataccgcacccgcacaactc
ccacagctctccttcgagggtgctacaaagaagactcgccctcagctcgctgcgggcgca
cttgtgtacgcacgtgtcgctctcgctaatcgccacatggacccagagatagaatgtgtg
tctgcatcaacaggaaagtctgagggcctaggtcctttaacgggtggtatgctatataac
gtgtcacttggaatggcccgacgtctcatgatgcccaagagcgtgcaagaaggtcgtatc
gtggtgttggaagagcttggcaatgcaggtcttcagtttgaaaccgcaacaggacgcaat
ggcaagttttgggtcgacagcgaaagcgtgaagacagttattgcggtaggaagggcagta
caagagacggacgagaagaacttagacgtcgaggaacagaagaagctggtgaggaaaatc
atcaaagagctaagctaa
>Fp125
atgtcatccgagactgtatttgtactaccgggcgatagcattgacccatctctcgttcct
tcgcatccaaagaaacctcttcgtctcggccctggtctgcgacatgtacctcccaacgac
atcattcccacactcgctggtcagctcgtaaccgaccgacaaaagaatgctattcgggta
gagaatgctcgaggcaggtacactccacgtgtcggtgaactcgtcatcggaacgattcag
cgcagcgctgcagacttcttcttcgttactctttccgactataccgcacccgcacaactc
ccacagctctccttcgagggtgctacaaagaagactcgccctcagctcgctgcgggcgca
cttgtgtacgcacgtgtcgctctcgctaatcgccacatggacccagagatagaatgtgtg
tctgcatcaacaggaaagtctgagggcctaggtcctttaacgggtggtatgctatataac
gtgtcacttggaatggcccgacgtctcatgatgcccaagagcgtgcaagaaggtcgtatc
gtggtgttggaagagcttggcaatgcaggtcttcagtttgaaaccgcaacaggacgcaat
ggcaagttttgggtcgacagcgaaagcgtgaagacagttattgcggtaggaagggcagta
caagagacggacgagaagaacttagacgtcgaggaacagaagaagctggtgaggaaaatc
atcaaagagctaagctaa
>Fp13r
atgtcatccgagactgtatttgtactaccgggcgatagcattgacccatctctcgttcct
tcgcatccaaagaaacctcttcgtctcggccctggtctgcgacatgtacctcccaacgac
atcattcccacactcgctggtcagctcgtaaccgaccgacaaaagaatgctattcgggta
gagaatgctcgaggcaggtacactccacgtgtcggtgaactcgtcatcggaacgattcag
cgcagcgctgcagacttcttcttcgttactctttccgactataccgcacccgcacaactc
ccacagctctccttcgagggtgctacaaagaagactcgccctcagctcgctgcgggcgca
cttgtgtacgcacgtgtcgctctcgctaatcgccacatggacccagagatagaatgtgtg
tctgcatcaacaggaaagtctgagggcctaggtcctttaacgggtggtatgctatataac
gtgtcacttggaatggcccgacgtctcatgatgcccaagagcgtgcaagaaggtcgtatc
gtggtgttggaagagcttggcaatgcaggtcttcagtttgaaaccgcaacaggacgcaat
ggcaagttttgggtcgacagcgaaagcgtgaagacagttattgcggtaggaagggcagta
caagagacggacgagaagaacttagacgtcgaggaacagaagaagctggtgaggaaaatc
atcaaagagctaagctaa
>Fp144
atgtcatccgagactgtatttgtactaccgggcgatagcattgacccatctctcgttcct
tcgcatccaaagaaacctcttcgtctcggccctggtctgcgacatgtacctcccaacgac
atcattcccacactcgctggtcagctcgtaaccgaccgacaaaagaatgctattcgggta
gagaatgctcgaggcaggtacactccacgtgtcggtgaactcgtcatcggaacgattcag
cgcagcgctgcagacttcttcttcgttactctttccgactataccgcacccgcacaactc
ccacagctctccttcgagggtgctacaaagaagactcgccctcagctcgctgcgggcgca
cttgtgtacgcacgtgtcgctctcgctaatcgccacatggacccagagatagaatgtgtg
tctgcatcaacaggaaagtctgagggcctaggtcctttaacgggtggtatgctatataac
gtgtcacttggaatggcccgacgtctcatgatgcccaagagcgtgcaagaaggtcgtatc
gtggtgttggaagagcttggcaatgcaggtcttcagtttgaaaccgcaacaggacgcaat
ggcaagttttgggtcgacagcgaaagcgtgaagacagttattgcggtaggaagggcagta
caagagacggacgagaagaacttagacgtcgaggaacagaagaagctggtgaggaaaatc
atcaaagagctaagctaa
>Fp146
atgtcatccgagactgtatttgtactaccgggcgatagcattgacccatctctcgttcct
tcgcatccaaagaaacctcttcgtctcggccctggtctgcgacatgtacctcccaacgac
atcattcccacactcgctggtcagctcgtaaccgaccgacaaaagaatgctattcgggta
gagaatgctcgaggcaggtacactccacgtgtcggtgaactcgtcatcggaacgattcag
cgcagcgctgcagacttcttcttcgttactctttccgactataccgcacccgcacaactc
ccacagctctccttcgagggtgctacaaagaagactcgccctcagctcgctgcgggcgca
cttgtgtacgcacgtgtcgctctcgctaatcgccacatggacccagagatagaatgtgtg
tctgcatcaacaggaaagtctgagggcctaggtcctttaacgggtggtatgctatataac
gtgtcacttggaatggcccgacgtctcatgatgcccaagagcgtgcaagaaggtcgtatc
gtggtgttggaagagcttggcaatgcaggtcttcagtttgaaaccgcaacaggacgcaat
ggcaagttttgggtcgacagcgaaagcgtgaagacagttattgcggtaggaagggcagta
caagagacggacgagaagaacttagacgtcgaggaacagaagaagctggtgaggaaaatc
atcaaagagctaagctaa
>Fp155
atgtcatccgagactgtatttgtactaccgggcgatagcattgacccatctctcgttcct
tcgcatccaaagaaacctcttcgtctcggccctggtctgcgacatgtacctcccaacgac
atcattcccacactcgctggtcagctcgtaaccgaccgacaaaagaatgctattcgggta
gagaatgctcgaggcaggtacactccacgtgtcggtgaactcgtcatcggaacgattcag
cgcagcgctgcagacttcttcttcgttactctttccgactataccgcacccgcacaactc
ccacagctctccttcgagggtgctacaaagaagactcgccctcagctcgctgcgggcgca
cttgtgtacgcacgtgtcgctctcgctaatcgccacatggacccagagatagaatgtgtg
tctgcatcaacaggaaagtctgagggcctaggtcctttaacgggtggtatgctatataac
gtgtcacttggaatggcccgacgtctcatgatgcccaagagcgtgcaagaaggtcgtatc
gtggtgttggaagagcttggcaatgcaggtcttcagtttgaaaccgcaacaggacgcaat
ggcaagttttgggtcgacagcgaaagcgtgaagacagttattgcggtaggaagggcagta
caagagacggacgagaagaacttagacgtcgaggaacagaagaagctggtgaggaaaatc
atcaaagagctaagctaa
>Fp157
atgtcatccgagactgtatttgtactaccgggcgatagcattgacccatctctcgttcct
tcgcatccaaagaaacctcttcgtctcggccctggtctgcgacatgtacctcccaacgac
atcattcccacactcgctggtcagctcgtaaccgaccgacaaaagaatgctattcgggta
gagaatgctcgaggcaggtacactccacgtgtcggtgaactcgtcatcggaacgattcag
cgcagcgctgcagacttcttcttcgttactctttccgactataccgcacccgcacaactc
ccacagctctccttcgagggtgctacaaagaagactcgccctcagctcgctgcgggcgca
cttgtgtacgcacgtgtcgctctcgctaatcgccacatggacccagagatagaatgtgtg
tctgcatcaacaggaaagtctgagggcctaggtcctttaacgggtggtatgctatataac
gtgtcacttggaatggcccgacgtctcatgatgcccaagagcgtgcaagaaggtcgtatc
gtggtgttggaagagcttggcaatgcaggtcttcagtttgaaaccgcaacaggacgcaat
ggcaagttttgggtcgacagcgaaagcgtgaagacagttattgcggtaggaagggcagta
caagagacggacgagaagaacttagacgtcgaggaacagaagaagctggtgaggaaaatc
atcaaagagctaagctaa
>Fp16r
atgtcatccgagactgtatttgtactaccgggcgatagcattgacccatctctcgttcct
tcgcatccaaagaaacctcttcgtctcggccctggtctgcgacatgtacctcccaacgac
atcattcccacactcgctggtcagctcgtaaccgaccgacaaaagaatgctattcgggta
gagaatgctcgaggcaggtacactccacgtgtcggtgaactcgtcatcggaacgattcag
cgcagcgctgcagacttcttcttcgttactctttccgactataccgcacccgcacaactc
ccacagctctccttcgagggtgctacaaagaagactcgccctcagctcgctgcgggcgca
cttgtgtacgcacgtgtcgctctcgctaatcgccacatggacccagagatagaatgtgtg
tctgcatcaacaggaaagtctgagggcctaggtcctttaacgggtggtatgctatataac
gtgtcacttggaatggcccgacgtctcatgatgcccaagagcgtgcaagaaggtcgtatc
gtggtgttggaagagcttggcaatgcaggtcttcagtttgaaaccgcaacaggacgcaat
ggcaagttttgggtcgacagcgaaagcgtgaagacagttattgcggtaggaagggcagta
caagagacggacgagaagaacttagacgtcgaggaacagaagaagctggtgaggaaaatc
atcaaagagctaagctaa
>Fp1r
atgtcatccgagactgtatttgtactaccgggcgatagcattgacccatctctcgttcct
tcgcatccaaagaaacctcttcgtctcggccctggtctgcgacatgtacctcccaacgac
atcattcccacactcgctggtcagctcgtaaccgaccgacaaaagaatgctattcgggta
gagaatgctcgaggcaggtacactccacgtgtcggtgaactcgtcatcggaacgattcag
cgcagcgctgcagacttcttcttcgttactctttccgactataccgcacccgcacaactc
ccacagctctccttcgagggtgctacaaagaagactcgccctcagctcgctgcgggcgca
cttgtgtacgcacgtgtcgctctcgctaatcgccacatggacccagagatagaatgtgtg
tctgcatcaacaggaaagtctgagggcctaggtcctttaacgggtggtatgctatataac
gtgtcacttggaatggcccgacgtctcatgatgcccaagagcgtgcaagaaggtcgtatc
gtggtgttggaagagcttggcaatgcaggtcttcagtttgaaaccgcaacaggacgcaat
ggcaagttttgggtcgacagcgaaagcgtgaagacagttattgcggtaggaagggcagta
caagagacggacgagaagaacttagacgtcgaggaacagaagaagctggtgaggaaaatc
atcaaagagctaagctaa
>Fp21r
atgtcatccgagactgtatttgtactaccgggcgatagcattgacccatctctcgttcct
tcgcatccaaagaaacctcttcgtctcggccctggtctgcgacatgtacctcccaacgac
atcattcccacactcgctggtcagctcgtaaccgaccgacaaaagaatgctattcgggta
gagaatgctcgaggcaggtacactccacgtgtcggtgaactcgtcatcggaacgattcag
cgcagcgctgcagacttcttcttcgttactctttccgactataccgcacccgcacaactc
ccacagctctccttcgagggtgctacaaagaagactcgccctcagctcgctgcgggcgca
cttgtgtacgcacgtgtcgctctcgctaatcgccacatggacccagagatagaatgtgtg
tctgcatcaacaggaaagtctgagggcctaggtcctttaacgggtggtatgctatataac
gtgtcacttggaatggcccgacgtctcatgatgcccaagagcgtgcaagaaggtcgtatc
gtggtgttggaagagcttggcaatgcaggtcttcagtttgaaaccgcaacaggacgcaat
ggcaagttttgggtcgacagcgaaagcgtgaagacagttattgcggtaggaagggcagta
caagagacggacgagaagaacttagacgtcgaggaacagaagaagctggtgaggaaaatc
atcaaagagctaagctaa
>Fp24r
atgtcatccgagactgtatttgtactaccgggcgatagcattgacccatctctcgttcct
tcgcatccaaagaaacctcttcgtctcggccctggtctgcgacatgtacctcccaacgac
atcattcccacactcgctggtcagctcgtaaccgaccgacaaaagaatgctattcgggta
gagaatgctcgaggcaggtacactccacgtgtcggtgaactcgtcatcggaacgattcag
cgcagcgctgcagacttcttcttcgttactctttccgactataccgcacccgcacaactc
ccacagctctccttcgagggtgctacaaagaagactcgccctcagctcgctgcgggcgca
cttgtgtacgcacgtgtcgctctcgctaatcgccacatggacccagagatagaatgtgtg
tctgcatcaacaggaaagtctgagggcctaggtcctttaacgggtggtatgctatataac
gtgtcacttggaatggcccgacgtctcatgatgcccaagagcgtgcaagaaggtcgtatc
gtggtgttggaagagcttggcaatgcaggtcttcagtttgaaaccgcaacaggacgcaat
ggcaagttttgggtcgacagcgaaagcgtgaagacagttattgcggtaggaagggcagta
caagagacggacgagaagaacttagacgtcgaggaacagaagaagctggtgaggaaaatc
atcaaagagctaagctaa
>Fp2516
atgtcatccgagactgtatttgtactaccgggcgatagcattgacccatctctcgttcct
tcgcatccaaagaaacctcttcgtctcggccctggtctgcgacatgtacctcccaacgac
atcattcccacactcgctggtcagctcgtaaccgaccgacaaaagaatgctattcgggta
gagaatgctcgaggcaggtacactccacgtgtcggtgaactcgtcatcggaacgattcag
cgcagcgctgcagacttcttcttcgttactctttccgactataccgcacccgcacaactc
ccacagctctccttcgagggtgctacaaagaagactcgccctcagctcgctgcgggcgca
cttgtgtacgcacgtgtcgctctcgctaatcgccacatggacccagagatagaatgtgtg
tctgcatcaacaggaaagtctgagggcctaggtcctttaacgggtggtatgctatataac
gtgtcacttggaatggcccgacgtctcatgatgcccaagagcgtgcaagaaggtcgtatc
gtggtgttggaagagcttggcaatgcaggtcttcagtttgaaaccgcaacaggacgcaat
ggcaagttttgggtcgacagcgaaagcgtgaagacagttattgcggtaggaagggcagta
caagagacggacgagaagaacttagacgtcgaggaacagaagaagctggtgaggaaaatc
atcaaagagctaagctaa
>Fp26r
atgtcatccgagactgtatttgtactaccgggcgatagcattgacccatctctcgttcct
tcgcatccaaagaaacctcttcgtctcggccctggtctgcgacatgtacctcccaacgac
atcattcccacactcgctggtcagctcgtaaccgaccgacaaaagaatgctattcgggta
gagaatgctcgaggcaggtacactccacgtgtcggtgaactcgtcatcggaacgattcag
cgcagcgctgcagacttcttcttcgttactctttccgactataccgcacccgcacaactc
ccacagctctccttcgagggtgctacaaagaagactcgccctcagctcgctgcgggcgca
cttgtgtacgcacgtgtcgctctcgctaatcgccacatggacccagagatagaatgtgtg
tctgcatcaacaggaaagtctgagggcctaggtcctttaacgggtggtatgctatataac
gtgtcacttggaatggcccgacgtctcatgatgcccaagagcgtgcaagaaggtcgtatc
gtggtgttggaagagcttggcaatgcaggtcttcagtttgaaaccgcaacaggacgcaat
ggcaagttttgggtcgacagcgaaagcgtgaagacagttattgcggtaggaagggcagta
caagagacggacgagaagaacttagacgtcgaggaacagaagaagctggtgaggaaaatc
atcaaagagctaagctaa
>Fp33
atgtcatccgagactgtatttgtactaccgggcgatagcattgacccatctctcgttcct
tcgcatccaaagaaacctcttcgtctcggccctggtctgcgacatgtacctcccaacgac
atcattcccacactcgctggtcagctcgtaaccgaccgacaaaagaatgctattcgggta
gagaatgctcgaggcaggtacactccacgtgtcggtgaactcgtcatcggaacgattcag
cgcagcgctgcagacttcttcttcgttactctttccgactataccgcacccgcacaactc
ccacagctctccttcgagggtgctacaaagaagactcgccctcagctcgctgcgggcgca
cttgtgtacgcacgtgtcgctctcgctaatcgccacatggacccagagatagaatgtgtg
tctgcatcaacaggaaagtctgagggcctaggtcctttaacgggtggtatgctatataac
gtgtcacttggaatggcccgacgtctcatgatgcccaagagcgtgcaagaaggtcgtatc
gtggtgttggaagagcttggcaatgcaggtcttcagtttgaaaccgcaacaggacgcaat
ggcaagttttgggtcgacagcgaaagcgtgaagacagttattgcggtaggaagggcagta
caagagacggacgagaagaacttagacgtcgaggaacagaagaagctggtgaggaaaatc
atcaaagagctaagctaa
>Fp34
atgtcatccgagactgtatttgtactaccgggcgatagcattgacccatctctcgttcct
tcgcatccaaagaaacctcttcgtctcggccctggtctgcgacatgtacctcccaacgac
atcattcccacactcgctggtcagctcgtaaccgaccgacaaaagaatgctattcgggta
gagaatgctcgaggcaggtacactccacgtgtcggtgaactcgtcatcggaacgattcag
cgcagcgctgcagacttcttcttcgttactctttccgactataccgcacccgcacaactc
ccacagctctccttcgagggtgctacaaagaagactcgccctcagctcgctgcgggcgca
cttgtgtacgcacgtgtcgctctcgctaatcgccacatggacccagagatagaatgtgtg
tctgcatcaacaggaaagtctgagggcctaggtcctttaacgggtggtatgctatataac
gtgtcacttggaatggcccgacgtctcatgatgcccaagagcgtgcaagaaggtcgtatc
gtggtgttggaagagcttggcaatgcaggtcttcagtttgaaaccgcaacaggacgcaat
ggcaagttttgggtcgacagcgaaagcgtgaagacagttattgcggtaggaagggcagta
caagagacggacgagaagaacttagacgtcgaggaacagaagaagctggtgaggaaaatc
atcaaagagctaagctaa
>Fp35
atgtcatccgagactgtatttgtactaccgggcgatagcattgacccatctctcgttcct
tcgcatccaaagaaacctcttcgtctcggccctggtctgcgacatgtacctcccaacgac
atcattcccacactcgctggtcagctcgtaaccgaccgacaaaagaatgctattcgggta
gagaatgctcgaggcaggtacactccacgtgtcggtgaactcgtcatcggaacgattcag
cgcagcgctgcagacttcttcttcgttactctttccgactataccgcacccgcacaactc
ccacagctctccttcgagggtgctacaaagaagactcgccctcagctcgctgcgggcgca
cttgtgtacgcacgtgtcgctctcgctaatcgccacatggacccagagatagaatgtgtg
tctgcatcaacaggaaagtctgagggcctaggtcctttaacgggtggtatgctatataac
gtgtcacttggaatggcccgacgtctcatgatgcccaagagcgtgcaagaaggtcgtatc
gtggtgttggaagagcttggcaatgcaggtcttcagtttgaaaccgcaacaggacgcaat
ggcaagttttgggtcgacagcgaaagcgtgaagacagttattgcggtaggaagggcagta
caagagacggacgagaagaacttagacgtcgaggaacagaagaagctggtgaggaaaatc
atcaaagagctaagctaa
>Fp38
atgtcatccgagactgtatttgtactaccgggcgatagcattgacccatctctcgttcct
tcgcatccaaagaaacctcttcgtctcggccctggtctgcgacatgtacctcccaacgac
atcattcccacactcgctggtcagctcgtaaccgaccgacaaaagaatgctattcgggta
gagaatgctcgaggcaggtacactccacgtgtcggtgaactcgtcatcggaacgattcag
cgcagcgctgcagacttcttcttcgttactctttccgactataccgcacccgcacaactc
ccacagctctccttcgagggtgctacaaagaagactcgccctcagctcgctgcgggcgca
cttgtgtacgcacgtgtcgctctcgctaatcgccacatggacccagagatagaatgtgtg
tctgcatcaacaggaaagtctgagggcctaggtcctttaacgggtggtatgctatataac
gtgtcacttggaatggcccgacgtctcatgatgcccaagagcgtgcaagaaggtcgtatc
gtggtgttggaagagcttggcaatgcaggtcttcagtttgaaaccgcaacaggacgcaat
ggcaagttttgggtcgacagcgaaagcgtgaagacagttattgcggtaggaagggcagta
caagagacggacgagaagaacttagacgtcgaggaacagaagaagctggtgaggaaaatc
atcaaagagctaagctaa
>Fp39
atgtcatccgagactgtatttgtactaccgggcgatagcattgacccatctctcgttcct
tcgcatccaaagaaacctcttcgtctcggccctggtctgcgacatgtacctcccaacgac
atcattcccacactcgctggtcagctcgtaaccgaccgacaaaagaatgctattcgggta
gagaatgctcgaggcaggtacactccacgtgtcggtgaactcgtcatcggaacgattcag
cgcagcgctgcagacttcttcttcgttactctttccgactataccgcacccgcacaactc
ccacagctctccttcgagggtgctacaaagaagactcgccctcagctcgctgcgggcgca
cttgtgtacgcacgtgtcgctctcgctaatcgccacatggacccagagatagaatgtgtg
tctgcatcaacaggaaagtctgagggcctaggtcctttaacgggtggtatgctatataac
gtgtcacttggaatggcccgacgtctcatgatgcccaagagcgtgcaagaaggtcgtatc
gtggtgttggaagagcttggcaatgcaggtcttcagtttgaaaccgcaacaggacgcaat
ggcaagttttgggtcgacagcgaaagcgtgaagacagttattgcggtaggaagggcagta
caagagacggacgagaagaacttagacgtcgaggaacagaagaagctggtgaggaaaatc
atcaaagagctaagctaa
>Fp42
atgtcatccgagactgtatttgtactaccgggcgatagcattgacccatctctcgttcct
tcgcatccaaagaaacctcttcgtctcggccctggtctgcgacatgtacctcccaacgac
atcattcccacactcgctggtcagctcgtaaccgaccgacaaaagaatgctattcgggta
gagaatgctcgaggcaggtacactccacgtgtcggtgaactcgtcatcggaacgattcag
cgcagcgctgcagacttcttcttcgttactctttccgactataccgcacccgcacaactc
ccacagctctccttcgagggtgctacaaagaagactcgccctcagctcgctgcgggcgca
cttgtgtacgcacgtgtcgctctcgctaatcgccacatggacccagagatagaatgtgtg
tctgcatcaacaggaaagtctgagggcctaggtcctttaacgggtggtatgctatataac
gtgtcacttggaatggcccgacgtctcatgatgcccaagagcgtgcaagaaggtcgtatc
gtggtgttggaagagcttggcaatgcaggtcttcagtttgaaaccgcaacaggacgcaat
ggcaagttttgggtcgacagcgaaagcgtgaagacagttattgcggtaggaagggcagta
caagagacggacgagaagaacttagacgtcgaggaacagaagaagctggtgaggaaaatc
atcaaagagctaagctaa
>Fp44
atgtcatccgagactgtatttgtactaccgggcgatagcattgacccatctctcgttcct
tcgcatccaaagaaacctcttcgtctcggccctggtctgcgacatgtacctcccaacgac
atcattcccacactcgctggtcagctcgtaaccgaccgacaaaagaatgctattcgggta
gagaatgctcgaggcaggtacactccacgtgtcggtgaactcgtcatcggaacgattcag
cgcagcgctgcagacttcttcttcgttactctttccgactataccgcacccgcacaactc
ccacagctctccttcgagggtgctacaaagaagactcgccctcagctcgctgcgggcgca
cttgtgtacgcacgtgtcgctctcgctaatcgccacatggacccagagatagaatgtgtg
tctgcatcaacaggaaagtctgagggcctaggtcctttaacgggtggtatgctatataac
gtgtcacttggaatggcccgacgtctcatgatgcccaagagcgtgcaagaaggtcgtatc
gtggtgttggaagagcttggcaatgcaggtcttcagtttgaaaccgcaacaggacgcaat
ggcaagttttgggtcgacagcgaaagcgtgaagacagttattgcggtaggaagggcagta
caagagacggacgagaagaacttagacgtcgaggaacagaagaagctggtgaggaaaatc
atcaaagagctaagctaa
>Fp49
atgtcatccgagactgtatttgtactaccgggcgatagcattgacccatctctcgttcct
tcgcatccaaagaaacctcttcgtctcggccctggtctgcgacatgtacctcccaacgac
atcattcccacactcgctggtcagctcgtaaccgaccgacaaaagaatgctattcgggta
gagaatgctcgaggcaggtacactccacgtgtcggtgaactcgtcatcggaacgattcag
cgcagcgctgcagacttcttcttcgttactctttccgactataccgcacccgcacaactc
ccacagctctccttcgagggtgctacaaagaagactcgccctcagctcgctgcgggcgca
cttgtgtacgcacgtgtcgctctcgctaatcgccacatggacccagagatagaatgtgtg
tctgcatcaacaggaaagtctgagggcctaggtcctttaacgggtggtatgctatataac
gtgtcacttggaatggcccgacgtctcatgatgcccaagagcgtgcaagaaggtcgtatc
gtggtgttggaagagcttggcaatgcaggtcttcagtttgaaaccgcaacaggacgcaat
ggcaagttttgggtcgacagcgaaagcgtgaagacagttattgcggtaggaagggcagta
caagagacggacgagaagaacttagacgtcgaggaacagaagaagctggtgaggaaaatc
atcaaagagctaagctaa
>Fp50
atgtcatccgagactgtatttgtactaccgggcgatagcattgacccatctctcgttcct
tcgcatccaaagaaacctcttcgtctcggccctggtctgcgacatgtacctcccaacgac
atcattcccacactcgctggtcagctcgtaaccgaccgacaaaagaatgctattcgggta
gagaatgctcgaggcaggtacactccacgtgtcggtgaactcgtcatcggaacgattcag
cgcagcgctgcagacttcttcttcgttactctttccgactataccgcacccgcacaactc
ccacagctctccttcgagggtgctacaaagaagactcgccctcagctcgctgcgggcgca
cttgtgtacgcacgtgtcgctctcgctaatcgccacatggacccagagatagaatgtgtg
tctgcatcaacaggaaagtctgagggcctaggtcctttaacgggtggtatgctatataac
gtgtcacttggaatggcccgacgtctcatgatgcccaagagcgtgcaagaaggtcgtatc
gtggtgttggaagagcttggcaatgcaggtcttcagtttgaaaccgcaacaggacgcaat
ggcaagttttgggtcgacagcgaaagcgtgaagacagttattgcggtaggaagggcagta
caagagacggacgagaagaacttagacgtcgaggaacagaagaagctggtgaggaaaatc
atcaaagagctaagctaa
>Fp51
atgtcatccgagactgtatttgtactaccgggcgatagcattgacccatctctcgttcct
tcgcatccaaagaaacctcttcgtctcggccctggtctgcgacatgtacctcccaacgac
atcattcccacactcgctggtcagctcgtaaccgaccgacaaaagaatgctattcgggta
gagaatgctcgaggcaggtacactccacgtgtcggtgaactcgtcatcggaacgattcag
cgcagcgctgcagacttcttcttcgttactctttccgactataccgcacccgcacaactc
ccacagctctccttcgagggtgctacaaagaagactcgccctcagctcgctgcgggcgca
cttgtgtacgcacgtgtcgctctcgctaatcgccacatggacccagagatagaatgtgtg
tctgcatcaacaggaaagtctgagggcctaggtcctttaacgggtggtatgctatataac
gtgtcacttggaatggcccgacgtctcatgatgcccaagagcgtgcaagaaggtcgtatc
gtggtgttggaagagcttggcaatgcaggtcttcagtttgaaaccgcaacaggacgcaat
ggcaagttttgggtcgacagcgaaagcgtgaagacagttattgcggtaggaagggcagta
caagagacggacgagaagaacttagacgtcgaggaacagaagaagctggtgaggaaaatc
atcaaagagctaagctaa
>Fp59
atgtcatccgagactgtatttgtactaccgggcgatagcattgacccatctctcgttcct
tcgcatccaaagaaacctcttcgtctcggccctggtctgcgacatgtacctcccaacgac
atcattcccacactcgctggtcagctcgtaaccgaccgacaaaagaatgctattcgggta
gagaatgctcgaggcaggtacactccacgtgtcggtgaactcgtcatcggaacgattcag
cgcagcgctgcagacttcttcttcgttactctttccgactataccgcacccgcacaactc
ccacagctctccttcgagggtgctacaaagaagactcgccctcagctcgctgcgggcgca
cttgtgtacgcacgtgtcgctctcgctaatcgccacatggacccagagatagaatgtgtg
tctgcatcaacaggaaagtctgagggcctaggtcctttaacgggtggtatgctatataac
gtgtcacttggaatggcccgacgtctcatgatgcccaagagcgtgcaagaaggtcgtatc
gtggtgttggaagagcttggcaatgcaggtcttcagtttgaaaccgcaacaggacgcaat
ggcaagttttgggtcgacagcgaaagcgtgaagacagttattgcggtaggaagggcagta
caagagacggacgagaagaacttagacgtcgaggaacagaagaagctggtgaggaaaatc
atcaaagagctaagctaa
>Fp63
atgtcatccgagactgtatttgtactaccgggcgatagcattgacccatctctcgttcct
tcgcatccaaagaaacctcttcgtctcggccctggtctgcgacatgtacctcccaacgac
atcattcccacactcgctggtcagctcgtaaccgaccgacaaaagaatgctattcgggta
gagaatgctcgaggcaggtacactccacgtgtcggtgaactcgtcatcggaacgattcag
cgcagcgctgcagacttcttcttcgttactctttccgactataccgcacccgcacaactc
ccacagctctccttcgagggtgctacaaagaagactcgccctcagctcgctgcgggcgca
cttgtgtacgcacgtgtcgctctcgctaatcgccacatggacccagagatagaatgtgtg
tctgcatcaacaggaaagtctgagggcctaggtcctttaacgggtggtatgctatataac
gtgtcacttggaatggcccgacgtctcatgatgcccaagagcgtgcaagaaggtcgtatc
gtggtgttggaagagcttggcaatgcaggtcttcagtttgaaaccgcaacaggacgcaat
ggcaagttttgggtcgacagcgaaagcgtgaagacagttattgcggtaggaagggcagta
caagagacggacgagaagaacttagacgtcgaggaacagaagaagctggtgaggaaaatc
atcaaagagctaagctaa
>Fp65
atgtcatccgagactgtatttgtactaccgggcgatagcattgacccatctctcgttcct
tcgcatccaaagaaacctcttcgtctcggccctggtctgcgacatgtacctcccaacgac
atcattcccacactcgctggtcagctcgtaaccgaccgacaaaagaatgctattcgggta
gagaatgctcgaggcaggtacactccacgtgtcggtgaactcgtcatcggaacgattcag
cgcagcgctgcagacttcttcttcgttactctttccgactataccgcacccgcacaactc
ccacagctctccttcgagggtgctacaaagaagactcgccctcagctcgctgcgggcgca
cttgtgtacgcacgtgtcgctctcgctaatcgccacatggacccagagatagaatgtgtg
tctgcatcaacaggaaagtctgagggcctaggtcctttaacgggtggtatgctatataac
gtgtcacttggaatggcccgacgtctcatgatgcccaagagcgtgcaagaaggtcgtatc
gtggtgttggaagagcttggcaatgcaggtcttcagtttgaaaccgcaacaggacgcaat
ggcaagttttgggtcgacagcgaaagcgtgaagacagttattgcggtaggaagggcagta
caagagacggacgagaagaacttagacgtcgaggaacagaagaagctggtgaggaaaatc
atcaaagagctaagctaa
>Fp66
atgtcatccgagactgtatttgtactaccgggcgatagcattgacccatctctcgttcct
tcgcatccaaagaaacctcttcgtctcggccctggtctgcgacatgtacctcccaacgac
atcattcccacactcgctggtcagctcgtaaccgaccgacaaaagaatgctattcgggta
gagaatgctcgaggcaggtacactccacgtgtcggtgaactcgtcatcggaacgattcag
cgcagcgctgcagacttcttcttcgttactctttccgactataccgcacccgcacaactc
ccacagctctccttcgagggtgctacaaagaagactcgccctcagctcgctgcgggcgca
cttgtgtacgcacgtgtcgctctcgctaatcgccacatggacccagagatagaatgtgtg
tctgcatcaacaggaaagtctgagggcctaggtcctttaacgggtggtatgctatataac
gtgtcacttggaatggcccgacgtctcatgatgcccaagagcgtgcaagaaggtcgtatc
gtggtgttggaagagcttggcaatgcaggtcttcagtttgaaaccgcaacaggacgcaat
ggcaagttttgggtcgacagcgaaagcgtgaagacagttattgcggtaggaagggcagta
caagagacggacgagaagaacttagacgtcgaggaacagaagaagctggtgaggaaaatc
atcaaagagctaagctaa
>Fp72
atgtcatccgagactgtatttgtactaccgggcgatagcattgacccatctctcgttcct
tcgcatccaaagaaacctcttcgtctcggccctggtctgcgacatgtacctcccaacgac
atcattcccacactcgctggtcagctcgtaaccgaccgacaaaagaatgctattcgggta
gagaatgctcgaggcaggtacactccacgtgtcggtgaactcgtcatcggaacgattcag
cgcagcgctgcagacttcttcttcgttactctttccgactataccgcacccgcacaactc
ccacagctctccttcgagggtgctacaaagaagactcgccctcagctcgctgcgggcgca
cttgtgtacgcacgtgtcgctctcgctaatcgccacatggacccagagatagaatgtgtg
tctgcatcaacaggaaagtctgagggcctaggtcctttaacgggtggtatgctatataac
gtgtcacttggaatggcccgacgtctcatgatgcccaagagcgtgcaagaaggtcgtatc
gtggtgttggaagagcttggcaatgcaggtcttcagtttgaaaccgcaacaggacgcaat
ggcaagttttgggtcgacagcgaaagcgtgaagacagttattgcggtaggaagggcagta
caagagacggacgagaagaacttagacgtcgaggaacagaagaagctggtgaggaaaatc
atcaaagagctaagctaa
>Fp73
atgtcatccgagactgtatttgtactaccgggcgatagcattgacccatctctcgttcct
tcgcatccaaagaaacctcttcgtctcggccctggtctgcgacatgtacctcccaacgac
atcattcccacactcgctggtcagctcgtaaccgaccgacaaaagaatgctattcgggta
gagaatgctcgaggcaggtacactccacgtgtcggtgaactcgtcatcggaacgattcag
cgcagcgctgcagacttcttcttcgttactctttccgactataccgcacccgcacaactc
ccacagctctccttcgagggtgctacaaagaagactcgccctcagctcgctgcgggcgca
cttgtgtacgcacgtgtcgctctcgctaatcgccacatggacccagagatagaatgtgtg
tctgcatcaacaggaaagtctgagggcctaggtcctttaacgggtggtatgctatataac
gtgtcacttggaatggcccgacgtctcatgatgcccaagagcgtgcaagaaggtcgtatc
gtggtgttggaagagcttggcaatgcaggtcttcagtttgaaaccgcaacaggacgcaat
ggcaagttttgggtcgacagcgaaagcgtgaagacagttattgcggtaggaagggcagta
caagagacggacgagaagaacttagacgtcgaggaacagaagaagctggtgaggaaaatc
atcaaagagctaagctaa
>Fp76
atgtcatccgagactgtatttgtactaccgggcgatagcattgacccatctctcgttcct
tcgcatccaaagaaacctcttcgtctcggccctggtctgcgacatgtacctcccaacgac
atcattcccacactcgctggtcagctcgtaaccgaccgacaaaagaatgctattcgggta
gagaatgctcgaggcaggtacactccacgtgtcggtgaactcgtcatcggaacgattcag
cgcagcgctgcagacttcttcttcgttactctttccgactataccgcacccgcacaactc
ccacagctctccttcgagggtgctacaaagaagactcgccctcagctcgctgcgggcgca
cttgtgtacgcacgtgtcgctctcgctaatcgccacatggacccagagatagaatgtgtg
tctgcatcaacaggaaagtctgagggcctaggtcctttaacgggtggtatgctatataac
gtgtcacttggaatggcccgacgtctcatgatgcccaagagcgtgcaagaaggtcgtatc
gtggtgttggaagagcttggcaatgcaggtcttcagtttgaaaccgcaacaggacgcaat
ggcaagttttgggtcgacagcgaaagcgtgaagacagttattgcggtaggaagggcagta
caagagacggacgagaagaacttagacgtcgaggaacagaagaagctggtgaggaaaatc
atcaaagagctaagctaa
>Fp78
atgtcatccgagactgtatttgtactaccgggcgatagcattgacccatctctcgttcct
tcgcatccaaagaaacctcttcgtctcggccctggtctgcgacatgtacctcccaacgac
atcattcccacactcgctggtcagctcgtaaccgaccgacaaaagaatgctattcgggta
gagaatgctcgaggcaggtacactccacgtgtcggtgaactcgtcatcggaacgattcag
cgcagcgctgcagacttcttcttcgttactctttccgactataccgcacccgcacaactc
ccacagctctccttcgagggtgctacaaagaagactcgccctcagctcgctgcgggcgca
cttgtgtacgcacgtgtcgctctcgctaatcgccacatggacccagagatagaatgtgtg
tctgcatcaacaggaaagtctgagggcctaggtcctttaacgggtggtatgctatataac
gtgtcacttggaatggcccgacgtctcatgatgcccaagagcgtgcaagaaggtcgtatc
gtggtgttggaagagcttggcaatgcaggtcttcagtttgaaaccgcaacaggacgcaat
ggcaagttttgggtcgacagcgaaagcgtgaagacagttattgcggtaggaagggcagta
caagagacggacgagaagaacttagacgtcgaggaacagaagaagctggtgaggaaaatc
atcaaagagctaagctaa
>Fp81
atgtcatccgagactgtatttgtactaccgggcgatagcattgacccatctctcgttcct
tcgcatccaaagaaacctcttcgtctcggccctggtctgcgacatgtacctcccaacgac
atcattcccacactcgctggtcagctcgtaaccgaccgacaaaagaatgctattcgggta
gagaatgctcgaggcaggtacactccacgtgtcggtgaactcgtcatcggaacgattcag
cgcagcgctgcagacttcttcttcgttactctttccgactataccgcacccgcacaactc
ccacagctctccttcgagggtgctacaaagaagactcgccctcagctcgctgcgggcgca
cttgtgtacgcacgtgtcgctctcgctaatcgccacatggacccagagatagaatgtgtg
tctgcatcaacaggaaagtctgagggcctaggtcctttaacgggtggtatgctatataac
gtgtcacttggaatggcccgacgtctcatgatgcccaagagcgtgcaagaaggtcgtatc
gtggtgttggaagagcttggcaatgcaggtcttcagtttgaaaccgcaacaggacgcaat
ggcaagttttgggtcgacagcgaaagcgtgaagacagttattgcggtaggaagggcagta
caagagacggacgagaagaacttagacgtcgaggaacagaagaagctggtgaggaaaatc
atcaaagagctaagctaa
>Fp84
atgtcatccgagactgtatttgtactaccgggcgatagcattgacccatctctcgttcct
tcgcatccaaagaaacctcttcgtctcggccctggtctgcgacatgtacctcccaacgac
atcattcccacactcgctggtcagctcgtaaccgaccgacaaaagaatgctattcgggta
gagaatgctcgaggcaggtacactccacgtgtcggtgaactcgtcatcggaacgattcag
cgcagcgctgcagacttcttcttcgttactctttccgactataccgcacccgcacaactc
ccacagctctccttcgagggtgctacaaagaagactcgccctcagctcgctgcgggcgca
cttgtgtacgcacgtgtcgctctcgctaatcgccacatggacccagagatagaatgtgtg
tctgcatcaacaggaaagtctgagggcctaggtcctttaacgggtggtatgctatataac
gtgtcacttggaatggcccgacgtctcatgatgcccaagagcgtgcaagaaggtcgtatc
gtggtgttggaagagcttggcaatgcaggtcttcagtttgaaaccgcaacaggacgcaat
ggcaagttttgggtcgacagcgaaagcgtgaagacagttattgcggtaggaagggcagta
caagagacggacgagaagaacttagacgtcgaggaacagaagaagctggtgaggaaaatc
atcaaagagctaagctaa
>Fp86
atgtcatccgagactgtatttgtactaccgggcgatagcattgacccatctctcgttcct
tcgcatccaaagaaacctcttcgtctcggccctggtctgcgacatgtacctcccaacgac
atcattcccacactcgctggtcagctcgtaaccgaccgacaaaagaatgctattcgggta
gagaatgctcgaggcaggtacactccacgtgtcggtgaactcgtcatcggaacgattcag
cgcagcgctgcagacttcttcttcgttactctttccgactataccgcacccgcacaactc
ccacagctctccttcgagggtgctacaaagaagactcgccctcagctcgctgcgggcgca
cttgtgtacgcacgtgtcgctctcgctaatcgccacatggacccagagatagaatgtgtg
tctgcatcaacaggaaagtctgagggcctaggtcctttaacgggtggtatgctatataac
gtgtcacttggaatggcccgacgtctcatgatgcccaagagcgtgcaagaaggtcgtatc
gtggtgttggaagagcttggcaatgcaggtcttcagtttgaaaccgcaacaggacgcaat
ggcaagttttgggtcgacagcgaaagcgtgaagacagttattgcggtaggaagggcagta
caagagacggacgagaagaacttagacgtcgaggaacagaagaagctggtgaggaaaatc
atcaaagagctaagctaa
>Fvenenatum.busco
atgtcatccgatactgtatttgtactaccgggcgataacattgacccatctctcattccc
tcgcatccaaagaaacctcttcgtctcggccctggtctgcgacatgtccctcctaacgat
atcattcccacactcgctggtcagctcgtaaccgatcgacaaaagaatgcgattcgggta
gagaatgctcgagggaggtacactccacgtgtcggtgaactcgtcatcggaacgattcag
cgcagcgctgcagacttcttcttcgttaccctttccgactataccgcacccgcacaactc
ccacagctctccttcgagggtgctacaaagaagactcgccctcagctcgctgcgggtgca
ctcgtgtacgcacgtgtcgctctcgccaatcgccacatggacccagagatagaatgtgtg
tctgcatcaacaggaaagtctgaaggtctgggtcctttaacaggtggtatgctatacaac
gtgtcacttgggatggcccggcgtctcatgatgcccaagagcgtgcaagaaggccgtatt
gtggtgttagaagagcttggcaatgcgggtcttcagtttgagaccgcaacaggacgtaat
ggcaagttctgggtcgacagcgaaagcgtgaaggcagttattgctgtaggaagggcggta
caagagacggacgagaaaaatctagatgtcgaggaacagaagaagctggtgaggaaaatc
atcaaagagctaagctaa
