# Supplementary material for: Apicidin biosynthesis is linked to accessory chromosomes in Fusarium poae isolates
Source: BMC Genomics. 2021 Aug 4;22:591. doi: 10.1186/s12864-021-07617-y (PMC8340494; doi:10.1186/s12864-021-07617-y)
Supplement: Supplementary file 17 — Additional file 17. Compressed folder containing alignments for each of the 4141 orthologs used in BUSCO analysis. [file 12864_2021_7617_MOESM17_ESM.zip › Fven2_nt_MAFFT/2368at5125_nt.mafft.fasta]

>Fp105
atgttgaggaattcgctctgtagagctagctcgcagctccttcgcggtgctcgatgctct
gctgcctcttctaccgcctccatctcgaccgtctcggcccgtacatcatcatggaagctc
gctgcctcccgccgccctctggctgtctctgctcgtcgcaactatgcgaccagcgcgacc
tcatcgccccccgaccccaacgataacttcctttctggaagcaccgccagctacatcgat
gagatgtacatgcagtggagacaagatcctgagagcgtccacgtctcttggcagatctac
ttcaagaacatggagggcggcgagatgcccatctcacaggccttccagcctcctcctaat
ctggttcccaacatgactggcggcgttcctcgtctttctggcaacttggccatggaggac
ggttccgatgtcaccaaccatcttaaggtccagcttcttgtccgcgcctaccagtctcgt
ggccaccacaccgccaagattgaccctctcggtatccgaggcaccagtgacgccaagggt
tttgccaacaacaagcctaaggaactgactcttgagcactacggattcaccgagaaggat
atggacactgagtacactctcggtcccggtatcttgcctcgtttcaagcgtgatggccgt
gagaagatgactctccgcgagattgttgatgcttgcgagagaatctactgcggttctttc
ggtgttgagttcatccacatccctgaccgtgacaagtgcgactggctccgtgagcgcctc
gaggttcccacccctttcaagtactccgtcgatgagaagcgccgcgttctcgaccgtctt
atctggagttccagcttcgagtctttcctggccacaaagtaccccaacgacaagcgattc
ggtcttgagggttgcgaaacccttgttcctggtatgaaggctcttatcgaccgcagtgtt
gactatggtgtcaaggatatcgttattggtatgccccatcgtggtcgtcttaacgtcctc
tccaacgtcgtccgaaagcccaacgagtcaatcttcagcgagttcgctggtacatctggt
ggtgaggatgagggctctggtgacgtcaagtaccatcttggtatgaacttcgagcgccct
acgccttctggcaagcgcgtacagctttctctggtcgccaacccttcgcatctggaggct
gaggatcccgtcgtcctgggcaagacccgtgctatccagcactacaacaacgatgagaag
actcaccgcactgctatgagtgtcctcctccacggtgacgctgcctttgctgctcagggt
atcgtttacgagtgtctcggcttccactctctccctgccttctccactggaggcaccatc
cacctggttgtcaacaaccagattggtttcaccaccgaccctcgtttcgcccgatccacc
gcctactgtaccgatatcgccaaggccatcgacgcccccgtcttccacgttaacgccgat
gatgtcgaggccgtcaacttcgtctgccagctcgctgctgactggcgtgccgagttccag
cacgatgttgtcattgatctcaactgttaccgaaagtacggtcacaacgagaccgatcag
ccctctttcacccagcctctcatgtacaagcgcatcaacgccaaggagcctcaaattgac
atctacgtcaacaagcttatcgaggagggctctttctccaaggccgatgtcgaggagcac
aagcagtgggtctggggtatgctcgaggagagcttcaccaagtccaaggactacacaccc
acctccaaggagtggaccacctctgcctggaacggcttcaagtcccccaaggagctggcc
accgaggttcttgccaccaacgagaccaacgtcaagccctctactcttgagcacattggt
aacgctattggaagcgttcccgagggcttccacgttcaccgcaacctgaagcgtatccta
agcaaccgaaccaagtctgttgttgagggtaagaacatcgacttccccaccgctgaggct
ctggctttcggtactctcgttactgagggttaccacgtccgtgtttccggtcaggatgtt
gagcgtggtactttctctcagcgccacgctgtcttccacgaccaggagactgaggatacc
cacacccctcttcagaacctgagccaggaccaaggcaagtttgtcatctctaactcttct
ctgagtgaatttggtgcccttggtttcgagtacggttactctctgtcatctcctcatgct
cttgtcatgtgggaggcccaattcggcgactttgccaacaacgcccaatgtatcattgat
cagttcatcgcctctggtgaagtcaagtggatgcagcgaacaggccttgtcatgtctctg
ccccacggttacgatggtcagggtcctgagcactcctctggacgtcttgagcgatacctc
cagctcagcaacgaggatccccgagagttccccactggtgagaagcttgtccgtcaacac
caggactgcaacatgcagatcgcctacttcacctcccccgccaatctgttccacgccctc
cgccgacagatgcaccgccagtaccgcaagcctcttatcatcttcttctccaagtctctc
ctccgtcaccctcttgcccgcagcgacattgaggctttcactggcgagaacgccggattc
cagtggattatccctgaccctgagcacgagactggtgctatcaagtctcctgaccagatt
gagcgtgttgttctctgcactggtcaggtttgggctgcccttcacaagtaccgatctgac
aacaacatcgacaacgtcgctttcacccgcattgagcagctgaaccccttcccttggcaa
caactcaaggagaacctcgacatgtaccccaacgccaagaccatcgtctggtgccaggag
gagcccctcaacgccggtgcctggagcttcactcagccccgtatcgagactctgctcaac
aacactgagcaccacacccgcaagcacgtcatgtacgctggccgaaaccccagtgcctct
gtcgccactggtctcaagaacgtccacaccaaggaggagaaggacctcctcgagatggct
ttcactgtcaagcaggacaagcttaagggcgagtaa
>Fp108
atgttgaggaattcgctctgtagagctagctcgcagctccttcgcggtgctcgatgctct
gctgcctcttctaccgcctccatctcgaccgtctcggcccgtacatcatcatggaagctc
gctgcctcccgccgccctctggctgtctctgctcgtcgcaactatgcgaccagcgcgacc
tcatcgccccccgaccccaacgataacttcctttctggaagcaccgccagctacatcgat
gagatgtacatgcagtggagacaagatcctgagagcgtccacgtctcttggcagatctac
ttcaagaacatggagggcggcgagatgcccatctcacaggccttccagcctcctcctaat
ctggttcccaacatgactggcggcgttcctcgtctttctggcaacttggccatggaggac
ggttccgatgtcaccaaccatcttaaggtccagcttcttgtccgcgcctaccagtctcgt
ggccaccacaccgccaagattgaccctctcggtatccgaggcaccagtgacgccaagggt
tttgccaacaacaagcctaaggaactgactcttgagcactacggattcaccgagaaggat
atggacactgagtacactctcggtcccggtatcttgcctcgtttcaagcgtgatggccgt
gagaagatgactctccgcgagattgttgatgcttgcgagagaatctactgcggttctttc
ggtgttgagttcatccacatccctgaccgtgacaagtgcgactggctccgtgagcgcctc
gaggttcccacccctttcaagtactccgtcgatgagaagcgccgcgttctcgaccgtctt
atctggagttccagcttcgagtctttcctggccacaaagtaccccaacgacaagcgattc
ggtcttgagggttgcgaaacccttgttcctggtatgaaggctcttatcgaccgcagtgtt
gactatggtgtcaaggatatcgttattggtatgccccatcgtggtcgtcttaacgtcctc
tccaacgtcgtccgaaagcccaacgagtcaatcttcagcgagttcgctggtacatctggt
ggtgaggatgagggctctggtgacgtcaagtaccatcttggtatgaacttcgagcgccct
acgccttctggcaagcgcgtacagctttctctggtcgccaacccttcgcatctggaggct
gaggatcccgtcgtcctgggcaagacccgtgctatccagcactacaacaacgatgagaag
actcaccgcactgctatgagtgtcctcctccacggtgacgctgcctttgctgctcagggt
atcgtttacgagtgtctcggcttccactctctccctgccttctccactggaggcaccatc
cacctggttgtcaacaaccagattggtttcaccaccgaccctcgtttcgcccgatccacc
gcctactgtaccgatatcgccaaggccatcgacgcccccgtcttccacgttaacgccgat
gatgtcgaggccgtcaacttcgtctgccagctcgctgctgactggcgtgccgagttccag
cacgatgttgtcattgatctcaactgttaccgaaagtacggtcacaacgagaccgatcag
ccctctttcacccagcctctcatgtacaagcgcatcaacgccaaggagcctcaaattgac
atctacgtcaacaagcttatcgaggagggctctttctccaaggccgatgtcgaggagcac
aagcagtgggtctggggtatgctcgaggagagcttcaccaagtccaaggactacacaccc
acctccaaggagtggaccacctctgcctggaacggcttcaagtcccccaaggagctggcc
accgaggttcttgccaccaacgagaccaacgtcaagccctctactcttgagcacattggt
aacgctattggaagcgttcccgagggcttccacgttcaccgcaacctgaagcgtatccta
agcaaccgaaccaagtctgttgttgagggtaagaacatcgacttccccaccgctgaggct
ctggctttcggtactctcgttactgagggttaccacgtccgtgtttccggtcaggatgtt
gagcgtggtactttctctcagcgccacgctgtcttccacgaccaggagactgaggatacc
cacacccctcttcagaacctgagccaggaccaaggcaagtttgtcatctctaactcttct
ctgagtgaatttggtgcccttggtttcgagtacggttactctctgtcatctcctcatgct
cttgtcatgtgggaggcccaattcggcgactttgccaacaacgcccaatgtatcattgat
cagttcatcgcctctggtgaagtcaagtggatgcagcgaacaggccttgtcatgtctctg
ccccacggttacgatggtcagggtcctgagcactcctctggacgtcttgagcgatacctc
cagctcagcaacgaggatccccgagagttccccactggtgagaagcttgtccgtcaacac
caggactgcaacatgcagatcgcctacttcacctcccccgccaatctgttccacgccctc
cgccgacagatgcaccgccagtaccgcaagcctcttatcatcttcttctccaagtctctc
ctccgtcaccctcttgcccgcagcgacattgaggctttcactggcgagaacgccggattc
cagtggattatccctgaccctgagcacgagactggtgctatcaagtctcctgaccagatt
gagcgtgttgttctctgcactggtcaggtttgggctgcccttcacaagtaccgatctgac
aacaacatcgacaacgtcgctttcacccgcattgagcagctgaaccccttcccttggcaa
caactcaaggagaacctcgacatgtaccccaacgccaagaccatcgtctggtgccaggag
gagcccctcaacgccggtgcctggagcttcactcagccccgtatcgagactctgctcaac
aacactgagcaccacacccgcaagcacgtcatgtacgctggccgaaaccccagtgcctct
gtcgccactggtctcaagaacgtccacaccaaggaggagaaggacctcctcgagatggct
ttcactgtcaagcaggacaagcttaagggcgagtaa
>Fp118
atgttgaggaattcgctctgtagagctagctcgcagctccttcgcggtgctcgatgctct
gctgcctcttctaccgcctccatctcgaccgtctcggcccgtacatcatcatggaagctc
gctgcctcccgccgccctctggctgtctctgctcgtcgcaactatgcgaccagcgcgacc
tcatcgccccccgaccccaacgataacttcctttctggaagcaccgccagctacatcgat
gagatgtacatgcagtggagacaagatcctgagagcgtccacgtctcttggcagatctac
ttcaagaacatggagggcggcgagatgcccatctcacaggccttccagcctcctcctaat
ctggttcccaacatgactggcggcgttcctcgtctttctggcaacttggccatggaggac
ggttccgatgtcaccaaccatcttaaggtccagcttcttgtccgcgcctaccagtctcgt
ggccaccacaccgccaagattgaccctctcggtatccgaggcaccagtgacgccaagggt
tttgccaacaacaagcctaaggaactgactcttgagcactacggattcaccgagaaggat
atggacactgagtacactctcggtcccggtatcttgcctcgtttcaagcgtgatggccgt
gagaagatgactctccgcgagattgttgatgcttgcgagagaatctactgcggttctttc
ggtgttgagttcatccacatccctgaccgtgacaagtgcgactggctccgtgagcgcctc
gaggttcccacccctttcaagtactccgtcgatgagaagcgccgcgttctcgaccgtctt
atctggagttccagcttcgagtctttcctggccacaaagtaccccaacgacaagcgattc
ggtcttgagggttgcgaaacccttgttcctggtatgaaggctcttatcgaccgcagtgtt
gactatggtgtcaaggatatcgttattggtatgccccatcgtggtcgtcttaacgtcctc
tccaacgtcgtccgaaagcccaacgagtcaatcttcagcgagttcgctggtacatctggt
ggtgaggatgagggctctggtgacgtcaagtaccatcttggtatgaacttcgagcgccct
acgccttctggcaagcgcgtacagctttctctggtcgccaacccttcgcatctggaggct
gaggatcccgtcgtcctgggcaagacccgtgctatccagcactacaacaacgatgagaag
actcaccgcactgctatgagtgtcctcctccacggtgacgctgcctttgctgctcagggt
atcgtttacgagtgtctcggcttccactctctccctgccttctccactggaggcaccatc
cacctggttgtcaacaaccagattggtttcaccaccgaccctcgtttcgcccgatccacc
gcctactgtaccgatatcgccaaggccatcgacgcccccgtcttccacgttaacgccgat
gatgtcgaggccgtcaacttcgtctgccagctcgctgctgactggcgtgccgagttccag
cacgatgttgtcattgatctcaactgttaccgaaagtacggtcacaacgagaccgatcag
ccctctttcacccagcctctcatgtacaagcgcatcaacgccaaggagcctcaaattgac
atctacgtcaacaagcttatcgaggagggctctttctccaaggccgatgtcgaggagcac
aagcagtgggtctggggtatgctcgaggagagcttcaccaagtccaaggactacacaccc
acctccaaggagtggaccacctctgcctggaacggcttcaagtcccccaaggagctggcc
accgaggttcttgccaccaacgagaccaacgtcaagccctctactcttgagcacattggt
aacgctattggaagcgttcccgagggcttccacgttcaccgcaacctgaagcgtatccta
agcaaccgaaccaagtctgttgttgagggtaagaacatcgacttccccaccgctgaggct
ctggctttcggtactctcgttactgagggttaccacgtccgtgtttccggtcaggatgtt
gagcgtggtactttctctcagcgccacgctgtcttccacgaccaggagactgaggatacc
cacacccctcttcagaacctgagccaggaccaaggcaagtttgtcatctctaactcttct
ctgagtgaatttggtgcccttggtttcgagtacggttactctctgtcatctcctcatgct
cttgtcatgtgggaggcccaattcggcgactttgccaacaacgcccaatgtatcattgat
cagttcatcgcctctggtgaagtcaagtggatgcagcgaacaggccttgtcatgtctctg
ccccacggttacgatggtcagggtcctgagcactcctctggacgtcttgagcgatacctc
cagctcagcaacgaggatccccgagagttccccactggtgagaagcttgtccgtcaacac
caggactgcaacatgcagatcgcctacttcacctcccccgccaatctgttccacgccctc
cgccgacagatgcaccgccagtaccgcaagcctcttatcatcttcttctccaagtctctc
ctccgtcaccctcttgcccgcagcgacattgaggctttcactggcgagaacgccggattc
cagtggattatccctgaccctgagcacgagactggtgctatcaagtctcctgaccagatt
gagcgtgttgttctctgcactggtcaggtttgggctgcccttcacaagtaccgatctgac
aacaacatcgacaacgtcgctttcacccgcattgagcagctgaaccccttcccttggcaa
caactcaaggagaacctcgacatgtaccccaacgccaagaccatcgtctggtgccaggag
gagcccctcaacgccggtgcctggagcttcactcagccccgtatcgagactctgctcaac
aacactgagcaccacacccgcaagcacgtcatgtacgctggccgaaaccccagtgcctct
gtcgccactggtctcaagaacgtccacaccaaggaggagaaggacctcctcgagatggct
ttcactgtcaagcaggacaagcttaagggcgagtaa
>Fp122
atgttgaggaattcgctctgtagagctagctcgcagctccttcgcggtgctcgatgctct
gctgcctcttctaccgcctccatctcgaccgtctcggcccgtacatcatcatggaagctc
gctgcctcccgccgccctctggctgtctctgctcgtcgcaactatgcgaccagcgcgacc
tcatcgccccccgaccccaacgataacttcctttctggaagcaccgccagctacatcgat
gagatgtacatgcagtggagacaagatcctgagagcgtccacgtctcttggcagatctac
ttcaagaacatggagggcggcgagatgcccatctcacaggccttccagcctcctcctaat
ctggttcccaacatgactggcggcgttcctcgtctttctggcaacttggccatggaggac
ggttccgatgtcaccaaccatcttaaggtccagcttcttgtccgcgcctaccagtctcgt
ggccaccacaccgccaagattgaccctctcggtatccgaggcaccagtgacgccaagggt
tttgccaacaacaagcctaaggaactgactcttgagcactacggattcaccgagaaggat
atggacactgagtacactctcggtcccggtatcttgcctcgtttcaagcgtgatggccgt
gagaagatgactctccgcgagattgttgatgcttgcgagagaatctactgcggttctttc
ggtgttgagttcatccacatccctgaccgtgacaagtgcgactggctccgtgagcgcctc
gaggttcccacccctttcaagtactccgtcgatgagaagcgccgcgttctcgaccgtctt
atctggagttccagcttcgagtctttcctggccacaaagtaccccaacgacaagcgattc
ggtcttgagggttgcgaaacccttgttcctggtatgaaggctcttatcgaccgcagtgtt
gactatggtgtcaaggatatcgttattggtatgccccatcgtggtcgtcttaacgtcctc
tccaacgtcgtccgaaagcccaacgagtcaatcttcagcgagttcgctggtacatctggt
ggtgaggatgagggctctggtgacgtcaagtaccatcttggtatgaacttcgagcgccct
acgccttctggcaagcgcgtacagctttctctggtcgccaacccttcgcatctggaggct
gaggatcccgtcgtcctgggcaagacccgtgctatccagcactacaacaacgatgagaag
actcaccgcactgctatgagtgtcctcctccacggtgacgctgcctttgctgctcagggt
atcgtttacgagtgtctcggcttccactctctccctgccttctccactggaggcaccatc
cacctggttgtcaacaaccagattggtttcaccaccgaccctcgtttcgcccgatccacc
gcctactgtaccgatatcgccaaggccatcgacgcccccgtcttccacgttaacgccgat
gatgtcgaggccgtcaacttcgtctgccagctcgctgctgactggcgtgccgagttccag
cacgatgttgtcattgatctcaactgttaccgaaagtacggtcacaacgagaccgatcag
ccctctttcacccagcctctcatgtacaagcgcatcaacgccaaggagcctcaaattgac
atctacgtcaacaagcttatcgaggagggctctttctccaaggccgatgtcgaggagcac
aagcagtgggtctggggtatgctcgaggagagcttcaccaagtccaaggactacacaccc
acctccaaggagtggaccacctctgcctggaacggcttcaagtcccccaaggagctggcc
accgaggttcttgccaccaacgagaccaacgtcaagccctctactcttgagcacattggt
aacgctattggaagcgttcccgagggcttccacgttcaccgcaacctgaagcgtatccta
agcaaccgaaccaagtctgttgttgagggtaagaacatcgacttccccaccgctgaggct
ctggctttcggtactctcgttactgagggttaccacgtccgtgtttccggtcaggatgtt
gagcgtggtactttctctcagcgccacgctgtcttccacgaccaggagactgaggatacc
cacacccctcttcagaacctgagccaggaccaaggcaagtttgtcatctctaactcttct
ctgagtgaatttggtgcccttggtttcgagtacggttactctctgtcatctcctcatgct
cttgtcatgtgggaggcccaattcggcgactttgccaacaacgcccaatgtatcattgat
cagttcatcgcctctggtgaagtcaagtggatgcagcgaacaggccttgtcatgtctctg
ccccacggttacgatggtcagggtcctgagcactcctctggacgtcttgagcgatacctc
cagctcagcaacgaggatccccgagagttccccactggtgagaagcttgtccgtcaacac
caggactgcaacatgcagatcgcctacttcacctcccccgccaatctgttccacgccctc
cgccgacagatgcaccgccagtaccgcaagcctcttatcatcttcttctccaagtctctc
ctccgtcaccctcttgcccgcagcgacattgaggctttcactggcgagaacgccggattc
cagtggattatccctgaccctgagcacgagactggtgctatcaagtctcctgaccagatt
gagcgtgttgttctctgcactggtcaggtttgggctgcccttcacaagtaccgatctgac
aacaacatcgacaacgtcgctttcacccgcattgagcagctgaaccccttcccttggcaa
caactcaaggagaacctcgacatgtaccccaacgccaagaccatcgtctggtgccaggag
gagcccctcaacgccggtgcctggagcttcactcagccccgtatcgagactctgctcaac
aacactgagcaccacacccgcaagcacgtcatgtacgctggccgaaaccccagtgcctct
gtcgccactggtctcaagaacgtccacaccaaggaggagaaggacctcctcgagatggct
ttcactgtcaagcaggacaagcttaagggcgagtaa
>Fp125
atgttgaggaattcgctctgtagagctagctcgcagctccttcgcggtgctcgatgctct
gctgcctcttctaccgcctccatctcgaccgtctcggcccgtacatcatcatggaagctc
gctgcctcccgccgccctctggctgtctctgctcgtcgcaactatgcgaccagcgcgacc
tcatcgccccccgaccccaacgataacttcctttctggaagcaccgccagctacatcgat
gagatgtacatgcagtggagacaagatcctgagagcgtccacgtctcttggcagatctac
ttcaagaacatggagggcggcgagatgcccatctcacaggccttccagcctcctcctaat
ctggttcccaacatgactggcggcgttcctcgtctttctggcaacttggccatggaggac
ggttccgatgtcaccaaccatcttaaggtccagcttcttgtccgcgcctaccagtctcgt
ggccaccacaccgccaagattgaccctctcggtatccgaggcaccagtgacgccaagggt
tttgccaacaacaagcctaaggaactgactcttgagcactacggattcaccgagaaggat
atggacactgagtacactctcggtcccggtatcttgcctcgtttcaagcgtgatggccgt
gagaagatgactctccgcgagattgttgatgcttgcgagagaatctactgcggttctttc
ggtgttgagttcatccacatccctgaccgtgacaagtgcgactggctccgtgagcgcctc
gaggttcccacccctttcaagtactccgtcgatgagaagcgccgcgttctcgaccgtctt
atctggagttccagcttcgagtctttcctggccacaaagtaccccaacgacaagcgattc
ggtcttgagggttgcgaaacccttgttcctggtatgaaggctcttatcgaccgcagtgtt
gactatggtgtcaaggatatcgttattggtatgccccatcgtggtcgtcttaacgtcctc
tccaacgtcgtccgaaagcccaacgagtcaatcttcagcgagttcgctggtacatctggt
ggtgaggatgagggctctggtgacgtcaagtaccatcttggtatgaacttcgagcgccct
acgccttctggcaagcgcgtacagctttctctggtcgccaacccttcgcatctggaggct
gaggatcccgtcgtcctgggcaagacccgtgctatccagcactacaacaacgatgagaag
actcaccgcactgctatgagtgtcctcctccacggtgacgctgcctttgctgctcagggt
atcgtttacgagtgtctcggcttccactctctccctgccttctccactggaggcaccatc
cacctggttgtcaacaaccagattggtttcaccaccgaccctcgtttcgcccgatccacc
gcctactgtaccgatatcgccaaggccatcgacgcccccgtcttccacgttaacgccgat
gatgtcgaggccgtcaacttcgtctgccagctcgctgctgactggcgtgccgagttccag
cacgatgttgtcattgatctcaactgttaccgaaagtacggtcacaacgagaccgatcag
ccctctttcacccagcctctcatgtacaagcgcatcaacgccaaggagcctcaaattgac
atctacgtcaacaagcttatcgaggagggctctttctccaaggccgatgtcgaggagcac
aagcagtgggtctggggtatgctcgaggagagcttcaccaagtccaaggactacacaccc
acctccaaggagtggaccacctctgcctggaacggcttcaagtcccccaaggagctggcc
accgaggttcttgccaccaacgagaccaacgtcaagccctctactcttgagcacattggt
aacgctattggaagcgttcccgaggggttccacgttcaccgcaacctgaagcgtatccta
agcaaccgaaccaagtctgttgttgagggtaagaacatcgacttccccaccgctgaggct
ctggctttcggtactctcgttactgagggttaccacgtccgtgtttccggtcaggatgtt
gagcgtggtactttctctcagcgccacgctgtcttccacgaccaggagactgaggatacc
cacacccctcttcagaacctgagccaggaccaaggcaagtttgtcatctctaactcttct
ctgagtgaatttggtgcccttggtttcgagtacggttactctctgtcatctcctcatgct
cttgtcatgtgggaggcccaattcggcgactttgccaacaacgcccaatgtatcattgat
cagttcatcgcctctggtgaagtcaagtggatgcagcgaacaggccttgtcatgtctctg
ccccacggttacgatggtcagggtcctgagcactcctctggacgtcttgagcgatacctc
cagctcagcaacgaggatccccgagagttccccactggtgagaagcttgtccgtcaacac
caggactgcaacatgcagatcgcctacttcacctcccccgccaatctgttccacgccctc
cgccgacagatgcaccgccagtaccgcaagcctcttatcatcttcttctccaagtctctc
ctccgtcaccctcttgcccgcagcgacattgaggctttcactggcgagaacgccggattc
cagtggattatccctgaccctgagcacgagactggtgctatcaagtctcctgaccagatt
gagcgtgttgttctctgcactggtcaggtttgggctgcccttcacaagtaccgatctgac
aacaacatcgacaacgtcgctttcacccgcattgagcagctgaaccccttcccttggcaa
caactcaaggagaacctcgacatgtaccccaacgccaagaccatcgtctggtgccaggag
gagcccctcaacgccggtgcctggagcttcactcagccccgtatcgagactctgctcaac
aacactgagcaccacacccgcaagcacgtcatgtacgctggccgaaaccccagtgcctct
gtcgccactggtctcaagaacgtccacaccaaggaggagaaggacctcctcgagatggct
ttcactgtcaagcaggacaagcttaagggcgagtaa
>Fp13r
atgttgaggaattcgctctgtagagctagctcgcagctccttcgcggtgctcgatgctct
gctgcctcttctaccgcctccatctcgaccgtctcggcccgtacatcatcatggaagctc
gctgcctcccgccgccctctggctgtctctgctcgtcgcaactatgcgaccagcgcgacc
tcatcgccccccgaccccaacgataacttcctttctggaagcaccgccagctacatcgat
gagatgtacatgcagtggagacaagatcctgagagcgtccacgtctcttggcagatctac
ttcaagaacatggagggcggcgagatgcccatctcacaggccttccagcctcctcctaat
ctggttcccaacatgactggcggcgttcctcgtctttctggcaacttggccatggaggac
ggttccgatgtcaccaaccatcttaaggtccagcttcttgtccgcgcctaccagtctcgt
ggccaccacaccgccaagattgaccctctcggtatccgaggcaccagtgacgccaagggt
tttgccaacaacaagcctaaggaactgactcttgagcactacggattcaccgagaaggat
atggacactgagtacactctcggtcccggtatcttgcctcgtttcaagcgtgatggccgt
gagaagatgactctccgcgagattgttgatgcttgcgagagaatctactgcggttctttc
ggtgttgagttcatccacatccctgaccgtgacaagtgcgactggctccgtgagcgcctc
gaggttcccacccctttcaagtactccgtcgatgagaagcgccgcgttctcgaccgtctt
atctggagttccagcttcgagtctttcctggccacaaagtaccccaacgacaagcgattc
ggtcttgagggttgcgaaacccttgttcctggtatgaaggctcttatcgaccgcagtgtt
gactatggtgtcaaggatatcgttattggtatgccccatcgtggtcgtcttaacgtcctc
tccaacgtcgtccgaaagcccaacgagtcaatcttcagcgagttcgctggtacatctggt
ggtgaggatgagggctctggtgacgtcaagtaccatcttggtatgaacttcgagcgccct
acgccttctggcaagcgcgtacagctttctctggtcgccaacccttcgcatctggaggct
gaggatcccgtcgtcctgggcaagacccgtgctatccagcactacaacaacgatgagaag
actcaccgcactgctatgagtgtcctcctccacggtgacgctgcctttgctgctcagggt
atcgtttacgagtgtctcggcttccactctctccctgccttctccactggaggcaccatc
cacctggttgtcaacaaccagattggtttcaccaccgaccctcgtttcgcccgatccacc
gcctactgtaccgatatcgccaaggccatcgacgcccccgtcttccacgttaacgccgat
gatgtcgaggccgtcaacttcgtctgccagctcgctgctgactggcgtgccgagttccag
cacgatgttgtcattgatctcaactgttaccgaaagtacggtcacaacgagaccgatcag
ccctctttcacccagcctctcatgtacaagcgcatcaacgccaaggagcctcaaattgac
atctacgtcaacaagcttatcgaggagggctctttctccaaggccgatgtcgaggagcac
aagcagtgggtctggggtatgctcgaggagagcttcaccaagtccaaggactacacaccc
acctccaaggagtggaccacctctgcctggaacggcttcaagtcccccaaggagctggcc
accgaggttcttgccaccaacgagaccaacgtcaagccctctactcttgagcacattggt
aacgctattggaagcgttcccgagggcttccacgttcaccgcaacctgaagcgtatccta
agcaaccgaaccaagtctgttgttgagggtaagaacatcgacttccccaccgctgaggct
ctggctttcggtactctcgttactgagggttaccacgtccgtgtttccggtcaggatgtt
gagcgtggtactttctctcagcgccacgctgtcttccacgaccaggagactgaggatacc
cacacccctcttcagaacctgagccaggaccaaggcaagtttgtcatctctaactcttct
ctgagtgaatttggtgcccttggtttcgagtacggttactctctgtcatctcctcatgct
cttgtcatgtgggaggcccaattcggcgactttgccaacaacgcccaatgtatcattgat
cagttcatcgcctctggtgaagtcaagtggatgcagcgaacaggccttgtcatgtctctg
ccccacggttacgatggtcagggtcctgagcactcctctggacgtcttgagcgatacctc
cagctcagcaacgaggatccccgagagttccccactggtgagaagcttgtccgtcaacac
caggactgcaacatgcagatcgcctacttcacctcccccgccaatctgttccacgccctc
cgccgacagatgcaccgccagtaccgcaagcctcttatcatcttcttctccaagtctctc
ctccgtcaccctcttgcccgcagcgacattgaggctttcactggcgagaacgccggattc
cagtggattatccctgaccctgagcacgagactggtgctatcaagtctcctgaccagatt
gagcgtgttgttctctgcactggtcaggtttgggctgcccttcacaagtaccgatctgac
aacaacatcgacaacgtcgctttcacccgcattgagcagctgaaccccttcccttggcaa
caactcaaggagaacctcgacatgtaccccaacgccaagaccatcgtctggtgccaggag
gagcccctcaacgccggtgcctggagcttcactcagccccgtatcgagactctgctcaac
aacactgagcaccacacccgcaagcacgtcatgtacgctggccgaaaccccagtgcctct
gtcgccactggtctcaagaacgtccacaccaaggaggagaaggacctcctcgagatggct
ttcactgtcaagcaggacaagcttaagggcgagtaa
>Fp144
atgttgaggaattcgctctgtagagctagctcgcagctccttcgcggtgctcgatgctct
gctgcctcttctaccgcctccatctcgaccgtctcggcccgtacatcatcatggaagctc
gctgcctcccgccgccctctggctgtctctgctcgtcgcaactatgcgaccagcgcgacc
tcatcgccccccgaccccaacgataacttcctttctggaagcaccgccagctacatcgat
gagatgtacatgcagtggagacaagatcctgagagcgtccacgtctcttggcagatctac
ttcaagaacatggagggcggcgagatgcccatctcacaggccttccagcctcctcctaat
ctggttcccaacatgactggcggcgttcctcgtctttctggcaacttggccatggaggac
ggttccgatgtcaccaaccatcttaaggtccagcttcttgtccgcgcctaccagtctcgt
ggccaccacaccgccaagattgaccctctcggtatccgaggcaccagtgacgccaagggt
tttgccaacaacaagcctaaggaactgactcttgagcactacggattcaccgagaaggat
atggacactgagtacactctcggtcccggtatcttgcctcgtttcaagcgtgatggccgt
gagaagatgactctccgcgagattgttgatgcttgcgagagaatctactgcggttctttc
ggtgttgagttcatccacatccctgaccgtgacaagtgcgactggctccgtgagcgcctc
gaggttcccacccctttcaagtactccgtcgatgagaagcgccgcgttctcgaccgtctt
atctggagttccagcttcgagtctttcctggccacaaagtaccccaacgacaagcgattc
ggtcttgagggttgcgaaacccttgttcctggtatgaaggctcttatcgaccgcagtgtt
gactatggtgtcaaggatatcgttattggtatgccccatcgtggtcgtcttaacgtcctc
tccaacgtcgtccgaaagcccaacgagtcaatcttcagcgagttcgctggtacatctggt
ggtgaggatgagggctctggtgacgtcaagtaccatcttggtatgaacttcgagcgccct
acgccttctggcaagcgcgtacagctttctctggtcgccaacccttcgcatctggaggct
gaggatcccgtcgtcctgggcaagacccgtgctatccagcactacaacaacgatgagaag
actcaccgcactgctatgagtgtcctcctccacggtgacgctgcctttgctgctcagggt
atcgtttacgagtgtctcggcttccactctctccctgccttctccactggaggcaccatc
cacctggttgtcaacaaccagattggtttcaccaccgaccctcgtttcgcccgatccacc
gcctactgtaccgatatcgccaaggccatcgacgcccccgtcttccacgttaacgccgat
gatgtcgaggccgtcaacttcgtctgccagctcgctgctgactggcgtgccgagttccag
cacgatgttgtcattgatctcaactgttaccgaaagtacggtcacaacgagaccgatcag
ccctctttcacccagcctctcatgtacaagcgcatcaacgccaaggagcctcaaattgac
atctacgtcaacaagcttatcgaggagggctctttctccaaggccgatgtcgaggagcac
aagcagtgggtctggggtatgctcgaggagagcttcaccaagtccaaggactacacaccc
acctccaaggagtggaccacctctgcctggaacggcttcaagtcccccaaggagctggcc
accgaggttcttgccaccaacgagaccaacgtcaagccctctactcttgagcacattggt
aacgctattggaagcgttcccgagggcttccacgttcaccgcaacctgaagcgtatccta
agcaaccgaaccaagtctgttgttgagggtaagaacatcgacttccccaccgctgaggct
ctggctttcggtactctcgttactgagggttaccacgtccgtgtttccggtcaggatgtt
gagcgtggtactttctctcagcgccacgctgtcttccacgaccaggagactgaggatacc
cacacccctcttcagaacctgagccaggaccaaggcaagtttgtcatctctaactcttct
ctgagtgaatttggtgcccttggtttcgagtacggttactctctgtcatctcctcatgct
cttgtcatgtgggaggcccaattcggcgactttgccaacaacgcccaatgtatcattgat
cagttcatcgcctctggtgaagtcaagtggatgcagcgaacaggccttgtcatgtctctg
ccccacggttacgatggtcagggtcctgagcactcctctggacgtcttgagcgatacctc
cagctcagcaacgaggatccccgagagttccccactggtgagaagcttgtccgtcaacac
caggactgcaacatgcagatcgcctacttcacctcccccgccaatctgttccacgccctc
cgccgacagatgcaccgccagtaccgcaagcctcttatcatcttcttctccaagtctctc
ctccgtcaccctcttgcccgcagcgacattgaggctttcactggcgagaacgccggattc
cagtggattatccctgaccctgagcacgagactggtgctatcaagtctcctgaccagatt
gagcgtgttgttctctgcactggtcaggtttgggctgcccttcacaagtaccgatctgac
aacaacatcgacaacgtcgctttcacccgcattgagcagctgaaccccttcccttggcaa
caactcaaggagaacctcgacatgtaccccaacgccaagaccatcgtctggtgccaggag
gagcccctcaacgccggtgcctggagcttcactcagccccgtatcgagactctgctcaac
aacactgagcaccacacccgcaagcacgtcatgtacgctggccgaaaccccagtgcctct
gtcgccactggtctcaagaacgtccacaccaaggaggagaaggacctcctcgagatggct
ttcactgtcaagcaggacaagcttaagggcgagtaa
>Fp146
atgttgaggaattcgctctgtagagctagctcgcagctccttcgcggtgctcgatgctct
gctgcctcttctaccgcctccatctcgaccgtctcggcccgtacatcatcatggaagctc
gctgcctcccgccgccctctggctgtctctgctcgtcgcaactatgcgaccagcgcgacc
tcatcgccccccgaccccaacgataacttcctttctggaagcaccgccagctacatcgat
gagatgtacatgcagtggagacaagatcctgagagcgtccacgtctcttggcagatctac
ttcaagaacatggagggcggcgagatgcccatctcacaggccttccagcctcctcctaat
ctggttcccaacatgactggcggcgttcctcgtctttctggcaacttggccatggaggac
ggttccgatgtcaccaaccatcttaaggtccagcttcttgtccgcgcctaccagtctcgt
ggccaccacaccgccaagattgaccctctcggtatccgaggcaccagtgacgccaagggt
tttgccaacaacaagcctaaggaactgactcttgagcactacggattcaccgagaaggat
atggacactgagtacactctcggtcccggtatcttgcctcgtttcaagcgtgatggccgt
gagaagatgactctccgcgagattgttgatgcttgcgagagaatctactgcggttctttc
ggtgttgagttcatccacatccctgaccgtgacaagtgcgactggctccgtgagcgcctc
gaggttcccacccctttcaagtactccgtcgatgagaagcgccgcgttctcgaccgtctt
atctggagttccagcttcgagtctttcctggccacaaagtaccccaacgacaagcgattc
ggtcttgagggttgcgaaacccttgttcctggtatgaaggctcttatcgaccgcagtgtt
gactatggtgtcaaggatatcgttattggtatgccccatcgtggtcgtcttaacgtcctc
tccaacgtcgtccgaaagcccaacgagtcaatcttcagcgagttcgctggtacatctggt
ggtgaggatgagggctctggtgacgtcaagtaccatcttggtatgaacttcgagcgccct
acgccttctggcaagcgcgtacagctttctctggtcgccaacccttcgcatctggaggct
gaggatcccgtcgtcctgggcaagacccgtgctatccagcactacaacaacgatgagaag
actcaccgcactgctatgagtgtcctcctccacggtgacgctgcctttgctgctcagggt
atcgtttacgagtgtctcggcttccactctctccctgccttctccactggaggcaccatc
cacctggttgtcaacaaccagattggtttcaccaccgaccctcgtttcgcccgatccacc
gcctactgtaccgatatcgccaaggccatcgacgcccccgtcttccacgttaacgccgat
gatgtcgaggccgtcaacttcgtctgccagctcgctgctgactggcgtgccgagttccag
cacgatgttgtcattgatctcaactgttaccgaaagtacggtcacaacgagaccgatcag
ccctctttcacccagcctctcatgtacaagcgcatcaacgccaaggagcctcaaattgac
atctacgtcaacaagcttatcgaggagggctctttctccaaggccgatgtcgaggagcac
aagcagtgggtctggggtatgctcgaggagagcttcaccaagtccaaggactacacaccc
acctccaaggagtggaccacctctgcctggaacggcttcaagtcccccaaggagctggcc
accgaggttcttgccaccaacgagaccaacgtcaagccctctactcttgagcacattggt
aacgctattggaagcgttcccgagggcttccacgttcaccgcaacctgaagcgtatccta
agcaaccgaaccaagtctgttgttgagggtaagaacatcgacttccccaccgctgaggct
ctggctttcggtactctcgttactgagggttaccacgtccgtgtttccggtcaggatgtt
gagcgtggtactttctctcagcgccacgctgtcttccacgaccaggagactgaggatacc
cacacccctcttcagaacctgagccaggaccaaggcaagtttgtcatctctaactcttct
ctgagtgaatttggtgcccttggtttcgagtacggttactctctgtcatctcctcatgct
cttgtcatgtgggaggcccaattcggcgactttgccaacaacgcccaatgtatcattgat
cagttcatcgcctctggtgaagtcaagtggatgcagcgaacaggccttgtcatgtctctg
ccccacggttacgatggtcagggtcctgagcactcctctggacgtcttgagcgatacctc
cagctcagcaacgaggatccccgagagttccccactggtgagaagcttgtccgtcaacac
caggactgcaacatgcagatcgcctacttcacctcccccgccaatctgttccacgccctc
cgccgacagatgcaccgccagtaccgcaagcctcttatcatcttcttctccaagtctctc
ctccgtcaccctcttgcccgcagcgacattgaggctttcactggcgagaacgccggattc
cagtggattatccctgaccctgagcacgagactggtgctatcaagtctcctgaccagatt
gagcgtgttgttctctgcactggtcaggtttgggctgcccttcacaagtaccgatctgac
aacaacatcgacaacgtcgctttcacccgcattgagcagctgaaccccttcccttggcaa
caactcaaggagaacctcgacatgtaccccaacgccaagaccatcgtctggtgccaggag
gagcccctcaacgccggtgcctggagcttcactcagccccgtatcgagactctgctcaac
aacactgagcaccacacccgcaagcacgtcatgtacgctggccgaaaccccagtgcctct
gtcgccactggtctcaagaacgtccacaccaaggaggagaaggacctcctcgagatggct
ttcactgtcaagcaggacaagcttaagggcgagtaa
>Fp155
atgttgaggaattcgctctgtagagctagctcgcagctccttcgcggtgctcgatgctct
gctgcctcttctaccgcctccatctcgaccgtctcggcccgtacatcatcatggaagctc
gctgcctcccgccgccctctggctgtctctgctcgtcgcaactatgcgaccagcgcgacc
tcatcgccccccgaccccaacgataacttcctttctggaagcaccgccagctacatcgat
gagatgtacatgcagtggagacaagatcctgagagcgtccacgtctcttggcagatctac
ttcaagaacatggagggcggcgagatgcccatctcacaggccttccagcctcctcctaat
ctggttcccaacatgactggcggcgttcctcgtctttctggcaacttggccatggaggac
ggttccgatgtcaccaaccatcttaaggtccagcttcttgtccgcgcctaccagtctcgt
ggccaccacaccgccaagattgaccctctcggtatccgaggcaccagtgacgccaagggt
tttgccaacaacaagcctaaggaactgactcttgagcactacggattcaccgagaaggat
atggacactgagtacactctcggtcccggtatcttgcctcgtttcaagcgtgatggccgt
gagaagatgactctccgcgagattgttgatgcttgcgagagaatctactgcggttctttc
ggtgttgagttcatccacatccctgaccgtgacaagtgcgactggctccgtgagcgcctc
gaggttcccacccctttcaagtactccgtcgatgagaagcgccgcgttctcgaccgtctt
atctggagttccagcttcgagtctttcctggccacaaagtaccccaacgacaagcgattc
ggtcttgagggttgcgaaacccttgttcctggtatgaaggctcttatcgaccgcagtgtt
gactatggtgtcaaggatatcgttattggtatgccccatcgtggtcgtcttaacgtcctc
tccaacgtcgtccgaaagcccaacgagtcaatcttcagcgagttcgctggtacatctggt
ggtgaggatgagggctctggtgacgtcaagtaccatcttggtatgaacttcgagcgccct
acgccttctggcaagcgcgtacagctttctctggtcgccaacccttcgcatctggaggct
gaggatcccgtcgtcctgggcaagacccgtgctatccagcactacaacaacgatgagaag
actcaccgcactgctatgagtgtcctcctccacggtgacgctgcctttgctgctcagggt
atcgtttacgagtgtctcggcttccactctctccctgccttctccactggaggcaccatc
cacctggttgtcaacaaccagattggtttcaccaccgaccctcgtttcgcccgatccacc
gcctactgtaccgatatcgccaaggccatcgacgcccccgtcttccacgttaacgccgat
gatgtcgaggccgtcaacttcgtctgccagctcgctgctgactggcgtgccgagttccag
cacgatgttgtcattgatctcaactgttaccgaaagtacggtcacaacgagaccgatcag
ccctctttcacccagcctctcatgtacaagcgcatcaacgccaaggagcctcaaattgac
atctacgtcaacaagcttatcgaggagggctctttctccaaggccgatgtcgaggagcac
aagcagtgggtctggggtatgctcgaggagagcttcaccaagtccaaggactacacaccc
acctccaaggagtggaccacctctgcctggaacggcttcaagtcccccaaggagctggcc
accgaggttcttgccaccaacgagaccaacgtcaagccctctactcttgagcacattggt
aacgctattggaagcgttcccgagggcttccacgttcaccgcaacctgaagcgtatccta
agcaaccgaaccaagtctgttgttgagggtaagaacatcgacttccccaccgctgaggct
ctggctttcggtactctcgttactgagggttaccacgtccgtgtttccggtcaggatgtt
gagcgtggtactttctctcagcgccacgctgtcttccacgaccaggagactgaggatacc
cacacccctcttcagaacctgagccaggaccaaggcaagtttgtcatctctaactcttct
ctgagtgaatttggtgcccttggtttcgagtacggttactctctgtcatctcctcatgct
cttgtcatgtgggaggcccaattcggcgactttgccaacaacgcccaatgtatcattgat
cagttcatcgcctctggtgaagtcaagtggatgcagcgaacaggccttgtcatgtctctg
ccccacggttacgatggtcagggtcctgagcactcctctggacgtcttgagcgatacctc
cagctcagcaacgaggatccccgagagttccccactggtgagaagcttgtccgtcaacac
caggactgcaacatgcagatcgcctacttcacctcccccgccaatctgttccacgccctc
cgccgacagatgcaccgccagtaccgcaagcctcttatcatcttcttctccaagtctctc
ctccgtcaccctcttgcccgcagcgacattgaggctttcactggcgagaacgccggattc
cagtggattatccctgaccctgagcacgagactggtgctatcaagtctcctgaccagatt
gagcgtgttgttctctgcactggtcaggtttgggctgcccttcacaagtaccgatctgac
aacaacatcgacaacgtcgctttcacccgcattgagcagctgaaccccttcccttggcaa
caactcaaggagaacctcgacatgtaccccaacgccaagaccatcgtctggtgccaggag
gagcccctcaacgccggtgcctggagcttcactcagccccgtatcgagactctgctcaac
aacactgagcaccacacccgcaagcacgtcatgtacgctggccgaaaccccagtgcctct
gtcgccactggtctcaagaacgtccacaccaaggaggagaaggacctcctcgagatggct
ttcactgtcaagcaggacaagcttaagggcgagtaa
>Fp157
atgttgaggaattcgctctgtagagctagctcgcagctccttcgcggtgctcgatgctct
gctgcctcttctaccgcctccatctcgaccgtctcggcccgtacatcatcatggaagctc
gctgcctcccgccgccctctggctgtctctgctcgtcgcaactatgcgaccagcgcgacc
tcatcgccccccgaccccaacgataacttcctttctggaagcaccgccagctacatcgat
gagatgtacatgcagtggagacaagatcctgagagcgtccacgtctcttggcagatctac
ttcaagaacatggagggcggcgagatgcccatctcacaggccttccagcctcctcctaat
ctggttcccaacatgactggcggcgttcctcgtctttctggcaacttggccatggaggac
ggttccgatgtcaccaaccatcttaaggtccagcttcttgtccgcgcctaccagtctcgt
ggccaccacaccgccaagattgaccctctcggtatccgaggcaccagtgacgccaagggt
tttgccaacaacaagcctaaggaactgactcttgagcactacggattcaccgagaaggat
atggacactgagtacactctcggtcccggtatcttgcctcgtttcaagcgtgatggccgt
gagaagatgactctccgcgagattgttgatgcttgcgagagaatctactgcggttctttc
ggtgttgagttcatccacatccctgaccgtgacaagtgcgactggctccgtgagcgcctc
gaggttcccacccctttcaagtactccgtcgatgagaagcgccgcgttctcgaccgtctt
atctggagttccagcttcgagtctttcctggccacaaagtaccccaacgacaagcgattc
ggtcttgagggttgcgaaacccttgttcctggtatgaaggctcttatcgaccgcagtgtt
gactatggtgtcaaggatatcgttattggtatgccccatcgtggtcgtcttaacgtcctc
tccaacgtcgtccgaaagcccaacgagtcaatcttcagcgagttcgctggtacatctggt
ggtgaggatgagggctctggtgacgtcaagtaccatcttggtatgaacttcgagcgccct
acgccttctggcaagcgcgtacagctttctctggtcgccaacccttcgcatctggaggct
gaggatcccgtcgtcctgggcaagacccgtgctatccagcactacaacaacgatgagaag
actcaccgcactgctatgagtgtcctcctccacggtgacgctgcctttgctgctcagggt
atcgtttacgagtgtctcggcttccactctctccctgccttctccactggaggcaccatc
cacctggttgtcaacaaccagattggtttcaccaccgaccctcgtttcgcccgatccacc
gcctactgtaccgatatcgccaaggccatcgacgcccccgtcttccacgttaacgccgat
gatgtcgaggccgtcaacttcgtctgccagctcgctgctgactggcgtgccgagttccag
cacgatgttgtcattgatctcaactgttaccgaaagtacggtcacaacgagaccgatcag
ccctctttcacccagcctctcatgtacaagcgcatcaacgccaaggagcctcaaattgac
atctacgtcaacaagcttatcgaggagggctctttctccaaggccgatgtcgaggagcac
aagcagtgggtctggggtatgctcgaggagagcttcaccaagtccaaggactacacaccc
acctccaaggagtggaccacctctgcctggaacggcttcaagtcccccaaggagctggcc
accgaggttcttgccaccaacgagaccaacgtcaagccctctactcttgagcacattggt
aacgctattggaagcgttcccgagggcttccacgttcaccgcaacctgaagcgtatccta
agcaaccgaaccaagtctgttgttgagggtaagaacatcgacttccccaccgctgaggct
ctggctttcggtactctcgttactgagggttaccacgtccgtgtttccggtcaggatgtt
gagcgtggtactttctctcagcgccacgctgtcttccacgaccaggagactgaggatacc
cacacccctcttcagaacctgagccaggaccaaggcaagtttgtcatctctaactcttct
ctgagtgaatttggtgcccttggtttcgagtacggttactctctgtcatctcctcatgct
cttgtcatgtgggaggcccaattcggcgactttgccaacaacgcccaatgtatcattgat
cagttcatcgcctctggtgaagtcaagtggatgcagcgaacaggccttgtcatgtctctg
ccccacggttacgatggtcagggtcctgagcactcctctggacgtcttgagcgatacctc
cagctcagcaacgaggatccccgagagttccccactggtgagaagcttgtccgtcaacac
caggactgcaacatgcagatcgcctacttcacctcccccgccaatctgttccacgccctc
cgccgacagatgcaccgccagtaccgcaagcctcttatcatcttcttctccaagtctctc
ctccgtcaccctcttgcccgcagcgacattgaggctttcactggcgagaacgccggattc
cagtggattatccctgaccctgagcacgagactggtgctatcaagtctcctgaccagatt
gagcgtgttgttctctgcactggtcaggtttgggctgcccttcacaagtaccgatctgac
aacaacatcgacaacgtcgctttcacccgcattgagcagctgaaccccttcccttggcaa
caactcaaggagaacctcgacatgtaccccaacgccaagaccatcgtctggtgccaggag
gagcccctcaacgccggtgcctggagcttcactcagccccgtatcgagactctgctcaac
aacactgagcaccacacccgcaagcacgtcatgtacgctggccgaaaccccagtgcctct
gtcgccactggtctcaagaacgtccacaccaaggaggagaaggacctcctcgagatggct
ttcactgtcaagcaggacaagcttaagggcgagtaa
>Fp16r
atgttgaggaattcgctctgtagagctagctcgcagctccttcgcggtgctcgatgctct
gctgcctcttctaccgcctccatctcgaccgtctcggcccgtacatcatcatggaagctc
gctgcctcccgccgccctctggctgtctctgctcgtcgcaactatgcgaccagcgcgacc
tcatcgccccccgaccccaacgataacttcctttctggaagcaccgccagctacatcgat
gagatgtacatgcagtggagacaagatcctgagagcgtccacgtctcttggcagatctac
ttcaagaacatggagggcggcgagatgcccatctcacaggccttccagcctcctcctaat
ctggttcccaacatgactggcggcgttcctcgtctttctggcaacttggccatggaggac
ggttccgatgtcaccaaccatcttaaggtccagcttcttgtccgcgcctaccagtctcgt
ggccaccacaccgccaagattgaccctctcggtatccgaggcaccagtgacgccaagggt
tttgccaacaacaagcctaaggaactgactcttgagcactacggattcaccgagaaggat
atggacactgagtacactctcggtcccggtatcttgcctcgtttcaagcgtgatggccgt
gagaagatgactctccgcgagattgttgatgcttgcgagagaatctactgcggttctttc
ggtgttgagttcatccacatccctgaccgtgacaagtgcgactggctccgtgagcgcctc
gaggttcccacccctttcaagtactccgtcgatgagaagcgccgcgttctcgaccgtctt
atctggagttccagcttcgagtctttcctggccacaaagtaccccaacgacaagcgattc
ggtcttgagggttgcgaaacccttgttcctggtatgaaggctcttatcgaccgcagtgtt
gactatggtgtcaaggatatcgttattggtatgccccatcgtggtcgtcttaacgtcctc
tccaacgtcgtccgaaagcccaacgagtcaatcttcagcgagttcgctggtacatctggt
ggtgaggatgagggctctggtgacgtcaagtaccatcttggtatgaacttcgagcgccct
acgccttctggcaagcgcgtacagctttctctggtcgccaacccttcgcatctggaggct
gaggatcccgtcgtcctgggcaagacccgtgctatccagcactacaacaacgatgagaag
actcaccgcactgctatgagtgtcctcctccacggtgacgctgcctttgctgctcagggt
atcgtttacgagtgtctcggcttccactctctccctgccttctccactggaggcaccatc
cacctggttgtcaacaaccagattggtttcaccaccgaccctcgtttcgcccgatccacc
gcctactgtaccgatatcgccaaggccatcgacgcccccgtcttccacgttaacgccgat
gatgtcgaggccgtcaacttcgtctgccagctcgctgctgactggcgtgccgagttccag
cacgatgttgtcattgatctcaactgttaccgaaagtacggtcacaacgagaccgatcag
ccctctttcacccagcctctcatgtacaagcgcatcaacgccaaggagcctcaaattgac
atctacgtcaacaagcttatcgaggagggctctttctccaaggccgatgtcgaggagcac
aagcagtgggtctggggtatgctcgaggagagcttcaccaagtccaaggactacacaccc
acctccaaggagtggaccacctctgcctggaacggcttcaagtcccccaaggagctggcc
accgaggttcttgccaccaacgagaccaacgtcaagccctctactcttgagcacattggt
aacgctattggaagcgttcccgaggggttccacgttcaccgcaacctgaagcgtatccta
agcaaccgaaccaagtctgttgttgagggtaagaacatcgacttccccaccgctgaggct
ctggctttcggtactctcgttactgagggttaccacgtccgtgtttccggtcaggatgtt
gagcgtggtactttctctcagcgccacgctgtcttccacgaccaggagactgaggatacc
cacacccctcttcagcacctgagccaggaccaaggcaagtttgtcatctctaactcttct
ctgagtgaatttggtgcccttggtttcgagtacggttactctctgtcatctcctcatgct
cttgtcatgtgggaggcccaattcggcgactttgccaacaacgcccaatgtatcattgat
cagttcatcgcctctggtgaagtcaagtggatgcagcgaacaggccttgtcatgtctctg
ccccacggttacgatggtcagggtcctgagcactcctctggacgtcttgagcgatacctc
cagctcagcaacgaggatccccgagagttccccactggtgagaagcttgtccgtcaacac
caggactgcaacatgcagatcgcctacttcacctcccccgccaatctgttccacgccctc
cgccgacagatgcaccgccagtaccgcaagcctcttatcatcttcttctccaagtctctc
ctccgtcaccctcttgcccgcagcgacattgaggctttcactggcgagaacgccggattc
cagtggattatccctgaccctgagcacgagactggtgctatcaagtctcctgaccagatt
gagcgtgttgttctctgcactggtcaggtttgggctgcccttcacaagtaccgatctgac
aacaacatcgacaacgtcgctttcacccgcattgagcagctgaaccccttcccttggcaa
caactcaaggagaacctcgacatgtaccccaacgccaagaccatcgtctggtgccaggag
gagcccctcaacgccggtgcctggagcttcactcagccccgtatcgagactctgctcaac
aacactgagcaccacacccgcaagcacgtcatgtacgctggccgaaaccccagtgcctct
gtcgccactggtctcaagaacgtccacaccaaggaggagaaggacctcctcgagatggct
ttcactgtcaagcaggacaagcttaagggcgagtaa
>Fp1r
atgttgaggaattcgctctgtagagctagctcgcagctccttcgcggtgctcgatgctct
gctgcctcttctaccgcctccatctcgaccgtctcggcccgtacatcatcatggaagctc
gctgcctcccgccgccctctggctgtctctgctcgtcgcaactatgcgaccagcgcgacc
tcatcgccccccgaccccaacgataacttcctttctggaagcaccgccagctacatcgat
gagatgtacatgcagtggagacaagatcctgagagcgtccacgtctcttggcagatctac
ttcaagaacatggagggcggcgagatgcccatctcacaggccttccagcctcctcctaat
ctggttcccaacatgactggcggcgttcctcgtctttctggcaacttggccatggaggac
ggttccgatgtcaccaaccatcttaaggtccagcttcttgtccgcgcctaccagtctcgt
ggccaccacaccgccaagattgaccctctcggtatccgaggcaccagtgacgccaagggt
tttgccaacaacaagcctaaggaactgactcttgagcactacggattcaccgagaaggat
atggacactgagtacactctcggtcccggtatcttgcctcgtttcaagcgtgatggccgt
gagaagatgactctccgcgagattgttgatgcttgcgagagaatctactgcggttctttc
ggtgttgagttcatccacatccctgaccgtgacaagtgcgactggctccgtgagcgcctc
gaggttcccacccctttcaagtactccgtcgatgagaagcgccgcgttctcgaccgtctt
atctggagttccagcttcgagtctttcctggccacaaagtaccccaacgacaagcgattc
ggtcttgagggttgcgaaacccttgttcctggtatgaaggctcttatcgaccgcagtgtt
gactatggtgtcaaggatatcgttattggtatgccccatcgtggtcgtcttaacgtcctc
tccaacgtcgtccgaaagcccaacgagtcaatcttcagcgagttcgctggtacatctggt
ggtgaggatgagggctctggtgacgtcaagtaccatcttggtatgaacttcgagcgccct
acgccttctggcaagcgcgtacagctttctctggtcgccaacccttcgcatctggaggct
gaggatcccgtcgtcctgggcaagacccgtgctatccagcactacaacaacgatgagaag
actcaccgcactgctatgagtgtcctcctccacggtgacgctgcctttgctgctcagggt
atcgtttacgagtgtctcggcttccactctctccctgccttctccactggaggcaccatc
cacctggttgtcaacaaccagattggtttcaccaccgaccctcgtttcgcccgatccacc
gcctactgtaccgatatcgccaaggccatcgacgcccccgtcttccacgttaacgccgat
gatgtcgaggccgtcaacttcgtctgccagctcgctgctgactggcgtgccgagttccag
cacgatgttgtcattgatctcaactgttaccgaaagtacggtcacaacgagaccgatcag
ccctctttcacccagcctctcatgtacaagcgcatcaacgccaaggagcctcaaattgac
atctacgtcaacaagcttatcgaggagggctctttctccaaggccgatgtcgaggagcac
aagcagtgggtctggggtatgctcgaggagagcttcaccaagtccaaggactacacaccc
acctccaaggagtggaccacctctgcctggaacggcttcaagtcccccaaggagctggcc
accgaggttcttgccaccaacgagaccaacgtcaagccctctactcttgagcacattggt
aacgctattggaagcgttcccgagggcttccacgttcaccgcaacctgaagcgtatccta
agcaaccgaaccaagtctgttgttgagggtaagaacatcgacttccccaccgctgaggct
ctggctttcggtactctcgttactgagggttaccacgtccgtgtttccggtcaggatgtt
gagcgtggtactttctctcagcgccacgctgtcttccacgaccaggagactgaggatacc
cacacccctcttcagaacctgagccaggaccaaggcaagtttgtcatctctaactcttct
ctgagtgaatttggtgcccttggtttcgagtacggttactctctgtcatctcctcatgct
cttgtcatgtgggaggcccaattcggcgactttgccaacaacgcccaatgtatcattgat
cagttcatcgcctctggtgaagtcaagtggatgcagcgaacaggccttgtcatgtctctg
ccccacggttacgatggtcagggtcctgagcactcctctggacgtcttgagcgatacctc
cagctcagcaacgaggatccccgagagttccccactggtgagaagcttgtccgtcaacac
caggactgcaacatgcagatcgcctacttcacctcccccgccaatctgttccacgccctc
cgccgacagatgcaccgccagtaccgcaagcctcttatcatcttcttctccaagtctctc
ctccgtcaccctcttgcccgcagcgacattgaggctttcactggcgagaacgccggattc
cagtggattatccctgaccctgagcacgagactggtgctatcaagtctcctgaccagatt
gagcgtgttgttctctgcactggtcaggtttgggctgcccttcacaagtaccgatctgac
aacaacatcgacaacgtcgctttcacccgcattgagcagctgaaccccttcccttggcaa
caactcaaggagaacctcgacatgtaccccaacgccaagaccatcgtctggtgccaggag
gagcccctcaacgccggtgcctggagcttcactcagccccgtatcgagactctgctcaac
aacactgagcaccacacccgcaagcacgtcatgtacgctggccgaaaccccagtgcctct
gtcgccactggtctcaagaacgtccacaccaaggaggagaaggacctcctcgagatggct
ttcactgtcaagcaggacaagcttaagggcgagtaa
>Fp21r
atgttgaggaattcgctctgtagagctagctcgcagctccttcgcggtgctcgatgctct
gctgcctcttctaccgcctccatctcgaccgtctcggcccgtacatcatcatggaagctc
gctgcctcccgccgccctctggctgtctctgctcgtcgcaactatgcgaccagcgcgacc
tcatcgccccccgaccccaacgataacttcctttctggaagcaccgccagctacatcgat
gagatgtacatgcagtggagacaagatcctgagagcgtccacgtctcttggcagatctac
ttcaagaacatggagggcggcgagatgcccatctcacaggccttccagcctcctcctaat
ctggttcccaacatgactggcggcgttcctcgtctttctggcaacttggccatggaggac
ggttccgatgtcaccaaccatcttaaggtccagcttcttgtccgcgcctaccagtctcgt
ggccaccacaccgccaagattgaccctctcggtatccgaggcaccagtgacgccaagggt
tttgccaacaacaagcctaaggaactgactcttgagcactacggattcaccgagaaggat
atggacactgagtacactctcggtcccggtatcttgcctcgtttcaagcgtgatggccgt
gagaagatgactctccgcgagattgttgatgcttgcgagagaatctactgcggttctttc
ggtgttgagttcatccacatccctgaccgtgacaagtgcgactggctccgtgagcgcctc
gaggttcccacccctttcaagtactccgtcgatgagaagcgccgcgttctcgaccgtctt
atctggagttccagcttcgagtctttcctggccacaaagtaccccaacgacaagcgattc
ggtcttgagggttgcgaaacccttgttcctggtatgaaggctcttatcgaccgcagtgtt
gactatggtgtcaaggatatcgttattggtatgccccatcgtggtcgtcttaacgtcctc
tccaacgtcgtccgaaagcccaacgagtcaatcttcagcgagttcgctggtacatctggt
ggtgaggatgagggctctggtgacgtcaagtaccatcttggtatgaacttcgagcgccct
acgccttctggcaagcgcgtacagctttctctggtcgccaacccttcgcatctggaggct
gaggatcccgtcgtcctgggcaagacccgtgctatccagcactacaacaacgatgagaag
actcaccgcactgctatgagtgtcctcctccacggtgacgctgcctttgctgctcagggt
atcgtttacgagtgtctcggcttccactctctccctgccttctccactggaggcaccatc
cacctggttgtcaacaaccagattggtttcaccaccgaccctcgtttcgcccgatccacc
gcctactgtaccgatatcgccaaggccatcgacgcccccgtcttccacgttaacgccgat
gatgtcgaggccgtcaacttcgtctgccagctcgctgctgactggcgtgccgagttccag
cacgatgttgtcattgatctcaactgttaccgaaagtacggtcacaacgagaccgatcag
ccctctttcacccagcctctcatgtacaagcgcatcaacgccaaggagcctcaaattgac
atctacgtcaacaagcttatcgaggagggctctttctccaaggccgatgtcgaggagcac
aagcagtgggtctggggtatgctcgaggagagcttcaccaagtccaaggactacacaccc
acctccaaggagtggaccacctctgcctggaacggcttcaagtcccccaaggagctggcc
accgaggttcttgccaccaacgagaccaacgtcaagccctctactcttgagcacattggt
aacgctattggaagcgttcccgagggcttccacgttcaccgcaacctgaagcgtatccta
agcaaccgaaccaagtctgttgttgagggtaagaacatcgacttccccaccgctgaggct
ctggctttcggtactctcgttactgagggttaccacgtccgtgtttccggtcaggatgtt
gagcgtggtactttctctcagcgccacgctgtcttccacgaccaggagactgaggatacc
cacacccctcttcagaacctgagccaggaccagggcaagtttgtcatctctaactcttct
ctgagtgaatttggtgcccttggtttcgagtacggttactctctgtcatctcctcatgct
cttgtcatgtgggaggcccaattcggtgactttgccaacaacgcccaatgtatcattgat
cagttcatcgcctctggtgaagtcaagtggatgcagcgaacaggccttgtcatgtctctg
ccccacggttacgatggtcagggtcctgagcactcctctggacgtcttgagcgatacctc
cagctcagcaacgaggatccccgagagttccccactggtgagaagcttgtccgtcaacac
caggactgcaacatgcagatcgcctacttcacctcccccgccaatctgttccacgccctc
cgccgacagatgcaccgccagtaccgcaagcctcttatcatcttcttctccaagtctctc
ctccgtcaccctcttgcccgcagcgacattgaggctttcactggcgagaacgccggattc
cagtggattatccctgaccctgagcacgagactggtgctatcaagtctcctgaccagatt
gagcgtgttgttctctgcactggtcaggtttgggctgcccttcacaagtaccgatctgac
aacaacatcgacaacgtcgctttcacccgcattgagcagctgaaccccttcccttggcaa
caactcaaggagaacctcgacatgtaccccaacgccaagaccatcgtctggtgccaggag
gagcccctcaacgccggtgcctggagcttcactcagccccgtatcgagactctgctcaac
aacactgagcaccacacccgcaagcacgtcatgtacgctggccgaaaccccagtgcctct
gtcgccactggtctcaagaacgtccacaccaaggaggagaaggacctcctcgagatggct
ttcactgtcaagcaggacaagcttaagggcgagtaa
>Fp24r
atgttgaggaattcgctctgtagagctagctcgcagctccttcgcggtgctcgatgctct
gctgcctcttctaccgcctccatctcgaccgtctcggcccgtacatcatcatggaagctc
gctgcctcccgccgccctctggctgtctctgctcgtcgcaactatgcgaccagcgcgacc
tcatcgccccccgaccccaacgataacttcctttctggaagcaccgccagctacatcgat
gagatgtacatgcagtggagacaagatcctgagagcgtccacgtctcttggcagatctac
ttcaagaacatggagggcggcgagatgcccatctcacaggccttccagcctcctcctaat
ctggttcccaacatgactggcggcgttcctcgtctttctggcaacttggccatggaggac
ggttccgatgtcaccaaccatcttaaggtccagcttcttgtccgcgcctaccagtctcgt
ggccaccacaccgccaagattgaccctctcggtatccgaggcaccagtgacgccaagggt
tttgccaacaacaagcctaaggaactgactcttgagcactacggattcaccgagaaggat
atggacactgagtacactctcggtcccggtatcttgcctcgtttcaagcgtgatggccgt
gagaagatgactctccgcgagattgttgatgcttgcgagagaatctactgcggttctttc
ggtgttgagttcatccacatccctgaccgtgacaagtgcgactggctccgtgagcgcctc
gaggttcccacccctttcaagtactccgtcgatgagaagcgccgcgttctcgaccgtctt
atctggagttccagcttcgagtctttcctggccacaaagtaccccaacgacaagcgattc
ggtcttgagggttgcgaaacccttgttcctggtatgaaggctcttatcgaccgcagtgtt
gactatggtgtcaaggatatcgttattggtatgccccatcgtggtcgtcttaacgtcctc
tccaacgtcgtccgaaagcccaacgagtcaatcttcagcgagttcgctggtacatctggt
ggtgaggatgagggctctggtgacgtcaagtaccatcttggtatgaacttcgagcgccct
acgccttctggcaagcgcgtacagctttctctggtcgccaacccttcgcatctggaggct
gaggatcccgtcgtcctgggcaagacccgtgctatccagcactacaacaacgatgagaag
actcaccgcactgctatgagtgtcctcctccacggtgacgctgcctttgctgctcagggt
atcgtttacgagtgtctcggcttccactctctccctgccttctccactggaggcaccatc
cacctggttgtcaacaaccagattggtttcaccaccgaccctcgtttcgcccgatccacc
gcctactgtaccgatatcgccaaggccatcgacgcccccgtcttccacgttaacgccgat
gatgtcgaggccgtcaacttcgtctgccagctcgctgctgactggcgtgccgagttccag
cacgatgttgtcattgatctcaactgttaccgaaagtacggtcacaacgagaccgatcag
ccctctttcacccagcctctcatgtacaagcgcatcaacgccaaggagcctcaaattgac
atctacgtcaacaagcttatcgaggagggctctttctccaaggccgatgtcgaggagcac
aagcagtgggtctggggtatgctcgaggagagcttcaccaagtccaaggactacacaccc
acctccaaggagtggaccacctctgcctggaacggcttcaagtcccccaaggagctggcc
accgaggttcttgccaccaacgagaccaacgtcaagccctctactcttgagcacattggt
aacgctattggaagcgttcccgagggcttccacgttcaccgcaacctgaagcgtatccta
agcaaccgaaccaagtctgttgttgagggtaagaacatcgacttccccaccgctgaggct
ctggctttcggtactctcgttactgagggttaccacgtccgtgtttccggtcaggatgtt
gagcgtggtactttctctcagcgccacgctgtcttccacgaccaggagactgaggatacc
cacacccctcttcagaacctgagccaggaccaaggcaagtttgtcatctctaactcttct
ctgagtgaatttggtgcccttggtttcgagtacggttactctctgtcatctcctcatgct
cttgtcatgtgggaggcccaattcggcgactttgccaacaacgcccaatgtatcattgat
cagttcatcgcctctggtgaagtcaagtggatgcagcgaacaggccttgtcatgtctctg
ccccacggttacgatggtcagggtcctgagcactcctctggacgtcttgagcgatacctc
cagctcagcaacgaggatccccgagagttccccactggtgagaagcttgtccgtcaacac
caggactgcaacatgcagatcgcctacttcacctcccccgccaatctgttccacgccctc
cgccgacagatgcaccgccagtaccgcaagcctcttatcatcttcttctccaagtctctc
ctccgtcaccctcttgcccgcagcgacattgaggctttcactggcgagaacgccggattc
cagtggattatccctgaccctgagcacgagactggtgctatcaagtctcctgaccagatt
gagcgtgttgttctctgcactggtcaggtttgggctgcccttcacaagtaccgatctgac
aacaacatcgacaacgtcgctttcacccgcattgagcagctgaaccccttcccttggcaa
caactcaaggagaacctcgacatgtaccccaacgccaagaccatcgtctggtgccaggag
gagcccctcaacgccggtgcctggagcttcactcagccccgtatcgagactctgctcaac
aacactgagcaccacacccgcaagcacgtcatgtacgctggccgaaaccccagtgcctct
gtcgccactggtctcaagaacgtccacaccaaggaggagaaggacctcctcgagatggct
ttcactgtcaagcaggacaagcttaagggcgagtaa
>Fp2516
atgttgaggaattcgctctgtagagctagctcgcagctccttcgcggtgctcgatgctct
gctgcctcttctaccgcctccatctcgaccgtctcggcccgtacatcatcatggaagctc
gctgcctcccgccgccctctggctgtctctgctcgtcgcaactatgcgaccagcgcgacc
tcatcgccccccgaccccaacgataacttcctttctggaagcaccgccagctacatcgat
gagatgtacatgcagtggagacaagatcctgagagcgtccacgtctcttggcagatctac
ttcaagaacatggagggcggcgagatgcccatctcacaggccttccagcctcctcctaat
ctggttcccaacatgactggcggcgttcctcgtctttctggcaacttggccatggaggac
ggttccgatgtcaccaaccatcttaaggtccagcttcttgtccgcgcctaccagtctcgt
ggccaccacaccgccaagattgaccctctcggtatccgaggcaccagtgacgccaagggt
tttgccaacaacaagcctaaggaactgactcttgagcactacggattcaccgagaaggat
atggacactgagtacactctcggtcccggtatcttgcctcgtttcaagcgtgatggccgt
gagaagatgactctccgcgagattgttgatgcttgcgagagaatctactgcggttctttc
ggtgttgagttcatccacatccctgaccgtgacaagtgcgactggctccgtgagcgcctc
gaggttcccacccctttcaagtactccgtcgatgagaagcgccgcgttctcgaccgtctt
atctggagttccagcttcgagtctttcctggccacaaagtaccccaacgacaagcgattc
ggtcttgagggttgcgaaacccttgttcctggtatgaaggctcttatcgaccgcagtgtt
gactatggtgtcaaggatatcgttattggtatgccccatcgtggtcgtcttaacgtcctc
tccaacgtcgtccgaaagcccaacgagtcaatcttcagcgagttcgctggtacatctggt
ggtgaggatgagggctctggtgacgtcaagtaccatcttggtatgaacttcgagcgccct
acgccttctggcaagcgcgtacagctttctctggtcgccaacccttcgcatctggaggct
gaggatcccgtcgtcctgggcaagacccgtgctatccagcactacaacaacgatgagaag
actcaccgcactgctatgagtgtcctcctccacggtgacgctgcctttgctgctcagggt
atcgtttacgagtgtctcggcttccactctctccctgccttctccactggaggcaccatc
cacctggttgtcaacaaccagattggtttcaccaccgaccctcgtttcgcccgatccacc
gcctactgtaccgatatcgccaaggccatcgacgcccccgtcttccacgttaacgccgat
gatgtcgaggccgtcaacttcgtctgccagctcgctgctgactggcgtgccgagttccag
cacgatgttgtcattgatctcaactgttaccgaaagtacggtcacaacgagaccgatcag
ccctctttcacccagcctctcatgtacaagcgcatcaacgccaaggagcctcaaattgac
atctacgtcaacaagcttatcgaggagggctctttctccaaggccgatgtcgaggagcac
aagcagtgggtctggggtatgctcgaggagagcttcaccaagtccaaggactacacaccc
acctccaaggagtggaccacctctgcctggaacggcttcaagtcccccaaggagctggcc
accgaggttcttgccaccaacgagaccaacgtcaagccctctactcttgagcacattggt
aacgctattggaagcgttcccgagggcttccacgttcaccgcaacctgaagcgtatccta
agcaaccgaaccaagtctgttgttgagggtaagaacatcgacttccccaccgctgaggct
ctggctttcggtactctcgttactgagggttaccacgtccgtgtttccggtcaggatgtt
gagcgtggtactttctctcagcgccacgctgtcttccacgaccaggagactgaggatacc
cacacccctcttcagaacctgagccaggaccaaggcaagtttgtcatctctaactcttct
ctgagtgaatttggtgcccttggtttcgagtacggttactctctgtcatctcctcatgct
cttgtcatgtgggaggcccaattcggcgactttgccaacaacgcccaatgtatcattgat
cagttcatcgcctctggtgaagtcaagtggatgcagcgaacaggccttgtcatgtctctg
ccccacggttacgatggtcagggtcctgagcactcctctggacgtcttgagcgatacctc
cagctcagcaacgaggatccccgagagttccccactggtgagaagcttgtccgtcaacac
caggactgcaacatgcagatcgcctacttcacctcccccgccaatctgttccacgccctc
cgccgacagatgcaccgccagtaccgcaagcctcttatcatcttcttctccaagtctctc
ctccgtcaccctcttgcccgcagcgacattgaggctttcactggcgagaacgccggattc
cagtggattatccctgaccctgagcacgagactggtgctatcaagtctcctgaccagatt
gagcgtgttgttctctgcactggtcaggtttgggctgcccttcacaagtaccgatctgac
aacaacatcgacaacgtcgctttcacccgcattgagcagctgaaccccttcccttggcaa
caactcaaggagaacctcgacatgtaccccaacgccaagaccatcgtctggtgccaggag
gagcccctcaacgccggtgcctggagcttcactcagccccgtatcgagactctgctcaac
aacactgagcaccacacccgcaagcacgtcatgtacgctggccgaaaccccagtgcctct
gtcgccactggtctcaagaacgtccacaccaaggaggagaaggacctcctcgagatggct
ttcactgtcaagcaggacaagcttaagggcgagtaa
>Fp26r
atgttgaggaattcgctctgtagagctagctcgcagctccttcgcggtgctcgatgctct
gctgcctcttctaccgcctccatctcgaccgtctcggcccgtacatcatcatggaagctc
gctgcctcccgccgccctctggctgtctctgctcgtcgcaactatgcgaccagcgcgacc
tcatcgccccccgaccccaacgataacttcctttctggaagcaccgccagctacatcgat
gagatgtacatgcagtggagacaagatcctgagagcgtccacgtctcttggcagatctac
ttcaagaacatggagggcggcgagatgcccatctcacaggccttccagcctcctcctaat
ctggttcccaacatgactggcggcgttcctcgtctttctggcaacttggccatggaggac
ggttccgatgtcaccaaccatcttaaggtccagcttcttgtccgcgcctaccagtctcgt
ggccaccacaccgccaagattgaccctctcggtatccgaggcaccagtgacgccaagggt
tttgccaacaacaagcctaaggaactgactcttgagcactacggattcaccgagaaggat
atggacactgagtacactctcggtcccggtatcttgcctcgtttcaagcgtgatggccgt
gagaagatgactctccgcgagattgttgatgcttgcgagagaatctactgcggttctttc
ggtgttgagttcatccacatccctgaccgtgacaagtgcgactggctccgtgagcgcctc
gaggttcccacccctttcaagtactccgtcgatgagaagcgccgcgttctcgaccgtctt
atctggagttccagcttcgagtctttcctggccacaaagtaccccaacgacaagcgattc
ggtcttgagggttgcgaaacccttgttcctggtatgaaggctcttatcgaccgcagtgtt
gactatggtgtcaaggatatcgttattggtatgccccatcgtggtcgtcttaacgtcctc
tccaacgtcgtccgaaagcccaacgagtcaatcttcagcgagttcgctggtacatctggt
ggtgaggatgagggctctggtgacgtcaagtaccatcttggtatgaacttcgagcgccct
acgccttctggcaagcgcgtacagctttctctggtcgccaacccttcgcatctggaggct
gaggatcccgtcgtcctgggcaagacccgtgctatccagcactacaacaacgatgagaag
actcaccgcactgctatgagtgtcctcctccacggtgacgctgcctttgctgctcagggt
atcgtttacgagtgtctcggcttccactctctccctgccttctccactggaggcaccatc
cacctggttgtcaacaaccagattggtttcaccaccgaccctcgtttcgcccgatccacc
gcctactgtaccgatatcgccaaggccatcgacgcccccgtcttccacgttaacgccgat
gatgtcgaggccgtcaacttcgtctgccagctcgctgctgactggcgtgccgagttccag
cacgatgttgtcattgatctcaactgttaccgaaagtacggtcacaacgagaccgatcag
ccctctttcacccagcctctcatgtacaagcgcatcaacgccaaggagcctcaaattgac
atctacgtcaacaagcttatcgaggagggctctttctccaaggccgatgtcgaggagcac
aagcagtgggtctggggtatgctcgaggagagcttcaccaagtccaaggactacacaccc
acctccaaggagtggaccacctctgcctggaacggcttcaagtcccccaaggagctggcc
accgaggttcttgccaccaacgagaccaacgtcaagccctctactcttgagcacattggt
aacgctattggaagcgttcccgagggcttccacgttcaccgcaacctgaagcgtatccta
agcaaccgaaccaagtctgttgttgagggtaagaacatcgacttccccaccgctgaggct
ctggctttcggtactctcgttactgagggttaccacgtccgtgtttccggtcaggatgtt
gagcgtggtactttctctcagcgccacgctgtcttccacgaccaggagactgaggatacc
cacacccctcttcagaacctgagccaggaccaaggcaagtttgtcatctctaactcttct
ctgagtgaatttggtgcccttggtttcgagtacggttactctctgtcatctcctcatgct
cttgtcatgtgggaggcccaattcggcgactttgccaacaacgcccaatgtatcattgat
cagttcatcgcctctggtgaagtcaagtggatgcagcgaacaggccttgtcatgtctctg
ccccacggttacgatggtcagggtcctgagcactcctctggacgtcttgagcgatacctc
cagctcagcaacgaggatccccgagagttccccactggtgagaagcttgtccgtcaacac
caggactgcaacatgcagatcgcctacttcacctcccccgccaatctgttccacgccctc
cgccgacagatgcaccgccagtaccgcaagcctcttatcatcttcttctccaagtctctc
ctccgtcaccctcttgcccgcagcgacattgaggctttcactggcgagaacgccggattc
cagtggattatccctgaccctgagcacgagactggtgctatcaagtctcctgaccagatt
gagcgtgttgttctctgcactggtcaggtttgggctgcccttcacaagtaccgatctgac
aacaacatcgacaacgtcgctttcacccgcattgagcagctgaaccccttcccttggcaa
caactcaaggagaacctcgacatgtaccccaacgccaagaccatcgtctggtgccaggag
gagcccctcaacgccggtgcctggagcttcactcagccccgtatcgagactctgctcaac
aacactgagcaccacacccgcaagcacgtcatgtacgctggccgaaaccccagtgcctct
gtcgccactggtctcaagaacgtccacaccaaggaggagaaggacctcctcgagatggct
ttcactgtcaagcaggacaagcttaagggcgagtaa
>Fp33
atgttgaggaattcgctctgtagagctagctcgcagctccttcgcggtgctcgatgctct
gctgcctcttctaccgcctccatctcgaccgtctcggcccgtacatcatcatggaagctc
gctgcctcccgccgccctctggctgtctctgctcgtcgcaactatgcgaccagcgcgacc
tcatcgccccccgaccccaacgataacttcctttctggaagcaccgccagctacatcgat
gagatgtacatgcagtggagacaagatcctgagagcgtccacgtctcttggcagatctac
ttcaagaacatggagggcggcgagatgcccatctcacaggccttccagcctcctcctaat
ctggttcccaacatgactggcggcgttcctcgtctttctggcaacttggccatggaggac
ggttccgatgtcaccaaccatcttaaggtccagcttcttgtccgcgcctaccagtctcgt
ggccaccacaccgccaagattgaccctctcggtatccgaggcaccagtgacgccaagggt
tttgccaacaacaagcctaaggaactgactcttgagcactacggattcaccgagaaggat
atggacactgagtacactctcggtcccggtatcttgcctcgtttcaagcgtgatggccgt
gagaagatgactctccgcgagattgttgatgcttgcgagagaatctactgcggttctttc
ggtgttgagttcatccacatccctgaccgtgacaagtgcgactggctccgtgagcgcctc
gaggttcccacccctttcaagtactccgtcgatgagaagcgccgcgttctcgaccgtctt
atctggagttccagcttcgagtctttcctggccacaaagtaccccaacgacaagcgattc
ggtcttgagggttgcgaaacccttgttcctggtatgaaggctcttatcgaccgcagtgtt
gactatggtgtcaaggatatcgttattggtatgccccatcgtggtcgtcttaacgtcctc
tccaacgtcgtccgaaagcccaacgagtcaatcttcagcgagttcgctggtacatctggt
ggtgaggatgagggctctggtgacgtcaagtaccatcttggtatgaacttcgagcgccct
acgccttctggcaagcgcgtacagctttctctggtcgccaacccttcgcatctggaggct
gaggatcccgtcgtcctgggcaagacccgtgctatccagcactacaacaacgatgagaag
actcaccgcactgctatgagtgtcctcctccacggtgacgctgcctttgctgctcagggt
atcgtttacgagtgtctcggcttccactctctccctgccttctccactggaggcaccatc
cacctggttgtcaacaaccagattggtttcaccaccgaccctcgtttcgcccgatccacc
gcctactgtaccgatatcgccaaggccatcgacgcccccgtcttccacgttaacgccgat
gatgtcgaggccgtcaacttcgtctgccagctcgctgctgactggcgtgccgagttccag
cacgatgttgtcattgatctcaactgttaccgaaagtacggtcacaacgagaccgatcag
ccctctttcacccagcctctcatgtacaagcgcatcaacgccaaggagcctcaaattgac
atctacgtcaacaagcttatcgaggagggctctttctccaaggccgatgtcgaggagcac
aagcagtgggtctggggtatgctcgaggagagcttcaccaagtccaaggactacacaccc
acctccaaggagtggaccacctctgcctggaacggcttcaagtcccccaaggagctggcc
accgaggttcttgccaccaacgagaccaacgtcaagccctctactcttgagcacattggt
aacgctattggaagcgttcccgaggggttccacgttcaccgcaacctgaagcgtatccta
agcaaccgaaccaagtctgttgttgagggtaagaacatcgacttccccaccgctgaggct
ctggctttcggtactctcgttactgagggttaccacgtccgtgtttccggtcaggatgtt
gagcgtggtactttctctcagcgccacgctgtcttccacgaccaggagactgaggatacc
cacacccctcttcagaacctgagccaggaccaaggcaagtttgtcatctctaactcttct
ctgagtgaatttggtgcccttggtttcgagtacggttactctctgtcatctcctcatgct
cttgtcatgtgggaggcccaattcggcgactttgccaacaacgcccaatgtatcattgat
cagttcatcgcctctggtgaagtcaagtggatgcagcgaacaggccttgtcatgtctctg
ccccacggttacgatggtcagggtcctgagcactcctctggacgtcttgagcgatacctc
cagctcagcaacgaggatccccgagagttccccactggtgagaagcttgtccgtcaacac
caggactgcaacatgcagatcgcctacttcacctcccccgccaatctgttccacgccctc
cgccgacagatgcaccgccagtaccgcaagcctcttatcatcttcttctccaagtctctc
ctccgtcaccctcttgcccgcagcgacattgaggctttcactggcgagaacgccggattc
cagtggattatccctgaccctgagcacgagactggtgctatcaagtctcctgaccagatt
gagcgtgttgttctctgcactggtcaggtttgggctgcccttcacaagtaccgatctgac
aacaacatcgacaacgtcgctttcacccgcattgagcagctgaaccccttcccttggcaa
caactcaaggagaacctcgacatgtaccccaacgccaagaccatcgtctggtgccaggag
gagcccctcaacgccggtgcctggagcttcactcagccccgtatcgagactctgctcaac
aacactgagcaccacacccgcaagcacgtcatgtacgctggccgaaaccccagtgcctct
gtcgccactggtctcaagaacgtccacaccaaggaggagaaggacctcctcgagatggct
ttcactgtcaagcaggacaagcttaagggcgagtaa
>Fp34
atgttgaggaattcgctctgtagagctagctcgcagctccttcgcggtgctcgatgctct
gctgcctcttctaccgcctccatctcgaccgtctcggcccgtacatcatcatggaagctc
gctgcctcccgccgccctctggctgtctctgctcgtcgcaactatgcgaccagcgcgacc
tcatcgccccccgaccccaacgataacttcctttctggaagcaccgccagctacatcgat
gagatgtacatgcagtggagacaagatcctgagagcgtccacgtctcttggcagatctac
ttcaagaacatggagggcggcgagatgcccatctcacaggccttccagcctcctcctaat
ctggttcccaacatgactggcggcgttcctcgtctttctggcaacttggccatggaggac
ggttccgatgtcaccaaccatcttaaggtccagcttcttgtccgcgcctaccagtctcgt
ggccaccacaccgccaagattgaccctctcggtatccgaggcaccagtgacgccaagggt
tttgccaacaacaagcctaaggaactgactcttgagcactacggattcaccgagaaggat
atggacactgagtacactctcggtcccggtatcttgcctcgtttcaagcgtgatggccgt
gagaagatgactctccgcgagattgttgatgcttgcgagagaatctactgcggttctttc
ggtgttgagttcatccacatccctgaccgtgacaagtgcgactggctccgtgagcgcctc
gaggttcccacccctttcaagtactccgtcgatgagaagcgccgcgttctcgaccgtctt
atctggagttccagcttcgagtctttcctggccacaaagtaccccaacgacaagcgattc
ggtcttgagggttgcgaaacccttgttcctggtatgaaggctcttatcgaccgcagtgtt
gactatggtgtcaaggatatcgttattggtatgccccatcgtggtcgtcttaacgtcctc
tccaacgtcgtccgaaagcccaacgagtcaatcttcagcgagttcgctggtacatctggt
ggtgaggatgagggctctggtgacgtcaagtaccatcttggtatgaacttcgagcgccct
acgccttctggcaagcgcgtacagctttctctggtcgccaacccttcgcatctggaggct
gaggatcccgtcgtcctgggcaagacccgtgctatccagcactacaacaacgatgagaag
actcaccgcactgctatgagtgtcctcctccacggtgacgctgcctttgctgctcagggt
atcgtttacgagtgtctcggcttccactctctccctgccttctccactggaggcaccatc
cacctggttgtcaacaaccagattggtttcaccaccgaccctcgtttcgcccgatccacc
gcctactgtaccgatatcgccaaggccatcgacgcccccgtcttccacgttaacgccgat
gatgtcgaggccgtcaacttcgtctgccagctcgctgctgactggcgtgccgagttccag
cacgatgttgtcattgatctcaactgttaccgaaagtacggtcacaacgagaccgatcag
ccctctttcacccagcctctcatgtacaagcgcatcaacgccaaggagcctcaaattgac
atctacgtcaacaagcttatcgaggagggctctttctccaaggccgatgtcgaggagcac
aagcagtgggtctggggtatgctcgaggagagcttcaccaagtccaaggactacacaccc
acctccaaggagtggaccacctctgcctggaacggcttcaagtcccccaaggagctggcc
accgaggttcttgccaccaacgagaccaacgtcaagccctctactcttgagcacattggt
aacgctattggaagcgttcccgagggcttccacgttcaccgcaacctgaagcgtatccta
agcaaccgaaccaagtctgttgttgagggtaagaacatcgacttccccaccgctgaggct
ctggctttcggtactctcgttactgagggttaccacgtccgtgtttccggtcaggatgtt
gagcgtggtactttctctcagcgccacgctgtcttccacgaccaggagactgaggatacc
cacacccctcttcagaacctgagccaggaccaaggcaagtttgtcatctctaactcttct
ctgagtgaatttggtgcccttggtttcgagtacggttactctctgtcatctcctcatgct
cttgtcatgtgggaggcccaattcggcgactttgccaacaacgcccaatgtatcattgat
cagttcatcgcctctggtgaagtcaagtggatgcagcgaacaggccttgtcatgtctctg
ccccacggttacgatggtcagggtcctgagcactcctctggacgtcttgagcgatacctc
cagctcagcaacgaggatccccgagagttccccactggtgagaagcttgtccgtcaacac
caggactgcaacatgcagatcgcctacttcacctcccccgccaatctgttccacgccctc
cgccgacagatgcaccgccagtaccgcaagcctcttatcatcttcttctccaagtctctc
ctccgtcaccctcttgcccgcagcgacattgaggctttcactggcgagaacgccggattc
cagtggattatccctgaccctgagcacgagactggtgctatcaagtctcctgaccagatt
gagcgtgttgttctctgcactggtcaggtttgggctgcccttcacaagtaccgatctgac
aacaacatcgacaacgtcgctttcacccgcattgagcagctgaaccccttcccttggcaa
caactcaaggagaacctcgacatgtaccccaacgccaagaccatcgtctggtgccaggag
gagcccctcaacgccggtgcctggagcttcactcagccccgtatcgagactctgctcaac
aacactgagcaccacacccgcaagcacgtcatgtacgctggccgaaaccccagtgcctct
gtcgccactggtctcaagaacgtccacaccaaggaggagaaggacctcctcgagatggct
ttcactgtcaagcaggacaagcttaagggcgagtaa
>Fp35
atgttgaggaattcgctctgtagagctagctcgcagctccttcgcggtgctcgatgctct
gctgcctcttctaccgcctccatctcgaccgtctcggcccgtacatcatcatggaagctc
gctgcctcccgccgccctctggctgtctctgctcgtcgcaactatgcgaccagcgcgacc
tcatcgccccccgaccccaacgataacttcctttctggaagcaccgccagctacatcgat
gagatgtacatgcagtggagacaagatcctgagagcgtccacgtctcttggcagatctac
ttcaagaacatggagggcggcgagatgcccatctcacaggccttccagcctcctcctaat
ctggttcccaacatgactggcggcgttcctcgtctttctggcaacttggccatggaggac
ggttccgatgtcaccaaccatcttaaggtccagcttcttgtccgcgcctaccagtctcgt
ggccaccacaccgccaagattgaccctctcggtatccgaggcaccagtgacgccaagggt
tttgccaacaacaagcctaaggaactgactcttgagcactacggattcaccgagaaggat
atggacactgagtacactctcggtcccggtatcttgcctcgtttcaagcgtgatggccgt
gagaagatgactctccgcgagattgttgatgcttgcgagagaatctactgcggttctttc
ggtgttgagttcatccacatccctgaccgtgacaagtgcgactggctccgtgagcgcctc
gaggttcccacccctttcaagtactccgtcgatgagaagcgccgcgttctcgaccgtctt
atctggagttccagcttcgagtctttcctggccacaaagtaccccaacgacaagcgattc
ggtcttgagggttgcgaaacccttgttcctggtatgaaggctcttatcgaccgcagtgtt
gactatggtgtcaaggatatcgttattggtatgccccatcgtggtcgtcttaacgtcctc
tccaacgtcgtccgaaagcccaacgagtcaatcttcagcgagttcgctggtacatctggt
ggtgaggatgagggctctggtgacgtcaagtaccatcttggtatgaacttcgagcgccct
acgccttctggcaagcgcgtacagctttctctggtcgccaacccttcgcatctggaggct
gaggatcccgtcgtcctgggcaagacccgtgctatccagcactacaacaacgatgagaag
actcaccgcactgctatgagtgtcctcctccacggtgacgctgcctttgctgctcagggt
atcgtttacgagtgtctcggcttccactctctccctgccttctccactggaggcaccatc
cacctggttgtcaacaaccagattggtttcaccaccgaccctcgtttcgcccgatccacc
gcctactgtaccgatatcgccaaggccatcgacgcccccgtcttccacgttaacgccgat
gatgtcgaggccgtcaacttcgtctgccagctcgctgctgactggcgtgccgagttccag
cacgatgttgtcattgatctcaactgttaccgaaagtacggtcacaacgagaccgatcag
ccctctttcacccagcctctcatgtacaagcgcatcaacgccaaggagcctcaaattgac
atctacgtcaacaagcttatcgaggagggctctttctccaaggccgatgtcgaggagcac
aagcagtgggtctggggtatgctcgaggagagcttcaccaagtccaaggactacacaccc
acctccaaggagtggaccacctctgcctggaacggcttcaagtcccccaaggagctggcc
accgaggttcttgccaccaacgagaccaacgtcaagccctctactcttgagcacattggt
aacgctattggaagcgttcccgagggcttccacgttcaccgcaacctgaagcgtatccta
agcaaccgaaccaagtctgttgttgagggtaagaacatcgacttccccaccgctgaggct
ctggctttcggtactctcgttactgagggttaccacgtccgtgtttccggtcaggatgtt
gagcgtggtactttctctcagcgccacgctgtcttccacgaccaggagactgaggatacc
cacacccctcttcagaacctgagccaggaccaaggcaagtttgtcatctctaactcttct
ctgagtgaatttggtgcccttggtttcgagtacggttactctctgtcatctcctcatgct
cttgtcatgtgggaggcccaattcggcgactttgccaacaacgcccaatgtatcattgat
cagttcatcgcctctggtgaagtcaagtggatgcagcgaacaggccttgtcatgtctctg
ccccacggttacgatggtcagggtcctgagcactcctctggacgtcttgagcgatacctc
cagctcagcaacgaggatccccgagagttccccactggtgagaagcttgtccgtcaacac
caggactgcaacatgcagatcgcctacttcacctcccccgccaatctgttccacgccctc
cgccgacagatgcaccgccagtaccgcaagcctcttatcatcttcttctccaagtctctc
ctccgtcaccctcttgcccgcagcgacattgaggctttcactggcgagaacgccggattc
cagtggattatccctgaccctgagcacgagactggtgctatcaagtctcctgaccagatt
gagcgtgttgttctctgcactggtcaggtttgggctgcccttcacaagtaccgatctgac
aacaacatcgacaacgtcgctttcacccgcattgagcagctgaaccccttcccttggcaa
caactcaaggagaacctcgacatgtaccccaacgccaagaccatcgtctggtgccaggag
gagcccctcaacgccggtgcctggagcttcactcagccccgtatcgagactctgctcaac
aacactgagcaccacacccgcaagcacgtcatgtacgctggccgaaaccccagtgcctct
gtcgccactggtctcaagaacgtccacaccaaggaggagaaggacctcctcgagatggct
ttcactgtcaagcaggacaagcttaagggcgagtaa
>Fp38
atgttgaggaattcgctctgtagagctagctcgcagctccttcgcggtgctcgatgctct
gctgcctcttctaccgcctccatctcgaccgtctcggcccgtacatcatcatggaagctc
gctgcctcccgccgccctctggctgtctctgctcgtcgcaactatgcgaccagcgcgacc
tcatcgccccccgaccccaacgataacttcctttctggaagcaccgccagctacatcgat
gagatgtacatgcagtggagacaagatcctgagagcgtccacgtctcttggcagatctac
ttcaagaacatggagggcggcgagatgcccatctcacaggccttccagcctcctcctaat
ctggttcccaacatgactggcggcgttcctcgtctttctggcaacttggccatggaggac
ggttccgatgtcaccaaccatcttaaggtccagcttcttgtccgcgcctaccagtctcgt
ggccaccacaccgccaagattgaccctctcggtatccgaggcaccagtgacgccaagggt
tttgccaacaacaagcctaaggaactgactcttgagcactacggattcaccgagaaggat
atggacactgagtacactctcggtcccggtatcttgcctcgtttcaagcgtgatggccgt
gagaagatgactctccgcgagattgttgatgcttgcgagagaatctactgcggttctttc
ggtgttgagttcatccacatccctgaccgtgacaagtgcgactggctccgtgagcgcctc
gaggttcccacccctttcaagtactccgtcgatgagaagcgccgcgttctcgaccgtctt
atctggagttccagcttcgagtctttcctggccacaaagtaccccaacgacaagcgattc
ggtcttgagggttgcgaaacccttgttcctggtatgaaggctcttatcgaccgcagtgtt
gactatggtgtcaaggatatcgttattggtatgccccatcgtggtcgtcttaacgtcctc
tccaacgtcgtccgaaagcccaacgagtcaatcttcagcgagttcgctggtacatctggt
ggtgaggatgagggctctggtgacgtcaagtaccatcttggtatgaacttcgagcgccct
acgccttctggcaagcgcgtacagctttctctggtcgccaacccttcgcatctggaggct
gaggatcccgtcgtcctgggcaagacccgtgctatccagcactacaacaacgatgagaag
actcaccgcactgctatgagtgtcctcctccacggtgacgctgcctttgctgctcagggt
atcgtttacgagtgtctcggcttccactctctccctgccttctccactggaggcaccatc
cacctggttgtcaacaaccagattggtttcaccaccgaccctcgtttcgcccgatccacc
gcctactgtaccgatatcgccaaggccatcgacgcccccgtcttccacgttaacgccgat
gatgtcgaggccgtcaacttcgtctgccagctcgctgctgactggcgtgccgagttccag
cacgatgttgtcattgatctcaactgttaccgaaagtacggtcacaacgagaccgatcag
ccctctttcacccagcctctcatgtacaagcgcatcaacgccaaggagcctcaaattgac
atctacgtcaacaagcttatcgaggagggctctttctccaaggccgatgtcgaggagcac
aagcagtgggtctggggtatgctcgaggagagcttcaccaagtccaaggactacacaccc
acctccaaggagtggaccacctctgcctggaacggcttcaagtcccccaaggagctggcc
accgaggttcttgccaccaacgagaccaacgtcaagccctctactcttgagcacattggt
aacgctattggaagcgttcccgagggcttccacgttcaccgcaacctgaagcgtatccta
agcaaccgaaccaagtctgttgttgagggtaagaacatcgacttccccaccgctgaggct
ctggctttcggtactctcgttactgagggttaccacgtccgtgtttccggtcaggatgtt
gagcgtggtactttctctcagcgccacgctgtcttccacgaccaggagactgaggatacc
cacacccctcttcagaacctgagccaggaccaaggcaagtttgtcatctctaactcttct
ctgagtgaatttggtgcccttggtttcgagtacggttactctctgtcatctcctcatgct
cttgtcatgtgggaggcccaattcggcgactttgccaacaacgcccaatgtatcattgat
cagttcatcgcctctggtgaagtcaagtggatgcagcgaacaggccttgtcatgtctctg
ccccacggttacgatggtcagggtcctgagcactcctctggacgtcttgagcgatacctc
cagctcagcaacgaggatccccgagagttccccactggtgagaagcttgtccgtcaacac
caggactgcaacatgcagatcgcctacttcacctcccccgccaatctgttccacgccctc
cgccgacagatgcaccgccagtaccgcaagcctcttatcatcttcttctccaagtctctc
ctccgtcaccctcttgcccgcagcgacattgaggctttcactggcgagaacgccggattc
cagtggattatccctgaccctgagcacgagactggtgctatcaagtctcctgaccagatt
gagcgtgttgttctctgcactggtcaggtttgggctgcccttcacaagtaccgatctgac
aacaacatcgacaacgtcgctttcacccgcattgagcagctgaaccccttcccttggcaa
caactcaaggagaacctcgacatgtaccccaacgccaagaccatcgtctggtgccaggag
gagcccctcaacgccggtgcctggagcttcactcagccccgtatcgagactctgctcaac
aacactgagcaccacacccgcaagcacgtcatgtacgctggccgaaaccccagtgcctct
gtcgccactggtctcaagaacgtccacaccaaggaggagaaggacctcctcgagatggct
ttcactgtcaagcaggacaagcttaagggcgagtaa
>Fp39
atgttgaggaattcgctctgtagagctagctcgcagctccttcgcggtgctcgatgctct
gctgcctcttctaccgcctccatctcgaccgtctcggcccgtacatcatcatggaagctc
gctgcctcccgccgccctctggctgtctctgctcgtcgcaactatgcgaccagcgcgacc
tcatcgccccccgaccccaacgataacttcctttctggaagcaccgccagctacatcgat
gagatgtacatgcagtggagacaagatcctgagagcgtccacgtctcttggcagatctac
ttcaagaacatggagggcggcgagatgcccatctcacaggccttccagcctcctcctaat
ctggttcccaacatgactggcggcgttcctcgtctttctggcaacttggccatggaggac
ggttccgatgtcaccaaccatcttaaggtccagcttcttgtccgcgcctaccagtctcgt
ggccaccacaccgccaagattgaccctctcggtatccgaggcaccagtgacgccaagggt
tttgccaacaacaagcctaaggaactgactcttgagcactacggattcaccgagaaggat
atggacactgagtacactctcggtcccggtatcttgcctcgtttcaagcgtgatggccgt
gagaagatgactctccgcgagattgttgatgcttgcgagagaatctactgcggttctttc
ggtgttgagttcatccacatccctgaccgtgacaagtgcgactggctccgtgagcgcctc
gaggttcccacccctttcaagtactccgtcgatgagaagcgccgcgttctcgaccgtctt
atctggagttccagcttcgagtctttcctggccacaaagtaccccaacgacaagcgattc
ggtcttgagggttgcgaaacccttgttcctggtatgaaggctcttatcgaccgcagtgtt
gactatggtgtcaaggatatcgttattggtatgccccatcgtggtcgtcttaacgtcctc
tccaacgtcgtccgaaagcccaacgagtcaatcttcagcgagttcgctggtacatctggt
ggtgaggatgagggctctggtgacgtcaagtaccatcttggtatgaacttcgagcgccct
acgccttctggcaagcgcgtacagctttctctggtcgccaacccttcgcatctggaggct
gaggatcccgtcgtcctgggcaagacccgtgctatccagcactacaacaacgatgagaag
actcaccgcactgctatgagtgtcctcctccacggtgacgctgcctttgctgctcagggt
atcgtttacgagtgtctcggcttccactctctccctgccttctccactggaggcaccatc
cacctggttgtcaacaaccagattggtttcaccaccgaccctcgtttcgcccgatccacc
gcctactgtaccgatatcgccaaggccatcgacgcccccgtcttccacgttaacgccgat
gatgtcgaggccgtcaacttcgtctgccagctcgctgctgactggcgtgccgagttccag
cacgatgttgtcattgatctcaactgttaccgaaagtacggtcacaacgagaccgatcag
ccctctttcacccagcctctcatgtacaagcgcatcaacgccaaggagcctcaaattgac
atctacgtcaacaagcttatcgaggagggctctttctccaaggccgatgtcgaggagcac
aagcagtgggtctggggtatgctcgaggagagcttcaccaagtccaaggactacacaccc
acctccaaggagtggaccacctctgcctggaacggcttcaagtcccccaaggagctggcc
accgaggttcttgccaccaacgagaccaacgtcaagccctctactcttgagcacattggt
aacgctattggaagcgttcccgagggcttccacgttcaccgcaacctgaagcgtatccta
agcaaccgaaccaagtctgttgttgagggtaagaacatcgacttccccaccgctgaggct
ctggctttcggtactctcgttactgagggttaccacgtccgtgtttccggtcaggatgtt
gagcgtggtactttctctcagcgccacgctgtcttccacgaccaggagactgaggatacc
cacacccctcttcagaacctgagccaggaccaaggcaagtttgtcatctctaactcttct
ctgagtgaatttggtgcccttggtttcgagtacggttactctctgtcatctcctcatgct
cttgtcatgtgggaggcccaattcggtgactttgccaacaacgcccaatgtatcattgat
cagttcatcgcctctggtgaagtcaagtggatgcagcgaacaggccttgtcatgtctctg
ccccacggttacgatggtcagggtcctgagcactcctctggacgtcttgagcgatacctc
cagctcagcaacgaggatccccgagagttccccactggtgagaagcttgtccgtcaacac
caggactgcaacatgcagatcgcctacttcacctcccccgccaatctgttccacgccctc
cgccgacagatgcaccgccagtaccgcaagcctcttatcatcttcttctccaagtctctc
ctccgtcaccctcttgcccgcagcgacattgaggctttcactggcgagaacgccggattc
cagtggattatccctgaccctgagcacgagactggtgctatcaagtctcctgaccagatt
gagcgtgttgttctctgcactggtcaggtttgggctgcccttcacaagtaccgatctgac
aacaacatcgacaacgtcgctttcacccgcattgagcagctgaaccccttcccttggcaa
caactcaaggagaacctcgacatgtaccccaacgccaagaccatcgtctggtgccaggag
gagcccctcaacgccggtgcctggagcttcactcagccccgtatcgagactctgctcaac
aacactgagcaccacacccgcaagcacgtcatgtacgctggccgaaaccccagtgcctct
gtcgccactggtctcaagaacgtccacaccaaggaggagaaggacctcctcgagatggct
ttcactgtcaagcaggacaagcttaagggcgagtaa
>Fp42
atgttgaggaattcgctctgtagagctagctcgcagctccttcgcggtgctcgatgctct
gctgcctcttctaccgcctccatctcgaccgtctcggcccgtacatcatcatggaagctc
gctgcctcccgccgccctctggctgtctctgctcgtcgcaactatgcgaccagcgcgacc
tcatcgccccccgaccccaacgataacttcctttctggaagcaccgccagctacatcgat
gagatgtacatgcagtggagacaagatcctgagagcgtccacgtctcttggcagatctac
ttcaagaacatggagggcggcgagatgcccatctcacaggccttccagcctcctcctaat
ctggttcccaacatgactggcggcgttcctcgtctttctggcaacttggccatggaggac
ggttccgatgtcaccaaccatcttaaggtccagcttcttgtccgcgcctaccagtctcgt
ggccaccacaccgccaagattgaccctctcggtatccgaggcaccagtgacgccaagggt
tttgccaacaacaagcctaaggaactgactcttgagcactacggattcaccgagaaggat
atggacactgagtacactctcggtcccggtatcttgcctcgtttcaagcgtgatggccgt
gagaagatgactctccgcgagattgttgatgcttgcgagagaatctactgcggttctttc
ggtgttgagttcatccacatccctgaccgtgacaagtgcgactggctccgtgagcgcctc
gaggttcccacccctttcaagtactccgtcgatgagaagcgccgcgttctcgaccgtctt
atctggagttccagcttcgagtctttcctggccacaaagtaccccaacgacaagcgattc
ggtcttgagggttgcgaaacccttgttcctggtatgaaggctcttatcgaccgcagtgtt
gactatggtgtcaaggatatcgttattggtatgccccatcgtggtcgtcttaacgtcctc
tccaacgtcgtccgaaagcccaacgagtcaatcttcagcgagttcgctggtacatctggt
ggtgaggatgagggctctggtgacgtcaagtaccatcttggtatgaacttcgagcgccct
acgccttctggcaagcgcgtacagctttctctggtcgccaacccttcgcatctggaggct
gaggatcccgtcgtcctgggcaagacccgtgctatccagcactacaacaacgatgagaag
actcaccgcactgctatgagtgtcctcctccacggtgacgctgcctttgctgctcagggt
atcgtttacgagtgtctcggcttccactctctccctgccttctccactggaggcaccatc
cacctggttgtcaacaaccagattggtttcaccaccgaccctcgtttcgcccgatccacc
gcctactgtaccgatatcgccaaggccatcgacgcccccgtcttccacgttaacgccgat
gatgtcgaggccgtcaacttcgtctgccagctcgctgctgactggcgtgccgagttccag
cacgatgttgtcattgatctcaactgttaccgaaagtacggtcacaacgagaccgatcag
ccctctttcacccagcctctcatgtacaagcgcatcaacgccaaggagcctcaaattgac
atctacgtcaacaagcttatcgaggagggctctttctccaaggccgatgtcgaggagcac
aagcagtgggtctggggtatgctcgaggagagcttcaccaagtccaaggactacacaccc
acctccaaggagtggaccacctctgcctggaacggcttcaagtcccccaaggagctggcc
accgaggttcttgccaccaacgagaccaacgtcaagccctctactcttgagcacattggt
aacgctattggaagcgttcccgagggcttccacgttcaccgcaacctgaagcgtatccta
agcaaccgaaccaagtctgttgttgagggtaagaacatcgacttccccaccgctgaggct
ctggctttcggtactctcgttactgagggttaccacgtccgtgtttccggtcaggatgtt
gagcgtggtactttctctcagcgccacgctgtcttccacgaccaggagactgaggatacc
cacacccctcttcagaacctgagccaggaccagggcaagtttgtcatctctaactcttct
ctgagtgaatttggtgcccttggtttcgagtacggttactctctgtcatctcctcatgct
cttgtcatgtgggaggcccaattcggtgactttgccaacaacgcccaatgtatcattgat
cagttcatcgcctctggtgaagtcaagtggatgcagcgaacaggccttgtcatgtctctg
ccccacggttacgatggtcagggtcctgagcactcctctggacgtcttgagcgatacctc
cagctcagcaacgaggatccccgagagttccccactggtgagaagcttgtccgtcaacac
caggactgcaacatgcagatcgcctacttcacctcccccgccaatctgttccacgccctc
cgccgacagatgcaccgccagtaccgcaagcctcttatcatcttcttctccaagtctctc
ctccgtcaccctcttgcccgcagcgacattgaggctttcactggcgagaacgccggattc
cagtggattatccctgaccctgagcacgagactggtgctatcaagtctcctgaccagatt
gagcgtgttgttctctgcactggtcaggtttgggctgcccttcacaagtaccgatctgac
aacaacatcgacaacgtcgctttcacccgcattgagcagctgaaccccttcccttggcaa
caactcaaggagaacctcgacatgtaccccaacgccaagaccatcgtctggtgccaggag
gagcccctcaacgccggtgcctggagcttcactcagccccgtatcgagactctgctcaac
aacactgagcaccacacccgcaagcacgtcatgtacgctggccgaaaccccagtgcctct
gtcgccactggtctcaagaacgtccacaccaaggaggagaaggacctcctcgagatggct
ttcactgtcaagcaggacaagcttaagggcgagtaa
>Fp44
atgttgaggaattcgctctgtagagctagctcgcagctccttcgcggtgctcgatgctct
gctgcctcttctaccgcctccatctcgaccgtctcggcccgtacatcatcatggaagctc
gctgcctcccgccgccctctggctgtctctgctcgtcgcaactatgcgaccagcgcgacc
tcatcgccccccgaccccaacgataacttcctttctggaagcaccgccagctacatcgat
gagatgtacatgcagtggagacaagatcctgagagcgtccacgtctcttggcagatctac
ttcaagaacatggagggcggcgagatgcccatctcacaggccttccagcctcctcctaat
ctggttcccaacatgactggcggcgttcctcgtctttctggcaacttggccatggaggac
ggttccgatgtcaccaaccatcttaaggtccagcttcttgtccgcgcctaccagtctcgt
ggccaccacaccgccaagattgaccctctcggtatccgaggcaccagtgacgccaagggt
tttgccaacaacaagcctaaggaactgactcttgagcactacggattcaccgagaaggat
atggacactgagtacactctcggtcccggtatcttgcctcgtttcaagcgtgatggccgt
gagaagatgactctccgcgagattgttgatgcttgcgagagaatctactgcggttctttc
ggtgttgagttcatccacatccctgaccgtgacaagtgcgactggctccgtgagcgcctc
gaggttcccacccctttcaagtactccgtcgatgagaagcgccgcgttctcgaccgtctt
atctggagttccagcttcgagtctttcctggccacaaagtaccccaacgacaagcgattc
ggtcttgagggttgcgaaacccttgttcctggtatgaaggctcttatcgaccgcagtgtt
gactatggtgtcaaggatatcgttattggtatgccccatcgtggtcgtcttaacgtcctc
tccaacgtcgtccgaaagcccaacgagtcaatcttcagcgagttcgctggtacatctggt
ggtgaggatgagggctctggtgacgtcaagtaccatcttggtatgaacttcgagcgccct
acgccttctggcaagcgcgtacagctttctctggtcgccaacccttcgcatctggaggct
gaggatcccgtcgtcctgggcaagacccgtgctatccagcactacaacaacgatgagaag
actcaccgcactgctatgagtgtcctcctccacggtgacgctgcctttgctgctcagggt
atcgtttacgagtgtctcggcttccactctctccctgccttctccactggaggcaccatc
cacctggttgtcaacaaccagattggtttcaccaccgaccctcgtttcgcccgatccacc
gcctactgtaccgatatcgccaaggccatcgacgcccccgtcttccacgttaacgccgat
gatgtcgaggccgtcaacttcgtctgccagctcgctgctgactggcgtgccgagttccag
cacgatgttgtcattgatctcaactgttaccgaaagtacggtcacaacgagaccgatcag
ccctctttcacccagcctctcatgtacaagcgcatcaacgccaaggagcctcaaattgac
atctacgtcaacaagcttatcgaggagggctctttctccaaggccgatgtcgaggagcac
aagcagtgggtctggggtatgctcgaggagagcttcaccaagtccaaggactacacaccc
acctccaaggagtggaccacctctgcctggaacggcttcaagtcccccaaggagctggcc
accgaggttcttgccaccaacgagaccaacgtcaagccctctactcttgagcacattggt
aacgctattggaagcgttcccgagggcttccacgttcaccgcaacctgaagcgtatccta
agcaaccgaaccaagtctgttgttgagggtaagaacatcgacttccccaccgctgaggct
ctggctttcggtactctcgttactgagggttaccacgtccgtgtttccggtcaggatgtt
gagcgtggtactttctctcagcgccacgctgtcttccacgaccaggagactgaggatacc
cacacccctcttcagaacctgagccaggaccaaggcaagtttgtcatctctaactcttct
ctgagtgaatttggtgcccttggtttcgagtacggttactctctgtcatctcctcatgct
cttgtcatgtgggaggcccaattcggcgactttgccaacaacgcccaatgtatcattgat
cagttcatcgcctctggtgaagtcaagtggatgcagcgaacaggccttgtcatgtctctg
ccccacggttacgatggtcagggtcctgagcactcctctggacgtcttgagcgatacctc
cagctcagcaacgaggatccccgagagttccccactggtgagaagcttgtccgtcaacac
caggactgcaacatgcagatcgcctacttcacctcccccgccaatctgttccacgccctc
cgccgacagatgcaccgccagtaccgcaagcctcttatcatcttcttctccaagtctctc
ctccgtcaccctcttgcccgcagcgacattgaggctttcactggcgagaacgccggattc
cagtggattatccctgaccctgagcacgagactggtgctatcaagtctcctgaccagatt
gagcgtgttgttctctgcactggtcaggtttgggctgcccttcacaagtaccgatctgac
aacaacatcgacaacgtcgctttcacccgcattgagcagctgaaccccttcccttggcaa
caactcaaggagaacctcgacatgtaccccaacgccaagaccatcgtctggtgccaggag
gagcccctcaacgccggtgcctggagcttcactcagccccgtatcgagactctgctcaac
aacactgagcaccacacccgcaagcacgtcatgtacgctggccgaaaccccagtgcctct
gtcgccactggtctcaagaacgtccacaccaaggaggagaaggacctcctcgagatggct
ttcactgtcaagcaggacaagcttaagggcgagtaa
>Fp49
atgttgaggaattcgctctgtagagctagctcgcagctccttcgcggtgctcgatgctct
gctgcctcttctaccgcctccatctcgaccgtctcggcccgtacatcatcatggaagctc
gctgcctcccgccgccctctggctgtctctgctcgtcgcaactatgcgaccagcgcgacc
tcatcgccccccgaccccaacgataacttcctttctggaagcaccgccagctacatcgat
gagatgtacatgcagtggagacaagatcctgagagcgtccacgtctcttggcagatctac
ttcaagaacatggagggcggcgagatgcccatctcacaggccttccagcctcctcctaat
ctggttcccaacatgactggcggcgttcctcgtctttctggcaacttggccatggaggac
ggttccgatgtcaccaaccatcttaaggtccagcttcttgtccgcgcctaccagtctcgt
ggccaccacaccgccaagattgaccctctcggtatccgaggcaccagtgacgccaagggt
tttgccaacaacaagcctaaggaactgactcttgagcactacggattcaccgagaaggat
atggacactgagtacactctcggtcccggtatcttgcctcgtttcaagcgtgatggccgt
gagaagatgactctccgcgagattgttgatgcttgcgagagaatctactgcggttctttc
ggtgttgagttcatccacatccctgaccgtgacaagtgcgactggctccgtgagcgcctc
gaggttcccacccctttcaagtactccgtcgatgagaagcgccgcgttctcgaccgtctt
atctggagttccagcttcgagtctttcctggccacaaagtaccccaacgacaagcgattc
ggtcttgagggttgcgaaacccttgttcctggtatgaaggctcttatcgaccgcagtgtt
gactatggtgtcaaggatatcgttattggtatgccccatcgtggtcgtcttaacgtcctc
tccaacgtcgtccgaaagcccaacgagtcaatcttcagcgagttcgctggtacatctggt
ggtgaggatgagggctctggtgacgtcaagtaccatcttggtatgaacttcgagcgccct
acgccttctggcaagcgcgtacagctttctctggtcgccaacccttcgcatctggaggct
gaggatcccgtcgtcctgggcaagacccgtgctatccagcactacaacaacgatgagaag
actcaccgcactgctatgagtgtcctcctccacggtgacgctgcctttgctgctcagggt
atcgtttacgagtgtctcggcttccactctctccctgccttctccactggaggcaccatc
cacctggttgtcaacaaccagattggtttcaccaccgaccctcgtttcgcccgatccacc
gcctactgtaccgatatcgccaaggccatcgacgcccccgtcttccacgttaacgccgat
gatgtcgaggccgtcaacttcgtctgccagctcgctgctgactggcgtgccgagttccag
cacgatgttgtcattgatctcaactgttaccgaaagtacggtcacaacgagaccgatcag
ccctctttcacccagcctctcatgtacaagcgcatcaacgccaaggagcctcaaattgac
atctacgtcaacaagcttatcgaggagggctctttctccaaggccgatgtcgaggagcac
aagcagtgggtctggggtatgctcgaggagagcttcaccaagtccaaggactacacaccc
acctccaaggagtggaccacctctgcctggaacggcttcaagtcccccaaggagctggcc
accgaggttcttgccaccaacgagaccaacgtcaagccctctactcttgagcacattggt
aacgctattggaagcgttcccgagggcttccacgttcaccgcaacctgaagcgtatccta
agcaaccgaaccaagtctgttgttgagggtaagaacatcgacttccccaccgctgaggct
ctggctttcggtactctcgttactgagggttaccacgtccgtgtttccggtcaggatgtt
gagcgtggtactttctctcagcgccacgctgtcttccacgaccaggagactgaggatacc
cacacccctcttcagaacctgagccaggaccagggcaagtttgtcatctctaactcttct
ctgagtgaatttggtgcccttggtttcgagtacggttactctctgtcatctcctcatgct
cttgtcatgtgggaggcccaattcggtgactttgccaacaacgcccaatgtatcattgat
cagttcatcgcctctggtgaagtcaagtggatgcagcgaacaggccttgtcatgtctctg
ccccacggttacgatggtcagggtcctgagcactcctctggacgtcttgagcgatacctc
cagctcagcaacgaggatccccgagagttccccactggtgagaagcttgtccgtcaacac
caggactgcaacatgcagatcgcctacttcacctcccccgccaatctgttccacgccctc
cgccgacagatgcaccgccagtaccgcaagcctcttatcatcttcttctccaagtctctc
ctccgtcaccctcttgcccgcagcgacattgaggctttcactggcgagaacgccggattc
cagtggattatccctgaccctgagcacgagactggtgctatcaagtctcctgaccagatt
gagcgtgttgttctctgcactggtcaggtttgggctgcccttcacaagtaccgatctgac
aacaacatcgacaacgtcgctttcacccgcattgagcagctgaaccccttcccttggcaa
caactcaaggagaacctcgacatgtaccccaacgccaagaccatcgtctggtgccaggag
gagcccctcaacgccggtgcctggagcttcactcagccccgtatcgagactctgctcaac
aacactgagcaccacacccgcaagcacgtcatgtacgctggccgaaaccccagtgcctct
gtcgccactggtctcaagaacgtccacaccaaggaggagaaggacctcctcgagatggct
ttcactgtcaagcaggacaagcttaagggcgagtaa
>Fp50
atgttgaggaattcgctctgtagagctagctcgcagctccttcgcggtgctcgatgctct
gctgcctcttctaccgcctccatctcgaccgtctcggcccgtacatcatcatggaagctc
gctgcctcccgccgccctctggctgtctctgctcgtcgcaactatgcgaccagcgcgacc
tcatcgccccccgaccccaacgataacttcctttctggaagcaccgccagctacatcgat
gagatgtacatgcagtggagacaagatcctgagagcgtccacgtctcttggcagatctac
ttcaagaacatggagggcggcgagatgcccatctcacaggccttccagcctcctcctaat
ctggttcccaacatgactggcggcgttcctcgtctttctggcaacttggccatggaggac
ggttccgatgtcaccaaccatcttaaggtccagcttcttgtccgcgcctaccagtctcgt
ggccaccacaccgccaagattgaccctctcggtatccgaggcaccagtgacgccaagggt
tttgccaacaacaagcctaaggaactgactcttgagcactacggattcaccgagaaggat
atggacactgagtacactctcggtcccggtatcttgcctcgtttcaagcgtgatggccgt
gagaagatgactctccgcgagattgttgatgcttgcgagagaatctactgcggttctttc
ggtgttgagttcatccacatccctgaccgtgacaagtgcgactggctccgtgagcgcctc
gaggttcccacccctttcaagtactccgtcgatgagaagcgccgcgttctcgaccgtctt
atctggagttccagcttcgagtctttcctggccacaaagtaccccaacgacaagcgattc
ggtcttgagggttgcgaaacccttgttcctggtatgaaggctcttatcgaccgcagtgtt
gactatggtgtcaaggatatcgttattggtatgccccatcgtggtcgtcttaacgtcctc
tccaacgtcgtccgaaagcccaacgagtcaatcttcagcgagttcgctggtacatctggt
ggtgaggatgagggctctggtgacgtcaagtaccatcttggtatgaacttcgagcgccct
acgccttctggcaagcgcgtacagctttctctggtcgccaacccttcgcatctggaggct
gaggatcccgtcgtcctgggcaagacccgtgctatccagcactacaacaacgatgagaag
actcaccgcactgctatgagtgtcctcctccacggtgacgctgcctttgctgctcagggt
atcgtttacgagtgtctcggcttccactctctccctgccttctccactggaggcaccatc
cacctggttgtcaacaaccagattggtttcaccaccgaccctcgtttcgcccgatccacc
gcctactgtaccgatatcgccaaggccatcgacgcccccgtcttccacgttaacgccgat
gatgtcgaggccgtcaacttcgtctgccagctcgctgctgactggcgtgccgagttccag
cacgatgttgtcattgatctcaactgttaccgaaagtacggtcacaacgagaccgatcag
ccctctttcacccagcctctcatgtacaagcgcatcaacgccaaggagcctcaaattgac
atctacgtcaacaagcttatcgaggagggctctttctccaaggccgatgtcgaggagcac
aagcagtgggtctggggtatgctcgaggagagcttcaccaagtccaaggactacacaccc
acctccaaggagtggaccacctctgcctggaacggcttcaagtcccccaaggagctggcc
accgaggttcttgccaccaacgagaccaacgtcaagccctctactcttgagcacattggt
aacgctattggaagcgttcccgagggcttccacgttcaccgcaacctgaagcgtatccta
agcaaccgaaccaagtctgttgttgagggtaagaacatcgacttccccaccgctgaggct
ctggctttcggtactctcgttactgagggttaccacgtccgtgtttccggtcaggatgtt
gagcgtggtactttctctcagcgccacgctgtcttccacgaccaggagactgaggatacc
cacacccctcttcagaacctgagccaggaccaaggcaagtttgtcatctctaactcttct
ctgagtgaatttggtgcccttggtttcgagtacggttactctctgtcatctcctcatgct
cttgtcatgtgggaggcccaattcggcgactttgccaacaacgcccaatgtatcattgat
cagttcatcgcctctggtgaagtcaagtggatgcagcgaacaggccttgtcatgtctctg
ccccacggttacgatggtcagggtcctgagcactcctctggacgtcttgagcgatacctc
cagctcagcaacgaggatccccgagagttccccactggtgagaagcttgtccgtcaacac
caggactgcaacatgcagatcgcctacttcacctcccccgccaatctgttccacgccctc
cgccgacagatgcaccgccagtaccgcaagcctcttatcatcttcttctccaagtctctc
ctccgtcaccctcttgcccgcagcgacattgaggctttcactggcgagaacgccggattc
cagtggattatccctgaccctgagcacgagactggtgctatcaagtctcctgaccagatt
gagcgtgttgttctctgcactggtcaggtttgggctgcccttcacaagtaccgatctgac
aacaacatcgacaacgtcgctttcacccgcattgagcagctgaaccccttcccttggcaa
caactcaaggagaacctcgacatgtaccccaacgccaagaccatcgtctggtgccaggag
gagcccctcaacgccggtgcctggagcttcactcagccccgtatcgagactctgctcaac
aacactgagcaccacacccgcaagcacgtcatgtacgctggccgaaaccccagtgcctct
gtcgccactggtctcaagaacgtccacaccaaggaggagaaggacctcctcgagatggct
ttcactgtcaagcaggacaagcttaagggcgagtaa
>Fp51
atgttgaggaattcgctctgtagagctagctcgcagctccttcgcggtgctcgatgctct
gctgcctcttctaccgcctccatctcgaccgtctcggcccgtacatcatcatggaagctc
gctgcctcccgccgccctctggctgtctctgctcgtcgcaactatgcgaccagcgcgacc
tcatcgccccccgaccccaacgataacttcctttctggaagcaccgccagctacatcgat
gagatgtacatgcagtggagacaagatcctgagagcgtccacgtctcttggcagatctac
ttcaagaacatggagggcggcgagatgcccatctcacaggccttccagcctcctcctaat
ctggttcccaacatgactggcggcgttcctcgtctttctggcaacttggccatggaggac
ggttccgatgtcaccaaccatcttaaggtccagcttcttgtccgcgcctaccagtctcgt
ggccaccacaccgccaagattgaccctctcggtatccgaggcaccagtgacgccaagggt
tttgccaacaacaagcctaaggaactgactcttgagcactacggattcaccgagaaggat
atggacactgagtacactctcggtcccggtatcttgcctcgtttcaagcgtgatggccgt
gagaagatgactctccgcgagattgttgatgcttgcgagagaatctactgcggttctttc
ggtgttgagttcatccacatccctgaccgtgacaagtgcgactggctccgtgagcgcctc
gaggttcccacccctttcaagtactccgtcgatgagaagcgccgcgttctcgaccgtctt
atctggagttccagcttcgagtctttcctggccacaaagtaccccaacgacaagcgattc
ggtcttgagggttgcgaaacccttgttcctggtatgaaggctcttatcgaccgcagtgtt
gactatggtgtcaaggatatcgttattggtatgccccatcgtggtcgtcttaacgtcctc
tccaacgtcgtccgaaagcccaacgagtcaatcttcagcgagttcgctggtacatctggt
ggtgaggatgagggctctggtgacgtcaagtaccatcttggtatgaacttcgagcgccct
acgccttctggcaagcgcgtacagctttctctggtcgccaacccttcgcatctggaggct
gaggatcccgtcgtcctgggcaagacccgtgctatccagcactacaacaacgatgagaag
actcaccgcactgctatgagtgtcctcctccacggtgacgctgcctttgctgctcagggt
atcgtttacgagtgtctcggcttccactctctccctgccttctccactggaggcaccatc
cacctggttgtcaacaaccagattggtttcaccaccgaccctcgtttcgcccgatccacc
gcctactgtaccgatatcgccaaggccatcgacgcccccgtcttccacgttaacgccgat
gatgtcgaggccgtcaacttcgtctgccagctcgctgctgactggcgtgccgagttccag
cacgatgttgtcattgatctcaactgttaccgaaagtacggtcacaacgagaccgatcag
ccctctttcacccagcctctcatgtacaagcgcatcaacgccaaggagcctcaaattgac
atctacgtcaacaagcttatcgaggagggctctttctccaaggccgatgtcgaggagcac
aagcagtgggtctggggtatgctcgaggagagcttcaccaagtccaaggactacacaccc
acctccaaggagtggaccacctctgcctggaacggcttcaagtcccccaaggagctggcc
accgaggttcttgccaccaacgagaccaacgtcaagccctctactcttgagcacattggt
aacgctattggaagcgttcccgagggcttccacgttcaccgcaacctgaagcgtatccta
agcaaccgaaccaagtctgttgttgagggtaagaacatcgacttccccaccgctgaggct
ctggctttcggtactctcgttactgagggttaccacgtccgtgtttccggtcaggatgtt
gagcgtggtactttctctcagcgccacgctgtcttccacgaccaggagactgaggatacc
cacacccctcttcagaacctgagccaggaccaaggcaagtttgtcatctctaactcttct
ctgagtgaatttggtgcccttggtttcgagtacggttactctctgtcatctcctcatgct
cttgtcatgtgggaggcccaattcggcgactttgccaacaacgcccaatgtatcattgat
cagttcatcgcctctggtgaagtcaagtggatgcagcgaacaggccttgtcatgtctctg
ccccacggttacgatggtcagggtcctgagcactcctctggacgtcttgagcgatacctc
cagctcagcaacgaggatccccgagagttccccactggtgagaagcttgtccgtcaacac
caggactgcaacatgcagatcgcctacttcacctcccccgccaatctgttccacgccctc
cgccgacagatgcaccgccagtaccgcaagcctcttatcatcttcttctccaagtctctc
ctccgtcaccctcttgcccgcagcgacattgaggctttcactggcgagaacgccggattc
cagtggattatccctgaccctgagcacgagactggtgctatcaagtctcctgaccagatt
gagcgtgttgttctctgcactggtcaggtttgggctgcccttcacaagtaccgatctgac
aacaacatcgacaacgtcgctttcacccgcattgagcagctgaaccccttcccttggcaa
caactcaaggagaacctcgacatgtaccccaacgccaagaccatcgtctggtgccaggag
gagcccctcaacgccggtgcctggagcttcactcagccccgtatcgagactctgctcaac
aacactgagcaccacacccgcaagcacgtcatgtacgctggccgaaaccccagtgcctct
gtcgccactggtctcaagaacgtccacaccaaggaggagaaggacctcctcgagatggct
ttcactgtcaagcaggacaagcttaagggcgagtaa
>Fp59
atgttgaggaattcgctctgtagagctagctcgcagctccttcgcggtgctcgatgctct
gctgcctcttctaccgcctccatctcgaccgtctcggcccgtacatcatcatggaagctc
gctgcctcccgccgccctctggctgtctctgctcgtcgcaactatgcgaccagcgcgacc
tcatcgccccccgaccccaacgataacttcctttctggaagcaccgccagctacatcgat
gagatgtacatgcagtggagacaagatcctgagagcgtccacgtctcttggcagatctac
ttcaagaacatggagggcggcgagatgcccatctcacaggccttccagcctcctcctaat
ctggttcccaacatgactggcggcgttcctcgtctttctggcaacttggccatggaggac
ggttccgatgtcaccaaccatcttaaggtccagcttcttgtccgcgcctaccagtctcgt
ggccaccacaccgccaagattgaccctctcggtatccgaggcaccagtgacgccaagggt
tttgccaacaacaagcctaaggaactgactcttgagcactacggattcaccgagaaggat
atggacactgagtacactctcggtcccggtatcttgcctcgtttcaagcgtgatggccgt
gagaagatgactctccgcgagattgttgatgcttgcgagagaatctactgcggttctttc
ggtgttgagttcatccacatccctgaccgtgacaagtgcgactggctccgtgagcgcctc
gaggttcccacccctttcaagtactccgtcgatgagaagcgccgcgttctcgaccgtctt
atctggagttccagcttcgagtctttcctggccacaaagtaccccaacgacaagcgattc
ggtcttgagggttgcgaaacccttgttcctggtatgaaggctcttatcgaccgcagtgtt
gactatggtgtcaaggatatcgttattggtatgccccatcgtggtcgtcttaacgtcctc
tccaacgtcgtccgaaagcccaacgagtcaatcttcagcgagttcgctggtacatctggt
ggtgaggatgagggctctggtgacgtcaagtaccatcttggtatgaacttcgagcgccct
acgccttctggcaagcgcgtacagctttctctggtcgccaacccttcgcatctggaggct
gaggatcccgtcgtcctgggcaagacccgtgctatccagcactacaacaacgatgagaag
actcaccgcactgctatgagtgtcctcctccacggtgacgctgcctttgctgctcagggt
atcgtttacgagtgtctcggcttccactctctccctgccttctccactggaggcaccatc
cacctggttgtcaacaaccagattggtttcaccaccgaccctcgtttcgcccgatccacc
gcctactgtaccgatatcgccaaggccatcgacgcccccgtcttccacgttaacgccgat
gatgtcgaggccgtcaacttcgtctgccagctcgctgctgactggcgtgccgagttccag
cacgatgttgtcattgatctcaactgttaccgaaagtacggtcacaacgagaccgatcag
ccctctttcacccagcctctcatgtacaagcgcatcaacgccaaggagcctcaaattgac
atctacgtcaacaagcttatcgaggagggctctttctccaaggccgatgtcgaggagcac
aagcagtgggtctggggtatgctcgaggagagcttcaccaagtccaaggactacacaccc
acctccaaggagtggaccacctctgcctggaacggcttcaagtcccccaaggagctggcc
accgaggttcttgccaccaacgagaccaacgtcaagccctctactcttgagcacattggt
aacgctattggaagcgttcccgaggggttccacgttcaccgcaacctgaagcgtatccta
agcaaccgaaccaagtctgttgttgagggtaagaacatcgacttccccaccgctgaggct
ctggctttcggtactctcgttactgagggttaccacgtccgtgtttccggtcaggatgtt
gagcgtggtactttctctcagcgccacgctgtcttccacgaccaggagactgaggatacc
cacacccctcttcagaacctgagccaggaccaaggcaagtttgtcatctctaactcttct
ctgagtgaatttggtgcccttggtttcgagtacggttactctctgtcatctcctcatgct
cttgtcatgtgggaggcccaattcggcgactttgccaacaacgcccaatgtatcattgat
cagttcatcgcctctggtgaagtcaagtggatgcagcgaacaggccttgtcatgtctctg
ccccacggttacgatggtcagggtcctgagcactcctctggacgtcttgagcgatacctc
cagctcagcaacgaggatccccgagagttccccactggtgagaagcttgtccgtcaacac
caggactgcaacatgcagatcgcctacttcacctcccccgccaatctgttccacgccctc
cgccgacagatgcaccgccagtaccgcaagcctcttatcatcttcttctccaagtctctc
ctccgtcaccctcttgcccgcagcgacattgaggctttcactggcgagaacgccggattc
cagtggattatccctgaccctgagcacgagactggtgctatcaagtctcctgaccagatt
gagcgtgttgttctctgcactggtcaggtttgggctgcccttcacaagtaccgatctgac
aacaacatcgacaacgtcgctttcacccgcattgagcagctgaaccccttcccttggcaa
caactcaaggagaacctcgacatgtaccccaacgccaagaccatcgtctggtgccaggag
gagcccctcaacgccggtgcctggagcttcactcagccccgtatcgagactctgctcaac
aacactgagcaccacacccgcaagcacgtcatgtacgctggccgaaaccccagtgcctct
gtcgccactggtctcaagaacgtccacaccaaggaggagaaggacctcctcgagatggct
ttcactgtcaagcaggacaagcttaagggcgagtaa
>Fp63
atgttgaggaattcgctctgtagagctagctcgcagctccttcgcggtgctcgatgctct
gctgcctcttctaccgcctccatctcgaccgtctcggcccgtacatcatcatggaagctc
gctgcctcccgccgccctctggctgtctctgctcgtcgcaactatgcgaccagcgcgacc
tcatcgccccccgaccccaacgataacttcctttctggaagcaccgccagctacatcgat
gagatgtacatgcagtggagacaagatcctgagagcgtccacgtctcttggcagatctac
ttcaagaacatggagggcggcgagatgcccatctcacaggccttccagcctcctcctaat
ctggttcccaacatgactggcggcgttcctcgtctttctggcaacttggccatggaggac
ggttccgatgtcaccaaccatcttaaggtccagcttcttgtccgcgcctaccagtctcgt
ggccaccacaccgccaagattgaccctctcggtatccgaggcaccagtgacgccaagggt
tttgccaacaacaagcctaaggaactgactcttgagcactacggattcaccgagaaggat
atggacactgagtacactctcggtcccggtatcttgcctcgtttcaagcgtgatggccgt
gagaagatgactctccgcgagattgttgatgcttgcgagagaatctactgcggttctttc
ggtgttgagttcatccacatccctgaccgtgacaagtgcgactggctccgtgagcgcctc
gaggttcccacccctttcaagtactccgtcgatgagaagcgccgcgttctcgaccgtctt
atctggagttccagcttcgagtctttcctggccacaaagtaccccaacgacaagcgattc
ggtcttgagggttgcgaaacccttgttcctggtatgaaggctcttatcgaccgcagtgtt
gactatggtgtcaaggatatcgttattggtatgccccatcgtggtcgtcttaacgtcctc
tccaacgtcgtccgaaagcccaacgagtcaatcttcagcgagttcgctggtacatctggt
ggtgaggatgagggctctggtgacgtcaagtaccatcttggtatgaacttcgagcgccct
acgccttctggcaagcgcgtacagctttctctggtcgccaacccttcgcatctggaggct
gaggatcccgtcgtcctgggcaagacccgtgctatccagcactacaacaacgatgagaag
actcaccgcactgctatgagtgtcctcctccacggtgacgctgcctttgctgctcagggt
atcgtttacgagtgtctcggcttccactctctccctgccttctccactggaggcaccatc
cacctggttgtcaacaaccagattggtttcaccaccgaccctcgtttcgcccgatccacc
gcctactgtaccgatatcgccaaggccatcgacgcccccgtcttccacgttaacgccgat
gatgtcgaggccgtcaacttcgtctgccagctcgctgctgactggcgtgccgagttccag
cacgatgttgtcattgatctcaactgttaccgaaagtacggtcacaacgagaccgatcag
ccctctttcacccagcctctcatgtacaagcgcatcaacgccaaggagcctcaaattgac
atctacgtcaacaagcttatcgaggagggctctttctccaaggccgatgtcgaggagcac
aagcagtgggtctggggtatgctcgaggagagcttcaccaagtccaaggactacacaccc
acctccaaggagtggaccacctctgcctggaacggcttcaagtcccccaaggagctggcc
accgaggttcttgccaccaacgagaccaacgtcaagccctctactcttgagcacattggt
aacgctattggaagcgttcccgagggcttccacgttcaccgcaacctgaagcgtatccta
agcaaccgaaccaagtctgttgttgagggtaagaacatcgacttccccaccgctgaggct
ctggctttcggtactctcgttactgagggttaccacgtccgtgtttccggtcaggatgtt
gagcgtggtactttctctcagcgccacgctgtcttccacgaccaggagactgaggatacc
cacacccctcttcagaacctgagccaggaccaaggcaagtttgtcatctctaactcttct
ctgagtgaatttggtgcccttggtttcgagtacggttactctctgtcatctcctcatgct
cttgtcatgtgggaggcccaattcggcgactttgccaacaacgcccaatgtatcattgat
cagttcatcgcctctggtgaagtcaagtggatgcagcgaacaggccttgtcatgtctctg
ccccacggttacgatggtcagggtcctgagcactcctctggacgtcttgagcgatacctc
cagctcagcaacgaggatccccgagagttccccactggtgagaagcttgtccgtcaacac
caggactgcaacatgcagatcgcctacttcacctcccccgccaatctgttccacgccctc
cgccgacagatgcaccgccagtaccgcaagcctcttatcatcttcttctccaagtctctc
ctccgtcaccctcttgcccgcagcgacattgaggctttcactggcgagaacgccggattc
cagtggattatccctgaccctgagcacgagactggtgctatcaagtctcctgaccagatt
gagcgtgttgttctctgcactggtcaggtttgggctgcccttcacaagtaccgatctgac
aacaacatcgacaacgtcgctttcacccgcattgagcagctgaaccccttcccttggcaa
caactcaaggagaacctcgacatgtaccccaacgccaagaccatcgtctggtgccaggag
gagcccctcaacgccggtgcctggagcttcactcagccccgtatcgagactctgctcaac
aacactgagcaccacacccgcaagcacgtcatgtacgctggccgaaaccccagtgcctct
gtcgccactggtctcaagaacgtccacaccaaggaggagaaggacctcctcgagatggct
ttcactgtcaagcaggacaagcttaagggcgagtaa
>Fp65
atgttgaggaattcgctctgtagagctagctcgcagctccttcgcggtgctcgatgctct
gctgcctcttctaccgcctccatctcgaccgtctcggcccgtacatcatcatggaagctc
gctgcctcccgccgccctctggctgtctctgctcgtcgcaactatgcgaccagcgcgacc
tcatcgccccccgaccccaacgataacttcctttctggaagcaccgccagctacatcgat
gagatgtacatgcagtggagacaagatcctgagagcgtccacgtctcttggcagatctac
ttcaagaacatggagggcggcgagatgcccatctcacaggccttccagcctcctcctaat
ctggttcccaacatgactggcggcgttcctcgtctttctggcaacttggccatggaggac
ggttccgatgtcaccaaccatcttaaggtccagcttcttgtccgcgcctaccagtctcgt
ggccaccacaccgccaagattgaccctctcggtatccgaggcaccagtgacgccaagggt
tttgccaacaacaagcctaaggaactgactcttgagcactacggattcaccgagaaggat
atggacactgagtacactctcggtcccggtatcttgcctcgtttcaagcgtgatggccgt
gagaagatgactctccgcgagattgttgatgcttgcgagagaatctactgcggttctttc
ggtgttgagttcatccacatccctgaccgtgacaagtgcgactggctccgtgagcgcctc
gaggttcccacccctttcaagtactccgtcgatgagaagcgccgcgttctcgaccgtctt
atctggagttccagcttcgagtctttcctggccacaaagtaccccaacgacaagcgattc
ggtcttgagggttgcgaaacccttgttcctggtatgaaggctcttatcgaccgcagtgtt
gactatggtgtcaaggatatcgttattggtatgccccatcgtggtcgtcttaacgtcctc
tccaacgtcgtccgaaagcccaacgagtcaatcttcagcgagttcgctggtacatctggt
ggtgaggatgagggctctggtgacgtcaagtaccatcttggtatgaacttcgagcgccct
acgccttctggcaagcgcgtacagctttctctggtcgccaacccttcgcatctggaggct
gaggatcccgtcgtcctgggcaagacccgtgctatccagcactacaacaacgatgagaag
actcaccgcactgctatgagtgtcctcctccacggtgacgctgcctttgctgctcagggt
atcgtttacgagtgtctcggcttccactctctccctgccttctccactggaggcaccatc
cacctggttgtcaacaaccagattggtttcaccaccgaccctcgtttcgcccgatccacc
gcctactgtaccgatatcgccaaggccatcgacgcccccgtcttccacgttaacgccgat
gatgtcgaggccgtcaacttcgtctgccagctcgctgctgactggcgtgccgagttccag
cacgatgttgtcattgatctcaactgttaccgaaagtacggtcacaacgagaccgatcag
ccctctttcacccagcctctcatgtacaagcgcatcaacgccaaggagcctcaaattgac
atctacgtcaacaagcttatcgaggagggctctttctccaaggccgatgtcgaggagcac
aagcagtgggtctggggtatgctcgaggagagcttcaccaagtccaaggactacacaccc
acctccaaggagtggaccacctctgcctggaacggcttcaagtcccccaaggagctggcc
accgaggttcttgccaccaacgagaccaacgtcaagccctctactcttgagcacattggt
aacgctattggaagcgttcccgagggcttccacgttcaccgcaacctgaagcgtatccta
agcaaccgaaccaagtctgttgttgagggtaagaacatcgacttccccaccgctgaggct
ctggctttcggtactctcgttactgagggttaccacgtccgtgtttccggtcaggatgtt
gagcgtggtactttctctcagcgccacgctgtcttccacgaccaggagactgaggatacc
cacacccctcttcagaacctgagccaggaccaaggcaagtttgtcatctctaactcttct
ctgagtgaatttggtgcccttggtttcgagtacggttactctctgtcatctcctcatgct
cttgtcatgtgggaggcccaattcggcgactttgccaacaacgcccaatgtatcattgat
cagttcatcgcctctggtgaagtcaagtggatgcagcgaacaggccttgtcatgtctctg
ccccacggttacgatggtcagggtcctgagcactcctctggacgtcttgagcgatacctc
cagctcagcaacgaggatccccgagagttccccactggtgagaagcttgtccgtcaacac
caggactgcaacatgcagatcgcctacttcacctcccccgccaatctgttccacgccctc
cgccgacagatgcaccgccagtaccgcaagcctcttatcatcttcttctccaagtctctc
ctccgtcaccctcttgcccgcagcgacattgaggctttcactggcgagaacgccggattc
cagtggattatccctgaccctgagcacgagactggtgctatcaagtctcctgaccagatt
gagcgtgttgttctctgcactggtcaggtttgggctgcccttcacaagtaccgatctgac
aacaacatcgacaacgtcgctttcacccgcattgagcagctgaaccccttcccttggcaa
caactcaaggagaacctcgacatgtaccccaacgccaagaccatcgtctggtgccaggag
gagcccctcaacgccggtgcctggagcttcactcagccccgtatcgagactctgctcaac
aacactgagcaccacacccgcaagcacgtcatgtacgctggccgaaaccccagtgcctct
gtcgccactggtctcaagaacgtccacaccaaggaggagaaggacctcctcgagatggct
ttcactgtcaagcaggacaagcttaagggcgagtaa
>Fp66
atgttgaggaattcgctctgtagagctagctcgcagctccttcgcggtgctcgatgctct
gctgcctcttctaccgcctccatctcgaccgtctcggcccgtacatcatcatggaagctc
gctgcctcccgccgccctctggctgtctctgctcgtcgcaactatgcgaccagcgcgacc
tcatcgccccccgaccccaacgataacttcctttctggaagcaccgccagctacatcgat
gagatgtacatgcagtggagacaagatcctgagagcgtccacgtctcttggcagatctac
ttcaagaacatggagggcggcgagatgcccatctcacaggccttccagcctcctcctaat
ctggttcccaacatgactggcggcgttcctcgtctttctggcaacttggccatggaggac
ggttccgatgtcaccaaccatcttaaggtccagcttcttgtccgcgcctaccagtctcgt
ggccaccacaccgccaagattgaccctctcggtatccgaggcaccagtgacgccaagggt
tttgccaacaacaagcctaaggaactgactcttgagcactacggattcaccgagaaggat
atggacactgagtacactctcggtcccggtatcttgcctcgtttcaagcgtgatggccgt
gagaagatgactctccgcgagattgttgatgcttgcgagagaatctactgcggttctttc
ggtgttgagttcatccacatccctgaccgtgacaagtgcgactggctccgtgagcgcctc
gaggttcccacccctttcaagtactccgtcgatgagaagcgccgcgttctcgaccgtctt
atctggagttccagcttcgagtctttcctggccacaaagtaccccaacgacaagcgattc
ggtcttgagggttgcgaaacccttgttcctggtatgaaggctcttatcgaccgcagtgtt
gactatggtgtcaaggatatcgttattggtatgccccatcgtggtcgtcttaacgtcctc
tccaacgtcgtccgaaagcccaacgagtcaatcttcagcgagttcgctggtacatctggt
ggtgaggatgagggctctggtgacgtcaagtaccatcttggtatgaacttcgagcgccct
acgccttctggcaagcgcgtacagctttctctggtcgccaacccttcgcatctggaggct
gaggatcccgtcgtcctgggcaagacccgtgctatccagcactacaacaacgatgagaag
actcaccgcactgctatgagtgtcctcctccacggtgacgctgcctttgctgctcagggt
atcgtttacgagtgtctcggcttccactctctccctgccttctccactggaggcaccatc
cacctggttgtcaacaaccagattggtttcaccaccgaccctcgtttcgcccgatccacc
gcctactgtaccgatatcgccaaggccatcgacgcccccgtcttccacgttaacgccgat
gatgtcgaggccgtcaacttcgtctgccagctcgctgctgactggcgtgccgagttccag
cacgatgttgtcattgatctcaactgttaccgaaagtacggtcacaacgagaccgatcag
ccctctttcacccagcctctcatgtacaagcgcatcaacgccaaggagcctcaaattgac
atctacgtcaacaagcttatcgaggagggctctttctccaaggccgatgtcgaggagcac
aagcagtgggtctggggtatgctcgaggagagcttcaccaagtccaaggactacacaccc
acctccaaggagtggaccacctctgcctggaacggcttcaagtcccccaaggagctggcc
accgaggttcttgccaccaacgagaccaacgtcaagccctctactcttgagcacattggt
aacgctattggaagcgttcccgagggcttccacgttcaccgcaacctgaagcgtatccta
agcaaccgaaccaagtctgttgttgagggtaagaacatcgacttccccaccgctgaggct
ctggctttcggtactctcgttactgagggttaccacgtccgtgtttccggtcaggatgtt
gagcgtggtactttctctcagcgccacgctgtcttccacgaccaggagactgaggatacc
cacacccctcttcagaacctgagccaggaccaaggcaagtttgtcatctctaactcttct
ctgagtgaatttggtgcccttggtttcgagtacggttactctctgtcatctcctcatgct
cttgtcatgtgggaggcccaattcggcgactttgccaacaacgcccaatgtatcattgat
cagttcatcgcctctggtgaagtcaagtggatgcagcgaacaggccttgtcatgtctctg
ccccacggttacgatggtcagggtcctgagcactcctctggacgtcttgagcgatacctc
cagctcagcaacgaggatccccgagagttccccactggtgagaagcttgtccgtcaacac
caggactgcaacatgcagatcgcctacttcacctcccccgccaatctgttccacgccctc
cgccgacagatgcaccgccagtaccgcaagcctcttatcatcttcttctccaagtctctc
ctccgtcaccctcttgcccgcagcgacattgaggctttcactggcgagaacgccggattc
cagtggattatccctgaccctgagcacgagactggtgctatcaagtctcctgaccagatt
gagcgtgttgttctctgcactggtcaggtttgggctgcccttcacaagtaccgatctgac
aacaacatcgacaacgtcgctttcacccgcattgagcagctgaaccccttcccttggcaa
caactcaaggagaacctcgacatgtaccccaacgccaagaccatcgtctggtgccaggag
gagcccctcaacgccggtgcctggagcttcactcagccccgtatcgagactctgctcaac
aacactgagcaccacacccgcaagcacgtcatgtacgctggccgaaaccccagtgcctct
gtcgccactggtctcaagaacgtccacaccaaggaggagaaggacctcctcgagatggct
ttcactgtcaagcaggacaagcttaagggcgagtaa
>Fp72
atgttgaggaattcgctctgtagagctagctcgcagctccttcgcggtgctcgatgctct
gctgcctcttctaccgcctccatctcgaccgtctcggcccgtacatcatcatggaagctc
gctgcctcccgccgccctctggctgtctctgctcgtcgcaactatgcgaccagcgcgacc
tcatcgccccccgaccccaacgataacttcctttctggaagcaccgccagctacatcgat
gagatgtacatgcagtggagacaagatcctgagagcgtccacgtctcttggcagatctac
ttcaagaacatggagggcggcgagatgcccatctcacaggccttccagcctcctcctaat
ctggttcccaacatgactggcggcgttcctcgtctttctggcaacttggccatggaggac
ggttccgatgtcaccaaccatcttaaggtccagcttcttgtccgcgcctaccagtctcgt
ggccaccacaccgccaagattgaccctctcggtatccgaggcaccagtgacgccaagggt
tttgccaacaacaagcctaaggaactgactcttgagcactacggattcaccgagaaggat
atggacactgagtacactctcggtcccggtatcttgcctcgtttcaagcgtgatggccgt
gagaagatgactctccgcgagattgttgatgcttgcgagagaatctactgcggttctttc
ggtgttgagttcatccacatccctgaccgtgacaagtgcgactggctccgtgagcgcctc
gaggttcccacccctttcaagtactccgtcgatgagaagcgccgcgttctcgaccgtctt
atctggagttccagcttcgagtctttcctggccacaaagtaccccaacgacaagcgattc
ggtcttgagggttgcgaaacccttgttcctggtatgaaggctcttatcgaccgcagtgtt
gactatggtgtcaaggatatcgttattggtatgccccatcgtggtcgtcttaacgtcctc
tccaacgtcgtccgaaagcccaacgagtcaatcttcagcgagttcgctggtacatctggt
ggtgaggatgagggctctggtgacgtcaagtaccatcttggtatgaacttcgagcgccct
acgccttctggcaagcgcgtacagctttctctggtcgccaacccttcgcatctggaggct
gaggatcccgtcgtcctgggcaagacccgtgctatccagcactacaacaacgatgagaag
actcaccgcactgctatgagtgtcctcctccacggtgacgctgcctttgctgctcagggt
atcgtttacgagtgtctcggcttccactctctccctgccttctccactggaggcaccatc
cacctggttgtcaacaaccagattggtttcaccaccgaccctcgtttcgcccgatccacc
gcctactgtaccgatatcgccaaggccatcgacgcccccgtcttccacgttaacgccgat
gatgtcgaggccgtcaacttcgtctgccagctcgctgctgactggcgtgccgagttccag
cacgatgttgtcattgatctcaactgttaccgaaagtacggtcacaacgagaccgatcag
ccctctttcacccagcctctcatgtacaagcgcatcaacgccaaggagcctcaaattgac
atctacgtcaacaagcttatcgaggagggctctttctccaaggccgatgtcgaggagcac
aagcagtgggtctggggtatgctcgaggagagcttcaccaagtccaaggactacacaccc
acctccaaggagtggaccacctctgcctggaacggcttcaagtcccccaaggagctggcc
accgaggttcttgccaccaacgagaccaacgtcaagccctctactcttgagcacattggt
aacgctattggaagcgttcccgagggcttccacgttcaccgcaacctgaagcgtatccta
agcaaccgaaccaagtctgttgttgagggtaagaacatcgacttccccaccgctgaggct
ctggctttcggtactctcgttactgagggttaccacgtccgtgtttccggtcaggatgtt
gagcgtggtactttctctcagcgccacgctgtcttccacgaccaggagactgaggatacc
cacacccctcttcagaacctgagccaggaccaaggcaagtttgtcatctctaactcttct
ctgagtgaatttggtgcccttggtttcgagtacggttactctctgtcatctcctcatgct
cttgtcatgtgggaggcccaattcggcgactttgccaacaacgcccaatgtatcattgat
cagttcatcgcctctggtgaagtcaagtggatgcagcgaacaggccttgtcatgtctctg
ccccacggttacgatggtcagggtcctgagcactcctctggacgtcttgagcgatacctc
cagctcagcaacgaggatccccgagagttccccactggtgagaagcttgtccgtcaacac
caggactgcaacatgcagatcgcctacttcacctcccccgccaatctgttccacgccctc
cgccgacagatgcaccgccagtaccgcaagcctcttatcatcttcttctccaagtctctc
ctccgtcaccctcttgcccgcagcgacattgaggctttcactggcgagaacgccggattc
cagtggattatccctgaccctgagcacgagactggtgctatcaagtctcctgaccagatt
gagcgtgttgttctctgcactggtcaggtttgggctgcccttcacaagtaccgatctgac
aacaacatcgacaacgtcgctttcacccgcattgagcagctgaaccccttcccttggcaa
caactcaaggagaacctcgacatgtaccccaacgccaagaccatcgtctggtgccaggag
gagcccctcaacgccggtgcctggagcttcactcagccccgtatcgagactctgctcaac
aacactgagcaccacacccgcaagcacgtcatgtacgctggccgaaaccccagtgcctct
gtcgccactggtctcaagaacgtccacaccaaggaggagaaggacctcctcgagatggct
ttcactgtcaagcaggacaagcttaagggcgagtaa
>Fp73
atgttgaggaattcgctctgtagagctagctcgcagctccttcgcggtgctcgatgctct
gctgcctcttctaccgcctccatctcgaccgtctcggcccgtacatcatcatggaagctc
gctgcctcccgccgccctctggctgtctctgctcgtcgcaactatgcgaccagcgcgacc
tcatcgccccccgaccccaacgataacttcctttctggaagcaccgccagctacatcgat
gagatgtacatgcagtggagacaagatcctgagagcgtccacgtctcttggcagatctac
ttcaagaacatggagggcggcgagatgcccatctcacaggccttccagcctcctcctaat
ctggttcccaacatgactggcggcgttcctcgtctttctggcaacttggccatggaggac
ggttccgatgtcaccaaccatcttaaggtccagcttcttgtccgcgcctaccagtctcgt
ggccaccacaccgccaagattgaccctctcggtatccgaggcaccagtgacgccaagggt
tttgccaacaacaagcctaaggaactgactcttgagcactacggattcaccgagaaggat
atggacactgagtacactctcggtcccggtatcttgcctcgtttcaagcgtgatggccgt
gagaagatgactctccgcgagattgttgatgcttgcgagagaatctactgcggttctttc
ggtgttgagttcatccacatccctgaccgtgacaagtgcgactggctccgtgagcgcctc
gaggttcccacccctttcaagtactccgtcgatgagaagcgccgcgttctcgaccgtctt
atctggagttccagcttcgagtctttcctggccacaaagtaccccaacgacaagcgattc
ggtcttgagggttgcgaaacccttgttcctggtatgaaggctcttatcgaccgcagtgtt
gactatggtgtcaaggatatcgttattggtatgccccatcgtggtcgtcttaacgtcctc
tccaacgtcgtccgaaagcccaacgagtcaatcttcagcgagttcgctggtacatctggt
ggtgaggatgagggctctggtgacgtcaagtaccatcttggtatgaacttcgagcgccct
acgccttctggcaagcgcgtacagctttctctggtcgccaacccttcgcatctggaggct
gaggatcccgtcgtcctgggcaagacccgtgctatccagcactacaacaacgatgagaag
actcaccgcactgctatgagtgtcctcctccacggtgacgctgcctttgctgctcagggt
atcgtttacgagtgtctcggcttccactctctccctgccttctccactggaggcaccatc
cacctggttgtcaacaaccagattggtttcaccaccgaccctcgtttcgcccgatccacc
gcctactgtaccgatatcgccaaggccatcgacgcccccgtcttccacgttaacgccgat
gatgtcgaggccgtcaacttcgtctgccagctcgctgctgactggcgtgccgagttccag
cacgatgttgtcattgatctcaactgttaccgaaagtacggtcacaacgagaccgatcag
ccctctttcacccagcctctcatgtacaagcgcatcaacgccaaggagcctcaaattgac
atctacgtcaacaagcttatcgaggagggctctttctccaaggccgatgtcgaggagcac
aagcagtgggtctggggtatgctcgaggagagcttcaccaagtccaaggactacacaccc
acctccaaggagtggaccacctctgcctggaacggcttcaagtcccccaaggagctggcc
accgaggttcttgccaccaacgagaccaacgtcaagccctctactcttgagcacattggt
aacgctattggaagcgttcccgagggcttccacgttcaccgcaacctgaagcgtatccta
agcaaccgaaccaagtctgttgttgagggtaagaacatcgacttccccaccgctgaggct
ctggctttcggtactctcgttactgagggttaccacgtccgtgtttccggtcaggatgtt
gagcgtggtactttctctcagcgccacgctgtcttccacgaccaggagactgaggatacc
cacacccctcttcagaacctgagccaggaccaaggcaagtttgtcatctctaactcttct
ctgagtgaatttggtgcccttggtttcgagtacggttactctctgtcatctcctcatgct
cttgtcatgtgggaggcccaattcggcgactttgccaacaacgcccaatgtatcattgat
cagttcatcgcctctggtgaagtcaagtggatgcagcgaacaggccttgtcatgtctctg
ccccacggttacgatggtcagggtcctgagcactcctctggacgtcttgagcgatacctc
cagctcagcaacgaggatccccgagagttccccactggtgagaagcttgtccgtcaacac
caggactgcaacatgcagatcgcctacttcacctcccccgccaatctgttccacgccctc
cgccgacagatgcaccgccagtaccgcaagcctcttatcatcttcttctccaagtctctc
ctccgtcaccctcttgcccgcagcgacattgaggctttcactggcgagaacgccggattc
cagtggattatccctgaccctgagcacgagactggtgctatcaagtctcctgaccagatt
gagcgtgttgttctctgcactggtcaggtttgggctgcccttcacaagtaccgatctgac
aacaacatcgacaacgtcgctttcacccgcattgagcagctgaaccccttcccttggcaa
caactcaaggagaacctcgacatgtaccccaacgccaagaccatcgtctggtgccaggag
gagcccctcaacgccggtgcctggagcttcactcagccccgtatcgagactctgctcaac
aacactgagcaccacacccgcaagcacgtcatgtacgctggccgaaaccccagtgcctct
gtcgccactggtctcaagaacgtccacaccaaggaggagaaggacctcctcgagatggct
ttcactgtcaagcaggacaagcttaagggcgagtaa
>Fp76
atgttgaggaattcgctctgtagagctagctcgcagctccttcgcggtgctcgatgctct
gctgcctcttctaccgcctccatctcgaccgtctcggcccgtacatcatcatggaagctc
gctgcctcccgccgccctctggctgtctctgctcgtcgcaactatgcgaccagcgcgacc
tcatcgccccccgaccccaacgataacttcctttctggaagcaccgccagctacatcgat
gagatgtacatgcagtggagacaagatcctgagagcgtccacgtctcttggcagatctac
ttcaagaacatggagggcggcgagatgcccatctcacaggccttccagcctcctcctaat
ctggttcccaacatgactggcggcgttcctcgtctttctggcaacttggccatggaggac
ggttccgatgtcaccaaccatcttaaggtccagcttcttgtccgcgcctaccagtctcgt
ggccaccacaccgccaagattgaccctctcggtatccgaggcaccagtgacgccaagggt
tttgccaacaacaagcctaaggaactgactcttgagcactacggattcaccgagaaggat
atggacactgagtacactctcggtcccggtatcttgcctcgtttcaagcgtgatggccgt
gagaagatgactctccgcgagattgttgatgcttgcgagagaatctactgcggttctttc
ggtgttgagttcatccacatccctgaccgtgacaagtgcgactggctccgtgagcgcctc
gaggttcccacccctttcaagtactccgtcgatgagaagcgccgcgttctcgaccgtctt
atctggagttccagcttcgagtctttcctggccacaaagtaccccaacgacaagcgattc
ggtcttgagggttgcgaaacccttgttcctggtatgaaggctcttatcgaccgcagtgtt
gactatggtgtcaaggatatcgttattggtatgccccatcgtggtcgtcttaacgtcctc
tccaacgtcgtccgaaagcccaacgagtcaatcttcagcgagttcgctggtacatctggt
ggtgaggatgagggctctggtgacgtcaagtaccatcttggtatgaacttcgagcgccct
acgccttctggcaagcgcgtacagctttctctggtcgccaacccttcgcatctggaggct
gaggatcccgtcgtcctgggcaagacccgtgctatccagcactacaacaacgatgagaag
actcaccgcactgctatgagtgtcctcctccacggtgacgctgcctttgctgctcagggt
atcgtttacgagtgtctcggcttccactctctccctgccttctccactggaggcaccatc
cacctggttgtcaacaaccagattggtttcaccaccgaccctcgtttcgcccgatccacc
gcctactgtaccgatatcgccaaggccatcgacgcccccgtcttccacgttaacgccgat
gatgtcgaggccgtcaacttcgtctgccagctcgctgctgactggcgtgccgagttccag
cacgatgttgtcattgatctcaactgttaccgaaagtacggtcacaacgagaccgatcag
ccctctttcacccagcctctcatgtacaagcgcatcaacgccaaggagcctcaaattgac
atctacgtcaacaagcttatcgaggagggctctttctccaaggccgatgtcgaggagcac
aagcagtgggtctggggtatgctcgaggagagcttcaccaagtccaaggactacacaccc
acctccaaggagtggaccacctctgcctggaacggcttcaagtcccccaaggagctggcc
accgaggttcttgccaccaacgagaccaacgtcaagccctctactcttgagcacattggt
aacgctattggaagcgttcccgagggcttccacgttcaccgcaacctgaagcgtatccta
agcaaccgaaccaagtctgttgttgagggtaagaacatcgacttccccaccgctgaggct
ctggctttcggtactctcgttactgagggttaccacgtccgtgtttccggtcaggatgtt
gagcgtggtactttctctcagcgccacgctgtcttccacgaccaggagactgaggatacc
cacacccctcttcagaacctgagccaggaccaaggcaagtttgtcatctctaactcttct
ctgagtgaatttggtgcccttggtttcgagtacggttactctctgtcatctcctcatgct
cttgtcatgtgggaggcccaattcggcgactttgccaacaacgcccaatgtatcattgat
cagttcatcgcctctggtgaagtcaagtggatgcagcgaacaggccttgtcatgtctctg
ccccacggttacgatggtcagggtcctgagcactcctctggacgtcttgagcgatacctc
cagctcagcaacgaggatccccgagagttccccactggtgagaagcttgtccgtcaacac
caggactgcaacatgcagatcgcctacttcacctcccccgccaatctgttccacgccctc
cgccgacagatgcaccgccagtaccgcaagcctcttatcatcttcttctccaagtctctc
ctccgtcaccctcttgcccgcagcgacattgaggctttcactggcgagaacgccggattc
cagtggattatccctgaccctgagcacgagactggtgctatcaagtctcctgaccagatt
gagcgtgttgttctctgcactggtcaggtttgggctgcccttcacaagtaccgatctgac
aacaacatcgacaacgtcgctttcacccgcattgagcagctgaaccccttcccttggcaa
caactcaaggagaacctcgacatgtaccccaacgccaagaccatcgtctggtgccaggag
gagcccctcaacgccggtgcctggagcttcactcagccccgtatcgagactctgctcaac
aacactgagcaccacacccgcaagcacgtcatgtacgctggccgaaaccccagtgcctct
gtcgccactggtctcaagaacgtccacaccaaggaggagaaggacctcctcgagatggct
ttcactgtcaagcaggacaagcttaagggcgagtaa
>Fp78
atgttgaggaattcgctctgtagagctagctcgcagctccttcgcggtgctcgatgctct
gctgcctcttctaccgcctccatctcgaccgtctcggcccgtacatcatcatggaagctc
gctgcctcccgccgccctctggctgtctctgctcgtcgcaactatgcgaccagcgcgacc
tcatcgccccccgaccccaacgataacttcctttctggaagcaccgccagctacatcgat
gagatgtacatgcagtggagacaagatcctgagagcgtccacgtctcttggcagatctac
ttcaagaacatggagggcggcgagatgcccatctcacaggccttccagcctcctcctaat
ctggttcccaacatgactggcggcgttcctcgtctttctggcaacttggccatggaggac
ggttccgatgtcaccaaccatcttaaggtccagcttcttgtccgcgcctaccagtctcgt
ggccaccacaccgccaagattgaccctctcggtatccgaggcaccagtgacgccaagggt
tttgccaacaacaagcctaaggaactgactcttgagcactacggattcaccgagaaggat
atggacactgagtacactctcggtcccggtatcttgcctcgtttcaagcgtgatggccgt
gagaagatgactctccgcgagattgttgatgcttgcgagagaatctactgcggttctttc
ggtgttgagttcatccacatccctgaccgtgacaagtgcgactggctccgtgagcgcctc
gaggttcccacccctttcaagtactccgtcgatgagaagcgccgcgttctcgaccgtctt
atctggagttccagcttcgagtctttcctggccacaaagtaccccaacgacaagcgattc
ggtcttgagggttgcgaaacccttgttcctggtatgaaggctcttatcgaccgcagtgtt
gactatggtgtcaaggatatcgttattggtatgccccatcgtggtcgtcttaacgtcctc
tccaacgtcgtccgaaagcccaacgagtcaatcttcagcgagttcgctggtacatctggt
ggtgaggatgagggctctggtgacgtcaagtaccatcttggtatgaacttcgagcgccct
acgccttctggcaagcgcgtacagctttctctggtcgccaacccttcgcatctggaggct
gaggatcccgtcgtcctgggcaagacccgtgctatccagcactacaacaacgatgagaag
actcaccgcactgctatgagtgtcctcctccacggtgacgctgcctttgctgctcagggt
atcgtttacgagtgtctcggcttccactctctccctgccttctccactggaggcaccatc
cacctggttgtcaacaaccagattggtttcaccaccgaccctcgtttcgcccgatccacc
gcctactgtaccgatatcgccaaggccatcgacgcccccgtcttccacgttaacgccgat
gatgtcgaggccgtcaacttcgtctgccagctcgctgctgactggcgtgccgagttccag
cacgatgttgtcattgatctcaactgttaccgaaagtacggtcacaacgagaccgatcag
ccctctttcacccagcctctcatgtacaagcgcatcaacgccaaggagcctcaaattgac
atctacgtcaacaagcttatcgaggagggctctttctccaaggccgatgtcgaggagcac
aagcagtgggtctggggtatgctcgaggagagcttcaccaagtccaaggactacacaccc
acctccaaggagtggaccacctctgcctggaacggcttcaagtcccccaaggagctggcc
accgaggttcttgccaccaacgagaccaacgtcaagccctctactcttgagcacattggt
aacgctattggaagcgttcccgaggggttccacgttcaccgcaacctgaagcgtatccta
agcaaccgaaccaagtctgttgttgagggtaagaacatcgacttccccaccgctgaggct
ctggctttcggtactctcgttactgagggttaccacgtccgtgtttccggtcaggatgtt
gagcgtggtactttctctcagcgccacgctgtcttccacgaccaggagactgaggatacc
cacacccctcttcagaacctgagccaggaccaaggcaagtttgtcatctctaactcttct
ctgagtgaatttggtgcccttggtttcgagtacggttactctctgtcatctcctcatgct
cttgtcatgtgggaggcccaattcggcgactttgccaacaacgcccaatgtatcattgat
cagttcatcgcctctggtgaagtcaagtggatgcagcgaacaggccttgtcatgtctctg
ccccacggttacgatggtcagggtcctgagcactcctctggacgtcttgagcgatacctc
cagctcagcaacgaggatccccgagagttccccactggtgagaagcttgtccgtcaacac
caggactgcaacatgcagatcgcctacttcacctcccccgccaatctgttccacgccctc
cgccgacagatgcaccgccagtaccgcaagcctcttatcatcttcttctccaagtctctc
ctccgtcaccctcttgcccgcagcgacattgaggctttcactggcgagaacgccggattc
cagtggattatccctgaccctgagcacgagactggtgctatcaagtctcctgaccagatt
gagcgtgttgttctctgcactggtcaggtttgggctgcccttcacaagtaccgatctgac
aacaacatcgacaacgtcgctttcacccgcattgagcagctgaaccccttcccttggcaa
caactcaaggagaacctcgacatgtaccccaacgccaagaccatcgtctggtgccaggag
gagcccctcaacgccggtgcctggagcttcactcagccccgtatcgagactctgctcaac
aacactgagcaccacacccgcaagcacgtcatgtacgctggccgaaaccccagtgcctct
gtcgccactggtctcaagaacgtccacaccaaggaggagaaggacctcctcgagatggct
ttcactgtcaagcaggacaagcttaagggcgagtaa
>Fp81
atgttgaggaattcgctctgtagagctagctcgcagctccttcgcggtgctcgatgctct
gctgcctcttctaccgcctccatctcgaccgtctcggcccgtacatcatcatggaagctc
gctgcctcccgccgccctctggctgtctctgctcgtcgcaactatgcgaccagcgcgacc
tcatcgccccccgaccccaacgataacttcctttctggaagcaccgccagctacatcgat
gagatgtacatgcagtggagacaagatcctgagagcgtccacgtctcttggcagatctac
ttcaagaacatggagggcggcgagatgcccatctcacaggccttccagcctcctcctaat
ctggttcccaacatgactggcggcgttcctcgtctttctggcaacttggccatggaggac
ggttccgatgtcaccaaccatcttaaggtccagcttcttgtccgcgcctaccagtctcgt
ggccaccacaccgccaagattgaccctctcggtatccgaggcaccagtgacgccaagggt
tttgccaacaacaagcctaaggaactgactcttgagcactacggattcaccgagaaggat
atggacactgagtacactctcggtcccggtatcttgcctcgtttcaagcgtgatggccgt
gagaagatgactctccgcgagattgttgatgcttgcgagagaatctactgcggttctttc
ggtgttgagttcatccacatccctgaccgtgacaagtgcgactggctccgtgagcgcctc
gaggttcccacccctttcaagtactccgtcgatgagaagcgccgcgttctcgaccgtctt
atctggagttccagcttcgagtctttcctggccacaaagtaccccaacgacaagcgattc
ggtcttgagggttgcgaaacccttgttcctggtatgaaggctcttatcgaccgcagtgtt
gactatggtgtcaaggatatcgttattggtatgccccatcgtggtcgtcttaacgtcctc
tccaacgtcgtccgaaagcccaacgagtcaatcttcagcgagttcgctggtacatctggt
ggtgaggatgagggctctggtgacgtcaagtaccatcttggtatgaacttcgagcgccct
acgccttctggcaagcgcgtacagctttctctggtcgccaacccttcgcatctggaggct
gaggatcccgtcgtcctgggcaagacccgtgctatccagcactacaacaacgatgagaag
actcaccgcactgctatgagtgtcctcctccacggtgacgctgcctttgctgctcagggt
atcgtttacgagtgtctcggcttccactctctccctgccttctccactggaggcaccatc
cacctggttgtcaacaaccagattggtttcaccaccgaccctcgtttcgcccgatccacc
gcctactgtaccgatatcgccaaggccatcgacgcccccgtcttccacgttaacgccgat
gatgtcgaggccgtcaacttcgtctgccagctcgctgctgactggcgtgccgagttccag
cacgatgttgtcattgatctcaactgttaccgaaagtacggtcacaacgagaccgatcag
ccctctttcacccagcctctcatgtacaagcgcatcaacgccaaggagcctcaaattgac
atctacgtcaacaagcttatcgaggagggctctttctccaaggccgatgtcgaggagcac
aagcagtgggtctggggtatgctcgaggagagcttcaccaagtccaaggactacacaccc
acctccaaggagtggaccacctctgcctggaacggcttcaagtcccccaaggagctggcc
accgaggttcttgccaccaacgagaccaacgtcaagccctctactcttgagcacattggt
aacgctattggaagcgttcccgagggcttccacgttcaccgcaacctgaagcgtatccta
agcaaccgaaccaagtctgttgttgagggtaagaacatcgacttccccaccgctgaggct
ctggctttcggtactctcgttactgagggttaccacgtccgtgtttccggtcaggatgtt
gagcgtggtactttctctcagcgccacgctgtcttccacgaccaggagactgaggatacc
cacacccctcttcagaacctgagccaggaccaaggcaagtttgtcatctctaactcttct
ctgagtgaatttggtgcccttggtttcgagtacggttactctctgtcatctcctcatgct
cttgtcatgtgggaggcccaattcggcgactttgccaacaacgcccaatgtatcattgat
cagttcatcgcctctggtgaagtcaagtggatgcagcgaacaggccttgtcatgtctctg
ccccacggttacgatggtcagggtcctgagcactcctctggacgtcttgagcgatacctc
cagctcagcaacgaggatccccgagagttccccactggtgagaagcttgtccgtcaacac
caggactgcaacatgcagatcgcctacttcacctcccccgccaatctgttccacgccctc
cgccgacagatgcaccgccagtaccgcaagcctcttatcatcttcttctccaagtctctc
ctccgtcaccctcttgcccgcagcgacattgaggctttcactggcgagaacgccggattc
cagtggattatccctgaccctgagcacgagactggtgctatcaagtctcctgaccagatt
gagcgtgttgttctctgcactggtcaggtttgggctgcccttcacaagtaccgatctgac
aacaacatcgacaacgtcgctttcacccgcattgagcagctgaaccccttcccttggcaa
caactcaaggagaacctcgacatgtaccccaacgccaagaccatcgtctggtgccaggag
gagcccctcaacgccggtgcctggagcttcactcagccccgtatcgagactctgctcaac
aacactgagcaccacacccgcaagcacgtcatgtacgctggccgaaaccccagtgcctct
gtcgccactggtctcaagaacgtccacaccaaggaggagaaggacctcctcgagatggct
ttcactgtcaagcaggacaagcttaagggcgagtaa
>Fp84
atgttgaggaattcgctctgtagagctagctcgcagctccttcgcggtgctcgatgctct
gctgcctcttctaccgcctccatctcgaccgtctcggcccgtacatcatcatggaagctc
gctgcctcccgccgccctctggctgtctctgctcgtcgcaactatgcgaccagcgcgacc
tcatcgccccccgaccccaacgataacttcctttctggaagcaccgccagctacatcgat
gagatgtacatgcagtggagacaagatcctgagagcgtccacgtctcttggcagatctac
ttcaagaacatggagggcggcgagatgcccatctcacaggccttccagcctcctcctaat
ctggttcccaacatgactggcggcgttcctcgtctttctggcaacttggccatggaggac
ggttccgatgtcaccaaccatcttaaggtccagcttcttgtccgcgcctaccagtctcgt
ggccaccacaccgccaagattgaccctctcggtatccgaggcaccagtgacgccaagggt
tttgccaacaacaagcctaaggaactgactcttgagcactacggattcaccgagaaggat
atggacactgagtacactctcggtcccggtatcttgcctcgtttcaagcgtgatggccgt
gagaagatgactctccgcgagattgttgatgcttgcgagagaatctactgcggttctttc
ggtgttgagttcatccacatccctgaccgtgacaagtgcgactggctccgtgagcgcctc
gaggttcccacccctttcaagtactccgtcgatgagaagcgccgcgttctcgaccgtctt
atctggagttccagcttcgagtctttcctggccacaaagtaccccaacgacaagcgattc
ggtcttgagggttgcgaaacccttgttcctggtatgaaggctcttatcgaccgcagtgtt
gactatggtgtcaaggatatcgttattggtatgccccatcgtggtcgtcttaacgtcctc
tccaacgtcgtccgaaagcccaacgagtcaatcttcagcgagttcgctggtacatctggt
ggtgaggatgagggctctggtgacgtcaagtaccatcttggtatgaacttcgagcgccct
acgccttctggcaagcgcgtacagctttctctggtcgccaacccttcgcatctggaggct
gaggatcccgtcgtcctgggcaagacccgtgctatccagcactacaacaacgatgagaag
actcaccgcactgctatgagtgtcctcctccacggtgacgctgcctttgctgctcagggt
atcgtttacgagtgtctcggcttccactctctccctgccttctccactggaggcaccatc
cacctggttgtcaacaaccagattggtttcaccaccgaccctcgtttcgcccgatccacc
gcctactgtaccgatatcgccaaggccatcgacgcccccgtcttccacgttaacgccgat
gatgtcgaggccgtcaacttcgtctgccagctcgctgctgactggcgtgccgagttccag
cacgatgttgtcattgatctcaactgttaccgaaagtacggtcacaacgagaccgatcag
ccctctttcacccagcctctcatgtacaagcgcatcaacgccaaggagcctcaaattgac
atctacgtcaacaagcttatcgaggagggctctttctccaaggccgatgtcgaggagcac
aagcagtgggtctggggtatgctcgaggagagcttcaccaagtccaaggactacacaccc
acctccaaggagtggaccacctctgcctggaacggcttcaagtcccccaaggagctggcc
accgaggttcttgccaccaacgagaccaacgtcaagccctctactcttgagcacattggt
aacgctattggaagcgttcccgagggcttccacgttcaccgcaacctgaagcgtatccta
agcaaccgaaccaagtctgttgttgagggtaagaacatcgacttccccaccgctgaggct
ctggctttcggtactctcgttactgagggttaccacgtccgtgtttccggtcaggatgtt
gagcgtggtactttctctcagcgccacgctgtcttccacgaccaggagactgaggatacc
cacacccctcttcagaacctgagccaggaccaaggcaagtttgtcatctctaactcttct
ctgagtgaatttggtgcccttggtttcgagtacggttactctctgtcatctcctcatgct
cttgtcatgtgggaggcccaattcggcgactttgccaacaacgcccaatgtatcattgat
cagttcatcgcctctggtgaagtcaagtggatgcagcgaacaggccttgtcatgtctctg
ccccacggttacgatggtcagggtcctgagcactcctctggacgtcttgagcgatacctc
cagctcagcaacgaggatccccgagagttccccactggtgagaagcttgtccgtcaacac
caggactgcaacatgcagatcgcctacttcacctcccccgccaatctgttccacgccctc
cgccgacagatgcaccgccagtaccgcaagcctcttatcatcttcttctccaagtctctc
ctccgtcaccctcttgcccgcagcgacattgaggctttcactggcgagaacgccggattc
cagtggattatccctgaccctgagcacgagactggtgctatcaagtctcctgaccagatt
gagcgtgttgttctctgcactggtcaggtttgggctgcccttcacaagtaccgatctgac
aacaacatcgacaacgtcgctttcacccgcattgagcagctgaaccccttcccttggcaa
caactcaaggagaacctcgacatgtaccccaacgccaagaccatcgtctggtgccaggag
gagcccctcaacgccggtgcctggagcttcactcagccccgtatcgagactctgctcaac
aacactgagcaccacacccgcaagcacgtcatgtacgctggccgaaaccccagtgcctct
gtcgccactggtctcaagaacgtccacaccaaggaggagaaggacctcctcgagatggct
ttcactgtcaagcaggacaagcttaagggcgagtaa
>Fp86
atgttgaggaattcgctctgtagagctagctcgcagctccttcgcggtgctcgatgctct
gctgcctcttctaccgcctccatctcgaccgtctcggcccgtacatcatcatggaagctc
gctgcctcccgccgccctctggctgtctctgctcgtcgcaactatgcgaccagcgcgacc
tcatcgccccccgaccccaacgataacttcctttctggaagcaccgccagctacatcgat
gagatgtacatgcagtggagacaagatcctgagagcgtccacgtctcttggcagatctac
ttcaagaacatggagggcggcgagatgcccatctcacaggccttccagcctcctcctaat
ctggttcccaacatgactggcggcgttcctcgtctttctggcaacttggccatggaggac
ggttccgatgtcaccaaccatcttaaggtccagcttcttgtccgcgcctaccagtctcgt
ggccaccacaccgccaagattgaccctctcggtatccgaggcaccagtgacgccaagggt
tttgccaacaacaagcctaaggaactgactcttgagcactacggattcaccgagaaggat
atggacactgagtacactctcggtcccggtatcttgcctcgtttcaagcgtgatggccgt
gagaagatgactctccgcgagattgttgatgcttgcgagagaatctactgcggttctttc
ggtgttgagttcatccacatccctgaccgtgacaagtgcgactggctccgtgagcgcctc
gaggttcccacccctttcaagtactccgtcgatgagaagcgccgcgttctcgaccgtctt
atctggagttccagcttcgagtctttcctggccacaaagtaccccaacgacaagcgattc
ggtcttgagggttgcgaaacccttgttcctggtatgaaggctcttatcgaccgcagtgtt
gactatggtgtcaaggatatcgttattggtatgccccatcgtggtcgtcttaacgtcctc
tccaacgtcgtccgaaagcccaacgagtcaatcttcagcgagttcgctggtacatctggt
ggtgaggatgagggctctggtgacgtcaagtaccatcttggtatgaacttcgagcgccct
acgccttctggcaagcgcgtacagctttctctggtcgccaacccttcgcatctggaggct
gaggatcccgtcgtcctgggcaagacccgtgctatccagcactacaacaacgatgagaag
actcaccgcactgctatgagtgtcctcctccacggtgacgctgcctttgctgctcagggt
atcgtttacgagtgtctcggcttccactctctccctgccttctccactggaggcaccatc
cacctggttgtcaacaaccagattggtttcaccaccgaccctcgtttcgcccgatccacc
gcctactgtaccgatatcgccaaggccatcgacgcccccgtcttccacgttaacgccgat
gatgtcgaggccgtcaacttcgtctgccagctcgctgctgactggcgtgccgagttccag
cacgatgttgtcattgatctcaactgttaccgaaagtacggtcacaacgagaccgatcag
ccctctttcacccagcctctcatgtacaagcgcatcaacgccaaggagcctcaaattgac
atctacgtcaacaagcttatcgaggagggctctttctccaaggccgatgtcgaggagcac
aagcagtgggtctggggtatgctcgaggagagcttcaccaagtccaaggactacacaccc
acctccaaggagtggaccacctctgcctggaacggcttcaagtcccccaaggagctggcc
accgaggttcttgccaccaacgagaccaacgtcaagccctctactcttgagcacattggt
aacgctattggaagcgttcccgaggggttccacgttcaccgcaacctgaagcgtatccta
agcaaccgaaccaagtctgttgttgagggtaagaacatcgacttccccaccgctgaggct
ctggctttcggtactctcgttactgagggttaccacgtccgtgtttccggtcaggatgtt
gagcgtggtactttctctcagcgccacgctgtcttccacgaccaggagactgaggatacc
cacacccctcttcagaacctgagccaggaccaaggcaagtttgtcatctctaactcttct
ctgagtgaatttggtgcccttggtttcgagtacggttactctctgtcatctcctcatgct
cttgtcatgtgggaggcccaattcggcgactttgccaacaacgcccaatgtatcattgat
cagttcatcgcctctggtgaagtcaagtggatgcagcgaacaggccttgtcatgtctctg
ccccacggttacgatggtcagggtcctgagcactcctctggacgtcttgagcgatacctc
cagctcagcaacgaggatccccgagagttccccactggtgagaagcttgtccgtcaacac
caggactgcaacatgcagatcgcctacttcacctcccccgccaatctgttccacgccctc
cgccgacagatgcaccgccagtaccgcaagcctcttatcatcttcttctccaagtctctc
ctccgtcaccctcttgcccgcagcgacattgaggctttcactggcgagaacgccggattc
cagtggattatccctgaccctgagcacgagactggtgctatcaagtctcctgaccagatt
gagcgtgttgttctctgcactggtcaggtttgggctgcccttcacaagtaccgatctgac
aacaacatcgacaacgtcgctttcacccgcattgagcagctgaaccccttcccttggcaa
caactcaaggagaacctcgacatgtaccccaacgccaagaccatcgtctggtgccaggag
gagcccctcaacgccggtgcctggagcttcactcagccccgtatcgagactctgctcaac
aacactgagcaccacacccgcaagcacgtcatgtacgctggccgaaaccccagtgcctct
gtcgccactggtctcaagaacgtccacaccaaggaggagaaggacctcctcgagatggct
ttcactgtcaagcaggacaagcttaagggcgagtaa
>Fvenenatum.busco
atgttgaggaattcgctctgtagagctagctcgcagctccttcgcagtgctcgatgctct
gctgcctcttctaccgcctccatctcgaccgtctcagcccgtacctcatcatggaagctc
gctgcctcccgccgccctctggctgtctctgctcgccgcaactatgcgaccagcgcgacc
tcagcgccccccgaccccaacgataacttcctttctggaagcaccgccagctacgtcgat
gagatgtacatgcagtggagacaagatcctgagagcgtccacatctcttggcaggtctac
ttcaagaacatggagggcggcgagatgcccatctcccaggccttccagcctcctcctaac
ctggttcccaatatgactggcggtgttcctcgtctttctggtaacttggccatggaagac
ggttccgatgtcaccaaccatctcaaggtccagcttcttgtccgcgcctaccagtctcgt
ggccaccacaccgccaagattgaccctctcggtatccggggcaccagtgacgccaagggt
ttcgccaacatcaagcctaaggaactgactcttgagcactacggattcaccgagaaggat
atggacactgagtacactctcggtcccggtatcttgcctcgtttcaagcgtgatggccgc
gagaagatgactctccgcgagatcgttgatgcttgtgagagaatctactgcggctctttc
ggtgttgagttcatccacatccctgatcgtgacaagtgcgactggctccgtgagcgtctc
gaggttcccacccctttcaagtactccgtcgatgagaagcgtcgtgttctcgaccgtctt
atctggagttccagcttcgagtctttcttgtctaccaagtaccccaacgacaagcgattc
ggtctcgagggttgcgaaacccttgttcccggtatgaaggctcttatcgaccgcagtgtt
gactatggtgtcaaggatatcgtcatcggtatgccccatcgtggtcgtcttaacgtcctc
tccaacgtcgtccgaaagcccaacgagtcaatcttcagcgagttcgctggtacatctggt
ggtgaggatgagggctctggtgacgtcaagtaccatctcggtatgaacttcgagcgcccc
acgccttctggcaagcgcgtgcagctttctctggtcgccaacccttcgcatcttgaggct
gaggaccccgtcgtcctgggtaagacccgtgctatccagcactacaacaacgatgagaag
actcaccgcactgctatgagtgtcctcctccacggtgacgctgcctttgctgctcagggt
atcgtctacgagtgcctcggcttccactctctccctgccttctccactggaggtaccatc
cacctggttgtcaacaaccagattggtttcacaaccgaccctcgtttcgcccgatccacc
gcctactgtaccgatatcgccaaggccatcgacgcccccgtcttccacgttaacgccgat
gatgtcgaggccgtcaacttcgtctgccagctcgctgctgactggcgtgccgagttccag
cacgatgttgtcattgatctcaactgttaccgaaagtacggtcacaatgagaccgatcag
ccttctttcacccagcctctcatgtacaagcgcatcaacgccaaggagcctcaaattgac
atctacgtcgataagcttatcgaggagggttctttctccaaggccgatgtcgaggagcac
aagcagtgggtctggggtatgctcgaggagagcttcaccaagtccaaggactacacaccc
acctccaaggagtggaccacctctgcctggaacggcttcaagtcccccaaggagctggct
accgaggttcttgccaccagcgagactaacgtcaagcccactactctcgagcatatcggt
aatgctattggaagtgttcccgagggcttccaagttcaccgcaacctgaagcgtatccta
agcaaccgaaccaagtctgttgttgagggtaagaacatcgacttccccaccgccgaggct
ctggctttcggtactctcgttactgagggttaccacgtccgtgtctccggtcaggatgtt
gagcgtggtactttctctcagcgccacgctgtcttccacgaccaggagactgaggatact
cacactcctctccagaaccttagccaagaccagggcaagtttgtgatctccaactcttct
ctgagcgagtttggtgcccttggtttcgagtacggttactctctgtcatctcctcatgct
cttgtcatgtgggaggcccagttcggtgactttgccaacaacgcccaatgtatcattgat
cagttcatcgcctctggtgaagtcaagtggatgcagcgaacaggtcttgtcatgtccctg
ccccacggttacgatggtcagggtcctgagcactcctctggacgccttgagcgatacctc
cagctcagtaacgaggacccccgagagttccccactggtgagaagctcgtccgtcaacac
caggactgcaacatgcagatcgcctacttcacctctcccgccaacctgttccacgctctc
cgccgacagttgcaccgccagtaccgcaagccccttatcatcttcttctccaagtctctc
ctccgtcaccctcttgctcgcagcgacattgaggctttcactggcgagaacgccggattc
cagtggatcattcctgaccctgagcacgagactggtgctatcaaatctcctgaccagatt
gagcgtgttgttctctgcactggtcaggtctgggctgcccttcacaagtaccgatctgac
aacaacattgacaacgtcgctttcacccgcattgagcagctgaaccccttcccttggcaa
caactcaaggagaacctcgacatgtaccccaacgccaagaccatcgtctggtgccaggag
gagcctctcaacgccggtgcctggagcttcactcagccccgtatcgagactttgctcaac
aacactgagcaccacacccgcaagcacgtcatgtacgctggccgaaaccccagtgcctct
gttgccaccggtctcaagaacgtccacaccaaggaggagaaggacttcctcgagatggct
ttcactgttaagcaggacaagctcaagggcgagtaa
