# Supplementary material for: Apicidin biosynthesis is linked to accessory chromosomes in Fusarium poae isolates
Source: BMC Genomics. 2021 Aug 4;22:591. doi: 10.1186/s12864-021-07617-y (PMC8340494; doi:10.1186/s12864-021-07617-y)
Supplement: Supplementary file 17 — Additional file 17. Compressed folder containing alignments for each of the 4141 orthologs used in BUSCO analysis. [file 12864_2021_7617_MOESM17_ESM.zip › Fven2_nt_MAFFT/30731at5125_nt.mafft.fasta]

>Fp105
atgatgccccaggccattggccaaggtcctttctacttctacaacacagagtccaagcat
gacgtccgacaacactaccctcaacaacagatgcacatgtatcccatggtccctacgttg
ccttctactcccgtctactcacgacccggttctgccagcaactctcagcctcccactctg
tacagcaatggccctgccgtcatgactcccactgcctcgcctcagccaatgtcgcataag
cccgccattttgttggagaacgagttctacgagaacccttacttcccatcgacaccacct
ctgtcaacctctggcagcaccatcggtagccccagtgcctgtgaagtgcttcagactccc
atgaaccccatgttctcaggtctcgatggcctcgacggcttcaaggaggctttggagcct
gttgagacagcagtcctcgactggtcgaactgcggatctcctccaatgacacctgtgtac
ctccaatctcaactcggaaaggttccctctcttagcaacaccgccagcgacatcctgtcc
acaccatctctttctccctctcccgcgccctatgcgcgatctgtctctactccggatttg
gacgttgacttctgcgacccaagaaacttgactgtcggtaccggcgccatcaacagcact
cttgctcctgagttctgtgccgacgagatcaaggttgagcccaagattgcttctcagtct
tttgacttcaaccctgctgcccacggcctccccacctttgaagacttttccgagtttgac
tctgaggacgacttcgtcaacagccttgtcaaccttgctgagcagcctgccaacgcctct
gctgacatcacccgacctcgtgcttgcactggttcttcagtcgtttctctcggccacggt
agcttcattggtgacgaggatctgtcctttgacgagaacgaggctttccagttcccttcc
caccctagccctccttccacttgtgcctctacctgtgcttctgaggactgccaccagaac
aagcgagtcaagaagtctcagtctgaggaacgccactgtgctcccgtgatgaacgttgct
gcttccgctgccgactctggcaacgccccggaatcttccaaccaggctgctgagggtagc
gactccggcgcctcctctggttccgagggttctcctgctcctctccctgctcctgccaac
cgccgaggacgcaagcagtctcttactgaggacccctccaagacctttgtctgtgatctt
tgcaaccgccgtttccgccgccaggaacacctcaagcgccactaccgctctctccacaca
caagagaagccctttgaatgcaacgagtgtggtaagaagttctctcgaagcgacaacttg
gctcagcacgcccgaacccacggcagcggtgccatcgtcatgaacttgattgatgatgac
tcccatgcctacgatgcctccatggtgtctgctgccgacgattatagtaattacggcaag
gtcctcttccagatcgcctctgaggttcctggcagcgccagtgaactttcctcggatgag
ggaagcaaccaggacaagaagaagcgcaagcgctccgactaa
>Fp108
atgatgccccaggccattggccaaggtcctttctacttctacaacacagagtccaagcat
gacgtccgacaacactaccctcaacaacagatgcacatgtatcccatggtccctacgttg
ccttctactcccgtctactcacgacccggttctgccagcaactctcagcctcccactctg
tacagcaatggccctgccgtcatgactcccactgcctcgcctcagccaatgtcgcataag
cccgccattttgttggagaacgagttctacgagaacccttacttcccatcgacaccacct
ctgtcaacctctggcagcaccatcggtagccccagtgcctgtgaagtgcttcagactccc
atgaaccccatgttctcaggtctcgatggcctcgacggcttcaaggaggctttggagcct
gttgagacagcagtcctcgactggtcgaactgcggatctcctccaatgacacctgtgtac
ctccaatctcaactcggaaaggttccctctcttagcaacaccgccagcgacatcctgtcc
acaccatctctttctccctctcccgcgccctatgcgcgatctgtctctactccggatttg
gacgttgacttctgcgacccaagaaacttgactgtcggtaccggcgccatcaacagcact
cttgctcctgagttctgtgccgacgagatcaaggttgagcccaagattgcttctcagtct
tttgacttcaaccctgctgcccacggcctccccacctttgaagacttttccgagtttgac
tctgaggacgacttcgtcaacagccttgtcaaccttgctgagcagcctgccaacgcctct
gctgacatcacccgacctcgtgcttgcactggttcttcagtcgtttctctcggccacggt
agcttcattggtgacgaggatctgtcctttgacgagaacgaggctttccagttcccttcc
caccctagccctccttccacttgtgcctctacctgtgcttctgaggactgccaccagaac
aagcgagtcaagaagtctcagtctgaggaacgccactgtgctcccgtgatgaacgttgct
gcttccgctgccgactctggcaacgccccggaatcttccaaccaggctgctgagggtagc
gactccggcgcctcctctggttccgagggttctcctgctcctctccctgctcctgccaac
cgccgaggacgcaagcagtctcttactgaggacccctccaagacctttgtctgtgatctt
tgcaaccgccgtttccgccgccaggaacacctcaagcgccactaccgctctctccacaca
caagagaagccctttgaatgcaacgagtgtggtaagaagttctctcgaagcgacaacttg
gctcagcacgcccgaacccacggcagcggtgccatcgtcatgaacttgattgatgatgac
tcccatgcctacgatgcctccatggtgtctgctgccgacgattatagtaattacggcaag
gtcctcttccagatcgcctctgaggttcctggcagcgccagtgaactttcctcggatgag
ggaagcaaccaggacaagaagaagcgcaagcgctccgactaa
>Fp118
atgatgccccaggccattggccaaggtcctttctacttctacaacacagagtccaagcat
gacgtccgacaacactaccctcaacaacagatgcacatgtatcccatggtccctacgttg
ccttctactcccgtctactcacgacccggttctgccagcaactctcagcctcccactctg
tacagcaatggccctgccgtcatgactcccactgcctcgcctcagccaatgtcgcataag
cccgccattttgttggagaacgagttctacgagaacccttacttcccatcgacaccacct
ctgtcaacctctggcagcaccatcggtagccccagtgcctgtgaagtgcttcagactccc
atgaaccccatgttctcaggtctcgatggcctcgacggcttcaaggaggctttggagcct
gttgagacagcagtcctcgactggtcgaactgcggatctcctccaatgacacctgtgtac
ctccaatctcaactcggaaaggttccctctcttagcaacaccgccagcgacatcctgtcc
acaccatctctttctccctctcccgcgccctatgcgcgatctgtctctactccggatttg
gacgttgacttctgcgacccaagaaacttgactgtcggtaccggcgccatcaacagcact
cttgctcctgagttctgtgccgacgagatcaaggttgagcccaagattgcttctcagtct
tttgacttcaaccctgctgcccacggcctccccacctttgaagacttttccgagtttgac
tctgaggacgacttcgtcaacagccttgtcaaccttgctgagcagcctgccaacgcctct
gctgacatcacccgacctcgtgcttgcactggttcttcagtcgtttctctcggccacggt
agcttcattggtgacgaggatctgtcctttgacgagaacgaggctttccagttcccttcc
caccctagccctccttccacttgtgcctctacctgtgcttctgaggactgccaccagaac
aagcgagtcaagaagtctcagtctgaggaacgccactgtgctcccgtgatgaacgttgct
gcttccgctgccgactctggcaacgccccggaatcttccaaccaggctgctgagggtagc
gactccggcgcctcctctggttccgagggttctcctgctcctctccctgctcctgccaac
cgccgaggacgcaagcagtctcttactgaggacccctccaagacctttgtctgtgatctt
tgcaaccgccgtttccgccgccaggaacacctcaagcgccactaccgctctctccacaca
caagagaagccctttgaatgcaacgagtgtggtaagaagttctctcgaagcgacaacttg
gctcagcacgcccgaacccacggcagcggtgccatcgtcatgaacttgattgatgatgac
tcccatgcctacgatgcctccatggtgtctgctgccgacgattatagtaattacggcaag
gtcctcttccagatcgcctctgaggttcctggcagcgccagtgaactttcctcggatgag
ggaagcaaccaggacaagaagaagcgcaagcgctccgactaa
>Fp122
atgatgccccaggccattggccaaggtcctttctacttctacaacacagagtccaagcat
gacgtccgacaacactaccctcaacaacagatgcacatgtatcccatggtccctacgttg
ccttctactcccgtctactcacgacccggttctgccagcaactctcagcctcccactctg
tacagcaatggccctgccgtcatgactcccactgcctcgcctcagccaatgtcgcataag
cccgccattttgttggagaacgagttctacgagaacccttacttcccatcgacaccacct
ctgtcaacctctggcagcaccatcggtagccccagtgcctgtgaagtgcttcagactccc
atgaaccccatgttctcaggtctcgatggcctcgacggcttcaaggaggctttggagcct
gttgagacagcagtcctcgactggtcgaactgcggatctcctccaatgacacctgtgtac
ctccaatctcaactcggaaaggttccctctcttagcaacaccgccagcgacatcctgtcc
acaccatctctttctccctctcccgcgccctatgcgcgatctgtctctactccggatttg
gacgttgacttctgcgacccaagaaacttgactgtcggtaccggcgccatcaacagcact
cttgctcctgagttctgtgccgacgagatcaaggttgagcccaagattgcttctcagtct
tttgacttcaaccctgctgcccacggcctccccacctttgaagacttttccgagtttgac
tctgaggacgacttcgtcaacagccttgtcaaccttgctgagcagcctgccaacgcctct
gctgacatcacccgacctcgtgcttgcactggttcttcagtcgtttctctcggccacggt
agcttcattggtgacgaggatctgtcctttgacgagaacgaggctttccagttcccttcc
caccctagccctccttccacttgtgcctctacctgtgcttctgaggactgccaccagaac
aagcgagtcaagaagtctcagtctgaggaacgccactgtgctcccgtgatgaacgttgct
gcttccgctgccgactctggcaacgccccggaatcttccaaccaggctgctgagggtagc
gactccggcgcctcctctggttccgagggttctcctgctcctctccctgctcctgccaac
cgccgaggacgcaagcagtctcttactgaggacccctccaagacctttgtctgtgatctt
tgcaaccgccgtttccgccgccaggaacacctcaagcgccactaccgctctctccacaca
caagagaagccctttgaatgcaacgagtgtggtaagaagttctctcgaagcgacaacttg
gctcagcacgcccgaacccacggcagcggtgccatcgtcatgaacttgattgatgatgac
tcccatgcctacgatgcctccatggtgtctgctgccgacgattatagtaattacggcaag
gtcctcttccagatcgcctctgaggttcctggcagcgccagtgaactttcctcggatgag
ggaagcaaccaggacaagaagaagcgcaagcgctccgactaa
>Fp125
atgatgccccaggccattggccaaggtcctttctacttctacaacacagagtccaagcat
gacgtccgacaacactaccctcaacaacagatgcacatgtatcccatggtccctacgttg
ccttctactcccgtctactcacgacccggttctgccagcaactctcagcctcccactctg
tacagcaatggccctgccgtcatgactcccactgcctcgcctcagccaatgtcgcataag
cccgccattttgttggagaacgagttctacgagaacccttacttcccatcgacaccacct
ctgtcaacctctggcagcaccatcggtagccccagtgcctgtgaagtgcttcagactccc
atgaaccccatgttctcaggtctcgatggcctcgacggcttcaaggaggctttggagcct
gttgagacagcagtcctcgactggtcgaactgcggatctcctccaatgacacctgtgtac
ctccaatctcaactcggaaaggttccctctcttagcaacaccgccagcgacatcctgtcc
acaccatctctttctccctctcccgcgccctatgcgcgatctgtctctactccggatttg
gacgttgacttctgcgacccaagaaacttgactgtcggtaccggcgccatcaacagcact
cttgctcctgagttctgtgccgacgagatcaaggttgagcccaagattgcttctcagtct
tttgacttcaaccctgctgcccacggcctccccacctttgaagacttttccgagtttgac
tctgaggacgacttcgtcaacagccttgtcaaccttgctgagcagcctgccaacgcctct
gctgacatcacccgacctcgtgcttgcactggttcttcagtcgtttctctcggccacggt
agcttcattggtgacgaggatctgtcctttgacgagaacgaggctttccagttcccttcc
caccctagccctccttccacttgtgcctctacctgtgcttctgaggactgccaccagaac
aagcgagtcaagaagtctcagtctgaggaacgccactgtgctcccgtgatgaacgttgct
gcttccgctgccgactctggcaacgccccggaatcttccaaccaggctgctgagggtagc
gactccggcgcctcctctggttccgagggttctcctgctcctctccctgctcctgccaac
cgccgaggacgcaagcagtctcttactgaggacccctccaagacctttgtctgtgatctt
tgcaaccgccgtttccgccgccaggaacacctcaagcgccactaccgctctctccacaca
caagagaagccctttgaatgcaacgagtgtggtaagaagttctctcgaagcgacaacttg
gctcagcacgcccgaacccacggcagcggtgccatcgtcatgaacttgattgatgatgac
tcccatgcctacgatgcctccatggtgtctgctgccgacgattatagtaattacggcaag
gtcctcttccagatcgcctctgaggttcctggcagcgccagtgaactttcctcggatgag
ggaagcaaccaggacaagaagaagcgcaagcgctccgactaa
>Fp13r
atgatgccccaggccattggccaaggtcctttctacttctacaacacagagtccaagcat
gacgtccgacaacactaccctcaacaacagatgcacatgtatcccatggtccctacgttg
ccttctactcccgtctactcacgacccggttctgccagcaactctcagcctcccactctg
tacagcaatggccctgccgtcatgactcccactgcctcgcctcagccaatgtcgcataag
cccgccattttgttggagaacgagttctacgagaacccttacttcccatcgacaccacct
ctgtcaacctctggcagcaccatcggtagccccagtgcctgtgaagtgcttcagactccc
atgaaccccatgttctcaggtctcgatggcctcgacggcttcaaggaggctttggagcct
gttgagacagcagtcctcgactggtcgaactgcggatctcctccaatgacacctgtgtac
ctccaatctcaactcggaaaggttccctctcttagcaacaccgccagcgacatcctgtcc
acaccatctctttctccctctcccgcgccctatgcgcgatctgtctctactccggatttg
gacgttgacttctgcgacccaagaaacttgactgtcggtaccggcgccatcaacagcact
cttgctcctgagttctgtgccgacgagatcaaggttgagcccaagattgcttctcagtct
tttgacttcaaccctgctgcccacggcctccccacctttgaagacttttccgagtttgac
tctgaggacgacttcgtcaacagccttgtcaaccttgctgagcagcctgccaacgcctct
gctgacatcacccgacctcgtgcttgcactggttcttcagtcgtttctctcggccacggt
agcttcattggtgacgaggatctgtcctttgacgagaacgaggctttccagttcccttcc
caccctagccctccttccacttgtgcctctacctgtgcttctgaggactgccaccagaac
aagcgagtcaagaagtctcagtctgaggaacgccactgtgctcccgtgatgaacgttgct
gcttccgctgccgactctggcaacgccccggaatcttccaaccaggctgctgagggtagc
gactccggcgcctcctctggttccgagggttctcctgctcctctccctgctcctgccaac
cgccgaggacgcaagcagtctcttactgaggacccctccaagacctttgtctgtgatctt
tgcaaccgccgtttccgccgccaggaacacctcaagcgccactaccgctctctccacaca
caagagaagccctttgaatgcaacgagtgtggtaagaagttctctcgaagcgacaacttg
gctcagcacgcccgaacccacggcagcggtgccatcgtcatgaacttgattgatgatgac
tcccatgcctacgatgcctccatggtgtctgctgccgacgattatagtaattacggcaag
gtcctcttccagatcgcctctgaggttcctggcagcgccagtgaactttcctcggatgag
ggaagcaaccaggacaagaagaagcgcaagcgctccgactaa
>Fp144
atgatgccccaggccattggccaaggtcctttctacttctacaacacagagtccaagcat
gacgtccgacaacactaccctcaacaacagatgcacatgtatcccatggtccctacgttg
ccttctactcccgtctactcacgacccggttctgccagcaactctcagcctcccactctg
tacagcaatggccctgccgtcatgactcccactgcctcgcctcagccaatgtcgcataag
cccgccattttgttggagaacgagttctacgagaacccttacttcccatcgacaccacct
ctgtcaacctctggcagcaccatcggtagccccagtgcctgtgaagtgcttcagactccc
atgaaccccatgttctcaggtctcgatggcctcgacggcttcaaggaggctttggagcct
gttgagacagcagtcctcgactggtcgaactgcggatctcctccaatgacacctgtgtac
ctccaatctcaactcggaaaggttccctctcttagcaacaccgccagcgacatcctgtcc
acaccatctctttctccctctcccgcgccctatgcgcgatctgtctctactccggatttg
gacgttgacttctgcgacccaagaaacttgactgtcggtaccggcgccatcaacagcact
cttgctcctgagttctgtgccgacgagatcaaggttgagcccaagattgcttctcagtct
tttgacttcaaccctgctgcccacggcctccccacctttgaagacttttccgagtttgac
tctgaggacgacttcgtcaacagccttgtcaaccttgctgagcagcctgccaacgcctct
gctgacatcacccgacctcgtgcttgcactggttcttcagtcgtttctctcggccacggt
agcttcattggtgacgaggatctgtcctttgacgagaacgaggctttccagttcccttcc
caccctagccctccttccacttgtgcctctacctgtgcttctgaggactgccaccagaac
aagcgagtcaagaagtctcagtctgaggaacgccactgtgctcccgtgatgaacgttgct
gcttccgctgccgactctggcaacgccccggaatcttccaaccaggctgctgagggtagc
gactccggcgcctcctctggttccgagggttctcctgctcctctccctgctcctgccaac
cgccgaggacgcaagcagtctcttactgaggacccctccaagacctttgtctgtgatctt
tgcaaccgccgtttccgccgccaggaacacctcaagcgccactaccgctctctccacaca
caagagaagccctttgaatgcaacgagtgtggtaagaagttctctcgaagcgacaacttg
gctcagcacgcccgaacccacggcagcggtgccatcgtcatgaacttgattgatgatgac
tcccatgcctacgatgcctccatggtgtctgctgccgacgattatagtaattacggcaag
gtcctcttccagatcgcctctgaggttcctggcagcgccagtgaactttcctcggatgag
ggaagcaaccaggacaagaagaagcgcaagcgctccgactaa
>Fp146
atgatgccccaggccattggccaaggtcctttctacttctacaacacagagtccaagcat
gacgtccgacaacactaccctcaacaacagatgcacatgtatcccatggtccctacgttg
ccttctactcccgtctactcacgacccggttctgccagcaactctcagcctcccactctg
tacagcaatggccctgccgtcatgactcccactgcctcgcctcagccaatgtcgcataag
cccgccattttgttggagaacgagttctacgagaacccttacttcccatcgacaccacct
ctgtcaacctctggcagcaccatcggtagccccagtgcctgtgaagtgcttcagactccc
atgaaccccatgttctcaggtctcgatggcctcgacggcttcaaggaggctttggagcct
gttgagacagcagtcctcgactggtcgaactgcggatctcctccaatgacacctgtgtac
ctccaatctcaactcggaaaggttccctctcttagcaacaccgccagcgacatcctgtcc
acaccatctctttctccctctcccgcgccctatgcgcgatctgtctctactccggatttg
gacgttgacttctgcgacccaagaaacttgactgtcggtaccggcgccatcaacagcact
cttgctcctgagttctgtgccgacgagatcaaggttgagcccaagattgcttctcagtct
tttgacttcaaccctgctgcccacggcctccccacctttgaagacttttccgagtttgac
tctgaggacgacttcgtcaacagccttgtcaaccttgctgagcagcctgccaacgcctct
gctgacatcacccgacctcgtgcttgcactggttcttcagtcgtttctctcggccacggt
agcttcattggtgacgaggatctgtcctttgacgagaacgaggctttccagttcccttcc
caccctagccctccttccacttgtgcctctacctgtgcttctgaggactgccaccagaac
aagcgagtcaagaagtctcagtctgaggaacgccactgtgctcccgtgatgaacgttgct
gcttccgctgccgactctggcaacgccccggaatcttccaaccaggctgctgagggtagc
gactccggcgcctcctctggttccgagggttctcctgctcctctccctgctcctgccaac
cgccgaggacgcaagcagtctcttactgaggacccctccaagacctttgtctgtgatctt
tgcaaccgccgtttccgccgccaggaacacctcaagcgccactaccgctctctccacaca
caagagaagccctttgaatgcaacgagtgtggtaagaagttctctcgaagcgacaacttg
gctcagcacgcccgaacccacggcagcggtgccatcgtcatgaacttgattgatgatgac
tcccatgcctacgatgcctccatggtgtctgctgccgacgattatagtaattacggcaag
gtcctcttccagatcgcctctgaggttcctggcagcgccagtgaactttcctcggatgag
ggaagcaaccaggacaagaagaagcgcaagcgctccgactaa
>Fp155
atgatgccccaggccattggccaaggtcctttctacttctacaacacagagtccaagcat
gacgtccgacaacactaccctcaacaacagatgcacatgtatcccatggtccctacgttg
ccttctactcccgtctactcacgacccggttctgccagcaactctcagcctcccactctg
tacagcaatggccctgccgtcatgactcccactgcctcgcctcagccaatgtcgcataag
cccgccattttgttggagaacgagttctacgagaacccttacttcccatcgacaccacct
ctgtcaacctctggcagcaccatcggtagccccagtgcctgtgaagtgcttcagactccc
atgaaccccatgttctcaggtctcgatggcctcgacggcttcaaggaggctttggagcct
gttgagacagcagtcctcgactggtcgaactgcggatctcctccaatgacacctgtgtac
ctccaatctcaactcggaaaggttccctctcttagcaacaccgccagcgacatcctgtcc
acaccatctctttctccctctcccgcgccctatgcgcgatctgtctctactccggatttg
gacgttgacttctgcgacccaagaaacttgactgtcggtaccggcgccatcaacagcact
cttgctcctgagttctgtgccgacgagatcaaggttgagcccaagattgcttctcagtct
tttgacttcaaccctgctgcccacggcctccccacctttgaagacttttccgagtttgac
tctgaggacgacttcgtcaacagccttgtcaaccttgctgagcagcctgccaacgcctct
gctgacatcacccgacctcgtgcttgcactggttcttcagtcgtttctctcggccacggt
agcttcattggtgacgaggatctgtcctttgacgagaacgaggctttccagttcccttcc
caccctagccctccttccacttgtgcctctacctgtgcttctgaggactgccaccagaac
aagcgagtcaagaagtctcagtctgaggaacgccactgtgctcccgtgatgaacgttgct
gcttccgctgccgactctggcaacgccccggaatcttccaaccaggctgctgagggtagc
gactccggcgcctcctctggttccgagggttctcctgctcctctccctgctcctgccaac
cgccgaggacgcaagcagtctcttactgaggacccctccaagacctttgtctgtgatctt
tgcaaccgccgtttccgccgccaggaacacctcaagcgccactaccgctctctccacaca
caagagaagccctttgaatgcaacgagtgtggtaagaagttctctcgaagcgacaacttg
gctcagcacgcccgaacccacggcagcggtgccatcgtcatgaacttgattgatgatgac
tcccatgcctacgatgcctccatggtgtctgctgccgacgattatagtaattacggcaag
gtcctcttccagatcgcctctgaggttcctggcagcgccagtgaactttcctcggatgag
ggaagcaaccaggacaagaagaagcgcaagcgctccgactaa
>Fp157
atgatgccccaggccattggccaaggtcctttctacttctacaacacagagtccaagcat
gacgtccgacaacactaccctcaacaacagatgcacatgtatcccatggtccctacgttg
ccttctactcccgtctactcacgacccggttctgccagcaactctcagcctcccactctg
tacagcaatggccctgccgtcatgactcccactgcctcgcctcagccaatgtcgcataag
cccgccattttgttggagaacgagttctacgagaacccttacttcccatcgacaccacct
ctgtcaacctctggcagcaccatcggtagccccagtgcctgtgaagtgcttcagactccc
atgaaccccatgttctcaggtctcgatggcctcgacggcttcaaggaggctttggagcct
gttgagacagcagtcctcgactggtcgaactgcggatctcctccaatgacacctgtgtac
ctccaatctcaactcggaaaggttccctctcttagcaacaccgccagcgacatcctgtcc
acaccatctctttctccctctcccgcgccctatgcgcgatctgtctctactccggatttg
gacgttgacttctgcgacccaagaaacttgactgtcggtaccggcgccatcaacagcact
cttgctcctgagttctgtgccgacgagatcaaggttgagcccaagattgcttctcagtct
tttgacttcaaccctgctgcccacggcctccccacctttgaagacttttccgagtttgac
tctgaggacgacttcgtcaacagccttgtcaaccttgctgagcagcctgccaacgcctct
gctgacatcacccgacctcgtgcttgcactggttcttcagtcgtttctctcggccacggt
agcttcattggtgacgaggatctgtcctttgacgagaacgaggctttccagttcccttcc
caccctagccctccttccacttgtgcctctacctgtgcttctgaggactgccaccagaac
aagcgagtcaagaagtctcagtctgaggaacgccactgtgctcccgtgatgaacgttgct
gcttccgctgccgactctggcaacgccccggaatcttccaaccaggctgctgagggtagc
gactccggcgcctcctctggttccgagggttctcctgctcctctccctgctcctgccaac
cgccgaggacgcaagcagtctcttactgaggacccctccaagacctttgtctgtgatctt
tgcaaccgccgtttccgccgccaggaacacctcaagcgccactaccgctctctccacaca
caagagaagccctttgaatgcaacgagtgtggtaagaagttctctcgaagcgacaacttg
gctcagcacgcccgaacccacggcagcggtgccatcgtcatgaacttgattgatgatgac
tcccatgcctacgatgcctccatggtgtctgctgccgacgattatagtaattacggcaag
gtcctcttccagatcgcctctgaggttcctggcagcgccagtgaactttcctcggatgag
ggaagcaaccaggacaagaagaagcgcaagcgctccgactaa
>Fp16r
atgatgccccaggccattggccaaggtcctttctacttctacaacacagagtccaagcat
gacgtccgacaacactaccctcaacaacagatgcacatgtatcccatggtccctacgttg
ccttctactcccgtctactcacgacccggttctgccagcaactctcagcctcccactctg
tacagcaatggccctgccgtcatgactcccactgcctcgcctcagccaatgtcgcataag
cccgccattttgttggagaacgagttctacgagaacccttacttcccatcgacaccacct
ctgtcaacctctggcagcaccatcggtagccccagtgcctgtgaagtgcttcagactccc
atgaaccccatgttctcaggtctcgatggcctcgacggcttcaaggaggctttggagcct
gttgagacagcagtcctcgactggtcgaactgcggatctcctccaatgacacctgtgtac
ctccaatctcaactcggaaaggttccctctcttagcaacaccgccagcgacatcctgtcc
acaccatctctttctccctctcccgcgccctatgcgcgatctgtctctactccggatttg
gacgttgacttctgcgacccaagaaacttgactgtcggtaccggcgccatcaacagcact
cttgctcctgagttctgtgccgacgagatcaaggttgagcccaagattgcttctcagtct
tttgacttcaaccctgctgcccacggcctccccacctttgaagacttttccgagtttgac
tctgaggacgacttcgtcaacagccttgtcaaccttgctgagcagcctgccaacgcctct
gctgacatcacccgacctcgtgcttgcactggttcttcagtcgtttctctcggccacggt
agcttcattggtgacgaggatctgtcctttgacgagaacgaggctttccagttcccttcc
caccctagccctccttccacttgtgcctctacctgtgcttctgaggactgccaccagaac
aagcgagtcaagaagtctcagtctgaggaacgccactgtgctcccgtgatgaacgttgct
gcttccgctgccgactctggcaacgccccggaatcttccaaccaggctgctgagggtagc
gactccggcgcctcctctggttccgagggttctcctgctcctctccctgctcctgccaac
cgccgaggacgcaagcagtctcttactgaggacccctccaagacctttgtctgtgatctt
tgcaaccgccgtttccgccgccaggaacacctcaagcgccactaccgctctctccacaca
caagagaagccctttgaatgcaacgagtgtggtaagaagttctctcgaagcgacaacttg
gctcagcacgcccgaacccacggcagcggtgccatcgtcatgaacttgattgatgatgac
tcccatgcctacgatgcctccatggtgtctgctgccgacgattatagtaattacggcaag
gtcctcttccagatcgcctctgaggttcctggcagcgccagtgaactttcctcggatgag
ggaagcaaccaggacaagaagaagcgcaagcgctccgactaa
>Fp1r
atgatgccccaggccattggccaaggtcctttctacttctacaacacagagtccaagcat
gacgtccgacaacactaccctcaacaacagatgcacatgtatcccatggtccctacgttg
ccttctactcccgtctactcacgacccggttctgccagcaactctcagcctcccactctg
tacagcaatggccctgccgtcatgactcccactgcctcgcctcagccaatgtcgcataag
cccgccattttgttggagaacgagttctacgagaacccttacttcccatcgacaccacct
ctgtcaacctctggcagcaccatcggtagccccagtgcctgtgaagtgcttcagactccc
atgaaccccatgttctcaggtctcgatggcctcgacggcttcaaggaggctttggagcct
gttgagacagcagtcctcgactggtcgaactgcggatctcctccaatgacacctgtgtac
ctccaatctcaactcggaaaggttccctctcttagcaacaccgccagcgacatcctgtcc
acaccatctctttctccctctcccgcgccctatgcgcgatctgtctctactccggatttg
gacgttgacttctgcgacccaagaaacttgactgtcggtaccggcgccatcaacagcact
cttgctcctgagttctgtgccgacgagatcaaggttgagcccaagattgcttctcagtct
tttgacttcaaccctgctgcccacggcctccccacctttgaagacttttccgagtttgac
tctgaggacgacttcgtcaacagccttgtcaaccttgctgagcagcctgccaacgcctct
gctgacatcacccgacctcgtgcttgcactggttcttcagtcgtttctctcggccacggt
agcttcattggtgacgaggatctgtcctttgacgagaacgaggctttccagttcccttcc
caccctagccctccttccacttgtgcctctacctgtgcttctgaggactgccaccagaac
aagcgagtcaagaagtctcagtctgaggaacgccactgtgctcccgtgatgaacgttgct
gcttccgctgccgactctggcaacgccccggaatcttccaaccaggctgctgagggtagc
gactccggcgcctcctctggttccgagggttctcctgctcctctccctgctcctgccaac
cgccgaggacgcaagcagtctcttactgaggacccctccaagacctttgtctgtgatctt
tgcaaccgccgtttccgccgccaggaacacctcaagcgccactaccgctctctccacaca
caagagaagccctttgaatgcaacgagtgtggtaagaagttctctcgaagcgacaacttg
gctcagcacgcccgaacccacggcagcggtgccatcgtcatgaacttgattgatgatgac
tcccatgcctacgatgcctccatggtgtctgctgccgacgattatagtaattacggcaag
gtcctcttccagatcgcctctgaggttcctggcagcgccagtgaactttcctcggatgag
ggaagcaaccaggacaagaagaagcgcaagcgctccgactaa
>Fp21r
atgatgccccaggccattggccaaggtcctttctacttctacaacacagagtccaagcat
gacgtccgacaacactaccctcaacaacagatgcacatgtatcccatggtccctacgttg
ccttctactcccgtctactcacgacccggttctgccagcaactctcagcctcccactctg
tacagcaatggccctgccgtcatgactcccactgcctcgcctcagccaatgtcgcataag
cccgccattttgttggagaacgagttctacgagaacccttacttcccatcgacaccacct
ctgtcaacctctggcagcaccatcggtagccccagtgcctgtgaagtgcttcagactccc
atgaaccccatgttctcaggtctcgatggcctcgacggcttcaaggaggctttggagcct
gttgagacagcagtcctcgactggtcgaactgcggatctcctccaatgacacctgtgtac
ctccaatctcaactcggaaaggttccctctcttagcaacaccgccagcgacatcctgtcc
acaccatctctttctccctctcccgcgccctatgcgcgatctgtctctactccggatttg
gacgttgacttctgcgacccaagaaacttgactgtcggtaccggcgccatcaacagcact
cttgctcctgagttctgtgccgacgagatcaaggttgagcccaagattgcttctcagtct
tttgacttcaaccctgctgcccacggcctccccacctttgaagacttttccgagtttgac
tctgaggacgacttcgtcaacagccttgtcaaccttgctgagcagcctgccaacgcctct
gctgacatcacccgacctcgtgcttgcactggttcttcagtcgtttctctcggccacggt
agcttcattggtgacgaggatctgtcctttgacgagaacgaggctttccagttcccttcc
caccctagccctccttccacttgtgcctctacctgtgcttctgaggactgccaccagaac
aagcgagtcaagaagtctcagtctgaggaacgccactgtgctcccgtgatgaacgttgct
gcttccgctgccgactctggcaacgccccggaatcttccaaccaggctgctgagggtagc
gactccggcgcctcctctggttccgagggttctcctgctcctctccctgctcctgccaac
cgccgaggacgcaagcagtctcttactgaggacccctccaagacctttgtctgtgatctt
tgcaaccgccgtttccgccgccaggaacacctcaagcgccactaccgctctctccacaca
caagagaagccctttgaatgcaacgagtgtggtaagaagttctctcgaagcgacaacttg
gctcagcacgcccgaacccacggcagcggtgccatcgtcatgaacttgattgatgatgac
tcccatgcctacgatgcctccatggtgtctgctgccgacgattatagtaattacggcaag
gtcctcttccagatcgcctctgaggttcctggcagcgccagtgaactttcctcggatgag
ggaagcaaccaggacaagaagaagcgcaagcgctccgactaa
>Fp24r
atgatgccccaggccattggccaaggtcctttctacttctacaacacagagtccaagcat
gacgtccgacaacactaccctcaacaacagatgcacatgtatcccatggtccctacgttg
ccttctactcccgtctactcacgacccggttctgccagcaactctcagcctcccactctg
tacagcaatggccctgccgtcatgactcccactgcctcgcctcagccaatgtcgcataag
cccgccattttgttggagaacgagttctacgagaacccttacttcccatcgacaccacct
ctgtcaacctctggcagcaccatcggtagccccagtgcctgtgaagtgcttcagactccc
atgaaccccatgttctcaggtctcgatggcctcgacggcttcaaggaggctttggagcct
gttgagacagcagtcctcgactggtcgaactgcggatctcctccaatgacacctgtgtac
ctccaatctcaactcggaaaggttccctctcttagcaacaccgccagcgacatcctgtcc
acaccatctctttctccctctcccgcgccctatgcgcgatctgtctctactccggatttg
gacgttgacttctgcgacccaagaaacttgactgtcggtaccggcgccatcaacagcact
cttgctcctgagttctgtgccgacgagatcaaggttgagcccaagattgcttctcagtct
tttgacttcaaccctgctgcccacggcctccccacctttgaagacttttccgagtttgac
tctgaggacgacttcgtcaacagccttgtcaaccttgctgagcagcctgccaacgcctct
gctgacatcacccgacctcgtgcttgcactggttcttcagtcgtttctctcggccacggt
agcttcattggtgacgaggatctgtcctttgacgagaacgaggctttccagttcccttcc
caccctagccctccttccacttgtgcctctacctgtgcttctgaggactgccaccagaac
aagcgagtcaagaagtctcagtctgaggaacgccactgtgctcccgtgatgaacgttgct
gcttccgctgccgactctggcaacgccccggaatcttccaaccaggctgctgagggtagc
gactccggcgcctcctctggttccgagggttctcctgctcctctccctgctcctgccaac
cgccgaggacgcaagcagtctcttactgaggacccctccaagacctttgtctgtgatctt
tgcaaccgccgtttccgccgccaggaacacctcaagcgccactaccgctctctccacaca
caagagaagccctttgaatgcaacgagtgtggtaagaagttctctcgaagcgacaacttg
gctcagcacgcccgaacccacggcagcggtgccatcgtcatgaacttgattgatgatgac
tcccatgcctacgatgcctccatggtgtctgctgccgacgattatagtaattacggcaag
gtcctcttccagatcgcctctgaggttcctggcagcgccagtgaactttcctcggatgag
ggaagcaaccaggacaagaagaagcgcaagcgctccgactaa
>Fp2516
atgatgccccaggccattggccaaggtcctttctacttctacaacacagagtccaagcat
gacgtccgacaacactaccctcaacaacagatgcacatgtatcccatggtccctacgttg
ccttctactcccgtctactcacgacccggttctgccagcaactctcagcctcccactctg
tacagcaatggccctgccgtcatgactcccactgcctcgcctcagccaatgtcgcataag
cccgccattttgttggagaacgagttctacgagaacccttacttcccatcgacaccacct
ctgtcaacctctggcagcaccatcggtagccccagtgcctgtgaagtgcttcagactccc
atgaaccccatgttctcaggtctcgatggcctcgacggcttcaaggaggctttggagcct
gttgagacagcagtcctcgactggtcgaactgcggatctcctccaatgacacctgtgtac
ctccaatctcaactcggaaaggttccctctcttagcaacaccgccagcgacatcctgtcc
acaccatctctttctccctctcccgcgccctatgcgcgatctgtctctactccggatttg
gacgttgacttctgcgacccaagaaacttgactgtcggtaccggcgccatcaacagcact
cttgctcctgagttctgtgccgacgagatcaaggttgagcccaagattgcttctcagtct
tttgacttcaaccctgctgcccacggcctccccacctttgaagacttttccgagtttgac
tctgaggacgacttcgtcaacagccttgtcaaccttgctgagcagcctgccaacgcctct
gctgacatcacccgacctcgtgcttgcactggttcttcagtcgtttctctcggccacggt
agcttcattggtgacgaggatctgtcctttgacgagaacgaggctttccagttcccttcc
caccctagccctccttccacttgtgcctctacctgtgcttctgaggactgccaccagaac
aagcgagtcaagaagtctcagtctgaggaacgccactgtgctcccgtgatgaacgttgct
gcttccgctgccgactctggcaacgccccggaatcttccaaccaggctgctgagggtagc
gactccggcgcctcctctggttccgagggttctcctgctcctctccctgctcctgccaac
cgccgaggacgcaagcagtctcttactgaggacccctccaagacctttgtctgtgatctt
tgcaaccgccgtttccgccgccaggaacacctcaagcgccactaccgctctctccacaca
caagagaagccctttgaatgcaacgagtgtggtaagaagttctctcgaagcgacaacttg
gctcagcacgcccgaacccacggcagcggtgccatcgtcatgaacttgattgatgatgac
tcccatgcctacgatgcctccatggtgtctgctgccgacgattatagtaattacggcaag
gtcctcttccagatcgcctctgaggttcctggcagcgccagtgaactttcctcggatgag
ggaagcaaccaggacaagaagaagcgcaagcgctccgactaa
>Fp26r
atgatgccccaggccattggccaaggtcctttctacttctacaacacagagtccaagcat
gacgtccgacaacactaccctcaacaacagatgcacatgtatcccatggtccctacgttg
ccttctactcccgtctactcacgacccggttctgccagcaactctcagcctcccactctg
tacagcaatggccctgccgtcatgactcccactgcctcgcctcagccaatgtcgcataag
cccgccattttgttggagaacgagttctacgagaacccttacttcccatcgacaccacct
ctgtcaacctctggcagcaccatcggtagccccagtgcctgtgaagtgcttcagactccc
atgaaccccatgttctcaggtctcgatggcctcgacggcttcaaggaggctttggagcct
gttgagacagcagtcctcgactggtcgaactgcggatctcctccaatgacacctgtgtac
ctccaatctcaactcggaaaggttccctctcttagcaacaccgccagcgacatcctgtcc
acaccatctctttctccctctcccgcgccctatgcgcgatctgtctctactccggatttg
gacgttgacttctgcgacccaagaaacttgactgtcggtaccggcgccatcaacagcact
cttgctcctgagttctgtgccgacgagatcaaggttgagcccaagattgcttctcagtct
tttgacttcaaccctgctgcccacggcctccccacctttgaagacttttccgagtttgac
tctgaggacgacttcgtcaacagccttgtcaaccttgctgagcagcctgccaacgcctct
gctgacatcacccgacctcgtgcttgcactggttcttcagtcgtttctctcggccacggt
agcttcattggtgacgaggatctgtcctttgacgagaacgaggctttccagttcccttcc
caccctagccctccttccacttgtgcctctacctgtgcttctgaggactgccaccagaac
aagcgagtcaagaagtctcagtctgaggaacgccactgtgctcccgtgatgaacgttgct
gcttccgctgccgactctggcaacgccccggaatcttccaaccaggctgctgagggtagc
gactccggcgcctcctctggttccgagggttctcctgctcctctccctgctcctgccaac
cgccgaggacgcaagcagtctcttactgaggacccctccaagacctttgtctgtgatctt
tgcaaccgccgtttccgccgccaggaacacctcaagcgccactaccgctctctccacaca
caagagaagccctttgaatgcaacgagtgtggtaagaagttctctcgaagcgacaacttg
gctcagcacgcccgaacccacggcagcggtgccatcgtcatgaacttgattgatgatgac
tcccatgcctacgatgcctccatggtgtctgctgccgacgattatagtaattacggcaag
gtcctcttccagatcgcctctgaggttcctggcagcgccagtgaactttcctcggatgag
ggaagcaaccaggacaagaagaagcgcaagcgctccgactaa
>Fp33
atgatgccccaggccattggccaaggtcctttctacttctacaacacagagtccaagcat
gacgtccgacaacactaccctcaacaacagatgcacatgtatcccatggtccctacgttg
ccttctactcccgtctactcacgacccggttctgccagcaactctcagcctcccactctg
tacagcaatggccctgccgtcatgactcccactgcctcgcctcagccaatgtcgcataag
cccgccattttgttggagaacgagttctacgagaacccttacttcccatcgacaccacct
ctgtcaacctctggcagcaccatcggtagccccagtgcctgtgaagtgcttcagactccc
atgaaccccatgttctcaggtctcgatggcctcgacggcttcaaggaggctttggagcct
gttgagacagcagtcctcgactggtcgaactgcggatctcctccaatgacacctgtgtac
ctccaatctcaactcggaaaggttccctctcttagcaacaccgccagcgacatcctgtcc
acaccatctctttctccctctcccgcgccctatgcgcgatctgtctctactccggatttg
gacgttgacttctgcgacccaagaaacttgactgtcggtaccggcgccatcaacagcact
cttgctcctgagttctgtgccgacgagatcaaggttgagcccaagattgcttctcagtct
tttgacttcaaccctgctgcccacggcctccccacctttgaagacttttccgagtttgac
tctgaggacgacttcgtcaacagccttgtcaaccttgctgagcagcctgccaacgcctct
gctgacatcacccgacctcgtgcttgcactggttcttcagtcgtttctctcggccacggt
agcttcattggtgacgaggatctgtcctttgacgagaacgaggctttccagttcccttcc
caccctagccctccttccacttgtgcctctacctgtgcttctgaggactgccaccagaac
aagcgagtcaagaagtctcagtctgaggaacgccactgtgctcccgtgatgaacgttgct
gcttccgctgccgactctggcaacgccccggaatcttccaaccaggctgctgagggtagc
gactccggcgcctcctctggttccgagggttctcctgctcctctccctgctcctgccaac
cgccgaggacgcaagcagtctcttactgaggacccctccaagacctttgtctgtgatctt
tgcaaccgccgtttccgccgccaggaacacctcaagcgccactaccgctctctccacaca
caagagaagccctttgaatgcaacgagtgtggtaagaagttctctcgaagcgacaacttg
gctcagcacgcccgaacccacggcagcggtgccatcgtcatgaacttgattgatgatgac
tcccatgcctacgatgcctccatggtgtctgctgccgacgattatagtaattacggcaag
gtcctcttccagatcgcctctgaggttcctggcagcgccagtgaactttcctcggatgag
ggaagcaaccaggacaagaagaagcgcaagcgctccgactaa
>Fp34
atgatgccccaggccattggccaaggtcctttctacttctacaacacagagtccaagcat
gacgtccgacaacactaccctcaacaacagatgcacatgtatcccatggtccctacgttg
ccttctactcccgtctactcacgacccggttctgccagcaactctcagcctcccactctg
tacagcaatggccctgccgtcatgactcccactgcctcgcctcagccaatgtcgcataag
cccgccattttgttggagaacgagttctacgagaacccttacttcccatcgacaccacct
ctgtcaacctctggcagcaccatcggtagccccagtgcctgtgaagtgcttcagactccc
atgaaccccatgttctcaggtctcgatggcctcgacggcttcaaggaggctttggagcct
gttgagacagcagtcctcgactggtcgaactgcggatctcctccaatgacacctgtgtac
ctccaatctcaactcggaaaggttccctctcttagcaacaccgccagcgacatcctgtcc
acaccatctctttctccctctcccgcgccctatgcgcgatctgtctctactccggatttg
gacgttgacttctgcgacccaagaaacttgactgtcggtaccggcgccatcaacagcact
cttgctcctgagttctgtgccgacgagatcaaggttgagcccaagattgcttctcagtct
tttgacttcaaccctgctgcccacggcctccccacctttgaagacttttccgagtttgac
tctgaggacgacttcgtcaacagccttgtcaaccttgctgagcagcctgccaacgcctct
gctgacatcacccgacctcgtgcttgcactggttcttcagtcgtttctctcggccacggt
agcttcattggtgacgaggatctgtcctttgacgagaacgaggctttccagttcccttcc
caccctagccctccttccacttgtgcctctacctgtgcttctgaggactgccaccagaac
aagcgagtcaagaagtctcagtctgaggaacgccactgtgctcccgtgatgaacgttgct
gcttccgctgccgactctggcaacgccccggaatcttccaaccaggctgctgagggtagc
gactccggcgcctcctctggttccgagggttctcctgctcctctccctgctcctgccaac
cgccgaggacgcaagcagtctcttactgaggacccctccaagacctttgtctgtgatctt
tgcaaccgccgtttccgccgccaggaacacctcaagcgccactaccgctctctccacaca
caagagaagccctttgaatgcaacgagtgtggtaagaagttctctcgaagcgacaacttg
gctcagcacgcccgaacccacggcagcggtgccatcgtcatgaacttgattgatgatgac
tcccatgcctacgatgcctccatggtgtctgctgccgacgattatagtaattacggcaag
gtcctcttccagatcgcctctgaggttcctggcagcgccagtgaactttcctcggatgag
ggaagcaaccaggacaagaagaagcgcaagcgctccgactaa
>Fp35
atgatgccccaggccattggccaaggtcctttctacttctacaacacagagtccaagcat
gacgtccgacaacactaccctcaacaacagatgcacatgtatcccatggtccctacgttg
ccttctactcccgtctactcacgacccggttctgccagcaactctcagcctcccactctg
tacagcaatggccctgccgtcatgactcccactgcctcgcctcagccaatgtcgcataag
cccgccattttgttggagaacgagttctacgagaacccttacttcccatcgacaccacct
ctgtcaacctctggcagcaccatcggtagccccagtgcctgtgaagtgcttcagactccc
atgaaccccatgttctcaggtctcgatggcctcgacggcttcaaggaggctttggagcct
gttgagacagcagtcctcgactggtcgaactgcggatctcctccaatgacacctgtgtac
ctccaatctcaactcggaaaggttccctctcttagcaacaccgccagcgacatcctgtcc
acaccatctctttctccctctcccgcgccctatgcgcgatctgtctctactccggatttg
gacgttgacttctgcgacccaagaaacttgactgtcggtaccggcgccatcaacagcact
cttgctcctgagttctgtgccgacgagatcaaggttgagcccaagattgcttctcagtct
tttgacttcaaccctgctgcccacggcctccccacctttgaagacttttccgagtttgac
tctgaggacgacttcgtcaacagccttgtcaaccttgctgagcagcctgccaacgcctct
gctgacatcacccgacctcgtgcttgcactggttcttcagtcgtttctctcggccacggt
agcttcattggtgacgaggatctgtcctttgacgagaacgaggctttccagttcccttcc
caccctagccctccttccacttgtgcctctacctgtgcttctgaggactgccaccagaac
aagcgagtcaagaagtctcagtctgaggaacgccactgtgctcccgtgatgaacgttgct
gcttccgctgccgactctggcaacgccccggaatcttccaaccaggctgctgagggtagc
gactccggcgcctcctctggttccgagggttctcctgctcctctccctgctcctgccaac
cgccgaggacgcaagcagtctcttactgaggacccctccaagacctttgtctgtgatctt
tgcaaccgccgtttccgccgccaggaacacctcaagcgccactaccgctctctccacaca
caagagaagccctttgaatgcaacgagtgtggtaagaagttctctcgaagcgacaacttg
gctcagcacgcccgaacccacggcagcggtgccatcgtcatgaacttgattgatgatgac
tcccatgcctacgatgcctccatggtgtctgctgccgacgattatagtaattacggcaag
gtcctcttccagatcgcctctgaggttcctggcagcgccagtgaactttcctcggatgag
ggaagcaaccaggacaagaagaagcgcaagcgctccgactaa
>Fp38
atgatgccccaggccattggccaaggtcctttctacttctacaacacagagtccaagcat
gacgtccgacaacactaccctcaacaacagatgcacatgtatcccatggtccctacgttg
ccttctactcccgtctactcacgacccggttctgccagcaactctcagcctcccactctg
tacagcaatggccctgccgtcatgactcccactgcctcgcctcagccaatgtcgcataag
cccgccattttgttggagaacgagttctacgagaacccttacttcccatcgacaccacct
ctgtcaacctctggcagcaccatcggtagccccagtgcctgtgaagtgcttcagactccc
atgaaccccatgttctcaggtctcgatggcctcgacggcttcaaggaggctttggagcct
gttgagacagcagtcctcgactggtcgaactgcggatctcctccaatgacacctgtgtac
ctccaatctcaactcggaaaggttccctctcttagcaacaccgccagcgacatcctgtcc
acaccatctctttctccctctcccgcgccctatgcgcgatctgtctctactccggatttg
gacgttgacttctgcgacccaagaaacttgactgtcggtaccggcgccatcaacagcact
cttgctcctgagttctgtgccgacgagatcaaggttgagcccaagattgcttctcagtct
tttgacttcaaccctgctgcccacggcctccccacctttgaagacttttccgagtttgac
tctgaggacgacttcgtcaacagccttgtcaaccttgctgagcagcctgccaacgcctct
gctgacatcacccgacctcgtgcttgcactggttcttcagtcgtttctctcggccacggt
agcttcattggtgacgaggatctgtcctttgacgagaacgaggctttccagttcccttcc
caccctagccctccttccacttgtgcctctacctgtgcttctgaggactgccaccagaac
aagcgagtcaagaagtctcagtctgaggaacgccactgtgctcccgtgatgaacgttgct
gcttccgctgccgactctggcaacgccccggaatcttccaaccaggctgctgagggtagc
gactccggcgcctcctctggttccgagggttctcctgctcctctccctgctcctgccaac
cgccgaggacgcaagcagtctcttactgaggacccctccaagacctttgtctgtgatctt
tgcaaccgccgtttccgccgccaggaacacctcaagcgccactaccgctctctccacaca
caagagaagccctttgaatgcaacgagtgtggtaagaagttctctcgaagcgacaacttg
gctcagcacgcccgaacccacggcagcggtgccatcgtcatgaacttgattgatgatgac
tcccatgcctacgatgcctccatggtgtctgctgccgacgattatagtaattacggcaag
gtcctcttccagatcgcctctgaggttcctggcagcgccagtgaactttcctcggatgag
ggaagcaaccaggacaagaagaagcgcaagcgctccgactaa
>Fp39
atgatgccccaggccattggccaaggtcctttctacttctacaacacagagtccaagcat
gacgtccgacaacactaccctcaacaacagatgcacatgtatcccatggtccctacgttg
ccttctactcccgtctactcacgacccggttctgccagcaactctcagcctcccactctg
tacagcaatggccctgccgtcatgactcccactgcctcgcctcagccaatgtcgcataag
cccgccattttgttggagaacgagttctacgagaacccttacttcccatcgacaccacct
ctgtcaacctctggcagcaccatcggtagccccagtgcctgtgaagtgcttcagactccc
atgaaccccatgttctcaggtctcgatggcctcgacggcttcaaggaggctttggagcct
gttgagacagcagtcctcgactggtcgaactgcggatctcctccaatgacacctgtgtac
ctccaatctcaactcggaaaggttccctctcttagcaacaccgccagcgacatcctgtcc
acaccatctctttctccctctcccgcgccctatgcgcgatctgtctctactccggatttg
gacgttgacttctgcgacccaagaaacttgactgtcggtaccggcgccatcaacagcact
cttgctcctgagttctgtgccgacgagatcaaggttgagcccaagattgcttctcagtct
tttgacttcaaccctgctgcccacggcctccccacctttgaagacttttccgagtttgac
tctgaggacgacttcgtcaacagccttgtcaaccttgctgagcagcctgccaacgcctct
gctgacatcacccgacctcgtgcttgcactggttcttcagtcgtttctctcggccacggt
agcttcattggtgacgaggatctgtcctttgacgagaacgaggctttccagttcccttcc
caccctagccctccttccacttgtgcctctacctgtgcttctgaggactgccaccagaac
aagcgagtcaagaagtctcagtctgaggaacgccactgtgctcccgtgatgaacgttgct
gcttccgctgccgactctggcaacgccccggaatcttccaaccaggctgctgagggtagc
gactccggcgcctcctctggttccgagggttctcctgctcctctccctgctcctgccaac
cgccgaggacgcaagcagtctcttactgaggacccctccaagacctttgtctgtgatctt
tgcaaccgccgtttccgccgccaggaacacctcaagcgccactaccgctctctccacaca
caagagaagccctttgaatgcaacgagtgtggtaagaagttctctcgaagcgacaacttg
gctcagcacgcccgaacccacggcagcggtgccatcgtcatgaacttgattgatgatgac
tcccatgcctacgatgcctccatggtgtctgctgccgacgattatagtaattacggcaag
gtcctcttccagatcgcctctgaggttcctggcagcgccagtgaactttcctcggatgag
ggaagcaaccaggacaagaagaagcgcaagcgctccgactaa
>Fp42
atgatgccccaggccattggccaaggtcctttctacttctacaacacagagtccaagcat
gacgtccgacaacactaccctcaacaacagatgcacatgtatcccatggtccctacgttg
ccttctactcccgtctactcacgacccggttctgccagcaactctcagcctcccactctg
tacagcaatggccctgccgtcatgactcccactgcctcgcctcagccaatgtcgcataag
cccgccattttgttggagaacgagttctacgagaacccttacttcccatcgacaccacct
ctgtcaacctctggcagcaccatcggtagccccagtgcctgtgaagtgcttcagactccc
atgaaccccatgttctcaggtctcgatggcctcgacggcttcaaggaggctttggagcct
gttgagacagcagtcctcgactggtcgaactgcggatctcctccaatgacacctgtgtac
ctccaatctcaactcggaaaggttccctctcttagcaacaccgccagcgacatcctgtcc
acaccatctctttctccctctcccgcgccctatgcgcgatctgtctctactccggatttg
gacgttgacttctgcgacccaagaaacttgactgtcggtaccggcgccatcaacagcact
cttgctcctgagttctgtgccgacgagatcaaggttgagcccaagattgcttctcagtct
tttgacttcaaccctgctgcccacggcctccccacctttgaagacttttccgagtttgac
tctgaggacgacttcgtcaacagccttgtcaaccttgctgagcagcctgccaacgcctct
gctgacatcacccgacctcgtgcttgcactggttcttcagtcgtttctctcggccacggt
agcttcattggtgacgaggatctgtcctttgacgagaacgaggctttccagttcccttcc
caccctagccctccttccacttgtgcctctacctgtgcttctgaggactgccaccagaac
aagcgagtcaagaagtctcagtctgaggaacgccactgtgctcccgtgatgaacgttgct
gcttccgctgccgactctggcaacgccccggaatcttccaaccaggctgctgagggtagc
gactccggcgcctcctctggttccgagggttctcctgctcctctccctgctcctgccaac
cgccgaggacgcaagcagtctcttactgaggacccctccaagacctttgtctgtgatctt
tgcaaccgccgtttccgccgccaggaacacctcaagcgccactaccgctctctccacaca
caagagaagccctttgaatgcaacgagtgtggtaagaagttctctcgaagcgacaacttg
gctcagcacgcccgaacccacggcagcggtgccatcgtcatgaacttgattgatgatgac
tcccatgcctacgatgcctccatggtgtctgctgccgacgattatagtaattacggcaag
gtcctcttccagatcgcctctgaggttcctggcagcgccagtgaactttcctcggatgag
ggaagcaaccaggacaagaagaagcgcaagcgctccgactaa
>Fp44
atgatgccccaggccattggccaaggtcctttctacttctacaacacagagtccaagcat
gacgtccgacaacactaccctcaacaacagatgcacatgtatcccatggtccctacgttg
ccttctactcccgtctactcacgacccgattctgccagcaactctcagcctcccactctg
tacagcaatggccctgccgtcatgactcccactgcctcgcctcagccaatgtcgcataag
cccgccattttgttggagaacgagttctacgagaacccttacttcccatcgacaccacct
ctgtcaacctctggcagcaccatcggtagccccagtgcctgtgaagtgcttcagactccc
atgaaccccatgttctcaggtctcgatggcctcgacggcttcaaggaggctttggagcct
gttgagacagcagtcctcgactggtcgaactgcggatctcctccaatgacacctgtgtac
ctccaatctcaactcggaaaggttccctctcttagcaacaccgccagcgacatcctgtcc
acaccatctctttctccctctcccgcgccctatgcgcgatctgtctctactccggatttg
gacgttgacttctgcgacccaagaaacttgactgtcggtaccggcgccatcaacagcact
cttgctcctgagttctgtgccgacgagatcaaggttgagcccaagattgcttctcagtct
tttgacttcaaccctgctgcccacggcctccccacctttgaagacttttccgagtttgac
tctgaggacgacttcgtcaacagccttgtcaaccttgctgagcagcctgccaacgcctct
gctgacatcacccgacctcgtgcttgcactggttcttcagtcgtttctctcggccacggt
agcttcattggtgacgaggatctgtcctttgacgagaacgaggctttccagttcccttcc
caccctagccctccttccacttgtgcctctacctgtgcttctgaggactgccaccagaac
aagcgagtcaagaagtctcagtctgaggaacgccactgtgctcccgtgatgaacgttgct
gcttccgctgccgactctggcaacgccccggaatcttccaaccaggctgctgagggtagc
gactccggcgcctcctctggttccgagggttctcctgctcctctccctgctcctgccaac
cgccgaggacgcaagcagtctcttactgaggacccctccaagacctttgtctgtgatctt
tgcaaccgccgtttccgccgccaggaacacctcaagcgccactaccgctctctccacaca
caagagaagccctttgaatgcaacgagtgtggtaagaagttctctcgaagcgacaacttg
gctcagcacgcccgaacccacggcagcggtgccatcgtcatgaacttgattgatgatgac
tcccatgcctacgatgcctccatggtgtctgctgccgacgattatagtaattacggcaag
gtcctcttccagatcgcctctgaggttcctggcagcgccagtgaactttcctcggatgag
ggaagcaaccaggacaagaagaagcgcaagcgctccgactaa
>Fp49
atgatgccccaggccattggccaaggtcctttctacttctacaacacagagtccaagcat
gacgtccgacaacactaccctcaacaacagatgcacatgtatcccatggtccctacgttg
ccttctactcccgtctactcacgacccggttctgccagcaactctcagcctcccactctg
tacagcaatggccctgccgtcatgactcccactgcctcgcctcagccaatgtcgcataag
cccgccattttgttggagaacgagttctacgagaacccttacttcccatcgacaccacct
ctgtcaacctctggcagcaccatcggtagccccagtgcctgtgaagtgcttcagactccc
atgaaccccatgttctcaggtctcgatggcctcgacggcttcaaggaggctttggagcct
gttgagacagcagtcctcgactggtcgaactgcggatctcctccaatgacacctgtgtac
ctccaatctcaactcggaaaggttccctctcttagcaacaccgccagcgacatcctgtcc
acaccatctctttctccctctcccgcgccctatgcgcgatctgtctctactccggatttg
gacgttgacttctgcgacccaagaaacttgactgtcggtaccggcgccatcaacagcact
cttgctcctgagttctgtgccgacgagatcaaggttgagcccaagattgcttctcagtct
tttgacttcaaccctgctgcccacggcctccccacctttgaagacttttccgagtttgac
tctgaggacgacttcgtcaacagccttgtcaaccttgctgagcagcctgccaacgcctct
gctgacatcacccgacctcgtgcttgcactggttcttcagtcgtttctctcggccacggt
agcttcattggtgacgaggatctgtcctttgacgagaacgaggctttccagttcccttcc
caccctagccctccttccacttgtgcctctacctgtgcttctgaggactgccaccagaac
aagcgagtcaagaagtctcagtctgaggaacgccactgtgctcccgtgatgaacgttgct
gcttccgctgccgactctggcaacgccccggaatcttccaaccaggctgctgagggtagc
gactccggcgcctcctctggttccgagggttctcctgctcctctccctgctcctgccaac
cgccgaggacgcaagcagtctcttactgaggacccctccaagacctttgtctgtgatctt
tgcaaccgccgtttccgccgccaggaacacctcaagcgccactaccgctctctccacaca
caagagaagccctttgaatgcaacgagtgtggtaagaagttctctcgaagcgacaacttg
gctcagcacgcccgaacccacggcagcggtgccatcgtcatgaacttgattgatgatgac
tcccatgcctacgatgcctccatggtgtctgctgccgacgattatagtaattacggcaag
gtcctcttccagatcgcctctgaggttcctggcagcgccagtgaactttcctcggatgag
ggaagcaaccaggacaagaagaagcgcaagcgctccgactaa
>Fp50
atgatgccccaggccattggccaaggtcctttctacttctacaacacagagtccaagcat
gacgtccgacaacactaccctcaacaacagatgcacatgtatcccatggtccctacgttg
ccttctactcccgtctactcacgacccggttctgccagcaactctcagcctcccactctg
tacagcaatggccctgccgtcatgactcccactgcctcgcctcagccaatgtcgcataag
cccgccattttgttggagaacgagttctacgagaacccttacttcccatcgacaccacct
ctgtcaacctctggcagcaccatcggtagccccagtgcctgtgaagtgcttcagactccc
atgaaccccatgttctcaggtctcgatggcctcgacggcttcaaggaggctttggagcct
gttgagacagcagtcctcgactggtcgaactgcggatctcctccaatgacacctgtgtac
ctccaatctcaactcggaaaggttccctctcttagcaacaccgccagcgacatcctgtcc
acaccatctctttctccctctcccgcgccctatgcgcgatctgtctctactccggatttg
gacgttgacttctgcgacccaagaaacttgactgtcggtaccggcgccatcaacagcact
cttgctcctgagttctgtgccgacgagatcaaggttgagcccaagattgcttctcagtct
tttgacttcaaccctgctgcccacggcctccccacctttgaagacttttccgagtttgac
tctgaggacgacttcgtcaacagccttgtcaaccttgctgagcagcctgccaacgcctct
gctgacatcacccgacctcgtgcttgcactggttcttcagtcgtttctctcggccacggt
agcttcattggtgacgaggatctgtcctttgacgagaacgaggctttccagttcccttcc
caccctagccctccttccacttgtgcctctacctgtgcttctgaggactgccaccagaac
aagcgagtcaagaagtctcagtctgaggaacgccactgtgctcccgtgatgaacgttgct
gcttccgctgccgactctggcaacgccccggaatcttccaaccaggctgctgagggtagc
gactccggcgcctcctctggttccgagggttctcctgctcctctccctgctcctgccaac
cgccgaggacgcaagcagtctcttactgaggacccctccaagacctttgtctgtgatctt
tgcaaccgccgtttccgccgccaggaacacctcaagcgccactaccgctctctccacaca
caagagaagccctttgaatgcaacgagtgtggtaagaagttctctcgaagcgacaacttg
gctcagcacgcccgaacccacggcagcggtgccatcgtcatgaacttgattgatgatgac
tcccatgcctacgatgcctccatggtgtctgctgccgacgattatagtaattacggcaag
gtcctcttccagatcgcctctgaggttcctggcagcgccagtgaactttcctcggatgag
ggaagcaaccaggacaagaagaagcgcaagcgctccgactaa
>Fp51
atgatgccccaggccattggccaaggtcctttctacttctacaacacagagtccaagcat
gacgtccgacaacactaccctcaacaacagatgcacatgtatcccatggtccctacgttg
ccttctactcccgtctactcacgacccggttctgccagcaactctcagcctcccactctg
tacagcaatggccctgccgtcatgactcccactgcctcgcctcagccaatgtcgcataag
cccgccattttgttggagaacgagttctacgagaacccttacttcccatcgacaccacct
ctgtcaacctctggcagcaccatcggtagccccagtgcctgtgaagtgcttcagactccc
atgaaccccatgttctcaggtctcgatggcctcgacggcttcaaggaggctttggagcct
gttgagacagcagtcctcgactggtcgaactgcggatctcctccaatgacacctgtgtac
ctccaatctcaactcggaaaggttccctctcttagcaacaccgccagcgacatcctgtcc
acaccatctctttctccctctcccgcgccctatgcgcgatctgtctctactccggatttg
gacgttgacttctgcgacccaagaaacttgactgtcggtaccggcgccatcaacagcact
cttgctcctgagttctgtgccgacgagatcaaggttgagcccaagattgcttctcagtct
tttgacttcaaccctgctgcccacggcctccccacctttgaagacttttccgagtttgac
tctgaggacgacttcgtcaacagccttgtcaaccttgctgagcagcctgccaacgcctct
gctgacatcacccgacctcgtgcttgcactggttcttcagtcgtttctctcggccacggt
agcttcattggtgacgaggatctgtcctttgacgagaacgaggctttccagttcccttcc
caccctagccctccttccacttgtgcctctacctgtgcttctgaggactgccaccagaac
aagcgagtcaagaagtctcagtctgaggaacgccactgtgctcccgtgatgaacgttgct
gcttccgctgccgactctggcaacgccccggaatcttccaaccaggctgctgagggtagc
gactccggcgcctcctctggttccgagggttctcctgctcctctccctgctcctgccaac
cgccgaggacgcaagcagtctcttactgaggacccctccaagacctttgtctgtgatctt
tgcaaccgccgtttccgccgccaggaacacctcaagcgccactaccgctctctccacaca
caagagaagccctttgaatgcaacgagtgtggtaagaagttctctcgaagcgacaacttg
gctcagcacgcccgaacccacggcagcggtgccatcgtcatgaacttgattgatgatgac
tcccatgcctacgatgcctccatggtgtctgctgccgacgattatagtaattacggcaag
gtcctcttccagatcgcctctgaggttcctggcagcgccagtgaactttcctcggatgag
ggaagcaaccaggacaagaagaagcgcaagcgctccgactaa
>Fp59
atgatgccccaggccattggccaaggtcctttctacttctacaacacagagtccaagcat
gacgtccgacaacactaccctcaacaacagatgcacatgtatcccatggtccctacgttg
ccttctactcccgtctactcacgacccggttctgccagcaactctcagcctcccactctg
tacagcaatggccctgccgtcatgactcccactgcctcgcctcagccaatgtcgcataag
cccgccattttgttggagaacgagttctacgagaacccttacttcccatcgacaccacct
ctgtcaacctctggcagcaccatcggtagccccagtgcctgtgaagtgcttcagactccc
atgaaccccatgttctcaggtctcgatggcctcgacggcttcaaggaggctttggagcct
gttgagacagcagtcctcgactggtcgaactgcggatctcctccaatgacacctgtgtac
ctccaatctcaactcggaaaggttccctctcttagcaacaccgccagcgacatcctgtcc
acaccatctctttctccctctcccgcgccctatgcgcgatctgtctctactccggatttg
gacgttgacttctgcgacccaagaaacttgactgtcggtaccggcgccatcaacagcact
cttgctcctgagttctgtgccgacgagatcaaggttgagcccaagattgcttctcagtct
tttgacttcaaccctgctgcccacggcctccccacctttgaagacttttccgagtttgac
tctgaggacgacttcgtcaacagccttgtcaaccttgctgagcagcctgccaacgcctct
gctgacatcacccgacctcgtgcttgcactggttcttcagtcgtttctctcggccacggt
agcttcattggtgacgaggatctgtcctttgacgagaacgaggctttccagttcccttcc
caccctagccctccttccacttgtgcctctacctgtgcttctgaggactgccaccagaac
aagcgagtcaagaagtctcagtctgaggaacgccactgtgctcccgtgatgaacgttgct
gcttccgctgccgactctggcaacgccccggaatcttccaaccaggctgctgagggtagc
gactccggcgcctcctctggttccgagggttctcctgctcctctccctgctcctgccaac
cgccgaggacgcaagcagtctcttactgaggacccctccaagacctttgtctgtgatctt
tgcaaccgccgtttccgccgccaggaacacctcaagcgccactaccgctctctccacaca
caagagaagccctttgaatgcaacgagtgtggtaagaagttctctcgaagcgacaacttg
gctcagcacgcccgaacccacggcagcggtgccatcgtcatgaacttgattgatgatgac
tcccatgcctacgatgcctccatggtgtctgctgccgacgattatagtaattacggcaag
gtcctcttccagatcgcctctgaggttcctggcagcgccagtgaactttcctcggatgag
ggaagcaaccaggacaagaagaagcgcaagcgctccgactaa
>Fp63
atgatgccccaggccattggccaaggtcctttctacttctacaacacagagtccaagcat
gacgtccgacaacactaccctcaacaacagatgcacatgtatcccatggtccctacgttg
ccttctactcccgtctactcacgacccggttctgccagcaactctcagcctcccactctg
tacagcaatggccctgccgtcatgactcccactgcctcgcctcagccaatgtcgcataag
cccgccattttgttggagaacgagttctacgagaacccttacttcccatcgacaccacct
ctgtcaacctctggcagcaccatcggtagccccagtgcctgtgaagtgcttcagactccc
atgaaccccatgttctcaggtctcgatggcctcgacggcttcaaggaggctttggagcct
gttgagacagcagtcctcgactggtcgaactgcggatctcctccaatgacacctgtgtac
ctccaatctcaactcggaaaggttccctctcttagcaacaccgccagcgacatcctgtcc
acaccatctctttctccctctcccgcgccctatgcgcgatctgtctctactccggatttg
gacgttgacttctgcgacccaagaaacttgactgtcggtaccggcgccatcaacagcact
cttgctcctgagttctgtgccgacgagatcaaggttgagcccaagattgcttctcagtct
tttgacttcaaccctgctgcccacggcctccccacctttgaagacttttccgagtttgac
tctgaggacgacttcgtcaacagccttgtcaaccttgctgagcagcctgccaacgcctct
gctgacatcacccgacctcgtgcttgcactggttcttcagtcgtttctctcggccacggt
agcttcattggtgacgaggatctgtcctttgacgagaacgaggctttccagttcccttcc
caccctagccctccttccacttgtgcctctacctgtgcttctgaggactgccaccagaac
aagcgagtcaagaagtctcagtctgaggaacgccactgtgctcccgtgatgaacgttgct
gcttccgctgccgactctggcaacgccccggaatcttccaaccaggctgctgagggtagc
gactccggcgcctcctctggttccgagggttctcctgctcctctccctgctcctgccaac
cgccgaggacgcaagcagtctcttactgaggacccctccaagacctttgtctgtgatctt
tgcaaccgccgtttccgccgccaggaacacctcaagcgccactaccgctctctccacaca
caagagaagccctttgaatgcaacgagtgtggtaagaagttctctcgaagcgacaacttg
gctcagcacgcccgaacccacggcagcggtgccatcgtcatgaacttgattgatgatgac
tcccatgcctacgatgcctccatggtgtctgctgccgacgattatagtaattacggcaag
gtcctcttccagatcgcctctgaggttcctggcagcgccagtgaactttcctcggatgag
ggaagcaaccaggacaagaagaagcgcaagcgctccgactaa
>Fp65
atgatgccccaggccattggccaaggtcctttctacttctacaacacagagtccaagcat
gacgtccgacaacactaccctcaacaacagatgcacatgtatcccatggtccctacgttg
ccttctactcccgtctactcacgacccggttctgccagcaactctcagcctcccactctg
tacagcaatggccctgccgtcatgactcccactgcctcgcctcagccaatgtcgcataag
cccgccattttgttggagaacgagttctacgagaacccttacttcccatcgacaccacct
ctgtcaacctctggcagcaccatcggtagccccagtgcctgtgaagtgcttcagactccc
atgaaccccatgttctcaggtctcgatggcctcgacggcttcaaggaggctttggagcct
gttgagacagcagtcctcgactggtcgaactgcggatctcctccaatgacacctgtgtac
ctccaatctcaactcggaaaggttccctctcttagcaacaccgccagcgacatcctgtcc
acaccatctctttctccctctcccgcgccctatgcgcgatctgtctctactccggatttg
gacgttgacttctgcgacccaagaaacttgactgtcggtaccggcgccatcaacagcact
cttgctcctgagttctgtgccgacgagatcaaggttgagcccaagattgcttctcagtct
tttgacttcaaccctgctgcccacggcctccccacctttgaagacttttccgagtttgac
tctgaggacgacttcgtcaacagccttgtcaaccttgctgagcagcctgccaacgcctct
gctgacatcacccgacctcgtgcttgcactggttcttcagtcgtttctctcggccacggt
agcttcattggtgacgaggatctgtcctttgacgagaacgaggctttccagttcccttcc
caccctagccctccttccacttgtgcctctacctgtgcttctgaggactgccaccagaac
aagcgagtcaagaagtctcagtctgaggaacgccactgtgctcccgtgatgaacgttgct
gcttccgctgccgactctggcaacgccccggaatcttccaaccaggctgctgagggtagc
gactccggcgcctcctctggttccgagggttctcctgctcctctccctgctcctgccaac
cgccgaggacgcaagcagtctcttactgaggacccctccaagacctttgtctgtgatctt
tgcaaccgccgtttccgccgccaggaacacctcaagcgccactaccgctctctccacaca
caagagaagccctttgaatgcaacgagtgtggtaagaagttctctcgaagcgacaacttg
gctcagcacgcccgaacccacggcagcggtgccatcgtcatgaacttgattgatgatgac
tcccatgcctacgatgcctccatggtgtctgctgccgacgattatagtaattacggcaag
gtcctcttccagatcgcctctgaggttcctggcagcgccagtgaactttcctcggatgag
ggaagcaaccaggacaagaagaagcgcaagcgctccgactaa
>Fp66
atgatgccccaggccattggccaaggtcctttctacttctacaacacagagtccaagcat
gacgtccgacaacactaccctcaacaacagatgcacatgtatcccatggtccctacgttg
ccttctactcccgtctactcacgacccggttctgccagcaactctcagcctcccactctg
tacagcaatggccctgccgtcatgactcccactgcctcgcctcagccaatgtcgcataag
cccgccattttgttggagaacgagttctacgagaacccttacttcccatcgacaccacct
ctgtcaacctctggcagcaccatcggtagccccagtgcctgtgaagtgcttcagactccc
atgaaccccatgttctcaggtctcgatggcctcgacggcttcaaggaggctttggagcct
gttgagacagcagtcctcgactggtcgaactgcggatctcctccaatgacacctgtgtac
ctccaatctcaactcggaaaggttccctctcttagcaacaccgccagcgacatcctgtcc
acaccatctctttctccctctcccgcgccctatgcgcgatctgtctctactccggatttg
gacgttgacttctgcgacccaagaaacttgactgtcggtaccggcgccatcaacagcact
cttgctcctgagttctgtgccgacgagatcaaggttgagcccaagattgcttctcagtct
tttgacttcaaccctgctgcccacggcctccccacctttgaagacttttccgagtttgac
tctgaggacgacttcgtcaacagccttgtcaaccttgctgagcagcctgccaacgcctct
gctgacatcacccgacctcgtgcttgcactggttcttcagtcgtttctctcggccacggt
agcttcattggtgacgaggatctgtcctttgacgagaacgaggctttccagttcccttcc
caccctagccctccttccacttgtgcctctacctgtgcttctgaggactgccaccagaac
aagcgagtcaagaagtctcagtctgaggaacgccactgtgctcccgtgatgaacgttgct
gcttccgctgccgactctggcaacgccccggaatcttccaaccaggctgctgagggtagc
gactccggcgcctcctctggttccgagggttctcctgctcctctccctgctcctgccaac
cgccgaggacgcaagcagtctcttactgaggacccctccaagacctttgtctgtgatctt
tgcaaccgccgtttccgccgccaggaacacctcaagcgccactaccgctctctccacaca
caagagaagccctttgaatgcaacgagtgtggtaagaagttctctcgaagcgacaacttg
gctcagcacgcccgaacccacggcagcggtgccatcgtcatgaacttgattgatgatgac
tcccatgcctacgatgcctccatggtgtctgctgccgacgattatagtaattacggcaag
gtcctcttccagatcgcctctgaggttcctggcagcgccagtgaactttcctcggatgag
ggaagcaaccaggacaagaagaagcgcaagcgctccgactaa
>Fp72
atgatgccccaggccattggccaaggtcctttctacttctacaacacagagtccaagcat
gacgtccgacaacactaccctcaacaacagatgcacatgtatcccatggtccctacgttg
ccttctactcccgtctactcacgacccggttctgccagcaactctcagcctcccactctg
tacagcaatggccctgccgtcatgactcccactgcctcgcctcagccaatgtcgcataag
cccgccattttgttggagaacgagttctacgagaacccttacttcccatcgacaccacct
ctgtcaacctctggcagcaccatcggtagccccagtgcctgtgaagtgcttcagactccc
atgaaccccatgttctcaggtctcgatggcctcgacggcttcaaggaggctttggagcct
gttgagacagcagtcctcgactggtcgaactgcggatctcctccaatgacacctgtgtac
ctccaatctcaactcggaaaggttccctctcttagcaacaccgccagcgacatcctgtcc
acaccatctctttctccctctcccgcgccctatgcgcgatctgtctctactccggatttg
gacgttgacttctgcgacccaagaaacttgactgtcggtaccggcgccatcaacagcact
cttgctcctgagttctgtgccgacgagatcaaggttgagcccaagattgcttctcagtct
tttgacttcaaccctgctgcccacggcctccccacctttgaagacttttccgagtttgac
tctgaggacgacttcgtcaacagccttgtcaaccttgctgagcagcctgccaacgcctct
gctgacatcacccgacctcgtgcttgcactggttcttcagtcgtttctctcggccacggt
agcttcattggtgacgaggatctgtcctttgacgagaacgaggctttccagttcccttcc
caccctagccctccttccacttgtgcctctacctgtgcttctgaggactgccaccagaac
aagcgagtcaagaagtctcagtctgaggaacgccactgtgctcccgtgatgaacgttgct
gcttccgctgccgactctggcaacgccccggaatcttccaaccaggctgctgagggtagc
gactccggcgcctcctctggttccgagggttctcctgctcctctccctgctcctgccaac
cgccgaggacgcaagcagtctcttactgaggacccctccaagacctttgtctgtgatctt
tgcaaccgccgtttccgccgccaggaacacctcaagcgccactaccgctctctccacaca
caagagaagccctttgaatgcaacgagtgtggtaagaagttctctcgaagcgacaacttg
gctcagcacgcccgaacccacggcagcggtgccatcgtcatgaacttgattgatgatgac
tcccatgcctacgatgcctccatggtgtctgctgccgacgattatagtaattacggcaag
gtcctcttccagatcgcctctgaggttcctggcagcgccagtgaactttcctcggatgag
ggaagcaaccaggacaagaagaagcgcaagcgctccgactaa
>Fp73
atgatgccccaggccattggccaaggtcctttctacttctacaacacagagtccaagcat
gacgtccgacaacactaccctcaacaacagatgcacatgtatcccatggtccctacgttg
ccttctactcccgtctactcacgacccggttctgccagcaactctcagcctcccactctg
tacagcaatggccctgccgtcatgactcccactgcctcgcctcagccaatgtcgcataag
cccgccattttgttggagaacgagttctacgagaacccttacttcccatcgacaccacct
ctgtcaacctctggcagcaccatcggtagccccagtgcctgtgaagtgcttcagactccc
atgaaccccatgttctcaggtctcgatggcctcgacggcttcaaggaggctttggagcct
gttgagacagcagtcctcgactggtcgaactgcggatctcctccaatgacacctgtgtac
ctccaatctcaactcggaaaggttccctctcttagcaacaccgccagcgacatcctgtcc
acaccatctctttctccctctcccgcgccctatgcgcgatctgtctctactccggatttg
gacgttgacttctgcgacccaagaaacttgactgtcggtaccggcgccatcaacagcact
cttgctcctgagttctgtgccgacgagatcaaggttgagcccaagattgcttctcagtct
tttgacttcaaccctgctgcccacggcctccccacctttgaagacttttccgagtttgac
tctgaggacgacttcgtcaacagccttgtcaaccttgctgagcagcctgccaacgcctct
gctgacatcacccgacctcgtgcttgcactggttcttcagtcgtttctctcggccacggt
agcttcattggtgacgaggatctgtcctttgacgagaacgaggctttccagttcccttcc
caccctagccctccttccacttgtgcctctacctgtgcttctgaggactgccaccagaac
aagcgagtcaagaagtctcagtctgaggaacgccactgtgctcccgtgatgaacgttgct
gcttccgctgccgactctggcaacgccccggaatcttccaaccaggctgctgagggtagc
gactccggcgcctcctctggttccgagggttctcctgctcctctccctgctcctgccaac
cgccgaggacgcaagcagtctcttactgaggacccctccaagacctttgtctgtgatctt
tgcaaccgccgtttccgccgccaggaacacctcaagcgccactaccgctctctccacaca
caagagaagccctttgaatgcaacgagtgtggtaagaagttctctcgaagcgacaacttg
gctcagcacgcccgaacccacggcagcggtgccatcgtcatgaacttgattgatgatgac
tcccatgcctacgatgcctccatggtgtctgctgccgacgattatagtaattacggcaag
gtcctcttccagatcgcctctgaggttcctggcagcgccagtgaactttcctcggatgag
ggaagcaaccaggacaagaagaagcgcaagcgctccgactaa
>Fp76
atgatgccccaggccattggccaaggtcctttctacttctacaacacagagtccaagcat
gacgtccgacaacactaccctcaacaacagatgcacatgtatcccatggtccctacgttg
ccttctactcccgtctactcacgacccggttctgccagcaactctcagcctcccactctg
tacagcaatggccctgccgtcatgactcccactgcctcgcctcagccaatgtcgcataag
cccgccattttgttggagaacgagttctacgagaacccttacttcccatcgacaccacct
ctgtcaacctctggcagcaccatcggtagccccagtgcctgtgaagtgcttcagactccc
atgaaccccatgttctcaggtctcgatggcctcgacggcttcaaggaggctttggagcct
gttgagacagcagtcctcgactggtcgaactgcggatctcctccaatgacacctgtgtac
ctccaatctcaactcggaaaggttccctctcttagcaacaccgccagcgacatcctgtcc
acaccatctctttctccctctcccgcgccctatgcgcgatctgtctctactccggatttg
gacgttgacttctgcgacccaagaaacttgactgtcggtaccggcgccatcaacagcact
cttgctcctgagttctgtgccgacgagatcaaggttgagcccaagattgcttctcagtct
tttgacttcaaccctgctgcccacggcctccccacctttgaagacttttccgagtttgac
tctgaggacgacttcgtcaacagccttgtcaaccttgctgagcagcctgccaacgcctct
gctgacatcacccgacctcgtgcttgcactggttcttcagtcgtttctctcggccacggt
agcttcattggtgacgaggatctgtcctttgacgagaacgaggctttccagttcccttcc
caccctagccctccttccacttgtgcctctacctgtgcttctgaggactgccaccagaac
aagcgagtcaagaagtctcagtctgaggaacgccactgtgctcccgtgatgaacgttgct
gcttccgctgccgactctggcaacgccccggaatcttccaaccaggctgctgagggtagc
gactccggcgcctcctctggttccgagggttctcctgctcctctccctgctcctgccaac
cgccgaggacgcaagcagtctcttactgaggacccctccaagacctttgtctgtgatctt
tgcaaccgccgtttccgccgccaggaacacctcaagcgccactaccgctctctccacaca
caagagaagccctttgaatgcaacgagtgtggtaagaagttctctcgaagcgacaacttg
gctcagcacgcccgaacccacggcagcggtgccatcgtcatgaacttgattgatgatgac
tcccatgcctacgatgcctccatggtgtctgctgccgacgattatagtaattacggcaag
gtcctcttccagatcgcctctgaggttcctggcagcgccagtgaactttcctcggatgag
ggaagcaaccaggacaagaagaagcgcaagcgctccgactaa
>Fp78
atgatgccccaggccattggccaaggtcctttctacttctacaacacagagtccaagcat
gacgtccgacaacactaccctcaacaacagatgcacatgtatcccatggtccctacgttg
ccttctactcccgtctactcacgacccggttctgccagcaactctcagcctcccactctg
tacagcaatggccctgccgtcatgactcccactgcctcgcctcagccaatgtcgcataag
cccgccattttgttggagaacgagttctacgagaacccttacttcccatcgacaccacct
ctgtcaacctctggcagcaccatcggtagccccagtgcctgtgaagtgcttcagactccc
atgaaccccatgttctcaggtctcgatggcctcgacggcttcaaggaggctttggagcct
gttgagacagcagtcctcgactggtcgaactgcggatctcctccaatgacacctgtgtac
ctccaatctcaactcggaaaggttccctctcttagcaacaccgccagcgacatcctgtcc
acaccatctctttctccctctcccgcgccctatgcgcgatctgtctctactccggatttg
gacgttgacttctgcgacccaagaaacttgactgtcggtaccggcgccatcaacagcact
cttgctcctgagttctgtgccgacgagatcaaggttgagcccaagattgcttctcagtct
tttgacttcaaccctgctgcccacggcctccccacctttgaagacttttccgagtttgac
tctgaggacgacttcgtcaacagccttgtcaaccttgctgagcagcctgccaacgcctct
gctgacatcacccgacctcgtgcttgcactggttcttcagtcgtttctctcggccacggt
agcttcattggtgacgaggatctgtcctttgacgagaacgaggctttccagttcccttcc
caccctagccctccttccacttgtgcctctacctgtgcttctgaggactgccaccagaac
aagcgagtcaagaagtctcagtctgaggaacgccactgtgctcccgtgatgaacgttgct
gcttccgctgccgactctggcaacgccccggaatcttccaaccaggctgctgagggtagc
gactccggcgcctcctctggttccgagggttctcctgctcctctccctgctcctgccaac
cgccgaggacgcaagcagtctcttactgaggacccctccaagacctttgtctgtgatctt
tgcaaccgccgtttccgccgccaggaacacctcaagcgccactaccgctctctccacaca
caagagaagccctttgaatgcaacgagtgtggtaagaagttctctcgaagcgacaacttg
gctcagcacgcccgaacccacggcagcggtgccatcgtcatgaacttgattgatgatgac
tcccatgcctacgatgcctccatggtgtctgctgccgacgattatagtaattacggcaag
gtcctcttccagatcgcctctgaggttcctggcagcgccagtgaactttcctcggatgag
ggaagcaaccaggacaagaagaagcgcaagcgctccgactaa
>Fp81
atgatgccccaggccattggccaaggtcctttctacttctacaacacagagtccaagcat
gacgtccgacaacactaccctcaacaacagatgcacatgtatcccatggtccctacgttg
ccttctactcccgtctactcacgacccggttctgccagcaactctcagcctcccactctg
tacagcaatggccctgccgtcatgactcccactgcctcgcctcagccaatgtcgcataag
cccgccattttgttggagaacgagttctacgagaacccttacttcccatcgacaccacct
ctgtcaacctctggcagcaccatcggtagccccagtgcctgtgaagtgcttcagactccc
atgaaccccatgttctcaggtctcgatggcctcgacggcttcaaggaggctttggagcct
gttgagacagcagtcctcgactggtcgaactgcggatctcctccaatgacacctgtgtac
ctccaatctcaactcggaaaggttccctctcttagcaacaccgccagcgacatcctgtcc
acaccatctctttctccctctcccgcgccctatgcgcgatctgtctctactccggatttg
gacgttgacttctgcgacccaagaaacttgactgtcggtaccggcgccatcaacagcact
cttgctcctgagttctgtgccgacgagatcaaggttgagcccaagattgcttctcagtct
tttgacttcaaccctgctgcccacggcctccccacctttgaagacttttccgagtttgac
tctgaggacgacttcgtcaacagccttgtcaaccttgctgagcagcctgccaacgcctct
gctgacatcacccgacctcgtgcttgcactggttcttcagtcgtttctctcggccacggt
agcttcattggtgacgaggatctgtcctttgacgagaacgaggctttccagttcccttcc
caccctagccctccttccacttgtgcctctacctgtgcttctgaggactgccaccagaac
aagcgagtcaagaagtctcagtctgaggaacgccactgtgctcccgtgatgaacgttgct
gcttccgctgccgactctggcaacgccccggaatcttccaaccaggctgctgagggtagc
gactccggcgcctcctctggttccgagggttctcctgctcctctccctgctcctgccaac
cgccgaggacgcaagcagtctcttactgaggacccctccaagacctttgtctgtgatctt
tgcaaccgccgtttccgccgccaggaacacctcaagcgccactaccgctctctccacaca
caagagaagccctttgaatgcaacgagtgtggtaagaagttctctcgaagcgacaacttg
gctcagcacgcccgaacccacggcagcggtgccatcgtcatgaacttgattgatgatgac
tcccatgcctacgatgcctccatggtgtctgctgccgacgattatagtaattacggcaag
gtcctcttccagatcgcctctgaggttcctggcagcgccagtgaactttcctcggatgag
ggaagcaaccaggacaagaagaagcgcaagcgctccgactaa
>Fp84
atgatgccccaggccattggccaaggtcctttctacttctacaacacagagtccaagcat
gacgtccgacaacactaccctcaacaacagatgcacatgtatcccatggtccctacgttg
ccttctactcccgtctactcacgacccggttctgccagcaactctcagcctcccactctg
tacagcaatggccctgccgtcatgactcccactgcctcgcctcagccaatgtcgcataag
cccgccattttgttggagaacgagttctacgagaacccttacttcccatcgacaccacct
ctgtcaacctctggcagcaccatcggtagccccagtgcctgtgaagtgcttcagactccc
atgaaccccatgttctcaggtctcgatggcctcgacggcttcaaggaggctttggagcct
gttgagacagcagtcctcgactggtcgaactgcggatctcctccaatgacacctgtgtac
ctccaatctcaactcggaaaggttccctctcttagcaacaccgccagcgacatcctgtcc
acaccatctctttctccctctcccgcgccctatgcgcgatctgtctctactccggatttg
gacgttgacttctgcgacccaagaaacttgactgtcggtaccggcgccatcaacagcact
cttgctcctgagttctgtgccgacgagatcaaggttgagcccaagattgcttctcagtct
tttgacttcaaccctgctgcccacggcctccccacctttgaagacttttccgagtttgac
tctgaggacgacttcgtcaacagccttgtcaaccttgctgagcagcctgccaacgcctct
gctgacatcacccgacctcgtgcttgcactggttcttcagtcgtttctctcggccacggt
agcttcattggtgacgaggatctgtcctttgacgagaacgaggctttccagttcccttcc
caccctagccctccttccacttgtgcctctacctgtgcttctgaggactgccaccagaac
aagcgagtcaagaagtctcagtctgaggaacgccactgtgctcccgtgatgaacgttgct
gcttccgctgccgactctggcaacgccccggaatcttccaaccaggctgctgagggtagc
gactccggcgcctcctctggttccgagggttctcctgctcctctccctgctcctgccaac
cgccgaggacgcaagcagtctcttactgaggacccctccaagacctttgtctgtgatctt
tgcaaccgccgtttccgccgccaggaacacctcaagcgccactaccgctctctccacaca
caagagaagccctttgaatgcaacgagtgtggtaagaagttctctcgaagcgacaacttg
gctcagcacgcccgaacccacggcagcggtgccatcgtcatgaacttgattgatgatgac
tcccatgcctacgatgcctccatggtgtctgctgccgacgattatagtaattacggcaag
gtcctcttccagatcgcctctgaggttcctggcagcgccagtgaactttcctcggatgag
ggaagcaaccaggacaagaagaagcgcaagcgctccgactaa
>Fp86
atgatgccccaggccattggccaaggtcctttctacttctacaacacagagtccaagcat
gacgtccgacaacactaccctcaacaacagatgcacatgtatcccatggtccctacgttg
ccttctactcccgtctactcacgacccggttctgccagcaactctcagcctcccactctg
tacagcaatggccctgccgtcatgactcccactgcctcgcctcagccaatgtcgcataag
cccgccattttgttggagaacgagttctacgagaacccttacttcccatcgacaccacct
ctgtcaacctctggcagcaccatcggtagccccagtgcctgtgaagtgcttcagactccc
atgaaccccatgttctcaggtctcgatggcctcgacggcttcaaggaggctttggagcct
gttgagacagcagtcctcgactggtcgaactgcggatctcctccaatgacacctgtgtac
ctccaatctcaactcggaaaggttccctctcttagcaacaccgccagcgacatcctgtcc
acaccatctctttctccctctcccgcgccctatgcgcgatctgtctctactccggatttg
gacgttgacttctgcgacccaagaaacttgactgtcggtaccggcgccatcaacagcact
cttgctcctgagttctgtgccgacgagatcaaggttgagcccaagattgcttctcagtct
tttgacttcaaccctgctgcccacggcctccccacctttgaagacttttccgagtttgac
tctgaggacgacttcgtcaacagccttgtcaaccttgctgagcagcctgccaacgcctct
gctgacatcacccgacctcgtgcttgcactggttcttcagtcgtttctctcggccacggt
agcttcattggtgacgaggatctgtcctttgacgagaacgaggctttccagttcccttcc
caccctagccctccttccacttgtgcctctacctgtgcttctgaggactgccaccagaac
aagcgagtcaagaagtctcagtctgaggaacgccactgtgctcccgtgatgaacgttgct
gcttccgctgccgactctggcaacgccccggaatcttccaaccaggctgctgagggtagc
gactccggcgcctcctctggttccgagggttctcctgctcctctccctgctcctgccaac
cgccgaggacgcaagcagtctcttactgaggacccctccaagacctttgtctgtgatctt
tgcaaccgccgtttccgccgccaggaacacctcaagcgccactaccgctctctccacaca
caagagaagccctttgaatgcaacgagtgtggtaagaagttctctcgaagcgacaacttg
gctcagcacgcccgaacccacggcagcggtgccatcgtcatgaacttgattgatgatgac
tcccatgcctacgatgcctccatggtgtctgctgccgacgattatagtaattacggcaag
gtcctcttccagatcgcctctgaggttcctggcagcgccagtgaactttcctcggatgag
ggaagcaaccaggacaagaagaagcgcaagcgctccgactaa
>Fvenenatum.busco
atgatgccccaggccattggccaaggtcccttctacttctacaacacagagtccaagcat
gacgtccgacaacactaccctcaacaacagatgcacatgtatcccatggtccctacgttg
ccttccactcccgtctactcgcgacccagctctgccagtaactctcagcctcccactctg
tacagcaatggccctgccgtcatgactcccactgcttcgcctcagcccatgtcgcataag
cccgcaattctgttagagaacgagttctacgagaacccttacttcccatcgacaccacct
ctgtcaacttctggcagcactattggtagccccagtgcctgcgaggtgcttcagaccccc
atgaaccccatgttctcaggtctcgatggcctcgacggcttcaaggaggctctggagcct
gttgagacagcagtcctcgactggtcgaactgcggatctcctcccatgacacctgtgtat
ctccaatctcaactcggaaaggttccctctcttagcaacaccgccagcgacatcttgtcc
acaccatctctttctccctcacccgcgccctacgcgcgatctgtgtctactccagatttg
gacgttgacttctgcgacccaagaaacttgactgtcggtactggcgctatcaacagcact
cttgctcctgagttctgtgccgacgagatcaaggttgagcccaagatcgcttctcagtcg
tttgacttcaaccctgctgctcacggcctccccacctttgaagacttttccgagtttgac
tctgaggacgacttcgtcaacagccttgtcaaccttgctgagcagcctgccaacgcctct
actgacattactcgacctcgtgcctgcaccggttcttcggttgtctctctcggccacggt
agcttcattggtgacgaggatctatcctttgacgagaacgaggctttccagttcccttcc
caccctagccctccttccacctgcgcttccacctgtgcttctgaggactgccaccagaac
aagcgagtcaagaagtcccagtccgaggagcgccacactgctcccgccatgaacatcgct
gcttccgctgccgactctggcaacgcccaggagtcccccaaccaggctgatgagggtagc
gactctggtgcctcctctggttccgagggttctcctgctcctctccctgctcctgccaac
cgccgaggacgcaagcagtccctcaccgaggatccctccaagacctttgtctgcgatctt
tgcaaccgtcgtttccgccgtcaggaacacctcaagcgccactaccgctctctccacact
caagagaagccctttgagtgtaacgagtgtggcaagaagttctcccgaagcgacaacctg
gcccagcatgcccgaacccacggcagcggtgccatcgtcatgaacttgattgatgatgac
tctcatgcctacggtgcctctatggtgtctgctgccgacgactatagtaattacggcaag
gtcctcttccagatcgcctccgaggtccctggcagcgccagtgaactttcttcggacgag
ggaagcaaccaagacaagaagaagcgcaagcgctccgactaa
