# Supplementary material for: Apicidin biosynthesis is linked to accessory chromosomes in Fusarium poae isolates
Source: BMC Genomics. 2021 Aug 4;22:591. doi: 10.1186/s12864-021-07617-y (PMC8340494; doi:10.1186/s12864-021-07617-y)
Supplement: Supplementary file 17 — Additional file 17. Compressed folder containing alignments for each of the 4141 orthologs used in BUSCO analysis. [file 12864_2021_7617_MOESM17_ESM.zip › Fven2_nt_MAFFT/44233at5125_nt.mafft.fasta]

>Fp105
atgagcaaacgctcaaaacccgcgacacttctcagcacatt------ccatgtcaataaa
caacaaaagcaaaagctcgagcaggagcttgaagatgtcactgctcctccaatgtcctcc
ggggacgaggacgatgtcgaggacaaagaggaaacgccaccagtcgcagatttgaagttg
agatcaaaccgtgccaagaaagatacaatttctgactcagatgattctggacgagaaaga
tcaaatcgagggaatattaagcgcacgaacttccctagttcgaatgctggcaagtctcga
gagaagacaacacgagggacaaaaaagcaagagagtgagcaatcggcgaccgaggatacc
gaagaaacatcctcttcaagctccaaacgaaggagggtggtttccgagtctggagacgac
ccagcaggtcacttccaggataaacgaggatttaccaagtcttcgaattctaaaataaaa
tatggctatttcagatctggcaaggggtcacaggcttcaagaggatcgcaagcatctcgt
ggctcacaagattcacaagcgaagaaaggtaaaggaaatgagagagaacgcaaaaccctg
acagaacaaaatgagggtgacgactttcttgatagccccccaaacaagggtaaagcaacg
ttcaagactgttccaagagggtctgtcactcccccaaagctagaatcaaaaaagcgcaaa
ttgactatacctgtggatgacctagggtctccagagaagaaagtcagatcggccatgatt
tcaccaagccgtgaaaattcatgttctagccaagacaagaaagcaggttctattagcact
tcacaagagtcaagttcccatcggaggggcgtcctccaagtgcctgatatggtcaaaaat
aaaaaatcgaaaaagaaggagcgttctcctacgcccgagtataagcctgcgacattcatt
aatccggttgacattgattcggatctcaattt---aggtggcaatgccgatagtgtctca
tcgcccatcttgtcggatctggatcaactcagcgacacggaatccaatgagataccacct
gaagacgagaaaagccttgaaggaagaatggctaattgtccatggtgtggcgacgctgtt
tcggaacaatccctcaaggagtactctcaaggcaagagattgaatgtgcggatgcagaca
aggttctgtgcaaagcacaagaaggaaacggctatggatacatggcgcgagagaggctat
ccacacatcgactgggaccgatttgagaaacggctcgaaaaccatcagcaatacttagcc
aagattgtcgacggcaaagagtcccattaccgcaatacgcttgctgaaaagatccagaca
ggacaggccaggtccctcaagaaagaaggagacttgaacccaggctattatggtccacga
ggttgcaaagtcatgtgcgactacctcgtagaggaatttggcgagtcattgaaagacaat
gctacaaaggatcgtgtcattgccgggcgtggttcggcagctttcattcaatccgtcttg
gttgctgaactcgccgtgcagttgataatggaggacatgaatgtgaatgcccgtgaggcc
cgagagattatggaagagagcaagactctaggcgagttgctacacgaagaaatatga
>Fp108
atgagcaaacgctcaaaacccgcgacacttctcagcacatt------ccatgtcaataaa
caacaaaagcaaaagctcgagcaggagcttgaagatgtcactgctcctccaatgtcctcc
ggggacgaggacgatgtcgaggacaaagaggaaacgccaccagtcgcagatttgaagttg
agatcaaaccgtgccaagaaagatacaatttctgactcagatgattctggacgagaaaga
tcaaatcgagggaatattaagcgcacgaacttccctagttcgaatgctggcaagtctcga
gagaagacaacacgagggacaaaaaagcaagagagtgagcaatcggcgaccgaggatacc
gaagaaacatcctcttcaagctccaaacgaaggagggtggtttccgagtctggagacgac
ccagcaggtcacttccaggataaacgaggatttaccaagtcttcgaattctaaaataaaa
tatggctatttcagatctggcaaggggtcacaggcttcaagaggatcgcaagcatctcgt
ggctcacaagattcacaagcgaagaaaggtaaaggaaatgagagagaacgcaaaaccctg
acagaacaaaatgagggtgacgactttcttgatagccccccaaacaagggtaaagcaacg
ttcaagactgttccaagagggtctgtcactcccccaaagctagaatcaaaaaagcgcaaa
ttgactatacctgtggatgacctagggtctccagagaagaaagtcagatcggccatgatt
tcaccaagccgtgaaaattcatgttctagccaagacaagaaagcaggttctattagcact
tcacaagagtcaagttcccatcggaggggcgtcctccaagtgcctgatatggtcaaaaat
aaaaaatcgaaaaagaaggagcgttctcctacgcccgagtataagcctgcgacattcatt
aatccggttgacattgattcggatctcaattt---aggtggcaatgccgatagtgtctca
tcgcccatcttgtcggatctggatcaactcagcgacacggaatccaatgagataccacct
gaagacgagaaaagccttgaaggaagaatggctaattgtccatggtgtggcgacgctgtt
tcggaacaatccctcaaggagtactctcaaggcaagagattgaatgtgcggatgcagaca
aggttctgtgcaaagcacaagaaggaaacggctatggatacatggcgcgagagaggctat
ccacacatcgactgggaccgatttgagaaacggctcgaaaaccatcagcaatacttagcc
aagattgtcgacggcaaagagtcccattaccgcaatacgcttgctgaaaagatccagaca
ggacaggccaggtccctcaagaaagaaggagacttgaacccaggctattatggtccacga
ggttgcaaagtcatgtgcgactacctcgtagaggaatttggcgagtcattgaaagacaat
gctacaaaggatcgtgtcattgccgggcgtggttcggcagctttcattcaatccgtcttg
gttgctgaactcgccgtgcagttgataatggaggacatgaatgtgaatgcccgtgaggcc
cgagagattatggaagagagcaagactctaggcgagttgctacacgaagaaatatga
>Fp118
atgagcaaacgctcaaaacccgcgacacttctcagcacatt------ccatgtcaataaa
caacaaaagcaaaagctcgagcaggagcttgaagatgtcactgctcctccaatgtcctcc
ggggacgaggacgatgtcgaggacaaagaggaaacgccaccagtcgcagatttgaagttg
agatcaaaccgtgccaagaaagatacaatttctgactcagatgattctggacgagaaaga
tcaaatcgagggaatattaagcgcacgaacttccctagttcgaatgctggcaagtctcga
gagaagacaacacgagggacaaaaaagcaagagagtgagcaatcggcgaccgaggatacc
gaagaaacatcctcttcaagctccaaacgaaggagggtggtttccgagtctggagacgac
ccagcaggtcacttccaggataaacgaggatttaccaagtcttcgaattctaaaataaaa
tatggctatttcagatctggcaaggggtcacaggcttcaagaggatcgcaagcatctcgt
ggctcacaagattcacaagcgaagaaaggtaaaggaaatgagagagaacgcaaaaccctg
acagaacaaaatgagggtgacgactttcttgatagccccccaaacaagggtaaagcaacg
ttcaagactgttccaagagggtctgtcactcccccaaagctagaatcaaaaaagcgcaaa
ttgactatacctgtggatgacctagggtctccagagaagaaagtcagatcggccatgatt
tcaccaagccgtgaaaattcatgttctagccaagacaagaaagcaggttctattagcact
tcacaagagtcaagttcccgtcggaggggcgtcctccaagtgcctgatatggtcaaaaat
aaaaaatcgaaaaagaaggagcgttctcctacgcccgagtataagcctgcgacattcatt
aatccggttgacattgattcggatctcaattt---aggtggcaatgccgatagtgtctca
tcgcccatcttgtcggatctggatcaactcagcgacacggaatccaatgagataccacct
gaagacgagaaaagccttgaaggaagaatggctaattgtccatggtgtggcgacgctgtt
tcggaacaatccctcaaggagtactctcaaggcaagagattgaatgtgcggatgcagaca
aggttctgtgcaaagcacaagaaggaaacggctatggatacatggcgcgagagaggctat
ccacacatcgactgggaccgatttgagaaacggctcgaaaaccatcagcaatacttagcc
aagattgtcgacggcaaagagtcccattaccgcaatacgcttgctgaaaagatccagaca
ggacaggccaggtccctcaagaaagaaggagacttgaacccaggctattatggtccacga
ggttgcaaagtcatgtgcgactacctcgtagaggaatttggcgagtcattgaaagacaat
gctacaaaggatcgtgtcattgccgggcgtggttcggcagctttcattcaatccgtcttg
gttgctgaactcgccgtgcagttgataatggaggacatgaatgtgaatgcccgtgaggcc
cgagagattatggaagagagcaagactctaggcgagttgctacacgaagaaatatga
>Fp122
atgagcaaacgctcaaaacccgcgacacttctcagcacatt------ccatgtcaataaa
caacaaaagcaaaagctcgagcaggagcttgaagatgtcactgctcctccaatgtcctcc
ggggacgaggacgatgtcgaggacaaagaggaaacgccaccagtcgcagatttgaagttg
agatcaaaccgtgccaagaaagatacaatttctgactcagatgattctggacgagaaaga
tcaaatcgagggaatattaagcgcacgaacttccctagttcgaatgctggcaagtctcga
gagaagacaacacgagggacaaaaaagcaagagagtgagcaatcggcgaccgaggatacc
gaagaaacatcctcttcaagctccaaacgaaggagggtggtttccgagtctggagacgac
ccagcaggtcacttccaggataaacgaggatttaccaagtcttcgaattctaaaataaaa
tatggctatttcagatctggcaaggggtcacaggcttcaagaggatcgcaagcatctcgt
ggctcacaagattcacaagcgaagaaaggtaaaggaaatgagagagaacgcaaaaccctg
acagaacaaaatgagggtgacgactttcttgatagccccccaaacaagggtaaagcaacg
ttcaagactgttccaagagggtctgtcactcccccaaagctagaatcaaaaaagcgcaaa
ttgactatacctgtggatgacctagggtctccagagaagaaagtcagatcggccatgatt
tcaccaagccgtgaaaattcatgttctagccaagacaagaaagcaggttctattagcact
tcacaagagtcaagttcccgtcggaggggcgtcctccaagtgcctgatatggtcaaaaat
aaaaaatcgaaaaagaaggagcgttctcctacgcccgagtataagcctgcgacattcatt
aatccggttgacattgattcggatctcaattt---aggtggcaatgccgatagtgtctca
tcgcccatcttgtcggatctggatcaactcagcgacacggaatccaatgagataccacct
gaagacgagaaaagccttgaaggaagaatggctaattgtccatggtgtggcgacgctgtt
tcggaacaatccctcaaggagtactctcaaggcaagagattgaatgtgcggatgcagaca
aggttctgtgcaaagcacaagaaggaaacggctatggatacatggcgcgagagaggctat
ccacacatcgactgggaccgatttgagaaacggctcgaaaaccatcagcaatacttagcc
aagattgtcgacggcaaagagtcccattaccgcaatacgcttgctgaaaagatccagaca
ggacaggccaggtccctcaagaaagaaggagacttgaacccaggctattatggtccacga
ggttgcaaagtcatgtgcgactacctcgtagaggaatttggcgagtcattgaaagacaat
gctacaaaggatcgtgtcattgccgggcgtggttcggcagctttcattcaatccgtcttg
gttgctgaactcgccgtgcagttgataatggaggacatgaatgtgaatgcccgtgaggcc
cgagagattatggaagagagcaagactctaggcgagttgctacacgaagaaatatga
>Fp125
atgagcaaacgctcaaaacccgcgacacttctcagcacatt------ccatgtcaataaa
caacaacagcaaaagctcgagcaggagcttgaagatgtcactgctcttccaatgtcctcc
ggggacgaggacgatgtcgaggacaaagaggaaacgccaccagtcgcagatttgaagttg
agatcaaaccgtgccaagaaagatacaatttctgactcagatgattctggacgagaaaga
tcaaatcgagggaatattaagcgcacgaacttccctagttcgaatgctggcaagtctcga
gagaagacaacacgagggacaaaaaagcaagagagtgagcaatcggcgaccgaggatacc
gaagaaacatcctcttcaagctccaaacgaaggagggtggtttccgagtctggagacgac
ccagcaggtcacttccaggataaacgaggatttaccaagtcttcgaattctaaaataaaa
tatggctatttcagatctggcaaggggtcacaggcttcaagaggatcgcaagcatctcgt
ggctcacaagattcacaagcgaagaaaggtaaaggaaatgagagagaacgcaaaaccctg
acagaacaaaatgagggtgacgactttcttgatagccccccaaacaagggtaaagcaacg
ttcaagactgttccaagagggtctgtcactcccccaaagctagaatcaaaaaagcgcaaa
ttgactatacctgtggatgacctagggtctccagagaagaaagtcagatcggccatgatt
tcaccaagccgtgaaaattcatgttctagccaagacaagaaagcaggttctattagcact
tcacaagagtcaagttcccgtcggaggggcgtcctccaagtgcctgatatggtcaaaaat
aaaaaatcgaaaaagaaggagcgttctcctacgcccgagtataagcctgcgacattcatt
aatccggttgacattgattcggatctcaattt---aggtggcaatgccgatagtgtctca
tcgcccatcttgtcggatctggatcaactcagcgacacggaatccaatgagataccacct
gaagacgagaaaagccttgaaggaagaatggctaattgtccatggtgtggcgacgctgtt
tcggaacaatccctcaaggagtactctcaaggcaagagattgaatgtgcggatgcagaca
aggttctgtgcaaagcacaagaaggaaacggctatggatacatggcgcgagagaggctat
ccacacatcgactgggaccgatttgagaaacggctcgaaaaccatcagcaatacttggcc
aagattgtcgacggcaaagagtcccattaccgcaatacgcttgctgaaaagatccagaca
ggacaggccaggtccctcaagaaagaaggagacttgaacccaggctattatggtccacga
ggttgcaaagtcatgtgcgactacctcgtagaggaatttggcgagtcattgaaagacaat
gctacaaaggatcgtgtcattgccgggcgtggttcggcagctttcattcaatccgtcttg
gttgctgaactcgccgtgcagttgataatggaggacatgaatgtgaatgcccgtgaggcc
cgagagattatggaagagagcaagactctaggcgagttgctacacgaagaaatatga
>Fp13r
atgagcaaacgctcaaaacccgcgacacttctcagcacatt------ccatgtcaataaa
caacaaaagcaaaagctcgagcaggagcttgaagatgtcactgctcctccaatgtcctcc
ggggacgaggacgatgtcgaggacaaagaggaaacgccaccagtcgcagatttgaagttg
agatcaaaccgtgccaagaaagatacaatttctgactcagatgattctggacgagaaaga
tcaaatcgagggaatattaagcgcacgaacttccctagttcgaatgctggcaagtctcga
gagaagacaacacgagggacaaaaaagcaagagagtgagcaatcggcgaccgaggatacc
gaagaaacatcctcttcaagctccaaacgaaggagggtggtttccgagtctggagacgac
ccagcaggtcacttccaggataaacgaggatttaccaagtcttcgaattctaaaataaaa
tatggctatttcagatctggcaaggggtcacaggcttcaagaggatcgcaagcatctcgt
ggctcacaagattcacaagcgaagaaaggtaaaggaaatgagagagaacgcaaaaccctg
acagaacaaaatgagggtgacgactttcttgatagccccccaaacaagggtaaagcaacg
ttcaagactgttccaagagggtctgtcactcccccaaagctagaatcaaaaaagcgcaaa
ttgactatacctgtggatgacctagggtctccagagaagaaagtcagatcggccatgatt
tcaccaagccgtgaaaattcatgttctagccaagacaagaaagcaggttctattagcact
tcacaagagtcaagttcccgtcggaggggcgtcctccaagtgcctgatatggtcaaaaat
aaaaaatcgaaaaagaaggagcgttctcctacgcccgagtataagcctgcgacattcatt
aatccggttgacattgattcggatctcaattt---aggtggcaatgccgatagtgtctca
tcgcccatcttgtcggatctggatcaactcagcgacacggaatccaatgagataccacct
gaagacgagaaaagccttgaaggaagaatggctaattgtccatggtgtggcgacgctgtt
tcggaacaatccctcaaggagtactctcaaggcaagagattgaatgtgcggatgcagaca
aggttctgtgcaaagcacaagaaggaaacggctatggatacatggcgcgagagaggctat
ccacacatcgactgggaccgatttgagaaacggctcgaaaaccatcagcaatacttagcc
aagattgtcgacggcaaagagtcccattaccgcaatacgcttgctgaaaagatccagaca
ggacaggccaggtccctcaagaaagaaggagacttgaacccaggctattatggtccacga
ggttgcaaagtcatgtgcgactacctcgtagaggaatttggcgagtcattgaaagacaat
gctacaaaggatcgtgtcattgccgggcgtggttcggcagctttcattcaatccgtcttg
gttgctgaactcgccgtgcagttgataatggaggacatgaatgtgaatgcccgtgaggcc
cgagagattatggaagagagcaagactctaggcgagttgctacacgaagaaatatga
>Fp144
atgagcaaacgctcaaaacccgcgacacttctcagcacatt------ccatgtcaataaa
caacaaaagcaaaagctcgagcaggagcttgaagatgtcactgctcctccaatgtcctcc
ggggacgaggacgatgtcgaggacaaagaggaaacgccaccagtcgcagatttgaagttg
agatcaaaccgtgccaagaaagatacaatttctgactcagatgattctggacgagaaaga
tcaaatcgagggaatattaagcgcacgaacttccctagttcgaatgctggcaagtctcga
gagaagacaacacgagggacaaaaaagcaagagagtgagcaatcggcgaccgaggatacc
gaagaaacatcctcttcaagctccaaacgaaggagggtggtttccgagtctggagacgac
ccagcaggtcacttccaggataaacgaggatttaccaagtcttcgaattctaaaataaaa
tatggctatttcagatctggcaaggggtcacaggcttcaagaggatcgcaagcatctcgt
ggctcacaagattcacaagcgaagaaaggtaaaggaaatgagagagaacgcaaaaccctg
acagaacaaaatgagggtgacgactttcttgatagccccccaaacaagggtaaagcaacg
ttcaagactgttccaagagggtctgtcactcccccaaagctagaatcaaaaaagcgcaaa
ttgactatacctgtggatgacctagggtctccagagaagaaagtcagatcggccatgatt
tcaccaagccgtgaaaattcatgttctagccaagacaagaaagcaggttctattagcact
tcacaagagtcaagttcccgtcggaggggcgtcctccaagtgcctgatatggtcaaaaat
aaaaaatcgaaaaagaaggagcgttctcctacgcccgagtataagcctgcgacattcatt
aatccggttgacattgattcggatctcaattt---aggtggcaatgccgatagtgtctca
tcgcccatcttgtcggatctggatcaactcagcgacacggaatccaatgagataccacct
gaagacgagaaaagccttgaaggaagaatggctaattgtccatggtgtggcgacgctgtt
tcggaacaatccctcaaggagtactctcaaggcaagagattgaatgtgcggatgcagaca
aggttctgtgcaaagcacaagaaggaaacggctatggatacatggcgcgagagaggctat
ccacacatcgactgggaccgatttgagaaacggctcgaaaaccatcagcaatacttagcc
aagattgtcgacggcaaagagtcccattaccgcaatacgcttgctgaaaagatccagaca
ggacaggccaggtccctcaagaaagaaggagacttgaacccaggctattatggtccacga
ggttgcaaagtcatgtgcgactacctcgtagaggaatttggcgagtcattgaaagacaat
gctacaaaggatcgtgtcattgccgggcgtggttcggcagctttcattcaatccgtcttg
gttgctgaactcgccgtgcagttgataatggaggacatgaatgtgaatgcccgtgaggcc
cgagagattatggaagagagcaagactctaggcgagttgctacacgaagaaatatga
>Fp146
atgagcaaacgctcaaaacccgcgacacttctcagcacatt------ccatgtcaataaa
caacaaaagcaaaagctcgagcaggagcttgaagatgtcactgctcctccaatgtcctcc
ggggacgaggacgatgtcgaggacaaagaggaaacgccaccagtcgcagatttgaagttg
agatcaaaccgtgccaagaaagatacaatttctgactcagatgattctggacgagaaaga
tcaaatcgagggaatattaagcgcacgaacttccctagttcgaatgctggcaagtctcga
gagaagacaacacgagggacaaaaaagcaagagagtgagcaatcggcgaccgaggatacc
gaagaaacatcctcttcaagctccaaacgaaggagggtggtttccgagtctggagacgac
ccagcaggtcacttccaggataaacgaggatttaccaagtcttcgaattctaaaataaaa
tatggctatttcagatctggcaaggggtcacaggcttcaagaggatcgcaagcatctcgt
ggctcacaagattcacaagcgaagaaaggtaaaggaaatgagagagaacgcaaaaccctg
acagaacaaaatgagggtgacgactttcttgatagccccccaaacaagggtaaagcaacg
ttcaagactgttccaagagggtctgtcactcccccaaagctagaatcaaaaaagcgcaaa
ttgactatacctgtggatgacctagggtctccagagaagaaagtcagatcggccatgatt
tcaccaagccgtgaaaattcatgttctagccaagacaagaaagcaggttctattagcact
tcacaagagtcaagttcccgtcggaggggcgtcctccaagtgcctgatatggtcaaaaat
aaaaaatcgaaaaagaaggagcgttctcctacgcccgagtataagcctgcgacattcatt
aatccggttgacattgattcggatctcaattt---aggtggcaatgccgatagtgtctca
tcgcccatcttgtcggatctggatcaactcagcgacacggaatccaatgagataccacct
gaagacgagaaaagccttgaaggaagaatggctaattgtccatggtgtggcgacgctgtt
tcggaacaatccctcaaggagtactctcaaggcaagagattgaatgtgcggatgcagaca
aggttctgtgcaaagcacaagaaggaaacggctatggatacatggcgcgagagaggctat
ccacacatcgactgggaccgatttgagaaacggctcgaaaaccatcagcaatacttagcc
aagattgtcgacggcaaagagtcccattaccgcaatacgcttgctgaaaagatccagaca
ggacaggccaggtccctcaagaaagaaggagacttgaacccaggctattatggtccacga
ggttgcaaagtcatgtgcgactacctcgtagaggaatttggcgagtcattgaaagacaat
gctacaaaggatcgtgtcattgccgggcgtggttcggcagctttcattcaatccgtcttg
gttgctgaactcgccgtgcagttgataatggaggacatgaatgtgaatgcccgtgaggcc
cgagagattatggaagagagcaagactctaggcgagttgctacacgaagaaatatga
>Fp155
atgagcaaacgctcaaaacccgcgacacttctcagcacatt------ccatgtcaataaa
caacaaaagcaaaagctcgagcaggagcttgaagatgtcactgctcctccaatgtcctcc
ggggacgaggacgatgtcgaggacaaagaggaaacgccaccagtcgcagatttgaagttg
agatcaaaccgtgccaagaaagatacaatttctgactcagatgattctggacgagaaaga
tcaaatcgagggaatattaagcgcacgaacttccctagttcgaatgctggcaagtctcga
gagaagacaacacgagggacaaaaaagcaagagagtgagcaatcggcgaccgaggatacc
gaagaaacatcctcttcaagctccaaacgaaggagggtggtttccgagtctggagacgac
ccagcaggtcacttccaggataaacgaggatttaccaagtcttcgaattctaaaataaaa
tatggctatttcagatctggcaaggggtcacaggcttcaagaggatcgcaagcatctcgt
ggctcacaagattcacaagcgaagaaaggtaaaggaaatgagagagaacgcaaaaccctg
acagaacaaaatgagggtgacgactttcttgatagccccccaaacaagggtaaagcaacg
ttcaagactgttccaagagggtctgtcactcccccaaagctagaatcaaaaaagcgcaaa
ttgactatacctgtggatgacctagggtctccagagaagaaagtcagatcggccatgatt
tcaccaagccgtgaaaattcatgttctagccaagacaagaaagcaggttctattagcact
tcacaagagtcaagttcccgtcggaggggcgtcctccaagtgcctgatatggtcaaaaat
aaaaaatcgaaaaagaaggagcgttctcctacgcccgagtataagcctgcgacattcatt
aatccggttgacattgattcggatctcaattt---aggtggcaatgccgatagtgtctca
tcgcccatcttgtcggatctggatcaactcagcgacacggaatccaatgagataccacct
gaagacgagaaaagccttgaaggaagaatggctaattgtccatggtgtggcgacgctgtt
tcggaacaatccctcaaggagtactctcaaggcaagagattgaatgtgcggatgcagaca
aggttctgtgcaaagcacaagaaggaaacggctatggatacatggcgcgagagaggctat
ccacacatcgactgggaccgatttgagaaacggctcgaaaaccatcagcaatacttagcc
aagattgtcgacggcaaagagtcccattaccgcaatacgcttgctgaaaagatccagaca
ggacaggccaggtccctcaagaaagaaggagacttgaacccaggctattatggtccacga
ggttgcaaagtcatgtgcgactacctcgtagaggaatttggcgagtcattgaaagacaat
gctacaaaggatcgtgtcattgccgggcgtggttcggcagctttcattcaatccgtcttg
gttgctgaactcgccgtgcagttgataatggaggacatgaatgtgaatgcccgtgaggcc
cgagagattatggaagagagcaagactctaggcgagttgctacacgaagaaatatga
>Fp157
atgagcaaacgctcaaaacccgcgacacttctcagcacatt------ccatgtcaataaa
caacaaaagcaaaagctcgagcaggagcttgaagatgtcactgctcctccaatgtcctcc
ggggacgaggacgatgtcgaggacaaagaggaaacgccaccagtcgcagatttgaagttg
agatcaaaccgtgccaagaaagatacaatttctgactcagatgattctggacgagaaaga
tcaaatcgagggaatattaagcgcacgaacttccctagttcgaatgctggcaagtctcga
gagaagacaacacgagggacaaaaaagcaagagagtgagcaatcggcgaccgaggatacc
gaagaaacatcctcttcaagctccaaacgaaggagggtggtttccgagtctggagacgac
ccagcaggtcacttccaggataaacgaggatttaccaagtcttcgaattctaaaataaaa
tatggctatttcagatctggcaaggggtcacaggcttcaagaggatcgcaagcatctcgt
ggctcacaagattcacaagcgaagaaaggtaaaggaaatgagagagaacgcaaaaccctg
acagaacaaaatgagggtgacgactttcttgatagccccccaaacaagggtaaagcaacg
ttcaagactgttccaagagggtctgtcactcccccaaagctagaatcaaaaaagcgcaaa
ttgactatacctgtggatgacctagggtctccagagaagaaagtcagatcggccatgatt
tcaccaagccgtgaaaattcatgttctagccaagacaagaaagcaggttctattagcact
tcacaagagtcaagttcccgtcggaggggcgtcctccaagtgcctgatatggtcaaaaat
aaaaaatcgaaaaagaaggagcgttctcctacgcccgagtataagcctgcgacattcatt
aatccggttgacattgattcggatctcaattt---aggtggcaatgccgatagtgtctca
tcgcccatcttgtcggatctggatcaactcagcgacacggaatccaatgagataccacct
gaagacgagaaaagccttgaaggaagaatggctaattgtccatggtgtggcgacgctgtt
tcggaacaatccctcaaggagtactctcaaggcaagagattgaatgtgcggatgcagaca
aggttctgtgcaaagcacaagaaggaaacggctatggatacatggcgcgagagaggctat
ccacacatcgactgggaccgatttgagaaacggctcgaaaaccatcagcaatacttagcc
aagattgtcgacggcaaagagtcccattaccgcaatacgcttgctgaaaagatccagaca
ggacaggccaggtccctcaagaaagaaggagacttgaacccaggctattatggtccacga
ggttgcaaagtcatgtgcgactacctcgtagaggaatttggcgagtcattgaaagacaat
gctacaaaggatcgtgtcattgccgggcgtggttcggcagctttcattcaatccgtcttg
gttgctgaactcgccgtgcagttgataatggaggacatgaatgtgaatgcccgtgaggcc
cgagagattatggaagagagcaagactctaggcgagttgctacacgaagaaatatga
>Fp16r
atgagcaaacgctcaaaacccgcgacacttctcagcacatt------ccatgtcaataaa
caacaacagcaaaagctcgagcaggagcttgaagatgtcactgctcttccaatgtcctcc
ggggacgaggacgatgtcgaggacaaagaggaaacgccaccagtcgcagatttgaagttg
agatcaaaccgtgccaagaaagatacaatttctgactcagatgattctggacgagaaaga
tcaaatcgagggaatattaagcgcacgaacttccctagttcgaatgctggcaagtctcga
gagaagacaacacgagggacaaaaaagcaagagagtgagcaatcggcgaccgaggatacc
gaagaaacatcctcttcaagctccaaacgaaggagggtggtttccgagtctggagacgac
ccagcaggtcacttccaggataaacgaggatttaccaagtcttcgaattctaaaataaaa
tatggctatttcagatctggcaaggggtcacaggcttcaagaggatcgcaagcatctcgt
ggctcacaagattcacaagcgaagaaaggtaaaggaaatgagagagaacgcaaaaccctg
acagaacaaaatgagggtgacgactttcttgatagccccccaaacaagggtaaagcaacg
ttcaagactgttccaagagggtctgtcactcccccaaagctagaatcaaaaaagcgcaaa
ttgactatacctgtggatgacctagggtctccagagaagaaagtcagatcggccatgatt
tcaccaagccgtgaaaattcatgttctagccaagacaagaaagcaggttctattagcact
tcacaagagtcaagttcccgtcggaggggcgtcctccaagtgcctgatatggtcaaaaat
aaaaaatcgaaaaagaaggagcgttctcctacgcccgagtataagcctgcgacattcatt
aatccggttgacattgattcggatctcaattt---aggtggcaatgccgatagtgtctca
tcgcccatcttgtcggatctggatcaactcagcgacacggaatccaatgagataccacct
gaagacgagaaaagccttgaaggaagaatggctaattgtccatggtgtggcgacgctgtt
tcggaacaatccctcaaggagtactctcaaggcaagagattgaatgtgcggatgcagaca
aggttctgtgcaaagcacaagaaggaaacggctatggatacatggcgcgagagaggctat
ccacacatcgactgggaccgatttgagaaacggctcgaaaaccatcagcaatacttggcc
aagattgtcgacggcaaagagtcccattaccgcaatacgcttgctgaaaagatccagaca
ggacaggccaggtccctcaagaaagaaggagacttgaacccaggctattatggtccacga
ggttgcaaagtcatgtgcgactacctcgtagaggaatttggcgagtcattgaaagacaat
gctacaaaggatcgtgtcattgccgggcgtggttcggcagctttcattcaatccgtcttg
gttgctgaactcgccgtgcagttgataatggaggacatgaatgtgaatgcccgtgaggcc
cgagagattatggaagagagcaagactctaggcgagttgctacacgaagaaatatga
>Fp1r
atgagcaaacgctcaaaacccgcgacacttctcagcacatt------ccatgtcaataaa
caacaacagcaaaagctcgagcaggagcttgaagatgtcactgctcttccaatgtcctcc
ggggacgaggacgatgtcgaggacaaagaggaaacgccaccagtcgcagatttgaagttg
agatcaaaccgtgccaagaaagatacaatttctgactcagatgattctggacgagaaaga
tcaaatcgagggaatattaagcgcacgaacttccctagttcgaatgctggcaagtctcga
gagaagacaacacgagggacaaaaaagcaagagagtgagcaatcggcgaccgaggatacc
gaagaaacatcctcttcaagctccaaacgaaggagggtggtttccgagtctggagacgac
ccagcaggtcacttccaggataaacgaggatttaccaagtcttcgaattctaaaataaaa
tatggctatttcagatctggcaaggggtcacaggcttcaagaggatcgcaagcatctcgt
ggctcacaagattcacaagcgaagaaaggtaaaggaaatgagagagaacgcaaaaccctg
acagaacaaaatgagggtgacgactttcttgatagccccccaaacaagggtaaagcaacg
ttcaagactgttccaagagggtctgtcactcccccaaagctagaatcaaaaaagcgcaaa
ttgactatacctgtggatgacctagggtctccagagaagaaagtcagatcggccatgatt
tcaccaagccgtgaaaattcatgttctagccaagacaagaaagcaggttctattagcact
tcacaagagtcaagttcccgtcggaggggcgtcctccaagtgcctgatatggtcaaaaat
aaaaaatcgaaaaagaaggagcgttctcctacgcccgagtataagcctgcgacattcatt
aatccggttgacattgattcggatctcaattt---aggtggcaatgccgatagtgtctca
tcgcccatcttgtcggatctggatcaactcagcgacacggaatccaatgagataccacct
gaagacgagaaaagccttgaaggaagaatggctaattgtccatggtgtggcgacgctgtt
tcggaacaatccctcaaggagtactctcaaggcaagagattgaatgtgcggatgcagaca
aggttctgtgcaaagcacaagaaggaaacggctatggatacatggcgcgagagaggctat
ccacacatcgactgggaccgatttgagaaacggctcgaaaaccatcagcaatacttggcc
aagattgtcgacggcaaagagtcccattaccgcaatacgcttgctgaaaagatccagaca
ggacaggccaggtccctcaagaaagaaggagacttgaacccaggctattatggtccacga
ggttgcaaagtcatgtgcgactacctcgtagaggaatttggcgagtcattgaaagacaat
gctacaaaggatcgtgtcattgccgggcgtggttcggcagctttcattcaatccgtcttg
gttgctgaactcgccgtgcagttgataatggaggacatgaatgtgaatgcccgtgaggcc
cgagagattatggaagagagcaagactctaggcgagttgctacacgaagaaatatga
>Fp21r
atgagcaaacgctcaaaacccgcgacacttctcagcacatt------ccatgtcaataaa
caacaaaagcaaaagctcgagcaggagcttgaagatgtcactgctcctccaatgtcctcc
ggggacgaggacgatgtcgaggacaaagaggaaacgccaccagtcgcagatttgaagttg
agatcaaaccgtgccaagaaagatacaatttctgactcagatgattctggacgagaaaga
tcaaatcgagggaatattaagcgcacgaacttccctagttcgaatgctggcaagtctcga
gagaagacaacacgagggacaaaaaagcaagagagtgagcaatcggcgaccgaggatacc
gaagaaacatcctcttcaagctccaaacgaaggagggtggtttccgagtctggagacgac
ccagcaggtcacttccaggataaacgaggatttaccaagtcttcgaattctaaaataaaa
tatggctatttcagatctggcaaggggtcacaggcttcaagaggatcgcaagcatctcgt
ggctcacaagattcacaagcgaagaaaggtaaaggaaatgagagagaacgcaaaaccctg
acagaacaaaatgagggtgacgactttcttgatagccccccaaacaagggtaaagcaacg
ttcaagactgttccaagagggtctgtcactcccccaaagctagaatcaaaaaagcgcaaa
ttgactatacctgtggatgacctagggtctccagagaagaaagtcagatcggccatgatt
tcaccaagccgtgaaaattcatgttctagccaagacaagaaagcaggttctattagcact
tcacaagagtcaagttcccgtcggaggggcgtcctccaagtgcctgatatggtcaaaaat
aaaaaatcgaaaaagaaggagcgttctcctacgcccgagtataagcctgcgacattcatt
aatccggttgacattgattcggatctcaattt---aggtggcaatgccgatagtgtctca
tcgcccatcttgtcggatctggatcaactcagcgacacggaatccaatgagataccacct
gaagacgagaaaagccttgaaggaagaatggctaattgtccatggtgtggcgacgctgtt
tcggaacaatccctcaaggagtactctcaaggcaagagattgaatgtgcggatgcagaca
aggttctgtgcaaagcacaagaaggaaacggctatggatacatggcgcgagagaggctat
ccacacatcgactgggaccgatttgagaaacggctcgaaaaccatcagcaatacttagcc
aagattgtcgacggcaaagagtcccattaccgcaatacgcttgctgaaaagatccagaca
ggacaggccaggtccctcaagaaagaaggagacttgaacccaggctattatggtccacga
ggttgcaaagtcatgtgcgactacctcgtagaggaatttggcgagtcattgaaagacaat
gctacaaaggatcgtgtcattgccgggcgtggttcggcagctttcattcaatccgtcttg
gttgctgaactcgccgtgcagttgataatggaggacatgaatgtgaatgcccgtgaggcc
cgagagattatggaagagagcaagactctaggcgagttgctacacgaagaaatatga
>Fp24r
atgagcaaacgctcaaaacccgcgacacttctcagcacatt------ccatgtcaataaa
caacaacagcaaaagctcgagcaggagcttgaagatgtcactgctcttccaatgtcctcc
ggggacgaggacgatgtcgaggacaaagaggaaacgccaccagtcgcagatttgaagttg
agatcaaaccgtgccaagaaagatacaatttctgactcagatgattctggacgagaaaga
tcaaatcgagggaatattaagcgcacgaacttccctagttcgaatgctggcaagtctcga
gagaagacaacacgagggacaaaaaagcaagagagtgagcaatcggcgaccgaggatacc
gaagaaacatcctcttcaagctccaaacgaaggagggtggtttccgagtctggagacgac
ccagcaggtcacttccaggataaacgaggatttaccaagtcttcgaattctaaaataaaa
tatggctatttcagatctggcaaggggtcacaggcttcaagaggatcgcaagcatctcgt
ggctcacaagattcacaagcgaagaaaggtaaaggaaatgagagagaacgcaaaaccctg
acagaacaaaatgagggtgacgactttcttgatagccccccaaacaagggtaaagcaacg
ttcaagactgttccaagagggtctgtcactcccccaaagctagaatcaaaaaagcgcaaa
ttgactatacctgtggatgacctagggtctccagagaagaaagtcagatcggccatgatt
tcaccaagccgtgaaaattcatgttctagccaagacaagaaagcaggttctattagcact
tcacaagagtcaagttcccgtcggaggggcgtcctccaagtgcctgatatggtcaaaaat
aaaaaatcgaaaaagaaggagcgttctcctacgcccgagtataagcctgcgacattcatt
aatccggttgacattgattcggatctcaattt---aggtggcaatgccgatagtgtctca
tcgcccatcttgtcggatctggatcaactcagcgacacggaatccaatgagataccacct
gaagacgagaaaagccttgaaggaagaatggctaattgtccatggtgtggcgacgctgtt
tcggaacaatccctcaaggagtactctcaaggcaagagattgaatgtgcggatgcagaca
aggttctgtgcaaagcacaagaaggaaacggctatggatacatggcgcgagagaggctat
ccacacatcgactgggaccgatttgagaaacggctcgaaaaccatcagcaatacttggcc
aagattgtcgacggcaaagagtcccattaccgcaatacgcttgctgaaaagatccagaca
ggacaggccaggtccctcaagaaagaaggagacttgaacccaggctattatggtccacga
ggttgcaaagtcatgtgcgactacctcgtagaggaatttggcgagtcattgaaagacaat
gctacaaaggatcgtgtcattgccgggcgtggttcggcagctttcattcaatccgtcttg
gttgctgaactcgccgtgcagttgataatggaggacatgaatgtgaatgcccgtgaggcc
cgagagattatggaagagagcaagactctaggcgagttgctacacgaagaaatatga
>Fp2516
atgagcaaacgctcaaaacccgcgacacttctcagcacatt------ccatgtcaataaa
caacaaaagcaaaagctcgagcaggagcttgaagatgtcactgctcctccaatgtcctcc
ggggacgaggacgatgtcgaggacaaagaggaaacgccaccagtcgcagatttgaagttg
agatcaaaccgtgccaagaaagatacaatttctgactcagatgattctggacgagaaaga
tcaaatcgagggaatattaagcgcacgaacttccctagttcgaatgctggcaagtctcga
gagaagacaacacgagggacaaaaaagcaagagagtgagcaatcggcgaccgaggatacc
gaagaaacatcctcttcaagctccaaacgaaggagggtggtttccgagtctggagacgac
ccagcaggtcacttccaggataaacgaggatttaccaagtcttcgaattctaaaataaaa
tatggctatttcagatctggcaaggggtcacaggcttcaagaggatcgcaagcatctcgt
ggctcacaagattcacaagcgaagaaaggtaaaggaaatgagagagaacgcaaaaccctg
acagaacaaaatgagggtgacgactttcttgatagccccccaaacaagggtaaagcaacg
ttcaagactgttccaagagggtctgtcactcccccaaagctagaatcaaaaaagcgcaaa
ttgactatacctgtggatgacctagggtctccagagaagaaagtcagatcggccatgatt
tcaccaagccgtgaaaattcatgttctagccaagacaagaaagcaggttctattagcact
tcacaagagtcaagttcccatcggaggggcgtcctccaagtgcctgatatggtcaaaaat
aaaaaatcgaaaaagaaggagcgttctcctacgcccgagtataagcctgcgacattcatt
aatccggttgacattgattcggatctcaattt---aggtggcaatgccgatagtgtctca
tcgcccatcttgtcggatctggatcaactcagcgacacggaatccaatgagataccacct
gaagacgagaaaagccttgaaggaagaatggctaattgtccatggtgtggcgacgctgtt
tcggaacaatccctcaaggagtactctcaaggcaagagattgaatgtgcggatgcagaca
aggttctgtgcaaagcacaagaaggaaacggctatggatacatggcgcgagagaggctat
ccacacatcgactgggaccgatttgagaaacggctcgaaaaccatcagcaatacttagcc
aagattgtcgacggcaaagagtcccattaccgcaatacgcttgctgaaaagatccagaca
ggacaggccaggtccctcaagaaagaaggagacttgaacccaggctattatggtccacga
ggttgcaaagtcatgtgcgactacctcgtagaggaatttggcgagtcattgaaagacaat
gctacaaaggatcgtgtcattgccgggcgtggttcggcagctttcattcaatccgtcttg
gttgctgaactcgccgtgcagttgataatggaggacatgaatgtgaatgcccgtgaggcc
cgagagattatggaagagagcaagactctaggcgagttgctacacgaagaaatatga
>Fp26r
atgagcaaacgctcaaaacccgcgacacttctcagcacatt------ccatgtcaataaa
caacaacagcaaaagctcgagcaggagcttgaagatgtcactgctcttccaatgtcctcc
ggggacgaggacgatgtcgaggacaaagaggaaacgccaccagtcgcagatttgaagttg
agatcaaaccgtgccaagaaagatacaatttctgactcagatgattctggacgagaaaga
tcaaatcgagggaatattaagcgcacgaacttccctagttcgaatgctggcaagtctcga
gagaagacaacacgagggacaaaaaagcaagagagtgagcaatcggcgaccgaggatacc
gaagaaacatcctcttcaagctccaaacgaaggagggtggtttccgagtctggagacgac
ccagcaggtcacttccaggataaacgaggatttaccaagtcttcgaattctaaaataaaa
tatggctatttcagatctggcaaggggtcacaggcttcaagaggatcgcaagcatctcgt
ggctcacaagattcacaagcgaagaaaggtaaaggaaatgagagagaacgcaaaaccctg
acagaacaaaatgagggtgacgactttcttgatagccccccaaacaagggtaaagcaacg
ttcaagactgttccaagagggtctgtcactcccccaaagctagaatcaaaaaagcgcaaa
ttgactatacctgtggatgacctagggtctccagagaagaaagtcagatcggccatgatt
tcaccaagccgtgaaaattcatgttctagccaagacaagaaagcaggttctattagcact
tcacaagagtcaagttcccgtcggaggggcgtcctccaagtgcctgatatggtcaaaaat
aaaaaatcgaaaaagaaggagcgttctcctacgcccgagtataagcctgcgacattcatt
aatccggttgacattgattcggatctcaattt---aggtggcaatgccgatagtgtctca
tcgcccatcttgtcggatctggatcaactcagcgacacggaatccaatgagataccacct
gaagacgagaaaagccttgaaggaagaatggctaattgtccatggtgtggcgacgctgtt
tcggaacaatccctcaaggagtactctcaaggcaagagattgaatgtgcggatgcagaca
aggttctgtgcaaagcacaagaaggaaacggctatggatacatggcgcgagagaggctat
ccacacatcgactgggaccgatttgagaaacggctcgaaaaccatcagcaatacttggcc
aagattgtcgacggcaaagagtcccattaccgcaatacgcttgctgaaaagatccagaca
ggacaggccaggtccctcaagaaagaaggagacttgaacccaggctattatggtccacga
ggttgcaaagtcatgtgcgactacctcgtagaggaatttggcgagtcattgaaagacaat
gctacaaaggatcgtgtcattgccgggcgtggttcggcagctttcattcaatccgtcttg
gttgctgaactcgccgtgcagttgataatggaggacatgaatgtgaatgcccgtgaggcc
cgagagattatggaagagagcaagactctaggcgagttgctacacgaagaaatatga
>Fp33
atgagcaaacgctcaaaacccgcgacacttctcagcacatt------ccatgtcaataaa
caacaacagcaaaagctcgagcaggagcttgaagatgtcactgctcttccaatgtcctcc
ggggacgaggacgatgtcgaggacaaagaggaaacgccaccagtcgcagatttgaagttg
agatcaaaccgtgccaagaaagatacaatttctgactcagatgattctggacgagaaaga
tcaaatcgagggaatattaagcgcacgaacttccctagttcgaatgctggcaagtctcga
gagaagacaacacgagggacaaaaaagcaagagagtgagcaatcggcgaccgaggatacc
gaagaaacatcctcttcaagctccaaacgaaggagggtggtttccgagtctggagacgac
ccagcaggtcacttccaggataaacgaggatttaccaagtcttcgaattctaaaataaaa
tatggctatttcagatctggcaaggggtcacaggcttcaagaggatcgcaagcatctcgt
ggctcacaagattcacaagcgaagaaaggtaaaggaaatgagagagaacgcaaaaccctg
acagaacaaaatgagggtgacgactttcttgatagccccccaaacaagggtaaagcaacg
ttcaagactgttccaagagggtctgtcactcccccaaagctagaatcaaaaaagcgcaaa
ttgactatacctgtggatgacctagggtctccagagaagaaagtcagatcggccatgatt
tcaccaagccgtgaaaattcatgttctagccaagacaagaaagcaggttctattagcact
tcacaagagtcaagttcccgtcggaggggcgtcctccaagtgcctgatatggtcaaaaat
aaaaaatcgaaaaagaaggagcgttctcctacgcccgagtataagcctgcgacattcatt
aatccggttgacattgattcggatctcaattt---aggtggcaatgccgatagtgtctca
tcgcccatcttgtcggatctggatcaactcagcgacacggaatccaatgagataccacct
gaagacgagaaaagccttgaaggaagaatggctaattgtccatggtgtggcgacgctgtt
tcggaacaatccctcaaggagtactctcaaggcaagagattgaatgtgcggatgcagaca
aggttctgtgcaaagcacaagaaggaaacggctatggatacatggcgcgagagaggctat
ccacacatcgactgggaccgatttgagaaacggctcgaaaaccatcagcaatacttggcc
aagattgtcgacggcaaagagtcccattaccgcaatacgcttgctgaaaagatccagaca
ggacaggccaggtccctcaagaaagaaggagacttgaacccaggctattatggtccacga
ggttgcaaagtcatgtgcgactacctcgtagaggaatttggcgagtcattgaaagacaat
gctacaaaggatcgtgtcattgccgggcgtggttcggcagctttcattcaatccgtcttg
gttgctgaactcgccgtgcagttgataatggaggacatgaatgtgaatgcccgtgaggcc
cgagagattatggaagagagcaagactctaggcgagttgctacacgaagaaatatga
>Fp34
atgagcaaacgctcaaaacccgcgacacttctcagcacatt------ccatgtcaataaa
caacaaaagcaaaagctcgagcaggagcttgaagatgtcactgctcctccaatgtcctcc
ggggacgaggacgatgtcgaggacaaagaggaaacgccaccagtcgcagatttgaagttg
agatcaaaccgtgccaagaaagatacaatttctgactcagatgattctggacgagaaaga
tcaaatcgagggaatattaagcgcacgaacttccctagttcgaatgctggcaagtctcga
gagaagacaacacgagggacaaaaaagcaagagagtgagcaatcggcgaccgaggatacc
gaagaaacatcctcttcaagctccaaacgaaggagggtggtttccgagtctggagacgac
ccagcaggtcacttccaggataaacgaggatttaccaagtcttcgaattctaaaataaaa
tatggctatttcagatctggcaaggggtcacaggcttcaagaggatcgcaagcatctcgt
ggctcacaagattcacaagcgaagaaaggtaaaggaaatgagagagaacgcaaaaccctg
acagaacaaaatgagggtgacgactttcttgatagccccccaaacaagggtaaagcaacg
ttcaagactgttccaagagggtctgtcactcccccaaagctagaatcaaaaaagcgcaaa
ttgactatacctgtggatgacctagggtctccagagaagaaagtcagatcggccatgatt
tcaccaagccgtgaaaattcatgttctagccaagacaagaaagcaggttctattagcact
tcacaagagtcaagttcccgtcggaggggcgtcctccaagtgcctgatatggtcaaaaat
aaaaaatcgaaaaagaaggagcgttctcctacgcccgagtataagcctgcgacattcatt
aatccggttgacattgattcggatctcaattt---aggtggcaatgccgatagtgtctca
tcgcccatcttgtcggatctggatcaactcagcgacacggaatccaatgagataccacct
gaagacgagaaaagccttgaaggaagaatggctaattgtccatggtgtggcgacgctgtt
tcggaacaatccctcaaggagtactctcaaggcaagagattgaatgtgcggatgcagaca
aggttctgtgcaaagcacaagaaggaaacggctatggatacatggcgcgagagaggctat
ccacacatcgactgggaccgatttgagaaacggctcgaaaaccatcagcaatacttagcc
aagattgtcgacggcaaagagtcccattaccgcaatacgcttgctgaaaagatccagaca
ggacaggccaggtccctcaagaaagaaggagacttgaacccaggctattatggtccacga
ggttgcaaagtcatgtgcgactacctcgtagaggaatttggcgagtcattgaaagacaat
gctacaaaggatcgtgtcattgccgggcgtggttcggcagctttcattcaatccgtcttg
gttgctgaactcgccgtgcagttgataatggaggacatgaatgtgaatgcccgtgaggcc
cgagagattatggaagagagcaagactctaggcgagttgctacacgaagaaatatga
>Fp35
atgagcaaacgctcaaaacccgcgacacttctcagcacatt------ccatgtcaataaa
caacaaaagcaaaagctcgagcaggagcttgaagatgtcactgctcctccaatgtcctcc
ggggacgaggacgatgtcgaggacaaagaggaaacgccaccagtcgcagatttgaagttg
agatcaaaccgtgccaagaaagatacaatttctgactcagatgattctggacgagaaaga
tcaaatcgagggaatattaagcgcacgaacttccctagttcgaatgctggcaagtctcga
gagaagacaacacgagggacaaaaaagcaagagagtgagcaatcggcgaccgaggatacc
gaagaaacatcctcttcaagctccaaacgaaggagggtggtttccgagtctggagacgac
ccagcaggtcacttccaggataaacgaggatttaccaagtcttcgaattctaaaataaaa
tatggctatttcagatctggcaaggggtcacaggcttcaagaggatcgcaagcatctcgt
ggctcacaagattcacaagcgaagaaaggtaaaggaaatgagagagaacgcaaaaccctg
acagaacaaaatgagggtgacgactttcttgatagccccccaaacaagggtaaagcaacg
ttcaagactgttccaagagggtctgtcactcccccaaagctagaatcaaaaaagcgcaaa
ttgactatacctgtggatgacctagggtctccagagaagaaagtcagatcggccatgatt
tcaccaagccgtgaaaattcatgttctagccaagacaagaaagcaggttctattagcact
tcacaagagtcaagttcccgtcggaggggcgtcctccaagtgcctgatatggtcaaaaat
aaaaaatcgaaaaagaaggagcgttctcctacgcccgagtataagcctgcgacattcatt
aatccggttgacattgattcggatctcaattt---aggtggcaatgccgatagtgtctca
tcgcccatcttgtcggatctggatcaactcagcgacacggaatccaatgagataccacct
gaagacgagaaaagccttgaaggaagaatggctaattgtccatggtgtggcgacgctgtt
tcggaacaatccctcaaggagtactctcaaggcaagagattgaatgtgcggatgcagaca
aggttctgtgcaaagcacaagaaggaaacggctatggatacatggcgcgagagaggctat
ccacacatcgactgggaccgatttgagaaacggctcgaaaaccatcagcaatacttagcc
aagattgtcgacggcaaagagtcccattaccgcaatacgcttgctgaaaagatccagaca
ggacaggccaggtccctcaagaaagaaggagacttgaacccaggctattatggtccacga
ggttgcaaagtcatgtgcgactacctcgtagaggaatttggcgagtcattgaaagacaat
gctacaaaggatcgtgtcattgccgggcgtggttcggcagctttcattcaatccgtcttg
gttgctgaactcgccgtgcagttgataatggaggacatgaatgtgaatgcccgtgaggcc
cgagagattatggaagagagcaagactctaggcgagttgctacacgaagaaatatga
>Fp38
atgagcaaacgctcaaaacccgcgacacttctcagcacatt------ccatgtcaataaa
caacaaaagcaaaagctcgagcaggagcttgaagatgtcactgctcctccaatgtcctcc
ggggacgaggacgatgtcgaggacaaagaggaaacgccaccagtcgcagatttgaagttg
agatcaaaccgtgccaagaaagatacaatttctgactcagatgattctggacgagaaaga
tcaaatcgagggaatattaagcgcacgaacttccctagttcgaatgctggcaagtctcga
gagaagacaacacgagggacaaaaaagcaagagagtgagcaatcggcgaccgaggatacc
gaagaaacatcctcttcaagctccaaacgaaggagggtggtttccgagtctggagacgac
ccagcaggtcacttccaggataaacgaggatttaccaagtcttcgaattctaaaataaaa
tatggctatttcagatctggcaaggggtcacaggcttcaagaggatcgcaagcatctcgt
ggctcacaagattcacaagcgaagaaaggtaaaggaaatgagagagaacgcaaaaccctg
acagaacaaaatgagggtgacgactttcttgatagccccccaaacaagggtaaagcaacg
ttcaagactgttccaagagggtctgtcactcccccaaagctagaatcaaaaaagcgcaaa
ttgactatacctgtggatgacctagggtctccagagaagaaagtcagatcggccatgatt
tcaccaagccgtgaaaattcatgttctagccaagacaagaaagcaggttctattagcact
tcacaagagtcaagttcccgtcggaggggcgtcctccaagtgcctgatatggtcaaaaat
aaaaaatcgaaaaagaaggagcgttctcctacgcccgagtataagcctgcgacattcatt
aatccggttgacattgattcggatctcaattt---aggtggcaatgccgatagtgtctca
tcgcccatcttgtcggatctggatcaactcagcgacacggaatccaatgagataccacct
gaagacgagaaaagccttgaaggaagaatggctaattgtccatggtgtggcgacgctgtt
tcggaacaatccctcaaggagtactctcaaggcaagagattgaatgtgcggatgcagaca
aggttctgtgcaaagcacaagaaggaaacggctatggatacatggcgcgagagaggctat
ccacacatcgactgggaccgatttgagaaacggctcgaaaaccatcagcaatacttagcc
aagattgtcgacggcaaagagtcccattaccgcaatacgcttgctgaaaagatccagaca
ggacaggccaggtccctcaagaaagaaggagacttgaacccaggctattatggtccacga
ggttgcaaagtcatgtgcgactacctcgtagaggaatttggcgagtcattgaaagacaat
gctacaaaggatcgtgtcattgccgggcgtggttcggcagctttcattcaatccgtcttg
gttgctgaactcgccgtgcagttgataatggaggacatgaatgtgaatgcccgtgaggcc
cgagagattatggaagagagcaagactctaggcgagttgctacacgaagaaatatga
>Fp39
atgagcaaacgctcaaaacccgcgacacttctcagcacatt------ccatgtcaataaa
caacaacagcaaaagctcgagcaggagcttgaagatgtcactgctcttccaatgtcctcc
ggggacgaggacgatgtcgaggacaaagaggaaacgccaccagtcgcagatttgaagttg
agatcaaaccgtgccaagaaagatacaatttctgactcagatgattctggacgagaaaga
tcaaatcgagggaatattaagcgcacgaacttccctagttcgaatgctggcaagtctcga
gagaagacaacacgagggacaaaaaagcaagagagtgagcaatcggcgaccgaggatacc
gaagaaacatcctcttcaagctccaaacgaaggagggtggtttccgagtctggagacgac
ccagcaggtcacttccaggataaacgaggatttaccaagtcttcgaattctaaaataaaa
tatggctatttcagatctggcaaggggtcacaggcttcaagaggatcgcaagcatctcgt
ggctcacaagattcacaagcgaagaaaggtaaaggaaatgagagagaacgcaaaaccctg
acagaacaaaatgagggtgacgactttcttgatagccccccaaacaagggtaaagcaacg
ttcaagactgttccaagagggtctgtcactcccccaaagctagaatcaaaaaagcgcaaa
ttgactatacctgtggatgacctagggtctccagagaagaaagtcagatcggccatgatt
tcaccaagccgtgaaaattcatgttctagccaagacaagaaagcaggttctattagcact
tcacaagagtcaagttcccgtcggaggggcgtcctccaagtgcctgatatggtcaaaaat
aaaaaatcgaaaaagaaggagcgttctcctacgcccgagtataagcctgcgacattcatt
aatccggttgacattgattcggatctcaattt---aggtggcaatgccgatagtgtctca
tcgcccatcttgtcggatctggatcaactcagcgacacggaatccaatgagataccacct
gaagacgagaaaagccttgaaggaagaatggctaattgtccatggtgtggcgacgctgtt
tcggaacaatccctcaaggagtactctcaaggcaagagattgaatgtgcggatgcagaca
aggttctgtgcaaagcacaagaaggaaacggctatggatacatggcgcgagagaggctat
ccacacatcgactgggaccgatttgagaaacggctcgaaaaccatcagcaatacttggcc
aagattgtcgacggcaaagagtcccattaccgcaatacgcttgctgaaaagatccagaca
ggacaggccaggtccctcaagaaagaaggagacttgaacccaggctattatggtccacga
ggttgcaaagtcatgtgcgactacctcgtagaggaatttggcgagtcattgaaagacaat
gctacaaaggatcgtgtcattgccgggcgtggttcggcagctttcattcaatccgtcttg
gttgctgaactcgccgtgcagttgataatggaggacatgaatgtgaatgcccgtgaggcc
cgagagattatggaagagagcaagactctaggcgagttgctacacgaagaaatatga
>Fp42
atgagcaaacgctcaaaacccgcgacacttctcagcacatt------ccatgtcaataaa
caacaaaagcaaaagctcgagcaggagcttgaagatgtcactgctcctccaatgtcctcc
ggggacgaggacgatgtcgaggacaaagaggaaacgccaccagtcgcagatttgaagttg
agatcaaaccgtgccaagaaagatacaatttctgactcagatgattctggacgagaaaga
tcaaatcgagggaatattaagcgcacgaacttccctagttcgaatgctggcaagtctcga
gagaagacaacacgagggacaaaaaagcaagagagtgagcaatcggcgaccgaggatacc
gaagaaacatcctcttcaagctccaaacgaaggagggtggtttccgagtctggagacgac
ccagcaggtcacttccaggataaacgaggatttaccaagtcttcgaattctaaaataaaa
tatggctatttcagatctggcaaggggtcacaggcttcaagaggatcgcaagcatctcgt
ggctcacaagattcacaagcgaagaaaggtaaaggaaatgagagagaacgcaaaaccctg
acagaacaaaatgagggtgacgactttcttgatagccccccaaacaagggtaaagcaacg
ttcaagactgttccaagagggtctgtcactcccccaaagctagaatcaaaaaagcgcaaa
ttgactatacctgtggatgacctagggtctccagagaagaaagtcagatcggccatgatt
tcaccaagccgtgaaaattcatgttctagccaagacaagaaagcaggttctattagcact
tcacaagagtcaagttcccgtcggaggggcgtcctccaagtgcctgatatggtcaaaaat
aaaaaatcgaaaaagaaggagcgttctcctacgcccgagtataagcctgcgacattcatt
aatccggttgacattgattcggatctcaattt---aggtggcaatgccgatagtgtctca
tcgcccatcttgtcggatctggatcaactcagcgacacggaatccaatgagataccacct
gaagacgagaaaagccttgaaggaagaatggctaattgtccatggtgtggcgacgctgtt
tcggaacaatccctcaaggagtactctcaaggcaagagattgaatgtgcggatgcagaca
aggttctgtgcaaagcacaagaaggaaacggctatggatacatggcgcgagagaggctat
ccacacatcgactgggaccgatttgagaaacggctcgaaaaccatcagcaatacttagcc
aagattgtcgacggcaaagagtcccattaccgcaatacgcttgctgaaaagatccagaca
ggacaggccaggtccctcaagaaagaaggagacttgaacccaggctattatggtccacga
ggttgcaaagtcatgtgcgactacctcgtagaggaatttggcgagtcattgaaagacaat
gctacaaaggatcgtgtcattgccgggcgtggttcggcagctttcattcaatccgtcttg
gttgctgaactcgccgtgcagttgataatggaggacatgaatgtgaatgcccgtgaggcc
cgagagattatggaagagagcaagactctaggcgagttgctacacgaagaaatatga
>Fp44
atgagcaaacgctcaaaacccgcgacacttctcagcacatt------ccatgtcaataaa
caacaaaagcaaaagctcgagcaggagcttgaagatgtcactgctcctccaatgtcctcc
ggggacgaggacgatgtcgaggacaaagaggaaacgccaccagtcgcagatttgaagttg
agatcaaaccgtgccaagaaagatacaatttctgactcagatgattctggacgagaaaga
tcaaatcgagggaatattaagcgcacgaacttccctagttcgaatgctggcaagtctcga
gagaagacaacacgagggacaaaaaagcaagagagtgagcaatcggcgaccgaggatacc
gaagaaacatcctcttcaagctccaaacgaaggagggtggtttccgagtctggagacgac
ccagcaggtcacttccaggataaacgaggatttaccaagtcttcgaattctaaaataaaa
tatggctatttcagatctggcaaggggtcacaggcttcaagaggatcgcaagcatctcgt
ggctcacaagattcacaagcgaagaaaggtaaaggaaatgagagagaacgcaaaaccctg
acagaacaaaatgagggtgacgactttcttgatagccccccaaacaagggtaaagcaacg
ttcaagactgttccaagagggtctgtcactcccccaaagctagaatcaaaaaagcgcaaa
ttgactatacctgtggatgacctagggtctccagagaagaaagtcagatcggccatgatt
tcaccaagccgtgaaaattcatgttctagccaagacaagaaagcaggttctattagcact
tcacaagagtcaagttcccatcggaggggcgtcctccaagtgcctgatatggtcaaaaat
aaaaaatcgaaaaagaaggagcgttctcctacgcccgagtataagcctgcgacattcatt
aatccggttgacattgattcggatctcaattt---aggtggcaatgccgatagtgtctca
tcgcccatcttgtcggatctggatcaactcagcgacacggaatccaatgagataccacct
gaagacgagaaaagccttgaaggaagaatggctaattgtccatggtgtggcgacgctgtt
tcggaacaatccctcaaggagtactctcaaggcaagagattgaatgtgcggatgcagaca
aggttctgtgcaaagcacaagaaggaaacggctatggatacatggcgcgagagaggctat
ccacacatcgactgggaccgatttgagaaacggctcgaaaaccatcagcaatacttagcc
aagattgtcgacggcaaagagtcccattaccgcaatacgcttgctgaaaagatccagaca
ggacaggccaggtccctcaagaaagaaggagacttgaacccaggctattatggtccacga
ggttgcaaagtcatgtgcgactacctcgtagaggaatttggcgagtcattgaaagacaat
gctacaaaggatcgtgtcattgccgggcgtggttcggcagctttcattcaatccgtcttg
gttgctgaactcgccgtgcagttgataatggaggacatgaatgtgaatgcccgtgaggcc
cgagagattatggaagagagcaagactctaggcgagttgctacacgaagaaatatga
>Fp49
atgagcaaacgctcaaaacccgcgacacttctcagcacatt------ccatgtcaataaa
caacaaaagcaaaagctcgagcaggagcttgaagatgtcactgctcctccaatgtcctcc
ggggacgaggacgatgtcgaggacaaagaggaaacgccaccagtcgcagatttgaagttg
agatcaaaccgtgccaagaaagatacaatttctgactcagatgattctggacgagaaaga
tcaaatcgagggaatattaagcgcacgaacttccctagttcgaatgctggcaagtctcga
gagaagacaacacgagggacaaaaaagcaagagagtgagcaatcggcgaccgaggatacc
gaagaaacatcctcttcaagctccaaacgaaggagggtggtttccgagtctggagacgac
ccagcaggtcacttccaggataaacgaggatttaccaagtcttcgaattctaaaataaaa
tatggctatttcagatctggcaaggggtcacaggcttcaagaggatcgcaagcatctcgt
ggctcacaagattcacaagcgaagaaaggtaaaggaaatgagagagaacgcaaaaccctg
acagaacaaaatgagggtgacgactttcttgatagccccccaaacaagggtaaagcaacg
ttcaagactgttccaagagggtctgtcactcccccaaagctagaatcaaaaaagcgcaaa
ttgactatacctgtggatgacctagggtctccagagaagaaagtcagatcggccatgatt
tcaccaagccgtgaaaattcatgttctagccaagacaagaaagcaggttctattagcact
tcacaagagtcaagttcccgtcggaggggcgtcctccaagtgcctgatatggtcaaaaat
aaaaaatcgaaaaagaaggagcgttctcctacgcccgagtataagcctgcgacattcatt
aatccggttgacattgattcggatctcaattt---aggtggcaatgccgatagtgtctca
tcgcccatcttgtcggatctggatcaactcagcgacacggaatccaatgagataccacct
gaagacgagaaaagccttgaaggaagaatggctaattgtccatggtgtggcgacgctgtt
tcggaacaatccctcaaggagtactctcaaggcaagagattgaatgtgcggatgcagaca
aggttctgtgcaaagcacaagaaggaaacggctatggatacatggcgcgagagaggctat
ccacacatcgactgggaccgatttgagaaacggctcgaaaaccatcagcaatacttagcc
aagattgtcgacggcaaagagtcccattaccgcaatacgcttgctgaaaagatccagaca
ggacaggccaggtccctcaagaaagaaggagacttgaacccaggctattatggtccacga
ggttgcaaagtcatgtgcgactacctcgtagaggaatttggcgagtcattgaaagacaat
gctacaaaggatcgtgtcattgccgggcgtggttcggcagctttcattcaatccgtcttg
gttgctgaactcgccgtgcagttgataatggaggacatgaatgtgaatgcccgtgaggcc
cgagagattatggaagagagcaagactctaggcgagttgctacacgaagaaatatga
>Fp50
atgagcaaacgctcaaaacccgcgacacttctcagcacatt------ccatgtcaataaa
caacaaaagcaaaagctcgagcaggagcttgaagatgtcactgctcctccaatgtcctcc
ggggacgaggacgatgtcgaggacaaagaggaaacgccaccagtcgcagatttgaagttg
agatcaaaccgtgccaagaaagatacaatttctgactcagatgattctggacgagaaaga
tcaaatcgagggaatattaagcgcacgaacttccctagttcgaatgctggcaagtctcga
gagaagacaacacgagggacaaaaaagcaagagagtgagcaatcggcgaccgaggatacc
gaagaaacatcctcttcaagctccaaacgaaggagggtggtttccgagtctggagacgac
ccagcaggtcacttccaggataaacgaggatttaccaagtcttcgaattctaaaataaaa
tatggctatttcagatctggcaaggggtcacaggcttcaagaggatcgcaagcatctcgt
ggctcacaagattcacaagcgaagaaaggtaaaggaaatgagagagaacgcaaaaccctg
acagaacaaaatgagggtgacgactttcttgatagccccccaaacaagggtaaagcaacg
ttcaagactgttccaagagggtctgtcactcccccaaagctagaatcaaaaaagcgcaaa
ttgactatacctgtggatgacctagggtctccagagaagaaagtcagatcggccatgatt
tcaccaagccgtgaaaattcatgttctagccaagacaagaaagcaggttctattagcact
tcacaagagtcaagttcccgtcggaggggcgtcctccaagtgcctgatatggtcaaaaat
aaaaaatcgaaaaagaaggagcgttctcctacgcccgagtataagcctgcgacattcatt
aatccggttgacattgattcggatctcaattt---aggtggcaatgccgatagtgtctca
tcgcccatcttgtcggatctggatcaactcagcgacacggaatccaatgagataccacct
gaagacgagaaaagccttgaaggaagaatggctaattgtccatggtgtggcgacgctgtt
tcggaacaatccctcaaggagtactctcaaggcaagagattgaatgtgcggatgcagaca
aggttctgtgcaaagcacaagaaggaaacggctatggatacatggcgcgagagaggctat
ccacacatcgactgggaccgatttgagaaacggctcgaaaaccatcagcaatacttagcc
aagattgtcgacggcaaagagtcccattaccgcaatacgcttgctgaaaagatccagaca
ggacaggccaggtccctcaagaaagaaggagacttgaacccaggctattatggtccacga
ggttgcaaagtcatgtgcgactacctcgtagaggaatttggcgagtcattgaaagacaat
gctacaaaggatcgtgtcattgccgggcgtggttcggcagctttcattcaatccgtcttg
gttgctgaactcgccgtgcagttgataatggaggacatgaatgtgaatgcccgtgaggcc
cgagagattatggaagagagcaagactctaggcgagttgctacacgaagaaatatga
>Fp51
atgagcaaacgctcaaaacccgcgacacttctcagcacatt------ccatgtcaataaa
caacaaaagcaaaagctcgagcaggagcttgaagatgtcactgctcctccaatgtcctcc
ggggacgaggacgatgtcgaggacaaagaggaaacgccaccagtcgcagatttgaagttg
agatcaaaccgtgccaagaaagatacaatttctgactcagatgattctggacgagaaaga
tcaaatcgagggaatattaagcgcacgaacttccctagttcgaatgctggcaagtctcga
gagaagacaacacgagggacaaaaaagcaagagagtgagcaatcggcgaccgaggatacc
gaagaaacatcctcttcaagctccaaacgaaggagggtggtttccgagtctggagacgac
ccagcaggtcacttccaggataaacgaggatttaccaagtcttcgaattctaaaataaaa
tatggctatttcagatctggcaaggggtcacaggcttcaagaggatcgcaagcatctcgt
ggctcacaagattcacaagcgaagaaaggtaaaggaaatgagagagaacgcaaaaccctg
acagaacaaaatgagggtgacgactttcttgatagccccccaaacaagggtaaagcaacg
ttcaagactgttccaagagggtctgtcactcccccaaagctagaatcaaaaaagcgcaaa
ttgactatacctgtggatgacctagggtctccagagaagaaagtcagatcggccatgatt
tcaccaagccgtgaaaattcatgttctagccaagacaagaaagcaggttctattagcact
tcacaagagtcaagttcccgtcggaggggcgtcctccaagtgcctgatatggtcaaaaat
aaaaaatcgaaaaagaaggagcgttctcctacgcccgagtataagcctgcgacattcatt
aatccggttgacattgattcggatctcaattt---aggtggcaatgccgatagtgtctca
tcgcccatcttgtcggatctggatcaactcagcgacacggaatccaatgagataccacct
gaagacgagaaaagccttgaaggaagaatggctaattgtccatggtgtggcgacgctgtt
tcggaacaatccctcaaggagtactctcaaggcaagagattgaatgtgcggatgcagaca
aggttctgtgcaaagcacaagaaggaaacggctatggatacatggcgcgagagaggctat
ccacacatcgactgggaccgatttgagaaacggctcgaaaaccatcagcaatacttagcc
aagattgtcgacggcaaagagtcccattaccgcaatacgcttgctgaaaagatccagaca
ggacaggccaggtccctcaagaaagaaggagacttgaacccaggctattatggtccacga
ggttgcaaagtcatgtgcgactacctcgtagaggaatttggcgagtcattgaaagacaat
gctacaaaggatcgtgtcattgccgggcgtggttcggcagctttcattcaatccgtcttg
gttgctgaactcgccgtgcagttgataatggaggacatgaatgtgaatgcccgtgaggcc
cgagagattatggaagagagcaagactctaggcgagttgctacacgaagaaatatga
>Fp59
atgagcaaacgctcaaaacccgcgacacttctcagcacatt------ccatgtcaataaa
caacaacagcaaaagctcgagcaggagcttgaagatgtcactgctcttccaatgtcctcc
ggggacgaggacgatgtcgaggacaaagaggaaacgccaccagtcgcagatttgaagttg
agatcaaaccgtgccaagaaagatacaatttctgactcagatgattctggacgagaaaga
tcaaatcgagggaatattaagcgcacgaacttccctagttcgaatgctggcaagtctcga
gagaagacaacacgagggacaaaaaagcaagagagtgagcaatcggcgaccgaggatacc
gaagaaacatcctcttcaagctccaaacgaaggagggtggtttccgagtctggagacgac
ccagcaggtcacttccaggataaacgaggatttaccaagtcttcgaattctaaaataaaa
tatggctatttcagatctggcaaggggtcacaggcttcaagaggatcgcaagcatctcgt
ggctcacaagattcacaagcgaagaaaggtaaaggaaatgagagagaacgcaaaaccctg
acagaacaaaatgagggtgacgactttcttgatagccccccaaacaagggtaaagcaacg
ttcaagactgttccaagagggtctgtcactcccccaaagctagaatcaaaaaagcgcaaa
ttgactatacctgtggatgacctagggtctccagagaagaaagtcagatcggccatgatt
tcaccaagccgtgaaaattcatgttctagccaagacaagaaagcaggttctattagcact
tcacaagagtcaagttcccgtcggaggggcgtcctccaagtgcctgatatggtcaaaaat
aaaaaatcgaaaaagaaggagcgttctcctacgcccgagtataagcctgcgacattcatt
aatccggttgacattgattcggatctcaattt---aggtggcaatgccgatagtgtctca
tcgcccatcttgtcggatctggatcaactcagcgacacggaatccaatgagataccacct
gaagacgagaaaagccttgaaggaagaatggctaattgtccatggtgtggcgacgctgtt
tcggaacaatccctcaaggagtactctcaaggcaagagattgaatgtgcggatgcagaca
aggttctgtgcaaagcacaagaaggaaacggctatggatacatggcgcgagagaggctat
ccacacatcgactgggaccgatttgagaaacggctcgaaaaccatcagcaatacttggcc
aagattgtcgacggcaaagagtcccattaccgcaatacgcttgctgaaaagatccagaca
ggacaggccaggtccctcaagaaagaaggagacttgaacccaggctattatggtccacga
ggttgcaaagtcatgtgcgactacctcgtagaggaatttggcgagtcattgaaagacaat
gctacaaaggatcgtgtcattgccgggcgtggttcggcagctttcattcaatccgtcttg
gttgctgaactcgccgtgcagttgataatggaggacatgaatgtgaatgcccgtgaggcc
cgagagattatggaagagagcaagactctaggcgagttgctacacgaagaaatatga
>Fp63
atgagcaaacgctcaaaacccgcgacacttctcagcacatt------ccatgtcaataaa
caacaaaagcaaaagctcgagcaggagcttgaagatgtcactgctcctccaatgtcctcc
ggggacgaggacgatgtcgaggacaaagaggaaacgccaccagtcgcagatttgaagttg
agatcaaaccgtgccaagaaagatacaatttctgactcagatgattctggacgagaaaga
tcaaatcgagggaatattaagcgcacgaacttccctagttcgaatgctggcaagtctcga
gagaagacaacacgagggacaaaaaagcaagagagtgagcaatcggcgaccgaggatacc
gaagaaacatcctcttcaagctccaaacgaaggagggtggtttccgagtctggagacgac
ccagcaggtcacttccaggataaacgaggatttaccaagtcttcgaattctaaaataaaa
tatggctatttcagatctggcaaggggtcacaggcttcaagaggatcgcaagcatctcgt
ggctcacaagattcacaagcgaagaaaggtaaaggaaatgagagagaacgcaaaaccctg
acagaacaaaatgagggtgacgactttcttgatagccccccaaacaagggtaaagcaacg
ttcaagactgttccaagagggtctgtcactcccccaaagctagaatcaaaaaagcgcaaa
ttgactatacctgtggatgacctagggtctccagagaagaaagtcagatcggccatgatt
tcaccaagccgtgaaaattcatgttctagccaagacaagaaagcaggttctattagcact
tcacaagagtcaagttcccgtcggaggggcgtcctccaagtgcctgatatggtcaaaaat
aaaaaatcgaaaaagaaggagcgttctcctacgcccgagtataagcctgcgacattcatt
aatccggttgacattgattcggatctcaattt---aggtggcaatgccgatagtgtctca
tcgcccatcttgtcggatctggatcaactcagcgacacggaatccaatgagataccacct
gaagacgagaaaagccttgaaggaagaatggctaattgtccatggtgtggcgacgctgtt
tcggaacaatccctcaaggagtactctcaaggcaagagattgaatgtgcggatgcagaca
aggttctgtgcaaagcacaagaaggaaacggctatggatacatggcgcgagagaggctat
ccacacatcgactgggaccgatttgagaaacggctcgaaaaccatcagcaatacttagcc
aagattgtcgacggcaaagagtcccattaccgcaatacgcttgctgaaaagatccagaca
ggacaggccaggtccctcaagaaagaaggagacttgaacccaggctattatggtccacga
ggttgcaaagtcatgtgcgactacctcgtagaggaatttggcgagtcattgaaagacaat
gctacaaaggatcgtgtcattgccgggcgtggttcggcagctttcattcaatccgtcttg
gttgctgaactcgccgtgcagttgataatggaggacatgaatgtgaatgcccgtgaggcc
cgagagattatggaagagagcaagactctaggcgagttgctacacgaagaaatatga
>Fp65
atgagcaaacgctcaaaacccgcgacacttctcagcacatt------ccatgtcaataaa
caacaaaagcaaaagctcgagcaggagcttgaagatgtcactgctcctccaatgtcctcc
ggggacgaggacgatgtcgaggacaaagaggaaacgccaccagtcgcagatttgaagttg
agatcaaaccgtgccaagaaagatacaatttctgactcagatgattctggacgagaaaga
tcaaatcgagggaatattaagcgcacgaacttccctagttcgaatgctggcaagtctcga
gagaagacaacacgagggacaaaaaagcaagagagtgagcaatcggcgaccgaggatacc
gaagaaacatcctcttcaagctccaaacgaaggagggtggtttccgagtctggagacgac
ccagcaggtcacttccaggataaacgaggatttaccaagtcttcgaattctaaaataaaa
tatggctatttcagatctggcaaggggtcacaggcttcaagaggatcgcaagcatctcgt
ggctcacaagattcacaagcgaagaaaggtaaaggaaatgagagagaacgcaaaaccctg
acagaacaaaatgagggtgacgactttcttgatagccccccaaacaagggtaaagcaacg
ttcaagactgttccaagagggtctgtcactcccccaaagctagaatcaaaaaagcgcaaa
ttgactatacctgtggatgacctagggtctccagagaagaaagtcagatcggccatgatt
tcaccaagccgtgaaaattcatgttctagccaagacaagaaagcaggttctattagcact
tcacaagagtcaagttcccatcggaggggcgtcctccaagtgcctgatatggtcaaaaat
aaaaaatcgaaaaagaaggagcgttctcctacgcccgagtataagcctgcgacattcatt
aatccggttgacattgattcggatctcaattt---aggtggcaatgccgatagtgtctca
tcgcccatcttgtcggatctggatcaactcagcgacacggaatccaatgagataccacct
gaagacgagaaaagccttgaaggaagaatggctaattgtccatggtgtggcgacgctgtt
tcggaacaatccctcaaggagtactctcaaggcaagagattgaatgtgcggatgcagaca
aggttctgtgcaaagcacaagaaggaaacggctatggatacatggcgcgagagaggctat
ccacacatcgactgggaccgatttgagaaacggctcgaaaaccatcagcaatacttagcc
aagattgtcgacggcaaagagtcccattaccgcaatacgcttgctgaaaagatccagaca
ggacaggccaggtccctcaagaaagaaggagacttgaacccaggctattatggtccacga
ggttgcaaagtcatgtgcgactacctcgtagaggaatttggcgagtcattgaaagacaat
gctacaaaggatcgtgtcattgccgggcgtggttcggcagctttcattcaatccgtcttg
gttgctgaactcgccgtgcagttgataatggaggacatgaatgtgaatgcccgtgaggcc
cgagagattatggaagagagcaagactctaggcgagttgctacacgaagaaatatga
>Fp66
atgagcaaacgctcaaaacccgcgacacttctcagcacatt------ccatgtcaataaa
caacaaaagcaaaagctcgagcaggagcttgaagatgtcactgctcctccaatgtcctcc
ggggacgaggacgatgtcgaggacaaagaggaaacgccaccagtcgcagatttgaagttg
agatcaaaccgtgccaagaaagatacaatttctgactcagatgattctggacgagaaaga
tcaaatcgagggaatattaagcgcacgaacttccctagttcgaatgctggcaagtctcga
gagaagacaacacgagggacaaaaaagcaagagagtgagcaatcggcgaccgaggatacc
gaagaaacatcctcttcaagctccaaacgaaggagggtggtttccgagtctggagacgac
ccagcaggtcacttccaggataaacgaggatttaccaagtcttcgaattctaaaataaaa
tatggctatttcagatctggcaaggggtcacaggcttcaagaggatcgcaagcatctcgt
ggctcacaagattcacaagcgaagaaaggtaaaggaaatgagagagaacgcaaaaccctg
acagaacaaaatgagggtgacgactttcttgatagccccccaaacaagggtaaagcaacg
ttcaagactgttccaagagggtctgtcactcccccaaagctagaatcaaaaaagcgcaaa
ttgactatacctgtggatgacctagggtctccagagaagaaagtcagatcggccatgatt
tcaccaagccgtgaaaattcatgttctagccaagacaagaaagcaggttctattagcact
tcacaagagtcaagttcccgtcggaggggcgtcctccaagtgcctgatatggtcaaaaat
aaaaaatcgaaaaagaaggagcgttctcctacgcccgagtataagcctgcgacattcatt
aatccggttgacattgattcggatctcaattt---aggtggcaatgccgatagtgtctca
tcgcccatcttgtcggatctggatcaactcagcgacacggaatccaatgagataccacct
gaagacgagaaaagccttgaaggaagaatggctaattgtccatggtgtggcgacgctgtt
tcggaacaatccctcaaggagtactctcaaggcaagagattgaatgtgcggatgcagaca
aggttctgtgcaaagcacaagaaggaaacggctatggatacatggcgcgagagaggctat
ccacacatcgactgggaccgatttgagaaacggctcgaaaaccatcagcaatacttagcc
aagattgtcgacggcaaagagtcccattaccgcaatacgcttgctgaaaagatccagaca
ggacaggccaggtccctcaagaaagaaggagacttgaacccaggctattatggtccacga
ggttgcaaagtcatgtgcgactacctcgtagaggaatttggcgagtcattgaaagacaat
gctacaaaggatcgtgtcattgccgggcgtggttcggcagctttcattcaatccgtcttg
gttgctgaactcgccgtgcagttgataatggaggacatgaatgtgaatgcccgtgaggcc
cgagagattatggaagagagcaagactctaggcgagttgctacacgaagaaatatga
>Fp72
atgagcaaacgctcaaaacccgcgacacttctcagcacatt------ccatgtcaataaa
caacaaaagcaaaagctcgagcaggagcttgaagatgtcactgctcctccaatgtcctcc
ggggacgaggacgatgtcgaggacaaagaggaaacgccaccagtcgcagatttgaagttg
agatcaaaccgtgccaagaaagatacaatttctgactcagatgattctggacgagaaaga
tcaaatcgagggaatattaagcgcacgaacttccctagttcgaatgctggcaagtctcga
gagaagacaacacgagggacaaaaaagcaagagagtgagcaatcggcgaccgaggatacc
gaagaaacatcctcttcaagctccaaacgaaggagggtggtttccgagtctggagacgac
ccagcaggtcacttccaggataaacgaggatttaccaagtcttcgaattctaaaataaaa
tatggctatttcagatctggcaaggggtcacaggcttcaagaggatcgcaagcatctcgt
ggctcacaagattcacaagcgaagaaaggtaaaggaaatgagagagaacgcaaaaccctg
acagaacaaaatgagggtgacgactttcttgatagccccccaaacaagggtaaagcaacg
ttcaagactgttccaagagggtctgtcactcccccaaagctagaatcaaaaaagcgcaaa
ttgactatacctgtggatgacctagggtctccagagaagaaagtcagatcggccatgatt
tcaccaagccgtgaaaattcatgttctagccaagacaagaaagcaggttctattagcact
tcacaagagtcaagttcccgtcggaggggcgtcctccaagtgcctgatatggtcaaaaat
aaaaaatcgaaaaagaaggagcgttctcctacgcccgagtataagcctgcgacattcatt
aatccggttgacattgattcggatctcaattt---aggtggcaatgccgatagtgtctca
tcgcccatcttgtcggatctggatcaactcagcgacacggaatccaatgagataccacct
gaagacgagaaaagccttgaaggaagaatggctaattgtccatggtgtggcgacgctgtt
tcggaacaatccctcaaggagtactctcaaggcaagagattgaatgtgcggatgcagaca
aggttctgtgcaaagcacaagaaggaaacggctatggatacatggcgcgagagaggctat
ccacacatcgactgggaccgatttgagaaacggctcgaaaaccatcagcaatacttagcc
aagattgtcgacggcaaagagtcccattaccgcaatacgcttgctgaaaagatccagaca
ggacaggccaggtccctcaagaaagaaggagacttgaacccaggctattatggtccacga
ggttgcaaagtcatgtgcgactacctcgtagaggaatttggcgagtcattgaaagacaat
gctacaaaggatcgtgtcattgccgggcgtggttcggcagctttcattcaatccgtcttg
gttgctgaactcgccgtgcagttgataatggaggacatgaatgtgaatgcccgtgaggcc
cgagagattatggaagagagcaagactctaggcgagttgctacacgaagaaatatga
>Fp73
atgagcaaacgctcaaaacccgcgacacttctcagcacatt------ccatgtcaataaa
caacaaaagcaaaagctcgagcaggagcttgaagatgtcactgctcctccaatgtcctcc
ggggacgaggacgatgtcgaggacaaagaggaaacgccaccagtcgcagatttgaagttg
agatcaaaccgtgccaagaaagatacaatttctgactcagatgattctggacgagaaaga
tcaaatcgagggaatattaagcgcacgaacttccctagttcgaatgctggcaagtctcga
gagaagacaacacgagggacaaaaaagcaagagagtgagcaatcggcgaccgaggatacc
gaagaaacatcctcttcaagctccaaacgaaggagggtggtttccgagtctggagacgac
ccagcaggtcacttccaggataaacgaggatttaccaagtcttcgaattctaaaataaaa
tatggctatttcagatctggcaaggggtcacaggcttcaagaggatcgcaagcatctcgt
ggctcacaagattcacaagcgaagaaaggtaaaggaaatgagagagaacgcaaaaccctg
acagaacaaaatgagggtgacgactttcttgatagccccccaaacaagggtaaagcaacg
ttcaagactgttccaagagggtctgtcactcccccaaagctagaatcaaaaaagcgcaaa
ttgactatacctgtggatgacctagggtctccagagaagaaagtcagatcggccatgatt
tcaccaagccgtgaaaattcatgttctagccaagacaagaaagcaggttctattagcact
tcacaagagtcaagttcccgtcggaggggcgtcctccaagtgcctgatatggtcaaaaat
aaaaaatcgaaaaagaaggagcgttctcctacgcccgagtataagcctgcgacattcatt
aatccggttgacattgattcggatctcaattt---aggtggcaatgccgatagtgtctca
tcgcccatcttgtcggatctggatcaactcagcgacacggaatccaatgagataccacct
gaagacgagaaaagccttgaaggaagaatggctaattgtccatggtgtggcgacgctgtt
tcggaacaatccctcaaggagtactctcaaggcaagagattgaatgtgcggatgcagaca
aggttctgtgcaaagcacaagaaggaaacggctatggatacatggcgcgagagaggctat
ccacacatcgactgggaccgatttgagaaacggctcgaaaaccatcagcaatacttagcc
aagattgtcgacggcaaagagtcccattaccgcaatacgcttgctgaaaagatccagaca
ggacaggccaggtccctcaagaaagaaggagacttgaacccaggctattatggtccacga
ggttgcaaagtcatgtgcgactacctcgtagaggaatttggcgagtcattgaaagacaat
gctacaaaggatcgtgtcattgccgggcgtggttcggcagctttcattcaatccgtcttg
gttgctgaactcgccgtgcagttgataatggaggacatgaatgtgaatgcccgtgaggcc
cgagagattatggaagagagcaagactctaggcgagttgctacacgaagaaatatga
>Fp76
atgagcaaacgctcaaaacccgcgacacttctcagcacatt------ccatgtcaataaa
caacaaaagcaaaagctcgagcaggagcttgaagatgtcactgctcctccaatgtcctcc
ggggacgaggacgatgtcgaggacaaagaggaaacgccaccagtcgcagatttgaagttg
agatcaaaccgtgccaagaaagatacaatttctgactcagatgattctggacgagaaaga
tcaaatcgagggaatattaagcgcacgaacttccctagttcgaatgctggcaagtctcga
gagaagacaacacgagggacaaaaaagcaagagagtgagcaatcggcgaccgaggatacc
gaagaaacatcctcttcaagctccaaacgaaggagggtggtttccgagtctggagacgac
ccagcaggtcacttccaggataaacgaggatttaccaagtcttcgaattctaaaataaaa
tatggctatttcagatctggcaaggggtcacaggcttcaagaggatcgcaagcatctcgt
ggctcacaagattcacaagcgaagaaaggtaaaggaaatgagagagaacgcaaaaccctg
acagaacaaaatgagggtgacgactttcttgatagccccccaaacaagggtaaagcaacg
ttcaagactgttccaagagggtctgtcactcccccaaagctagaatcaaaaaagcgcaaa
ttgactatacctgtggatgacctagggtctccagagaagaaagtcagatcggccatgatt
tcaccaagccgtgaaaattcatgttctagccaagacaagaaagcaggttctattagcact
tcacaagagtcaagttcccgtcggaggggcgtcctccaagtgcctgatatggtcaaaaat
aaaaaatcgaaaaagaaggagcgttctcctacgcccgagtataagcctgcgacattcatt
aatccggttgacattgattcggatctcaattt---aggtggcaatgccgatagtgtctca
tcgcccatcttgtcggatctggatcaactcagcgacacggaatccaatgagataccacct
gaagacgagaaaagccttgaaggaagaatggctaattgtccatggtgtggcgacgctgtt
tcggaacaatccctcaaggagtactctcaaggcaagagattgaatgtgcggatgcagaca
aggttctgtgcaaagcacaagaaggaaacggctatggatacatggcgcgagagaggctat
ccacacatcgactgggaccgatttgagaaacggctcgaaaaccatcagcaatacttagcc
aagattgtcgacggcaaagagtcccattaccgcaatacgcttgctgaaaagatccagaca
ggacaggccaggtccctcaagaaagaaggagacttgaacccaggctattatggtccacga
ggttgcaaagtcatgtgcgactacctcgtagaggaatttggcgagtcattgaaagacaat
gctacaaaggatcgtgtcattgccgggcgtggttcggcagctttcattcaatccgtcttg
gttgctgaactcgccgtgcagttgataatggaggacatgaatgtgaatgcccgtgaggcc
cgagagattatggaagagagcaagactctaggcgagttgctacacgaagaaatatga
>Fp78
atgagcaaacgctcaaaacccgcgacacttctcagcacatt------ccatgtcaataaa
caacaacagcaaaagctcgagcaggagcttgaagatgtcactgctcttccaatgtcctcc
ggggacgaggacgatgtcgaggacaaagaggaaacgccaccagtcgcagatttgaagttg
agatcaaaccgtgccaagaaagatacaatttctgactcagatgattctggacgagaaaga
tcaaatcgagggaatattaagcgcacgaacttccctagttcgaatgctggcaagtctcga
gagaagacaacacgagggacaaaaaagcaagagagtgagcaatcggcgaccgaggatacc
gaagaaacatcctcttcaagctccaaacgaaggagggtggtttccgagtctggagacgac
ccagcaggtcacttccaggataaacgaggatttaccaagtcttcgaattctaaaataaaa
tatggctatttcagatctggcaaggggtcacaggcttcaagaggatcgcaagcatctcgt
ggctcacaagattcacaagcgaagaaaggtaaaggaaatgagagagaacgcaaaaccctg
acagaacaaaatgagggtgacgactttcttgatagccccccaaacaagggtaaagcaacg
ttcaagactgttccaagagggtctgtcactcccccaaagctagaatcaaaaaagcgcaaa
ttgactatacctgtggatgacctagggtctccagagaagaaagtcagatcggccatgatt
tcaccaagccgtgaaaattcatgttctagccaagacaagaaagcaggttctattagcact
tcacaagagtcaagttcccgtcggaggggcgtcctccaagtgcctgatatggtcaaaaat
aaaaaatcgaaaaagaaggagcgttctcctacgcccgagtataagcctgcgacattcatt
aatccggttgacattgattcggatctcaattt---aggtggcaatgccgatagtgtctca
tcgcccatcttgtcggatctggatcaactcagcgacacggaatccaatgagataccacct
gaagacgagaaaagccttgaaggaagaatggctaattgtccatggtgtggcgacgctgtt
tcggaacaatccctcaaggagtactctcaaggcaagagattgaatgtgcggatgcagaca
aggttctgtgcaaagcacaagaaggaaacggctatggatacatggcgcgagagaggctat
ccacacatcgactgggaccgatttgagaaacggctcgaaaaccatcagcaatacttggcc
aagattgtcgacggcaaagagtcccattaccgcaatacgcttgctgaaaagatccagaca
ggacaggccaggtccctcaagaaagaaggagacttgaacccaggctattatggtccacga
ggttgcaaagtcatgtgcgactacctcgtagaggaatttggcgagtcattgaaagacaat
gctacaaaggatcgtgtcattgccgggcgtggttcggcagctttcattcaatccgtcttg
gttgctgaactcgccgtgcagttgataatggaggacatgaatgtgaatgcccgtgaggcc
cgagagattatggaagagagcaagactctaggcgagttgctacacgaagaaatatga
>Fp81
atgagcaaacgctcaaaacccgcgacacttctcagcacatt------ccatgtcaataaa
caacaaaagcaaaagctcgagcaggagcttgaagatgtcactgctcctccaatgtcctcc
ggggacgaggacgatgtcgaggacaaagaggaaacgccaccagtcgcagatttgaagttg
agatcaaaccgtgccaagaaagatacaatttctgactcagatgattctggacgagaaaga
tcaaatcgagggaatattaagcgcacgaacttccctagttcgaatgctggcaagtctcga
gagaagacaacacgagggacaaaaaagcaagagagtgagcaatcggcgaccgaggatacc
gaagaaacatcctcttcaagctccaaacgaaggagggtggtttccgagtctggagacgac
ccagcaggtcacttccaggataaacgaggatttaccaagtcttcgaattctaaaataaaa
tatggctatttcagatctggcaaggggtcacaggcttcaagaggatcgcaagcatctcgt
ggctcacaagattcacaagcgaagaaaggtaaaggaaatgagagagaacgcaaaaccctg
acagaacaaaatgagggtgacgactttcttgatagccccccaaacaagggtaaagcaacg
ttcaagactgttccaagagggtctgtcactcccccaaagctagaatcaaaaaagcgcaaa
ttgactatacctgtggatgacctagggtctccagagaagaaagtcagatcggccatgatt
tcaccaagccgtgaaaattcatgttctagccaagacaagaaagcaggttctattagcact
tcacaagagtcaagttcccatcggaggggcgtcctccaagtgcctgatatggtcaaaaat
aaaaaatcgaaaaagaaggagcgttctcctacgcccgagtataagcctgcgacattcatt
aatccggttgacattgattcggatctcaattt---aggtggcaatgccgatagtgtctca
tcgcccatcttgtcggatctggatcaactcagcgacacggaatccaatgagataccacct
gaagacgagaaaagccttgaaggaagaatggctaattgtccatggtgtggcgacgctgtt
tcggaacaatccctcaaggagtactctcaaggcaagagattgaatgtgcggatgcagaca
aggttctgtgcaaagcacaagaaggaaacggctatggatacatggcgcgagagaggctat
ccacacatcgactgggaccgatttgagaaacggctcgaaaaccatcagcaatacttagcc
aagattgtcgacggcaaagagtcccattaccgcaatacgcttgctgaaaagatccagaca
ggacaggccaggtccctcaagaaagaaggagacttgaacccaggctattatggtccacga
ggttgcaaagtcatgtgcgactacctcgtagaggaatttggcgagtcattgaaagacaat
gctacaaaggatcgtgtcattgccgggcgtggttcggcagctttcattcaatccgtcttg
gttgctgaactcgccgtgcagttgataatggaggacatgaatgtgaatgcccgtgaggcc
cgagagattatggaagagagcaagactctaggcgagttgctacacgaagaaatatga
>Fp84
atgagcaaacgctcaaaacccgcgacacttctcagcacatt------ccatgtcaataaa
caacaaaagcaaaagctcgagcaggagcttgaagatgtcactgctcctccaatgtcctcc
ggggacgaggacgatgtcgaggacaaagaggaaacgccaccagtcgcagatttgaagttg
agatcaaaccgtgccaagaaagatacaatttctgactcagatgattctggacgagaaaga
tcaaatcgagggaatattaagcgcacgaacttccctagttcgaatgctggcaagtctcga
gagaagacaacacgagggacaaaaaagcaagagagtgagcaatcggcgaccgaggatacc
gaagaaacatcctcttcaagctccaaacgaaggagggtggtttccgagtctggagacgac
ccagcaggtcacttccaggataaacgaggatttaccaagtcttcgaattctaaaataaaa
tatggctatttcagatctggcaaggggtcacaggcttcaagaggatcgcaagcatctcgt
ggctcacaagattcacaagcgaagaaaggtaaaggaaatgagagagaacgcaaaaccctg
acagaacaaaatgagggtgacgactttcttgatagccccccaaacaagggtaaagcaacg
ttcaagactgttccaagagggtctgtcactcccccaaagctagaatcaaaaaagcgcaaa
ttgactatacctgtggatgacctagggtctccagagaagaaagtcagatcggccatgatt
tcaccaagccgtgaaaattcatgttctagccaagacaagaaagcaggttctattagcact
tcacaagagtcaagttcccgtcggaggggcgtcctccaagtgcctgatatggtcaaaaat
aaaaaatcgaaaaagaaggagcgttctcctacgcccgagtataagcctgcgacattcatt
aatccggttgacattgattcggatctcaattt---aggtggcaatgccgatagtgtctca
tcgcccatcttgtcggatctggatcaactcagcgacacggaatccaatgagataccacct
gaagacgagaaaagccttgaaggaagaatggctaattgtccatggtgtggcgacgctgtt
tcggaacaatccctcaaggagtactctcaaggcaagagattgaatgtgcggatgcagaca
aggttctgtgcaaagcacaagaaggaaacggctatggatacatggcgcgagagaggctat
ccacacatcgactgggaccgatttgagaaacggctcgaaaaccatcagcaatacttagcc
aagattgtcgacggcaaagagtcccattaccgcaatacgcttgctgaaaagatccagaca
ggacaggccaggtccctcaagaaagaaggagacttgaacccaggctattatggtccacga
ggttgcaaagtcatgtgcgactacctcgtagaggaatttggcgagtcattgaaagacaat
gctacaaaggatcgtgtcattgccgggcgtggttcggcagctttcattcaatccgtcttg
gttgctgaactcgccgtgcagttgataatggaggacatgaatgtgaatgcccgtgaggcc
cgagagattatggaagagagcaagactctaggcgagttgctacacgaagaaatatga
>Fp86
atgagcaaacgctcaaaacccgcgacacttctcagcacatt------ccatgtcaataaa
caacaacagcaaaagctcgagcaggagcttgaagatgtcactgctcttccaatgtcctcc
ggggacgaggacgatgtcgaggacaaagaggaaacgccaccagtcgcagatttgaagttg
agatcaaaccgtgccaagaaagatacaatttctgactcagatgattctggacgagaaaga
tcaaatcgagggaatattaagcgcacgaacttccctagttcgaatgctggcaagtctcga
gagaagacaacacgagggacaaaaaagcaagagagtgagcaatcggcgaccgaggatacc
gaagaaacatcctcttcaagctccaaacgaaggagggtggtttccgagtctggagacgac
ccagcaggtcacttccaggataaacgaggatttaccaagtcttcgaattctaaaataaaa
tatggctatttcagatctggcaaggggtcacaggcttcaagaggatcgcaagcatctcgt
ggctcacaagattcacaagcgaagaaaggtaaaggaaatgagagagaacgcaaaaccctg
acagaacaaaatgagggtgacgactttcttgatagccccccaaacaagggtaaagcaacg
ttcaagactgttccaagagggtctgtcactcccccaaagctagaatcaaaaaagcgcaaa
ttgactatacctgtggatgacctagggtctccagagaagaaagtcagatcggccatgatt
tcaccaagccgtgaaaattcatgttctagccaagacaagaaagcaggttctattagcact
tcacaagagtcaagttcccgtcggaggggcgtcctccaagtgcctgatatggtcaaaaat
aaaaaatcgaaaaagaaggagcgttctcctacgcccgagtataagcctgcgacattcatt
aatccggttgacattgattcggatctcaattt---aggtggcaatgccgatagtgtctca
tcgcccatcttgtcggatctggatcaactcagcgacacggaatccaatgagataccacct
gaagacgagaaaagccttgaaggaagaatggctaattgtccatggtgtggcgacgctgtt
tcggaacaatccctcaaggagtactctcaaggcaagagattgaatgtgcggatgcagaca
aggttctgtgcaaagcacaagaaggaaacggctatggatacatggcgcgagagaggctat
ccacacatcgactgggaccgatttgagaaacggctcgaaaaccatcagcaatacttggcc
aagattgtcgacggcaaagagtcccattaccgcaatacgcttgctgaaaagatccagaca
ggacaggccaggtccctcaagaaagaaggagacttgaacccaggctattatggtccacga
ggttgcaaagtcatgtgcgactacctcgtagaggaatttggcgagtcattgaaagacaat
gctacaaaggatcgtgtcattgccgggcgtggttcggcagctttcattcaatccgtcttg
gttgctgaactcgccgtgcagttgataatggaggacatgaatgtgaatgcccgtgaggcc
cgagagattatggaagagagcaagactctaggcgagttgctacacgaagaaatatga
>Fvenenatum.busco
atgagtaaacactcaaaacccgcgacacttctcagcacattcaatgccaatgtcaataaa
aagcaaaagcaaaagctccagcaggagcctgaagatttcactgctcccccagtgtcctcc
ggggacgaggatgagggcgaggacaaggaagaaacgccaccagtcgcagatttgaagttg
agatcaagccgtgctaagaatcatacaatttctgactcagatgattctgggccagaaaga
tcaaatcgagggaatattaaacgcacgaacttccctacttcaagtgctggcaagtctcga
gagaagacaggacgagggacagaaaagcgagcgagtgagcaatcgacggccgaggatacc
gaagaaacatcctcttcaagctccaaacgacggagggtggcttccgagtctagagacgac
ccagcaaatcacttcaaggatacgcgaggatttaccaagtcttcgaattctaaagtgaaa
tatggctatttcaaatccggcaaggggccacaggcttcaagaggatcgcaagcattccgt
ggctcacaggattcacaaacgaaaaaaggcaaagggaatggaaaagaacgtaagaccttg
acagaacaagatgggaatgacgaccttcttaacagtcccccaaacaaggataaagcgacg
ttcaagcttgttccaagaggatctcttactcccccaaagctagaatcaaaaaagcgcaaa
ttgaatgtacctctggatgacctagggtctcctaagaagcaagtcggatcgaccatgatt
tcaccaagccgtgaaaatgcttgttctagccaggacaagaaaggaggtcctactagcgct
tcacaagagtcaagttcccgtgaaaggggcgtcttccgagtgcctgagatgatcaaaaat
aaaaaaccaaaaaagaaggagcggtctcctacgcctgagtataaacctgcgacattcatc
aatccggttgacattgattcggatttcgatttggaaggtgacaatgccgatagtgtctca
tcgcccatcttatcggatctggatcaactcagcgatacagaatccaatgagataccacct
gaagatgagaaaagccttgaagaaagaatggctaaatgtccatggtgtggcgatgctgtt
tcggagcagtctctcaaggactactctaaaggcaagagattgaatgtgcgaatgcagaca
aggttctgtgcaaagcacaagaaggaaacggccatggatacatggcgcgaaagatgctat
cctcacatcgactgggaccggtttgagaaacgactcgaagaccatcagcaatacttggcc
aagattgttgacggcaaagagtcccattaccgcaatatgcttgctgaaaagatccagaca
ggacaggccaggtccctcaagaaagaaggagacttgaaccctggttattatggtccacgg
ggttgcaaagtcatgtgcgactacctcgtagaggagtttggcgagtcactgaaagataat
gctacaaaggatcgtgtcattgccgggcgtggttcggcagctttcattcaatccgtattg
gttgccgaacttgccgtacagctgataatggaggacatgaatgtgaatgcccgcgaggct
cgagaaattatggaagagagcaagactttaggcgagttgctacacgaagaaatatga
