# Supplementary material for: Apicidin biosynthesis is linked to accessory chromosomes in Fusarium poae isolates
Source: BMC Genomics. 2021 Aug 4;22:591. doi: 10.1186/s12864-021-07617-y (PMC8340494; doi:10.1186/s12864-021-07617-y)
Supplement: Supplementary file 17 — Additional file 17. Compressed folder containing alignments for each of the 4141 orthologs used in BUSCO analysis. [file 12864_2021_7617_MOESM17_ESM.zip › Fven2_nt_MAFFT/12971at5125_nt.mafft.fasta]

>Fp105
atgaacgactctcaacccccgacttccctactcgacaagggcgagtctatccctatttct
ggactcagcccggacgcccccaatcaagagaaccgagttgtacatgggacgataaccatc
gtatggccttttagtatcataactaaatctatcgcattcctcctggccgagcatgacgtc
cggctccggcgcgaaaatggacaagtgcgcgtaagattccatggtgcagccgcaaaagcc
atctcagatgcatcgctaggcgcaggagatgagattcgtgtgagcctaaaaggcgctcag
tgggagaataatgagacacagacacaggttgcaggaagcactctagcatggcagctggaa
ttcacgaatcgcctggtcattggtattcgtcaactaaatatggaacaagaaacgctgctc
aatatcgacgccccggctgcagaaccagaaactgccacggatggtcaggcagagcgtacc
gaccca------atcgacacaatacccgagaaacctgccacaccagacccgccatgtccg
gagcccatattgcctgcgaaacgtagcgctacatcgaaccttgatcccttcgagtatact
tctcccgcttttctcaaacgagcacgtgtatcctatggttccctgtttgaaggaggcttg
gacattttcgacgaggacattagccagaagactaggtcgaagaagcgctcccgattcagt
atgcctggtaatacttggagatataccagtcaatctcccagtcccgagcc---tgatgtc
cccgaggaagaagaggaagaagagccacaagtgaatggaaatccgcagccaaatggcgac
attgacgacactcatttggacacgccatccagaccagcaatggttgatcaaggctcccaa
accgcagatgttgactttacgcccatggccagtgtccaggtgttggccgaatcaagacca
acctttggctttacacagatgactccaacgccgtttgctcgaacaaaaccatttggtgca
gataaccccgtcatagatgaggccctgaattttggaggcgactcaacgacgtcgcatagc
atgcctcctgtatcacaacaaaacccgctcagccaacaaccaaacaccatggacacaaac
atggcttttagtttcacgccacagaccgtgctcttccctcaagctccagcatttttctct
gggcaggatgatgttccagactcgcccagtcgcgttacgggagtggaagactacccggcc
gcactcttggatactgatccaacctcctctaatcctgtagacgccctgatggggtttgct
gctcatgggtcgcaacccgtcgcaactcaccaaaatcctttctctacggaaccagcccta
gacccggctttcgttactgccgcgccctctcagaacccttgggctgatgaagaactacct
ggatcgcattctgcgaacgctagcagcgacgctgagaatccggtggagattctgagctca
tcaccttcaaggcaagaatcgagggcttcaacagaagatcgccaagtatctccttccagg
gaaaacacagagatgaatgtaacggcagatgcatcgcccgagccgactctcgaggaccca
gcaagtgaagccgaattttaccgtgatggcggtgatgagcctggggacgactacgatctc
agaaaatactcgcgcacgcacgatgacgacgacgatgtcgaaacgtcggaagaggagcga
gacgagagcgatgacgatcctggagcgcaaattatgaaccccgaggaagatgatatggat
gtcgatcaagacgttgcaaaccaagtaaggtattctggtgacgtttccgaagaatacgag
gaagaaatgtacgaggaacggttcgagggtgatggacaaagttatgaagggtctggagat
gatgcagaaggtgaatactactcatatgaggaggactacaccgatgacgaagaagaggat
gaagaggaagaagcacaaactcgccctcccgctgcacctattacccgagagcctgtcttt
atcgacctgctgtcggattcagaagacgaggatgaaccggcacccaagtctgtggcagaa
ccagaacctaaggaagag------------ctcgaagaagaggtaaagcatgagtccaaa
tcagattctaaagatgaggccggagtgagcccaaagaatgcagaggacacgacgcccttg
ccagtgcctgaggaaaaggaggaagctgaaaaccttcaggcacacgaggagatggctgaa
caaacccagtctgtccccggacccgcagagccatcaacgctgactacagacgaggcgaac
gaggatactgaaacgaaacacgtcactgaagaagaaacgactcaagtagagaaatcatca
gttcctatgcttcctgctcggaataattcgagtccagaccgcgatgaagatcatgaggcc
cccattatgtctgaggaaatcaaggctagaggcggtccatcgcaaattgagaagtctgcg
gaaaaccaagagccttctacagcatcaaataatatggagatggacgcacctgcactcacg
gaggtatccaataaacccgaggatgtagccattacggtcacagaaactacgagaataaat
tcacttgacgaaacaacgcctaccgtggttgaggaaaccgccgatgctatggatgttgat
gcagcactcgacgcatctctaaaagacactattgagcaaatagaaaccgaaaaggtcgag
gtcattgagaataatgttaccgtcaacgaagaggtacaaaccacgatcacgaatgcacag
gaagagacctcagcaagtgtccaggtcaaagcggtccaggaaacatccctcatacaacta
caagagaccttggaagataatgcagaatcatcgatcattaactcaactgaaggtctatcc
ggcgagggtgacgcagaagccggcaaaactcaagaattccacgacgccatgatgcaggac
gcgccctccgaaaatgctactgggaaaccagctatcaacacaattgtggtagaagatgcg
gaagaacactctaccaaggacggccaactttcacccccagcaactcatttctctcaagtg
caaaacctgcaagaagacaccatcaatgtcgctgcccatgaccatggccagcatcttctc
actccgggcgaaacccaagtgagacaagttgacatgtctgacatactgcaaactaccgca
tacaatgacgagaccgacgaagaggatgcaaacccagaggatcaaataatggctgagata
ctgcagcattctccaaccaaacaggatacccatctaccgatagagtctgtcgcctttcct
cctgctgcctcacagaccaaaccatttactcagactgagcaggctgatgagacgcatgaa
gggcctgcttcgcaatccgagccagagcatgtggctgctgttgccaaatccttacgaccc
caacgctctaaactaaacagagcgtccggttacatcgatcaagaggaccctagtatggcg
ctgatagcagctacgcctgcgaaagaatccgcaaacagtggtagcaagcacagtagccca
gccccagtcgggccaa------------------------------------gcagcaag
actcgcagcaagactcgcagcaagacccacgatgatcccagcattcagttagcgggtgcc
ttggagcagtcagagacaaagaacaagcgtaaaagaaaagcggcagatgacgaaagcatt
accagtctggacaacagcccatccggaactcgacgagtgctgcgatctatgactgaccat
gatgatctgagcatattgctcgcgaaagggtcaagccctccagcccggcaaacacg----
--------accagatctgaagcgcgagacacctgtgcgcgaaacccgctcggtatcacga
agtttacggctgcaagaagagtcgcccgatgcatcatttgcttcactaatatccccgtca
atcgcgggttccttcgcgactgtgcctgaggatggtgaagaggacgtcaagtctctgaaa
ctacgactagctaaaaacttgaggacagactttcccgattttctgccgcttaagagccta
agagggaatattgacaaaatgacggatgtccttgcagtggtaacacagacaccaccgcaa
ccacaccgaccaaagcaaggtcgtcctcggggtttcatgctcaccttgaccttgaccgat
ccatctacagcaccgactcaagtccgtgtagccaatatattccgaccccacctaacctcg
ctgccggaagttgagagtggggacatcatccttctccgacgggtcaaggtggtgtcaatg
acgggccgtaacttcggtgtccggtcagaagatttatcgccatgggccgtgttcaagccg
aacggtgaacaagctctcagccaagtcaagggtccgccggtggaaattaccccagaagag
atcgaacatgccaagggtctacggcaatggtggagcctccaggatgacaacgctatgaac
aagatccggaaggtgaccgagagtaaggaaaatgccaaatga
>Fp108
atgaacgactctcaacccccgacttccctactcgacaagggcgagtctatccctatttct
ggactcagcccggacgcccccaatcaagagaaccgagttgtacatgggacgataaccatc
gtatggccttttagtatcataactaaatctatcgcattcctcctggccgagcatgacgtc
cggctccggcgcgaaaatggacaagtgcgcgtaagattccatggtgcagccgcaaaagcc
atctcagatgcatcgctaggcgcaggagatgagattcgtgtgagcctaaaaggcgctcag
tgggagaataatgagacacagacacaggttgcaggaagcactctagcatggcagctggaa
ttcacgaatcgcctggtcattggtattcgtcaactaaatatggaacaagaaacgctgctc
aatatcgacgccccggctgcagaaccagaaactgccacggatggtcaggcagagcgtacc
gaccca------atcgacacaatacccgagaaacctgccacaccagacccgccatgtccg
gagcccatattgcctgcgaaacgtagcgctacatcgaaccttgatcccttcgagtatact
tctcccgcttttctcaaacgagcacgtgtatcctatggttccctgtttgaaggaggcttg
gacattttcgacgaggacattagccagaagactaggtcgaagaagcgctcccgattcagt
atgcctggtaatacttggagatataccagtcaatctcccagtcccgagcc---tgatgtc
cccgaggaagaagaggaagaagagccacaagtgaatggaaatccgcagccaaatggcgac
attgacgacactcatttggacacgccatccagaccagcaatggttgatcaaggctcccaa
accgcagatgttgactttacgcccatggccagtgtccaggtgttggccgaatcaagacca
acctttggctttacacagatgactccaacgccgtttgctcgaacaaaaccatttggtgca
gataaccccgtcatagatgaggccctgaattttggaggcgactcaacgacgtcgcatagc
atgcctcctgtatcacaacaaaacccgctcagccaacaaccaaacaccatggacacaaac
atggcttttagtttcacgccacagaccgtgctcttccctcaagctccagcatttttctct
gggcaggatgatgttccagactcgcccagtcgcgttacgggagtggaagactacccggcc
gcactcttggatactgatccaacctcctctaatcctgtagacgccctgatggggtttgct
gctcatgggtcgcaacccgtcgcaactcaccaaaatcctttctctacggaaccagcccta
gacccggctttcgttactgccgcgccctctcagaacccttgggctgatgaagaactacct
ggatcgcattctgcgaacgctagcagcgacgctgagaatccggtggagattctgagctca
tcaccttcaaggcaagaatcgagggcttcaacagaagatcgccaagtatctccttccagg
gaaaacacagagatgaatgtaacggcagatgcatcgcccgagccgactctcgaggaccca
gcaagtgaagccgaattttaccgtgatggcggtgatgagcctggggacgactacgatctc
agaaaatactcgcgcacgcacgatgacgacgacgatgtcgaaacgtcggaagaggagcga
gacgagagcgatgacgatcctggagcgcaaattatgaaccccgaggaagatgatatggat
gtcgatcaagacgttgcaaaccaagtaaggtattctggtgacgtttccgaagaatacgag
gaagaaatgtacgaggaacggttcgagggtgatggacaaagttatgaagggtctggagat
gatgcagaaggtgaatactactcatatgaggaggactacaccgatgacgaagaagaggat
gaagaggaagaagcacaaactcgccctcccgctgcacctattacccgagagcctgtcttt
atcgacctgctgtcggattcagaagacgaggatgaaccggcacccaagtctgtggcagaa
ccagaacctaaggaagag------------ctcgaagaagaggtaaagcatgagtccaaa
tcagattctaaagatgaggccggagtgagcccaaagaatgcagaggacacgacgcccttg
ccagtgcctgaggaaaaggaggaagctgaaaaccttcaggcacacgaggagatggctgaa
caaacccagtctgtccccggacccgcagagccatcaacgctgactacagacgaggcgaac
gaggatactgaaacgaaacacgtcactgaagaagaaacgactcaagtagagaaatcatca
gttcctatgcttcctgctcggaataattcgagtccagaccgcgatgaagatcatgaggcc
cccattatgtctgaggaaatcaaggctagaggcggtccatcgcaaattgagaagtctgcg
gaaaaccaagagccttctacagcatcaaataatatggagatggacgcacctgcactcacg
gaggtatccaataaacccgaggatgtagccattacggtcacagaaactacgagaataaat
tcacttgacgaaacaacgcctaccgtggttgaggaaaccgccgatgctatggatgttgat
gcagcactcgacgcatctctaaaagacactattgagcaaatagaaaccgaaaaggtcgag
gtcattgagaataatgttaccgtcaacgaagaggtacaaaccacgatcacgaatgcacag
gaagagacctcagcaagtgtccaggtcaaagcggtccaggaaacatccctcatacaacta
caagagaccttggaagataatgcagaatcatcgatcattaactcaactgaaggtctatcc
ggcgagggtgacgcagaagccggcaaaactcaagaattccacgacgccatgatgcaggac
gcgccctccgaaaatgctactgggaaaccagctatcaacacaattgtggtagaagatgcg
gaagaacactctaccaaggacggccaactttcacccccagcaactcatttctctcaagtg
caaaacctgcaagaagacaccatcaatgtcgctgcccatgaccatggccagcatcttctc
actccgggcgaaacccaagtgagacaagttgacatgtctgacatactgcaaactaccgca
tacaatgacgagaccgacgaagaggatgcaaacccagaggatcaaataatggctgagata
ctgcagcattctccaaccaaacaggatacccatctaccgatagagtctgtcgcctttcct
cctgctgcctcacagaccaaaccatttactcagactgagcaggctgatgagacgcatgaa
gggcctgcttcgcaatccgagccagagcatgtggctgctgttgccaaatccttacgaccc
caacgctctaaactaaacagagcgtccggttacatcgatcaagaggaccctagtatggcg
ctgatagcagctacgcctgcgaaagaatccgcaaacagtggtagcaagcacagtagccca
gccccagtcgggccaa------------------------------------gcagcaag
actcgcagcaagactcgcagcaagacccacgatgatcccagcattcagttagcgggtgcc
ttggagcagtcagagacaaagaacaagcgtaaaagaaaagcggcagatgacgaaagcatt
accagtctggacaacagcccatccggaactcgacgagtgctgcgatctatgactgaccat
gatgatctgagcatattgctcgcgaaagggtcaagccctccagcccggcaaacacg----
--------accagatctgaagcgcgagacacctgtgcgcgaaacccgctcggtatcacga
agtttacggctgcaagaagagtcgcccgatgcatcatttgcttcactaatatccccgtca
atcgcgggttccttcgcgactgtgcctgaggatggtgaagaggacgtcaagtctctgaaa
ctacgactagctaaaaacttgaggacagactttcccgattttctgccgcttaagagccta
agagggaatattgacaaaatgacggatgtccttgcagtggtaacacagacaccaccgcaa
ccacaccgaccaaagcaaggtcgtcctcggggtttcatgctcaccttgaccttgaccgat
ccatctacagcaccgactcaagtccgtgtagccaatatattccgaccccacctaacctcg
ctgccggaagttgagagtggggacatcatccttctccgacgggtcaaggtggtgtcaatg
acgggccgtaacttcggtgtccggtcagaagatttatcgccatgggccgtgttcaagccg
aacggtgaacaagctctcagccaagtcaagggtccgccggtggaaattaccccagaagag
atcgaacatgccaagggtctacggcaatggtggagcctccaggatgacaacgctatgaac
aagatccggaaggtgaccgagagtaaggaaaatgccaaatga
>Fp118
atgaacgactctcaacccccgacttccctactcgacaagggcgagtctatccctatttct
ggactcagcccggacgcccccaatcaagagaaccgagttgtacatgggacgataaccatc
gtatggccttttagtatcataaccaaatctatcgcattcctcctggccgagcatgacgtc
cggctccggcgcgaaaatggacaagtgcgcgtaagattccatggtgcagccgcaaaagcc
atctcagatgcatcgctaggcgcaggagatgagattcgtgtgagcctaaaaggcgctcag
tgggagaataatgagacacagacacaggttgcaggaagcactctagcatggcagctggaa
ttcacgaatcgcctggtcattggtattcgtcaactaaatatggaacaagaaacgctgctc
aatatcgacgccccggctgcggaaccagaaactgccacggatggtcaggcagagcgtacc
gaccca------atcgacacaatacccgaagaacctgccacaccagacccgccatgtccg
gagcccatattgcctgcgaaacgtagcgctacatcgaaccttgatcccttcgagtatact
tctcccgcttttctcaaacgagcacgtgtatcctatggttccctgtttgaaggaggcttg
gacattttcgacgaggacattagccaggcgactaggtcgaagaagcgctcccgattcagt
atgcctggtaatacttggagatataccagtcaatctcccagtcccgagcc---tgatgtc
cccgaggaagaagaggaagaagagccacaagtgaatggaaatccgcagccaaatggcgac
attgacgacactcatttggacacgccatccagaccagcaatggttgatcaaggctcccaa
accgcagatgttgactttacgcccatggccagtgtccaggtgttggccgaatcaagacca
acctttggctttacacagatgactccaacgccgtttgctcgaacaaaaccatttggtgca
gataaccccgtcatagatgaggccctgaattttggaggcgactcaacgacgtcgcatagc
atgcctcctgtatcacaacaaaactcgctcagccaacaaccaaacaccatggacacaaac
atggcttttagtttcacgccacagaccgtgctcttccctcaagctccagcatttttctct
gggcaggatgatgttccagactcgcccagtcgcgttacgggagtggaagactacccggcc
gcactcttggatactgatccaacctcctctaatcctgtagacgccctgatggggtttgct
gctcatgggtcgcaacccgtcgcaactcaccaaaatcctttctctacggaaccagcccta
gacccggctttcgttactgctgcgccctctcagaacccttgggctgatgaagaactacct
ggatcgcattctgcgaacgctagcagcgacgctgagaatccggtggagattctgagctca
tcaccttcaaggcaagaatcgagggcttcaacagaagatcgccaagtatctccttccagg
gaaaacacagagatgaatgtaacggcagatgcatcgcccgagccgactctcgaggaccca
gcaagtgaagccgaattttaccgcgatggcggtgatgagcctggggacgactacgatctc
agaaaatactcgcgcacgcacgatgacgacgacgatgtcgaaacgtcggaagaggagcga
gatgagagcgatgacgatcctggagcgcaaattatgaaccccgaggaagatgatatggat
gtcgatcaagacgttgcaaaccaagtaaggtattctggtgacgtttccgaagaatacgag
gaagaaatgtacgaggaacggttcgagggtgatggacaaagttatgaagggtctggagat
gatgcagaaggtgaatactactcatatgaggaggactacaccgatgacgaagaagaggat
gaagaggaagaagcacaaactcgccctcccgctgcacctattacccgagagcctgtcttt
atcgacctgctgtcggattcagaagacgaggatgaaccggcacccaagtctgtggcagaa
ccagaacctaaggaagag------------ctcgaagaagaggtaaagcatgagtccaaa
tcagattctaaagatgaggccggagtgagcccaaagaatgcagaggacacgacgcccttg
ccagtgcctgaggaaaaggaggaagctgaaaaccttcaggcacacgaggagatggctgaa
caaacccagtctgtccccggacccgcagagccatcaacgctgactacagacgaggcgaac
gaggatactgaaacgaaacacgtcactgaagaagaaacgactcaagtagagaaatcatca
gttcctatgcttcctgctcggaataattcgagtccagaccgcgatgaagatcatgaggcc
cccattatgtttgaggaaatcaaggctagaggcggtccatcgcaaattgagaagtctgcg
gaaaaccaagagccttctacagcatcaaataatatggagatggacgcacctgcactcacg
gaggtatccaataaacccgaggatgtagccattacggtcacagaaactacgagaataaat
tcacttgacgaaacaacgcctaccgtggttgaggaaaccgccgatgctatggatgttgat
gcagcactcgacgcatctctaaaagacactattgagcaaatagaaaccgaaaaggtcgag
gtcattgagaataatgttaccgtcaacgaagaggtacaaaccacgatcacgaatgcacag
gaagagacctcagcaagtgtccaggtcaaagcggtccaggaaacatccctcatacaacta
caagagaccttggaagataatgcagaatcatcgatcattaactcaactgaaggtctatcc
ggcgagggtgacgcagaagccggcaaaactcaagaattccacgacgccatgatgcaggac
gcgccctccgaaaatgctactgggaaaccagctatcaacacaattgtggtagaagatgcg
gaagaacactctaccaaggacggccaactttcacccccagcaactcatttctctcaagtg
caaaacctgcaagaagacaccatcaatgtcgctgcccatgaccatggccagcatcttctc
actccgggcgaaacccaagtgagacaagttgacatgtctgacatactgcaaactaccgca
tacaatgacgagaccgacgaagaggatgcaaacccagaggatcaaataatggctgagata
ctgcagcattctccaaccaaacaggatacccatctaccgatagagtctgtcgcctttcct
cctgctgcctcacagaccaaaccatttactcagactgagcaggctgatgagacgcatgaa
gggcctgcttcgcaatccgagccagagcatgtggctgctgttgccaaatccttacgaccc
caacgctctaaactaaacagagcgtccggttacatcgatcaagaggaccctagtatggcg
ctgatagcagctacgcctgcgaaagaatccgcaaacagtggtagcaagcacagtagccca
gccccagtcgggccaa------------------------gcagcaagactcgcagcaag
actcgcagcaagactcgcagcaagacccacgatgatcccagcattcagttagcgggtgcc
ttggagcagtcagagacaaagaacaagcgtaaaagaaaagcggcagatgacgaaagcatt
accagtctggacaacagcccatccggaactcgacgagtgctgcgatctatgactgaccat
gatgatctgagcatattgctcgcgaaagggtcaagccctccagcccggcaaacacg----
--------accagatctgaagcgcgagacacctgtgcgcgaaacccgctcggtatcacga
agtttacggctgcaagaagagtcgcccgatgcatcatttgcttcactaatatccccgtca
atcgcgggttccttcgcgactgtgcctgaggatggtgaagaggacgtcaagtctctgaaa
ctacgactagctaaaaacttgaggacagactttcccgattttctgccgcttaagagccta
agagggaatattgacaaaatgacggatgtccttgcagtggtaacacagacaccaccgcaa
ccacaccgaccaaagcaaggtcgtcctcggggtttcatgctcaccttgaccttgaccgat
ccatctacagcaccgactcaagtccgtgtagccaatatattccgaccccacctaacctcg
ctgccggaagttgagagtggggacatcatccttctccgacgggtcaaggtggtgtcaatg
acgggccgtaacttcggtgtccggtcagaagatttatcgccatgggccgtgttcaagccg
aacggtgaacaagctctcagccaagtcaagggtccgccggtggaaattaccccagaagag
atcgaacatgccaagggtctacggcaatggtggagcctccaggatgacaacgctatgaac
aagatccggaaggtgaccgagagtaaggaaaatgccaaatga
>Fp122
atgaacgactctcaacccccgacttccctactcgacaagggcgagtctatccctatttct
ggactcagcccggacgcccccaatcaagagaaccgagttgtacatgggacgataaccatc
gtatggccttttagtatcataaccaaatctatcgcattcctcctggccgagcatgacgtc
cggctccggcgcgaaaatggacaagtgcgcgtaagattccatggtgcagccgcaaaagcc
atctcagatgcatcgctaggcgcaggagatgagattcgtgtgagcctaaaaggcgctcag
tgggagaataatgagacacagacacaggttgcaggaagcactctagcatggcagctggaa
ttcacgaatcgcctggtcattggtattcgtcaactaaatatggaacaagaaacgctgctc
aatatcgacgccccggctgcggaaccagaaactgccacggatggtcaggcagagcgtacc
gaccca------atcgacacaatacccgaagaacctgccacaccagacccgccatgtccg
gagcccatattgcctgcgaaacgtagcgctacatcgaaccttgatcccttcgagtatact
tctcccgcttttctcaaacgagcacgtgtatcctatggttccctgtttgaaggaggcttg
gacattttcgacgaggacattagccagacgactaggtcgaagaagcgctcccgattcagt
atgcctggtaatacttggagatataccagccaatctcccagtcccgagcc---tgatgtc
cccgaggaagaagaggaagaagagccacaagtgaatggaaatccgcagccaaatggcgac
attgacgacactcatttggacacgccatccagaccagcaatggttgatcaaggctcccaa
accgcagatgttgactttacgcccatggccagtgtccaggtgttggccgaatcaagacca
acctttggctttacacatatgactccaacgccgtttgctcgaacaaaaccatttggtgca
gataaccccgtcatagatgaggccctgaattttggaggcgactcaacgacgtcgcatagc
atgcctcctgtatcacaacaaaactcgctcagccaacaaccaaacaccatggacacaaac
atggcttttagtttcacgccacagaccgtgctcttccctcaagctccagcatttttctct
gggcaggatgatgttccagactcgcccagtcgcgttacgggagtggaagactacccggcc
gcactcttggatactgatccaacctcctctaatcctgtagacgccctgatggggtttgct
gctcatgggtcgcaacccgtcgcaactcaccaaaatcctttctctacggaaccagcccta
gacccggctttcgttactgctgcgccctctcagaacccttgggctgatgaagaactacct
ggatcgcattctgcgaacgctagcagcgacgctgagaatccggtggagattctgagctca
tcaccttcaaggcaagaatcgagggcttcaacagaagatcgccaagtatctccttccagg
gaaaacacagagatgaatgtaacggcagatgcatcgcccgagccgactctcgaggaccca
gcaagtgaagccgaatgttaccgtgatggcggtgatgagcctggggacgactacgatctc
agaaaatactcgcgcacgcacgatgacgacgacgatgtcgaaacgtcggaagaggagcga
gatgagagcgatgacgatcctggagcgcaaattatgaaccccgaggaagatgatatggat
gtcgatcaagacgttgcaaatcaagtaaggtattctggtgacgtttccgaagaatacgag
gaagaaatgtacgaggaacggttcgagggtgatggacaaagttatgaagggtctggagat
gatgcagaaggtgaatactactcatatgaggaggactacaccgatgacgaagaagaggat
gaagaggaagaagcacaaactcgccctcccgctgcacctattacccgagagcctgtcttt
atcgacctgctgtcggattcagaagacgaggatgaaccggcacccaagtctgtggcagaa
ccagaacctaaggaagag------------ctcgaagaagaggtaaagcatgagtccaaa
tcagagtctaaagatgaggccggagtgagcccaaagaatgcagaggacacgacgcccttg
ccagtgcctgaggaaaaggaggaggctgaaaaccttcaggcacacgaggagatggctgaa
caaacccagtctgtccccggacccgcagagccatcaacgctgactacagacgaggcgaac
gaggatactgaaacgaaacacgtcactgaagaagaaacgactcaagtagagaaatcatca
gttcctatgcttcctgctcggaataattcgagtccagaccgcgatgaagatcatgaggcc
cccattatgtttgaggaaatcaaggctagaggcggtccatcgcaaattgagaagtctgcg
gaaaaccaagagccttctacagcatcaaataatatggagatggacgcacctgcactcacg
gaggtatccaataaacccgaggatgtagccattacggtcacagaaactacgagaataaat
tcacttgacgaaacaacgcctaccgtggttgaggaaaccgccgatgctatggatgttgat
gcagcactcgacgcatctctaaaagacactattgagcaaatagaaaccgaaaaggtcgag
gtcattgagaataatgttaccgtcaacgaagaggtacaaaccaggatcacgaatgtacag
gaagagacctcagcaagtgtccaggtcaaagcggtccaggaaacatccctcatacaacta
caagagaccttggaagataatgcagaatcatcgatcattaactcaactgaaggtctatcc
ggcgagggtgacgcagaagccggcaaaactcaagaattccacgacgccatgatgcaggac
gcgccctccgaaaatgctactgggaaaccagctatcaacacaattgtggtagaagatgcg
gaagaacactctaccaaggacggccaactttcacccccagcaactcatttctctcaagtg
caaaacctgcaagaagacaccatcaatgtcgctgcccatgaccatggccagcatcttctc
actccgagcgaaacccaagtaagacaagttgacatgtctgacatactgcaaactaccgca
tacaatgacgagaccgacgaagaggatgcaaacccagaggatcaaataatggctgagata
ctgcagcattctccaaccaaacaggatacccatctaccgatagagtctgtcgcctttcct
cctgctgcctcacagaccaaaccatttactcagactgagcaggctgatgagacgcatgaa
gggcctgcttcgcaatccgagccagagcatgtggctgctgttgccaaatccttacgaccc
caacgctctaaactaaacagagcgtccggttacatcgatcaagaggaccctagtatggcg
ctgatagcagctacgcctgcgaaagaatccgcaaacagtggtagcaagcacagtagccca
gccccagtcgggccaa------------------------------------gcagcaag
actcgcagcaagactcgcagcaagacccacgatgatcccagcattcagttagcgggtgcc
ttggagcagtcagagacaaagaacaagcgtaaaagaaaagcggcagatgacgaaagcatt
accagtctggacaacagcccatccggaactcgacgagtgctgcgatctatgactgaccat
gatgatctgagcatattgctcgcgaaagggtcaagccctccagcccggcaaacacg----
--------accagatctgaagcgcgagacacctgtgcgcgaaacccgctcggtatcacga
agtttacggctgcaagaagagtcgcccgatgcatcatttgcttcactaatatccccgtca
atcgcgggttccttcgcgactgtgcctgaggatggtgaagaggacgtcaagtctctgaaa
ctacgactagctaaaaacttgaggacagactttcccgattttctgccgcttaagagccta
agagggaatattgacaaaatgacggatgtccttgcagtggtaacacagacaccaccgcaa
ccacaccgaccaaagcaaggtcgtcctcggggtttcatgctcaccttgaccttgaccgat
ccatctacagcaccgactcaagtccgtgtagccaatatattccgaccccacctaacctcg
ctgccggaagttgagagtggggacatcatccttctccgacgggtcaaggtggtgtcaatg
acgggccgtaacttcggtgtccggtcagaagatttatcgccatgggccgtgttcaagccg
aacggtgaacaagctctcagccaagtcaagggtccgccggtggaaattaccccagaagag
atcgaacatgccaagggtctacggcaatggtggagcctccaggatgacaacgctatgaac
aagatccggaaggtgaccgagagtaaggaaaatgccaaatga
>Fp125
atgaacgactctcaacccccgacttccctactcgacaagggcgagtctatccctatttct
ggactcagcccggacgcccccaatcaagagaaccgagttgtacatgggacgataaccatc
gtatggccttttagtatcataaccaaatctatcgcattcctcctggccgagcatgacgtc
cggctccggcgcgaaaatggacaagtgcgcgtaagattccatggtgcagccgcaaaagcc
atctcagatgcatcgctaggcgcaggagatgagattcgtgtgagcctaaaaggcgctcag
tgggagaataatgagacacagacacaggttgcaggaagcactctagcatggcagctggaa
ttcacgaatcgcctggtcattggtattcgtcaactaaatatggaacaagaaacgctgctc
aatatcgacgccccggctgcggaaccagaaactgccacggatggtcaggcagagcgtacc
gaccca------atcgacacaatacccgaagaacctgccacaccagacccgccatgtccg
gagcccatattgcctgcgaaacgtagcgctacatcgaaccttgatcccttcgagtatact
tctcccgcttttctcaaacgagcacgtgtatcctatggttccctgtttgaaggaggcttg
gacattttcgacgaggacattagccaggcgactaggtcgaagaagcgctcccgattcagt
atgcctggtaatacttggagatataccagtcaatctcccagtcccgagcc---tgatgtc
cccgaggaagaagaggaagaagagccacaagtgaatggaaatccgcagccaaatggcgac
attgacgacactcatttggacacgccatccagaccagcaatggttgatcaaggctcccaa
accgcagatgttgactttacgcccatggccagtgtccaggtgttggccgaatcaagacca
acctttggctttacacagatgactccaacgccgtttgctcgaacaaaaccatttggtgca
gataaccccgtcatagatgaggccctgaattttggaggcgactcaacgacgtcgcatagc
atgcctcctgtatcacaacaaaactcgctcagccaacaaccaaacaccatggacacaaac
atggcttttagtttcacgccacagaccgtgctcttccctcaagctccagcatttttctct
gggcaggatgatgttccagactcgcccagtcgcgttacgggagtggaagactacccggcc
gcactcttggatactgatccaacctcctctaatcctgtagacgccctgatggggtttgct
gctcatgggtcgcaacccgtcgcaactcaccaaaatcctttctctacggaaccagcccta
gacccggctttcgttactgctgcgccctctcagaacccttgggctgatgaagaactacct
ggatcgcattctgcgaacgctagcagcgacgctgagaatccggtggagattctgagctca
tcaccttcaaggcaagaatcgagggcttcaacagaagatcgccaagtatctccttccagg
gaaaacacagagatgaatgtaacggcagatgcatcgcccgagccgactctcgaggaccca
gcaagtgaagccgaattttaccgcgatggcggtgatgagcctggggacgactacgatctc
agaaaatactcgcgcacgcacgatgacgacgacgatgtcgaaacgtcggaagaggagcga
gatgagagcgatgacgatcctggagcgcaaattatgaaccccgaggaagatgatatggat
gtcgatcaagacgttgcaaaccaagtaaggtattctggtgacgtttccgaagaatacgag
gaagaaatgtacgaggaacggttcgagggtgatggacaaagttatgaagggtctggagat
gatgcagaaggtgaatactactcatatgaggaggactacaccgatgacgaagaagaggat
gaagaggaagaagcacaaactcgccctcccgctgcacctattacccgagagcctgtcttt
atcgacctgctgtcggattcagaagacgaggatgaaccggcacccaagtctgtggcagaa
ccagaacctaaggaagag------------ctcgaagaagaggtaaagcatgagtccaaa
tcagattctaaagatgaggccggagtgagcccaaagaatgcagaggacacgacgcccttg
ccagtgcctgaggaaaaggaggaagctgaaaaccttcaggcacacgaggagatggctgaa
caaacccagtctgtccccggacccgcagagccatcaacgctgactacagacgaggcgaac
gaggatactgaaacgaaacacgtcactgaagaagaaacgactcaagtagagaaatcatca
gttcctatgcttcctgctcggaataattcgagtccagaccgcgatgaagatcatgaggcc
cccattatgtttgaggaaatcaaggctagaggcggtccatcgcaaattgagaagtctgcg
gaaaaccaagagccttctacagcatcaaataatatggagatggacgcacctgcactcacg
gaggtatccaataaacccgaggatgtagccattacggtcacagaaactacgagaataaat
tcacttgacgaaacaacgcctaccgtggttgaggaaaccgccgatgctatggatgttgat
gcagcactcgacgcatctctaaaagacactattgagcaaatagaaaccgaaaaggtcgag
gtcattgagaataatgttaccgtcaacgaagaggtacaaaccacgatcacgaatgcacag
gaagagacctcagcaagtgtccaggtcaaagcggtccaggaaacatccctcatacaacta
caagagaccttggaagataatgcagaatcatcgatcattaactcaactgaaggtctatcc
ggcgagggtgacgcagaagccggcaaaactcaagaattccacgacgccatgatgcaggac
gcgccctccgaaaatgctactgggaaaccagctatcaacacaattgtggtagaagatgcg
gaagaacactctaccaaggacggccaactttcacccccagcaactcatttctctcaagtg
caaaacctgcaagaagacaccatcaatgtcgctgcccatgaccatggccagcatcttctc
actccgggcgaaacccaagtgagacaagttgacatgtctgacatactgcaaactaccgca
tacaatgacgagaccgacgaagaggatgcaaacccagaggatcaaataatggctgagata
ctgcagcattctccaaccaaacaggatacccatctaccgatagagtctgtcgcctttcct
cctgctgcctcacagaccaaaccatttactcagactgagcaggctgatgagacgcatgaa
gggcctgcttcgcaatccgagccagagcatgtggctgctgttgccaaatccttacgaccc
caacgctctaaactaaacagagcgtccggttacatcgatcaagaggaccctagtatggcg
ctgatagcagctacgcctgcgaaagaatccgcaaacagtggtagcaagcacactagccca
gccccagtcgggccaa------------------------------------gcagcaag
actcgcagcaagactcgcagcaagacccacgatgatcccagcattcagttagcgggtgcc
ttggagcagtcagagacaaagaacaagcgtaaaagaaaagcggcagatgacgaaagcatt
accagtctggacaacagcccatccggaactcgacgagtgctgcgatctatgactgaccat
gatgatctgagcatattgctcgcgaaagggtcaagccctccagcccggcaaacacg----
--------accagatctgaagcgcgagacacctgtgcgcgaaacccgctcggtatcacga
agtttacggctgcaagaagagtcgcccgatgcatcatttgcttcactaatatccccgtca
atcgcgggttccttcgcgactgtgcctgaggatggtgaagaggacgtcaagtctctgaaa
ctacgactagctaaaaacttgaggacagactttcccgattttctgccgcttaagagccta
agagggaatattgacaaaatgacggatgtccttgcagtggtaacacagacaccaccgcaa
ccacaccgaccaaagcaaggtcgtcctcggggtttcatgctcaccttgaccttgaccgat
ccatctacagcaccgactcaagtccgtgtagccaatatattccgaccccacctaacctcg
ctgccggaagttgagagtggggacatcatccttctccgacgggtcaaggtggtgtcaatg
acgggccgtaacttcggtgtccggtcagaagatttatcgccatgggccgtgttcaagccg
aacggtgaacaagctctcagccaagtcaagggtccgccggtggaaattaccccagaagag
atcgaacatgccaagggtctacggcaatggtggagcctccaggatgacaacgctatgaac
aagatccggaaggtgaccgagagtaaggaaaatgccaaatga
>Fp13r
atgaacgactctcaacccccgacttccctactcgacaagggcgagtctatccctatttct
ggactcagcccggacgcccccaatcaagagaaccgagttgtacatgggacgataaccatc
gtatggccttttagtatcataaccaaatctatcgcattcctcctggccgagcatgacgtc
cggctccggcgcgaaaatggacaagtgcgcgtaagattccatggtgcagccgcaaaagcc
atctcagatgcatcgctaggcgcaggagatgagattcgtgtgagcctaaaaggcgctcag
tgggagaataatgagacacagacacaggttgcaggaagcactctagcatggcagctggaa
ttcacgaatcgcctggtcattggtattcgtcaactaaatatggaacaagaaacgctgctc
aatatcgacgccccggctgcggaaccagaaactgccacggatggtcaggcagagcgtacc
gaccca------atcgacacaatacccgaagaacctgccacaccagacccgccatgtccg
gagcccatattgcctgcgaaacgtagcgctacatcgaaccttgatcccttcgagtatact
tctcccgcttttctcaaacgagcacgtgtatcctatggttccctgtttgaaggaggcttg
gacattttcgacgaggacattagccaggcgactaggtcgaagaagcgctcccgattcagt
atgcctggtaatacttggagatataccagtcaatctcccagtcccgagcc---tgatgtc
cccgaggaagaagaggaagaagagccacaagtgaatggaaatccgcagccaaatggcgac
attgacgacactcatttggacacgccatccagaccagcaatggttgatcaaggctcccaa
accgcagatgttgactttacgcccatggccagtgtccaggtgttggccgaatcaagacca
acctttggctttacacagatgactccaacgccgtttgctcgaacaaaaccatttggtgca
gataaccccgtcatagatgaggccctgaattttggaggcgactcaacgacgtcgcatagc
atgcctcctgtatcacaacaaaactcgctcagccaacaaccaaacaccatggacacaaac
atggcttttagtttcacgccacagaccgtgctcttccctcaagctccagcatttttctct
gggcaggatgatgttccagactcgcccagtcgcgttacgggagtggaagactacccggcc
gcactcttggatactgatccaacctcctctaatcctgtagacgccctgatggggtttgct
gctcatgggtcgcaacccgtcgcaactcaccaaaatcctttctctacggaaccagcccta
gacccggctttcgttactgctgcgccctctcagaacccttgggctgatgaagaactacct
ggatcgcattctgcgaacgctagcagcgacgctgagaatccggtggagattctgagctca
tcaccttcaaggcaagaatcgagggcttcaacagaagatcgccaagtatctccttccagg
gaaaacacagagatgaatgtaacggcagatgcatcgcccgagccgactctcgaggaccca
gcaagtgaagccgaattttaccgtgatggcggtgatgagcctggggacgactacgatctc
agaaaatactcgcgcacgcacgatgacgacgacgatgtcgaaacgtcggaagaggagcga
gatgagagcgatgacgatcctggagcgcaaattatgaaccccgaggaagatgatatggat
gtcgatcaagacgttgcaaaccaagtaaggtattctggtgacgtttccgaagaatacgag
gaagaaatgtacgaggaacggttcgagggtgatggacaaagttatgaagggtctggagat
gatgcagaaggtgaatactactcatatgaggaggactacaccgatgacgaagaagaggat
gaagaggaagaagcacaaactcgccctcccgctgcacctattacccgagagcctgtcttt
atcgacctgctgtcggattcagaagacgaggatgaaccggcacccaagtctgtggcagaa
ccagaacctaaggaagag------------ctcgaagaagaggtaaagcatgagtccaaa
tcagattctaaagatgaggccggagtgagcccaaagaatgcagaggacacgacgcccttg
ccagtgcctgaggaaaaggaggaagctgaaaaccttcaggcacacgaggagatggctgaa
caaacccagtctgtccccggacccgcagagccatcaacgctgactacagacgaggcgaac
gaggatactgaaacgaaacacgtcactgaagaagaaacgactcaagtagagaaatcatca
gttcctatgcttcctgctcggaataattcgagtccagaccgcgatgaagatcatgaggcc
cccattatgtttgaggaaatcaaggctagaggcggtccatcgcaaattgagaagtctgcg
gaaaaccaagagccttctacagcatcaaataatatggagatggacgcacctgcactcacg
gaggtatccaataaacccgaggatgtagccattacggtcacagaaactacgagaataaat
tcacttgacgaaacaacgcctaccgtggttgaggaaaccgccgatgctatggatgttgat
gcagcactcgacgcatctctaaaagacactattgagcaaatagaaaccgaaaaggtcgag
gtcattgagaataatgttaccgtcaacgaagaggtacaaaccacgatcacgaatgcacag
gaagagacctcagcaagtgtccaggtcaaagcggtccaggaaacatccctcatacaacta
caagagaccttggaagatattgcagaatcatcgatcattaactcaactgaaggtctatcc
ggcgagggtgacgcagaagccggcaaaactcaagaattccacgacgccatgatgcaggac
gcgccctccgaaaatgctactgggaaaccagctatcaacacaattgtggtagaagatgcg
gaagaacactctaccaaggacggccaactttcacccccagcaactcatttctctcaagtg
caaaacctgcaagaagacaccatcaatgtcgctgcccatgaccatggccagcatcttctc
actccgggcgaaacccaagtgagacaagttgacatgtctgacatactgcaaactaccgca
tacaatgacgagaccgacgaagaggatgcaaacccagaggatcaaataatggctgagata
ctgcagcattctccaaccaaacaggatacccatctaccgatagagtctgtcgcctttcct
cctgctgcctcacagaccaaaccatttactcagactgagcaggctgatgagacgcatgaa
gggcctgcttcgcaatccgagccagagcatgtggctgctgttgccaaatccttacgaccc
caacgctctaaactaaacagagcgtccggttacatcgatcaagaggaccctagtatggcg
ctgatagcagctacgcctgcgaaagaatccgcaaacagtggtagcaagcacagtagccca
gccccagtcgggccaa------------------------gcagcaagactcgcagcaag
actcgcagcaagactcgcagcaagacccacgatgatcccagcattcagttagcgggtgcc
ttggagcagtcagagacaaagaacaagcgtaaaagaaaagcggcagatgacgaaagcatt
accagtctggacaacagcccatccggaactcgacgagtgctgcgatctatgactgaccat
gatgatctgagcatattgctcgcgaaagggtcaagccctccagcccggcaaacacg----
--------accagatctgaagcgcgagacacctgtgcgcgaaacccgctcggtatcacga
agtttacggctgcaagaagagtcgcccgatgcatcatttgcttcactaatatccccgtca
atcgcgggttccttcgcgactgtgcctgaggatggtgaagaggacgtcaagtctctgaaa
ctacgactagctaaaaacttgaggacagactttcccgattttctgccgcttaagagccta
agagggaatattgacaaaatgacggatgtccttgcagtggtaacacagacaccaccgcaa
ccacaccgaccaaagcaaggtcgtcctcggggtttcatgctcaccttgaccttgaccgat
ccatctacagcaccgactcaagtccgtgtagccaatatattccgaccccacctaacctcg
ctgccggaagttgagagtggggacatcatccttctccgacgggtcaaggtggtgtcaatg
acgggccgtaacttcggtgtccggtcagaagatttatcgccatgggccgtgttcaagccg
aacggtgaacaagctctcagccaagtcaagggtccgccggtggaaattaccccagaagag
atcgaacatgccaagggtctacggcaatggtggagcctccaggatgacaacgctatgaac
aagatccggaaggtgaccgagagtaaggaaaatgccaaatga
>Fp144
atgaacgactctcaacccccgacttccctactcgacaagggcgagtctatccctatttct
ggactcagcccggacgcccccaatcaagagaaccgagttgtacatgggacgataaccatc
gtatggccttttagtatcataaccaaatctatcgcattcctcctggccgagcatgacgtc
cggctccggcgcgaaaatggacaagtgcgcgtaagattccatggtgcagccgcaaaagcc
atctcagatgcatcgctaggcgcaggagatgagattcgtgtgagcctaaaaggcgctcag
tgggagaataatgagacacagacacaggttgcaggaagcactctagcatggcagctggaa
ttcacgaatcgcctggtcattggtattcgtcaactaaatatggaacaagaaacgctgctc
aatatcgacgccccggctgcggaaccagaaactgccacggatggtcaggcagagcgtacc
gaccca------atcgacacaatacccgaagaacctgccacaccagacccgccatgtccg
gagcccatattgcctgcgaaacgtagcgctacatcgaaccttgatcccttcgagtatact
tctcccgcttttctcaaacgagcacgtgtatcctatggttccctgtttgaaggaggcttg
gacattttcgacgaggacattagccagacgactaggtcgaagaagcgctcccgattcagt
atgcctggtaatacttggagatataccagccaatctcccagtcccgagcc---tgatgtc
cccgaggaagaagaggaagaagagccacaagtgaatggaaatccgcagccaaatggcgac
attgacgacactcatttggacacgccatccagaccagcaatggttgatcaaggctcccaa
accgcagatgttgactttacgcccatggccagtgtccaggtgttggccgaatcaagacca
acctttggctttacacatatgactccaacgccgtttgctcgaacaaaaccatttggtgca
gataaccccgtcatagatgaggccctgaattttggaggcgactcaacgacgtcgcatagc
atgcctcctgtatcacaacaaaactcgctcagccaacaaccaaacaccatggacacaaac
atggcttttagtttcacgccacagaccgtgctcttccctcaagctccagcatttttctct
gggcaggatgatgttccagactcgcccagtcgcgttacgggagtggaagactacccggcc
gcactcttggatactgatccaacctcctctaatcctgtagacgccctgatggggtttgct
gctcatgggtcgcaacccgtcgcaactcaccaaaatcctttctctacggaaccagcccta
gacccggctttcgttactgctgcgccctctcagaacccttgggctgatgaagaactacct
ggatcgcattctgcgaacgctagcagcgacgctgagaatccggtggagattctgagctca
tcaccttcaaggcaagaatcgagggcttcaacagaagatcgccaagtatctccttccagg
gaaaacacagagatgaatgtaacggcagatgcatcgcccgagccgactctcgaggaccca
gcaagtgaagccgaattttaccgtgatggcggtgatgagcctggggacgactacgatctc
agaaaatactcgcgcacgcacgatgacgacgacgatgtcgaaacgtcggaagaggagcga
gatgagagcgatgacgatcctggagcgcaaattatgaaccccgaggaagatgatatggat
gtcgatcaagacgttgcaaatcaagtaaggtattctggtgacgtttccgaagaatacgag
gaagaaatgtacgaggaacggttcgagggtgatggacaaagttatgaagggtctggagat
gatgcagaaggtgaatactactcatatgaggaggactacaccgatgacgaagaagaggat
gaagaggaagaagcacaaactcgccctcccgctgcacctattacccgagagcctgtcttt
atcgacctgctgtcggattcagaagacgaggatgaaccggcacccaagtctgtggcagaa
ccagaacctaaggaagag------------ctcgaagaagaggtaaagcatgagtccaaa
tcagagtctaaagatgaggccggagtgagcccaaagaatgcagaggacacgacgcccttg
ccagtgcctgaggaaaaggaggaggctgaaaaccttcaggcacacgaggagatggctgaa
caaacccagtctgtccccggacccgcagagccatcaacgctgactacagacgaggcgaac
gaggatactgaaacgaaacacgtcactgaagaagaaacgactcaagtagagaaatcatca
gttcctatgcttcctgctcggaataattcgagtccagaccgcgatgaagatcatgaggcc
cccattatgtttgaggaaatcaaggctagaggcggtccatcgcaaattgagaagtctgcg
gaaaaccaagagccttctacagcatcaaataatatggagatggacgcacctgcactcacg
gaggtatccaataaacccgaggatgtagccattacggtcacagaaactacgagaataaat
tcacttgacgaaacaacgcctaccgtggttgaggaaaccgccgatgctatggatgttgat
gcagcactcgacgcatctctaaaagacactattgagcaaatagaaaccgaaaaggtcgag
gtcattgagaataatgttaccgtcaacgaagaggtacaaaccaggatcacgaatgtacag
gaagagacctcagcaagtgtccaggtcaaagcggtccaggaaacatccctcatacaacta
caagagaccttggaagataatgcagaatcatcgatcattaactcaactgaaggtctatcc
ggcgagggtgacgcagaagccggcaaaactcaagaattccacgacgccatgatgcaggac
gcgccctccgaaaatgctactgggaaaccagctatcaacacaattgtggtagaagatgcg
gaagaacactctaccaaggacggccaactttcacccccagcaactcatttctctcaagtg
caaaacctgcaagaagacaccatcaatgtcgctgcccatgaccatggccagcatcttctc
actccgagcgaaacccaagtaagacaagttgacatgtctgacatactgcaaactaccgca
tacaatgacgagaccgacgaagaggatgcaaacccagaggatcaaataatggctgagata
ctgcagcattctccaaccaaacaggatacccatctaccgatagagtctgtcgcctttcct
cctgctgcctcacagaccaaaccatttactcagactgagcaggctgatgagacgcatgaa
gggcctgcttcgcaatccgagccagagcatgtggctgctgttgccaaatccttacgaccc
caacgctctaaactaaacagagcgtccggttacatcgatcaagaggaccctagtatggcg
ctgatagcagctacgcctgcgaaagaatccgcaaacagtggtagcaagcacagtagccca
gccccagtcgggccaa------------------------------------gcagcaag
actcgcagcaagactcgcagcaagacccacgatgatcccagcattcagttagcgggtgcc
ttggagcagtcagagacaaagaacaagcgtaaaagaaaagcggcagatgacgaaagcatt
accagtctggacaacagcccatccggaactcgacgagtgctgcgatctatgactgaccat
gatgatctgagcatattgctcgcgaaagggtcaagccctccagcccggcaaacacg----
--------accagatctgaagcgcgagacacctgtgcgcgaaacccgctcggtatcacga
agtttacggctgcaagaagagtcgcccgatgcatcatttgcttcactaatatccccgtca
atcgcgggttccttcgcgactgtgcctgaggatggtgaagaggacgtcaagtctctgaaa
ctacgactagctaaaaacttgaggacagactttcccgattttctgccgcttaagagccta
agagggaatattgacaaaatgacggatgtccttgcagtggtaacacagacaccaccgcaa
ccacaccgaccaaagcaaggtcgtcctcggggtttcatgctcaccttgaccttgaccgat
ccatctacagcaccgactcaagtccgtgtagccaatatattccgaccccacctaacctcg
ctgccggaagttgagagtggggacatcatccttctccgacgggtcaaggtggtgtcaatg
acgggccgtaacttcggtgtccggtcagaagatttatcgccatgggccgtgttcaagccg
aacggtgaacaagctctcagccaagtcaagggtccgccggtggaaattaccccagaagag
atcgaacatgccaagggtctacggcaatggtggagcctccaggatgacaacgctatgaac
aagatccggaaggtgaccgagagtaaggaaaatgccaaatga
>Fp146
atgaacgactctcaacccccgacttccctactcgacaagggcgagtctatccctatttct
ggactcagcccggacgcccccaatcaagagaaccgagttgtacatgggacgataaccatc
gtatggccttttagtatcataaccaaatctatcgcattcctcctggccgagcatgacgtc
cggctccggcgcgaaaatggacaagtgcgcgtaagattccatggtgcagccgcaaaagcc
atctcagatgcatcgctaggcgcaggagatgagattcgtgtgagcctaaaaggcgctcag
tgggagaataatgagacacagacacaggttgcaggaagcactctagcatggcagctggaa
ttcacgaatcgcctggtcattggtattcgtcaactaaatatggaacaagaaacgctgctc
aatatcgacgccccggctgcggaaccagaaactgccacggatggtcaggcagagcgtacc
gaccca------atcgacacaatacccgaagaacctgccacaccagacccgccatgtccg
gagcccatattgcctgcgaaacgtagcgctacatcgaaccttgatcccttcgagtatact
tctcccgcttttctcaaacgagcacgtgtatcctatggttccctgtttgaaggaggcttg
gacattttcgacgaggacattagccaggcgactaggtcgaagaagcgctcccgattcagt
atgcctggtaatacttggagatataccagtcaatctcccagtcccgagcc---tgatgtc
cccgaggaagaagaggaagaagagccacaagtgaatggaaatccgcagccaaatggcgac
attgacgacactcatttggacacgccatccagaccagcaatggttgatcaaggctcccaa
accgcagatgttgactttacgcccatggccagtgtccaggtgttggccgaatcaagacca
acctttggctttacacagatgactccaacgccgtttgctcgaacaaaaccatttggtgca
gataaccccgtcatagatgaggccctgaattttggaggcgactcaacgacgtcgcatagc
atgcctcctgtatcacaacaaaactcgctcagccaacaaccaaacaccatggacacaaac
atggcttttagtttcacgccacagaccgtgctcttccctcaagctccagcatttttctct
gggcaggatgatgttccagactcgcccagtcgcgttacgggagtggaagactacccggcc
gcactcttggatactgatccaacctcctctaatcctgtagacgccctgatggggtttgct
gctcatgggtcgcaacccgtcgcaactcaccaaaatcctttctctacggaaccagcccta
gacccggctttcgttactgctgcgccctctcagaacccttgggctgatgaagaactacct
ggatcgcattctgcgaacgctagcagcgacgctgagaatccggtggagattctgagctca
tcaccttcaaggcaagaatcgagggcttcaacagaagatcgccaagtatctccttccagg
gaaaacacagagatgaatgtaacggcagatgcatcgcccgagccgactctcgaggaccca
gcaagtgaagccgaattttaccgtgatggcggtgatgagcctggggacgactacgatctc
agaaaatactcgcgcacgcacgatgacgacgacgatgtcgaaacgtcggaagaggagcga
gatgagagcgatgacgatcctggagcgcaaattatgaaccccgaggaagatgatatggat
gtcgatcaagacgttgcaaaccaagtaaggtattctggtgacgtttccgaagaatacgag
gaagaaatgtacgaggaacggttcgagggtgatggacaaagttatgaagggtctggagat
gatgcagaaggtgaatactactcatatgaggaggactacaccgatgacgaagaagaggat
gaagaggaagaagcacaaactcgccctcccgctgcacctattacccgagagcctgtcttt
atcgacctgctgtcggattcagaagacgaggatgaaccggcacccaagtctgtggcagaa
ccagaacctaaggaagag------------ctcgaagaagaggtaaagcatgagtccaaa
tcagattctaaagatgaggccggagtgagcccaaagaatgcagaggacacgacgcccttg
ccagtgcctgaggaaaaggaggaagctgaaaaccttcaggcacacgaggagatggctgaa
caaacccagtctgtccccggacccgcagagccatcaacgctgactacagacgaggcgaac
gaggatactgaaacgaaacacgtcactgaagaagaaacgactcaagtagagaaatcatca
gttcctatgcttcctgctcggaataattcgagtccagaccgcgatgaagatcatgaggcc
cccattatgtttgaggaaatcaaggctagaggcggtccatcgcaaattgagaagtctgcg
gaaaaccaagagccttctacagcatcaaataatatggagatggacgcacctgcactcacg
gaggtatccaataaacccgaggatgtagccattacggtcacagaaactacgagaataaat
tcacttgacgaaacaacgcctaccgtggttgaggaaaccgccgatgctatggatgttgat
gcagcactcgacgcatctctaaaagacactattgagcaaatagaaaccgaaaaggtcgag
gtcattgagaataatgttaccgtcaacgaagaggtacaaaccacgatcacgaatgcacag
gaagagacctcagcaagtgtccaggtcaaagcggtccaggaaacatccctcatacaacta
caagagaccttggaagatattgcagaatcatcgatcattaactcaactgaaggtctatcc
ggcgagggtgacgcagaagccggcaaaactcaagaattccacgacgccatgatgcaggac
gcgccctccgaaaatgctactgggaaaccagctatcaacacaattgtggtagaagatgcg
gaagaacactctaccaaggacggccaactttcacccccagcaactcatttctctcaagtg
caaaacctgcaagaagacaccatcaatgtcgctgcccatgaccatggccagcatcttctc
actccgggcgaaacccaagtgagacaagttgacatgtctgacatactgcaaactaccgca
tacaatgacgagaccgacgaagaggatgcaaacccagaggatcaaataatggctgagata
ctgcagcattctccaaccaaacaggatacccatctaccgatagagtctgtcgcctttcct
cctgctgcctcacagaccaaaccatttactcagactgagcaggctgatgagacgcatgaa
gggcctgcttcgcaatccgagccagagcatgtggctgctgttgccaaatccttacgaccc
caacgctctaaactaaacagagcgtccggttacatcgatcaagaggaccctagtatggcg
ctgatagcagctacgcctgcgaaagaatccgcaaacagtggtagcaagcacagtagccca
gccccagtcgggccaa------------------------gcagcaagactcgcagcaag
actcgcagcaagactcgcagcaagacccacgatgatcccagcattcagttagcgggtgcc
ttggagcagtcagagacaaagaacaagcgtaaaagaaaagcggcagatgacgaaagcatt
accagtctggacaacagcccatccggaactcgacgagtgctgcgatctatgactgaccat
gatgatctgagcatattgctcgcgaaagggtcaagccctccagcccggcaaacacg----
--------accagatctgaagcgcgagacacctgtgcgcgaaacccgctcggtatcacga
agtttacggctgcaagaagagtcgcccgatgcatcatttgcttcactaatatccccgtca
atcgcgggttccttcgcgactgtgcctgaggatggtgaagaggacgtcaagtctctgaaa
ctacgactagctaaaaacttgaggacagactttcccgattttctgccgcttaagagccta
agagggaatattgacaaaatgacggatgtccttgcagtggtaacacagacaccaccgcaa
ccacaccgaccaaagcaaggtcgtcctcggggtttcatgctcaccttgaccttgaccgat
ccatctacagcaccgactcaagtccgtgtagccaatatattccgaccccacctaacctcg
ctgccggaagttgagagtggggacatcatccttctccgacgggtcaaggtggtgtcaatg
acgggccgtaacttcggtgtccggtcagaagatttatcgccatgggccgtgttcaagccg
aacggtgaacaagctctcagccaagtcaagggtccgccggtggaaattaccccagaagag
atcgaacatgccaagggtctacggcaatggtggagcctccaggatgacaacgctatgaac
aagatccggaaggtgaccgagagtaaggaaaatgccaaatga
>Fp155
atgaacgactctcaacccccgacttccctactcgacaagggcgagtctatccctatttct
ggactcagcccggacgcccccaatcaagagaaccgagttgtacatgggacgataaccatc
gtatggccttttagtatcataaccaaatctatcgcattcctcctggccgagcatgacgtc
cggctccggcgcgaaaatggacaagtgcgcgtaagattccatggtgcagccgcaaaagcc
atctcagatgcatcgctaggcgcaggagatgagattcgtgtgagcctaaaaggcgctcag
tgggagaataatgagacacagacacaggttgcaggaagcactctagcatggcagctggaa
ttcacgaatcgcctggtcattggtattcgtcaactaaatatggaacaagaaacgctgctc
aatatcgacgccccggctgcggaaccagaaactgccacggatggtcaggcagagcgtacc
gaccca------atcgacacaatacccgaagaacctgccacaccagacccgccatgtccg
gagcccatattgcctgcgaaacgtagcgctacatcgaaccttgatcccttcgagtatact
tctcccgcttttctcaaacgagcacgtgtatcctatggttccctgtttgaaggaggcttg
gacattttcgacgaggacattagccaggcgactaggtcgaagaagcgctcccgattcagt
atgcctggtaatacttggagatataccagtcaatctcccagtcccgagcc---tgatgtc
cccgaggaagaagaggaagaagagccacaagtgaatggaaatccgcagccaaatggcgac
attgacgacactcatttggacacgccatccagaccagcaatggttgatcaaggctcccaa
accgcagatgttgactttacgcccatggccagtgtccaggtgttggccgaatcaagacca
acctttggctttacacagatgactccaacgccgtttgctcgaacaaaaccatttggtgca
gataaccccgtcatagatgaggccctgaattttggaggcgactcaacgacgtcgcatagc
atgcctcctgtatcacaacaaaactcgctcagccaacaaccaaacaccatggacacaaac
atggcttttagtttcacgccacagaccgtgctcttccctcaagctccagcatttttctct
gggcaggatgatgttccagactcgcccagtcgcgttacgggagtggaagactacccggcc
gcactcttggatactgatccaacctcctctaatcctgtagacgccctgatggggtttgct
gctcatgggtcgcaacccgtcgcaactcaccaaaatcctttctctacggaaccagcccta
gacccggctttcgttactgctgcgccctctcagaacccttgggctgatgaagaactacct
ggatcgcattctgcgaacgctagcagcgacgctgagaatccggtggagattctgagctca
tcaccttcaaggcaagaatcgagggcttcaacagaagatcgccaagtatctccttccagg
gaaaacacagagatgaatgtaacggcagatgcatcgcccgagccgactctcgaggaccca
gcaagtgaagccgaattttaccgcgatggcggtgatgagcctggggacgactacgatctc
agaaaatactcgcgcacgcacgatgacgacgacgatgtcgaaacgtcggaagaggagcga
gatgagagcgatgacgatcctggagcgcaaattatgaaccccgaggaagatgatatggat
gtcgatcaagacgttgcaaaccaagtaaggtattctggtgacgtttccgaagaatacgag
gaagaaatgtacgaggaacggttcgagggtgatggacaaagttatgaagggtctggagat
gatgcagaaggtgaatactactcatatgaggaggactacaccgatgacgaagaagaggat
gaagaggaagaagcacaaactcgccctcccgctgcacctattacccgagagcctgtcttt
atcgacctgctgtcggattcagaagacgaggatgaaccggcacccaagtctgtggcagaa
ccagaacctaaggaagag------------ctcgaagaagaggtaaagcatgagtccaaa
tcagattctaaagatgaggccggagtgagcccaaagaatgcagaggacacgacgcccttg
ccagtgcctgaggaaaaggaggaagctgaaaaccttcaggcacacgaggagatggctgaa
caaacccagtctgtccccggacccgcagagccatcaacgctgactacagacgaggcgaac
gaggatactgaaacgaaacacgtcactgaagaagaaacgactcaagtagagaaatcatca
gttcctatgcttcctgctcggaataattcgagtccagaccgcgatgaagatcatgaggcc
cccattatgtttgaggaaatcaaggctagaggcggtccatcgcaaattgagaagtctgcg
gaaaaccaagagccttctacagcatcaaataatatggagatggacgcacctgcactcacg
gaggtatccaataaacccgaggatgtagccattacggtcacagaaactacgagaataaat
tcacttgacgaaacaacgcctaccgtggttgaggaaaccgccgatgctatggatgttgat
gcagcactcgacgcatctctaaaagacactattgagcaaatagaaaccgaaaaggtcgag
gtcattgagaataatgttaccgtcaacgaagaggtacaaaccacgatcacgaatgcacag
gaagagacctcagcaagtgtccaggtcaaagcggtccaggaaacatccctcatacaacta
caagagaccttggaagataatgcagaatcatcgatcattaactcaactgaaggtctatcc
ggcgagggtgacgcagaagccggcaaaactcaagaattccacgacgccatgatgcaggac
gcgccctccgaaaatgctactgggaaaccagctatcaacacaattgtggtagaagatgcg
gaagaacactctaccaaggacggccaactttcacccccagcaactcatttctctcaagtg
caaaacctgcaagaagacaccatcaatgtcgctgcccatgaccatggccagcatcttctc
actccgggcgaaacccaagtgagacaagttgacatgtctgacatactgcaaactaccgca
tacaatgacgagaccgacgaagaggatgcaaacccagaggatcaaataatggctgagata
ctgcagcattctccaaccaaacaggatacccatctaccgatagagtctgtcgcctttcct
cctgctgcctcacagaccaaaccatttactcagactgagcaggctgatgagacgcatgaa
gggcctgcttcgcaatccgagccagagcatgtggctgctgttgccaaatccttacgaccc
caacgctctaaactaaacagagcgtccggttacatcgatcaagaggaccctagtatggcg
ctgatagcagctacgcctgcgaaagaatccgcaaacagtggtagcaagcacagtagccca
gccccagtcgggccaa------------------------gcagcaagactcgcagcaag
actcgcagcaagactcgcagcaagacccacgatgatcccagcattcagttagcgggtgcc
ttggagcagtcagagacaaagaacaagcgtaaaagaaaagcggcagatgacgaaagcatt
accagtctggacaacagcccatccggaactcgacgagtgctgcgatctatgactgaccat
gatgatctgagcatattgctcgcgaaagggtcaagccctccagcccggcaaacacg----
--------accagatctgaagcgcgagacacctgtgcgcgaaacccgctcggtatcacga
agtttacggctgcaagaagagtcgcccgatgcatcatttgcttcactaatatccccgtca
atcgcgggttccttcgcgactgtgcctgaggatggtgaagaggacgtcaagtctctgaaa
ctacgactagctaaaaacttgaggacagactttcccgattttctgccgcttaagagccta
agagggaatattgacaaaatgacggatgtccttgcagtggtaacacagacaccaccgcaa
ccacaccgaccaaagcaaggtcgtcctcggggtttcatgctcaccttgaccttgaccgat
ccatctacagcaccgactcaagtccgtgtagccaatatattccgaccccacctaacctcg
ctgccggaagttgagagtggggacatcatccttctccgacgggtcaaggtggtgtcaatg
acgggccgtaacttcggtgtccggtcagaagatttatcgccatgggccgtgttcaagccg
aacggtgaacaagctctcagccaagtcaagggtccgccggtggaaattaccccagaagag
atcgaacatgccaagggtctacggcaatggtggagcctccaggatgacaacgctatgaac
aagatccggaaggtgaccgagagtaaggaaaatgccaaatga
>Fp157
atgaacgactctcaacccccgacttccctactcgacaagggcgagtctatccctatttct
ggactcagcccggacgcccccaatcaagagaaccgagttgtacatgggacgataaccatc
gtatggccttttagtatcataaccaaatctatcgcattcctcctggccgagcatgacgtc
cggctccggcgcgaaaatggacaagtgcgcgtaagattccatggtgcagccgcaaaagcc
atctcagatgcatcgctaggcgcaggagatgagattcgtgtgagcctaaaaggcgctcag
tgggagaataatgagacacagacacaggttgcaggaagcactctagcatggcagctggaa
ttcacgaatcgcctggtcattggtattcgtcaactaaatatggaacaagaaacgctgctc
aatatcgacgccccggctgcggaaccagaaactgccacggatggtcaggcagagcgtacc
gaccca------atcgacacaatacccgaagaacctgccacaccagacccgccatgtccg
gagcccatattgcctgcgaaacgtagcgctacatcgaaccttgatcccttcgagtatact
tctcccgcttttctcaaacgagcacgtgtatcctatggttccctgtttgaaggaggcttg
gacattttcgacgaggacattagccaggcgactaggtcgaagaagcgctcccgattcagt
atgcctggtaatacttggagatataccagtcaatctcccagtcccgagcc---tgatgtc
cccgaggaagaagaggaagaagagccacaagtgaatggaaatccgcagccaaatggcgac
attgacgacactcatttggacacgccatccagaccagcaatggttgatcaaggctcccaa
accgcagatgttgactttacgcccatggccagtgtccaggtgttggccgaatcaagacca
acctttggctttacacagatgactccaacgccgtttgctcgaacaaaaccatttggtgca
gataaccccgtcatagatgaggccctgaattttggaggcgactcaacgacgtcgcatagc
atgcctcctgtatcacaacaaaactcgctcagccaacaaccaaacaccatggacacaaac
atggcttttagtttcacgccacagaccgtgctcttccctcaagctccagcatttttctct
gggcaggatgatgttccagactcgcccagtcgcgttacgggagtggaagactacccggcc
gcactcttggatactgatccaacctcctctaatcctgtagacgccctgatggggtttgct
gctcatgggtcgcaacccgtcgcaactcaccaaaatcctttctctacggaaccagcccta
gacccggctttcgttactgctgcgccctctcagaacccttgggctgatgaagaactacct
ggatcgcattctgcgaacgctagcagcgacgctgagaatccggtggagattctgagctca
tcaccttcaaggcaagaatcgagggcttcaacagaagatcgccaagtatctccttccagg
gaaaacacagagatgaatgtaacggcagatgcatcgcccgagccgactctcgaggaccca
gcaagtgaagccgaattttaccgtgatggcggtgatgagcctggggacgactacgatctc
agaaaatactcgcgcacgcacgatgacgacgacgatgtcgaaacgtcggaagaggagcga
gatgagagcgatgacgatcctggagcgcaaattatgaaccccgaggaagatgatatggat
gtcgatcaagacgttgcaaaccaagtaaggtattctggtgacgtttccgaagaatacgag
gaagaaatgtacgaggaacggttcgagggtgatggacaaagttatgaagggtctggagat
gatgcagaaggtgaatactactcatatgaggaggactacaccgatgacgaagaagaggat
gaagaggaagaagcacaaactcgccctcccgctgcacctattacccgagagcctgtcttt
atcgacctgctgtcggattcagaagacgaggatgaaccggcacccaagtctgtggcagaa
ccagaacctaaggaagag------------ctcgaagaagaggtaaagcatgagtccaaa
tcagattctaaagatgaggccggagtgagcccaaagaatgcagaggacacgacgcccttg
ccagtgcctgaggaaaaggaggaagctgaaaaccttcaggcacacgaggagatggctgaa
caaacccagtctgtccccggacccgcagagccatcaacgctgactacagacgaggcgaac
gaggatactgaaacgaaacacgtcactgaagaagaaacgactcaagtagagaaatcatca
gttcctatgcttcctgctcggaataattcgagtccagaccgcgatgaagatcatgaggcc
cccattatgtttgaggaaatcaaggctagaggcggtccatcgcaaattgagaagtctgcg
gaaaaccaagagccttctacagcatcaaataatatggagatggacgcacctgcactcacg
gaggtatccaataaacccgaggatgtagccattacggtcacagaaactacgagaataaat
tcacttgacgaaacaacgcctaccgtggttgaggaaaccgccgatgctatggatgttgat
gcagcactcgacgcatctctaaaagacactattgagcaaatagaaaccgaaaaggtcgag
gtcattgagaataatgttaccgtcaacgaagaggtacaaaccacgatcacgaatgcacag
gaagagacctcagcaagtgtccaggtcaaagcggtccaggaaacatccctcatacaacta
caagagaccttggaagatattgcagaatcatcgatcattaactcaactgaaggtctatcc
ggcgagggtgacgcagaagccggcaaaactcaagaattccacgacgccatgatgcaggac
gcgccctccgaaaatgctactgggaaaccagctatcaacacaattgtggtagaagatgcg
gaagaacactctaccaaggacggccaactttcacccccagcaactcatttctctcaagtg
caaaacctgcaagaagacaccatcaatgtcgctgcccatgaccatggccagcatcttctc
actccgggcgaaacccaagtgagacaagttgacatgtctgacatactgcaaactaccgca
tacaatgacgagaccgacgaagaggatgcaaacccagaggatcaaataatggctgagata
ctgcagcattctccaaccaaacaggatacccatctaccgatagagtctgtcgcctttcct
cctgctgcctcacagaccaaaccatttactcagactgagcaggctgatgagacgcatgaa
gggcctgcttcgcaatccgagccagagcatgtggctgctgttgccaaatccttacgaccc
caacgctctaaactaaacagagcgtccggttacatcgatcaagaggaccctagtatggcg
ctgatagcagctacgcctgcgaaagaatccgcaaacagtggtagcaagcacagtagccca
gccccagtcgggccaa------------------------gcagcaagactcgcagcaag
actcgcagcaagactcgcagcaagacccacgatgatcccagcattcagttagcgggtgcc
ttggagcagtcagagacaaagaacaagcgtaaaagaaaagcggcagatgacgaaagcatt
accagtctggacaacagcccatccggaactcgacgagtgctgcgatctatgactgaccat
gatgatctgagcatattgctcgcgaaagggtcaagccctccagcccggcaaacacg----
--------accagatctgaagcgcgagacacctgtgcgcgaaacccgctcggtatcacga
agtttacggctgcaagaagagtcgcccgatgcatcatttgcttcactaatatccccgtca
atcgcgggttccttcgcgactgtgcctgaggatggtgaagaggacgtcaagtctctgaaa
ctacgactagctaaaaacttgaggacagactttcccgattttctgccgcttaagagccta
agagggaatattgacaaaatgacggatgtccttgcagtggtaacacagacaccaccgcaa
ccacaccgaccaaagcaaggtcgtcctcggggtttcatgctcaccttgaccttgaccgat
ccatctacagcaccgactcaagtccgtgtagccaatatattccgaccccacctaacctcg
ctgccggaagttgagagtggggacatcatccttctccgacgggtcaaggtggtgtcaatg
acgggccgtaacttcggtgtccggtcagaagatttatcgccatgggccgtgttcaagccg
aacggtgaacaagctctcagccaagtcaagggtccgccggtggaaattaccccagaagag
atcgaacatgccaagggtctacggcaatggtggagcctccaggatgacaacgctatgaac
aagatccggaaggtgaccgagagtaaggaaaatgccaaatga
>Fp16r
atgaacgactctcaacccccgacttccctactcgacaagggcgagtctatccctatttct
ggactcagcccggacgcccccaatcaagagaaccgagttgtacatgggacgataaccatc
gtatggccttttagtatcataaccaaatctatcgcattcctcctggccgagcatgacgtc
cggctccggcgcgaaaatggacaagtgcgcgtaagattccatggtgcagccgcaaaagcc
atctcagatgcatcgctaggcgcaggagatgagattcgtgtgagcctaaaaggcgctcag
tgggagaataatgagacacagacacaggttgcaggaagcactctagcatggcagctggaa
ttcacgaatcgcctggtcattggtattcgtcaactaaatatggaacaagaaacgctgctc
aatatcgacgccccggctgcggaaccagaaactgccacggatggtcaggcagagcgtacc
gaccca------atcgacacaatacccgaagaacctgccacaccagacccgccatgtccg
gagcccatattgcctgcgaaacgtagcgctacatcgaaccttgatcccttcgagtatact
tctcccgcttttctcaaacgagcacgtgtatcctatggttccctgtttgaaggaggcttg
gacattttcgacgaggacattagccaggcgactaggtcgaagaagcgctcccgattcagt
atgcctggtaatacttggagatataccagtcaatctcccagtcccgagcc---tgatgtc
cccgaggaagaagaggaagaagagccacaagtgaatggaaatccgcagccaaatggcgac
attgacgacactcatttggacacgccatccagaccagcaatggttgatcaaggctcccaa
accgcagatgttgactttacgcccatggccagtgtccaggtgttggccgaatcaagacca
acctttggctttacacagatgactccaacgccgtttgctcgaacaaaaccatttggtgca
gataaccccgtcatagatgaggccctgaattttggaggcgactcaacgacgtcgcatagc
atgcctcctgtatcacaacaaaactcgctcagccaacaaccaaacaccatggacacaaac
atggcttttagtttcacgccacagaccgtgctcttccctcaagctccagcatttttctct
gggcaggatgatgttccagactcgcccagtcgcgttacgggagtggaagactacccggcc
gcactcttggatactgatccaacctcctctaatcctgtagacgccctgatggggtttgct
gctcatgggtcgcaacccgtcgcaactcaccaaaatcctttctctacggaaccagcccta
gacccggctttcgttactgctgcgccctctcagaacccttgggctgatgaagaactacct
ggatcgcattctgcgaacgctagcagcgacgctgagaatccggtggagattctgagctca
tcaccttcaaggcaagaatcgagggcttcaacagaagatcgccaagtatctccttccagg
gaaaacacagagatgaatgtaacggcagatgcatcgcccgagccgactctcgaggaccca
gcaagtgaagccgaattttaccgcgatggcggtgatgagcctggggacgactacgatctc
agaaaatactcgcgcacgcacgatgacgacgacgatgtcgaaacgtcggaagaggagcga
gatgagagcgatgacgatcctggagcgcaaattatgaaccccgaggaagatgatatggat
gtcgatcaagacgttgcaaaccaagtaaggtattctggtgacgtttccgaagaatacgag
gaagaaatgtacgaggaacggttcgagggtgatggacaaagttatgaagggtctggagat
gatgcagaaggtgaatactactcatatgaggaggactacaccgatgacgaagaagaggat
gaagaggaagaagcacaaactcgccctcccgctgcacctattacccgagagcctgtcttt
atcgacctgctgtcggattcagaagacgaggatgaaccggcacccaagtctgtggcagaa
ccagaacctaaggaagag------------ctcgaagaagaggtaaagcatgagtccaaa
tcagattctaaagatgaggccggagtgagcccaaagaatgcagaggacacgacgcccttg
ccagtgcctgaggaaaaggaggaagctgaaaaccttcaggcacacgaggagatggctgaa
caaacccagtctgtccccggacccgcagagccatcaacgctgactacagacgaggcgaac
gaggatactgaaacgaaacacgtcactgaagaagaaacgactcaagtagagaaatcatca
gttcctatgcttcctgctcggaataattcgagtccagaccgcgatgaagatcatgaggcc
cccattatgtttgaggaaatcaaggctagaggcggtccatcgcaaattgagaagtctgcg
gaaaaccaagagccttctacagcatcaaataatatggagatggacgcacctgcactcacg
gaggtatccaataaacccgaggatgtagccattacggtcacagaaactacgagaataaat
tcacttgacgaaacaacgcctaccgtggttgaggaaaccgccgatgctatggatgttgat
gcagcactcgacgcatctctaaaagacactattgagcaaatagaaaccgaaaaggtcgag
gtcattgagaataatgttaccgtcaacgaagaggtacaaaccacgatcacgaatgcacag
gaagagacctcagcaagtgtccaggtcaaagcggtccaggaaacatccctcatacaacta
caagagaccttggaagataatgcagaatcatcgatcattaactcaactgaaggtctatcc
ggcgagggtgacgcagaagccggcaaaactcaagaattccacgacgccatgatgcaggac
gcgccctccgaaaatgctactgggaaaccagctatcaacacaattgtggtagaagatgcg
gaagaacactctaccaaggacggccaactttcacccccagcaactcatttctctcaagtg
caaaacctgcaagaagacaccatcaatgtcgctgcccatgaccatggccagcatcttctc
actccgggcgaaacccaagtgagacaagttgacatgtctgacatactgcaaactaccgca
tacaatgacgagaccgacgaagaggatgcaaacccagaggatcaaataatggctgagata
ctgcagcattctccaaccaaacaggatacccatctaccgatagagtctgtcgcctttcct
cctgctgcctcacagaccaaaccatttactcagactgagcaggctgatgagacgcatgaa
gggcctgcttcgcaatccgagccagagcatgtggctgctgttgccaaatccttacgaccc
caacgctctaaactaaacagagcgtccggttacatcgatcaagaggaccctagtatggcg
ctgatagcagctacgcctgcgaaagaatccgcaaacagtggtagcaagcacactagccca
gccccagtcgggccaa------------------------------------gcagcaag
actcgcagcaagactcgcagcaagacccacgatgatcccagcattcagttagcgggtgcc
ttggagcagtcagagacaaagaacaagcgtaaaagaaaagcggcagatgacgaaagcatt
accagtctggacaacagcccatccggaactcgacgagtgctgcgatctatgactgaccat
gatgatctgagcatattgctcgcgaaagggtcaagccctccagcccggcaaacacg----
--------accagatctgaagcgcgagacacctgtgcgcgaaacccgctcggtatcacga
agtttacggctgcaagaagagtcgcccgatgcatcatttgcttcactaatatccccgtca
atcgcgggttccttcgcgactgtgcctgaggatggtgaagaggacgtcaagtctctgaaa
ctacgactagctaaaaacttgaggacagactttcccgattttctgccgcttaagagccta
agagggaatattgacaaaatgacggatgtccttgcagtggtaacacagacaccaccgcaa
ccacaccgaccaaagcaaggtcgtcctcggggtttcatgctcaccttgaccttgaccgat
ccatctacagcaccgactcaagtccgtgtagccaatatattccgaccccacctaacctcg
ctgccggaagttgagagtggggacatcatccttctccgacgggtcaaggtggtgtcaatg
acgggccgtaacttcggtgtccggtcagaagatttatcgccatgggccgtgttcaagccg
aacggtgaacaagctctcagccaagtcaagggtccgccggtggaaattaccccagaagag
atcgaacatgccaagggtctacggcaatggtggagcctccaggatgacaacgctatgaac
aagatccggaaggtgaccgagagtaaggaaaatgccaaatga
>Fp1r
atgaacgactctcaacccccgacttccctactcgacaagggcgagtctatccctatttct
ggactcagcccggacgcccccaatcaagagaaccgagttgtacatgggacgataaccatc
gtatggccttttagtatcataaccaaatctatcgcattcctcctggccgagcatgacgtc
cggctccggcgcgaaaatggacaagtgcgcgtaagattccatggtgcagccgcaaaagcc
atctcagatgcatcgctaggcgcaggagatgagattcgtgtgagcctaaaaggcgctcag
tgggagaataatgagacacagacacaggttgcaggaagcactctagcatggcagctggaa
ttcacgaatcgcctggtcattggtattcgtcaactaaatatggaacaagaaacgctgctc
aatatcgacgccccggctgcggaaccagaaactgccacggatggtcaggcagagcgtacc
gaccca------atcgacacaatacccgaagaacctgccacaccagacccgccatgtccg
gagcccatattgcctgcgaaacgtagcgctacatcgaaccttgatcccttcgagtatact
tctcccgcttttctcaaacgagcacgtgtatcctatggttccctgtttgaaggaggcttg
gacattttcgacgaggacattagccaggcgactaggtcgaagaagcgctcccgattcagt
atgcctggtaatacttggagatataccagtcaatctcccagtcccgagcc---tgatgtc
cccgaggaagaagaggaagaagagccacaagtgaatggaaatccgcagccaaatggcgac
attgacgacactcatttggacacgccatccagaccagcaatggttgatcaaggctcccaa
accgcagatgttgactttacgcccatggccagtgtccaggtgttggccgaatcaagacca
acctttggctttacacagatgactccaacgccgtttgctcgaacaaaaccatttggtgca
gataaccccgtcatagatgaggccctgaattttggaggcgactcaacgacgtcgcatagc
atgcctcctgtatcacaacaaaactcgctcagccaacaaccaaacaccatggacacaaac
atggcttttagtttcacgccacagaccgtgctcttccctcaagctccagcatttttctct
gggcaggatgatgttccagactcgcccagtcgcgttacgggagtggaagactacccggcc
gcactcttggatactgatccaacctcctctaatcctgtagacgccctgatggggtttgct
gctcatgggtcgcaacccgtcgcaactcaccaaaatcctttctctacggaaccagcccta
gacccggctttcgttactgctgcgccctctcagaacccttgggctgatgaagaactacct
ggatcgcattctgcgaacgctagcagcgacgctgagaatccggtggagattctgagctca
tcaccttcaaggcaagaatcgagggcttcaacagaagatcgccaagtatctccttccagg
gaaaacacagagatgaatgtaacggcagatgcatcgcccgagccgactctcgaggaccca
gcaagtgaagccgaattttaccgcgatggcggtgatgagcctggggacgactacgatctc
agaaaatactcgcgcacgcacgatgacgacgacgatgtcgaaacgtcggaagaggagcga
gatgagagcgatgacgatcctggagcgcaaattatgaaccccgaggaagatgatatggat
gtcgatcaagacgttgcaaaccaagtaaggtattctggtgacgtttccgaagaatacgag
gaagaaatgtacgaggaacggttcgagggtgatggacaaagttatgaagggtctggagat
gatgcagaaggtgaatactactcatatgaggaggactacaccgatgacgaagaagaggat
gaagaggaagaagcacaaactcgccctcccgctgcacctattacccgagagcctgtcttt
atcgacctgctgtcggattcagaagacgaggatgaaccggcacccaagtctgtggcagaa
ccagaacctaaggaagag------------ctcgaagaagaggtaaagcatgagtccaaa
tcagattctaaagatgaggccggagtgagcccaaagaatgcagaggacacgacgcccttg
ccagtgcctgaggaaaaggaggaagctgaaaaccttcaggcacacgaggagatggctgaa
caaacccagtctgtccccggacccgcagagccatcaacgctgactacagacgaggcgaac
gaggatactgaaacgaaacacgtcactgaagaagaaacgactcaagtagagaaatcatca
gttcctatgcttcctgctcggaataattcgagtccagaccgcgatgaagatcatgaggcc
cccattatgtttgaggaaatcaaggctagaggcggtccatcgcaaattgagaagtctgcg
gaaaaccaagagccttctacagcatcaaataatatggagatggacgcacctgcactcacg
gaggtatccaataaacccgaggatgtagccattacggtcacagaaactacgagaataaat
tcacttgacgaaacaacgcctaccgtggttgaggaaaccgccgatgctatggatgttgat
gcagcactcgacgcatctctaaaagacactattgagcaaatagaaaccgaaaaggtcgag
gtcattgagaataatgttaccgtcaacgaagaggtacaaaccacgatcacgaatgcacag
gaagagacctcagcaagtgtccaggtcaaagcggtccaggaaacatccctcatacaacta
caagagaccttggaagataatgcagaatcatcgatcattaactcaactgaaggtctatcc
ggcgagggtgacgcagaagccggcaaaactcaagaattccacgacgccatgatgcaggac
gcgccctccgaaaatgctactgggaaaccagctatcaacacaattgtggtagaagatgcg
gaagaacactctaccaaggacggccaactttcacccccagcaactcatttctctcaagtg
caaaacctgcaagaagacaccatcaatgtcgctgcccatgaccatggccagcatcttctc
actccgggcgaaacccaagtgagacaagttgacatgtctgacatactgcaaactaccgca
tacaatgacgagaccgacgaagaggatgcaaacccagaggatcaaataatggctgagata
ctgcagcattctccaaccaaacaggatacccatctaccgatagagtctgtcgcctttcct
cctgctgcctcacagaccaaaccatttactcagactgagcaggctgatgagacgcatgaa
gggcctgcttcgcaatccgagccagagcatgtggctgctgttgccaaatccttacgaccc
caacgctctaaactaaacagagcgtccggttacatcgatcaagaggaccctagtatggcg
ctgatagcagctacgcctgcgaaagaatccgcaaacagtggtagcaagcacagtagccca
gccccagtcgggccaa------------------------------------gcagcaag
actcgcagcaagactcgcagcaagacccacgatgatcccagcattcagttagcgggtgcc
ttggagcagtcagagacaaagaacaagcgtaaaagaaaagcggcagatgacgaaagcatt
accagtctggacaacagcccatccggaactcgacgagtgctgcgatctatgactgaccat
gatgatctgagcatattgctcgcgaaagggtcaagccctccagcccggcaaacacg----
--------accagatctgaagcgcgagacacctgtgcgcgaaacccgctcggtatcacga
agtttacggctgcaagaagagtcgcccgatgcatcatttgcttcactaatatccccgtca
atcgcgggttccttcgcgactgtgcctgaggatggtgaagaggacgtcaagtctctgaaa
ctacgactagctaaaaacttgaggacagactttcccgattttctgccgcttaagagccta
agagggaatattgacaaaatgacggatgtccttgcagtggtaacacagacaccaccgcaa
ccacaccgaccaaagcaaggtcgtcctcggggtttcatgctcaccttgaccttgaccgat
ccatctacagcaccgactcaagtccgtgtagccaatatattccgaccccacctaacctcg
ctgccggaagttgagagtggggacatcatccttctccgacgggtcaaggtggtgtcaatg
acgggccgtaacttcggtgtccggtcagaagatttatcgccatgggccgtgttcaagccg
aacggtgaacaagctctcagccaagtcaagggtccgccggtggaaattaccccagaagag
atcgaacatgccaagggtctacggcaatggtggagcctccaggatgacaacgctatgaac
aagatccggaaggtgaccgagagtaaggaaaatgccaaatga
>Fp21r
atgaacgactctcaacccccgacttccctactcgacaagggcgagtctatccctatttct
ggactcagcccggacgcccccaatcaagagaaccgagttgtacatgggacgataaccatc
gtatggccttttagtatcataaccaaatctatcgcattcctcctggccgagcatgacgtc
cggctccggcgcgaaaatggacaagtgcgcgtaagattccatggtgcagccgcaaaagcc
atctcagatgcatcgctaggcgcaggagatgagattcgtgtgagcctaaaaggcgctcag
tgggagaataatgagacacagacacaggttgcaggaagcactctagcatggcagctggaa
ttcacgaatcgcctggtcattggtattcgtcaactaaatatggaacaagaaacgctgctc
aatatcgacgccccggctgcggaaccagaaactgccacggatggtcaggcagagcgtacc
gaccca------atcgacacaatacccgaagaacctgccacaccagacccgccatgtccg
gagcccatattgcctgcgaaacgtagcgctacatcgaaccttgatcccttcgagtatact
tctcccgcttttctcaaacgagcacgtgtatcctatggttccctgtttgaaggaggcttg
gacattttcgacgaggacattagccaggcgactaggtcgaagaagcgctcccgattcagt
atgcctggtaatacttggagatataccagtcaatctcccagtcccgagcc---tgatgtc
cccgaggaagaagaggaagaagagccacaagtgaatggaaatccgcagccaaatggcgac
attgacgacactcatttggacacgccatccagaccagcaatggttgatcaaggctcccaa
accgcagatgttgactttacgcccatggccagtgtccaggtgttggccgaatcaagacca
acctttggctttacacagatgactccaacgccgtttgctcgaacaaaaccatttggtgca
gataaccccgtcatagatgaggccctgaattttggaggcgactcaacgacgtcgcatagc
atgcctcctgtatcacaacaaaactcgctcagccaacaaccaaacaccatggacacaaac
atggcttttagtttcacgccacagaccgtgctcttccctcaagctccagcatttttctct
gggcaggatgatgttccagactcgcccagtcgcgttacgggagtggaagactacccggcc
gcactcttggatactgatccaacctcctctaatcctgtagacgccctgatggggtttgct
gctcatgggtcgcaacccgtcgcaactcaccaaaatcctttctctacggaaccagcccta
gacccggctttcgttactgctgcgccctctcagaacccttgggctgatgaagaactacct
ggatcgcattctgcgaacgctagcagcgacgctgagaatccggtggagattctgagctca
tcaccttcaaggcaagaatcgagggcttcaacagaagatcgccaagtatctccttccagg
gaaaacacagagatgaatgtaacggcagatgcatcgcccgagccgactctcgaggaccca
gcaagtgaagccgaattttaccgtgatggcggtgatgagcctggggacgactacgatctc
agaaaatactcgcgcacgcacgatgacgacgacgatgtcgaaacgtcggaagaggagcga
gatgagagcgatgacgatcctggagcgcaaattatgaaccccgaggaagatgatatggat
gtcgatcaagacgttgcaaaccaagtaaggtattctggtgacgtttccgaagaatacgag
gaagaaatgtacgaggaacggttcgagggtgatggacaaagttatgaagggtctggagat
gatgcagaaggtgaatactactcatatgaggaggactacaccgatgacgaagaagaggat
gaagaggaagaagcacaaactcgccctcccgctgcacctattacccgagagcctgtcttt
atcgacctgctgtcggattcagaagacgaggatgaaccggcacccaagtctgtggcagaa
ccagaacctaaggaagag------------ctcgaagaagaggtaaagcatgagtccaaa
tcagattctaaagatgaggccggagtgagcccaaagaatgcagaggacacgacgcccttg
ccagtgcctgaggaaaaggaggaagctgaaaaccttcaggcacacgaggagatggctgaa
caaacccagtctgtccccggacccgcagagccatcaacgctgactacagacgaggcgaac
gaggatactgaaacgaaacacgtcactgaagaagaaacgactcaagtagagaaatcatca
gttcctatgcttcctgctcggaataattcgagtccagaccgcgatgaagatcatgaggcc
cccattatgtttgaggaaatcaaggctagaggcggtccatcgcaaattgagaagtctgcg
gaaaaccaagagccttctacagcatcaaataatatggagatggacgcacctgcactcacg
gaggtatccaataaacccgaggatgtagccattacggtcacagaaactacgagaataaat
tcacttgacgaaacaacgcctaccgtggttgaggaaaccgccgatgctatggatgttgat
gcagcactcgacgcatctctaaaagacactattgagcaaatagaaaccgaaaaggtcgag
gtcattgagaataatgttaccgtcaacgaagaggtacaaaccacgatcacgaatgcacag
gaagagacctcagcaagtgtccaggtcaaagcggtccaggaaacatccctcatacaacta
caagagaccttggaagatattgcagaatcatcgatcattaactcaactgaaggtctatcc
ggcgagggtgacgcagaagccggcaaaactcaagaattccacgacgccatgatgcaggac
gcgccctccgaaaatgctactgggaaaccagctatcaacacaattgtggtagaagatgcg
gaagaacactctaccaaggacggccaactttcacccccagcaactcatttctctcaagtg
caaaacctgcaagaagacaccatcaatgtcgctgcccatgaccatggccagcatcttctc
actccgggcgaaacccaagtgagacaagttgacatgtctgacatactgcaaactaccgca
tacaatgacgagaccgacgaagaggatgcaaacccagaggatcaaataatggctgagata
ctgcagcattctccaaccaaacaggatacccatctaccgatagagtctgtcgcctttcct
cctgctgcctcacagaccaaaccatttactcagactgagcaggctgatgagacgcatgaa
gggcctgcttcgcaatccgagccagagcatgtggctgctgttgccaaatccttacgaccc
caacgctctaaactaaacagagcgtccggttacatcgatcaagaggaccctagtatggcg
ctgatagcagctacgcctgcgaaagaatccgcaaacagtggtagcaagcacagtagccca
gccccagtcgggccaa------------------------gcagcaagactcgcagcaag
actcgcagcaagactcgcagcaagacccacgatgatcccagcattcagttagcgggtgcc
ttggagcagtcagagacaaagaacaagcgtaaaagaaaagcggcagatgacgaaagcatt
accagtctggacaacagcccatccggaactcgacgagtgctgcgatctatgactgaccat
gatgatctgagcatattgctcgcgaaagggtcaagccctccagcccggcaaacacg----
--------accagatctgaagcgcgagacacctgtgcgcgaaacccgctcggtatcacga
agtttacggctgcaagaagagtcgcccgatgcatcatttgcttcactaatatccccgtca
atcgcgggttccttcgcgactgtgcctgaggatggtgaagaggacgtcaagtctctgaaa
ctacgactagctaaaaacttgaggacagactttcccgattttctgccgcttaagagccta
agagggaatattgacaaaatgacggatgtccttgcagtggtaacacagacaccaccgcaa
ccacaccgaccaaagcaaggtcgtcctcggggtttcatgctcaccttgaccttgaccgat
ccatctacagcaccgactcaagtccgtgtagccaatatattccgaccccacctaacctcg
ctgccggaagttgagagtggggacatcatccttctccgacgggtcaaggtggtgtcaatg
acgggccgtaacttcggtgtccggtcagaagatttatcgccatgggccgtgttcaagccg
aacggtgaacaagctctcagccaagtcaagggtccgccggtggaaattaccccagaagag
atcgaacatgccaagggtctacggcaatggtggagcctccaggatgacaacgctatgaac
aagatccggaaggtgaccgagagtaaggaaaatgccaaatga
>Fp24r
atgaacgactctcaacccccgacttccctactcgacaagggcgagtctatccctatttct
ggactcagcccggacgcccccaatcaagagaaccgagttgtacatgggacgataaccatc
gtatggccttttagtatcataaccaaatctatcgcattcctcctggccgagcatgacgtc
cggctccggcgcgaaaatggacaagtgcgcgtaagattccatggtgcagccgcaaaagcc
atctcagatgcatcgctaggcgcaggagatgagattcgtgtgagcctaaaaggcgctcag
tgggagaataatgagacacagacacaggttgcaggaagcactctagcatggcagctggaa
ttcacgaatcgcctggtcattggtattcgtcaactaaatatggaacaagaaacgctgctc
aatatcgacgccccggctgcggaaccagaaactgccacggatggtcaggcagagcgtacc
gaccca------atcgacacaatacccgaagaacctgccacaccagacccgccatgtccg
gagcccatattgcctgcgaaacgtagcgctacatcgaaccttgatcccttcgagtatact
tctcccgcttttctcaaacgagcacgtgtatcctatggttccctgtttgaaggaggcttg
gacattttcgacgaggacattagccaggcgactaggtcgaagaagcgctcccgattcagt
atgcctggtaatacttggagatataccagtcaatctcccagtcccgagcc---tgatgtc
cccgaggaagaagaggaagaagagccacaagtgaatggaaatccgcagccaaatggcgac
attgacgacactcatttggacacgccatccagaccagcaatggttgatcaaggctcccaa
accgcagatgttgactttacgcccatggccagtgtccaggtgttggccgaatcaagacca
acctttggctttacacagatgactccaacgccgtttgctcgaacaaaaccatttggtgca
gataaccccgtcatagatgaggccctgaattttggaggcgactcaacgacgtcgcatagc
atgcctcctgtatcacaacaaaactcgctcagccaacaaccaaacaccatggacacaaac
atggcttttagtttcacgccacagaccgtgctcttccctcaagctccagcatttttctct
gggcaggatgatgttccagactcgcccagtcgcgttacgggagtggaagactacccggcc
gcactcttggatactgatccaacctcctctaatcctgtagacgccctgatggggtttgct
gctcatgggtcgcaacccgtcgcaactcaccaaaatcctttctctacggaaccagcccta
gacccggctttcgttactgctgcgccctctcagaacccttgggctgatgaagaactacct
ggatcgcattctgcgaacgctagcagcgacgctgagaatccggtggagattctgagctca
tcaccttcaaggcaagaatcgagggcttcaacagaagatcgccaagtatctccttccagg
gaaaacacagagatgaatgtaacggcagatgcatcgcccgagccgactctcgaggaccca
gcaagtgaagccgaattttaccgtgatggcggtgatgagcctggggacgactacgatctc
agaaaatactcgcgcacgcacgatgacgacgacgatgtcgaaacgtcggaagaggagcga
gatgagagcgatgacgatcctggagcgcaaattatgaaccccgaggaagatgatatggat
gtcgatcaagacgttgcaaaccaagtaaggtattctggtgacgtttccgaagaatacgag
gaagaaatgtacgaggaacggttcgagggtgatggacaaagttatgaagggtctggagat
gatgcagaaggtgaatactactcatatgaggaggactacaccgatgacgaagaagaggat
gaagaggaagaagcacaaactcgccctcccgctgcacctattacccgagagcctgtcttt
atcgacctgctgtcggattcagaagacgaggatgaaccggcacccaagtctgtggcagaa
ccagaacctaaggaagag------------ctcgaagaagaggtaaagcatgagtccaaa
tcagattctaaagatgaggccggagtgagcccaaagaatgcagaggacacgacgcccttg
ccagtgcctgaggaaaaggaggaagctgaaaaccttcaggcacacgaggagatggctgaa
caaacccagtctgtccccggacccgcagagccatcaacgctgactacagacgaggcgaac
gaggatactgaaacgaaacacgtcactgaagaagaaacgactcaagtagagaaatcatca
gttcctatgcttcctgctcggaataattcgagtccagaccgcgatgaagatcatgaggcc
cccattatgtttgaggaaatcaaggctagaggcggtccatcgcaaattgagaagtctgcg
gaaaaccaagagccttctacagcatcaaataatatggagatggacgcacctgcactcacg
gaggtatccaataaacccgaggatgtagccattacggtcacagaaactacgagaataaat
tcacttgacgaaacaacgcctaccgtggttgaggaaaccgccgatgctatggatgttgat
gcagcactcgacgcatctctaaaagacactattgagcaaatagaaaccgaaaaggtcgag
gtcattgagaataatgttaccgtcaacgaagaggtacaaaccacgatcacgaatgcacag
gaagagacctcagcaagtgtccaggtcaaagcggtccaggaaacatccctcatacaacta
caagagaccttggaagatattgcagaatcatcgatcattaactcaactgaaggtctatcc
ggcgagggtgacgcagaagccggcaaaactcaagaattccacgacgccatgatgcaggac
gcgccctccgaaaatgctactgggaaaccagctatcaacacaattgtggtagaagatgcg
gaagaacactctaccaaggacggccaactttcacccccagcaactcatttctctcaagtg
caaaacctgcaagaagacaccatcaatgtcgctgcccatgaccatggccagcatcttctc
actccgggcgaaacccaagtgagacaagttgacatgtctgacatactgcaaactaccgca
tacaatgacgagaccgacgaagaggatgcaaacccagaggatcaaataatggctgagata
ctgcagcattctccaaccaaacaggatacccatctaccgatagagtctgtcgcctttcct
cctgctgcctcacagaccaaaccatttactcagactgagcaggctgatgagacgcatgaa
gggcctgcttcgcaatccgagccagagcatgtggctgctgttgccaaatccttacgaccc
caacgctctaaactaaacagagcgtccggttacatcgatcaagaggaccctagtatggcg
ctgatagcagctacgcctgcgaaagaatccgcaaacagtggtagcaagcacagtagccca
gccccagtcgggccaa------------------------gcagcaagactcgcagcaag
actcgcagcaagactcgcagcaagacccacgatgatcccagcattcagttagcgggtgcc
ttggagcagtcagagacaaagaacaagcgtaaaagaaaagcggcagatgacgaaagcatt
accagtctggacaacagcccatccggaactcgacgagtgctgcgatctatgactgaccat
gatgatctgagcatattgctcgcgaaagggtcaagccctccagcccggcaaacacg----
--------accagatctgaagcgcgagacacctgtgcgcgaaacccgctcggtatcacga
agtttacggctgcaagaagagtcgcccgatgcatcatttgcttcactaatatccccgtca
atcgcgggttccttcgcgactgtgcctgaggatggtgaagaggacgtcaagtctctgaaa
ctacgactagctaaaaacttgaggacagactttcccgattttctgccgcttaagagccta
agagggaatattgacaaaatgacggatgtccttgcagtggtaacacagacaccaccgcaa
ccacaccgaccaaagcaaggtcgtcctcggggtttcatgctcaccttgaccttgaccgat
ccatctacagcaccgactcaagtccgtgtagccaatatattccgaccccacctaacctcg
ctgccggaagttgagagtggggacatcatccttctccgacgggtcaaggtggtgtcaatg
acgggccgtaacttcggtgtccggtcagaagatttatcgccatgggccgtgttcaagccg
aacggtgaacaagctctcagccaagtcaagggtccgccggtggaaattaccccagaagag
atcgaacatgccaagggtctacggcaatggtggagcctccaggatgacaacgctatgaac
aagatccggaaggtgaccgagagtaaggaaaatgccaaatga
>Fp2516
atgaacgactctcaacccccgacttccctactcgacaagggcgagtctatccctatttct
ggactcagcccggacgcccccaatcaagagaaccgagttgtacatgggacgataaccatc
gtatggccttttagtatcataactaaatctatcgcattcctcctggccgagcatgacgtc
cggctccggcgcgaaaatggacaagtgcgcgtaagattccatggtgcagccgcaaaagcc
atctcagatgcatcgctaggcgcaggagatgagattcgtgtgagcctaaaaggcgctcag
tgggagaataatgagacacagacacaggttgcaggaagcactctagcatggcagctggaa
ttcacgaatcgcctggtcattggtattcgtcaactaaatatggaacaagaaacgctgctc
aatatcgacgccccggctgcagaaccagaaactgccacggatggtcaggcagagcgtacc
gaccca------atcgacacaatacccgagaaacctgccacaccagacccgccatgtccg
gagcccatattgcctgcgaaacgtagcgctacatcgaaccttgatcccttcgagtatact
tctcccgcttttctcaaacgagcacgtgtatcctatggttccctgtttgaaggaggcttg
gacattttcgacgaggacattagccagaagactaggtcgaagaagcgctcccgattcagt
atgcctggtaatacttggagatataccagtcaatctcccagtcccgagcc---tgatgtc
cccgaggaagaagaggaagaagagccacaagtgaatggaaatccgcagccaaatggcgac
attgacgacactcatttggacacgccatccagaccagcaatggttgatcaaggctcccaa
accgcagatgttgactttacgcccatggccagtgtccaggtgttggccgaatcaagacca
acctttggctttacacagatgactccaacgccgtttgctcgaacaaaaccatttggtgca
gataaccccgtcatagatgaggccctgaattttggaggcgactcaacgacgtcgcatagc
atgcctcctgtatcacaacaaaacccgctcagccaacaaccaaacaccatggacacaaac
atggcttttagtttcacgccacagaccgtgctcttccctcaagctccagcatttttctct
gggcaggatgatgttccagactcgcccagtcgcgttacgggagtggaagactacccggcc
gcactcttggatactgatccaacctcctctaatcctgtagacgccctgatggggtttgct
gctcatgggtcgcaacccgtcgcaactcaccaaaatcctttctctacggaaccagcccta
gacccggctttcgttactgccgcgccctctcagaacccttgggctgatgaagaactacct
ggatcgcattctgcgaacgctagcagcgacgctgagaatccggtggagattctgagctca
tcaccttcaaggcaagaatcgagggcttcaacagaagatcgccaagtatctccttccagg
gaaaacacagagatgaatgtaacggcagatgcatcgcccgagccgactctcgaggaccca
gcaagtgaagccgaattttaccgtgatggcggtgatgagcctggggacgactacgatctc
agaaaatactcgcgcacgcacgatgacgacgacgatgtcgaaacgtcggaagaggagcga
gacgagagcgatgacgatcctggagcgcaaattatgaaccccgaggaagatgatatggat
gtcgatcaagacgttgcaaaccaagtaaggtattctggtgacgtttccgaagaatacgag
gaagaaatgtacgaggaacggttcgagggtgatggacaaagttatgaagggtctggagat
gatgcagaaggtgaatactactcatatgaggaggactacaccgatgacgaagaagaggat
gaagaggaagaagcacaaactcgccctcccgctgcacctattacccgagagcctgtcttt
atcgacctgctgtcggattcagaagacgaggatgaaccggcacccaagtctgtggcagaa
ccagaacctaaggaagag------------ctcgaagaagaggtaaagcatgagtccaaa
tcagagtctaaagatgaggccggagtgagcccaaagaatgcagaggacacgacgctcttg
ccagtgcctgaggaaaaggaggaagctgaaaaccttcaggcacacgaggagatggctgaa
caaacccagtctgtccccggacccgcagagccatcaacgctgactacagacgaggcgaac
gaggatactgaaacgaaacacgtcactgaagaagaaacgactcaagtagagaaatcatca
gttcctatgcttcctgctcggaataattcgagtccagaccgcgatgaagatcatgaggcc
cccattatgtctgaggaaatcaaggctagaggcggtccatcgcaaattgagaagtctgcg
gaaaaccaagagccttctacagcatcaaataatatggagatggacgcacctgcactcacg
gaggtatccaataaacccgaggatgtagccattacggtcacagaaactacgagaataaat
tcacttgacgaaacaacgcctaccgtggttgaggaaaccgccgatgctatggatgttgat
gcagcactcgacgcatctctaaaagacactattgagcaaatagaaaccgaaaaggtcgag
gtcattgagaataatgttaccgtcaacgaagaggtacaaaccacgatcacgaatgcacag
gaagagacctcagcaagtgtccaggtcaaagcggtccaggaaacatccctcatacaacta
caagagaccttggaagataatgcagaatcatcgatcattaactcaactgaaggtctatcc
ggcgagggtgacgcagaagccggcaaaactcaagaattccacgacgccatgatgcaggac
gcgccctccgaaaatgctactgggaaaccagctatcaacacaattgtggtagaagatgcg
gaagaacactctaccaaggacggccaactttcacccccagcaactcatttctctcaagtg
caaaacctgc---aagacaccatcaatgtcgctgcccatgaccatggccagcatcttctc
actccgagcgaaacccaagtgagacaagttgacatgtctgacatactgcaaactaccgca
tacaatgacgagaccgacgaagaggatgcaaacccagatgatcaaataatggctgagata
ctgcagcattctccaaccaaacaggatacccatctaccgatagagtctgtcgcctttcct
cctgctgcctcacagaccaaaccatttactcagactgagcaggctgatgagacgcatgaa
gggcctgcttcgcaatccgagccagagcatgtggctgctgttgccaaatccttacgaccc
caacgctctaaactaaacagagcgtccggttacatcgatcaagaggaccctagtatggcg
ctgatagcagctacgcctgcgaaagaatccgcaaacagtggtagcaagcacagtagccca
gccccagtcgggccaa------------------------------------gcagcaag
actcgcagcaagactcgcagcaagacccacgatgatcccagcattcagttagcgggtgcc
ttggagcagtcagagacaaagaacaagcgtaaaagaaaagcggcagatgacgaaagcatt
accagtctggacaacagcccatccggaactcgacgagtactacgatctatgactgaccat
gatgatctgagcatattgctcgcgaaagggtcaagccctccagcccggcaaacacg----
--------accagatctgaagcgcgagacacctgtgcgcgaaacccgctcggtatcacga
agtttacggctgcaagaagagtcgcccgatgcatcatttgcttcactaatatccccgtca
atcgcgggttccttcgcgactgtgcctgaggatggtgaagaggacgtcaagtctctgaaa
ctacgactagctaaaaacttgaggacagactttcccgattttctgccgcttaagagccta
agagggaatattgacaaaatgacggatgtccttgcagtggtaacacagacaccaccgcaa
ccacaccgaccaaagcaaggtcgtcctcggggtttcatgctcaccttgaccttgaccgat
ccatctacagcaccgactcaagtccgtgtagccaatatattccgaccccacctaacctcg
ctgccggaagttgagagtggggacatcatccttctccgacgggtcaaggtggtgtcaatg
acgggccgtaacttcggtgtccggtcagaagatttatcgccatgggccgtgttcaagccg
aacggtgaacaagctctcagccaagtcaagggtccgccggtggaaattaccccagaagag
atcgaacatgccaagggtctacggcaatggtggagcctccaggatgacaacgctatgaac
aagatccggaaggtgaccgagagtaaggaaaatgccaaatga
>Fp26r
atgaacgactctcaacccccgacttccctactcgacaagggcgagtctatccctatttct
ggactcagcccggacgcccccaatcaagagaaccgagttgtacatgggacgataaccatc
gtatggccttttagtatcataaccaaatctatcgcattcctcctggccgagcatgacgtc
cggctccggcgcgaaaatggacaagtgcgcgtaagattccatggtgcagccgcaaaagcc
atctcagatgcatcgctaggcgcaggagatgagattcgtgtgagcctaaaaggcgctcag
tgggagaataatgagacacagacacaggttgcaggaagcactctagcatggcagctggaa
ttcacgaatcgcctggtcattggtattcgtcaactaaatatggaacaagaaacgctgctc
aatatcgacgccccggctgcggaaccagaaactgccacggatggtcaggcagagcgtacc
gaccca------atcgacacaatacccgaagaacctgccacaccagacccgccatgtccg
gagcccatattgcctgcgaaacgtagcgctacatcgaaccttgatcccttcgagtatact
tctcccgcttttctcaaacgagcacgtgtatcctatggttccctgtttgaaggaggcttg
gacattttcgacgaggacattagccaggcgactaggtcgaagaagcgctcccgattcagt
atgcctggtaatacttggagatataccagtcaatctcccagtcccgagcc---tgatgtc
cccgaggaagaagaggaagaagagccacaagtgaatggaaatccgcagccaaatggcgac
attgacgacactcatttggacacgccatccagaccagcaatggttgatcaaggctcccaa
accgcagatgttgactttacgcccatggccagtgtccaggtgttggccgaatcaagacca
acctttggctttacacagatgactccaacgccgtttgctcgaacaaaaccatttggtgca
gataaccccgtcatagatgaggccctgaattttggaggcgactcaacgacgtcgcatagc
atgcctcctgtatcacaacaaaactcgctcagccaacaaccaaacaccatggacacaaac
atggcttttagtttcacgccacagaccgtgctcttccctcaagctccagcatttttctct
gggcaggatgatgttccagactcgcccagtcgcgttacgggagtggaagactacccggcc
gcactcttggatactgatccaacctcctctaatcctgtagacgccctgatggggtttgct
gctcatgggtcgcaacccgtcgcaactcaccaaaatcctttctctacggaaccagcccta
gacccggctttcgttactgctgcgccctctcagaacccttgggctgatgaagaactacct
ggatcgcattctgcgaacgctagcagcgacgctgagaatccggtggagattctgagctca
tcaccttcaaggcaagaatcgagggcttcaacagaagatcgccaagtatctccttccagg
gaaaacacagagatgaatgtaacggcagatgcatcgcccgagccgactctcgaggaccca
gcaagtgaagccgaattttaccgcgatggcggtgatgagcctggggacgactacgatctc
agaaaatactcgcgcacgcacgatgacgacgacgatgtcgaaacgtcggaagaggagcga
gatgagagcgatgacgatcctggagcgcaaattatgaaccccgaggaagatgatatggat
gtcgatcaagacgttgcaaaccaagtaaggtattctggtgacgtttccgaagaatacgag
gaagaaatgtacgaggaacggttcgagggtgatggacaaagttatgaagggtctggagat
gatgcagaaggtgaatactactcatatgaggaggactacaccgatgacgaagaagaggat
gaagaggaagaagcacaaactcgccctcccgctgcacctattacccgagagcctgtcttt
atcgacctgctgtcggattcagaagacgaggatgaaccggcacccaagtctgtggcagaa
ccagaacctaaggaagag------------ctcgaagaagaggtaaagcatgagtccaaa
tcagattctaaagatgaggccggagtgagcccaaagaatgcagaggacacgacgcccttg
ccagtgcctgaggaaaaggaggaagctgaaaaccttcaggcacacgaggagatggctgaa
caaacccagtctgtccccggacccgcagagccatcaacgctgactacagacgaggcgaac
gaggatactgaaacgaaacacgtcactgaagaagaaacgactcaagtagagaaatcatca
gttcctatgcttcctgctcggaataattcgagtccagaccgcgatgaagatcatgaggcc
cccattatgtttgaggaaatcaaggctagaggcggtccatcgcaaattgagaagtctgcg
gaaaaccaagagccttctacagcatcaaataatatggagatggacgcacctgcactcacg
gaggtatccaataaacccgaggatgtagccattacggtcacagaaactacgagaataaat
tcacttgacgaaacaacgcctaccgtggttgaggaaaccgccgatgctatggatgttgat
gcagcactcgacgcatctctaaaagacactattgagcaaatagaaaccgaaaaggtcgag
gtcattgagaataatgttaccgtcaacgaagaggtacaaaccacgatcacgaatgcacag
gaagagacctcagcaagtgtccaggtcaaagcggtccaggaaacatccctcatacaacta
caagagaccttggaagataatgcagaatcatcgatcattaactcaactgaaggtctatcc
ggcgagggtgacgcagaagccggcaaaactcaagaattccacgacgccatgatgcaggac
gcgccctccgaaaatgctactgggaaaccagctatcaacacaattgtggtagaagatgcg
gaagaacactctaccaaggacggccaactttcacccccagcaactcatttctctcaagtg
caaaacctgcaagaagacaccatcaatgtcgctgcccatgaccatggccagcatcttctc
actccgggcgaaacccaagtgagacaagttgacatgtctgacatactgcaaactaccgca
tacaatgacgagaccgacgaagaggatgcaaacccagaggatcaaataatggctgagata
ctgcagcattctccaaccaaacaggatacccatctaccgatagagtctgtcgcctttcct
cctgctgcctcacagaccaaaccatttactcagactgagcaggctgatgagacgcatgaa
gggcctgcttcgcaatccgagccagagcatgtggctgctgttgccaaatccttacgaccc
caacgctctaaactaaacagagcgtccggttacatcgatcaagaggaccctagtatggcg
ctgatagcagctacgcctgcgaaagaatccgcaaacagtggtagcaagcacagtagccca
gccccagtcgggccaa------------------------------------gcagcaag
actcgcagcaagactcgcagcaagacccacgatgatcccagcattcagttagcgggtgcc
ttggagcagtcagagacaaagaacaagcgtaaaagaaaagcggcagatgacgaaagcatt
accagtctggacaacagcccatccggaactcgacgagtgctgcgatctatgactgaccat
gatgatctgagcatattgctcgcgaaagggtcaagccctccagcccggcaaacacg----
--------accagatctgaagcgcgagacacctgtgcgcgaaacccgctcggtatcacga
agtttacggctgcaagaagagtcgcccgatgcatcatttgcttcactaatatccccgtca
atcgcgggttccttcgcgactgtgcctgaggatggtgaagaggacgtcaagtctctgaaa
ctacgactagctaaaaacttgaggacagactttcccgattttctgccgcttaagagccta
agagggaatattgacaaaatgacggatgtccttgcagtggtaacacagacaccaccgcaa
ccacaccgaccaaagcaaggtcgtcctcggggtttcatgctcaccttgaccttgaccgat
ccatctacagcaccgactcaagtccgtgtagccaatatattccgaccccacctaacctcg
ctgccggaagttgagagtggggacatcatccttctccgacgggtcaaggtggtgtcaatg
acgggccgtaacttcggtgtccggtcagaagatttatcgccatgggccgtgttcaagccg
aacggtgaacaagctctcagccaagtcaagggtccgccggtggaaattaccccagaagag
atcgaacatgccaagggtctacggcaatggtggagcctccaggatgacaacgctatgaac
aagatccggaaggtgaccgagagtaaggaaaatgccaaatga
>Fp33
atgaacgactctcaacccccgacttccctactcgacaagggcgagtctatccctatttct
ggactcagcccggacgcccccaatcaagagaaccgagttgtacatgggacgataaccatc
gtatggccttttagtatcataaccaaatctatcgcattcctcctggccgagcatgacgtc
cggctccggcgcgaaaatggacaagtgcgcgtaagattccatggtgcagccgcaaaagcc
atctcagatgcatcgctaggcgcaggagatgagattcgtgtgagcctaaaaggcgctcag
tgggagaataatgagacacagacacaggttgcaggaagcactctagcatggcagctggaa
ttcacgaatcgcctggtcattggtattcgtcaactaaatatggaacaagaaacgctgctc
aatatcgacgccccggctgcggaaccagaaactgccacggatggtcaggcagagcgtacc
gaccca------atcgacacaatacccgaagaacctgccacaccagacccgccatgtccg
gagcccatattgcctgcgaaacgtagcgctacatcgaaccttgatcccttcgagtatact
tctcccgcttttctcaaacgagcacgtgtatcctatggttccctgtttgaaggaggcttg
gacattttcgacgaggacattagccaggcgactaggtcgaagaagcgctcccgattcagt
atgcctggtaatacttggagatataccagtcaatctcccagtcccgagcc---tgatgtc
cccgaggaagaagaggaagaagagccacaagtgaatggaaatccgcagccaaatggcgac
attgacgacactcatttggacacgccatccagaccagcaatggttgatcaaggctcccaa
accgcagatgttgactttacgcccatggccagtgtccaggtgttggccgaatcaagacca
acctttggctttacacagatgactccaacgccgtttgctcgaacaaaaccatttggtgca
gataaccccgtcatagatgaggccctgaattttggaggcgactcaacgacgtcgcatagc
atgcctcctgtatcacaacaaaactcgctcagccaacaaccaaacaccatggacacaaac
atggcttttagtttcacgccacagaccgtgctcttccctcaagctccagcatttttctct
gggcaggatgatgttccagactcgcccagtcgcgttacgggagtggaagactacccggcc
gcactcttggatactgatccaacctcctctaatcctgtagacgccctgatggggtttgct
gctcatgggtcgcaacccgtcgcaactcaccaaaatcctttctctacggaaccagcccta
gacccggctttcgttactgctgcgccctctcagaacccttgggctgatgaagaactacct
ggatcgcattctgcgaacgctagcagcgacgctgagaatccggtggagattctgagctca
tcaccttcaaggcaagaatcgagggcttcaacagaagatcgccaagtatctccttccagg
gaaaacacagagatgaatgtaacggcagatgcatcgcccgagccgactctcgaggaccca
gcaagtgaagccgaattttaccgcgatggcggtgatgagcctggggacgactacgatctc
agaaaatactcgcgcacgcacgatgacgacgacgatgtcgaaacgtcggaagaggagcga
gatgagagcgatgacgatcctggagcgcaaattatgaaccccgaggaagatgatatggat
gtcgatcaagacgttgcaaaccaagtaaggtattctggtgacgtttccgaagaatacgag
gaagaaatgtacgaggaacggttcgagggtgatggacaaagttatgaagggtctggagat
gatgcagaaggtgaatactactcatatgaggaggactacaccgatgacgaagaagaggat
gaagaggaagaagcacaaactcgccctcccgctgcacctattacccgagagcctgtcttt
atcgacctgctgtcggattcagaagacgaggatgaaccggcacccaagtctgtggcagaa
ccagaacctaaggaagag------------ctcgaagaagaggtaaagcatgagtccaaa
tcagattctaaagatgaggccggagtgagcccaaagaatgcagaggacacgacgcccttg
ccagtgcctgaggaaaaggaggaagctgaaaaccttcaggcacacgaggagatggctgaa
caaacccagtctgtccccggacccgcagagccatcaacgctgactacagacgaggcgaac
gaggatactgaaacgaaacacgtcactgaagaagaaacgactcaagtagagaaatcatca
gttcctatgcttcctgctcggaataattcgagtccagaccgcgatgaagatcatgaggcc
cccattatgtttgaggaaatcaaggctagaggcggtccatcgcaaattgagaagtctgcg
gaaaaccaagagccttctacagcatcaaataatatggagatggacgcacctgcactcacg
gaggtatccaataaacccgaggatgtagccattacggtcacagaaactacgagaataaat
tcacttgacgaaacaacgcctaccgtggttgaggaaaccgccgatgctatggatgttgat
gcagcactcgacgcatctctaaaagacactattgagcaaatagaaaccgaaaaggtcgag
gtcattgagaataatgttaccgtcaacgaagaggtacaaaccacgatcacgaatgcacag
gaagagacctcagcaagtgtccaggtcaaagcggtccaggaaacatccctcatacaacta
caagagaccttggaagataatgcagaatcatcgatcattaactcaactgaaggtctatcc
ggcgagggtgacgcagaagccggcaaaactcaagaattccacgacgccatgatgcaggac
gcgccctccgaaaatgctactgggaaaccagctatcaacacaattgtggtagaagatgcg
gaagaacactctaccaaggacggccaactttcacccccagcaactcatttctctcaagtg
caaaacctgcaagaagacaccatcaatgtcgctgcccatgaccatggccagcatcttctc
actccgggcgaaacccaagtgagacaagttgacatgtctgacatactgcaaactaccgca
tacaatgacgagaccgacgaagaggatgcaaacccagaggatcaaataatggctgagata
ctgcagcattctccaaccaaacaggatacccatctaccgatagagtctgtcgcctttcct
cctgctgcctcacagaccaaaccatttactcagactgagcaggctgatgagacgcatgaa
gggcctgcttcgcaatccgagccagagcatgtggctgctgttgccaaatccttacgaccc
caacgctctaaactaaacagagcgtccggttacatcgatcaagaggaccctagtatggcg
ctgatagcagctacgcctgcgaaagaatccgcaaacagtggtagcaagcacactagccca
gccccagtcgggccaa------------------------------------gcagcaag
actcgcagcaagactcgcagcaagacccacgatgatcccagcattcagttagcgggtgcc
ttggagcagtcagagacaaagaacaagcgtaaaagaaaagcggcagatgacgaaagcatt
accagtctggacaacagcccatccggaactcgacgagtgctgcgatctatgactgaccat
gatgatctgagcatattgctcgcgaaagggtcaagccctccagcccggcaaacacg----
--------accagatctgaagcgcgagacacctgtgcgcgaaacccgctcggtatcacga
agtttacggctgcaagaagagtcgcccgatgcatcatttgcttcactaatatccccgtca
atcgcgggttccttcgcgactgtgcctgaggatggtgaagaggacgtcaagtctctgaaa
ctacgactagctaaaaacttgaggacagactttcccgattttctgccgcttaagagccta
agagggaatattgacaaaatgacggatgtccttgcagtggtaacacagacaccaccgcaa
ccacaccgaccaaagcaaggtcgtcctcggggtttcatgctcaccttgaccttgaccgat
ccatctacagcaccgactcaagtccgtgtagccaatatattccgaccccacctaacctcg
ctgccggaagttgagagtggggacatcatccttctccgacgggtcaaggtggtgtcaatg
acgggccgtaacttcggtgtccggtcagaagatttatcgccatgggccgtgttcaagccg
aacggtgaacaagctctcagccaagtcaagggtccgccggtggaaattaccccagaagag
atcgaacatgccaagggtctacggcaatggtggagcctccaggatgacaacgctatgaac
aagatccggaaggtgaccgagagtaaggaaaatgccaaatga
>Fp34
atgaacgactctcaacccccgacttccctactcgacaagggcgagtctatccctatttct
ggactcagcccggacgcccccaatcaagagaaccgagttgtacatgggacgataaccatc
gtatggccttttagtatcataaccaaatctatcgcattcctcctggccgagcatgacgtc
cggctccggcgcgaaaatggacaagtgcgcgtaagattccatggtgcagccgcaaaagcc
atctcagatgcatcgctaggcgcaggagatgagattcgtgtgagcctaaaaggcgctcag
tgggagaataatgagacacagacacaggttgcaggaagcactctagcatggcagctggaa
ttcacgaatcgcctggtcattggtattcgtcaactaaatatggaacaagaaacgctgctc
aatatcgacgccccggctgcggaaccagaaactgccacggatggtcaggcagagcgtacc
gaccca------atcgacacaatacccgaagaacctgccacaccagacccgccatgtccg
gagcccatattgcctgcgaaacgtagcgctacatcgaaccttgatcccttcgagtatact
tctcccgcttttctcaaacgagcacgtgtatcctatggttccctgtttgaaggaggcttg
gacattttcgacgaggacattagccagacgactaggtcgaagaagcgctcccgattcagt
atgcctggtaatacttggagatataccagccaatctcccagtcccgagcc---tgatgtc
cccgaggaagaagaggaagaagagccacaagtgaatggaaatccgcagccaaatggcgac
attgacgacactcatttggacacgccatccagaccagcaatggttgatcaaggctcccaa
accgcagatgttgactttacgcccatggccagtgtccaggtgttggccgaatcaagacca
acctttggctttacacatatgactccaacgccgtttgctcgaacaaaaccatttggtgca
gataaccccgtcatagatgaggccctgaattttggaggcgactcaacgacgtcgcatagc
atgcctcctgtatcacaacaaaactcgctcagccaacaaccaaacaccatggacacaaac
atggcttttagtttcacgccacagaccgtgctcttccctcaagctccagcatttttctct
gggcaggatgatgttccagactcgcccagtcgcgttacgggagtggaagactacccggcc
gcactcttggatactgatccaacctcctctaatcctgtagacgccctgatggggtttgct
gctcatgggtcgcaacccgtcgcaactcaccaaaatcctttctctacggaaccagcccta
gacccggctttcgttactgctgcgccctctcagaacccttgggctgatgaagaactacct
ggatcgcattctgcgaacgctagcagcgacgctgagaatccggtggagattctgagctca
tcaccttcaaggcaagaatcgagggcttcaacagaagatcgccaagtatctccttccagg
gaaaacacagagatgaatgtaacggcagatgcatcgcccgagccgactctcgaggaccca
gcaagtgaagccgaatgttaccgtgatggcggtgatgagcctggggacgactacgatctc
agaaaatactcgcgcacgcacgatgacgacgacgatgtcgaaacgtcggaagaggagcga
gatgagagcgatgacgatcctggagcgcaaattatgaaccccgaggaagatgatatggat
gtcgatcaagacgttgcaaatcaagtaaggtattctggtgacgtttccgaagaatacgag
gaagaaatgtacgaggaacggttcgagggtgatggacaaagttatgaagggtctggagat
gatgcagaaggtgaatactactcatatgaggaggactacaccgatgacgaagaagaggat
gaagaggaagaagcacaaactcgccctcccgctgcacctattacccgagagcctgtcttt
atcgacctgctgtcggattcagaagacgaggatgaaccggcacccaagtctgtggcagaa
ccagaacctaaggaagag------------ctcgaagaagaggtaaagcatgagtccaaa
tcagagtctaaagatgaggccggagtgagcccaaagaatgcagaggacacgacgcccttg
ccagtgcctgaggaaaaggaggaggctgaaaaccttcaggcacacgaggagatggctgaa
caaacccagtctgtccccggacccgcagagccatcaacgctgactacagacgaggcgaac
gaggatactgaaacgaaacacgtcactgaagaagaaacgactcaagtagagaaatcatca
gttcctatgcttcctgctcggaataattcgagtccagaccgcgatgaagatcatgaggcc
cccattatgtttgaggaaatcaaggctagaggcggtccatcgcaaattgagaagtctgcg
gaaaaccaagagccttctacagcatcaaataatatggagatggacgcacctgcactcacg
gaggtatccaataaacccgaggatgtagccattacggtcacagaaactacgagaataaat
tcacttgacgaaacaacgcctaccgtggttgaggaaaccgccgatgctatggatgttgat
gcagcactcgacgcatctctaaaagacactattgagcaaatagaaaccgaaaaggtcgag
gtcattgagaataatgttaccgtcaacgaagaggtacaaaccaggatcacgaatgtacag
gaagagacctcagcaagtgtccaggtcaaagcggtccaggaaacatccctcatacaacta
caagagaccttggaagataatgcagaatcatcgatcattaactcaactgaaggtctatcc
ggcgagggtgacgcagaagccggcaaaactcaagaattccacgacgccatgatgcaggac
gcgccctccgaaaatgctactgggaaaccagctatcaacacaattgtggtagaagatgcg
gaagaacactctaccaaggacggccaactttcacccccagcaactcatttctctcaagtg
caaaacctgcaagaagacaccatcaatgtcgctgcccatgaccatggccagcatcttctc
actccgagcgaaacccaagtaagacaagttgacatgtctgacatactgcaaactaccgca
tacaatgacgagaccgacgaagaggatgcaaacccagaggatcaaataatggctgagata
ctgcagcattctccaaccaaacaggatacccatctaccgatagagtctgtcgcctttcct
cctgctgcctcacagaccaaaccatttactcagactgagcaggctgatgagacgcatgaa
gggcctgcttcgcaatccgagccagagcatgtggctgctgttgccaaatccttacgaccc
caacgctctaaactaaacagagcgtccggttacatcgatcaagaggaccctagtatggcg
ctgatagcagctacgcctgcgaaagaatccgcaaacagtggtagcaagcacagtagccca
gccccagtcgggccaa------------------------------------gcagcaag
actcgcagcaagactcgcagcaagacccacgatgatcccagcattcagttagcgggtgcc
ttggagcagtcagagacaaagaacaagcgtaaaagaaaagcggcagatgacgaaagcatt
accagtctggacaacagcccatccggaactcgacgagtgctgcgatctatgactgaccat
gatgatctgagcatattgctcgcgaaagggtcaagccctccagcccggcaaacacg----
--------accagatctgaagcgcgagacacctgtgcgcgaaacccgctcggtatcacga
agtttacggctgcaagaagagtcgcccgatgcatcatttgcttcactaatatccccgtca
atcgcgggttccttcgcgactgtgcctgaggatggtgaagaggacgtcaagtctctgaaa
ctacgactagctaaaaacttgaggacagactttcccgattttctgccgcttaagagccta
agagggaatattgacaaaatgacggatgtccttgcagtggtaacacagacaccaccgcaa
ccacaccgaccaaagcaaggtcgtcctcggggtttcatgctcaccttgaccttgaccgat
ccatctacagcaccgactcaagtccgtgtagccaatatattccgaccccacctaacctcg
ctgccggaagttgagagtggggacatcatccttctccgacgggtcaaggtggtgtcaatg
acgggccgtaacttcggtgtccggtcagaagatttatcgccatgggccgtgttcaagccg
aacggtgaacaagctctcagccaagtcaagggtccgccggtggaaattaccccagaagag
atcgaacatgccaagggtctacggcaatggtggagcctccaggatgacaacgctatgaac
aagatccggaaggtgaccgagagtaaggaaaatgccaaatga
>Fp35
atgaacgactctcaacccccgacttccctactcgacaagggcgagtctatccctatttct
ggactcagcccggacgcccccaatcaagagaaccgagttgtacatgggacgataaccatc
gtatggccttttagtatcataaccaaatctatcgcattcctcctggccgagcatgacgtc
cggctccggcgcgaaaatggacaagtgcgcgtaagattccatggtgcagccgcaaaagcc
atctcagatgcatcgctaggcgcaggagatgagattcgtgtgagcctaaaaggcgctcag
tgggagaataatgagacacagacacaggttgcaggaagcactctagcatggcagctggaa
ttcacgaatcgcctggtcattggtattcgtcaactaaatatggaacaagaaacgctgctc
aatatcgacgccccggctgcggaaccagaaactgccacggatggtcaggcagagcgtacc
gaccca------atcgacacaatacccgaagaacctgccacaccagacccgccatgtccg
gagcccatattgcctgcgaaacgtagcgctacatcgaaccttgatcccttcgagtatact
tctcccgcttttctcaaacgagcacgtgtatcctatggttccctgtttgaaggaggcttg
gacattttcgacgaggacattagccagacgactaggtcgaagaagcgctcccgattcagt
atgcctggtaatacttggagatataccagccaatctcccagtcccgagcc---tgatgtc
cccgaggaagaagaggaagaagagccacaagtgaatggaaatccgcagccaaatggcgac
attgacgacactcatttggacacgccatccagaccagcaatggttgatcaaggctcccaa
accgcagatgttgactttacgcccatggccagtgtccaggtgttggccgaatcaagacca
acctttggctttacacatatgactccaacgccgtttgctcgaacaaaaccatttggtgca
gataaccccgtcatagatgaggccctgaattttggaggcgactcaacgacgtcgcatagc
atgcctcctgtatcacaacaaaactcgctcagccaacaaccaaacaccatggacacaaac
atggcttttagtttcacgccacagaccgtgctcttccctcaagctccagcatttttctct
gggcaggatgatgttccagactcgcccagtcgcgttacgggagtggaagactacccggcc
gcactcttggatactgatccaacctcctctaatcctgtagacgccctgatggggtttgct
gctcatgggtcgcaacccgtcgcaactcaccaaaatcctttctctacggaaccagcccta
gacccggctttcgttactgctgcgccctctcagaacccttgggctgatgaagaactacct
ggatcgcattctgcgaacgctagcagcgacgctgagaatccggtggagattctgagctca
tcaccttcaaggcaagaatcgagggcttcaacagaagatcgccaagtatctccttccagg
gaaaacacagagatgaatgtaacggcagatgcatcgcccgagccgactctcgaggaccca
gcaagtgaagccgaattttaccgtgatggcggtgatgagcctggggacgactacgatctc
agaaaatactcgcgcacgcacgatgacgacgacgatgtcgaaacgtcggaagaggagcga
gatgagagcgatgacgatcctggagcgcaaattatgaaccccgaggaagatgatatggat
gtcgatcaagacgttgcaaatcaagtaaggtattctggtgacgtttccgaagaatacgag
gaagaaatgtacgaggaacggttcgagggtgatggacaaagttatgaagggtctggagat
gatgcagaaggtgaatactactcatatgaggaggactacaccgatgacgaagaagaggat
gaagaggaagaagcacaaactcgccctcccgctgcacctattacccgagagcctgtcttt
atcgacctgctgtcggattcagaagacgaggatgaaccggcacccaagtctgtggcagaa
ccagaacctaaggaagag------------ctcgaagaagaggtaaagcatgagtccaaa
tcagagtctaaagatgaggccggagtgagcccaaagaatgcagaggacacgacgcccttg
ccagtgcctgaggaaaaggaggaggctgaaaaccttcaggcacacgaggagatggctgaa
caaacccagtctgtccccggacccgcagagccatcaacgctgactacagacgaggcgaac
gaggatactgaaacgaaacacgtcactgaagaagaaacgactcaagtagagaaatcatca
gttcctatgcttcctgctcggaataattcgagtccagaccgcgatgaagatcatgaggcc
cccattatgtttgaggaaatcaaggctagaggcggtccatcgcaaattgagaagtctgcg
gaaaaccaagagccttctacagcatcaaataatatggagatggacgcacctgcactcacg
gaggtatccaataaacccgaggatgtagccattacggtcacagaaactacgagaataaat
tcacttgacgaaacaacgcctaccgtggttgaggaaaccgccgatgctatggatgttgat
gcagcactcgacgcatctctaaaagacactattgagcaaatagaaaccgaaaaggtcgag
gtcattgagaataatgttaccgtcaacgaagaggtacaaaccaggatcacgaatgtacag
gaagagacctcagcaagtgtccaggtcaaagcggtccaggaaacatccctcatacaacta
caagagaccttggaagataatgcagaatcatcgatcattaactcaactgaaggtctatcc
ggcgagggtgacgcagaagccggcaaaactcaagaattccacgacgccatgatgcaggac
gcgccctccgaaaatgctactgggaaaccagctatcaacacaattgtggtagaagatgcg
gaagaacactctaccaaggacggccaactttcacccccagcaactcatttctctcaagtg
caaaacctgcaagaagacaccatcaatgtcgctgcccatgaccatggccagcatcttctc
actccgagcgaaacccaagtaagacaagttgacatgtctgacatactgcaaactaccgca
tacaatgacgagaccgacgaagaggatgcaaacccagaggatcaaataatggctgagata
ctgcagcattctccaaccaaacaggatacccatctaccgatagagtctgtcgcctttcct
cctgctgcctcacagaccaaaccatttactcagactgagcaggctgatgagacgcatgaa
gggcctgcttcgcaatccgagccagagcatgtggctgctgttgccaaatccttacgaccc
caacgctctaaactaaacagagcgtccggttacatcgatcaagaggaccctagtatggcg
ctgatagcagctacgcctgcgaaagaatccgcaaacagtggtagcaagcacagtagccca
gccccagtcgggccaa------------------------------------gcagcaag
actcgcagcaagactcgcagcaagacccacgatgatcccagcattcagttagcgggtgcc
ttggagcagtcagagacaaagaacaagcgtaaaagaaaagcggcagatgacgaaagcatt
accagtctggacaacagcccatccggaactcgacgagtgctgcgatctatgactgaccat
gatgatctgagcatattgctcgcgaaagggtcaagccctccagcccggcaaacacg----
--------accagatctgaagcgcgagacacctgtgcgcgaaacccgctcggtatcacga
agtttacggctgcaagaagagtcgcccgatgcatcatttgcttcactaatatccccgtca
atcgcgggttccttcgcgactgtgcctgaggatggtgaagaggacgtcaagtctctgaaa
ctacgactagctaaaaacttgaggacagactttcccgattttctgccgcttaagagccta
agagggaatattgacaaaatgacggatgtccttgcagtggtaacacagacaccaccgcaa
ccacaccgaccaaagcaaggtcgtcctcggggtttcatgctcaccttgaccttgaccgat
ccatctacagcaccgactcaagtccgtgtagccaatatattccgaccccacctaacctcg
ctgccggaagttgagagtggggacatcatccttctccgacgggtcaaggtggtgtcaatg
acgggccgtaacttcggtgtccggtcagaagatttatcgccatgggccgtgttcaagccg
aacggtgaacaagctctcagccaagtcaagggtccgccggtggaaattaccccagaagag
atcgaacatgccaagggtctacggcaatggtggagcctccaggatgacaacgctatgaac
aagatccggaaggtgaccgagagtaaggaaaatgccaaatga
>Fp38
atgaacgactctcaacccccgacttccctactcgacaagggcgagtctatccctatttct
ggactcagcccggacgcccccaatcaagagaaccgagttgtacatgggacgataaccatc
gtatggccttttagtatcataaccaaatctatcgcattcctcctggccgagcatgacgtc
cggctccggcgcgaaaatggacaagtgcgcgtaagattccatggtgcagccgcaaaagcc
atctcagatgcatcgctaggcgcaggagatgagattcgtgtgagcctaaaaggcgctcag
tgggagaataatgagacacagacacaggttgcaggaagcactctagcatggcagctggaa
ttcacgaatcgcctggtcattggtattcgtcaactaaatatggaacaagaaacgctgctc
aatatcgacgccccggctgcggaaccagaaactgccacggatggtcaggcagagcgtacc
gaccca------atcgacacaatacccgaagaacctgccacaccagacccgccatgtccg
gagcccatattgcctgcgaaacgtagcgctacatcgaaccttgatcccttcgagtatact
tctcccgcttttctcaaacgagcacgtgtatcctatggttccctgtttgaaggaggcttg
gacattttcgacgaggacattagccagacgactaggtcgaagaagcgctcccgattcagt
atgcctggtaatacttggagatataccagccaatctcccagtcccgagcc---tgatgtc
cccgaggaagaagaggaagaagagccacaagtgaatggaaatccgcagccaaatggcgac
attgacgacactcatttggacacgccatccagaccagcaatggttgatcaaggctcccaa
accgcagatgttgactttacgcccatggccagtgtccaggtgttggccgaatcaagacca
acctttggctttacacatatgactccaacgccgtttgctcgaacaaaaccatttggtgca
gataaccccgtcatagatgaggccctgaattttggaggcgactcaacgacgtcgcatagc
atgcctcctgtatcacaacaaaactcgctcagccaacaaccaaacaccatggacacaaac
atggcttttagtttcacgccacagaccgtgctcttccctcaagctccagcatttttctct
gggcaggatgatgttccagactcgcccagtcgcgttacgggagtggaagactacccggcc
gcactcttggatactgatccaacctcctctaatcctgtagacgccctgatggggtttgct
gctcatgggtcgcaacccgtcgcaactcaccaaaatcctttctctacggaaccagcccta
gacccggctttcgttactgctgcgccctctcagaacccttgggctgatgaagaactacct
ggatcgcattctgcgaacgctagcagcgacgctgagaatccggtggagattctgagctca
tcaccttcaaggcaagaatcgagggcttcaacagaagatcgccaagtatctccttccagg
gaaaacacagagatgaatgtaacggcagatgcatcgcccgagccgactctcgaggaccca
gcaagtgaagccgaattttaccgtgatggcggtgatgagcctggggacgactacgatctc
agaaaatactcgcgcacgcacgatgacgacgacgatgtcgaaacgtcggaagaggagcga
gatgagagcgatgacgatcctggagcgcaaattatgaaccccgaggaagatgatatggat
gtcgatcaagacgttgcaaatcaagtaaggtattctggtgacgtttccgaagaatacgag
gaagaaatgtacgaggaacggttcgagggtgatggacaaagttatgaagggtctggagat
gatgcagaaggtgaatactactcatatgaggaggactacaccgatgacgaagaagaggat
gaagaggaagaagcacaaactcgccctcccgctgcacctattacccgagagcctgtcttt
atcgacctgctgtcggattcagaagacgaggatgaaccggcacccaagtctgtggcagaa
ccagaacctaaggaagag------------ctcgaagaagaggtaaagcatgagtccaaa
tcagagtctaaagatgaggccggagtgagcccaaagaatgcagaggacacgacgcccttg
ccagtgcctgaggaaaaggaggaggctgaaaaccttcaggcacacgaggagatggctgaa
caaacccagtctgtccccggacccgcagagccatcaacgctgactacagacgaggcgaac
gaggatactgaaacgaaacacgtcactgaagaagaaacgactcaagtagagaaatcatca
gttcctatgcttcctgctcggaataattcgagtccagaccgcgatgaagatcatgaggcc
cccattatgtttgaggaaatcaaggctagaggcggtccatcgcaaattgagaagtctgcg
gaaaaccaagagccttctacagcatcaaataatatggagatggacgcacctgcactcacg
gaggtatccaataaacccgaggatgtagccattacggtcacagaaactacgagaataaat
tcacttgacgaaacaacgcctaccgtggttgaggaaaccgccgatgctatggatgttgat
gcagcactcgacgcatctctaaaagacactattgagcaaatagaaaccgaaaaggtcgag
gtcattgagaataatgttaccgtcaacgaagaggtacaaaccaggatcacgaatgtacag
gaagagacctcagcaagtgtccaggtcaaagcggtccaggaaacatccctcatacaacta
caagagaccttggaagataatgcagaatcatcgatcattaactcaactgaaggtctatcc
ggcgagggtgacgcagaagccggcaaaactcaagaattccacgacgccatgatgcaggac
gcgccctccgaaaatgctactgggaaaccagctatcaacacaattgtggtagaagatgcg
gaagaacactctaccaaggacggccaactttcacccccagcaactcatttctctcaagtg
caaaacctgcaagaagacaccatcaatgtcgctgcccatgaccatggccagcatcttctc
actccgagcgaaacccaagtaagacaagttgacatgtctgacatactgcaaactaccgca
tacaatgacgagaccgacgaagaggatgcaaacccagaggatcaaataatggctgagata
ctgcagcattctccaaccaaacaggatacccatctaccgatagagtctgtcgcctttcct
cctgctgcctcacagaccaaaccatttactcagactgagcaggctgatgagacgcatgaa
gggcctgcttcgcaatccgagccagagcatgtggctgctgttgccaaatccttacgaccc
caacgctctaaactaaacagagcgtccggttacatcgatcaagaggaccctagtatggcg
ctgatagcagctacgcctgcgaaagaatccgcaaacagtggtagcaagcacagtagccca
gccccagtcgggccaa------------------------------------gcagcaag
actcgcagcaagactcgcagcaagacccacgatgatcccagcattcagttagcgggtgcc
ttggagcagtcagagacaaagaacaagcgtaaaagaaaagcggcagatgacgaaagcatt
accagtctggacaacagcccatccggaactcgacgagtgctgcgatctatgactgaccat
gatgatctgagcatattgctcgcgaaagggtcaagccctccagcccggcaaacacg----
--------accagatctgaagcgcgagacacctgtgcgcgaaacccgctcggtatcacga
agtttacggctgcaagaagagtcgcccgatgcatcatttgcttcactaatatccccgtca
atcgcgggttccttcgcgactgtgcctgaggatggtgaagaggacgtcaagtctctgaaa
ctacgactagctaaaaacttgaggacagactttcccgattttctgccgcttaagagccta
agagggaatattgacaaaatgacggatgtccttgcagtggtaacacagacaccaccgcaa
ccacaccgcccaaagcaaggtcgtcctcggggtttcatgctcaccttgaccttgaccgat
ccatctacagcaccgactcaagtccgtgtagccaatatattccgaccccacctaacctcg
ctgccggaagttgagagtggggacatcatccttctccgacgggtcaaggtggtgtcaatg
acgggccgtaacttcggtgtccggtcagaagatttatcgccatgggccgtgttcaagccg
aacggtgaacaagctctcagccaagtcaagggtccgccggtggaaattaccccagaagag
atcgaacatgccaagggtctacggcaatggtggagcctccaggatgacaacgctatgaac
aagatccggaaggtgaccgagagtaaggaaaatgccaaatga
>Fp39
atgaacgactctcaacccccgacttccctactcgacaagggcgagtctatccctatttct
ggactcagcccggacgcccccaatcaagagaaccgagttgtacatgggacgataaccatc
gtatggccttttagtatcataaccaaatctatcgcattcctcctggccgagcatgacgtc
cggctccggcgcgaaaatggacaagtgcgcgtaagattccatggtgcagccgcaaaagcc
atctcagatgcatcgctaggcgcaggagatgagattcgtgtgagcctaaaaggcgctcag
tgggagaataatgagacacagacacaggttgcaggaagcactctagcatggcagctggaa
ttcacgaatcgcctggtcattggtattcgtcaactaaatatggaacaagaaacgctgctc
aatatcgacgccccggctgcggaaccagaaactgccacggatggtcaggcagagcgtacc
gaccca------atcgacacaatacccgaagaacctgccacaccagacccgccatgtccg
gagcccatattgcctgcgaaacgtagcgctacatcgaaccttgatcccttcgagtatact
tctcccgcttttctcaaacgagcacgtgtatcctatggttccctgtttgaaggaggcttg
gacattttcgacgaggacattagccaggcgactaggtcgaagaagcgctcccgattcagt
atgcctggtaatacttggagatataccagtcaatctcccagtcccgagcc---tgatgtc
cccgaggaagaagaggaagaagagccacaagtgaatggaaatccgcagccaaatggcgac
attgacgacactcatttggacacgccatccagaccagcaatggttgatcaaggctcccaa
accgcagatgttgactttacgcccatggccagtgtccaggtgttggccgaatcaagacca
acctttggctttacacagatgactccaacgccgtttgctcgaacaaaaccatttggtgca
gataaccccgtcatagatgaggccctgaattttggaggcgactcaacgacgtcgcatagc
atgcctcctgtatcacaacaaaactcgctcagccaacaaccaaacaccatggacacaaac
atggcttttagtttcacgccacagaccgtgctcttccctcaagctccagcatttttctct
gggcaggatgatgttccagactcgcccagtcgcgttacgggagtggaagactacccggcc
gcactcttggatactgatccaacctcctctaatcctgtagacgccctgatggggtttgct
gctcatgggtcgcaacccgtcgcaactcaccaaaatcctttctctacggaaccagcccta
gacccggctttcgttactgctgcgccctctcagaacccttgggctgatgaagaactacct
ggatcgcattctgcgaacgctagcagcgacgctgagaatccggtggagattctgagctca
tcaccttcaaggcaagaatcgagggcttcaacagaagatcgccaagtatctccttccagg
gaaaacacagagatgaatgtaacggcagatgcatcgcccgagccgactctcgaggaccca
gcaagtgaagccgaattttaccgtgatggcggtgatgagcctggggacgactacgatctc
agaaaatactcgcgcacgcacgatgacgacgacgatgtcgaaacgtcggaagaggagcga
gatgagagcgatgacgatcctggagcgcaaattatgaaccccgaggaagatgatatggat
gtcgatcaagacgttgcaaaccaagtaaggtattctggtgacgtttccgaagaatacgag
gaagaaatgtacgaggaacggttcgagggtgatggacaaagttatgaagggtctggagat
gatgcagaaggtgaatactactcatatgaggaggactacaccgatgacgaagaagaggat
gaagaggaagaagcacaaactcgccctcccgctgcacctattacccgagagcctgtcttt
atcgacctgctgtcggattcagaagacgaggatgaaccggcacccaagtctgtggcagaa
ccagaacctaaggaagag------------ctcgaagaagaggtaaagcatgagtccaaa
tcagattctaaagatgaggccggagtgagcccaaagaatgcagaggacacgacgcccttg
ccagtgcctgaggaaaaggaggaagctgaaaaccttcaggcacacgaggagatggctgaa
caaacccagtctgtccccggacccgcagagccatcaacgctgactacagacgaggcgaac
gaggatactgaaacgaaacacgtcactgaagaagaaacgactcaagtagagaaatcatca
gttcctatgcttcctgctcggaataattcgagtccagaccgcgatgaagatcatgaggcc
cccattatgtttgaggaaatcaaggctagaggcggtccatcgcaaattgagaagtctgcg
gaaaaccaagagccttctacagcatcaaataatatggagatggacgcacctgcactcacg
gaggtatccaataaacccgaggatgtagccattacggtcacagaaactacgagaataaat
tcacttgacgaaacaacgcctaccgtggttgaggaaaccgccgatgctatggatgttgat
gcagcactcgacgcatctctaaaagacactattgagcaaatagaaaccgaaaaggtcgag
gtcattgagaataatgttaccgtcaacgaagaggtacaaaccacgatcacgaatgcacag
gaagagacctcagcaagtgtccaggtcaaagcggtccaggaaacatccctcatacaacta
caagagaccttggaagatattgcagaatcatcgatcattaactcaactgaaggtctatcc
ggcgagggtgacgcagaagccggcaaaactcaagaattccacgacgccatgatgcaggac
gcgccctccgaaaatgctactgggaaaccagctatcaacacaattgtggtagaagatgcg
gaagaacactctaccaaggacggccaactttcacccccagcaactcatttctctcaagtg
caaaacctgcaagaagacaccatcaatgtcgctgcccatgaccatggccagcatcttctc
actccgggcgaaacccaagtgagacaagttgacatgtctgacatactgcaaactaccgca
tacaatgacgagaccgacgaagaggatgcaaacccagaggatcaaataatggctgagata
ctgcagcattctccaaccaaacaggatacccatctaccgatagagtctgtcgcctttcct
cctgctgcctcacagaccaaaccatttactcagactgagcaggctgatgagacgcatgaa
gggcctgcttcgcaatccgagccagagcatgtggctgctgttgccaaatccttacgaccc
caacgctctaaactaaacagagcgtccggttacatcgatcaagaggaccctagtatggcg
ctgatagcagctacgcctgcgaaagaatccgcaaacagtggtagcaagcacagtagccca
gccccagtcgggccaagcagcaagactcgcagcaagactcgcagcaagactcgcagcaag
actcgcagcaagactcgcagcaagacccacgatgatcccagcattcagttagcgggtgcc
ttggagcagtcagagacaaagaacaagcgtaaaagaaaagcggcagatgacgaaagcatt
accagtctggacaacagcccatccggaactcgacgagtgctgcgatctatgactgaccat
gatgatctgagcatattgctcgcgaaagggtcaagccctccagcccggcaaacacg----
--------accagatctgaagcgcgagacacctgtgcgcgaaacccgctcggtatcacga
agtttacggctgcaagaagagtcgcccgatgcatcatttgcttcactaatatccccgtca
atcgcgggttccttcgcgactgtgcctgaggatggtgaagaggacgtcaagtctctgaaa
ctacgactagctaaaaacttgaggacagactttcccgattttctgccgcttaagagccta
agagggaatattgacaaaatgacggatgtccttgcagtggtaacacagacaccaccgcaa
ccacaccgaccaaagcaaggtcgtcctcggggtttcatgctcaccttgaccttgaccgat
ccatctacagcaccgactcaagtccgtgtagccaatatattccgaccccacctaacctcg
ctgccggaagttgagagtggggacatcatccttctccgacgggtcaaggtggtgtcaatg
acgggccgtaacttcggtgtccggtcagaagatttatcgccatgggccgtgttcaagccg
aacggtgaacaagctctcagccaagtcaagggtccgccggtggaaattaccccagaagag
atcgaacatgccaagggtctacggcaatggtggagcctccaggatgacaacgctatgaac
aagatccggaaggtgaccgagagtaaggaaaatgccaaatga
>Fp42
atgaacgactctcaacccccgacttccctactcgacaagggcgagtctatccctatttct
ggactcagcccggacgcccccaatcaagagaaccgagttgtacatgggacgataaccatc
gtatggccttttagtatcataaccaaatctatcgcattcctcctggccgagcatgacgtc
cggctccggcgcgaaaatggacaagtgcgcgtaagattccatggtgcagccgcaaaagcc
atctcagatgcatcgctaggcgcaggagatgagattcgtgtgagcctaaaaggcgctcag
tgggagaataatgagacacagacacaggttgcaggaagcactctagcatggcagctggaa
ttcacgaatcgcctggtcattggtattcgtcaactaaatatggaacaagaaacgctgctc
aatatcgacgccccggctgcggaaccagaaactgccacggatggtcaggcagagcgtacc
gaccca------atcgacacaatacccgaagaacctgccacaccagacccgccatgtccg
gagcccatattgcctgcgaaacgtagcgctacatcgaaccttgatcccttcgagtatact
tctcccgcttttctcaaacgagcacgtgtatcctatggttccctgtttgaaggaggcttg
gacattttcgacgaggacattagccaggcgactaggtcgaagaagcgctcccgattcagt
atgcctggtaatacttggagatataccagtcaatctcccagtcccgagcc---tgatgtc
cccgaggaagaagaggaagaagagccacaagtgaatggaaatccgcagccaaatggcgac
attgacgacactcatttggacacgccatccagaccagcaatggttgatcaaggctcccaa
accgcagatgttgactttacgcccatggccagtgtccaggtgttggccgaatcaagacca
acctttggctttacacagatgactccaacgccgtttgctcgaacaaaaccatttggtgca
gataaccccgtcatagatgaggccctgaattttggaggcgactcaacgacgtcgcatagc
atgcctcctgtatcacaacaaaactcgctcagccaacaaccaaacaccatggacacaaac
atggcttttagtttcacgccacagaccgtgctcttccctcaagctccagcatttttctct
gggcaggatgatgttccagactcgcccagtcgcgttacgggagtggaagactacccggcc
gcactcttggatactgatccaacctcctctaatcctgtagacgccctgatggggtttgct
gctcatgggtcgcaacccgtcgcaactcaccaaaatcctttctctacggaaccagcccta
gacccggctttcgttactgctgcgccctctcagaacccttgggctgatgaagaactacct
ggatcgcattctgcgaacgctagcagcgacgctgagaatccggtggagattctgagctca
tcaccttcaaggcaagaatcgagggcttcaacagaagatcgccaagtatctccttccagg
gaaaacacagagatgaatgtaacggcagatgcatcgcccgagccgactctcgaggaccca
gcaagtgaagccgaattttaccgtgatggcggtgatgagcctggggacgactacgatctc
agaaaatactcgcgcacgcacgatgacgacgacgatgtcgaaacgtcggaagaggagcga
gatgagagcgatgacgatcctggagcgcaaattatgaaccccgaggaagatgatatggat
gtcgatcaagacgttgcaaaccaagtaaggtattctggtgacgtttccgaagaatacgag
gaagaaatgtacgaggaacggttcgagggtgatggacaaagttatgaagggtctggagat
gatgcagaaggtgaatactactcatatgaggaggactacaccgatgacgaagaagaggat
gaagaggaagaagcacaaactcgccctcccgctgcacctattacccgagagcctgtcttt
atcgacctgctgtcggattcagaagacgaggatgaaccggcacccaagtctgtggcagaa
ccagaacctaaggaagag------------ctcgaagaagaggtaaagcatgagtccaaa
tcagattctaaagatgaggccggagtgagcccaaagaatgcagaggacacgacgcccttg
ccagtgcctgaggaaaaggaggaagctgaaaaccttcaggcacacgaggagatggctgaa
caaacccagtctgtccccggacccgcagagccatcaacgctgactacagacgaggcgaac
gaggatactgaaacgaaacacgtcactgaagaagaaacgactcaagtagagaaatcatca
gttcctatgcttcctgctcggaataattcgagtccagaccgcgatgaagatcatgaggcc
cccattatgtttgaggaaatcaaggctagaggcggtccatcgcaaattgagaagtctgcg
gaaaaccaagagccttctacagcatcaaataatatggagatggacgcacctgcactcacg
gaggtatccaataaacccgaggatgtagccattacggtcacagaaactacgagaataaat
tcacttgacgaaacaacgcctaccgtggttgaggaaaccgccgatgctatggatgttgat
gcagcactcgacgcatctctaaaagacactattgagcaaatagaaaccgaaaaggtcgag
gtcattgagaataatgttaccgtcaacgaagaggtacaaaccacgatcacgaatgcacag
gaagagacctcagcaagtgtccaggtcaaagcggtccaggaaacatccctcatacaacta
caagagaccttggaagatattgcagaatcatcgatcattaactcaactgaaggtctatcc
ggcgagggtgacgcagaagccggcaaaactcaagaattccacgacgccatgatgcaggac
gcgccctccgaaaatgctactgggaaaccagctatcaacacaattgtggtagaagatgcg
gaagaacactctaccaaggacggccaactttcacccccagcaactcatttctctcaagtg
caaaacctgcaagaagacaccatcaatgtcgctgcccatgaccatggccagcatcttctc
actccgggcgaaacccaagtgagacaagttgacatgtctgacatactgcaaactaccgca
tacaatgacgagaccgacgaagaggatgcaaacccagaggatcaaataatggctgagata
ctgcagcattctccaaccaaacaggatacccatctaccgatagagtctgtcgcctttcct
cctgctgcctcacagaccaaaccatttactcagactgagcaggctgatgagacgcatgaa
gggcctgcttcgcaatccgagccagagcatgtggctgctgttgccaaatccttacgaccc
caacgctctaaactaaacagagcgtccggttacatcgatcaagaggaccctagtatggcg
ctgatagcagctacgcctgcgaaagaatccgcaaacagtggtagcaagcacagtagccca
gccccagtcgggccaa------------------------gcagcaagactcgcagcaag
actcgcagcaagactcgcagcaagacccacgatgatcccagcattcagttagcgggtgcc
ttggagcagtcagagacaaagaacaagcgtaaaagaaaagcggcagatgacgaaagcatt
accagtctggacaacagcccatccggaactcgacgagtgctgcgatctatgactgaccat
gatgatctgagcatattgctcgcgaaagggtcaagccctccagcccggcaaacacg----
--------accagatctgaagcgcgagacacctgtgcgcgaaacccgctcggtatcacga
agtttacggctgcaagaagagtcgcccgatgcatcatttgcttcactaatatccccgtca
atcgcgggttccttcgcgactgtgcctgaggatggtgaagaggacgtcaagtctctgaaa
ctacgactagctaaaaacttgaggacagactttcccgattttctgccgcttaagagccta
agagggaatattgacaaaatgacggatgtccttgcagtggtaacacagacaccaccgcaa
ccacaccgaccaaagcaaggtcgtcctcggggtttcatgctcaccttgaccttgaccgat
ccatctacagcaccgactcaagtccgtgtagccaatatattccgaccccacctaacctcg
ctgccggaagttgagagtggggacatcatccttctccgacgggtcaaggtggtgtcaatg
acgggccgtaacttcggtgtccggtcagaagatttatcgccatgggccgtgttcaagccg
aacggtgaacaagctctcagccaagtcaagggtccgccggtggaaattaccccagaagag
atcgaacatgccaagggtctacggcaatggtggagcctccaggatgacaacgctatgaac
aagatccggaaggtgaccgagagtaaggaaaatgccaaatga
>Fp44
atgaacgactctcaacccccgacttccctactcgacaagggcgagtctatccctatttct
ggactcagcccggacgcccccaatcaagagaaccgagttgtacatgggacgataaccatc
gtatggccttttagtatcataaccaaatctatcgcattcctcctggccgagcatgacgtc
cggctccggcgcgaaaatggacaagtgcgcgtaagattccatggtgcagccgcaaaagcc
atctcagatgcatcgctaggcgcaggagatgagattcgtgtgagcctaaaaggcgctcag
tgggagaataatgagacacagacacaggttgcaggaagcactctagcatggcagctggaa
ttcacgaatcgcctggtcattggtattcgtcaactaaatatggaacaagaaacgctgctc
aatatcgacgccccggctgcggaaccagaaactgccacggatggtcaggcagagcgtacc
gaccca------atcgacacaatacccgaagaacctgccacaccagacccgccatgtccg
gagcccatattgcctgcgaaacgtagcgctacatcgaaccttgatcccttcgagtatact
tctcccgcttttctcaaacgagcacgtgtatcctatggttccctgtttgaaggaggcttg
gacattttcgacgaggacattagccaggcgactaggtcgaagaagcgctcccgattcagt
atgcctggtaatacttggagatataccagtcaatctcccagtcccgagcc---tgatgtc
cccgaggaagaagaggaagaagagccacaagtgaatggaaatccgcagccaaatggcgac
attgacgacactcatttggacacgccatccagaccagcaatggttgatcaaggctcccaa
accgcagatgttgactttacgcccatggccagtgtccaggtgttggccgaatcaagacca
acctttggctttacacagatgactccaacgccgtttgctcgaacaaaaccatttggtgca
gataaccccgtcatagatgaggccctgaattttggaggcgactcaacgacgtcgcatagc
atgcctcctgtatcacaacaaaactcgctcagccaacaaccaaacaccatggacacaaac
atggcttttagtttcacgccacagaccgtgctcttccctcaagctccagcatttttctct
gggcaggatgatgttccagactcgcccagtcgcgttacgggagtggaagactacccggcc
gcactcttggatactgatccaacctcctctaatcctgtagacgccctgatggggtttgct
gctcatgggtcgcaacccgtcgcaactcaccaaaatcctttctctacggaaccagcccta
gacccggctttcgttactgctgcgccctctcagaacccttgggctgatgaagaactacct
ggatcgcattctgcgaacgctagcagcgacgctgagaatccggtggagattctgagctca
tcaccttcaaggcaagaatcgagggcttcaacagaagatcgccaagtatctccttccagg
gaaaacacagagatgaatgtaacggcagatgcatcgcccgagccgactctcgaggaccca
gcaagtgaagccgaattttaccgcgatggcggtgatgagcctggggacgactacgatctc
agaaaatactcgcgcacgcacgatgacgacgacgatgtcgaaacgtcggaagaggagcga
gatgagagcgatgacgatcctggagcgcaaattatgaaccccgaggaagatgatatggat
gtcgatcaagacgttgcaaaccaagtaaggtattctggtgacgtttccgaagaatacgag
gaagaaatgtacgaggaacggttcgagggtgatggacaaagttatgaagggtctggagat
gatgcagaaggtgaatactactcatatgaggaggactacaccgatgacgaagaagaggat
gaagaggaagaagcacaaactcgccctcccgctgcacctattacccgagagcctgtcttt
atcgacctgctgtcggattcagaagacgaggatgaaccggcacccaagtctgtggcagaa
ccagaacctaaggaagag------------ctcgaagaagaggtaaagcatgagtccaaa
tcagattctaaagatgaggccggagtgagcccaaagaatgcagaggacacgacgcccttg
ccagtgcctgaggaaaaggaggaagctgaaaaccttcaggcacacgaggagatggctgaa
caaacccagtctgtccccggacccgcagagccatcaacgctgactacagacgaggcgaac
gaggatactgaaacgaaacacgtcactgaagaagaaacgactcaagtagagaaatcatca
gttcctatgcttcctgctcggaataattcgagtccagaccgcgatgaagatcatgaggcc
cccattatgtttgaggaaatcaaggctagaggcggtccatcgcaaattgagaagtctgcg
gaaaaccaagagccttctacagcatcaaataatatggagatggacgcacctgcactcacg
gaggtatccaataaacccgaggatgtagccattacggtcacagaaactacgagaataaat
tcacttgacgaaacaacgcctaccgtggttgaggaaaccgccgatgctatggatgttgat
gcagcactcgacgcatctctaaaagacactattgagcaaatagaaaccgaaaaggtcgag
gtcattgagaataatgttaccgtcaacgaagaggtacaaaccacgatcacgaatgcacag
gaagagacctcagcaagtgtccaggtcaaagcggtccaggaaacatccctcatacaacta
caagagaccttggaagataatgcagaatcatcgatcattaactcaactgaaggtctatcc
ggcgagggtgacgcagaagccggcaaaactcaagaattccacgacgccatgatgcaggac
gcgccctccgaaaatgctactgggaaaccagctatcaacacaattgtggtagaagatgcg
gaagaacactctaccaaggacggccaactttcacccccagcaactcatttctctcaagtg
caaaacctgcaagaagacaccatcaatgtcgctgcccatgaccatggccagcatcttctc
actccgggcgaaacccaagtgagacaagttgacatgtctgacatactgcaaactaccgca
tacaatgacgagaccgacgaagaggatgcaaacccagaggatcaaataatggctgagata
ctgcagcattctccaaccaaacaggatacccatctaccgatagagtctgtcgcctttcct
cctgctgcctcacagaccaaaccatttactcagactgagcaggctgatgagacgcatgaa
gggcctgcttcgcaatccgagccagagcatgtggctgctgttgccaaatccttacgaccc
caacgctctaaactaaacagagcgtccggttacatcgatcaagaggaccctagtatggcg
ctgatagcagctacgcctgcgaaagaatccgcaaacagtggtagcaagcacagtagccca
gccccagtcgggccaa------------------------gcagcaagactcgcagcaag
actcgcagcaagactcgcagcaagacccacgatgatcccagcattcagttagcgggtgcc
ttggagcagtcagagacaaagaacaagcgtaaaagaaaagcggcagatgacgaaagcatt
accagtctggacaacagcccatccggaactcgacgagtgctgcgatctatgactgaccat
gatgatctgagcatattgctcgcgaaagggtcaagccctccagcccggcaaacacg----
--------accagatctgaagcgcgagacacctgtgcgcgaaacccgctcggtatcacga
agtttacggctgcaagaagagtcgcccgatgcatcatttgcttcactaatatccccgtca
atcgcgggttccttcgcgactgtgcctgaggatggtgaagaggacgtcaagtctctgaaa
ctacgactagctaaaaacttgaggacagactttcccgattttctgccgcttaagagccta
agagggaatattgacaaaatgacggatgtccttgcagtggtaacacagacaccaccgcaa
ccacaccgaccaaagcaaggtcgtcctcggggtttcatgctcaccttgaccttgaccgat
ccatctacagcaccgactcaagtccgtgtagccaatatattccgaccccacctaacctcg
ctgccggaagttgagagtggggacatcatccttctccgacgggtcaaggtggtgtcaatg
acgggccgtaacttcggtgtccggtcagaagatttatcgccatgggccgtgttcaagccg
aacggtgaacaagctctcagccaagtcaagggtccgccggtggaaattaccccagaagag
atcgaacatgccaagggtctacggcaatggtggagcctccaggatgacaacgctatgaac
aagatccggaaggtgaccgagagtaaggaaaatgccaaatga
>Fp49
atgaacgactctcaacccccgacttccctactcgacaagggcgagtctatccctatttct
ggactcagcccggacgcccccaatcaagagaaccgagttgtacatgggacgataaccatc
gtatggccttttagtatcataaccaaatctatcgcattcctcctggccgagcatgacgtc
cggctccggcgcgaaaatggacaagtgcgcgtaagattccatggtgcagccgcaaaagcc
atctcagatgcatcgctaggcgcaggagatgagattcgtgtgagcctaaaaggcgctcag
tgggagaataatgagacacagacacaggttgcaggaagcactctagcatggcagctggaa
ttcacgaatcgcctggtcattggtattcgtcaactaaatatggaacaagaaacgctgctc
aatatcgacgccccggctgcggaaccagaaactgccacggatggtcaggcagagcgtacc
gaccca------atcgacacaatacccgaagaacctgccacaccagacccgccatgtccg
gagcccatattgcctgcgaaacgtagcgctacatcgaaccttgatcccttcgagtatact
tctcccgcttttctcaaacgagcacgtgtatcctatggttccctgtttgaaggaggcttg
gacattttcgacgaggacattagccaggcgactaggtcgaagaagcgctcccgattcagt
atgcctggtaatacttggagatataccagtcaatctcccagtcccgagcc---tgatgtc
cccgaggaagaagaggaagaagagccacaagtgaatggaaatccgcagccaaatggcgac
attgacgacactcatttggacacgccatccagaccagcaatggttgatcaaggctcccaa
accgcagatgttgactttacgcccatggccagtgtccaggtgttggccgaatcaagacca
acctttggctttacacagatgactccaacgccgtttgctcgaacaaaaccatttggtgca
gataaccccgtcatagatgaggccctgaattttggaggcgactcaacgacgtcgcatagc
atgcctcctgtatcacaacaaaactcgctcagccaacaaccaaacaccatggacacaaac
atggcttttagtttcacgccacagaccgtgctcttccctcaagctccagcatttttctct
gggcaggatgatgttccagactcgcccagtcgcgttacgggagtggaagactacccggcc
gcactcttggatactgatccaacctcctctaatcctgtagacgccctgatggggtttgct
gctcatgggtcgcaacccgtcgcaactcaccaaaatcctttctctacggaaccagcccta
gacccggctttcgttactgctgcgccctctcagaacccttgggctgatgaagaactacct
ggatcgcattctgcgaacgctagcagcgacgctgagaatccggtggagattctgagctca
tcaccttcaaggcaagaatcgagggcttcaacagaagatcgccaagtatctccttccagg
gaaaacacagagatgaatgtaacggcagatgcatcgcccgagccgactctcgaggaccca
gcaagtgaagccgaattttaccgtgatggcggtgatgagcctggggacgactacgatctc
agaaaatactcgcgcacgcacgatgacgacgacgatgtcgaaacgtcggaagaggagcga
gatgagagcgatgacgatcctggagcgcaaattatgaaccccgaggaagatgatatggat
gtcgatcaagacgttgcaaaccaagtaaggtattctggtgacgtttccgaagaatacgag
gaagaaatgtacgaggaacggttcgagggtgatggacaaagttatgaagggtctggagat
gatgcagaaggtgaatactactcatatgaggaggactacaccgatgacgaagaagaggat
gaagaggaagaagcacaaactcgccctcccgctgcacctattacccgagagcctgtcttt
atcgacctgctgtcggattcagaagacgaggatgaaccggcacccaagtctgtggcagaa
ccagaacctaaggaagag------------ctcgaagaagaggtaaagcatgagtccaaa
tcagattctaaagatgaggccggagtgagcccaaagaatgcagaggacacgacgcccttg
ccagtgcctgaggaaaaggaggaagctgaaaaccttcaggcacacgaggagatggctgaa
caaacccagtctgtccccggacccgcagagccatcaacgctgactacagacgaggcgaac
gaggatactgaaacgaaacacgtcactgaagaagaaacgactcaagtagagaaatcatca
gttcctatgcttcctgctcggaataattcgagtccagaccgcgatgaagatcatgaggcc
cccattatgtttgaggaaatcaaggctagaggcggtccatcgcaaattgagaagtctgcg
gaaaaccaagagccttctacagcatcaaataatatggagatggacgcacctgcactcacg
gaggtatccaataaacccgaggatgtagccattacggtcacagaaactacgagaataaat
tcacttgacgaaacaacgcctaccgtggttgaggaaaccgccgatgctatggatgttgat
gcagcactcgacgcatctctaaaagacactattgagcaaatagaaaccgaaaaggtcgag
gtcattgagaataatgttaccgtcaacgaagaggtacaaaccacgatcacgaatgcacag
gaagagacctcagcaagtgtccaggtcaaagcggtccaggaaacatccctcatacaacta
caagagaccttggaagatattgcagaatcatcgatcattaactcaactgaaggtctatcc
ggcgagggtgacgcagaagccggcaaaactcaagaattccacgacgccatgatgcaggac
gcgccctccgaaaatgctactgggaaaccagctatcaacacaattgtggtagaagatgcg
gaagaacactctaccaaggacggccaactttcacccccagcaactcatttctctcaagtg
caaaacctgcaagaagacaccatcaatgtcgctgcccatgaccatggccagcatcttctc
actccgggcgaaacccaagtgagacaagttgacatgtctgacatactgcaaactaccgca
tacaatgacgagaccgacgaagaggatgcaaacccagaggatcaaataatggctgagata
ctgcagcattctccaaccaaacaggatacccatctaccgatagagtctgtcgcctttcct
cctgctgcctcacagaccaaaccatttactcagactgagcaggctgatgagacgcatgaa
gggcctgcttcgcaatccgagccagagcatgtggctgctgttgccaaatccttacgaccc
caacgctctaaactaaacagagcgtccggttacatcgatcaagaggaccctagtatggcg
ctgatagcagctacgcctgcgaaagaatccgcaaacagtggtagcaagcacagtagccca
gccccagtcgggccaa------------------------gcagcaagactcgcagcaag
actcgcagcaagactcgcagcaagacccacgatgatcccagcattcagttagcgggtgcc
ttggagcagtcagagacaaagaacaagcgtaaaagaaaagcggcagatgacgaaagcatt
accagtctggacaacagcccatccggaactcgacgagtgctgcgatctatgactgaccat
gatgatctgagcatattgctcgcgaaagggtcaagccctccagcccggcaaacacg----
--------accagatctgaagcgcgagacacctgtgcgcgaaacccgctcggtatcacga
agtttacggctgcaagaagagtcgcccgatgcatcatttgcttcactaatatccccgtca
atcgcgggttccttcgcgactgtgcctgaggatggtgaagaggacgtcaagtctctgaaa
ctacgactagctaaaaacttgaggacagactttcccgattttctgccgcttaagagccta
agagggaatattgacaaaatgacggatgtccttgcagtggtaacacagacaccaccgcaa
ccacaccgaccaaagcaaggtcgtcctcggggtttcatgctcaccttgaccttgaccgat
ccatctacagcaccgactcaagtccgtgtagccaatatattccgaccccacctaacctcg
ctgccggaagttgagagtggggacatcatccttctccgacgggtcaaggtggtgtcaatg
acgggccgtaacttcggtgtccggtcagaagatttatcgccatgggccgtgttcaagccg
aacggtgaacaagctctcagccaagtcaagggtccgccggtggaaattaccccagaagag
atcgaacatgccaagggtctacggcaatggtggagcctccaggatgacaacgctatgaac
aagatccggaaggtgaccgagagtaaggaaaatgccaaatga
>Fp50
atgaacgactctcaacccccgacttccctactcgacaagggcgagtctatccctatttct
ggactcagcccggacgcccccaatcaagagaaccgagttgtacatgggacgataaccatc
gtatggccttttagtatcataaccaaatctatcgcattcctcctggccgagcatgacgtc
cggctccggcgcgaaaatggacaagtgcgcgtaagattccatggtgcagccgcaaaagcc
atctcagatgcatcgctaggcgcaggagatgagattcgtgtgagcctaaaaggcgctcag
tgggagaataatgagacacagacacaggttgcaggaagcactctagcatggcagctggaa
ttcacgaatcgcctggtcattggtattcgtcaactaaatatggaacaagaaacgctgctc
aatatcgacgccccggctgcggaaccagaaactgccacggatggtcaggcagagcgtacc
gaccca------atcgacacaatacccgaagaacctgccacaccagacccgccatgtccg
gagcccatattgcctgcgaaacgtagcgctacatcgaaccttgatcccttcgagtatact
tctcccgcttttctcaaacgagcacgtgtatcctatggttccctgtttgaaggaggcttg
gacattttcgacgaggacattagccaggcgactaggtcgaagaagcgctcccgattcagt
atgcctggtaatacttggagatataccagtcaatctcccagtcccgagcc---tgatgtc
cccgaggaagaagaggaagaagagccacaagtgaatggaaatccgcagccaaatggcgac
attgacgacactcatttggacacgccatccagaccagcaatggttgatcaaggctcccaa
accgcagatgttgactttacgcccatggccagtgtccaggtgttggccgaatcaagacca
acctttggctttacacagatgactccaacgccgtttgctcgaacaaaaccatttggtgca
gataaccccgtcatagatgaggccctgaattttggaggcgactcaacgacgtcgcatagc
atgcctcctgtatcacaacaaaactcgctcagccaacaaccaaacaccatggacacaaac
atggcttttagtttcacgccacagaccgtgctcttccctcaagctccagcatttttctct
gggcaggatgatgttccagactcgcccagtcgcgttacgggagtggaagactacccggcc
gcactcttggatactgatccaacctcctctaatcctgtagacgccctgatggggtttgct
gctcatgggtcgcaacccgtcgcaactcaccaaaatcctttctctacggaaccagcccta
gacccggctttcgttactgctgcgccctctcagaacccttgggctgatgaagaactacct
ggatcgcattctgcgaacgctagcagcgacgctgagaatccggtggagattctgagctca
tcaccttcaaggcaagaatcgagggcttcaacagaagatcgccaagtatctccttccagg
gaaaacacagagatgaatgtaacggcagatgcatcgcccgagccgactctcgaggaccca
gcaagtgaagccgaattttaccgtgatggcggtgatgagcctggggacgactacgatctc
agaaaatactcgcgcacgcacgatgacgacgacgatgtcgaaacgtcggaagaggagcga
gatgagagcgatgacgatcctggagcgcaaattatgaaccccgaggaagatgatatggat
gtcgatcaagacgttgcaaaccaagtaaggtattctggtgacgtttccgaagaatacgag
gaagaaatgtacgaggaacggttcgagggtgatggacaaagttatgaagggtctggagat
gatgcagaaggtgaatactactcatatgaggaggactacaccgatgacgaagaagaggat
gaagaggaagaagcacaaactcgccctcccgctgcacctattacccgagagcctgtcttt
atcgacctgctgtcggattcagaagacgaggatgaaccggcacccaagtctgtggcagaa
ccagaacctaaggaagag------------ctcgaagaagaggtaaagcatgagtccaaa
tcagattctaaagatgaggccggagtgagcccaaagaatgcagaggacacgacgcccttg
ccagtgcctgaggaaaaggaggaagctgaaaaccttcaggcacacgaggagatggctgaa
caaacccagtctgtccccggacccgcagagccatcaacgctgactacagacgaggcgaac
gaggatactgaaacgaaacacgtcactgaagaagaaacgactcaagtagagaaatcatca
gttcctatgcttcctgctcggaataattcgagtccagaccgcgatgaagatcatgaggcc
cccattatgtttgaggaaatcaaggctagaggcggtccatcgcaaattgagaagtctgcg
gaaaaccaagagccttctacagcatcaaataatatggagatggacgcacctgcactcacg
gaggtatccaataaacccgaggatgtagccattacggtcacagaaactacgagaataaat
tcacttgacgaaacaacgcctaccgtggttgaggaaaccgccgatgctatggatgttgat
gcagcactcgacgcatctctaaaagacactattgagcaaatagaaaccgaaaaggtcgag
gtcattgagaataatgttaccgtcaacgaagaggtacaaaccacgatcacgaatgcacag
gaagagacctcagcaagtgtccaggtcaaagcggtccaggaaacatccctcatacaacta
caagagaccttggaagatattgcagaatcatcgatcattaactcaactgaaggtctatcc
ggcgagggtgacgcagaagccggcaaaactcaagaattccacgacgccatgatgcaggac
gcgccctccgaaaatgctactgggaaaccagctatcaacacaattgtggtagaagatgcg
gaagaacactctaccaaggacggccaactttcacccccagcaactcatttctctcaagtg
caaaacctgcaagaagacaccatcaatgtcgctgcccatgaccatggccagcatcttctc
actccgggcgaaacccaagtgagacaagttgacatgtctgacatactgcaaactaccgca
tacaatgacgagaccgacgaagaggatgcaaacccagaggatcaaataatggctgagata
ctgcagcattctccaaccaaacaggatacccatctaccgatagagtctgtcgcctttcct
cctgctgcctcacagaccaaaccatttactcagactgagcaggctgatgagacgcatgaa
gggcctgcttcgcaatccgagccagagcatgtggctgctgttgccaaatccttacgaccc
caacgctctaaactaaacagagcgtccggttacatcgatcaagaggaccctagtatggcg
ctgatagcagctacgcctgcgaaagaatccgcaaacagtggtagcaagcacagtagccca
gccccagtcgggccaa--------------------------------------------
----gcagcaagactcgcagcaagacccacgatgatcccagcattcagttagcgggtgcc
ttggagcagtcagagacaaagaacaagcgtaaaagaaaagcggcagatgacgaaagcatt
accagtctggacaacagcccatccggaactcgacgagtgctgcgatctatgactgaccat
gatgatctgagcatattgctcgcgaaagggtcaagccctccagcccggcaaacacg----
--------accagatctgaagcgcgagacacctgtgcgcgaaacccgctcggtatcacga
agtttacggctgcaagaagagtcgcccgatgcatcatttgcttcactaatatccccgtca
atcgcgggttccttcgcgactgtgcctgaggatggtgaagaggacgtcaagtctctgaaa
ctacgactagctaaaaacttgaggacagactttcccgattttctgccgcttaagagccta
agagggaatattgacaaaatgacggatgtccttgcagtggtaacacagacaccaccgcaa
ccacaccgaccaaagcaaggtcgtcctcggggtttcatgctcaccttgaccttgaccgat
ccatctacagcaccgactcaagtccgtgtagccaatatattccgaccccacctaacctcg
ctgccggaagttgagagtggggacatcatccttctccgacgggtcaaggtggtgtcaatg
acgggccgtaacttcggtgtccggtcagaagatttatcgccatgggccgtgttcaagccg
aacggtgaacaagctctcagccaagtcaagggtccgccggtggaaattaccccagaagag
atcgaacatgccaagggtctacggcaatggtggagcctccaggatgacaacgctatgaac
aagatccggaaggtgaccgagagtaaggaaaatgccaaatga
>Fp51
atgaacgactctcaacccccgacttccctactcgacaagggcgagtctatccctatttct
ggactcagcccggacgcccccaatcaagagaaccgagttgtacatgggacgataaccatc
gtatggccttttagtatcataaccaaatctatcgcattcctcctggccgagcatgacgtc
cggctccggcgcgaaaatggacaagtgcgcgtaagattccatggtgcagccgcaaaagcc
atctcagatgcatcgctaggcgcaggagatgagattcgtgtgagcctaaaaggcgctcag
tgggagaataatgagacacagacacaggttgcaggaagcactctagcatggcagctggaa
ttcacgaatcgcctggtcattggtattcgtcaactaaatatggaacaagaaacgctgctc
aatatcgacgccccggctgcggaaccagaaactgccacggatggtcaggcagagcgtacc
gaccca------atcgacacaatacccgaagaacctgccacaccagacccgccatgtccg
gagcccatattgcctgcgaaacgtagcgctacatcgaaccttgatcccttcgagtatact
tctcccgcttttctcaaacgagcacgtgtatcctatggttccctgtttgaaggaggcttg
gacattttcgacgaggacattagccaggcgactaggtcgaagaagcgctcccgattcagt
atgcctggtaatacttggagatataccagtcaatctcccagtcccgagcc---tgatgtc
cccgaggaagaagaggaagaagagccacaagtgaatggaaatccgcagccaaatggcgac
attgacgacactcatttggacacgccatccagaccagcaatggttgatcaaggctcccaa
accgcagatgttgactttacgcccatggccagtgtccaggtgttggccgaatcaagacca
acctttggctttacacagatgactccaacgccgtttgctcgaacaaaaccatttggtgca
gataaccccgtcatagatgaggccctgaattttggaggcgactcaacgacgtcgcatagc
atgcctcctgtatcacaacaaaactcgctcagccaacaaccaaacaccatggacacaaac
atggcttttagtttcacgccacagaccgtgctcttccctcaagctccagcatttttctct
gggcaggatgatgttccagactcgcccagtcgcgttacgggagtggaagactacccggcc
gcactcttggatactgatccaacctcctctaatcctgtagacgccctgatggggtttgct
gctcatgggtcgcaacccgtcgcaactcaccaaaatcctttctctacggaaccagcccta
gacccggctttcgttactgctgcgccctctcagaacccttgggctgatgaagaactacct
ggatcgcattctgcgaacgctagcagcgacgctgagaatccggtggagattctgagctca
tcaccttcaaggcaagaatcgagggcttcaacagaagatcgccaagtatctccttccagg
gaaaacacagagatgaatgtaacggcagatgcatcgcccgagccgactctcgaggaccca
gcaagtgaagccgaattttaccgtgatggcggtgatgagcctggggacgactacgatctc
agaaaatactcgcgcacgcacgatgacgacgacgatgtcgaaacgtcggaagaggagcga
gatgagagcgatgacgatcctggagcgcaaattatgaaccccgaggaagatgatatggat
gtcgatcaagacgttgcaaaccaagtaaggtattctggtgacgtttccgaagaatacgag
gaagaaatgtacgaggaacggttcgagggtgatggacaaagttatgaagggtctggagat
gatgcagaaggtgaatactactcatatgaggaggactacaccgatgacgaagaagaggat
gaagaggaagaagcacaaactcgccctcccgctgcacctattacccgagagcctgtcttt
atcgacctgctgtcggattcagaagacgaggatgaaccggcacccaagtctgtggcagaa
ccagaacctaaggaagag------------ctcgaagaagaggtaaagcatgagtccaaa
tcagattctaaagatgaggccggagtgagcccaaagaatgcagaggacacgacgcccttg
ccagtgcctgaggaaaaggaggaagctgaaaaccttcaggcacacgaggagatggctgaa
caaacccagtctgtccccggacccgcagagccatcaacgctgactacagacgaggcgaac
gaggatactgaaacgaaacacgtcactgaagaagaaacgactcaagtagagaaatcatca
gttcctatgcttcctgctcggaataattcgagtccagaccgcgatgaagatcatgaggcc
cccattatgtttgaggaaatcaaggctagaggcggtccatcgcaaattgagaagtctgcg
gaaaaccaagagccttctacagcatcaaataatatggagatggacgcacctgcactcacg
gaggtatccaataaacccgaggatgtagccattacggtcacagaaactacgagaataaat
tcacttgacgaaacaacgcctaccgtggttgaggaaaccgccgatgctatggatgttgat
gcagcactcgacgcatctctaaaagacactattgagcaaatagaaaccgaaaaggtcgag
gtcattgagaataatgttaccgtcaacgaagaggtacaaaccacgatcacgaatgcacag
gaagagacctcagcaagtgtccaggtcaaagcggtccaggaaacatccctcatacaacta
caagagaccttggaagatattgcagaatcatcgatcattaactcaactgaaggtctatcc
ggcgagggtgacgcagaagccggcaaaactcaagaattccacgacgccatgatgcaggac
gcgccctccgaaaatgctactgggaaaccagctatcaacacaattgtggtagaagatgcg
gaagaacactctaccaaggacggccaactttcacccccagcaactcatttctctcaagtg
caaaacctgcaagaagacaccatcaatgtcgctgcccatgaccatggccagcatcttctc
actccgggcgaaacccaagtgagacaagttgacatgtctgacatactgcaaactaccgca
tacaatgacgagaccgacgaagaggatgcaaacccagaggatcaaataatggctgagata
ctgcagcattctccaaccaaacaggatacccatctaccgatagagtctgtcgcctttcct
cctgctgcctcacagaccaaaccatttactcagactgagcaggctgatgagacgcatgaa
gggcctgcttcgcaatccgagccagagcatgtggctgctgttgccaaatccttacgaccc
caacgctctaaactaaacagagcgtccggttacatcgatcaagaggaccctagtatggcg
ctgatagcagctacgcctgcgaaagaatccgcaaacagtggtagcaagcacagtagccca
gccccagtcgggccaa------------------------gcagcaagactcgcagcaag
actcgcagcaagactcgcagcaagacccacgatgatcccagcattcagttagcgggtgcc
ttggagcagtcagagacaaagaacaagcgtaaaagaaaagcggcagatgacgaaagcatt
accagtctggacaacagcccatccggaactcgacgagtgctgcgatctatgactgaccat
gatgatctgagcatattgctcgcgaaagggtcaagccctccagcccggcaaacacg----
--------accagatctgaagcgcgagacacctgtgcgcgaaacccgctcggtatcacga
agtttacggctgcaagaagagtcgcccgatgcatcatttgcttcactaatatccccgtca
atcgcgggttccttcgcgactgtgcctgaggatggtgaagaggacgtcaagtctctgaaa
ctacgactagctaaaaacttgaggacagactttcccgattttctgccgcttaagagccta
agagggaatattgacaaaatgacggatgtccttgcagtggtaacacagacaccaccgcaa
ccacaccgaccaaagcaaggtcgtcctcggggtttcatgctcaccttgaccttgaccgat
ccatctacagcaccgactcaagtccgtgtagccaatatattccgaccccacctaacctcg
ctgccggaagttgagagtggggacatcatccttctccgacgggtcaaggtggtgtcaatg
acgggccgtaacttcggtgtccggtcagaagatttatcgccatgggccgtgttcaagccg
aacggtgaacaagctctcagccaagtcaagggtccgccggtggaaattaccccagaagag
atcgaacatgccaagggtctacggcaatggtggagcctccaggatgacaacgctatgaac
aagatccggaaggtgaccgagagtaaggaaaatgccaaatga
>Fp59
atgaacgactctcaacccccgacttccctactcgacaagggcgagtctatccctatttct
ggactcagcccggacgcccccaatcaagagaaccgagttgtacatgggacgataaccatc
gtatggccttttagtatcataaccaaatctatcgcattcctcctggccgagcatgacgtc
cggctccggcgcgaaaatggacaagtgcgcgtaagattccatggtgcagccgcaaaagcc
atctcagatgcatcgctaggcgcaggagatgagattcgtgtgagcctaaaaggcgctcag
tgggagaataatgagacacagacacaggttgcaggaagcactctagcatggcagctggaa
ttcacgaatcgcctggtcattggtattcgtcaactaaatatggaacaagaaacgctgctc
aatatcgacgccccggctgcggaaccagaaactgccacggatggtcaggcagagcgtacc
gaccca------atcgacacaatacccgaagaacctgccacaccagacccgccatgtccg
gagcccatattgcctgcgaaacgtagcgctacatcgaaccttgatcccttcgagtatact
tctcccgcttttctcaaacgagcacgtgtatcctatggttccctgtttgaaggaggcttg
gacattttcgacgaggacattagccaggcgactaggtcgaagaagcgctcccgattcagt
atgcctggtaatacttggagatataccagtcaatctcccagtcccgagcc---tgatgtc
cccgaggaagaagaggaagaagagccacaagtgaatggaaatccgcagccaaatggcgac
attgacgacactcatttggacacgccatccagaccagcaatggttgatcaaggctcccaa
accgcagatgttgactttacgcccatggccagtgtccaggtgttggccgaatcaagacca
acctttggctttacacagatgactccaacgccgtttgctcgaacaaaaccatttggtgca
gataaccccgtcatagatgaggccctgaattttggaggcgactcaacgacgtcgcatagc
atgcctcctgtatcacaacaaaactcgctcagccaacaaccaaacaccatggacacaaac
atggcttttagtttcacgccacagaccgtgctcttccctcaagctccagcatttttctct
gggcaggatgatgttccagactcgcccagtcgcgttacgggagtggaagactacccggcc
gcactcttggatactgatccaacctcctctaatcctgtagacgccctgatggggtttgct
gctcatgggtcgcaacccgtcgcaactcaccaaaatcctttctctacggaaccagcccta
gacccggctttcgttactgctgcgccctctcagaacccttgggctgatgaagaactacct
ggatcgcattctgcgaacgctagcagcgacgctgagaatccggtggagattctgagctca
tcaccttcaaggcaagaatcgagggcttcaacagaagatcgccaagtatctccttccagg
gaaaacacagagatgaatgtaacggcagatgcatcgcccgagccgactctcgaggaccca
gcaagtgaagccgaattttaccgcgatggcggtgatgagcctggggacgactacgatctc
agaaaatactcgcgcacgcacgatgacgacgacgatgtcgaaacgtcggaagaggagcga
gatgagagcgatgacgatcctggagcgcaaattatgaaccccgaggaagatgatatggat
gtcgatcaagacgttgcaaaccaagtaaggtattctggtgacgtttccgaagaatacgag
gaagaaatgtacgaggaacggttcgagggtgatggacaaagttatgaagggtctggagat
gatgcagaaggtgaatactactcatatgaggaggactacaccgatgacgaagaagaggat
gaagaggaagaagcacaaactcgccctcccgctgcacctattacccgagagcctgtcttt
atcgacctgctgtcggattcagaagacgaggatgaaccggcacccaagtctgtggcagaa
ccagaacctaaggaagag------------ctcgaagaagaggtaaagcatgagtccaaa
tcagattctaaagatgaggccggagtgagcccaaagaatgcagaggacacgacgcccttg
ccagtgcctgaggaaaaggaggaagctgaaaaccttcaggcacacgaggagatggctgaa
caaacccagtctgtccccggacccgcagagccatcaacgctgactacagacgaggcgaac
gaggatactgaaacgaaacacgtcactgaagaagaaacgactcaagtagagaaatcatca
gttcctatgcttcctgctcggaataattcgagtccagaccgcgatgaagatcatgaggcc
cccattatgtttgaggaaatcaaggctagaggcggtccatcgcaaattgagaagtctgcg
gaaaaccaagagccttctacagcatcaaataatatggagatggacgcacctgcactcacg
gaggtatccaataaacccgaggatgtagccattacggtcacagaaactacgagaataaat
tcacttgacgaaacaacgcctaccgtggttgaggaaaccgccgatgctatggatgttgat
gcagcactcgacgcatctctaaaagacactattgagcaaatagaaaccgaaaaggtcgag
gtcattgagaataatgttaccgtcaacgaagaggtacaaaccacgatcacgaatgcacag
gaagagacctcagcaagtgtccaggtcaaagcggtccaggaaacatccctcatacaacta
caagagaccttggaagataatgcagaatcatcgatcattaactcaactgaaggtctatcc
ggcgagggtgacgcagaagccggcaaaactcaagaattccacgacgccatgatgcaggac
gcgccctccgaaaatgctactgggaaaccagctatcaacacaattgtggtagaagatgcg
gaagaacactctaccaaggacggccaactttcacccccagcaactcatttctctcaagtg
caaaacctgcaagaagacaccatcaatgtcgctgcccatgaccatggccagcatcttctc
actccgggcgaaacccaagtgagacaagttgacatgtctgacatactgcaaactaccgca
tacaatgacgagaccgacgaagaggatgcaaacccagaggatcaaataatggctgagata
ctgcagcattctccaaccaaacaggatacccatctaccgatagagtctgtcgcctttcct
cctgctgcctcacagaccaaaccatttactcagactgagcaggctgatgagacgcatgaa
gggcctgcttcgcaatccgagccagagcatgtggctgctgttgccaaatccttacgaccc
caacgctctaaactaaacagagcgtccggttacatcgatcaagaggaccctagtatggcg
ctgatagcagctacgcctgcgaaagaatccgcaaacagtggtagcaagcacactagccca
gccccagtcgggccaa------------------------------------gcagcaag
actcgcagcaagactcgcagcaagacccacgatgatcccagcattcagttagcgggtgcc
ttggagcagtcagagacaaagaacaagcgtaaaagaaaagcggcagatgacgaaagcatt
accagtctggacaacagcccatccggaactcgacgagtgctgcgatctatgactgaccat
gatgatctgagcatattgctcgcgaaagggtcaagccctccagcccggcaaacacg----
--------accagatctgaagcgcgagacacctgtgcgcgaaacccgctcggtatcacga
agtttacggctgcaagaagagtcgcccgatgcatcatttgcttcactaatatccccgtca
atcgcgggttccttcgcgactgtgcctgaggatggtgaagaggacgtcaagtctctgaaa
ctacgactagctaaaaacttgaggacagactttcccgattttctgccgcttaagagccta
agagggaatattgacaaaatgacggatgtccttgcagtggtaacacagacaccaccgcaa
ccacaccgaccaaagcaaggtcgtcctcggggtttcatgctcaccttgaccttgaccgat
ccatctacagcaccgactcaagtccgtgtagccaatatattccgaccccacctaacctcg
ctgccggaagttgagagtggggacatcatccttctccgacgggtcaaggtggtgtcaatg
acgggccgtaacttcggtgtccggtcagaagatttatcgccatgggccgtgttcaagccg
aacggtgaacaagctctcagccaagtcaagggtccgccggtggaaattaccccagaagag
atcgaacatgccaagggtctacggcaatggtggagcctccaggatgacaacgctatgaac
aagatccggaaggtgaccgagagtaaggaaaatgccaaatga
>Fp63
atgaacgactctcaacccccgacttccctactcgacaagggcgagtctatccctatttct
ggactcagcccggacgcccccaatcaagagaaccgagttgtacatgggacgataaccatc
gtatggccttttagtatcataaccaaatctatcgcattcctcctggccgagcatgacgtc
cggctccggcgcgaaaatggacaagtgcgcgtaagattccatggtgcagccgcaaaagcc
atctcagatgcatcgctaggcgcaggagatgagattcgtgtgagcctaaaaggcgctcag
tgggagaataatgagacacagacacaggttgcaggaagcactctagcatggcagctggaa
ttcacgaatcgcctggtcattggtattcgtcaactaaatatggaacaagaaacgctgctc
aatatcgacgccccggctgcggaaccagaaactgccacggatggtcaggcagagcgtacc
gaccca------atcgacacaatacccgaagaacctgccacaccagacccgccatgtccg
gagcccatattgcctgcgaaacgtagcgctacatcgaaccttgatcccttcgagtatact
tctcccgcttttctcaaacgagcacgtgtatcctatggttccctgtttgaaggaggcttg
gacattttcgacgaggacattagccagacgactaggtcgaagaagcgctcccgattcagt
atgcctggtaatacttggagatataccagccaatctcccagtcccgagcc---tgatgtc
cccgaggaagaagaggaagaagagccacaagtgaatggaaatccgcagccaaatggcgac
attgacgacactcatttggacacgccatccagaccagcaatggttgatcaaggctcccaa
accgcagatgttgactttacgcccatggccagtgtccaggtgttggccgaatcaagacca
acctttggctttacacagatgactccaacgccgtttgctcgaacaaaaccatttggtgca
gataaccccgtcatagatgaggccctgaattttggaggcgactcaacgacgtcgcatagc
atgcctcctgtatcacaacaaaactcgctcagccaacaaccaaacaccatggacacaaac
atggcttttagtttcacgccacagaccgtgctcttccctcaagctccagcatttttctct
gggcaggatgatgttccagactcgcccagtcgcgttacgggagtggaagactacccggcc
gcactcttggatactgatccaacctcctctaatcctgtagacgccctgatggggtttgct
gctcatgggtcgcaacccgtcgcaactcaccaaaatcctttctctacggaaccagcccta
gacccggctttcgttactgctgcgccctctcagaacccttgggctgatgaagaactacct
ggatcgcattctgcgaacgctagcagcgacgctgagaatccggtggagattctgagctca
tcaccttcaaggcaagaatcgagggcttcaacagaagatcgccaagtatctccttccagg
gaaaacacagagatgaatgtaacggcagatgcatcgcccgagccgactctcgaggaccca
gcaagtgaagccgaattttaccgtgatggcggtgatgagcctggggacgactacgatctc
agaaaatactcgcgcacgcacgatgacgacgacgatgtcgaaacgtcggaagaggagcga
gatgagagcgatgacgatcctggagcgcaaattatgaaccccgaggaagatgatatggat
gtcgatcaagacgttgcaaatcaagtaaggtattctggtgacgtttccgaagaatacgag
gaagaaatgtacgaggaacggttcgagggtgatggacaaagttatgaagggtctggagat
gatgcagaaggtgaatactactcatatgaggaggactacaccgatgacgaagaagaggat
gaagaggaagaagcacaaactcgccctcccgctgcacctattacccgagagcctgtcttt
atcgacctgctgtcggattcagaagacgaggatgaaccggcacccaagtctgtggcagaa
ccagaacctaaggaagag------------ctcgaagaagaggtaaagcatgagtccaaa
tcagagtctaaagatgaggccggagtgagcccaaagaatgcagaggacacgacgcccttg
ccagtgcctgaggaaaaggaggaggctgaaaaccttcaggcacacgaggagatggctgaa
caaacccagtctgtccccggacccgcagagccatcaacgctgactacagacgaggcgaac
gaggatactgaaacgaaacacgtcactgaagaagaaacgactcaagtagagaaatcatca
gttcctatgcttcctgctcggaataattcgagtccagaccgcgatgaagatcatgaggcc
cccattatgtttgaggaaatcaaggctagaggcggtccatcgcaaattgagaagtctgcg
gaaaaccaagagccttctacagcatcaaataatatggagatggacgcacctgcactcacg
gaggtatccaataaacccgaggatgtagccattacggtcacagaaactacgagaataaat
tcacttgacgaaacaacgcctaccgtggttgaggaaaccgccgatgctatggatgttgat
gcagcactcgacgcatctctaaaagacactattgagcaaatagaaaccgaaaaggtcgag
gtcattgagaataatgttaccgtcaacgaagaggtacaaaccaggatcacgaatgtacag
gaagagacctcagcaagtgtccaggtcaaagcggtccaggaaacatccctcatacaacta
caagagaccttggaagataatgcagaatcatcgatcattaactcaactgaaggtctatcc
ggcgagggtgacgcagaagccggcaaaactcaagaattccacgacgccatgatgcaggac
gcgccctccgaaaatgctactgggaaaccagctatcaacacaattgtggtagaagatgcg
gaagaacactctaccaaggacggccaactttcacccccagcaactcatttctctcaagtg
caaaacctgcaagaagacaccatcaatgtcgctgcccatgaccatggccagcatcttctc
actccgagcgaaacccaagtaagacaagttgacatgtctgacatactgcaaactaccgca
tacaatgacgagaccgacgaagaggatgcaaacccagaggatcaaataatggctgagata
ctgcagcattctccaaccaaacaggatacccatctaccgatagagtctgtcgcctttcct
cctgctgcctcacagaccaaaccatttactcagactgagcaggctgatgagacgcatgaa
gggcctgcttcgcaatccgagccagagcatgtggctgctgttgccaaatccttacgaccc
caacgctctaaactaaacagagcgtccggttacatcgatcaagaggaccctagtatggcg
ctgatagcagctacgcctgcgaaagaatccgcaaacagtggtagcaagcacagtagccca
gccccagtcgggccaa------------------------------------gcagcaag
actcgcagcaagactcgcagcaagacccacgatgatcccagcattcagttagcgggtgcc
ttggagcagtcagagacaaagaacaagcgtaaaagaaaagcggcagatgacgaaagcatt
accagtctggacaacagcccatccggaactcgacgagtgctgcgatctatgactgaccat
gatgatctgagcatattgctcgcgaaagggtcaagccctccagcccggcaaacacg----
--------accagatctgaagcgcgagacacctgtgcgcgaaacccgctcggtatcacga
agtttacggctgcaagaagagtcgcccgatgcatcatttgcttcactaatatccccgtca
atcgcgggttccttcgcgactgtgcctgaggatggtgaagaggacgtcaagtctctgaaa
ctacgactagctaaaaacttgaggacagactttcccgattttctgccgcttaagagccta
agagggaatattgacaaaatgacggatgtccttgcagtggtaacacagacaccaccgcaa
ccacaccgaccaaagcaaggtcgtcctcggggtttcatgctcaccttgaccttgaccgat
ccatctacagcaccgactcaagtccgtgtagccaatatattccgaccccacctaacctcg
ctgccggaagttgagagtggggacatcatccttctccgacgggtcaaggtggtgtcaatg
acgggccgtaacttcggtgtccggtcagaagatttatcgccatgggccgtgttcaagccg
aacggtgaacaagctctcagccaagtcaagggtccgccggtggaaattaccccagaagag
atcgaacatgccaagggtctacggcaatggtggagcctccaggatgacaacgctatgaac
aagatccggaaggtgaccgagagtaaggaaaatgccaaatga
>Fp65
atgaacgactctcaacccccgacttccctactcgacaagggcgagtctatccctatttct
ggactcagcccggacgcccccaatcaagagaaccgagttgtacatgggacgataaccatc
gtatggccttttagtatcataactaaatctatcgcattcctcctggccgagcatgacgtc
cggctccggcgcgaaaatggacaagtgcgcgtaagattccatggtgcagccgcaaaagcc
atctcagatgcatcgctaggcgcaggagatgagattcgtgtgagcctaaaaggcgctcag
tgggagaataatgagacacagacacaggttgcaggaagcactctagcatggcagctggaa
ttcacgaatcgcctggtcattggtattcgtcaactaaatatggaacaagaaacgctgctc
aatatcgacgccccggctgcagaaccagaaactgccacggatggtcaggcagagcgtacc
gaccca------atcgacacaatacccgagaaacctgccacaccagacccgccatgtccg
gagcccatattgcctgcgaaacgtagcgctacatcgaaccttgatcccttcgagtatact
tctcccgcttttctcaaacgagcacgtgtatcctatggttccctgtttgaaggaggcttg
gacattttcgacgaggacattagccagaagactaggtcgaagaagcgctcccgattcagt
atgcctggtaatacttggagatataccagtcaatctcccagtcccgagcc---tgatgtc
cccgaggaagaagaggaagaagagccacaagtgaatggaaatccgcagccaaatggcgac
attgacgacactcatttggacacgccatccagaccagcaatggttgatcaaggctcccaa
accgcagatgttgactttacgcccatggccagtgtccaggtgttggccgaatcaagacca
acctttggctttacacagatgactccaacgccgtttgctcgaacaaaaccatttggtgca
gataaccccgtcatagatgaggccctgaattttggaggcgactcaacgacgtcgcatagc
atgcctcctgtatcacaacaaaacccgctcagccaacaaccaaacaccatggacacaaac
atggcttttagtttcacgccacagaccgtgctcttccctcaagctccagcatttttctct
gggcaggatgatgttccagactcgcccagtcgcgttacgggagtggaagactacccggcc
gcactcttggatactgatccaacctcctctaatcctgtagacgccctgatggggtttgct
gctcatgggtcgcaacccgtcgcaactcaccaaaatcctttctctacggaaccagcccta
gacccggctttcgttactgccgcgccctctcagaacccttgggctgatgaagaactacct
ggatcgcattctgcgaacgctagcagcgacgctgagaatccggtggagattctgagctca
tcaccttcaaggcaagaatcgagggcttcaacagaagatcgccaagtatctccttccagg
gaaaacacagagatgaatgtaacggcagatgcatcgcccgagccgactctcgaggaccca
gcaagtgaagccgaattttaccgtgatggcggtgatgagcctggggacgactacgatctc
agaaaatactcgcgcacgcacgatgacgacgacgatgtcgaaacgtcggaagaggagcga
gacgagagcgatgacgatcctggagcgcaaattatgaaccccgaggaagatgatatggat
gtcgatcaagacgttgcaaaccaagtaaggtattctggtgacgtttccgaagaatacgag
gaagaaatgtacgaggaacggttcgagggtgatggacaaagttatgaagggtctggagat
gatgcagaaggtgaatactactcatatgaggaggactacaccgatgacgaagaagaggat
gaagaggaagaagcacaaactcgccctcccgctgcacctattacccgagagcctgtcttt
atcgacctgctgtcggattcagaagacgaggatgaaccggcacccaagtctgtggcagaa
ccagaacctaaggaagag------------ctcgaagaagaggtaaagcatgagtccaaa
tcagattctaaagatgaggccggagtgagcccaaagaatgcagaggacacgacgcccttg
ccagtgcctgaggaaaaggaggaagctgaaaaccttcaggcacacgaggagatggctgaa
caaacccagtctgtccccggacccgcagagccatcaacgctgactacagacgaggcgaac
gaggatactgaaacgaaacacgtcactgaagaagaaacgactcaagtagagaaatcatca
gttcctatgcttcctgctcggaataattcgagtccagaccgcgatgaagatcatgaggcc
cccattatgtctgaggaaatcaaggctagaggcggtccatcgcaaattgagaagtctgcg
gaaaaccaagagccttctacagcatcaaataatatggagatggacgcacctgcactcacg
gaggtatccaataaacccgaggatgtagccattacggtcacagaaactacgagaataaat
tcacttgacgaaacaacgcctaccgtggttgaggaaaccgccgatgctatggatgttgat
gcagcactcgacgcatctctaaaagacactattgagcaaatagaaaccgaaaaggtcgag
gtcattgagaataatgttaccgtcaacgaagaggtacaaaccacgatcacgaatgcacag
gaagagacctcagcaagtgtccaggtcaaagcggtccaggaaacatccctcatacaacta
caagagaccttggaagataatgcagaatcatcgatcattaactcaactgaaggtctatcc
ggcgagggtgacgcagaagccggcaaaactcaagaattccacgacgccatgatgcaggac
gcgccctccgaaaatgctactgggaaaccagctatcaacacaattgtggtagaagatgcg
gaagaacactctaccaaggacggccaactttcacccccagcaactcatttctctcaagtg
caaaacctgcaagaagacaccatcaatgtcgctgcccatgaccatggccagcatcttctc
actccgggcgaaacccaagtgagacaagttgacatgtctgacatactgcaaactaccgca
tacaatgacgagaccgacgaagaggatgcaaacccagaggatcaaataatggctgagata
ctgcagcattctccaaccaaacaggatacccatctaccgatagagtctgtcgcctttcct
cctgctgcctcacagaccaaaccatttactcagactgagcaggctgatgagacgcatgaa
gggcctgcttcgcaatccgagccagagcatgtggctgctgttgccaaatccttacgaccc
caacgctctaaactaaacagagcgtccggttacatcgatcaagaggaccctagtatggcg
ctgatagcagctacgcctgcgaaagaatccgcaaacagtggtagcaagcacagtagccca
gccccagtcgggccaa------------------------------------gcagcaag
actcgcagcaagactcgcagcaagacccacgatgatcccagcattcagttagcgggtgcc
ttggagcagtcagagacaaagaacaagcgtaaaagaaaagcggcagatgacgaaagcatt
accagtctggacaacagcccatccggaactcgacgagtgctgcgatctatgactgaccat
gatgatctgagcatattgctcgcgaaagggtcaagccctccagcccggcaaacacg----
--------accagatctgaagcgcgagacacctgtgcgcgaaacccgctcggtatcacga
agtttacggctgcaagaagagtcgcccgatgcatcatttgcttcactaatatccccgtca
atcgcgggttccttcgcgactgtgcctgaggatggtgaagaggacgtcaagtctctgaaa
ctacgactagctaaaaacttgaggacagactttcccgattttctgccgcttaagagccta
agagggaatattgacaaaatgacggatgtccttgcagtggtaacacagacaccaccgcaa
ccacaccgaccaaagcaaggtcgtcctcggggtttcatgctcaccttgaccttgaccgat
ccatctacagcaccgactcaagtccgtgtagccaatatattccgaccccacctaacctcg
ctgccggaagttgagagtggggacatcatccttctccgacgggtcaaggtggtgtcaatg
acgggccgtaacttcggtgtccggtcagaagatttatcgccatgggccgtgttcaagccg
aacggtgaacaagctctcagccaagtcaagggtccgccggtggaaattaccccagaagag
atcgaacatgccaagggtctacggcaatggtggagcctccaggatgacaacgctatgaac
aagatccggaaggtgaccgagagtaaggaaaatgccaaatga
>Fp66
atgaacgactctcaacccccgacttccctactcgacaagggcgagtctatccctatttct
ggactcagcccggacgcccccaatcaagagaaccgagttgtacatgggacgataaccatc
gtatggccttttagtatcataaccaaatctatcgcattcctcctggccgagcatgacgtc
cggctccggcgcgaaaatggacaagtgcgcgtaagattccatggtgcagccgcaaaagcc
atctcagatgcatcgctaggcgcaggagatgagattcgtgtgagcctaaaaggcgctcag
tgggagaataatgagacacagacacaggttgcaggaagcactctagcatggcagctggaa
ttcacgaatcgcctggtcattggtattcgtcaactaaatatggaacaagaaacgctgctc
aatatcgacgccccggctgcggaaccagaaactgccacggatggtcaggcagagcgtacc
gaccca------atcgacacaatacccgaagaacctgccacaccagacccgccatgtccg
gagcccatattgcctgcgaaacgtagcgctacatcgaaccttgatcccttcgagtatact
tctcccgcttttctcaaacgagcacgtgtatcctatggttccctgtttgaaggaggcttg
gacattttcgacgaggacattagccagacgactaggtcgaagaagcgctcccgattcagt
atgcctggtaatacttggagatataccagccaatctcccagtcccgagcc---tgatgtc
cccgaggaagaagaggaagaagagccacaagtgaatggaaatccgcagccaaatggcgac
attgacgacactcatttggacacgccatccagaccagcaatggttgatcaaggctcccaa
accgcagatgttgactttacgcccatggccagtgtccaggtgttggccgaatcaagacca
acctttggctttacacatatgactccaacgccgtttgctcgaacaaaaccatttggtgca
gataaccccgtcatagatgaggccctgaattttggaggcgactcaacgacgtcgcatagc
atgcctcctgtatcacaacaaaactcgctcagccaacaaccaaacaccatggacacaaac
atggcttttagtttcacgccacagaccgtgctcttccctcaagctccagcatttttctct
gggcaggatgatgttccagactcgcccagtcgcgttacgggagtggaagactacccggcc
gcactcttggatactgatccaacctcctctaatcctgtagacgccctgatggggtttgct
gctcatgggtcgcaacccgtcgcaactcaccaaaatcctttctctacggaaccagcccta
gacccggctttcgttactgctgcgccctctcagaacccttgggctgatgaagaactacct
ggatcgcattctgcgaacgctagcagcgacgctgagaatccggtggagattctgagctca
tcaccttcaaggcaagaatcgagggcttcaacagaagatcgccaagtatctccttccagg
gaaaacacagagatgaatgtaacggcagatgcatcgcccgagccgactctcgaggaccca
gcaagtgaagccgaattttaccgtgatggcggtgatgagcctggggacgactacgatctc
agaaaatactcgcgcacgcacgatgacgacgacgatgtcgaaacgtcggaagaggagcga
gatgagagcgatgacgatcctggagcgcaaattatgaaccccgaggaagatgatatggat
gtcgatcaagacgttgcaaatcaagtaaggtattctggtgacgtttccgaagaatacgag
gaagaaatgtacgaggaacggttcgagggtgatggacaaagttatgaagggtctggagat
gatgcagaaggtgaatactactcatatgaggaggactacaccgatgacgaagaagaggat
gaagaggaagaagcacaaactcgccctcccgctgcacctattacccgagagcctgtcttt
atcgacctgctgtcggattcagaagacgaggatgaaccggcacccaagtctgtggcagaa
ccagaacctaaggaagag------------ctcgaagaagaggtaaagcatgagtccaaa
tcagagtctaaagatgaggccggagtgagcccaaagaatgcagaggacacgacgcccttg
ccagtgcctgaggaaaaggaggaggctgaaaaccttcaggcacacgaggagatggctgaa
caaacccagtctgtccccggacccgcagagccatcaacgctgactacagacgaggcgaac
gaggatactgaaacgaaacacgtcactgaagaagaaacgactcaagtagagaaatcatca
gttcctatgcttcctgctcggaataattcgagtccagaccgcgatgaagatcatgaggcc
cccattatgtttgaggaaatcaaggctagaggcggtccatcgcaaattgagaagtctgcg
gaaaaccaagagccttctacagcatcaaataatatggagatggacgcacctgcactcacg
gaggtatccaataaacccgaggatgtagccattacggtcacagaaactacgagaataaat
tcacttgacgaaacaacgcctaccgtggttgaggaaaccgccgatgctatggatgttgat
gcagcactcgacgcatctctaaaagacactattgagcaaatagaaaccgaaaaggtcgag
gtcattgagaataatgttaccgtcaacgaagaggtacaaaccaggatcacgaatgtacag
gaagagacctcagcaagtgtccaggtcaaagcggtccaggaaacatccctcatacaacta
caagagaccttggaagataatgcagaatcatcgatcattaactcaactgaaggtctatcc
ggcgagggtgacgcagaagccggcaaaactcaagaattccacgacgccatgatgcaggac
gcgccctccgaaaatgctactgggaaaccagctatcaacacaattgtggtagaagatgcg
gaagaacactctaccaaggacggccaactttcacccccagcaactcatttctctcaagtg
caaaacctgcaagaagacaccatcaatgtcgctgcccatgaccatggccagcatcttctc
actccgagcgaaacccaagtaagacaagttgacatgtctgacatactgcaaactaccgca
tacaatgacgagaccgacgaagaggatgcaaacccagaggatcaaataatggctgagata
ctgcagcattctccaaccaaacaggatacccatctaccgatagagtctgtcgcctttcct
cctgctgcctcacagaccaaaccatttactcagactgagcaggctgatgagacgcatgaa
gggcctgcttcgcaatccgagccagagcatgtggctgctgttgccaaatccttacgaccc
caacgctctaaactaaacagagcgtccggttacatcgatcaagaggaccctagtatggcg
ctgatagcagctacgcctgcgaaagaatccgcaaacagtggtagcaagcacagtagccca
gccccagtcgggccaa------------------------------------gcagcaag
actcgcagcaagactcgcagcaagacccacgatgatcccagcattcagttagcgggtgcc
ttggagcagtcagagacaaagaacaagcgtaaaagaaaagcggcagatgacgaaagcatt
accagtctggacaacagcccatccggaactcgacgagtgctgcgatctatgactgaccat
gatgatctgagcatattgctcgcgaaagggtcaagccctccagcccggcaaacacg----
--------accagatctgaagcgcgagacacctgtgcgcgaaacccgctcggtatcacga
agtttacggctgcaagaagagtcgcccgatgcatcatttgcttcactaatatccccgtca
atcgcgggttccttcgcgactgtgcctgaggatggtgaagaggacgtcaagtctctgaaa
ctacgactagctaaaaacttgaggacagactttcccgattttctgccgcttaagagccta
agagggaatattgacaaaatgacggatgtccttgcagtggtaacacagacaccaccgcaa
ccacaccgaccaaagcaaggtcgtcctcggggtttcatgctcaccttgaccttgaccgat
ccatctacagcaccgactcaagtccgtgtagccaatatattccgaccccacctaacctcg
ctgccggaagttgagagtggggacatcatccttctccgacgggtcaaggtggtgtcaatg
acgggccgtaacttcggtgtccggtcagaagatttatcgccatgggccgtgttcaagccg
aacggtgaacaagctctcagccaagtcaagggtccgccggtggaaattaccccagaagag
atcgaacatgccaagggtctacggcaatggtggagcctccaggatgacaacgctatgaac
aagatccggaaggtgaccgagagtaaggaaaatgccaaatga
>Fp72
atgaacgactctcaacccccgacttccctactcgacaagggcgagtctatccctatttct
ggactcagcccggacgcccccaatcaagagaaccgagttgtacatgggacgataaccatc
gtatggccttttagtatcataaccaaatctatcgcattcctcctggccgagcatgacgtc
cggctccggcgcgaaaatggacaagtgcgcgtaagattccatggtgcagccgcaaaagcc
atctcagatgcatcgctaggcgcaggagatgagattcgtgtgagcctaaaaggcgctcag
tgggagaataatgagacacagacacaggttgcaggaagcactctagcatggcagctggaa
ttcacgaatcgcctggtcattggtattcgtcaactaaatatggaacaagaaacgctgctc
aatatcgacgccccggctgcggaaccagaaactgccacggatggtcaggcagagcgtacc
gaccca------atcgacacaatacccgaagaacctgccacaccagacccgccatgtccg
gagcccatattgcctgcgaaacgtagcgctacatcgaaccttgatcccttcgagtatact
tctcccgcttttctcaaacgagcacgtgtatcctatggttccctgtttgaaggaggcttg
gacattttcgacgaggacattagccagacgactaggtcgaagaagcgctcccgattcagt
atgcctggtaatacttggagatataccagccaatctcccagtcccgagcc---tgatgtc
cccgaggaagaagaggaagaagagccacaagtgaatggaaatccgcagccaaatggcgac
attgacgacactcatttggacacgccatccagaccagcaatggttgatcaaggctcccaa
accgcagatgttgactttacgcccatggccagtgtccaggtgttggccgaatcaagacca
acctttggctttacacatatgactccaacgccgtttgctcgaacaaaaccatttggtgca
gataaccccgtcatagatgaggccctgaattttggaggcgactcaacgacgtcgcatagc
atgcctcctgtatcacaacaaaactcgctcagccaacaaccaaacaccatggacacaaac
atggcttttagtttcacgccacagaccgtgctcttccctcaagctccagcatttttctct
gggcaggatgatgttccagactcgcccagtcgcgttacgggagtggaagactacccggcc
gcactcttggatactgatccaacctcctctaatcctgtagacgccctgatggggtttgct
gctcatgggtcgcaacccgtcgcaactcaccaaaatcctttctctacggaaccagcccta
gacccggctttcgttactgctgcgccctctcagaacccttgggctgatgaagaactacct
ggatcgcattctgcgaacgctagcagcgacgctgagaatccggtggagattctgagctca
tcaccttcaaggcaagaatcgagggcttcaacagaagatcgccaagtatctccttccagg
gaaaacacagagatgaatgtaacggcagatgcatcgcccgagccgactctcgaggaccca
gcaagtgaagccgaattttaccgtgatggcggtgatgagcctggggacgactacgatctc
agaaaatactcgcgcacgcacgatgacgacgacgatgtcgaaacgtcggaagaggagcga
gatgagagcgatgacgatcctggagcgcaaattatgaaccccgaggaagatgatatggat
gtcgatcaagacgttgcaaatcaagtaaggtattctggtgacgtttccgaagaatacgag
gaagaaatgtacgaggaacggttcgagggtgatggacaaagttatgaagggtctggagat
gatgcagaaggtgaatactactcatatgaggaggactacaccgatgacgaagaagaggat
gaagaggaagaagcacaaactcgccctcccgctgcacctattacccgagagcctgtcttt
atcgacctgctgtcggattcagaagacgaggatgaaccggcacccaagtctgtggcagaa
ccagaacctaaggaagag------------ctcgaagaagaggtaaagcatgagtccaaa
tcagagtctaaagatgaggccggagtgagcccaaagaatgcagaggacacgacgcccttg
ccagtgcctgaggaaaaggaggaggctgaaaaccttcaggcacacgaggagatggctgaa
caaacccagtctgtccccggacccgcagagccatcaacgctgactacagacgaggcgaac
gaggatactgaaacgaaacacgtcactgaagaagaaacgactcaagtagagaaatcatca
gttcctatgcttcctgctcggaataattcgagtccagaccgcgatgaagatcatgaggcc
cccattatgtttgaggaaatcaaggctagaggcggtccatcgcaaattgagaagtctgcg
gaaaaccaagagccttctacagcatcaaataatatggagatggacgcacctgcactcacg
gaggtatccaataaacccgaggatgtagccattacggtcacagaaactacgagaataaat
tcacttgacgaaacaacgcctaccgtggttgaggaaaccgccgatgctatggatgttgat
gcagcactcgacgcatctctaaaagacactattgagcaaatagaaaccgaaaaggtcgag
gtcattgagaataatgttaccgtcaacgaagaggtacaaaccaggatcacgaatgtacag
gaagagacctcagcaagtgtccaggtcaaagcggtccaggaaacatccctcatacaacta
caagagaccttggaagataatgcagaatcatcgatcattaactcaactgaaggtctatcc
ggcgagggtgacgcagaagccggcaaaactcaagaattccacgacgccatgatgcaggac
gcgccctccgaaaatgctactgggaaaccagctatcaacacaattgtggtagaagatgcg
gaagaacactctaccaaggacggccaactttcacccccagcaactcatttctctcaagtg
caaaacctgcaagaagacaccatcaatgtcgctgcccatgaccatggccagcatcttctc
actccgagcgaaacccaagtaagacaagttgacatgtctgacatactgcaaactaccgca
tacaatgacgagaccgacgaagaggatgcaaacccagaggatcaaataatggctgagata
ctgcagcattctccaaccaaacaggatacccatctaccgatagagtctgtcgcctttcct
cctgctgcctcacagaccaaaccatttactcagactgagcaggctgatgagacgcatgaa
gggcctgcttcgcaatccgagccagagcatgtggctgctgttgccaaatccttacgaccc
caacgctctaaactaaacagagcgtccggttacatcgatcaagaggaccctagtatggcg
ctgatagcagctacgcctgcgaaagaatccgcaaacagtggtagcaagcacagtagccca
gccccagtcgggccaa------------------------------------gcagcaag
actcgcagcaagactcgcagcaagacccacgatgatcccagcattcagttagcgggtgcc
ttggagcagtcagagacaaagaacaagcgtaaaagaaaagcggcagatgacgaaagcatt
accagtctggacaacagcccatccggaactcgacgagtgctgcgatctatgactgaccat
gatgatctgagcatattgctcgcgaaagggtcaagccctccagcccggcaaacacg----
--------accagatctgaagcgcgagacacctgtgcgcgaaacccgctcggtatcacga
agtttacggctgcaagaagagtcgcccgatgcatcatttgcttcactaatatccccgtca
atcgcgggttccttcgcgactgtgcctgaggatggtgaagaggacgtcaagtctctgaaa
ctacgactagctaaaaacttgaggacagactttcccgattttctgccgcttaagagccta
agagggaatattgacaaaatgacggatgtccttgcagtggtaacacagacaccaccgcaa
ccacaccgaccaaagcaaggtcgtcctcggggtttcatgctcaccttgaccttgaccgat
ccatctacagcaccgactcaagtccgtgtagccaatatattccgaccccacctaacctcg
ctgccggaagttgagagtggggacatcatccttctccgacgggtcaaggtggtgtcaatg
acgggccgtaacttcggtgtccggtcagaagatttatcgccatgggccgtgttcaagccg
aacggtgaacaagctctcagccaagtcaagggtccgccggtggaaattaccccagaagag
atcgaacatgccaagggtctacggcaatggtggagcctccaggatgacaacgctatgaac
aagatccggaaggtgaccgagagtaaggaaaatgccaaatga
>Fp73
atgaacgactctcaacccccgacttccctactcgacaagggcgagtctatccctatttct
ggactcagcccggacgcccccaatcaagagaaccgagttgtacatgggacgataaccatc
gtatggccttttagtatcataaccaaatctatcgcattcctcctggccgagcatgacgtc
cggctccggcgcgaaaatggacaagtgcgcgtaagattccatggtgcagccgcaaaagcc
atctcagatgcatcgctaggcgcaggagatgagattcgtgtgagcctaaaaggcgctcag
tgggagaataatgagacacagacacaggttgcaggaagcactctagcatggcagctggaa
ttcacgaatcgcctggtcattggtattcgtcaactaaatatggaacaagaaacgctgctc
aatatcgacgccccggctgcggaaccagaaactgccacggatggtcaggcagagcgtacc
gaccca------atcgacacaatacccgaagaacctgccacaccagacccgccatgtccg
gagcccatattgcctgcgaaacgtagcgctacatcgaaccttgatcccttcgagtatact
tctcccgcttttctcaaacgagcacgtgtatcctatggttccctgtttgaaggaggcttg
gacattttcgacgaggacattagccagacgactaggtcgaagaagcgctcccgattcagt
atgcctggtaatacttggagatataccagccaatctcccagtcccgagcc---tgatgtc
cccgaggaagaagaggaagaagagccacaagtgaatggaaatccgcagccaaatggcgac
attgacgacactcatttggacacgccatccagaccagcaatggttgatcaaggctcccaa
accgcagatgttgactttacgcccatggccagtgtccaggtgttggccgaatcaagacca
acctttggctttacacatatgactccaacgccgtttgctcgaacaaaaccatttggtgca
gataaccccgtcatagatgaggccctgaattttggaggcgactcaacgacgtcgcatagc
atgcctcctgtatcacaacaaaactcgctcagccaacaaccaaacaccatggacacaaac
atggcttttagtttcacgccacagaccgtgctcttccctcaagctccagcatttttctct
gggcaggatgatgttccagactcgcccagtcgcgttacgggagtggaagactacccggcc
gcactcttggatactgatccaacctcctctaatcctgtagacgccctgatggggtttgct
gctcatgggtcgcaacccgtcgcaactcaccaaaatcctttctctacggaaccagcccta
gacccggctttcgttactgctgcgccctctcagaacccttgggctgatgaagaactacct
ggatcgcattctgcgaacgctagcagcgacgctgagaatccggtggagattctgagctca
tcaccttcaaggcaagaatcgagggcttcaacagaagatcgccaagtatctccttccagg
gaaaacacagagatgaatgtaacggcagatgcatcgcccgagccgactctcgaggaccca
gcaagtgaagccgaatgttaccgtgatggcggtgatgagcctggggacgactacgatctc
agaaaatactcgcgcacgcacgatgacgacgacgatgtcgaaacgtcggaagaggagcga
gatgagagcgatgacgatcctggagcgcaaattatgaaccccgaggaagatgatatggat
gtcgatcaagacgttgcaaatcaagtaaggtattctggtgacgtttccgaagaatacgag
gaagaaatgtacgaggaacggttcgagggtgatggacaaagttatgaagggtctggagat
gatgcagaaggtgaatactactcatatgaggaggactacaccgatgacgaagaagaggat
gaagaggaagaagcacaaactcgccctcccgctgcacctattacccgagagcctgtcttt
atcgacctgctgtcggattcagaagacgaggatgaaccggcacccaagtctgtggcagaa
ccagaacctaaggaagag------------ctcgaagaagaggtaaagcatgagtccaaa
tcagagtctaaagatgaggccggagtgagcccaaagaatgcagaggacacgacgcccttg
ccagtgcctgaggaaaaggaggaggctgaaaaccttcaggcacacgaggagatggctgaa
caaacccagtctgtccccggacccgcagagccatcaacgctgactacagacgaggcgaac
gaggatactgaaacgaaacacgtcactgaagaagaaacgactcaagtagagaaatcatca
gttcctatgcttcctgctcggaataattcgagtccagaccgcgatgaagatcatgaggcc
cccattatgtttgaggaaatcaaggctagaggcggtccatcgcaaattgagaagtctgcg
gaaaaccaagagccttctacagcatcaaataatatggagatggacgcacctgcactcacg
gaggtatccaataaacccgaggatgtagccattacggtcacagaaactacgagaataaat
tcacttgacgaaacaacgcctaccgtggttgaggaaaccgccgatgctatggatgttgat
gcagcactcgacgcatctctaaaagacactattgagcaaatagaaaccgaaaaggtcgag
gtcattgagaataatgttaccgtcaacgaagaggtacaaaccaggatcacgaatgtacag
gaagagacctcagcaagtgtccaggtcaaagcggtccaggaaacatccctcatacaacta
caagagaccttggaagataatgcagaatcatcgatcattaactcaactgaaggtctatcc
ggcgagggtgacgcagaagccggcaaaactcaagaattccacgacgccatgatgcaggac
gcgccctccgaaaatgctactgggaaaccagctatcaacacaattgtggtagaagatgcg
gaagaacactctaccaaggacggccaactttcacccccagcaactcatttctctcaagtg
caaaacctgcaagaagacaccatcaatgtcgctgcccatgaccatggccagcatcttctc
actccgagcgaaacccaagtaagacaagttgacatgtctgacatactgcaaactaccgca
tacaatgacgagaccgacgaagaggatgcaaacccagaggatcaaataatggctgagata
ctgcagcattctccaaccaaacaggatacccatctaccgatagagtctgtcgcctttcct
cctgctgcctcacagaccaaaccatttactcagactgagcaggctgatgagacgcatgaa
gggcctgcttcgcaatccgagccagagcatgtggctgctgttgccaaatccttacgaccc
caacgctctaaactaaacagagcgtccggttacatcgatcaagaggaccctagtatggcg
ctgatagcagctacgcctgcgaaagaatccgcaaacagtggtagcaagcacagtagccca
gccccagtcgggccaa------------------------------------gcagcaag
actcgcagcaagactcgcagcaagacccacgatgatcccagcattcagttagcgggtgcc
ttggagcagtcagagacaaagaacaagcgtaaaagaaaagcggcagatgacgaaagcatt
accagtctggacaacagcccatccggaactcgacgagtgctgcgatctatgactgaccat
gatgatctgagcatattgctcgcgaaagggtcaagccctccagcccggcaaacacg----
--------accagatctgaagcgcgagacacctgtgcgcgaaacccgctcggtatcacga
agtttacggctgcaagaagagtcgcccgatgcatcatttgcttcactaatatccccgtca
atcgcgggttccttcgcgactgtgcctgaggatggtgaagaggacgtcaagtctctgaaa
ctacgactagctaaaaacttgaggacagactttcccgattttctgccgcttaagagccta
agagggaatattgacaaaatgacggatgtccttgcagtggtaacacagacaccaccgcaa
ccacaccgaccaaagcaaggtcgtcctcggggtttcatgctcaccttgaccttgaccgat
ccatctacagcaccgactcaagtccgtgtagccaatatattccgaccccacctaacctcg
ctgccggaagttgagagtggggacatcatccttctccgacgggtcaaggtggtgtcaatg
acgggccgtaacttcggtgtccggtcagaagatttatcgccatgggccgtgttcaagccg
aacggtgaacaagctctcagccaagtcaagggtccgccggtggaaattaccccagaagag
atcgaacatgccaagggtctacggcaatggtggagcctccaggatgacaacgctatgaac
aagatccggaaggtgaccgagagtaaggaaaatgccaaatga
>Fp76
atgaacgactctcaacccccgacttccctactcgacaagggcgagtctatccctatttct
ggactcagcccggacgcccccaatcaagagaaccgagttgtacatgggacgataaccatc
gtatggccttttagtatcataaccaaatctatcgcattcctcctggccgagcatgacgtc
cggctccggcgcgaaaatggacaagtgcgcgtaagattccatggtgcagccgcaaaagcc
atctcagatgcatcgctaggcgcaggagatgagattcgtgtgagcctaaaaggcgctcag
tgggagaataatgagacacagacacaggttgcaggaagcactctagcatggcagctggaa
ttcacgaatcgcctggtcattggtattcgtcaactaaatatggaacaagaaacgctgctc
aatatcgacgccccggctgcggaaccagaaactgccacggatggtcaggcagagcgtacc
gaccca------atcgacacaatacccgaagaacctgccacaccagacccgccatgtccg
gagcccatattgcctgcgaaacgtagcgctacatcgaaccttgatcccttcgagtatact
tctcccgcttttctcaaacgagcacgtgtatcctatggttccctgtttgaaggaggcttg
gacattttcgacgaggacattagccagacgactaggtcgaagaagcgctcccgattcagt
atgcctggtaatacttggagatataccagccaatctcccagtcccgagcc---tgatgtc
cccgaggaagaagaggaagaagagccacaagtgaatggaaatccgcagccaaatggcgac
attgacgacactcatttggacacgccatccagaccagcaatggttgatcaaggctcccaa
accgcagatgttgactttacgcccatggccagtgtccaggtgttggccgaatcaagacca
acctttggctttacacatatgactccaacgccgtttgctcgaacaaaaccatttggtgca
gataaccccgtcatagatgaggccctgaattttggaggcgactcaacgacgtcgcatagc
atgcctcctgtatcacaacaaaactcgctcagccaacaaccaaacaccatggacacaaac
atggcttttagtttcacgccacagaccgtgctcttccctcaagctccagcatttttctct
gggcaggatgatgttccagactcgcccagtcgcgttacgggagtggaagactacccggcc
gcactcttggatactgatccaacctcctctaatcctgtagacgccctgatggggtttgct
gctcatgggtcgcaacccgtcgcaactcaccaaaatcctttctctacggaaccagcccta
gacccggctttcgttactgctgcgccctctcagaacccttgggctgatgaagaactacct
ggatcgcattctgcgaacgctagcagcgacgctgagaatccggtggagattctgagctca
tcaccttcaaggcaagaatcgagggcttcaacagaagatcgccaagtatctccttccagg
gaaaacacagagatgaatgtaacggcagatgcatcgcccgagccgactctcgaggaccca
gcaagtgaagccgaatgttaccgtgatggcggtgatgagcctggggacgactacgatctc
agaaaatactcgcgcacgcacgatgacgacgacgatgtcgaaacgtcggaagaggagcga
gatgagagcgatgacgatcctggagcgcaaattatgaaccccgaggaagatgatatggat
gtcgatcaagacgttgcaaatcaagtaaggtattctggtgacgtttccgaagaatacgag
gaagaaatgtacgaggaacggttcgagggtgatggacaaagttatgaagggtctggagat
gatgcagaaggtgaatactactcatatgaggaggactacaccgatgacgaagaagaggat
gaagaggaagaagcacaaactcgccctcccgctgcacctattacccgagagcctgtcttt
atcgacctgctgtcggattcagaagacgaggatgaaccggcacccaagtctgtggcagaa
ccagaacctaaggaagag------------ctcgaagaagaggtaaagcatgagtccaaa
tcagagtctaaagatgaggccggagtgagcccaaagaatgcagaggacacgacgcccttg
ccagtgcctgaggaaaaggaggaggctgaaaaccttcaggcacacgaggagatggctgaa
caaacccagtctgtccccggacccgcagagccatcaacgctgactacagacgaggcgaac
gaggatactgaaacgaaacacgtcactgaagaagaaacgactcaagtagagaaatcatca
gttcctatgcttcctgctcggaataattcgagtccagaccgcgatgaagatcatgaggcc
cccattatgtttgaggaaatcaaggctagaggcggtccatcgcaaattgagaagtctgcg
gaaaaccaagagccttctacagcatcaaataatatggagatggacgcacctgcactcacg
gaggtatccaataaacccgaggatgtagccattacggtcacagaaactacgagaataaat
tcacttgacgaaacaacgcctaccgtggttgaggaaaccgccgatgctatggatgttgat
gcagcactcgacgcatctctaaaagacactattgagcaaatagaaaccgaaaaggtcgag
gtcattgagaataatgttaccgtcaacgaagaggtacaaaccaggatcacgaatgtacag
gaagagacctcagcaagtgtccaggtcaaagcggtccaggaaacatccctcatacaacta
caagagaccttggaagataatgcagaatcatcgatcattaactcaactgaaggtctatcc
ggcgagggtgacgcagaagccggcaaaactcaagaattccacgacgccatgatgcaggac
gcgccctccgaaaatgctactgggaaaccagctatcaacacaattgtggtagaagatgcg
gaagaacactctaccaaggacggccaactttcacccccagcaactcatttctctcaagtg
caaaacctgcaagaagacaccatcaatgtcgctgcccatgaccatggccagcatcttctc
actccgagcgaaacccaagtaagacaagttgacatgtctgacatactgcaaactaccgca
tacaatgacgagaccgacgaagaggatgcaaacccagaggatcaaataatggctgagata
ctgcagcattctccaaccaaacaggatacccatctaccgatagagtctgtcgcctttcct
cctgctgcctcacagaccaaaccatttactcagactgagcaggctgatgagacgcatgaa
gggcctgcttcgcaatccgagccagagcatgtggctgctgttgccaaatccttacgaccc
caacgctctaaactaaacagagcgtccggttacatcgatcaagaggaccctagtatggcg
ctgatagcagctacgcctgcgaaagaatccgcaaacagtggtagcaagcacagtagccca
gccccagtcgggccaa------------------------------------gcagcaag
actcgcagcaagactcgcagcaagacccacgatgatcccagcattcagttagcgggtgcc
ttggagcagtcagagacaaagaacaagcgtaaaagaaaagcggcagatgacgaaagcatt
accagtctggacaacagcccatccggaactcgacgagtgctgcgatctatgactgaccat
gatgatctgagcatattgctcgcgaaagggtcaagccctccagcccggcaaacacg----
--------accagatctgaagcgcgagacacctgtgcgcgaaacccgctcggtatcacga
agtttacggctgcaagaagagtcgcccgatgcatcatttgcttcactaatatccccgtca
atcgcgggttccttcgcgactgtgcctgaggatggtgaagaggacgtcaagtctctgaaa
ctacgactagctaaaaacttgaggacagactttcccgattttctgccgcttaagagccta
agagggaatattgacaaaatgacggatgtccttgcagtggtaacacagacaccaccgcaa
ccacaccgaccaaagcaaggtcgtcctcggggtttcatgctcaccttgaccttgaccgat
ccatctacagcaccgactcaagtccgtgtagccaatatattccgaccccacctaacctcg
ctgccggaagttgagagtggggacatcatccttctccgacgggtcaaggtggtgtcaatg
acgggccgtaacttcggtgtccggtcagaagatttatcgccatgggccgtgttcaagccg
aacggtgaacaagctctcagccaagtcaagggtccgccggtggaaattaccccagaagag
atcgaacatgccaagggtctacggcaatggtggagcctccaggatgacaacgctatgaac
aagatccggaaggtgaccgagagtaaggaaaatgccaaatga
>Fp78
atgaacgactctcaacccccgacttccctactcgacaagggcgagtctatccctatttct
ggactcagcccggacgcccccaatcaagagaaccgagttgtacatgggacgataaccatc
gtatggccttttagtatcataaccaaatctatcgcattcctcctggccgagcatgacgtc
cggctccggcgcgaaaatggacaagtgcgcgtaagattccatggtgcagccgcaaaagcc
atctcagatgcatcgctaggcgcaggagatgagattcgtgtgagcctaaaaggcgctcag
tgggagaataatgagacacagacacaggttgcaggaagcactctagcatggcagctggaa
ttcacgaatcgcctggtcattggtattcgtcaactaaatatggaacaagaaacgctgctc
aatatcgacgccccggctgcggaaccagaaactgccacggatggtcaggcagagcgtacc
gaccca------atcgacacaatacccgaagaacctgccacaccagacccgccatgtccg
gagcccatattgcctgcgaaacgtagcgctacatcgaaccttgatcccttcgagtatact
tctcccgcttttctcaaacgagcacgtgtatcctatggttccctgtttgaaggaggcttg
gacattttcgacgaggacattagccaggcgactaggtcgaagaagcgctcccgattcagt
atgcctggtaatacttggagatataccagtcaatctcccagtcccgagcc---tgatgtc
cccgaggaagaagaggaagaagagccacaagtgaatggaaatccgcagccaaatggcgac
attgacgacactcatttggacacgccatccagaccagcaatggttgatcaaggctcccaa
accgcagatgttgactttacgcccatggccagtgtccaggtgttggccgaatcaagacca
acctttggctttacacagatgactccaacgccgtttgctcgaacaaaaccatttggtgca
gataaccccgtcatagatgaggccctgaattttggaggcgactcaacgacgtcgcatagc
atgcctcctgtatcacaacaaaactcgctcagccaacaaccaaacaccatggacacaaac
atggcttttagtttcacgccacagaccgtgctcttccctcaagctccagcatttttctct
gggcaggatgatgttccagactcgcccagtcgcgttacgggagtggaagactacccggcc
gcactcttggatactgatccaacctcctctaatcctgtagacgccctgatggggtttgct
gctcatgggtcgcaacccgtcgcaactcaccaaaatcctttctctacggaaccagcccta
gacccggctttcgttactgctgcgccctctcagaacccttgggctgatgaagaactacct
ggatcgcattctgcgaacgctagcagcgacgctgagaatccggtggagattctgagctca
tcaccttcaaggcaagaatcgagggcttcaacagaagatcgccaagtatctccttccagg
gaaaacacagagatgaatgtaacggcagatgcatcgcccgagccgactctcgaggaccca
gcaagtgaagccgaattttaccgcgatggcggtgatgagcctggggacgactacgatctc
agaaaatactcgcgcacgcacgatgacgacgacgatgtcgaaacgtcggaagaggagcga
gatgagagcgatgacgatcctggagcgcaaattatgaaccccgaggaagatgatatggat
gtcgatcaagacgttgcaaaccaagtaaggtattctggtgacgtttccgaagaatacgag
gaagaaatgtacgaggaacggttcgagggtgatggacaaagttatgaagggtctggagat
gatgcagaaggtgaatactactcatatgaggaggactacaccgatgacgaagaagaggat
gaagaggaagaagcacaaactcgccctcccgctgcacctattacccgagagcctgtcttt
atcgacctgctgtcggattcagaagacgaggatgaaccggcacccaagtctgtggcagaa
ccagaacctaaggaagag------------ctcgaagaagaggtaaagcatgagtccaaa
tcagattctaaagatgaggccggagtgagcccaaagaatgcagaggacacgacgcccttg
ccagtgcctgaggaaaaggaggaagctgaaaaccttcaggcacacgaggagatggctgaa
caaacccagtctgtccccggacccgcagagccatcaacgctgactacagacgaggcgaac
gaggatactgaaacgaaacacgtcactgaagaagaaacgactcaagtagagaaatcatca
gttcctatgcttcctgctcggaataattcgagtccagaccgcgatgaagatcatgaggcc
cccattatgtttgaggaaatcaaggctagaggcggtccatcgcaaattgagaagtctgcg
gaaaaccaagagccttctacagcatcaaataatatggagatggacgcacctgcactcacg
gaggtatccaataaacccgaggatgtagccattacggtcacagaaactacgagaataaat
tcacttgacgaaacaacgcctaccgtggttgaggaaaccgccgatgctatggatgttgat
gcagcactcgacgcatctctaaaagacactattgagcaaatagaaaccgaaaaggtcgag
gtcattgagaataatgttaccgtcaacgaagaggtacaaaccacgatcacgaatgcacag
gaagagacctcagcaagtgtccaggtcaaagcggtccaggaaacatccctcatacaacta
caagagaccttggaagataatgcagaatcatcgatcattaactcaactgaaggtctatcc
ggcgagggtgacgcagaagccggcaaaactcaagaattccacgacgccatgatgcaggac
gcgccctccgaaaatgctactgggaaaccagctatcaacacaattgtggtagaagatgcg
gaagaacactctaccaaggacggccaactttcacccccagcaactcatttctctcaagtg
caaaacctgcaagaagacaccatcaatgtcgctgcccatgaccatggccagcatcttctc
actccgggcgaaacccaagtgagacaagttgacatgtctgacatactgcaaactaccgca
tacaatgacgagaccgacgaagaggatgcaaacccagaggatcaaataatggctgagata
ctgcagcattctccaaccaaacaggatacccatctaccgatagagtctgtcgcctttcct
cctgctgcctcacagaccaaaccatttactcagactgagcaggctgatgagacgcatgaa
gggcctgcttcgcaatccgagccagagcatgtggctgctgttgccaaatccttacgaccc
caacgctctaaactaaacagagcgtccggttacatcgatcaagaggaccctagtatggcg
ctgatagcagctacgcctgcgaaagaatccgcaaacagtggtagcaagcacactagccca
gccccagtcgggccaa------------------------------------gcagcaag
actcgcagcaagactcgcagcaagacccacgatgatcccagcattcagttagcgggtgcc
ttggagcagtcagagacaaagaacaagcgtaaaagaaaagcggcagatgacgaaagcatt
accagtctggacaacagcccatccggaactcgacgagtgctgcgatctatgactgaccat
gatgatctgagcatattgctcgcgaaagggtcaagccctccagcccggcaaacacg----
--------accagatctgaagcgcgagacacctgtgcgcgaaacccgctcggtatcacga
agtttacggctgcaagaagagtcgcccgatgcatcatttgcttcactaatatccccgtca
atcgcgggttccttcgcgactgtgcctgaggatggtgaagaggacgtcaagtctctgaaa
ctacgactagctaaaaacttgaggacagactttcccgattttctgccgcttaagagccta
agagggaatattgacaaaatgacggatgtccttgcagtggtaacacagacaccaccgcaa
ccacaccgaccaaagcaaggtcgtcctcggggtttcatgctcaccttgaccttgaccgat
ccatctacagcaccgactcaagtccgtgtagccaatatattccgaccccacctaacctcg
ctgccggaagttgagagtggggacatcatccttctccgacgggtcaaggtggtgtcaatg
acgggccgtaacttcggtgtccggtcagaagatttatcgccatgggccgtgttcaagccg
aacggtgaacaagctctcagccaagtcaagggtccgccggtggaaattaccccagaagag
atcgaacatgccaagggtctacggcaatggtggagcctccaggatgacaacgctatgaac
aagatccggaaggtgaccgagagtaaggaaaatgccaaatga
>Fp81
atgaacgactctcaacccccgacttccctactcgacaagggcgagtctatccctatttct
ggactcagcccggacgcccccaatcaagagaaccgagttgtacatgggacgataaccatc
gtatggccttttagtatcataaccaaatctatcgcattcctcctggccgagcatgacgtc
cggctccggcgcgaaaatggacaagtgcgcgtaagattccatggtgcagccgcaaaagcc
atctcagatgcatcgctaggcgcaggagatgagattcgtgtgagcctaaaaggcgctcag
tgggagaataatgagacacagacacaggttgcaggaagcactctagcatggcagctggaa
ttcacgaatcgcctggtcattggtattcgtcaactaaatatggaacaagaaacgctgctc
aatatcgacgccccggctgcggaaccagaaactgccacggatggtcaggcagagcgtacc
gaccca------atcgacacaatacccgaagaacctgccacaccagacccgccatgtccg
gagcccatattgcctgcgaaacgtagcgctacatcgaaccttgatcccttcgagtatact
tctcccgcttttctcaaacgagcacgtgtatcctatggttccctgtttgaaggaggcttg
gacattttcgacgaggacattagccaggcgactaggtcgaagaagcgctcccgattcagt
atgcctggtaatacttggagatataccagtcaatctcccagtcccgagcc---tgatgtc
cccgaggaagaagaggaagaagagccacaagtgaatggaaatccgcagccaaatggcgac
attgacgacactcatttggacacgccatccagaccagcaatggttgatcaaggctcccaa
accgcagatgttgactttacgcccatggccagtgtccaggtgttggccgaatcaagacca
acctttggctttacacagatgactccaacgccgtttgctcgaacaaaaccatttggtgca
gataaccccgtcatagatgaggccctgaattttggaggcgactcaacgacgtcgcatagc
atgcctcctgtatcacaacaaaactcgctcagccaacaaccaaacaccatggacacaaac
atggcttttagtttcacgccacagaccgtgctcttccctcaagctccagcatttttctct
gggcaggatgatgttccagactcgcccagtcgcgttacgggagtggaagactacccggcc
gcactcttggatactgatccaacctcctctaatcctgtagacgccctgatggggtttgct
gctcatgggtcgcaacccgtcgcaactcaccaaaatcctttctctacggaaccagcccta
gacccggctttcgttactgctgcgccctctcagaacccttgggctgatgaagaactacct
ggatcgcattctgcgaacgctagcagcgacgctgagaatccggtggagattctgagctca
tcaccttcaaggcaagaatcgagggcttcaacagaagatcgccaagtatctccttccagg
gaaaacacagagatgaatgtaacggcagatgcatcgcccgagccgactctcgaggaccca
gcaagtgaagccgaattttaccgcgatggcggtgatgagcctggggacgactacgatctc
agaaaatactcgcgcacgcacgatgacgacgacgatgtcgaaacgtcggaagaggagcga
gatgagagcgatgacgatcctggagcgcaaattatgaaccccgaggaagatgatatggat
gtcgatcaagacgttgcaaaccaagtaaggtattctggtgacgtttccgaagaatacgag
gaagaaatgtacgaggaacggttcgagggtgatggacaaagttatgaagggtctggagat
gatgcagaaggtgaatactactcatatgaggaggactacaccgatgacgaagaagaggat
gaagaggaagaagcacaaactcgccctcccgctgcacctattacccgagagcctgtcttt
atcgacctgctgtcggattcagaagacgaggatgaaccggcacccaagtctgtggcagaa
ccagaacctaaggaagag------------ctcgaagaagaggtaaagcatgagtccaaa
tcagattctaaagatgaggccggagtgagcccaaagaatgcagaggacacgacgcccttg
ccagtgcctgaggaaaaggaggaagctgaaaaccttcaggcacacgaggagatggctgaa
caaacccagtctgtccccggacccgcagagccatcaacgctgactacagacgaggcgaac
gaggatactgaaacgaaacacgtcactgaagaagaaacgactcaagtagagaaatcatca
gttcctatgcttcctgctcggaataattcgagtccagaccgcgatgaagatcatgaggcc
cccattatgtttgaggaaatcaaggctagaggcggtccatcgcaaattgagaagtctgcg
gaaaaccaagagccttctacagcatcaaataatatggagatggacgcacctgcactcacg
gaggtatccaataaacccgaggatgtagccattacggtcacagaaactacgagaataaat
tcacttgacgaaacaacgcctaccgtggttgaggaaaccgccgatgctatggatgttgat
gcagcactcgacgcatctctaaaagacactattgagcaaatagaaaccgaaaaggtcgag
gtcattgagaataatgttaccgtcaacgaagaggtacaaaccacgatcacgaatgcacag
gaagagacctcagcaagtgtccaggtcaaagcggtccaggaaacatccctcatacaacta
caagagaccttggaagataatgcagaatcatcgatcattaactcaactgaaggtctatcc
ggcgagggtgacgcagaagccggcaaaactcaagaattccacgacgccatgatgcaggac
gcgccctccgaaaatgctactgggaaaccagctatcaacacaattgtggtagaagatgcg
gaagaacactctaccaaggacggccaactttcacccccagcaactcatttctctcaagtg
caaaacctgcaagaagacaccatcaatgtcgctgcccatgaccatggccagcatcttctc
actccgggcgaaacccaagtgagacaagttgacatgtctgacatactgcaaactaccgca
tacaatgacgagaccgacgaagaggatgcaaacccagaggatcaaataatggctgagata
ctgcagcattctccaaccaaacaggatacccatctaccgatagagtctgtcgcctttcct
cctgctgcctcacagaccaaaccatttactcagactgagcaggctgatgagacgcatgaa
gggcctgcttcgcaatccgagccagagcatgtggctgctgttgccaaatccttacgaccc
caacgctctaaactaaacagagcgtccggttacatcgatcaagaggaccctagtatggcg
ctgatagcagctacgcctgcgaaagaatccgcaaacagtggtagcaagcacagtagccca
gccccagtcgggccaa------------------------gcagcaagactcgcagcaag
actcgcagcaagactcgcagcaagacccacgatgatcccagcattcagttagcgggtgcc
ttggagcagtcagagacaaagaacaagcgtaaaagaaaagcggcagatgacgaaagcatt
accagtctggacaacagcccatccggaactcgacgagtgctgcgatctatgactgaccat
gatgatctgagcatattgctcgcgaaagggtcaagccctccagcccggcaaacacg----
--------accagatctgaagcgcgagacacctgtgcgcgaaacccgctcggtatcacga
agtttacggctgcaagaagagtcgcccgatgcatcatttgcttcactaatatccccgtca
atcgcgggttccttcgcgactgtgcctgaggatggtgaagaggacgtcaagtctctgaaa
ctacgactagctaaaaacttgaggacagactttcccgattttctgccgcttaagagccta
agagggaatattgacaaaatgacggatgtccttgcagtggtaacacagacaccaccgcaa
ccacaccgaccaaagcaaggtcgtcctcggggtttcatgctcaccttgaccttgaccgat
ccatctacagcaccgactcaagtccgtgtagccaatatattccgaccccacctaacctcg
ctgccggaagttgagagtggggacatcatccttctccgacgggtcaaggtggtgtcaatg
acgggccgtaacttcggtgtccggtcagaagatttatcgccatgggccgtgttcaagccg
aacggtgaacaagctctcagccaagtcaagggtccgccggtggaaattaccccagaagag
atcgaacatgccaagggtctacggcaatggtggagcctccaggatgacaacgctatgaac
aagatccggaaggtgaccgagagtaaggaaaatgccaaatga
>Fp84
atgaacgactctcaacccccgacttccctactcgacaagggcgagtctatccctatttct
ggactcagcccggacgcccccaatcaagagaaccgagttgtacatgggacgataaccatc
gtatggccttttagtatcataaccaaatctatcgcattcctcctggccgagcatgacgtc
cggctccggcgcgaaaatggacaagtgcgcgtaagattccatggtgcagccgcaaaagcc
atctcagatgcatcgctaggcgcaggagatgagattcgtgtgagcctaaaaggcgctcag
tgggagaataatgagacacagacacaggttgcaggaagcactctagcatggcagctggaa
ttcacgaatcgcctggtcattggtattcgtcaactaaatatggaacaagaaacgctgctc
aatatcgacgccccggctgcggaaccagaaactgccacggatggtcaggcagagcgtacc
gaccca------atcgacacaatacccgaagaacctgccacaccagacccgccatgtccg
gagcccatattgcctgcgaaacgtagcgctacatcgaaccttgatcccttcgagtatact
tctcccgcttttctcaaacgagcacgtgtatcctatggttccctgtttgaaggaggcttg
gacattttcgacgaggacattagccaggcgactaggtcgaagaagcgctcccgattcagt
atgcctggtaatacttggagatataccagtcaatctcccagtcccgagcc---tgatgtc
cccgaggaagaagaggaagaagagccacaagtgaatggaaatccgcagccaaatggcgac
attgacgacactcatttggacacgccatccagaccagcaatggttgatcaaggctcccaa
accgcagatgttgactttacgcccatggccagtgtccaggtgttggccgaatcaagacca
acctttggctttacacagatgactccaacgccgtttgctcgaacaaaaccatttggtgca
gataaccccgtcatagatgaggccctgaattttggaggcgactcaacgacgtcgcatagc
atgcctcctgtatcacaacaaaactcgctcagccaacaaccaaacaccatggacacaaac
atggcttttagtttcacgccacagaccgtgctcttccctcaagctccagcatttttctct
gggcaggatgatgttccagactcgcccagtcgcgttacgggagtggaagactacccggcc
gcactcttggatactgatccaacctcctctaatcctgtagacgccctgatggggtttgct
gctcatgggtcgcaacccgtcgcaactcaccaaaatcctttctctacggaaccagcccta
gacccggctttcgttactgctgcgccctctcagaacccttgggctgatgaagaactacct
ggatcgcattctgcgaacgctagcagcgacgctgagaatccggtggagattctgagctca
tcaccttcaaggcaagaatcgagggcttcaacagaagatcgccaagtatctccttccagg
gaaaacacagagatgaatgtaacggcagatgcatcgcccgagccgactctcgaggaccca
gcaagtgaagccgaattttaccgcgatggcggtgatgagcctggggacgactacgatctc
agaaaatactcgcgcacgcacgatgacgacgacgatgtcgaaacgtcggaagaggagcga
gatgagagcgatgacgatcctggagcgcaaattatgaaccccgaggaagatgatatggat
gtcgatcaagacgttgcaaaccaagtaaggtattctggtgacgtttccgaagaatacgag
gaagaaatgtacgaggaacggttcgagggtgatggacaaagttatgaagggtctggagat
gatgcagaaggtgaatactactcatatgaggaggactacaccgatgacgaagaagaggat
gaagaggaagaagcacaaactcgccctcccgctgcacctattacccgagagcctgtcttt
atcgacctgctgtcggattcagaagacgaggatgaaccggcacccaagtctgtggcagaa
ccagaacctaaggaagag------------ctcgaagaagaggtaaagcatgagtccaaa
tcagattctaaagatgaggccggagtgagcccaaagaatgcagaggacacgacgcccttg
ccagtgcctgaggaaaaggaggaagctgaaaaccttcaggcacacgaggagatggctgaa
caaacccagtctgtccccggacccgcagagccatcaacgctgactacagacgaggcgaac
gaggatactgaaacgaaacacgtcactgaagaagaaacgactcaagtagagaaatcatca
gttcctatgcttcctgctcggaataattcgagtccagaccgcgatgaagatcatgaggcc
cccattatgtttgaggaaatcaaggctagaggcggtccatcgcaaattgagaagtctgcg
gaaaaccaagagccttctacagcatcaaataatatggagatggacgcacctgcactcacg
gaggtatccaataaacccgaggatgtagccattacggtcacagaaactacgagaataaat
tcacttgacgaaacaacgcctaccgtggttgaggaaaccgccgatgctatggatgttgat
gcagcactcgacgcatctctaaaagacactattgagcaaatagaaaccgaaaaggtcgag
gtcattgagaataatgttaccgtcaacgaagaggtacaaaccacgatcacgaatgcacag
gaagagacctcagcaagtgtccaggtcaaagcggtccaggaaacatccctcatacaacta
caagagaccttggaagataatgcagaatcatcgatcattaactcaactgaaggtctatcc
ggcgagggtgacgcagaagccggcaaaactcaagaattccacgacgccatgatgcaggac
gcgccctccgaaaatgctactgggaaaccagctatcaacacaattgtggtagaagatgcg
gaagaacactctaccaaggacggccaactttcacccccagcaactcatttctctcaagtg
caaaacctgcaagaagacaccatcaatgtcgctgcccatgaccatggccagcatcttctc
actccgggcgaaacccaagtgagacaagttgacatgtctgacatactgcaaactaccgca
tacaatgacgagaccgacgaagaggatgcaaacccagaggatcaaataatggctgagata
ctgcagcattctccaaccaaacaggatacccatctaccgatagagtctgtcgcctttcct
cctgctgcctcacagaccaaaccatttactcagactgagcaggctgatgagacgcatgaa
gggcctgcttcgcaatccgagccagagcatgtggctgctgttgccaaatccttacgaccc
caacgctctaaactaaacagagcgtccggttacatcgatcaagaggaccctagtatggcg
ctgatagcagctacgcctgcgaaagaatccgcaaacagtggtagcaagcacagtagccca
gccccagtcgggccaa------------------------------------gcagcaag
actcgcagcaagactcgcagcaagacccacgatgatcccagcattcagttagcgggtgcc
ttggagcagtcagagacaaagaacaagcgtaaaagaaaagcggcagatgacgaaagcatt
accagtctggacaacagcccatccggaactcgacgagtgctgcgatctatgactgaccat
gatgatctgagcatattgctcgcgaaagggtcaagccctccagcccggcaaacacg----
--------accagatctgaagcgcgagacacctgtgcgcgaaacccgctcggtatcacga
agtttacggctgcaagaagagtcgcccgatgcatcatttgcttcactaatatccccgtca
atcgcgggttccttcgcgactgtgcctgaggatggtgaagaggacgtcaagtctctgaaa
ctacgactagctaaaaacttgaggacagactttcccgattttctgccgcttaagagccta
agagggaatattgacaaaatgacggatgtccttgcagtggtaacacagacaccaccgcaa
ccacaccgaccaaagcaaggtcgtcctcggggtttcatgctcaccttgaccttgaccgat
ccatctacagcaccgactcaagtccgtgtagccaatatattccgaccccacctaacctcg
ctgccggaagttgagagtggggacatcatccttctccgacgggtcaaggtggtgtcaatg
acgggccgtaacttcggtgtccggtcagaagatttatcgccatgggccgtgttcaagccg
aacggtgaacaagctctcagccaagtcaagggtccgccggtggaaattaccccagaagag
atcgaacatgccaagggtctacggcaatggtggagcctccaggatgacaacgctatgaac
aagatccggaaggtgaccgagagtaaggaaaatgccaaatga
>Fp86
atgaacgactctcaacccccgacttccctactcgacaagggcgagtctatccctatttct
ggactcagcccggacgcccccaatcaagagaaccgagttgtacatgggacgataaccatc
gtatggccttttagtatcataaccaaatctatcgcattcctcctggccgagcatgacgtc
cggctccggcgcgaaaatggacaagtgcgcgtaagattccatggtgcagccgcaaaagcc
atctcagatgcatcgctaggcgcaggagatgagattcgtgtgagcctaaaaggcgctcag
tgggagaataatgagacacagacacaggttgcaggaagcactctagcatggcagctggaa
ttcacgaatcgcctggtcattggtattcgtcaactaaatatggaacaagaaacgctgctc
aatatcgacgccccggctgcggaaccagaaactgccacggatggtcaggcagagcgtacc
gaccca------atcgacacaatacccgaagaacctgccacaccagacccgccatgtccg
gagcccatattgcctgcgaaacgtagcgctacatcgaaccttgatcccttcgagtatact
tctcccgcttttctcaaacgagcacgtgtatcctatggttccctgtttgaaggaggcttg
gacattttcgacgaggacattagccaggcgactaggtcgaagaagcgctcccgattcagt
atgcctggtaatacttggagatataccagtcaatctcccagtcccgagcc---tgatgtc
cccgaggaagaagaggaagaagagccacaagtgaatggaaatccgcagccaaatggcgac
attgacgacactcatttggacacgccatccagaccagcaatggttgatcaaggctcccaa
accgcagatgttgactttacgcccatggccagtgtccaggtgttggccgaatcaagacca
acctttggctttacacagatgactccaacgccgtttgctcgaacaaaaccatttggtgca
gataaccccgtcatagatgaggccctgaattttggaggcgactcaacgacgtcgcatagc
atgcctcctgtatcacaacaaaactcgctcagccaacaaccaaacaccatggacacaaac
atggcttttagtttcacgccacagaccgtgctcttccctcaagctccagcatttttctct
gggcaggatgatgttccagactcgcccagtcgcgttacgggagtggaagactacccggcc
gcactcttggatactgatccaacctcctctaatcctgtagacgccctgatggggtttgct
gctcatgggtcgcaacccgtcgcaactcaccaaaatcctttctctacggaaccagcccta
gacccggctttcgttactgctgcgccctctcagaacccttgggctgatgaagaactacct
ggatcgcattctgcgaacgctagcagcgacgctgagaatccggtggagattctgagctca
tcaccttcaaggcaagaatcgagggcttcaacagaagatcgccaagtatctccttccagg
gaaaacacagagatgaatgtaacggcagatgcatcgcccgagccgactctcgaggaccca
gcaagtgaagccgaattttaccgcgatggcggtgatgagcctggggacgactacgatctc
agaaaatactcgcgcacgcacgatgacgacgacgatgtcgaaacgtcggaagaggagcga
gatgagagcgatgacgatcctggagcgcaaattatgaaccccgaggaagatgatatggat
gtcgatcaagacgttgcaaaccaagtaaggtattctggtgacgtttccgaagaatacgag
gaagaaatgtacgaggaacggttcgagggtgatggacaaagttatgaagggtctggagat
gatgcagaaggtgaatactactcatatgaggaggactacaccgatgacgaagaagaggat
gaagaggaagaagcacaaactcgccctcccgctgcacctattacccgagagcctgtcttt
atcgacctgctgtcggattcagaagacgaggatgaaccggcacccaagtctgtggcagaa
ccagaacctaaggaagag------------ctcgaagaagaggtaaagcatgagtccaaa
tcagattctaaagatgaggccggagtgagcccaaagaatgcagaggacacgacgcccttg
ccagtgcctgaggaaaaggaggaagctgaaaaccttcaggcacacgaggagatggctgaa
caaacccagtctgtccccggacccgcagagccatcaacgctgactacagacgaggcgaac
gaggatactgaaacgaaacacgtcactgaagaagaaacgactcaagtagagaaatcatca
gttcctatgcttcctgctcggaataattcgagtccagaccgcgatgaagatcatgaggcc
cccattatgtttgaggaaatcaaggctagaggcggtccatcgcaaattgagaagtctgcg
gaaaaccaagagccttctacagcatcaaataatatggagatggacgcacctgcactcacg
gaggtatccaataaacccgaggatgtagccattacggtcacagaaactacgagaataaat
tcacttgacgaaacaacgcctaccgtggttgaggaaaccgccgatgctatggatgttgat
gcagcactcgacgcatctctaaaagacactattgagcaaatagaaaccgaaaaggtcgag
gtcattgagaataatgttaccgtcaacgaagaggtacaaaccacgatcacgaatgcacag
gaagagacctcagcaagtgtccaggtcaaagcggtccaggaaacatccctcatacaacta
caagagaccttggaagataatgcagaatcatcgatcattaactcaactgaaggtctatcc
ggcgagggtgacgcagaagccggcaaaactcaagaattccacgacgccatgatgcaggac
gcgccctccgaaaatgctactgggaaaccagctatcaacacaattgtggtagaagatgcg
gaagaacactctaccaaggacggccaactttcacccccagcaactcatttctctcaagtg
caaaacctgcaagaagacaccatcaatgtcgctgcccatgaccatggccagcatcttctc
actccgggcgaaacccaagtgagacaagttgacatgtctgacatactgcaaactaccgca
tacaatgacgagaccgacgaagaggatgcaaacccagaggatcaaataatggctgagata
ctgcagcattctccaaccaaacaggatacccatctaccgatagagtctgtcgcctttcct
cctgctgcctcacagaccaaaccatttactcagactgagcaggctgatgagacgcatgaa
gggcctgcttcgcaatccgagccagagcatgtggctgctgttgccaaatccttacgaccc
caacgctctaaactaaacagagcgtccggttacatcgatcaagaggaccctagtatggcg
ctgatagcagctacgcctgcgaaagaatccgcaaacagtggtagcaagcacactagccca
gccccagtcgggccaa------------------------------------gcagcaag
actcgcagcaagactcgcagcaagacccacgatgatcccagcattcagttagcgggtgcc
ttggagcagtcagagacaaagaacaagcgtaaaagaaaagcggcagatgacgaaagcatt
accagtctggacaacagcccatccggaactcgacgagtgctgcgatctatgactgaccat
gatgatctgagcatattgctcgcgaaagggtcaagccctccagcccggcaaacacg----
--------accagatctgaagcgcgagacacctgtgcgcgaaacccgctcggtatcacga
agtttacggctgcaagaagagtcgcccgatgcatcatttgcttcactaatatccccgtca
atcgcgggttccttcgcgactgtgcctgaggatggtgaagaggacgtcaagtctctgaaa
ctacgactagctaaaaacttgaggacagactttcccgattttctgccgcttaagagccta
agagggaatattgacaaaatgacggatgtccttgcagtggtaacacagacaccaccgcaa
ccacaccgaccaaagcaaggtcgtcctcggggtttcatgctcaccttgaccttgaccgat
ccatctacagcaccgactcaagtccgtgtagccaatatattccgaccccacctaacctcg
ctgccggaagttgagagtggggacatcatccttctccgacgggtcaaggtggtgtcaatg
acgggccgtaacttcggtgtccggtcagaagatttatcgccatgggccgtgttcaagccg
aacggtgaacaagctctcagccaagtcaagggtccgccggtggaaattaccccagaagag
atcgaacatgccaagggtctacggcaatggtggagcctccaggatgacaacgctatgaac
aagatccggaaggtgaccgagagtaaggaaaatgccaaatga
>Fvenenatum.busco
atgaacgactctcaacccccgacttttctactcgacaagggcgagtctatccctatttct
ggactcaacccagacgcctccgatcaagagaaccgagttgtacacggggagataaccgtt
gcatggccttttagtatcataactaaatctatcgcattcctcctggccgagggtgacttc
cg---------------------agtgcgtgtacagttccatggtgcagccgcaaaagcc
atctcagatgcatcgctaggcgcaggagataagattcgtgtgagcctaaaaggcgttcag
tgggagaagaatgagacaaagacacagactgcaggaagcactctggcatggcaactagaa
ttcacgaatcgcctggtcattgctatacgtccatacaatatggaacaagaaactctgctc
gatatcgatgccccggctgtggaaccagaaactgccgcagatggccaggcagagaatacc
gacccaatcgacatcgacacaatacccgagggacctgccacaccggacccgccatctccg
gagcccatagtgcctgcgaaacgtagcgctgcatcggcccttggtgaattcgagtatgct
tctcccgcttttctcaaacgagcacgtgtatcctttgggtctctgtttgaaggaggc---
------ttcgatgaggacattagcaagaagactaagccgaagaagcgctcccgattcagt
atgcctggtaatgcttggagatataccagtcaatctcccagtcccgggcccgatgatgtc
cctgaggagtcagaggaagaagagacacaagtgaatggaaatccgcagccaaatgacgac
attgaggacacccatatggacacgccatccagaccagcaatggttgatcaaggctcccaa
accgcagatgtcgactttacgcctatggccagtgtccaggtactggccgaatcaagacca
agctttggttttacacagatgactccaacgccgtttgctcgaacaaagccatttggtgca
gataacccagcaatagatcagtccctgaattttggagatgactcaacaacgccgcatagc
atacctcctgaatcacatcaaaaccctttcagccaacagccaaaccccatggacacaaac
atgacttttagtttcacaccacaaaccgtgctcttccctcaagctccagcatttttctcc
gggcaggatgatgttccagactcgcccagtcgtgtcacgggagtggaagactacccggcc
gcgctcttggatgctaattcaacctcatctaatcctgtggacactctgatggggttcgct
tctcatgcgtcgcaacccgtcgcagctcctcaacatccgttctcttcggaatcagcccta
gactcggctttcgccactgctgcgccctctcagaacccttgggctgctgaagaactacct
ggatcacgttctgcgaacgctagtagcgacactgagaatccggtgcagattctgagctca
tcaccttcaaggcaagaattgagggattcaaccgaagatcgccaagtgtctccttcgagg
gaaaatactgagatgaatgtaacggcagatgcatcgcccgaaccgactctcgaggaccca
gcaagtgaagccgaatattaccgtgacggcggtgatgagcctggagacgactacgatctc
agaaaatactcgcgcacgcacgatgatgacgacgatatcgaaacgtctgaagaggaacga
gatgagaacgatgacaatcctggagcgcaaattatgaaccctgaggaagatgatatggat
gttgatcaagacgttgcgaaccaagaaaagtattctggtgacgtctccgaagaatacgaa
gaggaaatgtacgaagaacggttcgagggtgacggacaaagttacgaagagtctgaagat
gatgcagaaggtgaatactactcagatgaggatggctacactgatgacgaagaagaggaa
gaagaggaagaagcacaaactcgacttcgtgctgcacctatcccccgagagcctgtcttt
atcgatctgctgtcggattccgaagacgaaaatgaaccggcacccaagttggtgccagaa
ccagaacccaagggagagcctaaagaagatctcgaagaagaggtgaagcatgagtctgac
tcagagtctgaagatgaggttggagcgagcccaaagaatgcacaagacacaacgccctcg
ccagtgcctgagggaaaggaggaagctgaaaatcttgaggcagacgaggagatgactgaa
caagcccagtctccctctgaagccgcagaaccatcaacgctgactacaaaggagatgaac
gaggatactgaaaccaaacacgtcactaaagaagaaacgactcaagtagagaaatcatca
gttcccatgcctcctgctcggaatgattcgagtccagaccgcaatgaagatcctggggca
tccacgatatctgaggaaatcaagaccagagatgattcatcgcatattgagaagtctgcg
gaaaaccaagagtcttctgccgcatcacatgatatggagatgggcgcacctacactcacg
gtggtatccgataaacccgaggatgcagccattaccatcaaagaaactacgagaatagat
tcacttgacgaaacagcgcctaccgtggctgaggaaaccgccgaggctatggatgttgat
gcagcacttgacgcacctctagaagacactgttgagcgactggaaaccgaaaaggttgag
gtcgttgagaacagtgttactgtcaacgaggaggtgcaaaccacgatcacgaatgcacaa
aacgagacctcaacaagtgtccaggtcacagcggcccaggaagaatcgctcatacaacta
caagagacctcggaagataatgcagcgccatcgaacatcaactcaactggaggtctatct
agcgagggtgatgcagaagttgacgaaacacaagaattccacgacgccatgatgcaggac
gagccctccgaaaatgctactgggaaatcagctatcaacacggtcgtggtagaagatgca
gaagaacaccctataaaggacgggcggatttcacctccaccaactcaaatctctcaagtg
caaaccctgc---aagacaccatcaatgtcgcagtccatgaccacgaccagcatcttccc
actccaggcgaaacccaggtgatagaggttgacatgtctgacatactgcaaactgtcaca
tacgatggccagaccgacgaagaggatacaaacccagaggatcaaataatggctgagata
ctgcagcattctccagtgaaacaggatgcccatctaccgatggagtctgtcgcatttcct
cctgctgcctcacaaactaacacatttactcggactgagcaggccgatgagacacatgaa
ggacctgcttcacaatctgagccagcgcctgtggctgctgttgccaaatccttacgaccc
cgacgctctaagccaaacagagcgtccgacgacagcgatcaagaggaccccagtatagcg
ctgatagcagctgcgcctgcgacagggcccgcagacagtggtagcaagcacagtaactca
gtcccaaccgggccaa------------------------------------gcagcaag
actcgcagcaagactcgcaacaagacccacgatgatcccagcattcagttagcgggtggc
ttcagacagtcagagacgaagaacaagcgtaaaagaaaagcggcagatgatgaaagcatt
accagtctggacaacagtccatccggagcccagcgagtgctaggatccatgactgaccat
gatgatccgagcatattgctcgtgaaggggtcaagccctccagcccggcaaacaagacgt
cacaagacaccagatctgaagcacgagacacctaggcgcgaaactcgttcggtatcacga
agtttacggctac---aagattcacccgatgcatcatttgcttcactaatatccccatca
atcgcagggtccttcgcgactgtgcctgaggatggcgaagaggacgtcaagtctctgaaa
ctacgactagttaaaaacttgaggacagatttgcccgacttcctgccgctcaagagcctc
agagggaatatcgacaagataacggatgtccttgcagtggtaacacagacaccaccgcaa
ccacaaccacaaaaacatggtcgtctccgacgtttcatgctcaccttgaccttgaccgat
ccgtctacggcaccgaatcaagtccgcgtagccaatatattcgggacctacctaacctcg
ctgccggaggttgagagtggggacatcatcctcctccgacgggtcaaggtggtggcaatg
acgggccgtaacttcggcgtccggtcagaagatttatcgtcatgggccgtgtccaagccg
aacgatgagcaagttctcagtcaagtcaagggtctaccggtggaaattaccacagaagag
atcgaacatgccaagggactacggcaatggtggagcctccaggatgacaacgctatgaac
aagatccggaaggtgaccgagggtaaggaaaacgccaaatga
