# Supplementary material for: Apicidin biosynthesis is linked to accessory chromosomes in Fusarium poae isolates
Source: BMC Genomics. 2021 Aug 4;22:591. doi: 10.1186/s12864-021-07617-y (PMC8340494; doi:10.1186/s12864-021-07617-y)
Supplement: Supplementary file 17 — Additional file 17. Compressed folder containing alignments for each of the 4141 orthologs used in BUSCO analysis. [file 12864_2021_7617_MOESM17_ESM.zip › Fven2_nt_MAFFT/3672at5125_nt.mafft.fasta]

>Fp105
atggccgagtcggagctcaagtggcccgcggccaaagtgcgtcagacctttttcgactac
tttgcgaagaggggccacacaatagtcccctcttcatcagtcgtccctcacaatgatcct
accctgctcttcaccaacgcgggtatgaaccagttcaagcccatcttcctcggcaccgtt
ggcaagaccgatcctatggccagcctcaaggctgccgtcgattcgcagaagtgtattcga
gctggtggcaaacataacgatctcgacgatgttggcaaggatagctatcatcacacgttc
ttcgagatgttgggtaactggtctttcggcgactacttcaagaaggaggccatttcatat
tcttgggagctcctcaccaaggtctacggtctggacccttctcgtttgtatgtcacatac
ttcgagggtgacgagaagttgaagctggaacctgatctggaggccaaggagctttggatc
tcagttggtgtccctgaagaccatatcctacctggaaacatgaaggataacttctgggag
atgggtgaccaaggtccttgcggtccttgcagtgaaatccactacgacaaggttggtggc
cgaaacgcctcgaacctcgttaacatggacgatcctatggttgtcgaggtttggaacaac
gttttcatgcaatatgaccgtcaaaaagatggcagcctcaagtctctgcctgccaagcac
atcgacactggcatgggttacgaacgtctcgtttctgctctccaggacactgtctcaaac
tacgccaccgattgttttactcctctgttcaagaagattcaggaggtcaccggcgcccga
ccctacactgacaagtacggtaaagatgatgttgatggcattgacactgcctaccgtgta
gtcgctgatcacatccgaactctctctttctccattgctgatggcgctgttcccaacaac
gatggccgaggttacgttattcgacgtgtgttgagacgaggtgttcgatatgcccgaaag
tacttcaatgccgatatcggcgctttcttctccaagatcctgcccgctctcgtcgatcaa
atgggagagcaattccccgagcttgtcaagaagcagcaagatatcaaggagatccttgac
gaggaggaggttgcctttgccaagactctggatcgtggcgaggctcagtttgagaagtat
gctgctgaggctaccaagaacggcgccaagaagctcaagggagacgttgtctggcgactt
tacgacacttttggcttccctgttgatctcactcgtctaatggccgaggagcgcaacctc
gaaattgatgacgaggaggtcaaggctgcccaatataaggctcgtgaggccagtaaggca
gtcaaggaatctgtccagacttttgccaagctcaacgtccaccagatctctgagcttgag
aaggacctcaaggttgagcgaaccaacgacgacgccaagtttcttcagggcgacagcaat
gctcaagtccagcttatttacgatggcaagtccttcctccagtcaactaaggacgtccct
gagaagactgctcttggtctcctgatcgacaagaccaacttctacgctgagtcaggtggt
caggtcgccgatactggacgtattgtcattgacgatgttgccgagttcaaggttcttgat
gtccagaactatggtggatacgtcctacacaacgggtacatcgagtacggtaccctgtct
tctggagacaaggtcatctgcgagtacgatgagttgcgccgatcgcccattcgcaacaac
cacagcggaactcacatcctcaaccactccctgcgagaggttctcggtgacgaggtcaac
cagaagggttctctggtcgatagtgagaagctccgtttcgatttctctcacaagaccggt
gtcaagattgaggagctgaagaagatcgaggaaatgtccaacgagtatattcgtcgtggc
caaaagatttactccaaggaggtcgacttggagaaggcccgccagattgaaggatgccgt
gctgtctttggcgagacttaccctgatcccgtccgtgttgtttctattggcaaggatatc
gacgagatgctcgctgatcccaagaagcctgagtggcgtcagtacagtgttgagttttgt
ggcggcacccacgtcgagcaaactggtttgattaaggaccttatcctcattgaggagagc
ggtatcgccaagggtattcgccgtatcatcgcctacactggcgaggctgcgcaccaagtt
cagcgtgaagctgatgagttctccaagaagatcgatgctcttgaccagctgcctttcggc
cccgagaaggaggcccagatgaaggccgtcagtgtggagctcagccagttgaccatctca
accttgacaaaggacgacttcaacaagcgctaccagaagatcaacgcagctgtcactgcc
gagcaaaagaagcgccagaaggccgagtccaagactgcgcttgacactgtcaagaagcac
tttgatagcaacaaggatgccaagtggtttgttggccgtctgcccgttggcgccacctcc
aaggctctgatggaagtggtcaagcactatcagggtaaggataaggagaagactgtttac
gtctttggtggcagtaaggaggagggcgccgttgcccacggtgtctacgtcggaactcac
cttgcctcccaaggtgttactgctgaacaatgggctgcttctgtgtccgaggtcattggt
ggtcgctccggtggtaaggagcctacacgacaaggccagggtaccaagcccgagaacctt
gacgagggtgtcgagaccgcgacaaagtggctcgatgagaaactgaagctgtaa
>Fp108
atggccgagtcggagctcaagtggcccgcggccaaagtgcgtcagacctttttcgactac
tttgcgaagaggggccacacaatagtcccctcttcatcagtcgtccctcacaatgatcct
accctgctcttcaccaacgcgggtatgaaccagttcaagcccatcttcctcggcaccgtt
ggcaagaccgatcctatggccagcctcaaggctgccgtcgattcgcagaagtgtattcga
gctggtggcaaacataacgatctcgacgatgttggcaaggatagctatcatcacacgttc
ttcgagatgttgggtaactggtctttcggcgactacttcaagaaggaggccatttcatat
tcttgggagctcctcaccaaggtctacggtctggacccttctcgtttgtatgtcacatac
ttcgagggtgacgagaagttgaagctggaacctgatctggaggccaaggagctttggatc
tcagttggtgtccctgaagaccatatcctacctggaaacatgaaggataacttctgggag
atgggtgaccaaggtccttgcggtccttgcagtgaaatccactacgacaaggttggtggc
cgaaacgcctcgaacctcgttaacatggacgatcctatggttgtcgaggtttggaacaac
gttttcatgcaatatgaccgtcaaaaagatggcagcctcaagtctctgcctgccaagcac
atcgacactggcatgggttacgaacgtctcgtttctgctctccaggacactgtctcaaac
tacgccaccgattgttttactcctctgttcaagaagattcaggaggtcaccggcgcccga
ccctacactgacaagtacggtaaagatgatgttgatggcattgacactgcctaccgtgta
gtcgctgatcacatccgaactctctctttctccattgctgatggcgctgttcccaacaac
gatggccgaggttacgttattcgacgtgtgttgagacgaggtgttcgatatgcccgaaag
tacttcaatgccgatatcggcgctttcttctccaagatcctgcccgctctcgtcgatcaa
atgggagagcaattccccgagcttgtcaagaagcagcaagatatcaaggagatccttgac
gaggaggaggttgcctttgccaagactctggatcgtggcgaggctcagtttgagaagtat
gctgctgaggctaccaagaacggcgccaagaagctcaagggagacgttgtctggcgactt
tacgacacttttggcttccctgttgatctcactcgtctaatggccgaggagcgcaacctc
gaaattgatgacgaggaggtcaaggctgcccaatataaggctcgtgaggccagtaaggca
gtcaaggaatctgtccagacttttgccaagctcaacgtccaccagatctctgagcttgag
aaggacctcaaggttgagcgaaccaacgacgacgccaagtttcttcagggcgacagcaat
gctcaagtccagcttatttacgatggcaagtccttcctccagtcaactaaggacgtccct
gagaagactgctcttggtctcctgatcgacaagaccaacttctacgctgagtcaggtggt
caggtcgccgatactggacgtattgtcattgacgatgttgccgagttcaaggttcttgat
gtccagaactatggtggatacgtcctacacaacgggtacatcgagtacggtaccctgtct
tctggagacaaggtcatctgcgagtacgatgagttgcgccgatcgcccattcgcaacaac
cacagcggaactcacatcctcaaccactccctgcgagaggttctcggtgacgaggtcaac
cagaagggttctctggtcgatagtgagaagctccgtttcgatttctctcacaagaccggt
gtcaagattgaggagctgaagaagatcgaggaaatgtccaacgagtatattcgtcgtggc
caaaagatttactccaaggaggtcgacttggagaaggcccgccagattgaaggatgccgt
gctgtctttggcgagacttaccctgatcccgtccgtgttgtttctattggcaaggatatc
gacgagatgctcgctgatcccaagaagcctgagtggcgtcagtacagtgttgagttttgt
ggcggcacccacgtcgagcaaactggtttgattaaggaccttatcctcattgaggagagc
ggtatcgccaagggtattcgccgtatcatcgcctacactggcgaggctgcgcaccaagtt
cagcgtgaagctgatgagttctccaagaagatcgatgctcttgaccagctgcctttcggc
cccgagaaggaggcccagatgaaggccgtcagtgtggagctcagccagttgaccatctca
accttgacaaaggacgacttcaacaagcgctaccagaagatcaacgcagctgtcactgcc
gagcaaaagaagcgccagaaggccgagtccaagactgcgcttgacactgtcaagaagcac
tttgatagcaacaaggatgccaagtggtttgttggccgtctgcccgttggcgccacctcc
aaggctctgatggaagtggtcaagcactatcagggtaaggataaggagaagactgtttac
gtctttggtggcagtaaggaggagggcgccgttgcccacggtgtctacgtcggaactcac
cttgcctcccaaggtgttactgctgaacaatgggctgcttctgtgtccgaggtcattggt
ggtcgctccggtggtaaggagcctacacgacaaggccagggtaccaagcccgagaacctt
gacgagggtgtcgagaccgcgacaaagtggctcgatgagaaactgaagctgtaa
>Fp118
atggccgagtcggagctcaagtggcccgcggccaaagtgcgtcagacctttttcgactac
tttgcgaagaggggccacacaatagtcccctcttcatcagtcgtccctcacaatgatcct
accctgctcttcaccaacgcgggtatgaaccagttcaagcccatcttcctcggcaccgtt
ggcaagaccgatcctatggccagcctcaaggctgccgtcgattcgcagaagtgtattcga
gctggtggcaaacataacgatctcgacgatgttggcaaggatagctatcatcacacgttc
ttcgagatgttgggtaactggtctttcggcgactacttcaagaaggaggccatttcatat
tcttgggagctcctcaccaaggtctacggtctggacccttctcgtttgtatgtcacatac
ttcgagggtgacgagaagttgaagctggaacctgatctggaggccaaggagctttggatc
tcagttggtgtccctgaagaccatatcctacctggaaacatgaaggataacttctgggag
atgggtgaccaaggtccttgcggtccttgcagtgaaatccactacgacaaggttggtggc
cgaaacgcctcgaacctcgttaacatggacgatcctatggttgtcgaggtttggaacaac
gttttcatgcaatatgaccgtcaaaaagatggcagcctcaagtctctgcctgccaagcac
atcgacactggcatgggttacgaacgtctcgtttctgctctccaggacactgtctcaaac
tacgccaccgattgttttactcctctgttcaagaagattcaggaggtcaccggcgcccga
ccctacactgacaagtacggtaaagatgatgttgatggcattgacactgcctaccgtgta
gtcgctgatcacatccgaactctctctttctccattgctgatggcgctgttcccaacaac
gatggccgaggttacgttattcgacgtgtgttgagacgaggtgttcgatatgcccgaaag
tacttcaatgccgatatcggcgctttcttctccaagatcctgcccgctctcgtcgatcaa
atgggagagcaattccccgagcttgtcaagaagcagcaagatatcaaggagatccttgac
gaggaggaggttgcctttgccaagactctggatcgtggcgaggctcagtttgagaagtat
gctgctgaggctaccaagaacggcgccaagaagctcaagggagacgttgtctggcgactt
tacgacacttttggcttccctgttgatctcactcgtctaatggccgaggagcgcaacctc
gaaattgatgacgaggaggtcaaggctgcccaagataaggctcgtgaggccagtaaggca
gtcaaggaatctgtccagacttttgccaagctcaacgtccaccagatctctgagcttgag
aaggacctcaaggttgagcgaaccaacgacgacgccaagtttcttcagggcgacagcaat
gctcaagtccagcttatttacgatggcaagtccttcctccagtcaactaaggacgtccct
gagaagactgctcttggtctcctgatcgacaagaccaacttctacgctgagtcaggtggt
caggtcgccgatactggacgtattgtcattgacgatgttgccgagttcaaggttcttgat
gtccagaactatggtggatacgtcctacacaacgggtacatcgagtacggtaccctgtct
tctggagacaaggtcatctgcgagtacgatgagttgcgccgatcgcccattcgcaacaac
cacagcggaactcacatcctcaaccactccctgcgagaggttctcggtgacgaggtcaac
cagaagggttctctggtcgatagtgagaagctccgtttcgatttctctcacaagaccggt
gtcaagattgaggagctgaagaagatcgaggaaatgtccaacgagtatattcgtcgtggc
caaaagatttactccaaggaggtcgacttggagaaggcccgccagattgaaggatgccgt
gctgtctttggcgagacttaccctgatcccgtccgtgttgtttctattggcaaggatatc
gacgagatgctcgctgatcccaagaagcctgagtggcgtcagtacagtgttgagttttgt
ggcggcacccacgtcgagcaaactggtttgattaaggaccttatcctcattgaggagagc
ggtatcgccaagggtattcgccgtatcatcgcctacactggcgaggctgcgcaccaagtt
cagcgtgaagctgatgagttctccaagaagatcgatgctcttgaccagctgcctttcggc
cccgagaaggaggcccagatgaaggccgtcagtgtggagctcagccagttgaccatctca
accttgacaaaggacgacttcaacaagcgctaccagaagatcaacgcagctgtcactgcc
gagcaaaagaagcgccagaaggccgagtccaagactgcgcttgacactgtcaagaagcac
tttgatagcaacaaggatgccaagtggtttgttggccgtctgcccgttggcgccacctcc
aaggctctgatggaagtggtcaagcactatcagggtaaggataaggagaagactgtttac
gtctttggtggcagtaaggaggagggcgccgttgcccacggtgtctacgtcggaactcac
cttgcctcccaaggtgttactgctgaacaatgggctgcttctgtgtccgaggtcattggt
ggtcgctccggtggtaaggagcctacacgacaaggccagggtaccaagcccgagaacctt
gacgagggtgtcgagaccgcgacaaagtggctcgatgagaaactgaagctgtaa
>Fp122
atggccgagtcggagctcaagtggcccgcggccaaagtgcgtcagacctttttcgactac
tttgcgaagaggggccacacaatagtcccctcttcatcagtcgtccctcacaatgatcct
accctgctcttcaccaacgcgggtatgaaccagttcaagcccatcttcctcggcaccgtt
ggcaagaccgatcctatggccagcctcaaggctgccgtcgattcgcagaagtgtattcga
gctggtggcaaacataacgatctcgacgatgttggcaaggatagctatcatcacacgttc
ttcgagatgttgggtaactggtctttcggcgactacttcaagaaggaggccatttcatat
tcttgggagctcctcaccaaggtctacggtctggacccttctcgtttgtatgtcacatac
ttcgagggtgacgagaagttgaagctggaacctgatctggaggccaaggagctttggatc
tcagttggtgtccctgaagaccatatcctacctggaaacatgaaggataacttctgggag
atgggtgaccaaggtccttgcggtccttgcagtgaaatccactacgacaaggttggtggc
cgaaacgcctcgaacctcgttaacatggacgatcctatggttgtcgaggtttggaacaac
gttttcatgcaatatgaccgtcaaaaagatggcagcctcaagtctctgcctgccaagcac
atcgacactggcatgggttacgaacgtctcgtttctgctctccaggacactgtctcaaac
tacgccaccgattgttttactcctctgttcaagaagattcaggaggtcaccggcgcccga
ccctacactgacaagtacggtaaagatgatgttgatggcattgacactgcctaccgtgta
gtcgctgatcacatccgaactctctctttctccattgctgatggcgctgttcccaacaac
gatggccgaggttacgttattcgacgtgtgttgagacgaggtgttcgatatgcccgaaag
tacttcaatgccgatatcggcgctttcttctccaagatcctgcccgctctcgtcgatcaa
atgggagagcaattccccgagcttgtcaagaagcagcaagatatcaaggagatccttgac
gaggaggaggttgcctttgccaagactctggatcgtggcgaggctcagtttgagaagtat
gctgctgaggctaccaagaacggcgccaagaagctcaagggagacgttgtctggcgactt
tacgacacttttggcttccctgttgatctcactcgtctaatggccgaggagcgcaacctc
gaaattgatgacgaggaggtcaaggctgcccaatataaggctcgtgaggccagtaaggca
gtcaaggaatctgtccagacttttgccaagctcaacgtccaccagatctctgagcttgag
aaggacctcaaggttgagcgaaccaacgacgacgccaagtttcttcagggcgacagcaat
gctcaagtccagcttatttacgatggcaagtccttcctccagtcaactaaggacgtccct
gagaagactgctcttggtctcctgatcgacaagaccaacttctacgctgagtcaggtggt
caggtcgccgatactggacgtattgtcattgacgatgttgccgagttcaaggttcttgat
gtccagaactatggtggatacgtcctacacaacgggtacatcgagtacggtaccctgtct
tctggagacaaggtcatctgcgagtacgatgagttgcgccgatcgcccattcgcaacaac
cacagcggaactcacatcctcaaccactccctgcgagaggttctcggtgacgaggtcaac
cagaagggttctctggtcgatagtgagaagctccgtttcgatttctctcacaagaccggt
gtcaagattgaggagctgaagaagatcgaggaaatgtccaacgagtatattcgtcgtggc
caaaagatttactccaaggaggtcgacttggagaaggcccgccagattgaaggatgccgt
gctgtctttggcgagacttaccctgatcccgtccgtgttgtttctattggcaaggatatc
gacgagatgctcgctgatcccaagaagcctgagtggcgtcagtacagtgttgagttttgt
ggcggcacccacgtcgagcaaactggtttgattaaggaccttatcctcattgaggagagc
ggtatcgccaagggtattcgccgtatcatcgcctacactggcgaggctgcgcaccaagtt
cagcgtgaagctgatgagttctccaagaagatcgatgctcttgaccagctgcctttcggc
cccgagaaggaggcccagatgaaggccgtcagtgtggagctcagccagttgaccatctca
accttgacaaaggacgacttcaacaagcgctaccagaagatcaacgcagctgtcactgcc
gagcaaaagaagcgccagaaggccgagtccaagactgcgcttgacactgtcaagaagcac
tttgatagcaacaaggatgccaagtggtttgttggccgtctgcccgttggcgccacctcc
aaggctctgatggaagtggtcaaacactatcagggtaaggataaggagaagactgtttac
gtctttggtggcagtaaggaggagggcgccgttgcccacggtgtctacgtcggaactcac
cttgcctcccaaggtgttactgctgaacaatgggctgcttctgtgtccgaggtcattggt
ggtcgctccggtggtaaggagcctacacgacaaggccagggtaccaagcccgagaacctt
gacgagggtgtcgagaccgcgacaaagtggctcgatgagaaactgaagctgtaa
>Fp125
atggccgagtcggagctcaagtggcccgcggccaaagtgcgtcagacctttttcgactac
tttgcgaagaggggccacacaatagtcccctcttcatcagtcgtccctcacaatgatcct
accctgctcttcaccaacgcgggtatgaaccagttcaagcccatcttcctcggcaccgtt
ggcaagaccgatcctatggccagcctcaaggctgccgtcgattcgcagaagtgtattcga
gctggtggcaaacataacgatctcgacgatgttggcaaggatagctatcatcacacgttc
ttcgagatgttgggtaactggtctttcggcgactacttcaagaaggaggccatttcatat
tcttgggagctcctcaccaaggtctacggtctggacccttctcgtttgtatgtcacatac
ttcgagggtgacgagaagttgaagctggaacctgatctggaggccaaggagctttggatc
tcagttggtgtccctgaagaccatatcctacctggaaacatgaaggataacttctgggag
atgggtgaccaaggtccttgcggtccttgcagtgaaatccactacgacaaggttggtggc
cgaaacgcctcgaacctcgttaacatggacgatcctatggttgtcgaggtttggaacaac
gttttcatgcaatatgaccgtcaaaaagatggcagcctcaagtctctgcctgccaagcac
atcgacactggcatgggttacgaacgtctcgtttctgctctccaggacactgtctcaaac
tacgccaccgattgttttactcctctgttcaagaagattcaggaggtcaccggcgcccga
ccctacactgacaagtacggtaaagatgatgttgatggcattgacactgcctaccgtgta
gtcgctgatcacatccgaactctctctttctccattgctgatggcgctgttcccaacaac
gatggccgaggttacgttattcgacgtgtgttgagacgaggtgttcgatatgcccgaaag
tacttcaatgccgatatcggcgctttcttctccaagatcctgcccgctctcgtcgatcaa
atgggagagcaattccccgagcttgtcaagaagcagcaagatatcaaggagatccttgac
gaggaggaggttgcctttgccaagactctggatcgtggcgaggctcagtttgagaagtat
gctgctgaggctaccaagaacggcgccaagaagctcaagggagacgttgtctggcgactt
tacgacacttttggcttccctgttgatctcactcgtctaatggccgaggagcgcaacctc
gaaattgatgacgaggaggtcaaggctgcccaagataaggctcgtgaggccagtaaggca
gtcaaggaatctgtccagacttttgccaagctcaacgtccaccagatctctgagcttgag
aaggacctcaaggttgagcgaaccaacgacgacgccaagtttcttcagggcgacagcaat
gctcaagtccagcttatttacgatggcaagtccttcctccagtcaactaaggacgtccct
gagaagactgctcttggtctcctgatcgacaagaccaacttctacgctgagtcaggtggt
caggtcgccgatactggacgtattgtcattgacgatgttgccgagttcaaggttcttgat
gtccagaactatggtggatacgtcctacacaacgggtacatcgagtacggtaccctgtct
tctggagacaaggtcatctgcgagtacgatgagttgcgccgatcgcccattcgcaacaac
cacagcggaactcacatcctcaaccactccctgcgagaggttctcggtgacgaggtcaac
cagaagggttctctggtcgatagtgagaagctccgtttcgatttctctcacaagaccggt
gtcaagattgaggagctgaagaagatcgaggaaatgtccaacgagtatattcgtcgtggc
caaaagatttactccaaggaggtcgacttggagaaggcccgccagattgaaggatgccgt
gctgtctttggcgagacttaccctgatcccgtccgtgttgtttctattggcaaggatatc
gacgagatgctcgctgatcccaagaagcctgagtggcgtcagtacagtgttgagttttgt
ggcggcacccacgtcgagcaaactggtttgattaaggaccttatcctcattgaggagagc
ggtatcgccaagggtattcgccgtatcatcgcctacactggcgaggctgcgcaccaagtt
cagcgtgaagctgatgagttctccaagaagatcgatgctcttgaccagctgcctttcggc
cccgagaaggaggcccagatgaaggccgtcagtgtggagctcagccagttgaccatctca
accttgacaaaggacgacttcaacaagcgctaccagaagatcaacgcagctgtcactgcc
gagcaaaagaagcgccagaaggccgagtccaagactgcgcttgacactgtcaagaagcac
tttgatagcaacaaggatgccaagtggtttgttggccgtctgcccgttggcgccacctcc
aaggctctgatggaagtggtcaagcactatcagggtaaggataaggagaagactgtttac
gtctttggtggcagtaaggaggagggcgccgttgcccacggtgtctacgtcggaactcac
cttgcctcccaaggtgttactgctgaacaatgggctgcttctgtgtccgaggtcattggt
ggtcgctccggtggtaaggagcctacacgacaaggccagggtaccaagcccgagaacctt
gacgagggtgtcgagaccgcgacaaagtggctcgatgagaaactgaagctgtaa
>Fp13r
atggccgagtcggagctcaagtggcccgcggccaaagtgcgtcagacctttttcgactac
tttgcgaagaggggccacacaatagtcccctcttcatcagtcgtccctcacaatgatcct
accctgctcttcaccaacgcgggtatgaaccagttcaagcccatcttcctcggcaccgtt
ggcaagaccgatcctatggccagcctcaaggctgccgtcgattcgcagaagtgtattcga
gctggtggcaaacataacgatctcgacgatgttggcaaggatagctatcatcacacgttc
ttcgagatgttgggtaactggtctttcggcgactacttcaagaaggaggccatttcatat
tcttgggagctcctcaccaaggtctacggtctggacccttctcgtttgtatgtcacatac
ttcgagggtgacgagaagttgaagctggaacctgatctggaggccaaggagctttggatc
tcagttggtgtccctgaagaccatatcctacctggaaacatgaaggataacttctgggag
atgggtgaccaaggtccttgcggtccttgcagtgaaatccactacgacaaggttggtggc
cgaaacgcctcgaacctcgttaacatggacgatcctatggttgtcgaggtttggaacaac
gttttcatgcaatatgaccgtcaaaaagatggcagcctcaagtctctgcctgccaagcac
atcgacactggcatgggttacgaacgtctcgtttctgctctccaggacactgtctcaaac
tacgccaccgattgttttactcctctgttcaagaagattcaggaggtcaccggcgcccga
ccctacactgacaagtacggtaaagatgatgttgatggcattgacactgcctaccgtgta
gtcgctgatcacatccgaactctctctttctccattgctgatggcgctgttcccaacaac
gatggccgaggttacgttattcgacgtgtgttgagacgaggtgttcgatatgcccgaaag
tacttcaatgccgatatcggcgctttcttctccaagatcctgcccgctctcgtcgatcaa
atgggagagcaattccccgagcttgtcaagaagcagcaagatatcaaggagatccttgac
gaggaggaggttgcctttgccaagactctggatcgtggcgaggctcagtttgagaagtat
gctgctgaggctaccaagaacggcgccaagaagctcaagggagacgttgtctggcgactt
tacgacacttttggcttccctgttgatctcactcgtctaatggccgaggagcgcaacctc
gaaattgatgacgaggaggtcaaggctgcccaagataaggctcgtgaggccagtaaggca
gtcaaggaatctgtccagacttttgccaagctcaacgtccaccagatctctgagcttgag
aaggacctcaaggttgagcgaaccaacgacgacgccaagtttcttcagggcgacagcaat
gctcaagtccagcttatttacgatggcaagtccttcctccagtcaactaaggacgtccct
gagaagactgctcttggtctcctgatcgacaagaccaacttctacgctgagtcaggtggt
caggtcgccgatactggacgtattgtcattgacgatgttgccgagttcaaggttcttgat
gtccagaactatggtggatacgtcctacacaacgggtacatcgagtacggtaccctgtct
tctggagacaaggtcatctgcgagtacgatgagttgcgccgatcgcccattcgcaacaac
cacagcggaactcacatcctcaaccactccctgcgagaggttctcggtgacgaggtcaac
cagaagggttctctggtcgatagtgagaagctccgtttcgatttctctcacaagaccggt
gtcaagattgaggagctgaagaagatcgaggaaatgtccaacgagtatattcgtcgtggc
caaaagatttactccaaggaggtcgacttggagaaggcccgccagattgaaggatgccgt
gctgtctttggcgagacttaccctgatcccgtccgtgttgtttctattggcaaggatatc
gacgagatgctcgctgatcccaagaagcctgagtggcgtcagtacagtgttgagttttgt
ggcggcacccacgtcgagcaaactggtttgattaaggaccttatcctcattgaggagagc
ggtatcgccaagggtattcgccgtatcatcgcctacactggcgaggctgcgcaccaagtt
cagcgtgaagctgatgagttctccaagaagatcgatgctcttgaccagctgcctttcggc
cccgagaaggaggcccagatgaaggccgtcagtgtggagctcagccagttgaccatctca
accttgacaaaggacgacttcaacaagcgctaccagaagatcaacgcagctgtcactgcc
gagcaaaagaagcgccagaaggccgagtccaagactgcgcttgacactgtcaagaagcac
tttgatagcaacaaggatgccaagtggtttgttggccgtctgcccgttggcgccacctcc
aaggctctgatggaagtggtcaagcactatcagggtaaggataaggagaagactgtttac
gtctttggtggcagtaaggaggagggcgccgttgcccacggtgtctacgtcggaactcac
cttgcctcccaaggtgttactgctgaacaatgggctgcttctgtgtccgaggtcattggt
ggtcgctccggtggtaaggagcctacacgacaaggccagggtaccaagcccgagaacctt
gacgagggtgtcgagaccgcgacaaagtggctcgatgagaaactgaagctgtaa
>Fp144
atggccgagtcggagctcaagtggcccgcggccaaagtgcgtcagacctttttcgactac
tttgcgaagaggggccacacaatagtcccctcttcatcagtcgtccctcacaatgatcct
accctgctcttcaccaacgcgggtatgaaccagttcaagcccatcttcctcggcaccgtt
ggcaagaccgatcctatggccagcctcaaggctgccgtcgattcgcagaagtgtattcga
gctggtggcaaacataacgatctcgacgatgttggcaaggatagctatcatcacacgttc
ttcgagatgttgggtaactggtctttcggcgactacttcaagaaggaggccatttcatat
tcttgggagctcctcaccaaggtctacggtctggacccttctcgtttgtatgtcacatac
ttcgagggtgacgagaagttgaagctggaacctgatctggaggccaaggagctttggatc
tcagttggtgtccctgaagaccatatcctacctggaaacatgaaggataacttctgggag
atgggtgaccaaggtccttgcggtccttgcagtgaaatccactacgacaaggttggtggc
cgaaacgcctcgaacctcgttaacatggacgatcctatggttgtcgaggtttggaacaac
gttttcatgcaatatgaccgtcaaaaagatggcagcctcaagtctctgcctgccaagcac
atcgacactggcatgggttacgaacgtctcgtttctgctctccaggacactgtctcaaac
tacgccaccgattgttttactcctctgttcaagaagattcaggaggtcaccggcgcccga
ccctacactgacaagtacggtaaagatgatgttgatggcattgacactgcctaccgtgta
gtcgctgatcacatccgaactctctctttctccattgctgatggcgctgttcccaacaac
gatggccgaggttacgttattcgacgtgtgttgagacgaggtgttcgatatgcccgaaag
tacttcaatgccgatatcggcgctttcttctccaagatcctgcccgctctcgtcgatcaa
atgggagagcaattccccgagcttgtcaagaagcagcaagatatcaaggagatccttgac
gaggaggaggttgcctttgccaagactctggatcgtggcgaggctcagtttgagaagtat
gctgctgaggctaccaagaacggcgccaagaagctcaagggagacgttgtctggcgactt
tacgacacttttggcttccctgttgatctcactcgtctaatggccgaggagcgcaacctc
gaaattgatgacgaggaggtcaaggctgcccaagataaggctcgtgaggccagtaaggca
gtcaaggaatctgtccagacttttgccaagctcaacgtccaccagatctctgagcttgag
aaggacctcaaggttgagcgaaccaacgacgacgccaagtttcttcagggcgacagcaat
gctcaagtccagcttatttacgatggcaagtccttcctccagtcaactaaggacgtccct
gagaagactgctcttggtctcctgatcgacaagaccaacttctacgctgagtcaggtggt
caggtcgccgatactggacgtattgtcattgacgatgttgccgagttcaaggttcttgat
gtccagaactatggtggatacgtcctacacaacgggtacatcgagtacggtaccctgtct
tctggagacaaggtcatctgcgagtacgatgagttgcgccgatcgcccattcgcaacaac
cacagcggaactcacatcctcaaccactccctgcgagaggttctcggtgacgaggtcaac
cagaagggttctctggtcgatagtgagaagctccgtttcgatttctctcacaagaccggt
gtcaagattgaggagctgaagaagatcgaggaaatgtccaacgagtatattcgtcgtggc
caaaagatttactccaaggaggtcgacttggagaaggcccgccagattgaaggatgccgt
gctgtctttggcgagacttaccctgatcccgtccgtgttgtttctattggcaaggatatc
gacgagatgctcgctgatcccaagaagcctgagtggcgtcagtacagtgttgagttttgt
ggcggcacccacgtcgagcaaactggtttgattaaggaccttatcctcattgaggagagc
ggtatcgccaagggtattcgccgtatcatcgcctacactggcgaggctgcgcaccaagtt
cagcgtgaagctgatgagttctccaagaagatcgatgctcttgaccagctgcctttcggc
cccgagaaggaggcccagatgaaggccgtcagtgtggagctcagccagttgaccatctca
accttgacaaaggacgacttcaacaagcgctaccagaagatcaacgcagctgtcactgcc
gagcaaaagaagcgccagaaggccgagtccaagactgcgcttgacactgtcaagaagcac
tttgatagcaacaaggatgccaagtggtttgttggccgtctgcccgttggcgccacctcc
aaggctctgatggaagtggtcaagcactatcagggtaaggataaggagaagactgtttac
gtctttggtggcagtaaggaggagggcgccgttgcccacggtgtctacgtcggaactcac
cttgcctcccaaggtgttactgctgaacaatgggctgcttctgtgtccgaggtcattggt
ggtcgctccggtggtaaggagcctacacgacaaggccagggtaccaagcccgagaacctt
gacgagggtgtcgagaccgcgacaaagtggctcgatgagaaactgaagctgtaa
>Fp146
atggccgagtcggagctcaagtggcccgcggccaaagtgcgtcagacctttttcgactac
tttgcgaagaggggccacacaatagtcccctcttcatcagtcgtccctcacaatgatcct
accctgctcttcaccaacgcgggtatgaaccagttcaagcccatcttcctcggcaccgtt
ggcaagaccgatcctatggccagcctcaaggctgccgtcgattcgcagaagtgtattcga
gctggtggcaaacataacgatctcgacgatgttggcaaggatagctatcatcacacgttc
ttcgagatgttgggtaactggtctttcggcgactacttcaagaaggaggccatttcatat
tcttgggagctcctcaccaaggtctacggtctggacccttctcgtttgtatgtcacatac
ttcgagggtgacgagaagttgaagctggaacctgatctggaggccaaggagctttggatc
tcagttggtgtccctgaagaccatatcctacctggaaacatgaaggataacttctgggag
atgggtgaccaaggtccttgcggtccttgcagtgaaatccactacgacaaggttggtggc
cgaaacgcctcgaacctcgttaacatggacgatcctatggttgtcgaggtttggaacaac
gttttcatgcaatatgaccgtcaaaaagatggcagcctcaagtctctgcctgccaagcac
atcgacactggcatgggttacgaacgtctcgtttctgctctccaggacactgtctcaaac
tacgccaccgattgttttactcctctgttcaagaagattcaggaggtcaccggcgcccga
ccctacactgacaagtacggtaaagatgatgttgatggcattgacactgcctaccgtgta
gtcgctgatcacatccgaactctctctttctccattgctgatggcgctgttcccaacaac
gatggccgaggttacgttattcgacgtgtgttgagacgaggtgttcgatatgcccgaaag
tacttcaatgccgatatcggcgctttcttctccaagatcctgcccgctctcgtcgatcaa
atgggagagcaattccccgagcttgtcaagaagcagcaagatatcaaggagatccttgac
gaggaggaggttgcctttgccaagactctggatcgtggcgaggctcagtttgagaagtat
gctgctgaggctaccaagaacggcgccaagaagctcaagggagacgttgtctggcgactt
tacgacacttttggcttccctgttgatctcactcgtctaatggccgaggagcgcaacctc
gaaattgatgacgaggaggtcaaggctgcccaagataaggctcgtgaggccagtaaggca
gtcaaggaatctgtccagacttttgccaagctcaacgtccaccagatctctgagcttgag
aaggacctcaaggttgagcgaaccaacgacgacgccaagtttcttcagggcgacagcaat
gctcaagtccagcttatttacgatggcaagtccttcctccagtcaactaaggacgtccct
gagaagactgctcttggtctcctgatcgacaagaccaacttctacgctgagtcaggtggt
caggtcgccgatactggacgtattgtcattgacgatgttgccgagttcaaggttcttgat
gtccagaactatggtggatacgtcctacacaacgggtacatcgagtacggtaccctgtct
tctggagacaaggtcatctgcgagtacgatgagttgcgccgatcgcccattcgcaacaac
cacagcggaactcacatcctcaaccactccctgcgagaggttctcggtgacgaggtcaac
cagaagggttctctggtcgatagtgagaagctccgtttcgatttctctcacaagaccggt
gtcaagattgaggagctgaagaagatcgaggaaatgtccaacgagtatattcgtcgtggc
caaaagatttactccaaggaggtcgacttggagaaggcccgccagattgaaggatgccgt
gctgtctttggcgagacttaccctgatcccgtccgtgttgtttctattggcaaggatatc
gacgagatgctcgctgatcccaagaagcctgagtggcgtcagtacagtgttgagttttgt
ggcggcacccacgtcgagcaaactggtttgattaaggaccttatcctcattgaggagagc
ggtatcgccaagggtattcgccgtatcatcgcctacactggcgaggctgcgcaccaagtt
cagcgtgaagctgatgagttctccaagaagatcgatgctcttgaccagctgcctttcggc
cccgagaaggaggcccagatgaaggccgtcagtgtggagctcagccagttgaccatctca
accttgacaaaggacgacttcaacaagcgctaccagaagatcaacgcagctgtcactgcc
gagcaaaagaagcgccagaaggccgagtccaagactgcgcttgacactgtcaagaagcac
tttgatagcaacaaggatgccaagtggtttgttggccgtctgcccgttggcgccacctcc
aaggctctgatggaagtggtcaagcactatcagggtaaggataaggagaagactgtttac
gtctttggtggcagtaaggaggagggcgccgttgcccacggtgtctacgtcggaactcac
cttgcctcccaaggtgttactgctgaacaatgggctgcttctgtgtccgaggtcattggt
ggtcgctccggtggtaaggagcctacacgacaaggccagggtaccaagcccgagaacctt
gacgagggtgtcgagaccgcgacaaagtggctcgatgagaaactgaagctgtaa
>Fp155
atggccgagtcggagctcaagtggcccgcggccaaagtgcgtcagacctttttcgactac
tttgcgaagaggggccacacaatagtcccctcttcatcagtcgtccctcacaatgatcct
accctgctcttcaccaacgcgggtatgaaccagttcaagcccatcttcctcggcaccgtt
ggcaagaccgatcctatggccagcctcaaggctgccgtcgattcgcagaagtgtattcga
gctggtggcaaacataacgatctcgacgatgttggcaaggatagctatcatcacacgttc
ttcgagatgttgggtaactggtctttcggcgactacttcaagaaggaggccatttcatat
tcttgggagctcctcaccaaggtctacggtctggacccttctcgtttgtatgtcacatac
ttcgagggtgacgagaagttgaagctggaacctgatctggaggccaaggagctttggatc
tcagttggtgtccctgaagaccatatcctacctggaaacatgaaggataacttctgggag
atgggtgaccaaggtccttgcggtccttgcagtgaaatccactacgacaaggttggtggc
cgaaacgcctcgaacctcgttaacatggacgatcctatggttgtcgaggtttggaacaac
gttttcatgcaatatgaccgtcaaaaagatggcagcctcaagtctctgcctgccaagcac
atcgacactggcatgggttacgaacgtctcgtttctgctctccaggacactgtctcaaac
tacgccaccgattgttttactcctctgttcaagaagattcaggaggtcaccggcgcccga
ccctacactgacaagtacggtaaagatgatgttgatggcattgacactgcctaccgtgta
gtcgctgatcacatccgaactctctctttctccattgctgatggcgctgttcccaacaac
gatggccgaggttacgttattcgacgtgtgttgagacgaggtgttcgatatgcccgaaag
tacttcaatgccgatatcggcgctttcttctccaagatcctgcccgctctcgtcgatcaa
atgggagagcaattccccgagcttgtcaagaagcagcaagatatcaaggagatccttgac
gaggaggaggttgcctttgccaagactctggatcgtggcgaggctcagtttgagaagtat
gctgctgaggctaccaagaacggcgccaagaagctcaagggagacgttgtctggcgactt
tacgacacttttggcttccctgttgatctcactcgtctaatggccgaggagcgcaacctc
gaaattgatgacgaggaggtcaaggctgcccaagataaggctcgtgaggccagtaaggca
gtcaaggaatctgtccagacttttgccaagctcaacgtccaccagatctctgagcttgag
aaggacctcaaggttgagcgaaccaacgacgacgccaagtttcttcagggcgacagcaat
gctcaagtccagcttatttacgatggcaagtccttcctccagtcaactaaggacgtccct
gagaagactgctcttggtctcctgatcgacaagaccaacttctacgctgagtcaggtggt
caggtcgccgatactggacgtattgtcattgacgatgttgccgagttcaaggttcttgat
gtccagaactatggtggatacgtcctacacaacgggtacatcgagtacggtaccctgtct
tctggagacaaggtcatctgcgagtacgatgagttgcgccgatcgcccattcgcaacaac
cacagcggaactcacatcctcaaccactccctgcgagaggttctcggtgacgaggtcaac
cagaagggttctctggtcgatagtgagaagctccgtttcgatttctctcacaagaccggt
gtcaagattgaggagctgaagaagatcgaggaaatgtccaacgagtatattcgtcgtggc
caaaagatttactccaaggaggtcgacttggagaaggcccgccagattgaaggatgccgt
gctgtctttggcgagacttaccctgatcccgtccgtgttgtttctattggcaaggatatc
gacgagatgctcgctgatcccaagaagcctgagtggcgtcagtacagtgttgagttttgt
ggcggcacccacgtcgagcaaactggtttgattaaggaccttatcctcattgaggagagc
ggtatcgccaagggtattcgccgtatcatcgcctacactggcgaggctgcgcaccaagtt
cagcgtgaagctgatgagttctccaagaagatcgatgctcttgaccagctgcctttcggc
cccgagaaggaggcccagatgaaggccgtcagtgtggagctcagccagttgaccatctca
accttgacaaaggacgacttcaacaagcgctaccagaagatcaacgcagctgtcactgcc
gagcaaaagaagcgccagaaggccgagtccaagactgcgcttgacactgtcaagaagcac
tttgatagcaacaaggatgccaagtggtttgttggccgtctgcccgttggcgccacctcc
aaggctctgatggaagtggtcaagcactatcagggtaaggataaggagaagactgtttac
gtctttggtggcagtaaggaggagggcgccgttgcccacggtgtctacgtcggaactcac
cttgcctcccaaggtgttactgctgaacaatgggctgcttctgtgtccgaggtcattggt
ggtcgctccggtggtaaggagcctacacgacaaggccagggtaccaagcccgagaacctt
gacgagggtgtcgagaccgcgacaaagtggctcgatgagaaactgaggctgtaa
>Fp157
atggccgagtcggagctcaagtggcccgcggccaaagtgcgtcagacctttttcgactac
tttgcgaagaggggccacacaatagtcccctcttcatcagtcgtccctcacaatgatcct
accctgctcttcaccaacgcgggtatgaaccagttcaagcccatcttcctcggcaccgtt
ggcaagaccgatcctatggccagcctcaaggctgccgtcgattcgcagaagtgtattcga
gctggtggcaaacataacgatctcgacgatgttggcaaggatagctatcatcacacgttc
ttcgagatgttgggtaactggtctttcggcgactacttcaagaaggaggccatttcatat
tcttgggagctcctcaccaaggtctacggtctggacccttctcgtttgtatgtcacatac
ttcgagggtgacgagaagttgaagctggaacctgatctggaggccaaggagctttggatc
tcagttggtgtccctgaagaccatatcctacctggaaacatgaaggataacttctgggag
atgggtgaccaaggtccttgcggtccttgcagtgaaatccactacgacaaggttggtggc
cgaaacgcctcgaacctcgttaacatggacgatcctatggttgtcgaggtttggaacaac
gttttcatgcaatatgaccgtcaaaaagatggcagcctcaagtctctgcctgccaagcac
atcgacactggcatgggttacgaacgtctcgtttctgctctccaggacactgtctcaaac
tacgccaccgattgttttactcctctgttcaagaagattcaggaggtcaccggcgcccga
ccctacactgacaagtacggtaaagatgatgttgatggcattgacactgcctaccgtgta
gtcgctgatcacatccgaactctctctttctccattgctgatggcgctgttcccaacaac
gatggccgaggttacgttattcgacgtgtgttgagacgaggtgttcgatatgcccgaaag
tacttcaatgccgatatcggcgctttcttctccaagatcctgcccgctctcgtcgatcaa
atgggagagcaattccccgagcttgtcaagaagcagcaagatatcaaggagatccttgac
gaggaggaggttgcctttgccaagactctggatcgtggcgaggctcagtttgagaagtat
gctgctgaggctaccaagaacggcgccaagaagctcaagggagacgttgtctggcgactt
tacgacacttttggcttccctgttgatctcactcgtctaatggccgaggagcgcaacctc
gaaattgatgacgaggaggtcaaggctgcccaagataaggctcgtgaggccagtaaggca
gtcaaggaatctgtccagacttttgccaagctcaacgtccaccagatctctgagcttgag
aaggacctcaaggttgagcgaaccaacgacgacgccaagtttcttcagggcgacagcaat
gctcaagtccagcttatttacgatggcaagtccttcctccagtcaactaaggacgtccct
gagaagactgctcttggtctcctgatcgacaagaccaacttctacgctgagtcaggtggt
caggtcgccgatactggacgtattgtcattgacgatgttgccgagttcaaggttcttgat
gtccagaactatggtggatacgtcctacacaacgggtacatcgagtacggtaccctgtct
tctggagacaaggtcatctgcgagtacgatgagttgcgccgatcgcccattcgcaacaac
cacagcggaactcacatcctcaaccactccctgcgagaggttctcggtgacgaggtcaac
cagaagggttctctggtcgatagtgagaagctccgtttcgatttctctcacaagaccggt
gtcaagattgaggagctgaagaagatcgaggaaatgtccaacgagtatattcgtcgtggc
caaaagatttactccaaggaggtcgacttggagaaggcccgccagattgaaggatgccgt
gctgtctttggcgagacttaccctgatcccgtccgtgttgtttctattggcaaggatatc
gacgagatgctcgctgatcccaagaagcctgagtggcgtcagtacagtgttgagttttgt
ggcggcacccacgtcgagcaaactggtttgattaaggaccttatcctcattgaggagagc
ggtatcgccaagggtattcgccgtatcatcgcctacactggcgaggctgcgcaccaagtt
cagcgtgaagctgatgagttctccaagaagatcgatgctcttgaccagctgcctttcggc
cccgagaaggaggcccagatgaaggccgtcagtgtggagctcagccagttgaccatctca
accttgacaaaggacgacttcaacaagcgctaccagaagatcaacgcagctgtcactgcc
gagcaaaagaagcgccagaaggccgagtccaagactgcgcttgacactgtcaagaagcac
tttgatagcaacaaggatgccaagtggtttgttggccgtctgcccgttggcgccacctcc
aaggctctgatggaagtggtcaagcactatcagggtaaggataaggagaagactgtttac
gtctttggtggcagtaaggaggagggcgccgttgcccacggtgtctacgtcggaactcac
cttgcctcccaaggtgttactgctgaacaatgggctgcttctgtgtccgaggtcattggt
ggtcgctccggtggtaaggagcctacacgacaaggccagggtaccaagcccgagaacctt
gacgagggtgtcgagaccgcgacaaagtggctcgatgagaaactgaagctgtaa
>Fp16r
atggccgagtcggagctcaagtggcccgcggccaaagtgcgtcagacctttttcgactac
tttgcgaagaggggccacacaatagtcccctcttcatcagtcgtccctcacaatgatcct
accctgctcttcaccaacgcgggtatgaaccagttcaagcccatcttcctcggcaccgtt
ggcaagaccgatcctatggccagcctcaaggctgccgtcgattcgcagaagtgtattcga
gctggtggcaaacataacgatctcgacgatgttggcaaggatagctatcatcacacgttc
ttcgagatgttgggtaactggtctttcggcgactacttcaagaaggaggccatttcatat
tcttgggagctcctcaccaaggtctacggtctggacccttctcgtttgtatgtcacatac
ttcgagggtgacgagaagttgaagctggaacctgatctggaggccaaggagctttggatc
tcagttggtgtccctgaagaccatatcctacctggaaacatgaaggataacttctgggag
atgggtgaccaaggtccttgcggtccttgcagtgaaatccactacgacaaggttggtggc
cgaaacgcctcgaacctcgttaacatggacgatcctatggttgtcgaggtttggaacaac
gttttcatgcaatatgaccgtcaaaaagatggcagcctcaagtctctgcctgccaagcac
atcgacactggcatgggttacgaacgtctcgtttctgctctccaggacactgtctcaaac
tacgccaccgattgttttactcctctgttcaagaagattcaggaggtcaccggcgcccga
ccctacactgacaagtacggtaaagatgatgttgatggcattgacactgcctaccgtgta
gtcgctgatcacatccgaactctctctttctccattgctgatggcgctgttcccaacaac
gatggccgaggttacgttattcgacgtgtgttgagacgaggtgttcgatatgcccgaaag
tacttcaatgccgatatcggcgctttcttctccaagatcctgcccgctctcgtcgatcaa
atgggagagcaattccccgagcttgtcaagaagcagcaagatatcaaggagatccttgac
gaggaggaggttgcctttgccaagactctggatcgtggcgaggctcagtttgagaagtat
gctgctgaggctaccaagaacggcgccaagaagctcaagggagacgttgtctggcgactt
tacgacacttttggcttccctgttgatctcactcgtctaatggccgaggagcgcaacctc
gaaattgatgacgaggaggtcaaggctgcccaagataaggctcgtgaggccagtaaggca
gtcaaggaatctgtccagacttttgccaagctcaacgtccaccagatctctgagcttgag
aaggacctcaaggttgagcgaaccaacgacgacgccaagtttcttcagggcgacagcaat
gctcaagtccagcttatttacgatggcaagtccttcctccagtcaactaaggacgtccct
gagaagactgctcttggtctcctgatcgacaagaccaacttctacgctgagtcaggtggt
caggtcgccgatactggacgtattgtcattgacgatgttgccgagttcaaggttcttgat
gtccagaactatggtggatacgtcctacacaacgggtacatcgagtacggtaccctgtct
tctggagacaaggtcatctgcgagtacgatgagttgcgccgatcgcccattcgcaacaac
cacagcggaactcacatcctcaaccactccctgcgagaggttctcggtgacgaggtcaac
cagaagggttctctggtcgatagtgagaagctccgtttcgatttctctcacaagaccggt
gtcaagattgaggagctgaagaagatcgaggaaatgtccaacgagtatattcgtcgtggc
caaaagatttactccaaggaggtcgacttggagaaggcccgccagattgaaggatgccgt
gctgtctttggcgagacttaccctgatcccgtccgtgttgtttctattggcaaggatatc
gacgagatgctcgctgatcccaagaagcctgagtggcgtcagtacagtgttgagttttgt
ggcggcacccacgtcgagcaaactggtttgattaaggaccttatcctcattgaggagagc
ggtatcgccaagggtattcgccgtatcatcgcctacactggcgaggctgcgcaccaagtt
cagcgtgaagctgatgagttctccaagaagatcgatgctcttgaccagctgcctttcggc
cccgagaaggaggcccagatgaaggccgtcagtgtggagctcagccagttgaccatctca
accttgacaaaggacgacttcaacaagcgctaccagaagatcaacgcagctgtcactgcc
gagcaaaagaagcgccagaaggccgagtccaagactgcgcttgacactgtcaagaagcac
tttgatagcaacaaggatgccaagtggtttgttggccgtctgcccgttggcgccacctcc
aaggctctgatggaagtggtcaagcactatcagggtaaggataaggagaagactgtttac
gtctttggtggcagtaaggaggagggcgccgttgcccacggtgtctacgtcggaactcac
cttgcctcccaaggtgttactgctgaacaatgggctgcttctgtgtccgaggtcattggt
ggtcgctccggtggtaaggagcctacacgacaaggccagggtaccaagcccgagaacctt
gacgagggtgtcgagaccgcgacaaagtggctcgatgagaaactgaagctgtaa
>Fp1r
atggccgagtcggagctcaagtggcccgcggccaaagtgcgtcagacctttttcgactac
tttgcgaagaggggccacacaatagtcccctcttcatcagtcgtccctcacaatgatcct
accctgctcttcaccaacgcgggtatgaaccagttcaagcccatcttcctcggcaccgtt
ggcaagaccgatcctatggccagcctcaaggctgccgtcgattcgcagaagtgtattcga
gctggtggcaaacataacgatctcgacgatgttggcaaggatagctatcatcacacgttc
ttcgagatgttgggtaactggtctttcggcgactacttcaagaaggaggccatttcatat
tcttgggagctcctcaccaaggtctacggtctggacccttctcgtttgtatgtcacatac
ttcgagggtgacgagaagttgaagctggaacctgatctggaggccaaggagctttggatc
tcagttggtgtccctgaagaccatatcctacctggaaacatgaaggataacttctgggag
atgggtgaccaaggtccttgcggtccttgcagtgaaatccactacgacaaggttggtggc
cgaaacgcctcgaacctcgttaacatggacgatcctatggttgtcgaggtttggaacaac
gttttcatgcaatatgaccgtcaaaaagatggcagcctcaagtctctgcctgccaagcac
atcgacactggcatgggttacgaacgtctcgtttctgctctccaggacactgtctcaaac
tacgccaccgattgttttactcctctgttcaagaagattcaggaggtcaccggcgcccga
ccctacactgacaagtacggtaaagatgatgttgatggcattgacactgcctaccgtgta
gtcgctgatcacatccgaactctctctttctccattgctgatggcgctgttcccaacaac
gatggccgaggttacgttattcgacgtgtgttgagacgaggtgttcgatatgcccgaaag
tacttcaatgccgatatcggcgctttcttctccaagatcctgcccgctctcgtcgatcaa
atgggagagcaattccccgagcttgtcaagaagcagcaagatatcaaggagatccttgac
gaggaggaggttgcctttgccaagactctggatcgtggcgaggctcagtttgagaagtat
gctgctgaggctaccaagaacggcgccaagaagctcaagggagacgttgtctggcgactt
tacgacacttttggcttccctgttgatctcactcgtctaatggccgaggagcgcaacctc
gaaattgatgacgaggaggtcaaggctgcccaagataaggctcgtgaggccagtaaggca
gtcaaggaatctgtccagacttttgccaagctcaacgtccaccagatctctgagcttgag
aaggacctcaaggttgagcgaaccaacgacgacgccaagtttcttcagggcgacagcaat
gctcaagtccagcttatttacgatggcaagtccttcctccagtcaactaaggacgtccct
gagaagactgctcttggtctcctgatcgacaagaccaacttctacgctgagtcaggtggt
caggtcgccgatactggacgtattgtcattgacgatgttgccgagttcaaggttcttgat
gtccagaactatggtggatacgtcctacacaacgggtacatcgagtacggtaccctgtct
tctggagacaaggtcatctgcgagtacgatgagttgcgccgatcgcccattcgcaacaac
cacagcggaactcacatcctcaaccactccctgcgagaggttctcggtgacgaggtcaac
cagaagggttctctggtcgatagtgagaagctccgtttcgatttctctcacaagaccggt
gtcaagattgaggagctgaagaagatcgaggaaatgtccaacgagtatattcgtcgtggc
caaaagatttactccaaggaggtcgacttggagaaggcccgccagattgaaggatgccgt
gctgtctttggcgagacttaccctgatcccgtccgtgttgtttctattggcaaggatatc
gacgagatgctcgctgatcccaagaagcctgagtggcgtcagtacagtgttgagttttgt
ggcggcacccacgtcgagcaaactggtttgattaaggaccttatcctcattgaggagagc
ggtatcgccaagggtattcgccgtatcatcgcctacactggcgaggctgcgcaccaagtt
cagcgtgaagctgatgagttctccaagaagatcgatgctcttgaccagctgcctttcggc
cccgagaaggaggcccagatgaaggccgtcagtgtggagctcagccagttgaccatctca
accttgacaaaggacgacttcaacaagcgctaccagaagatcaacgcagctgtcactgcc
gagcaaaagaagcgccagaaggccgagtccaagactgcgcttgacactgtcaagaagcac
tttgatagcaacaaggatgccaagtggtttgttggccgtctgcccgttggcgccacctcc
aaggctctgatggaagtggtcaagcactatcagggtaaggataaggagaagactgtttac
gtctttggtggcagtaaggaggagggcgccgttgcccacggtgtctacgtcggaactcac
cttgcctcccaaggtgttactgctgaacaatgggctgcttctgtgtccgaggtcattggt
ggtcgctccggtggtaaggagcctacacgacaaggccagggtaccaagcccgagaacctt
gacgagggtgtcgagaccgcgacaaagtggctcgatgagaaactgaagctgtaa
>Fp21r
atggccgagtcggagctcaagtggcccgcggccaaagtgcgtcagacctttttcgactac
tttgcgaagaggggccacacaatagtcccctcttcatcagtcgtccctcacaatgatcct
accctgctcttcaccaacgcgggtatgaaccagttcaagcccatcttcctcggcaccgtt
ggcaagaccgatcctatggccagcctcaaggctgccgtcgattcgcagaagtgtattcga
gctggtggcaaacataacgatctcgacgatgttggcaaggatagctatcatcacacgttc
ttcgagatgttgggtaactggtctttcggcgactacttcaagaaggaggccatttcatat
tcttgggagctcctcaccaaggtctacggtctggacccttctcgtttgtatgtcacatac
ttcgagggtgacgagaagttgaagctggaacctgatctggaggccaaggagctttggatc
tcagttggtgtccctgaagaccatatcctacctggaaacatgaaggataacttctgggag
atgggtgaccaaggtccttgcggtccttgcagtgaaatccactacgacaaggttggtggc
cgaaacgcctcgaacctcgttaacatggacgatcctatggttgtcgaggtttggaacaac
gttttcatgcaatatgaccgtcaaaaagatggcagcctcaagtctctgcctgccaagcac
atcgacactggcatgggttacgaacgtctcgtttctgctctccaggacactgtctcaaac
tacgccaccgattgttttactcctctgttcaagaagattcaggaggtcaccggcgcccga
ccctacactgacaagtacggtaaagatgatgttgatggcattgacactgcctaccgtgta
gtcgctgatcacatccgaactctctctttctccattgctgatggcgctgttcccaacaac
gatggccgaggttacgttattcgacgtgtgttgagacgaggtgttcgatatgcccgaaag
tacttcaatgccgatatcggcgctttcttctccaagatcctgcccgctctcgtcgatcaa
atgggagagcaattccccgagcttgtcaagaagcagcaagatatcaaggagatccttgac
gaggaggaggttgcctttgccaagactctggatcgtggcgaggctcagtttgagaagtat
gctgctgaggctaccaagaacggcgccaagaagctcaagggagacgttgtctggcgactt
tacgacacttttggcttccctgttgatctcactcgtctaatggccgaggagcgcaacctc
gaaattgatgacgaggaggtcaaggctgcccaagataaggctcgtgaggccagtaaggca
gtcaaggaatctgtccagacttttgccaagctcaacgtccaccagatctctgagcttgag
aaggacctcaaggttgagcgaaccaacgacgacgccaagtttcttcagggcgacagcaat
gctcaagtccagcttatttacgatggcaagtccttcctccagtcaactaaggacgtccct
gagaagactgctcttggtctcctgatcgacaagaccaacttctacgctgagtcaggtggt
caggtcgccgatactggacgtattgtcattgacgatgttgccgagttcaaggttcttgat
gtccagaactatggtggatacgtcctacacaacgggtacatcgagtacggtaccctgtct
tctggagacaaggtcatctgcgagtacgatgagttgcgccgatcgcccattcgcaacaac
cacagcggaactcacatcctcaaccactccctgcgagaggttctcggtgacgaggtcaac
cagaagggttctctggtcgatagtgagaagctccgtttcgatttctctcacaagaccggt
gtcaagattgaggagctgaagaagatcgaggaaatgtccaacgagtatattcgtcgtggc
caaaagatttactccaaggaggtcgacttggagaaggcccgccagattgaaggatgccgt
gctgtctttggcgagacttaccctgatcccgtccgtgttgtttctattggcaaggatatc
gacgagatgctcgctgatcccaagaagcctgagtggcgtcagtacagtgttgagttttgt
ggcggcacccacgtcgagcaaactggtttgattaaggaccttatcctcattgaggagagc
ggtatcgccaagggtattcgccgtatcatcgcctacactggcgaggctgcgcaccaagtt
cagcgtgaagctgatgagttctccaagaagatcgatgctcttgaccagctgcctttcggc
cccgagaaggaggcccagatgaaggccgtcagtgtggagctcagccagttgaccatctca
accttgacaaaggacgacttcaacaagcgctaccagaagatcaacgcagctgtcactgcc
gagcaaaagaagcgccagaaggccgagtccaagactgcgcttgacactgtcaagaagcac
tttgatagcaacaaggatgccaagtggtttgttggccgtctgcccgttggcgccacctcc
aaggctctgatggaagtggtcaagcactatcagggtaaggataaggagaagactgtttac
gtctttggtggcagtaaggaggagggcgccgttgcccacggtgtctacgtcggaactcac
cttgcctcccaaggtgttactgctgaacaatgggctgcttctgtgtccgaggtcattggt
ggtcgctccggtggtaaggagcctacacgacaaggccagggtaccaagcccgagaacctt
gacgagggtgtcgagaccgcgacaaagtggctcgatgagaaactgaagctgtaa
>Fp24r
atggccgagtcggagctcaagtggcccgcggccaaagtgcgtcagacctttttcgactac
tttgcgaagaggggccacacaatagtcccctcttcatcagtcgtccctcacaatgatcct
accctgctcttcaccaacgcgggtatgaaccagttcaagcccatcttcctcggcaccgtt
ggcaagaccgatcctatggccagcctcaaggctgccgtcgattcgcagaagtgtattcga
gctggtggcaaacataacgatctcgacgatgttggcaaggatagctatcatcacacgttc
ttcgagatgttgggtaactggtctttcggcgactacttcaagaaggaggccatttcatat
tcttgggagctcctcaccaaggtctacggtctggacccttctcgtttgtatgtcacatac
ttcgagggtgacgagaagttgaagctggaacctgatctggaggccaaggagctttggatc
tcagttggtgtccctgaagaccatatcctacctggaaacatgaaggataacttctgggag
atgggtgaccaaggtccttgcggtccttgcagtgaaatccactacgacaaggttggtggc
cgaaacgcctcgaacctcgttaacatggacgatcctatggttgtcgaggtttggaacaac
gttttcatgcaatatgaccgtcaaaaagatggcagcctcaagtctctgcctgccaagcac
atcgacactggcatgggttacgaacgtctcgtttctgctctccaggacactgtctcaaac
tacgccaccgattgttttactcctctgttcaagaagattcaggaggtcaccggcgcccga
ccctacactgacaagtacggtaaagatgatgttgatggcattgacactgcctaccgtgta
gtcgctgatcacatccgaactctctctttctccattgctgatggcgctgttcccaacaac
gatggccgaggttacgttattcgacgtgtgttgagacgaggtgttcgatatgcccgaaag
tacttcaatgccgatatcggcgctttcttctccaagatcctgcccgctctcgtcgatcaa
atgggagagcaattccccgagcttgtcaagaagcagcaagatatcaaggagatccttgac
gaggaggaggttgcctttgccaagactctggatcgtggcgaggctcagtttgagaagtat
gctgctgaggctaccaagaacggcgccaagaagctcaagggagacgttgtctggcgactt
tacgacacttttggcttccctgttgatctcactcgtctaatggccgaggagcgcaacctc
gaaattgatgacgaggaggtcaaggctgcccaagataaggctcgtgaggccagtaaggca
gtcaaggaatctgtccagacttttgccaagctcaacgtccaccagatctctgagcttgag
aaggacctcaaggttgagcgaaccaacgacgacgccaagtttcttcagggcgacagcaat
gctcaagtccagcttatttacgatggcaagtccttcctccagtcaactaaggacgtccct
gagaagactgctcttggtctcctgatcgacaagaccaacttctacgctgagtcaggtggt
caggtcgccgatactggacgtattgtcattgacgatgttgccgagttcaaggttcttgat
gtccagaactatggtggatacgtcctacacaacgggtacatcgagtacggtaccctgtct
tctggagacaaggtcatctgcgagtacgatgagttgcgccgatcgcccattcgcaacaac
cacagcggaactcacatcctcaaccactccctgcgagaggttctcggtgacgaggtcaac
cagaagggttctctggtcgatagtgagaagctccgtttcgatttctctcacaagaccggt
gtcaagattgaggagctgaagaagatcgaggaaatgtccaacgagtatattcgtcgtggc
caaaagatttactccaaggaggtcgacttggagaaggcccgccagattgaaggatgccgt
gctgtctttggcgagacttaccctgatcccgtccgtgttgtttctattggcaaggatatc
gacgagatgctcgctgatcccaagaagcctgagtggcgtcagtacagtgttgagttttgt
ggcggcacccacgtcgagcaaactggtttgattaaggaccttatcctcattgaggagagc
ggtatcgccaagggtattcgccgtatcatcgcctacactggcgaggctgcgcaccaagtt
cagcgtgaagctgatgagttctccaagaagatcgatgctcttgaccagctgcctttcggc
cccgagaaggaggcccagatgaaggccgtcagtgtggagctcagccagttgaccatctca
accttgacaaaggacgacttcaacaagcgctaccagaagatcaacgcagctgtcactgcc
gagcaaaagaagcgccagaaggccgagtccaagactgcgcttgacactgtcaagaagcac
tttgatagcaacaaggatgccaagtggtttgttggccgtctgcccgttggcgccacctcc
aaggctctgatggaagtggtcaagcactatcagggtaaggataaggagaagactgtttac
gtctttggtggcagtaaggaggagggcgccgttgcccacggtgtctacgtcggaactcac
cttgcctcccaaggtgttactgctgaacaatgggctgcttctgtgtccgaggtcattggt
ggtcgctccggtggtaaggagcctacacgacaaggccagggtaccaagcccgagaacctt
gacgagggtgtcgagaccgcgacaaagtggctcgatgagaaactgaagctgtaa
>Fp2516
atggccgagtcggagctcaagtggcccgcggccaaagtgcgtcagacctttttcgactac
tttgcgaagaggggccacacaatagtcccctcttcatcagtcgtccctcacaatgatcct
accctgctcttcaccaacgcgggtatgaaccagttcaagcccatcttcctcggcaccgtt
ggcaagaccgatcctatggccagcctcaaggctgccgtcgattcgcagaagtgtattcga
gctggtggcaaacataacgatctcgacgatgttggcaaggatagctatcatcacacgttc
ttcgagatgttgggtaactggtctttcggcgactacttcaagaaggaggccatttcatat
tcttgggagctcctcaccaaggtctacggtctggacccttctcgtttgtatgtcacatac
ttcgagggtgacgagaagttgaagctggaacctgatctggaggccaaggagctttggatc
tcagttggtgtccctgaagaccatatcctacctggaaacatgaaggataacttctgggag
atgggtgaccaaggtccttgcggtccttgcagtgaaatccactacgacaaggttggtggc
cgaaacgcctcgaacctcgttaacatggacgatcctatggttgtcgaggtttggaacaac
gttttcatgcaatatgaccgtcaaaaagatggcagcctcaagtctctgcctgccaagcac
atcgacactggcatgggttacgaacgtctcgtttctgctctccaggacactgtctcaaac
tacgccaccgattgttttactcctctgttcaagaagattcaggaggtcaccggcgcccga
ccctacactgacaagtacggtaaagatgatgttgatggcattgacactgcctaccgtgta
gtcgctgatcacatccgaactctctctttctccattgctgatggcgctgttcccaacaac
gatggccgaggttacgttattcgacgtgtgttgagacgaggtgttcgatatgcccgaaag
tacttcaatgccgatatcggcgctttcttctccaagatcctgcccgctctcgtcgatcaa
atgggagagcaattccccgagcttgtcaagaagcagcaagatatcaaggagatccttgac
gaggaggaggttgcctttgccaagactctggatcgtggcgaggctcagtttgagaagtat
gctgctgaggctaccaagaacggcgccaagaagctcaagggagacgttgtctggcgactt
tacgacacttttggcttccctgttgatctcactcgtctaatggccgaggagcgcaacctc
gaaattgatgacgaggaggtcaaggctgcccaatataaggctcgtgaggccagtaaggca
gtcaaggaatctgtccagacttttgccaagctcaacgtccaccagatctctgagcttgag
aaggacctcaaggttgagcgaaccaacgacgacgccaagtttcttcagggcgacagcaat
gctcaagtccagcttatttacgatggcaagtccttcctccagtcaactaaggacgtccct
gagaagactgctcttggtctcctgatcgacaagaccaacttctacgctgagtcaggtggt
caggtcgccgatactggacgtattgtcattgacgatgttgccgagttcaaggttcttgat
gtccagaactatggtggatacgtcctacacaacgggtacatcgagtacggtaccctgtct
tctggagacaaggtcatctgcgagtacgatgagttgcgccgatcgcccattcgcaacaac
cacagcggaactcacatcctcaaccactccctgcgagaggttctcggtgacgaggtcaac
cagaagggttctctggtcgatagtgagaagctccgtttcgatttctctcacaagaccggt
gtcaagattgaggagctgaagaagatcgaggaaatgtccaacgagtatattcgtcgtggc
caaaagatttactccaaggaggtcgacttggagaaggcccgccagattgaaggatgccgt
gctgtctttggcgagacttaccctgatcccgtccgtgttgtttctattggcaaggatatc
gacgagatgctcgctgatcccaagaagcctgagtggcgtcagtacagtgttgagttttgt
ggcggcacccacgtcgagcaaactggtttgattaaggaccttatcctcattgaggagagc
ggtatcgccaagggtattcgccgtatcatcgcctacactggcgaggctgcgcaccaagtt
cagcgtgaagctgatgagttctccaagaagatcgatgctcttgaccagctgcctttcggc
cccgagaaggaggcccagatgaaggccgtcagtgtggagctcagccagttgaccatctca
accttgacaaaggacgacttcaacaagcgctaccagaagatcaacgcagctgtcactgcc
gagcaaaagaagcgccagaaggccgagtccaagactgcgcttgacactgtcaagaagcac
tttgatagcaacaaggatgccaagtggtttgttggccgtctgcccgttggcgccacctcc
aaggctctgatggaagtggtcaagcactatcagggtaaggataaggagaagactgtttac
gtctttggtggcagtaaggaggagggcgccgttgcccacggtgtctacgtcggaactcac
cttgcctcccaaggtgttactgctgaacaatgggctgcttctgtgtccgaggtcattggt
ggtcgctccggtggtaaggagcctacacgacaaggccagggtaccaagcccgagaacctt
gacgagggtgtcgagaccgcgacaaagtggctcgatgagaaactgaagctgtaa
>Fp26r
atggccgagtcggagctcaagtggcccgcggccaaagtgcgtcagacctttttcgactac
tttgcgaagaggggccacacaatagtcccctcttcatcagtcgtccctcacaatgatcct
accctgctcttcaccaacgcgggtatgaaccagttcaagcccatcttcctcggcaccgtt
ggcaagaccgatcctatggccagcctcaaggctgccgtcgattcgcagaagtgtattcga
gctggtggcaaacataacgatctcgacgatgttggcaaggatagctatcatcacacgttc
ttcgagatgttgggtaactggtctttcggcgactacttcaagaaggaggccatttcatat
tcttgggagctcctcaccaaggtctacggtctggacccttctcgtttgtatgtcacatac
ttcgagggtgacgagaagttgaagctggaacctgatctggaggccaaggagctttggatc
tcagttggtgtccctgaagaccatatcctacctggaaacatgaaggataacttctgggag
atgggtgaccaaggtccttgcggtccttgcagtgaaatccactacgacaaggttggtggc
cgaaacgcctcgaacctcgttaacatggacgatcctatggttgtcgaggtttggaacaac
gttttcatgcaatatgaccgtcaaaaagatggcagcctcaagtctctgcctgccaagcac
atcgacactggcatgggttacgaacgtctcgtttctgctctccaggacactgtctcaaac
tacgccaccgattgttttactcctctgttcaagaagattcaggaggtcaccggcgcccga
ccctacactgacaagtacggtaaagatgatgttgatggcattgacactgcctaccgtgta
gtcgctgatcacatccgaactctctctttctccattgctgatggcgctgttcccaacaac
gatggccgaggttacgttattcgacgtgtgttgagacgaggtgttcgatatgcccgaaag
tacttcaatgccgatatcggcgctttcttctccaagatcctgcccgctctcgtcgatcaa
atgggagagcaattccccgagcttgtcaagaagcagcaagatatcaaggagatccttgac
gaggaggaggttgcctttgccaagactctggatcgtggcgaggctcagtttgagaagtat
gctgctgaggctaccaagaacggcgccaagaagctcaagggagacgttgtctggcgactt
tacgacacttttggcttccctgttgatctcactcgtctaatggccgaggagcgcaacctc
gaaattgatgacgaggaggtcaaggctgcccaagataaggctcgtgaggccagtaaggca
gtcaaggaatctgtccagacttttgccaagctcaacgtccaccagatctctgagcttgag
aaggacctcaaggttgagcgaaccaacgacgacgccaagtttcttcagggcgacagcaat
gctcaagtccagcttatttacgatggcaagtccttcctccagtcaactaaggacgtccct
gagaagactgctcttggtctcctgatcgacaagaccaacttctacgctgagtcaggtggt
caggtcgccgatactggacgtattgtcattgacgatgttgccgagttcaaggttcttgat
gtccagaactatggtggatacgtcctacacaacgggtacatcgagtacggtaccctgtct
tctggagacaaggtcatctgcgagtacgatgagttgcgccgatcgcccattcgcaacaac
cacagcggaactcacatcctcaaccactccctgcgagaggttctcggtgacgaggtcaac
cagaagggttctctggtcgatagtgagaagctccgtttcgatttctctcacaagaccggt
gtcaagattgaggagctgaagaagatcgaggaaatgtccaacgagtatattcgtcgtggc
caaaagatttactccaaggaggtcgacttggagaaggcccgccagattgaaggatgccgt
gctgtctttggcgagacttaccctgatcccgtccgtgttgtttctattggcaaggatatc
gacgagatgctcgctgatcccaagaagcctgagtggcgtcagtacagtgttgagttttgt
ggcggcacccacgtcgagcaaactggtttgattaaggaccttatcctcattgaggagagc
ggtatcgccaagggtattcgccgtatcatcgcctacactggcgaggctgcgcaccaagtt
cagcgtgaagctgatgagttctccaagaagatcgatgctcttgaccagctgcctttcggc
cccgagaaggaggcccagatgaaggccgtcagtgtggagctcagccagttgaccatctca
accttgacaaaggacgacttcaacaagcgctaccagaagatcaacgcagctgtcactgcc
gagcaaaagaagcgccagaaggccgagtccaagactgcgcttgacactgtcaagaagcac
tttgatagcaacaaggatgccaagtggtttgttggccgtctgcccgttggcgccacctcc
aaggctctgatggaagtggtcaagcactatcagggtaaggataaggagaagactgtttac
gtctttggtggcagtaaggaggagggcgccgttgcccacggtgtctacgtcggaactcac
cttgcctcccaaggtgttactgctgaacaatgggctgcttctgtgtccgaggtcattggt
ggtcgctccggtggtaaggagcctacacgacaaggccagggtaccaagcccgagaacctt
gacgagggtgtcgagaccgcgacaaagtggctcgatgagaaactgaagctgtaa
>Fp33
atggccgagtcggagctcaagtggcccgcggccaaagtgcgtcagacctttttcgactac
tttgcgaagaggggccacacaatagtcccctcttcatcagtcgtccctcacaatgatcct
accctgctcttcaccaacgcgggtatgaaccagttcaagcccatcttcctcggcaccgtt
ggcaagaccgatcctatggccagcctcaaggctgccgtcgattcgcagaagtgtattcga
gctggtggcaaacataacgatctcgacgatgttggcaaggatagctatcatcacacgttc
ttcgagatgttgggtaactggtctttcggcgactacttcaagaaggaggccatttcatat
tcttgggagctcctcaccaaggtctacggtctggacccttctcgtttgtatgtcacatac
ttcgagggtgacgagaagttgaagctggaacctgatctggaggccaaggagctttggatc
tcagttggtgtccctgaagaccatatcctacctggaaacatgaaggataacttctgggag
atgggtgaccaaggtccttgcggtccttgcagtgaaatccactacgacaaggttggtggc
cgaaacgcctcgaacctcgttaacatggacgatcctatggttgtcgaggtttggaacaac
gttttcatgcaatatgaccgtcaaaaagatggcagcctcaagtctctgcctgccaagcac
atcgacactggcatgggttacgaacgtctcgtttctgctctccaggacactgtctcaaac
tacgccaccgattgttttactcctctgttcaagaagattcaggaggtcaccggcgcccga
ccctacactgacaagtacggtaaagatgatgttgatggcattgacactgcctaccgtgta
gtcgctgatcacatccgaactctctctttctccattgctgatggcgctgttcccaacaac
gatggccgaggttacgttattcgacgtgtgttgagacgaggtgttcgatatgcccgaaag
tacttcaatgccgatatcggcgctttcttctccaagatcctgcccgctctcgtcgatcaa
atgggagagcaattccccgagcttgtcaagaagcagcaagatatcaaggagatccttgac
gaggaggaggttgcctttgccaagactctggatcgtggcgaggctcagtttgagaagtat
gctgctgaggctaccaagaacggcgccaagaagctcaagggagacgttgtctggcgactt
tacgacacttttggcttccctgttgatctcactcgtctaatggccgaggagcgcaacctc
gaaattgatgacgaggaggtcaaggctgcccaagataaggctcgtgaggccagtaaggca
gtcaaggaatctgtccagacttttgccaagctcaacgtccaccagatctctgagcttgag
aaggacctcaaggttgagcgaaccaacgacgacgccaagtttcttcagggcgacagcaat
gctcaagtccagcttatttacgatggcaagtccttcctccagtcaactaaggacgtccct
gagaagactgctcttggtctcctgatcgacaagaccaacttctacgctgagtcaggtggt
caggtcgccgatactggacgtattgtcattgacgatgttgccgagttcaaggttcttgat
gtccagaactatggtggatacgtcctacacaacgggtacatcgagtacggtaccctgtct
tctggagacaaggtcatctgcgagtacgatgagttgcgccgatcgcccattcgcaacaac
cacagcggaactcacatcctcaaccactccctgcgagaggttctcggtgacgaggtcaac
cagaagggttctctggtcgatagtgagaagctccgtttcgatttctctcacaagaccggt
gtcaagattgaggagctgaagaagatcgaggaaatgtccaacgagtatattcgtcgtggc
caaaagatttactccaaggaggtcgacttggagaaggcccgccagattgaaggatgccgt
gctgtctttggcgagacttaccctgatcccgtccgtgttgtttctattggcaaggatatc
gacgagatgctcgctgatcccaagaagcctgagtggcgtcagtacagtgttgagttttgt
ggcggcacccacgtcgagcaaactggtttgattaaggaccttatcctcattgaggagagc
ggtatcgccaagggtattcgccgtatcatcgcctacactggcgaggctgcgcaccaagtt
cagcgtgaagctgatgagttctccaagaagatcgatgctcttgaccagctgcctttcggc
cccgagaaggaggcccagatgaaggccgtcagtgtggagctcagccagttgaccatctca
accttgacaaaggacgacttcaacaagcgctaccagaagatcaacgcagctgtcactgcc
gagcaaaagaagcgccagaaggccgagtccaagactgcgcttgacactgtcaagaagcac
tttgatagcaacaaggatgccaagtggtttgttggccgtctgcccgttggcgccacctcc
aaggctctgatggaagtggtcaagcactatcagggtaaggataaggagaagactgtttac
gtctttggtggcagtaaggaggagggcgccgttgcccacggtgtctacgtcggaactcac
cttgcctcccaaggtgttactgctgaacaatgggctgcttctgtgtccgaggtcattggt
ggtcgctccggtggtaaggagcctacacgacaaggccagggtaccaagcccgagaacctt
gacgagggtgtcgagaccgcgacaaagtggctcgatgagaaactgaagctgtaa
>Fp34
atggccgagtcggagctcaagtggcccgcggccaaagtgcgtcagacctttttcgactac
tttgcgaagaggggccacacaatagtcccctcttcatcagtcgtccctcacaatgatcct
accctgctcttcaccaacgcgggtatgaaccagttcaagcccatcttcctcggcaccgtt
ggcaagaccgatcctatggccagcctcaaggctgccgtcgattcgcagaagtgtattcga
gctggtggcaaacataacgatctcgacgatgttggcaaggatagctatcatcacacgttc
ttcgagatgttgggtaactggtctttcggcgactacttcaagaaggaggccatttcatat
tcttgggagctcctcaccaaggtctacggtctggacccttctcgtttgtatgtcacatac
ttcgagggtgacgagaagttgaagctggaacctgatctggaggccaaggagctttggatc
tcagttggtgtccctgaagaccatatcctacctggaaacatgaaggataacttctgggag
atgggtgaccaaggtccttgcggtccttgcagtgaaatccactacgacaaggttggtggc
cgaaacgcctcgaacctcgttaacatggacgatcctatggttgtcgaggtttggaacaac
gttttcatgcaatatgaccgtcaaaaagatggcagcctcaagtctctgcctgccaagcac
atcgacactggcatgggttacgaacgtctcgtttctgctctccaggacactgtctcaaac
tacgccaccgattgttttactcctctgttcaagaagattcaggaggtcaccggcgcccga
ccctacactgacaagtacggtaaagatgatgttgatggcattgacactgcctaccgtgta
gtcgctgatcacatccgaactctctctttctccattgctgatggcgctgttcccaacaac
gatggccgaggttacgttattcgacgtgtgttgagacgaggtgttcgatatgcccgaaag
tacttcaatgccgatatcggcgctttcttctccaagatcctgcccgctctcgtcgatcaa
atgggagagcaattccccgagcttgtcaagaagcagcaagatatcaaggagatccttgac
gaggaggaggttgcctttgccaagactctggatcgtggcgaggctcagtttgagaagtat
gctgctgaggctaccaagaacggcgccaagaagctcaagggagacgttgtctggcgactt
tacgacacttttggcttccctgttgatctcactcgtctaatggccgaggagcgcaacctc
gaaattgatgacgaggaggtcaaggctgcccaatataaggctcgtgaggccagtaaggca
gtcaaggaatctgtccagacttttgccaagctcaacgtccaccagatctctgagcttgag
aaggacctcaaggttgagcgaaccaacgacgacgccaagtttcttcagggcgacagcaat
gctcaagtccagcttatttacgatggcaagtccttcctccagtcaactaaggacgtccct
gagaagactgctcttggtctcctgatcgacaagaccaacttctacgctgagtcaggtggt
caggtcgccgatactggacgtattgtcattgacgatgttgccgagttcaaggttcttgat
gtccagaactatggtggatacgtcctacacaacgggtacatcgagtacggtaccctgtct
tctggagacaaggtcatctgcgagtacgatgagttgcgccgatcgcccattcgcaacaac
cacagcggaactcacatcctcaaccactccctgcgagaggttctcggtgacgaggtcaac
cagaagggttctctggtcgatagtgagaagctccgtttcgatttctctcacaagaccggt
gtcaagattgaggagctgaagaagatcgaggaaatgtccaacgagtatattcgtcgtggc
caaaagatttactccaaggaggtcgacttggagaaggcccgccagattgaaggatgccgt
gctgtctttggcgagacttaccctgatcccgtccgtgttgtttctattggcaaggatatc
gacgagatgctcgctgatcccaagaagcctgagtggcgtcagtacagtgttgagttttgt
ggcggcacccacgtcgagcaaactggtttgattaaggaccttatcctcattgaggagagc
ggtatcgccaagggtattcgccgtatcatcgcctacactggcgaggctgcgcaccaagtt
cagcgtgaagctgatgagttctccaagaagatcgatgctcttgaccagctgcctttcggc
cccgagaaggaggcccagatgaaggccgtcagtgtggagctcagccagttgaccatctca
accttgacaaaggacgacttcaacaagcgctaccagaagatcaacgcagctgtcactgcc
gagcaaaagaagcgccagaaggccgagtccaagactgcgcttgacactgtcaagaagcac
tttgatagcaacaaggatgccaagtggtttgttggccgtctgcccgttggcgccacctcc
aaggctctgatggaagtggtcaaacactatcagggtaaggataaggagaagactgtttac
gtctttggtggcagtaaggaggagggcgccgttgcccacggtgtctacgtcggaactcac
cttgcctcccaaggtgttactgctgaacaatgggctgcttctgtgtccgaggtcattggt
ggtcgctccggtggtaaggagcctacacgacaaggccagggtaccaagcccgagaacctt
gacgagggtgtcgagaccgcgacaaagtggctcgatgagaaactgaagctgtaa
>Fp35
atggccgagtcggagctcaagtggcccgcggccaaagtgcgtcagacctttttcgactac
tttgcgaagaggggccacacaatagtcccctcttcatcagtcgtccctcacaatgatcct
accctgctcttcaccaacgcgggtatgaaccagttcaagcccatcttcctcggcaccgtt
ggcaagaccgatcctatggccagcctcaaggctgccgtcgattcgcagaagtgtattcga
gctggtggcaaacataacgatctcgacgatgttggcaaggatagctatcatcacacgttc
ttcgagatgttgggtaactggtctttcggcgactacttcaagaaggaggccatttcatat
tcttgggagctcctcaccaaggtctacggtctggacccttctcgtttgtatgtcacatac
ttcgagggtgacgagaagttgaagctggaacctgatctggaggccaaggagctttggatc
tcagttggtgtccctgaagaccatatcctacctggaaacatgaaggataacttctgggag
atgggtgaccaaggtccttgcggtccttgcagtgaaatccactacgacaaggttggtggc
cgaaacgcctcgaacctcgttaacatggacgatcctatggttgtcgaggtttggaacaac
gttttcatgcaatatgaccgtcaaaaagatggcagcctcaagtctctgcctgccaagcac
atcgacactggcatgggttacgaacgtctcgtttctgctctccaggacactgtctcaaac
tacgccaccgattgttttactcctctgttcaagaagattcaggaggtcaccggcgcccga
ccctacactgacaagtacggtaaagatgatgttgatggcattgacactgcctaccgtgta
gtcgctgatcacatccgaactctctctttctccattgctgatggcgctgttcccaacaac
gatggccgaggttacgttattcgacgtgtgttgagacgaggtgttcgatatgcccgaaag
tacttcaatgccgatatcggcgctttcttctccaagatcctgcccgctctcgtcgatcaa
atgggagagcaattccccgagcttgtcaagaagcagcaagatatcaaggagatccttgac
gaggaggaggttgcctttgccaagactctggatcgtggcgaggctcagtttgagaagtat
gctgctgaggctaccaagaacggcgccaagaagctcaagggagacgttgtctggcgactt
tacgacacttttggcttccctgttgatctcactcgtctaatggccgaggagcgcaacctc
gaaattgatgacgaggaggtcaaggctgcccaagataaggctcgtgaggccagtaaggca
gtcaaggaatctgtccagacttttgccaagctcaacgtccaccagatctctgagcttgag
aaggacctcaaggttgagcgaaccaacgacgacgccaagtttcttcagggcgacagcaat
gctcaagtccagcttatttacgatggcaagtccttcctccagtcaactaaggacgtccct
gagaagactgctcttggtctcctgatcgacaagaccaacttctacgctgagtcaggtggt
caggtcgccgatactggacgtattgtcattgacgatgttgccgagttcaaggttcttgat
gtccagaactatggtggatacgtcctacacaacgggtacatcgagtacggtaccctgtct
tctggagacaaggtcatctgcgagtacgatgagttgcgccgatcgcccattcgcaacaac
cacagcggaactcacatcctcaaccactccctgcgagaggttctcggtgacgaggtcaac
cagaagggttctctggtcgatagtgagaagctccgtttcgatttctctcacaagaccggt
gtcaagattgaggagctgaagaagatcgaggaaatgtccaacgagtatattcgtcgtggc
caaaagatttactccaaggaggtcgacttggagaaggcccgccagattgaaggatgccgt
gctgtctttggcgagacttaccctgatcccgtccgtgttgtttctattggcaaggatatc
gacgagatgctcgctgatcccaagaagcctgagtggcgtcagtacagtgttgagttttgt
ggcggcacccacgtcgagcaaactggtttgattaaggaccttatcctcattgaggagagc
ggtatcgccaagggtattcgccgtatcatcgcctacactggcgaggctgcgcaccaagtt
cagcgtgaagctgatgagttctccaagaagatcgatgctcttgaccagctgcctttcggc
cccgagaaggaggcccagatgaaggccgtcagtgtggagctcagccagttgaccatctca
accttgacaaaggacgacttcaacaagcgctaccagaagatcaacgcagctgtcactgcc
gagcaaaagaagcgccagaaggccgagtccaagactgcgcttgacactgtcaagaagcac
tttgatagcaacaaggatgccaagtggtttgttggccgtctgcccgttggcgccacctcc
aaggctctgatggaagtggtcaagcactatcagggtaaggataaggagaagactgtttac
gtctttggtggcagtaaggaggagggcgccgttgcccacggtgtctacgtcggaactcac
cttgcctcccaaggtgttactgctgaacaatgggctgcttctgtgtccgaggtcattggt
ggtcgctccggtggtaaggagcctacacgacaaggccagggtaccaagcccgagaacctt
gacgagggtgtcgagaccgcgacaaagtggctcgatgagaaactgaagctgtaa
>Fp38
atggccgagtcggagctcaagtggcccgcggccaaagtgcgtcagacctttttcgactac
tttgcgaagaggggccacacaatagtcccctcttcatcagtcgtccctcacaatgatcct
accctgctcttcaccaacgcgggtatgaaccagttcaagcccatcttcctcggcaccgtt
ggcaagaccgatcctatggccagcctcaaggctgccgtcgattcgcagaagtgtattcga
gctggtggcaaacataacgatctcgacgatgttggcaaggatagctatcatcacacgttc
ttcgagatgttgggtaactggtctttcggcgactacttcaagaaggaggccatttcatat
tcttgggagctcctcaccaaggtctacggtctggacccttctcgtttgtatgtcacatac
ttcgagggtgacgagaagttgaagctggaacctgatctggaggccaaggagctttggatc
tcagttggtgtccctgaagaccatatcctacctggaaacatgaaggataacttctgggag
atgggtgaccaaggtccttgcggtccttgcagtgaaatccactacgacaaggttggtggc
cgaaacgcctcgaacctcgttaacatggacgatcctatggttgtcgaggtttggaacaac
gttttcatgcaatatgaccgtcaaaaagatggcagcctcaagtctctgcctgccaagcac
atcgacactggcatgggttacgaacgtctcgtttctgctctccaggacactgtctcaaac
tacgccaccgattgttttactcctctgttcaagaagattcaggaggtcaccggcgcccga
ccctacactgacaagtacggtaaagatgatgttgatggcattgacactgcctaccgtgta
gtcgctgatcacatccgaactctctctttctccattgctgatggcgctgttcccaacaac
gatggccgaggttacgttattcgacgtgtgttgagacgaggtgttcgatatgcccgaaag
tacttcaatgccgatatcggcgctttcttctccaagatcctgcccgctctcgtcgatcaa
atgggagagcaattccccgagcttgtcaagaagcagcaagatatcaaggagatccttgac
gaggaggaggttgcctttgccaagactctggatcgtggcgaggctcagtttgagaagtat
gctgctgaggctaccaagaacggcgccaagaagctcaagggagacgttgtctggcgactt
tacgacacttttggcttccctgttgatctcactcgtctaatggccgaggagcgcaacctc
gaaattgatgacgaggaggtcaaggctgcccaagataaggctcgtgaggccagtaaggca
gtcaaggaatctgtccagacttttgccaagctcaacgtccaccagatctctgagcttgag
aaggacctcaaggttgagcgaaccaacgacgacgccaagtttcttcagggcgacagcaat
gctcaagtccagcttatttacgatggcaagtccttcctccagtcaactaaggacgtccct
gagaagactgctcttggtctcctgatcgacaagaccaacttctacgctgagtcaggtggt
caggtcgccgatactggacgtattgtcattgacgatgttgccgagttcaaggttcttgat
gtccagaactatggtggatacgtcctacacaacgggtacatcgagtacggtaccctgtct
tctggagacaaggtcatctgcgagtacgatgagttgcgccgatcgcccattcgcaacaac
cacagcggaactcacatcctcaaccactccctgcgagaggttctcggtgacgaggtcaac
cagaagggttctctggtcgatagtgagaagctccgtttcgatttctctcacaagaccggt
gtcaagattgaggagctgaagaagatcgaggaaatgtccaacgagtatattcgtcgtggc
caaaagatttactccaaggaggtcgacttggagaaggcccgccagattgaaggatgccgt
gctgtctttggcgagacttaccctgatcccgtccgtgttgtttctattggcaaggatatc
gacgagatgctcgctgatcccaagaagcctgagtggcgtcagtacagtgttgagttttgt
ggcggcacccacgtcgagcaaactggtttgattaaggaccttatcctcattgaggagagc
ggtatcgccaagggtattcgccgtatcatcgcctacactggcgaggctgcgcaccaagtt
cagcgtgaagctgatgagttctccaagaagatcgatgctcttgaccagctgcctttcggc
cccgagaaggaggcccagatgaaggccgtcagtgtggagctcagccagttgaccatctca
accttgacaaaggacgacttcaacaagcgctaccagaagatcaacgcagctgtcactgcc
gagcaaaagaagcgccagaaggccgagtccaagactgcgcttgacactgtcaagaagcac
tttgatagcaacaaggatgccaagtggtttgttggccgtctgcccgttggcgccacctcc
aaggctctgatggaagtggtcaagcactatcagggtaaggataaggagaagactgtttac
gtctttggtggcagtaaggaggagggcgccgttgcccacggtgtctacgtcggaactcac
cttgcctcccaaggtgttactgctgaacaatgggctgcttctgtgtccgaggtcattggt
ggtcgctccggtggtaaggagcctacacgacaaggccagggtaccaagcccgagaacctt
gacgagggtgtcgagaccgcgacaaagtggctcgatgagaaactgaagctgtaa
>Fp39
atggccgagtcggagctcaagtggcccgcggccaaagtgcgtcagacctttttcgactac
tttgcgaagaggggccacacaatagtcccctcttcatcagtcgtccctcacaatgatcct
accctgctcttcaccaacgcgggtatgaaccagttcaagcccatcttcctcggcaccgtt
ggcaagaccgatcctatggccagcctcaaggctgccgtcgattcgcagaagtgtattcga
gctggtggcaaacataacgatctcgacgatgttggcaaggatagctatcatcacacgttc
ttcgagatgttgggtaactggtctttcggcgactacttcaagaaggaggccatttcatat
tcttgggagctcctcaccaaggtctacggtctggacccttctcgtttgtatgtcacatac
ttcgagggtgacgagaagttgaagctggaacctgatctggaggccaaggagctttggatc
tcagttggtgtccctgaagaccatatcctacctggaaacatgaaggataacttctgggag
atgggtgaccaaggtccttgcggtccttgcagtgaaatccactacgacaaggttggtggc
cgaaacgcctcgaacctcgttaacatggacgatcctatggttgtcgaggtttggaacaac
gttttcatgcaatatgaccgtcaaaaagatggcagcctcaagtctctgcctgccaagcac
atcgacactggcatgggttacgaacgtctcgtttctgctctccaggacactgtctcaaac
tacgccaccgattgttttactcctctgttcaagaagattcaggaggtcaccggcgcccga
ccctacactgacaagtacggtaaagatgatgttgatggcattgacactgcctaccgtgta
gtcgctgatcacatccgaactctctctttctccattgctgatggcgctgttcccaacaac
gatggccgaggttacgttattcgacgtgtgttgagacgaggtgttcgatatgcccgaaag
tacttcaatgccgatatcggcgctttcttctccaagatcctgcccgctctcgtcgatcaa
atgggagagcaattccccgagcttgtcaagaagcagcaagatatcaaggagatccttgac
gaggaggaggttgcctttgccaagactctggatcgtggcgaggctcagtttgagaagtat
gctgctgaggctaccaagaacggcgccaagaagctcaagggagacgttgtctggcgactt
tacgacacttttggcttccctgttgatctcactcgtctaatggccgaggagcgcaacctc
gaaattgatgacgaggaggtcaaggctgcccaagataaggctcgtgaggccagtaaggca
gtcaaggaatctgtccagacttttgccaagctcaacgtccaccagatctctgagcttgag
aaggacctcaaggttgagcgaaccaacgacgacgccaagtttcttcagggcgacagcaat
gctcaagtccagcttatttacgatggcaagtccttcctccagtcaactaaggacgtccct
gagaagactgctcttggtctcctgatcgacaagaccaacttctacgctgagtcaggtggt
caggtcgccgatactggacgtattgtcattgacgatgttgccgagttcaaggttcttgat
gtccagaactatggtggatacgtcctacacaacgggtacatcgagtacggtaccctgtct
tctggagacaaggtcatctgcgagtacgatgagttgcgccgatcgcccattcgcaacaac
cacagcggaactcacatcctcaaccactccctgcgagaggttctcggtgacgaggtcaac
cagaagggttctctggtcgatagtgagaagctccgtttcgatttctctcacaagaccggt
gtcaagattgaggagctgaagaagatcgaggaaatgtccaacgagtatattcgtcgtggc
caaaagatttactccaaggaggtcgacttggagaaggcccgccagattgaaggatgccgt
gctgtctttggcgagacttaccctgatcccgtccgtgttgtttctattggcaaggatatc
gacgagatgctcgctgatcccaagaagcctgagtggcgtcagtacagtgttgagttttgt
ggcggcacccacgtcgagcaaactggtttgattaaggaccttatcctcattgaggagagc
ggtatcgccaagggtattcgccgtatcatcgcctacactggcgaggctgcgcaccaagtt
cagcgtgaagctgatgagttctccaagaagatcgatgctcttgaccagctgcctttcggc
cccgagaaggaggcccagatgaaggccgtcagtgtggagctcagccagttgaccatctca
accttgacaaaggacgacttcaacaagcgctaccagaagatcaacgcagctgtcactgcc
gagcaaaagaagcgccagaaggccgagtccaagactgcgcttgacactgtcaagaagcac
tttgatagcaacaaggatgccaagtggtttgttggccgtctgcccgttggcgccacctcc
aaggctctgatggaagtggtcaagcactatcagggtaaggataaggagaagactgtttac
gtctttggtggcagtaaggaggagggcgccgttgcccacggtgtctacgtcggaactcac
cttgcctcccaaggtgttactgctgaacaatgggctgcttctgtgtccgaggtcattggt
ggtcgctccggtggtaaggagcctacacgacaaggccagggtaccaagcccgagaacctt
gacgagggtgtcgagaccgcgacaaagtggctcgatgagaaactgaagctgtaa
>Fp42
atggccgagtcggagctcaagtggcccgcggccaaagtgcgtcagacctttttcgactac
tttgcgaagaggggccacacaatagtcccctcttcatcagtcgtccctcacaatgatcct
accctgctcttcaccaacgcgggtatgaaccagttcaagcccatcttcctcggcaccgtt
ggcaagaccgatcctatggccagcctcaaggctgccgtcgattcgcagaagtgtattcga
gctggtggcaaacataacgatctcgacgatgttggcaaggatagctatcatcacacgttc
ttcgagatgttgggtaactggtctttcggcgactacttcaagaaggaggccatttcatat
tcttgggagctcctcaccaaggtctacggtctggacccttctcgtttgtatgtcacatac
ttcgagggtgacgagaagttgaagctggaacctgatctggaggccaaggagctttggatc
tcagttggtgtccctgaagaccatatcctacctggaaacatgaaggataacttctgggag
atgggtgaccaaggtccttgcggtccttgcagtgaaatccactacgacaaggttggtggc
cgaaacgcctcgaacctcgttaacatggacgatcctatggttgtcgaggtttggaacaac
gttttcatgcaatatgaccgtcaaaaagatggcagcctcaagtctctgcctgccaagcac
atcgacactggcatgggttacgaacgtctcgtttctgctctccaggacactgtctcaaac
tacgccaccgattgttttactcctctgttcaagaagattcaggaggtcaccggcgcccga
ccctacactgacaagtacggtaaagatgatgttgatggcattgacactgcctaccgtgta
gtcgctgatcacatccgaactctctctttctccattgctgatggcgctgttcccaacaac
gatggccgaggttacgttattcgacgtgtgttgagacgaggtgttcgatatgcccgaaag
tacttcaatgccgatatcggcgctttcttctccaagatcctgcccgctctcgtcgatcaa
atgggagagcaattccccgagcttgtcaagaagcagcaagatatcaaggagatccttgac
gaggaggaggttgcctttgccaagactctggatcgtggcgaggctcagtttgagaagtat
gctgctgaggctaccaagaacggcgccaagaagctcaagggagacgttgtctggcgactt
tacgacacttttggcttccctgttgatctcactcgtctaatggccgaggagcgcaacctc
gaaattgatgacgaggaggtcaaggctgcccaagataaggctcgtgaggccagtaaggca
gtcaaggaatctgtccagacttttgccaagctcaacgtccaccagatctctgagcttgag
aaggacctcaaggttgagcgaaccaacgacgacgccaagtttcttcagggcgacagcaat
gctcaagtccagcttatttacgatggcaagtccttcctccagtcaactaaggacgtccct
gagaagactgctcttggtctcctgatcgacaagaccaacttctacgctgagtcaggtggt
caggtcgccgatactggacgtattgtcattgacgatgttgccgagttcaaggttcttgat
gtccagaactatggtggatacgtcctacacaacgggtacatcgagtacggtaccctgtct
tctggagacaaggtcatctgcgagtacgatgagttgcgccgatcgcccattcgcaacaac
cacagcggaactcacatcctcaaccactccctgcgagaggttctcggtgacgaggtcaac
cagaagggttctctggtcgatagtgagaagctccgtttcgatttctctcacaagaccggt
gtcaagattgaggagctgaagaagatcgaggaaatgtccaacgagtatattcgtcgtggc
caaaagatttactccaaggaggtcgacttggagaaggcccgccagattgaaggatgccgt
gctgtctttggcgagacttaccctgatcccgtccgtgttgtttctattggcaaggatatc
gacgagatgctcgctgatcccaagaagcctgagtggcgtcagtacagtgttgagttttgt
ggcggcacccacgtcgagcaaactggtttgattaaggaccttatcctcattgaggagagc
ggtatcgccaagggtattcgccgtatcatcgcctacactggcgaggctgcgcaccaagtt
cagcgtgaagctgatgagttctccaagaagatcgatgctcttgaccagctgcctttcggc
cccgagaaggaggcccagatgaaggccgtcagtgtggagctcagccagttgaccatctca
accttgacaaaggacgacttcaacaagcgctaccagaagatcaacgcagctgtcactgcc
gagcaaaagaagcgccagaaggccgagtccaagactgcgcttgacactgtcaagaagcac
tttgatagcaacaaggatgccaagtggtttgttggccgtctgcccgttggcgccacctcc
aaggctctgatggaagtggtcaagcactatcagggtaaggataaggagaagactgtttac
gtctttggtggcagtaaggaggagggcgccgttgcccacggtgtctacgtcggaactcac
cttgcctcccaaggtgttactgctgaacaatgggctgcttctgtgtccgaggtcattggt
ggtcgctccggtggtaaggagcctacacgacaaggccagggtaccaagcccgagaacctt
gacgagggtgtcgagaccgcgacaaagtggctcgatgagaaactgaagctgtaa
>Fp44
atggccgagtcggagctcaagtggcccgcggccaaagtgcgtcagacctttttcgactac
tttgcgaagaggggccacacaatagtcccctcttcatcagtcgtccctcacaatgatcct
accctgctcttcaccaacgcgggtatgaaccagttcaagcccatcttcctcggcaccgtt
ggcaagaccgatcctatggccagcctcaaggctgccgtcgattcgcagaagtgtattcga
gctggtggcaaacataacgatctcgacgatgttggcaaggatagctatcatcacacgttc
ttcgagatgttgggtaactggtctttcggcgactacttcaagaaggaggccatttcatat
tcttgggagctcctcaccaaggtctacggtctggacccttctcgtttgtatgtcacatac
ttcgagggtgacgagaagttgaagctggaacctgatctggaggccaaggagctttggatc
tcagttggtgtccctgaagaccatatcctacctggaaacatgaaggataacttctgggag
atgggtgaccaaggtccttgcggtccttgcagtgaaatccactacgacaaggttggtggc
cgaaacgcctcgaacctcgttaacatggacgatcctatggttgtcgaggtttggaacaac
gttttcatgcaatatgaccgtcaaaaagatggcagcctcaagtctctgcctgccaagcac
atcgacactggcatgggttacgaacgtctcgtttctgctctccaggacactgtctcaaac
tacgccaccgattgttttactcctctgttcaagaagattcaggaggtcaccggcgcccga
ccctacactgacaagtacggtaaagatgatgttgatggcattgacactgcctaccgtgta
gtcgctgatcacatccgaactctctctttctccattgctgatggcgctgttcccaacaac
gatggtcgaggttacgttattcgacgtgtgttgagacgaggtgttcgatatgcccgaaag
tacttcaatgccgatatcggcgctttcttctccaagatcctgcccgctctcgtcgatcaa
atgggagagcaattccccgagcttgtcaagaagaagcaagatatcaaggagatccttgac
gaggaggaggttgcctttgccaagactctggatcgtggcgaggctcagtttgagaagtat
gctgctgaggctaccaagaacggcgccaagaagctcaagggagacgttgtctggcgactt
tacgacacttttggcttccctgttgatctcactcgtctaatggccgaggagcgcaacctc
gaaattgatgacgaggaggtcaaggctgcccaagataaggctcgtgaggccagtaaggca
gtcaaggaatctgtccagacttttgccaagctcaacgtccaccagatctctgagcttgag
aaggacctcaaggttgagcgaaccaacgacgacgccaagtttcttcagggcgacagcaat
gctcaagtccagcttatttacgatggcaagtccttcctccagtcaactaaggacgtccct
gagaagactgctcttggtctcctgatcgacaagaccaacttctacgctgagtcaggtggt
caggtcgccgatactggacgtattgtcattgacgatgttgccgagttcaaggttcttgat
gtccagaactatggtggatacgtcctacacaacgggtacatcgagtacggtaccctgtct
tctggagacaaggtcatctgcgagtacgatgagttgcgccgatcgcccattcgcaacaac
cacagcggaactcacatcctcaaccactccctgcgagaggttctcggtgacgaggtcaac
cagaagggttctctggtcgatagtgagaagctccgtttcgatttctctcacaagaccggt
gtcaagattgaggagctgaagaagatcgaggaaatgtccaacgagtatattcgtcgtggc
caaaagatttactccaaggaggtcgacttggagaaggcccgccagattgaaggatgccgt
gctgtctttggcgagacttaccctgatcccgtccgtgttgtttctattggcaaggatatc
gacgagatgctcgctgatcccaagaagcctgagtggcgtcagtacagtgttgagttttgt
ggcggcacccacgtcgagcaaactggtttgattaaggaccttatcctcattgaggagagc
ggtatcgccaagggtattcgccgtatcatcgcctacactggcgaggctgcgcaccaagtt
cagcgtgaagctgatgagttctccaagaagatcgatgctcttgaccagctgcctttcggc
cccgagaaggaggcccagatgaaggccgtcagtgtggagctcagccagttgaccatctca
accttgacaaaggacgacttcaacaagcgctaccagaagatcaacgcagctgtcactgcc
gagcaaaagaagcgccagaaggccgagtccaagactgcgcttgacactgtcaagaagcac
tttgatagcaacaaggatgccaagtggtttgttggccgtctgcccgttggcgccacctcc
aaggctctgatggaagtggtcaagcactatcagggtaaggataaggagaagactgtttac
gtctttggtggcagtaaggaggagggcgccgttgcccacggtgtctacgtcggaactcac
cttgcctcccaaggtgttactgctgaacaatgggctgcttctgtgtccgaggtcattggt
ggtcgctccggtggtaaggagcctacacgacaaggccagggtaccaagcccgagaacctt
gacgagggtgtcgagaccgcgacaaagtggctcgatgagaaactgaagctgtaa
>Fp49
atggccgagtcggagctcaagtggcccgcggccaaagtgcgtcagacctttttcgactac
tttgcgaagaggggccacacaatagtcccctcttcatcagtcgtccctcacaatgatcct
accctgctcttcaccaacgcgggtatgaaccagttcaagcccatcttcctcggcaccgtt
ggcaagaccgatcctatggccagcctcaaggctgccgtcgattcgcagaagtgtattcga
gctggtggcaaacataacgatctcgacgatgttggcaaggatagctatcatcacacgttc
ttcgagatgttgggtaactggtctttcggcgactacttcaagaaggaggccatttcatat
tcttgggagctcctcaccaaggtctacggtctggacccttctcgtttgtatgtcacatac
ttcgagggtgacgagaagttgaagctggaacctgatctggaggccaaggagctttggatc
tcagttggtgtccctgaagaccatatcctacctggaaacatgaaggataacttctgggag
atgggtgaccaaggtccttgcggtccttgcagtgaaatccactacgacaaggttggtggc
cgaaacgcctcgaacctcgttaacatggacgatcctatggttgtcgaggtttggaacaac
gttttcatgcaatatgaccgtcaaaaagatggcagcctcaagtctctgcctgccaagcac
atcgacactggcatgggttacgaacgtctcgtttctgctctccaggacactgtctcaaac
tacgccaccgattgttttactcctctgttcaagaagattcaggaggtcaccggcgcccga
ccctacactgacaagtacggtaaagatgatgttgatggcattgacactgcctaccgtgta
gtcgctgatcacatccgaactctctctttctccattgctgatggcgctgttcccaacaac
gatggccgaggttacgttattcgacgtgtgttgagacgaggtgttcgatatgcccgaaag
tacttcaatgccgatatcggcgctttcttctccaagatcctgcccgctctcgtcgatcaa
atgggagagcaattccccgagcttgtcaagaagcagcaagatatcaaggagatccttgac
gaggaggaggttgcctttgccaagactctggatcgtggcgaggctcagtttgagaagtat
gctgctgaggctaccaagaacggcgccaagaagctcaagggagacgttgtctggcgactt
tacgacacttttggcttccctgttgatctcactcgtctaatggccgaggagcgcaacctc
gaaattgatgacgaggaggtcaaggctgcccaagataaggctcgtgaggccagtaaggca
gtcaaggaatctgtccagacttttgccaagctcaacgtccaccagatctctgagcttgag
aaggacctcaaggttgagcgaaccaacgacgacgccaagtttcttcagggcgacagcaat
gctcaagtccagcttatttacgatggcaagtccttcctccagtcaactaaggacgtccct
gagaagactgctcttggtctcctgatcgacaagaccaacttctacgctgagtcaggtggt
caggtcgccgatactggacgtattgtcattgacgatgttgccgagttcaaggttcttgat
gtccagaactatggtggatacgtcctacacaacgggtacatcgagtacggtaccctgtct
tctggagacaaggtcatctgcgagtacgatgagttgcgccgatcgcccattcgcaacaac
cacagcggaactcacatcctcaaccactccctgcgagaggttctcggtgacgaggtcaac
cagaagggttctctggtcgatagtgagaagctccgtttcgatttctctcacaagaccggt
gtcaagattgaggagctgaagaagatcgaggaaatgtccaacgagtatattcgtcgtggc
caaaagatttactccaaggaggtcgacttggagaaggcccgccagattgaaggatgccgt
gctgtctttggcgagacttaccctgatcccgtccgtgttgtttctattggcaaggatatc
gacgagatgctcgctgatcccaagaagcctgagtggcgtcagtacagtgttgagttttgt
ggcggcacccacgtcgagcaaactggtttgattaaggaccttatcctcattgaggagagc
ggtatcgccaagggtattcgccgtatcatcgcctacactggcgaggctgcgcaccaagtt
cagcgtgaagctgatgagttctccaagaagatcgatgctcttgaccagctgcctttcggc
cccgagaaggaggcccagatgaaggccgtcagtgtggagctcagccagttgaccatctca
accttgacaaaggacgacttcaacaagcgctaccagaagatcaacgcagctgtcactgcc
gagcaaaagaagcgccagaaggccgagtccaagactgcgcttgacactgtcaagaagcac
tttgatagcaacaaggatgccaagtggtttgttggccgtctgcccgttggcgccacctcc
aaggctctgatggaagtggtcaagcactatcagggtaaggataaggagaagactgtttac
gtctttggtggcagtaaggaggagggcgccgttgcccacggtgtctacgtcggaactcac
cttgcctcccaaggtgttactgctgaacaatgggctgcttctgtgtccgaggtcattggt
ggtcgctccggtggtaaggagcctacacgacaaggccagggtaccaagcccgagaacctt
gacgagggtgtcgagaccgcgacaaagtggctcgatgagaaactgaagctgtaa
>Fp50
atggccgagtcggagctcaagtggcccgcggccaaagtgcgtcagacctttttcgactac
tttgcgaagaggggccacacaatagtcccctcttcatcagtcgtccctcacaatgatcct
accctgctcttcaccaacgcgggtatgaaccagttcaagcccatcttcctcggcaccgtt
ggcaagaccgatcctatggccagcctcaaggctgccgtcgattcgcagaagtgtattcga
gctggtggcaaacataacgatctcgacgatgttggcaaggatagctatcatcacacgttc
ttcgagatgttgggtaactggtctttcggcgactacttcaagaaggaggccatttcatat
tcttgggagctcctcaccaaggtctacggtctggacccttctcgtttgtatgtcacatac
ttcgagggtgacgagaagttgaagctggaacctgatctggaggccaaggagctttggatc
tcagttggtgtccctgaagaccatatcctacctggaaacatgaaggataacttctgggag
atgggtgaccaaggtccttgcggtccttgcagtgaaatccactacgacaaggttggtggc
cgaaacgcctcgaacctcgttaacatggacgatcctatggttgtcgaggtttggaacaac
gttttcatgcaatatgaccgtcaaaaagatggcagcctcaagtctctgcctgccaagcac
atcgacactggcatgggttacgaacgtctcgtttctgctctccaggacactgtctcaaac
tacgccaccgattgttttactcctctgttcaagaagattcaggaggtcaccggcgcccga
ccctacactgacaagtacggtaaagatgatgttgatggcattgacactgcctaccgtgta
gtcgctgatcacatccgaactctctctttctccattgctgatggcgctgttcccaacaac
gatggccgaggttacgttattcgacgtgtgttgagacgaggtgttcgatatgcccgaaag
tacttcaatgccgatatcggcgctttcttctccaagatcctgcccgctctcgtcgatcaa
atgggagagcaattccccgagcttgtcaagaagcagcaagatatcaaggagatccttgac
gaggaggaggttgcctttgccaagactctggatcgtggcgaggctcagtttgagaagtat
gctgctgaggctaccaagaacggcgccaagaagctcaagggagacgttgtctggcgactt
tacgacacttttggcttccctgttgatctcactcgtctaatggccgaggagcgcaacctc
gaaattgatgacgaggaggtcaaggctgcccaagataaggctcgtgaggccagtaaggca
gtcaaggaatctgtccagacttttgccaagctcaacgtccaccagatctctgagcttgag
aaggacctcaaggttgagcgaaccaacgacgacgccaagtttcttcagggcgacagcaat
gctcaagtccagcttatttacgatggcaagtccttcctccagtcaactaaggacgtccct
gagaagactgctcttggtctcctgatcgacaagaccaacttctacgctgagtcaggtggt
caggtcgccgatactggacgtattgtcattgacgatgttgccgagttcaaggttcttgat
gtccagaactatggtggatacgtcctacacaacgggtacatcgagtacggtaccctgtct
tctggagacaaggtcatctgcgagtacgatgagttgcgccgatcgcccattcgcaacaac
cacagcggaactcacatcctcaaccactccctgcgagaggttctcggtgacgaggtcaac
cagaagggttctctggtcgatagtgagaagctccgtttcgatttctctcacaagaccggt
gtcaagattgaggagctgaagaagatcgaggaaatgtccaacgagtatattcgtcgtggc
caaaagatttactccaaggaggtcgacttggagaaggcccgccagattgaaggatgccgt
gctgtctttggcgagacttaccctgatcccgtccgtgttgtttctattggcaaggatatc
gacgagatgctcgctgatcccaagaagcctgagtggcgtcagtacagtgttgagttttgt
ggcggcacccacgtcgagcaaactggtttgattaaggaccttatcctcattgaggagagc
ggtatcgccaagggtattcgccgtatcatcgcctacactggcgaggctgcgcaccaagtt
cagcgtgaagctgatgagttctccaagaagatcgatgctcttgaccagctgcctttcggc
cccgagaaggaggcccagatgaaggccgtcagtgtggagctcagccagttgaccatctca
accttgacaaaggacgacttcaacaagcgctaccagaagatcaacgcagctgtcactgcc
gagcaaaagaagcgccagaaggccgagtccaagactgcgcttgacactgtcaagaagcac
tttgatagcaacaaggatgccaagtggtttgttggccgtctgcccgttggcgccacctcc
aaggctctgatggaagtggtcaagcactatcagggtaaggataaggagaagactgtttac
gtctttggtggcagtaaggaggagggcgccgttgcccacggtgtctacgtcggaactcac
cttgcctcccaaggtgttactgctgaacaatgggctgcttctgtgtccgaggtcattggt
ggtcgctccggtggtaaggagcctacacgacaaggccagggtaccaagcccgagaacctt
gacgagggtgtcgagaccgcgacaaagtggctcgatgagaaactgaagctgtaa
>Fp51
atggccgagtcggagctcaagtggcccgcggccaaagtgcgtcagacctttttcgactac
tttgcgaagaggggccacacaatagtcccctcttcatcagtcgtccctcacaatgatcct
accctgctcttcaccaacgcgggtatgaaccagttcaagcccatcttcctcggcaccgtt
ggcaagaccgatcctatggccagcctcaaggctgccgtcgattcgcagaagtgtattcga
gctggtggcaaacataacgatctcgacgatgttggcaaggatagctatcatcacacgttc
ttcgagatgttgggtaactggtctttcggcgactacttcaagaaggaggccatttcatat
tcttgggagctcctcaccaaggtctacggtctggacccttctcgtttgtatgtcacatac
ttcgagggtgacgagaagttgaagctggaacctgatctggaggccaaggagctttggatc
tcagttggtgtccctgaggaccatatcctacctggaaacatgaaggataacttctgggag
atgggtgaccaaggtccttgcggtccttgcagtgaaatccactacgacaaggttggtggc
cgaaacgcctcgaacctcgttaacatggacgatcctatggttgtcgaggtttggaacaac
gttttcatgcaatatgaccgtcaaaaagatggcagcctcaagtctctgcctgccaagcac
atcgacactggcatgggttacgaacgtctcgtttctgctctccaggacactgtctcaaac
tacgccaccgattgttttactcctctgttcaagaagattcaggaggtcaccggcgcccga
ccctacactgacaagtacggtaaagatgatgttgatggcattgacactgcctaccgtgta
gtcgctgatcacatccgaactctctctttctccattgctgatggcgctgttcccaacaac
gatggccgaggttacgttattcgacgtgtgttgagacgaggtgttcgatatgcccgaaag
tacttcaatgccgatatcggcgctttcttctccaagatcctgcccgctctcgtcgatcaa
atgggagagcaattccccgagcttgtcaagaagcagcaagatatcaaggagatccttgac
gaggaggaggttgcctttgccaagactctggatcgtggcgaggctcagtttgagaagtat
gctgctgaggctaccaagaacggcgccaagaagctcaagggagacgttgtctggcgactt
tacgacacttttggcttccctgttgatctcactcgtctaatggccgaggagcgcaacctc
gaaattgatgacgaggaggtcaaggctgcccaagataaggctcgtgaggccagtaaggca
gtcaaggaatctgtccagacttttgccaagctcaacgtccaccagatctctgagcttgag
aaggacctcaaggttgagcgaaccaacgacgacgccaagtttcttcagggcgacagcaat
gctcaagtccagcttatttacgatggcaagtccttcctccagtcaactaaggacgtccct
gagaagactgctcttggtctcctgatcgacaagaccaacttctacgctgagtcaggtggt
caggtcgccgatactggacgtattgtcattgacgatgttgccgagttcaaggttcttgat
gtccagaactatggtggatacgtcctacacaacgggtacatcgagtacggtaccctgtct
tctggagacaaggtcatctgcgagtacgatgagttgcgccgatcgcccattcgcaacaac
cacagcggaactcacatcctcaaccactccctgcgagaggttctcggtgacgaggtcaac
cagaagggttctctggtcgatagtgagaagctccgtttcgatttctctcacaagaccggt
gtcaagattgaggagctgaagaagatcgaggaaatgtccaacgagtatattcgtcgtggc
caaaagatttactccaaggaggtcgacttggagaaggcccgccagattgaaggatgccgt
gctgtctttggcgagacttaccctgatcccgtccgtgttgtttctattggcaaggatatc
gacgagatgctcgctgatcccaagaagcctgagtggcgtcagtacagtgttgagttttgt
ggcggcacccacgtcgagcaaactggtttgattaaggaccttatcctcattgaggagagc
ggtatcgccaagggtattcgccgtatcatcgcctacactggcgaggctgcgcaccaagtt
cagcgtgaagctgatgagttctccaagaagatcgatgctcttgaccagctgcctttcggc
cccgagaaggaggcccagatgaaggccgtcagtgtggagctcagccagttgaccatctca
accttgacaaaggacgacttcaacaagcgctaccagaagatcaacgcagctgtcactgcc
gagcaaaagaagcgccagaaggccgagtccaagactgcgcttgacactgtcaagaagcac
tttgatagcaacaaggatgccaagtggtttgttggccgtctgcccgttggcgccacctcc
aaggctctgatggaagtggtcaagcactatcagggtaaggataaggagaagactgtttac
gtctttggtggcagtaaggaggagggcgccgttgcccacggtgtctacgtcggaactcac
cttgcctcccaaggtgttactgctgaacaatgggctgcttctgtgtccgaggtcattggt
ggtcgctccggtggtaaggagcctacacgacaaggccagggtaccaagcccgagaacctt
gacgagggtgtcgagaccgcgacaaagtggctcgatgagaaactgaagctgtaa
>Fp59
atggccgagtcggagctcaagtggcccgcggccaaagtgcgtcagacctttttcgactac
tttgcgaagaggggccacacaatagtcccctcttcatcagtcgtccctcacaatgatcct
accctgctcttcaccaacgcgggtatgaaccagttcaagcccatcttcctcggcaccgtt
ggcaagaccgatcctatggccagcctcaaggctgccgtcgattcgcagaagtgtattcga
gctggtggcaaacataacgatctcgacgatgttggcaaggatagctatcatcacacgttc
ttcgagatgttgggtaactggtctttcggcgactacttcaagaaggaggccatttcatat
tcttgggagctcctcaccaaggtctacggtctggacccttctcgtttgtatgtcacatac
ttcgagggtgacgagaagttgaagctggaacctgatctggaggccaaggagctttggatc
tcagttggtgtccctgaagaccatatcctacctggaaacatgaaggataacttctgggag
atgggtgaccaaggtccttgcggtccttgcagtgaaatccactacgacaaggttggtggc
cgaaacgcctcgaacctcgttaacatggacgatcctatggttgtcgaggtttggaacaac
gttttcatgcaatatgaccgtcaaaaagatggcagcctcaagtctctgcctgccaagcac
atcgacactggcatgggttacgaacgtctcgtttctgctctccaggacactgtctcaaac
tacgccaccgattgttttactcctctgttcaagaagattcaggaggtcaccggcgcccga
ccctacactgacaagtacggtaaagatgatgttgatggcattgacactgcctaccgtgta
gtcgctgatcacatccgaactctctctttctccattgctgatggcgctgttcccaacaac
gatggccgaggttacgttattcgacgtgtgttgagacgaggtgttcgatatgcccgaaag
tacttcaatgccgatatcggcgctttcttctccaagatcctgcccgctctcgtcgatcaa
atgggagagcaattccccgagcttgtcaagaagcagcaagatatcaaggagatccttgac
gaggaggaggttgcctttgccaagactctggatcgtggcgaggctcagtttgagaagtat
gctgctgaggctaccaagaacggcgccaagaagctcaagggagacgttgtctggcgactt
tacgacacttttggcttccctgttgatctcactcgtctaatggccgaggagcgcaacctc
gaaattgatgacgaggaggtcaaggctgcccaagataaggctcgtgaggccagtaaggca
gtcaaggaatctgtccagacttttgccaagctcaacgtccaccagatctctgagcttgag
aaggacctcaaggttgagcgaaccaacgacgacgccaagtttcttcagggcgacagcaat
gctcaagtccagcttatttacgatggcaagtccttcctccagtcaactaaggacgtccct
gagaagactgctcttggtctcctgatcgacaagaccaacttctacgctgagtcaggtggt
caggtcgccgatactggacgtattgtcattgacgatgttgccgagttcaaggttcttgat
gtccagaactatggtggatacgtcctacacaacgggtacatcgagtacggtaccctgtct
tctggagacaaggtcatctgcgagtacgatgagttgcgccgatcgcccattcgcaacaac
cacagcggaactcacatcctcaaccactccctgcgagaggttctcggtgacgaggtcaac
cagaagggttctctggtcgatagtgagaagctccgtttcgatttctctcacaagaccggt
gtcaagattgaggagctgaagaagatcgaggaaatgtccaacgagtatattcgtcgtggc
caaaagatttactccaaggaggtcgacttggagaaggcccgccagattgaaggatgccgt
gctgtctttggcgagacttaccctgatcccgtccgtgttgtttctattggcaaggatatc
gacgagatgctcgctgatcccaagaagcctgagtggcgtcagtacagtgttgagttttgt
ggcggcacccacgtcgagcaaactggtttgattaaggaccttatcctcattgaggagagc
ggtatcgccaagggtattcgccgtatcatcgcctacactggcgaggctgcgcaccaagtt
cagcgtgaagctgatgagttctccaagaagatcgatgctcttgaccagctgcctttcggc
cccgagaaggaggcccagatgaaggccgtcagtgtggagctcagccagttgaccatctca
accttgacaaaggacgacttcaacaagcgctaccagaagatcaacgcagctgtcactgcc
gagcaaaagaagcgccagaaggccgagtccaagactgcgcttgacactgtcaagaagcac
tttgatagcaacaaggatgccaagtggtttgttggccgtctgcccgttggcgccacctcc
aaggctctgatggaagtggtcaagcactatcagggtaaggataaggagaagactgtttac
gtctttggtggcagtaaggaggagggcgccgttgcccacggtgtctacgtcggaactcac
cttgcctcccaaggtgttactgctgaacaatgggctgcttctgtgtccgaggtcattggt
ggtcgctccggtggtaaggagcctacacgacaaggccagggtaccaagcccgagaacctt
gacgagggtgtcgagaccgcgacaaagtggctcgatgagaaactgaagctgtaa
>Fp63
atggccgagtcggagctcaagtggcccgcggccaaagtgcgtcagacctttttcgactac
tttgcgaagaggggccacacaatagtcccctcttcatcagtcgtccctcacaatgatcct
accctgctcttcaccaacgcgggtatgaaccagttcaagcccatcttcctcggcaccgtt
ggcaagaccgatcctatggccagcctcaaggctgccgtcgattcgcagaagtgtattcga
gctggtggcaaacataacgatctcgacgatgttggcaaggatagctatcatcacacgttc
ttcgagatgttgggtaactggtctttcggcgactacttcaagaaggaggccatttcatat
tcttgggagctcctcaccaaggtctacggtctggacccttctcgtttgtatgtcacatac
ttcgagggtgacgagaagttgaagctggaacctgatctggaggccaaggagctttggatc
tcagttggtgtccctgaagaccatatcctacctggaaacatgaaggataacttctgggag
atgggtgaccaaggtccttgcggtccttgcagtgaaatccactacgacaaggttggtggc
cgaaacgcctcgaacctcgttaacatggacgatcctatggttgtcgaggtttggaacaac
gttttcatgcaatatgaccgtcaaaaagatggcagcctcaagtctctgcctgccaagcac
atcgacactggcatgggttacgaacgtctcgtttctgctctccaggacactgtctcaaac
tacgccaccgattgttttactcctctgttcaagaagattcaggaggtcaccggcgcccga
ccctacactgacaagtacggtaaagatgatgttgatggcattgacactgcctaccgtgta
gtcgctgatcacatccgaactctctctttctccattgctgatggcgctgttcccaacaac
gatggccgaggttacgttattcgacgtgtgttgagacgaggtgttcgatatgcccgaaag
tacttcaatgccgatatcggcgctttcttctccaagatcctgcccgctctcgtcgatcaa
atgggagagcaattccccgagcttgtcaagaagcagcaagatatcaaggagatccttgac
gaggaggaggttgcctttgccaagactctggatcgtggcgaggctcagtttgagaagtat
gctgctgaggctaccaagaacggcgccaagaagctcaagggagacgttgtctggcgactt
tacgacacttttggcttccctgttgatctcactcgtctaatggccgaggagcgcaacctc
gaaattgatgacgaggaggtcaaggctgcccaagataaggctcgtgaggccagtaaggca
gtcaaggaatctgtccagacttttgccaagctcaacgtccaccagatctctgagcttgag
aaggacctcaaggttgagcgaaccaacgacgacgccaagtttcttcagggcgacagcaat
gctcaagtccagcttatttacgatggcaagtccttcctccagtcaactaaggacgtccct
gagaagactgctcttggtctcctgatcgacaagaccaacttctacgctgagtcaggtggt
caggtcgccgatactggacgtattgtcattgacgatgttgccgagttcaaggttcttgat
gtccagaactatggtggatacgtcctacacaacgggtacatcgagtacggtaccctgtct
tctggagacaaggtcatctgcgagtacgatgagttgcgccgatcgcccattcgcaacaac
cacagcggaactcacatcctcaaccactccctgcgagaggttctcggtgacgaggtcaac
cagaagggttctctggtcgatagtgagaagctccgtttcgatttctctcacaagaccggt
gtcaagattgaggagctgaagaagatcgaggaaatgtccaacgagtatattcgtcgtggc
caaaagatttactccaaggaggtcgacttggagaaggcccgccagattgaaggatgccgt
gctgtctttggcgagacttaccctgatcccgtccgtgttgtttctattggcaaggatatc
gacgagatgctcgctgatcccaagaagcctgagtggcgtcagtacagtgttgagttttgt
ggcggcacccacgtcgagcaaactggtttgattaaggaccttatcctcattgaggagagc
ggtatcgccaagggtattcgccgtatcatcgcctacactggcgaggctgcgcaccaagtt
cagcgtgaagctgatgagttctccaagaagatcgatgctcttgaccagctgcctttcggc
cccgagaaggaggcccagatgaaggccgtcagtgtggagctcagccagttgaccatctca
accttgacaaaggacgacttcaacaagcgctaccagaagatcaacgcagctgtcactgcc
gagcaaaagaagcgccagaaggccgagtccaagactgcgcttgacactgtcaagaagcac
tttgatagcaacaaggatgccaagtggtttgttggccgtctgcccgttggcgccacctcc
aaggctctgatggaagtggtcaagcactatcagggtaaggataaggagaagactgtttac
gtctttggtggcagtaaggaggagggcgccgttgcccacggtgtctacgtcggaactcac
cttgcctcccaaggtgttactgctgaacaatgggctgcttctgtgtccgaggtcattggt
ggtcgctccggtggtaaggagcctacacgacaaggccagggtaccaagcccgagaacctt
gacgagggtgtcgagaccgcgacaaagtggctcgatgagaaactgaagctgtaa
>Fp65
atggccgagtcggagctcaagtggcccgcggccaaagtgcgtcagacctttttcgactac
tttgcgaagaggggccacacaatagtcccctcttcatcagtcgtccctcacaatgatcct
accctgctcttcaccaacgcgggtatgaaccagttcaagcccatcttcctcggcaccgtt
ggcaagaccgatcctatggccagcctcaaggctgccgtcgattcgcagaagtgtattcga
gctggtggcaaacataacgatctcgacgatgttggcaaggatagctatcatcacacgttc
ttcgagatgttgggtaactggtctttcggcgactacttcaagaaggaggccatttcatat
tcttgggagctcctcaccaaggtctacggtctggacccttctcgtttgtatgtcacatac
ttcgagggtgacgagaagttgaagctggaacctgatctggaggccaaggagctttggatc
tcagttggtgtccctgaagaccatatcctacctggaaacatgaaggataacttctgggag
atgggtgaccaaggtccttgcggtccttgcagtgaaatccactacgacaaggttggtggc
cgaaacgcctcgaacctcgttaacatggacgatcctatggttgtcgaggtttggaacaac
gttttcatgcaatatgaccgtcaaaaagatggcagcctcaagtctctgcctgccaagcac
atcgacactggcatgggttacgaacgtctcgtttctgctctccaggacactgtctcaaac
tacgccaccgattgttttactcctctgttcaagaagattcaggaggtcaccggcgcccga
ccctacactgacaagtacggtaaagatgatgttgatggcattgacactgcctaccgtgta
gtcgctgatcacatccgaactctctctttctccattgctgatggcgctgttcccaacaac
gatggccgaggttacgttattcgacgtgtgttgagacgaggtgttcgatatgcccgaaag
tacttcaatgccgatatcggcgctttcttctccaagatcctgcccgctctcgtcgatcaa
atgggagagcaattccccgagcttgtcaagaagcagcaagatatcaaggagatccttgac
gaggaggaggttgcctttgccaagactctggatcgtggcgaggctcagtttgagaagtat
gctgctgaggctaccaagaacggcgccaagaagctcaagggagacgttgtctggcgactt
tacgacacttttggcttccctgttgatctcactcgtctaatggccgaggagcgcaacctc
gaaattgatgacgaggaggtcaaggctgcccaatataaggctcgtgaggccagtaaggca
gtcaaggaatctgtccagacttttgccaagctcaacgtccaccagatctctgagcttgag
aaggacctcaaggttgagcgaaccaacgacgacgccaagtttcttcagggcgacagcaat
gctcaagtccagcttatttacgatggcaagtccttcctccagtcaactaaggacgtccct
gagaagactgctcttggtctcctgatcgacaagaccaacttctacgctgagtcaggtggt
caggtcgccgatactggacgtattgtcattgacgatgttgccgagttcaaggttcttgat
gtccagaactatggtggatacgtcctacacaacgggtacatcgagtacggtaccctgtct
tctggagacaaggtcatctgcgagtacgatgagttgcgccgatcgcccattcgcaacaac
cacagcggaactcacatcctcaaccactccctgcgagaggttctcggtgacgaggtcaac
cagaagggttctctggtcgatagtgagaagctccgtttcgatttctctcacaagaccggt
gtcaagattgaggagctgaagaagatcgaggaaatgtccaacgagtatattcgtcgtggc
caaaagatttactccaaggaggtcgacttggagaaggcccgccagattgaaggatgccgt
gctgtctttggcgagacttaccctgatcccgtccgtgttgtttctattggcaaggatatc
gacgagatgctcgctgatcccaagaagcctgagtggcgtcagtacagtgttgagttttgt
ggcggcacccacgtcgagcaaactggtttgattaaggaccttatcctcattgaggagagc
ggtatcgccaagggtattcgccgtatcatcgcctacactggcgaggctgcgcaccaagtt
cagcgtgaagctgatgagttctccaagaagatcgatgctcttgaccagctgcctttcggc
cccgagaaggaggcccagatgaaggccgtcagtgtggagctcagccagttgaccatctca
accttgacaaaggacgacttcaacaagcgctaccagaagatcaacgcagctgtcactgcc
gagcaaaagaagcgccagaaggccgagtccaagactgcgcttgacactgtcaagaagcac
tttgatagcaacaaggatgccaagtggtttgttggccgtctgcccgttggcgccacctcc
aaggctctgatggaagtggtcaagcactatcagggtaaggataaggagaagactgtttac
gtctttggtggcagtaaggaggagggcgccgttgcccacggtgtctacgtcggaactcac
cttgcctcccaaggtgttactgctgaacaatgggctgcttctgtgtccgaggtcattggt
ggtcgctccggtggtaaggagcctacacgacaaggccagggtaccaagcccgagaacctt
gacgagggtgtcgagaccgcgacaaagtggctcgatgagaaactgaagctgtaa
>Fp66
atggccgagtcggagctcaagtggcccgcggccaaagtgcgtcagacctttttcgactac
tttgcgaagaggggccacacaatagtcccctcttcatcagtcgtccctcacaatgatcct
accctgctcttcaccaacgcgggtatgaaccagttcaagcccatcttcctcggcaccgtt
ggcaagaccgatcctatggccagcctcaaggctgccgtcgattcgcagaagtgtattcga
gctggtggcaaacataacgatctcgacgatgttggcaaggatagctatcatcacacgttc
ttcgagatgttgggtaactggtctttcggcgactacttcaagaaggaggccatttcatat
tcttgggagctcctcaccaaggtctacggtctggacccttctcgtttgtatgtcacatac
ttcgagggtgacgagaagttgaagctggaacctgatctggaggccaaggagctttggatc
tcagttggtgtccctgaagaccatatcctacctggaaacatgaaggataacttctgggag
atgggtgaccaaggtccttgcggtccttgcagtgaaatccactacgacaaggttggtggc
cgaaacgcctcgaacctcgttaacatggacgatcctatggttgtcgaggtttggaacaac
gttttcatgcaatatgaccgtcaaaaagatggcagcctcaagtctctgcctgccaagcac
atcgacactggcatgggttacgaacgtctcgtttctgctctccaggacactgtctcaaac
tacgccaccgattgttttactcctctgttcaagaagattcaggaggtcaccggcgcccga
ccctacactgacaagtacggtaaagatgatgttgatggcattgacactgcctaccgtgta
gtcgctgatcacatccgaactctctctttctccattgctgatggcgctgttcccaacaac
gatggccgaggttacgttattcgacgtgtgttgagacgaggtgttcgatatgcccgaaag
tacttcaatgccgatatcggcgctttcttctccaagatcctgcccgctctcgtcgatcaa
atgggagagcaattccccgagcttgtcaagaagcagcaagatatcaaggagatccttgac
gaggaggaggttgcctttgccaagactctggatcgtggcgaggctcagtttgagaagtat
gctgctgaggctaccaagaacggcgccaagaagctcaagggagacgttgtctggcgactt
tacgacacttttggcttccctgttgatctcactcgtctaatggccgaggagcgcaacctc
gaaattgatgacgaggaggtcaaggctgcccaagataaggctcgtgaggccagtaaggca
gtcaaggaatctgtccagacttttgccaagctcaacgtccaccagatctctgagcttgag
aaggacctcaaggttgagcgaaccaacgacgacgccaagtttcttcagggcgacagcaat
gctcaagtccagcttatttacgatggcaagtccttcctccagtcaactaaggacgtccct
gagaagactgctcttggtctcctgatcgacaagaccaacttctacgctgagtcaggtggt
caggtcgccgatactggacgtattgtcattgacgatgttgccgagttcaaggttcttgat
gtccagaactatggtggatacgtcctacacaacgggtacatcgagtacggtaccctgtct
tctggagacaaggtcatctgcgagtacgatgagttgcgccgatcgcccattcgcaacaac
cacagcggaactcacatcctcaaccactccctgcgagaggttctcggtgacgaggtcaac
cagaagggttctctggtcgatagtgagaagctccgtttcgatttctctcacaagaccggt
gtcaagattgaggagctgaagaagatcgaggaaatgtccaacgagtatattcgtcgtggc
caaaagatttactccaaggaggtcgacttggagaaggcccgccagattgaaggatgccgt
gctgtctttggcgagacttaccctgatcccgtccgtgttgtttctattggcaaggatatc
gacgagatgctcgctgatcccaagaagcctgagtggcgtcagtacagtgttgagttttgt
ggcggcacccacgtcgagcaaactggtttgattaaggaccttatcctcattgaggagagc
ggtatcgccaagggtattcgccgtatcatcgcctacactggcgaggctgcgcaccaagtt
cagcgtgaagctgatgagttctccaagaagatcgatgctcttgaccagctgcctttcggc
cccgagaaggaggcccagatgaaggccgtcagtgtggagctcagccagttgaccatctca
accttgacaaaggacgacttcaacaagcgctaccagaagatcaacgcagctgtcactgcc
gagcaaaagaagcgccagaaggccgagtccaagactgcgcttgacactgtcaagaagcac
tttgatagcaacaaggatgccaagtggtttgttggccgtctgcccgttggcgccacctcc
aaggctctgatggaagtggtcaagcactatcagggtaaggataaggagaagactgtttac
gtctttggtggcagtaaggaggagggcgccgttgcccacggtgtctacgtcggaactcac
cttgcctcccaaggtgttactgctgaacaatgggctgcttctgtgtccgaggtcattggt
ggtcgctccggtggtaaggagcctacacgacaaggccagggtaccaagcccgagaacctt
gacgagggtgtcgagaccgcgacaaagtggctcgatgagaaactgaagctgtaa
>Fp72
atggccgagtcggagctcaagtggcccgcggccaaagtgcgtcagacctttttcgactac
tttgcgaagaggggccacacaatagtcccctcttcatcagtcgtccctcacaatgatcct
accctgctcttcaccaacgcgggtatgaaccagttcaagcccatcttcctcggcaccgtt
ggcaagaccgatcctatggccagcctcaaggctgccgtcgattcgcagaagtgtattcga
gctggtggcaaacataacgatctcgacgatgttggcaaggatagctatcatcacacgttc
ttcgagatgttgggtaactggtctttcggcgactacttcaagaaggaggccatttcatat
tcttgggagctcctcaccaaggtctacggtctggacccttctcgtttgtatgtcacatac
ttcgagggtgacgagaagttgaagctggaacctgatctggaggccaaggagctttggatc
tcagttggtgtccctgaagaccatatcctacctggaaacatgaaggataacttctgggag
atgggtgaccaaggtccttgcggtccttgcagtgaaatccactacgacaaggttggtggc
cgaaacgcctcgaacctcgttaacatggacgatcctatggttgtcgaggtttggaacaac
gttttcatgcaatatgaccgtcaaaaagatggcagcctcaagtctctgcctgccaagcac
atcgacactggcatgggttacgaacgtctcgtttctgctctccaggacactgtctcaaac
tacgccaccgattgttttactcctctgttcaagaagattcaggaggtcaccggcgcccga
ccctacactgacaagtacggtaaagatgatgttgatggcattgacactgcctaccgtgta
gtcgctgatcacatccgaactctctctttctccattgctgatggcgctgttcccaacaac
gatggccgaggttacgttattcgacgtgtgttgagacgaggtgttcgatatgcccgaaag
tacttcaatgccgatatcggcgctttcttctccaagatcctgcccgctctcgtcgatcaa
atgggagagcaattccccgagcttgtcaagaagcagcaagatatcaaggagatccttgac
gaggaggaggttgcctttgccaagactctggatcgtggcgaggctcagtttgagaagtat
gctgctgaggctaccaagaacggcgccaagaagctcaagggagacgttgtctggcgactt
tacgacacttttggcttccctgttgatctcactcgtctaatggccgaggagcgcaacctc
gaaattgatgacgaggaggtcaaggctgcccaagataaggctcgtgaggccagtaaggca
gtcaaggaatctgtccagacttttgccaagctcaacgtccaccagatctctgagcttgag
aaggacctcaaggttgagcgaaccaacgacgacgccaagtttcttcagggcgacagcaat
gctcaagtccagcttatttacgatggcaagtccttcctccagtcaactaaggacgtccct
gagaagactgctcttggtctcctgatcgacaagaccaacttctacgctgagtcaggtggt
caggtcgccgatactggacgtattgtcattgacgatgttgccgagttcaaggttcttgat
gtccagaactatggtggatacgtcctacacaacgggtacatcgagtacggtaccctgtct
tctggagacaaggtcatctgcgagtacgatgagttgcgccgatcgcccattcgcaacaac
cacagcggaactcacatcctcaaccactccctgcgagaggttctcggtgacgaggtcaac
cagaagggttctctggtcgatagtgagaagctccgtttcgatttctctcacaagaccggt
gtcaagattgaggagctgaagaagatcgaggaaatgtccaacgagtatattcgtcgtggc
caaaagatttactccaaggaggtcgacttggagaaggcccgccagattgaaggatgccgt
gctgtctttggcgagacttaccctgatcccgtccgtgttgtttctattggcaaggatatc
gacgagatgctcgctgatcccaagaagcctgagtggcgtcagtacagtgttgagttttgt
ggcggcacccacgtcgagcaaactggtttgattaaggaccttatcctcattgaggagagc
ggtatcgccaagggtattcgccgtatcatcgcctacactggcgaggctgcgcaccaagtt
cagcgtgaagctgatgagttctccaagaagatcgatgctcttgaccagctgcctttcggc
cccgagaaggaggcccagatgaaggccgtcagtgtggagctcagccagttgaccatctca
accttgacaaaggacgacttcaacaagcgctaccagaagatcaacgcagctgtcactgcc
gagcaaaagaagcgccagaaggccgagtccaagactgcgcttgacactgtcaagaagcac
tttgatagcaacaaggatgccaagtggtttgttggccgtctgcccgttggcgccacctcc
aaggctctgatggaagtggtcaagcactatcagggtaaggataaggagaagactgtttac
gtctttggtggcagtaaggaggagggcgccgttgcccacggtgtctacgtcggaactcac
cttgcctcccaaggtgttactgctgaacaatgggctgcttctgtgtccgaggtcattggt
ggtcgctccggtggtaaggagcctacacgacaaggccagggtaccaagcccgagaacctt
gacgagggtgtcgagaccgcgacaaagtggctcgatgagaaactgaagctgtaa
>Fp73
atggccgagtcggagctcaagtggcccgcggccaaagtgcgtcagacctttttcgactac
tttgcgaagaggggccacacaatagtcccctcttcatcagtcgtccctcacaatgatcct
accctgctcttcaccaacgcgggtatgaaccagttcaagcccatcttcctcggcaccgtt
ggcaagaccgatcctatggccagcctcaaggctgccgtcgattcgcagaagtgtattcga
gctggtggcaaacataacgatctcgacgatgttggcaaggatagctatcatcacacgttc
ttcgagatgttgggtaactggtctttcggcgactacttcaagaaggaggccatttcatat
tcttgggagctcctcaccaaggtctacggtctggacccttctcgtttgtatgtcacatac
ttcgagggtgacgagaagttgaagctggaacctgatctggaggccaaggagctttggatc
tcagttggtgtccctgaagaccatatcctacctggaaacatgaaggataacttctgggag
atgggtgaccaaggtccttgcggtccttgcagtgaaatccactacgacaaggttggtggc
cgaaacgcctcgaacctcgttaacatggacgatcctatggttgtcgaggtttggaacaac
gttttcatgcaatatgaccgtcaaaaagatggcagcctcaagtctctgcctgccaagcac
atcgacactggcatgggttacgaacgtctcgtttctgctctccaggacactgtctcaaac
tacgccaccgattgttttactcctctgttcaagaagattcaggaggtcaccggcgcccga
ccctacactgacaagtacggtaaagatgatgttgatggcattgacactgcctaccgtgta
gtcgctgatcacatccgaactctctctttctccattgctgatggcgctgttcccaacaac
gatggccgaggttacgttattcgacgtgtgttgagacgaggtgttcgatatgcccgaaag
tacttcaatgccgatatcggcgctttcttctccaagatcctgcccgctctcgtcgatcaa
atgggagagcaattccccgagcttgtcaagaagcagcaagatatcaaggagatccttgac
gaggaggaggttgcctttgccaagactctggatcgtggcgaggctcagtttgagaagtat
gctgctgaggctaccaagaacggcgccaagaagctcaagggagacgttgtctggcgactt
tacgacacttttggcttccctgttgatctcactcgtctaatggccgaggagcgcaacctc
gaaattgatgacgaggaggtcaaggctgcccaatataaggctcgtgaggccagtaaggca
gtcaaggaatctgtccagacttttgccaagctcaacgtccaccagatctctgagcttgag
aaggacctcaaggttgagcgaaccaacgacgacgccaagtttcttcagggcgacagcaat
gctcaagtccagcttatttacgatggcaagtccttcctccagtcaactaaggacgtccct
gagaagactgctcttggtctcctgatcgacaagaccaacttctacgctgagtcaggtggt
caggtcgccgatactggacgtattgtcattgacgatgttgccgagttcaaggttcttgat
gtccagaactatggtggatacgtcctacacaacgggtacatcgagtacggtaccctgtct
tctggagacaaggtcatctgcgagtacgatgagttgcgccgatcgcccattcgcaacaac
cacagcggaactcacatcctcaaccactccctgcgagaggttctcggtgacgaggtcaac
cagaagggttctctggtcgatagtgagaagctccgtttcgatttctctcacaagaccggt
gtcaagattgaggagctgaagaagatcgaggaaatgtccaacgagtatattcgtcgtggc
caaaagatttactccaaggaggtcgacttggagaaggcccgccagattgaaggatgccgt
gctgtctttggcgagacttaccctgatcccgtccgtgttgtttctattggcaaggatatc
gacgagatgctcgctgatcccaagaagcctgagtggcgtcagtacagtgttgagttttgt
ggcggcacccacgtcgagcaaactggtttgattaaggaccttatcctcattgaggagagc
ggtatcgccaagggtattcgccgtatcatcgcctacactggcgaggctgcgcaccaagtt
cagcgtgaagctgatgagttctccaagaagatcgatgctcttgaccagctgcctttcggc
cccgagaaggaggcccagatgaaggccgtcagtgtggagctcagccagttgaccatctca
accttgacaaaggacgacttcaacaagcgctaccagaagatcaacgcagctgtcactgcc
gagcaaaagaagcgccagaaggccgagtccaagactgcgcttgacactgtcaagaagcac
tttgatagcaacaaggatgccaagtggtttgttggccgtctgcccgttggcgccacctcc
aaggctctgatggaagtggtcaaacactatcagggtaaggataaggagaagactgtttac
gtctttggtggcagtaaggaggagggcgccgttgcccacggtgtctacgtcggaactcac
cttgcctcccaaggtgttactgctgaacaatgggctgcttctgtgtccgaggtcattggt
ggtcgctccggtggtaaggagcctacacgacaaggccagggtaccaagcccgagaacctt
gacgagggtgtcgagaccgcgacaaagtggctcgatgagaaactgaagctgtaa
>Fp76
atggccgagtcggagctcaagtggcccgcggccaaagtgcgtcagacctttttcgactac
tttgcgaagaggggccacacaatagtcccctcttcatcagtcgtccctcacaatgatcct
accctgctcttcaccaacgcgggtatgaaccagttcaagcccatcttcctcggcaccgtt
ggcaagaccgatcctatggccagcctcaaggctgccgtcgattcgcagaagtgtattcga
gctggtggcaaacataacgatctcgacgatgttggcaaggatagctatcatcacacgttc
ttcgagatgttgggtaactggtctttcggcgactacttcaagaaggaggccatttcatat
tcttgggagctcctcaccaaggtctacggtctggacccttctcgtttgtatgtcacatac
ttcgagggtgacgagaagttgaagctggaacctgatctggaggccaaggagctttggatc
tcagttggtgtccctgaagaccatatcctacctggaaacatgaaggataacttctgggag
atgggtgaccaaggtccttgcggtccttgcagtgaaatccactacgacaaggttggtggc
cgaaacgcctcgaacctcgttaacatggacgatcctatggttgtcgaggtttggaacaac
gttttcatgcaatatgaccgtcaaaaagatggcagcctcaagtctctgcctgccaagcac
atcgacactggcatgggttacgaacgtctcgtttctgctctccaggacactgtctcaaac
tacgccaccgattgttttactcctctgttcaagaagattcaggaggtcaccggcgcccga
ccctacactgacaagtacggtaaagatgatgttgatggcattgacactgcctaccgtgta
gtcgctgatcacatccgaactctctctttctccattgctgatggcgctgttcccaacaac
gatggccgaggttacgttattcgacgtgtgttgagacgaggtgttcgatatgcccgaaag
tacttcaatgccgatatcggcgctttcttctccaagatcctgcccgctctcgtcgatcaa
atgggagagcaattccccgagcttgtcaagaagcagcaagatatcaaggagatccttgac
gaggaggaggttgcctttgccaagactctggatcgtggcgaggctcagtttgagaagtat
gctgctgaggctaccaagaacggcgccaagaagctcaagggagacgttgtctggcgactt
tacgacacttttggcttccctgttgatctcactcgtctaatggccgaggagcgcaacctc
gaaattgatgacgaggaggtcaaggctgcccaatataaggctcgtgaggccagtaaggca
gtcaaggaatctgtccagacttttgccaagctcaacgtccaccagatctctgagcttgag
aaggacctcaaggttgagcgaaccaacgacgacgccaagtttcttcagggcgacagcaat
gctcaagtccagcttatttacgatggcaagtccttcctccagtcaactaaggacgtccct
gagaagactgctcttggtctcctgatcgacaagaccaacttctacgctgagtcaggtggt
caggtcgccgatactggacgtattgtcattgacgatgttgccgagttcaaggttcttgat
gtccagaactatggtggatacgtcctacacaacgggtacatcgagtacggtaccctgtct
tctggagacaaggtcatctgcgagtacgatgagttgcgccgatcgcccattcgcaacaac
cacagcggaactcacatcctcaaccactccctgcgagaggttctcggtgacgaggtcaac
cagaagggttctctggtcgatagtgagaagctccgtttcgatttctctcacaagaccggt
gtcaagattgaggagctgaagaagatcgaggaaatgtccaacgagtatattcgtcgtggc
caaaagatttactccaaggaggtcgacttggagaaggcccgccagattgaaggatgccgt
gctgtctttggcgagacttaccctgatcccgtccgtgttgtttctattggcaaggatatc
gacgagatgctcgctgatcccaagaagcctgagtggcgtcagtacagtgttgagttttgt
ggcggcacccacgtcgagcaaactggtttgattaaggaccttatcctcattgaggagagc
ggtatcgccaagggtattcgccgtatcatcgcctacactggcgaggctgcgcaccaagtt
cagcgtgaagctgatgagttctccaagaagatcgatgctcttgaccagctgcctttcggc
cccgagaaggaggcccagatgaaggccgtcagtgtggagctcagccagttgaccatctca
accttgacaaaggacgacttcaacaagcgctaccagaagatcaacgcagctgtcactgcc
gagcaaaagaagcgccagaaggccgagtccaagactgcgcttgacactgtcaagaagcac
tttgatagcaacaaggatgccaagtggtttgttggccgtctgcccgttggcgccacctcc
aaggctctgatggaagtggtcaaacactatcagggtaaggataaggagaagactgtttac
gtctttggtggcagtaaggaggagggcgccgttgcccacggtgtctacgtcggaactcac
cttgcctcccaaggtgttactgctgaacaatgggctgcttctgtgtccgaggtcattggt
ggtcgctccggtggtaaggagcctacacgacaaggccagggtaccaagcccgagaacctt
gacgagggtgtcgagaccgcgacaaagtggctcgatgagaaactgaagctgtaa
>Fp78
atggccgagtcggagctcaagtggcccgcggccaaagtgcgtcagacctttttcgactac
tttgcgaagaggggccacacaatagtcccctcttcatcagtcgtccctcacaatgatcct
accctgctcttcaccaacgcgggtatgaaccagttcaagcccatcttcctcggcaccgtt
ggcaagaccgatcctatggccagcctcaaggctgccgtcgattcgcagaagtgtattcga
gctggtggcaaacataacgatctcgacgatgttggcaaggatagctatcatcacacgttc
ttcgagatgttgggtaactggtctttcggcgactacttcaagaaggaggccatttcatat
tcttgggagctcctcaccaaggtctacggtctggacccttctcgtttgtatgtcacatac
ttcgagggtgacgagaagttgaagctggaacctgatctggaggccaaggagctttggatc
tcagttggtgtccctgaagaccatatcctacctggaaacatgaaggataacttctgggag
atgggtgaccaaggtccttgcggtccttgcagtgaaatccactacgacaaggttggtggc
cgaaacgcctcgaacctcgttaacatggacgatcctatggttgtcgaggtttggaacaac
gttttcatgcaatatgaccgtcaaaaagatggcagcctcaagtctctgcctgccaagcac
atcgacactggcatgggttacgaacgtctcgtttctgctctccaggacactgtctcaaac
tacgccaccgattgttttactcctctgttcaagaagattcaggaggtcaccggcgcccga
ccctacactgacaagtacggtaaagatgatgttgatggcattgacactgcctaccgtgta
gtcgctgatcacatccgaactctctctttctccattgctgatggcgctgttcccaacaac
gatggccgaggttacgttattcgacgtgtgttgagacgaggtgttcgatatgcccgaaag
tacttcaatgccgatatcggcgctttcttctccaagatcctgcccgctctcgtcgatcaa
atgggagagcaattccccgagcttgtcaagaagcagcaagatatcaaggagatccttgac
gaggaggaggttgcctttgccaagactctggatcgtggcgaggctcagtttgagaagtat
gctgctgaggctaccaagaacggcgccaagaagctcaagggagacgttgtctggcgactt
tacgacacttttggcttccctgttgatctcactcgtctaatggccgaggagcgcaacctc
gaaattgatgacgaggaggtcaaggctgcccaagataaggctcgtgaggccagtaaggca
gtcaaggaatctgtccagacttttgccaagctcaacgtccaccagatctctgagcttgag
aaggacctcaaggttgagcgaaccaacgacgacgccaagtttcttcagggcgacagcaat
gctcaagtccagcttatttacgatggcaagtccttcctccagtcaactaaggacgtccct
gagaagactgctcttggtctcctgatcgacaagaccaacttctacgctgagtcaggtggt
caggtcgccgatactggacgtattgtcattgacgatgttgccgagttcaaggttcttgat
gtccagaactatggtggatacgtcctacacaacgggtacatcgagtacggtaccctgtct
tctggagacaaggtcatctgcgagtacgatgagttgcgccgatcgcccattcgcaacaac
cacagcggaactcacatcctcaaccactccctgcgagaggttctcggtgacgaggtcaac
cagaagggttctctggtcgatagtgagaagctccgtttcgatttctctcacaagaccggt
gtcaagattgaggagctgaagaagatcgaggaaatgtccaacgagtatattcgtcgtggc
caaaagatttactccaaggaggtcgacttggagaaggcccgccagattgaaggatgccgt
gctgtctttggcgagacttaccctgatcccgtccgtgttgtttctattggcaaggatatc
gacgagatgctcgctgatcccaagaagcctgagtggcgtcagtacagtgttgagttttgt
ggcggcacccacgtcgagcaaactggtttgattaaggaccttatcctcattgaggagagc
ggtatcgccaagggtattcgccgtatcatcgcctacactggcgaggctgcgcaccaagtt
cagcgtgaagctgatgagttctccaagaagatcgatgctcttgaccagctgcctttcggc
cccgagaaggaggcccagatgaaggccgtcagtgtggagctcagccagttgaccatctca
accttgacaaaggacgacttcaacaagcgctaccagaagatcaacgcagctgtcactgcc
gagcaaaagaagcgccagaaggccgagtccaagactgcgcttgacactgtcaagaagcac
tttgatagcaacaaggatgccaagtggtttgttggccgtctgcccgttggcgccacctcc
aaggctctgatggaagtggtcaagcactatcagggtaaggataaggagaagactgtttac
gtctttggtggcagtaaggaggagggcgccgttgcccacggtgtctacgtcggaactcac
cttgcctcccaaggtgttactgctgaacaatgggctgcttctgtgtccgaggtcattggt
ggtcgctccggtggtaaggagcctacacgacaaggccagggtaccaagcccgagaacctt
gacgagggtgtcgagaccgcgacaaagtggctcgatgagaaactgaagctgtaa
>Fp81
atggccgagtcggagctcaagtggcccgcggccaaagtgcgtcagacctttttcgactac
tttgcgaagaggggccacacaatagtcccctcttcatcagtcgtccctcacaatgatcct
accctgctcttcaccaacgcgggtatgaaccagttcaagcccatcttcctcggcaccgtt
ggcaagaccgatcctatggccagcctcaaggctgccgtcgattcgcagaagtgtattcga
gctggtggcaaacataacgatctcgacgatgttggcaaggatagctatcatcacacgttc
ttcgagatgttgggtaactggtctttcggcgactacttcaagaaggaggccatttcatat
tcttgggagctcctcaccaaggtctacggtctggacccttctcgtttgtatgtcacatac
ttcgagggtgacgagaagttgaagctggaacctgatctggaggccaaggagctttggatc
tcagttggtgtccctgaagaccatatcctacctggaaacatgaaggataacttctgggag
atgggtgaccaaggtccttgcggtccttgcagtgaaatccactacgacaaggttggtggc
cgaaacgcctcgaacctcgttaacatggacgatcctatggttgtcgaggtttggaacaac
gttttcatgcaatatgaccgtcaaaaagatggcagcctcaagtctctgcctgccaagcac
atcgacactggcatgggttacgaacgtctcgtttctgctctccaggacactgtctcaaac
tacgccaccgattgttttactcctctgttcaagaagattcaggaggtcaccggcgcccga
ccctacactgacaagtacggtaaagatgatgttgatggcattgacactgcctaccgtgta
gtcgctgatcacatccgaactctctctttctccattgctgatggcgctgttcccaacaac
gatggtcgaggttacgttattcgacgtgtgttgagacgaggtgttcgatatgcccgaaag
tacttcaatgccgatatcggcgctttcttctccaagatcctgcccgctctcgtcgatcaa
atgggagagcaattccccgagcttgtcaagaagaagcaagatatcaaggagatccttgac
gaggaggaggttgcctttgccaagactctggatcgtggcgaggctcagtttgagaagtat
gctgctgaggctaccaagaacggcgccaagaagctcaagggagacgttgtctggcgactt
tacgacacttttggcttccctgttgatctcactcgtctaatggccgaggagcgcaacctc
gaaattgatgacgaggaggtcaaggctgcccaagataaggctcgtgaggccagtaaggca
gtcaaggaatctgtccagacttttgccaagctcaacgtccaccagatctctgagcttgag
aaggacctcaaggttgagcgaaccaacgacgacgccaagtttcttcagggcgacagcaat
gctcaagtccagcttatttacgatggcaagtccttcctccagtcaactaaggacgtccct
gagaagactgctcttggtctcctgatcgacaagaccaacttctacgctgagtcaggtggt
caggtcgccgatactggacgtattgtcattgacgatgttgccgagttcaaggttcttgat
gtccagaactatggtggatacgtcctacacaacgggtacatcgagtacggtaccctgtct
tctggagacaaggtcatctgcgagtacgatgagttgcgccgatcgcccattcgcaacaac
cacagcggaactcacatcctcaaccactccctgcgagaggttctcggtgacgaggtcaac
cagaagggttctctggtcgatagtgagaagctccgtttcgatttctctcacaagaccggt
gtcaagattgaggagctgaagaagatcgaggaaatgtccaacgagtatattcgtcgtggc
caaaagatttactccaaggaggtcgacttggagaaggcccgccagattgaaggatgccgt
gctgtctttggcgagacttaccctgatcccgtccgtgttgtttctattggcaaggatatc
gacgagatgctcgctgatcccaagaagcctgagtggcgtcagtacagtgttgagttttgt
ggcggcacccacgtcgagcaaactggtttgattaaggaccttatcctcattgaggagagc
ggtatcgccaagggtattcgccgtatcatcgcctacactggcgaggctgcgcaccaagtt
cagcgtgaagctgatgagttctccaagaagatcgatgctcttgaccagctgcctttcggc
cccgagaaggaggcccagatgaaggccgtcagtgtggagctcagccagttgaccatctca
accttgacaaaggacgacttcaacaagcgctaccagaagatcaacgcagctgtcactgcc
gagcaaaagaagcgccagaaggccgagtccaagactgcgcttgacactgtcaagaagcac
tttgatagcaacaaggatgccaagtggtttgttggccgtctgcccgttggcgccacctcc
aaggctctgatggaagtggtcaagcactatcagggtaaggataaggagaagactgtttac
gtctttggtggcagtaaggaggagggcgccgttgcccacggtgtctacgtcggaactcac
cttgcctcccaaggtgttactgctgaacaatgggctgcttctgtgtccgaggtcattggt
ggtcgctccggtggtaaggagcctacacgacaaggccagggtaccaagcccgagaacctt
gacgagggtgtcgagaccgcgacaaagtggctcgatgagaaactgaagctgtaa
>Fp84
atggccgagtcggagctcaagtggcccgcggccaaagtgcgtcagacctttttcgactac
tttgcgaagaggggccacacaatagtcccctcttcatcagtcgtccctcacaatgatcct
accctgctcttcaccaacgcgggtatgaaccagttcaagcccatcttcctcggcaccgtt
ggcaagaccgatcctatggccagcctcaaggctgccgtcgattcgcagaagtgtattcga
gctggtggcaaacataacgatctcgacgatgttggcaaggatagctatcatcacacgttc
ttcgagatgttgggtaactggtctttcggcgactacttcaagaaggaggccatttcatat
tcttgggagctcctcaccaaggtctacggtctggacccttctcgtttgtatgtcacatac
ttcgagggtgacgagaagttgaagctggaacctgatctggaggccaaggagctttggatc
tcagttggtgtccctgaagaccatatcctacctggaaacatgaaggataacttctgggag
atgggtgaccaaggtccttgcggtccttgcagtgaaatccactacgacaaggttggtggc
cgaaacgcctcgaacctcgttaacatggacgatcctatggttgtcgaggtttggaacaac
gttttcatgcaatatgaccgtcaaaaagatggcagcctcaagtctctgcctgccaagcac
atcgacactggcatgggttacgaacgtctcgtttctgctctccaggacactgtctcaaac
tacgccaccgattgttttactcctctgttcaagaagattcaggaggtcaccggcgcccga
ccctacactgacaagtacggtaaagatgatgttgatggcattgacactgcctaccgtgta
gtcgctgatcacatccgaactctctctttctccattgctgatggcgctgttcccaacaac
gatggccgaggttacgttattcgacgtgtgttgagacgaggtgttcgatatgcccgaaag
tacttcaatgccgatatcggcgctttcttctccaagatcctgcccgctctcgtcgatcaa
atgggagagcaattccccgagcttgtcaagaagcagcaagatatcaaggagatccttgac
gaggaggaggttgcctttgccaagactctggatcgtggcgaggctcagtttgagaagtat
gctgctgaggctaccaagaacggcgccaagaagctcaagggagacgttgtctggcgactt
tacgacacttttggcttccctgttgatctcactcgtctaatggccgaggagcgcaacctc
gaaattgatgacgaggaggtcaaggctgcccaagataaggctcgtgaggccagtaaggca
gtcaaggaatctgtccagacttttgccaagctcaacgtccaccagatctctgagcttgag
aaggacctcaaggttgagcgaaccaacgacgacgccaagtttcttcagggcgacagcaat
gctcaagtccagcttatttacgatggcaagtccttcctccagtcaactaaggacgtccct
gagaagactgctcttggtctcctgatcgacaagaccaacttctacgctgagtcaggtggt
caggtcgccgatactggacgtattgtcattgacgatgttgccgagttcaaggttcttgat
gtccagaactatggtggatacgtcctacacaacgggtacatcgagtacggtaccctgtct
tctggagacaaggtcatctgcgagtacgatgagttgcgccgatcgcccattcgcaacaac
cacagcggaactcacatcctcaaccactccctgcgagaggttctcggtgacgaggtcaac
cagaagggttctctggtcgatagtgagaagctccgtttcgatttctctcacaagaccggt
gtcaagattgaggagctgaagaagatcgaggaaatgtccaacgagtatattcgtcgtggc
caaaagatttactccaaggaggtcgacttggagaaggcccgccagattgaaggatgccgt
gctgtctttggcgagacttaccctgatcccgtccgtgttgtttctattggcaaggatatc
gacgagatgctcgctgatcccaagaagcctgagtggcgtcagtacagtgttgagttttgt
ggcggcacccacgtcgagcaaactggtttgattaaggaccttatcctcattgaggagagc
ggtatcgccaagggtattcgccgtatcatcgcctacactggcgaggctgcgcaccaagtt
cagcgtgaagctgatgagttctccaagaagatcgatgctcttgaccagctgcctttcggc
cccgagaaggaggcccagatgaaggccgtcagtgtggagctcagccagttgaccatctca
accttgacaaaggacgacttcaacaagcgctaccagaagatcaacgcagctgtcactgcc
gagcaaaagaagcgccagaaggccgagtccaagactgcgcttgacactgtcaagaagcac
tttgatagcaacaaggatgccaagtggtttgttggccgtctgcccgttggcgccacctcc
aaggctctgatggaagtggtcaagcactatcagggtaaggataaggagaagactgtttac
gtctttggtggcagtaaggaggagggcgccgttgcccacggtgtctacgtcggaactcac
cttgcctcccaaggtgttactgctgaacaatgggctgcttctgtgtccgaggtcattggt
ggtcgctccggtggtaaggagcctacacgacaaggccagggtaccaagcccgagaacctt
gacgagggtgtcgagaccgcgacaaagtggctcgatgagaaactgaagctgtaa
>Fp86
atggccgagtcggagctcaagtggcccgcggccaaagtgcgtcagacctttttcgactac
tttgcgaagaggggccacacaatagtcccctcttcatcagtcgtccctcacaatgatcct
accctgctcttcaccaacgcgggtatgaaccagttcaagcccatcttcctcggcaccgtt
ggcaagaccgatcctatggccagcctcaaggctgccgtcgattcgcagaagtgtattcga
gctggtggcaaacataacgatctcgacgatgttggcaaggatagctatcatcacacgttc
ttcgagatgttgggtaactggtctttcggcgactacttcaagaaggaggccatttcatat
tcttgggagctcctcaccaaggtctacggtctggacccttctcgtttgtatgtcacatac
ttcgagggtgacgagaagttgaagctggaacctgatctggaggccaaggagctttggatc
tcagttggtgtccctgaagaccatatcctacctggaaacatgaaggataacttctgggag
atgggtgaccaaggtccttgcggtccttgcagtgaaatccactacgacaaggttggtggc
cgaaacgcctcgaacctcgttaacatggacgatcctatggttgtcgaggtttggaacaac
gttttcatgcaatatgaccgtcaaaaagatggcagcctcaagtctctgcctgccaagcac
atcgacactggcatgggttacgaacgtctcgtttctgctctccaggacactgtctcaaac
tacgccaccgattgttttactcctctgttcaagaagattcaggaggtcaccggcgcccga
ccctacactgacaagtacggtaaagatgatgttgatggcattgacactgcctaccgtgta
gtcgctgatcacatccgaactctctctttctccattgctgatggcgctgttcccaacaac
gatggccgaggttacgttattcgacgtgtgttgagacgaggtgttcgatatgcccgaaag
tacttcaatgccgatatcggcgctttcttctccaagatcctgcccgctctcgtcgatcaa
atgggagagcaattccccgagcttgtcaagaagcagcaagatatcaaggagatccttgac
gaggaggaggttgcctttgccaagactctggatcgtggcgaggctcagtttgagaagtat
gctgctgaggctaccaagaacggcgccaagaagctcaagggagacgttgtctggcgactt
tacgacacttttggcttccctgttgatctcactcgtctaatggccgaggagcgcaacctc
gaaattgatgacgaggaggtcaaggctgcccaagataaggctcgtgaggccagtaaggca
gtcaaggaatctgtccagacttttgccaagctcaacgtccaccagatctctgagcttgag
aaggacctcaaggttgagcgaaccaacgacgacgccaagtttcttcagggcgacagcaat
gctcaagtccagcttatttacgatggcaagtccttcctccagtcaactaaggacgtccct
gagaagactgctcttggtctcctgatcgacaagaccaacttctacgctgagtcaggtggt
caggtcgccgatactggacgtattgtcattgacgatgttgccgagttcaaggttcttgat
gtccagaactatggtggatacgtcctacacaacgggtacatcgagtacggtaccctgtct
tctggagacaaggtcatctgcgagtacgatgagttgcgccgatcgcccattcgcaacaac
cacagcggaactcacatcctcaaccactccctgcgagaggttctcggtgacgaggtcaac
cagaagggttctctggtcgatagtgagaagctccgtttcgatttctctcacaagaccggt
gtcaagattgaggagctgaagaagatcgaggaaatgtccaacgagtatattcgtcgtggc
caaaagatttactccaaggaggtcgacttggagaaggcccgccagattgaaggatgccgt
gctgtctttggcgagacttaccctgatcccgtccgtgttgtttctattggcaaggatatc
gacgagatgctcgctgatcccaagaagcctgagtggcgtcagtacagtgttgagttttgt
ggcggcacccacgtcgagcaaactggtttgattaaggaccttatcctcattgaggagagc
ggtatcgccaagggtattcgccgtatcatcgcctacactggcgaggctgcgcaccaagtt
cagcgtgaagctgatgagttctccaagaagatcgatgctcttgaccagctgcctttcggc
cccgagaaggaggcccagatgaaggccgtcagtgtggagctcagccagttgaccatctca
accttgacaaaggacgacttcaacaagcgctaccagaagatcaacgcagctgtcactgcc
gagcaaaagaagcgccagaaggccgagtccaagactgcgcttgacactgtcaagaagcac
tttgatagcaacaaggatgccaagtggtttgttggccgtctgcccgttggcgccacctcc
aaggctctgatggaagtggtcaagcactatcagggtaaggataaggagaagactgtttac
gtctttggtggcagtaaggaggagggcgccgttgcccacggtgtctacgtcggaactcac
cttgcctcccaaggtgttactgctgaacaatgggctgcttctgtgtccgaggtcattggt
ggtcgctccggtggtaaggagcctacacgacaaggccagggtaccaagcccgagaacctt
gacgagggtgtcgagaccgcgacaaagtggctcgatgagaaactgaagctgtaa
>Fvenenatum.busco
atggccgagtcggagctcaagtggcccgcggccaaagtgcgtcagaccttttttgactac
tttgcgaagaggggccacacaatagtcccctcttcatcagtcgtccctcacaatgatccc
actctactcttcaccaacgcgggaatgaaccagttcaagcccatcttcctcggcaccgtt
ggcaagaccgatcctatggccagcctgaaggctgccgtcgattcgcagaagtgcatccga
gctggtggcaaacacaacgatctcgacgatgttggcaaggatagctatcatcacacattc
ttcgagatgttgggtaattggtctttcggcgactacttcaagaaggaggctatttcatat
tcttgggagctcctcaccaaggtctacggtctagacccttctcgattgtatgtcacatac
tttgagggtgatgagaagttgaagctggagcctgatctggaggccaaggagctttggatc
tcagttggtgtccctgaggaccatatccttcctggaaacatgaaggataacttctgggag
atgggtgaccaaggtccttgtggtccttgtagtgaaatccactacgacaagattggtggc
agaaacgcctcggacctcgttaacatggatgaccctatggttgtcgaggtttggaataac
gttttcatgcaatatgaccgtcaaaaggatggcagtctcaagtctctgcctgccaagcac
atcgacactggtatgggctacgagcgtctcgtttctgctcttcaggacactgtctcaaac
tacgccaccgattgcttcacccctcttttcaagaagattcaggaggtcaccggtgcccga
ccctacactgacaagtacggtaaagatgatgttgatggcattgacactgcctaccgtgta
gtcgctgatcacatccgaaccctctctttctccatcgctgatggtgctgttcctaacaac
gatggtcgaggttacgttattagacgtgtgttgagacgaggcgttcgatatgcccgaaag
tacttcaacgccgatatcggtgctttcttctccaagatcctgcctgctctcgtcgatcag
atgggagagcaattccccgagctcgtcaagaagcagcaagacatcaaggagatccttgac
gaggaggaagttgcctttgccaagactctggatcgtggtgaggctcagtttgagaagtat
gctgctgaggctaccaaggacggcgccaagaagctcaagggagacgttgtctggcgactt
tacgacacttttggtttccctgttgatcttactcgtctgatggccgaggagcgcaacctc
gagattgatgacgaggaggtcaaggctgcccaagataaggcccgtgaggccagtaaggca
gtcaaggagtctgtccagacttttgccaagctcaacgtccaccagatctctgagcttgag
aaggaccttaaggttgagcgaaccaacgatgacgccaagtttcttcagggcgacagcaat
gctcaagtccagcttatttacgatggcaagtccttcctcaagtcaaccaaggacgtccct
gagaagactgctcttggtctcctgatcgacaagaccaacttctacgccgagtccggtggt
caagtcgccgatactgggcgtattgtcattgacgatgttgccgagttcaaggtgcttgat
gtccagaactatggtggatacgtcctccacaacggatacatcgagtacggtgccttgtct
tccggagacaaggtcatctgcgagtacgatgagttgcgccgatcgcccattcgcaacaac
cacagcggaactcacatcctcaaccactccctgcgagaggttctcggtgacgaggtcaac
cagaaaggttccctagttgacagtgagaagctccgtttcgatttctctcacaagactggt
gtcaagattgaggagctgaagaagatcgaggggatgtccaatgagtacattcgtcgcggc
caaaagatctactccaaggaggtcgacttggagaaggctcgccagattgaaggatgccgt
gctgtctttggcgagacctaccctgatcccgtccgtgttgtctctattggcaaggatatc
gatgagatgcttgctgatcccaagaagcctgagtggcgccagtacagtgttgagttctgt
ggtggtacccacgtcgagcagactggtttgattaaggaccttatcctcattgaggagagc
ggtattgccaagggtattcgtcgtataatcgcctacactggcgaggctgcgcaccaagtt
cagcgtgaagctgatgagttctccaagaagatcgatgctcttgaccagctgcctttcggc
cccgagaaggaggcccagatgaaggccgtcagtgtggagctcagccagttgaccatctca
accttgacaaaggatgacttcaacaagcgctaccagaagatcaacgcggctgtcactgcc
gagcaaaagaagcgccagaaggccgagtccaaaactgcgcttgacactgtcaagaagcac
tttgatagcaacaaggatgccaagtggtttgttggccgtctgcccgttggcgccacctca
aaggctctgatggaagtggtcaagcactaccagggtaaggataaggagaagactgtctat
gtctttggtggcagcaaggaggagggcgctgttgcccacggtgtctacgtcggaactcat
cttgcctcccaaggtgtcactgccgaacaatgggctgcttctgtgtccgaggtcattggc
ggtcgctccggtggtaaggagcctacacgacaaggccagggcaccaagccagagaacctt
gacgaaggtgtcgagaccgcgacaaagtggctcgatgagaaactgaagttgtaa
