# Supplementary material for: Apicidin biosynthesis is linked to accessory chromosomes in Fusarium poae isolates
Source: BMC Genomics. 2021 Aug 4;22:591. doi: 10.1186/s12864-021-07617-y (PMC8340494; doi:10.1186/s12864-021-07617-y)
Supplement: Supplementary file 17 — Additional file 17. Compressed folder containing alignments for each of the 4141 orthologs used in BUSCO analysis. [file 12864_2021_7617_MOESM17_ESM.zip › Fven2_nt_MAFFT/58714at5125_nt.mafft.fasta]

>Fp105
atggatatgctttcagccgccgagcagcgcactcttgagcagcgcatgcagaagcgccag
gtcaaggagtttatgggtgctttcggcggtcttgtcgagcactgcttcatgtcctgcgtc
gatgacttcacctcaaaggccatttccaaccgggaaagcggctgcatcaaccgctgcgtc
cagaagtggatggcctctcagcagcgcatcagcgaccgcttccaggagcacaacgcccag
ctcacagctcagatgaacaaataa
>Fp108
atggatatgctttcagccgccgagcagcgcactcttgagcagcgcatgcagaagcgccag
gtcaaggagtttatgggtgctttcggcggtcttgtcgagcactgcttcatgtcctgcgtc
gatgacttcacctcaaaggccatttccaaccgggaaagcggctgcatcaaccgctgcgtc
cagaagtggatggcctctcagcagcgcatcagcgaccgcttccaggagcacaacgcccag
ctcacagctcagatgaacaaataa
>Fp118
atggatatgctttcagccgccgagcagcgcactcttgagcagcgcatgcagaagcgccag
gtcaaggagtttatgggtgctttcggcggtcttgtcgagcactgcttcatgtcctgcgtc
gatgacttcacctcaaaggccatttccaaccgggaaagcggctgcatcaaccgctgcgtc
cagaagtggatggcctctcagcagcgcatcagcgaccgcttccaggagcacaacgcccag
ctcacagctcagatgaacaaataa
>Fp122
atggatatgctttcagccgccgagcagcgcactcttgagcagcgcatgcagaagcgccag
gtcaaggagtttatgggtgctttcggcggtcttgtcgagcactgcttcatgtcctgcgtc
gatgacttcacctcaaaggccatttccaaccgggaaagcggctgcatcaaccgctgcgtc
cagaagtggatggcctctcagcagcgcatcagcgaccgcttccaggagcacaacgcccag
ctcacagctcagatgaacaaataa
>Fp125
atggatatgctttcagccgccgagcagcgcactcttgagcagcgcatgcagaagcgccag
gtcaaggagtttatgggtgctttcggcggtcttgtcgagcactgcttcatgtcctgcgtc
gatgacttcacctcaaaggccatttccaaccgggaaagcggctgcatcaaccgctgcgtc
cagaagtggatggcctctcagcagcgcatcagcgaccgcttccaggagcacaacgcccag
ctcacagctcagatgaacaaataa
>Fp13r
atggatatgctttcagccgccgagcagcgcactcttgagcagcgcatgcagaagcgccag
gtcaaggagtttatgggtgctttcggcggtcttgtcgagcactgcttcatgtcctgcgtc
gatgacttcacctcaaaggccatttccaaccgggaaagcggctgcatcaaccgctgcgtc
cagaagtggatggcctctcagcagcgcatcagcgaccgcttccaggagcacaacgcccag
ctcacagctcagatgaacaaataa
>Fp144
atggatatgctttcagccgccgagcagcgcactcttgagcagcgcatgcagaagcgccag
gtcaaggagtttatgggtgctttcggcggtcttgtcgagcactgcttcatgtcctgcgtc
gatgacttcacctcaaaggccatttccaaccgggaaagcggctgcatcaaccgctgcgtc
cagaagtggatggcctctcagcagcgcatcagcgaccgcttccaggagcacaacgcccag
ctcacagctcagatgaacaaataa
>Fp146
atggatatgctttcagccgccgagcagcgcactcttgagcagcgcatgcagaagcgccag
gtcaaggagtttatgggtgctttcggcggtcttgtcgagcactgcttcatgtcctgcgtc
gatgacttcacctcaaaggccatttccaaccgggaaagcggctgcatcaaccgctgcgtc
cagaagtggatggcctctcagcagcgcatcagcgaccgcttccaggagcacaacgcccag
ctcacagctcagatgaacaaataa
>Fp155
atggatatgctttcagccgccgagcagcgcactcttgagcagcgcatgcagaagcgccag
gtcaaggagtttatgggtgctttcggcggtcttgtcgagcactgcttcatgtcctgcgtc
gatgacttcacctcaaaggccatttccaaccgggaaagcggctgcatcaaccgctgcgtc
cagaagtggatggcctctcagcagcgcatcagcgaccgcttccaggagcacaacgcccag
ctcacagctcagatgaacaaataa
>Fp157
atggatatgctttcagccgccgagcagcgcactcttgagcagcgcatgcagaagcgccag
gtcaaggagtttatgggtgctttcggcggtcttgtcgagcactgcttcatgtcctgcgtc
gatgacttcacctcaaaggccatttccaaccgggaaagcggctgcatcaaccgctgcgtc
cagaagtggatggcctctcagcagcgcatcagcgaccgcttccaggagcacaacgcccag
ctcacagctcagatgaacaaataa
>Fp16r
atggatatgctttcagccgccgagcagcgcactcttgagcagcgcatgcagaagcgccag
gtcaaggagtttatgggtgctttcggcggtcttgtcgagcactgcttcatgtcctgcgtc
gatgacttcacctcaaaggccatttccaaccgggaaagcggctgcatcaaccgctgcgtc
cagaagtggatggcctctcagcagcgcatcagcgaccgcttccaggagcacaacgcccag
ctcacagctcagatgaacaaataa
>Fp1r
atggatatgctttcagccgccgagcagcgcactcttgagcagcgcatgcagaagcgccag
gtcaaggagtttatgggtgctttcggcggtcttgtcgagcactgcttcatgtcctgcgtc
gatgacttcacctcaaaggccatttccaaccgggaaagcggctgcatcaaccgctgcgtc
cagaagtggatggcctctcagcagcgcatcagcgaccgcttccaggagcacaacgcccag
ctcacagctcagatgaacaaataa
>Fp21r
atggatatgctttcagccgccgagcagcgcactcttgagcagcgcatgcagaagcgccag
gtcaaggagtttatgggtgctttcggcggtcttgtcgagcactgcttcatgtcctgcgtc
gatgacttcacctcaaaggccatttccaaccgggaaagcggctgcatcaaccgctgcgtc
cagaagtggatggcctctcagcagcgcatcagcgaccgcttccaggagcacaacgcccag
ctcacagctcagatgaacaaataa
>Fp24r
atggatatgctttcagccgccgagcagcgcactcttgagcagcgcatgcagaagcgccag
gtcaaggagtttatgggtgctttcggcggtcttgtcgagcactgcttcatgtcctgcgtc
gatgacttcacctcaaaggccatttccaaccgggaaagcggctgcatcaaccgctgcgtc
cagaagtggatggcctctcagcagcgcatcagcgaccgcttccaggagcacaacgcccag
ctcacagctcagatgaacaaataa
>Fp2516
atggatatgctttcagccgccgagcagcgcactcttgagcagcgcatgcagaagcgccag
gtcaaggagtttatgggtgctttcggcggtcttgtcgagcactgcttcatgtcctgcgtc
gatgacttcacctcaaaggccatttccaaccgggaaagcggctgcatcaaccgctgcgtc
cagaagtggatggcctctcagcagcgcatcagcgaccgcttccaggagcacaacgcccag
ctcacagctcagatgaacaaataa
>Fp26r
atggatatgctttcagccgccgagcagcgcactcttgagcagcgcatgcagaagcgccag
gtcaaggagtttatgggtgctttcggcggtcttgtcgagcactgcttcatgtcctgcgtc
gatgacttcacctcaaaggccatttccaaccgggaaagcggctgcatcaaccgctgcgtc
cagaagtggatggcctctcagcagcgcatcagcgaccgcttccaggagcacaacgcccag
ctcacagctcagatgaacaaataa
>Fp33
atggatatgctttcagccgccgagcagcgcactcttgagcagcgcatgcagaagcgccag
gtcaaggagtttatgggtgctttcggcggtcttgtcgagcactgcttcatgtcctgcgtc
gatgacttcacctcaaaggccatttccaaccgggaaagcggctgcatcaaccgctgcgtc
cagaagtggatggcctctcagcagcgcatcagcgaccgcttccaggagcacaacgcccag
ctcacagctcagatgaacaaataa
>Fp34
atggatatgctttcagccgccgagcagcgcactcttgagcagcgcatgcagaagcgccag
gtcaaggagtttatgggtgctttcggcggtcttgtcgagcactgcttcatgtcctgcgtc
gatgacttcacctcaaaggccatttccaaccgggaaagcggctgcatcaaccgctgcgtc
cagaagtggatggcctctcagcagcgcatcagcgaccgcttccaggagcacaacgcccag
ctcacagctcagatgaacaaataa
>Fp35
atggatatgctttcagccgccgagcagcgcactcttgagcagcgcatgcagaagcgccag
gtcaaggagtttatgggtgctttcggcggtcttgtcgagcactgcttcatgtcctgcgtc
gatgacttcacctcaaaggccatttccaaccgggaaagcggctgcatcaaccgctgcgtc
cagaagtggatggcctctcagcagcgcatcagcgaccgcttccaggagcacaacgcccag
ctcacagctcagatgaacaaataa
>Fp38
atggatatgctttcagccgccgagcagcgcactcttgagcagcgcatgcagaagcgccag
gtcaaggagtttatgggtgctttcggcggtcttgtcgagcactgcttcatgtcctgcgtc
gatgacttcacctcaaaggccatttccaaccgggaaagcggctgcatcaaccgctgcgtc
cagaagtggatggcctctcagcagcgcatcagcgaccgcttccaggagcacaacgcccag
ctcacagctcagatgaacaaataa
>Fp39
atggatatgctttcagccgccgagcagcgcactcttgagcagcgcatgcagaagcgccag
gtcaaggagtttatgggtgctttcggcggtcttgtcgagcactgcttcatgtcctgcgtc
gatgacttcacctcaaaggccatttccaaccgggaaagcggctgcatcaaccgctgcgtc
cagaagtggatggcctctcagcagcgcatcagcgaccgcttccaggagcacaacgcccag
ctcacagctcagatgaacaaataa
>Fp42
atggatatgctttcagccgccgagcagcgcactcttgagcagcgcatgcagaagcgccag
gtcaaggagtttatgggtgctttcggcggtcttgtcgagcactgcttcatgtcctgcgtc
gatgacttcacctcaaaggccatttccaaccgggaaagcggctgcatcaaccgctgcgtc
cagaagtggatggcctctcagcagcgcatcagcgaccgcttccaggagcacaacgcccag
ctcacagctcagatgaacaaataa
>Fp44
atggatatgctttcagccgccgagcagcgcactcttgagcagcgcatgcagaagcgccag
gtcaaggagtttatgggtgctttcggcggtcttgtcgagcactgcttcatgtcctgcgtc
gatgacttcacctcaaaggccatttccaaccgggaaagcggctgcatcaaccgctgcgtc
cagaagtggatggcctctcagcagcgcatcagcgaccgcttccaggagcacaacgcccag
ctcacagctcagatgaacaaataa
>Fp49
atggatatgctttcagccgccgagcagcgcactcttgagcagcgcatgcagaagcgccag
gtcaaggagtttatgggtgctttcggcggtcttgtcgagcactgcttcatgtcctgcgtc
gatgacttcacctcaaaggccatttccaaccgggaaagcggctgcatcaaccgctgcgtc
cagaagtggatggcctctcagcagcgcatcagcgaccgcttccaggagcacaacgcccag
ctcacagctcagatgaacaaataa
>Fp50
atggatatgctttcagccgccgagcagcgcactcttgagcagcgcatgcagaagcgccag
gtcaaggagtttatgggtgctttcggcggtcttgtcgagcactgcttcatgtcctgcgtc
gatgacttcacctcaaaggccatttccaaccgggaaagcggctgcatcaaccgctgcgtc
cagaagtggatggcctctcagcagcgcatcagcgaccgcttccaggagcacaacgcccag
ctcacagctcagatgaacaaataa
>Fp51
atggatatgctttcagccgccgagcagcgcactcttgagcagcgcatgcagaagcgccag
gtcaaggagtttatgggtgctttcggcggtcttgtcgagcactgcttcatgtcctgcgtc
gatgacttcacctcaaaggccatttccaaccgggaaagcggctgcatcaaccgctgcgtc
cagaagtggatggcctctcagcagcgcatcagcgaccgcttccaggagcacaacgcccag
ctcacagctcagatgaacaaataa
>Fp59
atggatatgctttcagccgccgagcagcgcactcttgagcagcgcatgcagaagcgccag
gtcaaggagtttatgggtgctttcggcggtcttgtcgagcactgcttcatgtcctgcgtc
gatgacttcacctcaaaggccatttccaaccgggaaagcggctgcatcaaccgctgcgtc
cagaagtggatggcctctcagcagcgcatcagcgaccgcttccaggagcacaacgcccag
ctcacagctcagatgaacaaataa
>Fp63
atggatatgctttcagccgccgagcagcgcactcttgagcagcgcatgcagaagcgccag
gtcaaggagtttatgggtgctttcggcggtcttgtcgagcactgcttcatgtcctgcgtc
gatgacttcacctcaaaggccatttccaaccgggaaagcggctgcatcaaccgctgcgtc
cagaagtggatggcctctcagcagcgcatcagcgaccgcttccaggagcacaacgcccag
ctcacagctcagatgaacaaataa
>Fp65
atggatatgctttcagccgccgagcagcgcactcttgagcagcgcatgcagaagcgccag
gtcaaggagtttatgggtgctttcggcggtcttgtcgagcactgcttcatgtcctgcgtc
gatgacttcacctcaaaggccatttccaaccgggaaagcggctgcatcaaccgctgcgtc
cagaagtggatggcctctcagcagcgcatcagcgaccgcttccaggagcacaacgcccag
ctcacagctcagatgaacaaataa
>Fp66
atggatatgctttcagccgccgagcagcgcactcttgagcagcgcatgcagaagcgccag
gtcaaggagtttatgggtgctttcggcggtcttgtcgagcactgcttcatgtcctgcgtc
gatgacttcacctcaaaggccatttccaaccgggaaagcggctgcatcaaccgctgcgtc
cagaagtggatggcctctcagcagcgcatcagcgaccgcttccaggagcacaacgcccag
ctcacagctcagatgaacaaataa
>Fp72
atggatatgctttcagccgccgagcagcgcactcttgagcagcgcatgcagaagcgccag
gtcaaggagtttatgggtgctttcggcggtcttgtcgagcactgcttcatgtcctgcgtc
gatgacttcacctcaaaggccatttccaaccgggaaagcggctgcatcaaccgctgcgtc
cagaagtggatggcctctcagcagcgcatcagcgaccgcttccaggagcacaacgcccag
ctcacagctcagatgaacaaataa
>Fp73
atggatatgctttcagccgccgagcagcgcactcttgagcagcgcatgcagaagcgccag
gtcaaggagtttatgggtgctttcggcggtcttgtcgagcactgcttcatgtcctgcgtc
gatgacttcacctcaaaggccatttccaaccgggaaagcggctgcatcaaccgctgcgtc
cagaagtggatggcctctcagcagcgcatcagcgaccgcttccaggagcacaacgcccag
ctcacagctcagatgaacaaataa
>Fp76
atggatatgctttcagccgccgagcagcgcactcttgagcagcgcatgcagaagcgccag
gtcaaggagtttatgggtgctttcggcggtcttgtcgagcactgcttcatgtcctgcgtc
gatgacttcacctcaaaggccatttccaaccgggaaagcggctgcatcaaccgctgcgtc
cagaagtggatggcctctcagcagcgcatcagcgaccgcttccaggagcacaacgcccag
ctcacagctcagatgaacaaataa
>Fp78
atggatatgctttcagccgccgagcagcgcactcttgagcagcgcatgcagaagcgccag
gtcaaggagtttatgggtgctttcggcggtcttgtcgagcactgcttcatgtcctgcgtc
gatgacttcacctcaaaggccatttccaaccgggaaagcggctgcatcaaccgctgcgtc
cagaagtggatggcctctcagcagcgcatcagcgaccgcttccaggagcacaacgcccag
ctcacagctcagatgaacaaataa
>Fp81
atggatatgctttcagccgccgagcagcgcactcttgagcagcgcatgcagaagcgccag
gtcaaggagtttatgggtgctttcggcggtcttgtcgagcactgcttcatgtcctgcgtc
gatgacttcacctcaaaggccatttccaaccgggaaagcggctgcatcaaccgctgcgtc
cagaagtggatggcctctcagcagcgcatcagcgaccgcttccaggagcacaacgcccag
ctcacagctcagatgaacaaataa
>Fp84
atggatatgctttcagccgccgagcagcgcactcttgagcagcgcatgcagaagcgccag
gtcaaggagtttatgggtgctttcggcggtcttgtcgagcactgcttcatgtcctgcgtc
gatgacttcacctcaaaggccatttccaaccgggaaagcggctgcatcaaccgctgcgtc
cagaagtggatggcctctcagcagcgcatcagcgaccgcttccaggagcacaacgcccag
ctcacagctcagatgaacaaataa
>Fp86
atggatatgctttcagccgccgagcagcgcactcttgagcagcgcatgcagaagcgccag
gtcaaggagtttatgggtgctttcggcggtcttgtcgagcactgcttcatgtcctgcgtc
gatgacttcacctcaaaggccatttccaaccgggaaagcggctgcatcaaccgctgcgtc
cagaagtggatggcctctcagcagcgcatcagcgaccgcttccaggagcacaacgcccag
ctcacagctcagatgaacaaataa
>Fvenenatum.busco
atggatatgctttcagccgccgagcagcgcactcttgagcagcgcatgcaaaagcgccag
gtcaaggagtttatgggtgctttcggcggtcttgtcgagcactgcttcatgtcctgcgtc
gatgacttcacctccaaggctatttccaaccgggaaagcggctgcatcaaccgttgcgtc
cagaagtggatggcctctcagcagcgcatcagcgaccgcttccaggagcacaacgcccag
ctcacagctcagatgaacaaataa
