# Supplementary material for: Apicidin biosynthesis is linked to accessory chromosomes in Fusarium poae isolates
Source: BMC Genomics. 2021 Aug 4;22:591. doi: 10.1186/s12864-021-07617-y (PMC8340494; doi:10.1186/s12864-021-07617-y)
Supplement: Supplementary file 17 — Additional file 17. Compressed folder containing alignments for each of the 4141 orthologs used in BUSCO analysis. [file 12864_2021_7617_MOESM17_ESM.zip › Fven2_nt_MAFFT/7157at5125_nt.mafft.fasta]

>Fp105
atgtcgcagcaggactccaaggcagctgatgccccgccacagcaaccttcgcgacgatct
gcatcaccatcaaacagcttctatgcgctgagtgacgacgaggagggcgaatacaacact
atcagaaatgaagagacaggtaaaggcgtaaaacttctcttttccaagagcaaggtttac
gtccacccaacaccctcttcaaaggataacatcccgggatatatcgcacttcttcagcaa
agaggtcaccaagaagagcgtccgtcttcatctgcttcccatgattcgcaaaatattgct
tcctcggacctacttctcgcctggatccctgagtcttcgctcggcgactctgctaacatc
tacgtcaaggtcgacctttgcgatggcgactcgcccccgaaacagtcttacttggtgccc
ccaccaccgaccgttacgagccatgtcggatctgttggagggtatgcctttgcgattcct
gtgaatgctgtctactcgctccttgttcgacctcccagtcttggttggtggtatggatcc
gtcatcatcaactcacgtgcgggtgacagtttccccgctctattcttccacgacaatgag
tgccaaagtacgatgctccaaaagaagaagattgctcgtgacacatttgatccttttggt
gaatcgggacagatgttttggggtggtgatgaagttgtgaagtggctgcgtcgttatgtt
aagattgaacgatctggtgccgagcccaacatatacctaatcgagccatcaaaagaggat
agcgaatcatttggccataaacctacctccaacccgtcgcaaatcggcaaccacgacagt
tcagcaggagcccagcagcgcggtgccgggggaccttcaaacagagacgccgagatggac
ccttttgtcaagctgatcaaggagactggctggaacctcatggaaaagttcagcaaagtt
accacattcacgcgaagagcggctcaagatattgtcgagaaccccaatttgccaccacaa
gttagacgactactgaggaatccagaggtccaaactctccaggatgagttcgacagcgcc
agaatctatctagctcgatgggccatgggaatccaggagcaaagtgatcgagatcggaga
cagcggatatggtccgcaaacgacgtgatggagctcgaggacaccgacgttggcgagttt
gagctcctggaaggtgctagtaacttgtcgctcgaagagcgccggaaggttgtgacgatg
aaggagtggaacacctttttcgatcccacaaccggccggctatcagtcacaatcgacgaa
gtaaaggaacgagttttccacggaggcctagatcctgatgatggagtccgaaaggaagcc
tggctcttccttcttggcgtttatgagtggtatagtactaccgatgatcgaaaggcgcaa
atagcctctctacgtgatcagtattacaagctcaagctgtcctggtgggagagacttgac
ggcgatggaggtgagggtgagacaggagagtggtggcgcgagcaaaagtcacgaattgaa
aaggacgttcacagaacagatcgccatgtgcccatcttcatgggcgaagatacaccccat
cctgacccaagttcgccttttgctgaagtcggcaccaacgtccatttagagcaaatgaag
gaaatgctcctgacttacaacgagtacaacaaggatcttggctacgttcagggaatgtcg
gatctgctggcacccatctacgctgtgattcaggatgatgctgtggccttttggggcttc
cagaagttcatggagcgcatggaacgcaacttcctacgcgatcaatctggtatgcgcaac
cagctcctgacgcttgatcaactcgtccagttcatggatccagtactctggaaccatctt
caaaaggccgacagcaccaacttcttctttttctttagaatgattttggtttggtacaaa
cgtgagtttgaatggctggatgtcttgagattatgggaaggcttgtggacagattacatg
agtgccaacttccacctcttcatcgctttggcaattctagagagacatcgtgatgtcatc
atggagcatcttcagcactttgacgaagtgctcaagtatattaacgagctctccaccaca
atcgatctcgaagcaactctcatcagggcagaaagtctcttcaagagattccaaaggctc
atcgatgcggtcgacaagaagcaaaacttccctgctccccgtttcaaccctaagaac---
tctagttcttcggaaccaacagggtcagggccctccaaggatggcaagacacccgccaag
ggcaaggctaacgagcctgcggcacctccacagccaaagaccatcacccctgagttgcgc
aagttgttgaataaggaggtagaagtgcttcctaggacgactgtcgctgagaacggtgac
ggcatgccaaacaagtga
>Fp108
atgtcgcagcaggactccaaggcagctgatgccccgccacagcaaccttcgcgacgatct
gcatcaccatcaaacagcttctatgcgctgagtgacgacgaggagggcgaatacaacact
atcagaaatgaagagacaggtaaaggcgtaaaacttctcttttccaagagcaaggtttac
gtccacccaacaccctcttcaaaggataacatcccgggatatatcgcacttcttcagcaa
agaggtcaccaagaagagcgtccgtcttcatctgcttcccatgattcgcaaaatattgct
tcctcggacctacttctcgcctggatccctgagtcttcgctcggcgactctgctaacatc
tacgtcaaggtcgacctttgcgatggcgactcgcccccgaaacagtcttacttggtgccc
ccaccaccgaccgttacgagccatgtcggatctgttggagggtatgcctttgcgattcct
gtgaatgctgtctactcgctccttgttcgacctcccagtcttggttggtggtatggatcc
gtcatcatcaactcacgtgcgggtgacagtttccccgctctattcttccacgacaatgag
tgccaaagtacgatgctccaaaagaagaagattgctcgtgacacatttgatccttttggt
gaatcgggacagatgttttggggtggtgatgaagttgtgaagtggctgcgtcgttatgtt
aagattgaacgatctggtgccgagcccaacatatacctaatcgagccatcaaaagaggat
agcgaatcatttggccataaacctacctccaacccgtcgcaaatcggcaaccacgacagt
tcagcaggagcccagcagcgcggtgccgggggaccttcaaacagagacgccgagatggac
ccttttgtcaagctgatcaaggagactggctggaacctcatggaaaagttcagcaaagtt
accacattcacgcgaagagcggctcaagatattgtcgagaaccccaatttgccaccacaa
gttagacgactactgaggaatccagaggtccaaactctccaggatgagttcgacagcgcc
agaatctatctagctcgatgggccatgggaatccaggagcaaagtgatcgagatcggaga
cagcggatatggtccgcaaacgacgtgatggagctcgaggacaccgacgttggcgagttt
gagctcctggaaggtgctagtaacttgtcgctcgaagagcgccggaaggttgtgacgatg
aaggagtggaacacctttttcgatcccacaaccggccggctatcagtcacaatcgacgaa
gtaaaggaacgagttttccacggaggcctagatcctgatgatggagtccgaaaggaagcc
tggctcttccttcttggcgtttatgagtggtatagtactaccgatgatcgaaaggcgcaa
atagcctctctacgtgatcagtattacaagctcaagctgtcctggtgggagagacttgac
ggcgatggaggtgagggtgagacaggagagtggtggcgcgagcaaaagtcacgaattgaa
aaggacgttcacagaacagatcgccatgtgcccatcttcatgggcgaagatacaccccat
cctgacccaagttcgccttttgctgaagtcggcaccaacgtccatttagagcaaatgaag
gaaatgctcctgacttacaacgagtacaacaaggatcttggctacgttcagggaatgtcg
gatctgctggcacccatctacgctgtgattcaggatgatgctgtggccttttggggcttc
cagaagttcatggagcgcatggaacgcaacttcctacgcgatcaatctggtatgcgcaac
cagctcctgacgcttgatcaactcgtccagttcatggatccagtactctggaaccatctt
caaaaggccgacagcaccaacttcttctttttctttagaatgattttggtttggtacaaa
cgtgagtttgaatggctggatgtcttgagattatgggaaggcttgtggacagattacatg
agtgccaacttccacctcttcatcgctttggcaattctagagagacatcgtgatgtcatc
atggagcatcttcagcactttgacgaagtgctcaagtatattaacgagctctccaccaca
atcgatctcgaagcaactctcatcagggcagaaagtctcttcaagagattccaaaggctc
atcgatgcggtcgacaagaagcaaaacttccctgctccccgtttcaaccctaagaac---
tctagttcttcggaaccaacagggtcagggccctccaaggatggcaagacacccgccaag
ggcaaggctaacgagcctgcggcacctccacagccaaagaccatcacccctgagttgcgc
aagttgttgaataaggaggtagaagtgcttcctaggacgactgtcgctgagaacggtgac
ggcatgccaaacaagtga
>Fp118
atgtcgcagcaggactccaaggcagctgatgccccgccacagcaaccttcgcgacgatct
gcatcaccatcaaacagcttctatgcgctgagtgacgacgaggagggcgaatacaacact
atcagaaatgaagagacaggtaaaggcgtaaaacttctcttttccaagagcaaggtttac
gtccacccaacaccctcttcaaaggataacatcccgggatatatcgcacttcttcagcaa
agaggtcaccaagaagagcgtccgtcttcatctgcttcccatgattcgcaaaatattgct
tcctcggacctacttctcgcctggatccctgagtcttcgctcggcgactctgctaacatc
tacgtcaaggtcgacctttgcgatggcgactcgcccccgaaacagtcttacttggtgccc
ccaccaccgaccgttacgagccatgtcggatctgttggagggtatgcctttgcgattcct
gtgaatgctgtctactcgctccttgttcgacctcccagtcttggttggtggtatggatcc
gtcatcatcaactcacgtgcgggtgacagtttccccgctctattcttccacgacaatgag
tgccaaagtacgatgctccaaaagaagaagattgctcgtgacacatttgatccttttggt
gaatcgggacagatgttttggggtggtgatgaagttgtgaagtggctgcgtcgttatgtt
aagattgaacgatctggtgccgagcccaacatatacctaatcgagccatcaaaagaggat
agcgaatcatttggccataaacctacctccaacccgtcgcaaatcggcaaccacgacagt
tcagcaggagcccagcagcgcggtgccgggggaccttcaaacagagacgccgagatggac
ccttttgtcaagctgatcaaggagactggctggaacctcatggaaaagttcagcaaagtt
accacattcacgcgaagagcggctcaagatattgtcgagaaccccaatttgccaccacaa
gttagacgactactgaggaatccagaggtccaaactctccaggatgagttcgacagcgcc
agaatctatctagctcgatgggccatgggaatccaggagcaaagtgatcgagatcggaga
cagcggatatggtccgcaaacgacgtgatggagctcgaggacaccgacgttggcgagttt
gagctcctggaaggtgctagtaacttgtcgctcgaagagcgccggaaggttgtgacgatg
aaggagtggaacacctttttcgatcccacaaccggccggctatcagtcacaatcgacgaa
gtaaaggaacgagttttccacggaggcctagatcctgatgatggagtccgaaaggaagcc
tggctcttccttcttggcgtttatgagtggtatagtactaccgatgatcgaaaggcgcaa
atagcctctctacgtgatcagtattacaagctcaagctgtcctggtgggagagacttgac
ggcgatggaggtgagggtgagacaggagagtggtggcgcgagcaaaagtcacgaattgaa
aaggacgttcacagaacagatcgccatgtgcccatcttcatgggcgaagatacaccccat
cctgacccaagttcgccttttgctgaagtcggcaccaacgtccatttagagcaaatgaag
gaaatgctcctgacttacaacgagtacaacaaggatcttggctacgttcagggaatgtcg
gatctgctggcacccatctacgctgtgattcaggatgatgctgtggccttttggggcttc
cagaagttcatggagcgcatggaacgcaacttcctacgcgatcaatctggtatgcgcaac
cagctcctgacgcttgatcaactcgtccagttcatggatccagtactctggaaccatctt
caaaaggccgacagcaccaacttcttctttttctttagaatgattttggtttggtacaaa
cgtgagtttgaatggctggatgtcttgagattatgggaaggcttgtggacagattacatg
agtgccaacttccacctcttcatcgctttggcaattctagagagacatcgtgatgtcatc
atggagcatcttcagcactttgacgaagtgctcaagtatattaacgagctctccaccaca
atcgatctcgaagcaactctcatcagggcagaaagtctcttcaagagattccaaaggctc
atcgatgcggtcgacaagaagcaaaacttccctgctccccgtttcaaccctaagaac---
tctagttcttcggaaccaacagggtcagggccctccaaggatggcaagacacccgccaag
ggcaaggctaacgagcctgcggcacctccacagccaaagaccatcacccctgagttgcgc
aagttgttgaataaggaggtagaagtgcttcctaggacgactgtcgctgagaacggtgac
ggcatgccaaacaagtga
>Fp122
atgtcgcagcaggactccaaggcagctgatgccccgccacagcaaccttcgcgacgatct
gcatcaccatcaaacagcttctatgcgctgagtgacgacgaggagggcgaatacaacact
atcagaaatgaagagacaggtaaaggcgtaaaacttctcttttccaagagcaaggtttac
gtccacccaacaccctcttcaaaggataacatcccgggatatatcgcacttcttcagcaa
agaggtcaccaagaagagcgtccgtcttcatctgcttcccatgattcgcaaaatattgct
tcctcggacctacttctcgcctggatccctgagtcttcgctcggcgactctgctaacatc
tacgtcaaggtcgacctttgcgatggcgactcgcccccgaaacagtcttacttggtgccc
ccaccaccgaccgttacgagccatgtcggatctgttggagggtatgcctttgcgattcct
gtgaatgctgtctactcgctccttgttcgacctcccagtcttggttggtggtatggatcc
gtcatcatcaactcacgtgcgggtgacagtttccccgctctattcttccacgacaatgag
tgccaaagtacgatgctccaaaagaagaagattgctcgtgacacatttgatccttttggt
gaatcgggacagatgttttggggtggtgatgaagttgtgaagtggctgcgtcgttatgtt
aagattgaacgatctggtgccgagcccaacatatacctaatcgagccatcaaaagaggat
agcgaatcatttggccataaacctacctccaacccgtcgcaaatcggcaaccacgacagt
tcagcaggagcccagcagcgcggtgccgggggaccttcaaacagagacgccgagatggac
ccttttgtcaagctgatcaaggagactggctggaacctcatggaaaagttcagcaaagtt
accacattcacgcgaagagcggctcaagatattgtcgagaaccccaatttgccaccacaa
gttagacgactactgaggaatccagaggtccaaactctccaggatgagttcgacagcgcc
agaatctatctagctcgatgggccatgggaatccaggagcaaagtgatcgagatcggaga
cagcggatatggtccgcaaacgacgtgatggagctcgaggacaccgacgttggcgagttt
gagctcctggaaggtgctagtaacttgtcgctcgaagagcgccggaaggttgtgacgatg
aaggagtggaacacctttttcgatcccacaaccggccggctatcagtcacaatcgacgaa
gtaaaggaacgagttttccacggaggcctagatcctgatgatggagtccgaaaggaagcc
tggctcttccttcttggcgtttatgagtggtatagtactaccgatgatcgaaaggcgcaa
atagcctctctacgtgatcagtattacaagctcaagctgtcctggtgggagagacttgac
ggcgatggaggtgagggtgagacaggagagtggtggcgcgagcaaaagtcacgaattgaa
aaggacgttcacagaacagatcgccatgtgcccatcttcatgggcgaagatacaccccat
cctgacccaagttcgccttttgctgaagtcggcaccaacgtccatttagagcaaatgaag
gaaatgctcctgacttacaacgagtacaacaaggatcttggctacgttcagggaatgtcg
gatctgctggcacccatctacgctgtgattcaggatgatgctgtggccttttggggcttc
cagaagttcatggagcgcatggaacgcaacttcctacgcgatcaatctggtatgcgcaac
cagctcctgacgcttgatcaactcgtccagttcatggatccagtactctggaaccatctt
caaaaggccgacagcaccaacttcttctttttctttagaatgattttggtttggtacaaa
cgtgagtttgaatggctggatgtcttgagattatgggaaggcttgtggacagattacatg
agtgccaacttccacctcttcatcgctttggcaattctagagagacatcgtgatgtcatc
atggagcatcttcagcactttgacgaagtgctcaagtatattaacgagctctccaccaca
atcgatctcgaagcaactctcatcagggcagaaagtctcttcaagagattccaaaggctc
atcgatgcggtcgacaagaagcaaaacttccctgctccccgtttcaaccctaagaac---
tctagttcttcggaaccaacagggtcagggccctccaaggatggcaagacacccgccaag
ggcaaggctaacgagcctgcggcacctccacagccaaagaccatcacccctgagttgcgc
aagttgttgaataaggaggtagaagtgcttcctaggacgactgtcgctgagaacggtgac
ggcatgccaaacaagtga
>Fp125
atgtcgcagcaggactccaaggcagctgatgccccgccacagcaaccttcgcgacgatct
gcatcaccatcaaacagcttctatgcgctgagtgacgacgaggagggcgaatacaacact
atcagaaatgaagagacaggtaaaggcgtaaaacttctcttttccaagagcaaggtttac
gtccacccaacaccctcttcaaaggataacatcccgggatatatcgcacttcttcagcaa
agaggtcaccaagaagagcgtccgtcttcatctgcttcccatgattcgcaaaatattgct
tcctcggacctacttctcgcctggatccctgagtcttcgctcggcgactctgctaacatc
tacgtcaaggtcgacctttgcgatggcgactcgcccccgaaacagtcttacttggtgccc
ccaccaccgaccgttacgagccatgtcggatctgttggagggtatgcctttgcgattcct
gtgaatgctgtctactcgctccttgttcgacctcccagtcttggttggtggtatggatcc
gtcatcatcaactcacgtgcgggtgacagtttccccgctctattcttccacgacaatgag
tgccaaagtacgatgctccaaaagaagaagattgctcgtgacacatttgatccttttggt
gaatcgggacagatgttttggggtggtgatgaagttgtgaagtggctgcgtcgttatgtt
aagattgaacgatctggtgccgagcccaacatatacctaatcgagccatcaaaagaggat
agcgaatcatttggccataaacctacctccaacccgtcgcaaatcggcaaccacgacagt
tcagcaggagcccagcagcgcggtgccgggggatcttcaaacagagacgccgagatggac
ccttttgtcaagttgatcaaggagactggctggaacctcatggaaaagttcagcaaagtt
accacattcacgcgaagagcggctcaagatattgtcgagaaccccaatttgccaccacaa
gttagacgactactgaggaatccagaggtccaaactctccaggatgagttcgacagcgcc
agaatctatctagctcgatgggccatgggaatccaggagcaaagtgatcgagatcggaga
cagcggatatggtccgcaaacgacgtgatggagctcgaggacaccgacgttggcgagttt
gagctcctggaaggtgctagtaacttgtcgctcgaagagcgccggaaggttgtgacgatg
aaggagtggaacacctttttcgatcccacaaccggccggctatcagtcacaatcgacgaa
gtaaaggaacgagttttccacggaggcctagatcctgatgatggagtccgaaaggaagcc
tggctcttccttcttggcgtttatgagtggtatagtactaccgatgatcgaaaggcgcaa
atagcctctctacgtgatcagtattacaagctcaagctgtcctggtgggagagacttgac
ggcgatggaggtgagggtgagacaggagagtggtggcgcgagcaaaagtcacgaattgaa
aaggacgttcacagaacagatcgccatgtgcccatcttcatgggcgaagatacaccccat
cctgacccaagttcgccttttgctgaagtcggcaccaacgtccatttagagcaaatgaag
gaaatgctcctgacttacaacgagtacaacaaggatcttggctacgttcagggaatgtcg
gatctgctggcacccatctacgctgtgattcaggatgatgctgtggccttttggggcttc
cagaagttcatggagcgcatggaacgcaacttcctacgcgatcaatctggtatgcgcaac
cagctcctgacgcttgatcaactcgtccagttcatggatccagtactctggaaccatctt
caaaaggccgacagcaccaacttcttctttttctttagaatgattttggtttggtacaaa
cgtgagtttgaatggctggatgtcttgagattatgggaaggcttgtggacagattacatg
agcgccaacttccacctcttcatcgctttggcaattctagagagacatcgtgatgtcatc
atggagcatcttcagcactttgacgaagtgctcaagtatattaacgagctctccaccaca
atcgatctcgaagcaactctcatcagggcagaaagtctcttcaagagattccaaaggctc
atcgatgcggtcgacaagaagcaaaacttccctgctccccgtttcaaccctaagaac---
tctagttcttcggaaccaacagggtcagggccctccaaggatggcaagacacccgccaag
ggcaaggctaacgagcctgcggcacctccacagccaaagaccatcacccctgagttgcgc
aagttgttgaataaggaggtagaagtgcttcctaggacgactgtcgctgagaacggtgac
ggcatgccaaacaagtga
>Fp13r
atgtcgcagcaggactccaaggcagctgatgccccgccacagcaaccttcgcgacgatct
gcatcaccatcaaacagcttctatgcgctgagtgacgacgaggagggcgaatacaacact
atcagaaatgaagagacaggtaaaggcgtaaaacttctcttttccaagagcaaggtttac
gtccacccaacaccctcttcaaaggataacatcccgggatatatcgcacttcttcagcaa
agaggtcaccaagaagagcgtccgtcttcatctgcttcccatgattcgcaaaatattgct
tcctcggacctacttctcgcctggatccctgagtcttcgctcggcgactctgctaacatc
tacgtcaaggtcgacctttgcgatggcgactcgcccccgaaacagtcttacttggtgccc
ccaccaccgaccgttacgagccatgtcggatctgttggagggtatgcctttgcgattcct
gtgaatgctgtctactcgctccttgttcgacctcccagtcttggttggtggtatggatcc
gtcatcatcaactcacgtgcgggtgacagtttccccgctctattcttccacgacaatgag
tgccaaagtacgatgctccaaaagaagaagattgctcgtgacacatttgatccttttggt
gaatcgggacagatgttttggggtggtgatgaagttgtgaagtggctgcgtcgttatgtt
aagattgaacgatctggtgccgagcccaacatatacctaatcgagccatcaaaagaggat
agcgaatcatttggccataaacctacctccaacccgtcgcaaatcggcaaccacgacagt
tcagcaggagcccagcagcgcggtgccgggggaccttcaaacagagacgccgagatggac
ccttttgtcaagctgatcaaggagactggctggaacctcatggaaaagttcagcaaagtt
accacattcacgcgaagagcggctcaagatattgtcgagaaccccaatttgccaccacaa
gttagacgactactgaggaatccagaggtccaaactctccaggatgagttcgacagcgcc
agaatctatctagctcgatgggccatgggaatccaggagcaaagtgatcgagatcggaga
cagcggatatggtccgcaaacgacgtgatggagctcgaggacaccgacgttggcgagttt
gagctcctggaaggtgctagtaacttgtcgctcgaagagcgccggaaggttgtgacgatg
aaggagtggaacacctttttcgatcccacaaccggccggctatcagtcacaatcgacgaa
gtaaaggaacgagttttccacggaggcctagatcctgatgatggagtccgaaaggaagcc
tggctcttccttcttggcgtttatgagtggtatagtactaccgatgatcgaaaggcgcaa
atagcctctctacgtgatcagtattacaagctcaagctgtcctggtgggagagacttgac
ggcgatggaggtgagggtgagacaggagagtggtggcgcgagcaaaagtcacgaattgaa
aaggacgttcacagaacagatcgccatgtgcccatcttcatgggcgaagatacaccccat
cctgacccaagttcgccttttgctgaagtcggcaccaacgtccatttagagcaaatgaag
gaaatgctcctgacttacaacgagtacaacaaggatcttggctacgttcagggaatgtcg
gatctgctggcacccatctacgctgtgattcaggatgatgctgtggccttttggggcttc
cagaagttcatggagcgcatggaacgcaacttcctacgcgatcaatctggtatgcgcaac
cagctcctgacgcttgatcaactcgtccagttcatggatccagtactctggaaccatctt
caaaaggccgacagcaccaacttcttctttttctttagaatgattttggtttggtacaaa
cgtgagtttgaatggctggatgtcttgagattatgggaaggcttgtggacagattacatg
agtgccaacttccacctcttcatcgctttggcaattctagagagacatcgtgatgtcatc
atggagcatcttcagcactttgacgaagtgctcaagtatattaacgagctctccaccaca
atcgatctcgaagcaactctcatcagggcagaaagtctcttcaagagattccaaaggctc
atcgatgcggtcgacaagaagcaaaacttccctgctccccgtttcaaccctaagaac---
tctagttcttcggaaccaacagggtcagggccctccaaggatggcaagacacccgccaag
ggcaaggctaacgagcctgcggcacctccacagccaaagaccatcacccctgagttgcgc
aagttgttgaataaggaggtagaagtgcttcctaggacgactgtcgctgagaacggtgac
ggcatgccaaacaagtga
>Fp144
atgtcgcagcaggactccaaggcagctgatgccccgctacagcaaccttcgcgacgatct
gcatcaccatcaaacagcttctatgcgctgagtgacgacgaggagggcgaatacaacact
atcagaaatgaagagacaggtaaaggcgtaaaacttctcttttccaagagcaaggtttac
gtccacccaacaccctcttcaaaggataacatcccgggatatatcgcacttcttcagcaa
agaggtcaccaagaagagcgtccgtcttcatctgcttcccatgattcgcaaaatattgct
tcctcggacctacttctcgcctggatccctgagtcttcgctcggcgactctgctaacatc
tacgtcaaggtcgacctttgcgatggcgactcgcccccgaaacagtcttacttggtgccc
ccaccaccgaccgttacgagccatgtcggatctgttggagggtatgcctttgcgattcct
gtgaatgctgtctactcgctccttgttcgacctcccagtcttggttggtggtatggatcc
gtcatcatcaactcacgtgcgggtgacagtttccccgctctattcttccacgacaatgag
tgccaaagtacgatgctccaaaagaagaagattgctcgtgacacatttgatccttttggt
gaatcgggacagatgttttggggtggtgatgaagttgtgaagtggctgcgtcgttatgtt
aagattgaacgatctggtgccgagcccaacatatacctaatcgagccatcaaaagaggat
agcgaatcatttggccataaacctacctccaacccgtcgcaaatcggcaaccacgacagt
tcagcaggagcccagcagcgcggtgccgggggaccttcaaacagagacgccgagatggac
ccttttgtcaagctgatcaaggagactggctggaacctcatggaaaagttcagcaaggtt
accacattcacgcgaagagcggctcaagatattgtcgagaaccccaatttgccaccacaa
gttagacgactactgaggaatccagaggtccaaactctccaggatgagttcgacagcgcc
agaatctatctagctcgatgggccatgggaatccaggagcaaagtgatcgagatcggaga
cagcggatatggtccgcaaacgacgtgatggagctcgaggacaccgacgttggcgagttt
gagctcctggaaggtgctagtaacttgtcgctcgaagagcgccggaaggttgtgacgatg
aaggagtggaacacctttttcgatcccacaaccggccggctatcagtcacaatcgacgaa
gtaaaggaacgagttttccacggaggcctagatcctgatgatggagtccgaaaggaagcc
tggctcttccttcttggcgtttatgagtggtatagtactaccgatgatcgaaaggcgcaa
atagcctctctacgtgatcagtattacaagctcaagctgtcctggtgggagagacttgac
ggcgatggaggtgagggtgagacaggagagtggtggcgcgagcaaaagtcacgaattgaa
aaggacgttcacagaacagatcgccatgtgcccatcttcatgggcgaagatacaccccat
cctgacccaagttcgccttttgctgaagtcggcaccaacgtccatttagagcaaatgaag
gaaatgctcctgacttacaacgagtacaacaaggatcttggctacgttcagggaatgtcg
gatctgctggcacccatctacgctgtgattcaggatgatgctgtggccttttggggcttc
cagaagttcatggagcgcatggaacgcaacttcctacgcgatcaatctggtatgcgcaac
cagctcctgacgcttgatcaactcgtccagttcatggatccagtactctggaaccatctt
caaaaggccgacagcaccaacttcttctttttctttagaatgattttggtttggtacaaa
cgtgagtttgaatggctggatgtcttgagattatgggaaggcttgtggacagattacatg
agtgccaacttccacctcttcatcgctttggcaattctagagagacatcgtgatgtcatc
atggagcatcttcagcactttgacgaagtgctcaagtatattaacgagctctccaccaca
atcgatctcgaagcaactctcatcagggcagaaagtctcttcaagagattccaaaggctc
atcgatgcggtcgacaagaagcaaaacttccctgctccccgtttcaaccctaagaac---
tctagttcttcggaaccaacagggtcagggccctccaaggatggcaagacacccgccaag
ggcaaggctaacgagcctgcggcacctccacagccaaagaccatcacccctgagttgcgc
aagttgttgaataaggaggtagaagtgcttcctaggacgactgtcgctgagaacggtgac
ggcatgccaaacaagtga
>Fp146
atgtcgcagcaggactccaaggcagctgatgccccgccacagcaaccttcgcgacgatct
gcatcaccatcaaacagcttctatgcgctgagtgacgacgaggagggcgaatacaacact
atcagaaatgaagagacaggtaaaggcgtaaaacttctcttttccaagagcaaggtttac
gtccacccaacaccctcttcaaaggataacatcccgggatatatcgcacttcttcagcaa
agaggtcaccaagaagagcgtccgtcttcatctgcttcccatgattcgcaaaatattgct
tcctcggacctacttctcgcctggatccctgagtcttcgctcggcgactctgctaacatc
tacgtcaaggtcgacctttgcgatggcgactcgcccccgaaacagtcttacttggtgccc
ccaccaccgaccgttacgagccatgtcggatctgttggagggtatgcctttgcgattcct
gtgaatgctgtctactcgctccttgttcgacctcccagtcttggttggtggtatggatcc
gtcatcatcaactcacgtgcgggtgacagtttccccgctctattcttccacgacaatgag
tgccaaagtacgatgctccaaaagaagaagattgctcgtgacacatttgatccttttggt
gaatcgggacagatgttttggggtggtgatgaagttgtgaagtggctgcgtcgttatgtt
aagattgaacgatctggtgccgagcccaacatatacctaatcgagccatcaaaagaggat
agcgaatcatttggccataaacctacctccaacccgtcgcaaatcggcaaccacgacagt
tcagcaggagcccagcagcgcggtgccgggggaccttcaaacagagacgccgagatggac
ccttttgtcaagctgatcaaggagactggctggaacctcatggaaaagttcagcaaagtt
accacattcacgcgaagagcggctcaagatattgtcgagaaccccaatttgccaccacaa
gttagacgactactgaggaatccagaggtccaaactctccaggatgagttcgacagcgcc
agaatctatctagctcgatgggccatgggaatccaggagcaaagtgatcgagatcggaga
cagcggatatggtccgcaaacgacgtgatggagctcgaggacaccgacgttggcgagttt
gagctcctggaaggtgctagtaacttgtcgctcgaagagcgccggaaggttgtgacgatg
aaggagtggaacacctttttcgatcccacaaccggccggctatcagtcacaatcgacgaa
gtaaaggaacgagttttccacggaggcctagatcctgatgatggagtccgaaaggaagcc
tggctcttccttcttggcgtttatgagtggtatagtactaccgatgatcgaaaggcgcaa
atagcctctctacgtgatcagtattacaagctcaagctgtcctggtgggagagacttgac
ggcgatggaggtgagggtgagacaggagagtggtggcgcgagcaaaagtcacgaattgaa
aaggacgttcacagaacagatcgccatgtgcccatcttcatgggcgaagatacaccccat
cctgacccaagttcgccttttgctgaagtcggcaccaacgtccatttagagcaaatgaag
gaaatgctcctgacttacaacgagtacaacaaggatcttggctacgttcagggaatgtcg
gatctgctggcacccatctacgctgtgattcaggatgatgctgtggccttttggggcttc
cagaagttcatggagcgcatggaacgcaacttcctacgcgatcaatctggtatgcgcaac
cagctcctgacgcttgatcaactcgtccagttcatggatccagtactctggaaccatctt
caaaaggccgacagcaccaacttcttctttttctttagaatgattttggtttggtacaaa
cgtgagtttgaatggctggatgtcttgagattatgggaaggcttgtggacagattacatg
agtgccaacttccacctcttcatcgctttggcaattctagagagacatcgtgatgtcatc
atggagcatcttcagcactttgacgaagtgctcaagtatattaacgagctctccaccaca
atcgatctcgaagcaactctcatcagggcagaaagtctcttcaagagattccaaaggctc
atcgatgcggtcgacaagaagcaaaacttccctgctccccgtttcaaccctaagaac---
tctagttcttcggaaccaacagggtcagggccctccaaggatggcaagacacccgccaag
ggcaaggctaacgagcctgcggcacctccacagccaaagaccatcacccctgagttgcgc
aagttgttgaataaggaggtagaagtgcttcctaggacgactgtcgctgagaacggtgac
ggcatgccaaacaagtga
>Fp155
atgtcgcagcaggactccaaggcagctgatgccccgccacagcaaccttcgcgacgatct
gcatcaccatcaaacagcttctatgcgctgagtgacgacgaggagggcgaatacaacact
atcagaaatgaagagacaggtaaaggcgtaaaacttctcttttccaagagcaaggtttac
gtccacccaacaccctcttcaaaggataacatcccgggatatatcgcacttcttcagcaa
agaggtcaccaagaagagcgtccgtcttcatctgcttcccatgattcgcaaaatattgct
tcctcggacctacttctcgcctggatccctgagtcttcgctcggcgactctgctaacatc
tacgtcaaggtcgacctttgcgatggcgactcgcccccgaaacagtcttacttggtgccc
ccaccaccgaccgttacgagccatgtcggatctgttggagggtatgcctttgcgattcct
gtgaatgctgtctactcgctccttgttcgacctcccagtcttggttggtggtatggatcc
gtcatcatcaactcacgtgcgggtgacagtttccccgctctattcttccacgacaatgag
tgccaaagtacgatgctccaaaagaagaagattgctcgtgacacatttgatccttttggt
gaatcgggacagatgttttggggtggtgatgaagttgtgaagtggctgcgtcgttatgtt
aagattgaacgatctggtgccgagcccaacatatacctaatcgagccatcaaaagaggat
agcgaatcatttggccataaacctacctccaacccgtcgcaaatcggcaaccacgacagt
tcagcaggagcccagcagcgcggtgccgggggaccttcaaacagagacgccgagatggac
ccttttgtcaagctgatcaaggagactggctggaacctcatggaaaagttcagcaaagtt
accacattcacgcgaagagcggctcaagatattgtcgagaaccccaatttgccaccacaa
gttagacgactactgaggaatccagaggtccaaactctccaggatgagttcgacagcgcc
agaatctatctagctcgatgggccatgggaatccaggagcaaagtgatcgagatcggaga
cagcggatatggtccgcaaacgacgtgatggagctcgaggacaccgacgttggcgagttt
gagctcctggaaggtgctagtaacttgtcgctcgaagagcgccggaaggttgtgacgatg
aaggagtggaacacctttttcgatcccacaaccggccggctatcagtcacaatcgacgaa
gtaaaggaacgagttttccacggaggcctagatcctgatgatggagtccgaaaggaagcc
tggctcttccttcttggcgtttatgagtggtatagtactaccgatgatcgaaaggcgcaa
atagcctctctacgtgatcagtattacaagctcaagctgtcctggtgggagagacttgac
ggcgatggaggtgagggtgagacaggagagtggtggcgcgagcaaaagtcacgaattgaa
aaggacgttcacagaacagatcgccatgtgcccatcttcatgggcgaagatacaccccat
cctgacccaagttcgccttttgctgaagtcggcaccaacgtccatttagagcaaatgaag
gaaatgctcctgacttacaacgagtacaacaaggatcttggctacgttcagggaatgtcg
gatctgctggcacccatctacgctgtgattcaggatgatgctgtggccttttggggcttc
cagaagttcatggagcgcatggaacgcaacttcctacgcgatcaatctggtatgcgcaac
cagctcctgacgcttgatcaactcgtccagttcatggatccagtactctggaaccatctt
caaaaggccgacagcaccaacttcttctttttctttagaatgattttggtttggtacaaa
cgtgagtttgaatggctggatgtcttgagattatgggaaggcttgtggacagattacatg
agtgccaacttccacctcttcatcgctttggcaattctagagagacatcgtgatgtcatc
atggagcatcttcagcactttgacgaagtgctcaagtatattaacgagctctccaccaca
atcgatctcgaagcaactctcatcagggcagaaagtctcttcaagagattccaaaggctc
atcgatgcggtcgacaagaagcaaaacttccctgctccccgtttcaaccctaagaac---
tctagttcttcggaaccaacagggtcagggccctccaaggatggcaagacacccgccaag
ggcaaggctaacgagcctgcggcacctccacagccaaagaccatcacccctgagttgcgc
aagttgttgaataaggaggtagaagtgcttcctaggacgactgtcgctgagaacggtgac
ggcatgccaaacaagtga
>Fp157
atgtcgcagcaggactccaaggcagctgatgccccgccacagcaaccttcgcgacgatct
gcatcaccatcaaacagcttctatgcgctgagtgacgacgaggagggcgaatacaacact
atcagaaatgaagagacaggtaaaggcgtaaaacttctcttttccaagagcaaggtttac
gtccacccaacaccctcttcaaaggataacatcccgggatatatcgcacttcttcagcaa
agaggtcaccaagaagagcgtccgtcttcatctgcttcccatgattcgcaaaatattgct
tcctcggacctacttctcgcctggatccctgagtcttcgctcggcgactctgctaacatc
tacgtcaaggtcgacctttgcgatggcgactcgcccccgaaacagtcttacttggtgccc
ccaccaccgaccgttacgagccatgtcggatctgttggagggtatgcctttgcgattcct
gtgaatgctgtctactcgctccttgttcgacctcccagtcttggttggtggtatggatcc
gtcatcatcaactcacgtgcgggtgacagtttccccgctctattcttccacgacaatgag
tgccaaagtacgatgctccaaaagaagaagattgctcgtgacacatttgatccttttggt
gaatcgggacagatgttttggggtggtgatgaagttgtgaagtggctgcgtcgttatgtt
aagattgaacgatctggtgccgagcccaacatatacctaatcgagccatcaaaagaggat
agcgaatcatttggccataaacctacctccaacccgtcgcaaatcggcaaccacgacagt
tcagcaggagcccagcagcgcggtgccgggggaccttcaaacagagacgccgagatggac
ccttttgtcaagctgatcaaggagactggctggaacctcatggaaaagttcagcaaagtt
accacattcacgcgaagagcggctcaagatattgtcgagaaccccaatttgccaccacaa
gttagacgactactgaggaatccagaggtccaaactctccaggatgagttcgacagcgcc
agaatctatctagctcgatgggccatgggaatccaggagcaaagtgatcgagatcggaga
cagcggatatggtccgcaaacgacgtgatggagctcgaggacaccgacgttggcgagttt
gagctcctggaaggtgctagtaacttgtcgctcgaagagcgccggaaggttgtgacgatg
aaggagtggaacacctttttcgatcccacaaccggccggctatcagtcacaatcgacgaa
gtaaaggaacgagttttccacggaggcctagatcctgatgatggagtccgaaaggaagcc
tggctcttccttcttggcgtttatgagtggtatagtactaccgatgatcgaaaggcgcaa
atagcctctctacgtgatcagtattacaagctcaagctgtcctggtgggagagacttgac
ggcgatggaggtgagggtgagacaggagagtggtggcgcgagcaaaagtcacgaattgaa
aaggacgttcacagaacagatcgccatgtgcccatcttcatgggcgaagatacaccccat
cctgacccaagttcgccttttgctgaagtcggcaccaacgtccatttagagcaaatgaag
gaaatgctcctgacttacaacgagtacaacaaggatcttggctacgttcagggaatgtcg
gatctgctggcacccatctacgctgtgattcaggatgatgctgtggccttttggggcttc
cagaagttcatggagcgcatggaacgcaacttcctacgcgatcaatctggtatgcgcaac
cagctcctgacgcttgatcaactcgtccagttcatggatccagtactctggaaccatctt
caaaaggccgacagcaccaacttcttctttttctttagaatgattttggtttggtacaaa
cgtgagtttgaatggctggatgtcttgagattatgggaaggcttgtggacagattacatg
agtgccaacttccacctcttcatcgctttggcaattctagagagacatcgtgatgtcatc
atggagcatcttcagcactttgacgaagtgctcaagtatattaacgagctctccaccaca
atcgatctcgaagcaactctcatcagggcagaaagtctcttcaagagattccaaaggctc
atcgatgcggtcgacaagaagcaaaacttccctgctccccgtttcaaccctaagaac---
tctagttcttcggaaccaacagggtcagggccctccaaggatggcaagacacccgccaag
ggcaaggctaacgagcctgcggcacctccacagccaaagaccatcacccctgagttgcgc
aagttgttgaataaggaggtagaagtgcttcctaggacgactgtcgctgagaacggtgac
ggcatgccaaacaagtga
>Fp16r
atgtcgcagcaggactccaaggcagctgatgccccgccacagcaaccttcgcgacgatct
gcatcaccatcaaacagcttctatgcgctgagtgacgacgaggagggcgaatacaacact
atcagaaatgaagagacaggtaaaggcgtaaaacttctcttttccaagagcaaggtttac
gtccacccaacaccctcttcaaaggataacatcccgggatatatcgcacttcttcagcaa
agaggtcaccaagaagagcgtccgtcttcatctgcttcccatgattcgcaaaatattgct
tcctcggacctacttctcgcctggatccctgagtcttcgctcggcgactctgctaacatc
tacgtcaaggtcgacctttgcgatggcgactcgcccccgaaacagtcttacttggtgccc
ccaccaccgaccgttacgagccatgtcggatctgttggagggtatgcctttgcgattcct
gtgaatgctgtctactcgctccttgttcgacctcccagtcttggttggtggtatggatcc
gtcatcatcaactcacgtgcgggtgacagtttccccgctctattcttccacgacaatgag
tgccaaagtacgatgctccaaaagaagaagattgctcgtgacacatttgatccttttggt
gaatcgggacagatgttttggggtggtgatgaagttgtgaagtggctgcgtcgttatgtt
aagattgaacgatctggtgccgagcccaacatatacctaatcgagccatcaaaagaggat
agcgaatcatttggccataaacctacctccaacccgtcgcaaatcggcaaccacgacagt
tcagcaggagcccagcagcgcggtgccgggggatcttcaaacagagacgccgagatggac
ccttttgtcaagttgatcaaggagactggctggaacctcatggaaaagttcagcaaagtt
accacattcacgcgaagagcggctcaagatattgtcgagaaccccaatttgccaccacaa
gttagacgactactgaggaatccagaggtccaaactctccaggatgagttcgacagcgcc
agaatctatctagctcgatgggccatgggaatccaggagcaaagtgatcgagatcggaga
cagcggatatggtccgcaaacgacgtgatggagctcgaggacaccgacgttggcgagttt
gagctcctggaaggtgctagtaacttgtcgctcgaagagcgccggaaggttgtgacgatg
aaggagtggaacacctttttcgatcccacaaccggccggctatcagtcacaatcgacgaa
gtaaaggaacgagttttccacggaggcctagatcctgatgatggagtccgaaaggaagcc
tggctcttccttcttggcgtttatgagtggtatagtactaccgatgatcgaaaggcgcaa
atagcctctctacgtgatcagtattacaagctcaagctgtcctggtgggagagacttgac
ggcgatggaggtgagggtgagacaggagagtggtggcgcgagcaaaagtcacgaattgaa
aaggacgttcacagaacagatcgccatgtgcccatcttcatgggcgaagatacaccccat
cctgacccaagttcgccttttgctgaagtcggcaccaacgtccatttagagcaaatgaag
gaaatgctcctgacttacaacgagtacaacaaggatcttggctacgttcagggaatgtcg
gatctgctggcacccatctacgctgtgattcaggatgatgctgtggccttttggggcttc
cagaagttcatggagcgcatggaacgcaacttcctacgcgatcaatctggtatgcgcaac
cagctcctgacgcttgatcaactcgtccagttcatggatccagtactctggaaccatctt
caaaaggccgacagcaccaacttcttctttttctttagaatgattttggtttggtacaaa
cgtgagtttgaatggctggatgtcttgagattatgggaaggcttgtggacagattacatg
agcgccaacttccacctcttcatcgctttggcaattctagagagacatcgtgatgtcatc
atggagcatcttcagcactttgacgaagtgctcaagtatattaacgagctctccaccaca
atcgatctcgaagcaactctcatcagggcagaaagtctcttcaagagattccaaaggctc
atcgatgcggtcgacaagaagcaaaacttccctgctccccgtttcaaccctaagaac---
tctagttcttcggaaccaacagggtcagggccctccaaggatggcaagacacccgccaag
ggcaaggctaacgagcctgcggcacctccacagccaaagaccatcacccctgagttgcgc
aagttgttgaataaggaggtagaagtgcttcctaggacgactgtcgctgagaacggtgac
ggcatgccaaacaagtga
>Fp1r
atgtcgcagcaggactccaaggcagctgatgccccgccacagcaaccttcgcgacgatct
gcatcaccatcaaacagcttctatgcgctgagtgacgacgaggagggcgaatacaacact
atcagaaatgaagagacaggtaaaggcgtaaaacttctcttttccaagagcaaggtttac
gtccacccaacaccctcttcaaaggataacatcccgggatatatcgcacttcttcagcaa
agaggtcaccaagaagagcgtccgtcttcatctgcttcccatgattcgcaaaatattgct
tcctcggacctacttctcgcctggatccctgagtcttcgctcggcgactctgctaacatc
tacgtcaaggtcgacctttgcgatggcgactcgcccccgaaacagtcttacttggtgccc
ccaccaccgaccgttacgagccatgtcggatctgttggagggtatgcctttgcgattcct
gtgaatgctgtctactcgctccttgttcgacctcccagtcttggttggtggtatggatcc
gtcatcatcaactcacgtgcgggtgacagtttccccgctctattcttccacgacaatgag
tgccaaagtacgatgctccaaaagaagaagattgctcgtgacacatttgatccttttggt
gaatcgggacagatgttttggggtggtgatgaagttgtgaagtggctgcgtcgttatgtt
aagattgaacgatctggtgccgagcccaacatatacctaatcgagccatcaaaagaggat
agcgaatcatttggccataaacctacctccaacccgtcgcaaatcggcaaccacgacagt
tcagcaggagcccagcagcgcggtgccgggggaccttcaaacagagacgccgagatggac
ccttttgtcaagctgatcaaggagactggctggaacctcatggaaaagttcagcaaagtt
accacattcacgcgaagagcggctcaagatattgtcgagaaccccaatttgccaccacaa
gttagacgactactgaggaatccagaggtccaaactctccaggatgagttcgacagcgcc
agaatctatctagctcgatgggccatgggaatccaggagcaaagtgatcgagatcggaga
cagcggatatggtccgcaaacgacgtgatggagctcgaggacaccgacgttggcgagttt
gagctcctggaaggtgctagtaacttgtcgctcgaagagcgccggaaggttgtgacgatg
aaggagtggaacacctttttcgatcccacaaccggccggctatcagtcacaatcgacgaa
gtaaaggaacgagttttccacggaggcctagatcctgatgatggagtccgaaaggaagcc
tggctcttccttcttggcgtttatgagtggtatagtactaccgatgatcgaaaggcgcaa
atagcctctctacgtgatcagtattacaagctcaagctgtcctggtgggagagacttgac
ggcgatggaggtgagggtgagacaggagagtggtggcgcgagcaaaagtcacgaattgaa
aaggacgttcacagaacagatcgccatgtgcccatcttcatgggcgaagatacaccccat
cctgacccaagttcgccttttgctgaagtcggcaccaacgtccatttagagcaaatgaag
gaaatgctcctgacttacaacgagtacaacaaggatcttggctacgttcagggaatgtcg
gatctgctggcacccatctacgctgtgattcaggatgatgctgtggccttttggggcttc
cagaagttcatggagcgcatggaacgcaacttcctacgcgatcaatctggtatgcgcaac
cagctcctgacgcttgatcaactcgtccagttcatggatccagtactctggaaccatctt
caaaaggccgacagcaccaacttcttctttttctttagaatgattttggtttggtacaaa
cgtgagtttgaatggctggatgtcttgagattatgggaaggcttgtggacagattacatg
agtgccaacttccacctcttcatcgctttggcaattctagagagacatcgtgatgtcatc
atggagcatcttcagcactttgacgaagtgctcaagtatattaacgagctctccaccaca
atcgatctcgaagcaactctcatcagggcagaaagtctcttcaagagattccaaaggctc
atcgatgcggtcgacaagaagcaaaacttccctgctccccgtttcaaccctaagaac---
tctagttcttcggaaccaacagggtcagggccctccaaggatggcaagacacccgccaag
ggcaaggctaacgagcctgcggcacctccacagccaaagaccatcacccctgagttgcgc
aagttgttgaataaggaggtagaagtgcttcctaggacgactgtcgctgagaacggtgac
ggcatgccaaacaagtga
>Fp21r
atgtcgcagcaggactccaaggcagctgatgccccgccacagcaaccttcgcgacgatct
gcatcaccatcaaacagcttctatgcgctgagtgacgacgaggagggcgaatacaacact
atcagaaatgaagagacaggtaaaggcgtaaaacttctcttttccaagagcaaggtttac
gtccacccaacaccctcttcaaaggataacatcccgggatatatcgcacttcttcagcaa
agaggtcaccaagaagagcgtccgtcttcatctgcttcccatgattcgcaaaatattgct
tcctcggacctacttctcgcctggatccctgagtcttcgctcggcgactctgctaacatc
tacgtcaaggtcgacctttgcgatggcgactcgcccccgaaacagtcttacttggtgccc
ccaccaccgaccgttacgagccatgtcggatctgttggagggtatgcctttgcgattcct
gtgaatgctgtctactcgctccttgttcgacctcccagtcttggttggtggtatggatcc
gtcatcatcaactcacgtgcgggtgacagtttccccgctctattcttccacgacaatgag
tgccaaagtacgatgctccaaaagaagaagattgctcgtgacacatttgatccttttggt
gaatcgggacagatgttttggggtggtgatgaagttgtgaagtggctgcgtcgttatgtt
aagattgaacgatctggtgccgagcccaacatatacctaatcgagccatcaaaagaggat
agcgaatcatttggccataaacctacctccaacccgtcgcaaatcggcaaccacgacagt
tcagcaggagcccagcagcgcggtgccgggggaccttcaaacagagacgccgagatggac
ccttttgtcaagctgatcaaggagactggctggaacctcatggaaaagttcagcaaggtt
accacattcacgcgaagagcggctcaagatattgtcgagaaccccaatttgccaccacaa
gttagacgactactgaggaatccagaggtccaaactctccaggatgagttcgacagcgcc
agaatctatctagctcgatgggccatgggaatccaggagcaaagtgatcgagatcggaga
cagcggatatggtccgcaaacgacgtgatggagctcgaggacaccgacgttggcgagttt
gagctcctggaaggtgctagtaacttgtcgctcgaagagcgccggaaggttgtgacgatg
aaggagtggaacacctttttcgatcccacaaccggccggctatcagtcacaatcgacgaa
gtaaaggaacgagttttccacggaggcctagatcctgatgatggagtccgaaaggaagcc
tggctcttccttcttggcgtttatgagtggtatagtactaccgatgatcgaaaggcgcaa
atagcctctctacgtgatcagtattacaagctcaagctgtcctggtgggagagacttgac
ggcgatggaggtgagggtgagacaggagagtggtggcgcgagcaaaagtcacgaattgaa
aaggacgttcacagaacagatcgccatgtgcccatcttcatgggcgaagatacaccccat
cctgacccaagttcgccttttgctgaagtcggcaccaacgtccatttagagcaaatgaag
gaaatgctcctgacttacaacgagtacaacaaggatcttggctacgttcagggaatgtcg
gatctgctggcacccatctacgctgtgattcaggatgatgctgtggccttttggggcttc
cagaagttcatggagcgcatggaacgcaacttcctacgcgatcaatctggtatgcgcaac
cagctcctgacgcttgatcaactcgtccagttcatggatccagtactctggaaccatctt
caaaaggccgacagcaccaacttcttctttttctttagaatgattttggtttggtacaaa
cgtgagtttgaatggctggatgtcttgagattatgggaaggcttgtggacagattacatg
agtgccaacttccacctcttcatcgctttggcaattctagagagacatcgtgatgtcatc
atggagcatcttcagcactttgacgaagtgctcaagtatattaacgagctctccaccaca
atcgatctcgaagcaactctcatcagggcagaaagtctcttcaagagattccaaaggctc
atcgatgcggtcgacaagaagcaaaacttccctgctccccgtttcaaccctaagaac---
tctagttcttcggaaccaacagggtcagggccctccaaggatggcaagacacccgccaag
ggcaaggctaacgagcctgcggcacctccacagccaaagaccatcacccctgagttgcgc
aagttgttgaataaggaggtagaagtgcttcctaggacgactgtcgctgagaacggtgac
ggcatgccaaacaagtga
>Fp24r
atgtcgcagcaggactccaaggcagctgatgccccgccacagcaaccttcgcgacgatct
gcatcaccatcaaacagcttctatgcgctgagtgacgacgaggagggcgaatacaacact
atcagaaatgaagagacaggtaaaggcgtaaaacttctcttttccaagagcaaggtttac
gtccacccaacaccctcttcaaaggataacatcccgggatatatcgcacttcttcagcaa
agaggtcaccaagaagagcgtccgtcttcatctgcttcccatgattcgcaaaatattgct
tcctcggacctacttctcgcctggatccctgagtcttcgctcggcgactctgctaacatc
tacgtcaaggtcgacctttgcgatggcgactcgcccccgaaacagtcttacttggtgccc
ccaccaccgaccgttacgagccatgtcggatctgttggagggtatgcctttgcgattcct
gtgaatgctgtctactcgctccttgttcgacctcccagtcttggttggtggtatggatcc
gtcatcatcaactcacgtgcgggtgacagtttccccgctctattcttccacgacaatgag
tgccaaagtacgatgctccaaaagaagaagattgctcgtgacacatttgatccttttggt
gaatcgggacagatgttttggggtggtgatgaagttgtgaagtggctgcgtcgttatgtt
aagattgaacgatctggtgccgagcccaacatatacctaatcgagccatcaaaagaggat
agcgaatcatttggccataaacctacctccaacccgtcgcaaatcggcaaccacgacagt
tcagcaggagcccagcagcgcggtgccgggggaccttcaaacagagacgccgagatggac
ccttttgtcaagctgatcaaggagactggctggaacctcatggaaaagttcagcaaggtt
accacattcacgcgaagagcggctcaagatattgtcgagaaccccaatttgccaccacaa
gttagacgactactgaggaatccagaggtccaaactctccaggatgagttcgacagcgcc
agaatctatctagctcgatgggccatgggaatccaggagcaaagtgatcgagatcggaga
cagcggatatggtccgcaaacgacgtgatggagctcgaggacaccgacgttggcgagttt
gagctcctggaaggtgctagtaacttgtcgctcgaagagcgccggaaggttgtgacgatg
aaggagtggaacacctttttcgatcccacaaccggccggctatcagtcacaatcgacgaa
gtaaaggaacgagttttccacggaggcctagatcctgatgatggagtccgaaaggaagcc
tggctcttccttcttggcgtttatgagtggtatagtactaccgatgatcgaaaggcgcaa
atagcctctctacgtgatcagtattacaagctcaagctgtcctggtgggagagacttgac
ggcgatggaggtgagggtgagacaggagagtggtggcgcgagcaaaagtcacgaattgaa
aaggacgttcacagaacagatcgccatgtgcccatcttcatgggcgaagatacaccccat
cctgacccaagttcgccttttgctgaagtcggcaccaacgtccatttagagcaaatgaag
gaaatgctcctgacttacaacgagtacaacaaggatcttggctacgttcagggaatgtcg
gatctgctggcacccatctacgctgtgattcaggatgatgctgtggccttttggggcttc
cagaagttcatggagcgcatggaacgcaacttcctacgcgatcaatctggtatgcgcaac
cagctcctgacgcttgatcaactcgtccagttcatggatccagtactctggaaccatctt
caaaaggccgacagcaccaacttcttctttttctttagaatgattttggtttggtacaaa
cgtgagtttgaatggctggatgtcttgagattatgggaaggcttgtggacagattacatg
agtgccaacttccacctcttcatcgctttggcaattctagagagacatcgtgatgtcatc
atggagcatcttcagcactttgacgaagtgctcaagtatattaacgagctctccaccaca
atcgatctcgaagcaactctcatcagggcagaaagtctcttcaagagattccaaaggctc
atcgatgcggtcgacaagaagcaaaacttccctgctccccgtttcaaccctaagaac---
tctagttcttcggaaccaacagggtcagggccctccaaggatggcaagacacccgccaag
ggcaaggctaacgagcctgcggcacctccacagccaaagaccatcacccctgagttgcgc
aagttgttgaataaggaggtagaagtgcttcctaggacgactgtcgctgagaacggtgac
ggcatgccaaacaagtga
>Fp2516
atgtcgcagcaggactccaaggcagctgatgccccgccacagcaaccttcgcgacgatct
gcatcaccatcaaacagcttctatgcgctgagtgacgacgaggagggcgaatacaacact
atcagaaatgaagagacaggtaaaggcgtaaaacttctcttttccaagagcaaggtttac
gtccacccaacaccctcttcaaaggataacatcccgggatatatcgcacttcttcagcaa
agaggtcaccaagaagagcgtccgtcttcatctgcttcccatgattcgcaaaatattgct
tcctcggacctacttctcgcctggatccctgagtcttcgctcggcgactctgctaacatc
tacgtcaaggtcgacctttgcgatggcgactcgcccccgaaacagtcttacttggtgccc
ccaccaccgaccgttacgagccatgtcggatctgttggagggtatgcctttgcgattcct
gtgaatgctgtctactcgctccttgttcgacctcccagtcttggttggtggtatggatcc
gtcatcatcaactcacgtgcgggtgacagtttccccgctctattcttccacgacaatgag
tgccaaagtacgatgctccaaaagaagaagattgctcgtgacacatttgatccttttggt
gaatcgggacagatgttttggggtggtgatgaagttgtgaagtggctgcgtcgttatgtt
aagattgaacgatctggtgccgagcccaacatatacctaatcgagccatcaaaagaggat
agcgaatcatttggccataaacctacctccaacccgtcgcaaatcggcaaccacgacagt
tcagcaggagcccagcagcgcggtgccgggggaccttcaaacagagacgccgagatggac
ccttttgtcaagctgatcaaggagactggctggaacctcatggaaaagttcagcaaggtt
accacattcacgcgaagagcggctcaagatattgtcgagaaccccaatttgccaccacaa
gttagacgactactgaggaatccagaggtccaaactctccaggatgagttcgacagcgcc
agaatctatctagctcgatgggccatgggaatccaggagcaaagtgatcgagatcggaga
cagcggatatggtccgcaaacgacgtgatggagctcgaggacaccgacgttggcgagttt
gagctcctggaaggtgctagtaacttgtcgctcgaagagcgccggaaggttgtgacgatg
aaggagtggaacacctttttcgatcccacaaccggccggctatcagtcacaatcgacgaa
gtaaaggaacgagttttccacggaggcctagatcctgatgatggagtccgaaaggaagcc
tggctcttccttcttggcgtttatgagtggtatagtactaccgatgatcgaaaggcgcaa
atagcctctctacgtgatcagtattacaagctcaagctgtcctggtgggagagacttgac
ggcgatggaggtgagggtgagacaggagagtggtggcgcgagcaaaagtcacgaattgaa
aaggacgttcacagaacagatcgccatgtgcccatcttcatgggcgaagatacaccccat
cctgacccaagttcgccttttgctgaagtcggcaccaacgtccatttagagcaaatgaag
gaaatgctcctgacttacaacgagtacaacaaggatcttggctacgttcagggaatgtcg
gatctgctggcacccatctacgctgtgattcaggatgatgctgtggccttttggggcttc
cagaagttcatggagcgcatggaacgcaacttcctacgcgatcaatctggtatgcgcaac
cagctcctgacgcttgatcaactcgtccagttcatggatccagtactctggaaccatctt
caaaaggccgacagcaccaacttcttctttttctttagaatgattttggtttggtacaaa
cgtgagtttgaatggctggatgtcttgagattatgggaaggcttgtggacagattacatg
agtgccaacttccacctcttcatcgctttggcaattctagagagacatcgtgatgtcatc
atggagcatcttcagcactttgacgaagtgctcaagtatattaacgagctctccaccaca
atcgatctcgaagcaactctcatcagggcagaaagtctcttcaagagattccaaaggctc
atcgatgcggtcgacaagaagcaaaacttccctgctccccgtttcaaccctaagaac---
tctagttcttcggaaccaacagggtcagggccctccaaggatggcaagacacccgccaag
ggcaaggctaacgagcctgcggcacctccacagccaaagaccatcacccctgagttgcgc
aagttgttgaataaggaggtagaagtgcttcctaggacgactgtcgctgagaacggtgac
ggcatgccaaacaagtga
>Fp26r
atgtcgcagcaggactccaaggcagctgatgccccgccacagcaaccttcgcgacgatct
gcatcaccatcaaacagcttctatgcgctgagtgacgacgaggagggcgaatacaacact
atcagaaatgaagagacaggtaaaggcgtaaaacttctcttttccaagagcaaggtttac
gtccacccaacaccctcttcaaaggataacatcccgggatatatcgcacttcttcagcaa
agaggtcaccaagaagagcgtccgtcttcatctgcttcccatgattcgcaaaatattgct
tcctcggacctacttctcgcctggatccctgagtcttcgctcggcgactctgctaacatc
tacgtcaaggtcgacctttgcgatggcgactcgcccccgaaacagtcttacttggtgccc
ccaccaccgaccgttacgagccatgtcggatctgttggagggtatgcctttgcgattcct
gtgaatgctgtctactcgctccttgttcgacctcccagtcttggttggtggtatggatcc
gtcatcatcaactcacgtgcgggtgacagtttccccgctctattcttccacgacaatgag
tgccaaagtacgatgctccaaaagaagaagattgctcgtgacacatttgatccttttggt
gaatcgggacagatgttttggggtggtgatgaagttgtgaagtggctgcgtcgttatgtt
aagattgaacgatctggtgccgagcccaacatatacctaatcgagccatcaaaagaggat
agcgaatcatttggccataaacctacctccaacccgtcgcaaatcggcaaccacgacagt
tcagcaggagcccagcagcgcggtgccgggggaccttcaaacagagacgccgagatggac
ccttttgtcaagctgatcaaggagactggctggaacctcatggaaaagttcagcaaagtt
accacattcacgcgaagagcggctcaagatattgtcgagaaccccaatttgccaccacaa
gttagacgactactgaggaatccagaggtccaaactctccaggatgagttcgacagcgcc
agaatctatctagctcgatgggccatgggaatccaggagcaaagtgatcgagatcggaga
cagcggatatggtccgcaaacgacgtgatggagctcgaggacaccgacgttggcgagttt
gagctcctggaaggtgctagtaacttgtcgctcgaagagcgccggaaggttgtgacgatg
aaggagtggaacacctttttcgatcccacaaccggccggctatcagtcacaatcgacgaa
gtaaaggaacgagttttccacggaggcctagatcctgatgatggagtccgaaaggaagcc
tggctcttccttcttggcgtttatgagtggtatagtactaccgatgatcgaaaggcgcaa
atagcctctctacgtgatcagtattacaagctcaagctgtcctggtgggagagacttgac
ggcgatggaggtgagggtgagacaggagagtggtggcgcgagcaaaagtcacgaattgaa
aaggacgttcacagaacagatcgccatgtgcccatcttcatgggcgaagatacaccccat
cctgacccaagttcgccttttgctgaagtcggcaccaacgtccatttagagcaaatgaag
gaaatgctcctgacttacaacgagtacaacaaggatcttggctacgttcagggaatgtcg
gatctgctggcacccatctacgctgtgattcaggatgatgctgtggccttttggggcttc
cagaagttcatggagcgcatggaacgcaacttcctacgcgatcaatctggtatgcgcaac
cagctcctgacgcttgatcaactcgtccagttcatggatccagtactctggaaccatctt
caaaaggccgacagcaccaacttcttctttttctttagaatgattttggtttggtacaaa
cgtgagtttgaatggctggatgtcttgagattatgggaaggcttgtggacagattacatg
agtgccaacttccacctcttcatcgctttggcaattctagagagacatcgtgatgtcatc
atggagcatcttcagcactttgacgaagtgctcaagtatattaacgagctctccaccaca
atcgatctcgaagcaactctcatcagggcagaaagtctcttcaagagattccaaaggctc
atcgatgcggtcgacaagaagcaaaacttccctgctccccgtttcaaccctaagaac---
tctagttcttcggaaccaacagggtcagggccctccaaggatggcaagacacccgccaag
ggcaaggctaacgagcctgcggcacctccacagccaaagaccatcacccctgagttgcgc
aagttgttgaataaggaggtagaagtgcttcctaggacgactgtcgctgagaacggtgac
ggcatgccaaacaagtga
>Fp33
atgtcgcagcaggactccaaggcagctgatgccccgccacagcaaccttcgcgacgatct
gcatcaccatcaaacagcttctatgcgctgagtgacgacgaggagggcgaatacaacact
atcagaaatgaagagacaggtaaaggcgtaaaacttctcttttccaagagcaaggtttac
gtccacccaacaccctcttcaaaggataacatcccgggatatatcgcacttcttcagcaa
agaggtcaccaagaagagcgtccgtcttcatctgcttcccatgattcgcaaaatattgct
tcctcggacctacttctcgcctggatccctgagtcttcgctcggcgactctgctaacatc
tacgtcaaggtcgacctttgcgatggcgactcgcccccgaaacagtcttacttggtgccc
ccaccaccgaccgttacgagccatgtcggatctgttggagggtatgcctttgcgattcct
gtgaatgctgtctactcgctccttgttcgacctcccagtcttggttggtggtatggatcc
gtcatcatcaactcacgtgcgggtgacagtttccccgctctattcttccacgacaatgag
tgccaaagtacgatgctccaaaagaagaagattgctcgtgacacatttgatccttttggt
gaatcgggacagatgttttggggtggtgatgaagttgtgaagtggctgcgtcgttatgtt
aagattgaacgatctggtgccgagcccaacatatacctaatcgagccatcaaaagaggat
agcgaatcatttggccataaacctacctccaacccgtcgcaaatcggcaaccacgacagt
tcagcaggagcccagcagcgcggtgccgggggatcttcaaacagagacgccgagatggac
ccttttgtcaagttgatcaaggagactggctggaacctcatggaaaagttcagcaaagtt
accacattcacgcgaagagcggctcaagatattgtcgagaaccccaatttgccaccacaa
gttagacgactactgaggaatccagaggtccaaactctccaggatgagttcgacagcgcc
agaatctatctagctcgatgggccatgggaatccaggagcaaagtgatcgagatcggaga
cagcggatatggtccgcaaacgacgtgatggagctcgaggacaccgacgttggcgagttt
gagctcctggaaggtgctagtaacttgtcgctcgaagagcgccggaaggttgtgacgatg
aaggagtggaacacctttttcgatcccacaaccggccggctatcagtcacaatcgacgaa
gtaaaggaacgagttttccacggaggcctagatcctgatgatggagtccgaaaggaagcc
tggctcttccttcttggcgtttatgagtggtatagtactaccgatgatcgaaaggcgcaa
atagcctctctacgtgatcagtattacaagctcaagctgtcctggtgggagagacttgac
ggcgatggaggtgagggtgagacaggagagtggtggcgcgagcaaaagtcacgaattgaa
aaggacgttcacagaacagatcgccatgtgcccatcttcatgggcgaagatacaccccat
cctgacccaagttcgccttttgctgaagtcggcaccaacgtccatttagagcaaatgaag
gaaatgctcctgacttacaacgagtacaacaaggatcttggctacgttcagggaatgtcg
gatctgctggcacccatctacgctgtgattcaggatgatgctgtggccttttggggcttc
cagaagttcatggagcgcatggaacgcaacttcctacgcgatcaatctggtatgcgcaac
cagctcctgacgcttgatcaactcgtccagttcatggatccagtactctggaaccatctt
caaaaggccgacagcaccaacttcttctttttctttagaatgattttggtttggtacaaa
cgtgagtttgaatggctggatgtcttgagattatgggaaggcttgtggacagattacatg
agcgccaacttccacctcttcatcgctttggcaattctagagagacatcgtgatgtcatc
atggagcatcttcagcactttgacgaagtgctcaagtatattaacgagctctccaccaca
atcgatctcgaagcaactctcatcagggcagaaagtctcttcaagagattccaaaggctc
atcgatgcggtcgacaagaagcaaaacttccctgctccccgtttcaaccctaagaac---
tctagttcttcggaaccaacagggtcagggccctccaaggatggcaagacacccgccaag
ggcaaggctaacgagcctgcggcacctccacagccaaagaccatcacccctgagttgcgc
aagttgttgaataaggaggtagaagtgcttcctaggacgactgtcgctgagaacggtgac
ggcatgccaaacaagtga
>Fp34
atgtcgcagcaggactccaaggcagctgatgccccgccacagcaaccttcgcgacgatct
gcatcaccatcaaacagcttctatgcgctgagtgacgacgaggagggcgaatacaacact
atcagaaatgaagagacaggtaaaggcgtaaaacttctcttttccaagagcaaggtttac
gtccacccaacaccctcttcaaaggataacatcccgggatatatcgcacttcttcagcaa
agaggtcaccaagaagagcgtccgtcttcatctgcttcccatgattcgcaaaatattgct
tcctcggacctacttctcgcctggatccctgagtcttcgctcggcgactctgctaacatc
tacgtcaaggtcgacctttgcgatggcgactcgcccccgaaacagtcttacttggtgccc
ccaccaccgaccgttacgagccatgtcggatctgttggagggtatgcctttgcgattcct
gtgaatgctgtctactcgctccttgttcgacctcccagtcttggttggtggtatggatcc
gtcatcatcaactcacgtgcgggtgacagtttccccgctctattcttccacgacaatgag
tgccaaagtacgatgctccaaaagaagaagattgctcgtgacacatttgatccttttggt
gaatcgggacagatgttttggggtggtgatgaagttgtgaagtggctgcgtcgttatgtt
aagattgaacgatctggtgccgagcccaacatatacctaatcgagccatcaaaagaggat
agcgaatcatttggccataaacctacctccaacccgtcgcaaatcggcaaccacgacagt
tcagcaggagcccagcagcgcggtgccgggggaccttcaaacagagacgccgagatggac
ccttttgtcaagctgatcaaggagactggctggaacctcatggaaaagttcagcaaagtt
accacattcacgcgaagagcggctcaagatattgtcgagaaccccaatttgccaccacaa
gttagacgactactgaggaatccagaggtccaaactctccaggatgagttcgacagcgcc
agaatctatctagctcgatgggccatgggaatccaggagcaaagtgatcgagatcggaga
cagcggatatggtccgcaaacgacgtgatggagctcgaggacaccgacgttggcgagttt
gagctcctggaaggtgctagtaacttgtcgctcgaagagcgccggaaggttgtgacgatg
aaggagtggaacacctttttcgatcccacaaccggccggctatcagtcacaatcgacgaa
gtaaaggaacgagttttccacggaggcctagatcctgatgatggagtccgaaaggaagcc
tggctcttccttcttggcgtttatgagtggtatagtactaccgatgatcgaaaggcgcaa
atagcctctctacgtgatcagtattacaagctcaagctgtcctggtgggagagacttgac
ggcgatggaggtgagggtgagacaggagagtggtggcgcgagcaaaagtcacgaattgaa
aaggacgttcacagaacagatcgccatgtgcccatcttcatgggcgaagatacaccccat
cctgacccaagttcgccttttgctgaagtcggcaccaacgtccatttagagcaaatgaag
gaaatgctcctgacttacaacgagtacaacaaggatcttggctacgttcagggaatgtcg
gatctgctggcacccatctacgctgtgattcaggatgatgctgtggccttttggggcttc
cagaagttcatggagcgcatggaacgcaacttcctacgcgatcaatctggtatgcgcaac
cagctcctgacgcttgatcaactcgtccagttcatggatccagtactctggaaccatctt
caaaaggccgacagcaccaacttcttctttttctttagaatgattttggtttggtacaaa
cgtgagtttgaatggctggatgtcttgagattatgggaaggcttgtggacagattacatg
agtgccaacttccacctcttcatcgctttggcaattctagagagacatcgtgatgtcatc
atggagcatcttcagcactttgacgaagtgctcaagtatattaacgagctctccaccaca
atcgatctcgaagcaactctcatcagggcagaaagtctcttcaagagattccaaaggctc
atcgatgcggtcgacaagaagcaaaacttccctgctccccgtttcaaccctaagaac---
tctagttcttcggaaccaacagggtcagggccctccaaggatggcaagacacccgccaag
ggcaaggctaacgagcctgcggcacctccacagccaaagaccatcacccctgagttgcgc
aagttgttgaataaggaggtagaagtgcttcctaggacgactgtcgctgagaacggtgac
ggcatgccaaacaagtga
>Fp35
atgtcgcagcaggactccaaggcagctgatgccccgctacagcaaccttcgcgacgatct
gcatcaccatcaaacagcttctatgcgctgagtgacgacgaggagggcgaatacaacact
atcagaaatgaagagacaggtaaaggcgtaaaacttctcttttccaagagcaaggtttac
gtccacccaacaccctcttcaaaggataacatcccgggatatatcgcacttcttcagcaa
agaggtcaccaagaagagcgtccgtcttcatctgcttcccatgattcgcaaaatattgct
tcctcggacctacttctcgcctggatccctgagtcttcgctcggcgactctgctaacatc
tacgtcaaggtcgacctttgcgatggcgactcgcccccgaaacagtcttacttggtgccc
ccaccaccgaccgttacgagccatgtcggatctgttggagggtatgcctttgcgattcct
gtgaatgctgtctactcgctccttgttcgacctcccagtcttggttggtggtatggatcc
gtcatcatcaactcacgtgcgggtgacagtttccccgctctattcttccacgacaatgag
tgccaaagtacgatgctccaaaagaagaagattgctcgtgacacatttgatccttttggt
gaatcgggacagatgttttggggtggtgatgaagttgtgaagtggctgcgtcgttatgtt
aagattgaacgatctggtgccgagcccaacatatacctaatcgagccatcaaaagaggat
agcgaatcatttggccataaacctacctccaacccgtcgcaaatcggcaaccacgacagt
tcagcaggagcccagcagcgcggtgccgggggaccttcaaacagagacgccgagatggac
ccttttgtcaagctgatcaaggagactggctggaacctcatggaaaagttcagcaaggtt
accacattcacgcgaagagcggctcaagatattgtcgagaaccccaatttgccaccacaa
gttagacgactactgaggaatccagaggtccaaactctccaggatgagttcgacagcgcc
agaatctatctagctcgatgggccatgggaatccaggagcaaagtgatcgagatcggaga
cagcggatatggtccgcaaacgacgtgatggagctcgaggacaccgacgttggcgagttt
gagctcctggaaggtgctagtaacttgtcgctcgaagagcgccggaaggttgtgacgatg
aaggagtggaacacctttttcgatcccacaaccggccggctatcagtcacaatcgacgaa
gtaaaggaacgagttttccacggaggcctagatcctgatgatggagtccgaaaggaagcc
tggctcttccttcttggcgtttatgagtggtatagtactaccgatgatcgaaaggcgcaa
atagcctctctacgtgatcagtattacaagctcaagctgtcctggtgggagagacttgac
ggcgatggaggtgagggtgagacaggagagtggtggcgcgagcaaaagtcacgaattgaa
aaggacgttcacagaacagatcgccatgtgcccatcttcatgggcgaagatacaccccat
cctgacccaagttcgccttttgctgaagtcggcaccaacgtccatttagagcaaatgaag
gaaatgctcctgacttacaacgagtacaacaaggatcttggctacgttcagggaatgtcg
gatctgctggcacccatctacgctgtgattcaggatgatgctgtggccttttggggcttc
cagaagttcatggagcgcatggaacgcaacttcctacgcgatcaatctggtatgcgcaac
cagctcctgacgcttgatcaactcgtccagttcatggatccagtactctggaaccatctt
caaaaggccgacagcaccaacttcttctttttctttagaatgattttggtttggtacaaa
cgtgagtttgaatggctggatgtcttgagattatgggaaggcttgtggacagattacatg
agtgccaacttccacctcttcatcgctttggcaattctagagagacatcgtgatgtcatc
atggagcatcttcagcactttgacgaagtgctcaagtatattaacgagctctccaccaca
atcgatctcgaagcaactctcatcagggcagaaagtctcttcaagagattccaaaggctc
atcgatgcggtcgacaagaagcaaaacttccctgctccccgtttcaaccctaagaac---
tctagttcttcggaaccaacagggtcagggccctccaaggatggcaagacacccgccaag
ggcaaggctaacgagcctgcggcacctccacagccaaagaccatcacccctgagttgcgc
aagttgttgaataaggaggtagaagtgcttcctaggacgactgtcgctgagaacggtgac
ggcatgccaaacaagtga
>Fp38
atgtcgcagcaggactccaaggcagctgatgccccgctacagcaaccttcgcgacgatct
gcatcaccatcaaacagcttctatgcgctgagtgacgacgaggagggcgaatacaacact
atcagaaatgaagagacaggtaaaggcgtaaaacttctcttttccaagagcaaggtttac
gtccacccaacaccctcttcaaaggataacatcccgggatatatcgcacttcttcagcaa
agaggtcaccaagaagagcgtccgtcttcatctgcttcccatgattcgcaaaatattgct
tcctcggacctacttctcgcctggatccctgagtcttcgctcggcgactctgctaacatc
tacgtcaaggtcgacctttgcgatggcgactcgcccccgaaacagtcttacttggtgccc
ccaccaccgaccgttacgagccatgtcggatctgttggagggtatgcctttgcgattcct
gtgaatgctgtctactcgctccttgttcgacctcccagtcttggttggtggtatggatcc
gtcatcatcaactcacgtgcgggtgacagtttccccgctctattcttccacgacaatgag
tgccaaagtacgatgctccaaaagaagaagattgctcgtgacacatttgatccttttggt
gaatcgggacagatgttttggggtggtgatgaagttgtgaagtggctgcgtcgttatgtt
aagattgaacgatctggtgccgagcccaacatatacctaatcgagccatcaaaagaggat
agcgaatcatttggccataaacctacctccaacccgtcgcaaatcggcaaccacgacagt
tcagcaggagcccagcagcgcggtgccgggggaccttcaaacagagacgccgagatggac
ccttttgtcaagctgatcaaggagactggctggaacctcatggaaaagttcagcaaggtt
accacattcacgcgaagagcggctcaagatattgtcgagaaccccaatttgccaccacaa
gttagacgactactgaggaatccagaggtccaaactctccaggatgagttcgacagcgcc
agaatctatctagctcgatgggccatgggaatccaggagcaaagtgatcgagatcggaga
cagcggatatggtccgcaaacgacgtgatggagctcgaggacaccgacgttggcgagttt
gagctcctggaaggtgctagtaacttgtcgctcgaagagcgccggaaggttgtgacgatg
aaggagtggaacacctttttcgatcccacaaccggccggctatcagtcacaatcgacgaa
gtaaaggaacgagttttccacggaggcctagatcctgatgatggagtccgaaaggaagcc
tggctcttccttcttggcgtttatgagtggtatagtactaccgatgatcgaaaggcgcaa
atagcctctctacgtgatcagtattacaagctcaagctgtcctggtgggagagacttgac
ggcgatggaggtgagggtgagacaggagagtggtggcgcgagcaaaagtcacgaattgaa
aaggacgttcacagaacagatcgccatgtgcccatcttcatgggcgaagatacaccccat
cctgacccaagttcgccttttgctgaagtcggcaccaacgtccatttagagcaaatgaag
gaaatgctcctgacttacaacgagtacaacaaggatcttggctacgttcagggaatgtcg
gatctgctggcacccatctacgctgtgattcaggatgatgctgtggccttttggggcttc
cagaagttcatggagcgcatggaacgcaacttcctacgcgatcaatctggtatgcgcaac
cagctcctgacgcttgatcaactcgtccagttcatggatccagtactctggaaccatctt
caaaaggccgacagcaccaacttcttctttttctttagaatgattttggtttggtacaaa
cgtgagtttgaatggctggatgtcttgagattatgggaaggcttgtggacagattacatg
agtgccaacttccacctcttcatcgctttggcaattctagagagacatcgtgatgtcatc
atggagcatcttcagcactttgacgaagtgctcaagtatattaacgagctctccaccaca
atcgatctcgaagcaactctcatcagggcagaaagtctcttcaagagattccaaaggctc
atcgatgcggtcgacaagaagcaaaacttccctgctccccgtttcaaccctaagaac---
tctagttcttcggaaccaacagggtcagggccctccaaggatggcaagacacccgccaag
ggcaaggctaacgagcctgcggcacctccacagccaaagaccatcacccctgagttgcgc
aagttgttgaataaggaggtagaagtgcttcctaggacgactgtcgctgagaacggtgac
ggcatgccaaacaagtga
>Fp39
atgtcgcagcaggactccaaggcagctgatgccccgccacagcaaccttcgcgacgatct
gcatcaccatcaaacagcttctatgcgctgagtgacgacgaggagggcgaatacaacact
atcagaaatgaagagacaggtaaaggcgtaaaacttctcttttccaagagcaaggtttac
gtccacccaacaccctcttcaaaggataacatcccgggatatatcgcacttcttcagcaa
agaggtcaccaagaagagcgtccgtcttcatctgcttcccatgattcgcaaaatattgct
tcctcggacctacttctcgcctggatccctgagtcttcgctcggcgactctgctaacatc
tacgtcaaggtcgacctttgcgatggcgactcgcccccgaaacagtcttacttggtgccc
ccaccaccgaccgttacgagccatgtcggatctgttggagggtatgcctttgcgattcct
gtgaatgctgtctactcgctccttgttcgacctcccagtcttggttggtggtatggatcc
gtcatcatcaactcacgtgcgggtgacagtttccccgctctattcttccacgacaatgag
tgccaaagtacgatgctccaaaagaagaagattgctcgtgacacatttgatccttttggt
gaatcgggacagatgttttggggtggtgatgaagttgtgaagtggctgcgtcgttatgtt
aagattgaacgatctggtgccgagcccaacatatacctaatcgagccatcaaaagaggat
agcgaatcatttggccataaacctacctccaacccgtcgcaaatcggcaaccacgacagt
tcagcaggagcccagcagcgcggtgccgggggaccttcaaacagagacgccgagatggac
ccttttgtcaagctgatcaaggagactggctggaacctcatggaaaagttcagcaaggtt
accacattcacgcgaagagcggctcaagatattgtcgagaaccccaatttgccaccacaa
gttagacgactactgaggaatccagaggtccaaactctccaggatgagttcgacagcgcc
agaatctatctagctcgatgggccatgggaatccaggagcaaagtgatcgagatcggaga
cagcggatatggtccgcaaacgacgtgatggagctcgaggacaccgacgttggcgagttt
gagctcctggaaggtgctagtaacttgtcgctcgaagagcgccggaaggttgtgacgatg
aaggagtggaacacctttttcgatcccacaaccggccggctatcagtcacaatcgacgaa
gtaaaggaacgagttttccacggaggcctagatcctgatgatggagtccgaaaggaagcc
tggctcttccttcttggcgtttatgagtggtatagtactaccgatgatcgaaaggcgcaa
atagcctctctacgtgatcagtattacaagctcaagctgtcctggtgggagagacttgac
ggcgatggaggtgagggtgagacaggagagtggtggcgcgagcaaaagtcacgaattgaa
aaggacgttcacagaacagatcgccatgtgcccatcttcatgggcgaagatacaccccat
cctgacccaagttcgccttttgctgaagtcggcaccaacgtccatttagagcaaatgaag
gaaatgctcctgacttacaacgagtacaacaaggatcttggctacgttcagggaatgtcg
gatctgctggcacccatctacgctgtgattcaggatgatgctgtggccttttggggcttc
cagaagttcatggagcgcatggaacgcaacttcctacgcgatcaatctggtatgcgcaac
cagctcctgacgcttgatcaactcgtccagttcatggatccagtactctggaaccatctt
caaaaggccgacagcaccaacttcttctttttctttagaatgattttggtttggtacaaa
cgtgagtttgaatggctggatgtcttgagattatgggaaggcttgtggacagattacatg
agtgccaacttccacctcttcatcgctttggcaattctagagagacatcgtgatgtcatc
atggagcatcttcagcactttgacgaagtgctcaagtatattaacgagctctccaccaca
atcgatctcgaagcaactctcatcagggcagaaagtctcttcaagagattccaaaggctc
atcgatgcggtcgacaagaagcaaaacttccctgctccccgtttcaaccctaagaac---
tctagttcttcggaaccaacagggtcagggccctccaaggatggcaagacacccgccaag
ggcaaggctaacgagcctgcggcacctccacagccaaagaccatcacccctgagttgcgc
aagttgttgaataaggaggtagaagtgcttcctaggacgactgtcgctgagaacggtgac
ggcatgccaaacaagtga
>Fp42
atgtcgcagcaggactccaaggcagctgatgccccgccacagcaaccttcgcgacgatct
gcatcaccatcaaacagcttctatgcgctgagtgacgacgaggagggcgaatacaacact
atcagaaatgaagagacaggtaaaggcgtaaaacttctcttttccaagagcaaggtttac
gtccacccaacaccctcttcaaaggataacatcccgggatatatcgcacttcttcagcaa
agaggtcaccaagaagagcgtccgtcttcatctgcttcccatgattcgcaaaatattgct
tcctcggacctacttctcgcctggatccctgagtcttcgctcggcgactctgctaacatc
tacgtcaaggtcgacctttgcgatggcgactcgcccccgaaacagtcttacttggtgccc
ccaccaccgaccgttacgagccatgtcggatctgttggagggtatgcctttgcgattcct
gtgaatgctgtctactcgctccttgttcgacctcccagtcttggttggtggtatggatcc
gtcatcatcaactcacgtgcgggtgacagtttccccgctctattcttccacgacaatgag
tgccaaagtacgatgctccaaaagaagaagattgctcgtgacacatttgatccttttggt
gaatcgggacagatgttttggggtggtgatgaagttgtgaagtggctgcgtcgttatgtt
aagattgaacgatctggtgccgagcccaacatatacctaatcgagccatcaaaagaggat
agcgaatcatttggccataaacctacctccaacccgtcgcaaatcggcaaccacgacagt
tcagcaggagcccagcagcgcggtgccgggggaccttcaaacagagacgccgagatggac
ccttttgtcaagctgatcaaggagactggctggaacctcatggaaaagttcagcaaggtt
accacattcacgcgaagagcggctcaagatattgtcgagaaccccaatttgccaccacaa
gttagacgactactgaggaatccagaggtccaaactctccaggatgagttcgacagcgcc
agaatctatctagctcgatgggccatgggaatccaggagcaaagtgatcgagatcggaga
cagcggatatggtccgcaaacgacgtgatggagctcgaggacaccgacgttggcgagttt
gagctcctggaaggtgctagtaacttgtcgctcgaagagcgccggaaggttgtgacgatg
aaggagtggaacacctttttcgatcccacaaccggccggctatcagtcacaatcgacgaa
gtaaaggaacgagttttccacggaggcctagatcctgatgatggagtccgaaaggaagcc
tggctcttccttcttggcgtttatgagtggtatagtactaccgatgatcgaaaggcgcaa
atagcctctctacgtgatcagtattacaagctcaagctgtcctggtgggagagacttgac
ggcgatggaggtgagggtgagacaggagagtggtggcgcgagcaaaagtcacgaattgaa
aaggacgttcacagaacagatcgccatgtgcccatcttcatgggcgaagatacaccccat
cctgacccaagttcgccttttgctgaagtcggcaccaacgtccatttagagcaaatgaag
gaaatgctcctgacttacaacgagtacaacaaggatcttggctacgttcagggaatgtcg
gatctgctggcacccatctacgctgtgattcaggatgatgctgtggccttttggggcttc
cagaagttcatggagcgcatggaacgcaacttcctacgcgatcaatctggtatgcgcaac
cagctcctgacgcttgatcaactcgtccagttcatggatccagtactctggaaccatctt
caaaaggccgacagcaccaacttcttctttttctttagaatgattttggtttggtacaaa
cgtgagtttgaatggctggatgtcttgagattatgggaaggcttgtggacagattacatg
agtgccaacttccacctcttcatcgctttggcaattctagagagacatcgtgatgtcatc
atggagcatcttcagcactttgacgaagtgctcaagtatattaacgagctctccaccaca
atcgatctcgaagcaactctcatcagggcagaaagtctcttcaagagattccaaaggctc
atcgatgcggtcgacaagaagcaaaacttccctgctccccgtttcaaccctaagaac---
tctagttcttcggaaccaacagggtcagggccctccaaggatggcaagacacccgccaag
ggcaaggctaacgagcctgcggcacctccacagccaaagaccatcacccctgagttgcgc
aagttgttgaataaggaggtagaagtgcttcctaggacgactgtcgctgagaacggtgac
ggcatgccaaacaagtga
>Fp44
atgtcgcagcaggactccaaggcagctgatgccccgccacagcaaccttcgcgacgatct
gcatcaccatcaaacagcttctatgcgctgagtgacgacgaggagggcgaatacaacact
atcagaaatgaagagacaggtaaaggcgtaaaacttctcttttccaagagcaaggtttac
gtccacccaacaccctcttcaaaggataacatcccgggatatatcgcacttcttcagcaa
agaggtcaccaagaagagcgtccgtcttcatctgcttcccatgattcgcaaaatattgct
tcctcggacctacttctcgcctggatccctgagtcttcgctcggcgactctgctaacatc
tacgtcaaggtcgacctttgcgatggcgactcgcccccgaaacagtcttacttggtgccc
ccaccaccgaccgttacgagccatgtcggatctgttggagggtatgcctttgcgattcct
gtgaatgctgtctactcgctccttgttcgacctcccagtcttggttggtggtatggatcc
gtcatcatcaactcacgtgcgggtgacagtttccccgctctattcttccacgacaatgag
tgccaaagtacgatgctccaaaagaagaagattgctcgtgacacatttgatccttttggt
gaatcgggacagatgttttggggtggtgatgaagttgtgaagtggctgcgtcgttatgtt
aagattgaacgatctggtgccgagcccaacatatacctaatcgagccatcaaaagaggat
agcgaatcatttggccataaacctacctccaacccgtcgcaaatcggcaaccacgacagt
tcagcaggagcccagcagcgcggtgccgggggaccttcaaacagagacgccgagatggac
ccttttgtcaagctgatcaaggagactggctggaacctcatggaaaagttcagcaaagtt
accacattcacgcgaagagcggctcaagatattgtcgagaaccccaatttgccaccacaa
gttagacgactactgaggaatccagaggtccaaactctccaggatgagttcgacagcgcc
agaatctatctagctcgatgggccatgggaatccaggagcaaagtgatcgagatcggaga
cagcggatatggtccgcaaacgacgtgatggagctcgaggacaccgacgttggcgagttt
gagctcctggaaggtgctagtaacttgtcgctcgaagagcgccggaaggttgtgacgatg
aaggagtggaacacctttttcgatcccacaaccggccggctatcagtcacaatcgacgaa
gtaaaggaacgagttttccacggaggcctagatcctgatgatggagtccgaaaggaagcc
tggctcttccttcttggcgtttatgagtggtatagtactaccgatgatcgaaaggcgcaa
atagcctctctacgtgatcagtattacaagctcaagctgtcctggtgggagagacttgac
ggcgatggaggtgagggtgagacaggagagtggtggcgcgagcaaaagtcacgaattgaa
aaggacgttcacagaacagatcgccatgtgcccatcttcatgggcgaagatacaccccat
cctgacccaagttcgccttttgctgaagtcggcaccaacgtccatttagagcaaatgaag
gaaatgctcctgacttacaacgagtacaacaaggatcttggctacgttcagggaatgtcg
gatctgctggcacccatctacgctgtgattcaggatgatgctgtggccttttggggcttc
cagaagttcatggagcgcatggaacgcaacttcctacgcgatcaatctggtatgcgcaac
cagctcctgacgcttgatcaactcgtccagttcatggatccagtactctggaaccatctt
caaaaggccgacagcaccaacttcttctttttctttagaatgattttggtttggtacaaa
cgtgagtttgaatggctggatgtcttgagattatgggaaggcttgtggacagattacatg
agtgccaacttccacctcttcatcgctttggcaattctagagagacatcgtgatgtcatc
atggagcatcttcagcactttgacgaagtgctcaagtatattaacgagctctccaccaca
atcgatctcgaagcaactctcatcagggcagaaagtctcttcaagagattccaaaggctc
atcgatgcggtcgacaagaagcaaaacttccctgctccccgtttcaaccctaagaac---
tctagttcttcggaaccaacagggtcagggccctccaaggatggcaagacacccgccaag
ggcaaggctaacgagcctgcggcacctccacagccaaagaccatcacccctgagttgcgc
aagttgttgaataaggaggtagaagtgcttcctaggacgactgtcgctgagaacggtgac
ggcatgccaaacaagtga
>Fp49
atgtcgcagcaggactccaaggcagctgatgccccgccacagcaaccttcgcgacgatct
gcatcaccatcaaacagcttctatgcgctgagtgacgacgaggagggcgaatacaacact
atcagaaatgaagagacaggtaaaggcgtaaaacttctcttttccaagagcaaggtttac
gtccacccaacaccctcttcaaaggataacatcccgggatatatcgcacttcttcagcaa
agaggtcaccaagaagagcgtccgtcttcatctgcttcccatgattcgcaaaatattgct
tcctcggacctacttctcgcctggatccctgagtcttcgctcggcgactctgctaacatc
tacgtcaaggtcgacctttgcgatggcgactcgcccccgaaacagtcttacttggtgccc
ccaccaccgaccgttacgagccatgtcggatctgttggagggtatgcctttgcgattcct
gtgaatgctgtctactcgctccttgttcgacctcccagtcttggttggtggtatggatcc
gtcatcatcaactcacgtgcgggtgacagtttccccgctctattcttccacgacaatgag
tgccaaagtacgatgctccaaaagaagaagattgctcgtgacacatttgatccttttggt
gaatcgggacagatgttttggggtggtgatgaagttgtgaagtggctgcgtcgttatgtt
aagattgaacgatctggtgccgagcccaacatatacctaatcgagccatcaaaagaggat
agcgaatcatttggccataaacctacctccaacccgtcgcaaatcggcaaccacgacagt
tcagcaggagcccagcagcgcggtgccgggggaccttcaaacagagacgccgagatggac
ccttttgtcaagctgatcaaggagactggctggaacctcatggaaaagttcagcaaggtt
accacattcacgcgaagagcggctcaagatattgtcgagaaccccaatttgccaccacaa
gttagacgactactgaggaatccagaggtccaaactctccaggatgagttcgacagcgcc
agaatctatctagctcgatgggccatgggaatccaggagcaaagtgatcgagatcggaga
cagcggatatggtccgcaaacgacgtgatggagctcgaggacaccgacgttggcgagttt
gagctcctggaaggtgctagtaacttgtcgctcgaagagcgccggaaggttgtgacgatg
aaggagtggaacacctttttcgatcccacaaccggccggctatcagtcacaatcgacgaa
gtaaaggaacgagttttccacggaggcctagatcctgatgatggagtccgaaaggaagcc
tggctcttccttcttggcgtttatgagtggtatagtactaccgatgatcgaaaggcgcaa
atagcctctctacgtgatcagtattacaagctcaagctgtcctggtgggagagacttgac
ggcgatggaggtgagggtgagacaggagagtggtggcgcgagcaaaagtcacgaattgaa
aaggacgttcacagaacagatcgccatgtgcccatcttcatgggcgaagatacaccccat
cctgacccaagttcgccttttgctgaagtcggcaccaacgtccatttagagcaaatgaag
gaaatgctcctgacttacaacgagtacaacaaggatcttggctacgttcagggaatgtcg
gatctgctggcacccatctacgctgtgattcaggatgatgctgtggccttttggggcttc
cagaagttcatggagcgcatggaacgcaacttcctacgcgatcaatctggtatgcgcaac
cagctcctgacgcttgatcaactcgtccagttcatggatccagtactctggaaccatctt
caaaaggccgacagcaccaacttcttctttttctttagaatgattttggtttggtacaaa
cgtgagtttgaatggctggatgtcttgagattatgggaaggcttgtggacagattacatg
agtgccaacttccacctcttcatcgctttggcaattctagagagacatcgtgatgtcatc
atggagcatcttcagcactttgacgaagtgctcaagtatattaacgagctctccaccaca
atcgatctcgaagcaactctcatcagggcagaaagtctcttcaagagattccaaaggctc
atcgatgcggtcgacaagaagcaaaacttccctgctccccgtttcaaccctaagaac---
tctagttcttcggaaccaacagggtcagggccctccaaggatggcaagacacccgccaag
ggcaaggctaacgagcctgcggcacctccacagccaaagaccatcacccctgagttgcgc
aagttgttgaataaggaggtagaagtgcttcctaggacgactgtcgctgagaacggtgac
ggcatgccaaacaagtga
>Fp50
atgtcgcagcaggactccaaggcagctgatgccccgccacagcaaccttcgcgacgatct
gcatcaccatcaaacagcttctatgcgctgagtgacgacgaggagggcgaatacaacact
atcagaaatgaagagacaggtaaaggcgtaaaacttctcttttccaagagcaaggtttac
gtccacccaacaccctcttcaaaggataacatcccgggatatatcgcacttcttcagcaa
agaggtcaccaagaagagcgtccgtcttcatctgcttcccatgattcgcaaaatattgct
tcctcggacctacttctcgcctggatccctgagtcttcgctcggcgactctgctaacatc
tacgtcaaggtcgacctttgcgatggcgactcgcccccgaaacagtcttacttggtgccc
ccaccaccgaccgttacgagccatgtcggatctgttggagggtatgcctttgcgattcct
gtgaatgctgtctactcgctccttgttcgacctcccagtcttggttggtggtatggatcc
gtcatcatcaactcacgtgcgggtgacagtttccccgctctattcttccacgacaatgag
tgccaaagtacgatgctccaaaagaagaagattgctcgtgacacatttgatccttttggt
gaatcgggacagatgttttggggtggtgatgaagttgtgaagtggctgcgtcgttatgtt
aagattgaacgatctggtgccgagcccaacatatacctaatcgagccatcaaaagaggat
agcgaatcatttggccataaacctacctccaacccgtcgcaaatcggcaaccccgacagt
tcagcaggagcccagcagcgcggtgccgggggaccttcaaacagagacgccgagatggac
ccttttgtcaagctgatcaaggagactggctggaacctcatggaaaagttcagcaaagtt
accacattcacgcgaagagcggctcaagatattgtcgagaaccccaatttgccaccacaa
gttagacgactactgaggaatccagaggtccaaactctccaggatgagttcgacagcgcc
agaatctatctagctcgatgggccatgggaatccaggagcaaagtgatcgagatcggaga
cagcggatatggtccgcaaacgacgtgatggagctcgaggacaccgacgttggcgagttt
gagctcctggaaggtgctagtaacttgtcactcgaagagcgccggaaggttgtgacgatg
aaggagtggaacacctttttcgaccccacaaccggccggctatcagtcacaatcgacgaa
gtaaaggaacgagttttccacggaggcctagatcctgatgatggagtccgaaaggaagcc
tggctcttccttcttggcgtttatgagtggtatagtactaccgatgatcgaaaggcgcaa
atagcctctctacgtgatcagtattacaagctcaagctgtcctggtgggagagacttgac
ggcgatggaggtgagggtgagacaggagagtggtggcgcgagcaaaagtcacgaattgaa
aaggacgttcacagaacagatcgccatgtgcccatcttcatgggcgaagatacaccccat
cctgacccaagttcgccttttgctgaagtcggcaccaacgtccatttagagcaaatgaag
gaaatgctcctgacttacaacgagtacaacaaggatcttggctacgttcagggaatgtcg
gatctgctggcacccatctacgctgtgattcaggatgatgctgtggccttttggggcttc
cagaagttcatggagcgcatggaacgcaacttcctacgcgatcaatctggtatgcgcaac
cagctcctgacgcttgatcaactcgtccagttcatggatccagtactctggaaccatctt
caaaaggccgacagcaccaacttcttctttttctttagaatgattttggtttggtacaaa
cgtgagtttgaatggctggatgtcttgagattatgggaaggcttgtggacagattacatg
agcgccaacttccacctcttcatcgctttggcaattctagagagacatcgtgatgtcatc
atggagcatcttcagcactttgacgaagtgctcaagtatattaacgagctctccaccaca
atcgatctcgaagcaactctcatcagggcagaaagtctcttcaagagattccaaaggctc
atcgatgcggtcgacaagaagcaaaacttccctgctccccgtttcaaccctaagaac---
tctagttcttcggaaccaacagggtcagggccctccaaggatggcaagacacccgccaag
ggcaaggctaacgagcctgcggcacctccacagccaaagaccatcacccctgagttgcgc
aagttgttgaataaggaggtagaagtgcttcctaggacgactgtcgctgagaacggtgac
ggcatgccaaacaagtga
>Fp51
atgtcgcagcaggactccaaggcagctgatgccccgccacagcaaccttcgcgacgatct
gcatcaccatcaaacagcttctatgcgctgagtgacgacgaggagggcgaatacaacact
atcagaaatgaagagacaggtaaaggcgtaaaacttctcttttccaagagcaaggtttac
gtccacccaacaccctcttcaaaggataacatcccgggatatatcgcacttcttcagcaa
agaggtcaccaagaagagcgtccgtcttcatctgcttcccatgattcgcaaaatattgct
tcctcggacctacttctcgcctggatccctgagtcttcgctcggcgactctgctaacatc
tacgtcaaggtcgacctttgcgatggcgactcgcccccgaaacagtcttacttggtgccc
ccaccaccgaccgttacgagccatgtcggatctgttggagggtatgcctttgcgattcct
gtgaatgctgtctactcgctccttgttcgacctcccagtcttggttggtggtatggatcc
gtcatcatcaactcacgtgcgggtgacagtttccccgctctattcttccacgacaatgag
tgccaaagtacgatgctccaaaagaagaagattgctcgtgacacatttgatccttttggt
gaatcgggacagatgttttggggtggtgatgaagttgtgaagtggctgcgtcgttatgtt
aagattgaacgatctggtgccgagcccaacatatacctaatcgagccatcaaaagaggat
agcgaatcatttggccataaacctacctccaacccgtcgcaaatcggcaaccacgacagt
tcagcaggagcccagcagcgcggtgccgggggaccttcaaacagagacgccgagatggac
ccttttgtcaagctgatcaaggagactggctggaacctcatggaaaagttcagcaaagtt
accacattcacgcgaagagcggctcaagatattgtcgagaaccccaatttgccaccacaa
gttagacgactactgaggaatccagaggtccaaactctccaggatgagttcgacagcgcc
agaatctatctagctcgatgggccatgggaatccaggagcaaagtgatcgagatcggaga
cagcggatatggtccgcaaacgacgtgatggagctcgaggacaccgacgttggcgagttt
gagctcctggaaggtgctagtaacttgtcgctcgaagagcgccggaaggttgtgacgatg
aaggagtggaacacctttttcgatcccacaaccggccggctatcagtcacaatcgacgaa
gtaaaggaacgagttttccacggaggcctagatcctgatgatggagtccgaaaggaagcc
tggctcttccttcttggcgtttatgagtggtatagtactaccgatgatcgaaaggcgcaa
atagcctctctacgtgatcagtattacaagctcaagctgtcctggtgggagagacttgac
ggcgatggaggtgagggtgagacaggagagtggtggcgcgagcaaaagtcacgaattgaa
aaggacgttcacagaacagatcgccatgtgcccatcttcatgggcgaagatacaccccat
cctgacccaagttcgccttttgctgaagtcggcaccaacgtccatttagagcaaatgaag
gaaatgctcctgacttacaacgagtacaacaaggatcttggctacgttcagggaatgtcg
gatctgctggcacccatctacgctgtgattcaggatgatgctgtggccttttggggcttc
cagaagttcatggagcgcatggaacgcaacttcctacgcgatcaatctggtatgcgcaac
cagctcctgacgcttgatcaactcgtccagttcatggatccagtactctggaaccatctt
caaaaggccgacagcaccaacttcttctttttctttagaatgattttggtttggtacaaa
cgtgagtttgaatggctggatgtcttgagattatgggaaggcttgtggacagattacatg
agtgccaacttccacctcttcatcgctttggcaattctagagagacatcgtgatgtcatc
atggagcatcttcagcactttgacgaagtgctcaagtatattaacgagctctccaccaca
atcgatctcgaagcaactctcatcagggcagaaagtctcttcaagagattccaaaggctc
atcgatgcggtcgacaagaagcaaaacttccctgctccccgtttcaaccctaagaac---
tctagttcttcggaaccaacagggtcagggccctccaaggatggcaagacacccgccaag
ggcaaggctaacgagcctgcggcacctccacagccaaagaccatcacccctgagttgcgc
aagttgttgaataaggaggtagaagtgcttcctaggacgactgtcgctgagaacggtgac
ggcatgccaaacaagtga
>Fp59
atgtcgcagcaggactccaaggcagctgatgccccgccacagcaaccttcgcgacgatct
gcatcaccatcaaacagcttctatgcgctgagtgacgacgaggagggcgaatacaacact
atcagaaatgaagagacaggtaaaggcgtaaaacttctcttttccaagagcaaggtttac
gtccacccaacaccctcttcaaaggataacatcccgggatatatcgcacttcttcagcaa
agaggtcaccaagaagagcgtccgtcttcatctgcttcccatgattcgcaaaatattgct
tcctcggacctacttctcgcctggatccctgagtcttcgctcggcgactctgctaacatc
tacgtcaaggtcgacctttgcgatggcgactcgcccccgaaacagtcttacttggtgccc
ccaccaccgaccgttacgagccatgtcggatctgttggagggtatgcctttgcgattcct
gtgaatgctgtctactcgctccttgttcgacctcccagtcttggttggtggtatggatcc
gtcatcatcaactcacgtgcgggtgacagtttccccgctctattcttccacgacaatgag
tgccaaagtacgatgctccaaaagaagaagattgctcgtgacacatttgatccttttggt
gaatcgggacagatgttttggggtggtgatgaagttgtgaagtggctgcgtcgttatgtt
aagattgaacgatctggtgccgagcccaacatatacctaatcgagccatcaaaagaggat
agcgaatcatttggccataaacctacctccaacccgtcgcaaatcggcaaccacgacagt
tcagcaggagcccagcagcgcggtgccgggggatcttcaaacagagacgccgagatggac
ccttttgtcaagttgatcaaggagactggctggaacctcatggaaaagttcagcaaagtt
accacattcacgcgaagagcggctcaagatattgtcgagaaccccaatttgccaccacaa
gttagacgactactgaggaatccagaggtccaaactctccaggatgagttcgacagcgcc
agaatctatctagctcgatgggccatgggaatccaggagcaaagtgatcgagatcggaga
cagcggatatggtccgcaaacgacgtgatggagctcgaggacaccgacgttggcgagttt
gagctcctggaaggtgctagtaacttgtcgctcgaagagcgccggaaggttgtgacgatg
aaggagtggaacacctttttcgatcccacaaccggccggctatcagtcacaatcgacgaa
gtaaaggaacgagttttccacggaggcctagatcctgatgatggagtccgaaaggaagcc
tggctcttccttcttggcgtttatgagtggtatagtactaccgatgatcgaaaggcgcaa
atagcctctctacgtgatcagtattacaagctcaagctgtcctggtgggagagacttgac
ggcgatggaggtgagggtgagacaggagagtggtggcgcgagcaaaagtcacgaattgaa
aaggacgttcacagaacagatcgccatgtgcccatcttcatgggcgaagatacaccccat
cctgacccaagttcgccttttgctgaagtcggcaccaacgtccatttagagcaaatgaag
gaaatgctcctgacttacaacgagtacaacaaggatcttggctacgttcagggaatgtcg
gatctgctggcacccatctacgctgtgattcaggatgatgctgtggccttttggggcttc
cagaagttcatggagcgcatggaacgcaacttcctacgcgatcaatctggtatgcgcaac
cagctcctgacgcttgatcaactcgtccagttcatggatccagtactctggaaccatctt
caaaaggccgacagcaccaacttcttctttttctttagaatgattttggtttggtacaaa
cgtgagtttgaatggctggatgtcttgagattatgggaaggcttgtggacagattacatg
agcgccaacttccacctcttcatcgctttggcaattctagagagacatcgtgatgtcatc
atggagcatcttcagcactttgacgaagtgctcaagtatattaacgagctctccaccaca
atcgatctcgaagcaactctcatcagggcagaaagtctcttcaagagattccaaaggctc
atcgatgcggtcgacaagaagcaaaacttccctgctccccgtttcaaccctaagaac---
tctagttcttcggaaccaacagggtcagggccctccaaggatggcaagacacccgccaag
ggcaaggctaacgagcctgcggcacctccacagccaaagaccatcacccctgagttgcgc
aagttgttgaataaggaggtagaagtgcttcctaggacgactgtcgctgagaacggtgac
ggcatgccaaacaagtga
>Fp63
atgtcgcagcaggactccaaggcagctgatgccccgccacagcaaccttcgcgacgatct
gcatcaccatcaaacagcttctatgcgctgagtgacgacgaggagggcgaatacaacact
atcagaaatgaagagacaggtaaaggcgtaaaacttctcttttccaagagcaaggtttac
gtccacccaacaccctcttcaaaggataacatcccgggatatatcgcacttcttcagcaa
agaggtcaccaagaagagcgtccgtcttcatctgcttcccatgattcgcaaaatattgct
tcctcggacctacttctcgcctggatccctgagtcttcgctcggcgactctgctaacatc
tacgtcaaggtcgacctttgcgatggcgactcgcccccgaaacagtcttacttggtgccc
ccaccaccgaccgttacgagccatgtcggatctgttggagggtatgcctttgcgattcct
gtgaatgctgtctactcgctccttgttcgacctcccagtcttggttggtggtatggatcc
gtcatcatcaactcacgtgcgggtgacagtttccccgctctattcttccacgacaatgag
tgccaaagtacgatgctccaaaagaagaagattgctcgtgacacatttgatccttttggt
gaatcgggacagatgttttggggtggtgatgaagttgtgaagtggctgcgtcgttatgtt
aagattgaacgatctggtgccgagcccaacatatacctaatcgagccatcaaaagaggat
agcgaatcatttggccataaacctacctccaacccgtcgcaaatcggcaaccacgacagt
tcagcaggagcccagcagcgcggtgccgggggaccttcaaacagagacgccgagatggac
ccttttgtcaagctgatcaaggagactggctggaacctcatggaaaagttcagcaaagtt
accacattcacgcgaagagcggctcaagatattgtcgagaaccccaatttgccaccacaa
gttagacgactactgaggaatccagaggtccaaactctccaggatgagttcgacagcgcc
agaatctatctagctcgatgggccatgggaatccaggagcaaagtgatcgagatcggaga
cagcggatatggtccgcaaacgacgtgatggagctcgaggacaccgacgttggcgagttt
gagctcctggaaggtgctagtaacttgtcgctcgaagagcgccggaaggttgtgacgatg
aaggagtggaacacctttttcgatcccacaaccggccggctatcagtcacaatcgacgaa
gtaaaggaacgagttttccacggaggcctagatcctgatgatggagtccgaaaggaagcc
tggctcttccttcttggcgtttatgagtggtatagtactaccgatgatcgaaaggcgcaa
atagcctctctacgtgatcagtattacaagctcaagctgtcctggtgggagagacttgac
ggcgatggaggtgagggtgagacaggagagtggtggcgcgagcaaaagtcacgaattgaa
aaggacgttcacagaacagatcgccatgtgcccatcttcatgggcgaagatacaccccat
cctgacccaagttcgccttttgctgaagtcggcaccaacgtccatttagagcaaatgaag
gaaatgctcctgacttacaacgagtacaacaaggatcttggctacgttcagggaatgtcg
gatctgctggcacccatctacgctgtgattcaggatgatgctgtggccttttggggcttc
cagaagttcatggagcgcatggaacgcaacttcctacgcgatcaatctggtatgcgcaac
cagctcctgacgcttgatcaactcgtccagttcatggatccagtactctggaaccatctt
caaaaggccgacagcaccaacttcttctttttctttagaatgattttggtttggtacaaa
cgtgagtttgaatggctggatgtcttgagattatgggaaggcttgtggacagattacatg
agtgccaacttccacctcttcatcgctttggcaattctagagagacatcgtgatgtcatc
atggagcatcttcagcactttgacgaagtgctcaagtatattaacgagctctccaccaca
atcgatctcgaagcaactctcatcagggcagaaagtctcttcaagagattccaaaggctc
atcgatgcggtcgacaagaagcaaaacttccctgctccccgtttcaaccctaagaac---
tctagttcttcggaaccaacagggtcagggccctccaaggatggcaagacacccgccaag
ggcaaggctaacgagcctgcggcacctccacagccaaagaccatcacccctgagttgcgc
aagttgttgaataaggaggtagaagtgcttcctaggacgactgtcgctgagaacggtgac
ggcatgccaaacaagtga
>Fp65
atgtcgcagcaggactccaaggcagctgatgccccgccacagcaaccttcgcgacgatct
gcatcaccatcaaacagcttctatgcgctgagtgacgacgaggagggcgaatacaacact
atcagaaatgaagagacaggtaaaggcgtaaaacttctcttttccaagagcaaggtttac
gtccacccaacaccctcttcaaaggataacatcccgggatatatcgcacttcttcagcaa
agaggtcaccaagaagagcgtccgtcttcatctgcttcccatgattcgcaaaatattgct
tcctcggacctacttctcgcctggatccctgagtcttcgctcggcgactctgctaacatc
tacgtcaaggtcgacctttgcgatggcgactcgcccccgaaacagtcttacttggtgccc
ccaccaccgaccgttacgagccatgtcggatctgttggagggtatgcctttgcgattcct
gtgaatgctgtctactcgctccttgttcgacctcccagtcttggttggtggtatggatcc
gtcatcatcaactcacgtgcgggtgacagtttccccgctctattcttccacgacaatgag
tgccaaagtacgatgctccaaaagaagaagattgctcgtgacacatttgatccttttggt
gaatcgggacagatgttttggggtggtgatgaagttgtgaagtggctgcgtcgttatgtt
aagattgaacgatctggtgccgagcccaacatatacctaatcgagccatcaaaagaggat
agcgaatcatttggccataaacctacctccaacccgtcgcaaatcggcaaccacgacagt
tcagcaggagcccagcagcgcggtgccgggggaccttcaaacagagacgccgagatggac
ccttttgtcaagctgatcaaggagactggctggaacctcatggaaaagttcagcaaagtt
accacattcacgcgaagagcggctcaagatattgtcgagaaccccaatttgccaccacaa
gttagacgactactgaggaatccagaggtccaaactctccaggatgagttcgacagcgcc
agaatctatctagctcgatgggccatgggaatccaggagcaaagtgatcgagatcggaga
cagcggatatggtccgcaaacgacgtgatggagctcgaggacaccgacgttggcgagttt
gagctcctggaaggtgctagtaacttgtcgctcgaagagcgccggaaggttgtgacgatg
aaggagtggaacacctttttcgatcccacaaccggccggctatcagtcacaatcgacgaa
gtaaaggaacgagttttccacggaggcctagatcctgatgatggagtccgaaaggaagcc
tggctcttccttcttggcgtttatgagtggtatagtactaccgatgatcgaaaggcgcaa
atagcctctctacgtgatcagtattacaagctcaagctgtcctggtgggagagacttgac
ggcgatggaggtgagggtgagacaggagagtggtggcgcgagcaaaagtcacgaattgaa
aaggacgttcacagaacagatcgccatgtgcccatcttcatgggcgaagatacaccccat
cctgacccaagttcgccttttgctgaagtcggcaccaacgtccatttagagcaaatgaag
gaaatgctcctgacttacaacgagtacaacaaggatcttggctacgttcagggaatgtcg
gatctgctggcacccatctacgctgtgattcaggatgatgctgtggccttttggggcttc
cagaagttcatggagcgcatggaacgcaacttcctacgcgatcaatctggtatgcgcaac
cagctcctgacgcttgatcaactcgtccagttcatggatccagtactctggaaccatctt
caaaaggccgacagcaccaacttcttctttttctttagaatgattttggtttggtacaaa
cgtgagtttgaatggctggatgtcttgagattatgggaaggcttgtggacagattacatg
agtgccaacttccacctcttcatcgctttggcaattctagagagacatcgtgatgtcatc
atggagcatcttcagcactttgacgaagtgctcaagtatattaacgagctctccaccaca
atcgatctcgaagcaactctcatcagggcagaaagtctcttcaagagattccaaaggctc
atcgatgcggtcgacaagaagcaaaacttccctgctccccgtttcaaccctaagaac---
tctagttcttcggaaccaacagggtcagggccctccaaggatggcaagacacccgccaag
ggcaaggctaacgagcctgcggcacctccacagccaaagaccatcacccctgagttgcgc
aagttgttgaataaggaggtagaagtgcttcctaggacgactgtcgctgagaacggtgac
ggcatgccaaacaagtga
>Fp66
atgtcgcagcaggactccaaggcagctgatgccccgctacagcaaccttcgcgacgatct
gcatcaccatcaaacagcttctatgcgctgagtgacgacgaggagggcgaatacaacact
atcagaaatgaagagacaggtaaaggcgtaaaacttctcttttccaagagcaaggtttac
gtccacccaacaccctcttcaaaggataacatcccgggatatatcgcacttcttcagcaa
agaggtcaccaagaagagcgtccgtcttcatctgcttcccatgattcgcaaaatattgct
tcctcggacctacttctcgcctggatccctgagtcttcgctcggcgactctgctaacatc
tacgtcaaggtcgacctttgcgatggcgactcgcccccgaaacagtcttacttggtgccc
ccaccaccgaccgttacgagccatgtcggatctgttggagggtatgcctttgcgattcct
gtgaatgctgtctactcgctccttgttcgacctcccagtcttggttggtggtatggatcc
gtcatcatcaactcacgtgcgggtgacagtttccccgctctattcttccacgacaatgag
tgccaaagtacgatgctccaaaagaagaagattgctcgtgacacatttgatccttttggt
gaatcgggacagatgttttggggtggtgatgaagttgtgaagtggctgcgtcgttatgtt
aagattgaacgatctggtgccgagcccaacatatacctaatcgagccatcaaaagaggat
agcgaatcatttggccataaacctacctccaacccgtcgcaaatcggcaaccacgacagt
tcagcaggagcccagcagcgcggtgccgggggaccttcaaacagagacgccgagatggac
ccttttgtcaagctgatcaaggagactggctggaacctcatggaaaagttcagcaaggtt
accacattcacgcgaagagcggctcaagatattgtcgagaaccccaatttgccaccacaa
gttagacgactactgaggaatccagaggtccaaactctccaggatgagttcgacagcgcc
agaatctatctagctcgatgggccatgggaatccaggagcaaagtgatcgagatcggaga
cagcggatatggtccgcaaacgacgtgatggagctcgaggacaccgacgttggcgagttt
gagctcctggaaggtgctagtaacttgtcgctcgaagagcgccggaaggttgtgacgatg
aaggagtggaacacctttttcgatcccacaaccggccggctatcagtcacaatcgacgaa
gtaaaggaacgagttttccacggaggcctagatcctgatgatggagtccgaaaggaagcc
tggctcttccttcttggcgtttatgagtggtatagtactaccgatgatcgaaaggcgcaa
atagcctctctacgtgatcagtattacaagctcaagctgtcctggtgggagagacttgac
ggcgatggaggtgagggtgagacaggagagtggtggcgcgagcaaaagtcacgaattgaa
aaggacgttcacagaacagatcgccatgtgcccatcttcatgggcgaagatacaccccat
cctgacccaagttcgccttttgctgaagtcggcaccaacgtccatttagagcaaatgaag
gaaatgctcctgacttacaacgagtacaacaaggatcttggctacgttcagggaatgtcg
gatctgctggcacccatctacgctgtgattcaggatgatgctgtggccttttggggcttc
cagaagttcatggagcgcatggaacgcaacttcctacgcgatcaatctggtatgcgcaac
cagctcctgacgcttgatcaactcgtccagttcatggatccagtactctggaaccatctt
caaaaggccgacagcaccaacttcttctttttctttagaatgattttggtttggtacaaa
cgtgagtttgaatggctggatgtcttgagattatgggaaggcttgtggacagattacatg
agtgccaacttccacctcttcatcgctttggcaattctagagagacatcgtgatgtcatc
atggagcatcttcagcactttgacgaagtgctcaagtatattaacgagctctccaccaca
atcgatctcgaagcaactctcatcagggcagaaagtctcttcaagagattccaaaggctc
atcgatgcggtcgacaagaagcaaaacttccctgctccccgtttcaaccctaagaac---
tctagttcttcggaaccaacagggtcagggccctccaaggatggcaagacacccgccaag
ggcaaggctaacgagcctgcggcacctccacagccaaagaccatcacccctgagttgcgc
aagttgttgaataaggaggtagaagtgcttcctaggacgactgtcgctgagaacggtgac
ggcatgccaaacaagtga
>Fp72
atgtcgcagcaggactccaaggcagctgatgccccgctacagcaaccttcgcgacgatct
gcatcaccatcaaacagcttctatgcgctgagtgacgacgaggagggcgaatacaacact
atcagaaatgaagagacaggtaaaggcgtaaaacttctcttttccaagagcaaggtttac
gtccacccaacaccctcttcaaaggataacatcccgggatatatcgcacttcttcagcaa
agaggtcaccaagaagagcgtccgtcttcatctgcttcccatgattcgcaaaatattgct
tcctcggacctacttctcgcctggatccctgagtcttcgctcggcgactctgctaacatc
tacgtcaaggtcgacctttgcgatggcgactcgcccccgaaacagtcttacttggtgccc
ccaccaccgaccgttacgagccatgtcggatctgttggagggtatgcctttgcgattcct
gtgaatgctgtctactcgctccttgttcgacctcccagtcttggttggtggtatggatcc
gtcatcatcaactcacgtgcgggtgacagtttccccgctctattcttccacgacaatgag
tgccaaagtacgatgctccaaaagaagaagattgctcgtgacacatttgatccttttggt
gaatcgggacagatgttttggggtggtgatgaagttgtgaagtggctgcgtcgttatgtt
aagattgaacgatctggtgccgagcccaacatatacctaatcgagccatcaaaagaggat
agcgaatcatttggccataaacctacctccaacccgtcgcaaatcggcaaccacgacagt
tcagcaggagcccagcagcgcggtgccgggggaccttcaaacagagacgccgagatggac
ccttttgtcaagctgatcaaggagactggctggaacctcatggaaaagttcagcaaggtt
accacattcacgcgaagagcggctcaagatattgtcgagaaccccaatttgccaccacaa
gttagacgactactgaggaatccagaggtccaaactctccaggatgagttcgacagcgcc
agaatctatctagctcgatgggccatgggaatccaggagcaaagtgatcgagatcggaga
cagcggatatggtccgcaaacgacgtgatggagctcgaggacaccgacgttggcgagttt
gagctcctggaaggtgctagtaacttgtcgctcgaagagcgccggaaggttgtgacgatg
aaggagtggaacacctttttcgatcccacaaccggccggctatcagtcacaatcgacgaa
gtaaaggaacgagttttccacggaggcctagatcctgatgatggagtccgaaaggaagcc
tggctcttccttcttggcgtttatgagtggtatagtactaccgatgatcgaaaggcgcaa
atagcctctctacgtgatcagtattacaagctcaagctgtcctggtgggagagacttgac
ggcgatggaggtgagggtgagacaggagagtggtggcgcgagcaaaagtcacgaattgaa
aaggacgttcacagaacagatcgccatgtgcccatcttcatgggcgaagatacaccccat
cctgacccaagttcgccttttgctgaagtcggcaccaacgtccatttagagcaaatgaag
gaaatgctcctgacttacaacgagtacaacaaggatcttggctacgttcagggaatgtcg
gatctgctggcacccatctacgctgtgattcaggatgatgctgtggccttttggggcttc
cagaagttcatggagcgcatggaacgcaacttcctacgcgatcaatctggtatgcgcaac
cagctcctgacgcttgatcaactcgtccagttcatggatccagtactctggaaccatctt
caaaaggccgacagcaccaacttcttctttttctttagaatgattttggtttggtacaaa
cgtgagtttgaatggctggatgtcttgagattatgggaaggcttgtggacagattacatg
agtgccaacttccacctcttcatcgctttggcaattctagagagacatcgtgatgtcatc
atggagcatcttcagcactttgacgaagtgctcaagtatattaacgagctctccaccaca
atcgatctcgaagcaactctcatcagggcagaaagtctcttcaagagattccaaaggctc
atcgatgcggtcgacaagaagcaaaacttccctgctccccgtttcaaccctaagaac---
tctagttcttcggaaccaacagggtcagggccctccaaggatggcaagacacccgccaag
ggcaaggctaacgagcctgcggcacctccacagccaaagaccatcacccctgagttgcgc
aagttgttgaataaggaggtagaagtgcttcctaggacgactgtcgctgagaacggtgac
ggcatgccaaacaagtga
>Fp73
atgtcgcagcaggactccaaggcagctgatgccccgccacagcaaccttcgcgacgatct
gcatcaccatcaaacagcttctatgcgctgagtgacgacgaggagggcgaatacaacact
atcagaaatgaagagacaggtaaaggcgtaaaacttctcttttccaagagcaaggtttac
gtccacccaacaccctcttcaaaggataacatcccgggatatatcgcacttcttcagcaa
agaggtcaccaagaagagcgtccgtcttcatctgcttcccatgattcgcaaaatattgct
tcctcggacctacttctcgcctggatccctgagtcttcgctcggcgactctgctaacatc
tacgtcaaggtcgacctttgcgatggcgactcgcccccgaaacagtcttacttggtgccc
ccaccaccgaccgttacgagccatgtcggatctgttggagggtatgcctttgcgattcct
gtgaatgctgtctactcgctccttgttcgacctcccagtcttggttggtggtatggatcc
gtcatcatcaactcacgtgcgggtgacagtttccccgctctattcttccacgacaatgag
tgccaaagtacgatgctccaaaagaagaagattgctcgtgacacatttgatccttttggt
gaatcgggacagatgttttggggtggtgatgaagttgtgaagtggctgcgtcgttatgtt
aagattgaacgatctggtgccgagcccaacatatacctaatcgagccatcaaaagaggat
agcgaatcatttggccataaacctacctccaacccgtcgcaaatcggcaaccacgacagt
tcagcaggagcccagcagcgcggtgccgggggaccttcaaacagagacgccgagatggac
ccttttgtcaagctgatcaaggagactggctggaacctcatggaaaagttcagcaaagtt
accacattcacgcgaagagcggctcaagatattgtcgagaaccccaatttgccaccacaa
gttagacgactactgaggaatccagaggtccaaactctccaggatgagttcgacagcgcc
agaatctatctagctcgatgggccatgggaatccaggagcaaagtgatcgagatcggaga
cagcggatatggtccgcaaacgacgtgatggagctcgaggacaccgacgttggcgagttt
gagctcctggaaggtgctagtaacttgtcgctcgaagagcgccggaaggttgtgacgatg
aaggagtggaacacctttttcgatcccacaaccggccggctatcagtcacaatcgacgaa
gtaaaggaacgagttttccacggaggcctagatcctgatgatggagtccgaaaggaagcc
tggctcttccttcttggcgtttatgagtggtatagtactaccgatgatcgaaaggcgcaa
atagcctctctacgtgatcagtattacaagctcaagctgtcctggtgggagagacttgac
ggcgatggaggtgagggtgagacaggagagtggtggcgcgagcaaaagtcacgaattgaa
aaggacgttcacagaacagatcgccatgtgcccatcttcatgggcgaagatacaccccat
cctgacccaagttcgccttttgctgaagtcggcaccaacgtccatttagagcaaatgaag
gaaatgctcctgacttacaacgagtacaacaaggatcttggctacgttcagggaatgtcg
gatctgctggcacccatctacgctgtgattcaggatgatgctgtggccttttggggcttc
cagaagttcatggagcgcatggaacgcaacttcctacgcgatcaatctggtatgcgcaac
cagctcctgacgcttgatcaactcgtccagttcatggatccagtactctggaaccatctt
caaaaggccgacagcaccaacttcttctttttctttagaatgattttggtttggtacaaa
cgtgagtttgaatggctggatgtcttgagattatgggaaggcttgtggacagattacatg
agtgccaacttccacctcttcatcgctttggcaattctagagagacatcgtgatgtcatc
atggagcatcttcagcactttgacgaagtgctcaagtatattaacgagctctccaccaca
atcgatctcgaagcaactctcatcagggcagaaagtctcttcaagagattccaaaggctc
atcgatgcggtcgacaagaagcaaaacttccctgctccccgtttcaaccctaagaac---
tctagttcttcggaaccaacagggtcagggccctccaaggatggcaagacacccgccaag
ggcaaggctaacgagcctgcggcacctccacagccaaagaccatcacccctgagttgcgc
aagttgttgaataaggaggtagaagtgcttcctaggacgactgtcgctgagaacggtgac
ggcatgccaaacaagtga
>Fp76
atgtcgcagcaggactccaaggcagctgatgccccgccacagcaaccttcgcgacgatct
gcatcaccatcaaacagcttctatgcgctgagtgacgacgaggagggcgaatacaacact
atcagaaatgaagagacaggtaaaggcgtaaaacttctcttttccaagagcaaggtttac
gtccacccaacaccctcttcaaaggataacatcccgggatatatcgcacttcttcagcaa
agaggtcaccaagaagagcgtccgtcttcatctgcttcccatgattcgcaaaatattgct
tcctcggacctacttctcgcctggatccctgagtcttcgctcggcgactctgctaacatc
tacgtcaaggtcgacctttgcgatggcgactcgcccccgaaacagtcttacttggtgccc
ccaccaccgaccgttacgagccatgtcggatctgttggagggtatgcctttgcgattcct
gtgaatgctgtctactcgctccttgttcgacctcccagtcttggttggtggtatggatcc
gtcatcatcaactcacgtgcgggtgacagtttccccgctctattcttccacgacaatgag
tgccaaagtacgatgctccaaaagaagaagattgctcgtgacacatttgatccttttggt
gaatcgggacagatgttttggggtggtgatgaagttgtgaagtggctgcgtcgttatgtt
aagattgaacgatctggtgccgagcccaacatatacctaatcgagccatcaaaagaggat
agcgaatcatttggccataaacctacctccaacccgtcgcaaatcggcaaccacgacagt
tcagcaggagcccagcagcgcggtgccgggggaccttcaaacagagacgccgagatggac
ccttttgtcaagctgatcaaggagactggctggaacctcatggaaaagttcagcaaagtt
accacattcacgcgaagagcggctcaagatattgtcgagaaccccaatttgccaccacaa
gttagacgactactgaggaatccagaggtccaaactctccaggatgagttcgacagcgcc
agaatctatctagctcgatgggccatgggaatccaggagcaaagtgatcgagatcggaga
cagcggatatggtccgcaaacgacgtgatggagctcgaggacaccgacgttggcgagttt
gagctcctggaaggtgctagtaacttgtcgctcgaagagcgccggaaggttgtgacgatg
aaggagtggaacacctttttcgatcccacaaccggccggctatcagtcacaatcgacgaa
gtaaaggaacgagttttccacggaggcctagatcctgatgatggagtccgaaaggaagcc
tggctcttccttcttggcgtttatgagtggtatagtactaccgatgatcgaaaggcgcaa
atagcctctctacgtgatcagtattacaagctcaagctgtcctggtgggagagacttgac
ggcgatggaggtgagggtgagacaggagagtggtggcgcgagcaaaagtcacgaattgaa
aaggacgttcacagaacagatcgccatgtgcccatcttcatgggcgaagatacaccccat
cctgacccaagttcgccttttgctgaagtcggcaccaacgtccatttagagcaaatgaag
gaaatgctcctgacttacaacgagtacaacaaggatcttggctacgttcagggaatgtcg
gatctgctggcacccatctacgctgtgattcaggatgatgctgtggccttttggggcttc
cagaagttcatggagcgcatggaacgcaacttcctacgcgatcaatctggtatgcgcaac
cagctcctgacgcttgatcaactcgtccagttcatggatccagtactctggaaccatctt
caaaaggccgacagcaccaacttcttctttttctttagaatgattttggtttggtacaaa
cgtgagtttgaatggctggatgtcttgagattatgggaaggcttgtggacagattacatg
agtgccaacttccacctcttcatcgctttggcaattctagagagacatcgtgatgtcatc
atggagcatcttcagcactttgacgaagtgctcaagtatattaacgagctctccaccaca
atcgatctcgaagcaactctcatcagggcagaaagtctcttcaagagattccaaaggctc
atcgatgcggtcgacaagaagcaaaacttccctgctccccgtttcaaccctaagaac---
tctagttcttcggaaccaacagggtcagggccctccaaggatggcaagacacccgccaag
ggcaaggctaacgagcctgcggcacctccacagccaaagaccatcacccctgagttgcgc
aagttgttgaataaggaggtagaagtgcttcctaggacgactgtcgctgagaacggtgac
ggcatgccaaacaagtga
>Fp78
atgtcgcagcaggactccaaggcagctgatgccccgccacagcaaccttcgcgacgatct
gcatcaccatcaaacagcttctatgcgctgagtgacgacgaggagggcgaatacaacact
atcagaaatgaagagacaggtaaaggcgtaaaacttctcttttccaagagcaaggtttac
gtccacccaacaccctcttcaaaggataacatcccgggatatatcgcacttcttcagcaa
agaggtcaccaagaagagcgtccgtcttcatctgcttcccatgattcgcaaaatattgct
tcctcggacctacttctcgcctggatccctgagtcttcgctcggcgactctgctaacatc
tacgtcaaggtcgacctttgcgatggcgactcgcccccgaaacagtcttacttggtgccc
ccaccaccgaccgttacgagccatgtcggatctgttggagggtatgcctttgcgattcct
gtgaatgctgtctactcgctccttgttcgacctcccagtcttggttggtggtatggatcc
gtcatcatcaactcacgtgcgggtgacagtttccccgctctattcttccacgacaatgag
tgccaaagtacgatgctccaaaagaagaagattgctcgtgacacatttgatccttttggt
gaatcgggacagatgttttggggtggtgatgaagttgtgaagtggctgcgtcgttatgtt
aagattgaacgatctggtgccgagcccaacatatacctaatcgagccatcaaaagaggat
agcgaatcatttggccataaacctacctccaacccgtcgcaaatcggcaaccacgacagt
tcagcaggagcccagcagcgcggtgccgggggatcttcaaacagagacgccgagatggac
ccttttgtcaagttgatcaaggagactggctggaacctcatggaaaagttcagcaaagtt
accacattcacgcgaagagcggctcaagatattgtcgagaaccccaatttgccaccacaa
gttagacgactactgaggaatccagaggtccaaactctccaggatgagttcgacagcgcc
agaatctatctagctcgatgggccatgggaatccaggagcaaagtgatcgagatcggaga
cagcggatatggtccgcaaacgacgtgatggagctcgaggacaccgacgttggcgagttt
gagctcctggaaggtgctagtaacttgtcgctcgaagagcgccggaaggttgtgacgatg
aaggagtggaacacctttttcgatcccacaaccggccggctatcagtcacaatcgacgaa
gtaaaggaacgagttttccacggaggcctagatcctgatgatggagtccgaaaggaagcc
tggctcttccttcttggcgtttatgagtggtatagtactaccgatgatcgaaaggcgcaa
atagcctctctacgtgatcagtattacaagctcaagctgtcctggtgggagagacttgac
ggcgatggaggtgagggtgagacaggagagtggtggcgcgagcaaaagtcacgaattgaa
aaggacgttcacagaacagatcgccatgtgcccatcttcatgggcgaagatacaccccat
cctgacccaagttcgccttttgctgaagtcggcaccaacgtccatttagagcaaatgaag
gaaatgctcctgacttacaacgagtacaacaaggatcttggctacgttcagggaatgtcg
gatctgctggcacccatctacgctgtgattcaggatgatgctgtggccttttggggcttc
cagaagttcatggagcgcatggaacgcaacttcctacgcgatcaatctggtatgcgcaac
cagctcctgacgcttgatcaactcgtccagttcatggatccagtactctggaaccatctt
caaaaggccgacagcaccaacttcttctttttctttagaatgattttggtttggtacaaa
cgtgagtttgaatggctggatgtcttgagattatgggaaggcttgtggacagattacatg
agcgccaacttccacctcttcatcgctttggcaattctagagagacatcgtgatgtcatc
atggagcatcttcagcactttgacgaagtgctcaagtatattaacgagctctccaccaca
atcgatctcgaagcaactctcatcagggcagaaagtctcttcaagagattccaaaggctc
atcgatgcggtcgacaagaagcaaaacttccctgctccccgtttcaaccctaagaac---
tctagttcttcggaaccaacagggtcagggccctccaaggatggcaagacacccgccaag
ggcaaggctaacgagcctgcggcacctccacagccaaagaccatcacccctgagttgcgc
aagttgttgaataaggaggtagaagtgcttcctaggacgactgtcgctgagaacggtgac
ggcatgccaaacaagtga
>Fp81
atgtcgcagcaggactccaaggcagctgatgccccgccacagcaaccttcgcgacgatct
gcatcaccatcaaacagcttctatgcgctgagtgacgacgaggagggcgaatacaacact
atcagaaatgaagagacaggtaaaggcgtaaaacttctcttttccaagagcaaggtttac
gtccacccaacaccctcttcaaaggataacatcccgggatatatcgcacttcttcagcaa
agaggtcaccaagaagagcgtccgtcttcatctgcttcccatgattcgcaaaatattgct
tcctcggacctacttctcgcctggatccctgagtcttcgctcggcgactctgctaacatc
tacgtcaaggtcgacctttgcgatggcgactcgcccccgaaacagtcttacttggtgccc
ccaccaccgaccgttacgagccatgtcggatctgttggagggtatgcctttgcgattcct
gtgaatgctgtctactcgctccttgttcgacctcccagtcttggttggtggtatggatcc
gtcatcatcaactcacgtgcgggtgacagtttccccgctctattcttccacgacaatgag
tgccaaagtacgatgctccaaaagaagaagattgctcgtgacacatttgatccttttggt
gaatcgggacagatgttttggggtggtgatgaagttgtgaagtggctgcgtcgttatgtt
aagattgaacgatctggtgccgagcccaacatatacctaatcgagccatcaaaagaggat
agcgaatcatttggccataaacctacctccaacccgtcgcaaatcggcaaccacgacagt
tcagcaggagcccagcagcgcggtgccgggggaccttcaaacagagacgccgagatggac
ccttttgtcaagctgatcaaggagactggctggaacctcatggaaaagttcagcaaagtt
accacattcacgcgaagagcggctcaagatattgtcgagaaccccaatttgccaccacaa
gttagacgactactgaggaatccagaggtccaaactctccaggatgagttcgacagcgcc
agaatctatctagctcgatgggccatgggaatccaggagcaaagtgatcgagatcggaga
cagcggatatggtccgcaaacgacgtgatggagctcgaggacaccgacgttggcgagttt
gagctcctggaaggtgctagtaacttgtcgctcgaagagcgccggaaggttgtgacgatg
aaggagtggaacacctttttcgatcccacaaccggccggctatcagtcacaatcgacgaa
gtaaaggaacgagttttccacggaggcctagatcctgatgatggagtccgaaaggaagcc
tggctcttccttcttggcgtttatgagtggtatagtactaccgatgatcgaaaggcgcaa
atagcctctctacgtgatcagtattacaagctcaagctgtcctggtgggagagacttgac
ggcgatggaggtgagggtgagacaggagagtggtggcgcgagcaaaagtcacgaattgaa
aaggacgttcacagaacagatcgccatgtgcccatcttcatgggcgaagatacaccccat
cctgacccaagttcgccttttgctgaagtcggcaccaacgtccatttagagcaaatgaag
gaaatgctcctgacttacaacgagtacaacaaggatcttggctacgttcagggaatgtcg
gatctgctggcacccatctacgctgtgattcaggatgatgctgtggccttttggggcttc
cagaagttcatggagcgcatggaacgcaacttcctacgcgatcaatctggtatgcgcaac
cagctcctgacgcttgatcaactcgtccagttcatggatccagtactctggaaccatctt
caaaaggccgacagcaccaacttcttctttttctttagaatgattttggtttggtacaaa
cgtgagtttgaatggctggatgtcttgagattatgggaaggcttgtggacagattacatg
agtgccaacttccacctcttcatcgctttggcaattctagagagacatcgtgatgtcatc
atggagcatcttcagcactttgacgaagtgctcaagtatattaacgagctctccaccaca
atcgatctcgaagcaactctcatcagggcagaaagtctcttcaagagattccaaaggctc
atcgatgcggtcgacaagaagcaaaacttccctgctccccgtttcaaccctaagaac---
tctagttcttcggaaccaacagggtcagggccctccaaggatggcaagacacccgccaag
ggcaaggctaacgagcctgcggcacctccacagccaaagaccatcacccctgagttgcgc
aagttgttgaataaggaggtagaagtgcttcctaggacgactgtcgctgagaacggtgac
ggcatgccaaacaagtga
>Fp84
atgtcgcagcaggactccaaggcagctgatgccccgccacagcaaccttcgcgacgatct
gcatcaccatcaaacagcttctatgcgctgagtgacgacgaggagggcgaatacaacact
atcagaaatgaagagacaggtaaaggcgtaaaacttctcttttccaagagcaaggtttac
gtccacccaacaccctcttcaaaggataacatcccgggatatatcgcacttcttcagcaa
agaggtcaccaagaagagcgtccgtcttcatctgcttcccatgattcgcaaaatattgct
tcctcggacctacttctcgcctggatccctgagtcttcgctcggcgactctgctaacatc
tacgtcaaggtcgacctttgcgatggcgactcgcccccgaaacagtcttacttggtgccc
ccaccaccgaccgttacgagccatgtcggatctgttggagggtatgcctttgcgattcct
gtgaatgctgtctactcgctccttgttcgacctcccagtcttggttggtggtatggatcc
gtcatcatcaactcacgtgcgggtgacagtttccccgctctattcttccacgacaatgag
tgccaaagtacgatgctccaaaagaagaagattgctcgtgacacatttgatccttttggt
gaatcgggacagatgttttggggtggtgatgaagttgtgaagtggctgcgtcgttatgtt
aagattgaacgatctggtgccgagcccaacatatacctaatcgagccatcaaaagaggat
agcgaatcatttggccataaacctacctccaacccgtcgcaaatcggcaaccacgacagt
tcagcaggagcccagcagcgcggtgccgggggaccttcaaacagagacgccgagatggac
ccttttgtcaagctgatcaaggagactggctggaacctcatggaaaagttcagcaaagtt
accacattcacgcgaagagcggctcaagatattgtcgagaaccccaatttgccaccacaa
gttagacgactactgaggaatccagaggtccaaactctccaggatgagttcgacagcgcc
agaatctatctagctcgatgggccatgggaatccaggagcaaagtgatcgagatcggaga
cagcggatatggtccgcaaacgacgtgatggagctcgaggacaccgacgttggcgagttt
gagctcctggaaggtgctagtaacttgtcgctcgaagagcgccggaaggttgtgacgatg
aaggagtggaacacctttttcgatcccacaaccggccggctatcagtcacaatcgacgaa
gtaaaggaacgagttttccacggaggcctagatcctgatgatggagtccgaaaggaagcc
tggctcttccttcttggcgtttatgagtggtatagtactaccgatgatcgaaaggcgcaa
atagcctctctacgtgatcagtattacaagctcaagctgtcctggtgggagagacttgac
ggcgatggaggtgagggtgagacaggagagtggtggcgcgagcaaaagtcacgaattgaa
aaggacgttcacagaacagatcgccatgtgcccatcttcatgggcgaagatacaccccat
cctgacccaagttcgccttttgctgaagtcggcaccaacgtccatttagagcaaatgaag
gaaatgctcctgacttacaacgagtacaacaaggatcttggctacgttcagggaatgtcg
gatctgctggcacccatctacgctgtgattcaggatgatgctgtggccttttggggcttc
cagaagttcatggagcgcatggaacgcaacttcctacgcgatcaatctggtatgcgcaac
cagctcctgacgcttgatcaactcgtccagttcatggatccagtactctggaaccatctt
caaaaggccgacagcaccaacttcttctttttctttagaatgattttggtttggtacaaa
cgtgagtttgaatggctggatgtcttgagattatgggaaggcttgtggacagattacatg
agtgccaacttccacctcttcatcgctttggcaattctagagagacatcgtgatgtcatc
atggagcatcttcagcactttgacgaagtgctcaagtatattaacgagctctccaccaca
atcgatctcgaagcaactctcatcagggcagaaagtctcttcaagagattccaaaggctc
atcgatgcggtcgacaagaagcaaaacttccctgctccccgtttcaaccctaagaac---
tctagttcttcggaaccaacagggtcagggccctccaaggatggcaagacacccgccaag
ggcaaggctaacgagcctgcggcacctccacagccaaagaccatcacccctgagttgcgc
aagttgttgaataaggaggtagaagtgcttcctaggacgactgtcgctgagaacggtgac
ggcatgccaaacaagtga
>Fp86
atgtcgcagcaggactccaaggcagctgatgccccgccacagcaaccttcgcgacgatct
gcatcaccatcaaacagcttctatgcgctgagtgacgacgaggagggcgaatacaacact
atcagaaatgaagagacaggtaaaggcgtaaaacttctcttttccaagagcaaggtttac
gtccacccaacaccctcttcaaaggataacatcccgggatatatcgcacttcttcagcaa
agaggtcaccaagaagagcgtccgtcttcatctgcttcccatgattcgcaaaatattgct
tcctcggacctacttctcgcctggatccctgagtcttcgctcggcgactctgctaacatc
tacgtcaaggtcgacctttgcgatggcgactcgcccccgaaacagtcttacttggtgccc
ccaccaccgaccgttacgagccatgtcggatctgttggagggtatgcctttgcgattcct
gtgaatgctgtctactcgctccttgttcgacctcccagtcttggttggtggtatggatcc
gtcatcatcaactcacgtgcgggtgacagtttccccgctctattcttccacgacaatgag
tgccaaagtacgatgctccaaaagaagaagattgctcgtgacacatttgatccttttggt
gaatcgggacagatgttttggggtggtgatgaagttgtgaagtggctgcgtcgttatgtt
aagattgaacgatctggtgccgagcccaacatatacctaatcgagccatcaaaagaggat
agcgaatcatttggccataaacctacctccaacccgtcgcaaatcggcaaccacgacagt
tcagcaggagcccagcagcgcggtgccgggggatcttcaaacagagacgccgagatggac
ccttttgtcaagttgatcaaggagactggctggaacctcatggaaaagttcagcaaagtt
accacattcacgcgaagagcggctcaagatattgtcgagaaccccaatttgccaccacaa
gttagacgactactgaggaatccagaggtccaaactctccaggatgagttcgacagcgcc
agaatctatctagctcgatgggccatgggaatccaggagcaaagtgatcgagatcggaga
cagcggatatggtccgcaaacgacgtgatggagctcgaggacaccgacgttggcgagttt
gagctcctggaaggtgctagtaacttgtcgctcgaagagcgccggaaggttgtgacgatg
aaggagtggaacacctttttcgatcccacaaccggccggctatcagtcacaatcgacgaa
gtaaaggaacgagttttccacggaggcctagatcctgatgatggagtccgaaaggaagcc
tggctcttccttcttggcgtttatgagtggtatagtactaccgatgatcgaaaggcgcaa
atagcctctctacgtgatcagtattacaagctcaagctgtcctggtgggagagacttgac
ggcgatggaggtgagggtgagacaggagagtggtggcgcgagcaaaagtcacgaattgaa
aaggacgttcacagaacagatcgccatgtgcccatcttcatgggcgaagatacaccccat
cctgacccaagttcgccttttgctgaagtcggcaccaacgtccatttagagcaaatgaag
gaaatgctcctgacttacaacgagtacaacaaggatcttggctacgttcagggaatgtcg
gatctgctggcacccatctacgctgtgattcaggatgatgctgtggccttttggggcttc
cagaagttcatggagcgcatggaacgcaacttcctacgcgatcaatctggtatgcgcaac
cagctcctgacgcttgatcaactcgtccagttcatggatccagtactctggaaccatctt
caaaaggccgacagcaccaacttcttctttttctttagaatgattttggtttggtacaaa
cgtgagtttgaatggctggatgtcttgagattatgggaaggcttgtggacagattacatg
agcgccaacttccacctcttcatcgctttggcaattctagagagacatcgtgatgtcatc
atggagcatcttcagcactttgacgaagtgctcaagtatattaacgagctctccaccaca
atcgatctcgaagcaactctcatcagggcagaaagtctcttcaagagattccaaaggctc
atcgatgcggtcgacaagaagcaaaacttccctgctccccgtttcaaccctaagaac---
tctagttcttcggaaccaacagggtcagggccctccaaggatggcaagacacccgccaag
ggcaaggctaacgagcctgcggcacctccacagccaaagaccatcacccctgagttgcgc
aagttgttgaataaggaggtagaagtgcttcctaggacgactgtcgctgagaacggtgac
ggcatgccaaacaagtga
>Fvenenatum.busco
atgtcgcagcaggacactaaggcagctgatgccccgccacagcagccttcgcgacgatct
gcatcaccatcaaacagcttctatgcgctgagcgacgatgaggagggcgaatacaacact
atcagaaatgaagagacaggaagaggcgtaaaacttctcttttcaaagagcaaggtttat
gtccacccaacaccgtcctcaaaggataacatcccaggatatgtcgcacttctgcagcaa
agaggccaccaagaagagcgtccttcttcatctgcttcccatgattcgcaaaatattgct
tcctcggacctacttctcgcttggatccccgagtcttcgctcggcgactctgctagcatc
tacgtcaaggtcgacctttgcgatggcgattcgcccccgaaacagtcttacttggtacct
ccaccaccgaccgttactagccatgtcggatctgttggaggatatgcctttgcaattcct
gtgaatgctgtctactcgcttcttgttcgccctcccagtcttggttggtggtatggatcc
gtcatcatcaactcacgtgccggtgacagcttccccgctctattcttccacgacaatgaa
tgtcaaagcacgatgctccaaaagaagaagattgctcgcgacacgtttgatcctttcgga
gaatcgggacagatgttctggggtggtgatgaagttgtgaagtggctgcgccgttatgtt
aagattgaacgatctggtgccgagcccaacatatacttgatcgagccatcaaaggaggat
agtgaatcctttggccacaaacccacctccaacccgtcgcaaatcggcaaccacgacagt
tcagcaggagcccagcagcgcggtgctgggggaccttcaaacagagatgccgagatggac
ccttttgtcaagctgatcaaggagactggctggaacctcatggaaaagttcagcaaagtt
actacattcacgcgaagagcggctcaagatattgtcgagaaccccaatttgccaccacaa
gtgagacgactactgaggaacccagaagtccagactctccaggatgagttcgacagcgcc
agaatctacctagctcgatgggccatgggtatccaggaacaaagtgatcgcgatcggaga
cagcggatatggtccgcaaatgacgtgatggagctcgaggacaccgacgttggcgagttt
gagctcctggaaggtgccagtaacttgtcactcgaagagcgccggaaggttgtgacgatg
aaggaatggaacacctttttcgactccacaaccggtcggttatcagtcacaatcgaggaa
gtaaaggagcgagttttccacggaggcctagatcctgacgatggagtccgaaaagaagcc
tggctcttccttcttggtgtttatgagtggtatagtaccgccgatgatcgaaaggcgcaa
atagcctccctgcgtgatcagtattataagctcaagctgtcatggtgggagagacttgat
ggcgatggaggtgagggtgagacaggagagtggtggcgcgagcaaaagtcacgaatcgaa
aaggacgttcacagaacagatcgtcatgtgcccatcttcatgggcgaggatacaccccat
cctgacccaagttcgccttttgctgaagtaggcaccaacgtccatctggagcaaatgaag
gagatgctcctgacctacaacgagtacaacaaggatcttggttacgttcagggaatgtcg
gatctgctggcacccatctacgctgtaattcaggatgatgctgtggccttttggggcttc
cagaagttcatggagcgcatggaacgcaacttcctacgtgatcaatctggtatgcgcaac
cagctcctgacgcttgatcaactcgtccagttcatggatcctgtactctggaaccacctt
caaaaggccgacagcaccaacttcttcttcttcttcagaatgattttggtttggtacaaa
cgtgagtttgaatggctagatatcttgcgattatgggaagggttgtggacagactacatg
agtgccaacttccacctcttcatcgctttggcaattctagagagacatcgcgatgtcatc
atggagcacctgcagcactttgacgaggtgctcaagtatattaacgagctgtccaccaca
atcgatctcgaagcaactctcatcagggcagaaagtctcttcaagagattccaaaggctc
gtcgatgcagtcgacaagaagcaaaacttccctgctccccgtttcaatcctaagaactct
tctggatcttcggaatcaacagggtcagggccctcaaaggatggcaaggcatccgccaag
ggcaaggctaacgagcctgcggcacctccacagccaaagaccatcacccctgagttgcgc
aagctgttgagtaaggaggtagaagtgcttcctaggacggctgtggctcaaaacggtgac
ggcatgccgaaccagtaa
