# Supplementary material for: Apicidin biosynthesis is linked to accessory chromosomes in Fusarium poae isolates
Source: BMC Genomics. 2021 Aug 4;22:591. doi: 10.1186/s12864-021-07617-y (PMC8340494; doi:10.1186/s12864-021-07617-y)
Supplement: Supplementary file 17 — Additional file 17. Compressed folder containing alignments for each of the 4141 orthologs used in BUSCO analysis. [file 12864_2021_7617_MOESM17_ESM.zip › Fven2_nt_MAFFT/35973at5125_nt.mafft.fasta]

>Fp105
atggcgcccaaacaaccatcctcaaacggaacgcccatcttttcaacttccatcttctcc
tcctcctccaactcggcctctcgtcccaccacccgcgaaggcaccctcgatcctctaaac
acaacaaatatcctccccaaagaccgcaaagcttccttctcccgcaaaacctccctcg--
-gcagccgtcgcggtagctctctgggtaccaacgcattcgtcacggatgcagctgcccct
cctgctctgcccgactacgcgctctctgctgctgcaaagattgcgccgcgaccgtcggaa
agtgaagcttctactgctacgtcgatagacacacacatgttgagtcgcagcgcgacgggg
tcgacgaccctttatggcgggggtgtgccgagtacgcctttgggctttatgccgaatggc
gctgtgggaacgtcggggatgtggcagcagaatgaagggggtattgtgcaccaccatatc
acagagcttgcgaataagcgtatagcaacactcgagtatctacggaaagctcatgaagga
cgtatatactggttcaaaacgtacctcttcgacaggaccgacctcggccgcatgccctcc
ctcgacgctcgaaagctcggccgcaaagcaacaaaccatctcctcctcggtctatccctc
cctacaatcgtcgacctctactcctccacatcgatcgaattcctccgaagcctaaactcc
ctactctccgagttcgattccttccaacaaatccacggcgagtcatccaccgctgcatcc
ctcactcgcgcccgtctaccaagcatgttccgtcgtccaggcggtaaatcacgccgctcg
acttctgcagccgacatgcaccccttgcctgacgagatggctcccatgccatctgccggt
ggaccggcaccttctgtaatgaactttgcagcttccgaaacagacttgcttcccggcgag
gagtacacatacttgttaacgccatctttaccgttcgatcccgattactttgagacgttt
gcgacgctgtgcgatgttttgatcgattgctacacgagattcctcgcattggtaccttct
ccgaaagattgctcagcgcccgttgctgagctatttacgaaggcggattcgcgagtacgc
aagattatagttcaaggtctggtccgggatttcgaagagcagagtcgaagccacgtcaag
acggaagtggctacgattggaaaggtggttctgggagggttaatgtga
>Fp108
atggcgcccaaacaaccatcctcaaacggaacgcccatcttttcaacttccatcttctcc
tcctcctccaactcggcctctcgtcccaccacccgcgaaggcaccctcgatcctctaaac
acaacaaatatcctccccaaagaccgcaaagcttccttctcccgcaaaacctccctcg--
-gcagccgtcgcggtagctctctgggtaccaacgcattcgtcacggatgcagctgcccct
cctgctctgcccgactacgcgctctctgctgctgcaaagattgcgccgcgaccgtcggaa
agtgaagcttctactgctacgtcgatagacacacacatgttgagtcgcagcgcgacgggg
tcgacgaccctttatggcgggggtgtgccgagtacgcctttgggctttatgccgaatggc
gctgtgggaacgtcggggatgtggcagcagaatgaagggggtattgtgcaccaccatatc
acagagcttgcgaataagcgtatagcaacactcgagtatctacggaaagctcatgaagga
cgtatatactggttcaaaacgtacctcttcgacaggaccgacctcggccgcatgccctcc
ctcgacgctcgaaagctcggccgcaaagcaacaaaccatctcctcctcggtctatccctc
cctacaatcgtcgacctctactcctccacatcgatcgaattcctccgaagcctaaactcc
ctactctccgagttcgattccttccaacaaatccacggcgagtcatccaccgctgcatcc
ctcactcgcgcccgtctaccaagcatgttccgtcgtccaggcggtaaatcacgccgctcg
acttctgcagccgacatgcaccccttgcctgacgagatggctcccatgccatctgccggt
ggaccggcaccttctgtaatgaactttgcagcttccgaaacagacttgcttcccggcgag
gagtacacatacttgttaacgccatctttaccgttcgatcccgattactttgagacgttt
gcgacgctgtgcgatgttttgatcgattgctacacgagattcctcgcattggtaccttct
ccgaaagattgctcagcgcccgttgctgagctatttacgaaggcggattcgcgagtacgc
aagattatagttcaaggtctggtccgggatttcgaagagcagagtcgaagccacgtcaag
acggaagtggctacgattggaaaggtggttctgggagggttaatgtga
>Fp118
atggcgcccaaacaaccatcctcaaacggaacgcccatcttttcaacttccatcttctcc
tcctcctccaactcggcctctcgtcccaccacccgcgaaggcaccctcgatcctctaaac
acaacaaacatcctccccaaagaccgcaaagcttccttctcccgcaaaacctccctcg--
-gcagccgtcgcggtagctctctgggtaccaacgcattcgtcacggatgcagctgcccct
cctgctctgcccgactacgcgctctctgctgctgcaaaaattgcgccgcgaccgtcggaa
agtgaagcttctactactacgtcgatagatacacatatgttgagtcgcagcgcgacgggg
tcgacgaccctttatggcgggggtgtgccgagtacgcctttgggctttatgccgaatggc
gctgtgggaacgtcggggatgtggcagcagaatgaagggggtattgtgcaccaccatatc
acagagcttgcgaataagcgtatagcaacgctcgaatatctacggaaagctcatgaagga
cgtatatactggttcaaaacgtacctcttcgacaagaccgacctcggccgcatgccctcc
ctcgacgctcgaaagctcggccgcaaagcaacaaaccatctcctcctcggtctatccctc
cctacaatcgtcgacctctactcctccacatcgatcgaattcctccgaagcctaaactcc
ttactctccgagttcgattccttccaacaaatccacggcgagtcatccaccgctgcatcc
ctcactcgcgcccgtctaccaagcatgttccgtcgtccaggcggtaaatcacgccgctcg
acttctgcagccgacatgcaccccttgcctgacgagatggctcccatgccatctgccggt
ggaccggcaccttctgtaatgaactttgcagcttccgaaacagacttgcttcccggcgag
gagtacacatacttgttaacgccatctttaccgttcgatcccgattactttgagacgttt
gcgacgctgtgcgatgttttgatcgattgctacacgagattcctcgcattggtaccttct
ccgaaagattgctcagcgcccgttgctgagctatttacgaaggcggattcgcgagtacgc
aagattatagttcaaggtctggtccgggatttcgaagagcagagtcgaagccacgtcaag
acggaagtggctacgattggaaaggtggttctgggagggttaatgtga
>Fp122
atggcgcccaaacaaccatcctcaaacggaacgcccatcttttcaacttccatcttctcc
tcctcctccaactcggcctctcgtcccaccacccgcgaaggcaccctcgatcctctaaac
acaacaaacatcctccccaaagaccgcaaagcttccttctcccgcaaaacctccctcg--
-gcagccgtcgcggtagctctctgggtaccaacgcattcgtcacggatgcagctgcccct
cctgctctgcccgactacgcgctctctgctgctgcaaaaattgcgccgcgaccgtcggaa
agtgaagcttctactactacgtcgatagatacacatatgttgagtcgcagcgcgacgggg
tcgacgaccctttatggcgggggtgtgccgagtacgcctttgggctttatgccgaatggc
gctgtgggaacgtcggggatgtggcagcagaatgaagggggtattgtgcaccaccatatc
acagagcttgcgaataagcgtatagcaacgctcgagtatctacgcaaagctcatgaagga
cgtatatactggttcaaaacctatctcttcgacaagaccgacctcggccgcatgccctcc
ctcgacgctcgaaagctcggccgcaaagcaacaaaccatctcctcctcggtctatccctc
cccacaatcgtcgacctctactcctccacatcaatcgaattcctccgaagcttaaactcc
ctactctccgagttcgattccttccaacaaatccacggcgagtcatccaccgctgcatcc
ctcactcgcgcccgtctaccaagcatgttccgtcgtccaggtggtaaatcacgccgctcg
acttctgcagccgacatgcaccccttgcctgacgagatggctcccatgccatctgccggt
ggacctgcaccatctgtaatgaactttgcagcttccgaaacagacttgcttcccggcgag
gagtacacatacttgttgacgccatctttaccgttcgatcccgattactttgagacgttt
gcgacgctgtgcgatgttttgatcgattgctacacgagattcctcgcattggtaccttca
ccaaaagattgctcagcgcccgttgctgagctatttacaaaggcagattcgcgagtacgc
aaaattatagttcaaggtctggttcgggatttcgaagagcagagtcgaagccacgtcaag
acggaagtggctacgattggaaaggtggttctgggagggttaatgtga
>Fp125
atggcgcccaaacaaccatcctcaaacggaacgcccatcttttcaacttccatcttctcc
tcctcctccaactcggcctctcgtcccaccacccgcgaaggcaccctcgatcctctaaac
acaacaaacatcctccccaaagaccgcaaagcttccttctcccgcaaaacctccctcggc
agcagccgtcgcggtagctctctgggtaccaacgcattcgtcacggatgcagctgcccct
cctgctctgcccgactacgcgctctctgctgctgcaaaaattgcgccgcgaccgtcggaa
agtgaagcttctactgctacgtcgatagacacacacatgttgagtcgcagcgcgacgggg
tcgacgaccctttatggcgggggcgtgccgagtacgcctttgggctttatgccgaatggc
gctgtgggaacgtcggggatgtggcagcagaatgaagggggtattgtgcaccaccatatc
acagagcttgcaaataagcgtatagcaacgctcgagtatctacggaaagctcatgaagga
cgtatatactggttcaaaacctatctcttcgacaagaccgacctcggccgtatgccctcc
ctcgacgctcgaaagctcggccgcaaagcaacaaaccatctcctcctcggtctatccctc
cctacaatcgtcgacctctactcctccacatcgatcgaattcctccgaagcctaaactcc
ctactctccgagttcgattccttccaacaaatccacggcgagtcatccaccgctgcgtcc
ctcactcgcgcccgtctaccaagcatgttccgtcgtccaggtggtaaatcacgtcgctcg
acttctgcagccgacatgcaccccctgcctgacgagatggctcccatgccatctgccggt
ggacctgcaccgtctgtaatgaactttgcagcttccgaaacagacttgcttcccggcgag
gagtacacatacttgttaacgccatctttaccgttcgatcccgattactttgagacgttt
gcgacgctgtgcgatgttttgatcgattgctacacgagattcctcgcattggtaccttcg
ccgaaagattgctcagcgcccgttgctgagctatttacaaaggcggattcgcgagtacgc
aagattatagttcaaggtctggtccgggatttcgaagagcagagtcgaagccacgtcaag
acggaagtggctacgattggaaaggtggttctgggagggttaatgtga
>Fp13r
atggcgcccaaacaaccatcctcaaacggaacgcccatcttttcaacttccatcttctcc
tcctcctccaactcggcctctcgtcccaccacccgcgaaggcaccctcgatcctctaaac
acaacaaacatcctccccaaagaccgcaaagcttccttctcccgcaaaacctccctcggc
agcagccgtcgcggtagctctctgggtaccaacgcattcgtcacggatgcagctgcccct
cctgctctgcccgactacgcgctctctgctgctgcaaaaattgcgccgcgaccgtcggaa
agtgaagcttctactgctacgtcgatagacacacacatgttgagtcgcagcgcgacgggg
tcgacgaccctttatggcgggggcgtgccgagtacgcctttgggctttatgccgaatggc
gctgtgggaacgtcggggatgtggcagcagaatgaagggggtattgtgcaccaccatatc
acagagcttgcaaataagcgtatagcaacgctcgagtatctacggaaagctcatgaagga
cgtatatactggttcaaaacctatctcttcgacaagaccgacctcggccgtatgccctcc
ctcgacgctcgaaagctcggccgcaaagcaacaaaccatctcctcctcggtctatccctc
cctacaatcgtcgacctctactcctccacatcgatcgaattcctccgaagcttaaactcc
ctactctccgagttcgattccttccaacaaatccacggcgagtcatccaccgctgcgtcc
ctcactcgcgcccgtctaccaagcatgttccgtcgtccaggtggtaaatcacgtcgctcg
acttctgcagccgacatgcaccccctgcctgacgagatggctcccatgccatctgccggt
ggacctgcaccgtctgtaatgaactttgcagcttccgaaacagacttgcttcccggcgag
gagtacacatacttgttaacgccatctttaccgttcgatcccgattactttgagacgttt
gcgacgctgtgcgatgttttgatcgattgctacacgagattcctcgcattggtaccttcg
ccgaaagattgctcagcgcccgttgctgagctatttacaaaggcggattcgcgagtacgc
aagattatagttcaaggtctggtccgggatttcgaagagcagagtcgaagccacgtcaag
acggaagtggctacgattggaaaggtggttctgggagggttaatgtga
>Fp144
atggcgcccaaacaaccatcctcaaacggaacgcccatcttttcaacttccatcttctcc
tcctcctccaactcggcctctcgtcccaccacccgcgaaggcaccctcgatcctctaaac
acaacaaacatcctccccaaagaccgcaaagcttccttctcccgcaaagcctccctcggc
agcagccgtcgcggtagctctctgggtaccaacgcattcgtcacggatgcagctgcccct
cctgctctgcccgactacgcgctctctgctgctgcaaagattgcgccgcgaccgtcggaa
agtgaagcttctactgctacgtcgatagacacacacatgttgagtcgcagcgcgacgggg
tcgacgaccctttatggcgggggtgtgccgagtacgcctttgggctttatgccgaatggc
gctgtgggaacgtcggggatgtggcagcagaatgaagggggtattgtgcaccaccatatc
acagagcttgcaaataagcgtatagcaacgctcgaatatctacggaaagctcatgaagga
cgtatatactggttcaaaacctatctcttcgacaggaccgacctcggccgtatgccctcc
ctcgacgctcgaaagctcggccgcaaagcaacaaaccatctcctcctcggtctatccctc
cctacaatcgtcgacctctactcctccacatcaatcgaattcctccgaagcttaaactcc
ctactctccgagttcgattccttccaacaaatccacggcgagtcatccaccgctgcatcc
ctcactcgcgcccgtctaccaagcatgttccgtcgtccaggcggtaaatcacgccgctcg
acttctgcagccgacatgcaccccttgcctgacgagatggctcccatgccatctgccggt
ggacctgcaccgtctgtaatgaactttgcagcttccgaaacagacttgcttcccggcgag
gagtacacatacttgttgacgccatctttaccgttcgatcccgattactttgagacgttt
gcgacgctgtgcgatgttttgatcgattgctacacgagattcctcgcattggtaccttca
ccaaaagattgctcagcgcccgttgctgagctgtttacgaaggcggattcgcgagtacgc
aagattatagttcaaggtctggtccgagatttcgaagagcagagtcgaagccacgtcaag
acggaagtggctacgattggaaaggtggttctgggagggttaatgtga
>Fp146
atggcgcccaaacaaccatcctcaaacggaacgcccatcttttcaacttccatcttctcc
tcctcctccaactcggcctctcgtcccaccacccgcgaaggcaccctcgatcctctaaac
acaacaaacatcctccccaaagaccgcaaagcttccttctcccgcaaaacctccctcggc
agcagccgtcgcggtagctctctgggtaccaacgcattcgtcacggatgcagctgcccct
cctgctctgcccgactacgcgctctctgctgctgcaaaaattgcgccgcgaccgtcggaa
agtgaagcttctactgctacgtcgatagacacacacatgttgagtcgcagcgcgacgggg
tcgacgaccctttatggcgggggcgtgccgagtacgcctttgggctttatgccgaatggc
gctgtgggaacgtcggggatgtggcagcagaatgaagggggtattgtgcaccaccatatc
acagagcttgcaaataagcgtatagcaacgctcgagtatctacggaaagctcatgaagga
cgtatatactggttcaaaacctatctcttcgacaagaccgacctcggccgtatgccctcc
ctcgacgctcgaaagctcggccgcaaagcaacaaaccatctcctcctcggtctatccctc
cctacaatcgtcgacctctactcctccacatcgatcgaattcctccgaagcttaaactcc
ctactctccgagttcgattccttccaacaaatccacggcgagtcatccaccgctgcgtcc
ctcactcgcgcccgtctaccaagcatgttccgtcgtccaggtggtaaatcacgtcgctcg
acttctgcagccgacatgcaccccctgcctgacgagatggctcccatgccatctgccggt
ggacctgcaccgtctgtaatgaactttgcagcttccgaaacagacttgcttcccggcgag
gagtacacatacttgttaacgccatctttaccgttcgatcccgattactttgagacgttt
gcgacgctgtgcgatgttttgatcgattgctacacgagattcctcgcattggtaccttcg
ccgaaagattgctcagcgcccgttgctgagctatttacaaaggcggattcgcgagtacgc
aagattatagttcaaggtctggtccgggatttcgaagagcagagtcgaagccacgtcaag
acggaagtggctacgattggaaaggtggttctgggagggttaatgtga
>Fp155
atggcgcccaaacaaccatcctcaaacggaacgcccatcttttcaacttccatcttctcc
tcctcctccaactcggcctctcgtcccaccacccgcgaaggcaccctcgatcctctaaac
acaacaaacatcctccccaaagaccgcaaagcttccttctcccgcaaaacctccctcg--
-gcagccgtcgcggtagctctctgggtaccaacgcattcgtcacggatgcagctgcccct
cctgctctgcccgactacgcgctctctgctgctgcaaaaattgcgccgcgaccgtcggaa
agtgaagcttctactactacgtcgatagatacacatatgttgagtcgcagcgcgacgggg
tcgacgaccctttatggcgggggtgtgccgagtacgcctttgggctttatgccgaatggc
gctgtgggaacgtcggggatgtggcagcagaatgaagggggtattgtgcaccaccatatc
acagagcttgcgaataagcgtatagcaacgctcgaatatctacggaaagctcatgaagga
cgtatatactggttcaaaacgtacctcttcgacaagaccgacctcggccgcatgccctcc
ctcgacgctcgaaagctcggccgcaaagcaacaaaccatctcctcctcggtctatccctc
cctacaatcgtcgacctctactcctccacatcgatcgaattcctccgaagcctaaactcc
ttactctccgagttcgattccttccaacaaatccacggcgagtcatccaccgctgcatcc
ctcactcgcgcccgtctaccaagcatgttccgtcgtccaggcggtaaatcacgccgctcg
acttctgcagccgacatgcaccccttgcctgacgagatggctcccatgccatctgccggt
ggaccggcaccttctgtaatgaactttgcagcttccgaaacagacttgcttcccggcgag
gagtacacatacttgttaacgccatctttaccgttcgatcccgattactttgagacgttt
gcgacgctgtgcgatgttttgatcgattgctacacgagattcctcgcattggtaccttct
ccgaaagattgctcagcgcccgttgctgagctatttacgaaggcggattcgcgagtacgc
aagattatagttcaaggtctggtccgggatttcgaagagcagagtcgaagccacgtcaag
acggaagtggctacgattggaaaggtggttctgggagggttaatgtga
>Fp157
atggcgcccaaacaaccatcctcaaacggaacgcccatcttttcaacttccatcttctcc
tcctcctccaactcggcctctcgtcccaccacccgcgaaggcaccctcgatcctctaaac
acaacaaacatcctccccaaagaccgcaaagcttccttctcccgcaaaacctccctcggc
agcagccgtcgcggtagctctctgggtaccaacgcattcgtcacggatgcagctgcccct
cctgctctgcccgactacgcgctctctgctgctgcaaaaattgcgccgcgaccgtcggaa
agtgaagcttctactgctacgtcgatagacacacacatgttgagtcgcagcgcgacgggg
tcgacgaccctttatggcgggggcgtgccgagtacgcctttgggctttatgccgaatggc
gctgtgggaacgtcggggatgtggcagcagaatgaagggggtattgtgcaccaccatatc
acagagcttgcaaataagcgtatagcaacgctcgagtatctacggaaagctcatgaagga
cgtatatactggttcaaaacctatctcttcgacaagaccgacctcggccgtatgccctcc
ctcgacgctcgaaagctcggccgcaaagcaacaaaccatctcctcctcggtctatccctc
cctacaatcgtcgacctctactcctccacatcgatcgaattcctccgaagcttaaactcc
ctactctccgagttcgattccttccaacaaatccacggcgagtcatccaccgctgcgtcc
ctcactcgcgcccgtctaccaagcatgttccgtcgtccaggtggtaaatcacgtcgctcg
acttctgcagccgacatgcaccccctgcctgacgagatggctcccatgccatctgccggt
ggacctgcaccgtctgtaatgaactttgcagcttccgaaacagacttgcttcccggcgag
gagtacacatacttgttaacgccatctttaccgttcgatcccgattactttgagacgttt
gcgacgctgtgcgatgttttgatcgattgctacacgagattcctcgcattggtaccttcg
ccgaaagattgctcagcgcccgttgctgagctatttacaaaggcggattcgcgagtacgc
aagattatagttcaaggtctggtccgggatttcgaagagcagagtcgaagccacgtcaag
acggaagtggctacgattggaaaggtggttctgggagggttaatgtga
>Fp16r
atggcgcccaaacaaccatcctcaaacggaacgcccatcttttcaacttccatcttctcc
tcctcctccaactcggcctctcgtcccaccacccgcgaaggcaccctcgatcctctaaac
acaacaaacatcctccccaaagaccgcaaagcttccttctcccgcaaaacctccctcggc
agcagccgtcgcggtagctctctgggtaccaacgcattcgtcacggatgcagctgcccct
cctgctctgcccgactacgcgctctctgctgctgcaaaaattgcgccgcgaccgtcggaa
agtgaagcttctactgctacgtcgatagacacacacatgttgagtcgcagcgcgacgggg
tcgacgaccctttatggcgggggcgtgccgagtacgcctttgggctttatgccgaatggc
gctgtgggaacgtcggggatgtggcagcagaatgaagggggtattgtgcaccaccatatc
acagagcttgcaaataagcgtatagcaacgctcgagtatctacggaaagctcatgaagga
cgtatatactggttcaaaacctatctcttcgacaagaccgacctcggccgtatgccctcc
ctcgacgctcgaaagctcggccgcaaagcaacaaaccatctcctcctcggtctatccctc
cctacaatcgtcgacctctactcctccacatcgatcgaattcctccgaagcctaaactcc
ctactctccgagttcgattccttccaacaaatccacggcgagtcatccaccgctgcgtcc
ctcactcgcgcccgtctaccaagcatgttccgtcgtccaggtggtaaatcacgtcgctcg
acttctgcagccgacatgcaccccctgcctgacgagatggctcccatgccatctgccggt
ggacctgcaccgtctgtaatgaactttgcagcttccgaaacagacttgcttcccggcgag
gagtacacatacttgttaacgccatctttaccgttcgatcccgattactttgagacgttt
gcgacgctgtgcgatgttttgatcgattgctacacgagattcctcgcattggtaccttcg
ccgaaagattgctcagcgcccgttgctgagctatttacaaaggcggattcgcgagtacgc
aagattatagttcaaggtctggtccgggatttcgaagagcagagtcgaagccacgtcaag
acggaagtggctacgattggaaaggtggttctgggagggttaatgtga
>Fp1r
atggcgcccaaacaaccatcctcaaacggaacacccatcttttcaacttccatcttctcc
tcctcctccaactcggcctctcgtcccaccacccgcgaaggcaccctcgatcctctaaac
acaacaaacatcctccccaaagaccgcaaagcttccttctcccgcaaaacctccctcg--
-gcagccgtcgcggtagttctctgggcaccaacgcattcgtcacggatgcagctgcccct
cctgctctgcccgactacgcgctctctgctgctgcaaagattgcgccgcgaccgtcggaa
agtgaagcttctactactacgtcgatagatacacatatgttgagtcgcagcgcgacgggg
tcgacgaccctttatggcgggggtgtgccgagtacgcctttgggctttatgccaaatggc
gctgtgggaacgtcggggatgtggcagcagaatgaagggggtattgtgcaccaccatatc
acagagcttgcgaataagcgtatagcaacgctcgaatatctacggaaagctcatgaagga
cgtatatactggttcaaaacgtacctcttcgacaagaccgacctcggccgcatgccctcc
ctcgacgctcgaaagctcggccgcaaagcaacaaaccatctcctcctcggtctatccctc
cctacaatcgtcgacctctactcctccacatcgatcgaattcctccgaagcttaaactcc
ctactctccgagttcgattccttccaacaaatccacggcgagtcatccaccgctgcatcc
ctcactcgcgcccgtctaccaagcatgttccgtcgtccaggtggtaaatcacgccgctcg
acttctgcagccgacatgcaccccttgcctgacgagatggctcccatgccatctgccggt
ggacctgcaccgtctgtaatgaactttgcagcttccgaaacagacttgcttcccggcgag
gagtacacatacttgttgacgccatctttaccgttcgatcccgattactttgagacgttt
gcgacgctgtgcgatgttttgatcgattgctacacgagattcctcgcattggtaccttcg
ccgaaagattgctcagcgcccgttgctgagctatttacgaaggcggattcgcgagtacgc
aagattatagttcaaggtctggtccgggatttcgaagagcagagtcgaagccacgtcaag
acggaagtggctacgattggaaaggtggttctgggagggttaatgtga
>Fp21r
atggcgcccaaacaaccatcctcaaacggaacgcccatcttttcaacttccatcttctcc
tcctcctccaactcggcctctcgtcccaccacccgcgaaggcaccctcgatcctctgaac
acaacaaacatcctccccaaagaccgcaaagcttccttctcccggaaaacctccctcg--
-gcagccgtcgcggcagctctctgggtaccaacgcattcgtcacggatgcagctgcccct
cctgctctgcccgactacgcgctctctgctgctgcaaagattgcgccgcgaccgtcggaa
agtgaagcttctactactacgtcgatagacacacacatgttgagtcgcagcgcgacgggg
tcgacgaccctttatggcgggggtgtgccgagtacgcctttgggctttatgccgaatggc
gctgtgggaacgtcggggatgtggcagcagaatgaagggggtattgtgcaccaccatatc
acagagcttgcgaataagcgtatagcaacgctcgagtatctacggaaagctcatgaagga
cgtatatactggttcaaaacctatctcttcgacaagaccgacctcggccgtatgccctcc
ctcgacgctcgaaagctcggccgcaaagcaacaaaccatctcctcctcggtctatccctc
cctacaatcgtcgacctctactcctccacatcaatcgaattcctccgaagcttaaactcc
ctactctccgagttcgattccttccaacaaatccacggcgagtcatccaccgctgcatcc
ctcactcgcgcccgtctaccaagcatgttccgtcgtccaggcggtaaatcacgtcgctcg
acttctgcagccgacatgcaccccttgcctgacgagatggctcccatgccatctgccggt
ggacctgcaccttctgtaatgaactttgcagcttccgaaacagacttgcttcccggcgag
gagtacacatacttgttaacgccatctttaccgttcgatcccgattactttgagaccttt
gcgacgctgtgcgatgttttgatcgattgctacacgagattcctcgcattggtaccttcg
ccgaaagattgctcagcgcccgttgctgagctgtttacgaaggcggattcgcgagtacgc
aagattatagttcaaggtctggtccgggatttcgaagagcagagtcgaagccacgtcaag
acggaagtggctacgattggaaaggtggttctgggagggttaatgtga
>Fp24r
atggcgcccaaacaaccatcctcaaacggaacgcccatcttttcaacttccatcttctcc
tcctcctccaactcggcctctcgtcccaccacccgcgaaggcaccctcgatcctctgaac
acaacaaacatcctccccaaagaccgcaaagcttccttctcccggaaaacctccctcg--
-gcagccgtcgcggcagctctctgggtaccaacgcattcgtcacggatgcagctgcccct
cctgctctgcccgactacgcgctctctgctgctgcaaagattgcgccgcgaccgtcggaa
agtgaagcttctactactacgtcgatagacacacacatgttgagtcgcagcgcgacgggg
tcgacgaccctttatggcgggggtgtgccgagtacgcctttgggctttatgccgaatggc
gctgtgggaacgtcggggatgtggcagcagaatgaagggggtattgtgcaccaccatatc
acagagcttgcgaataagcgtatagcaacgctcgagtatctacggaaagctcatgaagga
cgtatatactggttcaaaacctatctcttcgacaagaccgacctcggccgtatgccctcc
ctcgacgctcgaaagctcggccgcaaagcaacaaaccatctcctcctcggtctatccctc
cctacaatcgtcgacctctactcctccacatcgatcgaattcctccgaagcttaaactcc
ctactctccgagttcgattccttccaacaaatccacggcgagtcatccaccgctgcgtcc
ctcactcgcgcccgtctaccaagcatgttccgtcgtccaggtggtaaatcacgtcgctcg
acttctgcagccgacatgcaccccctgcctgacgagatggctcccatgccatctgccggt
ggacctgcaccgtctgtaatgaactttgcagcttccgaaacagacttgcttcccggcgag
gagtacacatacttgttaacgccatctttaccgttcgatcccgattactttgagacgttt
gcgacgctgtgcgatgttttgatcgattgctacacgagattcctcgcattggtaccttcg
ccgaaagattgctcagcgcccgttgctgagctatttacaaaggcggattcgcgagtacgc
aagattatagttcaaggtctggtccgggatttcgaagagcagagtcgaagccacgtcaag
acggaagtggctacgattggaaaggtggttctgggagggttaatgtga
>Fp2516
atggcgcccaaacaaccatcctcaaacggaacgcccatcttttcaacttccatcttctcc
tcctcctccaactcggcctctcgtcccaccacccgcgaaggcaccctcgatcctctgaac
acaacaaacatcctccccaaagaccgcaaagcttccttctcccggaaaacctccctcg--
-gcagccgtcgcggcagctctctgggtaccaacgcattcgtcacggatgcagctgcccct
cctgctctgcccgactacgcgctctctgctgctgcaaagattgcgccgcgaccgtcggaa
agtgaagcttctactactacgtcgatagacacacacatgttgagtcgcagcgcgacgggg
tcgacgaccctttatggcgggggtgtgccgagtacgcctttgggctttatgccgaatggc
gctgtgggaacgtcggggatgtggcagcagaatgaagggggtattgtgcaccaccatatc
acagagcttgcgaataagcgtatagcaacgctcgagtatctacggaaagctcatgaagga
cgtatatactggttcaaaacgtacctcttcgacaagaccgacctcggccgcatgccctcc
ctcgacgctcgaaagctcggccgcaaagcaacaaaccatctcctcctcggtctatccctc
cctacaatcgtcgacctctactcctccacatcgatcgaattcctccgaagcctaaactcc
ctactctccgagttcgattccttccaacaaatccacggcgagtcatccaccgctgcatcc
ctcactcgcgcccgtctaccaagcatgttccgtcgtccaggcggtaaatcacgtcgctcg
acttctgcagccgacatgcaccccttgcctgacgagatggctcccatgccatctgccggt
ggacctgcaccgtctgtaatgaactttgcagcttccgaaacagacttgcttcccggcgag
gagtacacatacttgttaacgccatctttaccgttcgatcccgattactttgagacgttt
gcgacgctgtgcgatgttttgatcgattgctacacgagattcctcgcattggtaccttcg
ccgaaagattgctcagcgcccgttgctgagctatttacaaaggcggattcgcgagtacgc
aagattatagttcaaggtctggtccgggatttcgaagagcagagtcgaagccacgtcaag
acggaagtggctacgattggaaaggtggttctgggagggttaatgtga
>Fp26r
atggcgcccaaacaaccatcctcaaacggaacacccatcttttcaacttccatcttctcc
tcctcctccaactcggcctctcgtcccaccacccgcgaaggcaccctcgatcctctaaac
acaacaaacatcctccccaaagaccgcaaagcttccttctcccgcaaaacctccctcg--
-gcagccgtcgcggtagttctctgggcaccaacgcattcgtcacggatgcagctgcccct
cctgctctgcccgactacgcgctctctgctgctgcaaagattgcgccgcgaccgtcggaa
agtgaagcttctactactacgtcgatagatacacatatgttgagtcgcagcgcgacgggg
tcgacgaccctttatggcgggggtgtgccgagtacgcctttgggctttatgccaaatggc
gctgtgggaacgtcggggatgtggcagcagaatgaagggggtattgtgcaccaccatatc
acagagcttgcgaataagcgtatagcaacgctcgaatatctacggaaagctcatgaagga
cgtatatactggttcaaaacgtacctcttcgacaagaccgacctcggccgcatgccctcc
ctcgacgctcgaaagctcggccgcaaagcaacaaaccatctcctcctcggtctatccctc
cctacaatcgtcgacctctactcctccacatcgatcgaattcctccgaagcttaaactcc
ctactctccgagttcgattccttccaacaaatccacggcgagtcatccaccgctgcatcc
ctcactcgcgcccgtctaccaagcatgttccgtcgtccaggtggtaaatcacgccgctcg
acttctgcagccgacatgcaccccttgcctgacgagatggctcccatgccatctgccggt
ggacctgcaccgtctgtaatgaactttgcagcttccgaaacagacttgcttcccggcgag
gagtacacatacttgttgacgccatctttaccgttcgatcccgattactttgagacgttt
gcgacgctgtgcgatgttttgatcgattgctacacgagattcctcgcattggtaccttcg
ccgaaagattgctcagcgcccgttgctgagctatttacgaaggcggattcgcgagtacgc
aagattatagttcaaggtctggtccgggatttcgaagagcagagtcgaagccacgtcaag
acggaagtggctacgattggaaaggtggttctgggagggttaatgtga
>Fp33
atggcgcccaaacaaccatcctcaaacggaacgcccatcttttcaacttccatcttctcc
tcctcctccaactcggcctctcgtcccaccacccgcgaaggcaccctcgatcctctaaac
acaacaaacatcctccccaaagaccgcaaagcttccttctcccgcaaaacctccctcggc
agcagccgtcgcggtagctctctgggtaccaacgcattcgtcacggatgcagctgcccct
cctgctctgcccgactacgcgctctctgctgctgcaaaaattgcgccgcgaccgtcggaa
agtgaagcttctactgctacgtcgatagacacacacatgttgagtcgcagcgcgacgggg
tcgacgaccctttatggcgggggcgtgccgagtacgcctttgggctttatgccgaatggc
gctgtgggaacgtcggggatgtggcagcagaatgaagggggtattgtgcaccaccatatc
acagagcttgcaaataagcgtatagcaacgctcgagtatctacggaaagctcatgaagga
cgtatatactggttcaaaacctatctcttcgacaagaccgacctcggccgtatgccctcc
ctcgacgctcgaaagctcggccgcaaagcaacaaaccatctcctcctcggtctatccctc
cctacaatcgtcgacctctactcctccacatcgatcgaattcctccgaagcctaaactcc
ctactctccgagttcgattccttccaacaaatccacggcgagtcatccaccgctgcgtcc
ctcactcgcgcccgtctaccaagcatgttccgtcgtccaggtggtaaatcacgtcgctcg
acttctgcagccgacatgcaccccctgcctgacgagatggctcccatgccatctgccggt
ggacctgcaccgtctgtaatgaactttgcagcttccgaaacagacttgcttcccggcgag
gagtacacatacttgttaacgccatctttaccgttcgatcccgattactttgagacgttt
gcgacgctgtgcgatgttttgatcgattgctacacgagattcctcgcattggtaccttcg
ccgaaagattgctcagcgcccgttgctgagctatttacaaaggcggattcgcgagtacgc
aagattatagttcaaggtctggtccgggatttcgaagagcagagtcgaagccacgtcaag
acggaagtggctacgattggaaaggtggttctgggagggttaatgtga
>Fp34
atggcgcccaaacaaccatcctcaaacggaacgcccatcttttcaacttccatcttctcc
tcctcctccaactcggcctctcgtcccaccacccgcgaaggcaccctcgatcctctaaac
acaacaaacatcctccccaaagaccgcaaagcttccttctcccgcaaaacctccctcg--
-gcagccgtcgcggtagctctctgggtaccaacgcattcgtcacggatgcagctgcccct
cctgctctgcccgactacgcgctctctgctgctgcaaaaattgcgccgcgaccgtcggaa
agtgaagcttctactactacgtcgatagatacacatatgttgagtcgcagcgcgacgggg
tcgacgaccctttatggcgggggtgtgccgagtacgcctttgggctttatgccgaatggc
gctgtgggaacgtcggggatgtggcagcagaatgaagggggtattgtgcaccaccatatc
acagagcttgcgaataagcgtatagcaacgctcgagtatctacgcaaagctcatgaagga
cgtatatactggttcaaaacctatctcttcgacaagaccgacctcggccgcatgccctcc
ctcgacgctcgaaagctcggccgcaaagcaacaaaccatctcctcctcggtctatccctc
cccacaatcgtcgacctctactcctccacatcaatcgaattcctccgaagcttaaactcc
ctactctccgagttcgattccttccaacaaatccacggcgagtcatccaccgctgcatcc
ctcactcgcgcccgtctaccaagcatgttccgtcgtccaggtggtaaatcacgccgctcg
acttctgcagccgacatgcaccccttgcctgacgagatggctcccatgccatctgccggt
ggacctgcaccatctgtaatgaactttgcagcttccgaaacagacttgcttcccggcgag
gagtacacatacttgttgacgccatctttaccgttcgatcccgattactttgagacgttt
gcgacgctgtgcgatgttttgatcgattgctacacgagattcctcgcattggtaccttca
ccaaaagattgctcagcgcccgttgctgagctatttacaaaggcagattcgcgagtacgc
aaaattatagttcaaggtctggttcgggatttcgaagagcagagtcgaagccacgtcaag
acggaagtggctacgattggaaaggtggttctgggagggttaatgtga
>Fp35
atggcgcccaaacaaccatcctcaaacggaacgcccatcttttcaacttccatcttctcc
tcctcctccaactcggcctctcgtcccaccacccgcgaaggcaccctcgatcctctaaac
acaacaaacatcctccccaaagaccgcaaagcttccttctcccgcaaagcctccctcggc
agcagccgtcgcggtagctctctgggtaccaacgcattcgtcacggatgcagctgcccct
cctgctctgcccgactacgcgctctctgctgctgcaaagattgcgccgcgaccgtcggaa
agtgaagcttctactgctacgtcgatagacacacacatgttgagtcgcagcgcgacgggg
tcgacgaccctttatggcgggggtgtgccgagtacgcctttgggctttatgccgaatggc
gctgtgggaacgtcggggatgtggcagcagaatgaagggggtattgtgcaccaccatatc
acagagcttgcaaataagcgtatagcaacgctcgaatatctacggaaagctcatgaagga
cgtatatactggttcaaaacctatctcttcgacaggaccgacctcggccgtatgccctcc
ctcgacgctcgaaagctcggccgcaaagcaacaaaccatctcctcctcggtctatccctc
cctacaatcgtcgacctctactcctccacatcaatcgaattcctccgaagcttaaactcc
ctactctccgagttcgattccttccaacaaatccacggcgagtcatccaccgctgcatcc
ctcactcgcgcccgtctaccaagcatgttccgtcgtccaggcggtaaatcacgccgctcg
acttctgcagccgacatgcaccccttgcctgacgagatggctcccatgccatctgccggt
ggacctgcaccgtctgtaatgaactttgcagcttccgaaacagacttgcttcccggcgag
gagtacacatacttgttgacgccatctttaccgttcgatcccgattactttgagacgttt
gcgacgctgtgcgatgttttgatcgattgctacacgagattcctcgcattggtaccttca
ccaaaagattgctcagcgcccgttgctgagctgtttacgaaggcggattcgcgagtacgc
aagattatagttcaaggtctggtccgagatttcgaagagcagagtcgaagccacgtcaag
acggaagtggctacgattggaaaggtggttctgggagggttaatgtga
>Fp38
atggcgcccaaacaaccatcctcaaacggaacgcccatcttttcaacttccatcttctcc
tcctcctccaactcggcctctcgtcccaccacccgcgaaggcaccctcgatcctctaaac
acaacaaacatcctccccaaagaccgcaaagcttccttctcccgcaaagcctccctcggc
agcagccgtcgcggtagctctctgggtaccaacgcattcgtcacggatgcagctgcccct
cctgctctgcccgactacgcgctctctgctgctgcaaagattgcgccgcgaccgtcggaa
agtgaagcttctactgctacgtcgatagacacacacatgttgagtcgcagcgcgacgggg
tcgacgaccctttatggcgggggtgtgccgagtacgcctttgggctttatgccgaatggc
gctgtgggaacgtcggggatgtggcagcagaatgaagggggtattgtgcaccaccatatc
acagagcttgcaaataagcgtatagcaacgctcgaatatctacggaaagctcatgaagga
cgtatatactggttcaaaacctatctcttcgacaggaccgacctcggccgtatgccctcc
ctcgacgctcgaaagctcggccgcaaagcaacaaaccatctcctcctcggtctatccctc
cctacaatcgtcgacctctactcctccacatcaatcgaattcctccgaagcttaaactcc
ctactctccgagttcgattccttccaacaaatccacggcgagtcatccaccgctgcatcc
ctcactcgcgcccgtctaccaagcatgttccgtcgtccaggcggtaaatcacgccgctcg
acttctgcagccgacatgcaccccttgcctgacgagatggctcccatgccatctgccggt
ggacctgcaccgtctgtaatgaactttgcagcttccgaaacagacttgcttcccggcgag
gagtacacatacttgttgacgccatctttaccgttcgatcccgattactttgagacgttt
gcgacgctgtgcgatgttttgatcgattgctacacgagattcctcgcattggtaccttca
ccaaaagattgctcagcgcccgttgctgagctgtttacgaaggcggattcgcgagtacgc
aagattatagttcaaggtctggtccgagatttcgaagagcagagtcgaagccacgtcaag
acggaagtggctacgattggaaaggtggttctgggagggttaatgtga
>Fp39
atggcgcccaaacaaccatcctcaaacggaacgcccatcttttcaacttccatcttctcc
tcctcctccaactcggcctctcgtcccaccacccgcgaaggcaccctcgatcctctaaac
acaacaaacatcctccccaaagaccgcaaagcttccttctcccgcaaaacctccctcggc
agcagccgtcgcggtagctctctgggtaccaacgcattcgtcacggatgcagctgcccct
cctgctctgcccgactacgcgctctctgctgctgcaaaaattgcgccgcgaccgtcggaa
agtgaagcttctactgctacgtcgatagacacacacatgttgagtcgcagcgcgacgggg
tcgacgaccctttatggcgggggcgtgccgagtacgcctttgggctttatgccgaatggc
gctgtgggaacgtcggggatgtggcagcagaatgaagggggtattgtgcaccaccatatc
acagagcttgcaaataagcgtatagcaacgctcgagtatctacggaaagctcatgaagga
cgtatatactggttcaaaacctatctcttcgacaagaccgacctcggccgtatgccctcc
ctcgacgctcgaaagctcggccgcaaagcaacaaaccatctcctcctcggtctatccctc
cctacaatcgtcgacctctactcctccacatcgatcgaattcctccgaagcttaaactcc
ctactctccgagttcgattccttccaacaaatccacggcgagtcatccaccgctgcgtcc
ctcactcgcgcccgtctaccaagcatgttccgtcgtccaggtggtaaatcacgtcgctcg
acttctgcagccgacatgcaccccctgcctgacgagatggctcccatgccatctgccggt
ggacctgcaccgtctgtaatgaactttgcagcttccgaaacagacttgcttcccggcgag
gagtacacatacttgttaacgccatctttaccgttcgatcccgattactttgagacgttt
gcgacgctgtgcgatgttttgatcgattgctacacgagattcctcgcattggtaccttcg
ccgaaagattgctcagcgcccgttgctgagctatttacaaaggcggattcgcgagtacgc
aagattatagttcaaggtctggtccgggatttcgaagagcagagtcgaagccacgtcaag
acggaagtggctacgattggaaaggtggttctgggagggttaatgtga
>Fp42
atggcgcccaaacaaccatcctcaaacggaacgcccatcttttcaacttccatcttctcc
tcctcctccaactcggcctctcgtcccaccacccgcgaaggcaccctcgatcctctgaac
acaacaaacatcctccccaaagaccgcaaagcttccttctcccggaaaacctccctcg--
-gcagccgtcgcggcagctctctgggtaccaacgcattcgtcacggatgcagctgcccct
cctgctctgcccgactacgcgctctctgctgctgcaaagattgcgccgcgaccgtcggaa
agtgaagcttctactactacgtcgatagacacacacatgttgagtcgcagcgcgacgggg
tcgacgaccctttatggcgggggtgtgccgagtacgcctttgggctttatgccgaatggc
gctgtgggaacgtcggggatgtggcagcagaatgaagggggtattgtgcaccaccatatc
acagagcttgcgaataagcgtatagcaacgctcgagtatctacggaaagctcatgaagga
cgtatatactggttcaaaacctatctcttcgacaagaccgacctcggccgtatgccctcc
ctcgacgctcgaaagctcggccgcaaagcaacaaaccatctcctcctcggtctatccctc
cctacaatcgtcgacctctactcctccacatcaatcgaattcctccgaagcttaaactcc
ctactctccgagttcgattccttccaacaaatccacggcgagtcatccaccgctgcatcc
ctcactcgcgcccgtctaccaagcatgttccgtcgtccaggcggtaaatcacgtcgctcg
acttctgcagccgacatgcaccccttgcctgacgagatggctcccatgccatctgccggt
ggacctgcaccttctgtaatgaactttgcagcttccgaaacagacttgcttcccggcgag
gagtacacatacttgttaacgccatctttaccgttcgatcccgattactttgagaccttt
gcgacgctgtgcgatgttttgatcgattgctacacgagattcctcgcattggtaccttcg
ccgaaagattgctcagcgcccgttgctgagctgtttacgaaggcggattcgcgagtacgc
aagattatagttcaaggtctggtccgggatttcgaagagcagagtcgaagccacgtcaag
acggaagtggctacgattggaaaggtggttctgggagggttaatgtga
>Fp44
atggcgcccaaacaaccatcctcaaacggaacgcccatcttttcaacttccatcttctcc
tcctcctccaactcggcctctcgtcccaccacccgcgaaggcactctcgatcctctaaac
acaacaaacatcctccccaaagaccgcaaagcttccttctcccgcaaaacctccctcg--
-gcagccgtcgcggtagctctctgggtaccaacgcattcgtcacggatgcagctgcccct
cctgctctgcccgactacgcgctctctgctgctgcaaagattgcgccgcgaccgtcggaa
agtgaagcttctactactacgtcgatagacacacacatgttgagtcgcagcgcgacgggg
tcgacgaccctttatggcgggggtgtgccgagtacgcctttgggctttatgccgaatggc
gctgtgggaacgtcggggatgtggcagcagaatgaagggggtattgtgcaccaccatatc
acagagcttgcgaataagcgtatagcaacactcgagtatctacggaaagctcatgaagga
cgtatatactggttcaaaacgtacctcttcgacaggaccgacctcggccgcatgccctcc
ctcgacgctcgaaagctcggccgcaaagcaacaaaccatctcctcctcggtctatccctc
cctacaatcgtcgacctctactcctccacatcgatcgaattcctccgaagcctaaactcc
ctactctccgagttcgattccttccaacaaatccacggcgagtcatccaccgctgcatcc
ctcactcgcgcccgtctaccaagcatgttccgtcgtccaggcggtaaatcacgccgctcg
acttctgcagccgacatgcaccccttgcctgacgagatggctcccatgccatctgccggt
ggacctgcaccgtctgtaatgaactttgcagcttccgaaacagacttgcttcccggcgag
gagtacacatacttgttgacgccatctttaccgttcgatcccgattactttgagacgttt
gcgacgttgtgcgatgttttgatcgattgctacacgagattcctcgcattggtaccttcg
ccgaaagattgctcagcgcccgttgctgagctatttacgaaggcggattcgcgagtacgc
aagattatagttcaaggtctggtgcgggatttcgaagagcagagtcgaagccacgtcaag
acggaagtggctacgattggaaaggtggttctgggagggttaatgtga
>Fp49
atggcgcccaaacaaccatcctcaaacggaacgcccatcttttcaacttccatcttctcc
tcctcctccaactcggcctctcgtcccaccacccgcgaaggcaccctcgatcctctgaac
acaacaaacatcctccccaaagaccgcaaagcttccttctcccggaaaacctccctcg--
-gcagccgtcgcggcagctctctgggtaccaacgcattcgtcacggatgcagctgcccct
cctgctctgcccgactacgcgctctctgctgctgcaaagattgcgccgcgaccgtcggaa
agtgaagcttctactactacgtcgatagacacacacatgttgagtcgcagcgcgacgggg
tcgacgaccctttatggcgggggtgtgccgagtacgcctttgggctttatgccgaatggc
gctgtgggaacgtcggggatgtggcagcagaatgaagggggtattgtgcaccaccatatc
acagagcttgcgaataagcgtatagcaacgctcgagtatctacggaaagctcatgaagga
cgtatatactggttcaaaacctatctcttcgacaagaccgacctcggccgtatgccctcc
ctcgacgctcgaaagctcggccgcaaagcaacaaaccatctcctcctcggtctatccctc
cctacaatcgtcgacctctactcctccacatcaatcgaattcctccgaagcttaaactcc
ctactctccgagttcgattccttccaacaaatccacggcgagtcatccaccgctgcatcc
ctcactcgcgcccgtctaccaagcatgttccgtcgtccaggcggtaaatcacgtcgctcg
acttctgcagccgacatgcaccccttgcctgacgagatggctcccatgccatctgccggt
ggacctgcaccttctgtaatgaactttgcagcttccgaaacagacttgcttcccggcgag
gagtacacatacttgttaacgccatctttaccgttcgatcccgattactttgagaccttt
gcgacgctgtgcgatgttttgatcgattgctacacgagattcctcgcattggtaccttcg
ccgaaagattgctcagcgcccgttgctgagctgtttacgaaggcggattcgcgagtacgc
aagattatagttcaaggtctggtccgggatttcgaagagcagagtcgaagccacgtcaag
acggaagtggctacgattggaaaggtggttctgggagggttaatgtga
>Fp50
atggcgcccaaacaaccatcctcaaacggaacgcccatcttttcaacttccatcttctcc
tcctcctccaactcggcctctcgtcccaccacccgcgaaggcaccctcgatcctctaaac
acaacaaacatcctccccaaagaccgcaaagcttccttctcccgcaaaacctccctcggc
agcagccgtcgcggtagctctctgggtaccaacgcattcgtcacggatgcagctgcccct
cctgctctgcccgactacgcgctctctgctgctgcaaaaattgcgccgcgaccgtcggaa
agtgaagcttctactgctacgtcgatagacacacacatgttgagtcgcagcgcgacgggg
tcgacgaccctttatggcgggggcgtgccgagtacgcctttgggctttatgccgaatggc
gctgtgggaacgtcggggatgtggcagcagaatgaagggggtattgtgcaccaccatatc
acagagcttgcaaataagcgtatagcaacgctcgagtatctacggaaagctcatgaagga
cgtatatactggttcaaaacctatctcttcgacaagaccgacctcggccgtatgccctcc
ctcgacgctcgaaagctcggccgcaaagcaacaaaccatctcctcctcggtctatccctc
cctacaatcgtcgacctctactcctccacatcgatcgaattcctccgaagcttaaactcc
ctactctccgagttcgattccttccaacaaatccacggcgagtcatccaccgctgcgtcc
ctcactcgcgcccgtctaccaagcatgttccgtcgtccaggtggtaaatcacgtcgctcg
acttctgcagccgacatgcaccccctgcctgacgagatggctcccatgccatctgccggt
ggacctgcaccgtctgtaatgaactttgcagcttccgaaacagacttgcttcccggcgag
gagtacacatacttgttaacgccatctttaccgttcgatcccgattactttgagacgttt
gcgacgctgtgcgatgttttgatcgattgctacacgagattcctcgcattggtaccttcg
ccgaaagattgctcagcgcccgttgctgagctatttacaaaggcggattcgcgagtacgc
aagattatagttcaaggtctggtccgggatttcgaagagcagagtcgaagccacgtcaag
acggaagtggctacgattggaaaggtggttctgggagggttaatgtga
>Fp51
atggcgcccaaacaaccatcctcaaacggaacgcccatcttttcaacttccatcttctcc
tcctcctccaactcggcctctcgtcccaccacccgcgaaggcaccctcgatcctctaaac
acaacaaacatcctccccaaagaccgcaaagcttccttctcccgcaaaacctccctcggc
agcagccgtcgcggtagctctctgggtaccaacgcattcgtcacggatgcagctgcccct
cctgctctgcccgactacgcgctctctgctgctgcaaaaattgcgccgcgaccgtcggaa
agtgaagcttctactgctacgtcgatagacacacacatgttgagtcgcagcgcgacgggg
tcgacgaccctttatggcgggggcgtgccgagtacgcctttgggctttatgccgaatggc
gctgtgggaacgtcggggatgtggcagcagaatgaagggggtattgtgcaccaccatatc
acagagcttgcaaataagcgtatagcaacgctcgagtatctacggaaagctcatgaagga
cgtatatactggttcaaaacctatctcttcgacaagaccgacctcggccgtatgccctcc
ctcgacgctcgaaagctcggccgcaaagcaacaaaccatctcctcctcggtctatccctc
cctacaatcgtcgacctctactcctccacatcgatcgaattcctccgaagcttaaactcc
ctactctccgagttcgattccttccaacaaatccacggcgagtcatccaccgctgcgtcc
ctcactcgcgcccgtctaccaagcatgttccgtcgtccaggtggtaaatcacgtcgctcg
acttctgcagccgacatgcaccccctgcctgacgagatggctcccatgccatctgccggt
ggacctgcaccgtctgtaatgaactttgcagcttccgaaacagacttgcttcccggcgag
gagtacacatacttgttaacgccatctttaccgttcgatcccgattactttgagacgttt
gcgacgctgtgcgatgttttgatcgattgctacacgagattcctcgcattggtaccttcg
ccgaaagattgctcagcgcccgttgctgagctatttacaaaggcggattcgcgagtacgc
aagattatagttcaaggtctggtccgggatttcgaagagcagagtcgaagccacgtcaag
acggaagtggctacgattggaaaggtggttctgggagggttaatgtga
>Fp59
atggcgcccaaacaaccatcctcaaacggaacgcccatcttttcaacttccatcttctcc
tcctcctccaactcggcctctcgtcccaccacccgcgaaggcaccctcgatcctctaaac
acaacaaacatcctccccaaagaccgcaaagcttccttctcccgcaaaacctccctcggc
agcagccgtcgcggtagctctctgggtaccaacgcattcgtcacggatgcagctgcccct
cctgctctgcccgactacgcgctctctgctgctgcaaaaattgcgccgcgaccgtcggaa
agtgaagcttctactgctacgtcgatagacacacacatgttgagtcgcagcgcgacgggg
tcgacgaccctttatggcgggggcgtgccgagtacgcctttgggctttatgccgaatggc
gctgtgggaacgtcggggatgtggcagcagaatgaagggggtattgtgcaccaccatatc
acagagcttgcaaataagcgtatagcaacgctcgagtatctacggaaagctcatgaagga
cgtatatactggttcaaaacctatctcttcgacaagaccgacctcggccgtatgccctcc
ctcgacgctcgaaagctcggccgcaaagcaacaaaccatctcctcctcggtctatccctc
cctacaatcgtcgacctctactcctccacatcgatcgaattcctccgaagcctaaactcc
ctactctccgagttcgattccttccaacaaatccacggcgagtcatccaccgctgcgtcc
ctcactcgcgcccgtctaccaagcatgttccgtcgtccaggtggtaaatcacgtcgctcg
acttctgcagccgacatgcaccccctgcctgacgagatggctcccatgccatctgccggt
ggacctgcaccgtctgtaatgaactttgcagcttccgaaacagacttgcttcccggcgag
gagtacacatacttgttaacgccatctttaccgttcgatcccgattactttgagacgttt
gcgacgctgtgcgatgttttgatcgattgctacacgagattcctcgcattggtaccttcg
ccgaaagattgctcagcgcccgttgctgagctatttacaaaggcggattcgcgagtacgc
aagattatagttcaaggtctggtccgggatttcgaagagcagagtcgaagccacgtcaag
acggaagtggctacgattggaaaggtggttctgggagggttaatgtga
>Fp63
atggcgcccaaacaaccatcctcaaacggaacgcccatcttttcaacttccatcttctcc
tcctcctccaactcggcctctcgtcccaccacccgcgaaggcaccctcgatcctctaaac
acaacaaacatcctccccaaagaccgcaaagcttccttctcccgcaaaacctccctcg--
-gcagccgtcgcggtagctctctgggtaccaacgcattcgtcacggatgcagctgcccct
cctgctctgcccgactacgcgctctctgctgctgcaaaaattgcgccgcgaccgtcggaa
agtgaagcttctactactacgtcgatagatacacatatgttgagtcgcagcgcgacgggg
tcgacgaccctttatggcgggggtgtgccgagtacgcctttgggctttatgccgaatggc
gctgtgggaacgtcggggatgtggcagcagaatgaagggggtattgtgcaccaccatatc
acagagcttgcgaataagcgtatagcaacgctcgagtatctacgcaaagctcatgaagga
cgtatatactggttcaaaacctatctcttcgacaagaccgacctcggccgcatgccctcc
ctcgacgctcgaaagctcggccgcaaagcaacaaaccatctcctcctcggtctatccctc
cccacaatcgtcgacctctactcctccacatcaatcgaattcctccgaagcttaaactcc
ctactctccgagttcgattccttccaacaaatccacggcgagtcatccaccgctgcatcc
ctcactcgcgcccgtctaccaagcatgttccgtcgtccaggtggtaaatcacgccgctcg
acttctgcagccgacatgcaccccttgcctgacgagatggctcccatgccatctgccggt
ggacctgcaccatctgtaatgaactttgcagcttccgaaacagacttgcttcccggcgag
gagtacacatacttgttgacgccatctttaccgttcgatcccgattactttgagacgttt
gcgacgctgtgcgatgttttgatcgattgctacacgagattcctcgcattggtaccttca
ccaaaagattgctcagcgcccgttgctgagctatttacaaaggcagattcgcgagtacgc
aaaattatagttcaaggtctggttcgggatttcgaagagcagagtcgaagccacgtcaag
acggaagtggctacgattggaaaggtggttctgggagggttaatgtga
>Fp65
atggcgcccaaacaaccatcctcaaacggaacgcccatcttttcaacttccatcttctcc
tcctcctccaactcggcctctcgtcccaccacccgcgaaggcaccctcgatcctctaaac
acaacaaatatcctccccaaagaccgcaaagcttccttctcccgcaaaacctccctcg--
-gcagccgtcgcggtagctctctgggtaccaacgcattcgtcacggatgcagctgcccct
cctgctctgcccgactacgcgctctctgctgctgcaaagattgcgccgcgaccgtcggaa
agtgaagcttctactgctacgtcgatagacacacacatgttgagtcgcagcgcgacgggg
tcgacgaccctttatggcgggggtgtgccgagtacgcctttgggctttatgccgaatggc
gctgtgggaacgtcggggatgtggcagcagaatgaagggggtattgtgcaccaccatatc
acagagcttgcgaataagcgtatagcaacactcgagtatctacggaaagctcatgaagga
cgtatatactggttcaaaacgtacctcttcgacaggaccgacctcggccgcatgccctcc
ctcgacgctcgaaagctcggccgcaaagcaacaaaccatctcctcctcggtctatccctc
cctacaatcgtcgacctctactcctccacatcgatcgaattcctccgaagcctaaactcc
ctactctccgagttcgattccttccaacaaatccacggcgagtcatccaccgctgcatcc
ctcactcgcgcccgtctaccaagcatgttccgtcgtccaggcggtaaatcacgccgctcg
acttctgcagccgacatgcaccccttgcctgacgagatggctcccatgccatctgccggt
ggaccggcaccttctgtaatgaactttgcagcttccgaaacagacttgcttcccggcgag
gagtacacatacttgttaacgccatctttaccgttcgatcccgattactttgagacgttt
gcgacgctgtgcgatgttttgatcgattgctacacgagattcctcgcattggtaccttct
ccgaaagattgctcagcgcccgttgctgagctatttacgaaggcggattcgcgagtacgc
aagattatagttcaaggtctggtccgggatttcgaagagcagagtcgaagccacgtcaag
acggaagtggctacgattggaaaggtggttctgggagggttaatgtga
>Fp66
atggcgcccaaacaaccatcctcaaacggaacgcccatcttttcaacttccatcttctcc
tcctcctccaactcggcctctcgtcccaccacccgcgaaggcaccctcgatcctctaaac
acaacaaacatcctccccaaagaccgcaaagcttccttctcccgcaaagcctccctcggc
agcagccgtcgcggtagctctctgggtaccaacgcattcgtcacggatgcagctgcccct
cctgctctgcccgactacgcgctctctgctgctgcaaagattgcgccgcgaccgtcggaa
agtgaagcttctactgctacgtcgatagacacacacatgttgagtcgcagcgcgacgggg
tcgacgaccctttatggcgggggtgtgccgagtacgcctttgggctttatgccgaatggc
gctgtgggaacgtcggggatgtggcagcagaatgaagggggtattgtgcaccaccatatc
acagagcttgcaaataagcgtatagcaacgctcgaatatctacggaaagctcatgaagga
cgtatatactggttcaaaacctatctcttcgacaggaccgacctcggccgtatgccctcc
ctcgacgctcgaaagctcggccgcaaagcaacaaaccatctcctcctcggtctatccctc
cctacaatcgtcgacctctactcctccacatcaatcgaattcctccgaagcttaaactcc
ctactctccgagttcgattccttccaacaaatccacggcgagtcatccaccgctgcatcc
ctcactcgcgcccgtctaccaagcatgttccgtcgtccaggcggtaaatcacgccgctcg
acttctgcagccgacatgcaccccttgcctgacgagatggctcccatgccatctgccggt
ggacctgcaccgtctgtaatgaactttgcagcttccgaaacagacttgcttcccggcgag
gagtacacatacttgttgacgccatctttaccgttcgatcccgattactttgagacgttt
gcgacgctgtgcgatgttttgatcgattgctacacgagattcctcgcattggtaccttca
ccaaaagattgctcagcgcccgttgctgagctgtttacgaaggcggattcgcgagtacgc
aagattatagttcaaggtctggtccgagatttcgaagagcagagtcgaagccacgtcaag
acggaagtggctacgattggaaaggtggttctgggagggttaatgtga
>Fp72
atggcgcccaaacaaccatcctcaaacggaacgcccatcttttcaacttccatcttctcc
tcctcctccaactcggcctctcgtcccaccacccgcgaaggcaccctcgatcctctaaac
acaacaaacatcctccccaaagaccgcaaagcttccttctcccgcaaagcctccctcggc
agcagccgtcgcggtagctctctgggtaccaacgcattcgtcacggatgcagctgcccct
cctgctctgcccgactacgcgctctctgctgctgcaaagattgcgccgcgaccgtcggaa
agtgaagcttctactgctacgtcgatagacacacacatgttgagtcgcagcgcgacgggg
tcgacgaccctttatggcgggggtgtgccgagtacgcctttgggctttatgccgaatggc
gctgtgggaacgtcggggatgtggcagcagaatgaagggggtattgtgcaccaccatatc
acagagcttgcaaataagcgtatagcaacgctcgaatatctacggaaagctcatgaagga
cgtatatactggttcaaaacctatctcttcgacaggaccgacctcggccgtatgccctcc
ctcgacgctcgaaagctcggccgcaaagcaacaaaccatctcctcctcggtctatccctc
cctacaatcgtcgacctctactcctccacatcaatcgaattcctccgaagcttaaactcc
ctactctccgagttcgattccttccaacaaatccacggcgagtcatccaccgctgcatcc
ctcactcgcgcccgtctaccaagcatgttccgtcgtccaggcggtaaatcacgccgctcg
acttctgcagccgacatgcaccccttgcctgacgagatggctcccatgccatctgccggt
ggacctgcaccgtctgtaatgaactttgcagcttccgaaacagacttgcttcccggcgag
gagtacacatacttgttgacgccatctttaccgttcgatcccgattactttgagacgttt
gcgacgctgtgcgatgttttgatcgattgctacacgagattcctcgcattggtaccttca
ccaaaagattgctcagcgcccgttgctgagctgtttacgaaggcggattcgcgagtacgc
aagattatagttcaaggtctggtccgagatttcgaagagcagagtcgaagccacgtcaag
acggaagtggctacgattggaaaggtggttctgggagggttaatgtga
>Fp73
atggcgcccaaacaaccatcctcaaacggaacgcccatcttttcaacttccatcttctcc
tcctcctccaactcggcctctcgtcccaccacccgcgaaggcaccctcgatcctctaaac
acaacaaacatcctccccaaagaccgcaaagcttccttctcccgcaaaacctccctcg--
-gcagccgtcgcggtagctctctgggtaccaacgcattcgtcacggatgcagctgcccct
cctgctctgcccgactacgcgctctctgctgctgcaaaaattgcgccgcgaccgtcggaa
agtgaagcttctactactacgtcgatagatacacatatgttgagtcgcagcgcgacgggg
tcgacgaccctttatggcgggggtgtgccgagtacgcctttgggctttatgccgaatggc
gctgtgggaacgtcggggatgtggcagcagaatgaagggggtattgtgcaccaccatatc
acagagcttgcgaataagcgtatagcaacgctcgagtatctacgcaaagctcatgaagga
cgtatatactggttcaaaacctatctcttcgacaagaccgacctcggccgcatgccctcc
ctcgacgctcgaaagctcggccgcaaagcaacaaaccatctcctcctcggtctatccctc
cccacaatcgtcgacctctactcctccacatcaatcgaattcctccgaagcttaaactcc
ctactctccgagttcgattccttccaacaaatccacggcgagtcatccaccgctgcatcc
ctcactcgcgcccgtctaccaagcatgttccgtcgtccaggtggtaaatcacgccgctcg
acttctgcagccgacatgcaccccttgcctgacgagatggctcccatgccatctgccggt
ggacctgcaccatctgtaatgaactttgcagcttccgaaacagacttgcttcccggcgag
gagtacacatacttgttgacgccatctttaccgttcgatcccgattactttgagacgttt
gcgacgctgtgcgatgttttgatcgattgctacacgagattcctcgcattggtaccttca
ccaaaagattgctcagcgcccgttgctgagctatttacaaaggcagattcgcgagtacgc
aaaattatagttcaaggtctggttcgggatttcgaagagcagagtcgaagccacgtcaag
acggaagtggctacgattggaaaggtggttctgggagggttaatgtga
>Fp76
atggcgcccaaacaaccatcctcaaacggaacgcccatcttttcaacttccatcttctcc
tcctcctccaactcggcctctcgtcccaccacccgcgaaggcaccctcgatcctctaaac
acaacaaacatcctccccaaagaccgcaaagcttccttctcccgcaaaacctccctcg--
-gcagccgtcgcggtagctctctgggtaccaacgcattcgtcacggatgcagctgcccct
cctgctctgcccgactacgcgctctctgctgctgcaaaaattgcgccgcgaccgtcggaa
agtgaagcttctactactacgtcgatagatacacatatgttgagtcgcagcgcgacgggg
tcgacgaccctttatggcgggggtgtgccgagtacgcctttgggctttatgccgaatggc
gctgtgggaacgtcggggatgtggcagcagaatgaagggggtattgtgcaccaccatatc
acagagcttgcgaataagcgtatagcaacgctcgagtatctacgcaaagctcatgaagga
cgtatatactggttcaaaacctatctcttcgacaagaccgacctcggccgcatgccctcc
ctcgacgctcgaaagctcggccgcaaagcaacaaaccatctcctcctcggtctatccctc
cccacaatcgtcgacctctactcctccacatcaatcgaattcctccgaagcttaaactcc
ctactctccgagttcgattccttccaacaaatccacggcgagtcatccaccgctgcatcc
ctcactcgcgcccgtctaccaagcatgttccgtcgtccaggtggtaaatcacgccgctcg
acttctgcagccgacatgcaccccttgcctgacgagatggctcccatgccatctgccggt
ggacctgcaccatctgtaatgaactttgcagcttccgaaacagacttgcttcccggcgag
gagtacacatacttgttgacgccatctttaccgttcgatcccgattactttgagacgttt
gcgacgctgtgcgatgttttgatcgattgctacacgagattcctcgcattggtaccttca
ccaaaagattgctcagcgcccgttgctgagctatttacaaaggcagattcgcgagtacgc
aaaattatagttcaaggtctggttcgggatttcgaagagcagagtcgaagccacgtcaag
acggaagtggctacgattggaaaggtggttctgggagggttaatgtga
>Fp78
atggcgcccaaacaaccatcctcaaacggaacgcccatcttttcaacttccatcttctcc
tcctcctccaactcggcctctcgtcccaccacccgcgaaggcaccctcgatcctctaaac
acaacaaacatcctccccaaagaccgcaaagcttccttctcccgcaaaacctccctcggc
agcagccgtcgcggtagctctctgggtaccaacgcattcgtcacggatgcagctgcccct
cctgctctgcccgactacgcgctctctgctgctgcaaaaattgcgccgcgaccgtcggaa
agtgaagcttctactgctacgtcgatagacacacacatgttgagtcgcagcgcgacgggg
tcgacgaccctttatggcgggggcgtgccgagtacgcctttgggctttatgccgaatggc
gctgtgggaacgtcggggatgtggcagcagaatgaagggggtattgtgcaccaccatatc
acagagcttgcaaataagcgtatagcaacgctcgagtatctacggaaagctcatgaagga
cgtatatactggttcaaaacctatctcttcgacaagaccgacctcggccgtatgccctcc
ctcgacgctcgaaagctcggccgcaaagcaacaaaccatctcctcctcggtctatccctc
cctacaatcgtcgacctctactcctccacatcgatcgaattcctccgaagcctaaactcc
ctactctccgagttcgattccttccaacaaatccacggcgagtcatccaccgctgcgtcc
ctcactcgcgcccgtctaccaagcatgttccgtcgtccaggtggtaaatcacgtcgctcg
acttctgcagccgacatgcaccccctgcctgacgagatggctcccatgccatctgccggt
ggacctgcaccgtctgtaatgaactttgcagcttccgaaacagacttgcttcccggcgag
gagtacacatacttgttaacgccatctttaccgttcgatcccgattactttgagacgttt
gcgacgctgtgcgatgttttgatcgattgctacacgagattcctcgcattggtaccttcg
ccgaaagattgctcagcgcccgttgctgagctatttacaaaggcggattcgcgagtacgc
aagattatagttcaaggtctggtccgggatttcgaagagcagagtcgaagccacgtcaag
acggaagtggctacgattggaaaggtggttctgggagggttaatgtga
>Fp81
atggcgcccaaacaaccatcctcaaacggaacgcccatcttttcaacttccatcttctcc
tcctcctccaactcggcctctcgtcccaccacccgcgaaggcactctcgatcctctaaac
acaacaaacatcctccccaaagaccgcaaagcttccttctcccgcaaaacctccctcg--
-gcagccgtcgcggtagctctctgggtaccaacgcattcgtcacggatgcagctgcccct
cctgctctgcccgactacgcgctctctgctgctgcaaagattgcgccgcgaccgtcggaa
agtgaagcttctactactacgtcgatagacacacacatgttgagtcgcagcgcgacgggg
tcgacgaccctttatggcgggggtgtgccgagtacgcctttgggctttatgccgaatggc
gctgtgggaacgtcggggatgtggcagcagaatgaagggggtattgtgcaccaccatatc
acagagcttgcgaataagcgtatagcaacactcgagtatctacggaaagctcatgaagga
cgtatatactggttcaaaacgtacctcttcgacaggaccgacctcggccgcatgccctcc
ctcgacgctcgaaagctcggccgcaaagcaacaaaccatctcctcctcggtctatccctc
cctacaatcgtcgacctctactcctccacatcgatcgaattcctccgaagcctaaactcc
ctactctccgagttcgattccttccaacaaatccacggcgagtcatccaccgctgcatcc
ctcactcgcgcccgtctaccaagcatgttccgtcgtccaggcggtaaatcacgccgctcg
acttctgcagccgacatgcaccccttgcctgacgagatggctcccatgccatctgccggt
ggacctgcaccgtctgtaatgaactttgcagcttccgaaacagacttgcttcccggcgag
gagtacacatacttgttgacgccatctttaccgttcgatcccgattactttgagacgttt
gcgacgttgtgcgatgttttgatcgattgctacacgagattcctcgcattggtaccttcg
ccgaaagattgctcagcgcccgttgctgagctatttacgaaggcggattcgcgagtacgc
aagattatagttcaaggtctggtgcgggatttcgaagagcagagtcgaagccacgtcaag
acggaagtggctacgattggaaaggtggttctgggagggttaatgtga
>Fp84
atggcgcccaaacaaccatcctcaaacggaacgcccatcttttcaacttccatcttctcc
tcctcctccaactcggcctctcgtcccaccacccgcgaaggcaccctcgatcctctaaac
acaacaaacatcctccccaaagaccgcaaagcttccttctcccgcaaaacctccctcg--
-gcagccgtcgcggtagctctctgggtaccaacgcattcgtcacggatgcagctgcccct
cctgctctgcccgactacgcgctctctgctgctgcaaaaattgcgccgcgaccgtcggaa
agtgaagcttctactactacgtcgatagatacacatatgttgagtcgcagcgcgacgggg
tcgacgaccctttatggcgggggtgtgccgagtacgcctttgggctttatgccgaatggc
gctgtgggaacgtcggggatgtggcagcagaatgaagggggtattgtgcaccaccatatc
acagagcttgcgaataagcgtatagcaacgctcgaatatctacggaaagctcatgaagga
cgtatatactggttcaaaacgtacctcttcgacaagaccgacctcggccgcatgccctcc
ctcgacgctcgaaagctcggccgcaaagcaacaaaccatctcctcctcggtctatccctc
cctacaatcgtcgacctctactcctccacatcgatcgaattcctccgaagcctaaactcc
ttactctccgagttcgattccttccaacaaatccacggcgagtcatccaccgctgcatcc
ctcactcgcgcccgtctaccaagcatgttccgtcgtccaggcggtaaatcacgccgctcg
acttctgcagccgacatgcaccccttgcctgacgagatggctcccatgccatctgccggt
ggaccggcaccttctgtaatgaactttgcagcttccgaaacagacttgcttcccggcgag
gagtacacatacttgttaacgccatctttaccgttcgatcccgattactttgagacgttt
gcgacgctgtgcgatgttttgatcgattgctacacgagattcctcgcattggtaccttct
ccgaaagattgctcagcgcccgttgctgagctatttacgaaggcggattcgcgagtacgc
aagattatagttcaaggtctggtccgggatttcgaagagcagagtcgaagccacgtcaag
acggaagtggctacgattggaaaggtggttctgggagggttaatgtga
>Fp86
atggcgcccaaacaaccatcctcaaacggaacgcccatcttttcaacttccatcttctcc
tcctcctccaactcggcctctcgtcccaccacccgcgaaggcaccctcgatcctctaaac
acaacaaacatcctccccaaagaccgcaaagcttccttctcccgcaaaacctccctcggc
agcagccgtcgcggtagctctctgggtaccaacgcattcgtcacggatgcagctgcccct
cctgctctgcccgactacgcgctctctgctgctgcaaaaattgcgccgcgaccgtcggaa
agtgaagcttctactgctacgtcgatagacacacacatgttgagtcgcagcgcgacgggg
tcgacgaccctttatggcgggggcgtgccgagtacgcctttgggctttatgccgaatggc
gctgtgggaacgtcggggatgtggcagcagaatgaagggggtattgtgcaccaccatatc
acagagcttgcaaataagcgtatagcaacgctcgagtatctacggaaagctcatgaagga
cgtatatactggttcaaaacctatctcttcgacaagaccgacctcggccgtatgccctcc
ctcgacgctcgaaagctcggccgcaaagcaacaaaccatctcctcctcggtctatccctc
cctacaatcgtcgacctctactcctccacatcgatcgaattcctccgaagcctaaactcc
ctactctccgagttcgattccttccaacaaatccacggcgagtcatccaccgctgcgtcc
ctcactcgcgcccgtctaccaagcatgttccgtcgtccaggtggtaaatcacgtcgctcg
acttctgcagccgacatgcaccccctgcctgacgagatggctcccatgccatctgccggt
ggacctgcaccgtctgtaatgaactttgcagcttccgaaacagacttgcttcccggcgag
gagtacacatacttgttaacgccatctttaccgttcgatcccgattactttgagacgttt
gcgacgctgtgcgatgttttgatcgattgctacacgagattcctcgcattggtaccttcg
ccgaaagattgctcagcgcccgttgctgagctatttacaaaggcggattcgcgagtacgc
aagattatagttcaaggtctggtccgggatttcgaagagcagagtcgaagccacgtcaag
acggaagtggctacgattggaaaggtggttctgggagggttaatgtga
>Fvenenatum.busco
atggcgcccaaaccaccaaactcaaacggagcgcccatcttttcaacatccatctt---c
tcctcctcaaactccgcctctcgtcctacgacccgcgaaggcaccctcgatcctctcaac
---acaaacatccttcccaaagaccgcaaagcttccttctcccgcaaagcctcccttg--
-gtagtcgtcgcggtagctctttaggtacaaacgctttcgtcacggatgcagctgcccct
cccgctctgcctgattacgcgctttctgctgctgcaaagattgcgccgcgaccgtcggaa
agtgaaccttcagctgctacgccgttagatacacagatgctgagtcgcagcgcgaccggg
tcgacgaccctttatggagggggtgtgccgagtacgccgctgggccttatgccaaatggt
gcggtgggaacggcgggaatgtggcagcagaatgaagcgagtattatgcaccatcatatc
acagagcttgcgaataagcgcatagcgacacttgagtatctacggaaagcccacgaagga
cgtatatactggttcaagacatacctcttcgacaagaccgacctcggccgcatgccctcc
ctcgacgctcgaaagatcggccgcaaagcaacaaaccatcttcttttgggtctatccctc
cctacaatcgtcgacctttactcctccacatcgatcgaattcctccgaagtctaaactcc
cttctctccgaattcgattccttccaacaactccacggcgattcgtccacagctgcatcc
cttacccgcgcccgtctgcccagcatgttccgtcgtccaggtggtaaatcgcgtcgctca
acttctgcagccgat---caccccatgcccgacgagatggctcccatgccatctgccggt
ggtcctgcaccgtctgtaatgaactttgcagcttccgaaacggatcttcttcctggtgaa
gagtacacatacttgttaacgccatctttaccgtttgatcccgattatttcgagacgttt
gcgacgctgtgtgatgttttgatcgattgctacacgagattcctcgcattggtaccttca
ccgaaagattgctcagcgcctgttgctgagctatttacaaaagcggattcgcgagtacga
aagattatagtgcaagggctggtccgagatttcgaagagcagagtcgaagtcatgtcaag
actgaggtggctacgattggaaaggtggttctgggaggtttaatgtga
