# Supplementary material for: Apicidin biosynthesis is linked to accessory chromosomes in Fusarium poae isolates
Source: BMC Genomics. 2021 Aug 4;22:591. doi: 10.1186/s12864-021-07617-y (PMC8340494; doi:10.1186/s12864-021-07617-y)
Supplement: Supplementary file 17 — Additional file 17. Compressed folder containing alignments for each of the 4141 orthologs used in BUSCO analysis. [file 12864_2021_7617_MOESM17_ESM.zip › Fven2_nt_MAFFT/32672at5125_nt.mafft.fasta]

>Fp105
atgttcagtcgccagctcacacgcgccgctactgccactccgcgcgccagcgtgcgagct
ctgagctcgactgctgcccttggcgctcgcaccccttccataggagatgtcaaccctaca
catgcagaggtcgataagtttagcaagaagcagaaggaatttcgcgagcacttggtagaa
gcacagaagaagcgagaagccagtttgttgccctcccatccgcagccagctaacgttccg
ttcaccaagtcggacgaaggctcacagaatgacaatgcaggacaaaccgaacaggccaag
gaaccagagccatctcgcaaggcaggccctttgacaaatcttatctacggtaccaaggag
ggtcgcgaactcgatgcccagcttgaagcaagtttcagtcaggtccttgcccgtggcaag
tacgtccactcgatcgttcagcacgaggtcaagcccgacaaggttgacgaatatgtcgag
ctcgtcggcaagtggtatcccaagatggcgaatgctccagagaacaaggtgaatctggtc
ggaagctggaggacagaggttggtgattgcgatacgtttgttcacatttgggagtaccaa
aagtacgagggttaccaccagtctcgatacaacatgacacaccaccccgaattttccgaa
ttcgacagcaaactaaagggcttgattaccagcaagaagatctccctcatgcaagagttt
tccttctggccaacaactcccccacgatcactgggcggcatctttgagctgcgctcctac
acattgcaccctggcaacttgctcgaatgggagacacactggcgacgaggactcaaggct
cgtcgggaggttatggaaggtgtcggtgcttggttcgttcagattggtgaccttaacact
gtccaccacctatggcagtttgccaacctggaggagcgccgaaaccgtcgcgagcagagc
tggcaggttgagggatggagtgacactgtccacaagacagtacctctcatccaaagcatg
aagtccaagattcttgttcccatgccttggtcccctgtccgataa
>Fp108
atgttcagtcgccagctcacacgcgccgctactgccactccgcgcgccagcgtgcgagct
ctgagctcgactgctgcccttggcgctcgcaccccttccataggagatgtcaaccctaca
catgcagaggtcgataagtttagcaagaagcagaaggaatttcgcgagcacttggtagaa
gcacagaagaagcgagaagccagtttgttgccctcccatccgcagccagctaacgttccg
ttcaccaagtcggacgaaggctcacagaatgacaatgcaggacaaaccgaacaggccaag
gaaccagagccatctcgcaaggcaggccctttgacaaatcttatctacggtaccaaggag
ggtcgcgaactcgatgcccagcttgaagcaagtttcagtcaggtccttgcccgtggcaag
tacgtccactcgatcgttcagcacgaggtcaagcccgacaaggttgacgaatatgtcgag
ctcgtcggcaagtggtatcccaagatggcgaatgctccagagaacaaggtgaatctggtc
ggaagctggaggacagaggttggtgattgcgatacgtttgttcacatttgggagtaccaa
aagtacgagggttaccaccagtctcgatacaacatgacacaccaccccgaattttccgaa
ttcgacagcaaactaaagggcttgattaccagcaagaagatctccctcatgcaagagttt
tccttctggccaacaactcccccacgatcactgggcggcatctttgagctgcgctcctac
acattgcaccctggcaacttgctcgaatgggagacacactggcgacgaggactcaaggct
cgtcgggaggttatggaaggtgtcggtgcttggttcgttcagattggtgaccttaacact
gtccaccacctatggcagtttgccaacctggaggagcgccgaaaccgtcgcgagcagagc
tggcaggttgagggatggagtgacactgtccacaagacagtacctctcatccaaagcatg
aagtccaagattcttgttcccatgccttggtcccctgtccgataa
>Fp118
atgttcagtcgccagctcacacgcgccgctactgccactccgcgcgccagcgtgcgagct
ctgagctcgactgctgcccttggcgctcgcaccccttccataggagatgtcaaccctaca
catgcagaggtcgataagtttagcaagaagcagaaggaatttcgcgaacacttggtagaa
gcacagaagaagcgagaagccagtttgttgccctcccatccgcagccagctaacgttccg
ttcaccaagtcggacgaaggctcacagaatgacaatgcaggacaaaccgaacaggccaag
gaaccagagccatctcgcaaggcaggccctttgacaaatcttatctacggtaccaaggag
ggtcgcgaactcgatgcccagcttgaagcaagtttcagtcaggtccttgcccgtggcaag
tacgtccactcgatcgttcagcacgaggtcaagcccgacaaggttgacgaatatgtcgag
ctcgtcggcaagtggtatcccaagatggcgaatgctccagagaacaaggtgaatctggtc
ggaagctggaggacagaggttggtgattgcgatacgtttgttcacatttgggagtaccaa
aagtacgagggttaccaccagtctcgatacaacatgacacaccaccccgaattttccgaa
ttcgacagcaaactaaagggcttgattaccagcaagaagatctccctcatgcaagagttt
tccttctggccaacaactcccccacgatcactgggcggcatctttgagctgcgctcctac
acattgcaccctggcaacttgctcgaatgggagacacactggcgacgaggactcaaggct
cgtcgggaggttatggaaggtgttggtgcttggttcgttcagattggtgaccttaacact
gtccaccacctatggcagtttgccaacctggaggagcgccgaaaccgtcgcgagcagagc
tggcaggttgagggatggagtgacactgtccacaagacagtacctctcatccaaagcatg
aagtccaagattcttgttcccatgccttggtcccctgtccgataa
>Fp122
atgttcagtcgccagctcacacgcgccgctactgccactccgcgcgccagcgtgcgagct
ctgagctcgactgctgcccttggcgctcgcaccccttccataggagatgtcaaccctaca
catgcagaggtcgataagtttagcaagaagcagaaggaatttcgcgagcacttggtagaa
gcacagaagaagcgagaagccagtttgttgccctcccatccgcagccagctaacgttccg
ttcaccaagtcggacgaaggctcacagaatgacaatgcaggacaaaccgaacaggccaag
gaaccagagccatctcgcaaggcaggccctttgacaaatcttatctacggtaccaaggag
ggtcgcgaactcgatgcccagcttgaagcaagtttcagtcaggtccttgcccgtggcaag
tacgtccactcgatcgttcagcacgaggtcaagcccgacaaggttgacgaatatgtcgag
ctcgtcggcaagtggtatcccaagatggcgaatgctccagagaacaaggtgaatctggtc
ggaagctggaggacagaggttggtgattgcgatacgtttgttcacatttgggagtaccaa
aagtacgagggttaccaccagtctcgatacaacatgacacaccaccccgaattttccgaa
ttcgacagcaaactaaagggcttgattaccagcaagaagatctccctcatgcaagagttt
tccttctggccaacaactcccccacgatcactgggcggcatctttgagctgcgctcctac
acattgcaccctggcaacttgctcgaatgggagacacactggcgacgaggactcaaggct
cgtcgggaggttatggaaggtgttggtgcttggttcgttcagattggtgaccttaacact
gtccaccacctatggcagtttgccaacctggaggagcgccgaaaccgtcgcgagcagagc
tggcaggttgagggatggagtgacactgtccacaagacagtacctctcatccaaagcatg
aagtccaagattcttgttcccatgccttggtcccctgtccgataa
>Fp125
atgttcagtcgccagctcacacgcgccgctactgccactccgcgcgccagcgtgcgagct
ctgagctcgactgctgcccttggcgctcgcaccccttccataggagatgtcaaccctaca
catgcagaggtcgataagtttagcaagaagcagaaggaatttcgcgagcacttggtagaa
gcacagaagaagcgagaagccagtttgttgccctcccatccgcagccagctaacgttccg
ttcaccaagtcggacgaaggctcacagaatgacaatgcaggacaaaccgaacaggccaag
gaaccagagccatctcgcaaggcaggccctttgacaaatcttatctacggtaccaaggag
ggtcgcgaactcgatgcccagcttgaagcaagtttcagtcaggtccttgcccgtggcaag
tacgtccactcgatcgttcagcacgaggtcaagcccgacaaggttgacgaatatgtcgag
ctcgtcggcaagtggtatcccaagatggcgaatgctccagagaacaaggtgaatctggtc
ggaagctggaggacagaggttggtgattgcgatacgtttgttcacatttgggagtaccaa
aagtacgagggttaccaccagtctcgatacaacatgacacaccaccccgaattttccgaa
ttcgacagcaaactaaagggcttgattaccagcaagaagatctccctcatgcaagagttt
tccttctggccaacaactcccccacgatcactgggcggcatctttgagctgcgctcctac
acattgcaccctggcaacttgctcgaatgggagacacactggcgacgaggactcaaggct
cgtcgggaggttatggaaggtgttggtgcttggttcgttcagattggtgaccttaacact
gtccaccacctatggcagtttgccaacctggaggagcgccgaaaccgtcgcgagcagagc
tggcaggttgagggatggagtgacactgtccacaagacagtacctctcatccaaagcatg
aagtccaagattcttgttcccatgccttggtcccctgtccgataa
>Fp13r
atgttcagtcgccagctcacacgcgccgctactgccactccgcgcgccagcgtgcgagct
ctgagctcgactgctgcccttggcgctcgcaccccttccataggagatgtcaaccctaca
catgcagaggtcgataagtttagcaagaagcagaaggaatttcgcgagcacttggtagaa
gcacagaagaagcgagaagccagtttgttgccctcccatccgcagccagctaacgttccg
ttcaccaagtcggacgaaggctcacagaatgacaatgcaggacaaaccgaacaggccaag
gaaccagagccatctcgcaaggcaggccctttgacaaatcttatctacggtaccaaggag
ggtcgcgaactcgatgcccagcttgaagcaagtttcagtcaggtccttgcccgtggcaag
tacgtccactcgatcgttcagcacgaggtcaagcccgacaaggttgacgaatatgtcgag
ctcgtcggcaagtggtatcccaagatggcgaatgctccagagaacaaggtgaatctggtc
ggaagctggaggacagaggttggtgattgcgatacgtttgttcacatttgggagtaccaa
aagtacgagggttaccaccagtctcgatacaacatgacacaccaccccgaattttccgaa
ttcgacagcaaactaaagggcttgattaccagcaagaagatctccctcatgcaagagttt
tccttctggccaacaactcccccacgatcactgggcggcatctttgagctgcgctcctac
acattgcaccctggcaacttgctcgaatgggagacacactggcgacgaggactcaaggct
cgtcgggaggttatggaaggtgttggtgcttggttcgttcagattggtgaccttaacact
gtccaccacctatggcagtttgccaacctggaggagcgccgaaaccgtcgcgagcagagc
tggcaggttgagggatggagtgacactgtccacaagacagtacctctcatccaaagcatg
aagtccaagattcttgttcccatgccttggtcccctgtccgataa
>Fp144
atgttcagtcgccagctcacacgcgccgctactgccactccgcgcgccagcgtgcgagct
ctgagctcgactgctgcccttggcgctcgcaccccttccataggagatgtcaaccctaca
catgcagaggtcgataagtttagcaagaagcagaaggaatttcgcgagcacttggtagaa
gcacagaagaagcgagaagccagtttgttgccctcccatccgcagccagctaacgttccg
ttcaccaagtcggacgaaggctcacagaatgacaatgcaggacaaaccgaacaggccaag
gaaccagagccatctcgcaaggcaggccctttgacaaatcttatctacggtaccaaggag
ggtcgcgaactcgatgcccagcttgaagcaagtttcagtcaggtccttgcccgtggcaag
tacgtccactcgatcgttcagcacgaggtcaagcccgacaaggttgacgaatatgtcgag
ctcgtcggcaagtggtatcccaagatggcgaatgctccagagaacaaggtgaatctggtc
ggaagctggaggacagaggttggtgattgcgatacgtttgttcacatttgggagtaccaa
aagtacgagggttaccaccagtctcgatacaacatgacacaccaccccgaattttccgaa
ttcgacagcaaactaaagggcttgattaccagcaagaagatctccctcatgcaagagttt
tccttctggccaacaactcccccacgatcactgggcggcatctttgagctgcgctcctac
acattgcaccctggcaacttgctcgaatgggagacacactggcgacgaggactcaaggct
cgtcgggaggttatggaaggtgtcggtgcttggttcgttcagattggtgaccttaacact
gtccaccacctatggcagtttgccaacctggaggagcgccgaaaccgtcgcgagcagagc
tggcaggttgagggatggagtgacactgtccacaagacagtacctctcatccaaagcatg
aagtccaagattcttgttcccatgccttggtcccctgtccgataa
>Fp146
atgttcagtcgccagctcacacgcgccgctactgccactccgcgcgccagcgtgcgagct
ctgagctcgactgctgcccttggcgctcgcaccccttccataggagatgtcaaccctaca
catgcagaggtcgataagtttagcaagaagcagaaggaatttcgcgagcacttggtagaa
gcacagaagaagcgagaagccagtttgttgccctcccatccgcagccagctaacgttccg
ttcaccaagtcggacgaaggctcacagaatgacaatgcaggacaaaccgaacaggccaag
gaaccagagccatctcgcaaggcaggccctttgacaaatcttatctacggtaccaaggag
ggtcgcgaactcgatgcccagcttgaagcaagtttcagtcaggtccttgcccgtggcaag
tacgtccactcgatcgttcagcacgaggtcaagcccgacaaggttgacgaatatgtcgag
ctcgtcggcaagtggtatcccaagatggcgaatgctccagagaacaaggtgaatctggtc
ggaagctggaggacagaggttggtgattgcgatacgtttgttcacatttgggagtaccaa
aagtacgagggttaccaccagtctcgatacaacatgacacaccaccccgaattttccgaa
ttcgacagcaaactaaagggcttgattaccagcaagaagatctccctcatgcaagagttt
tccttctggccaacaactcccccacgatcactgggcggcatctttgagctgcgctcctac
acattgcaccctggcaacttgctcgaatgggagacacactggcgacgaggactcaaggct
cgtcgggaggttatggaaggtgttggtgcttggttcgttcagattggtgaccttaacact
gtccaccacctatggcagtttgccaacctggaggagcgccgaaaccgtcgcgagcagagc
tggcaggttgagggatggagtgacactgtccacaagacagtacctctcatccaaagcatg
aagtccaagattcttgttcccatgccttggtcccctgtccgataa
>Fp155
atgttcagtcgccagctcacacgcgccgctactgccactccgcgcgccagcgtgcgagct
ctgagctcgactgctgcccttggcgctcgcaccccttccataggagatgtcaaccctaca
catgcagaggtcgataagtttagcaagaagcagaaggaatttcgcgaacacttggtagaa
gcacagaagaagcgagaagccagtttgttgccctcccatccgcagccagctaacgttccg
ttcaccaagtcggacgaaggctcacagaatgacaatgcaggacaaaccgaacaggccaag
gaaccagagccatctcgcaaggcaggccctttgacaaatcttatctacggtaccaaggag
ggtcgcgaactcgatgcccagcttgaagcaagtttcagtcaggtccttgcccgtggcaag
tacgtccactcgatcgttcagcacgaggtcaagcccgacaaggttgacgaatatgtcgag
ctcgtcggcaagtggtatcccaagatggcgaatgctccagagaacaaggtgaatctggtc
ggaagctggaggacagaggttggtgattgcgatacgtttgttcacatttgggagtaccaa
aagtacgagggttaccaccagtctcgatacaacatgacacaccaccccgaattttccgaa
ttcgacagcaaactaaagggcttgattaccagcaagaagatctccctcatgcaagagttt
tccttctggccaacaactcccccacgatcactgggcggcatctttgagctgcgctcctac
acattgcaccctggcaacttgctcgaatgggagacacactggcgacgaggactcaaggct
cgtcgggaggttatggaaggtgttggtgcttggttcgttcagattggtgaccttaacact
gtccaccacctatggcagtttgccaacctggaggagcgccgaaaccgtcgcgagcagagc
tggcaggttgagggatggagtgacactgtccacaagacagtacctctcatccaaagcatg
aagtccaagattcttgttcccatgccttggtcccctgtccgataa
>Fp157
atgttcagtcgccagctcacacgcgccgctactgccactccgcgcgccagcgtgcgagct
ctgagctcgactgctgcccttggcgctcgcaccccttccataggagatgtcaaccctaca
catgcagaggtcgataagtttagcaagaagcagaaggaatttcgcgagcacttggtagaa
gcacagaagaagcgagaagccagtttgttgccctcccatccgcagccagctaacgttccg
ttcaccaagtcggacgaaggctcacagaatgacaatgcaggacaaaccgaacaggccaag
gaaccagagccatctcgcaaggcaggccctttgacaaatcttatctacggtaccaaggag
ggtcgcgaactcgatgcccagcttgaagcaagtttcagtcaggtccttgcccgtggcaag
tacgtccactcgatcgttcagcacgaggtcaagcccgacaaggttgacgaatatgtcgag
ctcgtcggcaagtggtatcccaagatggcgaatgctccagagaacaaggtgaatctggtc
ggaagctggaggacagaggttggtgattgcgatacgtttgttcacatttgggagtaccaa
aagtacgagggttaccaccagtctcgatacaacatgacacaccaccccgaattttccgaa
ttcgacagcaaactaaagggcttgattaccagcaagaagatctccctcatgcaagagttt
tccttctggccaacaactcccccacgatcactgggcggcatctttgagctgcgctcctac
acattgcaccctggcaacttgctcgaatgggagacacactggcgacgaggactcaaggct
cgtcgggaggttatggaaggtgttggtgcttggttcgttcagattggtgaccttaacact
gtccaccacctatggcagtttgccaacctggaggagcgccgaaaccgtcgcgagcagagc
tggcaggttgagggatggagtgacactgtccacaagacagtacctctcatccaaagcatg
aagtccaagattcttgttcccatgccttggtcccctgtccgataa
>Fp16r
atgttcagtcgccagctcacacgcgccgctactgccactccgcgcgccagcgtgcgagct
ctgagctcgactgctgcccttggcgctcgcaccccttccataggagatgtcaaccctaca
catgcagaggtcgataagtttagcaagaagcagaaggaatttcgcgagcacttggtagaa
gcacagaagaagcgagaagccagtttgttgccctcccatccgcagccagctaacgttccg
ttcaccaagtcggacgaaggctcacagaatgacaatgcaggacaaaccgaacaggccaag
gaaccagagccatctcgcaaggcaggccctttgacaaatcttatctacggtaccaaggag
ggtcgcgaactcgatgcccagcttgaagcaagtttcagtcaggtccttgcccgtggcaag
tacgtccactcgatcgttcagcacgaggtcaagcccgacaaggttgacgaatatgtcgag
ctcgtcggcaagtggtatcccaagatggcgaatgctccagagaacaaggtgaatctggtc
ggaagctggaggacagaggttggtgattgcgatacgtttgttcacatttgggagtaccaa
aagtacgagggttaccaccagtctcgatacaacatgacacaccaccccgaattttccgaa
ttcgacagcaaactaaagggcttgattaccagcaagaagatctccctcatgcaagagttt
tccttctggccaacaactcccccacgatcactgggcggcatctttgagctgcgctcctac
acattgcaccctggcaacttgctcgaatgggagacacactggcgacgaggactcaaggct
cgtcgggaggttatggaaggtgttggtgcttggttcgttcagattggtgaccttaacact
gtccaccacctatggcagtttgccaacctggaggagcgccgaaaccgtcgcgagcagagc
tggcaggttgagggatggagtgacactgtccacaagacagtacctctcatccaaagcatg
aagtccaagattcttgttcccatgccttggtcccctgtccgataa
>Fp1r
atgttcagtcgccagctcacacgcgccgctactgccactccgcgcgccagcgtgcgagct
ctgagctcgactgctgcccttggcgctcgcaccccttccataggagatgtcaaccctaca
catgcagaggtcgataagtttagcaagaagcagaaggaatttcgcgagcacttggtagaa
gcacagaagaagcgagaagccagtttgttgccctcccatccgcagccagctaacgttccg
ttcaccaagtcggacgaaggctcacagaatgacaatgcaggacaaaccgaacaggccaag
gaaccagagccatctcgcaaggcaggccctttgacaaatcttatctacggtaccaaggag
ggtcgcgaactcgatgcccagcttgaagcaagtttcagtcaggtccttgcccgtggcaag
tacgtccactcgatcgttcagcacgaggtcaagcccgacaaggttgacgaatatgtcgag
ctcgtcggcaagtggtatcccaagatggcgaatgctccagagaacaaggtgaatctggtc
ggaagctggaggacagaggttggtgattgcgatacgtttgttcacatttgggagtaccaa
aagtacgagggttaccaccagtctcgatacaacatgacacaccaccccgaattttccgaa
ttcgacagcaaactaaagggcttgattaccagcaagaagatctccctcatgcaagagttt
tccttctggccaacaactcccccacgatcactgggcggcatctttgagctgcgctcctac
acattgcaccctggcaacttgctcgaatgggagacacactggcgacgaggactcaaggct
cgtcgggaggttatggaaggtgttggtgcttggttcgttcagattggtgaccttaacact
gtccaccacctatggcagtttgccaacctggaggagcgccgaaaccgtcgcgagcagagc
tggcaggttgagggatggagtgacactgtccacaagacagtacctctcatccaaagcatg
aagtccaagattcttgttcccatgccttggtcccctgtccgataa
>Fp21r
atgttcagtcgccagctcacacgcgccgctactgccactccgcgcgccagcgtgcgagct
ctgagctcgactgctgcccttggcgctcgcaccccttccataggagatgtcaaccctaca
catgcagaggtcgataagtttagcaagaagcagaaggaatttcgcgagcacttggtagaa
gcacagaagaagcgagaagccagtttgttgccctcccatccgcagccagctaacgttccg
ttcaccaagtcggacgaaggctcacagaatgacaatgcaggacaaaccgaacaggccaag
gaaccagagccatctcgcaaggcaggccctttgacaaatcttatctacggtaccaaggag
ggtcgcgaactcgatgcccagcttgaagcaagtttcagtcaggtccttgcccgtggcaag
tacgtccactcgatcgttcagcacgaggtcaagcccgacaaggttgacgaatatgtcgag
ctcgtcggcaagtggtatcccaagatggcgaatgctccagagaacaaggtgaatctggtc
ggaagctggaggacagaggttggtgattgcgatacgtttgttcacatttgggagtaccaa
aagtacgagggttaccaccagtctcgatacaacatgacacaccaccccgaattttccgaa
ttcgacagcaaactaaagggcttgattaccagcaagaagatctccctcatgcaagagttt
tccttctggccaacaactcccccacgatcactgggcggcatctttgagctgcgctcctac
acattgcaccctggcaacttgctcgaatgggagacacactggcgacgaggactcaaggct
cgtcgggaggttatggaaggtgttggtgcttggttcgttcagattggtgaccttaacact
gtccaccacctatggcagtttgccaacctggaggagcgccgaaaccgtcgcgagcagagc
tggcaggttgagggatggagtgacactgtccacaagacagtacctctcatccaaagcatg
aagtccaagattcttgttcccatgccttggtcccctgtccgataa
>Fp24r
atgttcagtcgccagctcacacgcgccgctactgccactccgcgcgccagcgtgcgagct
ctgagctcgactgctgcccttggcgctcgcaccccttccataggagatgtcaaccctaca
catgcagaggtcgataagtttagcaagaagcagaaggaatttcgcgagcacttggtagaa
gcacagaagaagcgagaagccagtttgttgccctcccatccgcagccagctaacgttccg
ttcaccaagtcggacgaaggctcacagaatgacaatgcaggacaaaccgaacaggccaag
gaaccagagccatctcgcaaggcaggccctttgacaaatcttatctacggtaccaaggag
ggtcgcgaactcgatgcccagcttgaagcaagtttcagtcaggtccttgcccgtggcaag
tacgtccactcgatcgttcagcacgaggtcaagcccgacaaggttgacgaatatgtcgag
ctcgtcggcaagtggtatcccaagatggcgaatgctccagagaacaaggtgaatctggtc
ggaagctggaggacagaggttggtgattgcgatacgtttgttcacatttgggagtaccaa
aagtacgagggttaccaccagtctcgatacaacatgacacaccaccccgaattttccgaa
ttcgacagcaaactaaagggcttgattaccagcaagaagatctccctcatgcaagagttt
tccttctggccaacaactcccccacgatcactgggcggcatctttgagctgcgctcctac
acattgcaccctggcaacttgctcgaatgggagacacactggcgacgaggactcaaggct
cgtcgggaggttatggaaggtgttggtgcttggttcgttcagattggtgaccttaacact
gtccaccacctatggcagtttgccaacctggaggagcgccgaaaccgtcgcgagcagagc
tggcaggttgagggatggagtgacactgtccacaagacagtacctctcatccaaagcatg
aagtccaagattcttgttcccatgccttggtcccctgtccgataa
>Fp2516
atgttcagtcgccagctcacacgcgccgctactgccactccgcgcgccagcgtgcgagct
ctgagctcgactgctgcccttggcgctcgcaccccttccataggagatgtcaaccctaca
catgcagaggtcgataagtttagcaagaagcagaaggaatttcgcgagcacttggtagaa
gcacagaagaagcgagaagccagtttgttgccctcccatccgcagccagctaacgttccg
ttcaccaagtcggacgaaggctcacagaatgacaatgcaggacaaaccgaacaggccaag
gaaccagagccatctcgcaaggcaggccctttgacaaatcttatctacggtaccaaggag
ggtcgcgaactcgatgcccagcttgaagcaagtttcagtcaggtccttgcccgtggcaag
tacgtccactcgatcgttcagcacgaggtcaagcccgacaaggttgacgaatatgtcgag
ctcgtcggcaagtggtatcccaagatggcgaatgctccagagaacaaggtgaatctggtc
ggaagctggaggacagaggttggtgattgcgatacgtttgttcacatttgggagtaccaa
aagtacgagggttaccaccagtctcgatacaacatgacacaccaccccgaattttccgaa
ttcgacagcaaactaaagggcttgattaccagcaagaagatctccctcatgcaagagttt
tccttctggccaacaactcccccacgatcactgggcggcatctttgagctgcgctcctac
acattgcaccctggcaacttgctcgaatgggagacacactggcgacgaggactcaaggct
cgtcgggaggttatggaaggtgtcggtgcttggttcgttcagattggtgaccttaacact
gtccaccacctatggcagtttgccaacctggaggagcgccgaaaccgtcgcgagcagagc
tggcaggttgagggatggagtgacactgtccacaagacagtacctctcatccaaagcatg
aagtccaagattcttgttcccatgccttggtcccctgtccgataa
>Fp26r
atgttcagtcgccagctcacacgcgccgctactgccactccgcgcgccagcgtgcgagct
ctgagctcgactgctgcccttggcgctcgcaccccttccataggagatgtcaaccctaca
catgcagaggtcgataagtttagcaagaagcagaaggaatttcgcgagcacttggtagaa
gcacagaagaagcgagaagccagtttgttgccctcccatccgcagccagctaacgttccg
ttcaccaagtcggacgaaggctcacagaatgacaatgcaggacaaaccgaacaggccaag
gaaccagagccatctcgcaaggcaggccctttgacaaatcttatctacggtaccaaggag
ggtcgcgaactcgatgcccagcttgaagcaagtttcagtcaggtccttgcccgtggcaag
tacgtccactcgatcgttcagcacgaggtcaagcccgacaaggttgacgaatatgtcgag
ctcgtcggcaagtggtatcccaagatggcgaatgctccagagaacaaggtgaatctggtc
ggaagctggaggacagaggttggtgattgcgatacgtttgttcacatttgggagtaccaa
aagtacgagggttaccaccagtctcgatacaacatgacacaccaccccgaattttccgaa
ttcgacagcaaactaaagggcttgattaccagcaagaagatctccctcatgcaagagttt
tccttctggccaacaactcccccacgatcactgggcggcatctttgagctgcgctcctac
acattgcaccctggcaacttgctcgaatgggagacacactggcgacgaggactcaaggct
cgtcgggaggttatggaaggtgttggtgcttggttcgttcagattggtgaccttaacact
gtccaccacctatggcagtttgccaacctggaggagcgccgaaaccgtcgcgagcagagc
tggcaggttgagggatggagtgacactgtccacaagacagtacctctcatccaaagcatg
aagtccaagattcttgttcccatgccttggtcccctgtccgataa
>Fp33
atgttcagtcgccagctcacacgcgccgctactgccactccgcgcgccagcgtgcgagct
ctgagctcgactgctgcccttggcgctcgcaccccttccataggagatgtcaaccctaca
catgcagaggtcgataagtttagcaagaagcagaaggaatttcgcgagcacttggtagaa
gcacagaagaagcgagaagccagtttgttgccctcccatccgcagccagctaacgttccg
ttcaccaagtcggacgaaggctcacagaatgacaatgcaggacaaaccgaacaggccaag
gaaccagagccatctcgcaaggcaggccctttgacaaatcttatctacggtaccaaggag
ggtcgcgaactcgatgcccagcttgaagcaagtttcagtcaggtccttgcccgtggcaag
tacgtccactcgatcgttcagcacgaggtcaagcccgacaaggttgacgaatatgtcgag
ctcgtcggcaagtggtatcccaagatggcgaatgctccagagaacaaggtgaatctggtc
ggaagctggaggacagaggttggtgattgcgatacgtttgttcacatttgggagtaccaa
aagtacgagggttaccaccagtctcgatacaacatgacacaccaccccgaattttccgaa
ttcgacagcaaactaaagggcttgattaccagcaagaagatctccctcatgcaagagttt
tccttctggccaacaactcccccacgatcactgggcggcatctttgagctgcgctcctac
acattgcaccctggcaacttgctcgaatgggagacacactggcgacgaggactcaaggct
cgtcgggaggttatggaaggtgttggtgcttggttcgttcagattggtgaccttaacact
gtccaccacctatggcagtttgccaacctggaggagcgccgaaaccgtcgcgagcagagc
tggcaggttgagggatggagtgacactgtccacaagacagtacctctcatccaaagcatg
aagtccaagattcttgttcccatgccttggtcccctgtccgataa
>Fp34
atgttcagtcgccagctcacacgcgccgctactgccactccgcgcgccagcgtgcgagct
ctgagctcgactgctgcccttggcgctcgcaccccttccataggagatgtcaaccctaca
catgcagaggtcgataagtttagcaagaagcagaaggaatttcgcgagcacttggtagaa
gcacagaagaagcgagaagccagtttgttgccctcccatccgcagccagctaacgttccg
ttcaccaagtcggacgaaggctcacagaatgacaatgcaggacaaaccgaacaggccaag
gaaccagagccatctcgcaaggcaggccctttgacaaatcttatctacggtaccaaggag
ggtcgcgaactcgatgcccagcttgaagcaagtttcagtcaggtccttgcccgtggcaag
tacgtccactcgatcgttcagcacgaggtcaagcccgacaaggttgacgaatatgtcgag
ctcgtcggcaagtggtatcccaagatggcgaatgctccagagaacaaggtgaatctggtc
ggaagctggaggacagaggttggtgattgcgatacgtttgttcacatttgggagtaccaa
aagtacgagggttaccaccagtctcgatacaacatgacacaccaccccgaattttccgaa
ttcgacagcaaactaaagggcttgattaccagcaagaagatctccctcatgcaagagttt
tccttctggccaacaactcccccacgatcactgggcggcatctttgagctgcgctcctac
acattgcaccctggcaacttgctcgaatgggagacacactggcgacgaggactcaaggct
cgtcgggaggttatggaaggtgttggtgcttggttcgttcagattggtgaccttaacact
gtccaccacctatggcagtttgccaacctggaggagcgccgaaaccgtcgcgagcagagc
tggcaggttgagggatggagtgacactgtccacaagacagtacctctcatccaaagcatg
aagtccaagattcttgttcccatgccttggtcccctgtccgataa
>Fp35
atgttcagtcgccagctcacacgcgccgctactgccactccgcgcgccagcgtgcgagct
ctgagctcgactgctgcccttggcgctcgcaccccttccataggagatgtcaaccctaca
catgcagaggtcgataagtttagcaagaagcagaaggaatttcgcgagcacttggtagaa
gcacagaagaagcgagaagccagtttgttgccctcccatccgcagccagctaacgttccg
ttcaccaagtcggacgaaggctcacagaatgacaatgcaggacaaaccgaacaggccaag
gaaccagagccatctcgcaaggcaggccctttgacaaatcttatctacggtaccaaggag
ggtcgcgaactcgatgcccagcttgaagcaagtttcagtcaggtccttgcccgtggcaag
tacgtccactcgatcgttcagcacgaggtcaagcccgacaaggttgacgaatatgtcgag
ctcgtcggcaagtggtatcccaagatggcgaatgctccagagaacaaggtgaatctggtc
ggaagctggaggacagaggttggtgattgcgatacgtttgttcacatttgggagtaccaa
aagtacgagggttaccaccagtctcgatacaacatgacacaccaccccgaattttccgaa
ttcgacagcaaactaaagggcttgattaccagcaagaagatctccctcatgcaagagttt
tccttctggccaacaactcccccacgatcactgggcggcatctttgagctgcgctcctac
acattgcaccctggcaacttgctcgaatgggagacacactggcgacgaggactcaaggct
cgtcgggaggttatggaaggtgtcggtgcttggttcgttcagattggtgaccttaacact
gtccaccacctatggcagtttgccaacctggaggagcgccgaaaccgtcgcgagcagagc
tggcaggttgagggatggagtgacactgtccacaagacagtacctctcatccaaagcatg
aagtccaagattcttgttcccatgccttggtcccctgtccgataa
>Fp38
atgttcagtcgccagctcacacgcgccgctactgccactccgcgcgccagcgtgcgagct
ctgagctcgactgctgcccttggcgctcgcaccccttccataggagatgtcaaccctaca
catgcagaggtcgataagtttagcaagaagcagaaggaatttcgcgagcacttggtagaa
gcacagaagaagcgagaagccagtttgttgccctcccatccgcagccagctaacgttccg
ttcaccaagtcggacgaaggctcacagaatgacaatgcaggacaaaccgaacaggccaag
gaaccagagccatctcgcaaggcaggccctttgacaaatcttatctacggtaccaaggag
ggtcgcgaactcgatgcccagcttgaagcaagtttcagtcaggtccttgcccgtggcaag
tacgtccactcgatcgttcagcacgaggtcaagcccgacaaggttgacgaatatgtcgag
ctcgtcggcaagtggtatcccaagatggcgaatgctccagagaacaaggtgaatctggtc
ggaagctggaggacagaggttggtgattgcgatacgtttgttcacatttgggagtaccaa
aagtacgagggttaccaccagtctcgatacaacatgacacaccaccccgaattttccgaa
ttcgacagcaaactaaagggcttgattaccagcaagaagatctccctcatgcaagagttt
tccttctggccaacaactcccccacgatcactgggcggcatctttgagctgcgctcctac
acattgcaccctggcaacttgctcgaatgggagacacactggcgacgaggactcaaggct
cgtcgggaggttatggaaggtgtcggtgcttggttcgttcagattggtgaccttaacact
gtccaccacctatggcagtttgccaacctggaggagcgccgaaaccgtcgcgagcagagc
tggcaggttgagggatggagtgacactgtccacaagacagtacctctcatccaaagcatg
aagtccaagattcttgttcccatgccttggtcccctgtccgataa
>Fp39
atgttcagtcgccagctcacacgcgccgctactgccactccgcgcgccagcgtgcgagct
ctgagctcgactgctgcccttggcgctcgcaccccttccataggagatgtcaaccctaca
catgcagaggtcgataagtttagcaagaagcagaaggaatttcgcgagcacttggtagaa
gcacagaagaagcgagaagccagtttgttgccctcccatccgcagccagctaacgttccg
ttcaccaagtcggacgaaggctcacagaatgacaatgcaggacaaaccgaacaggccaag
gaaccagagccatctcgcaaggcaggccctttgacaaatcttatctacggtaccaaggag
ggtcgcgaactcgatgcccagcttgaagcaagtttcagtcaggtccttgcccgtggcaag
tacgtccactcgatcgttcagcacgaggtcaagcccgacaaggttgacgaatatgtcgag
ctcgtcggcaagtggtatcccaagatggcgaatgctccagagaacaaggtgaatctggtc
ggaagctggaggacagaggttggtgattgcgatacgtttgttcacatttgggagtaccaa
aagtacgagggttaccaccagtctcgatacaacatgacacaccaccccgaattttccgaa
ttcgacagcaaactaaagggcttgattaccagcaagaagatctccctcatgcaagagttt
tccttctggccaacaactcccccacgatcactgggcggcatctttgagctgcgctcctac
acattgcaccctggcaacttgctcgaatgggagacacactggcgacgaggactcaaggct
cgtcgggaggttatggaaggtgtcggtgcttggttcgttcagattggtgaccttaacact
gtccaccacctatggcagtttgccaacctggaggagcgccgaaaccgtcgcgagcagagc
tggcaggttgagggatggagtgacactgtccacaagacagtacctctcatccaaagcatg
aagtccaagattcttgttcccatgccttggtcccctgtccgataa
>Fp42
atgttcagtcgccagctcacacgcgccgctactgccactccgcgcgccagcgtgcgagct
ctgagctcgactgctgcccttggcgctcgcaccccttccataggagatgtcaaccctaca
catgcagaggtcgataagtttagcaagaagcagaaggaatttcgcgagcacttggtagaa
gcacagaagaagcgagaagccagtttgttgccctcccatccgcagccagctaacgttccg
ttcaccaagtcggacgaaggctcacagaatgacaatgcaggacaaaccgaacaggccaag
gaaccagagccatctcgcaaggcaggccctttgacaaatcttatctacggtaccaaggag
ggtcgcgaactcgatgcccagcttgaagcaagtttcagtcaggtccttgcccgtggcaag
tacgtccactcgatcgttcagcacgaggtcaagcccgacaaggttgacgaatatgtcgag
ctcgtcggcaagtggtatcccaagatggcgaatgctccagagaacaaggtgaatctggtc
ggaagctggaggacagaggttggtgattgcgatacgtttgttcacatttgggagtaccaa
aagtacgagggttaccaccagtctcgatacaacatgacacaccaccccgaattttccgaa
ttcgacagcaaactaaagggcttgattaccagcaagaagatctccctcatgcaagagttt
tccttctggccaacaactcccccacgatcactgggcggcatctttgagctgcgctcctac
acattgcaccctggcaacttgctcgaatgggagacacactggcgacgaggactcaaggct
cgtcgggaggttatggaaggtgttggtgcttggttcgttcagattggtgaccttaacact
gtccaccacctatggcagtttgccaacctggaggagcgccgaaaccgtcgcgagcagagc
tggcaggttgagggatggagtgacactgtccacaagacagtacctctcatccaaagcatg
aagtccaagattcttgttcccatgccttggtcccctgtccgataa
>Fp44
atgttcagtcgccagctcacacgcgccgctactgccactccgcgcgccagcgtgcgagct
ctgagctcgactgctgcccttggcgctcgcaccccttccataggagatgtcaaccctaca
catgcagaggtcgataagtttagcaagaagcagaaggaatttcgcgagcacttggtagaa
gcacagaagaagcgagaagccagtttgttgccctcccatccgcagccagctaacgttccg
ttcaccaagtcggacgaaggctcacagaatgacaatgcaggacaaaccgaacaggccaag
gaaccagagccatctcgcaaggcaggccctttgacaaatcttatctacggtaccaaggag
ggtcgcgaactcgatgcccagcttgaagcaagtttcagtcaggtccttgcccgtggcaag
tacgtccactcgatcgttcagcacgaggtcaagcccgacaaggttgacgaatatgtcgag
ctcgtcggcaagtggtatcccaagatggcgaatgctccagagaacaaggtgaatctggtc
ggaagctggaggacagaggttggtgattgcgatacgtttgttcacatttgggagtaccaa
aagtacgagggttaccaccagtctcgatacaacatgacacaccaccccgaattttccgaa
ttcgacagcaaactaaagggcttgattaccagcaagaagatctccctcatgcaagagttt
tccttctggccaacaactcccccacgatcactgggcggcatctttgagctgcgctcctac
acattgcaccctggcaacttgctcgaatgggagacacactggcgacgaggactcaaggct
cgtcgggaggttatggaaggtgtcggtgcttggttcgttcagattggtgaccttaacact
gtccaccacctatggcagtttgccaacctggaggagcgccgaaaccgtcgcgagcagagc
tggcaggttgagggatggagtgacactgtccacaagacagtacctctcatccaaagcatg
aagtccaagattcttgttcccatgccttggtcccctgtccgataa
>Fp49
atgttcagtcgccagctcacacgcgccgctactgccactccgcgcgccagcgtgcgagct
ctgagctcgactgctgcccttggcgctcgcaccccttccataggagatgtcaaccctaca
catgcagaggtcgataagtttagcaagaagcagaaggaatttcgcgagcacttggtagaa
gcacagaagaagcgagaagccagtttgttgccctcccatccgcagccagctaacgttccg
ttcaccaagtcggacgaaggctcacagaatgacaatgcaggacaaaccgaacaggccaag
gaaccagagccatctcgcaaggcaggccctttgacaaatcttatctacggtaccaaggag
ggtcgcgaactcgatgcccagcttgaagcaagtttcagtcaggtccttgcccgtggcaag
tacgtccactcgatcgttcagcacgaggtcaagcccgacaaggttgacgaatatgtcgag
ctcgtcggcaagtggtatcccaagatggcgaatgctccagagaacaaggtgaatctggtc
ggaagctggaggacagaggttggtgattgcgatacgtttgttcacatttgggagtaccaa
aagtacgagggttaccaccagtctcgatacaacatgacacaccaccccgaattttccgaa
ttcgacagcaaactaaagggcttgattaccagcaagaagatctccctcatgcaagagttt
tccttctggccaacaactcccccacgatcactgggcggcatctttgagctgcgctcctac
acattgcaccctggcaacttgctcgaatgggagacacactggcgacgaggactcaaggct
cgtcgggaggttatggaaggtgttggtgcttggttcgttcagattggtgaccttaacact
gtccaccacctatggcagtttgccaacctggaggagcgccgaaaccgtcgcgagcagagc
tggcaggttgagggatggagtgacactgtccacaagacagtacctctcatccaaagcatg
aagtccaagattcttgttcccatgccttggtcccctgtccgataa
>Fp50
atgttcagtcgccagctcacacgcgccgctactgccactccgcgcgccagcgtgcgagct
ctgagctcgactgctgcccttggcgctcgcaccccttccataggagatgtcaaccctaca
catgcagaggtcgataagtttagcaagaagcagaaggaatttcgcgagcacttggtagaa
gcacagaagaagcgagaagccagtttgttgccctcccatccgcagccagctaacgttccg
ttcaccaagtcggacgaaggctcacagaatgacaatgcaggacaaaccgaacaggccaag
gaaccagagccatctcgcaaggcaggccctttgacaaatcttatctacggtaccaaggag
ggtcgcgaactcgatgcccagcttgaagcaagtttcagtcaggtccttgcccgtggcaag
tacgtccactcgatcgttcagcacgaggtcaagcccgacaaggttgacgaatatgtcgag
ctcgtcggcaagtggtatcccaagatggcgaatgctccagagaacaaggtgaatctggtc
ggaagctggaggacagaggttggtgattgcgatacgtttgttcacatttgggagtaccaa
aagtacgagggttaccaccagtctcgatacaacatgacacaccaccccgaattttccgaa
ttcgacagcaaactaaagggcttgattaccagcaagaagatctccctcatgcaagagttt
tccttctggccaacaactcccccacgatcactgggcggcatctttgagctgcgctcctac
acattgcaccctggcaacttgctcgaatgggagacacactggcgacgaggactcaaggct
cgtcgggaggttatggaaggtgtcggtgcttggttcgttcagattggtgaccttaacact
gtccaccacctatggcagtttgccaacctggaggagcgccgaaaccgtcgcgagcagagc
tggcaggttgagggatggagtgacactgtccacaagacagtacctctcatccaaagcatg
aagtccaagattcttgttcccatgccttggtcccctgtccgataa
>Fp51
atgttcagtcgccagctcacacgcgccgctactgccactccgcgcgccagcgtgcgagct
ctgagctcgactgctgcccttggcgctcgcaccccttccataggagatgtcaaccctaca
catgcagaggtcgataagtttagcaagaagcagaaggaatttcgcgagcacttggtagaa
gcacagaagaagcgagaagccagtttgttgccctcccatccgcagccagctaacgttccg
ttcaccaagtcggacgaaggctcacagaatgacaatgcaggacaaaccgaacaggccaag
gaaccagagccatctcgcaaggcaggccctttgacaaatcttatctacggtaccaaggag
ggtcgcgaactcgatgcccagcttgaagcaagtttcagtcaggtccttgcccgtggcaag
tacgtccactcgatcgttcagcacgaggtcaagcccgacaaggttgacgaatatgtcgag
ctcgtcggcaagtggtatcccaagatggcgaatgctccagagaacaaggtgaatctggtc
ggaagctggaggacagaggttggtgattgcgatacgtttgttcacatttgggagtaccaa
aagtacgagggttaccaccagtctcgatacaacatgacacaccaccccgaattttccgaa
ttcgacagcaaactaaagggcttgattaccagcaagaagatctccctcatgcaagagttt
tccttctggccaacaactcccccacgatcactgggcggcatctttgagctgcgctcctac
acattgcaccctggcaacttgctcgaatgggagacacactggcgacgaggactcaaggct
cgtcgggaggttatggaaggtgtcggtgcttggttcgttcagattggtgaccttaacact
gtccaccacctatggcagtttgccaacctggaggagcgccgaaaccgtcgcgagcagagc
tggcaggttgagggatggagtgacactgtccacaagacagtacctctcatccaaagcatg
aagtccaagattcttgttcccatgccttggtcccctgtccgataa
>Fp59
atgttcagtcgccagctcacacgcgccgctactgccactccgcgcgccagcgtgcgagct
ctgagctcgactgctgcccttggcgctcgcaccccttccataggagatgtcaaccctaca
catgcagaggtcgataagtttagcaagaagcagaaggaatttcgcgagcacttggtagaa
gcacagaagaagcgagaagccagtttgttgccctcccatccgcagccagctaacgttccg
ttcaccaagtcggacgaaggctcacagaatgacaatgcaggacaaaccgaacaggccaag
gaaccagagccatctcgcaaggcaggccctttgacaaatcttatctacggtaccaaggag
ggtcgcgaactcgatgcccagcttgaagcaagtttcagtcaggtccttgcccgtggcaag
tacgtccactcgatcgttcagcacgaggtcaagcccgacaaggttgacgaatatgtcgag
ctcgtcggcaagtggtatcccaagatggcgaatgctccagagaacaaggtgaatctggtc
ggaagctggaggacagaggttggtgattgcgatacgtttgttcacatttgggagtaccaa
aagtacgagggttaccaccagtctcgatacaacatgacacaccaccccgaattttccgaa
ttcgacagcaaactaaagggcttgattaccagcaagaagatctccctcatgcaagagttt
tccttctggccaacaactcccccacgatcactgggcggcatctttgagctgcgctcctac
acattgcaccctggcaacttgctcgaatgggagacacactggcgacgaggactcaaggct
cgtcgggaggttatggaaggtgttggtgcttggttcgttcagattggtgaccttaacact
gtccaccacctatggcagtttgccaacctggaggagcgccgaaaccgtcgcgagcagagc
tggcaggttgagggatggagtgacactgtccacaagacagtacctctcatccaaagcatg
aagtccaagattcttgttcccatgccttggtcccctgtccgataa
>Fp63
atgttcagtcgccagctcacacgcgccgctactgccactccgcgcgccagcgtgcgagct
ctgagctcgactgctgcccttggcgctcgcaccccttccataggagatgtcaaccctaca
catgcagaggtcgataagtttagcaagaagcagaaggaatttcgcgagcacttggtagaa
gcacagaagaagcgagaagccagtttgttgccctcccatccgcagccagctaacgttccg
ttcaccaagtcggacgaaggctcacagaatgacaatgcaggacaaaccgaacaggccaag
gaaccagagccatctcgcaaggcaggccctttgacaaatcttatctacggtaccaaggag
ggtcgcgaactcgatgcccagcttgaagcaagtttcagtcaggtccttgcccgtggcaag
tacgtccactcgatcgttcagcacgaggtcaagcccgacaaggttgacgaatatgtcgag
ctcgtcggcaagtggtatcccaagatggcgaatgctccagagaacaaggtgaatctggtc
ggaagctggaggacagaggttggtgattgcgatacgtttgttcacatttgggagtaccaa
aagtacgagggttaccaccagtctcgatacaacatgacacaccaccccgaattttccgaa
ttcgacagcaaactaaagggcttgattaccagcaagaagatctccctcatgcaagagttt
tccttctggccaacaactcccccacgatcactgggcggcatctttgagctgcgctcctac
acattgcaccctggcaacttgctcgaatgggagacacactggcgacgaggactcaaggct
cgtcgggaggttatggaaggtgttggtgcttggttcgttcagattggtgaccttaacact
gtccaccacctatggcagtttgccaacctggaggagcgccgaaaccgtcgcgagcagagc
tggcaggttgagggatggagtgacactgtccacaagacagtacctctcatccaaagcatg
aagtccaagattcttgttcccatgccttggtcccctgtccgataa
>Fp65
atgttcagtcgccagctcacacgcgccgctactgccactccgcgcgccagcgtgcgagct
ctgagctcgactgctgcccttggcgctcgcaccccttccataggagatgtcaaccctaca
catgcagaggtcgataagtttagcaagaagcagaaggaatttcgcgagcacttggtagaa
gcacagaagaagcgagaagccagtttgttgccctcccatccgcagccagctaacgttccg
ttcaccaagtcggacgaaggctcacagaatgacaatgcaggacaaaccgaacaggccaag
gaaccagagccatctcgcaaggcaggccctttgacaaatcttatctacggtaccaaggag
ggtcgcgaactcgatgcccagcttgaagcaagtttcagtcaggtccttgcccgtggcaag
tacgtccactcgatcgttcagcacgaggtcaagcccgacaaggttgacgaatatgtcgag
ctcgtcggcaagtggtatcccaagatggcgaatgctccagagaacaaggtgaatctggtc
ggaagctggaggacagaggttggtgattgcgatacgtttgttcacatttgggagtaccaa
aagtacgagggttaccaccagtctcgatacaacatgacacaccaccccgaattttccgaa
ttcgacagcaaactaaagggcttgattaccagcaagaagatctccctcatgcaagagttt
tccttctggccaacaactcccccacgatcactgggcggcatctttgagctgcgctcctac
acattgcaccctggcaacttgctcgaatgggagacacactggcgacgaggactcaaggct
cgtcgggaggttatggaaggtgtcggtgcttggttcgttcagattggtgaccttaacact
gtccaccacctatggcagtttgccaacctggaggagcgccgaaaccgtcgcgagcagagc
tggcaggttgagggatggagtgacactgtccacaagacagtacctctcatccaaagcatg
aagtccaagattcttgttcccatgccttggtcccctgtccgataa
>Fp66
atgttcagtcgccagctcacacgcgccgctactgccactccgcgcgccagcgtgcgagct
ctgagctcgactgctgcccttggcgctcgcaccccttccataggagatgtcaaccctaca
catgcagaggtcgataagtttagcaagaagcagaaggaatttcgcgagcacttggtagaa
gcacagaagaagcgagaagccagtttgttgccctcccatccgcagccagctaacgttccg
ttcaccaagtcggacgaaggctcacagaatgacaatgcaggacaaaccgaacaggccaag
gaaccagagccatctcgcaaggcaggccctttgacaaatcttatctacggtaccaaggag
ggtcgcgaactcgatgcccagcttgaagcaagtttcagtcaggtccttgcccgtggcaag
tacgtccactcgatcgttcagcacgaggtcaagcccgacaaggttgacgaatatgtcgag
ctcgtcggcaagtggtatcccaagatggcgaatgctccagagaacaaggtgaatctggtc
ggaagctggaggacagaggttggtgattgcgatacgtttgttcacatttgggagtaccaa
aagtacgagggttaccaccagtctcgatacaacatgacacaccaccccgaattttccgaa
ttcgacagcaaactaaagggcttgattaccagcaagaagatctccctcatgcaagagttt
tccttctggccaacaactcccccacgatcactgggcggcatctttgagctgcgctcctac
acattgcaccctggcaacttgctcgaatgggagacacactggcgacgaggactcaaggct
cgtcgggaggttatggaaggtgtcggtgcttggttcgttcagattggtgaccttaacact
gtccaccacctatggcagtttgccaacctggaggagcgccgaaaccgtcgcgagcagagc
tggcaggttgagggatggagtgacactgtccacaagacagtacctctcatccaaagcatg
aagtccaagattcttgttcccatgccttggtcccctgtccgataa
>Fp72
atgttcagtcgccagctcacacgcgccgctactgccactccgcgcgccagcgtgcgagct
ctgagctcgactgctgcccttggcgctcgcaccccttccataggagatgtcaaccctaca
catgcagaggtcgataagtttagcaagaagcagaaggaatttcgcgagcacttggtagaa
gcacagaagaagcgagaagccagtttgttgccctcccatccgcagccagctaacgttccg
ttcaccaagtcggacgaaggctcacagaatgacaatgcaggacaaaccgaacaggccaag
gaaccagagccatctcgcaaggcaggccctttgacaaatcttatctacggtaccaaggag
ggtcgcgaactcgatgcccagcttgaagcaagtttcagtcaggtccttgcccgtggcaag
tacgtccactcgatcgttcagcacgaggtcaagcccgacaaggttgacgaatatgtcgag
ctcgtcggcaagtggtatcccaagatggcgaatgctccagagaacaaggtgaatctggtc
ggaagctggaggacagaggttggtgattgcgatacgtttgttcacatttgggagtaccaa
aagtacgagggttaccaccagtctcgatacaacatgacacaccaccccgaattttccgaa
ttcgacagcaaactaaagggcttgattaccagcaagaagatctccctcatgcaagagttt
tccttctggccaacaactcccccacgatcactgggcggcatctttgagctgcgctcctac
acattgcaccctggcaacttgctcgaatgggagacacactggcgacgaggactcaaggct
cgtcgggaggttatggaaggtgtcggtgcttggttcgttcagattggtgaccttaacact
gtccaccacctatggcagtttgccaacctggaggagcgccgaaaccgtcgcgagcagagc
tggcaggttgagggatggagtgacactgtccacaagacagtacctctcatccaaagcatg
aagtccaagattcttgttcccatgccttggtcccctgtccgataa
>Fp73
atgttcagtcgccagctcacacgcgccgctactgccactccgcgcgccagcgtgcgagct
ctgagctcgactgctgcccttggcgctcgcaccccttccataggagatgtcaaccctaca
catgcagaggtcgataagtttagcaagaagcagaaggaatttcgcgagcacttggtagaa
gcacagaagaagcgagaagccagtttgttgccctcccatccgcagccagctaacgttccg
ttcaccaagtcggacgaaggctcacagaatgacaatgcaggacaaaccgaacaggccaag
gaaccagagccatctcgcaaggcaggccctttgacaaatcttatctacggtaccaaggag
ggtcgcgaactcgatgcccagcttgaagcaagtttcagtcaggtccttgcccgtggcaag
tacgtccactcgatcgttcagcacgaggtcaagcccgacaaggttgacgaatatgtcgag
ctcgtcggcaagtggtatcccaagatggcgaatgctccagagaacaaggtgaatctggtc
ggaagctggaggacagaggttggtgattgcgatacgtttgttcacatttgggagtaccaa
aagtacgagggttaccaccagtctcgatacaacatgacacaccaccccgaattttccgaa
ttcgacagcaaactaaagggcttgattaccagcaagaagatctccctcatgcaagagttt
tccttctggccaacaactcccccacgatcactgggcggcatctttgagctgcgctcctac
acattgcaccctggcaacttgctcgaatgggagacacactggcgacgaggactcaaggct
cgtcgggaggttatggaaggtgttggtgcttggttcgttcagattggtgaccttaacact
gtccaccacctatggcagtttgccaacctggaggagcgccgaaaccgtcgcgagcagagc
tggcaggttgagggatggagtgacactgtccacaagacagtacctctcatccaaagcatg
aagtccaagattcttgttcccatgccttggtcccctgtccgataa
>Fp76
atgttcagtcgccagctcacacgcgccgctactgccactccgcgcgccagcgtgcgagct
ctgagctcgactgctgcccttggcgctcgcaccccttccataggagatgtcaaccctaca
catgcagaggtcgataagtttagcaagaagcagaaggaatttcgcgagcacttggtagaa
gcacagaagaagcgagaagccagtttgttgccctcccatccgcagccagctaacgttccg
ttcaccaagtcggacgaaggctcacagaatgacaatgcaggacaaaccgaacaggccaag
gaaccagagccatctcgcaaggcaggccctttgacaaatcttatctacggtaccaaggag
ggtcgcgaactcgatgcccagcttgaagcaagtttcagtcaggtccttgcccgtggcaag
tacgtccactcgatcgttcagcacgaggtcaagcccgacaaggttgacgaatatgtcgag
ctcgtcggcaagtggtatcccaagatggcgaatgctccagagaacaaggtgaatctggtc
ggaagctggaggacagaggttggtgattgcgatacgtttgttcacatttgggagtaccaa
aagtacgagggttaccaccagtctcgatacaacatgacacaccaccccgaattttccgaa
ttcgacagcaaactaaagggcttgattaccagcaagaagatctccctcatgcaagagttt
tccttctggccaacaactcccccacgatcactgggcggcatctttgagctgcgctcctac
acattgcaccctggcaacttgctcgaatgggagacacactggcgacgaggactcaaggct
cgtcgggaggttatggaaggtgttggtgcttggttcgttcagattggtgaccttaacact
gtccaccacctatggcagtttgccaacctggaggagcgccgaaaccgtcgcgagcagagc
tggcaggttgagggatggagtgacactgtccacaagacagtacctctcatccaaagcatg
aagtccaagattcttgttcccatgccttggtcccctgtccgataa
>Fp78
atgttcagtcgccagctcacacgcgccgctactgccactccgcgcgccagcgtgcgagct
ctgagctcgactgctgcccttggcgctcgcaccccttccataggagatgtcaaccctaca
catgcagaggtcgataagtttagcaagaagcagaaggaatttcgcgagcacttggtagaa
gcacagaagaagcgagaagccagtttgttgccctcccatccgcagccagctaacgttccg
ttcaccaagtcggacgaaggctcacagaatgacaatgcaggacaaaccgaacaggccaag
gaaccagagccatctcgcaaggcaggccctttgacaaatcttatctacggtaccaaggag
ggtcgcgaactcgatgcccagcttgaagcaagtttcagtcaggtccttgcccgtggcaag
tacgtccactcgatcgttcagcacgaggtcaagcccgacaaggttgacgaatatgtcgag
ctcgtcggcaagtggtatcccaagatggcgaatgctccagagaacaaggtgaatctggtc
ggaagctggaggacagaggttggtgattgcgatacgtttgttcacatttgggagtaccaa
aagtacgagggttaccaccagtctcgatacaacatgacacaccaccccgaattttccgaa
ttcgacagcaaactaaagggcttgattaccagcaagaagatctccctcatgcaagagttt
tccttctggccaacaactcccccacgatcactgggcggcatctttgagctgcgctcctac
acattgcaccctggcaacttgctcgaatgggagacacactggcgacgaggactcaaggct
cgtcgggaggttatggaaggtgttggtgcttggttcgttcagattggtgaccttaacact
gtccaccacctatggcagtttgccaacctggaggagcgccgaaaccgtcgcgagcagagc
tggcaggttgagggatggagtgacactgtccacaagacagtacctctcatccaaagcatg
aagtccaagattcttgttcccatgccttggtcccctgtccgataa
>Fp81
atgttcagtcgccagctcacacgcgccgctactgccactccgcgcgccagcgtgcgagct
ctgagctcgactgctgcccttggcgctcgcaccccttccataggagatgtcaaccctaca
catgcagaggtcgataagtttagcaagaagcagaaggaatttcgcgagcacttggtagaa
gcacagaagaagcgagaagccagtttgttgccctcccatccgcagccagctaacgttccg
ttcaccaagtcggacgaaggctcacagaatgacaatgcaggacaaaccgaacaggccaag
gaaccagagccatctcgcaaggcaggccctttgacaaatcttatctacggtaccaaggag
ggtcgcgaactcgatgcccagcttgaagcaagtttcagtcaggtccttgcccgtggcaag
tacgtccactcgatcgttcagcacgaggtcaagcccgacaaggttgacgaatatgtcgag
ctcgtcggcaagtggtatcccaagatggcgaatgctccagagaacaaggtgaatctggtc
ggaagctggaggacagaggttggtgattgcgatacgtttgttcacatttgggagtaccaa
aagtacgagggttaccaccagtctcgatacaacatgacacaccaccccgaattttccgaa
ttcgacagcaaactaaagggcttgattaccagcaagaagatctccctcatgcaagagttt
tccttctggccaacaactcccccacgatcactgggcggcatctttgagctgcgctcctac
acattgcaccctggcaacttgctcgaatgggagacacactggcgacgaggactcaaggct
cgtcgggaggttatggaaggtgtcggtgcttggttcgttcagattggtgaccttaacact
gtccaccacctatggcagtttgccaacctggaggagcgccgaaaccgtcgcgagcagagc
tggcaggttgagggatggagtgacactgtccacaagacagtacctctcatccaaagcatg
aagtccaagattcttgttcccatgccttggtcccctgtccgataa
>Fp84
atgttcagtcgccagctcacacgcgccgctactgccactccgcgcgccagcgtgcgagct
ctgagctcgactgctgcccttggcgctcgcaccccttccataggagatgtcaaccctaca
catgcagaggtcgataagtttagcaagaagcagaaggaatttcgcgagcacttggtagaa
gcacagaagaagcgagaagccagtttgttgccctcccatccgcagccagctaacgttccg
ttcaccaagtcggacgaaggctcacagaatgacaatgcaggacaaaccgaacaggccaag
gaaccagagccatctcgcaaggcaggccctttgacaaatcttatctacggtaccaaggag
ggtcgcgaactcgatgcccagcttgaagcaagtttcagtcaggtccttgcccgtggcaag
tacgtccactcgatcgttcagcacgaggtcaagcccgacaaggttgacgaatatgtcgag
ctcgtcggcaagtggtatcccaagatggcgaatgctccagagaacaaggtgaatctggtc
ggaagctggaggacagaggttggtgattgcgatacgtttgttcacatttgggagtaccaa
aagtacgagggttaccaccagtctcgatacaacatgacacaccaccccgaattttccgaa
ttcgacagcaaactaaagggcttgattaccagcaagaagatctccctcatgcaagagttt
tccttctggccaacaactcccccacgatcactgggcggcatctttgagctgcgctcctac
acattgcaccctggcaacttgctcgaatgggagacacactggcgacgaggactcaaggct
cgtcgggaggttatggaaggtgtcggtgcttggttcgttcagattggtgaccttaacact
gtccaccacctatggcagtttgccaacctggaggagcgccgaaaccgtcgcgagcagagc
tggcaggttgagggatggagtgacactgtccacaagacagtacctctcatccaaagcatg
aagtccaagattcttgttcccatgccttggtcccctgtccgataa
>Fp86
atgttcagtcgccagctcacacgcgccgctactgccactccgcgcgccagcgtgcgagct
ctgagctcgactgctgcccttggcgctcgcaccccttccataggagatgtcaaccctaca
catgcagaggtcgataagtttagcaagaagcagaaggaatttcgcgagcacttggtagaa
gcacagaagaagcgagaagccagtttgttgccctcccatccgcagccagctaacgttccg
ttcaccaagtcggacgaaggctcacagaatgacaatgcaggacaaaccgaacaggccaag
gaaccagagccatctcgcaaggcaggccctttgacaaatcttatctacggtaccaaggag
ggtcgcgaactcgatgcccagcttgaagcaagtttcagtcaggtccttgcccgtggcaag
tacgtccactcgatcgttcagcacgaggtcaagcccgacaaggttgacgaatatgtcgag
ctcgtcggcaagtggtatcccaagatggcgaatgctccagagaacaaggtgaatctggtc
ggaagctggaggacagaggttggtgattgcgatacgtttgttcacatttgggagtaccaa
aagtacgagggttaccaccagtctcgatacaacatgacacaccaccccgaattttccgaa
ttcgacagcaaactaaagggcttgattaccagcaagaagatctccctcatgcaagagttt
tccttctggccaacaactcccccacgatcactgggcggcatctttgagctgcgctcctac
acattgcaccctggcaacttgctcgaatgggagacacactggcgacgaggactcaaggct
cgtcgggaggttatggaaggtgttggtgcttggttcgttcagattggtgaccttaacact
gtccaccacctatggcagtttgccaacctggaggagcgccgaaaccgtcgcgagcagagc
tggcaggttgagggatggagtgacactgtccacaagacagtacctctcatccaaagcatg
aagtccaagattcttgttcccatgccttggtcccctgtccgataa
>Fvenenatum.busco
atgttcagtcgccagttcgcacgcgccgccactgtcactccgcgcaccagtgtgcgagct
ctgagctcgactgctgctcttagcggccgcaccccttccatcggagatgtcaaccctaca
cacgcagaggtcgataagtttagcaagaagcagaaggaatttcgcgagcacttggtagaa
gcacaaaagaagcgagaagccagttcgttgccctcccatccgcagccagctaacgttccg
ttcaccaagtcggacgaaggctcacagaatgacactgtaggacaaaccgaacaggccaaa
gaacccgagccatcccgcaaggcaggccctttgacgaatctcatctacggtaccaaggag
ggtcgcgagctcgatgcccagcttgaagcaagcttcagtcaagtccttgcccgtggcaag
tacgtccactcaatcgttcagcacgaagtcaagccagacaaggttgacgaatatgtcgaa
ctcgtcggcaagtggtatcccaagatggcgaatgctccagagaacaaggtgaatctggtc
ggaagctggaggacagaggtcggcgattgcgatacctttgtccatatttgggagtaccaa
aagtacgagggttaccaccagtctcgatacaacatgacacaccaccctgaattttccgag
ttcgacagcaagctaaagggcttgattactagcaagaagatctccctcatgcaagagttc
tccttctggccaacaactcctccacgatcactgggtggcatctttgagctgcgctcctac
acattgcaccctggcaacttgctcgaatgggagacacactggcgacgaggactcaaggct
cgtcgtgaggtcatggaaggtgttggtgcttggttcgttcaaattggtgaccttaacact
gtccaccacctatggcagtttgccaacctggaggagcgccgtaaccgtcgcgagcagagc
tggcaggttgagggatggagcgacactgtccacaagacagtacctcttatccaaagcatg
aagtccaagattcttgttcccatgccttggtcccctgtccgataa
