# Supplementary material for: Apicidin biosynthesis is linked to accessory chromosomes in Fusarium poae isolates
Source: BMC Genomics. 2021 Aug 4;22:591. doi: 10.1186/s12864-021-07617-y (PMC8340494; doi:10.1186/s12864-021-07617-y)
Supplement: Supplementary file 17 — Additional file 17. Compressed folder containing alignments for each of the 4141 orthologs used in BUSCO analysis. [file 12864_2021_7617_MOESM17_ESM.zip › Fven2_nt_MAFFT/14389at5125_nt.mafft.fasta]

>Fp105
atggaggtcgacagagttgatacgaccacttccaaagtgcgcgacaatggcgcacttgcc
gttgaaggcgcccgaacagaactcgttcctcgcagtgagcgagaacgtgctcgtcgaatt
cgagaagcccacaaggcctacggtcgaggcaagaaggtcaatctcaaggcgatcaaggac
aagaagcttcgaagcaacatgaagcgcctcgagagcaagtacgaagatgccacactcaag
gccaaggatgcagaaattctgctcgagaacacgtcgggttttctcgaggccgaggacgag
ctcgaacgaacatacaaggtccgacaagacgatattacctctggtgtagcagtgggcact
gcgcagaagcgattcgaacttacgctggatcaactaggaccctatcagtttgattactcg
aggaacgggcgggacctgttgctcggtggtcgaaagggacatgttgcgacaatggattgg
cgagaaggcaagcttggctgcgagctgcagttgaacgagacgattcgggacgtgaagtgg
ctacacaataaccagtactttgcggtcgcgcagaagaagtacgtctacatctacgatcac
aatggcgtggaactgcatacattgaggaaacaccaagaggtgtcccacatggagtttctg
ccataccactacctcttagcaacaatcggctctgtcggtttcctcaaatatcaggataca
tcgactggtcaattagtcgccgagattcctacccgattaggccaaccttgcgccctcaaa
caaaatccctggaacgccgttctacacgttggccaccagaacggaacagtcacactatgg
tcacccaactcatcagaccctctcgtcaagctgctagcacaccgagggcccgttcgagat
ctggccgtcgaccgtgaaggtcgatacatggtctcaacaggccaagatcagaagatggca
gtttgggatctcagaatgttacgcgaagtcaacagttacttcacacgtcaaccagcttct
tcagtggcaatctccgatacaggcttgacagctattggctggggtactcaaacaactatc
tggaagggcctcttcgataagaacgcccctgtccaagaaaaggttcagagcccttatatg
gcctggggtggtgagggcaagcgcatcgagcgcgtacgatggtgtccctttgaagatgtt
ctcggtattggtcacgactctggcttctcttccattatcgttcctggtgctggtgaggcc
aactacgacgctctggaagttaacccattcgagactgccaagcaacgacaagagtccgaa
gtcaagggtctgctcaacaagttgcagcccgatatgatcgccctcgaccccaactatatc
ggaaccttggacttgcgatccgagaagcagcgtcgtgccgagaaggacctcgacgctcct
gctgcagacattgccgaggagatccgcaagcgagcaagaggcaagaatggcgcgctcaag
aagtacttgcgcaagcagcgaaagaagaacattatcgacgagaagagaatgcacgtggac
gaaatttggaacgagcagcaggccaagaagaacaagaaggagctcgaggccgaggcggat
ctgggaccggcgttgtcaaggtttgccaaaaaggagtaa
>Fp108
atggaggtcgacagagttgatacgaccacttccaaagtgcgcgacaatggcgcacttgcc
gttgaaggcgcccgaacagaactcgttcctcgcagtgagcgagaacgtgctcgtcgaatt
cgagaagcccacaaggcctacggtcgaggcaagaaggtcaatctcaaggcgatcaaggac
aagaagcttcgaagcaacatgaagcgcctcgagagcaagtacgaagatgccacactcaag
gccaaggatgcagaaattctgctcgagaacacgtcgggttttctcgaggccgaggacgag
ctcgaacgaacatacaaggtccgacaagacgatattacctctggtgtagcagtgggcact
gcgcagaagcgattcgaacttacgctggatcaactaggaccctatcagtttgattactcg
aggaacgggcgggacctgttgctcggtggtcgaaagggacatgttgcgacaatggattgg
cgagaaggcaagcttggctgcgagctgcagttgaacgagacgattcgggacgtgaagtgg
ctacacaataaccagtactttgcggtcgcgcagaagaagtacgtctacatctacgatcac
aatggcgtggaactgcatacattgaggaaacaccaagaggtgtcccacatggagtttctg
ccataccactacctcttagcaacaatcggctctgtcggtttcctcaaatatcaggataca
tcgactggtcaattagtcgccgagattcctacccgattaggccaaccttgcgccctcaaa
caaaatccctggaacgccgttctacacgttggccaccagaacggaacagtcacactatgg
tcacccaactcatcagaccctctcgtcaagctgctagcacaccgagggcccgttcgagat
ctggccgtcgaccgtgaaggtcgatacatggtctcaacaggccaagatcagaagatggca
gtttgggatctcagaatgttacgcgaagtcaacagttacttcacacgtcaaccagcttct
tcagtggcaatctccgatacaggcttgacagctattggctggggtactcaaacaactatc
tggaagggcctcttcgataagaacgcccctgtccaagaaaaggttcagagcccttatatg
gcctggggtggtgagggcaagcgcatcgagcgcgtacgatggtgtccctttgaagatgtt
ctcggtattggtcacgactctggcttctcttccattatcgttcctggtgctggtgaggcc
aactacgacgctctggaagttaacccattcgagactgccaagcaacgacaagagtccgaa
gtcaagggtctgctcaacaagttgcagcccgatatgatcgccctcgaccccaactatatc
ggaaccttggacttgcgatccgagaagcagcgtcgtgccgagaaggacctcgacgctcct
gctgcagacattgccgaggagatccgcaagcgagcaagaggcaagaatggcgcgctcaag
aagtacttgcgcaagcagcgaaagaagaacattatcgacgagaagagaatgcacgtggac
gaaatttggaacgagcagcaggccaagaagaacaagaaggagctcgaggccgaggcggat
ctgggaccggcgttgtcaaggtttgccaaaaaggagtaa
>Fp118
atggaggtcgacagagttgatacgaccacttccaaagtgcgcgacaatggcgcacttgcc
gttgaaggcgcccgaacagaactcgttcctcgcagtgagcgagaacgtgctcgtcgaatt
cgagaagcccacaaggcctacggtcgaggcaagaaggtcaatctcaaggcgatcaaggac
aagaagcttcgaagcaacatgaagcgcctcgagagcaagtacgaagatgccacactcaag
gccaaggatgcagaaattctgctcgagaacacgtcgggttttctcgaggccgaggacgag
ctcgaacgaacatacaaggtccgacaagacgatattacctctggtgtagcagtgggcact
gcgcagaagcgattcgaacttacgctggatcaactaggaccctatcagtttgattactcg
aggaacgggcgggacctgttgctcggtggtcgaaagggacatgttgcgacaatggattgg
cgagaaggcaagcttggctgcgagctgcagttgaacgagacgattcgggacgtgaagtgg
ctacacaataaccagtactttgcggtcgcgcagaagaagtacgtctacatctacgatcac
aatggcgtggaactgcatacattgaggaaacaccaagaggtgtcccacatggagtttctg
ccataccactacctcttagcaacaatcggctctgtcggtttcctcaaatatcaggataca
tcgactggtcaattagtcgccgagattcctacccgattaggccaaccttgcgccctcaaa
caaaatccctggaacgccgttctacacgttggccaccagaacggaacagtcacactatgg
tcacccaactcatcagaccctctcgtcaagctgctagcacaccgagggcccgttcgagat
ctggccgtcgaccgtgaaggtcgatacatggtctcaacaggccaagatcagaagatggca
gtttgggatctcagaatgttacgcgaagtcaacagttacttcacacgtcaaccagcttct
tcagtggcaatctccgatacaggcttgacagctattggctggggtactcaaacaactatc
tggaagggcctcttcgataagaacgcccctgtccaagaaaaggttcagagcccttatatg
gcctggggtggtgagggcaagcgcatcgagcgcgtacgatggtgtccctttgaagatgtt
ctcggtattggtcacgactctggcttctcttccattatcgttcctggtgctggtgaggcc
aactacgacgctctggaagttaacccattcgagactgccaagcaacgacaagagtccgaa
gtcaagggtctgctcaacaagttgcagcccgatatgatcgccctcgaccccaactatatc
ggaaccttggacttgcgatccgagaagcagcgtcgtgccgagaaggacctcgacgctcct
gctgcagacattgccgaggagatccgcaagcgagcaagaggcaagaatggcgcgctcaag
aagtacttgcgcaagcagcgaaagaagaacattatcgacgagaagagaatgcacgtggac
gaaatttggaacgagcagcaggccaagaagaacaagaaggagctcgaggccgaggcggat
ctgggaccggcgttgtcaaggtttgccaaaaaggagtaa
>Fp122
atggaggtcgacagagttgatacgaccacttccaaagtgcgcgacaatggcgcacttgcc
gttgaaggcgcccgaacagaactcgttcctcgcagtgagcgagaacgtgctcgtcgaatt
cgagaagcccacaaggcctacggtcgaggcaagaaggtcaatctcaaggcgatcaaggac
aagaagcttcgaagcaacatgaagcgcctcgagagcaagtacgaagatgccacactcaag
gccaaggatgcagaaattctgctcgagaacacgtcgggttttctcgaggccgaggacgag
ctcgaacgaacatacaaggtccgacaagacgatattacctctggtgtagcagtgggcact
gcgcagaagcgattcgaacttacgctggatcaactaggaccctatcagtttgattactcg
aggaacgggcgggacctgttgctcggtggtcgaaagggacatgttgcgacaatggattgg
cgagaaggcaagcttggctgcgagctgcagttgaacgagacgattcgggacgtgaagtgg
ctacacaataaccagtactttgcggtcgcgcagaagaagtacgtctacatctacgatcac
aatggcgtggaactgcatacattgaggaaacaccaagaggtgtcccacatggagtttctg
ccataccactacctcttagcaacaatcggctctgtcggtttcctcaaatatcaggataca
tcgactggtcaattagtcgccgagattcctacccgattaggccaaccttgcgccctcaaa
caaaatccctggaacgccgttctacacgttggccaccagaacggaacagtcacactatgg
tcacccaactcatcagaccctctcgtcaagctgctagcacaccgagggcccgttcgagat
ctggccgtcgaccgtgaaggtcgatacatggtctcaacaggccaagatcagaagatggca
gtttgggatctcagaatgttacgcgaagtcaacagttacttcacacgtcaaccagcttct
tcagtggcaatctccgatacaggcttgacagctattggctggggtactcaaacaactatc
tggaagggcctcttcgataagaacgcccctgtccaagaaaaggttcagagcccttatatg
gcctggggtggtgagggcaagcgcatcgagcgcgtacgatggtgtccctttgaagatgtt
ctcggtattggtcacgactctggcttctcttccattatcgttcctggtgctggtgaggcc
aactacgacgctctggaagttaacccattcgagactgccaagcaacgacaagagtccgaa
gtcaagggtctgctcaacaagttgcagcccgatatgatcgccctcgaccccaactatatc
ggaaccttggacttgcgatccgagaagcagcgtcgtgccgagaaggacctcgacgctcct
gctgcagacattgccgaggagatccgcaagcgagcaagaggcaagaatggcgcgctcaag
aagtacttgcgcaagcagcgaaagaagaacattatcgacgagaagagaatgcacgtggac
gaaatttggaacgagcagcaggccaagaagaacaagaaggagctcgaggccgaggcggat
ctgggaccggcgttgtcaaggtttgccaaaaaggagtaa
>Fp125
atggaggtcgacagagttgatacgaccacttccaaagtgcgcgacaatggcgcacttgcc
gttgaaggcgcccgaacagaactcgttcctcgcagtgagcgagaacgtgctcgtcgaatt
cgagaagcccacaaggcctacggtcgaggcaagaaggtcaatctcaaggcgatcaaggac
aagaagcttcgaagcaacatgaagcgcctcgagagcaagtacgaagatgccacactcaag
gccaaggatgcagaaattctgctcgagaacacgtcgggttttctcgaggccgaggacgag
ctcgaacgaacatacaaggtccgacaagacgatattacctctggtgtagcagtgggcact
gcgcagaagcgattcgaacttacgctggatcaactaggaccctatcagtttgattactcg
aggaacgggcgggacctgttgctcggtggtcgaaagggacatgttgcgacaatggattgg
cgagaaggcaagcttggctgcgagctgcagttgaacgagacgattcgggacgtgaagtgg
ctacacaataaccagtactttgcggtcgcgcagaagaagtacgtctacatctacgatcac
aatggcgtggaactgcatacattgaggaaacaccaagaggtgtcccacatggagtttctg
ccataccactacctcttagcaacaatcggctctgtcggtttcctcaaatatcaggataca
tcgactggtcaattagtcgccgagattcctacccgattaggccaaccttgcgccctcaaa
caaaatccctggaacgccgttctacacgttggccaccagaacggaacagtcacactatgg
tcacccaactcatcagaccctctcgtcaagctgctagcacaccgagggcccgttcgagat
ctggccgtcgaccgtgaaggtcgatacatggtctcaacaggccaagatcagaagatggca
gtttgggatctcagaatgttacgcgaagtcaacagttacttcacacgtcaaccagcttct
tcagtggcaatctccgatacaggcttgacagctattggctggggtactcaaacaactatc
tggaagggcctcttcgataagaacgcccctgtccaagaaaaggttcagagcccttatatg
gcctggggtggtgagggcaagcgcatcgagcgcgtacgatggtgtccctttgaagatgtt
ctcggtattggtcacgactctggcttctcttccattatcgttcctggtgctggtgaggcc
aactacgacgctctggaagttaacccattcgagactgccaagcaacgacaagagtccgaa
gtcaagggtctgctcaacaagttgcagcccgatatgatcgccctcgaccccaactatatc
ggaaccttggacttgcgatccgagaagcagcgtcgtgccgagaaggacctcgacgctcct
gctgcagacattgccgaggagatccgcaagcgagcaagaggcaagaatggcgcgctcaag
aagtacttgcgcaagcagcgaaagaagaacattatcgacgagaagagaatgcacgtggac
gaaatttggaacgagcagcaggccaagaagaacaagaaggagctcgaggccgaggcggat
ctgggaccggcgttgtcaaggtttgccaaaaaggagtaa
>Fp13r
atggaggtcgacagagttgatacgaccacttccaaagtgcgcgacaatggcgcacttgcc
gttgaaggcgcccgaacagaactcgttcctcgcagtgagcgagaacgtgctcgtcgaatt
cgagaagcccacaaggcctacggtcgaggcaagaaggtcaatctcaaggcgatcaaggac
aagaagcttcgaagcaacatgaagcgcctcgagagcaagtacgaagatgccacactcaag
gccaaggatgcagaaattctgctcgagaacacgtcgggttttctcgaggccgaggacgag
ctcgaacgaacatacaaggtccgacaagacgatattacctctggtgtagcggtgggcact
gcgcagaagcgattcgaacttactctggatcaactaggaccctatcagtttgattactcg
aggaatgggcgggacctgttgctcggtggtcgaaagggacatgttgcgacaatggattgg
cgagaaggcaagcttggatgtgagctgcagttgaacgagacgattcgggacgtgaagtgg
ctacacaacaaccagtactttgcggttgctcagaagaagtacgtctacatctacgatcac
aatggcgtggaactgcataccttgaggaaacaccaggaggtgtctcacatggagtttctg
ccataccactacctcttagcaacaatcggctctgtcggtttcctcaaatatcaggataca
tcaactggtcaattagtcgccgagattcctacccgattaggccaaccttgcgccctcaaa
caaaatccctggaacgccgttctacacgttggccaccagaacggaacagtcacgctatgg
tcacccaactcatcagaccctctcgtcaagctgctagcacaccgaggacccgttcgagat
ctggccgtcgaccgtgaaggtcgatacatggtctcaacaggccaagatcagaagatggca
gtttgggatctcaggatgttgcgcgaagtcaacagttacttcacacgtcaaccagcttct
tcagtggcaatctccgatacaggcttgacagctattggctggggtactcaaacaactatc
tggaagggtctcttcgataagaacgcccctgtccaagaaaaggttcagagcccttatatg
gcctggggtggtgagggcaagcgcatcgagcgcgtacgatggtgtccctttgaagatgtt
ctcggtattggtcacgactctggcttctcttccattatcgttcctggtgctggtgaggcc
aactacgacgctctggaagttaacccattcgagactgccaagcaacgacaagaatccgaa
gtcaagggcctgctcaacaagctacagcccgacatgattgccctcgaccccaactacatc
ggaaccctggacttgcgatccgagaagcagcgtcgtgccgagaaggacctcgacgctcct
gctgcagacatcgccgaggagatccgcaagcgagcaagaggcaagaatggtgcgctcaag
aagtacctgcgcaagcagcgaaagaagaacattatcgacgagaagagaatgcacgtggac
gaaatttggaacgagcagcaggccaagaagaacaagaaggagctcgaggccgaggcggat
ctgggaccggcgttgtcaaggtttgccaaaaaggagtaa
>Fp144
atggaggtcgacagagttgatacgaccacttccaaagtgcgcgacaatggcgcacttgcc
gttgaaggcgcccgaacagaactcgttcctcgcagtgagcgagaacgtgctcgtcgaatt
cgagaagcccacaaggcctacggtcgaggcaagaaggtcaatctcaaggcgatcaaggac
aagaagcttcgaagcaacatgaagcgcctcgagagcaagtacgaagatgccacactcaag
gccaaggatgcagaaattctgctcgagaacacgtcgggttttctcgaggccgaggacgag
ctcgaacgaacatacaaggtccgacaagacgatattacctctggtgtagcagtgggcact
gcgcagaagcgattcgaacttacgctggatcaactaggaccctatcagtttgattactcg
aggaacgggcgggacctgttgctcggtggtcgaaagggacatgttgcgacaatggattgg
cgagaaggcaagcttggctgcgagctgcagttgaacgagacgattcgggacgtgaagtgg
ctacacaataaccagtactttgcggtcgcgcagaagaagtacgtctacatctacgatcac
aatggcgtggaactgcatacattgaggaaacaccaagaggtgtcccacatggagtttctg
ccataccactacctcttagcaacaatcggctctgtcggtttcctcaaatatcaggataca
tcgactggtcaattagtcgccgagattcctacccgattaggccaaccttgcgccctcaaa
caaaatccctggaacgccgttctacacgttggccaccagaacggaacagtcacactatgg
tcacccaactcatcagaccctctcgtcaagctgctagcacaccgagggcccgttcgagat
ctggccgtcgaccgtgaaggtcgatacatggtctcaacaggccaagatcagaagatggca
gtttgggatctcagaatgttacgcgaagtcaacagttacttcacacgtcaaccagcttct
tcagtggcaatctccgatacaggcttgacagctattggctggggtactcaaacaactatc
tggaagggcctcttcgataagaacgcccctgtccaagaaaaggttcagagcccttatatg
gcctggggtggtgagggcaagcgcatcgagcgcgtacgatggtgtccctttgaagatgtt
ctcggtattggtcacgactctggcttctcttccattatcgttcctggtgctggtgaggcc
aactacgacgctctggaagttaacccattcgagactgccaagcaacgacaagagtccgaa
gtcaagggtctgctcaacaagttgcagcccgatatgatcgccctcgaccccaactatatc
ggaaccttggacttgcgatccgagaagcagcgtcgtgccgagaaggacctcgacgctcct
gctgcagacattgccgaggagatccgcaagcgagcaagaggcaagaatggcgcgctcaag
aagtacttgcgcaagcagcgaaagaagaacattatcgacgagaagagaatgcacgtggac
gaaatttggaacgagcagcaggccaagaagaacaagaaggagctcgaggccgaggcggat
ctgggaccggcgttgtcaaggtttgccaaaaaggagtaa
>Fp146
atggaggtcgacagagttgatacgaccacttccaaagtgcgcgacaatggcgcacttgcc
gttgaaggcgcccgaacagaactcgttcctcgcagtgagcgagaacgtgctcgtcgaatt
cgagaagcccacaaggcctacggtcgaggcaagaaggtcaatctcaaggcgatcaaggac
aagaagcttcgaagcaacatgaagcgcctcgagagcaagtacgaagatgccacactcaag
gccaaggatgcagaaattctgctcgagaacacgtcgggttttctcgaggccgaggacgag
ctcgaacgaacatacaaggtccgacaagacgatattacctctggtgtagcggtgggcact
gcgcagaagcgattcgaacttactctggatcaactaggaccctatcagtttgattactcg
aggaatgggcgggacctgttgctcggtggtcgaaagggacatgttgcgacaatggattgg
cgagaaggcaagcttggatgtgagctgcagttgaacgagacgattcgggacgtgaagtgg
ctacacaacaaccagtactttgcggttgctcagaagaagtacgtctacatctacgatcac
aatggcgtggaactgcataccttgaggaaacaccaggaggtgtctcacatggagtttctg
ccataccactacctcttagcaacaatcggctctgtcggtttcctcaaatatcaggataca
tcaactggtcaattagtcgccgagattcctacccgattaggccaaccttgcgccctcaaa
caaaatccctggaacgccgttctacacgttggccaccagaacggaacagtcacgctatgg
tcacccaactcatcagaccctctcgtcaagctgctagcacaccgaggacccgttcgagat
ctggccgtcgaccgtgaaggtcgatacatggtctcaacaggccaagatcagaagatggca
gtttgggatctcaggatgttgcgcgaagtcaacagttacttcacacgtcaaccagcttct
tcagtggcaatctccgatacaggcttgacagctattggctggggtactcaaacaactatc
tggaagggtctcttcgataagaacgcccctgtccaagaaaaggttcagagcccttatatg
gcctggggtggtgagggcaagcgcatcgagcgcgtacgatggtgtccctttgaagatgtt
ctcggtattggtcacgactctggcttctcttccattatcgttcctggtgctggtgaggcc
aactacgacgctctggaagttaacccattcgagactgccaagcaacgacaagaatccgaa
gtcaagggcctgctcaacaagctacagcccgacatgattgccctcgaccccaactacatc
ggaaccctggacttgcgatccgagaagcagcgtcgtgccgagaaggacctcgacgctcct
gctgcagacatcgccgaggagatccgcaagcgagcaagaggcaagaatggtgcgctcaag
aagtacctgcgcaagcagcgaaagaagaacattatcgacgagaagagaatgcacgtggac
gaaatttggaacgagcagcaggccaagaagaacaagaaggagctcgaggccgaggcggat
ctgggaccggcgttgtcaaggtttgccaaaaaggagtaa
>Fp155
atggaggtcgacagagttgatacgaccacttccaaagtgcgcgacaatggcgcacttgcc
gttgaaggcgcccgaacagaactcgttcctcgcagtgagcgagaacgtgctcgtcgaatt
cgagaagcccacaaggcctacggtcgaggcaagaaggtcaatctcaaggcgatcaaggac
aagaagcttcgaagcaacatgaagcgcctcgagagcaagtacgaagatgccacactcaag
gccaaggatgcagaaattctgctcgagaacacgtcgggttttctcgaggccgaggacgag
ctcgaacgaacatacaaggtccgacaagacgatattacctctggtgtagcagtgggcact
gcgcagaagcgattcgaacttacgctggatcaactaggaccctatcagtttgattactcg
aggaacgggcgggacctgttgctcggtggtcgaaagggacatgttgcgacaatggattgg
cgagaaggcaagcttggctgcgagctgcagttgaacgagacgattcgggacgtgaagtgg
ctacacaataaccagtactttgcggtcgcgcagaagaagtacgtctacatctacgatcac
aatggcgtggaactgcatacattgaggaaacaccaagaggtgtcccacatggagtttctg
ccataccactacctcttagcaacaatcggctctgtcggtttcctcaaatatcaggataca
tcgactggtcaattagtcgccgagattcctacccgattaggccaaccttgcgccctcaaa
caaaatccctggaacgccgttctacacgttggccaccagaacggaacagtcacactatgg
tcacccaactcatcagaccctctcgtcaagctgctagcacaccgagggcccgttcgagat
ctggccgtcgaccgtgaaggtcgatacatggtctcaacaggccaagatcagaagatggca
gtttgggatctcagaatgttacgcgaagtcaacagttacttcacacgtcaaccagcttct
tcagtggcaatctccgatacaggcttgacagctattggctggggtactcaaacaactatc
tggaagggcctcttcgataagaacgcccctgtccaagaaaaggttcagagcccttatatg
gcctggggtggtgagggcaagcgcatcgagcgcgtacgatggtgtccctttgaagatgtt
ctcggtattggtcacgactctggcttctcttccattatcgttcctggtgctggtgaggcc
aactacgacgctctggaagttaacccattcgagactgccaagcaacgacaagagtccgaa
gtcaagggtctgctcaacaagttgcagcccgatatgatcgccctcgaccccaactatatc
ggaaccttggacttgcgatccgagaagcagcgtcgtgccgagaaggacctcgacgctcct
gctgcagacattgccgaggagatccgcaagcgagcaagaggcaagaatggcgcgctcaag
aagtacttgcgcaagcagcgaaagaagaacattatcgacgagaagagaatgcacgtggac
gaaatttggaacgagcagcaggccaagaagaacaagaaggagctcgaggccgaggcggat
ctgggaccggcgttgtcaaggtttgccaaaaaggagtaa
>Fp157
atggaggtcgacagagttgatacgaccacttccaaagtgcgcgacaatggcgcacttgcc
gttgaaggcgcccgaacagaactcgttcctcgcagtgagcgagaacgtgctcgtcgaatt
cgagaagcccacaaggcctacggtcgaggcaagaaggtcaatctcaaggcgatcaaggac
aagaagcttcgaagcaacatgaagcgcctcgagagcaagtacgaagatgccacactcaag
gccaaggatgcagaaattctgctcgagaacacgtcgggttttctcgaggccgaggacgag
ctcgaacgaacatacaaggtccgacaagacgatattacctctggtgtagcggtgggcact
gcgcagaagcgattcgaacttactctggatcaactaggaccctatcagtttgattactcg
aggaatgggcgggacctgttgctcggtggtcgaaagggacatgttgcgacaatggattgg
cgagaaggcaagcttggatgtgagctgcagttgaacgagacgattcgggacgtgaagtgg
ctacacaacaaccagtactttgcggttgctcagaagaagtacgtctacatctacgatcac
aatggcgtggaactgcataccttgaggaaacaccaggaggtgtctcacatggagtttctg
ccataccactacctcttagcaacaatcggctctgtcggtttcctcaaatatcaggataca
tcaactggtcaattagtcgccgagattcctacccgattaggccaaccttgcgccctcaaa
caaaatccctggaacgccgttctacacgttggccaccagaacggaacagtcacgctatgg
tcacccaactcatcagaccctctcgtcaagctgctagcacaccgaggacccgttcgagat
ctggccgtcgaccgtgaaggtcgatacatggtctcaacaggccaagatcagaagatggca
gtttgggatctcaggatgttgcgcgaagtcaacagttacttcacacgtcaaccagcttct
tcagtggcaatctccgatacaggcttgacagctattggctggggtactcaaacaactatc
tggaagggtctcttcgataagaacgcccctgtccaagaaaaggttcagagcccttatatg
gcctggggtggtgagggcaagcgcatcgagcgcgtacgatggtgtccctttgaagatgtt
ctcggtattggtcacgactctggcttctcttccattatcgttcctggtgctggtgaggcc
aactacgacgctctggaagttaacccattcgagactgccaagcaacgacaagaatccgaa
gtcaagggcctgctcaacaagctacagcccgacatgattgccctcgaccccaactacatc
ggaaccctggacttgcgatccgagaagcagcgtcgtgccgagaaggacctcgacgctcct
gctgcagacatcgccgaggagatccgcaagcgagcaagaggcaagaatggtgcgctcaag
aagtacctgcgcaagcagcgaaagaagaacattatcgacgagaagagaatgcacgtggac
gaaatttggaacgagcagcaggccaagaagaacaagaaggagctcgaggccgaggcggat
ctgggaccggcgttgtcaaggtttgccaaaaaggagtaa
>Fp16r
atggaggtcgacagagttgatacgaccacttccaaagtgcgcgacaatggcgcacttgcc
gttgaaggcgcccgaacagaactcgttcctcgcagtgagcgagaacgtgctcgtcgaatt
cgagaagcccacaaggcctacggtcgaggcaagaaggtcaatctcaaggcgatcaaggac
aagaagcttcgaagcaacatgaagcgcctcgagagcaagtacgaagatgccacactcaag
gccaaggatgcagaaattctgctcgagaacacgtcgggttttctcgaggccgaggacgag
ctcgaacgaacatacaaggtccgacaagacgatattacctctggtgtagcagtgggcact
gcgcagaagcgattcgaacttacgctggatcaactaggaccctatcagtttgattactcg
aggaacgggcgggacctgttgctcggtggtcgaaagggacatgttgcgacaatggattgg
cgagaaggcaagcttggctgcgagctgcagttgaacgagacgattcgggacgtgaagtgg
ctacacaataaccagtactttgcggtcgcgcagaagaagtacgtctacatctacgatcac
aatggcgtggaactgcatacattgaggaaacaccaagaggtgtcccacatggagtttctg
ccataccactacctcttagcaacaatcggctctgtcggtttcctcaaatatcaggataca
tcgactggtcaattagtcgccgagattcctacccgattaggccaaccttgcgccctcaaa
caaaatccctggaacgccgttctacacgttggccaccagaacggaacagtcacactatgg
tcacccaactcatcagaccctctcgtcaagctgctagcacaccgagggcccgttcgagat
ctggccgtcgaccgtgaaggtcgatacatggtctcaacaggccaagatcagaagatggca
gtttgggatctcagaatgttacgcgaagtcaacagttacttcacacgtcaaccagcttct
tcagtggcaatctccgatacaggcttgacagctattggctggggtactcaaacaactatc
tggaagggcctcttcgataagaacgcccctgtccaagaaaaggttcagagcccttatatg
gcctggggtggtgagggcaagcgcatcgagcgcgtacgatggtgtccctttgaagatgtt
ctcggtattggtcacgactctggcttctcttccattatcgttcctggtgctggtgaggcc
aactacgacgctctggaagttaacccattcgagactgccaagcaacgacaagagtccgaa
gtcaagggtctgctcaacaagttgcagcccgatatgatcgccctcgaccccaactatatc
ggaaccttggacttgcgatccgagaagcagcgtcgtgccgagaaggacctcgacgctcct
gctgcagacattgccgaggagatccgcaagcgagcaagaggcaagaatggcgcgctcaag
aagtacttgcgcaagcagcgaaagaagaacattatcgacgagaagagaatgcacgtggac
gaaatttggaacgagcagcaggccaagaagaacaagaaggagctcgaggccgaggcggat
ctgggaccggcgttgtcaaggtttgccaaaaaggagtaa
>Fp1r
atggaggtcgacagagttgatacgaccacttccaaagtgcgcgacaatggcgcacttgcc
gttgaaggcgcccgaacagaactcgttcctcgcagtgagcgagaacgtgctcgtcgaatt
cgagaagcccacaaggcctacggtcgaggcaagaaggtcaatctcaaggcgatcaaggac
aagaagcttcgaagcaacatgaagcgcctcgagagcaagtacgaagatgccacactcaag
gccaaggatgcagaaattctgctcgagaacacgtcgggttttctcgaggccgaggacgag
ctcgaacgaacatacaaggtccgacaagacgatattacctctggtgtagcagtgggcact
gcgcagaagcgattcgaacttacgctggatcaactaggaccctatcagtttgattactcg
aggaacgggcgggacctgttgctcggtggtcgaaagggacatgttgcgacaatggattgg
cgagaaggcaagcttggctgcgagctgcagttgaacgagacgattcgggacgtgaagtgg
ctacacaataaccagtactttgcggtcgcgcagaagaagtacgtctacatctacgatcac
aatggcgtggaactgcatacattgaggaaacaccaagaggtgtcccacatggagtttctg
ccataccactacctcttagcaacaatcggctctgtcggtttcctcaaatatcaggataca
tcgactggtcaattagtcgccgagattcctacccgattaggccaaccttgcgccctcaaa
caaaatccctggaacgccgttctacacgttggccaccagaacggaacagtcacactatgg
tcacccaactcatcagaccctctcgtcaagctgctagcacaccgagggcccgttcgagat
ctggccgtcgaccgtgaaggtcgatacatggtctcaacaggccaagatcagaagatggca
gtttgggatctcagaatgttacgcgaagtcaacagttacttcacacgtcaaccagcttct
tcagtggcaatctccgatacaggcttgacagctattggctggggtactcaaacaactatc
tggaagggcctcttcgataagaacgcccctgtccaagaaaaggttcagagcccttatatg
gcctggggtggtgagggcaagcgcatcgagcgcgtacgatggtgtccctttgaagatgtt
ctcggtattggtcacgactctggcttctcttccattatcgttcctggtgctggtgaggcc
aactacgacgctctggaagttaacccattcgagactgccaagcaacgacaagagtccgaa
gtcaagggtctgctcaacaagttgcagcccgatatgatcgccctcgaccccaactatatc
ggaaccttggacttgcgatccgagaagcagcgtcgtgccgagaaggacctcgacgctcct
gctgcagacattgccgaggagatccgcaagcgagcaagaggcaagaatggcgcgctcaag
aagtacttgcgcaagcagcgaaagaagaacattatcgacgagaagagaatgcacgtggac
gaaatttggaacgagcagcaggccaagaagaacaagaaggagctcgaggccgaggcggat
ctgggaccggcgttgtcaaggtttgccaaaaaggagtaa
>Fp21r
atggaggtcgacagagttgatacgaccacttccaaagtgcgcgacaatggcgcacttgcc
gttgaaggcgcccgaacagaactcgttcctcgcagtgagcgagaacgtgctcgtcgaatt
cgagaagcccacaaggcctacggtcgaggcaagaaggtcaatctcaaggcgatcaaggac
aagaagcttcgaagcaacatgaagcgcctcgagagcaagtacgaagatgccacactcaag
gccaaggatgcagaaattctgctcgagaacacgtcgggttttctcgaggccgaggacgag
ctcgaacgaacatacaaggtccgacaagacgatattacctctggtgtagcagtgggcact
gcgcagaagcgattcgaacttacgctggatcaactaggaccctatcagtttgattactcg
aggaacgggcgggacctgttgctcggtggtcgaaagggacatgttgcgacaatggattgg
cgagaaggcaagcttggctgcgagctgcagttgaacgagacgattcgggacgtgaagtgg
ctacacaataaccagtactttgcggtcgcgcagaagaagtacgtctacatctacgatcac
aatggcgtggaactgcatacattgaggaaacaccaagaggtgtcccacatggagtttctg
ccataccactacctcttagcaacaatcggctctgtcggtttcctcaaatatcaggataca
tcgactggtcaattagtcgccgagattcctacccgattaggccaaccttgcgccctcaaa
caaaatccctggaacgccgttctacacgttggccaccagaacggaacagtcacactatgg
tcacccaactcatcagaccctctcgtcaagctgctagcacaccgagggcccgttcgagat
ctggccgtcgaccgtgaaggtcgatacatggtctcaacaggccaagatcagaagatggca
gtttgggatctcagaatgttacgcgaagtcaacagttacttcacacgtcaaccagcttct
tcagtggcaatctccgatacaggcttgacagctattggctggggtactcaaacaactatc
tggaagggcctcttcgataagaacgcccctgtccaagaaaaggttcagagcccttatatg
gcctggggtggtgagggcaagcgcatcgagcgcgtacgatggtgtccctttgaagatgtt
ctcggtattggtcacgactctggcttctcttccattatcgttcctggtgctggtgaggcc
aactacgacgctctggaagttaacccattcgagactgccaagcaacgacaagagtccgaa
gtcaagggtctgctcaacaagttgcagcccgatatgatcgccctcgaccccaactatatc
ggaaccttggacttgcgatccgagaagcagcgtcgtgccgagaaggacctcgacgctcct
gctgcagacattgccgaggagatccgcaagcgagcaagaggcaagaatggcgcgctcaag
aagtacttgcgcaagcagcgaaagaagaacattatcgacgagaagagaatgcacgtggac
gaaatttggaacgagcagcaggccaagaagaacaagaaggagctcgaggccgaggcggat
ctgggaccggcgttgtcaaggtttgccaaaaaggagtaa
>Fp24r
atggaggtcgacagagttgatacgaccacttccaaagtgcgcgacaatggcgcacttgcc
gttgaaggcgcccgaacagaactcgttcctcgcagtgagcgagaacgtgctcgtcgaatt
cgagaagcccacaaggcctacggtcgaggcaagaaggtcaatctcaaggcgatcaaggac
aagaagcttcgaagcaacatgaagcgcctcgagagcaagtacgaagatgccacactcaag
gccaaggatgcagaaattctgctcgagaacacgtcgggttttctcgaggccgaggacgag
ctcgaacgaacatacaaggtccgacaagacgatattacctctggtgtagcggtgggcact
gcgcagaagcgattcgaacttactctggatcaactaggaccctatcagtttgattactcg
aggaatgggcgggacctgttgctcggtggtcgaaagggacatgttgcgacaatggattgg
cgagaaggcaagcttggatgtgagctgcagttgaacgagacgattcgggacgtgaagtgg
ctacacaacaaccagtactttgcggttgctcagaagaagtacgtctacatctacgatcac
aatggcgtggaactgcataccttgaggaaacaccaggaggtgtctcacatggagtttctg
ccataccactacctcttagcaacaatcggctctgtcggtttcctcaaatatcaggataca
tcaactggtcaattagtcgccgagattcctacccgattaggccaaccttgcgccctcaaa
caaaatccctggaacgccgttctacacgttggccaccagaacggaacagtcacgctatgg
tcacccaactcatcagaccctctcgtcaagctgctagcacaccgaggacccgttcgagat
ctggccgtcgaccgtgaaggtcgatacatggtctcaacaggccaagatcagaagatggca
gtttgggatctcaggatgttgcgcgaagtcaacagttacttcacacgtcaaccagcttct
tcagtggcaatctccgatacaggcttgacagctattggctggggtactcaaacaactatc
tggaagggtctcttcgataagaacgcccctgtccaagaaaaggttcagagcccttatatg
gcctggggtggtgagggcaagcgcatcgagcgcgtacgatggtgtccctttgaagatgtt
ctcggtattggtcacgactctggcttctcttccattatcgttcctggtgctggtgaggcc
aactacgacgctctggaagttaacccattcgagactgccaagcaacgacaagaatccgaa
gtcaagggcctgctcaacaagctacagcccgacatgattgccctcgaccccaactacatc
ggaaccctggacttgcgatccgagaagcagcgtcgtgccgagaaggacctcgacgctcct
gctgcagacatcgccgaggagatccgcaagcgagcaagaggcaagaatggtgcgctcaag
aagtacctgcgcaagcagcgaaagaagaacattatcgacgagaagagaatgcacgtggac
gaaatttggaacgagcagcaggccaagaagaacaagaaggagctcgaggccgaggcggat
ctgggaccggcgttgtcaaggtttgccaaaaaggagtaa
>Fp2516
atggaggtcgacagagttgatacgaccacttccaaagtgcgcgacaatggcgcacttgcc
gttgaaggcgcccgaacagaactcgttcctcgcagtgagcgagaacgtgctcgtcgaatt
cgagaagcccacaaggcctacggtcgaggcaagaaggtcaatctcaaggcgatcaaggac
aagaagcttcgaagcaacatgaagcgcctcgagagcaagtacgaagatgccacactcaag
gccaaggatgcagaaattctgctcgagaacacgtcgggttttctcgaggccgaggacgag
ctcgaacgaacatacaaggtccgacaagacgatattacctctggtgtagcagtgggcact
gcgcagaagcgattcgaacttacgctggatcaactaggaccctatcagtttgattactcg
aggaacgggcgggacctgttgctcggtggtcgaaagggacatgttgcgacaatggattgg
cgagaaggcaagcttggctgcgagctgcagttgaacgagacgattcgggacgtgaagtgg
ctacacaataaccagtactttgcggtcgcgcagaagaagtacgtctacatctacgatcac
aatggcgtggaactgcatacattgaggaaacaccaagaggtgtcccacatggagtttctg
ccataccactacctcttagcaacaatcggctctgtcggtttcctcaaatatcaggataca
tcgactggtcaattagtcgccgagattcctacccgattaggccaaccttgcgccctcaaa
caaaatccctggaacgccgttctacacgttggccaccagaacggaacagtcacactatgg
tcacccaactcatcagaccctctcgtcaagctgctagcacaccgagggcccgttcgagat
ctggccgtcgaccgtgaaggtcgatacatggtctcaacaggccaagatcagaagatggca
gtttgggatctcagaatgttacgcgaagtcaacagttacttcacacgtcaaccagcttct
tcagtggcaatctccgatacaggcttgacagctattggctggggtactcaaacaactatc
tggaagggcctcttcgataagaacgcccctgtccaagaaaaggttcagagcccttatatg
gcctggggtggtgagggcaagcgcatcgagcgcgtacgatggtgtccctttgaagatgtt
ctcggtattggtcacgactctggcttctcttccattatcgttcctggtgctggtgaggcc
aactacgacgctctggaagttaacccattcgagactgccaagcaacgacaagagtccgaa
gtcaagggtctgctcaacaagttgcagcccgatatgatcgccctcgaccccaactatatc
ggaaccttggacttgcgatccgagaagcagcgtcgtgccgagaaggacctcgacgctcct
gctgcagacattgccgaggagatccgcaagcgagcaagaggcaagaatggcgcgctcaag
aagtacttgcgcaagcagcgaaagaagaacattatcgacgagaagagaatgcacgtggac
gaaatttggaacgagcagcaggccaagaagaacaagaaggagctcgaggccgaggcggat
ctgggaccggcgttgtcaaggtttgccaaaaaggagtaa
>Fp26r
atggaggtcgacagagttgatacgaccacttccaaagtgcgcgacaatggcgcacttgcc
gttgaaggcgcccgaacagaactcgttcctcgcagtgagcgagaacgtgctcgtcgaatt
cgagaagcccacaaggcctacggtcgaggcaagaaggtcaatctcaaggcgatcaaggac
aagaagcttcgaagcaacatgaagcgcctcgagagcaagtacgaagatgccacactcaag
gccaaggatgcagaaattctgctcgagaacacgtcgggttttctcgaggccgaggacgag
ctcgaacgaacatacaaggtccgacaagacgatattacctctggtgtagcagtgggcact
gcgcagaagcgattcgaacttacgctggatcaactaggaccctatcagtttgattactcg
aggaacgggcgggacctgttgctcggtggtcgaaagggacatgttgcgacaatggattgg
cgagaaggcaagcttggctgcgagctgcagttgaacgagacgattcgggacgtgaagtgg
ctacacaataaccagtactttgcggtcgcgcagaagaagtacgtctacatctacgatcac
aatggcgtggaactgcatacattgaggaaacaccaagaggtgtcccacatggagtttctg
ccataccactacctcttagcaacaatcggctctgtcggtttcctcaaatatcaggataca
tcgactggtcaattagtcgccgagattcctacccgattaggccaaccttgcgccctcaaa
caaaatccctggaacgccgttctacacgttggccaccagaacggaacagtcacactatgg
tcacccaactcatcagaccctctcgtcaagctgctagcacaccgagggcccgttcgagat
ctggccgtcgaccgtgaaggtcgatacatggtctcaacaggccaagatcagaagatggca
gtttgggatctcagaatgttacgcgaagtcaacagttacttcacacgtcaaccagcttct
tcagtggcaatctccgatacaggcttgacagctattggctggggtactcaaacaactatc
tggaagggcctcttcgataagaacgcccctgtccaagaaaaggttcagagcccttatatg
gcctggggtggtgagggcaagcgcatcgagcgcgtacgatggtgtccctttgaagatgtt
ctcggtattggtcacgactctggcttctcttccattatcgttcctggtgctggtgaggcc
aactacgacgctctggaagttaacccattcgagactgccaagcaacgacaagagtccgaa
gtcaagggtctgctcaacaagttgcagcccgatatgatcgccctcgaccccaactatatc
ggaaccttggacttgcgatccgagaagcagcgtcgtgccgagaaggacctcgacgctcct
gctgcagacattgccgaggagatccgcaagcgagcaagaggcaagaatggcgcgctcaag
aagtacttgcgcaagcagcgaaagaagaacattatcgacgagaagagaatgcacgtggac
gaaatttggaacgagcagcaggccaagaagcacaagaaggagctcgaggccgaggcggat
ctgggaccggcgttgtcaaggtttgccaaaaaggagtaa
>Fp33
atggaggtcgacagagttgatacgaccacttccaaagtgcgcgacaatggcgcacttgcc
gttgaaggcgcccgaacagaactcgttcctcgcagtgagcgagaacgtgctcgtcgaatt
cgagaagcccacaaggcctacggtcgaggcaagaaggtcaatctcaaggcgatcaaggac
aagaagcttcgaagcaacatgaagcgcctcgagagcaagtacgaagatgccacactcaag
gccaaggatgcagaaattctgctcgagaacacgtcgggttttctcgaggccgaggacgag
ctcgaacgaacatacaaggtccgacaagacgatattacctctggtgtagcagtgggcact
gcgcagaagcgattcgaacttacgctggatcaactaggaccctatcagtttgattactcg
aggaacgggcgggacctgttgctcggtggtcgaaagggacatgttgcgacaatggattgg
cgagaaggcaagcttggctgcgagctgcagttgaacgagacgattcgggacgtgaagtgg
ctacacaataaccagtactttgcggtcgcgcagaagaagtacgtctacatctacgatcac
aatggcgtggaactgcatacattgaggaaacaccaagaggtgtcccacatggagtttctg
ccataccactacctcttagcaacaatcggctctgtcggtttcctcaaatatcaggataca
tcgactggtcaattagtcgccgagattcctacccgattaggccaaccttgcgccctcaaa
caaaatccctggaacgccgttctacacgttggccaccagaacggaacagtcacactatgg
tcacccaactcatcagaccctctcgtcaagctgctagcacaccgagggcccgttcgagat
ctggccgtcgaccgtgaaggtcgatacatggtctcaacaggccaagatcagaagatggca
gtttgggatctcagaatgttacgcgaagtcaacagttacttcacacgtcaaccagcttct
tcagtggcaatctccgatacaggcttgacagctattggctggggtactcaaacaactatc
tggaagggcctcttcgataagaacgcccctgtccaagaaaaggttcagagcccttatatg
gcctggggtggtgagggcaagcgcatcgagcgcgtacgatggtgtccctttgaagatgtt
ctcggtattggtcacgactctggcttctcttccattatcgttcctggtgctggtgaggcc
aactacgacgctctggaagttaacccattcgagactgccaagcaacgacaagagtccgaa
gtcaagggtctgctcaacaagttgcagcccgatatgatcgccctcgaccccaactatatc
ggaaccttggacttgcgatccgagaagcagcgtcgtgccgagaaggacctcgacgctcct
gctgcagacattgccgaggagatccgcaagcgagcaagaggcaagaatggcgcgctcaag
aagtacttgcgcaagcagcgaaagaagaacattatcgacgagaagagaatgcacgtggac
gaaatttggaacgagcagcaggccaagaagaacaagaaggagctcgaggccgaggcggat
ctgggaccggcgttgtcaaggtttgccaaaaaggagtaa
>Fp34
atggaggtcgacagagttgatacgaccacttccaaagtgcgcgacaatggcgcacttgcc
gttgaaggcgcccgaacagaactcgttcctcgcagtgagcgagaacgtgctcgtcgaatt
cgagaagcccacaaggcctacggtcgaggcaagaaggtcaatctcaaggcgatcaaggac
aagaagcttcgaagcaacatgaagcgcctcgagagcaagtacgaagatgccacactcaag
gccaaggatgcagaaattctgctcgagaacacgtcgggttttctcgaggccgaggacgag
ctcgaacgaacatacaaggtccgacaagacgatattacctctggtgtagcagtgggcact
gcgcagaagcgattcgaacttacgctggatcaactaggaccctatcagtttgattactcg
aggaacgggcgggacctgttgctcggtggtcgaaagggacatgttgcgacaatggattgg
cgagaaggcaagcttggctgcgagctgcagttgaacgagacgattcgggacgtgaagtgg
ctacacaataaccagtactttgcggtcgcgcagaagaagtacgtctacatctacgatcac
aatggcgtggaactgcatacattgaggaaacaccaagaggtgtcccacatggagtttctg
ccataccactacctcttagcaacaatcggctctgtcggtttcctcaaatatcaggataca
tcgactggtcaattagtcgccgagattcctacccgattaggccaaccttgcgccctcaaa
caaaatccctggaacgccgttctacacgttggccaccagaacggaacagtcacactatgg
tcacccaactcatcagaccctctcgtcaagctgctagcacaccgagggcccgttcgagat
ctggccgtcgaccgtgaaggtcgatacatggtctcaacaggccaagatcagaagatggca
gtttgggatctcagaatgttacgcgaagtcaacagttacttcacacgtcaaccagcttct
tcagtggcaatctccgatacaggcttgacagctattggctggggtactcaaacaactatc
tggaagggcctcttcgataagaacgcccctgtccaagaaaaggttcagagcccttatatg
gcctggggtggtgagggcaagcgcatcgagcgcgtacgatggtgtccctttgaagatgtt
ctcggtattggtcacgactctggcttctcttccattatcgttcctggtgctggtgaggcc
aactacgacgctctggaagttaacccattcgagactgccaagcaacgacaagagtccgaa
gtcaagggtctgctcaacaagttgcagcccgatatgatcgccctcgaccccaactatatc
ggaaccttggacttgcgatccgagaagcagcgtcgtgccgagaaggacctcgacgctcct
gctgcagacattgccgaggagatccgcaagcgagcaagaggcaagaatggcgcgctcaag
aagtacttgcgcaagcagcgaaagaagaacattatcgacgagaagagaatgcacgtggac
gaaatttggaacgagcagcaggccaagaagaacaagaaggagctcgaggccgaggcggat
ctgggaccggcgttgtcaaggtttgccaaaaaggagtaa
>Fp35
atggaggtcgacagagttgatacgaccacttccaaagtgcgcgacaatggcgcacttgcc
gttgaaggcgcccgaacagaactcgttcctcgcagtgagcgagaacgtgctcgtcgaatt
cgagaagcccacaaggcctacggtcgaggcaagaaggtcaatctcaaggcgatcaaggac
aagaagcttcgaagcaacatgaagcgcctcgagagcaagtacgaagatgccacactcaag
gccaaggatgcagaaattctgctcgagaacacgtcgggttttctcgaggccgaggacgag
ctcgaacgaacatacaaggtccgacaagacgatattacctctggtgtagcagtgggcact
gcgcagaagcgattcgaacttacgctggatcaactaggaccctatcagtttgattactcg
aggaacgggcgggacctgttgctcggtggtcgaaagggacatgttgcgacaatggattgg
cgagaaggcaagcttggctgcgagctgcagttgaacgagacgattcgggacgtgaagtgg
ctacacaataaccagtactttgcggtcgcgcagaagaagtacgtctacatctacgatcac
aatggcgtggaactgcatacattgaggaaacaccaagaggtgtcccacatggagtttctg
ccataccactacctcttagcaacaatcggctctgtcggtttcctcaaatatcaggataca
tcgactggtcaattagtcgccgagattcctacccgattaggccaaccttgcgccctcaaa
caaaatccctggaacgccgttctacacgttggccaccagaacggaacagtcacactatgg
tcacccaactcatcagaccctctcgtcaagctgctagcacaccgagggcccgttcgagat
ctggccgtcgaccgtgaaggtcgatacatggtctcaacaggccaagatcagaagatggca
gtttgggatctcagaatgttacgcgaagtcaacagttacttcacacgtcaaccagcttct
tcagtggcaatctccgatacaggcttgacagctattggctggggtactcaaacaactatc
tggaagggcctcttcgataagaacgcccctgtccaagaaaaggttcagagcccttatatg
gcctggggtggtgagggcaagcgcatcgagcgcgtacgatggtgtccctttgaagatgtt
ctcggtattggtcacgactctggcttctcttccattatcgttcctggtgctggtgaggcc
aactacgacgctctggaagttaacccattcgagactgccaagcaacgacaagagtccgaa
gtcaagggtctgctcaacaagttgcagcccgatatgatcgccctcgaccccaactatatc
ggaaccttggacttgcgatccgagaagcagcgtcgtgccgagaaggacctcgacgctcct
gctgcagacattgccgaggagatccgcaagcgagcaagaggcaagaatggcgcgctcaag
aagtacttgcgcaagcagcgaaagaagaacattatcgacgagaagagaatgcacgtggac
gaaatttggaacgagcagcaggccaagaagaacaagaaggagctcgaggccgaggcggat
ctgggaccggcgttgtcaaggtttgccaaaaaggagtaa
>Fp38
atggaggtcgacagagttgatacgaccacttccaaagtgcgcgacaatggcgcacttgcc
gttgaaggcgcccgaacagaactcgttcctcgcagtgagcgagaacgtgctcgtcgaatt
cgagaagcccacaaggcctacggtcgaggcaagaaggtcaatctcaaggcgatcaaggac
aagaagcttcgaagcaacatgaagcgcctcgagagcaagtacgaagatgccacactcaag
gccaaggatgcagaaattctgctcgagaacacgtcgggttttctcgaggccgaggacgag
ctcgaacgaacatacaaggtccgacaagacgatattacctctggtgtagcagtgggcact
gcgcagaagcgattcgaacttacgctggatcaactaggaccctatcagtttgattactcg
aggaacgggcgggacctgttgctcggtggtcgaaagggacatgttgcgacaatggattgg
cgagaaggcaagcttggctgcgagctgcagttgaacgagacgattcgggacgtgaagtgg
ctacacaataaccagtactttgcggtcgcgcagaagaagtacgtctacatctacgatcac
aatggcgtggaactgcatacattgaggaaacaccaagaggtgtcccacatggagtttctg
ccataccactacctcttagcaacaatcggctctgtcggtttcctcaaatatcaggataca
tcgactggtcaattagtcgccgagattcctacccgattaggccaaccttgcgccctcaaa
caaaatccctggaacgccgttctacacgttggccaccagaacggaacagtcacactatgg
tcacccaactcatcagaccctctcgtcaagctgctagcacaccgagggcccgttcgagat
ctggccgtcgaccgtgaaggtcgatacatggtctcaacaggccaagatcagaagatggca
gtttgggatctcagaatgttacgcgaagtcaacagttacttcacacgtcaaccagcttct
tcagtggcaatctccgatacaggcttgacagctattggctggggtactcaaacaactatc
tggaagggcctcttcgataagaacgcccctgtccaagaaaaggttcagagcccttatatg
gcctggggtggtgagggcaagcgcatcgagcgcgtacgatggtgtccctttgaagatgtt
ctcggtattggtcacgactctggcttctcttccattatcgttcctggtgctggtgaggcc
aactacgacgctctggaagttaacccattcgagactgccaagcaacgacaagagtccgaa
gtcaagggtctgctcaacaagttgcagcccgatatgatcgccctcgaccccaactatatc
ggaaccttggacttgcgatccgagaagcagcgtcgtgccgagaaggacctcgacgctcct
gctgcagacattgccgaggagatccgcaagcgagcaagaggcaagaatggcgcgctcaag
aagtacttgcgcaagcagcgaaagaagaacattatcgacgagaagagaatgcacgtggac
gaaatttggaacgagcagcaggccaagaagaacaagaaggagctcgaggccgaggcggat
ctgggaccggcgttgtcaaggtttgccaaaaaggagtaa
>Fp39
atggaggtcgacagagttgatacgaccacttccaaagtgcgcgacaatggcgcacttgcc
gttgaaggcgcccgaacagaactcgttcctcgcagtgagcgagaacgtgctcgtcgaatt
cgagaagcccacaaggcctacggtcgaggcaagaaggtcaatctcaaggcgatcaaggac
aagaagcttcgaagcaacatgaagcgcctcgagagcaagtacgaagatgccacactcaag
gccaaggatgcagaaattctgctcgagaacacgtcgggttttctcgaggccgaggacgag
ctcgaacgaacatacaaggtccgacaagacgatattacctctggtgtagcagtgggcact
gcgcagaagcgattcgaacttacgctggatcaactaggaccctatcagtttgattactcg
aggaacgggcgggacctgttgctcggtggtcgaaagggacatgttgcgacaatggattgg
cgagaaggcaagcttggctgcgagctgcagttgaacgagacgattcgggacgtgaagtgg
ctacacaataaccagtactttgcggtcgcgcagaagaagtacgtctacatctacgatcac
aatggcgtggaactgcatacattgaggaaacaccaagaggtgtcccacatggagtttctg
ccataccactacctcttagcaacaatcggctctgtcggtttcctcaaatatcaggataca
tcgactggtcaattagtcgccgagattcctacccgattaggccaaccttgcgccctcaaa
caaaatccctggaacgccgttctacacgttggccaccagaacggaacagtcacactatgg
tcacccaactcatcagaccctctcgtcaagctgctagcacaccgagggcccgttcgagat
ctggccgtcgaccgtgaaggtcgatacatggtctcaacaggccaagatcagaagatggca
gtttgggatctcagaatgttacgcgaagtcaacagttacttcacacgtcaaccagcttct
tcagtggcaatctccgatacaggcttgacagctattggctggggtactcaaacaactatc
tggaagggcctcttcgataagaacgcccctgtccaagaaaaggttcagagcccttatatg
gcctggggtggtgagggcaagcgcatcgagcgcgtacgatggtgtccctttgaagatgtt
ctcggtattggtcacgactctggcttctcttccattatcgttcctggtgctggtgaggcc
aactacgacgctctggaagttaacccattcgagactgccaagcaacgacaagagtccgaa
gtcaagggtctgctcaacaagttgcagcccgatatgatcgccctcgaccccaactatatc
ggaaccttggacttgcgatccgagaagcagcgtcgtgccgagaaggacctcgacgctcct
gctgcagacattgccgaggagatccgcaagcgagcaagaggcaagaatggcgcgctcaag
aagtacttgcgcaagcagcgaaagaagaacattatcgacgagaagagaatgcacgtggac
gaaatttggaacgagcagcaggccaagaagaacaagaaggagctcgaggccgaggcggat
ctgggaccggcgttgtcaaggtttgccaaaaaggagtaa
>Fp42
atggaggtcgacagagttgatacgaccacttccaaagtgcgcgacaatggcgcacttgcc
gttgaaggcgcccgaacagaactcgttcctcgcagtgagcgagaacgtgctcgtcgaatt
cgagaagcccacaaggcctacggtcgaggcaagaaggtcaatctcaaggcgatcaaggac
aagaagcttcgaagcaacatgaagcgcctcgagagcaagtacgaagatgccacactcaag
gccaaggatgcagaaattctgctcgagaacacgtcgggttttctcgaggccgaggacgag
ctcgaacgaacatacaaggtccgacaagacgatattacctctggtgtagcagtgggcact
gcgcagaagcgattcgaacttacgctggatcaactaggaccctatcagtttgattactcg
aggaacgggcgggacctgttgctcggtggtcgaaagggacatgttgcgacaatggattgg
cgagaaggcaagcttggctgcgagctgcagttgaacgagacgattcgggacgtgaagtgg
ctacacaataaccagtactttgcggtcgcgcagaagaagtacgtctacatctacgatcac
aatggcgtggaactgcatacattgaggaaacaccaagaggtgtcccacatggagtttctg
ccataccactacctcttagcaacaatcggctctgtcggtttcctcaaatatcaggataca
tcgactggtcaattagtcgccgagattcctacccgattaggccaaccttgcgccctcaaa
caaaatccctggaacgccgttctacacgttggccaccagaacggaacagtcacactatgg
tcacccaactcatcagaccctctcgtcaagctgctagcacaccgagggcccgttcgagat
ctggccgtcgaccgtgaaggtcgatacatggtctcaacaggccaagatcagaagatggca
gtttgggatctcagaatgttacgcgaagtcaacagttacttcacacgtcaaccagcttct
tcagtggcaatctccgatacaggcttgacagctattggctggggtactcaaacaactatc
tggaagggcctcttcgataagaacgcccctgtccaagaaaaggttcagagcccttatatg
gcctggggtggtgagggcaagcgcatcgagcgcgtacgatggtgtccctttgaagatgtt
ctcggtattggtcacgactctggcttctcttccattatcgttcctggtgctggtgaggcc
aactacgacgctctggaagttaacccattcgagactgccaagcaacgacaagagtccgaa
gtcaagggtctgctcaacaagttgcagcccgatatgatcgccctcgaccccaactatatc
ggaaccttggacttgcgatccgagaagcagcgtcgtgccgagaaggacctcgacgctcct
gctgcagacattgccgaggagatccgcaagcgagcaagaggcaagaatggcgcgctcaag
aagtacttgcgcaagcagcgaaagaagaacattatcgacgagaagagaatgcacgtggac
gaaatttggaacgagcagcaggccaagaagaacaagaaggagctcgaggccgaggcggat
ctgggaccggcgttgtcaaggtttgccaaaaaggagtaa
>Fp44
atggaggtcgacagagttgatacgaccacttccaaagtgcgcgacaatggcgcacttgcc
gttgaaggcgcccgaacagaactcgttcctcgcagtgagcgagaacgtgctcgtcgaatt
cgagaagcccacaaggcctacggtcgaggcaagaaggtcaatctcaaggcgatcaaggac
aagaagcttcgaagcaacatgaagcgcctcgagagcaagtacgaagatgccacactcaag
gccaaggatgcagaaattctgctcgagaacacgtcgggttttctcgaggccgaggacgag
ctcgaacgaacatacaaggtccgacaagacgatattacctctggtgtagcggtgggcact
gcgcagaagcgattcgaacttactctggatcaactaggaccctatcagtttgattactcg
aggaatgggcgggacctgttgctcggtggtcgaaagggacatgttgcgacaatggattgg
cgagaaggcaagcttggatgtgagctgcagttgaacgagacgattcgggacgtgaagtgg
ctacacaacaaccagtactttgcggttgctcagaagaagtacgtctacatctacgatcac
aatggcgtggaactgcataccttgaggaaacaccaggaggtgtctcacatggagtttctg
ccataccactacctcttagcaacaatcggctctgtcggtttcctcaaatatcaggataca
tcaactggtcaattagtcgccgagattcctacccgattaggccaaccttgcgccctcaaa
caaaatccctggaacgccgttctacacgttggccaccagaacggaacagtcacgctatgg
tcacccaactcatcagaccctctcgtcaagctgctagcacaccgaggacccgttcgagat
ctggccgtcgaccgtgaaggtcgatacatggtctcaacaggccaagatcagaagatggca
gtttgggatctcaggatgttgcgcgaagtcaacagttacttcacacgtcaaccagcttct
tcagtggcaatctccgatacaggcttgacagctattggctggggtactcaaacaactatc
tggaagggtctcttcgataagaacgcccctgtccaagaaaaggttcagagcccttatatg
gcctggggtggtgagggcaagcgcatcgagcgcgtacgatggtgtccctttgaagatgtt
ctcggtattggtcacgactctggcttctcttccattatcgttcctggtgctggtgaggcc
aactacgacgctctggaagttaacccattcgagactgccaagcaacgacaagaatccgaa
gtcaagggcctgctcaacaagctacagcccgacatgattgccctcgaccccaactacatc
ggaaccctggacttgcgatccgagaagcagcgtcgtgccgagaaggacctcgacgctcct
gctgcagacatcgccgaggagatccgcaagcgagcaagaggcaagaatggtgcgctcaag
aagtacctgcgcaagcagcgaaagaagaacattatcgacgagaagagaatgcacgtggac
gaaatttggaacgagcagcaggccaagaagaacaagaaggagctcgaggccgaggcggat
ctgggaccggcgttgtcaaggtttgccaaaaaggagtaa
>Fp49
atggaggtcgacagagttgatacgaccacttccaaagtgcgcgacaatggcgcacttgcc
gttgaaggcgcccgaacagaactcgttcctcgcagtgagcgagaacgtgctcgtcgaatt
cgagaagcccacaaggcctacggtcgaggcaagaaggtcaatctcaaggcgatcaaggac
aagaagcttcgaagcaacatgaagcgcctcgagagcaagtacgaagatgccacactcaag
gccaaggatgcagaaattctgctcgagaacacgtcgggttttctcgaggccgaggacgag
ctcgaacgaacatacaaggtccgacaagacgatattacctctggtgtagcagtgggcact
gcgcagaagcgattcgaacttacgctggatcaactaggaccctatcagtttgattactcg
aggaacgggcgggacctgttgctcggtggtcgaaagggacatgttgcgacaatggattgg
cgagaaggcaagcttggctgcgagctgcagttgaacgagacgattcgggacgtgaagtgg
ctacacaataaccagtactttgcggtcgcgcagaagaagtacgtctacatctacgatcac
aatggcgtggaactgcatacattgaggaaacaccaagaggtgtcccacatggagtttctg
ccataccactacctcttagcaacaatcggctctgtcggtttcctcaaatatcaggataca
tcgactggtcaattagtcgccgagattcctacccgattaggccaaccttgcgccctcaaa
caaaatccctggaacgccgttctacacgttggccaccagaacggaacagtcacactatgg
tcacccaactcatcagaccctctcgtcaagctgctagcacaccgagggcccgttcgagat
ctggccgtcgaccgtgaaggtcgatacatggtctcaacaggccaagatcagaagatggca
gtttgggatctcagaatgttacgcgaagtcaacagttacttcacacgtcaaccagcttct
tcagtggcaatctccgatacaggcttgacagctattggctggggtactcaaacaactatc
tggaagggcctcttcgataagaacgcccctgtccaagaaaaggttcagagcccttatatg
gcctggggtggtgagggcaagcgcatcgagcgcgtacgatggtgtccctttgaagatgtt
ctcggtattggtcacgactctggcttctcttccattatcgttcctggtgctggtgaggcc
aactacgacgctctggaagttaacccattcgagactgccaagcaacgacaagagtccgaa
gtcaagggtctgctcaacaagttgcagcccgatatgatcgccctcgaccccaactatatc
ggaaccttggacttgcgatccgagaagcagcgtcgtgccgagaaggacctcgacgctcct
gctgcagacattgccgaggagatccgcaagcgagcaagaggcaagaatggcgcgctcaag
aagtacttgcgcaagcagcgaaagaagaacattatcgacgagaagagaatgcacgtggac
gaaatttggaacgagcagcaggccaagaagaacaagaaggagctcgaggccgaggcggat
ctgggaccggcgttgtcaaggtttgccaaaaaggagtaa
>Fp50
atggaggtcgacagagttgatacgaccacttccaaagtgcgcgacaatggcgcacttgcc
gttgaaggcgcccgaacagaactcgttcctcgcagtgagcgagaacgtgctcgtcgaatt
cgagaagcccacaaggcctacggtcgaggcaagaaggtcaatctcaaggcgatcaaggac
aagaagcttcgaagcaacatgaagcgcctcgagagcaagtacgaagatgccacactcaag
gccaaggatgcagaaattctgctcgagaacacgtcgggttttctcgaggccgaggacgag
ctcgaacgaacatacaaggtccgacaagacgatattacctctggtgtagcggtgggcact
gcgcagaagcgattcgaacttactctggatcaactaggaccctatcagtttgattactcg
aggaatgggcgggacctgttgctcggtggtcgaaagggacatgttgcgacaatggattgg
cgagaaggcaagcttggatgtgagctgcagttgaacgagacgattcgggacgtgaagtgg
ctacacaacaaccagtactttgcggttgctcagaagaagtacgtctacatctacgatcac
aatggcgtggaactgcataccttgaggaaacaccaggaggtgtctcacatggagtttctg
ccataccactacctcttagcaacaatcggctctgtcggtttcctcaaatatcaggataca
tcaactggtcaattagtcgccgagattcctacccgattaggccaaccttgcgccctcaaa
caaaatccctggaacgccgttctacacgttggccaccagaacggaacagtcacgctatgg
tcacccaactcatcagaccctctcgtcaagctgctagcacaccgaggacccgttcgagat
ctggccgtcgaccgtgaaggtcgatacatggtctcaacaggccaagatcagaagatggca
gtttgggatctcaggatgttgcgcgaagtcaacagttacttcacacgtcaaccagcttct
tcagtggcaatctccgatacaggcttgacagctattggctggggtactcaaacaactatc
tggaagggtctcttcgataagaacgcccctgtccaagaaaaggttcagagcccttatatg
gcctggggtggtgagggcaagcgcatcgagcgcgtacgatggtgtccctttgaagatgtt
ctcggtattggtcacgactctggcttctcttccattatcgttcctggtgctggtgaggcc
aactacgacgctctggaagttaacccattcgagactgccaagcaacgacaagaatccgaa
gtcaagggcctgctcaacaagctacagcccgacatgattgccctcgaccccaactacatc
ggaaccctggacttgcgatccgagaagcagcgtcgtgccgagaaggacctcgacgctcct
gctgcagacatcgccgaggagatccgcaagcgagcaagaggcaagaatggtgcgctcaag
aagtacctgcgcaagcagcgaaagaagaacattatcgacgagaagagaatgcacgtggac
gaaatttggaacgagcagcaggccaagaagaacaagaaggagctcgaggccgaggcggat
ctgggaccggcgttgtcaaggtttgccaaaaaggagtaa
>Fp51
atggaggtcgacagagttgatacgaccacttccaaagtgcgcgacaatggcgcacttgcc
gttgaaggcgccggaacagaactcgttcctcgcagtgagcgagaacgtgctcgtcgaatt
cgagaagcccacaaggcctacggtcgaggcaagaaggtcaatctcaaggcgatcaaggac
aagaagcttcgaagcaacatgaagcgcctcgagagcaagtacgaagatgccacactcaag
gccaaggatgcagaaattctgctcgagaacacgtcgggttttctcgaggccgaggacgag
ctcgaacgaacatacaaggtccgacaagacgatattacctctggtgtagcggtgggcact
gcgcagaagcgattcgaacttactctggatcaactaggaccctatcagtttgattactcg
aggaatgggcgggacctgttgctcggtggtcgaaagggacatgttgcgacaatggattgg
cgagaaggcaagcttggatgtgagctgcagttgaacgagacgattcgggacgtgaagtgg
ctacacaacaaccagtactttgcggttgctcagaagaagtacgtctacatctacgatcac
aatggcgtggaactgcataccttgaggaaacaccaggaggtgtctcacatggagtttctg
ccataccactacctcttagcaacaatcggctctgtcggtttcctcaaatatcaggataca
tcaactggtcaattagtcgccgagattcctacccgattaggccaaccttgcgccctcaaa
caaaatccctggaacgccgttctacacgttggccaccagaacggaacagtcacgctatgg
tcacccaactcatcagaccctctcgtcaagctgctagcacaccgaggacccgttcgagat
ctggccgtcgaccgtgaaggtcgatacatggtctcaacaggccaagatcagaagatggca
gtttgggatctcaggatgttgcgcgaagtcaacagttacttcacacgtcaaccagcttct
tcagtggcaatctccgatacaggcttgacagctattggctggggtactcaaacaactatc
tggaagggtctcttcgataagaacgcccctgtccaagaaaaggttcagagcccttatatg
gcctggggtggtgagggcaagcgcatcgagcgcgtacgatggtgtccctttgaagatgtt
ctcggtattggtcacgactctggcttctcttccattatcgttcctggtgctggtgaggcc
aactacgacgctctggaagttaacccattcgagactgccaagcaacgacaagaatccgaa
gtcaagggcctgctcaacaagctacagcccgacatgattgccctcgaccccaactacatc
ggaaccctggacttgcgatccgagaagcagcgtcgtgccgagaaggacctcgacgctcct
gctgcagacatcgccgaggagatccgcaagcgagcaagaggcaagaatggtgcgctcaag
aagtacctgcgcaagcagcgaaagaagaacattatcgacgagaagagaatgcacgtggac
gaaatttggaacgagcagcaggccaagaagaacaagaaggagctcgaggccgaggcggat
ctgggaccggcgttgtcaaggtttgccaaaaaggagtaa
>Fp59
atggaggtcgacagagttgatacgaccacttccaaagtgcgcgacaatggcgcacttgcc
gttgaaggcgcccgaacagaactcgttcctcgcagtgagcgagaacgtgctcgtcgaatt
cgagaagcccacaaggcctacggtcgaggcaagaaggtcaatctcaaggcgatcaaggac
aagaagcttcgaagcaacatgaagcgcctcgagagcaagtacgaagatgccacactcaag
gccaaggatgcagaaattctgctcgagaacacgtcgggttttctcgaggccgaggacgag
ctcgaacgaacatacaaggtccgacaagacgatattacctctggtgtagcagtgggcact
gcgcagaagcgattcgaacttacgctggatcaactaggaccctatcagtttgattactcg
aggaacgggcgggacctgttgctcggtggtcgaaagggacatgttgcgacaatggattgg
cgagaaggcaagcttggctgcgagctgcagttgaacgagacgattcgggacgtgaagtgg
ctacacaataaccagtactttgcggtcgcgcagaagaagtacgtctacatctacgatcac
aatggcgtggaactgcatacattgaggaaacaccaagaggtgtcccacatggagtttctg
ccataccactacctcttagcaacaatcggctctgtcggtttcctcaaatatcaggataca
tcgactggtcaattagtcgccgagattcctacccgattaggccaaccttgcgccctcaaa
caaaatccctggaacgccgttctacacgttggccaccagaacggaacagtcacactatgg
tcacccaactcatcagaccctctcgtcaagctgctagcacaccgagggcccgttcgagat
ctggccgtcgaccgtgaaggtcgatacatggtctcaacaggccaagatcagaagatggca
gtttgggatctcagaatgttacgcgaagtcaacagttacttcacacgtcaaccagcttct
tcagtggcaatctccgatacaggcttgacagctattggctggggtactcaaacaactatc
tggaagggcctcttcgataagaacgcccctgtccaagaaaaggttcagagcccttatatg
gcctggggtggtgagggcaagcgcatcgagcgcgtacgatggtgtccctttgaagatgtt
ctcggtattggtcacgactctggcttctcttccattatcgttcctggtgctggtgaggcc
aactacgacgctctggaagttaacccattcgagactgccaagcaacgacaagagtccgaa
gtcaagggtctgctcaacaagttgcagcccgatatgatcgccctcgaccccaactatatc
ggaaccttggacttgcgatccgagaagcagcgtcgtgccgagaaggacctcgacgctcct
gctgcagacattgccgaggagatccgcaagcgagcaagaggcaagaatggcgcgctcaag
aagtacttgcgcaagcagcgaaagaagaacattatcgacgagaagagaatgcacgtggac
gaaatttggaacgagcagcaggccaagaagaacaagaaggagctcgaggccgaggcggat
ctgggaccggcgttgtcaaggtttgccaaaaaggagtaa
>Fp63
atggaggtcgacagagttgatacgaccacttccaaagtgcgcgacaatggcgcacttgcc
gttgaaggcgcccgaacagaactcgttcctcgcagtgagcgagaacgtgctcgtcgaatt
cgagaagcccacaaggcctacggtcgaggcaagaaggtcaatctcaaggcgatcaaggac
aagaagcttcgaagcaacatgaagcgcctcgagagcaagtacgaagatgccacactcaag
gccaaggatgcagaaattctgctcgagaacacgtcgggttttctcgaggccgaggacgag
ctcgaacgaacatacaaggtccgacaagacgatattacctctggtgtagcggtgggcact
gcgcagaagcgattcgaacttactctggatcaactaggaccctatcagtttgattactcg
aggaatgggcgggacctgttgctcggtggtcgaaagggacatgttgcgacaatggattgg
cgagaaggcaagcttggatgtgagctgcagttgaacgagacgattcgggacgtgaagtgg
ctacacaacaaccagtactttgcggttgctcagaagaagtacgtctacatctacgatcac
aatggcgtggaactgcataccttgaggaaacaccaggaggtgtctcacatggagtttctg
ccataccactacctcttagcaacaatcggctctgtcggtttcctcaaatatcaggataca
tcaactggtcaattagtcgccgagattcctacccgattaggccaaccttgcgccctcaaa
caaaatccctggaacgccgttctacacgttggccaccagaacggaacagtcacgctatgg
tcacccaactcatcagaccctctcgtcaagctgctagcacaccgaggacccgttcgagat
ctggccgtcgaccgtgaaggtcgatacatggtctcaacaggccaagatcagaagatggca
gtttgggatctcaggatgttgcgcgaagtcaacagttacttcacacgtcaaccagcttct
tcagtggcaatctccgatacaggcttgacagctattggctggggtactcaaacaactatc
tggaagggtctcttcgataagaacgcccctgtccaagaaaaggttcagagcccttatatg
gcctggggtggtgagggcaagcgcatcgagcgcgtacgatggtgtccctttgaagatgtt
ctcggtattggtcacgactctggcttctcttccattatcgttcctggtgctggtgaggcc
aactacgacgctctggaagttaacccattcgagactgccaagcaacgacaagaatccgaa
gtcaagggcctgctcaacaagctacagcccgacatgattgccctcgaccccaactacatc
ggaaccctggacttgcgatccgagaagcagcgtcgtgccgagaaggacctcgacgctcct
gctgcagacatcgccgaggagatccgcaagcgagcaagaggcaagaatggtgcgctcaag
aagtacctgcgcaagcagcgaaagaagaacattatcgacgagaagagaatgcacgtggac
gaaatttggaacgagcagcaggccaagaagaacaagaaggagctcgaggccgaggcggat
ctgggaccggcgttgtcaaggtttgccaaaaaggagtaa
>Fp65
atggaggtcgacagagttgatacgaccacttccaaagtgcgcgacaatggcgcacttgcc
gttgaaggcgcccgaacagaactcgttcctcgcagtgagcgagaacgtgctcgtcgaatt
cgagaagcccacaaggcctacggtcgaggcaagaaggtcaatctcaaggcgatcaaggac
aagaagcttcgaagcaacatgaagcgcctcgagagcaagtacgaagatgccacactcaag
gccaaggatgcagaaattctgctcgagaacacgtcgggttttctcgaggccgaggacgag
ctcgaacgaacatacaaggtccgacaagacgatattacctctggtgtagcagtgggcact
gcgcagaagcgattcgaacttacgctggatcaactaggaccctatcagtttgattactcg
aggaacgggcgggacctgttgctcggtggtcgaaagggacatgttgcgacaatggattgg
cgagaaggcaagcttggctgcgagctgcagttgaacgagacgattcgggacgtgaagtgg
ctacacaataaccagtactttgcggtcgcgcagaagaagtacgtctacatctacgatcac
aatggcgtggaactgcatacattgaggaaacaccaagaggtgtcccacatggagtttctg
ccataccactacctcttagcaacaatcggctctgtcggtttcctcaaatatcaggataca
tcgactggtcaattagtcgccgagattcctacccgattaggccaaccttgcgccctcaaa
caaaatccctggaacgccgttctacacgttggccaccagaacggaacagtcacactatgg
tcacccaactcatcagaccctctcgtcaagctgctagcacaccgagggcccgttcgagat
ctggccgtcgaccgtgaaggtcgatacatggtctcaacaggccaagatcagaagatggca
gtttgggatctcagaatgttacgcgaagtcaacagttacttcacacgtcaaccagcttct
tcagtggcaatctccgatacaggcttgacagctattggctggggtactcaaacaactatc
tggaagggcctcttcgataagaacgcccctgtccaagaaaaggttcagagcccttatatg
gcctggggtggtgagggcaagcgcatcgagcgcgtacgatggtgtccctttgaagatgtt
ctcggtattggtcacgactctggcttctcttccattatcgttcctggtgctggtgaggcc
aactacgacgctctggaagttaacccattcgagactgccaagcaacgacaagagtccgaa
gtcaagggtctgctcaacaagttgcagcccgatatgatcgccctcgaccccaactatatc
ggaaccttggacttgcgatccgagaagcagcgtcgtgccgagaaggacctcgacgctcct
gctgcagacattgccgaggagatccgcaagcgagcaagaggcaagaatggcgcgctcaag
aagtacttgcgcaagcagcgaaagaagaacattatcgacgagaagagaatgcacgtggac
gaaatttggaacgagcagcaggccaagaagaacaagaaggagctcgaggccgaggcggat
ctgggaccggcgttgtcaaggtttgccaaaaaggagtaa
>Fp66
atggaggtcgacagagttgatacgaccacttccaaagtgcgcgacaatggcgcacttgcc
gttgaaggcgcccgaacagaactcgttcctcgcagtgagcgagaacgtgctcgtcgaatt
cgagaagcccacaaggcctacggtcgaggcaagaaggtcaatctcaaggcgatcaaggac
aagaagcttcgaagcaacatgaagcgcctcgagagcaagtacgaagatgccacactcaag
gccaaggatgcagaaattctgctcgagaacacgtcgggttttctcgaggccgaggacgag
ctcgaacgaacatacaaggtccgacaagacgatattacctctggtgtagcagtgggcact
gcgcagaagcgattcgaacttacgctggatcaactaggaccctatcagtttgattactcg
aggaacgggcgggacctgttgctcggtggtcgaaagggacatgttgcgacaatggattgg
cgagaaggcaagcttggctgcgagctgcagttgaacgagacgattcgggacgtgaagtgg
ctacacaataaccagtactttgcggtcgcgcagaagaagtacgtctacatctacgatcac
aatggcgtggaactgcatacattgaggaaacaccaagaggtgtcccacatggagtttctg
ccataccactacctcttagcaacaatcggctctgtcggtttcctcaaatatcaggataca
tcgactggtcaattagtcgccgagattcctacccgattaggccaaccttgcgccctcaaa
caaaatccctggaacgccgttctacacgttggccaccagaacggaacagtcacactatgg
tcacccaactcatcagaccctctcgtcaagctgctagcacaccgagggcccgttcgagat
ctggccgtcgaccgtgaaggtcgatacatggtctcaacaggccaagatcagaagatggca
gtttgggatctcagaatgttacgcgaagtcaacagttacttcacacgtcaaccagcttct
tcagtggcaatctccgatacaggcttgacagctattggctggggtactcaaacaactatc
tggaagggcctcttcgataagaacgcccctgtccaagaaaaggttcagagcccttatatg
gcctggggtggtgagggcaagcgcatcgagcgcgtacgatggtgtccctttgaagatgtt
ctcggtattggtcacgactctggcttctcttccattatcgttcctggtgctggtgaggcc
aactacgacgctctggaagttaacccattcgagactgccaagcaacgacaagagtccgaa
gtcaagggtctgctcaacaagttgcagcccgatatgatcgccctcgaccccaactatatc
ggaaccttggacttgcgatccgagaagcagcgtcgtgccgagaaggacctcgacgctcct
gctgcagacattgccgaggagatccgcaagcgagcaagaggcaagaatggcgcgctcaag
aagtacttgcgcaagcagcgaaagaagaacattatcgacgagaagagaatgcacgtggac
gaaatttggaacgagcagcaggccaagaagaacaagaaggagctcgaggccgaggcggat
ctgggaccggcgttgtcaaggtttgccaaaaaggagtaa
>Fp72
atggaggtcgacagagttgatacgaccacttccaaagtgcgcgacaatggcgcacttgcc
gttgaaggcgcccgaacagaactcgttcctcgcagtgagcgagaacgtgctcgtcgaatt
cgagaagcccacaaggcctacggtcgaggcaagaaggtcaatctcaaggcgatcaaggac
aagaagcttcgaagcaacatgaagcgcctcgagagcaagtacgaagatgccacactcaag
gccaaggatgcagaaattctgctcgagaacacgtcgggttttctcgaggccgaggacgag
ctcgaacgaacatacaaggtccgacaagacgatattacctctggtgtagcagtgggcact
gcgcagaagcgattcgaacttacgctggatcaactaggaccctatcagtttgattactcg
aggaacgggcgggacctgttgctcggtggtcgaaagggacatgttgcgacaatggattgg
cgagaaggcaagcttggctgcgagctgcagttgaacgagacgattcgggacgtgaagtgg
ctacacaataaccagtactttgcggtcgcgcagaagaagtacgtctacatctacgatcac
aatggcgtggaactgcatacattgaggaaacaccaagaggtgtcccacatggagtttctg
ccataccactacctcttagcaacaatcggctctgtcggtttcctcaaatatcaggataca
tcgactggtcaattagtcgccgagattcctacccgattaggccaaccttgcgccctcaaa
caaaatccctggaacgccgttctacacgttggccaccagaacggaacagtcacactatgg
tcacccaactcatcagaccctctcgtcaagctgctagcacaccgagggcccgttcgagat
ctggccgtcgaccgtgaaggtcgatacatggtctcaacaggccaagatcagaagatggca
gtttgggatctcagaatgttacgcgaagtcaacagttacttcacacgtcaaccagcttct
tcagtggcaatctccgatacaggcttgacagctattggctggggtactcaaacaactatc
tggaagggcctcttcgataagaacgcccctgtccaagaaaaggttcagagcccttatatg
gcctggggtggtgagggcaagcgcatcgagcgcgtacgatggtgtccctttgaagatgtt
ctcggtattggtcacgactctggcttctcttccattatcgttcctggtgctggtgaggcc
aactacgacgctctggaagttaacccattcgagactgccaagcaacgacaagagtccgaa
gtcaagggtctgctcaacaagttgcagcccgatatgatcgccctcgaccccaactatatc
ggaaccttggacttgcgatccgagaagcagcgtcgtgccgagaaggacctcgacgctcct
gctgcagacattgccgaggagatccgcaagcgagcaagaggcaagaatggcgcgctcaag
aagtacttgcgcaagcagcgaaagaagaacattatcgacgagaagagaatgcacgtggac
gaaatttggaacgagcagcaggccaagaagaacaagaaggagctcgaggccgaggcggat
ctgggaccggcgttgtcaaggtttgccaaaaaggagtaa
>Fp73
atggaggtcgacagagttgatacgaccacttccaaagtgcgcgacaatggcgcacttgcc
gttgaaggcgcccgaacagaactcgttcctcgcagtgagcgagaacgtgctcgtcgaatt
cgagaagcccacaaggcctacggtcgaggcaagaaggtcaatctcaaggcgatcaaggac
aagaagcttcgaagcaacatgaagcgcctcgagagcaagtacgaagatgccacactcaag
gccaaggatgcagaaattctgctcgagaacacgtcgggttttctcgaggccgaggacgag
ctcgaacgaacatacaaggtccgacaagacgatattacctctggtgtagcagtgggcact
gcgcagaagcgattcgaacttacgctggatcaactaggaccctatcagtttgattactcg
aggaacgggcgggacctgttgctcggtggtcgaaagggacatgttgcgacaatggattgg
cgagaaggcaagcttggctgcgagctgcagttgaacgagacgattcgggacgtgaagtgg
ctacacaataaccagtactttgcggtcgcgcagaagaagtacgtctacatctacgatcac
aatggcgtggaactgcatacattgaggaaacaccaagaggtgtcccacatggagtttctg
ccataccactacctcttagcaacaatcggctctgtcggtttcctcaaatatcaggataca
tcgactggtcaattagtcgccgagattcctacccgattaggccaaccttgcgccctcaaa
caaaatccctggaacgccgttctacacgttggccaccagaacggaacagtcacactatgg
tcacccaactcatcagaccctctcgtcaagctgctagcacaccgagggcccgttcgagat
ctggccgtcgaccgtgaaggtcgatacatggtctcaacaggccaagatcagaagatggca
gtttgggatctcagaatgttacgcgaagtcaacagttacttcacacgtcaaccagcttct
tcagtggcaatctccgatacaggcttgacagctattggctggggtactcaaacaactatc
tggaagggcctcttcgataagaacgcccctgtccaagaaaaggttcagagcccttatatg
gcctggggtggtgagggcaagcgcatcgagcgcgtacgatggtgtccctttgaagatgtt
ctcggtattggtcacgactctggcttctcttccattatcgttcctggtgctggtgaggcc
aactacgacgctctggaagttaacccattcgagactgccaagcaacgacaagagtccgaa
gtcaagggtctgctcaacaagttgcagcccgatatgatcgccctcgaccccaactatatc
ggaaccttggacttgcgatccgagaagcagcgtcgtgccgagaaggacctcgacgctcct
gctgcagacattgccgaggagatccgcaagcgagcaagaggcaagaatggcgcgctcaag
aagtacttgcgcaagcagcgaaagaagaacattatcgacgagaagagaatgcacgtggac
gaaatttggaacgagcagcaggccaagaagaacaagaaggagctcgaggccgaggcggat
ctgggaccggcgttgtcaaggtttgccaaaaaggagtaa
>Fp76
atggaggtcgacagagttgatacgaccacttccaaagtgcgcgacaatggcgcacttgcc
gttgaaggcgcccgaacagaactcgttcctcgcagtgagcgagaacgtgctcgtcgaatt
cgagaagcccacaaggcctacggtcgaggcaagaaggtcaatctcaaggcgatcaaggac
aagaagcttcgaagcaacatgaagcgcctcgagagcaagtacgaagatgccacactcaag
gccaaggatgcagaaattctgctcgagaacacgtcgggttttctcgaggccgaggacgag
ctcgaacgaacatacaaggtccgacaagacgatattacctctggtgtagcagtgggcact
gcgcagaagcgattcgaacttacgctggatcaactaggaccctatcagtttgattactcg
aggaacgggcgggacctgttgctcggtggtcgaaagggacatgttgcgacaatggattgg
cgagaaggcaagcttggctgcgagctgcagttgaacgagacgattcgggacgtgaagtgg
ctacacaataaccagtactttgcggtcgcgcagaagaagtacgtctacatctacgatcac
aatggcgtggaactgcatacattgaggaaacaccaagaggtgtcccacatggagtttctg
ccataccactacctcttagcaacaatcggctctgtcggtttcctcaaatatcaggataca
tcgactggtcaattagtcgccgagattcctacccgattaggccaaccttgcgccctcaaa
caaaatccctggaacgccgttctacacgttggccaccagaacggaacagtcacactatgg
tcacccaactcatcagaccctctcgtcaagctgctagcacaccgagggcccgttcgagat
ctggccgtcgaccgtgaaggtcgatacatggtctcaacaggccaagatcagaagatggca
gtttgggatctcagaatgttacgcgaagtcaacagttacttcacacgtcaaccagcttct
tcagtggcaatctccgatacaggcttgacagctattggctggggtactcaaacaactatc
tggaagggcctcttcgataagaacgcccctgtccaagaaaaggttcagagcccttatatg
gcctggggtggtgagggcaagcgcatcgagcgcgtacgatggtgtccctttgaagatgtt
ctcggtattggtcacgactctggcttctcttccattatcgttcctggtgctggtgaggcc
aactacgacgctctggaagttaacccattcgagactgccaagcaacgacaagagtccgaa
gtcaagggtctgctcaacaagttgcagcccgatatgatcgccctcgaccccaactatatc
ggaaccttggacttgcgatccgagaagcagcgtcgtgccgagaaggacctcgacgctcct
gctgcagacattgccgaggagatccgcaagcgagcaagaggcaagaatggcgcgctcaag
aagtacttgcgcaagcagcgaaagaagaacattatcgacgagaagagaatgcacgtggac
gaaatttggaacgagcagcaggccaagaagaacaagaaggagctcgaggccgaggcggat
ctgggaccggcgttgtcaaggtttgccaaaaaggagtaa
>Fp78
atggaggtcgacagagttgatacgaccacttccaaagtgcgcgacaatggcgcacttgcc
gttgaaggcgcccgaacagaactcgttcctcgcagtgagcgagaacgtgctcgtcgaatt
cgagaagcccacaaggcctacggtcgaggcaagaaggtcaatctcaaggcgatcaaggac
aagaagcttcgaagcaacatgaagcgcctcgagagcaagtacgaagatgccacactcaag
gccaaggatgcagaaattctgctcgagaacacgtcgggttttctcgaggccgaggacgag
ctcgaacgaacatacaaggtccgacaagacgatattacctctggtgtagcagtgggcact
gcgcagaagcgattcgaacttacgctggatcaactaggaccctatcagtttgattactcg
aggaacgggcgggacctgttgctcggtggtcgaaagggacatgttgcgacaatggattgg
cgagaaggcaagcttggctgcgagctgcagttgaacgagacgattcgggacgtgaagtgg
ctacacaataaccagtactttgcggtcgcgcagaagaagtacgtctacatctacgatcac
aatggcgtggaactgcatacattgaggaaacaccaagaggtgtcccacatggagtttctg
ccataccactacctcttagcaacaatcggctctgtcggtttcctcaaatatcaggataca
tcgactggtcaattagtcgccgagattcctacccgattaggccaaccttgcgccctcaaa
caaaatccctggaacgccgttctacacgttggccaccagaacggaacagtcacactatgg
tcacccaactcatcagaccctctcgtcaagctgctagcacaccgagggcccgttcgagat
ctggccgtcgaccgtgaaggtcgatacatggtctcaacaggccaagatcagaagatggca
gtttgggatctcagaatgttacgcgaagtcaacagttacttcacacgtcaaccagcttct
tcagtggcaatctccgatacaggcttgacagctattggctggggtactcaaacaactatc
tggaagggcctcttcgataagaacgcccctgtccaagaaaaggttcagagcccttatatg
gcctggggtggtgagggcaagcgcatcgagcgcgtacgatggtgtccctttgaagatgtt
ctcggtattggtcacgactctggcttctcttccattatcgttcctggtgctggtgaggcc
aactacgacgctctggaagttaacccattcgagactgccaagcaacgacaagagtccgaa
gtcaagggtctgctcaacaagttgcagcccgatatgatcgccctcgaccccaactatatc
ggaaccttggacttgcgatccgagaagcagcgtcgtgccgagaaggacctcgacgctcct
gctgcagacattgccgaggagatccgcaagcgagcaagaggcaagaatggcgcgctcaag
aagtacttgcgcaagcagcgaaagaagaacattatcgacgagaagagaatgcacgtggac
gaaatttggaacgagcagcaggccaagaagaacaagaaggagctcgaggccgaggcggat
ctgggaccggcgttgtcaaggtttgccaaaaaggagtaa
>Fp81
atggaggtcgacagagttgatacgaccacttccaaagtgcgcgacaatggcgcacttgcc
gttgaaggcgcccgaacagaactcgttcctcgcagtgagcgagaacgtgctcgtcgaatt
cgagaagcccacaaggcctacggtcgaggcaagaaggtcaatctcaaggcgatcaaggac
aagaagcttcgaagcaacatgaagcgcctcgagagcaagtacgaagatgccacactcaag
gccaaggatgcagaaattctgctcgagaacacgtcgggttttctcgaggccgaggacgag
ctcgaacgaacatacaaggtccgacaagacgatattacctctggtgtagcggtgggcact
gcgcagaagcgattcgaacttactctggatcaactaggaccctatcagtttgattactcg
aggaatgggcgggacctgttgctcggtggtcgaaagggacatgttgcgacaatggattgg
cgagaaggcaagcttggatgtgagctgcagttgaacgagacgattcgggacgtgaagtgg
ctacacaacaaccagtactttgcggttgctcagaagaagtacgtctacatctacgatcac
aatggcgtggaactgcataccttgaggaaacaccaggaggtgtctcacatggagtttctg
ccataccactacctcttagcaacaatcggctctgtcggtttcctcaaatatcaggataca
tcaactggtcaattagtcgccgagattcctacccgattaggccaaccttgcgccctcaaa
caaaatccctggaacgccgttctacacgttggccaccagaacggaacagtcacgctatgg
tcacccaactcatcagaccctctcgtcaagctgctagcacaccgaggacccgttcgagat
ctggccgtcgaccgtgaaggtcgatacatggtctcaacaggccaagatcagaagatggca
gtttgggatctcaggatgttgcgcgaagtcaacagttacttcacacgtcaaccagcttct
tcagtggcaatctccgatacaggcttgacagctattggctggggtactcaaacaactatc
tggaagggtctcttcgataagaacgcccctgtccaagaaaaggttcagagcccttatatg
gcctggggtggtgagggcaagcgcatcgagcgcgtacgatggtgtccctttgaagatgtt
ctcggtattggtcacgactctggcttctcttccattatcgttcctggtgctggtgaggcc
aactacgacgctctggaagttaacccattcgagactgccaagcaacgacaagaatccgaa
gtcaagggcctgctcaacaagctacagcccgacatgattgccctcgaccccaactacatc
ggaaccctggacttgcgatccgagaagcagcgtcgtgccgagaaggacctcgacgctcct
gctgcagacatcgccgaggagatccgcaagcgagcaagaggcaagaatggtgcgctcaag
aagtacctgcgcaagcagcgaaagaagaacattatcgacgagaagagaatgcacgtggac
gaaatttggaacgagcagcaggccaagaagaacaagaaggagctcgaggccgaggcggat
ctgggaccggcgttgtcaaggtttgccaaaaaggagtaa
>Fp84
atggaggtcgacagagttgatacgaccacttccaaagtgcgcgacaatggcgcacttgcc
gttgaaggcgcccgaacagaactcgttcctcgcagtgagcgagaacgtgctcgtcgaatt
cgagaagcccacaaggcctacggtcgaggcaagaaggtcaatctcaaggcgatcaaggac
aagaagcttcgaagcaacatgaagcgcctcgagagcaagtacgaagatgccacactcaag
gccaaggatgcagaaattctgctcgagaacacgtcgggttttctcgaggccgaggacgag
ctcgaacgaacatacaaggtccgacaagacgatattacctctggtgtagcagtgggcact
gcgcagaagcgattcgaacttacgctggatcaactaggaccctatcagtttgattactcg
aggaacgggcgggacctgttgctcggtggtcgaaagggacatgttgcgacaatggattgg
cgagaaggcaagcttggctgcgagctgcagttgaacgagacgattcgggacgtgaagtgg
ctacacaataaccagtactttgcggtcgcgcagaagaagtacgtctacatctacgatcac
aatggcgtggaactgcatacattgaggaaacaccaagaggtgtcccacatggagtttctg
ccataccactacctcttagcaacaatcggctctgtcggtttcctcaaatatcaggataca
tcgactggtcaattagtcgccgagattcctacccgattaggccaaccttgcgccctcaaa
caaaatccctggaacgccgttctacacgttggccaccagaacggaacagtcacactatgg
tcacccaactcatcagaccctctcgtcaagctgctagcacaccgagggcccgttcgagat
ctggccgtcgaccgtgaaggtcgatacatggtctcaacaggccaagatcagaagatggca
gtttgggatctcagaatgttacgcgaagtcaacagttacttcacacgtcaaccagcttct
tcagtggcaatctccgatacaggcttgacagctattggctggggtactcaaacaactatc
tggaagggcctcttcgataagaacgcccctgtccaagaaaaggttcagagcccttatatg
gcctggggtggtgagggcaagcgcatcgagcgcgtacgatggtgtccctttgaagatgtt
ctcggtattggtcacgactctggcttctcttccattatcgttcctggtgctggtgaggcc
aactacgacgctctggaagttaacccattcgagactgccaagcaacgacaagagtccgaa
gtcaagggtctgctcaacaagttgcagcccgatatgatcgccctcgaccccaactatatc
ggaaccttggacttgcgatccgagaagcagcgtcgtgccgagaaggacctcgacgctcct
gctgcagacattgccgaggagatccgcaagcgagcaagaggcaagaatggcgcgctcaag
aagtacttgcgcaagcagcgaaagaagaacattatcgacgagaagagaatgcacgtggac
gaaatttggaacgagcagcaggccaagaagaacaagaaggagctcgaggccgaggcggat
ctgggaccggcgttgtcaaggtttgccaaaaaggagtaa
>Fp86
atggaggtcgacagagttgatacgaccacttccaaagtgcgcgacaatggcgcacttgcc
gttgaaggcgcccgaacagaactcgttcctcgcagtgagcgagaacgtgctcgtcgaatt
cgagaagcccacaaggcctacggtcgaggcaagaaggtcaatctcaaggcgatcaaggac
aagaagcttcgaagcaacatgaagcgcctcgagagcaagtacgaagatgccacactcaag
gccaaggatgcagaaattctgctcgagaacacgtcgggttttctcgaggccgaggacgag
ctcgaacgaacatacaaggtccgacaagacgatattacctctggtgtagcagtgggcact
gcgcagaagcgattcgaacttacgctggatcaactaggaccctatcagtttgattactcg
aggaacgggcgggacctgttgctcggtggtcgaaagggacatgttgcgacaatggattgg
cgagaaggcaagcttggctgcgagctgcagttgaacgagacgattcgggacgtgaagtgg
ctacacaataaccagtactttgcggtcgcgcagaagaagtacgtctacatctacgatcac
aatggcgtggaactgcatacattgaggaaacaccaagaggtgtcccacatggagtttctg
ccataccactacctcttagcaacaatcggctctgtcggtttcctcaaatatcaggataca
tcgactggtcaattagtcgccgagattcctacccgattaggccaaccttgcgccctcaaa
caaaatccctggaacgccgttctacacgttggccaccagaacggaacagtcacactatgg
tcacccaactcatcagaccctctcgtcaagctgctagcacaccgagggcccgttcgagat
ctggccgtcgaccgtgaaggtcgatacatggtctcaacaggccaagatcagaagatggca
gtttgggatctcagaatgttacgcgaagtcaacagttacttcacacgtcaaccagcttct
tcagtggcaatctccgatacaggcttgacagctattggctggggtactcaaacaactatc
tggaagggcctcttcgataagaacgcccctgtccaagaaaaggttcagagcccttatatg
gcctggggtggtgagggcaagcgcatcgagcgcgtacgatggtgtccctttgaagatgtt
ctcggtattggtcacgactctggcttctcttccattatcgttcctggtgctggtgaggcc
aactacgacgctctggaagttaacccattcgagactgccaagcaacgacaagagtccgaa
gtcaagggtctgctcaacaagttgcagcccgatatgatcgccctcgaccccaactatatc
ggaaccttggacttgcgatccgagaagcagcgtcgtgccgagaaggacctcgacgctcct
gctgcagacattgccgaggagatccgcaagcgagcaagaggcaagaatggcgcgctcaag
aagtacttgcgcaagcagcgaaagaagaacattatcgacgagaagagaatgcacgtggac
gaaatttggaacgagcagcaggccaagaagaacaagaaggagctcgaggccgaggcggat
ctgggaccggcgttgtcaaggtttgccaaaaaggagtaa
>Fvenenatum.busco
atggaggtcgacagagttgatacgaccacttccaaagtgcgcgacaatggcgcactcgcc
gttgaaggcgcccgaacggaactcgttcctcgcagtgaccgagaacgtgctcgtcgaatt
cgagaagcccacaaggcctacggtcgaggcaagaaggtcaacctcaaggcgatcaaggac
aagaagcttcgcagaaacttgaagcatctcgagagcaagtacgaggatgctacactcaag
gccaaggatgcagagattttgctcgagcacacgtcgggttttctcgaggccgaggacgag
ctggaacgaacatacaaggtccgacaagacgatattacctctggtgtagcggtgggcact
gcgcagaagcgattcgaacttacgctggatcaactaggaccctaccagtttgattactcg
aggaatgggcgggacctgttgctcggtggtcgaaagggacatgttgcgacaatggattgg
cgagaaggcaagcttggctgtgagctgcagttgaacgagacgatccgggacgtgaaatgg
ctacacaacaaccagtactttgctgtcgcgcagaagaagtacgtctacatctacgatcac
aatggcgtggaactgcacaccctgaaaaaacaccaggaggtgtctcacatggagtttctg
ccgtaccactacctcttagcaacagttggctcttcaggtttcctcaaatatcaggatacg
tcaactggtcaattagtcgccgagattcctacccgattaggccaaccttgcgccctcaaa
caaaacccctggaacgccgttttacacgtcggccaccagaacggagcggttacactatgg
tcacctaattcatcagaccctctcgtcaagctgttagcacaccgaggacccgttcgagat
ctggccgtcgatcgtgaaggtcgatacatggtctcgacgggccaagatcagaagatggca
gtttgggatctcagaatgttgcgcgaagtcaacagttacttcacacgccaaccagcttcg
tcagtggcaatctccgatacaggcttgacagctattggttggggtactcaaacaaccatc
tggaagggtctcttcgataagaacgcccctgtccaagaaaaggttcagagcccttacatg
gcgtggggtggtgagggtaagcgcattgagcgcgtacgatggtgtccctttgaagatgtt
ctcggtatcggtcacgactctggcttctcctccatcattgttcctggtgctggtgaggcc
aactacgacgctctggaagtcaacccattcgagactgccaagcaacgacaagagtccgaa
gtcaagggtctgctcaacaagctgcagcccgatatgattgccctcgaccccaactacatc
ggaaccctggacttgcgatccgagaagcagcgtcgtgccgaaaaggaccttgacgctcct
gctgcagacatcgccgaggagatccgcaagcgagcaagaggcaagaatggtgcgctcaag
aagtacctgcgcaagcagcgaaagaagaacattatcgacgagaagagaatgcacgtggac
gagatttggaacgagcagcaggtcaagaagaacaagaaggagctcgaggccgaggccgat
ctgggaccggcgttgtcaaggtttgccaaaaaggagtaa
