# Supplementary material for: Apicidin biosynthesis is linked to accessory chromosomes in Fusarium poae isolates
Source: BMC Genomics. 2021 Aug 4;22:591. doi: 10.1186/s12864-021-07617-y (PMC8340494; doi:10.1186/s12864-021-07617-y)
Supplement: Supplementary file 17 — Additional file 17. Compressed folder containing alignments for each of the 4141 orthologs used in BUSCO analysis. [file 12864_2021_7617_MOESM17_ESM.zip › Fven2_nt_MAFFT/51539at5125_nt.mafft.fasta]

>Fp105
atgtcggattcaaaatcagccgacctgctgcaatatgcgcaggaatacgcttccaaagat
gaagacctctacgaacttctcggcgtcgatgccctcacacccaaagaggagattcaccgc
gcctggagaaaacgctctctaaagtatcaccccgacaaagcaggcgataaattcgacgca
gaagtttgggaaaagttcgaacgtgcccgcgatatcctttccgaccccggggcgcgcggc
gcctacgacggcgccatcaaggccgctctcctacggaaacaagagcgcgaagctatggac
cagaagcgtaaggctctagtcgacgatcttgaagctcgggaaaatgcctggaaggttcag
cgagaagaaaaggagcaacgggagaaggatgagatagagaaggaaagggcacgactggtc
gaacaaaggcgtcggcgcgaggaggaggaacagcgtcaagctgctgctgcgcaagaagtc
gaggatcttgctgaagcaaagagacgtctgaaggaaaagaaggagaagaagaagcaggat
gaggcgagggagaagtttctgcgcaagtcgcgaatggccgcagaagctacagatggcaag
ccagcgcctggcccagtcaacggtgccatgaacgtgccaggagattactcggtggatttc
ggcacagaacagaaactttactgggagttagtttgcgacaagctgcgtgcggttcaggcc
gtcaagaacctacaaaagaatcatgcaacgccggaagagtaccaacaagcagaacaaggt
ctactcgaagcaaagacgagaattcaccaggctgaagtgcgatttgccgagcagccatct
atatcttga
>Fp108
atgtcggattcaaaatcagccgacctgctgcaatatgcgcaggaatacgcttccaaagat
gaagacctctacgaacttctcggcgtcgatgccctcacacccaaagaggagattcaccgc
gcctggagaaaacgctctctaaagtatcaccccgacaaagcaggcgataaattcgacgca
gaagtttgggaaaagttcgaacgtgcccgcgatatcctttccgaccccggggcgcgcggc
gcctacgacggcgccatcaaggccgctctcctacggaaacaagagcgcgaagctatggac
cagaagcgtaaggctctagtcgacgatcttgaagctcgggaaaatgcctggaaggttcag
cgagaagaaaaggagcaacgggagaaggatgagatagagaaggaaagggcacgactggtc
gaacaaaggcgtcggcgcgaggaggaggaacagcgtcaagctgctgctgcgcaagaagtc
gaggatcttgctgaagcaaagagacgtctgaaggaaaagaaggagaagaagaagcaggat
gaggcgagggagaagtttctgcgcaagtcgcgaatggccgcagaagctacagatggcaag
ccagcgcctggcccagtcaacggtgccatgaacgtgccaggagattactcggtggatttc
ggcacagaacagaaactttactgggagttagtttgcgacaagctgcgtgcggttcaggcc
gtcaagaacctacaaaagaatcatgcaacgccggaagagtaccaacaagcagaacaaggt
ctactcgaagcaaagacgagaattcaccaggctgaagtgcgatttgccgagcagccatct
atatcttga
>Fp118
atgtcggattcaaaatcagccgacctgctgcaatatgcgcaggaatacgcttccaaagat
gaagacctctacgaacttctcggcgtcgatgccctcacacccaaagaggagattcaccgc
gcctggagaaaacgctctctaaagtatcaccccgacaaagcaggcgataaattcgacgca
gaagtttgggaaaagttcgaacgtgcccgcgatatcctttccgaccccggggcgcgcggc
gcctacgacggcgccatcaaggccgctctcctacggaaacaagagcgcgaagctatggac
cagaagcgtaaggctctagtcgacgatcttgaagctcgggaaaatgcctggaaggttcag
cgagaagaaaaggagcaacgggagaaggatgagatagagaaggaaagggcacgactggtc
gaacaaaggcgtcggcgcgaggaggaggaacagcgtcaagctgctgctgcgcaagaagtc
gaggatcttgctgaagcaaagagacgtttgaaggaaaagaaggagaagaagaagcaggat
gaggcgagggagaagtttctgcgcaagtcgcgaatggccgcagaagctacagatggcaag
ccagcgcctggcccagtcaacggtgccatgaacgtgccaggagattactcggtggatttc
ggcacagaacagaaactttactgggagttagtttgcgacaagctgcgtgcggttcaggcc
gtcaagaacctacaaaagaatcatgcaacgccggaagagtaccaacaagcagaacaaggt
ctactcgaagcaaagacgagaattcaccaggctgaagtgcgatttgccgagcagccatct
atatcttga
>Fp122
atgtcggattcaaaatcagccgacctgctgcaatatgcgcaggaatacgcttccaaagat
gaagacctctacgaacttctcggcgtcgatgccctcacacccaaagaggagattcaccgc
gcctggagaaaacgctctctaaagtatcaccccgacaaagcaggcgataaattcgacgca
gaagtttgggaaaagttcgaacgtgcccgcgatatcctttccgaccccggggcgcgcggc
gcctacgacggcgccatcaaggccgctctcctacggaaacaagagcgcgaagctatggac
cagaagcgtaaggctctagtcgacgatcttgaagctcgggaaaatgcctggaaggttcag
cgagaagaaaaggagcaacgggagaaggatgagatagagaaggaaagggcacgactggtc
gaacaaaggcgtcggcgcgaggaggaggaacagcgtcaagctgctgctgcgcaagaagtc
gaggatcttgctgaagcaaagagacgtctgaaggaaaagaaggagaagaagaagcaggat
gaggcgagggagaagtttctgcgcaagtcgcgaatggccgcagaagctacagatggcaag
ccagcgcctggcccagtcaacggtgccatgaacgtgccaggagattactcggtggatttc
ggcacagaacagaaactttactgggagttagtttgcgacaagctgcgtgcggttcaggcc
gtcaagaacctacaaaagaatcatgcaacgccggaagagtaccaacaagcagaacaaggt
ctactcgaagcaaagacgagaattcaccaggctgaagtgcgatttgccgagcagccatct
atatcttga
>Fp125
atgtcggattcaaaatcagccgacctgctgcaatatgcgcaggaatacgcttccaaagat
gaagacctctacgaacttctcggcgtcgatgccctcacacccaaagaggagattcaccgc
gcctggagaaaacgctctctaaagtatcaccccgacaaagcaggcgataaattcgacgca
gaagtttgggaaaagttcgaacgtgcccgcgatatcctttccgaccccggggcgcgcggc
gcctacgacggcgccatcaaggccgctctcctacggaaacaagagcgcgaagctatggac
cagaagcgtaaggctctagtcgacgatcttgaagctcgggaaaatgcctggaaggttcag
cgagaagaaaaggagcaacgggagaaggatgagatagagaaggaaagggcacgactggtc
gaacaaaggcgtcggcgcgaggaggaggaacagcgtcaagctgctgctgcgcaagaagtc
gaggatcttgctgaagcaaagagacgtctgaaggaaaagaaggagaagaagaagcaggat
gaggcgagggagaagtttctgcgcaagtcgcgaatggccgcagaagctacagatggcaag
ccagcgcctggcccagtcaacggtgccatgaacgtgccaggagattactcggtggatttc
ggcacagaacagaaactttactgggagttagtttgcgacaagctgcgtgcggttcaggcc
gtcaagaacctacaaaagaatcatgcaacgccggaagagtaccaacaagcagaacaaggt
ctactcgaagcaaagacgagaattcaccaggctgaagtgcgatttgccgagcagccatct
atatcttga
>Fp13r
atgtcggattcaaaatcagccgacctgctgcaatatgcgcaggaatacgcttccaaagat
gaagacctctacgaacttctcggcgtcgatgccctcacacccaaagaggagattcaccgc
gcctggagaaaacgctctctaaagtatcaccccgacaaagcaggcgataaattcgacgca
gaagtttgggaaaagttcgaacgtgcccgcgatatcctttccgaccccggggcgcgcggc
gcctacgacggcgccatcaaggccgctctcctacggaaacaagagcgcgaagctatggac
cagaagcgtaaggctctagtcgacgatcttgaagctcgggaaaatgcctggaaggttcag
cgagaagaaaaggagcaacgggagaaggatgagatagagaaggaaagggcacgactggtc
gaacaaaggcgtcggcgcgaggaggaggaacagcgtcaagctgctgctgcgcaagaagtc
gaggatcttgctgaagcaaagagacgtctgaaggaaaagaaggagaagaagaagcaggat
gaggcgagggagaagtttctgcgcaagtcgcgaatggccgcagaagctacagatggcaag
ccagcgcctggcccagtcaacggtgccatgaacgtgccaggagattactcggtggatttc
ggcacagaacagaaactttactgggagttagtttgcgacaagctgcgtgcggttcaggcc
gtcaagaacctacaaaagaatcatgcaacgccggaagagtaccaacaagcagaacaaggt
ctactcgaagcaaagacgagaattcaccaggctgaagtgcgatttgccgagcagccatct
atatcttga
>Fp144
atgtcggattcaaaatcagccgacctgctgcaatatgcgcaggaatacgcttccaaagat
gaagacctctacgaacttctcggcgtcgatgccctcacacccaaagaggagattcaccgc
gcctggagaaaacgctctctaaagtatcaccccgacaaagcaggcgataaattcgacgca
gaagtttgggaaaagttcgaacgtgcccgcgatatcctttccgaccccggggcgcgcggc
gcctacgacggcgccatcaaggccgctctcctacggaaacaagagcgcgaagctatggac
cagaagcgtaaggctctagtcgacgatcttgaagctcgggaaaatgcctggaaggttcag
cgagaagaaaaggagcaacgggagaaggatgagatagagaaggaaagggcacgactggtc
gaacaaaggcgtcggcgcgaggaggaggaacagcgtcaagctgctgctgcgcaagaagtc
gaggatcttgctgaagcaaagagacgtctgaaggaaaagaaggagaagaagaagcaggat
gaggcgagggagaagtttctgcgcaagtcgcgaatggccgcagaagctacagatggcaag
ccagcgcctggcccagtcaacggtgccatgaacgtgccaggagattactcggtggatttc
ggcacagaacagaaactttactgggagttagtttgcgacaagctgcgtgcggttcaggcc
gtcaagaacctacaaaagaatcatgcaacgccggaagagtaccaacaagcagaacaaggt
ctactcgaagcaaagacgagaattcaccaggctgaagtgcgatttgccgagcagccatct
atatcttga
>Fp146
atgtcggattcaaaatcagccgacctgctgcaatatgcgcaggaatacgcttccaaagat
gaagacctctacgaacttctcggcgtcgatgccctcacacccaaagaggagattcaccgc
gcctggagaaaacgctctctaaagtatcaccccgacaaagcaggcgataaattcgacgca
gaagtttgggaaaagttcgaacgtgcccgcgatatcctttccgaccccggggcgcgcggc
gcctacgacggcgccatcaaggccgctctcctacggaaacaagagcgcgaagctatggac
cagaagcgtaaggctctagtcgacgatcttgaagctcgggaaaatgcctggaaggttcag
cgagaagaaaaggagcaacgggagaaggatgagatagagaaggaaagggcacgactggtc
gaacaaaggcgtcggcgcgaggaggaggaacagcgtcaagctgctgctgcgcaagaagtc
gaggatcttgctgaagcaaagagacgtctgaaggaaaagaaggagaagaagaagcaggat
gaggcgagggagaagtttctgcgcaagtcgcgaatggccgcagaagctacagatggcaag
ccagcgcctggcccagtcaacggtgccatgaacgtgccaggagattactcggtggatttc
ggcacagaacagaaactttactgggagttagtttgcgacaagctgcgtgcggttcaggcc
gtcaagaacctacaaaagaatcatgcaacgccggaagagtaccaacaagcagaacaaggt
ctactcgaagcaaagacgagaattcaccaggctgaagtgcgatttgccgagcagccatct
atatcttga
>Fp155
atgtcggattcaaaatcagccgacctgctgcaatatgcgcaggaatacgcttccaaagat
gaagacctctacgaacttctcggcgtcgatgccctcacacccaaagaggagattcaccgc
gcctggagaaaacgctctctaaagtatcaccccgacaaagcaggcgataaattcgacgca
gaagtttgggaaaagttcgaacgtgcccgcgatatcctttccgaccccggggcgcgcggc
gcctacgacggcgccatcaaggccgctctcctacggaaacaagagcgcgaagctatggac
cagaagcgtaaggctctagtcgacgatcttgaagctcgggaaaatgcctggaaggttcag
cgagaagaaaaggagcaacgggagaaggatgagatagagaaggaaagggcacgactggtc
gaacaaaggcgtcggcgcgaggaggaggaacagcgtcaagctgctgctgcgcaagaagtc
gaggatcttgctgaagcaaagagacgtttgaaggaaaagaaggagaagaagaagcaggat
gaggcgagggagaagtttctgcgcaagtcgcgaatggccgcagaagctacagatggcaag
ccagcgcctggcccagtcaacggtgccatgaacgtgccaggagattactcggtggatttc
ggcacagaacagaaactttactgggagttagtttgcgacaagctgcgtgcggttcaggcc
gtcaagaacctacaaaagaatcatgcaacgccggaagagtaccaacaagcagaacaaggt
ctactcgaagcaaagacgagaattcaccaggctgaagtgcgatttgccgagcagccatct
atatcttga
>Fp157
atgtcggattcaaaatcagccgacctgctgcaatatgcgcaggaatacgcttccaaagat
gaagacctctacgaacttctcggcgtcgatgccctcacacccaaagaggagattcaccgc
gcctggagaaaacgctctctaaagtatcaccccgacaaagcaggcgataaattcgacgca
gaagtttgggaaaagttcgaacgtgcccgcgatatcctttccgaccccggggcgcgcggc
gcctacgacggcgccatcaaggccgctctcctacggaaacaagagcgcgaagctatggac
cagaagcgtaaggctctagtcgacgatcttgaagctcgggaaaatgcctggaaggttcag
cgagaagaaaaggagcaacgggagaaggatgagatagagaaggaaagggcacgactggtc
gaacaaaggcgtcggcgcgaggaggaggaacagcgtcaagctgctgctgcgcaagaagtc
gaggatcttgctgaagcaaagagacgtctgaaggaaaagaaggagaagaagaagcaggat
gaggcgagggagaagtttctgcgcaagtcgcgaatggccgcagaagctacagatggcaag
ccagcgcctggcccagtcaacggtgccatgaacgtgccaggagattactcggtggatttc
ggcacagaacagaaactttactgggagttagtttgcgacaagctgcgtgcggttcaggcc
gtcaagaacctacaaaagaatcatgcaacgccggaagagtaccaacaagcagaacaaggt
ctactcgaagcaaagacgagaattcaccaggctgaagtgcgatttgccgagcagccatct
atatcttga
>Fp16r
atgtcggattcaaaatcagccgacctgctgcaatatgcgcaggaatacgcttccaaagat
gaagacctctacgaacttctcggcgtcgatgccctcacacccaaagaggagattcaccgc
gcctggagaaaacgctctctaaagtatcaccccgacaaagcaggcgataaattcgacgca
gaagtttgggaaaagttcgaacgtgcccgcgatatcctttccgaccccggggcgcgcggc
gcctacgacggcgccatcaaggccgctctcctacggaaacaagagcgcgaagctatggac
cagaagcgtaaggctctagtcgacgatcttgaagctcgggaaaatgcctggaaggttcag
cgagaagaaaaggagcaacgggagaaggatgagatagagaaggaaagggcacgactggtc
gaacaaaggcgtcggcgcgaggaggaggaacagcgtcaagctgctgctgcgcaagaagtc
gaggatcttgctgaagcaaagagacgtctgaaggaaaagaaggagaagaagaagcaggat
gaggcgagggagaagtttctgcgcaagtcgcgaatggccgcagaagctacagatggcaag
ccagcgcctggcccagtcaacggtgccatgaacgtgccaggagattactcggtggatttc
ggcacagaacagaaactttactgggagttagtttgcgacaagctgcgtgcggttcaggcc
gtcaagaacctacaaaagaatcatgcaacgccggaagagtaccaacaagcagaacaaggt
ctactcgaagcaaagacgagaattcaccaggctgaagtgcgatttgccgagcagccatct
atatcttga
>Fp1r
atgtcggattcaaaatcagccgacctgctgcaatatgcgcaggaatacgcttccaaagat
gaagacctctacgaacttctcggcgtcgatgccctcacacccaaagaggagattcaccgc
gcctggagaaaacgctctctaaagtatcaccccgacaaagcaggcgataaattcgacgca
gaagtttgggaaaagttcgaacgtgcccgcgatatcctttccgaccccggggcgcgcggc
gcctacgacggcgccatcaaggccgctctcctacggaaacaagagcgcgaagctatggac
cagaagcgtaaggctctagtcgacgatcttgaagctcgggaaaatgcctggaaggttcag
cgagaagaaaaggagcaacgggagaaggatgagatagagaaggaaagggcacgactggtc
gaacaaaggtgtcggcgcgaggaggaggaacagcgtcaagctgctgctgcgcaagaagtc
gaggatcttgctgaagcaaagagacgtctgaaggaaaagaaggagaagaagaagcaggat
gaggcgagggagaagtttctgcgcaagtcgcgaatggccgcagaagctacagatggcaag
ccagcgcctggcccagtcaacggtgccatgaacgtgccaggagattactcggtggatttc
ggcacagaacagaaactttactgggagttagtttgcgacaagctgcgtgcggttcaggcc
gtcaagaacctacaaaagaatcatgcaacgccggaagagtaccaacaagcagaacaaggt
ctactcgaagcaaagacgagaattcaccaggctgaagtgcgatttgccgagcagccatct
atatcttga
>Fp21r
atgtcggattcaaaatcagccgacctgctgcaatatgcgcaggaatacgcttccaaagat
gaagacctctacgaacttctcggcgtcgatgccctcacacccaaagaggagattcaccgc
gcctggagaaaacgctctctaaagtatcaccccgacaaagcaggcgataaattcgacgca
gaagtttgggaaaagttcgaacgtgcccgcgatatcctttccgaccccggggcgcgcggc
gcctacgacggcgccatcaaggccgctctcctacggaaacaagagcgcgaagctatggac
cagaagcgtaaggctctagtcgacgatcttgaagctcgggaaaatgcctggaaggttcag
cgagaagaaaaggagcaacgggagaaggatgagatagagaaggaaagggcacgactggtc
gaacaaaggcgtcggcgcgaggaggaggaacagcgtcaagctgctgctgcgcaagaagtc
gaggatcttgctgaagcaaagagacgtctgaaggaaaagaaggagaagaagaagcaggat
gaggcgagggagaagtttctgcgcaagtcgcgaatggccgcagaagctacagatggcaag
ccagcgcctggcccagtcaacggtgccatgaacgtgccaggagattactcggtggatttc
ggcacagaacagaaactttactgggagttagtttgcgacaagctgcgtgcggttcaggcc
gtcaagaacctacaaaagaatcatgcaacgccggaagagtaccaacaagcagaacaaggt
ctactcgaagcaaagacgagaattcaccaggctgaagtgcgatttgccgagcagccatct
atatcttga
>Fp24r
atgtcggattcaaaatcagccgacctgctgcaatatgcgcaggaatacgcttccaaagat
gaagacctctacgaacttctcggcgtcgatgccctcacacccaaagaggagattcaccgc
gcctggagaaaacgctctctaaagtatcaccccgacaaagcaggcgataaattcgacgca
gaagtttgggaaaagttcgaacgtgcccgcgatatcctttccgaccccggggcgcgcggc
gcctacgacggcgccatcaaggccgctctcctacggaaacaagagcgcgaagctatggac
cagaagcgtaaggctctagtcgacgatcttgaagctcgggaaaatgcctggaaggttcag
cgagaagaaaaggagcaacgggagaaggatgagatagagaaggaaagggcacgactggtc
gaacaaaggcgtcggcgcgaggaggaggaacagcgtcaagctgctgctgcgcaagaagtc
gaggatcttgctgaagcaaagagacgtctgaaggaaaagaaggagaagaagaagcaggat
gaggcgagggagaagtttctgcgcaagtcgcgaatggccgcagaagctacagatggcaag
ccagcgcctggcccagtcaacggtgccatgaacgtgccaggagattactcggtggatttc
ggcacagaacagaaactttactgggagttagtttgcgacaagctgcgtgcggttcaggcc
gtcaagaacctacaaaagaatcatgcaacgccggaagagtaccaacaagcagaacaaggt
ctactcgaagcaaagacgagaattcaccaggctgaagtgcgatttgccgagcagccatct
atatcttga
>Fp2516
atgtcggattcaaaatcagccgacctgctgcaatatgcgcaggaatacgcttccaaagat
gaagacctctacgaacttctcggcgtcgatgccctcacacccaaagaggagattcaccgc
gcctggagaaaacgctctctaaagtatcaccccgacaaagcaggcgataaattcgacgca
gaagtttgggaaaagttcgaacgtgcccgcgatatcctttccgaccccggggcgcgcggc
gcctacgacggcgccatcaaggccgctctcctacggaaacaagagcgcgaagctatggac
cagaagcgtaaggctctagtcgacgatcttgaagctcgggaaaatgcctggaaggttcag
cgagaagaaaaggagcaacgggagaaggatgagatagagaaggaaagggcacgactggtc
gaacaaaggcgtcggcgcgaggaggaggaacagcgtcaagctgctgctgcgcaagaagtc
gaggatcttgctgaagcaaagagacgtttgaaggaaaagaaggagaagaagaagcaggat
gaggcgagggagaagtttctgcgcaagtcgcgaatggccgcagaagctacagatggcaag
ccagcgcctggcccagtcaacggtgccatgaacgtgccaggagattactcggtggatttc
ggcacagaacagaaactttactgggagttagtttgcgacaagctgcgtgcggttcaggcc
gtcaagaacctacaaaagaatcatgcaacgccggaagagtaccaacaagcagaacaaggt
ctactcgaagcaaagacgagaattcaccaggctgaagtgcgatttgccgagcagccatct
atatcttga
>Fp26r
atgtcggattcaaaatcagccgacctgctgcaatatgcgcaggaatacgcttccaaagat
gaagacctctacgaacttctcggcgtcgatgccctcacacccaaagaggagattcaccgc
gcctggagaaaacgctctctaaagtatcaccccgacaaagcaggcgataaattcgacgca
gaagtttgggaaaagttcgaacgtgcccgcgatatcctttccgaccccggggcgcgcggc
gcctacgacggcgccatcaaggccgctctcctacggaaacaagagcgcgaagctatggac
cagaagcgtaaggctctagtcgacgatcttgaagctcgggaaaatgcctggaaggttcag
cgagaagaaaaggagcaacgggagaaggatgagatagagaaggaaagggcacgactggtc
gaacaaaggtgtcggcgcgaggaggaggaacagcgtcaagctgctgctgcgcaagaagtc
gaggatcttgctgaagcaaagagacgtctgaaggaaaagaaggagaagaagaagcaggat
gaggcgagggagaagtttctgcgcaagtcgcgaatggccgcagaagctacagatggcaag
ccagcgcctggcccagtcaacggtgccatgaacgtgccaggagattactcggtggatttc
ggcacagaacagaaactttactgggagttagtttgcgacaagctgcgtgcggttcaggcc
gtcaagaacctacaaaagaatcatgcaacgccggaagagtaccaacaagcagaacaaggt
ctactcgaagcaaagacgagaattcaccaggctgaagtgcgatttgccgagcagccatct
atatcttga
>Fp33
atgtcggattcaaaatcagccgacctgctgcaatatgcgcaggaatacgcttccaaagat
gaagacctctacgaacttctcggcgtcgatgccctcacacccaaagaggagattcaccgc
gcctggagaaaacgctctctaaagtatcaccccgacaaagcaggcgataaattcgacgca
gaagtttgggaaaagttcgaacgtgcccgcgatatcctttccgaccccggggcgcgcggc
gcctacgacggcgccatcaaggccgctctcctacggaaacaagagcgcgaagctatggac
cagaagcgtaaggctctagtcgacgatcttgaagctcgggaaaatgcctggaaggttcag
cgagaagaaaaggagcaacgggagaaggatgagatagagaaggaaagggcacgactggtc
gaacaaaggcgtcggcgcgaggaggaggaacagcgtcaagctgctgctgcgcaagaagtc
gaggatcttgctgaagcaaagagacgtctgaaggaaaagaaggagaagaagaagcaggat
gaggcgagggagaagtttctgcgcaagtcgcgaatggccgcagaagctacagatggcaag
ccagcgcctggcccagtcaacggtgccatgaacgtgccaggagattactcggtggatttc
ggcacagaacagaaactttactgggagttagtttgcgacaagctgcgtgcggttcaggcc
gtcaagaacctacaaaagaatcatgcaacgccggaagagtaccaacaagcagaacaaggt
ctactcgaagcaaagacgagaattcaccaggctgaagtgcgatttgccgagcagccatct
atatcttga
>Fp34
atgtcggattcaaaatcagccgacctgctgcaatatgcgcaggaatacgcttccaaagat
gaagacctctacgaacttctcggcgtcgatgccctcacacccaaagaggagattcaccgc
gcctggagaaaacgctctctaaagtatcaccccgacaaagcaggcgataaattcgacgca
gaagtttgggaaaagttcgaacgtgcccgcgatatcctttccgaccccggggcgcgcggc
gcctacgacggcgccatcaaggccgctctcctacggaaacaagagcgcgaagctatggac
cagaagcgtaaggctctagtcgacgatcttgaagctcgggaaaatgcctggaaggttcag
cgagaagaaaaggagcaacgggagaaggatgagatagagaaggaaagggcacgactggtc
gaacaaaggcgtcggcgcgaggaggaggaacagcgtcaagctgctgctgcgcaagaagtc
gaggatcttgctgaagcaaagagacgtctgaaggaaaagaaggagaagaagaagcaggat
gaggcgagggagaagtttctgcgcaagtcgcgaatggccgcagaagctacagatggcaag
ccagcgcctggcccagtcaacggtgccatgaacgtgccaggagattactcggtggatttc
ggcacagaacagaaactttactgggagttagtttgcgacaagctgcgtgcggttcaggcc
gtcaagaacctacaaaagaatcatgcaacgccggaagagtaccaacaagcagaacaaggt
ctactcgaagcaaagacgagaattcaccaggctgaagtgcgatttgccgagcagccatct
atatcttga
>Fp35
atgtcggattcaaaatcagccgacctgctgcaatatgcgcaggaatacgcttccaaagat
gaagacctctacgaacttctcggcgtcgatgccctcacacccaaagaggagattcaccgc
gcctggagaaaacgctctctaaagtatcaccccgacaaagcaggcgataaattcgacgca
gaagtttgggaaaagttcgaacgtgcccgcgatatcctttccgaccccggggcgcgcggc
gcctacgacggcgccatcaaggccgctctcctacggaaacaagagcgcgaagctatggac
cagaagcgtaaggctctagtcgacgatcttgaagctcgggaaaatgcctggaaggttcag
cgagaagaaaaggagcaacgggagaaggatgagatagagaaggaaagggcacgactggtc
gaacaaaggcgtcggcgcgaggaggaggaacagcgtcaagctgctgctgcgcaagaagtc
gaggatcttgctgaagcaaagagacgtctgaaggaaaagaaggagaagaagaagcaggat
gaggcgagggagaagtttctgcgcaagtcgcgaatggccgcagaagctacagatggcaag
ccagcgcctggcccagtcaacggtgccatgaacgtgccaggagattactcggtggatttc
ggcacagaacagaaactttactgggagttagtttgcgacaagctgcgtgcggttcaggcc
gtcaagaacctacaaaagaatcatgcaacgccggaagagtaccaacaagcagaacaaggt
ctactcgaagcaaagacgagaattcaccaggctgaagtgcgatttgccgagcagccatct
atatcttga
>Fp38
atgtcggattcaaaatcagccgacctgctgcaatatgcgcaggaatacgcttccaaagat
gaagacctctacgaacttctcggcgtcgatgccctcacacccaaagaggagattcaccgc
gcctggagaaaacgctctctaaagtatcaccccgacaaagcaggcgataaattcgacgca
gaagtttgggaaaagttcgaacgtgcccgcgatatcctttccgaccccggggcgcgcggc
gcctacgacggcgccatcaaggccgctctcctacggaaacaagagcgcgaagctatggac
cagaagcgtaaggctctagtcgacgatcttgaagctcgggaaaatgcctggaaggttcag
cgagaagaaaaggagcaacgggagaaggatgagatagagaaggaaagggcacgactggtc
gaacaaaggcgtcggcgcgaggaggaggaacagcgtcaagctgctgctgcgcaagaagtc
gaggatcttgctgaagcaaagagacgtctgaaggaaaagaaggagaagaagaagcaggat
gaggcgagggagaagtttctgcgcaagtcgcgaatggccgcagaagctacagatggcaag
ccagcgcctggcccagtcaacggtgccatgaacgtgccaggagattactcggtggatttc
ggcacagaacagaaactttactgggagttagtttgcgacaagctgcgtgcggttcaggcc
gtcaagaacctacaaaagaatcatgcaacgccggaagagtaccaacaagcagaacaaggt
ctactcgaagcaaagacgagaattcaccaggctgaagtgcgatttgccgagcagccatct
atatcttga
>Fp39
atgtcggattcaaaatcagccgacctgctgcaatatgcgcaggaatacgcttccaaagat
gaagacctctacgaacttctcggcgtcgatgccctcacacccaaagaggagattcaccgc
gcctggagaaaacgctctctaaagtatcaccccgacaaagcaggcgataaattcgacgca
gaagtttgggaaaagttcgaacgtgcccgcgatatcctttccgaccccggggcgcgcggc
gcctacgacggcgccatcaaggccgctctcctacggaaacaagagcgcgaagctatggac
cagaagcgtaaggctctagtcgacgatcttgaagctcgggaaaatgcctggaaggttcag
cgagaagaaaaggagcaacgggagaaggatgagatagagaaggaaagggcacgactggtc
gaacaaaggcgtcggcgcgaggaggaggaacagcgtcaagctgctgctgcgcaagaagtc
gaggatcttgctgaagcaaagagacgtctgaaggaaaagaaggagaagaagaagcaggat
gaggcgagggagaagtttctgcgcaagtcgcgaatggccgcagaagctacagatggcaag
ccagcgcctggcccagtcaacggtgccatgaacgtgccaggagattactcggtggatttc
ggcacagaacagaaactttactgggagttagtttgcgacaagctgcgtgcggttcaggcc
gtcaagaacctacaaaagaatcatgcaacgccggaagagtaccaacaagcagaacaaggt
ctactcgaagcaaagacgagaattcaccaggctgaagtgcgatttgccgagcagccatct
atatcttga
>Fp42
atgtcggattcaaaatcagccgacctgctgcaatatgcgcaggaatacgcttccaaagat
gaagacctctacgaacttctcggcgtcgatgccctcacacccaaagaggagattcaccgc
gcctggagaaaacgctctctaaagtatcaccccgacaaagcaggcgataaattcgacgca
gaagtttgggaaaagttcgaacgtgcccgcgatatcctttccgaccccggggcgcgcggc
gcctacgacggcgccatcaaggccgctctcctacggaaacaagagcgcgaagctatggac
cagaagcgtaaggctctagtcgacgatcttgaagctcgggaaaatgcctggaaggttcag
cgagaagaaaaggagcaacgggagaaggatgagatagagaaggaaagggcacgactggtc
gaacaaaggcgtcggcgcgaggaggaggaacagcgtcaagctgctgctgcgcaagaagtc
gaggatcttgctgaagcaaagagacgtctgaaggaaaagaaggagaagaagaagcaggat
gaggcgagggagaagtttctgcgcaagtcgcgaatggccgcagaagctacagatggcaag
ccagcgcctggcccagtcaacggtgccatgaacgtgccaggagattactcggtggatttc
ggcacagaacagaaactttactgggagttagtttgcgacaagctgcgtgcggttcaggcc
gtcaagaacctacaaaagaatcatgcaacgccggaagagtaccaacaagcagaacaaggt
ctactcgaagcaaagacgagaattcaccaggctgaagtgcgatttgccgagcagccatct
atatcttga
>Fp44
atgtcggattcaaaatcagccgacctgctgcaatatgcgcaggaatacgcttccaaagat
gaagacctctacgaacttctcggcgtcgatgccctcacacccaaagaggagattcaccgc
gcctggagaaaacgctctctaaagtatcaccccgacaaagcaggcgataaattcgacgca
gaagtttgggaaaagttcgaacgtgcccgcgatatcctttccgaccccggggcgcgcggc
gcctacgacggcgccatcaaggccgctctcctacggaaacaagagcgcgaagctatggac
cagaagcgtaaggctctagtcgacgatcttgaagctcgggaaaatgcctggaaggttcag
cgagaagaaaaggagcaacgggagaaggatgagatagagaaggaaagggcacgactggtc
gaacaaaggcgtcggcgcgaggaggaggaacagcgtcaagctgctgctgcgcaagaagtc
gaggatcttgctgaagcaaagagacgtctgaaggaaaagaaggagaagaagaagcaggat
gaggcgagggagaagtttctgcgcaagtcgcgaatggccgcagaagctacagatggcaag
ccagcgcctggcccagtcaacggtgccatgaacgtgccaggagattactcggtggatttc
ggcacagaacagaaactttactgggagttagtttgcgacaagctgcgtgcggttcaggcc
gtcaagaacctacaaaagaatcatgcaacgccggaagagtaccaacaagcagaacaaggt
ctactcgaagcaaagacgagaattcaccaggctgaagtgcgatttgccgagcagccatct
atatcttga
>Fp49
atgtcggattcaaaatcagccgacctgctgcaatatgcgcaggaatacgcttccaaagat
gaagacctctacgaacttctcggcgtcgatgccctcacacccaaagaggagattcaccgc
gcctggagaaaacgctctctaaagtatcaccccgacaaagcaggcgataaattcgacgca
gaagtttgggaaaagttcgaacgtgcccgcgatatcctttccgaccccggggcgcgcggc
gcctacgacggcgccatcaaggccgctctcctacggaaacaagagcgcgaagctatggac
cagaagcgtaaggctctagtcgacgatcttgaagctcgggaaaatgcctggaaggttcag
cgagaagaaaaggagcaacgggagaaggatgagatagagaaggaaagggcacgactggtc
gaacaaaggcgtcggcgcgaggaggaggaacagcgtcaagctgctgctgcgcaagaagtc
gaggatcttgctgaagcaaagagacgtctgaaggaaaagaaggagaagaagaagcaggat
gaggcgagggagaagtttctgcgcaagtcgcgaatggccgcagaagctacagatggcaag
ccagcgcctggcccagtcaacggtgccatgaacgtgccaggagattactcggtggatttc
ggcacagaacagaaactttactgggagttagtttgcgacaagctgcgtgcggttcaggcc
gtcaagaacctacaaaagaatcatgcaacgccggaagagtaccaacaagcagaacaaggt
ctactcgaagcaaagacgagaattcaccaggctgaagtgcgatttgccgagcagccatct
atatcttga
>Fp50
atgtcggattcaaaatcagccgacctgctgcaatatgcgcaggaatacgcttccaaagat
gaagacctctacgaacttctcggcgtcgatgccctcacacccaaagaggagattcaccgc
gcctggagaaaacgctctctaaagtatcaccccgacaaagcaggcgataaattcgacgca
gaagtttgggaaaagttcgaacgtgcccgcgatatcctttccgaccccggggcgcgcggc
gcctacgacggcgccatcaaggccgctctcctacggaaacaagagcgcgaagctatggac
cagaagcgtaaggctctagtcgacgatcttgaagctcgggaaaatgcctggaaggttcag
cgagaagaaaaggagcaacgggagaaggatgagatagagaaggaaagggcacgactggtc
gaacaaaggcgtcggcgcgaggaggaggaacagcgtcaagctgctgctgcgcaagaagtc
gaggatcttgctgaagcaaagagacgtctgaaggaaaagaaggagaagaagaagcaggat
gaggcgagggagaagtttctgcgcaagtcgcgaatggccgcagaagctacagatggcaag
ccagcgcctggcccagtcaacggtgccatgaacgtgccaggagattactcggtggatttc
ggcacagaacagaaactttactgggagttagtttgcgacaagctgcgtgcggttcaggcc
gtcaagaacctacaaaagaatcatgcaacgccggaagagtaccaacaagcagaacaaggt
ctactcgaagcaaagacgagaattcaccaggctgaagtgcgatttgccgagcagccatct
atatcttga
>Fp51
atgtcggattcaaaatcagccgacctgctgcaatatgcgcaggaatacgcttccaaagat
gaagacctctacgaacttctcggcgtcgatgccctcacacccaaagaggagattcaccgc
gcctggagaaaacgctctctaaagtatcaccccgacaaagcaggcgataaattcgacgca
gaagtttgggaaaagttcgaacgtgcccgcgatatcctttccgaccccggggcgcgcggc
gcctacgacggcgccatcaaggccgctctcctacggaaacaagagcgcgaagctatggac
cagaagcgtaaggctctagtcgacgatcttgaagctcgggaaaatgcctggaaggttcag
cgagaagaaaaggagcaacgggagaaggatgagatagagaaggaaagggcacgactggtc
gaacaaaggcgtcggcgcgaggaggaggaacagcgtcaagctgctgctgcgcaagaagtc
gaggatcttgctgaagcaaagagacgtctgaaggaaaagaaggagaagaagaagcaggat
gaggcgagggagaagtttctgcgcaagtcgcgaatggccgcagaagctacagatggcaag
ccagcgcctggcccagtcaacggtgccatgaacgtgccaggagattactcggtggatttc
ggcacagaacagaaactttactgggagttagtttgcgacaagctgcgtgcggttcaggcc
gtcaagaacctacaaaagaatcatgcaacgccggaagagtaccaacaagcagaacaaggt
ctactcgaagcaaagacgagaattcaccaggctgaagtgcgatttgccgagcagccatct
atatcttga
>Fp59
atgtcggattcaaaatcagccgacctgctgcaatatgcgcaggaatacgcttccaaagat
gaagacctctacgaacttctcggcgtcgatgccctcacacccaaagaggagattcaccgc
gcctggagaaaacgctctctaaagtatcaccccgacaaagcaggcgataaattcgacgca
gaagtttgggaaaagttcgaacgtgcccgcgatatcctttccgaccccggggcgcgcggc
gcctacgacggcgccatcaaggccgctctcctacggaaacaagagcgcgaagctatggac
cagaagcgtaaggctctagtcgacgatcttgaagctcgggaaaatgcctggaaggttcag
cgagaagaaaaggagcaacgggagaaggatgagatagagaaggaaagggcacgactggtc
gaacaaaggcgtcggcgcgaggaggaggaacagcgtcaagctgctgctgcgcaagaagtc
gaggatcttgctgaagcaaagagacgtctgaaggaaaagaaggagaagaagaagcaggat
gaggcgagggagaagtttctgcgcaagtcgcgaatggccgcagaagctacagatggcaag
ccagcgcctggcccagtcaacggtgccatgaacgtgccaggagattactcggtggatttc
ggcacagaacagaaactttactgggagttagtttgcgacaagctgcgtgcggttcaggcc
gtcaagaacctacaaaagaatcatgcaacgccggaagagtaccaacaagcagaacaaggt
ctactcgaagcaaagacgagaattcaccaggctgaagtgcgatttgccgagcagccatct
atatcttga
>Fp63
atgtcggattcaaaatcagccgacctgctgcaatatgcgcaggaatacgcttccaaagat
gaagacctctacgaacttctcggcgtcgatgccctcacacccaaagaggagattcaccgc
gcctggagaaaacgctctctaaagtatcaccccgacaaagcaggcgataaattcgacgca
gaagtttgggaaaagttcgaacgtgcccgcgatatcctttccgaccccggggcgcgcggc
gcctacgacggcgccatcaaggccgctctcctacggaaacaagagcgcgaagctatggac
cagaagcgtaaggctctagtcgacgatcttgaagctcgggaaaatgcctggaaggttcag
cgagaagaaaaggagcaacgggagaaggatgagatagagaaggaaagggcacgactggtc
gaacaaaggcgtcggcgcgaggaggaggaacagcgtcaagctgctgctgcgcaagaagtc
gaggatcttgctgaagcaaagagacgtctgaaggaaaagaaggagaagaagaagcaggat
gaggcgagggagaagtttctgcgcaagtcgcgaatggccgcagaagctacagatggcaag
ccagcgcctggcccagtcaacggtgccatgaacgtgccaggagattactcggtggatttc
ggcacagaacagaaactttactgggagttagtttgcgacaagctgcgtgcggttcaggcc
gtcaagaacctacaaaagaatcatgcaacgccggaagagtaccaacaagcagaacaaggt
ctactcgaagcaaagacgagaattcaccaggctgaagtgcgatttgccgagcagccatct
atatcttga
>Fp65
atgtcggattcaaaatcagccgacctgctgcaatatgcgcaggaatacgcttccaaagat
gaagacctctacgaacttctcggcgtcgatgccctcacacccaaagaggagattcaccgc
gcctggagaaaacgctctctaaagtatcaccccgacaaagcaggcgataaattcgacgca
gaagtttgggaaaagttcgaacgtgcccgcgatatcctttccgaccccggggcgcgcggc
gcctacgacggcgccatcaaggccgctctcctacggaaacaagagcgcgaagctatggac
cagaagcgtaaggctctagtcgacgatcttgaagctcgggaaaatgcctggaaggttcag
cgagaagaaaaggagcaacgggagaaggatgagatagagaaggaaagggcacgactggtc
gaacaaaggcgtcggcgcgaggaggaggaacagcgtcaagctgctgctgcgcaagaagtc
gaggatcttgctgaagcaaagagacgtctgaaggaaaagaaggagaagaagaagcaggat
gaggcgagggagaagtttctgcgcaagtcgcgaatggccgcagaagctacagatggcaag
ccagcgcctggcccagtcaacggtgccatgaacgtgccaggagattactcggtggatttc
ggcacagaacagaaactttactgggagttagtttgcgacaagctgcgtgcggttcaggcc
gtcaagaacctacaaaagaatcatgcaacgccggaagagtaccaacaagcagaacaaggt
ctactcgaagcaaagacgagaattcaccaggctgaagtgcgatttgccgagcagccatct
atatcttga
>Fp66
atgtcggattcaaaatcagccgacctgctgcaatatgcgcaggaatacgcttccaaagat
gaagacctctacgaacttctcggcgtcgatgccctcacacccaaagaggagattcaccgc
gcctggagaaaacgctctctaaagtatcaccccgacaaagcaggcgataaattcgacgca
gaagtttgggaaaagttcgaacgtgcccgcgatatcctttccgaccccggggcgcgcggc
gcctacgacggcgccatcaaggccgctctcctacggaaacaagagcgcgaagctatggac
cagaagcgtaaggctctagtcgacgatcttgaagctcgggaaaatgcctggaaggttcag
cgagaagaaaaggagcaacgggagaaggatgagatagagaaggaaagggcacgactggtc
gaacaaaggcgtcggcgcgaggaggaggaacagcgtcaagctgctgctgcgcaagaagtc
gaggatcttgctgaagcaaagagacgtctgaaggaaaagaaggagaagaagaagcaggat
gaggcgagggagaagtttctgcgcaagtcgcgaatggccgcagaagctacagatggcaag
ccagcgcctggcccagtcaacggtgccatgaacgtgccaggagattactcggtggatttc
ggcacagaacagaaactttactgggagttagtttgcgacaagctgcgtgcggttcaggcc
gtcaagaacctacaaaagaatcatgcaacgccggaagagtaccaacaagcagaacaaggt
ctactcgaagcaaagacgagaattcaccaggctgaagtgcgatttgccgagcagccatct
atatcttga
>Fp72
atgtcggattcaaaatcagccgacctgctgcaatatgcgcaggaatacgcttccaaagat
gaagacctctacgaacttctcggcgtcgatgccctcacacccaaagaggagattcaccgc
gcctggagaaaacgctctctaaagtatcaccccgacaaagcaggcgataaattcgacgca
gaagtttgggaaaagttcgaacgtgcccgcgatatcctttccgaccccggggcgcgcggc
gcctacgacggcgccatcaaggccgctctcctacggaaacaagagcgcgaagctatggac
cagaagcgtaaggctctagtcgacgatcttgaagctcgggaaaatgcctggaaggttcag
cgagaagaaaaggagcaacgggagaaggatgagatagagaaggaaagggcacgactggtc
gaacaaaggcgtcggcgcgaggaggaggaacagcgtcaagctgctgctgcgcaagaagtc
gaggatcttgctgaagcaaagagacgtctgaaggaaaagaaggagaagaagaagcaggat
gaggcgagggagaagtttctgcgcaagtcgcgaatggccgcagaagctacagatggcaag
ccagcgcctggcccagtcaacggtgccatgaacgtgccaggagattactcggtggatttc
ggcacagaacagaaactttactgggagttagtttgcgacaagctgcgtgcggttcaggcc
gtcaagaacctacaaaagaatcatgcaacgccggaagagtaccaacaagcagaacaaggt
ctactcgaagcaaagacgagaattcaccaggctgaagtgcgatttgccgagcagccatct
atatcttga
>Fp73
atgtcggattcaaaatcagccgacctgctgcaatatgcgcaggaatacgcttccaaagat
gaagacctctacgaacttctcggcgtcgatgccctcacacccaaagaggagattcaccgc
gcctggagaaaacgctctctaaagtatcaccccgacaaagcaggcgataaattcgacgca
gaagtttgggaaaagttcgaacgtgcccgcgatatcctttccgaccccggggcgcgcggc
gcctacgacggcgccatcaaggccgctctcctacggaaacaagagcgcgaagctatggac
cagaagcgtaaggctctagtcgacgatcttgaagctcgggaaaatgcctggaaggttcag
cgagaagaaaaggagcaacgggagaaggatgagatagagaaggaaagggcacgactggtc
gaacaaaggcgtcggcgcgaggaggaggaacagcgtcaagctgctgctgcgcaagaagtc
gaggatcttgctgaagcaaagagacgtctgaaggaaaagaaggagaagaagaagcaggat
gaggcgagggagaagtttctgcgcaagtcgcgaatggccgcagaagctacagatggcaag
ccagcgcctggcccagtcaacggtgccatgaacgtgccaggagattactcggtggatttc
ggcacagaacagaaactttactgggagttagtttgcgacaagctgcgtgcggttcaggcc
gtcaagaacctacaaaagaatcatgcaacgccggaagagtaccaacaagcagaacaaggt
ctactcgaagcaaagacgagaattcaccaggctgaagtgcgatttgccgagcagccatct
atatcttga
>Fp76
atgtcggattcaaaatcagccgacctgctgcaatatgcgcaggaatacgcttccaaagat
gaagacctctacgaacttctcggcgtcgatgccctcacacccaaagaggagattcaccgc
gcctggagaaaacgctctctaaagtatcaccccgacaaagcaggcgataaattcgacgca
gaagtttgggaaaagttcgaacgtgcccgcgatatcctttccgaccccggggcgcgcggc
gcctacgacggcgccatcaaggccgctctcctacggaaacaagagcgcgaagctatggac
cagaagcgtaaggctctagtcgacgatcttgaagctcgggaaaatgcctggaaggttcag
cgagaagaaaaggagcaacgggagaaggatgagatagagaaggaaagggcacgactggtc
gaacaaaggcgtcggcgcgaggaggaggaacagcgtcaagctgctgctgcgcaagaagtc
gaggatcttgctgaagcaaagagacgtctgaaggaaaagaaggagaagaagaagcaggat
gaggcgagggagaagtttctgcgcaagtcgcgaatggccgcagaagctacagatggcaag
ccagcgcctggcccagtcaacggtgccatgaacgtgccaggagattactcggtggatttc
ggcacagaacagaaactttactgggagttagtttgcgacaagctgcgtgcggttcaggcc
gtcaagaacctacaaaagaatcatgcaacgccggaagagtaccaacaagcagaacaaggt
ctactcgaagcaaagacgagaattcaccaggctgaagtgcgatttgccgagcagccatct
atatcttga
>Fp78
atgtcggattcaaaatcagccgacctgctgcaatatgcgcaggaatacgcttccaaagat
gaagacctctacgaacttctcggcgtcgatgccctcacacccaaagaggagattcaccgc
gcctggagaaaacgctctctaaagtatcaccccgacaaagcaggcgataaattcgacgca
gaagtttgggaaaagttcgaacgtgcccgcgatatcctttccgaccccggggcgcgcggc
gcctacgacggcgccatcaaggccgctctcctacggaaacaagagcgcgaagctatggac
cagaagcgtaaggctctagtcgacgatcttgaagctcgggaaaatgcctggaaggttcag
cgagaagaaaaggagcaacgggagaaggatgagatagagaaggaaagggcacgactggtc
gaacaaaggcgtcggcgcgaggaggaggaacagcgtcaagctgctgctgcgcaagaagtc
gaggatcttgctgaagcaaagagacgtctgaaggaaaagaaggagaagaagaagcaggat
gaggcgagggagaagtttctgcgcaagtcgcgaatggccgcagaagctacagatggcaag
ccagcgcctggcccagtcaacggtgccatgaacgtgccaggagattactcggtggatttc
ggcacagaacagaaactttactgggagttagtttgcgacaagctgcgtgcggttcaggcc
gtcaagaacctacaaaagaatcatgcaacgccggaagagtaccaacaagcagaacaaggt
ctactcgaagcaaagacgagaattcaccaggctgaagtgcgatttgccgagcagccatct
atatcttga
>Fp81
atgtcggattcaaaatcagccgacctgctgcaatatgcgcaggaatacgcttccaaagat
gaagacctctacgaacttctcggcgtcgatgccctcacacccaaagaggagattcaccgc
gcctggagaaaacgctctctaaagtatcaccccgacaaagcaggcgataaattcgacgca
gaagtttgggaaaagttcgaacgtgcccgcgatatcctttccgaccccggggcgcgcggc
gcctacgacggcgccatcaaggccgctctcctacggaaacaagagcgcgaagctatggac
cagaagcgtaaggctctagtcgacgatcttgaagctcgggaaaatgcctggaaggttcag
cgagaagaaaaggagcaacgggagaaggatgagatagagaaggaaagggcacgactggtc
gaacaaaggcgtcggcgcgaggaggaggaacagcgtcaagctgctgctgcgcaagaagtc
gaggatcttgctgaagcaaagagacgtctgaaggaaaagaaggagaagaagaagcaggat
gaggcgagggagaagtttctgcgcaagtcgcgaatggccgcagaagctacagatggcaag
ccagcgcctggcccagtcaacggtgccatgaacgtgccaggagattactcggtggatttc
ggcacagaacagaaactttactgggagttagtttgcgacaagctgcgtgcggttcaggcc
gtcaagaacctacaaaagaatcatgcaacgccggaagagtaccaacaagcagaacaaggt
ctactcgaagcaaagacgagaattcaccaggctgaagtgcgatttgccgagcagccatct
atatcttga
>Fp84
atgtcggattcaaaatcagccgacctgctgcaatatgcgcaggaatacgcttccaaagat
gaagacctctacgaacttctcggcgtcgatgccctcacacccaaagaggagattcaccgc
gcctggagaaaacgctctctaaagtatcaccccgacaaagcaggcgataaattcgacgca
gaagtttgggaaaagttcgaacgtgcccgcgatatcctttccgaccccggggcgcgcggc
gcctacgacggcgccatcaaggccgctctcctacggaaacaagagcgcgaagctatggac
cagaagcgtaaggctctagtcgacgatcttgaagctcgggaaaatgcctggaaggttcag
cgagaagaaaaggagcaacgggagaaggatgagatagagaaggaaagggcacgactggtc
gaacaaaggcgtcggcgcgaggaggaggaacagcgtcaagctgctgctgcgcaagaagtc
gaggatcttgctaaagcaaagagacgtctgaaggaaaagaaggagaagaagaagcaggat
gaggcgagggagaagtttctgcgcaagtcgcgaatggccgcagaagctacagatggcaag
ccagcgcctggcccagtcaacggtgccatgaacgtgccaggagattactcggtggatttc
ggcacagaacagaaactttactgggagttagtttgcgacaagctgcgtgcggttcaggcc
gtcaagaacctacaaaagaatcatgcaacgccggaagagtaccaacaagcagaacaaggt
ctactcgaagcaaagacgagaattcaccaggctgaagtgcgatttgccgagcagccatct
atatcttga
>Fp86
atgtcggattcaaaatcagccgacctgctgcaatatgcgcaggaatacgcttccaaagat
gaagacctctacgaacttctcggcgtcgatgccctcacacccaaagaggagattcaccgc
gcctggagaaaacgctctctaaagtatcaccccgacaaagcaggcgataaattcgacgca
gaagtttgggaaaagttcgaacgtgcccgcgatatcctttccgaccccggggcgcgcggc
gcctacgacggcgccatcaaggccgctctcctacggaaacaagagcgcgaagctatggac
cagaagcgtaaggctctagtcgacgatcttgaagctcgggaaaatgcctggaaggttcag
cgagaagaaaaggagcaacgggagaaggatgagatagagaaggaaagggcacgactggtc
gaacaaaggcgtcggcgcgaggaggaggaacagcgtcaagctgctgctgcgcaagaagtc
gaggatcttgctgaagcaaagagacgtctgaaggaaaagaaggagaagaagaagcaggat
gaggcgagggagaagtttctgcgcaagtcgcgaatggccgcagaagctacagatggcaag
ccagcgcctggcccagtcaacggtgccatgaacgtgccaggagattactcggtggatttc
ggcacagaacagaaactttactgggagttagtttgcgacaagctgcgtgcggttcaggcc
gtcaagaacctacaaaagaatcatgcaacgccggaagagtaccaacaagcagaacaaggt
ctactcgaagcaaagacgagaattcaccaggctgaagtgcgatttgccgagcagccatct
atatcttga
>Fvenenatum.busco
atgtcggattccaaatcagccgacctgctgcaatatgcacaggaatatgcctccaaagat
gaagacctctacgaacttctcggcgtcgatgccctcacacccaaagaggagattcaccgc
gcttggagaaagcgctctctaaagtatcaccccgacaaagcaggcgataaattcgaccca
gaagtatgggaaaagttcgaacgtgcccgcgacatcctttccgaccccggggcgcgcggt
gcctacgacggcgccatcaaggccgccctcctacggaaacaagagcgcgaagctatggat
cagaagcgcaaggctctagtcgacgatcttgaagctcgagaaaacgcttggaaggttcag
cgagaagaaaaggagcaacgggagaaggatgagatagagaaggaaagggcacgacttgtc
gaacaaaggcgtctgcgcgaagaggaggaacagcgtcaagcttctgctgcgcaagaagtc
gaggatcttgctgaagcaaagagacgtctgaaggaaaagaaggagaagaagaagcaggat
gaggcgagggagaagtttctgcgtaagtcgcgaatggccgcagaggctacagatggaaag
ccagcacctggcccagtcaacggtgccataaacgtgccaggagattactcggtggatttt
ggcacggaacagaaactttactgggaattagtctgtgacaagctgcgtgcggttcaggcc
gtcaaaaacctgcaaaagaatcaagcaacgccggcagagtaccaacaagcagagcaaggc
ctactcgaagcaaagacgaggattcaccaggctgaagtgcgatttgctgagcaggcatct
atatcatga
