# Supplementary material for: Apicidin biosynthesis is linked to accessory chromosomes in Fusarium poae isolates
Source: BMC Genomics. 2021 Aug 4;22:591. doi: 10.1186/s12864-021-07617-y (PMC8340494; doi:10.1186/s12864-021-07617-y)
Supplement: Supplementary file 17 — Additional file 17. Compressed folder containing alignments for each of the 4141 orthologs used in BUSCO analysis. [file 12864_2021_7617_MOESM17_ESM.zip › Fven2_nt_MAFFT/8590at5125_nt.mafft.fasta]

>Fp105
atgactcgacttcactccaattggagcgcctggaaggtggccatgacggccgcgaccctc
gccactggagttctgggtgacagtatcctcaggacatctggtgttaccgactgtggttct
gaacctggcatctctatccaaaagctggacatcagctacgacaacgacaagcagatcgtt
accttcgacgtctccggtactagcgacaaggagcaaaacgtctctgcaatcctcgaggtc
aacgcctatggccgcaaggtgtacgaaaactccatcaacccttgcagcaaagacactcct
atccctcagctctgccccatgcccaacacacactttgcagctcaaggtgaccaggaaatc
aagccggaatgggccaaccaagttcccgccattgctttccaagtccccgacatctcagcc
caagcaactcttagactggtagctgttgacgaccctgacaagcaagtcgcttgcttccaa
acacaggtcaacaatggcaagactgcttcggtccccgctgtcacatacatctccgccggt
gttgtcggtgctgctcttctcgtgtcgggtgcttctgctgcttcatccactctaagtgga
actgcaggcgctggttcagctggtggtgctcccagccctagctttgcccaaactctggga
tggttccagggaatggccatgaacggaatgctttccgtcgattaccctcctgtgtaccgc
agtttcaccaagaactttggtttctctgctggtattattccctgggaatctgtgcagagg
tccattgacagcttccgcaactcgactggaggtgatatcactactgatagcttcgaaatc
ctcagcaacgctacccttgtcttctccgacaactctactagccctcccgaggaccattct
aacaaggtcaaacgcgccttcaacacctttgaatcgctcgccaacctcgccattcgtggt
gttgaaacttccatggacaacgcgaccgacggtgaggcagcaactgctgctcaaggtcag
actctttctgtttctggtattacggcctttgtggaacaatacagagttcccaagtacaac
acattcatgactgttcttctggttgtcgccatcatcattgccttcatcatcgtcagtatt
ctctttgtcaaggctgtccttgagttttgggcactgttcggcaacttccctgagtctttg
agcggtttccgagagcattactggggatccattgcgcgaaccattacccacctgattcta
gtcctctacggtatctgggtcttgtattgtgtcttccagttcacagtgggtgactcgtgg
gttgcgcagcttctggctggtgttacactcgccattttcactggtattctgggttggttc
acatggaagattttcagcacggtgaagaggctgaagagcaccgagggtaacgccgacgcc
ctttacaacgacaagaagtactgggtcaagtactcattgttttacgaatcttacaagaag
gactactggtggatcttcatccctaccatcgtgtacctctttgccaagggctgcactctt
gccgtcggtgatggtaacggtatggctcagaccattgcacagctggtcgtcgaatccatt
atgctctgcttacttgtctttactcgtccctttgagcgcaagtccagcaatgtcattggt
atcgccatccagactgtccgtgtcctgtcggtggcttgcattttggtcttcgtccatgaa
ctcaacatccctcaagacagcaagacaattgcaggagtggttctcatcgcagtccagtct
gctctgactggcctcttggttatcctcatcctttggaacgccatcaacgtccttatcaag
gagaacccacaccgcaagcgaagaaaggagatggagaaagccaagcgtgatatggacact
ctcactcctctggatgcccgcaactcccttcttctcgaccgcaagg---ataacaacaac
atctccatgtttgccatgcccccacctcaagaaaagggatctctccgatccatgtcccct
gaccagtacagggacgcagaagcaggttaccggcaacccaactacatgtcttcaagccct
cctatgaatcgcaacctgactaacatggagcccgattctcaaaacctgatgggcaacgct
gctcctccaggctggagtcaacaagacccctaccc------gttgggacgccacgactct
ggggacacaggttacggccagcagccccatggacacggaaatggtggcggatacagaggg
ttctga
>Fp108
atgactcgacttcactccaattggagcgcctggaaggtggccatgacggccgcgaccctc
gccactggagttctgggtgacagtatcctcaggacatctggtgttaccgactgtggttct
gaacctggcatctctatccaaaagctggacatcagctacgacaacgacaagcagatcgtt
accttcgacgtctccggtactagcgacaaggagcaaaacgtctctgcaatcctcgaggtc
aacgcctatggccgcaaggtgtacgaaaactccatcaacccttgcagcaaagacactcct
atccctcagctctgccccatgcccaacacacactttgcagctcaaggtgaccaggaaatc
aagccggaatgggccaaccaagttcccgccattgctttccaagtccccgacatctcagcc
caagcaactcttagactggtagctgttgacgaccctgacaagcaagtcgcttgcttccaa
acacaggtcaacaatggcaagactgcttcggtccccgctgtcacatacatctccgccggt
gttgtcggtgctgctcttctcgtgtcgggtgcttctgctgcttcatccactctaagtgga
actgcaggcgctggttcagctggtggtgctcccagccctagctttgcccaaactctggga
tggttccagggaatggccatgaacggaatgctttccgtcgattaccctcctgtgtaccgc
agtttcaccaagaactttggtttctctgctggtattattccctgggaatctgtgcagagg
tccattgacagcttccgcaactcgactggaggtgatatcactactgatagcttcgaaatc
ctcagcaacgctacccttgtcttctccgacaactctactagccctcccgaggaccattct
aacaaggtcaaacgcgccttcaacacctttgaatcgctcgccaacctcgccattcgtggt
gttgaaacttccatggacaacgcgaccgacggtgaggcagcaactgctgctcaaggtcag
actctttctgtttctggtattacggcctttgtggaacaatacagagttcccaagtacaac
acattcatgactgttcttctggttgtcgccatcatcattgccttcatcatcgtcagtatt
ctctttgtcaaggctgtccttgagttttgggcactgttcggcaacttccctgagtctttg
agcggtttccgagagcattactggggatccattgcgcgaaccattacccacctgattcta
gtcctctacggtatctgggtcttgtattgtgtcttccagttcacagtgggtgactcgtgg
gttgcgcagcttctggctggtgttacactcgccattttcactggtattctgggttggttc
acatggaagattttcagcacggtgaagaggctgaagagcaccgagggtaacgccgacgcc
ctttacaacgacaagaagtactgggtcaagtactcattgttttacgaatcttacaagaag
gactactggtggatcttcatccctaccatcgtgtacctctttgccaagggctgcactctt
gccgtcggtgatggtaacggtatggctcagaccattgcacagctggtcgtcgaatccatt
atgctctgcttacttgtctttactcgtccctttgagcgcaagtccagcaatgtcattggt
atcgccatccagactgtccgtgtcctgtcggtggcttgcattttggtcttcgtccatgaa
ctcaacatccctcaagacagcaagacaattgcaggagtggttctcatcgcagtccagtct
gctctgactggcctcttggttatcctcatcctttggaacgccatcaacgtccttatcaag
gagaacccacaccgcaagcgaagaaaggagatggagaaagccaagcgtgatatggacact
ctcactcctctggatgcccgcaactcccttcttctcgaccgcaagg---ataacaacaac
atctccatgtttgccatgcccccacctcaagaaaagggatctctccgatccatgtcccct
gaccagtacagggacgcagaagcaggttaccggcaacccaactacatgtcttcaagccct
cctatgaatcgcaacctgactaacatggagcccgattctcaaaacctgatgggcaacgct
gctcctccaggctggagtcaacaagacccctaccc------gttgggacgccacgactct
ggggacacaggttacggccagcagccccatggacacggaaatggtggcggatacagaggg
ttctga
>Fp118
atgactcgacttcactccaattggagcgcctggaaggtggccatgacggccgcgaccctc
gccactggagttctgggtgacagtatcctcaggacatctggtgttaccgactgtggttct
gaacctggcatctctatccaaaagctggacatcagctacgacaacgacaagcagatcgtt
accttcgacgtctccggtactagcgacaaggagcaaaacgtctctgcaatcctcgaggtc
aacgcctatggccgcaaggtgtacgaaaactccatcaacccttgcagcaaagacactcct
atccctcagctctgccccatgcccaacacacactttgcagctcaaggtgaccaggaaatc
aagccggaatgggccaaccaagttcccgccattgctttccaagtccccgacatctcagcc
caagcaactcttagactggtagctgttgacgaccctgacaagcaagtcgcttgcttccaa
acacaggtcaacaatggcaagactgcttcggtccccgctgtcacatacatctccgccggt
gttgtcggtgctgctcttctcgtgtcgggtgcttctgctgcttcatccactctaagtgga
actgcaggcgctggttcagctggtggtgctcccagccctagctttgcccaaactctggga
tggttccagggaatggccatgaacggaatgctttccgtcgattaccctcctgtgtaccgc
agtttcaccaagaactttggtttctctgctggtattattccctgggaatctgtgcagagg
tccattgacagcttccgcaactcgactggaggtgatatcactactgatagcttcgaaatc
ctcagcaacgctacccttgtcttctccgacaactctactagccctcccgaggaccattct
aacaaggtcaaacgcgccttcaacacctttgaatcgctcgccaacctcgccattcgtggt
gttgaaacttccatggacaacgcgaccgacggtgaggcagcaactgctgctcaaggtcag
actctttctgtttctggtattacggcctttgtggaacaatacagagttcccaagtacaac
acattcatgactgttcttctggttgtcgccatcatcattgccttcatcatcgtcagtatt
ctctttgtcaaggctgtccttgagttttgggcactgttcggcaacttccctgagtctttg
agcggtttccgagagcattactggggatccattgcgcgaaccattacccacctgattcta
gtcctctacggtatctgggtcttgtattgtgtcttccagttcacagtgggtgactcgtgg
gttgcgcagcttctggctggtgttacactcgccattttcactggtattctgggttggttc
acatggaagattttcagcacggtgaagaggctgaagagcaccgagggtaacgccgacgcc
ctttacaacgacaagaagtactgggtcaagtactcattgttttacgaatcttacaagaag
gactactggtggatcttcatccctaccatcgtgtacctctttgccaagggctgcactctt
gccgtcggtgatggtaacggtatggctcagaccattgcacagctggtcgtcgaatccatt
atgctctgcttacttgtctttactcgtccctttgagcgcaagtccagcaatgtcattggt
atcgccatccagactgtccgtgtcctgtcggtggcttgcattttggtcttcgtccatgaa
ctcaacatccctcaagacagcaagacaattgcaggagtggttctcatcgcagtccagtct
gctctgactggcctcttggttatcctcatcctttggaacgccatcaacgtccttatcaag
gagaacccacaccgcaagcgaagaaaggagatggagaaagccaagcgtgatatggacact
ctcactcctctggatgcccgcaactcccttcttctcgaccgcaagg---ataacaacaac
atctccatgtttgccatgcccccacctcaagaaaagggatctctccgatccatgtcccct
gaccagtacagggacgcagaagcaggttaccggcaacccaactacatgtcttcaagccct
cctatgaatcgcaacctgactaacatggagcccgattctcaaaacctgatgggcaacgct
gctcctccaggctggagtcaacaagacccctaccc------gttgggacgccacgactct
ggggacacaggttacggccagcagccccatggacacggaaatggtggcggatacagaggg
ttctga
>Fp122
atgactcgacttcactccaattggagcgcctggaaggtggccatgacggccgcgaccctc
gccactggagttctgggtgacagtatcctcaggacatctggtgttaccgactgtggttct
gaacctggcatctctatccaaaagctggacatcagctacgacaacgacaagcagatcgtt
accttcgacgtctccggtactagcgacaaggagcaaaacgtctctgcaatcctcgaggtc
aacgcctatggccgcaaggtgtacgaaaactccatcaacccttgcagcaaagacactcct
atccctcagctctgccccatgcccaacacacactttgcagctcaaggtgaccaggaaatc
aagccggaatgggccaaccaagttcccgccattgctttccaagtccccgacatctcagcc
caagcaactcttagactggtagctgttgacgaccctgacaagcaagtcgcttgcttccaa
acacaggtcaacaatggcaagactgcttcggtccccgctgtcacatacatctccgccggt
gttgtcggtgctgctcttctcgtgtcgggtgcttctgctgcttcatccactctaagtgga
actgcaggcgctggttcagctggtggtgctcccagccctagctttgcccaaactctggga
tggttccagggaatggccatgaacggaatgctttccgtcgattaccctcctgtgtaccgc
agtttcaccaagaactttggtttctctgctggtattattccctgggaatctgtgcagagg
tccattgacagcttccgcaactcgactggaggtgatatcactactgatagcttcgaaatc
ctcagcaacgctacccttgtcttctccgacaactctactagccctcccgaggaccattct
aacaaggtcaaacgcgccttcaacacctttgaatcgctcgccaacctcgccattcgtggt
gttgaaacttccatggacaacgcgaccgacggtgaggcagcaactgctgctcaaggtcag
actctttctgtttctggtattacggcctttgtggaacaatacagagttcccaagtacaac
acattcatgactgttcttctggttgtcgccatcatcattgccttcatcatcgtcagtatt
ctctttgtcaaggctgtccttgagttttgggcactgttcggcaacttccctgagtctttg
agcggtttccgagagcattactggggatccattgcgcgaaccattacccacctgattcta
gtcctctacggtatctgggtcttgtattgtgtcttccagttcacagtgggtgactcgtgg
gttgcgcagcttctggctggtgttacactcgccattttcactggtattctgggttggttc
acatggaagattttcagcacggtgaagaggctgaagagcaccgagggtaacgccgacgcc
ctttacaacgacaagaagtactgggtcaagtactcattgttttacgaatcttacaagaag
gactactggtggatcttcatccctaccatcgtgtacctctttgccaagggctgcactctt
gccgtcggtgatggtaacggtatggctcagaccattgcacagctggtcgtcgaatccatt
atgctctgcttacttgtctttactcgtccctttgagcgcaagtccagcaatgtcattggt
atcgccatccagactgtccgtgtcctgtcggtggcttgcattttggtcttcgtccatgaa
ctcaacatccctcaagacagcaagacaattgcaggagtggttctcatcgcagtccagtct
gctctgactggcctcttggttatcctcatcctttggaacgccatcaacgtccttatcaag
gagaacccacaccgcaagcgaagaaaggagatggagaaagccaagcgtgatatggacact
ctcactcctctggatgcccgcaactcccttcttctcgaccgcaagg---ataacaacaac
atctccatgtttgccatgcccccacctcaagaaaagggatctctccgatccatgtcccct
gaccagtacagggacgcagaagcaggttaccggcaacccaactacatgtcttcaagccct
cctatgaatcgcaacctgactaacatggagcccgattctcaaaacctgatgggcaacgct
gctcctccaggctggagtcaacaagacccctaccc------gttgggacgccacgactct
ggggacacaggttacggccagcagccccatggacacggaaatggtggcggatacagaggg
ttctga
>Fp125
atgactcgacttcactccaattggagcgcctggaaggtggccatgacggccgcgaccctc
gccactggagttctgggtgacagtatcctcaggacatctggtgttaccgactgtggttct
gaacctggcatctctatccaaaagctggacatcagctacgacaacgacaagcagatcgtt
accttcgacgtctccggtactagcgacaaggagcaaaacgtctctgcaatcctcgaggtc
aacgcctatggccgcaaggtgtacgaaaactccatcaacccttgcagcaaagacactcct
atccctcagctctgccccatgcccaacacacactttgcagctcaaggtgaccaggaaatc
aagccggaatgggccaaccaagttcccgccattgctttccaagtccccgacatctcagcc
caagcaactcttagactggtagctgttgacgaccctgacaagcaagtcgcttgcttccaa
acacaggtcaacaatggcaagactgcttcggtccccgctgtcacatacatctccgccggt
gttgtcggtgctgctcttctcgtgtcgggtgcttctgctgcttcatccactctaagtgga
actgcaggcgctggttcagctggtggtgctcccagccctagctttgcccaaactctggga
tggttccagggaatggccatgaacggaatgctttccgtcgattaccctcctgtgtaccgc
agtttcaccaagaactttggtttctctgctggtattattccctgggaatctgtgcagagg
tccattgacagcttccgcaactcgactggaggtgatatcactactgatagcttcgaaatc
ctcagcaacgctacccttgtcttctccgacaactctactagccctcccgaggaccattct
aacaaggtcaaacgcgccttcaacacctttgaatcgctcgccaacctcgccattcgtggt
gttgaaacttccatggacaacgcgaccgacggtgaggcagcaactgctgctcaaggtcag
actctttctgtttctggtattacggcctttgtggaacaatacagagttcccaagtacaac
acattcatgactgttcttctggttgtcgccatcatcattgccttcatcatcgtcagtatt
ctctttgtcaaggctgtccttgagttttgggcactgttcggcaacttccctgagtctttg
agcggtttccgagagcattactggggatccattgcgcgaaccattacccacctgattcta
gtcctctacggtatctgggtcttgtattgtgtcttccagttcacagtgggtgactcgtgg
gttgcgcagcttctggctggtgttacactcgccattttcactggtattctgggttggttc
acatggaagattttcagcacggtgaagaggctgaagagcaccgagggtaacgccgacgcc
ctttacaacgacaagaagtactgggtcaagtactcattgttttacgaatcttacaagaag
gactactggtggatcttcatccctaccatcgtgtacctctttgccaagggctgcactctt
gccgtcggtgatggtaacggtatggctcagaccattgcacagctggtcgtcgaatccatt
atgctctgcttacttgtctttactcgtccctttgagcgcaagtccagcaatgtcattggt
atcgccatccagactgtccgtgtcctgtcggtggcttgcattttggtcttcgtccatgaa
ctcaacatccctcaagacagcaagacaattgcaggagtggttctcatcgcagtccagtct
gctctgactggcctcttggttatcctcatcctttggaacgccatcaacgtccttatcaag
gagaacccacaccgcaagcgaagaaaggagatggagaaagccaagcgtgatatggacact
ctcactcctctggatgcccgcaactcccttcttctcgaccgcaagg---ataacaacaac
atctccatgtttgccatgcccccacctcaagaaaagggatctctccgatccatgtcccct
gaccagtacagggacgcagaagcaggttaccggcaacccaactacatgtcttcaagccct
cctatgaatcgcaacctgactaacatggagcccgattctcaaaacctgatgggcaacgct
gctcctccaggctggagtcaacaagacccctaccc------gttgggacgccacgactct
ggggacacaggttacggccagcagccccatggacacggaaatggtggcggatacagaggg
ttctga
>Fp13r
atgactcgacttcactccaattggagcgcctggaaggtggccatgacggccgcgaccctc
gccactggagttctgggtgacagtatcctcaggacatctggtgttaccgactgtggttct
gaacctggcatctctatccaaaagctggacatcagctacgacaacgacaagcagatcgtt
accttcgacgtctccggtactagcgacaaggagcaaaacgtctctgcaatcctcgaggtc
aacgcctatggccgcaaggtgtacgaaaactccatcaacccttgcagcaaagacactcct
atccctcagctctgccccatgcccaacacacactttgcagctcaaggtgaccaggaaatc
aagccggaatgggccaaccaagttcccgccattgctttccaagtccccgacatctcagcc
caagcaactcttagactggtagctgttgacgaccctgacaagcaagtcgcttgcttccaa
acacaggtcaacaatggcaagactgcttcggtccccgctgtcacatacatctccgccggt
gttgtcggtgctgctcttctcgtgtcgggtgcttctgctgcttcatccactctaagtgga
actgcaggcgctggttcagctggtggtgctcccagccctagctttgcccaaactctggga
tggttccagggaatggccatgaacggaatgctttccgtcgattaccctcctgtgtaccgc
agtttcaccaagaactttggtttctctgctggtattattccctgggaatctgtgcagagg
tccattgacagcttccgcaactcgactggaggtgatatcactactgatagcttcgaaatc
ctcagcaacgctacccttgtcttctccgacaactctactagccctcccgaggaccattct
aacaaggtcaaacgcgccttcaacacctttgaatcgctcgccaacctcgccattcgtggt
gttgaaacttccatggacaacgcgaccgacggtgaggcagcaactgctgctcaaggtcag
actctttctgtttctggtattacggcctttgtggaacaatacagagttcccaagtacaac
acattcatgactgttcttctggttgtcgccatcatcattgccttcatcatcgtcagtatt
ctctttgtcaaggctgtccttgagttttgggcactgttcggcaacttccctgagtctttg
agcggtttccgagagcattactggggatccattgcgcgaaccattacccacctgattcta
gtcctctacggtatctgggtcttgtattgtgtcttccagttcacagtgggtgactcgtgg
gttgcgcagcttctggctggtgttacactcgccattttcactggtattctgggttggttc
acatggaagattttcagcacggtgaagaggctgaagagcaccgagggtaacgccgacgcc
ctttacaacgacaagaagtactgggtcaagtactcattgttttacgaatcttacaagaag
gactactggtggatcttcatccctaccatcgtgtacctctttgccaagggctgcactctt
gccgtcggtgatggtaacggtatggctcagaccattgcacagctggtcgtcgaatccatt
atgctctgcttacttgtctttactcgtccctttgagcgcaagtccagcaatgtcattggt
atcgccatccagactgtccgtgtcctgtcggtggcttgcattttggtcttcgtccatgaa
ctcaacatccctcaagacagcaagacaattgcaggagtggttctcatcgcagtccagtct
gctctgactggcctcttggttatcctcatcctttggaacgccatcaacgtccttatcaag
gagaacccacaccgcaagcgaagaaaggagatggagaaagccaagcgtgatatggacact
ctcactcctctggatgcccgcaactcccttcttctcgaccgcaagg---ataacaacaac
atctccatgtttgccatgcccccacctcaagaaaagggatctctccgatccatgtcccct
gaccagtacagggacgcagaagcaggttaccggcaacccaactacatgtcttcaagccct
cctatgaatcgcaacctgactaacatggagcccgattctcaaaacctgatgggcaacgct
gctcctccaggctggagtcaacaagacccctaccc------gttgggacgccacgactct
ggggacacaggttacggccagcagccccatggacacggaaatggtggcggatacagaggg
ttctga
>Fp144
atgactcgacttcactccaattggagcgcctggaaggtggccatgacggccgcgaccctc
gccactggagttctgggtgacagtatcctcaggacatctggtgttaccgactgtggttct
gaacctggcatctctatccaaaagctggacatcagctacgacaacgacaagcagatcgtt
accttcgacgtctccggtactagcgacaaggagcaaaacgtctctgcaatcctcgaggtc
aacgcctatggccgcaaggtgtacgaaaactccatcaacccttgcagcaaagacactcct
atccctcagctctgccccatgcccaacacacactttgcagctcaaggtgaccaggaaatc
aagccggaatgggccaaccaagttcccgccattgctttccaagtccccgacatctcagcc
caagcaactcttagactggtagctgttgacgaccctgacaagcaagtcgcttgcttccaa
acacaggtcaacaatggcaagactgcttcggtccccgctgtcacatacatctccgccggt
gttgtcggtgctgctcttctcgtgtcgggtgcttctgctgcttcatccactctaagtgga
actgcaggcgctggttcagctggtggtgctcccagccctagctttgcccaaactctggga
tggttccagggaatggccatgaacggaatgctttccgtcgattaccctcctgtgtaccgc
agtttcaccaagaactttggtttctctgctggtattattccctgggaatctgtgcagagg
tccattgacagcttccgcaactcgactggaggtgatatcactactgatagcttcgaaatc
ctcagcaacgctacccttgtcttctccgacaactctactagccctcccgaggaccattct
aacaaggtcaaacgcgccttcaacacctttgaatcgctcgccaacctcgccattcgtggt
gttgaaacttccatggacaacgcgaccgacggtgaggcagcaactgctgctcaaggtcag
actctttctgtttctggtattacggcctttgtggaacaatacagagttcccaagtacaac
acattcatgactgttcttctggttgtcgccatcatcattgccttcatcatcgtcagtatt
ctctttgtcaaggctgtccttgagttttgggcactgttcggcaacttccctgagtctttg
agcggtttccgagagcattactggggatccattgcgcgaaccattacccacctgattcta
gtcctctacggtatctgggtcttgtattgtgtcttccagttcacagtgggtgactcgtgg
gttgcgcagcttctggctggtgttacactcgccattttcactggtattctgggttggttc
acatggaagattttcagcacggtgaagaggctgaagagcaccgagggtaacgccgacgcc
ctttacaacgacaagaagtactgggtcaagtactcattgttttacgaatcttacaagaag
gactactggtggatcttcatccctaccatcgtgtacctctttgccaagggctgcactctt
gccgtcggtgatggtaacggtatggctcagaccattgcacagctggtcgtcgaatccatt
atgctctgcttacttgtctttactcgtccctttgagcgcaagtccagcaatgtcattggt
atcgccatccagactgtccgtgtcctgtcggtggcttgcattttggtcttcgtccatgaa
ctcaacatccctcaagacagcaagacaattgcaggagtggttctcatcgcagtccagtct
gctctgactggcctcttggttatcctcatcctttggaacgccatcaacgtccttatcaag
gagaacccacaccgcaagcgaagaaaggagatggagaaagccaagcgtgatatggacact
ctcactcctctggatgcccgcaactcccttcttctcgaccgcaagg---ataacaacaac
atctccatgtttgccatgcccccacctcaagaaaagggatctctccgatccatgtcccct
gaccagtacagggacgcagaagcaggttaccggcaacccaactacatgtcttcaagccct
cctatgaatcgcaacctgactaacatggagcccgattctcaaaacctgatgggcaacgct
gctcctccaggctggagtcaacaagacccctaccc------gttgggacgccacgactct
ggggacacaggttacggccagcagccccatggacacggaaatggtggcggatacagaggg
ttctga
>Fp146
atgactcgacttcactccaattggagcgcctggaaggtggccatgacggccgcgaccctc
gccactggagttctgggtgacagtatcctcaggacatctggtgttaccgactgtggttct
gaacctggcatctctatccaaaagctggacatcagctacgacaacgacaagcagatcgtt
accttcgacgtctccggtactagcgacaaggagcaaaacgtctctgcaatcctcgaggtc
aacgcctatggccgcaaggtgtacgaaaactccatcaacccttgcagcaaagacactcct
atccctcagctctgccccatgcccaacacacactttgcagctcaaggtgaccaggaaatc
aagccggaatgggccaaccaagttcccgccattgctttccaagtccccgacatctcagcc
caagcaactcttagactggtagctgttgacgaccctgacaagcaagtcgcttgcttccaa
acacaggtcaacaatggcaagactgcttcggtccccgctgtcacatacatctccgccggt
gttgtcggtgctgctcttctcgtgtcgggtgcttctgctgcttcatccactctaagtgga
actgcaggcgctggttcagctggtggtgctcccagccctagctttgcccaaactctggga
tggttccagggaatggccatgaacggaatgctttccgtcgattaccctcctgtgtaccgc
agtttcaccaagaactttggtttctctgctggtattattccctgggaatctgtgcagagg
tccattgacagcttccgcaactcgactggaggtgatatcactactgatagcttcgaaatc
ctcagcaacgctacccttgtcttctccgacaactctactagccctcccgaggaccattct
aacaaggtcaaacgcgccttcaacacctttgaatcgctcgccaacctcgccattcgtggt
gttgaaacttccatggacaacgcgaccgacggtgaggcagcaactgctgctcaaggtcag
actctttctgtttctggtattacggcctttgtggaacaatacagagttcccaagtacaac
acattcatgactgttcttctggttgtcgccatcatcattgccttcatcatcgtcagtatt
ctctttgtcaaggctgtccttgagttttgggcactgttcggcaacttccctgagtctttg
agcggtttccgagagcattactggggatccattgcgcgaaccattacccacctgattcta
gtcctctacggtatctgggtcttgtattgtgtcttccagttcacagtgggtgactcgtgg
gttgcgcagcttctggctggtgttacactcgccattttcactggtattctgggttggttc
acatggaagattttcagcacggtgaagaggctgaagagcaccgagggtaacgccgacgcc
ctttacaacgacaagaagtactgggtcaagtactcattgttttacgaatcttacaagaag
gactactggtggatcttcatccctaccatcgtgtacctctttgccaagggctgcactctt
gccgtcggtgatggtaacggtatggctcagaccattgcacagctggtcgtcgaatccatt
atgctctgcttacttgtctttactcgtccctttgagcgcaagtccagcaatgtcattggt
atcgccatccagactgtccgtgtcctgtcggtggcttgcattttggtcttcgtccatgaa
ctcaacatccctcaagacagcaagacaattgcaggagtggttctcatcgcagtccagtct
gctctgactggcctcttggttatcctcatcctttggaacgccatcaacgtccttatcaag
gagaacccacaccgcaagcgaagaaaggagatggagaaagccaagcgtgatatggacact
ctcactcctctggatgcccgcaactcccttcttctcgaccgcaagg---ataacaacaac
atctccatgtttgccatgcccccacctcaagaaaagggatctctccgatccatgtcccct
gaccagtacagggacgcagaagcaggttaccggcaacccaactacatgtcttcaagccct
cctatgaatcgcaacctgactaacatggagcccgattctcaaaacctgatgggcaacgct
gctcctccaggctggagtcaacaagacccctaccc------gttgggacgccacgactct
ggggacacaggttacggccagcagccccatggacacggaaatggtggcggatacagaggg
ttctga
>Fp155
atgactcgacttcactccaattggagcgcctggaaggtggccatgacggccgcgaccctc
gccactggagttctgggtgacagtatcctcaggacatctggtgttaccgactgtggttct
gaacctggcatctctatccaaaagctggacatcagctacgacaacgacaagcagatcgtt
accttcgacgtctccggtactagcgacaaggagcaaaacgtctctgcaatcctcgaggtc
aacgcctatggccgcaaggtgtacgaaaactccatcaacccttgcagcaaagacactcct
atccctcagctctgccccatgcccaacacacactttgcagctcaaggtgaccaggaaatc
aagccggaatgggccaaccaagttcccgccattgctttccaagtccccgacatctcagcc
caagcaactcttagactggtagctgttgacgaccctgacaagcaagtcgcttgcttccaa
acacaggtcaacaatggcaagactgcttcggtccccgctgtcacatacatctccgccggt
gttgtcggtgctgctcttctcgtgtcgggtgcttctgctgcttcatccactctaagtgga
actgcaggcgctggttcagctggtggtgctcccagccctagctttgcccaaactctggga
tggttccagggaatggccatgaacggaatgctttccgtcgattaccctcctgtgtaccgc
agtttcaccaagaactttggtttctctgctggtattattccctgggaatctgtgcagagg
tccattgacagcttccgcaactcgactggaggtgatatcactactgatagcttcgaaatc
ctcagcaacgctacccttgtcttctccgacaactctactagccctcccgaggaccattct
aacaaggtcaaacgcgccttcaacacctttgaatcgctcgccaacctcgccattcgtggt
gttgaaacttccatggacaacgcgaccgacggtgaggcagcaactgctgctcaaggtcag
actctttctgtttctggtattacggcctttgtggaacaatacagagttcccaagtacaac
acattcatgactgttcttctggttgtcgccatcatcattgccttcatcatcgtcagtatt
ctctttgtcaaggctgtccttgagttttgggcactgttcggcaacttccctgagtctttg
agcggtttccgagagcattactggggatccattgcgcgaaccattacccacctgattcta
gtcctctacggtatctgggtcttgtattgtgtcttccagttcacagtgggtgactcgtgg
gttgcgcagcttctggctggtgttacactcgccattttcactggtattctgggttggttc
acatggaagattttcagcacggtgaagaggctgaagagcaccgagggtaacgccgacgcc
ctttacaacgacaagaagtactgggtcaagtactcattgttttacgaatcttacaagaag
gactactggtggatcttcatccctaccatcgtgtacctctttgccaagggctgcactctt
gccgtcggtgatggtaacggtatggctcagaccattgcacagctggtcgtcgaatccatt
atgctctgcttacttgtctttactcgtccctttgagcgcaagtccagcaatgtcattggt
atcgccatccagactgtccgtgtcctgtcggtggcttgcattttggtcttcgtccatgaa
ctcaacatccctcaagacagcaagacaattgcaggagtggttctcatcgcagtccagtct
gctctgactggcctcttggttatcctcatcctttggaacgccatcaacgtccttatcaag
gagaacccacaccgcaagcgaagaaaggagatggagaaagccaagcgtgatatggacact
ctcactcctctggatgcccgcaactcccttcttctcgaccgcaagg---ataacaacaac
atctccatgtttgccatgcccccacctcaagaaaagggatctctccgatccatgtcccct
gaccagtacagggacgcagaagcaggttaccggcaacccaactacatgtcttcaagccct
cctatgaatcgcaacctgactaacatggagcccgattctcaaaacctgatgggcaacgct
gctcctccaggctggagtcaacaagacccctaccc------gttgggacgccacgactct
ggggacacaggttacggccagcagccccatggacacggaaatggtggcggatacagaggg
ttctga
>Fp157
atgactcgacttcactccaattggagcgcctggaaggtggccatgacggccgcgaccctc
gccactggagttctgggtgacagtatcctcaggacatctggtgttaccgactgtggttct
gaacctggcatctctatccaaaagctggacatcagctacgacaacgacaagcagatcgtt
accttcgacgtctccggtactagcgacaaggagcaaaacgtctctgcaatcctcgaggtc
aacgcctatggccgcaaggtgtacgaaaactccatcaacccttgcagcaaagacactcct
atccctcagctctgccccatgcccaacacacactttgcagctcaaggtgaccaggaaatc
aagccggaatgggccaaccaagttcccgccattgctttccaagtccccgacatctcagcc
caagcaactcttagactggtagctgttgacgaccctgacaagcaagtcgcttgcttccaa
acacaggtcaacaatggcaagactgcttcggtccccgctgtcacatacatctccgccggt
gttgtcggtgctgctcttctcgtgtcgggtgcttctgctgcttcatccactctaagtgga
actgcaggcgctggttcagctggtggtgctcccagccctagctttgcccaaactctggga
tggttccagggaatggccatgaacggaatgctttccgtcgattaccctcctgtgtaccgc
agtttcaccaagaactttggtttctctgctggtattattccctgggaatctgtgcagagg
tccattgacagcttccgcaactcgactggaggtgatatcactactgatagcttcgaaatc
ctcagcaacgctacccttgtcttctccgacaactctactagccctcccgaggaccattct
aacaaggtcaaacgcgccttcaacacctttgaatcgctcgccaacctcgccattcgtggt
gttgaaacttccatggacaacgcgaccgacggtgaggcagcaactgctgctcaaggtcag
actctttctgtttctggtattacggcctttgtggaacaatacagagttcccaagtacaac
acattcatgactgttcttctggttgtcgccatcatcattgccttcatcatcgtcagtatt
ctctttgtcaaggctgtccttgagttttgggcactgttcggcaacttccctgagtctttg
agcggtttccgagagcattactggggatccattgcgcgaaccattacccacctgattcta
gtcctctacggtatctgggtcttgtattgtgtcttccagttcacagtgggtgactcgtgg
gttgcgcagcttctggctggtgttacactcgccattttcactggtattctgggttggttc
acatggaagattttcagcacggtgaagaggctgaagagcaccgagggtaacgccgacgcc
ctttacaacgacaagaagtactgggtcaagtactcattgttttacgaatcttacaagaag
gactactggtggatcttcatccctaccatcgtgtacctctttgccaagggctgcactctt
gccgtcggtgatggtaacggtatggctcagaccattgcacagctggtcgtcgaatccatt
atgctctgcttacttgtctttactcgtccctttgagcgcaagtccagcaatgtcattggt
atcgccatccagactgtccgtgtcctgtcggtggcttgcattttggtcttcgtccatgaa
ctcaacatccctcaagacagcaagacaattgcaggagtggttctcatcgcagtccagtct
gctctgactggcctcttggttatcctcatcctttggaacgccatcaacgtccttatcaag
gagaacccacaccgcaagcgaagaaaggagatggagaaagccaagcgtgatatggacact
ctcactcctctggatgcccgcaactcccttcttctcgaccgcaagg---ataacaacaac
atctccatgtttgccatgcccccacctcaagaaaagggatctctccgatccatgtcccct
gaccagtacagggacgcagaagcaggttaccggcaacccaactacatgtcttcaagccct
cctatgaatcgcaacctgactaacatggagcccgattctcaaaacctgatgggcaacgct
gctcctccaggctggagtcaacaagacccctaccc------gttgggacgccacgactct
ggggacacaggttacggccagcagccccatggacacggaaatggtggcggatacagaggg
ttctga
>Fp16r
atgactcgacttcactccaattggagcgcctggaaggtggccatgacggccgcgaccctc
gccactggagttctgggtgacagtatcctcaggacatctggtgttaccgactgtggttct
gaacctggcatctctatccaaaagctggacatcagctacgacaacgacaagcagatcgtt
accttcgacgtctccggtactagcgacaaggagcaaaacgtctctgcaatcctcgaggtc
aacgcctatggccgcaaggtgtacgaaaactccatcaacccttgcagcaaagacactcct
atccctcagctctgccccatgcccaacacacactttgcagctcaaggtgaccaggaaatc
aagccggaatgggccaaccaagttcccgccattgctttccaagtccccgacatctcagcc
caagcaactcttagactggtagctgttgacgaccctgacaagcaagtcgcttgcttccaa
acacaggtcaacaatggcaagactgcttcggtccccgctgtcacatacatctccgccggt
gttgtcggtgctgctcttctcgtgtcgggtgcttctgctgcttcatccactctaagtgga
actgcaggcgctggttcagctggtggtgctcccagccctagctttgcccaaactctggga
tggttccagggaatggccatgaacggaatgctttccgtcgattaccctcctgtgtaccgc
agtttcaccaagaactttggtttctctgctggtattattccctgggaatctgtgcagagg
tccattgacagcttccgcaactcgactggaggtgatatcactactgatagcttcgaaatc
ctcagcaacgctacccttgtcttctccgacaactctactagccctcccgaggaccattct
aacaaggtcaaacgcgccttcaacacctttgaatcgctcgccaacctcgccattcgtggt
gttgaaacttccatggacaacgcgaccgacggtgaggcagcaactgctgctcaaggtcag
actctttctgtttctggtattacggcctttgtggaacaatacagagttcccaagtacaac
acattcatgactgttcttctggttgtcgccatcatcattgccttcatcatcgtcagtatt
ctctttgtcaaggctgtccttgagttttgggcactgttcggcaacttccctgagtctttg
agcggtttccgagagcattactggggatccattgcgcgaaccattacccacctgattcta
gtcctctacggtatctgggtcttgtattgtgtcttccagttcacagtgggtgactcgtgg
gttgcgcagcttctggctggtgttacactcgccattttcactggtattctgggttggttc
acatggaagattttcagcacggtgaagaggctgaagagcaccgagggtaacgccgacgcc
ctttacaacgacaagaagtactgggtcaagtactcattgttttacgaatcttacaagaag
gactactggtggatcttcatccctaccatcgtgtacctctttgccaagggctgcactctt
gccgtcggtgatggtaacggtatggctcagaccattgcacagctggtcgtcgaatccatt
atgctctgcttacttgtctttactcgtccctttgagcgcaagtccagcaatgtcattggt
atcgccatccagactgtccgtgtcctgtcggtggcttgcattttggtcttcgtccatgaa
ctcaacatccctcaagacagcaagacaattgcaggagtggttctcatcgcagtccagtct
gctctgactggcctcttggttatcctcatcctttggaacgccatcaacgtccttatcaag
gagaacccacaccgcaagcgaagaaaggagatggagaaagccaagcgtgatatggacact
ctcactcctctggatgcccgcaactcccttcttctcgaccgcaagg---ataacaacaac
atctccatgtttgccatgcccccacctcaagaaaagggatctctccgatccatgtcccct
gaccagtacagggacgcagaagcaggttaccggcaacccaactacatgtcttcaagccct
cctatgaatcgcaacctgactaacatggagcccgattctcaaaacctgatgggcaacgct
gctcctccaggctggagtcaacaagacccctaccc------gttgggacgccacgactct
ggggacacaggttacggccagcagccccatggacacggaaatggtggcggatacagaggg
ttctga
>Fp1r
atgactcgacttcactccaattggagcgcctggaaggtggccatgacggccgcgaccctc
gccactggagttctgggtgacagtatcctcaggacatctggtgttaccgactgtggttct
gaacctggcatctctatccaaaagctggacatcagctacgacaacgacaagcagatcgtt
accttcgacgtctccggtactagcgacaaggagcaaaacgtctctgcaatcctcgaggtc
aacgcctatggccgcaaggtgtacgaaaactccatcaacccttgcagcaaagacactcct
atccctcagctctgccccatgcccaacacacactttgcagctcaaggtgaccaggaaatc
aagccggaatgggccaaccaagttcccgccattgctttccaagtccccgacatctcagcc
caagcaactcttagactggtagctgttgacgaccctgacaagcaagtcgcttgcttccaa
acacaggtcaacaatggcaagactgcttcggtccccgctgtcacatacatctccgccggt
gttgtcggtgctgctcttctcgtgtcgggtgcttctgctgcttcatccactctaagtgga
actgcaggcgctggttcagctggtggtgctcccagccctagctttgcccaaactctggga
tggttccagggaatggccatgaacggaatgctttccgtcgattaccctcctgtgtaccgc
agtttcaccaagaactttggtttctctgctggtattattccctgggaatctgtgcagagg
tccattgacagcttccgcaactcgactggaggtgatatcactactgatagcttcgaaatc
ctcagcaacgctacccttgtcttctccgacaactctactagccctcccgaggaccattct
aacaaggtcaaacgcgccttcaacacctttgaatcgctcgccaacctcgccattcgtggt
gttgaaacttccatggacaacgcgaccgacggtgaggcagcaactgctgctcaaggtcag
actctttctgtttctggtattacggcctttgtggaacaatacagagttcccaagtacaac
acattcatgactgttcttctggttgtcgccatcatcattgccttcatcatcgtcagtatt
ctctttgtcaaggctgtccttgagttttgggcactgttcggcaacttccctgagtctttg
agcggtttccgagagcattactggggatccattgcgcgaaccattacccacctgattcta
gtcctctacggtatctgggtcttgtattgtgtcttccagttcacagtgggtgactcgtgg
gttgcgcagcttctggctggtgttacactcgccattttcactggtattctgggttggttc
acatggaagattttcagcacggtgaagaggctgaagagcaccgagggtaacgccgacgcc
ctttacaacgacaagaagtactgggtcaagtactcattgttttacgaatcttacaagaag
gactactggtggatcttcatccctaccatcgtgtacctctttgccaagggctgcactctt
gccgtcggtgatggtaacggtatggctcagaccattgcacagctggtcgtcgaatccatt
atgctctgcttacttgtctttactcgtccctttgagcgcaagtccagcaatgtcattggt
atcgccatccagactgtccgtgtcctgtcggtggcttgcattttggtcttcgtccatgaa
ctcaacatccctcaagacagcaagacaattgcaggagtggttctcatcgcagtccagtct
gctctgactggcctcttggttatcctcatcctttggaacgccatcaacgtccttatcaag
gagaacccacaccgcaagcgaagaaaggagatggagaaagccaagcgtgatatggacact
ctcactcctctggatgcccgcaactcccttcttctcgaccgcaagg---ataacaacaac
atctccatgtttgccatgcccccacctcaagaaaagggatctctccgatccatgtcccct
gaccagtacagggacgcagaagcaggttaccggcaacccaactacatgtcttcaagccct
cctatgaatcgcaacctgactaacatggagcccgattctcaaaacctgatgggcaacgct
gctcctccaggctggagtcaacaagacccctaccc------gttgggacgccacgactct
ggggacacaggttacggccagcagccccatggacacggaaatggtggcggatacagaggg
ttctga
>Fp21r
atgactcgacttcactccaattggagcgcctggaaggtggccatgacggccgcgaccctc
gccactggagttctgggtgacagtatcctcaggacatctggtgttaccgactgtggttct
gaacctggcatctctatccaaaagctggacatcagctacgacaacgacaagcagatcgtt
accttcgacgtctccggtactagcgacaaggagcaaaacgtctctgcaatcctcgaggtc
aacgcctatggccgcaaggtgtacgaaaactccatcaacccttgcagcaaagacactcct
atccctcagctctgccccatgcccaacacacactttgcagctcaaggtgaccaggaaatc
aagccggaatgggccaaccaagttcccgccattgctttccaagtccccgacatctcagcc
caagcaactcttagactggtagctgttgacgaccctgacaagcaagtcgcttgcttccaa
acacaggtcaacaatggcaagactgcttcggtccccgctgtcacatacatctccgccggt
gttgtcggtgctgctcttctcgtgtcgggtgcttctgctgcttcatccactctaagtgga
actgcaggcgctggttcagctggtggtgctcccagccctagctttgcccaaactctggga
tggttccagggaatggccatgaacggaatgctttccgtcgattaccctcctgtgtaccgc
agtttcaccaagaactttggtttctctgctggtattattccctgggaatctgtgcagagg
tccattgacagcttccgcaactcgactggaggtgatatcactactgatagcttcgaaatc
ctcagcaacgctacccttgtcttctccgacaactctactagccctcccgaggaccattct
aacaaggtcaaacgcgccttcaacacctttgaatcgctcgccaacctcgccattcgtggt
gttgaaacttccatggacaacgcgaccgacggtgaggcagcaactgctgctcaaggtcag
actctttctgtttctggtattacggcctttgtggaacaatacagagttcccaagtacaac
acattcatgactgttcttctggttgtcgccatcatcattgccttcatcatcgtcagtatt
ctctttgtcaaggctgtccttgagttttgggcactgttcggcaacttccctgagtctttg
agcggtttccgagagcattactggggatccattgcgcgaaccattacccacctgattcta
gtcctctacggtatctgggtcttgtattgtgtcttccagttcacagtgggtgactcgtgg
gttgcgcagcttctggctggtgttacactcgccattttcactggtattctgggttggttc
acatggaagattttcagcacggtgaagaggctgaagagcaccgagggtaacgccgacgcc
ctttacaacgacaagaagtactgggtcaagtactcattgttttacgaatcttacaagaag
gactactggtggatcttcatccctaccatcgtgtacctctttgccaagggctgcactctt
gccgtcggtgatggtaacggtatggctcagaccattgcacagctggtcgtcgaatccatt
atgctctgcttacttgtctttactcgtccctttgagcgcaagtccagcaatgtcattggt
atcgccatccagactgtccgtgtcctgtcggtggcttgcattttggtcttcgtccatgaa
ctcaacatccctcaagacagcaagacaattgcaggagtggttctcatcgcagtccagtct
gctctgactggcctcttggttatcctcatcctttggaacgccatcaacgtccttatcaag
gagaacccacaccgcaagcgaagaaaggagatggagaaagccaagcgtgatatggacact
ctcactcctctggatgcccgcaactcccttcttctcgaccgcaagg---ataacaacaac
atctccatgtttgccatgcccccacctcaagaaaagggatctctccgatccatgtcccct
gaccagtacagggacgcagaagcaggttaccggcaacccaactacatgtcttcaagccct
cctatgaatcgcaacctgactaacatggagcccgattctcaaaacctgatgggcaacgct
gctcctccaggctggagtcaacaagacccctaccc------gttgggacgccacgactct
ggggacacaggttacggccagcagccccatggacacggaaatggtggcggatacagaggg
ttctga
>Fp24r
atgactcgacttcactccaattggagcgcctggaaggtggccatgacggccgcgaccctc
gccactggagttctgggtgacagtatcctcaggacatctggtgttaccgactgtggttct
gaacctggcatctctatccaaaagctggacatcagctacgacaacgacaagcagatcgtt
accttcgacgtctccggtactagcgacaaggagcaaaacgtctctgcaatcctcgaggtc
aacgcctatggccgcaaggtgtacgaaaactccatcaacccttgcagcaaagacactcct
atccctcagctctgccccatgcccaacacacactttgcagctcaaggtgaccaggaaatc
aagccggaatgggccaaccaagttcccgccattgctttccaagtccccgacatctcagcc
caagcaactcttagactggtagctgttgacgaccctgacaagcaagtcgcttgcttccaa
acacaggtcaacaatggcaagactgcttcggtccccgctgtcacatacatctccgccggt
gttgtcggtgctgctcttctcgtgtcgggtgcttctgctgcttcatccactctaagtgga
actgcaggcgctggttcagctggtggtgctcccagccctagctttgcccaaactctggga
tggttccagggaatggccatgaacggaatgctttccgtcgattaccctcctgtgtaccgc
agtttcaccaagaactttggtttctctgctggtattattccctgggaatctgtgcagagg
tccattgacagcttccgcaactcgactggaggtgatatcactactgatagcttcgaaatc
ctcagcaacgctacccttgtcttctccgacaactctactagccctcccgaggaccattct
aacaaggtcaaacgcgccttcaacacctttgaatcgctcgccaacctcgccattcgtggt
gttgaaacttccatggacaacgcgaccgacggtgaggcagcaactgctgctcaaggtcag
actctttctgtttctggtattacggcctttgtggaacaatacagagttcccaagtacaac
acattcatgactgttcttctggttgtcgccatcatcattgccttcatcatcgtcagtatt
ctctttgtcaaggctgtccttgagttttgggcactgttcggcaacttccctgagtctttg
agcggtttccgagagcattactggggatccattgcgcgaaccattacccacctgattcta
gtcctctacggtatctgggtcttgtattgtgtcttccagttcacagtgggtgactcgtgg
gttgcgcagcttctggctggtgttacactcgccattttcactggtattctgggttggttc
acatggaagattttcagcacggtgaagaggctgaagagcaccgagggtaacgccgacgcc
ctttacaacgacaagaagtactgggtcaagtactcattgttttacgaatcttacaagaag
gactactggtggatcttcatccctaccatcgtgtacctctttgccaagggctgcactctt
gccgtcggtgatggtaacggtatggctcagaccattgcacagctggtcgtcgaatccatt
atgctctgcttacttgtctttactcgtccctttgagcgcaagtccagcaatgtcattggt
atcgccatccagactgtccgtgtcctgtcggtggcttgcattttggtcttcgtccatgaa
ctcaacatccctcaagacagcaagacaattgcaggagtggttctcatcgcagtccagtct
gctctgactggcctcttggttatcctcatcctttggaacgccatcaacgtccttatcaag
gagaacccacaccgcaagcgaagaaaggagatggagaaagccaagcgtgatatggacact
ctcactcctctggatgcccgcaactcccttcttctcgaccgcaagg---ataacaacaac
atctccatgtttgccatgcccccacctcaagaaaagggatctctccgatccatgtcccct
gaccagtacagggacgcagaagcaggttaccggcaacccaactacatgtcttcaagccct
cctatgaatcgcaacctgactaacatggagcccgattctcaaaacctgatgggcaacgct
gctcctccaggctggagtcaacaagacccctaccc------gttgggacgccacgactct
ggggacacaggttacggccagcagccccatggacacggaaatggtggcggatacagaggg
ttctga
>Fp2516
atgactcgacttcactccaattggagcgcctggaaggtggccatgacggccgcgaccctc
gccactggagttctgggtgacagtatcctcaggacatctggtgttaccgactgtggttct
gaacctggcatctctatccaaaagctggacatcagctacgacaacgacaagcagatcgtt
accttcgacgtctccggtactagcgacaaggagcaaaacgtctctgcaatcctcgaggtc
aacgcctatggccgcaaggtgtacgaaaactccatcaacccttgcagcaaagacactcct
atccctcagctctgccccatgcccaacacacactttgcagctcaaggtgaccaggaaatc
aagccggaatgggccaaccaagttcccgccattgctttccaagtccccgacatctcagcc
caagcaactcttagactggtagctgttgacgaccctgacaagcaagtcgcttgcttccaa
acacaggtcaacaatggcaagactgcttcggtccccgctgtcacatacatctccgccggt
gttgtcggtgctgctcttctcgtgtcgggtgcttctgctgcttcatccactctaagtgga
actgcaggcgctggttcagctggtggtgctcccagccctagctttgcccaaactctggga
tggttccagggaatggccatgaacggaatgctttccgtcgattaccctcctgtgtaccgc
agtttcaccaagaactttggtttctctgctggtattattccctgggaatctgtgcagagg
tccattgacagcttccgcaactcgactggaggtgatatcactactgatagcttcgaaatc
ctcagcaacgctacccttgtcttctccgacaactctactagccctcccgaggaccattct
aacaaggtcaaacgcgccttcaacacctttgaatcgctcgccaacctcgccattcgtggt
gttgaaacttccatggacaacgcgaccgacggtgaggcagcaactgctgctcaaggtcag
actctttctgtttctggtattacggcctttgtggaacaatacagagttcccaagtacaac
acattcatgactgttcttctggttgtcgccatcatcattgccttcatcatcgtcagtatt
ctctttgtcaaggctgtccttgagttttgggcactgttcggcaacttccctgagtctttg
agcggtttccgagagcattactggggatccattgcgcgaaccattacccacctgattcta
gtcctctacggtatctgggtcttgtattgtgtcttccagttcacagtgggtgactcgtgg
gttgcgcagcttctggctggtgttacactcgccattttcactggtattctgggttggttc
acatggaagattttcagcacggtgaagaggctgaagagcaccgagggtaacgccgacgcc
ctttacaacgacaagaagtactgggtcaagtactcattgttttacgaatcttacaagaag
gactactggtggatcttcatccctaccatcgtgtacctctttgccaagggctgcactctt
gccgtcggtgatggtaacggtatggctcagaccattgcacagctggtcgtcgaatccatt
atgctctgcttacttgtctttactcgtccctttgagcgcaagtccagcaatgtcattggt
atcgccatccagactgtccgtgtcctgtcggtggcttgcattttggtcttcgtccatgaa
ctcaacatccctcaagacagcaagacaattgcaggagtggttctcatcgcagtccagtct
gctctgactggcctcttggttatcctcatcctttggaacgccatcaacgtccttatcaag
gagaacccacaccgcaagcgaagaaaggagatggagaaagccaagcgtgatatggacact
ctcactcctctggatgcccgcaactcccttcttctcgaccgcaagg---ataacaacaac
atctccatgtttgccatgcccccacctcaagaaaagggatctctccgatccatgtcccct
gaccagtacagggacgcagaagcaggttaccggcaacccaactacatgtcttcaagccct
cctatgaatcgcaacctgactaacatggagcccgattctcaaaacctgatgggcaacgct
gctcctccaggctggagtcaacaagacccctaccc------gttgggacgccacgactct
ggggacacaggttacggccagcagccccatggacacggaaatggtggcggatacagaggg
ttctga
>Fp26r
atgactcgacttcactccaattggagcgcctggaaggtggccatgacggccgcgaccctc
gccactggagttctgggtgacagtatcctcaggacatctggtgttaccgactgtggttct
gaacctggcatctctatccaaaagctggacatcagctacgacaacgacaagcagatcgtt
accttcgacgtctccggtactagcgacaaggagcaaaacgtctctgcaatcctcgaggtc
aacgcctatggccgcaaggtgtacgaaaactccatcaacccttgcagcaaagacactcct
atccctcagctctgccccatgcccaacacacactttgcagctcaaggtgaccaggaaatc
aagccggaatgggccaaccaagttcccgccattgctttccaagtccccgacatctcagcc
caagcaactcttagactggtagctgttgacgaccctgacaagcaagtcgcttgcttccaa
acacaggtcaacaatggcaagactgcttcggtccccgctgtcacatacatctccgccggt
gttgtcggtgctgctcttctcgtgtcgggtgcttctgctgcttcatccactctaagtgga
actgcaggcgctggttcagctggtggtgctcccagccctagctttgcccaaactctggga
tggttccagggaatggccatgaacggaatgctttccgtcgattaccctcctgtgtaccgc
agtttcaccaagaactttggtttctctgctggtattattccctgggaatctgtgcagagg
tccattgacagcttccgcaactcgactggaggtgatatcactactgatagcttcgaaatc
ctcagcaacgctacccttgtcttctccgacaactctactagccctcccgaggaccattct
aacaaggtcaaacgcgccttcaacacctttgaatcgctcgccaacctcgccattcgtggt
gttgaaacttccatggacaacgcgaccgacggtgaggcagcaactgctgctcaaggtcag
actctttctgtttctggtattacggcctttgtggaacaatacagagttcccaagtacaac
acattcatgactgttcttctggttgtcgccatcatcattgccttcatcatcgtcagtatt
ctctttgtcaaggctgtccttgagttttgggcactgttcggcaacttccctgagtctttg
agcggtttccgagagcattactggggatccattgcgcgaaccattacccacctgattcta
gtcctctacggtatctgggtcttgtattgtgtcttccagttcacagtgggtgactcgtgg
gttgcgcagcttctggctggtgttacactcgccattttcactggtattctgggttggttc
acatggaagattttcagcacggtgaagaggctgaagagcaccgagggtaacgccgacgcc
ctttacaacgacaagaagtactgggtcaagtactcattgttttacgaatcttacaagaag
gactactggtggatcttcatccctaccatcgtgtacctctttgccaagggctgcactctt
gccgtcggtgatggtaacggtatggctcagaccattgcacagctggtcgtcgaatccatt
atgctctgcttacttgtctttactcgtccctttgagcgcaagtccagcaatgtcattggt
atcgccatccagactgtccgtgtcctgtcggtggcttgcattttggtcttcgtccatgaa
ctcaacatccctcaagacagcaagacaattgcaggagtggttctcatcgcagtccagtct
gctctgactggcctcttggttatcctcatcctttggaacgccatcaacgtccttatcaag
gagaacccacaccgcaagcgaagaaaggagatggagaaagccaagcgtgatatggacact
ctcactcctctggatgcccgcaactcccttcttctcgaccgcaagg---ataacaacaac
atctccatgtttgccatgcccccacctcaagaaaagggatctctccgatccatgtcccct
gaccagtacagggacgcagaagcaggttaccggcaacccaactacatgtcttcaagccct
cctatgaatcgcaacctgactaacatggagcccgattctcaaaacctgatgggcaacgct
gctcctccaggctggagtcaacaagacccctaccc------gttgggacgccacgactct
ggggacacaggttacggccagcagccccatggacacggaaatggtggcggatacagaggg
ttctga
>Fp33
atgactcgacttcactccaattggagcgcctggaaggtggccatgacggccgcgaccctc
gccactggagttctgggtgacagtatcctcaggacatctggtgttaccgactgtggttct
gaacctggcatctctatccaaaagctggacatcagctacgacaacgacaagcagatcgtt
accttcgacgtctccggtactagcgacaaggagcaaaacgtctctgcaatcctcgaggtc
aacgcctatggccgcaaggtgtacgaaaactccatcaacccttgcagcaaagacactcct
atccctcagctctgccccatgcccaacacacactttgcagctcaaggtgaccaggaaatc
aagccggaatgggccaaccaagttcccgccattgctttccaagtccccgacatctcagcc
caagcaactcttagactggtagctgttgacgaccctgacaagcaagtcgcttgcttccaa
acacaggtcaacaatggcaagactgcttcggtccccgctgtcacatacatctccgccggt
gttgtcggtgctgctcttctcgtgtcgggtgcttctgctgcttcatccactctaagtgga
actgcaggcgctggttcagctggtggtgctcccagccctagctttgcccaaactctggga
tggttccagggaatggccatgaacggaatgctttccgtcgattaccctcctgtgtaccgc
agtttcaccaagaactttggtttctctgctggtattattccctgggaatctgtgcagagg
tccattgacagcttccgcaactcgactggaggtgatatcactactgatagcttcgaaatc
ctcagcaacgctacccttgtcttctccgacaactctactagccctcccgaggaccattct
aacaaggtcaaacgcgccttcaacacctttgaatcgctcgccaacctcgccattcgtggt
gttgaaacttccatggacaacgcgaccgacggtgaggcagcaactgctgctcaaggtcag
actctttctgtttctggtattacggcctttgtggaacaatacagagttcccaagtacaac
acattcatgactgttcttctggttgtcgccatcatcattgccttcatcatcgtcagtatt
ctctttgtcaaggctgtccttgagttttgggcactgttcggcaacttccctgagtctttg
agcggtttccgagagcattactggggatccattgcgcgaaccattacccacctgattcta
gtcctctacggtatctgggtcttgtattgtgtcttccagttcacagtgggtgactcgtgg
gttgcgcagcttctggctggtgttacactcgccattttcactggtattctgggttggttc
acatggaagattttcagcacggtgaagaggctgaagagcaccgagggtaacgccgacgcc
ctttacaacgacaagaagtactgggtcaagtactcattgttttacgaatcttacaagaag
gactactggtggatcttcatccctaccatcgtgtacctctttgccaagggctgcactctt
gccgtcggtgatggtaacggtatggctcagaccattgcacagctggtcgtcgaatccatt
atgctctgcttacttgtctttactcgtccctttgagcgcaagtccagcaatgtcattggt
atcgccatccagactgtccgtgtcctgtcggtggcttgcattttggtcttcgtccatgaa
ctcaacatccctcaagacagcaagacaattgcaggagtggttctcatcgcagtccagtct
gctctgactggcctcttggttatcctcatcctttggaacgccatcaacgtccttatcaag
gagaacccacaccgcaagcgaagaaaggagatggagaaagccaagcgtgatatggacact
ctcactcctctggatgcccgcaactcccttcttctcgaccgcaagg---ataacaacaac
atctccatgtttgccatgcccccacctcaagaaaagggatctctccgatccatgtcccct
gaccagtacagggacgcagaagcaggttaccggcaacccaactacatgtcttcaagccct
cctatgaatcgcaacctgactaacatggagcccgattctcaaaacctgatgggcaacgct
gctcctccaggctggagtcaacaagacccctaccc------gttgggacgccacgactct
ggggacacaggttacggccagcagccccatggacacggaaatggtggcggatacagaggg
ttctga
>Fp34
atgactcgacttcactccaattggagcgcctggaaggtggccatgacggccgcgaccctc
gccactggagttctgggtgacagtatcctcaggacatctggtgttaccgactgtggttct
gaacctggcatctctatccaaaagctggacatcagctacgacaacgacaagcagatcgtt
accttcgacgtctccggtactagcgacaaggagcaaaacgtctctgcaatcctcgaggtc
aacgcctatggccgcaaggtgtacgaaaactccatcaacccttgcagcaaagacactcct
atccctcagctctgccccatgcccaacacacactttgcagctcaaggtgaccaggaaatc
aagccggaatgggccaaccaagttcccgccattgctttccaagtccccgacatctcagcc
caagcaactcttagactggtagctgttgacgaccctgacaagcaagtcgcttgcttccaa
acacaggtcaacaatggcaagactgcttcggtccccgctgtcacatacatctccgccggt
gttgtcggtgctgctcttctcgtgtcgggtgcttctgctgcttcatccactctaagtgga
actgcaggcgctggttcagctggtggtgctcccagccctagctttgcccaaactctggga
tggttccagggaatggccatgaacggaatgctttccgtcgattaccctcctgtgtaccgc
agtttcaccaagaactttggtttctctgctggtattattccctgggaatctgtgcagagg
tccattgacagcttccgcaactcgactggaggtgatatcactactgatagcttcgaaatc
ctcagcaacgctacccttgtcttctccgacaactctactagccctcccgaggaccattct
aacaaggtcaaacgcgccttcaacacctttgaatcgctcgccaacctcgccattcgtggt
gttgaaacttccatggacaacgcgaccgacggtgaggcagcaactgctgctcaaggtcag
actctttctgtttctggtattacggcctttgtggaacaatacagagttcccaagtacaac
acattcatgactgttcttctggttgtcgccatcatcattgccttcatcatcgtcagtatt
ctctttgtcaaggctgtccttgagttttgggcactgttcggcaacttccctgagtctttg
agcggtttccgagagcattactggggatccattgcgcgaaccattacccacctgattcta
gtcctctacggtatctgggtcttgtattgtgtcttccagttcacagtgggtgactcgtgg
gttgcgcagcttctggctggtgttacactcgccattttcactggtattctgggttggttc
acatggaagattttcagcacggtgaagaggctgaagagcaccgagggtaacgccgacgcc
ctttacaacgacaagaagtactgggtcaagtactcattgttttacgaatcttacaagaag
gactactggtggatcttcatccctaccatcgtgtacctctttgccaagggctgcactctt
gccgtcggtgatggtaacggtatggctcagaccattgcacagctggtcgtcgaatccatt
atgctctgcttacttgtctttactcgtccctttgagcgcaagtccagcaatgtcattggt
atcgccatccagactgtccgtgtcctgtcggtggcttgcattttggtcttcgtccatgaa
ctcaacatccctcaagacagcaagacaattgcaggagtggttctcatcgcagtccagtct
gctctgactggcctcttggttatcctcatcctttggaacgccatcaacgtccttatcaag
gagaacccacaccgcaagcgaagaaaggagatggagaaagccaagcgtgatatggacact
ctcactcctctggatgcccgcaactcccttcttctcgaccgcaagg---ataacaacaac
atctccatgtttgccatgcccccacctcaagaaaagggatctctccgatccatgtcccct
gaccagtacagggacgcagaagcaggttaccggcaacccaactacatgtcttcaagccct
cctatgaatcgcaacctgactaacatggagcccgattctcaaaacctgatgggcaacgct
gctcctccaggctggagtcaacaagacccctaccc------gttgggacgccacgactct
ggggacacaggttacggccagcagccccatggacacggaaatggtggcggatacagaggg
ttctga
>Fp35
atgactcgacttcactccaattggagcgcctggaaggtggccatgacggccgcgaccctc
gccactggagttctgggtgacagtatcctcaggacatctggtgttaccgactgtggttct
gaacctggcatctctatccaaaagctggacatcagctacgacaacgacaagcagatcgtt
accttcgacgtctccggtactagcgacaaggagcaaaacgtctctgcaatcctcgaggtc
aacgcctatggccgcaaggtgtacgaaaactccatcaacccttgcagcaaagacactcct
atccctcagctctgccccatgcccaacacacactttgcagctcaaggtgaccaggaaatc
aagccggaatgggccaaccaagttcccgccattgctttccaagtccccgacatctcagcc
caagcaactcttagactggtagctgttgacgaccctgacaagcaagtcgcttgcttccaa
acacaggtcaacaatggcaagactgcttcggtccccgctgtcacatacatctccgccggt
gttgtcggtgctgctcttctcgtgtcgggtgcttctgctgcttcatccactctaagtgga
actgcaggcgctggttcagctggtggtgctcccagccctagctttgcccaaactctggga
tggttccagggaatggccatgaacggaatgctttccgtcgattaccctcctgtgtaccgc
agtttcaccaagaactttggtttctctgctggtattattccctgggaatctgtgcagagg
tccattgacagcttccgcaactcgactggaggtgatatcactactgatagcttcgaaatc
ctcagcaacgctacccttgtcttctccgacaactctactagccctcccgaggaccattct
aacaaggtcaaacgcgccttcaacacctttgaatcgctcgccaacctcgccattcgtggt
gttgaaacttccatggacaacgcgaccgacggtgaggcagcaactgctgctcaaggtcag
actctttctgtttctggtattacggcctttgtggaacaatacagagttcccaagtacaac
acattcatgactgttcttctggttgtcgccatcatcattgccttcatcatcgtcagtatt
ctctttgtcaaggctgtccttgagttttgggcactgttcggcaacttccctgagtctttg
agcggtttccgagagcattactggggatccattgcgcgaaccattacccacctgattcta
gtcctctacggtatctgggtcttgtattgtgtcttccagttcacagtgggtgactcgtgg
gttgcgcagcttctggctggtgttacactcgccattttcactggtattctgggttggttc
acatggaagattttcagcacggtgaagaggctgaagagcaccgagggtaacgccgacgcc
ctttacaacgacaagaagtactgggtcaagtactcattgttttacgaatcttacaagaag
gactactggtggatcttcatccctaccatcgtgtacctctttgccaagggctgcactctt
gccgtcggtgatggtaacggtatggctcagaccattgcacagctggtcgtcgaatccatt
atgctctgcttacttgtctttactcgtccctttgagcgcaagtccagcaatgtcattggt
atcgccatccagactgtccgtgtcctgtcggtggcttgcattttggtcttcgtccatgaa
ctcaacatccctcaagacagcaagacaattgcaggagtggttctcatcgcagtccagtct
gctctgactggcctcttggttatcctcatcctttggaacgccatcaacgtccttatcaag
gagaacccacaccgcaagcgaagaaaggagatggagaaagccaagcgtgatatggacact
ctcactcctctggatgcccgcaactcccttcttctcgaccgcaagg---ataacaacaac
atctccatgtttgccatgcccccacctcaagaaaagggatctctccgatccatgtcccct
gaccagtacagggacgcagaagcaggttaccggcaacccaactacatgtcttcaagccct
cctatgaatcgcaacctgactaacatggagcccgattctcaaaacctgatgggcaacgct
gctcctccaggctggagtcaacaagacccctaccc------gttgggacgccacgactct
ggggacacaggttacggccagcagccccatggacacggaaatggtggcggatacagaggg
ttctga
>Fp38
atgactcgacttcactccaattggagcgcctggaaggtggccatgacggccgcgaccctc
gccactggagttctgggtgacagtatcctcaggacatctggtgttaccgactgtggttct
gaacctggcatctctatccaaaagctggacatcagctacgacaacgacaagcagatcgtt
accttcgacgtctccggtactagcgacaaggagcaaaacgtctctgcaatcctcgaggtc
aacgcctatggccgcaaggtgtacgaaaactccatcaacccttgcagcaaagacactcct
atccctcagctctgccccatgcccaacacacactttgcagctcaaggtgaccaggaaatc
aagccggaatgggccaaccaagttcccgccattgctttccaagtccccgacatctcagcc
caagcaactcttagactggtagctgttgacgaccctgacaagcaagtcgcttgcttccaa
acacaggtcaacaatggcaagactgcttcggtccccgctgtcacatacatctccgccggt
gttgtcggtgctgctcttctcgtgtcgggtgcttctgctgcttcatccactctaagtgga
actgcaggcgctggttcagctggtggtgctcccagccctagctttgcccaaactctggga
tggttccagggaatggccatgaacggaatgctttccgtcgattaccctcctgtgtaccgc
agtttcaccaagaactttggtttctctgctggtattattccctgggaatctgtgcagagg
tccattgacagcttccgcaactcgactggaggtgatatcactactgatagcttcgaaatc
ctcagcaacgctacccttgtcttctccgacaactctactagccctcccgaggaccattct
aacaaggtcaaacgcgccttcaacacctttgaatcgctcgccaacctcgccattcgtggt
gttgaaacttccatggacaacgcgaccgacggtgaggcagcaactgctgctcaaggtcag
actctttctgtttctggtattacggcctttgtggaacaatacagagttcccaagtacaac
acattcatgactgttcttctggttgtcgccatcatcattgccttcatcatcgtcagtatt
ctctttgtcaaggctgtccttgagttttgggcactgttcggcaacttccctgagtctttg
agcggtttccgagagcattactggggatccattgcgcgaaccattacccacctgattcta
gtcctctacggtatctgggtcttgtattgtgtcttccagttcacagtgggtgactcgtgg
gttgcgcagcttctggctggtgttacactcgccattttcactggtattctgggttggttc
acatggaagattttcagcacggtgaagaggctgaagagcaccgagggtaacgccgacgcc
ctttacaacgacaagaagtactgggtcaagtactcattgttttacgaatcttacaagaag
gactactggtggatcttcatccctaccatcgtgtacctctttgccaagggctgcactctt
gccgtcggtgatggtaacggtatggctcagaccattgcacagctggtcgtcgaatccatt
atgctctgcttacttgtctttactcgtccctttgagcgcaagtccagcaatgtcattggt
atcgccatccagactgtccgtgtcctgtcggtggcttgcattttggtcttcgtccatgaa
ctcaacatccctcaagacagcaagacaattgcaggagtggttctcatcgcagtccagtct
gctctgactggcctcttggttatcctcatcctttggaacgccatcaacgtccttatcaag
gagaacccacaccgcaagcgaagaaaggagatggagaaagccaagcgtgatatggacact
ctcactcctctggatgcccgcaactcccttcttctcgaccgcaagg---ataacaacaac
atctccatgtttgccatgcccccacctcaagaaaagggatctctccgatccatgtcccct
gaccagtacagggacgcagaagcaggttaccggcaacccaactacatgtcttcaagccct
cctatgaatcgcaacctgactaacatggagcccgattctcaaaacctgatgggcaacgct
gctcctccaggctggagtcaacaagacccctaccc------gttgggacgccacgactct
ggggacacaggttacggccagcagccccatggacacggaaatggtggcggatacagaggg
ttctga
>Fp39
atgactcgacttcactccaattggagcgcctggaaggtggccatgacggccgcgaccctc
gccactggagttctgggtgacagtatcctcaggacatctggtgttaccgactgtggttct
gaacctggcatctctatccaaaagctggacatcagctacgacaacgacaagcagatcgtt
accttcgacgtctccggtactagcgacaaggagcaaaacgtctctgcaatcctcgaggtc
aacgcctatggccgcaaggtgtacgaaaactccatcaacccttgcagcaaagacactcct
atccctcagctctgccccatgcccaacacacactttgcagctcaaggtgaccaggaaatc
aagccggaatgggccaaccaagttcccgccattgctttccaagtccccgacatctcagcc
caagcaactcttagactggtagctgttgacgaccctgacaagcaagtcgcttgcttccaa
acacaggtcaacaatggcaagactgcttcggtccccgctgtcacatacatctccgccggt
gttgtcggtgctgctcttctcgtgtcgggtgcttctgctgcttcatccactctaagtgga
actgcaggcgctggttcagctggtggtgctcccagccctagctttgcccaaactctggga
tggttccagggaatggccatgaacggaatgctttccgtcgattaccctcctgtgtaccgc
agtttcaccaagaactttggtttctctgctggtattattccctgggaatctgtgcagagg
tccattgacagcttccgcaactcgactggaggtgatatcactactgatagcttcgaaatc
ctcagcaacgctacccttgtcttctccgacaactctactagccctcccgaggaccattct
aacaaggtcaaacgcgccttcaacacctttgaatcgctcgccaacctcgccattcgtggt
gttgaaacttccatggacaacgcgaccgacggtgaggcagcaactgctgctcaaggtcag
actctttctgtttctggtattacggcctttgtggaacaatacagagttcccaagtacaac
acattcatgactgttcttctggttgtcgccatcatcattgccttcatcatcgtcagtatt
ctctttgtcaaggctgtccttgagttttgggcactgttcggcaacttccctgagtctttg
agcggtttccgagagcattactggggatccattgcgcgaaccattacccacctgattcta
gtcctctacggtatctgggtcttgtattgtgtcttccagttcacagtgggtgactcgtgg
gttgcgcagcttctggctggtgttacactcgccattttcactggtattctgggttggttc
acatggaagattttcagcacggtgaagaggctgaagagcaccgagggtaacgccgacgcc
ctttacaacgacaagaagtactgggtcaagtactcattgttttacgaatcttacaagaag
gactactggtggatcttcatccctaccatcgtgtacctctttgccaagggctgcactctt
gccgtcggtgatggtaacggtatggctcagaccattgcacagctggtcgtcgaatccatt
atgctctgcttacttgtctttactcgtccctttgagcgcaagtccagcaatgtcattggt
atcgccatccagactgtccgtgtcctgtcggtggcttgcattttggtcttcgtccatgaa
ctcaacatccctcaagacagcaagacaattgcaggagtggttctcatcgcagtccagtct
gctctgactggcctcttggttatcctcatcctttggaacgccatcaacgtccttatcaag
gagaacccacaccgcaagcgaagaaaggagatggagaaagccaagcgtgatatggacact
ctcactcctctggatgcccgcaactcccttcttctcgaccgcaagg---ataacaacaac
atctccatgtttgccatgcccccacctcaagaaaagggatctctccgatccatgtcccct
gaccagtacagggacgcagaagcaggttaccggcaacccaactacatgtcttcaagccct
cctatgaatcgcaacctgactaacatggagcccgattctcaaaacctgatgggcaacgct
gctcctccaggctggagtcaacaagacccctaccc------gttgggacgccacgactct
ggggacacaggttacggccagcagccccatggacacggaaatggtggcggatacagaggg
ttctga
>Fp42
atgactcgacttcactccaattggagcgcctggaaggtggccatgacggccgcgaccctc
gccactggagttctgggtgacagtatcctcaggacatctggtgttaccgactgtggttct
gaacctggcatctctatccaaaagctggacatcagctacgacaacgacaagcagatcgtt
accttcgacgtctccggtactagcgacaaggagcaaaacgtctctgcaatcctcgaggtc
aacgcctatggccgcaaggtgtacgaaaactccatcaacccttgcagcaaagacactcct
atccctcagctctgccccatgcccaacacacactttgcagctcaaggtgaccaggaaatc
aagccggaatgggccaaccaagttcccgccattgctttccaagtccccgacatctcagcc
caagcaactcttagactggtagctgttgacgaccctgacaagcaagtcgcttgcttccaa
acacaggtcaacaatggcaagactgcttcggtccccgctgtcacatacatctccgccggt
gttgtcggtgctgctcttctcgtgtcgggtgcttctgctgcttcatccactctaagtgga
actgcaggcgctggttcagctggtggtgctcccagccctagctttgcccaaactctggga
tggttccagggaatggccatgaacggaatgctttccgtcgattaccctcctgtgtaccgc
agtttcaccaagaactttggtttctctgctggtattattccctgggaatctgtgcagagg
tccattgacagcttccgcaactcgactggaggtgatatcactactgatagcttcgaaatc
ctcagcaacgctacccttgtcttctccgacaactctactagccctcccgaggaccattct
aacaaggtcaaacgcgccttcaacacctttgaatcgctcgccaacctcgccattcgtggt
gttgaaacttccatggacaacgcgaccgacggtgaggcagcaactgctgctcaaggtcag
actctttctgtttctggtattacggcctttgtggaacaatacagagttcccaagtacaac
acattcatgactgttcttctggttgtcgccatcatcattgccttcatcatcgtcagtatt
ctctttgtcaaggctgtccttgagttttgggcactgttcggcaacttccctgagtctttg
agcggtttccgagagcattactggggatccattgcgcgaaccattacccacctgattcta
gtcctctacggtatctgggtcttgtattgtgtcttccagttcacagtgggtgactcgtgg
gttgcgcagcttctggctggtgttacactcgccattttcactggtattctgggttggttc
acatggaagattttcagcacggtgaagaggctgaagagcaccgagggtaacgccgacgcc
ctttacaacgacaagaagtactgggtcaagtactcattgttttacgaatcttacaagaag
gactactggtggatcttcatccctaccatcgtgtacctctttgccaagggctgcactctt
gccgtcggtgatggtaacggtatggctcagaccattgcacagctggtcgtcgaatccatt
atgctctgcttacttgtctttactcgtccctttgagcgcaagtccagcaatgtcattggt
atcgccatccagactgtccgtgtcctgtcggtggcttgcattttggtcttcgtccatgaa
ctcaacatccctcaagacagcaagacaattgcaggagtggttctcatcgcagtccagtct
gctctgactggcctcttggttatcctcatcctttggaacgccatcaacgtccttatcaag
gagaacccacaccgcaagcgaagaaaggagatggagaaagccaagcgtgatatggacact
ctcactcctctggatacccgcaactcccttcttctcgaccgcaagg---ataacaacaac
atctccatgtttgccatgcccccacctcaagaaaagggatctctccgatccatgtcccct
gaccagtacagggacgcagaagcaggttaccggcaacccaactacatgtcttcaagccct
cctatgaatcgcaacctgactaacatggagcccgattctcaaaacctgatgggcaacgct
gctcctccaggctggagtcaacaagacccctaccc------gttgggacgccacgactct
ggggacacaggttacggccagcagccccatggacacggaaatggtggcggatacagaggg
ttctga
>Fp44
atgactcgacttcactccaattggagcgcctggaaggtggccatgacggccgcgaccctc
gccactggagttctgggtgacagtatcctcaggacatctggtgttaccgactgtggttct
gaacctggcatctctatccaaaagctggacatcagctacgacaacgacaagcagatcgtt
accttcgacgtctccggtactagcgacaaggagcaaaacgtctctgcaatcctcgaggtc
aacgcctatggccgcaaggtgtacgaaaactccatcaacccttgcagcaaagacactcct
atccctcagctctgccccatgcccaacacacactttgcagctcaaggtgaccaggaaatc
aagccggaatgggccaaccaagttcccgccattgctttccaagtccccgacatctcagcc
caagcaactcttagactggtagctgttgacgaccctgacaagcaagtcgcttgcttccaa
acacaggtcaacaatggcaagactgcttcggtccccgctgtcacatacatctccgccggt
gttgtcggtgctgctcttctcgtgtcgggtgcttctgctgcttcatccactctaagtgga
actgcaggcgctggttcagctggtggtgctcccagccctagctttgcccaaactctggga
tggttccagggaatggccatgaacggaatgctttccgtcgattaccctcctgtgtaccgc
agtttcaccaagaactttggtttctctgctggtattattccctgggaatctgtgcagagg
tccattgacagcttccgcaactcgactggaggtgatatcactactgatagcttcgaaatc
ctcagcaacgctacccttgtcttctccgacaactctactagccctcccgaggaccattct
aacaaggtcaaacgcgccttcaacacctttgaatcgctcgccaacctcgccattcgtggt
gttgaaacttccatggacaacgcgaccgacggtgaggcagcaactgctgctcaaggtcag
actctttctgtttctggtattacggcctttgtggaacaatacagagttcccaagtacaac
acattcatgactgttcttctggttgtcgccatcatcattgccttcatcatcgtcagtatt
ctctttgtcaaggctgtccttgagttttgggcactgttcggcaacttccctgagtctttg
agcggtttccgagagcattactggggatccattgcgcgaaccattacccacctgattcta
gtcctctacggtatctgggtcttgtattgtgtcttccagttcacagtgggtgactcgtgg
gttgcgcagcttctggctggtgttacactcgccattttcactggtattctgggttggttc
acatggaagattttcagcacggtgaagaggctgaagagcaccgagggtaacgccgacgcc
ctttacaacgacaagaagtactgggtcaagtactcattgttttacgaatcttacaagaag
gactactggtggatcttcatccctaccatcgtgtacctctttgccaagggctgcactctt
gccgtcggtgatggtaacggtatggctcagaccattgcacagctggtcgtcgaatccatt
atgctctgcttacttgtctttactcgtccctttgagcgcaagtccagcaatgtcattggt
atcgccatccagactgtccgtgtcctgtcggtggcttgcattttggtcttcgtccatgaa
ctcaacatccctcaagacagcaagacaattgcaggagtggttctcatcgcagtccagtct
gctctgactggcctcttggttatcctcatcctttggaacgccatcaacgtccttatcaag
gagaacccacaccgcaagcgaagaaaggagatggagaaagccaagcgtgatatggacact
ctcactcctctggatgcccgcaactcccttcttctcgaccgcaagg---ataacaacaac
atctccatgtttgccatgcccccacctcaagaaaagggatctctccgatccatgtcccct
gaccagtacagggacgcagaagcaggttaccggcaacccaactacatgtcttcaagccct
cctatgaatcgcaacctgactaacatggagcccgattctcaaaacctgatgggcaacgct
gctcctccaggctggagtcaacaagacccctaccc------gttgggacgccacgactct
ggggacacaggttacggccagcagccccatggacacggaaatggtggcggatacagaggg
ttctga
>Fp49
atgactcgacttcactccaattggagcgcctggaaggtggccatgacggccgcgaccctc
gccactggagttctgggtgacagtatcctcaggacatctggtgttaccgactgtggttct
gaacctggcatctctatccaaaagctggacatcagctacgacaacgacaagcagatcgtt
accttcgacgtctccggtactagcgacaaggagcaaaacgtctctgcaatcctcgaggtc
aacgcctatggccgcaaggtgtacgaaaactccatcaacccttgcagcaaagacactcct
atccctcagctctgccccatgcccaacacacactttgcagctcaaggtgaccaggaaatc
aagccggaatgggccaaccaagttcccgccattgctttccaagtccccgacatctcagcc
caagcaactcttagactggtagctgttgacgaccctgacaagcaagtcgcttgcttccaa
acacaggtcaacaatggcaagactgcttcggtccccgctgtcacatacatctccgccggt
gttgtcggtgctgctcttctcgtgtcgggtgcttctgctgcttcatccactctaagtgga
actgcaggcgctggttcagctggtggtgctcccagccctagctttgcccaaactctggga
tggttccagggaatggccatgaacggaatgctttccgtcgattaccctcctgtgtaccgc
agtttcaccaagaactttggtttctctgctggtattattccctgggaatctgtgcagagg
tccattgacagcttccgcaactcgactggaggtgatatcactactgatagcttcgaaatc
ctcagcaacgctacccttgtcttctccgacaactctactagccctcccgaggaccattct
aacaaggtcaaacgcgccttcaacacctttgaatcgctcgccaacctcgccattcgtggt
gttgaaacttccatggacaacgcgaccgacggtgaggcagcaactgctgctcaaggtcag
actctttctgtttctggtattacggcctttgtggaacaatacagagttcccaagtacaac
acattcatgactgttcttctggttgtcgccatcatcattgccttcatcatcgtcagtatt
ctctttgtcaaggctgtccttgagttttgggcactgttcggcaacttccctgagtctttg
agcggtttccgagagcattactggggatccattgcgcgaaccattacccacctgattcta
gtcctctacggtatctgggtcttgtattgtgtcttccagttcacagtgggtgactcgtgg
gttgcgcagcttctggctggtgttacactcgccattttcactggtattctgggttggttc
acatggaagattttcagcacggtgaagaggctgaagagcaccgagggtaacgccgacgcc
ctttacaacgacaagaagtactgggtcaagtactcattgttttacgaatcttacaagaag
gactactggtggatcttcatccctaccatcgtgtacctctttgccaagggctgcactctt
gccgtcggtgatggtaacggtatggctcagaccattgcacagctggtcgtcgaatccatt
atgctctgcttacttgtctttactcgtccctttgagcgcaagtccagcaatgtcattggt
atcgccatccagactgtccgtgtcctgtcggtggcttgcattttggtcttcgtccatgaa
ctcaacatccctcaagacagcaagacaattgcaggagtggttctcatcgcagtccagtct
gctctgactggcctcttggttatcctcatcctttggaacgccatcaacgtccttatcaag
gagaacccacaccgcaagcgaagaaaggagatggagaaagccaagcgtgatatggacact
ctcactcctctggatgcccgcaactcccttcttctcgaccgcaagg---ataacaacaac
atctccatgtttgccatgcccccacctcaagaaaagggatctctccgatccatgtcccct
gaccagtacagggacgcagaagcaggttaccggcaacccaactacatgtcttcaagccct
cctatgaatcgcaacctgactaacatggagcccgattctcaaaacctgatgggcaacgct
gctcctccaggctggagtcaacaagacccctaccc------gttgggacgccacgactct
ggggacacaggttacggccagcagccccatggacacggaaatggtggcggatacagaggg
ttctga
>Fp50
atgactcgacttcactccaattggagcgcctggaaggtggccatgacggccgcgaccctc
gccactggagttctgggtgacagtatcctcaggacatctggtgttaccgactgtggttct
gaacctggcatctctatccaaaagctggacatcagctacgacaacgacaagcagatcgtt
accttcgacgtctccggtactagcgacaaggagcaaaacgtctctgcaatcctcgaggtc
aacgcctatggccgcaaggtgtacgaaaactccatcaacccttgcagcaaagacactcct
atccctcagctctgccccatgcccaacacacactttgcagctcaaggtgaccaggaaatc
aagccggaatgggccaaccaagttcccgccattgctttccaagtccccgacatctcagcc
caagcaactcttagactggtagctgttgacgaccctgacaagcaagtcgcttgcttccaa
acacaggtcaacaatggcaagactgcttcggtccccgctgtcacatacatctccgccggt
gttgtcggtgctgctcttctcgtgtcgggtgcttctgctgcttcatccactctaagtgga
actgcaggcgctggttcagctggtggtgctcccagccctagctttgcccaaactctggga
tggttccagggaatggccatgaacggaatgctttccgtcgattaccctcctgtgtaccgc
agtttcaccaagaactttggtttctctgctggtattattccctgggaatctgtgcagagg
tccattgacagcttccgcaactcgactggaggtgatatcactactgatagcttcgaaatc
ctcagcaacgctacccttgtcttctccgacaactctactagccctcccgaggaccattct
aacaaggtcaaacgcgccttcaacacctttgaatcgctcgccaacctcgccattcgtggt
gttgaaacttccatggacaacgcgaccgacggtgaggcagcaactgctgctcaaggtcag
actctttctgtttctggtattacggcctttgtggaacaatacagagttcccaagtacaac
acattcatgactgttcttctggttgtcgccatcatcattgccttcatcatcgtcagtatt
ctctttgtcaaggctgtccttgagttttgggcactgttcggcaacttccctgagtctttg
agcggtttccgagagcattactggggatccattgcgcgaaccattacccacctgattcta
gtcctctacggtatctgggtcttgtattgtgtcttccagttcacagtgggtgactcgtgg
gttgcgcagcttctggctggtgttacactcgccattttcactggtattctgggttggttc
acatggaagattttcagcacggtgaagaggctgaagagcaccgagggtaacgccgacgcc
ctttacaacgacaagaagtactgggtcaagtactcattgttttacgaatcttacaagaag
gactactggtggatcttcatccctaccatcgtgtacctctttgccaagggctgcactctt
gccgtcggtgatggtaacggtatggctcagaccattgcacagctggtcgtcgaatccatt
atgctctgcttacttgtctttactcgtccctttgagcgcaagtccagcaatgtcattggt
atcgccatccagactgtccgtgtcctgtcggtggcttgcattttggtcttcgtccatgaa
ctcaacatccctcaagacagcaagacaattgcaggagtggttctcatcgcagtccagtct
gctctgactggcctcttggttatcctcatcctttggaacgccatcaacgtccttatcaag
gagaacccacaccgcaagcgaagaaaggagatggagaaagccaagcgtgatatggacact
ctcactcctctggatgcccgcaactcccttcttctcgaccgcaagg---ataacaacaac
atctccatgtttgccatgcccccacctcaagaaaagggatctctccgatccatgtcccct
gaccagtacagggacgcagaagcaggttaccggcaacccaactacatgtcttcaagccct
cctatgaatcgcaacctgactaacatggagcccgattctcaaaacctgatgggcaacgct
gctcctccaggctggagtcaacaagacccctaccc------gttgggacgccacgactct
ggggacacaggttacggccagcagccccatggacacggaaatggtggcggatacagaggg
ttctga
>Fp51
atgactcgacttcactccaattggagcgcctggaaggtggccatgacggccgcgaccctc
gccactggagttctgggtgacagtatcctcaggacatctggtgttaccgactgtggttct
gaacctggcatctctatccaaaagctggacatcagctacgacaacgacaagcagatcgtt
accttcgacgtctccggtactagcgacaaggagcaaaacgtctctgcaatcctcgaggtc
aacgcctatggccgcaaggtgtacgaaaactccatcaacccttgcagcaaagacactcct
atccctcagctctgccccatgcccaacacacactttgcagctcaaggtgaccaggaaatc
aagccggaatgggccaaccaagttcccgccattgctttccaagtccccgacatctcagcc
caagcaactcttagactggtagctgttgacgaccctgacaagcaagtcgcttgcttccaa
acacaggtcaacaatggcaagactgcttcggtccccgctgtcacatacatctccgccggt
gttgtcggtgctgctcttctcgtgtcgggtgcttctgctgcttcatccactctaagtgga
actgcaggcgctggttcagctggtggtgctcccagccctagctttgcccaaactctggga
tggttccagggaatggccatgaacggaatgctttccgtcgattaccctcctgtgtaccgc
agtttcaccaagaactttggtttctctgctggtattattccctgggaatctgtgcagagg
tccattgacagcttccgcaactcgactggaggtgatatcactactgatagcttcgaaatc
ctcagcaacgctacccttgtcttctccgacaactctactagccctcccgaggaccattct
aacaaggtcaaacgcgccttcaacacctttgaatcgctcgccaacctcgccattcgtggt
gttgaaacttccatggacaacgcgaccgacggtgaggcagcaactgctgctcaaggtcag
actctttctgtttctggtattacggcctttgtggaacaatacagagttcccaagtacaac
acattcatgactgttcttctggttgtcgccatcatcattgccttcatcatcgtcagtatt
ctctttgtcaaggctgtccttgagttttgggcactgttcggcaacttccctgagtctttg
agcggtttccgagagcattactggggatccattgcgcgaaccattacccacctgattcta
gtcctctacggtatctgggtcttgtattgtgtcttccagttcacagtgggtgactcgtgg
gttgcgcagcttctggctggtgttacactcgccattttcactggtattctgggttggttc
acatggaagattttcagcacggtgaagaggctgaagagcaccgagggtaacgccgacgcc
ctttacaacgacaagaagtactgggtcaagtactcattgttttacgaatcttacaagaag
gactactggtggatcttcatccctaccatcgtgtacctctttgccaagggctgcactctt
gccgtcggtgatggtaacggtatggctcagaccattgcacagctggtcgtcgaatccatt
atgctctgcttacttgtctttactcgtccctttgagcgcaagtccagcaatgtcattggt
atcgccatccagactgtccgtgtcctgtcggtggcttgcattttggtcttcgtccatgaa
ctcaacatccctcaagacagcaagacaattgcaggagtggttctcatcgcagtccagtct
gctctgactggcctcttggttatcctcatcctttggaacgccatcaacgtccttatcaag
gagaacccacaccgcaagcgaagaaaggagatggagaaagccaagcgtgatatggacact
ctcactcctctggatgcccgcaactcccttcttctcgaccgcaagg---ataacaacaac
atctccatgtttgccatgcccccacctcaagaaaagggatctctccgatccatgtcccct
gaccagtacagggacgcagaagcaggttaccggcaacccaactacatgtcttcaagccct
cctatgaatcgcaacctgactaacatggagcccgattctcaaaacctgatgggcaacgct
gctcctccaggctggagtcaacaagacccctaccc------gttgggacgccacgactct
ggggacacaggttacggccagcagccccatggacacggaaatggtggcggatacagaggg
ttctga
>Fp59
atgactcgacttcactccaattggagcgcctggaaggtggccatgacggccgcgaccctc
gccactggagttctgggtgacagtatcctcaggacatctggtgttaccgactgtggttct
gaacctggcatctctatccaaaagctggacatcagctacgacaacgacaagcagatcgtt
accttcgacgtctccggtactagcgacaaggagcaaaacgtctctgcaatcctcgaggtc
aacgcctatggccgcaaggtgtacgaaaactccatcaacccttgcagcaaagacactcct
atccctcagctctgccccatgcccaacacacactttgcagctcaaggtgaccaggaaatc
aagccggaatgggccaaccaagttcccgccattgctttccaagtccccgacatctcagcc
caagcaactcttagactggtagctgttgacgaccctgacaagcaagtcgcttgcttccaa
acacaggtcaacaatggcaagactgcttcggtccccgctgtcacatacatctccgccggt
gttgtcggtgctgctcttctcgtgtcgggtgcttctgctgcttcatccactctaagtgga
actgcaggcgctggttcagctggtggtgctcccagccctagctttgcccaaactctggga
tggttccagggaatggccatgaacggaatgctttccgtcgattaccctcctgtgtaccgc
agtttcaccaagaactttggtttctctgctggtattattccctgggaatctgtgcagagg
tccattgacagcttccgcaactcgactggaggtgatatcactactgatagcttcgaaatc
ctcagcaacgctacccttgtcttctccgacaactctactagccctcccgaggaccattct
aacaaggtcaaacgcgccttcaacacctttgaatcgctcgccaacctcgccattcgtggt
gttgaaacttccatggacaacgcgaccgacggtgaggcagcaactgctgctcaaggtcag
actctttctgtttctggtattacggcctttgtggaacaatacagagttcccaagtacaac
acattcatgactgttcttctggttgtcgccatcatcattgccttcatcatcgtcagtatt
ctctttgtcaaggctgtccttgagttttgggcactgttcggcaacttccctgagtctttg
agcggtttccgagagcattactggggatccattgcgcgaaccattacccacctgattcta
gtcctctacggtatctgggtcttgtattgtgtcttccagttcacagtgggtgactcgtgg
gttgcgcagcttctggctggtgttacactcgccattttcactggtattctgggttggttc
acatggaagattttcagcacggtgaagaggctgaagagcaccgagggtaacgccgacgcc
ctttacaacgacaagaagtactgggtcaagtactcattgttttacgaatcttacaagaag
gactactggtggatcttcatccctaccatcgtgtacctctttgccaagggctgcactctt
gccgtcggtgatggtaacggtatggctcagaccattgcacagctggtcgtcgaatccatt
atgctctgcttacttgtctttactcgtccctttgagcgcaagtccagcaatgtcattggt
atcgccatccagactgtccgtgtcctgtcggtggcttgcattttggtcttcgtccatgaa
ctcaacatccctcaagacagcaagacaattgcaggagtggttctcatcgcagtccagtct
gctctgactggcctcttggttatcctcatcctttggaacgccatcaacgtccttatcaag
gagaacccacaccgcaagcgaagaaaggagatggagaaagccaagcgtgatatggacact
ctcactcctctggatgcccgcaactcccttcttctcgaccgcaagg---ataacaacaac
atctccatgtttgccatgcccccacctcaagaaaagggatctctccgatccatgtcccct
gaccagtacagggacgcagaagcaggttaccggcaacccaactacatgtcttcaagccct
cctatgaatcgcaacctgactaacatggagcccgattctcaaaacctgatgggcaacgct
gctcctccaggctggagtcaacaagacccctaccc------gttgggacgccacgactct
ggggacacaggttacggccagcagccccatggacacggaaatggtggcggatacagaggg
ttctga
>Fp63
atgactcgacttcactccaattggagcgcctggaaggtggccatgacggccgcgaccctc
gccactggagttctgggtgacagtatcctcaggacatctggtgttaccgactgtggttct
gaacctggcatctctatccaaaagctggacatcagctacgacaacgacaagcagatcgtt
accttcgacgtctccggtactagcgacaaggagcaaaacgtctctgcaatcctcgaggtc
aacgcctatggccgcaaggtgtacgaaaactccatcaacccttgcagcaaagacactcct
atccctcagctctgccccatgcccaacacacactttgcagctcaaggtgaccaggaaatc
aagccggaatgggccaaccaagttcccgccattgctttccaagtccccgacatctcagcc
caagcaactcttagactggtagctgttgacgaccctgacaagcaagtcgcttgcttccaa
acacaggtcaacaatggcaagactgcttcggtccccgctgtcacatacatctccgccggt
gttgtcggtgctgctcttctcgtgtcgggtgcttctgctgcttcatccactctaagtgga
actgcaggcgctggttcagctggtggtgctcccagccctagctttgcccaaactctggga
tggttccagggaatggccatgaacggaatgctttccgtcgattaccctcctgtgtaccgc
agtttcaccaagaactttggtttctctgctggtattattccctgggaatctgtgcagagg
tccattgacagcttccgcaactcgactggaggtgatatcactactgatagcttcgaaatc
ctcagcaacgctacccttgtcttctccgacaactctactagccctcccgaggaccattct
aacaaggtcaaacgcgccttcaacacctttgaatcgctcgccaacctcgccattcgtggt
gttgaaacttccatggacaacgcgaccgacggtgaggcagcaactgctgctcaaggtcag
actctttctgtttctggtattacggcctttgtggaacaatacagagttcccaagtacaac
acattcatgactgttcttctggttgtcgccatcatcattgccttcatcatcgtcagtatt
ctctttgtcaaggctgtccttgagttttgggcactgttcggcaacttccctgagtctttg
agcggtttccgagagcattactggggatccattgcgcgaaccattacccacctgattcta
gtcctctacggtatctgggtcttgtattgtgtcttccagttcacagtgggtgactcgtgg
gttgcgcagcttctggctggtgttacactcgccattttcactggtattctgggttggttc
acatggaagattttcagcacggtgaagaggctgaagagcaccgagggtaacgccgacgcc
ctttacaacgacaagaagtactgggtcaagtactcattgttttacgaatcttacaagaag
gactactggtggatcttcatccctaccatcgtgtacctctttgccaagggctgcactctt
gccgtcggtgatggtaacggtatggctcagaccattgcacagctggtcgtcgaatccatt
atgctctgcttacttgtctttactcgtccctttgagcgcaagtccagcaatgtcattggt
atcgccatccagactgtccgtgtcctgtcggtggcttgcattttggtcttcgtccatgaa
ctcaacatccctcaagacagcaagacaattgcaggagtggttctcatcgcagtccagtct
gctctgactggcctcttggttatcctcatcctttggaacgccatcaacgtccttatcaag
gagaacccacaccgcaagcgaagaaaggagatggagaaagccaagcgtgatatggacact
ctcactcctctggatgcccgcaactcccttcttctcgaccgcaagg---ataacaacaac
atctccatgtttgccatgcccccacctcaagaaaagggatctctccgatccatgtcccct
gaccagtacagggacgcagaagcaggttaccggcaacccaactacatgtcttcaagccct
cctatgaatcgcaacctgactaacatggagcccgattctcaaaacctgatgggcaacgct
gctcctccaggctggagtcaacaagacccctaccc------gttgggacgccacgactct
ggggacacaggttacggccagcagccccatggacacggaaatggtggcggatacagaggg
ttctga
>Fp65
atgactcgacttcactccaattggagcgcctggaaggtggccatgacggccgcgaccctc
gccactggagttctgggtgacagtatcctcaggacatctggtgttaccgactgtggttct
gaacctggcatctctatccaaaagctggacatcagctacgacaacgacaagcagatcgtt
accttcgacgtctccggtactagcgacaaggagcaaaacgtctctgcaatcctcgaggtc
aacgcctatggccgcaaggtgtacgaaaactccatcaacccttgcagcaaagacactcct
atccctcagctctgccccatgcccaacacacactttgcagctcaaggtgaccaggaaatc
aagccggaatgggccaaccaagttcccgccattgctttccaagtccccgacatctcagcc
caagcaactcttagactggtagctgttgacgaccctgacaagcaagtcgcttgcttccaa
acacaggtcaacaatggcaagactgcttcggtccccgctgtcacatacatctccgccggt
gttgtcggtgctgctcttctcgtgtcgggtgcttctgctgcttcatccactctaagtgga
actgcaggcgctggttcagctggtggtgctcccagccctagctttgcccaaactctggga
tggttccagggaatggccatgaacggaatgctttccgtcgattaccctcctgtgtaccgc
agtttcaccaagaactttggtttctctgctggtattattccctgggaatctgtgcagagg
tccattgacagcttccgcaactcgactggaggtgatatcactactgatagcttcgaaatc
ctcagcaacgctacccttgtcttctccgacaactctactagccctcccgaggaccattct
aacaaggtcaaacgcgccttcaacacctttgaatcgctcgccaacctcgccattcgtggt
gttgaaacttccatggacaacgcgaccgacggtgaggcagcaactgctgctcaaggtcag
actctttctgtttctggtattacggcctttgtggaacaatacagagttcccaagtacaac
acattcatgactgttcttctggttgtcgccatcatcattgccttcatcatcgtcagtatt
ctctttgtcaaggctgtccttgagttttgggcactgttcggcaacttccctgagtctttg
agcggtttccgagagcattactggggatccattgcgcgaaccattacccacctgattcta
gtcctctacggtatctgggtcttgtattgtgtcttccagttcacagtgggtgactcgtgg
gttgcgcagcttctggctggtgttacactcgccattttcactggtattctgggttggttc
acatggaagattttcagcacggtgaagaggctgaagagcaccgagggtaacgccgacgcc
ctttacaacgacaagaagtactgggtcaagtactcattgttttacgaatcttacaagaag
gactactggtggatcttcatccctaccatcgtgtacctctttgccaagggctgcactctt
gccgtcggtgatggtaacggtatggctcagaccattgcacagctggtcgtcgaatccatt
atgctctgcttacttgtctttactcgtccctttgagcgcaagtccagcaatgtcattggt
atcgccatccagactgtccgtgtcctgtcggtggcttgcattttggtcttcgtccatgaa
ctcaacatccctcaagacagcaagacaattgcaggagtggttctcatcgcagtccagtct
gctctgactggcctcttggttatcctcatcctttggaacgccatcaacgtccttatcaag
gagaacccacaccgcaagcgaagaaaggagatggagaaagccaagcgtgatatggacact
ctcactcctctggatgcccgcaactcccttcttctcgaccgcaagg---ataacaacaac
atctccatgtttgccatgcccccacctcaagaaaagggatctctccgatccatgtcccct
gaccagtacagggacgcagaagcaggttaccggcaacccaactacatgtcttcaagccct
cctatgaatcgcaacctgactaacatggagcccgattctcaaaacctgatgggcaacgct
gctcctccaggctggagtcaacaagacccctaccc------gttgggacgccacgactct
ggggacacaggttacggccagcagccccatggacacggaaatggtggcggatacagaggg
ttctga
>Fp66
atgactcgacttcactccaattggagcgcctggaaggtggccatgacggccgcgaccctc
gccactggagttctgggtgacagtatcctcaggacatctggtgttaccgactgtggttct
gaacctggcatctctatccaaaagctggacatcagctacgacaacgacaagcagatcgtt
accttcgacgtctccggtactagcgacaaggagcaaaacgtctctgcaatcctcgaggtc
aacgcctatggccgcaaggtgtacgaaaactccatcaacccttgcagcaaagacactcct
atccctcagctctgccccatgcccaacacacactttgcagctcaaggtgaccaggaaatc
aagccggaatgggccaaccaagttcccgccattgctttccaagtccccgacatctcagcc
caagcaactcttagactggtagctgttgacgaccctgacaagcaagtcgcttgcttccaa
acacaggtcaacaatggcaagactgcttcggtccccgctgtcacatacatctccgccggt
gttgtcggtgctgctcttctcgtgtcgggtgcttctgctgcttcatccactctaagtgga
actgcaggcgctggttcagctggtggtgctcccagccctagctttgcccaaactctggga
tggttccagggaatggccatgaacggaatgctttccgtcgattaccctcctgtgtaccgc
agtttcaccaagaactttggtttctctgctggtattattccctgggaatctgtgcagagg
tccattgacagcttccgcaactcgactggaggtgatatcactactgatagcttcgaaatc
ctcagcaacgctacccttgtcttctccgacaactctactagccctcccgaggaccattct
aacaaggtcaaacgcgccttcaacacctttgaatcgctcgccaacctcgccattcgtggt
gttgaaacttccatggacaacgcgaccgacggtgaggcagcaactgctgctcaaggtcag
actctttctgtttctggtattacggcctttgtggaacaatacagagttcccaagtacaac
acattcatgactgttcttctggttgtcgccatcatcattgccttcatcatcgtcagtatt
ctctttgtcaaggctgtccttgagttttgggcactgttcggcaacttccctgagtctttg
agcggtttccgagagcattactggggatccattgcgcgaaccattacccacctgattcta
gtcctctacggtatctgggtcttgtattgtgtcttccagttcacagtgggtgactcgtgg
gttgcgcagcttctggctggtgttacactcgccattttcactggtattctgggttggttc
acatggaagattttcagcacggtgaagaggctgaagagcaccgagggtaacgccgacgcc
ctttacaacgacaagaagtactgggtcaagtactcattgttttacgaatcttacaagaag
gactactggtggatcttcatccctaccatcgtgtacctctttgccaagggctgcactctt
gccgtcggtgatggtaacggtatggctcagaccattgcacagctggtcgtcgaatccatt
atgctctgcttacttgtctttactcgtccctttgagcgcaagtccagcaatgtcattggt
atcgccatccagactgtccgtgtcctgtcggtggcttgcattttggtcttcgtccatgaa
ctcaacatccctcaagacagcaagacaattgcaggagtggttctcatcgcagtccagtct
gctctgactggcctcttggttatcctcatcctttggaacgccatcaacgtccttatcaag
gagaacccacaccgcaagcgaagaaaggagatggagaaagccaagcgtgatatggacact
ctcactcctctggatgcccgcaactcccttcttctcgaccgcaagg---ataacaacaac
atctccatgtttgccatgcccccacctcaagaaaagggatctctccgatccatgtcccct
gaccagtacagggacgcagaagcaggttaccggcaacccaactacatgtcttcaagccct
cctatgaatcgcaacctgactaacatggagcccgattctcaaaacctgatgggcaacgct
gctcctccaggctggagtcaacaagacccctaccc------gttgggacgccacgactct
ggggacacaggttacggccagcagccccatggacacggaaatggtggcggatacagaggg
ttctga
>Fp72
atgactcgacttcactccaattggagcgcctggaaggtggccatgacggccgcgaccctc
gccactggagttctgggtgacagtatcctcaggacatctggtgttaccgactgtggttct
gaacctggcatctctatccaaaagctggacatcagctacgacaacgacaagcagatcgtt
accttcgacgtctccggtactagcgacaaggagcaaaacgtctctgcaatcctcgaggtc
aacgcctatggccgcaaggtgtacgaaaactccatcaacccttgcagcaaagacactcct
atccctcagctctgccccatgcccaacacacactttgcagctcaaggtgaccaggaaatc
aagccggaatgggccaaccaagttcccgccattgctttccaagtccccgacatctcagcc
caagcaactcttagactggtagctgttgacgaccctgacaagcaagtcgcttgcttccaa
acacaggtcaacaatggcaagactgcttcggtccccgctgtcacatacatctccgccggt
gttgtcggtgctgctcttctcgtgtcgggtgcttctgctgcttcatccactctaagtgga
actgcaggcgctggttcagctggtggtgctcccagccctagctttgcccaaactctggga
tggttccagggaatggccatgaacggaatgctttccgtcgattaccctcctgtgtaccgc
agtttcaccaagaactttggtttctctgctggtattattccctgggaatctgtgcagagg
tccattgacagcttccgcaactcgactggaggtgatatcactactgatagcttcgaaatc
ctcagcaacgctacccttgtcttctccgacaactctactagccctcccgaggaccattct
aacaaggtcaaacgcgccttcaacacctttgaatcgctcgccaacctcgccattcgtggt
gttgaaacttccatggacaacgcgaccgacggtgaggcagcaactgctgctcaaggtcag
actctttctgtttctggtattacggcctttgtggaacaatacagagttcccaagtacaac
acattcatgactgttcttctggttgtcgccatcatcattgccttcatcatcgtcagtatt
ctctttgtcaaggctgtccttgagttttgggcactgttcggcaacttccctgagtctttg
agcggtttccgagagcattactggggatccattgcgcgaaccattacccacctgattcta
gtcctctacggtatctgggtcttgtattgtgtcttccagttcacagtgggtgactcgtgg
gttgcgcagcttctggctggtgttacactcgccattttcactggtattctgggttggttc
acatggaagattttcagcacggtgaagaggctgaagagcaccgagggtaacgccgacgcc
ctttacaacgacaagaagtactgggtcaagtactcattgttttacgaatcttacaagaag
gactactggtggatcttcatccctaccatcgtgtacctctttgccaagggctgcactctt
gccgtcggtgatggtaacggtatggctcagaccattgcacagctggtcgtcgaatccatt
atgctctgcttacttgtctttactcgtccctttgagcgcaagtccagcaatgtcattggt
atcgccatccagactgtccgtgtcctgtcggtggcttgcattttggtcttcgtccatgaa
ctcaacatccctcaagacagcaagacaattgcaggagtggttctcatcgcagtccagtct
gctctgactggcctcttggttatcctcatcctttggaacgccatcaacgtccttatcaag
gagaacccacaccgcaagcgaagaaaggagatggagaaagccaagcgtgatatggacact
ctcactcctctggatgcccgcaactcccttcttctcgaccgcaagg---ataacaacaac
atctccatgtttgccatgcccccacctcaagaaaagggatctctccgatccatgtcccct
gaccagtacagggacgcagaagcaggttaccggcaacccaactacatgtcttcaagccct
cctatgaatcgcaacctgactaacatggagcccgattctcaaaacctgatgggcaacgct
gctcctccaggctggagtcaacaagacccctaccc------gttgggacgccacgactct
ggggacacaggttacggccagcagccccatggacacggaaatggtggcggatacagaggg
ttctga
>Fp73
atgactcgacttcactccaattggagcgcctggaaggtggccatgacggccgcgaccctc
gccactggagttctgggtgacagtatcctcaggacatctggtgttaccgactgtggttct
gaacctggcatctctatccaaaagctggacatcagctacgacaacgacaagcagatcgtt
accttcgacgtctccggtactagcgacaaggagcaaaacgtctctgcaatcctcgaggtc
aacgcctatggccgcaaggtgtacgaaaactccatcaacccttgcagcaaagacactcct
atccctcagctctgccccatgcccaacacacactttgcagctcaaggtgaccaggaaatc
aagccggaatgggccaaccaagttcccgccattgctttccaagtccccgacatctcagcc
caagcaactcttagactggtagctgttgacgaccctgacaagcaagtcgcttgcttccaa
acacaggtcaacaatggcaagactgcttcggtccccgctgtcacatacatctccgccggt
gttgtcggtgctgctcttctcgtgtcgggtgcttctgctgcttcatccactctaagtgga
actgcaggcgctggttcagctggtggtgctcccagccctagctttgcccaaactctggga
tggttccagggaatggccatgaacggaatgctttccgtcgattaccctcctgtgtaccgc
agtttcaccaagaactttggtttctctgctggtattattccctgggaatctgtgcagagg
tccattgacagcttccgcaactcgactggaggtgatatcactactgatagcttcgaaatc
ctcagcaacgctacccttgtcttctccgacaactctactagccctcccgaggaccattct
aacaaggtcaaacgcgccttcaacacctttgaatcgctcgccaacctcgccattcgtggt
gttgaaacttccatggacaacgcgaccgacggtgaggcagcaactgctgctcaaggtcag
actctttctgtttctggtattacggcctttgtggaacaatacagagttcccaagtacaac
acattcatgactgttcttctggttgtcgccatcatcattgccttcatcatcgtcagtatt
ctctttgtcaaggctgtccttgagttttgggcactgttcggcaacttccctgagtctttg
agcggtttccgagagcattactggggatccattgcgcgaaccattacccacctgattcta
gtcctctacggtatctgggtcttgtattgtgtcttccagttcacagtgggtgactcgtgg
gttgcgcagcttctggctggtgttacactcgccattttcactggtattctgggttggttc
acatggaagattttcagcacggtgaagaggctgaagagcaccgagggtaacgccgacgcc
ctttacaacgacaagaagtactgggtcaagtactcattgttttacgaatcttacaagaag
gactactggtggatcttcatccctaccatcgtgtacctctttgccaagggctgcactctt
gccgtcggtgatggtaacggtatggctcagaccattgcacagctggtcgtcgaatccatt
atgctctgcttacttgtctttactcgtccctttgagcgcaagtccagcaatgtcattggt
atcgccatccagactgtccgtgtcctgtcggtggcttgcattttggtcttcgtccatgaa
ctcaacatccctcaagacagcaagacaattgcaggagtggttctcatcgcagtccagtct
gctctgactggcctcttggttatcctcatcctttggaacgccatcaacgtccttatcaag
gagaacccacaccgcaagcgaagaaaggagatggagaaagccaagcgtgatatggacact
ctcactcctctggatgcccgcaactcccttcttctcgaccgcaagg---ataacaacaac
atctccatgtttgccatgcccccacctcaagaaaagggatctctccgatccatgtcccct
gaccagtacagggacgcagaagcaggttaccggcaacccaactacatgtcttcaagccct
cctatgaatcgcaacctgactaacatggagcccgattctcaaaacctgatgggcaacgct
gctcctccaggctggagtcaacaagacccctaccc------gttgggacgccacgactct
ggggacacaggttacggccagcagccccatggacacggaaatggtggcggatacagaggg
ttctga
>Fp76
atgactcgacttcactccaattggagcgcctggaaggtggccatgacggccgcgaccctc
gccactggagttctgggtgacagtatcctcaggacatctggtgttaccgactgtggttct
gaacctggcatctctatccaaaagctggacatcagctacgacaacgacaagcagatcgtt
accttcgacgtctccggtactagcgacaaggagcaaaacgtctctgcaatcctcgaggtc
aacgcctatggccgcaaggtgtacgaaaactccatcaacccttgcagcaaagacactcct
atccctcagctctgccccatgcccaacacacactttgcagctcaaggtgaccaggaaatc
aagccggaatgggccaaccaagttcccgccattgctttccaagtccccgacatctcagcc
caagcaactcttagactggtagctgttgacgaccctgacaagcaagtcgcttgcttccaa
acacaggtcaacaatggcaagactgcttcggtccccgctgtcacatacatctccgccggt
gttgtcggtgctgctcttctcgtgtcgggtgcttctgctgcttcatccactctaagtgga
actgcaggcgctggttcagctggtggtgctcccagccctagctttgcccaaactctggga
tggttccagggaatggccatgaacggaatgctttccgtcgattaccctcctgtgtaccgc
agtttcaccaagaactttggtttctctgctggtattattccctgggaatctgtgcagagg
tccattgacagcttccgcaactcgactggaggtgatatcactactgatagcttcgaaatc
ctcagcaacgctacccttgtcttctccgacaactctactagccctcccgaggaccattct
aacaaggtcaaacgcgccttcaacacctttgaatcgctcgccaacctcgccattcgtggt
gttgaaacttccatggacaacgcgaccgacggtgaggcagcaactgctgctcaaggtcag
actctttctgtttctggtattacggcctttgtggaacaatacagagttcccaagtacaac
acattcatgactgttcttctggttgtcgccatcatcattgccttcatcatcgtcagtatt
ctctttgtcaaggctgtccttgagttttgggcactgttcggcaacttccctgagtctttg
agcggtttccgagagcattactggggatccattgcgcgaaccattacccacctgattcta
gtcctctacggtatctgggtcttgtattgtgtcttccagttcacagtgggtgactcgtgg
gttgcgcagcttctggctggtgttacactcgccattttcactggtattctgggttggttc
acatggaagattttcagcacggtgaagaggctgaagagcaccgagggtaacgccgacgcc
ctttacaacgacaagaagtactgggtcaagtactcattgttttacgaatcttacaagaag
gactactggtggatcttcatccctaccatcgtgtacctctttgccaagggctgcactctt
gccgtcggtgatggtaacggtatggctcagaccattgcacagctggtcgtcgaatccatt
atgctctgcttacttgtctttactcgtccctttgagcgcaagtccagcaatgtcattggt
atcgccatccagactgtccgtgtcctgtcggtggcttgcattttggtcttcgtccatgaa
ctcaacatccctcaagacagcaagacaattgcaggagtggttctcatcgcagtccagtct
gctctgactggcctcttggttatcctcatcctttggaacgccatcaacgtccttatcaag
gagaacccacaccgcaagcgaagaaaggagatggagaaagccaagcgtgatatggacact
ctcactcctctggatgcccgcaactcccttcttctcgaccgcaagg---ataacaacaac
atctccatgtttgccatgcccccacctcaagaaaagggatctctccgatccatgtcccct
gaccagtacagggacgcagaagcaggttaccggcaacccaactacatgtcttcaagccct
cctatgaatcgcaacctgactaacatggagcccgattctcaaaacctgatgggcaacgct
gctcctccaggctggagtcaacaagacccctaccc------gttgggacgccacgactct
ggggacacaggttacggccagcagccccatggacacggaaatggtggcggatacagaggg
ttctga
>Fp78
atgactcgacttcactccaattggagcgcctggaaggtggccatgacggccgcgaccctc
gccactggagttctgggtgacagtatcctcaggacatctggtgttaccgactgtggttct
gaacctggcatctctatccaaaagctggacatcagctacgacaacgacaagcagatcgtt
accttcgacgtctccggtactagcgacaaggagcaaaacgtctctgcaatcctcgaggtc
aacgcctatggccgcaaggtgtacgaaaactccatcaacccttgcagcaaagacactcct
atccctcagctctgccccatgcccaacacacactttgcagctcaaggtgaccaggaaatc
aagccggaatgggccaaccaagttcccgccattgctttccaagtccccgacatctcagcc
caagcaactcttagactggtagctgttgacgaccctgacaagcaagtcgcttgcttccaa
acacaggtcaacaatggcaagactgcttcggtccccgctgtcacatacatctccgccggt
gttgtcggtgctgctcttctcgtgtcgggtgcttctgctgcttcatccactctaagtgga
actgcaggcgctggttcagctggtggtgctcccagccctagctttgcccaaactctggga
tggttccagggaatggccatgaacggaatgctttccgtcgattaccctcctgtgtaccgc
agtttcaccaagaactttggtttctctgctggtattattccctgggaatctgtgcagagg
tccattgacagcttccgcaactcgactggaggtgatatcactactgatagcttcgaaatc
ctcagcaacgctacccttgtcttctccgacaactctactagccctcccgaggaccattct
aacaaggtcaaacgcgccttcaacacctttgaatcgctcgccaacctcgccattcgtggt
gttgaaacttccatggacaacgcgaccgacggtgaggcagcaactgctgctcaaggtcag
actctttctgtttctggtattacggcctttgtggaacaatacagagttcccaagtacaac
acattcatgactgttcttctggttgtcgccatcatcattgccttcatcatcgtcagtatt
ctctttgtcaaggctgtccttgagttttgggcactgttcggcaacttccctgagtctttg
agcggtttccgagagcattactggggatccattgcgcgaaccattacccacctgattcta
gtcctctacggtatctgggtcttgtattgtgtcttccagttcacagtgggtgactcgtgg
gttgcgcagcttctggctggtgttacactcgccattttcactggtattctgggttggttc
acatggaagattttcagcacggtgaagaggctgaagagcaccgagggtaacgccgacgcc
ctttacaacgacaagaagtactgggtcaagtactcattgttttacgaatcttacaagaag
gactactggtggatcttcatccctaccatcgtgtacctctttgccaagggctgcactctt
gccgtcggtgatggtaacggtatggctcagaccattgcacagctggtcgtcgaatccatt
atgctctgcttacttgtctttactcgtccctttgagcgcaagtccagcaatgtcattggt
atcgccatccagactgtccgtgtcctgtcggtggcttgcattttggtcttcgtccatgaa
ctcaacatccctcaagacagcaagacaattgcaggagtggttctcatcgcagtccagtct
gctctgactggcctcttggttatcctcatcctttggaacgccatcaacgtccttatcaag
gagaacccacaccgcaagcgaagaaaggagatggagaaagccaagcgtgatatggacact
ctcactcctctggatgcccgcaactcccttcttctcgaccgcaagg---ataacaacaac
atctccatgtttgccatgcccccacctcaagaaaagggatctctccgatccatgtcccct
gaccagtacagggacgcagaagcaggttaccggcaacccaactacatgtcttcaagccct
cctatgaatcgcaacctgactaacatggagcccgattctcaaaacctgatgggcaacgct
gctcctccaggctggagtcaacaagacccctaccc------gttgggacgccacgactct
ggggacacaggttacggccagcagccccatggacacggaaatggtggcggatacagaggg
ttctga
>Fp81
atgactcgacttcactccaattggagcgcctggaaggtggccatgacggccgcgaccctc
gccactggagttctgggtgacagtatcctcaggacatctggtgttaccgactgtggttct
gaacctggcatctctatccaaaagctggacatcagctacgacaacgacaagcagatcgtt
accttcgacgtctccggtactagcgacaaggagcaaaacgtctctgcaatcctcgaggtc
aacgcctatggccgcaaggtgtacgaaaactccatcaacccttgcagcaaagacactcct
atccctcagctctgccccatgcccaacacacactttgcagctcaaggtgaccaggaaatc
aagccggaatgggccaaccaagttcccgccattgctttccaagtccccgacatctcagcc
caagcaactcttagactggtagctgttgacgaccctgacaagcaagtcgcttgcttccaa
acacaggtcaacaatggcaagactgcttcggtccccgctgtcacatacatctccgccggt
gttgtcggtgctgctcttctcgtgtcgggtgcttctgctgcttcatccactctaagtgga
actgcaggcgctggttcagctggtggtgctcccagccctagctttgcccaaactctggga
tggttccagggaatggccatgaacggaatgctttccgtcgattaccctcctgtgtaccgc
agtttcaccaagaactttggtttctctgctggtattattccctgggaatctgtgcagagg
tccattgacagcttccgcaactcgactggaggtgatatcactactgatagcttcgaaatc
ctcagcaacgctacccttgtcttctccgacaactctactagccctcccgaggaccattct
aacaaggtcaaacgcgccttcaacacctttgaatcgctcgccaacctcgccattcgtggt
gttgaaacttccatggacaacgcgaccgacggtgaggcagcaactgctgctcaaggtcag
actctttctgtttctggtattacggcctttgtggaacaatacagagttcccaagtacaac
acattcatgactgttcttctggttgtcgccatcatcattgccttcatcatcgtcagtatt
ctctttgtcaaggctgtccttgagttttgggcactgttcggcaacttccctgagtctttg
agcggtttccgagagcattactggggatccattgcgcgaaccattacccacctgattcta
gtcctctacggtatctgggtcttgtattgtgtcttccagttcacagtgggtgactcgtgg
gttgcgcagcttctggctggtgttacactcgccattttcactggtattctgggttggttc
acatggaagattttcagcacggtgaagaggctgaagagcaccgagggtaacgccgacgcc
ctttacaacgacaagaagtactgggtcaagtactcattgttttacgaatcttacaagaag
gactactggtggatcttcatccctaccatcgtgtacctctttgccaagggctgcactctt
gccgtcggtgatggtaacggtatggctcagaccattgcacagctggtcgtcgaatccatt
atgctctgcttacttgtctttactcgtccctttgagcgcaagtccagcaatgtcattggt
atcgccatccagactgtccgtgtcctgtcggtggcttgcattttggtcttcgtccatgaa
ctcaacatccctcaagacagcaagacaattgcaggagtggttctcatcgcagtccagtct
gctctgactggcctcttggttatcctcatcctttggaacgccatcaacgtccttatcaag
gagaacccacaccgcaagcgaagaaaggagatggagaaagccaagcgtgatatggacact
ctcactcctctggatgcccgcaactcccttcttctcgaccgcaagg---ataacaacaac
atctccatgtttgccatgcccccacctcaagaaaagggatctctccgatccatgtcccct
gaccagtacagggacgcagaagcaggttaccggcaacccaactacatgtcttcaagccct
cctatgaatcgcaacctgactaacatggagcccgattctcaaaacctgatgggcaacgct
gctcctccaggctggagtcaacaagacccctaccc------gttgggacgccacgactct
ggggacacaggttacggccagcagccccatggacacggaaatggtggcggatacagaggg
ttctga
>Fp84
atgactcgacttcactccaattggagcgcctggaaggtggccatgacggccgcgaccctc
gccactggagttctgggtgacagtatcctcaggacatctggtgttaccgactgtggttct
gaacctggcatctctatccaaaagctggacatcagctacgacaacgacaagcagatcgtt
accttcgacgtctccggtactagcgacaaggagcaaaacgtctctgcaatcctcgaggtc
aacgcctatggccgcaaggtgtacgaaaactccatcaacccttgcagcaaagacactcct
atccctcagctctgccccatgcccaacacacactttgcagctcaaggtgaccaggaaatc
aagccggaatgggccaaccaagttcccgccattgctttccaagtccccgacatctcagcc
caagcaactcttagactggtagctgttgacgaccctgacaagcaagtcgcttgcttccaa
acacaggtcaacaatggcaagactgcttcggtccccgctgtcacatacatctccgccggt
gttgtcggtgctgctcttctcgtgtcgggtgcttctgctgcttcatccactctaagtgga
actgcaggcgctggttcagctggtggtgctcccagccctagctttgcccaaactctggga
tggttccagggaatggccatgaacggaatgctttccgtcgattaccctcctgtgtaccgc
agtttcaccaagaactttggtttctctgctggtattattccctgggaatctgtgcagagg
tccattgacagcttccgcaactcgactggaggtgatatcactactgatagcttcgaaatc
ctcagcaacgctacccttgtcttctccgacaactctactagccctcccgaggaccattct
aacaaggtcaaacgcgccttcaacacctttgaatcgctcgccaacctcgccattcgtggt
gttgaaacttccatggacaacgcgaccgacggtgaggcagcaactgctgctcaaggtcag
actctttctgtttctggtattacggcctttgtggaacaatacagagttcccaagtacaac
acattcatgactgttcttctggttgtcgccatcatcattgccttcatcatcgtcagtatt
ctctttgtcaaggctgtccttgagttttgggcactgttcggcaacttccctgagtctttg
agcggtttccgagagcattactggggatccattgcgcgaaccattacccacctgattcta
gtcctctacggtatctgggtcttgtattgtgtcttccagttcacagtgggtgactcgtgg
gttgcgcagcttctggctggtgttacactcgccattttcactggtattctgggttggttc
acatggaagattttcagcacggtgaagaggctgaagagcaccgagggtaacgccgacgcc
ctttacaacgacaagaagtactgggtcaagtactcattgttttacgaatcttacaagaag
gactactggtggatcttcatccctaccatcgtgtacctctttgccaagggctgcactctt
gccgtcggtgatggtaacggtatggctcagaccattgcacagctggtcgtcgaatccatt
atgctctgcttacttgtctttactcgtccctttgagcgcaagtccagcaatgtcattggt
atcgccatccagactgtccgtgtcctgtcggtggcttgcattttggtcttcgtccatgaa
ctcaacatccctcaagacagcaagacaattgcaggagtggttctcatcgcagtccagtct
gctctgactggcctcttggttatcctcatcctttggaacgccatcaacgtccttatcaag
gagaacccacaccgcaagcgaagaaaggagatggagaaagccaagcgtgatatggacact
ctcactcctctggatgcccgcaactcccttcttctcgaccgcaagg---ataacaacaac
atctccatgtttgccatgcccccacctcaagaaaagggatctctccgatccatgtcccct
gaccagtacagggacgcagaagcaggttaccggcaacccaactacatgtcttcaagccct
cctatgaatcgcaacctgactaacatggagcccgattctcaaaacctgatgggcaacgct
gctcctccaggctggagtcaacaagacccctaccc------gttgggacgccacgactct
ggggacacaggttacggccagcagccccatggacacggaaatggtggcggatacagaggg
ttctga
>Fp86
atgactcgacttcactccaattggagcgcctggaaggtggccatgacggccgcgaccctc
gccactggagttctgggtgacagtatcctcaggacatctggtgttaccgactgtggttct
gaacctggcatctctatccaaaagctggacatcagctacgacaacgacaagcagatcgtt
accttcgacgtctccggtactagcgacaaggagcaaaacgtctctgcaatcctcgaggtc
aacgcctatggccgcaaggtgtacgaaaactccatcaacccttgcagcaaagacactcct
atccctcagctctgccccatgcccaacacacactttgcagctcaaggtgaccaggaaatc
aagccggaatgggccaaccaagttcccgccattgctttccaagtccccgacatctcagcc
caagcaactcttagactggtagctgttgacgaccctgacaagcaagtcgcttgcttccaa
acacaggtcaacaatggcaagactgcttcggtccccgctgtcacatacatctccgccggt
gttgtcggtgctgctcttctcgtgtcgggtgcttctgctgcttcatccactctaagtgga
actgcaggcgctggttcagctggtggtgctcccagccctagctttgcccaaactctggga
tggttccagggaatggccatgaacggaatgctttccgtcgattaccctcctgtgtaccgc
agtttcaccaagaactttggtttctctgctggtattattccctgggaatctgtgcagagg
tccattgacagcttccgcaactcgactggaggtgatatcactactgatagcttcgaaatc
ctcagcaacgctacccttgtcttctccgacaactctactagccctcccgaggaccattct
aacaaggtcaaacgcgccttcaacacctttgaatcgctcgccaacctcgccattcgtggt
gttgaaacttccatggacaacgcgaccgacggtgaggcagcaactgctgctcaaggtcag
actctttctgtttctggtattacggcctttgtggaacaatacagagttcccaagtacaac
acattcatgactgttcttctggttgtcgccatcatcattgccttcatcatcgtcagtatt
ctctttgtcaaggctgtccttgagttttgggcactgttcggcaacttccctgagtctttg
agcggtttccgagagcattactggggatccattgcgcgaaccattacccacctgattcta
gtcctctacggtatctgggtcttgtattgtgtcttccagttcacagtgggtgactcgtgg
gttgcgcagcttctggctggtgttacactcgccattttcactggtattctgggttggttc
acatggaagattttcagcacggtgaagaggctgaagagcaccgagggtaacgccgacgcc
ctttacaacgacaagaagtactgggtcaagtactcattgttttacgaatcttacaagaag
gactactggtggatcttcatccctaccatcgtgtacctctttgccaagggctgcactctt
gccgtcggtgatggtaacggtatggctcagaccattgcacagctggtcgtcgaatccatt
atgctctgcttacttgtctttactcgtccctttgagcgcaagtccagcaatgtcattggt
atcgccatccagactgtccgtgtcctgtcggtggcttgcattttggtcttcgtccatgaa
ctcaacatccctcaagacagcaagacaattgcaggagtggttctcatcgcagtccagtct
gctctgactggcctcttggttatcctcatcctttggaacgccatcaacgtccttatcaag
gagaacccacaccgcaagcgaagaaaggagatggagaaagccaagcgtgatatggacact
ctcactcctctggatgcccgcaactcccttcttctcgaccgcaagg---ataacaacaac
atctccatgtttgccatgcccccacctcaagaaaagggatctctccgatccatgtcccct
gaccagtacagggacgcagaagcaggttaccggcaacccaactacatgtcttcaagccct
cctatgaatcgcaacctgactaacatggagcccgattctcaaaacctgatgggcaacgct
gctcctccaggctggagtcaacaagacccctaccc------gttgggacgccacgactct
ggggacacaggttacggccagcagccccatggacacggaaatggtggcggatacagaggg
ttctga
>Fvenenatum.busco
atgactcgacttcactccaattggagcgcctggaaggtggccatgacagccgcgaccctc
gtcactggagttctgggtgacagtatcctcaggacatctggtgttaccgactgcggttct
gaacctggcatcactatccaaaagctggacatcagctacgataacgacaagcagatcgtt
actttcgacgtctccggtaccagcgacaaggagcaaaacgtctctgcaatccttgaggtc
aacgcctatggccgcaaggtttacgaaaattccatcaacccttgcagcaaagacactcct
atccctcagctctgccccatgcccaacacacactttgccgccaaaggtgaccaggaaatc
aagccggaatgggccaaccaagttcccgccattgctttccaagtccccgacatctcagcc
caagcgaccctcagactggtagctgtcgacgaccctgacaagcaaatcgcttgcttccaa
acccaggtcaacaatggcaagactgcttcggttcccgctgtcacctacatctccgctggt
gttgtcggtgctgctcttctcgtctcgggtgcttctgccgcttcatccactttgagtgga
actgcaggcgctggttctgctggtggtgctcccagccccagctttgcccaaactctggga
tggttccagggaatggccatgaacggaatgctttccgtcgattaccctcctgtgtaccgc
agtttcaccaaaaactttggtttctctgctggtattattccctgggaatctgtgcaaaag
tccatcgacagcttccgcaactcgacgggaggtgatctctctactgacagcttcgatatc
ctcaggaacgccacacttgtcttctccgacaactctactatgcctcccgaggatcattcc
aacaaggtcaagcgcgccctcaacacctttgaatcgctcgccaacctcgccattcgtggt
gttgaaagttccatggacaacacgacagatggtgaggttgcaactgctgctcagggtcag
actctgtctgtttctggcattacggcctatgttgaacaatacagagttcccaagtacaac
acattcatgactgttcttctggttgtcgctattatcattgccttcatcatcgtcagtatt
ctttttgtcaaggctgttcttgagttttgggcactgttcggcaactttcctgaatctctg
agcggtttccgagaacattactggggatccattgctcgaaccattacccatctgattctg
gttctctacggtatctgggtcttgtattgtgttttccagttcacagtaggggactcttgg
gttgcgcagcttttggctggtattacgctcgccattttcactggtattctgggttggttc
acgtggaagattttcagcacggtgaagagactccagagcaccgagggcaacgctgacgcc
ctttacaatgacaagcagtactgggtcaagtactctctgttttacgaatcttacaagaag
gactactggtggatcttcatccctaccatcgtgtacctctttgctaagggctgcactctt
gccgtcggcgatggtaacggtatggctcagaccattgcacagttggttgtcgagtcaatt
atgctctgcttacttgtctttacgcgtccatttgagcgaaagtccagcaatgtcattggc
attgccatccagactgtccgtgtcctatcggtggcttgcattttggtctttgtccacgag
ctcaacattcctcaagacagcaagacaattgcaggagtggttcttatcgcagttcagtct
gccctgactggtctcttggttatccttatcctttggaacgctatcaacgttctggtcaag
gagaacccacaccgcaagcgaagaaaggagttggagaaagccaagcgtgatatggacact
ctcacccctctggatgcccgaaactcccttcttctcgaccgtaaggacaacaacaacaac
atctctatgtttgccatgcctccgcctcaagagaagggatctctccgatctatgtcccct
gaccagtacagggacgcggaggcaggttaccggcaacccaactacctgtcttcgagccct
cctatgaaccgtaacctgactagcacggagcccgattctcagcacttgatgggcaacgct
gctcctccaggctggagtcaacaagacccctatcctgtgggactgggacgccacgactct
ggggacacagcttacggccagcagccctacgggcacggaaatggtggcggatacagaggg
ttctga
