# Supplementary material for: Apicidin biosynthesis is linked to accessory chromosomes in Fusarium poae isolates
Source: BMC Genomics. 2021 Aug 4;22:591. doi: 10.1186/s12864-021-07617-y (PMC8340494; doi:10.1186/s12864-021-07617-y)
Supplement: Supplementary file 17 — Additional file 17. Compressed folder containing alignments for each of the 4141 orthologs used in BUSCO analysis. [file 12864_2021_7617_MOESM17_ESM.zip › Fven2_nt_MAFFT/40105at5125_nt.mafft.fasta]

>Fp105
atgttgatcaaagagtctcatgtcgatgttcctaccactgccaatggcaaggatggcact
atgcgtatctttgtctttcatcctactattcccggatatcctaatgcacgattccctggt
gtgagtctcttcagtgagatttaccaagtcaccggtcctgtagctcggtttgcccgccag
attgctggccagggctacatcgttgctgcaccttcgtcatatcatgactttacaggccca
gagcctctcaagtacgacgttgaggatactgaccgcggcaacaaattcaagatcgaaaag
actctcgagtcttacgacgccgactcgtatgccactgtcgactacctcctctcacttccc
acttgcacaggacgcattggttccacaggcatgtgccttggcggccatcttgctgtccgc
gctgctcttgaccctcgcatttctgcttgtgtcggttacttcgctacagatatccactct
cgcactcttggtccttacgatgctcccaacacttcctctaccgctcctgccgacagcaac
catactttggacctttttcacaaattcaagggtgaggttgccatgatctttggagtgaag
gatactcacgtccctgacgctggtcgtgatctcatccgtgccaagctccgtgaggctggt
gtcgtgactagcttctacgagtttgcctgggcccagcatgccttcatccgtgacgagctc
agcaagggtcgttacgatcccgctattaccaagatctgctttgaggtcctgctagagctc
tttggtcgtgttctcaagactgacctgggagccaaggacggcgatgtcccagcaccagag
cacgactgttaa
>Fp108
atgttgatcaaagagtctcatgtcgatgttcctaccactgccaatggcaaggatggcact
atgcgtatctttgtctttcatcctactattcccggatatcctaatgcacgattccctggt
gtgagtctcttcagtgagatttaccaagtcaccggtcctgtagctcggtttgcccgccag
attgctggccagggctacatcgttgctgcaccttcgtcatatcatgactttacaggccca
gagcctctcaagtacgacgttgaggatactgaccgcggcaacaaattcaagatcgaaaag
actctcgagtcttacgacgccgactcgtatgccactgtcgactacctcctctcacttccc
acttgcacaggacgcattggttccacaggcatgtgccttggcggccatcttgctgtccgc
gctgctcttgaccctcgcatttctgcttgtgtcggttacttcgctacagatatccactct
cgcactcttggtccttacgatgctcccaacacttcctctaccgctcctgccgacagcaac
catactttggacctttttcacaaattcaagggtgaggttgccatgatctttggagtgaag
gatactcacgtccctgacgctggtcgtgatctcatccgtgccaagctccgtgaggctggt
gtcgtgactagcttctacgagtttgcctgggcccagcatgccttcatccgtgacgagctc
agcaagggtcgttacgatcccgctattaccaagatctgctttgaggtcctgctagagctc
tttggtcgtgttctcaagactgacctgggagccaaggacggcgatgtcccagcaccagag
cacgactgttaa
>Fp118
atgttgatcaaagagtctcatgtcgatgttcctaccactgccaatggcaaggatggcact
atgcgtatctttgtctttcatcctactattcccggatatcctaatgcacgattccctggt
gtgagtctcttcagtgagatttaccaagtcaccggtcctgtagctcggtttgcccgccag
attgctggccagggctacatcgttgctgcaccttcgtcatatcatgactttacaggccca
gagcctctcaagtacgacgttgaggatactgaccgcggcaacaaattcaagatcgaaaag
actctcgagtcttacgacgccgactcgtatgccactgtcgactacctcctctcacttccc
acttgcacaggacgcattggttccacaggcatgtgccttggcggccatcttgctgtccgc
gctgctcttgaccctcgcatttctgcttgtgtcggttacttcgctacagatatccactct
cgcactcttggtccttacgatgctcccaacacttcctctaccgctcctgccgacagcaac
catactttggacctttttcacaaattcaagggtgaggttgccatgatctttggagtgaag
gatactcacgtccctgacgctggtcgtgatctcatccgtgccaagctccgtgaggctggt
gtcgtgactagcttctacgagtttgcctgggcccagcatgccttcatccgtgacgagctc
agcaagggtcgttacgatcccgctattaccaagatctgctttgaggtcctgctagagctc
tttggtcgtgttctcaagactgacctgggagccaaggacggcgatgtcccagcaccagag
cacgactgttaa
>Fp122
atgttgatcaaagagtctcatgtcgatgttcctaccactgccaatggcaaggatggcact
atgcgtatctttgtctttcatcctactattcccggatatcctaatgcacgattccctggt
gtgagtctcttcagtgagatttaccaagtcaccggtcctgtagctcggtttgcccgccag
attgctggccagggctacatcgttgctgcaccttcgtcatatcatgactttacaggccca
gagcctctcaagtacgacgttgaggatactgaccgcggcaacaaattcaagatcgaaaag
actctcgagtcttacgacgccgactcgtatgccactgtcgactacctcctctcacttccc
acttgcacaggacgcattggttccacaggcatgtgccttggcggccatcttgctgtccgc
gctgctcttgaccctcgcatttctgcttgtgtcggttacttcgctacagatatccactct
cgcactcttggtccttacgatgctcccaacacttcctctaccgctcctgccgacagcaac
catactttggaccttttccgcaaattcaagggtgaggttgccatgatctttggagtgaag
gatactcacgtccctgacgctggtcgtgatctcatccgtgccaagctccgtgaggctggt
gtcgtgactagcttctacgagtttgcctgggcccagcatgccttcatccgtgacgagctc
agcaagggtcgttacgatcccgctattaccaagatctgctttgaggtcctgctagagctc
tttggtcgtgttctcaagactgacctgggagccaaggacggcgatgtcccagcaccagag
cacgactgttaa
>Fp125
atgttgatcaaagagtctcatgtcgatgttcctaccactgccaatggcaaggatggcact
atgcgtatctttgtctttcatcctactattcccggatatcctaatgcacgattccctggt
gtgagtctcttcagtgagatttaccaagtcaccggtcctgtagctcggtttgcccgccag
attgctggccagggctacatcgttgctgcaccttcgtcatatcatgactttacaggccca
gagcctctcaagtacgacgttgaggatactgaccgcggcaacaaattcaagatcgaaaag
actctcgagtcttacgacgccgactcgtatgccactgtcgactacctcctctcacttccc
acttgcacaggacgcattggttccacaggcatgtgccttggcggccatcttgctgtccgc
gctgctcttgaccctcgcatttctgcttgtgtcggttacttcgctacagatatccactct
cgcactcttggtccttacgatgctcccaacacttcctctaccgctcctgccgacagcaac
catactttggacctttttcacaaattcaagggtgaggttgccatgatctttggagtgaag
gatactcacgtccctgacgctggtcgtgatctcatccgtgccaagctccgtgaggctggt
gtcgtgactagcttctacgagtttgcctgggcccagcatgccttcatccgtgacgagctc
agcaagggtcgttacgatcccgctattaccaagatctgctttgaggtcctgctagagctc
tttggtcgtgttctcaagactgacctgggagccaaggacggcgatgtcccagcaccagag
cacgactgttaa
>Fp13r
atgttgatcaaagagtctcatgtcgatgttcctaccactgccaatggcaaggatggcact
atgcgtatctttgtctttcatcctactattcccggatatcctaatgcacgattccctggt
gtgagtctcttcagtgagatttaccaagtcaccggtcctgtagctcggtttgcccgccag
attgctggccagggctacatcgttgctgcaccttcgtcatatcatgactttacaggccca
gagcctctcaagtacgacgttgaggatactgaccgcggcaacaaattcaagatcgaaaag
actctcgagtcttacgacgccgactcgtatgccactgtcgactacctcctctcacttccc
acttgcacaggacgcattggttccacaggcatgtgccttggcggccatcttgctgtccgc
gctgctcttgaccctcgcatttctgcttgtgtcggttacttcgctacagatatccactct
cgcactcttggtccttacgatgctcccaacacttcctctaccgctcctgccgacagcaac
catactttggacctttttcacaaattcaagggtgaggttgccatgatctttggagtgaag
gatactcacgtccctgacgctggtcgtgatctcatccgtgccaagctccgtgaggctggt
gtcgtgactagcttctacgagtttgcctgggcccagcatgccttcatccgtgacgagctc
agcaagggtcgttacgatcccgctattaccaagatctgctttgaggtcctgctagagctc
tttggtcgtgttctcaagactgacctgggagccaaggacggcgatgtcccagcaccagag
cacgactgttaa
>Fp144
atgttgatcaaagagtctcatgtcgatgttcctaccactgccaatggcaaggatggcact
atgcgtatctttgtctttcatcctactattcccggatatcctaatgcacgattccctggt
gtgagtctcttcagtgagatttaccaagtcaccggtcctgtagctcggtttgcccgccag
attgctggccagggctacatcgttgctgcaccttcgtcatatcatgactttacaggccca
gagcctctcaagtacgacgttgaggatactgaccgcggcaacaaattcaagatcgaaaag
actctcgagtcttacgacgccgactcgtatgccactgtcgactacctcctctcacttccc
acttgcacaggacgcattggttccacaggcatgtgccttggcggccatcttgctgtccgc
gctgctcttgaccctcgcatttctgcttgtgtcggttacttcgctacagatatccactct
cgcactcttggtccttacgatgctcccaacacttcctctaccgctcctgccgacagcaac
catactttggacctttttcacaaattcaagggtgaggttgccatgatctttggagtgaag
gatactcacgtccctgacgctggtcgtgatctcatccgtgccaagctccgtgaggctggt
gtcgtgactagcttctacgagtttgcctgggcccagcatgccttcatccgtgacgagctc
agcaagggtcgttacgatcccgctattaccaagatctgctttgaggtcctgctagagctc
tttggtcgtgttctcaagactgacctgggagccaaggacggcgatgtcccagcaccagag
cacgactgttaa
>Fp146
atgttgatcaaagagtctcatgtcgatgttcctaccactgccaatggcaaggatggcact
atgcgtatctttgtctttcatcctactattcccggatatcctaatgcacgattccctggt
gtgagtctcttcagtgagatttaccaagtcaccggtcctgtagctcggtttgcccgccag
attgctggccagggctacatcgttgctgcaccttcgtcatatcatgactttacaggccca
gagcctctcaagtacgacgttgaggatactgaccgcggcaacaaattcaagatcgaaaag
actctcgagtcttacgacgccgactcgtatgccactgtcgactacctcctctcacttccc
acttgcacaggacgcattggttccacaggcatgtgccttggcggccatcttgctgtccgc
gctgctcttgaccctcgcatttctgcttgtgtcggttacttcgctacagatatccactct
cgcactcttggtccttacgatgctcccaacacttcctctaccgctcctgccgacagcaac
catactttggacctttttcacaaattcaagggtgaggttgccatgatctttggagtgaag
gatactcacgtccctgacgctggtcgtgatctcatccgtgccaagctccgtgaggctggt
gtcgtgactagcttctacgagtttgcctgggcccagcatgccttcatccgtgacgagctc
agcaagggtcgttacgatcccgctattaccaagatctgctttgaggtcctgctagagctc
tttggtcgtgttctcaagactgacctgggagccaaggacggcgatgtcccagcaccagag
cacgactgttaa
>Fp155
atgttgatcaaagagtctcatgtcgatgttcctaccactgccaatggcaaggatggcact
atgcgtatctttgtctttcatcctactattcccggatatcctaatgcacgattccctggt
gtgagtctcttcagtgagatttaccaagtcaccggtcctgtagctcggtttgcccgccag
attgctggccagggctacatcgttgctgcaccttcgtcatatcatgactttacaggccca
gagcctctcaagtacgacgttgaggatactgaccgcggcaacaaattcaagatcgaaaag
actctcgagtcttacgacgccgactcgtatgccactgtcgactacctcctctcacttccc
acttgcacaggacgcattggttccacaggcatgtgccttggcggccatcttgctgtccgc
gctgctcttgaccctcgcatttctgcttgtgtcggttacttcgctacagatatccactct
cgcactcttggtccttacgatgctcccaacacttcctctaccgctcctgccgacagcaac
catactttggacctttttcacaaattcaagggtgaggttgccatgatctttggagtgaag
gatactcacgtccctgacgctggtcgtgatctcatccgtgccaagctccgtgaggctggt
gtcgtgactagcttctacgagtttgcctgggcccagcatgccttcatccgtgacgagctc
agcaagggtcgttacgatcccgctattaccaagatctgctttgaggtcctgctagagctc
tttggtcgtgttctcaagactgacctgggagccaaggacggcgatgtcccagcaccagag
cacgactgttaa
>Fp157
atgttgatcaaagagtctcatgtcgatgttcctaccactgccaatggcaaggatggcact
atgcgtatctttgtctttcatcctactattcccggatatcctaatgcacgattccctggt
gtgagtctcttcagtgagatttaccaagtcaccggtcctgtagctcggtttgcccgccag
attgctggccagggctacatcgttgctgcaccttcgtcatatcatgactttacaggccca
gagcctctcaagtacgacgttgaggatactgaccgcggcaacaaattcaagatcgaaaag
actctcgagtcttacgacgccgactcgtatgccactgtcgactacctcctctcacttccc
acttgcacaggacgcattggttccacaggcatgtgccttggcggccatcttgctgtccgc
gctgctcttgaccctcgcatttctgcttgtgtcggttacttcgctacagatatccactct
cgcactcttggtccttacgatgctcccaacacttcctctaccgctcctgccgacagcaac
catactttggacctttttcacaaattcaagggtgaggttgccatgatctttggagtgaag
gatactcacgtccctgacgctggtcgtgatctcatccgtgccaagctccgtgaggctggt
gtcgtgactagcttctacgagtttgcctgggcccagcatgccttcatccgtgacgagctc
agcaagggtcgttacgatcccgctattaccaagatctgctttgaggtcctgctagagctc
tttggtcgtgttctcaagactgacctgggagccaaggacggcgatgtcccagcaccagag
cacgactgttaa
>Fp16r
atgttgatcaaagagtctcatgtcgatgttcctaccactgccaatggcaaggatggcact
atgcgtatctttgtctttcatcctactattcccggatatcctaatgcacgattccctggt
gtgagtctcttcagtgagatttaccaagtcaccggtcctgtagctcggtttgcccgccag
attgctggccagggctacatcgttgctgcaccttcgtcatatcatgactttacaggccca
gagcctctcaagtacgacgttgaggatactgaccgcggcaacaaattcaagatcgaaaag
actctcgagtcttacgacgccgactcgtatgccactgtcgactacctcctctcacttccc
acttgcacaggacgcattggttccacaggcatgtgccttggcggccatcttgctgtccgc
gctgctcttgaccctcgcatttctgcttgtgtcggttacttcgctacagatatccactct
cgcactcttggtccttacgatgctcccaacacttcctctaccgctcctgccgacagcaac
catactttggacctttttcacaaattcaagggtgaggttgccatgatctttggagtgaag
gatactcacgtccctgacgctggtcgtgatctcatccgtgccaagctccgtgaggctggt
gtcgtgactagcttctacgagtttgcctgggcccagcatgccttcatccgtgacgagctc
agcaagggtcgttacgatcccgctattaccaagatctgctttgaggtcctgctagagctc
tttggtcgtgttctcaagactgacctgggagccaaggacggcgatgtcccagcaccagag
cacgactgttaa
>Fp1r
atgttgatcaaagagtctcatgtcgatgttcctaccactgccaatggcaaggatggcact
atgcgtatctttgtctttcatcctactattcccggatatcctaatgcacgattccctggt
gtgagtctcttcagtgagatttaccaagtcaccggtcctgtagctcggtttgcccgccag
attgctggccagggctacatcgttgctgcaccttcgtcatatcatgactttacaggccca
gagcctctcaagtacgacgttgaggatactgaccgcggcaacaaattcaagatcgaaaag
actctcgagtcttacgacgccgactcgtatgccactgtcgactacctcctctcacttccc
acttgcacaggacgcattggttccacaggcatgtgccttggcggccatcttgctgtccgc
gctgctcttgaccctcgcatttctgcttgtgtcggttacttcgctacagatatccactct
cgcactcttggtccttacgatgctcccaacacttcctctaccgctcctgccgacagcaac
catactttggacctttttcacaaattcaagggtgaggttgccatgatctttggagtgaag
gatactcacgtccctgacgctggtcgtgatctcatccgtgccaagctccgtgaggctggt
gtcgtgactagcttctacgagtttgcctgggcccagcatgccttcatccgtgacgagctc
agcaagggtcgttacgatcccgctattaccaagatctgctttgaggtcctgctagagctc
tttggtcgtgttctcaagactgacctgggagccaaggacggcgatgtcccagcaccagag
cacgactgttaa
>Fp21r
atgttgatcaaagagtctcatgtcgatgttcctaccactgccaatggcaaggatggcact
atgcgtatctttgtctttcatcctactattcccggatatcctaatgcacgattccctggt
gtgagtctcttcagtgagatttaccaagtcaccggtcctgtagctcggtttgcccgccag
attgctggccagggctacatcgttgctgcaccttcgtcatatcatgactttacaggccca
gagcctctcaagtacgacgttgaggatactgaccgcggcaacaaattcaagatcgaaaag
actctcgagtcttacgacgccgactcgtatgccactgtcgactacctcctctcacttccc
acttgcacaggacgcattggttccacaggcatgtgccttggcggccatcttgctgtccgc
gctgctcttgaccctcgcatttctgcttgtgtcggttacttcgctacagatatccactct
cgcactcttggtccttacgatgctcccaacacttcctctaccgctcctgccgacagcaac
catactttggacctttttcacaaattcaagggtgaggttgccatgatctttggagtgaag
gatactcacgtccctgacgctggtcgtgatctcattcgtgccaagctccgtgaggctggt
gtcgtgactagcttctacgagtttgcctgggcccagcatgccttcatccgtgacgagctc
agcaagggtcgttacgatcccgctattaccaagatctgctttgaggtcctgctagagctc
tttggtcgtgttctcaagactgacctgggagccaaggacggcgatgtcccagcaccagag
cacgactgttaa
>Fp24r
atgttgatcaaagagtctcatgtcgatgttcctaccactgccaatggcaaggatggcact
atgcgtatctttgtctttcatcctactattcccggatatcctaatgcacgattccctggt
gtgagtctcttcagtgagatttaccaagtcaccggtcctgtagctcggtttgcccgccag
attgctggccagggctacatcgttgctgcaccttcgtcatatcatgactttacaggccca
gagcctctcaagtacgacgttgaggatactgaccgcggcaacaaattcaagatcgaaaag
actctcgagtcttacgacgccgactcgtatgccactgtcgactacctcctctcacttccc
acttgcacaggacgcattggttccacaggcatgtgccttggcggccatcttgctgtccgc
gctgctcttgaccctcgcatttctgcttgtgtcggttacttcgctacagatatccactct
cgcactcttggtccttacgatgctcccaacacttcctctaccgctcctgccgacagcaac
catactttggacctttttcacaaattcaagggtgaggttgccatgatctttggagtgaag
gatactcacgtccctgacgctggtcgtgatctcatccgtgccaagctccgtgaggctggt
gtcgtgactagcttctacgagtttgcctgggcccagcatgccttcatccgtgacgagctc
agcaagggtcgttacgatcccgctattaccaagatctgctttgaggtcctgctagagctc
tttggtcgtgttctcaagactgacctgggagccaaggacggcgatgtcccagcaccagag
cacgactgttaa
>Fp2516
atgttgatcaaagagtctcatgtcgatgttcctaccactgccaatggcaaggatggcact
atgcgtatctttgtctttcatcctactattcccggatatcctaatgcacgattccctggt
gtgagtctcttcagtgagatttaccaagtcaccggtcctgtagctcggtttgcccgccag
attgctggccagggctacatcgttgctgcaccttcgtcatatcatgactttacaggccca
gagcctctcaagtacgacgttgaggatactgaccgcggcaacaaattcaagatcgaaaag
actctcgagtcttacgacgccgactcgtatgccactgtcgactacctcctctcacttccc
acttgcacaggacgcattggttccacaggcatgtgccttggcggccatcttgctgtccgc
gctgctcttgaccctcgcatttctgcttgtgtcggttacttcgctacagatatccactct
cgcactcttggtccttacgatgctcccaacacttcctctaccgctcctgccgacagcaac
catactttggaccttttccgcaaattcaagggtgaggttgccatgatctttggagtgaag
gatactcacgtccctgacgctggtcgtgatctcatccgtgccaagctccgtgaggctggt
gtcgtgactagcttctacgagtttgcctgggcccagcatgccttcatccgtgacgagctc
agcaagggtcgttacgatcccgctattaccaagatctgctttgaggtcctgctagagctc
tttggtcgtgttctcaagactgacctgggagccaaggacggcgatgtcccagcaccagag
cacgactgttaa
>Fp26r
atgttgatcaaagagtctcatgtcgatgttcctaccactgccaatggcaaggatggcact
atgcgtatctttgtctttcatcctactattcccggatatcctaatgcacgattccctggt
gtgagtctcttcagtgagatttaccaagtcaccggtcctgtagctcggtttgcccgccag
attgctggccagggctacatcgttgctgcaccttcgtcatatcatgactttacaggccca
gagcctctcaagtacgacgttgaggatactgaccgcggcaacaaattcaagatcgaaaag
actctcgagtcttacgacgccgactcgtatgccactgtcgactacctcctctcacttccc
acttgcacaggacgcattggttccacaggcatgtgccttggcggccatcttgctgtccgc
gctgctcttgaccctcgcatttctgcttgtgtcggttacttcgctacagatatccactct
cgcactcttggtccttacgatgctcccaacacttcctctaccgctcctgccgacagcaac
catactttggacctttttcacaaattcaagggtgaggttgccatgatctttggagtgaag
gatactcacgtccctgacgctggtcgtgatctcatccgtgccaagctccgtgaggctggt
gtcgtgactagcttctacgagtttgcctgggcccagcatgccttcatccgtgacgagctc
agcaagggtcgttacgatcccgctattaccaagatctgctttgaggtcctgctagagctc
tttggtcgtgttctcaagactgacctgggagccaaggacggcgatgtcccagcaccagag
cacgactgttaa
>Fp33
atgttgatcaaagagtctcatgtcgatgttcctaccactgccaatggcaaggatggcact
atgcgtatctttgtctttcatcctactattcccggatatcctaatgcacgattccctggt
gtgagtctcttcagtgagatttaccaagtcaccggtcctgtagctcggtttgcccgccag
attgctggccagggctacatcgttgctgcaccttcgtcatatcatgactttacaggccca
gagcctctcaagtacgacgttgaggatactgaccgcggcaacaaattcaagatcgaaaag
actctcgagtcttacgacgccgactcgtatgccactgtcgactacctcctctcacttccc
acttgcacaggacgcattggttccacaggcatgtgccttggcggccatcttgctgtccgc
gctgctcttgaccctcgcatttctgcttgtgtcggttacttcgctacagatatccactct
cgcactcttggtccttacgatgctcccaacacttcctctaccgctcctgccgacagcaac
catactttggacctttttcacaaattcaagggtgaggttgccatgatctttggagtgaag
gatactcacgtccctgacgctggtcgtgatctcatccgtgccaagctccgtgaggctggt
gtcgtgactagcttctacgagtttgcctgggcccagcatgccttcatccgtgacgagctc
agcaagggtcgttacgatcccgctattaccaagatctgctttgaggtcctgctagagctc
tttggtcgtgttctcaagactgacctgggagccaaggacggcgatgtcccagcaccagag
cacgactgttaa
>Fp34
atgttgatcaaagagtctcatgtcgatgttcctaccactgccaatggcaaggatggcact
atgcgtatctttgtctttcatcctactattcccggatatcctaatgcacgattccctggt
gtgagtctcttcagtgagatttaccaagtcaccggtcctgtagctcggtttgcccgccag
attgctggccagggctacatcgttgctgcaccttcgtcatatcatgactttacaggccca
gagcctctcaagtacgacgttgaggatactgaccgcggcaacaaattcaagatcgaaaag
actctcgagtcttacgacgccgactcgtatgccactgtcgactacctcctctcacttccc
acttgcacaggacgcattggttccacaggcatgtgccttggcggccatcttgctgtccgc
gctgctcttgaccctcgcatttctgcttgtgtcggttacttcgctacagatatccactct
cgcactcttggtccttacgatgctcccaacacttcctctaccgctcctgccgacagcaac
catactttggaccttttccgcaaattcaagggtgaggttgccatgatctttggagtgaag
gatactcacgtccctgacgctggtcgtgatctcatccgtgccaagctccgtgaggctggt
gtcgtgactagcttctacgagtttgcctgggcccagcatgccttcatccgtgacgagctc
agcaagggtcgttacgatcccgctattaccaagatctgctttgaggtcctgctagagctc
tttggtcgtgttctcaagactgacctgggagccaaggacggcgatgtcccagcaccagag
cacgactgttaa
>Fp35
atgttgatcaaagagtctcatgtcgatgttcctaccactgccaatggcaaggatggcact
atgcgtatctttgtctttcatcctactattcccggatatcctaatgcacgattccctggt
gtgagtctcttcagtgagatttaccaagtcaccggtcctgtagctcggtttgcccgccag
attgctggccagggctacatcgttgctgcaccttcgtcatatcatgactttacaggccca
gagcctctcaagtacgacgttgaggatactgaccgcggcaacaaattcaagatcgaaaag
actctcgagtcttacgacgccgactcgtatgccactgtcgactacctcctctcacttccc
acttgcacaggacgcattggttccacaggcatgtgccttggcggccatcttgctgtccgc
gctgctcttgaccctcgcatttctgcttgtgtcggttacttcgctacagatatccactct
cgcactcttggtccttacgatgctcccaacacttcctctaccgctcctgccgacagcaac
catactttggacctttttcacaaattcaagggtgaggttgccatgatctttggagtgaag
gatactcacgtccctgacgctggtcgtgatctcatccgtgccaagctccgtgaggctggt
gtcgtgactagcttctacgagtttgcctgggcccagcatgccttcatccgtgacgagctc
agcaagggtcgttacgatcccgctattaccaagatctgctttgaggtcctgctagagctc
tttggtcgtgttctcaagactgacctgggagccaaggacggcgatgtcccagcaccagag
cacgactgttaa
>Fp38
atgttgatcaaagagtctcatgtcgatgttcctaccactgccaatggcaaggatggcact
atgcgtatctttgtctttcatcctactattcccggatatcctaatgcacgattccctggt
gtgagtctcttcagtgagatttaccaagtcaccggtcctgtagctcggtttgcccgccag
attgctggccagggctacatcgttgctgcaccttcgtcatatcatgactttacaggccca
gagcctctcaagtacgacgttgaggatactgaccgcggcaacaaattcaagatcgaaaag
actctcgagtcttacgacgccgactcgtatgccactgtcgactacctcctctcacttccc
acttgcacaggacgcattggttccacaggcatgtgccttggcggccatcttgctgtccgc
gctgctcttgaccctcgcatttctgcttgtgtcggttacttcgctacagatatccactct
cgcactcttggtccttacgatgctcccaacacttcctctaccgctcctgccgacagcaac
catactttggacctttttcacaaattcaagggtgaggttgccatgatctttggagtgaag
gatactcacgtccctgacgctggtcgtgatctcatccgtgccaagctccgtgaggctggt
gtcgtgactagcttctacgagtttgcctgggcccagcatgccttcatccgtgacgagctc
agcaagggtcgttacgatcccgctattaccaagatctgctttgaggtcctgctagagctc
tttggtcgtgttctcaagactgacctgggagccaaggacggcgatgtcccagcaccagag
cacgactgttaa
>Fp39
atgttgatcaaagagtctcatgtcgatgttcctaccactgccaatggcaaggatggcact
atgcgtatctttgtctttcatcctactattcccggatatcctaatgcacgattccctggt
gtgagtctcttcagtgagatttaccaagtcaccggtcctgtagctcggtttgcccgccag
attgctggccagggctacatcgttgctgcaccttcgtcatatcatgactttacaggccca
gagcctctcaagtacgacgttgaggatactgaccgcggcaacaaattcaagatcgaaaag
actctcgagtcttacgacgccgactcgtatgccactgtcgactacctcctctcacttccc
acttgcacaggacgcattggttccacaggcatgtgccttggcggccatcttgctgtccgc
gctgctcttgaccctcgcatttctgcttgtgtcggttacttcgctacagatatccactct
cgcactcttggtccttacgatgctcccaacacttcctctaccgctcctgccgacagcaac
catactttggacctttttcacaaattcaagggtgaggttgccatgatctttggagtgaag
gatactcacgtccctgacgctggtcgtgatctcatccgtgccaagctccgtgaggctggt
gtcgtgactagcttctacgagtttgcctgggcccagcatgccttcatccgtgacgagctc
agcaagggtcgttacgatcccgctattaccaagatctgctttgaggtcctgctagagctc
tttggtcgtgttctcaagactgacctgggagccaaggacggcgatgtcccagcaccagag
cacgactgttaa
>Fp42
atgttgatcaaagagtctcatgtcgatgttcctaccactgccaatggcaaggatggcact
atgcgtatctttgtctttcatcctactattcccggatatcctaatgcacgattccctggt
gtgagtctcttcagtgagatttaccaagtcaccggtcctgtagctcggtttgcccgccag
attgctggccagggctacatcgttgctgcaccttcgtcatatcatgactttacaggccca
gagcctctcaagtacgacgttgaggatactgaccgcggcaacaaattcaagatcgaaaag
actctcgagtcttacgacgccgactcgtatgccactgtcgactacctcctctcacttccc
acttgcacaggacgcattggttccacaggcatgtgccttggcggccatcttgctgtccgc
gctgctcttgaccctcgcatttctgcttgtgtcggttacttcgctacagatatccactct
cgcactcttggtccttacgatgctcccaacacttcctctaccgctcctgccgacagcaac
catactttggacctttttcacaaattcaagggtgaggttgccatgatctttggagtgaag
gatactcacgtccctgacgctggtcgtgatctcatccgtgccaagctccgtgaggctggt
gtcgtgactagcttctacgagtttgcctgggcccagcatgccttcatccgtgacgagctc
agcaagggtcgttacgatcccgctattaccaagatctgctttgaggtcctgctagagctc
tttggtcgtgttctcaagactgacctgggagccaaggacggcgatgtcccagcaccagag
cacgactgttaa
>Fp44
atgttgatcaaagagtctcatgtcgatgttcctaccactgccaatggcaaggatggcact
atgcgtatctttgtctttcatcctactattcccggatatcctaatgcacgattccctggt
gtgagtctcttcagtgagatttaccaagtcaccggtcctgtagctcggtttgcccgccag
attgctggccagggctacatcgttgctgcaccttcgtcatatcatgactttacaggccca
gagcctctcaagtacgacgttgaggatactgaccgcggcaacaaattcaagatcgaaaag
actctcgagtcttacgacgccgactcgtatgccactgtcgactacctcctctcacttccc
acttgcacaggacgcattggttccacaggcatgtgccttggcggccatcttgctgtccgc
gctgctcttgaccctcgcatttctgcttgtgtcggttacttcgctacagatatccactct
cgcactcttggtccttacgatgctcccaacacttcctctaccgctcctgccgacagcaac
catactttggacctttttcacaaattcaagggtgaggttgccatgatctttggagtgaag
gatactcacgtccctgacgctggtcgtgatctcatccgtgccaagctccgtgaggctggt
gtcgtgactagcttctacgagtttgcctgggcccagcatgccttcatccgtgacgagctc
agcaagggtcgttacgatcccgctattaccaagatctgctttgaggtcctgctagagctc
tttggtcgtgttctcaagactgacctgggagccaaggacggcgatgtcccagcaccagag
cacgactgttaa
>Fp49
atgttgatcaaagagtctcatgtcgatgttcctaccactgccaatggcaaggatggcact
atgcgtatctttgtctttcatcctactattcccggatatcctaatgcacgattccctggt
gtgagtctcttcagtgagatttaccaagtcaccggtcctgtagctcggtttgcccgccag
attgctggccagggctacatcgttgctgcaccttcgtcatatcatgactttacaggccca
gagcctctcaagtacgacgttgaggatactgaccgcggcaacaaattcaagatcgaaaag
actctcgagtcttacgacgccgactcgtatgccactgtcgactacctcctctcacttccc
acttgcacaggacgcattggttccacaggcatgtgccttggcggccatcttgctgtccgc
gctgctcttgaccctcgcatttctgcttgtgtcggttacttcgctacagatatccactct
cgcactcttggtccttacgatgctcccaacacttcctctaccgctcctgccgacagcaac
catactttggacctttttcacaaattcaagggtgaggttgccatgatctttggagtgaag
gatactcacgtccctgacgctggtcgtgatctcatccgtgccaagctccgtgaggctggt
gtcgtgactagcttctacgagtttgcctgggcccagcatgccttcatccgtgacgagctc
agcaagggtcgttacgatcccgctattaccaagatctgctttgaggtcctgctagagctc
tttggtcgtgttctcaagactgacctgggagccaaggacggcgatgtcccagcaccagag
cacgactgttaa
>Fp50
atgttgatcaaagagtctcatgtcgatgttcctaccactgccaatggcaaggatggcact
atgcgtatctttgtctttcatcctactattcccggatatcctaatgcacgattccctggt
gtgagtctcttcagtgagatttaccaagtcaccggtcctgtagctcggtttgcccgccag
attgctggccagggctacatcgttgctgcaccttcgtcatatcatgactttacaggccca
gagcctctcaagtacgacgttgaggatactgaccgcggcaacaaattcaagatcgaaaag
actctcgagtcttacgacgccgactcgtatgccactgtcgactacctcctctcacttccc
acttgcacaggacgcattggttccacaggcatgtgccttggcggccatcttgctgtccgc
gctgctcttgaccctcgcatttctgcttgtgtcggttacttcgctacagatatccactct
cgcactcttggtccttacgatgctcccaacacttcctctaccgctcctgccgacagcaac
catactttggacctttttcacaaattcaagggtgaggttgccatgatctttggagtgaag
gatactcacgtccctgacgctggtcgtgatctcatccgtgccaagctccgtgaggctggt
gtcgtgactagcttctacgagtttgcctgggcccagcatgccttcatccgtgacgagctc
agcaagggtcgttacgatcccgctattaccaagatctgctttgaggtcctgctagagctc
tttggtcgtgttctcaagactgacctgggagccaaggacggcgatgtcccagcaccagag
cacgactgttaa
>Fp51
atgttgatcaaagagtctcatgtcgatgttcctaccactgccaatggcaaggatggcact
atgcgtatctttgtctttcatcctactattcccggatatcctaatgcacgattccctggt
gtgagtctcttcagtgagatttaccaagtcaccggtcctgtagctcggtttgcccgccag
attgctggccagggctacatcgttgctgcaccttcgtcatatcatgactttacaggccca
gagcctctcaagtacgacgttgaggatactgaccgcggcaacaaattcaagatcgaaaag
actctcgagtcttacgacgccgactcgtatgccactgtcgactacctcctctcacttccc
acttgcacaggacgcattggttccacaggcatgtgccttggcggccatcttgctgtccgc
gctgctcttgaccctcgcatttctgcttgtgtcggttacttcgctacagatatccactct
cgcactcttggtccttacgatgctcccaacacttcctctaccgctcctgccgacagcaac
catactttggacctttttcacaaattcaagggtgaggttgccatgatctttggagtgaag
gatactcacgtccctgacgctggtcgtgatctcatccgtgccaagctccgtgaggctggt
gtcgtgactagcttctacgagtttgcctgggcccagcatgccttcatccgtgacgagctc
agcaagggtcgttacgatcccgctattaccaagatctgctttgaggtcctgctagagctc
tttggtcgtgttctcaagactgacctgggagccaaggacggcgatgtcccagcaccagag
cacgactgttaa
>Fp59
atgttgatcaaagagtctcatgtcgatgttcctaccactgccaatggcaaggatggcact
atgcgtatctttgtctttcatcctactattcccggatatcctaatgcacgattccctggt
gtgagtctcttcagtgagatttaccaagtcaccggtcctgtagctcggtttgcccgccag
attgctggccagggctacatcgttgctgcaccttcgtcatatcatgactttacaggccca
gagcctctcaagtacgacgttgaggatactgaccgcggcaacaaattcaagatcgaaaag
actctcgagtcttacgacgccgactcgtatgccactgtcgactacctcctctcacttccc
acttgcacaggacgcattggttccacaggcatgtgccttggcggccatcttgctgtccgc
gctgctcttgaccctcgcatttctgcttgtgtcggttacttcgctacagatatccactct
cgcactcttggtccttacgatgctcccaacacttcctctaccgctcctgccgacagcaac
catactttggacctttttcacaaattcaagggtgaggttgccatgatctttggagtgaag
gatactcacgtccctgacgctggtcgtgatctcatccgtgccaagctccgtgaggctggt
gtcgtgactagcttctacgagtttgcctgggcccagcatgccttcatccgtgacgagctc
agcaagggtcgttacgatcccgctattaccaagatctgctttgaggtcctgctagagctc
tttggtcgtgttctcaagactgacctgggagccaaggacggcgatgtcccagcaccagag
cacgactgttaa
>Fp63
atgttgatcaaagagtctcatgtcgatgttcctaccactgccaatggcaaggatggcact
atgcgtatctttgtctttcatcctactattcccggatatcctaatgcacgattccctggt
gtgagtctcttcagtgagatttaccaagtcaccggtcctgtagctcggtttgcccgccag
attgctggccagggctacatcgttgctgcaccttcgtcatatcatgactttacaggccca
gagcctctcaagtacgacgttgaggatactgaccgcggcaacaaattcaagatcgaaaag
actctcgagtcttacgacgccgactcgtatgccactgtcgactacctcctctcacttccc
acttgcacaggacgcattggttccacaggcatgtgccttggcggccatcttgctgtccgc
gctgctcttgaccctcgcatttctgcttgtgtcggttacttcgctacagatatccactct
cgcactcttggtccttacgatgctcccaacacttcctctaccgctcctgccgacagcaac
catactttggacctttttcacaaattcaagggtgaggttgccatgatctttggagtgaag
gatactcacgtccctgacgctggtcgtgatctcatccgtgccaagctccgtgaggctggt
gtcgtgactagcttctacgagtttgcctgggcccagcatgccttcatccgtgacgagctc
agcaagggtcgttacgatcccgctattaccaagatctgctttgaggtcctgctagagctc
tttggtcgtgttctcaagactgacctgggagccaaggacggcgatgtcccagcaccagag
cacgactgttaa
>Fp65
atgttgatcaaagagtctcatgtcgatgttcctaccactgccaatggcaaggatggcact
atgcgtatctttgtctttcatcctactattcccggatatcctaatgcacgattccctggt
gtgagtctcttcagtgagatttaccaagtcaccggtcctgtagctcggtttgcccgccag
attgctggccagggctacatcgttgctgcaccttcgtcatatcatgactttacaggccca
gagcctctcaagtacgacgttgaggatactgaccgcggcaacaaattcaagatcgaaaag
actctcgagtcttacgacgccgactcgtatgccactgtcgactacctcctctcacttccc
acttgcacaggacgcattggttccacaggcatgtgccttggcggccatcttgctgtccgc
gctgctcttgaccctcgcatttctgcttgtgtcggttacttcgctacagatatccactct
cgcactcttggtccttacgatgctcccaacacttcctctaccgctcctgccgacagcaac
catactttggacctttttcacaaattcaagggtgaggttgccatgatctttggagtgaag
gatactcacgtccctgacgctggtcgtgatctcatccgtgccaagctccgtgaggctggt
gtcgtgactagcttctacgagtttgcctgggcccagcatgccttcatccgtgacgagctc
agcaagggtcgttacgatcccgctattaccaagatctgctttgaggtcctgctagagctc
tttggtcgtgttctcaagactgacctgggagccaaggacggcgatgtcccagcaccagag
cacgactgttaa
>Fp66
atgttgatcaaagagtctcatgtcgatgttcctaccactgccaatggcaaggatggcact
atgcgtatctttgtctttcatcctactattcccggatatcctaatgcacgattccctggt
gtgagtctcttcagtgagatttaccaagtcaccggtcctgtagctcggtttgcccgccag
attgctggccagggctacatcgttgctgcaccttcgtcatatcatgactttacaggccca
gagcctctcaagtacgacgttgaggatactgaccgcggcaacaaattcaagatcgaaaag
actctcgagtcttacgacgccgactcgtatgccactgtcgactacctcctctcacttccc
acttgcacaggacgcattggttccacaggcatgtgccttggcggccatcttgctgtccgc
gctgctcttgaccctcgcatttctgcttgtgtcggttacttcgctacagatatccactct
cgcactcttggtccttacgatgctcccaacacttcctctaccgctcctgccgacagcaac
catactttggacctttttcacaaattcaagggtgaggttgccatgatctttggagtgaag
gatactcacgtccctgacgctggtcgtgatctcatccgtgccaagctccgtgaggctggt
gtcgtgactagcttctacgagtttgcctgggcccagcatgccttcatccgtgacgagctc
agcaagggtcgttacgatcccgctattaccaagatctgctttgaggtcctgctagagctc
tttggtcgtgttctcaagactgacctgggagccaaggacggcgatgtcccagcaccagag
cacgactgttaa
>Fp72
atgttgatcaaagagtctcatgtcgatgttcctaccactgccaatggcaaggatggcact
atgcgtatctttgtctttcatcctactattcccggatatcctaatgcacgattccctggt
gtgagtctcttcagtgagatttaccaagtcaccggtcctgtagctcggtttgcccgccag
attgctggccagggctacatcgttgctgcaccttcgtcatatcatgactttacaggccca
gagcctctcaagtacgacgttgaggatactgaccgcggcaacaaattcaagatcgaaaag
actctcgagtcttacgacgccgactcgtatgccactgtcgactacctcctctcacttccc
acttgcacaggacgcattggttccacaggcatgtgccttggcggccatcttgctgtccgc
gctgctcttgaccctcgcatttctgcttgtgtcggttacttcgctacagatatccactct
cgcactcttggtccttacgatgctcccaacacttcctctaccgctcctgccgacagcaac
catactttggacctttttcacaaattcaagggtgaggttgccatgatctttggagtgaag
gatactcacgtccctgacgctggtcgtgatctcatccgtgccaagctccgtgaggctggt
gtcgtgactagcttctacgagtttgcctgggcccagcatgccttcatccgtgacgagctc
agcaagggtcgttacgatcccgctattaccaagatctgctttgaggtcctgctagagctc
tttggtcgtgttctcaagactgacctgggagccaaggacggcgatgtcccagcaccagag
cacgactgttaa
>Fp73
atgttgatcaaagagtctcatgtcgatgttcctaccactgccaatggcaaggatggcact
atgcgtatctttgtctttcatcctactattcccggatatcctaatgcacgattccctggt
gtgagtctcttcagtgagatttaccaagtcaccggtcctgtagctcggtttgcccgccag
attgctggccagggctacatcgttgctgcaccttcgtcatatcatgactttacaggccca
gagcctctcaagtacgacgttgaggatactgaccgcggcaacaaattcaagatcgaaaag
actctcgagtcttacgacgccgactcgtatgccactgtcgactacctcctctcacttccc
acttgcacaggacgcattggttccacaggcatgtgccttggcggccatcttgctgtccgc
gctgctcttgaccctcgcatttctgcttgtgtcggttacttcgctacagatatccactct
cgcactcttggtccttacgatgctcccaacacttcctctaccgctcctgccgacagcaac
catactttggaccttttccgcaaattcaagggtgaggttgccatgatctttggagtgaag
gatactcacgtccctgacgctggtcgtgatctcatccgtgccaagctccgtgaggctggt
gtcgtgactagcttctacgagtttgcctgggcccagcatgccttcatccgtgacgagctc
agcaagggtcgttacgatcccgctattaccaagatctgctttgaggtcctgctagagctc
tttggtcgtgttctcaagactgacctgggagccaaggacggcgatgtcccagcaccagag
cacgactgttaa
>Fp76
atgttgatcaaagagtctcatgtcgatgttcctaccactgccaatggcaaggatggcact
atgcgtatctttgtctttcatcctactattcccggatatcctaatgcacgattccctggt
gtgagtctcttcagtgagatttaccaagtcaccggtcctgtagctcggtttgcccgccag
attgctggccagggctacatcgttgctgcaccttcgtcatatcatgactttacaggccca
gagcctctcaagtacgacgttgaggatactgaccgcggcaacaaattcaagatcgaaaag
actctcgagtcttacgacgccgactcgtatgccactgtcgactacctcctctcacttccc
acttgcacaggacgcattggttccacaggcatgtgccttggcggccatcttgctgtccgc
gctgctcttgaccctcgcatttctgcttgtgtcggttacttcgctacagatatccactct
cgcactcttggtccttacgatgctcccaacacttcctctaccgctcctgccgacagcaac
catactttggaccttttccgcaaattcaagggtgaggttgccatgatctttggagtgaag
gatactcacgtccctgacgctggtcgtgatctcatccgtgccaagctccgtgaggctggt
gtcgtgactagcttctacgagtttgcctgggcccagcatgccttcatccgtgacgagctc
agcaagggtcgttacgatcccgctattaccaagatctgctttgaggtcctgctagagctc
tttggtcgtgttctcaagactgacctgggagccaaggacggcgatgtcccagcaccagag
cacgactgttaa
>Fp78
atgttgatcaaagagtctcatgtcgatgttcctaccactgccaatggcaaggatggcact
atgcgtatctttgtctttcatcctactattcccggatatcctaatgcacgattccctggt
gtgagtctcttcagtgagatttaccaagtcaccggtcctgtagctcggtttgcccgccag
attgctggccagggctacatcgttgctgcaccttcgtcatatcatgactttacaggccca
gagcctctcaagtacgacgttgaggatactgaccgcggcaacaaattcaagatcgaaaag
actctcgagtcttacgacgccgactcgtatgccactgtcgactacctcctctcacttccc
acttgcacaggacgcattggttccacaggcatgtgccttggcggccatcttgctgtccgc
gctgctcttgaccctcgcatttctgcttgtgtcggttacttcgctacagatatccactct
cgcactcttggtccttacgatgctcccaacacttcctctaccgctcctgccgacagcaac
catactttggacctttttcacaaattcaagggtgaggttgccatgatctttggagtgaag
gatactcacgtccctgacgctggtcgtgatctcatccgtgccaagctccgtgaggctggt
gtcgtgactagcttctacgagtttgcctgggcccagcatgccttcatccgtgacgagctc
agcaagggtcgttacgatcccgctattaccaagatctgctttgaggtcctgctagagctc
tttggtcgtgttctcaagactgacctgggagccaaggacggcgatgtcccagcaccagag
cacgactgttaa
>Fp81
atgttgatcaaagagtctcatgtcgatgttcctaccactgccaatggcaaggatggcact
atgcgtatctttgtctttcatcctactattcccggatatcctaatgcacgattccctggt
gtgagtctcttcagtgagatttaccaagtcaccggtcctgtagctcggtttgcccgccag
attgctggccagggctacatcgttgctgcaccttcgtcatatcatgactttacaggccca
gagcctctcaagtacgacgttgaggatactgaccgcggcaacaaattcaagatcgaaaag
actctcgagtcttacgacgccgactcgtatgccactgtcgactacctcctctcacttccc
acttgcacaggacgcattggttccacaggcatgtgccttggcggccatcttgctgtccgc
gctgctcttgaccctcgcatttctgcttgtgtcggttacttcgctacagatatccactct
cgcactcttggtccttacgatgctcccaacacttcctctaccgctcctgccgacagcaac
catactttggacctttttcacaaattcaagggtgaggttgccatgatctttggagtgaag
gatactcacgtccctgacgctggtcgtgatctcatccgtgccaagctccgtgaggctggt
gtcgtgactagcttctacgagtttgcctgggcccagcatgccttcatccgtgacgagctc
agcaagggtcgttacgatcccgctattaccaagatctgctttgaggtcctgctagagctc
tttggtcgtgttctcaagactgacctgggagccaaggacggcgatgtcccagcaccagag
cacgactgttaa
>Fp84
atgttgatcaaagagtctcatgtcgatgttcctaccactgccaatggcaaggatggcact
atgcgtatctttgtctttcatcctactattcccggatatcctaatgcacgattccctggt
gtgagtctcttcagtgagatttaccaagtcaccggtcctgtagctcggtttgcccgccag
attgctggccagggctacatcgttgctgcaccttcgtcatatcatgactttacaggccca
gagcctctcaagtacgacgttgaggatactgaccgcggcaacaaattcaagatcgaaaag
actctcgagtcttacgacgccgactcgtatgccactgtcgactacctcctctcacttccc
acttgcacaggacgcattggttccacaggcatgtgccttggcggccatcttgctgtccgc
gctgctcttgaccctcgcatttctgcttgtgtcggttacttcgctacagatatccactct
cgcactcttggtccttacgatgctcccaacacttcctctaccgctcctgccgacagcaac
catactttggacctttttcacaaattcaagggtgaggttgccatgatctttggagtgaag
gatactcacgtccctgacgctggtcgtgatctcatccgtgccaagctccgtgaggctggt
gtcgtgactagcttctacgagtttgcctgggcccagcatgccttcatccgtgacgagctc
agcaagggtcgttacgatcccgctattaccaagatctgctttgaggtcctgctagagctc
tttggtcgtgttctcaagactgacctgggagccaaggacggcgatgtcccagcaccagag
cacgactgttaa
>Fp86
atgttgatcaaagagtctcatgtcgatgttcctaccactgccaatggcaaggatggcact
atgcgtatctttgtctttcatcctactattcccggatatcctaatgcacgattccctggt
gtgagtctcttcagtgagatttaccaagtcaccggtcctgtagctcggtttgcccgccag
attgctggccagggctacatcgttgctgcaccttcgtcatatcatgactttacaggccca
gagcctctcaagtacgacgttgaggatactgaccgcggcaacaaattcaagatcgaaaag
actctcgagtcttacgacgccgactcgtatgccactgtcgactacctcctctcacttccc
acttgcacaggacgcattggttccacaggcatgtgccttggcggccatcttgctgtccgc
gctgctcttgaccctcgcatttctgcttgtgtcggttacttcgctacagatatccactct
cgcactcttggtccttacgatgctcccaacacttcctctaccgctcctgccgacagcaac
catactttggacctttttcacaaattcaagggtgaggttgccatgatctttggagtgaag
gatactcacgtccctgacgctggtcgtgatctcatccgtgccaagctccgtgaggctggt
gtcgtgactagcttctacgagtttgcctgggcccagcatgccttcatccgtgacgagctc
agcaagggtcgttacgatcccgctattaccaagatctgctttgaggtcctgctagagctc
tttggtcgtgttctcaagactgacctgggagccaaggacggcgatgtcccagcaccagag
cacgactgttaa
>Fvenenatum.busco
atgttgatcaaagagtctcacgtcgatgtccctaccactgccaatggcaaggatggcact
atgcgtatctttgtctttcatcctactattcccggatatcccaatgcacgatttcccggt
gtgagcctcttcagtgagatctaccaagtcaccggtcctgtggctcgctttgcccgccag
atcgctggtcagggctatatcgttgctgcaccttcttcataccacgactttacaggtccc
gagcctctcaagtacgatgttgaggacactgaccgcggcaacaaattcaagatcgaaaag
actctcgagtcttacgacgccgactcgtatgctactgtcgactacctcctctcacttccc
acatgcacaggacgcattggttccacaggcatgtgccttggcggccatcttgctgtccgc
gctgctcttgaccctcgcatctctgcttgtgtcggttacttcgctacagatatccactct
cgcactctaggtccctacgatgcccccaacccttcctctacagcccctgccagcagcaac
cacactctggacctttttcacaagttcaagggcgaggttgccatgatctttggagtaaag
gatactcacgtccctgacgctggtcgtgatctcatccgtgctaagctccgtgaggctggt
gtcgtgactagcttctacgagttcgcctgggctcaacatgctttcatccgtgacgagctc
agcaagggtcgttacgaccccgccattaccaaggtttgctttgaggtcctgctggagctc
tttggtcgtgtcctcaagactgacctgggagccaaggatggtgatgtcccagcaccagaa
cacgactgttaa
