# Supplementary material for: Apicidin biosynthesis is linked to accessory chromosomes in Fusarium poae isolates
Source: BMC Genomics. 2021 Aug 4;22:591. doi: 10.1186/s12864-021-07617-y (PMC8340494; doi:10.1186/s12864-021-07617-y)
Supplement: Supplementary file 17 — Additional file 17. Compressed folder containing alignments for each of the 4141 orthologs used in BUSCO analysis. [file 12864_2021_7617_MOESM17_ESM.zip › Fven2_nt_MAFFT/8604at5125_nt.mafft.fasta]

>Fp105
atggctggcgatacggtg------------------------------------------
------------------------------------------------------------
------------------------------------------------------------
------------------------------------------------------------
------------------------------------------------------------
---------------caatgtgcaactcccggcctcgagtcattcctctgtgtccttttg
ttcgcctatgaaatattcacttcccgaaagaaatggggatttccacctccagaagatcca
gatgatccttggcgctcatgctttgatgacttgatcgactggttcagtggccccagagtg
atacttactatggcagttttcagcatcctggttttctctacaggcacctatcatgctatc
agtcagatcacacgctctacgtattactgtttcgatatggttgagagtaggcgaatgacc
cttgctctgcagtgtatgggacttgtgctcgatgttatcatcgtcgtcctcctctggcgt
ttgctagcttggtcacgaaccgctaagcttcgtttgcgaactctggggacagttttgaca
ctctcgtcgctgtcgatgagtcttgtgtgggttgggagccgaatcttcagaggctcatct
gtgttacatgctggatttggcttcttgtatgggtttgatatcattgttgatagtgtcgca
ttcgcggccctcatgatatcggccactttctgggtatgcgaaacatcgccgctcacacca
gccagtattattacgtttcttgtgggaacggcgaaggcgtgccagaatatattccactat
ggggactaccttcaccccaagcggcttcctgagatcatgccgctttacttgattgcgttt
ggaatgattgtctttacctacacccatggtattcgctcagtcgtgttcatccggcgcttc
ttcctcctggctcttctagttggtcttgccatgggaactaccgtgtttatcatcaaaaca
aaaccacagacatttgtgcgccaccctatcaatgacttcatctacagggccaacatcaga
cagggtcgctggatgcaggaggcaacaacaagtaacagtcttcccatcgcccacaagatc
tacaaggagcgtcacgatgaccgtgaccctcctccagcctttacagactggtacgaactt
gcaaaacatactgttgtaattgatcggtttgatcagattgaccgagacttggctccgttc
aaatctatttctccacgaaagctgcgtcaacgcacctccttggtatctcaaattcctggt
gttcatgttattggaattaaaaacggcaacgcatcaagactccctgaagtcagcgggcat
gatgcagagttgctagatagcttggtggcttccataaataagttttcaaagtttctgcct
gacatgctcgtccccgtcaacctgagcccttctccacgagtcatcccatcgtgggatact
gccaatgggcagagtagggcggatttgactcctatagtcaacctcatctcaaagaggtcg
gttgaacgaaatggccctgatgacagtgagggagcgaaacctgcggagacccctgttccc
aagccattgcccgcattgcccaaatctccccagatggatcagaaatccatggtatctcca
gccaactatcgccaaatgcaagtcgaaggatgccctccacgttcaagaacccgaaccagc
cctcactggaatatcggcgagttttgtgctgactgcgtgcgacgacattcgaaggcgcag
gtaatggtcaattgggagaggtccctagagtactgttctcagcctgatctcaagtatctt
catgggatgtccctctcaagccctcacgcagagcccattagggacctgctgcccctcttt
ggaccatacaagtcagagcccttccaggacatcttaattcccctgccacagcctgaggac
gacaaaactgacatcagctggaacttcaatcgccggtacgattctatgttttggcgaggt
caaaccggcgatggatatatttcggaccaagctttgcgaggcaatcataagtttcgactc
cttcacatgatgggtaacaggaacccaggagacaaggtctcggtgattctcccatcggcc
aaggatccgtctacttactggcatgagaaagtccctattgcagaagcgaacctggtcgca
cctacaagcatcgggatgaacgactacacaggctgcaaaggccctaactgcgaaatcctc
cgccaaacatatcccattgtcgaagaatccaaggatcaagagcctcttgaataccgttac
gttcttctcttggatcaggataatggaccctcgccagacctccttcgcgtgctccgctca
aagagtgtacctctcatctccaccctctttcggacgtggtatagcgatcgcctgatcccg
tggctacactttgtgcccattgacacgcgttatcagggtctgcacaccactttgatgtac
tttactgggacgcacaagaaagcgtacattaacggtcgcgacaccgacatgaaagggcag
acaaaggatgcagcatggatcggtcagcaaggtgccaaatgggcaaaggaagccctaggc
gaaaaggacagggaggtgtatctcttcaggctgatgctcgaatgggcgagattggtagat
gataagcgtgatgatattgggaccttcaaagatgacaagggcgagtttcaaagctcgcct
tggacaaaagaccagaactggcaactgtaa
>Fp108
------------------------------------------------------------
------------------------------------------------------------
------------------------------------------------------------
------------------------------------------------------------
------------------------------------------------------------
------------------------------------------------------------
------------------------------------------------------------
------------------------------------------------------------
---------atggcagttttcagcatcctggttttctctacaggcacctatcatgctatc
agtcagatcacacgctctacgtattactgtttcgatatggttgagagtaggcgaatgacc
cttgctctgcagtgtatgggacttgtgctcgatgttatcatcgtcgtcctcctctggcgt
ttgctagcttggtcacgaaccgctaagcttcgtttgcgaactctggggacagttttgaca
ctctcgtcgctgtcgatgagtcttgtgtgggttgggagccgaatcttcagaggctcatct
gtgttacatgctggatttggcttcttgtatgggtttgatatcattgttgatagtgtcgca
ttcgcggccctcatgatatcggccactttctgggtatgcgaaacatcgccgctcacacca
gccagtattattacgtttcttgtgggaacggcgaaggcgtgccagaatatattccactat
ggggactaccttcaccccaagcggcttcctgagatcatgccgctttacttgattgcgttt
ggaatgattgtctttacctacacccatggtattcgctcagtcgtgttcatccggcgcttc
ttcctcctggctcttctagttggtcttgccatgggaactaccgtgtttatcatcaaaaca
aaaccacagacatttgtgcgccaccctatcaatgacttcatctacagggccaacatcaga
cagggtcgctggatgcaggaggcaacaacaagtaacagtcttcccatcgcccacaagatc
tacaaggagcgtcacgatgaccgtgaccctcctccagcctttacagactggtacgaactt
gcaaaacatactgttgtaattgatcggtttgatcagattgaccgagacttggctccgttc
aaatctatttctccacgaaagctgcgtcaacgcacctccttggtatctcaaattcctggt
gttcatgttattggaattaaaaacggcaacgcatcaagactccctgaagtcagcgggcat
gatgcagagttgctagatagcttggtggcttccataaataagttttcaaagtttctgcct
gacatgctcgtccccgtcaacctgagcccttctccacgagtcatcccatcgtgggatact
gccaatgggcagagtagggcggatttgactcctatagtcaacctcatctcaaagaggtcg
gttgaacgaaatggccctgatgacagtgagggagcgaaacctgcggagacccctgttccc
aagccattgcccgcattgcccaaatctccccagatggatcagaaatccatggtatctcca
gccaactatcgccaaatgcaagtcgaaggatgccctccacgttcaagaacccgaaccagc
cctcactggaatatcggcgagttttgtgctgactgcgtgcgacgacattcgaaggcgcag
gtaatggtcaattgggagaggtccctagagtactgttctcagcctgatctcaagtatctt
catgggatgtccctctcaagccctcacgcagagcccattagggacctgctgcccctcttt
ggaccatacaagtcagagcccttccaggacatcttaattcccctgccacagcctgaggac
gacaaaactgacatcagctggaacttcaatcgccggtacgattctatgttttggcgaggt
caaaccggcgatggatatatttcggaccaagctttgcgaggcaatcataagtttcgactc
cttcacatgatgggtaacaggaacccaggagacaaggtctcggtgattctcccatcggcc
aaggatccgtctacttactggcatgagaaagtccctattgcagaagcgaacctggtcgca
cctacaagcatcgggatgaacgactacacaggctgcaaaggccctaactgcgaaatcctc
cgccaaacatatcccattgtcgaagaatccaaggatcaagagcctcttgaataccgttac
gttcttctcttggatcaggataatggaccctcgccagacctccttcgcgtgctccgctca
aagagtgtacctctcatctccaccctctttcggacgtggtatagcgatcgcctgatcccg
tggctacactttgtgcccattgacacgcgttatcagggtctgcacaccactttgatgtac
tttactgggacgcacaagaaagcgtacattaacggtcgcgacaccgacatgaaagggcag
acaaaggatgcagcatggatcggtcagcaaggtgccaaatgggcaaaggaagccctaggc
gaaaaggacagggaggtgtatctcttcaggctgatgctcgaatgggcgagattggtagat
gataagcgtgatgatattgggaccttcaaagatgacaagggcgagtttcaaagctcgcct
tggacaaaagaccagaactggcaactgtaa
>Fp118
------------------------------------------------------------
------------------------------------------------------------
------------------------------------------------------------
------------------------------------------------------------
------------------------------------------------------------
------------------------------------------------------------
------------------------------------------------------------
------------------------------------------------------------
---------atggcagttttcagcatcctggttttctctacaggcacctatcatgctatc
agtcagatcacacgctctacgtattactgtttcgatatggttgagagtaggcgaatgacc
cttgctctgcagtgtatgggacttgtgctcgatgttatcatcgtcgtcctcctctggcgt
ttgctagcttggtcacgaaccgctaagcttcgtttgcgaactctggggacagttttgaca
ctctcgtcgctgtcgatgagtcttgtgtgggttgggagccgaatcttcagaggctcatct
gtgttacatgctggatttggcttcttgtatgggtttgatatcattgttgatagtgtcgca
ttcgcggccctcatgatatcggccactttctgggtatgcgaaacatcgccgctcacacca
gccagtattattacgtttcttgtgggaacggcgaaggcgtgccagaatatattccactat
ggggactaccttcaccccaagcggcttcctgagatcatgccgctttacttgattgcgttt
ggaatgattgtctttacctacacccatggtattcgctcagtcgtgttcatccggcgcttc
ttcctcctggctcttctagttggtcttgccatgggaactaccgtgtttatcatcaaaaca
aaaccacagacatttgtgcgccaccctatcaatgacttcatctacagggccaacatcaga
cagggtcgctggatgcaggaggcaacaacaagtaacagtcttcccatcgcccacaagatc
tacaaggagcgtcacgatgaccgtgaccctcctccagcctttacagactggtacgaactt
gcaaaacatactgttgtaattgatcggtttgatcagattgaccgagacttggctccgttc
aaatctatttctccacgaaagctgcgtcaacgcacctccttggtatctcaaattcctggt
gttcatgttattggaattaaaaacggcaacgcatcaagactccctgaagtcagcgggcat
gatgcagagttgctagatagcttggtggcttccataaataagttttcaaagtttctgcct
gacatgctcgtccccgtcaacctgagcccttctccacgagtcatcccatcgtgggatact
gccaatgggcagagtagggcggatttgactcctatagtcaacctcatctcaaagaggtcg
gttgaacgaaatggccctgatgacagtgagggagcgaaacctgcggagacccctgttccc
aagccattgcccgcattgcccaaatctccccagatggatcagaaatccatggtatctcca
gccaactatcgccaaatgcaagtcgaaggatgccctccacgttcaagaacccgaaccagc
cctcactggaatatcggcgagttttgtgctgactgcgtgcgacgacattcgaaggcgcag
gtaatggtcaattgggagaggtccctagagtactgttctcagcctgatctcaagtatctt
catgggatgtccctctcaagccctcacgcagagcccattagggacctgctgcccctcttt
ggaccatacaagtcagagcccttccaggacatcttaattcccctgccacagcctgaggac
gacaaaactgacatcagctggaacttcaatcgccggtacgattctatgttttggcgaggt
caaaccggcgatggatatatttcggaccaagctttgcgaggcaatcataagtttcgactc
cttcacatgatgggtaacaggaacccaggagacaaggtctcggtgattctcccatcggcc
aaggatccgtctacttactggcatgagaaagtccctattgcagaagcgaacctggtcgca
cctacaagcatcgggatgaacgactacacaggctgcaaaggccctaactgcgaaatcctc
cgccaaacatatcccattgtcgaagaatccaaggatcaagagcctcttgaataccgttac
gttcttctcttggatcaggataatggaccctcgccagacctccttcgcgtgctccgctca
aagagtgtacctctcatctccaccctctttcggacgtggtatagcgatcgcctgatcccg
tggctacactttgtgcccattgacacgcgttatcagggtctgcacaccactttgatgtac
tttactgggacgcacaagaaagcgtacattaacggtcgcgacaccgacatgaaagggcag
acaaaggatgcagcatggatcggtcagcaaggtgccaaatgggcaaaggaagccctaggc
gaaaaggacagggaggtgtatctcttcaggctgatgctcgaatgggcgagattggtagat
gataagcgtgatgatattgggaccttcaaagatgacaagggcgagtttcaaagctcgcct
tggacaaaagaccagaactggcaactgtaa
>Fp122
------------------------------------------------------------
------------------------------------------------------------
------------------------------------------------------------
------------------------------------------------------------
------------------------------------------------------------
------------------------------------------------------------
------------------------------------------------------------
------------------------------------------------------------
---------atggcagttttcagcatcctggttttctctacaggcacctatcatgctatc
agtcagatcacacgctctacgtattactgtttcgatatggttgagagtaggcgaatgacc
cttgctctgcagtgtatgggacttgtgctcgatgttatcatcgtcgtcctcctctggcgt
ttgctagcttggtcacgaaccgctaagcttcgtttgcgaactctggggacagttttgaca
ctctcgtcgctgtcgatgagtcttgtgtgggttgggagccgaatcttcagaggctcatct
gtgttacatgctggatttggcttcttgtatgggtttgatatcattgttgatagtgtcgca
ttcgcggccctcatgatatcggccactttctgggtatgcgaaacatcgccgctcacacca
gccagtattattacgtttcttgtgggaacggcgaaggcgtgccagaatatattccactat
ggggactaccttcaccccaagcggcttcctgagatcatgccgctttacttgattgcgttt
ggaatgattgtctttacctacacccatggtattcgctcagtcgtgttcatccggcgcttc
ttcctcctggctcttctagttggtcttgccatgggaactaccgtgtttatcatcaaaaca
aaaccacagacatttgtgcgccaccctatcaatgacttcatctacagggccaacatcaga
cagggtcgctggatgcaggaggcaacaacaagtaacagtcttcccatcgcccacaagatc
tacaaggagcgtcacgatgaccgtgaccctcctccagcctttacagactggtacgaactt
gcaaaacatactgttgtaattgatcggtttgatcagattgaccgagacttggctccgttc
aaatctatttctccacgaaagctgcgtcaacgcacctccttggtatctcaaattcctggt
gttcatgttattggaattaaaaacggcaacgcatcaagactccctgaagtcagcgggcat
gatgcagagttgctagatagcttggtggcttccataaataagttttcaaagtttctgcct
gacatgctcgtccccgtcaacctgagcccttctccacgagtcatcccatcgtgggatact
gccaatgggcagagtagggcggatttgactcctatagtcaacctcatctcaaagaggtcg
gttgaacgaaatggccctgatgacagtgagggagcgaaacctgcggagacccctgttccc
aagccattgcccgcattgcccaaatctccccagatggatcagaaatccatggtatctcca
gccaactatcgccaaatgcaagtcgaaggatgccctccacgttcaagaacccgaaccagc
cctcactggaatatcggcgagttttgtgctgactgcgtgcgacgacattcgaaggcgcag
gtaatggtcaattgggagaggtccctagagtactgttctcagcctgatctcaagtatctt
catgggatgtccctctcaagccctcacgcagagcccattagggacctgctgcccctcttt
ggaccatacaagtcagagcccttccaggacatcttaattcccctgccacagcctgaggac
gacaaaactgacatcagctggaacttcaatcgccggtacgattctatgttttggcgaggt
caaaccggcgatggatatatttcggaccaagctttgcgaggcaatcataagtttcgactc
cttcacatgatgggtaacaggaacccaggagacaaggtctcggtgattctcccatcggcc
aaggatccgtctacttactggcatgagaaagtccctattgcagaagcgaacctggtcgca
cctacaagcatcgggatgaacgactacacaggctgcaaaggccctaactgcgaaatcctc
cgccaaacatatcccattgtcgaagaatccaaggatcaagagcctcttgaataccgttac
gttcttctcttggatcaggataatggaccctcgccagacctccttcgcgtgctccgctca
aagagtgtacctctcatctccaccctctttcggacgtggtatagcgatcgcctgatcccg
tggctacactttgtgcccattgacacgcgttatcagggtctgcacaccactttgatgtac
tttactgggacgcacaagaaagcgtacattaacggtcgcgacaccgacatgaaagggcag
acaaaggatgcagcatggatcggtcagcaaggtgccaaatgggcaaaggaagccctaggc
gaaaaggacagggaggtgtatctcttcaggctgatgctcgaatgggcgagattggtagat
gataagcgtgatgatattgggaccttcaaagatgacaagggcgagtttcaaagctcgcct
tggacaaaagaccagaactggcaactgtaa
>Fp125
atggctggcgatacggtg------------------------------------------
------------------------------------------------------------
------------------------------------------------------------
------------------------------------------------------------
------------------------------------------------------------
---------------caatgtgcaactcccggcctcgagtcattcctctgtgtccttttg
ttcgcctatgaaatattcacttcccgaaagaaatggggatttccacctccagaagatcca
gatgatccttggcgctcatgctttgatgacttgatcgactggttcagtggccccagagtg
atacttactatggcagttttcagcatcctggttttctctacaggcacctatcatgctatc
agtcagatcacacgctctacgtattactgtttcgatatggttgagagtaggcgaatgacc
cttgctctgcagtgtatgggacttgtgctcgatgttatcatcgtcgtcctcctctggcgt
ttgctagcttggtcacgaaccgctaagcttcgtttgcgaactctggggacagttttgaca
ctctcgtcgctgtcgatgagtcttgtgtgggttgggagccgaatcttcagaggctcatct
gtgttacatgctggatttggcttcttgtatgggtttgatatcattgttgatagtgtcgca
ttcgcggccctcatgatatcggccactttctgggtatgcgaaacatcgccgctcacacca
gccagtattattacgtttcttgtgggaacggcgaaggcgtgccagaatatattccactat
ggggactaccttcaccccaagcggcttcctgagatcatgccgctttacttgattgcgttt
ggaatgattgtctttacctacacccatggtattcgctcagtcgtgttcatccggcgcttc
ttcctcctggctcttctagttggtcttgccatgggaactaccgtgtttatcatcaaaaca
aaaccacagacatttgtgcgccaccctatcaatgacttcatctacagggccaacatcaga
cagggtcgctggatgcaggaggcaacaacaagtaacagtcttcccatcgcccacaagatc
tacaaggagcgtcacgatgaccgtgaccctcctccagcctttacagactggtacgaactt
gcaaaacatactgttgtaattgatcggtttgatcagattgaccgagacttggctccgttc
aaatctatttctccacgaaagctgcgtcaacgcacctccttggtatctcaaattcctggt
gttcatgttattggaattaaaaacggcaacgcatcaagactccctgaagtcagcgggcat
gatgcagagttgctagatagcttggtggcttccataaataagttttcaaagtttctgcct
gacatgctcgtccccgtcaacctgagcccttctccacgagtcatcccatcgtgggatact
gccaatgggcagagtagggcggatttgactcctatagtcaacctcatctcaaagaggtcg
gttgaacgaaatggccctgatgacagtgagggagcgaaacctgcggagacccctgttccc
aagccattgcccgcattgcccaaatctccccagatggatcagaaatccatggtatctcca
gccaactatcgccaaatgcaagtcgaaggatgccctccacgttcaagaacccgaaccagc
cctcactggaatatcggcgagttttgtgctgactgcgtgcgacgacattcgaaggcgcag
gtaatggtcaattgggagaggtccctagagtactgttctcagcctgatctcaagtatctt
catgggatgtccctctcaagccctcacgcagagcccattagggacctgctgcccctcttt
ggaccatacaagtcagagcccttccaggacatcttaattcccctgccacagcctgaggac
gacaaaactgacatcagctggaacttcaatcgccggtacgattctatgttttggcgaggt
caaaccggcgatggatatatttcggaccaagctttgcgaggcaatcataagtttcgactc
cttcacatgatgggtaacaggaacccaggagacaaggtctcggtgattctcccatcggcc
aaggatccgtctacttactggcatgagaaagtccctattgcagaagcgaacctggtcgca
cctacaagcatcgggatgaacgactacacaggctgcaaaggccctaactgcgaaatcctc
cgccaaacatatcccattgtcgaagaatccaaggatcaagagcctcttgaataccgttac
gttcttctcttggatcaggataatggaccctcgccagacctccttcgcgtgctccgctca
aagagtgtacctctcatctccaccctctttcggacgtggtatagcgatcgcctgatcccg
tggctacactttgtgcccattgacacgcgttatcagggtctgcacaccactttgatgtac
tttactgggacgcacaagaaagcgtacattaacggtcgcgacaccgacatgaaagggcag
acaaaggatgcagcatggatcggtcagcaaggtgccaaatgggcaaaggaagccctaggc
gaaaaggacagggaggtgtatctcttcaggctgatgctcgaatgggcgagattggtagat
gataagcgtgatgatattgggaccttcaaagatgacaagggcgagtttcaaagctcgcct
tggacaaaagaccagaactggcaactgtaa
>Fp13r
------------------------------------------------------------
------------------------------------------------------------
------------------------------------------------------------
------------------------------------------------------------
------------------------------------------------------------
------------------------------------------------------------
------------------------------------------------------------
------------------------------------------------------------
---------atggcagttttcagcatcctggttttctctacaggcacctatcatgctatc
agtcagatcacacgctctacgtattactgtttcgatatggttgagagtaggcgaatgacc
cttgctctgcagtgtatgggacttgtgctcgatgttatcatcgtcgtcctcctctggcgt
ttgctagcttggtcacgaaccgctaagcttcgtttgcgaactctggggacagttttgaca
ctctcgtcgctgtcgatgagtcttgtgtgggttgggagccgaatcttcagaggctcatct
gtgttacatgctggatttggcttcttgtatgggtttgatatcattgttgatagtgtcgca
ttcgcggccctcatgatatcggccactttctgggtatgcgaaacatcgccgctcacacca
gccagtattattacgtttcttgtgggaacggcgaaggcgtgccagaatatattccactat
ggggactaccttcaccccaagcggcttcctgagatcatgccgctttacttgattgcgttt
ggaatgattgtctttacctacacccatggtattcgctcagtcgtgttcatccggcgcttc
ttcctcctggctcttctagttggtcttgccatgggaactaccgtgtttatcatcaaaaca
aaaccacagacatttgtgcgccaccctatcaatgacttcatctacagggccaacatcaga
cagggtcgctggatgcaggaggcaacaacaagtaacagtcttcccatcgcccacaagatc
tacaaggagcgtcacgatgaccgtgaccctcctccagcctttacagactggtacgaactt
gcaaaacatactgttgtaattgatcggtttgatcagattgaccgagacttggctccgttc
aaatctatttctccacgaaagctgcgtcaacgcacctccttggtatctcaaattcctggt
gttcatgttattggaattaaaaacggcaacgcatcaagactccctgaagtcagcgggcat
gatgcagagttgctagatagcttggtggcttccataaataagttttcaaagtttctgcct
gacatgctcgtccccgtcaacctgagcccttctccacgagtcatcccatcgtgggatact
gccaatgggcagagtagggcggatttgactcctatagtcaacctcatctcaaagaggtcg
gttgaacgaaatggccctgatgacagtgagggagcgaaacctgcggagacccctgttccc
aagccattgcccgcattgcccaaatctccccagatggatcagaaatccatggtatctcca
gccaactatcgccaaatgcaagtcgaaggatgccctccacgttcaagaacccgaaccagc
cctcactggaatatcggcgagttttgtgctgactgcgtgcgacgacattcgaaggcgcag
gtaatggtcaattgggagaggtccctagagtactgttctcagcctgatctcaagtatctt
catgggatgtccctctcaagccctcacgcagagcccattagggacctgctgcccctcttt
ggaccatacaagtcagagcccttccaggacatcttaattcccctgccacagcctgaggac
gacaaaactgacatcagctggaacttcaatcgccggtacgattctatgttttggcgaggt
caaaccggcgatggatatatttcggaccaagctttgcgaggcaatcataagtttcgactc
cttcacatgatgggtaacaggaacccaggagacaaggtctcggtgattctcccatcggcc
aaggatccgtctacttactggcatgagaaagtccctattgcagaagcgaacctggtcgca
cctacaagcatcgggatgaacgactacacaggctgcaaaggccctaactgcgaaatcctc
cgccaaacatatcccattgtcgaagaatccaaggatcaagagcctcttgaataccgttac
gttcttctcttggatcaggataatggaccctcgccagacctccttcgcgtgctccgctca
aagagtgtacctctcatctccaccctctttcggacgtggtatagcgatcgcctgatcccg
tggctacactttgtgcccattgacacgcgttatcagggtctgcacaccactttgatgtac
tttactgggacgcacaagaaagcgtacattaacggtcgcgacaccgacatgaaagggcag
acaaaggatgcagcatggatcggtcagcaaggtgccaaatgggcaaaggaagccctaggc
gaaaaggacagggaggtgtatctcttcaggctgatgctcgaatgggcgagattggtagat
gataagcgtgatgatattgggaccttcaaagatgacaagggcgagtttcaaagctcgcct
tggacaaaagaccagaactggcaactgtaa
>Fp144
------------------------------------------------------------
------------------------------------------------------------
------------------------------------------------------------
------------------------------------------------------------
------------------------------------------------------------
------------------------------------------------------------
------------------------------------------------------------
------------------------------------------------------------
---------atggcagttttcagcatcctggttttctctacaggcacctatcatgctatc
agtcagatcacacgctctacgtattactgtttcgatatggttgagagtaggcgaatgacc
cttgctctgcagtgtatgggacttgtgctcgatgttatcatcgtcgtcctcctctggcgt
ttgctagcttggtcacgaaccgctaagcttcgtttgcgaactctggggacagttttgaca
ctctcgtcgctgtcgatgagtcttgtgtgggttgggagccgaatcttcagaggctcatct
gtgttacatgctggatttggcttcttgtatgggtttgatatcattgttgatagtgtcgca
ttcgcggccctcatgatatcggccactttctgggtatgcgaaacatcgccgctcacacca
gccagtattattacgtttcttgtgggaacggcgaaggcgtgccagaatatattccactat
ggggactaccttcaccccaagcggcttcctgagatcatgccgctttacttgattgcgttt
ggaatgattgtctttacctacacccatggtattcgctcagtcgtgttcatccggcgcttc
ttcctcctggctcttctagttggtcttgccatgggaactaccgtgtttatcatcaaaaca
aaaccacagacatttgtgcgccaccctatcaatgacttcatctacagggccaacatcaga
cagggtcgctggatgcaggaggcaacaacaagtaacagtcttcccatcgcccacaagatc
tacaaggagcgtcacgatgaccgtgaccctcctccagcctttacagactggtacgaactt
gcaaaacatactgttgtaattgatcggtttgatcagattgaccgagacttggctccgttc
aaatctatttctccacgaaagctgcgtcaacgcacctccttggtatctcaaattcctggt
gttcatgttattggaattaaaaacggcaacgcatcaagactccctgaagtcagcgggcat
gatgcagagttgctagatagcttggtggcttccataaataagttttcaaagtttctgcct
gacatgctcgtccccgtcaacctgagcccttctccacgagtcatcccatcgtgggatact
gccaatgggcagagtagggcggatttgactcctatagtcaacctcatctcaaagaggtcg
gttgaacgaaatggccctgatgacagtgagggagcgaaacctgcggagacccctgttccc
aagccattgcccgcattgcccaaatctccccagatggatcagaaatccatggtatctcca
gccaactatcgccaaatgcaagtcgaaggatgccctccacgttcaagaacccgaaccagc
cctcactggaatatcggcgagttttgtgctgactgcgtgcgacgacattcgaaggcgcag
gtaatggtcaattgggagaggtccctagagtactgttctcagcctgatctcaagtatctt
catgggatgtccctctcaagccctcacgcagagcccattagggacctgctgcccctcttt
ggaccatacaagtcagagcccttccaggacatcttaattcccctgccacagcctgaggac
gacaaaactgacatcagctggaacttcaatcgccggtacgattctatgttttggcgaggt
caaaccggcgatggatatatttcggaccaagctttgcgaggcaatcataagtttcgactc
cttcacatgatgggtaacaggaacccaggagacaaggtctcggtgattctcccatcggcc
aaggatccgtctacttactggcatgagaaagtccctattgcagaagcgaacctggtcgca
cctacaagcatcgggatgaacgactacacaggctgcaaaggccctaactgcgaaatcctc
cgccaaacatatcccattgtcgaagaatccaaggatcaagagcctcttgaataccgttac
gttcttctcttggatcaggataatggaccctcgccagacctccttcgcgtgctccgctca
aagagtgtacctctcatctccaccctctttcggacgtggtatagcgatcgcctgatcccg
tggctacactttgtgcccattgacacgcgttatcagggtctgcacaccactttgatgtac
tttactgggacgcacaagaaagcgtacattaacggtcgcgacaccgacatgaaagggcag
acaaaggatgcagcatggatcggtcagcaaggtgccaaatgggcaaaggaagccctaggc
gaaaaggacagggaggtgtatctcttcaggctgatgctcgaatgggcgagattggtagat
gataagcgtgatgatattgggaccttcaaagatgacaagggcgagtttcaaagctcgcct
tggacaaaagaccagaactggcaactgtaa
>Fp146
------------------------------------------------------------
------------------------------------------------------------
------------------------------------------------------------
------------------------------------------------------------
------------------------------------------------------------
------------------------------------------------------------
------------------------------------------------------------
------------------------------------------------------------
---------atggcagttttcagcatcctggttttctctacaggcacctatcatgctatc
agtcagatcacacgctctacgtattactgtttcgatatggttgagagtaggcgaatgacc
cttgctctgcagtgtatgggacttgtgctcgatgttatcatcgtcgtcctcctctggcgt
ttgctagcttggtcacgaaccgctaagcttcgtttgcgaactctggggacagttttgaca
ctctcgtcgctgtcgatgagtcttgtgtgggttgggagccgaatcttcagaggctcatct
gtgttacatgctggatttggcttcttgtatgggtttgatatcattgttgatagtgtcgca
ttcgcggccctcatgatatcggccactttctgggtatgcgaaacatcgccgctcacacca
gccagtattattacgtttcttgtgggaacggcgaaggcgtgccagaatatattccactat
ggggactaccttcaccccaagcggcttcctgagatcatgccgctttacttgattgcgttt
ggaatgattgtctttacctacacccatggtattcgctcagtcgtgttcatccggcgcttc
ttcctcctggctcttctagttggtcttgccatgggaactaccgtgtttatcatcaaaaca
aaaccacagacatttgtgcgccaccctatcaatgacttcatctacagggccaacatcaga
cagggtcgctggatgcaggaggcaacaacaagtaacagtcttcccatcgcccacaagatc
tacaaggagcgtcacgatgaccgtgaccctcctccagcctttacagactggtacgaactt
gcaaaacatactgttgtaattgatcggtttgatcagattgaccgagacttggctccgttc
aaatctatttctccacgaaagctgcgtcaacgcacctccttggtatctcaaattcctggt
gttcatgttattggaattaaaaacggcaacgcatcaagactccctgaagtcagcgggcat
gatgcagagttgctagatagcttggtggcttccataaataagttttcaaagtttctgcct
gacatgctcgtccccgtcaacctgagcccttctccacgagtcatcccatcgtgggatact
gccaatgggcagagtagggcggatttgactcctatagtcaacctcatctcaaagaggtcg
gttgaacgaaatggccctgatgacagtgagggagcgaaacctgcggagacccctgttccc
aagccattgcccgcattgcccaaatctccccagatggatcagaaatccatggtatctcca
gccaactatcgccaaatgcaagtcgaaggatgccctccacgttcaagaacccgaaccagc
cctcactggaatatcggcgagttttgtgctgactgcgtgcgacgacattcgaaggcgcag
gtaatggtcaattgggagaggtccctagagtactgttctcagcctgatctcaagtatctt
catgggatgtccctctcaagccctcacgcagagcccattagggacctgctgcccctcttt
ggaccatacaagtcagagcccttccaggacatcttaattcccctgccacagcctgaggac
gacaaaactgacatcagctggaacttcaatcgccggtacgattctatgttttggcgaggt
caaaccggcgatggatatatttcggaccaagctttgcgaggcaatcataagtttcgactc
cttcacatgatgggtaacaggaacccaggagacaaggtctcggtgattctcccatcggcc
aaggatccgtctacttactggcatgagaaagtccctattgcagaagcgaacctggtcgca
cctacaagcatcgggatgaacgactacacaggctgcaaaggccctaactgcgaaatcctc
cgccaaacatatcccattgtcgaagaatccaaggatcaagagcctcttgaataccgttac
gttcttctcttggatcaggataatggaccctcgccagacctccttcgcgtgctccgctca
aagagtgtacctctcatctccaccctctttcggacgtggtatagcgatcgcctgatcccg
tggctacactttgtgcccattgacacgcgttatcagggtctgcacaccactttgatgtac
tttactgggacgcacaagaaagcgtacattaacggtcgcgacaccgacatgaaagggcag
acaaaggatgcagcatggatcggtcagcaaggtgccaaatgggcaaaggaagccctaggc
gaaaaggacagggaggtgtatctcttcaggctgatgctcgaatgggcgagattggtagat
gataagcgtgatgatattgggaccttcaaagatgacaagggcgagtttcaaagctcgcct
tggacaaaagaccagaactggcaactgtaa
>Fp155
------------------------------------------------------------
------------------------------------------------------------
------------------------------------------------------------
------------------------------------------------------------
------------------------------------------------------------
------------------------------------------------------------
------------------------------------------------------------
------------------------------------------------------------
---------atggcagttttcagcatcctggttttctctacaggcacctatcatgctatc
agtcagatcacacgctctacgtattactgtttcgatatggttgagagtaggcgaatgacc
cttgctctgcagtgtatgggacttgtgctcgatgttatcatcgtcgtcctcctctggcgt
ttgctagcttggtcacgaaccgctaagcttcgtttgcgaactctggggacagttttgaca
ctctcgtcgctgtcgatgagtcttgtgtgggttgggagccgaatcttcagaggctcatct
gtgttacatgctggatttggcttcttgtatgggtttgatatcattgttgatagtgtcgca
ttcgcggccctcatgatatcggccactttctgggtatgcgaaacatcgccgctcacacca
gccagtattattacgtttcttgtgggaacggcgaaggcgtgccagaatatattccactat
ggggactaccttcaccccaagcggcttcctgagatcatgccgctttacttgattgcgttt
ggaatgattgtctttacctacacccatggtattcgctcagtcgtgttcatccggcgcttc
ttcctcctggctcttctagttggtcttgccatgggaactaccgtgtttatcatcaaaaca
aaaccacagacatttgtgcgccaccctatcaatgacttcatctacagggccaacatcaga
cagggtcgctggatgcaggaggcaacaacaagtaacagtcttcccatcgcccacaagatc
tacaaggagcgtcacgatgaccgtgaccctcctccagcctttacagactggtacgaactt
gcaaaacatactgttgtaattgatcggtttgatcagattgaccgagacttggctccgttc
aaatctatttctccacgaaagctgcgtcaacgcacctccttggtatctcaaattcctggt
gttcatgttattggaattaaaaacggcaacgcatcaagactccctgaagtcagcgggcat
gatgcagagttgctagatagcttggtggcttccataaataagttttcaaagtttctgcct
gacatgctcgtccccgtcaacctgagcccttctccacgagtcatcccatcgtgggatact
gccaatgggcagagtagggcggatttgactcctatagtcaacctcatctcaaagaggtcg
gttgaacgaaatggccctgatgacagtgagggagcgaaacctgcggagacccctgttccc
aagccattgcccgcattgcccaaatctccccagatggatcagaaatccatggtatctcca
gccaactatcgccaaatgcaagtcgaaggatgccctccacgttcaagaacccgaaccagc
cctcactggaatatcggcgagttttgtgctgactgcgtgcgacgacattcgaaggcgcag
gtaatggtcaattgggagaggtccctagagtactgttctcagcctgatctcaagtatctt
catgggatgtccctctcaagccctcacgcagagcccattagggacctgctgcccctcttt
ggaccatacaagtcagagcccttccaggacatcttaattcccctgccacagcctgaggac
gacaaaactgacatcagctggaacttcaatcgccggtacgattctatgttttggcgaggt
caaaccggcgatggatatatttcggaccaagctttgcgaggcaatcataagtttcgactc
cttcacatgatgggtaacaggaacccaggagacaaggtctcggtgattctcccatcggcc
aaggatccgtctacttactggcatgagaaagtccctattgcagaagcgaacctggtcgca
cctacaagcatcgggatgaacgactacacaggctgcaaaggccctaactgcgaaatcctc
cgccaaacatatcccattgtcgaagaatccaaggatcaagagcctcttgaataccgttac
gttcttctcttggatcaggataatggaccctcgccagacctccttcgcgtgctccgctca
aagagtgtacctctcatctccaccctctttcggacgtggtatagcgatcgcctgatcccg
tggctacactttgtgcccattgacacgcgttatcagggtctgcacaccactttgatgtac
tttactgggacgcacaagaaagcgtacattaacggtcgcgacaccgacatgaaagggcag
acaaaggatgcagcatggatcggtcagcaaggtgccaaatgggcaaaggaagccctaggc
gaaaaggacagggaggtgtatctcttcaggctgatgctcgaatgggcgagattggtagat
gataagcgtgatgatattgggaccttcaaagatgacaagggcgagtttcaaagctcgcct
tggacaaaagaccagaactggcaactgtaa
>Fp157
atggctggcgatacggtg------------------------------------------
------------------------------------------------------------
------------------------------------------------------------
------------------------------------------------------------
------------------------------------------------------------
---------------caatgtgcaactcccggcctcgagtcattcctctgtgtccttttg
ttcgcctatgaaatattcacttcccgaaagaaatggggatttccacctccagaagatcca
gatgatccttggcgctcatgctttgatgacttgatcgactggttcagtggccccagagtg
atacttactatggcagttttcagcatcctggttttctctacaggcacctatcatgctatc
agtcagatcacacgctctacgtattactgtttcgatatggttgagagtaggcgaatgacc
cttgctctgcagtgtatgggacttgtgctcgatgttatcatcgtcgtcctcctctggcgt
ttgctagcttggtcacgaaccgctaagcttcgtttgcgaactctggggacagttttgaca
ctctcgtcgctgtcgatgagtcttgtgtgggttgggagccgaatcttcagaggctcatct
gtgttacatgctggatttggcttcttgtatgggtttgatatcattgttgatagtgtcgca
ttcgcggccctcatgatatcggccactttctgggtatgcgaaacatcgccgctcacacca
gccagtattattacgtttcttgtgggaacggcgaaggcgtgccagaatatattccactat
ggggactaccttcaccccaagcggcttcctgagatcatgccgctttacttgattgcgttt
ggaatgattgtctttacctacacccatggtattcgctcagtcgtgttcatccggcgcttc
ttcctcctggctcttctagttggtcttgccatgggaactaccgtgtttatcatcaaaaca
aaaccacagacatttgtgcgccaccctatcaatgacttcatctacagggccaacatcaga
cagggtcgctggatgcaggaggcaacaacaagtaacagtcttcccatcgcccacaagatc
tacaaggagcgtcacgatgaccgtgaccctcctccagcctttacagactggtacgaactt
gcaaaacatactgttgtaattgatcggtttgatcagattgaccgagacttggctccgttc
aaatctatttctccacgaaagctgcgtcaacgcacctccttggtatctcaaattcctggt
gttcatgttattggaattaaaaacggcaacgcatcaagactccctgaagtcagcgggcat
gatgcagagttgctagatagcttggtggcttccataaataagttttcaaagtttctgcct
gacatgctcgtccccgtcaacctgagcccttctccacgagtcatcccatcgtgggatact
gccaatgggcagagtagggcggatttgactcctatagtcaacctcatctcaaagaggtcg
gttgaacgaaatggccctgatgacagtgagggagcgaaacctgcggagacccctgttccc
aagccattgcccgcattgcccaaatctccccagatggatcagaaatccatggtatctcca
gccaactatcgccaaatgcaagtcgaaggatgccctccacgttcaagaacccgaaccagc
cctcactggaatatcggcgagttttgtgctgactgcgtgcgacgacattcgaaggcgcag
gtaatggtcaattgggagaggtccctagagtactgttctcagcctgatctcaagtatctt
catgggatgtccctctcaagccctcacgcagagcccattagggacctgctgcccctcttt
ggaccatacaagtcagagcccttccaggacatcttaattcccctgccacagcctgaggac
gacaaaactgacatcagctggaacttcaatcgccggtacgattctatgttttggcgaggt
caaaccggcgatggatatatttcggaccaagctttgcgaggcaatcataagtttcgactc
cttcacatgatgggtaacaggaacccaggagacaaggtctcggtgattctcccatcggcc
aaggatccgtctacttactggcatgagaaagtccctattgcagaagcgaacctggtcgca
cctacaagcatcgggatgaacgactacacaggctgcaaaggccctaactgcgaaatcctc
cgccaaacatatcccattgtcgaagaatccaaggatcaagagcctcttgaataccgttac
gttcttctcttggatcaggataatggaccctcgccagacctccttcgcgtgctccgctca
aagagtgtacctctcatctccaccctctttcggacgtggtatagcgatcgcctgatcccg
tggctacactttgtgcccattgacacgcgttatcagggtctgcacaccactttgatgtac
tttactgggacgcacaagaaagcgtacattaacggtcgcgacaccgacatgaaagggcag
acaaaggatgcagcatggatcggtcagcaaggtgccaaatgggcaaaggaagccctaggc
gaaaaggacagggaggtgtatctcttcaggctgatgctcgaatgggcgagattggtagat
gataagcgtgatgatattgggaccttcaaagatgacaagggcgagtttcaaagctcgcct
tggacaaaagaccagaactggcaactgtaa
>Fp16r
atggctggcgatacggtg------------------------------------------
------------------------------------------------------------
------------------------------------------------------------
------------------------------------------------------------
------------------------------------------------------------
---------------caatgtgcaactcccggcctcgagtcattcctctgtgtccttttg
ttcgcctatgaaatattcacttcccgaaagaaatggggatttccacctccagaagatcca
gatgatccttggcgctcatgctttgatgacttgatcgactggttcagtggccccagagtg
atacttactatggcagttttcagcatcctggttttctctacaggcacctatcatgctatc
agtcagatcacacgctctacgtattactgtttcgatatggttgagagtaggcgaatgacc
cttgctctgcagtgtatgggacttgtgctcgatgttatcatcgtcgtcctcctctggcgt
ttgctagcttggtcacgaaccgctaagcttcgtttgcgaactctggggacagttttgaca
ctctcgtcgctgtcgatgagtcttgtgtgggttgggagccgaatcttcagaggctcatct
gtgttacatgctggatttggcttcttgtatgggtttgatatcattgttgatagtgtcgca
ttcgcggccctcatgatatcggccactttctgggtatgcgaaacatcgccgctcacacca
gccagtattattacgtttcttgtgggaacggcgaaggcgtgccagaatatattccactat
ggggactaccttcaccccaagcggcttcctgagatcatgccgctttacttgattgcgttt
ggaatgattgtctttacctacacccatggtattcgctcagtcgtgttcatccggcgcttc
ttcctcctggctcttctagttggtcttgccatgggaactaccgtgtttatcatcaaaaca
aaaccacagacatttgtgcgccaccctatcaatgacttcatctacagggccaacatcaga
cagggtcgctggatgcaggaggcaacaacaagtaacagtcttcccatcgcccacaagatc
tacaaggagcgtcacgatgaccgtgaccctcctccagcctttacagactggtacgaactt
gcaaaacatactgttgtaattgatcggtttgatcagattgaccgagacttggctccgttc
aaatctatttctccacgaaagctgcgtcaacgcacctccttggtatctcaaattcctggt
gttcatgttattggaattaaaaacggcaacgcatcaagactccctgaagtcagcgggcat
gatgcagagttgctagatagcttggtggcttccataaataagttttcaaagtttctgcct
gacatgctcgtccccgtcaacctgagcccttctccacgagtcatcccatcgtgggatact
gccaatgggcagagtagggcggatttgactcctatagtcaacctcatctcaaagaggtcg
gttgaacgaaatggccctgatgacagtgagggagcgaaacctgcggagacccctgttccc
aagccattgcccgcattgcccaaatctccccagatggatcagaaatccatggtatctcca
gccaactatcgccaaatgcaagtcgaaggatgccctccacgttcaagaacccgaaccagc
cctcactggaatatcggcgagttttgtgctgactgcgtgcgacgacattcgaaggcgcag
gtaatggtcaattgggagaggtccctagagtactgttctcagcctgatctcaagtatctt
catgggatgtccctctcaagccctcacgcagagcccattagggacctgctgcccctcttt
ggaccatacaagtcagagcccttccaggacatcttaattcccctgccacagcctgaggac
gacaaaactgacatcagctggaacttcaatcgccggtacgattctatgttttggcgaggt
caaaccggcgatggatatatttcggaccaagctttgcgaggcaatcataagtttcgactc
cttcacatgatgggtaacaggaacccaggagacaaggtctcggtgattctcccatcggcc
aaggatccgtctacttactggcatgagaaagtccctattgcagaagcgaacctggtcgca
cctacaagcatcgggatgaacgactacacaggctgcaaaggccctaactgcgaaatcctc
cgccaaacatatcccattgtcgaagaatccaaggatcaagagcctcttgaataccgttac
gttcttctcttggatcaggataatggaccctcgccagacctccttcgcgtgctccgctca
aagagtgtacctctcatctccaccctctttcggacgtggtatagcgatcgcctgatcccg
tggctacactttgtgcccattgacacgcgttatcagggtctgcacaccactttgatgtac
tttactgggacgcacaagaaagcgtacattaacggtcgcgacaccgacatgaaagggcag
acaaaggatgcagcatggatcggtcagcaaggtgccaaatgggcaaaggaagccctaggc
gaaaaggacagggaggtgtatctcttcaggctgatgctcgaatgggcgagattggtagat
gataagcgtgatgatattgggaccttcaaagatgacaagggcgagtttcaaagctcgcct
tggacaaaagaccagaactggcaactgtaa
>Fp1r
------------------------------------------------------------
------------------------------------------------------------
------------------------------------------------------------
------------------------------------------------------------
------------------------------------------------------------
------------------------------------------------------------
------------------------------------------------------------
------------------------------------------------------------
---------atggcagttttcagcatcctggttttctctacaggcacctatcatgctatc
agtcagatcacacgctctacgtattactgtttcgatatggttgagagtaggcgaatgacc
cttgctctgcagtgtatgggacttgtgctcgatgttatcatcgtcgtcctcctctggcgt
ttgctagcttggtcacgaaccgctaagcttcgtttgcgaactctggggacagttttgaca
ctctcgtcgctgtcgatgagtcttgtgtgggttgggagccgaatcttcagaggctcatct
gtgttacatgctggatttggcttcttgtatgggtttgatatcattgttgatagtgtcgca
ttcgcggccctcatgatatcggccactttctgggtatgcgaaacatcgccgctcacacca
gccagtattattacgtttcttgtgggaacggcgaaggcgtgccagaatatattccactat
ggggactaccttcaccccaagcggcttcctgagatcatgccgctttacttgattgcgttt
ggaatgattgtctttacctacacccatggtattcgctcagtcgtgttcatccggcgcttc
ttcctcctggctcttctagttggtcttgccatgggaactaccgtgtttatcatcaaaaca
aaaccacagacatttgtgcgccaccctatcaatgacttcatctacagggccaacatcaga
cagggtcgctggatgcaggaggcaacaacaagtaacagtcttcccatcgcccacaagatc
tacaaggagcgtcacgatgaccgtgaccctcctccagcctttacagactggtacgaactt
gcaaaacatactgttgtaattgatcggtttgatcagattgaccgagacttggctccgttc
aaatctatttctccacgaaagctgcgtcaacgcacctccttggtatctcaaattcctggt
gttcatgttattggaattaaaaacggcaacgcatcaagactccctgaagtcagcgggcat
gatgcagagttgctagatagcttggtggcttccataaataagttttcaaagtttctgcct
gacatgctcgtccccgtcaacctgagcccttctccacgagtcatcccatcgtgggatact
gccaatgggcagagtagggcggatttgactcctatagtcaacctcatctcaaagaggtcg
gttgaacgaaatggccctgatgacagtgagggagcgaaacctgcggagacccctgttccc
aagccattgcccgcattgcccaaatctccccagatggatcagaaatccatggtatctcca
gccaactatcgccaaatgcaagtcgaaggatgccctccacgttcaagaacccgaaccagc
cctcactggaatatcggcgagttttgtgctgactgcgtgcgacgacattcgaaggcgcag
gtaatggtcaattgggagaggtccctagagtactgttctcagcctgatctcaagtatctt
catgggatgtccctctcaagccctcacgcagagcccattagggacctgctgcccctcttt
ggaccatacaagtcagagcccttccaggacatcttaattcccctgccacagcctgaggac
gacaaaactgacatcagctggaacttcaatcgccggtacgattctatgttttggcgaggt
caaaccggcgatggatatatttcggaccaagctttgcgaggcaatcataagtttcgactc
cttcacatgatgggtaacaggaacccaggagacaaggtctcggtgattctcccatcggcc
aaggatccgtctacttactggcatgagaaagtccctattgcagaagcgaacctggtcgca
cctacaagcatcgggatgaacgactacacaggctgcaaaggccctaactgcgaaatcctc
cgccaaacatatcccattgtcgaagaatccaaggatcaagagcctcttgaataccgttac
gttcttctcttggatcaggataatggaccctcgccagacctccttcgcgtgctccgctca
aagagtgtacctctcatctccaccctctttcggacgtggtatagcgatcgcctgatcccg
tggctacactttgtgcccattgacacgcgttatcagggtctgcacaccactttgatgtac
tttactgggacgcacaagaaagcgtacattaacggtcgcgacaccgacatgaaagggcag
acaaaggatgcagcatggatcggtcagcaaggtgccaaatgggcaaaggaagccctaggc
gaaaaggacagggaggtgtatctcttcaggctgatgctcgaatgggcgagattggtagat
gataagcgtgatgatattgggaccttcaaagatgacaagggcgagtttcaaagctcgcct
tggacaaaagaccagaactggcaactgtaa
>Fp21r
------------------------------------------------------------
------------------------------------------------------------
------------------------------------------------------------
------------------------------------------------------------
------------------------------------------------------------
------------------------------------------------------------
------------------------------------------------------------
------------------------------------------------------------
---------atggcagttttcagcatcctggttttctctacaggcacctatcatgctatc
agtcagatcacacgctctacgtattactgtttcgatatggttgagagtaggcgaatgacc
cttgctctgcagtgtatgggacttgtgctcgatgttatcatcgtcgtcctcctctggcgt
ttgctagcttggtcacgaaccgctaagcttcgtttgcgaactctggggacagttttgaca
ctctcgtcgctgtcgatgagtcttgtgtgggttgggagccgaatcttcagaggctcatct
gtgttacatgctggatttggcttcttgtatgggtttgatatcattgttgatagtgtcgca
ttcgcggccctcatgatatcggccactttctgggtatgcgaaacatcgccgctcacacca
gccagtattattacgtttcttgtgggaacggcgaaggcgtgccagaatatattccactat
ggggactaccttcaccccaagcggcttcctgagatcatgccgctttacttgattgcgttt
ggaatgatcgtctttacctacacccatggtattcgctcagtcgtgttcatccggcgcttc
ttcctcctggctcttctagttggtcttgccatgggaactaccgtgtttatcatcaaaaca
aaaccacagacatttgtgcgccaccctatcaatgacttcatctacagggccaacatcaga
cagggtcgctggatgcaggaggcaacaacaagtaacagtcttcccatcgcccacaagatc
tacaaggagcgtcacgatgaccgtgaccctcctccagcctttacagactggtacgaactt
gcaaaacatactgttgtaattgatcggtttgatcagattgaccgagacttggctccgttc
aaatctatttctccacgaaagctgcgtcaacgcacctccttggtatctcaaattcctggt
gttcatgttattggaattaaaaacggcaacgcatcaagactccctgaagtcagtgggcat
gatgcagagttgctagatagcttggtggcttccataaataagttttcaaagtttctgcct
gacatgctcttccccgtcaacctgagcccttctccacgagtcatcccatcgtgggatact
gccaatgggcagagtagggcggatttgactcctatagtcaacctcatctcaaagaggtcg
gttgaacgaaatggccctgatgacagtgagggagcgaaacctgcggagacccctgttccc
aagccattgcccgcattgcccaaatctccccagatggatcagaaatccatggtatctcca
gccaactatcgccaaatgcaagtcgaaggatgccctccaggttcaagaacccgaaccagc
cctcactggaatatcggcgagttttgtgctgactgcgtgcgacgacattcgaaggcgcag
gtaatggtcaattgggagaggtccctagagtactgttctcagcctgatctcaagtatctt
catgggatgtccctctcaagccctcacgcagagcccattagggacctgctgcccctcttt
ggaccatacaagtcagagcccttccaggacatcttaattcccctgccacagcctgaggac
gacaaaactgacatcagctggaacttcaatcgccggtacgattctatgttttggcgaggt
caaaccggcgatgaatatatttcggaccaagctttgcgaggcaatcataagtttcgactc
cttcacatgatgggtaacaggaacccaggagacaaggtctcggtgattctcccatcggcc
aaggatccgtctacttactggcatgagaaagtccctattgcagaagcgaacctggtcgca
cctacaagcatcgggatgaacgactacacaggctgcaaaggccctagctgcgaaatcctc
cgccaaacatatcccattatcgaagaatccaaggatcaagagcctcttgaataccgttac
gttcttctcttggatcaggataatggaccctcgccagacctccttcgcgtgctccgctca
aagagtgtacctctcatctccaccctctttcggacgtggtatagcgatcgcctgatcccg
tggctacactttgtgcccattgacacgcgttatcagggtctgcacaccactttgatgtac
tttactgggacgcacaagaaagcgtacattaacggtcgcgacaccgacatgaaagggcag
acaaaggatgcagcatggattggtcagcaaggtgccaaatgggcgaaggaagccctaggc
gaaaaggacagggaagtgtatctcttcaggctgatgctcgaatgggcgagattggtagat
gataagcgtgatgatattgggaccatcaaagatgacaagggcgagtttcaaagctcgcct
tggacaaaagaccagaactggcaactgtaa
>Fp24r
atggctggcgatacggtg------------------------------------------
------------------------------------------------------------
------------------------------------------------------------
------------------------------------------------------------
------------------------------------------------------------
---------------caatgtgcaactcccggcctcgagtcattcctctgtgtccttttg
ttcgcctatgaaatattcacttcccgaaagaaatggggatttccacctccagaagatcca
gatgatccttggcgctcatgctttgatgacttgatcgactggttcagtggccccagagtg
atacttactatggcagttttcagcatcctggttttctctacaggcacctatcatgctatc
agtcagatcacacgctctacgtattactgtttcgatatggttgagagtaggcgaatgacc
cttgctctgcagtgtatgggacttgtgctcgatgttatcatcgtcgtcctcctctggcgt
ttgctagcttggtcacgaaccgctaagcttcgtttgcgaactctggggacagttttgaca
ctctcgtcgctgtcgatgagtcttgtgtgggttgggagccgaatcttcagaggctcatct
gtgttacatgctggatttggcttcttgtatgggtttgatatcattgttgatagtgtcgca
ttcgcggccctcatgatatcggccactttctgggtatgcgaaacatcgccgctcacacca
gccagtattattacgtttcttgtgggaacggcgaaggcgtgccagaatatattccactat
ggggactaccttcaccccaagcggcttcctgagatcatgccgctttacttgattgcgttt
ggaatgattgtctttacctacacccatggtattcgctcagtcgtgttcatccggcgcttc
ttcctcctggctcttctagttggtcttgccatgggaactaccgtgtttatcatcaaaaca
aaaccacagacatttgtgcgccaccctatcaatgacttcatctacagggccaacatcaga
cagggtcgctggatgcaggaggcaacaacaagtaacagtcttcccatcgcccacaagatc
tacaaggagcgtcacgatgaccgtgaccctcctccagcctttacagactggtacgaactt
gcaaaacatactgttgtaattgatcggtttgatcagattgaccgagacttggctccgttc
aaatctatttctccacgaaagctgcgtcaacgcacctccttggtatctcaaattcctggt
gttcatgttattggaattaaaaacggcaacgcatcaagactccctgaagtcagcgggcat
gatgcagagttgctagatagcttggtggcttccataaataagttttcaaagtttctgcct
gacatgctcgtccccgtcaacctgagcccttctccacgagtcatcccatcgtgggatact
gccaatgggcagagtagggcggatttgactcctatagtcaacctcatctcaaagaggtcg
gttgaacgaaatggccctgatgacagtgagggagcgaaacctgcggagacccctgttccc
aagccattgcccgcattgcccaaatctccccagatggatcagaaatccatggtatctcca
gccaactatcgccaaatgcaagtcgaaggatgccctccacgttcaagaacccgaaccagc
cctcactggaatatcggcgagttttgtgctgactgcgtgcgacgacattcgaaggcgcag
gtaatggtcaattgggagaggtccctagagtactgttctcagcctgatctcaagtatctt
catgggatgtccctctcaagccctcacgcagagcccattagggacctgctgcccctcttt
ggaccatacaagtcagagcccttccaggacatcttaattcccctgccacagcctgaggac
gacaaaactgacatcagctggaacttcaatcgccggtacgattctatgttttggcgaggt
caaaccggcgatggatatatttcggaccaagctttgcgaggcaatcataagtttcgactc
cttcacatgatgggtaacaggaacccaggagacaaggtctcggtgattctcccatcggcc
aaggatccgtctacttactggcatgagaaagtccctattgcagaagcgaacctggtcgca
cctacaagcatcgggatgaacgactacacaggctgcaaaggccctaactgcgaaatcctc
cgccaaacatatcccattgtcgaagaatccaaggatcaagagcctcttgaataccgttac
gttcttctcttggatcaggataatggaccctcgccagacctccttcgcgtgctccgctca
aagagtgtacctctcatctccaccctctttcggacgtggtatagcgatcgcctgatcccg
tggctacactttgtgcccattgacacgcgttatcagggtctgcacaccactttgatgtac
tttactgggacgcacaagaaagcgtacattaacggtcgcgacaccgacatgaaagggcag
acaaaggatgcagcatggatcggtcagcaaggtgccaaatgggcaaaggaagccctaggc
gaaaaggacagggaggtgtatctcttcaggctgatgctcgaatgggcgagattggtagat
gataagcgtgatgatattgggaccttcaaagatgacaagggcgagtttcaaagctcgcct
tggacaaaagaccagaactggcaactgtaa
>Fp2516
------------------------------------------------------------
------------------------------------------------------------
------------------------------------------------------------
------------------------------------------------------------
------------------------------------------------------------
------------------------------------------------------------
------------------------------------------------------------
------------------------------------------------------------
---------atggcagttttcagcatcctggttttctctacaggcacctatcatgctatc
agtcagatcacacgctctacgtattactgtttcgatatggttgagagtaggcgaatgacc
cttgctctgcagtgtatgggacttgtgctcgatgttatcatcgtcgtcctcctctggcgt
ttgctagcttggtcacgaaccgctaagcttcgtttgcgaactctggggacagttttgaca
ctctcgtcgctgtcgatgagtcttgtgtgggttgggagccgaatcttcagaggctcatct
gtgttacatgctggatttggcttcttgtatgggtttgatatcattgttgatagtgtcgca
ttcgcggccctcatgatatcggccactttctgggtatgcgaaacatcgccgctcacacca
gccagtattattacgtttcttgtgggaacggcgaaggcgtgccagaatatattccactat
ggggactaccttcaccccaagcggcttcctgagatcatgccgctttacttgattgcgttt
ggaatgattgtctttacctacacccatggtattcgctcagtcgtgttcatccggcgcttc
ttcctcctggctcttctagttggtcttgccatgggaactaccgtgtttatcatcaaaaca
aaaccacagacatttgtgcgccaccctatcaatgacttcatctacagggccaacatcaga
cagggtcgctggatgcaggaggcaacaacaagtaacagtcttcccatcgcccacaagatc
tacaaggagcgtcacgatgaccgtgaccctcctccagcctttacagactggtacgaactt
gcaaaacatactgttgtaattgatcggtttgatcagattgaccgagacttggctccgttc
aaatctatttctccacgaaagctgcgtcaacgcacctccttggtatctcaaattcctggt
gttcatgttattggaattaaaaacggcaacgcatcaagactccctgaagtcagcgggcat
gatgcagagttgctagatagcttggtggcttccataaataagttttcaaagtttctgcct
gacatgctcgtccccgtcaacctgagcccttctccacgagtcatcccatcgtgggatact
gccaatgggcagagtagggcggatttgactcctatagtcaacctcatatcaaagaggtcg
gttgaacgaaatggccctgatgacagtgagggagcgaaacctgcggagacccctgttccc
aagccattgcccgcattgcccaaatctccccagatggatcagaaatccatggtatctcca
gccaactatcgccaaatgcaagtcgaaggatgccctccacgttcaagaacccgaaccagc
cctcactggaatatcggcgagttttgtgctgactgcgtgcgacgacattcgaaggcgcag
gtaatggtcaattgggagaggtccctagagtactgttctcagcctgatctcaagtatctt
catgggatgtccctctcaagccctcacgcagagcccattagggacctgctgcccctcttt
ggaccatacaagtcagagcccttccaggacatcttaattcccctgccacagcctgaggac
gacaaaactgacatcagctggaacttcaatcgccggtacgattctatgttttggcgaggt
caaaccggcgatggatatatttcggaccaagctttgcgaggcaatcataagtttcgactc
cttcacatgatgggtaacaggaacccaggagacaaggtctcggtgattctcccatcggcc
aaggatccgtctacttactggcatgagaaagtccctattgcagaagcgaacctggtcgca
cctacaagcatcgggatgaacgactacacaggctgcaaaggccctaactgcgaaatcctc
cgccaaacatatcccattgtcgaagaatccaaggatcaagagcctcttgaataccgttac
gttcttctcttggatcaggataatggaccctcgccagacctccttcgcgtgctccgctca
aagagtgtacctctcatctccaccctctttcggacgtggtatagcgatcgcctgatcccg
tggctacactttgtgcccattgacacgcgttatcagggtctgcacaccactttgatgtac
tttactgggacgcacaagaaagcgtacattaacggtcgcgacaccgacatgaaagggcag
acaaaggatgcagcatggatcggtcagcaaggtgccaaatgggcaaaggaagccctaggc
gaaaaggacagggaggtgtatctcttcaggctgatgctcgaatgggcgagattggtagat
gataagcgtgatgatattgggaccttcaaagatgacaagggcgagtttcaaagctcgcct
tggacaaaagaccagaactggcaactgtaa
>Fp26r
atggctggcgatacggtg------------------------------------------
------------------------------------------------------------
------------------------------------------------------------
------------------------------------------------------------
------------------------------------------------------------
---------------caatgtgcaactcccggcctcgagtcattcctctgtgtccttttg
ttcgcctatgaaatattcacttcccgaaagaaatggggatttccacctccagaagatcca
gatgatccttggcgctcatgctttgatgacttgatcgactggttcagtggccccagagtg
atacttactatggcagttttcagcatcctggttttctctacaggcacctatcatgctatc
agtcagatcacacgctctacgtattactgtttcgatatggttgagagtaggcgaatgacc
cttgctctgcagtgtatgggacttgtgctcgatgttatcatcgtcgtcctcctctggcgt
ttgctagcttggtcacgaaccgctaagcttcgtttgcgaactctggggacagttttgaca
ctctcgtcgctgtcgatgagtcttgtgtgggttgggagccgaatcttcagaggctcatct
gtgttacatgctggatttggcttcttgtatgggtttgatatcattgttgatagtgtcgca
ttcgcggccctcatgatatcggccactttctgggtatgcgaaacatcgccgctcacacca
gccagtattattacgtttcttgtgggaacggcgaaggcgtgccagaatatattccactat
ggggactaccttcaccccaagcggcttcctgagatcatgccgctttacttgattgcgttt
ggaatgattgtctttacctacacccatggtattcgctcagtcgtgttcatccggcgcttc
ttcctcctggctcttctagttggtcttgccatgggaactaccgtgtttatcatcaaaaca
aaaccacagacatttgtgcgccaccctatcaatgacttcatctacagggccaacatcaga
cagggtcgctggatgcaggaggcaacaacaagtaacagtcttcccatcgcccacaagatc
tacaaggagcgtcacgatgaccgtgaccctcctccagcctttacagactggtacgaactt
gcaaaacatactgttgtaattgatcggtttgatcagattgaccgagacttggctccgttc
aaatctatttctccacgaaagctgcgtcaacgcacctccttggtatctcaaattcctggt
gttcatgttattggaattaaaaacggcaacgcatcaagactccctgaagtcagcgggcat
gatgcagagttgctagatagcttggtggcttccataaataagttttcaaagtttctgcct
gacatgctcgtccccgtcaacctgagcccttctccacgagtcatcccatcgtgggatact
gccaatgggcagagtagggcggatttgactcctatagtcaacctcatctcaaagaggtcg
gttgaacgaaatggccctgatgacagtgagggagcgaaacctgcggagacccctgttccc
aagccattgcccgcattgcccaaatctccccagatggatcagaaatccatggtatctcca
gccaactatcgccaaatgcaagtcgaaggatgccctccacgttcaagaacccgaaccagc
cctcactggaatatcggcgagttttgtgctgactgcgtgcgacgacattcgaaggcgcag
gtaatggtcaattgggagaggtccctagagtactgttctcagcctgatctcaagtatctt
catgggatgtccctctcaagccctcacgcagagcccattagggacctgctgcccctcttt
ggaccatacaagtcagagcccttccaggacatcttaattcccctgccacagcctgaggac
gacaaaactgacatcagctggaacttcaatcgccggtacgattctatgttttggcgaggt
caaaccggcgatggatatatttcggaccaagctttgcgaggcaatcataagtttcgactc
cttcacatgatgggtaacaggaacccaggagacaaggtctcggtgattctcccatcggcc
aaggatccgtctacttactggcatgagaaagtccctattgcagaagcgaacctggtcgca
cctacaagcatcgggatgaacgactacacaggctgcaaaggccctaactgcgaaatcctc
cgccaaacatatcccattgtcgaagaatccaaggatcaagagcctcttgaataccgttac
gttcttctcttggatcaggataatggaccctcgccagacctccttcgcgtgctccgctca
aagagtgtacctctcatctccaccctctttcggacgtggtatagcgatcgcctgatcccg
tggctacactttgtgcccattgacacgcgttatcagggtctgcacaccactttgatgtac
tttactgggacgcacaagaaagcgtacattaacggtcgcgacaccgacatgaaagggcag
acaaaggatgcagcatggatcggtcagcaaggtgccaaatgggcaaaggaagccctaggc
gaaaaggacagggaggtgtatctcttcaggctgatgctcgaatgggcgagattggtagat
gataagcgtgatgatattgggaccttcaaagatgacaagggcgagtttcaaagctcgcct
tggacaaaagaccagaactggcaactgtaa
>Fp33
atggctggcgatacggtg------------------------------------------
------------------------------------------------------------
------------------------------------------------------------
------------------------------------------------------------
------------------------------------------------------------
---------------caatgtgcaactcccggcctcgagtcattcctctgtgtccttttg
ttcgcctatgaaatattcacttcccgaaagaaatggggatttccacctccagaagatcca
gatgatccttggcgctcatgctttgatgacttgatcgactggttcagtggccccagagtg
atacttactatggcagttttcagcatcctggttttctctacaggcacctatcatgctatc
agtcagatcacacgctctacgtattactgtttcgatatggttgagagtaggcgaatgacc
cttgctctgcagtgtatgggacttgtgctcgatgttatcatcgtcgtcctcctctggcgt
ttgctagcttggtcacgaaccgctaagcttcgtttgcgaactctggggacagttttgaca
ctctcgtcgctgtcgatgagtcttgtgtgggttgggagccgaatcttcagaggctcatct
gtgttacatgctggatttggcttcttgtatgggtttgatatcattgttgatagtgtcgca
ttcgcggccctcatgatatcggccactttctgggtatgcgaaacatcgccgctcacacca
gccagtattattacgtttcttgtgggaacggcgaaggcgtgccagaatatattccactat
ggggactaccttcaccccaagcggcttcctgagatcatgccgctttacttgattgcgttt
ggaatgattgtctttacctacacccatggtattcgctcagtcgtgttcatccggcgcttc
ttcctcctggctcttctagttggtcttgccatgggaactaccgtgtttatcatcaaaaca
aaaccacagacatttgtgcgccaccctatcaatgacttcatctacagggccaacatcaga
cagggtcgctggatgcaggaggcaacaacaagtaacagtcttcccatcgcccacaagatc
tacaaggagcgtcacgatgaccgtgaccctcctccagcctttacagactggtacgaactt
gcaaaacatactgttgtaattgatcggtttgatcagattgaccgagacttggctccgttc
aaatctatttctccacgaaagctgcgtcaacgcacctccttggtatctcaaattcctggt
gttcatgttattggaattaaaaacggcaacgcatcaagactccctgaagtcagcgggcat
gatgcagagttgctagatagcttggtggcttccataaataagttttcaaagtttctgcct
gacatgctcgtccccgtcaacctgagcccttctccacgagtcatcccatcgtgggatact
gccaatgggcagagtagggcggatttgactcctatagtcaacctcatctcaaagaggtcg
gttgaacgaaatggccctgatgacagtgagggagcgaaacctgcggagacccctgttccc
aagccattgcccgcattgcccaaatctccccagatggatcagaaatccatggtatctcca
gccaactatcgccaaatgcaagtcgaaggatgccctccacgttcaagaacccgaaccagc
cctcactggaatatcggcgagttttgtgctgactgcgtgcgacgacattcgaaggcgcag
gtaatggtcaattgggagaggtccctagagtactgttctcagcctgatctcaagtatctt
catgggatgtccctctcaagccctcacgcagagcccattagggacctgctgcccctcttt
ggaccatacaagtcagagcccttccaggacatcttaattcccctgccacagcctgaggac
gacaaaactgacatcagctggaacttcaatcgccggtacgattctatgttttggcgaggt
caaaccggcgatggatatatttcggaccaagctttgcgaggcaatcataagtttcgactc
cttcacatgatgggtaacaggaacccaggagacaaggtctcggtgattctcccatcggcc
aaggatccgtctacttactggcatgagaaagtccctattgcagaagcgaacctggtcgca
cctacaagcatcgggatgaacgactacacaggctgcaaaggccctaactgcgaaatcctc
cgccaaacatatcccattgtcgaagaatccaaggatcaagagcctcttgaataccgttac
gttcttctcttggatcaggataatggaccctcgccagacctccttcgcgtgctccgctca
aagagtgtacctctcatctccaccctctttcggacgtggtatagcgatcgcctgatcccg
tggctacactttgtgcccattgacacgcgttatcagggtctgcacaccactttgatgtac
tttactgggacgcacaagaaagcgtacattaacggtcgcgacaccgacatgaaagggcag
acaaaggatgcagcatggatcggtcagcaaggtgccaaatgggcaaaggaagccctaggc
gaaaaggacagggaggtgtatctcttcaggctgatgctcgaatgggcgagattggtagat
gataagcgtgatgatattgggaccttcaaagatgacaagggcgagtttcaaagctcgcct
tggacaaaagaccagaactggcaactgtaa
>Fp34
------------------------------------------------------------
------------------------------------------------------------
------------------------------------------------------------
------------------------------------------------------------
------------------------------------------------------------
------------------------------------------------------------
------------------------------------------------------------
------------------------------------------------------------
---------atggcagttttcagcatcctggttttctctacaggcacctatcatgctatc
agtcagatcacacgctctacgtattactgtttcgatatggttgagagtaggcgaatgacc
cttgctctgcagtgtatgggacttgtgctcgatgttatcatcgtcgtcctcctctggcgt
ttgctagcttggtcacgaaccgctaagcttcgtttgcgaactctggggacagttttgaca
ctctcgtcgctgtcgatgagtcttgtgtgggttgggagccgaatcttcagaggctcatct
gtgttacatgctggatttggcttcttgtatgggtttgatatcattgttgatagtgtcgca
ttcgcggccctcatgatatcggccactttctgggtatgcgaaacatcgccgctcacacca
gccagtattattacgtttcttgtgggaacggcgaaggcgtgccagaatatattccactat
ggggactaccttcaccccaagcggcttcctgagatcatgccgctttacttgattgcgttt
ggaatgattgtctttacctacacccatggtattcgctcagtcgtgttcatccggcgcttc
ttcctcctggctcttctagttggtcttgccatgggaactaccgtgtttatcatcaaaaca
aaaccacagacatttgtgcgccaccctatcaatgacttcatctacagggccaacatcaga
cagggtcgctggatgcaggaggcaacaacaagtaacagtcttcccatcgcccacaagatc
tacaaggagcgtcacgatgaccgtgaccctcctccagcctttacagactggtacgaactt
gcaaaacatactgttgtaattgatcggtttgatcagattgaccgagacttggctccgttc
aaatctatttctccacgaaagctgcgtcaacgcacctccttggtatctcaaattcctggt
gttcatgttattggaattaaaaacggcaacgcatcaagactccctgaagtcagcgggcat
gatgcagagttgctagatagcttggtggcttccataaataagttttcaaagtttctgcct
gacatgctcgtccccgtcaacctgagcccttctccacgagtcatcccatcgtgggatact
gccaatgggcagagtagggcggatttgactcctatagtcaacctcatctcaaagaggtcg
gttgaacgaaatggccctgatgacagtgagggagcgaaacctgcggagacccctgttccc
aagccattgcccgcattgcccaaatctccccagatggatcagaaatccatggtatctcca
gccaactatcgccaaatgcaagtcgaaggatgccctccacgttcaagaacccgaaccagc
cctcactggaatatcggcgagttttgtgctgactgcgtgcgacgacattcgaaggcgcag
gtaatggtcaattgggagaggtccctagagtactgttctcagcctgatctcaagtatctt
catgggatgtccctctcaagccctcacgcagagcccattagggacctgctgcccctcttt
ggaccatacaagtcagagcccttccaggacatcttaattcccctgccacagcctgaggac
gacaaaactgacatcagctggaacttcaatcgccggtacgattctatgttttggcgaggt
caaaccggcgatggatatatttcggaccaagctttgcgaggcaatcataagtttcgactc
cttcacatgatgggtaacaggaacccaggagacaaggtctcggtgattctcccatcggcc
aaggatccgtctacttactggcatgagaaagtccctattgcagaagcgaacctggtcgca
cctacaagcatcgggatgaacgactacacaggctgcaaaggccctaactgcgaaatcctc
cgccaaacatatcccattgtcgaagaatccaaggatcaagagcctcttgaataccgttac
gttcttctcttggatcaggataatggaccctcgccagacctccttcgcgtgctccgctca
aagagtgtacctctcatctccaccctctttcggacgtggtatagcgatcgcctgatcccg
tggctacactttgtgcccattgacacgcgttatcagggtctgcacaccactttgatgtac
tttactgggacgcacaagaaagcgtacattaacggtcgcgacaccgacatgaaagggcag
acaaaggatgcagcatggatcggtcagcaaggtgccaaatgggcaaaggaagccctaggc
gaaaaggacagggaggtgtatctcttcaggctgatgctcgaatgggcgagattggtagat
gataagcgtgatgatattgggaccttcaaagatgacaagggcgagtttcaaagctcgcct
tggacaaaagaccagaactggcaactgtaa
>Fp35
atggctggcgatacggtg------------------------------------------
------------------------------------------------------------
------------------------------------------------------------
------------------------------------------------------------
------------------------------------------------------------
---------------caatgtgcaactcccggcctcgagtcattcctctgtgtccttttg
ttcgcctatgaaatattcacttcccgaaagaaatggggatttccacctccagaagatcca
gatgatccttggcgctcatgctttgatgacttgatcgactggttcagtggccccagagtg
atacttactatggcagttttcagcatcctggttttctctacaggcacctatcatgctatc
agtcagatcacacgctctacgtattactgtttcgatatggttgagagtaggcgaatgacc
cttgctctgcagtgtatgggacttgtgctcgatgttatcatcgtcgtcctcctctggcgt
ttgctagcttggtcacgaaccgctaagcttcgtttgcgaactctggggacagttttgaca
ctctcgtcgctgtcgatgagtcttgtgtgggttgggagccgaatcttcagaggctcatct
gtgttacatgctggatttggcttcttgtatgggtttgatatcattgttgatagtgtcgca
ttcgcggccctcatgatatcggccactttctgggtatgcgaaacatcgccgctcacacca
gccagtattattacgtttcttgtgggaacggcgaaggcgtgccagaatatattccactat
ggggactaccttcaccccaagcggcttcctgagatcatgccgctttacttgattgcgttt
ggaatgattgtctttacctacacccatggtattcgctcagtcgtgttcatccggcgcttc
ttcctcctggctcttctagttggtcttgccatgggaactaccgtgtttatcatcaaaaca
aaaccacagacatttgtgcgccaccctatcaatgacttcatctacagggccaacatcaga
cagggtcgctggatgcaggaggcaacaacaagtaacagtcttcccatcgcccacaagatc
tacaaggagcgtcacgatgaccgtgaccctcctccagcctttacagactggtacgaactt
gcaaaacatactgttgtaattgatcggtttgatcagattgaccgagacttggctccgttc
aaatctatttctccacgaaagctgcgtcaacgcacctccttggtatctcaaattcctggt
gttcatgttattggaattaaaaacggcaacgcatcaagactccctgaagtcagcgggcat
gatgcagagttgctagatagcttggtggcttccataaataagttttcaaagtttctgcct
gacatgctcgtccccgtcaacctgagcccttctccacgagtcatcccatcgtgggatact
gccaatgggcagagtagggcggatttgactcctatagtcaacctcatctcaaagaggtcg
gttgaacgaaatggccctgatgacagtgagggagcgaaacctgcggagacccctgttccc
aagccattgcccgcattgcccaaatctccccagatggatcagaaatccatggtatctcca
gccaactatcgccaaatgcaagtcgaaggatgccctccacgttcaagaacccgaaccagc
cctcactggaatatcggcgagttttgtgctgactgcgtgcgacgacattcgaaggcgcag
gtaatggtcaattgggagaggtccctagagtactgttctcagcctgatctcaagtatctt
catgggatgtccctctcaagccctcacgcagagcccattagggacctgctgcccctcttt
ggaccatacaagtcagagcccttccaggacatcttaattcccctgccacagcctgaggac
gacaaaactgacatcagctggaacttcaatcgccggtacgattctatgttttggcgaggt
caaaccggcgatggatatatttcggaccaagctttgcgaggcaatcataagtttcgactc
cttcacatgatgggtaacaggaacccaggagacaaggtctcggtgattctcccatcggcc
aaggatccgtctacttactggcatgagaaagtccctattgcagaagcgaacctggtcgca
cctacaagcatcgggatgaacgactacacaggctgcaaaggccctaactgcgaaatcctc
cgccaaacatatcccattgtcgaagaatccaaggatcaagagcctcttgaataccgttac
gttcttctcttggatcaggataatggaccctcgccagacctccttcgcgtgctccgctca
aagagtgtacctctcatctccaccctctttcggacgtggtatagcgatcgcctgatcccg
tggctacactttgtgcccattgacacgcgttatcagggtctgcacaccactttgatgtac
tttactgggacgcacaagaaagcgtacattaacggtcgcgacaccgacatgaaagggcag
acaaaggatgcagcatggatcggtcagcaaggtgccaaatgggcaaaggaagccctaggc
gaaaaggacagggaggtgtatctcttcaggctgatgctcgaatgggcgagattggtagat
gataagcgtgatgatattgggaccttcaaagatgacaagggcgagtttcaaagctcgcct
tggacaaaagaccagaactggcaactgtaa
>Fp38
atggctggcgatacggtg------------------------------------------
------------------------------------------------------------
------------------------------------------------------------
------------------------------------------------------------
------------------------------------------------------------
---------------caatgtgcaactcccggcctcgagtcattcctctgtgtccttttg
ttcgcctatgaaatattcacttcccgaaagaaatggggatttccacctccagaagatcca
gatgatccttggcgctcatgctttgatgacttgatcgactggttcagtggccccagagtg
atacttactatggcagttttcagcatcctggttttctctacaggcacctatcatgctatc
agtcagatcacacgctctacgtattactgtttcgatatggttgagagtaggcgaatgacc
cttgctctgcagtgtatgggacttgtgctcgatgttatcatcgtcgtcctcctctggcgt
ttgctagcttggtcacgaaccgctaagcttcgtttgcgaactctggggacagttttgaca
ctctcgtcgctgtcgatgagtcttgtgtgggttgggagccgaatcttcagaggctcatct
gtgttacatgctggatttggcttcttgtatgggtttgatatcattgttgatagtgtcgca
ttcgcggccctcatgatatcggccactttctgggtatgcgaaacatcgccgctcacacca
gccagtattattacgtttcttgtgggaacggcgaaggcgtgccagaatatattccactat
ggggactaccttcaccccaagcggcttcctgagatcatgccgctttacttgattgcgttt
ggaatgattgtctttacctacacccatggtattcgctcagtcgtgttcatccggcgcttc
ttcctcctggctcttctagttggtcttgccatgggaactaccgtgtttatcatcaaaaca
aaaccacagacatttgtgcgccaccctatcaatgacttcatctacagggccaacatcaga
cagggtcgctggatgcaggaggcaacaacaagtaacagtcttcccatcgcccacaagatc
tacaaggagcgtcacgatgaccgtgaccctcctccagcctttacagactggtacgaactt
gcaaaacatactgttgtaattgatcggtttgatcagattgaccgagacttggctccgttc
aaatctatttctccacgaaagctgcgtcaacgcacctccttggtatctcaaattcctggt
gttcatgttattggaattaaaaacggcaacgcatcaagactccctgaagtcagcgggcat
gatgcagagttgctagatagcttggtggcttccataaataagttttcaaagtttctgcct
gacatgctcgtccccgtcaacctgagcccttctccacgagtcatcccatcgtgggatact
gccaatgggcagagtagggcggatttgactcctatagtcaacctcatctcaaagaggtcg
gttgaacgaaatggccctgatgacagtgagggagcgaaacctgcggagacccctgttccc
aagccattgcccgcattgcccaaatctccccagatggatcagaaatccatggtatctcca
gccaactatcgccaaatgcaagtcgaaggatgccctccacgttcaagaacccgaaccagc
cctcactggaatatcggcgagttttgtgctgactgcgtgcgacgacattcgaaggcgcag
gtaatggtcaattgggagaggtccctagagtactgttctcagcctgatctcaagtatctt
catgggatgtccctctcaagccctcacgcagagcccattagggacctgctgcccctcttt
ggaccatacaagtcagagcccttccaggacatcttaattcccctgccacagcctgaggac
gacaaaactgacatcagctggaacttcaatcgccggtacgattctatgttttggcgaggt
caaaccggcgatggatatatttcggaccaagctttgcgaggcaatcataagtttcgactc
cttcacatgatgggtaacaggaacccaggagacaaggtctcggtgattctcccatcggcc
aaggatccgtctacttactggcatgagaaagtccctattgcagaagcgaacctggtcgca
cctacaagcatcgggatgaacgactacacaggctgcaaaggccctaactgcgaaatcctc
cgccaaacatatcccattgtcgaagaatccaaggatcaagagcctcttgaataccgttac
gttcttctcttggatcaggataatggaccctcgccagacctccttcgcgtgctccgctca
aagagtgtacctctcatctccaccctctttcggacgtggtatagcgatcgcctgatcccg
tggctacactttgtgcccattgacacgcgttatcagggtctgcacaccactttgatgtac
tttactgggacgcacaagaaagcgtacattaacggtcgcgacaccgacatgaaagggcag
acaaaggatgcagcatggatcggtcagcaaggtgccaaatgggcaaaggaagccctaggc
gaaaaggacagggaggtgtatctcttcaggctgatgctcgaatgggcgagattggtagat
gataagcgtgatgatattgggaccttcaaagatgacaagggcgagtttcaaagctcgcct
tggacaaaagaccagaactggcaactgtaa
>Fp39
atggctggcgatacggtg------------------------------------------
------------------------------------------------------------
------------------------------------------------------------
------------------------------------------------------------
------------------------------------------------------------
---------------caatgtgcaactcccggcctcgagtcattcctctgtgtccttttg
ttcgcctatgaaatattcacttcccgaaagaaatggggatttccacctccagaagatcca
gatgatccttggcgctcatgctttgatgacttgatcgactggttcagtggccccagagtg
atacttactatggcagttttcagcatcctggttttctctacaggcacctatcatgctatc
agtcagatcacacgctctacgtattactgtttcgatatggttgagagtaggcgaatgacc
cttgctctgcagtgtatgggacttgtgctcgatgttatcatcgtcgtcctcctctggcgt
ttgctagcttggtcacgaaccgctaagcttcgtttgcgaactctggggacagttttgaca
ctctcgtcgctgtcgatgagtcttgtgtgggttgggagccgaatcttcagaggctcatct
gtgttacatgctggatttggcttcttgtatgggtttgatatcattgttgatagtgtcgca
ttcgcggccctcatgatatcggccactttctgggtatgcgaaacatcgccgctcacacca
gccagtattattacgtttcttgtgggaacggcgaaggcgtgccagaatatattccactat
ggggactaccttcaccccaagcggcttcctgagatcatgccgctttacttgattgcgttt
ggaatgattgtctttacctacacccatggtattcgctcagtcgtgttcatccggcgcttc
ttcctcctggctcttctagttggtcttgccatgggaactaccgtgtttatcatcaaaaca
aaaccacagacatttgtgcgccaccctatcaatgacttcatctacagggccaacatcaga
cagggtcgctggatgcaggaggcaacaacaagtaacagtcttcccatcgcccacaagatc
tacaaggagcgtcacgatgaccgtgaccctcctccagcctttacagactggtacgaactt
gcaaaacatactgttgtaattgatcggtttgatcagattgaccgagacttggctccgttc
aaatctatttctccacgaaagctgcgtcaacgcacctccttggtatctcaaattcctggt
gttcatgttattggaattaaaaacggcaacgcatcaagactccctgaagtcagcgggcat
gatgcagagttgctagatagcttggtggcttccataaataagttttcaaagtttctgcct
gacatgctcgtccccgtcaacctgagcccttctccacgagtcatcccatcgtgggatact
gccaatgggcagagtagggcggatttgactcctatagtcaacctcatctcaaagaggtcg
gttgaacgaaatggccctgatgacagtgagggagcgaaacctgcggagacccctgttccc
aagccattgcccgcattgcccaaatctccccagatggatcagaaatccatggtatctcca
gccaactatcgccaaatgcaagtcgaaggatgccctccacgttcaagaacccgaaccagc
cctcactggaatatcggcgagttttgtgctgactgcgtgcgacgacattcgaaggcgcag
gtaatggtcaattgggagaggtccctagagtactgttctcagcctgatctcaagtatctt
catgggatgtccctctcaagccctcacgcagagcccattagggacctgctgcccctcttt
ggaccatacaagtcagagcccttccaggacatcttaattcccctgccacagcctgaggac
gacaaaactgacatcagctggaacttcaatcgccggtacgattctatgttttggcgaggt
caaaccggcgatggatatatttcggaccaagctttgcgaggcaatcataagtttcgactc
cttcacatgatgggtaacaggaacccaggagacaaggtctcggtgattctcccatcggcc
aaggatccgtctacttactggcatgagaaagtccctattgcagaagcgaacctggtcgca
cctacaagcatcgggatgaacgactacacaggctgcaaaggccctaactgcgaaatcctc
cgccaaacatatcccattgtcgaagaatccaaggatcaagagcctcttgaataccgttac
gttcttctcttggatcaggataatggaccctcgccagacctccttcgcgtgctccgctca
aagagtgtacctctcatctccaccctctttcggacgtggtatagcgatcgcctgatcccg
tggctacactttgtgcccattgacacgcgttatcagggtctgcacaccactttgatgtac
tttactgggacgcacaagaaagcgtacattaacggtcgcgacaccgacatgaaagggcag
acaaaggatgcagcatggatcggtcagcaaggtgccaaatgggcaaaggaagccctaggc
gaaaaggacagggaggtgtatctcttcaggctgatgctcgaatgggcgagattggtagat
gataagcgtgatgatattgggaccttcaaagatgacaagggcgagtttcaaagctcgcct
tggacaaaagaccagaactggcaactgtaa
>Fp42
------------------------------------------------------------
------------------------------------------------------------
------------------------------------------------------------
------------------------------------------------------------
------------------------------------------------------------
------------------------------------------------------------
------------------------------------------------------------
------------------------------------------------------------
---------atggcagttttcagcatcctggttttctctacaggcacctatcatgctatc
agtcagatcacacgctctacgtattactgtttcgatatggttgagagtaggcgaatgacc
cttgctctgcagtgtatgggacttgtgctcgatgttatcatcgtcgtcctcctctggcgt
ttgctagcttggtcacgaaccgctaagcttcgtttgcgaactctggggacagttttgaca
ctctcgtcgctgtcgatgagtcttgtgtgggttgggagccgaatcttcagaggctcatct
gtgttacatgctggatttggcttcttgtatgggtttgatatcattgttgatagtgtcgca
ttcgcggccctcatgatatcggccactttctgggtatgcgaaacatcgccgctcacacca
gccagtattattacgtttcttgtgggaacggcgaaggcgtgccagaatatattccactat
ggggactaccttcaccccaagcggcttcctgagatcatgccgctttacttgattgcgttt
ggaatgatcgtctttacctacacccatggtattcgctcagtcgtgttcatccggcgcttc
ttcctcctggctcttctagttggtcttgccatgggaactaccgtgtttatcatcaaaaca
aaaccacagacatttgtgcgccaccctatcaatgacttcatctacagggccaacatcaga
cagggtcgctggatgcaggaggcaacaacaagtaacagtcttcccatcgcccacaagatc
tacaaggagcgtcacgatgaccgtgaccctcctccagcctttacagactggtacgaactt
gcaaaacatactgttgtaattgatcggtttgatcagattgaccgagacttggctccgttc
aaatctatttctccacgaaagctgcgtcaacgcacctccttggtatctcaaattcctggt
gttcatgttattggaattaaaaacggcaacgcatcaagactccctgaagtcagtgggcat
gatgcagagttgctagatagcttggtggcttccataaataagttttcaaagtttctgcct
gacatgctcttccccgtcaacctgagcccttctccacgagtcatcccatcgtgggatact
gccaatgggcagagtagggcggatttgactcctatagtcaacctcatctcaaagaggtcg
gttgaacgaaatggccctgatgacagtgagggagcgaaacctgcggagacccctgttccc
aagccattgcccgcattgcccaaatctccccagatggatcagaaatccatggtatctcca
gccaactatcgccaaatgcaagtcgaaggatgccctccaggttcaagaacccgaaccagc
cctcactggaatatcggcgagttttgtgctgactgcgtgcgacgacattcgaaggcgcag
gtaatggtcaattgggagaggtccctagagtactgttctcagcctgatctcaagtatctt
catgggatgtccctctcaagccctcacgcagagcccattagggacctgctgcccctcttt
ggaccatacaagtcagagcccttccaggacatcttaattcccctgccacagcctgaggac
gacaaaactgacatcagctggaacttcaatcgccggtacgattctatgttttggcgaggt
caaaccggcgatgaatatatttcggaccaagctttgcgaggcaatcataagtttcgactc
cttcacatgatgggtaacaggaacccaggagacaaggtctcggtgattctcccatcggcc
aaggatccgtctacttactggcatgagaaagtccctattgcagaagcgaacctggtcgca
cctacaagcatcgggatgaacgactacacaggctgcaaaggccctagctgcgaaatcctc
cgccaaacatatcccattatcgaagaatccaaggatcaagagcctcttgaataccgttac
gttcttctcttggatcaggataatggaccctcgccagacctccttcgcgtgctccgctca
aagagtgtacctctcatctccaccctctttcggacgtggtatagcgatcgcctgatcccg
tggctacactttgtgcccattgacacgcgttatcagggtctgcacaccactttgatgtac
tttactgggacgcacaagaaagcgtacattaacggtcgcgacaccgacatgaaagggcag
acaaaggatgcagcatggattggtcagcaaggtgccaaatgggcgaaggaagccctaggc
gaaaaggacagggaagtgtatctcttcaggctgatgctcgaatgggcgagattggtagat
gataagcgtgatgatattgggaccatcaaagatgacaagggcgagtttcaaagctcgcct
tggacaaaagaccagaactggcaactgtaa
>Fp44
atggctggcgatacggtg------------------------------------------
------------------------------------------------------------
------------------------------------------------------------
------------------------------------------------------------
------------------------------------------------------------
---------------caatgtgcaactcccggcctcgagtcattcctctgtgtccttttg
ttcgcctatgaaatattcacttcccgaaagaaatggggatttccacctccagaagatcca
gatgatccttggcgctcatgctttgatgacttgatcgactggttcagtggccccagagtg
atacttactatggcagttttcagcatcctggttttctctacaggcacctatcatgctatc
agtcagatcacacgctctacgtattactgtttcgatatggttgagagtaggcgaatgacc
cttgctctgcagtgtatgggacttgtgctcgatgttatcatcgtcgtcctcctctggcgt
ttgctagcttggtcacgaaccgctaagcttcgtttgcgaactctggggacagttttgaca
ctctcgtcgctgtcgatgagtcttgtgtgggttgggagccgaatcttcagaggctcatct
gtgttacatgctggatttggcttcttgtatgggtttgatatcattgttgatagtgtcgca
ttcgcggccctcatgatatcggccactttctgggtatgcgaaacatcgccgctcacacca
gccagtattattacgtttcttgtgggaacggcgaaggcgtgccagaatatattccactat
ggggactaccttcaccccaagcggcttcctgagatcatgccgctttacttgattgcgttt
ggaatgattgtctttacctacacccatggtattcgctcagtcgtgttcatccggcgcttc
ttcctcctggctcttctagttggtcttgccatgggaactaccgtgtttatcatcaaaaca
aaaccacagacatttgtgcgccaccctatcaatgacttcatctacagggccaacatcaga
cagggtcgctggatgcaggaggcaacaacaagtaacagtcttcccatcgcccacaagatc
tacaaggagcgtcacgatgaccgtgaccctcctccagcctttacagactggtacgaactt
gcaaaacatactgttgtaattgatcggtttgatcagattgaccgagacttggctccgttc
aaatctatttctccacgaaagctgcgtcaacgcacctccttggtatctcaaattcctggt
gttcatgttattggaattaaaaacggcaacgcatcaagactccctgaagtcagcgggcat
gatgcagagttgctagatagcttggtggcttccataaataagttttcaaagtttctgcct
gacatgctcgtccccgtcaacctgagcccttctccacgagtcatcccatcgtgggatact
gccaatgggcagagtagggcggatttgactcctatagtcaacctcatctcaaagaggtcg
gttgaacgaaatggccctgatgacagtgagggagcgaaacctgcggagacccctgttccc
aagccattgcccgcattgcccaaatctccccagatggatcagaaatccatggtatctcca
gccaactatcgccaaatgcaagtcgaaggatgccctccacgttcaagaacccgaaccagc
cctcactggaatatcggcgagttttgtgctgactgcgtgcgacgacattcgaaggcgcag
gtaatggtcaattgggagaggtccctagagtactgttctcagcctgatctcaagtatctt
catgggatgtccctctcaagccctcacgcagagcccattagggacctgctgcccctcttt
ggaccatacaagtcagagcccttccaggacatcttaattcccctgccacagcctgaggac
gacaaaactgacatcagctggaacttcaatcgccggtacgattctatgttttggcgaggt
caaaccggcgatggatatatttcggaccaagctttgcgaggcaatcataagtttcgactc
cttcacatgatgggtaacaggaacccaggagacaaggtctcggtgattctcccatcggcc
aaggatccgtctacttactggcatgagaaagtccctattgcagaagcgaacctggtcgca
cctacaagcatcgggatgaacgactacacaggctgcaaaggccctaactgcgaaatcctc
cgccaaacatatcccattgtcgaagaatccaaggatcaagagcctcttgaataccgttac
gttcttctcttggatcaggataatggaccctcgccagacctccttcgcgtgctccgctca
aagagtgtacctctcatctccaccctctttcggacgtggtatagcgatcgcctgatcccg
tggctacactttgtgcccattgacacgcgttatcagggtctgcacaccactttgatgtac
tttactgggacgcacaagaaagcgtacattaacggtcgcgacaccgacatgaaagggcag
acaaaggatgcagcatggatcggtcagcaaggtgccaaatgggcaaaggaagccctaggc
gaaaaggacagggaggtgtatctcttcaggctgatgctcgaatgggcgagattggtagat
gataagcgtgatgatattgggaccttcaaagatgacaagggcgagtttcaaagctcgcct
tggacaaaagaccagaactggcaactgtaa
>Fp49
atggctggcgatacggtg------------------------------------------
------------------------------------------------------------
------------------------------------------------------------
------------------------------------------------------------
------------------------------------------------------------
---------------caatgtgcaactcccggcctcgagtcattcctctgtgtccttttg
ttcgcctatgaaatattcacttcccgaaagaaatggggatttccacctccagaagatcca
gatgatccttggcgctcatgctttgatgacttgatcgactggttcagtggccccagagtg
atacttactatggcagttttcagcatcctggttttctctacaggcacctatcatgctatc
agtcagatcacacgctctacgtattactgtttcgatatggttgagagtaggcgaatgacc
cttgctctgcagtgtatgggacttgtgctcgatgttatcatcgtcgtcctcctctggcgt
ttgctagcttggtcacgaaccgctaagcttcgtttgcgaactctggggacagttttgaca
ctctcgtcgctgtcgatgagtcttgtgtgggttgggagccgaatcttcagaggctcatct
gtgttacatgctggatttggcttcttgtatgggtttgatatcattgttgatagtgtcgca
ttcgcggccctcatgatatcggccactttctgggtatgcgaaacatcgccgctcacacca
gccagtattattacgtttcttgtgggaacggcgaaggcgtgccagaatatattccactat
ggggactaccttcaccccaagcggcttcctgagatcatgccgctttacttgattgcgttt
ggaatgatcgtctttacctacacccatggtattcgctcagtcgtgttcatccggcgcttc
ttcctcctggctcttctagttggtcttgccatgggaactaccgtgtttatcatcaaaaca
aaaccacagacatttgtgcgccaccctatcaatgacttcatctacagggccaacatcaga
cagggtcgctggatgcaggaggcaacaacaagtaacagtcttcccatcgcccacaagatc
tacaaggagcgtcacgatgaccgtgaccctcctccagcctttacagactggtacgaactt
gcaaaacatactgttgtaattgatcggtttgatcagattgaccgagacttggctccgttc
aaatctatttctccacgaaagctgcgtcaacgcacctccttggtatctcaaattcctggt
gttcatgttattggaattaaaaacggcaacgcatcaagactccctgaagtcagtgggcat
gatgcagagttgctagatagcttggtggcttccataaataagttttcaaagtttctgcct
gacatgctcttccccgtcaacctgagcccttctccacgagtcatcccatcgtgggatact
gccaatgggcagagtagggcggatttgactcctatagtcaacctcatctcaaagaggtcg
gttgaacgaaatggccctgatgacagtgagggagcgaaacctgcggagacccctgttccc
aagccattgcccgcattgcccaaatctccccagatggatcagaaatccatggtatctcca
gccaactatcgccaaatgcaagtcgaaggatgccctccaggttcaagaacccgaaccagc
cctcactggaatatcggcgagttttgtgctgactgcgtgcgacgacattcgaaggcgcag
gtaatggtcaattgggagaggtccctagagtactgttctcagcctgatctcaagtatctt
catgggatgtccctctcaagccctcacgcagagcccattagggacctgctgcccctcttt
ggaccatacaagtcagagcccttccaggacatcttaattcccctgccacagcctgaggac
gacaaaactgacatcagctggaacttcaatcgccggtacgattctatgttttggcgaggt
caaaccggcgatgaatatatttcggaccaagctttgcgaggcaatcataagtttcgactc
cttcacatgatgggtaacaggaacccaggagacaaggtctcggtgattctcccatcggcc
aaggatccgtctacttactggcatgagaaagtccctattgcagaagcgaacctggtcgca
cctacaagcatcgggatgaacgactacacaggctgcaaaggccctagctgcgaaatcctc
cgccaaacatatcccattatcgaagaatccaaggatcaagagcctcttgaataccgttac
gttcttctcttggatcaggataatggaccctcgccagacctccttcgcgtgctccgctca
aagagtgtacctctcatctccaccctctttcggacgtggtatagcgatcgcctgatcccg
tggctacactttgtgcccattgacacgcgttatcagggtctgcacaccactttgatgtac
tttactgggacgcacaagaaagcgtacattaacggtcgcgacaccgacatgaaagggcag
acaaaggatgcagcatggattggtcagcaaggtgccaaatgggcgaaggaagccctaggc
gaaaaggacagggaagtgtatctcttcaggctgatgctcgaatgggcgagattggtagat
gataagcgtgatgatattgggaccatcaaagatgacaagggcgagtttcaaagctcgcct
tggacaaaagaccagaactggcaactgtaa
>Fp50
------------------------------------------------------------
------------------------------------------------------------
------------------------------------------------------------
------------------------------------------------------------
------------------------------------------------------------
------------------------------------------------------------
------------------------------------------------------------
------------------------------------------------------------
---------atggcagttttcagcatcctggttttctctacaggcacctatcatgctatc
agtcagatcacacgctctacgtattactgtttcgatatggttgagagtaggcgaatgacc
cttgctctgcagtgtatgggacttgtgctcgatgttatcatcgtcgtcctcctctggcgt
ttgctagcttggtcacgaaccgctaagcttcgtttgcgaactctggggacagttttgaca
ctctcgtcgctgtcgatgagtcttgtgtgggttgggagccgaatcttcagaggctcatct
gtgttacatgctggatttggcttcttgtatgggtttgatatcattgttgatagtgtcgca
ttcgcggccctcatgatatcggccactttctgggtatgcgaaacatcgccgctcacacca
gccagtattattacgtttcttgtgggaacggcgaaggcgtgccagaatatattccactat
ggggactaccttcaccccaagcggcttcctgagatcatgccgctttacttgattgcgttt
ggaatgattgtctttacctacacccatggtattcgctcagtcgtgttcatccggcgcttc
ttcctcctggctcttctagttggtcttgccatgggaactaccgtgtttatcatcaaaaca
aaaccacagacatttgtgcgccaccctatcaatgacttcatctacagggccaacatcaga
cagggtcgctggatgcaggaggcaacaacaagtaacagtcttcccatcgcccacaagatc
tacaaggagcgtcacgatgaccgtgaccctcctccagcctttacagactggtacgaactt
gcaaaacatactgttgtaattgatcggtttgatcagattgaccgagacttggctccgttc
aaatctatttctccacgaaagctgcgtcaacgcacctccttggtatctcaaattcctggt
gttcatgttattggaattaaaaacggcaacgcatcaagactccctgaagtcagcgggcat
gatgcagagttgctagatagcttggtggcttccataaataagttttcaaagtttctgcct
gacatgctcgtccccgtcaacctgagcccttctccacgagtcatcccatcgtgggatact
gccaatgggcagagtagggcggatttgactcctatagtcaacctcatctcaaagaggtcg
gttgaacgaaatggccctgatgacagtgagggagcgaaacctgcggagacccctgttccc
aagccattgcccgcattgcccaaatctccccagatggatcagaaatccatggtatctcca
gccaactatcgccaaatgcaagtcgaaggatgccctccacgttcaagaacccgaaccagc
cctcactggaatatcggcgagttttgtgctgactgcgtgcgacgacattcgaaggcgcag
gtaatggtcaattgggagaggtccctagagtactgttctcagcctgatctcaagtatctt
catgggatgtccctctcaagccctcacgcagagcccattagggacctgctgcccctcttt
ggaccatacaagtcagagcccttccaggacatcttaattcccctgccacagcctgaggac
gacaaaactgacatcagctggaacttcaatcgccggtacgattctatgttttggcgaggt
caaaccggcgatggatatatttcggaccaagctttgcgaggcaatcataagtttcgactc
cttcacatgatgggtaacaggaacccaggagacaaggtctcggtgattctcccatcggcc
aaggatccgtctacttactggcatgagaaagtccctattgcagaagcgaacctggtcgca
cctacaagcatcgggatgaacgactacacaggctgcaaaggccctaactgcgaaatcctc
cgccaaacatatcccattgtcgaagaatccaaggatcaagagcctcttgaataccgttac
gttcttctcttggatcaggataatggaccctcgccagacctccttcgcgtgctccgctca
aagagtgtacctctcatctccaccctctttcggacgtggtatagcgatcgcctgatcccg
tggctacactttgtgcccattgacacgcgttatcagggtctgcacaccactttgatgtac
tttactgggacgcacaagaaagcgtacattaacggtcgcgacaccgacatgaaagggcag
acaaaggatgcagcatggatcggtcagcaaggtgccaaatgggcaaaggaagccctaggc
gaaaaggacagggaggtgtatctcttcaggctgatgctcgaatgggcgagattggtagat
gataagcgtgatgatattgggaccttcaaagatgacaagggcgagtttcaaagctcgcct
tggacaaaagaccagaactggcaactgtaa
>Fp51
------------------------------------------------------------
------------------------------------------------------------
------------------------------------------------------------
------------------------------------------------------------
------------------------------------------------------------
------------------------------------------------------------
------------------------------------------------------------
------------------------------------------------------------
---------atggcagttttcagcatcctggttttctctacaggcacctatcatgctatc
agtcagatcacacgctctacgtattactgtttcgatatggttgagagtaggcgaatgacc
cttgctctgcagtgtatgggacttgtgctcgatgttatcatcgtcgtcctcctctggcgt
ttgctagcttggtcacgaaccgctaagcttcgtttgcgaactctggggacagttttgaca
ctctcgtcgctgtcgatgagtcttgtgtgggttgggagccgaatcttcagaggctcatct
gtgttacatgctggatttggcttcttgtatgggtttgatatcattgttgatagtgtcgca
ttcgcggccctcatgatatcggccactttctgggtatgcgaaacatcgccgctcacacca
gccagtattattacgtttcttgtgggaacggcgaaggcgtgccagaatatattccactat
ggggactaccttcaccccaagcggcttcctgagatcatgccgctttacttgattgcgttt
ggaatgattgtctttacctacacccatggtattcgctcagtcgtgttcatccggcgcttc
ttcctcctggctcttctagttggtcttgccatgggaactaccgtgtttatcatcaaaaca
aaaccacagacatttgtgcgccaccctatcaatgacttcatctacagggccaacatcaga
cagggtcgctggatgcaggaggcaacaacaagtaacagtcttcccatcgcccacaagatc
tacaaggagcgtcacgatgaccgtgaccctcctccagcctttacagactggtacgaactt
gcaaaacatactgttgtaattgatcggtttgatcagattgaccgagacttggctccgttc
aaatctatttctccacgaaagctgcgtcaacgcacctccttggtatctcaaattcctggt
gttcatgttattggaattaaaaacggcaacgcatcaagactccctgaagtcagcgggcat
gatgcagagttgctagatagcttggtggcttccataaataagttttcaaagtttctgcct
gacatgctcgtccccgtcaacctgagcccttctccacgagtcatcccatcgtgggatact
gccaatgggcagagtagggcggatttgactcctatagtcaacctcatctcaaagaggtcg
gttgaacgaaatggccctgatgacagtgagggagcgaaacctgcggagacccctgttccc
aagccattgcccgcattgcccaaatctccccagatggatcagaaatccatggtatctcca
gccaactatcgccaaatgcaagtcgaaggatgccctccacgttcaagaacccgaaccagc
cctcactggaatatcggcgagttttgtgctgactgcgtgcgacgacattcgaaggcgcag
gtaatggtcaattgggagaggtccctagagtactgttctcagcctgatctcaagtatctt
catgggatgtccctctcaagccctcacgcagagcccattagggacctgctgcccctcttt
ggaccatacaagtcagagcccttccaggacatcttaattcccctgccacagcctgaggac
gacaaaactgacatcagctggaacttcaatcgccggtacgattctatgttttggcgaggt
caaaccggcgatggatatatttcggaccaagctttgcgaggcaatcataagtttcgactc
cttcacatgatgggtaacaggaacccaggagacaaggtctcggtgattctcccatcggcc
aaggatccgtctacttactggcatgagaaagtccctattgcagaagcgaacctggtcgca
cctacaagcatcgggatgaacgactacacaggctgcaaaggccctaactgcgaaatcctc
cgccaaacatatcccattgtcgaagaatccaaggatcaagagcctcttgaataccgttac
gttcttctcttggatcaggataatggaccctcgccagacctccttcgcgtgctccgctca
aagagtgtacctctcatctccaccctctttcggacgtggtatagcgatcgcctgatcccg
tggctacactttgtgcccattgacacgcgttatcagggtctgcacaccactttgatgtac
tttactgggacgcacaagaaagcgtacattaacggtcgcgacaccgacatgaaagggcag
acaaaggatgcagcatggatcggtcagcaaggtgccaaatgggcaaaggaagccctaggc
gaaaaggacagggaggtgtatctcttcaggctgatgctcgaatgggcgagattggtagat
gataagcgtgatgatattgggaccttcaaagatgacaagggcgagtttcaaagctcgcct
tggacaaaagaccagaactggcaactgtaa
>Fp59
atggctggcgatacggtg------------------------------------------
------------------------------------------------------------
------------------------------------------------------------
------------------------------------------------------------
------------------------------------------------------------
---------------caatgtgcaactcccggcctcgagtcattcctctgtgtccttttg
ttcgcctatgaaatattcacttcccgaaagaaatggggatttccacctccagaagatcca
gatgatccttggcgctcatgctttgatgacttgatcgactggttcagtggccccagagtg
atacttactatggcagttttcagcatcctggttttctctacaggcacctatcatgctatc
agtcagatcacacgctctacgtattactgtttcgatatggttgagagtaggcgaatgacc
cttgctctgcagtgtatgggacttgtgctcgatgttatcatcgtcgtcctcctctggcgt
ttgctagcttggtcacgaaccgctaagcttcgtttgcgaactctggggacagttttgaca
ctctcgtcgctgtcgatgagtcttgtgtgggttgggagccgaatcttcagaggctcatct
gtgttacatgctggatttggcttcttgtatgggtttgatatcattgttgatagtgtcgca
ttcgcggccctcatgatatcggccactttctgggtatgcgaaacatcgccgctcacacca
gccagtattattacgtttcttgtgggaacggcgaaggcgtgccagaatatattccactat
ggggactaccttcaccccaagcggcttcctgagatcatgccgctttacttgattgcgttt
ggaatgattgtctttacctacacccatggtattcgctcagtcgtgttcatccggcgcttc
ttcctcctggctcttctagttggtcttgccatgggaactaccgtgtttatcatcaaaaca
aaaccacagacatttgtgcgccaccctatcaatgacttcatctacagggccaacatcaga
cagggtcgctggatgcaggaggcaacaacaagtaacagtcttcccatcgcccacaagatc
tacaaggagcgtcacgatgaccgtgaccctcctccagcctttacagactggtacgaactt
gcaaaacatactgttgtaattgatcggtttgatcagattgaccgagacttggctccgttc
aaatctatttctccacgaaagctgcgtcaacgcacctccttggtatctcaaattcctggt
gttcatgttattggaattaaaaacggcaacgcatcaagactccctgaagtcagcgggcat
gatgcagagttgctagatagcttggtggcttccataaataagttttcaaagtttctgcct
gacatgctcgtccccgtcaacctgagcccttctccacgagtcatcccatcgtgggatact
gccaatgggcagagtagggcggatttgactcctatagtcaacctcatctcaaagaggtcg
gttgaacgaaatggccctgatgacagtgagggagcgaaacctgcggagacccctgttccc
aagccattgcccgcattgcccaaatctccccagatggatcagaaatccatggtatctcca
gccaactatcgccaaatgcaagtcgaaggatgccctccacgttcaagaacccgaaccagc
cctcactggaatatcggcgagttttgtgctgactgcgtgcgacgacattcgaaggcgcag
gtaatggtcaattgggagaggtccctagagtactgttctcagcctgatctcaagtatctt
catgggatgtccctctcaagccctcacgcagagcccattagggacctgctgcccctcttt
ggaccatacaagtcagagcccttccaggacatcttaattcccctgccacagcctgaggac
gacaaaactgacatcagctggaacttcaatcgccggtacgattctatgttttggcgaggt
caaaccggcgatggatatatttcggaccaagctttgcgaggcaatcataagtttcgactc
cttcacatgatgggtaacaggaacccaggagacaaggtctcggtgattctcccatcggcc
aaggatccgtctacttactggcatgagaaagtccctattgcagaagcgaacctggtcgca
cctacaagcatcgggatgaacgactacacaggctgcaaaggccctaactgcgaaatcctc
cgccaaacatatcccattgtcgaagaatccaaggatcaagagcctcttgaataccgttac
gttcttctcttggatcaggataatggaccctcgccagacctccttcgcgtgctccgctca
aagagtgtacctctcatctccaccctctttcggacgtggtatagcgatcgcctgatcccg
tggctacactttgtgcccattgacacgcgttatcagggtctgcacaccactttgatgtac
tttactgggacgcacaagaaagcgtacattaacggtcgcgacaccgacatgaaagggcag
acaaaggatgcagcatggatcggtcagcaaggtgccaaatgggcaaaggaagccctaggc
gaaaaggacagggaggtgtatctcttcaggctgatgctcgaatgggcgagattggtagat
gataagcgtgatgatattgggaccttcaaagatgacaagggcgagtttcaaagctcgcct
tggacaaaagaccagaactggcaactgtaa
>Fp63
atggctggcgatacggtg------------------------------------------
------------------------------------------------------------
------------------------------------------------------------
------------------------------------------------------------
------------------------------------------------------------
---------------caatgtgcaactcccggcctcgagtcattcctctgtgtccttttg
ttcgcctatgaaatattcacttcccgaaagaaatggggatttccacctccagaagatcca
gatgatccttggcgctcatgctttgatgacttgatcgactggttcagtggccccagagtg
atacttactatggcagttttcagcatcctggttttctctacaggcacctatcatgctatc
agtcagatcacacgctctacgtattactgtttcgatatggttgagagtaggcgaatgacc
cttgctctgcagtgtatgggacttgtactcgatgttatcatcgtcgtcctcctctggcgt
ttgctagcttggtcacgaaccgctaagcttcgtttgcgaactctggggacagttttgaca
ctctcgtcgctgtcgatgagtcttgtgtgggttgggagccgaatcttcagaggctcatct
gtgttacatgctggatttggcttcttgtatgggtttgatatcattgttgatagtgtcgca
ttcgcggccctcatgatatcggccactttctgggtatgcgaaacatcgccgctcacacca
gccagtattattacgtttcttgtgggaacggcgaaggcgtgccagaatatattccactat
ggggactaccttcaccccaagcggcttcctgagatcatgccgctttacttgattgcgttt
ggaatgattgtctttacctacacccatggtattcgctcagtcgtgttcatccggcgcttc
ttcctcctggctcttctagttggtcttgccatgggaactaccgtgtttatcatcaaaaca
aaaccacagacatttgtgcgccaccctatcaatgacttcatctacagggccaacatcaga
cagggtcgctggatgcaggaggcaacaacaagtaacagtcttcccatcgcccacaagatc
tacaaggagcgtcacgatgaccgtgaccctcctccagcctttacagactggtacgaactt
gcaaaacatactgttgtaattgatcggtttgatcagattgaccgagacttggctccgttc
aaatctatttctccacgaaagctgcgtcaacgcacctccttggtatctcaaattcctggt
gttcatgttattggaattaaaaacggcaacgcatcaagactccctgaagtcagcgggcat
gatgcagagttgctagatagcttggtggcttccataaataagttttcaaagtttctgcct
gacatgctcgtccccgtcaacctgagcccttctccacgagtcatcccatcgtgggatact
gccaatgggcagagtagggcggatttgactcctatagtcaacctcatctcaaagaggtcg
gttgaacgaaatggccctgatgacagtgagggagcgaaacctgcggagacccctgttccc
aagccattgcccgcattgcccaaatctccccagatggatcagaaatccatggtatctcca
gccaactatcgccaaatgcaagtcgaaggatgccctccacgttcaagaacccgaaccagc
cctcactggaatatcggcgagttttgtgctgactgcgtgcgacgacattcgaaggcgcag
gtaatggtcaattgggagaggtccctagagtactgttctcagcctgatctcaagtatctt
catgggatgtccctctcaagccctcacgcagagcccattagggacctgctgcccctcttt
ggaccatacaagtcagagcccttccaggacatcttaattcccctgccacagcctgaggac
gacaaaactgacatcagctggaacttcaatcgccggtacgattctatgttttggcgaggt
caaaccggcgatggatatatttcggaccaagctttgcgaggcaatcataagtttcgactc
cttcacatgatgggtaacaggaacccaggagacaaggtctcggtgattctcccatcggcc
aaggatccgtctacttactggcatgagaaagtccctattgcagaagcgaacctggtcgca
cctacaagcatcgggatgaacgactacacaggctgcaaaggccctaactgcgaaatcctc
cgccaaacatatcccattgtcgaagaatccaaggatcaagagcctcttgaataccgttac
gttcttctcttggatcaggataatggaccctcgccagacctccttcgcgtgctccgctca
aagagtgtacctctcatctccaccctctttcggacgtggtatagcgatcgcctgatcccg
tggctacactttgtgcccattgacacgcgttatcagggtctgcacaccactttgatgtac
tttactgggacgcacaagaaagcgtacattaacggtcgcgacaccgacatgaaagggcag
acaaaggatgcagcatggatcggtcagcaaggtgccaaatgggcaaaggaagccctaggc
gaaaaggacagggaggtgtatctcttcaggctgatgctcgaatgggcgagattggtagat
gataagcgtgatgatattgggaccttcaaagatgacaagggcgagtttcaaagctcgcct
tggacaaaagaccagaactggcaactgtaa
>Fp65
------------------------------------------------------------
------------------------------------------------------------
------------------------------------------------------------
------------------------------------------------------------
------------------------------------------------------------
------------------------------------------------------------
------------------------------------------------------------
------------------------------------------------------------
---------atggcagttttcagcatcctggttttctctacaggcacctatcatgctatc
agtcagatcacacgctctacgtattactgtttcgatatggttgagagtaggcgaatgacc
cttgctctgcagtgtatgggacttgtgctcgatgttatcatcgtcgtcctcctctggcgt
ttgctagcttggtcacgaaccgctaagcttcgtttgcgaactctggggacagttttgaca
ctctcgtcgctgtcgatgagtcttgtgtgggttgggagccgaatcttcagaggctcatct
gtgttacatgctggatttggcttcttgtatgggtttgatatcattgttgatagtgtcgca
ttcgcggccctcatgatatcggccactttctgggtatgcgaaacatcgccgctcacacca
gccagtattattacgtttcttgtgggaacggcgaaggcgtgccagaatatattccactat
ggggactaccttcaccccaagcggcttcctgagatcatgccgctttacttgattgcgttt
ggaatgattgtctttacctacacccatggtattcgctcagtcgtgttcatccggcgcttc
ttcctcctggctcttctagttggtcttgccatgggaactaccgtgtttatcatcaaaaca
aaaccacagacatttgtgcgccaccctatcaatgacttcatctacagggccaacatcaga
cagggtcgctggatgcaggaggcaacaacaagtaacagtcttcccatcgcccacaagatc
tacaaggagcgtcacgatgaccgtgaccctcctccagcctttacagactggtacgaactt
gcaaaacatactgttgtaattgatcggtttgatcagattgaccgagacttggctccgttc
aaatctatttctccacgaaagctgcgtcaacgcacctccttggtatctcaaattcctggt
gttcatgttattggaattaaaaacggcaacgcatcaagactccctgaagtcagcgggcat
gatgcagagttgctagatagcttggtggcttccataaataagttttcaaagtttctgcct
gacatgctcgtccccgtcaacctgagcccttctccacgagtcatcccatcgtgggatact
gccaatgggcagagtagggcggatttgactcctatagtcaacctcatctcaaagaggtcg
gttgaacgaaatggccctgatgacagtgagggagcgaaacctgcggagacccctgttccc
aagccattgcccgcattgcccaaatctccccagatggatcagaaatccatggtatctcca
gccaactatcgccaaatgcaagtcgaaggatgccctccacgttcaagaacccgaaccagc
cctcactggaatatcggcgagttttgtgctgactgcgtgcgacgacattcgaaggcgcag
gtaatggtcaattgggagaggtccctagagtactgttctcagcctgatctcaagtatctt
catgggatgtccctctcaagccctcacgcagagcccattagggacctgctgcccctcttt
ggaccatacaagtcagagcccttccaggacatcttaattcccctgccacagcctgaggac
gacaaaactgacatcagctggaacttcaatcgccggtacgattctatgttttggcgaggt
caaaccggcgatggatatatttcggaccaagctttgcgaggcaatcataagtttcgactc
cttcacatgatgggtaacaggaacccaggagacaaggtctcggtgattctcccatcggcc
aaggatccgtctacttactggcatgagaaagtccctattgcagaagcgaacctggtcgca
cctacaagcatcgggatgaacgactacacaggctgcaaaggccctaactgcgaaatcctc
cgccaaacatatcccattgtcgaagaatccaaggatcaagagcctcttgaataccgttac
gttcttctcttggatcaggataatggaccctcgccagacctccttcgcgtgctccgctca
aagagtgtacctctcatctccaccctctttcggacgtggtatagcgatcgcctgatcccg
tggctacactttgtgcccattgacacgcgttatcagggtctgcacaccactttgatgtac
tttactgggacgcacaagaaagcgtacattaacggtcgcgacaccgacatgaaagggcag
acaaaggatgcagcatggatcggtcagcaaggtgccaaatgggcaaaggaagccctaggc
gaaaaggacagggaggtgtatctcttcaggctgatgctcgaatgggcgagattggtagat
gataagcgtgatgatattgggaccttcaaagatgacaagggcgagtttcaaagctcgcct
tggacaaaagaccagaactggcaactgtaa
>Fp66
atggctggcgatacggtg------------------------------------------
------------------------------------------------------------
------------------------------------------------------------
------------------------------------------------------------
------------------------------------------------------------
---------------caatgtgcaactcccggcctcgagtcattcctctgtgtccttttg
ttcgcctatgaaatattcacttcccgaaagaaatggggatttccacctccagaagatcca
gatgatccttggcgctcatgctttgatgacttgatcgactggttcagtggccccagagtg
atacttactatggcagttttcagcatcctggttttctctacaggcacctatcatgctatc
agtcagatcacacgctctacgtattactgtttcgatatggttgagagtaggcgaatgacc
cttgctctgcagtgtatgggacttgtgctcgatgttatcatcgtcgtcctcctctggcgt
ttgctagcttggtcacgaaccgctaagcttcgtttgcgaactctggggacagttttgaca
ctctcgtcgctgtcgatgagtcttgtgtgggttgggagccgaatcttcagaggctcatct
gtgttacatgctggatttggcttcttgtatgggtttgatatcattgttgatagtgtcgca
ttcgcggccctcatgatatcggccactttctgggtatgcgaaacatcgccgctcacacca
gccagtattattacgtttcttgtgggaacggcgaaggcgtgccagaatatattccactat
ggggactaccttcaccccaagcggcttcctgagatcatgccgctttacttgattgcgttt
ggaatgattgtctttacctacacccatggtattcgctcagtcgtgttcatccggcgcttc
ttcctcctggctcttctagttggtcttgccatgggaactaccgtgtttatcatcaaaaca
aaaccacagacatttgtgcgccaccctatcaatgacttcatctacagggccaacatcaga
cagggtcgctggatgcaggaggcaacaacaagtaacagtcttcccatcgcccacaagatc
tacaaggagcgtcacgatgaccgtgaccctcctccagcctttacagactggtacgaactt
gcaaaacatactgttgtaattgatcggtttgatcagattgaccgagacttggctccgttc
aaatctatttctccacgaaagctgcgtcaacgcacctccttggtatctcaaattcctggt
gttcatgttattggaattaaaaacggcaacgcatcaagactccctgaagtcagcgggcat
gatgcagagttgctagatagcttggtggcttccataaataagttttcaaagtttctgcct
gacatgctcgtccccgtcaacctgagcccttctccacgagtcatcccatcgtgggatact
gccaatgggcagagtagggcggatttgactcctatagtcaacctcatctcaaagaggtcg
gttgaacgaaatggccctgatgacagtgagggagcgaaacctgcggagacccctgttccc
aagccattgcccgcattgcccaaatctccccagatggatcagaaatccatggtatctcca
gccaactatcgccaaatgcaagtcgaaggatgccctccacgttcaagaacccgaaccagc
cctcactggaatatcggcgagttttgtgctgactgcgtgcgacgacattcgaaggcgcag
gtaatggtcaattgggagaggtccctagagtactgttctcagcctgatctcaagtatctt
catgggatgtccctctcaagccctcacgcagagcccattagggacctgctgcccctcttt
ggaccatacaagtcagagcccttccaggacatcttaattcccctgccacagcctgaggac
gacaaaactgacatcagctggaacttcaatcgccggtacgattctatgttttggcgaggt
caaaccggcgatggatatatttcggaccaagctttgcgaggcaatcataagtttcgactc
cttcacatgatgggtaacaggaacccaggagacaaggtctcggtgattctcccatcggcc
aaggatccgtctacttactggcatgagaaagtccctattgcagaagcgaacctggtcgca
cctacaagcatcgggatgaacgactacacaggctgcaaaggccctaactgcgaaatcctc
cgccaaacatatcccattgtcgaagaatccaaggatcaagagcctcttgaataccgttac
gttcttctcttggatcaggataatggaccctcgccagacctccttcgcgtgctccgctca
aagagtgtacctctcatctccaccctctttcggacgtggtatagcgatcgcctgatcccg
tggctacactttgtgcccattgacacgcgttatcagggtctgcacaccactttgatgtac
tttactgggacgcacaagaaagcgtacattaacggtcgcgacaccgacatgaaagggcag
acaaaggatgcagcatggatcggtcagcaaggtgccaaatgggcaaaggaagccctaggc
gaaaaggacagggaggtgtatctcttcaggctgatgctcgaatgggcgagattggtagat
gataagcgtgatgatattgggaccttcaaagatgacaagggcgagtttcaaagctcgcct
tggacaaaagaccagaactggcaactgtaa
>Fp72
atggctggcgatacggtg------------------------------------------
------------------------------------------------------------
------------------------------------------------------------
------------------------------------------------------------
------------------------------------------------------------
---------------caatgtgcaactcccggcctcgagtcattcctctgtgtccttttg
ttcgcctatgaaatattcacttcccgaaagaaatggggatttccacctccagaagatcca
gatgatccttggcgctcatgctttgatgacttgatcgactggttcagtggccccagagtg
atacttactatggcagttttcagcatcctggttttctctacaggcacctatcatgctatc
agtcagatcacacgctctacgtattactgtttcgatatggttgagagtaggcgaatgacc
cttgctctgcagtgtatgggacttgtgctcgatgttatcatcgtcgtcctcctctggcgt
ttgctagcttggtcacgaaccgctaagcttcgtttgcgaactctggggacagttttgaca
ctctcgtcgctgtcgatgagtcttgtgtgggttgggagccgaatcttcagaggctcatct
gtgttacatgctggatttggcttcttgtatgggtttgatatcattgttgatagtgtcgca
ttcgcggccctcatgatatcggccactttctgggtatgcgaaacatcgccgctcacacca
gccagtattattacgtttcttgtgggaacggcgaaggcgtgccagaatatattccactat
ggggactaccttcaccccaagcggcttcctgagatcatgccgctttacttgattgcgttt
ggaatgattgtctttacctacacccatggtattcgctcagtcgtgttcatccggcgcttc
ttcctcctggctcttctagttggtcttgccatgggaactaccgtgtttatcatcaaaaca
aaaccacagacatttgtgcgccaccctatcaatgacttcatctacagggccaacatcaga
cagggtcgctggatgcaggaggcaacaacaagtaacagtcttcccatcgcccacaagatc
tacaaggagcgtcacgatgaccgtgaccctcctccagcctttacagactggtacgaactt
gcaaaacatactgttgtaattgatcggtttgatcagattgaccgagacttggctccgttc
aaatctatttctccacgaaagctgcgtcaacgcacctccttggtatctcaaattcctggt
gttcatgttattggaattaaaaacggcaacgcatcaagactccctgaagtcagcgggcat
gatgcagagttgctagatagcttggtggcttccataaataagttttcaaagtttctgcct
gacatgctcgtccccgtcaacctgagcccttctccacgagtcatcccatcgtgggatact
gccaatgggcagagtagggcggatttgactcctatagtcaacctcatctcaaagaggtcg
gttgaacgaaatggccctgatgacagtgagggagcgaaacctgcggagacccctgttccc
aagccattgcccgcattgcccaaatctccccagatggatcagaaatccatggtatctcca
gccaactatcgccaaatgcaagtcgaaggatgccctccacgttcaagaacccgaaccagc
cctcactggaatatcggcgagttttgtgctgactgcgtgcgacgacattcgaaggcgcag
gtaatggtcaattgggagaggtccctagagtactgttctcagcctgatctcaagtatctt
catgggatgtccctctcaagccctcacgcagagcccattagggacctgctgcccctcttt
ggaccatacaagtcagagcccttccaggacatcttaattcccctgccacagcctgaggac
gacaaaactgacatcagctggaacttcaatcgccggtacgattctatgttttggcgaggt
caaaccggcgatggatatatttcggaccaagctttgcgaggcaatcataagtttcgactc
cttcacatgatgggtaacaggaacccaggagacaaggtctcggtgattctcccatcggcc
aaggatccgtctacttactggcatgagaaagtccctattgcagaagcgaacctggtcgca
cctacaagcatcgggatgaacgactacacaggctgcaaaggccctaactgcgaaatcctc
cgccaaacatatcccattgtcgaagaatccaaggatcaagagcctcttgaataccgttac
gttcttctcttggatcaggataatggaccctcgccagacctccttcgcgtgctccgctca
aagagtgtacctctcatctccaccctctttcggacgtggtatagcgatcgcctgatcccg
tggctacactttgtgcccattgacacgcgttatcagggtctgcacaccactttgatgtac
tttactgggacgcacaagaaagcgtacattaacggtcgcgacaccgacatgaaagggcag
acaaaggatgcagcatggatcggtcagcaaggtgccaaatgggcaaaggaagccctaggc
gaaaaggacagggaggtgtatctcttcaggctgatgctcgaatgggcgagattggtagat
gataagcgtgatgatattgggaccttcaaagatgacaagggcgagtttcaaagctcgcct
tggacaaaagaccagaactggcaactgtaa
>Fp73
------------------------------------------------------------
------------------------------------------------------------
------------------------------------------------------------
------------------------------------------------------------
------------------------------------------------------------
------------------------------------------------------------
------------------------------------------------------------
------------------------------------------------------------
---------atggcagttttcagcatcctggttttctctacaggcacctatcatgctatc
agtcagatcacacgctctacgtattactgtttcgatatggttgagagtaggcgaatgacc
cttgctctgcagtgtatgggacttgtgctcgatgttatcatcgtcgtcctcctctggcgt
ttgctagcttggtcacgaaccgctaagcttcgtttgcgaactctggggacagttttgaca
ctctcgtcgctgtcgatgagtcttgtgtgggttgggagccgaatcttcagaggctcatct
gtgttacatgctggatttggcttcttgtatgggtttgatatcattgttgatagtgtcgca
ttcgcggccctcatgatatcggccactttctgggtatgcgaaacatcgccgctcacacca
gccagtattattacgtttcttgtgggaacggcgaaggcgtgccagaatatattccactat
ggggactaccttcaccccaagcggcttcctgagatcatgccgctttacttgattgcgttt
ggaatgattgtctttacctacacccatggtattcgctcagtcgtgttcatccggcgcttc
ttcctcctggctcttctagttggtcttgccatgggaactaccgtgtttatcatcaaaaca
aaaccacagacatttgtgcgccaccctatcaatgacttcatctacagggccaacatcaga
cagggtcgctggatgcaggaggcaacaacaagtaacagtcttcccatcgcccacaagatc
tacaaggagcgtcacgatgaccgtgaccctcctccagcctttacagactggtacgaactt
gcaaaacatactgttgtaattgatcggtttgatcagattgaccgagacttggctccgttc
aaatctatttctccacgaaagctgcgtcaacgcacctccttggtatctcaaattcctggt
gttcatgttattggaattaaaaacggcaacgcatcaagactccctgaagtcagcgggcat
gatgcagagttgctagatagcttggtggcttccataaataagttttcaaagtttctgcct
gacatgctcgtccccgtcaacctgagcccttctccacgagtcatcccatcgtgggatact
gccaatgggcagagtagggcggatttgactcctatagtcaacctcatctcaaagaggtcg
gttgaacgaaatggccctgatgacagtgagggagcgaaacctgcggagacccctgttccc
aagccattgcccgcattgcccaaatctccccagatggatcagaaatccatggtatctcca
gccaactatcgccaaatgcaagtcgaaggatgccctccacgttcaagaacccgaaccagc
cctcactggaatatcggcgagttttgtgctgactgcgtgcgacgacattcgaaggcgcag
gtaatggtcaattgggagaggtccctagagtactgttctcagcctgatctcaagtatctt
catgggatgtccctctcaagccctcacgcagagcccattagggacctgctgcccctcttt
ggaccatacaagtcagagcccttccaggacatcttaattcccctgccacagcctgaggac
gacaaaactgacatcagctggaacttcaatcgccggtacgattctatgttttggcgaggt
caaaccggcgatggatatatttcggaccaagctttgcgaggcaatcataagtttcgactc
cttcacatgatgggtaacaggaacccaggagacaaggtctcggtgattctcccatcggcc
aaggatccgtctacttactggcatgagaaagtccctattgcagaagcgaacctggtcgca
cctacaagcatcgggatgaacgactacacaggctgcaaaggccctaactgcgaaatcctc
cgccaaacatatcccattgtcgaagaatccaaggatcaagagcctcttgaataccgttac
gttcttctcttggatcaggataatggaccctcgccagacctccttcgcgtgctccgctca
aagagtgtacctctcatctccaccctctttcggacgtggtatagcgatcgcctgatcccg
tggctacactttgtgcccattgacacgcgttatcagggtctgcacaccactttgatgtac
tttactgggacgcacaagaaagcgtacattaacggtcgcgacaccgacatgaaagggcag
acaaaggatgcagcatggatcggtcagcaaggtgccaaatgggcaaaggaagccctaggc
gaaaaggacagggaggtgtatctcttcaggctgatgctcgaatgggcgagattggtagat
gataagcgtgatgatattgggaccttcaaagatgacaagggcgagtttcaaagctcgcct
tggacaaaagaccagaactggcaactgtaa
>Fp76
------------------------------------------------------------
------------------------------------------------------------
------------------------------------------------------------
------------------------------------------------------------
------------------------------------------------------------
------------------------------------------------------------
------------------------------------------------------------
------------------------------------------------------------
---------atggcagttttcagcatcctggttttctctacaggcacctatcatgctatc
agtcagatcacacgctctacgtattactgtttcgatatggttgagagtaggcgaatgacc
cttgctctgcagtgtatgggacttgtgctcgatgttatcatcgtcgtcctcctctggcgt
ttgctagcttggtcacgaaccgctaagcttcgtttgcgaactctggggacagttttgaca
ctctcgtcgctgtcgatgagtcttgtgtgggttgggagccgaatcttcagaggctcatct
gtgttacatgctggatttggcttcttgtatgggtttgatatcattgttgatagtgtcgca
ttcgcggccctcatgatatcggccactttctgggtatgcgaaacatcgccgctcacacca
gccagtattattacgtttcttgtgggaacggcgaaggcgtgccagaatatattccactat
ggggactaccttcaccccaagcggcttcctgagatcatgccgctttacttgattgcgttt
ggaatgattgtctttacctacacccatggtattcgctcagtcgtgttcatccggcgcttc
ttcctcctggctcttctagttggtcttgccatgggaactaccgtgtttatcatcaaaaca
aaaccacagacatttgtgcgccaccctatcaatgacttcatctacagggccaacatcaga
cagggtcgctggatgcaggaggcaacaacaagtaacagtcttcccatcgcccacaagatc
tacaaggagcgtcacgatgaccgtgaccctcctccagcctttacagactggtacgaactt
gcaaaacatactgttgtaattgatcggtttgatcagattgaccgagacttggctccgttc
aaatctatttctccacgaaagctgcgtcaacgcacctccttggtatctcaaattcctggt
gttcatgttattggaattaaaaacggcaacgcatcaagactccctgaagtcagcgggcat
gatgcagagttgctagatagcttggtggcttccataaataagttttcaaagtttctgcct
gacatgctcgtccccgtcaacctgagcccttctccacgagtcatcccatcgtgggatact
gccaatgggcagagtagggcggatttgactcctatagtcaacctcatctcaaagaggtcg
gttgaacgaaatggccctgatgacagtgagggagcgaaacctgcggagacccctgttccc
aagccattgcccgcattgcccaaatctccccagatggatcagaaatccatggtatctcca
gccaactatcgccaaatgcaagtcgaaggatgccctccacgttcaagaacccgaaccagc
cctcactggaatatcggcgagttttgtgctgactgcgtgcgacgacattcgaaggcgcag
gtaatggtcaattgggagaggtccctagagtactgttctcagcctgatctcaagtatctt
catgggatgtccctctcaagccctcacgcagagcccattagggacctgctgcccctcttt
ggaccatacaagtcagagcccttccaggacatcttaattcccctgccacagcctgaggac
gacaaaactgacatcagctggaacttcaatcgccggtacgattctatgttttggcgaggt
caaaccggcgatggatatatttcggaccaagctttgcgaggcaatcataagtttcgactc
cttcacatgatgggtaacaggaacccaggagacaaggtctcggtgattctcccatcggcc
aaggatccgtctacttactggcatgagaaagtccctattgcagaagcgaacctggtcgca
cctacaagcatcgggatgaacgactacacaggctgcaaaggccctaactgcgaaatcctc
cgccaaacatatcccattgtcgaagaatccaaggatcaagagcctcttgaataccgttac
gttcttctcttggatcaggataatggaccctcgccagacctccttcgcgtgctccgctca
aagagtgtacctctcatctccaccctctttcggacgtggtatagcgatcgcctgatcccg
tggctacactttgtgcccattgacacgcgttatcagggtctgcacaccactttgatgtac
tttactgggacgcacaagaaagcgtacattaacggtcgcgacaccgacatgaaagggcag
acaaaggatgcagcatggatcggtcagcaaggtgccaaatgggcaaaggaagccctaggc
gaaaaggacagggaggtgtatctcttcaggctgatgctcgaatgggcgagattggtagat
gataagcgtgatgatattgggaccttcaaagatgacaagggcgagtttcaaagctcgcct
tggacaaaagaccagaactggcaactgtaa
>Fp78
atggctggcgatacggtg------------------------------------------
------------------------------------------------------------
------------------------------------------------------------
------------------------------------------------------------
------------------------------------------------------------
---------------caatgtgcaactcccggcctcgagtcattcctctgtgtccttttg
ttcgcctatgaaatattcacttcccgaaagaaatggggatttccacctccagaagatcca
gatgatccttggcgctcatgctttgatgacttgatcgactggttcagtggccccagagtg
atacttactatggcagttttcagcatcctggttttctctacaggcacctatcatgctatc
agtcagatcacacgctctacgtattactgtttcgatatggttgagagtaggcgaatgacc
cttgctctgcagtgtatgggacttgtgctcgatgttatcatcgtcgtcctcctctggcgt
ttgctagcttggtcacgaaccgctaagcttcgtttgcgaactctggggacagttttgaca
ctctcgtcgctgtcgatgagtcttgtgtgggttgggagccgaatcttcagaggctcatct
gtgttacatgctggatttggcttcttgtatgggtttgatatcattgttgatagtgtcgca
ttcgcggccctcatgatatcggccactttctgggtatgcgaaacatcgccgctcacacca
gccagtattattacgtttcttgtgggaacggcgaaggcgtgccagaatatattccactat
ggggactaccttcaccccaagcggcttcctgagatcatgccgctttacttgattgcgttt
ggaatgattgtctttacctacacccatggtattcgctcagtcgtgttcatccggcgcttc
ttcctcctggctcttctagttggtcttgccatgggaactaccgtgtttatcatcaaaaca
aaaccacagacatttgtgcgccaccctatcaatgacttcatctacagggccaacatcaga
cagggtcgctggatgcaggaggcaacaacaagtaacagtcttcccatcgcccacaagatc
tacaaggagcgtcacgatgaccgtgaccctcctccagcctttacagactggtacgaactt
gcaaaacatactgttgtaattgatcggtttgatcagattgaccgagacttggctccgttc
aaatctatttctccacgaaagctgcgtcaacgcacctccttggtatctcaaattcctggt
gttcatgttattggaattaaaaacggcaacgcatcaagactccctgaagtcagcgggcat
gatgcagagttgctagatagcttggtggcttccataaataagttttcaaagtttctgcct
gacatgctcgtccccgtcaacctgagcccttctccacgagtcatcccatcgtgggatact
gccaatgggcagagtagggcggatttgactcctatagtcaacctcatctcaaagaggtcg
gttgaacgaaatggccctgatgacagtgagggagcgaaacctgcggagacccctgttccc
aagccattgcccgcattgcccaaatctccccagatggatcagaaatccatggtatctcca
gccaactatcgccaaatgcaagtcgaaggatgccctccacgttcaagaacccgaaccagc
cctcactggaatatcggcgagttttgtgctgactgcgtgcgacgacattcgaaggcgcag
gtaatggtcaattgggagaggtccctagagtactgttctcagcctgatctcaagtatctt
catgggatgtccctctcaagccctcacgcagagcccattagggacctgctgcccctcttt
ggaccatacaagtcagagcccttccaggacatcttaattcccctgccacagcctgaggac
gacaaaactgacatcagctggaacttcaatcgccggtacgattctatgttttggcgaggt
caaaccggcgatggatatatttcggaccaagctttgcgaggcaatcataagtttcgactc
cttcacatgatgggtaacaggaacccaggagacaaggtctcggtgattctcccatcggcc
aaggatccgtctacttactggcatgagaaagtccctattgcagaagcgaacctggtcgca
cctacaagcatcgggatgaacgactacacaggctgcaaaggccctaactgcgaaatcctc
cgccaaacatatcccattgtcgaagaatccaaggatcaagagcctcttgaataccgttac
gttcttctcttggatcaggataatggaccctcgccagacctccttcgcgtgctccgctca
aagagtgtacctctcatctccaccctctttcggacgtggtatagcgatcgcctgatcccg
tggctacactttgtgcccattgacacgcgttatcagggtctgcacaccactttgatgtac
tttactgggacgcacaagaaagcgtacattaacggtcgcgacaccgacatgaaagggcag
acaaaggatgcagcatggatcggtcagcaaggtgccaaatgggcaaaggaagccctaggc
gaaaaggacagggaggtgtatctcttcaggctgatgctcgaatgggcgagattggtagat
gataagcgtgatgatattgggaccttcaaagatgacaagggcgagtttcaaagctcgcct
tggacaaaagaccagaactggcaactgtaa
>Fp81
------------------------------------------------------------
------------------------------------------------------------
------------------------------------------------------------
------------------------------------------------------------
------------------------------------------------------------
------------------------------------------------------------
------------------------------------------------------------
------------------------------------------------------------
---------atggcagttttcagcatcctggttttctctacaggcacctatcatgctatc
agtcagatcacacgctctacgtattactgtttcgatatggttgagagtaggcgaatgacc
cttgctctgcagtgtatgggacttgtgctcgatgttatcatcgtcgtcctcctctggcgt
ttgctagcttggtcacgaaccgctaagcttcgtttgcgaactctggggacagttttgaca
ctctcgtcgctgtcgatgagtcttgtgtgggttgggagccgaatcttcagaggctcatct
gtgttacatgctggatttggcttcttgtatgggtttgatatcattgttgatagtgtcgca
ttcgcggccctcatgatatcggccactttctgggtatgcgaaacatcgccgctcacacca
gccagtattattacgtttcttgtgggaacggcgaaggcgtgccagaatatattccactat
ggggactaccttcaccccaagcggcttcctgagatcatgccgctttacttgattgcgttt
ggaatgattgtctttacctacacccatggtattcgctcagtcgtgttcatccggcgcttc
ttcctcctggctcttctagttggtcttgccatgggaactaccgtgtttatcatcaaaaca
aaaccacagacatttgtgcgccaccctatcaatgacttcatctacagggccaacatcaga
cagggtcgctggatgcaggaggcaacaacaagtaacagtcttcccatcgcccacaagatc
tacaaggagcgtcacgatgaccgtgaccctcctccagcctttacagactggtacgaactt
gcaaaacatactgttgtaattgatcggtttgatcagattgaccgagacttggctccgttc
aaatctatttctccacgaaagctgcgtcaacgcacctccttggtatctcaaattcctggt
gttcatgttattggaattaaaaacggcaacgcatcaagactccctgaagtcagcgggcat
gatgcagagttgctagatagcttggtggcttccataaataagttttcaaagtttctgcct
gacatgctcgtccccgtcaacctgagcccttctccacgagtcatcccatcgtgggatact
gccaatgggcagagtagggcggatttgactcctatagtcaacctcatctcaaagaggtcg
gttgaacgaaatggccctgatgacagtgagggagcgaaacctgcggagacccctgttccc
aagccattgcccgcattgcccaaatctccccagatggatcagaaatccatggtatctcca
gccaactatcgccaaatgcaagtcgaaggatgccctccacgttcaagaacccgaaccagc
cctcactggaatatcggcgagttttgtgctgactgcgtgcgacgacattcgaaggcgcag
gtaatggtcaattgggagaggtccctagagtactgttctcagcctgatctcaagtatctt
catgggatgtccctctcaagccctcacgcagagcccattagggacctgctgcccctcttt
ggaccatacaagtcagagcccttccaggacatcttaattcccctgccacagcctgaggac
gacaaaactgacatcagctggaacttcaatcgccggtacgattctatgttttggcgaggt
caaaccggcgatggatatatttcggaccaagctttgcgaggcaatcataagtttcgactc
cttcacatgatgggtaacaggaacccaggagacaaggtctcggtgattctcccatcggcc
aaggatccgtctacttactggcatgagaaagtccctattgcagaagcgaacctggtcgca
cctacaagcatcgggatgaacgactacacaggctgcaaaggccctaactgcgaaatcctc
cgccaaacatatcccattgtcgaagaatccaaggatcaagagcctcttgaataccgttac
gttcttctcttggatcaggataatggaccctcgccagacctccttcgcgtgctccgctca
aagagtgtacctctcatctccaccctctttcggacgtggtatagcgatcgcctgatcccg
tggctacactttgtgcccattgacacgcgttatcagggtctgcacaccactttgatgtac
tttactgggacgcacaagaaagcgtacattaacggtcgcgacaccgacatgaaagggcag
acaaaggatgcagcatggatcggtcagcaaggtgccaaatgggcaaaggaagccctaggc
gaaaaggacagggaggtgtatctcttcaggctgatgctcgaatgggcgagattggtagat
gataagcgtgatgatattgggaccttcaaagatgacaagggcgagtttcaaagctcgcct
tggacaaaagaccagaactggcaactgtaa
>Fp84
atggctggcgatacggtg------------------------------------------
------------------------------------------------------------
------------------------------------------------------------
------------------------------------------------------------
------------------------------------------------------------
---------------caatgtgcaactcccggcctcgagtcattcctctgtgtccttttg
ttcgcctatgaaatattcacttcccgaaagaaatggggatttccacctccagaagatcca
gatgatccttggcgctcatgctttgatgacttgatcgactggttcagtggccccagagtg
atacttactatggcagttttcagcatcctggttttctctacaggcacctatcatgctatc
agtcagatcacacgctctacgtattactgtttcgatatggttgagagtaggcgaatgacc
cttgctctgcagtgtatgggacttgtgctcgatgttatcatcgtcgtcctcctctggcgt
ttgctagcttggtcacgaaccgctaagcttcgtttgcgaactctggggacagttttgaca
ctctcgtcgctgtcgatgagtcttgtgtgggttgggagccgaatcttcagaggctcatct
gtgttacatgctggatttggcttcttgtatgggtttgatatcattgttgatagtgtcgca
ttcgcggccctcatgatatcggccactttctgggtatgcgaaacatcgccgctcacacca
gccagtattattacgtttcttgtgggaacggcgaaggcgtgccagaatatattccactat
ggggactaccttcaccccaagcggcttcctgagatcatgccgctttacttgattgcgttt
ggaatgattgtctttacctacacccatggtattcgctcagtcgtgttcatccggcgcttc
ttcctcctggctcttctagttggtcttgccatgggaactaccgtgtttatcatcaaaaca
aaaccacagacatttgtgcgccaccctatcaatgacttcatctacagggccaacatcaga
cagggtcgctggatgcaggaggcaacaacaagtaacagtcttcccatcgcccacaagatc
tacaaggagcgtcacgatgaccgtgaccctcctccagcctttacagactggtacgaactt
gcaaaacatactgttgtaattgatcggtttgatcagattgaccgagacttggctccgttc
aaatctatttctccacgaaagctgcgtcaacgcacctccttggtatctcaaattcctggt
gttcatgttattggaattaaaaacggcaacgcatcaagactccctgaagtcagcgggcat
gatgcagagttgctagatagcttggtggcttccataaataagttttcaaagtttctgcct
gacatgctcgtccccgtcaacctgagcccttctccacgagtcatcccatcgtgggatact
gccaatgggcagagtagggcggatttgactcctatagtcaacctcatctcaaagaggtcg
gttgaacgaaatggccctgatgacagtgagggagcgaaacctgcggagacccctgttccc
aagccattgcccgcattgcccaaatctccccagatggatcagaaatccatggtatctcca
gccaactatcgccaaatgcaagtcgaaggatgccctccacgttcaagaacccgaaccagc
cctcactggaatatcggcgagttttgtgctgactgcgtgcgacgacattcgaaggcgcag
gtaatggtcaattgggagaggtccctagagtactgttctcagcctgatctcaagtatctt
catgggatgtccctctcaagccctcacgcagagcccattagggacctgctgcccctcttt
ggaccatacaagtcagagcccttccaggacatcttaattcccctgccacagcctgaggac
gacaaaactgacatcagctggaacttcaatcgccggtacgattctatgttttggcgaggt
caaaccggcgatggatatatttcggaccaagctttgcgaggcaatcataagtttcgactc
cttcacatgatgggtaacaggaacccaggagacaaggtctcggtgattctcccatcggcc
aaggatccgtctacttactggcatgagaaagtccctattgcagaagcgaacctggtcgca
cctacaagcatcgggatgaacgactacacaggctgcaaaggccctaactgcgaaatcctc
cgccaaacatatcccattgtcgaagaatccaaggatcaagagcctcttgaataccgttac
gttcttctcttggatcaggataatggaccctcgccagacctccttcgcgtgctccgctca
aagagtgtacctctcatctccaccctctttcggacgtggtatagcgatcgcctgatcccg
tggctacactttgtgcccattgacacgcgttatcagggtctgcacaccactttgatgtac
tttactgggacgcacaagaaagcgtacattaacggtcgcgacaccgacatgaaagggcag
acaaaggatgcagcatggatcggtcagcaaggtgccaaatgggcaaaggaagccctaggc
gaaaaggacagggaggtgtatctcttcaggctgatgctcgaatgggcgagattggtagat
gataagcgtgatgatattgggaccttcaaagatgacaagggcgagtttcaaagctcgcct
tggacaaaagaccagaactggcaactgtaa
>Fp86
atggctggcgatacggtg------------------------------------------
------------------------------------------------------------
------------------------------------------------------------
------------------------------------------------------------
------------------------------------------------------------
---------------caatgtgcaactcccggcctcgagtcattcctctgtgtccttttg
ttcgcctatgaaatattcacttcccgaaagaaatggggatttccacctccagaagatcca
gatgatccttggcgctcatgctttgatgacttgatcgactggttcagtggccccagagtg
atacttactatggcagttttcagcatcctggttttctctacaggcacctatcatgctatc
agtcagatcacacgctctacgtattactgtttcgatatggttgagagtaggcgaatgacc
cttgctctgcagtgtatgggacttgtgctcgatgttatcatcgtcgtcctcctctggcgt
ttgctagcttggtcacgaaccgctaagcttcgtttgcgaactctggggacagttttgaca
ctctcgtcgctgtcgatgagtcttgtgtgggttgggagccgaatcttcagaggctcatct
gtgttacatgctggatttggcttcttgtatgggtttgatatcattgttgatagtgtcgca
ttcgcggccctcatgatatcggccactttctgggtatgcgaaacatcgccgctcacacca
gccagtattattacgtttcttgtgggaacggcgaaggcgtgccagaatatattccactat
ggggactaccttcaccccaagcggcttcctgagatcatgccgctttacttgattgcgttt
ggaatgattgtctttacctacacccatggtattcgctcagtcgtgttcatccggcgcttc
ttcctcctggctcttctagttggtcttgccatgggaactaccgtgtttatcatcaaaaca
aaaccacagacatttgtgcgccaccctatcaatgacttcatctacagggccaacatcaga
cagggtcgctggatgcaggaggcaacaacaagtaacagtcttcccatcgcccacaagatc
tacaaggagcgtcacgatgaccgtgaccctcctccagcctttacagactggtacgaactt
gcaaaacatactgttgtaattgatcggtttgatcagattgaccgagacttggctccgttc
aaatctatttctccacgaaagctgcgtcaacgcacctccttggtatctcaaattcctggt
gttcatgttattggaattaaaaacggcaacgcatcaagactccctgaagtcagcgggcat
gatgcagagttgctagatagcttggtggcttccataaataagttttcaaagtttctgcct
gacatgctcgtccccgtcaacctgagcccttctccacgagtcatcccatcgtgggatact
gccaatgggcagagtagggcggatttgactcctatagtcaacctcatctcaaagaggtcg
gttgaacgaaatggccctgatgacagtgagggagcgaaacctgcggagacccctgttccc
aagccattgcccgcattgcccaaatctccccagatggatcagaaatccatggtatctcca
gccaactatcgccaaatgcaagtcgaaggatgccctccacgttcaagaacccgaaccagc
cctcactggaatatcggcgagttttgtgctgactgcgtgcgacgacattcgaaggcgcag
gtaatggtcaattgggagaggtccctagagtactgttctcagcctgatctcaagtatctt
catgggatgtccctctcaagccctcacgcagagcccattagggacctgctgcccctcttt
ggaccatacaagtcagagcccttccaggacatcttaattcccctgccacagcctgaggac
gacaaaactgacatcagctggaacttcaatcgccggtacgattctatgttttggcgaggt
caaaccggcgatggatatatttcggaccaagctttgcgaggcaatcataagtttcgactc
cttcacatgatgggtaacaggaacccaggagacaaggtctcggtgattctcccatcggcc
aaggatccgtctacttactggcatgagaaagtccctattgcagaagcgaacctggtcgca
cctacaagcatcgggatgaacgactacacaggctgcaaaggccctaactgcgaaatcctc
cgccaaacatatcccattgtcgaagaatccaaggatcaagagcctcttgaataccgttac
gttcttctcttggatcaggataatggaccctcgccagacctccttcgcgtgctccgctca
aagagtgtacctctcatctccaccctctttcggacgtggtatagcgatcgcctgatcccg
tggctacactttgtgcccattgacacgcgttatcagggtctgcacaccactttgatgtac
tttactgggacgcacaagaaagcgtacattaacggtcgcgacaccgacatgaaagggcag
acaaaggatgcagcatggatcggtcagcaaggtgccaaatgggcaaaggaagccctaggc
gaaaaggacagggaggtgtatctcttcaggctgatgctcgaatgggcgagattggtagat
gataagcgtgatgatattgggaccttcaaagatgacaagggcgagtttcaaagctcgcct
tggacaaaagaccagaactggcaactgtaa
>Fvenenatum.busco
atggctggcgatacggtggtgcagttatttgcgatatgtgctgtatcttcattcttttac
atatctcaaactttcgaacgtcattctctaactgtttgctatggggtcagttgcattacc
aagtggtttcctggcgcagatggtcgtttcacatcgcaccgtcgtcaaggctcattgctc
gatggtgtacctgatgctgcatccaaaaatgaaaattcccatctaccaggacggccacga
aggctgtcacttcccgtacttatactgtgcattgttctgaggctcgaaatctttcaccgt
gtaaactatcagcagcaatgcgcgactcccggcctcgagtcattcctctgcgtccttctc
ttcgcctatgaaatctttacttctcgaaagaaatggggatttccacccccagaagatcca
gatgatccttggcgctcatgctttgatgacttgatcgactggttcagcggccccagagtt
atactcactgtggcagttttcagcatcctagttttctctacaggcacctaccatgctatc
agccagatcacacgttctacgtattactgtttcgacatggttgagagtaggcgaatgacc
cttgctctgcagtgtatgggacttatgctcgatgtcatcgtcctcctcctcctctggcgc
ctgttggcttggtcccgaaccgctaagcttcgtttgcgaactctggggacagttttaaca
ctctcgtcgctgtcgatgggtcttgtgtgggttgggagccgaatcttcaggggctcatcc
gtgttacatgctggatttggcttcttgtatgggtttgatatcattgttgatagtgtcgca
ttcgcggctctcatgatatcggccactttctgggcatgcgaaacatcgccgctcacgcca
gctagtattatcacgtttcttatgggaacggcgaaggcctgccagaacatattccagtat
ggagactaccttcatcctaagcggcttcccgagatcatgccactttacatgattgcgttt
ggaatgatcgcattcacctacactcatggtatgcgctctgtcgtgttcattcgacgcttc
ttcctcctggctcttctagttggtcttgccatgggaactaccgtgtttattgtcaaaaca
aaaccacagacatttgtgcgccaccctatcaatgacttcatctacagggccaacatcaga
cagggtcgttggatgcaggaggcaacaacaagtaaaagtcttccaatcgcccacaagatc
tataaggagcgtcacaatgaccgtgacccccctccggccttcgcggactggtatgagctt
gccaagaatactgccgtgattgatcggttcgatcagattgaccgagacttggctccattc
aaagctatcactccacgaaagctccggcaacgcacctccttggtatctcagatgcctggt
gttcatgttattggaattaaaaacggcaacgcatcaagactccctgaaatcagtggacat
gatgcagagttgctagatagcttggtggcttccatgaacaagttttcaaaattcctgcct
gacatgctcttccccgtcaacctgagcccttctccaagagttctcccatcatgggagacc
gccaatggacagagcagggcggatttgactcctatagtcaacctcatttcaaagaggtca
gttgaacgaaatggtcctgatgacggtgaaggagcgaaacctgcggagacccccttcccc
aagccattgcccgcattgcccaagtctcctcagatggatcagcagtccatggtatctcca
gccgactatcgccagatgcaagtcgaaggatgccctccaggctcaagaacccgaaccaac
cctcactggaatatcggcgaattttgcgccgactgcgtgcgacgacactcgaaggcgcag
gtaatggtcaattgggagaggtccctagagtactgttctcagcctgatctcaaatatctt
catgggatgtccctctcaaaccctcacgcagagcccattagggacctactgcccctcttt
ggaccatacaagtcagagccattccaggacatcataattcccctaccgcagcccgaggac
gacaaagctgacatcagctggaacttcgatcgccggtacgattctatgttctggcgaggt
caaaccggtgatggatacatttcgaaccaagctttgcgaggcagtcataagtttcgactt
cttcacatgatgggtaacaggaacccagaagacaaagtctcgatgattctcccatcggca
aaggacccgtctatataccagcatgagaaagtccctattgcagaagcgaatctcgtcgcg
cctacaagcatcggcatgaacgactacacaggctgcaaaggtcccaattgcgaaattctt
cgcgaaacgtaccccattattgaggaatccaaagatcaagagccccttgaataccgttac
gttcttctcttagatcaagatgataaaccctcaccagacctccttcgcgtgctccgctca
aagagtgtacctctcatctccaccctcttccggacgtggtatagcgatcgtctgatcccg
tggctacactttgtgcccattgacacgcgttatcagggtctacacaccactttgacgtac
tttaccggcacgcacaagaaagcgtacatcaacgggcgcgacaccgacatgaaagggcag
acaaaggatgcagcgtggatcgctcagcaaggtgccaaatgggcggaggaagccctgggc
gagaaggacagggaagtgtatctcttcaggttgatgctcgaatgggcgagattggttgat
gacaagcgtgatgatattgggacaatcaaagatgacaagggcgagtttcaaagctcgcct
tggacaaaagaccagaactggcaactgtaa
