# Supplementary material for: Apicidin biosynthesis is linked to accessory chromosomes in Fusarium poae isolates
Source: BMC Genomics. 2021 Aug 4;22:591. doi: 10.1186/s12864-021-07617-y (PMC8340494; doi:10.1186/s12864-021-07617-y)
Supplement: Supplementary file 17 — Additional file 17. Compressed folder containing alignments for each of the 4141 orthologs used in BUSCO analysis. [file 12864_2021_7617_MOESM17_ESM.zip › Fven2_nt_MAFFT/10002at5125_nt.mafft.fasta]

>Fp105
atgagtgtcgttggaatcgatttcggaaccctcaagaccgtcattgccattgcccgaaac
cgtggcgtcgacgttgtcaccaatgaagtctcaaaccgagcaactccttccctggtagga
ttcggacccaagtctcgctacctcggcgaggccgccaagacccaggagatctccaacctc
aagaacaccgtcagctccctcaagcgactcgctggccgatcattcaacgaccccgatatt
caggttgagcagcaatatgttaccgctcctctggtcgacgtcaacggccaggtcggtgcc
gaggtcaactacctgggcaagaaggagaacttcacagctacccagttggttggcatgtac
ctgagcaagatcaagcagaccgccggcgccgagctgaagctacctgtccaagatgtctgc
atgagtgtgcccccttggttcaccgatgttcagcgccgtgcccttatcgatgctgccgag
atcgccggtctccgcgtcctgcgcctcatcaacgacggtactgctgccgctcttggctgg
ggtatcacaaagctcgacttgcccgctcccgaggagcagcctcgccgagtctgctttatc
gacattggacacagcagctacactgtttccattgttgagttcaagaagggtgagctcgct
gtcaaggccactacctgggacaaggacttcggtggccgggacttcgaccgtgctctcgtt
gagcaccttgccaaggagtttaagggcaaatacaaggtcgacatcatgacccacggccgt
gctctcgctcgtaccatcgccgccgccgagaagaccaagaagatcctttctgccaaccag
caggcccccgtcaacattgagtctctcatgaacgatatcgatgcttcctctatgatcacc
cgccaggagtttgaggccatgattgagcccctccttcagcgaacccacgttcctcttgag
gaggccctggcccaggccaagatcaccaaggacgatatcgacattatcgaagttgttggt
ggtggttctcgtgttcctgctctcaaggagcgcatccagtccttcttcggcaagcctctt
tctttcaccctcaacgccgatgaggctcttgcccgtggttccgctttcagctgcgccatt
ctttctcccgtcttccgtgtccgagactttgctgtccaggacatcatcagctaccccatt
gagtttggctgggagaaggcccccgatattcctgatgaggacaccagcctgactgtcttc
aacaagggcaatgttatgccctccaccaagattcttactttctaccgaaaacagcccttc
gatctcgaggctcgatatgcccagcccgagctgctccccggcaagactaacccttggatc
ggccgcttctccgtcaagaacgtcaaggccgatggtaaggacgacttcatgatctgcaaa
ctcaaggcccgcgtcaacattcacggtgttctcaacgtcgagacaggctactatgtcgaa
gaggaggaagtcgaggaggaggtcaacgaggaccccgatgtgagttttcctgcgccgctt
attgctagcaatgtttctcctattctttctgaagacgaggtatctacttcatcatctgca
actgtcggagatgatagtcatacctatcccgccaagcgtcaacgcattgatgatgataat
gatcattctttgttccgttttgctactgccgtcgatgaagatttggaaccttcaatttat
gaaacccgatcgctaacgtatatccctttaaaggccatggaaactgataaggatgccccc
aagaagacccgcaaggtcaagaagcaggtccgaaagggtgacctgcccatctccaccggc
agtgcttcattggacgattccaccaaggcaagccttcttgagaaggagtctgccatggtg
atggaagacaagcttgtcgccgacaccgaggagaagaagaacgagcttgaggcctacatc
tacgacctccgtgccaagctcgacgagcagtactctgagttcgctagcgaggaggagaag
gagactatcaaggctaagctcgaggctactgaggattggttgtacgaagagggcgaggat
accactaagggtgtgtacgttgccaagatcgacgagatccgtgccatggctggcccaatt
gtccagcgtcactttgagaaagtcgaggccgagcgacaagccgctctggagaaagccgag
gccgaacgggctgcgaagaaggctgaggaggatgctcgcaaggctcaggaagccgataag
gctacccccgaccaggagatgaaagatgccgacgctcaggagactgaaggcacagccgac
ccccagtaa
>Fp108
atgagtgtcgttggaatcgatttcggaaccctcaagaccgtcattgccattgcccgaaac
cgtggcgtcgacgttgtcaccaatgaagtctcaaaccgagcaactccttccctggtagga
ttcggacccaagtctcgctacctcggcgaggccgccaagacccaggagatctccaacctc
aagaacaccgtcagctccctcaagcgactcgctggccgatcattcaacgaccccgatatt
caggttgagcagcaatatgttaccgctcctctggtcgacgtcaacggccaggtcggtgcc
gaggtcaactacctgggcaagaaggagaacttcacagctacccagttggttggcatgtac
ctgagcaagatcaagcagaccgccggcgccgagctgaagctacctgtccaagatgtctgc
atgagtgtgcccccttggttcaccgatgttcagcgccgtgcccttatcgatgctgccgag
atcgccggtctccgcgtcctgcgcctcatcaacgacggtactgctgccgctcttggctgg
ggtatcacaaagctcgacttgcccgctcccgaggagcagcctcgccgagtctgctttatc
gacattggacacagcagctacactgtttccattgttgagttcaagaagggtgagctcgct
gtcaaggccactacctgggacaaggacttcggtggccgggacttcgaccgtgctctcgtt
gagcaccttgccaaggagtttaagggcaaatacaaggtcgacatcatgacccacggccgt
gctctcgctcgtaccatcgccgccgccgagaagaccaagaagatcctttctgccaaccag
caggcccccgtcaacattgagtctctcatgaacgatatcgatgcttcctctatgatcacc
cgccaggagtttgaggccatgattgagcccctccttcagcgaacccacgttcctcttgag
gaggccctggcccaggccaagatcaccaaggacgatatcgacattatcgaagttgttggt
ggtggttctcgtgttcctgctctcaaggagcgcatccagtccttcttcggcaagcctctt
tctttcaccctcaacgccgatgaggctcttgcccgtggttccgctttcagctgcgccatt
ctttctcccgtcttccgtgtccgagactttgctgtccaggacatcatcagctaccccatt
gagtttggctgggagaaggcccccgatattcctgatgaggacaccagcctgactgtcttc
aacaagggcaatgttatgccctccaccaagattcttactttctaccgaaaacagcccttc
gatctcgaggctcgatatgcccagcccgagctgctccccggcaagactaacccttggatc
ggccgcttctccgtcaagaacgtcaaggccgatggtaaggacgacttcatgatctgcaaa
ctcaaggcccgcgtcaacattcacggtgttctcaacgtcgagacaggctactatgtcgaa
gaggaggaagtcgaggaggaggtcaacgaggaccccgatgtgagttttcctgcgccgctt
attgctagcaatgtttctcctattctttctgaagacgaggtatctacttcatcatctgca
actgtcggagatgatagtcatacctatcccgccaagcgtcaacgcattgatgatgataat
gatcattctttgttccgttttgctactgccgtcgatgaagatttggaaccttcaatttat
gaaacccgatcgctaacgtatatccctttaaaggccatggaaactgataaggatgccccc
aagaagacccgcaaggtcaagaagcaggtccgaaagggtgacctgcccatctccaccggc
agtgcttcattggacgattccaccaaggcaagccttcttgagaaggagtctgccatggtg
atggaagacaagcttgtcgccgacaccgaggagaagaagaacgagcttgaggcctacatc
tacgacctccgtgccaagctcgacgagcagtactctgagttcgctagcgaggaggagaag
gagactatcaaggctaagctcgaggctactgaggattggttgtacgaagagggcgaggat
accactaagggtgtgtacgttgccaagatcgacgagatccgtgccatggctggcccaatt
gtccagcgtcactttgagaaagtcgaggccgagcgacaagccgctctggagaaagccgag
gccgaacgggctgcgaagaaggctgaggaggatgctcgcaaggctcaggaagccgataag
gctacccccgaccaggagatgaaagatgccgacgctcaggagactgaaggcacagccgac
ccccagtaa
>Fp118
atgagtgtcgttggaatcgatttcggaaccctcaagaccgtcattgccattgcccgaaac
cgtggcgtcgacgttgtcaccaatgaagtctcaaaccgagcaactccttccctggtagga
ttcggacccaagtctcgctacctcggcgaggccgccaagacccaggagatctccaacctc
aagaacaccgtcagctccctcaagcgactcgctggccgatcattcaacgaccccgatatt
caggttgagcagcaatatgttaccgctcctctggtcgacgtcaacggccaggtcggtgcc
gaggtcaactacctgggcaagaaggagaacttcacagctacccagttggttggcatgtac
ctgagcaagatcaagcagaccgccggcgccgagctgaagctacctgtccaagatgtctgc
atgagtgtgcccccttggttcaccgatgttcagcgccgtgcccttatcgatgctgccgag
atcgccggtctccgcgtcctgcgcctcatcaacgacggtactgctgccgctcttggctgg
ggtatcacaaagctcgacttgcccgctcccgaggagcagcctcgccgagtctgctttatc
gacattggacacagcagctacactgtttccattgttgagttcaagaagggtgagctcgct
gtcaaggccactacctgggacaaggacttcggtggccgggacttcgaccgtgctctcgtt
gagcaccttgccaaggagtttaagggcaaatacaaggtcgacatcatgacccacggccgt
gctctcgctcgtaccatcgccgccgccgagaagaccaagaagatcctttctgccaaccag
caggcccccgtcaacattgagtctctcatgaacgatatcgatgcttcctctatgatcacc
cgccaggagtttgaggccatgattgagcccctccttcagcgaacccacgttcctcttgag
gaggccctggcccaggccaagatcaccaaggacgatatcgacattatcgaagttgttggt
ggtggttctcgtgttcctgctctcaaggagcgcatccagtccttcttcggcaagcctctt
tctttcaccctcaacgccgatgaggctcttgcccgtggttccgctttcagctgcgccatt
ctttctcccgtcttccgtgtccgagactttgctgtccaggacatcatcagctaccccatt
gagtttggctgggagaaggcccccgatattcctgatgaggacaccagcctgactgtcttc
aacaagggcaatgttatgccctccaccaagattcttactttctaccgaaaacagcccttc
gatctcgaggctcgatatgcccagcccgagctgctccccggcaagactaacccttggatc
ggccgcttctccgtcaagaacgtcaaggccgatggtaaggacgacttcatgatctgcaaa
ctcaaggcccgcgtcaacattcacggtgttctcaacgtcgagacaggctactatgtcgaa
gaggaggaagtcgaggaggaggtcaacgaggaccccgatgtgagttttcctgcgccgctt
attgctagcaatgtttctcctattctttctgaagacgaggtatctacttcatcatctgca
actgtcggagatgatagtcatacctatcccgccaagcgtcaacgcattgatgatgataat
gatcattctttgttccgttttgctactgccgtcgatgaagatttggaaccttcaatttat
gaaacccgatcgctaacgtatatccctttaaaggccatggaaactgataaggatgccccc
aagaagacccgcaaggtcaagaagcaggtccgaaagggtgacctgcccatctccaccggc
agtgcttcattggacgattccaccaaggcaagccttcttgagaaggagtctgccatggtg
atggaagacaagcttgtcgccgacaccgaggagaagaagaacgagcttgaggcctacatc
tacgacctccgtgccaagctcgacgagcagtactctgagttcgctagcgaggaggagaag
gagactatcaaggctaagctcgaggctactgaggattggttgtacgaagagggcgaggat
accactaagggtgtgtacgttgccaagatcgacgagatccgtgccatggctggcccaatt
gtccagcgtcactttgagaaagtcgaggccgagcgacaagccgctctggagaaagccgag
gccgaacgggctgcgaagaaggctgaggaggatgctcgcaaggctcaggaagccgataag
gctacccccgaccaggagatgaaagatgccgacgctcaggagactgaaggcacagccgac
ccccagtaa
>Fp122
atgagtgtcgttggaatcgatttcggaaccctcaagaccgtcattgccattgcccgaaac
cgtggcgtcgacgttgtcaccaatgaagtctcaaaccgagcaactccttccctggtagga
ttcggacccaagtctcgctacctcggcgaggccgccaagacccaggagatctccaacctc
aagaacaccgtcagctccctcaagcgactcgctggccgatcattcaacgaccccgatatt
caggttgagcagcaatatgttaccgctcctctggtcgacgtcaacggccaggtcggtgcc
gaggtcaactacctgggcaagaaggagaacttcacagctacccagttggttggcatgtac
ctgagcaagatcaagcagaccgccggcgccgagctgaagctacctgtccaagatgtctgc
atgagtgtgcccccttggttcaccgatgttcagcgccgtgcccttatcgatgctgccgag
atcgccggtctccgcgtcctgcgcctcatcaacgacggtactgctgccgctcttggctgg
ggtatcacaaagctcgacttgcccgctcccgaggagcagcctcgccgagtctgctttatc
gacattggacacagcagctacactgtttccattgttgagttcaagaagggtgagctcgct
gtcaaggccactacctgggacaaggacttcggtggccgggacttcgaccgtgctctcgtt
gagcaccttgccaaggagtttaagggcaaatacaaggtcgacatcatgacccacggccgt
gctctcgctcgtaccatcgccgccgccgagaagaccaagaagatcctttctgccaaccag
caggcccccgtcaacattgagtctctcatgaacgatatcgatgcttcctctatgatcacc
cgccaggagtttgaggccatgattgagcccctccttcagcgaacccacgttcctcttgag
gaggccctggcccaggccaagatcaccaaggacgatatcgacattatcgaagttgttggt
ggtggttctcgtgttcctgctctcaaggagcgcatccagtccttcttcggcaagcctctt
tctttcaccctcaacgccgatgaggctcttgcccgtggttccgctttcagctgcgccatt
ctttctcccgtcttccgtgtccgagactttgctgtccaggacatcatcagctaccccatt
gagtttggctgggagaaggcccccgatattcctgatgaggacaccagcctgactgtcttc
aacaagggcaatgttatgccctccaccaagattcttactttctaccgaaaacagcccttc
gatctcgaggctcgatatgcccagcccgagctgctccccggcaagactaacccttggatc
ggccgcttctccgtcaagaacgtcaaggccgatggtaaggacgacttcatgatctgcaaa
ctcaaggcccgcgtcaacattcacggtgttctcaacgtcgagacaggctactatgtcgaa
gaggaggaagtcgaggaggaggtcaacgaggaccccgatgtgagttttcctgcgccgctt
attgctagcaatgtttctcctattctttcagaagacgaggtatctacttcatcatctgca
actgtcggagatgatagtcatacctatcccgccaagcgtcaacgcattgatgatgataat
gatcattctttgttccgttttgctactgccgtcgatgaagatttggaaccttcaatttat
gaaacccgatcgctaacgtatatccctttaaaggccatggaaactgataaggatgccccc
aagaagacccgcaaggtcaagaagcaggtccgaaagggtgacctgcccatctccaccggc
agtgcttcattggacgattccaccaaggcaagccttcttgagaaggagtctgccatggtg
atggaagacaagcttgtcgccgacaccgaggagaagaagaacgagcttgaggcctacatc
tacgacctccgtgccaagctcgacgagcagtactctgagttcgctagcgaggaggagaag
gagactatcaaggctaagctcgaggctactgaggattggttgtacgaagagggcgaggat
accactaagggtgtgtacgttgccaagatcgacgagatccgtgccatggctggcccaatt
gtccagcgtcactttgagaaagtcgaggccgagcgacaagccgctctggagaaagccgag
gccgaacgggctgcgaagaaggctgaggaggatgctcgcaaggctcaggaagccgataag
gctacccccgaccaggagatgaaagatgccgacgctcaggagactgaaggcacagccgac
ccccagtaa
>Fp125
atgagtgtcgttggaatcgatttcggaaccctcaagaccgtcattgccattgcccgaaac
cgtggcgtcgacgttgtcaccaatgaagtctcaaaccgagcaactccttccctggtagga
ttcggacccaagtctcgctacctcggcgaggccgccaagacccaggagatctccaacctc
aagaacaccgtcagctccctcaagcgactcgctggccgatcattcaacgaccccgatatt
caggttgagcagcaatatgttaccgctcctctggtcgacgttaacggccaggtcggtgcc
gaggtcaactacctgggcaagaaggagaacttcacagctacccagttggttggcatgtac
ctgagcaagatcaagcagactgccggcgccgagctgaagctacctgtccaagatgtctgc
atgagtgtgcccccttggttcaccgatgttcagcgccgtgcccttatcgatgctgccgag
atcgccggtctccgcgtcctgcgcctcatcaacgacggtactgctgccgctcttggctgg
ggtatcacaaagctcgacttgcccgctcccgaggagcagcctcgccgagtctgctttatc
gacattggacacagcagctacactgtttccattgttgagttcaagaagggtgagctcgct
gtcaaggccactacctgggacaaggacttcggtggccgggacttcgaccgtgctctcgtt
gagcaccttgccaaggagtttaagggcaaatacaaggtcgacatcatgacccacggccgt
gctctcgctcgtaccatcgccgccgccgagaagaccaagaagatcctttctgccaaccag
caggcccccgtcaacattgagtctctcatgaacgatatcgatgcttcctctatgatcacc
cgccaggagtttgaggccatgattgagcccctccttcagcgaacccacgttcctcttgag
gaggccctggcccaggccaagatcaccaaggacgatatcgacattatcgaagttgttggt
ggtggttctcgtgttcctgctctcaaggagcgcatccagtccttcttcggcaagcctctt
tctttcaccctcaacgccgatgaggctcttgcccgtggttccgctttcagctgcgccatt
ctttctcccgtcttccgtgtccgagactttgctgtccaggacatcatcagctaccccatt
gagtttggctgggagaaggcccccgatattcctgatgaggacaccagcctgactgtcttc
aacaagggcaatgttatgccctccaccaagattcttactttctaccgaaaacagcccttc
gatctcgaggctcgatatgcccagcccgagctgctccccggcaagactaacccttggatc
ggccgcttctccgtcaagaacgtcaaggccgatggtaaggacgacttcatgatctgcaaa
ctcaaggcccgcgtcaacattcacggtgttctcaacgtcgagacaggctactatgtcgaa
gaggaggaagtcgaggaggaggtcaacgaggaccccgatgtgagttttcctgcgccgctt
attgctagcaatgtttctcctattctttcagaagacgaggtatctacttcatcatctgca
actgtcggagatgatagtcatacctatcccgccaagcgtcaacgcattgatgatgataat
gatcattctttgttccgttttgctactgccgtcgatgaagatttggaaccttcaatttat
gaaacccgatcgctaacgtatatccctttaaaggccatggaaactgataaggatgccccc
aagaagacccgcaaggtcaagaagcaggtccgaaagggtgacctgcccatctccaccggc
agtgcttcattggacgattccaccaaggcaagccttcttgagaaggagtctgccatggtg
atggaagacaagcttgtcgccgacaccgaggagaagaagaacgagcttgaggcctacatc
tacgacctccgtgccaagctcgacgagcagtactctgagttcgctagcgaggaggagaag
gagactatcaaggctaagctcgaggctactgaggattggttgtacgaagagggcgaggat
accactaagggtgtgtacgttgccaagatcgacgagatccgtgccatggctggcccaatt
gtccagcgtcactttgagaaagtcgaggccgagcgacaagccgctctggagaaagccgag
gccgaacgggctgcgaagaaggctgaggaggatgctcgcaaggctcaggaagccgataag
gctacccccgaccaggagatgaaagatgccgacgctcaggagactgaaggcacagccgac
ccccagtaa
>Fp13r
atgagtgtcgttggaatcgatttcggaaccctcaagaccgtcattgccattgcccgaaac
cgtggcgtcgacgttgtcaccaatgaagtctcaaaccgagcaactccttccctggtagga
ttcggacccaagtctcgctacctcggcgaggccgccaagacccaggagatctccaacctc
aagaacaccgtcagctccctcaagcgactcgctggccgatcattcaacgaccccgatatt
caggttgagcagcaatatgttaccgctcctctggtcgacgtcaacggccaggtcggtgcc
gaggtcaactacctgggcaagaaggagaacttcacagctacccagttggttggcatgtac
ctgagcaagatcaagcagaccgccggcgccgagctgaagctacctgtccaagatgtctgc
atgagtgtgcccccttggttcaccgatgttcagcgccgtgcccttatcgatgctgccgag
atcgccggtctccgcgtcctgcgcctcatcaacgacggtactgctgccgctcttggctgg
ggtatcacaaagctcgacttgcccgctcccgaggagcagcctcgccgagtctgctttatc
gacattggacacagcagctacactgtttccattgttgagttcaagaagggtgagctcgct
gtcaaggccactacctgggacaaggacttcggtggccgggacttcgaccgtgctctcgtt
gagcaccttgccaaggagtttaagggcaaatacaaggtcgacatcatgacccacggccgt
gctctcgctcgtaccatcgccgccgccgagaagaccaagaagatcctttctgccaaccag
caggcccccgtcaacattgagtctctcatgaacgatatcgatgcttcctctatgatcacc
cgccaggagtttgaggccatgattgagcccctccttcagcgaacccacgttcctcttgag
gaggccctggcccaggccaagatcaccaaggacgatatcgacattatcgaagttgttggt
ggtggttctcgtgttcctgctctcaaggagcgcatccagtccttcttcggcaagcctctt
tctttcaccctcaacgccgatgaggctcttgcccgtggttccgctttcagctgcgccatt
ctttctcccgtcttccgtgtccgagactttgctgtccaggacatcatcagctaccccatt
gagtttggctgggagaaggcccccgatattcctgatgaggacaccagcctgactgtcttc
aacaagggcaatgttatgccctccaccaagattcttactttctaccgaaaacagcccttc
gatctcgaggctcgatatgcccagcccgagctgctccccggcaagactaacccttggatc
ggccgcttctccgtcaagaacgtcaaggccgatggtaaggacgacttcatgatctgcaaa
ctcaaggcccgcgtcaacattcacggtgttctcaacgtcgagacaggctactatgtcgaa
gaggaggaagtcgaggaggaggtcaacgaggaccccgatgtgagttttcctgcgccgctt
attgctagcaatgtttctcctattctttcagaagacgaggtatctacttcatcatctgca
actgtcggagatgatagtcatacctatcccgccaagcgtcaacgcattgatgatgataat
gatcattctttgttccgttttgctactgccgtcgatgaagatttggaaccttcaatttat
gaaacccgatcgctaacgtatatccctttaaaggccatggaaactgataaggatgccccc
aagaagacccgcaaggtcaagaagcaggtccgaaagggtgacctgcccatctccaccggc
agtgcttcattggacgattccaccaaggcaagccttcttgagaaggagtctgccatggtg
atggaagacaagcttgtcgccgacaccgaggagaagaagaacgagcttgaggcctacatc
tacgacctccgtgccaagctcgacgagcagtactctgagttcgctagcgaggaggagaag
gagactatcaaggctaagctcgaggctactgaggattggttgtacgaagagggcgaggat
accactaagggtgtgtacgttgccaagatcgacgagatccgtgccatggctggcccaatt
gtccagcgtcactttgagaaagtcgaggccgagcgacaagccgctctggagaaagccgag
gccgaacgggctgcgaagaaggctgaggaggatgctcgcaaggctcaggaagccgataag
gctacccccgaccaggagatgaaagatgccgacgctcaggagactgaaggcacagccgac
ccccagtaa
>Fp144
atgagtgtcgttggaatcgatttcggaaccctcaagaccgtcattgccattgcccgaaac
cgtggcgtcgacgttgtcaccaatgaagtctcaaaccgagcaactccttccctggtagga
ttcggacccaagtctcgctacctcggcgaggccgccaagacccaggagatctccaacctc
aagaacaccgtcagctccctcaagcgactcgctggccgatcattcaacgaccccgatatt
caggttgagcagcaatatgttaccgctcctctggtcgacgtcaacggccaggtcggtgcc
gaggtcaactacctgggcaagaaggagaacttcacagctacccagttggttggcatgtac
ctgagcaagatcaagcagaccgccggcgccgagctgaagctacctgtccaagatgtctgc
atgagtgtgcccccttggttcaccgatgttcagcgccgtgcccttatcgatgctgccgag
atcgccggtctccgcgtcctgcgcctcatcaacgacggtactgctgccgctcttggctgg
ggtatcacaaagctcgacttgcccgctcccgaggagcagcctcgccgagtctgctttatc
gacattggacacagcagctacactgtttccattgttgagttcaagaagggtgagctcgct
gtcaaggccactacctgggacaaggacttcggtggccgggacttcgaccgtgctctcgtt
gagcaccttgccaaggagtttaagggcaaatacaaggtcgacatcatgacccacggccgt
gctctcgctcgtaccatcgccgccgccgagaagaccaagaagatcctttctgccaaccag
caggcccccgtcaacattgagtctctcatgaacgatatcgatgcttcctctatgatcacc
cgccaggagtttgaggccatgattgagcccctccttcagcgaacccacgttcctcttgag
gaggccctggcccaggccaagatcaccaaggacgatatcgacattatcgaagttgttggt
ggtggttctcgtgttcctgctctcaaggagcgcatccagtccttcttcggcaagcctctt
tctttcaccctcaacgccgatgaggctcttgcccgtggttccgctttcagctgcgccatt
ctttctcccgtcttccgtgtccgagactttgctgtccaggacatcatcagctaccccatt
gagtttggctgggagaaggcccccgatattcctgatgaggacaccagcctgactgtcttc
aacaagggcaatgttatgccctccaccaagattcttactttctaccgaaaacagcccttc
gatctcgaggctcgatatgcccagcccgagctgctccccggcaagactaacccttggatc
ggccgcttctccgtcaagaacgtcaaggccgatggtaaggacgacttcatgatctgcaaa
ctcaaggcccgcgtcaacattcacggtgttctcaacgtcgagacaggctactatgtcgaa
gaggaggaagtcgaggaggaggtcaacgaggaccccgatgtgagttttcctgcgccgctt
attgctagcaatgtttctcctattctttcagaagacgaggtatctacttcatcatctgca
actgtcggagatgatagtcatacctatcccgccaagcgtcaacgcattgatgatgataat
gatcattctttgttccgttttgctactgccgtcgatgaagatttggaaccttcaatttat
gaaacccgatcgctaacgtatatccctttaaaggccatggaaactgataaggatgccccc
aagaagacccgcaaggtcaagaagcaggtccgaaagggtgacctgcccatctccaccggc
agtgcttcattggacgattccaccaaggcaagccttcttgagaaggagtctgccatggtg
atggaagacaagcttgtcgccgacaccgaggagaagaagaacgagcttgaggcctacatc
tacgacctccgtgccaagctcgacgagcagtactctgagttcgctagcgaggaggagaag
gagactatcaaggctaagctcgaggctactgaggattggttgtacgaagagggcgaggat
accactaagggtgtgtacgttgccaagatcgacgagatccgtgccatggctggcccaatt
gtccagcgtcactttgagaaagtcgaggccgagcgacaagccgctctggagaaagccgag
gccgaacgggctgcgaagaaggctgaggaggatgctcgcaaggctcaggaagccgataag
gctacccccgaccaggagatgaaagatgccgacgctcaggagactgaaggcacagccgac
ccccagtaa
>Fp146
atgagtgtcgttggaatcgatttcggaaccctcaagaccgtcattgccattgcccgaaac
cgtggcgtcgacgttgtcaccaatgaagtctcaaaccgagcaactccttccctggtagga
ttcggacccaagtctcgctacctcggcgaggccgccaagacccaggagatctccaacctc
aagaacaccgtcagctccctcaagcgactcgctggccgatcattcaacgaccccgatatt
caggttgagcagcaatatgttaccgctcctctggtcgacgtcaacggccaggtcggtgcc
gaggtcaactacctgggcaagaaggagaacttcacagctacccagttggttggcatgtac
ctgagcaagatcaagcagaccgccggcgccgagctgaagctacctgtccaagatgtctgc
atgagtgtgcccccttggttcaccgatgttcagcgccgtgcccttatcgatgctgccgag
atcgccggtctccgcgtcctgcgcctcatcaacgacggtactgctgccgctcttggctgg
ggtatcacaaagctcgacttgcccgctcccgaggagcagcctcgccgagtctgctttatc
gacattggacacagcagctacactgtttccattgttgagttcaagaagggtgagctcgct
gtcaaggccactacctgggacaaggacttcggtggccgggacttcgaccgtgctctcgtt
gagcaccttgccaaggagtttaagggcaaatacaaggtcgacatcatgacccacggccgt
gctctcgctcgtaccatcgccgccgccgagaagaccaagaagatcctttctgccaaccag
caggcccccgtcaacattgagtctctcatgaacgatatcgatgcttcctctatgatcacc
cgccaggagtttgaggccatgattgagcccctccttcagcgaacccacgttcctcttgag
gaggccctggcccaggccaagatcaccaaggacgatatcgacattatcgaagttgttggt
ggtggttctcgtgttcctgctctcaaggagcgcatccagtccttcttcggcaagcctctt
tctttcaccctcaacgccgatgaggctcttgcccgtggttccgctttcagctgcgccatt
ctttctcccgtcttccgtgtccgagactttgctgtccaggacatcatcagctaccccatt
gagtttggctgggagaaggcccccgatattcctgatgaggacaccagcctgactgtcttc
aacaagggcaatgttatgccctccaccaagattcttactttctaccgaaaacagcccttc
gatctcgaggctcgatatgcccagcccgagctgctccccggcaagactaacccttggatc
ggccgcttctccgtcaagaacgtcaaggccgatggtaaggacgacttcatgatctgcaaa
ctcaaggcccgcgtcaacattcacggtgttctcaacgtcgagacaggctactatgtcgaa
gaggaggaagtcgaggaggaggtcaacgaggaccccgatgtgagttttcctgcgccgctt
attgctagcaatgtttctcctattctttcagaagacgaggtatctacttcatcatctgca
actgtcggagatgatagtcatacctatcccgccaagcgtcaacgcattgatgatgataat
gatcattctttgttccgttttgctactgccgtcgatgaagatttggaaccttcaatttat
gaaacccgatcgctaacgtatatccctttaaaggccatggaaactgataaggatgccccc
aagaagacccgcaaggtcaagaagcaggtccgaaagggtgacctgcccatctccaccggc
agtgcttcattggacgattccaccaaggcaagccttcttgagaaggagtctgccatggtg
atggaagacaagcttgtcgccgacaccgaggagaagaagaacgagcttgaggcctacatc
tacgacctccgtgccaagctcgacgagcagtactctgagttcgctagcgaggaggagaag
gagactatcaaggctaagctcgaggctactgaggattggttgtacgaagagggcgaggat
accactaagggtgtgtacgttgccaagatcgacgagatccgtgccatggctggcccaatt
gtccagcgtcactttgagaaagtcgaggccgagcgacaagccgctctggagaaagccgag
gccgaacgggctgcgaagaaggctgaggaggatgctcgcaaggctcaggaagccgataag
gctacccccgaccaggagatgaaagatgccgacgctcaggagactgaaggcacagccgac
ccccagtaa
>Fp155
atgagtgtcgttggaatcgatttcggaaccctcaagaccgtcattgccattgcccgaaac
cgtggcgtcgacgttgtcaccaatgaagtctcaaaccgagcaactccttccctggtagga
ttcggacccaagtctcgctacctcggcgaggccgccaagacccaggagatctccaacctc
aagaacaccgtcagctccctcaagcgactcgctggccgatcattcaacgaccccgatatt
caggttgagcagcaatatgttaccgctcctctggtcgacgtcaacggccaggtcggtgcc
gaggtcaactacctgggcaagaaggagaacttcacagctacccagttggttggcatgtac
ctgagcaagatcaagcagaccgccggcgccgagctgaagctacctgtccaagatgtctgc
atgagtgtgcccccttggttcaccgatgttcagcgccgtgcccttatcgatgctgccgag
atcgccggtctccgcgtcctgcgcctcatcaacgacggtactgctgccgctcttggctgg
ggtatcacaaagctcgacttgcccgctcccgaggagcagcctcgccgagtctgctttatc
gacattggacacagcagctacactgtttccattgttgagttcaagaagggtgagctcgct
gtcaaggccactacctgggacaaggacttcggtggccgggacttcgaccgtgctctcgtt
gagcaccttgccaaggagtttaagggcaaatacaaggtcgacatcatgacccacggccgt
gctctcgctcgtaccatcgccgccgccgagaagaccaagaagatcctttctgccaaccag
caggcccccgtcaacattgagtctctcatgaacgatatcgatgcttcctctatgatcacc
cgccaggagtttgaggccatgattgagcccctccttcagcgaacccacgttcctcttgag
gaggccctggcccaggccaagatcaccaaggacgatatcgacattatcgaagttgttggt
ggtggttctcgtgttcctgctctcaaggagcgcatccagtccttcttcggcaagcctctt
tctttcaccctcaacgccgatgaggctcttgcccgtggttccgctttcagctgcgccatt
ctttctcccgtcttccgtgtccgagactttgctgtccaggacatcatcagctaccccatt
gagtttggctgggagaaggcccccgatattcctgatgaggacaccagcctgactgtcttc
aacaagggcaatgttatgccctccaccaagattcttactttctaccgaaaacagcccttc
gatctcgaggctcgatatgcccagcccgagctgctccccggcaagactaacccttggatc
ggccgcttctccgtcaagaacgtcaaggccgatggtaaggacgacttcatgatctgcaaa
ctcaaggcccgcgtcaacattcacggtgttctcaacgtcgagacaggctactatgtcgaa
gaggaggaagtcgaggaggaggtcaacgaggaccccgatgtgagttttcctgcgccgctt
attgctagcaatgtttctcctattctttctgaagacgaggtatctacttcatcatctgca
actgtcggagatgatagtcatacctatcccgccaagcgtcaacgcattgatgatgataat
gatcattctttgttccgttttgctactgccgtcgatgaagatttggaaccttcaatttat
gaaacccgatcgctaacgtatatccctttaaaggccatggaaactgataaggatgccccc
aagaagacccgcaaggtcaagaagcaggtccgaaagggtgacctgcccatctccaccggc
agtgcttcattggacgattccaccaaggcaagccttcttgagaaggagtctgccatggtg
atggaagacaagcttgtcgccgacaccgaggagaagaagaacgagcttgaggcctacatc
tacgacctccgtgccaagctcgacgagcagtactctgagttcgctagcgaggaggagaag
gagactatcaaggctaagctcgaggctactgaggattggttgtacgaagagggcgaggat
accactaagggtgtgtacgttgccaagatcgacgagatccgtgccatggctggcccaatt
gtccagcgtcactttgagaaagtcgaggccgagcgacaagccgctctggagaaagccgag
gccgaacgggctgcgaagaaggctgaggaggatgctcgcaaggctcaggaagccgataag
gctacccccgaccaggagatgaaagatgccgacgctcaggagactgaaggcacagccgac
ccccagtaa
>Fp157
atgagtgtcgttggaatcgatttcggaaccctcaagaccgtcattgccattgcccgaaac
cgtggcgtcgacgttgtcaccaatgaagtctcaaaccgagcaactccttccctggtagga
ttcggacccaagtctcgctacctcggcgaggccgccaagacccaggagatctccaacctc
aagaacaccgtcagctccctcaagcgactcgctggccgatcattcaacgaccccgatatt
caggttgagcagcaatatgttaccgctcctctggtcgacgtcaacggccaggtcggtgcc
gaggtcaactacctgggcaagaaggagaacttcacagctacccagttggttggcatgtac
ctgagcaagatcaagcagaccgccggcgccgagctgaagctacctgtccaagatgtctgc
atgagtgtgcccccttggttcaccgatgttcagcgccgtgcccttatcgatgctgccgag
atcgccggtctccgcgtcctgcgcctcatcaacgacggtactgctgccgctcttggctgg
ggtatcacaaagctcgacttgcccgctcccgaggagcagcctcgccgagtctgctttatc
gacattggacacagcagctacactgtttccattgttgagttcaagaagggtgagctcgct
gtcaaggccactacctgggacaaggacttcggtggccgggacttcgaccgtgctctcgtt
gagcaccttgccaaggagtttaagggcaaatacaaggtcgacatcatgacccacggccgt
gctctcgctcgtaccatcgccgccgccgagaagaccaagaagatcctttctgccaaccag
caggcccccgtcaacattgagtctctcatgaacgatatcgatgcttcctctatgatcacc
cgccaggagtttgaggccatgattgagcccctccttcagcgaacccacgttcctcttgag
gaggccctggcccaggccaagatcaccaaggacgatatcgacattatcgaagttgttggt
ggtggttctcgtgttcctgctctcaaggagcgcatccagtccttcttcggcaagcctctt
tctttcaccctcaacgccgatgaggctcttgcccgtggttccgctttcagctgcgccatt
ctttctcccgtcttccgtgtccgagactttgctgtccaggacatcatcagctaccccatt
gagtttggctgggagaaggcccccgatattcctgatgaggacaccagcctgactgtcttc
aacaagggcaatgttatgccctccaccaagattcttactttctaccgaaaacagcccttc
gatctcgaggctcgatatgcccagcccgagctgctccccggcaagactaacccttggatc
ggccgcttctccgtcaagaacgtcaaggccgatggtaaggacgacttcatgatctgcaaa
ctcaaggcccgcgtcaacattcacggtgttctcaacgtcgagacaggctactatgtcgaa
gaggaggaagtcgaggaggaggtcaacgaggaccccgatgtgagttttcctgcgccgctt
attgctagcaatgtttctcctattctttcagaagacgaggtatctacttcatcatctgca
actgtcggagatgatagtcatacctatcccgccaagcgtcaacgcattgatgatgataat
gatcattctttgttccgttttgctactgccgtcgatgaagatttggaaccttcaatttat
gaaacccgatcgctaacgtatatccctttaaaggccatggaaactgataaggatgccccc
aagaagacccgcaaggtcaagaagcaggtccgaaagggtgacctgcccatctccaccggc
agtgcttcattggacgattccaccaaggcaagccttcttgagaaggagtctgccatggtg
atggaagacaagcttgtcgccgacaccgaggagaagaagaacgagcttgaggcctacatc
tacgacctccgtgccaagctcgacgagcagtactctgagttcgctagcgaggaggagaag
gagactatcaaggctaagctcgaggctactgaggattggttgtacgaagagggcgaggat
accactaagggtgtgtacgttgccaagatcgacgagatccgtgccatggctggcccaatt
gtccagcgtcactttgagaaagtcgaggccgagcgacaagccgctctggagaaagccgag
gccgaacgggctgcgaagaaggctgaggaggatgctcgcaaggctcaggaagccgataag
gctacccccgaccaggagatgaaagatgccgacgctcaggagactgaaggcacagccgac
ccccagtaa
>Fp16r
atgagtgtcgttggaatcgatttcggaaccctcaagaccgtcattgccattgcccgaaac
cgtggcgtcgacgttgtcaccaatgaagtctcaaaccgagcaactccttccctggtagga
ttcggacccaagtctcgctacctcggcgaggccgccaagacccaggagatctccaacctc
aagaacaccgtcagctccctcaagcgactcgctggccgatcattcaacgaccccgatatt
caggttgagcagcaatatgttaccgctcctctggtcgacgttaacggccaggtcggtgcc
gaggtcaactacctgggcaagaaggagaacttcacagctacccagttggttggcatgtac
ctgagcaagatcaagcagactgccggcgccgagctgaagctacctgtccaagatgtctgc
atgagtgtgcccccttggttcaccgatgttcagcgccgtgcccttatcgatgctgccgag
atcgccggtctccgcgtcctgcgcctcatcaacgacggtactgctgccgctcttggctgg
ggtatcacaaagctcgacttgcccgctcccgaggagcagcctcgccgagtctgctttatc
gacattggacacagcagctacactgtttccattgttgagttcaagaagggtgagctcgct
gtcaaggccactacctgggacaaggacttcggtggccgggacttcgaccgtgctctcgtt
gagcaccttgccaaggagtttaagggcaaatacaaggtcgacatcatgacccacggccgt
gctctcgctcgtaccatcgccgccgccgagaagaccaagaagatcctttctgccaaccag
caggcccccgtcaacattgagtctctcatgaacgatatcgatgcttcctctatgatcacc
cgccaggagtttgaggccatgattgagcccctccttcagcgaacccacgttcctcttgag
gaggccctggcccaggccaagatcaccaaggacgatatcgacattatcgaagttgttggt
ggtggttctcgtgttcctgctctcaaggagcgcatccagtccttcttcggcaagcctctt
tctttcaccctcaacgccgatgaggctcttgcccgtggttccgctttcagctgcgccatt
ctttctcccgtcttccgtgtccgagactttgctgtccaggacatcatcagctaccccatt
gagtttggctgggagaaggcccccgatattcctgatgaggacaccagcctgactgtcttc
aacaagggcaatgttatgccctccaccaagattcttactttctaccgaaaacagcccttc
gatctcgaggctcgatatgcccagcccgagctgctccccggcaagactaacccttggatc
ggccgcttctccgtcaagaacgtcaaggccgatggtaaggacgacttcatgatctgcaaa
ctcaaggcccgcgtcaacattcacggtgttctcaacgtcgagacaggctactatgtcgaa
gaggaggaagtcgaggaggaggtcaacgaggaccccgatgtgagttttcctgcgccgctt
attgctagcaatgtttctcctattctttcagaagacgaggtatctacttcatcatctgca
actgtcggagatgatagtcatacctatcccgccaagcgtcaacgcattgatgatgataat
gatcattctttgttccgttttgctactgccgtcgatgaagatttggaaccttcaatttat
gaaacccgatcgctaacgtatatccctttaaaggccatggaaactgataaggatgccccc
aagaagacccgcaaggtcaagaagcaggtccgaaagggtgacctgcccatctccaccggc
agtgcttcattggacgattccaccaaggcaagccttcttgagaaggagtctgccatggtg
atggaagacaagcttgtcgccgacaccgaggagaagaagaacgagcttgaggcctacatc
tacgacctccgtgccaagctcgacgagcagtactctgagttcgctagcgaggaggagaag
gagactatcaaggctaagctcgaggctactgaggattggttgtacgaagagggcgaggat
accactaagggtgtgtacgttgccaagatcgacgagatccgtgccatggctggcccaatt
gtccagcgtcactttgagaaagtcgaggccgagcgacaagccgctctggagaaagccgag
gccgaacgggctgcgaagaaggctgaggaggatgctcgcaaggctcaggaagccgataag
gctacccccgaccaggagatgaaagatgccgacgctcaggagactgaaggcacagccgac
ccccagtaa
>Fp1r
atgagtgtcgttggaatcgatttcggaaccctcaagaccgtcattgccattgcccgaaac
cgtggcgtcgacgttgtcaccaatgaagtctcaaaccgagcaactccttccctggtagga
ttcggacccaagtctcgctacctcggcgaggccgccaagacccaggagatctccaacctc
aagaacaccgtcagctccctcaagcgactcgctggccgatcattcaacgaccccgatatt
caggttgagcagcaatatgttaccgctcctctggtcgacgtcaacggccaggtcggtgcc
gaggtcaactacctgggcaagaaggagaacttcacagctacccagttggttggcatgtac
ctgagcaagatcaagcagaccgccggcgccgagctgaagctacctgtccaagatgtctgc
atgagtgtgcccccttggttcaccgatgttcagcgccgtgcccttatcgatgctgccgag
atcgccggtctccgcgtcctgcgcctcatcaacgacggtactgctgccgctcttggctgg
ggtatcacaaagctcgacttgcccgctcccgaggagcagcctcgccgagtctgctttatc
gacattggacacagcagctacactgtttccattgttgagttcaagaagggtgagctcgct
gtcaaggccactacctgggacaaggacttcggtggccgggacttcgaccgtgctctcgtt
gagcaccttgccaaggagtttaagggcaaatacaaggtcgacatcatgacccacggccgt
gctctcgctcgtaccatcgccgccgccgagaagaccaagaagatcctttctgccaaccag
caggcccccgtcaacattgagtctctcatgaacgatatcgatgcttcctctatgatcacc
cgccaggagtttgaggccatgattgagcccctccttcagcgaacccacgttcctcttgag
gaggccctggcccaggccaagatcaccaaggacgatatcgacattatcgaagttgttggt
ggtggttctcgtgttcctgctctcaaggagcgcatccagtccttcttcggcaagcctctt
tctttcaccctcaacgccgatgaggctcttgcccgtggttccgctttcagctgcgccatt
ctttctcccgtcttccgtgtccgagactttgctgtccaggacatcatcagctaccccatt
gagtttggctgggagaaggcccccgatattcctgatgaggacaccagcctgactgtcttc
aacaagggcaatgttatgccctccaccaagattcttactttctaccgaaaacagcccttc
gatctcgaggctcgatatgcccagcccgagctgctccccggcaagactaacccttggatc
ggccgcttctccgtcaagaacgtcaaggccgatggtaaggacgacttcatgatctgcaaa
ctcaaggcccgcgtcaacattcacggtgttctcaacgtcgagacaggctactatgtcgaa
gaggaggaagtcgaggaggaggtcaacgaggaccccgatgtgagttttcctgcgccgctt
attgctagcaatgtttctcctattctttcagaagacgaggtatctacttcatcatctgca
actgtcggagatgatagtcatacctatcccgccaagcgtcaacgcattgatgatgataat
gatcattctttgttccgttttgctgctgccgtcgatgaagatttggaaccttcaatttat
gaaacccgatcgctaacgtatatccctttaaaggccatggaaactgataaggatgccccc
aagaagacccgcaaggtcaagaagcaggtccgaaagggtgacctgcccatctccaccggc
agtgcttcattggacgattccaccaaggcaagccttcttgagaaggagtctgccatggtg
atggaagacaagcttgtcgccgacaccgaggagaagaagaacgagcttgaggcctacatc
tacgacctccgtgccaagctcgacgagcagtactctgagttcgctagcgaggaggagaag
gagactatcaaggctaagctcgaggctactgaggattggttgtacgaagagggcgaggat
accactaagggtgtgtacgttgccaagatcgacgagatccgtgccatggctggcccaatt
gtccagcgtcactttgagaaagtcgaggccgagcgacaagccgctctggagaaagccgag
gccgaacgggctgcgaagaaggctgaggaggatgctcgcaaggctcaggaagccgataag
gctacccccgaccaggagatgaaagatgccgacgctcaggagactgaaggcacagccgac
ccccagtaa
>Fp21r
atgagtgtcgttggaatcgatttcggaaccctcaagaccgtcattgccattgcccgaaac
cgtggcgtcgacgttgtcaccaatgaagtctcaaaccgagcaactccttccctggtagga
ttcggacccaagtctcgctacctcggcgaggccgccaagacccaggagatctccaacctc
aagaacaccgtcagctccctcaagcgactcgctggccgatcattcaacgaccccgatatt
caggttgagcagcaatatgttaccgctcctctggtcgacgtcaacggccaggtcggtgcc
gaggtcaactacctgggcaagaaggagaacttcacagctacccagttggttggcatgtac
ctgagcaagatcaagcagaccgccggcgccgagctgaagctacctgtccaagatgtctgc
atgagtgtgcccccttggttcaccgatgttcagcgccgtgcccttatcgatgctgccgag
atcgccggtctccgcgtcctgcgcctcatcaacgacggtactgctgccgctcttggctgg
ggtatcacaaagctcgacttgcccgctcccgaggagcagcctcgccgagtctgctttatc
gacattggacacagcagctacactgtttccattgttgagttcaagaagggtgagctcgct
gtcaaggccactacctgggacaaggacttcggtggccgggacttcgaccgtgctctcgtt
gagcaccttgccaaggagtttaagggcaaatacaaggtcgacatcatgacccacggccgt
gctctcgctcgtaccatcgccgccgccgagaagaccaagaagatcctttctgccaaccag
caggcccccgtcaacattgagtctctcatgaacgatatcgatgcttcctctatgatcacc
cgccaggagtttgaggccatgattgagcccctccttcagcgaacccacgttcctcttgag
gaggccctggcccaggccaagatcaccaaggacgatatcgacattatcgaagttgttggt
ggtggttctcgtgttcctgctctcaaggagcgcatccagtccttcttcggcaagcctctt
tctttcaccctcaacgccgatgaggctcttgcccgtggttccgctttcagctgcgccatt
ctttctcccgtcttccgtgtccgagactttgctgtccaggacatcatcagctaccccatt
gagtttggctgggagaaggcccccgatattcctgatgaggacaccagcctgactgtcttc
aacaagggcaatgttatgccctccaccaagattcttactttctaccgaaaacagcccttc
gatctcgaggctcgatatgcccagcccgagctgctccccggcaagactaacccttggatc
ggccgcttctccgtcaagaacgtcaaggccgatggtaaggacgacttcatgatctgcaaa
ctcaaggcccgcgtcaacattcacggtgttctcaacgtcgagacaggctactatgtcgaa
gaggaggaagtcgaggaggaggtcaacgaggaccccgatgtgagttttcctgcgccgctt
attgctagcaatgtttctcctattctttcagaagacgaggtatctacttcatcatctgca
actgtcggagatgatagtcatacctatcccgccaagcgtcaacgcattgatgatgataat
gatcattctttgttccgttttgctactgccgtcgatgaagatttggaaccttcaatttat
gaaacccgatcgctaacgtatatccctttaaaggccatggaaactgataaggatgccccc
aagaagacccgcaaggtcaagaagcaggtccgaaagggtgacctgcccatctccaccggc
agtgcttcattggacgattccaccaaggcaagccttcttgagaaggagtctgccatggtg
atggaagacaagcttgtcgccgacaccgaggagaagaagaacgagcttgaggcctacatc
tacgacctccgtgccaagctcgacgagcagtactctgagttcgctagcgaggaggagaag
gagactatcaaggctaagctcgaggctactgaggattggttgtacgaagagggcgaggat
accactaagggtgtgtacgttgccaagatcgacgagatccgtgccatggctggcccaatt
gtccagcgtcactttgagaaagtcgaggccgagcgacaagccgctctggagaaagccgag
gccgaacgggctgcgaagaaggctgaggaggatgctcgcaaggctcaggaagccgataag
gctacccccgaccaggagatgaaagatgccgacgctcaggagactgaaggcacagccgac
ccccagtaa
>Fp24r
atgagtgtcgttggaatcgatttcggaaccctcaagaccgtcattgccattgcccgaaac
cgtggcgtcgacgttgtcaccaatgaagtctcaaaccgagcaactccttccctggtagga
ttcggacccaagtctcgctacctcggcgaggccgccaagacccaggagatctccaacctc
aagaacaccgtcagctccctcaagcgactcgctggccgatcattcaacgaccccgatatt
caggttgagcagcaatatgttaccgctcctctggtcgacgttaacggccaggtcggtgcc
gaggtcaactacctgggcaagaaggagaacttcacagctacccagttggttggcatgtac
ctgagcaagatcaagcagactgccggcgccgagctgaagctacctgtccaagatgtctgc
atgagtgtgcccccttggttcaccgatgttcagcgccgtgcccttatcgatgctgccgag
atcgccggtctccgcgtcctgcgcctcatcaacgacggtactgctgccgctcttggctgg
ggtatcacaaagctcgacttgcccgctcccgaggagcagcctcgccgagtctgctttatc
gacattggacacagcagctacactgtttccattgttgagttcaagaagggtgagctcgct
gtcaaggccactacctgggacaaggacttcggtggccgggacttcgaccgtgctctcgtt
gagcaccttgccaaggagtttaagggcaaatacaaggtcgacatcatgacccacggccgt
gctctcgctcgtaccatcgccgccgccgagaagaccaagaagatcctttctgccaaccag
caggcccccgtcaacattgagtctctcatgaacgatatcgatgcttcctctatgatcacc
cgccaggagtttgaggccatgattgagcccctccttcagcgaacccacgttcctcttgag
gaggccctggcccaggccaagatcaccaaggacgatatcgacattatcgaagttgttggt
ggtggttctcgtgttcctgctctcaaggagcgcatccagtccttcttcggcaagcctctt
tctttcaccctcaacgccgatgaggctcttgcccgtggttccgctttcagctgcgccatt
ctttctcccgtcttccgtgtccgagactttgctgtccaggacatcatcagctaccccatt
gagtttggctgggagaaggcccccgatattcctgatgaggacaccagcctgactgtcttc
aacaagggcaatgttatgccctccaccaagattcttactttctaccgaaaacagcccttc
gatctcgaggctcgatatgcccagcccgagctgctccccggcaagactaacccttggatc
ggccgcttctccgtcaagaacgtcaaggccgatggtaaggacgacttcatgatctgcaaa
ctcaaggcccgcgtcaacattcacggtgttctcaacgtcgagacaggctactatgtcgaa
gaggaggaagtcgaggaggaggtcaacgaggaccccgatgtgagttttcctgcgccgctt
attgctagcaatgtttctcctattctttcagaagacgaggtatctacttcatcatctgca
actgtcggagatgatagtcatacctatcccgccaagcgtcaacgcattgatgatgataat
gatcattctttgttccgttttgctactgccgtcgatgaagatttggaaccttcaatttat
gaaacccgatcgctaacgtatatccctttaaaggccatggaaactgataaggatgccccc
aagaagacccgcaaggtcaagaagcaggtccgaaagggtgacctgcccatctccaccggc
agtgcttcattggacgattccaccaaggcaagccttcttgagaaggagtctgccatggtg
atggaagacaagcttgtcgccgacaccgaggagaagaagaacgagcttgaggcctacatc
tacgacctccgtgccaagctcgacgagcagtactctgagttcgctagcgaggaggagaag
gagactatcaaggctaagctcgaggctactgaggattggttgtacgaagagggcgaggat
accactaagggtgtgtacgttgccaagatcgacgagatccgtgccatggctggcccaatt
gtccagcgtcactttgagaaagtcgaggccgagcgacaagccgctctggagaaagccgag
gccgaacgggctgcgaagaaggctgaggaggatgctcgcaaggctcaggaagccgataag
gctacccccgaccaggagatgaaagatgccgacgctcaggagactgaaggcacagccgac
ccccagtaa
>Fp2516
atgagtgtcgttggaatcgatttcggaaccctcaagaccgtcattgccattgcccgaaac
cgtggcgtcgacgttgtcaccaatgaagtctcaaaccgagcaactccttccctggtagga
ttcggacccaagtctcgctacctcggcgaggccgccaagacccaggagatctccaacctc
aagaacaccgtcagctccctcaagcgactcgctggccgatcattcaacgaccccgatatt
caggttgagcagcaatatgttaccgctcctctggtcgacgtcaacggccaggtcggtgcc
gaggtcaactacctgggcaagaaggagaacttcacagctacccagttggttggcatgtac
ctgagcaagatcaagcagaccgccggcgccgagctgaagctacctgtccaagatgtctgc
atgagtgtgcccccttggttcaccgatgttcagcgccgtgcccttatcgatgctgccgag
atcgccggtctccgcgtcctgcgcctcatcaacgacggtactgctgccgctcttggctgg
ggtatcacaaagctcgacttgcccgctcccgaggagcagcctcgccgagtctgctttatc
gacattggacacagcagctacactgtttccattgttgagttcaagaagggtgagctcgct
gtcaaggccactacctgggacaaggacttcggtggccgggacttcgaccgtgctctcgtt
gagcaccttgccaaggagtttaagggcaaatacaaggtcgacatcatgacccacggccgt
gctctcgctcgtaccatcgccgccgccgagaagaccaagaagatcctttctgccaaccag
caggcccccgtcaacattgagtctctcatgaacgatatcgatgcttcctctatgatcacc
cgccaggagtttgaggccatgattgagcccctccttcagcgaacccacgttcctcttgag
gaggccctggcccaggccaagatcaccaaggacgatatcgacattatcgaagttgttggt
ggtggttctcgtgttcctgctctcaaggagcgcatccagtccttcttcggcaagcctctt
tctttcaccctcaacgccgatgaggctcttgcccgtggttccgctttcagctgcgccatt
ctttctcccgtcttccgtgtccgagactttgctgtccaggacatcatcagctaccccatt
gagtttggctgggagaaggcccccgatattcctgatgaggacaccagcctgactgtcttc
aacaagggcaatgttatgccctccaccaagattcttactttctaccgaaaacagcccttc
gatctcgaggctcgatatgcccagcccgagctgctccccggcaagactaacccttggatc
ggccgcttctccgtcaagaacgtcaaggccgatggtaaggacgacttcatgatctgcaaa
ctcaaggcccgcgtcaacattcacggtgttctcaacgtcgagacaggctactatgtcgaa
gaggaggaagtcgaggaggaggtcaacgaggaccccgatgtgagttttcctgcgccgctt
attgctagcaatgtttctcctattctttcagaagacgaggtatctacttcatcatctgca
actgtcggagatgatagtcatacctatcccgccaagcgtcaacgcattgatgatgataat
gatcattctttgttccgttttgctactgccgtcgatgaagatttggaaccttcaatttat
gaaacccgatcgctaacgtatatccctttaaaggccatggaaactgataaggatgccccc
aagaagacccgcaaggtcaagaagcaggtccgaaagggtgacctgcccatctccaccggc
agtgcttcattggacgattccaccaaggcaagccttcttgagaaggagtctgccatggtg
atggaagacaagcttgtcgccgacaccgaggagaagaagaacgagcttgaggcctacatc
tacgacctccgtgccaagctcgacgagcagtactctgagttcgctagcgaggaggagaag
gagactatcaaggctaagctcgaggctactgaggattggttgtacgaagagggcgaggat
accactaagggtgtgtacgttgccaagatcgacgagatccgtgccatggctggcccaatt
gtccagcgtcactttgagaaagtcgaggccgagcgacaagccgctctggagaaagccgag
gccgaacgggctgcgaagaaggctgaggaggatgctcgcaaggctcaggaagccgataag
gctacccccgaccaggagatgaaagatgccgacgctcaggagactgaaggcacagccgac
ccccagtaa
>Fp26r
atgagtgtcgttggaatcgatttcggaaccctcaagaccgtcattgccattgcccgaaac
cgtggcgtcgacgttgtcaccaatgaagtctcaaaccgagcaactccttccctggtagga
ttcggacccaagtctcgctacctcggcgaggccgccaagacccaggagatctccaacctc
aagaacaccgtcagctccctcaagcgactcgctggccgatcattcaacgaccccgatatt
caggttgagcagcaatatgttaccgctcctctggtcgacgtcaacggccaggtcggtgcc
gaggtcaactacctgggcaagaaggagaacttcacagctacccagttggttggcatgtac
ctgagcaagatcaagcagaccgccggcgccgagctgaagctacctgtccaagatgtctgc
atgagtgtgcccccttggttcaccgatgttcagcgccgtgcccttatcgatgctgccgag
atcgccggtctccgcgtcctgcgcctcatcaacgacggtactgctgccgctcttggctgg
ggtatcacaaagctcgacttgcccgctcccgaggagcagcctcgccgagtctgctttatc
gacattggacacagcagctacactgtttccattgttgagttcaagaagggtgagctcgct
gtcaaggccactacctgggacaaggacttcggtggccgggacttcgaccgtgctctcgtt
gagcaccttgccaaggagtttaagggcaaatacaaggtcgacatcatgacccacggccgt
gctctcgctcgtaccatcgccgccgccgagaagaccaagaagatcctttctgccaaccag
caggcccccgtcaacattgagtctctcatgaacgatatcgatgcttcctctatgatcacc
cgccaggagtttgaggccatgattgagcccctccttcagcgaacccacgttcctcttgag
gaggccctggcccaggccaagatcaccaaggacgatatcgacattatcgaagttgttggt
ggtggttctcgtgttcctgctctcaaggagcgcatccagtccttcttcggcaagcctctt
tctttcaccctcaacgccgatgaggctcttgcccgtggttccgctttcagctgcgccatt
ctttctcccgtcttccgtgtccgagactttgctgtccaggacatcatcagctaccccatt
gagtttggctgggagaaggcccccgatattcctgatgaggacaccagcctgactgtcttc
aacaagggcaatgttatgccctccaccaagattcttactttctaccgaaaacagcccttc
gatctcgaggctcgatatgcccagcccgagctgctccccggcaagactaacccttggatc
ggccgcttctccgtcaagaacgtcaaggccgatggtaaggacgacttcatgatctgcaaa
ctcaaggcccgcgtcaacattcacggtgttctcaacgtcgagacaggctactatgtcgaa
gaggaggaagtcgaggaggaggtcaacgaggaccccgatgtgagttttcctgcgccgctt
attgctagcaatgtttctcctattctttcagaagacgaggtatctacttcatcatctgca
actgtcggagatgatagtcatacctatcccgccaagcgtcaacgcattgatgatgataat
gatcattctttgttccgttttgctgctgccgtcgatgaagatttggaaccttcaatttat
gaaacccgatcgctaacgtatatccctttaaaggccatggaaactgataaggatgccccc
aagaagacccgcaaggtcaagaagcaggtccgaaagggtgacctgcccatctccaccggc
agtgcttcattggacgattccaccaaggcaagccttcttgagaaggagtctgccatggtg
atggaagacaagcttgtcgccgacaccgaggagaagaagaacgagcttgaggcctacatc
tacgacctccgtgccaagctcgacgagcagtactctgagttcgctagcgaggaggagaag
gagactatcaaggctaagctcgaggctactgaggattggttgtacgaagagggcgaggat
accactaagggtgtgtacgttgccaagatcgacgagatccgtgccatggctggcccaatt
gtccagcgtcactttgagaaagtcgaggccgagcgacaagccgctctggagaaagccgag
gccgaacgggctgcgaagaaggctgaggaggatgctcgcaaggctcaggaagccgataag
gctacccccgaccaggagatgaaagatgccgacgctcaggagactgaaggcacagccgac
ccccagtaa
>Fp33
atgagtgtcgttggaatcgatttcggaaccctcaagaccgtcattgccattgcccgaaac
cgtggcgtcgacgttgtcaccaatgaagtctcaaaccgagcaactccttccctggtagga
ttcggacccaagtctcgctacctcggcgaggccgccaagacccaggagatctccaacctc
aagaacaccgtcagctccctcaagcgactcgctggccgatcattcaacgaccccgatatt
caggttgagcagcaatatgttaccgctcctctggtcgacgttaacggccaggtcggtgcc
gaggtcaactacctgggcaagaaggagaacttcacagctacccagttggttggcatgtac
ctgagcaagatcaagcagactgccggcgccgagctgaagctacctgtccaagatgtctgc
atgagtgtgcccccttggttcaccgatgttcagcgccgtgcccttatcgatgctgccgag
atcgccggtctccgcgtcctgcgcctcatcaacgacggtactgctgccgctcttggctgg
ggtatcacaaagctcgacttgcccgctcccgaggagcagcctcgccgagtctgctttatc
gacattggacacagcagctacactgtttccattgttgagttcaagaagggtgagctcgct
gtcaaggccactacctgggacaaggacttcggtggccgggacttcgaccgtgctctcgtt
gagcaccttgccaaggagtttaagggcaaatacaaggtcgacatcatgacccacggccgt
gctctcgctcgtaccatcgccgccgccgagaagaccaagaagatcctttctgccaaccag
caggcccccgtcaacattgagtctctcatgaacgatatcgatgcttcctctatgatcacc
cgccaggagtttgaggccatgattgagcccctccttcagcgaacccacgttcctcttgag
gaggccctggcccaggccaagatcaccaaggacgatatcgacattatcgaagttgttggt
ggtggttctcgtgttcctgctctcaaggagcgcatccagtccttcttcggcaagcctctt
tctttcaccctcaacgccgatgaggctcttgcccgtggttccgctttcagctgcgccatt
ctttctcccgtcttccgtgtccgagactttgctgtccaggacatcatcagctaccccatt
gagtttggctgggagaaggcccccgatattcctgatgaggacaccagcctgactgtcttc
aacaagggcaatgttatgccctccaccaagattcttactttctaccgaaaacagcccttc
gatctcgaggctcgatatgcccagcccgagctgctccccggcaagactaacccttggatc
ggccgcttctccgtcaagaacgtcaaggccgatggtaaggacgacttcatgatctgcaaa
ctcaaggcccgcgtcaacattcacggtgttctcaacgtcgagacaggctactatgtcgaa
gaggaggaagtcgaggaggaggtcaacgaggaccccgatgtgagttttcctgcgccgctt
attgctagcaatgtttctcctattctttcagaagacgaggtatctacttcatcatctgca
actgtcggagatgatagtcatacctatcccgccaagcgtcaacgcattgatgatgataat
gatcattctttgttccgttttgctactgccgtcgatgaagatttggaaccttcaatttat
gaaacccgatcgctaacgtatatccctttaaaggccatggaaactgataaggatgccccc
aagaagacccgcaaggtcaagaagcaggtccgaaagggtgacctgcccatctccaccggc
agtgcttcattggacgattccaccaaggcaagccttcttgagaaggagtctgccatggtg
atggaagacaagcttgtcgccgacaccgaggagaagaagaacgagcttgaggcctacatc
tacgacctccgtgccaagctcgacgagcagtactctgagttcgctagcgaggaggagaag
gagactatcaaggctaagctcgaggctactgaggattggttgtacgaagagggcgaggat
accactaagggtgtgtacgttgccaagatcgacgagatccgtgccatggctggcccaatt
gtccagcgtcactttgagaaagtcgaggccgagcgacaagccgctctggagaaagccgag
gccgaacgggctgcgaagaaggctgaggaggatgctcgcaaggctcaggaagccgataag
gctacccccgaccaggagatgaaagatgccgacgctcaggagactgaaggcacagccgac
ccccagtaa
>Fp34
atgagtgtcgttggaatcgatttcggaaccctcaagaccgtcattgccattgcccgaaac
cgtggcgtcgacgttgtcaccaatgaagtctcaaaccgagcaactccttccctggtagga
ttcggacccaagtctcgctacctcggcgaggccgccaagacccaggagatctccaacctc
aagaacaccgtcagctccctcaagcgactcgctggccgatcattcaacgaccccgatatt
caggttgagcagcaatatgttaccgctcctctggtcgacgtcaacggccaggtcggtgcc
gaggtcaactacctgggcaagaaggagaacttcacagctacccagttggttggcatgtac
ctgagcaagatcaagcagaccgccggcgccgagctgaagctacctgtccaagatgtctgc
atgagtgtgcccccttggttcaccgatgttcagcgccgtgcccttatcgatgctgccgag
atcgccggtctccgcgtcctgcgcctcatcaacgacggtactgctgccgctcttggctgg
ggtatcacaaagctcgacttgcccgctcccgaggagcagcctcgccgagtctgctttatc
gacattggacacagcagctacactgtttccattgttgagttcaagaagggtgagctcgct
gtcaaggccactacctgggacaaggacttcggtggccgggacttcgaccgtgctctcgtt
gagcaccttgccaaggagtttaagggcaaatacaaggtcgacatcatgacccacggccgt
gctctcgctcgtaccatcgccgccgccgagaagaccaagaagatcctttctgccaaccag
caggcccccgtcaacattgagtctctcatgaacgatatcgatgcttcctctatgatcacc
cgccaggagtttgaggccatgattgagcccctccttcagcgaacccacgttcctcttgag
gaggccctggcccaggccaagatcaccaaggacgatatcgacattatcgaagttgttggt
ggtggttctcgtgttcctgctctcaaggagcgcatccagtccttcttcggcaagcctctt
tctttcaccctcaacgccgatgaggctcttgcccgtggttccgctttcagctgcgccatt
ctttctcccgtcttccgtgtccgagactttgctgtccaggacatcatcagctaccccatt
gagtttggctgggagaaggcccccgatattcctgatgaggacaccagcctgactgtcttc
aacaagggcaatgttatgccctccaccaagattcttactttctaccgaaaacagcccttc
gatctcgaggctcgatatgcccagcccgagctgctccccggcaagactaacccttggatc
ggccgcttctccgtcaagaacgtcaaggccgatggtaaggacgacttcatgatctgcaaa
ctcaaggcccgcgtcaacattcacggtgttctcaacgtcgagacaggctactatgtcgaa
gaggaggaagtcgaggaggaggtcaacgaggaccccgatgtgagttttcctgcgccgctt
attgctagcaatgtttctcctattctttcagaagacgaggtatctacttcatcatctgca
actgtcggagatgatagtcatacctatcccgccaagcgtcaacgcattgatgatgataat
gatcattctttgttccgttttgctactgccgtcgatgaagatttggaaccttcaatttat
gaaacccgatcgctaacgtatatccctttaaaggccatggaaactgataaggatgccccc
aagaagacccgcaaggtcaagaagcaggtccgaaagggtgacctgcccatctccaccggc
agtgcttcattggacgattccaccaaggcaagccttcttgagaaggagtctgccatggtg
atggaagacaagcttgtcgccgacaccgaggagaagaagaacgagcttgaggcctacatc
tacgacctccgtgccaagctcgacgagcagtactctgagttcgctagcgaggaggagaag
gagactatcaaggctaagctcgaggctactgaggattggttgtacgaagagggcgaggat
accactaagggtgtgtacgttgccaagatcgacgagatccgtgccatggctggcccaatt
gtccagcgtcactttgagaaagtcgaggccgagcgacaagccgctctggagaaagccgag
gccgaacgggctgcgaagaaggctgaggaggatgctcgcaaggctcaggaagccgataag
gctacccccgaccaggagatgaaagatgccgacgctcaggagactgaaggcacagccgac
ccccagtaa
>Fp35
atgagtgtcgttggaatcgatttcggaaccctcaagaccgtcattgccattgcccgaaac
cgtggcgtcgacgttgtcaccaatgaagtctcaaaccgagcaactccttccctggtagga
ttcggacccaagtctcgctacctcggcgaggccgccaagacccaggagatctccaacctc
aagaacaccgtcagctccctcaagcgactcgctggccgatcattcaacgaccccgatatt
caggttgagcagcaatatgttaccgctcctctggtcgacgtcaacggccaggtcggtgcc
gaggtcaactacctgggcaagaaggagaacttcacagctacccagttggttggcatgtac
ctgagcaagatcaagcagaccgccggcgccgagctgaagctacctgtccaagatgtctgc
atgagtgtgcccccttggttcaccgatgttcagcgccgtgcccttatcgatgctgccgag
atcgccggtctccgcgtcctgcgcctcatcaacgacggtactgctgccgctcttggctgg
ggtatcacaaagctcgacttgcccgctcccgaggagcagcctcgccgagtctgctttatc
gacattggacacagcagctacactgtttccattgttgagttcaagaagggtgagctcgct
gtcaaggccactacctgggacaaggacttcggtggccgggacttcgaccgtgctctcgtt
gagcaccttgccaaggagtttaagggcaaatacaaggtcgacatcatgacccacggccgt
gctctcgctcgtaccatcgccgccgccgagaagaccaagaagatcctttctgccaaccag
caggcccccgtcaacattgagtctctcatgaacgatatcgatgcttcctctatgatcacc
cgccaggagtttgaggccatgattgagcccctccttcagcgaacccacgttcctcttgag
gaggccctggcccaggccaagatcaccaaggacgatatcgacattatcgaagttgttggt
ggtggttctcgtgttcctgctctcaaggagcgcatccagtccttcttcggcaagcctctt
tctttcaccctcaacgccgatgaggctcttgcccgtggttccgctttcagctgcgccatt
ctttctcccgtcttccgtgtccgagactttgctgtccaggacatcatcagctaccccatt
gagtttggctgggagaaggcccccgatattcctgatgaggacaccagcctgactgtcttc
aacaagggcaatgttatgccctccaccaagattcttactttctaccgaaaacagcccttc
gatctcgaggctcgatatgcccagcccgagctgctccccggcaagactaacccttggatc
ggccgcttctccgtcaagaacgtcaaggccgatggtaaggacgacttcatgatctgcaaa
ctcaaggcccgcgtcaacattcacggtgttctcaacgtcgagacaggctactatgtcgaa
gaggaggaagtcgaggaggaggtcaacgaggaccccgatgtgagttttcctgcgccgctt
attgctagcaatgtttctcctattctttcagaagacgaggtatctacttcatcatctgca
actgtcggagatgatagtcatacctatcccgccaagcgtcaacgcattgatgatgataat
gatcattctttgttccgttttgctactgccgtcgatgaagatttggaaccttcaatttat
gaaacccgatcgctaacgtatatccctttaaaggccatggaaactgataaggatgccccc
aagaagacccgcaaggtcaagaagcaggtccgaaagggtgacctgcccatctccaccggc
agtgcttcattggacgattccaccaaggcaagccttcttgagaaggagtctgccatggtg
atggaagacaagcttgtcgccgacaccgaggagaagaagaacgagcttgaggcctacatc
tacgacctccgtgccaagctcgacgagcagtactctgagttcgctagcgaggaggagaag
gagactatcaaggctaagctcgaggctactgaggattggttgtacgaagagggcgaggat
accactaagggtgtgtacgttgccaagatcgacgagatccgtgccatggctggcccaatt
gtccagcgtcactttgagaaagtcgaggccgagcgacaagccgctctggagaaagccgag
gccgaacgggctgcgaagaaggctgaggaggatgctcgcaaggctcaggaagccgataag
gctacccccgaccaggagatgaaagatgccgacgctcaggagactgaaggcacagccgac
ccccagtaa
>Fp38
atgagtgtcgttggaatcgatttcggaaccctcaagaccgtcattgccattgcccgaaac
cgtggcgtcgacgttgtcaccaatgaagtctcaaaccgagcaactccttccctggtagga
ttcggacccaagtctcgctacctcggcgaggccgccaagacccaggagatctccaacctc
aagaacaccgtcagctccctcaagcgactcgctggccgatcattcaacgaccccgatatt
caggttgagcagcaatatgttaccgctcctctggtcgacgtcaacggccaggtcggtgcc
gaggtcaactacctgggcaagaaggagaacttcacagctacccagttggttggcatgtac
ctgagcaagatcaagcagaccgccggcgccgagctgaagctacctgtccaagatgtctgc
atgagtgtgcccccttggttcaccgatgttcagcgccgtgcccttatcgatgctgccgag
atcgccggtctccgcgtcctgcgcctcatcaacgacggtactgctgccgctcttggctgg
ggtatcacaaagctcgacttgcccgctcccgaggagcagcctcgccgagtctgctttatc
gacattggacacagcagctacactgtttccattgttgagttcaagaagggtgagctcgct
gtcaaggccactacctgggacaaggacttcggtggccgggacttcgaccgtgctctcgtt
gagcaccttgccaaggagtttaagggcaaatacaaggtcgacatcatgacccacggccgt
gctctcgctcgtaccatcgccgccgccgagaagaccaagaagatcctttctgccaaccag
caggcccccgtcaacattgagtctctcatgaacgatatcgatgcttcctctatgatcacc
cgccaggagtttgaggccatgattgagcccctccttcagcgaacccacgttcctcttgag
gaggccctggcccaggccaagatcaccaaggacgatatcgacattatcgaagttgttggt
ggtggttctcgtgttcctgctctcaaggagcgcatccagtccttcttcggcaagcctctt
tctttcaccctcaacgccgatgaggctcttgcccgtggttccgctttcagctgcgccatt
ctttctcccgtcttccgtgtccgagactttgctgtccaggacatcatcagctaccccatt
gagtttggctgggagaaggcccccgatattcctgatgaggacaccagcctgactgtcttc
aacaagggcaatgttatgccctccaccaagattcttactttctaccgaaaacagcccttc
gatctcgaggctcgatatgcccagcccgagctgctccccggcaagactaacccttggatc
ggccgcttctccgtcaagaacgtcaaggccgatggtaaggacgacttcatgatctgcaaa
ctcaaggcccgcgtcaacattcacggtgttctcaacgtcgagacaggctactatgtcgaa
gaggaggaagtcgaggaggaggtcaacgaggaccccgatgtgagttttcctgcgccgctt
attgctagcaatgtttctcctattctttcagaagacgaggtatctacttcatcatctgca
actgtcggagatgatagtcatacctatcccgccaagcgtcaacgcattgatgatgataat
gatcattctttgttccgttttgctactgccgtcgatgaagatttggaaccttcaatttat
gaaacccgatcgctaacgtatatccctttaaaggccatggaaactgataaggatgccccc
aagaagacccgcaaggtcaagaagcaggtccgaaagggtgacctgcccatctccaccggc
agtgcttcattggacgattccaccaaggcaagccttcttgagaaggagtctgccatggtg
atggaagacaagcttgtcgccgacaccgaggagaagaagaacgagcttgaggcctacatc
tacgacctccgtgccaagctcgacgagcagtactctgagttcgctagcgaggaggagaag
gagactatcaaggctaagctcgaggctactgaggattggttgtacgaagagggcgaggat
accactaagggtgtgtacgttgccaagatcgacgagatccgtgccatggctggcccaatt
gtccagcgtcactttgagaaagtcgaggccgagcgacaagccgctctggagaaagccgag
gccgaacgggctgcgaagaaggctgaggaggatgctcgcaaggctcaggaagccgataag
gctacccccgaccaggagatgaaagatgccgacgctcaggagactgaaggcacagccgac
ccccagtaa
>Fp39
atgagtgtcgttggaatcgatttcggaaccctcaagaccgtcattgccattgcccgaaac
cgtggcgtcgacgttgtcaccaatgaagtctcaaaccgagcaactccttccctggtagga
ttcggacccaagtctcgctacctcggcgaggccgccaagacccaggagatctccaacctc
aagaacaccgtcagctccctcaagcgactcgctggccgatcattcaacgaccccgatatt
caggttgagcagcaatatgttaccgctcctctggtcgacgttaacggccaggtcggtgcc
gaggtcaactacctgggcaagaaggagaacttcacagctacccagttggttggcatgtac
ctgagcaagatcaagcagactgccggcgccgagctgaagctacctgtccaagatgtctgc
atgagtgtgcccccttggttcaccgatgttcagcgccgtgcccttatcgatgctgccgag
atcgccggtctccgcgtcctgcgcctcatcaacgacggtactgctgccgctcttggctgg
ggtatcacaaagctcgacttgcccgctcccgaggagcagcctcgccgagtctgctttatc
gacattggacacagcagctacactgtttccattgttgagttcaagaagggtgagctcgct
gtcaaggccactacctgggacaaggacttcggtggccgggacttcgaccgtgctctcgtt
gagcaccttgccaaggagtttaagggcaaatacaaggtcgacatcatgacccacggccgt
gctctcgctcgtaccatcgccgccgccgagaagaccaagaagatcctttctgccaaccag
caggcccccgtcaacattgagtctctcatgaacgatatcgatgcttcctctatgatcacc
cgccaggagtttgaggccatgattgagcccctccttcagcgaacccacgttcctcttgag
gaggccctggcccaggccaagatcaccaaggacgatatcgacattatcgaagttgttggt
ggtggttctcgtgttcctgctctcaaggagcgcatccagtccttcttcggcaagcctctt
tctttcaccctcaacgccgatgaggctcttgcccgtggttccgctttcagctgcgccatt
ctttctcccgtcttccgtgtccgagactttgctgtccaggacatcatcagctaccccatt
gagtttggctgggagaaggcccccgatattcctgatgaggacaccagcctgactgtcttc
aacaagggcaatgttatgccctccaccaagattcttactttctaccgaaaacagcccttc
gatctcgaggctcgatatgcccagcccgagctgctccccggcaagactaacccttggatc
ggccgcttctccgtcaagaacgtcaaggccgatggtaaggacgacttcatgatctgcaaa
ctcaaggcccgcgtcaacattcacggtgttctcaacgtcgagacaggctactatgtcgaa
gaggaggaagtcgaggaggaggtcaacgaggaccccgatgtgagttttcctgcgccgctt
attgctagcaatgtttctcctattctttcagaagacgaggtatctacttcatcatctgca
actgtcggagatgatagtcatacctatcccgccaagcgtcaacgcattgatgatgataat
gatcattctttgttccgttttgctactgccgtcgatgaagatttggaaccttcaatttat
gaaacccgatcgctaacgtatatccctttaaaggccatggaaactgataaggatgccccc
aagaagacccgcaaggtcaagaagcaggtccgaaagggtgacctgcccatctccaccggc
agtgcttcattggacgattccaccaaggcaagccttcttgagaaggagtctgccatggtg
atggaagacaagcttgtcgccgacaccgaggagaagaagaacgagcttgaggcctacatc
tacgacctccgtgccaagctcgacgagcagtactctgagttcgctagcgaggaggagaag
gagactatcaaggctaagctcgaggctactgaggattggttgtacgaagagggcgaggat
accactaagggtgtgtacgttgccaagatcgacgagatccgtgccatggctggcccaatt
gtccagcgtcactttgagaaagtcgaggccgagcgacaagccgctctggagaaagccgag
gccgaacgggctgcgaagaaggctgaggaggatgctcgcaaggctcaggaagccgataag
gctacccccgaccaggagatgaaagatgccgacgctcaggagactgaaggcacagccgac
ccccagtaa
>Fp42
atgagtgtcgttggaatcgatttcggaaccctcaagaccgtcattgccattgcccgaaac
cgtggcgtcgacgttgtcaccaatgaagtctcaaaccgagcaactccttccctggtagga
ttcggacccaagtctcgctacctcggcgaggccgccaagacccaggagatctccaacctc
aagaacaccgtcagctccctcaagcgactcgctggccgatcattcaacgaccccgatatt
caggttgagcagcaatatgttaccgctcctctggtcgacgtcaacggccaggtcggtgcc
gaggtcaactacctgggcaagaaggagaacttcacagctacccagttggttggcatgtac
ctgagcaagatcaagcagaccgccggcgccgagctgaagctacctgtccaagatgtctgc
atgagtgtgcccccttggttcaccgatgttcagcgccgtgcccttatcgatgctgccgag
atcgccggtctccgcgtcctgcgcctcatcaacgacggtactgctgccgctcttggctgg
ggtatcacaaagctcgacttgcccgctcccgaggagcagcctcgccgagtctgctttatc
gacattggacacagcagctacactgtttccattgttgagttcaagaagggtgagctcgct
gtcaaggccactacctgggacaaggacttcggtggccgggacttcgaccgtgctctcgtt
gagcaccttgccaaggagtttaagggcaaatacaaggtcgacatcatgacccacggccgt
gctctcgctcgtaccatcgccgccgccgagaagaccaagaagatcctttctgccaaccag
caggcccccgtcaacattgagtctctcatgaacgatatcgatgcttcctctatgatcacc
cgccaggagtttgaggccatgattgagcccctccttcagcgaacccacgttcctcttgag
gaggccctggcccaggccaagatcaccaaggacgatatcgacattatcgaagttgttggt
ggtggttctcgtgttcctgctctcaaggagcgcatccagtccttcttcggcaagcctctt
tctttcaccctcaacgccgatgaggctcttgcccgtggttccgctttcagctgcgccatt
ctttctcccgtcttccgtgtccgagactttgctgtccaggacatcatcagctaccccatt
gagtttggctgggagaaggcccccgatattcctgatgaggacaccagcctgactgtcttc
aacaagggcaatgttatgccctccaccaagattcttactttctaccgaaaacagcccttc
gatctcgaggctcgatatgcccagcccgagctgctccccggcaagactaacccttggatc
ggccgcttctccgtcaagaacgtcaaggccgatggtaaggacgacttcatgatctgcaaa
ctcaaggcccgcgtcaacattcacggtgttctcaacgtcgagacaggctactatgtcgaa
gaggaggaagtcgaggaggaggtcaacgaggaccccgatgtgagttttcctgcgccgctt
attgctagcaatgtttctcctattctttcagaagacgaggtatctacttcatcatctgca
actgtcggagatgatagtcatacctatcccgccaagcgtcaacgcattgatgatgataat
gatcattctttgttccgttttgctactgccgtcgatgaagatttggaaccttcaatttat
gaaacccgatcgctaacgtatatccctttaaaggccatggaaactgataaggatgccccc
aagaagacccgcaaggtcaagaagcaggtccgaaagggtgacctgcccatctccaccggc
agtgcttcattggacgattccaccaaggcaagccttcttgagaaggagtctgccatggtg
atggaagacaagcttgtcgccgacaccgaggagaagaagaacgagcttgaggcctacatc
tacgacctccgtgccaagctcgacgagcagtactctgagttcgctagcgaggaggagaag
gagactatcaaggctaagctcgaggctactgaggattggttgtacgaagagggcgaggat
accactaagggtgtgtacgttgccaagatcgacgagatccgtgccatggctggcccaatt
gtccagcgtcactttgagaaagtcgaggccgagcgacaagccgctctggagaaagccgag
gccgaacgggctgcgaagaaggctgaggaggatgctcgcaaggctcaggaagccgataag
gctacccccgaccaggagatgaaagatgccgacgctcaggagactgaaggcacagccgac
ccccagtaa
>Fp44
atgagtgtcgttggaatcgatttcggaaccctcaagaccgtcattgccattgcccgaaac
cgtggcgtcgacgttgtcaccaatgaagtctcaaaccgagcaactccttccctggtagga
ttcggacccaagtctcgctacctcggcgaggccgccaagacccaggagatctccaacctc
aagaacaccgtcagctccctcaagcgactcgctggccgatcattcaacgaccccgatatt
caggttgagcagcaatatgttaccgctcctctggtcgacgtcaacggccaggtcggtgcc
gaggtcaactacctgggcaagaaggagaacttcacagctacccagttggttggcatgtac
ctgagcaagatcaagcagaccgccggcgccgagctgaagctacctgtccaagatgtctgc
atgagtgtgcccccttggttcaccgatgttcagcgccgtgcccttatcgatgctgccgag
atcgccggtctccgcgtcctgcgcctcatcaacgacggtactgctgccgctcttggctgg
ggtatcacaaagctcgacttgcccgctcccgaggagcagcctcgccgagtctgctttatc
gacattggacacagcagctacactgtttccattgttgagttcaagaagggtgagctcgct
gtcaaggccactacctgggacaaggacttcggtggccgggacttcgaccgtgctctcgtt
gagcaccttgccaaggagtttaagggcaaatacaaggtcgacatcatgacccacggccgt
gctctcgctcgtaccatcgccgccgccgagaagaccaagaagatcctttctgccaaccag
caggcccccgtcaacattgagtctctcatgaacgatatcgatgcttcctctatgatcacc
cgccaggagtttgaggccatgattgagcccctccttcagcgaacccacgttcctcttgag
gaggccctggcccaggccaagatcaccaaggacgatatcgacattatcgaagttgttggt
ggtggttctcgtgttcctgctctcaaggagcgcatccagtccttcttcggcaagcctctt
tctttcaccctcaacgccgatgaggctcttgcccgtggttccgctttcagctgcgccatt
ctttctcccgtcttccgtgtccgagactttgctgtccaggacatcatcagctaccccatt
gagtttggctgggagaaggcccccgatattcctgatgaggacaccagcctgactgtcttc
aacaagggcaatgttatgccctccaccaagattcttactttctaccgaaaacagcccttc
gatctcgaggctcgatatgcccagcccgagctgctccccggcaagactaacccttggatc
ggccgcttctccgtcaagaacgtcaaggccgatggtaaggacgacttcatgatctgcaaa
ctcaaggcccgcgtcaacattcacggtgttctcaacgtcgagacaggctactatgtcgaa
gaggaggaagtcgaggaggaggtcaacgaggaccccgatgtgagttttcctgcgccgctt
attgctagcaatgtttctcctattctttcagaagacgaggtatctacttcatcatctgca
actgtcggagatgatagtcatacctatcccgccaagcgtcaacgcattgatgatgataat
gatcattctttgttccgttttgctactgccgtcgatgaagatttggaaccttcaatttat
gaaacccgatcgctaacgtatatccctttaaaggccatggaaactgataaggatgccccc
aagaagacccgcaaggtcaagaagcaggtccgaaagggtgacctgcccatctccaccggc
agtgcttcattggacgattccaccaaggcaagccttcttgagaaggagtctgccatggtg
atggaagacaagcttgtcgccgacaccgaggagaagaagaacgagcttgaggcctacatc
tacgacctccgtgccaagctcgacgagcagtactctgagttcgctagcgaggaggagaag
gagactatcaaggctaagctcgaggctactgaggattggttgtacgaagagggcgaggat
accactaagggtgtgtacgttgccaagatcgacgagatccgtgccatggctggcccaatt
gtccagcgtcactttgagaaagtcgaggccgagcgacaagccgctctggagaaagccgag
gccgaacgggctgcgaagaaggctgaggaggatgctcgcaaggctcaggaagccgataag
gctacccccgaccaggagatgaaagatgccgacgctcaggagactgaaggcacagccgac
ccccagtaa
>Fp49
atgagtgtcgttggaatcgatttcggaaccctcaagaccgtcattgccattgcccgaaac
cgtggcgtcgacgttgtcaccaatgaagtctcaaaccgagcaactccttccctggtagga
ttcggacccaagtctcgctacctcggcgaggccgccaagacccaggagatctccaacctc
aagaacaccgtcagctccctcaagcgactcgctggccgatcattcaacgaccccgatatt
caggttgagcagcaatatgttaccgctcctctggtcgacgtcaacggccaggtcggtgcc
gaggtcaactacctgggcaagaaggagaacttcacagctacccagttggttggcatgtac
ctgagcaagatcaagcagaccgccggcgccgagctgaagctacctgtccaagatgtctgc
atgagtgtgcccccttggttcaccgatgttcagcgccgtgcccttatcgatgctgccgag
atcgccggtctccgcgtcctgcgcctcatcaacgacggtactgctgccgctcttggctgg
ggtatcacaaagctcgacttgcccgctcccgaggagcagcctcgccgagtctgctttatc
gacattggacacagcagctacactgtttccattgttgagttcaagaagggtgagctcgct
gtcaaggccactacctgggacaaggacttcggtggccgggacttcgaccgtgctctcgtt
gagcaccttgccaaggagtttaagggcaaatacaaggtcgacatcatgacccacggccgt
gctctcgctcgtaccatcgccgccgccgagaagaccaagaagatcctttctgccaaccag
caggcccccgtcaacattgagtctctcatgaacgatatcgatgcttcctctatgatcacc
cgccaggagtttgaggccatgattgagcccctccttcagcgaacccacgttcctcttgag
gaggccctggcccaggccaagatcaccaaggacgatatcgacattatcgaagttgttggt
ggtggttctcgtgttcctgctctcaaggagcgcatccagtccttcttcggcaagcctctt
tctttcaccctcaacgccgatgaggctcttgcccgtggttccgctttcagctgcgccatt
ctttctcccgtcttccgtgtccgagactttgctgtccaggacatcatcagctaccccatt
gagtttggctgggagaaggcccccgatattcctgatgaggacaccagcctgactgtcttc
aacaagggcaatgttatgccctccaccaagattcttactttctaccgaaaacagcccttc
gatctcgaggctcgatatgcccagcccgagctgctccccggcaagactaacccttggatc
ggccgcttctccgtcaagaacgtcaaggccgatggtaaggacgacttcatgatctgcaaa
ctcaaggcccgcgtcaacattcacggtgttctcaacgtcgagacaggctactatgtcgaa
gaggaggaagtcgaggaggaggtcaacgaggaccccgatgtgagttttcctgcgccgctt
attgctagcaatgtttctcctattctttcagaagacgaggtatctacttcatcatctgca
actgtcggagatgatagtcatacctatcccgccaagcgtcaacgcattgatgatgataat
gatcattctttgttccgttttgctactgccgtcgatgaagatttggaaccttcaatttat
gaaacccgatcgctaacgtatatccctttaaaggccatggaaactgataaggatgccccc
aagaagacccgcaaggtcaagaagcaggtccgaaagggtgacctgcccatctccaccggc
agtgcttcattggacgattccaccaaggcaagccttcttgagaaggagtctgccatggtg
atggaagacaagcttgtcgccgacaccgaggagaagaagaacgagcttgaggcctacatc
tacgacctccgtgccaagctcgacgagcagtactctgagttcgctagcgaggaggagaag
gagactatcaaggctaagctcgaggctactgaggattggttgtacgaagagggcgaggat
accactaagggtgtgtacgttgccaagatcgacgagatccgtgccatggctggcccaatt
gtccagcgtcactttgagaaagtcgaggccgagcgacaagccgctctggagaaagccgag
gccgaacgggctgcgaagaaggctgaggaggatgctcgcaaggctcaggaagccgataag
gctacccccgaccaggagatgaaagatgccgacgctcaggagactgaaggcacagccgac
ccccagtaa
>Fp50
atgagtgtcgttggaatcgatttcggaaccctcaagaccgtcattgccattgcccgaaac
cgtggcgtcgacgttgtcaccaatgaagtctcaaaccgagcaactccttccctggtagga
ttcggacccaagtctcgctacctcggcgaggccgccaagacccaggagatctccaacctc
aagaacaccgtcagctccctcaagcgactcgctggccgatcattcaacgaccccgatatt
caggttgagcagcaatatgttaccgctcctctggtcgacgtcaacggccaggtcggtgcc
gaggtcaactacctgggcaagaaggagaacttcacagctacccagttggttggcatgtac
ctgagcaagatcaagcagaccgccggcgccgagctgaagctacctgtccaagatgtctgc
atgagtgtgcccccttggttcaccgatgttcagcgccgtgcccttatcgatgctgccgag
atcgccggtctccgcgtcctgcgcctcatcaacgacggtactgctgccgctcttggctgg
ggtatcacaaagctcgacttgcccgctcccgaggagcagcctcgccgagtctgctttatc
gacattggacacagcagctacactgtttccattgttgagttcaagaagggtgagctcgct
gtcaaggccactacctgggacaaggacttcggtggccgggacttcgaccgtgctctcgtc
gagcaccttgccaaggagtttaagggcaaatacaaggtcgacatcatgacccacggccgt
gctctcgctcgtaccatcgccgccgccgagaagaccaagaagatcctttctgccaaccag
caggcccccgtcaacattgagtctctcatgaacgatatcgatgcttcctctatgatcacc
cgccaggagtttgaggccatgattgagcccctccttcagcgaacccacgttcctcttgag
gaggccctggcccaggccaagatcaccaaggacgatatcgacattatcgaagttgttggt
ggtggttctcgtgttcctgctctcaaggagcgcatccagtccttcttcggcaagcctctt
tctttcaccctcaacgccgatgaggctcttgcccgtggttccgctttcagctgcgccatt
ctttctcccgtcttccgtgtccgagactttgctgtccaggacatcatcagctaccccatt
gagtttggctgggagaaggcccccgatattcctgatgaggacaccagcctgactgtcttc
aacaagggcaatgttatgccctccaccaagattcttactttctaccgaaaacagcccttc
gatctcgaggctcgatatgcccagcccgagctgctccccggcaagactaacccttggatc
ggccgcttctccgtcaagaacgtcaaggccgatggtaaggacgactttatgatctgcaaa
ctcaaggcccgcgtcaacattcacggtgttctcaacgtcgagacaggctactatgtcgaa
gaggaggaagtcgaggaggaggtcaacgaggaccccgatgtgagttttcctgcgccgctt
attgctagcaatgtttctcctattctttcagaagacgaggtatctacttcatcatctgca
actgtcggagatgatagtcatacctatcccgccaagcgtcaacgcattgatgatgataat
gatcattctttgttccgttttgctactgccgtcgatgaagatttggaaccttcaatttat
gaaacccgatcgctaacgtatatccctttaaaggccatggaaactgataaggatgccccc
aagaagacccgcaaggtcaagaagcaggtccgaaagggtgacctgcccatctccaccggc
agtgcttcattggacgattccaccaaggcaagccttcttgagaaggagtctgccatggtg
atggaagacaagcttgtcgccgacaccgaggagaagaagaacgagcttgaggcctacatc
tacgacctccgtgccaagctcgacgagcagtactctgagttcgctagcgaggaggagaag
gagactatcaaggctaagctcgaggctactgaggattggttgtacgaagagggcgaggat
accactaagggtgtgtacgttgccaagatcgacgagatccgtgccatggctggcccaatt
gtccagcgtcactttgagaaagtcgaggccgagcgacaagccgctctggagaaagccgag
gccgaacgggctgcgaagaaggctgaggaggatgctcgcaaggctcaggaagccgataag
gctacccccgaccaggagatgaaagatgccgacgctcaggagactgaaggcacagccgac
ccccagtaa
>Fp51
atgagtgtcgttggaatcgatttcggaaccctcaagaccgtcattgccattgcccgaaac
cgtggcgtcgacgttgtcaccaatgaagtctcaaaccgagcaactccttccctggtagga
ttcggacccaagtctcgctacctcggcgaggccgccaagacccaggagatctccaacctc
aagaacaccgtcagctccctcaagcgactcgctggccgatcattcaacgaccccgatatt
caggttgagcagcaatatgttaccgctcctctggtcgacgtcaacggccaggtcggtgcc
gaggtcaactacctgggcaagaaggagaacttcacagctacccagttggttggcatgtac
ctgagcaagatcaagcagaccgccggcgccgagctgaagctacctgtccaagatgtctgc
atgagtgtgcccccttggttcaccgatgttcagcgccgtgcccttatcgatgctgccgag
atcgccggtctccgcgtcctgcgcctcatcaacgacggtactgctgccgctcttggctgg
ggtatcacaaagctcgacttgcccgctcccgaggagcagcctcgccgagtctgctttatc
gacattggacacagcagctacactgtttccattgttgagttcaagaagggtgagctcgct
gtcaaggccactacctgggacaaggacttcggtggccgggacttcgaccgtgctctcgtc
gagcaccttgccaaggagtttaagggcaaatacaaggtcgacatcatgacccacggccgt
gctctcgctcgtaccatcgccgccgccgagaagaccaagaagatcctttctgccaaccag
caggcccccgtcaacattgagtctctcatgaacgatatcgatgcttcctctatgatcacc
cgccaggagtttgaggccatgattgagcccctccttcagcgaacccacgttcctcttgag
gaggccctggcccaggccaagatcaccaaggacgatatcgacattatcgaagttgttggt
ggtggttctcgtgttcctgctctcaaggagcgcatccagtccttcttcggcaagcctctt
tctttcaccctcaacgccgatgaggctcttgcccgtggttccgctttcagctgcgccatt
ctttctcccgtcttccgtgtccgagactttgctgtccaggacatcatcagctaccccatt
gagtttggctgggagaaggcccccgatattcctgatgaggacaccagcctgactgtcttc
aacaagggcaatgttatgccctccaccaagattcttactttctaccgaaaacagcccttc
gatctcgaggctcgatatgcccagcccgagctgctccccggcaagactaacccttggatc
ggccgcttctccgtcaagaacgtcaaggccgatggtaaggacgactttatgatctgcaaa
ctcaaggcccgcgtcaacattcacggtgttctcaacgtcgagacaggctactatgtcgaa
gaggaggaagtcgaggaggaggtcaacgaggaccccgatgtgagttttcctgcgccgctt
attgctagcaatgtttctcctattctttcagaagacgaggtatctacttcatcatctgca
actgtcggagatgatagtcatacctatcccgccaagcgtcaacgcattgatgatgataat
gatcattctttgttccgttttgctactgccgtcgatgaagatttggaaccttcaatttat
gaaacccgatcgctaacgtatatccctttaaaggccatggaaactgataaggatgccccc
aagaagacccgcaaggtcaagaagcaggtccgaaagggtgacctgcccatctccaccggc
agtgcttcattggacgattccaccaaggcaagccttcttgagaaggagtctgccatggtg
atggaagacaagcttgtcgccgacaccgaggagaagaagaacgagcttgaggcctacatc
tacgacctccgtgccaagctcgacgagcagtactctgagttcgctagcgaggaggagaag
gagactatcaaggctaagctcgaggctactgaggattggttgtacgaagagggcgaggat
accactaagggtgtgtacgttgccaagatcgacgagatccgtgccatggctggcccaatt
gtccagcgtcactttgagaaagtcgaggccgagcgacaagccgctctggagaaagccgag
gccgaacgggctgcgaagaaggctgaggaggatgctcgcaaggctcaggaagccgataag
gctacccccgaccaggagatgaaagatgccgacgctcaggagactgaaggcacagccgac
ccccagtaa
>Fp59
atgagtgtcgttggaatcgatttcggaaccctcaagaccgtcattgccattgcccgaaac
cgtggcgtcgacgttgtcaccaatgaagtctcaaaccgagcaactccttccctggtagga
ttcggacccaagtctcgctacctcggcgaggccgccaagacccaggagatctccaacctc
aagaacaccgtcagctccctcaagcgactcgctggccgatcattcaacgaccccgatatt
caggttgagcagcaatatgttaccgctcctctggtcgacgttaacggccaggtcggtgcc
gaggtcaactacctgggcaagaaggagaacttcacagctacccagttggttggcatgtac
ctgagcaagatcaagcagactgccggcgccgagctgaagctacctgtccaagatgtctgc
atgagtgtgcccccttggttcaccgatgttcagcgccgtgcccttatcgatgctgccgag
atcgccggtctccgcgtcctgcgcctcatcaacgacggtactgctgccgctcttggctgg
ggtatcacaaagctcgacttgcccgctcccgaggagcagcctcgccgagtctgctttatc
gacattggacacagcagctacactgtttccattgttgagttcaagaagggtgagctcgct
gtcaaggccactacctgggacaaggacttcggtggccgggacttcgaccgtgctctcgtt
gagcaccttgccaaggagtttaagggcaaatacaaggtcgacatcatgacccacggccgt
gctctcgctcgtaccatcgccgccgccgagaagaccaagaagatcctttctgccaaccag
caggcccccgtcaacattgagtctctcatgaacgatatcgatgcttcctctatgatcacc
cgccaggagtttgaggccatgattgagcccctccttcagcgaacccacgttcctcttgag
gaggccctggcccaggccaagatcaccaaggacgatatcgacattatcgaagttgttggt
ggtggttctcgtgttcctgctctcaaggagcgcatccagtccttcttcggcaagcctctt
tctttcaccctcaacgccgatgaggctcttgcccgtggttccgctttcagctgcgccatt
ctttctcccgtcttccgtgtccgagactttgctgtccaggacatcatcagctaccccatt
gagtttggctgggagaaggcccccgatattcctgatgaggacaccagcctgactgtcttc
aacaagggcaatgttatgccctccaccaagattcttactttctaccgaaaacagcccttc
gatctcgaggctcgatatgcccagcccgagctgctccccggcaagactaacccttggatc
ggccgcttctccgtcaagaacgtcaaggccgatggtaaggacgacttcatgatctgcaaa
ctcaaggcccgcgtcaacattcacggtgttctcaacgtcgagacaggctactatgtcgaa
gaggaggaagtcgaggaggaggtcaacgaggaccccgatgtgagttttcctgcgccgctt
attgctagcaatgtttctcctattctttcagaagacgaggtatctacttcatcatctgca
actgtcggagatgatagtcatacctatcccgccaagcgtcaacgcattgatgatgataat
gatcattctttgttccgttttgctactgccgtcgatgaagatttggaaccttcaatttat
gaaacccgatcgctaacgtatatccctttaaaggccatggaaactgataaggatgccccc
aagaagacccgcaaggtcaagaagcaggtccgaaagggtgacctgcccatctccaccggc
agtgcttcattggacgattccaccaaggcaagccttcttgagaaggagtctgccatggtg
atggaagacaagcttgtcgccgacaccgaggagaagaagaacgagcttgaggcctacatc
tacgacctccgtgccaagctcgacgagcagtactctgagttcgctagcgaggaggagaag
gagactatcaaggctaagctcgaggctactgaggattggttgtacgaagagggcgaggat
accactaagggtgtgtacgttgccaagatcgacgagatccgtgccatggctggcccaatt
gtccagcgtcactttgagaaagtcgaggccgagcgacaagccgctctggagaaagccgag
gccgaacgggctgcgaagaaggctgaggaggatgctcgcaaggctcaggaagccgataag
gctacccccgaccaggagatgaaagatgccgacgctcaggagactgaaggcacagccgac
ccccagtaa
>Fp63
atgagtgtcgttggaatcgatttcggaaccctcaagaccgtcattgccattgcccgaaac
cgtggcgtcgacgttgtcaccaatgaagtctcaaaccgagcaactccttccctggtagga
ttcggacccaagtctcgctacctcggcgaggccgccaagacccaggagatctccaacctc
aagaacaccgtcagctccctcaagcgactcgctggccgatcattcaacgaccccgatatt
caggttgagcagcaatatgttaccgctcctctggtcgacgtcaacggccaggtcggtgcc
gaggtcaactacctgggcaagaaggagaacttcacagctacccagttggttggcatgtac
ctgagcaagatcaagcagaccgccggcgccgagctgaagctacctgtccaagatgtctgc
atgagtgtgcccccttggttcaccgatgttcagcgccgtgcccttatcgatgctgccgag
atcgccggtctccgcgtcctgcgcctcatcaacgacggtactgctgccgctcttggctgg
ggtatcacaaagctcgacttgcccgctcccgaggagcagcctcgccgagtctgctttatc
gacattggacacagcagctacactgtttccattgttgagttcaagaagggtgagctcgct
gtcaaggccactacctgggacaaggacttcggtggccgggacttcgaccgtgctctcgtt
gagcaccttgccaaggagtttaagggcaaatacaaggtcgacatcatgacccacggccgt
gctctcgctcgtaccatcgccgccgccgagaagaccaagaagatcctttctgccaaccag
caggcccccgtcaacattgagtctctcatgaacgatatcgatgcttcctctatgatcacc
cgccaggagtttgaggccatgattgagcccctccttcagcgaacccacgttcctcttgag
gaggccctggcccaggccaagatcaccaaggacgatatcgacattatcgaagttgttggt
ggtggttctcgtgttcctgctctcaaggagcgcatccagtccttcttcggcaagcctctt
tctttcaccctcaacgccgatgaggctcttgcccgtggttccgctttcagctgcgccatt
ctttctcccgtcttccgtgtccgagactttgctgtccaggacatcatcagctaccccatt
gagtttggctgggagaaggcccccgatattcctgatgaggacaccagcctgactgtcttc
aacaagggcaatgttatgccctccaccaagattcttactttctaccgaaaacagcccttc
gatctcgaggctcgatatgcccagcccgagctgctccccggcaagactaacccttggatc
ggccgcttctccgtcaagaacgtcaaggccgatggtaaggacgacttcatgatctgcaaa
ctcaaggcccgcgtcaacattcacggtgttctcaacgtcgagacaggctactatgtcgaa
gaggaggaagtcgaggaggaggtcaacgaggaccccgatgtgagttttcctgcgccgctt
attgctagcaatgtttctcctattctttctgaagacgaggtatctacttcatcatctgca
actgtcggagatgatagtcatacctatcccgccaagcgtcaacgcattgatgatgataat
gatcattctttgttccgttttgctactgccgtcgatgaagatttggaaccttcaatttat
gaaacccgatcgctaacgtatatccctttaaaggccatggaaactgataaggatgccccc
aagaagacccgcaaggtcaagaagcaggtccgaaagggtgacctgcccatctccaccggc
agtgcttcattggacgattccaccaaggcaagccttcttgagaaggagtctgccatggtg
atggaagacaagcttgtcgccgacaccgaggagaagaagaacgagcttgaggcctacatc
tacgacctccgtgccaagctcgacgagcagtactctgagttcgctagcgaggaggagaag
gagactatcaaggctaagctcgaggctactgaggattggttgtacgaagagggcgaggat
accactaagggtgtgtacgttgccaagatcgacgagatccgtgccatggctggcccaatt
gtccagcgtcactttgagaaagtcgaggccgagcgacaagccgctctggagaaagccgag
gccgaacgggctgcgaagaaggctgaggaggatgctcgcaaggctcaggaagccgataag
gctacccccgaccaggagatgaaagatgccgacgctcaggagactgaaggcacagccgac
ccccagtaa
>Fp65
atgagtgtcgttggaatcgatttcggaaccctcaagaccgtcattgccattgcccgaaac
cgtggcgtcgacgttgtcaccaatgaagtctcaaaccgagcaactccttccctggtagga
ttcggacccaagtctcgctacctcggcgaggccgccaagacccaggagatctccaacctc
aagaacaccgtcagctccctcaagcgactcgctggccgatcattcaacgaccccgatatt
caggttgagcagcaatatgttaccgctcctctggtcgacgtcaacggccaggtcggtgcc
gaggtcaactacctgggcaagaaggagaacttcacagctacccagttggttggcatgtac
ctgagcaagatcaagcagaccgccggcgccgagctgaagctacctgtccaagatgtctgc
atgagtgtgcccccttggttcaccgatgttcagcgccgtgcccttatcgatgctgccgag
atcgccggtctccgcgtcctgcgcctcatcaacgacggtactgctgccgctcttggctgg
ggtatcacaaagctcgacttgcccgctcccgaggagcagcctcgccgagtctgctttatc
gacattggacacagcagctacactgtttccattgttgagttcaagaagggtgagctcgct
gtcaaggccactacctgggacaaggacttcggtggccgggacttcgaccgtgctctcgtt
gagcaccttgccaaggagtttaagggcaaatacaaggtcgacatcatgacccacggccgt
gctctcgctcgtaccatcgccgccgccgagaagaccaagaagatcctttctgccaaccag
caggcccccgtcaacattgagtctctcatgaacgatatcgatgcttcctctatgatcacc
cgccaggagtttgaggccatgattgagcccctccttcagcgaacccacgttcctcttgag
gaggccctggcccaggccaagatcaccaaggacgatatcgacattatcgaagttgttggt
ggtggttctcgtgttcctgctctcaaggagcgcatccagtccttcttcggcaagcctctt
tctttcaccctcaacgccgatgaggctcttgcccgtggttccgctttcagctgcgccatt
ctttctcccgtcttccgtgtccgagactttgctgtccaggacatcatcagctaccccatt
gagtttggctgggagaaggcccccgatattcctgatgaggacaccagcctgactgtcttc
aacaagggcaatgttatgccctccaccaagattcttactttctaccgaaaacagcccttc
gatctcgaggctcgatatgcccagcccgagctgctccccggcaagactaacccttggatc
ggccgcttctccgtcaagaacgtcaaggccgatggtaaggacgacttcatgatctgcaaa
ctcaaggcccgcgtcaacattcacggtgttctcaacgtcgagacaggctactatgtcgaa
gaggaggaagtcgaggaggaggtcaacgaggaccccgatgtgagttttcctgcgccgctt
attgctagcaatgtttctcctattctttctgaagacgaggtatctacttcatcatctgca
actgtcggagatgatagtcatacctatcccgccaagcgtcaacgcattgatgatgataat
gatcattctttgttccgttttgctactgccgtcgatgaagatttggaaccttcaatttat
gaaacccgatcgctaacgtatatccctttaaaggccatggaaactgataaggatgccccc
aagaagacccgcaaggtcaagaagcaggtccgaaagggtgacctgcccatctccaccggc
agtgcttcattggacgattccaccaaggcaagccttcttgagaaggagtctgccatggtg
atggaagacaagcttgtcgccgacaccgaggagaagaagaacgagcttgaggcctacatc
tacgacctccgtgccaagctcgacgagcagtactctgagttcgctagcgaggaggagaag
gagactatcaaggctaagctcgaggctactgaggattggttgtacgaagagggcgaggat
accactaagggtgtgtacgttgccaagatcgacgagatccgtgccatggctggcccaatt
gtccagcgtcactttgagaaagtcgaggccgagcgacaagccgctctggagaaagccgag
gccgaacgggctgcgaagaaggctgaggaggatgctcgcaaggctcaggaagccgataag
gctacccccgaccaggagatgaaagatgccgacgctcaggagactgaaggcacagccgac
ccccagtaa
>Fp66
atgagtgtcgttggaatcgatttcggaaccctcaagaccgtcattgccattgcccgaaac
cgtggcgtcgacgttgtcaccaatgaagtctcaaaccgagcaactccttccctggtagga
ttcggacccaagtctcgctacctcggcgaggccgccaagacccaggagatctccaacctc
aagaacaccgtcagctccctcaagcgactcgctggccgatcattcaacgaccccgatatt
caggttgagcagcaatatgttaccgctcctctggtcgacgtcaacggccaggtcggtgcc
gaggtcaactacctgggcaagaaggagaacttcacagctacccagttggttggcatgtac
ctgagcaagatcaagcagaccgccggcgccgagctgaagctacctgtccaagatgtctgc
atgagtgtgcccccttggttcaccgatgttcagcgccgtgcccttatcgatgctgccgag
atcgccggtctccgcgtcctgcgcctcatcaacgacggtactgctgccgctcttggctgg
ggtatcacaaagctcgacttgcccgctcccgaggagcagcctcgccgagtctgctttatc
gacattggacacagcagctacactgtttccattgttgagttcaagaagggtgagctcgct
gtcaaggccactacctgggacaaggacttcggtggccgggacttcgaccgtgctctcgtt
gagcaccttgccaaggagtttaagggcaaatacaaggtcgacatcatgacccacggccgt
gctctcgctcgtaccatcgccgccgccgagaagaccaagaagatcctttctgccaaccag
caggcccccgtcaacattgagtctctcatgaacgatatcgatgcttcctctatgatcacc
cgccaggagtttgaggccatgattgagcccctccttcagcgaacccacgttcctcttgag
gaggccctggcccaggccaagatcaccaaggacgatatcgacattatcgaagttgttggt
ggtggttctcgtgttcctgctctcaaggagcgcatccagtccttcttcggcaagcctctt
tctttcaccctcaacgccgatgaggctcttgcccgtggttccgctttcagctgcgccatt
ctttctcccgtcttccgtgtccgagactttgctgtccaggacatcatcagctaccccatt
gagtttggctgggagaaggcccccgatattcctgatgaggacaccagcctgactgtcttc
aacaagggcaatgttatgccctccaccaagattcttactttctaccgaaaacagcccttc
gatctcgaggctcgatatgcccagcccgagctgctccccggcaagactaacccttggatc
ggccgcttctccgtcaagaacgtcaaggccgatggtaaggacgacttcatgatctgcaaa
ctcaaggcccgcgtcaacattcacggtgttctcaacgtcgagacaggctactatgtcgaa
gaggaggaagtcgaggaggaggtcaacgaggaccccgatgtgagttttcctgcgccgctt
attgctagcaatgtttctcctattctttcagaagacgaggtatctacttcatcatctgca
actgtcggagatgatagtcatacctatcccgccaagcgtcaacgcattgatgatgataat
gatcattctttgttccgttttgctactgccgtcgatgaagatttggaaccttcaatttat
gaaacccgatcgctaacgtatatccctttaaaggccatggaaactgataaggatgccccc
aagaagacccgcaaggtcaagaagcaggtccgaaagggtgacctgcccatctccaccggc
agtgcttcattggacgattccaccaaggcaagccttcttgagaaggagtctgccatggtg
atggaagacaagcttgtcgccgacaccgaggagaagaagaacgagcttgaggcctacatc
tacgacctccgtgccaagctcgacgagcagtactctgagttcgctagcgaggaggagaag
gagactatcaaggctaagctcgaggctactgaggattggttgtacgaagagggcgaggat
accactaagggtgtgtacgttgccaagatcgacgagatccgtgccatggctggcccaatt
gtccagcgtcactttgagaaagtcgaggccgagcgacaagccgctctggagaaagccgag
gccgaacgggctgcgaagaaggctgaggaggatgctcgcaaggctcaggaagccgataag
gctacccccgaccaggagatgaaagatgccgacgctcaggagactgaaggcacagccgac
ccccagtaa
>Fp72
atgagtgtcgttggaatcgatttcggaaccctcaagaccgtcattgccattgcccgaaac
cgtggcgtcgacgttgtcaccaatgaagtctcaaaccgagcaactccttccctggtagga
ttcggacccaagtctcgctacctcggcgaggccgccaagacccaggagatctccaacctc
aagaacaccgtcagctccctcaagcgactcgctggccgatcattcaacgaccccgatatt
caggttgagcagcaatatgttaccgctcctctggtcgacgtcaacggccaggtcggtgcc
gaggtcaactacctgggcaagaaggagaacttcacagctacccagttggttggcatgtac
ctgagcaagatcaagcagaccgccggcgccgagctgaagctacctgtccaagatgtctgc
atgagtgtgcccccttggttcaccgatgttcagcgccgtgcccttatcgatgctgccgag
atcgccggtctccgcgtcctgcgcctcatcaacgacggtactgctgccgctcttggctgg
ggtatcacaaagctcgacttgcccgctcccgaggagcagcctcgccgagtctgctttatc
gacattggacacagcagctacactgtttccattgttgagttcaagaagggtgagctcgct
gtcaaggccactacctgggacaaggacttcggtggccgggacttcgaccgtgctctcgtt
gagcaccttgccaaggagtttaagggcaaatacaaggtcgacatcatgacccacggccgt
gctctcgctcgtaccatcgccgccgccgagaagaccaagaagatcctttctgccaaccag
caggcccccgtcaacattgagtctctcatgaacgatatcgatgcttcctctatgatcacc
cgccaggagtttgaggccatgattgagcccctccttcagcgaacccacgttcctcttgag
gaggccctggcccaggccaagatcaccaaggacgatatcgacattatcgaagttgttggt
ggtggttctcgtgttcctgctctcaaggagcgcatccagtccttcttcggcaagcctctt
tctttcaccctcaacgccgatgaggctcttgcccgtggttccgctttcagctgcgccatt
ctttctcccgtcttccgtgtccgagactttgctgtccaggacatcatcagctaccccatt
gagtttggctgggagaaggcccccgatattcctgatgaggacaccagcctgactgtcttc
aacaagggcaatgttatgccctccaccaagattcttactttctaccgaaaacagcccttc
gatctcgaggctcgatatgcccagcccgagctgctccccggcaagactaacccttggatc
ggccgcttctccgtcaagaacgtcaaggccgatggtaaggacgacttcatgatctgcaaa
ctcaaggcccgcgtcaacattcacggtgttctcaacgtcgagacaggctactatgtcgaa
gaggaggaagtcgaggaggaggtcaacgaggaccccgatgtgagttttcctgcgccgctt
attgctagcaatgtttctcctattctttcagaagacgaggtatctacttcatcatctgca
actgtcggagatgatagtcatacctatcccgccaagcgtcaacgcattgatgatgataat
gatcattctttgttccgttttgctactgccgtcgatgaagatttggaaccttcaatttat
gaaacccgatcgctaacgtatatccctttaaaggccatggaaactgataaggatgccccc
aagaagacccgcaaggtcaagaagcaggtccgaaagggtgacctgcccatctccaccggc
agtgcttcattggacgattccaccaaggcaagccttcttgagaaggagtctgccatggtg
atggaagacaagcttgtcgccgacaccgaggagaagaagaacgagcttgaggcctacatc
tacgacctccgtgccaagctcgacgagcagtactctgagttcgctagcgaggaggagaag
gagactatcaaggctaagctcgaggctactgaggattggttgtacgaagagggcgaggat
accactaagggtgtgtacgttgccaagatcgacgagatccgtgccatggctggcccaatt
gtccagcgtcactttgagaaagtcgaggccgagcgacaagccgctctggagaaagccgag
gccgaacgggctgcgaagaaggctgaggaggatgctcgcaaggctcaggaagccgataag
gctacccccgaccaggagatgaaagatgccgacgctcaggagactgaaggcacagccgac
ccccagtaa
>Fp73
atgagtgtcgttggaatcgatttcggaaccctcaagaccgtcattgccattgcccgaaac
cgtggcgtcgacgttgtcaccaatgaagtctcaaaccgagcaactccttccctggtagga
ttcggacccaagtctcgctacctcggcgaggccgccaagacccaggagatctccaacctc
aagaacaccgtcagctccctcaagcgactcgctggccgatcattcaacgaccccgatatt
caggttgagcagcaatatgttaccgctcctctggtcgacgtcaacggccaggtcggtgcc
gaggtcaactacctgggcaagaaggagaacttcacagctacccagttggttggcatgtac
ctgagcaagatcaagcagaccgccggcgccgagctgaagctacctgtccaagatgtctgc
atgagtgtgcccccttggttcaccgatgttcagcgccgtgcccttatcgatgctgccgag
atcgccggtctccgcgtcctgcgcctcatcaacgacggtactgctgccgctcttggctgg
ggtatcacaaagctcgacttgcccgctcccgaggagcagcctcgccgagtctgctttatc
gacattggacacagcagctacactgtttccattgttgagttcaagaagggtgagctcgct
gtcaaggccactacctgggacaaggacttcggtggccgggacttcgaccgtgctctcgtt
gagcaccttgccaaggagtttaagggcaaatacaaggtcgacatcatgacccacggccgt
gctctcgctcgtaccatcgccgccgccgagaagaccaagaagatcctttctgccaaccag
caggcccccgtcaacattgagtctctcatgaacgatatcgatgcttcctctatgatcacc
cgccaggagtttgaggccatgattgagcccctccttcagcgaacccacgttcctcttgag
gaggccctggcccaggccaagatcaccaaggacgatatcgacattatcgaagttgttggt
ggtggttctcgtgttcctgctctcaaggagcgcatccagtccttcttcggcaagcctctt
tctttcaccctcaacgccgatgaggctcttgcccgtggttccgctttcagctgcgccatt
ctttctcccgtcttccgtgtccgagactttgctgtccaggacatcatcagctaccccatt
gagtttggctgggagaaggcccccgatattcctgatgaggacaccagcctgactgtcttc
aacaagggcaatgttatgccctccaccaagattcttactttctaccgaaaacagcccttc
gatctcgaggctcgatatgcccagcccgagctgctccccggcaagactaacccttggatc
ggccgcttctccgtcaagaacgtcaaggccgatggtaaggacgacttcatgatctgcaaa
ctcaaggcccgcgtcaacattcacggtgttctcaacgtcgagacaggctactatgtcgaa
gaggaggaagtcgaggaggaggtcaacgaggaccccgatgtgagttttcctgcgccgctt
attgctagcaatgtttctcctattctttcagaagacgaggtatctacttcatcatctgca
actgtcggagatgatagtcatacctatcccgccaagcgtcaacgcattgatgatgataat
gatcattctttgttccgttttgctactgccgtcgatgaagatttggaaccttcaatttat
gaaacccgatcgctaacgtatatccctttaaaggccatggaaactgataaggatgccccc
aagaagacccgcaaggtcaagaagcaggtccgaaagggtgacctgcccatctccaccggc
agtgcttcattggacgattccaccaaggcaagccttcttgagaaggagtctgccatggtg
atggaagacaagcttgtcgccgacaccgaggagaagaagaacgagcttgaggcctacatc
tacgacctccgtgccaagctcgacgagcagtactctgagttcgctagcgaggaggagaag
gagactatcaaggctaagctcgaggctactgaggattggttgtacgaagagggcgaggat
accactaagggtgtgtacgttgccaagatcgacgagatccgtgccatggctggcccaatt
gtccagcgtcactttgagaaagtcgaggccgagcgacaagccgctctggagaaagccgag
gccgaacgggctgcgaagaaggctgaggaggatgctcgcaaggctcaggaagccgataag
gctacccccgaccaggagatgaaagatgccgacgctcaggagactgaaggcacagccgac
ccccagtaa
>Fp76
atgagtgtcgttggaatcgatttcggaaccctcaagaccgtcattgccattgcccgaaac
cgtggcgtcgacgttgtcaccaatgaagtctcaaaccgagcaactccttccctggtagga
ttcggacccaagtctcgctacctcggcgaggccgccaagacccaggagatctccaacctc
aagaacaccgtcagctccctcaagcgactcgctggccgatcattcaacgaccccgatatt
caggttgagcagcaatatgttaccgctcctctggtcgacgtcaacggccaggtcggtgcc
gaggtcaactacctgggcaagaaggagaacttcacagctacccagttggttggcatgtac
ctgagcaagatcaagcagaccgccggcgccgagctgaagctacctgtccaagatgtctgc
atgagtgtgcccccttggttcaccgatgttcagcgccgtgcccttatcgatgctgccgag
atcgccggtctccgcgtcctgcgcctcatcaacgacggtactgctgccgctcttggctgg
ggtatcacaaagctcgacttgcccgctcccgaggagcagcctcgccgagtctgctttatc
gacattggacacagcagctacactgtttccattgttgagttcaagaagggtgagctcgct
gtcaaggccactacctgggacaaggacttcggtggccgggacttcgaccgtgctctcgtt
gagcaccttgccaaggagtttaagggcaaatacaaggtcgacatcatgacccacggccgt
gctctcgctcgtaccatcgccgccgccgagaagaccaagaagatcctttctgccaaccag
caggcccccgtcaacattgagtctctcatgaacgatatcgatgcttcctctatgatcacc
cgccaggagtttgaggccatgattgagcccctccttcagcgaacccacgttcctcttgag
gaggccctggcccaggccaagatcaccaaggacgatatcgacattatcgaagttgttggt
ggtggttctcgtgttcctgctctcaaggagcgcatccagtccttcttcggcaagcctctt
tctttcaccctcaacgccgatgaggctcttgcccgtggttccgctttcagctgcgccatt
ctttctcccgtcttccgtgtccgagactttgctgtccaggacatcatcagctaccccatt
gagtttggctgggagaaggcccccgatattcctgatgaggacaccagcctgactgtcttc
aacaagggcaatgttatgccctccaccaagattcttactttctaccgaaaacagcccttc
gatctcgaggctcgatatgcccagcccgagctgctccccggcaagactaacccttggatc
ggccgcttctccgtcaagaacgtcaaggccgatggtaaggacgacttcatgatctgcaaa
ctcaaggcccgcgtcaacattcacggtgttctcaacgtcgagacaggctactatgtcgaa
gaggaggaagtcgaggaggaggtcaacgaggaccccgatgtgagttttcctgcgccgctt
attgctagcaatgtttctcctattctttcagaagacgaggtatctacttcatcatctgca
actgtcggagatgatagtcatacctatcccgccaagcgtcaacgcattgatgatgataat
gatcattctttgttccgttttgctactgccgtcgatgaagatttggaaccttcaatttat
gaaacccgatcgctaacgtatatccctttaaaggccatggaaactgataaggatgccccc
aagaagacccgcaaggtcaagaagcaggtccgaaagggtgacctgcccatctccaccggc
agtgcttcattggacgattccaccaaggcaagccttcttgagaaggagtctgccatggtg
atggaagacaagcttgtcgccgacaccgaggagaagaagaacgagcttgaggcctacatc
tacgacctccgtgccaagctcgacgagcagtactctgagttcgctagcgaggaggagaag
gagactatcaaggctaagctcgaggctactgaggattggttgtacgaagagggcgaggat
accactaagggtgtgtacgttgccaagatcgacgagatccgtgccatggctggcccaatt
gtccagcgtcactttgagaaagtcgaggccgagcgacaagccgctctggagaaagccgag
gccgaacgggctgcgaagaaggctgaggaggatgctcgcaaggctcaggaagccgataag
gctacccccgaccaggagatgaaagatgccgacgctcaggagactgaaggcacagccgac
ccccagtaa
>Fp78
atgagtgtcgttggaatcgatttcggaaccctcaagaccgtcattgccattgcccgaaac
cgtggcgtcgacgttgtcaccaatgaagtctcaaaccgagcaactccttccctggtagga
ttcggacccaagtctcgctacctcggcgaggccgccaagacccaggagatctccaacctc
aagaacaccgtcagctccctcaagcgactcgctggccgatcattcaacgaccccgatatt
caggttgagcagcaatatgttaccgctcctctggtcgacgttaacggccaggtcggtgcc
gaggtcaactacctgggcaagaaggagaacttcacagctacccagttggttggcatgtac
ctgagcaagatcaagcagactgccggcgccgagctgaagctacctgtccaagatgtctgc
atgagtgtgcccccttggttcaccgatgttcagcgccgtgcccttatcgatgctgccgag
atcgccggtctccgcgtcctgcgcctcatcaacgacggtactgctgccgctcttggctgg
ggtatcacaaagctcgacttgcccgctcccgaggagcagcctcgccgagtctgctttatc
gacattggacacagcagctacactgtttccattgttgagttcaagaagggtgagctcgct
gtcaaggccactacctgggacaaggacttcggtggccgggacttcgaccgtgctctcgtt
gagcaccttgccaaggagtttaagggcaaatacaaggtcgacatcatgacccacggccgt
gctctcgctcgtaccatcgccgccgccgagaagaccaagaagatcctttctgccaaccag
caggcccccgtcaacattgagtctctcatgaacgatatcgatgcttcctctatgatcacc
cgccaggagtttgaggccatgattgagcccctccttcagcgaacccacgttcctcttgag
gaggccctggcccaggccaagatcaccaaggacgatatcgacattatcgaagttgttggt
ggtggttctcgtgttcctgctctcaaggagcgcatccagtccttcttcggcaagcctctt
tctttcaccctcaacgccgatgaggctcttgcccgtggttccgctttcagctgcgccatt
ctttctcccgtcttccgtgtccgagactttgctgtccaggacatcatcagctaccccatt
gagtttggctgggagaaggcccccgatattcctgatgaggacaccagcctgactgtcttc
aacaagggcaatgttatgccctccaccaagattcttactttctaccgaaaacagcccttc
gatctcgaggctcgatatgcccagcccgagctgctccccggcaagactaacccttggatc
ggccgcttctccgtcaagaacgtcaaggccgatggtaaggacgacttcatgatctgcaaa
ctcaaggcccgcgtcaacattcacggtgttctcaacgtcgagacaggctactatgtcgaa
gaggaggaagtcgaggaggaggtcaacgaggaccccgatgtgagttttcctgcgccgctt
attgctagcaatgtttctcctattctttcagaagacgaggtatctacttcatcatctgca
actgtcggagatgatagtcatacctatcccgccaagcgtcaacgcattgatgatgataat
gatcattctttgttccgttttgctactgccgtcgatgaagatttggaaccttcaatttat
gaaacccgatcgctaacgtatatccctttaaaggccatggaaactgataaggatgccccc
aagaagacccgcaaggtcaagaagcaggtccgaaagggtgacctgcccatctccaccggc
agtgcttcattggacgattccaccaaggcaagccttcttgagaaggagtctgccatggtg
atggaagacaagcttgtcgccgacaccgaggagaagaagaacgagcttgaggcctacatc
tacgacctccgtgccaagctcgacgagcagtactctgagttcgctagcgaggaggagaag
gagactatcaaggctaagctcgaggctactgaggattggttgtacgaagagggcgaggat
accactaagggtgtgtacgttgccaagatcgacgagatccgtgccatggctggcccaatt
gtccagcgtcactttgagaaagtcgaggccgagcgacaagccgctctggagaaagccgag
gccgaacgggctgcgaagaaggctgaggaggatgctcgcaaggctcaggaagccgataag
gctacccccgaccaggagatgaaagatgccgacgctcaggagactgaaggcacagccgac
ccccagtaa
>Fp81
atgagtgtcgttggaatcgatttcggaaccctcaagaccgtcattgccattgcccgaaac
cgtggcgtcgacgttgtcaccaatgaagtctcaaaccgagcaactccttccctggtagga
ttcggacccaagtctcgctacctcggcgaggccgccaagacccaggagatctccaacctc
aagaacaccgtcagctccctcaagcgactcgctggccgatcattcaacgaccccgatatt
caggttgagcagcaatatgttaccgctcctctggtcgacgtcaacggccaggtcggtgcc
gaggtcaactacctgggcaagaaggagaacttcacagctacccagttggttggcatgtac
ctgagcaagatcaagcagaccgccggcgccgagctgaagctacctgtccaagatgtctgc
atgagtgtgcccccttggttcaccgatgttcagcgccgtgcccttatcgatgctgccgag
atcgccggtctccgcgtcctgcgcctcatcaacgacggtactgctgccgctcttggctgg
ggtatcacaaagctcgacttgcccgctcccgaggagcagcctcgccgagtctgctttatc
gacattggacacagcagctacactgtttccattgttgagttcaagaagggtgagctcgct
gtcaaggccactacctgggacaaggacttcggtggccgggacttcgaccgtgctctcgtt
gagcaccttgccaaggagtttaagggcaaatacaaggtcgacatcatgacccacggccgt
gctctcgctcgtaccatcgccgccgccgagaagaccaagaagatcctttctgccaaccag
caggcccccgtcaacattgagtctctcatgaacgatatcgatgcttcctctatgatcacc
cgccaggagtttgaggccatgattgagcccctccttcagcgaacccacgttcctcttgag
gaggccctggcccaggccaagatcaccaaggacgatatcgacattatcgaagttgttggt
ggtggttctcgtgttcctgctctcaaggagcgcatccagtccttcttcggcaagcctctt
tctttcaccctcaacgccgatgaggctcttgcccgtggttccgctttcagctgcgccatt
ctttctcccgtcttccgtgtccgagactttgctgtccaggacatcatcagctaccccatt
gagtttggctgggagaaggcccccgatattcctgatgaggacaccagcctgactgtcttc
aacaagggcaatgttatgccctccaccaagattcttactttctaccgaaaacagcccttc
gatctcgaggctcgatatgcccagcccgagctgctccccggcaagactaacccttggatc
ggccgcttctccgtcaagaacgtcaaggccgatggtaaggacgacttcatgatctgcaaa
ctcaaggcccgcgtcaacattcacggtgttctcaacgtcgagacaggctactatgtcgaa
gaggaggaagtcgaggaggaggtcaacgaggaccccgatgtgagttttcctgcgccgctt
attgctagcaatgtttctcctattctttcagaagacgaggtatctacttcatcatctgca
actgtcggagatgatagtcatacctatcccgccaagcgtcaacgcattgatgatgataat
gatcattctttgttccgttttgctactgccgtcgatgaagatttggaaccttcaatttat
gaaacccgatcgctaacgtatatccctttaaaggccatggaaactgataaggatgccccc
aagaagacccgcaaggtcaagaagcaggtccgaaagggtgacctgcccatctccaccggc
agtgcttcattggacgattccaccaaggcaagccttcttgagaaggagtctgccatggtg
atggaagacaagcttgtcgccgacaccgaggagaagaagaacgagcttgaggcctacatc
tacgacctccgtgccaagctcgacgagcagtactctgagttcgctagcgaggaggagaag
gagactatcaaggctaagctcgaggctactgaggattggttgtacgaagagggcgaggat
accactaagggtgtgtacgttgccaagatcgacgagatccgtgccatggctggcccaatt
gtccagcgtcactttgagaaagtcgaggccgagcgacaagccgctctggagaaagccgag
gccgaacgggctgcgaagaaggctgaggaggatgctcgcaaggctcaggaagccgataag
gctacccccgaccaggagatgaaagatgccgacgctcaggagactgaaggcacagccgac
ccccagtaa
>Fp84
atgagtgtcgttggaatcgatttcggaaccctcaagaccgtcattgccattgcccgaaac
cgtggcgtcgacgttgtcaccaatgaagtctcaaaccgagcaactccttccctggtagga
ttcggacccaagtctcgctacctcggcgaggccgccaagacccaggagatctccaacctc
aagaacaccgtcagctccctcaagcgactcgctggccgatcattcaacgaccccgatatt
caggttgagcagcaatatgttaccgctcctctggtcgacgtcaacggccaggtcggtgcc
gaggtcaactacctgggcaagaaggagaacttcacagctacccagttggttggcatgtac
ctgagcaagatcaagcagaccgccggcgccgagctgaagctacctgtccaagatgtctgc
atgagtgtgcccccttggttcaccgatgttcagcgccgtgcccttatcgatgctgccgag
atcgccggtctccgcgtcctgcgcctcatcaacgacggtactgctgccgctcttggctgg
ggtatcacaaagctcgacttgcccgctcccgaggagcagcctcgccgagtctgctttatc
gacattggacacagcagctacactgtttccattgttgagttcaagaagggtgagctcgct
gtcaaggccactacctgggacaaggacttcggtggccgggacttcgaccgtgctctcgtt
gagcaccttgccaaggagtttaagggcaaatacaaggtcgacatcatgacccacggccgt
gctctcgctcgtaccatcgccgccgccgagaagaccaagaagatcctttctgccaaccag
caggcccccgtcaacattgagtctctcatgaacgatatcgatgcttcctctatgatcacc
cgccaggagtttgaggccatgattgagcccctccttcagcgaacccacgttcctcttgag
gaggccctggcccaggccaagatcaccaaggacgatatcgacattatcgaagttgttggt
ggtggttctcgtgttcctgctctcaaggagcgcatccagtccttcttcggcaagcctctt
tctttcaccctcaacgccgatgaggctcttgcccgtggttccgctttcagctgcgccatt
ctttctcccgtcttccgtgtccgagactttgctgtccaggacatcatcagctaccccatt
gagtttggctgggagaaggcccccgatattcctgatgaggacaccagcctgactgtcttc
aacaagggcaatgttatgccctccaccaagattcttactttctaccgaaaacagcccttc
gatctcgaggctcgatatgcccagcccgagctgctccccggcaagactaacccttggatc
ggccgcttctccgtcaagaacgtcaaggccgatggtaaggacgacttcatgatctgcaaa
ctcaaggcccgcgtcaacattcacggtgttctcaacgtcgagacaggctactatgtcgaa
gaggaggaagtcgaggaggaggtcaacgaggaccccgatgtgagttttcctgcgccgctt
attgctagcaatgtttctcctattctttctgaagacgaggtatctacttcatcatctgca
actgtcggagatgatagtcatacctatcccgccaagcgtcaacgcattgatgatgataat
gatcattctttgttccgttttgctactgccgtcgatgaagatttggaaccttcaatttat
gaaacccgatcgctaacgtatatccctttaaaggccatggaaactgataaggatgccccc
aagaagacccgcaaggtcaagaagcaggtccgaaagggtgacctgcccatctccaccggc
agtgcttcattggacgattccaccaaggcaagccttcttgagaaggagtctgccatggtg
atggaagacaagcttgtcgccgacaccgaggagaagaagaacgagcttgaggcctacatc
tacgacctccgtgccaagctcgacgagcagtactctgagttcgctagcgaggaggagaag
gagactatcaaggctaagctcgaggctactgaggattggttgtacgaagagggcgaggat
accactaagggtgtgtacgttgccaagatcgacgagatccgtgccatggctggcccaatt
gtccagcgtcactttgagaaagtcgaggccgagcgacaagccgctctggagaaagccgag
gccgaacgggctgcgaagaaggctgaggaggatgctcgcaaggctcaggaagccgataag
gctacccccgaccaggagatgaaagatgccgacgctcaggagactgaaggcacagccgac
ccccagtaa
>Fp86
atgagtgtcgttggaatcgatttcggaaccctcaagaccgtcattgccattgcccgaaac
cgtggcgtcgacgttgtcaccaatgaagtctcaaaccgagcaactccttccctggtagga
ttcggacccaagtctcgctacctcggcgaggccgccaagacccaggagatctccaacctc
aagaacaccgtcagctccctcaagcgactcgctggccgatcattcaacgaccccgatatt
caggttgagcagcaatatgttaccgctcctctggtcgacgttaacggccaggtcggtgcc
gaggtcaactacctgggcaagaaggagaacttcacagctacccagttggttggcatgtac
ctgagcaagatcaagcagactgccggcgccgagctgaagctacctgtccaagatgtctgc
atgagtgtgcccccttggttcaccgatgttcagcgccgtgcccttatcgatgctgccgag
atcgccggtctccgcgtcctgcgcctcatcaacgacggtactgctgccgctcttggctgg
ggtatcacaaagctcgacttgcccgctcccgaggagcagcctcgccgagtctgctttatc
gacattggacacagcagctacactgtttccattgttgagttcaagaagggtgagctcgct
gtcaaggccactacctgggacaaggacttcggtggccgggacttcgaccgtgctctcgtt
gagcaccttgccaaggagtttaagggcaaatacaaggtcgacatcatgacccacggccgt
gctctcgctcgtaccatcgccgccgccgagaagaccaagaagatcctttctgccaaccag
caggcccccgtcaacattgagtctctcatgaacgatatcgatgcttcctctatgatcacc
cgccaggagtttgaggccatgattgagcccctccttcagcgaacccacgttcctcttgag
gaggccctggcccaggccaagatcaccaaggacgatatcgacattatcgaagttgttggt
ggtggttctcgtgttcctgctctcaaggagcgcatccagtccttcttcggcaagcctctt
tctttcaccctcaacgccgatgaggctcttgcccgtggttccgctttcagctgcgccatt
ctttctcccgtcttccgtgtccgagactttgctgtccaggacatcatcagctaccccatt
gagtttggctgggagaaggcccccgatattcctgatgaggacaccagcctgactgtcttc
aacaagggcaatgttatgccctccaccaagattcttactttctaccgaaaacagcccttc
gatctcgaggctcgatatgcccagcccgagctgctccccggcaagactaacccttggatc
ggccgcttctccgtcaagaacgtcaaggccgatggtaaggacgacttcatgatctgcaaa
ctcaaggcccgcgtcaacattcacggtgttctcaacgtcgagacaggctactatgtcgaa
gaggaggaagtcgaggaggaggtcaacgaggaccccgatgtgagttttcctgcgccgctt
attgctagcaatgtttctcctattctttcagaagacgaggtatctacttcatcatctgca
actgtcggagatgatagtcatacctatcccgccaagcgtcaacgcattgatgatgataat
gatcattctttgttccgttttgctactgccgtcgatgaagatttggaaccttcaatttat
gaaacccgatcgctaacgtatatccctttaaaggccatggaaactgataaggatgccccc
aagaagacccgcaaggtcaagaagcaggtccgaaagggtgacctgcccatctccaccggc
agtgcttcattggacgattccaccaaggcaagccttcttgagaaggagtctgccatggtg
atggaagacaagcttgtcgccgacaccgaggagaagaagaacgagcttgaggcctacatc
tacgacctccgtgccaagctcgacgagcagtactctgagttcgctagcgaggaggagaag
gagactatcaaggctaagctcgaggctactgaggattggttgtacgaagagggcgaggat
accactaagggtgtgtacgttgccaagatcgacgagatccgtgccatggctggcccaatt
gtccagcgtcactttgagaaagtcgaggccgagcgacaagccgctctggagaaagccgag
gccgaacgggctgcgaagaaggctgaggaggatgctcgcaaggctcaggaagccgataag
gctacccccgaccaggagatgaaagatgccgacgctcaggagactgaaggcacagccgac
ccccagtaa
>Fvenenatum.busco
atgagtgtcgttggaatcgatttcggaaccctcaagaccgtcattgccattgcccgaaac
cgtggcgtcgacgttgtcaccaatgaagtctcaaaccgagcaactccttccctggtagga
ttcggacccaagtctcgctacctcggtgaggccgccaagacccaggagatctccaacctc
aagaacaccgtcagctccctcaagcgactcgctggccgatcattcaacgaccccgatatt
caggttgagcagcaatatgttaccgctcctctggtcgatgtcaacggccaagtcggtgcc
gaggtcaactacctgggcaagaaggagaacttcacagctacccagttggttggcatgtac
ctgagcaagattaagcagaccgccggcgccgagctgaagctgcctgttcaagatgtctgc
atgagtgtgcccccttggttcaccgatgtccagcgccgtgcccttatcgatgctgccgag
atcgccggtctccgcgtcctgcgcctcatcaacgacggtactgctgctgctcttggctgg
ggtatcacaaagctcgacttgcccgctcccgaggagcaggctcgccgagtctgctttatc
gacattggacacagcagctacactgtttccattgtcgagttcaagaagggtgagctcgcc
gtcaaggccactacctgggacaaggacttcggtggccgagacttcgaccgcgctcttgtc
gaccaccttgccaaggagttcaagggcaaatacaaggtcgacatcatgacccacggccgt
gctctcgcccgtaccatcgctgccgccgagaagaccaagaagatcctgtctgccaaccag
caggcccccgtcaacattgagtctctcatgaacgatatcgatgcttccgccatgatcacc
cgccaggagttcgaggccatgattgagcccctccttcagcgaacccaccttccccttgag
gaggctctgtctcaggccaagctcaccaaggacgatatcgacattatcgaagtcgttggt
ggtggttctcgtgttcctgctcttaaggagcgcatccagtccttcttcggcaagaccctt
tctttcaccctcaacgccgatgaggctcttgcccgtggttccgctttcagctgtgccatt
ctttctcccgttttccgtgtccgagacttcgctgttcaggacatcatcagctaccccatt
gagtttggctgggagaaggcccccgatattcctgatgaggacaccagcttgactgtcttc
aacaagggcaacgttatgccctccaccaagattcttactttctaccgaaaacagcccttc
gatctcgaggctcgatacgcccagcccgagctgctccccggcaagactaacccttggatc
ggccgcttctccgtcaagaacgtcaaggccgatggtaaggacgacttcatgatctgcaag
ctcaaggcccgtgtcaacatccacggtgttctcaacgtcgagaccggctactatgtcgag
gaggaggaggtcgaggaggaggtcaacgaggaccccgatgtgagttttactgcaccgcct
atggcttcaagtttcccccctgtcctttcagaagactcggcatctacctcatcgtctgca
actgctggagatgatagtcgtacctatccctccaagcgtcaacgcat---cgatgacaat
gaccgttcttcgtcccgttcttctactgccgtcaatgaagatttagaaacttcaatttat
gaaacccgatcgctaacgtacaactccctaaaggctatggaaactgataaggatgccccc
aagaagacacgcaaggtcaagaagcaggtccgaaagggtgacctgcccatctccactggc
agtgcttcattggatgactccaccaaggccagccttcttgagaaggagtctgccatggtg
atggaagacaagcttgttgccgacaccgaggagaagaagaacgagctcgaggcctacatc
tacgacctccgtgccaagctcgacgagcaatactctgagtttgctagcgaggaggagaag
gagactattaaggctaagctcgaggctactgaggattggttgtatgaagagggcgaggat
accactaagggtgtgtacgttgccaagatcgacgagatccgtgccatggctggcccaatt
gttcagcgtcactttgagaaagtcgaggccgagcgacaagccgctctggagaaagccgag
gccgaacgggctgcgaagaaggctgaggaggatgctcgcaaggctcaggaagccgagaag
gctacccccgaccaggagatgaaagatgccgacgctcaggagactgaaggcacagccgac
ccccagtaa
