# Supplementary material for: Apicidin biosynthesis is linked to accessory chromosomes in Fusarium poae isolates
Source: BMC Genomics. 2021 Aug 4;22:591. doi: 10.1186/s12864-021-07617-y (PMC8340494; doi:10.1186/s12864-021-07617-y)
Supplement: Supplementary file 17 — Additional file 17. Compressed folder containing alignments for each of the 4141 orthologs used in BUSCO analysis. [file 12864_2021_7617_MOESM17_ESM.zip › Fven2_nt_MAFFT/5399at5125_nt.mafft.fasta]

>Fp105
atggttaagatcgcccaatgggtgtcgatagcggcactcatcctgggcgcctcagccgct
gatgaagcctcgtctgtgctaacgacagagattggccgtcaaaataaccagagcctcttt
tggggtccgtacaagtccaacttgtactttggtgtgcggccgcgaacgccagatggtttg
tggacgggactcatgtgggcaaaggttgacgactaccaagacattcaaaacggattcaga
tatacttgtgaacaaggagaagatattcacggctatggatgggatgaatacgatgcccgc
ataggcggtgtgcaatcaattcacgacaagggtaacaacattgacttgacaacaacattt
gtcaagattccaggaggcagccatggtggaagctgggctgctcgtatcaagggcgagctt
cgagaaggtgccgcaaaggacaccaaaaccatgttgttctactacatcgctcaggacggc
gaaggcgagctcgaggttgagagcgaaggcacacaatttgggttcgaggacgatgtcact
ttcagcggaaactccaagaccctaggcgactacaagctcgtcgtaacaaagggaaccgga
aaacatcccacttcgaacaacaaattactcgaagaccgacatggagacaaaaccattgtc
tcgagcccccaagacgttcccgccgaccacacttggcagggcaagcctgttgtatttaag
aagcttcaggaggctgtctcgcccgtccaagaaaacgccgaccaaagcgaccctccgccg
ccatggcaggtataccgcattgcccactcgccagccaaggccaatgttcagatcgtggag
aagacgttcgagggaccctttgaattcgatgtaattttctcatcagcttcttctggaaaa
gaattcacctctgaagaagtcaccgagcagatcaagaagacctccgagatcttcaacgag
cggtttacaaacactttcaagttcaaagagccattcaatctcgagaaatacaagaagttc
ggcaagagcatgttttctaaccttgtcggtggcatcgggtacttccacggtcatcaaatc
attgaccgatcctatgcacctgaatatgaggaggatgatgaagaattctgggttgaagct
gcaaacgccaggggccgcacgaagccagaccttgaaggaccttacgagcttttcactagc
gttccttctcgtcccttctttcctcgtggtttcctctgggatgaaggttttcacctcatc
cccatcgctgattgggatattgacctgactcttgaaattgttaagagctggtataacacc
atggatgacgatggctggatcgctcgggagcagatcctgggtcatgaagctcgtagcaaa
gtgcctcccgagttccaagttcaataccctcactatgccaaccctcccaccctcttcctt
attatagagggttttatggagcgccttcgtgcagccaacggcactgaaccccagaagctg
gagcgtttgatcggggcagatcttttgcaaactgcccacctcgataacatcgaactaggc
gagacctacttgcgaaagttgtatcctctgttgcgccgccagtatgattggttccgcaaa
actcagcgcggtgacatcaagagttacgaccgtgaggcgtactccaccaaggaggcgtat
cgatggagaggccgtactgaaacccacatcctcaccagcggcttggatgactatcctcga
ccccagcccccatcccctagcgagctgcatgtcgatctcatgtcttgggtgggccttatg
acaaagtccctgatgaacattgcagacgccctcggcatggctgaagatgtagatgagtac
aagaagaatttggacggtattgagcacaatcttaacgacctccactggtccgaaaaggag
ggttgttactgtgatgcctttgttgacgactatgaggagcatgcgctcgtatgccacaag
ggctatatttccctattccccttcttggttggtctcatgaaggctgacgatccgaaattg
ggcaagattcttgacctcatcggcgacgaggatcacctatggagcccacatggcattcgc
agcctgagcaagcaggatgagttttacaacaccggcgagaactactggcgcagcccagtg
tggatgcctatgaactatcttgccgtgtctcagcttcaaaatgttgcttcacaagaaggt
ccgtttcaagccaaggcgaaggatttgttctcgcgtctgcgcaagaatcttgtcgacacg
gtgtacaagagctgggaagaaacaggctttgcctgggagcagtacaatcccgatacggga
gctggacagcgtacacagcatttcactgggtggactagtctggtcgtcaagatcatggct
atggatgaccctagcacggaggctcatgttagagatgagctttag
>Fp108
atggttaagatcgcccaatgggtgtcgatagcggcactcatcctgggcgcctcagccgct
gatgaagcctcgtctgtgctaacgacagagattggccgtcaaaataaccagagcctcttt
tggggtccgtacaagtccaacttgtactttggtgtgcggccgcgaacgccagatggtttg
tggacgggactcatgtgggcaaaggttgacgactaccaagacattcaaaacggattcaga
tatacttgtgaacaaggagaagatattcacggctatggatgggatgaatacgatgcccgc
ataggcggtgtgcaatcaattcacgacaagggtaacaacattgacttgacaacaacattt
gtcaagattccaggaggcagccatggtggaagctgggctgctcgtatcaagggcgagctt
cgagaaggtgccgcaaaggacaccaaaaccatgttgttctactacatcgctcaggacggc
gaaggcgagctcgaggttgagagcgaaggcacacaatttgggttcgaggacgatgtcact
ttcagcggaaactccaagaccctaggcgactacaagctcgtcgtaacaaagggaaccgga
aaacatcccacttcgaacaacaaattactcgaagaccgacatggagacaaaaccattgtc
tcgagcccccaagacgttcccgccgaccacacttggcagggcaagcctgttgtatttaag
aagcttcaggaggctgtctcgcccgtccaagaaaacgccgaccaaagcgaccctccgccg
ccatggcaggtataccgcattgcccactcgccagccaaggccaatgttcagatcgtggag
aagacgttcgagggaccctttgaattcgatgtaattttctcatcagcttcttctggaaaa
gaattcacctctgaagaagtcaccgagcagatcaagaagacctccgagatcttcaacgag
cggtttacaaacactttcaagttcaaagagccattcaatctcgagaaatacaagaagttc
ggcaagagcatgttttctaaccttgtcggtggcatcgggtacttccacggtcatcaaatc
attgaccgatcctatgcacctgaatatgaggaggatgatgaagaattctgggttgaagct
gcaaacgccaggggccgcacgaagccagaccttgaaggaccttacgagcttttcactagc
gttccttctcgtcccttctttcctcgtggtttcctctgggatgaaggttttcacctcatc
cccatcgctgattgggatattgacctgactcttgaaattgttaagagctggtataacacc
atggatgacgatggctggatcgctcgggagcagatcctgggtcatgaagctcgtagcaaa
gtgcctcccgagttccaagttcaataccctcactatgccaaccctcccaccctcttcctt
attatagagggttttatggagcgccttcgtgcagccaacggcactgaaccccagaagctg
gagcgtttgatcggggcagatcttttgcaaactgcccacctcgataacatcgaactaggc
gagacctacttgcgaaagttgtatcctctgttgcgccgccagtatgattggttccgcaaa
actcagcgcggtgacatcaagagttacgaccgtgaggcgtactccaccaaggaggcgtat
cgatggagaggccgtactgaaacccacatcctcaccagcggcttggatgactatcctcga
ccccagcccccatcccctagcgagctgcatgtcgatctcatgtcttgggtgggccttatg
acaaagtccctgatgaacattgcagacgccctcggcatggctgaagatgtagatgagtac
aagaagaatttggacggtattgagcacaatcttaacgacctccactggtccgaaaaggag
ggttgttactgtgatgcctttgttgacgactatgaggagcatgcgctcgtatgccacaag
ggctatatttccctattccccttcttggttggtctcatgaaggctgacgatccgaaattg
ggcaagattcttgacctcatcggcgacgaggatcacctatggagcccacatggcattcgc
agcctgagcaagcaggatgagttttacaacaccggcgagaactactggcgcagcccagtg
tggatgcctatgaactatcttgccgtgtctcagcttcaaaatgttgcttcacaagaaggt
ccgtttcaagccaaggcgaaggatttgttctcgcgtctgcgcaagaatcttgtcgacacg
gtgtacaagagctgggaagaaacaggctttgcctgggagcagtacaatcccgatacggga
gctggacagcgtacacagcatttcactgggtggactagtctggtcgtcaagatcatggct
atggatgaccctagcacggaggctcatgttagagatgagctttag
>Fp118
atggttaagatcgcccaatgggtgtcgatagcggcactcatcctgggcgcctcagccgct
gatgaagcctcgtctgtgctaacgacagagattggccgtcaaaataaccagagcctcttt
tggggtccgtacaagtccaacttgtactttggtgtgcggccgcgaacgccagatggtttg
tggacgggactcatgtgggcaaaagttgacgactaccaagacattcaaaacggattcaga
tatacttgtgaacaaggagaagatattcacggctatggatgggatgaatacgatgcccgc
ataggcggtgtgcaatcaattcacgacaagggtaacaacattgacttgacaacaacattt
gtcaagattccaggaggcagccatggtggaagctgggctgctcgtatcaagggcgagctt
cgagaaggtgccgcaaaggacaccaaaaccatgttgttctactacatcgctcaggacggc
gaaggcgagctcgaggttgagggcgaaggcacacaatttgggttcgaggacgatgtcact
ttcagcggaaactccaagaccctaggcgactacaagctcgtcgtaacaaagggaaccgga
aaacatcccacttcgaacaacaaattactcgaagaccgacatggagacacaaccattgtc
tcgagcccccaagacgttcccgccgaccacacttggcagggcaagcctgttgtatttaag
aagcttcaggaggctgtctcgcccgtccaagaaaacgccgaccaaagcgaccctccgccg
ccatggcaggtataccgcattgcccactcgccagccaaggccaatgttcagatcgtggag
aagacgttcgagggaccctttgaattcgatgtaattttctcatcagcttcttctggaaaa
gaattcacctctgaagaagtcaccgagcagatcaagaagacctccgagatcttcaacgag
cggtttacaaacactttcaagttcaaagagccattcaatctcgagaaatacaagaagttc
ggcaagagcatgttttctaaccttgtcggtggcatcgggtacttccacggtcatcaaatc
attgaccgatcctatgcacctgaatatgaggaggatgatgaagaattctgggttgaagct
gcaaacgccaggggccgcacgaagccagaccttgaaggaccttacgagcttttcactagc
gttccttctcgtcccttctttcctcgtggtttcctctgggatgaaggttttcacctcatc
cccatcgctgattgggatattgacctgactcttgaaattgttaagagctggtataacacc
atggatgacgatggctggatcgctcgggagcagatcctgggtcatgaagctcgtagcaaa
gtgcctcccgagttccaagttcaataccctcactatgccaaccctcccaccctcttcctt
attatagagggttttatggagcgccttcgtgcagccaacggcactgaaccccagaagctg
gagcgtttgatcggggcagatcttttgcaaactgcccacctcgataacatcgaactaggc
gagacctacttgcgaaagttgtatcctctgttgcgccgccagtatgattggttccgcaaa
actcagcgcggtgacatcaagagttacgaccgtgaggcgtactccaccaaggaggcgtat
cgatggagaggccgtactgaaacccacatcctcaccagcggcttggatgactatcctcga
ccccagcccccatcccctagcgagctgcatgtcgatctcatgtcttgggtgggccttatg
acaaagtccctgatgaacattgcagacgccctcggcatggctgaagatgtagatgagtac
aagaagaatttggacggtattgagcacaatcttaacgacctccactggtccgaaaaggag
ggttgttactgtgatgcctttgttgacgactatgaggagcatgcgctcgtatgccacaag
ggctatatttccctattccccttcttggttggtctcatgaaggctgacgatccgaaattg
ggcaagattcttgacctcatcggcgacgaggatcacctatggagcccacatggcattcgc
agcctgagcaagcaggatgagttttacaacaccggcgagaactactggcgcagcccagtg
tggatgcctatgaactatcttgccgtgtctcagcttcaaaatgttgcttcacaagaaggt
ccgtttcaagccaaggcgaaggatttgttctcgcgtctgcgcaagaatcttgtcgacacg
gtgtacaagagctgggaagaaacaggctttgcctgggagcagtacaatcccgatacggga
gctggacagcgtacacagcatttcactgggtggactagtctggtcgtcaagatcatggct
atggatgaccctagcacggaggctcatgttagagatgagctttag
>Fp122
atggttaagatcgcccaatgggtgtcgatagcggcactcatcctgggcgcctcagccgct
gatgaagcctcgtctgtgctaacgacagagattggccgtcaaaataaccagagcctcttt
tggggtccgtacaagtccaacttgtactttggtgtgcggccgcgaacgccagatggtttg
tggacgggactcatgtgggcaaaagttgacgactaccaagacattcaaaacggattcaga
tatacttgtgaacaaggagaagatattcacggctatggatgggatgaatacgatgcccgc
ataggcggtgtgcaatcaattcacgacaagggtaacaacattgacttgacaacaacattt
gtcaagattccaggaggcagccatggtggaagctgggctgctcgtatcaagggcgagctt
cgagaaggtgccgcaaaggacaccaaaaccatgttgttctactacatcgctcaggacggc
gaaggcgagctcgaggttgagggcgaaggcacacaatttgggttcgaggacgatgtcact
ttcagcggaaactccaagaccctaggcgactacaagctcgtcgtaacaaagggaaccgga
aaacatcccacttcgaacaacaaattactcgaagaccgacatggagacacaaccattgtc
tcgagcccccaagacgttcccgccgaccacacttggcagggcaagcctgttgtatttaag
aagcttcaggaggctgtctcgcccgtccaagaaaacgccgaccaaagcgaccctccgccg
ccatggcaggtataccgcattgcccactcgccagccaaggccaatgttcagatcgtggag
aagacgttcgagggaccctttgaattcgatgtaattttctcatcagcttcttctggaaaa
gaattcacctctgaagaagtcaccgagcagatcaagaagacctccgagatcttcaacgag
cggtttacaaacactttcaagttcaaagagccattcaatctcgagaaatacaagaagttc
ggcaagagcatgttttctaaccttgtcggtggcatcgggtacttccacggtcatcaaatc
attgaccgatcctatgcacctgaatatgaggaggatgatgaagaattctgggttgaagct
gcaaacgccaggggccgcacgaagccagaccttgaaggaccttacgagcttttcactagc
gttccttctcgtcccttctttcctcgtggtttcctctgggatgaaggttttcacctcatc
cccatcgctgattgggatattgacctgactcttgaaattgttaagagctggtataacacc
atggatgacgatggctggatcgctcgggagcagatcctgggtcatgaagctcgtagcaaa
gtgcctcccgagttccaagttcaataccctcactatgccaaccctcccaccctcttcctt
attatagagggttttatggagcgccttcgtgcagccaacggcactgaaccccagaagctg
gagcgtttgatcggggcagatcttttgcaaactgcccacctcgataacatcgaactaggc
gagacctacttgcgaaagttgtatcctctgttgcgccgccagtatgattggttccgcaaa
actcagcgcggtgacatcaagagttacgaccgtgaggcgtactccaccaaggaggcgtat
cgatggagaggccgtactgaaacccacatcctcaccagcggcttggatgactatcctcga
ccccagcccccatcccctagcgagctgcatgtcgatctcatgtcttgggtgggccttatg
acaaagtccctgatgaacattgcagacgccctcggcatggctgaagatgtagatgagtac
aagaagaatttggacggtattgagcacaatcttaacgacctccactggtccgaaaaggag
ggttgttactgtgatgcctttgttgacgactatgaggagcatgcgctcgtatgccacaag
ggctatatttccctattccccttcttggttggtctcatgaaggctgacgatccgaaattg
ggcaagattcttgacctcatcggcgacgaggatcacctatggagcccacatggcattcgc
agcctgagcaagcaggatgagttttacaacaccggcgagaactactggcgcagcccagtg
tggatgcctatgaactatcttgccgtgtctcagcttcaaaatgttgcttcacaagaaggt
ccgtttcaagccaaggcgaaggatttgttctcgcgtctgcgcaagaatcttgtcgacacg
gtgtacaagagctgggaagaaacaggctttgcctgggagcagtacaatcccgatacggga
gctggacagcgtacacagcatttcactgggtggactagtctggtcgtcaagatcatggct
atggatgaccctagcacggaggctcatgttagagatgagctttag
>Fp125
atggttaagatcgcccaatgggtgtcgatagcggcactcatcctgggcgcctcagccgct
gatgaagcctcgtctgtgctaacgacagagattggccgtcaaaataaccagagcctcttt
tggggtccgtacaagtccaacttgtactttggtgtgcggccgcgaacgccagatggtttg
tggacgggactcatgtgggcaaaggttgacgactaccaagacattcaaaacggattcaga
tatacttgtgaacaaggagaagatattcacggctatggatgggatgaatacgatgcccgc
ataggcggtgtgcaatcaattcacgacaagggtaacaacattgacttgacaacaacattt
gtcaagattccaggaggcagccatggtggaagctgggctgctcgtatcaagggcgagctt
cgagaaggtgccgcaaaggacaccaaaaccatgttgttctactacatcgctcaggacggc
gaaggcgagctcgaggttgagagcgaaggcacacaatttgggttcgaggacgatgtcact
ttcagcggaaactccaagaccctaggcgactacaagctcgtcgtaacaaagggaaccgga
aaacatcccacttcgaacaacaaattactcgaagaccgacatggagacaaaaccattgtc
tcgagcccccaagacgttcccgccgaccacacttggcagggcaagcctgttgtatttaag
aagcttcaggaggctgtctcgcccgtccaagaaaacgccgaccaaagcgaccctccgccg
ccatggcaggtataccgcattgcccactcgccagccaaggccaatgttcagatcgtggag
aagacgttcgagggaccctttgaattcgatgtaattttctcatcagcttcttctggaaaa
gaattcacctctgaagaagtcaccgagcagatcaagaagacctccgagatcttcaacgag
cggtttacaaacactttcaagttcaaagagccattcaatctcgagaaatacaagaagttc
ggcaagagcatgttttctaaccttgtcggtggcatcgggtacttccacggtcatcaaatc
attgaccgatcctatgcacctgaatatgaggaggatgatgaagaattctgggttgaagct
gcaaacgccaggggccgcacgaagccagaccttgaaggaccttacgagcttttcactagc
gttccttctcgtcccttctttcctcgtggtttcctctgggatgaaggttttcacctcatc
cccatcgctgattgggatattgacctgactcttgaaattgttaagagctggtataacacc
atggatgacgatggctggatcgctcgggagcagatcctgggtcatgaagctcgtagcaaa
gtgcctcccgagttccaagttcaataccctcactatgccaaccctcccaccctcttcctt
attatagagggttttatggagcgccttcgtgcagccaacggcactgaaccccagaagctg
gagcgtttgatcggggcagatcttttgcaaactgcccacctcgataacatcgaactaggc
gagacctacttgcgaaagttgtatcctctgttgcgccgccagtatgattggttccgcaaa
actcagcgcggtgacatcaagagttacgaccgtgaggcgtactccaccaaggaggcgtat
cgatggagaggccgtactgaaacccacatcctcaccagcggcttggatgactatcctcga
ccccagcccccatcccctagcgagctgcatgtcgatctcatgtcttgggtgggccttatg
acaaagtccctgatgaacattgcagacgccctcggcatggctgaagatgtagatgagtac
aagaagaatttggacggtattgagcacaatcttaacgacctccactggtccgaaaaggag
ggttgttactgtgatgcctttgttgacgactatgaggagcatgcgctcgtatgccacaag
ggctatatttccctattccccttcttggttggtctcatgaaggctgacgatccgaaattg
ggcaagattcttgacctcatcggcgacgaggatcacctatggagcccacatggcattcgc
agcctgagcaagcaggatgagttttacaacaccggcgagaactactggcgcagcccagtg
tggatgcctatgaactatcttgccgtgtctcagcttcaaaatgttgcttcacaagaaggt
ccgtttcaagccaaggcgaaggatttgttctcgcgtctgcgcaagaatcttgtcgacacg
gtgtacaagagctgggaagaaacaggctttgcctgggagcagtacaatcccgatacggga
gctggacagcgtacacagcatttcactgggtggactagtctggtcgtcaagatcatggct
atggatgaccctagcacggaggctcatgttagagatgagctttag
>Fp13r
atggttaagatcgcccaatgggtgtcgatagcggcactcatcctgggcgcctcagccgct
gatgaagcctcgtctgtgctaacgacagagattggccgtcaaaataaccagagcctcttt
tggggtccgtacaagtccaacttgtactttggtgtgcggccgcgaacgccagatggtttg
tggacgggactcatgtgggcaaaagttgacgactaccaagacattcaaaacggattcaga
tatacttgtgaacaaggagaagatattcacggctatggatgggatgaatacgatgcccgc
ataggcggtgtgcaatcaattcacgacaagggtaacaacattgacttgacaacaacattt
gtcaagattccaggaggcagccatggtggaagctgggctgctcgtatcaagggcgagctt
cgagaaggtgccgcaaaggacaccaaaaccatgttgttctactacatcgctcaggacggc
gaaggcgagctcgaggttgagggcgaaggcacacaatttgggttcgaggacgatgtcact
ttcagcggaaactccaagaccctaggcgactacaagctcgtcgtaacaaagggaaccgga
aaacatcccacttcgaacaacaaattactcgaagaccgacatggagacacaaccattgtc
tcgagcccccaagacgttcccgccgaccacacttggcagggcaagcctgttgtatttaag
aagcttcaggaggctgtctcgcccgtccaagaaaacgccgaccaaagcgaccctccgccg
ccatggcaggtataccgcattgcccactcgccagccaaggccaatgttcagatcgtggag
aagacgttcgagggaccctttgaattcgatgtaattttctcatcagcttcttctggaaaa
gaattcacctctgaagaagtcaccgagcagatcaagaagacctccgagatcttcaacgag
cggtttacaaacactttcaagttcaaagagccattcaatctcgagaaatacaagaagttc
ggcaagagcatgttttctaaccttgtcggtggcatcgggtacttccacggtcatcaaatc
attgaccgatcctatgcacctgaatatgaggaggatgatgaagaattctgggttgaagct
gcaaacgccaggggccgcacgaagccagaccttgaaggaccttacgagcttttcactagc
gttccttctcgtcccttctttcctcgtggtttcctctgggatgaaggttttcacctcatc
cccatcgctgattgggatattgacctgactcttgaaattgttaagagctggtataacacc
atggatgacgatggctggatcgctcgggagcagatcctgggtcatgaagctcgtagcaaa
gtgcctcccgagttccaagttcaataccctcactatgccaaccctcccaccctcttcctt
attatagagggttttatggagcgccttcgtgcagccaacggcactgaaccccagaagctg
gagcgtttgatcggggcagatcttttgcaaactgcccacctcgataacatcgaactaggc
gagacctacttgcgaaagttgtatcctctgttgcgccgccagtatgattggttccgcaaa
actcagcgcggtgacatcaagagttacgaccgtgaggcgtactccaccaaggaggcgtat
cgatggagaggccgtactgaaacccacatcctcaccagcggcttggatgactatcctcga
ccccagcccccatcccctagcgagctgcatgtcgatctcatgtcttgggtgggccttatg
acaaagtccctgatgaacattgcagacgccctcggcatggctgaagatgtagatgagtac
aagaagaatttggacggtattgagcacaatcttaacgacctccactggtccgaaaaggag
ggttgttactgtgatgcctttgttgacgactatgaggagcatgcgctcgtatgccacaag
ggctatatttccctattccccttcttggttggtctcatgaaggctgacgatccgaaattg
ggcaagattcttgacctcatcggcgacgaggatcacctatggagcccacatggcattcgc
agcctgagcaagcaggatgagttttacaacaccggcgagaactactggcgcagcccagtg
tggatgcctatgaactatcttgccgtgtctcagcttcaaaatgttgcttcacaagaaggt
ccgtttcaagccaaggcgaaggatttgttctcgcgtctgcgcaagaatcttgtcgacacg
gtgtacaagagctgggaagaaacaggctttgcctgggagcagtacaatcccgatacggga
gctggacagcgtacacagcatttcactgggtggactagtctggtcgtcaagatcatggct
atggatgaccctagcacggaggctcatgttagagatgagctttag
>Fp144
atggttaagatcgcccaatgggtgtcgatagcggcactcatcctgggcgcctcagccgct
gatgaagcctcgtctgtgctaacgacagagattggccgtcaaaataaccagagcctcttt
tggggtccgtacaagtccaacttgtactttggtgtgcggccgcgaacgccagatggtttg
tggacgggactcatgtgggcaaaggttgacgactaccaagacattcaaaacggattcaga
tatacttgtgaacaaggagaagatattcacggctatggatgggatgaatacgatgcccgc
ataggcggtgtgcaatcaattcacgacaagggtaacaacattgacttgacaacaacattt
gtcaagattccaggaggcagccatggtggaagctgggctgctcgtatcaagggcgagctt
cgagaaggtgccgcaaaggacaccaaaaccatgttgttctactacatcgctcaggacggc
gaaggcgagctcgaggttgagagcgaaggcacacaatttgggttcgaggacgatgtcact
ttcagcggaaactccaagaccctaggcgactacaagctcgtcgtaacaaagggaaccgga
aaacatcccacttcgaacaacaaattactcgaagaccgacatggagacaaaaccattgtc
tcgagcccccaagacgttcccgccgaccacacttggcagggcaagcctgttgtatttaag
aagcttcaggaggctgtctcgcccgtccaagaaaacgccgaccaaagcgaccctccgccg
ccatggcaggtataccgcattgcccactcgccagccaaggccaatgttcagatcgtggag
aagacgttcgagggaccctttgaattcgatgtaattttctcatcagcttcttctggaaaa
gaattcacctctgaagaagtcaccgagcagatcaagaagacctccgagatcttcaacgag
cggtttacaaacactttcaagttcaaagagccattcaatctcgagaaatacaagaagttc
ggcaagagcatgttttctaaccttgtcggtggcatcgggtacttccacggtcatcaaatc
attgaccgatcctatgcacctgaatatgaggaggatgatgaagaattctgggttgaagct
gcaaacgccaggggccgcacgaagccagaccttgaaggaccttacgagcttttcactagc
gttccttctcgtcccttctttcctcgtggtttcctctgggatgaaggttttcacctcatc
cccatcgctgattgggatattgacctgactcttgaaattgttaagagctggtataacacc
atggatgacgatggctggatcgctcgggagcagatcctgggtcatgaagctcgtagcaaa
gtgcctcccgagttccaagttcaataccctcactatgccaaccctcccaccctcttcctt
attatagagggttttatggagcgccttcgtgcagccaacggcactgaaccccagaagctg
gagcgtttgatcggggcagatcttttgcaaactgcccacctcgataacatcgaactaggc
gagacctacttgcgaaagttgtatcctctgttgcgccgccagtatgattggttccgcaaa
actcagcgcggtgacatcaagagttacgaccgtgaggcgtactccaccaaggaggcgtat
cgatggagaggccgtactgaaacccacatcctcaccagcggcttggatgactatcctcga
ccccagcccccatcccctagcgagctgcatgtcgatctcatgtcttgggtgggccttatg
acaaagtccctgatgaacattgcagacgccctcggcatggctgaagatgtagatgagtac
aagaagaatttggacggtattgagcacaatcttaacgacctccactggtccgaaaaggag
ggttgttactgtgatgcctttgttgacgactatgaggagcatgcgctcgtatgccacaag
ggctatatttccctattccccttcttggttggtctcatgaaggctgacgatccgaaattg
ggcaagattcttgacctcatcggcgacgaggatcacctatggagcccacatggcattcgc
agcctgagcaagcaggatgagttttacaacaccggcgagaactactggcgcagcccagtg
tggatgcctatgaactatcttgccgtgtctcagcttcaaaatgttgcttcacaagaaggt
ccgtttcaagccaaggcgaaggatttgttctcgcgtctgcgcaagaatcttgtcgacacg
gtgtacaagagctgggaagaaacaggctttgcctgggagcagtacaatcccgatacggga
gctggacagcgtacacagcatttcactgggtggactagtctggtcgtcaagatcatggct
atggatgaccctagcacggaggctcatgttagagatgagctttag
>Fp146
atggttaagatcgcccaatgggtgtcgatagcggcactcatcctgggcgcctcagccgct
gatgaagcctcgtctgtgctaacgacagagattggccgtcaaaataaccagagcctcttt
tggggtccgtacaagtccaacttgtactttggtgtgcggccgcgaacgccagatggtttg
tggacgggactcatgtgggcaaaagttgacgactaccaagacattcaaaacggattcaga
tatacttgtgaacaaggagaagatattcacggctatggatgggatgaatacgatgcccgc
ataggcggtgtgcaatcaattcacgacaagggtaacaacattgacttgacaacaacattt
gtcaagattccaggaggcagccatggtggaagctgggctgctcgtatcaagggcgagctt
cgagaaggtgccgcaaaggacaccaaaaccatgttgttctactacatcgctcaggacggc
gaaggcgagctcgaggttgagggcgaaggcacacaatttgggttcgaggacgatgtcact
ttcagcggaaactccaagaccctaggcgactacaagctcgtcgtaacaaagggaaccgga
aaacatcccacttcgaacaacaaattactcgaagaccgacatggagacacaaccattgtc
tcgagcccccaagacgttcccgccgaccacacttggcagggcaagcctgttgtatttaag
aagcttcaggaggctgtctcgcccgtccaagaaaacgccgaccaaagcgaccctccgccg
ccatggcaggtataccgcattgcccactcgccagccaaggccaatgttcagatcgtggag
aagacgttcgagggaccctttgaattcgatgtaattttctcatcagcttcttctggaaaa
gaattcacctctgaagaagtcaccgagcagatcaagaagacctccgagatcttcaacgag
cggtttacaaacactttcaagttcaaagagccattcaatctcgagaaatacaagaagttc
ggcaagagcatgttttctaaccttgtcggtggcatcgggtacttccacggtcatcaaatc
attgaccgatcctatgcacctgaatatgaggaggatgatgaagaattctgggttgaagct
gcaaacgccaggggccgcacgaagccagaccttgaaggaccttacgagcttttcactagc
gttccttctcgtcccttctttcctcgtggtttcctctgggatgaaggttttcacctcatc
cccatcgctgattgggatattgacctgactcttgaaattgttaagagctggtataacacc
atggatgacgatggctggatcgctcgggagcagatcctgggtcatgaagctcgtagcaaa
gtgcctcccgagttccaagttcaataccctcactatgccaaccctcccaccctcttcctt
attatagagggttttatggagcgccttcgtgcagccaacggcactgaaccccagaagctg
gagcgtttgatcggggcagatcttttgcaaactgcccacctcgataacatcgaactaggc
gagacctacttgcgaaagttgtatcctctgttgcgccgccagtatgattggttccgcaaa
actcagcgcggtgacatcaagagttacgaccgtgaggcgtactccaccaaggaggcgtat
cgatggagaggccgtactgaaacccacatcctcaccagcggcttggatgactatcctcga
ccccagcccccatcccctagcgagctgcatgtcgatctcatgtcttgggtgggccttatg
acaaagtccctgatgaacattgcagacgccctcggcatggctgaagatgtagatgagtac
aagaagaatttggacggtattgagcacaatcttaacgacctccactggtccgaaaaggag
ggttgttactgtgatgcctttgttgacgactatgaggagcatgcgctcgtatgccacaag
ggctatatttccctattccccttcttggttggtctcatgaaggctgacgatccgaaattg
ggcaagattcttgacctcatcggcgacgaggatcacctatggagcccacatggcattcgc
agcctgagcaagcaggatgagttttacaacaccggcgagaactactggcgcagcccagtg
tggatgcctatgaactatcttgccgtgtctcagcttcaaaatgttgcttcacaagaaggt
ccgtttcaagccaaggcgaaggatttgttctcgcgtctgcgcaagaatcttgtcgacacg
gtgtacaagagctgggaagaaacaggctttgcctgggagcagtacaatcccgatacggga
gctggacagcgtacacagcatttcactgggtggactagtctggtcgtcaagatcatggct
atggatgaccctagcacggaggctcatgttagagatgagctttag
>Fp155
atggttaagatcgcccaatgggtgtcgatagcggcactcatcctgggcgcctcagccgct
gatgaagcctcgtctgtgctaacgacagagattggccgtcaaaataaccagagcctcttt
tggggtccgtacaagtccaacttgtactttggtgtgcggccgcgaacgccagatggtttg
tggacgggactcatgtgggcaaaagttgacgactaccaagacattcaaaacggattcaga
tatacttgtgaacaaggagaagatattcacggctatggatgggatgaatacgatgcccgc
ataggcggtgtgcaatcaattcacgacaagggtaacaacattgacttgacaacaacattt
gtcaagattccaggaggcagccatggtggaagctgggctgctcgtatcaagggcgagctt
cgagaaggtgccgcaaaggacaccaaaaccatgttgttctactacatcgctcaggacggc
gaaggcgagctcgaggttgagggcgaaggcacacaatttgggttcgaggacgatgtcact
ttcagcggaaactccaagaccctaggcgactacaagctcgtcgtaacaaagggaaccgga
aaacatcccacttcgaacaacaaattactcgaagaccgacatggagacacaaccattgtc
tcgagcccccaagacgttcccgccgaccacacttggcagggcaagcctgttgtatttaag
aagcttcaggaggctgtctcgcccgtccaagaaaacgccgaccaaagcgaccctccgccg
ccatggcaggtataccgcattgcccactcgccagccaaggccaatgttcagatcgtggag
aagacgttcgagggaccctttgaattcgatgtaattttctcatcagcttcttctggaaaa
gaattcacctctgaagaagtcaccgagcagatcaagaagacctccgagatcttcaacgag
cggtttacaaacactttcaagttcaaagagccattcaatctcgagaaatacaagaagttc
ggcaagagcatgttttctaaccttgtcggtggcatcgggtacttccacggtcatcaaatc
attgaccgatcctatgcacctgaatatgaggaggatgatgaagaattctgggttgaagct
gcaaacgccaggggccgcacgaagccagaccttgaaggaccttacgagcttttcactagc
gttccttctcgtcccttctttcctcgtggtttcctctgggatgaaggttttcacctcatc
cccatcgctgattgggatattgacctgactcttgaaattgttaagagctggtataacacc
atggatgacgatggctggatcgctcgggagcagatcctgggtcatgaagctcgtagcaaa
gtgcctcccgagttccaagttcaataccctcactatgccaaccctcccaccctcttcctt
attatagagggttttatggagcgccttcgtgcagccaacggcactgaaccccagaagctg
gagcgtttgatcggggcagatcttttgcaaactgcccacctcgataacatcgaactaggc
gagacctacttgcgaaagttgtatcctctgttgcgccgccagtatgattggttccgcaaa
actcagcgcggtgacatcaagagttacgaccgtgaggcgtactccaccaaggaggcgtat
cgatggagaggccgtactgaaacccacatcctcaccagcggcttggatgactatcctcga
ccccagcccccatcccctagcgagctgcatgtcgatctcatgtcttgggtgggccttatg
acaaagtccctgatgaacattgcagacgccctcggcatggctgaagatgtagatgagtac
aagaagaatttggacggtattgagcacaatcttaacgacctccactggtccgaaaaggag
ggttgttactgtgatgcctttgttgacgactatgaggagcatgcgctcgtatgccacaag
ggctatatttccctattccccttcttggttggtctcatgaaggctgacgatccgaaattg
ggcaagattcttgacctcatcggcgacgaggatcacctatggagcccacatggcattcgc
agcctgagcaagcaggatgagttttacaacaccggcgagaactactggcgcagcccagtg
tggatgcctatgaactatcttgccgtgtctcagcttcaaaatgttgcttcacaagaaggt
ccgtttcaagccaaggcgaaggatttgttctcgcgtctgcgcaagaatcttgtcgacacg
gtgtacaagagctgggaagaaacaggctttgcctgggagcagtacaatcccgatacggga
gctggacagcgtacacagcatttcactgggtggactagtctggtcgtcaagatcatggct
atggatgaccctagcacggaggctcatgttagagatgagctttag
>Fp157
atggttaagatcgcccaatgggtgtcgatagcggcactcatcctgggcgcctcagccgct
gatgaagcctcgtctgtgctaacgacagagattggccgtcaaaataaccagagcctcttt
tggggtccgtacaagtccaacttgtactttggtgtgcggccgcgaacgccagatggtttg
tggacgggactcatgtgggcaaaagttgacgactaccaagacattcaaaacggattcaga
tatacttgtgaacaaggagaagatattcacggctatggatgggatgaatacgatgcccgc
ataggcggtgtgcaatcaattcacgacaagggtaacaacattgacttgacaacaacattt
gtcaagattccaggaggcagccatggtggaagctgggctgctcgtatcaagggcgagctt
cgagaaggtgccgcaaaggacaccaaaaccatgttgttctactacatcgctcaggacggc
gaaggcgagctcgaggttgagggcgaaggcacacaatttgggttcgaggacgatgtcact
ttcagcggaaactccaagaccctaggcgactacaagctcgtcgtaacaaagggaaccgga
aaacatcccacttcgaacaacaaattactcgaagaccgacatggagacacaaccattgtc
tcgagcccccaagacgttcccgccgaccacacttggcagggcaagcctgttgtatttaag
aagcttcaggaggctgtctcgcccgtccaagaaaacgccgaccaaagcgaccctccgccg
ccatggcaggtataccgcattgcccactcgccagccaaggccaatgttcagatcgtggag
aagacgttcgagggaccctttgaattcgatgtaattttctcatcagcttcttctggaaaa
gaattcacctctgaagaagtcaccgagcagatcaagaagacctccgagatcttcaacgag
cggtttacaaacactttcaagttcaaagagccattcaatctcgagaaatacaagaagttc
ggcaagagcatgttttctaaccttgtcggtggcatcgggtacttccacggtcatcaaatc
attgaccgatcctatgcacctgaatatgaggaggatgatgaagaattctgggttgaagct
gcaaacgccaggggccgcacgaagccagaccttgaaggaccttacgagcttttcactagc
gttccttctcgtcccttctttcctcgtggtttcctctgggatgaaggttttcacctcatc
cccatcgctgattgggatattgacctgactcttgaaattgttaagagctggtataacacc
atggatgacgatggctggatcgctcgggagcagatcctgggtcatgaagctcgtagcaaa
gtgcctcccgagttccaagttcaataccctcactatgccaaccctcccaccctcttcctt
attatagagggttttatggagcgccttcgtgcagccaacggcactgaaccccagaagctg
gagcgtttgatcggggcagatcttttgcaaactgcccacctcgataacatcgaactaggc
gagacctacttgcgaaagttgtatcctctgttgcgccgccagtatgattggttccgcaaa
actcagcgcggtgacatcaagagttacgaccgtgaggcgtactccaccaaggaggcgtat
cgatggagaggccgtactgaaacccacatcctcaccagcggcttggatgactatcctcga
ccccagcccccatcccctagcgagctgcatgtcgatctcatgtcttgggtgggccttatg
acaaagtccctgatgaacattgcagacgccctcggcatggctgaagatgtagatgagtac
aagaagaatttggacggtattgagcacaatcttaacgacctccactggtccgaaaaggag
ggttgttactgtgatgcctttgttgacgactatgaggagcatgcgctcgtatgccacaag
ggctatatttccctattccccttcttggttggtctcatgaaggctgacgatccgaaattg
ggcaagattcttgacctcatcggcgacgaggatcacctatggagcccacatggcattcgc
agcctgagcaagcaggatgagttttacaacaccggcgagaactactggcgcagcccagtg
tggatgcctatgaactatcttgccgtgtctcagcttcaaaatgttgcttcacaagaaggt
ccgtttcaagccaaggcgaaggatttgttctcgcgtctgcgcaagaatcttgtcgacacg
gtgtacaagagctgggaagaaacaggctttgcctgggagcagtacaatcccgatacggga
gctggacagcgtacacagcatttcactgggtggactagtctggtcgtcaagatcatggct
atggatgaccctagcacggaggctcatgttagagatgagctttag
>Fp16r
atggttaagatcgcccaatgggtgtcgatagcggcactcatcctgggcgcctcagccgct
gatgaagcctcgtctgtgctaacgacagagattggccgtcaaaataaccagagcctcttt
tggggtccgtacaagtccaacttgtactttggtgtgcggccgcgaacgccagatggtttg
tggacgggactcatgtgggcaaaggttgacgactaccaagacattcaaaacggattcaga
tatacttgtgaacaaggagaagatattcacggctatggatgggatgaatacgatgcccgc
ataggcggtgtgcaatcaattcacgacaagggtaacaacattgacttgacaacaacattt
gtcaagattccaggaggcagccatggtggaagctgggctgctcgtatcaagggcgagctt
cgagaaggtgccgcaaaggacaccaaaaccatgttgttctactacatcgctcaggacggc
gaaggcgagctcgaggttgagagcgaaggcacacaatttgggttcgaggacgatgtcact
ttcagcggaaactccaagaccctaggcgactacaagctcgtcgtaacaaagggaaccgga
aaacatcccacttcgaacaacaaattactcgaagaccgacatggagacaaaaccattgtc
tcgagcccccaagacgttcccgccgaccacacttggcagggcaagcctgttgtatttaag
aagcttcaggaggctgtctcgcccgtccaagaaaacgccgaccaaagcgaccctccgccg
ccatggcaggtataccgcattgcccactcgccagccaaggccaatgttcagatcgtggag
aagacgttcgagggaccctttgaattcgatgtaattttctcatcagcttcttctggaaaa
gaattcacctctgaagaagtcaccgagcagatcaagaagacctccgagatcttcaacgag
cggtttacaaacactttcaagttcaaagagccattcaatctcgagaaatacaagaagttc
ggcaagagcatgttttctaaccttgtcggtggcatcgggtacttccacggtcatcaaatc
attgaccgatcctatgcacctgaatatgaggaggatgatgaagaattctgggttgaagct
gcaaacgccaggggccgcacgaagccagaccttgaaggaccttacgagcttttcactagc
gttccttctcgtcccttctttcctcgtggtttcctctgggatgaaggttttcacctcatc
cccatcgctgattgggatattgacctgactcttgaaattgttaagagctggtataacacc
atggatgacgatggctggatcgctcgggagcagatcctgggtcatgaagctcgtagcaaa
gtgcctcccgagttccaagttcaataccctcactatgccaaccctcccaccctcttcctt
attatagagggttttatggagcgccttcgtgcagccaacggcactgaaccccagaagctg
gagcgtttgatcggggcagatcttttgcaaactgcccacctcgataacatcgaactaggc
gagacctacttgcgaaagttgtatcctctgttgcgccgccagtatgattggttccgcaaa
actcagcgcggtgacatcaagagttacgaccgtgaggcgtactccaccaaggaggcgtat
cgatggagaggccgtactgaaacccacatcctcaccagcggcttggatgactatcctcga
ccccagcccccatcccctagcgagctgcatgtcgatctcatgtcttgggtgggccttatg
acaaagtccctgatgaacattgcagacgccctcggcatggctgaagatgtagatgagtac
aagaagaatttggacggtattgagcacaatcttaacgacctccactggtccgaaaaggag
ggttgttactgtgatgcctttgttgacgactatgaggagcatgcgctcgtatgccacaag
ggctatatttccctattccccttcttggttggtctcatgaaggctgacgatccgaaattg
ggcaagattcttgacctcatcggcgacgaggatcacctatggagcccacatggcattcgc
agcctgagcaagcaggatgagttttacaacaccggcgagaactactggcgcagcccagtg
tggatgcctatgaactatcttgccgtgtctcagcttcaaaatgttgcttcacaagaaggt
ccgtttcaagccaaggcgaaggatttgttctcgcgtctgcgcaagaatcttgtcgacacg
gtgtacaagagctgggaagaaacaggctttgcctgggagcagtacaatcccgatacggga
gctggacagcgtacacagcatttcactgggtggactagtctggtcgtcaagatcatggct
atggatgaccctagcacggaggctcatgttagagatgagctttag
>Fp1r
atggttaagatcgcccaatgggtgtcgatagcggcactcatcctgggcgcctcagccgct
gatgaagcctcgtctgtgctaacgacagagattggccgtcaaaataaccagagcctcttt
tggggtccgtacaagtccaacttgtactttggtgtgcggccgcgaacgccagatggtttg
tggacgggactcatgtgggcaaaggttgacgactaccaagacattcaaaacggattcaga
tatacttgtgaacaaggagaagatattcacggctatggatgggatgaatacgatgcccgc
ataggcggtgtgcaatcaattcacgacaagggtaacaacattgacttgacaacaacattt
gtcaagattccaggaggcagccatggtggaagctgggctgctcgtatcaagggcgagctt
cgagaaggtgccgcaaaggacaccaaaaccatgttgttctactacatcgctcaggacggc
gaaggcgagctcgaggttgagagcgaaggcacacaatttgggttcgaggacgatgtcact
ttcagcggaaactccaagaccctaggcgactacaagctcgtcgtaacaaagggaaccgga
aaacatcccacttcgaacaacaaattactcgaagaccgacatggagacaaaaccattgtc
tcgagcccccaagacgttcccgccgaccacacttggcagggcaagcctgttgtatttaag
aagcttcaggaggctgtctcgcccgtccaagaaaacgccgaccaaagcgaccctccgccg
ccatggcaggtataccgcattgcccactcgccagccaaggccaatgttcagatcgtggag
aagacgttcgagggaccctttgaattcgatgtaattttctcatcagcttcttctggaaaa
gaattcacctctgaagaagtcaccgagcagatcaagaagacctccgagatcttcaacgag
cggtttacaaacactttcaagttcaaagagccattcaatctcgagaaatacaagaagttc
ggcaagagcatgttttctaaccttgtcggtggcatcgggtacttccacggtcatcaaatc
attgaccgatcctatgcacctgaatatgaggaggatgatgaagaattctgggttgaagct
gcaaacgccaggggccgcacgaagccagaccttgaaggaccttacgagcttttcactagc
gttccttctcgtcccttctttcctcgtggtttcctctgggatgaaggttttcacctcatc
cccatcgctgattgggatattgacctgactcttgaaattgttaagagctggtataacacc
atggatgacgatggctggatcgctcgggagcagatcctgggtcatgaagctcgtagcaaa
gtgcctcccgagttccaagttcaataccctcactatgccaaccctcccaccctcttcctt
attatagagggttttatggagcgccttcgtgcagccaacggcactgaaccccagaagctg
gagcgtttgatcggggcagatcttttgcaaactgcccacctcgataacatcgaactaggc
gagacctacttgcgaaagttgtatcctctgttgcgccgccagtatgattggttccgcaaa
actcagcgcggtgacatcaagagttacgaccgtgaggcgtactccaccaaggaggcgtat
cgatggagaggccgtactgaaacccacatcctcaccagcggcttggatgactatcctcga
ccccagcccccatcccctagcgagctgcatgtcgatctcatgtcttgggtgggccttatg
acaaagtccctgatgaacattgcagacgccctcggcatggctgaagatgtagatgagtac
aagaagaatttggacggtattgagcacaatcttaacgacctccactggtccgaaaaggag
ggttgttactgtgatgcctttgttgacgactatgaggagcatgcgctcgtatgccacaag
ggctatatttccctattccccttcttggttggtctcatgaaggctgacgatccgaaattg
ggcaagattcttgacctcatcggcgacgaggatcacctatggagcccacatggcattcgc
agcctgagcaagcaggatgagttttacaacaccggcgagaactactggcgcagcccagtg
tggatgcctatgaactatcttgccgtgtctcagcttcaaaatgttgcttcacaagaaggt
ccgtttcaagccaaggcgaaggatttgttctcgcgtctgcgcaagaatcttgtcgacacg
gtgtacaagagctgggaagaaacaggctttgcctgggagcagtacaatcccgatacggga
gctggacagcgtacacagcatttcactgggtggactagtctggtcgtcaagatcatggct
atggatgaccctagcacggaggctcatgttagagatgagctttag
>Fp21r
atggttaagatcgcccaatgggtgtcgatagcggcactcatcctgggcgcctcagccgct
gatgaagcctcgtctgtgctaacgacagagattggccgtcaaaataaccagagcctcttt
tggggtccgtacaagtccaacttgtactttggtgtgcggccgcgaacgccagatggtttg
tggacgggactcatgtgggcaaaggttgacgactaccaagacattcaaaacggattcaga
tatacttgtgaacaaggagaagatattcacggctatggatgggatgaatacgatgcccgc
ataggcggtgtgcaatcaattcacgacaagggtaacaacattgacttgacaacaacattt
gtcaagattccaggaggcagccatggtggaagctgggctgctcgtatcaagggcgagctt
cgagaaggtgccgcaaaggacaccaaaaccatgttgttctactacatcgctcaggacggc
gaaggcgagctcgaggttgagagcgaaggcacacaatttgggttcgaggacgatgtcact
ttcagcggaaactccaagaccctaggcgactacaagctcgtcgtaacaaagggaaccgga
aaacatcccacttcgaacaacaaattactcgaagaccgacatggagacaaaaccattgtc
tcgagcccccaagacgttcccgccgaccacacttggcagggcaagcctgttgtatttaag
aagcttcaggaggctgtctcgcccgtccaagaaaacgccgaccaaagcgaccctccgccg
ccatggcaggtataccgcattgcccactcgccagccaaggccaatgttcagatcgtggag
aagacgttcgagggaccctttgaattcgatgtaattttctcatcagcttcttctggaaaa
gaattcacctctgaagaagtcaccgagcagatcaagaagacctccgagatcttcaacgag
cggtttacaaacactttcaagttcaaagagccattcaatctcgagaaatacaagaagttc
ggcaagagcatgttttctaaccttgtcggtggcatcgggtacttccacggtcatcaaatc
attgaccgatcctatgcacctgaatatgaggaggatgatgaagaattctgggttgaagct
gcaaacgccaggggccgcacgaagccagaccttgaaggaccttacgagcttttcactagc
gttccttctcgtcccttctttcctcgtggtttcctctgggatgaaggttttcacctcatc
cccatcgctgattgggatattgacctgactcttgaaattgttaagagctggtataacacc
atggatgacgatggctggatcgctcgggagcagatcctgggtcatgaagctcgtagcaaa
gtgcctcccgagttccaagttcaataccctcactatgccaaccctcccaccctcttcctt
attatagagggttttatggagcgccttcgtgcagccaacggcactgaaccccagaagctg
gagcgtttgatcggggcagatcttttgcaaactgcccacctcgataacatcgaactaggc
gagacctacttgcgaaagttgtatcctctgttgcgccgccagtatgattggttccgcaaa
actcagcgcggtgacatcaagagttacgaccgtgaggcgtactccaccaaggaggcgtat
cgatggagaggccgtactgaaacccacatcctcaccagcggcttggatgactatcctcga
ccccagcccccatcccctagcgagctgcatgtcgatctcatgtcttgggtgggccttatg
acaaagtccctgatgaacattgcagacgccctcggcatggctgaagatgtagatgagtac
aagaagaatttggacggtattgagcacaatcttaacgacctccactggtccgaaaaggag
ggttgttactgtgatgcctttgttgacgactatgaggagcatgcgctcgtatgccacaag
ggctatatttccctattccccttcttggttggtctcatgaaggctgacgatccgaaattg
ggcaagattcttgacctcatcggcgacgaggatcacctatggagcccacatggcattcgc
agcctgagcaagcaggatgagttttacaacaccggcgagaactactggcgcagcccagtg
tggatgcctatgaactatcttgccgtgtctcagcttcaaaatgttgcttcacaagaaggt
ccgtttcaagccaaggcgaaggatttgttctcgcgtctgcgcaagaatcttgtcgacacg
gtgtacaagagctgggaagaaacaggctttgcctgggagcagtacaatcccgatacggga
gctggacagcgtacacagcatttcactgggtggactagtctggtcgtcaagatcatggct
atggatgaccctagcacggaggctcatgttagagatgagctttag
>Fp24r
atggttaagatcgcccaatgggtgtcgatagcggcactcatcctgggcgcctcagccgct
gatgaagcctcgtctgtgctaacgacagagattggccgtcaaaataaccagagcctcttt
tggggtccgtacaagtccaacttgtactttggtgtgcggccgcgaacgccagatggtttg
tggacgggactcatgtgggcaaaggttgacgactaccaagacattcaaaacggattcaga
tatacttgtgaacaaggagaagatattcacggctatggatgggatgaatacgatgcccgc
ataggcggtgtgcaatcaattcacgacaagggtaacaacattgacttgacaacaacattt
gtcaagattccaggaggcagccatggtggaagctgggctgctcgtatcaagggcgagctt
cgagaaggtgccgcaaaggacaccaaaaccatgttgttctactacatcgctcaggacggc
gaaggcgagctcgaggttgagggcgaaggcacacaatttgggttcgaggacgatgtcact
ttcagcggaaactccaagaccctaggcgactacaagctcgtcgtaacaaagggaaccgga
aaacatcccacttcgaacaacaaattactcgaagaccgacatggagacacaaccattgtc
tcgagcccccaagacgttcccgccgaccacacttggcagggcaagcctgttgtatttaag
aagcttcaggaggctgtctcgcccgtccaagaaaacgccgaccaaagcgaccctccgccg
ccatggcaggtataccgcattgcccactcgccagccaaggccaatgttcagatcgtggag
aagacgttcgagggaccctttgaattcgatgtaattttctcatcagcttcttctggaaaa
gaattcacctctgaagaagtcaccgagcagatcaagaagacctccgagatcttcaacgag
cggtttacaaacactttcaagttcaaagagccattcaatctcgagaaatacaagaagttc
ggcaagagcatgttttctaaccttgtcggtggcatcgggtacttccacggtcatcaaatc
attgaccgatcctatgcacctgaatatgaggaggatgatgaagaattctgggttgaagct
gcaaacgccaggggccgcacgaagccagaccttgaaggaccttacgagcttttcactagc
gttccttctcgtcccttctttcctcgtggtttcctctgggatgaaggttttcacctcatc
cccatcgctgattgggatattgacctgactcttgaaattgttaagagctggtataacacc
atggatgacgatggctggatcgctcgggagcagatcctgggtcatgaagctcgtagcaaa
gtgcctcccgagttccaagttcaataccctcactatgccaaccctcccaccctcttcctt
attatagagggttttatggagcgccttcgtgcagccaacggcactgaaccccagaagctg
gagcgtttgatcggggcagatcttttgcaaactgcccacctcgataacatcgaactaggc
gagacctacttgcgaaagttgtatcctctgttgcgccgccagtatgattggttccgcaaa
actcagcgcggtgacatcaagagttacgaccgtgaggcgtactccaccaaggaggcgtat
cgatggagaggccgtactgaaacccacatcctcaccagcggcttggatgactatcctcga
ccccagcccccatcccctagcgagctgcatgtcgacctcatgtcttgggtgggccttatg
acaaagtccctgatgaacattgcagacgccctcggcatggctgaagatgtagatgagtac
aagaagaatttggacggtattgagcacaatcttaacgacctccactggtccgaaaaggag
ggttgttactgtgatgcctttgttgacgactatgaggagcatgcgctcgtatgccacaag
ggctatatttccctattccccttcttggttggtctcatgaaggctgacgatccgaaattg
ggcaagattcttgacctcatcggcgacgaggatcacctatggagcccacatggcattcgc
agcctgagcaagcaggatgagttttacaacaccggcgagaactactggcgcagcccagtg
tggatgcctatgaactatcttgccgtgtctcagcttcaaaatgttgcttcacaagaaggt
ccgtttcaagccaaggcgaaggatttgttctcgcgtctgcgcaagaatcttgtcgacacg
gtgtacaagagctgggaagaaacaggctttgcctgggagcagtacaatcccgatacggga
gctggacagcgtacacagcatttcactgggtggactagtctggtcgtcaagatcatggct
atggatgaccctagcacggaggctcatgttagagatgagctttag
>Fp2516
atggttaagatcgcccaatgggtgtcgatagcggcactcatcctgggcgcctcagccgct
gatgaagcctcgtctgtgctaacgacagagattggccgtcaaaataaccagagcctcttt
tggggtccgtacaagtccaacttgtactttggtgtgcggccgcgaacgccagatggtttg
tggacgggactcatgtgggcaaaggttgacgactaccaagacattcaaaacggattcaga
tatacttgtgaacaaggagaagatattcacggctatggatgggatgaatacgatgcccgc
ataggcggtgtgcaatcaattcacgacaagggtaacaacattgacttgacaacaacattt
gtcaagattccaggaggcagccatggtggaagctgggctgctcgtatcaagggcgagctt
cgagaaggtgccgcaaaggacaccaaaaccatgttgttctactacatcgctcaggacggc
gaaggcgagctcgaggttgagagcgaaggcacacaatttgggttcgaggacgatgtcact
ttcagcggaaactccaagaccctaggcgactacaagctcgtcgtaacaaagggaaccgga
aaacatcccacttcgaacaacaaattactcgaagaccgacatggagacaaaaccattgtc
tcgagcccccaagacgttcccgccgaccacacttggcagggcaagcctgttgtatttaag
aagcttcaggaggctgtctcgcccgtccaagaaaacgccgaccaaagcgaccctccgccg
ccatggcaggtataccgcattgcccactcgccagccaaggccaatgttcagatcgtggag
aagacgttcgagggaccctttgaattcgatgtaattttctcatcagcttcttctggaaaa
gaattcacctctgaagaagtcaccgagcagatcaagaagacctccgagatcttcaacgag
cggtttacaaacactttcaagttcaaagagccattcaatctcgagaaatacaagaagttc
ggcaagagcatgttttctaaccttgtcggtggcatcgggtacttccacggtcatcaaatc
attgaccgatcctatgcacctgaatatgaggaggatgatgaagaattctgggttgaagct
gcaaacgccaggggccgcacgaagccagaccttgaaggaccttacgagcttttcactagc
gttccttctcgtcccttctttcctcgtggtttcctctgggatgaaggttttcacctcatc
cccatcgctgattgggatattgacctgactcttgaaattgttaagagctggtataacacc
atggatgacgatggctggatcgctcgggagcagatcctgggtcatgaagctcgtagcaaa
gtgcctcccgagttccaagttcaataccctcactatgccaaccctcccaccctcttcctt
attatagagggttttatggagcgccttcgtgcagccaacggcactgaaccccagaagctg
gagcgtttgatcggggcagatcttttgcaaactgcccacctcgataacatcgaactaggc
gagacctacttgcgaaagttgtatcctctgttgcgccgccagtatgattggttccgcaaa
actcagcgcggtgacatcaagagttacgaccgtgaggcgtactccaccaaggaggcgtat
cgatggagaggccgtactgaaacccacatcctcaccagcggcttggatgactatcctcga
ccccagcccccatcccctagcgagctgcatgtcgatctcatgtcttgggtgggccttatg
acaaagtccctgatgaacattgcagacgccctcggcatggctgaagatgtagatgagtac
aagaagaatttggacggtattgagcacaatcttaacgacctccactggtccgaaaaggag
ggttgttactgtgatgcctttgttgacgactatgaggagcatgcgctcgtatgccacaag
ggctatatttccctattccccttcttggttggtctcatgaaggctgacgatccgaaattg
ggcaagattcttgacctcatcggcgacgaggatcacctatggagcccacatggcattcgc
agcctgagcaagcaggatgagttttacaacaccggcgagaactactggcgcagcccagtg
tggatgcctatgaactatcttgccgtgtctcagcttcaaaatgttgcttcacaagaaggt
ccgtttcaagccaaggcgaaggatttgttctcgcgtctgcgcaagaatcttgtcgacacg
gtgtacaagagctgggaagaaacaggctttgcctgggagcagtacaatcccgatacggga
gctggacagcgtacacagcatttcactgggtggactagtctggtcgtcaagatcatggct
atggatgaccctagcacggaggctcatgttagagatgagctttag
>Fp26r
atggttaagatcgcccaatgggtgtcgatagcggcactcatcctgggcgcctcagccgct
gatgaagcctcgtctgtgctaacgacagagattggccgtcaaaataaccagagcctcttt
tggggtccgtacaagtccaacttgtactttggtgtgcggccgcgaacgccagatggtttg
tggacgggactcatgtgggcaaaggttgacgactaccaagacattcaaaacggattcaga
tatacttgtgaacaaggagaagatattcacggctatggatgggatgaatacgatgcccgc
ataggcggtgtgcaatcaattcacgacaagggtaacaacattgacttgacaacaacattt
gtcaagattccaggaggcagccatggtggaagctgggctgctcgtatcaagggcgagctt
cgagaaggtgccgcaaaggacaccaaaaccatgttgttctactacatcgctcaggacggc
gaaggcgagctcgaggttgagagcgaaggcacacaatttgggttcgaggacgatgtcact
ttcagcggaaactccaagaccctaggcgactacaagctcgtcgtaacaaagggaaccgga
aaacatcccacttcgaacaacaaattactcgaagaccgacatggagacaaaaccattgtc
tcgagcccccaagacgttcccgccgaccacacttggcagggcaagcctgttgtatttaag
aagcttcaggaggctgtctcgcccgtccaagaaaacgccgaccaaagcgaccctccgccg
ccatggcaggtataccgcattgcccactcgccagccaaggccaatgttcagatcgtggag
aagacgttcgagggaccctttgaattcgatgtaattttctcatcagcttcttctggaaaa
gaattcacctctgaagaagtcaccgagcagatcaagaagacctccgagatcttcaacgag
cggtttacaaacactttcaagttcaaagagccattcaatctcgagaaatacaagaagttc
ggcaagagcatgttttctaaccttgtcggtggcatcgggtacttccacggtcatcaaatc
attgaccgatcctatgcacctgaatatgaggaggatgatgaagaattctgggttgaagct
gcaaacgccaggggccgcacgaagccagaccttgaaggaccttacgagcttttcactagc
gttccttctcgtcccttctttcctcgtggtttcctctgggatgaaggttttcacctcatc
cccatcgctgattgggatattgacctgactcttgaaattgttaagagctggtataacacc
atggatgacgatggctggatcgctcgggagcagatcctgggtcatgaagctcgtagcaaa
gtgcctcccgagttccaagttcaataccctcactatgccaaccctcccaccctcttcctt
attatagagggttttatggagcgccttcgtgcagccaacggcactgaaccccagaagctg
gagcgtttgatcggggcagatcttttgcaaactgcccacctcgataacatcgaactaggc
gagacctacttgcgaaagttgtatcctctgttgcgccgccagtatgattggttccgcaaa
actcagcgcggtgacatcaagagttacgaccgtgaggcgtactccaccaaggaggcgtat
cgatggagaggccgtactgaaacccacatcctcaccagcggcttggatgactatcctcga
ccccagcccccatcccctagcgagctgcatgtcgatctcatgtcttgggtgggccttatg
acaaagtccctgatgaacattgcagacgccctcggcatggctgaagatgtagatgagtac
aagaagaatttggacggtattgagcacaatcttaacgacctccactggtccgaaaaggag
ggttgttactgtgatgcctttgttgacgactatgaggagcatgcgctcgtatgccacaag
ggctatatttccctattccccttcttggttggtctcatgaaggctgacgatccgaaattg
ggcaagattcttgacctcatcggcgacgaggatcacctatggagcccacatggcattcgc
agcctgagcaagcaggatgagttttacaacaccggcgagaactactggcgcagcccagtg
tggatgcctatgaactatcttgccgtgtctcagcttcaaaatgttgcttcacaagaaggt
ccgtttcaagccaaggcgaaggatttgttctcgcgtctgcgcaagaatcttgtcgacacg
gtgtacaagagctgggaagaaacaggctttgcctgggagcagtacaatcccgatacggga
gctggacagcgtacacagcatttcactgggtggactagtctggtcgtcaagatcatggct
atggatgaccctagcacggaggctcatgttagagatgagctttag
>Fp33
atggttaagatcgcccaatgggtgtcgatagcggcactcatcctgggcgcctcagccgct
gatgaagcctcgtctgtgctaacgacagagattggccgtcaaaataaccagagcctcttt
tggggtccgtacaagtccaacttgtactttggtgtgcggccgcgaacgccagatggtttg
tggacgggactcatgtgggcaaaggttgacgactaccaagacattcaaaacggattcaga
tatacttgtgaacaaggagaagatattcacggctatggatgggatgaatacgatgcccgc
ataggcggtgtgcaatcaattcacgacaagggtaacaacattgacttgacaacaacattt
gtcaagattccaggaggcagccatggtggaagctgggctgctcgtatcaagggcgagctt
cgagaaggtgccgcaaaggacaccaaaaccatgttgttctactacatcgctcaggacggc
gaaggcgagctcgaggttgagagcgaaggcacacaatttgggttcgaggacgatgtcact
ttcagcggaaactccaagaccctaggcgactacaagctcgtcgtaacaaagggaaccgga
aaacatcccacttcgaacaacaaattactcgaagaccgacatggagacaaaaccattgtc
tcgagcccccaagacgttcccgccgaccacacttggcagggcaagcctgttgtatttaag
aagcttcaggaggctgtctcgcccgtccaagaaaacgccgaccaaagcgaccctccgccg
ccatggcaggtataccgcattgcccactcgccagccaaggccaatgttcagatcgtggag
aagacgttcgagggaccctttgaattcgatgtaattttctcatcagcttcttctggaaaa
gaattcacctctgaagaagtcaccgagcagatcaagaagacctccgagatcttcaacgag
cggtttacaaacactttcaagttcaaagagccattcaatctcgagaaatacaagaagttc
ggcaagagcatgttttctaaccttgtcggtggcatcgggtacttccacggtcatcaaatc
attgaccgatcctatgcacctgaatatgaggaggatgatgaagaattctgggttgaagct
gcaaacgccaggggccgcacgaagccagaccttgaaggaccttacgagcttttcactagc
gttccttctcgtcccttctttcctcgtggtttcctctgggatgaaggttttcacctcatc
cccatcgctgattgggatattgacctgactcttgaaattgttaagagctggtataacacc
atggatgacgatggctggatcgctcgggagcagatcctgggtcatgaagctcgtagcaaa
gtgcctcccgagttccaagttcaataccctcactatgccaaccctcccaccctcttcctt
attatagagggttttatggagcgccttcgtgcagccaacggcactgaaccccagaagctg
gagcgtttgatcggggcagatcttttgcaaactgcccacctcgataacatcgaactaggc
gagacctacttgcgaaagttgtatcctctgttgcgccgccagtatgattggttccgcaaa
actcagcgcggtgacatcaagagttacgaccgtgaggcgtactccaccaaggaggcgtat
cgatggagaggccgtactgaaacccacatcctcaccagcggcttggatgactatcctcga
ccccagcccccatcccctagcgagctgcatgtcgatctcatgtcttgggtgggccttatg
acaaagtccctgatgaacattgcagacgccctcggcatggctgaagatgtagatgagtac
aagaagaatttggacggtattgagcacaatcttaacgacctccactggtccgaaaaggag
ggttgttactgtgatgcctttgttgacgactatgaggagcatgcgctcgtatgccacaag
ggctatatttccctattccccttcttggttggtctcatgaaggctgacgatccgaaattg
ggcaagattcttgacctcatcggcgacgaggatcacctatggagcccacatggcattcgc
agcctgagcaagcaggatgagttttacaacaccggcgagaactactggcgcagcccagtg
tggatgcctatgaactatcttgccgtgtctcagcttcaaaatgttgcttcacaagaaggt
ccgtttcaagccaaggcgaaggatttgttctcgcgtctgcgcaagaatcttgtcgacacg
gtgtacaagagctgggaagaaacaggctttgcctgggagcagtacaatcccgatacggga
gctggacagcgtacacagcatttcactgggtggactagtctggtcgtcaagatcatggct
atggatgaccctagcacggaggctcatgttagagatgagctttag
>Fp34
atggttaagatcgcccaatgggtgtcgatagcggcactcatcctgggcgcctcagccgct
gatgaagcctcgtctgtgctaacgacagagattggccgtcaaaataaccagagcctcttt
tggggtccgtacaagtccaacttgtactttggtgtgcggccgcgaacgccagatggtttg
tggacgggactcatgtgggcaaaagttgacgactaccaagacattcaaaacggattcaga
tatacttgtgaacaaggagaagatattcacggctatggatgggatgaatacgatgcccgc
ataggcggtgtgcaatcaattcacgacaagggtaacaacattgacttgacaacaacattt
gtcaagattccaggaggcagccatggtggaagctgggctgctcgtatcaagggcgagctt
cgagaaggtgccgcaaaggacaccaaaaccatgttgttctactacatcgctcaggacggc
gaaggcgagctcgaggttgagggcgaaggcacacaatttgggttcgaggacgatgtcact
ttcagcggaaactccaagaccctaggcgactacaagctcgtcgtaacaaagggaaccgga
aaacatcccacttcgaacaacaaattactcgaagaccgacatggagacacaaccattgtc
tcgagcccccaagacgttcccgccgaccacacttggcagggcaagcctgttgtatttaag
aagcttcaggaggctgtctcgcccgtccaagaaaacgccgaccaaagcgaccctccgccg
ccatggcaggtataccgcattgcccactcgccagccaaggccaatgttcagatcgtggag
aagacgttcgagggaccctttgaattcgatgtaattttctcatcagcttcttctggaaaa
gaattcacctctgaagaagtcaccgagcagatcaagaagacctccgagatcttcaacgag
cggtttacaaacactttcaagttcaaagagccattcaatctcgagaaatacaagaagttc
ggcaagagcatgttttctaaccttgtcggtggcatcgggtacttccacggtcatcaaatc
attgaccgatcctatgcacctgaatatgaggaggatgatgaagaattctgggttgaagct
gcaaacgccaggggccgcacgaagccagaccttgaaggaccttacgagcttttcactagc
gttccttctcgtcccttctttcctcgtggtttcctctgggatgaaggttttcacctcatc
cccatcgctgattgggatattgacctgactcttgaaattgttaagagctggtataacacc
atggatgacgatggctggatcgctcgggagcagatcctgggtcatgaagctcgtagcaaa
gtgcctcccgagttccaagttcaataccctcactatgccaaccctcccaccctcttcctt
attatagagggttttatggagcgccttcgtgcagccaacggcactgaaccccagaagctg
gagcgtttgatcggggcagatcttttgcaaactgcccacctcgataacatcgaactaggc
gagacctacttgcgaaagttgtatcctctgttgcgccgccagtatgattggttccgcaaa
actcagcgcggtgacatcaagagttacgaccgtgaggcgtactccaccaaggaggcgtat
cgatggagaggccgtactgaaacccacatcctcaccagcggcttggatgactatcctcga
ccccagcccccatcccctagcgagctgcatgtcgatctcatgtcttgggtgggccttatg
acaaagtccctgatgaacattgcagacgccctcggcatggctgaagatgtagatgagtac
aagaagaatttggacggtattgagcacaatcttaacgacctccactggtccgaaaaggag
ggttgttactgtgatgcctttgttgacgactatgaggagcatgcgctcgtatgccacaag
ggctatatttccctattccccttcttggttggtctcatgaaggctgacgatccgaaattg
ggcaagattcttgacctcatcggcgacgaggatcacctatggagcccacatggcattcgc
agcctgagcaagcaggatgagttttacaacaccggcgagaactactggcgcagcccagtg
tggatgcctatgaactatcttgccgtgtctcagcttcaaaatgttgcttcacaagaaggt
ccgtttcaagccaaggcgaaggatttgttctcgcgtctgcgcaagaatcttgtcgacacg
gtgtacaagagctgggaagaaacaggctttgcctgggagcagtacaatcccgatacggga
gctggacagcgtacacagcatttcactgggtggactagtctggtcgtcaagatcatggct
atggatgaccctagcacggaggctcatgttagagatgagctttag
>Fp35
atggttaagatcgcccaatgggtgtcgatagcggcactcatcctgggcgcctcagccgct
gatgaagcctcgtctgtgctaacgacagagattggccgtcaaaataaccagagcctcttt
tggggtccgtacaagtccaacttgtactttggtgtgcggccgcgaacgccagatggtttg
tggacgggactcatgtgggcaaaggttgacgactaccaagacattcaaaacggattcaga
tatacttgtgaacaaggagaagatattcacggctatggatgggatgaatacgatgcccgc
ataggcggtgtgcaatcaattcacgacaagggtaacaacattgacttgacaacaacattt
gtcaagattccaggaggcagccatggtggaagctgggctgctcgtatcaagggcgagctt
cgagaaggtgccgcaaaggacaccaaaaccatgttgttctactacatcgctcaggacggc
gaaggcgagctcgaggttgagagcgaaggcacacaatttgggttcgaggacgatgtcact
ttcagcggaaactccaagaccctaggcgactacaagctcgtcgtaacaaagggaaccgga
aaacatcccacttcgaacaacaaattactcgaagaccgacatggagacaaaaccattgtc
tcgagcccccaagacgttcccgccgaccacacttggcagggcaagcctgttgtatttaag
aagcttcaggaggctgtctcgcccgtccaagaaaacgccgaccaaagcgaccctccgccg
ccatggcaggtataccgcattgcccactcgccagccaaggccaatgttcagatcgtggag
aagacgttcgagggaccctttgaattcgatgtaattttctcatcagcttcttctggaaaa
gaattcacctctgaagaagtcaccgagcagatcaagaagacctccgagatcttcaacgag
cggtttacaaacactttcaagttcaaagagccattcaatctcgagaaatacaagaagttc
ggcaagagcatgttttctaaccttgtcggtggcatcgggtacttccacggtcatcaaatc
attgaccgatcctatgcacctgaatatgaggaggatgatgaagaattctgggttgaagct
gcaaacgccaggggccgcacgaagccagaccttgaaggaccttacgagcttttcactagc
gttccttctcgtcccttctttcctcgtggtttcctctgggatgaaggttttcacctcatc
cccatcgctgattgggatattgacctgactcttgaaattgttaagagctggtataacacc
atggatgacgatggctggatcgctcgggagcagatcctgggtcatgaagctcgtagcaaa
gtgcctcccgagttccaagttcaataccctcactatgccaaccctcccaccctcttcctt
attatagagggttttatggagcgccttcgtgcagccaacggcactgaaccccagaagctg
gagcgtttgatcggggcagatcttttgcaaactgcccacctcgataacatcgaactaggc
gagacctacttgcgaaagttgtatcctctgttgcgccgccagtatgattggttccgcaaa
actcagcgcggtgacatcaagagttacgaccgtgaggcgtactccaccaaggaggcgtat
cgatggagaggccgtactgaaacccacatcctcaccagcggcttggatgactatcctcga
ccccagcccccatcccctagcgagctgcatgtcgatctcatgtcttgggtgggccttatg
acaaagtccctgatgaacattgcagacgccctcggcatggctgaagatgtagatgagtac
aagaagaatttggacggtattgagcacaatcttaacgacctccactggtccgaaaaggag
ggttgttactgtgatgcctttgttgacgactatgaggagcatgcgctcgtatgccacaag
ggctatatttccctattccccttcttggttggtctcatgaaggctgacgatccgaaattg
ggcaagattcttgacctcatcggcgacgaggatcacctatggagcccacatggcattcgc
agcctgagcaagcaggatgagttttacaacaccggcgagaactactggcgcagcccagtg
tggatgcctatgaactatcttgccgtgtctcagcttcaaaatgttgcttcacaagaaggt
ccgtttcaagccaaggcgaaggatttgttctcgcgtctgcgcaagaatcttgtcgacacg
gtgtacaagagctgggaagaaacaggctttgcctgggagcagtacaatcccgatacggga
gctggacagcgtacacagcatttcactgggtggactagtctggtcgtcaagatcatggct
atggatgaccctagcacggaggctcatgttagagatgagctttag
>Fp38
atggttaagatcgcccaatgggtgtcgatagcggcactcatcctgggcgcctcagccgct
gatgaagcctcgtctgtgctaacgacagagattggccgtcaaaataaccagagcctcttt
tggggtccgtacaagtccaacttgtactttggtgtgcggccgcgaacgccagatggtttg
tggacgggactcatgtgggcaaaggttgacgactaccaagacattcaaaacggattcaga
tatacttgtgaacaaggagaagatattcacggctatggatgggatgaatacgatgcccgc
ataggcggtgtgcaatcaattcacgacaagggtaacaacattgacttgacaacaacattt
gtcaagattccaggaggcagccatggtggaagctgggctgctcgtatcaagggcgagctt
cgagaaggtgccgcaaaggacaccaaaaccatgttgttctactacatcgctcaggacggc
gaaggcgagctcgaggttgagagcgaaggcacacaatttgggttcgaggacgatgtcact
ttcagcggaaactccaagaccctaggcgactacaagctcgtcgtaacaaagggaaccgga
aaacatcccacttcgaacaacaaattactcgaagaccgacatggagacaaaaccattgtc
tcgagcccccaagacgttcccgccgaccacacttggcagggcaagcctgttgtatttaag
aagcttcaggaggctgtctcgcccgtccaagaaaacgccgaccaaagcgaccctccgccg
ccatggcaggtataccgcattgcccactcgccagccaaggccaatgttcagatcgtggag
aagacgttcgagggaccctttgaattcgatgtaattttctcatcagcttcttctggaaaa
gaattcacctctgaagaagtcaccgagcagatcaagaagacctccgagatcttcaacgag
cggtttacaaacactttcaagttcaaagagccattcaatctcgagaaatacaagaagttc
ggcaagagcatgttttctaaccttgtcggtggcatcgggtacttccacggtcatcaaatc
attgaccgatcctatgcacctgaatatgaggaggatgatgaagaattctgggttgaagct
gcaaacgccaggggccgcacgaagccagaccttgaaggaccttacgagcttttcactagc
gttccttctcgtcccttctttcctcgtggtttcctctgggatgaaggttttcacctcatc
cccatcgctgattgggatattgacctgactcttgaaattgttaagagctggtataacacc
atggatgacgatggctggatcgctcgggagcagatcctgggtcatgaagctcgtagcaaa
gtgcctcccgagttccaagttcaataccctcactatgccaaccctcccaccctcttcctt
attatagagggttttatggagcgccttcgtgcagccaacggcactgaaccccagaagctg
gagcgtttgatcggggcagatcttttgcaaactgcccacctcgataacatcgaactaggc
gagacctacttgcgaaagttgtatcctctgttgcgccgccagtatgattggttccgcaaa
actcagcgcggtgacatcaagagttacgaccgtgaggcgtactccaccaaggaggcgtat
cgatggagaggccgtactgaaacccacatcctcaccagcggcttggatgactatcctcga
ccccagcccccatcccctagcgagctgcatgtcgatctcatgtcttgggtgggccttatg
acaaagtccctgatgaacattgcagacgccctcggcatggctgaagatgtagatgagtac
aagaagaatttggacggtattgagcacaatcttaacgacctccactggtccgaaaaggag
ggttgttactgtgatgcctttgttgacgactatgaggagcatgcgctcgtatgccacaag
ggctatatttccctattccccttcttggttggtctcatgaaggctgacgatccgaaattg
ggcaagattcttgacctcatcggcgacgaggatcacctatggagcccacatggcattcgc
agcctgagcaagcaggatgagttttacaacaccggcgagaactactggcgcagcccagtg
tggatgcctatgaactatcttgccgtgtctcagcttcaaaatgttgcttcacaagaaggt
ccgtttcaagccaaggcgaaggatttgttctcgcgtctgcgcaagaatcttgtcgacacg
gtgtacaagagctgggaagaaacaggctttgcctgggagcagtacaatcccgatacggga
gctggacagcgtacacagcatttcactgggtggactagtctggtcgtcaagatcatggct
atggatgaccctagcacggaggctcatgttagagatgagctttag
>Fp39
atggttaagatcgcccaatgggtgtcgatagcggcactcatcctgggcgcctcagccgct
gatgaagcctcgtctgtgctaacgacagagattggccgtcaaaataaccagagcctcttt
tggggtccgtacaagtccaacttgtactttggtgtgcggccgcgaacgccagatggtttg
tggacgggactcatgtgggcaaaggttgacgactaccaagacattcaaaacggattcaga
tatacttgtgaacaaggagaagatattcacggctatggatgggatgaatacgatgcccgc
ataggcggtgtgcaatcaattcacgacaagggtaacaacattgacttgacaacaacattt
gtcaagattccaggaggcagccatggtggaagctgggctgctcgtatcaagggcgagctt
cgagaaggtgccgcaaaggacaccaaaaccatgttgttctactacatcgctcaggacggc
gaaggcgagctcgaggttgagggcgaaggcacacaatttgggttcgaggacgatgtcact
ttcagcggaaactccaagaccctaggcgactacaagctcgtcgtaacaaagggaaccgga
aaacatcccacttcgaacaacaaattactcgaagaccgacatggagacacaaccattgtc
tcgagcccccaagacgttcccgccgaccacacttggcagggcaagcctgttgtatttaag
aagcttcaggaggctgtctcgcccgtccaagaaaacgccgaccaaagcgaccctccgccg
ccatggcaggtataccgcattgcccactcgccagccaaggccaatgttcagatcgtggag
aagacgttcgagggaccctttgaattcgatgtaattttctcatcagcttcttctggaaaa
gaattcacctctgaagaagtcaccgagcagatcaagaagacctccgagatcttcaacgag
cggtttacaaacactttcaagttcaaagagccattcaatctcgagaaatacaagaagttc
ggcaagagcatgttttctaaccttgtcggtggcatcgggtacttccacggtcatcaaatc
attgaccgatcctatgcacctgaatatgaggaggatgatgaagaattctgggttgaagct
gcaaacgccaggggccgcacgaagccagaccttgaaggaccttacgagcttttcactagc
gttccttctcgtcccttctttcctcgtggtttcctctgggatgaaggttttcacctcatc
cccatcgctgattgggatattgacctgactcttgaaattgttaagagctggtataacacc
atggatgacgatggctggatcgctcgggagcagatcctgggtcatgaagctcgtagcaaa
gtgcctcccgagttccaagttcaataccctcactatgccaaccctcccaccctcttcctt
attatagagggttttatggagcgccttcgtgcagccaacggcactgaaccccagaagctg
gagcgtttgatcggggcagatcttttgcaaactgcccacctcgataacatcgaactaggc
gagacctacttgcgaaagttgtatcctctgttgcgccgccagtatgattggttccgcaaa
actcagcgcggtgacatcaagagttacgaccgtgaggcgtactccaccaaggaggcgtat
cgatggagaggccgtactgaaacccacatcctcaccagcggcttggatgactatcctcga
ccccagcccccatcccctagcgagctgcatgtcgacctcatgtcttgggtgggccttatg
acaaagtccctgatgaacattgcagacgccctcggcatggctgaagatgtagatgagtac
aagaagaatttggacggtattgagcacaatcttaacgacctccactggtccgaaaaggag
ggttgttactgtgatgcctttgttgacgactatgaggagcatgcgctcgtatgccacaag
ggctatatttccctattccccttcttggttggtctcatgaaggctgacgatccgaaattg
ggcaagattcttgacctcatcggcgacgaggatcacctatggagcccacatggcattcgc
agcctgagcaagcaggatgagttttacaacaccggcgagaactactggcgcagcccagtg
tggatgcctatgaactatcttgccgtgtctcagcttcaaaatgttgcttcacaagaaggt
ccgtttcaagccaaggcgaaggatttgttctcgcgtctgcgcaagaatcttgtcgacacg
gtgtacaagagctgggaagaaacaggctttgcctgggagcagtacaatcccgatacggga
gctggacagcgtacacagcatttcactgggtggactagtctggtcgtcaagatcatggct
atggatgaccctagcacggaggctcatgttagagatgagctttag
>Fp42
atggttaagatcgcccaatgggtgtcgatagcggcactcatcctgggcgcctcagccgct
gatgaagcctcgtctgtgctaacgacagagattggccgtcaaaataaccagagcctcttt
tggggtccgtacaagtccaacttgtactttggtgtgcggccgcgaacgccagatggtttg
tggacgggactcatgtgggcaaaggttgacgactaccaagacattcaaaacggattcaga
tatacttgtgaacaaggagaagatattcacggctatggatgggatgaatacgatgcccgc
ataggcggtgtgcaatcaattcacgacaagggtaacaacattgacttgacaacaacattt
gtcaagattccaggaggcagccatggtggaagctgggctgctcgtatcaagggcgagctt
cgagaaggtgccgcaaaggacaccaaaaccatgttgttctactacatcgctcaggacggc
gaaggcgagctcgaggttgagagcgaaggcacacaatttgggttcgaggacgatgtcact
ttcagcggaaactccaagaccctaggcgactacaagctcgtcgtaacaaagggaaccgga
aaacatcccacttcgaacaacaaattactcgaagaccgacatggagacaaaaccattgtc
tcgagcccccaagacgttcccgccgaccacacttggcagggcaagcctgttgtatttaag
aagcttcaggaggctgtctcgcccgtccaagaaaacgccgaccaaagcgaccctccgccg
ccatggcaggtataccgcattgcccactcgccagccaaggccaatgttcagatcgtggag
aagacgttcgagggaccctttgaattcgatgtaattttctcatcagcttcttctggaaaa
gaattcacctctgaagaagtcaccgagcagatcaagaagacctccgagatcttcaacgag
cggtttacaaacactttcaagttcaaagagccattcaatctcgagaaatacaagaagttc
ggcaagagcatgttttctaaccttgtcggtggcatcgggtacttccacggtcatcaaatc
attgaccgatcctatgcacctgaatatgaggaggatgatgaagaattctgggttgaagct
gcaaacgccaggggccgcacgaagccagaccttgaaggaccttacgagcttttcactagc
gttccttctcgtcccttctttcctcgtggtttcctctgggatgaaggttttcacctcatc
cccatcgctgattgggatattgacctgactcttgaaattgttaagagctggtataacacc
atggatgacgatggctggatcgctcgggagcagatcctgggtcatgaagctcgtagcaaa
gtgcctcccgagttccaagttcaataccctcactatgccaaccctcccaccctcttcctt
attatagagggttttatggagcgccttcgtgcagccaacggcactgaaccccagaagctg
gagcgtttgatcggggcagatcttttgcaaactgcccacctcgataacatcgaactaggc
gagacctacttgcgaaagttgtatcctctgttgcgccgccagtatgattggttccgcaaa
actcagcgcggtgacatcaagagttacgaccgtgaggcgtactccaccaaggaggcgtat
cgatggagaggccgtactgaaacccacatcctcaccagcggcttggatgactatcctcga
ccccagcccccatcccctagcgagctgcatgtcgatctcatgtcttgggtgggccttatg
acaaagtccctgatgaacattgcagacgccctcggcatggctgaagatgtagatgagtac
aagaagaatttggacggtattgagcacaatcttaacgacctccactggtccgaaaaggag
ggttgttactgtgatgcctttgttgacgactatgaggagcatgcgctcgtatgccacaag
ggctatatttccctattccccttcttggttggtctcatgaaggctgacgatccgaaattg
ggcaagattcttgacctcatcggcgacgaggatcacctatggagcccacatggcattcgc
agcctgagcaagcaggatgagttttacaacaccggcgagaactactggcgcagcccagtg
tggatgcctatgaactatcttgccgtgtctcagcttcaaaatgttgcttcacaagaaggt
ccgtttcaagccaaggcgaaggatttgttctcgcgtctgcgcaagaatcttgtcgacacg
gtgtacaagagctgggaagaaacaggctttgcctgggagcagtacaatcccgatacggga
gctggacagcgtacacagcatttcactgggtggactagtctggtcgtcaagatcatggct
atggatgaccctagcacggaggctcatgttagagatgagctttag
>Fp44
atggttaagatcgcccaatgggtgtcgatagcggcactcatcctgggcgcctcagccgct
gatgaagcctcgtctgtgctaacgacagagattggccgtcaaaataaccagagcctcttt
tggggtccgtacaagtccaacttgtactttggtgtgcggccgcgaacgccagatggtttg
tggacgggactcatgtgggcaaaggttgacgactaccaagacattcaaaacggattcaga
tatacttgtgaacaaggagaagatattcacggctatggatgggatgaatacgatgcccgc
ataggcggtgtgcaatcaattcacgacaagggtaacaacattgacttgacaacaacattt
gtcaagattccaggaggcagccatggtggaagctgggctgctcgtatcaagggcgagctt
cgagaaggtgccgcaaaggacaccaaaaccatgttgttctactacatcgctcaggacggc
gaaggcgagctcgaggttgagagcgaaggcacacaatttgggttcgaggacgatgtcact
ttcagcggaaactccaagaccctaggcgactacaagctcgtcgtaacaaagggaaccgga
aaacatcccacttcgaacaacaaattactcgaagaccgacatggagacaaaaccattgtc
tcgagcccccaagacgttcccgccgaccacacttggcagggcaagcctgttgtatttaag
aagcttcaggaggctgtctcgcccgtccaagaaaacgccgaccaaagcgaccctccgccg
ccatggcaggtataccgcattgcccactcgccagccaaggccaatgttcagatcgtggag
aagacgttcgagggaccctttgaattcgatgtaattttctcatcagcttcttctggaaaa
gaattcacctctgaagaagtcaccgagcagatcaagaagacctccgagatcttcaacgag
cggtttacaaacactttcaagttcaaagagccattcaatctcgagaaatacaagaagttc
ggcaagagcatgttttctaaccttgtcggtggcatcgggtacttccacggtcatcaaatc
attgaccgatcctatgcacctgaatatgaggaggatgatgaagaattctgggttgaagct
gcaaacgccaggggccgcacgaagccagaccttgaaggaccttacgagcttttcactagc
gttccttctcgtcccttctttcctcgtggtttcctctgggatgaaggttttcacctcatc
cccatcgctgattgggatattgacctgactcttgaaattgttaagagctggtataacacc
atggatgacgatggctggatcgctcgggagcagatcctgggtcatgaagctcgtagcaaa
gtgcctcccgagttccaagttcaataccctcactatgccaaccctcccaccctcttcctt
attatagagggttttatggagcgccttcgtgcagccaacggcactgaaccccagaagctg
gagcgtttgatcggggcagatcttttgcaaactgcccacctcgataacatcgaactaggc
gagacctacttgcgaaagttgtatcctctgttgcgccgccagtatgattggttccgcaaa
actcagcgcggtgacatcaagagttacgaccgtgaggcgtactccaccaaggaggcgtat
cgatggagaggccgtactgaaacccacatcctcaccagcggcttggatgactatcctcga
ccccagcccccatcccctagcgagctgcatgtcgatctcatgtcttgggtgggccttatg
acaaagtccctgatgaacattgcagacgccctcggcatggctgaagatgtagatgagtac
aagaagaatttggacggtattgagcacaatcttaacgacctccactggtccgaaaaggag
ggttgttactgtgatgcctttgttgacgactatgaggagcatgcgctcgtatgccacaag
ggctatatttccctattccccttcttggttggtctcatgaaggctgacgatccgaaattg
ggcaagattcttgacctcatcggcgacgaggatcacctatggagcccacatggcattcgc
agcctgagcaagcaggatgagttttacaacaccggcgagaactactggcgcagcccagtg
tggatgcctatgaactatcttgccgtgtctcagcttcaaaatgttgcttcacaagaaggt
ccgtttcaagccaaggcgaaggatttgttctcgcgtctgcgcaagaatcttgtcgacacg
gtgtacaagagctgggaagaaacaggctttgcctgggagcagtacaatcccgatacggga
gctggacagcgtacacagcatttcactgggtggactagtctggtcgtcaagatcatggct
atggatgaccctagcacggaggctcatgttagagatgagctttag
>Fp49
atggttaagatcgcccaatgggtgtcgatagcggcactcatcctgggcgcctcagccgct
gatgaagcctcgtctgtgctaacgacagagattggccgtcaaaataaccagagcctcttt
tggggtccgtacaagtccaacttgtactttggtgtgcggccgcgaacgccagatggtttg
tggacgggactcatgtgggcaaaggttgacgactaccaagacattcaaaacggattcaga
tatacttgtgaacaaggagaagatattcacggctatggatgggatgaatacgatgcccgc
ataggcggtgtgcaatcaattcacgacaagggtaacaacattgacttgacaacaacattt
gtcaagattccaggaggcagccatggtggaagctgggctgctcgtatcaagggcgagctt
cgagaaggtgccgcaaaggacaccaaaaccatgttgttctactacatcgctcaggacggc
gaaggcgagctcgaggttgagagcgaaggcacacaatttgggttcgaggacgatgtcact
ttcagcggaaactccaagaccctaggcgactacaagctcgtcgtaacaaagggaaccgga
aaacatcccacttcgaacaacaaattactcgaagaccgacatggagacaaaaccattgtc
tcgagcccccaagacgttcccgccgaccacacttggcagggcaagcctgttgtatttaag
aagcttcaggaggctgtctcgcccgtccaagaaaacgccgaccaaagcgaccctccgccg
ccatggcaggtataccgcattgcccactcgccagccaaggccaatgttcagatcgtggag
aagacgttcgagggaccctttgaattcgatgtaattttctcatcagcttcttctggaaaa
gaattcacctctgaagaagtcaccgagcagatcaagaagacctccgagatcttcaacgag
cggtttacaaacactttcaagttcaaagagccattcaatctcgagaaatacaagaagttc
ggcaagagcatgttttctaaccttgtcggtggcatcgggtacttccacggtcatcaaatc
attgaccgatcctatgcacctgaatatgaggaggatgatgaagaattctgggttgaagct
gcaaacgccaggggccgcacgaagccagaccttgaaggaccttacgagcttttcactagc
gttccttctcgtcccttctttcctcgtggtttcctctgggatgaaggttttcacctcatc
cccatcgctgattgggatattgacctgactcttgaaattgttaagagctggtataacacc
atggatgacgatggctggatcgctcgggagcagatcctgggtcatgaagctcgtagcaaa
gtgcctcccgagttccaagttcaataccctcactatgccaaccctcccaccctcttcctt
attatagagggttttatggagcgccttcgtgcagccaacggcactgaaccccagaagctg
gagcgtttgatcggggcagatcttttgcaaactgcccacctcgataacatcgaactaggc
gagacctacttgcgaaagttgtatcctctgttgcgccgccagtatgattggttccgcaaa
actcagcgcggtgacatcaagagttacgaccgtgaggcgtactccaccaaggaggcgtat
cgatggagaggccgtactgaaacccacatcctcaccagcggcttggatgactatcctcga
ccccagcccccatcccctagcgagctgcatgtcgatctcatgtcttgggtgggccttatg
acaaagtccctgatgaacattgcagacgccctcggcatggctgaagatgtagatgagtac
aagaagaatttggacggtattgagcacaatcttaacgacctccactggtccgaaaaggag
ggttgttactgtgatgcctttgttgacgactatgaggagcatgcgctcgtatgccacaag
ggctatatttccctattccccttcttggttggtctcatgaaggctgacgatccgaaattg
ggcaagattcttgacctcatcggcgacgaggatcacctatggagcccacatggcattcgc
agcctgagcaagcaggatgagttttacaacaccggcgagaactactggcgcagcccagtg
tggatgcctatgaactatcttgccgtgtctcagcttcaaaatgttgcttcacaagaaggt
ccgtttcaagccaaggcgaaggatttgttctcgcgtctgcgcaagaatcttgtcgacacg
gtgtacaagagctgggaagaaacaggctttgcctgggagcagtacaatcccgatacggga
gctggacagcgtacacagcatttcactgggtggactagtctggtcgtcaagatcatggct
atggatgaccctagcacggaggctcatgttagagatgagctttag
>Fp50
atggttaagatcgcccaatgggtgtcgatagcggcactcatcctgggcgcctcagccgct
gatgaagcctcgtctgtgctaacgacagagattggccgtcaaaataaccagagcctcttt
tggggtccgtacaagtccaacttgtactttggtgtgcggccgcgaacgccagatggtttg
tggacgggactcatgtgggcaaaagttgacgactaccaagacattcaaaacggattcaga
tatacttgtgaacaaggagaagatattcacggctatggatgggatgaatacgatgcccgc
ataggcggtgtgcaatcaattcacgacaagggtaacaacattgacttgacaacaacattt
gtcaagattccaggaggcagccatggtggaagctgggctgctcgtatcaagggcgagctt
cgagaaggtgccgcaaaggacaccaaaaccatgttgttctactacatcgctcaggacggc
gaaggcgagctcgaggttgagggcgaaggcacacaatttgggttcgaggacgatgtcact
ttcagcggaaactccaagaccctaggcgactacaagctcgtcgtaacaaagggaaccgga
aaacatcccacttcgaacaacaaattactcgaagaccgacatggagacacaaccattgtc
tcgagcccccaagacgttcccgccgaccacacttggcagggcaagcctgttgtatttaag
aagcttcaggaggctgtctcgcccgtccaagaaaacgccgaccaaagcgaccctccgccg
ccatggcaggtataccgcattgcccactcgccagccaaggccaatgttcagatcgtggag
aagacgttcgagggaccctttgaattcgatgtaattttctcatcagcttcttctggaaaa
gaattcacctctgaagaagtcaccgagcagatcaagaagacctccgagatcttcaacgag
cggtttacaaacactttcaagttcaaagagccattcaatctcgagaaatacaagaagttc
ggcaagagcatgttttctaaccttgtcggtggcatcgggtacttccacggtcatcaaatc
attgaccgatcctatgcacctgaatatgaggaggatgatgaagaattctgggttgaagct
gcaaacgccaggggccgcacgaagccagaccttgaaggaccttacgagcttttcactagc
gttccttctcgtcccttctttcctcgtggtttcctctgggatgaaggttttcacctcatc
cccatcgctgattgggatattgacctgactcttgaaattgttaagagctggtataacacc
atggatgacgatggctggatcgctcgggagcagatcctgggtcatgaagctcgtagcaaa
gtgcctcccgagttccaagttcaataccctcactatgccaaccctcccaccctcttcctt
attatagagggttttatggagcgccttcgtgcagccaacggcactgaaccccagaagctg
gagcgtttgatcggggcagatcttttgcaaactgcccacctcgataacatcgaactaggc
gagacctacttgcgaaagttgtatcctctgttgcgccgccagtatgattggttccgcaaa
actcagcgcggtgacatcaagagttacgaccgtgaggcgtactccaccaaggaggcgtat
cgatggagaggccgtactgaaacccacatcctcaccagcggcttggatgactatcctcga
ccccagcccccatcccctagcgagctgcatgtcgatctcatgtcttgggtgggccttatg
acaaagtccctgatgaacattgcagacgccctcggcatggctgaagatgtagatgagtac
aagaagaatttggacggtattgagcacaatcttaacgacctccactggtccgaaaaggag
ggttgttactgtgatgcctttgttgacgactatgaggagcatgcgctcgtatgccacaag
ggctatatttccctattccccttcttggttggtctcatgaaggctgacgatccgaaattg
ggcaagattcttgacctcatcggcgacgaggatcacctatggagcccacatggcattcgc
agcctgagcaagcaggatgagttttacaacaccggcgagaactactggcgcagcccagtg
tggatgcctatgaactatcttgccgtgtctcagcttcaaaatgttgcttcacaagaaggt
ccgtttcaagccaaggcgaaggatttgttctcgcgtctgcgcaagaatcttgtcgacacg
gtgtacaagagctgggaagaaacaggctttgcctgggagcagtacaatcccgatacggga
gctggacagcgtacacagcatttcactgggtggactagtctggtcgtcaagatcatggct
atggatgaccctagcacggaggctcatgttagagatgagctttag
>Fp51
atggttaagatcgcccaatgggtgtcgatagcggcactcatcctgggcgcctcagccgct
gatgaagcctcgtctgtgctaacgacagagattggccgtcaaaataaccagagcctcttt
tggggtccgtacaagtccaacttgtactttggtgtgcggccgcgaacgccagatggtttg
tggacgggactcatgtgggcaaaagttgacgactaccaagacattcaaaacggattcaga
tatacttgtgaacaaggagaagatattcacggctatggatgggatgaatacgatgcccgc
ataggcggtgtgcaatcaattcacgacaagggtaacaacattgacttgacaacaacattt
gtcaagattccaggaggcagccatggtggaagctgggctgctcgtatcaagggcgagctt
cgagaaggtgccgcaaaggacaccaaaaccatgttgttctactacatcgctcaggacggc
gaaggcgagctcgaggttgagggcgaaggcacacaatttgggttcgaggacgatgtcact
ttcagcggaaactccaagaccctaggcgactacaagctcgtcgtaacaaagggaaccgga
aaacatcccacttcgaacaacaaattactcgaagaccgacatggagacacaaccattgtc
tcgagcccccaagacgttcccgccgaccacacttggcagggcaagcctgttgtatttaag
aagcttcaggaggctgtctcgcccgtccaagaaaacgccgaccaaagcgaccctccgccg
ccatggcaggtataccgcattgcccactcgccagccaaggccaatgttcagatcgtggag
aagacgttcgagggaccctttgaattcgatgtaattttctcatcagcttcttctggaaaa
gaattcacctctgaagaagtcaccgagcagatcaagaagacctccgagatcttcaacgag
cggtttacaaacactttcaagttcaaagagccattcaatctcgagaaatacaagaagttc
ggcaagagcatgttttctaaccttgtcggtggcatcgggtacttccacggtcatcaaatc
attgaccgatcctatgcacctgaatatgaggaggatgatgaagaattctgggttgaagct
gcaaacgccaggggccgcacgaagccagaccttgaaggaccttacgagcttttcactagc
gttccttctcgtcccttctttcctcgtggtttcctctgggatgaaggttttcacctcatc
cccatcgctgattgggatattgacctgactcttgaaattgttaagagctggtataacacc
atggatgacgatggctggatcgctcgggagcagatcctgggtcatgaagctcgtagcaaa
gtgcctcccgagttccaagttcaataccctcactatgccaaccctcccaccctcttcctt
attatagagggttttatggagcgccttcgtgcagccaacggcactgaaccccagaagctg
gagcgtttgatcggggcagatcttttgcaaactgcccacctcgataacatcgaactaggc
gagacctacttgcgaaagttgtatcctctgttgcgccgccagtatgattggttccgcaaa
actcagcgcggtgacatcaagagttacgaccgtgaggcgtactccaccaaggaggcgtat
cgatggagaggccgtactgaaacccacatcctcaccagcggcttggatgactatcctcga
ccccagcccccatcccctagcgagctgcatgtcgatctcatgtcttgggtgggccttatg
acaaagtccctgatgaacattgcagacgccctcggcatggctgaagatgtagatgagtac
aagaagaatttggacggtattgagcacaatcttaacgacctccactggtccgaaaaggag
ggttgttactgtgatgcctttgttgacgactatgaggagcatgcgctcgtatgccacaag
ggctatatttccctattccccttcttggttggtctcatgaaggctgacgatccgaaattg
ggcaagattcttgacctcatcggcgacgaggatcacctatggagcccacatggcattcgc
agcctgagcaagcaggatgagttttacaacaccggcgagaactactggcgcagcccagtg
tggatgcctatgaactatcttgccgtgtctcagcttcaaaatgttgcttcacaagaaggt
ccgtttcaagccaaggcgaaggatttgttctcgcgtctgcgcaagaatcttgtcgacacg
gtgtacaagagctgggaagaaacaggctttgcctgggagcagtacaatcccgatacggga
gctggacagcgtacacagcatttcactgggtggactagtctggtcgtcaagatcatggct
atggatgaccctagcacggaggctcatgttagagatgagctttag
>Fp59
atggttaagatcgcccaatgggtgtcgatagcggcactcatcctgggcgcctcagccgct
gatgaagcctcgtctgtgctaacgacagagattggccgtcaaaataaccagagcctcttt
tggggtccgtacaagtccaacttgtactttggtgtgcggccgcgaacgccagatggtttg
tggacgggactcatgtgggcaaaggttgacgactaccaagacattcaaaacggattcaga
tatacttgtgaacaaggagaagatattcacggctatggatgggatgaatacgatgcccgc
ataggcggtgtgcaatcaattcacgacaagggtaacaacattgacttgacaacaacattt
gtcaagattccaggaggcagccatggtggaagctgggctgctcgtatcaagggcgagctt
cgagaaggtgccgcaaaggacaccaaaaccatgttgttctactacatcgctcaggacggc
gaaggcgagctcgaggttgagagcgaaggcacacaatttgggttcgaggacgatgtcact
ttcagcggaaactccaagaccctaggcgactacaagctcgtcgtaacaaagggaaccgga
aaacatcccacttcgaacaacaaattactcgaagaccgacatggagacaaaaccattgtc
tcgagcccccaagacgttcccgccgaccacacttggcagggcaagcctgttgtatttaag
aagcttcaggaggctgtctcgcccgtccaagaaaacgccgaccaaagcgaccctccgccg
ccatggcaggtataccgcattgcccactcgccagccaaggccaatgttcagatcgtggag
aagacgttcgagggaccctttgaattcgatgtaattttctcatcagcttcttctggaaaa
gaattcacctctgaagaagtcaccgagcagatcaagaagacctccgagatcttcaacgag
cggtttacaaacactttcaagttcaaagagccattcaatctcgagaaatacaagaagttc
ggcaagagcatgttttctaaccttgtcggtggcatcgggtacttccacggtcatcaaatc
attgaccgatcctatgcacctgaatatgaggaggatgatgaagaattctgggttgaagct
gcaaacgccaggggccgcacgaagccagaccttgaaggaccttacgagcttttcactagc
gttccttctcgtcccttctttcctcgtggtttcctctgggatgaaggttttcacctcatc
cccatcgctgattgggatattgacctgactcttgaaattgttaagagctggtataacacc
atggatgacgatggctggatcgctcgggagcagatcctgggtcatgaagctcgtagcaaa
gtgcctcccgagttccaagttcaataccctcactatgccaaccctcccaccctcttcctt
attatagagggttttatggagcgccttcgtgcagccaacggcactgaaccccagaagctg
gagcgtttgatcggggcagatcttttgcaaactgcccacctcgataacatcgaactaggc
gagacctacttgcgaaagttgtatcctctgttgcgccgccagtatgattggttccgcaaa
actcagcgcggtgacatcaagagttacgaccgtgaggcgtactccaccaaggaggcgtat
cgatggagaggccgtactgaaacccacatcctcaccagcggcttggatgactatcctcga
ccccagcccccatcccctagcgagctgcatgtcgatctcatgtcttgggtgggccttatg
acaaagtccctgatgaacattgcagacgccctcggcatggctgaagatgtagatgagtac
aagaagaatttggacggtattgagcacaatcttaacgacctccactggtccgaaaaggag
ggttgttactgtgatgcctttgttgacgactatgaggagcatgcgctcgtatgccacaag
ggctatatttccctattccccttcttggttggtctcatgaaggctgacgatccgaaattg
ggcaagattcttgacctcatcggcgacgaggatcacctatggagcccacatggcattcgc
agcctgagcaagcaggatgagttttacaacaccggcgagaactactggcgcagcccagtg
tggatgcctatgaactatcttgccgtgtctcagcttcaaaatgttgcttcacaagaaggt
ccgtttcaagccaaggcgaaggatttgttctcgcgtctgcgcaagaatcttgtcgacacg
gtgtacaagagctgggaagaaacaggctttgcctgggagcagtacaatcccgatacggga
gctggacagcgtacacagcatttcactgggtggactagtctggtcgtcaagatcatggct
atggatgaccctagcacggaggctcatgttagagatgagctttag
>Fp63
atggttaagatcgcccaatgggtgtcgatagcggcactcatcctgggcgcctcagccgct
gatgaagcctcgtctgtgctaacgacagagattggccgtcaaaataaccagagcctcttt
tggggtccgtacaagtccaacttgtactttggtgtgcggccgcgaacgccagatggtttg
tggacgggactcatgtgggcaaaagttgacgactaccaagacattcaaaacggattcaga
tatacttgtgaacaaggagaagatattcacggctatggatgggatgaatacgatgcccgc
ataggcggtgtgcaatcaattcacgacaagggtaacaacattgacttgacaacaacattt
gtcaagattccaggaggcagccatggtggaagctgggctgctcgtatcaagggcgagctt
cgagaaggtgccgcaaaggacaccaaaaccatgttgttctactacatcgctcaggacggc
gaaggcgagctcgaggttgagggcgaaggcacacaatttgggttcgaggacgatgtcact
ttcagcggaaactccaagaccctaggcgactacaagctcgtcgtaacaaagggaaccgga
aaacatcccacttcgaacaacaaattactcgaagaccgacatggagacacaaccattgtc
tcgagcccccaagacgttcccgccgaccacacttggcagggcaagcctgttgtatttaag
aagcttcaggaggctgtctcgcccgtccaagaaaacgccgaccaaagcgaccctccgccg
ccatggcaggtataccgcattgcccactcgccagccaaggccaatgttcagatcgtggag
aagacgttcgagggaccctttgaattcgatgtaattttctcatcagcttcttctggaaaa
gaattcacctctgaagaagtcaccgagcagatcaagaagacctccgagatcttcaacgag
cggtttacaaacactttcaagttcaaagagccattcaatctcgagaaatacaagaagttc
ggcaagagcatgttttctaaccttgtcggtggcatcgggtacttccacggtcatcaaatc
attgaccgatcctatgcacctgaatatgaggaggatgatgaagaattctgggttgaagct
gcaaacgccaggggccgcacgaagccagaccttgaaggaccttacgagcttttcactagc
gttccttctcgtcccttctttcctcgtggtttcctctgggatgaaggttttcacctcatc
cccatcgctgattgggatattgacctgactcttgaaattgttaagagctggtataacacc
atggatgacgatggctggatcgctcgggagcagatcctgggtcatgaagctcgtagcaaa
gtgcctcccgagttccaagttcaataccctcactatgccaaccctcccaccctcttcctt
attatagagggttttatggagcgccttcgtgcagccaacggcactgaaccccagaagctg
gagcgtttgatcggggcagatcttttgcaaactgcccacctcgataacatcgaactaggc
gagacctacttgcgaaagttgtatcctctgttgcgccgccagtatgattggttccgcaaa
actcagcgcggtgacatcaagagttacgaccgtgaggcgtactccaccaaggaggcgtat
cgatggagaggccgtactgaaacccacatcctcaccagcggcttggatgactatcctcga
ccccagcccccatcccctagcgagctgcatgtcgatctcatgtcttgggtgggccttatg
acaaagtccctgatgaacattgcagacgccctcggcatggctgaagatgtagatgagtac
aagaagaatttggacggtattgagcacaatcttaacgacctccactggtccgaaaaggag
ggttgttactgtgatgcctttgttgacgactatgaggagcatgcgctcgtatgccacaag
ggctatatttccctattccccttcttggttggtctcatgaaggctgacgatccgaaattg
ggcaagattcttgacctcatcggcgacgaggatcacctatggagcccacatggcattcgc
agcctgagcaagcaggatgagttttacaacaccggcgagaactactggcgcagcccagtg
tggatgcctatgaactatcttgccgtgtctcagcttcaaaatgttgcttcacaagaaggt
ccgtttcaagccaaggcgaaggatttgttctcgcgtctgcgcaagaatcttgtcgacacg
gtgtacaagagctgggaagaaacaggctttgcctgggagcagtacaatcccgatacggga
gctggacagcgtacacagcatttcactgggtggactagtctggtcgtcaagatcatggct
atggatgaccctagcacggaggctcatgttagagatgagctttag
>Fp65
atggttaagatcgcccaatgggtgtcgatagcggcactcatcctgggcgcctcagccgct
gatgaagcctcgtctgtgctaacgacagagattggccgtcaaaataaccagagcctcttt
tggggtccgtacaagtccaacttgtactttggtgtgcggccgcgaacgccagatggtttg
tggacgggactcatgtgggcaaaggttgacgactaccaagacattcaaaacggattcaga
tatacttgtgaacaaggagaagatattcacggctatggatgggatgaatacgatgcccgc
ataggcggtgtgcaatcaattcacgacaagggtaacaacattgacttgacaacaacattt
gtcaagattccaggaggcagccatggtggaagctgggctgctcgtatcaagggcgagctt
cgagaaggtgccgcaaaggacaccaaaaccatgttgttctactacatcgctcaggacggc
gaaggcgagctcgaggttgagagcgaaggcacacaatttgggttcgaggacgatgtcact
ttcagcggaaactccaagaccctaggcgactacaagctcgtcgtaacaaagggaaccgga
aaacatcccacttcgaacaacaaattactcgaagaccgacatggagacaaaaccattgtc
tcgagcccccaagacgttcccgccgaccacacttggcagggcaagcctgttgtatttaag
aagcttcaggaggctgtctcgcccgtccaagaaaacgccgaccaaagcgaccctccgccg
ccatggcaggtataccgcattgcccactcgccagccaaggccaatgttcagatcgtggag
aagacgttcgagggaccctttgaattcgatgtaattttctcatcagcttcttctggaaaa
gaattcacctctgaagaagtcaccgagcagatcaagaagacctccgagatcttcaacgag
cggtttacaaacactttcaagttcaaagagccattcaatctcgagaaatacaagaagttc
ggcaagagcatgttttctaaccttgtcggtggcatcgggtacttccacggtcatcaaatc
attgaccgatcctatgcacctgaatatgaggaggatgatgaagaattctgggttgaagct
gcaaacgccaggggccgcacgaagccagaccttgaaggaccttacgagcttttcactagc
gttccttctcgtcccttctttcctcgtggtttcctctgggatgaaggttttcacctcatc
cccatcgctgattgggatattgacctgactcttgaaattgttaagagctggtataacacc
atggatgacgatggctggatcgctcgggagcagatcctgggtcatgaagctcgtagcaaa
gtgcctcccgagttccaagttcaataccctcactatgccaaccctcccaccctcttcctt
attatagagggttttatggagcgccttcgtgcagccaacggcactgaaccccagaagctg
gagcgtttgatcggggcagatcttttgcaaactgcccacctcgataacatcgaactaggc
gagacctacttgcgaaagttgtatcctctgttgcgccgccagtatgattggttccgcaaa
actcagcgcggtgacatcaagagttacgaccgtgaggcgtactccaccaaggaggcgtat
cgatggagaggccgtactgaaacccacatcctcaccagcggcttggatgactatcctcga
ccccagcccccatcccctagcgagctgcatgtcgatctcatgtcttgggtgggccttatg
acaaagtccctgatgaacattgcagacgccctcggcatggctgaagatgtagatgagtac
aagaagaatttggacggtattgagcacaatcttaacgacctccactggtccgaaaaggag
ggttgttactgtgatgcctttgttgacgactatgaggagcatgcgctcgtatgccacaag
ggctatatttccctattccccttcttggttggtctcatgaaggctgacgatccgaaattg
ggcaagattcttgacctcatcggcgacgaggatcacctatggagcccacatggcattcgc
agcctgagcaagcaggatgagttttacaacaccggcgagaactactggcgcagcccagtg
tggatgcctatgaactatcttgccgtgtctcagcttcaaaatgttgcttcacaagaaggt
ccgtttcaagccaaggcgaaggatttgttctcgcgtctgcgcaagaatcttgtcgacacg
gtgtacaagagctgggaagaaacaggctttgcctgggagcagtacaatcccgatacggga
gctggacagcgtacacagcatttcactgggtggactagtctggtcgtcaagatcatggct
atggatgaccctagcacggaggctcatgttagagatgagctttag
>Fp66
atggttaagatcgcccaatgggtgtcgatagcggcactcatcctgggcgcctcagccgct
gatgaagcctcgtctgtgctaacgacagagattggccgtcaaaataaccagagcctcttt
tggggtccgtacaagtccaacttgtactttggtgtgcggccgcgaacgccagatggtttg
tggacgggactcatgtgggcaaaggttgacgactaccaagacattcaaaacggattcaga
tatacttgtgaacaaggagaagatattcacggctatggatgggatgaatacgatgcccgc
ataggcggtgtgcaatcaattcacgacaagggtaacaacattgacttgacaacaacattt
gtcaagattccaggaggcagccatggtggaagctgggctgctcgtatcaagggcgagctt
cgagaaggtgccgcaaaggacaccaaaaccatgttgttctactacatcgctcaggacggc
gaaggcgagctcgaggttgagagcgaaggcacacaatttgggttcgaggacgatgtcact
ttcagcggaaactccaagaccctaggcgactacaagctcgtcgtaacaaagggaaccgga
aaacatcccacttcgaacaacaaattactcgaagaccgacatggagacaaaaccattgtc
tcgagcccccaagacgttcccgccgaccacacttggcagggcaagcctgttgtatttaag
aagcttcaggaggctgtctcgcccgtccaagaaaacgccgaccaaagcgaccctccgccg
ccatggcaggtataccgcattgcccactcgccagccaaggccaatgttcagatcgtggag
aagacgttcgagggaccctttgaattcgatgtaattttctcatcagcttcttctggaaaa
gaattcacctctgaagaagtcaccgagcagatcaagaagacctccgagatcttcaacgag
cggtttacaaacactttcaagttcaaagagccattcaatctcgagaaatacaagaagttc
ggcaagagcatgttttctaaccttgtcggtggcatcgggtacttccacggtcatcaaatc
attgaccgatcctatgcacctgaatatgaggaggatgatgaagaattctgggttgaagct
gcaaacgccaggggccgcacgaagccagaccttgaaggaccttacgagcttttcactagc
gttccttctcgtcccttctttcctcgtggtttcctctgggatgaaggttttcacctcatc
cccatcgctgattgggatattgacctgactcttgaaattgttaagagctggtataacacc
atggatgacgatggctggatcgctcgggagcagatcctgggtcatgaagctcgtagcaaa
gtgcctcccgagttccaagttcaataccctcactatgccaaccctcccaccctcttcctt
attatagagggttttatggagcgccttcgtgcagccaacggcactgaaccccagaagctg
gagcgtttgatcggggcagatcttttgcaaactgcccacctcgataacatcgaactaggc
gagacctacttgcgaaagttgtatcctctgttgcgccgccagtatgattggttccgcaaa
actcagcgcggtgacatcaagagttacgaccgtgaggcgtactccaccaaggaggcgtat
cgatggagaggccgtactgaaacccacatcctcaccagcggcttggatgactatcctcga
ccccagcccccatcccctagcgagctgcatgtcgatctcatgtcttgggtgggccttatg
acaaagtccctgatgaacattgcagacgccctcggcatggctgaagatgtagatgagtac
aagaagaatttggacggtattgagcacaatcttaacgacctccactggtccgaaaaggag
ggttgttactgtgatgcctttgttgacgactatgaggagcatgcgctcgtatgccacaag
ggctatatttccctattccccttcttggttggtctcatgaaggctgacgatccgaaattg
ggcaagattcttgacctcatcggcgacgaggatcacctatggagcccacatggcattcgc
agcctgagcaagcaggatgagttttacaacaccggcgagaactactggcgcagcccagtg
tggatgcctatgaactatcttgccgtgtctcagcttcaaaatgttgcttcacaagaaggt
ccgtttcaagccaaggcgaaggatttgttctcgcgtctgcgcaagaatcttgtcgacacg
gtgtacaagagctgggaagaaacaggctttgcctgggagcagtacaatcccgatacggga
gctggacagcgtacacagcatttcactgggtggactagtctggtcgtcaagatcatggct
atggatgaccctagcacggaggctcatgttagagatgagctttag
>Fp72
atggttaagatcgcccaatgggtgtcgatagcggcactcatcctgggcgcctcagccgct
gatgaagcctcgtctgtgctaacgacagagattggccgtcaaaataaccagagcctcttt
tggggtccgtacaagtccaacttgtactttggtgtgcggccgcgaacgccagatggtttg
tggacgggactcatgtgggcaaaggttgacgactaccaagacattcaaaacggattcaga
tatacttgtgaacaaggagaagatattcacggctatggatgggatgaatacgatgcccgc
ataggcggtgtgcaatcaattcacgacaagggtaacaacattgacttgacaacaacattt
gtcaagattccaggaggcagccatggtggaagctgggctgctcgtatcaagggcgagctt
cgagaaggtgccgcaaaggacaccaaaaccatgttgttctactacatcgctcaggacggc
gaaggcgagctcgaggttgagagcgaaggcacacaatttgggttcgaggacgatgtcact
ttcagcggaaactccaagaccctaggcgactacaagctcgtcgtaacaaagggaaccgga
aaacatcccacttcgaacaacaaattactcgaagaccgacatggagacaaaaccattgtc
tcgagcccccaagacgttcccgccgaccacacttggcagggcaagcctgttgtatttaag
aagcttcaggaggctgtctcgcccgtccaagaaaacgccgaccaaagcgaccctccgccg
ccatggcaggtataccgcattgcccactcgccagccaaggccaatgttcagatcgtggag
aagacgttcgagggaccctttgaattcgatgtaattttctcatcagcttcttctggaaaa
gaattcacctctgaagaagtcaccgagcagatcaagaagacctccgagatcttcaacgag
cggtttacaaacactttcaagttcaaagagccattcaatctcgagaaatacaagaagttc
ggcaagagcatgttttctaaccttgtcggtggcatcgggtacttccacggtcatcaaatc
attgaccgatcctatgcacctgaatatgaggaggatgatgaagaattctgggttgaagct
gcaaacgccaggggccgcacgaagccagaccttgaaggaccttacgagcttttcactagc
gttccttctcgtcccttctttcctcgtggtttcctctgggatgaaggttttcacctcatc
cccatcgctgattgggatattgacctgactcttgaaattgttaagagctggtataacacc
atggatgacgatggctggatcgctcgggagcagatcctgggtcatgaagctcgtagcaaa
gtgcctcccgagttccaagttcaataccctcactatgccaaccctcccaccctcttcctt
attatagagggttttatggagcgccttcgtgcagccaacggcactgaaccccagaagctg
gagcgtttgatcggggcagatcttttgcaaactgcccacctcgataacatcgaactaggc
gagacctacttgcgaaagttgtatcctctgttgcgccgccagtatgattggttccgcaaa
actcagcgcggtgacatcaagagttacgaccgtgaggcgtactccaccaaggaggcgtat
cgatggagaggccgtactgaaacccacatcctcaccagcggcttggatgactatcctcga
ccccagcccccatcccctagcgagctgcatgtcgatctcatgtcttgggtgggccttatg
acaaagtccctgatgaacattgcagacgccctcggcatggctgaagatgtagatgagtac
aagaagaatttggacggtattgagcacaatcttaacgacctccactggtccgaaaaggag
ggttgttactgtgatgcctttgttgacgactatgaggagcatgcgctcgtatgccacaag
ggctatatttccctattccccttcttggttggtctcatgaaggctgacgatccgaaattg
ggcaagattcttgacctcatcggcgacgaggatcacctatggagcccacatggcattcgc
agcctgagcaagcaggatgagttttacaacaccggcgagaactactggcgcagcccagtg
tggatgcctatgaactatcttgccgtgtctcagcttcaaaatgttgcttcacaagaaggt
ccgtttcaagccaaggcgaaggatttgttctcgcgtctgcgcaagaatcttgtcgacacg
gtgtacaagagctgggaagaaacaggctttgcctgggagcagtacaatcccgatacggga
gctggacagcgtacacagcatttcactgggtggactagtctggtcgtcaagatcatggct
atggatgaccctagcacggaggctcatgttagagatgagctttag
>Fp73
atggttaagatcgcccaatgggtgtcgatagcggcactcatcctgggcgcctcagccgct
gatgaagcctcgtctgtgctaacgacagagattggccgtcaaaataaccagagcctcttt
tggggtccgtacaagtccaacttgtactttggtgtgcggccgcgaacgccagatggtttg
tggacgggactcatgtgggcaaaagttgacgactaccaagacattcaaaacggattcaga
tatacttgtgaacaaggagaagatattcacggctatggatgggatgaatacgatgcccgc
ataggcggtgtgcaatcaattcacgacaagggtaacaacattgacttgacaacaacattt
gtcaagattccaggaggcagccatggtggaagctgggctgctcgtatcaagggcgagctt
cgagaaggtgccgcaaaggacaccaaaaccatgttgttctactacatcgctcaggacggc
gaaggcgagctcgaggttgagggcgaaggcacacaatttgggttcgaggacgatgtcact
ttcagcggaaactccaagaccctaggcgactacaagctcgtcgtaacaaagggaaccgga
aaacatcccacttcgaacaacaaattactcgaagaccgacatggagacacaaccattgtc
tcgagcccccaagacgttcccgccgaccacacttggcagggcaagcctgttgtatttaag
aagcttcaggaggctgtctcgcccgtccaagaaaacgccgaccaaagcgaccctccgccg
ccatggcaggtataccgcattgcccactcgccagccaaggccaatgttcagatcgtggag
aagacgttcgagggaccctttgaattcgatgtaattttctcatcagcttcttctggaaaa
gaattcacctctgaagaagtcaccgagcagatcaagaagacctccgagatcttcaacgag
cggtttacaaacactttcaagttcaaagagccattcaatctcgagaaatacaagaagttc
ggcaagagcatgttttctaaccttgtcggtggcatcgggtacttccacggtcatcaaatc
attgaccgatcctatgcacctgaatatgaggaggatgatgaagaattctgggttgaagct
gcaaacgccaggggccgcacgaagccagaccttgaaggaccttacgagcttttcactagc
gttccttctcgtcccttctttcctcgtggtttcctctgggatgaaggttttcacctcatc
cccatcgctgattgggatattgacctgactcttgaaattgttaagagctggtataacacc
atggatgacgatggctggatcgctcgggagcagatcctgggtcatgaagctcgtagcaaa
gtgcctcccgagttccaagttcaataccctcactatgccaaccctcccaccctcttcctt
attatagagggttttatggagcgccttcgtgcagccaacggcactgaaccccagaagctg
gagcgtttgatcggggcagatcttttgcaaactgcccacctcgataacatcgaactaggc
gagacctacttgcgaaagttgtatcctctgttgcgccgccagtatgattggttccgcaaa
actcagcgcggtgacatcaagagttacgaccgtgaggcgtactccaccaaggaggcgtat
cgatggagaggccgtactgaaacccacatcctcaccagcggcttggatgactatcctcga
ccccagcccccatcccctagcgagctgcatgtcgatctcatgtcttgggtgggccttatg
acaaagtccctgatgaacattgcagacgccctcggcatggctgaagatgtagatgagtac
aagaagaatttggacggtattgagcacaatcttaacgacctccactggtccgaaaaggag
ggttgttactgtgatgcctttgttgacgactatgaggagcatgcgctcgtatgccacaag
ggctatatttccctattccccttcttggttggtctcatgaaggctgacgatccgaaattg
ggcaagattcttgacctcatcggcgacgaggatcacctatggagcccacatggcattcgc
agcctgagcaagcaggatgagttttacaacaccggcgagaactactggcgcagcccagtg
tggatgcctatgaactatcttgccgtgtctcagcttcaaaatgttgcttcacaagaaggt
ccgtttcaagccaaggcgaaggatttgttctcgcgtctgcgcaagaatcttgtcgacacg
gtgtacaagagctgggaagaaacaggctttgcctgggagcagtacaatcccgatacggga
gctggacagcgtacacagcatttcactgggtggactagtctggtcgtcaagatcatggct
atggatgaccctagcacggaggctcatgttagagatgagctttag
>Fp76
atggttaagatcgcccaatgggtgtcgatagcggcactcatcctgggcgcctcagccgct
gatgaagcctcgtctgtgctaacgacagagattggccgtcaaaataaccagagcctcttt
tggggtccgtacaagtccaacttgtactttggtgtgcggccgcgaacgccagatggtttg
tggacgggactcatgtgggcaaaagttgacgactaccaagacattcaaaacggattcaga
tatacttgtgaacaaggagaagatattcacggctatggatgggatgaatacgatgcccgc
ataggcggtgtgcaatcaattcacgacaagggtaacaacattgacttgacaacaacattt
gtcaagattccaggaggcagccatggtggaagctgggctgctcgtatcaagggcgagctt
cgagaaggtgccgcaaaggacaccaaaaccatgttgttctactacatcgctcaggacggc
gaaggcgagctcgaggttgagggcgaaggcacacaatttgggttcgaggacgatgtcact
ttcagcggaaactccaagaccctaggcgactacaagctcgtcgtaacaaagggaaccgga
aaacatcccacttcgaacaacaaattactcgaagaccgacatggagacacaaccattgtc
tcgagcccccaagacgttcccgccgaccacacttggcagggcaagcctgttgtatttaag
aagcttcaggaggctgtctcgcccgtccaagaaaacgccgaccaaagcgaccctccgccg
ccatggcaggtataccgcattgcccactcgccagccaaggccaatgttcagatcgtggag
aagacgttcgagggaccctttgaattcgatgtaattttctcatcagcttcttctggaaaa
gaattcacctctgaagaagtcaccgagcagatcaagaagacctccgagatcttcaacgag
cggtttacaaacactttcaagttcaaagagccattcaatctcgagaaatacaagaagttc
ggcaagagcatgttttctaaccttgtcggtggcatcgggtacttccacggtcatcaaatc
attgaccgatcctatgcacctgaatatgaggaggatgatgaagaattctgggttgaagct
gcaaacgccaggggccgcacgaagccagaccttgaaggaccttacgagcttttcactagc
gttccttctcgtcccttctttcctcgtggtttcctctgggatgaaggttttcacctcatc
cccatcgctgattgggatattgacctgactcttgaaattgttaagagctggtataacacc
atggatgacgatggctggatcgctcgggagcagatcctgggtcatgaagctcgtagcaaa
gtgcctcccgagttccaagttcaataccctcactatgccaaccctcccaccctcttcctt
attatagagggttttatggagcgccttcgtgcagccaacggcactgaaccccagaagctg
gagcgtttgatcggggcagatcttttgcaaactgcccacctcgataacatcgaactaggc
gagacctacttgcgaaagttgtatcctctgttgcgccgccagtatgattggttccgcaaa
actcagcgcggtgacatcaagagttacgaccgtgaggcgtactccaccaaggaggcgtat
cgatggagaggccgtactgaaacccacatcctcaccagcggcttggatgactatcctcga
ccccagcccccatcccctagcgagctgcatgtcgatctcatgtcttgggtgggccttatg
acaaagtccctgatgaacattgcagacgccctcggcatggctgaagatgtagatgagtac
aagaagaatttggacggtattgagcacaatcttaacgacctccactggtccgaaaaggag
ggttgttactgtgatgcctttgttgacgactatgaggagcatgcgctcgtatgccacaag
ggctatatttccctattccccttcttggttggtctcatgaaggctgacgatccgaaattg
ggcaagattcttgacctcatcggcgacgaggatcacctatggagcccacatggcattcgc
agcctgagcaagcaggatgagttttacaacaccggcgagaactactggcgcagcccagtg
tggatgcctatgaactatcttgccgtgtctcagcttcaaaatgttgcttcacaagaaggt
ccgtttcaagccaaggcgaaggatttgttctcgcgtctgcgcaagaatcttgtcgacacg
gtgtacaagagctgggaagaaacaggctttgcctgggagcagtacaatcccgatacggga
gctggacagcgtacacagcatttcactgggtggactagtctggtcgtcaagatcatggct
atggatgaccctagcacggaggctcatgttagagatgagctttag
>Fp78
atggttaagatcgcccaatgggtgtcgatagcggcactcatcctgggcgcctcagccgct
gatgaagcctcgtctgtgctaacgacagagattggccgtcaaaataaccagagcctcttt
tggggtccgtacaagtccaacttgtactttggtgtgcggccgcgaacgccagatggtttg
tggacgggactcatgtgggcaaaggttgacgactaccaagacattcaaaacggattcaga
tatacttgtgaacaaggagaagatattcacggctatggatgggatgaatacgatgcccgc
ataggcggtgtgcaatcaattcacgacaagggtaacaacattgacttgacaacaacattt
gtcaagattccaggaggcagccatggtggaagctgggctgctcgtatcaagggcgagctt
cgagaaggtgccgcaaaggacaccaaaaccatgttgttctactacatcgctcaggacggc
gaaggcgagctcgaggttgagagcgaaggcacacaatttgggttcgaggacgatgtcact
ttcagcggaaactccaagaccctaggcgactacaagctcgtcgtaacaaagggaaccgga
aaacatcccacttcgaacaacaaattactcgaagaccgacatggagacaaaaccattgtc
tcgagcccccaagacgttcccgccgaccacacttggcagggcaagcctgttgtatttaag
aagcttcaggaggctgtctcgcccgtccaagaaaacgccgaccaaagcgaccctccgccg
ccatggcaggtataccgcattgcccactcgccagccaaggccaatgttcagatcgtggag
aagacgttcgagggaccctttgaattcgatgtaattttctcatcagcttcttctggaaaa
gaattcacctctgaagaagtcaccgagcagatcaagaagacctccgagatcttcaacgag
cggtttacaaacactttcaagttcaaagagccattcaatctcgagaaatacaagaagttc
ggcaagagcatgttttctaaccttgtcggtggcatcgggtacttccacggtcatcaaatc
attgaccgatcctatgcacctgaatatgaggaggatgatgaagaattctgggttgaagct
gcaaacgccaggggccgcacgaagccagaccttgaaggaccttacgagcttttcactagc
gttccttctcgtcccttctttcctcgtggtttcctctgggatgaaggttttcacctcatc
cccatcgctgattgggatattgacctgactcttgaaattgttaagagctggtataacacc
atggatgacgatggctggatcgctcgggagcagatcctgggtcatgaagctcgtagcaaa
gtgcctcccgagttccaagttcaataccctcactatgccaaccctcccaccctcttcctt
attatagagggttttatggagcgccttcgtgcagccaacggcactgaaccccagaagctg
gagcgtttgatcggggcagatcttttgcaaactgcccacctcgataacatcgaactaggc
gagacctacttgcgaaagttgtatcctctgttgcgccgccagtatgattggttccgcaaa
actcagcgcggtgacatcaagagttacgaccgtgaggcgtactccaccaaggaggcgtat
cgatggagaggccgtactgaaacccacatcctcaccagcggcttggatgactatcctcga
ccccagcccccatcccctagcgagctgcatgtcgatctcatgtcttgggtgggccttatg
acaaagtccctgatgaacattgcagacgccctcggcatggctgaagatgtagatgagtac
aagaagaatttggacggtattgagcacaatcttaacgacctccactggtccgaaaaggag
ggttgttactgtgatgcctttgttgacgactatgaggagcatgcgctcgtatgccacaag
ggctatatttccctattccccttcttggttggtctcatgaaggctgacgatccgaaattg
ggcaagattcttgacctcatcggcgacgaggatcacctatggagcccacatggcattcgc
agcctgagcaagcaggatgagttttacaacaccggcgagaactactggcgcagcccagtg
tggatgcctatgaactatcttgccgtgtctcagcttcaaaatgttgcttcacaagaaggt
ccgtttcaagccaaggcgaaggatttgttctcgcgtctgcgcaagaatcttgtcgacacg
gtgtacaagagctgggaagaaacaggctttgcctgggagcagtacaatcccgatacggga
gctggacagcgtacacagcatttcactgggtggactagtctggtcgtcaagatcatggct
atggatgaccctagcacggaggctcatgttagagatgagctttag
>Fp81
atggttaagatcgcccaatgggtgtcgatagcggcactcatcctgggcgcctcagccgct
gatgaagcctcgtctgtgctaacgacagagattggccgtcaaaataaccagagcctcttt
tggggtccgtacaagtccaacttgtactttggtgtgcggccgcgaacgccagatggtttg
tggacgggactcatgtgggcaaaggttgacgactaccaagacattcaaaacggattcaga
tatacttgtgaacaaggagaagatattcacggctatggatgggatgaatacgatgcccgc
ataggcggtgtgcaatcaattcacgacaagggtaacaacattgacttgacaacaacattt
gtcaagattccaggaggcagccatggtggaagctgggctgctcgtatcaagggcgagctt
cgagaaggtgccgcaaaggacaccaaaaccatgttgttctactacatcgctcaggacggc
gaaggcgagctcgaggttgagagcgaaggcacacaatttgggttcgaggacgatgtcact
ttcagcggaaactccaagaccctaggcgactacaagctcgtcgtaacaaagggaaccgga
aaacatcccacttcgaacaacaaattactcgaagaccgacatggagacaaaaccattgtc
tcgagcccccaagacgttcccgccgaccacacttggcagggcaagcctgttgtatttaag
aagcttcaggaggctgtctcgcccgtccaagaaaacgccgaccaaagcgaccctccgccg
ccatggcaggtataccgcattgcccactcgccagccaaggccaatgttcagatcgtggag
aagacgttcgagggaccctttgaattcgatgtaattttctcatcagcttcttctggaaaa
gaattcacctctgaagaagtcaccgagcagatcaagaagacctccgagatcttcaacgag
cggtttacaaacactttcaagttcaaagagccattcaatctcgagaaatacaagaagttc
ggcaagagcatgttttctaaccttgtcggtggcatcgggtacttccacggtcatcaaatc
attgaccgatcctatgcacctgaatatgaggaggatgatgaagaattctgggttgaagct
gcaaacgccaggggccgcacgaagccagaccttgaaggaccttacgagcttttcactagc
gttccttctcgtcccttctttcctcgtggtttcctctgggatgaaggttttcacctcatc
cccatcgctgattgggatattgacctgactcttgaaattgttaagagctggtataacacc
atggatgacgatggctggatcgctcgggagcagatcctgggtcatgaagctcgtagcaaa
gtgcctcccgagttccaagttcaataccctcactatgccaaccctcccaccctcttcctt
attatagagggttttatggagcgccttcgtgcagccaacggcactgaaccccagaagctg
gagcgtttgatcggggcagatcttttgcaaactgcccacctcgataacatcgaactaggc
gagacctacttgcgaaagttgtatcctctgttgcgccgccagtatgattggttccgcaaa
actcagcgcggtgacatcaagagttacgaccgtgaggcgtactccaccaaggaggcgtat
cgatggagaggccgtactgaaacccacatcctcaccagcggcttggatgactatcctcga
ccccagcccccatcccctagcgagctgcatgtcgatctcatgtcttgggtgggccttatg
acaaagtccctgatgaacattgcagacgccctcggcatggctgaagatgtagatgagtac
aagaagaatttggacggtattgagcacaatcttaacgacctccactggtccgaaaaggag
ggttgttactgtgatgcctttgttgacgactatgaggagcatgcgctcgtatgccacaag
ggctatatttccctattccccttcttggttggtctcatgaaggctgacgatccgaaattg
ggcaagattcttgacctcatcggcgacgaggatcacctatggagcccacatggcattcgc
agcctgagcaagcaggatgagttttacaacaccggcgagaactactggcgcagcccagtg
tggatgcctatgaactatcttgccgtgtctcagcttcaaaatgttgcttcacaagaaggt
ccgtttcaagccaaggcgaaggatttgttctcgcgtctgcgcaagaatcttgtcgacacg
gtgtacaagagctgggaagaaacaggctttgcctgggagcagtacaatcccgatacggga
gctggacagcgtacacagcatttcactgggtggactagtctggtcgtcaagatcatggct
atggatgaccctagcacggaggctcatgttagagatgagctttag
>Fp84
atggttaagatcgcccaatgggtgtcgatagcggcactcatcctgggcgcctcagccgct
gatgaagcctcgtctgtgctaacgacagagattggccgtcaaaataaccagagcctcttt
tggggtccgtacaagtccaacttgtactttggtgtgcggccgcgaacgccagatggtttg
tggacgggactcatgtgggcaaaagttgacgactaccaagacattcaaaacggattcaga
tatacttgtgaacaaggagaagatattcacggctatggatgggatgaatacgatgcccgc
ataggcggtgtgcaatcaattcacgacaagggtaacaacattgacttgacaacaacattt
gtcaagattccaggaggcagccatggtggaagctgggctgctcgtatcaagggcgagctt
cgagaaggtgccgcaaaggacaccaaaaccatgttgttctactacatcgctcaggacggc
gaaggcgagctcgaggttgagggcgaaggcacacaatttgggttcgaggacgatgtcact
ttcagcggaaactccaagaccctaggcgactacaagctcgtcgtaacaaagggaaccgga
aaacatcccacttcgaacaacaaattactcgaagaccgacatggagacacaaccattgtc
tcgagcccccaagacgttcccgccgaccacacttggcagggcaagcctgttgtatttaag
aagcttcaggaggctgtctcgcccgtccaagaaaacgccgaccaaagcgaccctccgccg
ccatggcaggtataccgcattgcccactcgccagccaaggccaatgttcagatcgtggag
aagacgttcgagggaccctttgaattcgatgtaattttctcatcagcttcttctggaaaa
gaattcacctctgaagaagtcaccgagcagatcaagaagacctccgagatcttcaacgag
cggtttacaaacactttcaagttcaaagagccattcaatctcgagaaatacaagaagttc
ggcaagagcatgttttctaaccttgtcggtggcatcgggtacttccacggtcatcaaatc
attgaccgatcctatgcacctgaatatgaggaggatgatgaagaattctgggttgaagct
gcaaacgccaggggccgcacgaagccagaccttgaaggaccttacgagcttttcactagc
gttccttctcgtcccttctttcctcgtggtttcctctgggatgaaggttttcacctcatc
cccatcgctgattgggatattgacctgactcttgaaattgttaagagctggtataacacc
atggatgacgatggctggatcgctcgggagcagatcctgggtcatgaagctcgtagcaaa
gtgcctcccgagttccaagttcaataccctcactatgccaaccctcccaccctcttcctt
attatagagggttttatggagcgccttcgtgcagccaacggcactgaaccccagaagctg
gagcgtttgatcggggcagatcttttgcaaactgcccacctcgataacatcgaactaggc
gagacctacttgcgaaagttgtatcctctgttgcgccgccagtatgattggttccgcaaa
actcagcgcggtgacatcaagagttacgaccgtgaggcgtactccaccaaggaggcgtat
cgatggagaggccgtactgaaacccacatcctcaccagcggcttggatgactatcctcga
ccccagcccccatcccctagcgagctgcatgtcgatctcatgtcttgggtgggccttatg
acaaagtccctgatgaacattgcagacgccctcggcatggctgaagatgtagatgagtac
aagaagaatttggacggtattgagcacaatcttaacgacctccactggtccgaaaaggag
ggttgttactgtgatgcctttgttgacgactatgaggagcatgcgctcgtatgccacaag
ggctatatttccctattccccttcttggttggtctcatgaaggctgacgatccgaaattg
ggcaagattcttgacctcatcggcgacgaggatcacctatggagcccacatggcattcgc
agcctgagcaagcaggatgagttttacaacaccggcgagaactactggcgcagcccagtg
tggatgcctatgaactatcttgccgtgtctcagcttcaaaatgttgcttcacaagaaggt
ccgtttcaagccaaggcgaaggatttgttctcgcgtctgcgcaagaatcttgtcgacacg
gtgtacaagagctgggaagaaacaggctttgcctgggagcagtacaatcccgatacggga
gctggacagcgtacacagcatttcactgggtggactagtctggtcgtcaagatcatggct
atggatgaccctagcacggaggctcatgttagagatgagctttag
>Fp86
atggttaagatcgcccaatgggtgtcgatagcggcactcatcctgggcgcctcagccgct
gatgaagcctcgtctgtgctaacgacagagattggccgtcaaaataaccagagcctcttt
tggggtccgtacaagtccaacttgtactttggtgtgcggccgcgaacgccagatggtttg
tggacgggactcatgtgggcaaaggttgacgactaccaagacattcaaaacggattcaga
tatacttgtgaacaaggagaagatattcacggctatggatgggatgaatacgatgcccgc
ataggcggtgtgcaatcaattcacgacaagggtaacaacattgacttgacaacaacattt
gtcaagattccaggaggcagccatggtggaagctgggctgctcgtatcaagggcgagctt
cgagaaggtgccgcaaaggacaccaaaaccatgttgttctactacatcgctcaggacggc
gaaggcgagctcgaggttgagagcgaaggcacacaatttgggttcgaggacgatgtcact
ttcagcggaaactccaagaccctaggcgactacaagctcgtcgtaacaaagggaaccgga
aaacatcccacttcgaacaacaaattactcgaagaccgacatggagacaaaaccattgtc
tcgagcccccaagacgttcccgccgaccacacttggcagggcaagcctgttgtatttaag
aagcttcaggaggctgtctcgcccgtccaagaaaacgccgaccaaagcgaccctccgccg
ccatggcaggtataccgcattgcccactcgccagccaaggccaatgttcagatcgtggag
aagacgttcgagggaccctttgaattcgatgtaattttctcatcagcttcttctggaaaa
gaattcacctctgaagaagtcaccgagcagatcaagaagacctccgagatcttcaacgag
cggtttacaaacactttcaagttcaaagagccattcaatctcgagaaatacaagaagttc
ggcaagagcatgttttctaaccttgtcggtggcatcgggtacttccacggtcatcaaatc
attgaccgatcctatgcacctgaatatgaggaggatgatgaagaattctgggttgaagct
gcaaacgccaggggccgcacgaagccagaccttgaaggaccttacgagcttttcactagc
gttccttctcgtcccttctttcctcgtggtttcctctgggatgaaggttttcacctcatc
cccatcgctgattgggatattgacctgactcttgaaattgttaagagctggtataacacc
atggatgacgatggctggatcgctcgggagcagatcctgggtcatgaagctcgtagcaaa
gtgcctcccgagttccaagttcaataccctcactatgccaaccctcccaccctcttcctt
attatagagggttttatggagcgccttcgtgcagccaacggcactgaaccccagaagctg
gagcgtttgatcggggcagatcttttgcaaactgcccacctcgataacatcgaactaggc
gagacctacttgcgaaagttgtatcctctgttgcgccgccagtatgattggttccgcaaa
actcagcgcggtgacatcaagagttacgaccgtgaggcgtactccaccaaggaggcgtat
cgatggagaggccgtactgaaacccacatcctcaccagcggcttggatgactatcctcga
ccccagcccccatcccctagcgagctgcatgtcgatctcatgtcttgggtgggccttatg
acaaagtccctgatgaacattgcagacgccctcggcatggctgaagatgtagatgagtac
aagaagaatttggacggtattgagcacaatcttaacgacctccactggtccgaaaaggag
ggttgttactgtgatgcctttgttgacgactatgaggagcatgcgctcgtatgccacaag
ggctatatttccctattccccttcttggttggtctcatgaaggctgacgatccgaaattg
ggcaagattcttgacctcatcggcgacgaggatcacctatggagcccacatggcattcgc
agcctgagcaagcaggatgagttttacaacaccggcgagaactactggcgcagcccagtg
tggatgcctatgaactatcttgccgtgtctcagcttcaaaatgttgcttcacaagaaggt
ccgtttcaagccaaggcgaaggatttgttctcgcgtctgcgcaagaatcttgtcgacacg
gtgtacaagagctgggaagaaacaggctttgcctgggagcagtacaatcccgatacggga
gctggacagcgtacacagcatttcactgggtggactagtctggtcgtcaagatcatggct
atggatgaccctagcacggaggctcatgttagagatgagctttag
>Fvenenatum.busco
atggtcaagatcgcccaatgggtgtcgatagcgacactcatcctgggcgcctcagccgca
gatgaagcctcatctgtgctcacgacagagattggccgtcaaaataaccagagcctcttt
tggggtccatacaagtccaacttgtactttggtgtgcggccacgaacgccagatgggttg
tggacgggactcatgtgggcaaaggtcgacgactaccaagacattcaaaatggatttaga
tacacttgtgaacaaggagaagacattcacggctatggatgggatgaatacgatgcccga
ataggcggtgtgcaatcaattcacgacaagggcaacaacattgacttgacaactacattt
gtcaaaattccaggaggcagccatggtggaagctgggctgcccgtattaagggcgagctt
cgagatggtgccgcaaaggacaccaaaaccatgctgttctactatatcgctcaggatggc
gaaggcgagctcgaggttgagggtgaaggcacacagtttgggttcgaggacgatgtcaca
ttcagcggaaactccaaaaccctgggcgactacaaactcctggtgacaaagggaaccgga
aaccatcccacgtcgaacaacaaattactcgaagaccgacatggagacaaaaccattgtc
tcaagcccccaagacgttcccgccgaccatacttggcagggcaagcccgttgtatttaag
aagcttcaagaggctgtttcgcccgtccaagaaaaagccgaccaaagcgaccctccgccg
ccatggcaggtataccgtattgcccacgcgccagccaaggccaatgtccagattgtagag
aagacgttcgagggacccttcgaattcgatgtcattttctcatcggcttcttctggaaag
gaattcacccctgaagaagtcaccgagcagatcaagaagacctccgagatcttcaacgaa
cggttcacaagcactttcaagttcaaagagccattcaatctcgagaaatacaagaagttc
ggcaagagcatgttttctaaccttgtcggcggcattgggtacttccacggtcaccaaatc
attgaccgatcctatgcacctgaatatgaggaggaggatgaagaattctgggttgaagct
gcaaacgccaggggccgcacaaagccagatctcgaaggaccctacgagctttttactagc
gttccctctcgtcccttctttcctcgtggtttcctctgggatgaaggtttccacctcatc
cctatcgccgattgggatatcgacctgactcttgaaattgttaagagctggtacaacacc
atggatgacgatggctggatcgctcgcgagcagatcctgggtcatgaagctcgtagcaaa
gtgcctcctgagttccaagttcaataccctcactacgccaaccctcccactcttttcctt
atcattgagggttttatggagcgccttcgtgcagccaacggtactgaaccccagaagctg
gaccgcttgatcggggcagatcttttgcaaactgcccacctcgataacatcgaactaggc
gagacctacttgcgaaagttgtatcctcttttgcgccgccagtatgattggttccgcaaa
acccagcgtggtgacatcaagagctacgatcgcgaggcgtactccactaaggaggcgtat
cgatggagaggccgtactgaaacccacatccttaccagcggcctggatgactatcctcgg
ccccagcccccatcccctagcgagctgcatgtcgatctcatgtcttgggtgggccttatg
acaaagtccctgatgaacattgcagacgccctcggcatggctgaagatgtagatgagtac
aggaataatttggacggcattgagcacaaccttaacgacctccactggtccgaaaaggag
gggtgctactgcgatgcctttgtcgacgactacgaggagcacgcactcgtatgccacaag
ggctacatttccctgttccccttcctggttggtctcatgaaggctgacgaccccaaattg
ggcaagattcttgacctgattggcgacgaggatcacctctggagtccacatggcattcgc
agcctgagcaagcaggatgagttttacaacactggcgagaactactggcgcagcccagtg
tggatgcctatgaactatcttgccgtgtctcagcttaaaaatgttgcttcgcaagaaggc
ccatttcaagccaaggcgaaggatttgttctcgcgtctgcgcaagaatcttgtcgacacg
gtgtacaagagctgggaagaaacaggctttgcctgggagcagtacaatcctgagacggga
gctggacaacgaacacagcatttcactggatggactagtctggtcgtcaagatcatggct
atggatgaccccagcacggaggctcatgttagagatgagctttga
