# Supplementary material for: Apicidin biosynthesis is linked to accessory chromosomes in Fusarium poae isolates
Source: BMC Genomics. 2021 Aug 4;22:591. doi: 10.1186/s12864-021-07617-y (PMC8340494; doi:10.1186/s12864-021-07617-y)
Supplement: Supplementary file 17 — Additional file 17. Compressed folder containing alignments for each of the 4141 orthologs used in BUSCO analysis. [file 12864_2021_7617_MOESM17_ESM.zip › Fven2_nt_MAFFT/21460at5125_nt.mafft.fasta]

>Fp105
atggcttcggcaaaactggtcggaatgggctttcagctccttaagcgagccaccgatgaa
gaagacaccgaccccgaggagggtgactctgcccagaaggaactgttcgcagcatgggcg
ctcttcatctcgattatgttgctcatagtcgccttcttcacaagctacatgcttcagatg
aagaaagtcactgccatacatgaaacggttatatccatttttgccggaatggtggttggg
cttgttcttatgatctttggaggtgactccattcgaaccatgatcagcttcgactaccag
atcttcttcaatctgctgctgccgcccattattctgtcttcaggttatgagttgcatcaa
gccaacttcttccggaatatcggtactattttgacattcgcatttgctggaaccttcttg
tcggctgttgttattggcctcatcctgtacttcttcacccttattcctggatccctggaa
atgtcctttgtcgatgcgatttcagtcggcgcaactctctctgctaccgaccctgtcacc
attctggccatttttaacgcttacaaggtcgatcccaagctgtacaccatcatctttgga
gaatccatcttgaacgacgccattgccattgtcattttcgaaactgtgcaaaagtacaaa
aagggcgaggctgctggactaagcatcatcagtttcttcgaaggtacaggcatcttcttg
ctggtcttcttctgcagtttgttcatcggctttcttgtcggtgtggcaacggcgcttttg
ctcaaattcacctacctccgtaggacccccaagattgagagctgcttgatggttttgatt
ccatacgctacttatttcttttctcatggccttcacatgtccggtattgtgtcgttactt
ttctgtggcatcactctcaagcattatgcctacttcaacatgtcgcgacggactcagctt
acgacaaagttcatctttcagatcttgtcgcaattgtccgagaacttcatcttcatttac
ttgggactagctctgtttaccgacaaccatcttcagttccagcctcctctcattattgta
actatcctggccgtttgcgctgctagatgggtcgccgtattccccttgtccaaggctatt
aactggttcatccgataccgcgccagcagacgagggcaggaggttggtgacgagctgccc
tacaactaccaggccatgctttactgggctggtctaagaggagctgttggtgtagctcta
gctgctttgctcactggcgaaaactcccctgcactccgagccactgttctagtcgtggtt
gtgctcaccgttatcattttcggaggcactaccgctcgtatgcttgagatccttggaatc
cgtactggtgttgtcgaagaggttgacagcgatgacgaattcgatatcgaaacatttgga
gggggccttcaagtcaagcgatcaggaacaggcattggttacaatcctcgcaggaatggt
agcgtcgctctcggtagcctcgaagcaggccagtctgctagttatgtgtctggcgcttca
tctccgcacacgggcggccgtcctacaagcaaagtacgaaagaactctatacccgagaga
tctgacctacttcgtcacaatgatgattcagacattggtagtgacattgacgtctccgat
ttaccacctccagctcgtcgctcgccacttccacgctccaacaccggtacaccatctcgt
gttgacagtgcatacgcgactcctatatcggaaacgtcaggaggccagccaatcaccgca
tccaatgcgatccggcaactctggacctcagaggaccctgccagtgtattccaccatctc
gatgaggacttcatcaagcccaggttgcttcttcaaggagacagttccagaggcggcaac
ggtggacctagctga
>Fp108
atggcttcggcaaaactggtcggaatgggctttcagctccttaagcgagccaccgatgaa
gaagacaccgaccccgaggagggtgactctgcccagaaggaactgttcgcagcatgggcg
ctcttcatctcgattatgttgctcatagtcgccttcttcacaagctacatgcttcagatg
aagaaagtcactgccatacatgaaacggttatatccatttttgccggaatggtggttggg
cttgttcttatgatctttggaggtgactccattcgaaccatgatcagcttcgactaccag
atcttcttcaatctgctgctgccgcccattattctgtcttcaggttatgagttgcatcaa
gccaacttcttccggaatatcggtactattttgacattcgcatttgctggaaccttcttg
tcggctgttgttattggcctcatcctgtacttcttcacccttattcctggatccctggaa
atgtcctttgtcgatgcgatttcagtcggcgcaactctctctgctaccgaccctgtcacc
attctggccatttttaacgcttacaaggtcgatcccaagctgtacaccatcatctttgga
gaatccatcttgaacgacgccattgccattgtcattttcgaaactgtgcaaaagtacaaa
aagggcgaggctgctggactaagcatcatcagtttcttcgaaggtacaggcatcttcttg
ctggtcttcttctgcagtttgttcatcggctttcttgtcggtgtggcaacggcgcttttg
ctcaaattcacctacctccgtaggacccccaagattgagagctgcttgatggttttgatt
ccatacgctacttatttcttttctcatggccttcacatgtccggtattgtgtcgttactt
ttctgtggcatcactctcaagcattatgcctacttcaacatgtcgcgacggactcagctt
acgacaaagttcatctttcagatcttgtcgcaattgtccgagaacttcatcttcatttac
ttgggactagctctgtttaccgacaaccatcttcagttccagcctcctctcattattgta
actatcctggccgtttgcgctgctagatgggtcgccgtattccccttgtccaaggctatt
aactggttcatccgataccgcgccagcagacgagggcaggaggttggtgacgagctgccc
tacaactaccaggccatgctttactgggctggtctaagaggagctgttggtgtagctcta
gctgctttgctcactggcgaaaactcccctgcactccgagccactgttctagtcgtggtt
gtgctcaccgttatcattttcggaggcactaccgctcgtatgcttgagatccttggaatc
cgtactggtgttgtcgaagaggttgacagcgatgacgaattcgatatcgaaacatttgga
gggggccttcaagtcaagcgatcaggaacaggcattggttacaatcctcgcaggaatggt
agcgtcgctctcggtagcctcgaagcaggccagtctgctagttatgtgtctggcgcttca
tctccgcacacgggcggccgtcctacaagcaaagtacgaaagaactctatacccgagaga
tctgacctacttcgtcacaatgatgattcagacattggtagtgacattgacgtctccgat
ttaccacctccagctcgtcgctcgccacttccacgctccaacaccggtacaccatctcgt
gttgacagtgcatacgcgactcctatatcggaaacgtcaggaggccagccaatcaccgca
tccaatgcgatccggcaactctggacctcagaggaccctgccagtgtattccaccatctc
gatgaggacttcatcaagcccaggttgcttcttcaaggagacagttccagaggcggcaac
ggtggacctagctga
>Fp118
atggcttcggcaaaactggtcggaatgggctttcagctccttaagcgagccaccgatgaa
gaagacaccgaccccgaggagggtgactctgcccagaaggaactgttcgcagcatgggcg
ctcttcatctcgattatgttgctcatagtcgccttcttcacaagctacatgcttcagatg
aagaaagtcactgccatacatgaaacggttatatccatttttgccggaatggtggttggg
cttgttcttatgatctttggaggtgactccattcgaaccatgatcagcttcgactaccag
atcttcttcaatctgctgctgccgcccattattctgtcttcaggttatgagttgcatcaa
gccaacttcttccggaatatcggtactattttgacattcgcatttgctggaaccttcttg
tcggctgttgttattggcctcatcctgtacttcttcacccttattcctggatccctggaa
atgtcctttgtcgatgcgatttcagtcggcgcaactctctctgctaccgaccctgtcacc
attctggccatttttaacgcttacaaggtcgatcccaagctgtacaccatcatctttgga
gaatccatcttgaacgacgccattgccattgtcattttcgaaactgcgcaaaagtacaaa
aagggcgaggctgctggactaagcatcatcagtttcttcgaaggtacaggcatcttcttg
ctggtcttcttctgcagtttgttcatcggctttcttgtcggtgtggcaacggcgcttttg
ctcaaattcacctacctccgtaggacccccaagattgagagctgcttgatggttttgatt
ccatacgctacttatttcttttctcatggccttcacatgtccggtattgtgtcgttactt
ttctgtggcatcactctcaagcattatgcctacttcaacatgtcgcgacggactcagctt
acgacaaagttcatctttcagatcttgtcgcaattgtccgagaacttcatcttcatttac
ttgggactagctctgtttaccgacaaccatcttcagttccagcctcctctcattattgta
actatcctggccgtttgcgctgctagatgggtcgccgtattccccttgtccaaggctatt
aactggttcatccgataccgcgccagcagacgagggcaggaggttggtgacgagctgccc
tacaactaccaggccatgctttactgggctggtctaagaggagctgttggtgtagctcta
gctgctttgctcactggcgaaaactcccctgcactccgagccactgttctagtcgtggtt
gtgctcaccgttatcattttcggaggcactaccgctcgtatgcttgagatccttggaatc
cgtactggtgttgtcgaagaggttgacagcgatgacgaattcgatatcgaaacatttgga
gggggccttcaagtcaagcgatcaggaacaggcattggttacaatcctcgcaggaatggt
agcgtcgctctcggtagcctcgaagcaggccagtctgctagttatgtgtctggcgcttca
tctccgcacacgggcggccgtcctacaagcaaagtacgaaagaactctatacccgagaga
tctgacctacttcgtcacaatgatgattcagacattggtagtgacattgacgtctccgat
ttaccacctccagctcgtcgctcgccacttccacgctccaacaccggtacaccatctcgt
gttgacagtgcatacgcgactcctatatcggaaacgtcaggaggccagccaatcaccgca
tccaatgcgatccggcaactctggacctcagaggaccctgccagtgtattccaccatctc
gatgaggacttcatcaagcccaggttgcttcttcaaggagacagttccagaggcggcaac
ggtggacctagctga
>Fp122
atggcttcggcaaaactggtcggaatgggctttcagctccttaagcgagccaccgatgaa
gaagacaccgaccccgaggagggtgactctgcccagaaggaactgttcgcagcatgggcg
ctcttcatctcgattatgttgctcatagtcgccttcttcacaagctacatgcttcagatg
aagaaagtcactgccatacatgaaacggttatatccatttttgccggaatggtggttggg
cttgttcttatgatctttggaggtgactccattcgaaccatgatcagcttcgactaccag
atcttcttcaatctgctgctgccgcccattattctgtcttcaggttatgagttgcatcaa
gccaacttcttccggaatatcggtactattttgacattcgcatttgctggaaccttcttg
tcggctgttgttattggcctcatcctgtacttcttcacccttattcctggatccctggaa
atgtcctttgtcgatgcgatttcagtcggcgcaactctctctgctaccgaccctgtcacc
attctggccatttttaacgcttacaaggtcgatcccaagctgtacaccatcatctttgga
gaatccatcttgaacgacgccattgccattgtcattttcgaaactgcgcaaaagtacaaa
aagggcgaggctgctggactaagcatcatcagtttcttcgaaggtacaggcatcttcttg
ctggtcttcttctgcagtttgttcatcggctttcttgtcggtgtggcaacggcgcttttg
ctcaaattcacctacctccgtaggacccccaagattgagagctgcttgatggttttgatt
ccatacgctacttatttcttttctcatggccttcacatgtccggtattgtgtcgttactt
ttctgtggcatcactctcaagcattatgcctacttcaacatgtcgcgacggactcagctt
acgacaaagttcatctttcagatcttgtcgcaattgtccgagaacttcatcttcatttac
ttgggactagctctgtttaccgacaaccatcttcagttccagcctcctctcattattgta
actatcctggccgtttgcgctgctagatgggtcgccgtattccccttgtccaaggctatt
aactggttcatccgataccgcgccagcagacgagggcaggaggttggtgacgagctgccc
tacaactaccaggccatgctttactgggctggtctaagaggagctgttggtgtagctcta
gctgctttgctcactggcgaaaactcccctgcactccgagccactgttctagtcgtggtt
gtgctcaccgttatcattttcggaggcactaccgctcgtatgcttgagatccttggaatc
cgtactggtgttgtcgaagaggttgacagcgatgacgaattcgatatcgaaacatttgga
gggggccttcaagtcaagcgatcaggaacaggcattggttacaatcctcgcaggaatggt
agcgtcgctctcggtagcctcgaagcaggccagtctgctagttatgtgtctggcgcttca
tctccgcacacgggcggccgtcctacaagcaaagtacgaaagaactctatacccgagaga
tctgacctacttcgtcacaatgatgattcagacattggtagtgacattgacgtctccgat
ttaccacctccagctcgtcgctcgccacttccacgctccaacaccggtacaccatctcgt
gttgacagtgcatacgcgactcctatatcggaaacgtcaggaggccagccaatcaccgca
tccaatgcgatccggcaactctggacctcagaggaccctgccagtgtattccaccatctc
gatgaggacttcatcaagcccaggttgcttcttcaaggagacagttccagaggcggcaac
ggtggacctagctga
>Fp125
atggcttcggcaaaactggtcggaatgggctttcagctccttaagcgagccaccgatgaa
gaagacaccgaccccgaggagggtgactctgcccagaaggaactgttcgcagcatgggcg
ctcttcatctcgattatgttgctcatagtcgccttcttcacaagctacatgcttcagatg
aagaaagtcactgccatacatgaaacggttatatccatttttgccggaatggtggttggg
cttgttcttatgatctttggaggtgactccattcgaaccatgatcagcttcgactaccag
atcttcttcaatctgctgctgccgcccattattctgtcttcaggttatgagttgcatcaa
gccaacttcttccggaatatcggtactattttgacattcgcatttgctggaaccttcttg
tcggctgttgttattggcctcatcctgtacttcttcacccttattcctggatccctggaa
atgtcctttgtcgatgcgatttcagtcggcgcaactctctctgctaccgaccctgtcacc
attctggccatttttaacgcttacaaggtcgatcccaagctgtacaccatcatctttgga
gaatccatcttgaacgacgccattgccattgtcattttcgaaactgcgcaaaagtacaaa
aagggcgaggctgctggactaagcatcatcagtttcttcgaaggtacaggcatcttcttg
ctggtcttcttctgcagtttgttcatcggctttcttgtcggtgtggcaacggcgcttttg
ctcaaattcacctacctccgtaggacccccaagattgagagctgcttgatggttttgatt
ccatacgctacttatttcttttctcatggccttcacatgtccggtattgtgtcgttactt
ttctgtggcatcactctcaagcattatgcctacttcaacatgtcgcgacggactcagctt
acgacaaagttcatctttcagatcttgtcgcaattgtccgagaacttcatcttcatttac
ttgggactagctctgtttaccgacaaccatcttcagttccagcctcctctcattattgta
actatcctggccgtttgcgctgctagatgggtcgccgtattccccttgtccaaggctatt
aactggttcatccgataccgcgccagcagacgagggcaggaggttggtgacgagctgccc
tacaactaccaggccatgctttactgggctggtctaagaggagctgttggtgtagctcta
gctgctttgctcactggcgaaaactcccctgcactccgagccactgttctagtcgtggtt
gtgctcaccgttatcattttcggaggcactaccgctcgtatgcttgagatccttggaatc
cgtactggtgttgtcgaagaggttgacagcgatgacgaattcgatatcgaaacatttgga
gggggccttcaagtcaagcgatcaggaacaggcattggttacaatcctcgcaggaatggt
agcgtcgctctcggtagcctcgaagcaggccagtctgctagttatgtgtctggcgcttca
tctccgcacacgggcggccgtcctacaagcaaagtacgaaagaactctatacccgagaga
tctgacctacttcgtcacaatgatgattcagacattggtagtgacattgacgtctccgat
ttaccacctccagctcgtcgctcgccacttccacgctccaacaccggtacaccatctcgt
gttgacagtgcatacgcgactcctatatcggaaacgtcaggaggccagccaatcaccgca
tccaatgcgatccggcaactctggacctcagaggaccctgccagtgtattccaccatctc
gatgaggacttcatcaagcccaggttgcttcttcaaggagacagttccagaggcggcaac
ggtggacctagctga
>Fp13r
atggcttcggcaaaactggtcggaatgggctttcagctccttaagcgagccaccgatgaa
gaagacaccgaccccgaggagggtgactctgcccagaaggaactgttcgcagcatgggcg
ctcttcatctcgattatgttgctcatagtcgccttcttcacaagctacatgcttcagatg
aagaaagtcactgccatacatgaaacggttatatccatttttgccggaatggtggttggg
cttgttcttatgatctttggaggtgactccattcgaaccatgatcagcttcgactaccag
atcttcttcaatctgctgctgccgcccattattctgtcttcaggttatgagttgcatcaa
gccaacttcttccggaatatcggtactattttgacattcgcatttgctggaaccttcttg
tcggctgttgttattggcctcatcctgtacttcttcacccttattcctggatccctggaa
atgtcctttgtcgatgcgatttcagtcggcgcaactctctctgctaccgaccctgtcacc
attctggccatttttaacgcttacaaggtcgatcccaagctgtacaccatcatctttgga
gaatccatcttgaacgacgccattgccattgtcattttcgaaactgcgcaaaagtacaaa
aagggcgaggctgctggactaagcatcatcagtttcttcgaaggtacaggcatcttcttg
ctggtcttcttctgcagtttgttcatcggctttcttgtcggtgtggcaacggcgcttttg
ctcaaattcacctacctccgtaggacccccaagattgagagctgcttgatggttttgatt
ccatacgctacttatttcttttctcatggccttcacatgtccggtattgtgtcgttactt
ttctgtggcatcactctcaagcattatgcctacttcaacatgtcgcgacggactcagctt
acgacaaagttcatctttcagatcttgtcgcaattgtccgagaacttcatcttcatttac
ttgggactagctctgtttaccgacaaccatcttcagttccagcctcctctcattattgta
actatcctggccgtttgcgctgctagatgggtcgccgtattccccttgtccaaggctatt
aactggttcatccgataccgcgccagcagacgagggcaggaggttggtgacgagctgccc
tacaactaccaggccatgctttactgggctggtctaagaggagctgttggtgtagctcta
gctgctttgctcactggcgaaaactcccctgcactccgagccactgttctagtcgtggtt
gtgctcaccgttatcattttcggaggcactaccgctcgtatgcttgagatccttggaatc
cgtactggtgttgtcgaagaggttgacagcgatgacgaattcgatatcgaaacatttgga
gggggccttcaagtcaagcgatcaggaacaggcattggttacaatcctcgcaggaatggt
agcgtcgctctcggtagcctcgaagcaggccagtctgctagttatgtgtctggcgcttca
tctccgcacacgggcggccgtcctacaagcaaagtacgaaagaactctatacccgagaga
tctgacctacttcgtcacaatgatgattcagacattggtagtgacattgacgtctccgat
ttaccacctccagctcgtcgctcgccacttccacgctccaacaccggtacaccatctcgt
gttgacagtgcatacgcgactcctatatcggaaacgtcaggaggccagccaatcaccgca
tccaatgcgatccggcaactctggacctcagaggaccctgccagtgtattccaccatctc
gatgaggacttcatcaagcccaggttgcttcttcaaggagacagttccagaggcggcaac
ggtggacctagctga
>Fp144
atggcttcggcaaaactggtcggaatgggctttcagctccttaagcgagccaccgatgaa
gaagacaccgaccccgaggagggtgactctgcccagaaggaactgttcgcagcatgggcg
ctcttcatctcgattatgttgctcatagtcgccttcttcacaagctacatgcttcagatg
aagaaagtcactgccatacatgaaacggttatatccatttttgccggaatggtggttggg
cttgttcttatgatctttggaggtgactccattcgaaccatgatcagcttcgactaccag
atcttcttcaatctgctgctgccgcccattattctgtcttcaggttatgagttgcatcaa
gccaacttcttccggaatatcggtactattttgacattcgcatttgctggaaccttcttg
tcggctgttgttattggcctcatcctgtacttcttcacccttattcctggatccctggaa
atgtcctttgtcgatgcgatttcagtcggcgcaactctctctgctaccgaccctgtcacc
attctggccatttttaacgcttacaaggtcgatcccaagctgtacaccatcatctttgga
gaatccatcttgaacgacgccattgccattgtcattttcgaaactgcgcaaaagtacaaa
aagggcgaggctgctggactaagcatcatcagtttcttcgaaggtacaggcatcttcttg
ctggtcttcttctgcagtttgttcatcggctttcttgtcggtgtggcaacggcgcttttg
ctcaaattcacctacctccgtaggacccccaagattgagagctgcttgatggttttgatt
ccatacgctacttatttcttttctcatggccttcacatgtccggtattgtgtcgttactt
ttctgtggcatcactctcaagcattatgcctacttcaacatgtcgcgacggactcagctt
acgacaaagttcatctttcagatcttgtcgcaattgtccgagaacttcatcttcatttac
ttgggactagctctgtttaccgacaaccatcttcagttccagcctcctctcattattgta
actatcctggccgtttgcgctgctagatgggtcgccgtattccccttgtccaaggctatt
aactggttcatccgataccgcgccagcagacgagggcaggaggttggtgacgagctgccc
tacaactaccaggccatgctttactgggctggtctaagaggagctgttggtgtagctcta
gctgctttgctcactggcgaaaactcccctgcactccgagccactgttctagtcgtggtt
gtgctcaccgttatcattttcggaggcactaccgctcgtatgcttgagatccttggaatc
cgtactggtgttgtcgaagaggttgacagcgatgacgaattcgatatcgaaacatttgga
gggggccttcaagtcaagcgatcaggaacaggcattggttacaatcctcgcaggaatggt
agcgtcgctctcggtagcctcgaagcaggccagtctgctagttatgtgtctggcgcttca
tctccgcacacgggcggccgtcctacaagcaaagtacgaaagaactctatacccgagaga
tctgacctacttcgtcacaatgatgattcagacattggtagtgacattgacgtctccgat
ttaccacctccagctcgtcgctcgccacttccacgctccaacaccggtacaccatctcgt
gttgacagtgcatacgcgactcctatatcggaaacgtcaggaggccagccaatcaccgca
tccaatgcgatccggcaactctggacctcagaggaccctgccagtgtattccaccatctc
gatgaggacttcatcaagcccaggttgcttcttcaaggagacagttccagaggcggcaac
ggtggacctagctga
>Fp146
atggcttcggcaaaactggtcggaatgggctttcagctccttaagcgagccaccgatgaa
gaagacaccgaccccgaggagggtgactctgcccagaaggaactgttcgcagcatgggcg
ctcttcatctcgattatgttgctcatagtcgccttcttcacaagctacatgcttcagatg
aagaaagtcactgccatacatgaaacggttatatccatttttgccggaatggtggttggg
cttgttcttatgatctttggaggtgactccattcgaaccatgatcagcttcgactaccag
atcttcttcaatctgctgctgccgcccattattctgtcttcaggttatgagttgcatcaa
gccaacttcttccggaatatcggtactattttgacattcgcatttgctggaaccttcttg
tcggctgttgttattggcctcatcctgtacttcttcacccttattcctggatccctggaa
atgtcctttgtcgatgcgatttcagtcggcgcaactctctctgctaccgaccctgtcacc
attctggccatttttaacgcttacaaggtcgatcccaagctgtacaccatcatctttgga
gaatccatcttgaacgacgccattgccattgtcattttcgaaactgcgcaaaagtacaaa
aagggcgaggctgctggactaagcatcatcagtttcttcgaaggtacaggcatcttcttg
ctggtcttcttctgcagtttgttcatcggctttcttgtcggtgtggcaacggcgcttttg
ctcaaattcacctacctccgtaggacccccaagattgagagctgcttgatggttttgatt
ccatacgctacttatttcttttctcatggccttcacatgtccggtattgtgtcgttactt
ttctgtggcatcactctcaagcattatgcctacttcaacatgtcgcgacggactcagctt
acgacaaagttcatctttcagatcttgtcgcaattgtccgagaacttcatcttcatttac
ttgggactagctctgtttaccgacaaccatcttcagttccagcctcctctcattattgta
actatcctggccgtttgcgctgctagatgggtcgccgtattccccttgtccaaggctatt
aactggttcatccgataccgcgccagcagacgagggcaggaggttggtgacgagctgccc
tacaactaccaggccatgctttactgggctggtctaagaggagctgttggtgtagctcta
gctgctttgctcactggcgaaaactcccctgcactccgagccactgttctagtcgtggtt
gtgctcaccgttatcattttcggaggcactaccgctcgtatgcttgagatccttggaatc
cgtactggtgttgtcgaagaggttgacagcgatgacgaattcgatatcgaaacatttgga
gggggccttcaagtcaagcgatcaggaacaggcattggttacaatcctcgcaggaatggt
agcgtcgctctcggtagcctcgaagcaggccagtctgctagttatgtgtctggcgcttca
tctccgcacacgggcggccgtcctacaagcaaagtacgaaagaactctatacccgagaga
tctgacctacttcgtcacaatgatgattcagacattggtagtgacattgacgtctccgat
ttaccacctccagctcgtcgctcgccacttccacgctccaacaccggtacaccatctcgt
gttgacagtgcatacgcgactcctatatcggaaacgtcaggaggccagccaatcaccgca
tccaatgcgatccggcaactctggacctcagaggaccctgccagtgtattccaccatctc
gatgaggacttcatcaagcccaggttgcttcttcaaggagacagttccagaggcggcaac
ggtggacctagctga
>Fp155
atggcttcggcaaaactggtcggaatgggctttcagctccttaagcgagccaccgatgaa
gaagacaccgaccccgaggagggtgactctgcccagaaggaactgttcgcagcatgggcg
ctcttcatctcgattatgttgctcatagtcgccttcttcacaagctacatgcttcagatg
aagaaagtcactgccatacatgaaacggttatatccatttttgccggaatggtggttggg
cttgttcttatgatctttggaggtgactccattcgaaccatgatcagcttcgactaccag
atcttcttcaatctgctgctgccgcccattattctgtcttcaggttatgagttgcatcaa
gccaacttcttccggaatatcggtactattttgacattcgcatttgctggaaccttcttg
tcggctgttgttattggcctcatcctgtacttcttcacccttattcctggatccctggaa
atgtcctttgtcgatgcgatttcagtcggcgcaactctctctgctaccgaccctgtcacc
attctggccatttttaacgcttacaaggtcgatcccaagctgtacaccatcatctttgga
gaatccatcttgaacgacgccattgccattgtcattttcgaaactgcgcaaaagtacaaa
aagggcgaggctgctggactaagcatcatcagtttcttcgaaggtacaggcatcttcttg
ctggtcttcttctgcagtttgttcatcggctttcttgtcggtgtggcaacggcgcttttg
ctcaaattcacctacctccgtaggacccccaagattgagagctgcttgatggttttgatt
ccatacgctacttatttcttttctcatggccttcacatgtccggtattgtgtcgttactt
ttctgtggcatcactctcaagcattatgcctacttcaacatgtcgcgacggactcagctt
acgacaaagttcatctttcagatcttgtcgcaattgtccgagaacttcatcttcatttac
ttgggactagctctgtttaccgacaaccatcttcagttccagcctcctctcattattgta
actatcctggccgtttgcgctgctagatgggtcgccgtattccccttgtccaaggctatt
aactggttcatccgataccgcgccagcagacgagggcaggaggttggtgacgagctgccc
tacaactaccaggccatgctttactgggctggtctaagaggagctgttggtgtagctcta
gctgctttgctcactggcgaaaactcccctgcactccgagccactgttctagtcgtggtt
gtgctcaccgttatcattttcggaggcactaccgctcgtatgcttgagatccttggaatc
cgtactggtgttgtcgaagaggttgacagcgatgacgaattcgatatcgaaacatttgga
gggggccttcaagtcaagcgatcaggaacaggcattggttacaatcctcgcaggaatggt
agcgtcgctctcggtagcctcgaagcaggccagtctgctagttatgtgtctggcgcttca
tctccgcacacgggcggccgtcctacaagcaaagtacgaaagaactctatacccgagaga
tctgacctacttcgtcacaatgatgattcagacattggtagtgacattgacgtctccgat
ttaccacctccagctcgtcgctcgccacttccacgctccaacaccggtacaccatctcgt
gttgacagtgcatacgcgactcctatatcggaaacgtcaggaggccagccaatcaccgca
tccaatgcgatccggcaactctggacctcagaggaccctgccagtgtattccaccatctc
gatgaggacttcatcaagcccaggttgcttcttcaaggagacagttccagaggcggcaac
ggtggacctagctga
>Fp157
atggcttcggcaaaactggtcggaatgggctttcagctccttaagcgagccaccgatgaa
gaagacaccgaccccgaggagggtgactctgcccagaaggaactgttcgcagcatgggcg
ctcttcatctcgattatgttgctcatagtcgccttcttcacaagctacatgcttcagatg
aagaaagtcactgccatacatgaaacggttatatccatttttgccggaatggtggttggg
cttgttcttatgatctttggaggtgactccattcgaaccatgatcagcttcgactaccag
atcttcttcaatctgctgctgccgcccattattctgtcttcaggttatgagttgcatcaa
gccaacttcttccggaatatcggtactattttgacattcgcatttgctggaaccttcttg
tcggctgttgttattggcctcatcctgtacttcttcacccttattcctggatccctggaa
atgtcctttgtcgatgcgatttcagtcggcgcaactctctctgctaccgaccctgtcacc
attctggccatttttaacgcttacaaggtcgatcccaagctgtacaccatcatctttgga
gaatccatcttgaacgacgccattgccattgtcattttcgaaactgcgcaaaagtacaaa
aagggcgaggctgctggactaagcatcatcagtttcttcgaaggtacaggcatcttcttg
ctggtcttcttctgcagtttgttcatcggctttcttgtcggtgtggcaacggcgcttttg
ctcaaattcacctacctccgtaggacccccaagattgagagctgcttgatggttttgatt
ccatacgctacttatttcttttctcatggccttcacatgtccggtattgtgtcgttactt
ttctgtggcatcactctcaagcattatgcctacttcaacatgtcgcgacggactcagctt
acgacaaagttcatctttcagatcttgtcgcaattgtccgagaacttcatcttcatttac
ttgggactagctctgtttaccgacaaccatcttcagttccagcctcctctcattattgta
actatcctggccgtttgcgctgctagatgggtcgccgtattccccttgtccaaggctatt
aactggttcatccgataccgcgccagcagacgagggcaggaggttggtgacgagctgccc
tacaactaccaggccatgctttactgggctggtctaagaggagctgttggtgtagctcta
gctgctttgctcactggcgaaaactcccctgcactccgagccactgttctagtcgtggtt
gtgctcaccgttatcattttcggaggcactaccgctcgtatgcttgagatccttggaatc
cgtactggtgttgtcgaagaggttgacagcgatgacgaattcgatatcgaaacatttgga
gggggccttcaagtcaagcgatcaggaacaggcattggttacaatcctcgcaggaatggt
agcgtcgctctcggtagcctcgaagcaggccagtctgctagttatgtgtctggcgcttca
tctccgcacacgggcggccgtcctacaagcaaagtacgaaagaactctatacccgagaga
tctgacctacttcgtcacaatgatgattcagacattggtagtgacattgacgtctccgat
ttaccacctccagctcgtcgctcgccacttccacgctccaacaccggtacaccatctcgt
gttgacagtgcatacgcgactcctatatcggaaacgtcaggaggccagccaatcaccgca
tccaatgcgatccggcaactctggacctcagaggaccctgccagtgtattccaccatctc
gatgaggacttcatcaagcccaggttgcttcttcaaggagacagttccagaggcggcaac
ggtggacctagctga
>Fp16r
atggcttcggcaaaactggtcggaatgggctttcagctccttaagcgagccaccgatgaa
gaagacaccgaccccgaggagggtgactctgcccagaaggaactgttcgcagcatgggcg
ctcttcatctcgattatgttgctcatagtcgccttcttcacaagctacatgcttcagatg
aagaaagtcactgccatacatgaaacggttatatccatttttgccggaatggtggttggg
cttgttcttatgatctttggaggtgactccattcgaaccatgatcagcttcgactaccag
atcttcttcaatctgctgctgccgcccattattctgtcttcaggttatgagttgcatcaa
gccaacttcttccggaatatcggtactattttgacattcgcatttgctggaaccttcttg
tcggctgttgttattggcctcatcctgtacttcttcacccttattcctggatccctggaa
atgtcctttgtcgatgcgatttcagtcggcgcaactctctctgctaccgaccctgtcacc
attctggccatttttaacgcttacaaggtcgatcccaagctgtacaccatcatctttgga
gaatccatcttgaacgacgccattgccattgtcattttcgaaactgcgcaaaagtacaaa
aagggcgaggctgctggactaagcatcatcagtttcttcgaaggtacaggcatcttcttg
ctggtcttcttctgcagtttgttcatcggctttcttgtcggtgtggcaacggcgcttttg
ctcaaattcacctacctccgtaggacccccaagattgagagctgcttgatggttttgatt
ccatacgctacttatttcttttctcatggccttcacatgtccggtattgtgtcgttactt
ttctgtggcatcactctcaagcattatgcctacttcaacatgtcgcgacggactcagctt
acgacaaagttcatctttcagatcttgtcgcaattgtccgagaacttcatcttcatttac
ttgggactagctctgtttaccgacaaccatcttcagttccagcctcctctcattattgta
actatcctggccgtttgcgctgctagatgggtcgccgtattccccttgtccaaggctatt
aactggttcatccgataccgcgccagcagacgagggcaggaggttggtgacgagctgccc
tacaactaccaggccatgctttactgggctggtctaagaggagctgttggtgtagctcta
gctgctttgctcactggcgaaaactcccctgcactccgagccactgttctagtcgtggtt
gtgctcaccgttatcattttcggaggcactaccgctcgtatgcttgagatccttggaatc
cgtactggtgttgtcgaagaggttgacagcgatgacgaattcgatatcgaaacatttgga
gggggccttcaagtcaagcgatcaggaacaggcattggttacaatcctcgcaggaatggt
agcgtcgctctcggtagcctcgaagcaggccagtctgctagttatgtgtctggcgcttca
tctccgcacacgggcggccgtcctacaagcaaagtacgaaagaactctatacccgagaga
tctgacctacttcgtcacaatgatgattcagacattggtagtgacattgacgtctccgat
ttaccacctccagctcgtcgctcgccacttccacgctccaacaccggtacaccatctcgt
gttgacagtgcatacgcgactcctatatcggaaacgtcaggaggccagccaatcaccgca
tccaatgcgatccggcaactctggacctcagaggaccctgccagtgtattccaccatctc
gatgaggacttcatcaagcccaggttgcttcttcaaggagacagttccagaggcggcaac
ggtggacctagctga
>Fp1r
atggcttcggcaaaactggtcggaatgggctttcagctccttaagcgagccaccgatgaa
gaagacaccgaccccgaggagggtgactctgcccagaaggaactgttcgcagcatgggcg
ctcttcatctcgattatgttgctcatagtcgccttcttcacaagctacatgcttcagatg
aagaaagtcactgccatacatgaaacggttatatccatttttgccggaatggtggttggg
cttgttcttatgatctttggaggtgactccattcgaaccatgatcagcttcgactaccag
atcttcttcaatctgctgctgccgcccattattctgtcttcaggttatgagttgcatcaa
gccaacttcttccggaatatcggtactattttgacattcgcatttgctggaaccttcttg
tcggctgttgttattggcctcatcctgtacttcttcacccttattcctggatccctggaa
atgtcctttgtcgatgcgatttcagtcggcgcaactctctctgctaccgaccctgtcacc
attctggccatttttaacgcttacaaggtcgatcccaagctgtacaccatcatctttgga
gaatccatcttgaacgacgccattgccattgtcattttcgaaactgcgcaaaagtacaaa
aagggcgaggctgctggactaagcatcatcagtttcttcgaaggtacaggcatcttcttg
ctggtcttcttctgcagtttgttcatcggctttcttgtcggtgtggcaacggcgcttttg
ctcaaattcacctacctccgtaggacccccaagattgagagctgcttgatggttttgatt
ccatacgctacttatttcttttctcatggccttcacatgtccggtattgtgtcgttactt
ttctgtggcatcactctcaagcattatgcctacttcaacatgtcgcgacggactcagctt
acgacaaagttcatctttcagatcttgtcgcaattgtccgagaacttcatcttcatttac
ttgggactagctctgtttaccgacaaccatcttcagttccagcctcctctcattattgta
actatcctggccgtttgcgctgctagatgggtcgccgtattccccttgtccaaggctatt
aactggttcatccgataccgcgccagcagacgagggcaggaggttggtgacgagctgccc
tacaactaccaggccatgctttactgggctggtctaagaggagctgttggtgtagctcta
gctgctttgctcactggcgaaaactcccctgcactccgagccactgttctagtcgtggtt
gtgctcaccgttatcattttcggaggcactaccgctcgtatgcttgagatccttggaatc
cgtactggtgttgtcgaagaggttgacagcgatgacgaattcgatatcgaaacatttgga
gggggccttcaagtcaagcgatcaggaacaggcattggttacaatcctcgcaggaatggt
agcgtcgctctcggtagcctcgaagcaggccagtctgctagttatgtgtctggcgcttca
tctccgcacacgggcggccgtcctacaagcaaagtacgaaagaactctatacccgagaga
tctgacctacttcgtcacaatgatgattcagacattggtagtgacattgacgtctccgat
ttaccacctccagctcgtcgctcgccacttccacgctccaacaccggtacaccatctcgt
gttgacagtgcatacgcgactcctatatcggaaacgtcaggaggccagccaatcaccgca
tccaatgcgatccggcaactctggacctcagaggaccctgccagtgtattccaccatctc
gatgaggacttcatcaagcccaggttgcttcttcaaggagacagttccagaggcggcaac
ggtggacctagctga
>Fp21r
atggcttcggcaaaactggtcggaatgggctttcagctccttaagcgagccaccgatgaa
gaagacaccgaccccgaggagggtgactctgcccagaaggaactgttcgcagcatgggcg
ctcttcatctcgattatgttgctcatagtcgccttcttcacaagctacatgcttcagatg
aagaaagtcactgccatacatgaaacggttatatccatttttgccggaatggtggttggg
cttgttcttatgatctttggaggtgactccattcgaaccatgatcagcttcgactaccag
atcttcttcaatctgctgctgccgcccattattctgtcttcaggttatgagttgcatcaa
gccaacttcttccggaatatcggtactattttgacattcgcatttgctggaaccttcttg
tcggctgttgttattggcctcatcctgtacttcttcacccttattcctggatccctggaa
atgtcctttgtcgatgcgatttcagtcggcgcaactctctctgctaccgaccctgtcacc
attctggccatttttaacgcttacaaggtcgatcccaagctgtacaccatcatctttgga
gaatccatcttgaacgacgccattgccattgtcattttcgaaactgcgcaaaagtacaaa
aagggcgaggctgctggactaagcatcatcagtttcttcgaaggtacaggcatcttcttg
ctggtcttcttctgcagtttgttcatcggctttcttgtcggtgtggcaacggcgcttttg
ctcaaattcacctacctccgtaggacccccaagattgagagctgcttgatggttttgatt
ccatacgctacttatttcttttctcatggccttcacatgtccggtattgtgtcgttactt
ttctgtggcatcactctcaagcattatgcctacttcaacatgtcgcgacggactcagctt
acgacaaagttcatctttcagatcttgtcgcaattgtccgagaacttcatcttcatttac
ttgggactagctctgtttaccgacaaccatcttcagttccagcctcctctcattattgta
actatcctggccgtttgcgctgctagatgggtcgccgtattccccttgtccaaggctatt
aactggttcatccgataccgcgccagcagacgagggcaggaggttggtgacgagctgccc
tacaactaccaggccatgctttactgggctggtctaagaggagctgttggtgtagctcta
gctgctttgctcactggcgaaaactcccctgcactccgagccactgttctagtcgtggtt
gtgctcaccgttatcattttcggaggcactaccgctcgtatgcttgagatccttggaatc
cgtactggtgttgtcgaagaggttgacagcgatgacgaattcgatatcgaaacatttgga
gggggccttcaagtcaagcgatcaggaacaggcattggttacaatcctcgcaggaatggt
agcgtcgctctcggtagcctcgaagcaggccagtctgctagttatgtgtctggcgcttca
tctccgcacacgggcggccgtcctacaagcaaagtacgaaagaactctatacccgagaga
tctgacctacttcgtcacaatgatgattcagacattggtagtgacattgacgtctccgat
ttaccacctccagctcgtcgctcgccacttccacgctccaacaccggtacaccatctcgt
gttgacagtgcatacgcgactcctatatcggacacgtcaggaggccagccaatcaccgca
tccaatgcgatccggcaactctggacctcagaggaccctgccagtgtattccaccatctc
gatgaggacttcatcaagcccaggttgcttcttcaaggagacagttccagaggcggcaac
ggtggacctagctga
>Fp24r
atggcttcggcaaaactggtcggaatgggctttcagctccttaagcgagccaccgatgaa
gaagacaccgaccccgaggagggtgactctgcccagaaggaactgttcgcagcatgggcg
ctcttcatctcgattatgttgctcatagtcgccttcttcacaagctacatgcttcagatg
aagaaagtcactgccatacatgaaacggttatatccatttttgccggaatggtggttggg
cttgttcttatgatctttggaggtgactccattcgaaccatgatcagcttcgactaccag
atcttcttcaatctgctgctgccgcccattattctgtcttcaggttatgagttgcatcaa
gccaacttcttccggaatatcggtactattttgacattcgcatttgctggaaccttcttg
tcggctgttgttattggcctcatcctgtacttcttcacccttattcctggatccctggaa
atgtcctttgtcgatgcgatttcagtcggcgcaactctctctgctaccgaccctgtcacc
attctggccatttttaacgcttacaaggtcgatcccaagctgtacaccatcatctttgga
gaatccatcttgaacgacgccattgccattgtcattttcgaaactgcgcaaaagtacaaa
aagggcgaggctgctggactaagcatcatcagtttcttcgaaggtacaggcatcttcttg
ctggtcttcttctgcagtttgttcatcggctttcttgtcggtgtggcaacggcgcttttg
ctcaaattcacctacctccgtaggacccccaagattgagagctgcttgatggttttgatt
ccatacgctacttatttcttttctcatggccttcacatgtccggtattgtgtcgttactt
ttctgtggcatcactctcaagcattatgcctacttcaacatgtcgcgacggactcagctt
acgacaaagttcatctttcagatcttgtcgcaattgtccgagaacttcatcttcatttac
ttgggactagctctgtttaccgacaaccatcttcagttccagcctcctctcattattgta
actatcctggccgtttgcgctgctagatgggtcgccgtattccccttgtccaaggctatt
aactggttcatccgataccgcgccagcagacgagggcaggaggttggtgacgagctgccc
tacaactaccaggccatgctttactgggctggtctaagaggagctgttggtgtagctcta
gctgctttgctcactggcgaaaactcccctgcactccgagccactgttctagtcgtggtt
gtgctcaccgttatcattttcggaggcactaccgctcgtatgcttgagatccttggaatc
cgtactggtgttgtcgaagaggttgacagcgatgacgaattcgatatcgaaacatttgga
gggggccttcaagtcaagcgatcaggaacaggcattggttacaatcctcgcaggaatggt
agcgtcgctctcggtagcctcgaagcaggccagtctgctagttatgtgtctggcgcttca
tctccgcacacgggcggccgtcctacaagcaaagtacgaaagaactctatacccgagaga
tctgacctacttcgtcacaatgatgattcagacattggtagtgacattgacgtctccgat
ttaccacctccagctcgtcgctcgccacttccacgctccaacaccggtacaccatctcgt
gttgacagtgcatacgcgactcctatatcggaaacgtcaggaggccagccaatcaccgca
tccaatgcgatccggcaactctggacctcagaggaccctgccagtgtattccaccatctc
gatgaggacttcatcaagcccaggttgcttcttcaaggagacagttccagaggcggcaac
ggtggacctagctga
>Fp2516
atggcttcggcaaaactggtcggaatgggctttcagctccttaagcgagccaccgatgaa
gaagacaccgaccccgaggagggtgactctgcccagaaggaactgttcgcagcatgggcg
ctcttcatctcgattatgttgctcatagtcgccttcttcacaagctacatgcttcagatg
aagaaagtcactgccatacatgaaacggttatatccatttttgccggaatggtggttggg
cttgttcttatgatctttggaggtgactccattcgaaccatgatcagcttcgactaccag
atcttcttcaatctgctgctgccgcccattattctgtcttcaggttatgagttgcatcaa
gccaacttcttccggaatatcggtactattttgacattcgcatttgctggaaccttcttg
tcggctgttgttattggcctcatcctgtacttcttcacccttattcctggatccctggaa
atgtcctttgtcgatgcgatttcagtcggcgcaactctctctgctaccgaccctgtcacc
attctggccatttttaacgcttacaaggtcgatcccaagctgtacaccatcatctttgga
gaatccatcttgaacgacgccattgccattgtcattttcgaaactgcgcaaaagtacaaa
aagggcgaggctgctggactaagcatcatcagtttcttcgaaggtacaggcatcttcttg
ctggtcttcttctgcagtttgttcatcggctttcttgtcggtgtggcaacggcgcttttg
ctcaaattcacctacctccgtaggacccccaagattgagagctgcttgatggttttgatt
ccatacgctacttatttcttttctcatggccttcacatgtccggtattgtgtcgttactt
ttctgtggcatcactctcaagcattatgcctacttcaacatgtcgcgacggactcagctt
acgacaaagttcatctttcagatcttgtcgcaattgtccgagaacttcatcttcatttac
ttgggactagctctgtttaccgacaaccatcttcagttccagcctcctctcattattgta
actatcctggccgtttgcgctgctagatgggtcgccgtattccccttgtccaaggctatt
aactggttcatccgataccgcgccagcagacgagggcaggaggttggtgacgagctgccc
tacaactaccaggccatgctttactgggctggtctaagaggagctgttggtgtagctcta
gctgctttgctcactggcgaaaactcccctgcactccgagccactgttctagtcgtggtt
gtgctcaccgttatcattttcggaggcactaccgctcgtatgcttgagatccttggaatc
cgtactggtgttgtcgaagaggttgacagcgatgacgaattcgatatcgaaacatttgga
gggggccttcaagtcaagcgatcaggaacaggcattggttacaatcctcgcaggaatggt
agcgtcgctctcggtagcctcgaagcaggccagtctgctagttatgtgtctggcgcttca
tctccgcacacgggcggccgtcctacaagcaaagtacgaaagaactctatacccgagaga
tctgacctacttcgtcacaatgatgattcagacattggtagtgacattgacgtctccgat
ttaccacctccagctcgtcgctcgccacttccacgctccaacaccggtacaccatctcgt
gttgacagtgcatacgcgactcctatatcggaaacgtcaggaggccagccaatcaccgca
tccaatgcgatccggcaactctggacctcagaggaccctgccagtgtattccaccatctc
gatgaggacttcatcaagcccaggttgcttcttcaaggagacagttccagaggcggcaac
ggtggacctagctga
>Fp26r
atggcttcggcaaaactggtcggaatgggctttcagctccttaagcgagccaccgatgaa
gaagacaccgaccccgaggagggtgactctgcccagaaggaactgttcgcagcatgggcg
ctcttcatctcgattatgttgctcatagtcgccttcttcacaagctacatgcttcagatg
aagaaagtcactgccatacatgaaacggttatatccatttttgccggaatggtggttggg
cttgttcttatgatctttggaggtgactccattcgaaccatgatcagcttcgactaccag
atcttcttcaatctgctgctgccgcccattattctgtcttcaggttatgagttgcatcaa
gccaacttcttccggaatatcggtactattttgacattcgcatttgctggaaccttcttg
tcggctgttgttattggcctcatcctgtacttcttcacccttattcctggatccctggaa
atgtcctttgtcgatgcgatttcagtcggcgcaactctctctgctaccgaccctgtcacc
attctggccatttttaacgcttacaaggtcgatcccaagctgtacaccatcatctttgga
gaatccatcttgaacgacgccattgccattgtcattttcgaaactgcgcaaaagtacaaa
aagggcgaggctgctggactaagcatcatcagtttcttcgaaggtacaggcatcttcttg
ctggtcttcttctgcagtttgttcatcggctttcttgtcggtgtggcaacggcgcttttg
ctcaaattcacctacctccgtaggacccccaagattgagagctgcttgatggttttgatt
ccatacgctacttatttcttttctcatggccttcacatgtccggtattgtgtcgttactt
ttctgtggcatcactctcaagcattatgcctacttcaacatgtcgcgacggactcagctt
acgacaaagttcatctttcagatcttgtcgcaattgtccgagaacttcatcttcatttac
ttgggactagctctgtttaccgacaaccatcttcagttccagcctcctctcattattgta
actatcctggccgtttgcgctgctagatgggtcgccgtattccccttgtccaaggctatt
aactggttcatccgataccgcgccagcagacgagggcaggaggttggtgacgagctgccc
tacaactaccaggccatgctttactgggctggtctaagaggagctgttggtgtagctcta
gctgctttgctcactggcgaaaactcccctgcactccgagccactgttctagtcgtggtt
gtgctcaccgttatcattttcggaggcactaccgctcgtatgcttgagatccttggaatc
cgtactggtgttgtcgaagaggttgacagcgatgacgaattcgatatcgaaacatttgga
gggggccttcaagtcaagcgatcaggaacaggcattggttacaatcctcgcaggaatggt
agcgtcgctctcggtagcctcgaagcaggccagtctgctagttatgtgtctggcgcttca
tctccgcacacgggcggccgtcctacaagcaaagtacgaaagaactctatacccgagaga
tctgacctacttcgtcacaatgatgattcagacattggtagtgacattgacgtctccgat
ttaccacctccagctcgtcgctcgccacttccacgctccaacaccggtacaccatctcgt
gttgacagtgcatacgcgactcctatatcggaaacgtcaggaggccagccaatcaccgca
tccaatgcgatccggcaactctggacctcagaggaccctgccagtgtattccaccatctc
gatgaggacttcatcaagcccaggttgcttcttcaaggagacagttccagaggcggcaac
ggtggacctagctga
>Fp33
atggcttcggcaaaactggtcggaatgggctttcagctccttaagcgagccaccgatgaa
gaagacaccgaccccgaggagggtgactctgcccagaaggaactgttcgcagcatgggcg
ctcttcatctcgattatgttgctcatagtcgccttcttcacaagctacatgcttcagatg
aagaaagtcactgccatacatgaaacggttatatccatttttgccggaatggtggttggg
cttgttcttatgatctttggaggtgactccattcgaaccatgatcagcttcgactaccag
atcttcttcaatctgctgctgccgcccattattctgtcttcaggttatgagttgcatcaa
gccaacttcttccggaatatcggtactattttgacattcgcatttgctggaaccttcttg
tcggctgttgttattggcctcatcctgtacttcttcacccttattcctggatccctggaa
atgtcctttgtcgatgcgatttcagtcggcgcaactctctctgctaccgaccctgtcacc
attctggccatttttaacgcttacaaggtcgatcccaagctgtacaccatcatctttgga
gaatccatcttgaacgacgccattgccattgtcattttcgaaactgcgcaaaagtacaaa
aagggcgaggctgctggactaagcatcatcagtttcttcgaaggtacaggcatcttcttg
ctggtcttcttctgcagtttgttcatcggctttcttgtcggtgtggcaacggcgcttttg
ctcaaattcacctacctccgtaggacccccaagattgagagctgcttgatggttttgatt
ccatacgctacttatttcttttctcatggccttcacatgtccggtattgtgtcgttactt
ttctgtggcatcactctcaagcattatgcctacttcaacatgtcgcgacggactcagctt
acgacaaagttcatctttcagatcttgtcgcaattgtccgagaacttcatcttcatttac
ttgggactagctctgtttaccgacaaccatcttcagttccagcctcctctcattattgta
actatcctggccgtttgcgctgctagatgggtcgccgtattccccttgtccaaggctatt
aactggttcatccgataccgcgccagcagacgagggcaggaggttggtgacgagctgccc
tacaactaccaggccatgctttactgggctggtctaagaggagctgttggtgtagctcta
gctgctttgctcactggcgaaaactcccctgcactccgagccactgttctagtcgtggtt
gtgctcaccgttatcattttcggaggcactaccgctcgtatgcttgagatccttggaatc
cgtactggtgttgtcgaagaggttgacagcgatgacgaattcgatatcgaaacatttgga
gggggccttcaagtcaagcgatcaggaacaggcattggttacaatcctcgcaggaatggt
agcgtcgctctcggtagcctcgaagcaggccagtctgctagttatgtgtctggcgcttca
tctccgcacacgggcggccgtcctacaagcaaagtacgaaagaactctatacccgagaga
tctgacctacttcgtcacaatgatgattcagacattggtagtgacattgacgtctccgat
ttaccacctccagctcgtcgctcgccacttccacgctccaacaccggtacaccatctcgt
gttgacagtgcatacgcgactcctatatcggaaacgtcaggaggccagccaatcaccgca
tccaatgcgatccggcaactctggacctcagaggaccctgccagtgtattccaccatctc
gatgaggacttcatcaagcccaggttgcttcttcaaggagacagttccagaggcggcaac
ggtggacctagctga
>Fp34
atggcttcggcaaaactggtcggaatgggctttcagctccttaagcgagccaccgatgaa
gaagacaccgaccccgaggagggtgactctgcccagaaggaactgttcgcagcatgggcg
ctcttcatctcgattatgttgctcatagtcgccttcttcacaagctacatgcttcagatg
aagaaagtcactgccatacatgaaacggttatatccatttttgccggaatggtggttggg
cttgttcttatgatctttggaggtgactccattcgaaccatgatcagcttcgactaccag
atcttcttcaatctgctgctgccgcccattattctgtcttcaggttatgagttgcatcaa
gccaacttcttccggaatatcggtactattttgacattcgcatttgctggaaccttcttg
tcggctgttgttattggcctcatcctgtacttcttcacccttattcctggatccctggaa
atgtcctttgtcgatgcgatttcagtcggcgcaactctctctgctaccgaccctgtcacc
attctggccatttttaacgcttacaaggtcgatcccaagctgtacaccatcatctttgga
gaatccatcttgaacgacgccattgccattgtcattttcgaaactgcgcaaaagtacaaa
aagggcgaggctgctggactaagcatcatcagtttcttcgaaggtacaggcatcttcttg
ctggtcttcttctgcagtttgttcatcggctttcttgtcggtgtggcaacggcgcttttg
ctcaaattcacctacctccgtaggacccccaagattgagagctgcttgatggttttgatt
ccatacgctacttatttcttttctcatggccttcacatgtccggtattgtgtcgttactt
ttctgtggcatcactctcaagcattatgcctacttcaacatgtcgcgacggactcagctt
acgacaaagttcatctttcagatcttgtcgcaattgtccgagaacttcatcttcatttac
ttgggactagctctgtttaccgacaaccatcttcagttccagcctcctctcattattgta
actatcctggccgtttgcgctgctagatgggtcgccgtattccccttgtccaaggctatt
aactggttcatccgataccgcgccagcagacgagggcaggaggttggtgacgagctgccc
tacaactaccaggccatgctttactgggctggtctaagaggagctgttggtgtagctcta
gctgctttgctcactggcgaaaactcccctgcactccgagccactgttctagtcgtggtt
gtgctcaccgttatcattttcggaggcactaccgctcgtatgcttgagatccttggaatc
cgtactggtgttgtcgaagaggttgacagcgatgacgaattcgatatcgaaacatttgga
gggggccttcaagtcaagcgatcaggaacaggcattggttacaatcctcgcaggaatggt
agcgtcgctctcggtagcctcgaagcaggccagtctgctagttatgtgtctggcgcttca
tctccgcacacgggcggccgtcctacaagcaaagtacgaaagaactctatacccgagaga
tctgacctacttcgtcacaatgatgattcagacattggtagtgacattgacgtctccgat
ttaccacctccagctcgtcgctcgccacttccacgctccaacaccggtacaccatctcgt
gttgacagtgcatacgcgactcctatatcggaaacgtcaggaggccagccaatcaccgca
tccaatgcgatccggcaactctggacctcagaggaccctgccagtgtattccaccatctc
gatgaggacttcatcaagcccaggttgcttcttcaaggagacagttccagaggcggcaac
ggtggacctagctga
>Fp35
atggcttcggcaaaactggtcggaatgggctttcagctccttaagcgagccaccgatgaa
gaagacaccgaccccgaggagggtgactctgcccagaaggaactgttcgcagcatgggcg
ctcttcatctcgattatgttgctcatagtcgccttcttcacaagctacatgcttcagatg
aagaaagtcactgccatacatgaaacggttatatccatttttgccggaatggtggttggg
cttgttcttatgatctttggaggtgactccattcgaaccatgatcagcttcgactaccag
atcttcttcaatctgctgctgccgcccattattctgtcttcaggttatgagttgcatcaa
gccaacttcttccggaatatcggtactattttgacattcgcatttgctggaaccttcttg
tcggctgttgttattggcctcatcctgtacttcttcacccttattcctggatccctggaa
atgtcctttgtcgatgcgatttcagtcggcgcaactctctctgctaccgaccctgtcacc
attctggccatttttaacgcttacaaggtcgatcccaagctgtacaccatcatctttgga
gaatccatcttgaacgacgccattgccattgtcattttcgaaactgcgcaaaagtacaaa
aagggcgaggctgctggactaagcatcatcagtttcttcgaaggtacaggcatcttcttg
ctggtcttcttctgcagtttgttcatcggctttcttgtcggtgtggcaacggcgcttttg
ctcaaattcacctacctccgtaggacccccaagattgagagctgcttgatggttttgatt
ccatacgctacttatttcttttctcatggccttcacatgtccggtattgtgtcgttactt
ttctgtggcatcactctcaagcattatgcctacttcaacatgtcgcgacggactcagctt
acgacaaagttcatctttcagatcttgtcgcaattgtccgagaacttcatcttcatttac
ttgggactagctctgtttaccgacaaccatcttcagttccagcctcctctcattattgta
actatcctggccgtttgcgctgctagatgggtcgccgtattccccttgtccaaggctatt
aactggttcatccgataccgcgccagcagacgagggcaggaggttggtgacgagctgccc
tacaactaccaggccatgctttactgggctggtctaagaggagctgttggtgtagctcta
gctgctttgctcactggcgaaaactcccctgcactccgagccactgttctagtcgtggtt
gtgctcaccgttatcattttcggaggcactaccgctcgtatgcttgagatccttggaatc
cgtactggtgttgtcgaagaggttgacagcgatgacgaattcgatatcgaaacatttgga
gggggccttcaagtcaagcgatcaggaacaggcattggttacaatcctcgcaggaatggt
agcgtcgctctcggtagcctcgaagcaggccagtctgctagttatgtgtctggcgcttca
tctccgcacacgggcggccgtcctacaagcaaagtacgaaagaactctatacccgagaga
tctgacctacttcgtcacaatgatgattcagacattggtagtgacattgacgtctccgat
ttaccacctccagctcgtcgctcgccacttccacgctccaacaccggtacaccatctcgt
gttgacagtgcatacgcgactcctatatcggaaacgtcaggaggccagccaatcaccgca
tccaatgcgatccggcaactctggacctcagaggaccctgccagtgtattccaccatctc
gatgaggacttcatcaagcccaggttgcttcttcaaggagacagttccagaggcggcaac
ggtggacctagctga
>Fp38
atggcttcggcaaaactggtcggaatgggctttcagctccttaagcgagccaccgatgaa
gaagacaccgaccccgaggagggtgactctgcccagaaggaactgttcgcagcatgggcg
ctcttcatctcgattatgttgctcatagtcgccttcttcacaagctacatgcttcagatg
aagaaagtcactgccatacatgaaacggttatatccatttttgccggaatggtggttggg
cttgttcttatgatctttggaggtgactccattcgaaccatgatcagcttcgactaccag
atcttcttcaatctgctgctgccgcccattattctgtcttcaggttatgagttgcatcaa
gccaacttcttccggaatatcggtactattttgacattcgcatttgctggaaccttcttg
tcggctgttgttattggcctcatcctgtacttcttcacccttattcctggatccctggaa
atgtcctttgtcgatgcgatttcagtcggcgcaactctctctgctaccgaccctgtcacc
attctggccatttttaacgcttacaaggtcgatcccaagctgtacaccatcatctttgga
gaatccatcttgaacgacgccattgccattgtcattttcgaaactgcgcaaaagtacaaa
aagggcgaggctgctggactaagcatcatcagtttcttcgaaggtacaggcatcttcttg
ctggtcttcttctgcagtttgttcatcggctttcttgtcggtgtggcaacggcgcttttg
ctcaaattcacctacctccgtaggacccccaagattgagagctgcttgatggttttgatt
ccatacgctacttatttcttttctcatggccttcacatgtccggtattgtgtcgttactt
ttctgtggcatcactctcaagcattatgcctacttcaacatgtcgcgacggactcagctt
acgacaaagttcatctttcagatcttgtcgcaattgtccgagaacttcatcttcatttac
ttgggactagctctgtttaccgacaaccatcttcagttccagcctcctctcattattgta
actatcctggccgtttgcgctgctagatgggtcgccgtattccccttgtccaaggctatt
aactggttcatccgataccgcgccagcagacgagggcaggaggttggtgacgagctgccc
tacaactaccaggccatgctttactgggctggtctaagaggagctgttggtgtagctcta
gctgctttgctcactggcgaaaactcccctgcactccgagccactgttctagtcgtggtt
gtgctcaccgttatcattttcggaggcactaccgctcgtatgcttgagatccttggaatc
cgtactggtgttgtcgaagaggttgacagcgatgacgaattcgatatcgaaacatttgga
gggggccttcaagtcaagcgatcaggaacaggcattggttacaatcctcgcaggaatggt
agcgtcgctctcggtagcctcgaagcaggccagtctgctagttatgtgtctggcgcttca
tctccgcacacgggcggccgtcctacaagcaaagtacgaaagaactctatacccgagaga
tctgacctacttcgtcacaatgatgattcagacattggtagtgacattgacgtctccgat
ttaccacctccagctcgtcgctcgccacttccacgctccaacaccggtacaccatctcgt
gttgacagtgcatacgcgactcctatatcggaaacgtcaggaggccagccaatcaccgca
tccaatgcgatccggcaactctggacctcagaggaccctgccagtgtattccaccatctc
gatgaggacttcatcaagcccaggttgcttcttcaaggagacagttccagaggcggcaac
ggtggacctagctga
>Fp39
atggcttcggcaaaactggtcggaatgggctttcagctccttaagcgagccaccgatgaa
gaagacaccgaccccgaggagggtgactctgcccagaaggaactgttcgcagcatgggcg
ctcttcatctcgattatgttgctcatagtcgccttcttcacaagctacatgcttcagatg
aagaaagtcactgccatacatgaaacggttatatccatttttgccggaatggtggttggg
cttgttcttatgatctttggaggtgactccattcgaaccatgatcagcttcgactaccag
atcttcttcaatctgctgctgccgcccattattctgtcttcaggttatgagttgcatcaa
gccaacttcttccggaatatcggtactattttgacattcgcatttgctggaaccttcttg
tcggctgttgttattggcctcatcctgtacttcttcacccttattcctggatccctggaa
atgtcctttgtcgatgcgatttcagtcggcgcaactctctctgctaccgaccctgtcacc
attctggccatttttaacgcttacaaggtcgatcccaagctgtacaccatcatctttgga
gaatccatcttgaacgacgccattgccattgtcattttcgaaactgcgcaaaagtacaaa
aagggcgaggctgctggactaagcatcatcagtttcttcgaaggtacaggcatcttcttg
ctggtcttcttctgcagtttgttcatcggctttcttgtcggtgtggcaacggcgcttttg
ctcaaattcacctacctccgtaggacccccaagattgagagctgcttgatggttttgatt
ccatacgctacttatttcttttctcatggccttcacatgtccggtattgtgtcgttactt
ttctgtggcatcactctcaagcattatgcctacttcaacatgtcgcgacggactcagctt
acgacaaagttcatctttcagatcttgtcgcaattgtccgagaacttcatcttcatttac
ttgggactagctctgtttaccgacaaccatcttcagttccagcctcctctcattattgta
actatcctggccgtttgcgctgctagatgggtcgccgtattccccttgtccaaggctatt
aactggttcatccgataccgcgccagcagacgagggcaggaggttggtgacgagctgccc
tacaactaccaggccatgctttactgggctggtctaagaggagctgttggtgtagctcta
gctgctttgctcactggcgaaaactcccctgcactccgagccactgttctagtcgtggtt
gtgctcaccgttatcattttcggaggcactaccgctcgtatgcttgagatccttggaatc
cgtactggtgttgtcgaagaggttgacagcgatgacgaattcgatatcgaaacatttgga
gggggccttcaagtcaagcgatcaggaacaggcattggttacaatcctcgcaggaatggt
agcgtcgctctcggtagcctcgaagcaggccagtctgctagttatgtgtctggcgcttca
tctccgcacacgggcggccgtcctacaagcaaagtacgaaagaactctatacccgagaga
tctgacctacttcgtcacaatgatgattcagacattggtagtgacattgacgtctccgat
ttaccacctccagctcgtcgctcgccacttccacgctccaacaccggtacaccatctcgt
gttgacagtgcatacgcgactcctatatcggaaacgtcaggaggccagccaatcaccgca
tccaatgcgatccggcaactctggacctcagaggaccctgccagtgtattccaccatctc
gatgaggacttcatcaagcccaggttgcttcttcaaggagacagttccagaggcggcaac
ggtggacctagctga
>Fp42
atggcttcggcaaaactggtcggaatgggctttcagctccttaagcgagccaccgatgaa
gaagacaccgaccccgaggagggtgactctgcccagaaggaactgttcgcagcatgggcg
ctcttcatctcgattatgttgctcatagtcgccttcttcacaagctacatgcttcagatg
aagaaagtcactgccatacatgaaacggttatatccatttttgccggaatggtggttggg
cttgttcttatgatctttggaggtgactccattcgaaccatgatcagcttcgactaccag
atcttcttcaatctgctgctgccgcccattattctgtcttcaggttatgagttgcatcaa
gccaacttcttccggaatatcggtactattttgacattcgcatttgctggaaccttcttg
tcggctgttgttattggcctcatcctgtacttcttcacccttattcctggatccctggaa
atgtcctttgtcgatgcgatttcagtcggcgcaactctctctgctaccgaccctgtcacc
attctggccatttttaacgcttacaaggtcgatcccaagctgtacaccatcatctttgga
gaatccatcttgaacgacgccattgccattgtcattttcgaaactgcgcaaaagtacaaa
aagggcgaggctgctggactaagcatcatcagtttcttcgaaggtacaggcatcttcttg
ctggtcttcttctgcagtttgttcatcggctttcttgtcggtgtggcaacggcgcttttg
ctcaaattcacctacctccgtaggacccccaagattgagagctgcttgatggttttgatt
ccatacgctacttatttcttttctcatggccttcacatgtccggtattgtgtcgttactt
ttctgtggcatcactctcaagcattatgcctacttcaacatgtcgcgacggactcagctt
acgacaaagttcatctttcagatcttgtcgcaattgtccgagaacttcatcttcatttac
ttgggactagctctgtttaccgacaaccatcttcagttccagcctcctctcattattgta
actatcctggccgtttgcgctgctagatgggtcgccgtattccccttgtccaaggctatt
aactggttcatccgataccgcgccagcagacgagggcaggaggttggtgacgagctgccc
tacaactaccaggccatgctttactgggctggtctaagaggagctgttggtgtagctcta
gctgctttgctcactggcgaaaactcccctgcactccgagccactgttctagtcgtggtt
gtgctcaccgttatcattttcggaggcactaccgctcgtatgcttgagatccttggaatc
cgtactggtgttgtcgaagaggttgacagcgatgacgaattcgatatcgaaacatttgga
gggggccttcaagtcaagcgatcaggaacaggcattggttacaatcctcgcaggaatggt
agcgtcgctctcggtagcctcgaagcaggccagtctgctagttatgtgtctggcgcttca
tctccgcacacgggcggccgtcctacaagcaaagtacgaaagaactctatacccgagaga
tctgacctacttcgtcacaatgatgattcagacattggtagtgacattgacgtctccgat
ttaccacctccagctcgtcgctcgccacttccacgctccaacaccggtacaccatctcgt
gttgacagtgcatacgcgactcctatatcggaaacgtcaggaggccagccaatcaccgca
tccaatgcgatccggcaactctggacctcagaggaccctgccagtgtattccaccatctc
gatgaggacttcatcaagcccaggttgcttcttcaaggagacagttccagaggcggcaac
ggtggacctagctga
>Fp44
atggcttcggcaaaactggtcggaatgggctttcagctccttaagcgagccaccgatgaa
gaagacaccgaccccgaggagggtgactctgcccagaaggaactgttcgcagcatgggcg
ctcttcatctcgattatgttgctcatagtcgccttcttcacaagctacatgcttcagatg
aagaaagtcactgccatacatgaaacggttatatccatttttgccggaatggtggttggg
cttgttcttatgatctttggaggtgactccattcgaaccatgatcagcttcgactaccag
atcttcttcaatctgctgctgccgcccattattctgtcttcaggttatgagttgcatcaa
gccaacttcttccggaatatcggtactattttgacattcgcatttgctggaaccttcttg
tcggctgttgttattggcctcatcctgtacttcttcacccttattcctggatccctggaa
atgtcctttgtcgatgcgatttcagtcggcgcaactctctctgctaccgaccctgtcacc
attctggccatttttaacgcttacaaggtcgatcccaagctgtacaccatcatctttgga
gaatccatcttgaacgacgccattgccattgtcattttcgaaactgcgcaaaagtacaaa
aagggcgaggctgctggactaagcatcatcagtttcttcgaaggtacaggcatcttcttg
ctggtcttcttctgcagtttgttcatcggctttcttgtcggtgtggcaacggcgcttttg
ctcaaattcacctacctccgtaggacccccaagattgagagctgcttgatggttttgatt
ccatacgctacttatttcttttctcatggccttcacatgtccggtattgtgtcgttactt
ttctgtggcatcactctcaagcattatgcctacttcaacatgtcgcgacggactcagctt
acgacaaagttcatctttcagatcttgtcgcaattgtccgagaacttcatcttcatttac
ttgggactagctctgtttaccgacaaccatcttcagttccagcctcctctcattattgta
actatcctggccgtttgcgctgctagatgggtcgccgtattccccttgtccaaggctatt
aactggttcatccgataccgcgccagcagacgagggcaggaggttggtgacgagctgccc
tacaactaccaggccatgctttactgggctggtctaagaggagctgttggtgtagctcta
gctgctttgctcactggcgaaaactcccctgcactccgagccactgttctagtcgtggtt
gtgctcaccgttatcattttcggaggcactaccgctcgtatgcttgagatccttggaatc
cgtactggtgttgtcgaagaggttgacagcgatgacgaattcgatatcgaaacatttgga
gggggccttcaagtcaagcgatcaggaacaggcattggttacaatcctcgcaggaatggt
agcgtcgctctcggtagcctcgaagcaggccagtctgctagttatgtgtctggcgcttca
tctccgcacacgggcggccgtcctacaagcaaagtacgaaagaactctatacccgagaga
tctgacctacttcgtcacaatgatgattcagacattggtagtgacattgacgtctccgat
ttaccacctccagctcgtcgctcgccacttccacgctccaacaccggtacaccatctcgt
gttgacagtgcatacgcgactcctatatcggaaacgtcaggaggccagccaatcaccgca
tccaatgcgatccggcaactctggacctcagaggaccctgccagtgtattccaccatctc
gatgaggacttcatcaagcccaggttgcttcttcaaggagacagttccagaggcggcaac
ggtggacctagctga
>Fp49
atggcttcggcaaaactggtcggaatgggctttcagctccttaagcgagccaccgatgaa
gaagacaccgaccccgaggagggtgactctgcccagaaggaactgttcgcagcatgggcg
ctcttcatctcgattatgttgctcatagtcgccttcttcacaagctacatgcttcagatg
aagaaagtcactgccatacatgaaacggttatatccatttttgccggaatggtggttggg
cttgttcttatgatctttggaggtgactccattcgaaccatgatcagcttcgactaccag
atcttcttcaatctgctgctgccgcccattattctgtcttcaggttatgagttgcatcaa
gccaacttcttccggaatatcggtactattttgacattcgcatttgctggaaccttcttg
tcggctgttgttattggcctcatcctgtacttcttcacccttattcctggatccctggaa
atgtcctttgtcgatgcgatttcagtcggcgcaactctctctgctaccgaccctgtcacc
attctggccatttttaacgcttacaaggtcgatcccaagctgtacaccatcatctttgga
gaatccatcttgaacgacgccattgccattgtcattttcgaaactgcgcaaaagtacaaa
aagggcgaggctgctggactaagcatcatcagtttcttcgaaggtacaggcatcttcttg
ctggtcttcttctgcagtttgttcatcggctttcttgtcggtgtggcaacggcgcttttg
ctcaaattcacctacctccgtaggacccccaagattgagagctgcttgatggttttgatt
ccatacgctacttatttcttttctcatggccttcacatgtccggtattgtgtcgttactt
ttctgtggcatcactctcaagcattatgcctacttcaacatgtcgcgacggactcagctt
acgacaaagttcatctttcagatcttgtcgcaattgtccgagaacttcatcttcatttac
ttgggactagctctgtttaccgacaaccatcttcagttccagcctcctctcattattgta
actatcctggccgtttgcgctgctagatgggtcgccgtattccccttgtccaaggctatt
aactggttcatccgataccgcgccagcagacgagggcaggaggttggtgacgagctgccc
tacaactaccaggccatgctttactgggctggtctaagaggagctgttggtgtagctcta
gctgctttgctcactggcgaaaactcccctgcactccgagccactgttctagtcgtggtt
gtgctcaccgttatcattttcggaggcactaccgctcgtatgcttgagatccttggaatc
cgtactggtgttgtcgaagaggttgacagcgatgacgaattcgatatcgaaacatttgga
gggggccttcaagtcaagcgatcaggaacaggcattggttacaatcctcgcaggaatggt
agcgtcgctctcggtagcctcgaagcaggccagtctgctagttatgtgtctggcgcttca
tctccgcacacgggcggccgtcctacaagcaaagtacgaaagaactctatacccgagaga
tctgacctacttcgtcacaatgatgattcagacattggtagtgacattgacgtctccgat
ttaccacctccagctcgtcgctcgccacttccacgctccaacaccggtacaccatctcgt
gttgacagtgcatacgcgactcctatatcggaaacgtcaggaggccagccaatcaccgca
tccaatgcgatccggcaactctggacctcagaggaccctgccagtgtattccaccatctc
gatgaggacttcatcaagcccaggttgcttcttcaaggagacagttccagaggcggcaac
ggtggacctagctga
>Fp50
atggcttcggcaaaactggtcggaatgggctttcagctccttaagcgagccaccgatgaa
gaagacaccgaccccgaggagggtgactctgcccagaaggaactgttcgcagcatgggcg
ctcttcatctcgattatgttgctcatagtcgccttcttcacaagctacatgcttcagatg
aagaaagtcactgccatacatgaaacggttatatccatttttgccggaatggtggttggg
cttgttcttatgatctttggaggtgactccattcgaaccatgatcagcttcgactaccag
atcttcttcaatctgctgctgccgcccattattctgtcttcaggttatgagttgcatcaa
gccaacttcttccggaatatcggtactattttgacattcgcatttgctggaaccttcttg
tcggctgttgttattggcctcatcctgtacttcttcacccttattcctggatccctggaa
atgtcctttgtcgatgcgatttcagtcggcgcaactctctctgctaccgaccctgtcacc
attctggccatttttaacgcttacaaggtcgatcccaagctgtacaccatcatctttgga
gaatccatcttgaacgacgccattgccattgtcattttcgaaactgcgcaaaagtacaaa
aagggcgaggctgctggactaagcatcatcagtttcttcgaaggtacaggcatcttcttg
ctggtcttcttctgcagtttgttcatcggctttcttgtcggtgtggcaacggcgcttttg
ctcaaattcacctacctccgtaggacccccaagattgagagctgcttgatggttttgatt
ccatacgctacttatttcttttctcatggccttcacatgtccggtattgtgtcgttactt
ttctgtggcatcactctcaagcattatgcctacttcaacatgtcgcgacggactcagctt
acgacaaagttcatctttcagatcttgtcgcaattgtccgagaacttcatcttcatttac
ttgggactagctctgtttaccgacaaccatcttcagttccagcctcctctcattattgta
actatcctggccgtttgcgctgctagatgggtcgccgtattccccttgtccaaggctatt
aactggttcatccgataccgcgccagcagacgagggcaggaggttggtgacgagctgccc
tacaactaccaggccatgctttactgggctggtctaagaggagctgttggtgtagctcta
gctgctttgctcactggcgaaaactcccctgcactccgagccactgttctagtcgtggtt
gtgctcaccgttatcattttcggaggcactaccgctcgtatgcttgagatccttggaatc
cgtactggtgttgtcgaagaggttgacagcgatgacgaattcgatatcgaaacatttgga
gggggccttcaagtcaagcgatcaggaacaggcattggttacaatcctcgcaggaatggt
agcgtcgctctcggtagcctcgaagcaggccagtctgctagttatgtgtctggcgcttca
tctccgcacacgggcggccgtcctacaagcaaagtacgaaagaactctatacccgagaga
tctgacctacttcgtcacaatgatgattcagacattggtagtgacattgacgtctccgat
ttaccacctccagctcgtcgctcgccacttccacgctccaacaccggtacaccatctcgt
gttgacagtgcatacgcgactcctatatcggaaacgtcaggaggccagccaatcaccgca
tccaatgcgatccggcaactctggacctcagaggaccctgccagtgtattccaccatctc
gatgaggacttcatcaagcccaggttgcttcttcaaggagacagttccagaggcggcaac
ggtggacctagctga
>Fp51
atggcttcggcaaaactggtcggaatgggctttcagctccttaagcgagccaccgatgaa
gaagacaccgaccccgaggagggtgactctgcccagaaggaactgttcgcagcatgggcg
ctcttcatctcgattatgttgctcatagtcgccttcttcacaagctacatgcttcagatg
aagaaagtcactgccatacatgaaacggttatatccatttttgccggaatggtggttggg
cttgttcttatgatctttggaggtgactccattcgaaccatgatcagcttcgactaccag
atcttcttcaatctgctgctgccgcccattattctgtcttcaggttatgagttgcatcaa
gccaacttcttccggaatatcggtactattttgacattcgcatttgctggaaccttcttg
tcggctgttgttattggcctcatcctgtacttcttcacccttattcctggatccctggaa
atgtcctttgtcgatgcgatttcagtcggcgcaactctctctgctaccgaccctgtcacc
attctggccatttttaacgcttacaaggtcgatcccaagctgtacaccatcatctttgga
gaatccatcttgaacgacgccattgccattgtcattttcgaaactgcgcaaaagtacaaa
aagggcgaggctgctggactaagcatcatcagtttcttcgaaggtacaggcatcttcttg
ctggtcttcttctgcagtttgttcatcggctttcttgtcggtgtggcaacggcgcttttg
ctcaaattcacctacctccgtaggacccccaagattgagagctgcttgatggttttgatt
ccatacgctacttatttcttttctcatggccttcacatgtccggtattgtgtcgttactt
ttctgtggcatcactctcaagcattatgcctacttcaacatgtcgcgacggactcagctt
acgacaaagttcatctttcagatcttgtcgcaattgtccgagaacttcatcttcatttac
ttgggactagctctgtttaccgacaaccatcttcagttccagcctcctctcattattgta
actatcctggccgtttgcgctgctagatgggtcgccgtattccccttgtccaaggctatt
aactggttcatccgataccgcgccagcagacgagggcaggaggttggtgacgagctgccc
tacaactaccaggccatgctttactgggctggtctaagaggagctgttggtgtagctcta
gctgctttgctcactggcgaaaactcccctgcactccgagccactgttctagtcgtggtt
gtgctcaccgttatcattttcggaggcactaccgctcgtatgcttgagatccttggaatc
cgtactggtgttgtcgaagaggttgacagcgatgacgaattcgatatcgaaacatttgga
gggggccttcaagtcaagcgatcaggaacaggcattggttacaatcctcgcaggaatggt
agcgtcgctctcggtagcctcgaagcaggccagtctgctagttatgtgtctggcgcttca
tctccgcacacgggcggccgtcctacaagcaaagtacgaaagaactctatacccgagaga
tctgacctacttcgtcacaatgatgattcagacattggtagtgacattgacgtctccgat
ttaccacctccagctcgtcgctcgccacttccacgctccaacaccggtacaccatctcgt
gttgacagtgcatacgcgactcctatatcggaaacgtcaggaggccagccaatcaccgca
tccaatgcgatccggcaactctggacctcagaggaccctgccagtgtattccaccatctc
gatgaggacttcatcaagcccaggttgcttcttcaaggagacagttccagaggcggcaac
ggtggacctagctga
>Fp59
atggcttcggcaaaactggtcggaatgggctttcagctccttaagcgagccaccgatgaa
gaagacaccgaccccgaggagggtgactctgcccagaaggaactgttcgcagcatgggcg
ctcttcatctcgattatgttgctcatagtcgccttcttcacaagctacatgcttcagatg
aagaaagtcactgccatacatgaaacggttatatccatttttgccggaatggtggttggg
cttgttcttatgatctttggaggtgactccattcgaaccatgatcagcttcgactaccag
atcttcttcaatctgctgctgccgcccattattctgtcttcaggttatgagttgcatcaa
gccaacttcttccggaatatcggtactattttgacattcgcatttgctggaaccttcttg
tcggctgttgttattggcctcatcctgtacttcttcacccttattcctggatccctggaa
atgtcctttgtcgatgcgatttcagtcggcgcaactctctctgctaccgaccctgtcacc
attctggccatttttaacgcttacaaggtcgatcccaagctgtacaccatcatctttgga
gaatccatcttgaacgacgccattgccattgtcattttcgaaactgcgcaaaagtacaaa
aagggcgaggctgctggactaagcatcatcagtttcttcgaaggtacaggcatcttcttg
ctggtcttcttctgcagtttgttcatcggctttcttgtcggtgtggcaacggcgcttttg
ctcaaattcacctacctccgtaggacccccaagattgagagctgcttgatggttttgatt
ccatacgctacttatttcttttctcatggccttcacatgtccggtattgtgtcgttactt
ttctgtggcatcactctcaagcattatgcctacttcaacatgtcgcgacggactcagctt
acgacaaagttcatctttcagatcttgtcgcaattgtccgagaacttcatcttcatttac
ttgggactagctctgtttaccgacaaccatcttcagttccagcctcctctcattattgta
actatcctggccgtttgcgctgctagatgggtcgccgtattccccttgtccaaggctatt
aactggttcatccgataccgcgccagcagacgagggcaggaggttggtgacgagctgccc
tacaactaccaggccatgctttactgggctggtctaagaggagctgttggtgtagctcta
gctgctttgctcactggcgaaaactcccctgcactccgagccactgttctagtcgtggtt
gtgctcaccgttatcattttcggaggcactaccgctcgtatgcttgagatccttggaatc
cgtactggtgttgtcgaagaggttgacagcgatgacgaattcgatatcgaaacatttgga
gggggccttcaagtcaagcgatcaggaacaggcattggttacaatcctcgcaggaatggt
agcgtcgctctcggtagcctcgaagcaggccagtctgctagttatgtgtctggcgcttca
tctccgcacacgggcggccgtcctacaagcaaagtacgaaagaactctatacccgagaga
tctgacctacttcgtcacaatgatgattcagacattggtagtgacattgacgtctccgat
ttaccacctccagctcgtcgctcgccacttccacgctccaacaccggtacaccatctcgt
gttgacagtgcatacgcgactcctatatcggaaacgtcaggaggccagccaatcaccgca
tccaatgcgatccggcaactctggacctcagaggaccctgccagtgtattccaccatctc
gatgaggacttcatcaagcccaggttgcttcttcaaggagacagttccagaggcggcaac
ggtggacctagctga
>Fp63
atggcttcggcaaaactggtcggaatgggctttcagctccttaagcgagccaccgatgaa
gaagacaccgaccccgaggagggtgactctgcccagaaggaactgttcgcagcatgggcg
ctcttcatctcgattatgttgctcatagtcgccttcttcacaagctacatgcttcagatg
aagaaagtcactgccatacatgaaacggttatatccatttttgccggaatggtggttggg
cttgttcttatgatctttggaggtgactccattcgaaccatgatcagcttcgactaccag
atcttcttcaatctgctgctgccgcccattattctgtcttcaggttatgagttgcatcaa
gccaacttcttccggaatatcggtactattttgacattcgcatttgctggaaccttcttg
tcggctgttgttattggcctcatcctgtacttcttcacccttattcctggatccctggaa
atgtcctttgtcgatgcgatttcagtcggcgcaactctctctgctaccgaccctgtcacc
attctggccatttttaacgcttacaaggtcgatcccaagctgtacaccatcatctttgga
gaatccatcttgaacgacgccattgccattgtcattttcgaaactgcgcaaaagtacaaa
aagggcgaggctgctggactaagcatcatcagtttcttcgaaggtacaggcatcttcttg
ctggtcttcttctgcagtttgttcatcggctttcttgtcggtgtggcaacggcgcttttg
ctcaaattcacctacctccgtaggacccccaagattgagagctgcttgatggttttgatt
ccatacgctacttatttcttttctcatggccttcacatgtccggtattgtgtcgttactt
ttctgtggcatcactctcaagcattatgcctacttcaacatgtcgcgacggactcagctt
acgacaaagttcatctttcagatcttgtcgcaattgtccgagaacttcatcttcatttac
ttgggactagctctgtttaccgacaaccatcttcagttccagcctcctctcattattgta
actatcctggccgtttgcgctgctagatgggtcgccgtattccccttgtccaaggctatt
aactggttcatccgataccgcgccagcagacgagggcaggaggttggtgacgagctgccc
tacaactaccaggccatgctttactgggctggtctaagaggagctgttggtgtagctcta
gctgctttgctcactggcgaaaactcccctgcactccgagccactgttctagtcgtggtt
gtgctcaccgttatcattttcggaggcactaccgctcgtatgcttgagatccttggaatc
cgtactggtgttgtcgaagaggttgacagcgatgacgaattcgatatcgaaacatttgga
gggggccttcaagtcaagcgatcaggaacaggcattggttacaatcctcgcaggaatggt
agcgtcgctctcggtagcctcgaagcaggccagtctgctagttatgtgtctggcgcttca
tctccgcacacgggcggccgtcctacaagcaaagtacgaaagaactctatacccgagaga
tctgacctacttcgtcacaatgatgattcagacattggtagtgacattgacgtctccgat
ttaccacctccagctcgtcgctcgccacttccacgctccaacaccggtacaccatctcgt
gttgacagtgcatacgcgactcctatatcggaaacgtcaggaggccagccaatcaccgca
tccaatgcgatccggcaactctggacctcagaggaccctgccagtgtattccaccatctc
gatgaggacttcatcaagcccaggttgcttcttcaaggagacagttccagaggcggcaac
ggtggacctagctga
>Fp65
atggcttcggcaaaactggtcggaatgggctttcagctccttaagcgagccaccgatgaa
gaagacaccgaccccgaggagggtgactctgcccagaaggaactgttcgcagcatgggcg
ctcttcatctcgattatgttgctcatagtcgccttcttcacaagctacatgcttcagatg
aagaaagtcactgccatacatgaaacggttatatccatttttgccggaatggtggttggg
cttgttcttatgatctttggaggtgactccattcgaaccatgatcagcttcgactaccag
atcttcttcaatctgctgctgccgcccattattctgtcttcaggttatgagttgcatcaa
gccaacttcttccggaatatcggtactattttgacattcgcatttgctggaaccttcttg
tcggctgttgttattggcctcatcctgtacttcttcacccttattcctggatccctggaa
atgtcctttgtcgatgcgatttcagtcggcgcaactctctctgctaccgaccctgtcacc
attctggccatttttaacgcttacaaggtcgatcccaagctgtacaccatcatctttgga
gaatccatcttgaacgacgccattgccattgtcattttcgaaactgtgcaaaagtacaaa
aagggcgaggctgctggactaagcatcatcagtttcttcgaaggtacaggcatcttcttg
ctggtcttcttctgcagtttgttcatcggctttcttgtcggtgtggcaacggcgcttttg
ctcaaattcacctacctccgtaggacccccaagattgagagctgcttgatggttttgatt
ccatacgctacttatttcttttctcatggccttcacatgtccggtattgtgtcgttactt
ttctgtggcatcactctcaagcattatgcctacttcaacatgtcgcgacggactcagctt
acgacaaagttcatctttcagatcttgtcgcaattgtccgagaacttcatcttcatttac
ttgggactagctctgtttaccgacaaccatcttcagttccagcctcctctcattattgta
actatcctggccgtttgcgctgctagatgggtcgccgtattccccttgtccaaggctatt
aactggttcatccgataccgcgccagcagacgagggcaggaggttggtgacgagctgccc
tacaactaccaggccatgctttactgggctggtctaagaggagctgttggtgtagctcta
gctgctttgctcactggcgaaaactcccctgcactccgagccactgttctagtcgtggtt
gtgctcaccgttatcattttcggaggcactaccgctcgtatgcttgagatccttggaatc
cgtactggtgttgtcgaagaggttgacagcgatgacgaattcgatatcgaaacatttgga
gggggccttcaagtcaagcgatcaggaacaggcattggttacaatcctcgcaggaatggt
agcgtcgctctcggtagcctcgaagcaggccagtctgctagttatgtgtctggcgcttca
tctccgcacacgggcggccgtcctacaagcaaagtacgaaagaactctatacccgagaga
tctgacctacttcgtcacaatgatgattcagacattggtagtgacattgacgtctccgat
ttaccacctccagctcgtcgctcgccacttccacgctccaacaccggtacaccatctcgt
gttgacagtgcatacgcgactcctatatcggaaacgtcaggaggccagccaatcaccgca
tccaatgcgatccggcaactctggacctcagaggaccctgccagtgtattccaccatctc
gatgaggacttcatcaagcccaggttgcttcttcaaggagacagttccagaggcggcaac
ggtggacctagctga
>Fp66
atggcttcggcaaaactggtcggaatgggctttcagctccttaagcgagccaccgatgaa
gaagacaccgaccccgaggagggtgactctgcccagaaggaactgttcgcagcatgggcg
ctcttcatctcgattatgttgctcatagtcgccttcttcacaagctacatgcttcagatg
aagaaagtcactgccatacatgaaacggttatatccatttttgccggaatggtggttggg
cttgttcttatgatctttggaggtgactccattcgaaccatgatcagcttcgactaccag
atcttcttcaatctgctgctgccgcccattattctgtcttcaggttatgagttgcatcaa
gccaacttcttccggaatatcggtactattttgacattcgcatttgctggaaccttcttg
tcggctgttgttattggcctcatcctgtacttcttcacccttattcctggatccctggaa
atgtcctttgtcgatgcgatttcagtcggcgcaactctctctgctaccgaccctgtcacc
attctggccatttttaacgcttacaaggtcgatcccaagctgtacaccatcatctttgga
gaatccatcttgaacgacgccattgccattgtcattttcgaaactgcgcaaaagtacaaa
aagggcgaggctgctggactaagcatcatcagtttcttcgaaggtacaggcatcttcttg
ctggtcttcttctgcagtttgttcatcggctttcttgtcggtgtggcaacggcgcttttg
ctcaaattcacctacctccgtaggacccccaagattgagagctgcttgatggttttgatt
ccatacgctacttatttcttttctcatggccttcacatgtccggtattgtgtcgttactt
ttctgtggcatcactctcaagcattatgcctacttcaacatgtcgcgacggactcagctt
acgacaaagttcatctttcagatcttgtcgcaattgtccgagaacttcatcttcatttac
ttgggactagctctgtttaccgacaaccatcttcagttccagcctcctctcattattgta
actatcctggccgtttgcgctgctagatgggtcgccgtattccccttgtccaaggctatt
aactggttcatccgataccgcgccagcagacgagggcaggaggttggtgacgagctgccc
tacaactaccaggccatgctttactgggctggtctaagaggagctgttggtgtagctcta
gctgctttgctcactggcgaaaactcccctgcactccgagccactgttctagtcgtggtt
gtgctcaccgttatcattttcggaggcactaccgctcgtatgcttgagatccttggaatc
cgtactggtgttgtcgaagaggttgacagcgatgacgaattcgatatcgaaacatttgga
gggggccttcaagtcaagcgatcaggaacaggcattggttacaatcctcgcaggaatggt
agcgtcgctctcggtagcctcgaagcaggccagtctgctagttatgtgtctggcgcttca
tctccgcacacgggcggccgtcctacaagcaaagtacgaaagaactctatacccgagaga
tctgacctacttcgtcacaatgatgattcagacattggtagtgacattgacgtctccgat
ttaccacctccagctcgtcgctcgccacttccacgctccaacaccggtacaccatctcgt
gttgacagtgcatacgcgactcctatatcggaaacgtcaggaggccagccaatcaccgca
tccaatgcgatccggcaactctggacctcagaggaccctgccagtgtattccaccatctc
gatgaggacttcatcaagcccaggttgcttcttcaaggagacagttccagaggcggcaac
ggtggacctagctga
>Fp72
atggcttcggcaaaactggtcggaatgggctttcagctccttaagcgagccaccgatgaa
gaagacaccgaccccgaggagggtgactctgcccagaaggaactgttcgcagcatgggcg
ctcttcatctcgattatgttgctcatagtcgccttcttcacaagctacatgcttcagatg
aagaaagtcactgccatacatgaaacggttatatccatttttgccggaatggtggttggg
cttgttcttatgatctttggaggtgactccattcgaaccatgatcagcttcgactaccag
atcttcttcaatctgctgctgccgcccattattctgtcttcaggttatgagttgcatcaa
gccaacttcttccggaatatcggtactattttgacattcgcatttgctggaaccttcttg
tcggctgttgttattggcctcatcctgtacttcttcacccttattcctggatccctggaa
atgtcctttgtcgatgcgatttcagtcggcgcaactctctctgctaccgaccctgtcacc
attctggccatttttaacgcttacaaggtcgatcccaagctgtacaccatcatctttgga
gaatccatcttgaacgacgccattgccattgtcattttcgaaactgcgcaaaagtacaaa
aagggcgaggctgctggactaagcatcatcagtttcttcgaaggtacaggcatcttcttg
ctggtcttcttctgcagtttgttcatcggctttcttgtcggtgtggcaacggcgcttttg
ctcaaattcacctacctccgtaggacccccaagattgagagctgcttgatggttttgatt
ccatacgctacttatttcttttctcatggccttcacatgtccggtattgtgtcgttactt
ttctgtggcatcactctcaagcattatgcctacttcaacatgtcgcgacggactcagctt
acgacaaagttcatctttcagatcttgtcgcaattgtccgagaacttcatcttcatttac
ttgggactagctctgtttaccgacaaccatcttcagttccagcctcctctcattattgta
actatcctggccgtttgcgctgctagatgggtcgccgtattccccttgtccaaggctatt
aactggttcatccgataccgcgccagcagacgagggcaggaggttggtgacgagctgccc
tacaactaccaggccatgctttactgggctggtctaagaggagctgttggtgtagctcta
gctgctttgctcactggcgaaaactcccctgcactccgagccactgttctagtcgtggtt
gtgctcaccgttatcattttcggaggcactaccgctcgtatgcttgagatccttggaatc
cgtactggtgttgtcgaagaggttgacagcgatgacgaattcgatatcgaaacatttgga
gggggccttcaagtcaagcgatcaggaacaggcattggttacaatcctcgcaggaatggt
agcgtcgctctcggtagcctcgaagcaggccagtctgctagttatgtgtctggcgcttca
tctccgcacacgggcggccgtcctacaagcaaagtacgaaagaactctatacccgagaga
tctgacctacttcgtcacaatgatgattcagacattggtagtgacattgacgtctccgat
ttaccacctccagctcgtcgctcgccacttccacgctccaacaccggtacaccatctcgt
gttgacagtgcatacgcgactcctatatcggaaacgtcaggaggccagccaatcaccgca
tccaatgcgatccggcaactctggacctcagaggaccctgccagtgtattccaccatctc
gatgaggacttcatcaagcccaggttgcttcttcaaggagacagttccagaggcggcaac
ggtggacctagctga
>Fp73
atggcttcggcaaaactggtcggaatgggctttcagctccttaagcgagccaccgatgaa
gaagacaccgaccccgaggagggtgactctgcccagaaggaactgttcgcagcatgggcg
ctcttcatctcgattatgttgctcatagtcgccttcttcacaagctacatgcttcagatg
aagaaagtcactgccatacatgaaacggttatatccatttttgccggaatggtggttggg
cttgttcttatgatctttggaggtgactccattcgaaccatgatcagcttcgactaccag
atcttcttcaatctgctgctgccgcccattattctgtcttcaggttatgagttgcatcaa
gccaacttcttccggaatatcggtactattttgacattcgcatttgctggaaccttcttg
tcggctgttgttattggcctcatcctgtacttcttcacccttattcctggatccctggaa
atgtcctttgtcgatgcgatttcagtcggcgcaactctctctgctaccgaccctgtcacc
attctggccatttttaacgcttacaaggtcgatcccaagctgtacaccatcatctttgga
gaatccatcttgaacgacgccattgccattgtcattttcgaaactgcgcaaaagtacaaa
aagggcgaggctgctggactaagcatcatcagtttcttcgaaggtacaggcatcttcttg
ctggtcttcttctgcagtttgttcatcggctttcttgtcggtgtggcaacggcgcttttg
ctcaaattcacctacctccgtaggacccccaagattgagagctgcttgatggttttgatt
ccatacgctacttatttcttttctcatggccttcacatgtccggtattgtgtcgttactt
ttctgtggcatcactctcaagcattatgcctacttcaacatgtcgcgacggactcagctt
acgacaaagttcatctttcagatcttgtcgcaattgtccgagaacttcatcttcatttac
ttgggactagctctgtttaccgacaaccatcttcagttccagcctcctctcattattgta
actatcctggccgtttgcgctgctagatgggtcgccgtattccccttgtccaaggctatt
aactggttcatccgataccgcgccagcagacgagggcaggaggttggtgacgagctgccc
tacaactaccaggccatgctttactgggctggtctaagaggagctgttggtgtagctcta
gctgctttgctcactggcgaaaactcccctgcactccgagccactgttctagtcgtggtt
gtgctcaccgttatcattttcggaggcactaccgctcgtatgcttgagatccttggaatc
cgtactggtgttgtcgaagaggttgacagcgatgacgaattcgatatcgaaacatttgga
gggggccttcaagtcaagcgatcaggaacaggcattggttacaatcctcgcaggaatggt
agcgtcgctctcggtagcctcgaagcaggccagtctgctagttatgtgtctggcgcttca
tctccgcacacgggcggccgtcctacaagcaaagtacgaaagaactctatacccgagaga
tctgacctacttcgtcacaatgatgattcagacattggtagtgacattgacgtctccgat
ttaccacctccagctcgtcgctcgccacttccacgctccaacaccggtacaccatctcgt
gttgacagtgcatacgcgactcctatatcggaaacgtcaggaggccagccaatcaccgca
tccaatgcgatccggcaactctggacctcagaggaccctgccagtgtattccaccatctc
gatgaggacttcatcaagcccaggttgcttcttcaaggagacagttccagaggcggcaac
ggtggacctagctga
>Fp76
atggcttcggcaaaactggtcggaatgggctttcagctccttaagcgagccaccgatgaa
gaagacaccgaccccgaggagggtgactctgcccagaaggaactgttcgcagcatgggcg
ctcttcatctcgattatgttgctcatagtcgccttcttcacaagctacatgcttcagatg
aagaaagtcactgccatacatgaaacggttatatccatttttgccggaatggtggttggg
cttgttcttatgatctttggaggtgactccattcgaaccatgatcagcttcgactaccag
atcttcttcaatctgctgctgccgcccattattctgtcttcaggttatgagttgcatcaa
gccaacttcttccggaatatcggtactattttgacattcgcatttgctggaaccttcttg
tcggctgttgttattggcctcatcctgtacttcttcacccttattcctggatccctggaa
atgtcctttgtcgatgcgatttcagtcggcgcaactctctctgctaccgaccctgtcacc
attctggccatttttaacgcttacaaggtcgatcccaagctgtacaccatcatctttgga
gaatccatcttgaacgacgccattgccattgtcattttcgaaactgcgcaaaagtacaaa
aagggcgaggctgctggactaagcatcatcagtttcttcgaaggtacaggcatcttcttg
ctggtcttcttctgcagtttgttcatcggctttcttgtcggtgtggcaacggcgcttttg
ctcaaattcacctacctccgtaggacccccaagattgagagctgcttgatggttttgatt
ccatacgctacttatttcttttctcatggccttcacatgtccggtattgtgtcgttactt
ttctgtggcatcactctcaagcattatgcctacttcaacatgtcgcgacggactcagctt
acgacaaagttcatctttcagatcttgtcgcaattgtccgagaacttcatcttcatttac
ttgggactagctctgtttaccgacaaccatcttcagttccagcctcctctcattattgta
actatcctggccgtttgcgctgctagatgggtcgccgtattccccttgtccaaggctatt
aactggttcatccgataccgcgccagcagacgagggcaggaggttggtgacgagctgccc
tacaactaccaggccatgctttactgggctggtctaagaggagctgttggtgtagctcta
gctgctttgctcactggcgaaaactcccctgcactccgagccactgttctagtcgtggtt
gtgctcaccgttatcattttcggaggcactaccgctcgtatgcttgagatccttggaatc
cgtactggtgttgtcgaagaggttgacagcgatgacgaattcgatatcgaaacatttgga
gggggccttcaagtcaagcgatcaggaacaggcattggttacaatcctcgcaggaatggt
agcgtcgctctcggtagcctcgaagcaggccagtctgctagttatgtgtctggcgcttca
tctccgcacacgggcggccgtcctacaagcaaagtacgaaagaactctatacccgagaga
tctgacctacttcgtcacaatgatgattcagacattggtagtgacattgacgtctccgat
ttaccacctccagctcgtcgctcgccacttccacgctccaacaccggtacaccatctcgt
gttgacagtgcatacgcgactcctatatcggaaacgtcaggaggccagccaatcaccgca
tccaatgcgatccggcaactctggacctcagaggaccctgccagtgtattccaccatctc
gatgaggacttcatcaagcccaggttgcttcttcaaggagacagttccagaggcggcaac
ggtggacctagctga
>Fp78
atggcttcggcaaaactggtcggaatgggctttcagctccttaagcgagccaccgatgaa
gaagacaccgaccccgaggagggtgactctgcccagaaggaactgttcgcagcatgggcg
ctcttcatctcgattatgttgctcatagtcgccttcttcacaagctacatgcttcagatg
aagaaagtcactgccatacatgaaacggttatatccatttttgccggaatggtggttggg
cttgttcttatgatctttggaggtgactccattcgaaccatgatcagcttcgactaccag
atcttcttcaatctgctgctgccgcccattattctgtcttcaggttatgagttgcatcaa
gccaacttcttccggaatatcggtactattttgacattcgcatttgctggaaccttcttg
tcggctgttgttattggcctcatcctgtacttcttcacccttattcctggatccctggaa
atgtcctttgtcgatgcgatttcagtcggcgcaactctctctgctaccgaccctgtcacc
attctggccatttttaacgcttacaaggtcgatcccaagctgtacaccatcatctttgga
gaatccatcttgaacgacgccattgccattgtcattttcgaaactgcgcaaaagtacaaa
aagggcgaggctgctggactaagcatcatcagtttcttcgaaggtacaggcatcttcttg
ctggtcttcttctgcagtttgttcatcggctttcttgtcggtgtggcaacggcgcttttg
ctcaaattcacctacctccgtaggacccccaagattgagagctgcttgatggttttgatt
ccatacgctacttatttcttttctcatggccttcacatgtccggtattgtgtcgttactt
ttctgtggcatcactctcaagcattatgcctacttcaacatgtcgcgacggactcagctt
acgacaaagttcatctttcagatcttgtcgcaattgtccgagaacttcatcttcatttac
ttgggactagctctgtttaccgacaaccatcttcagttccagcctcctctcattattgta
actatcctggccgtttgcgctgctagatgggtcgccgtattccccttgtccaaggctatt
aactggttcatccgataccgcgccagcagacgagggcaggaggttggtgacgagctgccc
tacaactaccaggccatgctttactgggctggtctaagaggagctgttggtgtagctcta
gctgctttgctcactggcgaaaactcccctgcactccgagccactgttctagtcgtggtt
gtgctcaccgttatcattttcggaggcactaccgctcgtatgcttgagatccttggaatc
cgtactggtgttgtcgaagaggttgacagcgatgacgaattcgatatcgaaacatttgga
gggggccttcaagtcaagcgatcaggaacaggcattggttacaatcctcgcaggaatggt
agcgtcgctctcggtagcctcgaagcaggccagtctgctagttatgtgtctggcgcttca
tctccgcacacgggcggccgtcctacaagcaaagtacgaaagaactctatacccgagaga
tctgacctacttcgtcacaatgatgattcagacattggtagtgacattgacgtctccgat
ttaccacctccagctcgtcgctcgccacttccacgctccaacaccggtacaccatctcgt
gttgacagtgcatacgcgactcctatatcggaaacgtcaggaggccagccaatcaccgca
tccaatgcgatccggcaactctggacctcagaggaccctgccagtgtattccaccatctc
gatgaggacttcatcaagcccaggttgcttcttcaaggagacagttccagaggcggcaac
ggtggacctagctga
>Fp81
atggcttcggcaaaactggtcggaatgggctttcagctccttaagcgagccaccgatgaa
gaagacaccgaccccgaggagggtgactctgcccagaaggaactgttcgcagcatgggcg
ctcttcatctcgattatgttgctcatagtcgccttcttcacaagctacatgcttcagatg
aagaaagtcactgccatacatgaaacggttatatccatttttgccggaatggtggttggg
cttgttcttatgatctttggaggtgactccattcgaaccatgatcagcttcgactaccag
atcttcttcaatctgctgctgccgcccattattctgtcttcaggttatgagttgcatcaa
gccaacttcttccggaatatcggtactattttgacattcgcatttgctggaaccttcttg
tcggctgttgttattggcctcatcctgtacttcttcacccttattcctggatccctggaa
atgtcctttgtcgatgcgatttcagtcggcgcaactctctctgctaccgaccctgtcacc
attctggccatttttaacgcttacaaggtcgatcccaagctgtacaccatcatctttgga
gaatccatcttgaacgacgccattgccattgtcattttcgaaactgcgcaaaagtacaaa
aagggcgaggctgctggactaagcatcatcagtttcttcgaaggtacaggcatcttcttg
ctggtcttcttctgcagtttgttcatcggctttcttgtcggtgtggcaacggcgcttttg
ctcaaattcacctacctccgtaggacccccaagattgagagctgcttgatggttttgatt
ccatacgctacttatttcttttctcatggccttcacatgtccggtattgtgtcgttactt
ttctgtggcatcactctcaagcattatgcctacttcaacatgtcgcgacggactcagctt
acgacaaagttcatctttcagatcttgtcgcaattgtccgagaacttcatcttcatttac
ttgggactagctctgtttaccgacaaccatcttcagttccagcctcctctcattattgta
actatcctggccgtttgcgctgctagatgggtcgccgtattccccttgtccaaggctatt
aactggttcatccgataccgcgccagcagacgagggcaggaggttggtgacgagctgccc
tacaactaccaggccatgctttactgggctggtctaagaggagctgttggtgtagctcta
gctgctttgctcactggcgaaaactcccctgcactccgagccactgttctagtcgtggtt
gtgctcaccgttatcattttcggaggcactaccgctcgtatgcttgagatccttggaatc
cgtactggtgttgtcgaagaggttgacagcgatgacgaattcgatatcgaaacatttgga
gggggccttcaagtcaagcgatcaggaacaggcattggttacaatcctcgcaggaatggt
agcgtcgctctcggtagcctcgaagcaggccagtctgctagttatgtgtctggcgcttca
tctccgcacacgggcggccgtcctacaagcaaagtacgaaagaactctatacccgagaga
tctgacctacttcgtcacaatgatgattcagacattggtagtgacattgacgtctccgat
ttaccacctccagctcgtcgctcgccacttccacgctccaacaccggtacaccatctcgt
gttgacagtgcatacgcgactcctatatcggaaacgtcaggaggccagccaatcaccgca
tccaatgcgatccggcaactctggacctcagaggaccctgccagtgtattccaccatctc
gatgaggacttcatcaagcccaggttgcttcttcaaggagacagttccagaggcggcaac
ggtggacctagctga
>Fp84
atggcttcggcaaaactggtcggaatgggctttcagctccttaagcgagccaccgatgaa
gaagacaccgaccccgaggagggtgactctgcccagaaggaactgttcgcagcatgggcg
ctcttcatctcgattatgttgctcatagtcgccttcttcacaagctacatgcttcagatg
aagaaagtcactgccatacatgaaacggttatatccatttttgccggaatggtggttggg
cttgttcttatgatctttggaggtgactccattcgaaccatgatcagcttcgactaccag
atcttcttcaatctgctgctgccgcccattattctgtcttcaggttatgagttgcatcaa
gccaacttcttccggaatatcggtactattttgacattcgcatttgctggaaccttcttg
tcggctgttgttattggcctcatcctgtacttcttcacccttattcctggatccctggaa
atgtcctttgtcgatgcgatttcagtcggcgcaactctctctgctaccgaccctgtcacc
attctggccatttttaacgcttacaaggtcgatcccaagctgtacaccatcatctttgga
gaatccatcttgaacgacgccattgccattgtcattttcgaaactgcgcaaaagtacaaa
aagggcgaggctgctggactaagcatcatcagtttcttcgaaggtacaggcatcttcttg
ctggtcttcttctgcagtttgttcatcggctttcttgtcggtgtggcaacggcgcttttg
ctcaaattcacctacctccgtaggacccccaagattgagagctgcttgatggttttgatt
ccatacgctacttatttcttttctcatggccttcacatgtccggtattgtgtcgttactt
ttctgtggcatcactctcaagcattatgcctacttcaacatgtcgcgacggactcagctt
acgacaaagttcatctttcagatcttgtcgcaattgtccgagaacttcatcttcatttac
ttgggactagctctgtttaccgacaaccatcttcagttccagcctcctctcattattgta
actatcctggccgtttgcgctgctagatgggtcgccgtattccccttgtccaaggctatt
aactggttcatccgataccgcgccagcagacgagggcaggaggttggtgacgagctgccc
tacaactaccaggccatgctttactgggctggtctaagaggagctgttggtgtagctcta
gctgctttgctcactggcgaaaactcccctgcactccgagccactgttctagtcgtggtt
gtgctcaccgttatcattttcggaggcactaccgctcgtatgcttgagatccttggaatc
cgtactggtgttgtcgaagaggttgacagcgatgacgaattcgatatcgaaacatttgga
gggggccttcaagtcaagcgatcaggaacaggcattggttacaatcctcgcaggaatggt
agcgtcgctctcggtagcctcgaagcaggccagtctgctagttatgtgtctggcgcttca
tctccgcacacgggcggccgtcctacaagcaaagtacgaaagaactctatacccgagaga
tctgacctacttcgtcacaatgatgattcagacattggtagtgacattgacgtctccgat
ttaccacctccagctcgtcgctcgccacttccacgctccaacaccggtacaccatctcgt
gttgacagtgcatacgcgactcctatatcggaaacgtcaggaggccagccaatcaccgca
tccaatgcgatccggcaactctggacctcagaggaccctgccagtgtattccaccatctc
gatgaggacttcatcaagcccaggttgcttcttcaaggagacagttccagaggcggcaac
ggtggacctagctga
>Fp86
atggcttcggcaaaactggtcggaatgggctttcagctccttaagcgagccaccgatgaa
gaagacaccgaccccgaggagggtgactctgcccagaaggaactgttcgcagcatgggcg
ctcttcatctcgattatgttgctcatagtcgccttcttcacaagctacatgcttcagatg
aagaaagtcactgccatacatgaaacggttatatccatttttgccggaatggtggttggg
cttgttcttatgatctttggaggtgactccattcgaaccatgatcagcttcgactaccag
atcttcttcaatctgctgctgccgcccattattctgtcttcaggttatgagttgcatcaa
gccaacttcttccggaatatcggtactattttgacattcgcatttgctggaaccttcttg
tcggctgttgttattggcctcatcctgtacttcttcacccttattcctggatccctggaa
atgtcctttgtcgatgcgatttcagtcggcgcaactctctctgctaccgaccctgtcacc
attctggccatttttaacgcttacaaggtcgatcccaagctgtacaccatcatctttgga
gaatccatcttgaacgacgccattgccattgtcattttcgaaactgcgcaaaagtacaaa
aagggcgaggctgctggactaagcatcatcagtttcttcgaaggtacaggcatcttcttg
ctggtcttcttctgcagtttgttcatcggctttcttgtcggtgtggcaacggcgcttttg
ctcaaattcacctacctccgtaggacccccaagattgagagctgcttgatggttttgatt
ccatacgctacttatttcttttctcatggccttcacatgtccggtattgtgtcgttactt
ttctgtggcatcactctcaagcattatgcctacttcaacatgtcgcgacggactcagctt
acgacaaagttcatctttcagatcttgtcgcaattgtccgagaacttcatcttcatttac
ttgggactagctctgtttaccgacaaccatcttcagttccagcctcctctcattattgta
actatcctggccgtttgcgctgctagatgggtcgccgtattccccttgtccaaggctatt
aactggttcatccgataccgcgccagcagacgagggcaggaggttggtgacgagctgccc
tacaactaccaggccatgctttactgggctggtctaagaggagctgttggtgtagctcta
gctgctttgctcactggcgaaaactcccctgcactccgagccactgttctagtcgtggtt
gtgctcaccgttatcattttcggaggcactaccgctcgtatgcttgagatccttggaatc
cgtactggtgttgtcgaagaggttgacagcgatgacgaattcgatatcgaaacatttgga
gggggccttcaagtcaagcgatcaggaacaggcattggttacaatcctcgcaggaatggt
agcgtcgctctcggtagcctcgaagcaggccagtctgctagttatgtgtctggcgcttca
tctccgcacacgggcggccgtcctacaagcaaagtacgaaagaactctatacccgagaga
tctgacctacttcgtcacaatgatgattcagacattggtagtgacattgacgtctccgat
ttaccacctccagctcgtcgctcgccacttccacgctccaacaccggtacaccatctcgt
gttgacagtgcatacgcgactcctatatcggaaacgtcaggaggccagccaatcaccgca
tccaatgcgatccggcaactctggacctcagaggaccctgccagtgtattccaccatctc
gatgaggacttcatcaagcccaggttgcttcttcaaggagacagttccagaggcggcaac
ggtggacctagctga
>Fvenenatum.busco
------------------atgagggctgacgtattgaacatagagcgagccaccgatgaa
gaagacaccgaccccgaggagggtgactctgcacagaaggaactgttcgcagcatgggcg
ctcttcatctcgattatgttgctcatagtcgcctttttcacaagctacatgcttcagatg
aagaaagtcactgctatacacgaaacggttatatctatttttgccggaatggtggttggg
cttgttcttatgatctttggaggtgactccattcgaaccatgatcagcttcgactaccag
atcttcttcaatctgttactgccgcccattattctgtcttcgggctatgaactgcatcaa
gccaacttcttccgaaatatcggtactattttaacattcgcctttgctggaaccttcttg
tcggctgttgttattggcctcatcctgtacttattcacccttattcctggatccttggaa
atgtcctttgtcgatgcgatttcagtcggcgcaactctctctgctaccgaccctgtgact
attctggccattttcaacgcttacaaggtcgatccgaagttgtacaccatcatctttgga
gaatccatcttgaacgacgccattgccattgtcattttcgaaactgcgcaaaagtataaa
aagggcgaggctgctggacttagcatcatcagtttcttcgaaggcacaggcatcttcttg
ctggtcttcttctgcagtttgttcatcggctttcttgtcggtgttgctacggcacttctg
ctcaagttcacctatctccgtaggacccccaagattgagagctgcttgatggttctgatc
ccatacgctacttatttcttttctcatggtcttcacatgtccggtattgtgtcgttactt
ttctgcggcatcactcttaagcattatgcctatttcaacatgtcgcgacgaactcagctt
acgacaaagttcatctttcagatcttgtcgcaattgtccgagaacttcatcttcatttac
ctgggactagctctgtttaccgacaaccatcttcagttccagcctcctctcattattgta
actatcctggccgtttgcgctgctagatgggtcgccgtattccccttgtccaaggctatt
aactggttcatccgataccgcgccagcagacgagggcaggaggttggcgacgagctgccc
tacaactaccaggctatgctttactgggctggtctaagaggagctgtcggtgtagctctg
gctgctttgctcactggcgagaactcccctgcactccgagccactgttctagtcgtggtt
gtgctcaccgttatcattttcggaggcactaccgctcgtatgcttgagatccttggaatc
cgtaccggtgttgtcgaagaagttgacagcgatgacgaattcgatatcgaaacattcgga
gggggtcttcaagtcaagcgatcaggaacaggaattggttacaatcctcgcaggaatggc
agcgtcgctcttggcagcctcgaagcaggccagtctgctagttatgtatctggcgcttcg
tctccgcacacgggcggccgtcctacaagcaaagtacgaaagaactctatacctgagaga
tctgaccttcttcgccataatgatgattcagacattggtagcgacattgacgtctccgat
ttaccacctccagctcgtcgctcgccacttccgcgctccaacaccgctactccatctcgt
gttgacagtgcatacgcgactcctatatcggaagcacccggaggccaaccgatcaccgca
tccaatgcgatccggcaactctggacctcggaggatcctgccagtgtcttccaccatctc
gacgaggacttcatcaagcccaggttgcttcttcagggggacagttccagaggcggcaac
ggtggacctagctga
