# Supplementary material for: Apicidin biosynthesis is linked to accessory chromosomes in Fusarium poae isolates
Source: BMC Genomics. 2021 Aug 4;22:591. doi: 10.1186/s12864-021-07617-y (PMC8340494; doi:10.1186/s12864-021-07617-y)
Supplement: Supplementary file 17 — Additional file 17. Compressed folder containing alignments for each of the 4141 orthologs used in BUSCO analysis. [file 12864_2021_7617_MOESM17_ESM.zip › Fven2_nt_MAFFT/36496at5125_nt.mafft.fasta]

>Fp105
atgtctgaccctctcctcacatctctatgtggaatttgtcatatctcagtacctaaatac
aagtgcccacgatgtggcgctcgaacctgctcactcggatgtataaaaaaacacaaagct
tggtctgaatgctctggcgaacgcgatgcgacagcctaccttgccccctcgaagcttcgc
acacccgctggtgtcgaccacgactacaatttccttcatgggatcgaactttccgtcgaa
cgctccgagaagcttcttgtagaagagcgccagatcgtacaagaagaagaattgcgcccc
atgacgattcaagaggtcaaatggaaacccggacgagatgggcgcaagcgcaaagttctt
gttactagagttttgcgagaagctaaaggtcgatcatttgagcgacatttggctgcgcga
ctgaaaaagcttaacaccaccatcatgtgtgtgcccacaggcatggccaggcagcgagcg
aataatacgacactcaacaggcggacgatgagggtcaattggcaggtggagtggatgacc
ttcgaggatccggcagaaacggagtcgaagaaaataagggttttatccaaggttatggat
gacacgcctctataccaagcctaccatacgtcgttgtcggagcagcagcgggcgaaagga
aaacaatccaagaagatcccatgggcgggcctggatggacaattgcaggattcgacaaat
tcgacatggtcgtctgggtcattcgcacttcaggacccattctcacagacttggatgaat
tatcacgacacagagccaggcatgtggccatccgaaaaggaccagactcaaaaacaacag
ttccagtacctcctggtcaaccacagctcacctccagacaaacccgtcgtcacgaagctt
gaaccggaggattgtctccgcgaaattctcaagaacacacgcgttctcgaatttccgacg
atatgtattctcgaccatgatcaaaacctcccctcaaattttacgctgggacctaaagat
actgtttcagaagccggcaacaagagaaagaacccattcggcaagaaaggtcctatgaag
ccgaacaagaggagaaacaagggcaaggacagggatatagaagaaggggaggttaacagt
gatgatgaaggggaccagtctgatgataatgccgttgggtttgaggcaggtgatgttatt
gccgagcagagtcttggggaggaggaggacgacgacagcgacgatacgagtagctcaggg
agcgacagtgaatga
>Fp108
atgtctgaccctctcctcacatctctatgtggaatttgtcatatctcagtacctaaatac
aagtgcccacgatgtggcgctcgaacctgctcactcggatgtataaaaaaacacaaagct
tggtctgaatgctctggcgaacgcgatgcgacagcctaccttgccccctcgaagcttcgc
acacccgctggtgtcgaccacgactacaatttccttcatgggatcgaactttccgtcgaa
cgctccgagaagcttcttgtagaagagcgccagatcgtacaagaagaagaattgcgcccc
atgacgattcaagaggtcaaatggaaacccggacgagatgggcgcaagcgcaaagttctt
gttactagagttttgcgagaagctaaaggtcgatcatttgagcgacatttggctgcgcga
ctgaaaaagcttaacaccaccatcatgtgtgtgcccacaggcatggccaggcagcgagcg
aataatacgacactcaacaggcggacgatgagggtcaattggcaggtggagtggatgacc
ttcgaggatccggcagaaacggagtcgaagaaaataagggttttatccaaggttatggat
gacacgcctctataccaagcctaccatacgtcgttgtcggagcagcagcgggcgaaagga
aaacaatccaagaagatcccatgggcgggcctggatggacaattgcaggattcgacaaat
tcgacatggtcgtctgggtcattcgcacttcaggacccattctcacagacttggatgaat
tatcacgacacagagccaggcatgtggccatccgaaaaggaccagactcaaaaacaacag
ttccagtacctcctggtcaaccacagctcacctccagacaaacccgtcgtcacgaagctt
gaaccggaggattgtctccgcgaaattctcaagaacacacgcgttctcgaatttccgacg
atatgtattctcgaccatgatcaaaacctcccctcaaattttacgctgggacctaaagat
actgtttcagaagccggcaacaagagaaagaacccattcggcaagaaaggtcctatgaag
ccgaacaagaggagaaacaagggcaaggacagggatatagaagaaggggaggttaacagt
gatgatgaaggggaccagtctgatgataatgccgttgggtttgaggcaggtgatgttatt
gccgagcagagtcttggggaggaggaggacgacgacagcgacgatacgagtagctcaggg
agcgacagtgaatga
>Fp118
atgtctgaccctctcctcacatctctatgtggaatttgtcatatctcagtacctaaatac
aagtgcccacgatgtggcgctcgaacctgctcactcggatgtataaaaaaacataaagct
tggtctgaatgctctggcgaacgcgatgcgacagcctacgttgccccctcgaagcttcgc
acacccgctggtgtcgaccacgactacaatttccttcatgggatcgaactttccgtcgaa
cgctccgagaagcttcttgtagaagagcgccagatcgtacaagaagaagaattgcgcccc
atgacgattcaagaggtcaaatggaaacccggacgagatgggcgcaagcgcaaagttctt
gttactagagttttgcgagaagctaaaggtcgatcatttgagcgacatttggctgcgcga
ctgaagaagcttaacaccaccatcatgtgtgtgcccacaggcatggccaggcagcgagcg
aataatacgacactcaacaggcggacgatgagggtcaattggcaggtggagtggatgacc
ttcgaggatccggcagaaacggagtcgaagaaaataagggttttatccaaggttatggat
gacacgcctctataccaagcctaccatacgtcgttgtcggagcagcagcgggcgaaagga
aaacaatccaagaagatcccatgggcgggcctggatggacaattgcaggattcgacaaat
tcgacatggtcgtctgggtcattcgcacttcaggacccattctcacagacttggatgaat
tatcacgacacagagccaggcatgtggccatccgaaaaggaccagactcaaaaacaacag
ttccagtacctcctggtcaaccacagctcacctccagacaaacccgtcgtcacgaagctt
gaaccggaggattgtctccgcgaaattctcaagaacacacgcgttctcgaatttccgacg
atatgtattctcgaccatgatcaaaacctcccctcaaattttacgctgggacctaaagat
actgtttcagaagccggcaacaagagaaagaacccattcggcaagaaaggtcctatgaag
ccgaacaagaggagaaacaagggcaaggacagggatatagaagaaggggaggttaacagt
gatgatgaaggggaccagtctgatgataatgccgttgggtttgaggcaggtgatgttatt
gccgagcagagtcttggggaggaggacgacgacgacagcgacgatacgagtagctcaggg
agcgacagtgaatga
>Fp122
atgtctgaccctctcctcacatctctatgtggaatttgtcatatctcagtacctaaatac
aagtgcccacgatgtggcgctcgaacctgctcactcggatgtataaaaaaacataaagct
tggtctgaatgctctggcgaacgcgatgcgacagcctacgttgccccctcgaagcttcgc
acacccgctggtgtcgaccacgactacaatttccttcatgggatcgaactttccgtcgaa
cgctccgagaagcttcttgtagaagagcgccagatcgtacaagaagaagaattgcgcccc
atgacgattcaagaggtcaaatggaaacccggacgagatgggcgcaagcgcaaagttctt
gttactagagttttgcgagaagctaaaggtcgatcatttgagcgacatttggctgcgcga
ctgaagaagcttaacaccaccatcatgtgtgtgcccacaggcatggccaggcagcgagcg
aataatacgacactcaacaggcggacgatgagggtcaattggcaggtggagtggatgacc
ttcgaggatccggcagaaacggagtcgaagaaaataagggttttatccaaggttatggat
gacacgcctctataccaagcctaccatacgtcgttgtcggagcagcagcgggcgaaagga
aaacaatccaagaagatcccatgggcgggcctggatggacaattgcaggattcgacaaat
tcgacatggtcgtctgggtcattcgcacttcaggacccattctcacagacttggatgaat
tatcacgacacagagccaggcatgtggccatccgaaaaggaccagactcaaaaacaacag
ttccagtacctcctggtcaaccacagctcacctccagacaaacccgtcgtcacgaagctt
gaaccggaggattgtctccgcgaaattctcaagaacacacgcgttctcgaatttccgacg
atatgtattctcgaccatgatcaaaacctcccctcaaattttacgctgggacctaaagat
actgtttcagaagccggcaacaagagaaagaacccattcggcaagaaaggtcctatgaag
ccgaacaagaggagaaacaagggcaaggacagggatatagaagaaggggaggttaacagt
gatgatgaaggggaccagtctgatgataatgccgttgggtttgaggcaggtgatgttatt
gccgagcagagtcttggggaggaggacgacgacgacagcgacgatacgagtagctcaggg
agcgacagtgaatga
>Fp125
atgtctgaccctctcctaacatctctatgtggaatttgtcatatctcagtacctaaatac
aagtgcccacgatgtggcgctcgaacctgctcactcggatgtataaaaaaacacaaagct
tggtctgaatgctctggcgaacgcgatgcgacagcctaccttgccccctcgaagcttcgc
acacccgctggtgtcgaccacgactacaatttccttcatgggatcgaactttccgtcgaa
cgctccgagaagcttcttgtagaagagcgccagatcgtacaagaagaagaattgcgcccc
atgacgattcaagaggtcaaatggaaacccggacgagatgggcgcaagcgcaaagttctt
gttactagagttttgcgagaagctaaaggtcgatcatttgagcgacatttggctgcgcga
ctgaaaaagcttaacaccaccatcatgtgtgtgcccacaggcatggccaggcagcgagcg
aataatacgacactcaacaggcggacgatgagggtcaattggcaggtggagtggatgacc
ttcgaggatccggcagaaacggagtcgaagaaaataagggttttatccaaggttatggat
gacacgcctctataccaagcctaccatacgtcgctgtcggagcagcagcgggcgaaagga
aaacaatccaagaagatcccatgggcgggcctggatggacaattgcaggattcgacgaat
tcgacatggtcgtctgggtcattcgcacttcaggacccattctcacagacttggatgaat
tatcacgacacagagccaggcatgtggccatccgaaaaggaccagactcaaaaacaacag
ttccagtacctcctggtcaaccacagctcacctccagacaaacccgtcgtcacgaagctt
gaaccggaggattgtctccgcgaaattctcaagaacacacgcgttctcgaatttccgacg
atatgcattctcgaccatgatcaaaacctcccctcaaattttacgctgggacctaaagat
actgtttcagaagccggcaacaagagaaagaacccattcggcaagaaaggtcctatgaag
ccgaacaagaggagaaacaagagcaagggcagggatatagaagaaggggaggttaacagt
gatgatgaaggggaccagtctgatgataatgccgttgggtttgaggcaggtgatgttatt
gccgagcagagtcttggggaggaggacgacgacgacagcgacgatacgagtagctcaggg
agcgacagtgaatga
>Fp13r
atgtctgaccctctcctcacatctctatgtggaatttgtcatatctcagtacctaaatac
aagtgcccacgatgtggcgctcgaacctgctcactcggatgtataaaaaaacataaagct
tggtctgaatgctctggcgaacgcgatgcgacagcctacgttgccccctcgaagcttcgc
acacccgctggtgtcgaccacgactacaatttccttcatgggatcgaactttccgtcgaa
cgctccgagaagcttcttgtagaagagcgccagatcgtacaagaagaagaattgcgcccc
atgacgattcaagaggtcaaatggaaacccggacgagatgggcgcaagcgcaaagttctt
gttactagagttttgcgagaagctaaaggtcgatcatttgagcgacatttggctgcgcga
ctgaagaagcttaacaccaccatcatgtgtgtgcccacaggcatggccaggcagcgagcg
aataatacgacactcaacaggcggacgatgagggtcaattggcaggtggagtggatgacc
ttcgaggatccggcagaaacggagtcgaagaaaataagggttttatccaaggttatggat
gacacgcctctataccaagcctaccatacgtcgttgtcggagcagcagcgggcgaaagga
aaacaatccaagaagatcccatgggcgggcctggatggacaattgcaggattcgacaaat
tcgacatggtcgtctgggtcattcgcacttcaggacccattctcacagacttggatgaat
tatcacgacacagagccaggcatgtggccatccgaaaaggaccagactcaaaaacaacag
ttccagtacctcctggtcaaccacagctcacctccagacaaacccgtcgtcacgaagctt
gaaccggaggattgtctccgcgaaattctcaagaacacacgcgttctcgaatttccgacg
atatgtattctcgaccatgatcaaaacctcccctcaaattttacgctgggacctaaagat
actgtttcagaagccggcaacaagagaaagaacccattcggcaagaaaggtcctatgaag
ccgaacaagaggagaaacaagggcaaggacagggatatagaagaaggggaggttaacagt
gatgatgaaggggaccagtctgatgataatgccgttgggtttgaggcaggtgatgttatt
gccgagcagagtcttggggaggaggacgacgacgacagcgacgatacgagtagctcaggg
agcgacagtgaatga
>Fp144
atgtctgaccctctcctcacatctctatgtggaatttgtcatatctcagtacctaaatac
aagtgcccacgatgtggcgctcgaacctgctcactcggatgtataaaaaaacacaaagct
tggtctgaatgctctggcgaacgcgatgcgacagcctaccttgccccctcgaagcttcgc
acacccgctggtgtcgaccacgactacaatttccttcatgggatcgaactttccgtcgaa
cgctccgagaagcttcttgtagaagagcgccagatcgtacaagaagaagaattgcgcccc
atgacgattcaagaggtcaaatggaaacccggacgagatgggcgcaagcgcaaagttctt
gttactagagttttgcgagaagctaaaggtcgatcatttgagcgacatttggctgcgcga
ctgaaaaagcttaacaccaccatcatgtgtgtgcccacaggcatggccaggcagcgagcg
aataatacgacactcaacaggcggacgatgagggtcaattggcaggtggagtggatgacc
ttcgaggatccggcagaaacggagtcgaagaaaataagggttttatccaaggttatggat
gacacgcctctataccaagcctaccatacgtcgttgtcggagcagcagcgggcgaaagga
aaacaatccaagaagatcccatgggcgggcctggatggacaattgcaggattcgacaaat
tcgacatggtcgtctgggtcattcgcacttcaggacccattctcacagacttggatgaat
tatcacgacacagagccaggcatgtggccatccgaaaaggaccagactcaaaaacaacag
ttccagtacctcctggtcaaccacagctcacctccagacaaacccgtcgtcacgaagctt
gaaccggaggattgtctccgcgaaattctcaagaacacacgcgttctcgaatttccgacg
atatgtattctcgaccatgatcaaaacctcccctcaaattttacgctgggacctaaagat
actgtttcagaagccggcaacaagagaaagaacccattcggcaagaaaggtcctatgaag
ccgaacaagaggagaaacaagggcaaggacagggatatagaagaaggggaggttaacagt
gatgatgaaggggaccagtctgatgataatgccgttgggtttgaggcaggtgatgttatt
gccgagcagagtcttggggaggaggacgacgacgacagcgacgatacgagtagctcaggg
agcgacagtgaatga
>Fp146
atgtctgaccctctcctcacatctctatgtggaatttgtcatatctcagtacctaaatac
aagtgcccacgatgtggcgctcgaacctgctcactcggatgtataaaaaaacataaagct
tggtctgaatgctctggcgaacgcgatgcgacagcctacgttgccccctcgaagcttcgc
acacccgctggtgtcgaccacgactacaatttccttcatgggatcgaactttccgtcgaa
cgctccgagaagcttcttgtagaagagcgccagatcgtacaagaagaagaattgcgcccc
atgacgattcaagaggtcaaatggaaacccggacgagatgggcgcaagcgcaaagttctt
gttactagagttttgcgagaagctaaaggtcgatcatttgagcgacatttggctgcgcga
ctgaagaagcttaacaccaccatcatgtgtgtgcccacaggcatggccaggcagcgagcg
aataatacgacactcaacaggcggacgatgagggtcaattggcaggtggagtggatgacc
ttcgaggatccggcagaaacggagtcgaagaaaataagggttttatccaaggttatggat
gacacgcctctataccaagcctaccatacgtcgttgtcggagcagcagcgggcgaaagga
aaacaatccaagaagatcccatgggcgggcctggatggacaattgcaggattcgacaaat
tcgacatggtcgtctgggtcattcgcacttcaggacccattctcacagacttggatgaat
tatcacgacacagagccaggcatgtggccatccgaaaaggaccagactcaaaaacaacag
ttccagtacctcctggtcaaccacagctcacctccagacaaacccgtcgtcacgaagctt
gaaccggaggattgtctccgcgaaattctcaagaacacacgcgttctcgaatttccgacg
atatgtattctcgaccatgatcaaaacctcccctcaaattttacgctgggacctaaagat
actgtttcagaagccggcaacaagagaaagaacccattcggcaagaaaggtcctatgaag
ccgaacaagaggagaaacaagggcaaggacagggatatagaagaaggggaggttaacagt
gatgatgaaggggaccagtctgatgataatgccgttgggtttgaggcaggtgatgttatt
gccgagcagagtcttggggaggaggacgacgacgacagcgacgatacgagtagctcaggg
agcgacagtgaatga
>Fp155
atgtctgaccctctcctcacatctctatgtggaatttgtcatatctcagtacctaaatac
aagtgcccacgatgtggcgctcgaacctgctcactcggatgtataaaaaaacataaagct
tggtctgaatgctctggcgaacgcgatgcgacagcctacgttgccccctcgaagcttcgc
acacccgctggtgtcgaccacgactacaatttccttcatgggatcgaactttccgtcgaa
cgctccgagaagcttcttgtagaagagcgccagatcgtacaagaagaagaattgcgcccc
atgacgattcaagaggtcaaatggaaacccggacgagatgggcgcaagcgcaaagttctt
gttactagagttttgcgagaagctaaaggtcgatcatttgagcgacatttggctgcgcga
ctgaagaagcttaacaccaccatcatgtgtgtgcccacaggcatggccaggcagcgagcg
aataatacgacactcaacaggcggacgatgagggtcaattggcaggtggagtggatgacc
ttcgaggatccggcagaaacggagtcgaagaaaataagggttttatccaaggttatggat
gacacgcctctataccaagcctaccatacgtcgttgtcggagcagcagcgggcgaaagga
aaacaatccaagaagatcccatgggcgggcctggatggacaattgcaggattcgacaaat
tcgacatggtcgtctgggtcattcgcacttcaggacccattctcacagacttggatgaat
tatcacgacacagagccaggcatgtggccatccgaaaaggaccagactcaaaaacaacag
ttccagtacctcctggtcaaccacagctcacctccagacaaacccgtcgtcacgaagctt
gaaccggaggattgtctccgcgaaattctcaagaacacacgcgttctcgaatttccgacg
atatgtattctcgaccatgatcaaaacctcccctcaaattttacgctgggacctaaagat
actgtttcagaagccggcaacaagagaaagaacccattcggcaagaaaggtcctatgaag
ccgaacaagaggagaaacaagggcaaggacagggatatagaagaaggggaggttaacagt
gatgatgaaggggaccagtctgatgataatgccgttgggtttgaggcaggtgatgttatt
gccgagcagagtcttggggaggaggacgacgacgacagcgacgatacgagtagctcaggg
agcgacagtgaatga
>Fp157
atgtctgaccctctcctcacatctctatgtggaatttgtcatatctcagtacctaaatac
aagtgcccacgatgtggcgctcgaacctgctcactcggatgtataaaaaaacataaagct
tggtctgaatgctctggcgaacgcgatgcgacagcctacgttgccccctcgaagcttcgc
acacccgctggtgtcgaccacgactacaatttccttcatgggatcgaactttccgtcgaa
cgctccgagaagcttcttgtagaagagcgccagatcgtacaagaagaagaattgcgcccc
atgacgattcaagaggtcaaatggaaacccggacgagatgggcgcaagcgcaaagttctt
gttactagagttttgcgagaagctaaaggtcgatcatttgagcgacatttggctgcgcga
ctgaagaagcttaacaccaccatcatgtgtgtgcccacaggcatggccaggcagcgagcg
aataatacgacactcaacaggcggacgatgagggtcaattggcaggtggagtggatgacc
ttcgaggatccggcagaaacggagtcgaagaaaataagggttttatccaaggttatggat
gacacgcctctataccaagcctaccatacgtcgttgtcggagcagcagcgggcgaaagga
aaacaatccaagaagatcccatgggcgggcctggatggacaattgcaggattcgacaaat
tcgacatggtcgtctgggtcattcgcacttcaggacccattctcacagacttggatgaat
tatcacgacacagagccaggcatgtggccatccgaaaaggaccagactcaaaaacaacag
ttccagtacctcctggtcaaccacagctcacctccagacaaacccgtcgtcacgaagctt
gaaccggaggattgtctccgcgaaattctcaagaacacacgcgttctcgaatttccgacg
atatgtattctcgaccatgatcaaaacctcccctcaaattttacgctgggacctaaagat
actgtttcagaagccggcaacaagagaaagaacccattcggcaagaaaggtcctatgaag
ccgaacaagaggagaaacaagggcaaggacagggatatagaagaaggggaggttaacagt
gatgatgaaggggaccagtctgatgataatgccgttgggtttgaggcaggtgatgttatt
gccgagcagagtcttggggaggaggacgacgacgacagcgacgatacgagtagctcaggg
agcgacagtgaatga
>Fp16r
atgtctgaccctctcctaacatctctatgtggaatttgtcatatctcagtacctaaatac
aagtgcccacgatgtggcgctcgaacctgctcactcggatgtataaaaaaacacaaagct
tggtctgaatgctctggcgaacgcgatgcgacagcctaccttgccccctcgaagcttcgc
acacccgctggtgtcgaccacgactacaatttccttcatgggatcgaactttccgtcgaa
cgctccgagaagcttcttgtagaagagcgccagatcgtacaagaagaagaattgcgcccc
atgacgattcaagaggtcaaatggaaacccggacgagatgggcgcaagcgcaaagttctt
gttactagagttttgcgagaagctaaaggtcgatcatttgagcgacatttggctgcgcga
ctgaaaaagcttaacaccaccatcatgtgtgtgcccacaggcatggccaggcagcgagcg
aataatacgacactcaacaggcggacgatgagggtcaattggcaggtggagtggatgacc
ttcgaggatccggcagaaacggagtcgaagaaaataagggttttatccaaggttatggat
gacacgcctctataccaagcctaccatacgtcgctgtcggagcagcagcgggcgaaagga
aaacaatccaagaagatcccatgggcgggcctggatggacaattgcaggattcgacgaat
tcgacatggtcgtctgggtcattcgcacttcaggacccattctcacagacttggatgaat
tatcacgacacagagccaggcatgtggccatccgaaaaggaccagactcaaaaacaacag
ttccagtacctcctggtcaaccacagctcacctccagacaaacccgtcgtcacgaagctt
gaaccggaggattgtctccgcgaaattctcaagaacacacgcgttctcgaatttccgacg
atatgcattctcgaccatgatcaaaacctcccctcaaattttacgctgggacctaaagat
actgtttcagaagccggcaacaagagaaagaacccattcggcaagaaaggtcctatgaag
ccgaacaagaggagaaacaagagcaagggcagggatatagaagaaggggaggttaacagt
gatgatgaaggggaccagtctgatgataatgccgttgggtttgaggcaggtgatgttatt
gccgagcagagtcttggggaggaggacgacgacgacagcgacgatacgagtagctcaggg
agcgacagtgaatga
>Fp1r
atgtctgaccctctcctcacatctctatgtggaatttgtcatatctcagtacctaaatac
aagtgcccacgatgtggcgctcgaacctgctcactcggatgtataaaaaaacacaaagct
tggtctgaatgctctggcgaacgcgatgcgacagcctaccttgccccctcgaagcttcgc
acacccgctggtgtcgaccacgactacaatttccttcatgggatcgaactttccgtcgaa
cgctccgagaagcttcttgtagaagagcgccagatcgtacaagaagaagaattgcgcccc
atgacgattcaagaggtcaaatggaaacccggacgagatgggcgcaagcgcaaagttctt
gttactagagttttgcgagaagctaaaggtcgatcatttgagcgacatttggctgcgcga
ctgaaaaagcttaacaccaccatcatgtgtgtgcccacaggcatggccaggcagcgagcg
aataatacgacactcaacaggcggacgatgagggtcaattggcaggtggagtggatgacc
ttcgaggatccggcagaaacggagtcgaagaaaataagggttttatccaaggttatggat
gacacgcctctataccaagcctaccatacgtcgttgtcggagcagcagcgggcgaaagga
aaacaatccaagaagatcccatgggcgggcctggatggacaattgcaggattcgacaaat
tcgacatggtcgtctgggtcattcgcacttcaggacccattctcacagacttggatgaat
tatcacgacacagagccaggcatgtggccatccgaaaaggaccagactcaaaaacaacag
ttccagtacctcctggtcaaccacagctcacctccagacaaacccgtcgtcacgaagctt
gaaccggaggattgtctccgcgaaattctcaagaacacacgcgttctcgaatttccgacg
atatgtattctcgaccatgatcaaaacctcccctcaaattttacgctgggacctaaagat
actgtttcagaagccggcaacaagagaaagaactcattcggcaagaaaggtcctatgaag
ccgaacaagaggagaaacaagggcaaggacagggatatagaagaaggggaggttaacagt
gatgatgaaggggaccagtctgatgataatgccgttgggtttgaggcaggtgatgttatt
gccgagcagagtcttggggaggaggacgacgacgacagcgacgatacgagtagctcaggg
agcgacagtgaatga
>Fp21r
atgtctgaccctctcctcacatctctatgtggaatttgtcatatctcagtacctaaatac
aagtgcccacgatgtggcgctcgaacctgctcactcggatgtataaaaaaacacaaagct
tggtctgaatgctctggcgaacgcgatgcgacagcctaccttgccccctcgaagcttcgc
acacccgctggtgtcgaccacgactacaatttccttcatgggatcgaactttccgtcgaa
cgctccgagaagcttcttgtagaagagcgccagatcgtacaagaagaagaattgcgcccc
atgacgattcaagaggtcaaatggaaacccggacgagatgggcgcaagcgcaaagttctt
gttactagagttttgcgagaagctaaaggtcgatcatttgagcgacatttggctgcgcga
ctgaaaaagcttaacaccaccatcatgtgtgtgcccacaggcatggccaggcagcgagcg
aataatacgacactcaacaggcggacgatgagggtcaattggcaggtggagtggatgacc
ttcgaggatccggcagaaacggagtcgaagaaaataagggttttatccaaggttatggat
gacacgcctctataccaagcctaccatacgtcgttgtcggagcagcagcgggcgaaagga
aaacaatccaagaagatcccatgggcgggcctggatggacaattgcaggattcgacaaat
tcgacatggtcgtctgggtcattcgcacttcaggacccattctcacagacttggatgaat
tatcacgacacagagccaggcatgtggccatccgaaaaggaccagactcaaaaacaacag
ttccagtacctcctggtcaaccacagctcacctccagacaaacccgtcgtcacgaagctt
gaaccggaggattgtctccgcgaaattctcaagaacacacgcgttctcgaatttccgacg
atatgtattctcgaccatgatcaaaacctcccctcaaattttacgctgggacctaaagat
actgtttcagaagccggcaacaagagaaagaactcattcggcaagaaaggtcctatgaag
ccgaacaagaggagaaacaagggcaaggacagggatatagaagaaggggaggttaacagt
gatgatgaaggggaccagtctgatgataatgccgttgggtttgaggcaggtgatgttatt
gccgagcagagtcttggggaggaggaggacgacgacagcgacgatacgagtagctcaggg
agcgacagtgaatga
>Fp24r
atgtctgaccctctcctcacatctctatgtggaatttgtcatatctcagtacctaaatac
aagtgcccacgatgtggcgctcgaacctgctcactcggatgtataaaaaaacacaaagct
tggtctgaatgctctggcgaacgcgatgcgacagcctaccttgccccctcgaagcttcgc
acacccgctggtgtcgaccacgactacaatttccttcatgggatcgaactttccgtcgaa
cgctccgagaagcttcttgtagaagagcgccagatcgtacaagaagaagaattgcgcccc
atgacgattcaagaggtcaaatggaaacccggacgagatgggcgcaagcgcaaagttctt
gttactagagttttgcgagaagctaaaggtcgatcatttgagcgacatttggctgcgcga
ctgaaaaagcttaacaccaccatcatgtgtgtgcccacaggcatggccaggcagcgagcg
aataatacgacactcaacaggcggacgatgagggtcaattggcaggtggagtggatgacc
ttcgaggatccggcagaaacggagtcgaagaaaataagggttttatccaaggttatggat
gacacgcctctataccaagcctaccatacgtcgttgtcggagcagcagcgggcgaaagga
aaacaatccaagaagatcccatgggcgggcctggatggacaattgcaggattcgacaaat
tcgacatggtcgtctgggtcattcgcacttcaggacccattctcacagacttggatgaat
tatcacgacacagagccaggcatgtggccatccgaaaaggaccagactcaaaaacaacag
ttccagtacctcctggtcaaccacagctcacctccagacaaacccgtcgtcacgaagctt
gaaccggaggattgtctccgcgaaattctcaagaacacacgcgttctcgaatttccgacg
atatgtattctcgaccatgatcaaaacctcccctcaaattttacgctgggacctaaagat
actgtttcagaagccggcaacaagagaaagaacccattcggcaagaaaggtcctatgaag
ccgaacaagaggagaaacaagggcaaggacagggatatagaagaaggggaggttaacagt
gatgatgaaggggaccagtctgatgataatgccgttgggtttgaggcaggtgatgttatt
gccgagcagagtcttggggaggaggaggacgacgacagcgacgatacgagtagctcaggg
agcgacagtgaatga
>Fp2516
atgtctgaccctctcctcacatctctatgtggaatttgtcatatctcagtacctaaatac
aagtgcccacgatgtggcgctcgaacctgctcactcggatgtataaaaaaacacaaagct
tggtctgaatgctctggcgaacgcgatgcgacagcctaccttgccccctcgaagcttcgc
acacccgctggtgtcgaccacgactacaatttccttcatgggatcgaactttccgtcgaa
cgctccgagaagcttcttgtagaagagcgccagatcgtacaagaagaagaattgcgcccc
atgacgattcaagaggtcaaatggaaacccggacgagatgggcgcaagcgcaaagttctt
gttactagagttttgcgagaagctaaaggtcgatcatttgagcgacatttggctgcgcga
ctgaaaaagcttaacaccaccatcatgtgtgtgcccacaggcatggccaggcagcgagcg
aataatacgacactcaacaggcggacgatgagggtcaattggcaggtggagtggatgacc
ttcgaggatccggcagaaacggagtcgaagaaaataagggttttatccaaggttatggat
gacacgcctctataccaagcctaccatacgtcgttgtcggagcagcagcgggcgaaagga
aaacaatccaagaagatcccatgggcgggcctggatggacaattgcaggattcgacaaat
tcgacatggtcgtctgggtcattcgcacttcaggacccattctcacagacttggatgaat
tatcacgacacagagccaggcatgtggccatccgaaaaggaccagactcaaaaacaacag
ttccagtacctcctggtcaaccacagctcacctccagacaaacccgtcgtcacgaagctt
gaaccggaggattgtctccgcgaaattctcaagaacacacgcgttctcgaatttccgacg
atatgtattctcgaccatgatcaaaacctcccctcaaattttacgctgggacctaaagat
actgtttcagaagccggcaacaagagaaagaacccattcggcaagaaaggtcctatgaag
ccgaacaagaggagaaacaagggcaaggacagggatatagaagaaggggaggttaacagt
gatgatgaaggggaccagtctgatgataatgccgttgggtttgaggcaggtgatgttatt
gccgagcagagtcttggggaggaggaggacgacgacagcgacgatacgagtagctcaggg
agcgacagtgaatga
>Fp26r
atgtctgaccctctcctcacatctctatgtggaatttgtcatatctcagtacctaaatac
aagtgcccacgatgtggcgctcgaacctgctcactcggatgtataaaaaaacacaaagct
tggtctgaatgctctggcgaacgcgatgcgacagcctaccttgccccctcgaagcttcgc
acacccgctggtgtcgaccacgactacaatttccttcatgggatcgaactttccgtcgaa
cgctccgagaagcttcttgtagaagagcgccagatcgtacaagaagaagaattgcgcccc
atgacgattcaagaggtcaaatggaaacccggacgagatgggcgcaagcgcaaagttctt
gttactagagttttgcgagaagctaaaggtcgatcatttgagcgacatttggctgcgcga
ctgaaaaagcttaacaccaccatcatgtgtgtgcccacaggcatggccaggcagcgagcg
aataatacgacactcaacaggcggacgatgagggtcaattggcaggtggagtggatgacc
ttcgaggatccggcagaaacggagtcgaagaaaataagggttttatccaaggttatggat
gacacgcctctataccaagcctaccatacgtcgttgtcggagcagcagcgggcgaaagga
aaacaatccaagaagatcccatgggcgggcctggatggacaattgcaggattcgacaaat
tcgacatggtcgtctgggtcattcgcacttcaggacccattctcacagacttggatgaat
tatcacgacacagagccaggcatgtggccatccgaaaaggaccagactcaaaaacaacag
ttccagtacctcctggtcaaccacagctcacctccagacaaacccgtcgtcacgaagctt
gaaccggaggattgtctccgcgaaattctcaagaacacacgcgttctcgaatttccgacg
atatgtattctcgaccatgatcaaaacctcccctcaaattttacgctgggacctaaagat
actgtttcagaagccggcaacaagagaaagaactcattcggcaagaaaggtcctatgaag
ccgaacaagaggagaaacaagggcaaggacagggatatagaagaaggggaggttaacagt
gatgatgaaggggaccagtctgatgataatgccgttgggtttgaggcaggtgatgttatt
gccgagcagagtcttggggaggaggacgacgacgacagcgacgatacgagtagctcaggg
agcgacagtgaatga
>Fp33
atgtctgaccctctcctaacatctctatgtggaatttgtcatatctcagtacctaaatac
aagtgcccacgatgtggcgctcgaacctgctcactcggatgtataaaaaaacacaaagct
tggtctgaatgctctggcgaacgcgatgcgacagcctaccttgccccctcgaagcttcgc
acacccgctggtgtcgaccacgactacaatttccttcatgggatcgaactttccgtcgaa
cgctccgagaagcttcttgtagaagagcgccagatcgtacaagaagaagaattgcgcccc
atgacgattcaagaggtcaaatggaaacccggacgagatgggcgcaagcgcaaagttctt
gttactagagttttgcgagaagctaaaggtcgatcatttgagcgacatttggctgcgcga
ctgaaaaagcttaacaccaccatcatgtgtgtgcccacaggcatggccaggcagcgagcg
aataatacgacactcaacaggcggacgatgagggtcaattggcaggtggagtggatgacc
ttcgaggatccggcagaaacggagtcgaagaaaataagggttttatccaaggttatggat
gacacgcctctataccaagcctaccatacgtcgctgtcggagcagcagcgggcgaaagga
aaacaatccaagaagatcccatgggcgggcctggatggacaattgcaggattcgacgaat
tcgacatggtcgtctgggtcattcgcacttcaggacccattctcacagacttggatgaat
tatcacgacacagagccaggcatgtggccatccgaaaaggaccagactcaaaaacaacag
ttccagtacctcctggtcaaccacagctcacctccagacaaacccgtcgtcacgaagctt
gaaccggaggattgtctccgcgaaattctcaagaacacacgcgttctcgaatttccgacg
atatgcattctcgaccatgatcaaaacctcccctcaaattttacgctgggacctaaagat
actgtttcagaagccggcaacaagagaaagaacccattcggcaagaaaggtcctatgaag
ccgaacaagaggagaaacaagagcaagggcagggatatagaagaaggggaggttaacagt
gatgatgaaggggaccagtctgatgataatgccgttgggtttgaggcaggtgatgttatt
gccgagcagagtcttggggaggaggacgacgacgacagcgacgatacgagtagctcaggg
agcgacagtgaatga
>Fp34
atgtctgaccctctcctcacatctctatgtggaatttgtcatatctcagtacctaaatac
aagtgcccacgatgtggcgctcgaacctgctcactcggatgtataaaaaaacataaagct
tggtctgaatgctctggcgaacgcgatgcgacagcctacgttgccccctcgaagcttcgc
acacccgctggtgtcgaccacgactacaatttccttcatgggatcgaactttccgtcgaa
cgctccgagaagcttcttgtagaagagcgccagatcgtacaagaagaagaattgcgcccc
atgacgattcaagaggtcaaatggaaacccggacgagatgggcgcaagcgcaaagttctt
gttactagagttttgcgagaagctaaaggtcgatcatttgagcgacatttggctgcgcga
ctgaagaagcttaacaccaccatcatgtgtgtgcccacaggcatggccaggcagcgagcg
aataatacgacactcaacaggcggacgatgagggtcaattggcaggtggagtggatgacc
ttcgaggatccggcagaaacggagtcgaagaaaataagggttttatccaaggttatggat
gacacgcctctataccaagcctaccatacgtcgttgtcggagcagcagcgggcgaaagga
aaacaatccaagaagatcccatgggcgggcctggatggacaattgcaggattcgacaaat
tcgacatggtcgtctgggtcattcgcacttcaggacccattctcacagacttggatgaat
tatcacgacacagagccaggcatgtggccatccgaaaaggaccagactcaaaaacaacag
ttccagtacctcctggtcaaccacagctcacctccagacaaacccgtcgtcacgaagctt
gaaccggaggattgtctccgcgaaattctcaagaacacacgcgttctcgaatttccgacg
atatgtattctcgaccatgatcaaaacctcccctcaaattttacgctgggacctaaagat
actgtttcagaagccggcaacaagagaaagaacccattcggcaagaaaggtcctatgaag
ccgaacaagaggagaaacaagggcaaggacagggatatagaagaaggggaggttaacagt
gatgatgaaggggaccagtctgatgataatgccgttgggtttgaggcaggtgatgttatt
gccgagcagagtcttggggaggaggacgacgacgacagcgacgatacgagtagctcaggg
agcgacagtgaatga
>Fp35
atgtctgaccctctcctcacatctctatgtggaatttgtcatatctcagtacctaaatac
aagtgcccacgatgtggcgctcgaacctgctcactcggatgtataaaaaaacacaaagct
tggtctgaatgctctggcgaacgcgatgcgacagcctaccttgccccctcgaagcttcgc
acacccgctggtgtcgaccacgactacaatttccttcatgggatcgaactttccgtcgaa
cgctccgagaagcttcttgtagaagagcgccagatcgtacaagaagaagaattgcgcccc
atgacgattcaagaggtcaaatggaaacccggacgagatgggcgcaagcgcaaagttctt
gttactagagttttgcgagaagctaaaggtcgatcatttgagcgacatttggctgcgcga
ctgaaaaagcttaacaccaccatcatgtgtgtgcccacaggcatggccaggcagcgagcg
aataatacgacactcaacaggcggacgatgagggtcaattggcaggtggagtggatgacc
ttcgaggatccggcagaaacggagtcgaagaaaataagggttttatccaaggttatggat
gacacgcctctataccaagcctaccatacgtcgttgtcggagcagcagcgggcgaaagga
aaacaatccaagaagatcccatgggcgggcctggatggacaattgcaggattcgacaaat
tcgacatggtcgtctgggtcattcgcacttcaggacccattctcacagacttggatgaat
tatcacgacacagagccaggcatgtggccatccgaaaaggaccagactcaaaaacaacag
ttccagtacctcctggtcaaccacagctcacctccagacaaacccgtcgtcacgaagctt
gaaccggaggattgtctccgcgaaattctcaagaacacacgcgttctcgaatttccgacg
atatgtattctcgaccatgatcaaaacctcccctcaaattttacgctgggacctaaagat
actgtttcagaagccggcaacaagagaaagaacccattcggcaagaaaggtcctatgaag
ccgaacaagaggagaaacaagggcaaggacagggatatagaagaaggggaggttaacagt
gatgatgaaggggaccagtctgatgataatgccgttgggtttgaggcaggtgatgttatt
gccgagcagagtcttggggaggaggacgacgacgacagcgacgatacgagtagctcaggg
agcgacagtgaatga
>Fp38
atgtctgaccctctcctcacatctctatgtggaatttgtcatatctcagtacctaaatac
aagtgcccacgatgtggcgctcgaacctgctcactcggatgtataaaaaaacacaaagct
tggtctgaatgctctggcgaacgcgatgcgacagcctaccttgccccctcgaagcttcgc
acacccgctggtgtcgaccacgactacaatttccttcatgggatcgaactttccgtcgaa
cgctccgagaagcttcttgtagaagagcgccagatcgtacaagaagaagaattgcgcccc
atgacgattcaagaggtcaaatggaaacccggacgagatgggcgcaagcgcaaagttctt
gttactagagttttgcgagaagctaaaggtcgatcatttgagcgacatttggctgcgcga
ctgaaaaagcttaacaccaccatcatgtgtgtgcccacaggcatggccaggcagcgagcg
aataatacgacactcaacaggcggacgatgagggtcaattggcaggtggagtggatgacc
ttcgaggatccggcagaaacggagtcgaagaaaataagggttttatccaaggttatggat
gacacgcctctataccaagcctaccatacgtcgttgtcggagcagcagcgggcgaaagga
aaacaatccaagaagatcccatgggcgggcctggatggacaattgcaggattcgacaaat
tcgacatggtcgtctgggtcattcgcacttcaggacccattctcacagacttggatgaat
tatcacgacacagagccaggcatgtggccatccgaaaaggaccagactcaaaaacaacag
ttccagtacctcctggtcaaccacagctcacctccagacaaacccgtcgtcacgaagctt
gaaccggaggattgtctccgcgaaattctcaagaacacacgcgttctcgaatttccgacg
atatgtattctcgaccatgatcaaaacctcccctcaaattttacgctgggacctaaagat
actgtttcagaagccggcaacaagagaaagaacccattcggcaagaaaggtcctatgaag
ccgaacaagaggagaaacaagggcaaggacagggatatagaagaaggggaggttaacagt
gatgatgaaggggaccagtctgatgataatgccgttgggtttgaggcaggtgatgttatt
gccgagcagagtcttggggaggaggacgacgacgacagcgacgatacgagtagctcaggg
agcgacagtgaatga
>Fp39
atgtctgaccctctcctcacatctctatgtggaatttgtcatatctcagtacctaaatac
aagtgcccacgatgtggcgctcgaacctgctcactcggatgtataaaaaaacacaaagct
tggtctgaatgctctggcgaacgcgatgcgacagcctaccttgccccctcgaagcttcgc
acacccgctggtgtcgaccacgactacaatttccttcatgggatcgaactttccgtcgaa
cgctccgagaagcttcttgtagaagagcgccagatcgtacaagaagaagaattgcgcccc
atgacgattcaagaggtcaaatggaaacccggacgagatgggcgcaagcgcaaagttctt
gttactagagttttgcgagaagctaaaggtcgatcatttgagcgacatttggctgcgcga
ctgaaaaagcttaacaccaccatcatgtgtgtgcccacaggcatggccaggcagcgagcg
aataatacgacactcaacaggcggacgatgagggtcaattggcaggtggagtggatgacc
ttcgaggatccggcagaaacggagtcgaagaaaataagggttttatccaaggttatggat
gacacgcctctataccaagcctaccatacgtcgttgtcggagcagcagcgggcgaaagga
aaacaatccaagaagatcccatgggcgggcctggatggacaattgcaggattcgacaaat
tcgacatggtcgtctgggtcattcgcacttcaggacccattctcacagacttggatgaat
tatcacgacacagagccaggcatgtggccatccgaaaaggaccagactcaaaaacaacag
ttccagtacctcctggtcaaccacagctcacctccagacaaacccgtcgtcacgaagctt
gaaccggaggattgtctccgcgaaattctcaagaacacacgcgttctcgaatttccgacg
atatgtattctcgaccatgatcaaaacctcccctcaaattttacgctgggacctaaagat
actgtttcagaagccggcaacaagagaaagaacccattcggcaagaaaggtcctatgaag
ccgaacaagaggagaaacaagggcaaggacagggatatagaagaaggggaggttaacagt
gatgatgaaggggaccagtctgatgataatgccgttgggtttgaggcaggtgatgttatt
gccgagcagagtcttggggaggaggaggacgacgacagcgacgatacgagtagctcaggg
agcgacagtgaatga
>Fp42
atgtctgaccctctcctcacatctctatgtggaatttgtcatatctcagtacctaaatac
aagtgcccacgatgtggcgctcgaacctgctcactcggatgtataaaaaaacacaaagct
tggtctgaatgctctggcgaacgcgatgcgacagcctaccttgccccctcgaagcttcgc
acacccgctggtgtcgaccacgactacaatttccttcatgggatcgaactttccgtcgaa
cgctccgagaagcttcttgtagaagagcgccagatcgtacaagaagaagaattgcgcccc
atgacgattcaagaggtcaaatggaaacccggacgagatgggcgcaagcgcaaagttctt
gttactagagttttgcgagaagctaaaggtcgatcatttgagcgacatttggctgcgcga
ctgaaaaagcttaacaccaccatcatgtgtgtgcccacaggcatggccaggcagcgagcg
aataatacgacactcaacaggcggacgatgagggtcaattggcaggtggagtggatgacc
ttcgaggatccggcagaaacggagtcgaagaaaataagggttttatccaaggttatggat
gacacgcctctataccaagcctaccatacgtcgttgtcggagcagcagcgggcgaaagga
aaacaatccaagaagatcccatgggcgggcctggatggacaattgcaggattcgacaaat
tcgacatggtcgtctgggtcattcgcacttcaggacccattctcacagacttggatgaat
tatcacgacacagagccaggcatgtggccatccgaaaaggaccagactcaaaaacaacag
ttccagtacctcctggtcaaccacagctcacctccagacaaacccgtcgtcacgaagctt
gaaccggaggattgtctccgcgaaattctcaagaacacacgcgttctcgaatttccgacg
atatgtattctcgaccatgatcaaaacctcccctcaaattttacgctgggacctaaagat
actgtttcagaagccggcaacaagagaaagaactcattcggcaagaaaggtcctatgaag
ccgaacaagaggagaaacaagggcaaggacagggatatagaagaaggggaggttaacagt
gatgatgaaggggaccagtctgatgataatgccgttgggtttgaggcaggtgatgttatt
gccgagcagagtcttggggaggaggacgacgacgacagcgacgatacgagtagctcaggg
agcgacagtgaatga
>Fp44
atgtctgaccctctcctcacatctctatgtggaatttgtcatatctcagtacctaaatac
aagtgcccacgatgtggcgctcgaacctgctcactcggatgtataaaaaaacacaaagct
tggtctgaatgctctggcgaacgcgatgcgacagcctaccttgccccctcgaagcttcgc
acacccgctggtgtcgaccacgactacaatttccttcatgggatcgaactttccgtcgaa
cgctccgagaagcttcttgtagaagagcgccagatcgtacaagaagaagaattgcgcccc
atgacgattcaagaggtcaaatggaaacccggacgagatgggcgcaagcgcaaagttctt
gttactagagttttgcgagaagctaaaggtcgatcatttgagcgacatttggctgcgcga
ctgaaaaagcttaacaccaccatcatgtgtgtgcccacaggcatggccaggcagcgagcg
aataatacgacactcaacaggcggacgatgagggtcaattggcaggtggagtggatgacc
ttcgaggatccggcagaaacggagtcgaagaaaataagggttttatccaaggttatggat
gacacgcctctataccaagcctaccatacgtcgttgtcggagcagcagcgggcgaaagga
aaacaatccaagaagatcccatgggcgggcctggatggacaattgcaggattcgacaaat
tcgacatggtcgtctgggtcattcgcacttcaggacccattctcacagacttggatgaat
tatcacgacacagagccaggcatgtggccatccgaaaaggaccagactcaaaaacaacag
ttccagtacctcctggtcaaccacagctcacctccagacaaacccgtcgtcacgaagctt
gaaccggaggattgtctccgcgaaattctcaagaacacacgcgttctcgaatttccgacg
atatgtattctcgaccatgatcaaaacctcccctcaaattttacgctgggacctaaagat
actgtttcagaagccggcaacaagagaaagaacccattcggcaagaaaggtcctatgaag
ccgaacaagaggagaaacaagggcaaggacagggatatagaagaaggggaggttaacagt
gatgatgaaggggaccagtctgatgataatgccgttgggtttgaggcaggtgatgttatt
gccgagcagagtcttggggaggaggaggacgacgacagcgacgatacgagtagctcaggg
agcgacagtgaatga
>Fp49
atgtctgaccctctcctcacatctctatgtggaatttgtcatatctcagtacctaaatac
aagtgcccacgatgtggcgctcgaacctgctcactcggatgtataaaaaaacacaaagct
tggtctgaatgctctggcgaacgcgatgcgacagcctaccttgccccctcgaagcttcgc
acacccgctggtgtcgaccacgactacaatttccttcatgggatcgaactttccgtcgaa
cgctccgagaagcttcttgtagaagagcgccagatcgtacaagaagaagaattgcgcccc
atgacgattcaagaggtcaaatggaaacccggacgagatgggcgcaagcgcaaagttctt
gttactagagttttgcgagaagctaaaggtcgatcatttgagcgacatttggctgcgcga
ctgaaaaagcttaacaccaccatcatgtgtgtgcccacaggcatggccaggcagcgagcg
aataatacgacactcaacaggcggacgatgagggtcaattggcaggtggagtggatgacc
ttcgaggatccggcagaaacggagtcgaagaaaataagggttttatccaaggttatggat
gacacgcctctataccaagcctaccatacgtcgttgtcggagcagcagcgggcgaaagga
aaacaatccaagaagatcccatgggcgggcctggatggacaattgcaggattcgacaaat
tcgacatggtcgtctgggtcattcgcacttcaggacccattctcacagacttggatgaat
tatcacgacacagagccaggcatgtggccatccgaaaaggaccagactcaaaaacaacag
ttccagtacctcctggtcaaccacagctcacctccagacaaacccgtcgtcacgaagctt
gaaccggaggattgtctccgcgaaattctcaagaacacacgcgttctcgaatttccgacg
atatgtattctcgaccatgatcaaaacctcccctcaaattttacgctgggacctaaagat
actgtttcagaagccggcaacaagagaaagaactcattcggcaagaaaggtcctatgaag
ccgaacaagaggagaaacaagggcaaggacagggatatagaagaaggggaggttaacagt
gatgatgaaggggaccagtctgatgataatgccgttgggtttgaggcaggtgatgttatt
gccgagcagagtcttggggaggaggacgacgacgacagcgacgatacgagtagctcaggg
agcgacagtgaatga
>Fp50
atgtctgaccctctcctcacatctctatgtggaatttgtcatatctcagtacctaaatac
aagtgcccacgatgtggcgctcgaacctgctcactcggatgtataaaaaaacacaaagct
tggtctgaatgctctggcgaacgcgatgcgacagcctaccttgccccctcgaagcttcgc
acacccgctggtgtcgaccacgactacaatttccttcatgggatcgaactttccgtcgaa
cgctccgagaagcttcttgtagaagagcgccagatcgtacaagaagaagaattgcgcccc
atgacgattcaagaggtcaaatggaaacccggacgagatgggcgcaagcgcaaagttctt
gttactagagttttgcgagaagctaaaggtcgatcatttgagcgacatttggctgcgcga
ctgaaaaagcttaacaccaccatcatgtgtgtgcccacaggcatggccaggcagcgagcg
aataatacgacactcaacaggcggacgatgagggtcaattggcaggtggagtggatgacc
ttcgaggatccggcagaaacggagtcgaagaaaataagggttttatccaaggttatggat
gacacgcctctataccaagcctaccatacgtcgttgtcggagcagcagcgggcgaaagga
aaacaatccaagaagatcccatgggcgggcctggatggacaattgcaggattcgacaaat
tcgacatggtcgtctgggtcattcgcacttcaggacccattctcacagaattggatgaat
tatcacgacacagagccaggcatgtggccatccgaaaaggaccagactcaaaaacaacag
ttccagtacctcctggtcaaccacagctcacctccagacaaacccgtcgtcacgaagctt
gaaccggaggattgtctccgcgaaattctcaagaacacacgcgttctcgaatttccgacg
atatgtattctcgaccatgatcaaaacctcccctcaaattttacgctgggacctaaagat
actgtttcagaagccggcaacaagagaaagaacccattcggcaagaaaggtcctatgaag
ccgaacaagaggagaaacaagggcaaggacagggatatagaagaaggggaggttaacagt
gatgatgaaggggaccagtctgatgataatgccgttgggtttgaggcaggtgatgttatt
gccgagcagagtcttggggaggaggaggacgacgacagcgacgatacgagtagctcaggg
agcgacagtgaatga
>Fp51
atgtctgaccctctcctaacatctctatgtggaatttgtcatatctcagtacctaaatac
aagtgcccacgatgtggcgctcgaacctgctcactcggatgtataaaaaaacacaaagct
tggtctgaatgctctggcgaacgcgatgcgacagcctaccttgccccctcgaagcttcgc
acacccgctggtgtcgaccacgactacaatttccttcatgggatcgaactttccgtcgaa
cgctccgagaagcttcttgtagaagagcgccagatcgtacaagaagaagaattgcgcccc
atgacgattcaagaggtcaaatggaaacccggacgagatgggcgcaagcgcaaagttctt
gttactagagttttgcgagaagctaaaggtcgatcatttgagcgacatttggctgcgcga
ctgaaaaagcttaacaccaccatcatgtgtgtgcccacaggcatggccaggcagcgagcg
aataatacgacactcaacaggcggacgatgagggtcaattggcaggtggagtggatgacc
ttcgaggatccggcagaaacggagtcgaagaaaataagggttttatccaaggttatggat
gacacgcctctataccaagcctaccatacgtcgctgtcggagcagcagcgggcgaaagga
aaacaatccaagaagatcccatgggcgggcctggatggacaattgcaggattcgacgaat
tcgacatggtcgtctgggtcattcgcacttcaggacccattctcacagacttggatgaat
tatcacgacacagagccaggcatgtggccatccgaaaaggaccagactcaaaaacaacag
ttccagtacctcctggtcaaccacagctcacctccagacaaacccgtcgtcacgaagctt
gaaccggaggattgtctccgcgaaattctcaagaacacacgcgttctcgaatttccgacg
atatgcattctcgaccatgatcaaaacctcccctcaaattttacgctgggacctaaagat
actgtttcagaagccggcaacaagagaaagaacccattcggcaagaaaggtcctatgaag
ccgaacaagaggagaaacaagagcaagggcagggatatagaagaaggggaggttaacagt
gatgatgaaggggaccagtctgatgataatgccgttgggtttgaggcaggtgatgttatt
gccgagcagagtcttggggaggaggacgacgacgacagcgacgatacgagtagctcaggg
agcgacagtgaatga
>Fp59
atgtctgaccctctcctaacatctctatgtggaatttgtcatatctcagtacctaaatac
aagtgcccacgatgtggcgctcgaacctgctcactcggatgtataaaaaaacacaaagct
tggtctgaatgctctggcgaacgcgatgcgacagcctaccttgccccctcgaagcttcgc
acacccgctggtgtcgaccacgactacaatttccttcatgggatcgaactttccgtcgaa
cgctccgagaagcttcttgtagaagagcgccagatcgtacaagaagaagaattgcgcccc
atgacgattcaagaggtcaaatggaaacccggacgagatgggcgcaagcgcaaagttctt
gttactagagttttgcgagaagctaaaggtcgatcatttgagcgacatttggctgcgcga
ctgaaaaagcttaacaccaccatcatgtgtgtgcccacaggcatggccaggcagcgagcg
aataatacgacactcaacaggcggacgatgagggtcaattggcaggtggagtggatgacc
ttcgaggatccggcagaaacggagtcgaagaaaataagggttttatccaaggttatggat
gacacgcctctataccaagcctaccatacgtcgctgtcggagcagcagcgggcgaaagga
aaacaatccaagaagatcccatgggcgggcctggatggacaattgcaggattcgacgaat
tcgacatggtcgtctgggtcattcgcacttcaggacccattctcacagacttggatgaat
tatcacgacacagagccaggcatgtggccatccgaaaaggaccagactcaaaaacaacag
ttccagtacctcctggtcaaccacagctcacctccagacaaacccgtcgtcacgaagctt
gaaccggaggattgtctccgcgaaattctcaagaacacacgcgttctcgaatttccgacg
atatgcattctcgaccatgatcaaaacctcccctcaaattttacgctgggacctaaagat
actgtttcagaagccggcaacaagagaaagaacccattcggcaagaaaggtcctatgaag
ccgaacaagaggagaaacaagagcaagggcagggatatagaagaaggggaggttaacagt
gatgatgaaggggaccagtctgatgataatgccgttgggtttgaggcaggtgatgttatt
gccgagcagagtcttggggaggaggacgacgacgacagcgacgatacgagtagctcaggg
agcgacagtgaatga
>Fp63
atgtctgaccctctcctcacatctctatgtggaatttgtcatatctcagtacctaaatac
aagtgcccacgatgtggcgctcgaacctgctcactcggatgtataaaaaaacataaagct
tggtctgaatgctctggcgaacgcgatgcgacagcctacgttgccccctcgaagcttcgc
acacccgctggtgtcgaccacgactacaatttccttcatgggatcgaactttccgtcgaa
cgctccgagaagcttcttgtagaagagcgccagatcgtacaagaagaagaattgcgcccc
atgacgattcaagaggtcaaatggaaacccggacgagatgggcgcaagcgcaaagttctt
gttactagagttttgcgagaagctaaaggtcgatcatttgagcgacatttggctgcgcga
ctgaagaagcttaacaccaccatcatgtgtgtgcccacaggcatggccaggcagcgagcg
aataatacgacactcaacaggcggacgatgagggtcaattggcaggtggagtggatgacc
ttcgaggatccggcagaaacggagtcgaagaaaataagggttttatccaaggttatggat
gacacgcctctataccaagcctaccatacgtcgttgtcggagcagcagcgggcgaaagga
aaacaatccaagaagatcccatgggcgggcctggatggacaattgcaggattcgacaaat
tcgacatggtcgtctgggtcattcgcacttcaggacccattctcacagacttggatgaat
tatcacgacacagagccaggcatgtggccatccgaaaaggaccagactcaaaaacaacag
ttccagtacctcctggtcaaccacagctcacctccagacaaacccgtcgtcacgaagctt
gaaccggaggattatctccgcgaaattctcaagaacacacgcgttctcgaatttccgacg
atatgtattctcgaccatgatcaaaacctcccctcaaattttacgctgggacctaaagat
actgtttcagaagccggcaacaagagaaagaacccattcggcaagaaaggtcctatgaag
ccgaacaagaggagaaacaagggcaaggacagggatatagaagaaggggaggttaacagt
gatgatgaaggggaccagtctgatgataatgccgttgggtttgaggcaggtgatgttatt
gccgagcagagtcttggggaggaggacgacgacgacagcgacgatacgagtagctcaggg
agcgacagtgaatga
>Fp65
atgtctgaccctctcctcacatctctatgtggaatttgtcatatctcagtacctaaatac
aagtgcccacgatgtggcgctcgaacctgctcactcggatgtataaaaaaacacaaagct
tggtctgaatgctctggcgaacgcgatgcgacagcctaccttgccccctcgaagcttcgc
acacccgctggtgtcgaccacgactacaatttccttcatgggatcgaactttccgtcgaa
cgctccgagaagcttcttgtagaagagcgccagatcgtacaagaagaagaattgcgcccc
atgacgattcaagaggtcaaatggaaacccggacgagatgggcgcaagcgcaaagttctt
gttactagagttttgcgagaagctaaaggtcgatcatttgagcgacatttggctgcgcga
ctgaaaaagcttaacaccaccatcatgtgtgtgcccacaggcatggccaggcagcgagcg
aataatacgacactcaacaggcggacgatgagggtcaattggcaggtggagtggatgacc
ttcgaggatccggcagaaacggagtcgaagaaaataagggttttatccaaggttatggat
gacacgcctctataccaagcctaccatacgtcgttgtcggagcagcagcgggcgaaagga
aaacaatccaagaagatcccatgggcgggcctggatggacaattgcaggattcgacaaat
tcgacatggtcgtctgggtcattcgcacttcaggacccattctcacagacttggatgaat
tatcacgacacagagccaggcatgtggccatccgaaaaggaccagactcaaaaacaacag
ttccagtacctcctggtcaaccacagctcacctccagacaaacccgtcgtcacgaagctt
gaaccggaggattgtctccgcgaaattctcaagaacacacgcgttctcgaatttccgacg
atatgtattctcgaccatgatcaaaacctcccctcaaattttacgctgggacctaaagat
actgtttcagaagccggcaacaagagaaagaacccattcggcaagaaaggtcctatgaag
ccgaacaagaggagaaacaagggcaaggacagggatatagaagaaggggaggttaacagt
gatgatgaaggggaccagtctgatgataatgccgttgggtttgaggcaggtgatgttatt
gccgagcagagtcttggggaggaggaggacgacgacagcgacgatacgagtagctcaggg
agcgacagtgaatga
>Fp66
atgtctgaccctctcctcacatctctatgtggaatttgtcatatctcagtacctaaatac
aagtgcccacgatgtggcgctcgaacctgctcactcggatgtataaaaaaacacaaagct
tggtctgaatgctctggcgaacgcgatgcgacagcctaccttgccccctcgaagcttcgc
acacccgctggtgtcgaccacgactacaatttccttcatgggatcgaactttccgtcgaa
cgctccgagaagcttcttgtagaagagcgccagatcgtacaagaagaagaattgcgcccc
atgacgattcaagaggtcaaatggaaacccggacgagatgggcgcaagcgcaaagttctt
gttactagagttttgcgagaagctaaaggtcgatcatttgagcgacatttggctgcgcga
ctgaaaaagcttaacaccaccatcatgtgtgtgcccacaggcatggccaggcagcgagcg
aataatacgacactcaacaggcggacgatgagggtcaattggcaggtggagtggatgacc
ttcgaggatccggcagaaacggagtcgaagaaaataagggttttatccaaggttatggat
gacacgcctctataccaagcctaccatacgtcgttgtcggagcagcagcgggcgaaagga
aaacaatccaagaagatcccatgggcgggcctggatggacaattgcaggattcgacaaat
tcgacatggtcgtctgggtcattcgcacttcaggacccattctcacagacttggatgaat
tatcacgacacagagccaggcatgtggccatccgaaaaggaccagactcaaaaacaacag
ttccagtacctcctggtcaaccacagctcacctccagacaaacccgtcgtcacgaagctt
gaaccggaggattgtctccgcgaaattctcaagaacacacgcgttctcgaatttccgacg
atatgtattctcgaccatgatcaaaacctcccctcaaattttacgctgggacctaaagat
actgtttcagaagccggcaacaagagaaagaacccattcggcaagaaaggtcctatgaag
ccgaacaagaggagaaacaagggcaaggacagggatatagaagaaggggaggttaacagt
gatgatgaaggggaccagtctgatgataatgccgttgggtttgaggcaggtgatgttatt
gccgagcagagtcttggggaggaggacgacgacgacagcgacgatacgagtagctcaggg
agcgacagtgaatga
>Fp72
atgtctgaccctctcctcacatctctatgtggaatttgtcatatctcagtacctaaatac
aagtgcccacgatgtggcgctcgaacctgctcactcggatgtataaaaaaacacaaagct
tggtctgaatgctctggcgaacgcgatgcgacagcctaccttgccccctcgaagcttcgc
acacccgctggtgtcgaccacgactacaatttccttcatgggatcgaactttccgtcgaa
cgctccgagaagcttcttgtagaagagcgccagatcgtacaagaagaagaattgcgcccc
atgacgattcaagaggtcaaatggaaacccggacgagatgggcgcaagcgcaaagttctt
gttactagagttttgcgagaagctaaaggtcgatcatttgagcgacatttggctgcgcga
ctgaaaaagcttaacaccaccatcatgtgtgtgcccacaggcatggccaggcagcgagcg
aataatacgacactcaacaggcggacgatgagggtcaattggcaggtggagtggatgacc
ttcgaggatccggcagaaacggagtcgaagaaaataagggttttatccaaggttatggat
gacacgcctctataccaagcctaccatacgtcgttgtcggagcagcagcgggcgaaagga
aaacaatccaagaagatcccatgggcgggcctggatggacaattgcaggattcgacaaat
tcgacatggtcgtctgggtcattcgcacttcaggacccattctcacagacttggatgaat
tatcacgacacagagccaggcatgtggccatccgaaaaggaccagactcaaaaacaacag
ttccagtacctcctggtcaaccacagctcacctccagacaaacccgtcgtcacgaagctt
gaaccggaggattgtctccgcgaaattctcaagaacacacgcgttctcgaatttccgacg
atatgtattctcgaccatgatcaaaacctcccctcaaattttacgctgggacctaaagat
actgtttcagaagccggcaacaagagaaagaacccattcggcaagaaaggtcctatgaag
ccgaacaagaggagaaacaagggcaaggacagggatatagaagaaggggaggttaacagt
gatgatgaaggggaccagtctgatgataatgccgttgggtttgaggcaggtgatgttatt
gccgagcagagtcttggggaggaggacgacgacgacagcgacgatacgagtagctcaggg
agcgacagtgaatga
>Fp73
atgtctgaccctctcctcacatctctatgtggaatttgtcatatctcagtacctaaatac
aagtgcccacgatgtggcgctcgaacctgctcactcggatgtataaaaaaacataaagct
tggtctgaatgctctggcgaacgcgatgcgacagcctacgttgccccctcgaagcttcgc
acacccgctggtgtcgaccacgactacaatttccttcatgggatcgaactttccgtcgaa
cgctccgagaagcttcttgtagaagagcgccagatcgtacaagaagaagaattgcgcccc
atgacgattcaagaggtcaaatggaaacccggacgagatgggcgcaagcgcaaagttctt
gttactagagttttgcgagaagctaaaggtcgatcatttgagcgacatttggctgcgcga
ctgaagaagcttaacaccaccatcatgtgtgtgcccacaggcatggccaggcagcgagcg
aataatacgacactcaacaggcggacgatgagggtcaattggcaggtggagtggatgacc
ttcgaggatccggcagaaacggagtcgaagaaaataagggttttatccaaggttatggat
gacacgcctctataccaagcctaccatacgtcgttgtcggagcagcagcgggcgaaagga
aaacaatccaagaagatcccatgggcgggcctggatggacaattgcaggattcgacaaat
tcgacatggtcgtctgggtcattcgcacttcaggacccattctcacagacttggatgaat
tatcacgacacagagccaggcatgtggccatccgaaaaggaccagactcaaaaacaacag
ttccagtacctcctggtcaaccacagctcacctccagacaaacccgtcgtcacgaagctt
gaaccggaggattgtctccgcgaaattctcaagaacacacgcgttctcgaatttccgacg
atatgtattctcgaccatgatcaaaacctcccctcaaattttacgctgggacctaaagat
actgtttcagaagccggcaacaagagaaagaacccattcggcaagaaaggtcctatgaag
ccgaacaagaggagaaacaagggcaaggacagggatatagaagaaggggaggttaacagt
gatgatgaaggggaccagtctgatgataatgccgttgggtttgaggcaggtgatgttatt
gccgagcagagtcttggggaggaggacgacgacgacagcgacgatacgagtagctcaggg
agcgacagtgaatga
>Fp76
atgtctgaccctctcctcacatctctatgtggaatttgtcatatctcagtacctaaatac
aagtgcccacgatgtggcgctcgaacctgctcactcggatgtataaaaaaacataaagct
tggtctgaatgctctggcgaacgcgatgcgacagcctacgttgccccctcgaagcttcgc
acacccgctggtgtcgaccacgactacaatttccttcatgggatcgaactttccgtcgaa
cgctccgagaagcttcttgtagaagagcgccagatcgtacaagaagaagaattgcgcccc
atgacgattcaagaggtcaaatggaaacccggacgagatgggcgcaagcgcaaagttctt
gttactagagttttgcgagaagctaaaggtcgatcatttgagcgacatttggctgcgcga
ctgaagaagcttaacaccaccatcatgtgtgtgcccacaggcatggccaggcagcgagcg
aataatacgacactcaacaggcggacgatgagggtcaattggcaggtggagtggatgacc
ttcgaggatccggcagaaacggagtcgaagaaaataagggttttatccaaggttatggat
gacacgcctctataccaagcctaccatacgtcgttgtcggagcagcagcgggcgaaagga
aaacaatccaagaagatcccatgggcgggcctggatggacaattgcaggattcgacaaat
tcgacatggtcgtctgggtcattcgcacttcaggacccattctcacagacttggatgaat
tatcacgacacagagccaggcatgtggccatccgaaaaggaccagactcaaaaacaacag
ttccagtacctcctggtcaaccacagctcacctccagacaaacccgtcgtcacgaagctt
gaaccggaggattgtctccgcgaaattctcaagaacacacgcgttctcgaatttccgacg
atatgtattctcgaccatgatcaaaacctcccctcaaattttacgctgggacctaaagat
actgtttcagaagccggcaacaagagaaagaacccattcggcaagaaaggtcctatgaag
ccgaacaagaggagaaacaagggcaaggacagggatatagaagaaggggaggttaacagt
gatgatgaaggggaccagtctgatgataatgccgttgggtttgaggcaggtgatgttatt
gccgagcagagtcttggggaggaggacgacgacgacagcgacgatacgagtagctcaggg
agcgacagtgaatga
>Fp78
atgtctgaccctctcctaacatctctatgtggaatttgtcatatctcagtacctaaatac
aagtgcccacgatgtggcgctcgaacctgctcactcggatgtataaaaaaacacaaagct
tggtctgaatgctctggcgaacgcgatgcgacagcctaccttgccccctcgaagcttcgc
acacccgctggtgtcgaccacgactacaatttccttcatgggatcgaactttccgtcgaa
cgctccgagaagcttcttgtagaagagcgccagatcgtacaagaagaagaattgcgcccc
atgacgattcaagaggtcaaatggaaacccggacgagatgggcgcaagcgcaaagttctt
gttactagagttttgcgagaagctaaaggtcgatcatttgagcgacatttggctgcgcga
ctgaaaaagcttaacaccaccatcatgtgtgtgcccacaggcatggccaggcagcgagcg
aataatacgacactcaacaggcggacgatgagggtcaattggcaggtggagtggatgacc
ttcgaggatccggcagaaacggagtcgaagaaaataagggttttatccaaggttatggat
gacacgcctctataccaagcctaccatacgtcgctgtcggagcagcagcgggcgaaagga
aaacaatccaagaagatcccatgggcgggcctggatggacaattgcaggattcgacgaat
tcgacatggtcgtctgggtcattcgcacttcaggacccattctcacagacttggatgaat
tatcacgacacagagccaggcatgtggccatccgaaaaggaccagactcaaaaacaacag
ttccagtacctcctggtcaaccacagctcacctccagacaaacccgtcgtcacgaagctt
gaaccggaggattgtctccgcgaaattctcaagaacacacgcgttctcgaatttccgacg
atatgcattctcgaccatgatcaaaacctcccctcaaattttacgctgggacctaaagat
actgtttcagaagccggcaacaagagaaagaacccattcggcaagaaaggtcctatgaag
ccgaacaagaggagaaacaagagcaagggcagggatatagaagaaggggaggttaacagt
gatgatgaaggggaccagtctgatgataatgccgttgggtttgaggcaggtgatgttatt
gccgagcagagtcttggggaggaggacgacgacgacagcgacgatacgagtagctcaggg
agcgacagtgaatga
>Fp81
atgtctgaccctctcctcacatctctatgtggaatttgtcatatctcagtacctaaatac
aagtgcccacgatgtggcgctcgaacctgctcactcggatgtataaaaaaacacaaagct
tggtctgaatgctctggcgaacgcgatgcgacagcctaccttgccccctcgaagcttcgc
acacccgctggtgtcgaccacgactacaatttccttcatgggatcgaactttccgtcgaa
cgctccgagaagcttcttgtagaagagcgccagatcgtacaagaagaagaattgcgcccc
atgacgattcaagaggtcaaatggaaacccggacgagatgggcgcaagcgcaaagttctt
gttactagagttttgcgagaagctaaaggtcgatcatttgagcgacatttggctgcgcga
ctgaaaaagcttaacaccaccatcatgtgtgtgcccacaggcatggccaggcagcgagcg
aataatacgacactcaacaggcggacgatgagggtcaattggcaggtggagtggatgacc
ttcgaggatccggcagaaacggagtcgaagaaaataagggttttatccaaggttatggat
gacacgcctctataccaagcctaccatacgtcgttgtcggagcagcagcgggcgaaagga
aaacaatccaagaagatcccatgggcgggcctggatggacaattgcaggattcgacaaat
tcgacatggtcgtctgggtcattcgcacttcaggacccattctcacagacttggatgaat
tatcacgacacagagccaggcatgtggccatccgaaaaggaccagactcaaaaacaacag
ttccagtacctcctggtcaaccacagctcacctccagacaaacccgtcgtcacgaagctt
gaaccggaggattgtctccgcgaaattctcaagaacacacgcgttctcgaatttccgacg
atatgtattctcgaccatgatcaaaacctcccctcaaattttacgctgggacctaaagat
actgtttcagaagccggcaacaagagaaagaacccattcggcaagaaaggtcctatgaag
ccgaacaagaggagaaacaagggcaaggacagggatatagaagaaggggaggttaacagt
gatgatgaaggggaccagtctgatgataatgccgttgggtttgaggcaggtgatgttatt
gccgagcagagtcttggggaggaggaggacgacgacagcgacgatacgagtagctcaggg
agcgacagtgaatga
>Fp84
atgtctgaccctctcctcacatctctatgtggaatttgtcatatctcagtacctaaatac
aagtgcccacgatgtggcgctcgaacctgctcactcggatgtataaaaaaacataaagct
tggtctgaatgctctggcgaacgcgatgcgacagcctacgttgccccctcgaagcttcgc
acacccgctggtgtcgaccacgactacaatttccttcatgggatcgaactttccgtcgaa
cgctccgagaagcttcttgtagaagagcgccagatcgtacaagaagaagaattgcgcccc
atgacgattcaagaggtcaaatggaaacccggacgagatgggcgcaagcgcaaagttctt
gttactagagttttgcgagaagctaaaggtcgatcatttgagcgacatttggctgcgcga
ctgaagaagcttaacaccaccatcatgtgtgtgcccacaggcatggccaggcagcgagcg
aataatacgacactcaacaggcggacgatgagggtcaattggcaggtggagtggatgacc
ttcgaggatccggcagaaacggagtcgaagaaaataagggttttatccaaggttatggat
gacacgcctctataccaagcctaccatacgtcgttgtcggagcagcagcgggcgaaagga
aaacaatccaagaagatcccatgggcgggcctggatggacaattgcaggattcgacaaat
tcgacatggtcgtctgggtcattcgcacttcaggacccattctcacagacttggatgaat
tatcacgacacagagccaggcatgtggccatccgaaaaggaccagactcaaaaacaacag
ttccagtacctcctgatcaaccacagctcacctccagacaaacccgtcgtcacgaagctt
gaaccggaggattgtctccgcgaaattctcaagaacacacgcgttctcgaatttccgacg
atatgtattctcgaccatgatcaaaacctcccctcaaattttacgctgggacctaaagat
actgtttcagaagccggcaacaagagaaagaacccattcggcaagaaaggtcctatgaag
ccgaacaagaggagaaacaagggcaaggacagggatatagaagaaggggaggttaacagt
gatgatgaaggggaccagtctgatgataatgccgttgggtttgaggcaggtgatgttatt
gccgagcagagtcttggggaggaggacgacgacgacagcgacgatacgagtagctcaggg
agcgacagtgaatga
>Fp86
atgtctgaccctctcctaacatctctatgtggaatttgtcatatctcagtacctaaatac
aagtgcccacgatgtggcgctcgaacctgctcactcggatgtataaaaaaacacaaagct
tggtctgaatgctctggcgaacgcgatgcgacagcctaccttgccccctcgaagcttcgc
acacccgctggtgtcgaccacgactacaatttccttcatgggatcgaactttccgtcgaa
cgctccgagaagcttcttgtagaagagcgccagatcgtacaagaagaagaattgcgcccc
atgacgattcaagaggtcaaatggaaacccggacgagatgggcgcaagcgcaaagttctt
gttactagagttttgcgagaagctaaaggtcgatcatttgagcgacatttggctgcgcga
ctgaaaaagcttaacaccaccatcatgtgtgtgcccacaggcatggccaggcagcgagcg
aataatacgacactcaacaggcggacgatgagggtcaattggcaggtggagtggatgacc
ttcgaggatccggcagaaacggagtcgaagaaaataagggttttatccaaggttatggat
gacacgcctctataccaagcctaccatacgtcgctgtcggagcagcagcgggcgaaagga
aaacaatccaagaagatcccatgggcgggcctggatggacaattgcaggattcgacgaat
tcgacatggtcgtctgggtcattcgcacttcaggacccattctcacagacttggatgaat
tatcacgacacagagccaggcatgtggccatccgaaaaggaccagactcaaaaacaacag
ttccagtacctcctggtcaaccacagctcacctccagacaaacccgtcgtcacgaagctt
gaaccggaggattgtctccgcgaaattctcaagaacacacgcgttctcgaatttccgacg
atatgcattctcgaccatgatcaaaacctcccctcaaattttacgctgggacctaaagat
actgtttcagaagccggcaacaagagaaagaacccattcggcaagaaaggtcctatgaag
ccgaacaagaggagaaacaagagcaagggcagggatatagaagaaggggaggttaacagt
gatgatgaaggggaccagtctgatgataatgccgttgggtttgaggcaggtgatgttatt
gccgagcagagtcttggggaggaggacgacgacgacagcgacgatacgagtagctcaggg
agcgacagtgaatga
>Fvenenatum.busco
atgtctgaccccctcctcacatctctatgtggcatttgccatatatcagtaccaaaatac
aagtgtccacgatgtggcgctcgaacctgttcactcggatgtataaaaaaacacaaagcc
tggtctgaatgctctggcgaacgcgatgcgacagcctatgttgccccctcgaagcttcgc
acacccgccggtgtcgaccacgactacaatttcctccatgggatcgagctttccgtcgaa
cgcgccgaaaaggttcttgtagaagagcgcaagatcgtacaagaagaagaattgcgcccc
atgacgattcaagaggtcaaatggaaacctgggcgagatggacgcaagcgcaaagttcta
gtcaccagagttttgcatgaggccaaaggtcgatcctttgagcgatacttggctgcgcga
ctgaagaagctcaacatcactatcatgtgtgcgcctacgggcatggccagacaacgagcg
aatcatacgacacttaacaggcggacgatgagggtcaattggcaggtggagtggatgact
tttgaggatgcgacaaatactgaggcggagaaaataagggctttgtctaaggttatggat
gacatgccactatatcaagcctaccatacgttcttggaggagcagcagtcggcgaaagga
aaacaatacaagaaaatcccacggacgggcctagacgggcaattgcaggattcgacgaat
tcgacatggtcatctggctcgtttgcacttcaggacccattctcacagacttggatgaac
catcacgacacagagccaggcatgtggccatcggaaaaggacgaggctcaaaaacggcaa
tttcagtacctcctggtcaaccacagctcaccttcagacaaacccgtcgtcacgaagctt
gacccggaagattgtctccgcgagattctcaagaacacacgcatcctcgaatttccgacg
atatgggtactcgatcgtgatcaaaggctcccctcaaactttacactaggacctaaggat
actgttttagaagccagcaacaagagaaaaaaccctttcggcaagaaaggtcctatgaag
ccgaacaagagaaaaaataagggcaaaaacggggatatagaggaaggggaggttaacagc
gatgaagaaggggaccagtcggatgataacgccgttggccttgaggcaggtgatgttatt
gctgagcagagtcttggggaggacaacgacgacgacagcgatgatacgagtagctcagga
agcgacagtgaatga
