# Supplementary material for: Apicidin biosynthesis is linked to accessory chromosomes in Fusarium poae isolates
Source: BMC Genomics. 2021 Aug 4;22:591. doi: 10.1186/s12864-021-07617-y (PMC8340494; doi:10.1186/s12864-021-07617-y)
Supplement: Supplementary file 17 — Additional file 17. Compressed folder containing alignments for each of the 4141 orthologs used in BUSCO analysis. [file 12864_2021_7617_MOESM17_ESM.zip › Fven2_nt_MAFFT/4816at5125_nt.mafft.fasta]

>Fp105
atggcttccgaaggtactacatggggcgcggaggatattggggcacagggtgatcaagtt
cagcatagcgaggaacaagttgataactatgctcaagactctcttgcctctggtgatgcc
gatgcagcggataatggtacagaagatgaagggggagaatatgacccagagtcggtcact
atcggtacacctgtcatggcccctgagccggcttcttctggtactcctcaacgtcagaca
tcaaagcctaagatgtcaggtggcttcatagttgaggcttccgatgacgaagatgat---
---------gatgaggatgaagatgaagaaaagcagcctgccaatgccgctccccagacc
gatgcagtccctactcaaaaccagcctggcccttccactacgcctgatgaacacgttcct
gcagctccaactcatgctcctgtccctcctgctgtcccttccaatgtgacaccggtcctt
gctggtctcgatcccgttgctctcctcgaatttcgtgtcaaagaggaccctcgtggcgat
atggatgcttggcaagagttgattgctgctcacagagactctggcactctcgaccaggcc
cgaagtacttataaccgcttcgtagagattttcccacaagctgcagataaatgggttgaa
tggattgagctggagctgaaatataataactttgtcgatgttgagcaactatttagcaga
tgtttgatgacagttcccaacgtgaagctgtggacagtctatctagactatattcgccgt
cgcaacgacctgaacaatgacccaaatagccaggctcgtcgcaccgttgctctgtcttac
gaatttgtgattgacaacattggtgtggaccgagattctggcaacatctggcagcaatat
gtccaattcgtcaagaatgggccaggccaagtcggcggggaagactggcaagatcgacaa
aagatggaccagttgcgcgcgatctacaaacgcgctgtcgctgttcccatgtcgaccgtc
aataatctctggaaggagtatgatcaattcgaaatgggattgaacaagatggctggtcgc
aaattcatccaggaccgttctccagcctacatgtcagccaagagtgctaacattgcgttg
gacaacatcacccggtatcttgaccgcacaaaccttccaagactcccacctgttccaggc
ttcaacggtgaccaggagtacagagatcaagttgaaatgtggaagaagtggattgcctgg
gaaaaggaagacccgcttgtcctgaagcctgatgagcccaaggcatacaaccagcgagtt
ctctatgtctacaagcaagcattgatggcactgcgattttggcctgaaatctgggtcgat
gcagcggaatggtgcttccaaaatgacatccgcgaaaatgacaaagaggtgggcacagaa
ctgctgctggagggtatcaaggcaaaccgcgagagtgtgttgcttgcattgaagcacgca
gaccatatcgaggttaaccatccaggcaaggaggttgacaaggcggcttttgcgcaagct
gttcgcaaaccgtacgatgatgttctggaaacgttgtacgagatgggcgacaaagtcaag
gagcgggaaaagttggaagtctcaacactgaagcaggcggcggcacaagacctagtccaa
gcgtccattgaggaaaacgatgacgacgacgaag------acaaacccaaacgttcgcct
atggaggagcgcatccttgccattcagaagggatatgctaccgaaacacaacttctgtca
aggacaatctcatatgtatggattgctatggcaagggccatgcgtcgcattcaaggcaaa
ggttctcaaacagaaggtggcttgcgcaaagtcttcaccgatgcccgtcaaaagggacga
ctcaccagtgatgtttacgtcgccgtggcgttactcgaagctgttgtctacaaggacaat
gtaggcgccaaaatctttgaaaggggtgcgcgtctattccctaacgatgaggtgttcatg
atagaatacttgaagtatctccattcgaaggatgacacgaccaatgcccgcgtcgttttt
gagacatgtatcaaccgcctggtttccaagccagacaccctagcaaaagccaagccgctt
tatgcttacttccacaagtacgaatcgcagtatggcgagttgtcacaaatttccaaactg
gaggaccgaatggcagaacttttcccagaggaccccaagctcaagtcctttgtagcccga
ttctcgaacgagacattcgatcccattgcggctcctatcatcatttccaagacagctcag
atgcgtccaaagcagatcgtccccatcgttgagcagcccatgcagcccgtctcactacga
aacagccccatgccgctccgacaggaacaaaatacccgggcgcagtatgttcgggcaact
gcttcaccgaaacggcctcttgctgttgatgatgaagagctcaacccacccaagcgactt
gctagaggcgtctcgccgctcaagggtgctgctggccgacgccttgaccagcagcgacgg
aaccaggcatcagcgctgcacagggatatcactttcttgctcaacattctgccgcctgct
caaagctatgacggcccgcggttgaacactgcagctttggtatcccttctccaaaatacc
gaagttcctgactattctacatggaaggctgctggtggaggccaacaacgttttggcaac
accacccacacacgacaagcatcaggagagtttgt---ccggccattgagcccatacgga
agatcatccgccacagctggtggatataggaattcgccattgcggccggagacgggaaat
gcgtatcaatcaaacccgtaccctctgcctgaagcaagtggccagcaatccacatggccg
caggtacctggtgcatacggtgcgccagcacccggacaattcggaggataccgatactga
>Fp108
atggcttccgaaggtactacatggggcgcggaggatattggggcacagggtgatcaagtt
cagcatagcgaggaacaagttgataactatgctcaagactctcttgcctctggtgatgcc
gatgcagcggataatggtacagaagatgaagggggagaatatgacccagagtcggtcact
atcggtacacctgtcatggcccctgagccggcttcttctggtactcctcaacgtcagaca
tcaaagcctaagatgtcaggtggcttcatagttgaggcttccgatgacgaagatgat---
---------gatgaggatgaagatgaagaaaagcagcctgccaatgccgctccccagacc
gatgcagtccctactcaaaaccagcctggcccttccactacgcctgatgaacacgttcct
gcagctccaactcatgctcctgtccctcctgctgtcccttccaatgtgacaccggtcctt
gctggtctcgatcccgttgctctcctcgaatttcgtgtcaaagaggaccctcgtggcgat
atggatgcttggcaagagttgattgctgctcacagagactctggcactctcgaccaggcc
cgaagtacttataaccgcttcgtagagattttcccacaagctgcagataaatgggttgaa
tggattgagctggagctgaaatataataactttgtcgatgttgagcaactatttagcaga
tgtttgatgacagttcccaacgtgaagctgtggacagtctatctagactatattcgccgt
cgcaacgacctgaacaatgacccaaatagccaggctcgtcgcaccgttgctctgtcttac
gaatttgtgattgacaacattggtgtggaccgagattctggcaacatctggcagcaatat
gtccaattcgtcaagaatgggccaggccaagtcggcggggaagactggcaagatcgacaa
aagatggaccagttgcgcgcgatctacaaacgcgctgtcgctgttcccatgtcgaccgtc
aataatctctggaaggagtatgatcaattcgaaatgggattgaacaagatggctggtcgc
aaattcatccaggaccgttctccagcctacatgtcagccaagagtgctaacattgcgttg
gacaacatcacccggtatcttgaccgcacaaaccttccaagactcccacctgttccaggc
ttcaacggtgaccaggagtacagagatcaagttgaaatgtggaagaagtggattgcctgg
gaaaaggaagacccgcttgtcctgaagcctgatgagcccaaggcatacaaccagcgagtt
ctctatgtctacaagcaagcattgatggcactgcgattttggcctgaaatctgggtcgat
gcagcggaatggtgcttccaaaatgacatccgcgaaaatgacaaagaggtgggcacagaa
ctgctgctggagggtatcaaggcaaaccgcgagagtgtgttgcttgcattgaagcacgca
gaccatatcgaggttaaccatccaggcaaggaggttgacaaggcggcttttgcgcaagct
gttcgcaaaccgtacgatgatgttctggaaacgttgtacgagatgggcgacaaagtcaag
gagcgggaaaagttggaagtctcaacactgaagcaggcggcggcacaagacctagtccaa
gcgtccattgaggaaaacgatgacgacgacgaag------acaaacccaaacgttcgcct
atggaggagcgcatccttgccattcagaagggatatgctaccgaaacacaacttctgtca
aggacaatctcatatgtatggattgctatggcaagggccatgcgtcgcattcaaggcaaa
ggttctcaaacagaaggtggcttgcgcaaagtcttcaccgatgcccgtcaaaagggacga
ctcaccagtgatgtttacgtcgccgtggcgttactcgaagctgttgtctacaaggacaat
gtaggcgccaaaatctttgaaaggggtgcgcgtctattccctaacgatgaggtgttcatg
atagaatacttgaagtatctccattcgaaggatgacacgaccaatgcccgcgtcgttttt
gagacatgtatcaaccgcctggtttccaagccagacaccctagcaaaagccaagccgctt
tatgcttacttccacaagtacgaatcgcagtatggcgagttgtcacaaatttccaaactg
gaggaccgaatggcagaacttttcccagaggaccccaagctcaagtcctttgtagcccga
ttctcgaacgagacattcgatcccattgcggctcctatcatcatttccaagacagctcag
atgcgtccaaagcagatcgtccccatcgttgagcagcccatgcagcccgtctcactacga
aacagccccatgccgctccgacaggaacaaaatacccgggcgcagtatgttcgggcaact
gcttcaccgaaacggcctcttgctgttgatgatgaagagctcaacccacccaagcgactt
gctagaggcgtctcgccgctcaagggtgctgctggccgacgccttgaccagcagcgacgg
aaccaggcatcagcgctgcacagggatatcactttcttgctcaacattctgccgcctgct
caaagctatgacggcccgcggttgaacactgcagctttggtatcccttctccaaaatacc
gaagttcctgactattctacatggaaggctgctggtggaggccaacaacgttttggcaac
accacccacacacgacaagcatcaggagagtttgt---ccggccattgagcccatacgga
agatcatccgccacagctggtggatataggaattcgccattgcggccggagacgggaaat
gcgtatcaatcaaacccgtaccctctgcctgaagcaagtggccagcaatccacatggccg
caggtacctggtgcatacggtgcgccagcacccggacaattcggaggataccgatactga
>Fp118
atggcttccgaaggtactacatggggcgcggaggatattggggcacagggcgatcaagtt
cagcatagcgaggaacaagttgataactatgctcaagactctcttgcctctggtgatgcc
gatgcagcggataatggtacagaagatgaagggggagaatatgacccagagtcggtcact
atcggtacacctgtcatggcccctgagccggcttcttctggtactcctcaacgtcagaca
tcaaagcctaagatgtcaggtggcttcatagttgaggcttccgatgacgaagatgat---
---------gatgaggatgaagatgaagaaaagcagcctgccaatgccgctccccagacc
gatgcagtccctactcaaaaccagcctggcccttccactacgcctgatgaacacgttcct
gcagctccaactcatgctcctgtccctcctgctgtcccttccaatgtgacaccggtcctt
gctggtctcgatcccgttgctctcctcgaatttcgtgtcaaagaggaccctcgtggcgat
atggatgcttggcaagagttgattgctgctcacagagactctggcactctcgaccaggcc
cgaagtacttataaccgcttcgtagagattttcccacaagctgcagataaatgggttgaa
tggattgagctggagctgaaatataataactttgtcgatgttgagcaactatttagcaga
tgtttgatgacagttcccaacgtgaagctgtggacagtctatctagactatattcgccgt
cgcaacgacctgaacaatgacccaaatagccaggctcgtcgcaccgttgctctgtcttac
gaatttgtgattgacaacattggcgtggaccgagattctggtaacatctggcagcaatat
gtccaattcgtcaagaatgggccaggccaagtcggcggggaagactggcaagatcgacaa
aagatggaccagttgcgcgcgatctacaaacgcgctgtcgctgttcccatgtcgaccgtc
aataatctctggaaggagtatgatcaattcgaaatgggattgaacaagatggctggtcgc
aaattcatccaggaccgttctccagcctacatgtcagccaagagtgctaacattgcgttg
gacaacatcacccggtatcttgaccgcacaaaccttccaagactcccacctgttccaggc
ttcaacggtgaccaggagtacagagatcaagttgaaatgtggaagaagtggattgcctgg
gaaaaggaagacccgcttgtcctgaagcctgatgagcccaaggcatacaaccagcgagtt
ctctatgtctacaagcaagcattgatggcactgcgattttggcctgaaatctgggtcgat
gcagcggaatggtgcttccaaaatgacatccgcgaaaatgacaaagaggtgggcacagaa
ctgctgctggagggtatcaaggcaaaccgcgagagtgtgttgcttgcattgaagcacgca
gaccatatcgaggttaaccatccaggcaaggaggttgacaaggcggcttttgcgcaagct
gttcgcaaaccgtacgatgatgttctggaaacgttgtacgagatgggcgacaaagtcaag
gagcgggaaaagttggaagtctcaacactgaagcaggcggcggcacaagacctagtccaa
gcgtccattgaggaaaacgatgacgacgacgaag------acaaacccaaacgttcgcct
atggaggagcgcatccttgccattcagaagggatatgctaccgaaacacaacttctgtca
aggacaatctcatatgtatggattgctatggcaagggccatgcgtcgcattcaaggcaaa
ggttctcaaacagaaggtggcttgcgcaaagtcttcaccgatgcccgtcaaaagggacga
ctcaccagtgatgtttacgtcgccgtggcgttactcgaagctgttgtctacaaggacaat
gtaggcgccaaaatctttgaaaggggtgcgcgtctattccctaacgatgaggtgttcatg
atagaatacttgaagtatctccattcgaaggatgacacgaccaatgcccgcgtcgttttt
gagacatgtatcaaccgcctggtttccaagccagacaccctagcaaaagccaagccgctt
tatgcttacttccacaagtacgaatcgcagtatggcgagttgtcacaaatttccaaactg
gaggaccgaatggcagaacttttcccagaggaccccaagctcaagtcctttgtagcccga
ttctcgaacgagacattcgatcccattgcggctcctatcatcatttccaagacagctcag
atgcgtccaaagcagatcgtccccatcgttgagcagcccatgcagcccgtctcactacga
aacagccccatgccgctccgacaggaacaaaatacccgggcgcagtatgttcgggcaact
gcttcaccgaaacggcctcttgctgttgatgatgaagagctcaacccacccaagcgactt
gctagaggcgtctcgccgctcaagggtgctgctggccgacgccttgaccagcagcgacgg
aaccaggcatcagcgctgcacagggatatcactttcttgctcaacattctgccgcctgct
caaagctatgacggcccgcggttgaacactgcagctttggtatcccttctccaaaatacc
gaagttcctgactattctacatggaaggctgctggtggaggccaacaacgttttggcaac
accacccacacacgacaagcatcaggagagtttgt---ccggccattgagcccatacgga
agatcatccgccacagctggtggatataggaattcgccattgcggccggagacgggaaat
gcgtatcaatcaaacccgtaccctctgcctgaagcaagtggccagcaatccacatggccg
caggtacctggtgcatacggtgcgccagcacccggacaattcggaggataccgatactga
>Fp122
atggcttccgaaggtactacatggggcgcggaggatattggggcacagggcgatcaagtt
cagcatagcgaggaacaagttgataactatgctcaagactctcttgcctctggtgatgcc
gatgcagcggataatggtacagaagatgaagggggagaatatgacccagagtcggtcact
atcggtacacctgtcatggcccctgagccggcttcttctggtactcctcaacgtcagaca
tcaaagcctaagatgtcaggtggcttcatagttgaggcttccgatgacgaagatgat---
---------gatgaggatgaagatgaagaaaagcagcctgccaatgccgctccccagacc
gatgcagtccctactcaaaaccagcctggcccttccactacgcctgatgaacacgttcct
gcagctccaactcatgctcctgtccctcctgctgtcccttccaatgtgacaccggtcctt
gctggtctcgatcccgttgctctcctcgaatttcgtgtcaaagaggaccctcgtggcgat
atggatgcttggcaagagttgattgctgctcacagagactctggcactctcgaccaggcc
cgaagtacttataaccgcttcgtagagattttcccacaagctgcagataaatgggttgaa
tggattgagctggagctgaaatataataactttgtcgatgttgagcaactatttagcaga
tgtttgatgacagttcccaacgtgaagctgtggacagtctatctagactatattcgccgt
cgcaacgacctgaacaatgacccaaatagccaggctcgtcgcaccgttgctctgtcttac
gaatttgtgattgacaacattggcgtggaccgagattctggtaacatctggcagcaatat
gtccaattcgtcaagaatgggccaggccaagtcggcggggaagactggcaagatcgacaa
aagatggaccagttgcgcgcgatctacaaacgcgctgtcgctgttcccatgtcgaccgtc
aataatctctggaaggagtatgatcaattcgaaatgggattgaacaagatggctggtcgc
aaattcatccaggaccgttctccagcctacatgtcagccaagagtgctaacattgcgttg
gacaacatcacccggtatcttgaccgcacaaaccttccaagactcccacctgttccaggc
ttcaacggtgaccaggagtacagagatcaagttgaaatgtggaagaagtggattgcctgg
gaaaaggaagacccgcttgtcctgaagcctgatgagcccaaggcatacaaccagcgagtt
ctctatgtctacaagcaagcattgatggcactgcgattttggcctgaaatctgggtcgat
gcagcggaatggtgcttccaaaatgacatccgcgaaaatgacaaagaggtgggcacagaa
ctgctgctggagggtatcaaggcaaaccgcgagagtgtgttgcttgcattgaagcacgca
gaccatatcgaggttaaccatccaggcaaggaggttgacaaggcggcttttgcgcaagct
gttcgcaaaccgtacgatgatgttctggaaacgttgtacgagatgggcgacaaagtcaag
gagcgggaaaagttggaagtctcaacactgaagcaggcggcggcacaagacctagtccaa
gcgtccattgaggaaaacgatgacgacgacgaag------acaaacccaaacgttcgcct
atggaggagcgcatccttgccattcagaagggatatgctaccgaaacacaacttctgtca
aggacaatctcatatgtatggattgctatggcaagggccatgcgtcgcattcaaggcaaa
ggttctcaaacagaaggtggcttgcgcaaagtcttcaccgatgcccgtcaaaagggacga
ctcaccagtgatgtttacgtcgccgtggcgttactcgaagctgttgtctacaaggacaat
gtaggcgccaaaatctttgaaaggggtgcgcgtctattccctaacgatgaggtgttcatg
atagaatacttgaagtatctccattcgaaggatgacacgaccaatgcccgcgtcgttttt
gagacatgtatcaaccgcctggtttccaagccagacaccctagcaaaagccaagccgctt
tatgcttacttccacaagtacgaatcgcagtatggcgagttgtcacaaatttccaaactg
gaggaccgaatggcagaacttttcccagaggaccccaagctcaagtcctttgtagcccga
ttctcgaacgagacattcgatcccattgcggctcctatcatcatttccaagacagctcag
atgcgtccaaagcagatcgtccccatcgttgagcagcccatgcagcccgtctcactacga
aacagccccatgccgctccgacaggaacaaaatacccgggcgcagtatgttcgggcaact
gcttcaccgaaacggcctcttgctgttgatgatgaagagctcaacccacccaagcgactt
gctagaggcgtctcgccgctcaagggtgctgctggccgacgccttgaccagcagcgacgg
aaccaggcatcagcgctgcacagggatatcactttcttgctcaacattctgccgcctgct
caaagctatgacggcccgcggttgaacactgcagctttggtatcccttctccaaaatacc
gaagttcctgactattctacatggaaggctgctggtggaggccaacaacgttttggcaac
accacccacacacgacaagcatcaggagagtttgt---ccggccattgagcccatacgga
agatcatccgccacagctggtggatataggaattcgccattgcggccggagacgggaaat
gcgtatcaatcaaacccgtaccctctgcctgaagcaagtggccagcaatccacatggccg
caggtacctggtgcatacggtgcgccagcacccggacaattcggaggataccgatactga
>Fp125
atggcttccgaaggtactacatggggcgcggaggatattggggcacagggcgatcaagtt
cagcatagcgaggaacaagttgataactatgctcaagactctcttgcctctggtgatgcc
gatgcagcggataatggtacagaagatgaagggggagaatatgacccagagtcggtcact
atcggtacacctgtcatggcccctgagccggcttcttctggtactcctcaacgtcagaca
tcaaagcctaagatgtcaggtggcttcatagttgaggcttccgatgacgaagatgat---
---------gatgaggatgaagatgaagaaaagcagcctgccaatgccgctccccagacc
gatgcagtccctactcaaaaccagcctggcccttccactacgcctgatgaacacgttcct
gcagctccaactcatgctcctgtccctcctgctgtcccttccaatgtgacaccggtcctt
gctggtctcgatcccgttgctctcctcgaatttcgtgtcaaagaggaccctcgtggcgat
atggatgcttggcaagagttgattgctgctcacagagactctggcactctcgaccaggcc
cgaagtacttataaccgcttcgtagagattttcccacaagctgcagataaatgggttgaa
tggattgagctggagctgaaatataataactttgtcgatgttgagcaactatttagcaga
tgtttgatgacagttcccaacgtgaagctgtggacagtctatctagactatattcgccgt
cgcaacgacctgaacaatgacccaaatagccaggctcgtcgcaccgttgctctgtcttac
gaatttgtgattgacaacattggcgtggaccgagattctggtaacatctggcagcaatat
gtccaattcgtcaagaatgggccaggccaagtcggcggggaagactggcaagatcgacaa
aagatggaccagttgcgcgcgatctacaaacgcgctgtcgctgttcccatgtcgaccgtc
aataatctctggaaggagtatgatcaattcgaaatgggattgaacaagatggctggtcgc
aaattcatccaggaccgttctccagcctacatgtcagccaagagtgctaacattgcgttg
gacaacatcacccggtatcttgaccgcacaaaccttccaagactcccacctgttccaggc
ttcaacggtgaccaggagtacagagatcaagttgaaatgtggaagaagtggattgcctgg
gaaaaggaagacccgcttgtcctgaagcctgatgagcccaaggcatacaaccagcgagtt
ctctatgtctacaagcaagcattgatggcactgcgattttggcctgaaatctgggtcgat
gcagcggaatggtgcttccaaaatgacatccgcgaaaatgacaaagaggtgggcacagaa
ctgctgctggagggtatcaaggcaaaccgcgagagtgtgttgcttgcattgaagcacgca
gaccatatcgaggttaaccatccaggcaaggaggttgacaaggcggcttttgcgcaagct
gttcgcaaaccgtacgatgatgttctggaaacgttgtacgagatgggcgacaaagtcaag
gagcgggaaaagttggaagtctcaacactgaagcaggcggcggcacaagacctagtccaa
gcgtccattgaggaaaacgatgacgacgacgaag------acaaacccaaacgttcgcct
atggaggagcgcatccttgccattcagaagggatatgctaccgaaacacaacttctgtca
aggacaatctcatatgtatggattgctatggcaagggccatgcgtcgcattcaaggcaaa
ggttctcaaacagaaggtggcttgcgcaaagtcttcaccgatgcccgtcaaaagggacga
ctcaccagtgatgtttacgtcgccgtggcgttactcgaagctgttgtctacaaggacaat
gtaggcgccaaaatctttgaaaggggtgcgcgtctattccctaacgatgaggtgttcatg
atagaatacttgaagtatctccattcgaaggatgacacgaccaatgcccgcgtcgttttt
gagacatgtatcaaccgcctggtttccaagccagacaccctagcaaaagccaagccgctt
tatgcttacttccacaagtacgaatcgcagtatggcgagttgtcacaaatttccaaactg
gaggaccgaatggcagaacttttcccagaggaccccaagctcaagtcctttgtagcccga
ttctcgaacgagacattcgatcccattgcggctcctatcatcatttccaagacagctcag
atgcgtccaaagcagatcgtccccatcgttgagcagcccatgcagcccgtctcactacga
aacagccccatgccgctccgacaggaacaaaatacccgggcgcagtatgttcgggcaact
gcttcaccgaaacggcctcttgctgttgatgatgaagagctcaacccacccaagcgactt
gctagaggcgtctcgccgctcaagggtgctgctggccgacgccttgaccagcagcgacgg
aaccaggcatcagcgctgcacagggatatcactttcttgctcaacattctgccgcctgct
caaagctatgacggcccgcggttgaacactgcagctttggtatcccttctccaaaatacc
gaagttcctgactattctacatggaaggctgctggtggaggccaacaacgttttggcaac
accacccacacacgacaagcatcaggagagtttgt---ccggccattgagcccatacgga
agatcatccgccacagctggtggatataggaattcgccattgcggccggagacgggaaat
gcgtatcaatcaaacccgtaccctctgcctgaagcaagtggccagcaatccacatggccg
caggtacctggtgcatacggtgcgccagcacccggacaattcggaggataccgatactga
>Fp13r
atggcttccgaaggtactacatggggcgcggaggatattggggcacagggcgatcaagtt
cagcatagcgaggaacaagttgataactatgctcaagactctcttgcctctggtgatgcc
gatgcagcggataatggtacagaagatgaagggggagaatatgacccagagtcggtcact
atcggtacacctgtcatggcccctgagccggcttcttctggtactcctcaacgtcagaca
tcaaagcctaagatgtcaggtggcttcatagttgaggcttccgatgacgaagatgat---
---------gatgaggatgaagatgaagaaaagcagcctgccaatgccgctccccagacc
gatgcagtccctactcaaaaccagcctggcccttccactacgcctgatgaacacgttcct
gcagctccaactcatgctcctgtccctcctgctgtcccttccaatgtgacaccggtcctt
gctggtctcgatcccgttgctctcctcgaatttcgtgtcaaagaggaccctcgtggcgat
atggatgcttggcaagagttgattgctgctcacagagactctggcactctcgaccaggcc
cgaagtacttataaccgcttcgtagagattttcccacaagctgcagataaatgggttgaa
tggattgagctggagctgaaatataataactttgtcgatgttgagcaactatttagcaga
tgtttgatgacagttcccaacgtgaagctgtggacagtctatctagactatattcgccgt
cgcaacgacctgaacaatgacccaaatagccaggctcgtcgcaccgttgctctgtcttac
gaatttgtgattgacaacattggcgtggaccgagattctggtaacatctggcagcaatat
gtccaattcgtcaagaatgggccaggccaagtcggcggggaagactggcaagatcgacaa
aagatggaccagttgcgcgcgatctacaaacgcgctgtcgctgttcccatgtcgaccgtc
aataatctctggaaggagtatgatcaattcgaaatgggattgaacaagatggctggtcgc
aaattcatccaggaccgttctccagcctacatgtcagccaagagtgctaacattgcgttg
gacaacatcacccggtatcttgaccgcacaaaccttccaagactcccacctgttccaggc
ttcaacggtgaccaggagtacagagatcaagttgaaatgtggaagaagtggattgcctgg
gaaaaggaagacccgcttgtcctgaagcctgatgagcccaaggcatacaaccagcgagtt
ctctatgtctacaagcaagcattgatggcactgcgattttggcctgaaatctgggtcgat
gcagcggaatggtgcttccaaaatgacatccgcgaaaatgacaaagaggtgggcacagaa
ctgctgctggagggtatcaaggcaaaccgcgagagtgtgttgcttgcattgaagcacgca
gaccatatcgaggttaaccatccaggcaaggaggttgacaaggcggcttttgcgcaagct
gttcgcaaaccgtacgatgatgttctggaaacgttgtacgagatgggcgacaaagtcaag
gagcgggaaaagttggaagtctcaacactgaagcaggcggcggcacaagacctagtccaa
gcgtccattgaggaaaacgatgacgacgacgaag------acaaacccaaacgttcgcct
atggaggagcgcatccttgccattcagaagggatatgctaccgaaacacaacttctgtca
aggacaatctcatatgtatggattgctatggcaagggccatgcgtcgcattcaaggcaaa
ggttctcaaacagaaggtggcttgcgcaaagtcttcaccgatgcccgtcaaaagggacga
ctcaccagtgatgtttacgtcgccgtggcgttactcgaagctgttgtctacaaggacaat
gtaggcgccaaaatctttgaaaggggtgcgcgtctattccctaacgatgaggtgttcatg
atagaatacttgaagtatctccattcgaaggatgacacgaccaatgcccgcgtcgttttt
gagacatgtatcaaccgcctggtttccaagccagacaccctagcaaaagccaagccgctt
tatgcttacttccacaagtacgaatcgcagtatggcgagttgtcacaaatttccaaactg
gaggaccgaatggcagaacttttcccagaggaccccaagctcaagtcctttgtagcccga
ttctcgaacgagacattcgatcccattgcggctcctatcatcatttccaagacagctcag
atgcgtccaaagcagatcgtccccatcgttgagcagcccatgcagcccgtctcactacga
aacagccccatgccgctccgacaggaacaaaatacccgggcgcagtatgttcgggcaact
gcttcaccgaaacggcctcttgctgttgatgatgaagagctcaacccacccaagcgactt
gctagaggcgtctcgccgctcaagggtgctgctggccgacgccttgaccagcagcgacgg
aaccaggcatcagcgctgcacagggatatcactttcttgctcaacattctgccgcctgct
caaagctatgacggcccgcggttgaacactgcagctttggtatcccttctccaaaatacc
gaagttcctgactattctacatggaaggctgctggtggaggccaacaacgttttggcaac
accacccacacacgacaagcatcaggagagtttgt---ccggccattgagcccatacgga
agatcatccgccacagctggtggatataggaattcgccattgcggccggagacgggaaat
gcgtatcaatcaaacccgtaccctctgcctgaagcaagtggccagcaatccacatggccg
caggtacctggtgcatacggtgcgccagcacccggacaattcggaggataccgatactga
>Fp144
atggcttccgaaggtactacatggggcgcggaggatattggggcacagggcgatcaagtt
cagcatagcgaggaacaagttgataactatgctcaagactctcttgcctctggtgatgcc
gatgcagcggataatggtacagaagatgaagggggagaatatgacccagagtcggtcact
atcggtacacctgtcatggcccctgagccggcttcttctggtactcctcaacgtcagaca
tcaaagcctaagatgtcaggtggcttcatagttgaggcttccgatgacgaagatgat---
---------gatgaggatgaagatgaagaaaagcagcctgccaatgccgctccccagacc
gatgcagtccctactcaaaaccagcctggcccttccactacgcctgatgaacacgttcct
gcagctccaactcatgctcctgtccctcctgctgtcccttccaatgtgacaccggtcctt
gctggtctcgatcccgttgctctcctcgaatttcgtgtcaaagaggaccctcgtggcgat
atggatgcttggcaagagttgattgctgctcacagagactctggcactctcgaccaggcc
cgaagtacttataaccgcttcgtagagattttcccacaagctgcagataaatgggttgaa
tggattgagctggagctgaaatataataactttgtcgatgttgagcaactatttagcaga
tgtttgatgacagttcccaacgtgaagctgtggacagtctatctagactatattcgccgt
cgcaacgacctgaacaatgacccaaatagccaggctcgtcgcaccgttgctctgtcttac
gaatttgtgattgacaacattggcgtggaccgagattctggtaacatctggcagcaatat
gtccaattcgtcaagaatgggccaggccaagtcggcggggaagactggcaagatcgacaa
aagatggaccagttgcgcgcgatctacaaacgcgctgtcgctgttcccatgtcgaccgtc
aataatctctggaaggagtatgatcaattcgaaatgggattgaacaagatggctggtcgc
aaattcatccaggaccgttctccagcctacatgtcagccaagagtgctaacattgcgttg
gacaacatcacccggtatcttgaccgcacaaaccttccaagactcccacctgttccaggc
ttcaacggtgaccaggagtacagagatcaagttgaaatgtggaagaagtggattgcctgg
gaaaaggaagacccgcttgtcctgaagcctgatgagcccaaggcatacaaccagcgagtt
ctctatgtctacaagcaagcattgatggcactgcgattttggcctgaaatctgggtcgat
gcagcggaatggtgcttccaaaatgacatccgcgaaaatgacaaagaggtgggcacagaa
ctgctgctggagggtatcaaggcaaaccgcgagagtgtgttgcttgcattgaagcacgca
gaccatatcgaggttaaccatccaggcaaggaggttgacaaggcggcttttgcgcaagct
gttcgcaaaccgtacgatgatgttctggaaacgttgtacgagatgggcgacaaagtcaag
gagcgggaaaagttggaagtctcaacactgaagcaggcggcggcacaagacctagtccaa
gcgtccattgaggaaaacgatgacgacgacgaag------acaaacccaaacgttcgcct
atggaggagcgcatccttgccattcagaagggatatgctaccgaaacacaacttctgtca
aggacaatctcatatgtatggattgctatggcaagggccatgcgtcgcattcaaggcaaa
ggttctcaaacagaaggtggcttgcgcaaagtcttcaccgatgcccgtcaaaagggacga
ctcaccagtgatgtttacgtcgccgtggcgttactcgaagctgttgtctacaaggacaat
gtaggcgccaaaatctttgaaaggggtgcgcgtctattccctaacgatgaggtgttcatg
atagaatacttgaagtatctccattcgaaggatgacacgaccaatgcccgcgtcgttttt
gagacatgtatcaaccgcctggtttccaagccagacaccctagcaaaagccaagccgctt
tatgcttacttccacaagtacgaatcgcagtatggcgagttgtcacaaatttccaaactg
gaggaccgaatggcagaacttttcccagaggaccccaagctcaagtcctttgtagcccga
ttctcgaacgagacattcgatcccattgcggctcctatcatcatttccaagacagctcag
atgcgtccaaagcagatcgtccccatcgttgagcagcccatgcagcccgtctcactacga
aacagccccatgccgctccgacaggaacaaaatacccgggcgcagtatgttcgggcaact
gcttcaccgaaacggcctcttgctgttgatgatgaagagctcaacccacccaagcgactt
gctagaggcgtctcgccgctcaagggtgctgctggccgacgccttgaccagcagcgacgg
aaccaggcatcagcgctgcacagggatatcactttcttgctcaacattctgccgcctgct
caaagctatgacggcccgcggttgaacactgcagctttggtatcccttctccaaaatacc
gaagttcctgactattctacatggaaggctgctggtggaggccaacaacgttttggcaac
accacccacacacgacaagcatcaggagagtttgt---ccggccattgagcccatacgga
agatcatccgccacagctggtggatataggaattcgccattgcggccggagacgggaaat
gcgtatcaatcaaacccgtaccctctgcctgaagcaagtggccagcaatccacatggccg
caggtacctggtgcatacggtgcgccagcacccggacaattcggaggataccgatactga
>Fp146
atggcttccgaaggtactacatggggcgcggaggatattggggcacagggcgatcaagtt
cagcatagcgaggaacaagttgataactatgctcaagactctcttgcctctggtgatgcc
gatgcagcggataatggtacagaagatgaagggggagaatatgacccagagtcggtcact
atcggtacacctgtcatggcccctgagccggcttcttctggtactcctcaacgtcagaca
tcaaagcctaagatgtcaggtggcttcatagttgaggcttccgatgacgaagatgat---
---------gatgaggatgaagatgaagaaaagcagcctgccaatgccgctccccagacc
gatgcagtccctactcaaaaccagcctggcccttccactacgcctgatgaacacgttcct
gcagctccaactcatgctcctgtccctcctgctgtcccttccaatgtgacaccggtcctt
gctggtctcgatcccgttgctctcctcgaatttcgtgtcaaagaggaccctcgtggcgat
atggatgcttggcaagagttgattgctgctcacagagactctggcactctcgaccaggcc
cgaagtacttataaccgcttcgtagagattttcccacaagctgcagataaatgggttgaa
tggattgagctggagctgaaatataataactttgtcgatgttgagcaactatttagcaga
tgtttgatgacagttcccaacgtgaagctgtggacagtctatctagactatattcgccgt
cgcaacgacctgaacaatgacccaaatagccaggctcgtcgcaccgttgctctgtcttac
gaatttgtgattgacaacattggcgtggaccgagattctggtaacatctggcagcaatat
gtccaattcgtcaagaatgggccaggccaagtcggcggggaagactggcaagatcgacaa
aagatggaccagttgcgcgcgatctacaaacgcgctgtcgctgttcccatgtcgaccgtc
aataatctctggaaggagtatgatcaattcgaaatgggattgaacaagatggctggtcgc
aaattcatccaggaccgttctccagcctacatgtcagccaagagtgctaacattgcgttg
gacaacatcacccggtatcttgaccgcacaaaccttccaagactcccacctgttccaggc
ttcaacggtgaccaggagtacagagatcaagttgaaatgtggaagaagtggattgcctgg
gaaaaggaagacccgcttgtcctgaagcctgatgagcccaaggcatacaaccagcgagtt
ctctatgtctacaagcaagcattgatggcactgcgattttggcctgaaatctgggtcgat
gcagcggaatggtgcttccaaaatgacatccgcgaaaatgacaaagaggtgggcacagaa
ctgctgctggagggtatcaaggcaaaccgcgagagtgtgttgcttgcattgaagcacgca
gaccatatcgaggttaaccatccaggcaaggaggttgacaaggcggcttttgcgcaagct
gttcgcaaaccgtacgatgatgttctggaaacgttgtacgagatgggcgacaaagtcaag
gagcgggaaaagttggaagtctcaacactgaagcaggcggcggcacaagacctagtccaa
gcgtccattgaggaaaacgatgacgacgacgaag------acaaacccaaacgttcgcct
atggaggagcgcatccttgccattcagaagggatatgctaccgaaacacaacttctgtca
aggacaatctcatatgtatggattgctatggcaagggccatgcgtcgcattcaaggcaaa
ggttctcaaacagaaggtggcttgcgcaaagtcttcaccgatgcccgtcaaaagggacga
ctcaccagtgatgtttacgtcgccgtggcgttactcgaagctgttgtctacaaggacaat
gtaggcgccaaaatctttgaaaggggtgcgcgtctattccctaacgatgaggtgttcatg
atagaatacttgaagtatctccattcgaaggatgacacgaccaatgcccgcgtcgttttt
gagacatgtatcaaccgcctggtttccaagccagacaccctagcaaaagccaagccgctt
tatgcttacttccacaagtacgaatcgcagtatggcgagttgtcacaaatttccaaactg
gaggaccgaatggcagaacttttcccagaggaccccaagctcaagtcctttgtagcccga
ttctcgaacgagacattcgatcccattgcggctcctatcatcatttccaagacagctcag
atgcgtccaaagcagatcgtccccatcgttgagcagcccatgcagcccgtctcactacga
aacagccccatgccgctccgacaggaacaaaatacccgggcgcagtatgttcgggcaact
gcttcaccgaaacggcctcttgctgttgatgatgaagagctcaacccacccaagcgactt
gctagaggcgtctcgccgctcaagggtgctgctggccgacgccttgaccagcagcgacgg
aaccaggcatcagcgctgcacagggatatcactttcttgctcaacattctgccgcctgct
caaagctatgacggcccgcggttgaacactgcagctttggtatcccttctccaaaatacc
gaagttcctgactattctacatggaaggctgctggtggaggccaacaacgttttggcaac
accacccacacacgacaagcatcaggagagtttgt---ccggccattgagcccatacgga
agatcatccgccacagctggtggatataggaattcgccattgcggccggagacgggaaat
gcgtatcaatcaaacccgtaccctctgcctgaagcaagtggccagcaatccacatggccg
caggtacctggtgcatacggtgcgccagcacccggacaattcggaggataccgatactga
>Fp155
atggcttccgaaggtactacatggggcgcggaggatattggggcacagggcgatcaagtt
cagcatagcgaggaacaagttgataactatgctcaagactctcttgcctctggtgatgcc
gatgcagcggataatggtacagaagatgaagggggagaatatgacccagagtcggtcact
atcggtacacctgtcatggcccctgagccggcttcttctggtactcctcaacgtcagaca
tcaaagcctaagatgtcaggtggcttcatagttgaggcttccgatgacgaagatgat---
---------gatgaggatgaagatgaagaaaagcagcctgccaatgccgctccccagacc
gatgcagtccctactcaaaaccagcctggcccttccactacgcctgatgaacacgttcct
gcagctccaactcatgctcctgtccctcctgctgtcccttccaatgtgacaccggtcctt
gctggtctcgatcccgttgctctcctcgaatttcgtgtcaaagaggaccctcgtggcgat
atggatgcttggcaagagttgattgctgctcacagagactctggcactctcgaccaggcc
cgaagtacttataaccgcttcgtagagattttcccacaagctgcagataaatgggttgaa
tggattgagctggagctgaaatataataactttgtcgatgttgagcaactatttagcaga
tgtttgatgacagttcccaacgtgaagctgtggacagtctatctagactatattcgccgt
cgcaacgacctgaacaatgacccaaatagccaggctcgtcgcaccgttgctctgtcttac
gaatttgtgattgacaacattggcgtggaccgagattctggtaacatctggcagcaatat
gtccaattcgtcaagaatgggccaggccaagtcggcggggaagactggcaagatcgacaa
aagatggaccagttgcgcgcgatctacaaacgcgctgtcgctgttcccatgtcgaccgtc
aataatctctggaaggagtatgatcaattcgaaatgggattgaacaagatggctggtcgc
aaattcatccaggaccgttctccagcctacatgtcagccaagagtgctaacattgcgttg
gacaacatcacccggtatcttgaccgcacaaaccttccaagactcccacctgttccaggc
ttcaacggtgaccaggagtacagagatcaagttgaaatgtggaagaagtggattgcctgg
gaaaaggaagacccgcttgtcctgaagcctgatgagcccaaggcatacaaccagcgagtt
ctctatgtctacaagcaagcattgatggcactgcgattttggcctgaaatctgggtcgat
gcagcggaatggtgcttccaaaatgacatccgcgaaaatgacaaagaggtgggcacagaa
ctgctgctggagggtatcaaggcaaaccgcgagagtgtgttgcttgcattgaagcacgca
gaccatatcgaggttaaccatccaggcaaggaggttgacaaggcggcttttgcgcaagct
gttcgcaaaccgtacgatgatgttctggaaacgttgtacgagatgggcgacaaagtcaag
gagcgggaaaagttggaagtctcaacactgaagcaggcggcggcacaagacctagtccaa
gcgtccattgaggaaaacgatgacgacgacgaag------acaaacccaaacgttcgcct
atggaggagcgcatccttgccattcagaagggatatgctaccgaaacacaacttctgtca
aggacaatctcatatgtatggattgctatggcaagggccatgcgtcgcattcaaggcaaa
ggttctcaaacagaaggtggcttgcgcaaagtcttcaccgatgcccgtcaaaagggacga
ctcaccagtgatgtttacgtcgccgtggcgttactcgaagctgttgtctacaaggacaat
gtaggcgccaaaatctttgaaaggggtgcgcgtctattccctaacgatgaggtgttcatg
atagaatacttgaagtatctccattcgaaggatgacacgaccaatgcccgcgtcgttttt
gagacatgtatcaaccgcctggtttccaagccagacaccctagcaaaagccaagccgctt
tatgcttacttccacaagtacgaatcgcagtatggcgagttgtcacaaatttccaaactg
gaggaccgaatggcagaacttttcccagaggaccccaagctcaagtcctttgtagcccga
ttctcgaacgagacattcgatcccattgcggctcctatcatcatttccaagacagctcag
atgcgtccaaagcagatcgtccccatcgttgagcagcccatgcagcccgtctcactacga
aacagccccatgccgctccgacaggaacaaaatacccgggcgcagtatgttcgggcaact
gcttcaccgaaacggcctcttgctgttgatgatgaagagctcaacccacccaagcgactt
gctagaggcgtctcgccgctcaagggtgctgctggccgacgccttgaccagcagcgacgg
aaccaggcatcagcgctgcacagggatatcactttcttgctcaacattctgccgcctgct
caaagctatgacggcccgcggttgaacactgcagctttggtatcccttctccaaaatacc
gaagttcctgactattctacatggaaggctgctggtggaggccaacaacgttttggcaac
accacccacacacgacaagcatcaggagagtttgt---ccggccattgagcccatacgga
agatcatccgccacagctggtggatataggaattcgccattgcggccggagacgggaaat
gcgtatcaatcaaacccgtaccctctgcctgaagcaagtggccagcaatccacatggccg
caggtacctggtgcatacggtgcgccagcacccggacaattcggaggataccgatactga
>Fp157
atggcttccgaaggtactacatggggcgcggaggatattggggcacagggcgatcaagtt
cagcatagcgaggaacaagttgataactatgctcaagactctcttgcctctggtgatgcc
gatgcagcggataatggtacagaagatgaagggggagaatatgacccagagtcggtcact
atcggtacacctgtcatggcccctgagccggcttcttctggtactcctcaacgtcagaca
tcaaagcctaagatgtcaggtggcttcatagttgaggcttccgatgacgaagatgat---
---------gatgaggatgaagatgaagaaaagcagcctgccaatgccgctccccagacc
gatgcagtccctactcaaaaccagcctggcccttccactacgcctgatgaacacgttcct
gcagctccaactcatgctcctgtccctcctgctgtcccttccaatgtgacaccggtcctt
gctggtctcgatcccgttgctctcctcgaatttcgtgtcaaagaggaccctcgtggcgat
atggatgcttggcaagagttgattgctgctcacagagactctggcactctcgaccaggcc
cgaagtacttataaccgcttcgtagagattttcccacaagctgcagataaatgggttgaa
tggattgagctggagctgaaatataataactttgtcgatgttgagcaactatttagcaga
tgtttgatgacagttcccaacgtgaagctgtggacagtctatctagactatattcgccgt
cgcaacgacctgaacaatgacccaaatagccaggctcgtcgcaccgttgctctgtcttac
gaatttgtgattgacaacattggcgtggaccgagattctggtaacatctggcagcaatat
gtccaattcgtcaagaatgggccaggccaagtcggcggggaagactggcaagatcgacaa
aagatggaccagttgcgcgcgatctacaaacgcgctgtcgctgttcccatgtcgaccgtc
aataatctctggaaggagtatgatcaattcgaaatgggattgaacaagatggctggtcgc
aaattcatccaggaccgttctccagcctacatgtcagccaagagtgctaacattgcgttg
gacaacatcacccggtatcttgaccgcacaaaccttccaagactcccacctgttccaggc
ttcaacggtgaccaggagtacagagatcaagttgaaatgtggaagaagtggattgcctgg
gaaaaggaagacccgcttgtcctgaagcctgatgagcccaaggcatacaaccagcgagtt
ctctatgtctacaagcaagcattgatggcactgcgattttggcctgaaatctgggtcgat
gcagcggaatggtgcttccaaaatgacatccgcgaaaatgacaaagaggtgggcacagaa
ctgctgctggagggtatcaaggcaaaccgcgagagtgtgttgcttgcattgaagcacgca
gaccatatcgaggttaaccatccaggcaaggaggttgacaaggcggcttttgcgcaagct
gttcgcaaaccgtacgatgatgttctggaaacgttgtacgagatgggcgacaaagtcaag
gagcgggaaaagttggaagtctcaacactgaagcaggcggcggcacaagacctagtccaa
gcgtccattgaggaaaacgatgacgacgacgaag------acaaacccaaacgttcgcct
atggaggagcgcatccttgccattcagaagggatatgctaccgaaacacaacttctgtca
aggacaatctcatatgtatggattgctatggcaagggccatgcgtcgcattcaaggcaaa
ggttctcaaacagaaggtggcttgcgcaaagtcttcaccgatgcccgtcaaaagggacga
ctcaccagtgatgtttacgtcgccgtggcgttactcgaagctgttgtctacaaggacaat
gtaggcgccaaaatctttgaaaggggtgcgcgtctattccctaacgatgaggtgttcatg
atagaatacttgaagtatctccattcgaaggatgacacgaccaatgcccgcgtcgttttt
gagacatgtatcaaccgcctggtttccaagccagacaccctagcaaaagccaagccgctt
tatgcttacttccacaagtacgaatcgcagtatggcgagttgtcacaaatttccaaactg
gaggaccgaatggcagaacttttcccagaggaccccaagctcaagtcctttgtagcccga
ttctcgaacgagacattcgatcccattgcggctcctatcatcatttccaagacagctcag
atgcgtccaaagcagatcgtccccatcgttgagcagcccatgcagcccgtctcactacga
aacagccccatgccgctccgacaggaacaaaatacccgggcgcagtatgttcgggcaact
gcttcaccgaaacggcctcttgctgttgatgatgaagagctcaacccacccaagcgactt
gctagaggcgtctcgccgctcaagggtgctgctggccgacgccttgaccagcagcgacgg
aaccaggcatcagcgctgcacagggatatcactttcttgctcaacattctgccgcctgct
caaagctatgacggcccgcggttgaacactgcagctttggtatcccttctccaaaatacc
gaagttcctgactattctacatggaaggctgctggtggaggccaacaacgttttggcaac
accacccacacacgacaagcatcaggagagtttgt---ccggccattgagcccatacgga
agatcatccgccacagctggtggatataggaattcgccattgcggccggagacgggaaat
gcgtatcaatcaaacccgtaccctctgcctgaagcaagtggccagcaatccacatggccg
caggtacctggtgcatacggtgcgccagcacccggacaattcggaggataccgatactga
>Fp16r
atggcttccgaaggtactacatggggcgcggaggatattggggcacagggcgatcaagtt
cagcatagcgaggaacaagttgataactatgctcaagactctcttgcctctggtgatgcc
gatgcagcggataatggtacagaagatgaagggggagaatatgacccagagtcggtcact
atcggtacacctgtcatggcccctgagccggcttcttctggtactcctcaacgtcagaca
tcaaagcctaagatgtcaggtggcttcatagttgaggcttccgatgacgaagatgat---
---------gatgaggatgaagatgaagaaaagcagcctgccaatgccgctccccagacc
gatgcagtccctactcaaaaccagcctggcccttccactacgcctgatgaacacgttcct
gcagctccaactcatgctcctgtccctcctgctgtcccttccaatgtgacaccggtcctt
gctggtctcgatcccgttgctctcctcgaatttcgtgtcaaagaggaccctcgtggcgat
atggatgcttggcaagagttgattgctgctcacagagactctggcactctcgaccaggcc
cgaagtacttataaccgcttcgtagagattttcccacaagctgcagataaatgggttgaa
tggattgagctggagctgaaatataataactttgtcgatgttgagcaactatttagcaga
tgtttgatgacagttcccaacgtgaagctgtggacagtctatctagactatattcgccgt
cgcaacgacctgaacaatgacccaaatagccaggctcgtcgcaccgttgctctgtcttac
gaatttgtgattgacaacattggcgtggaccgagattctggtaacatctggcagcaatat
gtccaattcgtcaagaatgggccaggccaagtcggcggggaagactggcaagatcgacaa
aagatggaccagttgcgcgcgatctacaaacgcgctgtcgctgttcccatgtcgaccgtc
aataatctctggaaggagtatgatcaattcgaaatgggattgaacaagatggctggtcgc
aaattcatccaggaccgttctccagcctacatgtcagccaagagtgctaacattgcgttg
gacaacatcacccggtatcttgaccgcacaaaccttccaagactcccacctgttccaggc
ttcaacggtgaccaggagtacagagatcaagttgaaatgtggaagaagtggattgcctgg
gaaaaggaagacccgcttgtcctgaagcctgatgagcccaaggcatacaaccagcgagtt
ctctatgtctacaagcaagcattgatggcactgcgattttggcctgaaatctgggtcgat
gcagcggaatggtgcttccaaaatgacatccgcgaaaatgacaaagaggtgggcacagaa
ctgctgctggagggtatcaaggcaaaccgcgagagtgtgttgcttgcattgaagcacgca
gaccatatcgaggttaaccatccaggcaaggaggttgacaaggcggcttttgcgcaagct
gttcgcaaaccgtacgatgatgttctggaaacgttgtacgagatgggcgacaaagtcaag
gagcgggaaaagttggaagtctcaacactgaagcaggcggcggcacaagacctagtccaa
gcgtccattgaggaaaacgatgacgacgacgaag------acaaacccaaacgttcgcct
atggaggagcgcatccttgccattcagaagggatatgctaccgaaacacaacttctgtca
aggacaatctcatatgtatggattgctatggcaagggccatgcgtcgcattcaaggcaaa
ggttctcaaacagaaggtggcttgcgcaaagtcttcaccgatgcccgtcaaaagggacga
ctcaccagtgatgtttacgtcgccgtggcgttactcgaagctgttgtctacaaggacaat
gtaggcgccaaaatctttgaaaggggtgcgcgtctattccctaacgatgaggtgttcatg
atagaatacttgaagtatctccattcgaaggatgacacgaccaatgcccgcgtcgttttt
gagacatgtatcaaccgcctggtttccaagccagacaccctagcaaaagccaagccgctt
tatgcttacttccacaagtacgaatcgcagtatggcgagttgtcacaaatttccaaactg
gaggaccgaatggcagaacttttcccagaggaccccaagctcaagtcctttgtagcccga
ttctcgaacgagacattcgatcccattgcggctcctatcatcatttccaagacagctcag
atgcgtccaaagcagatcgtccccatcgttgagcagcccatgcagcccgtctcactacga
aacagccccatgccgctccgacaggaacaaaatacccgggcgcagtatgttcgggcaact
gcttcaccgaaacggcctcttgctgttgatgatgaagagctcaacccacccaagcgactt
gctagaggcgtctcgccgctcaagggtgctgctggccgacgccttgaccagcagcgacgg
aaccaggcatcagcgctgcacagggatatcactttcttgctcaacattctgccgcctgct
caaagctatgacggcccgcggttgaacactgcagctttggtatcccttctccaaaatacc
gaagttcctgactattctacatggaaggctgctggtggaggccaacaacgttttggcaac
accacccacacacgacaagcatcaggagagtttgt---ccggccattgagcccatacgga
agatcatccgccacagctggtggatataggaattcgccattgcggccggagacgggaaat
gcgtatcaatcaaacccgtaccctctgcctgaagcaagtggccagcaatccacatggccg
caggtacctggtgcatacggtgcgccagcacccggacaattcggaggataccgatactga
>Fp1r
atggcttccgaaggtactacatggggcgcggaggatattggggcacagggcgatcaagtt
cagcatagcgaggaacaagttgataactatgctcaagactctcttgcctctggtgatgcc
gatgcagcggataatggtacagaagatgaagggggagaatatgacccagagtcggtcact
atcggtacacctgtcatggcccctgagccggcttcttctggtactcctcaacgtcagaca
tcaaagcctaagatgtcaggtggcttcatagttgaggcttccgatgacgaagatgatgat
gaggatgaagatgaggatgaagatgaagaaaagcagcctgccaatgccgctccccagacc
gatgcagtccctactcaaaaccagcctggcccttccactacgcctgatgaacacgttcct
gcagctccaactcatgctcctgtccctcctgctgtcccttccaatgtgacaccggtcctt
gctggtctcgatcccgttgctctcctcgaatttcgtgtcaaagaggaccctcgtggcgat
atggatgcttggcaagagttgattgctgctcacagagactctggcactctcgaccaggcc
cgaagtacttataaccgcttcgtagagattttcccacaagctgcagataaatgggttgaa
tggattgagctggagctgaaatataataactttgtcgatgttgagcaactatttagcaga
tgtttgatgacagttcccaacgtgaagctgtggacagtctatctagactatattcgccgt
cgcaacgacctgaacaatgacccaaatagccaggctcgtcgcaccgttgctctgtcttac
gaatttgtgattgacaacattggcgtggaccgagattctggtaacatctggcagcaatat
gtccaattcgtcaagaatgggccaggccaagtcggcggggaagactggcaagatcgacaa
aagatggaccagttgcgcgcgatctacaaacgcgctgtcgctgttcccatgtcgaccgtc
aataatctctggaaggagtatgatcaattcgaaatgggattgaacaagatggctggtcgc
aaattcatccaggaccgttctccagcctacatgtcagccaagagtgctaacattgcgttg
gacaacatcacccggtatcttgaccgcacaaaccttccaagactcccacctgttccaggc
ttcaacggtgaccaggagtacagagatcaagttgaaatgtggaagaagtggattgcctgg
gaaaaggaagacccgcttgtcctgaagcctgatgagcccaaggcatacaaccagcgagtt
ctctatgtctacaagcaagcattgatggcactgcgattttggcctgaaatctgggtcgat
gcagcggaatggtgcttccaaaatgacatccgcgaaaatgacaaagaggtgggcacagaa
ctgctgctggagggtatcaaggcaaaccgcgagagtgtgttgcttgcattgaagcacgca
gaccatatcgaggttaaccatccaggcaaggaggttgacaaggcggcttttgcgcaagct
gttcgcaaaccgtacgatgatgttctggaaacgttgtacgagatgggcgacaaagtcaag
gagcgggaaaagttggaagtctcaacactgaagcaggcggcggcacaagacctagtccaa
gcgtccattgaggaaaacgatgacgacgacgaag------acaaacccaaacgttcgcct
atggaggagcgcatccttgccattcagaagggatatgctaccgaaacacaacttctgtca
aggacaatctcatatgtatggattgctatggcaagggccatgcgtcgcattcaaggcaaa
ggttctcaaacagaaggtggcttgcgcaaagtcttcaccgatgcccgtcaaaagggacga
ctcaccagtgatgtttacgtcgccgtggcgttactcgaagctgttgtctacaaggacaat
gtaggcgccaaaatctttgaaaggggtgcgcgtctattccctaacgatgaggtgttcatg
atagaatacttgaagtatctccattcgaaggatgacacgaccaatgcccgcgtcgttttt
gagacatgtatcaaccgcctggtttccaagccagacaccctagcaaaagccaagccgctt
tatgcttacttccacaagtacgaatcgcagtatggcgagttgtcacaaatttccaaactg
gaggaccgaatggcagaacttttcccagaggaccccaagctcaagtcctttgtagcccga
ttctcgaacgagacattcgatcccattgcggctcctatcatcatttccaagacagctcag
atgcgtccaaagcagatcgtccccatcgttgagcagcccatgcagcccgtctcactacga
aacagccccatgccgctccgacaggaacaaaatacccgggcgcagtatgttcgggcaact
gcttcaccgaaacggcctcttgctgttgatgatgaagagctcaacccacccaagcgactt
gctagaggcgtctcgccgctcaagggtgctgctggccgacgccttgaccagcagcgacgg
aaccaggcatcagcgctgcacagggatatcactttcttgctcaacattctgccgcctgct
caaagctatgacggcccgcggttgaacactgcagctttggtatcccttctccaaaatacc
gaagttcctgactattctacatggaaggctgctggtggaggccaacaacgttttggcaac
accacccacacacgacaagcatcaggagagtttgt---ccggccattgagcccatacgga
agatcatccgccacagctggtggatataggaattcgccattgcggccggagacgggaaat
gcgtatcaatcaaacccgtaccctctgcctgaagcaagtggccagcaatccacatggccg
caggtacctggtgcatacggtgcgccagcacccggacaattcggaggataccgatactga
>Fp21r
atggcttccgaaggtactacatggggcgcggaggatattggggcacagggcgatcaagtt
cagcatagcgaggaacaagttgataactatgctcaagactctcttgcctctggtgatgcc
gatgcagcggataatggtacagaagatgaagggggagaatatgacccagagtcggtcact
atcggtacacctgtcatggcccctgagccggcttcttctggtactcctcaacgtcagaca
tcaaagcctaagatgtcaggtggcttcatagttgaggcttccgatgacgaagatgat---
---------gatgaggatgaagatgaagaaaagcagcctgccaatgccgctccccagacc
gatgcagtccctactcaaaaccagcctggcccttccactacgcctgatgaacacgttcct
gcagctccaactcatgctcctgtccctcctgctgtcccttccaatgtgacaccggtcctt
gctggtctcgatcccgttgctctcctcgaatttcgtgtcaaagaggaccctcgtggcgat
atggatgcttggcaagagttgattgctgctcacagagactctggcactctcgaccaggcc
cgaagtacttataaccgcttcgtagagattttcccacaagctgcagataaatgggttgaa
tggattgagctggagctgaaatataataactttgtcgatgttgagcaactatttagcaga
tgtttgatgacagttcccaacgtgaagctgtggacagtctatctagactatattcgccgt
cgcaacgacctgaacaatgacccaaatagccaggctcgtcgcaccgttgctctgtcttac
gaatttgtgattgacaacattggcgtggaccgagattctggtaacatctggcagcaatat
gtccaattcgtcaagaatgggccaggccaagtcggcggggaagactggcaagatcgacaa
aagatggaccagttgcgcgcgatctacaaacgcgctgtcgctgttcccatgtcgaccgtc
aataatctctggaaggagtatgatcaattcgaaatgggattgaacaagatggctggtcgc
aaattcatccaggaccgttctccagcctacatgtcagccaagagtgctaacattgcgttg
gacaacatcacccggtatcttgaccgcacaaaccttccaagactcccacctgttccaggc
ttcaacggtgaccaggagtacagagatcaagttgaaatgtggaagaagtggattgcctgg
gaaaaggaagacccgcttgtcctgaagcctgatgagcccaaggcatacaaccagcgagtt
ctctatgtctacaagcaagcattgatggcactgcgattttggcctgaaatctgggtcgat
gcagcggaatggtgcttccaaaatgacatccgcgaaaatgacaaagaggtgggcacagaa
ctgctgctggagggtatcaaggcaaaccgcgagagtgtgttgcttgcattgaagcacgca
gaccatatcgaggttaaccatccaggcaaggaggttgacaaggcggcttttgcgcaagct
gttcgcaaaccgtacgatgatgttctggaaacgttgtacgagatgggcgacaaagtcaag
gagcgggaaaagttggaagtctcaacactgaagcaggcggcggcacaagacctagtccaa
gcgtccattgaggaaaacgatgacgacgacgaag------acaaacccaaacgttcgcct
atggaggagcgcatccttgccattcagaagggatatgctaccgaaacacaacttctgtca
aggacaatctcatatgtatggattgctatggcaagggccatgcgtcgcattcaaggcaaa
ggttctcaaacagaaggtggcttgcgcaaagtcttcaccgatgcccgtcaaaagggacga
ctcaccagtgatgtttacgtcgccgtggcgttactcgaagctgttgtctacaaggacaat
gtaggcgccaaaatctttgaaaggggtgcgcgtctattccctaacgatgaggtgttcatg
atagaatacttgaagtatctccattcgaaggatgacacgaccaatgcccgcgtcgttttt
gagacatgtatcaaccgcctggtttccaagccagacaccctagcaaaagccaagccgctt
tatgcttacttccacaagtacgaatcgcagtatggcgagttgtcacaaatttccaaactg
gaggaccgaatggcagaacttttcccagaggaccccaagctcaagtcctttgtagcccga
ttctcgaacgagacattcgatcccattgcggctcctatcatcatttccaagacagctcag
atgcgtccaaagcagatcgtccccatcgttgagcagcccatgcagcccgtctcactacga
aacagccccatgccgctccgacaggaacaaaatacccgggcgcagtatgttcgggcaact
gcttcaccgaaacggcctcttgctgttgatgatgaagagctcaacccacccaagcgactt
gctagaggcgtctcgccgctcaagggtgctgctggccgacgccttgaccagcagcgacgg
aaccaggcatcagcgctgcacagggatatcactttcttgctcaacattctgccgcctgct
caaagctatgacggcccgcggttgaacactgcagctttggtatcccttctccaaaatacc
gaagttcctgactattctacatggaaggctgctggtggaggccaacaacgttttggcaac
accacccacacacgacaagcatcaggagagtttgt---ccggccattgagcccatacgga
agatcatccgccacagctggtggatataggaattcgccattgcggccggagacgggaaat
gcgtatcaatcaaacccgtaccctctgcctgaagcaagtggccagcaatccacatggccg
caggtacctggtgcatacggtgcgccagcacccggacaattcggaggataccgatactga
>Fp24r
atggcttccgaaggtactacatggggcgcggaggatattggggcacagggcgatcaagtt
cagcatagcgaggaacaagttgataactatgctcaagactctcttgcctctggtgatgcc
gatgcagcggataatggtacagaagatgaagggggagaatatgacccagagtcggtcact
atcggtacacctgtcatggcccctgagccggcttcttctggtactcctcaacgtcagaca
tcaaagcctaagatgtcaggtggcttcatagttgaggcttccgatgacgaagatgat---
---------gatgaggatgaagatgaagaaaagcagcctgccaatgccgctccccagacc
gatgcagtccctactcaaaaccagcctggcccttccactacgcctgatgaacacgttcct
gcagctccaactcatgctcctgtccctcctgctgtcccttccaatgtgacaccggtcctt
gctggtctcgatcccgttgctctcctcgaatttcgtgtcaaagaggaccctcgtggcgat
atggatgcttggcaagagttgattgctgctcacagagactctggcactctcgaccaggcc
cgaagtacttataaccgcttcgtagagattttcccacaagctgcagataaatgggttgaa
tggattgagctggagctgaaatataataactttgtcgatgttgagcaactatttagcaga
tgtttgatgacagttcccaacgtgaagctgtggacagtctatctagactatattcgccgt
cgcaacgacctgaacaatgacccaaatagccaggctcgtcgcaccgttgctctgtcttac
gaatttgtgattgacaacattggcgtggaccgagattctggtaacatctggcagcaatat
gtccaattcgtcaagaatgggccaggccaagtcggcggggaagactggcaagatcgacaa
aagatggaccagttgcgcgcgatctacaaacgcgctgtcgctgttcccatgtcgaccgtc
aataatctctggaaggagtatgatcaattcgaaatgggattgaacaagatggctggtcgc
aaattcatccaggaccgttctccagcctacatgtcagccaagagtgctaacattgcgttg
gacaacatcacccggtatcttgaccgcacaaaccttccaagactcccacctgttccaggc
ttcaacggtgaccaggagtacagagatcaagttgaaatgtggaagaagtggattgcctgg
gaaaaggaagacccgcttgtcctgaagcctgatgagcccaaggcatacaaccagcgagtt
ctctatgtctacaagcaagcattgatggcactgcgattttggcctgaaatctgggtcgat
gcagcggaatggtgcttccaaaatgacatccgcgaaaatgacaaagaggtgggcacagaa
ctgctgctggagggtatcaaggcaaaccgcgagagtgtgttgcttgcattgaagcacgca
gaccatatcgaggttaaccatccaggcaaggaggttgacaaggcggcttttgcgcaagct
gttcgcaaaccgtacgatgatgttctggaaacgttgtacgagatgggcgacaaagtcaag
gagcgggaaaagttggaagtctcaacactgaagcaggcggcggcacaagacctagtccaa
gcgtccattgaggaaaacgatgacgacgacgaag------acaaacccaaacgttcgcct
atggaggagcgcatccttgccattcagaagggatatgctaccgaaacacaacttctgtca
aggacaatctcatatgtatggattgctatggcaagggccatgcgtcgcattcaaggcaaa
ggttctcaaacagaaggtggcttgcgcaaagtcttcaccgatgcccgtcaaaagggacga
ctcaccagtgatgtttacgtcgccgtggcgttactcgaagctgttgtctacaaggacaat
gtaggcgccaaaatctttgaaaggggtgcgcgtctattccctaacgatgaggtgttcatg
atagaatacttgaagtatctccattcgaaggatgacacgaccaatgcccgcgtcgttttt
gagacatgtatcaaccgcctggtttccaagccagacaccctagcaaaagccaagccgctt
tatgcttacttccacaagtacgaatcgcagtatggcgagttgtcacaaatttccaaactg
gaggaccgaatggcagaacttttcccagaggaccccaagctcaagtcctttgtagcccga
ttctcgaacgagacattcgatcccattgcggctcctatcatcatttccaagacagctcag
atgcgtccaaagcagatcgtccccatcgttgagcagcccatgcagcccgtctcactacga
aacagccccatgccgctccgacaggaacaaaatacccgggcgcagtatgttcgggcaact
gcttcaccgaaacggcctcttgctgttgatgatgaagagctcaacccacccaagcgactt
gctagaggcgtctcgccgctcaagggtgctgctggccgacgccttgaccagcagcgacgg
aaccaggcatcagcgctgcacagggatatcactttcttgctcaacattctgccgcctgct
caaagctatgacggcccgcggttgaacactgcagctttggtatcccttctccaaaatacc
gaagttcctgactattctacatggaaggctgctggtggaggccaacaacgttttggcaac
accacccacacacgacaagcatcaggagagtttgt---ccggccattgagcccatacgga
agatcatccgccacagctggtggatataggaattcgccattgcggccggagacgggaaat
gcgtatcaatcaaacccgtaccctctgcctgaagcaagtggccagcaatccacatggccg
caggtacctggtgcatacggtgcgccagcacccggacaattcggaggataccgatactga
>Fp2516
atggcttccgaaggtactacatggggcgcggaggatattggggcacagggcgatcaagtt
cagcatagcgaggaacaagttgataactatgctcaagactctcttgcctctggtgatgcc
gatgcagcggataatggtacagaagatgaagggggagaatatgacccagagtcggtcact
atcggtacacctgtcatggcccctgagccggcttcttctggtactcctcaacgtcagaca
tcaaagcctaagatgtcaggtggcttcatagttgaggcttccgatgacgaagatgat---
---------gatgaggatgaagatgaagaaaagcagcctgccaatgccgctccccagacc
gatgcagtccctactcaaaaccagcctggcccttccactacgcctgatgaacacgttcct
gcagctccaactcatgctcctgtccctcctgctgtcccttccaatgtgacaccggtcctt
gctggtctcgatcccgttgctctcctcgaatttcgtgtcaaagaggaccctcgtggcgat
atggatgcttggcaagagttgattgctgctcacagagactctggcactctcgaccaggcc
cgaagtacttataaccgcttcgtagagattttcccacaagctgcagataaatgggttgaa
tggattgagctggagctgaaatataataactttgtcgatgttgagcaactatttagcaga
tgtttgatgacagttcccaacgtgaagctgtggacagtctatctagactatattcgccgt
cgcaacgacctgaacaatgacccaaatagccaggctcgtcgcaccgttgctctgtcttac
gaatttgtgattgacaacattggcgtggaccgagattctggtaacatctggcagcaatat
gtccaattcgtcaagaatgggccaggccaagtcggcggggaagactggcaagatcgacaa
aagatggaccagttgcgcgcgatctacaaacgcgctgtcgctgttcccatgtcgaccgtc
aataatctctggaaggagtatgatcaattcgaaatgggattgaacaagatggctggtcgc
aaattcatccaggaccgttctccagcctacatgtcagccaagagtgctaacattgcgttg
gacaacatcacccggtatcttgaccgcacaaaccttccaagactcccacctgttccaggc
ttcaacggtgaccaggagtacagagatcaagttgaaatgtggaagaagtggattgcctgg
gaaaaggaagacccgcttgtcctgaagcctgatgagcccaaggcatacaaccagcgagtt
ctctatgtctacaagcaagcattgatggcactgcgattttggcctgaaatctgggtcgat
gcagcggaatggtgcttccagaatgacatccgcgaaaatgacaaagaggtgggcacagaa
ctgctgctggagggtatcaaggcaaaccgcgagagtgtgttgcttgcattgaagcacgca
gaccatatcgaggttaaccatccaggcaaggaggttgacaaggcggcttttgcgcaagct
gttcgcaaaccgtacgatgatgttctggaaacgttgtacgagatgggcgacaaagtcaag
gagcgggaaaagttggaagtctcaacactgaagcaggcggcggcacaagacctagtccaa
gcgtccattgaggaaaacgatgacgacgacgaag------acaaacccaaacgttcgcct
atggaggagcgcatccttgccattcagaagggatatgctaccgaaacacaacttctgtca
aggacaatctcatatgtatggattgctatggcaagggccatgcgtcgcattcaaggcaaa
ggttctcaaacagaaggtggcttgcgcaaagtcttcaccgatgcccgtcaaaagggacga
ctcaccagtgatgtttacgtcgccgtggcgttactcgaagctgttgtctacaaggacaat
gtaggcgccaaaatctttgaaaggggtgcgcgtctattccctaacgatgaggtgttcatg
atagaatacttgaagtatctccattcgaaggatgacacgaccaatgcccgcgtcgttttt
gagacatgtatcaaccgcctggtttccaagccagacaccctagcaaaagccaagccgctt
tatgcttacttccacaagtacgaatcgcagtatggcgagttgtcacaaatttccaaactg
gaggaccgaatggcagaacttttcccagaggaccccaagctcaagtcctttgtagcccga
ttctcgaacgagacattcgatcccattgcggctcctatcatcatttccaagacagctcag
atgcgtccaaagcagatcgtccccatcgttgagcagcccatgcagcccgtctcactacga
aacagccccatgccgctccgacaggaacaaaatacccgggcgcagtatgttcgggcaact
gcttcaccgaaacggcctcttgctgttgatgatgaagagctcaacccacccaagcgactt
gctagaggcgtctcgccgctcaagggtgctgctggccgacgccttgaccagcagcgacgg
aaccaggcatcagcgctgcacagggatatcactttcttgctcaacattctgccgcctgct
caaagctatgacggcccgcggttgaacactgcagctttggtatcccttctccaaaatacc
gaagttcctgactattctacatggaaggctgctggtggaggccaacaacgttttggcaac
accacccacacacgacaagcatcaggagagtgtgt---ccggccattgagcccatacgga
agatcatccgccacagctggtggatataggaattcgccattgcggccggagacgggaaat
gcgtatcaatcaaacccgtaccctctgcctgaagcaagtggccagcaatccacatggccg
caggtacctggtgcatacggtgcgccagcacccggacaattcggaggataccgatactga
>Fp26r
atggcttccgaaggtactacatggggcgcggaggatattggggcacagggcgatcaagtt
cagcatagcgaggaacaagttgataactatgctcaagactctcttgcctctggtgatgcc
gatgcagcggataatggtacagaagatgaagggggagaatatgacccagagtcggtcact
atcggtacacctgtcatggcccctgagccggcttcttctggtactcctcaacgtcagaca
tcaaagcctaagatgtcaggtggcttcatagttgaggcttccgatgacgaagatgatgat
gaggatgaagatgaggatgaagatgaagaaaagcagcctgccaatgccgctccccagacc
gatgcagtccctactcaaaaccagcctggcccttccactacgcctgatgaacacgttcct
gcagctccaactcatgctcctgtccctcctgctgtcccttccaatgtgacaccggtcctt
gctggtctcgatcccgttgctctcctcgaatttcgtgtcaaagaggaccctcgtggcgat
atggatgcttggcaagagttgattgctgctcacagagactctggcactctcgaccaggcc
cgaagtacttataaccgcttcgtagagattttcccacaagctgcagataaatgggttgaa
tggattgagctggagctgaaatataataactttgtcgatgttgagcaactatttagcaga
tgtttgatgacagttcccaacgtgaagctgtggacagtctatctagactatattcgccgt
cgcaacgacctgaacaatgacccaaatagccaggctcgtcgcaccgttgctctgtcttac
gaatttgtgattgacaacattggcgtggaccgagattctggtaacatctggcagcaatat
gtccaattcgtcaagaatgggccaggccaagtcggcggggaagactggcaagatcgacaa
aagatggaccagttgcgcgcgatctacaaacgcgctgtcgctgttcccatgtcgaccgtc
aataatctctggaaggagtatgatcaattcgaaatgggattgaacaagatggctggtcgc
aaattcatccaggaccgttctccagcctacatgtcagccaagagtgctaacattgcgttg
gacaacatcacccggtatcttgaccgcacaaaccttccaagactcccacctgttccaggc
ttcaacggtgaccaggagtacagagatcaagttgaaatgtggaagaagtggattgcctgg
gaaaaggaagacccgcttgtcctgaagcctgatgagcccaaggcatacaaccagcgagtt
ctctatgtctacaagcaagcattgatggcactgcgattttggcctgaaatctgggtcgat
gcagcggaatggtgcttccaaaatgacatccgcgaaaatgacaaagaggtgggcacagaa
ctgctgctggagggtatcaaggcaaaccgcgagagtgtgttgcttgcattgaagcacgca
gaccatatcgaggttaaccatccaggcaaggaggttgacaaggcggcttttgcgcaagct
gttcgcaaaccgtacgatgatgttctggaaacgttgtacgagatgggcgacaaagtcaag
gagcgggaaaagttggaagtctcaacactgaagcaggcggcggcacaagacctagtccaa
gcgtccattgaggaaaacgatgacgacgacgaag------acaaacccaaacgttcgcct
atggaggagcgcatccttgccattcagaagggatatgctaccgaaacacaacttctgtca
aggacaatctcatatgtatggattgctatggcaagggccatgcgtcgcattcaaggcaaa
ggttctcaaacagaaggtggcttgcgcaaagtcttcaccgatgcccgtcaaaagggacga
ctcaccagtgatgtttacgtcgccgtggcgttactcgaagctgttgtctacaaggacaat
gtaggcgccaaaatctttgaaaggggtgcgcgtctattccctaacgatgaggtgttcatg
atagaatacttgaagtatctccattcgaaggatgacacgaccaatgcccgcgtcgttttt
gagacatgtatcaaccgcctggtttccaagccagacaccctagcaaaagccaagccgctt
tatgcttacttccacaagtacgaatcgcagtatggcgagttgtcacaaatttccaaactg
gaggaccgaatggcagaacttttcccagaggaccccaagctcaagtcctttgtagcccga
ttctcgaacgagacattcgatcccattgcggctcctatcatcatttccaagacagctcag
atgcgtccaaagcagatcgtccccatcgttgagcagcccatgcagcccgtctcactacga
aacagccccatgccgctccgacaggaacaaaatacccgggcgcagtatgttcgggcaact
gcttcaccgaaacggcctcttgctgttgatgatgaagagctcaacccacccaagcgactt
gctagaggcgtctcgccgctcaagggtgctgctggccgacgccttgaccagcagcgacgg
aaccaggcatcagcgctgcacagggatatcactttcttgctcaacattctgccgcctgct
caaagctatgacggcccgcggttgaacactgcagctttggtatcccttctccaaaatacc
gaagttcctgactattctacatggaaggctgctggtggaggccaacaacgttttggcaac
accacccacacacgacaagcatcaggagagtttgt---ccggccattgagcccatacgga
agatcatccgccacagctggtggatataggaattcgccattgcggccggagacgggaaat
gcgtatcaatcaaacccgtaccctctgcctgaagcaagtggccagcaatccacatggccg
caggtacctggtgcatacggtgcgccagcacccggacaattcggaggataccgatactga
>Fp33
atggcttccgaaggtactacatggggcgcggaggatattggggcacagggcgatcaagtt
cagcatagcgaggaacaagttgataactatgctcaagactctcttgcctctggtgatgcc
gatgcagcggataatggtacagaagatgaagggggagaatatgacccagagtcggtcact
atcggtacacctgtcatggcccctgagccggcttcttctggtactcctcaacgtcagaca
tcaaagcctaagatgtcaggtggcttcatagttgaggcttccgatgacgaagatgat---
---------gatgaggatgaagatgaagaaaagcagcctgccaatgccgctccccagacc
gatgcagtccctactcaaaaccagcctggcccttccactacgcctgatgaacacgttcct
gcagctccaactcatgctcctgtccctcctgctgtcccttccaatgtgacaccggtcctt
gctggtctcgatcccgttgctctcctcgaatttcgtgtcaaagaggaccctcgtggcgat
atggatgcttggcaagagttgattgctgctcacagagactctggcactctcgaccaggcc
cgaagtacttataaccgcttcgtagagattttcccacaagctgcagataaatgggttgaa
tggattgagctggagctgaaatataataactttgtcgatgttgagcaactatttagcaga
tgtttgatgacagttcccaacgtgaagctgtggacagtctatctagactatattcgccgt
cgcaacgacctgaacaatgacccaaatagccaggctcgtcgcaccgttgctctgtcttac
gaatttgtgattgacaacattggcgtggaccgagattctggtaacatctggcagcaatat
gtccaattcgtcaagaatgggccaggccaagtcggcggggaagactggcaagatcgacaa
aagatggaccagttgcgcgcgatctacaaacgcgctgtcgctgttcccatgtcgaccgtc
aataatctctggaaggagtatgatcaattcgaaatgggattgaacaagatggctggtcgc
aaattcatccaggaccgttctccagcctacatgtcagccaagagtgctaacattgcgttg
gacaacatcacccggtatcttgaccgcacaaaccttccaagactcccacctgttccaggc
ttcaacggtgaccaggagtacagagatcaagttgaaatgtggaagaagtggattgcctgg
gaaaaggaagacccgcttgtcctgaagcctgatgagcccaaggcatacaaccagcgagtt
ctctatgtctacaagcaagcattgatggcactgcgattttggcctgaaatctgggtcgat
gcagcggaatggtgcttccaaaatgacatccgcgaaaatgacaaagaggtgggcacagaa
ctgctgctggagggtatcaaggcaaaccgcgagagtgtgttgcttgcattgaagcacgca
gaccatatcgaggttaaccatccaggcaaggaggttgacaaggcggcttttgcgcaagct
gttcgcaaaccgtacgatgatgttctggaaacgttgtacgagatgggcgacaaagtcaag
gagcgggaaaagttggaagtctcaacactgaagcaggcggcggcacaagacctagtccaa
gcgtccattgaggaaaacgatgacgacgacgaag------acaaacccaaacgttcgcct
atggaggagcgcatccttgccattcagaagggatatgctaccgaaacacaacttctgtca
aggacaatctcatatgtatggattgctatggcaagggccatgcgtcgcattcaaggcaaa
ggttctcaaacagaaggtggcttgcgcaaagtcttcaccgatgcccgtcaaaagggacga
ctcaccagtgatgtttacgtcgccgtggcgttactcgaagctgttgtctacaaggacaat
gtaggcgccaaaatctttgaaaggggtgcgcgtctattccctaacgatgaggtgttcatg
atagaatacttgaagtatctccattcgaaggatgacacgaccaatgcccgcgtcgttttt
gagacatgtatcaaccgcctggtttccaagccagacaccctagcaaaagccaagccgctt
tatgcttacttccacaagtacgaatcgcagtatggcgagttgtcacaaatttccaaactg
gaggaccgaatggcagaacttttcccagaggaccccaagctcaagtcctttgtagcccga
ttctcgaacgagacattcgatcccattgcggctcctatcatcatttccaagacagctcag
atgcgtccaaagcagatcgtccccatcgttgagcagcccatgcagcccgtctcactacga
aacagccccatgccgctccgacaggaacaaaatacccgggcgcagtatgttcgggcaact
gcttcaccgaaacggcctcttgctgttgatgatgaagagctcaacccacccaagcgactt
gctagaggcgtctcgccgctcaagggtgctgctggccgacgccttgaccagcagcgacgg
aaccaggcatcagcgctgcacagggatatcactttcttgctcaacattctgccgcctgct
caaagctatgacggcccgcggttgaacactgcagctttggtatcccttctccaaaatacc
gaagttcctgactattctacatggaaggctgctggtggaggccaacaacgttttggcaac
accacccacacacgacaagcatcaggagagtttgt---ccggccattgagcccatacgga
agatcatccgccacagctggtggatataggaattcgccattgcggccggagacgggaaat
gcgtatcaatcaaacccgtaccctctgcctgaagcaagtggccagcaatccacatggccg
caggtacctggtgcatacggtgcgccagcacccggacaattcggaggataccgatactga
>Fp34
atggcttccgaaggtactacatggggcgcggaggatattggggcacagggcgatcaagtt
cagcatagcgaggaacaagttgataactatgctcaagactctcttgcctctggtgatgcc
gatgcagcggataatggtacagaagatgaagggggagaatatgacccagagtcggtcact
atcggtacacctgtcatggcccctgagccggcttcttctggtactcctcaacgtcagaca
tcaaagcctaagatgtcaggtggcttcatagttgaggcttccgatgacgaagatgat---
---------gatgaggatgaagatgaagaaaagcagcctgccaatgccgctccccagacc
gatgcagtccctactcaaaaccagcctggcccttccactacgcctgatgaacacgttcct
gcagctccaactcatgctcctgtccctcctgctgtcccttccaatgtgacaccggtcctt
gctggtctcgatcccgttgctctcctcgaatttcgtgtcaaagaggaccctcgtggcgat
atggatgcttggcaagagttgattgctgctcacagagactctggcactctcgaccaggcc
cgaagtacttataaccgcttcgtagagattttcccacaagctgcagataaatgggttgaa
tggattgagctggagctgaaatataataactttgtcgatgttgagcaactatttagcaga
tgtttgatgacagttcccaacgtgaagctgtggacagtctatctagactatattcgccgt
cgcaacgacctgaacaatgacccaaatagccaggctcgtcgcaccgttgctctgtcttac
gaatttgtgattgacaacattggcgtggaccgagattctggtaacatctggcagcaatat
gtccaattcgtcaagaatgggccaggccaagtcggcggggaagactggcaagatcgacaa
aagatggaccagttgcgcgcgatctacaaacgcgctgtcgctgttcccatgtcgaccgtc
aataatctctggaaggagtatgatcaattcgaaatgggattgaacaagatggctggtcgc
aaattcatccaggaccgttctccagcctacatgtcagccaagagtgctaacattgcgttg
gacaacatcacccggtatcttgaccgcacaaaccttccaagactcccacctgttccaggc
ttcaacggtgaccaggagtacagagatcaagttgaaatgtggaagaagtggattgcctgg
gaaaaggaagacccgcttgtcctgaagcctgatgagcccaaggcatacaaccagcgagtt
ctctatgtctacaagcaagcattgatggcactgcgattttggcctgaaatctgggtcgat
gcagcggaatggtgcttccaaaatgacatccgcgaaaatgacaaagaggtgggcacagaa
ctgctgctggagggtatcaaggcaaaccgcgagagtgtgttgcttgcattgaagcacgca
gaccatatcgaggttaaccatccaggcaaggaggttgacaaggcggcttttgcgcaagct
gttcgcaaaccgtacgatgatgttctggaaacgttgtacgagatgggcgacaaagtcaag
gagcgggaaaagttggaagtctcaacactgaagcaggcggcggcacaagacctagtccaa
gcgtccattgaggaaaacgatgacgacgacgaag------acaaacccaaacgttcgcct
atggaggagcgcatccttgccattcagaagggatatgctaccgaaacacaacttctgtca
aggacaatctcatatgtatggattgctatggcaagggccatgcgtcgcattcaaggcaaa
ggttctcaaacagaaggtggcttgcgcaaagtcttcaccgatgcccgtcaaaagggacga
ctcaccagtgatgtttacgtcgccgtggcgttactcgaagctgttgtctacaaggacaat
gtaggcgccaaaatctttgaaaggggtgcgcgtctattccctaacgatgaggtgttcatg
atagaatacttgaagtatctccattcgaaggatgacacgaccaatgcccgcgtcgttttt
gagacatgtatcaaccgcctggtttccaagccagacaccctagcaaaagccaagccgctt
tatgcttacttccacaagtacgaatcgcagtatggcgagttgtcacaaatttccaaactg
gaggaccgaatggcagaacttttcccagaggaccccaagctcaagtcctttgtagcccga
ttctcgaacgagacattcgatcccattgcggctcctatcatcatttccaagacagctcag
atgcgtccaaagcagatcgtccccatcgttgagcagcccatgcagcccgtctcactacga
aacagccccatgccgctccgacaggaacaaaatacccgggcgcagtatgttcgggcaact
gcttcaccgaaacggcctcttgctgttgatgatgaagagctcaacccacccaagcgactt
gctagaggcgtctcgccgctcaagggtgctgctggccgacgccttgaccagcagcgacgg
aaccaggcatcagcgctgcacagggatatcactttcttgctcaacattctgccgcctgct
caaagctatgacggcccgcggttgaacactgcagctttggtatcccttctccaaaatacc
gaagttcctgactattctacatggaaggctgctggtggaggccaacaacgttttggcaac
accacccacacacgacaagcatcaggagagtttgt---ccggccattgagcccatacgga
agatcatccgccacagctggtggatataggaattcgccattgcggccggagacgggaaat
gcgtatcaatcaaacccgtaccctctgcctgaagcaagtggccagcaatccacatggccg
caggtacctggtgcatacggtgcgccagcacccggacaattcggaggataccgatactga
>Fp35
atggcttccgaaggtactacatggggcgcggaggatattggggcacagggcgatcaagtt
cagcatagcgaggaacaagttgataactatgctcaagactctcttgcctctggtgatgcc
gatgcagcggataatggtacagaagatgaagggggagaatatgacccagagtcggtcact
atcggtacacctgtcatggcccctgagccggcttcttctggtactcctcaacgtcagaca
tcaaagcctaagatgtcaggtggcttcatagttgaggcttccgatgacgaagatgat---
---------gatgaggatgaagatgaagaaaagcagcctgccaatgccgctccccagacc
gatgcagtccctactcaaaaccagcctggcccttccactacgcctgatgaacacgttcct
gcagctccaactcatgctcctgtccctcctgctgtcccttccaatgtgacaccggtcctt
gctggtctcgatcccgttgctctcctcgaatttcgtgtcaaagaggaccctcgtggcgat
atggatgcttggcaagagttgattgctgctcacagagactctggcactctcgaccaggcc
cgaagtacttataaccgcttcgtagagattttcccacaagctgcagataaatgggttgaa
tggattgagctggagctgaaatataataactttgtcgatgttgagcaactatttagcaga
tgtttgatgacagttcccaacgtgaagctgtggacagtctatctagactatattcgccgt
cgcaacgacctgaacaatgacccaaatagccaggctcgtcgcaccgttgctctgtcttac
gaatttgtgattgacaacattggcgtggaccgagattctggtaacatctggcagcaatat
gtccaattcgtcaagaatgggccaggccaagtcggcggggaagactggcaagatcgacaa
aagatggaccagttgcgcgcgatctacaaacgcgctgtcgctgttcccatgtcgaccgtc
aataatctctggaaggagtatgatcaattcgaaatgggattgaacaagatggctggtcgc
aaattcatccaggaccgttctccagcctacatgtcagccaagagtgctaacattgcgttg
gacaacatcacccggtatcttgaccgcacaaaccttccaagactcccacctgttccaggc
ttcaacggtgaccaggagtacagagatcaagttgaaatgtggaagaagtggattgcctgg
gaaaaggaagacccgcttgtcctgaagcctgatgagcccaaggcatacaaccagcgagtt
ctctatgtctacaagcaagcattgatggcactgcgattttggcctgaaatctgggtcgat
gcagcggaatggtgcttccaaaatgacatccgcgaaaatgacaaagaggtgggcacagaa
ctgctgctggagggtatcaaggcaaaccgcgagagtgtgttgcttgcattgaagcacgca
gaccatatcgaggttaaccatccaggcaaggaggttgacaaggcggcttttgcgcaagct
gttcgcaaaccgtacgatgatgttctggaaacgttgtacgagatgggcgacaaagtcaag
gagcgggaaaagttggaagtctcaacactgaagcaggcggcggcacaagacctagtccaa
gcgtccattgaggaaaacgatgacgacgacgaag------acaaacccaaacgttcgcct
atggaggagcgcatccttgccattcagaagggatatgctaccgaaacacaacttctgtca
aggacaatctcatatgtatggattgctatggcaagggccatgcgtcgcattcaaggcaaa
ggttctcaaacagaaggtggcttgcgcaaagtcttcaccgatgcccgtcaaaagggacga
ctcaccagtgatgtttacgtcgccgtggcgttactcgaagctgttgtctacaaggacaat
gtaggcgccaaaatctttgaaaggggtgcgcgtctattccctaacgatgaggtgttcatg
atagaatacttgaagtatctccattcgaaggatgacacgaccaatgcccgcgtcgttttt
gagacatgtatcaaccgcctggtttccaagccagacaccctagcaaaagccaagccgctt
tatgcttacttccacaagtacgaatcgcagtatggcgagttgtcacaaatttccaaactg
gaggaccgaatggcagaacttttcccagaggaccccaagctcaagtcctttgtagcccga
ttctcgaacgagacattcgatcccattgcggctcctatcatcatttccaagacagctcag
atgcgtccaaagcagatcgtccccatcgttgagcagcccatgcagcccgtctcactacga
aacagccccatgccgctccgacaggaacaaaatacccgggcgcagtatgttcgggcaact
gcttcaccgaaacggcctcttgctgttgatgatgaagagctcaacccacccaagcgactt
gctagaggcgtctcgccgctcaagggtgctgctggccgacgccttgaccagcagcgacgg
aaccaggcatcagcgctgcacagggatatcactttcttgctcaacattctgccgcctgct
caaagctatgacggcccgcggttgaacactgcagctttggtatcccttctccaaaatacc
gaagttcctgactattctacatggaaggctgctggtggaggccaacaacgttttggcaac
accacccacacacgacaagcatcaggagagtttgt---ccggccattgagcccatacgga
agatcatccgccacagctggtggatataggaattcgccattgcggccggagacgggaaat
gcgtatcaatcaaacccgtaccctctgcctgaagcaagtggccagcaatccacatggccg
caggtacctggtgcatacggtgcgccagcacccggacaattcggaggataccgatactga
>Fp38
atggcttccgaaggtactacatggggcgcggaggatattggggcacagggcgatcaagtt
cagcatagcgaggaacaagttgataactatgctcaagactctcttgcctctggtgatgcc
gatgcagcggataatggtacagaagatgaagggggagaatatgacccagagtcggtcact
atcggtacacctgtcatggcccctgagccggcttcttctggtactcctcaacgtcagaca
tcaaagcctaagatgtcaggtggcttcatagttgaggcttccgatgacgaagatgat---
---------gatgaggatgaagatgaagaaaagcagcctgccaatgccgctccccagacc
gatgcagtccctactcaaaaccagcctggcccttccactacgcctgatgaacacgttcct
gcagctccaactcatgctcctgtccctcctgctgtcccttccaatgtgacaccggtcctt
gctggtctcgatcccgttgctctcctcgaatttcgtgtcaaagaggaccctcgtggcgat
atggatgcttggcaagagttgattgctgctcacagagactctggcactctcgaccaggcc
cgaagtacttataaccgcttcgtagagattttcccacaagctgcagataaatgggttgaa
tggattgagctggagctgaaatataataactttgtcgatgttgagcaactatttagcaga
tgtttgatgacagttcccaacgtgaagctgtggacagtctatctagactatattcgccgt
cgcaacgacctgaacaatgacccaaatagccaggctcgtcgcaccgttgctctgtcttac
gaatttgtgattgacaacattggcgtggaccgagattctggtaacatctggcagcaatat
gtccaattcgtcaagaatgggccaggccaagtcggcggggaagactggcaagatcgacaa
aagatggaccagttgcgcgcgatctacaaacgcgctgtcgctgttcccatgtcgaccgtc
aataatctctggaaggagtatgatcaattcgaaatgggattgaacaagatggctggtcgc
aaattcatccaggaccgttctccagcctacatgtcagccaagagtgctaacattgcgttg
gacaacatcacccggtatcttgaccgcacaaaccttccaagactcccacctgttccaggc
ttcaacggtgaccaggagtacagagatcaagttgaaatgtggaagaagtggattgcctgg
gaaaaggaagacccgcttgtcctgaagcctgatgagcccaaggcatacaaccagcgagtt
ctctatgtctacaagcaagcattgatggcactgcgattttggcctgaaatctgggtcgat
gcagcggaatggtgcttccaaaatgacatccgcgaaaatgacaaagaggtgggcacagaa
ctgctgctggagggtatcaaggcaaaccgcgagagtgtgttgcttgcattgaagcacgca
gaccatatcgaggttaaccatccaggcaaggaggttgacaaggcggcttttgcgcaagct
gttcgcaaaccgtacgatgatgttctggaaacgttgtacgagatgggcgacaaagtcaag
gagcgggaaaagttggaagtctcaacactgaagcaggcggcggcacaagacctagtccaa
gcgtccattgaggaaaacgatgacgacgacgaag------acaaacccaaacgttcgcct
atggaggagcgcatccttgccattcagaagggatatgctaccgaaacacaacttctgtca
aggacaatctcatatgtatggattgctatggcaagggccatgcgtcgcattcaaggcaaa
ggttctcaaacagaaggtggcttgcgcaaagtcttcaccgatgcccgtcaaaagggacga
ctcaccagtgatgtttacgtcgccgtggcgttactcgaagctgttgtctacaaggacaat
gtaggcgccaaaatctttgaaaggggtgcgcgtctattccctaacgatgaggtgttcatg
atagaatacttgaagtatctccattcgaaggatgacacgaccaatgcccgcgtcgttttt
gagacatgtatcaaccgcctggtttccaagccagacaccctagcaaaagccaagccgctt
tatgcttacttccacaagtacgaatcgcagtatggcgagttgtcacaaatttccaaactg
gaggaccgaatggcagaacttttcccagaggaccccaagctcaagtcctttgtagcccga
ttctcgaacgagacattcgatcccattgcggctcctatcatcatttccaagacagctcag
atgcgtccaaagcagatcgtccccatcgttgagcagcccatgcagcccgtctcactacga
aacagccccatgccgctccgacaggaacaaaatacccgggcgcagtatgttcgggcaact
gcttcaccgaaacggcctcttgctgttgatgatgaagagctcaacccacccaagcgactt
gctagaggcgtctcgccgctcaagggtgctgctggccgacgccttgaccagcagcgacgg
aaccaggcatcagcgctgcacagggatatcactttcttgctcaacattctgccgcctgct
caaagctatgacggcccgcggttgaacactgcagctttggtatcccttctccaaaatacc
gaagttcctgactattctacatggaaggctgctggtggaggccaacaacgttttggcaac
accacccacacacgacaagcatcaggagagtttgt---ccggccattgagcccatacgga
agatcatccgccacagctggtggatataggaattcgccattgcggccggagacgggaaat
gcgtatcaatcaaacccgtaccctctgcctgaagcaagtggccagcaatccacatggccg
caggtacctggtgcatacggtgcgccagcacccggacaattcggaggataccgatactga
>Fp39
atggcttccgaaggtactacatggggcgcggaggatattggggcacagggcgatcaagtt
cagcatagcgaggaacaagttgataactatgctcaagactctcttgcctctggtgatgcc
gatgcagcggataatggtacagaagatgaagggggagaatatgacccagagtcggtcact
atcggtacacctgtcatggcccctgagccggcttcttctggtactcctcaacgtcagaca
tcaaagcctaagatgtcaggtggcttcatagttgaggcttccgatgacgaagatgat---
---------gatgaggatgaagatgaagaaaagcagcctgccaatgccgctccccagacc
gatgcagtccctactcaaaaccagcctggcccttccactacgcctgatgaacacgttcct
gcagctccaactcatgctcctgtccctcctgctgtcccttccaatgtgacaccggtcctt
gctggtctcgatcccgttgctctcctcgaatttcgtgtcaaagaggaccctcgtggcgat
atggatgcttggcaagagttgattgctgctcacagagactctggcactctcgaccaggcc
cgaagtacttataaccgcttcgtagagattttcccacaagctgcagataaatgggttgaa
tggattgagctggagctgaaatataataactttgtcgatgttgagcaactatttagcaga
tgtttgatgacagttcccaacgtgaagctgtggacagtctatctagactatattcgccgt
cgcaacgacctgaacaatgacccaaatagccaggctcgtcgcaccgttgctctgtcttac
gaatttgtgattgacaacattggcgtggaccgagattctggtaacatctggcagcaatat
gtccaattcgtcaagaatgggccaggccaagtcggcggggaagactggcaagatcgacaa
aagatggaccagttgcgcgcgatctacaaacgcgctgtcgctgttcccatgtcgaccgtc
aataatctctggaaggagtatgatcaattcgaaatgggattgaacaagatggctggtcgc
aaattcatccaggaccgttctccagcctacatgtcagccaagagtgctaacattgcgttg
gacaacatcacccggtatcttgaccgcacaaaccttccaagactcccacctgttccaggc
ttcaacggtgaccaggagtacagagatcaagttgaaatgtggaagaagtggattgcctgg
gaaaaggaagacccgcttgtcctgaagcctgatgagcccaaggcatacaaccagcgagtt
ctctatgtctacaagcaagcattgatggcactgcgattttggcctgaaatctgggtcgat
gcagcggaatggtgcttccaaaatgacatccgcgaaaatgacaaagaggtgggcacagaa
ctgctgctggagggtatcaaggcaaaccgcgagagtgtgttgcttgcattgaagcacgca
gaccatatcgaggttaaccatccaggcaaggaggttgacaaggcggcttttgcgcaagct
gttcgcaaaccgtacgatgatgttctggaaacgttgtacgagatgggcgacaaagtcaag
gagcgggaaaagttggaagtctcaacactgaagcaggcggcggcacaagacctagtccaa
gcgtccattgaggaaaacgatgacgacgacgaag------acaaacccaaacgttcgcct
atggaggagcgcatccttgccattcagaagggatatgctaccgaaacacaacttctgtca
aggacaatctcatatgtatggattgctatggcaagggccatgcgtcgcattcaaggcaaa
ggttctcaaacagaaggtggcttgcgcaaagtcttcaccgatgcccgtcaaaagggacga
ctcaccagtgatgtttacgtcgccgtggcgttactcgaagctgttgtctacaaggacaat
gtaggcgccaaaatctttgaaaggggtgcgcgtctattccctaacgatgaggtgttcatg
atagaatacttgaagtatctccattcgaaggatgacacgaccaatgcccgcgtcgttttt
gagacatgtatcaaccgcctggtttccaagccagacaccctagcaaaagccaagccgctt
tatgcttacttccacaagtacgaatcgcagtatggcgagttgtcacaaatttccaaactg
gaggaccgaatggcagaacttttcccagaggaccccaagctcaagtcctttgtagcccga
ttctcgaacgagacattcgatcccattgcggctcctatcatcatttccaagacagctcag
atgcgtccaaagcagatcgtccccatcgttgagcagcccatgcagcccgtctcactacga
aacagccccatgccgctccgacaggaacaaaatacccgggcgcagtatgttcgggcaact
gcttcaccgaaacggcctcttgctgttgatgatgaagagctcaacccacccaagcgactt
gctagaggcgtctcgccgctcaagggtgctgctggccgacgccttgaccagcagcgacgg
aaccaggcatcagcgctgcacagggatatcactttcttgctcaacattctgccgcctgct
caaagctatgacggcccgcggttgaacactgcagctttggtatcccttctccaaaatacc
gaagttcctgactattctacatggaaggctgctggtggaggccaacaacgttttggcaac
accacccacacacgacaagcatcaggagagtttgt---ccggccattgagcccatacgga
agatcatccgccacagctggtggatataggaattcgccattgcggccggagacgggaaat
gcgtatcaatcaaacccgtaccctctgcctgaagcaagtggccagcaatccacatggccg
caggtacctggtgcatacggtgcgccagcacccggacaattcggaggataccgatactga
>Fp42
atggcttccgaaggtactacatggggcgcggaggatattggggcacagggcgatcaagtt
cagcatagcgaggaacaagttgataactatgctcaagactctcttgcctctggtgatgcc
gatgcagcggataatggtacagaagatgaagggggagaatatgacccagagtcggtcact
atcggtacacctgtcatggcccctgagccggcttcttctggtactcctcaacgtcagaca
tcaaagcctaagatgtcaggtggcttcatagttgaggcttccgatgacgaagatgat---
---------gatgaggatgaagatgaagaaaagcagcctgccaatgccgctccccagacc
gatgcagtccctactcaaaaccagcctggcccttccactacgcctgatgaacacgttcct
gcagctccaactcatgctcctgtccctcctgctgtcccttccaatgtgacaccggtcctt
gctggtctcgatcccgttgctctcctcgaatttcgtgtcaaagaggaccctcgtggcgat
atggatgcttggcaagagttgattgctgctcacagagactctggcactctcgaccaggcc
cgaagtacttataaccgcttcgtagagattttcccacaagctgcagataaatgggttgaa
tggattgagctggagctgaaatataataactttgtcgatgttgagcaactatttagcaga
tgtttgatgacagttcccaacgtgaagctgtggacagtctatctagactatattcgccgt
cgcaacgacctgaacaatgacccaaatagccaggctcgtcgcaccgttgctctgtcttac
gaatttgtgattgacaacattggcgtggaccgagattctggtaacatctggcagcaatat
gtccaattcgtcaagaatgggccaggccaagtcggcggggaagactggcaagatcgacaa
aagatggaccagttgcgcgcgatctacaaacgcgctgtcgctgttcccatgtcgaccgtc
aataatctctggaaggagtatgatcaattcgaaatgggattgaacaagatggctggtcgc
aaattcatccaggaccgttctccagcctacatgtcagccaagagtgctaacattgcgttg
gacaacatcacccggtatcttgaccgcacaaaccttccaagactcccacctgttccaggc
ttcaacggtgaccaggagtacagagatcaagttgaaatgtggaagaagtggattgcctgg
gaaaaggaagacccgcttgtcctgaagcctgatgagcccaaggcatacaaccagcgagtt
ctctatgtctacaagcaagcattgatggcactgcgattttggcctgaaatctgggtcgat
gcagcggaatggtgcttccaaaatgacatccgcgaaaatgacaaagaggtgggcacagaa
ctgctgctggagggtatcaaggcaaaccgcgagagtgtgttgcttgcattgaagcacgca
gaccatatcgaggttaaccatccaggcaaggaggttgacaaggcggcttttgcgcaagct
gttcgcaaaccgtacgatgatgttctggaaacgttgtacgagatgggcgacaaagtcaag
gagcgggaaaagttggaagtctcaacactgaagcaggcggcggcacaagacctagtccaa
gcgtccattgaggaaaacgatgacgacgacgaag------acaaacccaaacgttcgcct
atggaggagcgcatccttgccattcagaagggatatgctaccgaaacacaacttctgtca
aggacaatctcatatgtatggattgctatggcaagggccatgcgtcgcattcaaggcaaa
ggttctcaaacagaaggtggcttgcgcaaagtcttcaccgatgcccgtcaaaagggacga
ctcaccagtgatgtttacgtcgccgtggcgttactcgaagctgttgtctacaaggacaat
gtaggcgccaaaatctttgaaaggggtgcgcgtctattccctaacgatgaggtgttcatg
atagaatacttgaagtatctccattcgaaggatgacacgaccaatgcccgcgtcgttttt
gagacatgtatcaaccgcctggtttccaagccagacaccctagcaaaagccaagccgctt
tatgcttacttccacaagtacgaatcgcagtatggcgagttgtcacaaatttccaaactg
gaggaccgaatggcagaacttttcccagaggaccccaagctcaagtcctttgtagcccga
ttctcgaacgagacattcgatcccattgcggctcctatcatcatttccaagacagctcag
atgcgtccaaagcagatcgtccccatcgttgagcagcccatgcagcccgtctcactacga
aacagccccatgccgctccgacaggaacaaaatacccgggcgcagtatgttcgggcaact
gcttcaccgaaacggcctcttgctgttgatgatgaagagctcaacccacccaagcgactt
gctagaggcgtctcgccgctcaagggtgctgctggccgacgccttgaccagcagcgacgg
aaccaggcatcagcgctgcacagggatatcactttcttgctcaacattctgccgcctgct
caaagctatgacggcccgcggttgaacactgcagctttggtatcccttctccaaaatacc
gaagttcctgactattctacatggaaggctgctggtggaggccaacaacgttttggcaac
accacccacacacgacaagcatcaggagagtttgt---ccggccattgagcccatacgga
agatcatccgccacagctggtggatataggaattcgccattgcggccggagacgggaaat
gcgtatcaatcaaacccgtaccctctgcctgaagcaagtggccagcaatccacatggccg
caggtacctggtgcatacggtgcgccagcacccggacaattcggaggataccgatactga
>Fp44
atggcttccgaaggtactacatggggcgcggaggatattggggcacagggcgatcaagtt
cagcatagcgaggaacaagttgataactatgctcaagactctcttgcctctggtgatgcc
gatgcagcggataatggtacagaagatgaagggggagaatatgacccagagtcggtcact
atcggtacacctgtcatggcccctgagccggcttcttctggtactcctcaacgtcagaca
tcaaagcctaagatgtcaggtggcttcatagttgaggcttccgatgacgaagatgat---
---------gatgaggatgaagatgaagaaaagcagcctgccaatgccgctccccagacc
gatgcagtccctactcaaaaccagcctggcccttccactacgcctgatgaacacgttcct
gcagctccaactcatgctcctgtccctcctgctgtcccttccaatgtgacaccggtcctt
gctggtctcgatcccgttgctctcctcgaatttcgtgtcaaagaggaccctcgtggcgat
atggatgcttggcaagagttgattgctgctcacagagactctggcactctcgaccaggcc
cgaagtacttataaccgcttcgtagagattttcccacaagctgcagataaatgggttgaa
tggattgagctggagctgaaatataataactttgtcgatgttgagcaactatttagcaga
tgtttgatgacagttcccaacgtgaagctgtggacagtctatctagactatattcgccgt
cgcaacgacctgaacaatgacccaaatagccaggctcgtcgcaccgttgctctgtcttac
gaatttgtgattgacaacattggcgtggaccgagattctggtaacatctggcagcaatat
gtccaattcgtcaagaatgggccaggccaagtcggcggggaagactggcaagatcgacaa
aagatggaccagttgcgcgcgatctacaaacgcgctgtcgctgttcccatgtcgaccgtc
aataatctctggaaggagtatgatcaattcgaaatgggattgaacaagatggctggtcgc
aaattcatccaggaccgttctccagcctacatgtcagccaagagtgctaacattgcgttg
gacaacatcacccggtatcttgaccgcacaaaccttccaagactcccacctgttccaggc
ttcaacggtgaccaggagtacagagatcaagttgaaatgtggaagaagtggattgcctgg
gaaaaggaagacccgcttgtcctgaagcctgatgagcccaaggcatacaaccagcgagtt
ctctatgtctacaagcaagcattgatggcactgcgattttggcctgaaatctgggtcgat
gcagcggaatggtgcttccaaaatgacatccgcgaaaatgacaaagaggtgggcacagaa
ctgctgctggagggtatcaaggcaaaccgcgagagtgtgttgcttgcattgaagcacgca
gaccatatcgaggttaaccatccaggcaaggaggttgacaaggcggcttttgcgcaagct
gttcgcaaaccgtacgatgatgttctggaaacgttgtacgagatgggcgacaaagtcaag
gagcgggaaaagttggaagtctcaacactgaagcaggcggcggcacaagacctagtccaa
gcgtccattgaggaaaacgatgacgacgacgaag------acaaacccaaacgttcgcct
atggaggagcgcatccttgccattcagaagggatatgctaccgaaacacaacttctgtca
aggacaatctcatatgtatggattgctatggcaagggccatgcgtcgcattcaaggcaaa
ggttctcaaacagaaggtggcttgcgcaaagtcttcaccgatgcccgtcaaaagggacga
ctcaccagtgatgtttacgtcgccgtggcgttactcgaagctgttgtctacaaggacaat
gtaggcgccaaaatctttgaaaggggtgcgcgtctattccctaacgatgaggtgttcatg
atagaatacttgaagtatctccattcgaaggatgacacgaccaatgcccgcgtcgttttt
gagacatgtatcaaccgcctggtttccaagccagacaccctagcaaaagccaagccgctt
tatgcttacttccacaagtacgaatcgcagtatggcgagttgtcacaaatttccaaactg
gaggaccgaatggcagaacttttcccagaggaccccaagctcaagtcctttgtagcccga
ttctcgaacgagacattcgatcccattgcggctcctatcatcatttccaagacagctcag
atgcgtccaaagcagatcgtccccatcgttgagcagcccatgcagcccgtctcactacga
aacagccccatgccgctccgacaggaacaaaatacccgggcgcagtatgttcgggcaact
gcttcaccgaaacggcctcttgctgttgatgatgaagagctcaacccacccaagcgactt
gctagaggcgtctcgccgctcaagggtgctgctggccgacgccttgaccagcagcgacgg
aaccaggcatcagcgctgcacagggatatcactttcttgctcaacattctgccgcctgct
caaagctatgacggcccgcggttgaacactgcagctttggtatcccttctccaaaatacc
gaagttcctgactattctacatggaaggctgctggtggaggccaacaacgttttggcaac
accacccacacacgacaagcatcaggagagtttgt---ccggccattgagcccatacgga
agatcatccgccacagctggtggatataggaattcgccattgcggccggagacgggaaat
gcgtatcaatcaaacccgtaccctctgcctgaagcaagtggccagcaatccacatggccg
caggtacctggtgcatacggtgcgccagcacccggacaattcggaggataccgatactga
>Fp49
atggcttccgaaggtactacatggggcgcggaggatattggggcacagggcgatcaagtt
cagcatagcgaggaacaagttgataactatgctcaagactctcttgcctctggtgatgcc
gatgcagcggataatggtacagaagatgaagggggagaatatgacccagagtcggtcact
atcggtacacctgtcatggcccctgagccggcttcttctggtactcctcaacgtcagaca
tcaaagcctaagatgtcaggtggcttcatagttgaggcttccgatgacgaagatgat---
---------gatgaggatgaagatgaagaaaagcagcctgccaatgccgctccccagacc
gatgcagtccctactcaaaaccagcctggcccttccactacgcctgatgaacacgttcct
gcagctccaactcatgctcctgtccctcctgctgtcccttccaatgtgacaccggtcctt
gctggtctcgatcccgttgctctcctcgaatttcgtgtcaaagaggaccctcgtggcgat
atggatgcttggcaagagttgattgctgctcacagagactctggcactctcgaccaggcc
cgaagtacttataaccgcttcgtagagattttcccacaagctgcagataaatgggttgaa
tggattgagctggagctgaaatataataactttgtcgatgttgagcaactatttagcaga
tgtttgatgacagttcccaacgtgaagctgtggacagtctatctagactatattcgccgt
cgcaacgacctgaacaatgacccaaatagccaggctcgtcgcaccgttgctctgtcttac
gaatttgtgattgacaacattggcgtggaccgagattctggtaacatctggcagcaatat
gtccaattcgtcaagaatgggccaggccaagtcggcggggaagactggcaagatcgacaa
aagatggaccagttgcgcgcgatctacaaacgcgctgtcgctgttcccatgtcgaccgtc
aataatctctggaaggagtatgatcaattcgaaatgggattgaacaagatggctggtcgc
aaattcatccaggaccgttctccagcctacatgtcagccaagagtgctaacattgcgttg
gacaacatcacccggtatcttgaccgcacaaaccttccaagactcccacctgttccaggc
ttcaacggtgaccaggagtacagagatcaagttgaaatgtggaagaagtggattgcctgg
gaaaaggaagacccgcttgtcctgaagcctgatgagcccaaggcatacaaccagcgagtt
ctctatgtctacaagcaagcattgatggcactgcgattttggcctgaaatctgggtcgat
gcagcggaatggtgcttccaaaatgacatccgcgaaaatgacaaagaggtgggcacagaa
ctgctgctggagggtatcaaggcaaaccgcgagagtgtgttgcttgcattgaagcacgca
gaccatatcgaggttaaccatccaggcaaggaggttgacaaggcggcttttgcgcaagct
gttcgcaaaccgtacgatgatgttctggaaacgttgtacgagatgggcgacaaagtcaag
gagcgggaaaagttggaagtctcaacactgaagcaggcggcggcacaagacctagtccaa
gcgtccattgaggaaaacgatgacgacgacgaag------acaaacccaaacgttcgcct
atggaggagcgcatccttgccattcagaagggatatgctaccgaaacacaacttctgtca
aggacaatctcatatgtatggattgctatggcaagggccatgcgtcgcattcaaggcaaa
ggttctcaaacagaaggtggcttgcgcaaagtcttcaccgatgcccgtcaaaagggacga
ctcaccagtgatgtttacgtcgccgtggcgttactcgaagctgttgtctacaaggacaat
gtaggcgccaaaatctttgaaaggggtgcgcgtctattccctaacgatgaggtgttcatg
atagaatacttgaagtatctccattcgaaggatgacacgaccaatgcccgcgtcgttttt
gagacatgtatcaaccgcctggtttccaagccagacaccctagcaaaagccaagccgctt
tatgcttacttccacaagtacgaatcgcagtatggcgagttgtcacaaatttccaaactg
gaggaccgaatggcagaacttttcccagaggaccccaagctcaagtcctttgtagcccga
ttctcgaacgagacattcgatcccattgcggctcctatcatcatttccaagacagctcag
atgcgtccaaagcagatcgtccccatcgttgagcagcccatgcagcccgtctcactacga
aacagccccatgccgctccgacaggaacaaaatacccgggcgcagtatgttcgggcaact
gcttcaccgaaacggcctcttgctgttgatgatgaagagctcaacccacccaagcgactt
gctagaggcgtctcgccgctcaagggtgctgctggccgacgccttgaccagcagcgacgg
aaccaggcatcagcgctgcacagggatatcactttcttgctcaacattctgccgcctgct
caaagctatgacggcccgcggttgaacactgcagctttggtatcccttctccaaaatacc
gaagttcctgactattctacatggaaggctgctggtggaggccaacaacgttttggcaac
accacccacacacgacaagcatcaggagagtttgt---ccggccattgagcccatacgga
agatcatccgccacagctggtggatataggaattcgccattgcggccggagacgggaaat
gcgtatcaatcaaacccgtaccctctgcctgaagcaagtggccagcaatccacatggccg
caggtacctggtgcatacggtgcgccagcacccggacaattcggaggataccgatactga
>Fp50
atggcttccgaaggtactacatggggcgcggaggatattggggcacagggcgatcaagtt
cagcatagcgaggaacaagttgataactatgctcaagactctcttgcctctggtgatgcc
gatgcagcggataatggtacagaagatgaagggggagaatatgacccagagtcggtcact
atcggtacacctgtcatggcccctgagccggcttcttctggtactcctcaacgtcagaca
tcaaagcctaagatgtcaggtggcttcatagttgaggcttccgatgacgaagatgat---
---------gatgaggatgaagatgaagaaaagcagcctgccaatgccgctccccagacc
gatgcagtccctactcaaaaccagcctggcccttccactacgcctgatgaacacgttcct
gcagctccaactcatgctcctgtccctcctgctgtcccttccaatgtgacaccggtcctt
gctggtctcgatcccgttgctctcctcgaatttcgtgtcaaagaggaccctcgtggcgat
atggatgcttggcaagagttgattgctgctcacagagactctggcactctcgaccaggcc
cgaagtacttataaccgcttcgtagagattttcccacaagctgcagataaatgggttgaa
tggattgagctggagctgaaatataataactttgtcgatgttgagcaactatttagcaga
tgtttgatgacagttcccaacgtgaagctgtggacagtctatctagactatattcgccgt
cgcaacgacctgaacaatgacccaaatagccaggctcgtcgcaccgttgctctgtcttac
gaatttgtgattgacaacattggcgtggaccgagattctggtaacatctggcagcaatat
gtccaattcgtcaagaatgggccaggccaagtcggcggggaagactggcaagatcgacaa
aagatggaccagttgcgcgcgatctacaaacgcgctgtcgctgttcccatgtcgaccgtc
aataatctctggaaggagtatgatcaattcgaaatgggattgaacaagatggctggtcgc
aaattcatccaggaccgttctccagcctacatgtcagccaagagtgctaacattgcgttg
gacaacatcacccggtatcttgaccgcacaaaccttccaagactcccacctgttccaggc
ttcaacggtgaccaggagtacagagatcaagttgaaatgtggaagaagtggattgcctgg
gaaaaggaagacccgcttgtcctgaagcctgatgagcccaaggcatacaaccagcgagtt
ctctatgtctacaagcaagcattgatggcactgcgattttggcctgaaatctgggtcgat
gcagcggaatggtgcttccaaaatgacatccgcgaaaatgacaaagaggtgggcacagaa
ctgctgctggagggtatcaaggcaaaccgcgagagtgtgttgcttgcattgaagcacgca
gaccatatcgaggttaaccatccaggcaaggaggttgacaaggcggcttttgcgcaagct
gttcgcaaaccgtacgatgatgttctggaaacgttgtacgagatgggcgacaaagtcaag
gagcgggaaaagttggaagtctcaacactgaagcaggcggcggcacaagacctagtccaa
gcgtccattgaggaaaacgatgacgacgacgaag------acaaacccaaacgttcgcct
atggaggagcgcatccttgccattcagaagggatatgctaccgaaacacaacttctgtca
aggacaatctcatatgtatggattgctatggcaagggccatgcgtcgcattcaaggcaaa
ggttctcaaacagaaggtggcttgcgcaaagtcttcaccgatgcccgtcaaaagggacga
ctcaccagtgatgtttacgtcgccgtggcgttactcgaagctgttgtctacaaggacaat
gtaggcgccaaaatctttgaaaggggtgcgcgtctattccctaacgatgaggtgttcatg
atagaatacttgaagtatctccattcgaaggatgacacgaccaatgcccgcgtcgttttt
gagacatgtatcaaccgcctggtttccaagccagacaccctagcaaaagccaagccgctt
tatgcttacttccacaagtacgaatcgcagtatggcgagttgtcacaaatttccaaactg
gaggaccgaatggcagaacttttcccagaggaccccaagctcaagtcctttgtagcccga
ttctcgaacgagacattcgatcccattgcggctcctatcatcatttccaagacagctcag
atgcgtccaaagcagatcgtccccatcgttgagcagcccatgcagcccgtctcactacga
aacagccccatgccgctccgacaggaacaaaatacccgggcgcagtatgttcgggcaact
gcttcaccgaaacggcctcttgctgttgatgatgaagagctcaacccacccaagcgactt
gctagaggcgtctcgccgctcaagggtgctgctggccgacgccttgaccagcagcgacgg
aaccaggcatcagcgctgcacagggatatcactttcttgctcaacattctgccgcctgct
caaagctatgacggcccgcggttgaacactgcagctttggtatcccttctccaaaatacc
gaagttcctgactattctacatggaaggctgctggtggaggccaacaacgttttggcaac
accacccacacacgacaagcatcaggagagtttgt---ccggccattgagcccatacgga
agatcatccgccacagctggtggatataggaattcgccattgcggccggagacgggaaat
gcgtatcaatcaaacccgtaccctctgcctgaagcaagtggccagcaatccacatggccg
caggtacctggtgcatacggtgcgccagcacccggacaattcggaggataccgatactga
>Fp51
atggcttccgaaggtactacatggggcgcggaggatattggggcacagggcgatcaagtt
cagcatagcgaggaacaagttgataactatgctcaagactctcttgcctctggtgatgcc
gatgcagcggataatggtacagaagatgaagggggagaatatgacccagagtcggtcact
atcggtacacctgtcatggcccctgagccggcttcttctggtactcctcaacgtcagaca
tcaaagcctaagatgtcaggtggcttcatagttgaggcttccgatgacgaagatgat---
---------gatgaggatgaagatgaagaaaagcagcctgccaatgccgctccccagacc
gatgcagtccctactcaaaaccagcctggcccttccactacgcctgatgaacacgttcct
gcagctccaactcatgctcctgtccctcctgctgtcccttccaatgtgacaccggtcctt
gctggtctcgatcccgttgctctcctcgaatttcgtgtcaaagaggaccctcgtggcgat
atggatgcttggcaagagttgattgctgctcacagagactctggcactctcgaccaggcc
cgaagtacttataaccgcttcgtagagattttcccacaagctgcagataaatgggttgaa
tggattgagctggagctgaaatataataactttgtcgatgttgagcaactatttagcaga
tgtttgatgacagttcccaacgtgaagctgtggacagtctatctagactatattcgccgt
cgcaacgacctgaacaatgacccaaatagccaggctcgtcgcaccgttgctctgtcttac
gaatttgtgattgacaacattggcgtggaccgagattctggtaacatctggcagcaatat
gtccaattcgtcaagaatgggccaggccaagtcggcggggaagactggcaagatcgacaa
aagatggaccagttgcgcgcgatctacaaacgcgctgtcgctgttcccatgtcgaccgtc
aataatctctggaaggagtatgatcaattcgaaatgggattgaacaagatggctggtcgc
aaattcatccaggaccgttctccagcctacatgtcagccaagagtgctaacattgcgttg
gacaacatcacccggtatcttgaccgcacaaaccttccaagactcccacctgttccaggc
ttcaacggtgaccaggagtacagagatcaagttgaaatgtggaagaagtggattgcctgg
gaaaaggaagacccgcttgtcctgaagcctgatgagcccaaggcatacaaccagcgagtt
ctctatgtctacaagcaagcattgatggcactgcgattttggcctgaaatctgggtcgat
gcagcggaatggtgcttccaaaatgacatccgcgaaaatgacaaagaggtgggcacagaa
ctgctgctggagggtatcaaggcaaaccgcgagagtgtgttgcttgcattgaagcacgca
gaccatatcgaggttaaccatccaggcaaggaggttgacaaggcggcttttgcgcaagct
gttcgcaaaccgtacgatgatgttctggaaacgttgtacgagatgggcgacaaagtcaag
gagcgggaaaagttggaagtctcaacactgaagcaggcggcggcacaagacctagtccaa
gcgtccattgaggaaaacgatgacgacgacgaag------acaaacccaaacgttcgcct
atggaggagcgcatccttgccattcagaagggatatgctaccgaaacacaacttctgtca
aggacaatctcatatgtatggattgctatggcaagggccatgcgtcgcattcaaggcaaa
ggttctcaaacagaaggtggcttgcgcaaagtcttcaccgatgcccgtcaaaagggacga
ctcaccagtgatgtttacgtcgccgtggcgttactcgaagctgttgtctacaaggacaat
gtaggcgccaaaatctttgaaaggggtgcgcgtctattccctaacgatgaggtgttcatg
atagaatacttgaagtatctccattcgaaggatgacacgaccaatgcccgcgtcgttttt
gagacatgtatcaaccgcctggtttccaagccagacaccctagcaaaagccaagccgctt
tatgcttacttccacaagtacgaatcgcagtatggcgagttgtcacaaatttccaaactg
gaggaccgaatggcagaacttttcccagaggaccccaagctcaagtcctttgtagcccga
ttctcgaacgagacattcgatcccattgcggctcctatcatcatttccaagacagctcag
atgcgtccaaagcagatcgtccccatcgttgagcagcccatgcagcccgtctcactacga
aacagccccatgccgctccgacaggaacaaaatacccgggcgcagtatgttcgggcaact
gcttcaccgaaacggcctcttgctgttgatgatgaagagctcaacccacccaagcgactt
gctagaggcgtctcgccgctcaagggtgctgctggccgacgccttgaccagcagcgacgg
aaccaggcatcagcgctgcacagggatatcactttcttgctcaacattctgccgcctgct
caaagctatgacggcccgcggttgaacactgcagctttggtatcccttctccaaaatacc
gaagttcctgactattctacatggaaggctgctggtggaggccaacaacgttttggcaac
accacccacacacgacaagcatcaggagagtttgt---ccggccattgagcccatacgga
agatcatccgccacagctggtggatataggaattcgccattgcggccggagacgggaaat
gcgtatcaatcaaacccgtaccctctgcctgaagcaagtggccagcaatccacatggccg
caggtacctggtgcatacggtgcgccagcacccggacaattcggaggataccgatactga
>Fp59
atggcttccgaaggtactacatggggcgcggaggatattggggcacagggcgatcaagtt
cagcatagcgaggaacaagttgataactatgctcaagactctcttgcctctggtgatgcc
gatgcagcggataatggtacagaagatgaagggggagaatatgacccagagtcggtcact
atcggtacacctgtcatggcccctgagccggcttcttctggtactcctcaacgtcagaca
tcaaagcctaagatgtcaggtggcttcatagttgaggcttccgatgacgaagatgat---
---------gatgaggatgaagatgaagaaaagcagcctgccaatgccgctccccagacc
gatgcagtccctactcaaaaccagcctggcccttccactacgcctgatgaacacgttcct
gcagctccaactcatgctcctgtccctcctgctgtcccttccaatgtgacaccggtcctt
gctggtctcgatcccgttgctctcctcgaatttcgtgtcaaagaggaccctcgtggcgat
atggatgcttggcaagagttgattgctgctcacagagactctggcactctcgaccaggcc
cgaagtacttataaccgcttcgtagagattttcccacaagctgcagataaatgggttgaa
tggattgagctggagctgaaatataataactttgtcgatgttgagcaactatttagcaga
tgtttgatgacagttcccaacgtgaagctgtggacagtctatctagactatattcgccgt
cgcaacgacctgaacaatgacccaaatagccaggctcgtcgcaccgttgctctgtcttac
gaatttgtgattgacaacattggcgtggaccgagattctggtaacatctggcagcaatat
gtccaattcgtcaagaatgggccaggccaagtcggcggggaagactggcaagatcgacaa
aagatggaccagttgcgcgcgatctacaaacgcgctgtcgctgttcccatgtcgaccgtc
aataatctctggaaggagtatgatcaattcgaaatgggattgaacaagatggctggtcgc
aaattcatccaggaccgttctccagcctacatgtcagccaagagtgctaacattgcgttg
gacaacatcacccggtatcttgaccgcacaaaccttccaagactcccacctgttccaggc
ttcaacggtgaccaggagtacagagatcaagttgaaatgtggaagaagtggattgcctgg
gaaaaggaagacccgcttgtcctgaagcctgatgagcccaaggcatacaaccagcgagtt
ctctatgtctacaagcaagcattgatggcactgcgattttggcctgaaatctgggtcgat
gcagcggaatggtgcttccaaaatgacatccgcgaaaatgacaaagaggtgggcacagaa
ctgctgctggagggtatcaaggcaaaccgcgagagtgtgttgcttgcattgaagcacgca
gaccatatcgaggttaaccatccaggcaaggaggttgacaaggcggcttttgcgcaagct
gttcgcaaaccgtacgatgatgttctggaaacgttgtacgagatgggcgacaaagtcaag
gagcgggaaaagttggaagtctcaacactgaagcaggcggcggcacaagacctagtccaa
gcgtccattgaggaaaacgatgacgacgacgaag------acaaacccaaacgttcgcct
atggaggagcgcatccttgccattcagaagggatatgctaccgaaacacaacttctgtca
aggacaatctcatatgtatggattgctatggcaagggccatgcgtcgcattcaaggcaaa
ggttctcaaacagaaggtggcttgcgcaaagtcttcaccgatgcccgtcaaaagggacga
ctcaccagtgatgtttacgtcgccgtggcgttactcgaagctgttgtctacaaggacaat
gtaggcgccaaaatctttgaaaggggtgcgcgtctattccctaacgatgaggtgttcatg
atagaatacttgaagtatctccattcgaaggatgacacgaccaatgcccgcgtcgttttt
gagacatgtatcaaccgcctggtttccaagccagacaccctagcaaaagccaagccgctt
tatgcttacttccacaagtacgaatcgcagtatggcgagttgtcacaaatttccaaactg
gaggaccgaatggcagaacttttcccagaggaccccaagctcaagtcctttgtagcccga
ttctcgaacgagacattcgatcccattgcggctcctatcatcatttccaagacagctcag
atgcgtccaaagcagatcgtccccatcgttgagcagcccatgcagcccgtctcactacga
aacagccccatgccgctccgacaggaacaaaatacccgggcgcagtatgttcgggcaact
gcttcaccgaaacggcctcttgctgttgatgatgaagagctcaacccacccaagcgactt
gctagaggcgtctcgccgctcaagggtgctgctggccgacgccttgaccagcagcgacgg
aaccaggcatcagcgctgcacagggatatcactttcttgctcaacattctgccgcctgct
caaagctatgacggcccgcggttgaacactgcagctttggtatcccttctccaaaatacc
gaagttcctgactattctacatggaaggctgctggtggaggccaacaacgttttggcaac
accacccacacacgacaagcatcaggagagtttgt---ccggccattgagcccatacgga
agatcatccgccacagctggtggatataggaattcgccattgcggccggagacgggaaat
gcgtatcaatcaaacccgtaccctctgcctgaagcaagtggccagcaatccacatggccg
caggtacctggtgcatacggtgcgccagcacccggacaattcggaggataccgatactga
>Fp63
atggcttccgaaggtactacatggggcgcggaggatattggggcacagggcgatcaagtt
cagcatagcgaggaacaagttgataactatgctcaagactctcttgcctctggtgatgcc
gatgcagcggataatggtacagaagatgaagggggagaatatgacccagagtcggtcact
atcggtacacctgtcatggcccctgagccggcttcttctggtactcctcaacgtcagaca
tcaaagcctaagatgtcaggtggcttcatagttgaggcttccgatgacgaagatgat---
---------gatgaggatgaagatgaagaaaagcagcctgccaatgccgctccccagacc
gatgcagtccctactcaaaaccagcctggcccttccactacgcctgatgaacacgttcct
gcagctccaactcatgctcctgtccctcctgctgtcccttccaatgtgacaccggtcctt
gctggtctcgatcccgttgctctcctcgaatttcgtgtcaaagaggaccctcgtggcgat
atggatgcttggcaagagttgattgctgctcacagagactctggcactctcgaccaggcc
cgaagtacttataaccgcttcgtagagattttcccacaagctgcagataaatgggttgaa
tggattgagctggagctgaaatataataactttgtcgatgttgagcaactatttagcaga
tgtttgatgacagttcccaacgtgaagctgtggacagtctatctagactatattcgccgt
cgcaacgacctgaacaatgacccaaatagccaggctcgtcgcaccgttgctctgtcttac
gaatttgtgattgacaacattggcgtggaccgagattctggtaacatctggcagcaatat
gtccaattcgtcaagaatgggccaggccaagtcggcggggaagactggcaagatcgacaa
aagatggaccagttgcgcgcgatctacaaacgcgctgtcgctgttcccatgtcgaccgtc
aataatctctggaaggagtatgatcaattcgaaatgggattgaacaagatggctggtcgc
aaattcatccaggaccgttctccagcctacatgtcagccaagagtgctaacattgcgttg
gacaacatcacccggtatcttgaccgcacaaaccttccaagactcccacctgttccaggc
ttcaacggtgaccaggagtacagagatcaagttgaaatgtggaagaagtggattgcctgg
gaaaaggaagacccgcttgtcctgaagcctgatgagcccaaggcatacaaccagcgagtt
ctctatgtctacaagcaagcattgatggcactgcgattttggcctgaaatctgggtcgat
gcagcggaatggtgcttccaaaatgacatccgcgaaaatgacaaagaggtgggcacagaa
ctgctgctggagggtatcaaggcaaaccgcgagagtgtgttgcttgcattgaagcacgca
gaccatatcgaggttaaccatccaggcaaggaggttgacaaggcggcttttgcgcaagct
gttcgcaaaccgtacgatgatgttctggaaacgttgtacgagatgggcgacaaagtcaag
gagcgggaaaagttggaagtctcaacactgaagcaggcggcggcacaagacctagtccaa
gcgtccattgaggaaaacgatgacgacgacgaag------acaaacccaaacgttcgcct
atggaggagcgcatccttgccattcagaagggatatgctaccgaaacacaacttctgtca
aggacaatctcatatgtatggattgctatggcaagggccatgcgtcgcattcaaggcaaa
ggttctcaaacagaaggtggcttgcgcaaagtcttcaccgatgcccgtcaaaagggacga
ctcaccagtgatgtttacgtcgccgtggcgttactcgaagctgttgtctacaaggacaat
gtaggcgccaaaatctttgaaaggggtgcgcgtctattccctaacgatgaggtgttcatg
atagaatacttgaagtatctccattcgaaggatgacacgaccaatgcccgcgtcgttttt
gagacatgtatcaaccgcctggtttccaagccagacaccctagcaaaagccaagccgctt
tatgcttacttccacaagtacgaatcgcagtatggcgagttgtcacaaatttccaaactg
gaggaccgaatggcagaacttttcccagaggaccccaagctcaagtcctttgtagcccga
ttctcgaacgagacattcgatcccattgcggctcctatcatcatttccaagacagctcag
atgcgtccaaagcagatcgtccccatcgttgagcagcccatgcagcccgtctcactacga
aacagccccatgccgctccgacaggaacaaaatacccgggcgcagtatgttcgggcaact
gcttcaccgaaacggcctcttgctgttgatgatgaagagctcaacccacccaagcgactt
gctagaggcgtctcgccgctcaagggtgctgctggccgacgccttgaccagcagcgacgg
aaccaggcatcagcgctgcacagggatatcactttcttgctcaacattctgccgcctgct
caaagctatgacggcccgcggttgaacactgcagctttggtatcccttctccaaaatacc
gaagttcctgactattctacatggaaggctgctggtggaggccaacaacgttttggcaac
accacccacacacgacaagcatcaggagagtttgt---ccggccattgagcccatacgga
agatcatccgccacagctggtggatataggaattcgccattgcggccggagacgggaaat
gcgtatcaatcaaacccgtaccctctgcctgaagcaagtggccagcaatccacatggccg
caggtacctggtgcatacggtgcgccagcacccggacaattcggaggataccgatactga
>Fp65
atggcttccgaaggtactacatggggcgcggaggatattggggcacagggtgatcaagtt
cagcatagcgaggaacaagttgataactatgctcaagactctcttgcctctggtgatgcc
gatgcagcggataatggtacagaagatgaagggggagaatatgacccagagtcggtcact
atcggtacacctgtcatggcccctgagccggcttcttctggtactcctcaacgtcagaca
tcaaagcctaagatgtcaggtggcttcatagttgaggcttccgatgacgaagatgat---
---------gatgaggatgaagatgaagaaaagcagcctgccaatgccgctccccagacc
gatgcagtccctactcaaaaccagcctggcccttccactacgcctgatgaacacgttcct
gcagctccaactcatgctcctgtccctcctgctgtcccttccaatgtgacaccggtcctt
gctggtctcgatcccgttgctctcctcgaatttcgtgtcaaagaggaccctcgtggcgat
atggatgcttggcaagagttgattgctgctcacagagactctggcactctcgaccaggcc
cgaagtacttataaccgcttcgtagagattttcccacaagctgcagataaatgggttgaa
tggattgagctggagctgaaatataataactttgtcgatgttgagcaactatttagcaga
tgtttgatgacagttcccaacgtgaagctgtggacagtctatctagactatattcgccgt
cgcaacgacctgaacaatgacccaaatagccaggctcgtcgcaccgttgctctgtcttac
gaatttgtgattgacaacattggtgtggaccgagattctggcaacatctggcagcaatat
gtccaattcgtcaagaatgggccaggccaagtcggcggggaagactggcaagatcgacaa
aagatggaccagttgcgcgcgatctacaaacgcgctgtcgctgttcccatgtcgaccgtc
aataatctctggaaggagtatgatcaattcgaaatgggattgaacaagatggctggtcgc
aaattcatccaggaccgttctccagcctacatgtcagccaagagtgctaacattgcgttg
gacaacatcacccggtatcttgaccgcacaaaccttccaagactcccacctgttccaggc
ttcaacggtgaccaggagtacagagatcaagttgaaatgtggaagaagtggattgcctgg
gaaaaggaagacccgcttgtcctgaagcctgatgagcccaaggcatacaaccagcgagtt
ctctatgtctacaagcaagcattgatggcactgcgattttggcctgaaatctgggtcgat
gcagcggaatggtgcttccaaaatgacatccgcgaaaatgacaaagaggtgggcacagaa
ctgctgctggagggtatcaaggcaaaccgcgagagtgtgttgcttgcattgaagcacgca
gaccatatcgaggttaaccatccaggcaaggaggttgacaaggcggcttttgcgcaagct
gttcgcaaaccgtacgatgatgttctggaaacgttgtacgagatgggcgacaaagtcaag
gagcgggaaaagttggaagtctcaacactgaagcaggcggcggcacaagacctagtccaa
gcgtccattgaggaaaacgatgacgacgacgaag------acaaacccaaacgttcgcct
atggaggagcgcatccttgccattcagaagggatatgctaccgaaacacaacttctgtca
aggacaatctcatatgtatggattgctatggcaagggccatgcgtcgcattcaaggcaaa
ggttctcaaacagaaggtggcttgcgcaaagtcttcaccgatgcccgtcaaaagggacga
ctcaccagtgatgtttacgtcgccgtggcgttactcgaagctgttgtctacaaggacaat
gtaggcgccaaaatctttgaaaggggtgcgcgtctattccctaacgatgaggtgttcatg
atagaatacttgaagtatctccattcgaaggatgacacgaccaatgcccgcgtcgttttt
gagacatgtatcaaccgcctggtttccaagccagacaccctagcaaaagccaagccgctt
tatgcttacttccacaagtacgaatcgcagtatggcgagttgtcacaaatttccaaactg
gaggaccgaatggcagaacttttcccagaggaccccaagctcaagtcctttgtagcccga
ttctcgaacgagacattcgatcccattgcggctcctatcatcatttccaagacagctcag
atgcgtccaaagcagatcgtccccatcgttgagcagcccatgcagcccgtctcactacga
aacagccccatgccgctccgacaggaacaaaatacccgggcgcagtatgttcgggcaact
gcttcaccgaaacggcctcttgctgttgatgatgaagagctcaacccacccaagcgactt
gctagaggcgtctcgccgctcaagggtgctgctggccgacgccttgaccagcagcgacgg
aaccaggcatcagcgctgcacagggatatcactttcttgctcaacattctgccgcctgct
caaagctatgacggcccgcggttgaacactgcagctttggtatcccttctccaaaatacc
gaagttcctgactattctacatggaaggctgctggtggaggccaacaacgttttggcaac
accacccacacacgacaagcatcaggagagtttgt---ccggccattgagcccatacgga
agatcatccgccacagctggtggatataggaattcgccattgcggccggagacgggaaat
gcgtatcaatcaaacccgtaccctctgcctgaagcaagtggccagcaatccacatggccg
caggtacctggtgcatacggtgcgccagcacccggacaattcggaggataccgatactga
>Fp66
atggcttccgaaggtactacatggggcgcggaggatattggggcacagggcgatcaagtt
cagcatagcgaggaacaagttgataactatgctcaagactctcttgcctctggtgatgcc
gatgcagcggataatggtacagaagatgaagggggagaatatgacccagagtcggtcact
atcggtacacctgtcatggcccctgagccggcttcttctggtactcctcaacgtcagaca
tcaaagcctaagatgtcaggtggcttcatagttgaggcttccgatgacgaagatgat---
---------gatgaggatgaagatgaagaaaagcagcctgccaatgccgctccccagacc
gatgcagtccctactcaaaaccagcctggcccttccactacgcctgatgaacacgttcct
gcagctccaactcatgctcctgtccctcctgctgtcccttccaatgtgacaccggtcctt
gctggtctcgatcccgttgctctcctcgaatttcgtgtcaaagaggaccctcgtggcgat
atggatgcttggcaagagttgattgctgctcacagagactctggcactctcgaccaggcc
cgaagtacttataaccgcttcgtagagattttcccacaagctgcagataaatgggttgaa
tggattgagctggagctgaaatataataactttgtcgatgttgagcaactatttagcaga
tgtttgatgacagttcccaacgtgaagctgtggacagtctatctagactatattcgccgt
cgcaacgacctgaacaatgacccaaatagccaggctcgtcgcaccgttgctctgtcttac
gaatttgtgattgacaacattggcgtggaccgagattctggtaacatctggcagcaatat
gtccaattcgtcaagaatgggccaggccaagtcggcggggaagactggcaagatcgacaa
aagatggaccagttgcgcgcgatctacaaacgcgctgtcgctgttcccatgtcgaccgtc
aataatctctggaaggagtatgatcaattcgaaatgggattgaacaagatggctggtcgc
aaattcatccaggaccgttctccagcctacatgtcagccaagagtgctaacattgcgttg
gacaacatcacccggtatcttgaccgcacaaaccttccaagactcccacctgttccaggc
ttcaacggtgaccaggagtacagagatcaagttgaaatgtggaagaagtggattgcctgg
gaaaaggaagacccgcttgtcctgaagcctgatgagcccaaggcatacaaccagcgagtt
ctctatgtctacaagcaagcattgatggcactgcgattttggcctgaaatctgggtcgat
gcagcggaatggtgcttccaaaatgacatccgcgaaaatgacaaagaggtgggcacagaa
ctgctgctggagggtatcaaggcaaaccgcgagagtgtgttgcttgcattgaagcacgca
gaccatatcgaggttaaccatccaggcaaggaggttgacaaggcggcttttgcgcaagct
gttcgcaaaccgtacgatgatgttctggaaacgttgtacgagatgggcgacaaagtcaag
gagcgggaaaagttggaagtctcaacactgaagcaggcggcggcacaagacctagtccaa
gcgtccattgaggaaaacgatgacgacgacgaag------acaaacccaaacgttcgcct
atggaggagcgcatccttgccattcagaagggatatgctaccgaaacacaacttctgtca
aggacaatctcatatgtatggattgctatggcaagggccatgcgtcgcattcaaggcaaa
ggttctcaaacagaaggtggcttgcgcaaagtcttcaccgatgcccgtcaaaagggacga
ctcaccagtgatgtttacgtcgccgtggcgttactcgaagctgttgtctacaaggacaat
gtaggcgccaaaatctttgaaaggggtgcgcgtctattccctaacgatgaggtgttcatg
atagaatacttgaagtatctccattcgaaggatgacacgaccaatgcccgcgtcgttttt
gagacatgtatcaaccgcctggtttccaagccagacaccctagcaaaagccaagccgctt
tatgcttacttccacaagtacgaatcgcagtatggcgagttgtcacaaatttccaaactg
gaggaccgaatggcagaacttttcccagaggaccccaagctcaagtcctttgtagcccga
ttctcgaacgagacattcgatcccattgcggctcctatcatcatttccaagacagctcag
atgcgtccaaagcagatcgtccccatcgttgagcagcccatgcagcccgtctcactacga
aacagccccatgccgctccgacaggaacaaaatacccgggcgcagtatgttcgggcaact
gcttcaccgaaacggcctcttgctgttgatgatgaagagctcaacccacccaagcgactt
gctagaggcgtctcgccgctcaagggtgctgctggccgacgccttgaccagcagcgacgg
aaccaggcatcagcgctgcacagggatatcactttcttgctcaacattctgccgcctgct
caaagctatgacggcccgcggttgaacactgcagctttggtatcccttctccaaaatacc
gaagttcctgactattctacatggaaggctgctggtggaggccaacaacgttttggcaac
accacccacacacgacaagcatcaggagagtttgt---ccggccattgagcccatacgga
agatcatccgccacagctggtggatataggaattcgccattgcggccggagacgggaaat
gcgtatcaatcaaacccgtaccctctgcctgaagcaagtggccagcaatccacatggccg
caggtacctggtgcatacggtgcgccagcacccggacaattcggaggataccgatactga
>Fp72
atggcttccgaaggtactacatggggcgcggaggatattggggcacagggcgatcaagtt
cagcatagcgaggaacaagttgataactatgctcaagactctcttgcctctggtgatgcc
gatgcagcggataatggtacagaagatgaagggggagaatatgacccagagtcggtcact
atcggtacacctgtcatggcccctgagccggcttcttctggtactcctcaacgtcagaca
tcaaagcctaagatgtcaggtggcttcatagttgaggcttccgatgacgaagatgat---
---------gatgaggatgaagatgaagaaaagcagcctgccaatgccgctccccagacc
gatgcagtccctactcaaaaccagcctggcccttccactacgcctgatgaacacgttcct
gcagctccaactcatgctcctgtccctcctgctgtcccttccaatgtgacaccggtcctt
gctggtctcgatcccgttgctctcctcgaatttcgtgtcaaagaggaccctcgtggcgat
atggatgcttggcaagagttgattgctgctcacagagactctggcactctcgaccaggcc
cgaagtacttataaccgcttcgtagagattttcccacaagctgcagataaatgggttgaa
tggattgagctggagctgaaatataataactttgtcgatgttgagcaactatttagcaga
tgtttgatgacagttcccaacgtgaagctgtggacagtctatctagactatattcgccgt
cgcaacgacctgaacaatgacccaaatagccaggctcgtcgcaccgttgctctgtcttac
gaatttgtgattgacaacattggcgtggaccgagattctggtaacatctggcagcaatat
gtccaattcgtcaagaatgggccaggccaagtcggcggggaagactggcaagatcgacaa
aagatggaccagttgcgcgcgatctacaaacgcgctgtcgctgttcccatgtcgaccgtc
aataatctctggaaggagtatgatcaattcgaaatgggattgaacaagatggctggtcgc
aaattcatccaggaccgttctccagcctacatgtcagccaagagtgctaacattgcgttg
gacaacatcacccggtatcttgaccgcacaaaccttccaagactcccacctgttccaggc
ttcaacggtgaccaggagtacagagatcaagttgaaatgtggaagaagtggattgcctgg
gaaaaggaagacccgcttgtcctgaagcctgatgagcccaaggcatacaaccagcgagtt
ctctatgtctacaagcaagcattgatggcactgcgattttggcctgaaatctgggtcgat
gcagcggaatggtgcttccaaaatgacatccgcgaaaatgacaaagaggtgggcacagaa
ctgctgctggagggtatcaaggcaaaccgcgagagtgtgttgcttgcattgaagcacgca
gaccatatcgaggttaaccatccaggcaaggaggttgacaaggcggcttttgcgcaagct
gttcgcaaaccgtacgatgatgttctggaaacgttgtacgagatgggcgacaaagtcaag
gagcgggaaaagttggaagtctcaacactgaagcaggcggcggcacaagacctagtccaa
gcgtccattgaggaaaacgatgacgacgacgaag------acaaacccaaacgttcgcct
atggaggagcgcatccttgccattcagaagggatatgctaccgaaacacaacttctgtca
aggacaatctcatatgtatggattgctatggcaagggccatgcgtcgcattcaaggcaaa
ggttctcaaacagaaggtggcttgcgcaaagtcttcaccgatgcccgtcaaaagggacga
ctcaccagtgatgtttacgtcgccgtggcgttactcgaagctgttgtctacaaggacaat
gtaggcgccaaaatctttgaaaggggtgcgcgtctattccctaacgatgaggtgttcatg
atagaatacttgaagtatctccattcgaaggatgacacgaccaatgcccgcgtcgttttt
gagacatgtatcaaccgcctggtttccaagccagacaccctagcaaaagccaagccgctt
tatgcttacttccacaagtacgaatcgcagtatggcgagttgtcacaaatttccaaactg
gaggaccgaatggcagaacttttcccagaggaccccaagctcaagtcctttgtagcccga
ttctcgaacgagacattcgatcccattgcggctcctatcatcatttccaagacagctcag
atgcgtccaaagcagatcgtccccatcgttgagcagcccatgcagcccgtctcactacga
aacagccccatgccgctccgacaggaacaaaatacccgggcgcagtatgttcgggcaact
gcttcaccgaaacggcctcttgctgttgatgatgaagagctcaacccacccaagcgactt
gctagaggcgtctcgccgctcaagggtgctgctggccgacgccttgaccagcagcgacgg
aaccaggcatcagcgctgcacagggatatcactttcttgctcaacattctgccgcctgct
caaagctatgacggcccgcggttgaacactgcagctttggtatcccttctccaaaatacc
gaagttcctgactattctacatggaaggctgctggtggaggccaacaacgttttggcaac
accacccacacacgacaagcatcaggagagtttgt---ccggccattgagcccatacgga
agatcatccgccacagctggtggatataggaattcgccattgcggccggagacgggaaat
gcgtatcaatcaaacccgtaccctctgcctgaagcaagtggccagcaatccacatggccg
caggtacctggtgcatacggtgcgccagcacccggacaattcggaggataccgatactga
>Fp73
atggcttccgaaggtactacatggggcgcggaggatattggggcacagggcgatcaagtt
cagcatagcgaggaacaagttgataactatgctcaagactctcttgcctctggtgatgcc
gatgcagcggataatggtacagaagatgaagggggagaatatgacccagagtcggtcact
atcggtacacctgtcatggcccctgagccggcttcttctggtactcctcaacgtcagaca
tcaaagcctaagatgtcaggtggcttcatagttgaggcttccgatgacgaagatgat---
---------gatgaggatgaagatgaagaaaagcagcctgccaatgccgctccccagacc
gatgcagtccctactcaaaaccagcctggcccttccactacgcctgatgaacacgttcct
gcagctccaactcatgctcctgtccctcctgctgtcccttccaatgtgacaccggtcctt
gctggtctcgatcccgttgctctcctcgaatttcgtgtcaaagaggaccctcgtggcgat
atggatgcttggcaagagttgattgctgctcacagagactctggcactctcgaccaggcc
cgaagtacttataaccgcttcgtagagattttcccacaagctgcagataaatgggttgaa
tggattgagctggagctgaaatataataactttgtcgatgttgagcaactatttagcaga
tgtttgatgacagttcccaacgtgaagctgtggacagtctatctagactatattcgccgt
cgcaacgacctgaacaatgacccaaatagccaggctcgtcgcaccgttgctctgtcttac
gaatttgtgattgacaacattggcgtggaccgagattctggtaacatctggcagcaatat
gtccaattcgtcaagaatgggccaggccaagtcggcggggaagactggcaagatcgacaa
aagatggaccagttgcgcgcgatctacaaacgcgctgtcgctgttcccatgtcgaccgtc
aataatctctggaaggagtatgatcaattcgaaatgggattgaacaagatggctggtcgc
aaattcatccaggaccgttctccagcctacatgtcagccaagagtgctaacattgcgttg
gacaacatcacccggtatcttgaccgcacaaaccttccaagactcccacctgttccaggc
ttcaacggtgaccaggagtacagagatcaagttgaaatgtggaagaagtggattgcctgg
gaaaaggaagacccgcttgtcctgaagcctgatgagcccaaggcatacaaccagcgagtt
ctctatgtctacaagcaagcattgatggcactgcgattttggcctgaaatctgggtcgat
gcagcggaatggtgcttccaaaatgacatccgcgaaaatgacaaagaggtgggcacagaa
ctgctgctggagggtatcaaggcaaaccgcgagagtgtgttgcttgcattgaagcacgca
gaccatatcgaggttaaccatccaggcaaggaggttgacaaggcggcttttgcgcaagct
gttcgcaaaccgtacgatgatgttctggaaacgttgtacgagatgggcgacaaagtcaag
gagcgggaaaagttggaagtctcaacactgaagcaggcggcggcacaagacctagtccaa
gcgtccattgaggaaaacgatgacgacgacgaag------acaaacccaaacgttcgcct
atggaggagcgcatccttgccattcagaagggatatgctaccgaaacacaacttctgtca
aggacaatctcatatgtatggattgctatggcaagggccatgcgtcgcattcaaggcaaa
ggttctcaaacagaaggtggcttgcgcaaagtcttcaccgatgcccgtcaaaagggacga
ctcaccagtgatgtttacgtcgccgtggcgttactcgaagctgttgtctacaaggacaat
gtaggcgccaaaatctttgaaaggggtgcgcgtctattccctaacgatgaggtgttcatg
atagaatacttgaagtatctccattcgaaggatgacacgaccaatgcccgcgtcgttttt
gagacatgtatcaaccgcctggtttccaagccagacaccctagcaaaagccaagccgctt
tatgcttacttccacaagtacgaatcgcagtatggcgagttgtcacaaatttccaaactg
gaggaccgaatggcagaacttttcccagaggaccccaagctcaagtcctttgtagcccga
ttctcgaacgagacattcgatcccattgcggctcctatcatcatttccaagacagctcag
atgcgtccaaagcagatcgtccccatcgttgagcagcccatgcagcccgtctcactacga
aacagccccatgccgctccgacaggaacaaaatacccgggcgcagtatgttcgggcaact
gcttcaccgaaacggcctcttgctgttgatgatgaagagctcaacccacccaagcgactt
gctagaggcgtctcgccgctcaagggtgctgctggccgacgccttgaccagcagcgacgg
aaccaggcatcagcgctgcacagggatatcactttcttgctcaacattctgccgcctgct
caaagctatgacggcccgcggttgaacactgcagctttggtatcccttctccaaaatacc
gaagttcctgactattctacatggaaggctgctggtggaggccaacaacgttttggcaac
accacccacacacgacaagcatcaggagagtttgt---ccggccattgagcccatacgga
agatcatccgccacagctggtggatataggaattcgccattgcggccggagacgggaaat
gcgtatcaatcaaacccgtaccctctgcctgaagcaagtggccagcaatccacatggccg
caggtacctggtgcatacggtgcgccagcacccggacaattcggaggataccgatactga
>Fp76
atggcttccgaaggtactacatggggcgcggaggatattggggcacagggcgatcaagtt
cagcatagcgaggaacaagttgataactatgctcaagactctcttgcctctggtgatgcc
gatgcagcggataatggtacagaagatgaagggggagaatatgacccagagtcggtcact
atcggtacacctgtcatggcccctgagccggcttcttctggtactcctcaacgtcagaca
tcaaagcctaagatgtcaggtggcttcatagttgaggcttccgatgacgaagatgat---
---------gatgaggatgaagatgaagaaaagcagcctgccaatgccgctccccagacc
gatgcagtccctactcaaaaccagcctggcccttccactacgcctgatgaacacgttcct
gcagctccaactcatgctcctgtccctcctgctgtcccttccaatgtgacaccggtcctt
gctggtctcgatcccgttgctctcctcgaatttcgtgtcaaagaggaccctcgtggcgat
atggatgcttggcaagagttgattgctgctcacagagactctggcactctcgaccaggcc
cgaagtacttataaccgcttcgtagagattttcccacaagctgcagataaatgggttgaa
tggattgagctggagctgaaatataataactttgtcgatgttgagcaactatttagcaga
tgtttgatgacagttcccaacgtgaagctgtggacagtctatctagactatattcgccgt
cgcaacgacctgaacaatgacccaaatagccaggctcgtcgcaccgttgctctgtcttac
gaatttgtgattgacaacattggcgtggaccgagattctggtaacatctggcagcaatat
gtccaattcgtcaagaatgggccaggccaagtcggcggggaagactggcaagatcgacaa
aagatggaccagttgcgcgcgatctacaaacgcgctgtcgctgttcccatgtcgaccgtc
aataatctctggaaggagtatgatcaattcgaaatgggattgaacaagatggctggtcgc
aaattcatccaggaccgttctccagcctacatgtcagccaagagtgctaacattgcgttg
gacaacatcacccggtatcttgaccgcacaaaccttccaagactcccacctgttccaggc
ttcaacggtgaccaggagtacagagatcaagttgaaatgtggaagaagtggattgcctgg
gaaaaggaagacccgcttgtcctgaagcctgatgagcccaaggcatacaaccagcgagtt
ctctatgtctacaagcaagcattgatggcactgcgattttggcctgaaatctgggtcgat
gcagcggaatggtgcttccaaaatgacatccgcgaaaatgacaaagaggtgggcacagaa
ctgctgctggagggtatcaaggcaaaccgcgagagtgtgttgcttgcattgaagcacgca
gaccatatcgaggttaaccatccaggcaaggaggttgacaaggcggcttttgcgcaagct
gttcgcaaaccgtacgatgatgttctggaaacgttgtacgagatgggcgacaaagtcaag
gagcgggaaaagttggaagtctcaacactgaagcaggcggcggcacaagacctagtccaa
gcgtccattgaggaaaacgatgacgacgacgaag------acaaacccaaacgttcgcct
atggaggagcgcatccttgccattcagaagggatatgctaccgaaacacaacttctgtca
aggacaatctcatatgtatggattgctatggcaagggccatgcgtcgcattcaaggcaaa
ggttctcaaacagaaggtggcttgcgcaaagtcttcaccgatgcccgtcaaaagggacga
ctcaccagtgatgtttacgtcgccgtggcgttactcgaagctgttgtctacaaggacaat
gtaggcgccaaaatctttgaaaggggtgcgcgtctattccctaacgatgaggtgttcatg
atagaatacttgaagtatctccattcgaaggatgacacgaccaatgcccgcgtcgttttt
gagacatgtatcaaccgcctggtttccaagccagacaccctagcaaaagccaagccgctt
tatgcttacttccacaagtacgaatcgcagtatggcgagttgtcacaaatttccaaactg
gaggaccgaatggcagaacttttcccagaggaccccaagctcaagtcctttgtagcccga
ttctcgaacgagacattcgatcccattgcggctcctatcatcatttccaagacagctcag
atgcgtccaaagcagatcgtccccatcgttgagcagcccatgcagcccgtctcactacga
aacagccccatgccgctccgacaggaacaaaatacccgggcgcagtatgttcgggcaact
gcttcaccgaaacggcctcttgctgttgatgatgaagagctcaacccacccaagcgactt
gctagaggcgtctcgccgctcaagggtgctgctggccgacgccttgaccagcagcgacgg
aaccaggcatcagcgctgcacagggatatcactttcttgctcaacattctgccgcctgct
caaagctatgacggcccgcggttgaacactgcagctttggtatcccttctccaaaatacc
gaagttcctgactattctacatggaaggctgctggtggaggccaacaacgttttggcaac
accacccacacacgacaagcatcaggagagtttgt---ccggccattgagcccatacgga
agatcatccgccacagctggtggatataggaattcgccattgcggccggagacgggaaat
gcgtatcaatcaaacccgtaccctctgcctgaagcaagtggccagcaatccacatggccg
caggtacctggtgcatacggtgcgccagcacccggacaattcggaggataccgatactga
>Fp78
atggcttccgaaggtactacatggggcgcggaggatattggggcacagggcgatcaagtt
cagcatagcgaggaacaagttgataactatgctcaagactctcttgcctctggtgatgcc
gatgcagcggataatggtacagaagatgaagggggagaatatgacccagagtcggtcact
atcggtacacctgtcatggcccctgagccggcttcttctggtactcctcaacgtcagaca
tcaaagcctaagatgtcaggtggcttcatagttgaggcttccgatgacgaagatgat---
---------gatgaggatgaagatgaagaaaagcagcctgccaatgccgctccccagacc
gatgcagtccctactcaaaaccagcctggcccttccactacgcctgatgaacacgttcct
gcagctccaactcatgctcctgtccctcctgctgtcccttccaatgtgacaccggtcctt
gctggtctcgatcccgttgctctcctcgaatttcgtgtcaaagaggaccctcgtggcgat
atggatgcttggcaagagttgattgctgctcacagagactctggcactctcgaccaggcc
cgaagtacttataaccgcttcgtagagattttcccacaagctgcagataaatgggttgaa
tggattgagctggagctgaaatataataactttgtcgatgttgagcaactatttagcaga
tgtttgatgacagttcccaacgtgaagctgtggacagtctatctagactatattcgccgt
cgcaacgacctgaacaatgacccaaatagccaggctcgtcgcaccgttgctctgtcttac
gaatttgtgattgacaacattggcgtggaccgagattctggtaacatctggcagcaatat
gtccaattcgtcaagaatgggccaggccaagtcggcggggaagactggcaagatcgacaa
aagatggaccagttgcgcgcgatctacaaacgcgctgtcgctgttcccatgtcgaccgtc
aataatctctggaaggagtatgatcaattcgaaatgggattgaacaagatggctggtcgc
aaattcatccaggaccgttctccagcctacatgtcagccaagagtgctaacattgcgttg
gacaacatcacccggtatcttgaccgcacaaaccttccaagactcccacctgttccaggc
ttcaacggtgaccaggagtacagagatcaagttgaaatgtggaagaagtggattgcctgg
gaaaaggaagacccgcttgtcctgaagcctgatgagcccaaggcatacaaccagcgagtt
ctctatgtctacaagcaagcattgatggcactgcgattttggcctgaaatctgggtcgat
gcagcggaatggtgcttccaaaatgacatccgcgaaaatgacaaagaggtgggcacagaa
ctgctgctggagggtatcaaggcaaaccgcgagagtgtgttgcttgcattgaagcacgca
gaccatatcgaggttaaccatccaggcaaggaggttgacaaggcggcttttgcgcaagct
gttcgcaaaccgtacgatgatgttctggaaacgttgtacgagatgggcgacaaagtcaag
gagcgggaaaagttggaagtctcaacactgaagcaggcggcggcacaagacctagtccaa
gcgtccattgaggaaaacgatgacgacgacgaag------acaaacccaaacgttcgcct
atggaggagcgcatccttgccattcagaagggatatgctaccgaaacacaacttctgtca
aggacaatctcatatgtatggattgctatggcaagggccatgcgtcgcattcaaggcaaa
ggttctcaaacagaaggtggcttgcgcaaagtcttcaccgatgcccgtcaaaagggacga
ctcaccagtgatgtttacgtcgccgtggcgttactcgaagctgttgtctacaaggacaat
gtaggcgccaaaatctttgaaaggggtgcgcgtctattccctaacgatgaggtgttcatg
atagaatacttgaagtatctccattcgaaggatgacacgaccaatgcccgcgtcgttttt
gagacatgtatcaaccgcctggtttccaagccagacaccctagcaaaagccaagccgctt
tatgcttacttccacaagtacgaatcgcagtatggcgagttgtcacaaatttccaaactg
gaggaccgaatggcagaacttttcccagaggaccccaagctcaagtcctttgtagcccga
ttctcgaacgagacattcgatcccattgcggctcctatcatcatttccaagacagctcag
atgcgtccaaagcagatcgtccccatcgttgagcagcccatgcagcccgtctcactacga
aacagccccatgccgctccgacaggaacaaaatacccgggcgcagtatgttcgggcaact
gcttcaccgaaacggcctcttgctgttgatgatgaagagctcaacccacccaagcgactt
gctagaggcgtctcgccgctcaagggtgctgctggccgacgccttgaccagcagcgacgg
aaccaggcatcagcgctgcacagggatatcactttcttgctcaacattctgccgcctgct
caaagctatgacggcccgcggttgaacactgcagctttggtatcccttctccaaaatacc
gaagttcctgactattctacatggaaggctgctggtggaggccaacaacgttttggcaac
accacccacacacgacaagcatcaggagagtttgt---ccggccattgagcccatacgga
agatcatccgccacagctggtggatataggaattcgccattgcggccggagacgggaaat
gcgtatcaatcaaacccgtaccctctgcctgaagcaagtggccagcaatccacatggccg
caggtacctggtgcatacggtgcgccagcacccggacaattcggaggataccgatactga
>Fp81
atggcttccgaaggtactacatggggcgcggaggatattggggcacagggcgatcaagtt
cagcatagcgaggaacaagttgataactatgctcaagactctcttgcctctggtgatgcc
gatgcagcggataatggtacagaagatgaagggggagaatatgacccagagtcggtcact
atcggtacacctgtcatggcccctgagccggcttcttctggtactcctcaacgtcagaca
tcaaagcctaagatgtcaggtggcttcatagttgaggcttccgatgacgaagatgat---
---------gatgaggatgaagatgaagaaaagcagcctgccaatgccgctccccagacc
gatgcagtccctactcaaaaccagcctggcccttccactacgcctgatgaacacgttcct
gcagctccaactcatgctcctgtccctcctgctgtcccttccaatgtgacaccggtcctt
gctggtctcgatcccgttgctctcctcgaatttcgtgtcaaagaggaccctcgtggcgat
atggatgcttggcaagagttgattgctgctcacagagactctggcactctcgaccaggcc
cgaagtacttataaccgcttcgtagagattttcccacaagctgcagataaatgggttgaa
tggattgagctggagctgaaatataataactttgtcgatgttgagcaactatttagcaga
tgtttgatgacagttcccaacgtgaagctgtggacagtctatctagactatattcgccgt
cgcaacgacctgaacaatgacccaaatagccaggctcgtcgcaccgttgctctgtcttac
gaatttgtgattgacaacattggcgtggaccgagattctggtaacatctggcagcaatat
gtccaattcgtcaagaatgggccaggccaagtcggcggggaagactggcaagatcgacaa
aagatggaccagttgcgcgcgatctacaaacgcgctgtcgctgttcccatgtcgaccgtc
aataatctctggaaggagtatgatcaattcgaaatgggattgaacaagatggctggtcgc
aaattcatccaggaccgttctccagcctacatgtcagccaagagtgctaacattgcgttg
gacaacatcacccggtatcttgaccgcacaaaccttccaagactcccacctgttccaggc
ttcaacggtgaccaggagtacagagatcaagttgaaatgtggaagaagtggattgcctgg
gaaaaggaagacccgcttgtcctgaagcctgatgagcccaaggcatacaaccagcgagtt
ctctatgtctacaagcaagcattgatggcactgcgattttggcctgaaatctgggtcgat
gcagcggaatggtgcttccaaaatgacatccgcgaaaatgacaaagaggtgggcacagaa
ctgctgctggagggtatcaaggcaaaccgcgagagtgtgttgcttgcattgaagcacgca
gaccatatcgaggttaaccatccaggcaaggaggttgacaaggcggcttttgcgcaagct
gttcgcaaaccgtacgatgatgttctggaaacgttgtacgagatgggcgacaaagtcaag
gagcgggaaaagttggaagtctcaacactgaagcaggcggcggcacaagacctagtccaa
gcgtccattgaggaaaacgatgacgacgacgaag------acaaacccaaacgttcgcct
atggaggagcgcatccttgccattcagaagggatatgctaccgaaacacaacttctgtca
aggacaatctcatatgtatggattgctatggcaagggccatgcgtcgcattcaaggcaaa
ggttctcaaacagaaggtggcttgcgcaaagtcttcaccgatgcccgtcaaaagggacga
ctcaccagtgatgtttacgtcgccgtggcgttactcgaagctgttgtctacaaggacaat
gtaggcgccaaaatctttgaaaggggtgcgcgtctattccctaacgatgaggtgttcatg
atagaatacttgaagtatctccattcgaaggatgacacgaccaatgcccgcgtcgttttt
gagacatgtatcaaccgcctggtttccaagccagacaccctagcaaaagccaagccgctt
tatgcttacttccacaagtacgaatcgcagtatggcgagttgtcacaaatttccaaactg
gaggaccgaatggcagaacttttcccagaggaccccaagctcaagtcctttgtagcccga
ttctcgaacgagacattcgatcccattgcggctcctatcatcatttccaagacagctcag
atgcgtccaaagcagatcgtccccatcgttgagcagcccatgcagcccgtctcactacga
aacagccccatgccgctccgacaggaacaaaatacccgggcgcagtatgttcgggcaact
gcttcaccgaaacggcctcttgctgttgatgatgaagagctcaacccacccaagcgactt
gctagaggcgtctcgccgctcaagggtgctgctggccgacgccttgaccagcagcgacgg
aaccaggcatcagcgctgcacagggatatcactttcttgctcaacattctgccgcctgct
caaagctatgacggcccgcggttgaacactgcagctttggtatcccttctccaaaatacc
gaagttcctgactattctacatggaaggctgctggtggaggccaacaacgttttggcaac
accacccacacacgacaagcatcaggagagtttgt---ccggccattgagcccatacgga
agatcatccgccacagctggtggatataggaattcgccattgcggccggagacgggaaat
gcgtatcaatcaaacccgtaccctctgcctgaagcaagtggccagcaatccacatggccg
caggtacctggtgcatacggtgcgccagcacccggacaattcggaggataccgatactga
>Fp84
atggcttccgaaggtactacatggggcgcggaggatattggggcacagggcgatcaagtt
cagcatagcgaggaacaagttgataactatgctcaagactctcttgcctctggtgatgcc
gatgcagcggataatggtacagaagatgaagggggagaatatgacccagagtcggtcact
atcggtacacctgtcatggcccctgagccggcttcttctggtactcctcaacgtcagaca
tcaaagcctaagatgtcaggtggcttcatagttgaggcttccgatgacgaagatgat---
---------gatgaggatgaagatgaagaaaagcagcctgccaatgccgctccccagacc
gatgcagtccctactcaaaaccagcctggcccttccactacgcctgatgaacacgttcct
gcagctccaactcatgctcctgtccctcctgctgtcccttccaatgtgacaccggtcctt
gctggtctcgatcccgttgctctcctcgaatttcgtgtcaaagaggaccctcgtggcgat
atggatgcttggcaagagttgattgctgctcacagagactctggcactctcgaccaggcc
cgaagtacttataaccgcttcgtagagattttcccacaagctgcagataaatgggttgaa
tggattgagctggagctgaaatataataactttgtcgatgttgagcaactatttagcaga
tgtttgatgacagttcccaacgtgaagctgtggacagtctatctagactatattcgccgt
cgcaacgacctgaacaatgacccaaatagccaggctcgtcgcaccgttgctctgtcttac
gaatttgtgattgacaacattggcgtggaccgagattctggtaacatctggcagcaatat
gtccaattcgtcaagaatgggccaggccaagtcggcggggaagactggcaagatcgacaa
aagatggaccagttgcgcgcgatctacaaacgcgctgtcgctgttcccatgtcgaccgtc
aataatctctggaaggagtatgatcaattcgaaatgggattgaacaagatggctggtcgc
aaattcatccaggaccgttctccagcctacatgtcagccaagagtgctaacattgcgttg
gacaacatcacccggtatcttgaccgcacaaaccttccaagactcccacctgttccaggc
ttcaacggtgaccaggagtacagagatcaagttgaaatgtggaagaagtggattgcctgg
gaaaaggaagacccgcttgtcctgaagcctgatgagcccaaggcatacaaccagcgagtt
ctctatgtctacaagcaagcattgatggcactgcgattttggcctgaaatctgggtcgat
gcagcggaatggtgcttccaaaatgacatccgcgaaaatgacaaagaggtgggcacagaa
ctgctgctggagggtatcaaggcaaaccgcgagagtgtgttgcttgcattgaagcacgca
gaccatatcgaggttaaccatccaggcaaggaggttgacaaggcggcttttgcgcaagct
gttcgcaaaccgtacgatgatgttctggaaacgttgtacgagatgggcgacaaagtcaag
gagcgggaaaagttggaagtctcaacactgaagcaggcggcggcacaagacctagtccaa
gcgtccattgaggaaaacgatgacgacgacgaag------acaaacccaaacgttcgcct
atggaggagcgcatccttgccattcagaagggatatgctaccgaaacacaacttctgtca
aggacaatctcatatgtatggattgctatggcaagggccatgcgtcgcattcaaggcaaa
ggttctcaaacagaaggtggcttgcgcaaagtcttcaccgatgcccgtcaaaagggacga
ctcaccagtgatgtttacgtcgccgtggcgttactcgaagctgttgtctacaaggacaat
gtaggcgccaaaatctttgaaaggggtgcgcgtctattccctaacgatgaggtgttcatg
atagaatacttgaagtatctccattcgaaggatgacacgaccaatgcccgcgtcgttttt
gagacatgtatcaaccgcctggtttccaagccagacaccctagcaaaagccaagccgctt
tatgcttacttccacaagtacgaatcgcagtatggcgagttgtcacaaatttccaaactg
gaggaccgaatggcagaacttttcccagaggaccccaagctcaagtcctttgtagcccga
ttctcgaacgagacattcgatcccattgcggctcctatcatcatttccaagacagctcag
atgcgtccaaagcagatcgtccccatcgttgagcagcccatgcagcccgtctcactacga
aacagccccatgccgctccgacaggaacaaaatacccgggcgcagtatgttcgggcaact
gcttcaccgaaacggcctcttgctgttgatgatgaagagctcaacccacccaagcgactt
gctagaggcgtctcgccgctcaagggtgctgctggccgacgccttgaccagcagcgacgg
aaccaggcatcagcgctgcacagggatatcactttcttgctcaacattctgccgcctgct
caaagctatgacggcccgcggttgaacactgcagctttggtatcccttctccaaaatacc
gaagttcctgactattctacatggaaggctgctggtggaggccaacaacgttttggcaac
accacccacacacgacaagcatcaggagagtttgt---ccggccattgagcccatacgga
agatcatccgccacagctggtggatataggaattcgccattgcggccggagacgggaaat
gcgtatcaatcaaacccgtaccctctgcctgaagcaagtggccagcaatccacatggccg
caggtacctggtgcatacggtgcgccagcacccggacaattcggaggataccgatactga
>Fp86
atggcttccgaaggtactacatggggcgcggaggatattggggcacagggcgatcaagtt
cagcatagcgaggaacaagttgataactatgctcaagactctcttgcctctggtgatgcc
gatgcagcggataatggtacagaagatgaagggggagaatatgacccagagtcggtcact
atcggtacacctgtcatggcccctgagccggcttcttctggtactcctcaacgtcagaca
tcaaagcctaagatgtcaggtggcttcatagttgaggcttccgatgacgaagatgat---
---------gatgaggatgaagatgaagaaaagcagcctgccaatgccgctccccagacc
gatgcagtccctactcaaaaccagcctggcccttccactacgcctgatgaacacgttcct
gcagctccaactcatgctcctgtccctcctgctgtcccttccaatgtgacaccggtcctt
gctggtctcgatcccgttgctctcctcgaatttcgtgtcaaagaggaccctcgtggcgat
atggatgcttggcaagagttgattgctgctcacagagactctggcactctcgaccaggcc
cgaagtacttataaccgcttcgtagagattttcccacaagctgcagataaatgggttgaa
tggattgagctggagctgaaatataataactttgtcgatgttgagcaactatttagcaga
tgtttgatgacagttcccaacgtgaagctgtggacagtctatctagactatattcgccgt
cgcaacgacctgaacaatgacccaaatagccaggctcgtcgcaccgttgctctgtcttac
gaatttgtgattgacaacattggcgtggaccgagattctggtaacatctggcagcaatat
gtccaattcgtcaagaatgggccaggccaagtcggcggggaagactggcaagatcgacaa
aagatggaccagttgcgcgcgatctacaaacgcgctgtcgctgttcccatgtcgaccgtc
aataatctctggaaggagtatgatcaattcgaaatgggattgaacaagatggctggtcgc
aaattcatccaggaccgttctccagcctacatgtcagccaagagtgctaacattgcgttg
gacaacatcacccggtatcttgaccgcacaaaccttccaagactcccacctgttccaggc
ttcaacggtgaccaggagtacagagatcaagttgaaatgtggaagaagtggattgcctgg
gaaaaggaagacccgcttgtcctgaagcctgatgagcccaaggcatacaaccagcgagtt
ctctatgtctacaagcaagcattgatggcactgcgattttggcctgaaatctgggtcgat
gcagcggaatggtgcttccaaaatgacatccgcgaaaatgacaaagaggtgggcacagaa
ctgctgctggagggtatcaaggcaaaccgcgagagtgtgttgcttgcattgaagcacgca
gaccatatcgaggttaaccatccaggcaaggaggttgacaaggcggcttttgcgcaagct
gttcgcaaaccgtacgatgatgttctggaaacgttgtacgagatgggcgacaaagtcaag
gagcgggaaaagttggaagtctcaacactgaagcaggcggcggcacaagacctagtccaa
gcgtccattgaggaaaacgatgacgacgacgaag------acaaacccaaacgttcgcct
atggaggagcgcatccttgccattcagaagggatatgctaccgaaacacaacttctgtca
aggacaatctcatatgtatggattgctatggcaagggccatgcgtcgcattcaaggcaaa
ggttctcaaacagaaggtggcttgcgcaaagtcttcaccgatgcccgtcaaaagggacga
ctcaccagtgatgtttacgtcgccgtggcgttactcgaagctgttgtctacaaggacaat
gtaggcgccaaaatctttgaaaggggtgcgcgtctattccctaacgatgaggtgttcatg
atagaatacttgaagtatctccattcgaaggatgacacgaccaatgcccgcgtcgttttt
gagacatgtatcaaccgcctggtttccaagccagacaccctagcaaaagccaagccgctt
tatgcttacttccacaagtacgaatcgcagtatggcgagttgtcacaaatttccaaactg
gaggaccgaatggcagaacttttcccagaggaccccaagctcaagtcctttgtagcccga
ttctcgaacgagacattcgatcccattgcggctcctatcatcatttccaagacagctcag
atgcgtccaaagcagatcgtccccatcgttgagcagcccatgcagcccgtctcactacga
aacagccccatgccgctccgacaggaacaaaatacccgggcgcagtatgttcgggcaact
gcttcaccgaaacggcctcttgctgttgatgatgaagagctcaacccacccaagcgactt
gctagaggcgtctcgccgctcaagggtgctgctggccgacgccttgaccagcagcgacgg
aaccaggcatcagcgctgcacagggatatcactttcttgctcaacattctgccgcctgct
caaagctatgacggcccgcggttgaacactgcagctttggtatcccttctccaaaatacc
gaagttcctgactattctacatggaaggctgctggtggaggccaacaacgttttggcaac
accacccacacacgacaagcatcaggagagtttgt---ccggccattgagcccatacgga
agatcatccgccacagctggtggatataggaattcgccattgcggccggagacgggaaat
gcgtatcaatcaaacccgtaccctctgcctgaagcaagtggccagcaatccacatggccg
caggtacctggtgcatacggtgcgccagcacccggacaattcggaggataccgatactga
>Fvenenatum.busco
atggcttccgaaggtacttcatggggtgcggaggatattggtgcacagggcgatcaagtt
cagcatagcgaggaacaagttgataactatgctcaagactctcttgcctctggtgatgct
gatgcagcggataatggtacagaagatgaaggcggagaatatgacccagagtcggtcact
attggtacacccgccatggttcccgagccagcttcttctggtactcctcaacgtcagaca
tcaaagcctaagatgtcaggtggcttcatagttgaggcttccgatgatgaggatgat---
---------gatgagggcgaagatgaagaagagcagcctgccaatgccgctccccaaacc
gatgcagtctctacccaaaatcagcctggcccttccactacgtctgatgaacacgttcct
acagctccaactcatgctcctgtccctcctgctgtcccttccaatgtgacaccggttctt
gctggtctcgatcccattgctctcctcgaatttcgtgtcaaagaggaccctcgtggcgat
atggatgcttggcaagagttgattgctgctcacagagactctggcacactcgaccaggcc
cgaagtacttataaccgcttcgtagagattttcccacaagctgctgataaatgggttgaa
tggattgaactggagttgaaatataataactttgtcgatgttgagcaactatttggcaga
tgtttaatgacggttcccaacgtgaagctgtggacagtctatctagactacattcgccgt
cgcaacgacctgaacaatgacccaaatagccaggctcgtcgcaccgttgctcagtcttac
gaatttgtgattgacaacatcggcgtggatcgagattctggcaacatctggcagcagtat
gtccacttcgtcaagaatgggccaggccaagtcggcggggaagactggcaagatcgacag
aagatggaccagttgcgtgcgatatacaaacgcgctgttgccgttcccatgtcgaccgtc
aacaatctctggaaggagtatgatcaattcgaaatgggattgaacaagatggctggtcgc
aaattcatccaggaccgttctccagcttacatgtcagccaagagtgcgaacattgccttg
gataacatcactcggtaccttaaccgcacaaaccttccaaggctcccacctgctccaggt
ttcaacggcgaccaggagtacagagatcaagttgaaatgtggaagaagtggattgcctgg
gaaaaggaagatccgcttgtcctgaagcctgatgagcccaaggcatacaaccagcgagtt
ctctatgtctacaagcaagcattgatggcacttcgattttggcctgaaatctgggtcgat
gcagcggaatggtgtttccaaaatgatatccgcgaaaacgacaaagaggtgggcacggaa
ttactagtggagggtatcaaggcaaaccgcgagagtgtgttacttgcattgaagcacgca
gaccatatcgaggttaaccatccaggcaaggaggccgacaaagcggcgtttgcgcaagct
gttcgcaaaccgtacgatgatgttttggaaacgttgtacgagatgggcgacaaagtcaag
gagcgggaaaagttggaagtctcaacactgaagcaggcggcggcactagatccagtccaa
gcatctatcgaggaaaacgatgatgacggcgacgaagacaacaaacccaaacgttcgccc
atggaggagcgcatccttgccattcagaagggatatgctaccgaaacacaacttctgtca
aggacaatctcatatgtatggattgctatggcgagggccatgcgtcgtattcaaggcaaa
ggttctcaaacagaaggtggcttgcgcaaagtcttcaccgatgcccgtcaaaaaggacga
ctcacaagtgatgtttacgtcgccgtagcgttgctcgaggctgttgtctacaaggacaat
gtaggcgccaaaatctttgaaaggggtgcgcgcctattccccaatgatgagatgttcatg
atagaatacctgaagtatctccattcgaaggatgacacgaccaatgcccgcgtcgttttc
gagacctgtatcaaccgcctggtttctaaaccagacaccctagcaaaagccaagccgctt
tatgcttatttccacaagtacgaatcgcagtatggcgagttgtcacagatctccaagttg
gaagaccgaatggcagaacttttcccagaggaccccaagctcaagtgctttgtagcccga
ttctcgaacgagacatttgatcccatttctgctcccatcatcatctccaagacagctcag
atgcgaccaaggcagattgtccctgtagttgagcagcccgtgcagcccatctcactacgc
aacagccccatgccactccgacaggaacaaaattcccggcctcagtatgttcgggcaact
gcttcaccgaaacggcctcttgctgtcgatgatgaagagctcaacccacccaagcgactt
gctagaggcgtctcaccgcttaagggcgctgctggccgacgcctcgaccagcagcgacgg
aaccagacatcagcgttgcacagagacattactttcttgctcaacattctgccacctgcc
tcaagctatgatggcccacgtttgaactctgcagctttagtatcccttctccaaaatacc
gaggttcctgactattccacatggaaggccgctggtggaaaccaacaacgctttggcaac
cccactcacacacgacaagcatcgggagagtttgtcaaccgaccactgagcccatatgga
agatcatccgctgcagctggtgggtataggaattcgccattgcgaccggagacgggaaat
gcgtatcaatcaaacccgtaccctccgcctgaagcaagcggccagcaacccacatggccg
caggtacctggcggatacggtgcaccagcgcccggacaattcggaggatatcgatactga
