# Supplementary material for: Apicidin biosynthesis is linked to accessory chromosomes in Fusarium poae isolates
Source: BMC Genomics. 2021 Aug 4;22:591. doi: 10.1186/s12864-021-07617-y (PMC8340494; doi:10.1186/s12864-021-07617-y)
Supplement: Supplementary file 17 — Additional file 17. Compressed folder containing alignments for each of the 4141 orthologs used in BUSCO analysis. [file 12864_2021_7617_MOESM17_ESM.zip › Fven2_nt_MAFFT/57278at5125_nt.mafft.fasta]

>Fp105
atggacactcaagttcccagcaaatacattactctcgtatccagcgatggttttgaattt
gttgttctccgtgatgccgctatggtcagccccattatcaaaggcatgcttgatgtgaga
agtcaatttgctgaagccaaagaggcccgttgtgttttccaggagatgagcgccatggtt
ctggataaggttgtcgaatactttcactactggtatcgctaccgcaacagcgaagacgtg
cccgacatggacatccccgtcgagctttgcctcgagctgttagccgcggccgattacctg
ggcctggaccaggcgaacatgagcatgaagtga
>Fp108
atggacactcaagttcccagcaaatacattactctcgtatccagcgatggttttgaattt
gttgttctccgtgatgccgctatggtcagccccattatcaaaggcatgcttgatgtgaga
agtcaatttgctgaagccaaagaggcccgttgtgttttccaggagatgagcgccatggtt
ctggataaggttgtcgaatactttcactactggtatcgctaccgcaacagcgaagacgtg
cccgacatggacatccccgtcgagctttgcctcgagctgttagccgcggccgattacctg
ggcctggaccaggcgaacatgagcatgaagtga
>Fp118
atggacactcaagttcccagcaaatacattactctcgtatccagcgatggttttgaattt
gttgttctccgtgatgccgctatggtcagccccattatcaaaggcatgcttgatgtgaga
agtcaatttgctgaagccaaagaggcccgttgtgttttccaggagatgagcgccatggtt
ctggataaggttgtcgaatactttcactactggtatcgctaccgcaacagcgaagacgtg
cccgacatggacatccccgtcgagctttgcctcgagctgttagccgcggccgattacctg
ggcctggaccaggcgaacatgagcatgaagtga
>Fp122
atggacactcaagttcccagcaaatacattactctcgtatccagcgatggttttgaattt
gttgttctccgtgatgccgctatggtcagccccattatcaaaggcatgcttgatgtgaga
agtcaatttgctgaagccaaagaggcccgttgtgttttccaggagatgagcgccatggtt
ctggataaggttgtcgaatactttcactactggtatcgctaccgcaacagcgaagacgtg
cccgacatggacatccccgtcgagctttgcctcgagctgttagccgcggccgattacctg
ggcctggaccaggcgaacatgagcatgaagtga
>Fp125
atggacactcaagttcccagcaaatacattactctcgtatccagcgatggttttgaattt
gttgttctccgtgatgccgctatggtcagccccattatcaaaggcatgcttgatgtgaga
agtcaatttgctgaagccaaagaggcccgttgtgttttccaggagatgagcgccatggtt
ctggataaggttgtcgaatactttcactactggtatcgctaccgcaacagcgaagacgtg
cccgacatggacatccccgtcgagctttgcctcgagctgttagccgcggccgattacctg
ggcctggaccaggcgaacatgagcatgaagtga
>Fp13r
atggacactcaagttcccagcaaatacattactctcgtatccagcgatggttttgaattt
gttgttctccgtgatgccgctatggtcagccccattatcaaaggcatgcttgatgtgaga
agtcaatttgctgaagccaaagaggcccgttgtgttttccaggagatgagcgccatggtt
ctggataaggttgtcgaatactttcactactggtatcgctaccgcaacagcgaagacgtg
cccgacatggacatccccgtcgagctttgcctcgagctgttagccgcggccgattacctg
ggcctggaccaggcgaacatgagcatgaagtga
>Fp144
atggacactcaagttcccagcaaatacattactctcgtatccagcgatggttttgaattt
gttgttctccgtgatgccgctatggtcagccccattatcaaaggcatgcttgatgtgaga
agtcaatttgctgaagccaaagaggcccgttgtgttttccaggagatgagcgccatggtt
ctggataaggttgtcgaatactttcactactggtatcgctaccgcaacagcgaagacgtg
cccgacatggacatccccgtcgagctttgcctcgagctgttagccgcggccgattacctg
ggcctggaccaggcgaacatgagcatgaagtga
>Fp146
atggacactcaagttcccagcaaatacattactctcgtatccagcgatggttttgaattt
gttgttctccgtgatgccgctatggtcagccccattatcaaaggcatgcttgatgtgaga
agtcaatttgctgaagccaaagaggcccgttgtgttttccaggagatgagcgccatggtt
ctggataaggttgtcgaatactttcactactggtatcgctaccgcaacagcgaagacgtg
cccgacatggacatccccgtcgagctttgcctcgagctgttagccgcggccgattacctg
ggcctggaccaggcgaacatgagcatgaagtga
>Fp155
atggacactcaagttcccagcaaatacattactctcgtatccagcgatggttttgaattt
gttgttctccgtgatgccgctatggtcagccccattatcaaaggcatgcttgatgtgaga
agtcaatttgctgaagccaaagaggcccgttgtgttttccaggagatgagcgccatggtt
ctggataaggttgtcgaatactttcactactggtatcgctaccgcaacagcgaagacgtg
cccgacatggacatccccgtcgagctttgcctcgagctgttagccgcggccgattacctg
ggcctggaccaggcgaacatgagcatgaagtga
>Fp157
atggacactcaagttcccagcaaatacattactctcgtatccagcgatggttttgaattt
gttgttctccgtgatgccgctatggtcagccccattatcaaaggcatgcttgatgtgaga
agtcaatttgctgaagccaaagaggcccgttgtgttttccaggagatgagcgccatggtt
ctggataaggttgtcgaatactttcactactggtatcgctaccgcaacagcgaagacgtg
cccgacatggacatccccgtcgagctttgcctcgagctgttagccgcggccgattacctg
ggcctggaccaggcgaacatgagcatgaagtga
>Fp16r
atggacactcaagttcccagcaaatacattactctcgtatccagcgatggttttgaattt
gttgttctccgtgatgccgctatggtcagccccattatcaaaggcatgcttgatgtgaga
agtcaatttgctgaagccaaagaggcccgttgtgttttccaggagatgagcgccatggtt
ctggataaggttgtcgaatactttcactactggtatcgctaccgcaacagcgaagacgtg
cccgacatggacatccccgtcgagctttgcctcgagctgttagccgcggccgattacctg
ggcctggaccaggcgaacatgagcatgaagtga
>Fp1r
atggacactcaagttcccagcaaatacattactctcgtatccagcgatggttttgaattt
gttgttctccgtgatgccgctatggtcagccccattatcaaaggcatgcttgatgtgaga
agtcaatttgctgaagccaaagaggcccgttgtgttttccaggagatgagcgccatggtt
ctggataaggttgtcgaatactttcactactggtatcgctaccgcaacagcgaagacgtg
cccgacatggacatccccgtcgagctttgcctcgagctgttagccgcggccgattacctg
ggcctggaccaggcgaacatgagcatgaagtga
>Fp21r
atggacactcaagttcccagcaaatacattactctcgtatccagcgatggttttgaattt
gttgttctccgtgatgccgctatggtcagccccattatcaaaggcatgcttgatgtgaga
agtcaatttgctgaagccaaagaggcccgttgtgttttccaggagatgagcgccatggtt
ctggataaggttgtcgaatactttcactactggtatcgctaccgcaacagcgaagacgtg
cccgacatggacatccccgtcgagctttgcctcgagctgttagccgcggccgattacctg
ggcctggaccaggcgaacatgagcatgaagtga
>Fp24r
atggacactcaagttcccagcaaatacattactctcgtatccagcgatggttttgaattt
gttgttctccgtgatgccgctatggtcagccccattatcaaaggcatgcttgatgtgaga
agtcaatttgctgaagccaaagaggcccgttgtgttttccaggagatgagcgccatggtt
ctggataaggttgtcgaatactttcactactggtatcgctaccgcaacagcgaagacgtg
cccgacatggacatccccgtcgagctttgcctcgagctgttagccgcggccgattacctg
ggcctggaccaggcgaacatgagcatgaagtga
>Fp2516
atggacactcaagttcccagcaaatacattactctcgtatccagcgatggttttgaattt
gttgttctccgtgatgccgctatggtcagccccattatcaaaggcatgcttgatgtgaga
agtcaatttgctgaagccaaagaggcccgttgtgttttccaggagatgagcgccatggtt
ctggataaggttgtcgaatactttcactactggtatcgctaccgcaacagcgaagacgtg
cccgacatggacatccccgtcgagctttgcctcgagctgttagccgcggccgattacctg
ggcctggaccaggcgaacatgagcatgaagtga
>Fp26r
atggacactcaagttcccagcaaatacattactctcgtatccagcgatggttttgaattt
gttgttctccgtgatgccgctatggtcagccccattatcaaaggcatgcttgatgtgaga
agtcaatttgctgaagccaaagaggcccgttgtgttttccaggagatgagcgccatggtt
ctggataaggttgtcgaatactttcactactggtatcgctaccgcaacagcgaagacgtg
cccgacatggacatccccgtcgagctttgcctcgagctgttagccgcggccgattacctg
ggcctggaccaggcgaacatgagcatgaagtga
>Fp33
atggacactcaagttcccagcaaatacattactctcgtatccagcgatggttttgaattt
gttgttctccgtgatgccgctatggtcagccccattatcaaaggcatgcttgatgtgaga
agtcaatttgctgaagccaaagaggcccgttgtgttttccaggagatgagcgccatggtt
ctggataaggttgtcgaatactttcactactggtatcgctaccgcaacagcgaagacgtg
cccgacatggacatccccgtcgagctttgcctcgagctgttagccgcggccgattacctg
ggcctggaccaggcgaacatgagcatgaagtga
>Fp34
atggacactcaagttcccagcaaatacattactctcgtatccagcgatggttttgaattt
gttgttctccgtgatgccgctatggtcagccccattatcaaaggcatgcttgatgtgaga
agtcaatttgctgaagccaaagaggcccgttgtgttttccaggagatgagcgccatggtt
ctggataaggttgtcgaatactttcactactggtatcgctaccgcaacagcgaagacgtg
cccgacatggacatccccgtcgagctttgcctcgagctgttagccgcggccgattacctg
ggcctggaccaggcgaacatgagcatgaagtga
>Fp35
atggacactcaagttcccagcaaatacattactctcgtatccagcgatggttttgaattt
gttgttctccgtgatgccgctatggtcagccccattatcaaaggcatgcttgatgtgaga
agtcaatttgctgaagccaaagaggcccgttgtgttttccaggagatgagcgccatggtt
ctggataaggttgtcgaatactttcactactggtatcgctaccgcaacagcgaagacgtg
cccgacatggacatccccgtcgagctttgcctcgagctgttagccgcggccgattacctg
ggcctggaccaggcgaacatgagcatgaagtga
>Fp38
atggacactcaagttcccagcaaatacattactctcgtatccagcgatggttttgaattt
gttgttctccgtgatgccgctatggtcagccccattatcaaaggcatgcttgatgtgaga
agtcaatttgctgaagccaaagaggcccgttgtgttttccaggagatgagcgccatggtt
ctggataaggttgtcgaatactttcactactggtatcgctaccgcaacagcgaagacgtg
cccgacatggacatccccgtcgagctttgcctcgagctgttagccgcggccgattacctg
ggcctggaccaggcgaacatgagcatgaagtga
>Fp39
atggacactcaagttcccagcaaatacattactctcgtatccagcgatggttttgaattt
gttgttctccgtgatgccgctatggtcagccccattatcaaaggcatgcttgatgtgaga
agtcaatttgctgaagccaaagaggcccgttgtgttttccaggagatgagcgccatggtt
ctggataaggttgtcgaatactttcactactggtatcgctaccgcaacagcgaagacgtg
cccgacatggacatccccgtcgagctttgcctcgagctgttagccgcggccgattacctg
ggcctggaccaggcgaacatgagcatgaagtga
>Fp42
atggacactcaagttcccagcaaatacattactctcgtatccagcgatggttttgaattt
gttgttctccgtgatgccgctatggtcagccccattatcaaaggcatgcttgatgtgaga
agtcaatttgctgaagccaaagaggcccgttgtgttttccaggagatgagcgccatggtt
ctggataaggttgtcgaatactttcactactggtatcgctaccgcaacagcgaagacgtg
cccgacatggacatccccgtcgagctttgcctcgagctgttagccgcggccgattacctg
ggcctggaccaggcgaacatgagcatgaagtga
>Fp44
atggacactcaagttcccagcaaatacattactctcgtatccagcgatggttttgaattt
gttgttctccgtgatgccgctatggtcagccccattatcaaaggcatgcttgatgtgaga
agtcaatttgctgaagccaaagaggcccgttgtgttttccaggagatgagcgccatggtt
ctggataaggttgtcgaatactttcactactggtatcgctaccgcaacagcgaagacgtg
cccgacatggacatccccgtcgagctttgcctcgagctgttagccgcggccgattacctg
ggcctggaccaggcgaacatgagcatgaagtga
>Fp49
atggacactcaagttcccagcaaatacattactctcgtatccagcgatggttttgaattt
gttgttctccgtgatgccgctatggtcagccccattatcaaaggcatgcttgatgtgaga
agtcaatttgctgaagccaaagaggcccgttgtgttttccaggagatgagcgccatggtt
ctggataaggttgtcgaatactttcactactggtatcgctaccgcaacagcgaagacgtg
cccgacatggacatccccgtcgagctttgcctcgagctgttagccgcggccgattacctg
ggcctggaccaggcgaacatgagcatgaagtga
>Fp50
atggacactcaagttcccagcaaatacattactctcgtatccagcgatggttttgaattt
gttgttctccgtgatgccgctatggtcagccccattatcaaaggcatgcttgatgtgaga
agtcaatttgctgaagccaaagaggcccgttgtgttttccaggagatgagcgccatggtt
ctggataaggttgtcgaatactttcactactggtatcgctaccgcaacagcgaagacgtg
cccgacatggacatccccgtcgagctttgcctcgagctgttagccgcggccgattacctg
ggcctggaccaggcgaacatgagcatgaagtga
>Fp51
atggacactcaagttcccagcaaatacattactctcgtatccagcgatggttttgaattt
gttgttctccgtgatgccgctatggtcagccccattatcaaaggcatgcttgatgtgaga
agtcaatttgctgaagccaaagaggcccgttgtgttttccaggagatgagcgccatggtt
ctggataaggttgtcgaatactttcactactggtatcgctaccgcaacagcgaagacgtg
cccgacatggacatccccgtcgagctttgcctcgagctgttagccgcggccgattacctg
ggcctggaccaggcgaacatgagcatgaagtga
>Fp59
atggacactcaagttcccagcaaatacattactctcgtatccagcgatggttttgaattt
gttgttctccgtgatgccgctatggtcagccccattatcaaaggcatgcttgatgtgaga
agtcaatttgctgaagccaaagaggcccgttgtgttttccaggagatgagcgccatggtt
ctggataaggttgtcgaatactttcactactggtatcgctaccgcaacagcgaagacgtg
cccgacatggacatccccgtcgagctttgcctcgagctgttagccgcggccgattacctg
ggcctggaccaggcgaacatgagcatgaagtga
>Fp63
atggacactcaagttcccagcaaatacattactctcgtatccagcgatggttttgaattt
gttgttctccgtgatgccgctatggtcagccccattatcaaaggcatgcttgatgtgaga
agtcaatttgctgaagccaaagaggcccgttgtgttttccaggagatgagcgccatggtt
ctggataaggttgtcgaatactttcactactggtatcgctaccgcaacagcgaagacgtg
cccgacatggacatccccgtcgagctttgcctcgagctgttagccgcggccgattacctg
ggcctggaccaggcgaacatgagcatgaagtga
>Fp65
atggacactcaagttcccagcaaatacattactctcgtatccagcgatggttttgaattt
gttgttctccgtgatgccgctatggtcagccccattatcaaaggcatgcttgatgtgaga
agtcaatttgctgaagccaaagaggcccgttgtgttttccaggagatgagcgccatggtt
ctggataaggttgtcgaatactttcactactggtatcgctaccgcaacagcgaagacgtg
cccgacatggacatccccgtcgagctttgcctcgagctgttagccgcggccgattacctg
ggcctggaccaggcgaacatgagcatgaagtga
>Fp66
atggacactcaagttcccagcaaatacattactctcgtatccagcgatggttttgaattt
gttgttctccgtgatgccgctatggtcagccccattatcaaaggcatgcttgatgtgaga
agtcaatttgctgaagccaaagaggcccgttgtgttttccaggagatgagcgccatggtt
ctggataaggttgtcgaatactttcactactggtatcgctaccgcaacagcgaagacgtg
cccgacatggacatccccgtcgagctttgcctcgagctgttagccgcggccgattacctg
ggcctggaccaggcgaacatgagcatgaagtga
>Fp72
atggacactcaagttcccagcaaatacattactctcgtatccagcgatggttttgaattt
gttgttctccgtgatgccgctatggtcagccccattatcaaaggcatgcttgatgtgaga
agtcaatttgctgaagccaaagaggcccgttgtgttttccaggagatgagcgccatggtt
ctggataaggttgtcgaatactttcactactggtatcgctaccgcaacagcgaagacgtg
cccgacatggacatccccgtcgagctttgcctcgagctgttagccgcggccgattacctg
ggcctggaccaggcgaacatgagcatgaagtga
>Fp73
atggacactcaagttcccagcaaatacattactctcgtatccagcgatggttttgaattt
gttgttctccgtgatgccgctatggtcagccccattatcaaaggcatgcttgatgtgaga
agtcaatttgctgaagccaaagaggcccgttgtgttttccaggagatgagcgccatggtt
ctggataaggttgtcgaatactttcactactggtatcgctaccgcaacagcgaagacgtg
cccgacatggacatccccgtcgagctttgcctcgagctgttagccgcggccgattacctg
ggcctggaccaggcgaacatgagcatgaagtga
>Fp76
atggacactcaagttcccagcaaatacattactctcgtatccagcgatggttttgaattt
gttgttctccgtgatgccgctatggtcagccccattatcaaaggcatgcttgatgtgaga
agtcaatttgctgaagccaaagaggcccgttgtgttttccaggagatgagcgccatggtt
ctggataaggttgtcgaatactttcactactggtatcgctaccgcaacagcgaagacgtg
cccgacatggacatccccgtcgagctttgcctcgagctgttagccgcggccgattacctg
ggcctggaccaggcgaacatgagcatgaagtga
>Fp78
atggacactcaagttcccagcaaatacattactctcgtatccagcgatggttttgaattt
gttgttctccgtgatgccgctatggtcagccccattatcaaaggcatgcttgatgtgaga
agtcaatttgctgaagccaaagaggcccgttgtgttttccaggagatgagcgccatggtt
ctggataaggttgtcgaatactttcactactggtatcgctaccgcaacagcgaagacgtg
cccgacatggacatccccgtcgagctttgcctcgagctgttagccgcggccgattacctg
ggcctggaccaggcgaacatgagcatgaagtga
>Fp81
atggacactcaagttcccagcaaatacattactctcgtatccagcgatggttttgaattt
gttgttctccgtgatgccgctatggtcagccccattatcaaaggcatgcttgatgtgaga
agtcaatttgctgaagccaaagaggcccgttgtgttttccaggagatgagcgccatggtt
ctggataaggttgtcgaatactttcactactggtatcgctaccgcaacagcgaagacgtg
cccgacatggacatccccgtcgagctttgcctcgagctgttagccgcggccgattacctg
ggcctggaccaggcgaacatgagcatgaagtga
>Fp84
atggacactcaagttcccagcaaatacattactctcgtatccagcgatggttttgaattt
gttgttctccgtgatgccgctatggtcagccccattatcaaaggcatgcttgatgtgaga
agtcaatttgctgaagccaaagaggcccgttgtgttttccaggagatgagcgccatggtt
ctggataaggttgtcgaatactttcactactggtatcgctaccgcaacagcgaagacgtg
cccgacatggacatccccgtcgagctttgcctcgagctgttagccgcggccgattacctg
ggcctggaccaggcgaacatgagcatgaagtga
>Fp86
atggacactcaagttcccagcaaatacattactctcgtatccagcgatggttttgaattt
gttgttctccgtgatgccgctatggtcagccccattatcaaaggcatgcttgatgtgaga
agtcaatttgctgaagccaaagaggcccgttgtgttttccaggagatgagcgccatggtt
ctggataaggttgtcgaatactttcactactggtatcgctaccgcaacagcgaagacgtg
cccgacatggacatccccgtcgagctttgcctcgagctgttagccgcggccgattacctg
ggcctggaccaggcgaacatgagcatgaagtga
>Fvenenatum.busco
atggacactcaagctcccagcaagtacatcactctcatctccagcgatggttttgaattt
gttgttctccgtgaagctgccatggtcagcccgatcatcaaaggcatgctcgacgtgaga
agtcaatttgctgaagcccaggaggctcgttgtgttttccaggagatgagcgccatggtc
ctggataaggttgtcgaatatttccactactggtatcgctaccgcaacagcgaagacgtg
cccgacatggatatccccgttgagctttgccttgagctgttggccgcggctgattacctg
ggcctggaccaggcgaacatgagcatgaagtga
