# Supplementary material for: Apicidin biosynthesis is linked to accessory chromosomes in Fusarium poae isolates
Source: BMC Genomics. 2021 Aug 4;22:591. doi: 10.1186/s12864-021-07617-y (PMC8340494; doi:10.1186/s12864-021-07617-y)
Supplement: Supplementary file 17 — Additional file 17. Compressed folder containing alignments for each of the 4141 orthologs used in BUSCO analysis. [file 12864_2021_7617_MOESM17_ESM.zip › Fven2_nt_MAFFT/2458at5125_nt.mafft.fasta]

>Fp105
atgacttcaacgtttgatgtatcgcctgcgagtctttatgacaaagacaaccgctctact
caaccttattctacctcggatcagcacgtatcaacctcgtctttcagctcgaaccaactg
ttgcccacgttgtcgcataacgacaacgactccctctctccgattaactaccttgagaca
cccgattcaacttctagtttgggtcaataccaacccagtgacttcagcgaccttgacgac
gatccattctttggtgctgacttcaatgccgatggaggcactcccaactttctgggacag
ggcataactggactggaccaacctgtgggccagggatttatgccaaacaaagacgccgac
tctggcacgtgtccgttgacgccagaacaaacagcatcggtgcatgctacaccacctcag
agcgatctcacttatgctatcagggggtctgctccatctgagctacccaattgtatttcg
ccacaagtgattcagaagcgcttcaaccctgatccaattaatacaaagacgtctgagtta
acgccaagtcagagtagcagctgcctgtctagcgaagacgcacctggagtttccactatg
accagtcctcgcgttactgtctctatgtggggcacccataatgagacttcagttcattcc
tcggttgagcgcggcttcgatgatagtcctactacagtccgcggtggttttgagttggct
ggcgatttgatgtcgtctagaggcaacacctcagcccgtgactcttccggcaaatggcag
cgaaattcgtcaacaggccaagccggtctcgaccctaacaaccgtccctctgacgaagtg
ccaagcatcaatgagcttgccaatcatcgggatgatgacgagcgtaaagagcttgtgggt
gaatggctggcccacaagctcgatgatctctcggtcaagccagacgagaactcacgcgat
caaattaacgaattgaactctcagcgagatgatccgaatgatcatgagatccccttcggc
cgtgaaaccgagaacaggttcattcccggacagacttattaccgtgaccaaggcgaaatg
aaccagcaagaccgcgacatcatcgctgccaaccgcaactgggccgatgcccctatgttc
ccttcaatcactcgggggcagcctggaagacatcaacccgaatcgtcggcggctgccatg
gaaaagtttgagcgtatgtatcgtgatactgactccgtcttgtcgagagccgcaacatgg
ggaacacgtcgccgaagtctccctagtattttcgacctcgatatggcacagggcacgagt
ggcggtatcttgaaaaagctttcggtcagccgagagagcaaatcaaataagccgggaagc
cttctcgaaaaccttcgaggtctggtacgccgtcctagcgcatctcagctcctcaaacgc
acacgcagcagtggcaatgacgaggacagcttgcccagcagcgaggagagaggaagtcaa
gattcgaagcgcgatagtatttccaaacaaagagatggttaccttcaaccaacccgcatg
ggtagctggggcaagaagcccacaccttcaatcaacaccgccatcgcatccatgggtagc
aacattgcatccattggcacgacgcatactcggagcggatcggtcagtgtcagcggcacc
cctggcgggtctatcacatctccaaaaagcccctttggtggtctctctgtcaagaacccg
cttcgccgcgcacgaagcaaatctgagctccctaaaccttcaccgaatggtatgcaatca
gaaagccactcgactcttgtctcgatgtggaagcgggagacgggcggcccgcctgtagca
gcattagccaagtcgaagcaagtcgatatggacgacgacgaggatgacgatgacgatttc
ggcgatgaagctgatatgagaacaaacccaaatgttatagacaacataaccccgaatctt
gaagggttccagcaacatatcattgacctgaatccgagcctggctactgccaacaccttc
ctcgttgatcggatcgcataccatcaggtccagagatataaatacctgctaaaaaacaag
gttacccatattggtctaggagcagcatgcaactctggagtcatgtgcgcatctagggat
ggctctgctactcttcttgaccagaacaagaatgtgcgagagctggatccactttcatct
ccaaatgacgaggatgaggggtcgctgggcgagggtgccataaataccgagagtttccct
caggacattccgatgcctccaacaacccaccttccagccgaattcgagtgccgcctctgc
tatgcgaccaagaaatttatgaagccgtcagactggacgaagcatgtccatgaggacgtg
cagccttttacgtgtacctgggacaaatgccccgggccaaagatgtttaagcgcaaggct
gactgggttcgacatgaaaacgaaggccaccgtcagcttgagtggtggacatgtgacgtt
gaagcctgccatcatcagtgttatcgccgggataactttcttcagcatcttgtacgagag
cacaagtaccccgagcccaaggtcaagagcaaaactgccataaagaaggcgggcggttca
gaaccgacatggcaaaaggtcgagcagtgtcaccacgagaccacgaagaagccccatgat
gagccttgccgtttctgtggaaagacattcccaacgtggaagaaactgacagtgcacctg
gccaagcacatggagcaaatatcgttgccagtactccgtcttgtcgatgctaaagccagc
gagctcagtgcggacactatcatcagtccggtccaagaccctcctccacgaaacatctta
actacgcccatcgagcagaccaacctcccgatgcagtatccgatgggaggccaacaacag
catatttcacaccagaaccaacagatgtatcaaaacc---accagagccagatggcatac
cctgtcatgtcatctgactcgtatcaacagccg---------caacaacaacagggattt
tacaccgaacaatacaataatgttggcaacgtcggccacagcttttcgtcagcacatgca
gagatggggatgcatcccatgaat---cagaactataatgctccaatgcaggacatgaac
gtgacaaacgcaggttaccagcaaaatgccaacgccttcatgatgcccagcaacgggttg
aactcatacaaccaaatgaacgctctcggccttcagagccaaggtatgtctgttggaccg
atggtagcaatggtgtatgatgacccttcgagtggaaatggaagcccgttcagcggtcaa
ggatccgcgtccccctactctcactcaccaaacatgaatgccaacaccggcaatggcatg
tggggcgatagacgcatggctggattttaa
>Fp108
atgacttcaacgtttgatgtatcgcctgcgagtctttatgacaaagacaaccgctctact
caaccttattctacctcggatcagcacgtatcaacctcgtctttcagctcgaaccaactg
ttgcccacgttgtcgcataacgacaacgactccctctctccgattaactaccttgagaca
cccgattcaacttctagtttgggtcaataccaacccagtgacttcagcgaccttgacgac
gatccattctttggtgctgacttcaatgccgatggaggcactcccaactttctgggacag
ggcataactggactggaccaacctgtgggccagggatttatgccaaacaaagacgccgac
tctggcacgtgtccgttgacgccagaacaaacagcatcggtgcatgctacaccacctcag
agcgatctcacttatgctatcagggggtctgctccatctgagctacccaattgtatttcg
ccacaagtgattcagaagcgcttcaaccctgatccaattaatacaaagacgtctgagtta
acgccaagtcagagtagcagctgcctgtctagcgaagacgcacctggagtttccactatg
accagtcctcgcgttactgtctctatgtggggcacccataatgagacttcagttcattcc
tcggttgagcgcggcttcgatgatagtcctactacagtccgcggtggttttgagttggct
ggcgatttgatgtcgtctagaggcaacacctcagcccgtgactcttccggcaaatggcag
cgaaattcgtcaacaggccaagccggtctcgaccctaacaaccgtccctctgacgaagtg
ccaagcatcaatgagcttgccaatcatcgggatgatgacgagcgtaaagagcttgtgggt
gaatggctggcccacaagctcgatgatctctcggtcaagccagacgagaactcacgcgat
caaattaacgaattgaactctcagcgagatgatccgaatgatcatgagatccccttcggc
cgtgaaaccgagaacaggttcattcccggacagacttattaccgtgaccaaggcgaaatg
aaccagcaagaccgcgacatcatcgctgccaaccgcaactgggccgatgcccctatgttc
ccttcaatcactcgggggcagcctggaagacatcaacccgaatcgtcggcggctgccatg
gaaaagtttgagcgtatgtatcgtgatactgactccgtcttgtcgagagccgcaacatgg
ggaacacgtcgccgaagtctccctagtattttcgacctcgatatggcacagggcacgagt
ggcggtatcttgaaaaagctttcggtcagccgagagagcaaatcaaataagccgggaagc
cttctcgaaaaccttcgaggtctggtacgccgtcctagcgcatctcagctcctcaaacgc
acacgcagcagtggcaatgacgaggacagcttgcccagcagcgaggagagaggaagtcaa
gattcgaagcgcgatagtatttccaaacaaagagatggttaccttcaaccaacccgcatg
ggtagctggggcaagaagcccacaccttcaatcaacaccgccatcgcatccatgggtagc
aacattgcatccattggcacgacgcatactcggagcggatcggtcagtgtcagcggcacc
cctggcgggtctatcacatctccaaaaagcccctttggtggtctctctgtcaagaacccg
cttcgccgcgcacgaagcaaatctgagctccctaaaccttcaccgaatggtatgcaatca
gaaagccactcgactcttgtctcgatgtggaagcgggagacgggcggcccgcctgtagca
gcattagccaagtcgaagcaagtcgatatggacgacgacgaggatgacgatgacgatttc
ggcgatgaagctgatatgagaacaaacccaaatgttatagacaacataaccccgaatctt
gaagggttccagcaacatatcattgacctgaatccgagcctggctactgccaacaccttc
ctcgttgatcggatcgcataccatcaggtccagagatataaatacctgctaaaaaacaag
gttacccatattggtctaggagcagcatgcaactctggagtcatgtgcgcatctagggat
ggctctgctactcttcttgaccagaacaagaatgtgcgagagctggatccactttcatct
ccaaatgacgaggatgaggggtcgctgggcgagggtgccataaataccgagagtttccct
caggacattccgatgcctccaacaacccaccttccagccgaattcgagtgccgcctctgc
tatgcgaccaagaaatttatgaagccgtcagactggacgaagcatgtccatgaggacgtg
cagccttttacgtgtacctgggacaaatgccccgggccaaagatgtttaagcgcaaggct
gactgggttcgacatgaaaacgaaggccaccgtcagcttgagtggtggacatgtgacgtt
gaagcctgccatcatcagtgttatcgccgggataactttcttcagcatcttgtacgagag
cacaagtaccccgagcccaaggtcaagagcaaaactgccataaagaaggcgggcggttca
gaaccgacatggcaaaaggtcgagcagtgtcaccacgagaccacgaagaagccccatgat
gagccttgccgtttctgtggaaagacattcccaacgtggaagaaactgacagtgcacctg
gccaagcacatggagcaaatatcgttgccagtactccgtcttgtcgatgctaaagccagc
gagctcagtgcggacactatcatcagtccggtccaagaccctcctccacgaaacatctta
actacgcccatcgagcagaccaacctcccgatgcagtatccgatgggaggccaacaacag
catatttcacaccagaaccaacagatgtatcaaaacc---accagagccagatggcatac
cctgtcatgtcatctgactcgtatcaacagccg---------caacaacaacagggattt
tacaccgaacaatacaataatgttggcaacgtcggccacagcttttcgtcagcacatgca
gagatggggatgcatcccatgaat---cagaactataatgctccaatgcaggacatgaac
gtgacaaacgcaggttaccagcaaaatgccaacgccttcatgatgcccagcaacgggttg
aactcatacaaccaaatgaacgctctcggccttcagagccaaggtatgtctgttggaccg
atggtagcaatggtgtatgatgacccttcgagtggaaatggaagcccgttcagcggtcaa
ggatccgcgtccccctactctcactcaccaaacatgaatgccaacaccggcaatggcatg
tggggcgatagacgcatggctggattttaa
>Fp118
atgacttcaacgtttgatgtatcgcctgcgagtctttatgacaaagacaaccgctctact
caaccttattctacctcggatcagcacgtatcaacctcgtctttcagctcgaaccaactg
ttgcccacgttgtcgcataacgacaacgactccctctctccgattaactaccttgagaca
cccgattcaacttctagtttgggtcaataccaacccagtgacttcagcgaccttgacgac
gatccattctttggtgctgacttcaatgccgatggaggcactcccaactttctgggacag
ggcataactggactggaccaacctgtgggccagggatttatgccaaacaaagacgccgac
tctggcacgtgtccgttgacgccagaacaaacagcatcggtgcatgctacaccacctcag
agcgatctcacttatgctatcagggggtctgctccatctgagctacccaattgtatttcg
ccacaagtgattcagaagcgcttcaaccctgatccaattaatacaaagacgtctgagtta
acgccaagtcagagtagcagctgcctgtctagcgaagacgcacctggagtttccactatg
accagtcctcgcgttactgtctctatgtggggcacccataatgagacttcagttcattcc
tcggttgagcgcggcttcgatgatagtcctactacagtccgcggtggttttgagttggct
ggcgatttgatgtcgtctagaggcaacacctcagcccgtgactcttccggcaaatggcag
cgaaattcgtcaacaggccaagccggtctcgaccctaacaaccgtccctctgacgaagtg
ccaagcatcaatgagcttgccaatcatcgggatgatgacgagcgtaaagagcttgtgggt
gaatggctggcccacaagctcgatgatctctcggtcaagccagacgagaactcacgcgat
caaattaacgaattgaactctcagcgagatgatccgaatgatcatgagatccccttcggc
cgtgaaaccgagaacaggttcattcccggacagacttattaccgtgaccaaggcgaaatg
aaccagcaagaccgcgacatcatcgctgccaaccgcaactgggccgatgcccctatgttc
ccttcaatcactcgggggcagcctggaagacatcaacccgaatcgtcggcggctgccatg
gaaaagtttgagcgtatgtatcgtgatactgactccgtcttgtcgagagccgcaacatgg
ggaacacgtcgccgaagtctccctagtattttcgacctcgatatggcacagggcacgagt
ggcggtatcttgaaaaagctttcggtcagccgagagagcaaatcaaataagccgggaagc
cttctcgaaaaccttcgaggtctggtacgccgtcctagcgcatctcagctcctcaaacgc
acacgcagcagtggcaatgacgaggacagcttgcccagcagcgaggagagaggaagtcaa
gattcgaagcgcgatagtatttccaaacaaagagatggttaccttcaaccaacccgcatg
ggtagctggggcaagaagcccacaccttcaatcaacaccgccatcgcatccatgggtagc
aacattgcatccattggcacgacgcatactcggagcggatcggtcagtgtcagcggcacc
cctggcgggtctatcacatctccaaaaagcccctttggtggtctctctgtcaagaacccg
cttcgccgcgcacgaagcaaatctgagctccctaaaccttcaccgaatggtatgcaatca
gaaagccactcgactcttgtctcgatgtggaagcgggagacgggcggcccgcctgtagca
gcattagccaagtcgaagcaagtcgatatggacgacgacgaggatgacgatgacgatttc
ggcgatgaagctgatatgagaacaaacccaaatgttatagacaacataaccccgaatctt
gaagggttccagcaacatatcattgacctgaatccgagcctggctactgccaacaccttc
ctcgttgatcggatcgcataccatcaggtccagagatataaatacctgctaaaaaacaag
gttacccatattggtctaggagcagcatgcaactctggagtcatgtgcgcatctagggat
ggctctgctactcttcttgaccagaacaagaatgtgcgagagctggatccactttcatct
ccaaatgacgaggatgaggggtcgctgggcgagggtgccataaataccgagagtttccct
caggacattccgatgcctccaacaacccaccttccagccgaattcgagtgccgcctctgc
tatgcgaccaagaaatttatgaagccgtcagactggacgaagcatgtccatgaggacgtg
cagccttttacgtgtacctgggacaaatgccccgggccaaagatgtttaagcgcaaggct
gactgggttcgacatgaaaacgaaggccaccgtcagcttgagtggtggacatgtgacgtt
gaagcctgccatcatcagtgttatcgccgggataactttcttcagcatcttgtacgagag
cacaagtaccccgagcccaaggtcaagagcaaaactgccataaagaaggcgggcggttca
gaaccgacatggcaaaaggtcgagcagtgtcaccacgagaccacgaagaagccccatgat
gagccttgccgtttctgtggaaagacattcccaacgtggaagaaactgacagtgcacctg
gccaagcacatggagcaaatatcgttgccagtactccgtcttgtcgatgctaaagccagc
gagctcagtgcggacactatcatcagtccggtccaagaccctcctccacgaaacatctta
actacgcccatcgagcagaccaacctcccgatgcagtatccgatgggaggccaacaacag
catatttcacaccagaaccaacagatgtatcaaaacc---accagagccagatggcatac
cctgtcatgtcatctgactcgtatcaacagccg---------caacaacaacagggattt
tacaccgaacaatacaataatgttggcaacgtcggccacagcttttcgtcagcacatgca
gagatggggatgcatcccatgaat---cagaactataatgctccaatgcaggacatgaac
gtgacaaacgcaggttaccagcaaaatgccaacgccttcatgatgcccagcaacgggttg
aactcatacaaccaaatgaacgctctcggccttcagagccaaggtatgtctgttggaccg
atggtagcaatggtgtatgatgacccttcgagtggaaatggaagcccgttcagcggtcaa
ggatccgcgtccccctactctcactcaccaaacatgaatgccaacaccggcaatggcatg
tggggcgatagacgcatggctggattttaa
>Fp122
atgacttcaacgtttgatgtatcgcctgcgagtctttatgacaaagacaaccgctctact
caaccttattctacctcggatcagcacgtatcaacctcgtctttcagctcgaaccaactg
ttgcccacgttgtcgcataacgacaacgactccctctctccgattaactaccttgagaca
cccgattcaacttctagtttgggtcaataccaacccagtgacttcagcgaccttgacgac
gatccattctttggtgctgacttcaatgccgatggaggcactcccaactttctgggacag
ggcataactggactggaccaacctgtgggccagggatttatgccaaacaaagacgccgac
tctggcacgtgtccgttgacgccagaacaaacagcatcggtgcatgctacaccacctcag
agcgatctcacttatgctatcagggggtctgctccatctgagctacccaattgtatttcg
ccacaagtgattcagaagcgcttcaaccctgatccaattaatacaaagacgtctgagtta
acgccaagtcagagtagcagctgcctgtctagcgaagacgcacctggagtttccactatg
accagtcctcgcgttactgtctctatgtggggcacccataatgagacttcagttcattcc
tcggttgagcgcggcttcgatgatagtcctactacagtccgcggtggttttgagttggct
ggcgatttgatgtcgtctagaggcaacacctcagcccgtgactcttccggcaaatggcag
cgaaattcgtcaacaggccaagccggtctcgaccctaacaaccgtccctctgacgaagtg
ccaagcatcaatgagcttgccaatcatcgggatgatgacgagcgtaaagagcttgtgggt
gaatggctggcccacaagctcgatgatctctcggtcaagccagacgagaactcacgcgat
caaattaacgaattgaactctcagcgagatgatccgaatgatcatgagatccccttcggc
cgtgaaaccgagaacaggttcattcccggacagacttattaccgtgaccaaggcgaaatg
aaccagcaagaccgcgacatcatcgctgccaaccgcaactgggccgatgcccctatgttc
ccttcaatcactcgggggcagcctggaagacatcaacccgaatcgtcggcggctgccatg
gaaaagtttgagcgtatgtatcgtgatactgactccgtcttgtcgagagccgcaacatgg
ggaacacgtcgccgaagtctccctagtattttcgacctcgatatggcacagggcacgagt
ggcggtatcttgaaaaagctttcggtcagccgagagagcaaatcaaataagccgggaagc
cttctcgaaaaccttcgaggtctggtacgccgtcctagcgcatctcagctcctcaaacgc
acacgcagcagtggcaatgacgaggacagcttgcccagcagcgaggagagaggaagtcaa
gattcgaagcgcgatagtatttccaaacaaagagatggttaccttcaaccaacccgcatg
ggtagctggggcaagaagcccacaccttcaatcaacaccgccatcgcatccatgggtagc
aacattgcatccattggcacgacgcatactcggagcggatcggtcagtgtcagcggcacc
cctggcgggtctatcacatctccaaaaagcccctttggtggtctctctgtcaagaacccg
cttcgccgcgcacgaagcaaatctgagctccctaaaccttcaccgaatggtatgcaatca
gaaagccactcgactcttgtctcgatgtggaagcgggagacgggcggcccgcctgtagca
gcattagccaagtcgaagcaagtcgatatggacgacgacgaggatgacgatgacgatttc
ggcgatgaagctgatatgagaacaaacccaaatgttatagacaacataaccccgaatctt
gaagggttccagcaacatatcattgacctgaatccgagcctggctactgccaacaccttc
ctcgttgatcggatcgcataccatcaggtccagagatataaatacctgctaaaaaacaag
gttacccatattggtctaggagcagcatgcaactctggagtcatgtgcgcatctagggat
ggctctgctactcttcttgaccagaacaagaatgtgcgagagctggatccactttcatct
ccaaatgacgaggatgaggggtcgctgggcgagggtgccataaataccgagagtttccct
caggacattccgatgcctccaacaacccaccttccagccgaattcgagtgccgcctctgc
tatgcgaccaagaaatttatgaagccgtcagactggacgaagcatgtccatgaggacgtg
cagccttttacgtgtacctgggacaaatgccccgggccaaagatgtttaagcgcaaggct
gactgggttcgacatgaaaacgaaggccaccgtcagcttgagtggtggacatgtgacgtt
gaagcctgccatcatcagtgttatcgccgggataactttcttcagcatcttgtacgagag
cacaagtaccccgagcccaaggtcaagagcaaaactgccataaagaaggcgggcggttca
gaaccgacatggcaaaaggtcgagcagtgtcaccacgagaccacgaagaagccccatgat
gagccttgccgtttctgtggaaagacattcccaacgtggaagaaactgacagtgcacctg
gccaagcacatggagcaaatatcgttgccagtactccgtcttgtcgatgctaaagccagc
gagctcagtgcggacactatcatcagtccggtccaagaccctcctccacgaaacatctta
actacgcccatcgagcagaccaacctcccgatgcagtatccgatgggaggccaacaacag
catatttcacaccagaaccaacagatgtatcaaaacc---accagagccagatggcatac
cctgtcatgtcatctgactcgtatcaacagccg---------caacaacaacagggattt
tacaccgaacaatacaataatgttggcaacgtcggccacagcttttcgtcagcacatgca
gagatggggatgcatcccatgaat---cagaactataatgctccaatgcaggacatgaac
gtgacaaacgcaggttaccagcaaaatgccaacgccttcatgatgcccagcaacgggttg
aactcatacaaccaaatgaacgctctcggccttcagagccaaggtatgtctgttggaccg
atggtagcaatggtgtatgatgacccttcgagtggaaatggaagcccgttcagcggtcaa
ggatccgcgtccccctactctcactcaccaaacatgaatgccaacaccggcaatggcatg
tggggcgatagacgcatggctggattttaa
>Fp125
atgacttcaacgtttgatgtatcgcctgcgagtctttatgacaaagacaaccgctctact
caaccttattctacctcggatcagcacgtatcaacctcgtctttcagctcgaaccaactg
ttgcccacgttgtcgcataacgacaacgactccctctctccgattaactaccttgagaca
cccgattcaacttctagtttgggtcaataccaacccagtgacttcagcgaccttgacgac
gatccattctttggtgctgacttcaatgccgatggaggcactcccaactttctgggacag
ggcataactggactggaccaacctgtgggccagggatttatgccaaacaaagacgccgac
tctggcacgtgtccgttgacgccagaacaaacagcatcggtgcatgctacaccacctcag
agcgatctcacttatgctatcagggggtctgctccatctgagctacccaattgtatttcg
ccacaagtgattcagaagcgcttcaaccctgatccaattaatacaaagacgtctgagtta
acgccaagtcagagtagcagctgcctgtctagcgaagacgcacctggagtttccactatg
accagtcctcgcgttactgtctctatgtggggcacccataatgagacttcagttcattcc
tcggttgagcgcggcttcgatgatagtcctactacagtccgcggtggttttgagttggct
ggcgatttgatgtcgtctagaggcaacacctcagcccgtgactcttccggcaaatggcag
cgaaattcgtcaacaggccaagccggtctcgaccctaacaaccgtccctctgacgaagtg
ccaagcatcaatgagcttgccaatcatcgggatgatgacgagcgtaaagagcttgtgggt
gaatggctggcccacaagctcgatgatctctcggtcaagccagacgagaactcacgcgat
caaattaacgaattgaactctcagcgagatgatccgaatgatcatgagatccccttcggc
cgtgaaaccgagaacaggttcattcccggacagacttattaccgtgaccaaggcgaaatg
aaccagcaagaccgcgacatcatcgctgccaaccgcaactgggccgatgcccctatgttc
ccttcaatcactcgggggcagcctggaagacatcaacccgaatcgtcggcggctgccatg
gaaaagtttgagcgtatgtatcgtgatactgactccgtcttgtcgagagccgcaacatgg
ggaacacgtcgccgaagtctccctagtattttcgacctcgatatggcacagggcacgagt
ggcggtatcttgaaaaagctttcggtcagccgagagagcaaatcaaataagccgggaagc
cttctcgaaaaccttcgaggtctggtacgccgtcctagcgcatctcagctcctcaaacgc
acacgcagcagtggcaatgacgaggacagcttgcccagcagcgaggagagaggaagtcaa
gattcgaagcgcgatagtatttccaaacaaagagatggttaccttcaaccaacccgcatg
ggtagctggggcaagaagcccacaccttcaatcaacaccgccatcgcatccatgggtagc
aacattgcatccattggcacgacgcatactcggagcggatcggtcagtgtcagcggcacc
cctggcgggtctatcacatctccaaaaagcccctttggtggtctctctgtcaagaacccg
cttcgccgcgcacgaagcaaatctgagctccctaaaccttcaccgaatggtatgcaatca
gaaagccactcgactcttgtctcgatgtggaagcgggagacgggcggcccgcctgtagca
gcattagccaagtcgaagcaagtcgatatggacgacgacgaggatgacgatgacgatttc
ggcgatgaagctgatatgagaacaaacccaaatgttatagacaacataaccccgaatctt
gaagggttccagcaacatatcattgacctgaatccgagcctggctactgccaacaccttc
ctcgttgatcggatcgcataccatcaggtccagagatataaatacctgctaaaaaacaag
gttacccatattggtctaggagcagcatgcaactctggagtcatgtgcgcatctagggat
ggctctgctactcttcttgaccagaacaagaatgtgcgagagctggatccactttcatct
ccaaatgacgaggatgaggggtcgctgggcgagggtgccataaataccgagagtttccct
caggacattccgatgcctccaacaacccaccttccagccgaattcgagtgccgcctctgc
tatgcgaccaagaaatttatgaagccgtcagactggacgaagcatgtccatgaggacgtg
cagccttttacgtgtacctgggacaaatgccccgggccaaagatgtttaagcgcaaggct
gactgggttcgacatgaaaacgaaggccaccgtcagcttgagtggtggacatgtgacgtt
gaagcctgccatcatcagtgttatcgccgggataactttcttcagcatcttgtacgagag
cacaagtaccccgagcccaaggtcaagagcaaaactgccataaagaaggcgggcggttca
gaaccgacatggcaaaaggtcgagcagtgtcaccacgagaccacgaagaagccccatgat
gagccttgccgtttctgtggaaagacattcccaacgtggaagaaactgacagtgcacctg
gccaagcacatggagcaaatatcgttgccagtactccgtcttgtcgatgctaaagccagc
gagctcagtgcggacactatcatcagtccggtccaagaccctcctccacgaaacatctta
actacgcccatcgagcagaccaacctcccgatgcagtatccgatgggaggccaacaacag
catatttcacaccagaaccaacagatgtatcaaaacc---accagagccagatggcatac
cctgtcatgtcatctgactcgtatcaacagccg---------caacaacaacagggattt
tacaccgaacaatacaataatgttggcaacgtcggccacagcttttcgtcagcacatgca
gagatggggatgcatcccatgaat---cagaactataatgctccaatgcaggacatgaac
gtgacaaacgcaggttaccagcaaaatgccaacgccttcatgatgcccagcaacgggttg
aactcatacaaccaaatgaacgctctcggccttcagagccaaggtatgtctgttggaccg
atggtagcaatggtgtatgatgacccttcgagtggaaatggaagcccgttcagcggtcaa
ggatccgcgtccccctactctcactcaccaaacatgaatgccaacaccggcaatggcatg
tggggcgatagacgcatggctggattttaa
>Fp13r
atgacttcaacgtttgatgtatcgcctgcgagtctttatgacaaagacaaccgctctact
caaccttattctacctcggatcagcacgtatcaacctcgtctttcagctcgaaccaactg
ttgcccacgttgtcgcataacgacaacgactccctctctccgattaactaccttgagaca
cccgattcaacttctagtttgggtcaataccaacccagtgacttcagcgaccttgacgac
gatccattctttggtgctgacttcaatgccgatggaggcactcccaactttctgggacag
ggcataactggactggaccaacctgtgggccagggatttatgccaaacaaagacgccgac
tctggcacgtgtccgttgacgccagaacaaacagcatcggtgcatgctacaccacctcag
agcgatctcacttatgctatcagggggtctgctccatctgagctacccaattgtatttcg
ccacaagtgattcagaagcgcttcaaccctgatccaattaatacaaagacgtctgagtta
acgccaagtcagagtagcagctgcctgtctagcgaagacgcacctggagtttccactatg
accagtcctcgcgttactgtctctatgtggggcacccataatgagacttcagttcattcc
tcggttgagcgcggcttcgatgatagtcctactacagtccgcggtggttttgagttggct
ggcgatttgatgtcgtctagaggcaacacctcagcccgtgactcttccggcaaatggcag
cgaaattcgtcaacaggccaagccggtctcgaccctaacaaccgtccctctgacgaagtg
ccaagcatcaatgagcttgccaatcatcgggatgatgacgagcgtaaagagcttgtgggt
gaatggctggcccacaagctcgatgatctctcggtcaagccagacgagaactcacgcgat
caaattaacgaattgaactctcagcgagatgatccgaatgatcatgagatccccttcggc
cgtgaaaccgagaacaggttcattcccggacagacttattaccgtgaccaaggcgaaatg
aaccagcaagaccgcgacatcatcgctgccaaccgcaactgggccgatgcccctatgttc
ccttcaatcactcgggggcagcctggaagacatcaacccgaatcgtcggcggctgccatg
gaaaagtttgagcgtatgtatcgtgatactgactccgtcttgtcgagagccgcaacatgg
ggaacacgtcgccgaagtctccctagtattttcgacctcgatatggcacagggcacgagt
ggcggtatcttgaaaaagctttcggtcagccgagagagcaaatcaaataagccgggaagc
cttctcgaaaaccttcgaggtctggtacgccgtcctagcgcatctcagctcctcaaacgc
acacgcagcagtggcaatgacgaggacagcttgcccagcagcgaggagagaggaagtcaa
gattcgaagcgcgatagtatttccaaacaaagagatggttaccttcaaccaacccgcatg
ggtagctggggcaagaagcccacaccttcaatcaacaccgccatcgcatccatgggtagc
aacattgcatccattggcacgacgcatactcggagcggatcggtcagtgtcagcggcacc
cctggcgggtctatcacatctccaaaaagcccctttggtggtctctctgtcaagaacccg
cttcgccgcgcacgaagcaaatctgagctccctaaaccttcaccgaatggtatgcaatca
gaaagccactcgactcttgtctcgatgtggaagcgggagacgggcggcccgcctgtagca
gcattagccaagtcgaagcaagtcgatatggacgacgacgaggatgacgatgacgatttc
ggcgatgaagctgatatgagaacaaacccaaatgttatagacaacataaccccgaatctt
gaagggttccagcaacatatcattgacctgaatccgagcctggctactgccaacaccttc
ctcgttgatcggatcgcataccatcaggtccagagatataaatacctgctaaaaaacaag
gttacccatattggtctaggagcagcatgcaactctggagtcatgtgcgcatctagggat
ggctctgctactcttcttgaccagaacaagaatgtgcgagagctggatccactttcatct
ccaaatgacgaggatgaggggtcgctgggcgagggtgccataaataccgagagtttccct
caggacattccgatgcctccaacaacccaccttccagccgaattcgagtgccgcctctgc
tatgcgaccaagaaatttatgaagccgtcagactggacgaagcatgtccatgaggacgtg
cagccttttacgtgtacctgggacaaatgccccgggccaaagatgtttaagcgcaaggct
gactgggttcgacatgaaaacgaaggccaccgtcagcttgagtggtggacatgtgacgtt
gaagcctgccatcatcagtgttatcgccgggataactttcttcagcatcttgtacgagag
cacaagtaccccgagcccaaggtcaagagcaaaactgccataaagaaggcgggcggttca
gaaccgacatggcaaaaggtcgagcagtgtcaccacgagaccacgaagaagccccatgat
gagccttgccgtttctgtggaaagacattcccaacgtggaagaaactgacagtgcacctg
gccaagcacatggagcaaatatcgttgccagtactccgtcttgtcgatgctaaagccagc
gagctcagtgcggacactatcatcagtccggtccaagaccctcctccacgaaacatctta
actacgcccatcgagcagaccaacctcccgatgcagtatccgatgggaggccaacaacag
catatttcacaccagaaccaacagatgtatcaaaacc---accagagccagatggcatac
cctgtcatgtcatctgactcgtatcaacagccg---------caacaacaacagggattt
tacaccgaacaatacaataatgttggcaacgtcggccacagcttttcgtcagcacatgca
gagatggggatgcatcccatgaat---cagaactataatgctccaatgcaggacatgaac
gtgacaaacgcaggttaccagcaaaatgccaacgccttcatgatgcccagcaacgggttg
aactcatacaaccaaatgaacgctctcggccttcagagccaaggtatgtctgttggaccg
atggtagcaatggtgtatgatgacccttcgagtggaaatggaagcccgttcagcggtcaa
ggatccgcgtccccctactctcactcaccaaacatgaatgccaacaccggcaatggcatg
tggggcgatagacgcatggctggattttaa
>Fp144
atgacttcaacgtttgatgtatcgcctgcgagtctttatgacaaagacaaccgctctact
caaccttattctacctcggatcagcacgtatcaacctcgtctttcagctcgaaccaactg
ttgcccacgttgtcgcataacgacaacgactccctctctccgattaactaccttgagaca
cccgattcaacttctagtttgggtcaataccaacccagtgacttcagcgaccttgacgac
gatccattctttggtgctgacttcaatgccgatggaggcactcccaactttctgggacag
ggcataactggactggaccaacctgtgggccagggatttatgccaaacaaagacgccgac
tctggcacgtgtccgttgacgccagaacaaacagcatcggtgcatgctacaccacctcag
agcgatctcacttatgctatcagggggtctgctccatctgagctacccaattgtatttcg
ccacaagtgattcagaagcgcttcaaccctgatccaattaatacaaagacgtctgagtta
acgccaagtcagagtagcagctgcctgtctagcgaagacgcacctggagtttccactatg
accagtcctcgcgttactgtctctatgtggggcacccataatgagacttcagttcattcc
tcggttgagcgcggcttcgatgatagtcctactacagtccgcggtggttttgagttggct
ggcgatttgatgtcgtctagaggcaacacctcagcccgtgactcttccggcaaatggcag
cgaaattcgtcaacaggccaagccggtctcgaccctaacaaccgtccctctgacgaagtg
ccaagcatcaatgagcttgccaatcatcgggatgatgacgagcgtaaagagcttgtgggt
gaatggctggcccacaagctcgatgatctctcggtcaagccagacgagaactcacgcgat
caaattaacgaattgaactctcagcgagatgatccgaatgatcatgagatccccttcggc
cgtgaaaccgagaacaggttcattcccggacagacttattaccgtgaccaaggcgaaatg
aaccagcaagaccgcgacatcatcgctgccaaccgcaactgggccgatgcccctatgttc
ccttcaatcactcgggggcagcctggaagacatcaacccgaatcgtcggcggctgccatg
gaaaagtttgagcgtatgtatcgtgatactgactccgtcttgtcgagagccgcaacatgg
ggaacacgtcgccgaagtctccctagtattttcgacctcgatatggcacagggcacgagt
ggcggtatcttgaaaaagctttcggtcagccgagagagcaaatcaaataagccgggaagc
cttctcgaaaaccttcgaggtctggtacgccgtcctagcgcatctcagctcctcaaacgc
acacgcagcagtggcaatgacgaggacagcttgcccagcagcgaggagagaggaagtcaa
gattcgaagcgcgatagtatttccaaacaaagagatggttaccttcaaccaacccgcatg
ggtagctggggcaagaagcccacaccttcaatcaacaccgccatcgcatccatgggtagc
aacattgcatccattggcacgacgcatactcggagcggatcggtcagtgtcagcggcacc
cctggcgggtctatcacatctccaaaaagcccctttggtggtctctctgtcaagaacccg
cttcgccgcgcacgaagcaaatctgagctccctaaaccttcaccgaatggtatgcaatca
gaaagccactcgactcttgtctcgatgtggaagcgggagacgggcggcccgcctgtagca
gcattagccaagtcgaagcaagtcgatatggacgacgacgaggatgacgatgacgatttc
ggcgatgaagctgatatgagaacaaacccaaatgttatagacaacataaccccgaatctt
gaagggttccagcaacatatcattgacctgaatccgagcctggctactgccaacaccttc
ctcgttgatcggatcgcataccatcaggtccagagatataaatacctgctaaaaaacaag
gttacccatattggtctaggagcagcatgcaactctggagtcatgtgcgcatctagggat
ggctctgctactcttcttgaccagaacaagaatgtgcgagagctggatccactttcatct
ccaaatgacgaggatgaggggtcgctgggcgagggtgccataaataccgagagtttccct
caggacattccgatgcctccaacaacccaccttccagccgaattcgagtgccgcctctgc
tatgcgaccaagaaatttatgaagccgtcagactggacgaagcatgtccatgaggacgtg
cagccttttacgtgtacctgggacaaatgccccgggccaaagatgtttaagcgcaaggct
gactgggttcgacatgaaaacgaaggccaccgtcagcttgagtggtggacatgtgacgtt
gaagcctgccatcatcagtgttatcgccgggataactttcttcagcatcttgtacgagag
cacaagtaccccgagcccaaggtcaagagcaaaactgccataaagaaggcgggcggttca
gaaccgacatggcaaaaggtcgagcagtgtcaccacgagaccacgaagaagccccatgat
gagccttgccgtttctgtggaaagacattcccaacgtggaagaaactgacagtgcacctg
gccaagcacatggagcaaatatcgttgccagtactccgtcttgtcgatgctaaagccagc
gagctcagtgcggacactatcatcagtccggtccaagaccctcctccacgaaacatctta
actacgcccatcgagcagaccaacctcccgatgcagtatccgatgggaggccaacaacag
catatttcacaccagaaccaacagatgtatcaaaacc---accagagccagatggcatac
cctgtcatgtcatctgactcgtatcaacagccg---------caacaacaacagggattt
tacaccgaacaatacaataatgttggcaacgtcggccacagcttttcgtcagcacatgca
gagatggggatgcatcccatgaat---cagaactataatgctccaatgcaggacatgaac
gtgacaaacgcaggttaccagcaaaatgccaacgccttcatgatgcccagcaacgggttg
aactcatacaaccaaatgaacgctctcggccttcagagccaaggtatgtctgttggaccg
atggtagcaatggtgtatgatgacccttcgagtggaaatggaagcccgttcagcggtcaa
ggatccgcgtccccctactctcactcaccaaacatgaatgccaacaccggcaatggcatg
tggggcgatagacgcatggctggattttaa
>Fp146
atgacttcaacgtttgatgtatcgcctgcgagtctttatgacaaagacaaccgctctact
caaccttattctacctcggatcagcacgtatcaacctcgtctttcagctcgaaccaactg
ttgcccacgttgtcgcataacgacaacgactccctctctccgattaactaccttgagaca
cccgattcaacttctagtttgggtcaataccaacccagtgacttcagcgaccttgacgac
gatccattctttggtgctgacttcaatgccgatggaggcactcccaactttctgggacag
ggcataactggactggaccaacctgtgggccagggatttatgccaaacaaagacgccgac
tctggcacgtgtccgttgacgccagaacaaacagcatcggtgcatgctacaccacctcag
agcgatctcacttatgctatcagggggtctgctccatctgagctacccaattgtatttcg
ccacaagtgattcagaagcgcttcaaccctgatccaattaatacaaagacgtctgagtta
acgccaagtcagagtagcagctgcctgtctagcgaagacgcacctggagtttccactatg
accagtcctcgcgttactgtctctatgtggggcacccataatgagacttcagttcattcc
tcggttgagcgcggcttcgatgatagtcctactacagtccgcggtggttttgagttggct
ggcgatttgatgtcgtctagaggcaacacctcagcccgtgactcttccggcaaatggcag
cgaaattcgtcaacaggccaagccggtctcgaccctaacaaccgtccctctgacgaagtg
ccaagcatcaatgagcttgccaatcatcgggatgatgacgagcgtaaagagcttgtgggt
gaatggctggcccacaagctcgatgatctctcggtcaagccagacgagaactcacgcgat
caaattaacgaattgaactctcagcgagatgatccgaatgatcatgagatccccttcggc
cgtgaaaccgagaacaggttcattcccggacagacttattaccgtgaccaaggcgaaatg
aaccagcaagaccgcgacatcatcgctgccaaccgcaactgggccgatgcccctatgttc
ccttcaatcactcgggggcagcctggaagacatcaacccgaatcgtcggcggctgccatg
gaaaagtttgagcgtatgtatcgtgatactgactccgtcttgtcgagagccgcaacatgg
ggaacacgtcgccgaagtctccctagtattttcgacctcgatatggcacagggcacgagt
ggcggtatcttgaaaaagctttcggtcagccgagagagcaaatcaaataagccgggaagc
cttctcgaaaaccttcgaggtctggtacgccgtcctagcgcatctcagctcctcaaacgc
acacgcagcagtggcaatgacgaggacagcttgcccagcagcgaggagagaggaagtcaa
gattcgaagcgcgatagtatttccaaacaaagagatggttaccttcaaccaacccgcatg
ggtagctggggcaagaagcccacaccttcaatcaacaccgccatcgcatccatgggtagc
aacattgcatccattggcacgacgcatactcggagcggatcggtcagtgtcagcggcacc
cctggcgggtctatcacatctccaaaaagcccctttggtggtctctctgtcaagaacccg
cttcgccgcgcacgaagcaaatctgagctccctaaaccttcaccgaatggtatgcaatca
gaaagccactcgactcttgtctcgatgtggaagcgggagacgggcggcccgcctgtagca
gcattagccaagtcgaagcaagtcgatatggacgacgacgaggatgacgatgacgatttc
ggcgatgaagctgatatgagaacaaacccaaatgttatagacaacataaccccgaatctt
gaagggttccagcaacatatcattgacctgaatccgagcctggctactgccaacaccttc
ctcgttgatcggatcgcataccatcaggtccagagatataaatacctgctaaaaaacaag
gttacccatattggtctaggagcagcatgcaactctggagtcatgtgcgcatctagggat
ggctctgctactcttcttgaccagaacaagaatgtgcgagagctggatccactttcatct
ccaaatgacgaggatgaggggtcgctgggcgagggtgccataaataccgagagtttccct
caggacattccgatgcctccaacaacccaccttccagccgaattcgagtgccgcctctgc
tatgcgaccaagaaatttatgaagccgtcagactggacgaagcatgtccatgaggacgtg
cagccttttacgtgtacctgggacaaatgccccgggccaaagatgtttaagcgcaaggct
gactgggttcgacatgaaaacgaaggccaccgtcagcttgagtggtggacatgtgacgtt
gaagcctgccatcatcagtgttatcgccgggataactttcttcagcatcttgtacgagag
cacaagtaccccgagcccaaggtcaagagcaaaactgccataaagaaggcgggcggttca
gaaccgacatggcaaaaggtcgagcagtgtcaccacgagaccacgaagaagccccatgat
gagccttgccgtttctgtggaaagacattcccaacgtggaagaaactgacagtgcacctg
gccaagcacatggagcaaatatcgttgccagtactccgtcttgtcgatgctaaagccagc
gagctcagtgcggacactatcatcagtccggtccaagaccctcctccacgaaacatctta
actacgcccatcgagcagaccaacctcccgatgcagtatccgatgggaggccaacaacag
catatttcacaccagaaccaacagatgtatcaaaacc---accagagccagatggcatac
cctgtcatgtcatctgactcgtatcaacagccg---------caacaacaacagggattt
tacaccgaacaatacaataatgttggcaacgtcggccacagcttttcgtcagcacatgca
gagatggggatgcatcccatgaat---cagaactataatgctccaatgcaggacatgaac
gtgacaaacgcaggttaccagcaaaatgccaacgccttcatgatgcccagcaacgggttg
aactcatacaaccaaatgaacgctctcggccttcagagccaaggtatgtctgttggaccg
atggtagcaatggtgtatgatgacccttcgagtggaaatggaagcccgttcagcggtcaa
ggatccgcgtccccctactctcactcaccaaacatgaatgccaacaccggcaatggcatg
tggggcgatagacgcatggctggattttaa
>Fp155
atgacttcaacgtttgatgtatcgcctgcgagtctttatgacaaagacaaccgctctact
caaccttattctacctcggatcagcacgtatcaacctcgtctttcagctcgaaccaactg
ttgcccacgttgtcgcataacgacaacgactccctctctccgattaactaccttgagaca
cccgattcaacttctagtttgggtcaataccaacccagtgacttcagcgaccttgacgac
gatccattctttggtgctgacttcaatgccgatggaggcactcccaactttctgggacag
ggcataactggactggaccaacctgtgggccagggatttatgccaaacaaagacgccgac
tctggcacgtgtccgttgacgccagaacaaacagcatcggtgcatgctacaccacctcag
agcgatctcacttatgctatcagggggtctgctccatctgagctacccaattgtatttcg
ccacaagtgattcagaagcgcttcaaccctgatccaattaatacaaagacgtctgagtta
acgccaagtcagagtagcagctgcctgtctagcgaagacgcacctggagtttccactatg
accagtcctcgcgttactgtctctatgtggggcacccataatgagacttcagttcattcc
tcggttgagcgcggcttcgatgatagtcctactacagtccgcggtggttttgagttggct
ggcgatttgatgtcgtctagaggcaacacctcagcccgtgactcttccggcaaatggcag
cgaaattcgtcaacaggccaagccggtctcgaccctaacaaccgtccctctgacgaagtg
ccaagcatcaatgagcttgccaatcatcgggatgatgacgagcgtaaagagcttgtgggt
gaatggctggcccacaagctcgatgatctctcggtcaagccagacgagaactcacgcgat
caaattaacgaattgaactctcagcgagatgatccgaatgatcatgagatccccttcggc
cgtgaaaccgagaacaggttcattcccggacagacttattaccgtgaccaaggcgaaatg
aaccagcaagaccgcgacatcatcgctgccaaccgcaactgggccgatgcccctatgttc
ccttcaatcactcgggggcagcctggaagacatcaacccgaatcgtcggcggctgccatg
gaaaagtttgagcgtatgtatcgtgatactgactccgtcttgtcgagagccgcaacatgg
ggaacacgtcgccgaagtctccctagtattttcgacctcgatatggcacagggcacgagt
ggcggtatcttgaaaaagctttcggtcagccgagagagcaaatcaaataagccgggaagc
cttctcgaaaaccttcgaggtctggtacgccgtcctagcgcatctcagctcctcaaacgc
acacgcagcagtggcaatgacgaggacagcttgcccagcagcgaggagagaggaagtcaa
gattcgaagcgcgatagtatttccaaacaaagagatggttaccttcaaccaacccgcatg
ggtagctggggcaagaagcccacaccttcaatcaacaccgccatcgcatccatgggtagc
aacattgcatccattggcacgacgcatactcggagcggatcggtcagtgtcagcggcacc
cctggcgggtctatcacatctccaaaaagcccctttggtggtctctctgtcaagaacccg
cttcgccgcgcacgaagcaaatctgagctccctaaaccttcaccgaatggtatgcaatca
gaaagccactcgactcttgtctcgatgtggaagcgggagacgggcggcccgcctgtagca
gcattagccaagtcgaagcaagtcgatatggacgacgacgaggatgacgatgacgatttc
ggcgatgaagctgatatgagaacaaacccaaatgttatagacaacataaccccgaatctt
gaagggttccagcaacatatcattgacctgaatccgagcctggctactgccaacaccttc
ctcgttgatcggatcgcataccatcaggtccagagatataaatacctgctaaaaaacaag
gttacccatattggtctaggagcagcatgcaactctggagtcatgtgcgcatctagggat
ggctctgctactcttcttgaccagaacaagaatgtgcgagagctggatccactttcatct
ccaaatgacgaggatgaggggtcgctgggcgagggtgccataaataccgagagtttccct
caggacattccgatgcctccaacaacccaccttccagccgaattcgagtgccgcctctgc
tatgcgaccaagaaatttatgaagccgtcagactggacgaagcatgtccatgaggacgtg
cagccttttacgtgtacctgggacaaatgccccgggccaaagatgtttaagcgcaaggct
gactgggttcgacatgaaaacgaaggccaccgtcagcttgagtggtggacatgtgacgtt
gaagcctgccatcatcagtgttatcgccgggataactttcttcagcatcttgtacgagag
cacaagtaccccgagcccaaggtcaagagcaaaactgccataaagaaggcgggcggttca
gaaccgacatggcaaaaggtcgagcagtgtcaccacgagaccacgaagaagccccatgat
gagccttgccgtttctgtggaaagacattcccaacgtggaagaaactgacagtgcacctg
gccaagcacatggagcaaatatcgttgccagtactccgtcttgtcgatgctaaagccagc
gagctcagtgcggacactatcatcagtccggtccaagaccctcctccacgaaacatctta
actacgcccatcgagcagaccaacctcccgatgcagtatccgatgggaggccaacaacag
catatttcacaccagaaccaacagatgtatcaaaacc---accagagccagatggcatac
cctgtcatgtcatctgactcgtatcaacagccg---------caacaacaacagggattt
tacaccgaacaatacaataatgttggcaacgtcggccacagcttttcgtcagcacatgca
gagatggggatgcatcccatgaat---cagaactataatgctccaatgcaggacatgaac
gtgacaaacgcaggttaccagcaaaatgccaacgccttcatgatgcccagcaacgggttg
aactcatacaaccaaatgaacgctctcggccttcagagccaaggtatgtctgttggaccg
atggtagcaatggtgtatgatgacccttcgagtggaaatggaagcccgttcagcggtcaa
ggatccgcgtccccctactctcactcaccaaacatgaatgccaacaccggcaatggcatg
tggggcgatagacgcatggctggattttaa
>Fp157
atgacttcaacgtttgatgtatcgcctgcgagtctttatgacaaagacaaccgctctact
caaccttattctacctcggatcagcacgtatcaacctcgtctttcagctcgaaccaactg
ttgcccacgttgtcgcataacgacaacgactccctctctccgattaactaccttgagaca
cccgattcaacttctagtttgggtcaataccaacccagtgacttcagcgaccttgacgac
gatccattctttggtgctgacttcaatgccgatggaggcactcccaactttctgggacag
ggcataactggactggaccaacctgtgggccagggatttatgccaaacaaagacgccgac
tctggcacgtgtccgttgacgccagaacaaacagcatcggtgcatgctacaccacctcag
agcgatctcacttatgctatcagggggtctgctccatctgagctacccaattgtatttcg
ccacaagtgattcagaagcgcttcaaccctgatccaattaatacaaagacgtctgagtta
acgccaagtcagagtagcagctgcctgtctagcgaagacgcacctggagtttccactatg
accagtcctcgcgttactgtctctatgtggggcacccataatgagacttcagttcattcc
tcggttgagcgcggcttcgatgatagtcctactacagtccgcggtggttttgagttggct
ggcgatttgatgtcgtctagaggcaacacctcagcccgtgactcttccggcaaatggcag
cgaaattcgtcaacaggccaagccggtctcgaccctaacaaccgtccctctgacgaagtg
ccaagcatcaatgagcttgccaatcatcgggatgatgacgagcgtaaagagcttgtgggt
gaatggctggcccacaagctcgatgatctctcggtcaagccagacgagaactcacgcgat
caaattaacgaattgaactctcagcgagatgatccgaatgatcatgagatccccttcggc
cgtgaaaccgagaacaggttcattcccggacagacttattaccgtgaccaaggcgaaatg
aaccagcaagaccgcgacatcatcgctgccaaccgcaactgggccgatgcccctatgttc
ccttcaatcactcgggggcagcctggaagacatcaacccgaatcgtcggcggctgccatg
gaaaagtttgagcgtatgtatcgtgatactgactccgtcttgtcgagagccgcaacatgg
ggaacacgtcgccgaagtctccctagtattttcgacctcgatatggcacagggcacgagt
ggcggtatcttgaaaaagctttcggtcagccgagagagcaaatcaaataagccgggaagc
cttctcgaaaaccttcgaggtctggtacgccgtcctagcgcatctcagctcctcaaacgc
acacgcagcagtggcaatgacgaggacagcttgcccagcagcgaggagagaggaagtcaa
gattcgaagcgcgatagtatttccaaacaaagagatggttaccttcaaccaacccgcatg
ggtagctggggcaagaagcccacaccttcaatcaacaccgccatcgcatccatgggtagc
aacattgcatccattggcacgacgcatactcggagcggatcggtcagtgtcagcggcacc
cctggcgggtctatcacatctccaaaaagcccctttggtggtctctctgtcaagaacccg
cttcgccgcgcacgaagcaaatctgagctccctaaaccttcaccgaatggtatgcaatca
gaaagccactcgactcttgtctcgatgtggaagcgggagacgggcggcccgcctgtagca
gcattagccaagtcgaagcaagtcgatatggacgacgacgaggatgacgatgacgatttc
ggcgatgaagctgatatgagaacaaacccaaatgttatagacaacataaccccgaatctt
gaagggttccagcaacatatcattgacctgaatccgagcctggctactgccaacaccttc
ctcgttgatcggatcgcataccatcaggtccagagatataaatacctgctaaaaaacaag
gttacccatattggtctaggagcagcatgcaactctggagtcatgtgcgcatctagggat
ggctctgctactcttcttgaccagaacaagaatgtgcgagagctggatccactttcatct
ccaaatgacgaggatgaggggtcgctgggcgagggtgccataaataccgagagtttccct
caggacattccgatgcctccaacaacccaccttccagccgaattcgagtgccgcctctgc
tatgcgaccaagaaatttatgaagccgtcagactggacgaagcatgtccatgaggacgtg
cagccttttacgtgtacctgggacaaatgccccgggccaaagatgtttaagcgcaaggct
gactgggttcgacatgaaaacgaaggccaccgtcagcttgagtggtggacatgtgacgtt
gaagcctgccatcatcagtgttatcgccgggataactttcttcagcatcttgtacgagag
cacaagtaccccgagcccaaggtcaagagcaaaactgccataaagaaggcgggcggttca
gaaccgacatggcaaaaggtcgagcagtgtcaccacgagaccacgaagaagccccatgat
gagccttgccgtttctgtggaaagacattcccaacgtggaagaaactgacagtgcacctg
gccaagcacatggagcaaatatcgttgccagtactccgtcttgtcgatgctaaagccagc
gagctcagtgcggacactatcatcagtccggtccaagaccctcctccacgaaacatctta
actacgcccatcgagcagaccaacctcccgatgcagtatccgatgggaggccaacaacag
catatttcacaccagaaccaacagatgtatcaaaacc---accagagccagatggcatac
cctgtcatgtcatctgactcgtatcaacagccg---------caacaacaacagggattt
tacaccgaacaatacaataatgttggcaacgtcggccacagcttttcgtcagcacatgca
gagatggggatgcatcccatgaat---cagaactataatgctccaatgcaggacatgaac
gtgacaaacgcaggttaccagcaaaatgccaacgccttcatgatgcccagcaacgggttg
aactcatacaaccaaatgaacgctctcggccttcagagccaaggtatgtctgttggaccg
atggtagcaatggtgtatgatgacccttcgagtggaaatggaagcccgttcagcggtcaa
ggatccgcgtccccctactctcactcaccaaacatgaatgccaacaccggcaatggcatg
tggggcgatagacgcatggctggattttaa
>Fp16r
atgacttcaacgtttgatgtatcgcctgcgagtctttatgacaaagacaaccgctctact
caaccttattctacctcggatcagcacgtatcaacctcgtctttcagctcgaaccaactg
ttgcccacgttgtcgcataacgacaacgactccctctctccgattaactaccttgagaca
cccgattcaacttctagtttgggtcaataccaacccagtgacttcagcgaccttgacgac
gatccattctttggtgctgacttcaatgccgatggaggcactcccaactttctgggacag
ggcataactggactggaccaacctgtgggccagggatttatgccaaacaaagacgccgac
tctggcacgtgtccgttgacgccagaacaaacagcatcggtgcatgctacaccacctcag
agcgatctcacttatgctatcagggggtctgctccatctgagctacccaattgtatttcg
ccacaagtgattcagaagcgcttcaaccctgatccaattaatacaaagacgtctgagtta
acgccaagtcagagtagcagctgcctgtctagcgaagacgcacctggagtttccactatg
accagtcctcgcgttactgtctctatgtggggcacccataatgagacttcagttcattcc
tcggttgagcgcggcttcgatgatagtcctactacagtccgcggtggttttgagttggct
ggcgatttgatgtcgtctagaggcaacacctcagcccgtgactcttccggcaaatggcag
cgaaattcgtcaacaggccaagccggtctcgaccctaacaaccgtccctctgacgaagtg
ccaagcatcaatgagcttgccaatcatcgggatgatgacgagcgtaaagagcttgtgggt
gaatggctggcccacaagctcgatgatctctcggtcaagccagacgagaactcacgcgat
caaattaacgaattgaactctcagcgagatgatccgaatgatcatgagatccccttcggc
cgtgaaaccgagaacaggttcattcccggacagacttattaccgtgaccaaggcgaaatg
aaccagcaagaccgcgacatcatcgctgccaaccgcaactgggccgatgcccctatgttc
ccttcaatcactcgggggcagcctggaagacatcaacccgaatcgtcggcggctgccatg
gaaaagtttgagcgtatgtatcgtgatactgactccgtcttgtcgagagccgcaacatgg
ggaacacgtcgccgaagtctccctagtattttcgacctcgatatggcacagggcacgagt
ggcggtatcttgaaaaagctttcggtcagccgagagagcaaatcaaataagccgggaagc
cttctcgaaaaccttcgaggtctggtacgccgtcctagcgcatctcagctcctcaaacgc
acacgcagcagtggcaatgacgaggacagcttgcccagcagcgaggagagaggaagtcaa
gattcgaagcgcgatagtatttccaaacaaagagatggttaccttcaaccaacccgcatg
ggtagctggggcaagaagcccacaccttcaatcaacaccgccatcgcatccatgggtagc
aacattgcatccattggcacgacgcatactcggagcggatcggtcagtgtcagcggcacc
cctggcgggtctatcacatctccaaaaagcccctttggtggtctctctgtcaagaacccg
cttcgccgcgcacgaagcaaatctgagctccctaaaccttcaccgaatggtatgcaatca
gaaagccactcgactcttgtctcgatgtggaagcgggagacgggcggcccgcctgtagca
gcattagccaagtcgaagcaagtcgatatggacgacgacgaggatgacgatgacgatttc
ggcgatgaagctgatatgagaacaaacccaaatgttatagacaacataaccccgaatctt
gaagggttccagcaacatatcattgacctgaatccgagcctggctactgccaacaccttc
ctcgttgatcggatcgcataccatcaggtccagagatataaatacctgctaaaaaacaag
gttacccatattggtctaggagcagcatgcaactctggagtcatgtgcgcatctagggat
ggctctgctactcttcttgaccagaacaagaatgtgcgagagctggatccactttcatct
ccaaatgacgaggatgaggggtcgctgggcgagggtgccataaataccgagagtttccct
caggacattccgatgcctccaacaacccaccttccagccgaattcgagtgccgcctctgc
tatgcgaccaagaaatttatgaagccgtcagactggacgaagcatgtccatgaggacgtg
cagccttttacgtgtacctgggacaaatgccccgggccaaagatgtttaagcgcaaggct
gactgggttcgacatgaaaacgaaggccaccgtcagcttgagtggtggacatgtgacgtt
gaagcctgccatcatcagtgttatcgccgggataactttcttcagcatcttgtacgagag
cacaagtaccccgagcccaaggtcaagagcaaaactgccataaagaaggcgggcggttca
gaaccgacatggcaaaaggtcgagcagtgtcaccacgagaccacgaagaagccccatgat
gagccttgccgtttctgtggaaagacattcccaacgtggaagaaactgacagtgcacctg
gccaagcacatggagcaaatatcgttgccagtactccgtcttgtcgatgctaaagccagc
gagctcagtgcggacactatcatcagtccggtccaagaccctcctccacgaaacatctta
actacgcccatcgagcagaccaacctcccgatgcagtatccgatgggaggccaacaacag
catatttcacaccagaaccaacagatgtatcaaaacc---accagagccagatggcatac
cctgtcatgtcatctgactcgtatcaacagccg---------caacaacaacagggattt
tacaccgaacaatacaataatgttggcaacgtcggccacagcttttcgtcagcacatgca
gagatggggatgcatcccatgaat---cagaactataatgctccaatgcaggacatgaac
gtgacaaacgcaggttaccagcaaaatgccaacgccttcatgatgcccagcaacgggttg
aactcatacaaccaaatgaacgctctcggccttcagagccaaggtatgtctgttggaccg
atggtagcaatggtgtatgatgacccttcgagtggaaatggaagcccgttcagcggtcaa
ggatccgcgtccccctactctcactcaccaaacatgaatgccaacaccggcaatggcatg
tggggcgatagacgcatggctggattttaa
>Fp1r
atgacttcaacgtttgatgtatcgcctgcgagtctttatgacaaagacaaccgctctact
caaccttattctacctcggatcagcacgtatcaacctcgtctttcagctcgaaccaactg
ttgcccacgttgtcgcataacgacaacgactccctctctccgattaactaccttgagaca
cccgattcaacttctagtttgggtcaataccaacccagtgacttcagcgaccttgacgac
gatccattctttggtgctgacttcaatgccgatggaggcactcccaactttctgggacag
ggcataactggactggaccaacctgtgggccagggatttatgccaaacaaagacgccgac
tctggcacgtgtccgttgacgccagaacaaacagcatcggtgcatgctacaccacctcag
agcgatctcacttatgctatcagggggtctgctccatctgagctacccaattgtatttcg
ccacaagtgattcagaagcgcttcaaccctgatccaattaatacaaagacgtctgagtta
acgccaagtcagagtagcagctgcctgtctagcgaagacgcacctggagtttccactatg
accagtcctcgcgttactgtctctatgtggggcacccataatgagacttcagttcattcc
tcggttgagcgcggcttcgatgatagtcctactacagtccgcggtggttttgagttggct
ggcgatttgatgtcgtctagaggcaacacctcagcccgtgactcttccggcaaatggcag
cgaaattcgtcaacaggccaagccggtctcgaccctaacaaccgtccctctgacgaagtg
ccaagcatcaatgagcttgccaatcatcgggatgatgacgagcgtaaagagcttgtgggt
gaatggctggcccacaagctcgatgatctctcggtcaagccagacgagaactcacgcgat
caaattaacgaattgaactctcagcgagatgatccgaatgatcatgagatccccttcggc
cgtgaaaccgagaacaggttcattcccggacagacttattaccgtgaccaaggcgaaatg
aaccagcaagaccgcgacatcatcgctgccaaccgcaactgggccgatgcccctatgttc
ccttcaatcactcgggggcagcctggaagacatcaacccgaatcgtcggcggctgccatg
gaaaagtttgagcgtatgtatcgtgatactgactccgtcttgtcgagagccgcaacatgg
ggaacacgtcgccgaagtctccctagtattttcgacctcgatatggcacagggcacgagt
ggcggtatcttgaaaaagctttcggtcagccgagagagcaaatcaaataagccgggaagc
cttctcgaaaaccttcgaggtctggtacgccgtcctagcgcatctcagctcctcaaacgc
acacgcagcagtggcaatgacgaggacagcttgcccagcagcgaggagagaggaagtcaa
gattcgaagcgcgatagtatttccaaacaaagagatggttaccttcaaccaacccgcatg
ggtagctggggcaagaagcccacaccttcaatcaacaccgccatcgcatccatgggtagc
aacattgcatccattggcacgacgcatactcggagcggatcggtcagtgtcagcggcacc
cctggcgggtctatcacatctccaaaaagcccctttggtggtctctctgtcaagaacccg
cttcgccgcgcacgaagcaaatctgagctccctaaaccttcaccgaatggtatgcaatca
gaaagccactcgactcttgtctcgatgtggaagcgggagacgggcggcccgcctgtagca
gcattagccaagtcgaagcaagtcgatatggacgacgacgaggatgacgatgacgatttc
ggcgatgaagctgatatgagaacaaacccaaatgttatagacaacataaccccgaatctt
gaagggttccagcaacatatcattgacctgaatccgagcctggctactgccaacaccttc
ctcgttgatcggatcgcataccatcaggtccagagatataaatacctgctaaaaaacaag
gttacccatattggtctaggagcagcatgcaactctggagtcatgtgcgcatctagggat
ggctctgctactcttcttgaccagaacaagaatgtgcgagagctggatccactttcatct
ccaaatgacgaggatgaggggtcgctgggcgagggtgccataaataccgagagtttccct
caggacattccgatgcctccaacaacccaccttccagccgaattcgagtgccgcctctgc
tatgcgaccaagaaatttatgaagccgtcagactggacgaagcatgtccatgaggacgtg
cagccttttacgtgtacctgggacaaatgccccgggccaaagatgtttaagcgcaaggct
gactgggttcgacatgaaaacgaaggccaccgtcagcttgagtggtggacatgtgacgtt
gaagcctgccatcatcagtgttatcgccgggataactttcttcagcatcttgtacgagag
cacaagtaccccgagcccaaggtcaagagcaaaactgccataaagaaggcgggcggttca
gaaccgacatggcaaaaggtcgagcagtgtcaccacgagaccacgaagaagccccatgat
gagccttgccgtttctgtggaaagacattcccaacgtggaagaaactgacagtgcacctg
gccaagcacatggagcaaatatcgttgccagtactccgtcttgtcgatgctaaagccagc
gagctcagtgcggacactatcatcagtccggtccaagaccctcctccacgaaacatctta
actacgcccatcgagcagaccaacctcccgatgcagtatccgatgggaggccaacaacag
catatttcacaccagaaccaacagatgtatcaaaacc---accagagccagatggcatac
cctgtcatgtcatctgactcgtatcaacagccg---------caacaacaacagggattt
tacaccgaacaatacaataatgttggcaacgtcggccacagcttttcgtcagcacatgca
gagatggggatgcatcccatgaat---cagaactataatgctccaatgcaggacatgaac
gtgacaaacgcaggttaccagcaaaatgccaacgccttcatgatgcccagcaacgggttg
aactcatacaaccaaatgaacgctctcggccttcagagccaaggtatgtctgttggaccg
atggtagcaatggtgtatgatgacccttcgagtggaaatggaagcccgttcagcggtcaa
ggatccgcgtccccctactctcactcaccaaacatgaatgccaacaccggcaatggcatg
tggggcgatagacgcatggctggattttaa
>Fp21r
atgacttcaacgtttgatgtatcgcctgcgagtctttatgacaaagacaaccgctctact
caaccttattctacctcggatcagcacgtatcaacctcgtctttcagctcgaaccaactg
ttgcccacgttgtcgcataacgacaacgactccctctctccgattaactaccttgagaca
cccgattcaacttctagtttgggtcaataccaacccagtgacttcagcgaccttgacgac
gatccattctttggtgctgacttcaatgccgatggaggcactcccaactttctgggacag
ggcataactggactggaccaacctgtgggccagggatttatgccaaacaaagacgccgac
tctggcacgtgtccgttgacgccagaacaaacagcatcggtgcatgctacaccacctcag
agcgatctcacttatgctatcagggggtctgctccatctgagctacccaattgtatttcg
ccacaagtgattcagaagcgcttcaaccctgatccaattaatacaaagacgtctgagtta
acgccaagtcagagtagcagctgcctgtctagcgaagacgcacctggagtttccactatg
accagtcctcgcgttactgtctctatgtggggcacccataatgagacttcagttcattcc
tcggttgagcgcggcttcgatgatagtcctactacagtccgcggtggttttgagttggct
ggcgatttgatgtcgtctagaggcaacacctcagcccgtgactcttccggcaaatggcag
cgaaattcgtcaacaggccaagccggtctcgaccctaacaaccgtccctctgacgaagtg
ccaagcatcaatgagcttgccaatcatcgggatgatgacgagcgtaaagagcttgtgggt
gaatggctggcccacaagctcgatgatctctcggtcaagccagacgagaactcacgcgat
caaattaacgaattgaactctcagcgagatgatccgaatgatcatgagatccccttcggc
cgtgaaaccgagaacaggttcattcccggacagacttattaccgtgaccaaggcgaaatg
aaccagcaagaccgcgacatcatcgctgccaaccgcaactgggccgatgcccctatgttc
ccttcaatcactcgggggcagcctggaagacatcaacccgaatcgtcggcggctgccatg
gaaaagtttgagcgtatgtatcgtgatactgactccgtcttgtcgagagccgcaacatgg
ggaacacgtcgccgaagtctccctagtattttcgacctcgatatggcacagggcacgagt
ggcggtatcttgaaaaagctttcggtcagccgagagagcaaatcaaataagccgggaagc
cttctcgaaaaccttcgaggtctggtacgccgtcctagcgcatctcagctcctcaaacgc
acacgcagcagtggcaatgacgaggacagcttgcccagcagcgaggagagaggaagtcaa
gattcgaagcgcgatagtatttccaaacaaagagatggttaccttcaaccaacccgcatg
ggtagctggggcaagaagcccacaccttcaatcaacaccgccatcgcatccatgggtagc
aacattgcatccattggcacgacgcatactcggagcggatcggtcagtgtcagcggcacc
cctggcgggtctatcacatctccaaaaagcccctttggtggtctctctgtcaagaacccg
cttcgccgcgcacgaagcaaatctgagctccctaaaccttcaccgaatggtatgcaatca
gaaagccactcgactcttgtctcgatgtggaagcgggagacgggcggcccgcctgtagca
gcattagccaagtcgaagcaagtcgatatggacgacgacgaggatgacgatgacgatttc
ggcgatgaagctgatatgagaacaaacccaaatgttatagacaacataaccccgaatctt
gaagggttccagcaacatatcattgacctgaatccgagcctggctactgccaacaccttc
ctcgttgatcggatcgcataccatcaggtccagagatataaatacctgctaaaaaacaag
gttacccatattggtctaggagcagcatgcaactctggagtcatgtgcgcatctagggat
ggctctgctactcttcttgaccagaacaagaatgtgcgagagctggatccactttcatct
ccaaatgacgaggatgaggggtcgctgggcgagggtgccataaataccgagagtttccct
caggacattccgatgcctccaacaacccaccttccagccgaattcgagtgccgcctctgc
tatgcgaccaagaaatttatgaagccgtcagactggacgaagcatgtccatgaggacgtg
cagccttttacgtgtacctgggacaaatgccccgggccaaagatgtttaagcgcaaggct
gactgggttcgacatgaaaacgaaggccaccgtcagcttgagtggtggacatgtgacgtt
gaagcctgccatcatcagtgttatcgccgggataactttcttcagcatcttgtacgagag
cacaagtaccccgagcccaaggtcaagagcaaaactgccataaagaaggcgggcggttca
gaaccgacatggcaaaaggtcgagcagtgtcaccacgagaccacgaagaagccccatgat
gagccttgccgtttctgtggaaagacattcccaacgtggaagaaactgacagtgcacctg
gccaagcacatggagcaaatatcgttgccagtactccgtcttgtcgatgctaaagccagc
gagctcagtgcggacactatcatcagtccggtccaagaccctcctccacgaaacatctta
actacgcccatcgagcagaccaacctcccgatgcagtatccgatgggaggccaacaacag
catatttcacaccagaaccaacagatgtatcaaaacc---accagagccagatggcatac
cctgtcatgtcatctgactcgtatcaacagccg---------caacaacaacagggattt
tacaccgaacaatacaataatgttggcaacgtcggccacagcttttcgtcagcacatgca
gagatggggatgcatcccatgaat---cagaactataatgctccaatgcaggacatgaac
gtgacaaacgcaggttaccagcaaaatgccaacgccttcatgatgcccagcaacgggttg
aactcatacaaccaaatgaacgctctcggccttcagagccaaggtatgtctgttggaccg
atggtagcaatggtgtatgatgacccttcgagtggaaatggaagcccgttcagcggtcaa
ggatccgcgtccccctactctcactcaccaaacatgaatgccaacaccggcaatggcatg
tggggcgatagacgcatggctggattttaa
>Fp24r
atgacttcaacgtttgatgtatcgcctgcgagtctttatgacaaagacaaccgctctact
caaccttattctacctcggatcagcacgtatcaacctcgtctttcagctcgaaccaactg
ttgcccacgttgtcgcataacgacaacgactccctctctccgattaactaccttgagaca
cccgattcaacttctagtttgggtcaataccaacccagtgacttcagcgaccttgacgac
gatccattctttggtgctgacttcaatgccgatggaggcactcccaactttctgggacag
ggcataactggactggaccaacctgtgggccagggatttatgccaaacaaagacgccgac
tctggcacgtgtccgttgacgccagaacaaacagcatcggtgcatgctacaccacctcag
agcgatctcacttatgctatcagggggtctgctccatctgagctacccaattgtatttcg
ccacaagtgattcagaagcgcttcaaccctgatccaattaatacaaagacgtctgagtta
acgccaagtcagagtagcagctgcctgtctagcgaagacgcacctggagtttccactatg
accagtcctcgcgttactgtctctatgtggggcacccataatgagacttcagttcattcc
tcggttgagcgcggcttcgatgatagtcctactacagtccgcggtggttttgagttggct
ggcgatttgatgtcgtctagaggcaacacctcagcccgtgactcttccggcaaatggcag
cgaaattcgtcaacaggccaagccggtctcgaccctaacaaccgtccctctgacgaagtg
ccaagcatcaatgagcttgccaatcatcgggatgatgacgagcgtaaagagcttgtgggt
gaatggctggcccacaagctcgatgatctctcggtcaagccagacgagaactcacgcgat
caaattaacgaattgaactctcagcgagatgatccgaatgatcatgagatccccttcggc
cgtgaaaccgagaacaggttcattcccggacagacttattaccgtgaccaaggcgaaatg
aaccagcaagaccgcgacatcatcgctgccaaccgcaactgggccgatgcccctatgttc
ccttcaatcactcgggggcagcctggaagacatcaacccgaatcgtcggcggctgccatg
gaaaagtttgagcgtatgtatcgtgatactgactccgtcttgtcgagagccgcaacatgg
ggaacacgtcgccgaagtctccctagtattttcgacctcgatatggcacagggcacgagt
ggcggtatcttgaaaaagctttcggtcagccgagagagcaaatcaaataagccgggaagc
cttctcgaaaaccttcgaggtctggtacgccgtcctagcgcatctcagctcctcaaacgc
acacgcagcagtggcaatgacgaggacagcttgcccagcagcgaggagagaggaagtcaa
gattcgaagcgcgatagtatttccaaacaaagagatggttaccttcaaccaacccgcatg
ggtagctggggcaagaagcccacaccttcaatcaacaccgccatcgcatccatgggtagc
aacattgcatccattggcacgacgcatactcggagcggatcggtcagtgtcagcggcacc
cctggcgggtctatcacatctccaaaaagcccctttggtggtctctctgtcaagaacccg
cttcgccgcgcacgaagcaaatctgagctccctaaaccttcaccgaatggtatgcaatca
gaaagccactcgactcttgtctcgatgtggaagcgggagacgggcggcccgcctgtagca
gcattagccaagtcgaagcaagtcgatatggacgacgacgaggatgacgatgacgatttc
ggcgatgaagctgatatgagaacaaacccaaatgttatagacaacataaccccgaatctt
gaagggttccagcaacatatcattgacctgaatccgagcctggctactgccaacaccttc
ctcgttgatcggatcgcataccatcaggtccagagatataaatacctgctaaaaaacaag
gttacccatattggtctaggagcagcatgcaactctggagtcatgtgcgcatctagggat
ggctctgctactcttcttgaccagaacaagaatgtgcgagagctggatccactttcatct
ccaaatgacgaggatgaggggtcgctgggcgagggtgccataaataccgagagtttccct
caggacattccgatgcctccaacaacccaccttccagccgaattcgagtgccgcctctgc
tatgcgaccaagaaatttatgaagccgtcagactggacgaagcatgtccatgaggacgtg
cagccttttacgtgtacctgggacaaatgccccgggccaaagatgtttaagcgcaaggct
gactgggttcgacatgaaaacgaaggccaccgtcagcttgagtggtggacatgtgacgtt
gaagcctgccatcatcagtgttatcgccgggataactttcttcagcatcttgtacgagag
cacaagtaccccgagcccaaggtcaagagcaaaactgccataaagaaggcgggcggttca
gaaccgacatggcaaaaggtcgagcagtgtcaccacgagaccacgaagaagccccatgat
gagccttgccgtttctgtggaaagacattcccaacgtggaagaaactgacagtgcacctg
gccaagcacatggagcaaatatcgttgccagtactccgtcttgtcgatgctaaagccagc
gagctcagtgcggacactatcatcagtccggtccaagaccctcctccacgaaacatctta
actacgcccatcgagcagaccaacctcccgatgcagtatccgatgggaggccaacaacag
catatttcacaccagaaccaacagatgtatcaaaacc---accagagccagatggcatac
cctgtcatgtcatctgactcgtatcaacagccg---------caacaacaacagggattt
tacaccgaacaatacaataatgttggcaacgtcggccacagcttttcgtcagcacatgca
gagatggggatgcatcccatgaat---cagaactataatgctccaatgcaggacatgaac
gtgacaaacgcaggttaccagcaaaatgccaacgccttcatgatgcccagcaacgggttg
aactcatacaaccaaatgaacgctctcggccttcagagccaaggtatgtctgttggaccg
atggtagcaatggtgtatgatgacccttcgagtggaaatggaagcccgttcagcggtcaa
ggatccgcgtccccctactctcactcaccaaacatgaatgccaacaccggcaatggcatg
tggggcgatagacgcatggctggattttaa
>Fp2516
atgacttcaacgtttgatgtatcgcctgcgagtctttatgacaaagacaaccgctctact
caaccttattctacctcggatcagcacgtatcaacctcgtctttcagctcgaaccaactg
ttgcccacgttgtcgcataacgacaacgactccctctctccgattaactaccttgagaca
cccgattcaacttctagtttgggtcaataccaacccagtgacttcagcgaccttgacgac
gatccattctttggtgctgacttcaatgccgatggaggcactcccaactttctgggacag
ggcataactggactggaccaacctgtgggccagggatttatgccaaacaaagacgccgac
tctggcacgtgtccgttgacgccagaacaaacagcatcggtgcatgctacaccacctcag
agcgatctcacttatgctatcagggggtctgctccatctgagctacccaattgtatttcg
ccacaagtgattcagaagcgcttcaaccctgatccaattaatacaaagacgtctgagtta
acgccaagtcagagtagcagctgcctgtctagcgaagacgcacctggagtttccactatg
accagtcctcgcgttactgtctctatgtggggcacccataatgagacttcagttcattcc
tcggttgagcgcggcttcgatgatagtcctactacagtccgcggtggttttgagttggct
ggcgatttgatgtcgtctagaggcaacacctcagcccgtgactcttccggcaaatggcag
cgaaattcgtcaacaggccaagccggtctcgaccctaacaaccgtccctctgacgaagtg
ccaagcatcaatgagcttgccaatcatcgggatgatgacgagcgtaaagagcttgtgggt
gaatggctggcccacaagctcgatgatctctcggtcaagccagacgagaactcacgcgat
caaattaacgaattgaactctcagcgagatgatccgaatgatcatgagatccccttcggc
cgtgaaaccgagaacaggttcattcccggacagacttattaccgtgaccaaggcgaaatg
aaccagcaagaccgcgacatcatcgctgccaaccgcaactgggccgatgcccctatgttc
ccttcaatcactcgggggcagcctggaagacatcaacccgaatcgtcggcggctgccatg
gaaaagtttgagcgtatgtatcgtgatactgactccgtcttgtcgagagccgcaacatgg
ggaacacgtcgccgaagtctccctagtattttcgacctcgatatggcacagggcacgagt
ggcggtatcttgaaaaagctttcggtcagccgagagagcaaatcaaataagccgggaagc
cttctcgaaaaccttcgaggtctggtacgccgtcctagcgcatctcagctcctcaaacgc
acacgcagcagtggcaatgacgaggacagcttgcccagcagcgaggagagaggaagtcaa
gattcgaagcgcgatagtatttccaaacaaagagatggttaccttcaaccaacccgcatg
ggtagctggggcaagaagcccacaccttcaatcaacaccgccatcgcatccatgggtagc
aacattgcatccattggcacgacgcatactcggagcggatcggtcagtgtcagcggcacc
cctggcgggtctatcacatctccaaaaagcccctttggtggtctctctgtcaagaacccg
cttcgccgcgcacgaagcaaatctgagctccctaaaccttcaccgaatggtatgcaatca
gaaagccactcgactcttgtctcgatgtggaagcgggagacgggcggcccgcctgtagca
gcattagccaagtcgaagcaagtcgatatggacgacgacgaggatgacgatgacgatttc
ggcgatgaagctgatatgagaacaaacccaaatgttatagacaacataaccccgaatctt
gaagggttccagcaacatatcattgacctgaatccgagcctggctactgccaacaccttc
ctcgttgatcggatcgcataccatcaggtccagagatataaatacctgctaaaaaacaag
gttacccatattggtctaggagcagcatgcaactctggagtcatgtgcgcatctagggat
ggctctgctactcttcttgaccagaacaagaatgtgcgagagctggatccactttcatct
ccaaatgacgaggatgaggggtcgctgggcgagggtgccataaataccgagagtttccct
caggacattccgatgcctccaacaacccaccttccagccgaattcgagtgccgcctctgc
tatgcgaccaagaaatttatgaagccgtcagactggacgaagcatgtccatgaggacgtg
cagccttttacgtgtacctgggacaaatgccccgggccaaagatgtttaagcgcaaggct
gactgggttcgacatgaaaacgaaggccaccgtcagcttgagtggtggacatgtgacgtt
gaagcctgccatcatcagtgttatcgccgggataactttcttcagcatcttgtacgagag
cacaagtaccccgagcccaaggtcaagagcaaaactgccataaagaaggcgggcggttca
gaaccgacatggcaaaaggtcgagcagtgtcaccacgagaccacgaagaagccccatgat
gagccttgccgtttctgtggaaagacattcccaacgtggaagaaactgacagtgcacctg
gccaagcacatggagcaaatatcgttgccagtactccgtcttgtcgatgctaaagccagc
gagctcagtgcggacactatcatcagtccggtccaagaccctcctccacgaaacatctta
actacgcccatcgagcagaccaacctcccgatgcagtatccgatgggaggccaacaacag
catatttcacaccagaaccaacagatgtatcaaaacc---accagagccagatggcatac
cctgtcatgtcatctgactcgtatcaacagccg---------caacaacaacagggattt
tacaccgaacaatacaataatgttggcaacgtcggccacagcttttcgtcagcacatgca
gagatggggatgcatcccatgaat---cagaactataatgctccaatgcaggacatgaac
gtgacaaacgcaggttaccagcaaaatgccaacgccttcatgatgcccagcaacgggttg
aactcatacaaccaaatgaacgctctcggccttcagagccaaggtatgtctgttggaccg
atggtagcaatggtgtatgatgacccttcgagtggaaatggaagcccgttcagcggtcaa
ggatccgcgtccccctactctcactcaccaaacatgaatgccaacaccggcaatggcatg
tggggcgatagacgcatggctggattttaa
>Fp26r
atgacttcaacgtttgatgtatcgcctgcgagtctttatgacaaagacaaccgctctact
caaccttattctacctcggatcagcacgtatcaacctcgtctttcagctcgaaccaactg
ttgcccacgttgtcgcataacgacaacgactccctctctccgattaactaccttgagaca
cccgattcaacttctagtttgggtcaataccaacccagtgacttcagcgaccttgacgac
gatccattctttggtgctgacttcaatgccgatggaggcactcccaactttctgggacag
ggcataactggactggaccaacctgtgggccagggatttatgccaaacaaagacgccgac
tctggcacgtgtccgttgacgccagaacaaacagcatcggtgcatgctacaccacctcag
agcgatctcacttatgctatcagggggtctgctccatctgagctacccaattgtatttcg
ccacaagtgattcagaagcgcttcaaccctgatccaattaatacaaagacgtctgagtta
acgccaagtcagagtagcagctgcctgtctagcgaagacgcacctggagtttccactatg
accagtcctcgcgttactgtctctatgtggggcacccataatgagacttcagttcattcc
tcggttgagcgcggcttcgatgatagtcctactacagtccgcggtggttttgagttggct
ggcgatttgatgtcgtctagaggcaacacctcagcccgtgactcttccggcaaatggcag
cgaaattcgtcaacaggccaagccggtctcgaccctaacaaccgtccctctgacgaagtg
ccaagcatcaatgagcttgccaatcatcgggatgatgacgagcgtaaagagcttgtgggt
gaatggctggcccacaagctcgatgatctctcggtcaagccagacgagaactcacgcgat
caaattaacgaattgaactctcagcgagatgatccgaatgatcatgagatccccttcggc
cgtgaaaccgagaacaggttcattcccggacagacttattaccgtgaccaaggcgaaatg
aaccagcaagaccgcgacatcatcgctgccaaccgcaactgggccgatgcccctatgttc
ccttcaatcactcgggggcagcctggaagacatcaacccgaatcgtcggcggctgccatg
gaaaagtttgagcgtatgtatcgtgatactgactccgtcttgtcgagagccgcaacatgg
ggaacacgtcgccgaagtctccctagtattttcgacctcgatatggcacagggcacgagt
ggcggtatcttgaaaaagctttcggtcagccgagagagcaaatcaaataagccgggaagc
cttctcgaaaaccttcgaggtctggtacgccgtcctagcgcatctcagctcctcaaacgc
acacgcagcagtggcaatgacgaggacagcttgcccagcagcgaggagagaggaagtcaa
gattcgaagcgcgatagtatttccaaacaaagagatggttaccttcaaccaacccgcatg
ggtagctggggcaagaagcccacaccttcaatcaacaccgccatcgcatccatgggtagc
aacattgcatccattggcacgacgcatactcggagcggatcggtcagtgtcagcggcacc
cctggcgggtctatcacatctccaaaaagcccctttggtggtctctctgtcaagaacccg
cttcgccgcgcacgaagcaaatctgagctccctaaaccttcaccgaatggtatgcaatca
gaaagccactcgactcttgtctcgatgtggaagcgggagacgggcggcccgcctgtagca
gcattagccaagtcgaagcaagtcgatatggacgacgacgaggatgacgatgacgatttc
ggcgatgaagctgatatgagaacaaacccaaatgttatagacaacataaccccgaatctt
gaagggttccagcaacatatcattgacctgaatccgagcctggctactgccaacaccttc
ctcgttgatcggatcgcataccatcaggtccagagatataaatacctgctaaaaaacaag
gttacccatattggtctaggagcagcatgcaactctggagtcatgtgcgcatctagggat
ggctctgctactcttcttgaccagaacaagaatgtgcgagagctggatccactttcatct
ccaaatgacgaggatgaggggtcgctgggcgagggtgccataaataccgagagtttccct
caggacattccgatgcctccaacaacccaccttccagccgaattcgagtgccgcctctgc
tatgcgaccaagaaatttatgaagccgtcagactggacgaagcatgtccatgaggacgtg
cagccttttacgtgtacctgggacaaatgccccgggccaaagatgtttaagcgcaaggct
gactgggttcgacatgaaaacgaaggccaccgtcagcttgagtggtggacatgtgacgtt
gaagcctgccatcatcagtgttatcgccgggataactttcttcagcatcttgtacgagag
cacaagtaccccgagcccaaggtcaagagcaaaactgccataaagaaggcgggcggttca
gaaccgacatggcaaaaggtcgagcagtgtcaccacgagaccacgaagaagccccatgat
gagccttgccgtttctgtggaaagacattcccaacgtggaagaaactgacagtgcacctg
gccaagcacatggagcaaatatcgttgccagtactccgtcttgtcgatgctaaagccagc
gagctcagtgcggacactatcatcagtccggtccaagaccctcctccacgaaacatctta
actacgcccatcgagcagaccaacctcccgatgcagtatccgatgggaggccaacaacag
catatttcacaccagaaccaacagatgtatcaaaacc---accagagccagatggcatac
cctgtcatgtcatctgactcgtatcaacagccg---------caacaacaacagggattt
tacaccgaacaatacaataatgttggcaacgtcggccacagcttttcgtcagcacatgca
gagatggggatgcatcccatgaat---cagaactataatgctccaatgcaggacatgaac
gtgacaaacgcaggttaccagcaaaatgccaacgccttcatgatgcccagcaacgggttg
aactcatacaaccaaatgaacgctctcggccttcagagccaaggtatgtctgttggaccg
atggtagcaatggtgtatgatgacccttcgagtggaaatggaagcccgttcagcggtcaa
ggatccgcgtccccctactctcactcaccaaacatgaatgccaacaccggcaatggcatg
tggggcgatagacgcatggctggattttaa
>Fp33
atgacttcaacgtttgatgtatcgcctgcgagtctttatgacaaagacaaccgctctact
caaccttattctacctcggatcagcacgtatcaacctcgtctttcagctcgaaccaactg
ttgcccacgttgtcgcataacgacaacgactccctctctccgattaactaccttgagaca
cccgattcaacttctagtttgggtcaataccaacccagtgacttcagcgaccttgacgac
gatccattctttggtgctgacttcaatgccgatggaggcactcccaactttctgggacag
ggcataactggactggaccaacctgtgggccagggatttatgccaaacaaagacgccgac
tctggcacgtgtccgttgacgccagaacaaacagcatcggtgcatgctacaccacctcag
agcgatctcacttatgctatcagggggtctgctccatctgagctacccaattgtatttcg
ccacaagtgattcagaagcgcttcaaccctgatccaattaatacaaagacgtctgagtta
acgccaagtcagagtagcagctgcctgtctagcgaagacgcacctggagtttccactatg
accagtcctcgcgttactgtctctatgtggggcacccataatgagacttcagttcattcc
tcggttgagcgcggcttcgatgatagtcctactacagtccgcggtggttttgagttggct
ggcgatttgatgtcgtctagaggcaacacctcagcccgtgactcttccggcaaatggcag
cgaaattcgtcaacaggccaagccggtctcgaccctaacaaccgtccctctgacgaagtg
ccaagcatcaatgagcttgccaatcatcgggatgatgacgagcgtaaagagcttgtgggt
gaatggctggcccacaagctcgatgatctctcggtcaagccagacgagaactcacgcgat
caaattaacgaattgaactctcagcgagatgatccgaatgatcatgagatccccttcggc
cgtgaaaccgagaacaggttcattcccggacagacttattaccgtgaccaaggcgaaatg
aaccagcaagaccgcgacatcatcgctgccaaccgcaactgggccgatgcccctatgttc
ccttcaatcactcgggggcagcctggaagacatcaacccgaatcgtcggcggctgccatg
gaaaagtttgagcgtatgtatcgtgatactgactccgtcttgtcgagagccgcaacatgg
ggaacacgtcgccgaagtctccctagtattttcgacctcgatatggcacagggcacgagt
ggcggtatcttgaaaaagctttcggtcagccgagagagcaaatcaaataagccgggaagc
cttctcgaaaaccttcgaggtctggtacgccgtcctagcgcatctcagctcctcaaacgc
acacgcagcagtggcaatgacgaggacagcttgcccagcagcgaggagagaggaagtcaa
gattcgaagcgcgatagtatttccaaacaaagagatggttaccttcaaccaacccgcatg
ggtagctggggcaagaagcccacaccttcaatcaacaccgccatcgcatccatgggtagc
aacattgcatccattggcacgacgcatactcggagcggatcggtcagtgtcagcggcacc
cctggcgggtctatcacatctccaaaaagcccctttggtggtctctctgtcaagaacccg
cttcgccgcgcacgaagcaaatctgagctccctaaaccttcaccgaatggtatgcaatca
gaaagccactcgactcttgtctcgatgtggaagcgggagacgggcggcccgcctgtagca
gcattagccaagtcgaagcaagtcgatatggacgacgacgaggatgacgatgacgatttc
ggcgatgaagctgatatgagaacaaacccaaatgttatagacaacataaccccgaatctt
gaagggttccagcaacatatcattgacctgaatccgagcctggctactgccaacaccttc
ctcgttgatcggatcgcataccatcaggtccagagatataaatacctgctaaaaaacaag
gttacccatattggtctaggagcagcatgcaactctggagtcatgtgcgcatctagggat
ggctctgctactcttcttgaccagaacaagaatgtgcgagagctggatccactttcatct
ccaaatgacgaggatgaggggtcgctgggcgagggtgccataaataccgagagtttccct
caggacattccgatgcctccaacaacccaccttccagccgaattcgagtgccgcctctgc
tatgcgaccaagaaatttatgaagccgtcagactggacgaagcatgtccatgaggacgtg
cagccttttacgtgtacctgggacaaatgccccgggccaaagatgtttaagcgcaaggct
gactgggttcgacatgaaaacgaaggccaccgtcagcttgagtggtggacatgtgacgtt
gaagcctgccatcatcagtgttatcgccgggataactttcttcagcatcttgtacgagag
cacaagtaccccgagcccaaggtcaagagcaaaactgccataaagaaggcgggcggttca
gaaccgacatggcaaaaggtcgagcagtgtcaccacgagaccacgaagaagccccatgat
gagccttgccgtttctgtggaaagacattcccaacgtggaagaaactgacagtgcacctg
gccaagcacatggagcaaatatcgttgccagtactccgtcttgtcgatgctaaagccagc
gagctcagtgcggacactatcatcagtccggtccaagaccctcctccacgaaacatctta
actacgcccatcgagcagaccaacctcccgatgcagtatccgatgggaggccaacaacag
catatttcacaccagaaccaacagatgtatcaaaacc---accagagccagatggcatac
cctgtcatgtcatctgactcgtatcaacagccg---------caacaacaacagggattt
tacaccgaacaatacaataatgttggcaacgtcggccacagcttttcgtcagcacatgca
gagatggggatgcatcccatgaat---cagaactataatgctccaatgcaggacatgaac
gtgacaaacgcaggttaccagcaaaatgccaacgccttcatgatgcccagcaacgggttg
aactcatacaaccaaatgaacgctctcggccttcagagccaaggtatgtctgttggaccg
atggtagcaatggtgtatgatgacccttcgagtggaaatggaagcccgttcagcggtcaa
ggatccgcgtccccctactctcactcaccaaacatgaatgccaacaccggcaatggcatg
tggggcgatagacgcatggctggattttaa
>Fp34
atgacttcaacgtttgatgtatcgcctgcgagtctttatgacaaagacaaccgctctact
caaccttattctacctcggatcagcacgtatcaacctcgtctttcagctcgaaccaactg
ttgcccacgttgtcgcataacgacaacgactccctctctccgattaactaccttgagaca
cccgattcaacttctagtttgggtcaataccaacccagtgacttcagcgaccttgacgac
gatccattctttggtgctgacttcaatgccgatggaggcactcccaactttctgggacag
ggcataactggactggaccaacctgtgggccagggatttatgccaaacaaagacgccgac
tctggcacgtgtccgttgacgccagaacaaacagcatcggtgcatgctacaccacctcag
agcgatctcacttatgctatcagggggtctgctccatctgagctacccaattgtatttcg
ccacaagtgattcagaagcgcttcaaccctgatccaattaatacaaagacgtctgagtta
acgccaagtcagagtagcagctgcctgtctagcgaagacgcacctggagtttccactatg
accagtcctcgcgttactgtctctatgtggggcacccataatgagacttcagttcattcc
tcggttgagcgcggcttcgatgatagtcctactacagtccgcggtggttttgagttggct
ggcgatttgatgtcgtctagaggcaacacctcagcccgtgactcttccggcaaatggcag
cgaaattcgtcaacaggccaagccggtctcgaccctaacaaccgtccctctgacgaagtg
ccaagcatcaatgagcttgccaatcatcgggatgatgacgagcgtaaagagcttgtgggt
gaatggctggcccacaagctcgatgatctctcggtcaagccagacgagaactcacgcgat
caaattaacgaattgaactctcagcgagatgatccgaatgatcatgagatccccttcggc
cgtgaaaccgagaacaggttcattcccggacagacttattaccgtgaccaaggcgaaatg
aaccagcaagaccgcgacatcatcgctgccaaccgcaactgggccgatgcccctatgttc
ccttcaatcactcgggggcagcctggaagacatcaacccgaatcgtcggcggctgccatg
gaaaagtttgagcgtatgtatcgtgatactgactccgtcttgtcgagagccgcaacatgg
ggaacacgtcgccgaagtctccctagtattttcgacctcgatatggcacagggcacgagt
ggcggtatcttgaaaaagctttcggtcagccgagagagcaaatcaaataagccgggaagc
cttctcgaaaaccttcgaggtctggtacgccgtcctagcgcatctcagctcctcaaacgc
acacgcagcagtggcaatgacgaggacagcttgcccagcagcgaggagagaggaagtcaa
gattcgaagcgcgatagtatttccaaacaaagagatggttaccttcaaccaacccgcatg
ggtagctggggcaagaagcccacaccttcaatcaacaccgccatcgcatccatgggtagc
aacattgcatccattggcacgacgcatactcggagcggatcggtcagtgtcagcggcacc
cctggcgggtctatcacatctccaaaaagcccctttggtggtctctctgtcaagaacccg
cttcgccgcgcacgaagcaaatctgagctccctaaaccttcaccgaatggtatgcaatca
gaaagccactcgactcttgtctcgatgtggaagcgggagacgggcggcccgcctgtagca
gcattagccaagtcgaagcaagtcgatatggacgacgacgaggatgacgatgacgatttc
ggcgatgaagctgatatgagaacaaacccaaatgttatagacaacataaccccgaatctt
gaagggttccagcaacatatcattgacctgaatccgagcctggctactgccaacaccttc
ctcgttgatcggatcgcataccatcaggtccagagatataaatacctgctaaaaaacaag
gttacccatattggtctaggagcagcatgcaactctggagtcatgtgcgcatctagggat
ggctctgctactcttcttgaccagaacaagaatgtgcgagagctggatccactttcatct
ccaaatgacgaggatgaggggtcgctgggcgagggtgccataaataccgagagtttccct
caggacattccgatgcctccaacaacccaccttccagccgaattcgagtgccgcctctgc
tatgcgaccaagaaatttatgaagccgtcagactggacgaagcatgtccatgaggacgtg
cagccttttacgtgtacctgggacaaatgccccgggccaaagatgtttaagcgcaaggct
gactgggttcgacatgaaaacgaaggccaccgtcagcttgagtggtggacatgtgacgtt
gaagcctgccatcatcagtgttatcgccgggataactttcttcagcatcttgtacgagag
cacaagtaccccgagcccaaggtcaagagcaaaactgccataaagaaggcgggcggttca
gaaccgacatggcaaaaggtcgagcagtgtcaccacgagaccacgaagaagccccatgat
gagccttgccgtttctgtggaaagacattcccaacgtggaagaaactgacagtgcacctg
gccaagcacatggagcaaatatcgttgccagtactccgtcttgtcgatgctaaagccagc
gagctcagtgcggacactatcatcagtccggtccaagaccctcctccacgaaacatctta
actacgcccatcgagcagaccaacctcccgatgcagtatccgatgggaggccaacaacag
catatttcacaccagaaccaacagatgtatcaaaacc---accagagccagatggcatac
cctgtcatgtcatctgactcgtatcaacagccg---------caacaacaacagggattt
tacaccgaacaatacaataatgttggcaacgtcggccacagcttttcgtcagcacatgca
gagatggggatgcatcccatgaat---cagaactataatgctccaatgcaggacatgaac
gtgacaaacgcaggttaccagcaaaatgccaacgccttcatgatgcccagcaacgggttg
aactcatacaaccaaatgaacgctctcggccttcagagccaaggtatgtctgttggaccg
atggtagcaatggtgtatgatgacccttcgagtggaaatggaagcccgttcagcggtcaa
ggatccgcgtccccctactctcactcaccaaacatgaatgccaacaccggcaatggcatg
tggggcgatagacgcatggctggattttaa
>Fp35
atgacttcaacgtttgatgtatcgcctgcgagtctttatgacaaagacaaccgctctact
caaccttattctacctcggatcagcacgtatcaacctcgtctttcagctcgaaccaactg
ttgcccacgttgtcgcataacgacaacgactccctctctccgattaactaccttgagaca
cccgattcaacttctagtttgggtcaataccaacccagtgacttcagcgaccttgacgac
gatccattctttggtgctgacttcaatgccgatggaggcactcccaactttctgggacag
ggcataactggactggaccaacctgtgggccagggatttatgccaaacaaagacgccgac
tctggcacgtgtccgttgacgccagaacaaacagcatcggtgcatgctacaccacctcag
agcgatctcacttatgctatcagggggtctgctccatctgagctacccaattgtatttcg
ccacaagtgattcagaagcgcttcaaccctgatccaattaatacaaagacgtctgagtta
acgccaagtcagagtagcagctgcctgtctagcgaagacgcacctggagtttccactatg
accagtcctcgcgttactgtctctatgtggggcacccataatgagacttcagttcattcc
tcggttgagcgcggcttcgatgatagtcctactacagtccgcggtggttttgagttggct
ggcgatttgatgtcgtctagaggcaacacctcagcccgtgactcttccggcaaatggcag
cgaaattcgtcaacaggccaagccggtctcgaccctaacaaccgtccctctgacgaagtg
ccaagcatcaatgagcttgccaatcatcgggatgatgacgagcgtaaagagcttgtgggt
gaatggctggcccacaagctcgatgatctctcggtcaagccagacgagaactcacgcgat
caaattaacgaattgaactctcagcgagatgatccgaatgatcatgagatccccttcggc
cgtgaaaccgagaacaggttcattcccggacagacttattaccgtgaccaaggcgaaatg
aaccagcaagaccgcgacatcatcgctgccaaccgcaactgggccgatgcccctatgttc
ccttcaatcactcgggggcagcctggaagacatcaacccgaatcgtcggcggctgccatg
gaaaagtttgagcgtatgtatcgtgatactgactccgtcttgtcgagagccgcaacatgg
ggaacacgtcgccgaagtctccctagtattttcgacctcgatatggcacagggcacgagt
ggcggtatcttgaaaaagctttcggtcagccgagagagcaaatcaaataagccgggaagc
cttctcgaaaaccttcgaggtctggtacgccgtcctagcgcatctcagctcctcaaacgc
acacgcagcagtggcaatgacgaggacagcttgcccagcagcgaggagagaggaagtcaa
gattcgaagcgcgatagtatttccaaacaaagagatggttaccttcaaccaacccgcatg
ggtagctggggcaagaagcccacaccttcaatcaacaccgccatcgcatccatgggtagc
aacattgcatccattggcacgacgcatactcggagcggatcggtcagtgtcagcggcacc
cctggcgggtctatcacatctccaaaaagcccctttggtggtctctctgtcaagaacccg
cttcgccgcgcacgaagcaaatctgagctccctaaaccttcaccgaatggtatgcaatca
gaaagccactcgactcttgtctcgatgtggaagcgggagacgggcggcccgcctgtagca
gcattagccaagtcgaagcaagtcgatatggacgacgacgaggatgacgatgacgatttc
ggcgatgaagctgatatgagaacaaacccaaatgttatagacaacataaccccgaatctt
gaagggttccagcaacatatcattgacctgaatccgagcctggctactgccaacaccttc
ctcgttgatcggatcgcataccatcaggtccagagatataaatacctgctaaaaaacaag
gttacccatattggtctaggagcagcatgcaactctggagtcatgtgcgcatctagggat
ggctctgctactcttcttgaccagaacaagaatgtgcgagagctggatccactttcatct
ccaaatgacgaggatgaggggtcgctgggcgagggtgccataaataccgagagtttccct
caggacattccgatgcctccaacaacccaccttccagccgaattcgagtgccgcctctgc
tatgcgaccaagaaatttatgaagccgtcagactggacgaagcatgtccatgaggacgtg
cagccttttacgtgtacctgggacaaatgccccgggccaaagatgtttaagcgcaaggct
gactgggttcgacatgaaaacgaaggccaccgtcagcttgagtggtggacatgtgacgtt
gaagcctgccatcatcagtgttatcgccgggataactttcttcagcatcttgtacgagag
cacaagtaccccgagcccaaggtcaagagcaaaactgccataaagaaggcgggcggttca
gaaccgacatggcaaaaggtcgagcagtgtcaccacgagaccacgaagaagccccatgat
gagccttgccgtttctgtggaaagacattcccaacgtggaagaaactgacagtgcacctg
gccaagcacatggagcaaatatcgttgccagtactccgtcttgtcgatgctaaagccagc
gagctcagtgcggacactatcatcagtccggtccaagaccctcctccacgaaacatctta
actacgcccatcgagcagaccaacctcccgatgcagtatccgatgggaggccaacaacag
catatttcacaccagaaccaacagatgtatcaaaacc---accagagccagatggcatac
cctgtcatgtcatctgactcgtatcaacagccg---------caacaacaacagggattt
tacaccgaacaatacaataatgttggcaacgtcggccacagcttttcgtcagcacatgca
gagatggggatgcatcccatgaat---cagaactataatgctccaatgcaggacatgaac
gtgacaaacgcaggttaccagcaaaatgccaacgccttcatgatgcccagcaacgggttg
aactcatacaaccaaatgaacgctctcggccttcagagccaaggtatgtctgttggaccg
atggtagcaatggtgtatgatgacccttcgagtggaaatggaagcccgttcagcggtcaa
ggatccgcgtccccctactctcactcaccaaacatgaatgccaacaccggcaatggcatg
tggggcgatagacgcatggctggattttaa
>Fp38
atgacttcaacgtttgatgtatcgcctgcgagtctttatgacaaagacaaccgctctact
caaccttattctacctcggatcagcacgtatcaacctcgtctttcagctcgaaccaactg
ttgcccacgttgtcgcataacgacaacgactccctctctccgattaactaccttgagaca
cccgattcaacttctagtttgggtcaataccaacccagtgacttcagcgaccttgacgac
gatccattctttggtgctgacttcaatgccgatggaggcactcccaactttctgggacag
ggcataactggactggaccaacctgtgggccagggatttatgccaaacaaagacgccgac
tctggcacgtgtccgttgacgccagaacaaacagcatcggtgcatgctacaccacctcag
agcgatctcacttatgctatcagggggtctgctccatctgagctacccaattgtatttcg
ccacaagtgattcagaagcgcttcaaccctgatccaattaatacaaagacgtctgagtta
acgccaagtcagagtagcagctgcctgtctagcgaagacgcacctggagtttccactatg
accagtcctcgcgttactgtctctatgtggggcacccataatgagacttcagttcattcc
tcggttgagcgcggcttcgatgatagtcctactacagtccgcggtggttttgagttggct
ggcgatttgatgtcgtctagaggcaacacctcagcccgtgactcttccggcaaatggcag
cgaaattcgtcaacaggccaagccggtctcgaccctaacaaccgtccctctgacgaagtg
ccaagcatcaatgagcttgccaatcatcgggatgatgacgagcgtaaagagcttgtgggt
gaatggctggcccacaagctcgatgatctctcggtcaagccagacgagaactcacgcgat
caaattaacgaattgaactctcagcgagatgatccgaatgatcatgagatccccttcggc
cgtgaaaccgagaacaggttcattcccggacagacttattaccgtgaccaaggcgaaatg
aaccagcaagaccgcgacatcatcgctgccaaccgcaactgggccgatgcccctatgttc
ccttcaatcactcgggggcagcctggaagacatcaacccgaatcgtcggcggctgccatg
gaaaagtttgagcgtatgtatcgtgatactgactccgtcttgtcgagagccgcaacatgg
ggaacacgtcgccgaagtctccctagtattttcgacctcgatatggcacagggcacgagt
ggcggtatcttgaaaaagctttcggtcagccgagagagcaaatcaaataagccgggaagc
cttctcgaaaaccttcgaggtctggtacgccgtcctagcgcatctcagctcctcaaacgc
acacgcagcagtggcaatgacgaggacagcttgcccagcagcgaggagagaggaagtcaa
gattcgaagcgcgatagtatttccaaacaaagagatggttaccttcaaccaacccgcatg
ggtagctggggcaagaagcccacaccttcaatcaacaccgccatcgcatccatgggtagc
aacattgcatccattggcacgacgcatactcggagcggatcggtcagtgtcagcggcacc
cctggcgggtctatcacatctccaaaaagcccctttggtggtctctctgtcaagaacccg
cttcgccgcgcacgaagcaaatctgagctccctaaaccttcaccgaatggtatgcaatca
gaaagccactcgactcttgtctcgatgtggaagcgggagacgggcggcccgcctgtagca
gcattagccaagtcgaagcaagtcgatatggacgacgacgaggatgacgatgacgatttc
ggcgatgaagctgatatgagaacaaacccaaatgttatagacaacataaccccgaatctt
gaagggttccagcaacatatcattgacctgaatccgagcctggctactgccaacaccttc
ctcgttgatcggatcgcataccatcaggtccagagatataaatacctgctaaaaaacaag
gttacccatattggtctaggagcagcatgcaactctggagtcatgtgcgcatctagggat
ggctctgctactcttcttgaccagaacaagaatgtgcgagagctggatccactttcatct
ccaaatgacgaggatgaggggtcgctgggcgagggtgccataaataccgagagtttccct
caggacattccgatgcctccaacaacccaccttccagccgaattcgagtgccgcctctgc
tatgcgaccaagaaatttatgaagccgtcagactggacgaagcatgtccatgaggacgtg
cagccttttacgtgtacctgggacaaatgccccgggccaaagatgtttaagcgcaaggct
gactgggttcgacatgaaaacgaaggccaccgtcagcttgagtggtggacatgtgacgtt
gaagcctgccatcatcagtgttatcgccgggataactttcttcagcatcttgtacgagag
cacaagtaccccgagcccaaggtcaagagcaaaactgccataaagaaggcgggcggttca
gaaccgacatggcaaaaggtcgagcagtgtcaccacgagaccacgaagaagccccatgat
gagccttgccgtttctgtggaaagacattcccaacgtggaagaaactgacagtgcacctg
gccaagcacatggagcaaatatcgttgccagtactccgtcttgtcgatgctaaagccagc
gagctcagtgcggacactatcatcagtccggtccaagaccctcctccacgaaacatctta
actacgcccatcgagcagaccaacctcccgatgcagtatccgatgggaggccaacaacag
catatttcacaccagaaccaacagatgtatcaaaacc---accagagccagatggcatac
cctgtcatgtcatctgactcgtatcaacagccg---------caacaacaacagggattt
tacaccgaacaatacaataatgttggcaacgtcggccacagcttttcgtcagcacatgca
gagatggggatgcatcccatgaat---cagaactataatgctccaatgcaggacatgaac
gtgacaaacgcaggttaccagcaaaatgccaacgccttcatgatgcccagcaacgggttg
aactcatacaaccaaatgaacgctctcggccttcagagccaaggtatgtctgttggaccg
atggtagcaatggtgtatgatgacccttcgagtggaaatggaagcccgttcagcggtcaa
ggatccgcgtccccctactctcactcaccaaacatgaatgccaacaccggcaatggcatg
tggggcgatagacgcatggctggattttaa
>Fp39
atgacttcaacgtttgatgtatcgcctgcgagtctttatgacaaagacaaccgctctact
caaccttattctacctcggatcagcacgtatcaacctcgtctttcagctcgaaccaactg
ttgcccacgttgtcgcataacgacaacgactccctctctccgattaactaccttgagaca
cccgattcaacttctagtttgggtcaataccaacccagtgacttcagcgaccttgacgac
gatccattctttggtgctgacttcaatgccgatggaggcactcccaactttctgggacag
ggcataactggactggaccaacctgtgggccagggatttatgccaaacaaagacgccgac
tctggcacgtgtccgttgacgccagaacaaacagcatcggtgcatgctacaccacctcag
agcgatctcacttatgctatcagggggtctgctccatctgagctacccaattgtatttcg
ccacaagtgattcagaagcgcttcaaccctgatccaattaatacaaagacgtctgagtta
acgccaagtcagagtagcagctgcctgtctagcgaagacgcacctggagtttccactatg
accagtcctcgcgttactgtctctatgtggggcacccataatgagacttcagttcattcc
tcggttgagcgcggcttcgatgatagtcctactacagtccgcggtggttttgagttggct
ggcgatttgatgtcgtctagaggcaacacctcagcccgtgactcttccggcaaatggcag
cgaaattcgtcaacaggccaagccggtctcgaccctaacaaccgtccctctgacgaagtg
ccaagcatcaatgagcttgccaatcatcgggatgatgacgagcgtaaagagcttgtgggt
gaatggctggcccacaagctcgatgatctctcggtcaagccagacgagaactcacgcgat
caaattaacgaattgaactctcagcgagatgatccgaatgatcatgagatccccttcggc
cgtgaaaccgagaacaggttcattcccggacagacttattaccgtgaccaaggcgaaatg
aaccagcaagaccgcgacatcatcgctgccaaccgcaactgggccgatgcccctatgttc
ccttcaatcactcgggggcagcctggaagacatcaacccgaatcgtcggcggctgccatg
gaaaagtttgagcgtatgtatcgtgatactgactccgtcttgtcgagagccgcaacatgg
ggaacacgtcgccgaagtctccctagtattttcgacctcgatatggcacagggcacgagt
ggcggtatcttgaaaaagctttcggtcagccgagagagcaaatcaaataagccgggaagc
cttctcgaaaaccttcgaggtctggtacgccgtcctagcgcatctcagctcctcaaacgc
acacgcagcagtggcaatgacgaggacagcttgcccagcagcgaggagagaggaagtcaa
gattcgaagcgcgatagtatttccaaacaaagagatggttaccttcaaccaacccgcatg
ggtagctggggcaagaagcccacaccttcaatcaacaccgccatcgcatccatgggtagc
aacattgcatccattggcacgacgcatactcggagcggatcggtcagtgtcagcggcacc
cctggcgggtctatcacatctccaaaaagcccctttggtggtctctctgtcaagaacccg
cttcgccgcgcacgaagcaaatctgagctccctaaaccttcaccgaatggtatgcaatca
gaaagccactcgactcttgtctcgatgtggaagcgggagacgggcggcccgcctgtagca
gcattagccaagtcgaagcaagtcgatatggacgacgacgaggatgacgatgacgatttc
ggcgatgaagctgatatgagaacaaacccaaatgttatagacaacataaccccgaatctt
gaagggttccagcaacatatcattgacctgaatccgagcctggctactgccaacaccttc
ctcgttgatcggatcgcataccatcaggtccagagatataaatacctgctaaaaaacaag
gttacccatattggtctaggagcagcatgcaactctggagtcatgtgcgcatctagggat
ggctctgctactcttcttgaccagaacaagaatgtgcgagagctggatccactttcatct
ccaaatgacgaggatgaggggtcgctgggcgagggtgccataaataccgagagtttccct
caggacattccgatgcctccaacaacccaccttccagccgaattcgagtgccgcctctgc
tatgcgaccaagaaatttatgaagccgtcagactggacgaagcatgtccatgaggacgtg
cagccttttacgtgtacctgggacaaatgccccgggccaaagatgtttaagcgcaaggct
gactgggttcgacatgaaaacgaaggccaccgtcagcttgagtggtggacatgtgacgtt
gaagcctgccatcatcagtgttatcgccgggataactttcttcagcatcttgtacgagag
cacaagtaccccgagcccaaggtcaagagcaaaactgccataaagaaggcgggcggttca
gaaccgacatggcaaaaggtcgagcagtgtcaccacgagaccacgaagaagccccatgat
gagccttgccgtttctgtggaaagacattcccaacgtggaagaaactgacagtgcacctg
gccaagcacatggagcaaatatcgttgccagtactccgtcttgtcgatgctaaagccagc
gagctcagtgcggacactatcatcagtccggtccaagaccctcctccacgaaacatctta
actacgcccatcgagcagaccaacctcccgatgcagtatccgatgggaggccaacaacag
catatttcacaccagaaccaacagatgtatcaaaacc---accagagccagatggcatac
cctgtcatgtcatctgactcgtatcaacagccg---------caacaacaacagggattt
tacaccgaacaatacaataatgttggcaacgtcggccacagcttttcgtcagcacatgca
gagatggggatgcatcccatgaat---cagaactataatgctccaatgcaggacatgaac
gtgacaaacgcaggttaccagcaaaatgccaacgccttcatgatgcccagcaacgggttg
aactcatacaaccaaatgaacgctctcggccttcagagccaaggtatgtctgttggaccg
atggtagcaatggtgtatgatgacccttcgagtggaaatggaagcccgttcagcggtcaa
ggatccgcgtccccctactctcactcaccaaacatgaatgccaacaccggcaatggcatg
tggggcgatagacgcatggctggattttaa
>Fp42
atgacttcaacgtttgatgtatcgcctgcgagtctttatgacaaagacaaccgctctact
caaccttattctacctcggatcagcacgtatcaacctcgtctttcagctcgaaccaactg
ttgcccacgttgtcgcataacgacaacgactccctctctccgattaactaccttgagaca
cccgattcaacttctagtttgggtcaataccaacccagtgacttcagcgaccttgacgac
gatccattctttggtgctgacttcaatgccgatggaggcactcccaactttctgggacag
ggcataactggactggaccaacctgtgggccagggatttatgccaaacaaagacgccgac
tctggcacgtgtccgttgacgccagaacaaacagcatcggtgcatgctacaccacctcag
agcgatctcacttatgctatcagggggtctgctccatctgagctacccaattgtatttcg
ccacaagtgattcagaagcgcttcaaccctgatccaattaatacaaagacgtctgagtta
acgccaagtcagagtagcagctgcctgtctagcgaagacgcacctggagtttccactatg
accagtcctcgcgttactgtctctatgtggggcacccataatgagacttcagttcattcc
tcggttgagcgcggcttcgatgatagtcctactacagtccgcggtggttttgagttggct
ggcgatttgatgtcgtctagaggcaacacctcagcccgtgactcttccggcaaatggcag
cgaaattcgtcaacaggccaagccggtctcgaccctaacaaccgtccctctgacgaagtg
ccaagcatcaatgagcttgccaatcatcgggatgatgacgagcgtaaagagcttgtgggt
gaatggctggcccacaagctcgatgatctctcggtcaagccagacgagaactcacgcgat
caaattaacgaattgaactctcagcgagatgatccgaatgatcatgagatccccttcggc
cgtgaaaccgagaacaggttcattcccggacagacttattaccgtgaccaaggcgaaatg
aaccagcaagaccgcgacatcatcgctgccaaccgcaactgggccgatgcccctatgttc
ccttcaatcactcgggggcagcctggaagacatcaacccgaatcgtcggcggctgccatg
gaaaagtttgagcgtatgtatcgtgatactgactccgtcttgtcgagagccgcaacatgg
ggaacacgtcgccgaagtctccctagtattttcgacctcgatatggcacagggcacgagt
ggcggtatcttgaaaaagctttcggtcagccgagagagcaaatcaaataagccgggaagc
cttctcgaaaaccttcgaggtctggtacgccgtcctagcgcatctcagctcctcaaacgc
acacgcagcagtggcaatgacgaggacagcttgcccagcagcgaggagagaggaagtcaa
gattcgaagcgcgatagtatttccaaacaaagagatggttaccttcaaccaacccgcatg
ggtagctggggcaagaagcccacaccttcaatcaacaccgccatcgcatccatgggtagc
aacattgcatccattggcacgacgcatactcggagcggatcggtcagtgtcagcggcacc
cctggcgggtctatcacatctccaaaaagcccctttggtggtctctctgtcaagaacccg
cttcgccgcgcacgaagcaaatctgagctccctaaaccttcaccgaatggtatgcaatca
gaaagccactcgactcttgtctcgatgtggaagcgggagacgggcggcccgcctgtagca
gcattagccaagtcgaagcaagtcgatatggacgacgacgaggatgacgatgacgatttc
ggcgatgaagctgatatgagaacaaacccaaatgttatagacaacataaccccgaatctt
gaagggttccagcaacatatcattgacctgaatccgagcctggctactgccaacaccttc
ctcgttgatcggatcgcataccatcaggtccagagatataaatacctgctaaaaaacaag
gttacccatattggtctaggagcagcatgcaactctggagtcatgtgcgcatctagggat
ggctctgctactcttcttgaccagaacaagaatgtgcgagagctggatccactttcatct
ccaaatgacgaggatgaggggtcgctgggcgagggtgccataaataccgagagtttccct
caggacattccgatgcctccaacaacccaccttccagccgaattcgagtgccgcctctgc
tatgcgaccaagaaatttatgaagccgtcagactggacgaagcatgtccatgaggacgtg
cagccttttacgtgtacctgggacaaatgccccgggccaaagatgtttaagcgcaaggct
gactgggttcgacatgaaaacgaaggccaccgtcagcttgagtggtggacatgtgacgtt
gaagcctgccatcatcagtgttatcgccgggataactttcttcagcatcttgtacgagag
cacaagtaccccgagcccaaggtcaagagcaaaactgccataaagaaggcgggcggttca
gaaccgacatggcaaaaggtcgagcagtgtcaccacgagaccacgaagaagccccatgat
gagccttgccgtttctgtggaaagacattcccaacgtggaagaaactgacagtgcacctg
gccaagcacatggagcaaatatcgttgccagtactccgtcttgtcgatgctaaagccagc
gagctcagtgcggacactatcatcagtccggtccaagaccctcctccacgaaacatctta
actacgcccatcgagcagaccaacctcccgatgcagtatccgatgggaggccaacaacag
catatttcacaccagaaccaacagatgtatcaaaacc---accagagccagatggcatac
cctgtcatgtcatctgactcgtatcaacagccg---------caacaacaacagggattt
tacaccgaacaatacaataatgttggcaacgtcggccacagcttttcgtcagcacatgca
gagatggggatgcatcccatgaat---cagaactataatgctccaatgcaggacatgaac
gtgacaaacgcaggttaccagcaaaatgccaacgccttcatgatgcccagcaacgggttg
aactcatacaaccaaatgaacgctctcggccttcagagccaaggtatgtctgttggaccg
atggtagcaatggtgtatgatgacccttcgagtggaaatggaagcccgttcagcggtcaa
ggatccgcgtccccctactctcactcaccaaacatgaatgccaacaccggcaatggcatg
tggggcgatagacgcatggctggattttaa
>Fp44
atgacttcaacgtttgatgtatcgcctgcgagtctttatgacaaagacaaccgctctact
caaccttattctacctcggatcagcacgtatcaacctcgtctttcagctcgaaccaactg
ttgcccacgttgtcgcataacgacaacgactccctctctccgattaactaccttgagaca
cccgattcaacttctagtttgggtcaataccaacccagtgacttcagcgaccttgacgac
gatccattctttggtgctgacttcaatgccgatggaggcactcccaactttctgggacag
ggcataactggactggaccaacctgtgggccagggatttatgccaaacaaagacgccgac
tctggcacgtgtccgttgacgccagaacaaacagcatcggtgcatgctacaccacctcag
agcgatctcacttatgctatcagggggtctgctccatctgagctacccaattgtatttcg
ccacaagtgattcagaagcgcttcaaccctgatccaattaatacaaagacgtctgagtta
acgccaagtcagagtagcagctgcctgtctagcgaagacgcacctggagtttccactatg
accagtcctcgcgttactgtctctatgtggggcacccataatgagacttcagttcattcc
tcggttgagcgcggcttcgatgatagtcctactacagtccgcggtggttttgagttggct
ggcgatttgatgtcgtctagaggcaacacctcagcccgtgactcttccggcaaatggcag
cgaaattcgtcaacaggccaagccggtctcgaccctaacaaccgtccctctgacgaagtg
ccaagcatcaatgagcttgccaatcatcgggatgatgacgagcgtaaagagcttgtgggt
gaatggctggcccacaagctcgatgatctctcggtcaagccagacgagaactcacgcgat
caaattaacgaattgaactctcagcgagatgatccgaatgatcatgagatccccttcggc
cgtgaaaccgagaacaggttcattcccggacagacttattaccgtgaccaaggcgaaatg
aaccagcaagaccgcgacatcatcgctgccaaccgcaactgggccgatgcccctatgttc
ccttcaatcactcgggggcagcctggaagacatcaacccgaatcgtcggcggctgccatg
gaaaagtttgagcgtatgtatcgtgatactgactccgtcttgtcgagagccgcaacatgg
ggaacacgtcgccgaagtctccctagtattttcgacctcgatatggcacagggcacgagt
ggcggtatcttgaaaaagctttcggtcagccgagagagcaaatcaaataagccgggaagc
cttctcgaaaaccttcgaggtctggtacgccgtcctagcgcatctcagctcctcaaacgc
acacgcagcagtggcaatgacgaggacagcttgcccagcagcgaggagagaggaagtcaa
gattcgaagcgcgatagtatttccaaacaaagagatggttaccttcaaccaacccgcatg
ggtagctggggcaagaagcccacaccttcaatcaacaccgccatcgcatccatgggtagc
aacattgcatccattggcacgacgcatactcggagcggatcggtcagtgtcagcggcacc
cctggcgggtctatcacatctccaaaaagcccctttggtggtctctctgtcaagaacccg
cttcgccgcgcacgaagcaaatctgagctccctaaaccttcaccgaatggtatgcaatca
gaaagccactcgactcttgtctcgatgtggaagcgggagacgggcggcccgcctgtagca
gcattagccaagtcgaagcaagtcgatatggacgacgacgaggatgacgatgacgatttc
ggcgatgaagctgatatgagaacaaacccaaatgttatagacaacataaccccgaatctt
gaagggttccagcaacatatcattgacctgaatccgagcctggctactgccaacaccttc
ctcgttgatcggatcgcataccatcaggtccagagatataaatacctgctaaaaaacaag
gttacccatattggtctaggagcagcatgcaactctggagtcatgtgcgcatctagggat
ggctctgctactcttcttgaccagaacaagaatgtgcgagagctggatccactttcatct
ccaaatgacgaggatgaggggtcgctgggcgagggtgccataaataccgagagtttccct
caggacattccgatgcctccaacaacccaccttccagccgaattcgagtgccgcctctgc
tatgcgaccaagaaatttatgaagccgtcagactggacgaagcatgtccatgaggacgtg
cagccttttacgtgtacctgggacaaatgccccgggccaaagatgtttaagcgcaaggct
gactgggttcgacatgaaaacgaaggccaccgtcagcttgagtggtggacatgtgacgtt
gaagcctgccatcatcagtgttatcgccgggataactttcttcagcatcttgtacgagag
cacaagtaccccgagcccaaggtcaagagcaaaactgccataaagaaggcgggcggttca
gaaccgacatggcaaaaggtcgagcagtgtcaccacgagaccacgaagaagccccatgat
gagccttgccgtttctgtggaaagacattcccaacgtggaagaaactgacagtgcacctg
gccaagcacatggagcaaatatcgttgccagtactccgtcttgtcgatgctaaagccagc
gagctcagtgcggacactatcatcagtccggtccaagaccctcctccacgaaacatctta
actacgcccatcgagcagaccaacctcccgatgcagtatccgatgggaggccaacaacag
catatttcacaccagaaccaacagatgtatcaaaacc---accagagccagatggcatac
cctgtcatgtcatctgactcgtatcaacagccg---------caacaacaacagggattt
tacaccgaacaatacaataatgttggcaacgtcggccacagcttttcgtcagcacatgca
gagatggggatgcatcccatgaat---cagaactataatgctccaatgcaggacatgaac
gtgacaaacgcaggttaccagcaaaatgccaacgccttcatgatgcccagcaacgggttg
aactcatacaaccaaatgaacgctctcggccttcagagccaaggtatgtctgttggaccg
atggtagcaatggtgtatgatgacccttcgagtggaaatggaagcccgttcagcggtcaa
ggatccgcgtccccctactctcactcaccaaacatgaatgccaacaccggcaatggcatg
tggggcgatagacgcatggctggattttaa
>Fp49
atgacttcaacgtttgatgtatcgcctgcgagtctttatgacaaagacaaccgctctact
caaccttattctacctcggatcagcacgtatcaacctcgtctttcagctcgaaccaactg
ttgcccacgttgtcgcataacgacaacgactccctctctccgattaactaccttgagaca
cccgattcaacttctagtttgggtcaataccaacccagtgacttcagcgaccttgacgac
gatccattctttggtgctgacttcaatgccgatggaggcactcccaactttctgggacag
ggcataactggactggaccaacctgtgggccagggatttatgccaaacaaagacgccgac
tctggcacgtgtccgttgacgccagaacaaacagcatcggtgcatgctacaccacctcag
agcgatctcacttatgctatcagggggtctgctccatctgagctacccaattgtatttcg
ccacaagtgattcagaagcgcttcaaccctgatccaattaatacaaagacgtctgagtta
acgccaagtcagagtagcagctgcctgtctagcgaagacgcacctggagtttccactatg
accagtcctcgcgttactgtctctatgtggggcacccataatgagacttcagttcattcc
tcggttgagcgcggcttcgatgatagtcctactacagtccgcggtggttttgagttggct
ggcgatttgatgtcgtctagaggcaacacctcagcccgtgactcttccggcaaatggcag
cgaaattcgtcaacaggccaagccggtctcgaccctaacaaccgtccctctgacgaagtg
ccaagcatcaatgagcttgccaatcatcgggatgatgacgagcgtaaagagcttgtgggt
gaatggctggcccacaagctcgatgatctctcggtcaagccagacgagaactcacgcgat
caaattaacgaattgaactctcagcgagatgatccgaatgatcatgagatccccttcggc
cgtgaaaccgagaacaggttcattcccggacagacttattaccgtgaccaaggcgaaatg
aaccagcaagaccgcgacatcatcgctgccaaccgcaactgggccgatgcccctatgttc
ccttcaatcactcgggggcagcctggaagacatcaacccgaatcgtcggcggctgccatg
gaaaagtttgagcgtatgtatcgtgatactgactccgtcttgtcgagagccgcaacatgg
ggaacacgtcgccgaagtctccctagtattttcgacctcgatatggcacagggcacgagt
ggcggtatcttgaaaaagctttcggtcagccgagagagcaaatcaaataagccgggaagc
cttctcgaaaaccttcgaggtctggtacgccgtcctagcgcatctcagctcctcaaacgc
acacgcagcagtggcaatgacgaggacagcttgcccagcagcgaggagagaggaagtcaa
gattcgaagcgcgatagtatttccaaacaaagagatggttaccttcaaccaacccgcatg
ggtagctggggcaagaagcccacaccttcaatcaacaccgccatcgcatccatgggtagc
aacattgcatccattggcacgacgcatactcggagcggatcggtcagtgtcagcggcacc
cctggcgggtctatcacatctccaaaaagcccctttggtggtctctctgtcaagaacccg
cttcgccgcgcacgaagcaaatctgagctccctaaaccttcaccgaatggtatgcaatca
gaaagccactcgactcttgtctcgatgtggaagcgggagacgggcggcccgcctgtagca
gcattagccaagtcgaagcaagtcgatatggacgacgacgaggatgacgatgacgatttc
ggcgatgaagctgatatgagaacaaacccaaatgttatagacaacataaccccgaatctt
gaagggttccagcaacatatcattgacctgaatccgagcctggctactgccaacaccttc
ctcgttgatcggatcgcataccatcaggtccagagatataaatacctgctaaaaaacaag
gttacccatattggtctaggagcagcatgcaactctggagtcatgtgcgcatctagggat
ggctctgctactcttcttgaccagaacaagaatgtgcgagagctggatccactttcatct
ccaaatgacgaggatgaggggtcgctgggcgagggtgccataaataccgagagtttccct
caggacattccgatgcctccaacaacccaccttccagccgaattcgagtgccgcctctgc
tatgcgaccaagaaatttatgaagccgtcagactggacgaagcatgtccatgaggacgtg
cagccttttacgtgtacctgggacaaatgccccgggccaaagatgtttaagcgcaaggct
gactgggttcgacatgaaaacgaaggccaccgtcagcttgagtggtggacatgtgacgtt
gaagcctgccatcatcagtgttatcgccgggataactttcttcagcatcttgtacgagag
cacaagtaccccgagcccaaggtcaagagcaaaactgccataaagaaggcgggcggttca
gaaccgacatggcaaaaggtcgagcagtgtcaccacgagaccacgaagaagccccatgat
gagccttgccgtttctgtggaaagacattcccaacgtggaagaaactgacagtgcacctg
gccaagcacatggagcaaatatcgttgccagtactccgtcttgtcgatgctaaagccagc
gagctcagtgcggacactatcatcagtccggtccaagaccctcctccacgaaacatctta
actacgcccatcgagcagaccaacctcccgatgcagtatccgatgggaggccaacaacag
catatttcacaccagaaccaacagatgtatcaaaacc---accagagccagatggcatac
cctgtcatgtcatctgactcgtatcaacagccg---------caacaacaacagggattt
tacaccgaacaatacaataatgttggcaacgtcggccacagcttttcgtcagcacatgca
gagatggggatgcatcccatgaat---cagaactataatgctccaatgcaggacatgaac
gtgacaaacgcaggttaccagcaaaatgccaacgccttcatgatgcccagcaacgggttg
aactcatacaaccaaatgaacgctctcggccttcagagccaaggtatgtctgttggaccg
atggtagcaatggtgtatgatgacccttcgagtggaaatggaagcccgttcagcggtcaa
ggatccgcgtccccctactctcactcaccaaacatgaatgccaacaccggcaatggcatg
tggggcgatagacgcatggctggattttaa
>Fp50
atgacttcaacgtttgatgtatcgcctgcgagtctttatgacaaagacaaccgctctact
caaccttattctacctcggatcagcacgtatcaacctcgtctttcagctcgaaccaactg
ttgcccacgttgtcgcataacgacaacgactccctctctccgattaactaccttgagaca
cccgattcaacttctagtttgggtcaataccaacccagtgacttcagcgaccttgacgac
gatccattctttggtgctgacttcaatgccgatggaggcactcccaactttctgggacag
ggcataactggactggaccaacctgtgggccagggatttatgccaaacaaagacgccgac
tctggcacgtgtccgttgacgccagaacaaacagcatcggtgcatgctacaccacctcag
agcgatctcacttatgctatcagggggtctgctccatctgagctacccaattgtatttcg
ccacaagtgattcagaagcgcttcaaccctgatccaattaatacaaagacgtctgagtta
acgccaagtcagagtagcagctgcctgtctagcgaagacgcacctggagtttccactatg
accagtcctcgcgttactgtctctatgtggggcacccataatgagacttcagttcattcc
tcggttgagcgcggcttcgatgatagtcctactacagtccgcggtggttttgagttggct
ggcgatttgatgtcgtctagaggcaacacctcagcccgtgactcttccggcaaatggcag
cgaaattcgtcaacaggccaagccggtctcgaccctaacaaccgtccctctgacgaagtg
ccaagcatcaatgagcttgccaatcatcgggatgatgacgagcgtaaagagcttgtgggt
gaatggctggcccacaagctcgatgatctctcggtcaagccagacgagaactcacgcgat
caaattaacgaattgaactctcagcgagatgatccgaatgatcatgagatccccttcggc
cgtgaaaccgagaacaggttcattcccggacagacttattaccgtgaccaaggcgaaatg
aaccagcaagaccgcgacatcatcgctgccaaccgcaactgggccgatgcccctatgttc
ccttcaatcactcgggggcagcctggaagacatcaacccgaatcgtcggcggctgccatg
gaaaagtttgagcgtatgtatcgtgatactgactccgtcttgtcgagagccgcaacatgg
ggaacacgtcgccgaagtctccctagtattttcgacctcgatatggcacagggcacgagt
ggcggtatcttgaaaaagctttcggtcagccgagagagcaaatcaaataagccgggaagc
cttctcgaaaaccttcgaggtctggtacgccgtcctagcgcatctcagctcctcaaacgc
acacgcagcagtggcaatgacgaggacagcttgcccagcagcgaggagagaggaagtcaa
gattcgaagcgcgatagtatttccaaacaaagagatggttaccttcaaccaacccgcatg
ggtagctggggcaagaagcccacaccttcaatcaacaccgccatcgcatccatgggtagc
aacattgcatccattggcacgacgcatactcggagcggatcggtcagtgtcagcggcacc
cctggcgggtctatcacatctccaaaaagcccctttggtggtctctctgtcaagaacccg
cttcgccgcgcacgaagcaaatctgagctccctaaaccttcaccgaatggtatgcaatca
gaaagccactcgactcttgtctcgatgtggaagcgggagacgggcggcccgcctgtagca
gcattagccaagtcgaagcaagtcgatatggacgacgacgaggatgacgatgacgatttc
ggcgatgaagctgatatgagaacaaacccaaatgttatagacaacataaccccgaatctt
gaagggttccagcaacatatcattgacctgaatccgagcctggctactgccaacaccttc
ctcgttgatcggatcgcataccatcaggtccagagatataaatacctgctaaaaaacaag
gttacccatattggtctaggagcagcatgcaactctggagtcatgtgcgcatctagggat
ggctctgctactcttcttgaccagaacaagaatgtgcgagagctggatccactttcatct
ccaaatgacgaggatgaggggtcgctgggcgagggtgccataaataccgagagtttccct
caggacattccgatgcctccaacaacccaccttccagccgaattcgagtgccgcctctgc
tatgcgaccaagaaatttatgaagccgtcagactggacgaagcatgtccatgaggacgtg
cagccttttacgtgtacctgggacaaatgccccgggccaaagatgtttaagcgcaaggct
gactgggttcgacatgaaaacgaaggccaccgtcagcttgagtggtggacatgtgacgtt
gaagcctgccatcatcagtgttatcgccgggataactttcttcagcatcttgtacgagag
cacaagtaccccgagcccaaggtcaagagcaaaactgccataaagaaggcgggcggttca
gaaccgacatggcaaaaggtcgagcagtgtcaccacgagaccacgaagaagccccatgat
gagccttgccgtttctgtggaaagacattcccaacgtggaagaaactgacagtgcacctg
gccaagcacatggagcaaatatcgttgccagtactccgtcttgtcgatgctaaagccagc
gagctcagtgcggacactatcatcagtccggtccaagaccctcctccacgaaacatctta
actacgcccatcgagcagaccaacctcccgatgcagtatccgatgggaggccaacaacag
catatttcacaccagaaccaacagatgtatcaaaacc---accagagccagatggcatac
cctgtcatgtcatctgactcgtatcaacagccg---------caacaacaacagggattt
tacaccgaacaatacaataatgttggcaacgtcggccacagcttttcgtcagcacatgca
gagatggggatgcatcccatgaat---cagaactataatgctccaatgcaggacatgaac
gtgacaaacgcaggttaccagcaaaatgccaacgccttcatgatgcccagcaacgggttg
aactcatacaaccaaatgaacgctctcggccttcagagccaaggtatgtctgttggaccg
atggtagcaatggtgtatgatgacccttcgagtggaaatggaagcccgttcagcggtcaa
ggatccgcgtccccctactctcactcaccaaacatgaatgccaacaccggcaatggcatg
tggggcgatagacgcatggctggattttaa
>Fp51
atgacttcaacgtttgatgtatcgcctgcgagtctttatgacaaagacaaccgctctact
caaccttattctacctcggatcagcacgtatcaacctcgtctttcagctcgaaccaactg
ttgcccacgttgtcgcataacgacaacgactccctctctccgattaactaccttgagaca
cccgattcaacttctagtttgggtcaataccaacccagtgacttcagcgaccttgacgac
gatccattctttggtgctgacttcaatgccgatggaggcactcccaactttctgggacag
ggcataactggactggaccaacctgtgggccagggatttatgccaaacaaagacgccgac
tctggcacgtgtccgttgacgccagaacaaacagcatcggtgcatgctacaccacctcag
agcgatctcacttatgctatcagggggtctgctccatctgagctacccaattgtatttcg
ccacaagtgattcagaagcgcttcaaccctgatccaattaatacaaagacgtctgagtta
acgccaagtcagagtagcagctgcctgtctagcgaagacgcacctggagtttccactatg
accagtcctcgcgttactgtctctatgtggggcacccataatgagacttcagttcattcc
tcggttgagcgcggcttcgatgatagtcctactacagtccgcggtggttttgagttggct
ggcgatttgatgtcgtctagaggcaacacctcagcccgtgactcttccggcaaatggcag
cgaaattcgtcaacaggccaagccggtctcgaccctaacaaccgtccctctgacgaagtg
ccaagcatcaatgagcttgccaatcatcgggatgatgacgagcgtaaagagcttgtgggt
gaatggctggcccacaagctcgatgatctctcggtcaagccagacgagaactcacgcgat
caaattaacgaattgaactctcagcgagatgatccgaatgatcatgagatccccttcggc
cgtgaaaccgagaacaggttcattcccggacagacttattaccgtgaccaaggcgaaatg
aaccagcaagaccgcgacatcatcgctgccaaccgcaactgggccgatgcccctatgttc
ccttcaatcactcgggggcagcctggaagacatcaacccgaatcgtcggcggctgccatg
gaaaagtttgagcgtatgtatcgtgatactgactccgtcttgtcgagagccgcaacatgg
ggaacacgtcgccgaagtctccctagtattttcgacctcgatatggcacagggcacgagt
ggcggtatcttgaaaaagctttcggtcagccgagagagcaaatcaaataagccgggaagc
cttctcgaaaaccttcgaggtctggtacgccgtcctagcgcatctcagctcctcaaacgc
acacgcagcagtggcaatgacgaggacagcttgcccagcagcgaggagagaggaagtcaa
gattcgaagcgcgatagtatttccaaacaaagagatggttaccttcaaccaacccgcatg
ggtagctggggcaagaagcccacaccttcaatcaacaccgccatcgcatccatgggtagc
aacattgcatccattggcacgacgcatactcggagcggatcggtcagtgtcagcggcacc
cctggcgggtctatcacatctccaaaaagcccctttggtggtctctctgtcaagaacccg
cttcgccgcgcacgaagcaaatctgagctccctaaaccttcaccgaatggtatgcaatca
gaaagccactcgactcttgtctcgatgtggaagcgggagacgggcggcccgcctgtagca
gcattagccaagtcgaagcaagtcgatatggacgacgacgaggatgacgatgacgatttc
ggcgatgaagctgatatgagaacaaacccaaatgttatagacaacataaccccgaatctt
gaagggttccagcaacatatcattgacctgaatccgagcctggctactgccaacaccttc
ctcgttgatcggatcgcataccatcaggtccagagatataaatacctgctaaaaaacaag
gttacccatattggtctaggagcagcatgcaactctggagtcatgtgcgcatctagggat
ggctctgctactcttcttgaccagaacaagaatgtgcgagagctggatccactttcatct
ccaaatgacgaggatgaggggtcgctgggcgagggtgccataaataccgagagtttccct
caggacattccgatgcctccaacaacccaccttccagccgaattcgagtgccgcctctgc
tatgcgaccaagaaatttatgaagccgtcagactggacgaagcatgtccatgaggacgtg
cagccttttacgtgtacctgggacaaatgccccgggccaaagatgtttaagcgcaaggct
gactgggttcgacatgaaaacgaaggccaccgtcagcttgagtggtggacatgtgacgtt
gaagcctgccatcatcagtgttatcgccgggataactttcttcagcatcttgtacgagag
cacaagtaccccgagcccaaggtcaagagcaaaactgccataaagaaggcgggcggttca
gaaccgacatggcaaaaggtcgagcagtgtcaccacgagaccacgaagaagccccatgat
gagccttgccgtttctgtggaaagacattcccaacgtggaagaaactgacagtgcacctg
gccaagcacatggagcaaatatcgttgccagtactccgtcttgtcgatgctaaagccagc
gagctcagtgcggacactatcatcagtccggtccaagaccctcctccacgaaacatctta
actacgcccatcgagcagaccaacctcccgatgcagtatccgatgggaggccaacaacag
catatttcacaccagaaccaacagatgtatcaaaacc---accagagccagatggcatac
cctgtcatgtcatctgactcgtatcaacagccg---------caacaacaacagggattt
tacaccgaacaatacaataatgttggcaacgtcggccacagcttttcgtcagcacatgca
gagatggggatgcatcccatgaat---cagaactataatgctccaatgcaggacatgaac
gtgacaaacgcaggttaccagcaaaatgccaacgccttcatgatgcccagcaacgggttg
aactcatacaaccaaatgaacgctctcggccttcagagccaaggtatgtctgttggaccg
atggtagcaatggtgtatgatgacccttcgagtggaaatggaagcccgttcagcggtcaa
ggatccgcgtccccctactctcactcaccaaacatgaatgccaacaccggcaatggcatg
tggggcgatagacgcatggctggattttaa
>Fp59
atgacttcaacgtttgatgtatcgcctgcgagtctttatgacaaagacaaccgctctact
caaccttattctacctcggatcagcacgtatcaacctcgtctttcagctcgaaccaactg
ttgcccacgttgtcgcataacgacaacgactccctctctccgattaactaccttgagaca
cccgattcaacttctagtttgggtcaataccaacccagtgacttcagcgaccttgacgac
gatccattctttggtgctgacttcaatgccgatggaggcactcccaactttctgggacag
ggcataactggactggaccaacctgtgggccagggatttatgccaaacaaagacgccgac
tctggcacgtgtccgttgacgccagaacaaacagcatcggtgcatgctacaccacctcag
agcgatctcacttatgctatcagggggtctgctccatctgagctacccaattgtatttcg
ccacaagtgattcagaagcgcttcaaccctgatccaattaatacaaagacgtctgagtta
acgccaagtcagagtagcagctgcctgtctagcgaagacgcacctggagtttccactatg
accagtcctcgcgttactgtctctatgtggggcacccataatgagacttcagttcattcc
tcggttgagcgcggcttcgatgatagtcctactacagtccgcggtggttttgagttggct
ggcgatttgatgtcgtctagaggcaacacctcagcccgtgactcttccggcaaatggcag
cgaaattcgtcaacaggccaagccggtctcgaccctaacaaccgtccctctgacgaagtg
ccaagcatcaatgagcttgccaatcatcgggatgatgacgagcgtaaagagcttgtgggt
gaatggctggcccacaagctcgatgatctctcggtcaagccagacgagaactcacgcgat
caaattaacgaattgaactctcagcgagatgatccgaatgatcatgagatccccttcggc
cgtgaaaccgagaacaggttcattcccggacagacttattaccgtgaccaaggcgaaatg
aaccagcaagaccgcgacatcatcgctgccaaccgcaactgggccgatgcccctatgttc
ccttcaatcactcgggggcagcctggaagacatcaacccgaatcgtcggcggctgccatg
gaaaagtttgagcgtatgtatcgtgatactgactccgtcttgtcgagagccgcaacatgg
ggaacacgtcgccgaagtctccctagtattttcgacctcgatatggcacagggcacgagt
ggcggtatcttgaaaaagctttcggtcagccgagagagcaaatcaaataagccgggaagc
cttctcgaaaaccttcgaggtctggtacgccgtcctagcgcatctcagctcctcaaacgc
acacgcagcagtggcaatgacgaggacagcttgcccagcagcgaggagagaggaagtcaa
gattcgaagcgcgatagtatttccaaacaaagagatggttaccttcaaccaacccgcatg
ggtagctggggcaagaagcccacaccttcaatcaacaccgccatcgcatccatgggtagc
aacattgcatccattggcacgacgcatactcggagcggatcggtcagtgtcagcggcacc
cctggcgggtctatcacatctccaaaaagcccctttggtggtctctctgtcaagaacccg
cttcgccgcgcacgaagcaaatctgagctccctaaaccttcaccgaatggtatgcaatca
gaaagccactcgactcttgtctcgatgtggaagcgggagacgggcggcccgcctgtagca
gcattagccaagtcgaagcaagtcgatatggacgacgacgaggatgacgatgacgatttc
ggcgatgaagctgatatgagaacaaacccaaatgttatagacaacataaccccgaatctt
gaagggttccagcaacatatcattgacctgaatccgagcctggctactgccaacaccttc
ctcgttgatcggatcgcataccatcaggtccagagatataaatacctgctaaaaaacaag
gttacccatattggtctaggagcagcatgcaactctggagtcatgtgcgcatctagggat
ggctctgctactcttcttgaccagaacaagaatgtgcgagagctggatccactttcatct
ccaaatgacgaggatgaggggtcgctgggcgagggtgccataaataccgagagtttccct
caggacattccgatgcctccaacaacccaccttccagccgaattcgagtgccgcctctgc
tatgcgaccaagaaatttatgaagccgtcagactggacgaagcatgtccatgaggacgtg
cagccttttacgtgtacctgggacaaatgccccgggccaaagatgtttaagcgcaaggct
gactgggttcgacatgaaaacgaaggccaccgtcagcttgagtggtggacatgtgacgtt
gaagcctgccatcatcagtgttatcgccgggataactttcttcagcatcttgtacgagag
cacaagtaccccgagcccaaggtcaagagcaaaactgccataaagaaggcgggcggttca
gaaccgacatggcaaaaggtcgagcagtgtcaccacgagaccacgaagaagccccatgat
gagccttgccgtttctgtggaaagacattcccaacgtggaagaaactgacagtgcacctg
gccaagcacatggagcaaatatcgttgccagtactccgtcttgtcgatgctaaagccagc
gagctcagtgcggacactatcatcagtccggtccaagaccctcctccacgaaacatctta
actacgcccatcgagcagaccaacctcccgatgcagtatccgatgggaggccaacaacag
catatttcacaccagaaccaacagatgtatcaaaacc---accagagccagatggcatac
cctgtcatgtcatctgactcgtatcaacagccg---------caacaacaacagggattt
tacaccgaacaatacaataatgttggcaacgtcggccacagcttttcgtcagcacatgca
gagatggggatgcatcccatgaat---cagaactataatgctccaatgcaggacatgaac
gtgacaaacgcaggttaccagcaaaatgccaacgccttcatgatgcccagcaacgggttg
aactcatacaaccaaatgaacgctctcggccttcagagccaaggtatgtctgttggaccg
atggtagcaatggtgtatgatgacccttcgagtggaaatggaagcccgttcagcggtcaa
ggatccgcgtccccctactctcactcaccaaacatgaatgccaacaccggcaatggcatg
tggggcgatagacgcatggctggattttaa
>Fp63
atgacttcaacgtttgatgtatcgcctgcgagtctttatgacaaagacaaccgctctact
caaccttattctacctcggatcagcacgtatcaacctcgtctttcagctcgaaccaactg
ttgcccacgttgtcgcataacgacaacgactccctctctccgattaactaccttgagaca
cccgattcaacttctagtttgggtcaataccaacccagtgacttcagcgaccttgacgac
gatccattctttggtgctgacttcaatgccgatggaggcactcccaactttctgggacag
ggcataactggactggaccaacctgtgggccagggatttatgccaaacaaagacgccgac
tctggcacgtgtccgttgacgccagaacaaacagcatcggtgcatgctacaccacctcag
agcgatctcacttatgctatcagggggtctgctccatctgagctacccaattgtatttcg
ccacaagtgattcagaagcgcttcaaccctgatccaattaatacaaagacgtctgagtta
acgccaagtcagagtagcagctgcctgtctagcgaagacgcacctggagtttccactatg
accagtcctcgcgttactgtctctatgtggggcacccataatgagacttcagttcattcc
tcggttgagcgcggcttcgatgatagtcctactacagtccgcggtggttttgagttggct
ggcgatttgatgtcgtctagaggcaacacctcagcccgtgactcttccggcaaatggcag
cgaaattcgtcaacaggccaagccggtctcgaccctaacaaccgtccctctgacgaagtg
ccaagcatcaatgagcttgccaatcatcgggatgatgacgagcgtaaagagcttgtgggt
gaatggctggcccacaagctcgatgatctctcggtcaagccagacgagaactcacgcgat
caaattaacgaattgaactctcagcgagatgatccgaatgatcatgagatccccttcggc
cgtgaaaccgagaacaggttcattcccggacagacttattaccgtgaccaaggcgaaatg
aaccagcaagaccgcgacatcatcgctgccaaccgcaactgggccgatgcccctatgttc
ccttcaatcactcgggggcagcctggaagacatcaacccgaatcgtcggcggctgccatg
gaaaagtttgagcgtatgtatcgtgatactgactccgtcttgtcgagagccgcaacatgg
ggaacacgtcgccgaagtctccctagtattttcgacctcgatatggcacagggcacgagt
ggcggtatcttgaaaaagctttcggtcagccgagagagcaaatcaaataagccgggaagc
cttctcgaaaaccttcgaggtctggtacgccgtcctagcgcatctcagctcctcaaacgc
acacgcagcagtggcaatgacgaggacagcttgcccagcagcgaggagagaggaagtcaa
gattcgaagcgcgatagtatttccaaacaaagagatggttaccttcaaccaacccgcatg
ggtagctggggcaagaagcccacaccttcaatcaacaccgccatcgcatccatgggtagc
aacattgcatccattggcacgacgcatactcggagcggatcggtcagtgtcagcggcacc
cctggcgggtctatcacatctccaaaaagcccctttggtggtctctctgtcaagaacccg
cttcgccgcgcacgaagcaaatctgagctccctaaaccttcaccgaatggtatgcaatca
gaaagccactcgactcttgtctcgatgtggaagcgggagacgggcggcccgcctgtagca
gcattagccaagtcgaagcaagtcgatatggacgacgacgaggatgacgatgacgatttc
ggcgatgaagctgatatgagaacaaacccaaatgttatagacaacataaccccgaatctt
gaagggttccagcaacatatcattgacctgaatccgagcctggctactgccaacaccttc
ctcgttgatcggatcgcataccatcaggtccagagatataaatacctgctaaaaaacaag
gttacccatattggtctaggagcagcatgcaactctggagtcatgtgcgcatctagggat
ggctctgctactcttcttgaccagaacaagaatgtgcgagagctggatccactttcatct
ccaaatgacgaggatgaggggtcgctgggcgagggtgccataaataccgagagtttccct
caggacattccgatgcctccaacaacccaccttccagccgaattcgagtgccgcctctgc
tatgcgaccaagaaatttatgaagccgtcagactggacgaagcatgtccatgaggacgtg
cagccttttacgtgtacctgggacaaatgccccgggccaaagatgtttaagcgcaaggct
gactgggttcgacatgaaaacgaaggccaccgtcagcttgagtggtggacatgtgacgtt
gaagcctgccatcatcagtgttatcgccgggataactttcttcagcatcttgtacgagag
cacaagtaccccgagcccaaggtcaagagcaaaactgccataaagaaggcgggcggttca
gaaccgacatggcaaaaggtcgagcagtgtcaccacgagaccacgaagaagccccatgat
gagccttgccgtttctgtggaaagacattcccaacgtggaagaaactgacagtgcacctg
gccaagcacatggagcaaatatcgttgccagtactccgtcttgtcgatgctaaagccagc
gagctcagtgcggacactatcatcagtccggtccaagaccctcctccacgaaacatctta
actacgcccatcgagcagaccaacctcccgatgcagtatccgatgggaggccaacaacag
catatttcacaccagaaccaacagatgtatcaaaacc---accagagccagatggcatac
cctgtcatgtcatctgactcgtatcaacagccg---------caacaacaacagggattt
tacaccgaacaatacaataatgttggcaacgtcggccacagcttttcgtcagcacatgca
gagatggggatgcatcccatgaat---cagaactataatgctccaatgcaggacatgaac
gtgacaaacgcaggttaccagcaaaatgccaacgccttcatgatgcccagcaacgggttg
aactcatacaaccaaatgaacgctctcggccttcagagccaaggtatgtctgttggaccg
atggtagcaatggtgtatgatgacccttcgagtggaaatggaagcccgttcagcggtcaa
ggatccgcgtccccctactctcactcaccaaacatgaatgccaacaccggcaatggcatg
tggggcgatagacgcatggctggattttaa
>Fp65
atgacttcaacgtttgatgtatcgcctgcgagtctttatgacaaagacaaccgctctact
caaccttattctacctcggatcagcacgtatcaacctcgtctttcagctcgaaccaactg
ttgcccacgttgtcgcataacgacaacgactccctctctccgattaactaccttgagaca
cccgattcaacttctagtttgggtcaataccaacccagtgacttcagcgaccttgacgac
gatccattctttggtgctgacttcaatgccgatggaggcactcccaactttctgggacag
ggcataactggactggaccaacctgtgggccagggatttatgccaaacaaagacgccgac
tctggcacgtgtccgttgacgccagaacaaacagcatcggtgcatgctacaccacctcag
agcgatctcacttatgctatcagggggtctgctccatctgagctacccaattgtatttcg
ccacaagtgattcagaagcgcttcaaccctgatccaattaatacaaagacgtctgagtta
acgccaagtcagagtagcagctgcctgtctagcgaagacgcacctggagtttccactatg
accagtcctcgcgttactgtctctatgtggggcacccataatgagacttcagttcattcc
tcggttgagcgcggcttcgatgatagtcctactacagtccgcggtggttttgagttggct
ggcgatttgatgtcgtctagaggcaacacctcagcccgtgactcttccggcaaatggcag
cgaaattcgtcaacaggccaagccggtctcgaccctaacaaccgtccctctgacgaagtg
ccaagcatcaatgagcttgccaatcatcgggatgatgacgagcgtaaagagcttgtgggt
gaatggctggcccacaagctcgatgatctctcggtcaagccagacgagaactcacgcgat
caaattaacgaattgaactctcagcgagatgatccgaatgatcatgagatccccttcggc
cgtgaaaccgagaacaggttcattcccggacagacttattaccgtgaccaaggcgaaatg
aaccagcaagaccgcgacatcatcgctgccaaccgcaactgggccgatgcccctatgttc
ccttcaatcactcgggggcagcctggaagacatcaacccgaatcgtcggcggctgccatg
gaaaagtttgagcgtatgtatcgtgatactgactccgtcttgtcgagagccgcaacatgg
ggaacacgtcgccgaagtctccctagtattttcgacctcgatatggcacagggcacgagt
ggcggtatcttgaaaaagctttcggtcagccgagagagcaaatcaaataagccgggaagc
cttctcgaaaaccttcgaggtctggtacgccgtcctagcgcatctcagctcctcaaacgc
acacgcagcagtggcaatgacgaggacagcttgcccagcagcgaggagagaggaagtcaa
gattcgaagcgcgatagtatttccaaacaaagagatggttaccttcaaccaacccgcatg
ggtagctggggcaagaagcccacaccttcaatcaacaccgccatcgcatccatgggtagc
aacattgcatccattggcacgacgcatactcggagcggatcggtcagtgtcagcggcacc
cctggcgggtctatcacatctccaaaaagcccctttggtggtctctctgtcaagaacccg
cttcgccgcgcacgaagcaaatctgagctccctaaaccttcaccgaatggtatgcaatca
gaaagccactcgactcttgtctcgatgtggaagcgggagacgggcggcccgcctgtagca
gcattagccaagtcgaagcaagtcgatatggacgacgacgaggatgacgatgacgatttc
ggcgatgaagctgatatgagaacaaacccaaatgttatagacaacataaccccgaatctt
gaagggttccagcaacatatcattgacctgaatccgagcctggctactgccaacaccttc
ctcgttgatcggatcgcataccatcaggtccagagatataaatacctgctaaaaaacaag
gttacccatattggtctaggagcagcatgcaactctggagtcatgtgcgcatctagggat
ggctctgctactcttcttgaccagaacaagaatgtgcgagagctggatccactttcatct
ccaaatgacgaggatgaggggtcgctgggcgagggtgccataaataccgagagtttccct
caggacattccgatgcctccaacaacccaccttccagccgaattcgagtgccgcctctgc
tatgcgaccaagaaatttatgaagccgtcagactggacgaagcatgtccatgaggacgtg
cagccttttacgtgtacctgggacaaatgccccgggccaaagatgtttaagcgcaaggct
gactgggttcgacatgaaaacgaaggccaccgtcagcttgagtggtggacatgtgacgtt
gaagcctgccatcatcagtgttatcgccgggataactttcttcagcatcttgtacgagag
cacaagtaccccgagcccaaggtcaagagcaaaactgccataaagaaggcgggcggttca
gaaccgacatggcaaaaggtcgagcagtgtcaccacgagaccacgaagaagccccatgat
gagccttgccgtttctgtggaaagacattcccaacgtggaagaaactgacagtgcacctg
gccaagcacatggagcaaatatcgttgccagtactccgtcttgtcgatgctaaagccagc
gagctcagtgcggacactatcatcagtccggtccaagaccctcctccacgaaacatctta
actacgcccatcgagcagaccaacctcccgatgcagtatccgatgggaggccaacaacag
catatttcacaccagaaccaacagatgtatcaaaacc---accagagccagatggcatac
cctgtcatgtcatctgactcgtatcaacagccg---------caacaacaacagggattt
tacaccgaacaatacaataatgttggcaacgtcggccacagcttttcgtcagcacatgca
gagatggggatgcatcccatgaat---cagaactataatgctccaatgcaggacatgaac
gtgacaaacgcaggttaccagcaaaatgccaacgccttcatgatgcccagcaacgggttg
aactcatacaaccaaatgaacgctctcggccttcagagccaaggtatgtctgttggaccg
atggtagcaatggtgtatgatgacccttcgagtggaaatggaagcccgttcagcggtcaa
ggatccgcgtccccctactctcactcaccaaacatgaatgccaacaccggcaatggcatg
tggggcgatagacgcatggctggattttaa
>Fp66
atgacttcaacgtttgatgtatcgcctgcgagtctttatgacaaagacaaccgctctact
caaccttattctacctcggatcagcacgtatcaacctcgtctttcagctcgaaccaactg
ttgcccacgttgtcgcataacgacaacgactccctctctccgattaactaccttgagaca
cccgattcaacttctagtttgggtcaataccaacccagtgacttcagcgaccttgacgac
gatccattctttggtgctgacttcaatgccgatggaggcactcccaactttctgggacag
ggcataactggactggaccaacctgtgggccagggatttatgccaaacaaagacgccgac
tctggcacgtgtccgttgacgccagaacaaacagcatcggtgcatgctacaccacctcag
agcgatctcacttatgctatcagggggtctgctccatctgagctacccaattgtatttcg
ccacaagtgattcagaagcgcttcaaccctgatccaattaatacaaagacgtctgagtta
acgccaagtcagagtagcagctgcctgtctagcgaagacgcacctggagtttccactatg
accagtcctcgcgttactgtctctatgtggggcacccataatgagacttcagttcattcc
tcggttgagcgcggcttcgatgatagtcctactacagtccgcggtggttttgagttggct
ggcgatttgatgtcgtctagaggcaacacctcagcccgtgactcttccggcaaatggcag
cgaaattcgtcaacaggccaagccggtctcgaccctaacaaccgtccctctgacgaagtg
ccaagcatcaatgagcttgccaatcatcgggatgatgacgagcgtaaagagcttgtgggt
gaatggctggcccacaagctcgatgatctctcggtcaagccagacgagaactcacgcgat
caaattaacgaattgaactctcagcgagatgatccgaatgatcatgagatccccttcggc
cgtgaaaccgagaacaggttcattcccggacagacttattaccgtgaccaaggcgaaatg
aaccagcaagaccgcgacatcatcgctgccaaccgcaactgggccgatgcccctatgttc
ccttcaatcactcgggggcagcctggaagacatcaacccgaatcgtcggcggctgccatg
gaaaagtttgagcgtatgtatcgtgatactgactccgtcttgtcgagagccgcaacatgg
ggaacacgtcgccgaagtctccctagtattttcgacctcgatatggcacagggcacgagt
ggcggtatcttgaaaaagctttcggtcagccgagagagcaaatcaaataagccgggaagc
cttctcgaaaaccttcgaggtctggtacgccgtcctagcgcatctcagctcctcaaacgc
acacgcagcagtggcaatgacgaggacagcttgcccagcagcgaggagagaggaagtcaa
gattcgaagcgcgatagtatttccaaacaaagagatggttaccttcaaccaacccgcatg
ggtagctggggcaagaagcccacaccttcaatcaacaccgccatcgcatccatgggtagc
aacattgcatccattggcacgacgcatactcggagcggatcggtcagtgtcagcggcacc
cctggcgggtctatcacatctccaaaaagcccctttggtggtctctctgtcaagaacccg
cttcgccgcgcacgaagcaaatctgagctccctaaaccttcaccgaatggtatgcaatca
gaaagccactcgactcttgtctcgatgtggaagcgggagacgggcggcccgcctgtagca
gcattagccaagtcgaagcaagtcgatatggacgacgacgaggatgacgatgacgatttc
ggcgatgaagctgatatgagaacaaacccaaatgttatagacaacataaccccgaatctt
gaagggttccagcaacatatcattgacctgaatccgagcctggctactgccaacaccttc
ctcgttgatcggatcgcataccatcaggtccagagatataaatacctgctaaaaaacaag
gttacccatattggtctaggagcagcatgcaactctggagtcatgtgcgcatctagggat
ggctctgctactcttcttgaccagaacaagaatgtgcgagagctggatccactttcatct
ccaaatgacgaggatgaggggtcgctgggcgagggtgccataaataccgagagtttccct
caggacattccgatgcctccaacaacccaccttccagccgaattcgagtgccgcctctgc
tatgcgaccaagaaatttatgaagccgtcagactggacgaagcatgtccatgaggacgtg
cagccttttacgtgtacctgggacaaatgccccgggccaaagatgtttaagcgcaaggct
gactgggttcgacatgaaaacgaaggccaccgtcagcttgagtggtggacatgtgacgtt
gaagcctgccatcatcagtgttatcgccgggataactttcttcagcatcttgtacgagag
cacaagtaccccgagcccaaggtcaagagcaaaactgccataaagaaggcgggcggttca
gaaccgacatggcaaaaggtcgagcagtgtcaccacgagaccacgaagaagccccatgat
gagccttgccgtttctgtggaaagacattcccaacgtggaagaaactgacagtgcacctg
gccaagcacatggagcaaatatcgttgccagtactccgtcttgtcgatgctaaagccagc
gagctcagtgcggacactatcatcagtccggtccaagaccctcctccacgaaacatctta
actacgcccatcgagcagaccaacctcccgatgcagtatccgatgggaggccaacaacag
catatttcacaccagaaccaacagatgtatcaaaacc---accagagccagatggcatac
cctgtcatgtcatctgactcgtatcaacagccg---------caacaacaacagggattt
tacaccgaacaatacaataatgttggcaacgtcggccacagcttttcgtcagcacatgca
gagatggggatgcatcccatgaat---cagaactataatgctccaatgcaggacatgaac
gtgacaaacgcaggttaccagcaaaatgccaacgccttcatgatgcccagcaacgggttg
aactcatacaaccaaatgaacgctctcggccttcagagccaaggtatgtctgttggaccg
atggtagcaatggtgtatgatgacccttcgagtggaaatggaagcccgttcagcggtcaa
ggatccgcgtccccctactctcactcaccaaacatgaatgccaacaccggcaatggcatg
tggggcgatagacgcatggctggattttaa
>Fp72
atgacttcaacgtttgatgtatcgcctgcgagtctttatgacaaagacaaccgctctact
caaccttattctacctcggatcagcacgtatcaacctcgtctttcagctcgaaccaactg
ttgcccacgttgtcgcataacgacaacgactccctctctccgattaactaccttgagaca
cccgattcaacttctagtttgggtcaataccaacccagtgacttcagcgaccttgacgac
gatccattctttggtgctgacttcaatgccgatggaggcactcccaactttctgggacag
ggcataactggactggaccaacctgtgggccagggatttatgccaaacaaagacgccgac
tctggcacgtgtccgttgacgccagaacaaacagcatcggtgcatgctacaccacctcag
agcgatctcacttatgctatcagggggtctgctccatctgagctacccaattgtatttcg
ccacaagtgattcagaagcgcttcaaccctgatccaattaatacaaagacgtctgagtta
acgccaagtcagagtagcagctgcctgtctagcgaagacgcacctggagtttccactatg
accagtcctcgcgttactgtctctatgtggggcacccataatgagacttcagttcattcc
tcggttgagcgcggcttcgatgatagtcctactacagtccgcggtggttttgagttggct
ggcgatttgatgtcgtctagaggcaacacctcagcccgtgactcttccggcaaatggcag
cgaaattcgtcaacaggccaagccggtctcgaccctaacaaccgtccctctgacgaagtg
ccaagcatcaatgagcttgccaatcatcgggatgatgacgagcgtaaagagcttgtgggt
gaatggctggcccacaagctcgatgatctctcggtcaagccagacgagaactcacgcgat
caaattaacgaattgaactctcagcgagatgatccgaatgatcatgagatccccttcggc
cgtgaaaccgagaacaggttcattcccggacagacttattaccgtgaccaaggcgaaatg
aaccagcaagaccgcgacatcatcgctgccaaccgcaactgggccgatgcccctatgttc
ccttcaatcactcgggggcagcctggaagacatcaacccgaatcgtcggcggctgccatg
gaaaagtttgagcgtatgtatcgtgatactgactccgtcttgtcgagagccgcaacatgg
ggaacacgtcgccgaagtctccctagtattttcgacctcgatatggcacagggcacgagt
ggcggtatcttgaaaaagctttcggtcagccgagagagcaaatcaaataagccgggaagc
cttctcgaaaaccttcgaggtctggtacgccgtcctagcgcatctcagctcctcaaacgc
acacgcagcagtggcaatgacgaggacagcttgcccagcagcgaggagagaggaagtcaa
gattcgaagcgcgatagtatttccaaacaaagagatggttaccttcaaccaacccgcatg
ggtagctggggcaagaagcccacaccttcaatcaacaccgccatcgcatccatgggtagc
aacattgcatccattggcacgacgcatactcggagcggatcggtcagtgtcagcggcacc
cctggcgggtctatcacatctccaaaaagcccctttggtggtctctctgtcaagaacccg
cttcgccgcgcacgaagcaaatctgagctccctaaaccttcaccgaatggtatgcaatca
gaaagccactcgactcttgtctcgatgtggaagcgggagacgggcggcccgcctgtagca
gcattagccaagtcgaagcaagtcgatatggacgacgacgaggatgacgatgacgatttc
ggcgatgaagctgatatgagaacaaacccaaatgttatagacaacataaccccgaatctt
gaagggttccagcaacatatcattgacctgaatccgagcctggctactgccaacaccttc
ctcgttgatcggatcgcataccatcaggtccagagatataaatacctgctaaaaaacaag
gttacccatattggtctaggagcagcatgcaactctggagtcatgtgcgcatctagggat
ggctctgctactcttcttgaccagaacaagaatgtgcgagagctggatccactttcatct
ccaaatgacgaggatgaggggtcgctgggcgagggtgccataaataccgagagtttccct
caggacattccgatgcctccaacaacccaccttccagccgaattcgagtgccgcctctgc
tatgcgaccaagaaatttatgaagccgtcagactggacgaagcatgtccatgaggacgtg
cagccttttacgtgtacctgggacaaatgccccgggccaaagatgtttaagcgcaaggct
gactgggttcgacatgaaaacgaaggccaccgtcagcttgagtggtggacatgtgacgtt
gaagcctgccatcatcagtgttatcgccgggataactttcttcagcatcttgtacgagag
cacaagtaccccgagcccaaggtcaagagcaaaactgccataaagaaggcgggcggttca
gaaccgacatggcaaaaggtcgagcagtgtcaccacgagaccacgaagaagccccatgat
gagccttgccgtttctgtggaaagacattcccaacgtggaagaaactgacagtgcacctg
gccaagcacatggagcaaatatcgttgccagtactccgtcttgtcgatgctaaagccagc
gagctcagtgcggacactatcatcagtccggtccaagaccctcctccacgaaacatctta
actacgcccatcgagcagaccaacctcccgatgcagtatccgatgggaggccaacaacag
catatttcacaccagaaccaacagatgtatcaaaacc---accagagccagatggcatac
cctgtcatgtcatctgactcgtatcaacagccg---------caacaacaacagggattt
tacaccgaacaatacaataatgttggcaacgtcggccacagcttttcgtcagcacatgca
gagatggggatgcatcccatgaat---cagaactataatgctccaatgcaggacatgaac
gtgacaaacgcaggttaccagcaaaatgccaacgccttcatgatgcccagcaacgggttg
aactcatacaaccaaatgaacgctctcggccttcagagccaaggtatgtctgttggaccg
atggtagcaatggtgtatgatgacccttcgagtggaaatggaagcccgttcagcggtcaa
ggatccgcgtccccctactctcactcaccaaacatgaatgccaacaccggcaatggcatg
tggggcgatagacgcatggctggattttaa
>Fp73
atgacttcaacgtttgatgtatcgcctgcgagtctttatgacaaagacaaccgctctact
caaccttattctacctcggatcagcacgtatcaacctcgtctttcagctcgaaccaactg
ttgcccacgttgtcgcataacgacaacgactccctctctccgattaactaccttgagaca
cccgattcaacttctagtttgggtcaataccaacccagtgacttcagcgaccttgacgac
gatccattctttggtgctgacttcaatgccgatggaggcactcccaactttctgggacag
ggcataactggactggaccaacctgtgggccagggatttatgccaaacaaagacgccgac
tctggcacgtgtccgttgacgccagaacaaacagcatcggtgcatgctacaccacctcag
agcgatctcacttatgctatcagggggtctgctccatctgagctacccaattgtatttcg
ccacaagtgattcagaagcgcttcaaccctgatccaattaatacaaagacgtctgagtta
acgccaagtcagagtagcagctgcctgtctagcgaagacgcacctggagtttccactatg
accagtcctcgcgttactgtctctatgtggggcacccataatgagacttcagttcattcc
tcggttgagcgcggcttcgatgatagtcctactacagtccgcggtggttttgagttggct
ggcgatttgatgtcgtctagaggcaacacctcagcccgtgactcttccggcaaatggcag
cgaaattcgtcaacaggccaagccggtctcgaccctaacaaccgtccctctgacgaagtg
ccaagcatcaatgagcttgccaatcatcgggatgatgacgagcgtaaagagcttgtgggt
gaatggctggcccacaagctcgatgatctctcggtcaagccagacgagaactcacgcgat
caaattaacgaattgaactctcagcgagatgatccgaatgatcatgagatccccttcggc
cgtgaaaccgagaacaggttcattcccggacagacttattaccgtgaccaaggcgaaatg
aaccagcaagaccgcgacatcatcgctgccaaccgcaactgggccgatgcccctatgttc
ccttcaatcactcgggggcagcctggaagacatcaacccgaatcgtcggcggctgccatg
gaaaagtttgagcgtatgtatcgtgatactgactccgtcttgtcgagagccgcaacatgg
ggaacacgtcgccgaagtctccctagtattttcgacctcgatatggcacagggcacgagt
ggcggtatcttgaaaaagctttcggtcagccgagagagcaaatcaaataagccgggaagc
cttctcgaaaaccttcgaggtctggtacgccgtcctagcgcatctcagctcctcaaacgc
acacgcagcagtggcaatgacgaggacagcttgcccagcagcgaggagagaggaagtcaa
gattcgaagcgcgatagtatttccaaacaaagagatggttaccttcaaccaacccgcatg
ggtagctggggcaagaagcccacaccttcaatcaacaccgccatcgcatccatgggtagc
aacattgcatccattggcacgacgcatactcggagcggatcggtcagtgtcagcggcacc
cctggcgggtctatcacatctccaaaaagcccctttggtggtctctctgtcaagaacccg
cttcgccgcgcacgaagcaaatctgagctccctaaaccttcaccgaatggtatgcaatca
gaaagccactcgactcttgtctcgatgtggaagcgggagacgggcggcccgcctgtagca
gcattagccaagtcgaagcaagtcgatatggacgacgacgaggatgacgatgacgatttc
ggcgatgaagctgatatgagaacaaacccaaatgttatagacaacataaccccgaatctt
gaagggttccagcaacatatcattgacctgaatccgagcctggctactgccaacaccttc
ctcgttgatcggatcgcataccatcaggtccagagatataaatacctgctaaaaaacaag
gttacccatattggtctaggagcagcatgcaactctggagtcatgtgcgcatctagggat
ggctctgctactcttcttgaccagaacaagaatgtgcgagagctggatccactttcatct
ccaaatgacgaggatgaggggtcgctgggcgagggtgccataaataccgagagtttccct
caggacattccgatgcctccaacaacccaccttccagccgaattcgagtgccgcctctgc
tatgcgaccaagaaatttatgaagccgtcagactggacgaagcatgtccatgaggacgtg
cagccttttacgtgtacctgggacaaatgccccgggccaaagatgtttaagcgcaaggct
gactgggttcgacatgaaaacgaaggccaccgtcagcttgagtggtggacatgtgacgtt
gaagcctgccatcatcagtgttatcgccgggataactttcttcagcatcttgtacgagag
cacaagtaccccgagcccaaggtcaagagcaaaactgccataaagaaggcgggcggttca
gaaccgacatggcaaaaggtcgagcagtgtcaccacgagaccacgaagaagccccatgat
gagccttgccgtttctgtggaaagacattcccaacgtggaagaaactgacagtgcacctg
gccaagcacatggagcaaatatcgttgccagtactccgtcttgtcgatgctaaagccagc
gagctcagtgcggacactatcatcagtccggtccaagaccctcctccacgaaacatctta
actacgcccatcgagcagaccaacctcccgatgcagtatccgatgggaggccaacaacag
catatttcacaccagaaccaacagatgtatcaaaacc---accagagccagatggcatac
cctgtcatgtcatctgactcgtatcaacagccg---------caacaacaacagggattt
tacaccgaacaatacaataatgttggcaacgtcggccacagcttttcgtcagcacatgca
gagatggggatgcatcccatgaat---cagaactataatgctccaatgcaggacatgaac
gtgacaaacgcaggttaccagcaaaatgccaacgccttcatgatgcccagcaacgggttg
aactcatacaaccaaatgaacgctctcggccttcagagccaaggtatgtctgttggaccg
atggtagcaatggtgtatgatgacccttcgagtggaaatggaagcccgttcagcggtcaa
ggatccgcgtccccctactctcactcaccaaacatgaatgccaacaccggcaatggcatg
tggggcgatagacgcatggctggattttaa
>Fp76
atgacttcaacgtttgatgtatcgcctgcgagtctttatgacaaagacaaccgctctact
caaccttattctacctcggatcagcacgtatcaacctcgtctttcagctcgaaccaactg
ttgcccacgttgtcgcataacgacaacgactccctctctccgattaactaccttgagaca
cccgattcaacttctagtttgggtcaataccaacccagtgacttcagcgaccttgacgac
gatccattctttggtgctgacttcaatgccgatggaggcactcccaactttctgggacag
ggcataactggactggaccaacctgtgggccagggatttatgccaaacaaagacgccgac
tctggcacgtgtccgttgacgccagaacaaacagcatcggtgcatgctacaccacctcag
agcgatctcacttatgctatcagggggtctgctccatctgagctacccaattgtatttcg
ccacaagtgattcagaagcgcttcaaccctgatccaattaatacaaagacgtctgagtta
acgccaagtcagagtagcagctgcctgtctagcgaagacgcacctggagtttccactatg
accagtcctcgcgttactgtctctatgtggggcacccataatgagacttcagttcattcc
tcggttgagcgcggcttcgatgatagtcctactacagtccgcggtggttttgagttggct
ggcgatttgatgtcgtctagaggcaacacctcagcccgtgactcttccggcaaatggcag
cgaaattcgtcaacaggccaagccggtctcgaccctaacaaccgtccctctgacgaagtg
ccaagcatcaatgagcttgccaatcatcgggatgatgacgagcgtaaagagcttgtgggt
gaatggctggcccacaagctcgatgatctctcggtcaagccagacgagaactcacgcgat
caaattaacgaattgaactctcagcgagatgatccgaatgatcatgagatccccttcggc
cgtgaaaccgagaacaggttcattcccggacagacttattaccgtgaccaaggcgaaatg
aaccagcaagaccgcgacatcatcgctgccaaccgcaactgggccgatgcccctatgttc
ccttcaatcactcgggggcagcctggaagacatcaacccgaatcgtcggcggctgccatg
gaaaagtttgagcgtatgtatcgtgatactgactccgtcttgtcgagagccgcaacatgg
ggaacacgtcgccgaagtctccctagtattttcgacctcgatatggcacagggcacgagt
ggcggtatcttgaaaaagctttcggtcagccgagagagcaaatcaaataagccgggaagc
cttctcgaaaaccttcgaggtctggtacgccgtcctagcgcatctcagctcctcaaacgc
acacgcagcagtggcaatgacgaggacagcttgcccagcagcgaggagagaggaagtcaa
gattcgaagcgcgatagtatttccaaacaaagagatggttaccttcaaccaacccgcatg
ggtagctggggcaagaagcccacaccttcaatcaacaccgccatcgcatccatgggtagc
aacattgcatccattggcacgacgcatactcggagcggatcggtcagtgtcagcggcacc
cctggcgggtctatcacatctccaaaaagcccctttggtggtctctctgtcaagaacccg
cttcgccgcgcacgaagcaaatctgagctccctaaaccttcaccgaatggtatgcaatca
gaaagccactcgactcttgtctcgatgtggaagcgggagacgggcggcccgcctgtagca
gcattagccaagtcgaagcaagtcgatatggacgacgacgaggatgacgatgacgatttc
ggcgatgaagctgatatgagaacaaacccaaatgttatagacaacataaccccgaatctt
gaagggttccagcaacatatcattgacctgaatccgagcctggctactgccaacaccttc
ctcgttgatcggatcgcataccatcaggtccagagatataaatacctgctaaaaaacaag
gttacccatattggtctaggagcagcatgcaactctggagtcatgtgcgcatctagggat
ggctctgctactcttcttgaccagaacaagaatgtgcgagagctggatccactttcatct
ccaaatgacgaggatgaggggtcgctgggcgagggtgccataaataccgagagtttccct
caggacattccgatgcctccaacaacccaccttccagccgaattcgagtgccgcctctgc
tatgcgaccaagaaatttatgaagccgtcagactggacgaagcatgtccatgaggacgtg
cagccttttacgtgtacctgggacaaatgccccgggccaaagatgtttaagcgcaaggct
gactgggttcgacatgaaaacgaaggccaccgtcagcttgagtggtggacatgtgacgtt
gaagcctgccatcatcagtgttatcgccgggataactttcttcagcatcttgtacgagag
cacaagtaccccgagcccaaggtcaagagcaaaactgccataaagaaggcgggcggttca
gaaccgacatggcaaaaggtcgagcagtgtcaccacgagaccacgaagaagccccatgat
gagccttgccgtttctgtggaaagacattcccaacgtggaagaaactgacagtgcacctg
gccaagcacatggagcaaatatcgttgccagtactccgtcttgtcgatgctaaagccagc
gagctcagtgcggacactatcatcagtccggtccaagaccctcctccacgaaacatctta
actacgcccatcgagcagaccaacctcccgatgcagtatccgatgggaggccaacaacag
catatttcacaccagaaccaacagatgtatcaaaacc---accagagccagatggcatac
cctgtcatgtcatctgactcgtatcaacagccg---------caacaacaacagggattt
tacaccgaacaatacaataatgttggcaacgtcggccacagcttttcgtcagcacatgca
gagatggggatgcatcccatgaat---cagaactataatgctccaatgcaggacatgaac
gtgacaaacgcaggttaccagcaaaatgccaacgccttcatgatgcccagcaacgggttg
aactcatacaaccaaatgaacgctctcggccttcagagccaaggtatgtctgttggaccg
atggtagcaatggtgtatgatgacccttcgagtggaaatggaagcccgttcagcggtcaa
ggatccgcgtccccctactctcactcaccaaacatgaatgccaacaccggcaatggcatg
tggggcgatagacgcatggctggattttaa
>Fp78
atgacttcaacgtttgatgtatcgcctgcgagtctttatgacaaagacaaccgctctact
caaccttattctacctcggatcagcacgtatcaacctcgtctttcagctcgaaccaactg
ttgcccacgttgtcgcataacgacaacgactccctctctccgattaactaccttgagaca
cccgattcaacttctagtttgggtcaataccaacccagtgacttcagcgaccttgacgac
gatccattctttggtgctgacttcaatgccgatggaggcactcccaactttctgggacag
ggcataactggactggaccaacctgtgggccagggatttatgccaaacaaagacgccgac
tctggcacgtgtccgttgacgccagaacaaacagcatcggtgcatgctacaccacctcag
agcgatctcacttatgctatcagggggtctgctccatctgagctacccaattgtatttcg
ccacaagtgattcagaagcgcttcaaccctgatccaattaatacaaagacgtctgagtta
acgccaagtcagagtagcagctgcctgtctagcgaagacgcacctggagtttccactatg
accagtcctcgcgttactgtctctatgtggggcacccataatgagacttcagttcattcc
tcggttgagcgcggcttcgatgatagtcctactacagtccgcggtggttttgagttggct
ggcgatttgatgtcgtctagaggcaacacctcagcccgtgactcttccggcaaatggcag
cgaaattcgtcaacaggccaagccggtctcgaccctaacaaccgtccctctgacgaagtg
ccaagcatcaatgagcttgccaatcatcgggatgatgacgagcgtaaagagcttgtgggt
gaatggctggcccacaagctcgatgatctctcggtcaagccagacgagaactcacgcgat
caaattaacgaattgaactctcagcgagatgatccgaatgatcatgagatccccttcggc
cgtgaaaccgagaacaggttcattcccggacagacttattaccgtgaccaaggcgaaatg
aaccagcaagaccgcgacatcatcgctgccaaccgcaactgggccgatgcccctatgttc
ccttcaatcactcgggggcagcctggaagacatcaacccgaatcgtcggcggctgccatg
gaaaagtttgagcgtatgtatcgtgatactgactccgtcttgtcgagagccgcaacatgg
ggaacacgtcgccgaagtctccctagtattttcgacctcgatatggcacagggcacgagt
ggcggtatcttgaaaaagctttcggtcagccgagagagcaaatcaaataagccgggaagc
cttctcgaaaaccttcgaggtctggtacgccgtcctagcgcatctcagctcctcaaacgc
acacgcagcagtggcaatgacgaggacagcttgcccagcagcgaggagagaggaagtcaa
gattcgaagcgcgatagtatttccaaacaaagagatggttaccttcaaccaacccgcatg
ggtagctggggcaagaagcccacaccttcaatcaacaccgccatcgcatccatgggtagc
aacattgcatccattggcacgacgcatactcggagcggatcggtcagtgtcagcggcacc
cctggcgggtctatcacatctccaaaaagcccctttggtggtctctctgtcaagaacccg
cttcgccgcgcacgaagcaaatctgagctccctaaaccttcaccgaatggtatgcaatca
gaaagccactcgactcttgtctcgatgtggaagcgggagacgggcggcccgcctgtagca
gcattagccaagtcgaagcaagtcgatatggacgacgacgaggatgacgatgacgatttc
ggcgatgaagctgatatgagaacaaacccaaatgttatagacaacataaccccgaatctt
gaagggttccagcaacatatcattgacctgaatccgagcctggctactgccaacaccttc
ctcgttgatcggatcgcataccatcaggtccagagatataaatacctgctaaaaaacaag
gttacccatattggtctaggagcagcatgcaactctggagtcatgtgcgcatctagggat
ggctctgctactcttcttgaccagaacaagaatgtgcgagagctggatccactttcatct
ccaaatgacgaggatgaggggtcgctgggcgagggtgccataaataccgagagtttccct
caggacattccgatgcctccaacaacccaccttccagccgaattcgagtgccgcctctgc
tatgcgaccaagaaatttatgaagccgtcagactggacgaagcatgtccatgaggacgtg
cagccttttacgtgtacctgggacaaatgccccgggccaaagatgtttaagcgcaaggct
gactgggttcgacatgaaaacgaaggccaccgtcagcttgagtggtggacatgtgacgtt
gaagcctgccatcatcagtgttatcgccgggataactttcttcagcatcttgtacgagag
cacaagtaccccgagcccaaggtcaagagcaaaactgccataaagaaggcgggcggttca
gaaccgacatggcaaaaggtcgagcagtgtcaccacgagaccacgaagaagccccatgat
gagccttgccgtttctgtggaaagacattcccaacgtggaagaaactgacagtgcacctg
gccaagcacatggagcaaatatcgttgccagtactccgtcttgtcgatgctaaagccagc
gagctcagtgcggacactatcatcagtccggtccaagaccctcctccacgaaacatctta
actacgcccatcgagcagaccaacctcccgatgcagtatccgatgggaggccaacaacag
catatttcacaccagaaccaacagatgtatcaaaacc---accagagccagatggcatac
cctgtcatgtcatctgactcgtatcaacagccg---------caacaacaacagggattt
tacaccgaacaatacaataatgttggcaacgtcggccacagcttttcgtcagcacatgca
gagatggggatgcatcccatgaat---cagaactataatgctccaatgcaggacatgaac
gtgacaaacgcaggttaccagcaaaatgccaacgccttcatgatgcccagcaacgggttg
aactcatacaaccaaatgaacgctctcggccttcagagccaaggtatgtctgttggaccg
atggtagcaatggtgtatgatgacccttcgagtggaaatggaagcccgttcagcggtcaa
ggatccgcgtccccctactctcactcaccaaacatgaatgccaacaccggcaatggcatg
tggggcgatagacgcatggctggattttaa
>Fp81
atgacttcaacgtttgatgtatcgcctgcgagtctttatgacaaagacaaccgctctact
caaccttattctacctcggatcagcacgtatcaacctcgtctttcagctcgaaccaactg
ttgcccacgttgtcgcataacgacaacgactccctctctccgattaactaccttgagaca
cccgattcaacttctagtttgggtcaataccaacccagtgacttcagcgaccttgacgac
gatccattctttggtgctgacttcaatgccgatggaggcactcccaactttctgggacag
ggcataactggactggaccaacctgtgggccagggatttatgccaaacaaagacgccgac
tctggcacgtgtccgttgacgccagaacaaacagcatcggtgcatgctacaccacctcag
agcgatctcacttatgctatcagggggtctgctccatctgagctacccaattgtatttcg
ccacaagtgattcagaagcgcttcaaccctgatccaattaatacaaagacgtctgagtta
acgccaagtcagagtagcagctgcctgtctagcgaagacgcacctggagtttccactatg
accagtcctcgcgttactgtctctatgtggggcacccataatgagacttcagttcattcc
tcggttgagcgcggcttcgatgatagtcctactacagtccgcggtggttttgagttggct
ggcgatttgatgtcgtctagaggcaacacctcagcccgtgactcttccggcaaatggcag
cgaaattcgtcaacaggccaagccggtctcgaccctaacaaccgtccctctgacgaagtg
ccaagcatcaatgagcttgccaatcatcgggatgatgacgagcgtaaagagcttgtgggt
gaatggctggcccacaagctcgatgatctctcggtcaagccagacgagaactcacgcgat
caaattaacgaattgaactctcagcgagatgatccgaatgatcatgagatccccttcggc
cgtgaaaccgagaacaggttcattcccggacagacttattaccgtgaccaaggcgaaatg
aaccagcaagaccgcgacatcatcgctgccaaccgcaactgggccgatgcccctatgttc
ccttcaatcactcgggggcagcctggaagacatcaacccgaatcgtcggcggctgccatg
gaaaagtttgagcgtatgtatcgtgatactgactccgtcttgtcgagagccgcaacatgg
ggaacacgtcgccgaagtctccctagtattttcgacctcgatatggcacagggcacgagt
ggcggtatcttgaaaaagctttcggtcagccgagagagcaaatcaaataagccgggaagc
cttctcgaaaaccttcgaggtctggtacgccgtcctagcgcatctcagctcctcaaacgc
acacgcagcagtggcaatgacgaggacagcttgcccagcagcgaggagagaggaagtcaa
gattcgaagcgcgatagtatttccaaacaaagagatggttaccttcaaccaacccgcatg
ggtagctggggcaagaagcccacaccttcaatcaacaccgccatcgcatccatgggtagc
aacattgcatccattggcacgacgcatactcggagcggatcggtcagtgtcagcggcacc
cctggcgggtctatcacatctccaaaaagcccctttggtggtctctctgtcaagaacccg
cttcgccgcgcacgaagcaaatctgagctccctaaaccttcaccgaatggtatgcaatca
gaaagccactcgactcttgtctcgatgtggaagcgggagacgggcggcccgcctgtagca
gcattagccaagtcgaagcaagtcgatatggacgacgacgaggatgacgatgacgatttc
ggcgatgaagctgatatgagaacaaacccaaatgttatagacaacataaccccgaatctt
gaagggttccagcaacatatcattgacctgaatccgagcctggctactgccaacaccttc
ctcgttgatcggatcgcataccatcaggtccagagatataaatacctgctaaaaaacaag
gttacccatattggtctaggagcagcatgcaactctggagtcatgtgcgcatctagggat
ggctctgctactcttcttgaccagaacaagaatgtgcgagagctggatccactttcatct
ccaaatgacgaggatgaggggtcgctgggcgagggtgccataaataccgagagtttccct
caggacattccgatgcctccaacaacccaccttccagccgaattcgagtgccgcctctgc
tatgcgaccaagaaatttatgaagccgtcagactggacgaagcatgtccatgaggacgtg
cagccttttacgtgtacctgggacaaatgccccgggccaaagatgtttaagcgcaaggct
gactgggttcgacatgaaaacgaaggccaccgtcagcttgagtggtggacatgtgacgtt
gaagcctgccatcatcagtgttatcgccgggataactttcttcagcatcttgtacgagag
cacaagtaccccgagcccaaggtcaagagcaaaactgccataaagaaggcgggcggttca
gaaccgacatggcaaaaggtcgagcagtgtcaccacgagaccacgaagaagccccatgat
gagccttgccgtttctgtggaaagacattcccaacgtggaagaaactgacagtgcacctg
gccaagcacatggagcaaatatcgttgccagtactccgtcttgtcgatgctaaagccagc
gagctcagtgcggacactatcatcagtccggtccaagaccctcctccacgaaacatctta
actacgcccatcgagcagaccaacctcccgatgcagtatccgatgggaggccaacaacag
catatttcacaccagaaccaacagatgtatcaaaacc---accagagccagatggcatac
cctgtcatgtcatctgactcgtatcaacagccg---------caacaacaacagggattt
tacaccgaacaatacaataatgttggcaacgtcggccacagcttttcgtcagcacatgca
gagatggggatgcatcccatgaat---cagaactataatgctccaatgcaggacatgaac
gtgacaaacgcaggttaccagcaaaatgccaacgccttcatgatgcccagcaacgggttg
aactcatacaaccaaatgaacgctctcggccttcagagccaaggtatgtctgttggaccg
atggtagcaatggtgtatgatgacccttcgagtggaaatggaagcccgttcagcggtcaa
ggatccgcgtccccctactctcactcaccaaacatgaatgccaacaccggcaatggcatg
tggggcgatagacgcatggctggattttaa
>Fp84
atgacttcaacgtttgatgtatcgcctgcgagtctttatgacaaagacaaccgctctact
caaccttattctacctcggatcagcacgtatcaacctcgtctttcagctcgaaccaactg
ttgcccacgttgtcgcataacgacaacgactccctctctccgattaactaccttgagaca
cccgattcaacttctagtttgggtcaataccaacccagtgacttcagcgaccttgacgac
gatccattctttggtgctgacttcaatgccgatggaggcactcccaactttctgggacag
ggcataactggactggaccaacctgtgggccagggatttatgccaaacaaagacgccgac
tctggcacgtgtccgttgacgccagaacaaacagcatcggtgcatgctacaccacctcag
agcgatctcacttatgctatcagggggtctgctccatctgagctacccaattgtatttcg
ccacaagtgattcagaagcgcttcaaccctgatccaattaatacaaagacgtctgagtta
acgccaagtcagagtagcagctgcctgtctagcgaagacgcacctggagtttccactatg
accagtcctcgcgttactgtctctatgtggggcacccataatgagacttcagttcattcc
tcggttgagcgcggcttcgatgatagtcctactacagtccgcggtggttttgagttggct
ggcgatttgatgtcgtctagaggcaacacctcagcccgtgactcttccggcaaatggcag
cgaaattcgtcaacaggccaagccggtctcgaccctaacaaccgtccctctgacgaagtg
ccaagcatcaatgagcttgccaatcatcgggatgatgacgagcgtaaagagcttgtgggt
gaatggctggcccacaagctcgatgatctctcggtcaagccagacgagaactcacgcgat
caaattaacgaattgaactctcagcgagatgatccgaatgatcatgagatccccttcggc
cgtgaaaccgagaacaggttcattcccggacagacttattaccgtgaccaaggcgaaatg
aaccagcaagaccgcgacatcatcgctgccaaccgcaactgggccgatgcccctatgttc
ccttcaatcactcgggggcagcctggaagacatcaacccgaatcgtcggcggctgccatg
gaaaagtttgagcgtatgtatcgtgatactgactccgtcttgtcgagagccgcaacatgg
ggaacacgtcgccgaagtctccctagtattttcgacctcgatatggcacagggcacgagt
ggcggtatcttgaaaaagctttcggtcagccgagagagcaaatcaaataagccgggaagc
cttctcgaaaaccttcgaggtctggtacgccgtcctagcgcatctcagctcctcaaacgc
acacgcagcagtggcaatgacgaggacagcttgcccagcagcgaggagagaggaagtcaa
gattcgaagcgcgatagtatttccaaacaaagagatggttaccttcaaccaacccgcatg
ggtagctggggcaagaagcccacaccttcaatcaacaccgccatcgcatccatgggtagc
aacattgcatccattggcacgacgcatactcggagcggatcggtcagtgtcagcggcacc
cctggcgggtctatcacatctccaaaaagcccctttggtggtctctctgtcaagaacccg
cttcgccgcgcacgaagcaaatctgagctccctaaaccttcaccgaatggtatgcaatca
gaaagccactcgactcttgtctcgatgtggaagcgggagacgggcggcccgcctgtagca
gcattagccaagtcgaagcaagtcgatatggacgacgacgaggatgacgatgacgatttc
ggcgatgaagctgatatgagaacaaacccaaatgttatagacaacataaccccgaatctt
gaagggttccagcaacatatcattgacctgaatccgagcctggctactgccaacaccttc
ctcgttgatcggatcgcataccatcaggtccagagatataaatacctgctaaaaaacaag
gttacccatattggtctaggagcagcatgcaactctggagtcatgtgcgcatctagggat
ggctctgctactcttcttgaccagaacaagaatgtgcgagagctggatccactttcatct
ccaaatgacgaggatgaggggtcgctgggcgagggtgccataaataccgagagtttccct
caggacattccgatgcctccaacaacccaccttccagccgaattcgagtgccgcctctgc
tatgcgaccaagaaatttatgaagccgtcagactggacgaagcatgtccatgaggacgtg
cagccttttacgtgtacctgggacaaatgccccgggccaaagatgtttaagcgcaaggct
gactgggttcgacatgaaaacgaaggccaccgtcagcttgagtggtggacatgtgacgtt
gaagcctgccatcatcagtgttatcgccgggataactttcttcagcatcttgtacgagag
cacaagtaccccgagcccaaggtcaagagcaaaactgccataaagaaggcgggcggttca
gaaccgacatggcaaaaggtcgagcagtgtcaccacgagaccacgaagaagccccatgat
gagccttgccgtttctgtggaaagacattcccaacgtggaagaaactgacagtgcacctg
gccaagcacatggagcaaatatcgttgccagtactccgtcttgtcgatgctaaagccagc
gagctcagtgcggacactatcatcagtccggtccaagaccctcctccacgaaacatctta
actacgcccatcgagcagaccaacctcccgatgcagtatccgatgggaggccaacaacag
catatttcacaccagaaccaacagatgtatcaaaacc---accagagccagatggcatac
cctgtcatgtcatctgactcgtatcaacagccg---------caacaacaacagggattt
tacaccgaacaatacaataatgttggcaacgtcggccacagcttttcgtcagcacatgca
gagatggggatgcatcccatgaat---cagaactataatgctccaatgcaggacatgaac
gtgacaaacgcaggttaccagcaaaatgccaacgccttcatgatgcccagcaacgggttg
aactcatacaaccaaatgaacgctctcggccttcagagccaaggtatgtctgttggaccg
atggtagcaatggtgtatgatgacccttcgagtggaaatggaagcccgttcagcggtcaa
ggatccgcgtccccctactctcactcaccaaacatgaatgccaacaccggcaatggcatg
tggggcgatagacgcatggctggattttaa
>Fp86
atgacttcaacgtttgatgtatcgcctgcgagtctttatgacaaagacaaccgctctact
caaccttattctacctcggatcagcacgtatcaacctcgtctttcagctcgaaccaactg
ttgcccacgttgtcgcataacgacaacgactccctctctccgattaactaccttgagaca
cccgattcaacttctagtttgggtcaataccaacccagtgacttcagcgaccttgacgac
gatccattctttggtgctgacttcaatgccgatggaggcactcccaactttctgggacag
ggcataactggactggaccaacctgtgggccagggatttatgccaaacaaagacgccgac
tctggcacgtgtccgttgacgccagaacaaacagcatcggtgcatgctacaccacctcag
agcgatctcacttatgctatcagggggtctgctccatctgagctacccaattgtatttcg
ccacaagtgattcagaagcgcttcaaccctgatccaattaatacaaagacgtctgagtta
acgccaagtcagagtagcagctgcctgtctagcgaagacgcacctggagtttccactatg
accagtcctcgcgttactgtctctatgtggggcacccataatgagacttcagttcattcc
tcggttgagcgcggcttcgatgatagtcctactacagtccgcggtggttttgagttggct
ggcgatttgatgtcgtctagaggcaacacctcagcccgtgactcttccggcaaatggcag
cgaaattcgtcaacaggccaagccggtctcgaccctaacaaccgtccctctgacgaagtg
ccaagcatcaatgagcttgccaatcatcgggatgatgacgagcgtaaagagcttgtgggt
gaatggctggcccacaagctcgatgatctctcggtcaagccagacgagaactcacgcgat
caaattaacgaattgaactctcagcgagatgatccgaatgatcatgagatccccttcggc
cgtgaaaccgagaacaggttcattcccggacagacttattaccgtgaccaaggcgaaatg
aaccagcaagaccgcgacatcatcgctgccaaccgcaactgggccgatgcccctatgttc
ccttcaatcactcgggggcagcctggaagacatcaacccgaatcgtcggcggctgccatg
gaaaagtttgagcgtatgtatcgtgatactgactccgtcttgtcgagagccgcaacatgg
ggaacacgtcgccgaagtctccctagtattttcgacctcgatatggcacagggcacgagt
ggcggtatcttgaaaaagctttcggtcagccgagagagcaaatcaaataagccgggaagc
cttctcgaaaaccttcgaggtctggtacgccgtcctagcgcatctcagctcctcaaacgc
acacgcagcagtggcaatgacgaggacagcttgcccagcagcgaggagagaggaagtcaa
gattcgaagcgcgatagtatttccaaacaaagagatggttaccttcaaccaacccgcatg
ggtagctggggcaagaagcccacaccttcaatcaacaccgccatcgcatccatgggtagc
aacattgcatccattggcacgacgcatactcggagcggatcggtcagtgtcagcggcacc
cctggcgggtctatcacatctccaaaaagcccctttggtggtctctctgtcaagaacccg
cttcgccgcgcacgaagcaaatctgagctccctaaaccttcaccgaatggtatgcaatca
gaaagccactcgactcttgtctcgatgtggaagcgggagacgggcggcccgcctgtagca
gcattagccaagtcgaagcaagtcgatatggacgacgacgaggatgacgatgacgatttc
ggcgatgaagctgatatgagaacaaacccaaatgttatagacaacataaccccgaatctt
gaagggttccagcaacatatcattgacctgaatccgagcctggctactgccaacaccttc
ctcgttgatcggatcgcataccatcaggtccagagatataaatacctgctaaaaaacaag
gttacccatattggtctaggagcagcatgcaactctggagtcatgtgcgcatctagggat
ggctctgctactcttcttgaccagaacaagaatgtgcgagagctggatccactttcatct
ccaaatgacgaggatgaggggtcgctgggcgagggtgccataaataccgagagtttccct
caggacattccgatgcctccaacaacccaccttccagccgaattcgagtgccgcctctgc
tatgcgaccaagaaatttatgaagccgtcagactggacgaagcatgtccatgaggacgtg
cagccttttacgtgtacctgggacaaatgccccgggccaaagatgtttaagcgcaaggct
gactgggttcgacatgaaaacgaaggccaccgtcagcttgagtggtggacatgtgacgtt
gaagcctgccatcatcagtgttatcgccgggataactttcttcagcatcttgtacgagag
cacaagtaccccgagcccaaggtcaagagcaaaactgccataaagaaggcgggcggttca
gaaccgacatggcaaaaggtcgagcagtgtcaccacgagaccacgaagaagccccatgat
gagccttgccgtttctgtggaaagacattcccaacgtggaagaaactgacagtgcacctg
gccaagcacatggagcaaatatcgttgccagtactccgtcttgtcgatgctaaagccagc
gagctcagtgcggacactatcatcagtccggtccaagaccctcctccacgaaacatctta
actacgcccatcgagcagaccaacctcccgatgcagtatccgatgggaggccaacaacag
catatttcacaccagaaccaacagatgtatcaaaacc---accagagccagatggcatac
cctgtcatgtcatctgactcgtatcaacagccg---------caacaacaacagggattt
tacaccgaacaatacaataatgttggcaacgtcggccacagcttttcgtcagcacatgca
gagatggggatgcatcccatgaat---cagaactataatgctccaatgcaggacatgaac
gtgacaaacgcaggttaccagcaaaatgccaacgccttcatgatgcccagcaacgggttg
aactcatacaaccaaatgaacgctctcggccttcagagccaaggtatgtctgttggaccg
atggtagcaatggtgtatgatgacccttcgagtggaaatggaagcccgttcagcggtcaa
ggatccgcgtccccctactctcactcaccaaacatgaatgccaacaccggcaatggcatg
tggggcgatagacgcatggctggattttaa
>Fvenenatum.busco
atgacttcaacgtttgatgtatcgcctgcgagtcttcatgataaagacaaccgctctact
caaccttattctacttcggatcagcacgtatcaacctcgtctttcagttcgaaccaactg
ttgcccacgttgtcgcacaacgacaacgactccctctccccgattaactatcttgagaca
cccgattcaacttctagtttgggtcaataccaacccagtgacttcagcgaccttgacgac
gatccattctttggtgctgacttcaatgccaatggaggcactcccaactttttggaacag
gacataactggactggaccaacctctgggccagggacttatgccaaataaggacgccgac
tctggcacgtatccgttgacgccagaacaaacagcatcggtgcatgctacaccacctcag
agcgatctcacttatgctatcagggggtctgctccatctgaactacccaattgtatttca
ccacaagagattcagaagcgcttcaaccctcatccaattaatacaaagacgtctgagttg
acaccaagtcagagtagcagctgcctgtctaatgaagacgcacctggagtttccactatg
accagtcctcgcgttactgtctctatgtggggcacccataccgagactccagttcattcc
tcagtcgagcgcagctttgatgatagtcctactacagtccgtggtggatttgagtcggct
ggcgatttgatgtcgtctggaggcaacacctcagcccgcgactcttccggcaaatggcag
cgaaattcgtcaacaggccaagccggtctcgaccccaacaaccgtccctcagacgaagtg
ccaagcatcaacgagcttgccaatcatcgggatgatgatgagcgtaaagagcttgtgggt
gaatggttggcccacaagctcgatgatctctcggtcaagccagacgagaactcacgagaa
caaatcaacgaattgaactctcagcgagatgatccgaatgatcgtgagatccccttcggc
cgtgaaaccgagaataggttcatccccggccagacttattaccgtgatcaaggtgaaatg
aaccagcaagaccgcgacatcattgctgccaaccgcaactgggctgatgcccctatgttc
ccttcgattactcgggggcagcctggaagacatcaacccgaatcctcagcggctgccatg
gaaaggtttgagcgtatgtatcgtgacactgactccgttttgtcgagagccgcaacatgg
ggaacacgtcgccgaagtcttcccagtatttttgatctcgacatggcacagggtacaagt
ggcggtctcctgaaaaagctctcagtcagccgagagagcaaatctaataagccgggaagc
cttctcgaaaatcttcgaggtctggtacgccgtcctagcgcatctcagctcctcaaacgc
acacgcagcagtggcaacgacgaggagagcttgcctagcagcgaggaaagaggaagtcaa
gattcgaagcgtgatagtatttccaaacaaagagatggttaccttcaaccaacccgaatg
ggtagctggggcaagaaacccacaccttcaatcaacaccgccatcgcatctatgggcagc
aacattgcatccattggcaccacacatactcgaagcggatcggttagtgtcagcggcact
cctggcgggtctatcacatctccaaagagcccctttggtggtctctctgtcaagaatccg
cttcgccgcgcgcgaagcaaatccgagctccctaaaccttcaccgaacggcatgcaatcg
gaaagccactcgactcttgtatctatgtggaagcgggaaacgggcggcccgcctgtagcg
gcattagccaagtcgaagcaagccgatctggatgacgacgaggatgacgacgacgatttc
ggcgacgaagctgatatgagaacaaacccgaatgtcatcgacaacataacaccgaatctt
gaagggtttcagcaacatatcattgacttgaacccgagcctggccactgccaacaccttc
ctcgttgatcgaatcgcataccatcaggtccagaggtataaatacctgttaaaaaacaag
gttgcccatattggtctaggagcagcatgcaactctggagtcatgtgcgcatccagggat
ggatctgctactcttcttgaccagaacaagaatgtgcgagagctggatcccctttcatct
ccaaacgacgaggacgaggggtcgctgggcgagggtgctataaataccgagagtttcccc
caggacattccaatgcctccaacaacccaccttccagctgaatttgagtgccgcctctgc
tatgcgaccaagaaatttatgaagccgtctgactggacgaagcatgtccacgaggacgtg
cagccttttacgtgtacctgggacaaatgccctgggccaaagatgtttaagcgcaaagct
gactgggttcgacacgaaaacgaaggtcaccgacagcttgagtggtggacatgcgacgtt
gaagcatgtcatcaccagtgttatcgccgggataacttccttcagcatctcgtacgagag
cacaagtatcccgagcccaaggtcaagagcaaaactgccataaagaaggcgggcggttca
gaacccacatggcaaaaggtcgaacagtgccaccacgagaccacgaagaagccccacgat
gagccttgccgtttctgtggaaagacattccccacgtggaagaaactgacagtgcacctg
gccaagcacatggagcaaatatcgttgcccgtactccgtcttgtcgatgctaaagccagc
gagcttagtgcggatactatcattagcccggttcaagaccctcctccacgaaacatctta
actacgcccctcgagcaaaccaacctcctgatgcagtatcaagtgggaggccaacaacag
catattccacaacagaaccaacagatgtatcaaaaccacaaccagaaccagatggcatac
cctgtcatgtcatctgacccgtatcagcagtcgcaacagcaacaacaacagcagggattt
tacaccgagcagtacaacaatgttggtaacgtcggccacgacttttcatcagcacatgca
gagatggggatgcatcccatgaatcaccagaactataatgctccgatgcaggatatgaat
gtgacaagcgcaggctatcagcaaaatgccaatgccttcatgatgcctagcaatgggttg
gactcatacaaccagatgaatgccctcggcgttcagagccatggtatgcctgttggaccg
atgggagcaatggtgtatgatgatccttcgagtggaaatggaagccctttcagcgggcaa
ggatctgcgtccccctactctcactcaccaaacatgaatgccaacaccggcaatagcatg
tggggcgatagacgcatggctggattttag
