# Supplementary material for: Apicidin biosynthesis is linked to accessory chromosomes in Fusarium poae isolates
Source: BMC Genomics. 2021 Aug 4;22:591. doi: 10.1186/s12864-021-07617-y (PMC8340494; doi:10.1186/s12864-021-07617-y)
Supplement: Supplementary file 17 — Additional file 17. Compressed folder containing alignments for each of the 4141 orthologs used in BUSCO analysis. [file 12864_2021_7617_MOESM17_ESM.zip › Fven2_nt_MAFFT/18782at5125_nt.mafft.fasta]

>Fp105
atgggtggacgacaggctcacggaaggccccttgtggcagcacccaaagccaaagccgcc
aacaaaaagtcaaaggcgagatcacaaaagaatgcgctcgatgcgttcggtattgcgcag
gaaaacttcgcgcccaaacaaaagcgaacacctcgagcgagaggcttggatgccgaaata
gagcgaaagcatggacgaggcgacgaggagggtgatgaggacgaagacgaagaggagcct
caaaggaagaaggccaagagacctagcagaactgc------cgatgacgatgccgaatat
ggaagcgacagcgagggaaacgagtggcaattgggaggtctgcaagaagacgacgaggac
tccgagattgagagtgatgatgcgcttggcgacagtgatgatggcaagttcgatggctac
acattccgtggaagcaagtctacaaagcacgaggtaggtctgttttatagaaattgccca
gatgcaagtctgacatgcgaaaaggacgacgattcagaggacgattcccaagacgatgag
ggcgagaccctcggcgcagacgcaattgacttggcaacagctctcgatcagttcgaagag
tcggacgacgagccgcaacagaaggaccaatccgggtcttcagagtcagatgatgatgcg
tccgacgagtcagaagaagacga------------cgaatctggcgattctgatggcgaa
gatgtagacccagaaaagatgcaaggtctgatcaagcaatttggaggccaaaaagatgat
ggagacgagaagccaaaggcaaaggccaagatcagcctaagcgatcttgggctagccggc
atcagcgacgccaatattaagaaatccatgaagctcatgagcaaggaagagaaggacaaa
cgccctggtgtttcaaagaaattgaatgtacccttagcaagaagacaacaagaccaactc
gaccgaagcgcagcttacgaaaagaccaacgagactctggaccgatggaacgacacagtc
aagcagaaccgaagagcagagcatctggtgttccctctgccccagaactctacaactgcg
ggtcttgacaccactgagatccagcccctaaacatcaccaagccaagcaacgagctcgag
tctaccattatgtctattatggagcagagtggtctgactatggataaacctaaaaagccc
aaggagaaggattacgatgaagagggtaacgaactcacccgcagagaggctctcgcgcgc
aagcgtatagaccgtgaggaggccgcacgagaggccaagcgagccaagcgtatcaagaag
atcaaaagcaaggcctaccaccgagtgcaccgaaaacagcgtgagcgcgagcgtgaggga
gaggaggacgaggatatagactccgaggcagagcgtgaggcgcaagatcgccgacgtgct
ctggagcgtgtcggacagcgacacaagaacagcaaatgggctaagcttggtaacaagacg
aagcgagctgtgtgggatgacgaattccgtactggcctgactgagatggctcgcaaggat
gaggagctccgaaggagaaaggagggtcgtgctggtggctctgacgagtcgtctgactcc
gacagtgactctgacggtggtgaagcatccttgcgtcgcgatttggcggcccttgaagaa
gaagacaacgagccccaaaagggcttgatgggcatgaagttcatgcaaaaggccgaggct
gctaagaaggaggcagatgcggctctcgtcaaccagatccgacgagagcttgatggtgag
gtatttgatgggtctggagacgagctggaagaggttggtcgacgacaatacggcgctgcc
gatggtaagccattcaagccggctctcgaaacatcagcccgggtatccaagaagcgcaaa
tccgaggataaaagtgacgacgacgacgacgtcgtgataaccaccaacggcgctgcctat
aatcccgccgttcccaacattacatccctctctgagcctgcggccccaacaactacaggc
aaatggtcccgtggcgagtcgcgaagtaaaaagaacaagagtcagtctacaggaaatgtt
ggcgatctcgacctcacatcccataccctcgtcgtcgagcgttcaagcaaggccaaatcc
aagccaaaaccccggactgccgacgaaggttcggacgctgagtccgatactgatctgcat
ctacccatggcgattcgcgatcaagaaatgcttgaacgtgccttcgccggcgaggatgtt
gcaggggacttcgaggccgagaagacggctattgccgaggacgaggatgacaagatcatt
gacaatacactccctggttggggatcgtgggttggtgatggcgtgagcgcaaaggagaag
aagcgacaccagggccgtttcctaacaaaggtgaatggtatcaagcagaaggaccgcaag
gatgccaagctggaaaaggttataatcaatgagaagcgcatcaaaaagaatgaccgctac
cttgcatcacagcttcctcacccctttgagtcccgccagcagtacgagcgctcgctacgt
ctacctgtcgggccagagtggcagacaaaggagaccttccagggcagcaccaaacctcgc
gtactcatgaagcaaggcattattgcacccatgtctaagccgaccatatag
>Fp108
atgggtggacgacaggctcacggaaggccccttgtggcagcacccaaagccaaagccgcc
aacaaaaagtcaaaggcgagatcacaaaagaatgcgctcgatgcgttcggtattgcgcag
gaaaacttcgcgcccaaacaaaagcgaacacctcgagcgagaggcttggatgccgaaata
gagcgaaagcatggacgaggcgacgaggagggtgatgaggacgaagacgaagaggagcct
caaaggaagaaggccaagagacctagcagaactgc------cgatgacgatgccgaatat
ggaagcgacagcgagggaaacgagtggcaattgggaggtctgcaagaagacgacgaggac
tccgagattgagagtgatgatgcgcttggcgacagtgatgatggcaagttcgatggctac
acattccgtggaagcaagtctacaaagcacgaggtaggtctgttttatagaaattgccca
gatgcaagtctgacatgcgaaaaggacgacgattcagaggacgattcccaagacgatgag
ggcgagaccctcggcgcagacgcaattgacttggcaacagctctcgatcagttcgaagag
tcggacgacgagccgcaacagaaggaccaatccgggtcttcagagtcagatgatgatgcg
tccgacgagtcagaagaagacga------------cgaatctggcgattctgatggcgaa
gatgtagacccagaaaagatgcaaggtctgatcaagcaatttggaggccaaaaagatgat
ggagacgagaagccaaaggcaaaggccaagatcagcctaagcgatcttgggctagccggc
atcagcgacgccaatattaagaaatccatgaagctcatgagcaaggaagagaaggacaaa
cgccctggtgtttcaaagaaattgaatgtacccttagcaagaagacaacaagaccaactc
gaccgaagcgcagcttacgaaaagaccaacgagactctggaccgatggaacgacacagtc
aagcagaaccgaagagcagagcatctggtgttccctctgccccagaactctacaactgcg
ggtcttgacaccactgagatccagcccctaaacatcaccaagccaagcaacgagctcgag
tctaccattatgtctattatggagcagagtggtctgactatggataaacctaaaaagccc
aaggagaaggattacgatgaagagggtaacgaactcacccgcagagaggctctcgcgcgc
aagcgtatagaccgtgaggaggccgcacgagaggccaagcgagccaagcgtatcaagaag
atcaaaagcaaggcctaccaccgagtgcaccgaaaacagcgtgagcgcgagcgtgaggga
gaggaggacgaggatatagactccgaggcagagcgtgaggcgcaagatcgccgacgtgct
ctggagcgtgtcggacagcgacacaagaacagcaaatgggctaagcttggtaacaagacg
aagcgagctgtgtgggatgacgaattccgtactggcctgactgagatggctcgcaaggat
gaggagctccgaaggagaaaggagggtcgtgctggtggctctgacgagtcgtctgactcc
gacagtgactctgacggtggtgaagcatccttgcgtcgcgatttggcggcccttgaagaa
gaagacaacgagccccaaaagggcttgatgggcatgaagttcatgcaaaaggccgaggct
gctaagaaggaggcagatgcggctctcgtcaaccagatccgacgagagcttgatggtgag
gtatttgatgggtctggagacgagctggaagaggttggtcgacgacaatacggcgctgcc
gatggtaagccattcaagccggctctcgaaacatcagcccgggtatccaagaagcgcaaa
tccgaggataaaagtgacgacgacgacgacgtcgtgataaccaccaacggcgctgcctat
aatcccgccgttcccaacattacatccctctctgagcctgcggccccaacaactacaggc
aaatggtcccgtggcgagtcgcgaagtaaaaagaacaagagtcagtctacaggaaatgtt
ggcgatctcgacctcacatcccataccctcgtcgtcgagcgttcaagcaaggccaaatcc
aagccaaaaccccggactgccgacgaaggttcggacgctgagtccgatactgatctgcat
ctacccatggcgattcgcgatcaagaaatgcttgaacgtgccttcgccggcgaggatgtt
gcaggggacttcgaggccgagaagacggctattgccgaggacgaggatgacaagatcatt
gacaatacactccctggttggggatcgtgggttggtgatggcgtgagcgcaaaggagaag
aagcgacaccagggccgtttcctaacaaaggtgaatggtatcaagcagaaggaccgcaag
gatgccaagctggaaaaggttataatcaatgagaagcgcatcaaaaagaatgaccgctac
cttgcatcacagcttcctcacccctttgagtcccgccagcagtacgagcgctcgctacgt
ctacctgtcgggccagagtggcagacaaaggagaccttccagggcagcaccaaacctcgc
gtactcatgaagcaaggcattattgcacccatatcc---caaggcttgtaa
>Fp118
atgggtggacgacaggctcacggaaggccccttgtggcagcacccaaagccaaagccgcc
aacaaaaagtcaaaggcgagatcacaaaagaatgcgctcgatgcgttcggtattgcgcag
gaaaacttcgcgcccaaacaaaagcgaacacctcgagcgagaggcttggatgccgaaata
gagcgaaagcatggacgaggcgacgaggagggtgatgaggacgaagacgaagaggagcct
caaaggaagaaggccaagagacctagcagaactgc------cgatgacgatgccgaatat
ggaagcgacagcgagggaaacgagtggcaattgggaggtctgcaagaagacgacgaggac
tccgagattgagagtgatgatgcgcttggcgacagtgatgatggcaagttcgatggctac
acattccgtggaagcaagtctacaaagcacgaggtaggtctgttttatagaaattgccca
gatgcaagtctgacatgcgaaaaggacgacgattcagaggacgattcccaagacgatgag
ggcgagaccctcggcgcagacgcaattgacttggcaacagctctcgatcagttcgaagag
tcggacgacgagccgcaacagaaggaccaatccgggtcttcagagtcagatgatgatgcg
tccgacgagtcagaagaagacga------------cgaatctggcgattctgatggcgaa
gatgtagacccagaaaagatgcaaggtctgatcaagcaatttggaggccaaaaagatgat
ggagacgagaagccaaaggcaaaggccaagatcagcctaagcgatcttgggctagccggc
atcagcgacgccaatattaagaaatccatgaagctcatgagcaaggaagagaaggacaaa
cgccctggtgtttcaaagaaattgaatgtacccttagcaagaagacaacaagaccaactc
gaccgaagcgcagcttacgaaaagaccaacgagactctggaccgatggaacgacacagtc
aagcagaaccgaagagcagagcatctggtgttccctctgccccagaactctacaactgcg
ggtcttgacaccactgagatccagcccctaaacatcaccaagccaagcaacgagctcgag
tctaccattatgtctattatggagcagagtggtctgactatggataaacctaaaaagccc
aaggagaaggattacgatgaagagggtaacgaactcacccgcagagaggctctcgcgcgc
aagcgtatagaccgtgaggaggccgcacgagaggccaagcgagccaagcgtatcaagaag
atcaaaagcaaggcctaccaccgagtgcaccgaaaacagcgtgagcgcgagcgtgaggga
gaggaggacgaggatatagactccgaggcagagcgtgaggcgcaagatcgccgacgtgct
ctggagcgtgtcggacagcgacacaagaacagcaaatgggctaagcttggtaacaagacg
aagcgagctgtgtgggatgacgaattccgtactggcctgactgagatggctcgcaaggat
gaggagctccgaaggagaaaggagggtcgtgctggtggctctgacgagtcgtctgactcc
gacagtgactctgacggtggtgaagcatccttgcgtcgcgatttggcggcccttgaagaa
gaagacaacgagccccaaaagggcttgatgggcatgaagttcatgcaaaaggccgaggct
gctaagaaggaggcagatgcggctctcgtcaaccagatccgacgagagcttgatggtgag
gtatttgatgggtctggagacgagctggaagaggttggtcgacgacaatacggcgctgcc
gatggtaagccattcaagccggctctcgaaacatcagcccgggtatccaagaagcgcaaa
tccgaggataaaagtgacgacgacgacgacgtcgtgataaccaccaacggcgctgcctat
aatcccgccgttcccaacattacatccctctctgagcctgcggccccaacaactacaggc
aaatggtcccgtggcgagtcgcgaagtaaaaagaacaagagtcagtctacaggaaatgtt
ggcgatctcgacctcacatcccataccctcgtcgtcgagcgttcaagcaaggccaaatcc
aagccaaaaccccggactgccgacgaaggttcggacgctgagtccgatactgatctgcat
ctacccatggcgattcgcgatcaagaaatgcttgaacgtgccttcgccggcgaggatgtt
gcaggggacttcgaggccgagaagacggctattgccgaggacgaggatgacaagatcatt
gacaatacactccctggttggggatcgtgggttggtgatggcgtgagcgcaaaggagaag
aagcgacaccagggccgtttcctaacaaaggtgaatggtatcaagcagaaggaccgcaag
gatgccaagctggaaaaggttataatcaatgagaagcgcatcaaaaagaatgaccgctac
cttgcatcacagcttcctcacccctttgagtcccgccagcagtacgagcgctcgctacgt
ctacctgtcgggccagagtggcagacaaaggagaccttccagggcagcaccaaacctcgc
gtactcatgaagcaaggcattattgcacccatgtctaagccgaccatatag
>Fp122
atgggtggacgacaggctcacggaaggccccttgtggcagcacccaaagccaaagccgcc
aacaaaaagtcaaaggcgagatcacaaaagaatgcgctcgatgcgttcggtattgcgcag
gaaaacttcgcgcccaaacaaaagcgaacacctcgagcgagaggcttggatgccgaaata
gagcgaaagcatggacgaggcgacgaggagggtgatgaggacgaagacgaagaggagcct
caaaggaagaaggccaagagacctagcagaactgc------cgatgacgatgccgaatat
ggaagcgacagcgagggaaacgagtggcaattgggaggtctgcaagaagacgacgaggac
tccgagattgagagtgatgatgcgcttggcgacagtgatgatggcaagttcgatggctac
acattccgtggaagcaagtctacaaagcacgaggtaggtctgttttatagaaattgccca
gatgcaagtctgacatgcgaaaaggacgacgattcagaggacgattcccaagacgatgag
ggcgagaccctcggcgcagacgcaattgacttggcaacagctctcgatcagttcgaagag
tcggacgacgagccgcaacagaaggaccaatccgggtcttcagagtcagatgatgatgcg
tccgacgagtcagaagaagacga------------cgaatctggcgattctgatggcgaa
gatgtagacccagaaaagatgcaaggtctgatcaagcaatttggaggccaaaaagatgat
ggagacgagaagccaaaggcaaaggccaagatcagcctaagcgatcttgggctagccggc
atcagcgacgccaatattaagaaatccatgaagctcatgagcaaggaagagaaggacaaa
cgccctggtgtttcaaagaaattgaatgtacccttagcaagaagacaacaagaccaactc
gaccgaagcgcagcttacgaaaagaccaacgagactctggaccgatggaacgacacagtc
aagcagaaccgaagagcagagcatctggtgttccctctgccccagaactctacaactgcg
ggtcttgacaccactgagatccagcccctaaacatcaccaagccaagcaacgagctcgag
tctaccattatgtctattatggagcagagtggtctgactatggataaacctaaaaagccc
aaggagaaggattacgatgaagagggtaacgaactcacccgcagagaggctctcgcgcgc
aagcgtatagaccgtgaggaggccgcacgagaggccaagcgagccaagcgtatcaagaag
atcaaaagcaaggcctaccaccgagtgcaccgaaaacagcgtgagcgcgagcgtgaggga
gaggaggacgaggatatagactccgaggcagagcgtgaggcgcaagatcgccgacgtgct
ctggagcgtgtcggacagcgacacaagaacagcaaatgggctaagcttggtaacaagacg
aagcgagctgtgtgggatgacgaattccgtactggcctgactgagatggctcgcaaggat
gaggagctccgaaggagaaaggagggtcgtgctggtggctctgacgagtcgtctgactcc
gacagtgactctgacggtggtgaagcatccttgcgtcgcgatttggcggcccttgaagaa
gaagacaacgagccccaaaagggcttgatgggcatgaagttcatgcaaaaggccgaggct
gctaagaaggaggcagatgcggctctcgtcaaccagatccgacgagagcttgatggtgag
gtatttgatgggtctggagacgagctggaagaggttggtcgacgacaatacggcgctgcc
gatggtaagccattcaagccggctctcgaaacatcagcccgggtatccaagaagcgcaaa
tccgaggataaaagtgacgacgacgacgacgtcgtgataaccaccaacggcgctgcctat
aatcccgccgttcccaacattacatccctctctgagcctgcggccccaacaactacaggc
aaatggtcccgtggcgagtcgcgaagtaaaaagaacaagagtcagtctacaggaaatgtt
ggcgatctcgacctcacatcccataccctcgtcgtcgagcgttcaagcaaggccaaatcc
aagccaaaaccccggactgccgacgaaggttcggacgctgagtccgatactgatctgcat
ctacccatggcgattcgcgatcaagaaatgcttgaacgtgccttcgccggcgaggatgtt
gcaggggacttcgaggccgagaagacggctattgccgaggacgaggatgacaagatcatt
gacaatacactccctggttggggatcgtgggttggtgatggcgtgagcgcaaaggagaag
aagcgacaccagggccgtttcctaacaaaggtgaatggtatcaagcagaaggaccgcaag
gatgccaagctggaaaaggttataatcaatgagaagcgcatcaaaaagaatgaccgctac
cttgcatcacagcttcctcacccctttgagtcccgccagcagtacgagcgctcgctacgt
ctacctgtcgggccagagtggcagacaaaggagaccttccagggcagcaccaaacctcgc
gtactcatgaagcaaggcattattgcacccatatcc---caaggcttgtaa
>Fp125
atgggtggacgacaggctcacggaaggccccttgtggcagcacccaaagccaaagccgcc
aacaaaaagtcaaaggcgagatcacaaaagaatgcgctcgatgcgttcggtattgcgcag
gaaaacttcgcgcccaaacaaaagcgaacacctcgagcgagaggcttggatgccgaaata
gagcgaaagcatggacgaggcgacgaggagggtgatgaggacgaagacgaagaggagcct
caaaggaagaaggccaagagacctagcagaactgc------cgatgacgatgccgaatat
ggaagcgacagcgagggaaacgagtggcaattgggaggtctgcaagaagacgacgaggac
tccgagattgagagtgatgatgcgcttggcgacagtgatgatggcaagttcgatggctac
acattccgtggaagcaagtctacaaagcacgaggtaggtctgttttatagaaattgccca
gatgcaagtctgacatgcgaaaaggacgacgattcagaggacgattcccaagacgatgag
ggcgagaccctcggcgcagacgcaattgacttggcaacagctctcgatcagttcgaagag
tcggacgacgagccgcaacagaaggaccaatccgggtcttcagagtcagatgatgatgcg
tccgacgagtcagaagaagacga------------cgaatctggcgattctgatggcgaa
gatgtagacccagaaaagatgcaaggtctgatcaagcaatttggaggccaaaaagatgat
ggagacgagaagccaaaggcaaaggccaagatcagcctaagcgatcttgggctagccggc
atcagcgacgccaatattaagaaatccatgaagctcatgagcaaggaagagaaggacaaa
cgccctggtgtttcaaagaaattgaatgtacccttagcaagaagacaacaagaccaactc
gaccgaagcgcagcttacgaaaagaccaacgagactctggaccgatggaacgacacagtc
aagcagaaccgaagagcagagcatctggtgttccctctgccccagaactctacaactgcg
ggtcttgacaccactgagatccagcccctaaacatcaccaagccaagcaacgagctcgag
tctaccattatgtctattatggagcagagtggtctgactatggataaacctaaaaagccc
aaggagaaggattacgatgaagagggtaacgaactcacccgcagagaggctctcgcgcgc
aagcgtatagaccgtgaggaggccgcacgagaggccaagcgagccaagcgtatcaagaag
atcaaaagcaaggcctaccaccgagtgcaccgaaaacagcgtgagcgcgagcgtgaggga
gaggaggacgaggatatagactccgaggcagagcgtgaggcgcaagatcgccgacgtgct
ctggagcgtgtcggacagcgacacaagaacagcaaatgggctaagcttggtaacaagacg
aagcgagctgtgtgggatgacgaattccgtactggcctgactgagatggctcgcaaggat
gaggagctccgaaggagaaaggagggtcgtgctggtggctctgacgagtcgtctgactcc
gacagtgactctgacggtggtgaagcatccttgcgtcgcgatttggcggcccttgaagaa
gaagacaacgagccccaaaagggcttgatgggcatgaagttcatgcaaaaggccgaggct
gctaagaaggaggcagatgcggctctcgtcaaccagatccgacgagagcttgatggtgag
gtatttgatgggtctggagacgagctggaagaggttggtcgacgacaatacggcgctgcc
gatggtaagccattcaagccggctctcgaaacatcagcccgggtatccaagaagcgcaaa
tccgaggataaaagtgacgacgacgacgacgtcgtgataaccaccaacggcgctgcctat
aatcccgccgttcccaacattacatccctctctgagcctgcggccccaacaactacaggc
aaatggtcccgtggcgagtcgcgaagtaaaaagaacaagagtcagtctacaggaaatgtt
ggcgatctcgacctcacatcccataccctcgtcgtcgagcgttcaagcaaggccaaatcc
aagccaaaaccccggactgccgacgaaggttcggacgctgagtccgatactgatctgcat
ctacccatggcgattcgcgatcaagaaatgcttgaacgtgccttcgccggcgaggatgtt
gcaggggacttcgaggccgagaagacggctattgccgaggacgaggatgacaagatcatt
gacaatacactccctggttggggatcgtgggttggtgatggcgtgagcgcaaaggagaag
aagcgacaccagggccgtttcctaacaaaggtgaatggtatcaagcagaaggaccgcaag
gatgccaagctggaaaaggttataatcaatgagaagcgcatcaaaaagaatgaccgctac
cttgcatcacagcttcctcacccctttgagtcccgccagcagtacgagcgctcgctacgt
ctacctgtcgggccagagtggcagacaaaggagaccttccagggcagcaccaaacctcgc
gtactcatgaagcaaggcattattgcacccatatcc---caaggcttgtaa
>Fp13r
atgggtggacgacaggctcacggaaggccccttgtggcagcacccaaagccaaagccgcc
aacaaaaagtcaaaggcgagatcacaaaagaatgcgctcgatgcgttcggtattgcgcag
gaaaacttcgcgcccaaacaaaagcgaacacctcgagcgagaggcttggatgccgaaata
gagcgaaagcatggacgaggcgacgaggagggtgatgaggacgaagacgaagaggagcct
caaaggaagaaggccaagagacctagcagaactgc------cgatgacgatgccgaatat
ggaagcgacagcgagggaaacgagtggcaattgggaggtctgcaagaagacgacgaggac
tccgagattgagagtgatgatgcgcttggcgacagtgatgatggcaagttcgatggctac
acattccgtggaagcaagtctacaaagcacgaggtaggtctgttttatagaaattgccca
gatgcaagtctgacatgcgaaaaggacgacgattcagaggacgattcccaagacgatgag
ggcgagaccctcggcgcagacgcaattgacttggcaacagctctcgatcagttcgaagag
tcggacgacgagccgcaacagaaggaccaatccgggtcttcagagtcagatgatgatgcg
tccgacgagtcagaagaagacga------------cgaatctggcgattctgatggcgaa
gatgtagacccagaaaagatgcaaggtctgatcaagcaatttggaggccaaaaagatgat
ggagacgagaagccaaaggcaaaggccaagatcagcctaagcgatcttgggctagccggc
atcagcgacgccaatattaagaaatccatgaagctcatgagcaaggaagagaaggacaaa
cgccctggtgtttcaaagaaattgaatgtacccttagcaagaagacaacaagaccaactc
gaccgaagcgcagcttacgaaaagaccaacgagactctggaccgatggaacgacacagtc
aagcagaaccgaagagcagagcatctggtgttccctctgccccagaactctacaactgcg
ggtcttgacaccactgagatccagcccctaaacatcaccaagccaagcaacgagctcgag
tctaccattatgtctattatggagcagagtggtctgactatggataaacctaaaaagccc
aaggagaaggattacgatgaagagggtaacgaactcacccgcagagaggctctcgcgcgc
aagcgtatagaccgtgaggaggccgcacgagaggccaagcgagccaagcgtatcaagaag
atcaaaagcaaggcctaccaccgagtgcaccgaaaacagcgtgagcgcgagcgtgaggga
gaggaggacgaggatatagactccgaggcagagcgtgaggcgcaagatcgccgacgtgct
ctggagcgtgtcggacagcgacacaagaacagcaaatgggctaagcttggtaacaagacg
aagcgagctgtgtgggatgacgaattccgtactggcctgactgagatggctcgcaaggat
gaggagctccgaaggagaaaggagggtcgtgctggtggctctgacgagtcgtctgactcc
gacagtgactctgacggtggtgaagcatccttgcgtcgcgatttggcggcccttgaagaa
gaagacaacgagccccaaaagggcttgatgggcatgaagttcatgcaaaaggccgaggct
gctaagaaggaggcagatgcggctctcgtcaaccagatccgacgagagcttgatggtgag
gtatttgatgggtctggagacgagctggaagaggttggtcgacgacaatacggcgctgcc
gatggtaagccattcaagccggctctcgaaacatcagcccgggtatccaagaagcgcaaa
tccgaggataaaagtgacgacgacgacgacgtcgtgataaccaccaacggcgctgcctat
aatcccgccgttcccaacattacatccctctctgagcctgcggccccaacaactacaggc
aaatggtcccgtggcgagtcgcgaagtaaaaagaacaagagtcagtctacaggaaatgtt
ggcgatctcgacctcacatcccataccctcgtcgtcgagcgttcaagcaaggccaaatcc
aagccaaaaccccggactgccgacgaaggttcggacgctgagtccgatactgatctgcat
ctacccatggcgattcgcgatcaagaaatgcttgaacgtgccttcgccggcgaggatgtt
gcaggggacttcgaggccgagaagacggctattgccgaggacgaggatgacaagatcatt
gacaatacactccctggttggggatcgtgggttggtgatggcgtgagcgcaaaggagaag
aagcgacaccagggccgtttcctaacaaaggtgaatggtatcaagcagaaggaccgcaag
gatgccaagctggaaaaggttataatcaatgagaagcgcatcaaaaagaatgaccgctac
cttgcatcacagcttcctcacccctttgagtcccgccagcagtacgagcgctcgctacgt
ctacctgtcgggccagagtggcagacaaaggagaccttccagggcagcaccaaacctcgc
gtactcatgaagcaaggcattattgcacccatgtctaagccgaccatatag
>Fp144
atgggtggacgacaggctcacggaaggccccttgtggcagcacccaaagccaaagccgcc
aacaaaaagtcaaaggcgagatcacaaaagaatgcgctcgatgcgttcggtattgcgcag
gaaaacttcgcgcccaaacaaaagcgaacacctcgagcgagaggcttggatgccgaaata
gagcgaaagcatggacgaggcgacgaggagggtgatgaggacgaagacgaagaggagcct
caaaggaagaaggccaagagacctagcagaactgc------cgatgacgatgccgaatat
ggaagcgacagcgagggaaacgagtggcaattgggaggtctgcaagaagacgacgaggac
tccgagattgagagtgatgatgcgcttggcgacagtgatgatggcaagttcgatggctac
acattccgtggaagcaagtctacaaagcacgaggtaggtctgttttatagaaattgccca
gatgcaagtctgacatgcgaaaaggacgacgattcagaggacgattcccaagacgatgag
ggcgagaccctcggcgcagacgcaattgacttggcaacagctctcgatcagttcgaagag
tcggacgacgagccgcaacagaaggaccaatccgggtcttcagagtcagatgatgatgcg
tccgacgagtcagaagaagacga------------cgaatctggcgattctgatggcgaa
gatgtagacccagaaaagatgcaaggtctgatcaagcaatttggaggccaaaaagatgat
ggagacgagaagccaaaggcaaaggccaagatcagcctaagcgatcttgggctagccggc
atcagcgacgccaatattaagaaatccatgaagctcatgagcaaggaagagaaggacaaa
cgccctggtgtttcaaagaaattgaatgtacccttagcaagaagacaacaagaccaactc
gaccgaagcgcagcttacgaaaagaccaacgagactctggaccgatggaacgacacagtc
aagcagaaccgaagagcagagcatctggtgttccctctgccccagaactctacaactgcg
ggtcttgacaccactgagatccagcccctaaacatcaccaagccaagcaacgagctcgag
tctaccattatgtctattatggagcagagtggtctgactatggataaacctaaaaagccc
aaggagaaggattacgatgaagagggtaacgaactcacccgcagagaggctctcgcgcgc
aagcgtatagaccgtgaggaggccgcacgagaggccaagcgagccaagcgtatcaagaag
atcaaaagcaaggcctaccaccgagtgcaccgaaaacagcgtgagcgcgagcgtgaggga
gaggaggacgaggatatagactccgaggcagagcgtgaggcgcaagatcgccgacgtgct
ctggagcgtgtcggacagcgacacaagaacagcaaatgggctaagcttggtaacaagacg
aagcgagctgtgtgggatgacgaattccgtactggcctgactgagatggctcgcaaggat
gaggagctccgaaggagaaaggagggtcgtgctggtggctctgacgagtcgtctgactcc
gacagtgactctgacggtggtgaagcatccttgcgtcgcgatttggcggcccttgaagaa
gaagacaacgagccccaaaagggcttgatgggcatgaagttcatgcaaaaggccgaggct
gctaagaaggaggcagatgcggctctcgtcaaccagatccgacgagagcttgatggtgag
gtatttgatgggtctggagacgagctggaagaggttggtcgacgacaatacggcgctgcc
gatggtaagccattcaagccggctctcgaaacatcagcccgggtatccaagaagcgcaaa
tccgaggataaaagtgacgacgacgacgacgtcgtgataaccaccaacggcgctgcctat
aatcccgccgttcccaacattacatccctctctgagcctgcggccccaacaactacaggc
aaatggtcccgtggcgagtcgcgaagtaaaaagaacaagagtcagtctacaggaaatgtt
ggcgatctcgacctcacatcccataccctcgtcgtcgagcgttcaagcaaggccaaatcc
aagccaaaaccccggactgccgacgaaggttcggacgctgagtccgatactgatctgcat
ctacccatggcgattcgcgatcaagaaatgcttgaacgtgccttcgccggcgaggatgtt
gcaggggacttcgaggccgagaagacggctattgccgaggacgaggatgacaagatcatt
gacaatacactccctggttggggatcgtgggttggtgatggcgtgagcgcaaaggagaag
aagcgacaccagggccgtttcctaacaaaggtgaatggtatcaagcagaaggaccgcaag
gatgccaagctggaaaaggttataatcaatgagaagcgcatcaaaaagaatgaccgctac
cttgcatcacagcttcctcacccctttgagtcccgccagcagtacgagcgctcgctacgt
ctacctgtcgggccagagtggcagacaaaggagaccttccagggcagcaccaaacctcgc
gtactcatgaagcaaggcattattgcacccatgtctaagccgaccatatag
>Fp146
atgggtggacgacaggctcacggaaggccccttgtggcagcacccaaagccaaagccgcc
aacaaaaagtcaaaggcgagatcacaaaagaatgcgctcgatgcgttcggtattgcgcag
gaaaacttcgcgcccaaacaaaagcgaacacctcgagcgagaggcttggatgccgaaata
gagcgaaagcatggacgaggcgacgaggagggtgatgaggacgaagacgaagaggagcct
caaaggaagaaggccaagagacctagcagaactgc------cgatgacgatgccgaatat
ggaagcgacagcgagggaaacgagtggcaattgggaggtctgcaagaagacgacgaggac
tccgagattgagagtgatgatgcgcttggcgacagtgatgatggcaagttcgatggctac
acattccgtggaagcaagtctacaaagcacgaggtaggtctgttttatagaaattgccca
gatgcaagtctgacatgcgaaaaggacgacgattcagaggacgattcccaagacgatgag
ggcgagaccctcggcgcagacgcaattgacttggcaacagctctcgatcagttcgaagag
tcggacgacgagccgcaacagaaggaccaatccgggtcttcagagtcagatgatgatgcg
tccgacgagtcagaagaagacga------------cgaatctggcgattctgatggcgaa
gatgtagacccagaaaagatgcaaggtctgatcaagcaatttggaggccaaaaagatgat
ggagacgagaagccaaaggcaaaggccaagatcagcctaagcgatcttgggctagccggc
atcagcgacgccaatattaagaaatccatgaagctcatgagcaaggaagagaaggacaaa
cgccctggtgtttcaaagaaattgaatgtacccttagcaagaagacaacaagaccaactc
gaccgaagcgcagcttacgaaaagaccaacgagactctggaccgatggaacgacacagtc
aagcagaaccgaagagcagagcatctggtgttccctctgccccagaactctacaactgcg
ggtcttgacaccactgagatccagcccctaaacatcaccaagccaagcaacgagctcgag
tctaccattatgtctattatggagcagagtggtctgactatggataaacctaaaaagccc
aaggagaaggattacgatgaagagggtaacgaactcacccgcagagaggctctcgcgcgc
aagcgtatagaccgtgaggaggccgcacgagaggccaagcgagccaagcgtatcaagaag
atcaaaagcaaggcctaccaccgagtgcaccgaaaacagcgtgagcgcgagcgtgaggga
gaggaggacgaggatatagactccgaggcagagcgtgaggcgcaagatcgccgacgtgct
ctggagcgtgtcggacagcgacacaagaacagcaaatgggctaagcttggtaacaagacg
aagcgagctgtgtgggatgacgaattccgtactggcctgactgagatggctcgcaaggat
gaggagctccgaaggagaaaggagggtcgtgctggtggctctgacgagtcgtctgactcc
gacagtgactctgacggtggtgaagcatccttgcgtcgcgatttggcggcccttgaagaa
gaagacaacgagccccaaaagggcttgatgggcatgaagttcatgcaaaaggccgaggct
gctaagaaggaggcagatgcggctctcgtcaaccagatccgacgagagcttgatggtgag
gtatttgatgggtctggagacgagctggaagaggttggtcgacgacaatacggcgctgcc
gatggtaagccattcaagccggctctcgaaacatcagcccgggtatccaagaagcgcaaa
tccgaggataaaagtgacgacgacgacgacgtcgtgataaccaccaacggcgctgcctat
aatcccgccgttcccaacattacatccctctctgagcctgcggccccaacaactacaggc
aaatggtcccgtggcgagtcgcgaagtaaaaagaacaagagtcagtctacaggaaatgtt
ggcgatctcgacctcacatcccataccctcgtcgtcgagcgttcaagcaaggccaaatcc
aagccaaaaccccggactgccgacgaaggttcggacgctgagtccgatactgatctgcat
ctacccatggcgattcgcgatcaagaaatgcttgaacgtgccttcgccggcgaggatgtt
gcaggggacttcgaggccgagaagacggctattgccgaggacgaggatgacaagatcatt
gacaatacactccctggttggggatcgtgggttggtgatggcgtgagcgcaaaggagaag
aagcgacaccagggccgtttcctaacaaaggtgaatggtatcaagcagaaggaccgcaag
gatgccaagctggaaaaggttataatcaatgagaagcgcatcaaaaagaatgaccgctac
cttgcatcacagcttcctcacccctttgagtcccgccagcagtacgagcgctcgctacgt
ctacctgtcgggccagagtggcagacaaaggagaccttccagggcagcaccaaacctcgc
gtactcatgaagcaaggcattattgcacccatgtctaagccgaccatatag
>Fp155
atgggtggacgacaggctcacggaaggccccttgtggcagcacccaaagccaaagccgcc
aacaaaaagtcaaaggcgagatcacaaaagaatgcgctcgatgcgttcggtattgcgcag
gaaaacttcgcgcccaaacaaaagcgaacacctcgagcgagaggcttggatgccgaaata
gagcgaaagcatggacgaggcgacgaggagggtgatgaggacgaagacgaagaggagcct
caaaggaagaaggccaagagacctagcagaactgc------cgatgacgatgccgaatat
ggaagcgacagcgagggaaacgagtggcaattgggaggtctgcaagaagacgacgaggac
tccgagattgagagtgatgatgcgcttggcgacagtgatgatggcaagttcgatggctac
acattccgtggaagcaagtctacaaagcacgaggtaggtctgttttatagaaattgccca
gatgcaagtctgacatgcgaaaaggacgacgattcagaggacgattcccaagacgatgag
ggcgagaccctcggcgcagacgcaattgacttggcaacagctctcgatcagttcgaagag
tcggacgacgagccgcaacagaaggaccaatccgggtcttcagagtcagatgatgatgcg
tccgacgagtcagaagaagacga------------cgaatctggcgattctgatggcgaa
gatgtagacccagaaaagatgcaaggtctgatcaagcaatttggaggccaaaaagatgat
ggagacgagaagccaaaggcaaaggccaagatcagcctaagcgatcttgggctagccggc
atcagcgacgccaatattaagaaatccatgaagctcatgagcaaggaagagaaggacaaa
cgccctggtgtttcaaagaaattgaatgtacccttagcaagaagacaacaagaccaactc
gaccgaagcgcagcttacgaaaagaccaacgagactctggaccgatggaacgacacagtc
aagcagaaccgaagagcagagcatctggtgttccctctgccccagaactctacaactgcg
ggtcttgacaccactgagatccagcccctaaacatcaccaagccaagcaacgagctcgag
tctaccattatgtctattatggagcagagtggtctgactatggataaacctaaaaagccc
aaggagaaggattacgatgaagagggtaacgaactcacccgcagagaggctctcgcgcgc
aagcgtatagaccgtgaggaggccgcacgagaggccaagcgagccaagcgtatcaagaag
atcaaaagcaaggcctaccaccgagtgcaccgaaaacagcgtgagcgcgagcgtgaggga
gaggaggacgaggatatagactccgaggcagagcgtgaggcgcaagatcgccgacgtgct
ctggagcgtgtcggacagcgacacaagaacagcaaatgggctaagcttggtaacaagacg
aagcgagctgtgtgggatgacgaattccgtactggcctgactgagatggctcgcaaggat
gaggagctccgaaggagaaaggagggtcgtgctggtggctctgacgagtcgtctgactcc
gacagtgactctgacggtggtgaagcatccttgcgtcgcgatttggcggcccttgaagaa
gaagacaacgagccccaaaagggcttgatgggcatgaagttcatgcaaaaggccgaggct
gctaagaaggaggcagatgcggctctcgtcaaccagatccgacgagagcttgatggtgag
gtatttgatgggtctggagacgagctggaagaggttggtcgacgacaatacggcgctgcc
gatggtaagccattcaagccggctctcgaaacatcagcccgggtatccaagaagcgcaaa
tccgaggataaaagtgacgacgacgacgacgtcgtgataaccaccaacggcgctgcctat
aatcccgccgttcccaacattacatccctctctgagcctgcggccccaacaactacaggc
aaatggtcccgtggcgagtcgcgaagtaaaaagaacaagagtcagtctacaggaaatgtt
ggcgatctcgacctcacatcccataccctcgtcgtcgagcgttcaagcaaggccaaatcc
aagccaaaaccccggactgccgacgaaggttcggacgctgagtccgatactgatctgcat
ctacccatggcgattcgcgatcaagaaatgcttgaacgtgccttcgccggcgaggatgtt
gcaggggacttcgaggccgagaagacggctattgccgaggacgaggatgacaagatcatt
gacaatacactccctggttggggatcgtgggttggtgatggcgtgagcgcaaaggagaag
aagcgacaccagggccgtttcctaacaaaggtgaatggtatcaagcagaaggaccgcaag
gatgccaagctggaaaaggttataatcaatgagaagcgcatcaaaaagaatgaccgctac
cttgcatcacagcttcctcacccctttgagtcccgccagcagtacgagcgctcgctacgt
ctacctgtcgggccagagtggcagacaaaggagaccttccagggcagcaccaaacctcgc
gtactcatgaagcaaggcattattgcacccatgtctaagccgaccatatag
>Fp157
atgggtggacgacaggctcacggaaggccccttgtggcagcacccaaagccaaagccgcc
aacaaaaagtcaaaggcgagatcacaaaagaatgcgctcgatgcgttcggtattgcgcag
gaaaacttcgcgcccaaacaaaagcgaacacctcgagcgagaggcttggatgccgaaata
gagcgaaagcatggacgaggcgacgaggagggtgatgaggacgaagacgaagaggagcct
caaaggaagaaggccaagagacctagcagaactgc------cgatgacgatgccgaatat
ggaagcgacagcgagggaaacgagtggcaattgggaggtctgcaagaagacgacgaggac
tccgagattgagagtgatgatgcgcttggcgacagtgatgatggcaagttcgatggctac
acattccgtggaagcaagtctacaaagcacgaggtaggtctgttttatagaaattgccca
gatgcaagtctgacatgcgaaaaggacgacgattcagaggacgattcccaagacgatgag
ggcgagaccctcggcgcagacgcaattgacttggcaacagctctcgatcagttcgaagag
tcggacgacgagccgcaacagaaggaccaatccgggtcttcagagtcagatgatgatgcg
tccgacgagtcagaagaagacga------------cgaatctggcgattctgatggcgaa
gatgtagacccagaaaagatgcaaggtctgatcaagcaatttggaggccaaaaagatgat
ggagacgagaagccaaaggcaaaggccaagatcagcctaagcgatcttgggctagccggc
atcagcgacgccaatattaagaaatccatgaagctcatgagcaaggaagagaaggacaaa
cgccctggtgtttcaaagaaattgaatgtacccttagcaagaagacaacaagaccaactc
gaccgaagcgcagcttacgaaaagaccaacgagactctggaccgatggaacgacacagtc
aagcagaaccgaagagcagagcatctggtgttccctctgccccagaactctacaactgcg
ggtcttgacaccactgagatccagcccctaaacatcaccaagccaagcaacgagctcgag
tctaccattatgtctattatggagcagagtggtctgactatggataaacctaaaaagccc
aaggagaaggattacgatgaagagggtaacgaactcacccgcagagaggctctcgcgcgc
aagcgtatagaccgtgaggaggccgcacgagaggccaagcgagccaagcgtatcaagaag
atcaaaagcaaggcctaccaccgagtgcaccgaaaacagcgtgagcgcgagcgtgaggga
gaggaggacgaggatatagactccgaggcagagcgtgaggcgcaagatcgccgacgtgct
ctggagcgtgtcggacagcgacacaagaacagcaaatgggctaagcttggtaacaagacg
aagcgagctgtgtgggatgacgaattccgtactggcctgactgagatggctcgcaaggat
gaggagctccgaaggagaaaggagggtcgtgctggtggctctgacgagtcgtctgactcc
gacagtgactctgacggtggtgaagcatccttgcgtcgcgatttggcggcccttgaagaa
gaagacaacgagccccaaaagggcttgatgggcatgaagttcatgcaaaaggccgaggct
gctaagaaggaggcagatgcggctctcgtcaaccagatccgacgagagcttgatggtgag
gtatttgatgggtctggagacgagctggaagaggttggtcgacgacaatacggcgctgcc
gatggtaagccattcaagccggctctcgaaacatcagcccgggtatccaagaagcgcaaa
tccgaggataaaagtgacgacgacgacgacgtcgtgataaccaccaacggcgctgcctat
aatcccgccgttcccaacattacatccctctctgagcctgcggccccaacaactacaggc
aaatggtcccgtggcgagtcgcgaagtaaaaagaacaagagtcagtctacaggaaatgtt
ggcgatctcgacctcacatcccataccctcgtcgtcgagcgttcaagcaaggccaaatcc
aagccaaaaccccggactgccgacgaaggttcggacgctgagtccgatactgatctgcat
ctacccatggcgattcgcgatcaagaaatgcttgaacgtgccttcgccggcgaggatgtt
gcaggggacttcgaggccgagaagacggctattgccgaggacgaggatgacaagatcatt
gacaatacactccctggttggggatcgtgggttggtgatggcgtgagcgcaaaggagaag
aagcgacaccagggccgtttcctaacaaaggtgaatggtatcaagcagaaggaccgcaag
gatgccaagctggaaaaggttataatcaatgagaagcgcatcaaaaagaatgaccgctac
cttgcatcacagcttcctcacccctttgagtcccgccagcagtacgagcgctcgctacgt
ctacctgtcgggccagagtggcagacaaaggagaccttccagggcagcaccaaacctcgc
gtactcatgaagcaaggcattattgcacccatatcc---caaggcttgtaa
>Fp16r
atgggtggacgacaggctcacggaaggccccttgtggcagcacccaaagccaaagccgcc
aacaaaaagtcaaaggcgagatcacaaaagaatgcgctcgatgcgttcggtattgcgcag
gaaaacttcgcgcccaaacaaaagcgaacacctcgagcgagaggcttggatgccgaaata
gagcgaaagcatggacgaggcgacgaggagggtgatgaggacgaagacgaagaggagcct
caaaggaagaaggccaagagacctagcagaactgc------cgatgacgatgccgaatat
ggaagcgacagcgagggaaacgagtggcaattgggaggtctgcaagaagacgacgaggac
tccgagattgagagtgatgatgcgcttggcgacagtgatgatggcaagttcgatggctac
acattccgtggaagcaagtctacaaagcacgaggtaggtctgttttatagaaattgccca
gatgcaagtctgacatgcgaaaaggacgacgattcagaggacgattcccaagacgatgag
ggcgagaccctcggcgcagacgcaattgacttggcaacagctctcgatcagttcgaagag
tcggacgacgagccgcaacagaaggaccaatccgggtcttcagagtcagatgatgatgcg
tccgacgagtcagaagaagacga------------cgaatctggcgattctgatggcgaa
gatgtagacccagaaaagatgcaaggtctgatcaagcaatttggaggccaaaaagatgat
ggagacgagaagccaaaggcaaaggccaagatcagcctaagcgatcttgggctagccggc
atcagcgacgccaatattaagaaatccatgaagctcatgagcaaggaagagaaggacaaa
cgccctggtgtttcaaagaaattgaatgtacccttagcaagaagacaacaagaccaactc
gaccgaagcgcagcttacgaaaagaccaacgagactctggaccgatggaacgacacagtc
aagcagaaccgaagagcagagcatctggtgttccctctgccccagaactctacaactgcg
ggtcttgacaccactgagatccagcccctaaacatcaccaagccaagcaacgagctcgag
tctaccattatgtctattatggagcagagtggtctgactatggataaacctaaaaagccc
aaggagaaggattacgatgaagagggtaacgaactcacccgcagagaggctctcgcgcgc
aagcgtatagaccgtgaggaggccgcacgagaggccaagcgagccaagcgtatcaagaag
atcaaaagcaaggcctaccaccgagtgcaccgaaaacagcgtgagcgcgagcgtgaggga
gaggaggacgaggatatagactccgaggcagagcgtgaggcgcaagatcgccgacgtgct
ctggagcgtgtcggacagcgacacaagaacagcaaatgggctaagcttggtaacaagacg
aagcgagctgtgtgggatgacgaattccgtactggcctgactgagatggctcgcaaggat
gaggagctccgaaggagaaaggagggtcgtgctggtggctctgacgagtcgtctgactcc
gacagtgactctgacggtggtgaagcatccttgcgtcgcgatttggcggcccttgaagaa
gaagacaacgagccccaaaagggcttgatgggcatgaagttcatgcaaaaggccgaggct
gctaagaaggaggcagatgcggctctcgtcaaccagatccgacgagagcttgatggtgag
gtatttgatgggtctggagacgagctggaagaggttggtcgacgacaatacggcgctgcc
gatggtaagccattcaagccggctctcgaaacatcagcccgggtatccaagaagcgcaaa
tccgaggataaaagtgacgacgacgacgacgtcgtgataaccaccaacggcgctgcctat
aatcccgccgttcccaacattacatccctctctgagcctgcggccccaacaactacaggc
aaatggtcccgtggcgagtcgcgaagtaaaaagaacaagagtcagtctacaggaaatgtt
ggcgatctcgacctcacatcccataccctcgtcgtcgagcgttcaagcaaggccaaatcc
aagccaaaaccccggactgccgacgaaggttcggacgctgagtccgatactgatctgcat
ctacccatggcgattcgcgatcaagaaatgcttgaacgtgccttcgccggcgaggatgtt
gcaggggacttcgaggccgagaagacggctattgccgaggacgaggatgacaagatcatt
gacaatacactccctggttggggatcgtgggttggtgatggcgtgagcgcaaaggagaag
aagcgacaccagggccgtttcctaacaaaggtgaatggtatcaagcagaaggaccgcaag
gatgccaagctggaaaaggttataatcaatgagaagcgcatcaaaaagaatgaccgctac
cttgcatcacagcttcctcacccctttgagtcccgccagcagtacgagcgctcgctacgt
ctacctgtcgggccagagtggcagacaaaggagaccttccagggcagcaccaaacctcgc
gtactcatgaagcaaggcattattgcacccatgtctaagccgaccatatag
>Fp1r
atgggtggacgacaggctcacggaaggccccttgtggcagcacccaaagccaaagccgcc
aacaaaaagtcaaaggcgagatcacaaaagaatgcgctcgatgcgttcggtattgcgcag
gaaaacttcgcgcccaaacaaaagcgaacacctcgagcgagaggcttggatgccgaaata
gagcgaaagcatggacgaggcgacgaggagggtgatgaggacgaagacgaagaggagcct
caaaggaagaaggccaagagacctagcagaactgccgatgacgatgacgatgccgaatat
ggaagcgacagcgagggaaacgagtggcaattgggaggtctgcaagaagacgacgaggac
tccgagattgagagtgatgatgcgcttggcgacagtgatgatggcaagttcgatggctac
acattccgtggaagcaagtctacaaagcacgaggtaggtctgttttatagaaattgccca
gatgcaagtctgacatgcgaaaaggacgacgattcagaggacgattcccaagacgatgag
ggcgagaccctcggcgcagacgcaattgacttggcaacagctctcgatcagttcgaagag
tcggacgacgagccgcaacagaaggaccaatccgggtcttcagagtcagatgatgatgcg
tccgacgagtcagaagaagacga------------cgaatctggcgattctgatggcgaa
gatgtagacccagaaaagatgcaaggtctgatcaagcaatttggaggccaaaaagatgat
ggagacgagaagccaaaggcaaaggccaagatcagcctaagcgatcttgggctagccggc
atcagcgacgccaatattaagaaatccatgaagctcatgagcaaggaagagaaggacaaa
cgccctggtgtttcaaagaaattgaatgtacccttagcaagaagacaacaagaccaactc
gaccgaagcgcagcttacgaaaagaccaacgagactctggaccgatggaacgacacagtc
aagcagaaccgaagagcagagcatctggtgttccctctgccccagaactctacaactgcg
ggtcttgacaccactgagatccagcccctaaacatcaccaagccaagcaacgagctcgag
tctaccattatgtctattatggagcagagtggtctgactatggataaacctaaaaagccc
aaggagaaggattacgatgaagagggtaacgaactcacccgcagagaggctctcgcgcgc
aagcgtatagaccgtgaggaggccgcacgagaggccaagcgagccaagcgtatcaagaag
atcaaaagcaaggcctaccaccgagtgcaccgaaaacagcgtgagcgcgagcgtgaggga
gaggaggacgaggatatagactccgaggcagagcgtgaggcgcaagatcgccgacgtgct
ctggagcgtgtcggacagcgacacaagaacagcaaatgggctaagcttggtaacaagacg
aagcgagctgtgtgggatgacgaattccgtactggcctgactgagatggctcgcaaggat
gaggagctccgaaggagaaaggagggtcgtgctggtggctctgacgagtcgtctgactcc
gacagtgactctgacggtggtgaagcatccttgcgtcgcgatttggcggcccttgaagaa
gaagacaacgagccccaaaagggcttgatgggcatgaagttcatgcaaaaggccgaggct
gctaagaaggaggcagatgcggctctcgtcaaccagatccgacgagagcttgatggtgag
gtatttgatgggtctggagacgagctggaagaggttggtcgacgacaatacggcgctgcc
gatggtaagccattcaagccggctctcgaaacatcagcccgggtatccaagaagcgcaaa
tccgaggataaaagtgacgacgacgacgacgtcgtgataaccaccaacggcgctgcctat
aatcccgccgttcccaacattacatccctctctgagcctgcggccccaacaactacaggc
aaatggtcccgtggcgagtcgcgaagtaaaaagaacaagagtcagtctacaggaaatgtt
ggcgatctcgacctcacatcccataccctcgtcgtcgagcgttcaagcaaggccaaatcc
aagccaaaaccccggactgccgacgaaggttcggacgctgagtccgatactgatctgcat
ctacccatggcgattcgcgatcaagaaatgcttgaacgtgccttcgccggcgaggatgtt
gcaggggacttcgaggccgagaagacggctattgccgaggacgaggatgacaagatcatt
gacaatacactccctggttggggatcgtgggttggtgatggcgtgagcgcaaaggagaag
aagcgacaccagggccgtttcctaacaaaggtgaatggtatcaagcagaaggaccgcaag
gatgccaagctggaaaaggttataatcaatgagaagcgcatcaaaaagaatgaccgctac
cttgcatcacagcttcctcacccctttgagtcccgccagcagtacgagcgctcgctacgt
ctacctgtcgggccagagtggcagacaaaggagaccttccagggcagcaccaaacctcgc
gtactcatgaagcaaggcattattgcacccatatcc---caaggcttgtaa
>Fp21r
atgggtggacgacaggctcacggaaggccccttgtggcagcacccaaagccaaagccgcc
aacaaaaagtcaaaggcgagatcacaaaagaatgcgctcgatgcgttcggtattgcgcag
gaaaacttcgcgcccaaacaaaagcgaacacctcgagcgagaggcttggatgccgaaata
gagcgaaagcatggacgaggcgacgaggagggtgatgaggacgaagacgaagaggagcct
caaaggaagaaggccaagagacctagcagaactgc------cgatgacgatgccgaatat
ggaagcgacagcgagggaaacgagtggcaattgggaggtctgcaagaagacgacgaggac
tccgagattgagagtgatgatgcgcttggcgacagtgatgatggcaagttcgatggctac
acattccgtggaagcaagtctacaaagcacgaggtaggtctgttttatagaaattgccca
gatgcaagtctgacatgcgaaaaggacgacgattcagaggacgattcccaagacgatgag
ggcgagaccctcggcgcagacgcaattgacttggcaacagctctcgatcagttcgaagag
tcggacgacgagccgcaacagaaggaccaatccgggtcttcagagtcagatgatgatgcg
tccgacgagtcagaagaagacga------------cgaatctggcgattctgatggcgaa
gatgtagacccagaaaagatgcaaggtctgatcaagcaatttggaggccaaaaagatgat
ggagacgagaagccaaaggcaaaggccaagatcagcctaagcgatcttgggctagccggc
atcagcgacgccaatattaagaaatccatgaagctcatgagcaaggaagagaaggacaaa
cgccctggtgtttcaaagaaattgaatgtacccttagcaagaagacaacaagaccaactc
gaccgaagcgcagcttacgaaaagaccaacgagactctggaccgatggaacgacacagtc
aagcagaaccgaagagcagagcatctggtgttccctctgccccagaactctacaactgcg
ggtcttgacaccactgagatccagcccctaaacatcaccaagccaagcaacgagctcgag
tctaccattatgtctattatggagcagagtggtctgactatggataaacctaaaaagccc
aaggagaaggattacgatgaagagggtaacgaactcacccgcagagaggctctcgcgcgc
aagcgtatagaccgtgaggaggccgcacgagaggccaagcgagccaagcgtatcaagaag
atcaaaagcaaggcctaccaccgagtgcaccgaaaacagcgtgagcgcgagcgtgaggga
gaggaggacgaggatatagactccgaggcagagcgtgaggcgcaagatcgccgacgtgct
ctggagcgtgtcggacagcgacacaagaacagcaaatgggctaagcttggtaacaagacg
aagcgagctgtgtgggatgacgaattccgtactggcctgactgagatggctcgcaaggat
gaggagctccgaaggagaaaggagggtcgtgctggtggctctgacgagtcgtctgactcc
gacagtgactctgacggtggtgaagcatccttgcgtcgcgatttggcggcccttgaagaa
gaagacaacgagccccaaaagggcttgatgggcatgaagttcatgcaaaaggccgaggct
gctaagaaggaggcagatgcggctctcgtcaaccagatccgacgagagcttgatggtgag
gtatttgatgggtctggagacgagctggaagaggttggtcgacgacaatacggcgctgcc
gatggtaagccattcaagccggctctcgaaacatcagcccgggtatccaagaagcgcaaa
tccgaggataaaagtgacgacgacgacgacgtcgtgataaccaccaacggcgctgcctat
aatcccgccgttcccaacattacatccctctctgagcctgcggccccaacaactacaggc
aaatggtcccgtggcgagtcgcgaagtaaaaagaacaagagtcagtctacaggaaatgtt
ggcgatctcgacctcacatcccataccctcgtcgtcgagcgttcaagcaaggccaaatcc
aagccaaaaccccggactgccgacgaaggttcggacgctgagtccgatactgatctgcat
ctacccatggcgattcgcgatcaagaaatgcttgaacgtgccttcgccggcgaggatgtt
gcaggggacttcgaggccgagaagacggctattgccgaggacgaggatgacaagatcatt
gacaatacactccctggttggggatcgtgggttggtgatggcgtgagcgcaaaggagaag
aagcgacaccagggccgtttcctaacaaaggtgaatggtatcaagcagaaggaccgcaag
gatgccaagctggaaaaggttataatcaatgagaagcgcatcaaaaagaatgaccgctac
cttgcatcacagcttcctcacccctttgagtcccgccagcagtacgagcgctcgctacgt
ctacctgtcgggccagagtggcagacaaaggagaccttccagggcagcaccaaacctcgc
gtactcatgaagcaaggcattattgcacccatgtctaagccgaccatatag
>Fp24r
atgggtggacgacaggctcacggaaggccccttgtggcagcacccaaagccaaagccgcc
aacaaaaagtcaaaggcgagatcacaaaagaatgcgctcgatgcgttcggtattgcgcag
gaaaacttcgcgcccaaacaaaagcgaacacctcgagcgagaggcttggatgccgaaata
gagcgaaagcatggacgaggcgacgaggagggtgatgaggacgaagacgaagaggagcct
caaaggaagaaggccaagagacctagcagaactgc------cgatgacgatgccgaatat
ggaagcgacagcgagggaaacgagtggcaattgggaggtctgcaagaagacgacgaggac
tccgagattgagagtgatgatgcgcttggcgacagtgatgatggcaagttcgatggctac
acattccgtggaagcaagtctacaaagcacgaggtaggtctgttttatagaaattgccca
gatgcaagtctgacatgcgaaaaggacgacgattcagaggacgattcccaagacgatgag
ggcgagaccctcggcgcagacgcaattgacttggcaacagctctcgatcagttcgaagag
tcggacgacgagccgcaacagaaggaccaatccgggtcttcagagtcagatgatgatgcg
tccgacgagtcagaagaagacga------------cgaatctggcgattctgatggcgaa
gatgtagacccagaaaagatgcaaggtctgatcaagcaatttggaggccaaaaagatgat
ggagacgagaagccaaaggcaaaggccaagatcagcctaagcgatcttgggctagccggc
atcagcgacgccaatattaagaaatccatgaagctcatgagcaaggaagagaaggacaaa
cgccctggtgtttcaaagaaattgaatgtacccttagcaagaagacaacaagaccaactc
gaccgaagcgcagcttacgaaaagaccaacgagactctggaccgatggaacgacacagtc
aagcagaaccgaagagcagagcatctggtgttccctctgccccagaactctacaactgcg
ggtcttgacaccactgaaatccagcccctaaacatcaccaagccaagcaacgagctcgag
tctaccattatgtctattatggagcagagtggtctgactatggataaacctaaaaagccc
aaggagaaggattacgatgaagagggtaacgaactcacccgcagagaggctctcgcgcgc
aagcgtatagaccgtgaggaggccgcacgagaggccaagcgagccaagcgtatcaagaag
atcaaaagcaaggcctaccaccgagtgcaccgaaaacagcgtgagcgcgagcgtgaggga
gaggaggacgaggatatagactccgaggcagagcgtgaggcgcaagatcgccgacgtgct
ctggagcgtgtcggacagcgacacaagaacagcaaatgggctaagcttggtaacaagacg
aagcgagctgtgtgggatgacgaattccgtactggcctgactgagatggctcgcaaggat
gaggagctccgaaggagaaaggagggtcgtgctggtggctctgacgagtcgtctgactcc
gacagtgactctgacggtggtgaagcatccttgcgtcgcgatttggcggcccttgaagaa
gaagacaacgagccccaaaagggcttgatgggcatgaagttcatgcaaaaggccgaggct
gctaagaaggaggcagatgcggctctcgtcaaccagatccgacgagagcttgatggtgag
gtatttgatgggtctggagacgagctggaagaggttggtcgacgacaatacggcgctgcc
gatggtaagccattcaagccggctctcgaaacatcagcccgggtatccaagaagcgcaaa
tccgaggataaaagtgacgacgacgacgacgtcgtgataaccaccaacggcgctgcctat
aatcccgccgttcccaacattacatccctctctgagcctgcggccccaacaactacaggc
aaatggtcccgtggcgagtcgcgaagtaaaaagaacaagagtcagtctacaggaaatgtt
ggcgatctcgacctcacatcccataccctcgtcgtcgagcgttcaagcaaggccaaatcc
aagccaaaaccccggactgccgacgaaggttcggacgctgagtccgatactgatctgcat
ctacccatggcgattcgcgatcaagaaatgcttgaacgtgccttcgccggcgaggatgtt
gcaggggacttcgaggccgagaagacggctattgccgaggacgaggatgacaagatcatt
gacaatacactccctggttggggatcgtgggttggtgatggcgtgagcgcaaaggagaag
aagcgacaccagggccgtttcctaacaaaggtgaatggtatcaagcagaaggaccgcaag
gatgccaagctggaaaaggttataatcaatgagaagcgcatcaaaaagaatgaccgctac
cttgcatcacagcttcctcacccctttgagtcccgccagcagtacgagcgctcgctacgt
ctacctgtcgggccagagtggcagacaaaggagaccttccagggcagcaccaaacctcgc
gtactcatgaagcaaggtattattgcacccatatcc---caaggcttgtaa
>Fp2516
atgggtggacgacaggctcacggaaggccccttgtggcagcacccaaagccaaagccgcc
aacaaaaagtcaaaggcgagatcacaaaagaatgcgctcgatgcgttcggtattgcgcag
gaaaacttcgcgcccaaacaaaagcgaacacctcgagcgagaggcttggatgccgaaata
gagcgaaagcatggacgaggcgacgaggagggtgatgaggacgaagacgaagaggagcct
caaaggaagaaggccaagagacctagcagaactgc------cgatgacgatgccgaatat
ggaagcgacagcgagggaaacgagtggcaattgggaggtctgcaagaagacgacgaggac
tccgagattgagagtgatgatgcgcttggcgacagtgatgatggcaagttcgatggctac
acattccgtggaagcaagtctacaaagcacgaggtaggtctgttttatagaaattgccca
gatgcaagtctgacatgcgaaaaggacgacgattcagaggacgattcccaagacgatgag
ggcgagaccctcggcgcagacgcaattgacttggcaacagctctcgatcagttcgaagag
tcggacgacgagccgcaacagaaggaccaatccgggtcttcagagtcagatgatgatgcg
tccgacgagtcagaagaagacga------------cgaatctggcgattctgatggcgaa
gatgtagacccagaaaagatgcaaggtctgatcaagcaatttggaggccaaaaagatgat
ggagacgagaagccaaaggcaaaggccaagatcagcctaagcgatcttgggctagccggc
atcagcgacgccaatattaagaaatccatgaagctcatgagcaaggaagagaaggacaaa
cgccctggtgtttcaaagaaattgaatgtacccttagcaagaagacaacaagaccaactc
gaccgaagcgcagcttacgaaaagaccaacgagactctggaccgatggaacgacacagtc
aagcagaaccgaagagcagagcatctggtgttccctctgccccagaactctacaactgcg
ggtcttgacaccactgagatccagcccctaaacatcaccaagccaagcaacgagctcgag
tctaccattatgtctattatggagcagagtggtctgactatggataaacctaaaaagccc
aaggagaaggattacgatgaagagggtaacgaactcacccgcagagaggctctcgcgcgc
aagcgtatagaccgtgaggaggccgcacgagaggccaagcgagccaagcgtatcaagaag
atcaaaagcaaggcctaccaccgagtgcaccgaaaacagcgtgagcgcgagcgtgaggga
gaggaggacgaggatatagactccgaggcagagcgtgaggcgcaagatcgccgacgtgct
ctggagcgtgtcggacagcgacacaagaacagcaaatgggctaagcttggtaacaagacg
aagcgagctgtgtgggatgacgaattccgtactggcctgactgagatggctcgcaaggat
gaggagctccgaaggagaaaggagggtcgtgctggtggctctgacgagtcgtctgactcc
gacagtgactctgacggtggtgaagcatccttgcgtcgcgatttggcggcccttgaagaa
gaagacaacgagccccaaaagggcttgatgggcatgaagttcatgcaaaaggccgaggct
gctaagaaggaggcagatgcggctctcgtcaaccagatccgacgagagcttgatggtgag
gtatttgatgggtctggagacgagctggaagaggttggtcgacgacaatacggcgctgcc
gatggtaagccattcaagccggctctcgaaacatcagcccgggtatccaagaagcgcaaa
tccgaggataaaagtgacgacgacgacgacgtcgtgataaccaccaacggcgctgcctat
aatcccgccgttcccaacattacatccctctctgagcctgcggccccaacaactacaggc
aaatggtcccgtggcgagtcgcgaagtaaaaagaacaagagtcagtctacaggaaatgtt
ggcgatctcgacctcacatcccataccctcgtcgtcgagcgttcaagcaaggccaaatcc
aagccaaaaccccggactgccgacgaaggttcggacgctgagtccgatactgatctgcat
ctacccatggcgattcgcgatcaagaaatgcttgaacgtgccttcgccggcgaggatgtt
gcaggggacttcgaggccgagaagacggctattgccgaggacgaggatgacaagatcatt
gacaatacactccctggttggggatcgtgggttggtgatggcgtgagcgcaaaggagaag
aagcgacaccagggccgtttcctaacaaaggtgaatggtatcaagcagaaggaccgcaag
gatgccaagctggaaaaggttataatcaatgagaagcgcatcaaaaagaatgaccgctac
cttgcatcacagcttcctcacccctttgagtcccgccagcagtacgagcgctcgctacgt
ctacctgtcgggccagagtggcagacaaaggagaccttccagggcagcaccaaacctcgc
gtactcatgaagcaaggcattattgcacccatatcc---caaggcttgtaa
>Fp26r
atgggtggacgacaggctcacggaaggccccttgtggcagcacccaaagccaaagccgcc
aacaaaaagtcaaaggcgagatcacaaaagaatgcgctcgatgcgttcggtattgcgcag
gaaaacttcgcgcccaaacaaaagcgaacacctcgagcgagaggcttggatgccgaaata
gagcgaaagcatggacgaggcgacgaggagggtgatgaggacgaagacgaagaggagcct
caaaggaagaaggccaagagacctagcagaactgc------cgatgacgatgccgaatat
ggaagcgacagcgagggaaacgagtggcaattgggaggtctgcaagaagacgacgaggac
tccgagattgagagtgatgatgcgcttggcgacagtgatgatggcaagttcgatggctac
acattccgtggaagcaagtctacaaagcacgaggtaggtctgttttatagaaattgccca
gatgcaagtctgacatgcgaaaaggacgacgattcagaggacgattcccaagacgatgag
ggcgagaccctcggcgcagacgcaattgacttggcaacagctctcgatcagttcgaagag
tcggacgacgagccgcaacagaaggaccaatccgggtcttcagagtcagatgatgatgcg
tccgacgagtcagaagaagacga------------cgaatctggcgattctgatggcgaa
gatgtagacccagaaaagatgcaaggtctgatcaagcaatttggaggccaaaaagatgat
ggagacgagaagccaaaggcaaaggccaagatcagcctaagcgatcttgggctagccggc
atcagcgacgccaatattaagaaatccatgaagctcatgagcaaggaagagaaggacaaa
cgccctggtgtttcaaagaaattgaatgtacccttagcaagaagacaacaagaccaactc
gaccgaagcgcagcttacgaaaagaccaacgagactctggaccgatggaacgacacagtc
aagcagaaccgaagagcagagcatctggtgttccctctgccccagaactctacaactgcg
ggtcttgacaccactgagatccagcccctaaacatcaccaagccaagcaacgagctcgag
tctaccattatgtctattatggagcagagtggtctgactatggataaacctaaaaagccc
aaggagaaggattacgatgaagagggtaacgaactcacccgcagagaggctctcgcgcgc
aagcgtatagaccgtgaggaggccgcacgagaggccaagcgagccaagcgtatcaagaag
atcaaaagcaaggcctaccaccgagtgcaccgaaaacagcgtgagcgcgagcgtgaggga
gaggaggacgaggatatagactccgaggcagagcgtgaggcgcaagatcgccgacgtgct
ctggagcgtgtcggacagcgacacaagaacagcaaatgggctaagcttggtaacaagacg
aagcgagctgtgtgggatgacgaattccgtactggcctgactgagatggctcgcaaggat
gaggagctccgaaggagaaaggagggtcgtgctggtggctctgacgagtcgtctgactcc
gacagtgactctgacggtggtgaagcatccttgcgtcgcgatttggcggcccttgaagaa
gaagacaacgagccccaaaagggcttgatgggcatgaagttcatgcaaaaggccgaggct
gctaagaaggaggcagatgcggctctcgtcaaccagatccgacgagagcttgatggtgag
gtatttgatgggtctggagacgagctggaagaggttggtcgacgacaatacggcgctgcc
gatggtaagccattcaagccggctctcgaaacatcagcccgggtatccaagaagcgcaaa
tccgaggataaaagtgacgacgacgacgacgtcgtgataaccaccaacggcgctgcctat
aatcccgccgttcccaacattacatccctctctgagcctgcggccccaacaactacaggc
aaatggtcccgtggcgagtcgcgaagtaaaaagaacaagagtcagtctacaggaaatgtt
ggcgatctcgacctcacatcccataccctcgtcgtcgagcgttcaagcaaggccaaatcc
aagccaaaaccccggactgccgacgaaggttcggacgctgagtccgatactgatctgcat
ctacccatggcgattcgcgatcaagaaatgcttgaacgtgccttcgccggcgaggatgtt
gcaggggacttcgaggccgagaagacggctattgccgaggacgaggatgacaagatcatt
gacaatacactccctggttggggatcgtgggttggtgatggcgtgagcgcaaaggagaag
aagcgacaccagggccgtttcctaacaaaggtgaatggtatcaagcagaaggaccgcaag
gatgccaagctggaaaaggttataatcaatgagaagcgcatcaaaaagaatgaccgctac
cttgcatcacagcttcctcacccctttgagtcccgccagcagtacgagcgctcgctacgt
ctacctgtcgggccagagtggcagacaaaggagaccttccagggcagcaccaaacctcgc
gtactcatgaagcaaggcattattgcacccatgtctaagccgaccatatag
>Fp33
atgggtggacgacaggctcacggaaggccccttgtggcagcacccaaagccaaagccgcc
aacaaaaagtcaaaggcgagatcacaaaagaatgcgctcgatgcgttcggtattgcgcag
gaaaacttcgcgcccaaacaaaagcgaacacctcgagcgagaggcttggatgccgaaata
gagcgaaagcatggacgaggcgacgaggagggtgatgaggacgaagacgaagaggagcct
caaaggaagaaggccaagagacctagcagaactgc------cgatgacgatgccgaatat
ggaagcgacagcgagggaaacgagtggcaattgggaggtctgcaagaagacgacgaggac
tccgagattgagagtgatgatgcgcttggcgacagtgatgatggcaagttcgatggctac
acattccgtggaagcaagtctacaaagcacgaggtaggtctgttttatagaaattgccca
gatgcaagtctgacatgcgaaaaggacgacgattcagaggacgattcccaagacgatgag
ggcgagaccctcggcgcagacgcaattgacttggcaacagctctcgatcagttcgaagag
tcggacgacgagccgcaacagaaggaccaatccgggtcttcagagtcagatgatgatgcg
tccgacgagtcagaagaagacga------------cgaatctggcgattctgatggcgaa
gatgtagacccagaaaagatgcaaggtctgatcaagcaatttggaggccaaaaagatgat
ggagacgagaagccaaaggcaaaggccaagatcagcctaagcgatcttgggctagccggc
atcagcgacgccaatattaagaaatccatgaagctcatgagcaaggaagagaaggacaaa
cgccctggtgtttcaaagaaattgaatgtacccttagcaagaagacaacaagaccaactc
gaccgaagcgcagcttacgaaaagaccaacgagactctggaccgatggaacgacacagtc
aagcagaaccgaagagcagagcatctggtgttccctctgccccagaactctacaactgcg
ggtcttgacaccactgagatccagcccctaaacatcaccaagccaagcaacgagctcgag
tctaccattatgtctattatggagcagagtggtctgactatggataaacctaaaaagccc
aaggagaaggattacgatgaagagggtaacgaactcacccgcagagaggctctcgcgcgc
aagcgtatagaccgtgaggaggccgcacgagaggccaagcgagccaagcgtatcaagaag
atcaaaagcaaggcctaccaccgagtgcaccgaaaacagcgtgagcgcgagcgtgaggga
gaggaggacgaggatatagactccgaggcagagcgtgaggcgcaagatcgccgacgtgct
ctggagcgtgtcggacagcgacacaagaacagcaaatgggctaagcttggtaacaagacg
aagcgagctgtgtgggatgacgaattccgtactggcctgactgagatggctcgcaaggat
gaggagctccgaaggagaaaggagggtcgtgctggtggctctgacgagtcgtctgactcc
gacagtgactctgacggtggtgaagcatccttgcgtcgcgatttggcggcccttgaagaa
gaagacaacgagccccaaaagggcttgatgggcatgaagttcatgcaaaaggccgaggct
gctaagaaggaggcagatgcggctctcgtcaaccagatccgacgagagcttgatggtgag
gtatttgatgggtctggagacgagctggaagaggttggtcgacgacaatacggcgctgcc
gatggtaagccattcaagccggctctcgaaacatcagcccgggtatccaagaagcgcaaa
tccgaggataaaagtgacgacgacgacgacgtcgtgataaccaccaacggcgctgcctat
aatcccgccgttcccaacattacatccctctctgagcctgcggccccaacaactacaggc
aaatggtcccgtggcgagtcgcgaagtaaaaagaacaagagtcagtctacaggaaatgtt
ggcgatctcgacctcacatcccataccctcgtcgtcgagcgttcaagcaaggccaaatcc
aagccaaaaccccggactgccgacgaaggttcggacgctgagtccgatactgatctgcat
ctacccatggcgattcgcgatcaagaaatgcttgaacgtgccttcgccggcgaggatgtt
gcaggggacttcgaggccgagaagacggctattgccgaggacgaggatgacaagatcatt
gacaatacactccctggttggggatcgtgggttggtgatggcgtgagcgcaaaggagaag
aagcgacaccagggccgtttcctaacaaaggtgaatggtatcaagcagaaggaccgcaag
gatgccaagctggaaaaggttataatcaatgagaagcgcatcaaaaagaatgaccgctac
cttgcatcacagcttcctcacccctttgagtcccgccagcagtacgagcgctcgctacgt
ctacctgtcgggccagagtggcagacaaaggagaccttccagggcagcaccaaacctcgc
gtactcatgaagcaaggcattattgcacccatgtctaagccgaccatatag
>Fp34
atgggtggacgacaggctcacggaaggccccttgtggcagcacccaaagccaaagccgcc
aacaaaaagtcaaaggcgagatcacaaaagaatgcgctcgatgcgttcggtattgcgcag
gaaaacttcgcgcccaaacaaaagcgaacacctcgagcgagaggcttggatgccgaaata
gagcgaaagcatggacgaggcgacgaggagggtgatgaggacgaagacgaagaggagcct
caaaggaagaaggccaagagacctagcagaactgc------cgatgacgatgccgaatat
ggaagcgacagcgagggaaacgagtggcaattgggaggtctgcaagaagacgacgaggac
tccgagattgagagtgatgatgcgcttggcgacagtgatgatggcaagttcgatggctac
acattccgtggaagcaagtctacaaagcacgaggtaggtctgttttatagaaattgccca
gatgcaagtctgacatgcgaaaaggacgacgattcagaggacgattcccaagacgatgag
ggcgagaccctcggcgcagacgcaattgacttggcaacagctctcgatcagttcgaagag
tcggacgacgagccgcaacagaaggaccaatccgggtcttcagagtcagatgatgatgcg
tccgacgagtcagaagaagacga------------cgaatctggcgattctgatggcgaa
gatgtagacccagaaaagatgcaaggtctgatcaagcaatttggaggccaaaaagatgat
ggagacgagaagccaaaggcaaaggccaagatcagcctaagcgatcttgggctagccggc
atcagcgacgccaatattaagaaatccatgaagctcatgagcaaggaagagaaggacaaa
cgccctggtgtttcaaagaaattgaatgtacccttagcaagaagacaacaagaccaactc
gaccgaagcgcagcttacgaaaagaccaacgagactctggaccgatggaacgacacagtc
aagcagaaccgaagagcagagcatctggtgttccctctgccccagaactctacaactgcg
ggtcttgacaccactgagatccagcccctaaacatcaccaagccaagcaacgagctcgag
tctaccattatgtctattatggagcagagtggtctgactatggataaacctaaaaagccc
aaggagaaggattacgatgaagagggtaacgaactcacccgcagagaggctctcgcgcgc
aagcgtatagaccgtgaggaggccgcacgagaggccaagcgagccaagcgtatcaagaag
atcaaaagcaaggcctaccaccgagtgcaccgaaaacagcgtgagcgcgagcgtgaggga
gaggaggacgaggatatagactccgaggcagagcgtgaggcgcaagatcgccgacgtgct
ctggagcgtgtcggacagcgacacaagaacagcaaatgggctaagcttggtaacaagacg
aagcgagctgtgtgggatgacgaattccgtactggcctgactgagatggctcgcaaggat
gaggagctccgaaggagaaaggagggtcgtgctggtggctctgacgagtcgtctgactcc
gacagtgactctgacggtggtgaagcatccttgcgtcgcgatttggcggcccttgaagaa
gaagacaacgagccccaaaagggcttgatgggcatgaagttcatgcaaaaggccgaggct
gctaagaaggaggcagatgcggctctcgtcaaccagatccgacgagagcttgatggtgag
gtatttgatgggtctggagacgagctggaagaggttggtcgacgacaatacggcgctgcc
gatggtaagccattcaagccggctctcgaaacatcagcccgggtatccaagaagcgcaaa
tccgaggataaaagtgacgacgacgacgacgtcgtgataaccaccaacggcgctgcctat
aatcccgccgttcccaacattacatccctctctgagcctgcggccccaacaactacaggc
aaatggtcccgtggcgagtcgcgaagtaaaaagaacaagagtcagtctacaggaaatgtt
ggcgatctcgacctcacatcccataccctcgtcgtcgagcgttcaagcaaggccaaatcc
aagccaaaaccccggactgccgacgaaggttcggacgctgagtccgatactgatctgcat
ctacccatggcgattcgcgatcaagaaatgcttgaacgtgccttcgccggcgaggatgtt
gcaggggacttcgaggccgagaagacggctattgccgaggacgaggatgacaagatcatt
gacaatacactccctggttggggatcgtgggttggtgatggcgtgagcgcaaaggagaag
aagcgacaccagggccgtttcctaacaaaggtgaatggtatcaagcagaaggaccgcaag
gatgccaagctggaaaaggttataatcaatgagaagcgcatcaaaaagaatgaccgctac
cttgcatcacagcttcctcacccctttgagtcccgccagcagtacgagcgctcgctacgt
ctacctgtcgggccagagtggcagacaaaggagaccttccagggcagcaccaaacctcgc
gtactcatgaagcaaggcattattgcacccatgtctaagccgaccatatag
>Fp35
atgggtggacgacaggctcacggaaggccccttgtggcagcacccaaagccaaagccgcc
aacaaaaagtcaaaggcgagatcacaaaagaatgcgctcgatgcgttcggtattgcgcag
gaaaacttcgcgcccaaacaaaagcgaacacctcgagcgagaggcttggatgccgaaata
gagcgaaagcatggacgaggcgacgaggagggtgatgaggacgaagacgaagaggagcct
caaaggaagaaggccaagagacctagcagaactgc------cgatgacgatgccgaatat
ggaagcgacagcgagggaaacgagtggcaattgggaggtctgcaagaagacgacgaggac
tccgagattgagagtgatgatgcgcttggcgacagtgatgatggcaagttcgatggctac
acattccgtggaagcaagtctacaaagcacgaggtaggtctgttttatagaaattgccca
gatgcaagtctgacatgcgaaaaggacgacgattcagaggacgattcccaagacgatgag
ggcgagaccctcggcgcagacgcaattgacttggcaacagctctcgatcagttcgaagag
tcggacgacgagccgcaacagaaggaccaatccgggtcttcagagtcagatgatgatgcg
tccgacgagtcagaagaagacga------------cgaatctggcgattctgatggcgaa
gatgtagacccagaaaagatgcaaggtctgatcaagcaatttggaggccaaaaagatgat
ggagacgagaagccaaaggcaaaggccaagatcagcctaagcgatcttgggctagccggc
atcagcgacgccaatattaagaaatccatgaagctcatgagcaaggaagagaaggacaaa
cgccctggtgtttcaaagaaattgaatgtacccttagcaagaagacaacaagaccaactc
gaccgaagcgcagcttacgaaaagaccaacgagactctggaccgatggaacgacacagtc
aagcagaaccgaagagcagagcatctggtgttccctctgccccagaactctacaactgcg
ggtcttgacaccactgagatccagcccctaaacatcaccaagccaagcaacgagctcgag
tctaccattatgtctattatggagcagagtggtctgactatggataaacctaaaaagccc
aaggagaaggattacgatgaagagggtaacgaactcacccgcagagaggctctcgcgcgc
aagcgtatagaccgtgaggaggccgcacgagaggccaagcgagccaagcgtatcaagaag
atcaaaagcaaggcctaccaccgagtgcaccgaaaacagcgtgagcgcgagcgtgaggga
gaggaggacgaggatatagactccgaggcagagcgtgaggcgcaagatcgccgacgtgct
ctggagcgtgtcggacagcgacacaagaacagcaaatgggctaagcttggtaacaagacg
aagcgagctgtgtgggatgacgaattccgtactggcctgactgagatggctcgcaaggat
gaggagctccgaaggagaaaggagggtcgtgctggtggctctgacgagtcgtctgactcc
gacagtgactctgacggtggtgaagcatccttgcgtcgcgatttggcggcccttgaagaa
gaagacaacgagccccaaaagggcttgatgggcatgaagttcatgcaaaaggccgaggct
gctaagaaggaggcagatgcggctctcgtcaaccagatccgacgagagcttgatggtgag
gtatttgatgggtctggagacgagctggaagaggttggtcgacgacaatacggcgctgcc
gatggtaagccattcaagccggctctcgaaacatcagcccgggtatccaagaagcgcaaa
tccgaggataaaagtgacgacgacgacgacgtcgtgataaccaccaacggcgctgcctat
aatcccgccgttcccaacattacatccctctctgagcctgcggccccaacaactacaggc
aaatggtcccgtggcgagtcgcgaagtaaaaagaacaagagtcagtctacaggaaatgtt
ggcgatctcgacctcacatcccataccctcgtcgtcgagcgttcaagcaaggccaaatcc
aagccaaaaccccggactgccgacgaaggttcggacgctgagtccgatactgatctgcat
ctacccatggcgattcgcgatcaagaaatgcttgaacgtgccttcgccggcgaggatgtt
gcaggggacttcgaggccgagaagacggctattgccgaggacgaggatgacaagatcatt
gacaatacactccctggttggggatcgtgggttggtgatggcgtgagcgcaaaggagaag
aagcgacaccagggccgtttcctaacaaaggtgaatggtatcaagcagaaggaccgcaag
gatgccaagctggaaaaggttataatcaatgagaagcgcatcaaaaagaatgaccgctac
cttgcatcacagcttcctcacccctttgagtcccgccagcagtacgagcgctcgctacgt
ctacctgtcgggccagagtggcagacaaaggagaccttccagggcagcaccaaacctcgc
gtactcatgaagcaaggcattattgcacccatgtctaagccgaccatatag
>Fp38
atgggtggacgacaggctcacggaaggccccttgtggcagcacccaaagccaaagccgcc
aacaaaaagtcaaaggcgagatcacaaaagaatgcgctcgatgcgttcggtattgcgcag
gaaaacttcgcgcccaaacaaaagcgaacacctcgagcgagaggcttggatgccgaaata
gagcgaaagcatggacgaggcgacgaggagggtgatgaggacgaagacgaagaggagcct
caaaggaagaaggccaagagacctagcagaactgc------cgatgacgatgccgaatat
ggaagcgacagcgagggaaacgagtggcaattgggaggtctgcaagaagacgacgaggac
tccgagattgagagtgatgatgcgcttggcgacagtgatgatggcaagttcgatggctac
acattccgtggaagcaagtctacaaagcacgaggtaggtctgttttatagaaattgccca
gatgcaagtctgacatgcgaaaaggacgacgattcagaggacgattcccaagacgatgag
ggcgagaccctcggcgcagacgcaattgacttggcaacagctctcgatcagttcgaagag
tcggacgacgagccgcaacagaaggaccaatccgggtcttcagagtcagatgatgatgcg
tccgacgagtcagaagaagacga------------cgaatctggcgattctgatggcgaa
gatgtagacccagaaaagatgcaaggtctgatcaagcaatttggaggccaaaaagatgat
ggagacgagaagccaaaggcaaaggccaagatcagcctaagcgatcttgggctagccggc
atcagcgacgccaatattaagaaatccatgaagctcatgagcaaggaagagaaggacaaa
cgccctggtgtttcaaagaaattgaatgtacccttagcaagaagacaacaagaccaactc
gaccgaagcgcagcttacgaaaagaccaacgagactctggaccgatggaacgacacagtc
aagcagaaccgaagagcagagcatctggtgttccctctgccccagaactctacaactgcg
ggtcttgacaccactgagatccagcccctaaacatcaccaagccaagcaacgagctcgag
tctaccattatgtctattatggagcagagtggtctgactatggataaacctaaaaagccc
aaggagaaggattacgatgaagagggtaacgaactcacccgcagagaggctctcgcgcgc
aagcgtatagaccgtgaggaggccgcacgagaggccaagcgagccaagcgtatcaagaag
atcaaaagcaaggcctaccaccgagtgcaccgaaaacagcgtgagcgcgagcgtgaggga
gaggaggacgaggatatagactccgaggcagagcgtgaggcgcaagatcgccgacgtgct
ctggagcgtgtcggacagcgacacaagaacagcaaatgggctaagcttggtaacaagacg
aagcgagctgtgtgggatgacgaattccgtactggcctgactgagatggctcgcaaggat
gaggagctccgaaggagaaaggagggtcgtgctggtggctctgacgagtcgtctgactcc
gacagtgactctgacggtggtgaagcatccttgcgtcgcgatttggcggcccttgaagaa
gaagacaacgagccccaaaagggcttgatgggcatgaagttcatgcaaaaggccgaggct
gctaagaaggaggcagatgcggctctcgtcaaccagatccgacgagagcttgatggtgag
gtatttgatgggtctggagacgagctggaagaggttggtcgacgacaatacggcgctgcc
gatggtaagccattcaagccggctctcgaaacatcagcccgggtatccaagaagcgcaaa
tccgaggataaaagtgacgacgacgacgacgtcgtgataaccaccaacggcgctgcctat
aatcccgccgttcccaacattacatccctctctgagcctgcggccccaacaactacaggc
aaatggtcccgtggcgagtcgcgaagtaaaaagaacaagagtcagtctacaggaaatgtt
ggcgatctcgacctcacatcccataccctcgtcgtcgagcgttcaagcaaggccaaatcc
aagccaaaaccccggactgccgacgaaggttcggacgctgagtccgatactgatctgcat
ctacccatggcgattcgcgatcaagaaatgcttgaacgtgccttcgccggcgaggatgtt
gcaggggacttcgaggccgagaagacggctattgccgaggacgaggatgacaagatcatt
gacaatacactccctggttggggatcgtgggttggtgatggcgtgagcgcaaaggagaag
aagcgacaccagggccgtttcctaacaaaggtgaatggtatcaagcagaaggaccgcaag
gatgccaagctggaaaaggttataatcaatgagaagcgcatcaaaaagaatgaccgctac
cttgcatcacagcttcctcacccctttgagtcccgccagcagtacgagcgctcgctacgt
ctacctgtcgggccagagtggcagacaaaggagaccttccagggcagcaccaaacctcgc
gtactcatgaagcaaggcattattgcacccatatcc---caaggcttgtaa
>Fp39
atgggtggacgacaggctcacggaaggccccttgtggcagcacccaaagccaaagccgcc
aacaaaaagtcaaaggcgagatcacaaaagaatgcgctcgatgcgttcggtattgcgcag
gaaaacttcgcgcccaaacaaaagcgaacacctcgagcgagaggcttggatgccgaaata
gagcgaaagcatggacgaggcgacgaggagggtgatgaggacgaagacgaagaggagcct
caaaggaagaaggccaagagacctagcagaactgc------cgatgacgatgccgaatat
ggaagcgacagcgagggaaacgagtggcaattgggaggtctgcaagaagacgacgaggac
tccgagattgagagtgatgatgcgcttggcgacagtgatgatggcaagttcgatggctac
acattccgtggaagcaagtctacaaagcacgaggtaggtctgttttatagaaattgccca
gatgcaagtctgacatgcgaaaaggacgacgattcagaggacgattcccaagacgatgag
ggcgagaccctcggcgcagacgcaattgacttggcaacagctctcgatcagttcgaagag
tcggacgacgagccgcaacagaaggaccaatccgggtcttcagagtcagatgatgatgcg
tccgacgagtcagaagaagacga------------cgaatctggcgattctgatggcgaa
gatgtagacccagaaaagatgcaaggtctgatcaagcaatttggaggccaaaaagatgat
ggagacgagaagccaaaggcaaaggccaagatcagcctaagcgatcttgggctagccggc
atcagcgacgccaatattaagaaatccatgaagctcatgagcaaggaagagaaggacaaa
cgccctggtgtttcaaagaaattgaatgtacccttagcaagaagacaacaagaccaactc
gaccgaagcgcagcttacgaaaagaccaacgagactctggaccgatggaacgacacagtc
aagcagaaccgaagagcagagcatctggtgttccctctgccccagaactctacaactgcg
ggtcttgacaccactgagatccagcccctaaacatcaccaagccaagcaacgagctcgag
tctaccattatgtctattatggagcagagtggtctgactatggataaacctaaaaagccc
aaggagaaggattacgatgaagagggtaacgaactcacccgcagagaggctctcgcgcgc
aagcgtatagaccgtgaggaggccgcacgagaggccaagcgagccaagcgtatcaagaag
atcaaaagcaaggcctaccaccgagtgcaccgaaaacagcgtgagcgcgagcgtgaggga
gaggaggacgaggatatagactccgaggcagagcgtgaggcgcaagatcgccgacgtgct
ctggagcgtgtcggacagcgacacaagaacagcaaatgggctaagcttggtaacaagacg
aagcgagctgtgtgggatgacgaattccgtactggcctgactgagatggctcgcaaggat
gaggagctccgaaggagaaaggagggtcgtgctggtggctctgacgagtcgtctgactcc
gacagtgactctgacggtggtgaagcatccttgcgtcgcgatttggcggcccttgaagaa
gaagacaacgagccccaaaagggcttgatgggcatgaagttcatgcaaaaggccgaggct
gctaagaaggaggcagatgcggctctcgtcaaccagatccgacgagagcttgatggtgag
gtatttgatgggtctggagacgagctggaagaggttggtcgacgacaatacggcgctgcc
gatggtaagccattcaagccggctctcgaaacatcagcccgggtatccaagaagcgcaaa
tccgaggataaaagtgacgacgacgacgacgtcgtgataaccaccaacggcgctgcctat
aatcccgccgttcccaacattacatccctctctgagcctgcggccccaacaactacaggc
aaatggtcccgtggcgagtcgcgaagtaaaaagaacaagagtcagtctacaggaaatgtt
ggcgatctcgacctcacatcccataccctcgtcgtcgagcgttcaagcaaggccaaatcc
aagccaaaaccccggactgccgacgaaggttcggacgctgagtccgatactgatctgcat
ctacccatggcgattcgcgatcaagaaatgcttgaacgtgccttcgccggcgaggatgtt
gcaggggacttcgaggccgagaagacggctattgccgaggacgaggatgacaagatcatt
gacaatacactccctggttggggatcgtgggttggtgatggcgtgagcgcaaaggagaag
aagcgacaccagggccgtttcctaacaaaggtgaatggtatcaagcagaaggaccgcaag
gatgccaagctggaaaaggttataatcaatgagaagcgcatcaaaaagaatgaccgctac
cttgcatcacagcttcctcacccctttgagtcccgccagcagtacgagcgctcgctacgt
ctacctgtcgggccagagtggcagacaaaggagaccttccagggcagcaccaaacctcgc
gtactcatgaagcaaggcattattgcacccatatcc---caaggcttgtaa
>Fp42
atgggtggacgacaggctcacggaaggccccttgtggcagcacccaaagccaaagccgcc
aacaaaaagtcaaaggcgagatcacaaaagaatgcgctcgatgcgttcggtattgcgcag
gaaaacttcgcgcccaaacaaaagcgaacacctcgagcgagaggcttggatgccgaaata
gagcgaaagcatggacgaggcgacgaggagggtgatgaggacgaagacgaagaggagcct
caaaggaagaaggccaagagacctagcagaactgc------cgatgacgatgccgaatat
ggaagcgacagcgagggaaacgagtggcaattgggaggtctgcaagaagacgacgaggac
tccgagattgagagtgatgatgcgcttggcgacagtgatgatggcaagttcgatggctac
acattccgtggaagcaagtctacaaagcacgaggtaggtctgttttatagaaattgccca
gatgcaagtctgacatgcgaaaaggacgacgattcagaggacgattcccaagacgatgag
ggcgagaccctcggcgcagacgcaattgacttggcaacagctctcgatcagttcgaagag
tcggacgacgagccgcaacagaaggaccaatccgggtcttcagagtcagatgatgatgcg
tccgacgagtcagaagaagacga------------cgaatctggcgattctgatggcgaa
gatgtagacccagaaaagatgcaaggtctgatcaagcaatttggaggccaaaaagatgat
ggagacgagaagccaaaggcaaaggccaagatcagcctaagcgatcttgggctagccggc
atcagcgacgccaatattaagaaatccatgaagctcatgagcaaggaagagaaggacaaa
cgccctggtgtttcaaagaaattgaatgtacccttagcaagaagacaacaagaccaactc
gaccgaagcgcagcttacgaaaagaccaacgagactctggaccgatggaacgacacagtc
aagcagaaccgaagagcagagcatctggtgttccctctgccccagaactctacaactgcg
ggtcttgacaccactgagatccagcccctaaacatcaccaagccaagcaacgagctcgag
tctaccattatgtctattatggagcagagtggtctgactatggataaacctaaaaagccc
aaggagaaggattacgatgaagagggtaacgaactcacccgcagagaggctctcgcgcgc
aagcgtatagaccgtgaggaggccgcacgagaggccaagcgagccaagcgtatcaagaag
atcaaaagcaaggcctaccaccgagtgcaccgaaaacagcgtgagcgcgagcgtgaggga
gaggaggacgaggatatagactccgaggcagagcgtgaggcgcaagatcgccgacgtgct
ctggagcgtgtcggacagcgacacaagaacagcaaatgggctaagcttggtaacaagacg
aagcgagctgtgtgggatgacgaattccgtactggcctgactgagatggctcgcaaggat
gaggagctccgaaggagaaaggagggtcgtgctggtggctctgacgagtcgtctgactcc
gacagtgactctgacggtggtgaagcatccttgcgtcgcgatttggcggcccttgaagaa
gaagacaacgagccccaaaagggcttgatgggcatgaagttcatgcaaaaggccgaggct
gctaagaaggaggcagatgcggctctcgtcaaccagatccgacgagagcttgatggtgag
gtatttgatgggtctggagacgagctggaagaggttggtcgacgacaatacggcgctgcc
gatggtaagccattcaagccggctctcgaaacatcagcccgggtatccaagaagcgcaaa
tccgaggataaaagtgacgacgacgacgacgtcgtgataaccaccaacggcgctgcctat
aatcccgccgttcccaacattacatccctctctgagcctgcggccccaacaactacaggc
aaatggtcccgtggcgagtcgcgaagtaaaaagaacaagagtcagtctacaggaaatgtt
ggcgatctcgacctcacatcccataccctcgtcgtcgagcgttcaagcaaggccaaatcc
aagccaaaaccccggactgccgacgaaggttcggacgctgagtccgatactgatctgcat
ctacccatggcgattcgcgatcaagaaatgcttgaacgtgccttcgccggcgaggatgtt
gcaggggacttcgaggccgagaagacggctattgccgaggacgaggatgacaagatcatt
gacaatacactccctggttggggatcgtgggttggtgatggcgtgagcgcaaaggagaag
aagcgacaccagggccgtttcctaacaaaggtgaatggtatcaagcagaaggaccgcaag
gatgccaagctggaaaaggttataatcaatgagaagcgcatcaaaaagaatgaccgctac
cttgcatcacagcttcctcacccctttgagtcccgccagcagtacgagcgctcgctacgt
ctacctgtcgggccagagtggcagacaaaggagaccttccagggcagcaccaaacctcgc
gtactcatgaagcaaggcattattgcacccatatcc---caaggcttgtaa
>Fp44
atgggtggacgacaggctcacggaaggccccttgtggcagcacccaaagccaaagccgcc
aacaaaaagtcaaaggcgagatcacaaaagaatgcgctcgatgcgttcggtattgcgcag
gaaaacttcgcgcccaaacaaaagcgaacacctcgagcgagaggcttggatgccgaaata
gagcgaaagcatggacgaggcgacgaggagggtgatgaggacgaagacgaagaggagcct
caaaggaagaaggccaagagacctagcagaactgc------cgatgacgatgccgaatat
ggaagcgacagcgagggaaacgagtggcaattgggaggtctgcaagaagacgacgaggac
tccgagattgagagtgatgatgcgcttggcgacagtgatgatggcaagttcgatggctac
acattccgtggaagcaagtctacaaagcacgaggtaggtctgttttatagaaattgccca
gatgcaagtctgacatgcgaaaaggacgacgattcagaggacgattcccaagacgatgag
ggcgagaccctcggcgcagacgcaattgacttggcaacagctctcgatcagttcgaagag
tcggacgacgagccgcaacagaaggaccaatccgggtcttcagagtcagatgatgatgcg
tccgacgagtcagaagaagacga------------cgaatctggcgattctgatggcgaa
gatgtagacccagaaaagatgcaaggtctgatcaagcaatttggaggccaaaaagatgat
ggagacgagaagccaaaggcaaaggccaagatcagcctaagcgatcttgggctagccggc
atcagcgacgccaatattaagaaatccatgaagctcatgagcaaggaagagaaggacaaa
cgccctggtgtttcaaagaaattgaatgtacccttagcaagaagacaacaagaccaactc
gaccgaagcgcagcttacgaaaagaccaacgagactctggaccgatggaacgacacagtc
aagcagaaccgaagagcagagcatctggtgttccctctgccccagaactctacaactgcg
ggtcttgacaccactgagatccagcccctaaacatcaccaagccaagcaacgagctcgag
tctaccattatgtctattatggagcagagtggtctgactatggataaacctaaaaagccc
aaggagaaggattacgatgaagagggtaacgaactcacccgcagagaggctctcgcgcgc
aagcgtatagaccgtgaggaggccgcacgagaggccaagcgagccaagcgtatcaagaag
atcaaaagcaaggcctaccaccgagtgcaccgaaaacagcgtgagcgcgagcgtgaggga
gaggaggacgaggatatagactccgaggcagagcgtgaggcgcaagatcgccgacgtgct
ctggagcgtgtcggacagcgacacaagaacagcaaatgggctaagcttggtaacaagacg
aagcgagctgtgtgggatgacgaattccgtactggcctgactgagatggctcgcaaggat
gaggagctccgaaggagaaaggagggtcgtgctggtggctctgacgagtcgtctgactcc
gacagtgactctgacggtggtgaagcatccttgcgtcgcgatttggcggcccttgaagaa
gaagacaacgagccccaaaagggcttgatgggcatgaagttcatgcaaaaggccgaggct
gctaagaaggaggcagatgcggctctcgtcaaccagatccgacgagagcttgatggtgag
gtatttgatgggtctggagacgagctggaagaggttggtcgacgacaatacggcgctgcc
gatggtaagccattcaagccggctctcgaaacatcagcccgggtatccaagaagcgcaaa
tccgaggataaaagtgacgacgacgacgacgtcgtgataaccaccaacggcgctgcctat
aatcccgccgttcccaacattacatccctctctgagcctgcggccccaacaactacaggc
aaatggtcccgtggcgagtcgcgaagtaaaaagaacaagagtcagtctacaggaaatgtt
ggcgatctcgacctcacatcccataccctcgtcgtcgagcgttcaagcaaggccaaatcc
aagccaaaaccccggactgccgacgaaggttcggacgctgagtccgatactgatctgcat
ctacccatggcgattcgcgatcaagaaatgcttgaacgtgccttcgccggcgaggatgtt
gcaggggacttcgaggccgagaagacggctattgccgaggacgaggatgacaagatcatt
gacaatacactccctggttggggatcgtgggttggtgatggcgtgagcgcaaaggagaag
aagcgacaccagggccgtttcctaacaaaggtgaatggtatcaagcagaaggaccgcaag
gatgccaagctggaaaaggttataatcaatgagaagcgcatcaaaaagaatgaccgctac
cttgcatcacagcttcctcacccctttgagtcccgccagcagtacgagcgctcgctacgt
ctacctgtcgggccagagtggcagacaaaggagaccttccagggcagcaccaaacctcgc
gtactcatgaagcaaggcattattgcacccatgtctaagccgaccatatag
>Fp49
atgggtggacgacaggctcacggaaggccccttgtggcagcacccaaagccaaagccgcc
aacaaaaagtcaaaggcgagatcacaaaagaatgcgctcgatgcgttcggtattgcgcag
gaaaacttcgcgcccaaacaaaagcgaacacctcgagcgagaggcttggatgccgaaata
gagcgaaagcatggacgaggcgacgaggagggtgatgaggacgaagacgaagaggagcct
caaaggaagaaggccaagagacctagcagaactgc------cgatgacgatgccgaatat
ggaagcgacagcgagggaaacgagtggcaattgggaggtctgcaagaagacgacgaggac
tccgagattgagagtgatgatgcgcttggcgacagtgatgatggcaagttcgatggctac
acattccgtggaagcaagtctacaaagcacgaggtaggtctgttttatagaaattgccca
gatgcaagtctgacatgcgaaaaggacgacgattcagaggacgattcccaagacgatgag
ggcgagaccctcggcgcagacgcaattgacttggcaacagctctcgatcagttcgaagag
tcggacgacgagccgcaacagaaggaccaatccgggtcttcagagtcagatgatgatgcg
tccgacgagtcagaagaagacga------------cgaatctggcgattctgatggcgaa
gatgtagacccagaaaagatgcaaggtctgatcaagcaatttggaggccaaaaagatgat
ggagacgagaagccaaaggcaaaggccaagatcagcctaagcgatcttgggctagccggc
atcagcgacgccaatattaagaaatccatgaagctcatgagcaaggaagagaaggacaaa
cgccctggtgtttcaaagaaattgaatgtacccttagcaagaagacaacaagaccaactc
gaccgaagcgcagcttacgaaaagaccaacgagactctggaccgatggaacgacacagtc
aagcagaaccgaagagcagagcatctggtgttccctctgccccagaactctacaactgcg
ggtcttgacaccactgagatccagcccctaaacatcaccaagccaagcaacgagctcgag
tctaccattatgtctattatggagcagagtggtctgactatggataaacctaaaaagccc
aaggagaaggattacgatgaagagggtaacgaactcacccgcagagaggctctcgcgcgc
aagcgtatagaccgtgaggaggccgcacgagaggccaagcgagccaagcgtatcaagaag
atcaaaagcaaggcctaccaccgagtgcaccgaaaacagcgtgagcgcgagcgtgaggga
gaggaggacgaggatatagactccgaggcagagcgtgaggcgcaagatcgccgacgtgct
ctggagcgtgtcggacagcgacacaagaacagcaaatgggctaagcttggtaacaagacg
aagcgagctgtgtgggatgacgaattccgtactggcctgactgagatggctcgcaaggat
gaggagctccgaaggagaaaggagggtcgtgctggtggctctgacgagtcgtctgactcc
gacagtgactctgacggtggtgaagcatccttgcgtcgcgatttggcggcccttgaagaa
gaagacaacgagccccaaaagggcttgatgggcatgaagttcatgcaaaaggccgaggct
gctaagaaggaggcagatgcggctctcgtcaaccagatccgacgagagcttgatggtgag
gtatttgatgggtctggagacgagctggaagaggttggtcgacgacaatacggcgctgcc
gatggtaagccattcaagccggctctcgaaacatcagcccgggtatccaagaagcgcaaa
tccgaggataaaagtgacgacgacgacgacgtcgtgataaccaccaacggcgctgcctat
aatcccgccgttcccaacattacatccctctctgagcctgcggccccaacaactacaggc
aaatggtcccgtggcgagtcgcgaagtaaaaagaacaagagtcagtctacaggaaatgtt
ggcgatctcgacctcacatcccataccctcgtcgtcgagcgttcaagcaaggccaaatcc
aagccaaaaccccggactgccgacgaaggttcggacgctgagtccgatactgatctgcat
ctacccatggcgattcgcgatcaagaaatgcttgaacgtgccttcgccggcgaggatgtt
gcaggggacttcgaggccgagaagacggctattgccgaggacgaggatgacaagatcatt
gacaatacactccctggttggggatcgtgggttggtgatggcgtgagcgcaaaggagaag
aagcgacaccagggccgtttcctaacaaaggtgaatggtatcaagcagaaggaccgcaag
gatgccaagctggaaaaggttataatcaatgagaagcgcatcaaaaagaatgaccgctac
cttgcatcacagcttcctcacccctttgagtcccgccagcagtacgagcgctcgctacgt
ctacctgtcgggccagagtggcagacaaaggagaccttccagggcagcaccaaacctcgc
gtactcatgaagcaaggcattattgcacccatatcc---caaggcttgtaa
>Fp50
atgggtggacgacaggctcacggaaggccccttgtggcagcacccaaagccaaagccgcc
aacaaaaagtcaaaggcgagatcacaaaagaatgcgctcgatgcgttcggtattgcgcag
gaaaacttcgcgcccaaacaaaagcgaacacctcgagcgagaggcttggatgccgaaata
gagcgaaagcatggacgaggcgacgaggagggtgatgaggacgaagacgaagaggagcct
caaaggaagaaggccaagagacctagcagaactgc------cgatgacgatgccgaatat
ggaagcgacagcgagggaaacgagtggcaattgggaggtctgcaagaagacgacgaggac
tccgagattgagagtgatgatgcgcttggcgacagtgatgatggcaagttcgatggctac
acattccgtggaagcaagtctacaaagcacgaggtaggtctgttttatagaaattgccca
gatgcaagtctgacatgcgaaaaggacgacgattcagaggacgattcccaagacgatgag
ggcgagaccctcggcgcagacgcaattgacttggcaacagctctcgatcagttcgaagag
tcggacgacgagccgcaacagaaggaccaatccgggtcttcagagtcagatgatgatgcg
tccgacgagtcagaagaagacga------------cgaatctggcgattctgatggcgaa
gatgtagacccagaaaagatgcaaggtctgatcaagcaatttggaggccaaaaagatgat
ggagacgagaagccaaaggcaaaggccaagatcagcctaagcgatcttgggctagccggc
atcagcgacgccaatattaagaaatccatgaagctcatgagcaaggaagagaaggacaaa
cgccctggtgtttcaaagaaattgaatgtacccttagcaagaagacaacaagaccaactc
gaccgaagcgcagcttacgaaaagaccaacgagactctggaccgatggaacgacacagtc
aagcagaaccgaagagcagagcatctggtgttccctctgccccagaactctacaactgcg
ggtcttgacaccactgagatccagcccctaaacatcaccaagccaagcaacgagctcgag
tctaccattatgtctattatggagcagagtggtctgactatggataaacctaaaaagccc
aaggagaaggattacgatgaagagggtaacgaactcacccgcagagaggctctcgcgcgc
aagcgtatagaccgtgaggaggccgcacgagaggccaagcgagccaagcgtatcaagaag
atcaaaagcaaggcctaccaccgagtgcaccgaaaacagcgtgagcgcgagcgtgaggga
gaggaggacgaggatatagactccgaggcagagcgtgaggcgcaagatcgccgacgtgct
ctggagcgtgtcggacagcgacacaagaacagcaaatgggctaagcttggtaacaagacg
aagcgagctgtgtgggatgacgaattccgtactggcctgactgagatggctcgcaaggat
gaggagctccgaaggagaaaggagggtcgtgctggtggctctgacgagtcgtctgactcc
gacagtgactctgacggtggtgaagcatccttgcgtcgcgatttggcggcccttgaagaa
gaagacaacgagccccaaaagggcttgatgggcatgaagttcatgcaaaaggccgaggct
gctaagaaggaggcagatgcggctctcgtcaaccagatccgacgagagcttgatggtgag
gtatttgatgggtctggagacgagctggaagaggttggtcgacgacaatacggcgctgcc
gatggtaagccattcaagccggctctcgaaacatcagcccgggtatccaagaagcgcaaa
tccgaggataaaagtgacgacgacgacgacgtcgtgataaccaccaacggcgctgcctat
aatcccgccgttcccaacattacatccctctctgagcctgcggccccaacaactacaggc
aaatggtcccgtggcgagtcgcgaagtaaaaagaacaagagtcagtctacaggaaatgtt
ggcgatctcgacctcacatcccataccctcgtcgtcgagcgttcaagcaaggccaaatcc
aagccaaaaccccggactgccgacgaaggttcggacgctgagtccgatactgatctgcat
ctacccatggcgattcgcgatcaagaaatgcttgaacgtgccttcgccggcgaggatgtt
gcaggggacttcgaggccgagaagacggctattgccgaggacgaggatgacaagatcatt
gacaatacactccctggttggggatcgtgggttggtgatggcgtgagcgcaaaggagaag
aagcgacaccagggccgtttcctaacaaaggtgaatggtatcaagcagaaggaccgcaag
gatgccaagctggaaaaggttataatcaatgagaagcgcatcaaaaagaatgaccgctac
cttgcatcacagcttcctcacccctttgagtcccgccagcagtacgagcgctcgctacgt
ctacctgtcgggccagagtggcagacaaaggagaccttccagggcagcaccaaacctcgc
gtactcatgaagcaaggcattattgcacccatgtctaagccgaccatatag
>Fp51
atgggtggacgacaggctcacggaaggccccttgtggcagcacccaaagccaaagccgcc
aacaaaaagtcaaaggcgagatcacaaaagaatgcgctcgatgcgttcggtattgcgcag
gaaaacttcgcgcccaaacaaaagcgaacacctcgagcgagaggcttggatgccgaaata
gagcgaaagcatggacgaggcgacgaggagggtgatgaggacgaagacgaagaggagcct
caaaggaagaaggccaagagacctagcagaactgc------cgatgacgatgccgaatat
ggaagcgacagcgagggaaacgagtggcaattgggaggtctgcaagaagacgacgaggac
tccgagattgagagtgatgatgcgcttggcgacagtgatgatggcaagttcgatggctac
acattccgtggaagcaagtctacaaagcacgaggtaggtctgttttatagaaattgccca
gatgcaagtctgacatgcgaaaaggacgacgattcagaggacgattcccaagacgatgag
ggcgagaccctcggcgcagacgcaattgacttggcaacagctctcgatcagttcgaagag
tcggacgacgagccgcaacagaaggaccaatccgggtcttcagagtcagatgatgatgcg
tccgacgagtcagaagaagacga------------cgaatctggcgattctgatggcgaa
gatgtagacccagaaaagatgcaaggtctgatcaagcaatttggaggccaaaaagatgat
ggagacgagaagccaaaggcaaaggccaagatcagcctaagcgatcttgggctagccggc
atcagcgacgccaatattaagaaatccatgaagctcatgagcaaggaagagaaggacaaa
cgccctggtgtttcaaagaaattgaatgtacccttagcaagaagacaacaagaccaactc
gaccgaagcgcagcttacgaaaagaccaacgagactctggaccgatggaacgacacagtc
aagcagaaccgaagagcagagcatctggtgttccctctgccccagaactctacaactgcg
ggtcttgacaccactgagatccagcccctaaacatcaccaagccaagcaacgagctcgag
tctaccattatgtctattatggagcagagtggtctgactatggataaacctaaaaagccc
aaggagaaggattacgatgaagagggtaacgaactcacccgcagagaggctctcgcgcgc
aagcgtatagaccgtgaggaggccgcacgagaggccaagcgagccaagcgtatcaagaag
atcaaaagcaaggcctaccaccgagtgcaccgaaaacagcgtgagcgcgagcgtgaggga
gaggaggacgaggatatagactccgaggcagagcgtgaggcgcaagatcgccgacgtgct
ctggagcgtgtcggacagcgacacaagaacagcaaatgggctaagcttggtaacaagacg
aagcgagctgtgtgggatgacgaattccgtactggcctgactgagatggctcgcaaggat
gaggagctccgaaggagaaaggagggtcgtgctggtggctctgacgagtcgtctgactcc
gacagtgactctgacggtggtgaagcatccttgcgtcgcgatttggcggcccttgaagaa
gaagacaacgagccccaaaagggcttgatgggcatgaagttcatgcaaaaggccgaggct
gctaagaaggaggcagatgcggctctcgtcaaccagatccgacgagagcttgatggtgag
gtatttgatgggtctggagacgagctggaagaggttggtcgacgacaatacggcgctgcc
gatggtaagccattcaagccggctctcgaaacatcagcccgggtatccaagaagcgcaaa
tccgaggataaaagtgacgacgacgacgacgtcgtgataaccaccaacggcgctgcctat
aatcccgccgttcccaacattacatccctctctgagcctgcggccccaacaactacaggc
aaatggtcccgtggcgagtcgcgaagtaaaaagaacaagagtcagtctacaggaaatgtt
ggcgatctcgacctcacatcccataccctcgtcgtcgagcgttcaagcaaggccaaatcc
aagccaaaaccccggactgccgacgaaggttcggacgctgagtccgatactgatctgcat
ctacccatggcgattcgcgatcaagaaatgcttgaacgtgccttcgccggcgaggatgtt
gcaggggacttcgaggccgagaagacggctattgccgaggacgaggatgacaagatcatt
gacaatacactccctggttggggatcgtgggttggtgatggcgtgagcgcaaaggagaag
aagcgacaccagggccgtttcctaacaaaggtgaatggtatcaagcagaaggaccgcaag
gatgccaagctggaaaaggttataatcaatgagaagcgcatcaaaaagaatgaccgctac
cttgcatcacagcttcctcacccctttgagtcccgccagcagtacgagcgctcgctacgt
ctacctgtcgggccagagtggcagacaaaggagaccttccagggcagcaccaaacctcgc
gtactcatgaagcaaggcattattgcacccatgtctaagccgaccatatag
>Fp59
atgggtggacgacaggctcacggaaggccccttgtggcagcacccaaagccaaagccgcc
aacaaaaagtcaaaggcgagatcacaaaagaatgcgctcgatgcgttcggtattgcgcag
gaaaacttcgcgcccaaacaaaagcgaacacctcgagcgagaggcttggatgccgaaata
gagcgaaagcatggacgaggcgacgaggagggtgatgaggacgaagacgaagaggagcct
caaaggaagaaggccaagagacctagcagaactgc------cgatgacgatgccgaatat
ggaagcgacagcgagggaaacgagtggcaattgggaggtctgcaagaagacgacgaggac
tccgagattgagagtgatgatgcgcttggcgacagtgatgatggcaagttcgatggctac
acattccgtggaagcaagtctacaaagcacgaggtaggtctgttttatagaaattgccca
gatgcaagtctgacatgcgaaaaggacgacgattcagaggacgattcccaagacgatgag
ggcgagaccctcggcgcagacgcaattgacttggcaacagctctcgatcagttcgaagag
tcggacgacgagccgcaacagaaggaccaatccgggtcttcagagtcagatgatgatgcg
tccgacgagtcagaagaagacga------------cgaatctggcgattctgatggcgaa
gatgtagacccagaaaagatgcaaggtctgatcaagcaatttggaggccaaaaagatgat
ggagacgagaagccaaaggcaaaggccaagatcagcctaagcgatcttgggctagccggc
atcagcgacgccaatattaagaaatccatgaagctcatgagcaaggaagagaaggacaaa
cgccctggtgtttcaaagaaattgaatgtacccttagcaagaagacaacaagaccaactc
gaccgaagcgcagcttacgaaaagaccaacgagactctggaccgatggaacgacacagtc
aagcagaaccgaagagcagagcatctggtgttccctctgccccagaactctacaactgcg
ggtcttgacaccactgagatccagcccctaaacatcaccaagccaagcaacgagctcgag
tctaccattatgtctattatggagcagagtggtctgactatggataaacctaaaaagccc
aaggagaaggattacgatgaagagggtaacgaactcacccgcagagaggctctcgcgcgc
aagcgtatagaccgtgaggaggccgcacgagaggccaagcgagccaagcgtatcaagaag
atcaaaagcaaggcctaccaccgagtgcaccgaaaacagcgtgagcgcgagcgtgaggga
gaggaggacgaggatatagactccgaggcagagcgtgaggcgcaagatcgccgacgtgct
ctggagcgtgtcggacagcgacacaagaacagcaaatgggctaagcttggtaacaagacg
aagcgagctgtgtgggatgacgaattccgtactggcctgactgagatggctcgcaaggat
gaggagctccgaaggagaaaggagggtcgtgctggtggctctgacgagtcgtctgactcc
gacagtgactctgacggtggtgaagcatccttgcgtcgcgatttggcggcccttgaagaa
gaagacaacgagccccaaaagggcttgatgggcatgaagttcatgcaaaaggccgaggct
gctaagaaggaggcagatgcggctctcgtcaaccagatccgacgagagcttgatggtgag
gtatttgatgggtctggagacgagctggaagaggttggtcgacgacaatacggcgctgcc
gatggtaagccattcaagccggctctcgaaacatcagcccgggtatccaagaagcgcaaa
tccgaggataaaagtgacgacgacgacgacgtcgtgataaccaccaacggcgctgcctat
aatcccgccgttcccaacattacatccctctctgagcctgcggccccaacaactacaggc
aaatggtcccgtggcgagtcgcgaagtaaaaagaacaagagtcagtctacaggaaatgtt
ggcgatctcgacctcacatcccataccctcgtcgtcgagcgttcaagcaaggccaaatcc
aagccaaaaccccggactgccgacgaaggttcggacgctgagtccgatactgatctgcat
ctacccatggcgattcgcgatcaagaaatgcttgaacgtgccttcgccggcgaggatgtt
gcaggggacttcgaggccgagaagacggctattgccgaggacgaggatgacaagatcatt
gacaatacactccctggttggggatcgtgggttggtgatggcgtgagcgcaaaggagaag
aagcgacaccagggccgtttcctaacaaaggtgaatggtatcaagcagaaggaccgcaag
gatgccaagctggaaaaggttataatcaatgagaagcgcatcaaaaagaatgaccgctac
cttgcatcacagcttcctcacccctttgagtcccgccagcagtacgagcgctcgctacgt
ctacctgtcgggccagagtggcagacaaaggagaccttccagggcagcaccaaacctcgc
gtactcatgaagcaaggcattattgcacccatatcc---caaggcttgtaa
>Fp63
atgggtggacgacaggctcacggaaggccccttgtggcagcacccaaagccaaagccgcc
aacaaaaagtcaaaggcgagatcacaaaagaatgcgctcgatgcgttcggtattgcgcag
gaaaacttcgcgcccaaacaaaagcgaacacctcgagcgagaggcttggatgccgaaata
gagcgaaagcatggacgaggcgacgaggagggtgatgaggacgaagacgaagaggagcct
caaaggaagaaggccaagagacctagcagaactgc------cgatgacgatgccgaatat
ggaagcgacagcgagggaaacgagtggcaattgggaggtctgcaagaagacgacgaggac
tccgagattgagagtgatgatgcgcttggcgacagtgatgatggcaagttcgatggctac
acattccgtggaagcaagtctacaaagcacgaggtaggtctgttttatagaaattgccca
gatgcaagtctgacatgcgaaaaggacgacgattcagaggacgattcccaagacgatgag
ggcgagaccctcggcgcagacgcaattgacttggcaacagctctcgatcagttcgaagag
tcggacgacgagccgcaacagaaggaccaatccgggtcttcagagtcagatgatgatgcg
tccgacgagtcagaagaagacga------------cgaatctggcgattctgatggcgaa
gatgtagacccagaaaagatgcaaggtctgatcaagcaatttggaggccaaaaagatgat
ggagacgagaagccaaaggcaaaggccaagatcagcctaagcgatcttgggctagccggc
atcagcgacgccaatattaagaaatccatgaagctcatgagcaaggaagagaaggacaaa
cgccctggtgtttcaaagaaattgaatgtacccttagcaagaagacaacaagaccaactc
gaccgaagcgcagcttacgaaaagaccaacgagactctggaccgatggaacgacacagtc
aagcagaaccgaagagcagagcatctggtgttccctctgccccagaactctacaactgcg
ggtcttgacaccactgagatccagcccctaaacatcaccaagccaagcaacgagctcgag
tctaccattatgtctattatggagcagagtggtctgactatggataaacctaaaaagccc
aaggagaaggattacgatgaagagggtaacgaactcacccgcagagaggctctcgcgcgc
aagcgtatagaccgtgaggaggccgcacgagaggccaagcgagccaagcgtatcaagaag
atcaaaagcaaggcctaccaccgagtgcaccgaaaacagcgtgagcgcgagcgtgaggga
gaggaggacgaggatatagactccgaggcagagcgtgaggcgcaagatcgccgacgtgct
ctggagcgtgtcggacagcgacacaagaacagcaaatgggctaagcttggtaacaagacg
aagcgagctgtgtgggatgacgaattccgtactggcctgactgagatggctcgcaaggat
gaggagctccgaaggagaaaggagggtcgtgctggtggctctgacgagtcgtctgactcc
gacagtgactctgacggtggtgaagcatccttgcgtcgcgatttggcggcccttgaagaa
gaagacaacgagccccaaaagggcttgatgggcatgaagttcatgcaaaaggccgaggct
gctaagaaggaggcagatgcggctctcgtcaaccagatccgacgagagcttgatggtgag
gtatttgatgggtctggagacgagctggaagaggttggtcgacgacaatacggcgctgcc
gatggtaagccattcaagccggctctcgaaacatcagcccgggtatccaagaagcgcaaa
tccgaggataaaagtgacgacgacgacgacgtcgtgataaccaccaacggcgctgcctat
aatcccgccgttcccaacattacatccctctctgagcctgcggccccaacaactacaggc
aaatggtcccgtggcgagtcgcgaagtaaaaagaacaagagtcagtctacaggaaatgtt
ggcgatctcgacctcacatcccataccctcgtcgtcgagcgttcaagcaaggccaaatcc
aagccaaaaccccggactgccgacgaaggttcggacgctgagtccgatactgatctgcat
ctacccatggcgattcgcgatcaagaaatgcttgaacgtgccttcgccggcgaggatgtt
gcaggggacttcgaggccgagaagacggctattgccgaggacgaggatgacaagatcatt
gacaatacactccctggttggggatcgtgggttggtgatggcgtgagcgcaaaggagaag
aagcgacaccagggccgtttcctaacaaaggtgaatggtatcaagcagaaggaccgcaag
gatgccaagctggaaaaggttataatcaatgagaagcgcatcaaaaagaatgaccgctac
cttgcatcacagcttcctcacccctttgagtcccgccagcagtacgagcgctcgctacgt
ctacctgtcgggccagagtggcagacaaaggagaccttccagggcagcaccaaacctcgc
gtactcatgaagcaaggcattattgcacccatgtctaagccgaccatatag
>Fp65
atgggtggacgacaggctcacggaaggccccttgtggcagcacccaaagccaaagccgcc
aacaaaaagtcaaaggcgagatcacaaaagaatgcgctcgatgcgttcggtattgcgcag
gaaaacttcgcgcccaaacaaaagcgaacacctcgagcgagaggcttggatgccgaaata
gagcgaaagcatggacgaggcgacgaggagggtgatgaggacgaagacgaagaggagcct
caaaggaagaaggccaagagacctagcagaactgc------cgatgacgatgccgaatat
ggaagcgacagcgagggaaacgagtggcaattgggaggtctgcaagaagacgacgaggac
tccgagattgagagtgatgatgcgcttggcgacagtgatgatggcaagttcgatggctac
acattccgtggaagcaagtctacaaagcacgaggtaggtctgttttatagaaattgccca
gatgcaagtctgacatgcgaaaaggacgacgattcagaggacgattcccaagacgatgag
ggcgagaccctcggcgcagacgcaattgacttggcaacagctctcgatcagttcgaagag
tcggacgacgagccgcaacagaaggaccaatccgggtcttcagagtcagatgatgatgcg
tccgacgagtcagaagaagacga------------cgaatctggcgattctgatggcgaa
gatgtagacccagaaaagatgcaaggtctgatcaagcaatttggaggccaaaaagatgat
ggagacgagaagccaaaggcaaaggccaagatcagcctaagcgatcttgggctagccggc
atcagcgacgccaatattaagaaatccatgaagctcatgagcaaggaagagaaggacaaa
cgccctggtgtttcaaagaaattgaatgtacccttagcaagaagacaacaagaccaactc
gaccgaagcgcagcttacgaaaagaccaacgagactctggaccgatggaacgacacagtc
aagcagaaccgaagagcagagcatctggtgttccctctgccccagaactctacaactgcg
ggtcttgacaccactgagatccagcccctaaacatcaccaagccaagcaacgagctcgag
tctaccattatgtctattatggagcagagtggtctgactatggataaacctaaaaagccc
aaggagaaggattacgatgaagagggtaacgaactcacccgcagagaggctctcgcgcgc
aagcgtatagaccgtgaggaggccgcacgagaggccaagcgagccaagcgtatcaagaag
atcaaaagcaaggcctaccaccgagtgcaccgaaaacagcgtgagcgcgagcgtgaggga
gaggaggacgaggatatagactccgaggcagagcgtgaggcgcaagatcgccgacgtgct
ctggagcgtgtcggacagcgacacaagaacagcaaatgggctaagcttggtaacaagacg
aagcgagctgtgtgggatgacgaattccgtactggcctgactgagatggctcgcaaggat
gaggagctccgaaggagaaaggagggtcgtgctggtggctctgacgagtcgtctgactcc
gacagtgactctgacggtggtgaagcatccttgcgtcgcgatttggcggcccttgaagaa
gaagacaacgagccccaaaagggcttgatgggcatgaagttcatgcaaaaggccgaggct
gctaagaaggaggcagatgcggctctcgtcaaccagatccgacgagagcttgatggtgag
gtatttgatgggtctggagacgagctggaagaggttggtcgacgacaatacggcgctgcc
gatggtaagccattcaagccggctctcgaaacatcagcccgggtatccaagaagcgcaaa
tccgaggataaaagtgacgacgacgacgacgtcgtgataaccaccaacggcgctgcctat
aatcccgccgttcccaacattacatccctctctgagcctgcggccccaacaactacaggc
aaatggtcccgtggcgagtcgcgaagtaaaaagaacaagagtcagtctacaggaaatgtt
ggcgatctcgacctcacatcccataccctcgtcgtcgagcgttcaagcaaggccaaatcc
aagccaaaaccccggactgccgacgaaggttcggacgctgagtccgatactgatctgcat
ctacccatggcgattcgcgatcaagaaatgcttgaacgtgccttcgccggcgaggatgtt
gcaggggacttcgaggccgagaagacggctattgccgaggacgaggatgacaagatcatt
gacaatacactccctggttggggatcgtgggttggtgatggcgtgagcgcaaaggagaag
aagcgacaccagggccgtttcctaacaaaggtgaatggtatcaagcagaaggaccgcaag
gatgccaagctggaaaaggttataatcaatgagaagcgcatcaaaaagaatgaccgctac
cttgcatcacagcttcctcacccctttgagtcccgccagcagtacgagcgctcgctacgt
ctacctgtcgggccagagtggcagacaaaggagaccttccagggcagcaccaaacctcgc
gtactcatgaagcaaggcattattgcacccatgtctaagccgaccatatag
>Fp66
atgggtggacgacaggctcacggaaggccccttgtggcagcacccaaagccaaagccgcc
aacaaaaagtcaaaggcgagatcacaaaagaatgcgctcgatgcgttcggtattgcgcag
gaaaacttcgcgcccaaacaaaagcgaacacctcgagcgagaggcttggatgccgaaata
gagcgaaagcatggacgaggcgacgaggagggtgatgaggacgaagacgaagaggagcct
caaaggaagaaggccaagagacctagcagaactgc------cgatgacgatgccgaatat
ggaagcgacagcgagggaaacgagtggcaattgggaggtctgcaagaagacgacgaggac
tccgagattgagagtgatgatgcgcttggcgacagtgatgatggcaagttcgatggctac
acattccgtggaagcaagtctacaaagcacgaggtaggtctgttttatagaaattgccca
gatgcaagtctgacatgcgaaaaggacgacgattcagaggacgattcccaagacgatgag
ggcgagaccctcggcgcagacgcaattgacttggcaacagctctcgatcagttcgaagag
tcggacgacgagccgcaacagaaggaccaatccgggtcttcagagtcagatgatgatgcg
tccgacgagtcagaagaagacga------------cgaatctggcgattctgatggcgaa
gatgtagacccagaaaagatgcaaggtctgatcaagcaatttggaggccaaaaagatgat
ggagacgagaagccaaaggcaaaggccaagatcagcctaagcgatcttgggctagccggc
atcagcgacgccaatattaagaaatccatgaagctcatgagcaaggaagagaaggacaaa
cgccctggtgtttcaaagaaattgaatgtacccttagcaagaagacaacaagaccaactc
gaccgaagcgcagcttacgaaaagaccaacgagactctggaccgatggaacgacacagtc
aagcagaaccgaagagcagagcatctggtgttccctctgccccagaactctacaactgcg
ggtcttgacaccactgagatccagcccctaaacatcaccaagccaagcaacgagctcgag
tctaccattatgtctattatggagcagagtggtctgactatggataaacctaaaaagccc
aaggagaaggattacgatgaagagggtaacgaactcacccgcagagaggctctcgcgcgc
aagcgtatagaccgtgaggaggccgcacgagaggccaagcgagccaagcgtatcaagaag
atcaaaagcaaggcctaccaccgagtgcaccgaaaacagcgtgagcgcgagcgtgaggga
gaggaggacgaggatatagactccgaggcagagcgtgaggcgcaagatcgccgacgtgct
ctggagcgtgtcggacagcgacacaagaacagcaaatgggctaagcttggtaacaagacg
aagcgagctgtgtgggatgacgaattccgtactggcctgactgagatggctcgcaaggat
gaggagctccgaaggagaaaggagggtcgtgctggtggctctgacgagtcgtctgactcc
gacagtgactctgacggtggtgaagcatccttgcgtcgcgatttggcggcccttgaagaa
gaagacaacgagccccaaaagggcttgatgggcatgaagttcatgcaaaaggccgaggct
gctaagaaggaggcagatgcggctctcgtcaaccagatccgacgagagcttgatggtgag
gtatttgatgggtctggagacgagctggaagaggttggtcgacgacaatacggcgctgcc
gatggtaagccattcaagccggctctcgaaacatcagcccgggtatccaagaagcgcaaa
tccgaggataaaagtgacgacgacgacgacgtcgtgataaccaccaacggcgctgcctat
aatcccgccgttcccaacattacatccctctctgagcctgcggccccaacaactacaggc
aaatggtcccgtggcgagtcgcgaagtaaaaagaacaagagtcagtctacaggaaatgtt
ggcgatctcgacctcacatcccataccctcgtcgtcgagcgttcaagcaaggccaaatcc
aagccaaaaccccggactgccgacgaaggttcggacgctgagtccgatactgatctgcat
ctacccatggcgattcgcgatcaagaaatgcttgaacgtgccttcgccggcgaggatgtt
gcaggggacttcgaggccgagaagacggctattgccgaggacgaggatgacaagatcatt
gacaatacactccctggttggggatcgtgggttggtgatggcgtgagcgcaaaggagaag
aagcgacaccagggccgtttcctaacaaaggtgaatggtatcaagcagaaggaccgcaag
gatgccaagctggaaaaggttataatcaatgagaagcgcatcaaaaagaatgaccgctac
cttgcatcacagcttcctcacccctttgagtcccgccagcagtacgagcgctcgctacgt
ctacctgtcgggccagagtggcagacaaaggagaccttccagggcagcaccaaacctcgc
gtactcatgaagcaaggcattattgcacccatatcc---caaggcttgtaa
>Fp72
atgggtggacgacaggctcacggaaggccccttgtggcagcacccaaagccaaagccgcc
aacaaaaagtcaaaggcgagatcacaaaagaatgcgctcgatgcgttcggtattgcgcag
gaaaacttcgcgcccaaacaaaagcgaacacctcgagcgagaggcttggatgccgaaata
gagcgaaagcatggacgaggcgacgaggagggtgatgaggacgaagacgaagaggagcct
caaaggaagaaggccaagagacctagcagaactgc------cgatgacgatgccgaatat
ggaagcgacagcgagggaaacgagtggcaattgggaggtctgcaagaagacgacgaggac
tccgagattgagagtgatgatgcgcttggcgacagtgatgatggcaagttcgatggctac
acattccgtggaagcaagtctacaaagcacgaggtaggtctgttttatagaaattgccca
gatgcaagtctgacatgcgaaaaggacgacgattcagaggacgattcccaagacgatgag
ggcgagaccctcggcgcagacgcaattgacttggcaacagctctcgatcagttcgaagag
tcggacgacgagccgcaacagaaggaccaatccgggtcttcagagtcagatgatgatgcg
tccgacgagtcagaagaagacga------------cgaatctggcgattctgatggcgaa
gatgtagacccagaaaagatgcaaggtctgatcaagcaatttggaggccaaaaagatgat
ggagacgagaagccaaaggcaaaggccaagatcagcctaagcgatcttgggctagccggc
atcagcgacgccaatattaagaaatccatgaagctcatgagcaaggaagagaaggacaaa
cgccctggtgtttcaaagaaattgaatgtacccttagcaagaagacaacaagaccaactc
gaccgaagcgcagcttacgaaaagaccaacgagactctggaccgatggaacgacacagtc
aagcagaaccgaagagcagagcatctggtgttccctctgccccagaactctacaactgcg
ggtcttgacaccactgagatccagcccctaaacatcaccaagccaagcaacgagctcgag
tctaccattatgtctattatggagcagagtggtctgactatggataaacctaaaaagccc
aaggagaaggattacgatgaagagggtaacgaactcacccgcagagaggctctcgcgcgc
aagcgtatagaccgtgaggaggccgcacgagaggccaagcgagccaagcgtatcaagaag
atcaaaagcaaggcctaccaccgagtgcaccgaaaacagcgtgagcgcgagcgtgaggga
gaggaggacgaggatatagactccgaggcagagcgtgaggcgcaagatcgccgacgtgct
ctggagcgtgtcggacagcgacacaagaacagcaaatgggctaagcttggtaacaagacg
aagcgagctgtgtgggatgacgaattccgtactggcctgactgagatggctcgcaaggat
gaggagctccgaaggagaaaggagggtcgtgctggtggctctgacgagtcgtctgactcc
gacagtgactctgacggtggtgaagcatccttgcgtcgcgatttggcggcccttgaagaa
gaagacaacgagccccaaaagggcttgatgggcatgaagttcatgcaaaaggccgaggct
gctaagaaggaggcagatgcggctctcgtcaaccagatccgacgagagcttgatggtgag
gtatttgatgggtctggagacgagctggaagaggttggtcgacgacaatacggcgctgcc
gatggtaagccattcaagccggctctcgaaacatcagcccgggtatccaagaagcgcaaa
tccgaggataaaagtgacgacgacgacgacgtcgtgataaccaccaacggcgctgcctat
aatcccgccgttcccaacattacatccctctctgagcctgcggccccaacaactacaggc
aaatggtcccgtggcgagtcgcgaagtaaaaagaacaagagtcagtctacaggaaatgtt
ggcgatctcgacctcacatcccataccctcgtcgtcgagcgttcaagcaaggccaaatcc
aagccaaaaccccggactgccgacgaaggttcggacgctgagtccgatactgatctgcat
ctacccatggcgattcgcgatcaagaaatgcttgaacgtgccttcgccggcgaggatgtt
gcaggggacttcgaggccgagaagacggctattgccgaggacgaggatgacaagatcatt
gacaatacactccctggttggggatcgtgggttggtgatggcgtgagcgcaaaggagaag
aagcgacaccagggccgtttcctaacaaaggtgaatggtatcaagcagaaggaccgcaag
gatgccaagctggaaaaggttataatcaatgagaagcgcatcaaaaagaatgaccgctac
cttgcatcacagcttcctcacccctttgagtcccgccagcagtacgagcgctcgctacgt
ctacctgtcgggccagagtggcagacaaaggagaccttccagggcagcaccaaacctcgc
gtactcatgaagcaaggcattattgcacccatgtctaagccgaccatatag
>Fp73
atgggtggacgacaggctcacggaaggccccttgtggcagcacccaaagccaaagccgcc
aacaaaaagtcaaaggcgagatcacaaaagaatgcgctcgatgcgttcggtattgcgcag
gaaaacttcgcgcccaaacaaaagcgaacacctcgagcgagaggcttggatgccgaaata
gagcgaaagcatggacgaggcgacgaggagggtgatgaggacgaagacgaagaggagcct
caaaggaagaaggccaagagacctagcagaactgc------cgatgacgatgccgaatat
ggaagcgacagcgagggaaacgagtggcaattgggaggtctgcaagaagacgacgaggac
tccgagattgagagtgatgatgcgcttggcgacagtgatgatggcaagttcgatggctac
acattccgtggaagcaagtctacaaagcacgaggtaggtctgttttatagaaattgccca
gatgcaagtctgacatgcgaaaaggacgacgattcagaggacgattcccaagacgatgag
ggcgagaccctcggcgcagacgcaattgacttggcaacagctctcgatcagttcgaagag
tcggacgacgagccgcaacagaaggaccaatccgggtcttcagagtcagatgatgatgcg
tccgacgagtcagaagaagacga------------cgaatctggcgattctgatggcgaa
gatgtagacccagaaaagatgcaaggtctgatcaagcaatttggaggccaaaaagatgat
ggagacgagaagccaaaggcaaaggccaagatcagcctaagcgatcttgggctagccggc
atcagcgacgccaatattaagaaatccatgaagctcatgagcaaggaagagaaggacaaa
cgccctggtgtttcaaagaaattgaatgtacccttagcaagaagacaacaagaccaactc
gaccgaagcgcagcttacgaaaagaccaacgagactctggaccgatggaacgacacagtc
aagcagaaccgaagagcagagcatctggtgttccctctgccccagaactctacaactgcg
ggtcttgacaccactgagatccagcccctaaacatcaccaagccaagcaacgagctcgag
tctaccattatgtctattatggagcagagtggtctgactatggataaacctaaaaagccc
aaggagaaggattacgatgaagagggtaacgaactcacccgcagagaggctctcgcgcgc
aagcgtatagaccgtgaggaggccgcacgagaggccaagcgagccaagcgtatcaagaag
atcaaaagcaaggcctaccaccgagtgcaccgaaaacagcgtgagcgcgagcgtgaggga
gaggaggacgaggatatagactccgaggcagagcgtgaggcgcaagatcgccgacgtgct
ctggagcgtgtcggacagcgacacaagaacagcaaatgggctaagcttggtaacaagacg
aagcgagctgtgtgggatgacgaattccgtactggcctgactgagatggctcgcaaggat
gaggagctccgaaggagaaaggagggtcgtgctggtggctctgacgagtcgtctgactcc
gacagtgactctgacggtggtgaagcatccttgcgtcgcgatttggcggcccttgaagaa
gaagacaacgagccccaaaagggcttgatgggcatgaagttcatgcaaaaggccgaggct
gctaagaaggaggcagatgcggctctcgtcaaccagatccgacgagagcttgatggtgag
gtatttgatgggtctggagacgagctggaagaggttggtcgacgacaatacggcgctgcc
gatggtaagccattcaagccggctctcgaaacatcagcccgggtatccaagaagcgcaaa
tccgaggataaaagtgacgacgacgacgacgtcgtgataaccaccaacggcgctgcctat
aatcccgccgttcccaacattacatccctctctgagcctgcggccccaacaactacaggc
aaatggtcccgtggcgagtcgcgaagtaaaaagaacaagagtcagtctacaggaaatgtt
ggcgatctcgacctcacatcccataccctcgtcgtcgagcgttcaagcaaggccaaatcc
aagccaaaaccccggactgccgacgaaggttcggacgctgagtccgatactgatctgcat
ctacccatggcgattcgcgatcaagaaatgcttgaacgtgccttcgccggcgaggatgtt
gcaggggacttcgaggccgagaagacggctattgccgaggacgaggatgacaagatcatt
gacaatacactccctggttggggatcgtgggttggtgatggcgtgagcgcaaaggagaag
aagcgacaccagggccgtttcctaacaaaggtgaatggtatcaagcagaaggaccgcaag
gatgccaagctggaaaaggttataatcaatgagaagcgcatcaaaaagaatgaccgctac
cttgcatcacagcttcctcacccctttgagtcccgccagcagtacgagcgctcgctacgt
ctacctgtcgggccagagtggcagacaaaggagaccttccagggcagcaccaaacctcgc
gtactcatgaagcaaggcattattgcacccatatcc---caaggcttgtaa
>Fp76
atgggtggacgacaggctcacggaaggccccttgtggcagcacccaaagccaaagccgcc
aacaaaaagtcaaaggcgagatcacaaaagaatgcgctcgatgcgttcggtattgcgcag
gaaaacttcgcgcccaaacaaaagcgaacacctcgagcgagaggcttggatgccgaaata
gagcgaaagcatggacgaggcgacgaggagggtgatgaggacgaagacgaagaggagcct
caaaggaagaaggccaagagacctagcagaactgc------cgatgacgatgccgaatat
ggaagcgacagcgagggaaacgagtggcaattgggaggtctgcaagaagacgacgaggac
tccgagattgagagtgatgatgcgcttggcgacagtgatgatggcaagttcgatggctac
acattccgtggaagcaagtctacaaagcacgaggtaggtctgttttatagaaattgccca
gatgcaagtctgacatgcgaaaaggacgacgattcagaggacgattcccaagacgatgag
ggcgagaccctcggcgcagacgcaattgacttggcaacagctctcgatcagttcgaagag
tcggacgacgagccgcaacagaaggaccaatccgggtcttcagagtcagatgatgatgcg
tccgacgagtcagaagaagacga------------cgaatctggcgattctgatggcgaa
gatgtagacccagaaaagatgcaaggtctgatcaagcaatttggaggccaaaaagatgat
ggagacgagaagccaaaggcaaaggccaagatcagcctaagcgatcttgggctagccggc
atcagcgacgccaatattaagaaatccatgaagctcatgagcaaggaagagaaggacaaa
cgccctggtgtttcaaagaaattgaatgtacccttagcaagaagacaacaagaccaactc
gaccgaagcgcagcttacgaaaagaccaacgagactctggaccgatggaacgacacagtc
aagcagaaccgaagagcagagcatctggtgttccctctgccccagaactctacaactgcg
ggtcttgacaccactgagatccagcccctaaacatcaccaagccaagcaacgagctcgag
tctaccattatgtctattatggagcagagtggtctgactatggataaacctaaaaagccc
aaggagaaggattacgatgaagagggtaacgaactcacccgcagagaggctctcgcgcgc
aagcgtatagaccgtgaggaggccgcacgagaggccaagcgagccaagcgtatcaagaag
atcaaaagcaaggcctaccaccgagtgcaccgaaaacagcgtgagcgcgagcgtgaggga
gaggaggacgaggatatagactccgaggcagagcgtgaggcgcaagatcgccgacgtgct
ctggagcgtgtcggacagcgacacaagaacagcaaatgggctaagcttggtaacaagacg
aagcgagctgtgtgggatgacgaattccgtactggcctgactgagatggctcgcaaggat
gaggagctccgaaggagaaaggagggtcgtgctggtggctctgacgagtcgtctgactcc
gacagtgactctgacggtggtgaagcatccttgcgtcgcgatttggcggcccttgaagaa
gaagacaacgagccccaaaagggcttgatgggcatgaagttcatgcaaaaggccgaggct
gctaagaaggaggcagatgcggctctcgtcaaccagatccgacgagagcttgatggtgag
gtatttgatgggtctggagacgagctggaagaggttggtcgacgacaatacggcgctgcc
gatggtaagccattcaagccggctctcgaaacatcagcccgggtatccaagaagcgcaaa
tccgaggataaaagtgacgacgacgacgacgtcgtgataaccaccaacggcgctgcctat
aatcccgccgttcccaacattacatccctctctgagcctgcggccccaacaactacaggc
aaatggtcccgtggcgagtcgcgaagtaaaaagaacaagagtcagtctacaggaaatgtt
ggcgatctcgacctcacatcccataccctcgtcgtcgagcgttcaagcaaggccaaatcc
aagccaaaaccccggactgccgacgaaggttcggacgctgagtccgatactgatctgcat
ctacccatggcgattcgcgatcaagaaatgcttgaacgtgccttcgccggcgaggatgtt
gcaggggacttcgaggccgagaagacggctattgccgaggacgaggatgacaagatcatt
gacaatacactccctggttggggatcgtgggttggtgatggcgtgagcgcaaaggagaag
aagcgacaccagggccgtttcctaacaaaggtgaatggtatcaagcagaaggaccgcaag
gatgccaagctggaaaaggttataatcaatgagaagcgcatcaaaaagaatgaccgctac
cttgcatcacagcttcctcacccctttgagtcccgccagcagtacgagcgctcgctacgt
ctacctgtcgggccagagtggcagacaaaggagaccttccagggcagcaccaaacctcgc
gtactcatgaagcaaggcattattgcacccatgtctaagccgaccatatag
>Fp78
atgggtggacgacaggctcacggaaggccccttgtggcagcacccaaagccaaagccgcc
aacaaaaagtcaaaggcgagatcacaaaagaatgcgctcgatgcgttcggtattgcgcag
gaaaacttcgcgcccaaacaaaagcgaacacctcgagcgagaggcttggatgccgaaata
gagcgaaagcatggacgaggcgacgaggagggtgatgaggacgaagacgaagaggagcct
caaaggaagaaggccaagagacctagcagaactgc------cgatgacgatgccgaatat
ggaagcgacagcgagggaaacgagtggcaattgggaggtctgcaagaagacgacgaggac
tccgagattgagagtgatgatgcgcttggcgacagtgatgatggcaagttcgatggctac
acattccgtggaagcaagtctacaaagcacgaggtaggtctgttttatagaaattgccca
gatgcaagtctgacatgcgaaaaggacgacgattcagaggacgattcccaagacgatgag
ggcgagaccctcggcgcagacgcaattgacttggcaacagctctcgatcagttcgaagag
tcggacgacgagccgcaacagaaggaccaatccgggtcttcagagtcagatgatgatgcg
tccgacgagtcagaagaagacga------------cgaatctggcgattctgatggcgaa
gatgtagacccagaaaagatgcaaggtctgatcaagcaatttggaggccaaaaagatgat
ggagacgagaagccaaaggcaaaggccaagatcagcctaagcgatcttgggctagccggc
atcagcgacgccaatattaagaaatccatgaagctcatgagcaaggaagagaaggacaaa
cgccctggtgtttcaaagaaattgaatgtacccttagcaagaagacaacaagaccaactc
gaccgaagcgcagcttacgaaaagaccaacgagactctggaccgatggaacgacacagtc
aagcagaaccgaagagcagagcatctggtgttccctctgccccagaactctacaactgcg
ggtcttgacaccactgagatccagcccctaaacatcaccaagccaagcaacgagctcgag
tctaccattatgtctattatggagcagagtggtctgactatggataaacctaaaaagccc
aaggagaaggattacgatgaagagggtaacgaactcacccgcagagaggctctcgcgcgc
aagcgtatagaccgtgaggaggccgcacgagaggccaagcgagccaagcgtatcaagaag
atcaaaagcaaggcctaccaccgagtgcaccgaaaacagcgtgagcgcgagcgtgaggga
gaggaggacgaggatatagactccgaggcagagcgtgaggcgcaagatcgccgacgtgct
ctggagcgtgtcggacagcgacacaagaacagcaaatgggctaagcttggtaacaagacg
aagcgagctgtgtgggatgacgaattccgtactggcctgactgagatggctcgcaaggat
gaggagctccgaaggagaaaggagggtcgtgctggtggctctgacgagtcgtctgactcc
gacagtgactctgacggtggtgaagcatccttgcgtcgcgatttggcggcccttgaagaa
gaagacaacgagccccaaaagggcttgatgggcatgaagttcatgcaaaaggccgaggct
gctaagaaggaggcagatgcggctctcgtcaaccagatccgacgagagcttgatggtgag
gtatttgatgggtctggagacgagctggaagaggttggtcgacgacaatacggcgctgcc
gatggtaagccattcaagccggctctcgaaacatcagcccgggtatccaagaagcgcaaa
tccgaggataaaagtgacgacgacgacgacgtcgtgataaccaccaacggcgctgcctat
aatcccgccgttcccaacattacatccctctctgagcctgcggccccaacaactacaggc
aaatggtcccgtggcgagtcgcgaagtaaaaagaacaagagtcagtctacaggaaatgtt
ggcgatctcgacctcacatcccataccctcgtcgtcgagcgttcaagcaaggccaaatcc
aagccaaaaccccggactgccgacgaaggttcggacgctgagtccgatactgatctgcat
ctacccatggcgattcgcgatcaagaaatgcttgaacgtgccttcgccggcgaggatgtt
gcaggggacttcgaggccgagaagacggctattgccgaggacgaggatgacaagatcatt
gacaatacactccctggttggggatcgtgggttggtgatggcgtgagcgcaaaggagaag
aagcgacaccagggccgtttcctaacaaaggtgaatggtatcaagcagaaggaccgcaag
gatgccaagctggaaaaggttataatcaatgagaagcgcatcaaaaagaatgaccgctac
cttgcatcacagcttcctcacccctttgagtcccgccagcagtacgagcgctcgctacgt
ctacctgtcgggccagagtggcagacaaaggagaccttccagggcagcaccaaacctcgc
gtactcatgaagcaaggcattattgcacccatatcc---caaggcttgtaa
>Fp81
atgggtggacgacaggctcacggaaggccccttgtggcagcacccaaagccaaagccgcc
aacaaaaagtcaaaggcgagatcacaaaagaatgcgctcgatgcgttcggtattgcgcag
gaaaacttcgcgcccaaacaaaagcgaacacctcgagcgagaggcttggatgccgaaata
gagcgaaagcatggacgaggcgacgaggagggtgatgaggacgaagacgaagaggagcct
caaaggaagaaggccaagagacctagcagaactgc------cgatgacgatgccgaatat
ggaagcgacagcgagggaaacgagtggcaattgggaggtctgcaagaagacgacgaggac
tccgagattgagagtgatgatgcgcttggcgacagtgatgatggcaagttcgatggctac
acattccgtggaagcaagtctacaaagcacgaggtaggtctgttttatagaaattgccca
gatgcaagtctgacatgcgaaaaggacgacgattcagaggacgattcccaagacgatgag
ggcgagaccctcggcgcagacgcaattgacttggcaacagctctcgatcagttcgaagag
tcggacgacgagccgcaacagaaggaccaatccgggtcttcagagtcagatgatgatgcg
tccgacgagtcagaagaagacga------------cgaatctggcgattctgatggcgaa
gatgtagacccagaaaagatgcaaggtctgatcaagcaatttggaggccaaaaagatgat
ggagacgagaagccaaaggcaaaggccaagatcagcctaagcgatcttgggctagccggc
atcagcgacgccaatattaagaaatccatgaagctcatgagcaaggaagagaaggacaaa
cgccctggtgtttcaaagaaattgaatgtacccttagcaagaagacaacaagaccaactc
gaccgaagcgcagcttacgaaaagaccaacgagactctggaccgatggaacgacacagtc
aagcagaaccgaagagcagagcatctggtgttccctctgccccagaactctacaactgcg
ggtcttgacaccactgagatccagcccctaaacatcaccaagccaagcaacgagctcgag
tctaccattatgtctattatggagcagagtggtctgactatggataaacctaaaaagccc
aaggagaaggattacgatgaagagggtaacgaactcacccgcagagaggctctcgcgcgc
aagcgtatagaccgtgaggaggccgcacgagaggccaagcgagccaagcgtatcaagaag
atcaaaagcaaggcctaccaccgagtgcaccgaaaacagcgtgagcgcgagcgtgaggga
gaggaggacgaggatatagactccgaggcagagcgtgaggcgcaagatcgccgacgtgct
ctggagcgtgtcggacagcgacacaagaacagcaaatgggctaagcttggtaacaagacg
aagcgagctgtgtgggatgacgaattccgtactggcctgactgagatggctcgcaaggat
gaggagctccgaaggagaaaggagggtcgtgctggtggctctgacgagtcgtctgactcc
gacagtgactctgacggtggtgaagcatccttgcgtcgcgatttggcggcccttgaagaa
gaagacaacgagccccaaaagggcttgatgggcatgaagttcatgcaaaaggccgaggct
gctaagaaggaggcagatgcggctctcgtcaaccagatccgacgagagcttgatggtgag
gtatttgatgggtctggagacgagctggaagaggttggtcgacgacaatacggcgctgcc
gatggtaagccattcaagccggctctcgaaacatcagcccgggtatccaagaagcgcaaa
tccgaggataaaagtgacgacgacgacgacgtcgtgataaccaccaacggcgctgcctat
aatcccgccgttcccaacattacatccctctctgagcctgcggccccaacaactacaggc
aaatggtcccgtggcgagtcgcgaagtaaaaagaacaagagtcagtctacaggaaatgtt
ggcgatctcgacctcacatcccataccctcgtcgtcgagcgttcaagcaaggccaaatcc
aagccaaaaccccggactgccgacgaaggttcggacgctgagtccgatactgatctgcat
ctacccatggcgattcgcgatcaagaaatgcttgaacgtgccttcgccggcgaggatgtt
gcaggggacttcgaggccgagaagacggctattgccgaggacgaggatgacaagatcatt
gacaatacactccctggttggggatcgtgggttggtgatggcgtgagcgcaaaggagaag
aagcgacaccagggccgtttcctaacaaaggtgaatggtatcaagcagaaggaccgcaag
gatgccaagctggaaaaggttataatcaatgagaagcgcatcaaaaagaatgaccgctac
cttgcatcacagcttcctcacccctttgagtcccgccagcagtacgagcgctcgctacgt
ctacctgtcgggccagagtggcagacaaaggagaccttccagggcagcaccaaacctcgc
gtactcatgaagcaaggcattattgcacccatatcc---caaggcttgtaa
>Fp84
atgggtggacgacaggctcacggaaggccccttgtggcagcacccaaagccaaagccgcc
aacaaaaagtcaaaggcgagatcacaaaagaatgcgctcgatgcgttcggtattgcgcag
gaaaacttcgcgcccaaacaaaagcgaacacctcgagcgagaggcttggatgccgaaata
gagcgaaagcatggacgaggcgacgaggagggtgatgaggacgaagacgaagaggagcct
caaaggaagaaggccaagagacctagcagaactgc------cgatgacgatgccgaatat
ggaagcgacagcgagggaaacgagtggcaattgggaggtctgcaagaagacgacgaggac
tccgagattgagagtgatgatgcgcttggcgacagtgatgatggcaagttcgatggctac
acattccgtggaagcaagtctacaaagcacgaggtaggtctgttttatagaaattgccca
gatgcaagtctgacatgcgaaaaggacgacgattcagaggacgattcccaagacgatgag
ggcgagaccctcggcgcagacgcaattgacttggcaacagctctcgatcagttcgaagag
tcggacgacgagccgcaacagaaggaccaatccgggtcttcagagtcagatgatgatgcg
tccgacgagtcagaagaagacga------------cgaatctggcgattctgatggcgaa
gatgtagacccagaaaagatgcaaggtctgatcaagcaatttggaggccaaaaagatgat
ggagacgagaagccaaaggcaaaggccaagatcagcctaagcgatcttgggctagccggc
atcagcgacgccaatattaagaaatccatgaagctcatgagcaaggaagagaaggacaaa
cgccctggtgtttcaaagaaattgaatgtacccttagcaagaagacaacaagaccaactc
gaccgaagcgcagcttacgaaaagaccaacgagactctggaccgatggaacgacacagtc
aagcagaaccgaagagcagagcatctggtgttccctctgccccagaactctacaactgcg
ggtcttgacaccactgagatccagcccctaaacatcaccaagccaagcaacgagctcgag
tctaccattatgtctattatggagcagagtggtctgactatggataaacctaaaaagccc
aaggagaaggattacgatgaagagggtaacgaactcacccgcagagaggctctcgcgcgc
aagcgtatagaccgtgaggaggccgcacgagaggccaagcgagccaagcgtatcaagaag
atcaaaagcaaggcctaccaccgagtgcaccgaaaacagcgtgagcgcgagcgtgaggga
gaggaggacgaggatatagactccgaggcagagcgtgaggcgcaagatcgccgacgtgct
ctggagcgtgtcggacagcgacacaagaacagcaaatgggctaagcttggtaacaagacg
aagcgagctgtgtgggatgacgaattccgtactggcctgactgagatggctcgcaaggat
gaggagctccgaaggagaaaggagggtcgtgctggtggctctgacgagtcgtctgactcc
gacagtgactctgacggtggtgaagcatccttgcgtcgcgatttggcggcccttgaagaa
gaagacaacgagccccaaaagggcttgatgggcatgaagttcatgcaaaaggccgaggct
gctaagaaggaggcagatgcggctctcgtcaaccagatccgacgagagcttgatggtgag
gtatttgatgggtctggagacgagctggaagaggttggtcgacgacaatacggcgctgcc
gatggtaagccattcaagccggctctcgaaacatcagcccgggtatccaagaagcgcaaa
tccgaggataaaagtgacgacgacgacgacgtcgtgataaccaccaacggcgctgcctat
aatcccgccgttcccaacattacatccctctctgagcctgcggccccaacaactacaggc
aaatggtcccgtggcgagtcgcgaagtaaaaagaacaagagtcagtctacaggaaatgtt
ggcgatctcgacctcacatcccataccctcgtcgtcgagcgttcaagcaaggccaaatcc
aagccaaaaccccggactgccgacgaaggttcggacgctgagtccgatactgatctgcat
ctacccatggcgattcgcgatcaagaaatgcttgaacgtgccttcgccggcgaggatgtt
gcaggggacttcgaggccgagaagacggctattgccgaggacgaggatgacaagatcatt
gacaatacactccctggttggggatcgtgggttggtgatggcgtgagcgcaaaggagaag
aagcgacaccagggccgtttcctaacaaaggtgaatggtatcaagcagaaggaccgcaag
gatgccaagctggaaaaggttataatcaatgagaagcgcatcaaaaagaatgaccgctac
cttgcatcacagcttcctcacccctttgagtcccgccagcagtacgagcgctcgctacgt
ctacctgtcgggccagagtggcagacaaaggagaccttccagggcagcaccaaacctcgc
gtactcatgaagcaaggcattattgcacccatatcc---caaggcttgtaa
>Fp86
atgggtggacgacaggctcacggaaggccccttgtggcagcacccaaagccaaagccgcc
aacaaaaagtcaaaggcgagatcacaaaagaatgcgctcgatgcgttcggtattgcgcag
gaaaacttcgcgcccaaacaaaagcgaacacctcgagcgagaggcttggatgccgaaata
gagcgaaagcatggacgaggcgacgaggagggtgatgaggacgaagacgaagaggagcct
caaaggaagaaggccaagagacctagcagaactgc------cgatgacgatgccgaatat
ggaagcgacagcgagggaaacgagtggcaattgggaggtctgcaagaagacgacgaggac
tccgagattgagagtgatgatgcgcttggcgacagtgatgatggcaagttcgatggctac
acattccgtggaagcaagtctacaaagcacgaggtaggtctgttttatagaaattgccca
gatgcaagtctgacatgcgaaaaggacgacgattcagaggacgattcccaagacgatgag
ggcgagaccctcggcgcagacgcaattgacttggcaacagctctcgatcagttcgaagag
tcggacgacgagccgcaacagaaggaccaatccgggtcttcagagtcagatgatgatgcg
tccgacgagtcagaagaagacga------------cgaatctggcgattctgatggcgaa
gatgtagacccagaaaagatgcaaggtctgatcaagcaatttggaggccaaaaagatgat
ggagacgagaagccaaaggcaaaggccaagatcagcctaagcgatcttgggctagccggc
atcagcgacgccaatattaagaaatccatgaagctcatgagcaaggaagagaaggacaaa
cgccctggtgtttcaaagaaattgaatgtacccttagcaagaagacaacaagaccaactc
gaccgaagcgcagcttacgaaaagaccaacgagactctggaccgatggaacgacacagtc
aagcagaaccgaagagcagagcatctggtgttccctctgccccagaactctacaactgcg
ggtcttgacaccactgagatccagcccctaaacatcaccaagccaagcaacgagctcgag
tctaccattatgtctattatggagcagagtggtctgactatggataaacctaaaaagccc
aaggagaaggattacgatgaagagggtaacgaactcacccgcagagaggctctcgcgcgc
aagcgtatagaccgtgaggaggccgcacgagaggccaagcgagccaagcgtatcaagaag
atcaaaagcaaggcctaccaccgagtgcaccgaaaacagcgtgagcgcgagcgtgaggga
gaggaggacgaggatatagactccgaggcagagcgtgaggcgcaagatcgccgacgtgct
ctggagcgtgtcggacagcgacacaagaacagcaaatgggctaagcttggtaacaagacg
aagcgagctgtgtgggatgacgaattccgtactggcctgactgagatggctcgcaaggat
gaggagctccgaaggagaaaggagggtcgtgctggtggctctgacgagtcgtctgactcc
gacagtgactctgacggtggtgaagcatccttgcgtcgcgatttggcggcccttgaagaa
gaagacaacgagccccaaaagggcttgatgggcatgaagttcatgcaaaaggccgaggct
gctaagaaggaggcagatgcggctctcgtcaaccagatccgacgagagcttgatggtgag
gtatttgatgggtctggagacgagctggaagaggttggtcgacgacaatacggcgctgcc
gatggtaagccattcaagccggctctcgaaacatcagcccgggtatccaagaagcgcaaa
tccgaggataaaagtgacgacgacgacgacgtcgtgataaccaccaacggcgctgcctat
aatcccgccgttcccaacattacatccctctctgagcctgcggccccaacaactacaggc
aaatggtcccgtggcgagtcgcgaagtaaaaagaacaagagtcagtctacaggaaatgtt
ggcgatctcgacctcacatcccataccctcgtcgtcgagcgttcaagcaaggccaaatcc
aagccaaaaccccggactgccgacgaaggttcggacgctgagtccgatactgatctgcat
ctacccatggcgattcgcgatcaagaaatgcttgaacgtgccttcgccggcgaggatgtt
gcaggggacttcgaggccgagaagacggctattgccgaggacgaggatgacaagatcatt
gacaatacactccctggttggggatcgtgggttggtgatggcgtgagcgcaaaggagaag
aagcgacaccagggccgtttcctaacaaaggtgaatggtatcaagcagaaggaccgcaag
gatgccaagctggaaaaggttataatcaatgagaagcgcatcaaaaagaatgaccgctac
cttgcatcacagcttcctcacccctttgagtcccgccagcagtacgagcgctcgctacgt
ctacctgtcgggccagagtggcagacaaaggagaccttccagggcagcaccaaacctcgc
gtactcatgaagcaaggcattattgcacccatgtctaagccgaccatatag
>Fvenenatum.busco
atgggtggacgacaggctcacggaaggccccttgtggcagcacccaaagccaaagccgcc
aacaaaaagtcaaaggcgagatcacaaaagaatgcgctcgatgcattcggtattgcgcag
gaaaactttgcacccaaacaaaagcgaacgcctcgagcgagaggcttggatgccgaaata
gagcgaaagcatggacgagacgacgaggaggaggatgaggacgaggacgaggaggaaccc
caaaggaagaaggccaagagacctagcagagctgc------cgatgacgacgccgaatat
ggaagtgacagtgagggaaacgaatggcaattgggaggactgcgagaaaacgacgaggac
tccgagattgagagtgatgatgcgcttggcgacagtgatgatggcaagttcgatggctac
acattccgtggaagcaagtcaacaaagcacg-----------------------------
----------------------aggacgacgattcccaagacgattcccaagacgatgag
ggcgagaccctcggcgcagacgcaatcgacttagcaaccgctctcgatcagttcgaagag
tcggacgacgagccccaacagaaggatcaatccgggtcttcagagtcagacgatgatgca
tccgacgagtcagaagatgacgaggaggatgacggcgagactggcgaatctgatggcgaa
gatgcagacccagaaaagatgcaaggtctgatcaagcaatttggaggccaaaagggtgat
gaagacgagaagcccaaggcaaaggccaagatcagcctgagcgatcttgggctggccggt
atcagcgacgccaacattaagaaatccatgaagctcatgggcaaggaagagaaggaaaaa
cgccccggtgtttccaagaagttgaatgtgcctttggcaagaagacaacaagaccaactc
gaccgaagcgcagcttacgaaaagaccaatgagactctggaccgatggaatgacacagtc
aagcagaaccgaagagcagaacatctcgtgttccctctgccccagaactctacaactgca
ggtcttgacactactgagatccagcccctaaacatctccaagccaagcaacgagctcgag
tcaaccatcatgtctattatggaacaaagtggcctgactatggacaagcctaaaaagccc
aaggaaaaggaatatgatgaagagggcaacgaacttacccgcagggaggctctcgctcgc
aagcgtatagaccgcgaggaggccgcacgagaggctaagcgagccaagcgcatcaagaag
atcaagagcaaggcttatcaccgagtgcaccgaaagcagcgtgagcgtgagcgtgaggga
gaggacgatgaggatgttgattctgaagcagagcgtgaggcgcaagatcgccgacgtgct
ctggagcgtgtcgggcaacgacacaagaacagtaaatgggctaagcttggtaacaaaacg
aagcgagctgtgtgggatgacgaattccgtactggtctgactgagatggctcgcaaagac
gaggagctccgaaggagaaaggagggtcgtgctggtggttctgacgagtcgtctgactcc
gacaatgactctgacggtggtgaagcatccttgcgtcgcgatttggcagctcttgaagaa
gaggacagcgtgccccaaaagggcttgatgggcatgaagtttatgcaaaaggccgaggct
gctaagaaggaggcagatgcggctctcgtcaaccagatccggcgagagcttgatggtgag
gagcttgatggatctgcagacgagctggaggaggttggccgacgacagtacggcgctgcc
gatggtaagccatttaagccggctctcgaaacatcagcccgggtatccaagaagcgcaag
tccgaggataaaagtgacgacaacgacgaggttgtgataaccaccaacggcgctgcctac
aaccccgccgttcccaacatcacatccctctctgagcctgcgccctcaacaactacaggc
aaatggtcccgtggcgagtcgcgaagtaagaagaacaagagtcagtccacaggaaatgtt
ggcgatctcgacctcacatcccatactctcgtcgtcgagcgtccaagcaagaccaaatcc
aagtcaaaaccccagactgccgatgaaggttcggacgctgagtccgatactgatctgcat
ctccccatggcgattcgcgatcaagaaatgcttgaacgtgccttcgccggcgaggatgtt
gcaggagacttcgaggccgagaagacggctattgctgaggatgaggatgacaagatcatt
gacaatacactccctggttggggatcgtgggttggtgatggcgtgagcgcaaaggagaag
aagcgacaccagggccgtttcctaacaaaggttgatggtatcaagaagaaggaccgcaag
gatgctaagctggaaaaggtcatcatcaatgagaagcgcatcaaaaagaatgatcgctac
cttgcatcccagcttcctcatccctttgaatcccgccagcagtacgagcgctcgctacgt
ctacctgtcggaccagagtggcagacaaaggagaccttccagggcagcaccaagcctcgc
gtgctcatgaagcaaggcattattgcacccatatgc---aaagttttttaa
