# Supplementary material for: Apicidin biosynthesis is linked to accessory chromosomes in Fusarium poae isolates
Source: BMC Genomics. 2021 Aug 4;22:591. doi: 10.1186/s12864-021-07617-y (PMC8340494; doi:10.1186/s12864-021-07617-y)
Supplement: Supplementary file 17 — Additional file 17. Compressed folder containing alignments for each of the 4141 orthologs used in BUSCO analysis. [file 12864_2021_7617_MOESM17_ESM.zip › Fven2_nt_MAFFT/4282at5125_nt.mafft.fasta]

>Fp105
atggctcccaccaaaagatcgaggcgcgatgttgaacaaaacgaagaaattacagatgta
caaagagcgcgatcaaattatagaaacggagattctagaaaacgcgccagggtcactctc
gatgacgaaggaacgatagaacgaaccccccaacccgaggaaacatcaggcgacgagagc
gaggatgacgaggacgaccgtcgacaacgtaacccaccccctcaaactcagtatgaaatg
atgcgagatgacggcttcaggcatcttgagcatgccgactgggatgaccaacaagcgact
cagaagttggcccagcggggtaacactctgggaaacaatatggtgtctgaaagcggtatc
attgaaagcatcacctgctttaacttcatgtgccacgagcgactgcacgtcgatcttggt
ccgctcatcaacttcattgtaggagagaatggaagcgggaagagtgccgtccttaccgcc
ctgacgctctgtctgggtggtaaagccagtgataccaaccgaggaggaagcctcaagtcc
tttgtaaaggagggcactgaacaaggaagcctggttgtaaagatcaagaacgctggctca
gatgcctatcagccagatatatacggtgacactataattgtcgaacgccatttctccaaa
tccggcagtagtggattcaagatcaagagcgccaatggtcgaatcatatcaacaaaaaaa
caggaggttgatgagatctcagaatggtatgcactgcagattggcaaccctttgactgtt
ctgtcgcaggacaatgcgcgtcagtttctcaacgccgcaacgcctgcccaaaaatacaaa
tattttgtatctggtgtgcaactggagcaattagacaacgattacaagatgtcacaggac
acacttgacaaaacgctcatgctcagagatgacctgacctcaaaggttgaacaagtcaga
aaagaaatggaagaagccaaacgtctatctgagacagcacaaaagaacaagacaatgcgc
gagaaagcacggcactacagaaatcagctagtctggttccaggtcgtggaacaagagcag
gcactcgccgaatatgagaaggacctcgtgagacgggcccaaacaatcatcgacaaggag
cagtattgcgaaactacgacagaagagctcagggcgaccgaagagaagctcgaacaacgc
cgtcaagcgaaggaacaactagaacaagacagggagttctatgaagagaacattgccaaa
gcgacggaagcacatcgggaagcaacaaaggacgagtctgagttactcatggaagaacga
gacgcccatcagcgtctcaaaacaattaaagacgatatcaaggcctgcaagtccaagatt
caagaggaggaacgccgattgagtcagtcgactggaaacgctagagccgaaaaggacaat
gagctcgaacaggcccgggataaggaatctttgctaaggcaacaaatggaagagatacac
aacaaccttcctgacctccaagctcggctcagcgaagctgaacaggactcgaagaagctc
tcgcacagcaaagacatcaagcgtaaagacatcgtttctgtcgagcaacaagtccgagaa
atcaaggcaacaaccggaggccggtttgatggctacgataaagagattcgtgatgtggtc
aacgcaatcgagaatgaacgtgggtgggaacaaaaacccgtcgggcctattggagcacac
atacgattatcaaagcccgagtggtcaggcattctggagcggactcttggcgaagggctt
aatgcatttgtcgtcaggagtaagtcggaccaaacaagactatccaatttgatgcgccga
ttccgcctcaagaaacaaccaccaatttatattgcctatggcggcaaaatcgacacaagc
agccaggagccggatccagccttcgataccattcttagggttcttcaatttgatgatgat
attgtcagatcccagctcattattggcaatcaaatcgagaagattattcttattcgtgat
cgagaagaggctcagaaagttatggtcgaaggtgttcctccgcgcaacgtaggggcttgt
ctctgtttccatgacggacagggtaagcgaggatggggtctcaggctcacgaatcgtaac
ggttccatggcgacaagtcccgtccagccatataccatgcggtctcgaatgcagacagat
gctggccaacagattcgtattcaggaagacaatctcaaacatctcggccaggagatggcc
gagatcagccgaagggagcgtcaggcacaacaagcagttcaacggtgcagggcagaactt
gacaatcaacgcaaagataataggaagctcgaaggtgaccttcgccgaacacaggccgat
atcgagcgtatccaaatggagttggatgcgttcgaaggggtcgacggtagacttaatatt
cttagagcagagctggagtcaaggcgatccgatgaggaatcccttggaaatcagtatggc
gaaatggcactatcgaaacgagacctgaaagccaaaactgagaaggctcgcctgaagctt
gaagaagccaagaatgatcaagaggagttcgaaggcaaagttcaaaaagcatcccaaaaa
attgccgctgctgagaacatgaggcgagttgctgtagccaagaagaacgatgctttcgag
caggtcgacattgagaggaacgaaaggcgtcgcgttgaagaaaagagaggacacaaggca
acagaggtgacgcagttcatcgagcaagcgacagtagcagtaccagagcgcgtgcacatt
ccggaagacgagacatacgacagcattgagcaaaagtacaccaagctcagagaacaactc
aaacaacgggaagcgcgtattggagctacagatgaccaaatattcgaccgttctcacgaa
gctgaagagcgatacaacagtgttcagaggcaaaccaaggacttggacgacactatcacc
tccttgaagcgtgccatccatagccgtctgtatatgtggcgccagttccaacgacagatc
agcgcacgcattcgtatccaattcaactatcttctcagcgagcgaggttttcgaggtaaa
attgacctggaccatagaaaccgcaaggtccacgtccaaattgaacctgacgagacacgc
aagagctcgtcgggaagaaacacaaaaactctttccggtggagagaaatcattctcgtct
atttgtatgctactgtcagtttgggaggcgattggttctccaattcggtgtctcgacgaa
tttgatgtgttcatggacaatgtcaatcgtgccattagcacaaacatgctggtggatgtt
gctcgtcgatcagtttcgcgtcagtacattctgattacccccaatgcaatcgaaggtcgg
gcgaggttggacaaggacgtcaagattattcgacttacggatcctcgacaacgaacactt
gatgatttccaatag
>Fp108
atggctcccaccaaaagatcgaggcgcgatgttgaacaaaacgaagaaattacagatgta
caaagagcgcgatcaaattatagaaacggagattctagaaaacgcgccagggtcactctc
gatgacgaaggaacgatagaacgaaccccccaacccgaggaaacatcaggcgacgagagc
gaggatgacgaggacgaccgtcgacaacgtaacccaccccctcaaactcagtatgaaatg
atgcgagatgacggcttcaggcatcttgagcatgccgactgggatgaccaacaagcgact
cagaagttggcccagcggggtaacactctgggaaacaatatggtgtctgaaagcggtatc
attgaaagcatcacctgctttaacttcatgtgccacgagcgactgcacgtcgatcttggt
ccgctcatcaacttcattgtaggagagaatggaagcgggaagagtgccgtccttaccgcc
ctgacgctctgtctgggtggtaaagccagtgataccaaccgaggaggaagcctcaagtcc
tttgtaaaggagggcactgaacaaggaagcctggttgtaaagatcaagaacgctggctca
gatgcctatcagccagatatatacggtgacactataattgtcgaacgccatttctccaaa
tccggcagtagtggattcaagatcaagagcgccaatggtcgaatcatatcaacaaaaaaa
caggaggttgatgagatctcagaatggtatgcactgcagattggcaaccctttgactgtt
ctgtcgcaggacaatgcgcgtcagtttctcaacgccgcaacgcctgcccaaaaatacaaa
tattttgtatctggtgtgcaactggagcaattagacaacgattacaagatgtcacaggac
acacttgacaaaacgctcatgctcagagatgacctgacctcaaaggttgaacaagtcaga
aaagaaatggaagaagccaaacgtctatctgagacagcacaaaagaacaagacaatgcgc
gagaaagcacggcactacagaaatcagctagtctggttccaggtcgtggaacaagagcag
gcactcgccgaatatgagaaggacctcgtgagacgggcccaaacaatcatcgacaaggag
cagtattgcgaaactacgacagaagagctcagggcgaccgaagagaagctcgaacaacgc
cgtcaagcgaaggaacaactagaacaagacagggagttctatgaagagaacattgccaaa
gcgacggaagcacatcgggaagcaacaaaggacgagtctgagttactcatggaagaacga
gacgcccatcagcgtctcaaaacaattaaagacgatatcaaggcctgcaagtccaagatt
caagaggaggaacgccgattgagtcagtcgactggaaacgctagagccgaaaaggacaat
gagctcgaacaggcccgggataaggaatctttgctaaggcaacaaatggaagagatacac
aacaaccttcctgacctccaagctcggctcagcgaagctgaacaggactcgaagaagctc
tcgcacagcaaagacatcaagcgtaaagacatcgtttctgtcgagcaacaagtccgagaa
atcaaggcaacaaccggaggccggtttgatggctacgataaagagattcgtgatgtggtc
aacgcaatcgagaatgaacgtgggtgggaacaaaaacccgtcgggcctattggagcacac
atacgattatcaaagcccgagtggtcaggcattctggagcggactcttggcgaagggctt
aatgcatttgtcgtcaggagtaagtcggaccaaacaagactatccaatttgatgcgccga
ttccgcctcaagaaacaaccaccaatttatattgcctatggcggcaaaatcgacacaagc
agccaggagccggatccagccttcgataccattcttagggttcttcaatttgatgatgat
attgtcagatcccagctcattattggcaatcaaatcgagaagattattcttattcgtgat
cgagaagaggctcagaaagttatggtcgaaggtgttcctccgcgcaacgtaggggcttgt
ctctgtttccatgacggacagggtaagcgaggatggggtctcaggctcacgaatcgtaac
ggttccatggcgacaagtcccgtccagccatataccatgcggtctcgaatgcagacagat
gctggccaacagattcgtattcaggaagacaatctcaaacatctcggccaggagatggcc
gagatcagccgaagggagcgtcaggcacaacaagcagttcaacggtgcagggcagaactt
gacaatcaacgcaaagataataggaagctcgaaggtgaccttcgccgaacacaggccgat
atcgagcgtatccaaatggagttggatgcgttcgaaggggtcgacggtagacttaatatt
cttagagcagagctggagtcaaggcgatccgatgaggaatcccttggaaatcagtatggc
gaaatggcactatcgaaacgagacctgaaagccaaaactgagaaggctcgcctgaagctt
gaagaagccaagaatgatcaagaggagttcgaaggcaaagttcaaaaagcatcccaaaaa
attgccgctgctgagaacatgaggcgagttgctgtagccaagaagaacgatgctttcgag
caggtcgacattgagaggaacgaaaggcgtcgcgttgaagaaaagagaggacacaaggca
acagaggtgacgcagttcatcgagcaagcgacagtagcagtaccagagcgcgtgcacatt
ccggaagacgagacatacgacagcattgagcaaaagtacaccaagctcagagaacaactc
aaacaacgggaagcgcgtattggagctacagatgaccaaatattcgaccgttctcacgaa
gctgaagagcgatacaacagtgttcagaggcaaaccaaggacttggacgacactatcacc
tccttgaagcgtgccatccatagccgtctgtatatgtggcgccagttccaacgacagatc
agcgcacgcattcgtatccaattcaactatcttctcagcgagcgaggttttcgaggtaaa
attgacctggaccatagaaaccgcaaggtccacgtccaaattgaacctgacgagacacgc
aagagctcgtcgggaagaaacacaaaaactctttccggtggagagaaatcattctcgtct
atttgtatgctactgtcagtttgggaggcgattggttctccaattcggtgtctcgacgaa
tttgatgtgttcatggacaatgtcaatcgtgccattagcacaaacatgctggtggatgtt
gctcgtcgatcagtttcgcgtcagtacattctgattacccccaatgcaatcgaaggtcgg
gcgaggttggacaaggacgtcaagattattcgacttacggatcctcgacaacgaacactt
gatgatttccaatag
>Fp118
atggctcccaccaaaagatcgaggcgcgatgttgaacaaaacgaagaaattacagatgta
caaagagcgcgatcaaattatagaaacggagattctagaaaacgcgccagggtcactctc
gatgacgaaggaacgatagaacgaaccccccaacccgaggaaacatcaggcgacgagagc
gaggatgacgaggacgaccgtcgacaacgtaacccaccccctcaaactcagtatgaaatg
atgcgagatgacggcttcaggcatcttgagcatgccgactgggatgaccaacaagcgact
cagaagttggcccagcggggtaacactctgggaaacaatatggtgtctgaaagcggtatc
attgaaagcatcacctgctttaacttcatgtgccacgagcgactgcacgtcgatcttggt
ccgctcatcaacttcattgtaggagagaatggaagcgggaagagtgccgtccttaccgcc
ctgacgctctgtctgggtggtaaagccagtgataccaaccgaggaggaagcctcaagtcc
tttgtaaaggagggcactgaacaaggaagcctggttgtaaagatcaagaacgctggctca
gatgcctatcagccagatatatacggtgacactataattgtcgaacgccatttctccaaa
tccggcagtagtggattcaagatcaagagcgccaatggtcgaatcatatcaacaaaaaaa
caggaggttgatgagatctcagaatggtatgcactgcagattggcaaccctttgactgtt
ctgtcgcaggacaatgcgcgtcagtttctcaacgccgcaacgcctgcccaaaaatacaaa
tattttgtatctggtgtgcaactggagcaattagacaacgattacaagatgtcacaggac
acacttgacaaaacgctcatgctcagagatgacctgacctcaaaggttgaacaagtcaga
aaagaaatggaagaagccaaacgtctatctgagacagcacaaaagaacaagacaatgcgc
gagaaagcacggcactacagaaatcagctagtctggttccaggtcgtggaacaagagcag
gcactcgccgaatatgagaaggacctcgtgagacgggcccaaacaatcatcgacaaggag
cagtattgcgaaactacgacagaagagctcagggcgaccgaagagaagctcgaacaacgc
cgtcaagcgaaggaacaactagaacaagacagggagttctatgaagagaacattgccaaa
gcgacggaagcacatcgggaagcaacaaaggacgagtctgagttactcatggaagaacga
gacgcccatcagcgtctcaaaacaattaaagacgatatcaaggcctgcaagtccaagatt
caagaggaggaacgccgattgagtcagtcgactggaaacgctagagccgaaaaggacaat
gagctcgaacaggcccgggataaggaatctttgctaaggcaacaaatggaagagatacac
aacaaccttcctgacctccaagctcggctcagcgaagctgaacaggactcgaagaagctc
tcgcacagcaaagacatcaagcgtaaagacatcgtttctgtcgagcaacaagtccgagaa
atcaaggcaacaaccggaggccggtttgatggctacgataaagagattcgtgatgtggtc
aacgcaatcgagaatgaacgtgggtgggaacaaaaacccgtcgggcctattggagcacac
atacgattatcaaagcccgagtggtcaggcattctggagcggactcttggcgaagggctt
aatgcatttgtcgtcaggagtaagtcggaccaaacaagactatccaatttgatgcgccga
ttccgcctcaagaaacaaccaccaatttatattgcctatggcggcaaaatcgacacaagc
agccaggagccggatccagccttcgataccattcttagggttcttcaatttgatgatgat
attgtcagatcccagctcattattggcaatcaaatcgagaagattattcttattcgtgat
cgagaagaggctcagaaagttatggtcgaaggtgttcctccgcgcaacgtaggggcttgt
ctctgtttccatgacggacagggtaagcgaggatggggtctcaggctcacgaatcgtaac
ggttccatggcgacaagtcccgtccagccatataccatgcggtctcgaatgcagacagat
gctggccaacagattcgtattcaggaagacaatctcaaacatctcggccaggagatggcc
gagatcagccgaagggagcgtcaggcacaacaagcagttcaacggtgcagggcagaactt
gacaatcaacgcaaagataataggaagctcgaaggtgaccttcgccgaacacaggccgat
atcgagcgtatccaaatggagttggatgcgttcgaaggggtcgacggtagacttaatatt
cttagagcagagctggagtcaaggcgatccgatgaggaatcccttggaaatcagtatggc
gaaatggcactatcgaaacgagacctgaaagccaaaactgagaaggctcgcctgaagctt
gaagaagccaagaatgatcaagaggagttcgaaggcaaagttcaaaaagcatcccaaaaa
attgccgctgctgagaacatgaggcgagttgctgtagccaagaagaacgatgctttcgag
caggtcgacattgagaggaacgaaaggcgtcgcgttgaagaaaagagaggacacaaggca
acagaggtgacgcagttcatcgagcaagcgacagtagcagtaccagagcgcgtgcacatt
ccggaagacgagacatacgacagcattgagcaaaagtacaccaagctcagagaacaactc
aaacaacgggaagcgcgtattggagctacagatgaccaaatattcgaccgttctcacgaa
gctgaagagcgatacaacagtgttcagaggcaaaccaaggacttggacgacactatcacc
tccttgaagcgtgccatccatagccgtctgtatatgtggcgccagttccaacgacagatc
agcgcacgcattcgtatccaattcaactatcttctcagcgagcgaggttttcgaggtaaa
attgacctggaccatagaaaccgcaaggtccacgtccaaattgaacctgacgagacacgc
aagagctcgtcgggaagaaacacaaaaactctttccggtggagagaaatcattctcgtct
atttgtatgctactgtcagtttgggaggcgattggttctccaattcggtgtctcgacgaa
tttgatgtgttcatggacaatgtcaatcgtgccattagcacaaacatgctggtggatgtt
gctcgtcgatcagtttcgcgtcagtacattctgattacccccaatgcaatcgaaggtcgg
gcgaggttggacaaggacgtcaagattattcgacttacggatcctcgacaacgaacactt
gatgatttccaatag
>Fp122
atggctcccaccaaaagatcgaggcgcgatgttgaacaaaacgaagaaattacagatgta
caaagagcgcgatcaaattatagaaacggagattctagaaaacgcgccagggtcactctc
gatgacgaaggaacgatagaacgaaccccccaacccgaggaaacatcaggcgacgagagc
gaggatgacgaggacgaccgtcgacaacgtaacccaccccctcaaactcagtatgaaatg
atgcgagatgacggcttcaggcatcttgagcatgccgactgggatgaccaacaagcgact
cagaagttggcccagcggggtaacactctgggaaacaatatggtgtctgaaagcggtatc
attgaaagcatcacctgctttaacttcatgtgccacgagcgactgcacgtcgatcttggt
ccgctcatcaacttcattgtaggagagaatggaagcgggaagagtgccgtccttaccgcc
ctgacgctctgtctgggtggtaaagccagtgataccaaccgaggaggaagcctcaagtcc
tttgtaaaggagggcactgaacaaggaagcctggttgtaaagatcaagaacgctggctca
gatgcctatcagccagatatatacggtgacactataattgtcgaacgccatttctccaaa
tccggcagtagtggattcaagatcaagagcgccaatggtcgaatcatatcaacaaaaaaa
caggaggttgatgagatctcagaatggtatgcactgcagattggcaaccctttgactgtt
ctgtcgcaggacaatgcgcgtcagtttctcaacgccgcaacgcctgcccaaaaatacaaa
tattttgtatctggtgtgcaactggagcaattagacaacgattacaagatgtcacaggac
acacttgacaaaacgctcatgctcagagatgacctgacctcaaaggttgaacaagtcaga
aaagaaatggaagaagccaaacgtctatctgagacagcacaaaagaacaagacaatgcgc
gagaaagcacggcactacagaaatcagctagtctggttccaggtcgtggaacaagagcag
gcactcgccgaatatgagaaggacctcgtgagacgggcccaaacaatcatcgacaaggag
cagtattgcgaaactacgacagaagagctcagggcgaccgaagagaagctcgaacaacgc
cgtcaagcgaaggaacaactagaacaagacagggagttctatgaagagaacattgccaaa
gcgacggaagcacatcgggaagcaacaaaggacgagtctgagttactcatggaagaacga
gacgcccatcagcgtctcaaaacaattaaagacgatatcaaggcctgcaagtccaagatt
caagaggaggaacgccgattgagtcagtcgactggaaacgctagagccgaaaaggacaat
gagctcgaacaggcccgggataaggaatctttgctaaggcaacaaatggaagagatacac
aacaaccttcctgacctccaagctcggctcagcgaagctgaacaggactcgaagaagctc
tcgcacagcaaagacatcaagcgtaaagacatcgtttctgtcgagcaacaagtccgagaa
atcaaggcaacaaccggaggccggtttgatggctacgataaagagattcgtgatgtggtc
aacgcaatcgagaatgaacgtgggtgggaacaaaaacccgtcgggcctattggagcacac
atacgattatcaaagcccgagtggtcaggcattctggagcggactcttggcgaagggctt
aatgcatttgtcgtcaggagtaagtcggaccaaacaagactatccaatttgatgcgccga
ttccgcctcaagaaacaaccaccaatttatattgcctatggcggcaaaatcgacacaagc
agccaggagccggatccagccttcgataccattcttagggttcttcaatttgatgatgat
attgtcagatcccagctcattattggcaatcaaatcgagaagattattcttattcgtgat
cgagaagaggctcagaaagttatggtcgaaggtgttcctccgcgcaacgtaggggcttgt
ctctgtttccatgacggacagggtaagcgaggatggggtctcaggctcacgaatcgtaac
ggttccatggcgacaagtcccgtccagccatataccatgcggtctcgaatgcagacagat
gctggccaacagattcgtattcaggaagacaatctcaaacatctcggccaggagatggcc
gagatcagccgaagggagcgtcaggcacaacaagcagttcaacggtgcagggcagaactt
gacaatcaacgcaaagataataggaagctcgaaggtgaccttcgccgaacacaggccgat
atcgagcgtatccaaatggagttggatgcgttcgaaggggtcgacggtagacttaatatt
cttagagcagagctggagtcaaggcgatccgatgaggaatcccttggaaatcagtatggc
gaaatggcactatcgaaacgagacctgaaagccaaaactgagaaggctcgcctgaagctt
gaagaagccaagaatgatcaagaggagttcgaaggcaaagttcaaaaagcatcccaaaaa
attgccgctgctgagaacatgaggcgagttgctgtagccaagaagaacgatgctttcgag
caggtcgacattgagaggaacgaaaggcgtcgcgttgaagaaaagagaggacacaaggca
acagaggtgacgcagttcatcgagcaagcgacagtagcagtaccagagcgcgtgcacatt
ccggaagacgagacatacgacagcattgagcaaaagtacaccaagctcagagaacaactc
aaacaacgggaagcgcgtattggagctacagatgaccaaatattcgaccgttctcacgaa
gctgaagagcgatacaacagtgttcagaggcaaaccaaggacttggacgacactatcacc
tccttgaagcgtgccatccatagccgtctgtatatgtggcgccagttccaacgacagatc
agcgcacgcattcgtatccaattcaactatcttctcagcgagcgaggttttcgaggtaaa
attgacctggaccatagaaaccgcaaggtccacgtccaaattgaacctgacgagacacgc
aagagctcgtcgggaagaaacacaaaaactctttccggtggagagaaatcattctcgtct
atttgtatgctactgtcagtttgggaggcgattggttctccaattcggtgtctcgacgaa
tttgatgtgttcatggacaatgtcaatcgtgccattagcacaaacatgctggtggatgtt
gctcgtcgatcagtttcgcgtcagtacattctgattacccccaatgcaatcgaaggtcgg
gcgaggttggacaaggacgtcaagattattcgacttacggatcctcgacaacgaacactt
gatgatttccaatag
>Fp125
atggctcccaccaaaagatcgaggcgcgatgttgaacaaaacgaagaaattacagatgta
caaagagcgcgatcaaattatagaaacggagattctagaaaacgcgccagggtcactctc
gatgacgaaggaacgatagaacgaaccccccaacccgaggaaacatcaggcgacgagagc
gaggatgacgaggacgaccgtcgacaacgtaacccaccccctcaaactcagtatgaaatg
atgcgagatgacggcttcaggcatcttgagcatgccgactgggatgaccaacaagcgact
cagaagttggcccagcggggtaacactctgggaaacaatatggtgtctgaaagcggtatc
attgaaagcatcacctgctttaacttcatgtgccacgagcgactgcacgtcgatcttggt
ccgctcatcaacttcattgtaggagagaatggaagcgggaagagtgccgtccttaccgcc
ctgacgctctgtctgggtggtaaagccagtgataccaaccgaggaggaagcctcaagtcc
tttgtaaaggagggcactgaacaaggaagcctggttgtaaagatcaagaacgctggctca
gatgcctatcagccagatatatacggtgacactataattgtcgaacgccatttctccaaa
tccggcagtagtggattcaagatcaagagcgccaatggtcgaatcatatcaacaaaaaaa
caggaggttgatgagatctcagaatggtatgcactgcagattggcaaccctttgactgtt
ctgtcgcaggacaatgcgcgtcagtttctcaacgccgcaacgcctgcccaaaaatacaaa
tattttgtatctggtgtgcaactggagcaattagacaacgattacaagatgtcacaggac
acacttgacaaaacgctcatgctcagagatgacctgacctcaaaggttgaacaagtcaga
aaagaaatggaagaagccaaacgtctatctgagacagcacaaaagaacaagacaatgcgc
gagaaagcacggcactacagaaatcagctagtctggttccaggtcgtggaacaagagcag
gcactcgccgaatatgagaaggacctcgtgagacgggcccaaacaatcatcgacaaggag
cagtattgcgaaactacgacagaagagctcagggcgaccgaagagaagctcgaacaacgc
cgtcaagcgaaggaacaactagaacaagacagggagttctatgaagagaacattgccaaa
gcgacggaagcacatcgggaagcaacaaaggacgagtctgagttactcatggaagaacga
gacgcccatcagcgtctcaaaacaattaaagacgatatcaaggcctgcaagtccaagatt
caagaggaggaacgccgattgagtcagtcgactggaaacgctagagccgaaaaggacaat
gagctcgaacaggcccgggataaggaatctttgctaaggcaacaaatggaagagatacac
aacaaccttcctgacctccaagctcggctcagcgaagctgaacaggactcgaagaagctc
tcgcacagcaaagacatcaagcgtaaagacatcgtttctgtcgagcaacaagtccgagaa
atcaaggcaacaaccggaggccggtttgatggctacgataaagagattcgtgatgtggtc
aacgcaatcgagaatgaacgtgggtgggaacaaaaacccgtcgggcctattggagcacac
atacgattatcaaagcccgagtggtcaggcattctggagcggactcttggcgaagggctt
aatgcatttgtcgtcaggagtaagtcggaccaaacaagactatccaatttgatgcgccga
ttccgcctcaagaaacaaccaccaatttatattgcctatggcggcaaaatcgacacaagc
agccaggagccggatccagccttcgataccattcttagggttcttcaatttgatgatgat
attgtcagatcccagctcattattggcaatcaaatcgagaagattattcttattcgtgat
cgagaagaggctcagaaagttatggtcgaaggtgttcctccgcgcaacgtaggggcttgt
ctctgtttccatgacggacagggtaagcgaggatggggtctcaggctcacgaatcgtaac
ggttccatggcgacaagtcccgtccagccatataccatgcggtctcgaatgcagacagat
gctggccaacagattcgtattcaggaagacaatctcaaacatctcggccaggagatggcc
gagatcagccgaagggagcgtcaggcacaacaagcagttcaacggtgcagggcagaactt
gacaatcaacgcaaagataataggaagctcgaaggtgaccttcgccgaacacaggccgat
atcgagcgtatccaaatggagttggatgcgttcgaaggggtcgacggtagacttaatatt
cttagagcagagctggagtcaaggcgatccgatgaggaatcccttggaaatcagtatggc
gaaatggcactatcgaaacgagacctgaaagccaaaactgagaaggctcgcctgaagctt
gaagaagccaagaatgatcaagaggagttcgaaggcaaagttcaaaaagcatcccaaaaa
attgccgctgctgagaacatgaggcgagttgctgtagccaagaagaacgatgctttcgag
caggtcgacattgagaggaacgaaaggcgtcgcgttgaagaaaagagaggacacaaggca
acagaggtgacgcagttcatcgagcaagcgacagtagcagtaccagagcgcgtgcacatt
ccggaagacgagacatacgacagcattgagcaaaagtacaccaagctcagagaacaactc
aaacaacgggaagcgcgtattggagctacagatgaccaaatattcgaccgttctcacgaa
gctgaagagcgatacaacagtgttcagaggcaaaccaaggacttggacgacactatcacc
tccttgaagcgtgccatccatagccgtctgtatatgtggcgccagttccaacgacagatc
agcgcacgcattcgtatccaattcaactatcttctcagcgagcgaggttttcgaggtaaa
attgacctggaccatagaaaccgcaaggtccacgtccaaattgaacctgacgagacacgc
aagagctcgtcgggaagaaacacaaaaactctttccggtggagagaaatcattctcgtct
atttgtatgctactgtcagtttgggaggcgattggttctccaattcggtgtctcgacgaa
tttgatgtgttcatggacaatgtcaatcgtgccattagcacaaacatgctggtggatgtt
gctcgtcgatcagtttcgcgtcagtacattctgattacccccaatgcaatcgaaggtcgg
gcgaggttggacaaggacgtcaagattattcgacttacggatcctcgacaacgaacactt
gatgatttccaatag
>Fp13r
atggctcccaccaaaagatcgaggcgcgatgttgaacaaaacgaagaaattacagatgta
caaagagcgcgatcaaattatagaaacggagattctagaaaacgcgccagggtcactctc
gatgacgaaggaacgatagaacgaaccccccaacccgaggaaacatcaggcgacgagagc
gaggatgacgaggacgaccgtcgacaacgtaacccaccccctcaaactcagtatgaaatg
atgcgagatgacggcttcaggcatcttgagcatgccgactgggatgaccaacaagcgact
cagaagttggcccagcggggtaacactctgggaaacaatatggtgtctgaaagcggtatc
attgaaagcatcacctgctttaacttcatgtgccacgagcgactgcacgtcgatcttggt
ccgctcatcaacttcattgtaggagagaatggaagcgggaagagtgccgtccttaccgcc
ctgacgctctgtctgggtggtaaagccagtgataccaaccgaggaggaagcctcaagtcc
tttgtaaaggagggcactgaacaaggaagcctggttgtaaagatcaagaacgctggctca
gatgcctatcagccagatatatacggtgacactataattgtcgaacgccatttctccaaa
tccggcagtagtggattcaagatcaagagcgccaatggtcgaatcatatcaacaaaaaaa
caggaggttgatgagatctcagaatggtatgcactgcagattggcaaccctttgactgtt
ctgtcgcaggacaatgcgcgtcagtttctcaacgccgcaacgcctgcccaaaaatacaaa
tattttgtatctggtgtgcaactggagcaattagacaacgattacaagatgtcacaggac
acacttgacaaaacgctcatgctcagagatgacctgacctcaaaggttgaacaagtcaga
aaagaaatggaagaagccaaacgtctatctgagacagcacaaaagaacaagacaatgcgc
gagaaagcacggcactacagaaatcagctagtctggttccaggtcgtggaacaagagcag
gcactcgccgaatatgagaaggacctcgtgagacgggcccaaacaatcatcgacaaggag
cagtattgcgaaactacgacagaagagctcagggcgaccgaagagaagctcgaacaacgc
cgtcaagcgaaggaacaactagaacaagacagggagttctatgaagagaacattgccaaa
gcgacggaagcacatcgggaagcaacaaaggacgagtctgagttactcatggaagaacga
gacgcccatcagcgtctcaaaacaattaaagacgatatcaaggcctgcaagtccaagatt
caagaggaggaacgccgattgagtcagtcgactggaaacgctagagccgaaaaggacaat
gagctcgaacaggcccgggataaggaatctttgctaaggcaacaaatggaagagatacac
aacaaccttcctgacctccaagctcggctcagcgaagctgaacaggactcgaagaagctc
tcgcacagcaaagacatcaagcgtaaagacatcgtttctgtcgagcaacaagtccgagaa
atcaaggcaacaaccggaggccggtttgatggctacgataaagagattcgtgatgtggtc
aacgcaatcgagaatgaacgtgggtgggaacaaaaacccgtcgggcctattggagcacac
atacgattatcaaagcccgagtggtcaggcattctggagcggactcttggcgaagggctt
aatgcatttgtcgtcaggagtaagtcggaccaaacaagactatccaatttgatgcgccga
ttccgcctcaagaaacaaccaccaatttatattgcctatggcggcaaaatcgacacaagc
agccaggagccggatccagccttcgataccattcttagggttcttcaatttgatgatgat
attgtcagatcccagctcattattggcaatcaaatcgagaagattattcttattcgtgat
cgagaagaggctcagaaagttatggtcgaaggtgttcctccgcgcaacgtaggggcttgt
ctctgtttccatgacggacagggtaagcgaggatggggtctcaggctcacgaatcgtaac
ggttccatggcgacaagtcccgtccagccatataccatgcggtctcgaatgcagacagat
gctggccaacagattcgtattcaggaagacaatctcaaacatctcggccaggagatggcc
gagatcagccgaagggagcgtcaggcacaacaagcagttcaacggtgcagggcagaactt
gacaatcaacgcaaagataataggaagctcgaaggtgaccttcgccgaacacaggccgat
atcgagcgtatccaaatggagttggatgcgttcgaaggggtcgacggtagacttaatatt
cttagagcagagctggagtcaaggcgatccgatgaggaatcccttggaaatcagtatggc
gaaatggcactatcgaaacgagacctgaaagccaaaactgagaaggctcgcctgaagctt
gaagaagccaagaatgatcaagaggagttcgaaggcaaagttcaaaaagcatcccaaaaa
attgccgctgctgagaacatgaggcgagttgctgtagccaagaagaacgatgctttcgag
caggtcgacattgagaggaacgaaaggcgtcgcgttgaagaaaagagaggacacaaggca
acagaggtgacgcagttcatcgagcaagcgacagtagcagtaccagagcgcgtgcacatt
ccggaagacgagacatacgacagcattgagcaaaagtacaccaagctcagagaacaactc
aaacaacgggaagcgcgtattggagctacagatgaccaaatattcgaccgttctcacgaa
gctgaagagcgatacaacagtgttcagaggcaaaccaaggacttggacgacactatcacc
tccttgaagcgtgccatccatagccgtctgtatatgtggcgccagttccaacgacagatc
agcgcacgcattcgtatccaattcaactatcttctcagcgagcgaggttttcgaggtaaa
attgacctggaccatagaaaccgcaaggtccacgtccaaattgaacctgacgagacacgc
aagagctcgtcgggaagaaacacaaaaactctttccggtggagagaaatcattctcgtct
atttgtatgctactgtcagtttgggaggcgattggttctccaattcggtgtctcgacgaa
tttgatgtgttcatggacaatgtcaatcgtgccattagcacaaacatgctggtggatgtt
gctcgtcgatcagtttcgcgtcagtacattctgattacccccaatgcaatcgaaggtcgg
gcgaggttggacaaggacgtcaagattattcgacttacggatcctcgacaacgaacactt
gatgatttccaatag
>Fp144
atggctcccaccaaaagatcgaggcgcgatgttgaacaaaacgaagaaattacagatgta
caaagagcgcgatcaaattatagaaacggagattctagaaaacgcgccagggtcactctc
gatgacgaaggaacgatagaacgaaccccccaacccgaggaaacatcaggcgacgagagc
gaggatgacgaggacgaccgtcgacaacgtaacccaccccctcaaactcagtatgaaatg
atgcgagatgacggcttcaggcatcttgagcatgccgactgggatgaccaacaagcgact
cagaagttggcccagcggggtaacactctgggaaacaatatggtgtctgaaagcggtatc
attgaaagcatcacctgctttaacttcatgtgccacgagcgactgcacgtcgatcttggt
ccgctcatcaacttcattgtaggagagaatggaagcgggaagagtgccgtccttaccgcc
ctgacgctctgtctgggtggtaaagccagtgataccaaccgaggaggaagcctcaagtcc
tttgtaaaggagggcactgaacaaggaagcctggttgtaaagatcaagaacgctggctca
gatgcctatcagccagatatatacggtgacactataattgtcgaacgccatttctccaaa
tccggcagtagtggattcaagatcaagagcgccaatggtcgaatcatatcaacaaaaaaa
caggaggttgatgagatctcagaatggtatgcactgcagattggcaaccctttgactgtt
ctgtcgcaggacaatgcgcgtcagtttctcaacgccgcaacgcctgcccaaaaatacaaa
tattttgtatctggtgtgcaactggagcaattagacaacgattacaagatgtcacaggac
acacttgacaaaacgctcatgctcagagatgacctgacctcaaaggttgaacaagtcaga
aaagaaatggaagaagccaaacgtctatctgagacagcacaaaagaacaagacaatgcgc
gagaaagcacggcactacagaaatcagctagtctggttccaggtcgtggaacaagagcag
gcactcgccgaatatgagaaggacctcgtgagacgggcccaaacaatcatcgacaaggag
cagtattgcgaaactacgacagaagagctcagggcgaccgaagagaagctcgaacaacgc
cgtcaagcgaaggaacaactagaacaagacagggagttctatgaagagaacattgccaaa
gcgacggaagcacatcgggaagcaacaaaggacgagtctgagttactcatggaagaacga
gacgcccatcagcgtctcaaaacaattaaagacgatatcaaggcctgcaagtccaagatt
caagaggaggaacgccgattgagtcagtcgactggaaacgctagagccgaaaaggacaat
gagctcgaacaggcccgggataaggaatctttgctaaggcaacaaatggaagagatacac
aacaaccttcctgacctccaagctcggctcagcgaagctgaacaggactcgaagaagctc
tcgcacagcaaagacatcaagcgtaaagacatcgtttctgtcgagcaacaagtccgagaa
atcaaggcaacaaccggaggccggtttgatggctacgataaagagattcgtgatgtggtc
aacgcaatcgagaatgaacgtgggtgggaacaaaaacccgtcgggcctattggagcacac
atacgattatcaaagcccgagtggtcaggcattctggagcggactcttggcgaagggctt
aatgcatttgtcgtcaggagtaagtcggaccaaacaagactatccaatttgatgcgccga
ttccgcctcaagaaacaaccaccaatttatattgcctatggcggcaaaatcgacacaagc
agccaggagccggatccagccttcgataccattcttagggttcttcaatttgatgatgat
attgtcagatcccagctcattattggcaatcaaatcgagaagattattcttattcgtgat
cgagaagaggctcagaaagttatggtcgaaggtgttcctccgcgcaacgtaggggcttgt
ctctgtttccatgacggacagggtaagcgaggatggggtctcaggctcacgaatcgtaac
ggttccatggcgacaagtcccgtccagccatataccatgcggtctcgaatgcagacagat
gctggccaacagattcgtattcaggaagacaatctcaaacatctcggccaggagatggcc
gagatcagccgaagggagcgtcaggcacaacaagcagttcaacggtgcagggcagaactt
gacaatcaacgcaaagataataggaagctcgaaggtgaccttcgccgaacacaggccgat
atcgagcgtatccaaatggagttggatgcgttcgaaggggtcgacggtagacttaatatt
cttagagcagagctggagtcaaggcgatccgatgaggaatcccttggaaatcagtatggc
gaaatggcactatcgaaacgagacctgaaagccaaaactgagaaggctcgcctgaagctt
gaagaagccaagaatgatcaagaggagttcgaaggcaaagttcaaaaagcatcccaaaaa
attgccgctgctgagaacatgaggcgagttgctgtagccaagaagaacgatgctttcgag
caggtcgacattgagaggaacgaaaggcgtcgcgttgaagaaaagagaggacacaaggca
acagaggtgacgcagttcatcgagcaagcgacagtagcagtaccagagcgcgtgcacatt
ccggaagacgagacatacgacagcattgagcaaaagtacaccaagctcagagaacaactc
aaacaacgggaagcgcgtattggagctacagatgaccaaatattcgaccgttctcacgaa
gctgaagagcgatacaacagtgttcagaggcaaaccaaggacttggacgacactatcacc
tccttgaagcgtgccatccatagccgtctgtatatgtggcgccagttccaacgacagatc
agcgcacgcattcgtatccaattcaactatcttctcagcgagcgaggttttcgaggtaaa
attgacctggaccatagaaaccgcaaggtccacgtccaaattgaacctgacgagacacgc
aagagctcgtcgggaagaaacacaaaaactctttccggtggagagaaatcattctcgtct
atttgtatgctactgtcagtttgggaggcgattggttctccaattcggtgtctcgacgaa
tttgatgtgttcatggacaatgtcaatcgtgccattagcacaaacatgctggtggatgtt
gctcgtcgatcagtttcgcgtcagtacattctgattacccccaatgcaatcgaaggtcgg
gcgaggttggacaaggacgtcaagattattcgacttacggatcctcgacaacgaacactt
gatgatttccaatag
>Fp146
atggctcccaccaaaagatcgaggcgcgatgttgaacaaaacgaagaaattacagatgta
caaagagcgcgatcaaattatagaaacggagattctagaaaacgcgccagggtcactctc
gatgacgaaggaacgatagaacgaaccccccaacccgaggaaacatcaggcgacgagagc
gaggatgacgaggacgaccgtcgacaacgtaacccaccccctcaaactcagtatgaaatg
atgcgagatgacggcttcaggcatcttgagcatgccgactgggatgaccaacaagcgact
cagaagttggcccagcggggtaacactctgggaaacaatatggtgtctgaaagcggtatc
attgaaagcatcacctgctttaacttcatgtgccacgagcgactgcacgtcgatcttggt
ccgctcatcaacttcattgtaggagagaatggaagcgggaagagtgccgtccttaccgcc
ctgacgctctgtctgggtggtaaagccagtgataccaaccgaggaggaagcctcaagtcc
tttgtaaaggagggcactgaacaaggaagcctggttgtaaagatcaagaacgctggctca
gatgcctatcagccagatatatacggtgacactataattgtcgaacgccatttctccaaa
tccggcagtagtggattcaagatcaagagcgccaatggtcgaatcatatcaacaaaaaaa
caggaggttgatgagatctcagaatggtatgcactgcagattggcaaccctttgactgtt
ctgtcgcaggacaatgcgcgtcagtttctcaacgccgcaacgcctgcccaaaaatacaaa
tattttgtatctggtgtgcaactggagcaattagacaacgattacaagatgtcacaggac
acacttgacaaaacgctcatgctcagagatgacctgacctcaaaggttgaacaagtcaga
aaagaaatggaagaagccaaacgtctatctgagacagcacaaaagaacaagacaatgcgc
gagaaagcacggcactacagaaatcagctagtctggttccaggtcgtggaacaagagcag
gcactcgccgaatatgagaaggacctcgtgagacgggcccaaacaatcatcgacaaggag
cagtattgcgaaactacgacagaagagctcagggcgaccgaagagaagctcgaacaacgc
cgtcaagcgaaggaacaactagaacaagacagggagttctatgaagagaacattgccaaa
gcgacggaagcacatcgggaagcaacaaaggacgagtctgagttactcatggaagaacga
gacgcccatcagcgtctcaaaacaattaaagacgatatcaaggcctgcaagtccaagatt
caagaggaggaacgccgattgagtcagtcgactggaaacgctagagccgaaaaggacaat
gagctcgaacaggcccgggataaggaatctttgctaaggcaacaaatggaagagatacac
aacaaccttcctgacctccaagctcggctcagcgaagctgaacaggactcgaagaagctc
tcgcacagcaaagacatcaagcgtaaagacatcgtttctgtcgagcaacaagtccgagaa
atcaaggcaacaaccggaggccggtttgatggctacgataaagagattcgtgatgtggtc
aacgcaatcgagaatgaacgtgggtgggaacaaaaacccgtcgggcctattggagcacac
atacgattatcaaagcccgagtggtcaggcattctggagcggactcttggcgaagggctt
aatgcatttgtcgtcaggagtaagtcggaccaaacaagactatccaatttgatgcgccga
ttccgcctcaagaaacaaccaccaatttatattgcctatggcggcaaaatcgacacaagc
agccaggagccggatccagccttcgataccattcttagggttcttcaatttgatgatgat
attgtcagatcccagctcattattggcaatcaaatcgagaagattattcttattcgtgat
cgagaagaggctcagaaagttatggtcgaaggtgttcctccgcgcaacgtaggggcttgt
ctctgtttccatgacggacagggtaagcgaggatggggtctcaggctcacgaatcgtaac
ggttccatggcgacaagtcccgtccagccatataccatgcggtctcgaatgcagacagat
gctggccaacagattcgtattcaggaagacaatctcaaacatctcggccaggagatggcc
gagatcagccgaagggagcgtcaggcacaacaagcagttcaacggtgcagggcagaactt
gacaatcaacgcaaagataataggaagctcgaaggtgaccttcgccgaacacaggccgat
atcgagcgtatccaaatggagttggatgcgttcgaaggggtcgacggtagacttaatatt
cttagagcagagctggagtcaaggcgatccgatgaggaatcccttggaaatcagtatggc
gaaatggcactatcgaaacgagacctgaaagccaaaactgagaaggctcgcctgaagctt
gaagaagccaagaatgatcaagaggagttcgaaggcaaagttcaaaaagcatcccaaaaa
attgccgctgctgagaacatgaggcgagttgctgtagccaagaagaacgatgctttcgag
caggtcgacattgagaggaacgaaaggcgtcgcgttgaagaaaagagaggacacaaggca
acagaggtgacgcagttcatcgagcaagcgacagtagcagtaccagagcgcgtgcacatt
ccggaagacgagacatacgacagcattgagcaaaagtacaccaagctcagagaacaactc
aaacaacgggaagcgcgtattggagctacagatgaccaaatattcgaccgttctcacgaa
gctgaagagcgatacaacagtgttcagaggcaaaccaaggacttggacgacactatcacc
tccttgaagcgtgccatccatagccgtctgtatatgtggcgccagttccaacgacagatc
agcgcacgcattcgtatccaattcaactatcttctcagcgagcgaggttttcgaggtaaa
attgacctggaccatagaaaccgcaaggtccacgtccaaattgaacctgacgagacacgc
aagagctcgtcgggaagaaacacaaaaactctttccggtggagagaaatcattctcgtct
atttgtatgctactgtcagtttgggaggcgattggttctccaattcggtgtctcgacgaa
tttgatgtgttcatggacaatgtcaatcgtgccattagcacaaacatgctggtggatgtt
gctcgtcgatcagtttcgcgtcagtacattctgattacccccaatgcaatcgaaggtcgg
gcgaggttggacaaggacgtcaagattattcgacttacggatcctcgacaacgaacactt
gatgatttccaatag
>Fp155
atggctcccaccaaaagatcgaggcgcgatgttgaacaaaacgaagaaattacagatgta
caaagagcgcgatcaaattatagaaacggagattctagaaaacgcgccagggtcactctc
gatgacgaaggaacgatagaacgaaccccccaacccgaggaaacatcaggcgacgagagc
gaggatgacgaggacgaccgtcgacaacgtaacccaccccctcaaactcagtatgaaatg
atgcgagatgacggcttcaggcatcttgagcatgccgactgggatgaccaacaagcgact
cagaagttggcccagcggggtaacactctgggaaacaatatggtgtctgaaagcggtatc
attgaaagcatcacctgctttaacttcatgtgccacgagcgactgcacgtcgatcttggt
ccgctcatcaacttcattgtaggagagaatggaagcgggaagagtgccgtccttaccgcc
ctgacgctctgtctgggtggtaaagccagtgataccaaccgaggaggaagcctcaagtcc
tttgtaaaggagggcactgaacaaggaagcctggttgtaaagatcaagaacgctggctca
gatgcctatcagccagatatatacggtgacactataattgtcgaacgccatttctccaaa
tccggcagtagtggattcaagatcaagagcgccaatggtcgaatcatatcaacaaaaaaa
caggaggttgatgagatctcagaatggtatgcactgcagattggcaaccctttgactgtt
ctgtcgcaggacaatgcgcgtcagtttctcaacgccgcaacgcctgcccaaaaatacaaa
tattttgtatctggtgtgcaactggagcaattagacaacgattacaagatgtcacaggac
acacttgacaaaacgctcatgctcagagatgacctgacctcaaaggttgaacaagtcaga
aaagaaatggaagaagccaaacgtctatctgagacagcacaaaagaacaagacaatgcgc
gagaaagcacggcactacagaaatcagctagtctggttccaggtcgtggaacaagagcag
gcactcgccgaatatgagaaggacctcgtgagacgggcccaaacaatcatcgacaaggag
cagtattgcgaaactacgacagaagagctcagggcgaccgaagagaagctcgaacaacgc
cgtcaagcgaaggaacaactagaacaagacagggagttctatgaagagaacattgccaaa
gcgacggaagcacatcgggaagcaacaaaggacgagtctgagttactcatggaagaacga
gacgcccatcagcgtctcaaaacaattaaagacgatatcaaggcctgcaagtccaagatt
caagaggaggaacgccgattgagtcagtcgactggaaacgctagagccgaaaaggacaat
gagctcgaacaggcccgggataaggaatctttgctaaggcaacaaatggaagagatacac
aacaaccttcctgacctccaagctcggctcagcgaagctgaacaggactcgaagaagctc
tcgcacagcaaagacatcaagcgtaaagacatcgtttctgtcgagcaacaagtccgagaa
atcaaggcaacaaccggaggccggtttgatggctacgataaagagattcgtgatgtggtc
aacgcaatcgagaatgaacgtgggtgggaacaaaaacccgtcgggcctattggagcacac
atacgattatcaaagcccgagtggtcaggcattctggagcggactcttggcgaagggctt
aatgcatttgtcgtcaggagtaagtcggaccaaacaagactatccaatttgatgcgccga
ttccgcctcaagaaacaaccaccaatttatattgcctatggcggcaaaatcgacacaagc
agccaggagccggatccagccttcgataccattcttagggttcttcaatttgatgatgat
attgtcagatcccagctcattattggcaatcaaatcgagaagattattcttattcgtgat
cgagaagaggctcagaaagttatggtcgaaggtgttcctccgcgcaacgtaggggcttgt
ctctgtttccatgacggacagggtaagcgaggatggggtctcaggctcacgaatcgtaac
ggttccatggcgacaagtcccgtccagccatataccatgcggtctcgaatgcagacagat
gctggccaacagattcgtattcaggaagacaatctcaaacatctcggccaggagatggcc
gagatcagccgaagggagcgtcaggcacaacaagcagttcaacggtgcagggcagaactt
gacaatcaacgcaaagataataggaagctcgaaggtgaccttcgccgaacacaggccgat
atcgagcgtatccaaatggagttggatgcgttcgaaggggtcgacggtagacttaatatt
cttagagcagagctggagtcaaggcgatccgatgaggaatcccttggaaatcagtatggc
gaaatggcactatcgaaacgagacctgaaagccaaaactgagaaggctcgcctgaagctt
gaagaagccaagaatgatcaagaggagttcgaaggcaaagttcaaaaagcatcccaaaaa
attgccgctgctgagaacatgaggcgagttgctgtagccaagaagaacgatgctttcgag
caggtcgacattgagaggaacgaaaggcgtcgcgttgaagaaaagagaggacacaaggca
acagaggtgacgcagttcatcgagcaagcgacagtagcagtaccagagcgcgtgcacatt
ccggaagacgagacatacgacagcattgagcaaaagtacaccaagctcagagaacaactc
aaacaacgggaagcgcgtattggagctacagatgaccaaatattcgaccgttctcacgaa
gctgaagagcgatacaacagtgttcagaggcaaaccaaggacttggacgacactatcacc
tccttgaagcgtgccatccatagccgtctgtatatgtggcgccagttccaacgacagatc
agcgcacgcattcgtatccaattcaactatcttctcagcgagcgaggttttcgaggtaaa
attgacctggaccatagaaaccgcaaggtccacgtccaaattgaacctgacgagacacgc
aagagctcgtcgggaagaaacacaaaaactctttccggtggagagaaatcattctcgtct
atttgtatgctactgtcagtttgggaggcgattggttctccaattcggtgtctcgacgaa
tttgatgtgttcatggacaatgtcaatcgtgccattagcacaaacatgctggtggatgtt
gctcgtcgatcagtttcgcgtcagtacattctgattacccccaatgcaatcgaaggtcgg
gcgaggttggacaaggacgtcaagattattcgacttacggatcctcgacaacgaacactt
gatgatttccaatag
>Fp157
atggctcccaccaaaagatcgaggcgcgatgttgaacaaaacgaagaaattacagatgta
caaagagcgcgatcaaattatagaaacggagattctagaaaacgcgccagggtcactctc
gatgacgaaggaacgatagaacgaaccccccaacccgaggaaacatcaggcgacgagagc
gaggatgacgaggacgaccgtcgacaacgtaacccaccccctcaaactcagtatgaaatg
atgcgagatgacggcttcaggcatcttgagcatgccgactgggatgaccaacaagcgact
cagaagttggcccagcggggtaacactctgggaaacaatatggtgtctgaaagcggtatc
attgaaagcatcacctgctttaacttcatgtgccacgagcgactgcacgtcgatcttggt
ccgctcatcaacttcattgtaggagagaatggaagcgggaagagtgccgtccttaccgcc
ctgacgctctgtctgggtggtaaagccagtgataccaaccgaggaggaagcctcaagtcc
tttgtaaaggagggcactgaacaaggaagcctggttgtaaagatcaagaacgctggctca
gatgcctatcagccagatatatacggtgacactataattgtcgaacgccatttctccaaa
tccggcagtagtggattcaagatcaagagcgccaatggtcgaatcatatcaacaaaaaaa
caggaggttgatgagatctcagaatggtatgcactgcagattggcaaccctttgactgtt
ctgtcgcaggacaatgcgcgtcagtttctcaacgccgcaacgcctgcccaaaaatacaaa
tattttgtatctggtgtgcaactggagcaattagacaacgattacaagatgtcacaggac
acacttgacaaaacgctcatgctcagagatgacctgacctcaaaggttgaacaagtcaga
aaagaaatggaagaagccaaacgtctatctgagacagcacaaaagaacaagacaatgcgc
gagaaagcacggcactacagaaatcagctagtctggttccaggtcgtggaacaagagcag
gcactcgccgaatatgagaaggacctcgtgagacgggcccaaacaatcatcgacaaggag
cagtattgcgaaactacgacagaagagctcagggcgaccgaagagaagctcgaacaacgc
cgtcaagcgaaggaacaactagaacaagacagggagttctatgaagagaacattgccaaa
gcgacggaagcacatcgggaagcaacaaaggacgagtctgagttactcatggaagaacga
gacgcccatcagcgtctcaaaacaattaaagacgatatcaaggcctgcaagtccaagatt
caagaggaggaacgccgattgagtcagtcgactggaaacgctagagccgaaaaggacaat
gagctcgaacaggcccgggataaggaatctttgctaaggcaacaaatggaagagatacac
aacaaccttcctgacctccaagctcggctcagcgaagctgaacaggactcgaagaagctc
tcgcacagcaaagacatcaagcgtaaagacatcgtttctgtcgagcaacaagtccgagaa
atcaaggcaacaaccggaggccggtttgatggctacgataaagagattcgtgatgtggtc
aacgcaatcgagaatgaacgtgggtgggaacaaaaacccgtcgggcctattggagcacac
atacgattatcaaagcccgagtggtcaggcattctggagcggactcttggcgaagggctt
aatgcatttgtcgtcaggagtaagtcggaccaaacaagactatccaatttgatgcgccga
ttccgcctcaagaaacaaccaccaatttatattgcctatggcggcaaaatcgacacaagc
agccaggagccggatccagccttcgataccattcttagggttcttcaatttgatgatgat
attgtcagatcccagctcattattggcaatcaaatcgagaagattattcttattcgtgat
cgagaagaggctcagaaagttatggtcgaaggtgttcctccgcgcaacgtaggggcttgt
ctctgtttccatgacggacagggtaagcgaggatggggtctcaggctcacgaatcgtaac
ggttccatggcgacaagtcccgtccagccatataccatgcggtctcgaatgcagacagat
gctggccaacagattcgtattcaggaagacaatctcaaacatctcggccaggagatggcc
gagatcagccgaagggagcgtcaggcacaacaagcagttcaacggtgcagggcagaactt
gacaatcaacgcaaagataataggaagctcgaaggtgaccttcgccgaacacaggccgat
atcgagcgtatccaaatggagttggatgcgttcgaaggggtcgacggtagacttaatatt
cttagagcagagctggagtcaaggcgatccgatgaggaatcccttggaaatcagtatggc
gaaatggcactatcgaaacgagacctgaaagccaaaactgagaaggctcgcctgaagctt
gaagaagccaagaatgatcaagaggagttcgaaggcaaagttcaaaaagcatcccaaaaa
attgccgctgctgagaacatgaggcgagttgctgtagccaagaagaacgatgctttcgag
caggtcgacattgagaggaacgaaaggcgtcgcgttgaagaaaagagaggacacaaggca
acagaggtgacgcagttcatcgagcaagcgacagtagcagtaccagagcgcgtgcacatt
ccggaagacgagacatacgacagcattgagcaaaagtacaccaagctcagagaacaactc
aaacaacgggaagcgcgtattggagctacagatgaccaaatattcgaccgttctcacgaa
gctgaagagcgatacaacagtgttcagaggcaaaccaaggacttggacgacactatcacc
tccttgaagcgtgccatccatagccgtctgtatatgtggcgccagttccaacgacagatc
agcgcacgcattcgtatccaattcaactatcttctcagcgagcgaggttttcgaggtaaa
attgacctggaccatagaaaccgcaaggtccacgtccaaattgaacctgacgagacacgc
aagagctcgtcgggaagaaacacaaaaactctttccggtggagagaaatcattctcgtct
atttgtatgctactgtcagtttgggaggcgattggttctccaattcggtgtctcgacgaa
tttgatgtgttcatggacaatgtcaatcgtgccattagcacaaacatgctggtggatgtt
gctcgtcgatcagtttcgcgtcagtacattctgattacccccaatgcaatcgaaggtcgg
gcgaggttggacaaggacgtcaagattattcgacttacggatcctcgacaacgaacactt
gatgatttccaatag
>Fp16r
atggctcccaccaaaagatcgaggcgcgatgttgaacaaaacgaagaaattacagatgta
caaagagcgcgatcaaattatagaaacggagattctagaaaacgcgccagggtcactctc
gatgacgaaggaacgatagaacgaaccccccaacccgaggaaacatcaggcgacgagagc
gaggatgacgaggacgaccgtcgacaacgtaacccaccccctcaaactcagtatgaaatg
atgcgagatgacggcttcaggcatcttgagcatgccgactgggatgaccaacaagcgact
cagaagttggcccagcggggtaacactctgggaaacaatatggtgtctgaaagcggtatc
attgaaagcatcacctgctttaacttcatgtgccacgagcgactgcacgtcgatcttggt
ccgctcatcaacttcattgtaggagagaatggaagcgggaagagtgccgtccttaccgcc
ctgacgctctgtctgggtggtaaagccagtgataccaaccgaggaggaagcctcaagtcc
tttgtaaaggagggcactgaacaaggaagcctggttgtaaagatcaagaacgctggctca
gatgcctatcagccagatatatacggtgacactataattgtcgaacgccatttctccaaa
tccggcagtagtggattcaagatcaagagcgccaatggtcgaatcatatcaacaaaaaaa
caggaggttgatgagatctcagaatggtatgcactgcagattggcaaccctttgactgtt
ctgtcgcaggacaatgcgcgtcagtttctcaacgccgcaacgcctgcccaaaaatacaaa
tattttgtatctggtgtgcaactggagcaattagacaacgattacaagatgtcacaggac
acacttgacaaaacgctcatgctcagagatgacctgacctcaaaggttgaacaagtcaga
aaagaaatggaagaagccaaacgtctatctgagacagcacaaaagaacaagacaatgcgc
gagaaagcacggcactacagaaatcagctagtctggttccaggtcgtggaacaagagcag
gcactcgccgaatatgagaaggacctcgtgagacgggcccaaacaatcatcgacaaggag
cagtattgcgaaactacgacagaagagctcagggcgaccgaagagaagctcgaacaacgc
cgtcaagcgaaggaacaactagaacaagacagggagttctatgaagagaacattgccaaa
gcgacggaagcacatcgggaagcaacaaaggacgagtctgagttactcatggaagaacga
gacgcccatcagcgtctcaaaacaattaaagacgatatcaaggcctgcaagtccaagatt
caagaggaggaacgccgattgagtcagtcgactggaaacgctagagccgaaaaggacaat
gagctcgaacaggcccgggataaggaatctttgctaaggcaacaaatggaagagatacac
aacaaccttcctgacctccaagctcggctcagcgaagctgaacaggactcgaagaagctc
tcgcacagcaaagacatcaagcgtaaagacatcgtttctgtcgagcaacaagtccgagaa
atcaaggcaacaaccggaggccggtttgatggctacgataaagagattcgtgatgtggtc
aacgcaatcgagaatgaacgtgggtgggaacaaaaacccgtcgggcctattggagcacac
atacgattatcaaagcccgagtggtcaggcattctggagcggactcttggcgaagggctt
aatgcatttgtcgtcaggagtaagtcggaccaaacaagactatccaatttgatgcgccga
ttccgcctcaagaaacaaccaccaatttatattgcctatggcggcaaaatcgacacaagc
agccaggagccggatccagccttcgataccattcttagggttcttcaatttgatgatgat
attgtcagatcccagctcattattggcaatcaaatcgagaagattattcttattcgtgat
cgagaagaggctcagaaagttatggtcgaaggtgttcctccgcgcaacgtaggggcttgt
ctctgtttccatgacggacagggtaagcgaggatggggtctcaggctcacgaatcgtaac
ggttccatggcgacaagtcccgtccagccatataccatgcggtctcgaatgcagacagat
gctggccaacagattcgtattcaggaagacaatctcaaacatctcggccaggagatggcc
gagatcagccgaagggagcgtcaggcacaacaagcagttcaacggtgcagggcagaactt
gacaatcaacgcaaagataataggaagctcgaaggtgaccttcgccgaacacaggccgat
atcgagcgtatccaaatggagttggatgcgttcgaaggggtcgacggtagacttaatatt
cttagagcagagctggagtcaaggcgatccgatgaggaatcccttggaaatcagtatggc
gaaatggcactatcgaaacgagacctgaaagccaaaactgagaaggctcgcctgaagctt
gaagaagccaagaatgatcaagaggagttcgaaggcaaagttcaaaaagcatcccaaaaa
attgccgctgctgagaacatgaggcgagttgctgtagccaagaagaacgatgctttcgag
caggtcgacattgagaggaacgaaaggcgtcgcgttgaagaaaagagaggacacaaggca
acagaggtgacgcagttcatcgagcaagcgacagtagcagtaccagagcgcgtgcacatt
ccggaagacgagacatacgacagcattgagcaaaagtacaccaagctcagagaacaactc
aaacaacgggaagcgcgtattggagctacagatgaccaaatattcgaccgttctcacgaa
gctgaagagcgatacaacagtgttcagaggcaaaccaaggacttggacgacactatcacc
tccttgaagcgtgccatccatagccgtctgtatatgtggcgccagttccaacgacagatc
agcgcacgcattcgtatccaattcaactatcttctcagcgagcgaggttttcgaggtaaa
attgacctggaccatagaaaccgcaaggtccacgtccaaattgaacctgacgagacacgc
aagagctcgtcgggaagaaacacaaaaactctttccggtggagagaaatcattctcgtct
atttgtatgctactgtcagtttgggaggcgattggttctccaattcggtgtctcgacgaa
tttgatgtgttcatggacaatgtcaatcgtgccattagcacaaacatgctggtggatgtt
gctcgtcgatcagtttcgcgtcagtacattctgattacccccaatgcaatcgaaggtcgg
gcgaggttggacaaggacgtcaagattattcgacttacggatcctcgacaacgaacactt
gatgatttccaatag
>Fp1r
atggctcccaccaaaagatcgaggcgcgatgttgaacaaaacgaagaaattacagatgta
caaagagcgcgatcaaattatagaaacggagattctagaaaacgcgccagggtcactctc
gatgacgaaggaacgatagaacgaaccccccaacccgaggaaacatcaggcgacgagagc
gaggatgacgaggacgaccgtcgacaacgtaacccaccccctcaaactcagtatgaaatg
atgcgagatgacggcttcaggcatcttgagcatgccgactgggatgaccaacaagcgact
cagaagttggcccagcggggtaacactctgggaaacaatatggtgtctgaaagcggtatc
attgaaagcatcacctgctttaacttcatgtgccacgagcgactgcacgtcgatcttggt
ccgctcatcaacttcattgtaggagagaatggaagcgggaagagtgccgtccttaccgcc
ctgacgctctgtctgggtggtaaagccagtgataccaaccgaggaggaagcctcaagtcc
tttgtaaaggagggcactgaacaaggaagcctggttgtaaagatcaagaacgctggctca
gatgcctatcagccagatatatacggtgacactataattgtcgaacgccatttctccaaa
tccggcagtagtggattcaagatcaagagcgccaatggtcgaatcatatcaacaaaaaaa
caggaggttgatgagatctcagaatggtatgcactgcagattggcaaccctttgactgtt
ctgtcgcaggacaatgcgcgtcagtttctcaacgccgcaacgcctgcccaaaaatacaaa
tattttgtatctggtgtgcaactggagcaattagacaacgattacaagatgtcacaggac
acacttgacaaaacgctcatgctcagagatgacctgacctcaaaggttgaacaagtcaga
aaagaaatggaagaagccaaacgtctatctgagacagcacaaaagaacaagacaatgcgc
gagaaagcacggcactacagaaatcagctagtctggttccaggtcgtggaacaagagcag
gcactcgccgaatatgagaaggacctcgtgagacgggcccaaacaatcatcgacaaggag
cagtattgcgaaactacgacagaagagctcagggcgaccgaagagaagctcgaacaacgc
cgtcaagcgaaggaacaactagaacaagacagggagttctatgaagagaacattgccaaa
gcgacggaagcacatcgggaagcaacaaaggacgagtctgagttactcatggaagaacga
gacgcccatcagcgtctcaaaacaattaaagacgatatcaaggcctgcaagtccaagatt
caagaggaggaacgccgattgagtcagtcgactggaaacgctagagccgaaaaggacaat
gagctcgaacaggcccgggataaggaatctttgctaaggcaacaaatggaagagatacac
aacaaccttcctgacctccaagctcggctcagcgaagctgaacaggactcgaagaagctc
tcgcacagcaaagacatcaagcgtaaagacatcgtttctgtcgagcaacaagtccgagaa
atcaaggcaacaaccggaggccggtttgatggctacgataaagagattcgtgatgtggtc
aacgcaatcgagaatgaacgtgggtgggaacaaaaacccgtcgggcctattggagcacac
atacgattatcaaagcccgagtggtcaggcattctggagcggactcttggcgaagggctt
aatgcatttgtcgtcaggagtaagtcggaccaaacaagactatccaatttgatgcgccga
ttccgcctcaagaaacaaccaccaatttatattgcctatggcggcaaaatcgacacaagc
agccaggagccggatccagccttcgataccattcttagggttcttcaatttgatgatgat
attgtcagatcccagctcattattggcaatcaaatcgagaagattattcttattcgtgat
cgagaagaggctcagaaagttatggtcgaaggtgttcctccgcgcaacgtaggggcttgt
ctctgtttccatgacggacagggtaagcgaggatggggtctcaggctcacgaatcgtaac
ggttccatggcgacaagtcccgtccagccatataccatgcggtctcgaatgcagacagat
gctggccaacagattcgtattcaggaagacaatctcaaacatctcggccaggagatggcc
gagatcagccgaagggagcgtcaggcacaacaagcagttcaacggtgcagggcagaactt
gacaatcaacgcaaagataataggaagctcgaaggtgaccttcgccgaacacaggccgat
atcgagcgtatccaaatggagttggatgcgttcgaaggggtcgacggtagacttaatatt
cttagagcagagctggagtcaaggcgatccgatgaggaatcccttggaaatcagtatggc
gaaatggcactatcgaaacgagacctgaaagccaaaactgagaaggctcgcctgaagctt
gaagaagccaagaatgatcaagaggagttcgaaggcaaagttcaaaaagcatcccaaaaa
attgccgctgctgagaacatgaggcgagttgctgtagccaagaagaacgatgctttcgag
caggtcgacattgagaggaacgaaaggcgtcgcgttgaagaaaagagaggacacaaggca
acagaggtgacgcagttcatcgagcaagcgacagtagcagtaccagagcgcgtgcacatt
ccggaagacgagacatacgacagcattgagcaaaagtacaccaagctcagagaacaactc
aaacaacgggaagcgcgtattggagctacagatgaccaaatattcgaccgttctcacgaa
gctgaagagcgatacaacagtgttcagaggcaaaccaaggacttggacgacactatcacc
tccttgaagcgtgccatccatagccgtctgtatatgtggcgccagttccaacgacagatc
agcgcacgcattcgtatccaattcaactatcttctcagcgagcgaggttttcgaggtaaa
attgacctggaccatagaaaccgcaaggtccacgtccaaattgaacctgacgagacacgc
aagagctcgtcgggaagaaacacaaaaactctttccggtggagagaaatcattctcgtct
atttgtatgctactgtcagtttgggaggcgattggttctccaattcggtgtctcgacgaa
tttgatgtgttcatggacaatgtcaatcgtgccattagcacaaacatgctggtggatgtt
gctcgtcgatcagtttcgcgtcagtacattctgattacccccaatgcaatcgaaggtcgg
gcgaggttggacaaggacgtcaagattattcgacttacggatcctcgacaacgaacactt
gatgatttccaatag
>Fp21r
atggctcccaccaaaagatcgaggcgcgatgttgaacaaaacgaagaaattacagatgta
caaagagcgcgatcaaattatagaaacggagattctagaaaacgcgccagggtcactctc
gatgacgaaggaacgatagaacgaaccccccaacccgaggaaacatcaggcgacgagagc
gaggatgacgaggacgaccgtcgacaacgtaacccaccccctcaaactcagtatgaaatg
atgcgagatgacggcttcaggcatcttgagcatgccgactgggatgaccaacaagcgact
cagaagttggcccagcggggtaacactctgggaaacaatatggtgtctgaaagcggtatc
attgaaagcatcacctgctttaacttcatgtgccacgagcgactgcacgtcgatcttggt
ccgctcatcaacttcattgtaggagagaatggaagcgggaagagtgccgtccttaccgcc
ctgacgctctgtctgggtggtaaagccagtgataccaaccgaggaggaagcctcaagtcc
tttgtaaaggagggcactgaacaaggaagcctggttgtaaagatcaagaacgctggctca
gatgcctatcagccagatatatacggtgacactataattgtcgaacgccatttctccaaa
tccggcagtagtggattcaagatcaagagcgccaatggtcgaatcatatcaacaaaaaaa
caggaggttgatgagatctcagaatggtatgcactgcagattggcaaccctttgactgtt
ctgtcgcaggacaatgcgcgtcagtttctcaacgccgcaacgcctgcccaaaaatacaaa
tattttgtatctggtgtgcaactggagcaattagacaacgattacaagatgtcacaggac
acacttgacaaaacgctcatgctcagagatgacctgacctcaaaggttgaacaagtcaga
aaagaaatggaagaagccaaacgtctatctgagacagcacaaaagaacaagacaatgcgc
gagaaagcacggcactacagaaatcagctagtctggttccaggtcgtggaacaagagcag
gcactcgccgaatatgagaaggacctcgtgagacgggcccaaacaatcatcgacaaggag
cagtattgcgaaactacgacagaagagctcagggcgaccgaagagaagctcgaacaacgc
cgtcaagcgaaggaacaactagaacaagacagggagttctatgaagagaacattgccaaa
gcgacggaagcacatcgggaagcaacaaaggacgagtctgagttactcatggaagaacga
gacgcccatcagcgtctcaaaacaattaaagacgatatcaaggcctgcaagtccaagatt
caagaggaggaacgccgattgagtcagtcgactggaaacgctagagccgaaaaggacaat
gagctcgaacaggcccgggataaggaatctttgctaaggcaacaaatggaagagatacac
aacaaccttcctgacctccaagctcggctcagcgaagctgaacaggactcgaagaagctc
tcgcacagcaaagacatcaagcgtaaagacatcgtttctgtcgagcaacaagtccgagaa
atcaaggcaacaaccggaggccggtttgatggctacgataaagagattcgtgatgtggtc
aacgcaatcgagaatgaacgtgggtgggaacaaaaacccgtcgggcctattggagcacac
atacgattatcaaagcccgagtggtcaggcattctggagcggactcttggcgaagggctt
aatgcatttgtcgtcaggagtaagtcggaccaaacaagactatccaatttgatgcgccga
ttccgcctcaagaaacaaccaccaatttatattgcctatggcggcaaaatcgacacaagc
agccaggagccggatccagccttcgataccattcttagggttcttcaatttgatgatgat
attgtcagatcccagctcattattggcaatcaaatcgagaagattattcttattcgtgat
cgagaagaggctcagaaagttatggtcgaaggtgttcctccgcgcaacgtaggggcttgt
ctctgtttccatgacggacagggtaagcgaggatggggtctcaggctcacgaatcgtaac
ggttccatggcgacaagtcccgtccagccatataccatgcggtctcgaatgcagacagat
gctggccaacagattcgtattcaggaagacaatctcaaacatctcggccaggagatggcc
gagatcagccgaagggagcgtcaggcacaacaagcagttcaacggtgcagggcagaactt
gacaatcaacgcaaagataataggaagctcgaaggtgaccttcgccgaacacaggccgat
atcgagcgtatccaaatggagttggatgcgttcgaaggggtcgacggtagacttaatatt
cttagagcagagctggagtcaaggcgatccgatgaggaatcccttggaaatcagtatggc
gaaatggcactatcgaaacgagacctgaaagccaaaactgagaaggctcgcctgaagctt
gaagaagccaagaatgatcaagaggagttcgaaggcaaagttcaaaaagcatcccaaaaa
attgccgctgctgagaacatgaggcgagttgctgtagccaagaagaacgatgctttcgag
caggtcgacattgagaggaacgaaaggcgtcgcgttgaagaaaagagaggacacaaggca
acagaggtgacgcagttcatcgagcaagcgacagtagcagtaccagagcgcgtgcacatt
ccggaagacgagacatacgacagcattgagcaaaagtacaccaagctcagagaacaactc
aaacaacgggaagcgcgtattggagctacagatgaccaaatattcgaccgttctca----
------------------------------------------------------------
------------------------------------------------------------
------------------------------------------------------------
------------------------------------------------------------
------------------------------------------------------------
------------------------------------------------------------
------------------------------------------------------------
------------------------------------------------------------
------------------------------------------------------------
---------------
>Fp24r
atggctcccaccaaaagatcgaggcgcgatgttgaacaaaacgaagaaattacagatgta
caaagagcgcgatcaaattatagaaacggagattctagaaaacgcgccagggtcactctc
gatgacgaaggaacgatagaacgaaccccccaacccgaggaaacatcaggcgacgagagc
gaggatgacgaggacgaccgtcgacaacgtaacccaccccctcaaactcagtatgaaatg
atgcgagatgacggcttcaggcatcttgagcatgccgactgggatgaccaacaagcgact
cagaagttggcccagcggggtaacactctgggaaacaatatggtgtctgaaagcggtatc
attgaaagcatcacctgctttaacttcatgtgccacgagcgactgcacgtcgatcttggt
ccgctcatcaacttcattgtaggagagaatggaagcgggaagagtgccgtccttaccgcc
ctgacgctctgtctgggtggtaaagccagtgataccaaccgaggaggaagcctcaagtcc
tttgtaaaggagggcactgaacaaggaagcctggttgtaaagatcaagaacgctggctca
gatgcctatcagccagatatatacggtgacactataattgtcgaacgccatttctccaaa
tccggcagtagtggattcaagatcaagagcgccaatggtcgaatcatatcaacaaaaaaa
caggaggttgatgagatctcagaatggtatgcactgcagattggcaaccctttgactgtt
ctgtcgcaggacaatgcgcgtcagtttctcaacgccgcaacgcctgcccaaaaatacaaa
tattttgtatctggtgtgcaactggagcaattagacaacgattacaagatgtcacaggac
acacttgacaaaacgctcatgctcagagatgacctgacctcaaaggttgaacaagtcaga
aaagaaatggaagaagccaaacgtctatctgagacagcacaaaagaacaagacaatgcgc
gagaaagcacggcactacagaaatcagctagtctggttccaggtcgtggaacaagagcag
gcactcgccgaatatgagaaggacctcgtgagacgggcccaaacaatcatcgacaaggag
cagtattgcgaaactacgacagaagagctcagggcgaccgaagagaagctcgaacaacgc
cgtcaagcgaaggaacaactagaacaagacagggagttctatgaagagaacattgccaaa
gcgacggaagcacatcgggaagcaacaaaggacgagtctgagttactcatggaagaacga
gacgcccatcagcgtctcaaaacaattaaagacgatatcaaggcctgcaagtccaagatt
caagaggaggaacgccgattgagtcagtcgactggaaacgctagagccgaaaaggacaat
gagctcgaacaggcccgggataaggaatctttgctaaggcaacaaatggaagagatacac
aacaaccttcctgacctccaagctcggctcagcgaagctgaacaggactcgaagaagctc
tcgcacagcaaagacatcaagcgtaaagacatcgtttctgtcgagcaacaagtccgagaa
atcaaggcaacaaccggaggccggtttgatggctacgataaagagattcgtgatgtggtc
aacgcaatcgagaatgaacgtgggtgggaacaaaaacccgtcgggcctattggagcacac
atacgattatcaaagcccgagtggtcaggcattctggagcggactcttggcgaagggctt
aatgcatttgtcgtcaggagtaagtcggaccaaacaagactatccaatttgatgcgccga
ttccgcctcaagaaacaaccaccaatttatattgcctatggcggcaaaatcgacacaagc
agccaggagccggatccagccttcgataccattcttagggttcttcaatttgatgatgat
attgtcagatcccagctcattattggcaatcaaatcgagaagattattcttattcgtgat
cgagaagaggctcagaaagttatggtcgaaggtgttcctccgcgcaacgtaggggcttgt
ctctgtttccatgacggacagggtaagcgaggatggggtctcaggctcacgaatcgtaac
ggttccatggcgacaagtcccgtccagccatataccatgcggtctcgaatgcagacagat
gctggccaacagattcgtattcaggaagacaatctcaaacatctcggccaggagatggcc
gagatcagccgaagggagcgtcaggcacaacaagcagttcaacggtgcagggcagaactt
gacaatcaacgcaaagataataggaagctcgaaggtgaccttcgccgaacacaggccgat
atcgagcgtatccaaatggagttggatgcgttcgaaggggtcgacggtagacttaatatt
cttagagcagagctggagtcaaggcgatccgatgaggaatcccttggaaatcagtatggc
gaaatggcactatcgaaacgagacctgaaagccaaaactgagaaggctcgcctgaagctt
gaagaagccaagaatgatcaagaggagttcgaaggcaaagttcaaaaagcatcccaaaaa
attgccgctgctgagaacatgaggcgagttgctgtagccaagaagaacgatgctttcgag
caggtcgacattgagaggaacgaaaggcgtcgcgttgaagaaaagagaggacacaaggca
acagaggtgacgcagttcatcgagcaagcgacagtagcagtaccagagcgcgtgcacatt
ccggaagacgagacatacgacagcattgagcaaaagtacaccaagctcagagaacaactc
aaacaacgggaagcgcgtattggagctacagatgaccaaatattcgaccgttctcacgaa
gctgaagagcgatacaacagtgttcagaggcaaaccaaggacttggacgacactatcacc
tccttgaagcgtgccatccatagccgtctgtatatgtggcgccagttccaacgacagatc
agcgcacgcattcgtatccaattcaactatcttctcagcgagcgaggttttcgaggtaaa
attgacctggaccatagaaaccgcaaggtccacgtccaaattgaacctgacgagacacgc
aagagctcgtcgggaagaaacacaaaaactctttccggtggagagaaatcattctcgtct
atttgtatgctactgtcagtttgggaggcgattggttctccaattcggtgtctcgacgaa
tttgatgtgttcatggacaatgtcaatcgtgccattagcacaaacatgctggtggatgtt
gctcgtcgatcagtttcgcgtcagtacattctgattacccccaatgcaatcgaaggtcgg
gcgaggttggacaaggacgtcaagattattcgacttacggatcctcgacaacgaacactt
gatgatttccaatag
>Fp2516
atggctcccaccaaaagatcgaggcgcgatgttgaacaaaacgaagaaattacagatgta
caaagagcgcgatcaaattatagaaacggagattctagaaaacgcgccagggtcactctc
gatgacgaaggaacgatagaacgaaccccccaacccgaggaaacatcaggcgacgagagc
gaggatgacgaggacgaccgtcgacaacgtaacccaccccctcaaactcagtatgaaatg
atgcgagatgacggcttcaggcatcttgagcatgccgactgggatgaccaacaagcgact
cagaagttggcccagcggggtaacactctgggaaacaatatggtgtctgaaagcggtatc
attgaaagcatcacctgctttaacttcatgtgccacgagcgactgcacgtcgatcttggt
ccgctcatcaacttcattgtaggagagaatggaagcgggaagagtgccgtccttaccgcc
ctgacgctctgtctgggtggtaaagccagtgataccaaccgaggaggaagcctcaagtcc
tttgtaaaggagggcactgaacaaggaagcctggttgtaaagatcaagaacgctggctca
gatgcctatcagccagatatatacggtgacactataattgtcgaacgccatttctccaaa
tccggcagtagtggattcaagatcaagagcgccaatggtcgaatcatatcaacaaaaaaa
caggaggttgatgagatctcagaatggtatgcactgcagattggcaaccctttgactgtt
ctgtcgcaggacaatgcgcgtcagtttctcaacgccgcaacgcctgcccaaaaatacaaa
tattttgtatctggtgtgcaactggagcaattagacaacgattacaagatgtcacaggac
acacttgacaaaacgctcatgctcagagatgacctgacctcaaaggttgaacaagtcaga
aaagaaatggaagaagccaaacgtctatctgagacagcacaaaagaacaagacaatgcgc
gagaaagcacggcactacagaaatcagctagtctggttccaggtcgtggaacaagagcag
gcactcgccgaatatgagaaggacctcgtgagacgggcccaaacaatcatcgacaaggag
cagtattgcgaaactacgacagaagagctcagggcgaccgaagagaagctcgaacaacgc
cgtcaagcgaaggaacaactagaacaagacagggagttctatgaagagaacattgccaaa
gcgacggaagcacatcgggaagcaacaaaggacgagtctgagttactcatggaagaacga
gacgcccatcagcgtctcaaaacaattaaagacgatatcaaggcctgcaagtccaagatt
caagaggaggaacgccgattgagtcagtcgactggaaacgctagagccgaaaaggacaat
gagctcgaacaggcccgggataaggaatctttgctaaggcaacaaatggaagagatacac
aacaaccttcctgacctccaagctcggctcagcgaagctgaacaggactcgaagaagctc
tcgcacagcaaagacatcaagcgtaaagacatcgtttctgtcgagcaacaagtccgagaa
atcaaggcaacaaccggaggccggtttgatggctacgataaagagattcgtgatgtggtc
aacgcaatcgagaatgaacgtgggtgggaacaaaaacccgtcgggcctattggagcacac
atacgattatcaaagcccgagtggtcaggcattctggagcggactcttggcgaagggctt
aatgcatttgtcgtcaggagtaagtcggaccaaacaagactatccaatttgatgcgccga
ttccgcctcaagaaacaaccaccaatttatattgcctatggcggcaaaatcgacacaagc
agccaggagccggatccagccttcgataccattcttagggttcttcaatttgatgatgat
attgtcagatcccagctcattattggcaatcaaatcgagaagattattcttattcgtgat
cgagaagaggctcagaaagttatggtcgaaggtgttcctccgcgcaacgtaggggcttgt
ctctgtttccatgacggacagggtaagcgaggatggggtctcaggctcacgaatcgtaac
ggttccatggcgacaagtcccgtccagccatataccatgcggtctcgaatgcagacagat
gctggccaacagattcgtattcaggaagacaatctcaaacatctcggccaggagatggcc
gagatcagccgaagggagcgtcaggcacaacaagcagttcaacggtgcagggcagaactt
gacaatcaacgcaaagataataggaagctcgaaggtgaccttcgccgaacacaggccgat
atcgagcgtatccaaatggagttggatgcgttcgaaggggtcgacggtagacttaatatt
cttagagcagagctggagtcaaggcgatccgatgaggaatcccttggaaatcagtatggc
gaaatggcactatcgaaacgagacctgaaagccaaaactgagaaggctcgcctgaagctt
gaagaagccaagaatgatcaagaggagttcgaaggcaaagttcaaaaagcatcccaaaaa
attgccgctgctgagaacatgaggcgagttgctgtagccaagaagaacgatgctttcgag
caggtcgacattgagaggaacgaaaggcgtcgcgttgaagaaaagagaggacacaaggca
acagaggtgacgcagttcatcgagcaagcgacagtagcagtaccagagcgcgtgcacatt
ccggaagacgagacatacgacagcattgagcaaaagtacaccaagctcagagaacaactc
aaacaacgggaagcgcgtattggagctacagatgaccaaatattcgaccgttctcacgaa
gctgaagagcgatacaacagtgttcagaggcaaaccaaggacttggacgacactatcacc
tccttgaagcgtgccatccatagccgtctgtatatgtggcgccagttccaacgacagatc
agcgcacgcattcgtatccaattcaactatcttctcagcgagcgaggttttcgaggtaaa
attgacctggaccatagaaaccgcaaggtccacgtccaaattgaacctgacgagacacgc
aagagctcgtcgggaagaaacacaaaaactctttccggtggagagaaatcattctcgtct
atttgtatgctactgtcagtttgggaggcgattggttctccaattcggtgtctcgacgaa
tttgatgtgttcatggacaatgtcaatcgtgccattagcacaaacatgctggtggatgtt
gctcgtcgatcagtttcgcgtcagtacattctgattacccccaatgcaatcgaaggtcgg
gcgaggttggacaaggacgtcaagattattcgacttacggatcctcgacaacgaacactt
gatgatttccaatag
>Fp26r
atggctcccaccaaaagatcgaggcgcgatgttgaacaaaacgaagaaattacagatgta
caaagagcgcgatcaaattatagaaacggagattctagaaaacgcgccagggtcactctc
gatgacgaaggaacgatagaacgaaccccccaacccgaggaaacatcaggcgacgagagc
gaggatgacgaggacgaccgtcgacaacgtaacccaccccctcaaactcagtatgaaatg
atgcgagatgacggcttcaggcatcttgagcatgccgactgggatgaccaacaagcgact
cagaagttggcccagcggggtaacactctgggaaacaatatggtgtctgaaagcggtatc
attgaaagcatcacctgctttaacttcatgtgccacgagcgactgcacgtcgatcttggt
ccgctcatcaacttcattgtaggagagaatggaagcgggaagagtgccgtccttaccgcc
ctgacgctctgtctgggtggtaaagccagtgataccaaccgaggaggaagcctcaagtcc
tttgtaaaggagggcactgaacaaggaagcctggttgtaaagatcaagaacgctggctca
gatgcctatcagccagatatatacggtgacactataattgtcgaacgccatttctccaaa
tccggcagtagtggattcaagatcaagagcgccaatggtcgaatcatatcaacaaaaaaa
caggaggttgatgagatctcagaatggtatgcactgcagattggcaaccctttgactgtt
ctgtcgcaggacaatgcgcgtcagtttctcaacgccgcaacgcctgcccaaaaatacaaa
tattttgtatctggtgtgcaactggagcaattagacaacgattacaagatgtcacaggac
acacttgacaaaacgctcatgctcagagatgacctgacctcaaaggttgaacaagtcaga
aaagaaatggaagaagccaaacgtctatctgagacagcacaaaagaacaagacaatgcgc
gagaaagcacggcactacagaaatcagctagtctggttccaggtcgtggaacaagagcag
gcactcgccgaatatgagaaggacctcgtgagacgggcccaaacaatcatcgacaaggag
cagtattgcgaaactacgacagaagagctcagggcgaccgaagagaagctcgaacaacgc
cgtcaagcgaaggaacaactagaacaagacagggagttctatgaagagaacattgccaaa
gcgacggaagcacatcgggaagcaacaaaggacgagtctgagttactcatggaagaacga
gacgcccatcagcgtctcaaaacaattaaagacgatatcaaggcctgcaagtccaagatt
caagaggaggaacgccgattgagtcagtcgactggaaacgctagagccgaaaaggacaat
gagctcgaacaggcccgggataaggaatctttgctaaggcaacaaatggaagagatacac
aacaaccttcctgacctccaagctcggctcagcgaagctgaacaggactcgaagaagctc
tcgcacagcaaagacatcaagcgtaaagacatcgtttctgtcgagcaacaagtccgagaa
atcaaggcaacaaccggaggccggtttgatggctacgataaagagattcgtgatgtggtc
aacgcaatcgagaatgaacgtgggtgggaacaaaaacccgtcgggcctattggagcacac
atacgattatcaaagcccgagtggtcaggcattctggagcggactcttggcgaagggctt
aatgcatttgtcgtcaggagtaagtcggaccaaacaagactatccaatttgatgcgccga
ttccgcctcaagaaacaaccaccaatttatattgcctatggcggcaaaatcgacacaagc
agccaggagccggatccagccttcgataccattcttagggttcttcaatttgatgatgat
attgtcagatcccagctcattattggcaatcaaatcgagaagattattcttattcgtgat
cgagaagaggctcagaaagttatggtcgaaggtgttcctccgcgcaacgtaggggcttgt
ctctgtttccatgacggacagggtaagcgaggatggggtctcaggctcacgaatcgtaac
ggttccatggcgacaagtcccgtccagccatataccatgcggtctcgaatgcagacagat
gctggccaacagattcgtattcaggaagacaatctcaaacatctcggccaggagatggcc
gagatcagccgaagggagcgtcaggcacaacaagcagttcaacggtgcagggcagaactt
gacaatcaacgcaaagataataggaagctcgaaggtgaccttcgccgaacacaggccgat
atcgagcgtatccaaatggagttggatgcgttcgaaggggtcgacggtagacttaatatt
cttagagcagagctggagtcaaggcgatccgatgaggaatcccttggaaatcagtatggc
gaaatggcactatcgaaacgagacctgaaagccaaaactgagaaggctcgcctgaagctt
gaagaagccaagaatgatcaagaggagttcgaaggcaaagttcaaaaagcatcccaaaaa
attgccgctgctgagaacatgaggcgagttgctgtagccaagaagaacgatgctttcgag
caggtcgacattgagaggaacgaaaggcgtcgcgttgaagaaaagagaggacacaaggca
acagaggtgacgcagttcatcgagcaagcgacagtagcagtaccagagcgcgtgcacatt
ccggaagacgagacatacgacagcattgagcaaaagtacaccaagctcagagaacaactc
aaacaacgggaagcgcgtattggagctacagatgaccaaatattcgaccgttctcacgaa
gctgaagagcgatacaacagtgttcagaggcaaaccaaggacttggacgacactatcacc
tccttgaagcgtgccatccatagccgtctgtatatgtggcgccagttccaacgacagatc
agcgcacgcattcgtatccaattcaactatcttctcagcgagcgaggttttcgaggtaaa
attgacctggaccatagaaaccgcaaggtccacgtccaaattgaacctgacgagacacgc
aagagctcgtcgggaagaaacacaaaaactctttccggtggagagaaatcattctcgtct
atttgtatgctactgtcagtttgggaggcgattggttctccaattcggtgtctcgacgaa
tttgatgtgttcatggacaatgtcaatcgtgccattagcacaaacatgctggtggatgtt
gctcgtcgatcagtttcgcgtcagtacattctgattacccccaatgcaatcgaaggtcgg
gcgaggttggacaaggacgtcaagattattcgacttacggatcctcgacaacgaacactt
gatgatttccaatag
>Fp33
atggctcccaccaaaagatcgaggcgcgatgttgaacaaaacgaagaaattacagatgta
caaagagcgcgatcaaattatagaaacggagattctagaaaacgcgccagggtcactctc
gatgacgaaggaacgatagaacgaaccccccaacccgaggaaacatcaggcgacgagagc
gaggatgacgaggacgaccgtcgacaacgtaacccaccccctcaaactcagtatgaaatg
atgcgagatgacggcttcaggcatcttgagcatgccgactgggatgaccaacaagcgact
cagaagttggcccagcggggtaacactctgggaaacaatatggtgtctgaaagcggtatc
attgaaagcatcacctgctttaacttcatgtgccacgagcgactgcacgtcgatcttggt
ccgctcatcaacttcattgtaggagagaatggaagcgggaagagtgccgtccttaccgcc
ctgacgctctgtctgggtggtaaagccagtgataccaaccgaggaggaagcctcaagtcc
tttgtaaaggagggcactgaacaaggaagcctggttgtaaagatcaagaacgctggctca
gatgcctatcagccagatatatacggtgacactataattgtcgaacgccatttctccaaa
tccggcagtagtggattcaagatcaagagcgccaatggtcgaatcatatcaacaaaaaaa
caggaggttgatgagatctcagaatggtatgcactgcagattggcaaccctttgactgtt
ctgtcgcaggacaatgcgcgtcagtttctcaacgccgcaacgcctgcccaaaaatacaaa
tattttgtatctggtgtgcaactggagcaattagacaacgattacaagatgtcacaggac
acacttgacaaaacgctcatgctcagagatgacctgacctcaaaggttgaacaagtcaga
aaagaaatggaagaagccaaacgtctatctgagacagcacaaaagaacaagacaatgcgc
gagaaagcacggcactacagaaatcagctagtctggttccaggtcgtggaacaagagcag
gcactcgccgaatatgagaaggacctcgtgagacgggcccaaacaatcatcgacaaggag
cagtattgcgaaactacgacagaagagctcagggcgaccgaagagaagctcgaacaacgc
cgtcaagcgaaggaacaactagaacaagacagggagttctatgaagagaacattgccaaa
gcgacggaagcacatcgggaagcaacaaaggacgagtctgagttactcatggaagaacga
gacgcccatcagcgtctcaaaacaattaaagacgatatcaaggcctgcaagtccaagatt
caagaggaggaacgccgattgagtcagtcgactggaaacgctagagccgaaaaggacaat
gagctcgaacaggcccgggataaggaatctttgctaaggcaacaaatggaagagatacac
aacaaccttcctgacctccaagctcggctcagcgaagctgaacaggactcgaagaagctc
tcgcacagcaaagacatcaagcgtaaagacatcgtttctgtcgagcaacaagtccgagaa
atcaaggcaacaaccggaggccggtttgatggctacgataaagagattcgtgatgtggtc
aacgcaatcgagaatgaacgtgggtgggaacaaaaacccgtcgggcctattggagcacac
atacgattatcaaagcccgagtggtcaggcattctggagcggactcttggcgaagggctt
aatgcatttgtcgtcaggagtaagtcggaccaaacaagactatccaatttgatgcgccga
ttccgcctcaagaaacaaccaccaatttatattgcctatggcggcaaaatcgacacaagc
agccaggagccggatccagccttcgataccattcttagggttcttcaatttgatgatgat
attgtcagatcccagctcattattggcaatcaaatcgagaagattattcttattcgtgat
cgagaagaggctcagaaagttatggtcgaaggtgttcctccgcgcaacgtaggggcttgt
ctctgtttccatgacggacagggtaagcgaggatggggtctcaggctcacgaatcgtaac
ggttccatggcgacaagtcccgtccagccatataccatgcggtctcgaatgcagacagat
gctggccaacagattcgtattcaggaagacaatctcaaacatctcggccaggagatggcc
gagatcagccgaagggagcgtcaggcacaacaagcagttcaacggtgcagggcagaactt
gacaatcaacgcaaagataataggaagctcgaaggtgaccttcgccgaacacaggccgat
atcgagcgtatccaaatggagttggatgcgttcgaaggggtcgacggtagacttaatatt
cttagagcagagctggagtcaaggcgatccgatgaggaatcccttggaaatcagtatggc
gaaatggcactatcgaaacgagacctgaaagccaaaactgagaaggctcgcctgaagctt
gaagaagccaagaatgatcaagaggagttcgaaggcaaagttcaaaaagcatcccaaaaa
attgccgctgctgagaacatgaggcgagttgctgtagccaagaagaacgatgctttcgag
caggtcgacattgagaggaacgaaaggcgtcgcgttgaagaaaagagaggacacaaggca
acagaggtgacgcagttcatcgagcaagcgacagtagcagtaccagagcgcgtgcacatt
ccggaagacgagacatacgacagcattgagcaaaagtacaccaagctcagagaacaactc
aaacaacgggaagcgcgtattggagctacagatgaccaaatattcgaccgttctcacgaa
gctgaagagcgatacaacagtgttcagaggcaaaccaaggacttggacgacactatcacc
tccttgaagcgtgccatccatagccgtctgtatatgtggcgccagttccaacgacagatc
agcgcacgcattcgtatccaattcaactatcttctcagcgagcgaggttttcgaggtaaa
attgacctggaccatagaaaccgcaaggtccacgtccaaattgaacctgacgagacacgc
aagagctcgtcgggaagaaacacaaaaactctttccggtggagagaaatcattctcgtct
atttgtatgctactgtcagtttgggaggcgattggttctccaattcggtgtctcgacgaa
tttgatgtgttcatggacaatgtcaatcgtgccattagcacaaacatgctggtggatgtt
gctcgtcgatcagtttcgcgtcagtacattctgattacccccaatgcaatcgaaggtcgg
gcgaggttggacaaggacgtcaagattattcgacttacggatcctcgacaacgaacactt
gatgatttccaatag
>Fp34
atggctcccaccaaaagatcgaggcgcgatgttgaacaaaacgaagaaattacagatgta
caaagagcgcgatcaaattatagaaacggagattctagaaaacgcgccagggtcactctc
gatgacgaaggaacgatagaacgaaccccccaacccgaggaaacatcaggcgacgagagc
gaggatgacgaggacgaccgtcgacaacgtaacccaccccctcaaactcagtatgaaatg
atgcgagatgacggcttcaggcatcttgagcatgccgactgggatgaccaacaagcgact
cagaagttggcccagcggggtaacactctgggaaacaatatggtgtctgaaagcggtatc
attgaaagcatcacctgctttaacttcatgtgccacgagcgactgcacgtcgatcttggt
ccgctcatcaacttcattgtaggagagaatggaagcgggaagagtgccgtccttaccgcc
ctgacgctctgtctgggtggtaaagccagtgataccaaccgaggaggaagcctcaagtcc
tttgtaaaggagggcactgaacaaggaagcctggttgtaaagatcaagaacgctggctca
gatgcctatcagccagatatatacggtgacactataattgtcgaacgccatttctccaaa
tccggcagtagtggattcaagatcaagagcgccaatggtcgaatcatatcaacaaaaaaa
caggaggttgatgagatctcagaatggtatgcactgcagattggcaaccctttgactgtt
ctgtcgcaggacaatgcgcgtcagtttctcaacgccgcaacgcctgcccaaaaatacaaa
tattttgtatctggtgtgcaactggagcaattagacaacgattacaagatgtcacaggac
acacttgacaaaacgctcatgctcagagatgacctgacctcaaaggttgaacaagtcaga
aaagaaatggaagaagccaaacgtctatctgagacagcacaaaagaacaagacaatgcgc
gagaaagcacggcactacagaaatcagctagtctggttccaggtcgtggaacaagagcag
gcactcgccgaatatgagaaggacctcgtgagacgggcccaaacaatcatcgacaaggag
cagtattgcgaaactacgacagaagagctcagggcgaccgaagagaagctcgaacaacgc
cgtcaagcgaaggaacaactagaacaagacagggagttctatgaagagaacattgccaaa
gcgacggaagcacatcgggaagcaacaaaggacgagtctgagttactcatggaagaacga
gacgcccatcagcgtctcaaaacaattaaagacgatatcaaggcctgcaagtccaagatt
caagaggaggaacgccgattgagtcagtcgactggaaacgctagagccgaaaaggacaat
gagctcgaacaggcccgggataaggaatctttgctaaggcaacaaatggaagagatacac
aacaaccttcctgacctccaagctcggctcagcgaagctgaacaggactcgaagaagctc
tcgcacagcaaagacatcaagcgtaaagacatcgtttctgtcgagcaacaagtccgagaa
atcaaggcaacaaccggaggccggtttgatggctacgataaagagattcgtgatgtggtc
aacgcaatcgagaatgaacgtgggtgggaacaaaaacccgtcgggcctattggagcacac
atacgattatcaaagcccgagtggtcaggcattctggagcggactcttggcgaagggctt
aatgcatttgtcgtcaggagtaagtcggaccaaacaagactatccaatttgatgcgccga
ttccgcctcaagaaacaaccaccaatttatattgcctatggcggcaaaatcgacacaagc
agccaggagccggatccagccttcgataccattcttagggttcttcaatttgatgatgat
attgtcagatcccagctcattattggcaatcaaatcgagaagattattcttattcgtgat
cgagaagaggctcagaaagttatggtcgaaggtgttcctccgcgcaacgtaggggcttgt
ctctgtttccatgacggacagggtaagcgaggatggggtctcaggctcacgaatcgtaac
ggttccatggcgacaagtcccgtccagccatataccatgcggtctcgaatgcagacagat
gctggccaacagattcgtattcaggaagacaatctcaaacatctcggccaggagatggcc
gagatcagccgaagggagcgtcaggcacaacaagcagttcaacggtgcagggcagaactt
gacaatcaacgcaaagataataggaagctcgaaggtgaccttcgccgaacacaggccgat
atcgagcgtatccaaatggagttggatgcgttcgaaggggtcgacggtagacttaatatt
cttagagcagagctggagtcaaggcgatccgatgaggaatcccttggaaatcagtatggc
gaaatggcactatcgaaacgagacctgaaagccaaaactgagaaggctcgcctgaagctt
gaagaagccaagaatgatcaagaggagttcgaaggcaaagttcaaaaagcatcccaaaaa
attgccgctgctgagaacatgaggcgagttgctgtagccaagaagaacgatgctttcgag
caggtcgacattgagaggaacgaaaggcgtcgcgttgaagaaaagagaggacacaaggca
acagaggtgacgcagttcatcgagcaagcgacagtagcagtaccagagcgcgtgcacatt
ccggaagacgagacatacgacagcattgagcaaaagtacaccaagctcagagaacaactc
aaacaacgggaagcgcgtattggagctacagatgaccaaatattcgaccgttctcacgaa
gctgaagagcgatacaacagtgttcagaggcaaaccaaggacttggacgacactatcacc
tccttgaagcgtgccatccatagccgtctgtatatgtggcgccagttccaacgacagatc
agcgcacgcattcgtatccaattcaactatcttctcagcgagcgaggttttcgaggtaaa
attgacctggaccatagaaaccgcaaggtccacgtccaaattgaacctgacgagacacgc
aagagctcgtcgggaagaaacacaaaaactctttccggtggagagaaatcattctcgtct
atttgtatgctactgtcagtttgggaggcgattggttctccaattcggtgtctcgacgaa
tttgatgtgttcatggacaatgtcaatcgtgccattagcacaaacatgctggtggatgtt
gctcgtcgatcagtttcgcgtcagtacattctgattacccccaatgcaatcgaaggtcgg
gcgaggttggacaaggacgtcaagattattcgacttacggatcctcgacaacgaacactt
gatgatttccaatag
>Fp35
atggctcccaccaaaagatcgaggcgcgatgttgaacaaaacgaagaaattacagatgta
caaagagcgcgatcaaattatagaaacggagattctagaaaacgcgccagggtcactctc
gatgacgaaggaacgatagaacgaaccccccaacccgaggaaacatcaggcgacgagagc
gaggatgacgaggacgaccgtcgacaacgtaacccaccccctcaaactcagtatgaaatg
atgcgagatgacggcttcaggcatcttgagcatgccgactgggatgaccaacaagcgact
cagaagttggcccagcggggtaacactctgggaaacaatatggtgtctgaaagcggtatc
attgaaagcatcacctgctttaacttcatgtgccacgagcgactgcacgtcgatcttggt
ccgctcatcaacttcattgtaggagagaatggaagcgggaagagtgccgtccttaccgcc
ctgacgctctgtctgggtggtaaagccagtgataccaaccgaggaggaagcctcaagtcc
tttgtaaaggagggcactgaacaaggaagcctggttgtaaagatcaagaacgctggctca
gatgcctatcagccagatatatacggtgacactataattgtcgaacgccatttctccaaa
tccggcagtagtggattcaagatcaagagcgccaatggtcgaatcatatcaacaaaaaaa
caggaggttgatgagatctcagaatggtatgcactgcagattggcaaccctttgactgtt
ctgtcgcaggacaatgcgcgtcagtttctcaacgccgcaacgcctgcccaaaaatacaaa
tattttgtatctggtgtgcaactggagcaattagacaacgattacaagatgtcacaggac
acacttgacaaaacgctcatgctcagagatgacctgacctcaaaggttgaacaagtcaga
aaagaaatggaagaagccaaacgtctatctgagacagcacaaaagaacaagacaatgcgc
gagaaagcacggcactacagaaatcagctagtctggttccaggtcgtggaacaagagcag
gcactcgccgaatatgagaaggacctcgtgagacgggcccaaacaatcatcgacaaggag
cagtattgcgaaactacgacagaagagctcagggcgaccgaagagaagctcgaacaacgc
cgtcaagcgaaggaacaactagaacaagacagggagttctatgaagagaacattgccaaa
gcgacggaagcacatcgggaagcaacaaaggacgagtctgagttactcatggaagaacga
gacgcccatcagcgtctcaaaacaattaaagacgatatcaaggcctgcaagtccaagatt
caagaggaggaacgccgattgagtcagtcgactggaaacgctagagccgaaaaggacaat
gagctcgaacaggcccgggataaggaatctttgctaaggcaacaaatggaagagatacac
aacaaccttcctgacctccaagctcggctcagcgaagctgaacaggactcgaagaagctc
tcgcacagcaaagacatcaagcgtaaagacatcgtttctgtcgagcaacaagtccgagaa
atcaaggcaacaaccggaggccggtttgatggctacgataaagagattcgtgatgtggtc
aacgcaatcgagaatgaacgtgggtgggaacaaaaacccgtcgggcctattggagcacac
atacgattatcaaagcccgagtggtcaggcattctggagcggactcttggcgaagggctt
aatgcatttgtcgtcaggagtaagtcggaccaaacaagactatccaatttgatgcgccga
ttccgcctcaagaaacaaccaccaatttatattgcctatggcggcaaaatcgacacaagc
agccaggagccggatccagccttcgataccattcttagggttcttcaatttgatgatgat
attgtcagatcccagctcattattggcaatcaaatcgagaagattattcttattcgtgat
cgagaagaggctcagaaagttatggtcgaaggtgttcctccgcgcaacgtaggggcttgt
ctctgtttccatgacggacagggtaagcgaggatggggtctcaggctcacgaatcgtaac
ggttccatggcgacaagtcccgtccagccatataccatgcggtctcgaatgcagacagat
gctggccaacagattcgtattcaggaagacaatctcaaacatctcggccaggagatggcc
gagatcagccgaagggagcgtcaggcacaacaagcagttcaacggtgcagggcagaactt
gacaatcaacgcaaagataataggaagctcgaaggtgaccttcgccgaacacaggccgat
atcgagcgtatccaaatggagttggatgcgttcgaaggggtcgacggtagacttaatatt
cttagagcagagctggagtcaaggcgatccgatgaggaatcccttggaaatcagtatggc
gaaatggcactatcgaaacgagacctgaaagccaaaactgagaaggctcgcctgaagctt
gaagaagccaagaatgatcaagaggagttcgaaggcaaagttcaaaaagcatcccaaaaa
attgccgctgctgagaacatgaggcgagttgctgtagccaagaagaacgatgctttcgag
caggtcgacattgagaggaacgaaaggcgtcgcgttgaagaaaagagaggacacaaggca
acagaggtgacgcagttcatcgagcaagcgacagtagcagtaccagagcgcgtgcacatt
ccggaagacgagacatacgacagcattgagcaaaagtacaccaagctcagagaacaactc
aaacaacgggaagcgcgtattggagctacagatgaccaaatattcgaccgttctcacgaa
gctgaagagcgatacaacagtgttcagaggcaaaccaaggacttggacgacactatcacc
tccttgaagcgtgccatccatagccgtctgtatatgtggcgccagttccaacgacagatc
agcgcacgcattcgtatccaattcaactatcttctcagcgagcgaggttttcgaggtaaa
attgacctggaccatagaaaccgcaaggtccacgtccaaattgaacctgacgagacacgc
aagagctcgtcgggaagaaacacaaaaactctttccggtggagagaaatcattctcgtct
atttgtatgctactgtcagtttgggaggcgattggttctccaattcggtgtctcgacgaa
tttgatgtgttcatggacaatgtcaatcgtgccattagcacaaacatgctggtggatgtt
gctcgtcgatcagtttcgcgtcagtacattctgattacccccaatgcaatcgaaggtcgg
gcgaggttggacaaggacgtcaagattattcgacttacggatcctcgacaacgaacactt
gatgatttccaatag
>Fp38
atggctcccaccaaaagatcgaggcgcgatgttgaacaaaacgaagaaattacagatgta
caaagagcgcgatcaaattatagaaacggagattctagaaaacgcgccagggtcactctc
gatgacgaaggaacgatagaacgaaccccccaacccgaggaaacatcaggcgacgagagc
gaggatgacgaggacgaccgtcgacaacgtaacccaccccctcaaactcagtatgaaatg
atgcgagatgacggcttcaggcatcttgagcatgccgactgggatgaccaacaagcgact
cagaagttggcccagcggggtaacactctgggaaacaatatggtgtctgaaagcggtatc
attgaaagcatcacctgctttaacttcatgtgccacgagcgactgcacgtcgatcttggt
ccgctcatcaacttcattgtaggagagaatggaagcgggaagagtgccgtccttaccgcc
ctgacgctctgtctgggtggtaaagccagtgataccaaccgaggaggaagcctcaagtcc
tttgtaaaggagggcactgaacaaggaagcctggttgtaaagatcaagaacgctggctca
gatgcctatcagccagatatatacggtgacactataattgtcgaacgccatttctccaaa
tccggcagtagtggattcaagatcaagagcgccaatggtcgaatcatatcaacaaaaaaa
caggaggttgatgagatctcagaatggtatgcactgcagattggcaaccctttgactgtt
ctgtcgcaggacaatgcgcgtcagtttctcaacgccgcaacgcctgcccaaaaatacaaa
tattttgtatctggtgtgcaactggagcaattagacaacgattacaagatgtcacaggac
acacttgacaaaacgctcatgctcagagatgacctgacctcaaaggttgaacaagtcaga
aaagaaatggaagaagccaaacgtctatctgagacagcacaaaagaacaagacaatgcgc
gagaaagcacggcactacagaaatcagctagtctggttccaggtcgtggaacaagagcag
gcactcgccgaatatgagaaggacctcgtgagacgggcccaaacaatcatcgacaaggag
cagtattgcgaaactacgacagaagagctcagggcgaccgaagagaagctcgaacaacgc
cgtcaagcgaaggaacaactagaacaagacagggagttctatgaagagaacattgccaaa
gcgacggaagcacatcgggaagcaacaaaggacgagtctgagttactcatggaagaacga
gacgcccatcagcgtctcaaaacaattaaagacgatatcaaggcctgcaagtccaagatt
caagaggaggaacgccgattgagtcagtcgactggaaacgctagagccgaaaaggacaat
gagctcgaacaggcccgggataaggaatctttgctaaggcaacaaatggaagagatacac
aacaaccttcctgacctccaagctcggctcagcgaagctgaacaggactcgaagaagctc
tcgcacagcaaagacatcaagcgtaaagacatcgtttctgtcgagcaacaagtccgagaa
atcaaggcaacaaccggaggccggtttgatggctacgataaagagattcgtgatgtggtc
aacgcaatcgagaatgaacgtgggtgggaacaaaaacccgtcgggcctattggagcacac
atacgattatcaaagcccgagtggtcaggcattctggagcggactcttggcgaagggctt
aatgcatttgtcgtcaggagtaagtcggaccaaacaagactatccaatttgatgcgccga
ttccgcctcaagaaacaaccaccaatttatattgcctatggcggcaaaatcgacacaagc
agccaggagccggatccagccttcgataccattcttagggttcttcaatttgatgatgat
attgtcagatcccagctcattattggcaatcaaatcgagaagattattcttattcgtgat
cgagaagaggctcagaaagttatggtcgaaggtgttcctccgcgcaacgtaggggcttgt
ctctgtttccatgacggacagggtaagcgaggatggggtctcaggctcacgaatcgtaac
ggttccatggcgacaagtcccgtccagccatataccatgcggtctcgaatgcagacagat
gctggccaacagattcgtattcaggaagacaatctcaaacatctcggccaggagatggcc
gagatcagccgaagggagcgtcaggcacaacaagcagttcaacggtgcagggcagaactt
gacaatcaacgcaaagataataggaagctcgaaggtgaccttcgccgaacacaggccgat
atcgagcgtatccaaatggagttggatgcgttcgaaggggtcgacggtagacttaatatt
cttagagcagagctggagtcaaggcgatccgatgaggaatcccttggaaatcagtatggc
gaaatggcactatcgaaacgagacctgaaagccaaaactgagaaggctcgcctgaagctt
gaagaagccaagaatgatcaagaggagttcgaaggcaaagttcaaaaagcatcccaaaaa
attgccgctgctgagaacatgaggcgagttgctgtagccaagaagaacgatgctttcgag
caggtcgacattgagaggaacgaaaggcgtcgcgttgaagaaaagagaggacacaaggca
acagaggtgacgcagttcatcgagcaagcgacagtagcagtaccagagcgcgtgcacatt
ccggaagacgagacatacgacagcattgagcaaaagtacaccaagctcagagaacaactc
aaacaacgggaagcgcgtattggagctacagatgaccaaatattcgaccgttctcacgaa
gctgaagagcgatacaacagtgttcagaggcaaaccaaggacttggacgacactatcacc
tccttgaagcgtgccatccatagccgtctgtatatgtggcgccagttccaacgacagatc
agcgcacgcattcgtatccaattcaactatcttctcagcgagcgaggttttcgaggtaaa
attgacctggaccatagaaaccgcaaggtccacgtccaaattgaacctgacgagacacgc
aagagctcgtcgggaagaaacacaaaaactctttccggtggagagaaatcattctcgtct
atttgtatgctactgtcagtttgggaggcgattggttctccaattcggtgtctcgacgaa
tttgatgtgttcatggacaatgtcaatcgtgccattagcacaaacatgctggtggatgtt
gctcgtcgatcagtttcgcgtcagtacattctgattacccccaatgcaatcgaaggtcgg
gcgaggttggacaaggacgtcaagattattcgacttacggatcctcgacaacgaacactt
gatgatttccaatag
>Fp39
atggctcccaccaaaagatcgaggcgcgatgttgaacaaaacgaagaaattacagatgta
caaagagcgcgatcaaattatagaaacggagattctagaaaacgcgccagggtcactctc
gatgacgaaggaacgatagaacgaaccccccaacccgaggaaacatcaggcgacgagagc
gaggatgacgaggacgaccgtcgacaacgtaacccaccccctcaaactcagtatgaaatg
atgcgagatgacggcttcaggcatcttgagcatgccgactgggatgaccaacaagcgact
cagaagttggcccagcggggtaacactctgggaaacaatatggtgtctgaaagcggtatc
attgaaagcatcacctgctttaacttcatgtgccacgagcgactgcacgtcgatcttggt
ccgctcatcaacttcattgtaggagagaatggaagcgggaagagtgccgtccttaccgcc
ctgacgctctgtctgggtggtaaagccagtgataccaaccgaggaggaagcctcaagtcc
tttgtaaaggagggcactgaacaaggaagcctggttgtaaagatcaagaacgctggctca
gatgcctatcagccagatatatacggtgacactataattgtcgaacgccatttctccaaa
tccggcagtagtggattcaagatcaagagcgccaatggtcgaatcatatcaacaaaaaaa
caggaggttgatgagatctcagaatggtatgcactgcagattggcaaccctttgactgtt
ctgtcgcaggacaatgcgcgtcagtttctcaacgccgcaacgcctgcccaaaaatacaaa
tattttgtatctggtgtgcaactggagcaattagacaacgattacaagatgtcacaggac
acacttgacaaaacgctcatgctcagagatgacctgacctcaaaggttgaacaagtcaga
aaagaaatggaagaagccaaacgtctatctgagacagcacaaaagaacaagacaatgcgc
gagaaagcacggcactacagaaatcagctagtctggttccaggtcgtggaacaagagcag
gcactcgccgaatatgagaaggacctcgtgagacgggcccaaacaatcatcgacaaggag
cagtattgcgaaactacgacagaagagctcagggcgaccgaagagaagctcgaacaacgc
cgtcaagcgaaggaacaactagaacaagacagggagttctatgaagagaacattgccaaa
gcgacggaagcacatcgggaagcaacaaaggacgagtctgagttactcatggaagaacga
gacgcccatcagcgtctcaaaacaattaaagacgatatcaaggcctgcaagtccaagatt
caagaggaggaacgccgattgagtcagtcgactggaaacgctagagccgaaaaggacaat
gagctcgaacaggcccgggataaggaatctttgctaaggcaacaaatggaagagatacac
aacaaccttcctgacctccaagctcggctcagcgaagctgaacaggactcgaagaagctc
tcgcacagcaaagacatcaagcgtaaagacatcgtttctgtcgagcaacaagtccgagaa
atcaaggcaacaaccggaggccggtttgatggctacgataaagagattcgtgatgtggtc
aacgcaatcgagaatgaacgtgggtgggaacaaaaacccgtcgggcctattggagcacac
atacgattatcaaagcccgagtggtcaggcattctggagcggactcttggcgaagggctt
aatgcatttgtcgtcaggagtaagtcggaccaaacaagactatccaatttgatgcgccga
ttccgcctcaagaaacaaccaccaatttatattgcctatggcggcaaaatcgacacaagc
agccaggagccggatccagccttcgataccattcttagggttcttcaatttgatgatgat
attgtcagatcccagctcattattggcaatcaaatcgagaagattattcttattcgtgat
cgagaagaggctcagaaagttatggtcgaaggtgttcctccgcgcaacgtaggggcttgt
ctctgtttccatgacggacagggtaagcgaggatggggtctcaggctcacgaatcgtaac
ggttccatggcgacaagtcccgtccagccatataccatgcggtctcgaatgcagacagat
gctggccaacagattcgtattcaggaagacaatctcaaacatctcggccaggagatggcc
gagatcagccgaagggagcgtcaggcacaacaagcagttcaacggtgcagggcagaactt
gacaatcaacgcaaagataataggaagctcgaaggtgaccttcgccgaacacaggccgat
atcgagcgtatccaaatggagttggatgcgttcgaaggggtcgacggtagacttaatatt
cttagagcagagctggagtcaaggcgatccgatgaggaatcccttggaaatcagtatggc
gaaatggcactatcgaaacgagacctgaaagccaaaactgagaaggctcgcctgaagctt
gaagaagccaagaatgatcaagaggagttcgaaggcaaagttcaaaaagcatcccaaaaa
attgccgctgctgagaacatgaggcgagttgctgtagccaagaagaacgatgctttcgag
caggtcgacattgagaggaacgaaaggcgtcgcgttgaagaaaagagaggacacaaggca
acagaggtgacgcagttcatcgagcaagcgacagtagcagtaccagagcgcgtgcacatt
ccggaagacgagacatacgacagcattgagcaaaagtacaccaagctcagagaacaactc
aaacaacgggaagcgcgtattggagctacagatgaccaaatattcgaccgttctcacgaa
gctgaagagcgatacaacagtgttcagaggcaaaccaaggacttggacgacactatcacc
tccttgaagcgtgccatccatagccgtctgtatatgtggcgccagttccaacgacagatc
agcgcacgcattcgtatccaattcaactatcttctcagcgagcgaggttttcgaggtaaa
attgacctggaccatagaaaccgcaaggtccacgtccaaattgaacctgacgagacacgc
aagagctcgtcgggaagaaacacaaaaactctttccggtggagagaaatcattctcgtct
atttgtatgctactgtcagtttgggaggcgattggttctccaattcggtgtctcgacgaa
tttgatgtgttcatggacaatgtcaatcgtgccattagcacaaacatgctggtggatgtt
gctcgtcgatcagtttcgcgtcagtacattctgattacccccaatgcaatcgaaggtcgg
gcgaggttggacaaggacgtcaagattattcgacttacggatcctcgacaacgaacactt
gatgatttccaatag
>Fp42
atggctcccaccaaaagatcgaggcgcgatgttgaacaaaacgaagaaattacagatgta
caaagagcgcgatcaaattatagaaacggagattctagaaaacgcgccagggtcactctc
gatgacgaaggaacgatagaacgaaccccccaacccgaggaaacatcaggcgacgagagc
gaggatgacgaggacgaccgtcgacaacgtaacccaccccctcaaactcagtatgaaatg
atgcgagatgacggcttcaggcatcttgagcatgccgactgggatgaccaacaagcgact
cagaagttggcccagcggggtaacactctgggaaacaatatggtgtctgaaagcggtatc
attgaaagcatcacctgctttaacttcatgtgccacgagcgactgcacgtcgatcttggt
ccgctcatcaacttcattgtaggagagaatggaagcgggaagagtgccgtccttaccgcc
ctgacgctctgtctgggtggtaaagccagtgataccaaccgaggaggaagcctcaagtcc
tttgtaaaggagggcactgaacaaggaagcctggttgtaaagatcaagaacgctggctca
gatgcctatcagccagatatatacggtgacactataattgtcgaacgccatttctccaaa
tccggcagtagtggattcaagatcaagagcgccaatggtcgaatcatatcaacaaaaaaa
caggaggttgatgagatctcagaatggtatgcactgcagattggcaaccctttgactgtt
ctgtcgcaggacaatgcgcgtcagtttctcaacgccgcaacgcctgcccaaaaatacaaa
tattttgtatctggtgtgcaactggagcaattagacaacgattacaagatgtcacaggac
acacttgacaaaacgctcatgctcagagatgacctgacctcaaaggttgaacaagtcaga
aaagaaatggaagaagccaaacgtctatctgagacagcacaaaagaacaagacaatgcgc
gagaaagcacggcactacagaaatcagctagtctggttccaggtcgtggaacaagagcag
gcactcgccgaatatgagaaggacctcgtgagacgggcccaaacaatcatcgacaaggag
cagtattgcgaaactacgacagaagagctcagggcgaccgaagagaagctcgaacaacgc
cgtcaagcgaaggaacaactagaacaagacagggagttctatgaagagaacattgccaaa
gcgacggaagcacatcgggaagcaacaaaggacgagtctgagttactcatggaagaacga
gacgcccatcagcgtctcaaaacaattaaagacgatatcaaggcctgcaagtccaagatt
caagaggaggaacgccgattgagtcagtcgactggaaacgctagagccgaaaaggacaat
gagctcgaacaggcccgggataaggaatctttgctaaggcaacaaatggaagagatacac
aacaaccttcctgacctccaagctcggctcagcgaagctgaacaggactcgaagaagctc
tcgcacagcaaagacatcaagcgtaaagacatcgtttctgtcgagcaacaagtccgagaa
atcaaggcaacaaccggaggccggtttgatggctacgataaagagattcgtgatgtggtc
aacgcaatcgagaatgaacgtgggtgggaacaaaaacccgtcgggcctattggagcacac
atacgattatcaaagcccgagtggtcaggcattctggagcggactcttggcgaagggctt
aatgcatttgtcgtcaggagtaagtcggaccaaacaagactatccaatttgatgcgccga
ttccgcctcaagaaacaaccaccaatttatattgcctatggcggcaaaatcgacacaagc
agccaggagccggatccagccttcgataccattcttagggttcttcaatttgatgatgat
attgtcagatcccagctcattattggcaatcaaatcgagaagattattcttattcgtgat
cgagaagaggctcagaaagttatggtcgaaggtgttcctccgcgcaacgtaggggcttgt
ctctgtttccatgacggacagggtaagcgaggatggggtctcaggctcacgaatcgtaac
ggttccatggcgacaagtcccgtccagccatataccatgcggtctcgaatgcagacagat
gctggccaacagattcgtattcaggaagacaatctcaaacatctcggccaggagatggcc
gagatcagccgaagggagcgtcaggcacaacaagcagttcaacggtgcagggcagaactt
gacaatcaacgcaaagataataggaagctcgaaggtgaccttcgccgaacacaggccgat
atcgagcgtatccaaatggagttggatgcgttcgaaggggtcgacggtagacttaatatt
cttagagcagagctggagtcaaggcgatccgatgaggaatcccttggaaatcagtatggc
gaaatggcactatcgaaacgagacctgaaagccaaaactgagaaggctcgcctgaagctt
gaagaagccaagaatgatcaagaggagttcgaaggcaaagttcaaaaagcatcccaaaaa
attgccgctgctgagaacatgaggcgagttgctgtagccaagaagaacgatgctttcgag
caggtcgacattgagaggaacgaaaggcgtcgcgttgaagaaaagagaggacacaaggca
acagaggtgacgcagttcatcgagcaagcgacagtagcagtaccagagcgcgtgcacatt
ccggaagacgagacatacgacagcattgagcaaaagtacaccaagctcagagaacaactc
aaacaacgggaagcgcgtattggagctacagatgaccaaatattcgaccgttctcacgaa
gctgaagagcgatacaacagtgttcagaggcaaaccaaggacttggacgacactatcacc
tccttgaagcgtgccatccatagccgtctgtatatgtggcgccagttccaacgacagatc
agcgcacgcattcgtatccaattcaactatcttctcagcgagcgaggttttcgaggtaaa
attgacctggaccatagaaaccgcaaggtccacgtccaaattgaacctgacgagacacgc
aagagctcgtcgggaagaaacacaaaaactctttccggtggagagaaatcattctcgtct
atttgtatgctactgtcagtttgggaggcgattggttctccaattcggtgtctcgacgaa
tttgatgtgttcatggacaatgtcaatcgtgccattagcacaaacatgctggtggatgtt
gctcgtcgatcagtttcgcgtcagtacattctgattacccccaatgcaatcgaaggtcgg
gcgaggttggacaaggacgtcaagattattcgacttacggatcctcgacaacgaacactt
gatgatttccaatag
>Fp44
atggctcccaccaaaagatcgaggcgcgatgttgaacaaaacgaagaaattacagatgta
caaagagcgcgatcaaattatagaaacggagattctagaaaacgcgccagggtcactctc
gatgacgaaggaacgatagaacgaaccccccaacccgaggaaacatcaggcgacgagagc
gaggatgacgaggacgaccgtcgacaacgtaacccaccccctcaaactcagtatgaaatg
atgcgagatgacggcttcaggcatcttgagcatgccgactgggatgaccaacaagcgact
cagaagttggcccagcggggtaacactctgggaaacaatatggtgtctgaaagcggtatc
attgaaagcatcacctgctttaacttcatgtgccacgagcgactgcacgtcgatcttggt
ccgctcatcaacttcattgtaggagagaatggaagcgggaagagtgccgtccttaccgcc
ctgacgctctgtctgggtggtaaagccagtgataccaaccgaggaggaagcctcaagtcc
tttgtaaaggagggcactgaacaaggaagcctggttgtaaagatcaagaacgctggctca
gatgcctatcagccagatatatacggtgacactataattgtcgaacgccatttctccaaa
tccggcagtagtggattcaagatcaagagcgccaatggtcgaatcatatcaacaaaaaaa
caggaggttgatgagatctcagaatggtatgcactgcagattggcaaccctttgactgtt
ctgtcgcaggacaatgcgcgtcagtttctcaacgccgcaacgcctgcccaaaaatacaaa
tattttgtatctggtgtgcaactggagcaattagacaacgattacaagatgtcacaggac
acacttgacaaaacgctcatgctcagagatgacctgacctcaaaggttgaacaagtcaga
aaagaaatggaagaagccaaacgtctatctgagacagcacaaaagaacaagacaatgcgc
gagaaagcacggcactacagaaatcagctagtctggttccaggtcgtggaacaagagcag
gcactcgccgaatatgagaaggacctcgtgagacgggcccaaacaatcatcgacaaggag
cagtattgcgaaactacgacagaagagctcagggcgaccgaagagaagctcgaacaacgc
cgtcaagcgaaggaacaactagaacaagacagggagttctatgaagagaacattgccaaa
gcgacggaagcacatcgggaagcaacaaaggacgagtctgagttactcatggaagaacga
gacgcccatcagcgtctcaaaacaattaaagacgatatcaaggcctgcaagtccaagatt
caagaggaggaacgccgattgagtcagtcgactggaaacgctagagccgaaaaggacaat
gagctcgaacaggcccgggataaggaatctttgctaaggcaacaaatggaagagatacac
aacaaccttcctgacctccaagctcggctcagcgaagctgaacaggactcgaagaagctc
tcgcacagcaaagacatcaagcgtaaagacatcgtttctgtcgagcaacaagtccgagaa
atcaaggcaacaaccggaggccggtttgatggctacgataaagagattcgtgatgtggtc
aacgcaatcgagaatgaacgtgggtgggaacaaaaacccgtcgggcctattggagcacac
atacgattatcaaagcccgagtggtcaggcattctggagcggactcttggcgaagggctt
aatgcatttgtcgtcaggagtaagtcggaccaaacaagactatccaatttgatgcgccga
ttccgcctcaagaaacaaccaccaatttatattgcctatggcggcaaaatcgacacaagc
agccaggagccggatccagccttcgataccattcttagggttcttcaatttgatgatgat
attgtcagatcccagctcattattggcaatcaaatcgagaagattattcttattcgtgat
cgagaagaggctcagaaagttatggtcgaaggtgttcctccgcgcaacgtaggggcttgt
ctctgtttccatgacggacagggtaagcgaggatggggtctcaggctcacgaatcgtaac
ggttccatggcgacaagtcccgtccagccatataccatgcggtctcgaatgcagacagat
gctggccaacagattcgtattcaggaagacaatctcaaacatctcggccaggagatggcc
gagatcagccgaagggagcgtcaggcacaacaagcagttcaacggtgcagggcagaactt
gacaatcaacgcaaagataataggaagctcgaaggtgaccttcgccgaacacaggccgat
atcgagcgtatccaaatggagttggatgcgttcgaaggggtcgacggtagacttaatatt
cttagagcagagctggagtcaaggcgatccgatgaggaatcccttggaaatcagtatggc
gaaatggcactatcgaaacgagacctgaaagccaaaactgagaaggctcgcctgaagctt
gaagaagccaagaatgatcaagaggagttcgaaggcaaagttcaaaaagcatcccaaaaa
attgccgctgctgagaacatgaggcgagttgctgtagccaagaagaacgatgctttcgag
caggtcgacattgagaggaacgaaaggcgtcgcgttgaagaaaagagaggacacaaggca
acagaggtgacgcagttcatcgagcaagcgacagtagcagtaccagagcgcgtgcacatt
ccggaagacgagacatacgacagcattgagcaaaagtacaccaagctcagagaacaactc
aaacaacgggaagcgcgtattggagctacagatgaccaaatattcgaccgttctcacgaa
gctgaagagcgatacaacagtgttcagaggcaaaccaaggacttggacgacactatcacc
tccttgaagcgtgccatccatagccgtctgtatatgtggcgccagttccaacgacagatc
agcgcacgcattcgtatccaattcaactatcttctcagcgagcgaggttttcgaggtaaa
attgacctggaccatagaaaccgcaaggtccacgtccaaattgaacctgacgagacacgc
aagagctcgtcgggaagaaacacaaaaactctttccggtggagagaaatcattctcgtct
atttgtatgctactgtcagtttgggaggcgattggttctccaattcggtgtctcgacgaa
tttgatgtgttcatggacaatgtcaatcgtgccattagcacaaacatgctggtggatgtt
gctcgtcgatcagtttcgcgtcagtacattctgattacccccaatgcaatcgaaggtcgg
gcgaggttggacaaggacgtcaagattattcgacttacggatcctcgacaacgaacactt
gatgatttccaatag
>Fp49
atggctcccaccaaaagatcgaggcgcgatgttgaacaaaacgaagaaattacagatgta
caaagagcgcgatcaaattatagaaacggagattctagaaaacgcgccagggtcactctc
gatgacgaaggaacgatagaacgaaccccccaacccgaggaaacatcaggcgacgagagc
gaggatgacgaggacgaccgtcgacaacgtaacccaccccctcaaactcagtatgaaatg
atgcgagatgacggcttcaggcatcttgagcatgccgactgggatgaccaacaagcgact
cagaagttggcccagcggggtaacactctgggaaacaatatggtgtctgaaagcggtatc
attgaaagcatcacctgctttaacttcatgtgccacgagcgactgcacgtcgatcttggt
ccgctcatcaacttcattgtaggagagaatggaagcgggaagagtgccgtccttaccgcc
ctgacgctctgtctgggtggtaaagccagtgataccaaccgaggaggaagcctcaagtcc
tttgtaaaggagggcactgaacaaggaagcctggttgtaaagatcaagaacgctggctca
gatgcctatcagccagatatatacggtgacactataattgtcgaacgccatttctccaaa
tccggcagtagtggattcaagatcaagagcgccaatggtcgaatcatatcaacaaaaaaa
caggaggttgatgagatctcagaatggtatgcactgcagattggcaaccctttgactgtt
ctgtcgcaggacaatgcgcgtcagtttctcaacgccgcaacgcctgcccaaaaatacaaa
tattttgtatctggtgtgcaactggagcaattagacaacgattacaagatgtcacaggac
acacttgacaaaacgctcatgctcagagatgacctgacctcaaaggttgaacaagtcaga
aaagaaatggaagaagccaaacgtctatctgagacagcacaaaagaacaagacaatgcgc
gagaaagcacggcactacagaaatcagctagtctggttccaggtcgtggaacaagagcag
gcactcgccgaatatgagaaggacctcgtgagacgggcccaaacaatcatcgacaaggag
cagtattgcgaaactacgacagaagagctcagggcgaccgaagagaagctcgaacaacgc
cgtcaagcgaaggaacaactagaacaagacagggagttctatgaagagaacattgccaaa
gcgacggaagcacatcgggaagcaacaaaggacgagtctgagttactcatggaagaacga
gacgcccatcagcgtctcaaaacaattaaagacgatatcaaggcctgcaagtccaagatt
caagaggaggaacgccgattgagtcagtcgactggaaacgctagagccgaaaaggacaat
gagctcgaacaggcccgggataaggaatctttgctaaggcaacaaatggaagagatacac
aacaaccttcctgacctccaagctcggctcagcgaagctgaacaggactcgaagaagctc
tcgcacagcaaagacatcaagcgtaaagacatcgtttctgtcgagcaacaagtccgagaa
atcaaggcaacaaccggaggccggtttgatggctacgataaagagattcgtgatgtggtc
aacgcaatcgagaatgaacgtgggtgggaacaaaaacccgtcgggcctattggagcacac
atacgattatcaaagcccgagtggtcaggcattctggagcggactcttggcgaagggctt
aatgcatttgtcgtcaggagtaagtcggaccaaacaagactatccaatttgatgcgccga
ttccgcctcaagaaacaaccaccaatttatattgcctatggcggcaaaatcgacacaagc
agccaggagccggatccagccttcgataccattcttagggttcttcaatttgatgatgat
attgtcagatcccagctcattattggcaatcaaatcgagaagattattcttattcgtgat
cgagaagaggctcagaaagttatggtcgaaggtgttcctccgcgcaacgtaggggcttgt
ctctgtttccatgacggacagggtaagcgaggatggggtctcaggctcacgaatcgtaac
ggttccatggcgacaagtcccgtccagccatataccatgcggtctcgaatgcagacagat
gctggccaacagattcgtattcaggaagacaatctcaaacatctcggccaggagatggcc
gagatcagccgaagggagcgtcaggcacaacaagcagttcaacggtgcagggcagaactt
gacaatcaacgcaaagataataggaagctcgaaggtgaccttcgccgaacacaggccgat
atcgagcgtatccaaatggagttggatgcgttcgaaggggtcgacggtagacttaatatt
cttagagcagagctggagtcaaggcgatccgatgaggaatcccttggaaatcagtatggc
gaaatggcactatcgaaacgagacctgaaagccaaaactgagaaggctcgcctgaagctt
gaagaagccaagaatgatcaagaggagttcgaaggcaaagttcaaaaagcatcccaaaaa
attgccgctgctgagaacatgaggcgagttgctgtagccaagaagaacgatgctttcgag
caggtcgacattgagaggaacgaaaggcgtcgcgttgaagaaaagagaggacacaaggca
acagaggtgacgcagttcatcgagcaagcgacagtagcagtaccagagcgcgtgcacatt
ccggaagacgagacatacgacagcattgagcaaaagtacaccaagctcagagaacaactc
aaacaacgggaagcgcgtattggagctacagatgaccaaatattcgaccgttctcacgaa
gctgaagagcgatacaacagtgttcagaggcaaaccaaggacttggacgacactatcacc
tccttgaagcgtgccatccatagccgtctgtatatgtggcgccagttccaacgacagatc
agcgcacgcattcgtatccaattcaactatcttctcagcgagcgaggttttcgaggtaaa
attgacctggaccatagaaaccgcaaggtccacgtccaaattgaacctgacgagacacgc
aagagctcgtcgggaagaaacacaaaaactctttccggtggagagaaatcattctcgtct
atttgtatgctactgtcagtttgggaggcgattggttctccaattcggtgtctcgacgaa
tttgatgtgttcatggacaatgtcaatcgtgccattagcacaaacatgctggtggatgtt
gctcgtcgatcagtttcgcgtcagtacattctgattacccccaatgcaatcgaaggtcgg
gcgaggttggacaaggacgtcaagattattcgacttacggatcctcgacaacgaacactt
gatgatttccaatag
>Fp50
atggctcccaccaaaagatcgaggcgcgatgttgaacaaaacgaagaaattacagatgta
caaagagcgcgatcaaattatagaaacggagattctagaaaacgcgccagggtcactctc
gatgacgaaggaacgatagaacgaaccccccaacccgaggaaacatcaggcgacgagagc
gaggatgacgaggacgaccgtcgacaacgtaacccaccccctcaaactcagtatgaaatg
atgcgagatgacggcttcaggcatcttgagcatgccgactgggatgaccaacaagcgact
cagaagttggcccagcggggtaacactctgggaaacaatatggtgtctgaaagcggtatc
attgaaagcatcacctgctttaacttcatgtgccacgagcgactgcacgtcgatcttggt
ccgctcatcaacttcattgtaggagagaatggaagcgggaagagtgccgtccttaccgcc
ctgacgctctgtctgggtggtaaagccagtgataccaaccgaggaggaagcctcaagtcc
tttgtaaaggagggcactgaacaaggaagcctggttgtaaagatcaagaacgctggctca
gatgcctatcagccagatatatacggtgacactataattgtcgaacgccatttctccaaa
tccggcagtagtggattcaagatcaagagcgccaatggtcgaatcatatcaacaaaaaaa
caggaggttgatgagatctcagaatggtatgcactgcagattggcaaccctttgactgtt
ctgtcgcaggacaatgcgcgtcagtttctcaacgccgcaacgcctgcccaaaaatacaaa
tattttgtatctggtgtgcaactggagcaattagacaacgattacaagatgtcacaggac
acacttgacaaaacgctcatgctcagagatgacctgacctcaaaggttgaacaagtcaga
aaagaaatggaagaagccaaacgtctatctgagacagcacaaaagaacaagacaatgcgc
gagaaagcacggcactacagaaatcagctagtctggttccaggtcgtggaacaagagcag
gcactcgccgaatatgagaaggacctcgtgagacgggcccaaacaatcatcgacaaggag
cagtattgcgaaactacgacagaagagctcagggcgaccgaagagaagctcgaacaacgc
cgtcaagcgaaggaacaactagaacaagacagggagttctatgaagagaacattgccaaa
gcgacggaagcacatcgggaagcaacaaaggacgagtctgagttactcatggaagaacga
gacgcccatcagcgtctcaaaacaattaaagacgatatcaaggcctgcaagtccaagatt
caagaggaggaacgccgattgagtcagtcgactggaaacgctagagccgaaaaggacaat
gagctcgaacaggcccgggataaggaatctttgctaaggcaacaaatggaagagatacac
aacaaccttcctgacctccaagctcggctcagcgaagctgaacaggactcgaagaagctc
tcgcacagcaaagacatcaagcgtaaagacatcgtttctgtcgagcaacaagtccgagaa
atcaaggcaacaaccggaggccggtttgatggctacgataaagagattcgtgatgtggtc
aacgcaatcgagaatgaacgtgggtgggaacaaaaacccgtcgggcctattggagcacac
atacgattatcaaagcccgagtggtcaggcattctggagcggactcttggcgaagggctt
aatgcatttgtcgtcaggagtaagtcggaccaaacaagactatccaatttgatgcgccga
ttccgcctcaagaaacaaccaccaatttatattgcctatggcggcaaaatcgacacaagc
agccaggagccggatccagccttcgataccattcttagggttcttcaatttgatgatgat
attgtcagatcccagctcattattggcaatcaaatcgagaagattattcttattcgtgat
cgagaagaggctcagaaagttatggtcgaaggtgttcctccgcgcaacgtaggggcttgt
ctctgtttccatgacggacagggtaagcgaggatggggtctcaggctcacgaatcgtaac
ggttccatggcgacaagtcccgtccagccatataccatgcggtctcgaatgcagacagat
gctggccaacagattcgtattcaggaagacaatctcaaacatctcggccaggagatggcc
gagatcagccgaagggagcgtcaggcacaacaagcagttcaacggtgcagggcagaactt
gacaatcaacgcaaagataataggaagctcgaaggtgaccttcgccgaacacaggccgat
atcgagcgtatccaaatggagttggatgcgttcgaaggggtcgacggtagacttaatatt
cttagagcagagctggagtcaaggcgatccgatgaggaatcccttggaaatcagtatggc
gaaatggcactatcgaaacgagacctgaaagccaaaactgagaaggctcgcctgaagctt
gaagaagccaagaatgatcaagaggagttcgaaggcaaagttcaaaaagcatcccaaaaa
attgccgctgctgagaacatgaggcgagttgctgtagccaagaagaacgatgctttcgag
caggtcgacattgagaggaacgaaaggcgtcgcgttgaagaaaagagaggacacaaggca
acagaggtgacgcagttcatcgagcaagcgacagtagcagtaccagagcgcgtgcacatt
ccggaagacgagacatacgacagcattgagcaaaagtacaccaagctcagagaacaactc
aaacaacgggaagcgcgtattggagctacagatgaccaaatattcgaccgttctcacgaa
gctgaagagcgatacaacagtgttcagaggcaaaccaaggacttggacgacactatcacc
tccttgaagcgtgccatccatagccgtctgtatatgtggcgccagttccaacgacagatc
agcgcacgcattcgtatccaattcaactatcttctcagcgagcgaggttttcgaggtaaa
attgacctggaccatagaaaccgcaaggtccacgtccaaattgaacctgacgagacacgc
aagagctcgtcgggaagaaacacaaaaactctttccggtggagagaaatcattctcgtct
atttgtatgctactgtcagtttgggaggcgattggttctccaattcggtgtctcgacgaa
tttgatgtgttcatggacaatgtcaatcgtgccattagcacaaacatgctggtggatgtt
gctcgtcgatcagtttcgcgtcagtacattctgattacccccaatgcaatcgaaggtcgg
gcgaggttggacaaggacgtcaagattattcgacttacggatcctcgacaacgaacactt
gatgatttccaatag
>Fp51
atggctcccaccaaaagatcgaggcgcgatgttgaacaaaacgaagaaattacagatgta
caaagagcgcgatcaaattatagaaacggagattctagaaaacgcgccagggtcactctc
gatgacgaaggaacgatagaacgaaccccccaacccgaggaaacatcaggcgacgagagc
gaggatgacgaggacgaccgtcgacaacgtaacccaccccctcaaactcagtatgaaatg
atgcgagatgacggcttcaggcatcttgagcatgccgactgggatgaccaacaagcgact
cagaagttggcccagcggggtaacactctgggaaacaatatggtgtctgaaagcggtatc
attgaaagcatcacctgctttaacttcatgtgccacgagcgactgcacgtcgatcttggt
ccgctcatcaacttcattgtaggagagaatggaagcgggaagagtgccgtccttaccgcc
ctgacgctctgtctgggtggtaaagccagtgataccaaccgaggaggaagcctcaagtcc
tttgtaaaggagggcactgaacaaggaagcctggttgtaaagatcaagaacgctggctca
gatgcctatcagccagatatatacggtgacactataattgtcgaacgccatttctccaaa
tccggcagtagtggattcaagatcaagagcgccaatggtcgaatcatatcaacaaaaaaa
caggaggttgatgagatctcagaatggtatgcactgcagattggcaaccctttgactgtt
ctgtcgcaggacaatgcgcgtcagtttctcaacgccgcaacgcctgcccaaaaatacaaa
tattttgtatctggtgtgcaactggagcaattagacaacgattacaagatgtcacaggac
acacttgacaaaacgctcatgctcagagatgacctgacctcaaaggttgaacaagtcaga
aaagaaatggaagaagccaaacgtctatctgagacagcacaaaagaacaagacaatgcgc
gagaaagcacggcactacagaaatcagctagtctggttccaggtcgtggaacaagagcag
gcactcgccgaatatgagaaggacctcgtgagacgggcccaaacaatcatcgacaaggag
cagtattgcgaaactacgacagaagagctcagggcgaccgaagagaagctcgaacaacgc
cgtcaagcgaaggaacaactagaacaagacagggagttctatgaagagaacattgccaaa
gcgacggaagcacatcgggaagcaacaaaggacgagtctgagttactcatggaagaacga
gacgcccatcagcgtctcaaaacaattaaagacgatatcaaggcctgcaagtccaagatt
caagaggaggaacgccgattgagtcagtcgactggaaacgctagagccgaaaaggacaat
gagctcgaacaggcccgggataaggaatctttgctaaggcaacaaatggaagagatacac
aacaaccttcctgacctccaagctcggctcagcgaagctgaacaggactcgaagaagctc
tcgcacagcaaagacatcaagcgtaaagacatcgtttctgtcgagcaacaagtccgagaa
atcaaggcaacaaccggaggccggtttgatggctacgataaagagattcgtgatgtggtc
aacgcaatcgagaatgaacgtgggtgggaacaaaaacccgtcgggcctattggagcacac
atacgattatcaaagcccgagtggtcaggcattctggagcggactcttggcgaagggctt
aatgcatttgtcgtcaggagtaagtcggaccaaacaagactatccaatttgatgcgccga
ttccgcctcaagaaacaaccaccaatttatattgcctatggcggcaaaatcgacacaagc
agccaggagccggatccagccttcgataccattcttagggttcttcaatttgatgatgat
attgtcagatcccagctcattattggcaatcaaatcgagaagattattcttattcgtgat
cgagaagaggctcagaaagttatggtcgaaggtgttcctccgcgcaacgtaggggcttgt
ctctgtttccatgacggacagggtaagcgaggatggggtctcaggctcacgaatcgtaac
ggttccatggcgacaagtcccgtccagccatataccatgcggtctcgaatgcagacagat
gctggccaacagattcgtattcaggaagacaatctcaaacatctcggccaggagatggcc
gagatcagccgaagggagcgtcaggcacaacaagcagttcaacggtgcagggcagaactt
gacaatcaacgcaaagataataggaagctcgaaggtgaccttcgccgaacacaggccgat
atcgagcgtatccaaatggagttggatgcgttcgaaggggtcgacggtagacttaatatt
cttagagcagagctggagtcaaggcgatccgatgaggaatcccttggaaatcagtatggc
gaaatggcactatcgaaacgagacctgaaagccaaaactgagaaggctcgcctgaagctt
gaagaagccaagaatgatcaagaggagttcgaaggcaaagttcaaaaagcatcccaaaaa
attgccgctgctgagaacatgaggcgagttgctgtagccaagaagaacgatgctttcgag
caggtcgacattgagaggaacgaaaggcgtcgcgttgaagaaaagagaggacacaaggca
acagaggtgacgcagttcatcgagcaagcgacagtagcagtaccagagcgcgtgcacatt
ccggaagacgagacatacgacagcattgagcaaaagtacaccaagctcagagaacaactc
aaacaacgggaagcgcgtattggagctacagatgaccaaatattcgaccgttctcacgaa
gctgaagagcgatacaacagtgttcagaggcaaaccaaggacttggacgacactatcacc
tccttgaagcgtgccatccatagccgtctgtatatgtggcgccagttccaacgacagatc
agcgcacgcattcgtatccaattcaactatcttctcagcgagcgaggttttcgaggtaaa
attgacctggaccatagaaaccgcaaggtccacgtccaaattgaacctgacgagacacgc
aagagctcgtcgggaagaaacacaaaaactctttccggtggagagaaatcattctcgtct
atttgtatgctactgtcagtttgggaggcgattggttctccaattcggtgtctcgacgaa
tttgatgtgttcatggacaatgtcaatcgtgccattagcacaaacatgctggtggatgtt
gctcgtcgatcagtttcgcgtcagtacattctgattacccccaatgcaatcgaaggtcgg
gcgaggttggacaaggacgtcaagattattcgacttacggatcctcgacaacgaacactt
gatgatttccaatag
>Fp59
atggctcccaccaaaagatcgaggcgcgatgttgaacaaaacgaagaaattacagatgta
caaagagcgcgatcaaattatagaaacggagattctagaaaacgcgccagggtcactctc
gatgacgaaggaacgatagaacgaaccccccaacccgaggaaacatcaggcgacgagagc
gaggatgacgaggacgaccgtcgacaacgtaacccaccccctcaaactcagtatgaaatg
atgcgagatgacggcttcaggcatcttgagcatgccgactgggatgaccaacaagcgact
cagaagttggcccagcggggtaacactctgggaaacaatatggtgtctgaaagcggtatc
attgaaagcatcacctgctttaacttcatgtgccacgagcgactgcacgtcgatcttggt
ccgctcatcaacttcattgtaggagagaatggaagcgggaagagtgccgtccttaccgcc
ctgacgctctgtctgggtggtaaagccagtgataccaaccgaggaggaagcctcaagtcc
tttgtaaaggagggcactgaacaaggaagcctggttgtaaagatcaagaacgctggctca
gatgcctatcagccagatatatacggtgacactataattgtcgaacgccatttctccaaa
tccggcagtagtggattcaagatcaagagcgccaatggtcgaatcatatcaacaaaaaaa
caggaggttgatgagatctcagaatggtatgcactgcagattggcaaccctttgactgtt
ctgtcgcaggacaatgcgcgtcagtttctcaacgccgcaacgcctgcccaaaaatacaaa
tattttgtatctggtgtgcaactggagcaattagacaacgattacaagatgtcacaggac
acacttgacaaaacgctcatgctcagagatgacctgacctcaaaggttgaacaagtcaga
aaagaaatggaagaagccaaacgtctatctgagacagcacaaaagaacaagacaatgcgc
gagaaagcacggcactacagaaatcagctagtctggttccaggtcgtggaacaagagcag
gcactcgccgaatatgagaaggacctcgtgagacgggcccaaacaatcatcgacaaggag
cagtattgcgaaactacgacagaagagctcagggcgaccgaagagaagctcgaacaacgc
cgtcaagcgaaggaacaactagaacaagacagggagttctatgaagagaacattgccaaa
gcgacggaagcacatcgggaagcaacaaaggacgagtctgagttactcatggaagaacga
gacgcccatcagcgtctcaaaacaattaaagacgatatcaaggcctgcaagtccaagatt
caagaggaggaacgccgattgagtcagtcgactggaaacgctagagccgaaaaggacaat
gagctcgaacaggcccgggataaggaatctttgctaaggcaacaaatggaagagatacac
aacaaccttcctgacctccaagctcggctcagcgaagctgaacaggactcgaagaagctc
tcgcacagcaaagacatcaagcgtaaagacatcgtttctgtcgagcaacaagtccgagaa
atcaaggcaacaaccggaggccggtttgatggctacgataaagagattcgtgatgtggtc
aacgcaatcgagaatgaacgtgggtgggaacaaaaacccgtcgggcctattggagcacac
atacgattatcaaagcccgagtggtcaggcattctggagcggactcttggcgaagggctt
aatgcatttgtcgtcaggagtaagtcggaccaaacaagactatccaatttgatgcgccga
ttccgcctcaagaaacaaccaccaatttatattgcctatggcggcaaaatcgacacaagc
agccaggagccggatccagccttcgataccattcttagggttcttcaatttgatgatgat
attgtcagatcccagctcattattggcaatcaaatcgagaagattattcttattcgtgat
cgagaagaggctcagaaagttatggtcgaaggtgttcctccgcgcaacgtaggggcttgt
ctctgtttccatgacggacagggtaagcgaggatggggtctcaggctcacgaatcgtaac
ggttccatggcgacaagtcccgtccagccatataccatgcggtctcgaatgcagacagat
gctggccaacagattcgtattcaggaagacaatctcaaacatctcggccaggagatggcc
gagatcagccgaagggagcgtcaggcacaacaagcagttcaacggtgcagggcagaactt
gacaatcaacgcaaagataataggaagctcgaaggtgaccttcgccgaacacaggccgat
atcgagcgtatccaaatggagttggatgcgttcgaaggggtcgacggtagacttaatatt
cttagagcagagctggagtcaaggcgatccgatgaggaatcccttggaaatcagtatggc
gaaatggcactatcgaaacgagacctgaaagccaaaactgagaaggctcgcctgaagctt
gaagaagccaagaatgatcaagaggagttcgaaggcaaagttcaaaaagcatcccaaaaa
attgccgctgctgagaacatgaggcgagttgctgtagccaagaagaacgatgctttcgag
caggtcgacattgagaggaacgaaaggcgtcgcgttgaagaaaagagaggacacaaggca
acagaggtgacgcagttcatcgagcaagcgacagtagcagtaccagagcgcgtgcacatt
ccggaagacgagacatacgacagcattgagcaaaagtacaccaagctcagagaacaactc
aaacaacgggaagcgcgtattggagctacagatgaccaaatattcgaccgttctcacgaa
gctgaagagcgatacaacagtgttcagaggcaaaccaaggacttggacgacactatcacc
tccttgaagcgtgccatccatagccgtctgtatatgtggcgccagttccaacgacagatc
agcgcacgcattcgtatccaattcaactatcttctcagcgagcgaggttttcgaggtaaa
attgacctggaccatagaaaccgcaaggtccacgtccaaattgaacctgacgagacacgc
aagagctcgtcgggaagaaacacaaaaactctttccggtggagagaaatcattctcgtct
atttgtatgctactgtcagtttgggaggcgattggttctccaattcggtgtctcgacgaa
tttgatgtgttcatggacaatgtcaatcgtgccattagcacaaacatgctggtggatgtt
gctcgtcgatcagtttcgcgtcagtacattctgattacccccaatgcaatcgaaggtcgg
gcgaggttggacaaggacgtcaagattattcgacttacggatcctcgacaacgaacactt
gatgatttccaatag
>Fp63
atggctcccaccaaaagatcgaggcgcgatgttgaacaaaacgaagaaattacagatgta
caaagagcgcgatcaaattatagaaacggagattctagaaaacgcgccagggtcactctc
gatgacgaaggaacgatagaacgaaccccccaacccgaggaaacatcaggcgacgagagc
gaggatgacgaggacgaccgtcgacaacgtaacccaccccctcaaactcagtatgaaatg
atgcgagatgacggcttcaggcatcttgagcatgccgactgggatgaccaacaagcgact
cagaagttggcccagcggggtaacactctgggaaacaatatggtgtctgaaagcggtatc
attgaaagcatcacctgctttaacttcatgtgccacgagcgactgcacgtcgatcttggt
ccgctcatcaacttcattgtaggagagaatggaagcgggaagagtgccgtccttaccgcc
ctgacgctctgtctgggtggtaaagccagtgataccaaccgaggaggaagcctcaagtcc
tttgtaaaggagggcactgaacaaggaagcctggttgtaaagatcaagaacgctggctca
gatgcctatcagccagatatatacggtgacactataattgtcgaacgccatttctccaaa
tccggcagtagtggattcaagatcaagagcgccaatggtcgaatcatatcaacaaaaaaa
caggaggttgatgagatctcagaatggtatgcactgcagattggcaaccctttgactgtt
ctgtcgcaggacaatgcgcgtcagtttctcaacgccgcaacgcctgcccaaaaatacaaa
tattttgtatctggtgtgcaactggagcaattagacaacgattacaagatgtcacaggac
acacttgacaaaacgctcatgctcagagatgacctgacctcaaaggttgaacaagtcaga
aaagaaatggaagaagccaaacgtctatctgagacagcacaaaagaacaagacaatgcgc
gagaaagcacggcactacagaaatcagctagtctggttccaggtcgtggaacaagagcag
gcactcgccgaatatgagaaggacctcgtgagacgggcccaaacaatcatcgacaaggag
cagtattgcgaaactacgacagaagagctcagggcgaccgaagagaagctcgaacaacgc
cgtcaagcgaaggaacaactagaacaagacagggagttctatgaagagaacattgccaaa
gcgacggaagcacatcgggaagcaacaaaggacgagtctgagttactcatggaagaacga
gacgcccatcagcgtctcaaaacaattaaagacgatatcaaggcctgcaagtccaagatt
caagaggaggaacgccgattgagtcagtcgactggaaacgctagagccgaaaaggacaat
gagctcgaacaggcccgggataaggaatctttgctaaggcaacaaatggaagagatacac
aacaaccttcctgacctccaagctcggctcagcgaagctgaacaggactcgaagaagctc
tcgcacagcaaagacatcaagcgtaaagacatcgtttctgtcgagcaacaagtccgagaa
atcaaggcaacaaccggaggccggtttgatggctacgataaagagattcgtgatgtggtc
aacgcaatcgagaatgaacgtgggtgggaacaaaaacccgtcgggcctattggagcacac
atacgattatcaaagcccgagtggtcaggcattctggagcggactcttggcgaagggctt
aatgcatttgtcgtcaggagtaagtcggaccaaacaagactatccaatttgatgcgccga
ttccgcctcaagaaacaaccaccaatttatattgcctatggcggcaaaatcgacacaagc
agccaggagccggatccagccttcgataccattcttagggttcttcaatttgatgatgat
attgtcagatcccagctcattattggcaatcaaatcgagaagattattcttattcgtgat
cgagaagaggctcagaaagttatggtcgaaggtgttcctccgcgcaacgtaggggcttgt
ctctgtttccatgacggacagggtaagcgaggatggggtctcaggctcacgaatcgtaac
ggttccatggcgacaagtcccgtccagccatataccatgcggtctcgaatgcagacagat
gctggccaacagattcgtattcaggaagacaatctcaaacatctcggccaggagatggcc
gagatcagccgaagggagcgtcaggcacaacaagcagttcaacggtgcagggcagaactt
gacaatcaacgcaaagataataggaagctcgaaggtgaccttcgccgaacacaggccgat
atcgagcgtatccaaatggagttggatgcgttcgaaggggtcgacggtagacttaatatt
cttagagcagagctggagtcaaggcgatccgatgaggaatcccttggaaatcagtatggc
gaaatggcactatcgaaacgagacctgaaagccaaaactgagaaggctcgcctgaagctt
gaagaagccaagaatgatcaagaggagttcgaaggcaaagttcaaaaagcatcccaaaaa
attgccgctgctgagaacatgaggcgagttgctgtagccaagaagaacgatgctttcgag
caggtcgacattgagaggaacgaaaggcgtcgcgttgaagaaaagagaggacacaaggca
acagaggtgacgcagttcatcgagcaagcgacagtagcagtaccagagcgcgtgcacatt
ccggaagacgagacatacgacagcattgagcaaaagtacaccaagctcagagaacaactc
aaacaacgggaagcgcgtattggagctacagatgaccaaatattcgaccgttctcacgaa
gctgaagagcgatacaacagtgttcagaggcaaaccaaggacttggacgacactatcacc
tccttgaagcgtgccatccatagccgtctgtatatgtggcgccagttccaacgacagatc
agcgcacgcattcgtatccaattcaactatcttctcagcgagcgaggttttcgaggtaaa
attgacctggaccatagaaaccgcaaggtccacgtccaaattgaacctgacgagacacgc
aagagctcgtcgggaagaaacacaaaaactctttccggtggagagaaatcattctcgtct
atttgtatgctactgtcagtttgggaggcgattggttctccaattcggtgtctcgacgaa
tttgatgtgttcatggacaatgtcaatcgtgccattagcacaaacatgctggtggatgtt
gctcgtcgatcagtttcgcgtcagtacattctgattacccccaatgcaatcgaaggtcgg
gcgaggttggacaaggacgtcaagattattcgacttacggatcctcgacaacgaacactt
gatgatttccaatag
>Fp65
atggctcccaccaaaagatcgaggcgcgatgttgaacaaaacgaagaaattacagatgta
caaagagcgcgatcaaattatagaaacggagattctagaaaacgcgccagggtcactctc
gatgacgaaggaacgatagaacgaaccccccaacccgaggaaacatcaggcgacgagagc
gaggatgacgaggacgaccgtcgacaacgtaacccaccccctcaaactcagtatgaaatg
atgcgagatgacggcttcaggcatcttgagcatgccgactgggatgaccaacaagcgact
cagaagttggcccagcggggtaacactctgggaaacaatatggtgtctgaaagcggtatc
attgaaagcatcacctgctttaacttcatgtgccacgagcgactgcacgtcgatcttggt
ccgctcatcaacttcattgtaggagagaatggaagcgggaagagtgccgtccttaccgcc
ctgacgctctgtctgggtggtaaagccagtgataccaaccgaggaggaagcctcaagtcc
tttgtaaaggagggcactgaacaaggaagcctggttgtaaagatcaagaacgctggctca
gatgcctatcagccagatatatacggtgacactataattgtcgaacgccatttctccaaa
tccggcagtagtggattcaagatcaagagcgccaatggtcgaatcatatcaacaaaaaaa
caggaggttgatgagatctcagaatggtatgcactgcagattggcaaccctttgactgtt
ctgtcgcaggacaatgcgcgtcagtttctcaacgccgcaacgcctgcccaaaaatacaaa
tattttgtatctggtgtgcaactggagcaattagacaacgattacaagatgtcacaggac
acacttgacaaaacgctcatgctcagagatgacctgacctcaaaggttgaacaagtcaga
aaagaaatggaagaagccaaacgtctatctgagacagcacaaaagaacaagacaatgcgc
gagaaagcacggcactacagaaatcagctagtctggttccaggtcgtggaacaagagcag
gcactcgccgaatatgagaaggacctcgtgagacgggcccaaacaatcatcgacaaggag
cagtattgcgaaactacgacagaagagctcagggcgaccgaagagaagctcgaacaacgc
cgtcaagcgaaggaacaactagaacaagacagggagttctatgaagagaacattgccaaa
gcgacggaagcacatcgggaagcaacaaaggacgagtctgagttactcatggaagaacga
gacgcccatcagcgtctcaaaacaattaaagacgatatcaaggcctgcaagtccaagatt
caagaggaggaacgccgattgagtcagtcgactggaaacgctagagccgaaaaggacaat
gagctcgaacaggcccgggataaggaatctttgctaaggcaacaaatggaagagatacac
aacaaccttcctgacctccaagctcggctcagcgaagctgaacaggactcgaagaagctc
tcgcacagcaaagacatcaagcgtaaagacatcgtttctgtcgagcaacaagtccgagaa
atcaaggcaacaaccggaggccggtttgatggctacgataaagagattcgtgatgtggtc
aacgcaatcgagaatgaacgtgggtgggaacaaaaacccgtcgggcctattggagcacac
atacgattatcaaagcccgagtggtcaggcattctggagcggactcttggcgaagggctt
aatgcatttgtcgtcaggagtaagtcggaccaaacaagactatccaatttgatgcgccga
ttccgcctcaagaaacaaccaccaatttatattgcctatggcggcaaaatcgacacaagc
agccaggagccggatccagccttcgataccattcttagggttcttcaatttgatgatgat
attgtcagatcccagctcattattggcaatcaaatcgagaagattattcttattcgtgat
cgagaagaggctcagaaagttatggtcgaaggtgttcctccgcgcaacgtaggggcttgt
ctctgtttccatgacggacagggtaagcgaggatggggtctcaggctcacgaatcgtaac
ggttccatggcgacaagtcccgtccagccatataccatgcggtctcgaatgcagacagat
gctggccaacagattcgtattcaggaagacaatctcaaacatctcggccaggagatggcc
gagatcagccgaagggagcgtcaggcacaacaagcagttcaacggtgcagggcagaactt
gacaatcaacgcaaagataataggaagctcgaaggtgaccttcgccgaacacaggccgat
atcgagcgtatccaaatggagttggatgcgttcgaaggggtcgacggtagacttaatatt
cttagagcagagctggagtcaaggcgatccgatgaggaatcccttggaaatcagtatggc
gaaatggcactatcgaaacgagacctgaaagccaaaactgagaaggctcgcctgaagctt
gaagaagccaagaatgatcaagaggagttcgaaggcaaagttcaaaaagcatcccaaaaa
attgccgctgctgagaacatgaggcgagttgctgtagccaagaagaacgatgctttcgag
caggtcgacattgagaggaacgaaaggcgtcgcgttgaagaaaagagaggacacaaggca
acagaggtgacgcagttcatcgagcaagcgacagtagcagtaccagagcgcgtgcacatt
ccggaagacgagacatacgacagcattgagcaaaagtacaccaagctcagagaacaactc
aaacaacgggaagcgcgtattggagctacagatgaccaaatattcgaccgttctcacgaa
gctgaagagcgatacaacagtgttcagaggcaaaccaaggacttggacgacactatcacc
tccttgaagcgtgccatccatagccgtctgtatatgtggcgccagttccaacgacagatc
agcgcacgcattcgtatccaattcaactatcttctcagcgagcgaggttttcgaggtaaa
attgacctggaccatagaaaccgcaaggtccacgtccaaattgaacctgacgagacacgc
aagagctcgtcgggaagaaacacaaaaactctttccggtggagagaaatcattctcgtct
atttgtatgctactgtcagtttgggaggcgattggttctccaattcggtgtctcgacgaa
tttgatgtgttcatggacaatgtcaatcgtgccattagcacaaacatgctggtggatgtt
gctcgtcgatcagtttcgcgtcagtacattctgattacccccaatgcaatcgaaggtcgg
gcgaggttggacaaggacgtcaagattattcgacttacggatcctcgacaacgaacactt
gatgatttccaatag
>Fp66
atggctcccaccaaaagatcgaggcgcgatgttgaacaaaacgaagaaattacagatgta
caaagagcgcgatcaaattatagaaacggagattctagaaaacgcgccagggtcactctc
gatgacgaaggaacgatagaacgaaccccccaacccgaggaaacatcaggcgacgagagc
gaggatgacgaggacgaccgtcgacaacgtaacccaccccctcaaactcagtatgaaatg
atgcgagatgacggcttcaggcatcttgagcatgccgactgggatgaccaacaagcgact
cagaagttggcccagcggggtaacactctgggaaacaatatggtgtctgaaagcggtatc
attgaaagcatcacctgctttaacttcatgtgccacgagcgactgcacgtcgatcttggt
ccgctcatcaacttcattgtaggagagaatggaagcgggaagagtgccgtccttaccgcc
ctgacgctctgtctgggtggtaaagccagtgataccaaccgaggaggaagcctcaagtcc
tttgtaaaggagggcactgaacaaggaagcctggttgtaaagatcaagaacgctggctca
gatgcctatcagccagatatatacggtgacactataattgtcgaacgccatttctccaaa
tccggcagtagtggattcaagatcaagagcgccaatggtcgaatcatatcaacaaaaaaa
caggaggttgatgagatctcagaatggtatgcactgcagattggcaaccctttgactgtt
ctgtcgcaggacaatgcgcgtcagtttctcaacgccgcaacgcctgcccaaaaatacaaa
tattttgtatctggtgtgcaactggagcaattagacaacgattacaagatgtcacaggac
acacttgacaaaacgctcatgctcagagatgacctgacctcaaaggttgaacaagtcaga
aaagaaatggaagaagccaaacgtctatctgagacagcacaaaagaacaagacaatgcgc
gagaaagcacggcactacagaaatcagctagtctggttccaggtcgtggaacaagagcag
gcactcgccgaatatgagaaggacctcgtgagacgggcccaaacaatcatcgacaaggag
cagtattgcgaaactacgacagaagagctcagggcgaccgaagagaagctcgaacaacgc
cgtcaagcgaaggaacaactagaacaagacagggagttctatgaagagaacattgccaaa
gcgacggaagcacatcgggaagcaacaaaggacgagtctgagttactcatggaagaacga
gacgcccatcagcgtctcaaaacaattaaagacgatatcaaggcctgcaagtccaagatt
caagaggaggaacgccgattgagtcagtcgactggaaacgctagagccgaaaaggacaat
gagctcgaacaggcccgggataaggaatctttgctaaggcaacaaatggaagagatacac
aacaaccttcctgacctccaagctcggctcagcgaagctgaacaggactcgaagaagctc
tcgcacagcaaagacatcaagcgtaaagacatcgtttctgtcgagcaacaagtccgagaa
atcaaggcaacaaccggaggccggtttgatggctacgataaagagattcgtgatgtggtc
aacgcaatcgagaatgaacgtgggtgggaacaaaaacccgtcgggcctattggagcacac
atacgattatcaaagcccgagtggtcaggcattctggagcggactcttggcgaagggctt
aatgcatttgtcgtcaggagtaagtcggaccaaacaagactatccaatttgatgcgccga
ttccgcctcaagaaacaaccaccaatttatattgcctatggcggcaaaatcgacacaagc
agccaggagccggatccagccttcgataccattcttagggttcttcaatttgatgatgat
attgtcagatcccagctcattattggcaatcaaatcgagaagattattcttattcgtgat
cgagaagaggctcagaaagttatggtcgaaggtgttcctccgcgcaacgtaggggcttgt
ctctgtttccatgacggacagggtaagcgaggatggggtctcaggctcacgaatcgtaac
ggttccatggcgacaagtcccgtccagccatataccatgcggtctcgaatgcagacagat
gctggccaacagattcgtattcaggaagacaatctcaaacatctcggccaggagatggcc
gagatcagccgaagggagcgtcaggcacaacaagcagttcaacggtgcagggcagaactt
gacaatcaacgcaaagataataggaagctcgaaggtgaccttcgccgaacacaggccgat
atcgagcgtatccaaatggagttggatgcgttcgaaggggtcgacggtagacttaatatt
cttagagcagagctggagtcaaggcgatccgatgaggaatcccttggaaatcagtatggc
gaaatggcactatcgaaacgagacctgaaagccaaaactgagaaggctcgcctgaagctt
gaagaagccaagaatgatcaagaggagttcgaaggcaaagttcaaaaagcatcccaaaaa
attgccgctgctgagaacatgaggcgagttgctgtagccaagaagaacgatgctttcgag
caggtcgacattgagaggaacgaaaggcgtcgcgttgaagaaaagagaggacacaaggca
acagaggtgacgcagttcatcgagcaagcgacagtagcagtaccagagcgcgtgcacatt
ccggaagacgagacatacgacagcattgagcaaaagtacaccaagctcagagaacaactc
aaacaacgggaagcgcgtattggagctacagatgaccaaatattcgaccgttctcacgaa
gctgaagagcgatacaacagtgttcagaggcaaaccaaggacttggacgacactatcacc
tccttgaagcgtgccatccatagccgtctgtatatgtggcgccagttccaacgacagatc
agcgcacgcattcgtatccaattcaactatcttctcagcgagcgaggttttcgaggtaaa
attgacctggaccatagaaaccgcaaggtccacgtccaaattgaacctgacgagacacgc
aagagctcgtcgggaagaaacacaaaaactctttccggtggagagaaatcattctcgtct
atttgtatgctactgtcagtttgggaggcgattggttctccaattcggtgtctcgacgaa
tttgatgtgttcatggacaatgtcaatcgtgccattagcacaaacatgctggtggatgtt
gctcgtcgatcagtttcgcgtcagtacattctgattacccccaatgcaatcgaaggtcgg
gcgaggttggacaaggacgtcaagattattcgacttacggatcctcgacaacgaacactt
gatgatttccaatag
>Fp72
atggctcccaccaaaagatcgaggcgcgatgttgaacaaaacgaagaaattacagatgta
caaagagcgcgatcaaattatagaaacggagattctagaaaacgcgccagggtcactctc
gatgacgaaggaacgatagaacgaaccccccaacccgaggaaacatcaggcgacgagagc
gaggatgacgaggacgaccgtcgacaacgtaacccaccccctcaaactcagtatgaaatg
atgcgagatgacggcttcaggcatcttgagcatgccgactgggatgaccaacaagcgact
cagaagttggcccagcggggtaacactctgggaaacaatatggtgtctgaaagcggtatc
attgaaagcatcacctgctttaacttcatgtgccacgagcgactgcacgtcgatcttggt
ccgctcatcaacttcattgtaggagagaatggaagcgggaagagtgccgtccttaccgcc
ctgacgctctgtctgggtggtaaagccagtgataccaaccgaggaggaagcctcaagtcc
tttgtaaaggagggcactgaacaaggaagcctggttgtaaagatcaagaacgctggctca
gatgcctatcagccagatatatacggtgacactataattgtcgaacgccatttctccaaa
tccggcagtagtggattcaagatcaagagcgccaatggtcgaatcatatcaacaaaaaaa
caggaggttgatgagatctcagaatggtatgcactgcagattggcaaccctttgactgtt
ctgtcgcaggacaatgcgcgtcagtttctcaacgccgcaacgcctgcccaaaaatacaaa
tattttgtatctggtgtgcaactggagcaattagacaacgattacaagatgtcacaggac
acacttgacaaaacgctcatgctcagagatgacctgacctcaaaggttgaacaagtcaga
aaagaaatggaagaagccaaacgtctatctgagacagcacaaaagaacaagacaatgcgc
gagaaagcacggcactacagaaatcagctagtctggttccaggtcgtggaacaagagcag
gcactcgccgaatatgagaaggacctcgtgagacgggcccaaacaatcatcgacaaggag
cagtattgcgaaactacgacagaagagctcagggcgaccgaagagaagctcgaacaacgc
cgtcaagcgaaggaacaactagaacaagacagggagttctatgaagagaacattgccaaa
gcgacggaagcacatcgggaagcaacaaaggacgagtctgagttactcatggaagaacga
gacgcccatcagcgtctcaaaacaattaaagacgatatcaaggcctgcaagtccaagatt
caagaggaggaacgccgattgagtcagtcgactggaaacgctagagccgaaaaggacaat
gagctcgaacaggcccgggataaggaatctttgctaaggcaacaaatggaagagatacac
aacaaccttcctgacctccaagctcggctcagcgaagctgaacaggactcgaagaagctc
tcgcacagcaaagacatcaagcgtaaagacatcgtttctgtcgagcaacaagtccgagaa
atcaaggcaacaaccggaggccggtttgatggctacgataaagagattcgtgatgtggtc
aacgcaatcgagaatgaacgtgggtgggaacaaaaacccgtcgggcctattggagcacac
atacgattatcaaagcccgagtggtcaggcattctggagcggactcttggcgaagggctt
aatgcatttgtcgtcaggagtaagtcggaccaaacaagactatccaatttgatgcgccga
ttccgcctcaagaaacaaccaccaatttatattgcctatggcggcaaaatcgacacaagc
agccaggagccggatccagccttcgataccattcttagggttcttcaatttgatgatgat
attgtcagatcccagctcattattggcaatcaaatcgagaagattattcttattcgtgat
cgagaagaggctcagaaagttatggtcgaaggtgttcctccgcgcaacgtaggggcttgt
ctctgtttccatgacggacagggtaagcgaggatggggtctcaggctcacgaatcgtaac
ggttccatggcgacaagtcccgtccagccatataccatgcggtctcgaatgcagacagat
gctggccaacagattcgtattcaggaagacaatctcaaacatctcggccaggagatggcc
gagatcagccgaagggagcgtcaggcacaacaagcagttcaacggtgcagggcagaactt
gacaatcaacgcaaagataataggaagctcgaaggtgaccttcgccgaacacaggccgat
atcgagcgtatccaaatggagttggatgcgttcgaaggggtcgacggtagacttaatatt
cttagagcagagctggagtcaaggcgatccgatgaggaatcccttggaaatcagtatggc
gaaatggcactatcgaaacgagacctgaaagccaaaactgagaaggctcgcctgaagctt
gaagaagccaagaatgatcaagaggagttcgaaggcaaagttcaaaaagcatcccaaaaa
attgccgctgctgagaacatgaggcgagttgctgtagccaagaagaacgatgctttcgag
caggtcgacattgagaggaacgaaaggcgtcgcgttgaagaaaagagaggacacaaggca
acagaggtgacgcagttcatcgagcaagcgacagtagcagtaccagagcgcgtgcacatt
ccggaagacgagacatacgacagcattgagcaaaagtacaccaagctcagagaacaactc
aaacaacgggaagcgcgtattggagctacagatgaccaaatattcgaccgttctcacgaa
gctgaagagcgatacaacagtgttcagaggcaaaccaaggacttggacgacactatcacc
tccttgaagcgtgccatccatagccgtctgtatatgtggcgccagttccaacgacagatc
agcgcacgcattcgtatccaattcaactatcttctcagcgagcgaggttttcgaggtaaa
attgacctggaccatagaaaccgcaaggtccacgtccaaattgaacctgacgagacacgc
aagagctcgtcgggaagaaacacaaaaactctttccggtggagagaaatcattctcgtct
atttgtatgctactgtcagtttgggaggcgattggttctccaattcggtgtctcgacgaa
tttgatgtgttcatggacaatgtcaatcgtgccattagcacaaacatgctggtggatgtt
gctcgtcgatcagtttcgcgtcagtacattctgattacccccaatgcaatcgaaggtcgg
gcgaggttggacaaggacgtcaagattattcgacttacggatcctcgacaacgaacactt
gatgatttccaatag
>Fp73
atggctcccaccaaaagatcgaggcgcgatgttgaacaaaacgaagaaattacagatgta
caaagagcgcgatcaaattatagaaacggagattctagaaaacgcgccagggtcactctc
gatgacgaaggaacgatagaacgaaccccccaacccgaggaaacatcaggcgacgagagc
gaggatgacgaggacgaccgtcgacaacgtaacccaccccctcaaactcagtatgaaatg
atgcgagatgacggcttcaggcatcttgagcatgccgactgggatgaccaacaagcgact
cagaagttggcccagcggggtaacactctgggaaacaatatggtgtctgaaagcggtatc
attgaaagcatcacctgctttaacttcatgtgccacgagcgactgcacgtcgatcttggt
ccgctcatcaacttcattgtaggagagaatggaagcgggaagagtgccgtccttaccgcc
ctgacgctctgtctgggtggtaaagccagtgataccaaccgaggaggaagcctcaagtcc
tttgtaaaggagggcactgaacaaggaagcctggttgtaaagatcaagaacgctggctca
gatgcctatcagccagatatatacggtgacactataattgtcgaacgccatttctccaaa
tccggcagtagtggattcaagatcaagagcgccaatggtcgaatcatatcaacaaaaaaa
caggaggttgatgagatctcagaatggtatgcactgcagattggcaaccctttgactgtt
ctgtcgcaggacaatgcgcgtcagtttctcaacgccgcaacgcctgcccaaaaatacaaa
tattttgtatctggtgtgcaactggagcaattagacaacgattacaagatgtcacaggac
acacttgacaaaacgctcatgctcagagatgacctgacctcaaaggttgaacaagtcaga
aaagaaatggaagaagccaaacgtctatctgagacagcacaaaagaacaagacaatgcgc
gagaaagcacggcactacagaaatcagctagtctggttccaggtcgtggaacaagagcag
gcactcgccgaatatgagaaggacctcgtgagacgggcccaaacaatcatcgacaaggag
cagtattgcgaaactacgacagaagagctcagggcgaccgaagagaagctcgaacaacgc
cgtcaagcgaaggaacaactagaacaagacagggagttctatgaagagaacattgccaaa
gcgacggaagcacatcgggaagcaacaaaggacgagtctgagttactcatggaagaacga
gacgcccatcagcgtctcaaaacaattaaagacgatatcaaggcctgcaagtccaagatt
caagaggaggaacgccgattgagtcagtcgactggaaacgctagagccgaaaaggacaat
gagctcgaacaggcccgggataaggaatctttgctaaggcaacaaatggaagagatacac
aacaaccttcctgacctccaagctcggctcagcgaagctgaacaggactcgaagaagctc
tcgcacagcaaagacatcaagcgtaaagacatcgtttctgtcgagcaacaagtccgagaa
atcaaggcaacaaccggaggccggtttgatggctacgataaagagattcgtgatgtggtc
aacgcaatcgagaatgaacgtgggtgggaacaaaaacccgtcgggcctattggagcacac
atacgattatcaaagcccgagtggtcaggcattctggagcggactcttggcgaagggctt
aatgcatttgtcgtcaggagtaagtcggaccaaacaagactatccaatttgatgcgccga
ttccgcctcaagaaacaaccaccaatttatattgcctatggcggcaaaatcgacacaagc
agccaggagccggatccagccttcgataccattcttagggttcttcaatttgatgatgat
attgtcagatcccagctcattattggcaatcaaatcgagaagattattcttattcgtgat
cgagaagaggctcagaaagttatggtcgaaggtgttcctccgcgcaacgtaggggcttgt
ctctgtttccatgacggacagggtaagcgaggatggggtctcaggctcacgaatcgtaac
ggttccatggcgacaagtcccgtccagccatataccatgcggtctcgaatgcagacagat
gctggccaacagattcgtattcaggaagacaatctcaaacatctcggccaggagatggcc
gagatcagccgaagggagcgtcaggcacaacaagcagttcaacggtgcagggcagaactt
gacaatcaacgcaaagataataggaagctcgaaggtgaccttcgccgaacacaggccgat
atcgagcgtatccaaatggagttggatgcgttcgaaggggtcgacggtagacttaatatt
cttagagcagagctggagtcaaggcgatccgatgaggaatcccttggaaatcagtatggc
gaaatggcactatcgaaacgagacctgaaagccaaaactgagaaggctcgcctgaagctt
gaagaagccaagaatgatcaagaggagttcgaaggcaaagttcaaaaagcatcccaaaaa
attgccgctgctgagaacatgaggcgagttgctgtagccaagaagaacgatgctttcgag
caggtcgacattgagaggaacgaaaggcgtcgcgttgaagaaaagagaggacacaaggca
acagaggtgacgcagttcatcgagcaagcgacagtagcagtaccagagcgcgtgcacatt
ccggaagacgagacatacgacagcattgagcaaaagtacaccaagctcagagaacaactc
aaacaacgggaagcgcgtattggagctacagatgaccaaatattcgaccgttctcacgaa
gctgaagagcgatacaacagtgttcagaggcaaaccaaggacttggacgacactatcacc
tccttgaagcgtgccatccatagccgtctgtatatgtggcgccagttccaacgacagatc
agcgcacgcattcgtatccaattcaactatcttctcagcgagcgaggttttcgaggtaaa
attgacctggaccatagaaaccgcaaggtccacgtccaaattgaacctgacgagacacgc
aagagctcgtcgggaagaaacacaaaaactctttccggtggagagaaatcattctcgtct
atttgtatgctactgtcagtttgggaggcgattggttctccaattcggtgtctcgacgaa
tttgatgtgttcatggacaatgtcaatcgtgccattagcacaaacatgctggtggatgtt
gctcgtcgatcagtttcgcgtcagtacattctgattacccccaatgcaatcgaaggtcgg
gcgaggttggacaaggacgtcaagattattcgacttacggatcctcgacaacgaacactt
gatgatttccaatag
>Fp76
atggctcccaccaaaagatcgaggcgcgatgttgaacaaaacgaagaaattacagatgta
caaagagcgcgatcaaattatagaaacggagattctagaaaacgcgccagggtcactctc
gatgacgaaggaacgatagaacgaaccccccaacccgaggaaacatcaggcgacgagagc
gaggatgacgaggacgaccgtcgacaacgtaacccaccccctcaaactcagtatgaaatg
atgcgagatgacggcttcaggcatcttgagcatgccgactgggatgaccaacaagcgact
cagaagttggcccagcggggtaacactctgggaaacaatatggtgtctgaaagcggtatc
attgaaagcatcacctgctttaacttcatgtgccacgagcgactgcacgtcgatcttggt
ccgctcatcaacttcattgtaggagagaatggaagcgggaagagtgccgtccttaccgcc
ctgacgctctgtctgggtggtaaagccagtgataccaaccgaggaggaagcctcaagtcc
tttgtaaaggagggcactgaacaaggaagcctggttgtaaagatcaagaacgctggctca
gatgcctatcagccagatatatacggtgacactataattgtcgaacgccatttctccaaa
tccggcagtagtggattcaagatcaagagcgccaatggtcgaatcatatcaacaaaaaaa
caggaggttgatgagatctcagaatggtatgcactgcagattggcaaccctttgactgtt
ctgtcgcaggacaatgcgcgtcagtttctcaacgccgcaacgcctgcccaaaaatacaaa
tattttgtatctggtgtgcaactggagcaattagacaacgattacaagatgtcacaggac
acacttgacaaaacgctcatgctcagagatgacctgacctcaaaggttgaacaagtcaga
aaagaaatggaagaagccaaacgtctatctgagacagcacaaaagaacaagacaatgcgc
gagaaagcacggcactacagaaatcagctagtctggttccaggtcgtggaacaagagcag
gcactcgccgaatatgagaaggacctcgtgagacgggcccaaacaatcatcgacaaggag
cagtattgcgaaactacgacagaagagctcagggcgaccgaagagaagctcgaacaacgc
cgtcaagcgaaggaacaactagaacaagacagggagttctatgaagagaacattgccaaa
gcgacggaagcacatcgggaagcaacaaaggacgagtctgagttactcatggaagaacga
gacgcccatcagcgtctcaaaacaattaaagacgatatcaaggcctgcaagtccaagatt
caagaggaggaacgccgattgagtcagtcgactggaaacgctagagccgaaaaggacaat
gagctcgaacaggcccgggataaggaatctttgctaaggcaacaaatggaagagatacac
aacaaccttcctgacctccaagctcggctcagcgaagctgaacaggactcgaagaagctc
tcgcacagcaaagacatcaagcgtaaagacatcgtttctgtcgagcaacaagtccgagaa
atcaaggcaacaaccggaggccggtttgatggctacgataaagagattcgtgatgtggtc
aacgcaatcgagaatgaacgtgggtgggaacaaaaacccgtcgggcctattggagcacac
atacgattatcaaagcccgagtggtcaggcattctggagcggactcttggcgaagggctt
aatgcatttgtcgtcaggagtaagtcggaccaaacaagactatccaatttgatgcgccga
ttccgcctcaagaaacaaccaccaatttatattgcctatggcggcaaaatcgacacaagc
agccaggagccggatccagccttcgataccattcttagggttcttcaatttgatgatgat
attgtcagatcccagctcattattggcaatcaaatcgagaagattattcttattcgtgat
cgagaagaggctcagaaagttatggtcgaaggtgttcctccgcgcaacgtaggggcttgt
ctctgtttccatgacggacagggtaagcgaggatggggtctcaggctcacgaatcgtaac
ggttccatggcgacaagtcccgtccagccatataccatgcggtctcgaatgcagacagat
gctggccaacagattcgtattcaggaagacaatctcaaacatctcggccaggagatggcc
gagatcagccgaagggagcgtcaggcacaacaagcagttcaacggtgcagggcagaactt
gacaatcaacgcaaagataataggaagctcgaaggtgaccttcgccgaacacaggccgat
atcgagcgtatccaaatggagttggatgcgttcgaaggggtcgacggtagacttaatatt
cttagagcagagctggagtcaaggcgatccgatgaggaatcccttggaaatcagtatggc
gaaatggcactatcgaaacgagacctgaaagccaaaactgagaaggctcgcctgaagctt
gaagaagccaagaatgatcaagaggagttcgaaggcaaagttcaaaaagcatcccaaaaa
attgccgctgctgagaacatgaggcgagttgctgtagccaagaagaacgatgctttcgag
caggtcgacattgagaggaacgaaaggcgtcgcgttgaagaaaagagaggacacaaggca
acagaggtgacgcagttcatcgagcaagcgacagtagcagtaccagagcgcgtgcacatt
ccggaagacgagacatacgacagcattgagcaaaagtacaccaagctcagagaacaactc
aaacaacgggaagcgcgtattggagctacagatgaccaaatattcgaccgttctcacgaa
gctgaagagcgatacaacagtgttcagaggcaaaccaaggacttggacgacactatcacc
tccttgaagcgtgccatccatagccgtctgtatatgtggcgccagttccaacgacagatc
agcgcacgcattcgtatccaattcaactatcttctcagcgagcgaggttttcgaggtaaa
attgacctggaccatagaaaccgcaaggtccacgtccaaattgaacctgacgagacacgc
aagagctcgtcgggaagaaacacaaaaactctttccggtggagagaaatcattctcgtct
atttgtatgctactgtcagtttgggaggcgattggttctccaattcggtgtctcgacgaa
tttgatgtgttcatggacaatgtcaatcgtgccattagcacaaacatgctggtggatgtt
gctcgtcgatcagtttcgcgtcagtacattctgattacccccaatgcaatcgaaggtcgg
gcgaggttggacaaggacgtcaagattattcgacttacggatcctcgacaacgaacactt
gatgatttccaatag
>Fp78
atggctcccaccaaaagatcgaggcgcgatgttgaacaaaacgaagaaattacagatgta
caaagagcgcgatcaaattatagaaacggagattctagaaaacgcgccagggtcactctc
gatgacgaaggaacgatagaacgaaccccccaacccgaggaaacatcaggcgacgagagc
gaggatgacgaggacgaccgtcgacaacgtaacccaccccctcaaactcagtatgaaatg
atgcgagatgacggcttcaggcatcttgagcatgccgactgggatgaccaacaagcgact
cagaagttggcccagcggggtaacactctgggaaacaatatggtgtctgaaagcggtatc
attgaaagcatcacctgctttaacttcatgtgccacgagcgactgcacgtcgatcttggt
ccgctcatcaacttcattgtaggagagaatggaagcgggaagagtgccgtccttaccgcc
ctgacgctctgtctgggtggtaaagccagtgataccaaccgaggaggaagcctcaagtcc
tttgtaaaggagggcactgaacaaggaagcctggttgtaaagatcaagaacgctggctca
gatgcctatcagccagatatatacggtgacactataattgtcgaacgccatttctccaaa
tccggcagtagtggattcaagatcaagagcgccaatggtcgaatcatatcaacaaaaaaa
caggaggttgatgagatctcagaatggtatgcactgcagattggcaaccctttgactgtt
ctgtcgcaggacaatgcgcgtcagtttctcaacgccgcaacgcctgcccaaaaatacaaa
tattttgtatctggtgtgcaactggagcaattagacaacgattacaagatgtcacaggac
acacttgacaaaacgctcatgctcagagatgacctgacctcaaaggttgaacaagtcaga
aaagaaatggaagaagccaaacgtctatctgagacagcacaaaagaacaagacaatgcgc
gagaaagcacggcactacagaaatcagctagtctggttccaggtcgtggaacaagagcag
gcactcgccgaatatgagaaggacctcgtgagacgggcccaaacaatcatcgacaaggag
cagtattgcgaaactacgacagaagagctcagggcgaccgaagagaagctcgaacaacgc
cgtcaagcgaaggaacaactagaacaagacagggagttctatgaagagaacattgccaaa
gcgacggaagcacatcgggaagcaacaaaggacgagtctgagttactcatggaagaacga
gacgcccatcagcgtctcaaaacaattaaagacgatatcaaggcctgcaagtccaagatt
caagaggaggaacgccgattgagtcagtcgactggaaacgctagagccgaaaaggacaat
gagctcgaacaggcccgggataaggaatctttgctaaggcaacaaatggaagagatacac
aacaaccttcctgacctccaagctcggctcagcgaagctgaacaggactcgaagaagctc
tcgcacagcaaagacatcaagcgtaaagacatcgtttctgtcgagcaacaagtccgagaa
atcaaggcaacaaccggaggccggtttgatggctacgataaagagattcgtgatgtggtc
aacgcaatcgagaatgaacgtgggtgggaacaaaaacccgtcgggcctattggagcacac
atacgattatcaaagcccgagtggtcaggcattctggagcggactcttggcgaagggctt
aatgcatttgtcgtcaggagtaagtcggaccaaacaagactatccaatttgatgcgccga
ttccgcctcaagaaacaaccaccaatttatattgcctatggcggcaaaatcgacacaagc
agccaggagccggatccagccttcgataccattcttagggttcttcaatttgatgatgat
attgtcagatcccagctcattattggcaatcaaatcgagaagattattcttattcgtgat
cgagaagaggctcagaaagttatggtcgaaggtgttcctccgcgcaacgtaggggcttgt
ctctgtttccatgacggacagggtaagcgaggatggggtctcaggctcacgaatcgtaac
ggttccatggcgacaagtcccgtccagccatataccatgcggtctcgaatgcagacagat
gctggccaacagattcgtattcaggaagacaatctcaaacatctcggccaggagatggcc
gagatcagccgaagggagcgtcaggcacaacaagcagttcaacggtgcagggcagaactt
gacaatcaacgcaaagataataggaagctcgaaggtgaccttcgccgaacacaggccgat
atcgagcgtatccaaatggagttggatgcgttcgaaggggtcgacggtagacttaatatt
cttagagcagagctggagtcaaggcgatccgatgaggaatcccttggaaatcagtatggc
gaaatggcactatcgaaacgagacctgaaagccaaaactgagaaggctcgcctgaagctt
gaagaagccaagaatgatcaagaggagttcgaaggcaaagttcaaaaagcatcccaaaaa
attgccgctgctgagaacatgaggcgagttgctgtagccaagaagaacgatgctttcgag
caggtcgacattgagaggaacgaaaggcgtcgcgttgaagaaaagagaggacacaaggca
acagaggtgacgcagttcatcgagcaagcgacagtagcagtaccagagcgcgtgcacatt
ccggaagacgagacatacgacagcattgagcaaaagtacaccaagctcagagaacaactc
aaacaacgggaagcgcgtattggagctacagatgaccaaatattcgaccgttctcacgaa
gctgaagagcgatacaacagtgttcagaggcaaaccaaggacttggacgacactatcacc
tccttgaagcgtgccatccatagccgtctgtatatgtggcgccagttccaacgacagatc
agcgcacgcattcgtatccaattcaactatcttctcagcgagcgaggttttcgaggtaaa
attgacctggaccatagaaaccgcaaggtccacgtccaaattgaacctgacgagacacgc
aagagctcgtcgggaagaaacacaaaaactctttccggtggagagaaatcattctcgtct
atttgtatgctactgtcagtttgggaggcgattggttctccaattcggtgtctcgacgaa
tttgatgtgttcatggacaatgtcaatcgtgccattagcacaaacatgctggtggatgtt
gctcgtcgatcagtttcgcgtcagtacattctgattacccccaatgcaatcgaaggtcgg
gcgaggttggacaaggacgtcaagattattcgacttacggatcctcgacaacgaacactt
gatgatttccaatag
>Fp81
atggctcccaccaaaagatcgaggcgcgatgttgaacaaaacgaagaaattacagatgta
caaagagcgcgatcaaattatagaaacggagattctagaaaacgcgccagggtcactctc
gatgacgaaggaacgatagaacgaaccccccaacccgaggaaacatcaggcgacgagagc
gaggatgacgaggacgaccgtcgacaacgtaacccaccccctcaaactcagtatgaaatg
atgcgagatgacggcttcaggcatcttgagcatgccgactgggatgaccaacaagcgact
cagaagttggcccagcggggtaacactctgggaaacaatatggtgtctgaaagcggtatc
attgaaagcatcacctgctttaacttcatgtgccacgagcgactgcacgtcgatcttggt
ccgctcatcaacttcattgtaggagagaatggaagcgggaagagtgccgtccttaccgcc
ctgacgctctgtctgggtggtaaagccagtgataccaaccgaggaggaagcctcaagtcc
tttgtaaaggagggcactgaacaaggaagcctggttgtaaagatcaagaacgctggctca
gatgcctatcagccagatatatacggtgacactataattgtcgaacgccatttctccaaa
tccggcagtagtggattcaagatcaagagcgccaatggtcgaatcatatcaacaaaaaaa
caggaggttgatgagatctcagaatggtatgcactgcagattggcaaccctttgactgtt
ctgtcgcaggacaatgcgcgtcagtttctcaacgccgcaacgcctgcccaaaaatacaaa
tattttgtatctggtgtgcaactggagcaattagacaacgattacaagatgtcacaggac
acacttgacaaaacgctcatgctcagagatgacctgacctcaaaggttgaacaagtcaga
aaagaaatggaagaagccaaacgtctatctgagacagcacaaaagaacaagacaatgcgc
gagaaagcacggcactacagaaatcagctagtctggttccaggtcgtggaacaagagcag
gcactcgccgaatatgagaaggacctcgtgagacgggcccaaacaatcatcgacaaggag
cagtattgcgaaactacgacagaagagctcagggcgaccgaagagaagctcgaacaacgc
cgtcaagcgaaggaacaactagaacaagacagggagttctatgaagagaacattgccaaa
gcgacggaagcacatcgggaagcaacaaaggacgagtctgagttactcatggaagaacga
gacgcccatcagcgtctcaaaacaattaaagacgatatcaaggcctgcaagtccaagatt
caagaggaggaacgccgattgagtcagtcgactggaaacgctagagccgaaaaggacaat
gagctcgaacaggcccgggataaggaatctttgctaaggcaacaaatggaagagatacac
aacaaccttcctgacctccaagctcggctcagcgaagctgaacaggactcgaagaagctc
tcgcacagcaaagacatcaagcgtaaagacatcgtttctgtcgagcaacaagtccgagaa
atcaaggcaacaaccggaggccggtttgatggctacgataaagagattcgtgatgtggtc
aacgcaatcgagaatgaacgtgggtgggaacaaaaacccgtcgggcctattggagcacac
atacgattatcaaagcccgagtggtcaggcattctggagcggactcttggcgaagggctt
aatgcatttgtcgtcaggagtaagtcggaccaaacaagactatccaatttgatgcgccga
ttccgcctcaagaaacaaccaccaatttatattgcctatggcggcaaaatcgacacaagc
agccaggagccggatccagccttcgataccattcttagggttcttcaatttgatgatgat
attgtcagatcccagctcattattggcaatcaaatcgagaagattattcttattcgtgat
cgagaagaggctcagaaagttatggtcgaaggtgttcctccgcgcaacgtaggggcttgt
ctctgtttccatgacggacagggtaagcgaggatggggtctcaggctcacgaatcgtaac
ggttccatggcgacaagtcccgtccagccatataccatgcggtctcgaatgcagacagat
gctggccaacagattcgtattcaggaagacaatctcaaacatctcggccaggagatggcc
gagatcagccgaagggagcgtcaggcacaacaagcagttcaacggtgcagggcagaactt
gacaatcaacgcaaagataataggaagctcgaaggtgaccttcgccgaacacaggccgat
atcgagcgtatccaaatggagttggatgcgttcgaaggggtcgacggtagacttaatatt
cttagagcagagctggagtcaaggcgatccgatgaggaatcccttggaaatcagtatggc
gaaatggcactatcgaaacgagacctgaaagccaaaactgagaaggctcgcctgaagctt
gaagaagccaagaatgatcaagaggagttcgaaggcaaagttcaaaaagcatcccaaaaa
attgccgctgctgagaacatgaggcgagttgctgtagccaagaagaacgatgctttcgag
caggtcgacattgagaggaacgaaaggcgtcgcgttgaagaaaagagaggacacaaggca
acagaggtgacgcagttcatcgagcaagcgacagtagcagtaccagagcgcgtgcacatt
ccggaagacgagacatacgacagcattgagcaaaagtacaccaagctcagagaacaactc
aaacaacgggaagcgcgtattggagctacagatgaccaaatattcgaccgttctcacgaa
gctgaagagcgatacaacagtgttcagaggcaaaccaaggacttggacgacactatcacc
tccttgaagcgtgccatccatagccgtctgtatatgtggcgccagttccaacgacagatc
agcgcacgcattcgtatccaattcaactatcttctcagcgagcgaggttttcgaggtaaa
attgacctggaccatagaaaccgcaaggtccacgtccaaattgaacctgacgagacacgc
aagagctcgtcgggaagaaacacaaaaactctttccggtggagagaaatcattctcgtct
atttgtatgctactgtcagtttgggaggcgattggttctccaattcggtgtctcgacgaa
tttgatgtgttcatggacaatgtcaatcgtgccattagcacaaacatgctggtggatgtt
gctcgtcgatcagtttcgcgtcagtacattctgattacccccaatgcaatcgaaggtcgg
gcgaggttggacaaggacgtcaagattattcgacttacggatcctcgacaacgaacactt
gatgatttccaatag
>Fp84
atggctcccaccaaaagatcgaggcgcgatgttgaacaaaacgaagaaattacagatgta
caaagagcgcgatcaaattatagaaacggagattctagaaaacgcgccagggtcactctc
gatgacgaaggaacgatagaacgaaccccccaacccgaggaaacatcaggcgacgagagc
gaggatgacgaggacgaccgtcgacaacgtaacccaccccctcaaactcagtatgaaatg
atgcgagatgacggcttcaggcatcttgagcatgccgactgggatgaccaacaagcgact
cagaagttggcccagcggggtaacactctgggaaacaatatggtgtctgaaagcggtatc
attgaaagcatcacctgctttaacttcatgtgccacgagcgactgcacgtcgatcttggt
ccgctcatcaacttcattgtaggagagaatggaagcgggaagagtgccgtccttaccgcc
ctgacgctctgtctgggtggtaaagccagtgataccaaccgaggaggaagcctcaagtcc
tttgtaaaggagggcactgaacaaggaagcctggttgtaaagatcaagaacgctggctca
gatgcctatcagccagatatatacggtgacactataattgtcgaacgccatttctccaaa
tccggcagtagtggattcaagatcaagagcgccaatggtcgaatcatatcaacaaaaaaa
caggaggttgatgagatctcagaatggtatgcactgcagattggcaaccctttgactgtt
ctgtcgcaggacaatgcgcgtcagtttctcaacgccgcaacgcctgcccaaaaatacaaa
tattttgtatctggtgtgcaactggagcaattagacaacgattacaagatgtcacaggac
acacttgacaaaacgctcatgctcagagatgacctgacctcaaaggttgaacaagtcaga
aaagaaatggaagaagccaaacgtctatctgagacagcacaaaagaacaagacaatgcgc
gagaaagcacggcactacagaaatcagctagtctggttccaggtcgtggaacaagagcag
gcactcgccgaatatgagaaggacctcgtgagacgggcccaaacaatcatcgacaaggag
cagtattgcgaaactacgacagaagagctcagggcgaccgaagagaagctcgaacaacgc
cgtcaagcgaaggaacaactagaacaagacagggagttctatgaagagaacattgccaaa
gcgacggaagcacatcgggaagcaacaaaggacgagtctgagttactcatggaagaacga
gacgcccatcagcgtctcaaaacaattaaagacgatatcaaggcctgcaagtccaagatt
caagaggaggaacgccgattgagtcagtcgactggaaacgctagagccgaaaaggacaat
gagctcgaacaggcccgggataaggaatctttgctaaggcaacaaatggaagagatacac
aacaaccttcctgacctccaagctcggctcagcgaagctgaacaggactcgaagaagctc
tcgcacagcaaagacatcaagcgtaaagacatcgtttctgtcgagcaacaagtccgagaa
atcaaggcaacaaccggaggccggtttgatggctacgataaagagattcgtgatgtggtc
aacgcaatcgagaatgaacgtgggtgggaacaaaaacccgtcgggcctattggagcacac
atacgattatcaaagcccgagtggtcaggcattctggagcggactcttggcgaagggctt
aatgcatttgtcgtcaggagtaagtcggaccaaacaagactatccaatttgatgcgccga
ttccgcctcaagaaacaaccaccaatttatattgcctatggcggcaaaatcgacacaagc
agccaggagccggatccagccttcgataccattcttagggttcttcaatttgatgatgat
attgtcagatcccagctcattattggcaatcaaatcgagaagattattcttattcgtgat
cgagaagaggctcagaaagttatggtcgaaggtgttcctccgcgcaacgtaggggcttgt
ctctgtttccatgacggacagggtaagcgaggatggggtctcaggctcacgaatcgtaac
ggttccatggcgacaagtcccgtccagccatataccatgcggtctcgaatgcagacagat
gctggccaacagattcgtattcaggaagacaatctcaaacatctcggccaggagatggcc
gagatcagccgaagggagcgtcaggcacaacaagcagttcaacggtgcagggcagaactt
gacaatcaacgcaaagataataggaagctcgaaggtgaccttcgccgaacacaggccgat
atcgagcgtatccaaatggagttggatgcgttcgaaggggtcgacggtagacttaatatt
cttagagcagagctggagtcaaggcgatccgatgaggaatcccttggaaatcagtatggc
gaaatggcactatcgaaacgagacctgaaagccaaaactgagaaggctcgcctgaagctt
gaagaagccaagaatgatcaagaggagttcgaaggcaaagttcaaaaagcatcccaaaaa
attgccgctgctgagaacatgaggcgagttgctgtagccaagaagaacgatgctttcgag
caggtcgacattgagaggaacgaaaggcgtcgcgttgaagaaaagagaggacacaaggca
acagaggtgacgcagttcatcgagcaagcgacagtagcagtaccagagcgcgtgcacatt
ccggaagacgagacatacgacagcattgagcaaaagtacaccaagctcagagaacaactc
aaacaacgggaagcgcgtattggagctacagatgaccaaatattcgaccgttctcacgaa
gctgaagagcgatacaacagtgttcagaggcaaaccaaggacttggacgacactatcacc
tccttgaagcgtgccatccatagccgtctgtatatgtggcgccagttccaacgacagatc
agcgcacgcattcgtatccaattcaactatcttctcagcgagcgaggttttcgaggtaaa
attgacctggaccatagaaaccgcaaggtccacgtccaaattgaacctgacgagacacgc
aagagctcgtcgggaagaaacacaaaaactctttccggtggagagaaatcattctcgtct
atttgtatgctactgtcagtttgggaggcgattggttctccaattcggtgtctcgacgaa
tttgatgtgttcatggacaatgtcaatcgtgccattagcacaaacatgctggtggatgtt
gctcgtcgatcagtttcgcgtcagtacattctgattacccccaatgcaatcgaaggtcgg
gcgaggttggacaaggacgtcaagattattcgacttacggatcctcgacaacgaacactt
gatgatttccaatag
>Fp86
atggctcccaccaaaagatcgaggcgcgatgttgaacaaaacgaagaaattacagatgta
caaagagcgcgatcaaattatagaaacggagattctagaaaacgcgccagggtcactctc
gatgacgaaggaacgatagaacgaaccccccaacccgaggaaacatcaggcgacgagagc
gaggatgacgaggacgaccgtcgacaacgtaacccaccccctcaaactcagtatgaaatg
atgcgagatgacggcttcaggcatcttgagcatgccgactgggatgaccaacaagcgact
cagaagttggcccagcggggtaacactctgggaaacaatatggtgtctgaaagcggtatc
attgaaagcatcacctgctttaacttcatgtgccacgagcgactgcacgtcgatcttggt
ccgctcatcaacttcattgtaggagagaatggaagcgggaagagtgccgtccttaccgcc
ctgacgctctgtctgggtggtaaagccagtgataccaaccgaggaggaagcctcaagtcc
tttgtaaaggagggcactgaacaaggaagcctggttgtaaagatcaagaacgctggctca
gatgcctatcagccagatatatacggtgacactataattgtcgaacgccatttctccaaa
tccggcagtagtggattcaagatcaagagcgccaatggtcgaatcatatcaacaaaaaaa
caggaggttgatgagatctcagaatggtatgcactgcagattggcaaccctttgactgtt
ctgtcgcaggacaatgcgcgtcagtttctcaacgccgcaacgcctgcccaaaaatacaaa
tattttgtatctggtgtgcaactggagcaattagacaacgattacaagatgtcacaggac
acacttgacaaaacgctcatgctcagagatgacctgacctcaaaggttgaacaagtcaga
aaagaaatggaagaagccaaacgtctatctgagacagcacaaaagaacaagacaatgcgc
gagaaagcacggcactacagaaatcagctagtctggttccaggtcgtggaacaagagcag
gcactcgccgaatatgagaaggacctcgtgagacgggcccaaacaatcatcgacaaggag
cagtattgcgaaactacgacagaagagctcagggcgaccgaagagaagctcgaacaacgc
cgtcaagcgaaggaacaactagaacaagacagggagttctatgaagagaacattgccaaa
gcgacggaagcacatcgggaagcaacaaaggacgagtctgagttactcatggaagaacga
gacgcccatcagcgtctcaaaacaattaaagacgatatcaaggcctgcaagtccaagatt
caagaggaggaacgccgattgagtcagtcgactggaaacgctagagccgaaaaggacaat
gagctcgaacaggcccgggataaggaatctttgctaaggcaacaaatggaagagatacac
aacaaccttcctgacctccaagctcggctcagcgaagctgaacaggactcgaagaagctc
tcgcacagcaaagacatcaagcgtaaagacatcgtttctgtcgagcaacaagtccgagaa
atcaaggcaacaaccggaggccggtttgatggctacgataaagagattcgtgatgtggtc
aacgcaatcgagaatgaacgtgggtgggaacaaaaacccgtcgggcctattggagcacac
atacgattatcaaagcccgagtggtcaggcattctggagcggactcttggcgaagggctt
aatgcatttgtcgtcaggagtaagtcggaccaaacaagactatccaatttgatgcgccga
ttccgcctcaagaaacaaccaccaatttatattgcctatggcggcaaaatcgacacaagc
agccaggagccggatccagccttcgataccattcttagggttcttcaatttgatgatgat
attgtcagatcccagctcattattggcaatcaaatcgagaagattattcttattcgtgat
cgagaagaggctcagaaagttatggtcgaaggtgttcctccgcgcaacgtaggggcttgt
ctctgtttccatgacggacagggtaagcgaggatggggtctcaggctcacgaatcgtaac
ggttccatggcgacaagtcccgtccagccatataccatgcggtctcgaatgcagacagat
gctggccaacagattcgtattcaggaagacaatctcaaacatctcggccaggagatggcc
gagatcagccgaagggagcgtcaggcacaacaagcagttcaacggtgcagggcagaactt
gacaatcaacgcaaagataataggaagctcgaaggtgaccttcgccgaacacaggccgat
atcgagcgtatccaaatggagttggatgcgttcgaaggggtcgacggtagacttaatatt
cttagagcagagctggagtcaaggcgatccgatgaggaatcccttggaaatcagtatggc
gaaatggcactatcgaaacgagacctgaaagccaaaactgagaaggctcgcctgaagctt
gaagaagccaagaatgatcaagaggagttcgaaggcaaagttcaaaaagcatcccaaaaa
attgccgctgctgagaacatgaggcgagttgctgtagccaagaagaacgatgctttcgag
caggtcgacattgagaggaacgaaaggcgtcgcgttgaagaaaagagaggacacaaggca
acagaggtgacgcagttcatcgagcaagcgacagtagcagtaccagagcgcgtgcacatt
ccggaagacgagacatacgacagcattgagcaaaagtacaccaagctcagagaacaactc
aaacaacgggaagcgcgtattggagctacagatgaccaaatattcgaccgttctcacgaa
gctgaagagcgatacaacagtgttcagaggcaaaccaaggacttggacgacactatcacc
tccttgaagcgtgccatccatagccgtctgtatatgtggcgccagttccaacgacagatc
agcgcacgcattcgtatccaattcaactatcttctcagcgagcgaggttttcgaggtaaa
attgacctggaccatagaaaccgcaaggtccacgtccaaattgaacctgacgagacacgc
aagagctcgtcgggaagaaacacaaaaactctttccggtggagagaaatcattctcgtct
atttgtatgctactgtcagtttgggaggcgattggttctccaattcggtgtctcgacgaa
tttgatgtgttcatggacaatgtcaatcgtgccattagcacaaacatgctggtggatgtt
gctcgtcgatcagtttcgcgtcagtacattctgattacccccaatgcaatcgaaggtcgg
gcgaggttggacaaggacgtcaagattattcgacttacggatcctcgacaacgaacactt
gatgatttccaatag
>Fvenenatum.busco
atggctcccaccaaaagatcgaggcacgatgctgaacaagacgaagaaactacagatgtg
cagagagcgcgatcaaattatagggacggagattctagaaaacgcgccaaggtcactctt
gatgacgaaggaacaatagaacgaacccctcaacgcgaggagacatcaagcgacgacagc
aaggatgacgacgacgaccgccgacaacgcaacctaccccctcaaacccagtacgaactg
atgcgagatgacggcttcaagcatcttgagcacgccgactgggatgaccaacaagcgact
cagaagttggcccagcggggtaacactcttggaaacaacatggtatctgaaagcggtatc
attgaaagcatcacatgcttcaacttcatgtgccacgagcgactgcacgtcgatcttggt
ccgctcatcaactttattgtaggggagaatggaagcgggaagagtgctgtccttaccgcc
ctgacgctctgcctgggtggtaaagctagtgataccaatcgaggaggaagcctcaagtcc
tttgtgaaggagggcactgaacaaggaagcctggtcgtaaagatcaagaacgctggttca
gatgcctatcagccggatatttacggtgaaactataattgtcgaacggcatttctctaaa
tccggtagtagtggattcaagatcaagagcaccaatggtcgaatcatatcgacaaagaag
caggaggttgatgagatttcggaatggtatgcactgcagattggcaaccctttgactgtt
ctgtcgcaggacaacgcgcgtcagtttctcaacgccgcaacgcctgcccaaaagtacaaa
tattttgtatctggtgtgcaactggagcaactagacaacgattacaagatgtcacaggac
acacttgacaagacgctcatgctcagagatgacctgacgtcaaagattgaacaagttaga
aaagaaatggaagaagccaaacgtctatccgagacagcacaaaagaacaagacaatgcgc
gagaaagcacggcactacagaaatcaactggtctggttccaggtcgtggagcaggagcag
tcactcgccgaatatgagaaggacctcgtgagacgggcccaaacaatcatcgacaaggag
cagtattgcgaaactacgacagaagagctcagggtgattgaagagaagctcgaacaacgc
cgtcaagcgaaggaacaactagaacaataccgggagtcctatgaagaaaacattgctaaa
gcgacggaagcacatcgggaagcagcaaaggatgagtctgagttactcatggaggaacga
gacgcccatcagcgtctcaaaacaattaaagatgacatcaaggcctgcaaatccaagatt
caagaggaggaacgccgattgagtcagtcgactggaaacgctagagccgaaaaggacaat
gagctcgaacaggcccgggataaggaatttttgttgaggcaacaaatggaagagatacac
aataaccttcctgacttccaagctcggctcagcgaagctgaacaggactcaaagaagctt
tcgcacagcaaagacatcaagcgtaaagacatcgtttctgtcgagcaacaagtcagagaa
ctcaaagcaacaacaggaggtcggtatgatggctacgacaaagagattcgtgatgtggtt
aacgcaatcgaaaatgagcgagggtgggaacagaaacccgtcgggcctattggagcacac
attcgattatcaaagcccgagtggtcaggcattctggagcgtactcttggcgaaggactt
aatgcatttgttgtcaggagtaaatcggaccaaacaagactatccaatttgatgcgtcga
ttccgcctcaagaaacaaccaccaatttacattgcctatggcggcaaaatcgacacaagc
agccaggagccggatccagccttcgataccattcttagagttcttcaatttgatgatgat
attgtcagatcccagctcattattggcaatcagatcgagaagattattcttattcgtgat
cgagaagaggctcagaaagttatggttgaaggtgttcctccgcgcaatgtaggggcttgt
ctctgtttccatgacggacagggtaagcgaggatggggtctcaggctcacgaatcgtaac
ggctcaatggcaacaagtcctgtccagccatatactatgcggccccgaatgcaaacagat
gtcggccaacaggttcggattcaagaagacaatctcaaacatctcggtcaggagatggcc
gaggtcagccgaagggagcgtcaggcacagcaggcagttcaacgatgcagggcggagctt
gacaatcaacgcaaagatcacaggaagctcgaaggtgaccttcgccgaacacaagccgat
atcgagcgtatccaaatggagttggatgcgttcgaaggggtcgatggtagacttaatatt
cttcgaacagagctggagtcaaggcggtccgatgaggaatcccttggaaatcagtatggc
gaaatggcactatcgaaacgagacctgaaagccaaaactgagaaggctcgcctgaagctt
gaagaagccaagaatgatcaagaggaattcgagggcaaggttcaaaaggcatcccaaaag
attgctgctgctgagaacatgaggcgagtttctgtagccaagaagaacgacgctttcgaa
caggccgatattgagaggaacgaaaggcgtcgcgttgaggaaaagagagaacacaaggca
acagaggtggcgcagttcatcgagcaagcgacagaggcagtaccagagcgcgtgcacatt
ccggacgacgagacatacgacagcattgaacaaaagtacaccaagcttagagaacaactc
aaacaacgggaagcgcgtattggagctacggacgaccaaatatttgaccgttctaacgaa
gctgaagagcgatacagcagcgttcagaggcaaaccaaggacttggacgacactattgct
tccctgaagcgtgccatccatagccgcctggaaatgtggcgccagttccagcgacagatc
agcgcacgcattcgtatccagtttaactatcttctcagcgagcgaggttttcgaggtaaa
attgacctggaccatagaaatcgcaaggtccacgtccaaattgaacctgatgagacgcgc
aagagctcatcgggaagaaacacaaagactctttccggcggagaaaaatcattctcgtcc
atttgcatgctgctgtcagtttgggaggcaattggttctccaattcgatgtctcgacgaa
tttgacgtgttcatggacaacgtcaatcgtgctattagcacaaacatgctggtggacgtt
gctcgtcgatcggtttcgcgtcaatacattctgattacccctaatgcaattgaaggtcgg
gcgaggttggacaaggacgtcaagattattcgacttacggatcctcgacaacgaacactt
gatgagttccgctag
