# Supplementary material for: Apicidin biosynthesis is linked to accessory chromosomes in Fusarium poae isolates
Source: BMC Genomics. 2021 Aug 4;22:591. doi: 10.1186/s12864-021-07617-y (PMC8340494; doi:10.1186/s12864-021-07617-y)
Supplement: Supplementary file 17 — Additional file 17. Compressed folder containing alignments for each of the 4141 orthologs used in BUSCO analysis. [file 12864_2021_7617_MOESM17_ESM.zip › Fven2_nt_MAFFT/6310at5125_nt.mafft.fasta]

>Fp105
atgtggccttctcaattattgtgtcttgcattgcaagcgacaggagtcttatcgcgtcct
gctgagcccacccgcgaagagtacccatcgccacaaggcgaaggtagaggaatctggaag
agcgcctactctaaagctcaagaatttgtcgctcacttgacacttgaagaaaaagtcaat
gtgacgcgtggttttgccgccgacaatgtctgcgctggtaacactggaacaataccgcgt
ttaggatggccgggattatgcctccacgatgctggcaatggcgtcagagcaaccgacctc
gtgaattcgtacccatctgctttacatgttggtgcaagttgggataagaacttgacctac
cagaggggctactatatgggaaaagagttcaaggccaaaggagtaaatgtcctgcttggc
cccaacgttggacctttgggaagaacaccacttggtggtcgtaactgggaaggtttctca
gtcgacccctacctcacaggcaaactcagcgcagaatctatcatcggacaccaagacgct
ggagtcattgccaatgtcaagcacttcatcgcaaacgaacaagagacttaccgtcgcccc
tatcacggcatcgaggcagtctcctccaacattgatgacaagactcttcacgagtactat
ctctggccgttcgttgattccgtcaaagcaggtgttgcatcagtcatgtgcgcatataac
cgcgtgaatggtacctatgcttgtgagaacagcaagttgatgaatggaatcctcaaggct
gagcttgaatttgatgggtttgttctgttggattggaatgcccagcacaatcttgaaagc
gcaaatgcaggactcgacatggtcatgcctatggggggattttggggagagaacttgacc
atggcggttgggaatggcagtgtcaaggaggacagggttactgatatggcgaccagaatc
ctcgctgcttggtatcttgtcggccaagacaacgctttcccaactccgggcatcggaatg
aagaacctttctcttcctcacgaacaggtagaagctcgaatccctgaatcacgaccaaca
ttgctcgaaggggccatcgcaggacatgtacttgtcaagaatgagaacaaggcgcttcct
ttcaacaagaaccccaaaatgatctccgtctttggatatgatgccacggttgccgtgacc
aagaacactggtaaattattcgagcttggatatacgtcttcgccagagatggggcaagct
gttcttggcgatgaacatcactttgatcaagctgccagagggggaaccattgtctctggc
ggaagagctgctgccaactcacccccatacatcagcgatcccctcagtgctattcagcaa
agagccgccaaagacggaggttgggttaattgggatctgtcttcccctgatccggatgtc
aacggcgcaagtgacgtctgccttgtctttatcaacgccatggcgacagaaggctgggat
cgcgacggtcttcatgatgacttcagtgatggtctgattctcaacgtcgcatccaagtgc
gcaaatactatagtagtcattcatgcggctggcattcgtctggtcgatcagtggatcgag
catcccaacatcacggctactgtcatcgctcatcttccgggtcaagatagtggcgaagcc
ttggtgaaactcctctatggcgaggccgacttttcgggaaagttaccttacaccattgcg
aagaacgagagcgattatacaccgtacgagccttgtggacgggaaggagatagtacggac
cctcagtgcgattttactgagggtgtctatctcgattatcgctctttcgatgaccgtgat
atcacaccgagatacgagtttggctttggtttgagttacaccaagtttgactacacttca
ctctctgtcaagattggtcagacgggatcttctgctgccactggtgatctctgggagaca
tatgccactgttcaagccacagtttccaacagcggtgataggagtggcgaagaggttgcc
caactctacgttgctatccccaacagtcctcccaagcaacttcgaggctttgaaaaggtg
aaactagacaagggcgactcagtcgagatcccattcgagattacaagacgtgatcttagc
gtgtgggatgtcgtcaaacaggactgggtactacagtctggtaactacacgatatttgtc
ggcggaagcagtcgcaatctcccattgacggaatccttcaccatcaatgtttaa
>Fp108
atgtggccttctcaattattgtgtcttgcattgcaagcgacaggagtcttatcgcgtcct
gctgagcccacccgcgaagagtacccatcgccacaaggcgaaggtagaggaatctggaag
agcgcctactctaaagctcaagaatttgtcgctcacttgacacttgaagaaaaagtcaat
gtgacgcgtggttttgccgccgacaatgtctgcgctggtaacactggaacaataccgcgt
ttaggatggccgggattatgcctccacgatgctggcaatggcgtcagagcaaccgacctc
gtgaattcgtacccatctgctttacatgttggtgcaagttgggataagaacttgacctac
cagaggggctactatatgggaaaagagttcaaggccaaaggagtaaatgtcctgcttggc
cccaacgttggacctttgggaagaacaccacttggtggtcgtaactgggaaggtttctca
gtcgacccctacctcacaggcaaactcagcgcagaatctatcatcggacaccaagacgct
ggagtcattgccaatgtcaagcacttcatcgcaaacgaacaagagacttaccgtcgcccc
tatcacggcatcgaggcagtctcctccaacattgatgacaagactcttcacgagtactat
ctctggccgttcgttgattccgtcaaagcaggtgttgcatcagtcatgtgcgcatataac
cgcgtgaatggtacctatgcttgtgagaacagcaagttgatgaatggaatcctcaaggct
gagcttgaatttgatgggtttgttctgttggattggaatgcccagcacaatcttgaaagc
gcaaatgcaggactcgacatggtcatgcctatggggggattttggggagagaacttgacc
atggcggttgggaatggcagtgtcaaggaggacagggttactgatatggcgaccagaatc
ctcgctgcttggtatcttgtcggccaagacaacgctttcccaactccgggcatcggaatg
aagaacctttctcttcctcacgaacaggtagaagctcgaatccctgaatcacgaccaaca
ttgctcgaaggggccatcgcaggacatgtacttgtcaagaatgagaacaaggcgcttcct
ttcaacaagaaccccaaaatgatctccgtctttggatatgatgccacggttgccgtgacc
aagaacactggtaaattattcgagcttggatatacgtcttcgccagagatggggcaagct
gttcttggcgatgaacatcactttgatcaagctgccagagggggaaccattgtctctggc
ggaagagctgctgccaactcacccccatacatcagcgatcccctcagtgctattcagcaa
agagccgccaaagacggaggttgggttaattgggatctgtcttcccctgatccggatgtc
aacggcgcaagtgacgtctgccttgtctttatcaacgccatggcgacagaaggctgggat
cgcgacggtcttcatgatgacttcagtgatggtctgattctcaacgtcgcatccaagtgc
gcaaatactatagtagtcattcatgcggctggcattcgtctggtcgatcagtggatcgag
catcccaacatcacggctactgtcatcgctcatcttccgggtcaagatagtggcgaagcc
ttggtgaaactcctctatggcgaggccgacttttcgggaaagttaccttacaccattgcg
aagaacgagagcgattatacaccgtacgagccttgtggacgggaaggagatagtacggac
cctcagtgcgattttactgagggtgtctatctcgattatcgctctttcgatgaccgtgat
atcacaccgagatacgagtttggctttggtttgagttacaccaagtttgactacacttca
ctctctgtcaagattggtcagacgggatcttctgctgccactggtgatctctgggagaca
tatgccactgttcaagccacagtttccaacagcggtgataggagtggcgaagaggttgcc
caactctacgttgctatccccaacagtcctcccaagcaacttcgaggctttgaaaaggtg
aaactagacaagggcgactcagtcgagatcccattcgagattacaagacgtgatcttagc
gtgtgggatgtcgtcaaacaggactgggtactacagtctggtaactacacgatatttgtc
ggcggaagcagtcgcaatctcccattgacggaatccttcaccatcaatgtttaa
>Fp118
atgtggccttctcaattattgtgtcttgcattgcaagcgacaggagtcttatcgcgtcct
gctgagcccacccgcgaagagtacccatcgccacaaggcgaaggtagaggaatctggaag
agcgcctactctaaagctcaagaatttgtcgctcacttgacacttgaagaaaaagtcaat
gtgacgcgtggttttgccgccgacaatgtctgcgctggtaacactggaacaataccgcgt
ttaggatggccgggattatgcctccacgatgctggcaatggtgtcagagcaaccgacctc
gtgaattcgtacccatctgctttacatgttggtgcaagttgggataagaacttgacctac
cagaggggctactatatgggaaaagagttcaaggccaaaggagtaaatgtcctgcttggc
cccaacgttggacctttgggaagaacaccacttggtggtcgtaactgggaaggtttctca
gtcgacccctacctcacaggcaaactcagcgcagaatctatcatcggacaccaagacgct
ggagtcattgccaatgtcaagcacttcatcgcaaacgaacaagagacttaccgtcgcccc
tatcacggcatcgaggcagtctcctccaacattgatgacaagactcttcacgagtactat
ctctggccgttcgttgattccgtcaaagcaggtgttgcatcagtcatgtgcgcatataac
cgcgtgaatggtacctatgcttgtgagaacagcaagttgatgaatggaatcctcaaggct
gagcttgaatttgatgggtttgttctgttggattggaatgcccagcacaatcttgaaagc
gcaaatgcaggactcgacatggtcatgcctatggggggattttggggagagaacttgacc
atggcggttgggaatggcagtgtcaaggaggacagggttactgatatggcgaccagaatc
ctcgctgcttggtatcttgtcggccaagacaacgctttcccaactccgggcatcggaatg
aagaacctttctcttcctcacgaacaggtagaagctcgaatccctgaatcacgaccaaca
ttgctcgaaggggccatcgcaggacatgtacttgtcaagaatgagaacaaggcgcttcct
ttcaacaagaaccccaaaatgatctccgtctttggatatgatgccacggttgccgtgacc
aagaacactggtaaattattcgagcttggatatacgtcttcgccagagatggggcaagct
gttcttggcgatgaacatcactttgatcaagctgccagagggggaaccattgtctctggc
ggaagagctgctgccaactcacccccatacatcagcgatcccctcagtgctattcagcaa
agagccgccaaagacggaggttgggttaattgggatctgtcttcccctgatccggatgtc
aacggcgcaagtgacgtctgccttgtctttatcaacgccatggcgacagaaggctgggat
cgcgacggtcttcatgatgacttcagtgatggtctgattctcaacgtcgcatccaagtgc
gcaaatactatagtagtcattcatgcggctggcattcgtctggtcgatcagtggatcgag
catcccaacatcacggctactgtcatcgctcatcttccgggtcaagatagtggcgaagcc
ttggtgaaactcctctatggcgaggccgacttttcgggaaagttaccttacaccattgcg
aagaacgagagcgattatacaccgtacgagccttgtggacgggaaggagatagtacggac
cctcagtgcgattttactgagggtgtctatctcgattatcgctctttcgatgaccgtgat
atcacaccgagatacgagtttggctttggtttgagttacaccaagtttgactacacttca
ctctctgtcaagattggtcagacgggatcttctgctgccactggtgatctctgggagaca
tatgccactgttcaagccacagtttccaacagcggtgataggagtggcgaagaggttgcc
caactctacgttgctatccccaacagtcctcccaagcaacttcgaggctttgaaaaggtg
aaactagacaagggcgactcagtcgagatcccattcgagattacaagacgtgatcttagc
gtgtgggatgtcgtcaaacaggactgggtactacagtctggtaactacacgatatttgtc
ggcggaagcagtcgcaatctcccattgacggaatccttcaccatcaatgtttaa
>Fp122
atgtggccttctcaattattgtgtcttgcattgcaagcgacaggagtcttatcgcgtcct
gctgagcccacccgcgaagagtacccatcgccacaaggcgaaggtagaggaatctggaag
agcgcctactctaaagctcaagaatttgtcgctcacttgacacttgaagaaaaagtcaat
gtgacgcgtggttttgccgccgacaatgtctgcgctggtaacactggaacaataccgcgt
ttaggatggccgggattatgcctccacgatgctggcaatggtgtcagagcaaccgacctc
gtgaattcgtacccatctgctttacatgttggtgcaagttgggataagaacttgacctac
cagaggggctactatatgggaaaagagttcaaggccaaaggagtaaatgtcctgcttggc
cccaacgttggacctttgggaagaacaccacttggtggtcgtaactgggaaggtttctca
gtcgacccctacctcacaggcaaactcagcgcagaatctatcatcggacaccaagacgct
ggagtcattgccaatgtcaagcacttcatcgcaaacgaacaagagacttaccgtcgcccc
tatcacggcatcgaggcagtctcctccaacattgatgacaagactcttcacgagtactat
ctctggccgttcgttgattccgtcaaagcaggtgttgcatcagtcatgtgcgcatataac
cgcgtgaatggtacctatgcttgtgagaacagcaagttgatgaatggaatcctcaaggct
gagcttgaatttgatgggtttgttctgttggattggaatgcccagcacaatcttgaaagc
gcaaatgcaggactcgacatggtcatgcctatggggggattttggggagagaacttgacc
atggcggttgggaatggcagtgtcaaggaggacagggttactgatatggcgaccagaatc
ctcgctgcttggtatcttgtcggccaagacaacgctttcccaactccgggcatcggaatg
aagaacctttctcttcctcacgaacaggtagaagctcgaatccctgaatcacgaccaaca
ttgctcgaaggggccatcgcaggacatgtacttgtcaagaatgagaacaaggcgcttcct
ttcaacaagaaccccaaaatgatctccgtctttggatatgatgccacggttgccgtgacc
aagaacactggtaaattattcgagcttggatatacgtcttcgccagagatggggcaagct
gttcttggcgatgaacatcactttgatcaagctgccagagggggaaccattgtctctggc
ggaagagctgctgccaactcacccccatacatcagcgatcccctcagtgctattcagcaa
agagccgccaaagacggaggttgggttaattgggatctgtcttcccctgatccggatgtc
aacggcgcaagtgacgtctgccttgtctttatcaacgccatggcgacagaaggctgggat
cgcgacggtcttcatgatgacttcagtgatggtctgattctcaacgtcgcatccaagtgc
gcaaatactatagtagtcattcatgcggctggcattcgtctggtcgatcagtggatcgag
catcccaacatcacggctactgtcatcgctcatcttccgggtcaagatagtggcgaagcc
ttggtgaaactcctctatggcgaggccgacttttcgggaaagttaccttacaccattgcg
aagaacgagagcgattatacaccgtacgagccttgtggacgggaaggagatagtacggac
cctcagtgcgattttactgagggtgtctatctcgattatcgctctttcgatgaccgtgat
atcacaccgagatacgagtttggctttggtttgagttacaccaagtttgactacacttca
ctctctgtcaagattggtcagacgggatcttctgctgccactggtgatctctgggagaca
tatgccactgttcaagccacagtttccaacagcggtgataggagtggcgaagaggttgcc
caactctacgttgctatccccaacagtcctcccaagcaacttcgaggctttgaaaaggtg
aaactagacaagggcgactcagtcgagatcccattcgagattacaagacgtgatcttagc
gtgtgggatgtcgtcaaacaggactgggtactacagtctggtaactacacgatatttgtc
ggcggaagcagtcgcaatctcccattgacggaatccttcaccatcaatgtttaa
>Fp125
atgtggccttctcaattattgtgtcttgcattgcaagcgacaagagtcttatcgcgtcct
gctgagcccacccacgaagagtacccatctccacaaggcgaaggtagaggcatctggaag
agcgcctactctaaagctcaagaatttgtcgctcacttgacacttgaagaaaaagtcaat
gtgacgcgtggttttgccgccgacaatgtctgcgctggtaacactggaacgataccgcgt
ttaggatggccgggattatgccttcacgatgctggcaatggcgtcagagcaaccgacctt
gtgaattcgtacccatctgctttacatgttggtgcaagttgggataagaacttgacctac
cagaggggctactatatgggaaaagagttcaaggccaaaggagtaaatgtcctgcttggc
cccaacgttggacctttgggaagaacaccacttggtggtcgcaactgggaaggtttctca
gtcgacccctacctcacaggcaaactcagcgcagaatccatcatcggacaccaagacgct
ggagtcattgccaatgtcaagcacttcatcgcaaacgaacaagagacttatcgtcgcccc
tatcacggcatcgaggccgtctcttccaacattgatgacaagactcttcacgagtactat
ctctggcccttcgtcgattccgtcaaagcaggtgttgcatcagtcatgtgcgcgtataac
cgcgtgaatggtacctatgcttgtgagaacagcaagttgatgaatggaatcctcaagtct
gagcttgaattcgatgggtttgttctgttggattggaatgcccagcataatcttgaaagc
gcaaatgcaggactcgacatggtcatgcctatggggggattttggggagagaacttgacc
atggcggttgggaatggcagtgtcaaggaggacagggttactgatatggctaccagaatc
ctagctgcttggtatctcgtcggccaagacaacgctttcccaactccgggcatcggaatg
aagaacctttctcttcctcacgaacaggtagaagctcggattcctgaatcacgaccaacg
ttgctcgaaggggccatcgcaggacatgtacttgtcaagaatgagaacaaggcgcttcct
ttcaagaagaaccccaagatgatctccgtctttggatatgatgccacggttgccgagacc
aagaacaccggtaaattattcgagcttggatatacgtcttcgccagagatgggtcaagct
gttcttggcgatgaacatcactttgatcaagctgcaagaggaggaaccattgtctctggc
ggaagagctgctgccaattcgcccccatacatcagcgatcccctcagtgctattcagcaa
agagccgccaaagacggaggttgggttaattgggatctgtcttcccctgatccggatgtc
aacggcgcaagtgacgtctgccttgtctttatcaacgccatggcgacagaaggctgggat
cgcgacgggctccatgacgacttcagtgatggtctgattctcaacgtcgcatccaagtgc
gcaaatactatagtagtcattcatgcggctggcattcgtctggtcgatcagtggatcgac
catcctaacatcacggctactatcatcgctcatcttccgggtcaagatagtggcgaagcc
ttggtgaaactcctctatggcgaggccgacttttcgggaaagctaccttacaccattgcg
aagaacgagagtgattatacaccgtacgagccttgtggacgggaaggagatagtacggac
cctcagtgcgattttactgagggtgtctatctcgattatcgctctttcgataaccgtgat
atcacaccaaggtacgagtttggctttgggttgagttacaccatgtttgattacacctca
ctctccatcaaggttggtcagacgggatcttctgccgtcactggtgatctttgggagaca
tatgccactgttcaagccacggtttccaacagcggtgagaggagtggcgaagaggttgcc
caactctacgttgctatccccaacagtcctcccaagcaacttcgaggctttgaaaaggtg
aaactagacaagggcgactcagttgaaatcccattcgagattaccagacgtgatcttagc
gtgtgggatgtcgtcaaacaggactgggtactacagtctggtaactacacgatatttgtc
ggcggaagcagtcgcaatctcccattgacggaatccttcaccatcaatgtttaa
>Fp13r
atgtggccttctcaattattgtgtcttgcattgcaagcgacaagagtcttatcgcgtcct
gctgagcccacccacgaagagtacccatctccacaaggcgaaggtagaggcatctggaag
agcgcctactctaaagctcaagaatttgtcgctcacttgacacttgaagaaaaagtcaat
gtgacgcgtggttttgccgccgacaatgtctgcgctggtaacactggaacgataccgcgt
ttaggatggccgggattatgccttcacgatgctggcaatggcgtcagagcaaccgacctt
gtgaattcgtacccatctgctttacatgttggtgcaagttgggataagaacttgacctac
cagaggggctactatatgggaaaagagttcaaggccaaaggagtaaatgtcctgcttggc
cccaacgttggacctttgggaagaacaccacttggtggtcgcaactgggaaggtttctca
gtcgacccctacctcacaggcaaactcagcgcagaatccatcatcggacaccaagacgct
ggagtcattgccaatgtcaagcacttcatcgcaaacgaacaagagacttatcgtcgcccc
tatcacggcatcgaggccgtctcttccaacattgatgacaagactcttcacgagtactat
ctctggcccttcgtcgattccgtcaaagcaggtgttgcatcagtcatgtgcgcgtataac
cgcgtgaatggtacctatgcttgtgagaacagcaagttgatgaatggaatcctcaagtct
gagcttgaattcgatgggtttgttctgttggattggaatgcccagcataatcttgaaagc
gcaaatgcaggactcgacatggtcatgcctatggggggattttggggagagaacttgacc
atggcggttgggaatggcagtgtcaaggaggacagggttactgatatggctaccagaatc
ctagctgcttggtatctcgtcggccaagacaacgctttcccaactccgggcatcggaatg
aagaacctttctcttcctcacgaacaggtagaagctcggattcctgaatcacgaccaacg
ttgctcgaaggggccatcgcaggacatgtacttgtcaagaatgagaacaaggcgcttcct
ttcaagaagaaccccaagatgatctccgtctttggatatgatgccacggttgccgagacc
aagaacaccggtaaattattcgagcttggatatacgtcttcgccagagatgggtcaagct
gttcttggcgatgaacatcactttgatcaagctgcaagaggaggaaccattgtctctggc
ggaagagctgctgccaattcgcccccatacatcagcgatcccctcagtgctattcagcaa
agagccgccaaagacggaggttgggttaattgggatctgtcttcccctgatccggatgtc
aacggcgcaagtgacgtctgccttgtctttatcaacgccatggcgacagaaggctgggat
cgcgacgggctccatgacgacttcagtgatggtctgattctcaacgtcgcatccaagtgc
gcaaatactatagtagtcattcatgcggctggcattcgtctggtcgatcagtggatcgac
catcctaacatcacggctactatcatcgctcatcttccgggtcaagatagtggcgaagcc
ttggtgaaactcctctatggcgaggccgacttttcgggaaagctaccttacaccattgcg
aagaacgagagtgattatacaccgtacgagccttgtggacgggaaggagatagtacggac
cctcagtgcgattttactgagggtgtctatctcgattatcgctctttcgataaccgtgat
atcacaccaaggtacgagtttggctttgggttgagttacaccatgtttgattacacctca
ctctccatcaaggttggtcagacgggatcttctgccgtcactggtgatctttgggagaca
tatgccactgttcaagccacggtttccaacagcggtgagaggagtggcgaagaggttgcc
caactctacgttgctatccccaacagtcctcccaagcaacttcgaggctttgaaaaggtg
aaactagacaagggcgactcagttgaaatcccattcgagattaccagacgtgatcttagc
gtgtgggatgtcgtcaaacaggactgggtactacagtctggtaactacacgatatttgtc
ggcggaagcagtcgcaatctcccattgacggaatccttcaccatcaatgtttaa
>Fp144
atgtggccttctcaattattgtgtcttgcattgcaagcgacaggagtcttatcgcgtcct
gctgagcccacccgcgaagagtacccatcgccacaaggcgaaggtagaggaatctggaag
agcgcctactctaaagctcaagaatttgtcgctcacttgacacttgaagaaaaagtcaat
gtgacgcgtggttttgccgccgacaatgtctgcgctggtaacactggaacaataccgcgt
ttaggatggccgggattatgcctccacgatgctggcaatggcgtcagagcaaccgacctc
gtgaattcgtacccatctgctttacatgttggtgcaagttgggataagaacttgacctac
cagaggggctactatatgggaaaagagttcaaggccaaaggagtaaatgtcctgcttggc
cccaacgttggacctttgggaagaacaccacttggtggtcgtaactgggaaggtttctca
gtcgacccctacctcacaggcaaactcagcgcagaatctatcatcggacaccaagacgct
ggagtcattgccaatgtcaagcacttcatcgcaaacgaacaagagacttaccgtcgcccc
tatcacggcatcgaggcagtctcctccaacattgatgacaagactcttcacgagtactat
ctctggccgttcgttgattccgtcaaagcaggtgttgcatcagtcatgtgcgcatataac
cgcgtgaatggtacctatgcttgtgagaacagcaagttgatgaatggaatcctcaaggct
gagcttgaatttgatgggtttgttctgttggattggaatgcccagcacaatcttgaaagc
gcaaatgcaggactcgacatggtcatgcctatggggggattttggggagagaacttgacc
atggcggttgggaatggcagtgtcaaggaggacagggttactgatatggcgaccagaatc
ctcgctgcttggtatcttgtcggccaagacaacgctttcccaactccgggcatcggaatg
aagaacctttctcttcctcacgaacaggtagaagctcgaatccctgaatcacgaccaaca
ttgctcgaaggggccatcgcaggacatgtacttgtcaagaatgagaacaaggcgcttcct
ttcaacaagaaccccaaaatgatctccgtctttggatatgatgccacggttgccgtgacc
aagaacactggtaaattattcgagcttggatatacgtcttcgccagagatggggcaagct
gttcttggcgatgaacatcactttgatcaagctgccagagggggaaccattgtctctggc
ggaagagctgctgccaactcacccccatacatcagcgatcccctcagtgctattcagcaa
agagccgccaaagacggaggttgggttaattgggatctgtcttcccctgatccggatgtc
aacggcgcaagtgacgtctgccttgtctttatcaacgccatggcgacagaaggctgggat
cgcgacggtcttcatgatgacttcagtgatggtctgattctcaacgtcgcatccaagtgc
gcaaatactatagtagtcattcatgcggctggcattcgtctggtcgatcagtggatcgag
catcccaacatcacggctactgtcatcgctcatcttccgggtcaagatagtggcgaagcc
ttggtgaaactcctctatggcgaggccgacttttcgggaaagttaccttacaccattgcg
aagaacgagagcgattatacaccgtacgagccttgtggacgggaaggagatagtacggac
cctcagtgcgattttactgagggtgtctatctcgattatcgctctttcgatgaccgtgat
atcacaccgagatacgagtttggctttggtttgagttacaccaagtttgactacacttca
ctctctgtcaagattggtcagacgggatcttctgctgccactggtgatctctgggagaca
tatgccactgttcaagccacagtttccaacagcggtgataggagtggcgaagaggttgcc
caactctacgttgctatccccaacagtcctcccaagcaacttcgaggctttgaaaaggtg
aaactagacaagggcgactcagtcgagatcccattcgagattacaagacgtgatcttagc
gtgtgggatgtcgtcaaacaggactgggtactacagtctggtaactacacgatatttgtc
ggcggaagcagtcgcaatctcccattgacggaatccttcaccatcaatgtttaa
>Fp146
atgtggccttctcaattattgtgtcttgcattgcaagcgacaagagtcttatcgcgtcct
gctgagcccacccacgaagagtacccatctccacaaggcgaaggtagaggcatctggaag
agcgcctactctaaagctcaagaatttgtcgctcacttgacacttgaagaaaaagtcaat
gtgacgcgtggttttgccgccgacaatgtctgcgctggtaacactggaacgataccgcgt
ttaggatggccgggattatgccttcacgatgctggcaatggcgtcagagcaaccgacctt
gtgaattcgtacccatctgctttacatgttggtgcaagttgggataagaacttgacctac
cagaggggctactatatgggaaaagagttcaaggccaaaggagtaaatgtcctgcttggc
cccaacgttggacctttgggaagaacaccacttggtggtcgcaactgggaaggtttctca
gtcgacccctacctcacaggcaaactcagcgcagaatccatcatcggacaccaagacgct
ggagtcattgccaatgtcaagcacttcatcgcaaacgaacaagagacttatcgtcgcccc
tatcacggcatcgaggccgtctcttccaacattgatgacaagactcttcacgagtactat
ctctggcccttcgtcgattccgtcaaagcaggtgttgcatcagtcatgtgcgcgtataac
cgcgtgaatggtacctatgcttgtgagaacagcaagttgatgaatggaatcctcaagtct
gagcttgaattcgatgggtttgttctgttggattggaatgcccagcataatcttgaaagc
gcaaatgcaggactcgacatggtcatgcctatggggggattttggggagagaacttgacc
atggcggttgggaatggcagtgtcaaggaggacagggttactgatatggctaccagaatc
ctagctgcttggtatctcgtcggccaagacaacgctttcccaactccgggcatcggaatg
aagaacctttctcttcctcacgaacaggtagaagctcggattcctgaatcacgaccaacg
ttgctcgaaggggccatcgcaggacatgtacttgtcaagaatgagaacaaggcgcttcct
ttcaagaagaaccccaagatgatctccgtctttggatatgatgccacggttgccgagacc
aagaacaccggtaaattattcgagcttggatatacgtcttcgccagagatgggtcaagct
gttcttggcgatgaacatcactttgatcaagctgcaagaggaggaaccattgtctctggc
ggaagagctgctgccaattcgcccccatacatcagcgatcccctcagtgctattcagcaa
agagccgccaaagacggaggttgggttaattgggatctgtcttcccctgatccggatgtc
aacggcgcaagtgacgtctgccttgtctttatcaacgccatggcgacagaaggctgggat
cgcgacgggctccatgacgacttcagtgatggtctgattctcaacgtcgcatccaagtgc
gcaaatactatagtagtcattcatgcggctggcattcgtctggtcgatcagtggatcgac
catcctaacatcacggctactatcatcgctcatcttccgggtcaagatagtggcgaagcc
ttggtgaaactcctctatggcgaggccgacttttcgggaaagctaccttacaccattgcg
aagaacgagagtgattatacaccgtacgagccttgtggacgggaaggagatagtacggac
cctcagtgcgattttactgagggtgtctatctcgattatcgctctttcgataaccgtgat
atcacaccaaggtacgagtttggctttgggttgagttacaccatgtttgattacacctca
ctctccatcaaggttggtcagacgggatcttctgccgtcactggtgatctttgggagaca
tatgccactgttcaagccacggtttccaacagcggtgagaggagtggcgaagaggttgcc
caactctacgttgctatccccaacagtcctcccaagcaacttcgaggctttgaaaaggtg
aaactagacaagggcgactcagttgaaatcccattcgagattaccagacgtgatcttagc
gtgtgggatgtcgtcaaacaggactgggtactacagtctggtaactacacgatatttgtc
ggcggaagcagtcgcaatctcccattgacggaatccttcaccatcaatgtttaa
>Fp155
atgtggccttctcaattattgtgtcttgcattgcaagcgacaggagtcttatcgcgtcct
gctgagcccacccgcgaagagtacccatcgccacaaggcgaaggtagaggaatctggaag
agcgcctactctaaagctcaagaatttgtcgctcacttgacacttgaagaaaaagtcaat
gtgacgcgtggttttgccgccgacaatgtctgcgctggtaacactggaacaataccgcgt
ttaggatggccgggattatgcctccacgatgctggcaatggtgtcagagcaaccgacctc
gtgaattcgtacccatctgctttacatgttggtgcaagttgggataagaacttgacctac
cagaggggctactatatgggaaaagagttcaaggccaaaggagtaaatgtcctgcttggc
cccaacgttggacctttgggaagaacaccacttggtggtcgtaactgggaaggtttctca
gtcgacccctacctcacaggcaaactcagcgcagaatctatcatcggacaccaagacgct
ggagtcattgccaatgtcaagcacttcatcgcaaacgaacaagagacttaccgtcgcccc
tatcacggcatcgaggcagtctcctccaacattgatgacaagactcttcacgagtactat
ctctggccgttcgttgattccgtcaaagcaggtgttgcatcagtcatgtgcgcatataac
cgcgtgaatggtacctatgcttgtgagaacagcaagttgatgaatggaatcctcaaggct
gagcttgaatttgatgggtttgttctgttggattggaatgcccagcacaatcttgaaagc
gcaaatgcaggactcgacatggtcatgcctatggggggattttggggagagaacttgacc
atggcggttgggaatggcagtgtcaaggaggacagggttactgatatggcgaccagaatc
ctcgctgcttggtatcttgtcggccaagacaacgctttcccaactccgggcatcggaatg
aagaacctttctcttcctcacgaacaggtagaagctcgaatccctgaatcacgaccaaca
ttgctcgaaggggccatcgcaggacatgtacttgtcaagaatgagaacaaggcgcttcct
ttcaacaagaaccccaaaatgatctccgtctttggatatgatgccacggttgccgtgacc
aagaacactggtaaattattcgagcttggatatacgtcttcgccagagatggggcaagct
gttcttggcgatgaacatcactttgatcaagctgccagagggggaaccattgtctctggc
ggaagagctgctgccaactcacccccatacatcagcgatcccctcagtgctattcagcaa
agagccgccaaagacggaggttgggttaattgggatctgtcttcccctgatccggatgtc
aacggcgcaagtgacgtctgccttgtctttatcaacgccatggcgacagaaggctgggat
cgcgacggtcttcatgatgacttcagtgatggtctgattctcaacgtcgcatccaagtgc
gcaaatactatagtagtcattcatgcggctggcattcgtctggtcgatcagtggatcgag
catcccaacatcacggctactgtcatcgctcatcttccgggtcaagatagtggcgaagcc
ttggtgaaactcctctatggcgaggccgacttttcgggaaagttaccttacaccattgcg
aagaacgagagcgattatacaccgtacgagccttgtggacgggaaggagatagtacggac
cctcagtgcgattttactgagggtgtctatctcgattatcgctctttcgatgaccgtgat
atcacaccgagatacgagtttggctttggtttgagttacaccaagtttgactacacttca
ctctctgtcaagattggtcagacgggatcttctgctgccactggtgatctctgggagaca
tatgccactgttcaagccacagtttccaacagcggtgataggagtggcgaagaggttgcc
caactctacgttgctatccccaacagtcctcccaagcaacttcgaggctttgaaaaggtg
aaactagacaagggcgactcagtcgagatcccattcgagattacaagacgtgatcttagc
gtgtgggatgtcgtcaaacaggactgggtactacagtctggtaactacacgatatttgtc
ggcggaagcagtcgcaatctcccattgacggaatccttcaccatcaatgtttaa
>Fp157
atgtggccttctcaattattgtgtcttgcattgcaagcgacaagagtcttatcgcgtcct
gctgagcccacccacgaagagtacccatctccacaaggcgaaggtagaggcatctggaag
agcgcctactctaaagctcaagaatttgtcgctcacttgacacttgaagaaaaagtcaat
gtgacgcgtggttttgccgccgacaatgtctgcgctggtaacactggaacgataccgcgt
ttaggatggccgggattatgccttcacgatgctggcaatggcgtcagagcaaccgacctt
gtgaattcgtacccatctgctttacatgttggtgcaagttgggataagaacttgacctac
cagaggggctactatatgggaaaagagttcaaggccaaaggagtaaatgtcctgcttggc
cccaacgttggacctttgggaagaacaccacttggtggtcgcaactgggaaggtttctca
gtcgacccctacctcacaggcaaactcagcgcagaatccatcatcggacaccaagacgct
ggagtcattgccaatgtcaagcacttcatcgcaaacgaacaagagacttatcgtcgcccc
tatcacggcatcgaggccgtctcttccaacattgatgacaagactcttcacgagtactat
ctctggcccttcgtcgattccgtcaaagcaggtgttgcatcagtcatgtgcgcgtataac
cgcgtgaatggtacctatgcttgtgagaacagcaagttgatgaatggaatcctcaagtct
gagcttgaattcgatgggtttgttctgttggattggaatgcccagcataatcttgaaagc
gcaaatgcaggactcgacatggtcatgcctatggggggattttggggagagaacttgacc
atggcggttgggaatggcagtgtcaaggaggacagggttactgatatggctaccagaatc
ctagctgcttggtatctcgtcggccaagacaacgctttcccaactccgggcatcggaatg
aagaacctttctcttcctcacgaacaggtagaagctcggattcctgaatcacgaccaacg
ttgctcgaaggggccatcgcaggacatgtacttgtcaagaatgagaacaaggcgcttcct
ttcaagaagaaccccaagatgatctccgtctttggatatgatgccacggttgccgagacc
aagaacaccggtaaattattcgagcttggatatacgtcttcgccagagatgggtcaagct
gttcttggcgatgaacatcactttgatcaagctgcaagaggaggaaccattgtctctggc
ggaagagctgctgccaattcgcccccatacatcagcgatcccctcagtgctattcagcaa
agagccgccaaagacggaggttgggttaattgggatctgtcttcccctgatccggatgtc
aacggcgcaagtgacgtctgccttgtctttatcaacgccatggcgacagaaggctgggat
cgcgacgggctccatgacgacttcagtgatggtctgattctcaacgtcgcatccaagtgc
gcaaatactatagtagtcattcatgcggctggcattcgtctggtcgatcagtggatcgac
catcctaacatcacggctactatcatcgctcatcttccgggtcaagatagtggcgaagcc
ttggtgaaactcctctatggcgaggccgacttttcgggaaagctaccttacaccattgcg
aagaacgagagtgattatacaccgtacgagccttgtggacgggaaggagatagtacggac
cctcagtgcgattttactgagggtgtctatctcgattatcgctctttcgataaccgtgat
atcacaccaaggtacgagtttggctttgggttgagttacaccatgtttgattacacctca
ctctccatcaaggttggtcagacgggatcttctgccgtcactggtgatctttgggagaca
tatgccactgttcaagccacggtttccaacagcggtgagaggagtggcgaagaggttgcc
caactctacgttgctatccccaacagtcctcccaagcaacttcgaggctttgaaaaggtg
aaactagacaagggcgactcagttgaaatcccattcgagattaccagacgtgatcttagc
gtgtgggatgtcgtcaaacaggactgggtactacagtctggtaactacacgatatttgtc
ggcggaagcagtcgcaatctcccattgacggaatccttcaccatcaatgtttaa
>Fp16r
atgtggccttctcaattattgtgtcttgcattgcaagcgacaagagtcttatcgcgtcct
gctgagcccacccacgaagagtacccatctccacaaggcgaaggtagaggcatctggaag
agcgcctactctaaagctcaagaatttgtcgctcacttgacacttgaagaaaaagtcaat
gtgacgcgtggttttgccgccgacaatgtctgcgctggtaacactggaacgataccgcgt
ttaggatggccgggattatgccttcacgatgctggcaatggcgtcagagcaaccgacctt
gtgaattcgtacccatctgctttacatgttggtgcaagttgggataagaacttgacctac
cagaggggctactatatgggaaaagagttcaaggccaaaggagtaaatgtcctgcttggc
cccaacgttggacctttgggaagaacaccacttggtggtcgcaactgggaaggtttctca
gtcgacccctacctcacaggcaaactcagcgcagaatccatcatcggacaccaagacgct
ggagtcattgccaatgtcaagcacttcatcgcaaacgaacaagagacttatcgtcgcccc
tatcacggcatcgaggccgtctcttccaacattgatgacaagactcttcacgagtactat
ctctggcccttcgtcgattccgtcaaagcaggtgttgcatcagtcatgtgcgcgtataac
cgcgtgaatggtacctatgcttgtgagaacagcaagttgatgaatggaatcctcaagtct
gagcttgaattcgatgggtttgttctgttggattggaatgcccagcataatcttgaaagc
gcaaatgcaggactcgacatggtcatgcctatggggggattttggggagagaacttgacc
atggcggttgggaatggcagtgtcaaggaggacagggttactgatatggctaccagaatc
ctagctgcttggtatctcgtcggccaagacaacgctttcccaactccgggcatcggaatg
aagaacctttctcttcctcacgaacaggtagaagctcggattcctgaatcacgaccaacg
ttgctcgaaggggccatcgcaggacatgtacttgtcaagaatgagaacaaggcgcttcct
ttcaagaagaaccccaagatgatctccgtctttggatatgatgccacggttgccgagacc
aagaacaccggtaaattattcgagcttggatatacgtcttcgccagagatgggtcaagct
gttcttggcgatgaacatcactttgatcaagctgcaagaggaggaaccattgtctctggc
ggaagagctgctgccaattcgcccccatacatcagcgatcccctcagtgctattcagcaa
agagccgccaaagacggaggttgggttaattgggatctgtcttcccctgatccggatgtc
aacggcgcaagtgacgtctgccttgtctttatcaacgccatggcgacagaaggctgggat
cgcgacgggctccatgacgacttcagtgatggtctgattctcaacgtcgcatccaagtgc
gcaaatactatagtagtcattcatgcggctggcattcgtctggtcgatcagtggatcgac
catcctaacatcacggctactatcatcgctcatcttccgggtcaagatagtggcgaagcc
ttggtgaaactcctctatggcgaggccgacttttcgggaaagctaccttacaccattgcg
aagaacgagagtgattatacaccgtacgagccttgtggacgggaaggagatagtacggac
cctcagtgcgattttactgagggtgtctatctcgattatcgctctttcgataaccgtgat
atcacaccaaggtacgagtttggctttgggttgagttacaccatgtttgattacacctca
ctctccatcaaggttggtcagacgggatcttctgccgtcactggtgatctttgggagaca
tatgccactgttcaagccacggtttccaacagcggtgagaggagtggcgaagaggttgcc
caactctacgttgctatccccaacagtcctcccaagcaacttcgaggctttgaaaaggtg
aaactagacaagggcgactcagttgaaatcccattcgagattaccagacgtgatcttagc
gtgtgggatgtcgtcaaacaggactgggtactacagtctggtaactacacgatatttgtc
ggcggaagcagtcgcaatctcccattgacggaatccttcaccatcaatgtttaa
>Fp1r
atgtggccttctcaattattgtgtcttgcattgcaagcgacaagagtcttatcgcgtcct
gctgagcccacccacgaagagtacccatctccacaaggcgaaggtagaggcatctggaag
agcgcctactctaaagctcaagaatttgtcgctcacttgacacttgaagaaaaagtcaat
gtgacgcgtggttttgccgccgacaatgtctgcgctggtaacactggaacgataccgcgt
ttaggatggccgggattatgccttcacgatgctggcaatggcgtcagagcaaccgacctt
gtgaattcgtacccatctgctttacatgttggtgcaagttgggataagaacttgacctac
cagaggggctactatatgggaaaagagttcaaggccaaaggagtaaatgtcctgcttggc
cccaacgttggacctttgggaagaacaccacttggtggtcgcaactgggaaggtttctca
gtcgacccctacctcacaggcaaactcagcgcagaatccatcatcggacaccaagacgct
ggagtcattgccaatgtcaagcacttcatcgcaaacgaacaagagacttatcgtcgcccc
tatcacggcatcgaggccgtctcttccaacattgatgacaagactcttcacgagtactat
ctctggcccttcgtcgattccgtcaaagcaggtgttgcatcagtcatgtgcgcgtataac
cgcgtgaatggtacctatgcttgtgagaacagcaagttgatgaatggaatcctcaagtct
gagcttgaattcgatgggtttgttctgttggattggaatgcccagcataatcttgaaagc
gcaaatgcaggactcgacatggtcatgcctatggggggattttggggagagaacttgacc
atggcggttgggaatggcagtgtcaaggaggacagggttactgatatggctaccagaatc
ctagctgcttggtatctcgtcggccaagacaacgctttcccaactccgggcatcggaatg
aagaacctttctcttcctcacgaacaggtagaagctcggattcctgaatcacgaccaacg
ttgctcgaaggggccatcgcaggacatgtacttgtcaagaatgagaacaaggcgcttcct
ttcaagaagaaccccaagatgatctccgtctttggatatgatgccacggttgccgagacc
aagaacaccggtaaattattcgagcttggatatacgtcttcgccagagatgggtcaagct
gttcttggcgatgaacatcactttgatcaagctgcaagaggaggaaccattgtctctggc
ggaagagctgctgccaattcgcccccatacatcagcgatcccctcagtgctattcagcaa
agagccgccaaagacggaggttgggttaattgggatctgtcttcccctgatccggatgtc
aacggcgcaagtgacgtctgccttgtctttatcaacgccatggcgacagaaggctgggat
cgcgacgggctccatgacgacttcagtgatggtctgattctcaacgtcgcatccaagtgc
gcaaatactatagtagtcattcatgcggctggcattcgtctggtcgatcagtggatcgac
catcctaacatcacggctactatcatcgctcatcttccgggtcaagatagtggcgaagcc
ttggtgaaactcctctatggcgaggccgacttttcgggaaagctaccttacaccattgcg
aagaacgagagtgattatacaccgtacgagccttgtggacgggaaggagatagtacggac
cctcagtgcgattttactgagggtgtctatctcgattatcgctctttcgataaccgtgat
atcacaccaaggtacgagtttggctttgggttgagttacaccatgtttgattacacctca
ctctccatcaaggttggtcagacgggatcttctgccgtcactggtgatctttgggagaca
tatgccactgttcaagccacggtttccaacagcggtgagaggagtggcgaagaggttgcc
caactctacgttgctatccccaacagtcctcccaagcaacttcgaggctttgaaaaggtg
aaactagacaagggcgactcagttgaaatcccattcgagattaccagacgtgatcttagc
gtgtgggatgtcgtcaaacaggactgggtactacagtctggtaactacacgatatttgtc
ggcggaagcagtcgcaatctcccattgacggaatccttcaccatcaatgtttaa
>Fp21r
atgtggccttctcaattattgtgtcttgcattgcaagcgacaagagtcttatcgcgtcct
gctgagcccacccacgaagagtacccatctccacaaggcgaaggtagaggcatctggaag
agcgcctactctaaagctcaagaatttgtcgctcacttgacacttgaagaaaaagtcaat
gtgacgcgtggttttgccgccgacaatgtctgcgctggtaacactggaacgataccgcgt
ttaggatggccgggattatgccttcacgatgctggcaatggcgtcagagcaaccgacctt
gtgaattcgtacccatctgctttacatgttggtgcaagttgggataagaacttgacctac
cagaggggctactatatgggaaaagagttcaaggccaaaggagtaaatgtcctgcttggc
cccaacgttggacctttgggaagaacaccacttggtggtcgcaactgggaaggtttctca
gtcgacccctacctcacaggcaaactcagcgcagaatccatcatcggacaccaagacgct
ggagtcattgccaatgtcaagcacttcatcgcaaacgaacaagagacttatcgtcgcccc
tatcacggcatcgaggccgtctcttccaacattgatgacaagactcttcacgagtactat
ctctggcccttcgtcgattccgtcaaagcaggtgttgcatcagtcatgtgcgcgtataac
cgcgtgaatggtacctatgcttgtgagaacagcaagttgatgaatggaatcctcaagtct
gagcttgaattcgatgggtttgttctgttggattggaatgcccagcataatcttgaaagc
gcaaatgcaggactcgacatggtcatgcctatggggggattttggggagagaacttgacc
atggcggttgggaatggcagtgtcaaggaggacagggttactgatatggctaccagaatc
ctagctgcttggtatctcgtcggccaagacaacgctttcccaactccgggcatcggaatg
aagaacctttctcttcctcacgaacaggtagaagctcggattcctgaatcacgaccaacg
ttgctcgaaggggccatcgcaggacatgtacttgtcaagaatgagaacaaggcgcttcct
ttcaagaagaaccccaagatgatctccgtctttggatatgatgccacggttgccgagacc
aagaacaccggtaaattattcgagcttggatatacgtcttcgccagagatgggtcaagct
gttcttggcgatgaacatcactttgatcaagctgcaagaggaggaaccattgtctctggc
ggaagagctgctgccaattcgcccccatacatcagcgatcccctcagtgctattcagcaa
agagccgccaaagacggaggttgggttaattgggatctgtcttcccctgatccggatgtc
aacggcgcaagtgacgtctgccttgtctttatcaacgccatggcgacagaaggctgggat
cgcgacgggctccatgacgacttcagtgatggtctgattctcaacgtcgcatccaagtgc
gcaaatactatagtagtcattcatgcggctggcattcgtctggtcgatcagtggatcgac
catcctaacatcacggctactatcatcgctcatcttccgggtcaagatagtggcgaagcc
ttggtgaaactcctctatggcgaggccgacttttcgggaaagctaccttacaccattgcg
aagaacgagagtgattatacaccgtacgagccttgtggacgggaaggagatagtacggac
cctcagtgcgattttactgagggtgtctatctcgattatcgctctttcgataaccgtgat
atcacaccaaggtacgagtttggctttgggttgagttacaccatgtttgattacacctca
ctctccatcaaggttggtcagacgggatcttctgccgtcactggtgatctttgggagaca
tatgccactgttcaagccacggtttccaacagcggtgagaggagtggcgaagaggttgcc
caactctacgttgctatccccaacagtcctcccaagcaacttcgaggctttgaaaaggtg
aaactagacaagggcgactcagttgaaatcccattcgagattaccagacgtgatcttagc
gtgtgggatgtcgtcaaacaggactgggtactacagtctggtaactacacgatatttgtc
ggcggaagcagtcgcaatctcccattgacggaatccttcaccatcaatgtttaa
>Fp24r
atgtggccttctcaattattgtgtcttgcattgcaagcgacaagagtcttatcgcgtcct
gctgagcccacccacgaagagtacccatctccacaaggcgaaggtagaggcatctggaag
agcgcctactctaaagctcaagaatttgtcgctcacttgacacttgaagaaaaagtcaat
gtgacgcgtggttttgccgccgacaatgtctgcgctggtaacactggaacgataccgcgt
ttaggatggccgggattatgccttcacgatgctggcaatggcgtcagagcaaccgacctt
gtgaattcgtacccatctgctttacatgttggtgcaagttgggataagaacttgacctac
cagaggggctactatatgggaaaagagttcaaggccaaaggagtaaatgtcctgcttggc
cccaacgttggacctttgggaagaacaccacttggtggtcgcaactgggaaggtttctca
gtcgacccctacctcacaggcaaactcagcgcagaatccatcatcggacaccaagacgct
ggagtcattgccaatgtcaagcacttcatcgcaaacgaacaagagacttatcgtcgcccc
tatcacggcatcgaggccgtctcttccaacattgatgacaagactcttcacgagtactat
ctctggcccttcgtcgattccgtcaaagcaggtgttgcatcagtcatgtgcgcgtataac
cgcgtgaatggtacctatgcttgtgagaacagcaagttgatgaatggaatcctcaagtct
gagcttgaattcgatgggtttgttctgttggattggaatgcccagcataatcttgaaagc
gcaaatgcaggactcgacatggtcatgcctatggggggattttggggagagaacttgacc
atggcggttgggaatggcagtgtcaaggaggacagggttactgatatggctaccagaatc
ctagctgcttggtatctcgtcggccaagacaacgctttcccaactccgggcatcggaatg
aagaacctttctcttcctcacgaacaggtagaagctcggattcctgaatcacgaccaacg
ttgctcgaaggggccatcgcaggacatgtacttgtcaagaatgagaacaaggcgcttcct
ttcaagaagaaccccaagatgatctccgtctttggatatgatgccacggttgccgagacc
aagaacaccggtaaattattcgagcttggatatacgtcttcgccagagatgggtcaagct
gttcttggcgatgaacatcactttgatcaagctgcaagaggaggaaccattgtctctggc
ggaagagctgctgccaattcgcccccatacatcagcgatcccctcagtgctattcagcaa
agagccgccaaagacggaggttgggttaattgggatctgtcttcccctgatccggatgtc
aacggcgcaagtgacgtctgccttgtctttatcaacgccatggcgacagaaggctgggat
cgcgacgggctccatgacgacttcagtgatggtctgattctcaacgtcgcatccaagtgc
gcaaatactatagtagtcattcatgcggctggcattcgtctggtcgatcagtggatcgac
catcctaacatcacggctactatcatcgctcatcttccgggtcaagatagtggcgaagcc
ttggtgaaactcctctatggcgaggccgacttttcgggaaagctaccttacaccattgcg
aagaacgagagtgattatacaccgtacgagccttgtggacgggaaggagatagtacggac
cctcagtgcgattttactgagggtgtctatctcgattatcgctctttcgataaccgtgat
atcacaccaaggtacgagtttggctttgggttgagttacaccatgtttgattacacctca
ctctccatcaaggttggtcagacgggatcttctgccgtcactggtgatctttgggagaca
tatgccactgttcaagccacggtttccaacagcggtgagaggagtggcgaagaggttgcc
caactctacgttgctatccccaacagtcctcccaagcaacttcgaggctttgaaaaggtg
aaactagacaagggcgactcagttgaaatcccattcgagattaccagacgtgatcttagc
gtgtgggatgtcgtcaaacaggactgggtactacagtctggtaactacacgatatttgtc
ggcggaagcagtcgcaatctcccattgacggaatccttcaccatcaatgtttaa
>Fp2516
atgtggccttctcaattattgtgtcttgcattgcaagcgacaggagtcttatcgcgtcct
gctgagcccacccgcgaagagtacccatcgccacaaggcgaaggtagaggaatctggaag
agcgcctactctaaagctcaagaatttgtcgctcacttgacacttgaagaaaaagtcaat
gtgacgcgtggttttgccgccgacaatgtctgcgctggtaacactggaacaataccgcgt
ttaggatggccgggattatgcctccacgatgctggcaatggcgtcagagcaaccgacctc
gtgaattcgtacccatctgctttacatgttggtgcaagttgggataagaacttgacctac
cagaggggctactatatgggaaaagagttcaaggccaaaggagtaaatgtcctgcttggc
cccaacgttggacctttgggaagaacaccacttggtggtcgtaactgggaaggtttctca
gtcgacccctacctcacaggcaaactcagcgcagaatctatcatcggacaccaagacgct
ggagtcattgccaatgtcaagcacttcatcgcaaacgaacaagagacttaccgtcgcccc
tatcacggcatcgaggcagtctcctccaacattgatgacaagactcttcacgagtactat
ctctggccgttcgttgattccgtcaaagcaggtgttgcatcagtcatgtgcgcatataac
cgcgtgaatggtacctatgcttgtgagaacagcaagttgatgaatggaatcctcaaggct
gagcttgaatttgatgggtttgttctgttggattggaatgcccagcacaatcttgaaagc
gcaaatgcaggactcgacatggtcatgcctatggggggattttggggagagaacttgacc
atggcggttgggaatggcagtgtcaaggaggacagggttactgatatggcgaccagaatc
ctcgctgcttggtatcttgtcggccaagacaacgctttcccaactccgggcatcggaatg
aagaacctttctcttcctcacgaacaggtagaagctcgaatccctgaatcacgaccaaca
ttgctcgaaggggccatcgcaggacatgtacttgtcaagaatgagaacaaggcgcttcct
ttcaacaagaaccccaaaatgatctccgtctttggatatgatgccacggttgccgtgacc
aagaacactggtaaattattcgagcttggatatacgtcttcgccagagatggggcaagct
gttcttggcgatgaacatcactttgatcaagctgccagagggggaaccattgtctctggc
ggaagagctgctgccaactcacccccatacatcagcgatcccctcagtgctattcagcaa
agagccgccaaagacggaggttgggttaattgggatctgtcttcccctgatccggatgtc
aacggcgcaagtgacgtctgccttgtctttatcaacgccatggcgacagaaggctgggat
cgcgacggtcttcatgatgacttcagtgatggtctgattctcaacgtcgcatccaagtgc
gcaaatactatagtagtcattcatgcggctggcattcgtctggtcgatcagtggatcgag
catcccaacatcacggctactgtcatcgctcatcttccgggtcaagatagtggcgaagcc
ttggtgaaactcctctatggcgaggccgacttttcgggaaagttaccttacaccattgcg
aagaacgagagcgattatacaccgtacgagccttgtggacgggaaggagatagtacggac
cctcagtgcgattttactgagggtgtctatctcgattatcgctctttcgatgaccgtgat
atcacaccgagatacgagtttggctttggtttgagttacaccaagtttgactacacttca
ctctctgtcaagattggtcagacgggatcttctgctgccactggtgatctctgggagaca
tatgccactgttcaagccacagtttccaacagcggtgataggagtggcgaagaggttgcc
caactctacgttgctatccccaacagtcctcccaagcaacttcgaggctttgaaaaggtg
aaactagacaagggcgactcagtcgagatcccattcgagattacaagacgtgatcttagc
gtgtgggatgtcgtcaaacaggactgggtactacagtctggtaactacacgatatttgtc
ggcggaagcagtcgcaatctcccattgacggaatccttcaccatcaatgtttaa
>Fp26r
atgtggccttctcaattattgtgtcttgcattgcaagcgacaagagtcttatcgcgtcct
gctgagcccacccacgaagagtacccatctccacaaggcgaaggtagaggcatctggaag
agcgcctactctaaagctcaagaatttgtcgctcacttgacacttgaagaaaaagtcaat
gtgacgcgtggttttgccgccgacaatgtctgcgctggtaacactggaacgataccgcgt
ttaggatggccgggattatgccttcacgatgctggcaatggcgtcagagcaaccgacctt
gtgaattcgtacccatctgctttacatgttggtgcaagttgggataagaacttgacctac
cagaggggctactatatgggaaaagagttcaaggccaaaggagtaaatgtcctgcttggc
cccaacgttggacctttgggaagaacaccacttggtggtcgcaactgggaaggtttctca
gtcgacccctacctcacaggcaaactcagcgcagaatccatcatcggacaccaagacgct
ggagtcattgccaatgtcaagcacttcatcgcaaacgaacaagagacttatcgtcgcccc
tatcacggcatcgaggccgtctcttccaacattgatgacaagactcttcacgagtactat
ctctggcccttcgtcgattccgtcaaagcaggtgttgcatcagtcatgtgcgcgtataac
cgcgtgaatggtacctatgcttgtgagaacagcaagttgatgaatggaatcctcaagtct
gagcttgaattcgatgggtttgttctgttggattggaatgcccagcataatcttgaaagc
gcaaatgcaggactcgacatggtcatgcctatggggggattttggggagagaacttgacc
atggcggttgggaatggcagtgtcaaggaggacagggttactgatatggctaccagaatc
ctagctgcttggtatctcgtcggccaagacaacgctttcccaactccgggcatcggaatg
aagaacctttctcttcctcacgaacaggtagaagctcggattcctgaatcacgaccaacg
ttgctcgaaggggccatcgcaggacatgtacttgtcaagaatgagaacaaggcgcttcct
ttcaagaagaaccccaagatgatctccgtctttggatatgatgccacggttgccgagacc
aagaacaccggtaaattattcgagcttggatatacgtcttcgccagagatgggtcaagct
gttcttggcgatgaacatcactttgatcaagctgcaagaggaggaaccattgtctctggc
ggaagagctgctgccaattcgcccccatacatcagcgatcccctcagtgctattcagcaa
agagccgccaaagacggaggttgggttaattgggatctgtcttcccctgatccggatgtc
aacggcgcaagtgacgtctgccttgtctttatcaacgccatggcgacagaaggctgggat
cgcgacgggctccatgacgacttcagtgatggtctgattctcaacgtcgcatccaagtgc
gcaaatactatagtagtcattcatgcggctggcattcgtctggtcgatcagtggatcgac
catcctaacatcacggctactatcatcgctcatcttccgggtcaagatagtggcgaagcc
ttggtgaaactcctctatggcgaggccgacttttcgggaaagctaccttacaccattgcg
aagaacgagagtgattatacaccgtacgagccttgtggacgggaaggagatagtacggac
cctcagtgcgattttactgagggtgtctatctcgattatcgctctttcgataaccgtgat
atcacaccaaggtacgagtttggctttgggttgagttacaccatgtttgattacacctca
ctctccatcaaggttggtcagacgggatcttctgccgtcactggtgatctttgggagaca
tatgccactgttcaagccacggtttccaacagcggtgagaggagtggcgaagaggttgcc
caactctacgttgctatccccaacagtcctcccaagcaacttcgaggctttgaaaaggtg
aaactagacaagggcgactcagttgaaatcccattcgagattaccagacgtgatcttagc
gtgtgggatgtcgtcaaacaggactgggtactacagtctggtaactacacgatatttgtc
ggcggaagcagtcgcaatctcccattgacggaatccttcaccatcaatgtttaa
>Fp33
atgtggccttctcaattattgtgtcttgcattgcaagcgacaagagtcttatcgcgtcct
gctgagcccacccacgaagagtacccatctccacaaggcgaaggtagaggcatctggaag
agcgcctactctaaagctcaagaatttgtcgctcacttgacacttgaagaaaaagtcaat
gtgacgcgtggttttgccgccgacaatgtctgcgctggtaacactggaacgataccgcgt
ttaggatggccgggattatgccttcacgatgctggcaatggcgtcagagcaaccgacctt
gtgaattcgtacccatctgctttacatgttggtgcaagttgggataagaacttgacctac
cagaggggctactatatgggaaaagagttcaaggccaaaggagtaaatgtcctgcttggc
cccaacgttggacctttgggaagaacaccacttggtggtcgcaactgggaaggtttctca
gtcgacccctacctcacaggcaaactcagcgcagaatccatcatcggacaccaagacgct
ggagtcattgccaatgtcaagcacttcatcgcaaacgaacaagagacttatcgtcgcccc
tatcacggcatcgaggccgtctcttccaacattgatgacaagactcttcacgagtactat
ctctggcccttcgtcgattccgtcaaagcaggtgttgcatcagtcatgtgcgcgtataac
cgcgtgaatggtacctatgcttgtgagaacagcaagttgatgaatggaatcctcaagtct
gagcttgaattcgatgggtttgttctgttggattggaatgcccagcataatcttgaaagc
gcaaatgcaggactcgacatggtcatgcctatggggggattttggggagagaacttgacc
atggcggttgggaatggcagtgtcaaggaggacagggttactgatatggctaccagaatc
ctagctgcttggtatctcgtcggccaagacaacgctttcccaactccgggcatcggaatg
aagaacctttctcttcctcacgaacaggtagaagctcggattcctgaatcacgaccaacg
ttgctcgaaggggccatcgcaggacatgtacttgtcaagaatgagaacaaggcgcttcct
ttcaagaagaaccccaagatgatctccgtctttggatatgatgccacggttgccgagacc
aagaacaccggtaaattattcgagcttggatatacgtcttcgccagagatgggtcaagct
gttcttggcgatgaacatcactttgatcaagctgcaagaggaggaaccattgtctctggc
ggaagagctgctgccaattcgcccccatacatcagcgatcccctcagtgctattcagcaa
agagccgccaaagacggaggttgggttaattgggatctgtcttcccctgatccggatgtc
aacggcgcaagtgacgtctgccttgtctttatcaacgccatggcgacagaaggctgggat
cgcgacgggctccatgacgacttcagtgatggtctgattctcaacgtcgcatccaagtgc
gcaaatactatagtagtcattcatgcggctggcattcgtctggtcgatcagtggatcgac
catcctaacatcacggctactatcatcgctcatcttccgggtcaagatagtggcgaagcc
ttggtgaaactcctctatggcgaggccgacttttcgggaaagctaccttacaccattgcg
aagaacgagagtgattatacaccgtacgagccttgtggacgggaaggagatagtacggac
cctcagtgcgattttactgagggtgtctatctcgattatcgctctttcgataaccgtgat
atcacaccaaggtacgagtttggctttgggttgagttacaccatgtttgattacacctca
ctctccatcaaggttggtcagacgggatcttctgccgtcactggtgatctttgggagaca
tatgccactgttcaagccacggtttccaacagcggtgagaggagtggcgaagaggttgcc
caactctacgttgctatccccaacagtcctcccaagcaacttcgaggctttgaaaaggtg
aaactagacaagggcgactcagttgaaatcccattcgagattaccagacgtgatcttagc
gtgtgggatgtcgtcaaacaggactgggtactacagtctggtaactacacgatatttgtc
ggcggaagcagtcgcaatctcccattgacggaatccttcaccatcaatgtttaa
>Fp34
atgtggccttctcaattattgtgtcttgcattgcaagcgacaggagtcttatcgcgtcct
gctgagcccacccgcgaagagtacccatcgccacaaggcgaaggtagaggaatctggaag
agcgcctactctaaagctcaagaatttgtcgctcacttgacacttgaagaaaaagtcaat
gtgacgcgtggttttgccgccgacaatgtctgcgctggtaacactggaacaataccgcgt
ttaggatggccgggattatgcctccacgatgctggcaatggtgtcagagcaaccgacctc
gtgaattcgtacccatctgctttacatgttggtgcaagttgggataagaacttgacctac
cagaggggctactatatgggaaaagagttcaaggccaaaggagtaaatgtcctgcttggc
cccaacgttggacctttgggaagaacaccacttggtggtcgtaactgggaaggtttctca
gtcgacccctacctcacaggcaaactcagcgcagaatctatcatcggacaccaagacgct
ggagtcattgccaatgtcaagcacttcatcgcaaacgaacaagagacttaccgtcgcccc
tatcacggcatcgaggcagtctcctccaacattgatgacaagactcttcacgagtactat
ctctggccgttcgttgattccgtcaaagcaggtgttgcatcagtcatgtgcgcatataac
cgcgtgaatggtacctatgcttgtgagaacagcaagttgatgaatggaatcctcaaggct
gagcttgaatttgatgggtttgttctgttggattggaatgcccagcacaatcttgaaagc
gcaaatgcaggactcgacatggtcatgcctatggggggattttggggagagaacttgacc
atggcggttgggaatggcagtgtcaaggaggacagggttactgatatggcgaccagaatc
ctcgctgcttggtatcttgtcggccaagacaacgctttcccaactccgggcatcggaatg
aagaacctttctcttcctcacgaacaggtagaagctcgaatccctgaatcacgaccaaca
ttgctcgaaggggccatcgcaggacatgtacttgtcaagaatgagaacaaggcgcttcct
ttcaacaagaaccccaaaatgatctccgtctttggatatgatgccacggttgccgtgacc
aagaacactggtaaattattcgagcttggatatacgtcttcgccagagatggggcaagct
gttcttggcgatgaacatcactttgatcaagctgccagagggggaaccattgtctctggc
ggaagagctgctgccaactcacccccatacatcagcgatcccctcagtgctattcagcaa
agagccgccaaagacggaggttgggttaattgggatctgtcttcccctgatccggatgtc
aacggcgcaagtgacgtctgccttgtctttatcaacgccatggcgacagaaggctgggat
cgcgacggtcttcatgatgacttcagtgatggtctgattctcaacgtcgcatccaagtgc
gcaaatactatagtagtcattcatgcggctggcattcgtctggtcgatcagtggatcgag
catcccaacatcacggctactgtcatcgctcatcttccgggtcaagatagtggcgaagcc
ttggtgaaactcctctatggcgaggccgacttttcgggaaagttaccttacaccattgcg
aagaacgagagcgattatacaccgtacgagccttgtggacgggaaggagatagtacggac
cctcagtgcgattttactgagggtgtctatctcgattatcgctctttcgatgaccgtgat
atcacaccgagatacgagtttggctttggtttgagttacaccaagtttgactacacttca
ctctctgtcaagattggtcagacgggatcttctgctgccactggtgatctctgggagaca
tatgccactgttcaagccacagtttccaacagcggtgataggagtggcgaagaggttgcc
caactctacgttgctatccccaacagtcctcccaagcaacttcgaggctttgaaaaggtg
aaactagacaagggcgactcagtcgagatcccattcgagattacaagacgtgatcttagc
gtgtgggatgtcgtcaaacaggactgggtactacagtctggtaactacacgatatttgtc
ggcggaagcagtcgcaatctcccattgacggaatccttcaccatcaatgtttaa
>Fp35
atgtggccttctcaattattgtgtcttgcattgcaagcgacaggagtcttatcgcgtcct
gctgagcccacccgcgaagagtacccatcgccacaaggcgaaggtagaggaatctggaag
agcgcctactctaaagctcaagaatttgtcgctcacttgacacttgaagaaaaagtcaat
gtgacgcgtggttttgccgccgacaatgtctgcgctggtaacactggaacaataccgcgt
ttaggatggccgggattatgcctccacgatgctggcaatggcgtcagagcaaccgacctc
gtgaattcgtacccatctgctttacatgttggtgcaagttgggataagaacttgacctac
cagaggggctactatatgggaaaagagttcaaggccaaaggagtaaatgtcctgcttggc
cccaacgttggacctttgggaagaacaccacttggtggtcgtaactgggaaggtttctca
gtcgacccctacctcacaggcaaactcagcgcagaatctatcatcggacaccaagacgct
ggagtcattgccaatgtcaagcacttcatcgcaaacgaacaagagacttaccgtcgcccc
tatcacggcatcgaggcagtctcctccaacattgatgacaagactcttcacgagtactat
ctctggccgttcgttgattccgtcaaagcaggtgttgcatcagtcatgtgcgcatataac
cgcgtgaatggtacctatgcttgtgagaacagcaagttgatgaatggaatcctcaaggct
gagcttgaatttgatgggtttgttctgttggattggaatgcccagcacaatcttgaaagc
gcaaatgcaggactcgacatggtcatgcctatggggggattttggggagagaacttgacc
atggcggttgggaatggcagtgtcaaggaggacagggttactgatatggcgaccagaatc
ctcgctgcttggtatcttgtcggccaagacaacgctttcccaactccgggcatcggaatg
aagaacctttctcttcctcacgaacaggtagaagctcgaatccctgaatcacgaccaaca
ttgctcgaaggggccatcgcaggacatgtacttgtcaagaatgagaacaaggcgcttcct
ttcaacaagaaccccaaaatgatctccgtctttggatatgatgccacggttgccgtgacc
aagaacactggtaaattattcgagcttggatatacgtcttcgccagagatggggcaagct
gttcttggcgatgaacatcactttgatcaagctgccagagggggaaccattgtctctggc
ggaagagctgctgccaactcacccccatacatcagcgatcccctcagtgctattcagcaa
agagccgccaaagacggaggttgggttaattgggatctgtcttcccctgatccggatgtc
aacggcgcaagtgacgtctgccttgtctttatcaacgccatggcgacagaaggctgggat
cgcgacggtcttcatgatgacttcagtgatggtctgattctcaacgtcgcatccaagtgc
gcaaatactatagtagtcattcatgcggctggcattcgtctggtcgatcagtggatcgag
catcccaacatcacggctactgtcatcgctcatcttccgggtcaagatagtggcgaagcc
ttggtgaaactcctctatggcgaggccgacttttcgggaaagttaccttacaccattgcg
aagaacgagagcgattatacaccgtacgagccttgtggacgggaaggagatagtacggac
cctcagtgcgattttactgagggtgtctatctcgattatcgctctttcgatgaccgtgat
atcacaccgagatacgagtttggctttggtttgagttacaccaagtttgactacacttca
ctctctgtcaagattggtcagacgggatcttctgctgccactggtgatctctgggagaca
tatgccactgttcaagccacagtttccaacagcggtgataggagtggcgaagaggttgcc
caactctacgttgctatccccaacagtcctcccaagcaacttcgaggctttgaaaaggtg
aaactagacaagggcgactcagtcgagatcccattcgagattacaagacgtgatcttagc
gtgtgggatgtcgtcaaacaggactgggtactacagtctggtaactacacgatatttgtc
ggcggaagcagtcgcaatctcccattgacggaatccttcaccatcaatgtttaa
>Fp38
atgtggccttctcaattattgtgtcttgcattgcaagcgacaggagtcttatcgcgtcct
gctgagcccacccgcgaagagtacccatcgccacaaggcgaaggtagaggaatctggaag
agcgcctactctaaagctcaagaatttgtcgctcacttgacacttgaagaaaaagtcaat
gtgacgcgtggttttgccgccgacaatgtctgcgctggtaacactggaacaataccgcgt
ttaggatggccgggattatgcctccacgatgctggcaatggcgtcagagcaaccgacctc
gtgaattcgtacccatctgctttacatgttggtgcaagttgggataagaacttgacctac
cagaggggctactatatgggaaaagagttcaaggccaaaggagtaaatgtcctgcttggc
cccaacgttggacctttgggaagaacaccacttggtggtcgtaactgggaaggtttctca
gtcgacccctacctcacaggcaaactcagcgcagaatctatcatcggacaccaagacgct
ggagtcattgccaatgtcaagcacttcatcgcaaacgaacaagagacttaccgtcgcccc
tatcacggcatcgaggcagtctcctccaacattgatgacaagactcttcacgagtactat
ctctggccgttcgttgattccgtcaaagcaggtgttgcatcagtcatgtgcgcatataac
cgcgtgaatggtacctatgcttgtgagaacagcaagttgatgaatggaatcctcaaggct
gagcttgaatttgatgggtttgttctgttggattggaatgcccagcacaatcttgaaagc
gcaaatgcaggactcgacatggtcatgcctatggggggattttggggagagaacttgacc
atggcggttgggaatggcagtgtcaaggaggacagggttactgatatggcgaccagaatc
ctcgctgcttggtatcttgtcggccaagacaacgctttcccaactccgggcatcggaatg
aagaacctttctcttcctcacgaacaggtagaagctcgaatccctgaatcacgaccaaca
ttgctcgaaggggccatcgcaggacatgtacttgtcaagaatgagaacaaggcgcttcct
ttcaacaagaaccccaaaatgatctccgtctttggatatgatgccacggttgccgtgacc
aagaacactggtaaattattcgagcttggatatacgtcttcgccagagatggggcaagct
gttcttggcgatgaacatcactttgatcaagctgccagagggggaaccattgtctctggc
ggaagagctgctgccaactcacccccatacatcagcgatcccctcagtgctattcagcaa
agagccgccaaagacggaggttgggttaattgggatctgtcttcccctgatccggatgtc
aacggcgcaagtgacgtctgccttgtctttatcaacgccatggcgacagaaggctgggat
cgcgacggtcttcatgatgacttcagtgatggtctgattctcaacgtcgcatccaagtgc
gcaaatactatagtagtcattcatgcggctggcattcgtctggtcgatcagtggatcgag
catcccaacatcacggctactgtcatcgctcatcttccgggtcaagatagtggcgaagcc
ttggtgaaactcctctatggcgaggccgacttttcgggaaagttaccttacaccattgcg
aagaacgagagcgattatacaccgtacgagccttgtggacgggaaggagatagtacggac
cctcagtgcgattttactgagggtgtctatctcgattatcgctctttcgatgaccgtgat
atcacaccgagatacgagtttggctttggtttgagttacaccaagtttgactacacttca
ctctctgtcaagattggtcagacgggatcttctgctgccactggtgatctctgggagaca
tatgccactgttcaagccacagtttccaacagcggtgataggagtggcgaagaggttgcc
caactctacgttgctatccccaacagtcctcccaagcaacttcgaggctttgaaaaggtg
aaactagacaagggcgactcagtcgagatcccattcgagattacaagacgtgatcttagc
gtgtgggatgtcgtcaaacaggactgggtactacagtctggtaactacacgatatttgtc
ggcggaagcagtcgcaatctcccattgacggaatccttcaccatcaatgtttaa
>Fp39
atgtggccttctcaattattgtgtcttgcattgcaagcgacaagagtcttatcgcgtcct
gctgagcccacccacgaagagtacccatctccacaaggcgaaggtagaggcatctggaag
agcgcctactctaaagctcaagaatttgtcgctcacttgacacttgaagaaaaagtcaat
gtgacgcgtggttttgccgccgacaatgtctgcgctggtaacactggaacgataccgcgt
ttaggatggccgggattatgccttcacgatgctggcaatggcgtcagagcaaccgacctt
gtgaattcgtacccatctgctttacatgttggtgcaagttgggataagaacttgacctac
cagaggggctactatatgggaaaagagttcaaggccaaaggagtaaatgtcctgcttggc
cccaacgttggacctttgggaagaacaccacttggtggtcgcaactgggaaggtttctca
gtcgacccctacctcacaggcaaactcagcgcagaatccatcatcggacaccaagacgct
ggagtcattgccaatgtcaagcacttcatcgcaaacgaacaagagacttatcgtcgcccc
tatcacggcatcgaggccgtctcttccaacattgatgacaagactcttcacgagtactat
ctctggcccttcgtcgattccgtcaaagcaggtgttgcatcagtcatgtgcgcgtataac
cgcgtgaatggtacctatgcttgtgagaacagcaagttgatgaatggaatcctcaagtct
gagcttgaattcgatgggtttgttctgttggattggaatgcccagcataatcttgaaagc
gcaaatgcaggactcgacatggtcatgcctatggggggattttggggagagaacttgacc
atggcggttgggaatggcagtgtcaaggaggacagggttactgatatggctaccagaatc
ctagctgcttggtatctcgtcggccaagacaacgctttcccaactccgggcatcggaatg
aagaacctttctcttcctcacgaacaggtagaagctcggattcctgaatcacgaccaacg
ttgctcgaaggggccatcgcaggacatgtacttgtcaagaatgagaacaaggcgcttcct
ttcaagaagaaccccaagatgatctccgtctttggatatgatgccacggttgccgagacc
aagaacaccggtaaattattcgagcttggatatacgtcttcgccagagatgggtcaagct
gttcttggcgatgaacatcactttgatcaagctgcaagaggaggaaccattgtctctggc
ggaagagctgctgccaattcgcccccatacatcagcgatcccctcagtgctattcagcaa
agagccgccaaagacggaggttgggttaattgggatctgtcttcccctgatccggatgtc
aacggcgcaagtgacgtctgccttgtctttatcaacgccatggcgacagaaggctgggat
cgcgacgggctccatgacgacttcagtgatggtctgattctcaacgtcgcatccaagtgc
gcaaatactatagtagtcattcatgcggctggcattcgtctggtcgatcagtggatcgac
catcctaacatcacggctactatcatcgctcatcttccgggtcaagatagtggcgaagcc
ttggtgaaactcctctatggcgaggccgacttttcgggaaagctaccttacaccattgcg
aagaacgagagtgattatacaccgtacgagccttgtggacgggaaggagatagtacggac
cctcagtgcgattttactgagggtgtctatctcgattatcgctctttcgataaccgtgat
atcacaccaaggtacgagtttggctttgggttgagttacaccatgtttgattacacctca
ctctccatcaaggttggtcagacgggatcttctgccgtcactggtgatctttgggagaca
tatgccactgttcaagccacggtttccaacagcggtgagaggagtggcgaagaggttgcc
caactctacgttgctatccccaacagtcctcccaagcaacttcgaggctttgaaaaggtg
aaactagacaagggcgactcagttgaaatcccattcgagattaccagacgtgatcttagc
gtgtgggatgtcgtcaaacaggactgggtactacagtctggtaactacacgatatttgtc
ggcggaagcagtcgcaatctcccattgacggaatccttcaccatcaatgtttaa
>Fp42
atgtggccttctcaattattgtgtcttgcattgcaagcgacaagagtcttatcgcgtcct
gctgagcccacccacgaagagtacccatctccacaaggcgaaggtagaggcatctggaag
agcgcctactctaaagctcaagaatttgtcgctcacttgacacttgaagaaaaagtcaat
gtgacgcgtggttttgccgccgacaatgtctgcgctggtaacactggaacgataccgcgt
ttaggatggccgggattatgccttcacgatgctggcaatggcgtcagagcaaccgacctt
gtgaattcgtacccatctgctttacatgttggtgcaagttgggataagaacttgacctac
cagaggggctactatatgggaaaagagttcaaggccaaaggagtaaatgtcctgcttggc
cccaacgttggacctttgggaagaacaccacttggtggtcgcaactgggaaggtttctca
gtcgacccctacctcacaggcaaactcagcgcagaatccatcatcggacaccaagacgct
ggagtcattgccaatgtcaagcacttcatcgcaaacgaacaagagacttatcgtcgcccc
tatcacggcatcgaggccgtctcttccaacattgatgacaagactcttcacgagtactat
ctctggcccttcgtcgattccgtcaaagcaggtgttgcatcagtcatgtgcgcgtataac
cgcgtgaatggtacctatgcttgtgagaacagcaagttgatgaatggaatcctcaagtct
gagcttgaattcgatgggtttgttctgttggattggaatgcccagcataatcttgaaagc
gcaaatgcaggactcgacatggtcatgcctatggggggattttggggagagaacttgacc
atggcggttgggaatggcagtgtcaaggaggacagggttactgatatggctaccagaatc
ctagctgcttggtatctcgtcggccaagacaacgctttcccaactccgggcatcggaatg
aagaacctttctcttcctcacgaacaggtagaagctcggattcctgaatcacgaccaacg
ttgctcgaaggggccatcgcaggacatgtacttgtcaagaatgagaacaaggcgcttcct
ttcaagaagaaccccaagatgatctccgtctttggatatgatgccacggttgccgagacc
aagaacaccggtaaattattcgagcttggatatacgtcttcgccagagatgggtcaagct
gttcttggcgatgaacatcactttgatcaagctgcaagaggaggaaccattgtctctggc
ggaagagctgctgccaattcgcccccatacatcagcgatcccctcagtgctattcagcaa
agagccgccaaagacggaggttgggttaattgggatctgtcttcccctgatccggatgtc
aacggcgcaagtgacgtctgccttgtctttatcaacaccatggcgacagaaggctgggat
cgcgacgggctccatgacgacttcagtgatggtctgattctcaacgtcgcatccaagtgc
gcaaatactatagtagtcattcatgcggctggcattcgtctggtcgatcagtggatcgac
catcctaacatcacggctactatcatcgctcatcttccgggtcaagatagtggcgaagcc
ttggtgaaactcctctatggcgaggccgacttttcgggaaagctaccttacaccattgcg
aagaacgagagtgattatacaccgtacgagccttgtggacgggaaggagatagtacggac
cctcagtgcgattttactgagggtgtctatctcgattatcgctctttcgataaccgtgat
atcacaccaaggtacgagtttggctttgggttgagttacaccatgtttgattacacctca
ctctccatcaaggttggtcagacgggatcttctgccgtcactggtgatctttgggagaca
tatgccactgttcaagccacggtttccaacagcggtgagaggagtggcgaagaggttgcc
caactctacgttgctatccccaacagtcctcccaagcaacttcgaggctttgaaaaggtg
aaactagacaagggcgactcagttgaaatcccattcgagattaccagacgtgatcttagc
gtgtgggatgtcgtcaaacaggactgggtactacagtctggtaactacacgatatttgtc
ggcggaagcagtcgcaatctcccattgacggaatccttcaccatcaatgtttaa
>Fp44
atgtggccttctcaattattgtgtcttgcattgcaagcgacaggagtcttatcgcgtcct
gctgagcccacccgcgaagagtacccatcgccacaaggcgaaggtagaggaatctggaag
agcgcctactctaaagctcaagaatttgtcgctcacttgacacttgaagaaaaagtcaat
gtgacgcgtggttttgccgccgacaatgtctgcgctggtaacactggaacaataccgcgt
ttaggatggccgggattatgcctccacgatgctggcaatggcgtcagagcaaccgacctc
gtgaattcgtacccatctgctttacatgttggtgcaagttgggataagaacttgacctac
cagaggggctactatatgggaaaagagttcaaggccaaaggagtaaatgtcctgcttggc
cccaacgttggacctttgggaagaacaccacttggtggtcgtaactgggaaggtttctca
gtcgacccctacctcacaggcaaactcagcgcagaatctatcatcggacaccaagacgct
ggagtcattgccaatgtcaagcacttcatcgcaaacgaacaagagacttaccgtcgcccc
tatcacggcatcgaggcagtctcctccaacattgatgacaagactcttcacgagtactat
ctctggccgttcgttgattccgtcaaagcaggtgttgcatcagtcatgtgcgcatataac
cgcgtgaatggtacctatgcttgtgagaacagcaagttgatgaatggaatcctcaaggct
gagcttgaatttgatgggtttgttctgttggattggaatgcccagcacaatcttgaaagc
gcaaatgcaggactcgacatggtcatgcctatggggggattttggggagagaacttgacc
atggcggttgggaatggcagtgtcaaggaggacagggttactgatatggcgaccagaatc
ctcgctgcttggtatcttgtcggccaagacaacgctttcccaactccgggcatcggaatg
aagaacctttctcttcctcacgaacaggtagaagctcgaatccctgaatcacgaccaaca
ttgctcgaaggggccatcgcaggacatgtacttgtcaagaatgagaacaaggcgcttcct
ttcaacaagaaccccaaaatgatctccgtctttggatatgatgccacggttgccgtgacc
aagaacactggtaaattattcgagcttggatatacgtcttcgccagagatggggcaagct
gttcttggcgatgaacatcactttgatcaagctgccagagggggaaccattgtctctggc
ggaagagctgctgccaactcacccccatacatcagcgatcccctcagtgctattcagcaa
agagccgccaaagacggaggttgggttaattgggatctgtcttcccctgatccggatgtc
aacggcgcaagtgacgtctgccttgtctttatcaacgccatggcgacagaaggctgggat
cgcgacggtcttcatgatgacttcagtgatggtctgattctcaacgtcgcatccaagtgc
gcaaatactatagtagtcattcatgcggctggcattcgtctggtcgatcagtggatcgag
catcccaacatcacggctactgtcatcgctcatcttccgggtcaagatagtggcgaagcc
ttggtgaaactcctctatggcgaggccgacttttcgggaaagttaccttacaccattgcg
aagaacgagagcgattatacaccgtacgagccttgtggacgggaaggagatagtacggac
cctcagtgcgattttactgagggtgtctatctcgattatcgctctttcgatgaccgtgat
atcacaccgagatacgagtttggctttggtttgagttacaccaagtttgactacacttca
ctctctgtcaagattggtcagacgggatcttctgctgccactggtgatctctgggagaca
tatgccactgttcaagccacagtttccaacagcggtgataggagtggcgaagaggttgcc
caactctacgttgctatccccaacagtcctcccaagcaacttcgaggctttgaaaaggtg
aaactagacaagggcgactcagtcgagatcccattcgagattacaagacgtgatcttagc
gtgtgggatgtcgtcaaacaggactgggtactacagtctggtaactacacgatatttgtc
ggcggaagcagtcgcaatctcccattgacggaatccttcaccatcaatgtttaa
>Fp49
atgtggccttctcaattattgtgtcttgcattgcaagcgacaagagtcttatcgcgtcct
gctgagcccacccacgaagagtacccatctccacaaggcgaaggtagaggcatctggaag
agcgcctactctaaagctcaagaatttgtcgctcacttgacacttgaagaaaaagtcaat
gtgacgcgtggttttgccgccgacaatgtctgcgctggtaacactggaacgataccgcgt
ttaggatggccgggattatgccttcacgatgctggcaatggcgtcagagcaaccgacctt
gtgaattcgtacccatctgctttacatgttggtgcaagttgggataagaacttgacctac
cagaggggctactatatgggaaaagagttcaaggccaaaggagtaaatgtcctgcttggc
cccaacgttggacctttgggaagaacaccacttggtggtcgcaactgggaaggtttctca
gtcgacccctacctcacaggcaaactcagcgcagaatccatcatcggacaccaagacgct
ggagtcattgccaatgtcaagcacttcatcgcaaacgaacaagagacttatcgtcgcccc
tatcacggcatcgaggccgtctcttccaacattgatgacaagactcttcacgagtactat
ctctggcccttcgtcgattccgtcaaagcaggtgttgcatcagtcatgtgcgcgtataac
cgcgtgaatggtacctatgcttgtgagaacagcaagttgatgaatggaatcctcaagtct
gagcttgaattcgatgggtttgttctgttggattggaatgcccagcataatcttgaaagc
gcaaatgcaggactcgacatggtcatgcctatggggggattttggggagagaacttgacc
atggcggttgggaatggcagtgtcaaggaggacagggttactgatatggctaccagaatc
ctagctgcttggtatctcgtcggccaagacaacgctttcccaactccgggcatcggaatg
aagaacctttctcttcctcacgaacaggtagaagctcggattcctgaatcacgaccaacg
ttgctcgaaggggccatcgcaggacatgtacttgtcaagaatgagaacaaggcgcttcct
ttcaagaagaaccccaagatgatctccgtctttggatatgatgccacggttgccgagacc
aagaacaccggtaaattattcgagcttggatatacgtcttcgccagagatgggtcaagct
gttcttggcgatgaacatcactttgatcaagctgcaagaggaggaaccattgtctctggc
ggaagagctgctgccaattcgcccccatacatcagcgatcccctcagtgctattcagcaa
agagccgccaaagacggaggttgggttaattgggatctgtcttcccctgatccggatgtc
aacggcgcaagtgacgtctgccttgtctttatcaacgccatggcgacagaaggctgggat
cgcgacgggctccatgacgacttcagtgatggtctgattctcaacgtcgcatccaagtgc
gcaaatactatagtagtcattcatgcggctggcattcgtctggtcgatcagtggatcgac
catcctaacatcacggctactatcatcgctcatcttccgggtcaagatagtggcgaagcc
ttggtgaaactcctctatggcgaggccgacttttcgggaaagctaccttacaccattgcg
aagaacgagagtgattatacaccgtacgagccttgtggacgggaaggagatagtacggac
cctcagtgcgattttactgagggtgtctatctcgattatcgctctttcgataaccgtgat
atcacaccaaggtacgagtttggctttgggttgagttacaccatgtttgattacacctca
ctctccatcaaggttggtcagacgggatcttctgccgtcactggtgatctttgggagaca
tatgccactgttcaagccacggtttccaacagcggtgagaggagtggcgaagaggttgcc
caactctacgttgctatccccaacagtcctcccaagcaacttcgaggctttgaaaaggtg
aaactagacaagggcgactcagttgaaatcccattcgagattaccagacgtgatcttagc
gtgtgggatgtcgtcaaacaggactgggtactacagtctggtaactacacgatatttgtc
ggcggaagcagtcgcaatctcccattgacggaatccttcaccatcaatgtttaa
>Fp50
atgtggccttctcaattattgtgtcttgcattgcaagcgacaagagtcttatcgcgtcct
gctgagcccacccacgaagagtacccatctccacaaggcgaaggtagaggcatctggaag
agcgcctactctaaagctcaagaatttgtcgctcacttgacacttgaagaaaaagtcaat
gtgacgcgtggttttgccgccgacaatgtctgcgctggtaacactggaacgataccgcgt
ttaggatggccgggattatgccttcacgatgctggcaatggcgtcagagcaaccgacctt
gtgaattcgtacccatctgctttacatgttggtgcaagttgggataagaacttgacctac
cagaggggctactatatgggaaaagagttcaaggccaaaggagtaaatgtcctgcttggc
cccaacgttggacctttgggaagaacaccacttggtggtcgcaactgggaaggtttctca
gtcgacccctacctcacaggcaaactcagcgcagaatccatcatcggacaccaagacgct
ggagtcattgccaatgtcaagcacttcatcgcaaacgaacaagagacttatcgtcgcccc
tatcacggcatcgaggccgtctcttccaacattgatgacaagactcttcacgagtactat
ctctggcccttcgtcgattccgtcaaagcaggtgttgcatcagtcatgtgcgcgtataac
cgcgtgaatggtacctatgcttgtgagaacagcaagttgatgaatggaatcctcaagtct
gagcttgaattcgatgggtttgttctgttggattggaatgcccagcataatcttgaaagc
gcaaatgcaggactcgacatggtcatgcctatggggggattttggggagagaacttgacc
atggcggttgggaatggcagtgtcaaggaggacagggttactgatatggctaccagaatc
ctagctgcttggtatctcgtcggccaagacaacgctttcccaactccgggcatcggaatg
aagaacctttctcttcctcacgaacaggtagaagctcggattcctgaatcacgaccaacg
ttgctcgaaggggccatcgcaggacatgtacttgtcaagaatgagaacaaggcgcttcct
ttcaagaagaaccccaagatgatctccgtctttggatatgatgccacggttgccgagacc
aagaacaccggtaaattattcgagcttggatatacgtcttcgccagagatgggtcaagct
gttcttggcgatgaacatcactttgatcaagctgcaagaggaggaaccattgtctctggc
ggaagagctgctgccaattcgcccccatacatcagcgatcccctcagtgctattcagcaa
agagccgccaaagacggaggttgggttaattgggatctgtcttcccctgatccggatgtc
aacggcgcaagtgacgtctgccttgtctttatcaacgccatggcgacagaaggctgggat
cgcgacgggctccatgacgacttcagtgatggtctgattctcaacgtcgcatccaagtgc
gcaaatactatagtagtcattcatgcggctggcattcgtctggtcgatcagtggatcgac
catcctaacatcacggctactatcatcgctcatcttccgggtcaagatagtggcgaagcc
ttggtgaaactcctctatggcgaggccgacttttcgggaaagctaccttacaccattgcg
aagaacgagagtgattatacaccgtacgagccttgtggacgggaaggagatagtacggac
cctcagtgcgattttactgagggtgtctatctcgattatcgctctttcgataaccgtgat
atcacaccaaggtacgagtttggctttgggttgagttacaccatgtttgattacacctca
ctctccatcaaggttggtcagacgggatcttctgccgtcactggtgatctttgggagaca
tatgccactgttcaagccacggtttccaacagcggtgagaggagtggcgaagaggttgcc
caactctacgttgctatccccaacagtcctcccaagcaacttcgaggctttgaaaaggtg
aaactagacaagggcgactcagttgaaatcccattcgagattaccagacgtgatcttagc
gtgtgggatgtcgtcaaacaggactgggtactacagtctggtaactacacgatatttgtc
ggcggaagcagtcgcaatctcccattgacggaatccttcaccatcaatgtttaa
>Fp51
atgtggccttctcaattattgtgtcttgcattgcaagcgacaagagtcttatcgcgtcct
gctgagcccacccacgaagagtacccatctccacaaggcgaaggtagaggcatctggaag
agcgcctactctaaagctcaagaatttgtcgctcacttgacacttgaagaaaaagtcaat
gtgacgcgtggttttgccgccgacaatgtctgcgctggtaacactggaacgataccgcgt
ttaggatggccgggattatgccttcacgatgctggcaatggcgtcagagcaaccgacctt
gtgaattcgtacccatctgctttacatgttggtgcaagttgggataagaacttgacctac
cagaggggctactatatgggaaaagagttcaaggccaaaggagtaaatgtcctgcttggc
cccaacgttggacctttgggaagaacaccacttggtggtcgcaactgggaaggtttctca
gtcgacccctacctcacaggcaaactcagcgcagaatccatcatcggacaccaagacgct
ggagtcattgccaatgtcaagcacttcatcgcaaacgaacaagagacttatcgtcgcccc
tatcacggcatcgaggccgtctcttccaacattgatgacaagactcttcacgagtactat
ctctggcccttcgtcgattccgtcaaagcaggtgttgcatcagtcatgtgcgcgtataac
cgcgtgaatggtacctatgcttgtgagaacagcaagttgatgaatggaatcctcaagtct
gagcttgaattcgatgggtttgttctgttggattggaatgcccagcataatcttgaaagc
gcaaatgcaggactcgacatggtcatgcctatggggggattttggggagagaacttgacc
atggcggttgggaatggcagtgtcaaggaggacagggttactgatatggctaccagaatc
ctagctgcttggtatctcgtcggccaagacaacgctttcccaactccgggcatcggaatg
aagaacctttctcttcctcacgaacaggtagaagctcggattcctgaatcacgaccaacg
ttgctcgaaggggccatcgcaggacatgtacttgtcaagaatgagaacaaggcgcttcct
ttcaagaagaaccccaagatgatctccgtctttggatatgatgccacggttgccgagacc
aagaacaccggtaaattattcgagcttggatatacgtcttcgccagagatgggtcaagct
gttcttggcgatgaacatcactttgatcaagctgcaagaggaggaaccattgtctctggc
ggaagagctgctgccaattcgcccccatacatcagcgatcccctcagtgctattcagcaa
agagccgccaaagacggaggttgggttaattgggatctgtcttcccctgatccggatgtc
aacggcgcaagtgacgtctgccttgtctttatcaacgccatggcgacagaaggctgggat
cgcgacgggctccatgacgacttcagtgatggtctgattctcaacgtcgcatccaagtgc
gcaaatactatagtagtcattcatgcggctggcattcgtctggtcgatcagtggatcgac
catcctaacatcacggctactatcatcgctcatcttccgggtcaagatagtggcgaagcc
ttggtgaaactcctctatggcgaggccgacttttcgggaaagctaccttacaccattgcg
aagaacgagagtgattatacaccgtacgagccttgtggacgggaaggagatagtacggac
cctcagtgcgattttactgagggtgtctatctcgattatcgctctttcgataaccgtgat
atcacaccaaggtacgagtttggctttgggttgagttacaccatgtttgattacacctca
ctctccatcaaggttggtcagacgggatcttctgccgtcactggtgatctttgggagaca
tatgccactgttcaagccacggtttccaacagcggtgagaggagtggcgaagaggttgcc
caactctacgttgctatccccaacagtcctcccaagcaacttcgaggctttgaaaaggtg
aaactagacaagggcgactcagttgaaatcccattcgagattaccagacgtgatcttagc
gtgtgggatgtcgtcaaacaggactgggtactacagtctggtaactacacgatatttgtc
ggcggaagcagtcgcaatctcccattgacggaatccttcaccatcaatgtttaa
>Fp59
atgtggccttctcaattattgtgtcttgcattgcaagcgacaagagtcttatcgcgtcct
gctgagcccacccacgaagagtacccatctccacaaggcgaaggtagaggcatctggaag
agcgcctactctaaagctcaagaatttgtcgctcacttgacacttgaagaaaaagtcaat
gtgacgcgtggttttgccgccgacaatgtctgcgctggtaacactggaacgataccgcgt
ttaggatggccgggattatgccttcacgatgctggcaatggcgtcagagcaaccgacctt
gtgaattcgtacccatctgctttacatgttggtgcaagttgggataagaacttgacctac
cagaggggctactatatgggaaaagagttcaaggccaaaggagtaaatgtcctgcttggc
cccaacgttggacctttgggaagaacaccacttggtggtcgcaactgggaaggtttctca
gtcgacccctacctcacaggcaaactcagcgcagaatccatcatcggacaccaagacgct
ggagtcattgccaatgtcaagcacttcatcgcaaacgaacaagagacttatcgtcgcccc
tatcacggcatcgaggccgtctcttccaacattgatgacaagactcttcacgagtactat
ctctggcccttcgtcgattccgtcaaagcaggtgttgcatcagtcatgtgcgcgtataac
cgcgtgaatggtacctatgcttgtgagaacagcaagttgatgaatggaatcctcaagtct
gagcttgaattcgatgggtttgttctgttggattggaatgcccagcataatcttgaaagc
gcaaatgcaggactcgacatggtcatgcctatggggggattttggggagagaacttgacc
atggcggttgggaatggcagtgtcaaggaggacagggttactgatatggctaccagaatc
ctagctgcttggtatctcgtcggccaagacaacgctttcccaactccgggcatcggaatg
aagaacctttctcttcctcacgaacaggtagaagctcggattcctgaatcacgaccaacg
ttgctcgaaggggccatcgcaggacatgtacttgtcaagaatgagaacaaggcgcttcct
ttcaagaagaaccccaagatgatctccgtctttggatatgatgccacggttgccgagacc
aagaacaccggtaaattattcgagcttggatatacgtcttcgccagagatgggtcaagct
gttcttggcgatgaacatcactttgatcaagctgcaagaggaggaaccattgtctctggc
ggaagagctgctgccaattcgcccccatacatcagcgatcccctcagtgctattcagcaa
agagccgccaaagacggaggttgggttaattgggatctgtcttcccctgatccggatgtc
aacggcgcaagtgacgtctgccttgtctttatcaacgccatggcgacagaaggctgggat
cgcgacgggctccatgacgacttcagtgatggtctgattctcaacgtcgcatccaagtgc
gcaaatactatagtagtcattcatgcggctggcattcgtctggtcgatcagtggatcgac
catcctaacatcacggctactatcatcgctcatcttccgggtcaagatagtggcgaagcc
ttggtgaaactcctctatggcgaggccgacttttcgggaaagctaccttacaccattgcg
aagaacgagagtgattatacaccgtacgagccttgtggacgggaaggagatagtacggac
cctcagtgcgattttactgagggtgtctatctcgattatcgctctttcgataaccgtgat
atcacaccaaggtacgagtttggctttgggttgagttacaccatgtttgattacacctca
ctctccatcaaggttggtcagacgggatcttctgccgtcactggtgatctttgggagaca
tatgccactgttcaagccacggtttccaacagcggtgagaggagtggcgaagaggttgcc
caactctacgttgctatccccaacagtcctcccaagcaacttcgaggctttgaaaaggtg
aaactagacaagggcgactcagttgaaatcccattcgagattaccagacgtgatcttagc
gtgtgggatgtcgtcaaacaggactgggtactacagtctggtaactacacgatatttgtc
ggcggaagcagtcgcaatctcccattgacggaatccttcaccatcaatgtttaa
>Fp63
atgtggccttctcaattattgtgtcttgcattgcaagcgacaggagtcttatcgcgtcct
gctgagcccacccgcgaagagtacccatcgccacaaggcgaaggtagaggaatctggaag
agcgcctactctaaagctcaagaatttgtcgctcacttgacacttgaagaaaaagtcaat
gtgacgcgtggttttgccgccgacaatgtctgcgctggtaacactggaacaataccgcgt
ttaggatggccgggattatgcctccacgatgctggcaatggcgtcagagcaaccgacctc
gtgaattcgtacccatctgctttacatgttggtgcaagttgggataagaacttgacctac
cagaggggctactatatgggaaaagagttcaaggccaaaggagtaaatgtcctgcttggc
cccaacgttggacctttgggaagaacaccacttggtggtcgtaactgggaaggtttctca
gtcgacccctacctcacaggcaaactcagcgcagaatctatcatcggacaccaagacgct
ggagtcattgccaatgtcaagcacttcatcgcaaacgaacaagagacttaccgtcgcccc
tatcacggcatcgaggcagtctcctccaacattgatgacaagactcttcacgagtactat
ctctggccgttcgttgattccgtcaaagcaggtgttgcatcagtcatgtgcgcatataac
cgcgtgaatggtacctatgcttgtgagaacagcaagttgatgaatggaatcctcaaggct
gagcttgaatttgatgggtttgttctgttggattggaatgcccagcacaatcttgaaagc
gcaaatgcaggactcgacatggtcatgcctatggggggattttggggagagaacttgacc
atggcggttgggaatggcagtgtcaaggaggacagggttactgatatggcgaccagaatc
ctcgctgcttggtatcttgtcggccaagacaacgctttcccaactccgggcatcggaatg
aagaacctttctcttcctcacgaacaggtagaagctcgaatccctgaatcacgaccaaca
ttgctcgaaggggccatcgcaggacatgtacttgtcaagaatgagaacaaggcgcttcct
ttcaacaagaaccccaaaatgatctccgtctttggatatgatgccacggttgccgtgacc
aagaacactggtaaattattcgagcttggatatacgtcttcgccagagatggggcaagct
gttcttggcgatgaacatcactttgatcaagctgccagagggggaaccattgtctctggc
ggaagagctgctgccaactcacccccatacatcagcgatcccctcagtgctattcagcaa
agagccgccaaagacggaggttgggttaattgggatctgtcttcccctgatccggatgtc
aacggcgcaagtgacgtctgccttgtctttatcaacgccatggcgacagaaggctgggat
cgcgacggtcttcatgatgacttcagtgatggtctgattctcaacgtcgcatccaagtgc
gcaaatactatagtagtcattcatgcggctggcattcgtctggtcgatcagtggatcgag
catcccaacatcacggctactgtcatcgctcatcttccgggtcaagatagtggcgaagcc
ttggtgaaactcctctatggcgaggccgacttttcgggaaagttaccttacaccattgcg
aagaacgagagcgattatacaccgtacgagccttgtggacgggaaggagatagtacggac
cctcagtgcgattttactgagggtgtctatctcgattatcgctctttcgatgaccgtgat
atcacaccgagatacgagtttggctttggtttgagttacaccaagtttgactacacttca
ctctctgtcaagattggtcagacgggatcttctgctgccactggtgatctctgggagaca
tatgccactgttcaagccacagtttccaacagcggtgataggagtggcgaagaggttgcc
caactctacgttgctatccccaacagtcctcccaagcaacttcgaggctttgaaaaggtg
aaactagacaagggcgactcagtcgagatcccattcgagattacaagacgtgatcttagc
gtgtgggatgtcgtcaaacaggactgggtactacagtctggtaactacacgatatttgtc
ggcggaagcagtcgcaatctcccattgacggaatccttcaccatcaatgtttaa
>Fp65
atgtggccttctcaattattgtgtcttgcattgcaagcgacaggagtcttatcgcgtcct
gctgagcccacccgcgaagagtacccatcgccacaaggcgaaggtagaggaatctggaag
agcgcctactctaaagctcaagaatttgtcgctcacttgacacttgaagaaaaagtcaat
gtgacgcgtggttttgccgccgacaatgtctgcgctggtaacactggaacaataccgcgt
ttaggatggccgggattatgcctccacgatgctggcaatggcgtcagagcaaccgacctc
gtgaattcgtacccatctgctttacatgttggtgcaagttgggataagaacttgacctac
cagaggggctactatatgggaaaagagttcaaggccaaaggagtaaatgtcctgcttggc
cccaacgttggacctttgggaagaacaccacttggtggtcgtaactgggaaggtttctca
gtcgacccctacctcacaggcaaactcagcgcagaatctatcatcggacaccaagacgct
ggagtcattgccaatgtcaagcacttcatcgcaaacgaacaagagacttaccgtcgcccc
tatcacggcatcgaggcagtctcctccaacattgatgacaagactcttcacgagtactat
ctctggccgttcgttgattccgtcaaagcaggtgttgcatcagtcatgtgcgcatataac
cgcgtgaatggtacctatgcttgtgagaacagcaagttgatgaatggaatcctcaaggct
gagcttgaatttgatgggtttgttctgttggattggaatgcccagcacaatcttgaaagc
gcaaatgcaggactcgacatggtcatgcctatggggggattttggggagagaacttgacc
atggcggttgggaatggcagtgtcaaggaggacagggttactgatatggcgaccagaatc
ctcgctgcttggtatcttgtcggccaagacaacgctttcccaactccgggcatcggaatg
aagaacctttctcttcctcacgaacaggtagaagctcgaatccctgaatcacgaccaaca
ttgctcgaaggggccatcgcaggacatgtacttgtcaagaatgagaacaaggcgcttcct
ttcaacaagaaccccaaaatgatctccgtctttggatatgatgccacggttgccgtgacc
aagaacactggtaaattattcgagcttggatatacgtcttcgccagagatggggcaagct
gttcttggcgatgaacatcactttgatcaagctgccagagggggaaccattgtctctggc
ggaagagctgctgccaactcacccccatacatcagcgatcccctcagtgctattcagcaa
agagccgccaaagacggaggttgggttaattgggatctgtcttcccctgatccggatgtc
aacggcgcaagtgacgtctgccttgtctttatcaacgccatggcgacagaaggctgggat
cgcgacggtcttcatgatgacttcagtgatggtctgattctcaacgtcgcatccaagtgc
gcaaatactatagtagtcattcatgcggctggcattcgtctggtcgatcagtggatcgag
catcccaacatcacggctactgtcatcgctcatcttccgggtcaagatagtggcgaagcc
ttggtgaaactcctctatggcgaggccgacttttcgggaaagttaccttacaccattgcg
aagaacgagagcgattatacaccgtacgagccttgtggacgggaaggagatagtacggac
cctcagtgcgattttactgagggtgtctatctcgattatcgctctttcgatgaccgtgat
atcacaccgagatacgagtttggctttggtttgagttacaccaagtttgactacacttca
ctctctgtcaagattggtcagacgggatcttctgctgccactggtgatctctgggagaca
tatgccactgttcaagccacagtttccaacagcggtgataggagtggcgaagaggttgcc
caactctacgttgctatccccaacagtcctcccaagcaacttcgaggctttgaaaaggtg
aaactagacaagggcgactcagtcgagatcccattcgagattacaagacgtgatcttagc
gtgtgggatgtcgtcaaacaggactgggtactacagtctggtaactacacgatatttgtc
ggcggaagcagtcgcaatctcccattgacggaatccttcaccatcaatgtttaa
>Fp66
atgtggccttctcaattattgtgtcttgcattgcaagcgacaggagtcttatcgcgtcct
gctgagcccacccgcgaagagtacccatcgccacaaggcgaaggtagaggaatctggaag
agcgcctactctaaagctcaagaatttgtcgctcacttgacacttgaagaaaaagtcaat
gtgacgcgtggttttgccgccgacaatgtctgcgctggtaacactggaacaataccgcgt
ttaggatggccgggattatgcctccacgatgctggcaatggcgtcagagcaaccgacctc
gtgaattcgtacccatctgctttacatgttggtgcaagttgggataagaacttgacctac
cagaggggctactatatgggaaaagagttcaaggccaaaggagtaaatgtcctgcttggc
cccaacgttggacctttgggaagaacaccacttggtggtcgtaactgggaaggtttctca
gtcgacccctacctcacaggcaaactcagcgcagaatctatcatcggacaccaagacgct
ggagtcattgccaatgtcaagcacttcatcgcaaacgaacaagagacttaccgtcgcccc
tatcacggcatcgaggcagtctcctccaacattgatgacaagactcttcacgagtactat
ctctggccgttcgttgattccgtcaaagcaggtgttgcatcagtcatgtgcgcatataac
cgcgtgaatggtacctatgcttgtgagaacagcaagttgatgaatggaatcctcaaggct
gagcttgaatttgatgggtttgttctgttggattggaatgcccagcacaatcttgaaagc
gcaaatgcaggactcgacatggtcatgcctatggggggattttggggagagaacttgacc
atggcggttgggaatggcagtgtcaaggaggacagggttactgatatggcgaccagaatc
ctcgctgcttggtatcttgtcggccaagacaacgctttcccaactccgggcatcggaatg
aagaacctttctcttcctcacgaacaggtagaagctcgaatccctgaatcacgaccaaca
ttgctcgaaggggccatcgcaggacatgtacttgtcaagaatgagaacaaggcgcttcct
ttcaacaagaaccccaaaatgatctccgtctttggatatgatgccacggttgccgtgacc
aagaacactggtaaattattcgagcttggatatacgtcttcgccagagatggggcaagct
gttcttggcgatgaacatcactttgatcaagctgccagagggggaaccattgtctctggc
ggaagagctgctgccaactcacccccatacatcagcgatcccctcagtgctattcagcaa
agagccgccaaagacggaggttgggttaattgggatctgtcttcccctgatccggatgtc
aacggcgcaagtgacgtctgccttgtctttatcaacgccatggcgacagaaggctgggat
cgcgacggtcttcatgatgacttcagtgatggtctgattctcaacgtcgcatccaagtgc
gcaaatactatagtagtcattcatgcggctggcattcgtctggtcgatcagtggatcgag
catcccaacatcacggctactgtcatcgctcatcttccgggtcaagatagtggcgaagcc
ttggtgaaactcctctatggcgaggccgacttttcgggaaagttaccttacaccattgcg
aagaacgagagcgattatacaccgtacgagccttgtggacgggaaggagatagtacggac
cctcagtgcgattttactgagggtgtctatctcgattatcgctctttcgatgaccgtgat
atcacaccgagatacgagtttggctttggtttgagttacaccaagtttgactacacttca
ctctctgtcaagattggtcagacgggatcttctgctgccactggtgatctctgggagaca
tatgccactgttcaagccacagtttccaacagcggtgataggagtggcgaagaggttgcc
caactctacgttgctatccccaacagtcctcccaagcaacttcgaggctttgaaaaggtg
aaactagacaagggcgactcagtcgagatcccattcgagattacaagacgtgatcttagc
gtgtgggatgtcgtcaaacaggactgggtactacagtctggtaactacacgatatttgtc
ggcggaagcagtcgcaatctcccattgacggaatccttcaccatcaatgtttaa
>Fp72
atgtggccttctcaattattgtgtcttgcattgcaagcgacaggagtcttatcgcgtcct
gctgagcccacccgcgaagagtacccatcgccacaaggcgaaggtagaggaatctggaag
agcgcctactctaaagctcaagaatttgtcgctcacttgacacttgaagaaaaagtcaat
gtgacgcgtggttttgccgccgacaatgtctgcgctggtaacactggaacaataccgcgt
ttaggatggccgggattatgcctccacgatgctggcaatggcgtcagagcaaccgacctc
gtgaattcgtacccatctgctttacatgttggtgcaagttgggataagaacttgacctac
cagaggggctactatatgggaaaagagttcaaggccaaaggagtaaatgtcctgcttggc
cccaacgttggacctttgggaagaacaccacttggtggtcgtaactgggaaggtttctca
gtcgacccctacctcacaggcaaactcagcgcagaatctatcatcggacaccaagacgct
ggagtcattgccaatgtcaagcacttcatcgcaaacgaacaagagacttaccgtcgcccc
tatcacggcatcgaggcagtctcctccaacattgatgacaagactcttcacgagtactat
ctctggccgttcgttgattccgtcaaagcaggtgttgcatcagtcatgtgcgcatataac
cgcgtgaatggtacctatgcttgtgagaacagcaagttgatgaatggaatcctcaaggct
gagcttgaatttgatgggtttgttctgttggattggaatgcccagcacaatcttgaaagc
gcaaatgcaggactcgacatggtcatgcctatggggggattttggggagagaacttgacc
atggcggttgggaatggcagtgtcaaggaggacagggttactgatatggcgaccagaatc
ctcgctgcttggtatcttgtcggccaagacaacgctttcccaactccgggcatcggaatg
aagaacctttctcttcctcacgaacaggtagaagctcgaatccctgaatcacgaccaaca
ttgctcgaaggggccatcgcaggacatgtacttgtcaagaatgagaacaaggcgcttcct
ttcaacaagaaccccaaaatgatctccgtctttggatatgatgccacggttgccgtgacc
aagaacactggtaaattattcgagcttggatatacgtcttcgccagagatggggcaagct
gttcttggcgatgaacatcactttgatcaagctgccagagggggaaccattgtctctggc
ggaagagctgctgccaactcacccccatacatcagcgatcccctcagtgctattcagcaa
agagccgccaaagacggaggttgggttaattgggatctgtcttcccctgatccggatgtc
aacggcgcaagtgacgtctgccttgtctttatcaacgccatggcgacagaaggctgggat
cgcgacggtcttcatgatgacttcagtgatggtctgattctcaacgtcgcatccaagtgc
gcaaatactatagtagtcattcatgcggctggcattcgtctggtcgatcagtggatcgag
catcccaacatcacggctactgtcatcgctcatcttccgggtcaagatagtggcgaagcc
ttggtgaaactcctctatggcgaggccgacttttcgggaaagttaccttacaccattgcg
aagaacgagagcgattatacaccgtacgagccttgtggacgggaaggagatagtacggac
cctcagtgcgattttactgagggtgtctatctcgattatcgctctttcgatgaccgtgat
atcacaccgagatacgagtttggctttggtttgagttacaccaagtttgactacacttca
ctctctgtcaagattggtcagacgggatcttctgctgccactggtgatctctgggagaca
tatgccactgttcaagccacagtttccaacagcggtgataggagtggcgaagaggttgcc
caactctacgttgctatccccaacagtcctcccaagcaacttcgaggctttgaaaaggtg
aaactagacaagggcgactcagtcgagatcccattcgagattacaagacgtgatcttagc
gtgtgggatgtcgtcaaacaggactgggtactacagtctggtaactacacgatatttgtc
ggcggaagcagtcgcaatctcccattgacggaatccttcaccatcaatgtttaa
>Fp73
atgtggccttctcaattattgtgtcttgcattgcaagcgacaggagtcttatcgcgtcct
gctgagcccacccgcgaagagtacccatcgccacaaggcgaaggtagaggaatctggaag
agcgcctactctaaagctcaagaatttgtcgctcacttgacacttgaagaaaaagtcaat
gtgacgcgtggttttgccgccgacaatgtctgcgctggtaacactggaacaataccgcgt
ttaggatggccgggattatgcctccacgatgctggcaatggtgtcagagcaaccgacctc
gtgaattcgtacccatctgctttacatgttggtgcaagttgggataagaacttgacctac
cagaggggctactatatgggaaaagagttcaaggccaaaggagtaaatgtcctgcttggc
cccaacgttggacctttgggaagaacaccacttggtggtcgtaactgggaaggtttctca
gtcgacccctacctcacaggcaaactcagcgcagaatctatcatcggacaccaagacgct
ggagtcattgccaatgtcaagcacttcatcgcaaacgaacaagagacttaccgtcgcccc
tatcacggcatcgaggcagtctcctccaacattgatgacaagactcttcacgagtactat
ctctggccgttcgttgattccgtcaaagcaggtgttgcatcagtcatgtgcgcatataac
cgcgtgaatggtacctatgcttgtgagaacagcaagttgatgaatggaatcctcaaggct
gagcttgaatttgatgggtttgttctgttggattggaatgcccagcacaatcttgaaagc
gcaaatgcaggactcgacatggtcatgcctatggggggattttggggagagaacttgacc
atggcggttgggaatggcagtgtcaaggaggacagggttactgatatggcgaccagaatc
ctcgctgcttggtatcttgtcggccaagacaacgctttcccaactccgggcatcggaatg
aagaacctttctcttcctcacgaacaggtagaagctcgaatccctgaatcacgaccaaca
ttgctcgaaggggccatcgcaggacatgtacttgtcaagaatgagaacaaggcgcttcct
ttcaacaagaaccccaaaatgatctccgtctttggatatgatgccacggttgccgtgacc
aagaacactggtaaattattcgagcttggatatacgtcttcgccagagatggggcaagct
gttcttggcgatgaacatcactttgatcaagctgccagagggggaaccattgtctctggc
ggaagagctgctgccaactcacccccatacatcagcgatcccctcagtgctattcagcaa
agagccgccaaagacggaggttgggttaattgggatctgtcttcccctgatccggatgtc
aacggcgcaagtgacgtctgccttgtctttatcaacgccatggcgacagaaggctgggat
cgcgacggtcttcatgatgacttcagtgatggtctgattctcaacgtcgcatccaagtgc
gcaaatactatagtagtcattcatgcggctggcattcgtctggtcgatcagtggatcgag
catcccaacatcacggctactgtcatcgctcatcttccgggtcaagatagtggcgaagcc
ttggtgaaactcctctatggcgaggccgacttttcgggaaagttaccttacaccattgcg
aagaacgagagcgattatacaccgtacgagccttgtggacgggaaggagatagtacggac
cctcagtgcgattttactgagggtgtctatctcgattatcgctctttcgatgaccgtgat
atcacaccgagatacgagtttggctttggtttgagttacaccaagtttgactacacttca
ctctctgtcaagattggtcagacgggatcttctgctgccactggtgatctctgggagaca
tatgccactgttcaagccacagtttccaacagcggtgataggagtggcgaagaggttgcc
caactctacgttgctatccccaacagtcctcccaagcaacttcgaggctttgaaaaggtg
aaactagacaagggcgactcagtcgagatcccattcgagattacaagacgtgatcttagc
gtgtgggatgtcgtcaaacaggactgggtactacagtctggtaactacacgatatttgtc
ggcggaagcagtcgcaatctcccattgacggaatccttcaccatcaatgtttaa
>Fp76
atgtggccttctcaattattgtgtcttgcattgcaagcgacaggagtcttatcgcgtcct
gctgagcccacccgcgaagagtacccatcgccacaaggcgaaggtagaggaatctggaag
agcgcctactctaaagctcaagaatttgtcgctcacttgacacttgaagaaaaagtcaat
gtgacgcgtggttttgccgccgacaatgtctgcgctggtaacactggaacaataccgcgt
ttaggatggccgggattatgcctccacgatgctggcaatggtgtcagagcaaccgacctc
gtgaattcgtacccatctgctttacatgttggtgcaagttgggataagaacttgacctac
cagaggggctactatatgggaaaagagttcaaggccaaaggagtaaatgtcctgcttggc
cccaacgttggacctttgggaagaacaccacttggtggtcgtaactgggaaggtttctca
gtcgacccctacctcacaggcaaactcagcgcagaatctatcatcggacaccaagacgct
ggagtcattgccaatgtcaagcacttcatcgcaaacgaacaagagacttaccgtcgcccc
tatcacggcatcgaggcagtctcctccaacattgatgacaagactcttcacgagtactat
ctctggccgttcgttgattccgtcaaagcaggtgttgcatcagtcatgtgcgcatataac
cgcgtgaatggtacctatgcttgtgagaacagcaagttgatgaatggaatcctcaaggct
gagcttgaatttgatgggtttgttctgttggattggaatgcccagcacaatcttgaaagc
gcaaatgcaggactcgacatggtcatgcctatggggggattttggggagagaacttgacc
atggcggttgggaatggcagtgtcaaggaggacagggttactgatatggcgaccagaatc
ctcgctgcttggtatcttgtcggccaagacaacgctttcccaactccgggcatcggaatg
aagaacctttctcttcctcacgaacaggtagaagctcgaatccctgaatcacgaccaaca
ttgctcgaaggggccatcgcaggacatgtacttgtcaagaatgagaacaaggcgcttcct
ttcaacaagaaccccaaaatgatctccgtctttggatatgatgccacggttgccgtgacc
aagaacactggtaaattattcgagcttggatatacgtcttcgccagagatggggcaagct
gttcttggcgatgaacatcactttgatcaagctgccagagggggaaccattgtctctggc
ggaagagctgctgccaactcacccccatacatcagcgatcccctcagtgctattcagcaa
agagccgccaaagacggaggttgggttaattgggatctgtcttcccctgatccggatgtc
aacggcgcaagtgacgtctgccttgtctttatcaacgccatggcgacagaaggctgggat
cgcgacggtcttcatgatgacttcagtgatggtctgattctcaacgtcgcatccaagtgc
gcaaatactatagtagtcattcatgcggctggcattcgtctggtcgatcagtggatcgag
catcccaacatcacggctactgtcatcgctcatcttccgggtcaagatagtggcgaagcc
ttggtgaaactcctctatggcgaggccgacttttcgggaaagttaccttacaccattgcg
aagaacgagagcgattatacaccgtacgagccttgtggacgggaaggagatagtacggac
cctcagtgcgattttactgagggtgtctatctcgattatcgctctttcgatgaccgtgat
atcacaccgagatacgagtttggctttggtttgagttacaccaagtttgactacacttca
ctctctgtcaagattggtcagacgggatcttctgctgccactggtgatctctgggagaca
tatgccactgttcaagccacagtttccaacagcggtgataggagtggcgaagaggttgcc
caactctacgttgctatccccaacagtcctcccaagcaacttcgaggctttgaaaaggtg
aaactagacaagggcgactcagtcgagatcccattcgagattacaagacgtgatcttagc
gtgtgggatgtcgtcaaacaggactgggtactacagtctggtaactacacgatatttgtc
ggcggaagcagtcgcaatctcccattgacggaatccttcaccatcaatgtttaa
>Fp78
atgtggccttctcaattattgtgtcttgcattgcaagcgacaagagtcttatcgcgtcct
gctgagcccacccacgaagagtacccatctccacaaggcgaaggtagaggcatctggaag
agcgcctactctaaagctcaagaatttgtcgctcacttgacacttgaagaaaaagtcaat
gtgacgcgtggttttgccgccgacaatgtctgcgctggtaacactggaacgataccgcgt
ttaggatggccgggattatgccttcacgatgctggcaatggcgtcagagcaaccgacctt
gtgaattcgtacccatctgctttacatgttggtgcaagttgggataagaacttgacctac
cagaggggctactatatgggaaaagagttcaaggccaaaggagtaaatgtcctgcttggc
cccaacgttggacctttgggaagaacaccacttggtggtcgcaactgggaaggtttctca
gtcgacccctacctcacaggcaaactcagcgcagaatccatcatcggacaccaagacgct
ggagtcattgccaatgtcaagcacttcatcgcaaacgaacaagagacttatcgtcgcccc
tatcacggcatcgaggccgtctcttccaacattgatgacaagactcttcacgagtactat
ctctggcccttcgtcgattccgtcaaagcaggtgttgcatcagtcatgtgcgcgtataac
cgcgtgaatggtacctatgcttgtgagaacagcaagttgatgaatggaatcctcaagtct
gagcttgaattcgatgggtttgttctgttggattggaatgcccagcataatcttgaaagc
gcaaatgcaggactcgacatggtcatgcctatggggggattttggggagagaacttgacc
atggcggttgggaatggcagtgtcaaggaggacagggttactgatatggctaccagaatc
ctagctgcttggtatctcgtcggccaagacaacgctttcccaactccgggcatcggaatg
aagaacctttctcttcctcacgaacaggtagaagctcggattcctgaatcacgaccaacg
ttgctcgaaggggccatcgcaggacatgtacttgtcaagaatgagaacaaggcgcttcct
ttcaagaagaaccccaagatgatctccgtctttggatatgatgccacggttgccgagacc
aagaacaccggtaaattattcgagcttggatatacgtcttcgccagagatgggtcaagct
gttcttggcgatgaacatcactttgatcaagctgcaagaggaggaaccattgtctctggc
ggaagagctgctgccaattcgcccccatacatcagcgatcccctcagtgctattcagcaa
agagccgccaaagacggaggttgggttaattgggatctgtcttcccctgatccggatgtc
aacggcgcaagtgacgtctgccttgtctttatcaacgccatggcgacagaaggctgggat
cgcgacgggctccatgacgacttcagtgatggtctgattctcaacgtcgcatccaagtgc
gcaaatactatagtagtcattcatgcggctggcattcgtctggtcgatcagtggatcgac
catcctaacatcacggctactatcatcgctcatcttccgggtcaagatagtggcgaagcc
ttggtgaaactcctctatggcgaggccgacttttcgggaaagctaccttacaccattgcg
aagaacgagagtgattatacaccgtacgagccttgtggacgggaaggagatagtacggac
cctcagtgcgattttactgagggtgtctatctcgattatcgctctttcgataaccgtgat
atcacaccaaggtacgagtttggctttgggttgagttacaccatgtttgattacacctca
ctctccatcaaggttggtcagacgggatcttctgccgtcactggtgatctttgggagaca
tatgccactgttcaagccacggtttccaacagcggtgagaggagtggcgaagaggttgcc
caactctacgttgctatccccaacagtcctcccaagcaacttcgaggctttgaaaaggtg
aaactagacaagggcgactcagttgaaatcccattcgagattaccagacgtgatcttagc
gtgtgggatgtcgtcaaacaggactgggtactacagtctggtaactacacgatatttgtc
ggcggaagcagtcgcaatctcccattgacggaatccttcaccatcaatgtttaa
>Fp81
atgtggccttctcaattattgtgtcttgcattgcaagcgacaggagtcttatcgcgtcct
gctgagcccacccgcgaagagtacccatcgccacaaggcgaaggtagaggaatctggaag
agcgcctactctaaagctcaagaatttgtcgctcacttgacacttgaagaaaaagtcaat
gtgacgcgtggttttgccgccgacaatgtctgcgctggtaacactggaacaataccgcgt
ttaggatggccgggattatgcctccacgatgctggcaatggcgtcagagcaaccgacctc
gtgaattcgtacccatctgctttacatgttggtgcaagttgggataagaacttgacctac
cagaggggctactatatgggaaaagagttcaaggccaaaggagtaaatgtcctgcttggc
cccaacgttggacctttgggaagaacaccacttggtggtcgtaactgggaaggtttctca
gtcgacccctacctcacaggcaaactcagcgcagaatctatcatcggacaccaagacgct
ggagtcattgccaatgtcaagcacttcatcgcaaacgaacaagagacttaccgtcgcccc
tatcacggcatcgaggcagtctcctccaacattgatgacaagactcttcacgagtactat
ctctggccgttcgttgattccgtcaaagcaggtgttgcatcagtcatgtgcgcatataac
cgcgtgaatggtacctatgcttgtgagaacagcaagttgatgaatggaatcctcaaggct
gagcttgaatttgatgggtttgttctgttggattggaatgcccagcacaatcttgaaagc
gcaaatgcaggactcgacatggtcatgcctatggggggattttggggagagaacttgacc
atggcggttgggaatggcagtgtcaaggaggacagggttactgatatggcgaccagaatc
ctcgctgcttggtatcttgtcggccaagacaacgctttcccaactccgggcatcggaatg
aagaacctttctcttcctcacgaacaggtagaagctcgaatccctgaatcacgaccaaca
ttgctcgaaggggccatcgcaggacatgtacttgtcaagaatgagaacaaggcgcttcct
ttcaacaagaaccccaaaatgatctccgtctttggatatgatgccacggttgccgtgacc
aagaacactggtaaattattcgagcttggatatacgtcttcgccagagatggggcaagct
gttcttggcgatgaacatcactttgatcaagctgccagagggggaaccattgtctctggc
ggaagagctgctgccaactcacccccatacatcagcgatcccctcagtgctattcagcaa
agagccgccaaagacggaggttgggttaattgggatctgtcttcccctgatccggatgtc
aacggcgcaagtgacgtctgccttgtctttatcaacgccatggcgacagaaggctgggat
cgcgacggtcttcatgatgacttcagtgatggtctgattctcaacgtcgcatccaagtgc
gcaaatactatagtagtcattcatgcggctggcattcgtctggtcgatcagtggatcgag
catcccaacatcacggctactgtcatcgctcatcttccgggtcaagatagtggcgaagcc
ttggtgaaactcctctatggcgaggccgacttttcgggaaagttaccttacaccattgcg
aagaacgagagcgattatacaccgtacgagccttgtggacgggaaggagatagtacggac
cctcagtgcgattttactgagggtgtctatctcgattatcgctctttcgatgaccgtgat
atcacaccgagatacgagtttggctttggtttgagttacaccaagtttgactacacttca
ctctctgtcaagattggtcagacgggatcttctgctgccactggtgatctctgggagaca
tatgccactgttcaagccacagtttccaacagcggtgataggagtggcgaagaggttgcc
caactctacgttgctatccccaacagtcctcccaagcaacttcgaggctttgaaaaggtg
aaactagacaagggcgactcagtcgagatcccattcgagattacaagacgtgatcttagc
gtgtgggatgtcgtcaaacaggactgggtactacagtctggtaactacacgatatttgtc
ggcggaagcagtcgcaatctcccattgacggaatccttcaccatcaatgtttaa
>Fp84
atgtggccttctcaattattgtgtcttgcattgcaagcgacaggagtcttatcgcgtcct
gctgagcctacccacgaagagtacccatcgccacaaggcgaaggtagaggcatctggaag
agcgcctactctaaagcccaagaatttgtcgctcacttgacaattgaagaaaaagtcaat
gtgacgcgtggttttgccgccgacaatgtctgcgctggtaacactggaacgataccgcgt
ttaggatggccgggattatgccttcacgatgctggcaatggcgtcagagcaaccgacctt
gtgaattcgtacccatctgctttacatgttggtgcaagttgggataagaacttgacctac
cagaggggctactatatgggaaaggagttcaaggccaaaggagtaaatgtcctgcttggc
cccaacgttggacctttgggaagaacaccacttggtggtcgcaactgggaaggtttctca
gtcgacccctacctcacaggcaaactcagcgcagaatccatcatcggacaccaagacgct
ggagtcattgccaatgtcaagcacttcatcgcaaacgaacaagagacttatcgtcgcccc
tatcacggcatcgaggccgtctcttccaacattgatgacaagactcttcacgagtactat
ctctggcccttcgtcgattccgtcaaagcaggtgttgcatcagtcatgtgcgcgtataac
cgcgtgaatggtacctatgcttgtgagaacagcaagttgatgaatggaatcctcaagtct
gagcttgaattcgatgggtttgttctgttggattggaatgcccagcataatcttgaaagc
gcaaatgcaggactcgacatggtcatgcctatggggggattttggggagagaacttgacc
atggcggttgggaatggcagtgtcaaggaggacagggttactgatatggctaccagaatc
ctagctgcttggtatctcgtcggccaagacaacgctttcccaactccgggcatcggaatg
aagaacctttctcttcctcacgaacaggtagaagctcggattcctgaatcacgaccaacg
ttgctcgaaggggccatcgcaggacatgtacttgtcaagaatgagaacaaggcgcttcct
ttcaagaagaaccccaagatgatctccgtctttggatatgatgccacggttgccgagacc
aagaacaccggtaaattattcgagcttggatatacgtcttcgccagagatgggtcaagct
gttcttggcgatgaacatcacttcgatcaagctgcaagaggaggaaccattatctctggc
ggaagagctgctgccaattcgcccccatacatcagcgatcccctcagtgctattcagcaa
agagccgccaaagacggaggttgggttaattgggatctgtcttcccctgatccggatgtc
aacggcgcaagtgacgtctgccttgtctttatcaacgccatggcgacagaaggctgggat
cgcgacgggctccatgacgacttcagtgatggtctgattctcaacgtcgcatccaagtgc
gcaaatactatagtagtcattcatgcggctggcattcgtctggtcgatcagtggatcgac
catcctaacatcacggctactatcatcgctcatcttccgggtcaagatagtggcgaagcc
ttggtgaaactcctctatggcgaggccgacttttcgggaaagctaccttacaccattgcg
aagaacgagagtgattatacaccgtacgagccttgtggacgggaaggagttagtacggac
cctcagtgcgattttactgagggtgtctatctcgattatcgctctttcgataaccgtgat
atcacaccaaggtacgagtttggctttgggttgagttacaccaagtttgactacacctca
ctctccatcaaggttgatcagacgggatcttctgccgtcactggtgatctttgggagaca
tatgccactgttcaagccacggtttccaacagcggtgagaggagtggcgaagaggttgcc
caactctacgttgctatccccaacagtcctcccaagcaacttcgaggctttgaaaaggtg
aaactagacaagggcgactcagtcgagatcccattcgagattacaagacgtgatcttagc
gtgtgggatgtcgtcaaacaggactgggtactacagtctggtaattacacgatatttgtc
ggcggaagcagtcgcaatctcccattgacggaatccttcaccatcaatgtttaa
>Fp86
atgtggccttctcaattattgtgtcttgcattgcaagcgacaagagtcttatcgcgtcct
gctgagcccacccacgaagagtacccatctccacaaggcgaaggtagaggcatctggaag
agcgcctactctaaagctcaagaatttgtcgctcacttgacacttgaagaaaaagtcaat
gtgacgcgtggttttgccgccgacaatgtctgcgctggtaacactggaacgataccgcgt
ttaggatggccgggattatgccttcacgatgctggcaatggcgtcagagcaaccgacctt
gtgaattcgtacccatctgctttacatgttggtgcaagttgggataagaacttgacctac
cagaggggctactatatgggaaaagagttcaaggccaaaggagtaaatgtcctgcttggc
cccaacgttggacctttgggaagaacaccacttggtggtcgcaactgggaaggtttctca
gtcgacccctacctcacaggcaaactcagcgcagaatccatcatcggacaccaagacgct
ggagtcattgccaatgtcaagcacttcatcgcaaacgaacaagagacttatcgtcgcccc
tatcacggcatcgaggccgtctcttccaacattgatgacaagactcttcacgagtactat
ctctggcccttcgtcgattccgtcaaagcaggtgttgcatcagtcatgtgcgcgtataac
cgcgtgaatggtacctatgcttgtgagaacagcaagttgatgaatggaatcctcaagtct
gagcttgaattcgatgggtttgttctgttggattggaatgcccagcataatcttgaaagc
gcaaatgcaggactcgacatggtcatgcctatggggggattttggggagagaacttgacc
atggcggttgggaatggcagtgtcaaggaggacagggttactgatatggctaccagaatc
ctagctgcttggtatctcgtcggccaagacaacgctttcccaactccgggcatcggaatg
aagaacctttctcttcctcacgaacaggtagaagctcggattcctgaatcacgaccaacg
ttgctcgaaggggccatcgcaggacatgtacttgtcaagaatgagaacaaggcgcttcct
ttcaagaagaaccccaagatgatctccgtctttggatatgatgccacggttgccgagacc
aagaacaccggtaaattattcgagcttggatatacgtcttcgccagagatgggtcaagct
gttcttggcgatgaacatcactttgatcaagctgcaagaggaggaaccattgtctctggc
ggaagagctgctgccaattcgcccccatacatcagcgatcccctcagtgctattcagcaa
agagccgccaaagacggaggttgggttaattgggatctgtcttcccctgatccggatgtc
aacggcgcaagtgacgtctgccttgtctttatcaacgccatggcgacagaaggctgggat
cgcgacgggctccatgacgacttcagtgatggtctgattctcaacgtcgcatccaagtgc
gcaaatactatagtagtcattcatgcggctggcattcgtctggtcgatcagtggatcgac
catcctaacatcacggctactatcatcgctcatcttccgggtcaagatagtggcgaagcc
ttggtgaaactcctctatggcgaggccgacttttcgggaaagctaccttacaccattgcg
aagaacgagagtgattatacaccgtacgagccttgtggacgggaaggagatagtacggac
cctcagtgcgattttactgagggtgtctatctcgattatcgctctttcgataaccgtgat
atcacaccaaggtacgagtttggctttgggttgagttacaccatgtttgattacacctca
ctctccatcaaggttggtcagacgggatcttctgccgtcactggtgatctttgggagaca
tatgccactgttcaagccacggtttccaacagcggtgagaggagtggcgaagaggttgcc
caactctacgttgctatccccaacagtcctcccaagcaacttcgaggctttgaaaaggtg
aaactagacaagggcgactcagttgaaatcccattcgagattaccagacgtgatcttagc
gtgtgggatgtcgtcaaacaggactgggtactacagtctggtaactacacgatatttgtc
ggcggaagcagtcgcaatctcccattgacggaatccttcaccatcaatgtttaa
>Fvenenatum.busco
atgtggccttctcaattattgtgtcttgctttgcaagcgacaggagtcttatcgcgccct
gctgagcctacccacgaagagtacccatcgccacaaggcgaaggcagaggcatctggaag
agcgcctacttcaaagcccaagaatttgtcgcgcacttgacgcttgaagaaaaagtcaat
gtgacgcgtggttttgctgccgacaacgtctgcgctggtaacactggaacgataccgcgt
ttaggatggccgggattatgcctccacgatgccggcaatggcgtcagagcaactgacctc
gtgaattcgtacccatctgctttacatgttggtgcaagttgggataagaacttgacgtac
cagaggggctactatatgggaaaggagttcaaggccaaaggagtaaatgtcctgcttggc
cccaacgttggacctctgggaagaacaccacttggtggtcgtaactgggaaggcttctca
gtcgatccttacctcacaggcaaactcagcgcagaatccatcatcggacaccaggatgct
ggagtcatcgccaatgttaagcacttcatcgcaaacgagcaagagacttatcgtcgccca
tatcacggcattgaggcagtctcctccaacattgatgacaaaactcttcacgagtactat
ctctggcctttcgtcgattccgtcaaagcaggcgttgcatcggtcatgtgcgcgtataac
cgcgtgaacggcacctatgcttgtgagaatagtaagttgatgaatggaattctcaagtct
gagcttgaattcgacgggtttgtactgttggattggaatgcccagcacaatcttgaaagc
gcaaatgcaggactcgacatggttatgcctatggggggattctggggagagaacttgacc
atggcggtcggaaatggtagtgtcaaggaggacagagttactgatatggctaccagaatc
ctcgctgcttggtatctcgttggccaagacaacgcctttccaactcctggtatcggaatg
aagaatctctcccttccccacgaacaggtagaagctcgaattcccgaatcacgaccaact
ttactcgaaggcgccatcgcaggacatgtacttgtcaagaatgagaaccacgcgcttcct
ttcaagaagaaccccaagatgatctctgtctttggatatgatgctacggttgccaagacc
aagaacaccggcaaactattcgagcttggatatgcgtcttcgccagagatggggcaagct
gttcttggcgatgaacatcacttcgatcaagctgccagaggaggaaccatcgtctctggt
ggaagagctgctgccaattcacctccatacatcagcgatcccctcagtgctattcagcaa
agagcctctaaagacggaggttgggtcaactgggatctctcttcccctgatccggatgtc
aacggcgcaagcgacgtctgccttgtctttatcaacgccatggcgacagaaggctgggat
cgcgatggtctccatgacgacttcagcgatggtctgattctcaacgtcgcatccaagtgc
gcaaacactatcgtagccattcatgcggctggtattcgtctggtcgaccagtggatcgag
catcccaacatcacggctaccatcatcgctcatcttcccggccaagatagtggtgaagca
ctggtgaaactgctatatggcgaagccgatttttcgggaaagctaccttacaccattgcg
aagaatgagagcgactatacaccgtatgcgccctgtggacgagagggagatagtacggac
cctcagtgcgattttacagagggtgtctatcttgattaccgctctttcgatgatcgggat
atcgcaccgagatacgagtttggctttggtttaagttacaccaagttcgactactcttca
ctatccgtgaaggttggtcagacagcatcttctgccgcccctggcgatatctgggaaaca
tatgccactgttcaagcaacaatttccaacatcggtgagagaagtggcgaagaggttgca
caactctacattgctatacccaacagcccacccaagcaactccgaggctttgaaaaggtg
agactggacaaggacgactctgttgagatcccattcgagatcacgagacgagatctcagc
gtttgggatgtcgtcaagcaggactgggtactacagtctggcaactacacgatctttgtc
ggcggaagcagtcgcaatcttccattgacggaatcctttaccatcaatggttaa
