# Supplementary material for: Apicidin biosynthesis is linked to accessory chromosomes in Fusarium poae isolates
Source: BMC Genomics. 2021 Aug 4;22:591. doi: 10.1186/s12864-021-07617-y (PMC8340494; doi:10.1186/s12864-021-07617-y)
Supplement: Supplementary file 17 — Additional file 17. Compressed folder containing alignments for each of the 4141 orthologs used in BUSCO analysis. [file 12864_2021_7617_MOESM17_ESM.zip › Fven2_nt_MAFFT/56806at5125_nt.mafft.fasta]

>Fp105
atggcacctgtcaccgtcaattaccatgaccttgagcttcctgcctacattatgggcgcg
gtggtagcaggcggaggtatcatgggatacgccaagtcacgatctgttccttccatcgta
gctggctgtactgttggacttctgtacgtcctaggtggttaccgtatccagaacgaggaa
tcttatggagttgagcttgccttgctcgcgtcggtcattcttggaggctcggcgttccct
cgagctcttcgtttgaggaagcctgtccctattcttctcagtgtcatctcggcattcggc
ctctttacctttggcactgctcttcgaagaaag---taa
>Fp108
atggcacctgtcaccgtcaattaccatgaccttgagcttcctgcctacattatgggcgcg
gtggtagcaggcggaggtatcatgggatacgccaagtcacgatctgttccttccatcgta
gctggctgtactgttggacttctgtacgtcctaggtggttaccgtatccagaacgaggaa
tcttatggagttgagcttgccttgctcgcgtcggtcattcttggaggctcggcgttccct
cgagctcttcgtttgaggaagcctgtccctattcttctcagtgtcatctcggcattcggc
ctctttacctttggcactgctcttcgaagaaag---taa
>Fp118
atggcacctgtcaccgtcaattaccatgaccttgagcttcctgcctacattatgggcgcg
gtggtagcaggcggaggtatcatgggatacgccaagtcacgatctgttccttccatcgta
gctggctgtactgttggacttctgtacgtcctaggtggttaccgtatccagaacgaggaa
tcttatggagttgagcttgccttgctcgcgtcggtcattcttggaggctcggcgttccct
cgagctcttcgtttgaggaagcctgtccctattcttctcagtgtcatctcggcattcggt
ctctttacctttggcactgctcttcgaagaaaggtttaa
>Fp122
atggcacctgtcaccgtcaattaccatgaccttgagcttcctgcctacattatgggcgcg
gtggtagcaggcggaggtatcatgggatacgccaagtcacgatctgttccttccatcgta
gctggctgtactgttggacttctgtacgtcctaggtggttaccgtatccagaacgaggaa
tcttatggagttgagcttgccttgctcgcgtcggtcattcttggaggctcggcgttccct
cgagctcttcgtttgaggaagcctgtccctattcttctcagtgtcatctcggcattcggt
ctctttacctttggcactgctcttcgaagaaag---taa
>Fp125
atggcacctgtcaccgtcaattaccatgaccttgagcttcctgcctacattatgggcgcg
gtggtagcaggcggaggtatcatgggatacgccaagtcacgatctgttccttccatcgta
gctggctgtactgttggacttctgtacgtcctaggtggttaccgtatccagaacgaggaa
tcttatggagttgagcttgccttgctcgcgtcggtcattcttggaggctcggcgttccct
cgagctcttcgtttgaggaagcctgtccctattcttctcagtgtcatctcggcattcggt
ctctttacctttggcactgctcttcgaagaaag---taa
>Fp13r
atggcacctgtcaccgtcaattaccatgaccttgagcttcctgcctacattatgggcgcg
gtggtagcaggcggaggtatcatgggatacgccaagtcacgatctgttccttccatcgta
gctggctgtactgttggacttctgtacgtcctaggtggttaccgtatccagaacgaggaa
tcttatggagttgagcttgccttgctcgcgtcggtcattcttggaggctcggcgttccct
cgagctcttcgtttgaggaagcctgtccctattcttctcagtgtcatctcggcattcggt
ctctttacctttggcactgctcttcgaagaaaggtttaa
>Fp144
atggcacctgtcaccgtcaattaccatgaccttgagcttcctgcctacattatgggcgcg
gtggtagcaggcggaggtatcatgggatacgccaagtcacgatctgttccttccatcgta
gctggctgtactgttggacttctgtacgtcctaggtggttaccgtatccagaacgaggaa
tcttatggagttgagcttgccttgctcgcgtcggtcattcttggaggctcggcgttccct
cgagctcttcgtttgaggaagcctgtccctattcttctcagtgtcatctcggcattcggt
ctctttacctttggcactgctcttcgaagaaaggtttaa
>Fp146
atggcacctgtcaccgtcaattaccatgaccttgagcttcctgcctacattatgggcgcg
gtggtagcaggcggaggtatcatgggatacgccaagtcacgatctgttccttccatcgta
gctggctgtactgttggacttctgtacgtcctaggtggttaccgtatccagaacgaggaa
tcttatggagttgagcttgccttgctcgcgtcggtcattcttggaggctcggcgttccct
cgagctcttcgtttgaggaagcctgtccctattcttctcagtgtcatctcggcattcggt
ctctttacctttggcactgctcttcgaagaaag---taa
>Fp155
atggcacctgtcaccgtcaattaccatgaccttgagcttcctgcctacattatgggcgcg
gtggtagcaggcggaggtatcatgggatacgccaagtcacgatctgttccttccatcgta
gctggctgtactgttggacttctgtacgtcctaggtggttaccgtatccagaacgaggaa
tcttatggagttgagcttgccttgctcgcgtcggtcattcttggaggctcggcgttccct
cgagctcttcgtttgaggaagcctgtccctattcttctcagtgtcatctcggcattcggt
ctctttacctttggcactgctcttcgaagaaag---taa
>Fp157
atggcacctgtcaccgtcaattaccatgaccttgagcttcctgcctacattatgggcgcg
gtggtagcaggcggaggtatcatgggatacgccaagtcacgatctgttccttccatcgta
gctggctgtactgttggacttctgtacgtcctaggtggttaccgtatccagaacgaggaa
tcttatggagttgagcttgccttgctcgcgtcggtcattcttggaggctcggcgttccct
cgagctcttcgtttgaggaagcctgtccctattcttctcagtgtcatctcggcattcggt
ctctttacctttggcactgctcttcgaagaaag---taa
>Fp16r
atggcacctgtcaccgtcaattaccatgaccttgagcttcctgcctacattatgggcgcg
gtggtagcaggcggaggtatcatgggatacgccaagtcacgatctgttccttccatcgta
gctggctgtactgttggacttctgtacgtcctaggtggttaccgtatccagaacgaggaa
tcttatggagttgagcttgccttgctcgcgtcggtcattcttggaggctcggcgttccct
cgagctcttcgtttgaggaagcctgtccctattcttctcagtgtcatctcggcattcggt
ctctttacctttggcactgctcttcgaagaaaggtttaa
>Fp1r
atggcacctgtcaccgtcaattaccatgaccttgagcttcctgcctacattatgggcgcg
gtggtagcaggcggaggtatcatgggatacgccaagtcacgatctgttccttccatcgta
gctggctgtactgttggacttctgtacgtcctaggtggttaccgtatccagaacgaggaa
tcttatggagttgagcttgccttgctcgcgtcggtcattcttggaggctcggcgttccct
cgagctcttcgtttgaggaagcctgtccctattcttctcagtgtcatctcggcattcggt
ctctttacctttggcactgctcttcgaagaaaggtttaa
>Fp21r
atggcacctgtcaccgtcaattaccatgaccttgagcttcctgcctacattatgggcgcg
gtggtagcaggcggaggtatcatgggatacgccaagtcacgatctgttccttccatcgta
gctggctgtactgttggacttctgtacgtcctaggtggttaccgtatccagaacgaggaa
tcttatggagttgagcttgccttgctcgcgtcggtcattcttggaggctcggcgttccct
cgagctcttcgtttgaggaagcctgtccctattcttctcagtgtcatctcggcattcggc
ctctttacctttggcactgctcttcgaagaaag---taa
>Fp24r
atggcacctgtcaccgtcaattaccatgaccttgagcttcctgcctacattatgggcgcg
gtggtagcaggcggaggtatcatgggatacgccaagtcacgatctgttccttccatcgta
gctggctgtactgttggacttctgtacgtcctaggtggttaccgtatccagaacgaggaa
tcttatggagttgagcttgccttgctcgcgtcggtcattcttggaggctcggcgttccct
cgagctcttcgtttgaggaagcctgtccctattcttctcagtgtcatctcggcattcggt
ctctttacctttggcactgctcttcgaagaaag---taa
>Fp2516
atggcacctgtcaccgtcaattaccatgaccttgagcttcctgcctacattatgggcgcg
gtggtagcaggcggaggtatcatgggatacgccaagtcacgatctgttccttccatcgta
gctggctgtactgttggacttctgtacgtcctaggtggttaccgtatccagaacgaggaa
tcttatggagttgagcttgccttgctcgcgtcggtcattcttggaggctcggcgttccct
cgagctcttcgtttgaggaagcctgtccctattcttctcagtgtcatctcggcattcggt
ctctttacctttggcactgctcttcgaagaaag---taa
>Fp26r
atggcacctgtcaccgtcaattaccatgaccttgagcttcctgcctacattatgggcgcg
gtggtagcaggcggaggtatcatgggatacgccaagtcacgatctgttccttccatcgta
gctggctgtactgttggacttctgtacgtcctaggtggttaccgtatccagaacgaggaa
tcttatggagttgagcttgccttgctcgcgtcggtcattcttggaggctcggcgttccct
cgagctcttcgtttgaggaagcctgtccctattcttctcagtgtcatctcggcattcggt
ctctttacctttggcactgctcttcgaagaaaggtttaa
>Fp33
atggcacctgtcaccgtcaattaccatgaccttgagcttcctgcctacattatgggcgcg
gtggtagcaggcggaggtatcatgggatacgccaagtcacgatctgttccttccatcgta
gctggctgtactgttggacttctgtacgtcctaggtggttaccgtatccagaacgaggaa
tcttatggagttgagcttgccttgctcgcgtcggtcattcttggaggctcggcgttccct
cgagctcttcgtttgaggaagcctgtccctattcttctcagtgtcatctcggcattcggt
ctctttacctttggcactgctcttcgaagaaag---taa
>Fp34
atggcacctgtcaccgtcaattaccatgaccttgagcttcctgcctacattatgggcgcg
gtggtagcaggcggaggtatcatgggatacgccaagtcacgatctgttccttccatcgta
gctggctgtactgttggacttctgtacgtcctaggtggttaccgtatccagaacgaggaa
tcttatggagttgagcttgccttgctcgcgtcggtcattcttggaggctcggcgttccct
cgagctcttcgtttgaggaagcctgtccctattcttctcagtgtcatctcggcattcggt
ctctttacctttggcactgctcttcgaagaaag---taa
>Fp35
atggcacctgtcaccgtcaattaccatgaccttgagcttcctgcctacattatgggcgcg
gtggtagcaggcggaggtatcatgggatacgccaagtcacgatctgttccttccatcgta
gctggctgtactgttggacttctgtacgtcctaggtggttaccgtatccagaacgaggaa
tcttatggagttgagcttgccttgctcgcgtcggtcattcttggaggctcggcgttccct
cgagctcttcgtttgaggaagcctgtccctattcttctcagtgtcatctcggcattcggt
ctctttacctttggcactgctcttcgaagaaag---taa
>Fp38
atggcacctgtcaccgtcaattaccatgaccttgagcttcctgcctacattatgggcgcg
gtggtagcaggcggaggtatcatgggatacgccaagtcacgatctgttccttccatcgta
gctggctgtactgttggacttctgtacgtcctaggtggttaccgtatccagaacgaggaa
tcttatggagttgagcttgccttgctcgcgtcggtcattcttggaggctcggcgttccct
cgagctcttcgtttgaggaagcctgtccctattcttctcagtgtcatctcggcattcggt
ctctttacctttggcactgctcttcgaagaaag---taa
>Fp39
atggcacctgtcaccgtcaattaccatgaccttgagcttcctgcctacattatgggcgcg
gtggtagcaggcggaggtatcatgggatacgccaagtcacgatctgttccttccatcgta
gctggctgtactgttggacttctgtacgtcctaggtggttaccgtatccagaacgaggaa
tcttatggagttgagcttgccttgctcgcgtcggtcattcttggaggctcggcgttccct
cgagctcttcgtttgaggaagcctgtccctattcttctcagtgtcatctcggcattcggt
ctctttacctttggcactgctcttcgaagaaag---taa
>Fp42
atggcacctgtcaccgtcaattaccatgaccttgagcttcctgcctacattatgggcgcg
gtggtagcaggcggaggtatcatgggatacgccaagtcacgatctgttccttccatcgta
gctggctgtactgttggacttctgtacgtcctaggtggttaccgtatccagaacgaggaa
tcttatggagttgagcttgccttgctcgcgtcggtcattcttggaggctcggcgttccct
cgagctcttcgtttgaggaagcctgtccctattcttctcagtgtcatctcggcattcggc
ctctttacctttggcactgctcttcgaagaaag---taa
>Fp44
atggcacctgtcaccgtcaattaccatgaccttgagcttcctgcctacattatgggcgcg
gtggtagcaggcggaggtatcatgggatacgccaagtcacgatctgttccttccatcgta
gctggctgtactgttggacttctgtacgtcctaggtggttaccgtatccagaacgaggaa
tcttatggagttgagcttgccttgctcgcgtcggtcattcttggaggctcggcgttccct
cgagctcttcgtttgaggaagcctgtccctattcttctcagtgtcatctcggcattcggc
ctctttacctttggcactgctcttcgaagaaaggtttaa
>Fp49
atggcacctgtcaccgtcaattaccatgaccttgagcttcctgcctacattatgggcgcg
gtggtagcaggcggaggtatcatgggatacgccaagtcacgatctgttccttccatcgta
gctggctgtactgttggacttctgtacgtcctaggtggttaccgtatccagaacgaggaa
tcttatggagttgagcttgccttgctcgcgtcggtcattcttggaggctcggcgttccct
cgagctcttcgtttgaggaagcctgtccctattcttctcagtgtcatctcggcattcggc
ctctttacctttggcactgctcttcgaagaaaggtttaa
>Fp50
atggcacctgtcaccgtcaattaccatgaccttgagcttcctgcctacattatgggcgcg
gtggtagcaggcggaggtatcatgggatacgccaagtcacgatctgttccttccatcgta
gctggctgtactgttggacttctgtacgtcctaggtggttaccgtatccagaacgaggaa
tcttatggagttgagcttgccttgctcgcgtcggtcattcttggaggctcggcgttccct
cgagctcttcgtttgaggaagcctgtccctattcttctcagtgtcatctcggcattcggc
ctctttacctttggcactgctcttcgaagaaaggtttaa
>Fp51
atggcacctgtcaccgtcaattaccatgaccttgagcttcctgcctacattatgggcgcg
gtggtagcaggcggaggtatcatgggatacgccaagtcacgatctgttccttccatcgta
gctggctgtactgttggacttctgtacgtcctaggtggttaccgtatccagaacgaggaa
tcttatggagttgagcttgccttgctcgcgtcggtcattcttggaggctcggcgttccct
cgagctcttcgtttgaggaagcctgtccctattcttctcagtgtcatctcggcattcggc
ctctttacctttggcactgctcttcgaagaaaggtttaa
>Fp59
atggcacctgtcaccgtcaattaccatgaccttgagcttcctgcctacattatgggcgcg
gtggtagcaggcggaggtatcatgggatacgccaagtcacgatctgttccttccatcgta
gctggctgtactgttggacttctgtacgtcctaggtggttaccgtatccagaacgaggaa
tcttatggagttgagcttgccttgctcgcgtcggtcattcttggaggctcggcgttccct
cgagctcttcgtttgaggaagcctgtccctattcttctcagtgtcatctcggcattcggt
ctctttacctttggcactgctcttcgaagaaag---taa
>Fp63
atggcacctgtcaccgtcaattaccatgaccttgagcttcctgcctacattatgggcgcg
gtggtagcaggcggaggtatcatgggatacgccaagtcacgatctgttccttccatcgta
gctggctgtactgttggacttctgtacgtcctaggtggttaccgtatccagaacgaggaa
tcttatggagttgagcttgccttgctcgcgtcggtcattcttggaggctcggcgttccct
cgagctcttcgtttgaggaagcctgtccctattcttctcagtgtcatctcggcattcggt
ctctttacctttggcactgctcttcgaagaaaggtttaa
>Fp65
atggcacctgtcaccgtcaattaccatgaccttgagcttcctgcctacattatgggcgcg
gtggtagcaggcggaggtatcatgggatacgccaagtcacgatctgttccttccatcgta
gctggctgtactgttggacttctgtacgtcctaggtggttaccgtatccagaacgaggaa
tcttatggagttgagcttgccttgctcgcgtcggtcattcttggaggctcggcgttccct
cgagctcttcgtttgaggaagcctgtccctattcttctcagtgtcatctcggcattcggc
ctctttacctttggcactgctcttcgaagaaaggtttaa
>Fp66
atggcacctgtcaccgtcaattaccatgaccttgagcttcctgcctacattatgggcgcg
gtggtagcaggcggaggtatcatgggatacgccaagtcacgatctgttccttccatcgta
gctggctgtactgttggacttctgtacgtcctaggtggttaccgtatccagaacgaggaa
tcttatggagttgagcttgccttgctcgcgtcggtcattcttggaggctcggcgttccct
cgagctcttcgtttgaggaagcctgtccctattcttctcagtgtcatctcggcattcggt
ctctttacctttggcactgctcttcgaagaaag---taa
>Fp72
atggcacctgtcaccgtcaattaccatgaccttgagcttcctgcctacattatgggcgcg
gtggtagcaggcggaggtatcatgggatacgccaagtcacgatctgttccttccatcgta
gctggctgtactgttggacttctgtacgtcctaggtggttaccgtatccagaacgaggaa
tcttatggagttgagcttgccttgctcgcgtcggtcattcttggaggctcggcgttccct
cgagctcttcgtttgaggaagcctgtccctattcttctcagtgtcatctcggcattcggt
ctctttacctttggcactgctcttcgaagaaag---taa
>Fp73
atggcacctgtcaccgtcaattaccatgaccttgagcttcctgcctacattatgggcgcg
gtggtagcaggcggaggtatcatgggatacgccaagtcacgatctgttccttccatcgta
gctggctgtactgttggacttctgtacgtcctaggtggttaccgtatccagaacgaggaa
tcttatggagttgagcttgccttgctcgcgtcggtcattcttggaggctcggcgttccct
cgagctcttcgtttgaggaagcctgtccctattcttctcagtgtcatctcggcattcggt
ctctttacctttggcactgctcttcgaagaaaggtttaa
>Fp76
atggcacctgtcaccgtcaattaccatgaccttgagcttcctgcctacattatgggcgcg
gtggtagcaggcggaggtatcatgggatacgccaagtcacgatctgttccttccatcgta
gctggctgtactgttggacttctgtacgtcctaggtggttaccgtatccagaacgaggaa
tcttatggagttgagcttgccttgctcgcgtcggtcattcttggaggctcggcgttccct
cgagctcttcgtttgaggaagcctgtccctattcttctcagtgtcatctcggcattcggt
ctctttacctttggcactgctcttcgaagaaaggtttaa
>Fp78
atggcacctgtcaccgtcaattaccatgaccttgagcttcctgcctacattatgggcgcg
gtggtagcaggcggaggtatcatgggatacgccaagtcacgatctgttccttccatcgta
gctggctgtactgttggacttctgtacgtcctaggtggttaccgtatccagaacgaggaa
tcttatggagttgagcttgccttgctcgcgtcggtcattcttggaggctcggcgttccct
cgagctcttcgtttgaggaagcctgtccctattcttctcagtgtcatctcggcattcggt
ctctttacctttggcactgctcttcgaagaaag---taa
>Fp81
atggcacctgtcaccgtcaattaccatgaccttgagcttcctgcctacattatgggcgcg
gtggtagcaggcggaggtatcatgggatacgccaagtcacgatctgttccttccatcgta
gctggctgtactgttggacttctgtacgtcctaggtggttaccgtatccagaacgaggaa
tcttatggagttgagcttgccttgctcgcgtcggtcattcttggaggctcggcgttccct
cgagctcttcgtttgaggaagcctgtccctattcttctcagtgtcatctcggcattcggc
ctctttacctttggcactgctcttcgaagaaag---taa
>Fp84
atggcacctgtcaccgtcaattaccatgaccttgagcttcctgcctacattatgggcgcg
gtggtagcaggcggaggtatcatgggatacgccaagtcacgatctgttccttccatcgta
gctggctgtactgttggacttctgtacgtcctaggtggttaccgtatccagaacgaggaa
tcttatggagttgagcttgccttgctcgcgtcggtcattcttggaggctcggcgttccct
cgagctcttcgtttgaggaagcctgtccctattcttctcagtgtcatctcggcattcggt
ctctttacctttggcactgctcttcgaagaaag---taa
>Fp86
atggcacctgtcaccgtcaattaccatgaccttgagcttcctgcctacattatgggcgcg
gtggtagcaggcggaggtatcatgggatacgccaagtcacgatctgttccttccatcgta
gctggctgtactgttggacttctgtacgtcctaggtggttaccgtatccagaacgaggaa
tcttatggagttgagcttgccttgctcgcgtcggtcattcttggaggctcggcgttccct
cgagctcttcgtttgaggaagcctgtccctattcttctcagtgtcatctcggcattcggt
ctctttacctttggcactgctcttcgaagaaaggtttaa
>Fvenenatum.busco
atggcacctgtcaccgtcaattatcatgaccttgaggttcctgcctacattatgggcgct
gtggtagcaggcggaggtatcatgggatacgccaagtcacgatctgttccttccatcgta
gctggttgtactgttggacttctgtacgccctaggtggttaccgtatccagaacgaggaa
tcttatggagttgagcttgccttgctcgcgtcggtcgttcttggaggctcggcgttccct
cgagctcttcgctcgatgaagcctgtccctattcttctcagtgtcatctcggcattcggt
ctctttaccttcggcaccgctctgcgaagaaag---taa
