# Supplementary material for: Apicidin biosynthesis is linked to accessory chromosomes in Fusarium poae isolates
Source: BMC Genomics. 2021 Aug 4;22:591. doi: 10.1186/s12864-021-07617-y (PMC8340494; doi:10.1186/s12864-021-07617-y)
Supplement: Supplementary file 17 — Additional file 17. Compressed folder containing alignments for each of the 4141 orthologs used in BUSCO analysis. [file 12864_2021_7617_MOESM17_ESM.zip › Fven2_nt_MAFFT/45093at5125_nt.mafft.fasta]

>Fp105
atggcgagcgataaacccttcaaagccgctctcattattgtcgactttcaagaagacttt
tgtccgcctaacggctccctcgctgtcccagaaggccgcaccatcgcacctacaatcaac
accctaacaaccctccccttccatctcatcctcgcgacgaaagactttcacccacccaat
cacatctccttcgcgagcaaccacccatcatcaacaccatacacatccacaacgacaatc
acgcacccgcgtgactcctcccgcagctacgaaaccaccctatggcccatccactgcgtc
caaggaacccccggcgctgatttggtccctgagctagacgtctcgcggctgcacgctgtt
attgaaaagggccaggataagaatgttgagatgtacagtgcattttacgatcccttcaaa
gtgagtgatagtggtcttgctgggatgctgggcgagcagcagattacggatgtctttgtc
gttggattggcagcagacttttgtgtcaaggctacggccgaggatgcggttgaagaaggt
tattccacatggatagtgaatgagggcacaaagccggttctgcctgacaagtgggaagag
tgtagaaaggctatggaggagaagggtatcaagttcacgccagtcacggatgcagtggac
aagctcactagtcctaagccttag
>Fp108
atggcgagcgataaacccttcaaagccgctctcattattgtcgactttcaagaagacttt
tgtccgcctaacggctccctcgctgtcccagaaggccgcaccatcgcacctacaatcaac
accctaacaaccctccccttccatctcatcctcgcgacgaaagactttcacccacccaat
cacatctccttcgcgagcaaccacccatcatcaacaccatacacatccacaacgacaatc
acgcacccgcgtgactcctcccgcagctacgaaaccaccctatggcccatccactgcgtc
caaggaacccccggcgctgatttggtccctgagctagacgtctcgcggctgcacgctgtt
attgaaaagggccaggataagaatgttgagatgtacagtgcattttacgatcccttcaaa
gtgagtgatagtggtcttgctgggatgctgggcgagcagcagattacggatgtctttgtc
gttggattggcagcagacttttgtgtcaaggctacggccgaggatgcggttgaagaaggt
tattccacatggatagtgaatgagggcacaaagccggttctgcctgacaagtgggaagag
tgtagaaaggctatggaggagaagggtatcaagttcacgccagtcacggatgcagtggac
aagctcactagtcctaagccttag
>Fp118
atggcgagcgataaacccttcaaagccgctctcattattgtcgactttcaagaagacttt
tgtccgcctaacggctccctcgctgtcccagaaggccgcaccatcgcacctacaatcaac
accctaacaaccctccccttccatctcatcctcgcgacgaaagactttcacccacccaat
cacatctccttcgcgagcaaccacccatcatcaacaccatacacatccacaacgacaatc
acgcacccgcgtgactcctcccgcagctacgaaaccaccctatggcccatccactgcgtc
caaggaacccccggcgctgatttggtccctgagctagacgtctcgcggctgcacgctgtt
attgaaaagggccaggataagaatgttgagatgtacagtgccttttacgatcccttcaaa
gtgagtgatagtggtcttgctgggatgttgggcgagcagcagattacggatatctttgtc
gttggattggcggcagacttttgtgtcaaggctacggctgaggatgcggttaaagaaggt
tattccacatggatagtaaatgagggcacaaagcctgttatgcctgacaagtgggaagag
tgtagaaggggtatggaggagaagggtatcaagttcacatcagtcacggatgcaatggac
aagctcactagtcctaagtcttag
>Fp122
atggcgagcgacaaacccttcaaagctgctctcattatcgtcgactttcaagaagacttt
tgtccgcctaacggctccctcgctgtccaagaaggccgcaccatcgcacctacaatcaac
accctaacaaccctccccttccatctcatcctcgcgacaaaagactttcacccacccaat
cacatctccttcgcgagtaaccacccatcatcaacaccatacacatccacaacgacaatc
acgcacccgcgtgactcctcccgcagctacgaaaccaccctatggcccatccactgcgtc
caaggaacccccggcgctgatttggtccctgagctagacgtctcgcggctgcacgctgtt
attgaaaagggccaggataagaatgttgagatgtacagtgcattttacgatcccttcaaa
gtgagtgatagtggtcttgctgggatgctgggcgagcagcagattacggatgtctttgtc
gttggattggcagcagacttttgtgtcaaggctacggccgaggatgcggttgaagaaggt
tattccacatggatagtgaatgagggcacaaagccggttctgcctgacaagtgggaagag
tgtagaaaggctatggaggagaagggtatcaagttcacgccagtcacggatgcagtggac
aagctcactagtcctaagccttag
>Fp125
atggcgagcgataaacccttcaaagccgctctcattattgtcgactttcaagaagacttt
tgtccgcctaacggctccctcgctgtcccagaaggccgcaccatcgcacctacaatcaac
accctaacaaccctccccttccatctcatcctcgcgacgaaagactttcacccacccaat
cacatctccttcgcgagcaaccacccatcatcaacaccatacacatccacaacgacaatc
acgcacccgcgtgactcctcccgcagctacgaaaccaccctatggcccatccactgcgtc
caaggaacccccggcgctgatttggtccctgagctagacgtctcgcggctgcacgctgtt
attgaaaagggccaggataagaatgttgagatgtacagtgccttttacgatcccttcaaa
gtgagtgatagtggtcttgctgggatgttgggcgagcagcagattacggatatctttgtc
gttggattggcggcagacttttgtgtcaaggctacggctgaggatgcggttaaagaaggt
tattccacatggatagtaaatgagggcacaaagcctgttatgcctgacaagtgggaagag
tgtagaaggggtatggaggagaagggtatcaagttcacatcagtcacggatgcaatggac
aagctcactagtcctaagtcttag
>Fp13r
atggcgagcgataaacccttcaaagccgctctcattattgtcgactttcaagaagacttt
tgtccgcctaacggctccctcgctgtcccagaaggccgcaccatcgcacctacaatcaac
accctgacaaccctccccttccatctcatcctcgcgacaaaagactttcacccgcccaat
cacatctccttcgcgagtaaccacccatcatcaacaccatacacatccacaacgacaatc
acgcacccgcgtgactcctcccgcagctacgaaaccaccctatggcccatccactgcgtc
caaggaacccccggcgctgatttggtccctgagctagacgtctcgcggctgcacgctgtt
attgaaaagggccaggataagaatgttgagatgtacagtgcattttacgatcccttcaaa
gtgagtgatagtggtcttgctgggatgttgggcgagcagcagattacggatgtctttgtc
gttggattggcagcagatttttgtgtcaaggctacggctgaggatgcggttaaagaaggt
tattccgcatggatagtaaatgagggcacaaagcccgttatgcctgacaagtgggaagag
tgtagaaggggtatggaggagaagggtatcaagttcacatcagtcacggatgcagtggac
aagctcactagtcctaagccttag
>Fp144
atggcgagcgataaacccttcaaagccgctctcattattgtcgactttcaagaagacttt
tgtccgcctaacggctccctcgctgtcccagaaggccgcaccatcgcacctacaatcaac
accctaacaaccctccccttccatctcatcctcgcgacgaaagactttcacccacccaat
cacatctccttcgcgagcaaccacccatcatcaacaccatacacatccacaacgacaatc
acgcacccgcgtgactcctcccgcagctacgaaaccaccctatggcccatccactgcgtc
caaggaacccccggcgctgatttggtccctgagctagacgtctcgcggctgcacgctgtt
attgaaaagggccaggataagaatgttgagatgtacagtgccttttacgatcccttcaaa
gtgagtgatagtggtcttgctgggatgttgggcgagcagcagattacggatatctttgtc
gttggattggcggcagacttttgtgtcaaggctacggctgaggatgcggttaaagaaggt
tattccacatggatagtaaatgagggcacaaagcctgttatgcctgacaagtgggaagag
tgtagaaggggtatggaggagaagggtatcaagttcacatcagtcacggatgcaatggac
aagctcactagtcctaagtcttag
>Fp146
atggcgagcgataaacccttcaaagccgctctcattattgtcgactttcaagaagacttt
tgtccgcctaacggctccctcgctgtcccagaaggccgcaccatcgcacctacaatcaac
accctgacaaccctccccttccatctcatcctcgcgacaaaagactttcacccgcccaat
cacatctccttcgcgagtaaccacccatcatcaacaccatacacatccacaacgacaatc
acgcacccgcgtgactcctcccgcagctacgaaaccaccctatggcccatccactgcgtc
caaggaacccccggcgctgatttggtccctgagctagacgtctcgcggctgcacgctgtt
attgaaaagggccaggataagaatgttgagatgtacagtgcattttacgatcccttcaaa
gtgagtgatagtggtcttgctgggatgttgggcgagcagcagattacggatgtctttgtc
gttggattggcagcagatttttgtgtcaaggctacggctgaggatgcggttaaagaaggt
tattccgcatggatagtaaatgagggcacaaagcccgttatgcctgacaagtgggaagag
tgtagaaggggtatggaggagaagggtatcaagttcacatcagtcacggatgcagtggac
aagctcactagtcctaagccttag
>Fp155
atggcgagcgataaacccttcaaagccgctctcattattgtcgactttcaagaagacttt
tgtccgcctaacggctccctcgctgtcccagaaggccgcaccatcgcacctacaatcaac
accctaacaaccctccccttccatctcatcctcgcgacgaaagactttcacccacccaat
cacatctccttcgcgagcaaccacccatcatcaacaccatacacatccacaacgacaatc
acgcacccgcgtgactcctcccgcagctacgaaaccaccctatggcccatccactgcgtc
caaggaacccccggcgctgatttggtccctgagctagacgtctcgcggctgcacgctgtt
attgaaaagggccaggataagaatgttgagatgtacagtgccttttacgatcccttcaaa
gtgagtgatagtggtcttgctgggatgttgggcgagcagcagattacggatatctttgtc
gttggattggcggcagacttttgtgtcaaggctacggctgaggatgcggttaaagaaggt
tattccacatggatagtaaatgagggcacaaagcctgttatgcctgacaagtgggaagag
tgtagaaggggtatggaggagaagggtatcaagttcacatcagtcacggatgcaatggac
aagctcactagtcctaagtcttag
>Fp157
atggcgagcgataaacccttcaaagccgctctcattattgtcgactttcaagaagacttt
tgtccgcctaacggctccctcgctgtcccagaaggccgcaccatcgcacctacaatcaac
accctgacaaccctccccttccatctcatcctcgcgacaaaagactttcacccgcccaat
cacatctccttcgcgagtaaccacccatcatcaacaccatacacatccacaacgacaatc
acgcacccgcgtgactcctcccgcagctacgaaaccaccctatggcccatccactgcgtc
caaggaacccccggcgctgatttggtccctgagctagacgtctcgcggctgcacgctgtt
attgaaaagggccaggataagaatgttgagatgtacagtgcattttacgatcccttcaaa
gtgagtgatagtggtcttgctgggatgttgggcgagcagcagattacggatgtctttgtc
gttggattggcagcagatttttgtgtcaaggctacggctgaggatgcggttaaagaaggt
tattccgcatggatagtaaatgagggcacaaagcccgttatgcctgacaagtgggaagag
tgtagaaggggtatggaggagaagggtatcaagttcacatcagtcacggatgcagtggac
aagctcactagtcctaagccttag
>Fp16r
atggcgagcgataaacccttcaaagccgctctcattattgtcgactttcaagaagacttt
tgtccgcctaacggctccctcgctgtcccagaaggccgcaccatcgcacctacaatcaac
accctaacaaccctccccttccatctcatcctcgcgacgaaagactttcacccacccaat
cacatctccttcgcgagcaaccacccatcatcaacaccatacacatccacaacgacaatc
acgcacccgcgtgactcctcccgcagctacgaaaccaccctatggcccatccactgcgtc
caaggaacccccggcgctgatttggtccctgagctagacgtctcgcggctgcacgctgtt
attgaaaagggccaggataagaatgttgagatgtacagtgccttttacgatcccttcaaa
gtgagtgatagtggtcttgctgggatgttgggcgagcagcagattacggatatctttgtc
gttggattggcggcagacttttgtgtcaaggctacggctgaggatgcggttaaagaaggt
tattccacatggatagtaaatgagggcacaaagcctgttatgcctgacaagtgggaagag
tgtagaaggggtatggaggagaagggtatcaagttcacatcagtcacggatgcaatggac
aagctcactagtcctaagtcttag
>Fp1r
atggcgagcgataaacccttcaaagccgctctcattattgtcgactttcaagaagacttt
tgtccgcctaacggctccctcgctgtcccagaaggccgcaccatcgcacctacaatcaac
accctaacaaccctccccttccatctcatcctcgcgacgaaagactttcacccacccaat
cacatctccttcgcgagcaaccacccatcatcaacaccatacacatccacaacgacaatc
acgcacccgcgtgactcctcccgcagctacgaaaccaccctatggcccatccactgcgtc
caaggaacccccggcgctgatttggtccctgagctagacgtctcgcggctgcacgctgtt
attgaaaagggccaggataagaatgttgagatgtacagtgccttttacgatcccttcaaa
gtgagtgatagtggtcttgctgggatgttgggcgagcagcagattacggatatctttgtc
gttggattggcggcagacttttgtgtcaaggctacggctgaggatgcggttaaagaaggt
tattccacatggatagtaaatgagggcacaaagcctgttatgcctgacaagtgggaagag
tgtagaaggggtatggaggagaagggtatcaagttcacatcagtcacggatgcaatggac
aagctcactagtcctaagtcttag
>Fp21r
atggcgagcgataaacccttcaaagccgctctcattattgtcgactttcaagaagacttt
tgtccgcctaacggctccctcgctgtcccagaaggccgcaccatcgcacctacaatcaac
accctaacaaccctccccttccatctcatcctcgcgacgaaagactttcacccacccaat
cacatctccttcgcgagcaaccacccatcatcaacaccatacacatccacaacgacaatc
acgcacccgcgtgactcctcccgcagctacgaaaccaccctatggcccatccactgcgtc
caaggaacccccggcgctgatttggtccctgagctagacgtctcgcggctgcacgctgtt
attgaaaagggccaggataagaatgttgagatgtacagtgccttttacgatcccttcaaa
gtgagtgatagtggtcttgctgggatgttgggcgagcagcagattacggatatctttgtc
gttggattggcggcagacttttgtgtcaaggctacggctgaggatgcggttaaagaaggt
tattccacatggatagtaaatgagggcacaaagcctgttatgcctgacaagtgggaagag
tgtagaaggggtatggaggagaagggtatcaagttcacatcagtcacggatgcaatggac
aagctcactagtcctaagtcttag
>Fp24r
atggcgagcgataaacccttcaaagccgctctcattattgtcgactttcaagaagacttt
tgtccgcctaacggctccctcgctgtcccagaaggccgcaccatcgcacctacaatcaac
accctaacaaccctccccttccatctcatcctcgcgacgaaagactttcacccacccaat
cacatctccttcgcgagcaaccacccatcatcaacaccatacacatccacaacgacaatc
acgcacccgcgtgactcctcccgcagctacgaaaccaccctatggcccatccactgcgtc
caaggaacccccggcgctgatttggtccctgagctagacgtctcgcggctgcacgctgtt
attgaaaagggccaggataagaatgttgagatgtacagtgccttttacgatcccttcaaa
gtgagtgatagtggtcttgctgggatgttgggcgagcagcagattacggatatctttgtc
gttggattggcggcagacttttgtgtcaaggctacggctgaggatgcggttaaagaaggt
tattccacatggatagtaaatgagggcacaaagcctgttatgcctgacaagtgggaagag
tgtagaaggggtatggaggagaagggtatcaagttcacatcagtcacggatgcaatggac
aagctcactagtcctaagtcttag
>Fp2516
atggcgagcgacaaacccttcaaagctgctctcattatcgtcgactttcaagaagacttt
tgtccgcctaacggctccctcgctgtccaagaaggccgcaccatcgcacctacaatcaac
accctaacaaccctccccttccatctcatcctcgcgacaaaagactttcacccacccaat
cacatctccttcgcgagtaaccacccatcatcaacaccatacacatccacaacgacaatc
acgcacccgcgtgactcctcccgcagctacgaaaccaccctatggcccatccactgcgtc
caaggaacccccggcgctgatttggtccctgagctagacgtctcgcggctgcacgctgtt
attgaaaagggccaggataagaatgttgagatgtacagtgcattttacgatcccttcaaa
gtgagtgatagtggtcttgctgggatgctgggcgagcagcagattacggatgtctttgtc
gttggattggcagcagacttttgtgtcaaggctacggccgaggatgcggttgaagaaggt
tattccacatggatagtgaatgagggcacaaagccggttctgcctgacaagtgggaagag
tgtagaaaggctatggaggagaagggtatcaagttcacgccagtcacggatgcagtggac
aagctcactagtcctaagccttag
>Fp26r
atggcgagcgataaacccttcaaagccgctctcattattgtcgactttcaagaagacttt
tgtccgcctaacggctccctcgctgtcccagaaggccgcaccatcgcacctacaatcaac
accctaacaaccctccccttccatctcatcctcgcgacgaaagactttcacccacccaat
cacatctccttcgcgagcaaccacccatcatcaacaccatacacatccacaacgacaatc
acgcacccgcgtgactcctcccgcagctacgaaaccaccctatggcccatccactgcgtc
caaggaacccccggcgctgatttggtccctgagctagacgtctcgcggctgcacgctgtt
attgaaaagggccaggataagaatgttgagatgtacagtgccttttacgatcccttcaaa
gtgagtgatagtggtcttgctgggatgttgggcgagcagcagattacggatatctttgtc
gttggattggcggcagacttttgtgtcaaggctacggctgaggatgcggttaaagaaggt
tattccacatggatagtaaatgagggcacaaagcctgttatgcctgacaagtgggaagag
tgtagaaggggtatggaggagaagggtatcaagttcacatcagtcacggatgcaatggac
aagctcactagtcctaagtcttag
>Fp33
atggcgagcgataaacccttcaaagccgctctcattattgtcgactttcaagaagacttt
tgtccgcctaacggctccctcgctgtcccagaaggccgcaccatcgcacctacaatcaac
accctaacaaccctccccttccatctcatcctcgcgacgaaagactttcacccacccaat
cacatctccttcgcgagcaaccacccatcatcaacaccatacacatccacaacgacaatc
acgcacccgcgtgactcctcccgcagctacgaaaccaccctatggcccatccactgcgtc
caaggaacccccggcgctgatttggtccctgagctagacgtctcgcggctgcacgctgtt
attgaaaagggccaggataagaatgttgagatgtacagtgccttttacgatcccttcaaa
gtgagtgatagtggtcttgctgggatgttgggcgagcagcagattacggatatctttgtc
gttggattggcggcagacttttgtgtcaaggctacggctgaggatgcggttaaagaaggt
tattccacatggatagtaaatgagggcacaaagcctgttatgcctgacaagtgggaagag
tgtagaaggggtatggaggagaagggtatcaagttcacatcagtcacggatgcaatggac
aagctcactagtcctaagtcttag
>Fp34
atggcgagcgacaaacccttcaaagctgctctcattatcgtcgactttcaagaagacttt
tgtccgcctaacggctccctcgctgtccaagaaggccgcaccatcgcacctacaatcaac
accctaacaaccctccccttccatctcatcctcgcgacaaaagactttcacccacccaat
cacatctccttcgcgagtaaccacccatcatcaacaccatacacatccacaacgacaatc
acgcacccgcgtgactcctcccgcagctacgaaaccaccctatggcccatccactgcgtc
caaggaacccccggcgctgatttggtccctgagctagacgtctcgcggctgcacgctgtt
attgaaaagggccaggataagaatgttgagatgtacagtgcattttacgatcccttcaaa
gtgagtgatagtggtcttgctgggatgctgggcgagcagcagattacggatgtctttgtc
gttggattggcagcagacttttgtgtcaaggctacggccgaggatgcggttgaagaaggt
tattccacatggatagtgaatgagggcacaaagccggttctgcctgacaagtgggaagag
tgtagaaaggctatggaggagaagggtatcaagttcacgccagtcacggatgcagtggac
aagctcactagtcctaagccttag
>Fp35
atggcgagcgataaacccttcaaagccgctctcattattgtcgactttcaagaagacttt
tgtccgcctaacggctccctcgctgtcccagaaggccgcaccatcgcacctacaatcaac
accctaacaaccctccccttccatctcatcctcgcgacgaaagactttcacccacccaat
cacatctccttcgcgagcaaccacccatcatcaacaccatacacatccacaacgacaatc
acgcacccgcgtgactcctcccgcagctacgaaaccaccctatggcccatccactgcgtc
caaggaacccccggcgctgatttggtccctgagctagacgtctcgcggctgcacgctgtt
attgaaaagggccaggataagaatgttgagatgtacagtgccttttacgatcccttcaaa
gtgagtgatagtggtcttgctgggatgttgggcgagcagcagattacggatatctttgtc
gttggattggcggcagacttttgtgtcaaggctacggctgaggatgcggttaaagaaggt
tattccacatggatagtaaatgagggcacaaagcctgttatgcctgacaagtgggaagag
tgtagaaggggtatggaggagaagggtatcaagttcacatcagtcacggatgcaatggac
aagctcactagtcctaagtcttag
>Fp38
atggcgagcgataaacccttcaaagccgctctcattattgtcgactttcaagaagacttt
tgtccgcctaacggctccctcgctgtcccagaaggccgcaccatcgcacctacaatcaac
accctaacaaccctccccttccatctcatcctcgcgacgaaagactttcacccacccaat
cacatctccttcgcgagcaaccacccatcatcaacaccatacacatccacaacgacaatc
acgcacccgcgtgactcctcccgcagctacgaaaccaccctatggcccatccactgcgtc
caaggaacccccggcgctgatttggtccctgagctagacgtctcgcggctgcacgctgtt
attgaaaagggccaggataagaatgttgagatgtacagtgccttttacgatcccttcaaa
gtgagtgatagtggtcttgctgggatgttgggcgagcagcagattacggatatctttgtc
gttggattggcggcagacttttgtgtcaaggctacggctgaggatgcggttaaagaaggt
tattccacatggatagtaaatgagggcacaaagcctgttatgcctgacaagtgggaagag
tgtagaaggggtatggaggagaagggtatcaagttcacatcagtcacggatgcaatggac
aagctcactagtcctaagtcttag
>Fp39
atggcgagcgataaacccttcaaagccgctctcattattgtcgactttcaagaagacttt
tgtccgcctaacggctccctcgctgtcccagaaggccgcaccatcgcacctacaatcaac
accctaacaaccctccccttccatctcatcctcgcgacgaaagactttcacccacccaat
cacatctccttcgcgagcaaccacccatcatcaacaccatacacatccacaacgacaatc
acgcacccgcgtgactcctcccgcagctacgaaaccaccctatggcccatccactgcgtc
caaggaacccccggcgctgatttggtccctgagctagacgtctcgcggctgcacgctgtt
attgaaaagggccaggataagaatgttgagatgtacagtgccttttacgatcccttcaaa
gtgagtgatagtggtcttgctgggatgttgggcgagcagcagattacggatatctttgtc
gttggattggcggcagacttttgtgtcaaggctacggctgaggatgcggttaaagaaggt
tattccacatggatagtaaatgagggcacaaagcctgttatgcctgacaagtgggaagag
tgtagaaggggtatggaggagaagggtatcaagttcacatcagtcacggatgcaatggac
aagctcactagtcctaagtcttag
>Fp42
atggcgagcgataaacccttcaaagccgctctcattattgtcgactttcaagaagacttt
tgtccgcctaacggctccctcgctgtcccagaaggccgcaccatcgcacctacaatcaac
accctaacaaccctccccttccatctcatcctcgcgacgaaagactttcacccacccaat
cacatctccttcgcgagcaaccacccatcatcaacaccatacacatccacaacgacaatc
acgcacccgcgtgactcctcccgcagctacgaaaccaccctatggcccatccactgcgtc
caaggaacccccggcgctgatttggtccctgagctagacgtctcgcggctgcacgctgtt
attgaaaagggccaggataagaatgttgagatgtacagtgccttttacgatcccttcaaa
gtgagtgatagtggtcttgctgggatgttgggcgagcagcagattacggatatctttgtc
gttggattggcggcagacttttgtgtcaaggctacggctgaggatgcggttaaagaaggt
tattccacatggatagtaaatgagggcacaaagcctgttatgcctgacaagtgggaagag
tgtagaaggggtatggaggagaagggtatcaagttcacatcagtcacggatgcaatggac
aagctcactagtcctaagtcttag
>Fp44
atggcgagcgataaacccttcaaagccgctctcattattgtcgactttcaagaagacttt
tgtccgcctaacggctccctcgctgtcccagaaggccgcaccatcgcacctacaatcaac
accctaacaaccctccccttccatctcatcctcgcgacgaaagactttcacccacccaat
cacatctccttcgcgagcaaccacccatcatcaacaccatacacatccacaacgacaatc
acgcacccgcgtgactcctcccgcagctacgaaaccaccctatggcccatccactgcgtc
caaggaacccccggcgctgatttggtccctgagctagacgtctcgcggctgcacgctgtt
attgaaaagggccaggataagaatgttgagatgtacagtgcattttacgatcccttcaaa
gtgagtgatagtggtcttgctgggatgctgggcgagcagcagattacggatgtctttgtc
gttggattggcagcagacttttgtgtcaaggctacggccgaggatgcggttgaagaaggt
tattccacatggatagtgaatgagggcacaaagccggttctgcctgacaagtgggaagag
tgtagaaaggctatggaggagaagggtatcaagttcacgccagtcacggatgcagtggac
aagctcactagtcctaagccttag
>Fp49
atggcgagcgataaacccttcaaagccgctctcattattgtcgactttcaagaagacttt
tgtccgcctaacggctccctcgctgtcccagaaggccgcaccatcgcacctacaatcaac
accctaacaaccctccccttccatctcatcctcgcgacgaaagactttcacccacccaat
cacatctccttcgcgagcaaccacccatcatcaacaccatacacatccacaacgacaatc
acgcacccgcgtgactcctcccgcagctacgaaaccaccctatggcccatccactgcgtc
caaggaacccccggcgctgatttggtccctgagctagacgtctcgcggctgcacgctgtt
attgaaaagggccaggataagaatgttgagatgtacagtgccttttacgatcccttcaaa
gtgagtgatagtggtcttgctgggatgttgggcgagcagcagattacggatatctttgtc
gttggattggcggcagacttttgtgtcaaggctacggctgaggatgcggttaaagaaggt
tattccacatggatagtaaatgagggcacaaagcctgttatgcctgacaagtgggaagag
tgtagaaggggtatggaggagaagggtatcaagttcacatcagtcacggatgcaatggac
aagctcactagtcctaagtcttag
>Fp50
atggcgagcgataaacccttcaaagccgctctcattattgtcgactttcaagaagacttt
tgtccgcctaacggctccctcgctgtcccagaaggccgcaccatcgcacctacaatcaac
accctaacaaccctccccttccatctcatcctcgcgacgaaagactttcacccacccaat
cacatctccttcgcgagcaaccacccatcatcaacaccatacacatccacaacgacaatc
acgcacccgcgtgactcctcccgcagctacgaaaccaccctatggcccatccactgcgtc
caaggaacccccggcgctgatttggtccctgagctagacgtctcgcggctgcacgctgtt
attgaaaagggccaggataagaatgttgagatgtacagtgccttttacgatcccttcaaa
gtgagtgatagtggtcttgctgggatgttgggcgagcagcagattacggatatctttgtc
gttggattggcggcagacttttgtgtcaaggctacggctgaggatgcggttaaagaaggt
tattccacatggatagtaaatgagggcacaaagcctgttatgcctgacaagtgggaagag
tgtagaaggggtatggaggagaagggtatcaagttcacatcagtcacggatgcaatggac
aagctcactagtcctaagtcttag
>Fp51
atggcgagcgataaacccttcaaagccgctctcattattgtcgactttcaagaagacttt
tgtccgcctaacggctccctcgctgtcccagaaggccgcaccatcgcacctacaatcaac
accctaacaaccctccccttccatctcatcctcgcgacgaaagactttcacccacccaat
cacatctccttcgcgagcaaccacccatcatcaacaccatacacatccacaacgacaatc
acgcacccgcgtgactcctcccgcagctacgaaaccaccctatggcccatccactgcgtc
caaggaacccccggcgctgatttggtccctgagctagacgtctcgcggctgcacgctgtt
attgaaaagggccaggataagaatgttgagatgtacagtgccttttacgatcccttcaaa
gtgagtgatagtggtcttgctgggatgttgggcgagcagcagattacggatatctttgtc
gttggattggcggcagacttttgtgtcaaggctacggctgaggatgcggttaaagaaggt
tattccacatggatagtaaatgagggcacaaagcctgttatgcctgacaagtgggaagag
tgtagaaggggtatggaggagaagggtatcaagttcacatcagtcacggatgcaatggac
aagctcactagtcctaagtcttag
>Fp59
atggcgagcgataaacccttcaaagccgctctcattattgtcgactttcaagaagacttt
tgtccgcctaacggctccctcgctgtcccagaaggccgcaccatcgcacctacaatcaac
accctaacaaccctccccttccatctcatcctcgcgacgaaagactttcacccacccaat
cacatctccttcgcgagcaaccacccatcatcaacaccatacacatccacaacgacaatc
acgcacccgcgtgactcctcccgcagctacgaaaccaccctatggcccatccactgcgtc
caaggaacccccggcgctgatttggtccctgagctagacgtctcgcggctgcacgctgtt
attgaaaagggccaggataagaatgttgagatgtacagtgccttttacgatcccttcaaa
gtgagtgatagtggtcttgctgggatgttgggcgagcagcagattacggatatctttgtc
gttggattggcggcagacttttgtgtcaaggctacggctgaggatgcggttaaagaaggt
tattccacatggatagtaaatgagggcacaaagcctgttatgcctgacaagtgggaagag
tgtagaaggggtatggaggagaagggtatcaagttcacatcagtcacggatgcaatggac
aagctcactagtcctaagtcttag
>Fp63
atggcgagcgataaacccttcaaagccgctctcattattgtcgactttcaagaagacttt
tgtccgcctaacggctccctcgctgtcccagaaggccgcaccatcgcacctacaatcaac
accctaacaaccctccccttccatctcatcctcgcgacgaaagactttcacccacccaat
cacatctccttcgcgagcaaccacccatcatcaacaccatacacatccacaacgacaatc
acgcacccgcgtgactcctcccgcagctacgaaaccaccctatggcccatccactgcgtc
caaggaacccccggcgctgatttggtccctgagctagacgtctcgcggctgcacgctgtt
attgaaaagggccaggataagaatgttgagatgtacagtgccttttacgatcccttcaaa
gtgagtgatagtggtcttgctgggatgttgggcgagcagcagattacggatatctttgtc
gttggattggcggcagacttttgtgtcaaggctacggctgaggatgcggttaaagaaggt
tattccacatggatagtaaatgagggcacaaagcctgttatgcctgacaagtgggaagag
tgtagaaggggtatggaggagaagggtatcaagttcacatcagtcacggatgcaatggac
aagctcactagtcctaagtcttag
>Fp65
atggcgagcgataaacccttcaaagccgctctcattattgtcgactttcaagaagacttt
tgtccgcctaacggctccctcgctgtcccagaaggccgcaccatcgcacctacaatcaac
accctaacaaccctccccttccatctcatcctcgcgacgaaagactttcacccacccaat
cacatctccttcgcgagcaaccacccatcatcaacaccatacacatccacaacgacaatc
acgcacccgcgtgactcctcccgcagctacgaaaccaccctatggcccatccactgcgtc
caaggaacccccggcgctgatttggtccctgagctagacgtctcgcggctgcacgctgtt
attgaaaagggccaggataagaatgttgagatgtacagtgcattttacgatcccttcaaa
gtgagtgatagtggtcttgctgggatgctgggcgagcagcagattacggatgtctttgtc
gttggattggcagcagacttttgtgtcaaggctacggccgaggatgcggttgaagaaggt
tattccacatggatagtgaatgagggcacaaagccggttctgcctgacaagtgggaagag
tgtagaaaggctatggaggagaagggtatcaagttcacgccagtcacggatgcagtggac
aagctcactagtcctaagccttag
>Fp66
atggcgagcgataaacccttcaaagccgctctcattattgtcgactttcaagaagacttt
tgtccgcctaacggctccctcgctgtcccagaaggccgcaccatcgcacctacaatcaac
accctaacaaccctccccttccatctcatcctcgcgacgaaagactttcacccacccaat
cacatctccttcgcgagcaaccacccatcatcaacaccatacacatccacaacgacaatc
acgcacccgcgtgactcctcccgcagctacgaaaccaccctatggcccatccactgcgtc
caaggaacccccggcgctgatttggtccctgagctagacgtctcgcggctgcacgctgtt
attgaaaagggccaggataagaatgttgagatgtacagtgccttttacgatcccttcaaa
gtgagtgatagtggtcttgctgggatgttgggcgagcagcagattacggatatctttgtc
gttggattggcggcagacttttgtgtcaaggctacggctgaggatgcggttaaagaaggt
tattccacatggatagtaaatgagggcacaaagcctgttatgcctgacaagtgggaagag
tgtagaaggggtatggaggagaagggtatcaagttcacatcagtcacggatgcaatggac
aagctcactagtcctaagtcttag
>Fp72
atggcgagcgataaacccttcaaagccgctctcattattgtcgactttcaagaagacttt
tgtccgcctaacggctccctcgctgtcccagaaggccgcaccatcgcacctacaatcaac
accctaacaaccctccccttccatctcatcctcgcgacgaaagactttcacccacccaat
cacatctccttcgcgagcaaccacccatcatcaacaccatacacatccacaacgacaatc
acgcacccgcgtgactcctcccgcagctacgaaaccaccctatggcccatccactgcgtc
caaggaacccccggcgctgatttggtccctgagctagacgtctcgcggctgcacgctgtt
attgaaaagggccaggataagaatgttgagatgtacagtgccttttacgatcccttcaaa
gtgagtgatagtggtcttgctgggatgttgggcgagcagcagattacggatatctttgtc
gttggattggcggcagacttttgtgtcaaggctacggctgaggatgcggttaaagaaggt
tattccacatggatagtaaatgagggcacaaagcctgttatgcctgacaagtgggaagag
tgtagaaggggtatggaggagaagggtatcaagttcacatcagtcacggatgcaatggac
aagctcactagtcctaagtcttag
>Fp73
atggcgagcgacaaacccttcaaagctgctctcattatcgtcgactttcaagaagacttt
tgtccgcctaacggctccctcgctgtccaagaaggccgcaccatcgcacctacaatcaac
accctaacaaccctccccttccatctcatcctcgcgacaaaagactttcacccacccaat
cacatctccttcgcgagtaaccacccatcatcaacaccatacacatccacaacgacaatc
acgcacccgcgtgactcctcccgcagctacgaaaccaccctatggcccatccactgcgtc
caaggaacccccggcgctgatttggtccctgagctagacgtctcgcggctgcacgctgtt
attgaaaagggccaggataagaatgttgagatgtacagtgcattttacgatcccttcaaa
gtgagtgatagtggtcttgctgggatgctgggcgagcagcagattacggatgtctttgtc
gttggattggcagcagacttttgtgtcaaggctacggccgaggatgcggttgaagaaggt
tattccacatggatagtgaatgagggcacaaagccggttctgcctgacaagtgggaagag
tgtagaaaggctatggaggagaagggtatcaagttcacgccagtcacggatgcagtggac
aagctcactagtcctaagccttag
>Fp76
atggcgagcgacaaacccttcaaagctgctctcattatcgtcgactttcaagaagacttt
tgtccgcctaacggctccctcgctgtccaagaaggccgcaccatcgcacctacaatcaac
accctaacaaccctccccttccatctcatcctcgcgacaaaagactttcacccacccaat
cacatctccttcgcgagtaaccacccatcatcaacaccatacacatccacaacgacaatc
acgcacccgcgtgactcctcccgcagctacgaaaccaccctatggcccatccactgcgtc
caaggaacccccggcgctgatttggtccctgagctagacgtctcgcggctgcacgctgtt
attgaaaagggccaggataagaatgttgagatgtacagtgcattttacgatcccttcaaa
gtgagtgatagtggtcttgctgggatgctgggcgagcagcagattacggatgtctttgtc
gttggattggcagcagacttttgtgtcaaggctacggccgaggatgcggttgaagaaggt
tattccacatggatagtgaatgagggcacaaagccggttctgcctgacaagtgggaagag
tgtagaaaggctatggaggagaagggtatcaagttcacgccagtcacggatgcagtggac
aagctcactagtcctaagccttag
>Fp78
atggcgagcgataaacccttcaaagccgctctcattattgtcgactttcaagaagacttt
tgtccgcctaacggctccctcgctgtcccagaaggccgcaccatcgcacctacaatcaac
accctaacaaccctccccttccatctcatcctcgcgacgaaagactttcacccacccaat
cacatctccttcgcgagcaaccacccatcatcaacaccatacacatccacaacgacaatc
acgcacccgcgtgactcctcccgcagctacgaaaccaccctatggcccatccactgcgtc
caaggaacccccggcgctgatttggtccctgagctagacgtctcgcggctgcacgctgtt
attgaaaagggccaggataagaatgttgagatgtacagtgccttttacgatcccttcaaa
gtgagtgatagtggtcttgctgggatgttgggcgagcagcagattacggatatctttgtc
gttggattggcggcagacttttgtgtcaaggctacggctgaggatgcggttaaagaaggt
tattccacatggatagtaaatgagggcacaaagcctgttatgcctgacaagtgggaagag
tgtagaaggggtatggaggagaagggtatcaagttcacatcagtcacggatgcaatggac
aagctcactagtcctaagtcttag
>Fp81
atggcgagcgataaacccttcaaagccgctctcattattgtcgactttcaagaagacttt
tgtccgcctaacggctccctcgctgtcccagaaggccgcaccatcgcacctacaatcaac
accctaacaaccctccccttccatctcatcctcgcgacgaaagactttcacccacccaat
cacatctccttcgcgagcaaccacccatcatcaacaccatacacatccacaacgacaatc
acgcacccgcgtgactcctcccgcagctacgaaaccaccctatggcccatccactgcgtc
caaggaacccccggcgctgatttggtccctgagctagacgtctcgcggctgcacgctgtt
attgaaaagggccaggataagaatgttgagatgtacagtgcattttacgatcccttcaaa
gtgagtgatagtggtcttgctgggatgctgggcgagcagcagattacggatgtctttgtc
gttggattggcagcagacttttgtgtcaaggctacggccgaggatgcggttgaagaaggt
tattccacatggatagtgaatgagggcacaaagccggttctgcctgacaagtgggaagag
tgtagaaaggctatggaggagaagggtatcaagttcacgccagtcacggatgcagtggac
aagctcactagtcctaagccttag
>Fp84
atggcgagcgataaacccttcaaagccgctctcattattgtcgactttcaagaagacttt
tgtccgcctaacggctccctcgctgtcccagaaggccgcaccatcgcacctacaatcaac
accctaacaaccctccccttccatctcatcctcgcgacgaaagactttcacccacccaat
cacatctccttcgcgagcaaccacccatcatcaacaccatacacatccacaacgacaatc
acgcacccgcgtgactcctcccgcagctacgaaaccaccctatggcccatccactgcgtc
caaggaacccccggcgctgatttggtccctgagctagacgtctcgcggctgcacgctgtt
attgaaaagggccaggataagaatgttgagatgtacagtgccttttacgatcccttcaaa
gtgagtgatagtggtcttgctgggatgttgggcgagcagcagattacggatatctttgtc
gttggattggcggcagacttttgtgtcaaggctacggctgaggatgcggttaaagaaggt
tattccacatggatagtaaatgagggcacaaagcctgttatgcctgacaagtgggaagag
tgtagaaggggtatggaggagaagggtatcaagttcacatcagtcacggatgcaatggac
aagctcactagtcctaagtcttag
>Fp86
atggcgagcgataaacccttcaaagccgctctcattattgtcgactttcaagaagacttt
tgtccgcctaacggctccctcgctgtcccagaaggccgcaccatcgcacctacaatcaac
accctaacaaccctccccttccatctcatcctcgcgacgaaagactttcacccacccaat
cacatctccttcgcgagcaaccacccatcatcaacaccatacacatccacaacgacaatc
acgcacccgcgtgactcctcccgcagctacgaaaccaccctatggcccatccactgcgtc
caaggaacccccggcgctgatttggtccctgagctagacgtctcgcggctgcacgctgtt
attgaaaagggccaggataagaatgttgagatgtacagtgccttttacgatcccttcaaa
gtgagtgatagtggtcttgctgggatgttgggcgagcagcagattacggatatctttgtc
gttggattggcggcagacttttgtgtcaaggctacggctgaggatgcggttaaagaaggt
tattccacatggatagtaaatgagggcacaaagcctgttatgcctgacaagtgggaagag
tgtagaaggggtatggaggagaagggtatcaagttcacatcagtcacggatgcaatggac
aagctcactagtcctaagtcttag
>Fvenenatum.busco
atggcgagcgaaaaccccttcaaagccgctctcattatcgtcgacttccaagaagacttt
tgtccacctaacggctccctcgccgtcccagaaggccgcaccatcgctcccacaatcaac
accctaacagccctgcccttccatctcatcctcgcaactaaagactttcacccacccagt
cacatctccttcgccagcaatcacccatcatcagaaccatacacatccaccacgacaatc
acacacccgcgcgactcctcccgcagctacaccaccaccctatggcccatccactgcgtc
caagggacccccggcgcggacttggtccctgagctagacgtctctcgtctacacgcggtt
attgaaaagggtcaagatgagagggttgagatgtacagtgccttctacgatcctttcaaa
gtgagcgatagtggtcttgctgctatgctgggtgagcagcaggttaccgatgtctttgtc
gttggattggctgccgacttttgtgtcaaggctacagctgaggatgcagtcaaagagggc
tattcgacatgggtagtgaatgagggaacaaagcctgtcatgctcgacaagtgggaagat
tgtagaaagggtatggaggagaagggtattaagtttatattagtcactgacgccgtggac
aaattcagtagtcctaagtcttag
