# Supplementary material for: Apicidin biosynthesis is linked to accessory chromosomes in Fusarium poae isolates
Source: BMC Genomics. 2021 Aug 4;22:591. doi: 10.1186/s12864-021-07617-y (PMC8340494; doi:10.1186/s12864-021-07617-y)
Supplement: Supplementary file 17 — Additional file 17. Compressed folder containing alignments for each of the 4141 orthologs used in BUSCO analysis. [file 12864_2021_7617_MOESM17_ESM.zip › Fven2_nt_MAFFT/53264at5125_nt.mafft.fasta]

>Fp105
atggccgctacagccaccgcacctcgtgggcttcaaccaaactcatccttgccggccaag
gtgcagcctattccacctaatcagactctctacgttacaaaccttccctcttcaaaaatc
cagaaagacgatcttcgaaccgctttgtacttgctcttctcgacatatggagccgtgctg
gatgttgtcgcactcaagaccatgaagatgcgtggccaggcccatgttacgttccgagac
gtgcaatctgctacgcaagctatgaggtctcttgagggacaatcgttcctcgggcgcgac
ttgaaaatacaatatgccaagtcaaagtccaattttgtggccaagcttgacggcacattc
aagattccttccatgaacgcaggcgccaccaatgtcgaacagaccgagctgcaacagagc
atcttcaacgcgccccctcccggaacagcacatgcacctggctccagtcttcccccgaaa
cctactgcgaacaatgaccaggttatggaagatgccggcacaccaggcgatcggggacag
aagcgaactcgcgacgaagaggatagtgactcggatgtcgcaatggaggaggatagtgat
gatgattga
>Fp108
atggccgctacagccaccgcacctcgtgggcttcaaccaaactcatccttgccggccaag
gtgcagcctattccacctaatcagactctctacgttacaaaccttccctcttcaaaaatc
cagaaagacgatcttcgaaccgctttgtacttgctcttctcgacatatggagccgtgctg
gatgttgtcgcactcaagaccatgaagatgcgtggccaggcccatgttacgttccgagac
gtgcaatctgctacgcaagctatgaggtctcttgagggacaatcgttcctcgggcgcgac
ttgaaaatacaatatgccaagtcaaagtccaattttgtggccaagcttgacggcacattc
aagattccttccatgaacgcaggcgccaccaatgtcgaacagaccgagctgcaacagagc
atcttcaacgcgccccctcccggaacagcacatgcacctggctccagtcttcccccgaaa
cctactgcgaacaatgaccaggttatggaagatgccggcacaccaggcgatcggggacag
aagcgaactcgcgacgaagaggatagtgactcggatgtcgcaatggaggaggatagtgat
gatgattga
>Fp118
atggccgctacagccaccgcacctcgtgggcttcaaccaaactcatccttgccggccaag
gtgcagcctattccacctaatcagactctctacgttacaaaccttccctcttcaaaaatc
cagaaagacgatcttcgaaccgctttgtacttgctcttctcgacatatggagccgtgctg
gatgttgtcgcactcaagaccatgaagatgcgtggccaggcccatgttacgttccgagac
gtgcaatctgctacgcaagctatgaggtctcttgagggacaatcgttcctcgggcgcgac
ttgaaaatacaatatgccaagtcaaagtccaattttgtggccaagcttgacggcacattc
aagattccttccatgaacgcaggcgccaccaatgtcgaacagaccgagctgcaacagagc
atcttcaacgcgccccctcccggaacagcacatgcacctggctccagtcttcccccgaaa
cctactgcgaacaatgaccaggttatggaagatgccggcacaccaggcgatcggggacag
aagcgaactcgcgacgaagaggatagtgactcggatgtcgcaatggaggaggatagtgat
gatgattga
>Fp122
atggccgctacagccaccgcacctcgtgggcttcaaccaaactcatccttgccggccaag
gtgcagcctattccacctaatcagactctctacgttacaaaccttccctcttcaaaaatc
cagaaagacgatcttcgaaccgctttgtacttgctcttctcgacatatggagccgtgctg
gatgttgtcgcactcaagaccatgaagatgcgtggccaggcccatgttacgttccgagac
gtgcaatctgctacgcaagctatgaggtctcttgagggacaatcgttcctcgggcgcgac
ttgaaaatacaatatgccaagtcaaagtccaattttgtggccaagcttgacggcacattc
aagattccttccatgaacgcaggcgccaccaatgtcgaacagaccgagctgcaacagagc
atcttcaacgcgccccctcccggaacagcacatgcacctggctccagtcttcccccgaaa
cctactgcgaacaatgaccaggttatggaagatgccggcacaccaggcgatcggggacag
aagcgaactcgcgacgaagaggatagtgactcggatgtcgcaatggaggaggatagtgat
gatgattga
>Fp125
atggccgctacagccaccgcacctcgtgggcttcaaccaaactcatccttgccggccaag
gtgcagcctattccacctaatcagactctctacgttacaaaccttccctcttcaaaaatc
cagaaagacgatcttcgaaccgctttgtacttgctcttctcgacatatggagccgtgctg
gatgttgtcgcactcaagaccatgaagatgcgtggccaggcccatgttacgttccgagac
gtgcaatctgctacgcaagctatgaggtctcttgagggacaatcgttcctcgggcgcgac
ttgaaaatacaatatgccaagtcaaagtccaattttgtggccaagcttgacggcacattc
aagattccttccatgaacgcaggcgccaccaatgtcgaacagaccgagctgcaacagagc
atcttcaacgcgccccctcccggaacagcacctgcacctggctccagtcttcccccgaaa
cctactgcgaacaacgaccaggttatggaagatgccggcacaccaggcgatcggggacag
aagcgaactcgcgacgaagaggatagtgactcggatgtcgcaatggaggaggatagtgat
gatgattga
>Fp13r
atggccgctacagccaccgcacctcgtgggcttcaaccaaactcatccttgccggccaag
gtgcagcctattccacctaatcagactctctacgttacaaaccttccctcttcaaaaatc
cagaaagacgatcttcgaaccgctttgtacttgctcttctcgacatatggagccgtgctg
gatgttgtcgcactcaagaccatgaagatgcgtggccaggcccatgttacgttccgagac
gtgcaatctgctacgcaagctatgaggtctcttgagggacaatcgttcctcgggcgcgac
ttgaaaatacaatatgccaagtcaaagtccaattttgtggccaagcttgacggcacattc
aagattccttccatgaacgcaggcgccaccaatgtcgaacagaccgagctgcaacagagc
atcttcaacgcgccccctcccggaacagcacatgcacctggctccagtcttcccccgaaa
cctactgcgaacaatgaccaggttatggaagatgccggcacaccaggcgatcggggacag
aagcgaactcgcgacgaagaggatagtgactcggatgtcgcaatggaggaggatagtgat
gatgattga
>Fp144
atggccgctacagccaccgcacctcgtgggcttcaaccaaactcatccttgccggccaag
gtgcagcctattccacctaatcagactctctacgttacaaaccttccctcttcaaaaatc
cagaaagacgatcttcgaaccgctttgtacttgctcttctcgacatatggagccgtgctg
gatgttgtcgcactcaagaccatgaagatgcgtggccaggcccatgttacgttccgagac
gtgcaatctgctacgcaagctatgaggtctcttgagggacaatcgttcctcgggcgcgac
ttgaaaatacaatatgccaagtcaaagtccaattttgtggccaagcttgacggcacattc
aagattccttccatgaacgcaggcgccaccaatgtcgaacagaccgagctgcaacagagc
atcttcaacgcgccccctcccggaacagcacatgcacctggctccagtcttcccccgaaa
cctactgcgaacaatgaccaggttatggaagatgccggcacaccaggcgatcggggacag
aagcgaactcgcgacgaagaggatagtgactcggatgtcgcaatggaggaggatagtgat
gatgattga
>Fp146
atggccgctacagccaccgcacctcgtgggcttcaaccaaactcatccttgccggccaag
gtgcagcctattccacctaatcagactctctacgttacaaaccttccctcttcaaaaatc
cagaaagacgatcttcgaaccgctttgtacttgctcttctcgacatatggagccgtgctg
gatgttgtcgcactcaagaccatgaagatgcgtggccaggcccatgttacgttccgagac
gtgcaatctgctacgcaagctatgaggtctcttgagggacaatcgttcctcgggcgcgac
ttgaaaatacaatatgccaagtcaaagtccaattttgtggccaagcttgacggcacattc
aagattccttccatgaacgcaggcgccaccaatgtcgaacagaccgagctgcaacagagc
atcttcaacgcgccccctcccggaacagcacatgcacctggctccagtcttcccccgaaa
cctactgcgaacaatgaccaggttatggaagatgccggcacaccaggcgatcggggacag
aagcgaactcgcgacgaagaggatagtgactcggatgtcgcaatggaggaggatagtgat
gatgattga
>Fp155
atggccgctacagccaccgcacctcgtgggcttcaaccaaactcatccttgccggccaag
gtgcagcctattccacctaatcagactctctacgttacaaaccttccctcttcaaaaatc
cagaaagacgatcttcgaaccgctttgtacttgctcttctcgacatatggagccgtgctg
gatgttgtcgcactcaagaccatgaagatgcgtggccaggcccatgttacgttccgagac
gtgcaatctgctacgcaagctatgaggtctcttgagggacaatcgttcctcgggcgcgac
ttgaaaatacaatatgccaagtcaaagtccaattttgtggccaagcttgacggcacattc
aagattccttccatgaacgcaggcgccaccaatgtcgaacagaccgagctgcaacagagc
atcttcaacgcgccccctcccggaacagcacatgcacctggctccagtcttcccccgaaa
cctactgcgaacaatgaccaggttatggaagatgccggcacaccaggcgatcggggacag
aagcgaactcgcgacgaagaggatagtgactcggatgtcgcaatggaggaggatagtgat
gatgattga
>Fp157
atggccgctacagccaccgcacctcgtgggcttcaaccaaactcatccttgccggccaag
gtgcagcctattccacctaatcagactctctacgttacaaaccttccctcttcaaaaatc
cagaaagacgatcttcgaaccgctttgtacttgctcttctcgacatatggagccgtgctg
gatgttgtcgcactcaagaccatgaagatgcgtggccaggcccatgttacgttccgagac
gtgcaatctgctacgcaagctatgaggtctcttgagggacaatcgttcctcgggcgcgac
ttgaaaatacaatatgccaagtcaaagtccaattttgtggccaagcttgacggcacattc
aagattccttccatgaacgcaggcgccaccaatgtcgaacagaccgagctgcaacagagc
atcttcaacgcgccccctcccggaacagcacatgcacctggctccagtcttcccccgaaa
cctactgcgaacaatgaccaggttatggaagatgccggcacaccaggcgatcggggacag
aagcgaactcgcgacgaagaggatagtgactcggatgtcgcaatggaggaggatagtgat
gatgattga
>Fp16r
atggccgctacagccaccgcacctcgtgggcttcaaccaaactcatccttgccggccaag
gtgcagcctattccacctaatcagactctctacgttacaaaccttccctcttcaaaaatc
cagaaagacgatcttcgaaccgctttgtacttgctcttctcgacatatggagccgtgctg
gatgttgtcgcactcaagaccatgaagatgcgtggccaggcccatgttacgttccgagac
gtgcaatctgctacgcaagctatgaggtctcttgagggacaatcgttcctcgggcgcgac
ttgaaaatacaatatgccaagtcaaagtccaattttgtggccaagcttgacggcacattc
aagattccttccatgaacgcaggcgccaccaatgtcgaacagaccgagctgcaacagagc
atcttcaacgcgccccctcccggaacagcacctgcacctggctccagtcttcccccgaaa
cctactgcgaacaacgaccaggttatggaagatgccggcacaccaggcgatcggggacag
aagcgaactcgcgacgaagaggatagtgactcggatgtcgcaatggaggaggatagtgat
gatgattga
>Fp1r
atggccgctacagccaccgcacctcgtgggcttcaaccaaactcatccttgccggccaag
gtgcagcctattccacctaatcagactctctacgttacaaaccttccctcttcaaaaatc
cagaaagacgatcttcgaaccgctttgtacttgctcttctcgacatatggagccgtgctg
gatgttgtcgcactcaagaccatgaagatgcgtggccaggcccatgttacgttccgagac
gtgcaatctgctacgcaagctatgaggtctcttgagggacaatcgttcctcgggcgcgac
ttgaaaatacaatatgccaagtcaaagtccaattttgtggccaagcttgacggcacattc
aagattccttccatgaacgcaggcgccaccaatgtcgaacagaccgagctgcaacagagc
atcttcaacgcgccccctcccggaacagcacctgcacctggctccagtcttcccccgaaa
cctactgcgaacaacgaccaggttatggaagatgccggcacaccaggcgatcggggacag
aagcgaactcgcgacgaagaggatagtgactcggatgtcgcaatggaggaggatagtgat
gatgattga
>Fp21r
atggccgctacagccaccgcacctcgtgggcttcaaccaaactcatccttgccggccaag
gtgcagcctattccacctaatcagactctctacgttacaaaccttccctcttcaaaaatc
cagaaagacgatcttcgaaccgctttgtacttgctcttctcgacatatggagccgtgctg
gatgttgtcgcactcaagaccatgaagatgcgtggccaggcccatgttacgttccgagac
gtgcaatctgctacgcaagctatgaggtctcttgagggacaatcgttcctcgggcgcgac
ttgaaaatacaatatgccaagtcaaagtccaattttgtggccaagcttgacggcacattc
aagattccttccatgaacgcaggcgccaccaatgtcgaacagaccgagctgcaacagagc
atcttcaacgcgccccctcccggaacagcacctgcacctggctccagtcttcccccgaaa
cctactgcgaacaacgaccaggttatggaagatgccggcacaccaggcgatcggggacag
aagcgaactcgcgacgaagaggatagtgactcggatgtcgcaatggaggaggatagtgat
gatgattga
>Fp24r
atggccgctacagccaccgcacctcgtgggcttcaaccaaactcatccttgccggccaag
gtgcagcctattccacctaatcagactctctacgttacaaaccttccctcttcaaaaatc
cagaaagacgatcttcgaaccgctttgtacttgctcttctcgacatatggagccgtgctg
gatgttgtcgcactcaagaccatgaagatgcgtggccaggcccatgttacgttccgagac
gtgcaatctgctacgcaagctatgaggtctcttgagggacaatcgttcctcgggcgcgac
ttgaaaatacaatatgccaagtcaaagtccaattttgtggccaagcttgacggcacattc
aagattccttccatgaacgcaggcgccaccaatgtcgaacagaccgagctgcaacagagc
atcttcaacgcgccccctcccggaacagcacctgcacctggctccagtcttcccccgaaa
cctactgcgaacaacgaccaggttatggaagatgccggcacaccaggcgatcggggacag
aagcgaactcgcgacgaagaggatagtgactcggatgtcgcaatggaggaggatagtgat
gatgattga
>Fp2516
atggccgctacagccaccgcacctcgtgggcttcaaccaaactcatccttgccggccaag
gtgcagcctattccacctaatcagactctctacgttacaaaccttccctcttcaaaaatc
cagaaagacgatcttcgaaccgctttgtacttgctcttctcgacatatggagccgtgctg
gatgttgtcgcactcaagaccatgaagatgcgtggccaggcccatgttacgttccgagac
gtgcaatctgctacgcaagctatgaggtctcttgagggacaatcgttcctcgggcgcgac
ttgaaaatacaatatgccaagtcaaagtccaattttgtggccaagcttgacggcacattc
aagattccttccatgaacgcaggcgccaccaatgtcgaacagaccgagctgcaacagagc
atcttcaacgcgccccctcccggaacagcacatgcacctggctccagtcttcccccgaaa
cctactgcgaacaatgaccaggttatggaagatgccggcacaccaggcgatcggggacag
aagcgaactcgcgacgaagaggatagtgactcggatgtcgcaatggaggaggatagtgat
gatgattga
>Fp26r
atggccgctacagccaccgcacctcgtgggcttcaaccaaactcatccttgccggccaag
gtgcagcctattccacctaatcagactctctacgttacaaaccttccctcttcaaaaatc
cagaaagacgatcttcgaaccgctttgtacttgctcttctcgacatatggagccgtgctg
gatgttgtcgcactcaagaccatgaagatgcgtggccaggcccatgttacgttccgagac
gtgcaatctgctacgcaagctatgaggtctcttgagggacaatcgttcctcgggcgcgac
ttgaaaatacaatatgccaagtcaaagtccaattttgtggccaagcttgacggcacattc
aagattccttccatgaacgcaggcgccaccaatgtcgaacagaccgagctgcaacagagc
atcttcaacgcgccccctcccggaacagcacctgcacctggctccagtcttcccccgaaa
cctactgcgaacaacgaccaggttatggaagatgccggcacaccaggcgagcggggacag
aagcgaactcgcgacgaagaggatagtgactcggatgtcgcaatggaggaggatagtgat
gatgattga
>Fp33
atggccgctacagccaccgcacctcgtgggcttcaaccaaactcatccttgccggccaag
gtgcagcctattccacctaatcagactctctacgttacaaaccttccctcttcaaaaatc
cagaaagacgatcttcgaaccgctttgtacttgctcttctcgacatatggagccgtgctg
gatgttgtcgcactcaagaccatgaagatgcgtggccaggcccatgttacgttccgagac
gtgcaatctgctacgcaagctatgaggtctcttgagggacaatcgttcctcgggcgcgac
ttgaaaatacaatatgccaagtcaaagtccaattttgtggccaagcttgacggcacattc
aagattccttccatgaacgcaggcgccaccaatgtcgaacagaccgagctgcaacagagc
atcttcaacgcgccccctcccggaacagcacctgcacctggctccagtcttcccccgaaa
cctactgcgaacaacgaccaggttatggaagatgccggcacaccaggcgatcggggacag
aagcgaactcgcgacgaagaggatagtgactcggatgtcgcaatggaggaggatagtgat
gatgattga
>Fp34
atggccgctacagccaccgcacctcgtgggcttcaaccaaactcatccttgccggccaag
gtgcagcctattccacctaatcagactctctacgttacaaaccttccctcttcaaaaatc
cagaaagacgatcttcgaaccgctttgtacttgctcttctcgacatatggagccgtgctg
gatgttgtcgcactcaagaccatgaagatgcgtggccaggcccatgttacgttccgagac
gtgcaatctgctacgcaagctatgaggtctcttgagggacaatcgttcctcgggcgcgac
ttgaaaatacaatatgccaagtcaaagtccaattttgtggccaagcttgacggcacattc
aagattccttccatgaacgcaggcgccaccaatgtcgaacagaccgagctgcaacagagc
atcttcaacgcgccccctcccggaacagcacatgcacctggctccagtcttcccccgaaa
cctactgcgaacaatgaccaggttatggaagatgccggcacaccaggcgatcggggacag
aagcgaactcgcgacgaagaggatagtgactcggatgtcgcaatggaggaggatagtgat
gatgattga
>Fp35
atggccgctacagccaccgcacctcgtgggcttcaaccaaactcatccttgccggccaag
gtgcagcctattccacctaatcagactctctacgttacaaaccttccctcttcaaaaatc
cagaaagacgatcttcgaaccgctttgtacttgctcttctcgacatatggagccgtgctg
gatgttgtcgcactcaagaccatgaagatgcgtggccaggcccatgttacgttccgagac
gtgcaatctgctacgcaagctatgaggtctcttgagggacaatcgttcctcgggcgcgac
ttgaaaatacaatatgccaagtcaaagtccaattttgtggccaagcttgacggcacattc
aagattccttccatgaacgcaggcgccaccaatgtcgaacagaccgagctgcaacagagc
atcttcaacgcgccccctcccggaacagcacatgcacctggctccagtcttcccccgaaa
cctactgcgaacaatgaccaggttatggaagatgccggcacaccaggcgatcggggacag
aagcgaactcgcgacgaagaggatagtgactcggatgtcgcaatggaggaggatagtgat
gatgattga
>Fp38
atggccgctacagccaccgcacctcgtgggcttcaaccaaactcatccttgccggccaag
gtgcagcctattccacctaatcagactctctacgttacaaaccttccctcttcaaaaatc
cagaaagacgatcttcgaaccgctttgtacttgctcttctcgacatatggagccgtgctg
gatgttgtcgcactcaagaccatgaagatgcgtggccaggcccatgttacgttccgagac
gtgcaatctgctacgcaagctatgaggtctcttgagggacaatcgttcctcgggcgcgac
ttgaaaatacaatatgccaagtcaaagtccaattttgtggccaagcttgacggcacattc
aagattccttccatgaacgcaggcgccaccaatgtcgaacagaccgagctgcaacagagc
atcttcaacgcgccccctcccggaacagcacatgcacctggctccagtcttcccccgaaa
cctactgcgaacaatgaccaggttatggaagatgccggcacaccaggcgatcggggacag
aagcgaactcgcgacgaagaggatagtgactcggatgtcgcaatggaggaggatagtgat
gatgattga
>Fp39
atggccgctacagccaccgcacctcgtgggcttcaaccaaactcatccttgccggccaag
gtgcagcctattccacctaatcagactctctacgttacaaaccttccctcttcaaaaatc
cagaaagacgatcttcgaaccgctttgtacttgctcttctcgacatatggagccgtgctg
gatgttgtcgcactcaagaccatgaagatgcgtggccaggcccatgttacgttccgagac
gtgcaatctgctacgcaagctatgaggtctcttgagggacaatcgttcctcgggcgcgac
ttgaaaatacaatatgccaagtcaaagtccaattttgtggccaagcttgacggcacattc
aagattccttccatgaacgcaggcgccaccaatgtcgaacagaccgagctgcaacagagc
atcttcaacgcgccccctcccggaacagcacctgcacctggctccagtcttcccccgaaa
cctactgcgaacaacgaccaggttatggaagatgccggcacaccaggcgatcggggacag
aagcgaactcgcgacgaagaggatagtgactcggatgtcgcaatggaggaggatagtgat
gatgattga
>Fp42
atggccgctacagccaccgcacctcgtgggcttcaaccaaactcatccttgccggccaag
gtgcagcctattccacctaatcagactctctacgttacaaaccttccctcttcaaaaatc
cagaaagacgatcttcgaaccgctttgtacttgctcttctcgacatatggagccgtgctg
gatgttgtcgcactcaagaccatgaagatgcgtggccaggcccatgttacgttccgagac
gtgcaatctgctacgcaagctatgaggtctcttgagggacaatcgttcctcgggcgcgac
ttgaaaatacaatatgccaagtcaaagtccaattttgtggccaagcttgacggcacattc
aagattccttccatgaacgcaggcgccaccaatgtcgaacagaccgagctgcaacagagc
atcttcaacgcgccccctcccggaacagcacctgcacctggctccagtcttcccccgaaa
cctactgcgaacaacgaccaggttatggaagatgccggcacaccaggcgatcggggacag
aagcgaactcgcgacgaagaggatagtgactcggatgtcgcaatggaggaggatagtgat
gatgattga
>Fp44
atggccgctacagccaccgcacctcgtgggcttcaaccaaactcatccttgccggccaag
gtgcagcctattccacctaatcagactctctacgttacaaaccttccctcttcaaaaatc
cagaaagacgatcttcgaaccgctttgtacttgctcttctcgacatatggagccgtgctg
gatgttgtcgcactcaagaccatgaagatgcgtggccaggcccatgttacgttccgagac
gtgcaatctgctacgcaagctatgaggtctcttgagggacaatcgttcctcgggcgcgac
ttgaaaatacaatatgccaagtcaaagtccaattttgtggccaagcttgacggcacattc
aagattccttccatgaacgcaggcgccaccaatgtcgaacagaccgagctgcaacagagc
atcttcaacgcgccccctcccggaacagcacatgcacctggctccagtcttcccccgaaa
cctactgcgaacaatgaccaggttatggaagatgccggcacaccaggcgatcggggacag
aagcgaactcgcgacgaagaggatagtgactcggatgtcgcaatggaggaggatagtgat
gatgattga
>Fp49
atggccgctacagccaccgcacctcgtgggcttcaaccaaactcatccttgccggccaag
gtgcagcctattccacctaatcagactctctacgttacaaaccttccctcttcaaaaatc
cagaaagacgatcttcgaaccgctttgtacttgctcttctcgacatatggagccgtgctg
gatgttgtcgcactcaagaccatgaagatgcgtggccaggcccatgttacgttccgagac
gtgcaatctgctacgcaagctatgaggtctcttgagggacaatcgttcctcgggcgcgac
ttgaaaatacaatatgccaagtcaaagtccaattttgtggccaagcttgacggcacattc
aagattccttccatgaacgcaggcgccaccaatgtcgaacagaccgagctgcaacagagc
atcttcaacgcgccccctcccggaacagcacctgcacctggctccagtcttcccccgaaa
cctactgcgaacaacgaccaggttatggaagatgccggcacaccaggcgatcggggacag
aagcgaactcgcgacgaagaggatagtgactcggatgtcgcaatggaggaggatagtgat
gatgattga
>Fp50
atggccgctacagccaccgcacctcgtgggcttcaaccaaactcatccttgccggccaag
gtgcagcctattccacctaatcagactctctacgttacaaaccttccctcttcaaaaatc
cagaaagacgatcttcgaaccgctttgtacttgctcttctcgacatatggagccgtgctg
gatgttgtcgcactcaagaccatgaagatgcgtggccaggcccatgttacgttccgagac
gtgcaatctgctacgcaagctatgaggtctcttgagggacaatcgttcctcgggcgcgac
ttgaaaatacaatatgccaagtcaaagtccaattttgtggccaagcttgacggcacattc
aagattccttccatgaacgcaggcgccaccaatgtcgaacagaccgagctgcaacagagc
atcttcaacgcgccccctcccggaacagcacctgcacctggctccagtcttcccccgaaa
cctactgcgaacaacgaccaggttatggaagatgccggcacaccaggcgatcggggacag
aagcgaactcgcgacgaagaggatagtgactcggatgtcgcaatggaggaggatagtgat
gatgattga
>Fp51
atggccgctacagccaccgcacctcgtgggcttcaaccaaactcatccttgccggccaag
gtgcagcctattccacctaatcagactctctacgttacaaaccttccctcttcaaaaatc
cagaaagacgatcttcgaaccgctttgtacttgctcttctcgacatatggagccgtgctg
gatgttgtcgcactcaagaccatgaagatgcgtggccaggcccatgttacgttccgagac
gtgcaatctgctacgcaagctatgaggtctcttgagggacaatcgttcctcgggcgcgac
ttgaaaatacaatatgccaagtcaaagtccaattttgtggccaagcttgacggcacattc
aagattccttccatgaacgcaggcgccaccaatgtcgaacagaccgagctgcaacagagc
atcttcaacgcgccccctcccggaacagcacatgcacctggctccagtcttcccccgaaa
cctactgcgaacaatgaccaggttatggaagatgccggcacaccaggcgatcggggacag
aagcgaactcgcgacgaagaggatagtgactcggatgtcgcaatggaggaggatagtgat
gatgattga
>Fp59
atggccgctacagccaccgcacctcgtgggcttcaaccaaactcatccttgccggccaag
gtgcagcctattccacctaatcagactctctacgttacaaaccttccctcttcaaaaatc
cagaaagacgatcttcgaaccgctttgtacttgctcttctcgacatatggagccgtgctg
gatgttgtcgcactcaagaccatgaagatgcgtggccaggcccatgttacgttccgagac
gtgcaatctgctacgcaagctatgaggtctcttgagggacaatcgttcctcgggcgcgac
ttgaaaatacaatatgccaagtcaaagtccaattttgtggccaagcttgacggcacattc
aagattccttccatgaacgcaggcgccaccaatgtcgaacagaccgagctgcaacagagc
atcttcaacgcgccccctcccggaacagcacctgcacctggctccagtcttcccccgaaa
cctactgcgaacaacgaccaggttatggaagatgccggcacaccaggcgatcggggacag
aagcgaactcgcgacgaagaggatagtgactcggatgtcgcaatggaggaggatagtgat
gatgattga
>Fp63
atggccgctacagccaccgcacctcgtgggcttcaaccaaactcatccttgccggccaag
gtgcagcctattccacctaatcagactctctacgttacaaaccttccctcttcaaaaatc
cagaaagacgatcttcgaaccgctttgtacttgctcttctcgacatatggagccgtgctg
gatgttgtcgcactcaagaccatgaagatgcgtggccaggcccatgttacgttccgagac
gtgcaatctgctacgcaagctatgaggtctcttgagggacaatcgttcctcgggcgcgac
ttgaaaatacaatatgccaagtcaaagtccaattttgtggccaagcttgacggcacattc
aagattccttccatgaacgcaggcgccaccaatgtcgaacagaccgagctgcaacagagc
atcttcaacgcgccccctcccggaacagcacatgcacctggctccagtcttcccccgaaa
cctactgcgaacaatgaccaggttatggaagatgccggcacaccaggcgatcggggacag
aagcgaactcgcgacgaagaggatagtgactcggatgtcgcaatggaggaggatagtgat
gatgattga
>Fp65
atggccgctacagccaccgcacctcgtgggcttcaaccaaactcatccttgccggccaag
gtgcagcctattccacctaatcagactctctacgttacaaaccttccctcttcaaaaatc
cagaaagacgatcttcgaaccgctttgtacttgctcttctcgacatatggagccgtgctg
gatgttgtcgcactcaagaccatgaagatgcgtggccaggcccatgttacgttccgagac
gtgcaatctgctacgcaagctatgaggtctcttgagggacaatcgttcctcgggcgcgac
ttgaaaatacaatatgccaagtcaaagtccaattttgtggccaagcttgacggcacattc
aagattccttccatgaacgcaggcgccaccaatgtcgaacagaccgagctgcaacagagc
atcttcaacgcgccccctcccggaacagcacatgcacctggctccagtcttcccccgaaa
cctactgcgaacaatgaccaggttatggaagatgccggcacaccaggcgatcggggacag
aagcgaactcgcgacgaagaggatagtgactcggatgtcgcaatggaggaggatagtgat
gatgattga
>Fp66
atggccgctacagccaccgcacctcgtgggcttcaaccaaactcatccttgccggccaag
gtgcagcctattccacctaatcagactctctacgttacaaaccttccctcttcaaaaatc
cagaaagacgatcttcgaaccgctttgtacttgctcttctcgacatatggagccgtgctg
gatgttgtcgcactcaagaccatgaagatgcgtggccaggcccatgttacgttccgagac
gtgcaatctgctacgcaagctatgaggtctcttgagggacaatcgttcctcgggcgcgac
ttgaaaatacaatatgccaagtcaaagtccaattttgtggccaagcttgacggcacattc
aagattccttccatgaacgcaggcgccaccaatgtcgaacagaccgagctgcaacagagc
atcttcaacgcgccccctcccggaacagcacatgcacctggctccagtcttcccccgaaa
cctactgcgaacaatgaccaggttatggaagatgccggcacaccaggcgatcggggacag
aagcgaactcgcgacgaagaggatagtgactcggatgtcgcaatggaggaggatagtgat
gatgattga
>Fp72
atggccgctacagccaccgcacctcgtgggcttcaaccaaactcatccttgccggccaag
gtgcagcctattccacctaatcagactctctacgttacaaaccttccctcttcaaaaatc
cagaaagacgatcttcgaaccgctttgtacttgctcttctcgacatatggagccgtgctg
gatgttgtcgcactcaagaccatgaagatgcgtggccaggcccatgttacgttccgagac
gtgcaatctgctacgcaagctatgaggtctcttgagggacaatcgttcctcgggcgcgac
ttgaaaatacaatatgccaagtcaaagtccaattttgtggccaagcttgacggcacattc
aagattccttccatgaacgcaggcgccaccaatgtcgaacagaccgagctgcaacagagc
atcttcaacgcgccccctcccggaacagcacatgcacctggctccagtcttcccccgaaa
cctactgcgaacaatgaccaggttatggaagatgccggcacaccaggcgatcggggacag
aagcgaactcgcgacgaagaggatagtgactcggatgtcgcaatggaggaggatagtgat
gatgattga
>Fp73
atggccgctacagccaccgcacctcgtgggcttcaaccaaactcatccttgccggccaag
gtgcagcctattccacctaatcagactctctacgttacaaaccttccctcttcaaaaatc
cagaaagacgatcttcgaaccgctttgtacttgctcttctcgacatatggagccgtgctg
gatgttgtcgcactcaagaccatgaagatgcgtggccaggcccatgttacgttccgagac
gtgcaatctgctacgcaagctatgaggtctcttgagggacaatcgttcctcgggcgcgac
ttgaaaatacaatatgccaagtcaaagtccaattttgtggccaagcttgacggcacattc
aagattccttccatgaacgcaggcgccaccaatgtcgaacagaccgagctgcaacagagc
atcttcaacgcgccccctcccggaacagcacatgcacctggctccagtcttcccccgaaa
cctactgcgaacaatgaccaggttatggaagatgccggcacaccaggcgatcggggacag
aagcgaactcgcgacgaagaggatagtgactcggatgtcgcaatggaggaggatagtgat
gatgattga
>Fp76
atggccgctacagccaccgcacctcgtgggcttcaaccaaactcatccttgccggccaag
gtgcagcctattccacctaatcagactctctacgttacaaaccttccctcttcaaaaatc
cagaaagacgatcttcgaaccgctttgtacttgctcttctcgacatatggagccgtgctg
gatgttgtcgcactcaagaccatgaagatgcgtggccaggcccatgttacgttccgagac
gtgcaatctgctacgcaagctatgaggtctcttgagggacaatcgttcctcgggcgcgac
ttgaaaatacaatatgccaagtcaaagtccaattttgtggccaagcttgacggcacattc
aagattccttccatgaacgcaggcgccaccaatgtcgaacagaccgagctgcaacagagc
atcttcaacgcgccccctcccggaacagcacatgcacctggctccagtcttcccccgaaa
cctactgcgaacaatgaccaggttatggaagatgccggcacaccaggcgatcggggacag
aagcgaactcgcgacgaagaggatagtgactcggatgtcgcaatggaggaggatagtgat
gatgattga
>Fp78
atggccgctacagccaccgcacctcgtgggcttcaaccaaactcatccttgccggccaag
gtgcagcctattccacctaatcagactctctacgttacaaaccttccctcttcaaaaatc
cagaaagacgatcttcgaaccgctttgtacttgctcttctcgacatatggagccgtgctg
gatgttgtcgcactcaagaccatgaagatgcgtggccaggcccatgttacgttccgagac
gtgcaatctgctacgcaagctatgaggtctcttgagggacaatcgttcctcgggcgcgac
ttgaaaatacaatatgccaagtcaaagtccaattttgtggccaagcttgacggcacattc
aagattccttccatgaacgcaggcgccaccaatgtcgaacagaccgagctgcaacagagc
atcttcaacgcgccccctcccggaacagcacctgcacctggctccagtcttcccccgaaa
cctactgcgaacaacgaccaggttatggaagatgccggcacaccaggcgatcggggacag
aagcgaactcgcgacgaagaggatagtgactcggatgtcgcaatggaggaggatagtgat
gatgattga
>Fp81
atggccgctacagccaccgcacctcgtgggcttcaaccaaactcatccttgccggccaag
gtgcagcctattccacctaatcagactctctacgttacaaaccttccctcttcaaaaatc
cagaaagacgatcttcgaaccgctttgtacttgctcttctcgacatatggagccgtgctg
gatgttgtcgcactcaagaccatgaagatgcgtggccaggcccatgttacgttccgagac
gtgcaatctgctacgcaagctatgaggtctcttgagggacaatcgttcctcgggcgcgac
ttgaaaatacaatatgccaagtcaaagtccaattttgtggccaagcttgacggcacattc
aagattccttccatgaacgcaggcgccaccaatgtcgaacagaccgagctgcaacagagc
atcttcaacgcgccccctcccggaacagcacatgcacctggctccagtcttcccccgaaa
cctactgcgaacaatgaccaggttatggaagatgccggcacaccaggcgatcggggacag
aagcgaactcgcgacgaagaggatagtgactcggatgtcgcaatggaggaggatagtgat
gatgattga
>Fp84
atggccgctacagccaccgcacctcgtgggcttcaaccaaactcatccttgccggccaag
gtgcagcctattccacctaatcagactctctacgttacaaaccttccctcttcaaaaatc
cagaaagacgatcttcgaaccgctttgtacttgctcttctcgacatatggagccgtgctg
gatgttgtcgcactcaagaccatgaagatgcgtggccaggcccatgttacgttccgagac
gtgcaatctgctacgcaagctatgaggtctcttgagggacaatcgttcctcgggcgcgac
ttgaaaatacaatatgccaagtcaaagtccaattttgtggccaagcttgacggcacattc
aagattccttccatgaacgcaggcgccaccaatgtcgaacagaccgagctgcaacagagc
atcttcaacgcgccccctcccggaacagcacatgcacctggctccagtcttcccccgaaa
cctactgcgaacaatgaccaggttatggaagatgccggcacaccaggcgatcggggacag
aagcgaactcgcgacgaagaggatagtgactcggatgtcgcaatggaggaggatagtgat
gatgattga
>Fp86
atggccgctacagccaccgcacctcgtgggcttcaaccaaactcatccttgccggccaag
gtgcagcctattccacctaatcagactctctacgttacaaaccttccctcttcaaaaatc
cagaaagacgatcttcgaaccgctttgtacttgctcttctcgacatatggagccgtgctg
gatgttgtcgcactcaagaccatgaagatgcgtggccaggcccatgttacgttccgagac
gtgcaatctgctacgcaagctatgaggtctcttgagggacaatcgttcctcgggcgcgac
ttgaaaatacaatatgccaagtcaaagtccaattttgtggccaagcttgacggcacattc
aagattccttccatgaacgcaggcgccaccaatgtcgaacagaccgagctgcaacagagc
atcttcaacgcgccccctcccggaacagcacctgcacctggctccagtcttcccccgaaa
cctactgcgaacaacgaccaggttatggaagatgccggcacaccaggcgatcggggacag
aagcgaactcgcgacgaagaggatagtgactcggatgtcgcaatggaggaggatagtgat
gatgattga
>Fvenenatum.busco
atggccgctacagccaccgcgcctcgcggtcttcaaccaaactcatccttgccggccaag
gtgcagcctattccacctaatcagactctctacgttacaaaccttccctcttcaaaaatc
cagaaagacgatcttcgaaccgctttgtacttgctcttctcgacatatggagccgtgctg
gatgttgtcgcactcaagaccatgaagatgcgtggccaagcccatgttacgttccgagac
gtgcagtctgctacacaagctatgagatctcttgagggacaatcattcctcggccgcgac
ttgaaaatacaatatgccaagtcaaagtccaactttgtggccaagcttgacggcactttc
aagattccttccatgaacgcaggcgccgccaatgtcgaacagaccgaactgcaacagagc
atcttcaacgcgccccctcccggaacagcacctgcacctggctccagccttcccccgaaa
cctactgcgaacaccgaccaagtcatggaagatgccggcacaccaggcgatcggggacag
aagcgaactcgcgacgaagaggatagtgattcagatgtcgccatggaggaggacagtgat
gatgattaa
