# Supplementary material for: Apicidin biosynthesis is linked to accessory chromosomes in Fusarium poae isolates
Source: BMC Genomics. 2021 Aug 4;22:591. doi: 10.1186/s12864-021-07617-y (PMC8340494; doi:10.1186/s12864-021-07617-y)
Supplement: Supplementary file 17 — Additional file 17. Compressed folder containing alignments for each of the 4141 orthologs used in BUSCO analysis. [file 12864_2021_7617_MOESM17_ESM.zip › Fven2_nt_MAFFT/56234at5125_nt.mafft.fasta]

>Fp105
atggtgtacatgaagacaagccaggaatggctcgaccaatctatggcactcctggaagcc
cgcccctcaaccacacatatcaccacatcatacaagctcaagcctggcccaacacgacct
gatgccgatggcgacacacccgtgacgaaacccccgcgtggcgccctagtacttaaggca
ttcgatcctatcagcggagttacgatcaagtaccgtaccacgaaggcgcaggaggtaact
cgtctcatccacgcctcgctgggtcgtctgggtagaagtcaagctgctgtgccggatgtg
ccagaggtgacaatggtagacgcagagggtacagaagaagtacaggctgccacgtccaca
ccgcaggcagcacaagggggtggcggcggtggaaagaagaagaagaagggcaagaaatag
>Fp108
atggtgtacatgaagacaagccaggaatggctcgaccaatctatggcactcctggaagcc
cgcccctcaaccacacatatcaccacatcatacaagctcaagcctggcccaacacgacct
gatgccgatggcgacacacccgtgacgaaacccccgcgtggcgccctagtacttaaggca
ttcgatcctatcagcggagttacgatcaagtaccgtaccacgaaggcgcaggaggtaact
cgtctcatccacgcctcgctgggtcgtctgggtagaagtcaagctgctgtgccggatgtg
ccagaggtgacaatggtagacgcagagggtacagaagaagtacaggctgccacgtccaca
ccgcaggcagcacaagggggtggcggcggtggaaagaagaagaagaagggcaagaaatag
>Fp118
atggtgtacatgaagacaagccaggaatggctcgaccaatctatggcactcctggaagcc
cgcccctcaaccacacatatcaccacatcatacaagctcaagcctggcccaacacgacct
gatgccgatggcgacacacccgtgacgaaacccccgcgtggcgccctagtacttaaggca
ttcgatcctatcagcggagttacgatcaagtaccgtaccacgaaggcgcaggaggtaact
cgtctcatccacgcctcgctgggtcgtctgggtagaagtcaagctgctgtgccggatgtg
ccagaggtgacaatggtagacgcagagggtacagaagaagtacaggctgccacgtccaca
ccgcaggcagcacaagggggtggcggcggtggaaagaagaagaagaagggcaagaaatag
>Fp122
atggtgtacatgaagacaagccaggaatggctcgaccaatctatggcactcctggaagcc
cgcccctcaaccacacatatcaccacatcatacaagctcaagcctggcccaacacgacct
gatgccgatggcgacacacccgtgacgaaacccccgcgtggcgccctagtacttaaggca
ttcgatcctatcagcggagttacgatcaagtaccgtaccacgaaggcgcaggaggtaact
cgtctcatccacgcctcgctgggtcgtctgggtagaagtcaagctgctgtgccggatgtg
ccagaggtgacaatggtagacgcagagggtacagaagaagtacaggctgccacgtccaca
ccgcaggcagcacaagggggtggcggcggtggaaagaagaagaagaagggcaagaaatag
>Fp125
atggtgtacatgaagacaagccaggaatggctcgaccaatctatggcactcctggaagcc
cgcccctcaaccacacatatcaccacatcatacaagctcaagcctggcccaacacgacct
gatgccgatggcgacacacccgtgacgaaacccccgcgtggcgccctagtacttaaggca
ttcgatcctatcagcggagttacgatcaagtaccgtaccacgaaggcgcaggaggtaact
cgtctcatccacgcctcgctgggtcgtctgggtagaagtcaagctgctgtgccggatgtg
ccagaggtgacaatggtagacgcagagggtacagaagaagtacaggctgccacgtccaca
ccgcaggcagcacaagggggtggcggcggtggaaagaagaagaagaagggcaagaaatag
>Fp13r
atggtgtacatgaagacaagccaggaatggctcgaccaatctatggcactcctggaagcc
cgcccctcaaccacacatatcaccacatcatacaagctcaagcctggcccaacacgacct
gatgccgatggcgacacacccgtgacgaaacccccgcgtggcgccctagtacttaaggca
ttcgatcctatcagcggagttacgatcaagtaccgtaccacgaaggcgcaggaggtaact
cgtctcatccacgcctcgctgggtcgtctgggtagaagtcaagctgctgtgccggatgtg
ccagaggtgacaatggtagacgcagagggtacagaagaagtacaggctgccacgtccaca
ccgcaggcagcacaagggggtggcggcggtggaaagaagaagaagaagggcaagaaatag
>Fp144
atggtgtacatgaagacaagccaggaatggctcgaccaatctatggcactcctggaagcc
cgcccctcaaccacacatatcaccacatcatacaagctcaagcctggcccaacacgacct
gatgccgatggcgacacacccgtgacgaaacccccgcgtggcgccctagtacttaaggca
ttcgatcctatcagcggagttacgatcaagtaccgtaccacgaaggcgcaggaggtaact
cgtctcatccacgcctcgctgggtcgtctgggtagaagtcaagctgctgtgccggatgtg
ccagaggtgacaatggtagacgcagagggtacagaagaagtacaggctgccacgtccaca
ccgcaggcagcacaagggggtggcggcggtggaaagaagaagaagaagggcaagaaatag
>Fp146
atggtgtacatgaagacaagccaggaatggctcgaccaatctatggcactcctggaagcc
cgcccctcaaccacacatatcaccacatcatacaagctcaagcctggcccaacacgacct
gatgccgatggcgacacacccgtgacgaaacccccgcgtggcgccctagtacttaaggca
ttcgatcctatcagcggagttacgatcaagtaccgtaccacgaaggcgcaggaggtaact
cgtctcatccacgcctcgctgggtcgtctgggtagaagtcaagctgctgtgccggatgtg
ccagaggtgacaatggtagacgcagagggtacagaagaagtacaggctgccacgtccaca
ccgcaggcagcacaagggggtggcggcggtggaaagaagaagaagaagggcaagaaatag
>Fp155
atggtgtacatgaagacaagccaggaatggctcgaccaatctatggcactcctggaagcc
cgcccctcaaccacacatatcaccacatcatacaagctcaagcctggcccaacacgacct
gatgccgatggcgacacacccgtgacgaaacccccgcgtggcgccctagtacttaaggca
ttcgatcctatcagcggagttacgatcaagtaccgtaccacgaaggcgcaggaggtaact
cgtctcatccacgcctcgctgggtcgtctgggtagaagtcaagctgctgtgccggatgtg
ccagaggtgacaatggtagacgcagagggtacagaagaagtacaggctgccacgtccaca
ccgcaggcagcacaagggggtggcggcggtggaaagaagaagaagaagggcaagaaatag
>Fp157
atggtgtacatgaagacaagccaggaatggctcgaccaatctatggcactcctggaagcc
cgcccctcaaccacacatatcaccacatcatacaagctcaagcctggcccaacacgacct
gatgccgatggcgacacacccgtgacgaaacccccgcgtggcgccctagtacttaaggca
ttcgatcctatcagcggagttacgatcaagtaccgtaccacgaaggcgcaggaggtaact
cgtctcatccacgcctcgctgggtcgtctgggtagaagtcaagctgctgtgccggatgtg
ccagaggtgacaatggtagacgcagagggtacagaagaagtacaggctgccacgtccaca
ccgcaggcagcacaagggggtggcggcggtggaaagaagaagaagaagggcaagaaatag
>Fp16r
atggtgtacatgaagacaagccaggaatggctcgaccaatctatggcactcctggaagcc
cgcccctcaaccacacatatcaccacatcatacaagctcaagcctggcccaacacgacct
gatgccgatggcgacacacccgtgacgaaacccccgcgtggcgccctagtacttaaggca
ttcgatcctatcagcggagttacgatcaagtaccgtaccacgaaggcgcaggaggtaact
cgtctcatccacgcctcgctgggtcgtctgggtagaagtcaagctgctgtgccggatgtg
ccagaggtgacaatggtagacgcagagggtacagaagaagtacaggctgccacgtccaca
ccgcaggcagcacaagggggtggcggcggtggaaagaagaagaagaagggcaagaaatag
>Fp1r
atggtgtacatgaagacaagccaggaatggctcgaccaatctatggcactcctggaagcc
cgcccctcaaccacacatatcaccacatcatacaagctcaagcctggcccaacacgacct
gatgccgatggcgacacacccgtgacgaaacccccgcgtggcgccctagtacttaaggca
ttcgatcctatcagcggagttacgatcaagtaccgtaccacgaaggcgcaggaggtaact
cgtctcatccacgcctcgctgggtcgtctgggtagaagtcaagctgctgtgccggatgtg
ccagaggtgacaatggtagacgcagagggtacagaagaagtacaggctgccacgtccaca
ccgcaggcagcacaagggggtggcggcggtggaaagaagaagaagaagggcaagaaatag
>Fp21r
atggtgtacatgaagacaagccaggaatggctcgaccaatctatggcactcctggaagcc
cgcccctcaaccacacatatcaccacatcatacaagctcaagcctggcccaacacgacct
gatgccgatggcgacacacccgtgacgaaacccccgcgtggcgccctagtacttaaggca
ttcgatcctatcagcggagttacgatcaagtaccgtaccacgaaggcgcaggaggtaact
cgtctcatccacgcctcgctgggtcgtctgggtagaagtcaagctgctgtgccggatgtg
ccagaggtgacaatggtagacgcagagggtacagaagaagtacaggctgccacgtccaca
ccgcaggcagcacaagggggtggcggcggtggaaagaagaagaagaagggcaagaaatag
>Fp24r
atggtgtacatgaagacaagccaggaatggctcgaccaatctatggcactcctggaagcc
cgcccctcaaccacacatatcaccacatcatacaagctcaagcctggcccaccacgacct
gatgccgatggcgacacacccgtgacgaaacccccgcgtggcgccctagtacttaaggca
ttcgatcctatcagcggagttacgatcaagtaccgtaccacgaaggcgcaggaggtaact
cgtctcatccacgcctcgctgggtcgtctgggtagaagtcaagctgctgtgccggatgtg
ccagaggtgacaatggtagacgcagagggtacagaagaagtacaggctgccacgtccaca
ccgcaggcagcacaagggggtggcggcggtggaaagaagaagaagaagggcaagaaatag
>Fp2516
atggtgtacatgaagacaagccaggaatggctcgaccaatctatggcactcctggaagcc
cgcccctcaaccacacatatcaccacatcatacaagctcaagcctggcccaacacgacct
gatgccgatggcgacacacccgtgacgaaacccccgcgtggcgccctagtacttaaggca
ttcgatcctatcagcggagttacgatcaagtaccgtaccacgaaggcgcaggaggtaact
cgtctcatccacgcctcgctgggtcgtctgggtagaagtcaagctgctgtgccggatgtg
ccagaggtgacaatggtagacgcagagggtacagaagaagtacaggctgccacgtccaca
ccgcaggcagcacaagggggtggcggcggtggaaagaagaagaagaagggcaagaaatag
>Fp26r
atggtgtacatgaagacaagccaggaatggctcgaccaatctatggcactcctggaagcc
cgcccctcaaccacacatatcaccacatcatacaagctcaagcctggcccaacacgacct
gatgccgatggcgacacacccgtgacgaaacccccgcgtggcgccctagtacttaaggca
ttcgatcctatcagcggagttacgatcaagtaccgtaccacgaaggcgcaggaggtaact
cgtctcatccacgcctcgctgggtcgtctgggtagaagtcaagctgctgtgccggatgtg
ccagaggtgacaatggtagacgcagagggtacagaagaagtacaggctgccacgtccaca
ccgcaggcagcacaagggggtggcggcggtggaaagaagaagaagaagggcaagaaatag
>Fp33
atggtgtacatgaagacaagccaggaatggctcgaccaatctatggcactcctggaagcc
cgcccctcaaccacacatatcaccacatcatacaagctcaagcctggcccaacacgacct
gatgccgatggcgacacacccgtgacgaaacccccgcgtggcgccctagtacttaaggca
ttcgatcctatcagcggagttacgatcaagtaccgtaccacgaaggcgcaggaggtaact
cgtctcatccacgcctcgctgggtcgtctgggtagaagtcaagctgctgtgccggatgtg
ccagaggtgacaatggtagacgcagagggtacagaagaagtacaggctgccacgtccaca
ccgcaggcagcacaagggggtggcggcggtggaaagaagaagaagaagggcaagaaatag
>Fp34
atggtgtacatgaagacaagccaggaatggctcgaccaatctatggcactcctggaagcc
cgcccctcaaccacacatatcaccacatcatacaagctcaagcctggcccaacacgacct
gatgccgatggcgacacacccgtgacgaaacccccgcgtggcgccctagtacttaaggca
ttcgatcctatcagcggagttacgatcaagtaccgtaccacgaaggcgcaggaggtaact
cgtctcatccacgcctcgctgggtcgtctgggtagaagtcaagctgctgtgccggatgtg
ccagaggtgacaatggtagacgcagagggtacagaagaagtacaggctgccacgtccaca
ccgcaggcagcacaagggggtggcggcggtggaaagaagaagaagaagggcaagaaatag
>Fp35
atggtgtacatgaagacaagccaggaatggctcgaccaatctatggcactcctggaagcc
cgcccctcaaccacacatatcaccacatcatacaagctcaagcctggcccaacacgacct
gatgccgatggcgacacacccgtgacgaaacccccgcgtggcgccctagtacttaaggca
ttcgatcctatcagcggagttacgatcaagtaccgtaccacgaaggcgcaggaggtaact
cgtctcatccacgcctcgctgggtcgtctgggtagaagtcaagctgctgtgccggatgtg
ccagaggtgacaatggtagacgcagagggtacagaagaagtacaggctgccacgtccaca
ccgcaggcagcacaagggggtggcggcggtggaaagaagaagaagaagggcaagaaatag
>Fp38
atggtgtacatgaagacaagccaggaatggctcgaccaatctatggcactcctggaagcc
cgcccctcaaccacacatatcaccacatcatacaagctcaagcctggcccaacacgacct
gatgccgatggcgacacacccgtgacgaaacccccgcgtggcgccctagtacttaaggca
ttcgatcctatcagcggagttacgatcaagtaccgtaccacgaaggcgcaggaggtaact
cgtctcatccacgcctcgctgggtcgtctgggtagaagtcaagctgctgtgccggatgtg
ccagaggtgacaatggtagacgcagagggtacagaagaagtacaggctgccacgtccaca
ccgcaggcagcacaagggggtggcggcggtggaaagaagaagaagaagggcaagaaatag
>Fp39
atggtgtacatgaagacaagccaggaatggctcgaccaatctatggcactcctggaagcc
cgcccctcaaccacacatatcaccacatcatacaagctcaagcctggcccaacacgacct
gatgccgatggcgacacacccgtgacgaaacccccgcgtggcgccctagtacttaaggca
ttcgatcctatcagcggagttacgatcaagtaccgtaccacgaaggcgcaggaggtaact
cgtctcatccacgcctcgctgggtcgtctgggtagaagtcaagctgctgtgccggatgtg
ccagaggtgacaatggtagacgcagagggtacagaagaagtacaggctgccacgtccaca
ccgcaggcagcacaagggggtggcggcggtggaaagaagaagaagaagggcaagaaatag
>Fp42
atggtgtacatgaagacaagccaggaatggctcgaccaatctatggcactcctggaagcc
cgcccctcaaccacacatatcaccacatcatacaagctcaagcctggcccaacacgacct
gatgccgatggcgacacacccgtgacgaaacccccgcgtggcgccctagtacttaaggca
ttcgatcctatcagcggagttacgatcaagtaccgtaccacgaaggcgcaggaggtaact
cgtctcatccacgcctcgctgggtcgtctgggtagaagtcaagctgctgtgccggatgtg
ccagaggtgacaatggtagacgcagagggtacagaagaagtacaggctgccacgtccaca
ccgcaggcagcacaagggggtggcggcggtggaaagaagaagaagaagggcaagaaatag
>Fp44
atggtgtacatgaagacaagccaggaatggctcgaccaatctatggcactcctggaagcc
cgcccctcaaccacacatatcaccacatcatacaagctcaagcctggcccaacacgacct
gatgccgatggcgacacacccgtgacgaaacccccgcgtggcgccctagtacttaaggca
ttcgatcctatcagcggagttacgatcaagtaccgtaccacgaaggcgcaggaggtaact
cgtctcatccacgcctcgctgggtcgtctgggtagaagtcaagctgctgtgccggatgtg
ccagaggtgacaatggtagacgcagagggtacagaagaagtacaggctgccacgtccaca
ccgcaggcagcacaagggggtggcggcggtggaaagaagaagaagaagggcaagaaatag
>Fp49
atggtgtacatgaagacaagccaggaatggctcgaccaatctatggcactcctggaagcc
cgcccctcaaccacacatatcaccacatcatacaagctcaagcctggcccaacacgacct
gatgccgatggcgacacacccgtgacgaaacccccgcgtggcgccctagtacttaaggca
ttcgatcctatcagcggagttacgatcaagtaccgtaccacgaaggcgcaggaggtaact
cgtctcatccacgcctcgctgggtcgtctgggtagaagtcaagctgctgtgccggatgtg
ccagaggtgacaatggtagacgcagagggtacagaagaagtacaggctgccacgtccaca
ccgcaggcagcacaagggggtggcggcggtggaaagaagaagaagaagggcaagaaatag
>Fp50
atggtgtacatgaagacaagccaggaatggctcgaccaatctatggcactcctggaagcc
cgcccctcaaccacacatatcaccacatcatacaagctcaagcctggcccaacacgacct
gatgccgatggcgacacacccgtgacgaaacccccgcgtggcgccctagtacttaaggca
ttcgatcctatcagcggagttacgatcaagtaccgtaccacgaaggcgcaggaggtaact
cgtctcatccacgcctcgctgggtcgtctgggtagaagtcaagctgctgtgccggatgtg
ccagaggtgacaatggtagacgcagagggtacagaagaagtacaggctgccacgtccaca
ccgcaggcagcacaagggggtggcggcggtggaaagaagaagaagaagggcaagaaatag
>Fp51
atggtgtacatgaagacaagccaggaatggctcgaccaatctatggcactcctggaagcc
cgcccctcaaccacacatatcaccacatcatacaagctcaagcctggcccaacacgacct
gatgccgatggcgacacacccgtgacgaaacccccgcgtggcgccctagtacttaaggca
ttcgatcctatcagcggagttacgatcaagtaccgtaccacgaaggcgcaggaggtaact
cgtctcatccacgcctcgctgggtcgtctgggtagaagtcaagctgctgtgccggatgtg
ccagaggtgacaatggtagacgcagagggtacagaagaagtacaggctgccacgtccaca
ccgcaggcagcacaagggggtggcggcggtggaaagaagaagaagaagggcaagaaatag
>Fp59
atggtgtacatgaagacaagccaggaatggctcgaccaatctatggcactcctggaagcc
cgcccctcaaccacacatatcaccacatcatacaagctcaagcctggcccaacacgacct
gatgccgatggcgacacacccgtgacgaaacccccgcgtggcgccctagtacttaaggca
ttcgatcctatcagcggagttacgatcaagtaccgtaccacgaaggcgcaggaggtaact
cgtctcatccacgcctcgctgggtcgtctgggtagaagtcaagctgctgtgccggatgtg
ccagaggtgacaatggtagacgcagagggtacagaagaagtacaggctgccacgtccaca
ccgcaggcagcacaagggggtggcggcggtggaaagaagaagaagaagggcaagaaatag
>Fp63
atggtgtacatgaagacaagccaggaatggctcgaccaatctatggcactcctggaagcc
cgcccctcaaccacacatatcaccacatcatacaagctcaagcctggcccaacacgacct
gatgccgatggcgacacacccgtgacgaaacccccgcgtggcgccctagtacttaaggca
ttcgatcctatcagcggagttacgatcaagtaccgtaccacgaaggcgcaggaggtaact
cgtctcatccacgcctcgctgggtcgtctgggtagaagtcaagctgctgtgccggatgtg
ccagaggtgacaatggtagacgcagagggtacagaagaagtacaggctgccacgtccaca
ccgcaggcagcacaagggggtggcggcggtggaaagaagaagaagaagggcaagaaatag
>Fp65
atggtgtacatgaagacaagccaggaatggctcgaccaatctatggcactcctggaagcc
cgcccctcaaccacacatatcaccacatcatacaagctcaagcctggcccaacacgacct
gatgccgatggcgacacacccgtgacgaaacccccgcgtggcgccctagtacttaaggca
ttcgatcctatcagcggagttacgatcaagtaccgtaccacgaaggcgcaggaggtaact
cgtctcatccacgcctcgctgggtcgtctgggtagaagtcaagctgctgtgccggatgtg
ccagaggtgacaatggtagacgcagagggtacagaagaagtacaggctgccacgtccaca
ccgcaggcagcacaagggggtggcggcggtggaaagaagaagaagaagggcaagaaatag
>Fp66
atggtgtacatgaagacaagccaggaatggctcgaccaatctatggcactcctggaagcc
cgcccctcaaccacacatatcaccacatcatacaagctcaagcctggcccaacacgacct
gatgccgatggcgacacacccgtgacgaaacccccgcgtggcgccctagtacttaaggca
ttcgatcctatcagcggagttacgatcaagtaccgtaccacgaaggcgcaggaggtaact
cgtctcatccacgcctcgctgggtcgtctgggtagaagtcaagctgctgtgccggatgtg
ccagaggtgacaatggtagacgcagagggtacagaagaagtacaggctgccacgtccaca
ccgcaggcagcacaagggggtggcggcggtggaaagaagaagaagaagggcaagaaatag
>Fp72
atggtgtacatgaagacaagccaggaatggctcgaccaatctatggcactcctggaagcc
cgcccctcaaccacacatatcaccacatcatacaagctcaagcctggcccaacacgacct
gatgccgatggcgacacacccgtgacgaaacccccgcgtggcgccctagtacttaaggca
ttcgatcctatcagcggagttacgatcaagtaccgtaccacgaaggcgcaggaggtaact
cgtctcatccacgcctcgctgggtcgtctgggtagaagtcaagctgctgtgccggatgtg
ccagaggtgacaatggtagacgcagagggtacagaagaagtacaggctgccacgtccaca
ccgcaggcagcacaagggggtggcggcggtggaaagaagaagaagaagggcaagaaatag
>Fp73
atggtgtacatgaagacaagccaggaatggctcgaccaatctatggcactcctggaagcc
cgcccctcaaccacacatatcaccacatcatacaagctcaagcctggcccaacacgacct
gatgccgatggcgacacacccgtgacgaaacccccgcgtggcgccctagtacttaaggca
ttcgatcctatcagcggagttacgatcaagtaccgtaccacgaaggcgcaggaggtaact
cgtctcatccacgcctcgctgggtcgtctgggtagaagtcaagctgctgtgccggatgtg
ccagaggtgacaatggtagacgcagagggtacagaagaagtacaggctgccacgtccaca
ccgcaggcagcacaagggggtggcggcggtggaaagaagaagaagaagggcaagaaatag
>Fp76
atggtgtacatgaagacaagccaggaatggctcgaccaatctatggcactcctggaagcc
cgcccctcaaccacacatatcaccacatcatacaagctcaagcctggcccaacacgacct
gatgccgatggcgacacacccgtgacgaaacccccgcgtggcgccctagtacttaaggca
ttcgatcctatcagcggagttacgatcaagtaccgtaccacgaaggcgcaggaggtaact
cgtctcatccacgcctcgctgggtcgtctgggtagaagtcaagctgctgtgccggatgtg
ccagaggtgacaatggtagacgcagagggtacagaagaagtacaggctgccacgtccaca
ccgcaggcagcacaagggggtggcggcggtggaaagaagaagaagaagggcaagaaatag
>Fp78
atggtgtacatgaagacaagccaggaatggctcgaccaatctatggcactcctggaagcc
cgcccctcaaccacacatatcaccacatcatacaagctcaagcctggcccaacacgacct
gatgccgatggcgacacacccgtgacgaaacccccgcgtggcgccctagtacttaaggca
ttcgatcctatcagcggagttacgatcaagtaccgtaccacgaaggcgcaggaggtaact
cgtctcatccacgcctcgctgggtcgtctgggtagaagtcaagctgctgtgccggatgtg
ccagaggtgacaatggtagacgcagagggtacagaagaagtacaggctgccacgtccaca
ccgcaggcagcacaagggggtggcggcggtggaaagaagaagaagaagggcaagaaatag
>Fp81
atggtgtacatgaagacaagccaggaatggctcgaccaatctatggcactcctggaagcc
cgcccctcaaccacacatatcaccacatcatacaagctcaagcctggcccaacacgacct
gatgccgatggcgacacacccgtgacgaaacccccgcgtggcgccctagtacttaaggca
ttcgatcctatcagcggagttacgatcaagtaccgtaccacgaaggcgcaggaggtaact
cgtctcatccacgcctcgctgggtcgtctgggtagaagtcaagctgctgtgccggatgtg
ccagaggtgacaatggtagacgcagagggtacagaagaagtacaggctgccacgtccaca
ccgcaggcagcacaagggggtggcggcggtggaaagaagaagaagaagggcaagaaatag
>Fp84
atggtgtacatgaagacaagccaggaatggctcgaccaatctatggcactcctggaagcc
cgcccctcaaccacacatatcaccacatcatacaagctcaagcctggcccaacacgacct
gatgccgatggcgacacacccgtgacgaaacccccgcgtggcgccctagtacttaaggca
ttcgatcctatcagcggagttacgatcaagtaccgtaccacgaaggcgcaggaggtaact
cgtctcatccacgcctcgctgggtcgtctgggtagaagtcaagctgctgtgccggatgtg
ccagaggtgacaatggtagacgcagagggtacagaagaagtacaggctgccacgtccaca
ccgcaggcagcacaagggggtggcggcggtggaaagaagaagaagaagggcaagaaatag
>Fp86
atggtgtacatgaagacaagccaggaatggctcgaccaatctatggcactcctggaagcc
cgcccctcaaccacacatatcaccacatcatacaagctcaagcctggcccaacacgacct
gatgccgatggcgacacacccgtgacgaaacccccgcgtggcgccctagtacttaaggca
ttcgatcctatcagcggagttacgatcaagtaccgtaccacgaaggcgcaggaggtaact
cgtctcatccacgcctcgctgggtcgtctgggtagaagtcaagctgctgtgccggatgtg
ccagaggtgacaatggtagacgcagagggtacagaagaagtacaggctgccacgtccaca
ccgcaggcagcacaagggggtggcggcggtggaaagaagaagaagaagggcaagaaatag
>Fvenenatum.busco
atggtgtaccttaagacaagccaggaatggcttgatcaatccatggcactcctggaagcc
cgcccctcaaccacacatatcaccacatcatacaagctcaagcctggcccaacacgacct
gatgccgacggcgacacacccgtgacgaagcccccgcgtggcgccctagtactcaaggca
ttcgatcctatcagcggagttacgatcaagtaccgtaccacaaaggcgcaggaggtaact
cgtctcattcacgcctcgctgggtcgtctgggtagaagtcaggctgccgttccggatgtg
ccagaggtgacgatggcagacgcagagggtacagaggaggtacaggctgccacgtccaca
ccgcaggcggcacaaggtggtggtggcggcgggaagaagaagaagaagggcaagaaatag
