# Supplementary material for: Apicidin biosynthesis is linked to accessory chromosomes in Fusarium poae isolates
Source: BMC Genomics. 2021 Aug 4;22:591. doi: 10.1186/s12864-021-07617-y (PMC8340494; doi:10.1186/s12864-021-07617-y)
Supplement: Supplementary file 17 — Additional file 17. Compressed folder containing alignments for each of the 4141 orthologs used in BUSCO analysis. [file 12864_2021_7617_MOESM17_ESM.zip › Fven2_nt_MAFFT/20805at5125_nt.mafft.fasta]

>Fp105
atgactactgaaaaacccaagaaaagaagcctcagagcttgggatactctcaatcctcct
ctttcagaatggattcgagatgctgtcgcaactatgggcttcgaccagatgacgcccgtc
caagctgcaacactgccacatttcatgggaaacaaagacgttgtagtcgaggctgtcact
ggtagtggaaaaacccttgccttcctcattcctctcgttcaaaaacttctccgacttagc
gaacctacaaaaaagcatcacgtcgccgctataattgtgtctcctacgcgagaactggct
gctcagatccacactgttcttctcaatcttctgaaattccacgaggcctctgctgaaatc
cttccccatctcaaagacgacgaggaaaagcgaccttcaactactgtacctgcgattgtg
ccccaattgttggttggtggcacaacaactaccgcacaagatctgaggttcttccttcga
cacagtcccaacgttcttatttcctcgcctggtcgacttgtcgaactcctgtcttcgccc
cacgtccattgtccccaatcctcttttgaggtgctagttctcgatgaagccgaccgtctc
cttgatcttggcttcaagcctgatctgcaaaagatcctgtcgcatttgccgaaacaacga
agaaccggtctttttagcgccagtgtaagcgaagcagtcggagagatcattcgagttggt
ctgcgaaaccctgtcaagatcgaggtcaaggttaagatgaagggtggcggtattctcgag
gatagaaaaacgccagccagtcttcagatgacatatatggtcaagcccgccagccagaaa
cttcctgctcttgctgagcttttgcgacaactacctgtacgaccccaacggagtatcgtg
ttcttgtccacttgtgctgccgtcgactacttccagcatgtgctgcctctgatcctacct
gagggttttgcgctggtacccttacatggaaagcatgcatctaaagtgcgagagaagaat
ttcaacaaattcctcaactctgtttctcctacgatattacttactaccgatctggctgct
cgtggtctagatattcctcaggttgacctggtcgttcaaatcgatgctccttcagacccc
aaggtctttattcatcgcagcgggcgagctggtcgtgccggccgaaaaggattggcggtt
gtgatgttgcaccctgggagagaagaagactatgttcagtttttggagattcgcaaaaca
ccaatcgcaccattggaaaagccttccatcaccatatcagaggatgatactgccgaagct
acaaagaagataagggacctcgtgttaaccgacaggggcctgttcgataaggcccaaaag
gcgttcgtgagctgggcccgaagttatggtgctcatcaggccacatctatcttccgtgca
tctgatctcgattgggctgatctcggtaacgcatggggattgctacgtatgcctcgtatg
cctgaactcaaaggttggacaggcgacaagatgtgcggtcttgagatcgactgggacaac
tacgcttacaaggaaaagactcgtgaacagcagcgaaaggcggctctcgacgaagagaaa
tctggtgtaaagaagcaagaaaagagcgaggagatcaaacgtaagcgcaagaacaacgag
gcttggagcgctaagcatgagaaggaagatgagcgagtggagcgaagggagaagcgacgt
aagcgtcgtgaggctgaagcgacatccaagatgacggatgacgaaaaggtcaaacagatg
gagctgaacgatctgatcgctgaagtccggagacaaaatcgcgaaaaggctgctgcggag
gctgcggaggccaagcaaggaaacgacgacgagtttaaagggttcgacgattag
>Fp108
atgactactgaaaaacccaagaaaagaagcctcagagcttgggatactctcaatcctcct
ctttcagaatggattcgagatgctgtcgcaactatgggcttcgaccagatgacgcccgtc
caagctgcaacactgccacatttcatgggaaacaaagacgttgtagtcgaggctgtcact
ggtagtggaaaaacccttgccttcctcattcctctcgttcaaaaacttctccgacttagc
gaacctacaaaaaagcatcacgtcgccgctataattgtgtctcctacgcgagaactggct
gctcagatccacactgttcttctcaatcttctgaaattccacgaggcctctgctgaaatc
cttccccatctcaaagacgacgaggaaaagcgaccttcaactactgtacctgcgattgtg
ccccaattgttggttggtggcacaacaactaccgcacaagatctgaggttcttccttcga
cacagtcccaacgttcttatttcctcgcctggtcgacttgtcgaactcctgtcttcgccc
cacgtccattgtccccaatcctcttttgaggtgctagttctcgatgaagccgaccgtctc
cttgatcttggcttcaagcctgatctgcaaaagatcctgtcgcatttgccgaaacaacga
agaaccggtctttttagcgccagtgtaagcgaagcagtcggagagatcattcgagttggt
ctgcgaaaccctgtcaagatcgaggtcaaggttaagatgaagggtggcggtattctcgag
gatagaaaaacgccagccagtcttcagatgacatatatggtcaagcccgccagccagaaa
cttcctgctcttgctgagcttttgcgacaactacctgtacgaccccaacggagtatcgtg
ttcttgtccacttgtgctgccgtcgactacttccagcatgtgctgcctctgatcctacct
gagggttttgcgctggtacccttacatggaaagcatgcatctaaagtgcgagagaagaat
ttcaacaaattcctcaactctgtttctcctacgatattacttactaccgatctggctgct
cgtggtctagatattcctcaggttgacctggtcgttcaaatcgatgctccttcagacccc
aaggtctttattcatcgcagcgggcgagctggtcgtgccggccgaaaaggattggcggtt
gtgatgttgcaccctgggagagaagaagactatgttcagtttttggagattcgcaaaaca
ccaatcgcaccattggaaaagccttccatcaccatatcagaggatgatactgccgaagct
acaaagaagataagggacctcgtgttaaccgacaggggcctgttcgataaggcccaaaag
gcgttcgtgagctgggcccgaagttatggtgctcatcaggccacatctatcttccgtgca
tctgatctcgattgggctgatctcggtaacgcatggggattgctacgtatgcctcgtatg
cctgaactcaaaggttggacaggcgacaagatgtgcggtcttgagatcgactgggacaac
tacgcttacaaggaaaagactcgtgaacagcagcgaaaggcggctctcgacgaagagaaa
tctggtgtaaagaagcaagaaaagagcgaggagatcaaacgtaagcgcaagaacaacgag
gcttggagcgctaagcatgagaaggaagatgagcgagtggagcgaagggagaagcgacgt
aagcgtcgtgaggctgaagcgacatccaagatgacggatgacgaaaaggtcaaacagatg
gagctgaacgatctgatcgctgaagtccggagacaaaatcgcgaaaaggctgctgcggag
gctgcggaggccaagcaaggaaacgacgacgagtttaaagggttcgacgattag
>Fp118
atgactactgaaaaacccaagaaaagaagcctcagagcttgggatactctcaatcctcct
ctttcagaatggattcgagatgctgtcgcaactatgggcttcgaccagatgacgcccgtc
caagctgcaacactgccacatttcatgggaaacaaagacgttgtagtcgaggctgtcact
ggtagtggaaaaacccttgccttcctcattcctctcgttcaaaaacttctccgacttagc
gaacctacgaaaaagcatcacgtcgccgctataattgtgtctcctacgcgagaattggct
gctcagatccacactgttcttctcaatcttctgaaattccacgaggcctctgctgaaatc
cttccccatctcaaagacgacgaggaaaagcgaccttcaactactgtacctgcgattgtg
ccccaattgttggttggtggcacaacaactaccgcacaagatctgaggttcttccttcga
cacagtcccaacgttcttatttcctcgcctggtcgacttgtcgaactcctgtcttcgccc
cacgtccattgtccccaatcctcttttgaggtgctagttctcgatgaagccgaccgtctc
cttgatcttggcttcaagcctgatctgcaaaagatcctgtcgcatttgccgaaacaacga
agaaccggtctttttagcgccagtgtaagcgaagcagtcggagagatcattcgagttggt
ctgcgaaaccctgtcaagatcgaggtcaaggttaagatgaagggtggcggtattctcgag
gatagaaaaacgccagccagtcttcagatgacatatatggtcaagccagccagccagaaa
cttcctgctcttgctgagcttttgcgacaactacctgtacgaccccaacggagtattgtg
ttcttgtccacttgtgctgccgtcgactacttccagcatgtgctgcctctgatcctacct
gagggttttgcgctggtacccttacatggaaagcatgcatctaaagtgcgagagaagaat
ttcaacaaattcctcaactctgtttctcctacgatattacttactaccgatctggctgct
cgtggtctagatattcctcaggttgacctggtcgttcaaatcgatgctccttcagacccc
aaggtctttattcatcgcagcggacgagctggtcgtgccggccgaaaaggattggcggtt
gtgatgttgcaccctgggagagaagaagactatgttcagtttttggagattcgcaaaaca
ccaatcgcaccattggaaaagccttccatcaccatatcagaggatgatactgccgaagct
acaaagaagataagggacctcgtgttaaccgacaggggcctgttcgataaggcccaaaag
gcgttcgtgagctgggcccgaagttatggtgctcatcaggccacatctatcttccgtgca
tctgatctcgattgggctgatctcggtaacgcatggggattgctacgtatgcctcgtatg
cctgaactcaaaggttggacaggcgacaagatgtgcggtcttgagatcgactgggacaac
tacgcttacaaggaaaagactcgtgaacagcagcgaaaggcggctctcgacgaagagaaa
tctggtgtaaagaagcaagaaaagagcgaggagatcaaacgtaagcgcaagaacaacgag
gcttggagcgctaagcatgagaaggaagatgagcgagtggagcgaagggagaagcgacgt
aagcgtcgtgaggctgaagcgacatccaagatgacggatgacgaaaaggtcaaacagatg
gagctgaacgatctgatcgctgaagtccggagacaaaatcgcgaaaaggctgctgcggag
gctgcggaggccaagcaaggaaaggacgacgagtttaaagggc---atacgtag
>Fp122
atgactactgaaaaacccaagaaaagaagcctcagagcttgggatactctcaatcctcct
ctttcagaatggattcgagatgctgtcgcaactatgggcttcgaccagatgacgcccgtc
caagctgcaacactgccacatttcatgggaaacaaagacgttgtagtcgaggctgtcact
ggtagtggaaaaacccttgccttcctcattcctctcgttcaaaaacttctccgacttagc
gaacctacaaaaaagcatcacgtcgccgctataattgtgtctcctacgcgagaactggct
gctcagatccacactgttcttctcaatcttctgaaattccacgaggcctctgctgaaatc
cttccccatctcaaagacgacgaggaaaagcgaccttcaactactgtacctgcgattgtg
ccccaattgttggttggtggcacaacaactaccgcacaagatctgaggttcttccttcga
cacagtcccaacgttcttatttcctcgcctggtcgacttgtcgaactcctgtcttcgccc
cacgtccattgtccccaatcctcttttgaggtgctagttctcgatgaagccgaccgtctc
cttgatcttggcttcaagcctgatctgcaaaagatcctgtcgcatttgccgaaacaacga
agaaccggtctttttagcgccagtgtaagcgaagcagtcggagagatcattcgagttggt
ctgcgaaaccctgtcaagatcgaggtcaaggttaagatgaagggtggcggtattctcgag
gatagaaaaacgccagccagtcttcagatgacatatatggtcaagcccgccagccagaaa
cttcctgctcttgctgagcttttgcgacaactacctgtacgaccccaacggagtatcgtg
ttcttgtccacttgtgctgccgtcgactacttccagcatgtgctgcctctgatcctacct
gagggttttgcgctggtacccttacatggaaagcatgcatctaaagtgcgagagaagaat
ttcaacaaattcctcaactctgtttctcctacgatattacttactaccgatctggctgct
cgtggtctagatattcctcaggttgacctggtcgttcaaatcgatgctccttcagacccc
aaggtctttattcatcgcagcgggcgagctggtcgtgccggccgaaaaggattggcggtt
gtgatgttgcaccctgggagagaagaagactatgttcagtttttggagattcgcaaaaca
ccaatcgcaccattggaaaagccttccatcaccatatcagaggatgatactgccgaagct
acaaagaagataagggacctcgtgttaaccgacaggggcctgttcgataaggcccaaaag
gcgttcgtgagctgggcccgaagttatggtgctcatcaggccacatctatcttccgtgca
tctgatctcgattgggctgatctcggtaacgcatggggattgctacgtatgcctcgtatg
cctgaactcaaaggttggacaggcgacaagatgtgcggtcttgagatcgactgggacaac
tacgcttacaaggaaaagactcgtgaacagcagcgaaaggcggctctcgacgaagagaaa
tctggtgtaaagaagcaagaaaagagcgaggagatcaaacgtaagcgcaagaacaacgag
gcttggagcgctaagcatgagaaggaagatgagcgagtggagcgaagggagaagcgacgt
aagcgtcgtgaggctgaagcgacatccaagatgacggatgacgaaaaggtcaaacagatg
gagctgaacgatctgatcgctgaagtccggagacaaaatcgcgaaaaggctgctgcggag
gctgcggaggccaagcaaggaaacgacgacgagtttaaagggc---atacgtag
>Fp125
atgactactgaaaaacccaagaaaagaagcctcagagcttgggatactctcaatcctcct
ctttcagaatggattcgagatgctgtcgcaactatgggcttcgaccagatgacgcccgtc
caagctgcaacactgccacatttcatgggaaacaaagacgttgtagtcgaggctgtcact
ggtagtggaaaaacccttgccttcctcattcctctcgttcaaaaacttctccgacttagc
gaacctacgaaaaagcatcacgtcgccgctataattgtgtctcctacgcgagaattggct
gctcagatccacactgttcttctcaatcttctgaaattccacgaggcctctgctgaaatc
cttccccatctcaaagacgacgaggaaaagcgaccttcaactactgtacctgcgattgtg
ccccaattgttggttggtggcacaacaactaccgcacaagatctgaggttcttccttcga
cacagtcccaacgttcttatttcctcgcctggtcgacttgtcgaactcctgtcttcgccc
cacgtccattgtccccaatcctcttttgaggtgctagttctcgatgaagccgaccgtctc
cttgatcttggcttcaagcctgatctgcaaaagatcctgtcgcatttgccgaaacaacga
agaaccggtctttttagcgccagtgtaagcgaagcagtcggagagatcattcgagttggt
ctgcgaaaccctgtcaagatcgaggtcaaggttaagatgaagggtggcggtattctcgag
gatagaaaaacgccagccagtcttcagatgacatatatggtcaagccagccagccagaaa
cttcctgctcttgctgagcttttgcgacaactacctgtacgaccccaacggagtattgtg
ttcttgtccacttgtgctgccgtcgactacttccagcatgtgctgcctctgatcctacct
gagggttttgcgctggtacccttacatggaaagcatgcatctaaagtgcgagagaagaat
ttcaacaaattcctcaactctgtttctcctacgatattacttactaccgatctggctgct
cgtggtctagatattcctcaggttgacctggtcgttcaaatcgatgctccttcagacccc
aaggtctttattcatcgcagcggacgagctggtcgtgccggccgaaaaggattggcggtt
gtgatgttgcaccctgggagagaagaagactatgttcagtttttggagattcgcaaaaca
ccaatcgcaccattggaaaagccttccatcaccatatcagaggatgatactgccgaagct
acaaagaagataagggacctcgtgttaaccgacaggggcctgttcgataaggcccaaaag
gcgttcgtgagctgggcccgaagttatggtgctcatcaggccacatctatcttccgtgca
tctgatctcgattgggctgatctcggtaacgcatggggattgctacgtatgcctcgtatg
cctgaactcaaaggttggacaggcgacaagatgtgcggtcttgagatcgactgggacaac
tacgcttacaaggaaaagactcgtgaacagcagcgaaaggcggctctcgacgaagagaaa
tctggtgtaaagaagcaagaaaagagcgaggagatcaaacgtaagcgcaagaacaacgag
gcttggagcgctaagcatgagaaggaagatgagcgagtggagcgaagggagaagcgacgt
aagcgtcgtgaggctgaagcgacatccaagatgacggatgacgaaaaggtcaaacagatg
gagctgaacgatctgatcgctgaagtccggagacaaaatcgcgaaaaggctgctgcggag
gctgcggaggccaagcaaggaaaggacgacgagtttaaagggttcgacgattag
>Fp13r
atgactactgaaaaacccaagaaaagaagcctcagagcttgggatactctcaatcctcct
ctttcagaatggattcgagatgctgtcgcaactatgggcttcgaccagatgacgcccgtc
caagctgcaacactgccacatttcatgggaaacaaagacgttgtagtcgaggctgtcact
ggtagtggaaaaacccttgccttcctcattcctctcgttcaaaaacttctccgacttagc
gaacctacaaaaaagcatcacgtcgccgctataattgtgtctcctacgcgagaactggct
gctcagatccacactgttcttctcaatcttctgaaattccacgaggcctctgctgaaatc
cttccccatctcaaagacgacgaggaaaagcgaccttcaactactgtacctgcgattgtg
ccccaattgttggttggtggcacaacaactaccgcacaagatctgaggttcttccttcga
cacagtcccaacgttcttatttcctcgcctggtcgacttgtcgaactcctgtcttcgccc
cacgtccattgtccccaatcctcttttgaggtgctagttctcgatgaagccgaccgtctc
cttgatcttggcttcaagcctgatctgcaaaagatcctgtcgcatttgccgaaacaacga
agaaccggtctttttagcgccagtgtaagcgaagcagtcggagagatcattcgagttggt
ctgcgaaaccctgtcaagatcgaggtcaaggttaagatgaagggtggcggtattctcgag
gatagaaaaacgccagccagtcttcagatgacatatatggtcaagcccgccagccagaaa
cttcctgctcttgctgagcttttgcgacaactacctgtacgaccccaacggagtatcgtg
ttcttgtccacttgtgctgccgtcgactacttccagcatgtgctgcctctgatcctacct
gagggttttgcgctggtacccttacatggaaagcatgcatctaaagtgcgagagaagaat
ttcaacaaattcctcaactctgtttctcctacgatattacttactaccgatctggctgct
cgtggtctagatattcctcaggttgacctggtcgttcaaatcgatgctccttcagacccc
aaggtctttattcatcgcagcgggcgagctggtcgtgccggccgaaaaggattggcggtt
gtgatgttgcaccctgggagagaagaagactatgttcagtttttggagattcgcaaaaca
ccaatcgcaccattggaaaagccttccatcaccatatcagaggatgatactgccgaagct
acaaagaagataagggacctcgtgttaaccgacaggggcctgttcgataaggcccaaaag
gcgttcgtgagctgggcccgaagttatggtgctcatcaggccacatctatcttccgtgca
tctgatctcgattgggctgatctcggtaacgcatggggattgctacgtatgcctcgtatg
cctgaactcaaaggttggacaggcgacaagatgtgcggtcttgagatcgactgggacaac
tacgcttacaaggaaaagactcgtgaacagcagcgaaaggcggctctcgacgaagagaaa
tctggtgtaaagaagcaagaaaagagcgaggagatcaaacgtaagcgcaagaacaacgag
gcttggagcgctaagcatgagaaggaagatgagcgagtggagcgaagggagaagcgacgt
aagcgtcgtgaggctgaagcgacatccaagatgacggatgacgaaaaggtcaaacagatg
gagctgaacgatctgatcgctgaagtccggagacaaaatcgcgaaaaggctgctgcggag
gctgcggaggccaagcaaggaaacgacgacgagtttaaagggc---atacgtag
>Fp144
atgactactgaaaaacccaagaaaagaagcctcagagcttgggatactctcaatcctcct
ctttcagaatggattcgagatgctgtcgcaactatgggcttcgaccagatgacgcccgtc
caagctgcaacactgccacatttcatgggaaacaaagacgttgtagtcgaggctgtcact
ggtagtggaaaaacccttgccttcctcattcctctcgttcaaaaacttctccgacttagc
gaacctacgaaaaagcatcacgtcgccgctataattgtgtctcctacgcgagaattggct
gctcagatccacactgttcttctcaatcttctgaaattccacgaggcctctgctgaaatc
cttccccatctcaaagacgacgaggaaaagcgaccttcaactactgtacctgcgattgtg
ccccaattgttggttggtggcacaacaactaccgcacaagatctgaggttcttccttcga
cacagtcccaacgttcttatttcctcgcctggtcgacttgtcgaactcctgtcttcgccc
cacgtccattgtccccaatcctcttttgaggtgctagttctcgatgaagccgaccgtctc
cttgatcttggcttcaagcctgatctgcaaaagatcctgtcgcatttgccgaaacaacga
agaaccggtctttttagcgccagtgtaagcgaagcagtcggagagatcattcgagttggt
ctgcgaaaccctgtcaagatcgaggtcaaggttaagatgaagggtggcggtattctcgag
gatagaaaaacgccagccagtcttcagatgacatatatggtcaagccagccagccagaaa
cttcctgctcttgctgagcttttgcgacaactacctgtacgaccccaacggagtattgtg
ttcttgtccacttgtgctgccgtcgactacttccagcatgtgctgcctctgatcctacct
gagggttttgcgctggtacccttacatggaaagcatgcatctaaagtgcgagagaagaat
ttcaacaaattcctcaactctgtttctcctacgatattacttactaccgatctggctgct
cgtggtctagatattcctcaggttgacctggtcgttcaaatcgatgctccttcagacccc
aaggtctttattcatcgcagcggacgagctggtcgtgccggccgaaaaggattggcggtt
gtgatgttgcaccctgggagagaagaagactatgttcagtttttggagattcgcaaaaca
ccaatcgcaccattggaaaagccttccatcaccatatcagaggatgatactgccgaagct
acaaagaagataagggacctcgtgttaaccgacaggggcctgttcgataaggcccaaaag
gcgttcgtgagctgggcccgaagttatggtgctcatcaggccacatctatcttccgtgca
tctgatctcgattgggctgatctcggtaacgcatggggattgctacgtatgcctcgtatg
cctgaactcaaaggttggacaggcgacaagatgtgcggtcttgagatcgactgggacaac
tacgcttacaaggaaaagactcgtgaacagcagcgaaaggcggctctcgacgaagagaaa
tctggtgtaaagaagcaagaaaagagcgaggagatcaaacgtaagcgcaagaacaacgag
gcttggagcgctaagcatgagaaggaagatgagcgagtggagcgaagggagaagcgacgt
aagcgtcgtgaggctgaagcgacatccaagatgacggatgacgaaaaggtcaaacagatg
gagctgaacgatctgatcgctgaagtccggagacaaaatcgcgaaaaggctgctgcggag
gctgcggaggccaagcaaggaaaggacgacgagtttaaagggc---atacgtag
>Fp146
atgactactgaaaaacccaagaaaagaagcctcagagcttgggatactctcaatcctcct
ctttcagaatggattcgagatgctgtcgcaactatgggcttcgaccagatgacgcccgtc
caagctgcaacactgccacatttcatgggaaacaaagacgttgtagtcgaggctgtcact
ggtagtggaaaaacccttgccttcctcattcctctcgttcaaaaacttctccgacttagc
gaacctacaaaaaagcatcacgtcgccgctataattgtgtctcctacgcgagaactggct
gctcagatccacactgttcttctcaatcttctgaaattccacgaggcctctgctgaaatc
cttccccatctcaaagacgacgaggaaaagcgaccttcaactactgtacctgcgattgtg
ccccaattgttggttggtggcacaacaactaccgcacaagatctgaggttcttccttcga
cacagtcccaacgttcttatttcctcgcctggtcgacttgtcgaactcctgtcttcgccc
cacgtccattgtccccaatcctcttttgaggtgctagttctcgatgaagccgaccgtctc
cttgatcttggcttcaagcctgatctgcaaaagatcctgtcgcatttgccgaaacaacga
agaaccggtctttttagcgccagtgtaagcgaagcagtcggagagatcattcgagttggt
ctgcgaaaccctgtcaagatcgaggtcaaggttaagatgaagggtggcggtattctcgag
gatagaaaaacgccagccagtcttcagatgacatatatggtcaagcccgccagccagaaa
cttcctgctcttgctgagcttttgcgacaactacctgtacgaccccaacggagtatcgtg
ttcttgtccacttgtgctgccgtcgactacttccagcatgtgctgcctctgatcctacct
gagggttttgcgctggtacccttacatggaaagcatgcatctaaagtgcgagagaagaat
ttcaacaaattcctcaactctgtttctcctacgatattacttactaccgatctggctgct
cgtggtctagatattcctcaggttgacctggtcgttcaaatcgatgctccttcagacccc
aaggtctttattcatcgcagcgggcgagctggtcgtgccggccgaaaaggattggcggtt
gtgatgttgcaccctgggagagaagaagactatgttcagtttttggagattcgcaaaaca
ccaatcgcaccattggaaaagccttccatcaccatatcagaggatgatactgccgaagct
acaaagaagataagggacctcgtgttaaccgacaggggcctgttcgataaggcccaaaag
gcgttcgtgagctgggcccgaagttatggtgctcatcaggccacatctatcttccgtgca
tctgatctcgattgggctgatctcggtaacgcatggggattgctacgtatgcctcgtatg
cctgaactcaaaggttggacaggcgacaagatgtgcggtcttgagatcgactgggacaac
tacgcttacaaggaaaagactcgtgaacagcagcgaaaggcggctctcgacgaagagaaa
tctggtgtaaagaagcaagaaaagagcgaggagatcaaacgtaagcgcaagaacaacgag
gcttggagcgctaagcatgagaaggaagatgagcgagtggagcgaagggagaagcgacgt
aagcgtcgtgaggctgaagcgacatccaagatgacggatgacgaaaaggtcaaacagatg
gagctgaacgatctgatcgctgaagtccggagacaaaatcgcgaaaaggctgctgcggag
gctgcggaggccaagcaaggaaacgacgacgagtttaaagggttcgacgattag
>Fp155
atgactactgaaaaacccaagaaaagaagcctcagagcttgggatactctcaatcctcct
ctttcagaatggattcgagatgctgtcgcaactatgggcttcgaccagatgacgcccgtc
caagctgcaacactgccacatttcatgggaaacaaagacgttgtagtcgaggctgtcact
ggtagtggaaaaacccttgccttcctcattcctctcgttcaaaaacttctccgacttagc
gaacctacgaaaaagcatcacgtcgccgctataattgtgtctcctacgcgagaattggct
gctcagatccacactgttcttctcaatcttctgaaattccacgaggcctctgctgaaatc
cttccccatctcaaagacgacgaggaaaagcgaccttcaactactgtacctgcgattgtg
ccccaattgttggttggtggcacaacaactaccgcacaagatctgaggttcttccttcga
cacagtcccaacgttcttatttcctcgcctggtcgacttgtcgaactcctgtcttcgccc
cacgtccattgtccccaatcctcttttgaggtgctagttctcgatgaagccgaccgtctc
cttgatcttggcttcaagcctgatctgcaaaagatcctgtcgcatttgccgaaacaacga
agaaccggtctttttagcgccagtgtaagcgaagcagtcggagagatcattcgagttggt
ctgcgaaaccctgtcaagatcgaggtcaaggttaagatgaagggtggcggtattctcgag
gatagaaaaacgccagccagtcttcagatgacatatatggtcaagccagccagccagaaa
cttcctgctcttgctgagcttttgcgacaactacctgtacgaccccaacggagtattgtg
ttcttgtccacttgtgctgccgtcgactacttccagcatgtgctgcctctgatcctacct
gagggttttgcgctggtacccttacatggaaagcatgcatctaaagtgcgagagaagaat
ttcaacaaattcctcaactctgtttctcctacgatattacttactaccgatctggctgct
cgtggtctagatattcctcaggttgacctggtcgttcaaatcgatgctccttcagacccc
aaggtctttattcatcgcagcggacgagctggtcgtgccggccgaaaaggattggcggtt
gtgatgttgcaccctgggagagaagaagactatgttcagtttttggagattcgcaaaaca
ccaatcgcaccattggaaaagccttccatcaccatatcagaggatgatactgccgaagct
acaaagaagataagggacctcgtgttaaccgacaggggcctgttcgataaggcccaaaag
gcgttcgtgagctgggcccgaagttatggtgctcatcaggccacatctatcttccgtgca
tctgatctcgattgggctgatctcggtaacgcatggggattgctacgtatgcctcgtatg
cctgaactcaaaggttggacaggcgacaagatgtgcggtcttgagatcgactgggacaac
tacgcttacaaggaaaagactcgtgaacagcagcgaaaggcggctctcgacgaagagaaa
tctggtgtaaagaagcaagaaaagagcgaggagatcaaacgtaagcgcaagaacaacgag
gcttggagcgctaagcatgagaaggaagatgagcgagtggagcgaagggagaagcgacgt
aagcgtcgtgaggctgaagcgacatccaagatgacggatgacgaaaaggtcaaacagatg
gagctgaacgatctgatcgctgaagtccggagacaaaatcgcgaaaaggctgctgcggag
gctgcggaggccaagcaaggaaaggacgacgagtttaaagggttcgacgattag
>Fp157
atgactactgaaaaacccaagaaaagaagcctcagagcttgggatactctcaatcctcct
ctttcagaatggattcgagatgctgtcgcaactatgggcttcgaccagatgacgcccgtc
caagctgcaacactgccacatttcatgggaaacaaagacgttgtagtcgaggctgtcact
ggtagtggaaaaacccttgccttcctcattcctctcgttcaaaaacttctccgacttagc
gaacctacaaaaaagcatcacgtcgccgctataattgtgtctcctacgcgagaactggct
gctcagatccacactgttcttctcaatcttctgaaattccacgaggcctctgctgaaatc
cttccccatctcaaagacgacgaggaaaagcgaccttcaactactgtacctgcgattgtg
ccccaattgttggttggtggcacaacaactaccgcacaagatctgaggttcttccttcga
cacagtcccaacgttcttatttcctcgcctggtcgacttgtcgaactcctgtcttcgccc
cacgtccattgtccccaatcctcttttgaggtgctagttctcgatgaagccgaccgtctc
cttgatcttggcttcaagcctgatctgcaaaagatcctgtcgcatttgccgaaacaacga
agaaccggtctttttagcgccagtgtaagcgaagcagtcggagagatcattcgagttggt
ctgcgaaaccctgtcaagatcgaggtcaaggttaagatgaagggtggcggtattctcgag
gatagaaaaacgccagccagtcttcagatgacatatatggtcaagcccgccagccagaaa
cttcctgctcttgctgagcttttgcgacaactacctgtacgaccccaacggagtatcgtg
ttcttgtccacttgtgctgccgtcgactacttccagcatgtgctgcctctgatcctacct
gagggttttgcgctggtacccttacatggaaagcatgcatctaaagtgcgagagaagaat
ttcaacaaattcctcaactctgtttctcctacgatattacttactaccgatctggctgct
cgtggtctagatattcctcaggttgacctggtcgttcaaatcgatgctccttcagacccc
aaggtctttattcatcgcagcgggcgagctggtcgtgccggccgaaaaggattggcggtt
gtgatgttgcaccctgggagagaagaagactatgttcagtttttggagattcgcaaaaca
ccaatcgcaccattggaaaagccttccatcaccatatcagaggatgatactgccgaagct
acaaagaagataagggacctcgtgttaaccgacaggggcctgttcgataaggcccaaaag
gcgttcgtgagctgggcccgaagttatggtgctcatcaggccacatctatcttccgtgca
tctgatctcgattgggctgatctcggtaacgcatggggattgctacgtatgcctcgtatg
cctgaactcaaaggttggacaggcgacaagatgtgcggtcttgagatcgactgggacaac
tacgcttacaaggaaaagactcgtgaacagcagcgaaaggcggctctcgacgaagagaaa
tctggtgtaaagaagcaagaaaagagcgaggagatcaaacgtaagcgcaagaacaacgag
gcttggagcgctaagcatgagaaggaagatgagcgagtggagcgaagggagaagcgacgt
aagcgtcgtgaggctgaagcgacatccaagatgacggatgacgaaaaggtcaaacagatg
gagctgaacgatctgatcgctgaagtccggagacaaaatcgcgaaaaggctgctgcggag
gctgcggaggccaagcaaggaaacgacgacgagtttaaagggc---atacgtag
>Fp16r
atgactactgaaaaacccaagaaaagaagcctcagagcttgggatactctcaatcctcct
ctttcagaatggattcgagatgctgtcgcaactatgggcttcgaccagatgacgcccgtc
caagctgcaacactgccacatttcatgggaaacaaagacgttgtagtcgaggctgtcact
ggtagtggaaaaacccttgccttcctcattcctctcgttcaaaaacttctccgacttagc
gaacctacgaaaaagcatcacgtcgccgctataattgtgtctcctacgcgagaattggct
gctcagatccacactgttcttctcaatcttctgaaattccacgaggcctctgctgaaatc
cttccccatctcaaagacgacgaggaaaagcgaccttcaactactgtacctgcgattgtg
ccccaattgttggttggtggcacaacaactaccgcacaagatctgaggttcttccttcga
cacagtcccaacgttcttatttcctcgcctggtcgacttgtcgaactcctgtcttcgccc
cacgtccattgtccccaatcctcttttgaggtgctagttctcgatgaagccgaccgtctc
cttgatcttggcttcaagcctgatctgcaaaagatcctgtcgcatttgccgaaacaacga
agaaccggtctttttagcgccagtgtaagcgaagcagtcggagagatcattcgagttggt
ctgcgaaaccctgtcaagatcgaggtcaaggttaagatgaagggtggcggtattctcgag
gatagaaaaacgccagccagtcttcagatgacatatatggtcaagccagccagccagaaa
cttcctgctcttgctgagcttttgcgacaactacctgtacgaccccaacggagtattgtg
ttcttgtccacttgtgctgccgtcgactacttccagcatgtgctgcctctgatcctacct
gagggttttgcgctggtacccttacatggaaagcatgcatctaaagtgcgagagaagaat
ttcaacaaattcctcaactctgtttctcctacgatattacttactaccgatctggctgct
cgtggtctagatattcctcaggttgacctggtcgttcaaatcgatgctccttcagacccc
aaggtctttattcatcgcagcggacgagctggtcgtgccggccgaaaaggattggcggtt
gtgatgttgcaccctgggagagaagaagactatgttcagtttttggagattcgcaaaaca
ccaatcgcaccattggaaaagccttccatcaccatatcagaggatgatactgccgaagct
acaaagaagataagggacctcgtgttaaccgacaggggcctgttcgataaggcccaaaag
gcgttcgtgagctgggcccgaagttatggtgctcatcaggccacatctatcttccgtgca
tctgatctcgattgggctgatctcggtaacgcatggggattgctacgtatgcctcgtatg
cctgaactcaaaggttggacaggcgacaagatgtgcggtcttgagatcgactgggacaac
tacgcttacaaggaaaagactcgtgaacagcagcgaaaggcggctctcgacgaagagaaa
tctggtgtaaagaagcaagaaaagagcgaggagatcaaacgtaagcgcaagaacaacgag
gcttggagcgctaagcatgagaaggaagatgagcgagtggagcgaagggagaagcgacgt
aagcgtcgtgaggctgaagcgacatccaagatgacggatgacgaaaaggtcaaacagatg
gagctgaacgatctgatcgctgaagtccggagacaaaatcgcgaaaaggctgctgcggag
gctgcggaggccaagcaaggaaaggacgacgagtttaaagggttcgacgattag
>Fp1r
atgactactgaaaaacccaagaaaagaagcctcagagcttgggatactctcaatcctcct
ctttcagaatggattcgagatgctgtcgcaactatgggcttcgaccagatgacgcccgtc
caagctgcaacactgccacatttcatgggaaacaaagacgttgtagtcgaggctgtcact
ggtagtggaaaaacccttgccttcctcattcctctcgttcaaaaacttctccgacttagc
gaacctacgaaaaagcatcacgtcgccgctataattgtgtctcctacgcgagaattggct
gctcagatccacactgttcttctcaatcttctgaaattccacgaggcctctgctgaaatc
cttccccatctcaaagacgacgaggaaaagcgaccttcaactactgtacctgcgattgtg
ccccaattgttggttggtggcacaacaactaccgcacaagatctgaggttcttccttcga
cacagtcccaacgttcttatttcctcgcctggtcgacttgtcgaactcctgtcttcgccc
cacgtccattgtccccaatcctcttttgaggtgctagttctcgatgaagccgaccgtctc
cttgatcttggcttcaagcctgatctgcaaaagatcctgtcgcatttgccgaaacaacga
agaaccggtctttttagcgccagtgtaagcgaagcagtcggagagatcattcgagttggt
ctgcgaaaccctgtcaagatcgaggtcaaggttaagatgaagggtggcggtattctcgag
gatagaaaaacgccagccagtcttcagatgacatatatggtcaagccagccagccagaaa
cttcctgctcttgctgagcttttgcgacaactacctgtacgaccccaacggagtattgtg
ttcttgtccacttgtgctgccgtcgactacttccagcatgtgctgcctctgatcctacct
gagggttttgcgctggtacccttacatggaaagcatgcatctaaagtgcgagagaagaat
ttcaacaaattcctcaactctgtttctcctacgatattacttactaccgatctggctgct
cgtggtctagatattcctcaggttgacctggtcgttcaaatcgatgctccttcagacccc
aaggtctttattcatcgcagcggacgagctggtcgtgccggccgaaaaggattggcggtt
gtgatgttgcaccctgggagagaagaagactatgttcagtttttggagattcgcaaaaca
ccaatcgcaccattggaaaagccttccatcaccatatcagaggatgatactgccgaagct
acaaagaagataagggacctcgtgttaaccgacaggggcctgttcgataaggcccaaaag
gcgttcgtgagctgggcccgaagttatggtgctcatcaggccacatctatcttccgtgca
tctgatctcgattgggctgatctcggtaacgcatggggattgctacgtatgcctcgtatg
cctgaactcaaaggttggacaggcgacaagatgtgcggtcttgagatcgactgggacaac
tacgcttacaaggaaaagactcgtgaacagcagcgaaaggcggctctcgacgaagagaaa
tctggtgtaaagaagcaagaaaagagcgaggagatcaaacgtaagcgcaagaacaacgag
gcttggagcgctaagcatgagaaggaagatgagcgagtggagcgaagggagaagcgacgt
aagcgtcgtgaggctgaagcgacatccaagatgacggatgacgaaaaggtcaaacagatg
gagctgaacgatctgatcgctgaagtccggagacaaaatcgcgaaaaggctgctgcggag
gctgcggaggccaagcaaggaaaggacgacgagtttaaagggc---atacgtag
>Fp21r
atgactactgaaaaacccaagaaaagaagcctcagagcttgggatactctcaatcctcct
ctttcagaatggattcgagatgctgtcgcaactatgggcttcgaccagatgacgcccgtc
caagctgcaacactgccacatttcatgggaaacaaagacgttgtagtcgaggctgtcact
ggtagtggaaaaacccttgccttcctcattcctctcgttcaaaaacttctccgacttagc
gaacctacgaaaaagcatcacgtcgccgctataattgtgtctcctacgcgagaattggct
gctcagatccacactgttcttctcaatcttctgaaattccacgaggcctctgctgaaatc
cttccccatctcaaagacgacgaggaaaagcgaccttcaactactgtacctgcgattgtg
ccccaattgttggttggtggcacaacaactaccgcacaagatctgaggttcttccttcga
cacagtcccaacgttcttatttcctcgcctggtcgacttgtcgaactcctgtcttcgccc
cacgtccattgtccccaatcctcttttgaggtgctagttctcgatgaagccgaccgtctc
cttgatcttggcttcaagcctgatctgcaaaagatcctgtcgcatttgccgaaacaacga
agaaccggtctttttagcgccagtgtaagcgaagcagtcggagagatcattcgagttggt
ctgcgaaaccctgtcaagatcgaggtcaaggttaagatgaagggtggcggtattctcgag
gatagaaaaacgccagccagtcttcagatgacatatatggtcaagccagccagccagaaa
cttcctgctcttgctgagcttttgcgacaactacctgtacgaccccaacggagtattgtg
ttcttgtccacttgtgctgccgtcgactacttccagcatgtgctgcctctgatcctacct
gagggttttgcgctggtacccttacatggaaagcatgcatctaaagtgcgagagaagaat
ttcaacaaattcctcaactctgtttctcctacgatattacttactaccgatctggctgct
cgtggtctagatattcctcaggttgacctggtcgttcaaatcgatgctccttcagacccc
aaggtctttattcatcgcagcggacgagctggtcgtgccggccgaaaaggattggcggtt
gtgatgttgcaccctgggagagaagaagactatgttcagtttttggagattcgcaaaaca
ccaatcgcaccattggaaaagccttccatcaccatatcagaggatgatactgccgaagct
acaaagaagataagggacctcgtgttaaccgacaggggcctgttcgataaggcccaaaag
gcgttcgtgagctgggcccgaagttatggtgctcatcaggccacatctatcttccgtgca
tctgatctcgattgggctgatctcggtaacgcatggggattgctacgtatgcctcgtatg
cctgaactcaaaggttggacaggcgacaagatgtgcggtcttgagatcgactgggacaac
tacgcttacaaggaaaagactcgtgaacagcagcgaaaggcggctctcgacgaagagaaa
tctggtgtaaagaagcaagaaaagagcgaggagatcaaacgtaagcgcaagaacaacgag
gcttggagcgctaagcatgagaaggaagatgagcgagtggagcgaagggagaagcgacgt
aagcgtcgtgaggctgaagcgacatccaagatgacggatgacgaaaaggtcaaacagatg
gagctgaacgatctgatcgctgaagtccggagacaaaatcgcgaaaaggctgctgcggag
gctgcggaggccaagcaaggaaaggacgacgagtttaaagggc---atacgtag
>Fp24r
atgactactgaaaaacccaagaaaagaagcctcagagcttgggatactctcaatcctcct
ctttcagaatggattcgagatgctgtcgcaactatgggcttcgaccagatgacgcccgtc
caagctgcaacactgccacatttcatgggaaacaaagacgttgtagtcgaggctgtcact
ggtagtggaaaaacccttgccttcctcattcctctcgttcaaaaacttctccgacttagc
gaacctacgaaaaagcatcacgtcgccgctataattgtgtctcctacgcgagaattggct
gctcagatccacactgttcttctcaatcttctgaaattccacgaggcctctgctgaaatc
cttccccatctcaaagacgacgaggaaaagcgaccttcaactactgtacctgcgattgtg
ccccaattgttggttggtggcacaacaactaccgcacaagatctgaggttcttccttcga
cacagtcccaacgttcttatttcctcgcctggtcgacttgtcgaactcctgtcttcgccc
cacgtccattgtccccaatcctcttttgaggtgctagttctcgatgaagccgaccgtctc
cttgatcttggcttcaagcctgatctgcaaaagatcctgtcgcatttgccgaaacaacga
agaaccggtctttttagcgccagtgtaagcgaagcagtcggagagatcattcgagttggt
ctgcgaaaccctgtcaagatcgaggtcaaggttaagatgaagggtggcggtattctcgag
gatagaaaaacgccagccagtcttcagatgacatatatggtcaagccagccagccagaaa
cttcctgctcttgctgagcttttgcgacaactacctgtacgaccccaacggagtattgtg
ttcttgtccacttgtgctgccgtcgactacttccagcatgtgctgcctctgatcctacct
gagggttttgcgctggtacccttacatggaaagcatgcatctaaagtgcgagagaagaat
ttcaacaaattcctcaactctgtttctcctacgatattacttactaccgatctggctgct
cgtggtctagatattcctcaggttgacctggtcgttcaaatcgatgctccttcagacccc
aaggtctttattcatcgcagcggacgagctggtcgtgccggccgaaaaggattggcggtt
gtgatgttgcaccctgggagagaagaagactatgttcagtttttggagattcgcaaaaca
ccaatcgcaccattggaaaagccttccatcaccatatcagaggatgatactgccgaagct
acaaagaagataagggacctcgtgttaaccgacaggggcctgttcgataaggcccaaaag
gcgttcgtgagctgggcccgaagttatggtgctcatcaggccacatctatcttccgtgca
tctgatctcgattgggctgatctcggtaacgcatggggattgctacgtatgcctcgtatg
cctgaactcaaaggttggacaggcgacaagatgtgcggtcttgagatcgactgggacaac
tacgcttacaaggaaaagactcgtgaacagcagcgaaaggcggctctcgacgaagagaaa
tctggtgtaaagaagcaagaaaagagcgaggagatcaaacgtaagcgcaagaacaacgag
gcttggagcgctaagcatgagaaggaagatgagcgagtggagcgaagggagaagcgacgt
aagcgtcgtgaggctgaagcgacatccaagatgacggatgacgaaaaggtcaaacagatg
gagctgaacgatctgatcgctgaagtccggagacaaaatcgcgaaaaggctgctgcggag
gctgcggaggccaagcaaggaaaggacgacgagtttaaagggc---atacgtag
>Fp2516
atgactactgaaaaacccaagaaaagaagcctcagagcttgggatactctcaatcctcct
ctttcagaatggattcgagatgctgtcgcaactatgggcttcgaccagatgacgcccgtc
caagctgcaacactgccacatttcatgggaaacaaagacgttgtagtcgaggctgtcact
ggtagtggaaaaacccttgccttcctcattcctctcgttcaaaaacttctccgacttagc
gaacctacgaaaaagcatcacgtcgccgctataattgtgtctcctacgcgagaattggct
gctcagatccacactgttcttctcaatcttctgaaattccacgaggcctctgctgaaatc
cttccccatctcaaagacgacgaggaaaagcgaccttcaactactgtacctgcgattgtg
ccccaattgttggttggtggcacaacaactaccgcacaagatctgaggttcttccttcga
cacagtcccaacgttcttatttcctcgcctggtcgacttgtcgaactcctgtcttcgccc
cacgtccattgtccccaatcctcttttgaggtgctagttctcgatgaagccgaccgtctc
cttgatcttggcttcaagcctgatctgcaaaagatcctgtcgcatttgccgaaacaacga
agaaccggtctttttagcgccagtgtaagcgaagcagtcggagagatcattcgagttggt
ctgcgaaaccctgtcaagatcgaggtcaaggttaagatgaagggtggcggtattctcgag
gatagaaaaacgccagccagtcttcagatgacatatatggtcaagccagccagccagaaa
cttcctgctcttgctgagcttttgcgacaactacctgtacgaccccaacggagtattgtg
ttcttgtccacttgtgctgccgtcgactacttccagcatgtgctgcctctgatcctacct
gagggttttgcgctggtacccttacatggaaagcatgcatctaaagtgcgagagaagaat
ttcaacaaattcctcaactctgtttctcctacgatattacttactaccgatctggctgct
cgtggtctagatattcctcaggttgacctggtcgttcaaatcgatgctccttcagacccc
aaggtctttattcatcgcagcggacgagctggtcgtgccggccgaaaaggattggcggtt
gtgatgttgcaccctgggagagaagaagactatgttcagtttttggagattcgcaaaaca
ccaatcgcaccattggaaaagccttccatcaccatatcagaggatgatactgccgaagct
acaaagaagataagggacctcgtgttaaccgacaggggcctgttcgataaggcccaaaag
gcgttcgtgagctgggcccgaagttatggtgctcatcaggccacatctatcttccgtgca
tctgatctcgattgggctgatctcggtaacgcatggggattgctacgtatgcctcgtatg
cctgaactcaaaggttggacaggcgacaagatgtgcggtcttgagatcgactgggacaac
tacgcttacaaggaaaagactcgtgaacagcagcgaaaggcggctctcgacgaagagaaa
tctggtgtaaagaagcaagaaaagagcgaggagatcaaacgtaagcgcaagaacaacgag
gcttggagcgctaagcatgagaaggaagatgagcgagtggagcgaagggagaagcgacgt
aagcgtcgtgaggctgaagcgacatccaagatgacggatgacgaaaaggtcaaacagatg
gagctgaacgatctgatcgctgaagtccggagacaaaatcgcgaaaaggctgctgcggag
gctgcggaggccaagcaaggaaaggacgacgagtttaaagggc---atacgtag
>Fp26r
atgactactgaaaaacccaagaaaagaagcctcagagcttgggatactctcaatcctcct
ctttcagaatggattcgagatgctgtcgcaactatgggcttcgaccagatgacgcccgtc
caagctgcaacactgccacatttcatgggaaacaaagacgttgtagtcgaggctgtcact
ggtagtggaaaaacccttgccttcctcattcctctcgttcaaaaacttctccgacttagc
gaacctacgaaaaagcatcacgtcgccgctataattgtgtctcctacgcgagaattggct
gctcagatccacactgttcttctcaatcttctgaaattccacgaggcctctgctgaaatc
cttccccatctcaaagacgacgaggaaaagcgaccttcaactactgtacctgcgattgtg
ccccaattgttggttggtggcacaacaactaccgcacaagatctgaggttcttccttcga
cacagtcccaacgttcttatttcctcgcctggtcgacttgtcgaactcctgtcttcgccc
cacgtccattgtccccaatcctcttttgaggtgctagttctcgatgaagccgaccgtctc
cttgatcttggcttcaagcctgatctgcaaaagatcctgtcgcatttgccgaaacaacga
agaaccggtctttttagcgccagtgtaagcgaagcagtcggagagatcattcgagttggt
ctgcgaaaccctgtcaagatcgaggtcaaggttaagatgaagggtggcggtattctcgag
gatagaaaaacgccagccagtcttcagatgacatatatggtcaagccagccagccagaaa
cttcctgctcttgctgagcttttgcgacaactacctgtacgaccccaacggagtattgtg
ttcttgtccacttgtgctgccgtcgactacttccagcatgtgctgcctctgatcctacct
gagggttttgcgctggtacccttacatggaaagcatgcatctaaagtgcgagagaagaat
ttcaacaaattcctcaactctgtttctcctacgatattacttactaccgatctggctgct
cgtggtctagatattcctcaggttgacctggtcgttcaaatcgatgctccttcagacccc
aaggtctttattcatcgcagcggacgagctggtcgtgccggccgaaaaggattggcggtt
gtgatgttgcaccctgggagagaagaagactatgttcagtttttggagattcgcaaaaca
ccaatcgcaccattggaaaagccttccatcaccatatcagaggatgatactgccgaagct
acaaagaagataagggacctcgtgttaaccgacaggggcctgttcgataaggcccaaaag
gcgttcgtgagctgggcccgaagttatggtgctcatcaggccacatctatcttccgtgca
tctgatctcgattgggctgatctcggtaacgcatggggattgctacgtatgcctcgtatg
cctgaactcaaaggttggacaggcgacaagatgtgcggtcttgagatcgactgggacaac
tacgcttacaaggaaaagactcgtgaacagcagcgaaaggcggctctcgacgaagagaaa
tctggtgtaaagaagcaagaaaagagcgaggagatcaaacgtaagcgcaagaacaacgag
gcttggagcgctaagcatgagaaggaagatgagcgagtggagcgaagggagaagcgacgt
aagcgtcgtgaggctgaagcgacatccaagatgacggatgacgaaaaggtcaaacagatg
gagctgaacgatctgatcgctgaagtccggagacaaaatcgcgaaaaggctgctgcggag
gctgcggaggccaagcaaggaaaggacgacgagtttaaagggttcgacgattag
>Fp33
atgactactgaaaaacccaagaaaagaagcctcagagcttgggatactctcaatcctcct
ctttcagaatggattcgagatgctgtcgcaactatgggcttcgaccagatgacgcccgtc
caagctgcaacactgccacatttcatgggaaacaaagacgttgtagtcgaggctgtcact
ggtagtggaaaaacccttgccttcctcattcctctcgttcaaaaacttctccgacttagc
gaacctacgaaaaagcatcacgtcgccgctataattgtgtctcctacgcgagaattggct
gctcagatccacactgttcttctcaatcttctgaaattccacgaggcctctgctgaaatc
cttccccatctcaaagacgacgaggaaaagcgaccttcaactactgtacctgcgattgtg
ccccaattgttggttggtggcacaacaactaccgcacaagatctgaggttcttccttcga
cacagtcccaacgttcttatttcctcgcctggtcgacttgtcgaactcctgtcttcgccc
cacgtccattgtccccaatcctcttttgaggtgctagttctcgatgaagccgaccgtctc
cttgatcttggcttcaagcctgatctgcaaaagatcctgtcgcatttgccgaaacaacga
agaaccggtctttttagcgccagtgtaagcgaagcagtcggagagatcattcgagttggt
ctgcgaaaccctgtcaagatcgaggtcaaggttaagatgaagggtggcggtattctcgag
gatagaaaaacgccagccagtcttcagatgacatatatggtcaagccagccagccagaaa
cttcctgctcttgctgagcttttgcgacaactacctgtacgaccccaacggagtattgtg
ttcttgtccacttgtgctgccgtcgactacttccagcatgtgctgcctctgatcctacct
gagggttttgcgctggtacccttacatggaaagcatgcatctaaagtgcgagagaagaat
ttcaacaaattcctcaactctgtttctcctacgatattacttactaccgatctggctgct
cgtggtctagatattcctcaggttgacctggtcgttcaaatcgatgctccttcagacccc
aaggtctttattcatcgcagcggacgagctggtcgtgccggccgaaaaggattggcggtt
gtgatgttgcaccctgggagagaagaagactatgttcagtttttggagattcgcaaaaca
ccaatcgcaccattggaaaagccttccatcaccatatcagaggatgatactgccgaagct
acaaagaagataagggacctcgtgttaaccgacaggggcctgttcgataaggcccaaaag
gcgttcgtgagctgggcccgaagttatggtgctcatcaggccacatctatcttccgtgca
tctgatctcgattgggctgatctcggtaacgcatggggattgctacgtatgcctcgtatg
cctgaactcaaaggttggacaggcgacaagatgtgcggtcttgagatcgactgggacaac
tacgcttacaaggaaaagactcgtgaacagcagcgaaaggcggctctcgacgaagagaaa
tctggtgtaaagaagcaagaaaagagcgaggagatcaaacgtaagcgcaagaacaacgag
gcttggagcgctaagcatgagaaggaagatgagcgagtggagcgaagggagaagcgacgt
aagcgtcgtgaggctgaagcgacatccaagatgacggatgacgaaaaggtcaaacagatg
gagctgaacgatctgatcgctgaagtccggagacaaaatcgcgaaaaggctgctgcggag
gctgcggaggccaagcaaggaaaggacgacgagtttaaagggc---atacgtag
>Fp34
atgactactgaaaaacccaagaaaagaagcctcagagcttgggatactctcaatcctcct
ctttcagaatggattcgagatgctgtcgcaactatgggcttcgaccagatgacgcccgtc
caagctgcaacactgccacatttcatgggaaacaaagacgttgtagtcgaggctgtcact
ggtagtggaaaaacccttgccttcctcattcctctcgttcaaaaacttctccgacttagc
gaacctacaaaaaagcatcacgtcgccgctataattgtgtctcctacgcgagaactggct
gctcagatccacactgttcttctcaatcttctgaaattccacgaggcctctgctgaaatc
cttccccatctcaaagacgacgaggaaaagcgaccttcaactactgtacctgcgattgtg
ccccaattgttggttggtggcacaacaactaccgcacaagatctgaggttcttccttcga
cacagtcccaacgttcttatttcctcgcctggtcgacttgtcgaactcctgtcttcgccc
cacgtccattgtccccaatcctcttttgaggtgctagttctcgatgaagccgaccgtctc
cttgatcttggcttcaagcctgatctgcaaaagatcctgtcgcatttgccgaaacaacga
agaaccggtctttttagcgccagtgtaagcgaagcagtcggagagatcattcgagttggt
ctgcgaaaccctgtcaagatcgaggtcaaggttaagatgaagggtggcggtattctcgag
gatagaaaaacgccagccagtcttcagatgacatatatggtcaagcccgccagccagaaa
cttcctgctcttgctgagcttttgcgacaactacctgtacgaccccaacggagtatcgtg
ttcttgtccacttgtgctgccgtcgactacttccagcatgtgctgcctctgatcctacct
gagggttttgcgctggtacccttacatggaaagcatgcatctaaagtgcgagagaagaat
ttcaacaaattcctcaactctgtttctcctacgatattacttactaccgatctggctgct
cgtggtctagatattcctcaggttgacctggtcgttcaaatcgatgctccttcagacccc
aaggtctttattcatcgcagcgggcgagctggtcgtgccggccgaaaaggattggcggtt
gtgatgttgcaccctgggagagaagaagactatgttcagtttttggagattcgcaaaaca
ccaatcgcaccattggaaaagccttccatcaccatatcagaggatgatactgccgaagct
acaaagaagataagggacctcgtgttaaccgacaggggcctgttcgataaggcccaaaag
gcgttcgtgagctgggcccgaagttatggtgctcatcaggccacatctatcttccgtgca
tctgatctcgattgggctgatctcggtaacgcatggggattgctacgtatgcctcgtatg
cctgaactcaaaggttggacaggcgacaagatgtgcggtcttgagatcgactgggacaac
tacgcttacaaggaaaagactcgtgaacagcagcgaaaggcggctctcgacgaagagaaa
tctggtgtaaagaagcaagaaaagagcgaggagatcaaacgtaagcgcaagaacaacgag
gcttggagcgctaagcatgagaaggaagatgagcgagtggagcgaagggagaagcgacgt
aagcgtcgtgaggctgaagcgacatccaagatgacggatgacgaaaaggtcaaacagatg
gagctgaacgatctgatcgctgaagtccggagacaaaatcgcgaaaaggctgctgcggag
gctgcggaggccaagcaaggaaacgacgacgagtttaaagggttcgacgattag
>Fp35
atgactactgaaaaacccaagaaaagaagcctcagagcttgggatactctcaatcctcct
ctttcagaatggattcgagatgctgtcgcaactatgggcttcgaccagatgacgcccgtc
caagctgcaacactgccacatttcatgggaaacaaagacgttgtagtcgaggctgtcact
ggtagtggaaaaacccttgccttcctcattcctctcgttcaaaaacttctccgacttagc
gaacctacgaaaaagcatcacgtcgccgctataattgtgtctcctacgcgagaattggct
gctcagatccacactgttcttctcaatcttctgaaattccacgaggcctctgctgaaatc
cttccccatctcaaagacgacgaggaaaagcgaccttcaactactgtacctgcgattgtg
ccccaattgttggttggtggcacaacaactaccgcacaagatctgaggttcttccttcga
cacagtcccaacgttcttatttcctcgcctggtcgacttgtcgaactcctgtcttcgccc
cacgtccattgtccccaatcctcttttgaggtgctagttctcgatgaagccgaccgtctc
cttgatcttggcttcaagcctgatctgcaaaagatcctgtcgcatttgccgaaacaacga
agaaccggtctttttagcgccagtgtaagcgaagcagtcggagagatcattcgagttggt
ctgcgaaaccctgtcaagatcgaggtcaaggttaagatgaagggtggcggtattctcgag
gatagaaaaacgccagccagtcttcagatgacatatatggtcaagccagccagccagaaa
cttcctgctcttgctgagcttttgcgacaactacctgtacgaccccaacggagtattgtg
ttcttgtccacttgtgctgccgtcgactacttccagcatgtgctgcctctgatcctacct
gagggttttgcgctggtacccttacatggaaagcatgcatctaaagtgcgagagaagaat
ttcaacaaattcctcaactctgtttctcctacgatattacttactaccgatctggctgct
cgtggtctagatattcctcaggttgacctggtcgttcaaatcgatgctccttcagacccc
aaggtctttattcatcgcagcggacgagctggtcgtgccggccgaaaaggattggcggtt
gtgatgttgcaccctgggagagaagaagactatgttcagtttttggagattcgcaaaaca
ccaatcgcaccattggaaaagccttccatcaccatatcagaggatgatactgccgaagct
acaaagaagataagggacctcgtgttaaccgacaggggcctgttcgataaggcccaaaag
gcgttcgtgagctgggcccgaagttatggtgctcatcaggccacatctatcttccgtgca
tctgatctcgattgggctgatctcggtaacgcatggggattgctacgtatgcctcgtatg
cctgaactcaaaggttggacaggcgacaagatgtgcggtcttgagatcgactgggacaac
tacgcttacaaggaaaagactcgtgaacagcagcgaaaggcggctctcgacgaagagaaa
tctggtgtaaagaagcaagaaaagagcgaggagatcaaacgtaagcgcaagaacaacgag
gcttggagcgctaagcatgagaaggaagatgagcgagtggagcgaagggagaagcgacgt
aagcgtcgtgaggctgaagcgacatccaagatgacggatgacgaaaaggtcaaacagatg
gagctgaacgatctgatcgctgaagtccggagacaaaatcgcgaaaaggctgctgcggag
gctgcggaggccaagcaaggaaaggacgacgagtttaaagggttcgacgattag
>Fp38
atgactactgaaaaacccaagaaaagaagcctcagagcttgggatactctcaatcctcct
ctttcagaatggattcgagatgctgtcgcaactatgggcttcgaccagatgacgcccgtc
caagctgcaacactgccacatttcatgggaaacaaagacgttgtagtcgaggctgtcact
ggtagtggaaaaacccttgccttcctcattcctctcgttcaaaaacttctccgacttagc
gaacctacgaaaaagcatcacgtcgccgctataattgtgtctcctacgcgagaattggct
gctcagatccacactgttcttctcaatcttctgaaattccacgaggcctctgctgaaatc
cttccccatctcaaagacgacgaggaaaagcgaccttcaactactgtacctgcgattgtg
ccccaattgttggttggtggcacaacaactaccgcacaagatctgaggttcttccttcga
cacagtcccaacgttcttatttcctcgcctggtcgacttgtcgaactcctgtcttcgccc
cacgtccattgtccccaatcctcttttgaggtgctagttctcgatgaagccgaccgtctc
cttgatcttggcttcaagcctgatctgcaaaagatcctgtcgcatttgccgaaacaacga
agaaccggtctttttagcgccagtgtaagcgaagcagtcggagagatcattcgagttggt
ctgcgaaaccctgtcaagatcgaggtcaaggttaagatgaagggtggcggtattctcgag
gatagaaaaacgccagccagtcttcagatgacatatatggtcaagccagccagccagaaa
cttcctgctcttgctgagcttttgcgacaactacctgtacgaccccaacggagtattgtg
ttcttgtccacttgtgctgccgtcgactacttccagcatgtgctgcctctgatcctacct
gagggttttgcgctggtacccttacatggaaagcatgcatctaaagtgcgagagaagaat
ttcaacaaattcctcaactctgtttctcctacgatattacttactaccgatctggctgct
cgtggtctagatattcctcaggttgacctggtcgttcaaatcgatgctccttcagacccc
aaggtctttattcatcgcagcggacgagctggtcgtgccggccgaaaaggattggcggtt
gtgatgttgcaccctgggagagaagaagactatgttcagtttttggagattcgcaaaaca
ccaatcgcaccattggaaaagccttccatcaccatatcagaggatgatactgccgaagct
acaaagaagataagggacctcgtgttaaccgacaggggcctgttcgataaggcccaaaag
gcgttcgtgagctgggcccgaagttatggtgctcatcaggccacatctatcttccgtgca
tctgatctcgattgggctgatctcggtaacgcatggggattgctacgtatgcctcgtatg
cctgaactcaaaggttggacaggcgacaagatgtgcggtcttgagatcgactgggacaac
tacgcttacaaggaaaagactcgtgaacagcagcgaaaggcggctctcgacgaagagaaa
tctggtgtaaagaagcaagaaaagagcgaggagatcaaacgtaagcgcaagaacaacgag
gcttggagcgctaagcatgagaaggaagatgagcgagtggagcgaagggagaagcgacgt
aagcgtcgtgaggctgaagcgacatccaagatgacggatgacgaaaaggtcaaacagatg
gagctgaacgatctgatcgctgaagtccggagacaaaatcgcgaaaaggctgctgcggag
gctgcggaggccaagcaaggaaaggacgacgagtttaaagggttcgacgattag
>Fp39
atgactactgaaaaacccaagaaaagaagcctcagagcttgggatactctcaatcctcct
ctttcagaatggattcgagatgctgtcgcaactatgggcttcgaccagatgacgcccgtc
caagctgcaacactgccacatttcatgggaaacaaagacgttgtagtcgaggctgtcact
ggtagtggaaaaacccttgccttcctcattcctctcgttcaaaaacttctccgacttagc
gaacctacgaaaaagcatcacgtcgccgctataattgtgtctcctacgcgagaattggct
gctcagatccacactgttcttctcaatcttctgaaattccacgaggcctctgctgaaatc
cttccccatctcaaagacgacgaggaaaagcgaccttcaactactgtacctgcgattgtg
ccccaattgttggttggtggcacaacaactaccgcacaagatctgaggttcttccttcga
cacagtcccaacgttcttatttcctcgcctggtcgacttgtcgaactcctgtcttcgccc
cacgtccattgtccccaatcctcttttgaggtgctagttctcgatgaagccgaccgtctc
cttgatcttggcttcaagcctgatctgcaaaagatcctgtcgcatttgccgaaacaacga
agaaccggtctttttagcgccagtgtaagcgaagcagtcggagagatcattcgagttggt
ctgcgaaaccctgtcaagatcgaggtcaaggttaagatgaagggtggcggtattctcgag
gatagaaaaacgccagccagtcttcagatgacatatatggtcaagccagccagccagaaa
cttcctgctcttgctgagcttttgcgacaactacctgtacgaccccaacggagtattgtg
ttcttgtccacttgtgctgccgtcgactacttccagcatgtgctgcctctgatcctacct
gagggttttgcgctggtacccttacatggaaagcatgcatctaaagtgcgagagaagaat
ttcaacaaattcctcaactctgtttctcctacgatattacttactaccgatctggctgct
cgtggtctagatattcctcaggttgacctggtcgttcaaatcgatgctccttcagacccc
aaggtctttattcatcgcagcggacgagctggtcgtgccggccgaaaaggattggcggtt
gtgatgttgcaccctgggagagaagaagactatgttcagtttttggagattcgcaaaaca
ccaatcgcaccattggaaaagccttccatcaccatatcagaggatgatactgccgaagct
acaaagaagataagggacctcgtgttaaccgacaggggcctgttcgataaggcccaaaag
gcgttcgtgagctgggcccgaagttatggtgctcatcaggccacatctatcttccgtgca
tctgatctcgattgggctgatctcggtaacgcatggggattgctacgtatgcctcgtatg
cctgaactcaaaggttggacaggcgacaagatgtgcggtcttgagatcgactgggacaac
tacgcttacaaggaaaagactcgtgaacagcagcgaaaggcggctctcgacgaagagaaa
tctggtgtaaagaagcaagaaaagagcgaggagatcaaacgtaagcgcaagaacaacgag
gcttggagcgctaagcatgagaaggaagatgagcgagtggagcgaagggagaagcgacgt
aagcgtcgtgaggctgaagcgacatccaagatgacggatgacgaaaaggtcaaacagatg
gagctgaacgatctgatcgctgaagtccggagacaaaatcgcgaaaaggctgctgcggag
gctgcggaggccaagcaaggaaaggacgacgagtttaaagggc---atacgtag
>Fp42
atgactactgaaaaacccaagaaaagaagcctcagagcttgggatactctcaatcctcct
ctttcagaatggattcgagatgctgtcgcaactatgggcttcgaccagatgacgcccgtc
caagctgcaacactgccacatttcatgggaaacaaagacgttgtagtcgaggctgtcact
ggtagtggaaaaacccttgccttcctcattcctctcgttcaaaaacttctccgacttagc
gaacctacgaaaaagcatcacgtcgccgctataattgtgtctcctacgcgagaattggct
gctcagatccacactgttcttctcaatcttctgaaattccacgaggcctctgctgaaatc
cttccccatctcaaagacgacgaggaaaagcgaccttcaactactgtacctgcgattgtg
ccccaattgttggttggtggcacaacaactaccgcacaagatctgaggttcttccttcga
cacagtcccaacgttcttatttcctcgcctggtcgacttgtcgaactcctgtcttcgccc
cacgtccattgtccccaatcctcttttgaggtgctagttctcgatgaagccgaccgtctc
cttgatcttggcttcaagcctgatctgcaaaagatcctgtcgcatttgccgaaacaacga
agaaccggtctttttagcgccagtgtaagcgaagcagtcggagagatcattcgagttggt
ctgcgaaaccctgtcaagatcgaggtcaaggttaagatgaagggtggcggtattctcgag
gatagaaaaacgccagccagtcttcagatgacatatatggtcaagccagccagccagaaa
cttcctgctcttgctgagcttttgcgacaactacctgtacgaccccaacggagtattgtg
ttcttgtccacttgtgctgccgtcgactacttccagcatgtgctgcctctgatcctacct
gagggttttgcgctggtacccttacatggaaagcatgcatctaaagtgcgagagaagaat
ttcaacaaattcctcaactctgtttctcctacgatattacttactaccgatctggctgct
cgtggtctagatattcctcaggttgacctggtcgttcaaatcgatgctccttcagacccc
aaggtctttattcatcgcagcggacgagctggtcgtgccggccgaaaaggattggcggtt
gtgatgttgcaccctgggagagaagaagactatgttcagtttttggagattcgcaaaaca
ccaatcgcaccattggaaaagccttccatcaccatatcagaggatgatactgccgaagct
acaaagaagataagggacctcgtgttaaccgacaggggcctgttcgataaggcccaaaag
gcgttcgtgagctgggcccgaagttatggtgctcatcaggccacatctatcttccgtgca
tctgatctcgattgggctgatctcggtaacgcatggggattgctacgtatgcctcgtatg
cctgaactcaaagggtggacaggcgacaagatgtgcggtcttgagatcgactgggacaac
tacgcttacaaggaaaagactcgtgaacagcagcgaaaggcggctctcgacgaagagaaa
tctggtgtaaagaagcaagaaaagagcgaggagatcaaacgtaagcgcaagaacaacgag
gcttggagcgctaagcatgagaaggaagatgagcgagtggagcgaagggagaagcgacgt
aagcgtcgtgaggctgaagcgacatccaagatgacggatgacgaaaaggtcaaacagatg
gagctgaacgatctgatcgctgaagtccggagacaaaatcgcgaaaaggctgctgcggag
gctgcggaggccaagcaaggaaaggacgacgagtttaaagggttcgacgattag
>Fp44
atgactactgaaaaacccaagaaaagaagcctcagagcttgggatactctcaatcctcct
ctttcagaatggattcgagatgctgtcgcaactatgggcttcgaccagatgacgcccgtc
caagctgcaacactgccacatttcatgggaaacaaagacgttgtagtcgaggctgtcact
ggtagtggaaaaacccttgccttcctcattcctctcgttcaaaaacttctccgacttagc
gaacctacgaaaaagcatcacgtcgccgctataattgtgtctcctacgcgagaattggct
gctcagatccacactgttcttctcaatcttctgaaattccacgaggcctctgctgaaatc
cttccccatctcaaagacgacgaggaaaagcgaccttcaactactgtacctgcgattgtg
ccccaattgttggttggtggcacaacaactaccgcacaagatctgaggttcttccttcga
cacagtcccaacgttcttatttcctcgcctggtcgacttgtcgaactcctgtcttcgccc
cacgtccattgtccccaatcctcttttgaggtgctagttctcgatgaagccgaccgtctc
cttgatcttggcttcaagcctgatctgcaaaagatcctgtcgcatttgccgaaacaacga
agaaccggtctttttagcgccagtgtaagcgaagcagtcggagagatcattcgagttggt
ctgcgaaaccctgtcaagatcgaggtcaaggttaagatgaagggtggcggtattctcgag
gatagaaaaacgccagccagtcttcagatgacatatatggtcaagccagccagccagaaa
cttcctgctcttgctgagcttttgcgacaactacctgtacgaccccaacggagtattgtg
ttcttgtccacttgtgctgccgtcgactacttccagcatgtgctgcctctgatcctacct
gagggttttgcgctggtacccttacatggaaagcatgcatctaaagtgcgagagaagaat
ttcaacaaattcctcaactctgtttctcctacgatattacttactaccgatctggctgct
cgtggtctagatattcctcaggttgacctggtcgttcaaatcgatgctccttcagacccc
aaggtctttattcatcgcagcggacgagctggtcgtgccggccgaaaaggattggcggtt
gtgatgttgcaccctgggagagaagaagactatgttcagtttttggagattcgcaaaaca
ccaatcgcaccattggaaaagccttccatcaccatatcagaggatgatactgccgaagct
acaaagaagataagggacctcgtgttaaccgacaggggcctgttcgataaggcccaaaag
gcgttcgtgagctgggcccgaagttatggtgctcatcaggccacatctatcttccgtgca
tctgatctcgattgggctgatctcggtaacgcatggggattgctacgtatgcctcgtatg
cctgaactcaaaggttggacaggcgacaagatgtgcggtcttgagatcgactgggacaac
tacgcttacaaggaaaagactcgtgaacagcagcgaaaggcggctctcgacgaagagaaa
tctggtgtaaagaagcaagaaaagagcgaggagatcaaacgtaagcgcaagaacaacgag
gcttggagcgctaagcatgagaaggaagatgagcgagtggagcgaagggagaagcgacgt
aagcgtcgtgaggctgaagcgacatccaagatgacggatgacgaaaaggtcaaacagatg
gagctgaacgatctgatcgctgaagtccggagacaaaatcgcgaaaaggctgctgcggag
gctgcggaggccaagcaaggaaaggacgacgagtttaaagggc---atacgtag
>Fp49
atgactactgaaaaacccaagaaaagaagcctcagagcttgggatactctcaatcctcct
ctttcagaatggattcgagatgctgtcgcaactatgggcttcgaccagatgacgcccgtc
caagctgcaacactgccacatttcatgggaaacaaagacgttgtagtcgaggctgtcact
ggtagtggaaaaacccttgccttcctcattcctctcgttcaaaaacttctccgacttagc
gaacctacgaaaaagcatcacgtcgccgctataattgtgtctcctacgcgagaattggct
gctcagatccacactgttcttctcaatcttctgaaattccacgaggcctctgctgaaatc
cttccccatctcaaagacgacgaggaaaagcgaccttcaactactgtacctgcgattgtg
ccccaattgttggttggtggcacaacaactaccgcacaagatctgaggttcttccttcga
cacagtcccaacgttcttatttcctcgcctggtcgacttgtcgaactcctgtcttcgccc
cacgtccattgtccccaatcctcttttgaggtgctagttctcgatgaagccgaccgtctc
cttgatcttggcttcaagcctgatctgcaaaagatcctgtcgcatttgccgaaacaacga
agaaccggtctttttagcgccagtgtaagcgaagcagtcggagagatcattcgagttggt
ctgcgaaaccctgtcaagatcgaggtcaaggttaagatgaagggtggcggtattctcgag
gatagaaaaacgccagccagtcttcagatgacatatatggtcaagccagccagccagaaa
cttcctgctcttgctgagcttttgcgacaactacctgtacgaccccaacggagtattgtg
ttcttgtccacttgtgctgccgtcgactacttccagcatgtgctgcctctgatcctacct
gagggttttgcgctggtacccttacatggaaagcatgcatctaaagtgcgagagaagaat
ttcaacaaattcctcaactctgtttctcctacgatattacttactaccgatctggctgct
cgtggtctagatattcctcaggttgacctggtcgttcaaatcgatgctccttcagacccc
aaggtctttattcatcgcagcggacgagctggtcgtgccggccgaaaaggattggcggtt
gtgatgttgcaccctgggagagaagaagactatgttcagtttttggagattcgcaaaaca
ccaatcgcaccattggaaaagccttccatcaccatatcagaggatgatactgccgaagct
acaaagaagataagggacctcgtgttaaccgacaggggcctgttcgataaggcccaaaag
gcgttcgtgagctgggcccgaagttatggtgctcatcaggccacatctatcttccgtgca
tctgatctcgattgggctgatctcggtaacgcatggggattgctacgtatgcctcgtatg
cctgaactcaaaggttggacaggcgacaagatgtgcggtcttgagatcgactgggacaac
tacgcttacaaggaaaagactcgtgaacagcagcgaaaggcggctctcgacgaagagaaa
tctggtgtaaagaagcaagaaaagagcgaggagatcaaacgtaagcgcaagaacaacgag
gcttggagcgctaagcatgagaaggaagatgagcgagtggagcgaagggagaagcgacgt
aagcgtcgtgaggctgaagcgacatccaagatgacggatgacgaaaaggtcaaacagatg
gagctgaacgatctgatcgctgaagtccggagacaaaatcgcgaaaaggctgctgcggag
gctgcggaggccaagcaaggaaaggacgacgagtttaaagggttcgacgattag
>Fp50
atgactactgaaaaacccaagaaaagaagcctcagagcttgggatactctcaatcctcct
ctttcagaatggattcgagatgctgtcgcaactatgggcttcgaccagatgacgcccgtc
caagctgcaacactgccacatttcatgggaaacaaagacgttgtagtcgaggctgtcact
ggtagtggaaaaacccttgccttcctcattcctctcgttcaaaaacttctccgacttagc
gaacctacgaaaaagcatcacgtcgccgctataattgtgtctcctacgcgagaattggct
gctcagatccacactgttcttctcaatcttctgaaattccacgaggcctctgctgaaatc
cttccccatctcaaagacgacgaggaaaagcgaccttcaactactgtacctgcgattgtg
ccccaattgttggttggtggcacaacaactaccgcacaagatctgaggttcttccttcga
cacagtcccaacgttcttatttcctcgcctggtcgacttgtcgaactcctgtcttcgccc
cacgtccattgtccccaatcctcttttgaggtgctagttctcgatgaagccgaccgtctc
cttgatcttggcttcaagcctgatctgcaaaagatcctgtcgcatttgccgaaacaacga
agaaccggtctttttagcgccagtgtaagcgaagcagtcggagagatcattcgagttggt
ctgcgaaaccctgtcaagatcgaggtcaaggttaagatgaagggtggcggtattctcgag
gatagaaaaacgccagccagtcttcagatgacatatatggtcaagccagccagccagaaa
cttcctgctcttgctgagcttttgcgacaactacctgtacgaccccaacggagtattgtg
ttcttgtccacttgtgctgccgtcgactacttccagcatgtgctgcctctgatcctacct
gagggttttgcgctggtacccttacatggaaagcatgcatctaaagtgcgagagaagaat
ttcaacaaattcctcaactctgtttctcctacgatattacttactaccgatctggctgct
cgtggtctagatattcctcaggttgacctggtcgttcaaatcgatgctccttcagacccc
aaggtctttattcatcgcagcggacgagctggtcgtgccggccgaaaaggattggcggtt
gtgatgttgcaccctgggagagaagaagactatgttcagtttttggagattcgcaaaaca
ccaatcgcaccattggaaaagccttccatcaccatatcagaggatgatactgccgaagct
acaaagaagataagggacctcgtgttaaccgacaggggcctgttcgataaggcccaaaag
gcgttcgtgagctgggcccgaagttatggtgctcatcaggccacatctatcttccgtgca
tctgatctcgattgggctgatctcggtaacgcatggggattgctacgtatgcctcgtatg
cctgaactcaaaggttggacaggcgacaagatgtgcggtcttgagatcgactgggacaac
tacgcttacaaggaaaagactcgtgaacagcagcgaaaggcggctctcgacgaagagaaa
tctggtgtaaagaagcaagaaaagagcgaggagatcaaacgtaagcgcaagaacaacgag
gcttggagcgctaagcatgagaaggaagatgagcgagtggagcgaagggagaagcgacgt
aagcgtcgtgaggctgaagcgacatccaagatgacggatgacgaaaaggtcaaacagatg
gagctgaacgatctgatcgctgaagtccggagacaaaatcgcgaaaaggctgctgcggag
gctgcggaggccaagcaaggaaaggacgacgagtttaaagggc---atacgtag
>Fp51
atgactactgaaaaacccaagaaaagaagcctcagagcttgggatactctcaatcctcct
ctttcagaatggattcgagatgctgtcgcaactatgggcttcgaccagatgacgcccgtc
caagctgcaacactgccacatttcatgggaaacaaagacgttgtagtcgaggctgtcact
ggtagtggaaaaacccttgccttcctcattcctctcgttcaaaaacttctccgacttagc
gaacctacgaaaaagcatcacgtcgccgctataattgtgtctcctacgcgagaattggct
gctcagatccacactgttcttctcaatcttctgaaattccacgaggcctctgctgaaatc
cttccccatctcaaagacgacgaggaaaagcgaccttcaactactgtacctgcgattgtg
ccccaattgttggttggtggcacaacaactaccgcacaagatctgaggttcttccttcga
cacagtcccaacgttcttatttcctcgcctggtcgacttgtcgaactcctgtcttcgccc
cacgtccattgtccccaatcctcttttgaggtgctagttctcgatgaagccgaccgtctc
cttgatcttggcttcaagcctgatctgcaaaagatcctgtcgcatttgccgaaacaacga
agaaccggtctttttagcgccagtgtaagcgaagcagtcggagagatcattcgagttggt
ctgcgaaaccctgtcaagatcgaggtcaaggttaagatgaagggtggcggtattctcgag
gatagaaaaacgccagccagtcttcagatgacatatatggtcaagccagccagccagaaa
cttcctgctcttgctgagcttttgcgacaactacctgtacgaccccaacggagtattgtg
ttcttgtccacttgtgctgccgtcgactacttccagcatgtgctgcctctgatcctacct
gagggttttgcgctggtacccttacatggaaagcatgcatctaaagtgcgagagaagaat
ttcaacaaattcctcaactctgtttctcctacgatattacttactaccgatctggctgct
cgtggtctagatattcctcaggttgacctggtcgttcaaatcgatgctccttcagacccc
aaggtctttattcatcgcagcggacgagctggtcgtgccggccgaaaaggattggcggtt
gtgatgttgcaccctgggagagaagaagactatgttcagtttttggagattcgcaaaaca
ccaatcgcaccattggaaaagccttccatcaccatatcagaggatgatactgccgaagct
acaaagaagataagggacctcgtgttaaccgacaggggcctgttcgataaggcccaaaag
gcgttcgtgagctgggcccgaagttatggtgctcatcaggccacatctatcttccgtgca
tctgatctcgattgggctgatctcggtaacgcatggggattgctacgtatgcctcgtatg
cctgaactcaaaggttggacaggcgacaagatgtgcggtcttgagatcgactgggacaac
tacgcttacaaggaaaagactcgtgaacagcagcgaaaggcggctctcgacgaagagaaa
tctggtgtaaagaagcaagaaaagagcgaggagatcaaacgtaagcgcaagaacaacgag
gcttggagcgctaagcatgagaaggaagatgagcgagtggagcgaagggagaagcgacgt
aagcgtcgtgaggctgaagcgacatccaagatgacggatgacgaaaaggtcaaacagatg
gagctgaacgatctgatcgctgaagtccggagacaaaatcgcgaaaaggctgctgcggag
gctgcggaggccaagcaaggaaaggacgacgagtttaaagggc---atacgtag
>Fp59
atgactactgaaaaacccaagaaaagaagcctcagagcttgggatactctcaatcctcct
ctttcagaatggattcgagatgctgtcgcaactatgggcttcgaccagatgacgcccgtc
caagctgcaacactgccacatttcatgggaaacaaagacgttgtagtcgaggctgtcact
ggtagtggaaaaacccttgccttcctcattcctctcgttcaaaaacttctccgacttagc
gaacctacgaaaaagcatcacgtcgccgctataattgtgtctcctacgcgagaattggct
gctcagatccacactgttcttctcaatcttctgaaattccacgaggcctctgctgaaatc
cttccccatctcaaagacgacgaggaaaagcgaccttcaactactgtacctgcgattgtg
ccccaattgttggttggtggcacaacaactaccgcacaagatctgaggttcttccttcga
cacagtcccaacgttcttatttcctcgcctggtcgacttgtcgaactcctgtcttcgccc
cacgtccattgtccccaatcctcttttgaggtgctagttctcgatgaagccgaccgtctc
cttgatcttggcttcaagcctgatctgcaaaagatcctgtcgcatttgccgaaacaacga
agaaccggtctttttagcgccagtgtaagcgaagcagtcggagagatcattcgagttggt
ctgcgaaaccctgtcaagatcgaggtcaaggttaagatgaagggtggcggtattctcgag
gatagaaaaacgccagccagtcttcagatgacatatatggtcaagccagccagccagaaa
cttcctgctcttgctgagcttttgcgacaactacctgtacgaccccaacggagtattgtg
ttcttgtccacttgtgctgccgtcgactacttccagcatgtgctgcctctgatcctacct
gagggttttgcgctggtacccttacatggaaagcatgcatctaaagtgcgagagaagaat
ttcaacaaattcctcaactctgtttctcctacgatattacttactaccgatctggctgct
cgtggtctagatattcctcaggttgacctggtcgttcaaatcgatgctccttcagacccc
aaggtctttattcatcgcagcggacgagctggtcgtgccggccgaaaaggattggcggtt
gtgatgttgcaccctgggagagaagaagactatgttcagtttttggagattcgcaaaaca
ccaatcgcaccattggaaaagccttccatcaccatatcagaggatgatactgccgaagct
acaaagaagataagggacctcgtgttaaccgacaggggcctgttcgataaggcccaaaag
gcgttcgtgagctgggcccgaagttatggtgctcatcaggccacatctatcttccgtgca
tctgatctcgattgggctgatctcggtaacgcatggggattgctacgtatgcctcgtatg
cctgaactcaaaggttggacaggcgacaagatgtgcggtcttgagatcgactgggacaac
tacgcttacaaggaaaagactcgtgaacagcagcgaaaggcggctctcgacgaagagaaa
tctggtgtaaagaagcaagaaaagagcgaggagatcaaacgtaagcgcaagaacaacgag
gcttggagcgctaagcatgagaaggaagatgagcgagtggagcgaagggagaagcgacgt
aagcgtcgtgaggctgaagcgacatccaagatgacggatgacgaaaaggtcaaacagatg
gagctgaacgatctgatcgctgaagtccggagacaaaatcgcgaaaaggctgctgcggag
gctgcggaggccaagcaaggaaaggacgacgagtttaaagggc---atacgtag
>Fp63
atgactactgaaaaacccaagaaaagaagcctcagagcttgggatactctcaatcctcct
ctttcagaatggattcgagatgctgtcgcaactatgggcttcgaccagatgacgcccgtc
caagctgcaacactgccacatttcatgggaaacaaagacgttgtagtcgaggctgtcact
ggtagtggaaaaacccttgccttcctcattcctctcgttcaaaaacttctccgacttagc
gaacctacgaaaaagcatcacgtcgccgctataattgtgtctcctacgcgagaattggct
gctcagatccacactgttcttctcaatcttctgaaattccacgaggcctctgctgaaatc
cttccccatctcaaagacgacgaggaaaagcgaccttcaactactgtacctgcgattgtg
ccccaattgttggttggtggcacaacaactaccgcacaagatctgaggttcttccttcga
cacagtcccaacgttcttatttcctcgcctggtcgacttgtcgaactcctgtcttcgccc
cacgtccattgtccccaatcctcttttgaggtgctagttctcgatgaagccgaccgtctc
cttgatcttggcttcaagcctgatctgcaaaagatcctgtcgcatttgccgaaacaacga
agaaccggtctttttagcgccagtgtaagcgaagcagtcggagagatcattcgagttggt
ctgcgaaaccctgtcaagatcgaggtcaaggttaagatgaagggtggcggtattctcgag
gatagaaaaacgccagccagtcttcagatgacatatatggtcaagccagccagccagaaa
cttcctgctcttgctgagcttttgcgacaactacctgtacgaccccaacggagtattgtg
ttcttgtccacttgtgctgccgtcgactacttccagcatgtgctgcctctgatcctacct
gagggttttgcgctggtacccttacatggaaagcatgcatctaaagtgcgagagaagaat
ttcaacaaattcctcaactctgtttctcctacgatattacttactaccgatctggctgct
cgtggtctagatattcctcaggttgacctggtcgttcaaatcgatgctccttcagacccc
aaggtctttattcatcgcagcggacgagctggtcgtgccggccgaaaaggattggcggtt
gtgatgttgcaccctgggagagaagaagactatgttcagtttttggagattcgcaaaaca
ccaatcgcaccattggaaaagccttccatcaccatatcagaggatgatactgccgaagct
acaaagaagataagggacctcgtgttaaccgacaggggcctgttcgataaggcccaaaag
gcgttcgtgagctgggcccgaagttatggtgctcatcaggccacatctatcttccgtgca
tctgatctcgattgggctgatctcggtaacgcatggggattgctacgtatgcctcgtatg
cctgaactcaaaggttggacaggcgacaagatgtgcggtcttgagatcgactgggacaac
tacgcttacaaggaaaagactcgtgaacagcagcgaaaggcggctctcgacgaagagaaa
tctggtgtaaagaagcaagaaaagagcgaggagatcaaacgtaagcgcaagaacaacgag
gcttggagcgctaagcatgagaaggaagatgagcgagtggagcgaagggagaagcgacgt
aagcgtcgtgaggctgaagcgacatccaagatgacggatgacgaaaaggtcaaacagatg
gagctgaacgatctgatcgctgaagtccggagacaaaatcgcgaaaaggctgctgcggag
gctgcggaggccaagcaaggaaaggacgacgagtttaaagggttcgacgattag
>Fp65
atgactactgaaaaacccaagaaaagaagcctcagagcttgggatactctcaatcctcct
ctttcagaatggattcgagatgctgtcgcaactatgggcttcgaccagatgacgcccgtc
caagctgcaacactgccacatttcatgggaaacaaagacgttgtagtcgaggctgtcact
ggtagtggaaaaacccttgccttcctcattcctctcgttcaaaaacttctccgacttagc
gaacctacaaaaaagcatcacgtcgccgctataattgtgtctcctacgcgagaactggct
gctcagatccacactgttcttctcaatcttctgaaattccacgaggcctctgctgaaatc
cttccccatctcaaagacgacgaggaaaagcgaccttcaactactgtacctgcgattgtg
ccccaattgttggttggtggcacaacaactaccgcacaagatctgaggttcttccttcga
cacagtcccaacgttcttatttcctcgcctggtcgacttgtcgaactcctgtcttcgccc
cacgtccattgtccccaatcctcttttgaggtgctagttctcgatgaagccgaccgtctc
cttgatcttggcttcaagcctgatctgcaaaagatcctgtcgcatttgccgaaacaacga
agaaccggtctttttagcgccagtgtaagcgaagcagtcggagagatcattcgagttggt
ctgcgaaaccctgtcaagatcgaggtcaaggttaagatgaagggtggcggtattctcgag
gatagaaaaacgccagccagtcttcagatgacatatatggtcaagcccgccagccagaaa
cttcctgctcttgctgagcttttgcgacaactacctgtacgaccccaacggagtatcgtg
ttcttgtccacttgtgctgccgtcgactacttccagcatgtgctgcctctgatcctacct
gagggttttgcgctggtacccttacatggaaagcatgcatctaaagtgcgagagaagaat
ttcaacaaattcctcaactctgtttctcctacgatattacttactaccgatctggctgct
cgtggtctagatattcctcaggttgacctggtcgttcaaatcgatgctccttcagacccc
aaggtctttattcatcgcagcgggcgagctggtcgtgccggccgaaaaggattggcggtt
gtgatgttgcaccctgggagagaagaagactatgttcagtttttggagattcgcaaaaca
ccaatcgcaccattggaaaagccttccatcaccatatcagaggatgatactgccgaagct
acaaagaagataagggacctcgtgttaaccgacaggggcctgttcgataaggcccaaaag
gcgttcgtgagctgggcccgaagttatggtgctcatcaggccacatctatcttccgtgca
tctgatctcgattgggctgatctcggtaacgcatggggattgctacgtatgcctcgtatg
cctgaactcaaaggttggacaggcgacaagatgtgcggtcttgagatcgactgggacaac
tacgcttacaaggaaaagactcgtgaacagcagcgaaaggcggctctcgacgaagagaaa
tctggtgtaaagaagcaagaaaagagcgaggagatcaaacgtaagcgcaagaacaacgag
gcttggagcgctaagcatgagaaggaagatgagcgagtggagcgaagggagaagcgacgt
aagcgtcgtgaggctgaagcgacatccaagatgacggatgacgaaaaggtcaaacagatg
gagctgaacgatctgatcgctgaagtccggagacaaaatcgcgaaaaggctgctgcggag
gctgcggaggccaagcaaggaaacgacgacgagtttaaagggc---atacgtag
>Fp66
atgactactgaaaaacccaagaaaagaagcctcagagcttgggatactctcaatcctcct
ctttcagaatggattcgagatgctgtcgcaactatgggcttcgaccagatgacgcccgtc
caagctgcaacactgccacatttcatgggaaacaaagacgttgtagtcgaggctgtcact
ggtagtggaaaaacccttgccttcctcattcctctcgttcaaaaacttctccgacttagc
gaacctacgaaaaagcatcacgtcgccgctataattgtgtctcctacgcgagaattggct
gctcagatccacactgttcttctcaatcttctgaaattccacgaggcctctgctgaaatc
cttccccatctcaaagacgacgaggaaaagcgaccttcaactactgtacctgcgattgtg
ccccaattgttggttggtggcacaacaactaccgcacaagatctgaggttcttccttcga
cacagtcccaacgttcttatttcctcgcctggtcgacttgtcgaactcctgtcttcgccc
cacgtccattgtccccaatcctcttttgaggtgctagttctcgatgaagccgaccgtctc
cttgatcttggcttcaagcctgatctgcaaaagatcctgtcgcatttgccgaaacaacga
agaaccggtctttttagcgccagtgtaagcgaagcagtcggagagatcattcgagttggt
ctgcgaaaccctgtcaagatcgaggtcaaggttaagatgaagggtggcggtattctcgag
gatagaaaaacgccagccagtcttcagatgacatatatggtcaagccagccagccagaaa
cttcctgctcttgctgagcttttgcgacaactacctgtacgaccccaacggagtattgtg
ttcttgtccacttgtgctgccgtcgactacttccagcatgtgctgcctctgatcctacct
gagggttttgcgctggtacccttacatggaaagcatgcatctaaagtgcgagagaagaat
ttcaacaaattcctcaactctgtttctcctacgatattacttactaccgatctggctgct
cgtggtctagatattcctcaggttgacctggtcgttcaaatcgatgctccttcagacccc
aaggtctttattcatcgcagcggacgagctggtcgtgccggccgaaaaggattggcggtt
gtgatgttgcaccctgggagagaagaagactatgttcagtttttggagattcgcaaaaca
ccaatcgcaccattggaaaagccttccatcaccatatcagaggatgatactgccgaagct
acaaagaagataagggacctcgtgttaaccgacaggggcctgttcgataaggcccaaaag
gcgttcgtgagctgggcccgaagttatggtgctcatcaggccacatctatcttccgtgca
tctgatctcgattgggctgatctcggtaacgcatggggattgctacgtatgcctcgtatg
cctgaactcaaaggttggacaggcgacaagatgtgcggtcttgagatcgactgggacaac
tacgcttacaaggaaaagactcgtgaacagcagcgaaaggcggctctcgacgaagagaaa
tctggtgtaaagaagcaagaaaagagcgaggagatcaaacgtaagcgcaagaacaacgag
gcttggagcgctaagcatgagaaggaagatgagcgagtggagcgaagggagaagcgacgt
aagcgtcgtgaggctgaagcgacatccaagatgacggatgacgaaaaggtcaaacagatg
gagctgaacgatctgatcgctgaagtccggagacaaaatcgcgaaaaggctgctgcggag
gctgcggaggccaagcaaggaaaggacgacgagtttaaagggttcgacgattag
>Fp72
atgactactgaaaaacccaagaaaagaagcctcagagcttgggatactctcaatcctcct
ctttcagaatggattcgagatgctgtcgcaactatgggcttcgaccagatgacgcccgtc
caagctgcaacactgccacatttcatgggaaacaaagacgttgtagtcgaggctgtcact
ggtagtggaaaaacccttgccttcctcattcctctcgttcaaaaacttctccgacttagc
gaacctacgaaaaagcatcacgtcgccgctataattgtgtctcctacgcgagaattggct
gctcagatccacactgttcttctcaatcttctgaaattccacgaggcctctgctgaaatc
cttccccatctcaaagacgacgaggaaaagcgaccttcaactactgtacctgcgattgtg
ccccaattgttggttggtggcacaacaactaccgcacaagatctgaggttcttccttcga
cacagtcccaacgttcttatttcctcgcctggtcgacttgtcgaactcctgtcttcgccc
cacgtccattgtccccaatcctcttttgaggtgctagttctcgatgaagccgaccgtctc
cttgatcttggcttcaagcctgatctgcaaaagatcctgtcgcatttgccgaaacaacga
agaaccggtctttttagcgccagtgtaagcgaagcagtcggagagatcattcgagttggt
ctgcgaaaccctgtcaagatcgaggtcaaggttaagatgaagggtggcggtattctcgag
gatagaaaaacgccagccagtcttcagatgacatatatggtcaagccagccagccagaaa
cttcctgctcttgctgagcttttgcgacaactacctgtacgaccccaacggagtattgtg
ttcttgtccacttgtgctgccgtcgactacttccagcatgtgctgcctctgatcctacct
gagggttttgcgctggtacccttacatggaaagcatgcatctaaagtgcgagagaagaat
ttcaacaaattcctcaactctgtttctcctacgatattacttactaccgatctggctgct
cgtggtctagatattcctcaggttgacctggtcgttcaaatcgatgctccttcagacccc
aaggtctttattcatcgcagcggacgagctggtcgtgccggccgaaaaggattggcggtt
gtgatgttgcaccctgggagagaagaagactatgttcagtttttggagattcgcaaaaca
ccaatcgcaccattggaaaagccttccatcaccatatcagaggatgatactgccgaagct
acaaagaagataagggacctcgtgttaaccgacaggggcctgttcgataaggcccaaaag
gcgttcgtgagctgggcccgaagttatggtgctcatcaggccacatctatcttccgtgca
tctgatctcgattgggctgatctcggtaacgcatggggattgctacgtatgcctcgtatg
cctgaactcaaaggttggacaggcgacaagatgtgcggtcttgagatcgactgggacaac
tacgcttacaaggaaaagactcgtgaacagcagcgaaaggcggctctcgacgaagagaaa
tctggtgtaaagaagcaagaaaagagcgaggagatcaaacgtaagcgcaagaacaacgag
gcttggagcgctaagcatgagaaggaagatgagcgagtggagcgaagggagaagcgacgt
aagcgtcgtgaggctgaagcgacatccaagatgacggatgacgaaaaggtcaaacagatg
gagctgaacgatctgatcgctgaagtccggagacaaaatcgcgaaaaggctgctgcggag
gctgcggaggccaagcaaggaaaggacgacgagtttaaagggc---atacgtag
>Fp73
atgactactgaaaaacccaagaaaagaagcctcagagcttgggatactctcaatcctcct
ctttcagaatggattcgagatgctgtcgcaactatgggcttcgaccagatgacgcccgtc
caagctgcaacactgccacatttcatgggaaacaaagacgttgtagtcgaggctgtcact
ggtagtggaaaaacccttgccttcctcattcctctcgttcaaaaacttctccgacttagc
gaacctacaaaaaagcatcacgtcgccgctataattgtgtctcctacgcgagaactggct
gctcagatccacactgttcttctcaatcttctgaaattccacgaggcctctgctgaaatc
cttccccatctcaaagacgacgaggaaaagcgaccttcaactactgtacctgcgattgtg
ccccaattgttggttggtggcacaacaactaccgcacaagatctgaggttcttccttcga
cacagtcccaacgttcttatttcctcgcctggtcgacttgtcgaactcctgtcttcgccc
cacgtccattgtccccaatcctcttttgaggtgctagttctcgatgaagccgaccgtctc
cttgatcttggcttcaagcctgatctgcaaaagatcctgtcgcatttgccgaaacaacga
agaaccggtctttttagcgccagtgtaagcgaagcagtcggagagatcattcgagttggt
ctgcgaaaccctgtcaagatcgaggtcaaggttaagatgaagggtggcggtattctcgag
gatagaaaaacgccagccagtcttcagatgacatatatggtcaagcccgccagccagaaa
cttcctgctcttgctgagcttttgcgacaactacctgtacgaccccaacggagtatcgtg
ttcttgtccacttgtgctgccgtcgactacttccagcatgtgctgcctctgatcctacct
gagggttttgcgctggtacccttacatggaaagcatgcatctaaagtgcgagagaagaat
ttcaacaaattcctcaactctgtttctcctacgatattacttactaccgatctggctgct
cgtggtctagatattcctcaggttgacctggtcgttcaaatcgatgctccttcagacccc
aaggtctttattcatcgcagcgggcgagctggtcgtgccggccgaaaaggattggcggtt
gtgatgttgcaccctgggagagaagaagactatgttcagtttttggagattcgcaaaaca
ccaatcgcaccattggaaaagccttccatcaccatatcagaggatgatactgccgaagct
acaaagaagataagggacctcgtgttaaccgacaggggcctgttcgataaggcccaaaag
gcgttcgtgagctgggcccgaagttatggtgctcatcaggccacatctatcttccgtgca
tctgatctcgattgggctgatctcggtaacgcatggggattgctacgtatgcctcgtatg
cctgaactcaaaggttggacaggcgacaagatgtgcggtcttgagatcgactgggacaac
tacgcttacaaggaaaagactcgtgaacagcagcgaaaggcggctctcgacgaagagaaa
tctggtgtaaagaagcaagaaaagagcgaggagatcaaacgtaagcgcaagaacaacgag
gcttggagcgctaagcatgagaaggaagatgagcgagtggagcgaagggagaagcgacgt
aagcgtcgtgaggctgaagcgacatccaagatgacggatgacgaaaaggtcaaacagatg
gagctgaacgatctgatcgctgaagtccggagacaaaatcgcgaaaaggctgctgcggag
gctgcggaggccaagcaaggaaacgacgacgagtttaaagggttcgacgattag
>Fp76
atgactactgaaaaacccaagaaaagaagcctcagagcttgggatactctcaatcctcct
ctttcagaatggattcgagatgctgtcgcaactatgggcttcgaccagatgacgcccgtc
caagctgcaacactgccacatttcatgggaaacaaagacgttgtagtcgaggctgtcact
ggtagtggaaaaacccttgccttcctcattcctctcgttcaaaaacttctccgacttagc
gaacctacaaaaaagcatcacgtcgccgctataattgtgtctcctacgcgagaactggct
gctcagatccacactgttcttctcaatcttctgaaattccacgaggcctctgctgaaatc
cttccccatctcaaagacgacgaggaaaagcgaccttcaactactgtacctgcgattgtg
ccccaattgttggttggtggcacaacaactaccgcacaagatctgaggttcttccttcga
cacagtcccaacgttcttatttcctcgcctggtcgacttgtcgaactcctgtcttcgccc
cacgtccattgtccccaatcctcttttgaggtgctagttctcgatgaagccgaccgtctc
cttgatcttggcttcaagcctgatctgcaaaagatcctgtcgcatttgccgaaacaacga
agaaccggtctttttagcgccagtgtaagcgaagcagtcggagagatcattcgagttggt
ctgcgaaaccctgtcaagatcgaggtcaaggttaagatgaagggtggcggtattctcgag
gatagaaaaacgccagccagtcttcagatgacatatatggtcaagcccgccagccagaaa
cttcctgctcttgctgagcttttgcgacaactacctgtacgaccccaacggagtatcgtg
ttcttgtccacttgtgctgccgtcgactacttccagcatgtgctgcctctgatcctacct
gagggttttgcgctggtacccttacatggaaagcatgcatctaaagtgcgagagaagaat
ttcaacaaattcctcaactctgtttctcctacgatattacttactaccgatctggctgct
cgtggtctagatattcctcaggttgacctggtcgttcaaatcgatgctccttcagacccc
aaggtctttattcatcgcagcgggcgagctggtcgtgccggccgaaaaggattggcggtt
gtgatgttgcaccctgggagagaagaagactatgttcagtttttggagattcgcaaaaca
ccaatcgcaccattggaaaagccttccatcaccatatcagaggatgatactgccgaagct
acaaagaagataagggacctcgtgttaaccgacaggggcctgttcgataaggcccaaaag
gcgttcgtgagctgggcccgaagttatggtgctcatcaggccacatctatcttccgtgca
tctgatctcgattgggctgatctcggtaacgcatggggattgctacgtatgcctcgtatg
cctgaactcaaaggttggacaggcgacaagatgtgcggtcttgagatcgactgggacaac
tacgcttacaaggaaaagactcgtgaacagcagcgaaaggcggctctcgacgaagagaaa
tctggtgtaaagaagcaagaaaagagcgaggagatcaaacgtaagcgcaagaacaacgag
gcttggagcgctaagcatgagaaggaagatgagcgagtggagcgaagggagaagcgacgt
aagcgtcgtgaggctgaagcgacatccaagatgacggatgacgaaaaggtcaaacagatg
gagctgaacgatctgatcgctgaagtccggagacaaaatcgcgaaaaggctgctgcggag
gctgcggaggccaagcaaggaaacgacgacgagtttaaagggttcgacgattag
>Fp78
atgactactgaaaaacccaagaaaagaagcctcagagcttgggatactctcaatcctcct
ctttcagaatggattcgagatgctgtcgcaactatgggcttcgaccagatgacgcccgtc
caagctgcaacactgccacatttcatgggaaacaaagacgttgtagtcgaggctgtcact
ggtagtggaaaaacccttgccttcctcattcctctcgttcaaaaacttctccgacttagc
gaacctacgaaaaagcatcacgtcgccgctataattgtgtctcctacgcgagaattggct
gctcagatccacactgttcttctcaatcttctgaaattccacgaggcctctgctgaaatc
cttccccatctcaaagacgacgaggaaaagcgaccttcaactactgtacctgcgattgtg
ccccaattgttggttggtggcacaacaactaccgcacaagatctgaggttcttccttcga
cacagtcccaacgttcttatttcctcgcctggtcgacttgtcgaactcctgtcttcgccc
cacgtccattgtccccaatcctcttttgaggtgctagttctcgatgaagccgaccgtctc
cttgatcttggcttcaagcctgatctgcaaaagatcctgtcgcatttgccgaaacaacga
agaaccggtctttttagcgccagtgtaagcgaagcagtcggagagatcattcgagttggt
ctgcgaaaccctgtcaagatcgaggtcaaggttaagatgaagggtggcggtattctcgag
gatagaaaaacgccagccagtcttcagatgacatatatggtcaagccagccagccagaaa
cttcctgctcttgctgagcttttgcgacaactacctgtacgaccccaacggagtattgtg
ttcttgtccacttgtgctgccgtcgactacttccagcatgtgctgcctctgatcctacct
gagggttttgcgctggtacccttacatggaaagcatgcatctaaagtgcgagagaagaat
ttcaacaaattcctcaactctgtttctcctacgatattacttactaccgatctggctgct
cgtggtctagatattcctcaggttgacctggtcgttcaaatcgatgctccttcagacccc
aaggtctttattcatcgcagcggacgagctggtcgtgccggccgaaaaggattggcggtt
gtgatgttgcaccctgggagagaagaagactatgttcagtttttggagattcgcaaaaca
ccaatcgcaccattggaaaagccttccatcaccatatcagaggatgatactgccgaagct
acaaagaagataagggacctcgtgttaaccgacaggggcctgttcgataaggcccaaaag
gcgttcgtgagctgggcccgaagttatggtgctcatcaggccacatctatcttccgtgca
tctgatctcgattgggctgatctcggtaacgcatggggattgctacgtatgcctcgtatg
cctgaactcaaaggttggacaggcgacaagatgtgcggtcttgagatcgactgggacaac
tacgcttacaaggaaaagactcgtgaacagcagcgaaaggcggctctcgacgaagagaaa
tctggtgtaaagaagcaagaaaagagcgaggagatcaaacgtaagcgcaagaacaacgag
gcttggagcgctaagcatgagaaggaagatgagcgagtggagcgaagggagaagcgacgt
aagcgtcgtgaggctgaagcgacatccaagatgacggatgacgaaaaggtcaaacagatg
gagctgaacgatctgatcgctgaagtccggagacaaaatcgcgaaaaggctgctgcggag
gctgcggaggccaagcaaggaaaggacgacgagtttaaagggttcgacgattag
>Fp81
atgactactgaaaaacccaagaaaagaagcctcagagcttgggatactctcaatcctcct
ctttcagaatggattcgagatgctgtcgcaactatgggcttcgaccagatgacgcccgtc
caagctgcaacactgccacatttcatgggaaacaaagacgttgtagtcgaggctgtcact
ggtagtggaaaaacccttgccttcctcattcctctcgttcaaaaacttctccgacttagc
gaacctacgaaaaagcatcacgtcgccgctataattgtgtctcctacgcgagaattggct
gctcagatccacactgttcttctcaatcttctgaaattccacgaggcctctgctgaaatc
cttccccatctcaaagacgacgaggaaaagcgaccttcaactactgtacctgcgattgtg
ccccaattgttggttggtggcacaacaactaccgcacaagatctgaggttcttccttcga
cacagtcccaacgttcttatttcctcgcctggtcgacttgtcgaactcctgtcttcgccc
cacgtccattgtccccaatcctcttttgaggtgctagttctcgatgaagccgaccgtctc
cttgatcttggcttcaagcctgatctgcaaaagatcctgtcgcatttgccgaaacaacga
agaaccggtctttttagcgccagtgtaagcgaagcagtcggagagatcattcgagttggt
ctgcgaaaccctgtcaagatcgaggtcaaggttaagatgaagggtggcggtattctcgag
gatagaaaaacgccagccagtcttcagatgacatatatggtcaagccagccagccagaaa
cttcctgctcttgctgagcttttgcgacaactacctgtacgaccccaacggagtattgtg
ttcttgtccacttgtgctgccgtcgactacttccagcatgtgctgcctctgatcctacct
gagggttttgcgctggtacccttacatggaaagcatgcatctaaagtgcgagagaagaat
ttcaacaaattcctcaactctgtttctcctacgatattacttactaccgatctggctgct
cgtggtctagatattcctcaggttgacctggtcgttcaaatcgatgctccttcagacccc
aaggtctttattcatcgcagcggacgagctggtcgtgccggccgaaaaggattggcggtt
gtgatgttgcaccctgggagagaagaagactatgttcagtttttggagattcgcaaaaca
ccaatcgcaccattggaaaagccttccatcaccatatcagaggatgatactgccgaagct
acaaagaagataagggacctcgtgttaaccgacaggggcctgttcgataaggcccaaaag
gcgttcgtgagctgggcccgaagttatggtgctcatcaggccacatctatcttccgtgca
tctgatctcgattgggctgatctcggtaacgcatggggattgctacgtatgcctcgtatg
cctgaactcaaaggttggacaggcgacaagatgtgcggtcttgagatcgactgggacaac
tacgcttacaaggaaaagactcgtgaacagcagcgaaaggcggctctcgacgaagagaaa
tctggtgtaaagaagcaagaaaagagcgaggagatcaaacgtaagcgcaagaacaacgag
gcttggagcgctaagcatgagaaggaagatgagcgagtggagcgaagggagaagcgacgt
aagcgtcgtgaggctgaagcgacatccaagatgacggatgacgaaaaggtcaaacagatg
gagctgaacgatctgatcgctgaagtccggagacaaaatcgcgaaaaggctgctgcggag
gctgcggaggccaagcaaggaaaggacgacgagtttaaagggc---atacgtag
>Fp84
atgactactgaaaaacccaagaaaagaagcctcagagcttgggatactctcaatcctcct
ctttcagaatggattcgagatgctgtcgcaactatgggcttcgaccagatgacgcccgtc
caagctgcaacactgccacatttcatgggaaacaaagacgttgtagtcgaggctgtcact
ggtagtggaaaaacccttgccttcctcattcctctcgttcaaaaacttctccgacttagc
gaacctacgaaaaagcatcacgtcgccgctataattgtgtctcctacgcgagaattggct
gctcagatccacactgttcttctcaatcttctgaaattccacgaggcctctgctgaaatc
cttccccatctcaaagacgacgaggaaaagcgaccttcaactactgtacctgcgattgtg
ccccaattgttggttggtggcacaacaactaccgcacaagatctgaggttcttccttcga
cacagtcccaacgttcttatttcctcgcctggtcgacttgtcgaactcctgtcttcgccc
cacgtccattgtccccaatcctcttttgaggtgctagttctcgatgaagccgaccgtctc
cttgatcttggcttcaagcctgatctgcaaaagatcctgtcgcatttgccgaaacaacga
agaaccggtctttttagcgccagtgtaagcgaagcagtcggagagatcattcgagttggt
ctgcgaaaccctgtcaagatcgaggtcaaggttaagatgaagggtggcggtattctcgag
gatagaaaaacgccagccagtcttcagatgacatatatggtcaagccagccagccagaaa
cttcctgctcttgctgagcttttgcgacaactacctgtacgaccccaacggagtattgtg
ttcttgtccacttgtgctgccgtcgactacttccagcatgtgctgcctctgatcctacct
gagggttttgcgctggtacccttacatggaaagcatgcatctaaagtgcgagagaagaat
ttcaacaaattcctcaactctgtttctcctacgatattacttactaccgatctggctgct
cgtggtctagatattcctcaggttgacctggtcgttcaaatcgatgctccttcagacccc
aaggtctttattcatcgcagcggacgagctggtcgtgccggccgaaaaggattggcggtt
gtgatgttgcaccctgggagagaagaagactatgttcagtttttggagattcgcaaaaca
ccaatcgcaccattggaaaagccttccatcaccatatcagaggatgatactgccgaagct
acaaagaagataagggacctcgtgttaaccgacaggggcctgttcgataaggcccaaaag
gcgttcgtgagctgggcccgaagttatggtgctcatcaggccacatctatcttccgtgca
tctgatctcgattgggctgatctcggtaacgcatggggattgctacgtatgcctcgtatg
cctgaactcaaaggttggacaggcgacaagatgtgcggtcttgagatcgactgggacaac
tacgcttacaaggaaaagactcgtgaacagcagcgaaaggcggctctcgacgaagagaaa
tctggtgtaaagaagcaagaaaagagcgaggagatcaaacgtaagcgcaagaacaacgag
gcttggagcgctaagcatgagaaggaagatgagcgagtggagcgaagggagaagcgacgt
aagcgtcgtgaggctgaagcgacatccaagatgacggatgacgaaaaggtcaaacagatg
gagctgaacgatctgatcgctgaagtccggagacaaaatcgcgaaaaggctgctgcggag
gctgcggaggccaagcaaggaaaggacgacgagtttaaagggttcgacgattag
>Fp86
atgactactgaaaaacccaagaaaagaagcctcagagcttgggatactctcaatcctcct
ctttcagaatggattcgagatgctgtcgcaactatgggcttcgaccagatgacgcccgtc
caagctgcaacactgccacatttcatgggaaacaaagacgttgtagtcgaggctgtcact
ggtagtggaaaaacccttgccttcctcattcctctcgttcaaaaacttctccgacttagc
gaacctacgaaaaagcatcacgtcgccgctataattgtgtctcctacgcgagaattggct
gctcagatccacactgttcttctcaatcttctgaaattccacgaggcctctgctgaaatc
cttccccatctcaaagacgacgaggaaaagcgaccttcaactactgtacctgcgattgtg
ccccaattgttggttggtggcacaacaactaccgcacaagatctgaggttcttccttcga
cacagtcccaacgttcttatttcctcgcctggtcgacttgtcgaactcctgtcttcgccc
cacgtccattgtccccaatcctcttttgaggtgctagttctcgatgaagccgaccgtctc
cttgatcttggcttcaagcctgatctgcaaaagatcctgtcgcatttgccgaaacaacga
agaaccggtctttttagcgccagtgtaagcgaagcagtcggagagatcattcgagttggt
ctgcgaaaccctgtcaagatcgaggtcaaggttaagatgaagggtggcggtattctcgag
gatagaaaaacgccagccagtcttcagatgacatatatggtcaagccagccagccagaaa
cttcctgctcttgctgagcttttgcgacaactacctgtacgaccccaacggagtattgtg
ttcttgtccacttgtgctgccgtcgactacttccagcatgtgctgcctctgatcctacct
gagggttttgcgctggtacccttacatggaaagcatgcatctaaagtgcgagagaagaat
ttcaacaaattcctcaactctgtttctcctacgatattacttactaccgatctggctgct
cgtggtctagatattcctcaggttgacctggtcgttcaaatcgatgctccttcagacccc
aaggtctttattcatcgcagcggacgagctggtcgtgccggccgaaaaggattggcggtt
gtgatgttgcaccctgggagagaagaagactatgttcagtttttggagattcgcaaaaca
ccaatcgcaccattggaaaagccttccatcaccatatcagaggatgatactgccgaagct
acaaagaagataagggacctcgtgttaaccgacaggggcctgttcgataaggcccaaaag
gcgttcgtgagctgggcccgaagttatggtgctcatcaggccacatctatcttccgtgca
tctgatctcgattgggctgatctcggtaacgcatggggattgctacgtatgcctcgtatg
cctgaactcaaaggttggacaggcgacaagatgtgcggtcttgagatcgactgggacaac
tacgcttacaaggaaaagactcgtgaacagcagcgaaaggcggctctcgacgaagagaaa
tctggtgtaaagaagcaagaaaagagcgaggagatcaaacgtaagcgcaagaacaacgag
gcttggagcgctaagcatgagaaggaagatgagcgagtggagcgaagggagaagcgacgt
aagcgtcgtgaggctgaagcgacatccaagatgacggatgacgaaaaggtcaaacagatg
gagctgaacgatctgatcgctgaagtccggagacaaaatcgcgaaaaggctgctgcggag
gctgcggaggccaagcaaggaaaggacgacgagtttaaagggttcgacgattag
>Fvenenatum.busco
atggctaccgaaaagactaagaagagaagccccagagcttgggataatctcaatcctcct
ctttcagaatggattcgagatgctgtcgcaactatgggcttcgaccagatgacgcccgtt
caagctgcaacaatgccacatttcatgggaaacaaagatgttgtagtcgaggctgtcact
ggtagtggaaaaacccttgccttcctcattccgctcgttcaaaaacttctccgacttagc
gaacctacgaaaaagcatcacgtcgccgctataattgtatctcctacgcgagaattggct
gctcagatccatactgttcttctcaacctcttgaagttccaagaggcctctgccgaaatc
cttccccatctcaaagacgacgaggaaaagcgtccttcaactactgtacctgcgattgtg
ccccaattgttggttggtggtacaacgactaccgcacaagacctcaggtttttcattcgg
cacagtcccaacgttcttatttcctcgcctggtcgactcgtcgagctcctatcttcgcct
cacgtccattgtccccaatcctcttttgaggtgctcgtcctcgatgaagccgaccgtctc
cttgatcttggcttcaagcctgaccttcaaaagatcctgtcgcatttgccgaaacagcga
agaactggtctcttcagcgctagtgtaagcgaagctgttggggagattattcgagttggc
ctgcgaaaccctgtcaagatcgaggtcaaggttaagatgaagggcggtggtattctcgag
gacagaaaaacgccagccagtcttcagatgacatatatggttaaacctgccagccagaaa
cttcctgctcttgctgagcttttgcgacaactacctgtacgaccccaacggagtatcgtg
ttcctgtccacttgcgccgccgtcgactacttccagcatgttctgcctctgatactacct
gagggttttgcgctggtacccttgcacggaaagcatgcatctaaagtacgagaaaagaac
ttcaacaaattcctcaactctgtttctcctacgatattacttactaccgatctggctgcc
cgtggtctggatattcctcaagttgacctggttgttcaaatcgatgcaccttcagatccc
aaggtctttattcatcgcagcggacgagctggtcgcgccggccgaaaaggattggcggtg
gtgatgttgcaccctggaagggaagaagactacgttcagtttctggagatccgcaaaaca
ccaatcgtaccattggaaaaacctgccatcaccacatcagaggatgatgccgtcgaagct
gccaagaagatgagagatctcgtattaaccgacaggggtctgttcgacaaggctcaaaag
gcattcgtgagctgggctcgaagttatggcgctcaccaggctacgtctatcttccgtgcg
gctgatctcgactgggctgatctcggcaatgcgtggggattgctacgtatgcctcgaatg
cctgaacttaagggctggacaggcgacaagatgtgtggtcttgagatcgactgggacaac
tacgcttacaaggagaagactcgcgaacaacagcgaaaggctactcttgaggaggagaag
tctggcgcaaagaagcaagataagagtgaggagattaaacgtaagcggaagaacaacgag
gcttggagcgctaagcatgagaaggaagacgagcgagtggagcgaagggagaagcgacgc
aagcgtcgtgaggctgaagcaacatccaagatgactgatgacgaaaaggtcaagcagacg
gagctgaacgatctgatcgctgaggttcggagacaaactcgtgaaaaggctgctgctgag
gctgcggcagccaaggaaggaaaagacgatgagtttaaaggat---atatttaa
