# Supplementary material for: Apicidin biosynthesis is linked to accessory chromosomes in Fusarium poae isolates
Source: BMC Genomics. 2021 Aug 4;22:591. doi: 10.1186/s12864-021-07617-y (PMC8340494; doi:10.1186/s12864-021-07617-y)
Supplement: Supplementary file 17 — Additional file 17. Compressed folder containing alignments for each of the 4141 orthologs used in BUSCO analysis. [file 12864_2021_7617_MOESM17_ESM.zip › Fven2_nt_MAFFT/16289at5125_nt.mafft.fasta]

>Fp105
atggcgaaccatcacgcgtcgccaaccatgatgcaaatgcagcagcatcaaggccaggtg
cctccaccaccacctcctcctccgcctggagtccagcccgcacactttgcgccgtcacat
cagatcgctgctatgaatgaggctgtttggttgcagatagggagctactccgaagtcctg
cgcaacccagacgaggccatgcaggcttacgaacgcgcgcttcaggccaacccgaattcg
acacaagccatgaacgcaattggtgttttgctcaagggtcgcgaagctttcgagaaggca
ttagaattcttccgcgccatcgtgcagctggatcagaacaatggcgaagcctggggcaat
ctaggacactgttacttgatgacagaaaatctgcaaaaggcctacgacgcataccaacag
gcattggtaaacctgagggaccccaaggaccccatgctttggtatggcatcggcatattg
tatgaccgctacggaagttatgattacgctgaggaggccttctctcaagtcatgaacatc
cagcccgacttcgaaaaggccaacgagatttacttccgactcggcataatatacaagcaa
cagaataagtggaatcaaagtctagactgttttaaatacatcgtcaactctcctcccgga
cctttgactcaagaggacatttggtttcaaattggccacgtccatgaacaacaaaaagat
ttcgatagtgccaaggcggcctatcagcgtgtgctggaccactccccgaatcatgccaag
gttcttcaacagcttggatggctacatcaccagcaaagtaacacgtatgagagccaagat
cgcgcaattcagtacctggagaaatcagtcaatgcagataatcaggatgcgcagagttgg
tatctcctaggtcgatgctacatgtctcaacaaaagtatcctaaagcctacgaggcatac
cagcaagccgtatacagagatggaaagaacccaacattttggtgctccatcggtgtactg
tactaccagatcaaccagtacagagatgctctcgacgcttattccagggctataagactg
aacccttacatctctgaggtctggtatgatctgggaacattgtatgagagctgcaacaac
caaatcgccgatgctttggatgcctaccaacgagcagctgagcttgatcctaacaaccct
cacatcaaggcaagactacagcttcttcgctctggtggcacaaacggaggccctccccct
gctgctccccaacccgctgatgttcaccctcaagcttaccaggcggctggccccgttggt
cctcaatggggaggatcaacccaacagccaccggctgctgg---accaccaccaccacca
cagggcccaggagagaactgggcaggcagactctccaacatcaaccctccgcctcagcca
ccaaacccctatgaagcccgaggtggtgaacaattccgtggaggaccagcaccaccattg
cgacaaccaagccctcaacaagagcagcttcgccaaccttacaacgatcctagtcgaggc
ggcccacgccgtggccaaacaccccctccccctcctggccatcagtactcccaaccgcct
catgccccccctcaggctcaaccttctgctccaccctcggagcgccgcgtcgcgaaccct
agttgggttggagcagcaccctcagcatcggcatcggcacctccgtcgaacaacatcaac
ggtcctaacggtatggcgcctttccgacctaccaacagccctcgcccagatggccgaccc
gtccacgacaaccgcatgccttctcccaagtcagcatatccccagcatcaagcacctcca
ctatacaatcagcaccccgagatgtctacccccggtaacgagaatggacccccaggacct
gccggcccgcctgg---tccaccaccacctccgcctgctgtggctgaggctgccatgcag
aggatggatgacaggccgccctcagttggacccaagaggatgcgagaatgggaggaggaa
tctactgccaagaagcaggccaacgaagagaaccgggttcgccttgatgacgtccgtcac
cgaagaatgtcttcacctcctcgtgattaccgccgcaactcgtctgaagcccgacgtcct
gaggatgctcgccggcctgaagagtcacgtcgtgaagagcctcgccgacccgaatcagct
cctcgccatgcccccgagagttaccatccttccgatgctgctcatcaccctcccagccat
gcttctggtcctagccatctacctccaatgcagcaaggacctcctactcctatgtccggg
gtcgttcacgagaagcctccagttgtggcaactcccaaggaggagcgcccacctagtctt
gagcatgcccctcctgttcgtgcagcccctgcttctgagcccgaaagagcagctaggaag
atggaagttgatgaggactacgacgacagtggagaggatgaaaagaaaaccactaccatc
gttaccaatggctctgctcctggctctgcagctggagacgctaagacatcaactcctgct
aacgctggtgtaaacggaatttccgccgctccaaaagttgaatga
>Fp108
atggcgaaccatcacgcgtcgccaaccatgatgcaaatgcagcagcatcaaggccaggtg
cctccaccaccacctcctcctccgcctggagtccagcccgcacactttgcgccgtcacat
cagatcgctgctatgaatgaggctgtttggttgcagatagggagctactccgaagtcctg
cgcaacccagacgaggccatgcaggcttacgaacgcgcgcttcaggccaacccgaattcg
acacaagccatgaacgcaattggtgttttgctcaagggtcgcgaagctttcgagaaggca
ttagaattcttccgcgccatcgtgcagctggatcagaacaatggcgaagcctggggcaat
ctaggacactgttacttgatgacagaaaatctgcaaaaggcctacgacgcataccaacag
gcattggtaaacctgagggaccccaaggaccccatgctttggtatggcatcggcatattg
tatgaccgctacggaagttatgattacgctgaggaggccttctctcaagtcatgaacatc
cagcccgacttcgaaaaggccaacgagatttacttccgactcggcataatatacaagcaa
cagaataagtggaatcaaagtctagactgttttaaatacatcgtcaactctcctcccgga
cctttgactcaagaggacatttggtttcaaattggccacgtccatgaacaacaaaaagat
ttcgatagtgccaaggcggcctatcagcgtgtgctggaccactccccgaatcatgccaag
gttcttcaacagcttggatggctacatcaccagcaaagtaacacgtatgagagccaagat
cgcgcaattcagtacctggagaaatcagtcaatgcagataatcaggatgcgcagagttgg
tatctcctaggtcgatgctacatgtctcaacaaaagtatcctaaagcctacgaggcatac
cagcaagccgtatacagagatggaaagaacccaacattttggtgctccatcggtgtactg
tactaccagatcaaccagtacagagatgctctcgacgcttattccagggctataagactg
aacccttacatctctgaggtctggtatgatctgggaacattgtatgagagctgcaacaac
caaatcgccgatgctttggatgcctaccaacgagcagctgagcttgatcctaacaaccct
cacatcaaggcaagactacagcttcttcgctctggtggcacaaacggaggccctccccct
gctgctccccaacccgctgatgttcaccctcaagcttaccaggcggctggccccgttggt
cctcaatggggaggatcaacccaacagccaccggctgctgg---accaccaccaccacca
cagggcccaggagagaactgggcaggcagactctccaacatcaaccctccgcctcagcca
ccaaacccctatgaagcccgaggtggtgaacaattccgtggaggaccagcaccaccattg
cgacaaccaagccctcaacaagagcagcttcgccaaccttacaacgatcctagtcgaggc
ggcccacgccgtggccaaacaccccctccccctcctggccatcagtactcccaaccgcct
catgccccccctcaggctcaaccttctgctccaccctcggagcgccgcgtcgcgaaccct
agttgggttggagcagcaccctcagcatcggcatcggcacctccgtcgaacaacatcaac
ggtcctaacggtatggcgcctttccgacctaccaacagccctcgcccagatggccgaccc
gtccacgacaaccgcatgccttctcccaagtcagcatatccccagcatcaagcacctcca
ctatacaatcagcaccccgagatgtctacccccggtaacgagaatggacccccaggacct
gccggcccgcctgg---tccaccaccacctccgcctgctgtggctgaggctgccatgcag
aggatggatgacaggccgccctcagttggacccaagaggatgcgagaatgggaggaggaa
tctactgccaagaagcaggccaacgaagagaaccgggttcgccttgatgacgtccgtcac
cgaagaatgtcttcacctcctcgtgattaccgccgcaactcgtctgaagcccgacgtcct
gaggatgctcgccggcctgaagagtcacgtcgtgaagagcctcgccgacccgaatcagct
cctcgccatgcccccgagagttaccatccttccgatgctgctcatcaccctcccagccat
gcttctggtcctagccatctacctccaatgcagcaaggacctcctactcctatgtccggg
gtcgttcacgagaagcctccagttgtggcaactcccaaggaggagcgcccacctagtctt
gagcatgcccctcctgttcgtgcagcccctgcttctgagcccgaaagagcagctaggaag
atggaagttgatgaggactacgacgacagtggagaggatgaaaagaaaaccactaccatc
gttaccaatggctctgctcctggctctgcagctggagacgctaagacatcaactcctgct
aacgctggtgtaaacggaatttccgccgctccaaaagttgaatga
>Fp118
atggcgaaccatcacgcgtcgccaaccatgatgcaaatgcagcagcatcaaggccaggtg
cctccaccaccacctcctcctccgcctggagtccagcccgcacactttgcgccgtcacat
cagatcgctgctatgaatgaggctgtttggttgcagatagggagctactccgaagtcctg
cgcaacccagacgaggccatgcaggcttacgaacgcgcgcttcaggccaacccgaattcg
acacaagccatgaacgcaattggtgttttgctcaagggtcgcgaagctttcgagaaggca
ttagaattcttccgcgccatcgtgcagctggatcagaacaatggcgaagcctggggcaat
ctaggacactgttacttgatgacagaaaatctgcaaaaggcctacgacgcataccaacag
gcattggtaaacctgagggatcccaaggaccccatgctttggtatggcatcggcatattg
tatgaccgctacggaagttatgattacgctgaggaggccttctctcaagtcatgaacatc
cagcccgacttcgaaaaggccaacgagatttacttccgactcggcataatatacaagcaa
cagaataagtggaatcaaagtctagactgttttaaatacatcgtcaactctcctcccgga
cctttgactcaagaggacatttggtttcaaattggccacgtccatgaacaacaaaaagat
ttcgatagtgccaaggcggcctatcagcgtgtgctggaccactccccgaatcatgccaag
gttcttcaacagcttggatggctacatcaccagcaaagtaacacgtatgagagccaagat
cgcgcaattcagtacctggagaaatcagtcaatgcagataatcaggatgcgcagagttgg
tatctcctaggtcgatgctacatgtctcaacaaaagtatcctaaagcctacgaggcatac
cagcaagccgtatacagagatggaaagaacccaacattttggtgctccatcggtgtactg
tactaccagatcaaccagtacagagatgctctcgacgcttattccagggctataagactg
aacccttacatctctgaggtctggtatgatctgggaacattgtatgagagctgcaacaac
caaatcgccgatgctttggatgcctaccaacgagcagctgagcttgatcctaacaaccct
cacatcaaggcaagactacagcttcttcgctctggtggcacaaacggaggccctccccct
gctgctccccaacccgctgatgttcaccctcaagcttaccaggcggctggccccgttggt
cctcaatggggaggatcaacccaacagccaccggctgctggaccaccaccaccaccacca
cagggcccaggagagaactgggcaggcagactctccaacatcaaccctccgcctcagcca
ccaaacccctatgaagcccgaggtggtgaacaattccgtggaggaccagcaccaccattg
cgacaaccaagccctcaacaagagcagcttcgccaaccttacaacgatcctagtcgaggc
ggcccacgccgtggccaaacaccccctccccctcctggccatcagtactcccaaccgcct
catgccccccctcaggctcaaccttctgctccaccctcggagcgccgcgtcgcgaaccct
agttgggttggagcagcaccctcagcatcggcatcggcacctccgtcgaacaacatcaac
ggtcctaacggtatggcgcctttccgacctaccaacagccctcgcccagatggccgaccc
gtccacgacaaccgcatgccttctcccaagtcagcatatccccagcatcaagcacctcca
ctatacaatcagcaccccgagatgtctacccccggtaacgagaatggacccccaggacct
gccggcccgcctgg---tccaccaccacctccgcctgctgtggctgaggctgccatgcag
aggatggatgacaggccgccctcagttggacccaagaggatgcgagaatgggaggaggaa
tctactgccaagaagcaggccaacgaagagaaccgggttcgccttgatgacgtccgtcac
cgaagaatgtcttcacctcctcgtgattaccgccgcaactcgtctgaagcccgacgtcct
gaggatgctcgccggcctgaagagtcacgtcgtgaagagcctcgccgacccgaatcagct
cctcgccatgcccccgagagttaccatccttccgatgctgctcatcaccctcccagccat
gcttctggtcctagccatctacctccaatgcagcaaggacctcctactcctatgtccggg
gtcgttcacgagaagcctccagttgtggcaactcccaaggaggagcgcccacctagtctt
gagcatgcccctcctgttcgtgcagcccctgcttctgagcccgaaagagcagctaggaag
atggaagttgatgaggactacgacgacagtggagaggatgaaaagaaaaccactaccatc
gttaccaatggctctgctcctggctctgcagctggagacgctaagacatcaactcctgct
aacgctggtgtaaacggaatttccgccgctccaaaagttgaatga
>Fp122
atggcgaaccatcacgcgtcgccaaccatgatgcaaatgcagcagcatcaaggccaggtg
cctccaccaccacctcctcctccgcctggagtccagcccgcacactttgcgccgtcacat
cagatcgctgctatgaatgaggctgtttggttgcagatagggagctactccgaagtcctg
cgcaccccagacgaggccatgcaggcttacgaacgcgcgcttcaggccaacccgaattcg
acacaagccatgaacgcaattggtgttttgctcaagggtcgcgaagctttcgagaaggca
ttagaattcttccgcgccatcgtgcagctggatcagaacaatggcgaagcctggggcaat
ctaggacactgttacttgatgacagaaaatctgcaaaaggcctacgacgcataccaacag
gcattggtaaacctgagggaccccaaggaccccatgctttggtatggcatcggcatattg
tatgaccgctacggaagttatgattacgctgaggaggccttctctcaagtcatgaacatc
cagcccgacttcgaaaaggccaacgagatttacttccgactcggcataatatacaagcaa
cagaataagtggaatcaaagtctagactgttttaaatacatcgtcaactctcctcccgga
cctttgactcaagaggacatttggtttcaaattggccacgtccatgaacaacaaaaagat
ttcgatagtgccaaggcggcctatcagcgtgtgctggaccactccccgaatcatgccaag
gttcttcaacagcttggatggctacatcaccagcaaagtaacacgtatgagagccaagat
cgcgcaattcagtacctggagaaatcagtcaatgcagataatcaggatgcgcagagttgg
tatctcctaggtcgatgctacatgtctcaacaaaagtatcctaaagcctacgaggcatac
cagcaagccgtatacagagatggaaagaacccaacattttggtgctccatcggtgtactg
tactaccagatcaaccagtacagagatgctctcgacgcttattccagggctataagactg
aacccttacatctctgaggtctggtatgatctgggaacattgtatgagagctgcaacaac
caaatcgccgatgctttggatgcctaccaacgagcagctgagcttgatcctaacaaccct
cacatcaaggcaagactacagcttcttcgctctggtggcacaaacggaggccctccccct
gctgctccccaacccgctgatgttcaccctcaagcttaccaggcggctggccccgttggt
cctcaatggggaggatcaacccaacagccaccggctgctgg---accaccaccaccacca
cagggcccaggagagaactgggcaggcagactctccaacatcaaccctccgcctcagcca
ccaaacccctatgaagcccgaggtggtgaacaattccgtggaggaccagcaccaccattg
cgacaaccaagccctcaacaagagcagcttcgccaaccttacaacgatcctagtcgaggc
ggcccacgccgtggccaaacaccccctccccctcctggccatcagtactcccaaccgcct
catgccccccctcaggctcaaccttctgctccaccctcggagcgccgcgtcgcgaaccct
agttgggttggagcagcaccctcagcatcggcatcggcacctccgtcgaacaacatcaac
ggtcctaacggtatggcgcctttccgacctaccaacagccctcgcccagatggccgaccc
gtccacgacaaccgcatgccttctcccaagtcagcatatccccagcatcaagcacctcca
ctatacaatcagcaccccgagatgtctacccccggtaacgagaatggacccccaggacct
gccggcccgcctgg---tccaccaccacctccgcctgctgtggctgaggctgccatgcag
aggatggatgacaggccgccctcagttggacccaagaggatgcgagaatgggaggaggaa
tctactgccaagaagcaggccaacgaagagaaccgggttcgccttgatgacgtccgtcac
cgaagaatgtcttcacctcctcgtgattaccgccgcaactcgtctgaagcccgacgtcct
gaggatgctcgccggcctgaagagtcacgtcgtgaagagcctcgccgacccgaatcagct
cctcgccatgcccccgagagttaccatccttccgatgctgctcatcaccctcccagccat
gcttctggtcctagccatctacctccaatgcagcaaggacctcctactcctatgtccggg
gtcgttcacgagaagcctccagttgtggcaactcccaaggaggagcgcccacctagtctt
gagcatgcccctcctgttcgtgcagcccctgcttctgagcccgaaagagcagctaggaag
atggaagttgatgaggactacgacgacagtggagaggatgaaaagaaaaccactaccatc
gttaccaatggctctgctcctggctctgcagctggagacgctaagacatcaactcctgct
aacgctggtgtaaacggaatttccgccgctccaaaagttgaatga
>Fp125
atggcgaaccatcacgcgtcgccaaccatgatgcaaatgcagcagcatcaaggccaggtg
cctccaccaccacctcctcctccgcctggagtccagcccgcacactttgcgccgtcacat
cagatcgctgctatgaatgaggctgtttggttgcagatagggagctactccgaagtcctg
cgcaacccagacgaggccatgcaggcttacgaacgcgcgcttcaggccaacccgaattcg
acacaagccatgaacgcaattggtgttttgctcaagggtcgcgaagctttcgagaaggca
ttagaattcttccgcgccatcgtgcagctggatcagaacaatggcgaagcctggggcaat
ctaggacactgttacttgatgacagaaaatctgcaaaaggcctacgacgcataccaacag
gcattggtaaacctgagggaccccaaggaccccatgctttggtatggcatcggcatattg
tatgaccgctacggaagttatgattacgctgaggaggccttctctcaagtcatgaacatc
cagcccgacttcgaaaaggccaacgagatttacttccgactcggcataatatacaagcaa
cagaataagtggaatcaaagtctagactgttttaaatacatcgtcaactctcctcccgga
cctttgactcaagaggacatttggtttcaaattggccacgtccatgaacaacaaaaagat
ttcgatagtgccaaggcggcctatcagcgtgtgctggaccactccccgaatcatgccaag
gttcttcaacagcttggatggctacatcaccagcaaagtaacacgtatgagagccaagat
cgcgcaattcagtacctggagaaatcagtcaatgcagataatcaggatgcgcagagttgg
tatctcctaggtcgatgctacatgtctcaacaaaagtatcctaaagcctacgaggcatac
cagcaagccgtatacagagatggaaagaacccaacattttggtgctccatcggtgtactg
tactaccagatcaaccagtacagagatgctctcgacgcttattccagggctataagactg
aacccttacatctctgaggtctggtatgatctgggaacattgtatgagagctgcaacaac
caaatcgccgatgctttggatgcctaccaacgagcagctgagcttgatcctaacaaccct
cacatcaaggcaagactacagcttcttcgctctggtggcacaaacggaggccctccccct
gctgctccccaacccgctgatgttcaccctcaagcttaccaggcggctggccccgttggt
cctcaatggggaggatcaacccaacagccaccggctgctgg---accaccaccaccacca
cagggcccaggagagaactgggcaggcagactctccaacatcaaccctccgcctcagcca
ccaaacccctatgaagcccgaggtggtgaacaattccgtggaggaccagcaccaccattg
cgacaaccaagccctcaacaagagcagcttcgccaaccttacaacgatcctagtcgaggc
ggcccacgccgtggccaaacaccccctccccctcctggccatcagtactcccaaccgcct
catgccccccctcaggctcaaccttctgctccaccctcggagcgccgcgtcgcgaaccct
agttgggttggagcagcaccctcagcatcggcatcggcacctccgtcgaacaacatcaac
ggtcctaacggtatggcgcctttccgacctaccaacagccctcgcccagatggccgaccc
gtccacgacaaccgcatgccttctcccaagtcagcatatccccagcatcaagcacctcca
ctatacaatcagcaccccgagatgtctacccccggtaacgagaatggacccccaggacct
gccggcccgcctgg---tccaccaccacctccgcctgctgtggctgaggctgccatgcag
aggatggatgacaggccgccctcagttggacccaagaggatgcgagaatgggaggaggaa
tctactgccaagaagcaggccaacgaagagaaccgggttcgccttgatgacgtccgtcac
cgaagaatgtcttcacctcctcgtgattaccgccgcaactcgtctgaagcccgacgtcct
gaggatgctcgccggcctgaagagtcacgtcgtgaagagcctcgccgacccgaatcagct
cctcgccatgcccccgagagttaccatccttccgatgctgctcatcaccctcccagccat
gcttctggtcctagccatctacctccaatgcagcaaggacctcctactcctatgtccggg
gtcgttcacgagaagcctccagttgtggcaactcccaaggaggagcgcccacctagtctt
gagcatgcccctcctgttcgtgcagcccctgcttctgagcccgaaagagcagctaggaag
atggaagttgatgaggactacgacgacagtggagaggatgaaaagaaaaccactaccatc
gttaccaatggctctgctcctggctctgcagctggagacgctaagacatcaactcctgct
aacgctggtgtaaacggaatttccgccgctccaaaagttgaatga
>Fp13r
atggcgaaccatcacgcgtcgccaaccatgatgcaaatgcagcagcatcaaggccaggtg
cctccaccaccacctcctcctccgcctggagtccagcccgcacactttgcgccgtcacat
cagatcgctgctatgaatgaggctgtttggttgcagatagggagctactccgaagtcctg
cgcaacccagacgaggccatgcaggcttacgaacgcgcgcttcaggccaacccgaattcg
acacaagccatgaacgcaattggtgttttgctcaagggtcgcgaagctttcgagaaggca
ttagaattcttccgcgccatcgtgcagctggatcagaacaatggcgaagcctggggcaat
ctaggacactgttacttgatgacagaaaatctgcaaaaggcctacgacgcataccaacag
gcattggtaaacctgagggaccccaaggaccccatgctttggtatggcatcggcatattg
tatgaccgctacggaagttatgattacgctgaggaggccttctctcaagtcatgaacatc
cagcccgacttcgaaaaggccaacgagatttacttccgactcggcataatatacaagcaa
cagaataagtggaatcaaagtctagactgttttaaatacatcgtcaactctcctcccgga
cctttgactcaagaggacatttggtttcaaattggccacgtccatgaacaacaaaaagat
ttcgatagtgccaaggcggcctatcagcgtgtgctggaccactccccgaatcatgccaag
gttcttcaacagcttggatggctacatcaccagcaaagtaacacgtatgagagccaagat
cgcgcaattcagtacctggagaaatcagtcaatgcagataatcaggatgcgcagagttgg
tatctcctaggtcgatgctacatgtctcaacaaaagtatcctaaagcctacgaggcatac
cagcaagccgtatacagagatggaaagaacccaacattttggtgctccatcggtgtactg
tactaccagatcaaccagtacagagatgctctcgacgcttattccagggctataagactg
aacccttacatctctgaggtctggtatgatctgggaacattgtatgagagctgcaacaac
caaatcgccgatgctttggatgcctaccaacgagcagctgagcttgatcctaacaaccct
cacatcaaggcaagactacagcttcttcgctctggtggcacaaacggaggccctccccct
gctgctccccaacccgctgatgttcaccctcaagcttaccaggcggctggccccgttggt
cctcaatggggaggatcaacccaacagccaccggctgctgg---accaccaccaccacca
cagggcccaggagagaactgggcaggcagactctccaacatcaaccctccgcctcagcca
ccaaacccctatgaagcccgaggtggtgaacaattccgtggaggaccagcaccaccattg
cgacaaccaagccctcaacaagagcagcttcgccaaccttacaacgatcctagtcgaggc
ggcccacgccgtggccaaacaccccctccccctcctggccatcagtactcccaaccgcct
catgccccccctcaggctcaaccttctgctccaccctcggagcgccgcgtcgcgaaccct
agttgggttggagcagcaccctcagcatcggcatcggcacctccgtcgaacaacatcaac
ggtcctaacggtatggcgcctttccgacctaccaacagccctcgcccagatggccgaccc
gtccacgacaaccgcatgccttctcccaagtcagcatatccccagcatcaagcacctcca
ctatacaatcagcaccccgagatgtctacccccggtaacgagaatggacccccaggacct
gccggcccgcctgg---tccaccaccacctccgcctgctgtggctgaggctgccatgcag
aggatggatgacaggccgccctcagttggacccaagaggatgcgagaatgggaggaggaa
tctactgccaagaagcaggccaacgaagagaaccgggttcgccttgatgacgtccgtcac
cgaagaatgtcttcacctcctcgtgattaccgccgcaactcgtctgaagcccgacgtcct
gaggatgctcgccggcctgaagagtcacgtcgtgaagagcctcgccgacccgaatcagct
cctcgccatgcccccgagagttaccatccttccgatgctgctcatcaccctcccagccat
gcttctggtcctagccatctacctccaatgcagcaaggacctcctactcctatgtccggg
gtcgttcacgagaagcctccagttgtggcaactcccaaggaggagcgcccacctagtctt
gagcatgcccctcctgttcgtgcagcccctgcttctgagcccgaaagagcagctaggaag
atggaagttgatgaggactacgacgacagtggagaggatgaaaagaaaaccactaccatc
gttaccaatggctctgctcctggctctgcagctggagacgctaagacatcaactcctgct
aacgctggtgtaaacggaatttccgccgctccaaaagttgaatga
>Fp144
atggcgaaccatcacgcgtcgccaaccatgatgcaaatgcagcagcatcaaggccaggtg
cctccaccaccacctcctcctccgcctggagtccagcccgcacactttgcgccgtcacat
cagatcgctgctatgaatgaggctgtttggttgcagatagggagctactccgaagtcctg
cgcaacccagacgaggccatgcaggcttacgaacgcgcgcttcaggccaacccgaattcg
acacaagccatgaacgcaattggtgttttgctcaagggtcgcgaagctttcgagaaggca
ttagaattcttccgcgccatcgtgcagctggatcagaacaatggcgaagcctggggcaat
ctaggacactgttacttgatgacagaaaatctgcaaaaggcctacgacgcataccaacag
gcattggtaaacctgagggaccccaaggaccccatgctttggtatggcatcggcatattg
tatgaccgctacggaagttatgattacgctgaggaggccttctctcaagtcatgaacatc
cagcccgacttcgaaaaggccaacgagatttacttccgactcggcataatatacaagcaa
cagaataagtggaatcaaagtctagactgttttaaatacatcgtcaactctcctcccgga
cctttgactcaagaggacatttggtttcaaattggccacgtccatgaacaacaaaaagat
ttcgatagtgccaaggcggcctatcagcgtgtgctggaccactccccgaatcatgccaag
gttcttcaacagcttggatggctacatcaccagcaaagtaacacgtatgagagccaagat
cgcgcaattcagtacctggagaaatcagtcaatgcagataatcaggatgcgcagagttgg
tatctcctaggtcgatgctacatgtctcaacaaaagtatcctaaagcctacgaggcatac
cagcaagccgtatacagagatggaaagaacccaacattttggtgctccatcggtgtactg
tactaccagatcaaccagtacagagatgctctcgacgcttattccagggctataagactg
aacccttacatctctgaggtctggtatgatctgggaacattgtatgagagctgcaacaac
caaatcgccgatgctttggatgcctaccaacgagcagctgagcttgatcctaacaaccct
cacatcaaggcaagactacagcttcttcgctctggtggcacaaacggaggccctccccct
gctgctccccaacccgctgatgttcaccctcaagcttaccaggcggctggccccgttggt
cctcaatggggaggatcaacccaacagccaccggctgctgg---accaccaccaccacca
cagggcccaggagagaactgggcaggcagactctccaacatcaaccctccgcctcagcca
ccaaacccctatgaagcccgaggtggtgaacaattccgtggaggaccagcaccaccattg
cgacaaccaagccctcaacaagagcagcttcgccaaccttacaacgatcctagtcgaggc
ggcccacgccgtggccaaacaccccctccccctcctggccatcagtactcccaaccgcct
catgccccccctcaggctcaaccttctgctccaccctcggagcgccgcgtcgcgaaccct
agttgggttggagcagcaccctcagcatcggcatcggcacctccgtcgaacaacatcaac
ggtcctaacggtatggcgcctttccgacctaccaacagccctcgcccagatggccgaccc
gtccacgacaaccgcatgccttctcccaagtcagcatatccccagcatcaagcacctcca
ctatacaatcagcaccccgagatgtctacccccggtaacgagaatggacccccaggacct
gccggcccgcctgg---tccaccaccacctccgcctgctgtggctgaggctgccatgcag
aggatggatgacaggccgccctcagttggacccaagaggatgcgagaatgggaggaggaa
tctactgccaagaagcaggccaacgaagagaaccgggttcgccttgatgacgtccgtcac
cgaagaatgtcttcacctcctcgtgattaccgccgcaactcgtctgaagcccgacgtcct
gaggatgctcgccggcctgaagagtcacgtcgtgaagagcctcgccgacccgaatcagct
cctcgccatgcccccgagagttaccatccttccgatgctgctcatcaccctcccagccat
gcttctggtcctagccatctacctccaatgcagcaaggacctcctactcctatgtccggg
gtcgttcacgagaagcctccagttgtggcaactcccaaggaggagcgcccacctagtctt
gagcatgcccctcctgttcgtgcagcccctgcttctgagcccgaaagagcagctaggaag
atggaagttgatgaggactacgacgacagtggagaggatgaaaagaaaaccactaccatc
gttaccaatggctctgctcctggctctgcagctggagacgctaagacatcaactcctgct
aacgctggtgtaaacggaatttccgccgctccaaaagttgaatga
>Fp146
atggcgaaccatcacgcgtcgccaaccatgatgcaaatgcagcagcatcaaggccaggtg
cctccaccaccacctcctcctccgcctggagtccagcccgcacactttgcgccgtcacat
cagatcgctgctatgaatgaggctgtttggttgcagatagggagctactccgaagtcctg
cgcaacccagacgaggccatgcaggcttacgaacgcgcgcttcaggccaacccgaattcg
acacaagccatgaacgcaattggtgttttgctcaagggtcgcgaagctttcgagaaggca
ttagaattcttccgcgccatcgtgcagctggatcagaacaatggcgaagcctggggcaat
ctaggacactgttacttgatgacagaaaatctgcaaaaggcctacgacgcataccaacag
gcattggtaaacctgagggaccccaaggaccccatgctttggtatggcatcggcatattg
tatgaccgctacggaagttatgattacgctgaggaggccttctctcaagtcatgaacatc
cagcccgacttcgaaaaggccaacgagatttacttccgactcggcataatatacaagcaa
cagaataagtggaatcaaagtctagactgttttaaatacatcgtcaactctcctcccgga
cctttgactcaagaggacatttggtttcaaattggccacgtccatgaacaacaaaaagat
ttcgatagtgccaaggcggcctatcagcgtgtgctggaccactccccgaatcatgccaag
gttcttcaacagcttggatggctacatcaccagcaaagtaacacgtatgagagccaagat
cgcgcaattcagtacctggagaaatcagtcaatgcagataatcaggatgcgcagagttgg
tatctcctaggtcgatgctacatgtctcaacaaaagtatcctaaagcctacgaggcatac
cagcaagccgtatacagagatggaaagaacccaacattttggtgctccatcggtgtactg
tactaccagatcaaccagtacagagatgctctcgacgcttattccagggctataagactg
aacccttacatctctgaggtctggtatgatctgggaacattgtatgagagctgcaacaac
caaatcgccgatgctttggatgcctaccaacgagcagctgagcttgatcctaacaaccct
cacatcaaggcaagactacagcttcttcgctctggtggcacaaacggaggccctccccct
gctgctccccaacccgctgatgttcaccctcaagcttaccaggcggctggccccgttggt
cctcaatggggaggatcaacccaacagccaccggctgctgg---accaccaccaccacca
cagggcccaggagagaactgggcaggcagactctccaacatcaaccctccgcctcagcca
ccaaacccctatgaagcccgaggtggtgaacaattccgtggaggaccagcaccaccattg
cgacaaccaagccctcaacaagagcagcttcgccaaccttacaacgatcctagtcgaggc
ggcccacgccgtggccaaacaccccctccccctcctggccatcagtactcccaaccgcct
catgccccccctcaggctcaaccttctgctccaccctcggagcgccgcgtcgcgaaccct
agttgggttggagcagcaccctcagcatcggcatcggcacctccgtcgaacaacatcaac
ggtcctaacggtatggcgcctttccgacctaccaacagccctcgcccagatggccgaccc
gtccacgacaaccgcatgccttctcccaagtcagcatatccccagcatcaagcacctcca
ctatacaatcagcaccccgagatgtctacccccggtaacgagaatggacccccaggacct
gccggcccgcctgg---tccaccaccacctccgcctgctgtggctgaggctgccatgcag
aggatggatgacaggccgccctcagttggacccaagaggatgcgagaatgggaggaggaa
tctactgccaagaagcaggccaacgaagagaaccgggttcgccttgatgacgtccgtcac
cgaagaatgtcttcacctcctcgtgattaccgccgcaactcgtctgaagcccgacgtcct
gaggatgctcgccggcctgaagagtcacgtcgtgaagagcctcgccgacccgaatcagct
cctcgccatgcccccgagagttaccatccttccgatgctgctcatcaccctcccagccat
gcttctggtcctagccatctacctccaatgcagcaaggacctcctactcctatgtccggg
gtcgttcacgagaagcctccagttgtggcaactcccaaggaggagcgcccacctagtctt
gagcatgcccctcctgttcgtgcagcccctgcttctgagcccgaaagagcagctaggaag
atggaagttgatgaggactacgacgacagtggagaggatgaaaagaaaaccactaccatc
gttaccaatggctctgctcctggctctgcagctggagacgctaagacatcaactcctgct
aacgctggtgtaaacggaatttccgccgctccaaaagttgaatga
>Fp155
atggcgaaccatcacgcgtcgccaaccatgatgcaaatgcagcagcatcaaggccaggtg
cctccaccaccacctcctcctccgcctggagtccagcccgcacactttgcgccgtcacat
cagatcgctgctatgaatgaggctgtttggttgcagatagggagctactccgaagtcctg
cgcaacccagacgaggccatgcaggcttacgaacgcgcgcttcaggccaacccgaattcg
acacaagccatgaacgcaattggtgttttgctcaagggtcgcgaagctttcgagaaggca
ttagaattcttccgcgccatcgtgcagctggatcagaacaatggcgaagcctggggcaat
ctaggacactgttacttgatgacagaaaatctgcaaaaggcctacgacgcataccaacag
gcattggtaaacctgagggatcccaaggaccccatgctttggtatggcatcggcatattg
tatgaccgctacggaagttatgattacgctgaggaggccttctctcaagtcatgaacatc
cagcccgacttcgaaaaggccaacgagatttacttccgactcggcataatatacaagcaa
cagaataagtggaatcaaagtctagactgttttaaatacatcgtcaactctcctcccgga
cctttgactcaagaggacatttggtttcaaattggccacgtccatgaacaacaaaaagat
ttcgatagtgccaaggcggcctatcagcgtgtgctggaccactccccgaatcatgccaag
gttcttcaacagcttggatggctacatcaccagcaaagtaacacgtatgagagccaagat
cgcgcaattcagtacctggagaaatcagtcaatgcagataatcaggatgcgcagagttgg
tatctcctaggtcgatgctacatgtctcaacaaaagtatcctaaagcctacgaggcatac
cagcaagccgtatacagagatggaaagaacccaacattttggtgctccatcggtgtactg
tactaccagatcaaccagtacagagatgctctcgacgcttattccagggctataagactg
aacccttacatctctgaggtctggtatgatctgggaacattgtatgagagctgcaacaac
caaatcgccgatgctttggatgcctaccaacgagcagctgagcttgatcctaacaaccct
cacatcaaggcaagactacagcttcttcgctctggtggcacaaacggaggccctccccct
gctgctccccaacccgctgatgttcaccctcaagcttaccaggcggctggccccgttggt
cctcaatggggaggatcaacccaacagccaccggctgctgg---accaccaccaccacca
cagggcccaggagagaactgggcaggcagactctccaacatcaaccctccgcctcagcca
ccaaacccctatgaagcccgaggtggtgaacaattccgtggaggaccagcaccaccattg
cgacaaccaagccctcaacaagagcagcttcgccaaccttacaacgatcctagtcgaggc
ggcccacgccgtggccaaacaccccctccccctcctggccatcagtactcccaaccgcct
catgccccccctcaggctcaaccttctgctccaccctcggagcgccgcgtcgcgaaccct
agttgggttggagcagcaccctcagcatcggcatcggcacctccgtcgaacaacatcaac
ggtcctaacggtatggcgcctttccgacctaccaacagccctcgcccagatggccgaccc
gtccacgacaaccgcatgccttctcccaagtcagcatatccccagcatcaagcacctcca
ctatacaatcagcaccccgagatgtctacccccggtaacgagaatggacccccaggacct
gccggcccgcctgg---tccaccaccacctccgcctgctgtggctgaggctgccatgcag
aggatggatgacaggccgccctcagttggacccaagaggatgcgagaatgggaggaggaa
tctactgccaagaagcaggccaacgaagagaaccgggttcgccttgatgacgtccgtcac
cgaagaatgtcttcacctcctcgtgattaccgccgcaactcgtctgaagcccgacgtcct
gaggatgctcgccggcctgaagagtcacgtcgtgaagagcctcgccgacccgaatcagct
cctcgccatgcccccgagagttaccatccttccgatgctgctcatcaccctcccagccat
gcttctggtcctagccatctacctccaatgcagcaaggacctcctactcctatgtccggg
gtcgttcacgagaagcctccagttgtggcaactcccaaggaggagcgcccacctagtctt
gagcatgcccctcctgttcgtgcagcccctgcttctgagcccgaaagagcagctaggaag
atggaagttgatgaggactacgacgacagtggagaggatgaaaagaaaaccactaccatc
gttaccaatggctctgctcctggctctgcagctggagacgctaagacatcaactcctgct
aacgctggtgtaaacggaatttccgccgctccaaaagttgaatga
>Fp157
atggcgaaccatcacgcgtcgccaaccatgatgcaaatgcagcagcatcaaggccaggtg
cctccaccaccacctcctcctccgcctggagtccagcccgcacactttgcgccgtcacat
cagatcgctgctatgaatgaggctgtttggttgcagatagggagctactccgaagtcctg
cgcaacccagacgaggccatgcaggcttacgaacgcgcgcttcaggccaacccgaattcg
acacaagccatgaacgcaattggtgttttgctcaagggtcgcgaagctttcgagaaggca
ttagaattcttccgcgccatcgtgcagctggatcagaacaatggcgaagcctggggcaat
ctaggacactgttacttgatgacagaaaatctgcaaaaggcctacgacgcataccaacag
gcattggtaaacctgagggaccccaaggaccccatgctttggtatggcatcggcatattg
tatgaccgctacggaagttatgattacgctgaggaggccttctctcaagtcatgaacatc
cagcccgacttcgaaaaggccaacgagatttacttccgactcggcataatatacaagcaa
cagaataagtggaatcaaagtctagactgttttaaatacatcgtcaactctcctcccgga
cctttgactcaagaggacatttggtttcaaattggccacgtccatgaacaacaaaaagat
ttcgatagtgccaaggcggcctatcagcgtgtgctggaccactccccgaatcatgccaag
gttcttcaacagcttggatggctacatcaccagcaaagtaacacgtatgagagccaagat
cgcgcaattcagtacctggagaaatcagtcaatgcagataatcaggatgcgcagagttgg
tatctcctaggtcgatgctacatgtctcaacaaaagtatcctaaagcctacgaggcatac
cagcaagccgtatacagagatggaaagaacccaacattttggtgctccatcggtgtactg
tactaccagatcaaccagtacagagatgctctcgacgcttattccagggctataagactg
aacccttacatctctgaggtctggtatgatctgggaacattgtatgagagctgcaacaac
caaatcgccgatgctttggatgcctaccaacgagcagctgagcttgatcctaacaaccct
cacatcaaggcaagactacagcttcttcgctctggtggcacaaacggaggccctccccct
gctgctccccaacccgctgatgttcaccctcaagcttaccaggcggctggccccgttggt
cctcaatggggaggatcaacccaacagccaccggctgctgg---accaccaccaccacca
cagggcccaggagagaactgggcaggcagactctccaacatcaaccctccgcctcagcca
ccaaacccctatgaagcccgaggtggtgaacaattccgtggaggaccagcaccaccattg
cgacaaccaagccctcaacaagagcagcttcgccaaccttacaacgatcctagtcgaggc
ggcccacgccgtggccaaacaccccctccccctcctggccatcagtactcccaaccgcct
catgccccccctcaggctcaaccttctgctccaccctcggagcgccgcgtcgcgaaccct
agttgggttggagcagcaccctcagcatcggcatcggcacctccgtcgaacaacatcaac
ggtcctaacggtatggcgcctttccgacctaccaacagccctcgcccagatggccgaccc
gtccacgacaaccgcatgccttctcccaagtcagcatatccccagcatcaagcacctcca
ctatacaatcagcaccccgagatgtctacccccggtaacgagaatggacccccaggacct
gccggcccgcctgg---tccaccaccacctccgcctgctgtggctgaggctgccatgcag
aggatggatgacaggccgccctcagttggacccaagaggatgcgagaatgggaggaggaa
tctactgccaagaagcaggccaacgaagagaaccgggttcgccttgatgacgtccgtcac
cgaagaatgtcttcacctcctcgtgattaccgccgcaactcgtctgaagcccgacgtcct
gaggatgctcgccggcctgaagagtcacgtcgtgaagagcctcgccgacccgaatcagct
cctcgccatgcccccgagagttaccatccttccgatgctgctcatcaccctcccagccat
gcttctggtcctagccatctacctccaatgcagcaaggacctcctactcctatgtccggg
gtcgttcacgagaagcctccagttgtggcaactcccaaggaggagcgcccacctagtctt
gagcatgcccctcctgttcgtgcagcccctgcttctgagcccgaaagagcagctaggaag
atggaagttgatgaggactacgacgacagtggagaggatgaaaagaaaaccactaccatc
gttaccaatggctctgctcctggctctgcagctggagacgctaagacatcaactcctgct
aacgctggtgtaaacggaatttccgccgctccaaaagttgaatga
>Fp16r
atggcgaaccatcacgcgtcgccaaccatgatgcaaatgcagcagcatcaaggccaggtg
cctccaccaccacctcctcctccgcctggagtccagcccgcacactttgcgccgtcacat
cagatcgctgctatgaatgaggctgtttggttgcagatagggagctactccgaagtcctg
cgcaacccagacgaggccatgcaggcttacgaacgcgcgcttcaggccaacccgaattcg
acacaagccatgaacgcaattggtgttttgctcaagggtcgcgaagctttcgagaaggca
ttagaattcttccgcgccatcgtgcagctggatcagaacaatggcgaagcctggggcaat
ctaggacactgttacttgatgacagaaaatctgcaaaaggcctacgacgcataccaacag
gcattggtaaacctgagggaccccaaggaccccatgctttggtatggcatcggcatattg
tatgaccgctacggaagttatgattacgctgaggaggccttctctcaagtcatgaacatc
cagcccgacttcgaaaaggccaacgagatttacttccgactcggcataatatacaagcaa
cagaataagtggaatcaaagtctagactgttttaaatacatcgtcaactctcctcccgga
cctttgactcaagaggacatttggtttcaaattggccacgtccatgaacaacaaaaagat
ttcgatagtgccaaggcggcctatcagcgtgtgctggaccactccccgaatcatgccaag
gttcttcaacagcttggatggctacatcaccagcaaagtaacacgtatgagagccaagat
cgcgcaattcagtacctggagaaatcagtcaatgcagataatcaggatgcgcagagttgg
tatctcctaggtcgatgctacatgtctcaacaaaagtatcctaaagcctacgaggcatac
cagcaagccgtatacagagatggaaagaacccaacattttggtgctccatcggtgtactg
tactaccagatcaaccagtacagagatgctctcgacgcttattccagggctataagactg
aacccttacatctctgaggtctggtatgatctgggaacattgtatgagagctgcaacaac
caaatcgccgatgctttggatgcctaccaacgagcagctgagcttgatcctaacaaccct
cacatcaaggcaagactacagcttcttcgctctggtggcacaaacggaggccctccccct
gctgctccccaacccgctgatgttcaccctcaagcttaccaggcggctggccccgttggt
cctcaatggggaggatcaacccaacagccaccggctgctgg---accaccaccaccacca
cagggcccaggagagaactgggcaggcagactctccaacatcaaccctccgcctcagcca
ccaaacccctatgaagcccgaggtggtgaacaattccgtggaggaccagcaccaccattg
cgacaaccaagccctcaacaagagcagcttcgccaaccttacaacgatcctagtcgaggc
ggcccacgccgtggccaaacaccccctccccctcctggccatcagtactcccaaccgcct
catgccccccctcaggctcaaccttctgctccaccctcggagcgccgcgtcgcgaaccct
agttgggttggagcagcaccctcagcatcggcatcggcacctccgtcgaacaacatcaac
ggtcctaacggtatggcgcctttccgacctaccaacagccctcgcccagatggccgaccc
gtccacgacaaccgcatgccttctcccaagtcagcatatccccagcatcaagcacctcca
ctatacaatcagcaccccgagatgtctacccccggtaacgagaatggacccccaggacct
gccggcccgcctgg---tccaccaccacctccgcctgctgtggctgaggctgccatgcag
aggatggatgacaggccgccctcagttggacccaagaggatgcgagaatgggaggaggaa
tctactgccaagaagcaggccaacgaagagaaccgggttcgccttgatgacgtccgtcac
cgaagaatgtcttcacctcctcgtgattaccgccgcaactcgtctgaagcccgacgtcct
gaggatgctcgccggcctgaagagtcacgtcgtgaagagcctcgccgacccgaatcagct
cctcgccatgcccccgagagttaccatccttccgatgctgctcatcaccctcccagccat
gcttctggtcctagccatctacctccaatgcagcaaggacctcctactcctatgtccggg
gtcgttcacgagaagcctccagttgtggcaactcccaaggaggagcgcccacctagtctt
gagcatgcccctcctgttcgtgcagcccctgcttctgagcccgaaagagcagctaggaag
atggaagttgatgaggactacgacgacagtggagaggatgaaaagaaaaccactaccatc
gttaccaatggctctgctcctggctctgcagctggagacgctaagacatcaactcctgct
aacgctggtgtaaacggaatttccgccgctccaaaagttgaatga
>Fp1r
atggcgaaccatcacgcgtcgccaaccatgatgcaaatgcagcagcatcaaggccaggtg
cctccaccaccacctcctcctccgcctggagtccagcccgcacactttgcgccgtcacat
cagatcgctgctatgaatgaggctgtttggttgcagatagggagctactccgaagtcctg
cgcaacccagacgaggccatgcaggcttacgaacgcgcgcttcaggccaacccgaattcg
acacaagccatgaacgcaattggtgttttgctcaagggtcgcgaagctttcgagaaggca
ttagaattcttccgcgccatcgtgcagctggatcagaacaatggcgaagcctggggcaat
ctaggacactgttacttgatgacagaaaatctgcaaaaggcctacgacgcataccaacag
gcattggtaaacctgagggaccccaaggaccccatgctttggtatggcatcggcatattg
tatgaccgctacggaagttatgattacgctgaggaggccttctctcaagtcatgaacatc
cagcccgacttcgaaaaggccaacgagatttacttccgactcggcataatatacaagcaa
cagaataagtggaatcaaagtctagactgttttaaatacatcgtcaactctcctcccgga
cctttgactcaagaggacatttggtttcaaattggccacgtccatgaacaacaaaaagat
ttcgatagtgccaaggcggcctatcagcgtgtgctggaccactccccgaatcatgccaag
gttcttcaacagcttggatggctacatcaccagcaaagtaacacgtatgagagccaagat
cgcgcaattcagtacctggagaaatcagtcaatgcagataatcaggatgcgcagagttgg
tatctcctaggtcgatgctacatgtctcaacaaaagtatcctaaagcctacgaggcatac
cagcaagccgtatacagagatggaaagaacccaacattttggtgctccatcggtgtactg
tactaccagatcaaccagtacagagatgctctcgacgcttattccagggctataagactg
aacccttacatctctgaggtctggtatgatctgggaacattgtatgagagctgcaacaac
caaatcgccgatgctttggatgcctaccaacgagcagctgagcttgatcctaacaaccct
cacatcaaggcaagactacagcttcttcgctctggtggcacaaacggaggccctccccct
gctgctccccaacccgctgatgttcaccctcaagcttaccaggcggctggccccgttggt
cctcaatggggaggatcaacccaacagccaccggctgctgg---accaccaccaccacca
cagggcccaggagagaactgggcaggcagactctccaacatcaaccctccgcctcagcca
ccaaacccctatgaagcccgaggtggtgaacaattccgtggaggaccagcaccaccattg
cgac--------------------------------------------------------
------------------------------------------------------------
------------------------------------------------------------
------------------------------------------------------------
------------------------------------------------------------
------------------------------------------------------------
------------------------------------------------------------
------------------------------------------------------------
------------------------------------------------------------
------------------------------------------------------------
------------------------------------------------------------
------------------------------------------------------------
------------------------------------------------------------
------------------------------------------------------------
------------------------------------------------------------
------------------------------------------------------------
------------------------------------------------------------
------------------------------------------------------------
---------------------------------------------
>Fp21r
atggcgaaccatcacgcgtcgccaaccatgatgcaaatgcagcagcatcaaggccaggtg
cctcctccaccacctcctcctccgcctggagtccagcccgcacactttgcgccgtcacat
cagatcgctgctatgaatgaggctgtttggttgcagatagggagctactccgaagtcctg
cgcaacccagacgaggccatgcaggcttacgaacgcgcgcttcaggccaacccgaattcg
acacaagccatgaacgcaattggtgttttgctcaagggtcgcgaagctttcgagaaggca
ttagaattcttccgcgccatcgtgcagctggatcagaacaatggcgaagcctggggcaat
ctaggacactgttacttgatgacagaaaatctgcaaaaggcctacgacgcataccaacag
gcattggtaaacctgagggaccccaaggaccccatgctttggtatggcatcggcatattg
tatgaccgctacggaagttatgattacgctgaggaggccttctctcaagtcatgaacatc
cagcccgacttcgaaaaggccaacgagatttacttccgactcggcataatatacaagcaa
cagaataagtggaatcaaagtctagactgttttaaatacatcgtcaactctcctcccgga
cctttgactcaagaggacatttggtttcaaattggccacgtccatgaacaacaaaaagat
ttcgatagtgccaaggcggcctatcagcgtgtgctggaccactccccgaatcatgccaag
gttcttcaacagcttggatggctacatcaccagcaaagtaacacgtatgagagccaagat
cgcgcaattcagtacctggagaaatcagtcaatgcagataatcaggatgcgcagagttgg
tatctcctaggtcgatgctacatgtctcaacaaaagtatcctaaagcctacgaggcatac
cagcaagccgtatacagagatggaaagaacccaacattttggtgctccatcggtgtactg
tactaccagatcaaccagtacagagatgctctcgacgcttattccagggctataagactg
aacccttacatctctgaggtctggtatgatctgggaacattgtatgagagctgcaacaac
caaatcgccgatgctttggatgcctaccaacgagcagctgagcttgatcctaacaaccct
cacatcaaggcaagactacagcttcttcgctctggtggcacaaacggaggccctccccct
gctgctccccaacccgctgatgttcaccctcaagcttaccaggcggctggccccgttggt
cctcaatggggaggatcaacccaacagccaccggctgctgg---accaccaccaccacca
cagggcccaggagagaactgggcaggcagactctccaacatc------------------
------------------------------------------------------------
------------------------------------------------------------
------------------------------------------------------------
------------------------------------------------------------
------------------------------------------------------------
------------------------------------------------------------
------------------------------------------------------------
------------------------------------------------------------
------------------------------------------------------------
------------------------------------------------------------
------------------------------------------------------------
------------------------------------------------------------
------------------------------------------------------------
------------------------------------------------------------
------------------------------------------------------------
------------------------------------------------------------
------------------------------------------------------------
------------------------------------------------------------
------------------------------------------------------------
---------------------------------------------
>Fp24r
atggcgaaccatcacgcgtcgccaaccatgatgcaaatgcagcagcatcaaggccaggtg
cctccaccaccacctcctcctccgcctggagtccagcccgcacactttgcgccgtcacat
cagatcgctgctatgaatgaggctgtttggttgcagatagggagctactccgaagtcctg
cgcaacccagacgaggccatgcaggcttacgaacgcgcgcttcaggccaacccgaattcg
acacaagccatgaacgcaattggtgttttgctcaagggtcgcgaagctttcgagaaggca
ttagaattcttccgcgccatcgtgcagctggatcagaacaatggcgaagcctggggcaat
ctaggacactgttacttgatgacagaaaatctgcaaaaggcctacgacgcataccaacag
gcattggtaaacctgagggaccccaaggaccccatgctttggtatggcatcggcatattg
tatgaccgctacggaagttatgattacgctgaggaggccttctctcaagtcatgaacatc
cagcccgacttcgaaaaggccaacgagatttacttccgactcggcataatatacaagcaa
cagaataagtggaatcaaagtctagactgttttaaatacatcgtcaactctcctcccgga
cctttgactcaagaggacatttggtttcaaattggccacgtccatgaacaacaaaaagat
ttcgatagtgccaaggcggcctatcagcgtgtgctggaccactccccgaatcatgccaag
gttcttcaacagcttggatggctacatcaccagcaaagtaacacgtatgagagccaagat
cgcgcaattcagtacctggagaaatcagtcaatgcagataatcaggatgcgcagagttgg
tatctcctaggtcgatgctacatgtctcaacaaaagtatcctaaagcctacgaggcatac
cagcaagccgtatacagagatggaaagaacccaacattttggtgctccatcggtgtactg
tactaccagatcaaccagtacagagatgctctcgacgcttattccagggctataagactg
aacccttacatctctgaggtctggtatgatctgggaacattgtatgagagctgcaacaac
caaatcgccgatgctttggatgcctaccaacgagcagctgagcttgatcctaacaaccct
cacatcaaggcaagactacagcttcttcgctctggtggcacaaacggaggccctccccct
gctgctccccaacccgctgatgttcaccctcaagcttaccaggcggctggccccgttggt
cctcaatggggaggatcaacccaacagccaccggctgctgg---accaccaccaccacca
cagggcccaggagagaactgggcaggcagactctccaacatcaaccctccgcctcagcca
ccaaacccctatgaagcccgaggtggtgaacaattccgtggaggaccagcaccaccattg
cgacaaccaagccctcaacaagagcagcttcgccaaccttacaacgatcctagtcgaggc
ggcccacgccgtggccaaacaccccctccccctcctggccatcagtactcccaaccgcct
catgccccccctcaggctcaaccttctgctccaccctcggagcgccgcgtcgcgaaccct
agttgggttggagcagcaccctcagcatcggcatcggcacctccgtcgaacaacatcaac
ggtcctaacggtatggcgcctttccgacctaccaacagccctcgcccagatggccgaccc
gtccacgacaaccgcatgccttctcccaagtcagcatatccccagcatcaagcacctcca
ctatacaatcagcaccccgagatgtctacccccggtaacgagaatggacccccaggacct
gccggcccgcctgg---tccaccaccacctccgcctgctgtggctgaggctgccatgcag
aggatggatgacaggccgccctcagttggacccaagaggatgcgagaatgggaggaggaa
tctactgccaagaagcaggccaacgaagagaaccgggttcgccttgatgacgtccgtcac
cgaagaatgtcttcacctcctcgtgattaccgccgcaactcgtctgaagcccgacgtcct
gaggatgctcgccggcctgaagagtcacgtcgtgaagagcctcgccgacccgaatcagct
cctcgccatgcccccgagagttaccatccttccgatgctgctcatcaccctcccagccat
gcttctggtcctagccatctacctccaatgcagcaaggacctcctactcctatgtccggg
gtcgttcacgagaagcctccagttgtggcaactcccaaggaggagcgcccacctagtctt
gagcatgcccctcctgttcgtgcagcccctgcttctgagcccgaaagagcagctaggaag
atggaagttgatgaggactacgacgacagtggagaggatgaaaagaaaaccactaccatc
gttaccaatggctctgctcctggctctgcagctggagacgctaagacatcaactcctgct
aacgctggtgtaaacggaatttccgccgctccaaaagttgaatga
>Fp2516
atggcgaaccatcacgcgtcgccaaccatgatgcaaatgcagcagcatcaaggccaggtg
cctccaccaccacctcctcctccgcctggagtccagcccgcacactttgcgccgtcacat
cagatcgctgctatgaatgaggctgtttggttgcagatagggagctactccgaagtcctg
cgcaacccagacgaggccatgcaggcttacgaacgcgcgcttcaggccaacccgaattcg
acacaagccatgaacgcaattggtgttttgctcaagggtcgcgaagctttcgagaaggca
ttagaattcttccgcgccatcgtgcagctggatcagaacaatggcgaagcctggggcaat
ctaggacactgttacttgatgacagaaaatctgcaaaaggcctacgacgcataccaacag
gcattggtaaacctgagggaccccaaggaccccatgctttggtatggcatcggcatattg
tatgaccgctacggaagttatgattacgctgaggaggccttctctcaagtcatgaacatc
cagcccgacttcgaaaaggccaacgagatttacttccgactcggcataatatacaagcaa
cagaataagtggaatcaaagtctagactgttttaaatacatcgtcaactctcctcccgga
cctttgactcaagaggacatttggtttcaaattggccacgtccatgaacaacaaaaagat
ttcgatagtgccaaggcggcctatcagcgtgtgctggaccactccccgaatcatgccaag
gttcttcaacagcttggatggctacatcaccagcaaagtaacacgtatgagagccaagat
cgcgcaattcagtacctggagaaatcagtcaatgcagataatcaggatgcgcagagttgg
tatctcctaggtcgatgctacatgtctcaacaaaagtatcctaaagcctacgaggcatac
cagcaagccgtatacagagatggaaagaacccaacattttggtgctccatcggtgtactg
tactaccagatcaaccagtacagagatgctctcgacgcttattccagggctataagactg
aacccttacatctctgaggtctggtatgatctgggaacattgtatgagagctgcaacaac
caaatcgccgatgctttggatgcctaccaacgagcagctgagcttgatcctaacaaccct
cacatcaaggcaagactacagcttcttcgctctggtggcacaaacggaggccctccccct
gctgctccccaacccgctgatgttcaccctcaagcttaccaggcggctggccccgttggt
cctcaatggggaggatcaacccaacagccaccggctgctgg---accaccaccaccacca
cagggcccaggagagaactgggcaggcagactctccaacatcaaccctccgcctcagcca
ccaaacccctatgaagcccgaggtggtgaacaattccgtggaggaccagcaccaccattg
cgacaaccaagccctcaacaagagcagcttcgccaaccttacaacgatcctagtcgaggc
ggcccacgccgtggccaaacaccccctccccctcctggccatcagtactcccaaccgcct
catgccccccctcaggctcaaccttctgctccaccctcggagcgccgcgtcgcgaaccct
agttgggttggagcagcaccctcagcatcggcatcggcacctccgtcgaacaacatcaac
ggtcctaacggtatggcgcctttccgacctaccaacagccctcgcccagatggccgaccc
gtccacgacaaccgcatgccttctcccaagtcagcatatccccagcatcaagcacctcca
ctatacaatcagcaccccgagatgtctacccccggtaacgagaatggacccccaggacct
gccggcccgcctgg---tccaccaccacctccgcctgctgtggctgaggctgccatgcag
aggatggatgacaggccgccctcagttggacccaagaggatgcgagaatgggaggaggaa
tctactgccaagaagcaggccaacgaagagaaccgggttcgccttgatgacgtccgtcac
cgaagaatgtcttcacctcctcgtgattaccgccgcaactcgtctgaagcccgacgtcct
gaggatgctcgccggcctgaagagtcacgtcgtgaagagcctcgccgacccgaatcagct
cctcgccatgcccccgagagttaccatccttccgatgctgctcatcaccctcccagccat
gcttctggtcctagccatctacatccaatgcagcaaggacctcctactcctatgtccggg
gtcgttcacgagaagcctccagttgtggcaactcccaaggaggagcgcccacctagtctt
gagcatgcccctcctgttcgtgcagcccctgcttctgagcccgaaagagcagctaggaag
atggaagttgatgaggactacgacgacagtggagaggatgaaaagaaaaccactaccatc
gttaccaatggctctgctcctggctctgcagctggagacgctaagacatcaactcctgct
aacgctggtgtaaacggaatttccgccgctccaaaagttgaatga
>Fp26r
atggcgaaccatcacgcgtcgccaaccatgatgcaaatgcagcagcatcaaggccaggtg
cctccaccaccacctcctcctccgcctggagtccagcccgcacactttgcgccgtcacat
cagatcgctgctatgaatgaggctgtttggttgcagatagggagctactccgaagtcctg
cgcaacccagacgaggccatgcaggcttacgaacgcgcgcttcaggccaacccgaattcg
acacaagccatgaacgcaattggtgttttgctcaagggtcgcgaagctttcgagaaggca
ttagaattcttccgcgccatcgtgcagctggatcagaacaatggcgaagcctggggcaat
ctaggacactgttacttgatgacagaaaatctgcaaaaggcctacgacgcataccaacag
gcattggtaaacctgagggaccccaaggaccccatgctttggtatggcatcggcatattg
tatgaccgctacggaagttatgattacgctgaggaggccttctctcaagtcatgaacatc
cagcccgacttcgaaaaggccaacgagatttacttccgactcggcataatatacaagcaa
cagaataagtggaatcaaagtctagactgttttaaatacatcgtcaactctcctcccgga
cctttgactcaagaggacatttggtttcaaattggccacgtccatgaacaacaaaaagat
ttcgatagtgccaaggcggcctatcagcgtgtgctggaccactccccgaatcatgccaag
gttcttcaacagcttggatggctacatcaccagcaaagtaacacgtatgagagccaagat
cgcgcaattcagtacctggagaaatcagtcaatgcagataatcaggatgcgcagagttgg
tatctcctaggtcgatgctacatgtctcaacaaaagtatcctaaagcctacgaggcatac
cagcaagccgtatacagagatggaaagaacccaacattttggtgctccatcggtgtactg
tactaccagatcaaccagtacagagatgctctcgacgcttattccagggctataagactg
aacccttacatctctgaggtctggtatgatctgggaacattgtatgagagctgcaacaac
caaatcgccgatgctttggatgcctaccaacgagcagctgagcttgatcctaacaaccct
cacatcaaggcaagactacagcttcttcgctctggtggcacaaacggaggccctccccct
gctgctccccaacccgctgatgttcaccctcaagcttaccaggcggctggccccgttggt
cctcaatggggaggatcaacccaacagccaccggctgctgg---accaccaccaccacca
cagggcccaggagagaactgggcaggcagactctccaacatcaaccctccgcctcagcca
ccaaacccctatgaagcccgaggtggtgaacaattccgtggaggaccagcaccaccattg
cgacaaccaagccctcaacaagagcagcttcgccaaccttacaacgatcctagtcgaggc
ggcccacgccgtggccaaacaccccctccccctcctggccatcagtactcccaaccgcct
catgccccccctcaggctcaaccttctgctccaccctcggagcgccgcgtcgcgaaccct
agttgggttggagcagcaccctcagcatcggcatcggcacctccgtcgaacaacatcaac
ggtcctaacggtatggcgcctttccgacctaccaacagccctcgcccagatggccgaccc
gtccacgacaaccgcatgccttctcccaagtcagcatatccccagcatcaagcacctcca
ctatacaatcagcaccccgagatgtctacccccggtaacgagaatggacccccaggacct
gccggcccgcctgg---tccaccaccacctccgcctgctgtggctgaggctgccatgcag
aggatggatgacaggccgccctcagttggacccaagaggatgcgagaatgggaggaggaa
tctactgccaagaagcaggccaacgaagagaaccgggttcgccttgatgacgtccgtcac
cgaagaatgtcttcacctcctcgtgattaccgccgcaactcgtctgaagcccgacgtcct
gaggatgctcgccggcctgaagagtcacgtcgtgaagagcctcgccgacccgaatcagct
cctcgccatgcccccgagagttaccatccttccgatgctgctcatcaccctcccagccat
gcttctggtcctagccatctacctccaatgcagcaaggacctcctactcctatgtccggg
gtcgttcacgagaagcctccagttgtggcaactcccaaggaggagcgcccacctagtctt
gagcatgcccctcctgttcgtgcagcccctgcttctgagcccgaaagagcagctaggaag
atggaagttgatgaggactacgacgacagtggagaggatgaaaagaaaaccactaccatc
gttaccaatggctctgctcctggctctgcagctggagacgctaagacatcaactcctgct
aacgctggtgtaaacggaatttccgccgctccaaaagttgaatga
>Fp33
atggcgaaccatcacgcgtcgccaaccatgatgcaaatgcagcagcatcaaggccaggtg
cctccaccaccacctcctcctccgcctggagtccagcccgcacactttgcgccgtcacat
cagatcgctgctatgaatgaggctgtttggttgcagatagggagctactccgaagtcctg
cgcaacccagacgaggccatgcaggcttacgaacgcgcgcttcaggccaacccgaattcg
acacaagccatgaacgcaattggtgttttgctcaagggtcgcgaagctttcgagaaggca
ttagaattcttccgcgccatcgtgcagctggatcagaacaatggcgaagcctggggcaat
ctaggacactgttacttgatgacagaaaatctgcaaaaggcctacgacgcataccaacag
gcattggtaaacctgagggaccccaaggaccccatgctttggtatggcatcggcatattg
tatgaccgctacggaagttatgattacgctgaggaggccttctctcaagtcatgaacatc
cagcccgacttcgaaaaggccaacgagatttacttccgactcggcataatatacaagcaa
cagaataagtggaatcaaagtctagactgttttaaatacatcgtcaactctcctcccgga
cctttgactcaagaggacatttggtttcaaattggccacgtccatgaacaacaaaaagat
ttcgatagtgccaaggcggcctatcagcgtgtgctggaccactccccgaatcatgccaag
gttcttcaacagcttggatggctacatcaccagcaaagtaacacgtatgagagccaagat
cgcgcaattcagtacctggagaaatcagtcaatgcagataatcaggatgcgcagagttgg
tatctcctaggtcgatgctacatgtctcaacaaaagtatcctaaagcctacgaggcatac
cagcaagccgtatacagagatggaaagaacccaacattttggtgctccatcggtgtactg
tactaccagatcaaccagtacagagatgctctcgacgcttattccagggctataagactg
aacccttacatctctgaggtctggtatgatctgggaacattgtatgagagctgcaacaac
caaatcgccgatgctttggatgcctaccaacgagcagctgagcttgatcctaacaaccct
cacatcaaggcaagactacagcttcttcgctctggtggcacaaacggaggccctccccct
gctgctccccaacccgctgatgttcaccctcaagcttaccaggcggctggccccgttggt
cctcaatggggaggatcaacccaacagccaccggctgctgg---accaccaccaccacca
cagggcccaggagagaactgggcaggcagactctccaacatcaaccctccgcctcagcca
ccaaacccctatgaagcccgaggtggtgaacaattccgtggaggaccagcaccaccattg
cgacaaccaagccctcaacaagagcagcttcgccaaccttacaacgatcctagtcgaggc
ggcccacgccgtggccaaacaccccctccccctcctggccatcagtactcccaaccgcct
catgccccccctcaggctcaaccttctgctccaccctcggagcgccgcgtcgcgaaccct
agttgggttggagcagcaccctcagcatcggcatcggcacctccgtcgaacaacatcaac
ggtcctaacggtatggcgcctttccgacctaccaacagccctcgcccagatggccgaccc
gtccacgacaaccgcatgccttctcccaagtcagcatatccccagcatcaagcacctcca
ctatacaatcagcaccccgagatgtctacccccggtaacgagaatggacccccaggacct
gccggcccgcctgg---tccaccaccacctccgcctgctgtggctgaggctgccatgcag
aggatggatgacaggccgccctcagttggacccaagaggatgcgagaatgggaggaggaa
tctactgccaagaagcaggccaacgaagagaaccgggttcgccttgatgacgtccgtcac
cgaagaatgtcttcacctcctcgtgattaccgccgcaactcgtctgaagcccgacgtcct
gaggatgctcgccggcctgaagagtcacgtcgtgaagagcctcgccgacccgaatcagct
cctcgccatgcccccgagagttaccatccttccgatgctgctcatcaccctcccagccat
gcttctggtcctagccatctacctccaatgcagcaaggacctcctactcctatgtccggg
gtcgttcacgagaagcctccagttgtggcaactcccaaggaggagcgcccacctagtctt
gagcatgcccctcctgttcgtgcagcccctgcttctgagcccgaaagagcagctaggaag
atggaagttgatgaggactacgacgacagtggagaggatgaaaagaaaaccactaccatc
gttaccaatggctctgctcctggctctgcagctggagacgctaagacatcaactcctgct
aacgctggtgtaaacggaatttccgccgctccaaaagttgaatga
>Fp34
atggcgaaccatcacgcgtcgccaaccatgatgcaaatgcagcagcatcaaggccaggtg
cctccaccaccacctcctcctccgcctggagtccagcccgcacactttgcgccgtcacat
cagatcgctgctatgaatgaggctgtttggttgcagatagggagctactccgaagtcctg
cgcaacccagacgaggccatgcaggcttacgaacgcgcgcttcaggccaacccgaattcg
acacaagccatgaacgcaattggtgttttgctcaagggtcgcgaagctttcgagaaggca
ttagaattcttccgcgccatcgtgcagctggatcagaacaatggcgaagcctggggcaat
ctaggacactgttacttgatgacagaaaatctgcaaaaggcctacgacgcataccaacag
gcattggtaaacctgagggaccccaaggaccccatgctttggtatggcatcggcatattg
tatgaccgctacggaagttatgattacgctgaggaggccttctctcaagtcatgaacatc
cagcccgacttcgaaaaggccaacgagatttacttccgactcggcataatatacaagcaa
cagaataagtggaatcaaagtctagactgttttaaatacatcgtcaactctcctcccgga
cctttgactcaagaggacatttggtttcaaattggccacgtccatgaacaacaaaaagat
ttcgatagtgccaaggcggcctatcagcgtgtgctggaccactccccgaatcatgccaag
gttcttcaacagcttggatggctacatcaccagcaaagtaacacgtatgagagccaagat
cgcgcaattcagtacctggagaaatcagtcaatgcagataatcaggatgcgcagagttgg
tatctcctaggtcgatgctacatgtctcaacaaaagtatcctaaagcctacgaggcatac
cagcaagccgtatacagagatggaaagaacccaacattttggtgctccatcggtgtactg
tactaccagatcaaccagtacagagatgctctcgacgcttattccagggctataagactg
aacccttacatctctgaggtctggtatgatctgggaacattgtatgagagctgcaacaac
caaatcgccgatgctttggatgcctaccaacgagcagctgagcttgatcctaacaaccct
cacatcaaggcaagactacagcttcttcgctctggtggcacaaacggaggccctccccct
gctgctccccaacccgctgatgttcaccctcaagcttaccaggcggctggccccgttggt
cctcaatggggaggatcaacccaacagccaccggctgctgg---accaccaccaccacca
cagggcccaggagagaactgggcaggcagactctccaacatcaaccctccgcctcagcca
ccaaacccctatgaagcccgaggtggtgaacaattccgtggaggaccagcaccaccattg
cgacaaccaagccctcaacaagagcagcttcgccaaccttacaacgatcctagtcgaggc
ggcccacgccgtggccaaacaccccctccccctcctggccatcagtactcccaaccgcct
catgccccccctcaggctcaaccttctgctccaccctcggagcgccgcgtcgcgaaccct
agttgggttggagcagcaccctcagcatcggcatcggcacctccgtcgaacaacatcaac
ggtcctaacggtatggcgcctttccgacctaccaacagccctcgcccagatggccgaccc
gtccacgacaaccgcatgccttctcccaagtcagcatatccccagcatcaagcacctcca
ctatacaatcagcaccccgagatgtctacccccggtaacgagaatggacccccaggacct
gccggcccgcctgg---tccaccaccacctccgcctgctgtggctgaggctgccatgcag
aggatggatgacaggccgccctcagttggacccaagaggatgcgagaatgggaggaggaa
tctactgccaagaagcaggccaacgaagagaaccgggttcgccttgatgacgtccgtcac
cgaagaatgtcttcacctcctcgtgattaccgccgcaactcgtctgaagcccgacgtcct
gaggatgctcgccggcctgaagagtcacgtcgtgaagagcctcgccgacccgaatcagct
cctcgccatgcccccgagagttaccatccttccgatgctgctcatcaccctcccagccat
gcttctggtcctagccatctacctccaatgcagcaaggacctcctactcctatgtccggg
gtcgttcacgagaagcctccagttgtggcaactcccaaggaggagcgcccacctagtctt
gagcatgcccctcctgttcgtgcagcccctgcttctgagcccgaaagagcagctaggaag
atggaagttgatgaggactacgacgacagtggagaggatgaaaagaaaaccactaccatc
gttaccaatggctctgctcctggctctgcagctggagacgctaagacatcaactcctgct
aacgctggtgtaaacggaatttccgccgctccaaaagttgaatga
>Fp35
atggcgaaccatcacgcgtcgccaaccatgatgcaaatgcagcagcatcaaggccaggtg
cctccaccaccacctcctcctccgcctggagtccagcccgcacactttgcgccgtcacat
cagatcgctgctatgaatgaggctgtttggttgcagatagggagctactccgaagtcctg
cgcaacccagacgaggccatgcaggcttacgaacgcgcgcttcaggccaacccgaattcg
acacaagccatgaacgcaattggtgttttgctcaagggtcgcgaagctttcgagaaggca
ttagaattcttccgcgccatcgtgcagctggatcagaacaatggcgaagcctggggcaat
ctaggacactgttacttgatgacagaaaatctgcaaaaggcctacgacgcataccaacag
gcattggtaaacctgagggaccccaaggaccccatgctttggtatggcatcggcatattg
tatgaccgctacggaagttatgattacgctgaggaggccttctctcaagtcatgaacatc
cagcccgacttcgaaaaggccaacgagatttacttccgactcggcataatatacaagcaa
cagaataagtggaatcaaagtctagactgttttaaatacatcgtcaactctcctcccgga
cctttgactcaagaggacatttggtttcaaattggccacgtccatgaacaacaaaaagat
ttcgatagtgccaaggcggcctatcagcgtgtgctggaccactccccgaatcatgccaag
gttcttcaacagcttggatggctacatcaccagcaaagtaacacgtatgagagccaagat
cgcgcaattcagtacctggagaaatcagtcaatgcagataatcaggatgcgcagagttgg
tatctcctaggtcgatgctacatgtctcaacaaaagtatcctaaagcctacgaggcatac
cagcaagccgtatacagagatggaaagaacccaacattttggtgctccatcggtgtactg
tactaccagatcaaccagtacagagatgctctcgacgcttattccagggctataagactg
aacccttacatctctgaggtctggtatgatctgggaacattgtatgagagctgcaacaac
caaatcgccgatgctttggatgcctaccaacgagcagctgagcttgatcctaacaaccct
cacatcaaggcaagactacagcttcttcgctctggtggcacaaacggaggccctccccct
gctgctccccaacccgctgatgttcaccctcaagcttaccaggcggctggccccgttggt
cctcaatggggaggatcaacccaacagccaccggctgctgg---accaccaccaccacca
cagggcccaggagagaactgggcaggcagactctccaacatcaaccctccgcctcagcca
ccaaacccctatgaagcccgaggtggtgaacaattccgtggaggaccagcaccaccattg
cgacaaccaagccctcaacaagagcagcttcgccaaccttacaacgatcctagtcgaggc
ggcccacgccgtggccaaacaccccctccccctcctggccatcagtactcccaaccgcct
catgccccccctcaggctcaaccttctgctccaccctcggagcgccgcgtcgcgaaccct
agttgggttggagcagcaccctcagcatcggcatcggcacctccgtcgaacaacatcaac
ggtcctaacggtatggcgcctttccgacctaccaacagccctcgcccagatggccgaccc
gtccacgacaaccgcatgccttctcccaagtcagcatatccccagcatcaagcacctcca
ctatacaatcagcaccccgagatgtctacccccggtaacgagaatggacccccaggacct
gccggcccgcctgg---tccaccaccacctccgcctgctgtggctgaggctgccatgcag
aggatggatgacaggccgccctcagttggacccaagaggatgcgagaatgggaggaggaa
tctactgccaagaagcaggccaacgaagagaaccgggttcgccttgatgacgtccgtcac
cgaagaatgtcttcacctcctcgtgattaccgccgcaactcgtctgaagcccgacgtcct
gaggatgctcgccggcctgaagagtcacgtcgtgaagagcctcgccgacccgaatcagct
cctcgccatgcccccgagagttaccatccttccgatgctgctcatcaccctcccagccat
gcttctggtcctagccatctacctccaatgcagcaaggacctcctactcctatgtccggg
gtcgttcacgagaagcctccagttgtggcaactcccaaggaggagcgcccacctagtctt
gagcatgcccctcctgttcgtgcagcccctgcttctgagcccgaaagagcagctaggaag
atggaagttgatgaggactacgacgacagtggagaggatgaaaagaaaaccactaccatc
gttaccaatggctctgctcctggctctgcagctggagacgctaagacatcaactcctgct
aacgctggtgtaaacggaatttccgccgctccaaaagttgaatga
>Fp38
atggcgaaccatcacgcgtcgccaaccatgatgcaaatgcagcagcatcaaggccaggtg
cctccaccaccacctcctcctccgcctggagtccagcccgcacactttgcgccgtcacat
cagatcgctgctatgaatgaggctgtttggttgcagatagggagctactccgaagtcctg
cgcaacccagacgaggccatgcaggcttacgaacgcgcgcttcaggccaacccgaattcg
acacaagccatgaacgcaattggtgttttgctcaagggtcgcgaagctttcgagaaggca
ttagaattcttccgcgccatcgtgcagctggatcagaacaatggcgaagcctggggcaat
ctaggacactgttacttgatgacagaaaatctgcaaaaggcctacgacgcataccaacag
gcattggtaaacctgagggaccccaaggaccccatgctttggtatggcatcggcatattg
tatgaccgctacggaagttatgattacgctgaggaggccttctctcaagtcatgaacatc
cagcccgacttcgaaaaggccaacgagatttacttccgactcggcataatatacaagcaa
cagaataagtggaatcaaagtctagactgttttaaatacatcgtcaactctcctcccgga
cctttgactcaagaggacatttggtttcaaattggccacgtccatgaacaacaaaaagat
ttcgatagtgccaaggcggcctatcagcgtgtgctggaccactccccgaatcatgccaag
gttcttcaacagcttggatggctacatcaccagcaaagtaacacgtatgagagccaagat
cgcgcaattcagtacctggagaaatcagtcaatgcagataatcaggatgcgcagagttgg
tatctcctaggtcgatgctacatgtctcaacaaaagtatcctaaagcctacgaggcatac
cagcaagccgtatacagagatggaaagaacccaacattttggtgctccatcggtgtactg
tactaccagatcaaccagtacagagatgctctcgacgcttattccagggctataagactg
aacccttacatctctgaggtctggtatgatctgggaacattgtatgagagctgcaacaac
caaatcgccgatgctttggatgcctaccaacgagcagctgagcttgatcctaacaaccct
cacatcaaggcaagactacagcttcttcgctctggtggcacaaacggaggccctccccct
gctgctccccaacccgctgatgttcaccctcaagcttaccaggcggctggccccgttggt
cctcaatggggaggatcaacccaacagccaccggctgctgg---accaccaccaccacca
cagggcccaggagagaactgggcaggcagactctccaacatcaaccctccgcctcagcca
ccaaacccctatgaagcccgaggtggtgaacaattccgtggaggaccagcaccaccattg
cgacaaccaagccctcaacaagagcagcttcgccaaccttacaacgatcctagtcgaggc
ggcccacgccgtggccaaacaccccctccccctcctggccatcagtactcccaaccgcct
catgccccccctcaggctcaaccttctgctccaccctcggagcgccgcgtcgcgaaccct
agttgggttggagcagcaccctcagcatcggcatcggcacctccgtcgaacaacatcaac
ggtcctaacggtatggcgcctttccgacctaccaacagccctcgcccagatggccgaccc
gtccacgacaaccgcatgccttctcccaagtcagcatatccccagcatcaagcacctcca
ctatacaatcagcaccccgagatgtctacccccggtaacgagaatggacccccaggacct
gccggcccgcctgg---tccaccaccacctccgcctgctgtggctgaggctgccatgcag
aggatggatgacaggccgccctcagttggacccaagaggatgcgagaatgggaggaggaa
tctactgccaagaagcaggccaacgaagagaaccgggttcgccttgatgacgtccgtcac
cgaagaatgtcttcacctcctcgtgattaccgccgcaactcgtctgaagcccgacgtcct
gaggatgctcgccggcctgaagagtcacgtcgtgaagagcctcgccgacccgaatcagct
cctcgccatgcccccgagagttaccatccttccgatgctgctcatcaccctcccagccat
gcttctggtcctagccatctacctccaatgcagcaaggacctcctactcctatgtccggg
gtcgttcacgagaagcctccagttgtggcaactcccaaggaggagcgcccacctagtctt
gagcatgcccctcctgttcgtgcagcccctgcttctgagcccgaaagagcagctaggaag
atggaagttgatgaggactacgacgacagtggagaggatgaaaagaaaaccactaccatc
gttaccaatggctctgctcctggctctgcagctggagacgctaagacatcaactcctgct
aacgctggtgtaaacggaatttccgccgctccaaaagttgaatga
>Fp39
atggcgaaccatcacgcgtcgccaaccatgatgcaaatgcagcagcatcaaggccaggtg
cctccaccaccacctcctcctccgcctggagtccagcccgcacactttgcgccgtcacat
cagatcgctgctatgaatgaggctgtttggttgcagatagggagctactccgaagtcctg
cgcaacccagacgaggccatgcaggcttacgaacgcgcgcttcaggccaacccgaattcg
acacaagccatgaacgcaattggtgttttgctcaagggtcgcgaagctttcgagaaggca
ttagaattcttccgcgccatcgtgcagctggatcagaacaatggcgaagcctggggcaat
ctaggacactgttacttgatgacagaaaatctgcaaaaggcctacgacgcataccaacag
gcattggtaaacctgagggaccccaaggaccccatgctttggtatggcatcggcatattg
tatgaccgctacggaagttatgattacgctgaggaggccttctctcaagtcatgaacatc
cagcccgacttcgaaaaggccaacgagatttacttccgactcggcataatatacaagcaa
cagaataagtggaatcaaagtctagactgttttaaatacatcgtcaactctcctcccgga
cctttgactcaagaggacatttggtttcaaattggccacgtccatgaacaacaaaaagat
ttcgatagtgccaaggcggcctatcagcgtgtgctggaccactccccgaatcatgccaag
gttcttcaacagcttggatggctacatcaccagcaaagtaacacgtatgagagccaagat
cgcgcaattcagtacctggagaaatcagtcaatgcagataatcaggatgcgcagagttgg
tatctcctaggtcgatgctacatgtctcaacaaaagtatcctaaagcctacgaggcatac
cagcaagccgtatacagagatggaaagaacccaacattttggtgctccatcggtgtactg
tactaccagatcaaccagtacagagatgctctcgacgcttattccagggctataagactg
aacccttacatctctgaggtctggtatgatctgggaacattgtatgagagctgcaacaac
caaatcgccgatgctttggatgcctaccaacgagcagctgagcttgatcctaacaaccct
cacatcaaggcaagactacagcttcttcgctctggtggcacaaacggaggccctccccct
gctgctccccaacccgctgatgttcaccctcaagcttaccaggcggctggccccgttggt
cctcaatggggaggatcaacccaacagccaccggctgctgg---accaccaccaccacca
cagggcccaggagagaactgggcaggcagactctccaacatcaaccctccgcctcagcca
ccaaacccctatgaagcccgaggtggtgaacaattccgtggaggaccagcaccaccattg
cgacaaccaagccctcaacaagagcagcttcgccaaccttacaacgatcctagtcgaggc
ggcccacgccgtggccaaacaccccctccccctcctggccatcagtactcccaaccgcct
catgccccccctcaggctcaaccttctgctccaccctcggagcgccgcgtcgcgaaccct
agttgggttggagcagcaccctcagcatcggcatcggcacctccgtcgaacaacatcaac
ggtcctaacggtatggcgcctttccgacctaccaacagccctcgcccagatggccgaccc
gtccacgacaaccgcatgccttctcccaagtcagcatatccccagcatcaagcacctcca
ctatacaatcagcaccccgagatgtctacccccggtaacgagaatggacccccaggacct
gccggcccgcctgg---tccaccaccacctccgcctgctgtggctgaggctgccatgcag
aggatggatgacaggccgccctcagttggacccaagaggatgcgagaatgggaggaggaa
tctactgccaagaagcaggccaacgaagagaaccgggttcgccttgatgacgtccgtcac
cgaagaatgtcttcacctcctcgtgattaccgccgcaactcgtctgaagcccgacgtcct
gaggatgctcgccggcctgaagagtcacgtcgtgaagagcctcgccgacccgaatcagct
cctcgccatgcccccgagagttaccatccttccgatgctgctcatcaccctcccagccat
gcttctggtcctagccatctacctccaatgcagcaaggacctcctactcctatgtccggg
gtcgttcacgagaagcctccagttgtggcaactcccaaggaggagcgcccacctagtctt
gagcatgcccctcctgttcgtgcagcccctgcttctgagcccgaaagagcagctaggaag
atggaagttgatgaggactacgacgacagtggagaggatgaaaagaaaaccactaccatc
gttaccaatggctctgctcctggctctgcagctggagacgctaagacatcaactcctgct
aacgctggtgtaaacggaatttccgccgctccaaaagttgaatga
>Fp42
atggcgaaccatcacgcgtcgccaaccatgatgcaaatgcagcagcatcaaggccaggtg
cctccaccaccacctcctcctccgcctggagtccagcccgcacactttgcgccgtcacat
cagatcgctgctatgaatgaggctgtttggttgcagatagggagctactccgaagtcctg
cgcaacccagacgaggccatgcaggcttacgaacgcgcgcttcaggccaacccgaattcg
acacaagccatgaacgcaattggtgttttgctcaagggtcgcgaagctttcgagaaggca
ttagaattcttccgcgccatcgtgcagctggatcagaacaatggcgaagcctggggcaat
ctaggacactgttacttgatgacagaaaatctgcaaaaggcctacgacgcataccaacag
gcattggtaaacctgagggaccccaaggaccccatgctttggtatggcatcggcatattg
tatgaccgctacggaagttatgattacgctgaggaggccttctctcaagtcatgaacatc
cagcccgacttcgaaaaggccaacgagatttacttccgactcggcataatatacaagcaa
cagaataagtggaatcaaagtctagactgttttaaatacatcgtcaactctcctcccgga
cctttgactcaagaggacatttggtttcaaattggccacgtccatgaacaacaaaaagat
ttcgatagtgccaaggcggcctatcagcgtgtgctggaccactccccgaatcatgccaag
gttcttcaacagcttggatggctacatcaccagcaaagtaacacgtatgagagccaagat
cgcgcaattcagtacctggagaaatcagtcaatgcagataatcaggatgcgcagagttgg
tatctcctaggtcgatgctacatgtctcaacaaaagtatcctaaagcctacgaggcatac
cagcaagccgtatacagagatggaaagaacccaacattttggtgctccatcggtgtactg
tactaccagatcaaccagtacagagatgctctcgacgcttattccagggctataagactg
aacccttacatctctgaggtctggtatgatctgggaacattgtatgagagctgcaacaac
caaatcgccgatgctttggatgcctaccaacgagcagctgagcttgatcctaacaaccct
cacatcaaggcaagactacagcttcttcgctctggtggcacaaacggaggccctccccct
gctgctccccaacccgctgatgttcaccctcaagcttaccaggcggctggccccgttggt
cctcaatggggaggatcaacccaacagccaccggctgctgg---accaccaccaccacca
cagggcccaggagagaactgggcaggcagactctccaacatcaaccctccgcctcagcca
ccaaacccctatgaagcccgaggtggtgaacaattccgtggaggaccagcaccaccattg
cgacaaccaagccctcaacaagagcagcttcgccaaccttacaacgatcctagtcgaggc
ggcccacgccgtggccaaacaccccctccccctcctggccatcagtactcccaaccgcct
catgccccccctcaggctcaaccttctgctccaccctcggagcgccgcgtcgcgaaccct
agttgggttggagcagcaccctcagcatcggcatcggcacctccgtcgaacaacatcaac
ggtcctaacggtatggcgcctttccgacctaccaacagccctcgcccagatggccgaccc
gtccacgacaaccgcatgccttctcccaagtcagcatatccccagcatcaagcacctcca
ctatacaatcagcaccccgagatgtctacccccggtaacgagaatggacccccaggacct
gccggcccgcctgg---tccaccaccacctccgcctgctgtggctgaggctgccatgcag
aggatggatgacaggccgccctcagttggacccaagaggatgcgagaatgggaggaggaa
tctactgccaagaagcaggccaacgaagagaaccgggttcgccttgatgacgtccgtcac
cgaagaatgtcttcacctcctcgtgattaccgccgcaactcgtctgaagcccgacgtcct
gaggatgctcgccggcctgaagagtcacgtcgtgaagagcctcgccgacccgaatcagct
cctcgccatgcccccgagagttaccatccttccgatgctgctcatcaccctcccagccat
gcttctggtcctagccatctacctccaatgcagcaaggacctcctactcctatgtccggg
gtcgttcacgagaagcctccagttgtggcaactcccaaggaggagcgcccacctagtctt
gagcatgcccctcctgttcgtgcagcccctgcttctgagcccgaaagagcagctaggaag
atggaagttgatgaggactacgacgacagtggagaggatgaaaagaaaaccactaccatc
gttaccaatggctctgctcctggctctgcagctggagacgctaagacatcaactcctgct
aacgctggtgtaaacggaatttccgccgctccaaaagttgaatga
>Fp44
atggcgaaccatcacgcgtcgccaaccatgatgcaaatgcagcagcatcaaggccaggtg
cctccaccaccacctcctcctccgcctggagtccagcccgcacactttgcgccgtcacat
cagatcgctgctatgaatgaggctgtttggttgcagatagggagctactccgaagtcctg
cgcaacccagacgaggccatgcaggcttacgaacgcgcgcttcaggccaacccgaattcg
acacaagccatgaacgcaattggtgttttgctcaagggtcgcgaagctttcgagaaggca
ttagaattcttccgcgccatcgtgcagctggatcagaacaatggcgaagcctggggcaat
ctaggacactgttacttgatgacagaaaatctgcaaaaggcctacgacgcataccaacag
gcattggtaaacctgagggatcccaaggaccccatgctttggtatggcatcggcatattg
tatgaccgctacggaagttatgattacgctgaggaggccttctctcaagtcatgaacatc
cagcccgacttcgaaaaggccaacgagatttacttccgactcggcataatatacaagcaa
cagaataagtggaatcaaagtctagactgttttaaatacatcgtcaactctcctcccgga
cctttgactcaagaggacatttggtttcaaattggccacgtccatgaacaacaaaaagat
ttcgatagtgccaaggcggcctatcagcgtgtgctggaccactccccgaatcatgccaag
gttcttcaacagcttggatggctacatcaccagcaaagtaacacgtatgagagccaagat
cgcgcaattcagtacctggagaaatcagtcaatgcagataatcaggatgcgcagagttgg
tatctcctaggtcgatgctacatgtctcaacaaaagtatcctaaagcctacgaggcatac
cagcaagccgtatacagagatggaaagaacccaacattttggtgctccatcggtgtactg
tactaccagatcaaccagtacagagatgctctcgacgcttattccagggctataagactg
aacccttacatctctgaggtctggtatgatctgggaacattgtatgagagctgcaacaac
caaatcgccgatgctttggatgcctaccaacgagcagctgagcttgatcctaacaaccct
cacatcaaggcaagactacagcttcttcgctctggtggcacaaacggaggccctccccct
gctgctccccaacccgctgatgttcaccctcaagcttaccaggcggctggccccgttggt
cctcaatggggaggatcaacccaacagccaccggctgctgg---accaccaccaccacca
cagggcccaggagagaactgggcaggcagactctccaacatcaaccctccgcctcagcca
ccaaacccctatgaagcccgaggtggtgaacaattccgtggaggaccagcaccaccattg
cgacaaccaagccctcaacaagagcagcttcgccaaccttacaacgatcctagtcgaggc
ggcccacgccgtggccaaacaccccctccccctcctggccatcagtactcccaaccgcct
catgccccccctcaggctcaaccttctgctccaccctcggagcgccgcgtcgcgaaccct
agttgggttggagcagcaccctcagcatcggcatcggcacctccgtcgaacaacatcaac
ggtcctaacggtatggcgcctttccgacctaccaacagccctcgcccagatggccgaccc
gtccacgacaaccgcatgccttctcccaagtcagcatatccccagcatcaagcacctcca
ctatacaatcagcaccccgagatgtctacccccggtaacgagaatggacccccaggacct
gccggcccgcctgg---tccaccaccacctccgcctgctgtggctgaggctgccatgcag
aggatggatgacaggccgccctcagttggacccaagaggatgcgagaatgggaggaggaa
tctactgccaagaagcaggccaacgaagagaaccgggttcgccttgatgacgtccgtcac
cgaagaatgtcttcacctcctcgtgattaccgccgcaactcgtctgaagcccgacgtcct
gaggatgctcgccggcctgaagagtcacgtcgtgaagagcctcgccgacccgaatcagct
cctcgccatgcccccgagagttaccatccttccgatgctgctcatcaccctcccagccat
gcttctggtcctagccatctacctccaatgcagcaaggacctcctactcctatgtccggg
gtcgttcacgagaagcctccagttgtggcaactcccaaggaggagcgcccacctagtctt
gagcatgcccctcctgttcgtgcagcccctgcttctgagcccgaaagagcagctaggaag
atggaagttgatgaggactacgacgacagtggagaggatgaaaagaaaaccactaccatc
gttaccaatggctctgctcctggctctgcagctggagacgctaagacatcaactcctgct
aacgctggtgtaaacggaatttccgccgctccaaaagttgaatga
>Fp49
atggcgaaccatcacgcgtcgccaaccatgatgcaaatgcagcagcatcaaggccaggtg
cctccaccaccacctcctcctccgcctggagtccagcccgcacactttgcgccgtcacat
cagatcgctgctatgaatgaggctgtttggttgcagatagggagctactccgaagtcctg
cgcaacccagacgaggccatgcaggcttacgaacgcgcgcttcaggccaacccgaattcg
acacaagccatgaacgcaattggtgttttgctcaagggtcgcgaagctttcgagaaggca
ttagaattcttccgcgccatcgtgcagctggatcagaacaatggcgaagcctggggcaat
ctaggacactgttacttgatgacagaaaatctgcaaaaggcctacgacgcataccaacag
gcattggtaaacctgagggaccccaaggaccccatgctttggtatggcatcggcatattg
tatgaccgctacggaagttatgattacgctgaggaggccttctctcaagtcatgaacatc
cagcccgacttcgaaaaggccaacgagatttacttccgactcggcataatatacaagcaa
cagaataagtggaatcaaagtctagactgttttaaatacatcgtcaactctcctcccgga
cctttgactcaagaggacatttggtttcaaattggccacgtccatgaacaacaaaaagat
ttcgatagtgccaaggcggcctatcagcgtgtgctggaccactccccgaatcatgccaag
gttcttcaacagcttggatggctacatcaccagcaaagtaacacgtatgagagccaagat
cgcgcaattcagtacctggagaaatcagtcaatgcagataatcaggatgcgcagagttgg
tatctcctaggtcgatgctacatgtctcaacaaaagtatcctaaagcctacgaggcatac
cagcaagccgtatacagagatggaaagaacccaacattttggtgctccatcggtgtactg
tactaccagatcaaccagtacagagatgctctcgacgcttattccagggctataagactg
aacccttacatctctgaggtctggtatgatctgggaacattgtatgagagctgcaacaac
caaatcgccgatgctttggatgcctaccaacgagcagctgagcttgatcctaacaaccct
cacatcaaggcaagactacagcttcttcgctctggtggcacaaacggaggccctccccct
gctgctccccaacccgctgatgttcaccctcaagcttaccaggcggctggccccgttggt
cctcaatggggaggatcaacccaacagccaccggctgctgg---accaccaccaccacca
cagggcccaggagagaactgggcaggcagactctccaacatcaaccctccgcctcagcca
ccaaacccctatgaagcccgaggtggtgaacaattccgtggaggaccagcaccaccattg
cgacaaccaagccctcaacaagagcagcttcgccaaccttacaacgatcctagtcgaggc
ggcccacgccgtggccaaacaccccctccccctcctggccatcagtactcccaaccgcct
catgccccccctcaggctcaaccttctgctccaccctcggagcgccgcgtcgcgaaccct
agttgggttggagcagcaccctcagcatcggcatcggcacctccgtcgaacaacatcaac
ggtcctaacggtatggcgcctttccgacctaccaacagccctcgcccagatggccgaccc
gtccacgacaaccgcatgccttctcccaagtcagcatatccccagcatcaagcacctcca
ctatacaatcagcaccccgagatgtctacccccggtaacgagaatggacccccaggacct
gccggcccgcctgg---tccaccaccacctccgcctgctgtggctgaggctgccatgcag
aggatggatgacaggccgccctcagttggacccaagaggatgcgagaatgggaggaggaa
tctactgccaagaagcaggccaacgaagagaaccgggttcgccttgatgacgtccgtcac
cgaagaatgtcttcacctcctcgtgattaccgccgcaactcgtctgaagcccgacgtcct
gaggatgctcgccggcctgaagagtcacgtcgtgaagagcctcgccgacccgaatcagct
cctcgccatgcccccgagagttaccatccttccgatgctgctcatcaccctcccagccat
gcttctggtcctagccatctacctccaatgcagcaaggacctcctactcctatgtccggg
gtcgttcacgagaagcctccagttgtggcaactcccaaggaggagcgcccacctagtctt
gagcatgcccctcctgttcgtgcagcccctgcttctgagcccgaaagagcagctaggaag
atggaagttgatgaggactacgacgacagtggagaggatgaaaagaaaaccactaccatc
gttaccaatggctctgctcctggctctgcagctggagacgctaagacatcaactcctgct
aacgctggtgtaaacggaatttccgccgctccaaaagttgaatga
>Fp50
atggcgaaccatcacgcgtcgccaaccatgatgcaaatgcagcagcatcaaggccaggtg
cctccaccaccacctcctcctccgcctggagtccagcccgcacactttgcgccgtcacat
cagatcgctgctatgaatgaggctgtttggttgcagatagggagctactccgaagtcctg
cgcaacccagacgaggccatgcaggcttacgaacgcgcgcttcaggccaacccgaattcg
acacaagccatgaacgcaattggtgttttgctcaagggtcgcgaagctttcgagaaggca
ttagaattcttccgcgccatcgtgcagctggatcagaacaatggcgaagcctggggcaat
ctaggacactgttacttgatgacagaaaatctgcaaaaggcctacgacgcataccaacag
gcattggtaaacctgagggaccccaaggaccccatgctttggtatggcatcggcatattg
tatgaccgctacggaagttatgattacgctgaggaggccttctctcaagtcatgaacatc
cagcccgacttcgaaaaggccaacgagatttacttccgactcggcataatatacaagcaa
cagaataagtggaatcaaagtctagactgttttaaatacatcgtcaactctcctcccgga
cctttgactcaagaggacatttggtttcaaattggccacgtccatgaacaacaaaaagat
ttcgatagtgccaaggcggcctatcagcgtgtgctggaccactccccgaatcatgccaag
gttcttcaacagcttggatggctacatcaccagcaaagtaacacgtatgagagccaagat
cgcgcaattcagtacctggagaaatcagtcaatgcagataatcaggatgcgcagagttgg
tatctcctaggtcgatgctacatgtctcaacaaaagtatcctaaagcctacgaggcatac
cagcaagccgtatacagagatggaaagaacccaacattttggtgctccatcggtgtactg
tactaccagatcaaccagtacagagatgctctcgacgcttattccagggctataagactg
aacccttacatctctgaggtctggtatgatctgggaacattgtatgagagctgcaacaac
caaatcgccgatgctttggatgcctaccaacgagcagctgagcttgatcctaacaaccct
cacatcaaggcaagactacagcttcttcgctctggtggcacaaacggaggccctccccct
gctgctccccaacccgctgatgttcaccctcaagcttaccaggcggctggccccgttggt
cctcaatggggaggatcaacccaacagccaccggctgctgg---accaccaccaccacca
cagggcccaggagagaactgggcaggcagactctccaacatcaaccctccgcctcagcca
ccaaacccctatgaagcccgaggtggtgaacaattccgtggaggaccagcaccaccattg
cgacaaccaagccctcaacaagagcagcttcgccaaccttacaacgatcctagtcgaggc
ggcccacgccgtggccaaacaccccctccccctcctggccatcagtactcccaaccgcct
catgccccccctcaggctcaaccttctgctccaccctcggagcgccgcgtcgcgaaccct
agttgggttggagcagcaccctcagcatcggcatcggcacctccgtcgaacaacatcaac
ggtcctaacggtatggcgcctttccgacctaccaacagccctcgcccagatggccgaccc
gtccacgacaaccgcatgccttctcccaagtcagcatatccccagcatcaagcacctcca
ctatacaatcagcaccccgagatgtctacccccggtaacgagaatggacccccaggacct
gccggcccgcctgg---tccaccaccacctccgcctgctgtggctgaggctgccatgcag
aggatggatgacaggccgccctcagttggacccaagaggatgcgagaatgggaggaggaa
tctactgccaagaagcaggccaacgaagagaaccgggttcgccttgatgacgtccgtcac
cgaagaatgtcttcacctcctcgtgattaccgccgcaactcgtctgaagcccgacgtcct
gaggatgctcgccggcctgaagagtcacgtcgtgaagagcctcgccgacccgaatcagct
cctcgccatgcccccgagagttaccatccttccgatgctgctcatcaccctcccagccat
gcttctggtcctagccatctacctccaatgcagcaaggacctcctactcctatgtccggg
gtcgttcacgagaagcctccagttgtggcaactcccaaggaggagcgcccacctagtctt
gagcatgcccctcctgttcgtgcagcccctgcttctgagcccgaaagagcagctaggaag
atggaagttgatgaggactacgacgacagtggagaggatgaaaagaaaaccactaccatc
gttaccaatggctctgctcctggctctgcagctggagacgctaagacatcaactcctgct
aacgctggtgtaaacggaatttccgccgctccaaaagttgaatga
>Fp51
atggcgaaccatcacgcgtcgccaaccatgatgcaaatgcagcagcatcaaggccaggtg
cctccaccaccacctcctcctccgcctggagtccagcccgcacactttgcgccgtcacat
cagatcgctgctatgaatgaggctgtttggttgcagatagggagctactccgaagtcctg
cgcaacccagacgaggccatgcaggcttacgaacgcgcgcttcaggccaacccgaattcg
acacaagccatgaacgcaattggtgttttgctcaagggtcgcgaagctttcgagaaggca
ttagaattcttccgcgccatcgtgcagctggatcagaacaatggcgaagcctggggcaat
ctaggacactgttacttgatgacagaaaatctgcaaaaggcctacgacgcataccaacag
gcattggtaaacctgagggaccccaaggaccccatgctttggtatggcatcggcatattg
tatgaccgctacggaagttatgattacgctgaggaggccttctctcaagtcatgaacatc
cagcccgacttcgaaaaggccaacgagatttacttccgactcggcataatatacaagcaa
cagaataagtggaatcaaagtctagactgttttaaatacatcgtcaactctcctcccgga
cctttgactcaagaggacatttggtttcaaattggccacgtccatgaacaacaaaaagat
ttcgatagtgccaaggcggcctatcagcgtgtgctggaccactccccgaatcatgccaag
gttcttcaacagcttggatggctacatcaccagcaaagtaacacgtatgagagccaagat
cgcgcaattcagtacctggagaaatcagtcaatgcagataatcaggatgcgcagagttgg
tatctcctaggtcgatgctacatgtctcaacaaaagtatcctaaagcctacgaggcatac
cagcaagccgtatacagagatggaaagaacccaacattttggtgctccatcggtgtactg
tactaccagatcaaccagtacagagatgctctcgacgcttattccagggctataagactg
aacccttacatctctgaggtctggtatgatctgggaacattgtatgagagctgcaacaac
caaatcgccgatgctttggatgcctaccaacgagcagctgagcttgatcctaacaaccct
cacatcaaggcaagactacagcttcttcgctctggtggcacaaacggaggccctccccct
gctgctccccaacccgctgatgttcaccctcaagcttaccaggcggctggccccgttggt
cctcaatggggaggatcaacccaacagccaccggctgctgg---accaccaccaccacca
cagggcccaggagagaactgggcaggcagactctccaacatcaaccctccgcctcagcca
ccaaacccctatgaagcccgaggtggtgaacaattccgtggaggaccagcaccaccattg
cgacaaccaagccctcaacaagagcagcttcgccaaccttacaacgatcctagtcgaggc
ggcccacgccgtggccaaacaccccctccccctcctggccatcagtactcccaaccgcct
catgccccccctcaggctcaaccttctgctccaccctcggagcgccgcgtcgcgaaccct
agttgggttggagcagcaccctcagcatcggcatcggcacctccgtcgaacaacatcaac
ggtcctaacggtatggcgcctttccgacctaccaacagccctcgcccagatggccgaccc
gtccacgacaaccgcatgccttctcccaagtcagcatatccccagcatcaagcacctcca
ctatacaatcagcaccccgagatgtctacccccggtaacgagaatggacccccaggacct
gccggcccgcctgg---tccaccaccacctccgcctgctgtggctgaggctgccatgcag
aggatggatgacaggccgccctcagttggacccaagaggatgcgagaatgggaggaggaa
tctactgccaagaagcaggccaacgaagagaaccgggttcgccttgatgacgtccgtcac
cgaagaatgtcttcacctcctcgtgattaccgccgcaactcgtctgaagcccgacgtcct
gaggatgctcgccggcctgaagagtcacgtcgtgaagagcctcgccgacccgaatcagct
cctcgccatgcccccgagagttaccatccttccgatgctgctcatcaccctcccagccat
gcttctggtcctagccatctacctccaatgcagcaaggacctcctactcctatgtccggg
gtcgttcacgagaagcctccagttgtggcaactcccaaggaggagcgcccacctagtctt
gagcatgcccctcctgttcgtgcagcccctgcttctgagcccgaaagagcagctaggaag
atggaagttgatgaggactacgacgacagtggagaggatgaaaagaaaaccactaccatc
gttaccaatggctctgctcctggctctgcagctggagacgctaagacatcaactcctgct
aacgctggtgtaaacggaatttccgccgctccaaaagttgaatga
>Fp59
atggcgaaccatcacgcgtcgccaaccatgatgcaaatgcagcagcatcaaggccaggtg
cctccaccaccacctcctcctccgcctggagtccagcccgcacactttgcgccgtcacat
cagatcgctgctatgaatgaggctgtttggttgcagatagggagctactccgaagtcctg
cgcaacccagacgaggccatgcaggcttacgaacgcgcgcttcaggccaacccgaattcg
acacaagccatgaacgcaattggtgttttgctcaagggtcgcgaagctttcgagaaggca
ttagaattcttccgcgccatcgtgcagctggatcagaacaatggcgaagcctggggcaat
ctaggacactgttacttgatgacagaaaatctgcaaaaggcctacgacgcataccaacag
gcattggtaaacctgagggaccccaaggaccccatgctttggtatggcatcggcatattg
tatgaccgctacggaagttatgattacgctgaggaggccttctctcaagtcatgaacatc
cagcccgacttcgaaaaggccaacgagatttacttccgactcggcataatatacaagcaa
cagaataagtggaatcaaagtctagactgttttaaatacatcgtcaactctcctcccgga
cctttgactcaagaggacatttggtttcaaattggccacgtccatgaacaacaaaaagat
ttcgatagtgccaaggcggcctatcagcgtgtgctggaccactccccgaatcatgccaag
gttcttcaacagcttggatggctacatcaccagcaaagtaacacgtatgagagccaagat
cgcgcaattcagtacctggagaaatcagtcaatgcagataatcaggatgcgcagagttgg
tatctcctaggtcgatgctacatgtctcaacaaaagtatcctaaagcctacgaggcatac
cagcaagccgtatacagagatggaaagaacccaacattttggtgctccatcggtgtactg
tactaccagatcaaccagtacagagatgctctcgacgcttattccagggctataagactg
aacccttacatctctgaggtctggtatgatctgggaacattgtatgagagctgcaacaac
caaatcgccgatgctttggatgcctaccaacgagcagctgagcttgatcctaacaaccct
cacatcaaggcaagactacagcttcttcgctctggtggcacaaacggaggccctccccct
gctgctccccaacccgctgatgttcaccctcaagcttaccaggcggctggccccgttggt
cctcaatggggaggatcaacccaacagccaccggctgctgg---accaccaccaccacca
cagggcccaggagagaactgggcaggcagactctccaacatcaaccctccgcctcagcca
ccaaacccctatgaagcccgaggtggtgaacaattccgtggaggaccagcaccaccattg
cgacaaccaagccctcaacaagagcagcttcgccaaccttacaacgatcctagtcgaggc
ggcccacgccgtggccaaacaccccctccccctcctggccatcagtactcccaaccgcct
catgccccccctcaggctcaaccttctgctccaccctcggagcgccgcgtcgcgaaccct
agttgggttggagcagcaccctcagcatcggcatcggcacctccgtcgaacaacatcaac
ggtcctaacggtatggcgcctttccgacctaccaacagccctcgcccagatggccgaccc
gtccacgacaaccgcatgccttctcccaagtcagcatatccccagcatcaagcacctcca
ctatacaatcagcaccccgagatgtctacccccggtaacgagaatggacccccaggacct
gccggcccgcctgg---tccaccaccacctccgcctgctgtggctgaggctgccatgcag
aggatggatgacaggccgccctcagttggacccaagaggatgcgagaatgggaggaggaa
tctactgccaagaagcaggccaacgaagagaaccgggttcgccttgatgacgtccgtcac
cgaagaatgtcttcacctcctcgtgattaccgccgcaactcgtctgaagcccgacgtcct
gaggatgctcgccggcctgaagagtcacgtcgtgaagagcctcgccgacccgaatcagct
cctcgccatgcccccgagagttaccatccttccgatgctgctcatcaccctcccagccat
gcttctggtcctagccatctacctccaatgcagcaaggacctcctactcctatgtccggg
gtcgttcacgagaagcctccagttgtggcaactcccaaggaggagcgcccacctagtctt
gagcatgcccctcctgttcgtgcagcccctgcttctgagcccgaaagagcagctaggaag
atggaagttgatgaggactacgacgacagtggagaggatgaaaagaaaaccactaccatc
gttaccaatggctctgctcctggctctgcagctggagacgctaagacatcaactcctgct
aacgctggtgtaaacggaatttccgccgctccaaaagttgaatga
>Fp63
atggcgaaccatcacgcgtcgccaaccatgatgcaaatgcagcagcatcaaggccaggtg
cctccaccaccacctcctcctccgcctggagtccagcccgcacactttgcgccgtcacat
cagatcgctgctatgaatgaggctgtttggttgcagatagggagctactccgaagtcctg
cgcaacccagacgaggccatgcaggcttacgaacgcgcgcttcaggccaacccgaattcg
acacaagccatgaacgcaattggtgttttgctcaagggtcgcgaagctttcgagaaggca
ttagaattcttccgcgccatcgtgcagctggatcagaacaatggcgaagcctggggcaat
ctaggacactgttacttgatgacagaaaatctgcaaaaggcctacgacgcataccaacag
gcattggtaaacctgagggatcccaaggaccccatgctttggtatggcatcggcatattg
tatgaccgctacggaagttatgattacgctgaggaggccttctctcaagtcatgaacatc
cagcccgacttcgaaaaggccaacgagatttacttccgactcggcataatatacaagcaa
cagaataagtggaatcaaagtctagactgttttaaatacatcgtcaactctcctcccgga
cctttgactcaagaggacatttggtttcaaattggccacgtccatgaacaacaaaaagat
ttcgatagtgccaaggcggcctatcagcgtgtgctggaccactccccgaatcatgccaag
gttcttcaacagcttggatggctacatcaccagcaaagtaacacgtatgagagccaagat
cgcgcaattcagtacctggagaaatcagtcaatgcagataatcaggatgcgcagagttgg
tatctcctaggtcgatgctacatgtctcaacaaaagtatcctaaagcctacgaggcatac
cagcaagccgtatacagagatggaaagaacccaacattttggtgctccatcggtgtactg
tactaccagatcaaccagtacagagatgctctcgacgcttattccagggctataagactg
aacccttacatctctgaggtctggtatgatctgggaacattgtatgagagctgcaacaac
caaatcgccgatgctttggatgcctaccaacgagcagctgagcttgatcctaacaaccct
cacatcaaggcaagactacagcttcttcgctctggtggcacaaacggaggccctccccct
gctgctccccaacccgctgatgttcaccctcaagcttaccaggcggctggccccgttggt
cctcaatggggaggatcaacccaacagccaccggctgctgg---accaccaccaccacca
cagggcccaggagagaactgggcaggcagactctccaacatcaaccctccgcctcagcca
ccaaacccctatgaagcccgaggtggtgaacaattccgtggaggaccagcaccaccattg
cgacaaccaagccctcaacaagagcagcttcgccaaccttacaacgatcctagtcgaggc
ggcccacgccgtggccaaacaccccctccccctcctggccatcagtactcccaaccgcct
catgccccccctcaggctcaaccttctgctccaccctcggagcgccgcgtcgcgaaccct
agttgggttggagcagcaccctcagcatcggcatcggcacctccgtcgaacaacatcaac
ggtcctaacggtatggcgcctttccgacctaccaacagccctcgcccagatggccgaccc
gtccacgacaaccgcatgccttctcccaagtcagcatatccccagcatcaagcacctcca
ctatacaatcagcaccccgagatgtctacccccggtaacgagaatggacccccaggacct
gccggcccgcctgg---tccaccaccacctccgcctgctgtggctgaggctgccatgcag
aggatggatgacaggccgccctcagttggacccaagaggatgcgagaatgggaggaggaa
tctactgccaagaagcaggccaacgaagagaaccgggttcgccttgatgacgtccgtcac
cgaagaatgtcttcacctcctcgtgattaccgccgcaactcgtctgaagcccgacgtcct
gaggatgctcgccggcctgaagagtcacgtcgtgaagagcctcgccgacccgaatcagct
cctcgccatgcccccgagagttaccatccttccgatgctgctcatcaccctcccagccat
gcttctggtcctagccatctacctccaatgcagcaaggacctcctactcctatgtccggg
gtcgttcacgagaagcctccagttgtggcaactcccaaggaggagcgcccacctagtctt
gagcatgcccctcctgttcgtgcagcccctgcttctgagcccgaaagagcagctaggaag
atggaagttgatgaggactacgacgacagtggagaggatgaaaagaaaaccactaccatc
gttaccaatggctctgctcctggctctgcagctggagacgctaagacatcaactcctgct
aacgctggtgtaaacggaatttccgccgctccaaaagttgaatga
>Fp65
atggcgaaccatcacgcgtcgccaaccatgatgcaaatgcagcagcatcaaggccaggtg
cctccaccaccacctcctcctccgcctggagtccagcccgcacactttgcgccgtcacat
cagatcgctgctatgaatgaggctgtttggttgcagatagggagctactccgaagtcctg
cgcaacccagacgaggccatgcaggcttacgaacgcgcgcttcaggccaacccgaattcg
acacaagccatgaacgcaattggtgttttgctcaagggtcgcgaagctttcgagaaggca
ttagaattcttccgcgccatcgtgcagctggatcagaacaatggcgaagcctggggcaat
ctaggacactgttacttgatgacagaaaatctgcaaaaggcctacgacgcataccaacag
gcattggtaaacctgagggaccccaaggaccccatgctttggtatggcatcggcatattg
tatgaccgctacggaagttatgattacgctgaggaggccttctctcaagtcatgaacatc
cagcccgacttcgaaaaggccaacgagatttacttccgactcggcataatatacaagcaa
cagaataagtggaatcaaagtctagactgttttaaatacatcgtcaactctcctcccgga
cctttgactcaagaggacatttggtttcaaattggccacgtccatgaacaacaaaaagat
ttcgatagtgccaaggcggcctatcagcgtgtgctggaccactccccgaatcatgccaag
gttcttcaacagcttggatggctacatcaccagcaaagtaacacgtatgagagccaagat
cgcgcaattcagtacctggagaaatcagtcaatgcagataatcaggatgcgcagagttgg
tatctcctaggtcgatgctacatgtctcaacaaaagtatcctaaagcctacgaggcatac
cagcaagccgtatacagagatggaaagaacccaacattttggtgctccatcggtgtactg
tactaccagatcaaccagtacagagatgctctcgacgcttattccagggctataagactg
aacccttacatctctgaggtctggtatgatctgggaacattgtatgagagctgcaacaac
caaatcgccgatgctttggatgcctaccaacgagcagctgagcttgatcctaacaaccct
cacatcaaggcaagactacagcttcttcgctctggtggcacaaacggaggccctccccct
gctgctccccaacccgctgatgttcaccctcaagcttaccaggcggctggccccgttggt
cctcaatggggaggatcaacccaacagccaccggctgctgg---accaccaccaccacca
cagggcccaggagagaactgggcaggcagactctccaacatcaaccctccgcctcagcca
ccaaacccctatgaagcccgaggtggtgaacaattccgtggaggaccagcaccaccattg
cgacaaccaagccctcaacaagagcagcttcgccaaccttacaacgatcctagtcgaggc
ggcccacgccgtggccaaacaccccctccccctcctggccatcagtactcccaaccgcct
catgccccccctcaggctcaaccttctgctccaccctcggagcgccgcgtcgcgaaccct
agttgggttggagcagcaccctcagcatcggcatcggcacctccgtcgaacaacatcaac
ggtcctaacggtatggcgcctttccgacctaccaacagccctcgcccagatggccgaccc
gtccacgacaaccgcatgccttctcccaagtcagcatatccccagcatcaagcacctcca
ctatacaatcagcaccccgagatgtctacccccggtaacgagaatggacccccaggacct
gccggcccgcctgg---tccaccaccacctccgcctgctgtggctgaggctgccatgcag
aggatggatgacaggccgccctcagttggacccaagaggatgcgagaatgggaggaggaa
tctactgccaagaagcaggccaacgaagagaaccgggttcgccttgatgacgtccgtcac
cgaagaatgtcttcacctcctcgtgattaccgccgcaactcgtctgaagcccgacgtcct
gaggatgctcgccggcctgaagagtcacgtcgtgaagagcctcgccgacccgaatcagct
cctcgccatgcccccgagagttaccatccttccgatgctgctcatcaccctcccagccat
gcttctggtcctagccatctacctccaatgcagcaaggacctcctactcctatgtccggg
gtcgttcacgagaagcctccagttgtggcaactcccaaggaggagcgcccacctagtctt
gagcatgcccctcctgttcgtgcagcccctgcttctgagcccgaaagagcagctaggaag
atggaagttgatgaggactacgacgacagtggagaggatgaaaagaaaaccactaccatc
gttaccaatggctctgctcctggctctgcagctggagacgctaagacatcaactcctgct
aacgctggtgtaaacggaatttccgccgctccaaaagttgaatga
>Fp66
atggcgaaccatcacgcgtcgccaaccatgatgcaaatgcagcagcatcaaggccaggtg
cctccaccaccacctcctcctccgcctggagtccagcccgcacactttgcgccgtcacat
cagatcgctgctatgaatgaggctgtttggttgcagatagggagctactccgaagtcctg
cgcaacccagacgaggccatgcaggcttacgaacgcgcgcttcaggccaacccgaattcg
acacaagccatgaacgcaattggtgttttgctcaagggtcgcgaagctttcgagaaggca
ttagaattcttccgcgccatcgtgcagctggatcagaacaatggcgaagcctggggcaat
ctaggacactgttacttgatgacagaaaatctgcaaaaggcctacgacgcataccaacag
gcattggtaaacctgagggaccccaaggaccccatgctttggtatggcatcggcatattg
tatgaccgctacggaagttatgattacgctgaggaggccttctctcaagtcatgaacatc
cagcccgacttcgaaaaggccaacgagatttacttccgactcggcataatatacaagcaa
cagaataagtggaatcaaagtctagactgttttaaatacatcgtcaactctcctcccgga
cctttgactcaagaggacatttggtttcaaattggccacgtccatgaacaacaaaaagat
ttcgatagtgccaaggcggcctatcagcgtgtgctggaccactccccgaatcatgccaag
gttcttcaacagcttggatggctacatcaccagcaaagtaacacgtatgagagccaagat
cgcgcaattcagtacctggagaaatcagtcaatgcagataatcaggatgcgcagagttgg
tatctcctaggtcgatgctacatgtctcaacaaaagtatcctaaagcctacgaggcatac
cagcaagccgtatacagagatggaaagaacccaacattttggtgctccatcggtgtactg
tactaccagatcaaccagtacagagatgctctcgacgcttattccagggctataagactg
aacccttacatctctgaggtctggtatgatctgggaacattgtatgagagctgcaacaac
caaatcgccgatgctttggatgcctaccaacgagcagctgagcttgatcctaacaaccct
cacatcaaggcaagactacagcttcttcgctctggtggcacaaacggaggccctccccct
gctgctccccaacccgctgatgttcaccctcaagcttaccaggcggctggccccgttggt
cctcaatggggaggatcaacccaacagccaccggctgctgg---accaccaccaccacca
cagggcccaggagagaactgggcaggcagactctccaacatcaaccctccgcctcagcca
ccaaacccctatgaagcccgaggtggtgaacaattccgtggaggaccagcaccaccattg
cgacaaccaagccctcaacaagagcagcttcgccaaccttacaacgatcctagtcgaggc
ggcccacgccgtggccaaacaccccctccccctcctggccatcagtactcccaaccgcct
catgccccccctcaggctcaaccttctgctccaccctcggagcgccgcgtcgcgaaccct
agttgggttggagcagcaccctcagcatcggcatcggcacctccgtcgaacaacatcaac
ggtcctaacggtatggcgcctttccgacctaccaacagccctcgcccagatggccgaccc
gtccacgacaaccgcatgccttctcccaagtcagcatatccccagcatcaagcacctcca
ctatacaatcagcaccccgagatgtctacccccggtaacgagaatggacccccaggacct
gccggcccgcctgg---tccaccaccacctccgcctgctgtggctgaggctgccatgcag
aggatggatgacaggccgccctcagttggacccaagaggatgcgagaatgggaggaggaa
tctactgccaagaagcaggccaacgaagagaaccgggttcgccttgatgacgtccgtcac
cgaagaatgtcttcacctcctcgtgattaccgccgcaactcgtctgaagcccgacgtcct
gaggatgctcgccggcctgaagagtcacgtcgtgaagagcctcgccgacccgaatcagct
cctcgccatgcccccgagagttaccatccttccgatgctgctcatcaccctcccagccat
gcttctggtcctagccatctacctccaatgcagcaaggacctcctactcctatgtccggg
gtcgttcacgagaagcctccagttgtggcaactcccaaggaggagcgcccacctagtctt
gagcatgcccctcctgttcgtgcagcccctgcttctgagcccgaaagagcagctaggaag
atggaagttgatgaggactacgacgacagtggagaggatgaaaagaaaaccactaccatc
gttaccaatggctctgctcctggctctgcagctggagacgctaagacatcaactcctgct
aacgctggtgtaaacggaatttccgccgctccaaaagttgaatga
>Fp72
atggcgaaccatcacgcgtcgccaaccatgatgcaaatgcagcagcatcaaggccaggtg
cctccaccaccacctcctcctccgcctggagtccagcccgcacactttgcgccgtcacat
cagatcgctgctatgaatgaggctgtttggttgcagatagggagctactccgaagtcctg
cgcaacccagacgaggccatgcaggcttacgaacgcgcgcttcaggccaacccgaattcg
acacaagccatgaacgcaattggtgttttgctcaagggtcgcgaagctttcgagaaggca
ttagaattcttccgcgccatcgtgcagctggatcagaacaatggcgaagcctggggcaat
ctaggacactgttacttgatgacagaaaatctgcaaaaggcctacgacgcataccaacag
gcattggtaaacctgagggaccccaaggaccccatgctttggtatggcatcggcatattg
tatgaccgctacggaagttatgattacgctgaggaggccttctctcaagtcatgaacatc
cagcccgacttcgaaaaggccaacgagatttacttccgactcggcataatatacaagcaa
cagaataagtggaatcaaagtctagactgttttaaatacatcgtcaactctcctcccgga
cctttgactcaagaggacatttggtttcaaattggccacgtccatgaacaacaaaaagat
ttcgatagtgccaaggcggcctatcagcgtgtgctggaccactccccgaatcatgccaag
gttcttcaacagcttggatggctacatcaccagcaaagtaacacgtatgagagccaagat
cgcgcaattcagtacctggagaaatcagtcaatgcagataatcaggatgcgcagagttgg
tatctcctaggtcgatgctacatgtctcaacaaaagtatcctaaagcctacgaggcatac
cagcaagccgtatacagagatggaaagaacccaacattttggtgctccatcggtgtactg
tactaccagatcaaccagtacagagatgctctcgacgcttattccagggctataagactg
aacccttacatctctgaggtctggtatgatctgggaacattgtatgagagctgcaacaac
caaatcgccgatgctttggatgcctaccaacgagcagctgagcttgatcctaacaaccct
cacatcaaggcaagactacagcttcttcgctctggtggcacaaacggaggccctccccct
gctgctccccaacccgctgatgttcaccctcaagcttaccaggcggctggccccgttggt
cctcaatggggaggatcaacccaacagccaccggctgctgg---accaccaccaccacca
cagggcccaggagagaactgggcaggcagactctccaacatcaaccctccgcctcagcca
ccaaacccctatgaagcccgaggtggtgaacaattccgtggaggaccagcaccaccattg
cgacaaccaagccctcaacaagagcagcttcgccaaccttacaacgatcctagtcgaggc
ggcccacgccgtggccaaacaccccctccccctcctggccatcagtactcccaaccgcct
catgccccccctcaggctcaaccttctgctccaccctcggagcgccgcgtcgcgaaccct
agttgggttggagcagcaccctcagcatcggcatcggcacctccgtcgaacaacatcaac
ggtcctaacggtatggcgcctttccgacctaccaacagccctcgcccagatggccgaccc
gtccacgacaaccgcatgccttctcccaagtcagcatatccccagcatcaagcacctcca
ctatacaatcagcaccccgagatgtctacccccggtaacgagaatggacccccaggacct
gccggcccgcctgg---tccaccaccacctccgcctgctgtggctgaggctgccatgcag
aggatggatgacaggccgccctcagttggacccaagaggatgcgagaatgggaggaggaa
tctactgccaagaagcaggccaacgaagagaaccgggttcgccttgatgacgtccgtcac
cgaagaatgtcttcacctcctcgtgattaccgccgcaactcgtctgaagcccgacgtcct
gaggatgctcgccggcctgaagagtcacgtcgtgaagagcctcgccgacccgaatcagct
cctcgccatgcccccgagagttaccatccttccgatgctgctcatcaccctcccagccat
gcttctggtcctagccatctacctccaatgcagcaaggacctcctactcctatgtccggg
gtcgttcacgagaagcctccagttgtggcaactcccaaggaggagcgcccacctagtctt
gagcatgcccctcctgttcgtgcagcccctgcttctgagcccgaaagagcagctaggaag
atggaagttgatgaggactacgacgacagtggagaggatgaaaagaaaaccactaccatc
gttaccaatggctctgctcctggctctgcagctggagacgctaagacatcaactcctgct
aacgctggtgtaaacggaatttccgccgctccaaaagttgaatga
>Fp73
atggcgaaccatcacgcgtcgccaaccatgatgcaaatgcagcagcatcaaggccaggtg
cctccaccaccacctcctcctccgcctggagtccagcccgcacactttgcgccgtcacat
cagatcgctgctatgaatgaggctgtttggttgcagatagggagctactccgaagtcctg
cgcaacccagacgaggccatgcaggcttacgaacgcgcgcttcaggccaacccgaattcg
acacaagccatgaacgcaattggtgttttgctcaagggtcgcgaagctttcgagaaggca
ttagaattcttccgcgccatcgtgcagctggatcagaacaatggcgaagcctggggcaat
ctaggacactgttacttgatgacagaaaatctgcaaaaggcctacgacgcataccaacag
gcattggtaaacctgagggaccccaaggaccccatgctttggtatggcatcggcatattg
tatgaccgctacggaagttatgattacgctgaggaggccttctctcaagtcatgaacatc
cagcccgacttcgaaaaggccaacgagatttacttccgactcggcataatatacaagcaa
cagaataagtggaatcaaagtctagactgttttaaatacatcgtcaactctcctcccgga
cctttgactcaagaggacatttggtttcaaattggccacgtccatgaacaacaaaaagat
ttcgatagtgccaaggcggcctatcagcgtgtgctggaccactccccgaatcatgccaag
gttcttcaacagcttggatggctacatcaccagcaaagtaacacgtatgagagccaagat
cgcgcaattcagtacctggagaaatcagtcaatgcagataatcaggatgcgcagagttgg
tatctcctaggtcgatgctacatgtctcaacaaaagtatcctaaagcctacgaggcatac
cagcaagccgtatacagagatggaaagaacccaacattttggtgctccatcggtgtactg
tactaccagatcaaccagtacagagatgctctcgacgcttattccagggctataagactg
aacccttacatctctgaggtctggtatgatctgggaacattgtatgagagctgcaacaac
caaatcgccgatgctttggatgcctaccaacgagcagctgagcttgatcctaacaaccct
cacatcaaggcaagactacagcttcttcgctctggtggcacaaacggaggccctccccct
gctgctccccaacccgctgatgttcaccctcaagcttaccaggcggctggccccgttggt
cctcaatggggaggatcaacccaacagccaccggctgctgg---accaccaccaccacca
cagggcccaggagagaactgggcaggcagactctccaacatcaaccctccgcctcagcca
ccaaacccctatgaagcccgaggtggtgaacaattccgtggaggaccagcaccaccattg
cgacaaccaagccctcaacaagagcagcttcgccaaccttacaacgatcctagtcgaggc
ggcccacgccgtggccaaacaccccctccccctcctggccatcagtactcccaaccgcct
catgccccccctcaggctcaaccttctgctccaccctcggagcgccgcgtcgcgaaccct
agttgggttggagcagcaccctcagcatcggcatcggcacctccgtcgaacaacatcaac
ggtcctaacggtatggcgcctttccgacctaccaacagccctcgcccagatggccgaccc
gtccacgacaaccgcatgccttctcccaagtcagcatatccccagcatcaagcacctcca
ctatacaatcagcaccccgagatgtctacccccggtaacgagaatggacccccaggacct
gccggcccgcctgg---tccaccaccacctccgcctgctgtggctgaggctgccatgcag
aggatggatgacaggccgccctcagttggacccaagaggatgcgagaatgggaggaggaa
tctactgccaagaagcaggccaacgaagagaaccgggttcgccttgatgacgtccgtcac
cgaagaatgtcttcacctcctcgtgattaccgccgcaactcgtctgaagcccgacgtcct
gaggatgctcgccggcctgaagagtcacgtcgtgaagagcctcgccgacccgaatcagct
cctcgccatgcccccgagagttaccatccttccgatgctgctcatcaccctcccagccat
gcttctggtcctagccatctacctccaatgcagcaaggacctcctactcctatgtccggg
gtcgttcacgagaagcctccagttgtggcaactcccaaggaggagcgcccacctagtctt
gagcatgcccctcctgttcgtgcagcccctgcttctgagcccgaaagagcagctaggaag
atggaagttgatgaggactacgacgacagtggagaggatgaaaagaaaaccactaccatc
gttaccaatggctctgctcctggctctgcagctggagacgctaagacatcaactcctgct
aacgctggtgtaaacggaatttccgccgctccaaaagttgaatga
>Fp76
atggcgaaccatcacgcgtcgccaaccatgatgcaaatgcagcagcatcaaggccaggtg
cctccaccaccacctcctcctccgcctggagtccagcccgcacactttgcgccgtcacat
cagatcgctgctatgaatgaggctgtttggttgcagatagggagctactccgaagtcctg
cgcaacccagacgaggccatgcaggcttacgaacgcgcgcttcaggccaacccgaattcg
acacaagccatgaacgcaattggtgttttgctcaagggtcgcgaagctttcgagaaggca
ttagaattcttccgcgccatcgtgcagctggatcagaacaatggcgaagcctggggcaat
ctaggacactgttacttgatgacagaaaatctgcaaaaggcctacgacgcataccaacag
gcattggtaaacctgagggaccccaaggaccccatgctttggtatggcatcggcatattg
tatgaccgctacggaagttatgattacgctgaggaggccttctctcaagtcatgaacatc
cagcccgacttcgaaaaggccaacgagatttacttccgactcggcataatatacaagcaa
cagaataagtggaatcaaagtctagactgttttaaatacatcgtcaactctcctcccgga
cctttgactcaagaggacatttggtttcaaattggccacgtccatgaacaacaaaaagat
ttcgatagtgccaaggcggcctatcagcgtgtgctggaccactccccgaatcatgccaag
gttcttcaacagcttggatggctacatcaccagcaaagtaacacgtatgagagccaagat
cgcgcaattcagtacctggagaaatcagtcaatgcagataatcaggatgcgcagagttgg
tatctcctaggtcgatgctacatgtctcaacaaaagtatcctaaagcctacgaggcatac
cagcaagccgtatacagagatggaaagaacccaacattttggtgctccatcggtgtactg
tactaccagatcaaccagtacagagatgctctcgacgcttattccagggctataagactg
aacccttacatctctgaggtctggtatgatctgggaacattgtatgagagctgcaacaac
caaatcgccgatgctttggatgcctaccaacgagcagctgagcttgatcctaacaaccct
cacatcaaggcaagactacagcttcttcgctctggtggcacaaacggaggccctccccct
gctgctccccaacccgctgatgttcaccctcaagcttaccaggcggctggccccgttggt
cctcaatggggaggatcaacccaacagccaccggctgctgg---accaccaccaccacca
cagggcccaggagagaactgggcaggcagactctccaacatcaaccctccgcctcagcca
ccaaacccctatgaagcccgaggtggtgaacaattccgtggaggaccagcaccaccattg
cgacaaccaagccctcaacaagagcagcttcgccaaccttacaacgatcctagtcgaggc
ggcccacgccgtggccaaacaccccctccccctcctggccatcagtactcccaaccgcct
catgccccccctcaggctcaaccttctgctccaccctcggagcgccgcgtcgcgaaccct
agttgggttggagcagcaccctcagcatcggcatcggcacctccgtcgaacaacatcaac
ggtcctaacggtatggcgcctttccgacctaccaacagccctcgcccagatggccgaccc
gtccacgacaaccgcatgccttctcccaagtcagcatatccccagcatcaagcacctcca
ctatacaatcagcaccccgagatgtctacccccggtaacgagaatggacccccaggacct
gccggcccgcctgg---tccaccaccacctccgcctgctgtggctgaggctgccatgcag
aggatggatgacaggccgccctcagttggacccaagaggatgcgagaatgggaggaggaa
tctactgccaagaagcaggccaacgaagagaaccgggttcgccttgatgacgtccgtcac
cgaagaatgtcttcacctcctcgtgattaccgccgcaactcgtctgaagcccgacgtcct
gaggatgctcgccggcctgaagagtcacgtcgtgaagagcctcgccgacccgaatcagct
cctcgccatgcccccgagagttaccatccttccgatgctgctcatcaccctcccagccat
gcttctggtcctagccatctacctccaatgcagcaaggacctcctactcctatgtccggg
gtcgttcacgagaagcctccagttgtggcaactcccaaggaggagcgcccacctagtctt
gagcatgcccctcctgttcgtgcagcccctgcttctgagcccgaaagagcagctaggaag
atggaagttgatgaggactacgacgacagtggagaggatgaaaagaaaaccactaccatc
gttaccaatggctctgctcctggctctgcagctggagacgctaagacatcaactcctgct
aacgctggtgtaaacggaatttccgccgctccaaaagttgaatga
>Fp78
atggcgaaccatcacgcgtcgccaaccatgatgcaaatgcagcagcatcaaggccaggtg
cctccaccaccacctcctcctccgcctggagtccagcccgcacactttgcgccgtcacat
cagatcgctgctatgaatgaggctgtttggttgcagatagggagctactccgaagtcctg
cgcaacccagacgaggccatgcaggcttacgaacgcgcgcttcaggccaacccgaattcg
acacaagccatgaacgcaattggtgttttgctcaagggtcgcgaagctttcgagaaggca
ttagaattcttccgcgccatcgtgcagctggatcagaacaatggcgaagcctggggcaat
ctaggacactgttacttgatgacagaaaatctgcaaaaggcctacgacgcataccaacag
gcattggtaaacctgagggaccccaaggaccccatgctttggtatggcatcggcatattg
tatgaccgctacggaagttatgattacgctgaggaggccttctctcaagtcatgaacatc
cagcccgacttcgaaaaggccaacgagatttacttccgactcggcataatatacaagcaa
cagaataagtggaatcaaagtctagactgttttaaatacatcgtcaactctcctcccgga
cctttgactcaagaggacatttggtttcaaattggccacgtccatgaacaacaaaaagat
ttcgatagtgccaaggcggcctatcagcgtgtgctggaccactccccgaatcatgccaag
gttcttcaacagcttggatggctacatcaccagcaaagtaacacgtatgagagccaagat
cgcgcaattcagtacctggagaaatcagtcaatgcagataatcaggatgcgcagagttgg
tatctcctaggtcgatgctacatgtctcaacaaaagtatcctaaagcctacgaggcatac
cagcaagccgtatacagagatggaaagaacccaacattttggtgctccatcggtgtactg
tactaccagatcaaccagtacagagatgctctcgacgcttattccagggctataagactg
aacccttacatctctgaggtctggtatgatctgggaacattgtatgagagctgcaacaac
caaatcgccgatgctttggatgcctaccaacgagcagctgagcttgatcctaacaaccct
cacatcaaggcaagactacagcttcttcgctctggtggcacaaacggaggccctccccct
gctgctccccaacccgctgatgttcaccctcaagcttaccaggcggctggccccgttggt
cctcaatggggaggatcaacccaacagccaccggctgctgg---accaccaccaccacca
cagggcccaggagagaactgggcaggcagactctccaacatcaaccctccgcctcagcca
ccaaacccctatgaagcccgaggtggtgaacaattccgtggaggaccagcaccaccattg
cgacaaccaagccctcaacaagagcagcttcgccaaccttacaacgatcctagtcgaggc
ggcccacgccgtggccaaacaccccctccccctcctggccatcagtactcccaaccgcct
catgccccccctcaggctcaaccttctgctccaccctcggagcgccgcgtcgcgaaccct
agttgggttggagcagcaccctcagcatcggcatcggcacctccgtcgaacaacatcaac
ggtcctaacggtatggcgcctttccgacctaccaacagccctcgcccagatggccgaccc
gtccacgacaaccgcatgccttctcccaagtcagcatatccccagcatcaagcacctcca
ctatacaatcagcaccccgagatgtctacccccggtaacgagaatggacccccaggacct
gccggcccgcctgg---tccaccaccacctccgcctgctgtggctgaggctgccatgcag
aggatggatgacaggccgccctcagttggacccaagaggatgcgagaatgggaggaggaa
tctactgccaagaagcaggccaacgaagagaaccgggttcgccttgatgacgtccgtcac
cgaagaatgtcttcacctcctcgtgattaccgccgcaactcgtctgaagcccgacgtcct
gaggatgctcgccggcctgaagagtcacgtcgtgaagagcctcgccgacccgaatcagct
cctcgccatgcccccgagagttaccatccttccgatgctgctcatcaccctcccagccat
gcttctggtcctagccatctacctccaatgcagcaaggacctcctactcctatgtccggg
gtcgttcacgagaagcctccagttgtggcaactcccaaggaggagcgcccacctagtctt
gagcatgcccctcctgttcgtgcagcccctgcttctgagcccgaaagagcagctaggaag
atggaagttgatgaggactacgacgacagtggagaggatgaaaagaaaaccactaccatc
gttaccaatggctctgctcctggctctgcagctggagacgctaagacatcaactcctgct
aacgctggtgtaaacggaatttccgccgctccaaaagttgaatga
>Fp81
atggcgaaccatcacgcgtcgccaaccatgatgcaaatgcagcagcatcaaggccaggtg
cctccaccaccacctcctcctccgcctggagtccagcccgcacactttgcgccgtcacat
cagatcgctgctatgaatgaggctgtttggttgcagatagggagctactccgaagtcctg
cgcaacccagacgaggccatgcaggcttacgaacgcgcgcttcaggccaacccgaattcg
acacaagccatgaacgcaattggtgttttgctcaagggtcgcgaagctttcgagaaggca
ttagaattcttccgcgccatcgtgcagctggatcagaacaatggcgaagcctggggcaat
ctaggacactgttacttgatgacagaaaatctgcaaaaggcctacgacgcataccaacag
gcattggtaaacctgagggatcccaaggaccccatgctttggtatggcatcggcatattg
tatgaccgctacggaagttatgattacgctgaggaggccttctctcaagtcatgaacatc
cagcccgacttcgaaaaggccaacgagatttacttccgactcggcataatatacaagcaa
cagaataagtggaatcaaagtctagactgttttaaatacatcgtcaactctcctcccgga
cctttgactcaagaggacatttggtttcaaattggccacgtccatgaacaacaaaaagat
ttcgatagtgccaaggcggcctatcagcgtgtgctggaccactccccgaatcatgccaag
gttcttcaacagcttggatggctacatcaccagcaaagtaacacgtatgagagccaagat
cgcgcaattcagtacctggagaaatcagtcaatgcagataatcaggatgcgcagagttgg
tatctcctaggtcgatgctacatgtctcaacaaaagtatcctaaagcctacgaggcatac
cagcaagccgtatacagagatggaaagaacccaacattttggtgctccatcggtgtactg
tactaccagatcaaccagtacagagatgctctcgacgcttattccagggctataagactg
aacccttacatctctgaggtctggtatgatctgggaacattgtatgagagctgcaacaac
caaatcgccgatgctttggatgcctaccaacgagcagctgagcttgatcctaacaaccct
cacatcaaggcaagactacagcttcttcgctctggtggcacaaacggaggccctccccct
gctgctccccaacccgctgatgttcaccctcaagcttaccaggcggctggccccgttggt
cctcaatggggaggatcaacccaacagccaccggctgctgg---accaccaccaccacca
cagggcccaggagagaactgggcaggcagactctccaacatcaaccctccgcctcagcca
ccaaacccctatgaagcccgaggtggtgaacaattccgtggaggaccagcaccaccattg
cgacaaccaagccctcaacaagagcagcttcgccaaccttacaacgatcctagtcgaggc
ggcccacgccgtggccaaacaccccctccccctcctggccatcagtactcccaaccgcct
catgccccccctcaggctcaaccttctgctccaccctcggagcgccgcgtcgcgaaccct
agttgggttggagcagcaccctcagcatcggcatcggcacctccgtcgaacaacatcaac
ggtcctaacggtatggcgcctttccgacctaccaacagccctcgcccagatggccgaccc
gtccacgacaaccgcatgccttctcccaagtcagcatatccccagcatcaagcacctcca
ctatacaatcagcaccccgagatgtctacccccggtaacgagaatggacccccaggacct
gccggcccgcctgg---tccaccaccacctccgcctgctgtggctgaggctgccatgcag
aggatggatgacaggccgccctcagttggacccaagaggatgcgagaatgggaggaggaa
tctactgccaagaagcaggccaacgaagagaaccgggttcgccttgatgacgtccgtcac
cgaagaatgtcttcacctcctcgtgattaccgccgcaactcgtctgaagcccgacgtcct
gaggatgctcgccggcctgaagagtcacgtcgtgaagagcctcgccgacccgaatcagct
cctcgccatgcccccgagagttaccatccttccgatgctgctcatcaccctcccagccat
gcttctggtcctagccatctacctccaatgcagcaaggacctcctactcctatgtccggg
gtcgttcacgagaagcctccagttgtggcaactcccaaggaggagcgcccacctagtctt
gagcatgcccctcctgttcgtgcagcccctgcttctgagcccgaaagagcagctaggaag
atggaagttgatgaggactacgacgacagtggagaggatgaaaagaaaaccactaccatc
gttaccaatggctctgctcctggctctgcagctggagacgctaagacatcaactcctgct
aacgctggtgtaaacggaatttccgccgctccaaaagttgaatga
>Fp84
atggcgaaccatcacgcgtcgccaaccatgatgcaaatgcagcagcatcaaggccaggtg
cctccaccaccacctcctcctccgcctggagtccagcccgcacactttgcgccgtcacat
cagatcgctgctatgaatgaggctgtttggttgcagatagggagctactccgaagtcctg
cgcaacccagacgaggccatgcaggcttacgaacgcgcgcttcaggccaacccgaattcg
acacaagccatgaacgcaattggtgttttgctcaagggtcgcgaagctttcgagaaggca
ttagaattcttccgcgccatcgtgcagctggatcagaacaatggcgaagcctggggcaat
ctaggacactgttacttgatgacagaaagtctgcaaaaggcctacgacgcataccaacag
gcattggtaaacctgagggaccccaaggaccccatgctttggtatggcatcggcatattg
tatgaccgctacggaagttatgattacgctgaggaggccttctctcaagtcatgaacatc
cagcccgacttcgaaaaggccaacgagatttacttccgactcggcataatatacaagcaa
cagaataagtggaatcaaagtctagactgttttaaatacatcgtcaactctcctcccgga
cctttgactcaagaggacatttggtttcaaattggccacgtccatgaacaacaaaaagat
ttcgatagtgccaaggcggcctatcagcgtgtgctggaccactccccgaatcatgccaag
gttcttcaacagcttggatggctacatcaccagcaaagtaacacgtatgagagccaagat
cgcgcaattcagtatctggagaaatcagtcaatgcagataatcaggatgcgcagagttgg
tatctcctaggtcgatgctacatgtctcaacaaaagtatcctaaagcctacgaggcatac
cagcaagccgtatacagagatggaaagaacccaacattttggtgctccatcggtgtactg
tactaccagatcaaccagtacagagatgctctcgacgcttattccagggctataagactg
aacccttacatctctgaggtctggtatgatctgggaacattgtatgagagctgcaacaac
caaatcgccgatgctttggatgcctaccaacgagcagctgagcttgatcctaacaaccct
cacatcaaggcaagactacagcttcttcgctctggtggcacaaacggaggccctccccct
gctgctccccaacccgctgatgttcaccctcaagcttaccaggcggctggccccgttggt
cctcaatggggaggatcaacccaacagccaccggctgctgg---accaccaccaccacca
cagggcccaggagagaactgggcaggcagactctccaacatcaaccctccgcctcagcca
ccaaacccctatgaagcccgaggtggtgaacaattccgtggaggaccagcaccaccattg
cgacaaccaagccctcaacaagagcagcttcgccaaccttacaacgatcctagtcgaggc
ggcccacgccgtggccaaacaccccctccccctcctggccatcagtactcccaaccgcct
catgccccccctcaggctcaaccttctgctccaccctcggagcgccgcgtcgcgaaccct
agttgggttggagcagcaccctcagcatcggcatcggcacctccgtcgaacaacatcaac
ggtcctaacggtatggcgcctttccgacctaccaacagccctcgcccagatggccgaccc
gtccacgacaaccgcatgccttctcccaagtcagcatatccccagcatcaagcacctcca
ctatacaatcagcaccccgagatgtctacccccggtaacgagaatggacccccaggacct
gccggcccgcctgg---tccaccaccacctccgcctgctgtggctgaggctgccatgcag
aggatggatgacaggccgccctcagttggacccaagaggatgcgagaatgggaggaggaa
tctactgccaagaagcaggccaacgaagagaaccgggttcgccttgatgacgtccgtcac
cgaagaatgtcttcacctcctcgtgattaccgccgcaactcgtctgaagcccgacgtcct
gaggatgctcgccggcctgaagagtcacgtcgtgaagagcctcgccgacccgaatcagct
cctcgccatgcccccgagagttaccatccttccgatgctgctcatcaccctcccagccat
gcttctggtcctagccatctacctccaatgcagcaaggacctcctactcctatgtccggg
gtcgttcacgagaagcctccagttgtggcaactcccaaggaggagcgcccacctagtctt
gagcatgcccctcctgttcgtgcagcccctgcttctgagcccgaaagagcagctaggaag
atggaagttgatgaggactacgacgacagtggagaggatgaaaagaaaaccactaccatc
gttaccaatggctctgctcctggctctgcagctggagacgctaagacatcaactcctgct
aacgctggtgtaaacggaatttccgccgctccaaaagttgaatga
>Fp86
atggcgaaccatcacgcgtcgccaaccatgatgcaaatgcagcagcatcaaggccaggtg
cctccaccaccacctcctcctccgcctggagtccagcccgcacactttgcgccgtcacat
cagatcgctgctatgaatgaggctgtttggttgcagatagggagctactccgaagtcctg
cgcaacccagacgaggccatgcaggcttacgaacgcgcgcttcaggccaacccgaattcg
acacaagccatgaacgcaattggtgttttgctcaagggtcgcgaagctttcgagaaggca
ttagaattcttccgcgccatcgtgcagctggatcagaacaatggcgaagcctggggcaat
ctaggacactgttacttgatgacagaaaatctgcaaaaggcctacgacgcataccaacag
gcattggtaaacctgagggaccccaaggaccccatgctttggtatggcatcggcatattg
tatgaccgctacggaagttatgattacgctgaggaggccttctctcaagtcatgaacatc
cagcccgacttcgaaaaggccaacgagatttacttccgactcggcataatatacaagcaa
cagaataagtggaatcaaagtctagactgttttaaatacatcgtcaactctcctcccgga
cctttgactcaagaggacatttggtttcaaattggccacgtccatgaacaacaaaaagat
ttcgatagtgccaaggcggcctatcagcgtgtgctggaccactccccgaatcatgccaag
gttcttcaacagcttggatggctacatcaccagcaaagtaacacgtatgagagccaagat
cgcgcaattcagtacctggagaaatcagtcaatgcagataatcaggatgcgcagagttgg
tatctcctaggtcgatgctacatgtctcaacaaaagtatcctaaagcctacgaggcatac
cagcaagccgtatacagagatggaaagaacccaacattttggtgctccatcggtgtactg
tactaccagatcaaccagtacagagatgctctcgacgcttattccagggctataagactg
aacccttacatctctgaggtctggtatgatctgggaacattgtatgagagctgcaacaac
caaatcgccgatgctttggatgcctaccaacgagcagctgagcttgatcctaacaaccct
cacatcaaggcaagactacagcttcttcgctctggtggcacaaacggaggccctccccct
gctgctccccaacccgctgatgttcaccctcaagcttaccaggcggctggccccgttggt
cctcaatggggaggatcaacccaacagccaccggctgctgg---accaccaccaccacca
cagggcccaggagagaactgggcaggcagactctccaacatcaaccctccgcctcagcca
ccaaacccctatgaagcccgaggtggtgaacaattccgtggaggaccagcaccaccattg
cgacaaccaagccctcaacaagagcagcttcgccaaccttacaacgatcctagtcgaggc
ggcccacgccgtggccaaacaccccctccccctcctggccatcagtactcccaaccgcct
catgccccccctcaggctcaaccttctgctccaccctcggagcgccgcgtcgcgaaccct
agttgggttggagcagcaccctcagcatcggcatcggcacctccgtcgaacaacatcaac
ggtcctaacggtatggcgcctttccgacctaccaacagccctcgcccagatggccgaccc
gtccacgacaaccgcatgccttctcccaagtcagcatatccccagcatcaagcacctcca
ctatacaatcagcaccccgagatgtctacccccggtaacgagaatggacccccaggacct
gccggcccgcctgg---tccaccaccacctccgcctgctgtggctgaggctgccatgcag
aggatggatgacaggccgccctcagttggacccaagaggatgcgagaatgggaggaggaa
tctactgccaagaagcaggccaacgaagagaaccgggttcgccttgatgacgtccgtcac
cgaagaatgtcttcacctcctcgtgattaccgccgcaactcgtctgaagcccgacgtcct
gaggatgctcgccggcctgaagagtcacgtcgtgaagagcctcgccgacccgaatcagct
cctcgccatgcccccgagagttaccatccttccgatgctgctcatcaccctcccagccat
gcttctggtcctagccatctacctccaatgcagcaaggacctcctactcctatgtccggg
gtcgttcacgagaagcctccagttgtggcaactcccaaggaggagcgcccacctagtctt
gagcatgcccctcctgttcgtgcagcccctgcttctgagcccgaaagagcagctaggaag
atggaagttgatgaggactacgacgacagtggagaggatgaaaagaaaaccactaccatc
gttaccaatggctctgctcctggctctgcagctggagacgctaagacatcaactcctgct
aacgctggtgtaaacggaatttccgccgctccaaaagttgaatga
>Fvenenatum.busco
atggcgaaccatcacgcgtcgccaaccatgatgcaaatgcagcagcatcaaggccaggtg
cccccaccgccaccacctcctccgcctggagtccagcctgcacactttgcgccgtcacat
cagatcgctgctatgaatgaggctgtgtggttgcagatagggagctactctgaagtcctg
cgcaacccagacgaggctatgcaagcttacgagcgcgcgcttcaggccaacccgaattcg
acacaggccatgaacgcaattggtgttttgctcaagggtcgcgaagcttttgagaaggca
ttagaattcttccgcgctattgtgcagctggaccagaacaatggtgaagcctggggcaac
ctaggacactgttacttgatgacagaaaatctacaaaaggcctacgacgcataccaacag
gcattggtaaacctgagggaccccaaggaccccatgctttggtatggcatcggcatattg
tatgaccgctatggaagttatgattacgccgaggaggctttctctcaagtcatgaacatc
cagcccgatttcgaaaaggccaacgagatttacttccgactcggcataatatacaagcaa
cagaacaagtggaatcaaagtctagactgttttaaatacatcgtcaattctccccccgga
cctttgactcaagaggacatttggtttcaaattggccacgtccacgaacaacaaaaagat
ttcgatagtgccaaggcggcttatcagcgtgtgctggaccactccccgaaccatgccaag
gttcttcagcagcttggatggctacatcaccagcaaagcaacacgtatgagagccaagat
cgcgcaattcaatacctggagaaatcggttaatgcagataatcaggatgcgcagagttgg
tatctcctaggtcgatgctacatgtctcaacaaaagtatcctaaagcatatgaggcatat
caacaagccgtgtacagagatggaaagaacccgactttctggtgctccatcggtgtgctt
tactaccagatcaaccagtacagagatgctctcgacgcttattccagggctataagactg
aacccttacatctctgaggtttggtatgatcttggaacattgtatgaaagctgcaataac
caaatcactgatgctttggatgcctaccaacgagcagctgagcttgatcctaacaacccc
cacatcaaggcaagactacagcttcttcgctctggtggcacaaacggaggccctccccct
gctgctccccaacccgctgatgttcaccctcaagcttaccaggcggctggccccgttggt
cctcaatggggaggatcgacccaacagccaccggcggctgg---tccaccaccaccacca
caaggcccaggagagaactgggcgggtagactctccaacatcaaccccccgcctcagcca
ccaaacccctatgaagcccgaggtggtgaacaattccgtggaggaccagcaccaccattg
cggcaaccaagccctcaacaagagcagcttcgtcaaccttacaacgatcctagccgaggc
ggcccacgccgtggccaaactcctcctccccctcctggccaccagtactcccaaccgcct
catgctccccctcaggctcaaccttctgctccaccctcggagcgtcgcgtcgcaaaccct
agttgggttggagcagcaccctcagcatcggcatcagcacctccatcgaacaacatcaac
ggtcctaacggtatggcacctttccgaccaaccaacagccctcgccctgatggccgaccc
gttcatgacaaccgcatgccttcaccgaagtcagcatatcctcagcatcaggcacctcca
ctatataatcagcaccccgagatgtctacccccggaaacgagaatggaccctcaggacct
gccggcccacctggaccaccaccaccacccccgcctgctgtggctgaggctgctatgcag
aggatggatgataggccgccttcagttggacccaagaggatgcgagagtgggaggaggaa
tctactgccaagaagcaggccaacgaagagaaccgggttcgccttgatgacgttcgtcac
cgaaggatgtcttcacctcctcgcgaataccgccgcaactcgtctgaagcccgacgtcct
gaggatgctcgccggcctgaagagccacgtcgtgaagagcctcgccgacccgaatcagct
cctcgtcatgcccccgagagctatcatccttccgatgctgctcatcacccccccagccat
acttctggtcctagccatctgcctccaatgcagcaaggacctccaactcccatgtccgga
gtcgttcacgagaagcctccagttgtggcaactcctaaggaggagcgcccacctagtctt
gagcatgcccctcctgttcgcgcagcccctacttctgagcctgaaagagcagccaggaag
atggaagttgatgaggactacgacgacagtggagaagatgagaagaagaccactaccatt
gtcaccaatggctctgctcctggctccgcagctggagacgccaagacatcaactcctgct
aacgctggtgtaaacggaatttccgccgccccaaaagttgaatga
