# Supplementary material for: Apicidin biosynthesis is linked to accessory chromosomes in Fusarium poae isolates
Source: BMC Genomics. 2021 Aug 4;22:591. doi: 10.1186/s12864-021-07617-y (PMC8340494; doi:10.1186/s12864-021-07617-y)
Supplement: Supplementary file 17 — Additional file 17. Compressed folder containing alignments for each of the 4141 orthologs used in BUSCO analysis. [file 12864_2021_7617_MOESM17_ESM.zip › Fven2_nt_MAFFT/11367at5125_nt.mafft.fasta]

>Fp105
atggccactgttagaatctgtgtctgcggcgacgagagtactggtaaatctagcctcatc
gcctctcttgtcaaagatcaatttgtcaacaacaagatccagcctgtccttcctcaaatt
accattccaccgagcattggtacgcctgaaaatgtctcgaccaccatcgtcgatacctca
gctcgcccacaagaccggacgacgttacgaaaagagattcgaaagtgcaatgtcatcctt
cttgtctacgccgaccactatagctatgaaagggtggcactgttttggatgccatatttc
cgatcgttaggtgtcaacgttcccgtcgtgttatgcgccaacaaatccgatctggtcggt
cagggtactacaccacaggtagttgaagaggaactattacctgtcatggccgagtttcgc
gaggtcgactcctgtatccgtaccagcgcccgcgaccaccgaaacgtgaacgaagtattc
ttcctttgccaaaaggccgtcacacacccaatcgctcctctattcgattacaaggagggt
catctcaagcccttgtgcatcaacgctttaaagcgtatcttctacctctgcgacaaagac
caagacggctatctcaacgagcaagaaatgcgtgacttccaagcccgttgtttcgataaa
ccgctgacgactgacgatctggacaacatcaagctcagcatctcaaaatcattgcccgct
tctgatatggagaagggaattgatctgccaggatttctgcagctgaacaagctttatgct
gagaagggacgccatgagactatctggattattcttcgaaagtttcactataccgacagt
ctgagccttgaagacaagttcattcggccaaagtttgaggtcccggaatactcgtctgct
gaactgagtcccgctggttataggttctttgtagacctgttcctgacctttgacaaggac
aacgatggcggtttgaatgatgaggagctggaggctctatttgccccggctccgggaccg
cctagttcctggaccgattcgtcgttcccatcctcgaccgtgagaaatgaggctggccac
gttactctgcagggctggcttgctcagtggagcatgacaactttcattgaacccaagact
acaatcgaatatcttgcctatctaggctttgagccttcgaatcccaaggactctatcacc
gctgcactcaagatcacaaagcctcgcaagcgaagaagtcgtcttggccgagtcgagcga
aacgtagtgctatgctacgttcttggtgcatcaggcgcaggaaaatctgctctcctggac
tcgtttctcaaccgacccttttatggtctatatcatccgactatcaaaccccgccgggca
gtaaacagtgtcgagttgcctggtggaaagcaagtgtatcttatcctggaggagcttggt
gagcttgaacctgcaattctcgagaaccgggccaagttggacgcctgcgatctcatttgc
tacgcatacgactcgtcggaccctgactcgttctctcatatcgttgatttgcgaaagaag
tatccgtatctcgatgagcttccttctatctacaccgcactcaaggccgacaaggacaaa
accaaccaacgctgtgaactccagcctgaccagtacacctcttcgcttaacatgagcctc
ccactgcatgtcagtgtcacttggggcagtatcagtgagctttttgtggcctatgcagat
gctgctacgaaccccagcactgcgttccctaagagcagcgaagaagggcccgatagaacg
agcctgtacatcgcacttggagccacagcttgtgcgggtgttgctgcattgacaatctgg
cggcgcgcaaccaacgctttctaa
>Fp108
atggccactgttagaatctgtgtctgcggcgacgagagtactggtaaatctagcctcatc
gcctctcttgtcaaagatcaatttgtcaacaacaagatccagcctgtccttcctcaaatt
accattccaccgagcattggtacgcctgaaaatgtctcgaccaccatcgtcgatacctca
gctcgcccacaagaccggacgacgttacgaaaagagattcgaaagtgcaatgtcatcctt
cttgtctacgccgaccactatagctatgaaagggtggcactgttttggatgccatatttc
cgatcgttaggtgtcaacgttcccgtcgtgttatgcgccaacaaatccgatctggtcggt
cagggtactacaccacaggtagttgaagaggaactattacctgtcatggccgagtttcgc
gaggtcgactcctgtatccgtaccagcgcccgcgaccaccgaaacgtgaacgaagtattc
ttcctttgccaaaaggccgtcacacacccaatcgctcctctattcgattacaaggagggt
catctcaagcccttgtgcatcaacgctttaaagcgtatcttctacctctgcgacaaagac
caagacggctatctcaacgagcaagaaatgcgtgacttccaagcccgttgtttcgataaa
ccgctgacgactgacgatctggacaacatcaagctcagcatctcaaaatcattgcccgct
tctgatatggagaagggaattgatctgccaggatttctgcagctgaacaagctttatgct
gagaagggacgccatgagactatctggattattcttcgaaagtttcactataccgacagt
ctgagccttgaagacaagttcattcggccaaagtttgaggtcccggaatactcgtctgct
gaactgagtcccgctggttataggttctttgtagacctgttcctgacctttgacaaggac
aacgatggcggtttgaatgatgaggagctggaggctctatttgccccggctccgggaccg
cctagttcctggaccgattcgtcgttcccatcctcgaccgtgagaaatgaggctggccac
gttactctgcagggctggcttgctcagtggagcatgacaactttcattgaacccaagact
acaatcgaatatcttgcctatctaggctttgagccttcgaatcccaaggactctatcacc
gctgcactcaagatcacaaagcctcgcaagcgaagaagtcgtcttggccgagtcgagcga
aacgtagtgctatgctacgttcttggtgcatcaggcgcaggaaaatctgctctcctggac
tcgtttctcaaccgacccttttatggtctatatcatccgactatcaaaccccgccgggca
gtaaacagtgtcgagttgcctggtggaaagcaagtgtatcttatcctggaggagcttggt
gagcttgaacctgcaattctcgagaaccgggccaagttggacgcctgcgatctcatttgc
tacgcatacgactcgtcggaccctgactcgttctctcatatcgttgatttgcgaaagaag
tatccgtatctcgatgagcttccttctatctacaccgcactcaaggccgacaaggacaaa
accaaccaacgctgtgaactccagcctgaccagtacacctcttcgcttaacatgagcctc
ccactgcatgtcagtgtcacttggggcagtatcagtgagctttttgtggcctatgcagat
gctgctacgaaccccagcactgcgttccctaagagcagcgaagaagggcccgatagaacg
agcctgtacatcgcacttggagccacagcttgtgcgggtgttgctgcattgacaatctgg
cggcgcgcaaccaacgctttctaa
>Fp118
atggccactgttagaatctgtgtctgcggcgacgagagtactggtaaatctagcctcatc
gcctctcttgtcaaagatcaatttgtcaacaacaagatccagcctgtccttcctcaaatt
accattccaccgagcattggtacgcctgaaaatgtctcgaccaccatcgtcgatacctca
gctcgcccacaagaccggacgacgttacgaaaagagattcgaaagtgcaatgtcatcctt
cttgtctacgccgaccactatagctatgaaagggtggcactgttttggatgccatatttc
cgatcgttaggtgtcaacgttcccgtcgtgttatgcgccaacaaatccgatctggtcggt
cagggtactacaccacaggtagttgaagaggaactattacctgtcatggccgagtttcgc
gaggtcgactcctgtatccgtaccagcgcccgcgaccaccgaaacgtgaacgaagtattc
ttcctttgccaaaaggccgtcacacacccaatcgctcctctattcgattacaaggagggt
catctcaagcccttgtgcatcaacgctttaaagcgtatcttctacctctgcgacaaagac
caagacggctatctcaacgagcaagaaatgcgtgacttccaagcccgttgtttcgataaa
ccgctgacgactgacgatctggacaacatcaagctcagcatctcaaaatcattgcccgct
tctgatatggagaagggaattgatctgccaggatttctgcagctgaacaagctttatgct
gagaagggacgccatgagactatctggattattcttcgaaagtttcactataccgacagt
ctgagccttgaagacaagttcattcggccaaagtttgaggtcccggaatactcgtctgct
gaactgagtcccgctggttataggttctttgtagacctgttcctgacctttgacaaggac
aacgatggcggtttgaatgatgaggagctggaggctctatttgccccggctccgggaccg
cctagttcctggaccgattcgtcgttcccatcctcgaccgtgagaaatgaggctggccac
gttactctgcagggctggcttgctcagtggagcatgacaactttcattgaacccaagact
acaatcgaatatcttgcctatctaggctttgagccttcgaatcccaaggactctatcacc
gctgcactcaagatcacaaagcctcgcaagcgaagaagtcgtcttggccgagtcgagcga
aacgtagtgctatgctacgttcttggtgcatcaggcgcaggaaaatctgctctcctggac
tcgtttctcaaccgacccttttatggtctatatcatccgactatcaaaccccgccgggca
gtaaacagtgtcgagttgcctggtggaaagcaagtgtatcttatcctggaggagcttggt
gagcttgaacctgcaattctcgagaaccgggccaagttggacgcctgcgatctcatttgc
tacgcatacgactcgtcggaccctgactcgttctctcatatcgttgatttgcgaaagaag
tatccgtatctcgatgagcttccttctatctacaccgcactcaaggccgacaaggacaaa
accaaccaacgctgtgaactccagcctgaccagtacacctcttcgcttaacatgagcctc
ccactgcatgtcagtgtcacttggggcagtatcagtgagctttttgtggcctatgcagat
gctgctacgaaccccagcactgcgttccctaagagcagcgaagaagggcccgatagaacg
agcctgtacatcgcacttggagccacagcttgtgcgggtgttgctgcattgacaatctgg
cggcgcgcaaccaacgctttctaa
>Fp122
atggccactgttagaatctgtgtctgcggcgacgagagtactggtaaatctagcctcatc
gcctctcttgtcaaagatcaatttgtcaacaacaagatccagcctgtccttcctcaaatt
accattccaccgagcattggtacgcctgaaaatgtctcgaccaccatcgtcgatacctca
gctcgcccacaagaccggacgacgttacgaaaagagattcgaaagtgcaatgtcatcctt
cttgtctacgccgaccactatagctatgaaagggtggcactgttttggatgccatatttc
cgatcgttaggtgtcaacgttcccgtcgtgttatgcgccaacaaatccgatctggtcggt
cagggtactacaccacaggtagttgaagaggaactattacctgtcatggccgagtttcgc
gaggtcgactcctgtatccgtaccagcgcccgcgaccaccgaaacgtgaacgaagtattc
ttcctttgccaaaaggccgtcacacacccaatcgctcctctattcgattacaaggagggt
catctcaagcccttgtgcatcaacgctttaaagcgtatcttctacctctgcgacaaagac
caagacggctatctcaacgagcaagaaatgcgtgacttccaagcccgttgtttcgataaa
ccgctgacgactgacgatctggacaacatcaagctcagcatctcaaaatcattgcccgct
tctgatatggagaagggaattgatctgccaggatttctgcagctgaacaagctttatgct
gagaagggacgccatgagactatctggattattcttcgaaagtttcactataccgacagt
ctgagccttgaagacaagttcattcggccaaagtttgaggtcccggaatactcgtctgct
gaactgagtcccgctggttataggttctttgtagacctgttcctgacctttgacaaggac
aacgatggcggtttgaatgatgaggagctggaggctctatttgccccggctccgggaccg
cctagttcctggaccgattcgtcgttcccatcctcgaccgtgagaaatgaggctggccac
gttactctgcagggctggcttgctcagtggagcatgacaactttcattgaacccaagact
acaatcgaatatcttgcctatctaggctttgagccttcgaatcccaaggactctatcacc
gctgcactcaagatcacaaagcctcgcaagcgaagaagtcgtcttggccgagtcgagcga
aacgtagtgctatgctacgttcttggtgcatcaggcgcaggaaaatctgctctcctggac
tcgtttctcaaccgacccttttatggtctatatcatccgactatcaaaccccgccgggca
gtaaacagtgtcgagttgcctggtggaaagcaagtgtatcttatcctggaggagcttggt
gagcttgaacctgcaattctcgagaaccgggccaagttggacgcctgcgatctcatttgc
tacgcatacgactcgtcggaccctgactcgttctctcatatcgttgatttgcgaaagaag
tatccgtatctcgatgagcttccttctatctacaccgcactcaaggccgacaaggacaaa
accaaccaacgctgtgaactccagcctgaccagtacacctcttcgcttaacatgagcctc
ccactgcatgtcagtgtcacttggggcagtatcagtgagctttttgtggcctatgcagat
gctgctacgaaccccagcactgcgttccctaagagcagcgaagaagggcccgatagaacg
agcctgtacatcgcacttggagccacagcttgtgcgggtgttgctgcattgacaatctgg
cggcgcgcaaccaacgctttctaa
>Fp125
atggccactgttagaatctgtgtctgcggcgacgagagtactggtaaatctagcctcatc
gcctctcttgtcaaagatcaatttgtcaacaacaagatccagcctgtccttcctcaaatt
accattccaccgagcattggtacgcctgaaaatgtctcgaccaccatcgtcgatacctca
gctcgcccacaagaccggacgacgttacgaaaagagattcgaaagtgcaatgtcatcctt
cttgtctacgccgaccactatagctatgaaagggtggcactgttttggatgccatatttc
cgatcgttaggtgtcaacgttcccgtcgtgttatgcgccaacaaatccgatctggtcggt
cagggtactacaccacaggtagttgaagaggaactattacctgtcatggccgagtttcgc
gaggtcgactcctgtatccgtaccagcgcccgcgaccaccgaaacgtgaacgaagtattc
ttcctttgccaaaaggccgtcacacacccaatcgctcctctattcgattacaaggagggt
catctcaagcccttgtgcatcaacgctttaaagcgtatcttctacctctgcgacaaagac
caagacggctatctcaacgagcaagaaatgcgtgacttccaagcccgttgtttcgataaa
ccgctgacgactgacgatctggacaacatcaagctcagcatctcaaaatcattgcccgct
tctgatatggagaagggaattgatctgccaggatttctgcagctgaacaagctttatgct
gagaagggacgccatgagactatctggattattcttcgaaagtttcactataccgacagt
ctgagccttgaagacaagttcattcggccaaagtttgaggtcccggaatactcgtctgct
gaactgagtcccgctggttataggttctttgtagacctgttcctgacctttgacaaggac
aacgatggcggtttgaatgatgaggagctggaggctctatttgccccggctccgggaccg
cctagttcctggaccgattcgtcgttcccatcctcgaccgtgagaaatgaggctggccac
gttactctgcagggctggcttgctcagtggagcatgacaactttcattgaacccaagact
acaatcgaatatcttgcctatctaggctttgagccttcgaatcccaaggactctatcacc
gctgcactcaagatcacaaagcctcgcaagcgaagaagtcgtcttggccgagtcgagcga
aacgtagtgctatgctacgttcttggtgcatcaggcgcaggaaaatctgctctcctggac
tcgtttctcaaccgacccttttatggtctatatcatccgactatcaaaccccgccgggca
gtaaacagtgtcgagttgcctggtggaaagcaagtgtatcttatcctggaggagcttggt
gagcttgaacctgcaattctcgagaaccgggccaagttggacgcctgcgatctcatttgc
tacgcatacgactcgtcggaccctgactcgttctctcatatcgttgatttgcgaaagaag
tatccgtatctcgatgagcttccttctatctacaccgcactcaaggccgacaaggacaaa
accaaccaacgctgtgaactccagcctgaccagtacacctcttcgcttaacatgagcctc
ccactgcatgtcagtgtcacttggggcagtatcagtgagctttttgtggcctatgcagat
gctgctacgaaccccagcactgcgttccctaagagcagcgaagaagggcccgatagaacg
agcctgtacatcgcacttggagccacagcttgtgcgggtgttgctgcattgacaatctgg
cggcgcgcaaccaacgctttctaa
>Fp13r
atggccactgttagaatctgtgtctgcggcgacgagagtactggtaaatctagcctcatc
gcctctcttgtcaaagatcaatttgtcaacaacaagatccagcctgtccttcctcaaatt
accattccaccgagcattggtacgcctgaaaatgtctcgaccaccatcgtcgatacctca
gctcgcccacaagaccggacgacgttacgaaaagagattcgaaagtgcaatgtcatcctt
cttgtctacgccgaccactatagctatgaaagggtggcactgttttggatgccatatttc
cgatcgttaggtgtcaacgttcccgtcgtgttatgcgccaacaaatccgatctggtcggt
cagggtactacaccacaggtagttgaagaggaactattacctgtcatggccgagtttcgc
gaggtcgactcctgtatccgtaccagcgcccgcgaccaccgaaacgtgaacgaagtattc
ttcctttgccaaaaggccgtcacacacccaatcgctcctctattcgattacaaggagggt
catctcaagcccttgtgcatcaacgctttaaagcgtatcttctacctctgcgacaaagac
caagacggctatctcaacgagcaagaaatgcgtgacttccaagcccgttgtttcgataaa
ccgctgacgactgacgatctggacaacatcaagctcagcatctcaaaatcattgcccgct
tctgatatggagaagggaattgatctgccaggatttctgcagctgaacaagctttatgct
gagaagggacgccatgagactatctggattattcttcgaaagtttcactataccgacagt
ctgagccttgaagacaagttcattcggccaaagtttgaggtcccggaatactcgtctgct
gaactgagtcccgctggttataggttctttgtagacctgttcctgacctttgacaaggac
aacgatggcggtttgaatgatgaggagctggaggctctatttgccccggctccgggaccg
cctagttcctggaccgattcgtcgttcccatcctcgaccgtgagaaatgaggctggccac
gttactctgcagggctggcttgctcagtggagcatgacaactttcattgaacccaagact
acaatcgaatatcttgcctatctaggctttgagccttcgaatcccaaggactctatcacc
gctgcactcaagatcacaaagcctcgcaagcgaagaagtcgtcttggccgagtcgagcga
aacgtagtgctatgctacgttcttggtgcatcaggcgcaggaaaatctgctctcctggac
tcgtttctcaaccgacccttttatggtctatatcatccgactatcaaaccccgccgggca
gtaaacagtgtcgagttgcctggtggaaagcaagtgtatcttatcctggaggagcttggt
gagcttgaacctgcaattctcgagaaccgggccaagttggacgcctgcgatctcatttgc
tacgcatacgactcgtcggaccctgactcgttctctcatatcgttgatttgcgaaagaag
tatccgtatctcgatgagcttccttctatctacaccgcactcaaggccgacaaggacaaa
accaaccaacgctgtgaactccagcctgaccagtacacctcttcgcttaacatgagcctc
ccactgcatgtcagtgtcacttggggcagtatcagtgagctttttgtggcctatgcagat
gctgctacgaaccccagcactgcgttccctaagagcagcgaagaagggcccgatagaacg
agcctgtacatcgcacttggagccacagcttgtgcgggtgttgctgcattgacaatctgg
cggcgcgcaaccaacgctttctaa
>Fp144
atggccactgttagaatctgtgtctgcggcgacgagagtactggtaaatctagcctcatc
gcctctcttgtcaaagatcaatttgtcaacaacaagatccagcctgtccttcctcaaatt
accattccaccgagcattggtacgcctgaaaatgtctcgaccaccatcgtcgatacctca
gctcgcccacaagaccggacgacgttacgaaaagagattcgaaagtgcaatgtcatcctt
cttgtctacgccgaccactatagctatgaaagggtggcactgttttggatgccatatttc
cgatcgttaggtgtcaacgttcccgtcgtgttatgcgccaacaaatccgatctggtcggt
cagggtactacaccacaggtagttgaagaggaactattacctgtcatggccgagtttcgc
gaggtcgactcctgtatccgtaccagcgcccgcgaccaccgaaacgtgaacgaagtattc
ttcctttgccaaaaggccgtcacacacccaatcgctcctctattcgattacaaggagggt
catctcaagcccttgtgcatcaacgctttaaagcgtatcttctacctctgcgacaaagac
caagacggctatctcaacgagcaagaaatgcgtgacttccaagcccgttgtttcgataaa
ccgctgacgactgacgatctggacaacatcaagctcagcatctcaaaatcattgcccgct
tctgatatggagaagggaattgatctgccaggatttctgcagctgaacaagctttatgct
gagaagggacgccatgagactatctggattattcttcgaaagtttcactataccgacagt
ctgagccttgaagacaagttcattcggccaaagtttgaggtcccggaatactcgtctgct
gaactgagtcccgctggttataggttctttgtagacctgttcctgacctttgacaaggac
aacgatggcggtttgaatgatgaggagctggaggctctatttgccccggctccgggaccg
cctagttcctggaccgattcgtcgttcccatcctcgaccgtgagaaatgaggctggccac
gttactctgcagggctggcttgctcagtggagcatgacaactttcattgaacccaagact
acaatcgaatatcttgcctatctaggctttgagccttcgaatcccaaggactctatcacc
gctgcactcaagatcacaaagcctcgcaagcgaagaagtcgtcttggccgagtcgagcga
aacgtagtgctatgctacgttcttggtgcatcaggcgcaggaaaatctgctctcctggac
tcgtttctcaaccgacccttttatggtctatatcatccgactatcaaaccccgccgggca
gtaaacagtgtcgagttgcctggtggaaagcaagtgtatcttatcctggaggagcttggt
gagcttgaacctgcaattctcgagaaccgggccaagttggacgcctgcgatctcatttgc
tacgcatacgactcgtcggaccctgactcgttctctcatatcgttgatttgcgaaagaag
tatccgtatctcgatgagcttccttctatctacaccgcactcaaggccgacaaggacaaa
accaaccaacgctgtgaactccagcctgaccagtacacctcttcgcttaacatgagcctc
ccactgcatgtcagtgtcacttggggcagtatcagtgagctttttgtggcctatgcagat
gctgctacgaaccccagcactgcgttccctaagagcagcgaagaagggcccgatagaacg
agcctgtacatcgcacttggagccacagcttgtgcgggtgttgctgcattgacaatctgg
cggcgcgcaaccaacgctttctaa
>Fp146
atggccactgttagaatctgtgtctgcggcgacgagagtactggtaaatctagcctcatc
gcctctcttgtcaaagatcaatttgtcaacaacaagatccagcctgtccttcctcaaatt
accattccaccgagcattggtacgcctgaaaatgtctcgaccaccatcgtcgatacctca
gctcgcccacaagaccggacgacgttacgaaaagagattcgaaagtgcaatgtcatcctt
cttgtctacgccgaccactatagctatgaaagggtggcactgttttggatgccatatttc
cgatcgttaggtgtcaacgttcccgtcgtgttatgcgccaacaaatccgatctggtcggt
cagggtactacaccacaggtagttgaagaggaactattacctgtcatggccgagtttcgc
gaggtcgactcctgtatccgtaccagcgcccgcgaccaccgaaacgtgaacgaagtattc
ttcctttgccaaaaggccgtcacacacccaatcgctcctctattcgattacaaggagggt
catctcaagcccttgtgcatcaacgctttaaagcgtatcttctacctctgcgacaaagac
caagacggctatctcaacgagcaagaaatgcgtgacttccaagcccgttgtttcgataaa
ccgctgacgactgacgatctggacaacatcaagctcagcatctcaaaatcattgcccgct
tctgatatggagaagggaattgatctgccaggatttctgcagctgaacaagctttatgct
gagaagggacgccatgagactatctggattattcttcgaaagtttcactataccgacagt
ctgagccttgaagacaagttcattcggccaaagtttgaggtcccggaatactcgtctgct
gaactgagtcccgctggttataggttctttgtagacctgttcctgacctttgacaaggac
aacgatggcggtttgaatgatgaggagctggaggctctatttgccccggctccgggaccg
cctagttcctggaccgattcgtcgttcccatcctcgaccgtgagaaatgaggctggccac
gttactctgcagggctggcttgctcagtggagcatgacaactttcattgaacccaagact
acaatcgaatatcttgcctatctaggctttgagccttcgaatcccaaggactctatcacc
gctgcactcaagatcacaaagcctcgcaagcgaagaagtcgtcttggccgagtcgagcga
aacgtagtgctatgctacgttcttggtgcatcaggcgcaggaaaatctgctctcctggac
tcgtttctcaaccgacccttttatggtctatatcatccgactatcaaaccccgccgggca
gtaaacagtgtcgagttgcctggtggaaagcaagtgtatcttatcctggaggagcttggt
gagcttgaacctgcaattctcgagaaccgggccaagttggacgcctgcgatctcatttgc
tacgcatacgactcgtcggaccctgactcgttctctcatatcgttgatttgcgaaagaag
tatccgtatctcgatgagcttccttctatctacaccgcactcaaggccgacaaggacaaa
accaaccaacgctgtgaactccagcctgaccagtacacctcttcgcttaacatgagcctc
ccactgcatgtcagtgtcacttggggcagtatcagtgagctttttgtggcctatgcagat
gctgctacgaaccccagcactgcgttccctaagagcagcgaagaagggcccgatagaacg
agcctgtacatcgcacttggagccacagcttgtgcgggtgttgctgcattgacaatctgg
cggcgcgcaaccaacgctttctaa
>Fp155
atggccactgttagaatctgtgtctgcggcgacgagagtactggtaaatctagcctcatc
gcctctcttgtcaaagatcaatttgtcaacaacaagatccagcctgtccttcctcaaatt
accattccaccgagcattggtacgcctgaaaatgtctcgaccaccatcgtcgatacctca
gctcgcccacaagaccggacgacgttacgaaaagagattcgaaagtgcaatgtcatcctt
cttgtctacgccgaccactatagctatgaaagggtggcactgttttggatgccatatttc
cgatcgttaggtgtcaacgttcccgtcgtgttatgcgccaacaaatccgatctggtcggt
cagggtactacaccacaggtagttgaagaggaactattacctgtcatggccgagtttcgc
gaggtcgactcctgtatccgtaccagcgcccgcgaccaccgaaacgtgaacgaagtattc
ttcctttgccaaaaggccgtcacacacccaatcgctcctctattcgattacaaggagggt
catctcaagcccttgtgcatcaacgctttaaagcgtatcttctacctctgcgacaaagac
caagacggctatctcaacgagcaagaaatgcgtgacttccaagcccgttgtttcgataaa
ccgctgacgactgacgatctggacaacatcaagctcagcatctcaaaatcattgcccgct
tctgatatggagaagggaattgatctgccaggatttctgcagctgaacaagctttatgct
gagaagggacgccatgagactatctggattattcttcgaaagtttcactataccgacagt
ctgagccttgaagacaagttcattcggccaaagtttgaggtcccggaatactcgtctgct
gaactgagtcccgctggttataggttctttgtagacctgttcctgacctttgacaaggac
aacgatggcggtttgaatgatgaggagctggaggctctatttgccccggctccgggaccg
cctagttcctggaccgattcgtcgttcccatcctcgaccgtgagaaatgaggctggccac
gttactctgcagggctggcttgctcagtggagcatgacaactttcattgaacccaagact
acaatcgaatatcttgcctatctaggctttgagccttcgaatcccaaggactctatcacc
gctgcactcaagatcacaaagcctcgcaagcgaagaagtcgtcttggccgagtcgagcga
aacgtagtgctatgctacgttcttggtgcatcaggcgcaggaaaatctgctctcctggac
tcgtttctcaaccgacccttttatggtctatatcatccgactatcaaaccccgccgggca
gtaaacagtgtcgagttgcctggtggaaagcaagtgtatcttatcctggaggagcttggt
gagcttgaacctgcaattctcgagaaccgggccaagttggacgcctgcgatctcatttgc
tacgcatacgactcgtcggaccctgactcgttctctcatatcgttgatttgcgaaagaag
tatccgtatctcgatgagcttccttctatctacaccgcactcaaggccgacaaggacaaa
accaaccaacgctgtgaactccagcctgaccagtacacctcttcgcttaacatgagcctc
ccactgcatgtcagtgtcacttggggcagtatcagtgagctttttgtggcctatgcagat
gctgctacgaaccccagcactgcgttccctaagagcagcgaagaagggcccgatagaacg
agcctgtacatcgcacttggagccacagcttgtgcgggtgttgctgcattgacaatctgg
cggcgcgcaaccaacgctttctaa
>Fp157
atggccactgttagaatctgtgtctgcggcgacgagagtactggtaaatctagcctcatc
gcctctcttgtcaaagatcaatttgtcaacaacaagatccagcctgtccttcctcaaatt
accattccaccgagcattggtacgcctgaaaatgtctcgaccaccatcgtcgatacctca
gctcgcccacaagaccggacgacgttacgaaaagagattcgaaagtgcaatgtcatcctt
cttgtctacgccgaccactatagctatgaaagggtggcactgttttggatgccatatttc
cgatcgttaggtgtcaacgttcccgtcgtgttatgcgccaacaaatccgatctggtcggt
cagggtactacaccacaggtagttgaagaggaactattacctgtcatggccgagtttcgc
gaggtcgactcctgtatccgtaccagcgcccgcgaccaccgaaacgtgaacgaagtattc
ttcctttgccaaaaggccgtcacacacccaatcgctcctctattcgattacaaggagggt
catctcaagcccttgtgcatcaacgctttaaagcgtatcttctacctctgcgacaaagac
caagacggctatctcaacgagcaagaaatgcgtgacttccaagcccgttgtttcgataaa
ccgctgacgactgacgatctggacaacatcaagctcagcatctcaaaatcattgcccgct
tctgatatggagaagggaattgatctgccaggatttctgcagctgaacaagctttatgct
gagaagggacgccatgagactatctggattattcttcgaaagtttcactataccgacagt
ctgagccttgaagacaagttcattcggccaaagtttgaggtcccggaatactcgtctgct
gaactgagtcccgctggttataggttctttgtagacctgttcctgacctttgacaaggac
aacgatggcggtttgaatgatgaggagctggaggctctatttgccccggctccgggaccg
cctagttcctggaccgattcgtcgttcccatcctcgaccgtgagaaatgaggctggccac
gttactctgcagggctggcttgctcagtggagcatgacaactttcattgaacccaagact
acaatcgaatatcttgcctatctaggctttgagccttcgaatcccaaggactctatcacc
gctgcactcaagatcacaaagcctcgcaagcgaagaagtcgtcttggccgagtcgagcga
aacgtagtgctatgctacgttcttggtgcatcaggcgcaggaaaatctgctctcctggac
tcgtttctcaaccgacccttttatggtctatatcatccgactatcaaaccccgccgggca
gtaaacagtgtcgagttgcctggtggaaagcaagtgtatcttatcctggaggagcttggt
gagcttgaacctgcaattctcgagaaccgggccaagttggacgcctgcgatctcatttgc
tacgcatacgactcgtcggaccctgactcgttctctcatatcgttgatttgcgaaagaag
tatccgtatctcgatgagcttccttctatctacaccgcactcaaggccgacaaggacaaa
accaaccaacgctgtgaactccagcctgaccagtacacctcttcgcttaacatgagcctc
ccactgcatgtcagtgtcacttggggcagtatcagtgagctttttgtggcctatgcagat
gctgctacgaaccccagcactgcgttccctaagagcagcgaagaagggcccgatagaacg
agcctgtacatcgcacttggagccacagcttgtgcgggtgttgctgcattgacaatctgg
cggcgcgcaaccaacgctttctaa
>Fp16r
atggccactgttagaatctgtgtctgcggcgacgagagtactggtaaatctagcctcatc
gcctctcttgtcaaagatcaatttgtcaacaacaagatccagcctgtccttcctcaaatt
accattccaccgagcattggtacgcctgaaaatgtctcgaccaccatcgtcgatacctca
gctcgcccacaagaccggacgacgttacgaaaagagattcgaaagtgcaatgtcatcctt
cttgtctacgccgaccactatagctatgaaagggtggcactgttttggatgccatatttc
cgatcgttaggtgtcaacgttcccgtcgtgttatgcgccaacaaatccgatctggtcggt
cagggtactacaccacaggtagttgaagaggaactattacctgtcatggccgagtttcgc
gaggtcgactcctgtatccgtaccagcgcccgcgaccaccgaaacgtgaacgaagtattc
ttcctttgccaaaaggccgtcacacacccaatcgctcctctattcgattacaaggagggt
catctcaagcccttgtgcatcaacgctttaaagcgtatcttctacctctgcgacaaagac
caagacggctatctcaacgagcaagaaatgcgtgacttccaagcccgttgtttcgataaa
ccgctgacgactgacgatctggacaacatcaagctcagcatctcaaaatcattgcccgct
tctgatatggagaagggaattgatctgccaggatttctgcagctgaacaagctttatgct
gagaagggacgccatgagactatctggattattcttcgaaagtttcactataccgacagt
ctgagccttgaagacaagttcattcggccaaagtttgaggtcccggaatactcgtctgct
gaactgagtcccgctggttataggttctttgtagacctgttcctgacctttgacaaggac
aacgatggcggtttgaatgatgaggagctggaggctctatttgccccggctccgggaccg
cctagttcctggaccgattcgtcgttcccatcctcgaccgtgagaaatgaggctggccac
gttactctgcagggctggcttgctcagtggagcatgacaactttcattgaacccaagact
acaatcgaatatcttgcctatctaggctttgagccttcgaatcccaaggactctatcacc
gctgcactcaagatcacaaagcctcgcaagcgaagaagtcgtcttggccgagtcgagcga
aacgtagtgctatgctacgttcttggtgcatcaggcgcaggaaaatctgctctcctggac
tcgtttctcaaccgacccttttatggtctatatcatccgactatcaaaccccgccgggca
gtaaacagtgtcgagttgcctggtggaaagcaagtgtatcttatcctggaggagcttggt
gagcttgaacctgcaattctcgagaaccgggccaagttggacgcctgcgatctcatttgc
tacgcatacgactcgtcggaccctgactcgttctctcatatcgttgatttgcgaaagaag
tatccgtatctcgatgagcttccttctatctacaccgcactcaaggccgacaaggacaaa
accaaccaacgctgtgaactccagcctgaccagtacacctcttcgcttaacatgagcctc
ccactgcatgtcagtgtcacttggggcagtatcagtgagctttttgtggcctatgcagat
gctgctacgaaccccagcactgcgttccctaagagcagcgaagaagggcccgatagaacg
agcctgtacatcgcacttggagccacagcttgtgcgggtgttgctgcattgacaatctgg
cggcgcgcaaccaacgctttctaa
>Fp1r
atggccactgttagaatctgtgtctgcggcgacgagagtactggtaaatctagcctcatc
gcctctcttgtcaaagatcaatttgtcaacaacaagatccagcctgtccttcctcaaatt
accattccaccgagcattggtacgcctgaaaatgtctcgaccaccatcgtcgatacctca
gctcgcccacaagaccggacgacgttacgaaaagagattcgaaagtgcaatgtcatcctt
cttgtctacgccgaccactatagctatgaaagggtggcactgttttggatgccatatttc
cgatcgttaggtgtcaacgttcccgtcgtgttatgcgccaacaaatccgatctggtcggt
cagggtactacaccacaggtagttgaagaggaactattacctgtcatggccgagtttcgc
gaggtcgactcctgtatccgtaccagcgcccgcgaccaccgaaacgtgaacgaagtattc
ttcctttgccaaaaggccgtcacacacccaatcgctcctctattcgattacaaggagggt
catctcaagcccttgtgcatcaacgctttaaagcgtatcttctacctctgcgacaaagac
caagacggctatctcaacgagcaagaaatgcgtgacttccaagcccgttgtttcgataaa
ccgctgacgactgacgatctggacaacatcaagctcagcatctcaaaatcattgcccgct
tctgatatggagaagggaattgatctgccaggatttctgcagctgaacaagctttatgct
gagaagggacgccatgagactatctggattattcttcgaaagtttcactataccgacagt
ctgagccttgaagacaagttcattcggccaaagtttgaggtcccggaatactcgtctgct
gaactgagtcccgctggttataggttctttgtagacctgttcctgacctttgacaaggac
aacgatggcggtttgaatgatgaggagctggaggctctatttgccccggctccgggaccg
cctagttcctggaccgattcgtcgttcccatcctcgaccgtgagaaatgaggctggccac
gttactctgcagggctggcttgctcagtggagcatgacaactttcattgaacccaagact
acaatcgaatatcttgcctatctaggctttgagccttcgaatcccaaggactctatcacc
gctgcactcaagatcacaaagcctcgcaagcgaagaagtcgtcttggccgagtcgagcga
aacgtagtgctatgctacgttcttggtgcatcaggcgcaggaaaatctgctctcctggac
tcgtttctcaaccgacccttttatggtctatatcatccgactatcaaaccccgccgggca
gtaaacagtgtcgagttgcctggtggaaagcaagtgtatcttatcctggaggagcttggt
gagcttgaacctgcaattctcgagaaccgggccaagttggacgcctgcgatctcatttgc
tacgcatacgactcgtcggaccctgactcgttctctcatatcgttgatttgcgaaagaag
tatccgtatctcgatgagcttccttctatctacaccgcactcaaggccgacaaggacaaa
accaaccaacgctgtgaactccagcctgaccagtacacctcttcgcttaacatgagcctc
ccactgcatgtcagtgtcacttggggcagtatcagtgagctttttgtggcctatgcagat
gctgctacgaaccccagcactgcgttccctaagagcagcgaagaagggcccgatagaacg
agcctgtacatcgcacttggagccacagcttgtgcgggtgttgctgcattgacaatctgg
cggcgcgcaaccaacgctttctaa
>Fp21r
atggccactgttagaatctgtgtctgcggcgacgagagtactggtaaatctagcctcatc
gcctctcttgtcaaagatcaatttgtcaacaacaagatccagcctgtccttcctcaaatt
accattccaccgagcattggtacgcctgaaaatgtctcgaccaccatcgtcgatacctca
gctcgcccacaagaccggacgacgttacgaaaagagattcgaaagtgcaatgtcatcctt
cttgtctacgccgaccactatagctatgaaagggtggcactgttttggatgccatatttc
cgatcgttaggtgtcaacgttcccgtcgtgttatgcgccaacaaatccgatctggtcggt
cagggtactacaccacaggtagttgaagaggaactattacctgtcatggccgagtttcgc
gaggtcgactcctgtatccgtaccagcgcccgcgaccaccgaaacgtgaacgaagtattc
ttcctttgccaaaaggccgtcacacacccaatcgctcctctattcgattacaaggagggt
catctcaagcccttgtgcatcaacgctttaaagcgtatcttctacctctgcgacaaagac
caagacggctatctcaacgagcaagaaatgcgtgacttccaagcccgttgtttcgataaa
ccgctgacgactgacgatctggacaacatcaagctcagcatctcaaaatcattgcccgct
tctgatatggagaagggaattgatctgccaggatttctgcagctgaacaagctttatgct
gagaagggacgccatgagactatctggattattcttcgaaagtttcactataccgacagt
ctgagccttgaagacaagttcattcggccaaagtttgaggtcccggaatactcgtctgct
gaactgagtcccgctggttataggttctttgtagacctgttcctgacctttgacaaggac
aacgatggcggtttgaatgatgaggagctggaggctctatttgccccggctccgggaccg
cctagttcctggaccgattcgtcgttcccatcctcgaccgtgagaaatgaggctggccac
gttactctgcagggctggcttgctcagtggagcatgacaactttcattgaacccaagact
acaatcgaatatcttgcctatctaggctttgagccttcgaatcccaaggactctatcacc
gctgcactcaagatcacaaagcctcgcaagcgaagaagtcgtcttggccgagtcgagcga
aacgtagtgctatgctacgttcttggtgcatcaggcgcaggaaaatctgctctcctggac
tcgtttctcaaccgacccttttatggtctatatcatccgactatcaaaccccgccgggca
gtaaacagtgtcgagttgcctggtggaaagcaagtgtatcttatcctggaggagcttggt
gagcttgaacctgcaattctcgagaaccgggccaagttggacgcctgcgatctcatttgc
tacgcatacgactcgtcggaccctgactcgttctctcatatcgttgatttgcgaaagaag
tatccgtatctcgatgagcttccttctatctacaccgcactcaaggccgacaaggacaaa
accaaccaacgctgtgaactccagcctgaccagtacacctcttcgcttaacatgagcctc
ccactgcatgtcagtgtcacttggggcagtatcagtgagctttttgtggcctatgcagat
gctgctacgaaccccagcactgcgttccctaagagcagcgaagaagggcccgatagaacg
agcctgtacatcgcacttggagccacagcttgtgcgggtgttgctgcattgacaatctgg
cggcgcgcaaccaacgctttctaa
>Fp24r
atggccactgttagaatctgtgtctgcggcgacgagagtactggtaaatctagcctcatc
gcctctcttgtcaaagatcaatttgtcaacaacaagatccagcctgtccttcctcaaatt
accattccaccgagcattggtacgcctgaaaatgtctcgaccaccatcgtcgatacctca
gctcgcccacaagaccggacgacgttacgaaaagagattcgaaagtgcaatgtcatcctt
cttgtctacgccgaccactatagctatgaaagggtggcactgttttggatgccatatttc
cgatcgttaggtgtcaacgttcccgtcgtgttatgcgccaacaaatccgatctggtcggt
cagggtactacaccacaggtagttgaagaggaactattacctgtcatggccgagtttcgc
gaggtcgactcctgtatccgtaccagcgcccgcgaccaccgaaacgtgaacgaagtattc
ttcctttgccaaaaggccgtcacacacccaatcgctcctctattcgattacaaggagggt
catctcaagcccttgtgcatcaacgctttaaagcgtatcttctacctctgcgacaaagac
caagacggctatctcaacgagcaagaaatgcgtgacttccaagcccgttgtttcgataaa
ccgctgacgactgacgatctggacaacatcaagctcagcatctcaaaatcattgcccgct
tctgatatggagaagggaattgatctgccaggatttctgcagctgaacaagctttatgct
gagaagggacgccatgagactatctggatcattcttcgaaagtttcactataccgacagt
ctgagccttgaagacaagttcattcggccaaagttcgaggtcccggaatactcgtctgct
gaactgagtcccgctggttataggttctttgtagacctgttcctgacctttgacaaggac
aacgatggcggtttgaatgatgaggagctggaggctctatttgccccggctccgggaccg
cctagttcttggaccgattcgtcgttcccatcctcgaccgtgagaaatgaggctggccac
gttactctgcagggctggcttgctcagtggagcatgacaactttcattgaacccaagact
acaatcgaatatcttgcctatctaggctttgagccttcgaatcccaaggactctatcacc
gctgcactcaagatcacaaagcctcgcaagcgaagaagtcgtcttggccgagtcgagcga
aacgtagtgctatgctacgttcttggtgcatcaggcgcaggaaaatctgctctcctggac
tcgtttctcaaccgacccttttatggtctatatcatccgactatcaaaccccgccgggca
gtaaacagtgtcgagttgcctggtggaaagcaagtgtatcttatcctggaggagcttggt
gagcttgaacctgcaattctcgagaaccgggccaagttggacgcctgcgatctcatttgc
tacgcatacgactcgtcggaccctgactcgttctctcatatcgttgatttgcgaaagaag
tatccgtatctcgatgagcttccttctatctacaccgcactcaaggccgacaaggacaaa
accaaccaacgctgtgaactccagcctgaccagtacacctcttcgcttaacatgagcctc
ccactgcatgtcagtgtcacttggggcagtatcagtgagctttttgtggcctatgcagat
gctgctacgaaccccagcactgcgttccctaaaagcagcgaagaagggcccgatagaacg
agcctgtacatcgcacttggagccacagcttgtgcgggtgttgctgcattgacaatctgg
cggcgcgcaacaaacgctttctaa
>Fp2516
atggccactgttagaatctgtgtctgcggcgacgagagtactggtaaatctagcctcatc
gcctctcttgtcaaagatcaatttgtcaacaacaagatccagcctgtccttcctcaaatt
accattccaccgagcattggtacgcctgaaaatgtctcgaccaccatcgtcgatacctca
gctcgcccacaagaccggacgacgttacgaaaagagattcgaaagtgcaatgtcatcctt
cttgtctacgccgaccactatagctatgaaagggtggcactgttttggatgccatatttc
cgatcgttaggtgtcaacgttcccgtcgtgttatgcgccaacaaatccgatctggtcggt
cagggtactacaccacaggtagttgaagaggaactattacctgtcatggccgagtttcgc
gaggtcgactcctgtatccgtaccagcgcccgcgaccaccgaaacgtgaacgaagtattc
ttcctttgccaaaaggccgtcacacacccaatcgctcctctattcgattacaaggagggt
catctcaagcccttgtgcatcaacgctttaaagcgtatcttctacctctgcgacaaagac
caagacggctatctcaacgagcaagaaatgcgtgacttccaagcccgttgtttcgataaa
ccgctgacgactgacgatctggacaacatcaagctcagcatctcaaaatcattgcccgct
tctgatatggagaagggaattgatctgccaggatttctgcagctgaacaagctttatgct
gagaagggacgccatgagactatctggatcattcttcgaaagtttcactataccgacagt
ctgagccttgaagacaagttcattcggccaaagttcgaggtcccggaatactcgtctgct
gaactgagtcccgctggttataggttctttgtagacctgttcctgacctttgacaaggac
aacgatggcggtttgaatgatgaggagctggaggctctatttgccccggctccgggaccg
cctagttcttggaccgattcgtcgttcccatcctcgaccgtgagaaatgaggctggccac
gttactctgcagggctggcttgctcagtggagcatgacaactttcattgaacccaagact
acaatcgaatatcttgcctatctaggctttgagccttcgaatcccaaggactctatcacc
gctgcactcaagatcacaaagcctcgcaagcgaagaagtcgtcttggccgagtcgagcga
aacgtagtgctatgctacgttcttggtgcatcaggcgcaggaaaatctgctctcctggac
tcgtttctcaaccgacccttttatggtctatatcatccgactatcaaaccccgccgggca
gtaaacagtgtcgagttgcctggtggaaagcaagtgtatcttatcctggaggagcttggt
gagcttgaacctgcaattctcgagaaccgggccaagttggacgcctgcgatctcatttgc
tacgcatacgactcgtcggaccctgactcgttctctcatatcgttgatttgcgaaagaag
tatccgtatctcgatgagcttccttctatctacaccgcactcaaggccgacaaggacaaa
accaaccaacgctgtgaactccagcctgaccagtacacctcttcgcttaacatgagcctc
ccactgcatgtcagtgtcacttggggcagtatcagtgagctttttgtggcctatgcagat
gctgctacgaaccccagcactgcgttccctaaaagcagcgaagaagggcccgatagaacg
agcctgtacatcgcacttggagccacagcttgtgcgggtgttgctgcattgacaatctgg
cggcgcgcaacaaacgctttctaa
>Fp26r
atggccactgttagaatctgtgtctgcggcgacgagagtactggtaaatctagcctcatc
gcctctcttgtcaaagatcaatttgtcaacaacaagatccagcctgtccttcctcaaatt
accattccaccgagcattggtacgcctgaaaatgtctcgaccaccatcgtcgatacctca
gctcgcccacaagaccggacgacgttacgaaaagagattcgaaagtgcaatgtcatcctt
cttgtctacgccgaccactatagctatgaaagggtggcactgttttggatgccatatttc
cgatcgttaggtgtcaacgttcccgtcgtgttatgcgccaacaaatccgatctggtcggt
cagggtactacaccacaggtagttgaagaggaactattacctgtcatggccgagtttcgc
gaggtcgactcctgtatccgtaccagcgcccgcgaccaccgaaacgtgaacgaagtattc
ttcctttgccaaaaggccgtcacacacccaatcgctcctctattcgattacaaggagggt
catctcaagcccttgtgcatcaacgctttaaagcgtatcttctacctctgcgacaaagac
caagacggctatctcaacgagcaagaaatgcgtgacttccaagcccgttgtttcgataaa
ccgctgacgactgacgatctggacaacatcaagctcagcatctcaaaatcattgcccgct
tctgatatggagaagggaattgatctgccaggatttctgcagctgaacaagctttatgct
gagaagggacgccatgagactatctggattattcttcgaaagtttcactataccgacagt
ctgagccttgaagacaagttcattcggccaaagtttgaggtcccggaatactcgtctgct
gaactgagtcccgctggttataggttctttgtagacctgttcctgacctttgacaaggac
aacgatggcggtttgaatgatgaggagctggaggctctatttgccccggctccgggaccg
cctagttcctggaccgattcgtcgttcccatcctcgaccgtgagaaatgaggctggccac
gttactctgcagggctggcttgctcagtggagcatgacaactttcattgaacccaagact
acaatcgaatatcttgcctatctaggctttgagccttcgaatcccaaggactctatcacc
gctgcactcaagatcacaaagcctcgcaagcgaagaagtcgtcttggccgagtcgagcga
aacgtagtgctatgctacgttcttggtgcatcaggcgcaggaaaatctgctctcctggac
tcgtttctcaaccgacccttttatggtctatatcatccgactatcaaaccccgccgggca
gtaaacagtgtcgagttgcctggtggaaagcaagtgtatcttatcctggaggagcttggt
gagcttgaacctgcaattctcgagaaccgggccaagttggacgcctgcgatctcatttgc
tacgcatacgactcgtcggaccctgactcgttctctcatatcgttgatttgcgaaagaag
tatccgtatctcgatgagcttccttctatctacaccgcactcaaggccgacaaggacaaa
accaaccaacgctgtgaactccagcctgaccagtacacctcttcgcttaacatgagcctc
ccactgcatgtcagtgtcacttggggcagtatcagtgagctttttgtggcctatgcagat
gctgctacgaaccccagcactgcgttccctaagagcagcgaagaagggcccgatagaacg
agcctgtacatcgcacttggagccacagcttgtgcgggtgttgctgcattgacaatctgg
cggcgcgcaaccaacgctttctaa
>Fp33
atggccactgttagaatctgtgtctgcggcgacgagagtactggtaaatctagcctcatc
gcctctcttgtcaaagatcaatttgtcaacaacaagatccagcctgtccttcctcaaatt
accattccaccgagcattggtacgcctgaaaatgtctcgaccaccatcgtcgatacctca
gctcgcccacaagaccggacgacgttacgaaaagagattcgaaagtgcaatgtcatcctt
cttgtctacgccgaccactatagctatgaaagggtggcactgttttggatgccatatttc
cgatcgttaggtgtcaacgttcccgtcgtgttatgcgccaacaaatccgatctggtcggt
cagggtactacaccacaggtagttgaagaggaactattacctgtcatggccgagtttcgc
gaggtcgactcctgtatccgtaccagcgcccgcgaccaccgaaacgtgaacgaagtattc
ttcctttgccaaaaggccgtcacacacccaatcgctcctctattcgattacaaggagggt
catctcaagcccttgtgcatcaacgctttaaagcgtatcttctacctctgcgacaaagac
caagacggctatctcaacgagcaagaaatgcgtgacttccaagcccgttgtttcgataaa
ccgctgacgactgacgatctggacaacatcaagctcagcatctcaaaatcattgcccgct
tctgatatggagaagggaattgatctgccaggatttctgcagctgaacaagctttatgct
gagaagggacgccatgagactatctggattattcttcgaaagtttcactataccgacagt
ctgagccttgaagacaagttcattcggccaaagtttgaggtcccggaatactcgtctgct
gaactgagtcccgctggttataggttctttgtagacctgttcctgacctttgacaaggac
aacgatggcggtttgaatgatgaggagctggaggctctatttgccccggctccgggaccg
cctagttcctggaccgattcgtcgttcccatcctcgaccgtgagaaatgaggctggccac
gttactctgcagggctggcttgctcagtggagcatgacaactttcattgaacccaagact
acaatcgaatatcttgcctatctaggctttgagccttcgaatcccaaggactctatcacc
gctgcactcaagatcacaaagcctcgcaagcgaagaagtcgtcttggccgagtcgagcga
aacgtagtgctatgctacgttcttggtgcatcaggcgcaggaaaatctgctctcctggac
tcgtttctcaaccgacccttttatggtctatatcatccgactatcaaaccccgccgggca
gtaaacagtgtcgagttgcctggtggaaagcaagtgtatcttatcctggaggagcttggt
gagcttgaacctgcaattctcgagaaccgggccaagttggacgcctgcgatctcatttgc
tacgcatacgactcgtcggaccctgactcgttctctcatatcgttgatttgcgaaagaag
tatccgtatctcgatgagcttccttctatctacaccgcactcaaggccgacaaggacaaa
accaaccaacgctgtgaactccagcctgaccagtacacctcttcgcttaacatgagcctc
ccactgcatgtcagtgtcacttggggcagtatcagtgagctttttgtggcctatgcagat
gctgctacgaaccccagcactgcgttccctaagagcagcgaagaagggcccgatagaacg
agcctgtacatcgcacttggagccacagcttgtgcgggtgttgctgcattgacaatctgg
cggcgcgcaaccaacgctttctaa
>Fp34
atggccactgttagaatctgtgtctgcggcgacgagagtactggtaaatctagcctcatc
gcctctcttgtcaaagatcaatttgtcaacaacaagatccagcctgtccttcctcaaatt
accattccaccgagcattggtacgcctgaaaatgtctcgaccaccatcgtcgatacctca
gctcgcccacaagaccggacgacgttacgaaaagagattcgaaagtgcaatgtcatcctt
cttgtctacgccgaccactatagctatgaaagggtggcactgttttggatgccatatttc
cgatcgttaggtgtcaacgttcccgtcgtgttatgcgccaacaaatccgatctggtcggt
cagggtactacaccacaggtagttgaagaggaactattacctgtcatggccgagtttcgc
gaggtcgactcctgtatccgtaccagcgcccgcgaccaccgaaacgtgaacgaagtattc
ttcctttgccaaaaggccgtcacacacccaatcgctcctctattcgattacaaggagggt
catctcaagcccttgtgcatcaacgctttaaagcgtatcttctacctctgcgacaaagac
caagacggctatctcaacgagcaagaaatgcgtgacttccaagcccgttgtttcgataaa
ccgctgacgactgacgatctggacaacatcaagctcagcatctcaaaatcattgcccgct
tctgatatggagaagggaattgatctgccaggatttctgcagctgaacaagctttatgct
gagaagggacgccatgagactatctggattattcttcgaaagtttcactataccgacagt
ctgagccttgaagacaagttcattcggccaaagtttgaggtcccggaatactcgtctgct
gaactgagtcccgctggttataggttctttgtagacctgttcctgacctttgacaaggac
aacgatggcggtttgaatgatgaggagctggaggctctatttgccccggctccgggaccg
cctagttcctggaccgattcgtcgttcccatcctcgaccgtgagaaatgaggctggccac
gttactctgcagggctggcttgctcagtggagcatgacaactttcattgaacccaagact
acaatcgaatatcttgcctatctaggctttgagccttcgaatcccaaggactctatcacc
gctgcactcaagatcacaaagcctcgcaagcgaagaagtcgtcttggccgagtcgagcga
aacgtagtgctatgctacgttcttggtgcatcaggcgcaggaaaatctgctctcctggac
tcgtttctcaaccgacccttttatggtctatatcatccgactatcaaaccccgccgggca
gtaaacagtgtcgagttgcctggtggaaagcaagtgtatcttatcctggaggagcttggt
gagcttgaacctgcaattctcgagaaccgggccaagttggacgcctgcgatctcatttgc
tacgcatacgactcgtcggaccctgactcgttctctcatatcgttgatttgcgaaagaag
tatccgtatctcgatgagcttccttctatctacaccgcactcaaggccgacaaggacaaa
accaaccaacgctgtgaactccagcctgaccagtacacctcttcgcttaacatgagcctc
ccactgcatgtcagtgtcacttggggcagtatcagtgagctttttgtggcctatgcagat
gctgctacgaaccccagcactgcgttccctaagagcagcgaagaagggcccgatagaacg
agcctgtacatcgcacttggagccacagcttgtgcgggtgttgctgcattgacaatctgg
cggcgcgcaaccaacgctttctaa
>Fp35
atggccactgttagaatctgtgtctgcggcgacgagagtactggtaaatctagcctcatc
gcctctcttgtcaaagatcaatttgtcaacaacaagatccagcctgtccttcctcaaatt
accattccaccgagcattggtacgcctgaaaatgtctcgaccaccatcgtcgatacctca
gctcgcccacaagaccggacgacgttacgaaaagagattcgaaagtgcaatgtcatcctt
cttgtctacgccgaccactatagctatgaaagggtggcactgttttggatgccatatttc
cgatcgttaggtgtcaacgttcccgtcgtgttatgcgccaacaaatccgatctggtcggt
cagggtactacaccacaggtagttgaagaggaactattacctgtcatggccgagtttcgc
gaggtcgactcctgtatccgtaccagcgcccgcgaccaccgaaacgtgaacgaagtattc
ttcctttgccaaaaggccgtcacacacccaatcgctcctctattcgattacaaggagggt
catctcaagcccttgtgcatcaacgctttaaagcgtatcttctacctctgcgacaaagac
caagacggctatctcaacgagcaagaaatgcgtgacttccaagcccgttgtttcgataaa
ccgctgacgactgacgatctggacaacatcaagctcagcatctcaaaatcattgcccgct
tctgatatggagaagggaattgatctgccaggatttctgcagctgaacaagctttatgct
gagaagggacgccatgagactatctggattattcttcgaaagtttcactataccgacagt
ctgagccttgaagacaagttcattcggccaaagtttgaggtcccggaatactcgtctgct
gaactgagtcccgctggttataggttctttgtagacctgttcctgacctttgacaaggac
aacgatggcggtttgaatgatgaggagctggaggctctatttgccccggctccgggaccg
cctagttcctggaccgattcgtcgttcccatcctcgaccgtgagaaatgaggctggccac
gttactctgcagggctggcttgctcagtggagcatgacaactttcattgaacccaagact
acaatcgaatatcttgcctatctaggctttgagccttcgaatcccaaggactctatcacc
gctgcactcaagatcacaaagcctcgcaagcgaagaagtcgtcttggccgagtcgagcga
aacgtagtgctatgctacgttcttggtgcatcaggcgcaggaaaatctgctctcctggac
tcgtttctcaaccgacccttttatggtctatatcatccgactatcaaaccccgccgggca
gtaaacagtgtcgagttgcctggtggaaagcaagtgtatcttatcctggaggagcttggt
gagcttgaacctgcaattctcgagaaccgggccaagttggacgcctgcgatctcatttgc
tacgcatacgactcgtcggaccctgactcgttctctcatatcgttgatttgcgaaagaag
tatccgtatctcgatgagcttccttctatctacaccgcactcaaggccgacaaggacaaa
accaaccaacgctgtgaactccagcctgaccagtacacctcttcgcttaacatgagcctc
ccactgcatgtcagtgtcacttggggcagtatcagtgagctttttgtggcctatgcagat
gctgctacgaaccccagcactgcgttccctaagagcagcgaagaagggcccgatagaacg
agcctgtacatcgcacttggagccacagcttgtgcgggtgttgctgcattgacaatctgg
cggcgcgcaaccaacgctttctaa
>Fp38
atggccactgttagaatctgtgtctgcggcgacgagagtactggtaaatctagcctcatc
gcctctcttgtcaaagatcaatttgtcaacaacaagatccagcctgtccttcctcaaatt
accattccaccgagcattggtacgcctgaaaatgtctcgaccaccatcgtcgatacctca
gctcgcccacaagaccggacgacgttacgaaaagagattcgaaagtgcaatgtcatcctt
cttgtctacgccgaccactatagctatgaaagggtggcactgttttggatgccatatttc
cgatcgttaggtgtcaacgttcccgtcgtgttatgcgccaacaaatccgatctggtcggt
cagggtactacaccacaggtagttgaagaggaactattacctgtcatggccgagtttcgc
gaggtcgactcctgtatccgtaccagcgcccgcgaccaccgaaacgtgaacgaagtattc
ttcctttgccaaaaggccgtcacacacccaatcgctcctctattcgattacaaggagggt
catctcaagcccttgtgcatcaacgctttaaagcgtatcttctacctctgcgacaaagac
caagacggctatctcaacgagcaagaaatgcgtgacttccaagcccgttgtttcgataaa
ccgctgacgactgacgatctggacaacatcaagctcagcatctcaaaatcattgcccgct
tctgatatggagaagggaattgatctgccaggatttctgcagctgaacaagctttatgct
gagaagggacgccatgagactatctggattattcttcgaaagtttcactataccgacagt
ctgagccttgaagacaagttcattcggccaaagtttgaggtcccggaatactcgtctgct
gaactgagtcccgctggttataggttctttgtagacctgttcctgacctttgacaaggac
aacgatggcggtttgaatgatgaggagctggaggctctatttgccccggctccgggaccg
cctagttcctggaccgattcgtcgttcccatcctcgaccgtgagaaatgaggctggccac
gttactctgcagggctggcttgctcagtggagcatgacaactttcattgaacccaagact
acaatcgaatatcttgcctatctaggctttgagccttcgaatcccaaggactctatcacc
gctgcactcaagatcacaaagcctcgcaagcgaagaagtcgtcttggccgagtcgagcga
aacgtagtgctatgctacgttcttggtgcatcaggcgcaggaaaatctgctctcctggac
tcgtttctcaaccgacccttttatggtctatatcatccgactatcaaaccccgccgggca
gtaaacagtgtcgagttgcctggtggaaagcaagtgtatcttatcctggaggagcttggt
gagcttgaacctgcaattctcgagaaccgggccaagttggacgcctgcgatctcatttgc
tacgcatacgactcgtcggaccctgactcgttctctcatatcgttgatttgcgaaagaag
tatccgtatctcgatgagcttccttctatctacaccgcactcaaggccgacaaggacaaa
accaaccaacgctgtgaactccagcctgaccagtacacctcttcgcttaacatgagcctc
ccactgcatgtcagtgtcacttggggcagtatcagtgagctttttgtggcctatgcagat
gctgctacgaaccccagcactgcgttccctaagagcagcgaagaagggcccgatagaacg
agcctgtacatcgcacttggagccacagcttgtgcgggtgttgctgcattgacaatctgg
cggcgcgcaaccaacgctttctaa
>Fp39
atggccactgttagaatctgtgtctgcggcgacgagagtactggtaaatctagcctcatc
gcctctcttgtcaaagatcaatttgtcaacaacaagatccagcctgtccttcctcaaatt
accattccaccgagcattggtacgcctgaaaatgtctcgaccaccatcgtcgatacctca
gctcgcccacaagaccggacgacgttacgaaaagagattcgaaagtgcaatgtcatcctt
cttgtctacgccgaccactatagctatgaaagggtggcactgttttggatgccatatttc
cgatcgttaggtgtcaacgttcccgtcgtgttatgcgccaacaaatccgatctggtcggt
cagggtactacaccacaggtagttgaagaggaactattacctgtcatggccgagtttcgc
gaggtcgactcctgtatccgtaccagcgcccgcgaccaccgaaacgtgaacgaagtattc
ttcctttgccaaaaggccgtcacacacccaatcgctcctctattcgattacaaggagggt
catctcaagcccttgtgcatcaacgctttaaagcgtatcttctacctctgcgacaaagac
caagacggctatctcaacgagcaagaaatgcgtgacttccaagcccgttgtttcgataaa
ccgctgacgactgacgatctggacaacatcaagctcagcatctcaaaatcattgcccgct
tctgatatggagaagggaattgatctgccaggatttctgcagctgaacaagctttatgct
gagaagggacgccatgagactatctggatcattcttcgaaagtttcactataccgacagt
ctgagccttgaagacaagttcattcggccaaagttcgaggtcccggaatactcgtctgct
gaactgagtcccgctggttataggttctttgtagacctgttcctgacctttgacaaggac
aacgatggcggtttgaatgatgaggagctggaggctctatttgccccggctccgggaccg
cctagttcttggaccgattcgtcgttcccatcctcgaccgtgagaaatgaggctggccac
gttactctgcagggctggcttgctcagtggagcatgacaactttcattgaacccaagact
acaatcgaatatcttgcctatctaggctttgagccttcgaatcccaaggactctatcacc
gctgcactcaagatcacaaagcctcgcaagcgaagaagtcgtcttggccgagtcgagcga
aacgtagtgctatgctacgttcttggtgcatcaggcgcaggaaaatctgctctcctggac
tcgtttctcaaccgacccttttatggtctatatcatccgactatcaaaccccgccgggca
gtaaacagtgtcgagttgcctggtggaaagcaagtgtatcttatcctggaggagcttggt
gagcttgaacctgcaattctcgagaaccgggccaagttggacgcctgcgatctcatttgc
tacgcatacgactcgtcggaccctgactcgttctctcatatcgttgatttgcgaaagaag
tatccgtatctcgatgagcttccttctatctacaccgcactcaaggccgacaaggacaaa
accaaccaacgctgtgaactccagcctgaccagtacacctcttcgcttaacatgagcctc
ccactgcatgtcagtgtcacttggggcagtatcagtgagctttttgtggcctatgcagat
gctgctacgaaccccagcactgcgttccctaaaagcagcgaagaagggcccgatagaacg
agcctgtacatcgcacttggagccacagcttgtgcgggtgttgctgcattgacaatctgg
cggcgcgcaacaaacgctttctaa
>Fp42
atggccactgttagaatctgtgtctgcggcgacgagagtactggtaaatctagcctcatc
gcctctcttgtcaaagatcaatttgtcaacaacaagatccagcctgtccttcctcaaatt
accattccaccgagcattggtacgcctgaaaatgtctcgaccaccatcgtcgatacctca
gctcgcccacaagaccggacgacgttacgaaaagagattcgaaagtgcaatgtcatcctt
cttgtctacgccgaccactatagctatgaaagggtggcactgttttggatgccatatttc
cgatcgttaggtgtcaacgttcccgtcgtgttatgcgccaacaaatccgatctggtcggt
cagggtactacaccacaggtagttgaagaggaactattacctgtcatggccgagtttcgc
gaggtcgactcctgtatccgtaccagcgcccgcgaccaccgaaacgtgaacgaagtattc
ttcctttgccaaaaggccgtcacacacccaatcgctcctctattcgattacaaggagggt
catctcaagcccttgtgcatcaacgctttaaagcgtatcttctacctctgcgacaaagac
caagacggctatctcaacgagcaagaaatgcgtgacttccaagcccgttgtttcgataaa
ccgctgacgactgacgatctggacaacatcaagctcagcatctcaaaatcattgcccgct
tctgatatggagaagggaattgatctgccaggatttctgcagctgaacaagctttatgct
gagaagggacgccatgagactatctggattattcttcgaaagtttcactataccgacagt
ctgagccttgaagacaagttcattcggccaaagtttgaggtcccggaatactcgtctgct
gaactgagtcccgctggttataggttctttgtagacctgttcctgacctttgacaaggac
aacgatggcggtttgaatgatgaggagctggaggctctatttgccccggctccgggaccg
cctagttcctggaccgattcgtcgttcccatcctcgaccgtgagaaatgaggctggccac
gttactctgcagggctggcttgctcagtggagcatgacaactttcattgaacccaagact
acaatcgaatatcttgcctatctaggctttgagccttcgaatcccaaggactctatcacc
gctgcactcaagatcacaaagcctcgcaagcgaagaagtcgtcttggccgagtcgagcga
aacgtagtgctatgctacgttcttggtgcatcaggcgcaggaaaatctgctctcctggac
tcgtttctcaaccgacccttttatggtctatatcatccgactatcaaaccccgccgggca
gtaaacagtgtcgagttgcctggtggaaagcaagtgtatcttatcctggaggagcttggt
gagcttgaacctgcaattctcgagaaccgggccaagttggacgcctgcgatctcatttgc
tacgcatacgactcgtcggaccctgactcgttctctcatatcgttgatttgcgaaagaag
tatccgtatctcgatgagcttccttctatctacaccgcactcaaggccgacaaggacaaa
accaaccaacgctgtgaactccagcctgaccagtacacctcttcgcttaacatgagcctc
ccactgcatgtcagtgtcacttggggcagtatcagtgagctttttgtggcctatgcagat
gctgctacgaaccccagcactgcgttccctaagagcagcgaagaagggcccgatagaacg
agcctgtacatcgcacttggagccacagcttgtgcgggtgttgctgcattgacaatctgg
cggcgcgcaaccaacgctttctaa
>Fp44
atggccactgttagaatctgtgtctgcggcgacgagagtactggtaaatctagcctcatc
gcgtctcttgtcaaagatcaatttgtcaacaacaagatccagcctgtccttcctcaaatt
accattccaccgagcattggtacgcctgaaaatgtctcgaccaccatcgtcgatacctca
gctcgcccacaagaccggacgacgttacgaaaagagattcgaaagtgcaatgtcatcctt
cttgtctacgccgaccactatagctatgaaagggtggcactgttttggatgccatatttc
cgatcgttaggtgtcaacgttcccgtcgtgttatgcgccaacaaatccgatctggtcggt
cagggtactacaccacaggtagttgaagaggaactattacctgtcatggccgagtttcgc
gaggtcgactcctgtatccgtaccagcgcccgcgaccaccgaaacgtgaacgaagtattc
ttcctttgccaaaaggccgtcacacacccaatcgctcctctattcgattacaaggagggt
catctcaagcccttgtgcatcaacgctttaaagcgtatcttctacctctgcgacaaagac
caagacggctatctcaacgagcaagaaatgcgtgacttccaagcccgttgtttcgataaa
ccgctgacgactgacgatctggacaacatcaagctcagcatctcaaaatcattgcccgct
tctgatatggagaagggaattgatctgccaggatttctgcagctgaacaagctttatgct
gagaagggacgccatgagactatctggattattcttcgaaagtttcactataccgacagt
ctgagccttgaagacaagttcattcggccaaagtttgaggtcccggaatactcgtctgct
gaactgagtcccgctggttataggttctttgtagacctgttcctgacctttgacaaggac
aacgatggcggtttgaatgatgaggagctggaggctctatttgccccggctccgggaccg
cctagttcctggaccgattcgtcgttcccatcctcgaccgtgagaaatgaggctggccac
gttactctgcagggctggcttgctcagtggagcatgacaactttcattgaacccaagact
acaatcgaatatcttgcctatctaggctttgagccttcgaatcccaaggactctatcacc
gctgcactcaagatcacaaagcctcgcaagcgaagaagtcgtcttggccgagtcgagcga
aacgtagtgctatgctacgttcttggtgcatcaggcgcaggaaaatctgctctcctggac
tcgtttctcaaccgacccttttatggtctatatcatccgactatcaaaccccgccgggca
gtaaacagtgtcgagttgcctggtggaaagcaagtgtatcttatcctggaggagcttggt
gagcttgaacctgcaattctcgagaaccgggccaagttggacgcctgcgatctcatttgc
tacgcatacgactcgtcggaccctgactcgttctctcatatcgttgatttgcgaaagaag
tatccgtatctcgatgagcttccttctatctacaccgcactcaaggccgacaaggacaaa
accaaccaacgctgtgaactccagcctgaccagtacacctcttcgcttaacatgagcctc
ccactgcatgtcagtgtcacttggggcagtatcagtgagctttttgtggcctatgcagat
gctgctacgaaccccagcactgcgttccctaagagcagcgaagaagggcccgatagaacg
agcctgtacatcgcacttggagccacagcttgtgcgggtgttgctgcattgacaatctgg
cggcgcgcaaccaacgctttctaa
>Fp49
atggccactgttagaatctgtgtctgcggcgacgagagtactggtaaatctagcctcatc
gcctctcttgtcaaagatcaatttgtcaacaacaagatccagcctgtccttcctcaaatt
accattccaccgagcattggtacgcctgaaaatgtctcgaccaccatcgtcgatacctca
gctcgcccacaagaccggacgacgttacgaaaagagattcgaaagtgcaatgtcatcctt
cttgtctacgccgaccactatagctatgaaagggtggcactgttttggatgccatatttc
cgatcgttaggtgtcaacgttcccgtcgtgttatgcgccaacaaatccgatctggtcggt
cagggtactacaccacaggtagttgaagaggaactattacctgtcatggccgagtttcgc
gaggtcgactcctgtatccgtaccagcgcccgcgaccaccgaaacgtgaacgaagtattc
ttcctttgccaaaaggccgtcacacacccaatcgctcctctattcgattacaaggagggt
catctcaagcccttgtgcatcaacgctttaaagcgtatcttctacctctgcgacaaagac
caagacggctatctcaacgagcaagaaatgcgtgacttccaagcccgttgtttcgataaa
ccgctgacgactgacgatctggacaacatcaagctcagcatctcaaaatcattgcccgct
tctgatatggagaagggaattgatctgccaggatttctgcagctgaacaagctttatgct
gagaagggacgccatgagactatctggattattcttcgaaagtttcactataccgacagt
ctgagccttgaagacaagttcattcggccaaagtttgaggtcccggaatactcgtctgct
gaactgagtcccgctggttataggttctttgtagacctgttcctgacctttgacaaggac
aacgatggcggtttgaatgatgaggagctggaggctctatttgccccggctccgggaccg
cctagttcctggaccgattcgtcgttcccatcctcgaccgtgagaaatgaggctggccac
gttactctgcagggctggcttgctcagtggagcatgacaactttcattgaacccaagact
acaatcgaatatcttgcctatctaggctttgagccttcgaatcccaaggactctatcacc
gctgcactcaagatcacaaagcctcgcaagcgaagaagtcgtcttggccgagtcgagcga
aacgtagtgctatgctacgttcttggtgcatcaggcgcaggaaaatctgctctcctggac
tcgtttctcaaccgacccttttatggtctatatcatccgactatcaaaccccgccgggca
gtaaacagtgtcgagttgcctggtggaaagcaagtgtatcttatcctggaggagcttggt
gagcttgaacctgcaattctcgagaaccgggccaagttggacgcctgcgatctcatttgc
tacgcatacgactcgtcggaccctgactcgttctctcatatcgttgatttgcgaaagaag
tatccgtatctcgatgagcttccttctatctacaccgcactcaaggccgacaaggacaaa
accaaccaacgctgtgaactccagcctgaccagtacacctcttcgcttaacatgagcctc
ccactgcatgtcagtgtcacttggggcagtatcagtgagctttttgtggcctatgcagat
gctgctacgaaccccagcactgcgttccctaagagcagcgaagaagggcccgatagaacg
agcctgtacatcgcacttggagccacagcttgtgcgggtgttgctgcattgacaatctgg
cggcgcgcaaccaacgctttctaa
>Fp50
atggccactgttagaatctgtgtctgcggcgacgagagtactggtaaatctagcctcatc
gcctctcttgtcaaagatcaatttgtcaacaacaagatccagcctgtccttcctcaaatt
accattccaccgagcattggtacgcctgaaaatgtctcgaccaccatcgtcgatacctca
gctcgcccacaagaccggacgacgttacgaaaagagattcgaaagtgcaatgtcatcctt
cttgtctacgccgaccactatagctatgaaagggtggcactgttttggatgccatatttc
cgatcgttaggtgtcaacgttcccgtcgtgttatgcgccaacaaatccgatctggtcggt
cagggtactacaccacaggtagttgaagaggaactattacctgtcatggccgagtttcgc
gaggtcgactcctgtatccgtaccagcgcccgcgaccaccgaaacgtgaacgaagtattc
ttcctttgccaaaaggccgtcacacacccaatcgctcctctattcgattacaaggagggt
catctcaagcccttgtgcatcaacgctttaaagcgtatcttctacctctgcgacaaagac
caagacggctatctcaacgagcaagaaatgcgtgacttccaagcccgttgtttcgataaa
ccgctgacgactgacgatctggacaacatcaagctcagcatctcaaaatcattgcccgct
tctgatatggagaagggaattgatctgccaggatttctgcagctgaacaagctttatgct
gagaagggacgccatgagactatctggattattcttcgaaagtttcactataccgacagt
ctgagccttgaagacaagttcattcggccaaagtttgaggtcccggaatactcgtctgct
gaactgagtcccgctggttataggttctttgtagacctgttcctgacctttgacaaggac
aacgatggcggtttgaatgatgaggagctggaggctctatttgccccggctccgggaccg
cctagttcctggaccgattcgtcgttcccatcctcgaccgtgagaaatgaggctggccac
gttactctgcagggctggcttgctcagtggagcatgacaactttcattgaacccaagact
acaatcgaatatcttgcctatctaggctttgagccttcgaatcccaaggactctatcacc
gctgcactcaagatcacaaagcctcgcaagcgaagaagtcgtcttggccgagtcgagcga
aacgtagtgctatgctacgttcttggtgcatcaggcgcaggaaaatctgctctcctggac
tcgtttctcaaccgacccttttatggtctatatcatccgactatcaaaccccgccgggca
gtaaacagtgtcgagttgcctggtggaaagcaagtgtatcttatcctggaggagcttggt
gagcttgaacctgcaattctcgagaaccgggccaagttggacgcctgcgatctcatttgc
tacgcatacgactcgtcggaccctgactcgttctctcatatcgttgatttgcgaaagaag
tatccgtatctcgatgagcttccttctatctacaccgcactcaaggccgacaaggacaaa
accaaccaacgctgtgaactccagcctgaccagtacacctcttcgcttaacatgagcctc
ccactgcatgtcagtgtcacttggggcagtatcagtgagctttttgtggcctatgcagat
gctgctacgaaccccagcactgcgttccctaagagcagcgaagaagggcccgatagaacg
agcctgtacatcgcacttggagccacagcttgtgcgggtgttgctgcattgacaatctgg
cggcgcgcaaccaacgctttctaa
>Fp51
atggccactgttagaatctgtgtctgcggcgacgagagtactggtaaatctagcctcatc
gcctctcttgtcaaagatcaatttgtcaacaacaagatccagcctgtccttcctcaaatt
accattccaccgagcattggtacgcctgaaaatgtctcgaccaccatcgtcgatacctca
gctcgcccacaagaccggacgacgttacgaaaagagattcgaaagtgcaatgtcatcctt
cttgtctacgccgaccactatagctatgaaagggtggccctgttttggatgccatatttc
cgatcgttaggtgtcaacgttcccgtcgtgttatgcgccaacaaatccgatctggtcggt
cagggtactacaccacaggtagttgaagaggaactattacctgtcatggccgagtttcgc
gaggtcgactcctgtatccgtaccagcgcccgcgaccaccgaaacgtgaacgaagtattc
ttcctttgccaaaaggccgtcacacacccaatcgctcctctattcgattacaaggagggt
catctcaagcccttgtgcatcaacgctttaaagcgtatcttctacctctgcgacaaagac
caagacggctatctcaacgagcaagaaatgcgtgacttccaagcccgttgtttcgataaa
ccgctgacgactgacgatctggacaacatcaagctcagcatctcaaaatcattgcccgct
tctgatatggagaagggaattgatctgccaggatttctgcagctgaacaagctttatgct
gagaagggacgccatgagactatctggatcattcttcgaaagtttcactataccgacagt
ctgagccttgaagacaagttcattcggccaaagttcgaggtcccggaatactcgtctgct
gaactgagtcccgctggttataggttctttgtagacctgttcctgacctttgacaaggac
aacgatggcggtttgaatgatgaggagctggaggctctatttgccccggctccgggaccg
cctagttcttggaccgattcgtcgttcccatcctcgaccgtgagaaatgaggctggccac
gttactctgcagggctggcttgctcagtggagcatgacaactttcattgaacccaagact
acaatcgaatatcttgcctatctaggctttgagccttcgaatcccaaggactctatcacc
gctgcactcaagatcacaaagcctcgcaagcgaagaagtcgtcttggccgagtcgagcga
aacgtagtgctatgctacgttcttggtgcatcaggcgcaggaaaatctgctctcctggac
tcgtttctcaaccgacccttttatggtctatatcatccgactatcaaaccccgccgggca
gtaaacagtgtcgagttgcctggtggaaagcaagtgtatcttatcctggaggagcttggt
gagcttgaacctgcaattctcgagaaccgggccaagttggacgcctgcgatctcatttgc
tacgcatacgactcgtcggaccctgactcgttctctcatatcgttgatttgcgaaagaag
tatccgtatctcgatgagcttccttctatctacaccgcactcaaggccgacaaggacaaa
accaaccaacgctgtgaactccagcctgaccagtacacctcttcgcttaacatgagcctc
ccactgcatgtcagtgtcacttggggcagtatcagtgagctttttgtggcctatgcagat
gctgctacgaaccccagcactgcgttccctaaaagcagcgaagaagggcccgatagaacg
agcctgtacatcgcacttggagccacagcttgtgcgggtgttgctgcattgacaatctgg
cggcgcgcaacaaacgctttctaa
>Fp59
atggccactgttagaatctgtgtctgcggcgacgagagtactggtaaatctagcctcatc
gcctctcttgtcaaagatcaatttgtcaacaacaagatccagcctgtccttcctcaaatt
accattccaccgagcattggtacgcctgaaaatgtctcgaccaccatcgtcgatacctca
gctcgcccacaagaccggacgacgttacgaaaagagattcgaaagtgcaatgtcatcctt
cttgtctacgccgaccactatagctatgaaagggtggcactgttttggatgccatatttc
cgatcgttaggtgtcaacgttcccgtcgtgttatgcgccaacaaatccgatctggtcggt
cagggtactacaccacaggtagttgaagaggaactattacctgtcatggccgagtttcgc
gaggtcgactcctgtatccgtaccagcgcccgcgaccaccgaaacgtgaacgaagtattc
ttcctttgccaaaaggccgtcacacacccaatcgctcctctattcgattacaaggagggt
catctcaagcccttgtgcatcaacgctttaaagcgtatcttctacctctgcgacaaagac
caagacggctatctcaacgagcaagaaatgcgtgacttccaagcccgttgtttcgataaa
ccgctgacgactgacgatctggacaacatcaagctcagcatctcaaaatcattgcccgct
tctgatatggagaagggaattgatctgccaggatttctgcagctgaacaagctttatgct
gagaagggacgccatgagactatctggattattcttcgaaagtttcactataccgacagt
ctgagccttgaagacaagttcattcggccaaagtttgaggtcccggaatactcgtctgct
gaactgagtcccgctggttataggttctttgtagacctgttcctgacctttgacaaggac
aacgatggcggtttgaatgatgaggagctggaggctctatttgccccggctccgggaccg
cctagttcctggaccgattcgtcgttcccatcctcgaccgtgagaaatgaggctggccac
gttactctgcagggctggcttgctcagtggagcatgacaactttcattgaacccaagact
acaatcgaatatcttgcctatctaggctttgagccttcgaatcccaaggactctatcacc
gctgcactcaagatcacaaagcctcgcaagcgaagaagtcgtcttggccgagtcgagcga
aacgtagtgctatgctacgttcttggtgcatcaggcgcaggaaaatctgctctcctggac
tcgtttctcaaccgacccttttatggtctatatcatccgactatcaaaccccgccgggca
gtaaacagtgtcgagttgcctggtggaaagcaagtgtatcttatcctggaggagcttggt
gagcttgaacctgcaattctcgagaaccgggccaagttggacgcctgcgatctcatttgc
tacgcatacgactcgtcggaccctgactcgttctctcatatcgttgatttgcgaaagaag
tatccgtatctcgatgagcttccttctatctacaccgcactcaaggccgacaaggacaaa
accaaccaacgctgtgaactccagcctgaccagtacacctcttcgcttaacatgagcctc
ccactgcatgtcagtgtcacttggggcagtatcagtgagctttttgtggcctatgcagat
gctgctacgaaccccagcactgcgttccctaagagcagcgaagaagggcccgatagaacg
agcctgtacatcgcacttggagccacagcttgtgcgggtgttgctgcattgacaatctgg
cggcgcgcaaccaacgctttctaa
>Fp63
atggccactgttagaatctgtgtctgcggcgacgagagtactggtaaatctagcctcatc
gcctctcttgtcaaagatcaatttgtcaacaacaagatccagcctgtccttcctcaaatt
accattccaccgagcattggtacgcctgaaaatgtctcgaccaccatcgtcgatacctca
gctcgcccacaagaccggacgacgttacgaaaagagattcgaaagtgcaatgtcatcctt
cttgtctacgccgaccactatagctatgaaagggtggcactgttttggatgccatatttc
cgatcgttaggtgtcaacgttcccgtcgtgttatgcgccaacaaatccgatctggtcggt
cagggtactacaccacaggtagttgaagaggaactattacctgtcatggccgagtttcgc
gaggtcgactcctgtatccgtaccagcgcccgcgaccaccgaaacgtgaacgaagtattc
ttcctttgccaaaaggccgtcacacacccaatcgctcctctattcgattacaaggagggt
catctcaagcccttgtgcatcaacgctttaaagcgtatcttctacctctgcgacaaagac
caagacggctatctcaacgagcaagaaatgcgtgacttccaagcccgttgtttcgataaa
ccgctgacgactgacgatctggacaacatcaagctcagcatctcaaaatcattgcccgct
tctgatatggagaagggaattgatctgccaggatttctgcagctgaacaagctttatgct
gagaagggacgccatgagactatctggattattcttcgaaagtttcactataccgacagt
ctgagccttgaagacaagttcattcggccaaagtttgaggtcccggaatactcgtctgct
gaactgagtcccgctggttataggttctttgtagacctgttcctgacctttgacaaggac
aacgatggcggtttgaatgatgaggagctggaggctctatttgccccggctccgggaccg
cctagttcctggaccgattcgtcgttcccatcctcgaccgtgagaaatgaggctggccac
gttactctgcagggctggcttgctcagtggagcatgacaactttcattgaacccaagact
acaatcgaatatcttgcctatctaggctttgagccttcgaatcccaaggactctatcacc
gctgcactcaagatcacaaagcctcgcaagcgaagaagtcgtcttggccgagtcgagcga
aacgtagtgctatgctacgttcttggtgcatcaggcgcaggaaaatctgctctcctggac
tcgtttctcaaccgacccttttatggtctatatcatccgactatcaaaccccgccgggca
gtaaacagtgtcgagttgcctggtggaaagcaagtgtatcttatcctggaggagcttggt
gagcttgaacctgcaattctcgagaaccgggccaagttggacgcctgcgatctcatttgc
tacgcatacgactcgtcggaccctgactcgttctctcatatcgttgatttgcgaaagaag
tatccgtatctcgatgagcttccttctatctacaccgcactcaaggccgacaaggacaaa
accaaccaacgctgtgaactccagcctgaccagtacacctcttcgcttaacatgagcctc
ccactgcatgtcagtgtcacttggggcagtatcagtgagctttttgtggcctatgcagat
gctgctacgaaccccagcactgcgttccctaagagcagcgaagaagggcccgatagaacg
agcctgtacatcgcacttggagccacagcttgtgcgggtgttgctgcattgacaatctgg
cggcgcgcaaccaacgctttctaa
>Fp65
atggccactgttagaatctgtgtctgcggcgacgagagtactggtaaatctagcctcatc
gcctctcttgtcaaagatcaatttgtcaacaacaagatccagcctgtccttcctcaaatt
accattccaccgagcattggtacgcctgaaaatgtctcgaccaccatcgtcgatacctca
gctcgcccacaagaccggacgacgttacgaaaagagattcgaaagtgcaatgtcatcctt
cttgtctacgccgaccactatagctatgaaagggtggcactgttttggatgccatatttc
cgatcgttaggtgtcaacgttcccgtcgtgttatgcgccaacaaatccgatctggtcggt
cagggtactacaccacaggtagttgaagaggaactattacctgtcatggccgagtttcgc
gaggtcgactcctgtatccgtaccagcgcccgcgaccaccgaaacgtgaacgaagtattc
ttcctttgccaaaaggccgtcacacacccaatcgctcctctattcgattacaaggagggt
catctcaagcccttgtgcatcaacgctttaaagcgtatcttctacctctgcgacaaagac
caagacggctatctcaacgagcaagaaatgcgtgacttccaagcccgttgtttcgataaa
ccgctgacgactgacgatctggacaacatcaagctcagcatctcaaaatcattgcccgct
tctgatatggagaagggaattgatctgccaggatttctgcagctgaacaagctttatgct
gagaagggacgccatgagactatctggattattcttcgaaagtttcactataccgacagt
ctgagccttgaagacaagttcattcggccaaagtttgaggtcccggaatactcgtctgct
gaactgagtcccgctggttataggttctttgtagacctgttcctgacctttgacaaggac
aacgatggcggtttgaatgatgaggagctggaggctctatttgccccggctccgggaccg
cctagttcctggaccgattcgtcgttcccatcctcgaccgtgagaaatgaggctggccac
gttactctgcagggctggcttgctcagtggagcatgacaactttcattgaacccaagact
acaatcgaatatcttgcctatctaggctttgagccttcgaatcccaaggactctatcacc
gctgcactcaagatcacaaagcctcgcaagcgaagaagtcgtcttggccgagtcgagcga
aacgtagtgctatgctacgttcttggtgcatcaggcgcaggaaaatctgctctcctggac
tcgtttctcaaccgacccttttatggtctatatcatccgactatcaaaccccgccgggca
gtaaacagtgtcgagttgcctggtggaaagcaagtgtatcttatcctggaggagcttggt
gagcttgaacctgcaattctcgagaaccgggccaagttggacgcctgcgatctcatttgc
tacgcatacgactcgtcggaccctgactcgttctctcatatcgttgatttgcgaaagaag
tatccgtatctcgatgagcttccttctatctacaccgcactcaaggccgacaaggacaaa
accaaccaacgctgtgaactccagcctgaccagtacacctcttcgcttaacatgagcctc
ccactgcatgtcagtgtcacttggggcagtatcagtgagctttttgtggcctatgcagat
gctgctacgaaccccagcactgcgttccctaagagcagcgaagaagggcccgatagaacg
agcctgtacatcgcacttggagccacagcttgtgcgggtgttgctgcattgacaatctgg
cggcgcgcaaccaacgctttctaa
>Fp66
atggccactgttagaatctgtgtctgcggcgacgagagtactggtaaatctagcctcatc
gcctctcttgtcaaagatcaatttgtcaacaacaagatccagcctgtccttcctcaaatt
accattccaccgagcattggtacgcctgaaaatgtctcgaccaccatcgtcgatacctca
gctcgcccacaagaccggacgacgttacgaaaagagattcgaaagtgcaatgtcatcctt
cttgtctacgccgaccactatagctatgaaagggtggcactgttttggatgccatatttc
cgatcgttaggtgtcaacgttcccgtcgtgttatgcgccaacaaatccgatctggtcggt
cagggtactacaccacaggtagttgaagaggaactattacctgtcatggccgagtttcgc
gaggtcgactcctgtatccgtaccagcgcccgcgaccaccgaaacgtgaacgaagtattc
ttcctttgccaaaaggccgtcacacacccaatcgctcctctattcgattacaaggagggt
catctcaagcccttgtgcatcaacgctttaaagcgtatcttctacctctgcgacaaagac
caagacggctatctcaacgagcaagaaatgcgtgacttccaagcccgttgtttcgataaa
ccgctgacgactgacgatctggacaacatcaagctcagcatctcaaaatcattgcccgct
tctgatatggagaagggaattgatctgccaggatttctgcagctgaacaagctttatgct
gagaagggacgccatgagactatctggattattcttcgaaagtttcactataccgacagt
ctgagccttgaagacaagttcattcggccaaagtttgaggtcccggaatactcgtctgct
gaactgagtcccgctggttataggttctttgtagacctgttcctgacctttgacaaggac
aacgatggcggtttgaatgatgaggagctggaggctctatttgccccggctccgggaccg
cctagttcctggaccgattcgtcgttcccatcctcgaccgtgagaaatgaggctggccac
gttactctgcagggctggcttgctcagtggagcatgacaactttcattgaacccaagact
acaatcgaatatcttgcctatctaggctttgagccttcgaatcccaaggactctatcacc
gctgcactcaagatcacaaagcctcgcaagcgaagaagtcgtcttggccgagtcgagcga
aacgtagtgctatgctacgttcttggtgcatcaggcgcaggaaaatctgctctcctggac
tcgtttctcaaccgacccttttatggtctatatcatccgactatcaaaccccgccgggca
gtaaacagtgtcgagttgcctggtggaaagcaagtgtatcttatcctggaggagcttggt
gagcttgaacctgcaattctcgagaaccgggccaagttggacgcctgcgatctcatttgc
tacgcatacgactcgtcggaccctgactcgttctctcatatcgttgatttgcgaaagaag
tatccgtatctcgatgagcttccttctatctacaccgcactcaaggccgacaaggacaaa
accaaccaacgctgtgaactccagcctgaccagtacacctcttcgcttaacatgagcctc
ccactgcatgtcagtgtcacttggggcagtatcagtgagctttttgtggcctatgcagat
gctgctacgaaccccagcactgcgttccctaagagcagcgaagaagggcccgatagaacg
agcctgtacatcgcacttggagccacagcttgtgcgggtgttgctgcattgacaatctgg
cggcgcgcaaccaacgctttctaa
>Fp72
atggccactgttagaatctgtgtctgcggcgacgagagtactggtaaatctagcctcatc
gcctctcttgtcaaagatcaatttgtcaacaacaagatccagcctgtccttcctcaaatt
accattccaccgagcattggtacgcctgaaaatgtctcgaccaccatcgtcgatacctca
gctcgcccacaagaccggacgacgttacgaaaagagattcgaaagtgcaatgtcatcctt
cttgtctacgccgaccactatagctatgaaagggtggcactgttttggatgccatatttc
cgatcgttaggtgtcaacgttcccgtcgtgttatgcgccaacaaatccgatctggtcggt
cagggtactacaccacaggtagttgaagaggaactattacctgtcatggccgagtttcgc
gaggtcgactcctgtatccgtaccagcgcccgcgaccaccgaaacgtgaacgaagtattc
ttcctttgccaaaaggccgtcacacacccaatcgctcctctattcgattacaaggagggt
catctcaagcccttgtgcatcaacgctttaaagcgtatcttctacctctgcgacaaagac
caagacggctatctcaacgagcaagaaatgcgtgacttccaagcccgttgtttcgataaa
ccgctgacgactgacgatctggacaacatcaagctcagcatctcaaaatcattgcccgct
tctgatatggagaagggaattgatctgccaggatttctgcagctgaacaagctttatgct
gagaagggacgccatgagactatctggattattcttcgaaagtttcactataccgacagt
ctgagccttgaagacaagttcattcggccaaagtttgaggtcccggaatactcgtctgct
gaactgagtcccgctggttataggttctttgtagacctgttcctgacctttgacaaggac
aacgatggcggtttgaatgatgaggagctggaggctctatttgccccggctccgggaccg
cctagttcctggaccgattcgtcgttcccatcctcgaccgtgagaaatgaggctggccac
gttactctgcagggctggcttgctcagtggagcatgacaactttcattgaacccaagact
acaatcgaatatcttgcctatctaggctttgagccttcgaatcccaaggactctatcacc
gctgcactcaagatcacaaagcctcgcaagcgaagaagtcgtcttggccgagtcgagcga
aacgtagtgctatgctacgttcttggtgcatcaggcgcaggaaaatctgctctcctggac
tcgtttctcaaccgacccttttatggtctatatcatccgactatcaaaccccgccgggca
gtaaacagtgtcgagttgcctggtggaaagcaagtgtatcttatcctggaggagcttggt
gagcttgaacctgcaattctcgagaaccgggccaagttggacgcctgcgatctcatttgc
tacgcatacgactcgtcggaccctgactcgttctctcatatcgttgatttgcgaaagaag
tatccgtatctcgatgagcttccttctatctacaccgcactcaaggccgacaaggacaaa
accaaccaacgctgtgaactccagcctgaccagtacacctcttcgcttaacatgagcctc
ccactgcatgtcagtgtcacttggggcagtatcagtgagctttttgtggcctatgcagat
gctgctacgaaccccagcactgcgttccctaagagcagcgaagaagggcccgatagaacg
agcctgtacatcgcacttggagccacagcttgtgcgggtgttgctgcattgacaatctgg
cggcgcgcaaccaacgctttctaa
>Fp73
atggccactgttagaatctgtgtctgcggcgacgagagtactggtaaatctagcctcatc
gcctctcttgtcaaagatcaatttgtcaacaacaagatccagcctgtccttcctcaaatt
accattccaccgagcattggtacgcctgaaaatgtctcgaccaccatcgtcgatacctca
gctcgcccacaagaccggacgacgttacgaaaagagattcgaaagtgcaatgtcatcctt
cttgtctacgccgaccactatagctatgaaagggtggcactgttttggatgccatatttc
cgatcgttaggtgtcaacgttcccgtcgtgttatgcgccaacaaatccgatctggtcggt
cagggtactacaccacaggtagttgaagaggaactattacctgtcatggccgagtttcgc
gaggtcgactcctgtatccgtaccagcgcccgcgaccaccgaaacgtgaacgaagtattc
ttcctttgccaaaaggccgtcacacacccaatcgctcctctattcgattacaaggagggt
catctcaagcccttgtgcatcaacgctttaaagcgtatcttctacctctgcgacaaagac
caagacggctatctcaacgagcaagaaatgcgtgacttccaagcccgttgtttcgataaa
ccgctgacgactgacgatctggacaacatcaagctcagcatctcaaaatcattgcccgct
tctgatatggagaagggaattgatctgccaggatttctgcagctgaacaagctttatgct
gagaagggacgccatgagactatctggattattcttcgaaagtttcactataccgacagt
ctgagccttgaagacaagttcattcggccaaagtttgaggtcccggaatactcgtctgct
gaactgagtcccgctggttataggttctttgtagacctgttcctgacctttgacaaggac
aacgatggcggtttgaatgatgaggagctggaggctctatttgccccggctccgggaccg
cctagttcctggaccgattcgtcgttcccatcctcgaccgtgagaaatgaggctggccac
gttactctgcagggctggcttgctcagtggagcatgacaactttcattgaacccaagact
acaatcgaatatcttgcctatctaggctttgagccttcgaatcccaaggactctatcacc
gctgcactcaagatcacaaagcctcgcaagcgaagaagtcgtcttggccgagtcgagcga
aacgtagtgctatgctacgttcttggtgcatcaggcgcaggaaaatctgctctcctggac
tcgtttctcaaccgacccttttatggtctatatcatccgactatcaaaccccgccgggca
gtaaacagtgtcgagttgcctggtggaaagcaagtgtatcttatcctggaggagcttggt
gagcttgaacctgcaattctcgagaaccgggccaagttggacgcctgcgatctcatttgc
tacgcatacgactcgtcggaccctgactcgttctctcatatcgttgatttgcgaaagaag
tatccgtatctcgatgagcttccttctatctacaccgcactcaaggccgacaaggacaaa
accaaccaacgctgtgaactccagcctgaccagtacacctcttcgcttaacatgagcctc
ccactgcatgtcagtgtcacttggggcagtatcagtgagctttttgtggcctatgcagat
gctgctacgaaccccagcactgcgttccctaagagcagcgaagaagggcccgatagaacg
agcctgtacatcgcacttggagccacagcttgtgcgggtgttgctgcattgacaatctgg
cggcgcgcaaccaacgctttctaa
>Fp76
atggccactgttagaatctgtgtctgcggcgacgagagtactggtaaatctagcctcatc
gcctctcttgtcaaagatcaatttgtcaacaacaagatccagcctgtccttcctcaaatt
accattccaccgagcattggtacgcctgaaaatgtctcgaccaccatcgtcgatacctca
gctcgcccacaagaccggacgacgttacgaaaagagattcgaaagtgcaatgtcatcctt
cttgtctacgccgaccactatagctatgaaagggtggcactgttttggatgccatatttc
cgatcgttaggtgtcaacgttcccgtcgtgttatgcgccaacaaatccgatctggtcggt
cagggtactacaccacaggtagttgaagaggaactattacctgtcatggccgagtttcgc
gaggtcgactcctgtatccgtaccagcgcccgcgaccaccgaaacgtgaacgaagtattc
ttcctttgccaaaaggccgtcacacacccaatcgctcctctattcgattacaaggagggt
catctcaagcccttgtgcatcaacgctttaaagcgtatcttctacctctgcgacaaagac
caagacggctatctcaacgagcaagaaatgcgtgacttccaagcccgttgtttcgataaa
ccgctgacgactgacgatctggacaacatcaagctcagcatctcaaaatcattgcccgct
tctgatatggagaagggaattgatctgccaggatttctgcagctgaacaagctttatgct
gagaagggacgccatgagactatctggattattcttcgaaagtttcactataccgacagt
ctgagccttgaagacaagttcattcggccaaagtttgaggtcccggaatactcgtctgct
gaactgagtcccgctggttataggttctttgtagacctgttcctgacctttgacaaggac
aacgatggcggtttgaatgatgaggagctggaggctctatttgccccggctccgggaccg
cctagttcctggaccgattcgtcgttcccatcctcgaccgtgagaaatgaggctggccac
gttactctgcagggctggcttgctcagtggagcatgacaactttcattgaacccaagact
acaatcgaatatcttgcctatctaggctttgagccttcgaatcccaaggactctatcacc
gctgcactcaagatcacaaagcctcgcaagcgaagaagtcgtcttggccgagtcgagcga
aacgtagtgctatgctacgttcttggtgcatcaggcgcaggaaaatctgctctcctggac
tcgtttctcaaccgacccttttatggtctatatcatccgactatcaaaccccgccgggca
gtaaacagtgtcgagttgcctggtggaaagcaagtgtatcttatcctggaggagcttggt
gagcttgaacctgcaattctcgagaaccgggccaagttggacgcctgcgatctcatttgc
tacgcatacgactcgtcggaccctgactcgttctctcatatcgttgatttgcgaaagaag
tatccgtatctcgatgagcttccttctatctacaccgcactcaaggccgacaaggacaaa
accaaccaacgctgtgaactccagcctgaccagtacacctcttcgcttaacatgagcctc
ccactgcatgtcagtgtcacttggggcagtatcagtgagctttttgtggcctatgcagat
gctgctacgaaccccagcactgcgttccctaagagcagcgaagaagggcccgatagaacg
agcctgtacatcgcacttggagccacagcttgtgcgggtgttgctgcattgacaatctgg
cggcgcgcaaccaacgctttctaa
>Fp78
atggccactgttagaatctgtgtctgcggcgacgagagtactggtaaatctagcctcatc
gcctctcttgtcaaagatcaatttgtcaacaacaagatccagcctgtccttcctcaaatt
accattccaccgagcattggtacgcctgaaaatgtctcgaccaccatcgtcgatacctca
gctcgcccacaagaccggacgacgttacgaaaagagattcgaaagtgcaatgtcatcctt
cttgtctacgccgaccactatagctatgaaagggtggcactgttttggatgccatatttc
cgatcgttaggtgtcaacgttcccgtcgtgttatgcgccaacaaatccgatctggtcggt
cagggtactacaccacaggtagttgaagaggaactattacctgtcatggccgagtttcgc
gaggtcgactcctgtatccgtaccagcgcccgcgaccaccgaaacgtgaacgaagtattc
ttcctttgccaaaaggccgtcacacacccaatcgctcctctattcgattacaaggagggt
catctcaagcccttgtgcatcaacgctttaaagcgtatcttctacctctgcgacaaagac
caagacggctatctcaacgagcaagaaatgcgtgacttccaagcccgttgtttcgataaa
ccgctgacgactgacgatctggacaacatcaagctcagcatctcaaaatcattgcccgct
tctgatatggagaagggaattgatctgccaggatttctgcagctgaacaagctttatgct
gagaagggacgccatgagactatctggattattcttcgaaagtttcactataccgacagt
ctgagccttgaagacaagttcattcggccaaagtttgaggtcccggaatactcgtctgct
gaactgagtcccgctggttataggttctttgtagacctgttcctgacctttgacaaggac
aacgatggcggtttgaatgatgaggagctggaggctctatttgccccggctccgggaccg
cctagttcctggaccgattcgtcgttcccatcctcgaccgtgagaaatgaggctggccac
gttactctgcagggctggcttgctcagtggagcatgacaactttcattgaacccaagact
acaatcgaatatcttgcctatctaggctttgagccttcgaatcccaaggactctatcacc
gctgcactcaagatcacaaagcctcgcaagcgaagaagtcgtcttggccgagtcgagcga
aacgtagtgctatgctacgttcttggtgcatcaggcgcaggaaaatctgctctcctggac
tcgtttctcaaccgacccttttatggtctatatcatccgactatcaaaccccgccgggca
gtaaacagtgtcgagttgcctggtggaaagcaagtgtatcttatcctggaggagcttggt
gagcttgaacctgcaattctcgagaaccgggccaagttggacgcctgcgatctcatttgc
tacgcatacgactcgtcggaccctgactcgttctctcatatcgttgatttgcgaaagaag
tatccgtatctcgatgagcttccttctatctacaccgcactcaaggccgacaaggacaaa
accaaccaacgctgtgaactccagcctgaccagtacacctcttcgcttaacatgagcctc
ccactgcatgtcagtgtcacttggggcagtatcagtgagctttttgtggcctatgcagat
gctgctacgaaccccagcactgcgttccctaagagcagcgaagaagggcccgatagaacg
agcctgtacatcgcacttggagccacagcttgtgcgggtgttgctgcattgacaatctgg
cggcgcgcaaccaacgctttctaa
>Fp81
atggccactgttagaatctgtgtctgcggcgacgagagtactggtaaatctagcctcatc
gcgtctcttgtcaaagatcaatttgtcaacaacaagatccagcctgtccttcctcaaatt
accattccaccgagcattggtacgcctgaaaatgtctcgaccaccatcgtcgatacctca
gctcgcccacaagaccggacgacgttacgaaaagagattcgaaagtgcaatgtcatcctt
cttgtctacgccgaccactatagctatgaaagggtggcactgttttggatgccatatttc
cgatcgttaggtgtcaacgttcccgtcgtgttatgcgccaacaaatccgatctggtcggt
cagggtactacaccacaggtagttgaagaggaactattacctgtcatggccgagtttcgc
gaggtcgactcctgtatccgtaccagcgcccgcgaccaccgaaacgtgaacgaagtattc
ttcctttgccaaaaggccgtcacacacccaatcgctcctctattcgattacaaggagggt
catctcaagcccttgtgcatcaacgctttaaagcgtatcttctacctctgcgacaaagac
caagacggctatctcaacgagcaagaaatgcgtgacttccaagcccgttgtttcgataaa
ccgctgacgactgacgatctggacaacatcaagctcagcatctcaaaatcattgcccgct
tctgatatggagaagggaattgatctgccaggatttctgcagctgaacaagctttatgct
gagaagggacgccatgagactatctggattattcttcgaaagtttcactataccgacagt
ctgagccttgaagacaagttcattcggccaaagtttgaggtcccggaatactcgtctgct
gaactgagtcccgctggttataggttctttgtagacctgttcctgacctttgacaaggac
aacgatggcggtttgaatgatgaggagctggaggctctatttgccccggctccgggaccg
cctagttcctggaccgattcgtcgttcccatcctcgaccgtgagaaatgaggctggccac
gttactctgcagggctggcttgctcagtggagcatgacaactttcattgaacccaagact
acaatcgaatatcttgcctatctaggctttgagccttcgaatcccaaggactctatcacc
gctgcactcaagatcacaaagcctcgcaagcgaagaagtcgtcttggccgagtcgagcga
aacgtagtgctatgctacgttcttggtgcatcaggcgcaggaaaatctgctctcctggac
tcgtttctcaaccgacccttttatggtctatatcatccgactatcaaaccccgccgggca
gtaaacagtgtcgagttgcctggtggaaagcaagtgtatcttatcctggaggagcttggt
gagcttgaacctgcaattctcgagaaccgggccaagttggacgcctgcgatctcatttgc
tacgcatacgactcgtcggaccctgactcgttctctcatatcgttgatttgcgaaagaag
tatccgtatctcgatgagcttccttctatctacaccgcactcaaggccgacaaggacaaa
accaaccaacgctgtgaactccagcctgaccagtacacctcttcgcttaacatgagcctc
ccactgcatgtcagtgtcacttggggcagtatcagtgagctttttgtggcctatgcagat
gctgctacgaaccccagcactgcgttccctaagagcagcgaagaagggcccgatagaacg
agcctgtacatcgcacttggagccacagcttgtgcgggtgttgctgcattgacaatctgg
cggcgcgcaaccaacgctttctaa
>Fp84
atggccactgttagaatctgtgtctgcggcgacgagagtactggtaaatctagcctcatc
gcctctcttgtcaaagatcaatttgtcaacaacaagatccagcctgtccttcctcaaatt
accattccaccgagcattggtacgcctgaaaatgtctcgaccaccatcgtcgatacctca
gctcgcccacaagaccggacgacgttacgaaaagagattcgaaagtgcaatgtcatcctt
cttgtctacgccgaccactatagctatgaaagggtggcactgttttggatgccatatttc
cgatcgttaggtgtcaacgttcccgtcgtgttatgcgccaacaaatccgatctggtcggt
cagggtactacaccacaggtagttgaagaggaactattacctgtcatggccgagtttcgc
gaggtcgactcctgtatccgtaccagcgcccgcgaccaccgaaacgtgaacgaagtattc
ttcctttgccaaaaggccgtcacacacccaatcgctcctctattcgattacaaggagggt
catctcaagcccttgtgcatcaacgctttaaagcgtatcttctacctctgcgacaaagac
caagacggctatctcaacgagcaagaaatgcgtgacttccaagcccgttgtttcgataaa
ccgctgacgactgacgatctggacaacatcaagctcagcatctcaaaatcattgcccgct
tctgatatggagaagggaattgatctgccaggatttctgcagctgaacaagctttatgct
gagaagggacgccatgagactatctggattattcttcgaaagtttcactataccgacagt
ctgagccttgaagacaagttcattcggccaaagtttgaggtcccggaatactcgtctgct
gaactgagtcccgctggttataggttctttgtagacctgttcctgacctttgacaaggac
aacgatggcggtttgaatgatgaggagctggaggctctatttgccccggctccgggaccg
cctagttcctggaccgattcgtcgttcccatcctcgaccgtgagaaatgaggctggccac
gttactctgcagggctggcttgctcagtggagcatgacaactttcattgaacccaagact
acaatcgaatatcttgcctatctaggctttgagccttcgaatcccaaggactctatcacc
gctgcactcaagatcacaaagcctcgcaagcgaagaagtcgtcttggccgagtcgagcga
aacgtagtgctatgctacgttcttggtgcatcaggcgcaggaaaatctgctctcctggac
tcgtttctcaaccgacccttttatggtctatatcatccgactatcaaaccccgccgggca
gtaaacagtgtcgagttgcctggtggaaagcaagtgtatcttatcctggaggagcttggt
gagcttgaacctgcaattctcgagaaccgggccaagttggacgcctgcgatctcatttgc
tacgcatacgactcgtcggaccctg-----------------------------------
------------------------------------------------------------
------------------------------------------------------------
------------------------------------------------------------
------------------------------------------------------------
------------------------------------------------------------
------------------------
>Fp86
atggccactgttagaatctgtgtctgcggcgacgagagtactggtaaatctagcctcatc
gcctctcttgtcaaagatcaatttgtcaacaacaagatccagcctgtccttcctcaaatt
accattccaccgagcattggtacgcctgaaaatgtctcgaccaccatcgtcgatacctca
gctcgcccacaagaccggacgacgttacgaaaagagattcgaaagtgcaatgtcatcctt
cttgtctacgccgaccactatagctatgaaagggtggcactgttttggatgccatatttc
cgatcgttaggtgtcaacgttcccgtcgtgttatgcgccaacaaatccgatctggtcggt
cagggtactacaccacaggtagttgaagaggaactattacctgtcatggccgagtttcgc
gaggtcgactcctgtatccgtaccagcgcccgcgaccaccgaaacgtgaacgaagtattc
ttcctttgccaaaaggccgtcacacacccaatcgctcctctattcgattacaaggagggt
catctcaagcccttgtgcatcaacgctttaaagcgtatcttctacctctgcgacaaagac
caagacggctatctcaacgagcaagaaatgcgtgacttccaagcccgttgtttcgataaa
ccgctgacgactgacgatctggacaacatcaagctcagcatctcaaaatcattgcccgct
tctgatatggagaagggaattgatctgccaggatttctgcagctgaacaagctttatgct
gagaagggacgccatgagactatctggattattcttcgaaagtttcactataccgacagt
ctgagccttgaagacaagttcattcggccaaagtttgaggtcccggaatactcgtctgct
gaactgagtcccgctggttataggttctttgtagacctgttcctgacctttgacaaggac
aacgatggcggtttgaatgatgaggagctggaggctctatttgccccggctccgggaccg
cctagttcctggaccgattcgtcgttcccatcctcgaccgtgagaaatgaggctggccac
gttactctgcagggctggcttgctcagtggagcatgacaactttcattgaacccaagact
acaatcgaatatcttgcctatctaggctttgagccttcgaatcccaaggactctatcacc
gctgcactcaagatcacaaagcctcgcaagcgaagaagtcgtcttggccgagtcgagcga
aacgtagtgctatgctacgttcttggtgcatcaggcgcaggaaaatctgctctcctggac
tcgtttctcaaccgacccttttatggtctatatcatccgactatcaaaccccgccgggca
gtaaacagtgtcgagttgcctggtggaaagcaagtgtatcttatcctggaggagcttggt
gagcttgaacctgcaattctcgagaaccgggccaagttggacgcctgcgatctcatttgc
tacgcatacgactcgtcggaccctgactcgttctctcatatcgttgatttgcgaaagaag
tatccgtatctcgatgagcttccttctatctacaccgcactcaaggccgacaaggacaaa
accaaccaacgctgtgaactccagcctgaccagtacacctcttcgcttaacatgagcctc
ccactgcatgtcagtgtcacttggggcagtatcagtgagctttttgtggcctatgcagat
gctgctacgaaccccagcactgcgttccctaagagcagcgaagaagggcccgatagaacg
agcctgtacatcgcacttggagccacagcttgtgcgggtgttgctgcattgacaatctgg
cggcgcgcaaccaacgctttctaa
>Fvenenatum.busco
atgtccactgttaggatctgtgtctgcggcgacgagagcactggtaaatccagcctcatc
gcctctctcgtcaaagatcagtttgtcaacaacaagatccagcccgtccttcctcaaatc
accatcccaccaagcatcggtacgcctgaaaatgtctcgaccaccatcgtcgatacctca
gcccgcccacaagaccggacgacgttgcgaaaagagattcgaaagtgcaatgtcatcctt
cttgtttacgccgaccactacagctatgaaagggtagcactgttttggatgccgtatttc
cgatcgttaggtgtcaacgtccccgttgtgttatgcgccaacaaatccgatctggtcggc
cagggtaccacgccccaggtagttgaagaggaactgttacctgttatggccgagtttcgc
gaggtagactcctgcattcgtaccagcgcccgcgaccatcgaaacgtgaacgaagtattc
ttcctttgccaaaaggccgtcacccacccaatcgctcctctattcgattacaaggagggt
catctcaaacccttgtgtatcaacgctttaaagcgcatcttctacctttgcgacaaagac
caggacggccatctcaacgagcaggaaatgcgagacttccaagcccgatgtttcgataaa
cccctaacgactgacgatctggataacatcaagctcagcatctcaaagtcgttgcccgct
tctgatatggagaaaggaattgacctgccaggatttctgcaactgaacaagctttatgct
gagaagggacgccatgagactatttggatcattcttcgaaagtttcactataccgacagt
ctgagccttgaagacaagtttattcggccaaagtttgaggtcccagaatactcgtctgct
gagctgagtcctgctggttataggttctttgtagacctgtttctgacctttgacaaggat
aacgatggcggcttgaatgatgaggaactggaggctctatttgccccggctccgggaccg
cctagttcttggactgattcgtcgttcccatcctcaactgtgagaaacgaggctggccac
gttactctgcagggctggcttgctcagtggagcatgacaactttcattgaacccaagact
acaatcgaatatcttgcctatcttggatttgagccttcaaatccaaaggaccccattacc
gctgcactcaagatcacaaagcctcgcaagaggagaagtcgtcttggccgagtcgagcga
aatgtagtgctctgctacgttgttggtgcatcaggtgcaggaaaatctgctctcctggac
tcgttcctcaaccgacccttttatggtctgtaccatccgactatcaaaccccgccgcgca
gtaaacagtgttgagttgcctggggggaagcaagtctatcttatcttggaggagcttggt
gaactcgaacctgcaatcctcgagaaccgtgccaaaatagacgcctgcgatctcatttgc
tacgcatacgactcatcggaccctgactcgttctctcatattgttgacttgcgaaagaag
tacccgtaccttgatgagcttccctctatctacaccgcactcaaggccgacaaggataaa
accaaccaacgttgcgaacttcagccagatcagtacacctcttctcttaacatgagcctc
ccactgcatgtcagtgtcacttggggcagtatcagtgagctttttgtagcctacgcagat
gctgctacaaaccctagcactgcgtttcctaagagcagtgaagaagggcccgatagaacg
agcctgtatatcgcacttggggccacagcttgtgcgggtgttgctgcattgacaatctgg
cggcgcgcaactaacgctttttaa
