# Supplementary material for: Apicidin biosynthesis is linked to accessory chromosomes in Fusarium poae isolates
Source: BMC Genomics. 2021 Aug 4;22:591. doi: 10.1186/s12864-021-07617-y (PMC8340494; doi:10.1186/s12864-021-07617-y)
Supplement: Supplementary file 17 — Additional file 17. Compressed folder containing alignments for each of the 4141 orthologs used in BUSCO analysis. [file 12864_2021_7617_MOESM17_ESM.zip › Fven2_nt_MAFFT/39373at5125_nt.mafft.fasta]

>Fp105
atgtcgtccacgtcgtcggccctccccggccgtcaatcccacgctcggacgagctcgcac
tcgctgctcacaggcgctctcaacgccaaccacagagtgactcgacgcaagtctgtcaca
aacccgaatgcgaacgttaccgcgatcgctgctgctcttagggagagtgagcgttcaaac
gccttgcccatcaacagcggccgccgaatgtcaaagagcgctgctgctcgtgctgccatc
gccggtagccttccctccccgcctgctagcctcccgaaccacaagtcgatacccgagacg
aagcaagaactcaatggtagcgccattgacgatgaaatgaacgatggctcagctgatgag
ggaactgccaagttccaaaaggctcgtcaacgccgtgcaagcgacggccagcctctcaag
gagggcaagaagagcaacagggttgaggttcgctgtgacaagtgtggtaaaggctacaag
catagcagctgcttgactaagcacttgttggttcccctcctcccaatgacttgccccgac
atagaaagccttgtctttagacgagagctgtgggaacacacacctgagtgggcattgact
tccaagttgctcatttcaaagcatcaacaagtccagctgcttgaagctgcttcggttctt
gtaaccatgaacggcattgagggcaacgctgccactcctcctgagtctacaaaggacttt
cagagtgaggccgggtcatcatcgcctgctacctctagatactctgaccctgaggagcga
cagagctctgccgacactacaccacctccgcttaccgaaggtgtcagcgtcaacggcacc
tcctaccgcaacaagcgctacagcaacgggtacgctagaagctaccagtcagctgcatcg
tttggagctggtagtgtgccatatggctcaggctttggccactaccgccagcctagcaat
gatcaccaccgtcccagttcttccggtcgcaatgccacgggagaggacgatagagatctg
gctgctgcagttgagctcctcagctgcagctttggtagcaacaacggatcccgtcctgct
atgactcctgcagatgcgcctcccgttcccccactgccggctcagtacctggatcaagcg
acgtcactatcgacagcgagcttcatcaacagctttccacgtcgacagcccgagagtttt
actcgcggtgacatgagacgtcctagcgtggacgttcgaatggatggtagcggcgattct
gttatggacgatgacgatttcgagatgcgttcgcgcggtcgaagtgaggatgatgacgat
ggtgtttttggtcgcatggaggaatga
>Fp108
atgtcgtccacgtcgtcggccctccccggccgtcaatcccacgctcggacgagctcgcac
tcgctgctcacaggcgctctcaacgccaaccacagagtgactcgacgcaagtctgtcaca
aacccgaatgcgaacgttaccgcgatcgctgctgctcttagggagagtgagcgttcaaac
gccttgcccatcaacagcggccgccgaatgtcaaagagcgctgctgctcgtgctgccatc
gccggtagccttccctccccgcctgctagcctcccgaaccacaagtcgatacccgagacg
aagcaagaactcaatggtagcgccattgacgatgaaatgaacgatggctcagctgatgag
ggaactgccaagttccaaaaggctcgtcaacgccgtgcaagcgacggccagcctctcaag
gagggcaagaagagcaacagggttgaggttcgctgtgacaagtgtggtaaaggctacaag
catagcagctgcttgactaagcacttgttggttcccctcctcccaatgacttgccccgac
atagaaagccttgtctttagacgagagctgtgggaacacacacctgagtgggcattgact
tccaagttgctcatttcaaagcatcaacaagtccagctgcttgaagctgcttcggttctt
gtaaccatgaacggcattgagggcaacgctgccactcctcctgagtctacaaaggacttt
cagagtgaggccgggtcatcatcgcctgctacctctagatactctgaccctgaggagcga
cagagctctgccgacactacaccacctccgcttaccgaaggtgtcagcgtcaacggcacc
tcctaccgcaacaagcgctacagcaacgggtacgctagaagctaccagtcagctgcatcg
tttggagctggtagtgtgccatatggctcaggctttggccactaccgccagcctagcaat
gatcaccaccgtcccagttcttccggtcgcaatgccacgggagaggacgatagagatctg
gctgctgcagttgagctcctcagctgcagctttggtagcaacaacggatcccgtcctgct
atgactcctgcagatgcgcctcccgttcccccactgccggctcagtacctggatcaagcg
acgtcactatcgacagcgagcttcatcaacagctttccacgtcgacagcccgagagtttt
actcgcggtgacatgagacgtcctagcgtggacgttcgaatggatggtagcggcgattct
gttatggacgatgacgatttcgagatgcgttcgcgcggtcgaagtgaggatgatgacgat
ggtgtttttggtcgcatggaggaatga
>Fp118
atgtcgtccacgtcgtcggccctccccggccgtcaatcccacgctcggacgagctcgcac
tcgctgctcacaggcgctctcaacgccaaccacagagtgactcgacgcaagtctgtcaca
aacccgaatgcgaacgttaccgcgatcgctgctgctcttagggagagtgagcgttcaaac
gccttgcccatcaacagcggccgccgaatgtcaaagagcgctgctgctcgtgctgccatc
gccggtagccttccctccccgcctgctagcctcccgaaccacaagtcgatacccgagacg
aagcaagaactcaatggtagcgccattgacgatgaaatgaacgatggctcagctgatgag
ggaactgccaagttccaaaaggctcgtcaacgccgtgcaagcgacggccagcctctcaag
gagggcaagaagagcaacagggttgaggttcgctgtgacaagtgtggtaaaggctacaag
catagcagctgcttgactaagcacttgttggttcccctcctcccaatgacttgccccgac
atagaaagccttgtctttagacgagagctgtgggaacacacacctgagtgggcattgact
tccaagttgctcatttcaaagcatcaacaagtccagctgcttgaagctgcttcggttctt
gtaaccatgaacggcattgagggcaacgctgccactcctcctgagtctacaaaggacttt
cagagtgaggccgggtcatcatcgcctgctacctctagatactctgaccctgaggagcga
cagagctctgccgacactacaccacctccgcttaccgaaggtgtcagcgtcaacggcacc
tcctaccgcaacaagcgctacagcaacgggtacgctagaagctaccagtcagctgcatcg
tttggagctggtagtgtgccatatggctcaggctttggccactaccgccagcctagcaat
gatcaccaccgtcccagttcttccggtcgcaatgccacgggagaggacgatagagatctg
gctgctgcagttgagctcctcagctgcagctttggtagcaacaacggatcccgtcctgct
atgactcctgcagatgcgcctcccgttcccccactgccggctcagtacctggatcaagcg
acgtcactatcgacagcgagcttcatcaacagctttccacgtcgacagcccgagagtttt
actcgcggtgacatgagacgtcctagcgtggacgttcgaatggatggtagcggcgattct
gttatggacgatgacgatttcgagatgcgttcgcgcggtcgaagtgaggatgatgacgat
ggtgtttttggtcgcatggaggaatga
>Fp122
atgtcgtccacgtcgtcggccctccccggccgtcaatcccacgctcggacgagctcgcac
tcgctgctcacaggcgctctcaacgccaaccacagagtgactcgacgcaagtctgtcaca
aacccgaatgcgaacgttaccgcgatcgctgctgctcttagggagagtgagcgttcaaac
gccttgcccatcaacagcggccgccgaatgtcaaagagcgctgctgctcgtgctgccatc
gccggtagccttccctccccgcctgctagcctcccgaaccacaagtcgatacccgagacg
aagcaagaactcaatggtagcgccattgacgatgaaatgaacgatggctcagccgatgag
ggaactgccaagttccaaaaggctcgtcaacgccgtgcaagcgacggccagcctctcaag
gagggcaagaagagcaacagggttgaggttcgctgtgacaagtgtggtaaaggctacaag
catagcagctgcttgactaagcacttgttggttcccctcctcccaatgacttgccccgac
atagaaagccttgtctttagacgagagctgtgggaacacacacctgagtgggcattgact
tccaagttgctcatttcaaagcatcaacaagtccagctgcttgaagctgcttcggttctt
gtaaccatgaacggcattgagggcaacgctgccactcctcctgagtctacaaaggacttt
cagagtgaggccgggtcatcatcgcctgctacctctagatactctgaccctgaggagcga
cagagctctgccgacactacaccacctccgcttaccgaaggtgtcagcgtcaacggcacc
tcctaccgcaacaagcgctacagcaacgggtacgctagaagctaccagtcagctgcatcg
tttggagctggtagtgtgccatatggctcaggctttggccactaccgccagcctagcaat
gatcaccaccgtcccagttcttccggtcgcaatgccacgggagaggacgatagagatctg
gctgctgcagttgagctcctcagctgcagctttggtagcaacaacggatcccgtcctgct
atgactcctgcagatgcgcctcccgttcccccactgccggctcagtacctggatcaagcg
acgtcactatcgacagcgagcttcatcaacagctttccacgtcgacagcccgagagtttt
actcgcggtgacatgagacgtcctagcgtggacgttcgaatggatggtagcggcgattct
gttatggacgatgacgatttcgagatgcgttcgcgcggtcgaagtgaggatgatgacgat
ggtgtttttggtcgcatggaggaatga
>Fp125
atgtcgtccacgtcgtcggccctccccggccgtcaatcccacgctcggacgagctcgcac
tcgctgctcacaggcgctctcaacgccaaccacagagtgactcgacgcaagtctgtcaca
aacccgaatgcgaacgttaccgcgatcgctgctgctcttagggagagtgagcgttcaaac
gccttgcccatcaacagcggccgccgaatgtcaaagagcgctgctgctcgtgctgccatc
gccggtagccttccctccccgcctgctagcctcccgaaccacaagtcgatacccgagacg
aagcaagaactcaatggtagcgccattgacgatgaaatgaacgatggctcagctgatgag
ggaactgccaagttccaaaaggctcgtcaacgccgtgcaagcgacggccagcctctcaag
gagggcaagaagagcaacagggttgaggttcgctgtgacaagtgtggtaaaggctacaag
catagcagctgcttgactaagcacttgttggttcccctcctcccaatgacttgccccgac
atagaaagccttgtctttagacgagagctgtgggaacacacacctgagtgggcattgact
tccaagttgctcatttcaaagcatcaacaagtccagctgcttgaagctgcttcggttctt
gtaaccatgaacggcattgagggcaacgctgccactcctcctgagtctacaaaggacttt
cagagtgaggccgggtcatcatcgcctgctacctctagatactctgaccctgaggagcga
cagagctctgccgacactacaccacctccgcttaccgaaggtgtcagcgtcaacggcacc
tcctaccgcaacaagcgctacagcaacgggtacgctagaagctaccagtcagctgcatcg
tttggagctggtagtgtgccatatggctcaggctttggccactaccgccagcctagcaat
gatcaccaccgtcccagttcttccggtcgcaatgccacgggagaggacgatagagatctg
gctgctgcagttgagctcctcagctgcagctttggtagcaacaacggatcccgtcctgct
atgactcctgcagatgcgcctcccgttcccccactgccggctcagtacctggatcaagcg
acgtcactatcgacagcgagcttcatcaacagctttccacgtcgacagcccgagagtttt
actcgcggtgacatgagacgtcctagcgtggacgttcgaatggatggtagcggcgattct
gttatggacgatgacgatttcgagatgcgttcgcgcggtcgaagtgaggatgatgacgat
ggtgtttttggtcgcatggaggaatga
>Fp13r
atgtcgtccacgtcgtcggccctccccggccgtcaatcccacgctcggacgagctcgcac
tcgctgctcacaggcgctctcaacgccaaccacagagtgactcgacgcaagtctgtcaca
aacccgaatgcgaacgttaccgcgatcgctgctgctcttagggagagtgagcgttcaaac
gccttgcccatcaacagcggccgccgaatgtcaaagagcgctgctgctcgtgctgccatc
gccggtagccttccctccccgcctgctagcctcccgaaccacaagtcgatacccgagacg
aagcaagaactcaatggtagcgccattgacgatgaaatgaacgatggctcagctgatgag
ggaactgccaagttccaaaaggctcgtcaacgccgtgcaagcgacggccagcctctcaag
gagggcaagaagagcaacagggttgaggttcgctgtgacaagtgtggtaaaggctacaag
catagcagctgcttgactaagcacttgttggttcccctcctcccaatgacttgccccgac
atagaaagccttgtctttagacgagagctgtgggaacacacacctgagtgggcattgact
tccaagttgctcatttcaaagcatcaacaagtccagctgcttgaagctgcttcggttctt
gtaaccatgaacggcattgagggcaacgctgccactcctcctgagtctacaaaggacttt
cagagtgaggccgggtcatcatcgcctgctacctctagatactctgaccctgaggagcga
cagagctctgccgacactacaccacctccgcttaccgaaggtgtcagcgtcaacggcacc
tcctaccgcaacaagcgctacagcaacgggtacgctagaagctaccagtcagctgcatcg
tttggagctggtagtgtgccatatggctcaggctttggccactaccgccagcctagcaat
gatcaccaccgtcccagttcttccggtcgcaatgccacgggagaggacgatagagatctg
gctgctgcagttgagctcctcagctgcagctttggtagcaacaacggatcccgtcctgct
atgactcctgcagatgcgcctcccgttcccccactgccggctcagtacctggatcaagcg
acgtcactatcgacagcgagcttcatcaacagctttccacgtcgacagcccgagagtttt
actcgcggtgacatgagacgtcctagcgtggacgttcgaatggatggtagcggcgattct
gttatggacgatgacgatttcgagatgcgttcgcgcggtcgaagtgaggatgatgacgat
ggtgtttttggtcgcatggaggaatga
>Fp144
atgtcgtccacgtcgtcggccctccccggccgtcaatcccacgctcggacgagctcgcac
tcgctgctcacaggcgctctcaacgccaaccacagagtgactcgacgcaagtctgtcaca
aacccgaatgcgaacgttaccgcgatcgctgctgctcttagggagagtgagcgttcaaac
gccttgcccatcaacagcggccgccgaatgtcaaagagcgctgctgctcgtgctgccatc
gccggtagccttccctccccgcctgctagcctcccgaaccacaagtcgatacccgagacg
aagcaagaactcaatggtagcgccattgacgatgaaatgaacgatggctcagctgatgag
ggaactgccaagttccaaaaggctcgtcaacgccgtgcaagcgacggccagcctctcaag
gagggcaagaagagcaacagggttgaggttcgctgtgacaagtgtggtaaaggctacaag
catagcagctgcttgactaagcacttgttggttcccctcctcccaatgacttgccccgac
atagaaagccttgtctttagacgagagctgtgggaacacacacctgagtgggcattgact
tccaagttgctcatttcaaagcatcaacaagtccagctgcttgaagctgcttcggttctt
gtaaccatgaacggcattgagggcaacgctgccactcctcctgagtctacaaaggacttt
cagagtgaggccgggtcatcatcgcctgctacctctagatactctgaccctgaggagcga
cagagctctgccgacactacaccacctccgcttaccgaaggtgtcagcgtcaacggcacc
tcctaccgcaacaagcgctacagcaacgggtacgctagaagctaccagtcagctgcatcg
tttggagctggtagtgtgccatatggctcaggctttggccactaccgccagcctagcaat
gatcaccaccgtcccagttcttccggtcgcaatgccacgggagaggacgatagagatctg
gctgctgcagttgagctcctcagctgcagctttggtagcaacaacggatcccgtcctgct
atgactcctgcagatgcgcctcccgttcccccactgccggctcagtacctggatcaagcg
acgtcactatcgacagcgagcttcatcaacagctttccacgtcgacagcccgagagtttt
actcgcggtgacatgagacgtcctagcgtggacgttcgaatggatggtagcggcgattct
gttatggacgatgacgatttcgagatgcgttcgcgcggtcgaagtgaggatgatgacgat
ggtgtttttggtcgcatggaggaatga
>Fp146
atgtcgtccacgtcgtcggccctccccggccgtcaatcccacgctcggacgagctcgcac
tcgctgctcacaggcgctctcaacgccaaccacagagtgactcgacgcaagtctgtcaca
aacccgaatgcgaacgttaccgcgatcgctgctgctcttagggagagtgagcgttcaaac
gccttgcccatcaacagcggccgccgaatgtcaaagagcgctgctgctcgtgctgccatc
gccggtagccttccctccccgcctgctagcctcccgaaccacaagtcgatacccgagacg
aagcaagaactcaatggtagcgccattgacgatgaaatgaacgatggctcagctgatgag
ggaactgccaagttccaaaaggctcgtcaacgccgtgcaagcgacggccagcctctcaag
gagggcaagaagagcaacagggttgaggttcgctgtgacaagtgtggtaaaggctacaag
catagcagctgcttgactaagcacttgttggttcccctcctcccaatgacttgccccgac
atagaaagccttgtctttagacgagagctgtgggaacacacacctgagtgggcattgact
tccaagttgctcatttcaaagcatcaacaagtccagctgcttgaagctgcttcggttctt
gtaaccatgaacggcattgagggcaacgctgccactcctcctgagtctacaaaggacttt
cagagtgaggccgggtcatcatcgcctgctacctctagatactctgaccctgaggagcga
cagagctctgccgacactacaccacctccgcttaccgaaggtgtcagcgtcaacggcacc
tcctaccgcaacaagcgctacagcaacgggtacgctagaagctaccagtcagctgcatcg
tttggagctggtagtgtgccatatggctcaggctttggccactaccgccagcctagcaat
gatcaccaccgtcccagttcttccggtcgcaatgccacgggagaggacgatagagatctg
gctgctgcagttgagctcctcagctgcagctttggtagcaacaacggatcccgtcctgct
atgactcctgcagatgcgcctcccgttcccccactgccggctcagtacctggatcaagcg
acgtcactatcgacagcgagcttcatcaacagctttccacgtcgacagcccgagagtttt
actcgcggtgacatgagacgtcctagcgtggacgttcgaatggatggtagcggcgattct
gttatggacgatgacgatttcgagatgcgttcgcgcggtcgaagtgaggatgatgacgat
ggtgtttttggtcgcatggaggaatga
>Fp155
atgtcgtccacgtcgtcggccctccccggccgtcaatcccacgctcggacgagctcgcac
tcgctgctcacaggcgctctcaacgccaaccacagagtgactcgacgcaagtctgtcaca
aacccgaatgcgaacgttaccgcgatcgctgctgctcttagggagagtgagcgttcaaac
gccttgcccatcaacagcggccgccgaatgtcaaagagcgctgctgctcgtgctgccatc
gccggtagccttccctccccgcctgctagcctcccgaaccacaagtcgatacccgagacg
aagcaagaactcaatggtagcgccattgacgatgaaatgaacgatggctcagctgatgag
ggaactgccaagttccaaaaggctcgtcaacgccgtgcaagcgacggccagcctctcaag
gagggcaagaagagcaacagggttgaggttcgctgtgacaagtgtggtaaaggctacaag
catagcagctgcttgactaagcacttgttggttcccctcctcccaatgacttgccccgac
atagaaagccttgtctttagacgagagctgtgggaacacacacctgagtgggcattgact
tccaagttgctcatttcaaagcatcaacaagtccagctgcttgaagctgcttcggttctt
gtaaccatgaacggcattgagggcaacgctgccactcctcctgagtctacaaaggacttt
cagagtgaggccgggtcatcatcgcctgctacctctagatactctgaccctgaggagcga
cagagctctgccgacactacaccacctccgcttaccgaaggtgtcagcgtcaacggcacc
tcctaccgcaacaagcgctacagcaacgggtacgctagaagctaccagtcagctgcatcg
tttggagctggtagtgtgccatatggctcaggctttggccactaccgccagcctagcaat
gatcaccaccgtcccagttcttccggtcgcaatgccacgggagaggacgatagagatctg
gctgctgcagttgagctcctcagctgcagctttggtagcaacaacggatcccgtcctgct
atgactcctgcagatgcgcctcccgttcccccactgccggctcagtacctggatcaagcg
acgtcactatcgacagcgagcttcatcaacagctttccacgtcgacagcccgagagtttt
actcgcggtgacatgagacgtcctagcgtggacgttcgaatggatggtagcggcgattct
gttatggacgatgacgatttcgagatgcgttcgcgcggtcgaagtgaggatgatgacgat
ggtgtttttggtcgcatggaggaatga
>Fp157
atgtcgtccacgtcgtcggccctccccggccgtcaatcccacgctcggacgagctcgcac
tcgctgctcacaggcgctctcaacgccaaccacagagtgactcgacgcaagtctgtcaca
aacccgaatgcgaacgttaccgcgatcgctgctgctcttagggagagtgagcgttcaaac
gccttgcccatcaacagcggccgccgaatgtcaaagagcgctgctgctcgtgctgccatc
gccggtagccttccctccccgcctgctagcctcccgaaccacaagtcgatacccgagacg
aagcaagaactcaatggtagcgccattgacgatgaaatgaacgatggctcagctgatgag
ggaactgccaagttccaaaaggctcgtcaacgccgtgcaagcgacggccagcctctcaag
gagggcaagaagagcaacagggttgaggttcgctgtgacaagtgtggtaaaggctacaag
catagcagctgcttgactaagcacttgttggttcccctcctcccaatgacttgccccgac
atagaaagccttgtctttagacgagagctgtgggaacacacacctgagtgggcattgact
tccaagttgctcatttcaaagcatcaacaagtccagctgcttgaagctgcttcggttctt
gtaaccatgaacggcattgagggcaacgctgccactcctcctgagtctacaaaggacttt
cagagtgaggccgggtcatcatcgcctgctacctctagatactctgaccctgaggagcga
cagagctctgccgacactacaccacctccgcttaccgaaggtgtcagcgtcaacggcacc
tcctaccgcaacaagcgctacagcaacgggtacgctagaagctaccagtcagctgcatcg
tttggagctggtagtgtgccatatggctcaggctttggccactaccgccagcctagcaat
gatcaccaccgtcccagttcttccggtcgcaatgccacgggagaggacgatagagatctg
gctgctgcagttgagctcctcagctgcagctttggtagcaacaacggatcccgtcctgct
atgactcctgcagatgcgcctcccgttcccccactgccggctcagtacctggatcaagcg
acgtcactatcgacagcgagcttcatcaacagctttccacgtcgacagcccgagagtttt
actcgcggtgacatgagacgtcctagcgtggacgttcgaatggatggtagcggcgattct
gttatggacgatgacgatttcgagatgcgttcgcgcggtcgaagtgaggatgatgacgat
ggtgtttttggtcgcatggaggaatga
>Fp16r
atgtcgtccacgtcgtcggccctccccggccgtcaatcccacgctcggacgagctcgcac
tcgctgctcacaggcgctctcaacgccaaccacagagtgactcgacgcaagtctgtcaca
aacccgaatgcgaacgttaccgcgatcgctgctgctcttagggagagtgagcgttcaaac
gccttgcccatcaacagcggccgccgaatgtcaaagagcgctgctgctcgtgctgccatc
gccggtagccttccctccccgcctgctagcctcccgaaccacaagtcgatacccgagacg
aagcaagaactcaatggtagcgccattgacgatgaaatgaacgatggctcagctgatgag
ggaactgccaagttccaaaaggctcgtcaacgccgtgcaagcgacggccagcctctcaag
gagggcaagaagagcaacagggttgaggttcgctgtgacaagtgtggtaaaggctacaag
catagcagctgcttgactaagcacttgttggttcccctcctcccaatgacttgccccgac
atagaaagccttgtctttagacgagagctgtgggaacacacacctgagtgggcattgact
tccaagttgctcatttcaaagcatcaacaagtccagctgcttgaagctgcttcggttctt
gtaaccatgaacggcattgagggcaacgctgccactcctcctgagtctacaaaggacttt
cagagtgaggccgggtcatcatcgcctgctacctctagatactctgaccctgaggagcga
cagagctctgccgacactacaccacctccgcttaccgaaggtgtcagcgtcaacggcacc
tcctaccgcaacaagcgctacagcaacgggtacgctagaagctaccagtcagctgcatcg
tttggagctggtagtgtgccatatggctcaggctttggccactaccgccagcctagcaat
gatcaccaccgtcccagttcttccggtcgcaatgccacgggagaggacgatagagatctg
gctgctgcagttgagctcctcagctgcagctttggtagcaacaacggatcccgtcctgct
atgactcctgcagatgcgcctcccgttcccccactgccggctcagtacctggatcaagcg
acgtcactatcgacagcgagcttcatcaacagctttccacgtcgacagcccgagagtttt
actcgcggtgacatgagacgtcctagcgtggacgttcgaatggatggtagcggcgattct
gttatggacgatgacgatttcgagatgcgttcgcgcggtcgaagtgaggatgatgacgat
ggtgtttttggtcgcatggaggaatga
>Fp1r
atgtcgtccacgtcgtcggccctccccggccgtcaatcccacgctcggacgagctcgcac
tcgctgctcacaggcgctctcaacgccaaccacagagtgactcgacgcaagtctgtcaca
aacccgaatgcgaacgttaccgcgatcgctgctgctcttagggagagtgagcgttcaaac
gccttgcccatcaacagcggccgccgaatgtcaaagagcgctgctgctcgtgctgccatc
gccggtagccttccctccccgcctgctagcctcccgaaccacaagtcgatacccgagacg
aagcaagaactcaatggtagcgccattgacgatgaaatgaacgatggctcagctgatgag
ggaactgccaagttccaaaaggctcgtcaacgccgtgcaagcgacggccagcctctcaag
gagggcaagaagagcaacagggttgaggttcgctgtgacaagtgtggtaaaggctacaag
catagcagctgcttgactaagcacttgttggttcccctcctcccaatgacttgccccgac
atagaaagccttgtctttagacgagagctgtgggaacacacacctgagtgggcattgact
tccaagttgctcatttcaaagcatcaacaagtccagctgcttgaagctgcttcggttctt
gtaaccatgaacggcattgagggcaacgctgccactcctcctgagtctacaaaggacttt
cagagtgaggccgggtcatcatcgcctgctacctctagatactctgaccctgaggagcga
cagagctctgccgacactacaccacctccgcttaccgaaggtgtcagcgtcaacggcacc
tcctaccgcaacaagcgctacagcaacgggtacgctagaagctaccagtcagctgcatcg
tttggagctggtagtgtgccatatggctcaggctttggccactaccgccagcctagcaat
gatcaccaccgtcccagttcttccggtcgcaatgccacgggagaggacgatagagatctg
gctgctgcagttgagctcctcagctgcagctttggtagcaacaacggatcccgtcctgct
atgactcctgcagatgcgcctcccgttcccccactgccggctcagtacctggatcaagcg
acgtcactatcgacagcgagcttcatcaacagctttccacgtcgacagcccgagagtttt
actcgcggtgacatgagacgtcctagcgtggacgttcgaatggatggtagcggcgattct
gttatggacgatgacgatttcgagatgcgttcgcgcggtcgaagtgaggatgatgacgat
ggtgtttttggtcgcatggaggaatga
>Fp21r
atgtcgtccacgtcgtcggccctccccggccgtcaatcccacgctcggacgagctcgcac
tcgctgctcacaggcgctctcaacgccaaccacagagtgactcgacgcaagtctgtcaca
aacccgaatgcgaacgttaccgcgatcgctgctgctcttagggagagtgagcgttcaaac
gccttgcccatcaacagcggccgccgaatgtcaaagagcgctgctgctcgtgctgccatc
gccggtagccttccctccccgcctgctagcctcccgaaccacaagtcgatacccgagacg
aagcaagaactcaatggtagcgccattgacgatgaaatgaacgatggctcagctgatgag
ggaactgccaagttccaaaaggctcgtcaacgccgtgcaagcgacggccagcctctcaag
gagggcaagaagagcaacagggttgaggttcgctgtgacaagtgtggtaaaggctacaag
catagcagctgcttgactaagcacttgttggttcccctcctcccaatgacttgccccgac
atagaaagccttgtctttagacgagagctgtgggaacacacacctgagtgggcattgact
tccaagttgctcatttcaaagcatcaacaagtccagctgcttgaagctgcttcggttctt
gtaaccatgaacggcattgagggcaacgctgccactcctcctgagtctacaaaggacttt
cagagtgaggccgggtcatcatcgcctgctacctctagatactctgaccctgaggagcga
cagagctctgccgacactacaccacctccgcttaccgaaggtgtcagcgtcaacggcacc
tcctaccgcaacaagcgctacagcaacgggtacgctagaagctaccagtcagctgcatcg
tttggagctggtagtgtgccatatggctcaggctttggccactaccgccagcctagcaat
gatcaccaccgccccagttcttccggtcgcaatgccacgggagaggacgatagagatctg
gctgctgcagttgagctcctcagctgcagctttggtagcaacaacggatcccgtcctgct
atgactcctgcagatgcgcctcccgttcccccactgccggctcagtacctggatcaagcg
acgtcactatcgacagcgagcttcatcaacagctttccacgtcgacagcccgagagtttt
actcgcggtgacatgagacgtcctagcgtggacgttcgaatggatggtagcggcgattct
gttatggacgatgacgatttcgagatgcgttcgcgcggtcgaagtgaggatgatgacgat
ggtgtttttggtcgcatggaggaatga
>Fp24r
atgtcgtccacgtcgtcggccctccccggccgtcaatcccacgctcggacgagctcgcac
tcgctgctcacaggcgctctcaacgccaaccacagagtgactcgacgcaagtctgtcaca
aacccgaatgcgaacgttaccgcgatcgctgctgctcttagggagagtgagcgttcaaac
gccttgcccatcaacagcggccgccgaatgtcaaagagcgctgctgctcgtgctgccatc
gccggtagccttccctccccgcctgctagcctcccgaaccacaagtcgatacccgagacg
aagcaagaactcaatggtagcgccattgacgatgaaatgaacgatggctcagctgatgag
ggaactgccaagttccaaaaggctcgtcaacgccgtgcaagcgacggccagcctctcaag
gagggcaagaagagcaacagggttgaggttcgctgtgacaagtgtggtaaaggctacaag
catagcagctgcttgactaagcacttgttggttcccctcctcccaatgacttgccccgac
atagaaagccttgtctttagacgagagctgtgggaacacacacctgagtgggcattgact
tccaagttgctcatttcaaagcatcaacaagtccagctgcttgaagctgcttcggttctt
gtaaccatgaacggcattgagggcaacgctgccactcctcctgagtctacaaaggacttt
cagagtgaggccgggtcatcatcgcctgctacctctagatactctgaccctgaggagcga
cagagctctgccgacactacaccacctccgcttaccgaaggtgtcagcgtcaacggcacc
tcctaccgcaacaagcgctacagcaacgggtacgctagaagctaccagtcagctgcatcg
tttggagctggtagtgtgccatatggctcaggctttggccactaccgccagcctagcaat
gatcaccaccgtcccagttcttccggtcgcaatgccacgggagaggacgatagagatctg
gctgctgcagttgagctcctcagctgcagctttggtagcaacaacggatcccgtcctgct
atgactcctgcagatgcgcctcccgttcccccactgccggctcagtacctggatcaagcg
acgtcactatcgacagcgagcttcatcaacagctttccacgtcgacagcccgagagtttt
actcgcggtgacatgagacgtcctagcgtggacgttcgaatggatggtagcggcgattct
gttatggacgatgacgatttcgagatgcgttcgcgcggtcgaagtgaggatgatgacgat
ggtgtttttggtcgcatggaggaatga
>Fp2516
atgtcgtccacgtcgtcggccctccccggccgtcaatcccacgctcggacgagctcgcac
tcgctgctcacaggcgctctcaacgccaaccacagagtgactcgacgcaagtctgtcaca
aacccgaatgcgaacgttaccgcgatcgctgctgctcttagggagagtgagcgttcaaac
gccttgcccatcaacagcggccgccgaatgtcaaagagcgctgctgctcgtgctgccatc
gccggtagccttccctccccgcctgctagcctcccgaaccacaagtcgatacccgagacg
aagcaagaactcaatggtagcgccattgacgatgaaatgaacgatggctcagctgatgag
ggaactgccaagttccaaaaggctcgtcaacgccgtgcaagcgacggccagcctctcaag
gagggcaagaagagcaacagggttgaggttcgctgtgacaagtgtggtaaaggctacaag
catagcagctgcttgactaagcacttgttggttcccctcctcccaatgacttgccccgac
atagaaagccttgtctttagacgagagctgtgggaacacacacctgagtgggcattgact
tccaagttgctcatttcaaagcatcaacaagtccagctgcttgaagctgcttcggttctt
gtaaccatgaacggcattgagggcaacgctgccactcctcctgagtctacaaaggacttt
cagagtgaggccgggtcatcatcgcctgctacctctagatactctgaccctgaggagcga
cagagctctgccgacactacaccacctccgcttaccgaaggtgtcagcgtcaacggcacc
tcctaccgcaacaagcgctacagcaacgggtacgctagaagctaccagtcagctgcatcg
tttggagctggtagtgtgccatatggctcaggctttggccactaccgccagcctagcaat
gatcaccaccgtcccagttcttccggtcgcaatgccacgggagaggacgatagagatctg
gctgctgcagttgagctcctcagctgcagctttggtagcaacaacggatcccgtcctgct
atgactcctgcagatgcgcctcccgttcccccactgccggctcagtacctggatcaagcg
acgtcactatcgacagcgagcttcatcaacagctttccacgtcgacagcccgagagtttt
actcgcggtgacatgagacgtcctagcgtggacgttcgaatggatggtagcggcgattct
gttatggacgatgacgatttcgagatgcgttcgcgcggtcgaagtgaggatgatgacgat
ggtgtttttggtcgcatggaggaatga
>Fp26r
atgtcgtccacgtcgtcggccctccccggccgtcaatcccacgctcggacgagctcgcac
tcgctgctcacaggcgctctcaacgccaaccacagagtgactcgacgcaagtctgtcaca
aacccgaatgcgaacgttaccgcgatcgctgctgctcttagggagagtgagcgttcaaac
gccttgcccatcaacagcggccgccgaatgtcaaagagcgctgctgctcgtgctgccatc
gccggtagccttccctccccgcctgctagcctcccgaaccacaagtcgatacccgagacg
aagcaagaactcaatggtagcgccattgacgatgaaatgaacgatggctcagctgatgag
ggaactgccaagttccaaaaggctcgtcaacgccgtgcaagcgacggccagcctctcaag
gagggcaagaagagcaacagggttgaggttcgctgtgacaagtgtggtaaaggctacaag
catagcagctgcttgactaagcacttgttggttcccctcctcccaatgacttgccccgac
atagaaagccttgtctttagacgagagctgtgggaacacacacctgagtgggcattgact
tccaagttgctcatttcaaagcatcaacaagtccagctgcttgaagctgcttcggttctt
gtaaccatgaacggcattgagggcaacgctgccactcctcctgagtctacaaaggacttt
cagagtgaggccgggtcatcatcgcctgctacctctagatactctgaccctgaggagcga
cagagctctgccgacactacaccacctccgcttaccgaaggtgtcagcgtcaacggcacc
tcctaccgcaacaagcgctacagcaacgggtacgctagaagctaccagtcagctgcatcg
tttggagctggtagtgtgccatatggctcaggctttggccactaccgccagcctagcaat
gatcaccaccgtcccagttcttccggtcgcaatgccacgggagaggacgatagagatctg
gctgctgcagttgagctcctcagctgcagctttggtagcaacaacggatcccgtcctgct
atgactcctgcagatgcgcctcccgttcccccactgccggctcagtacctggatcaagcg
acgtcactatcgacagcgagcttcatcaacagctttccacgtcgacagcccgagagtttt
actcgcggtgacatgagacgtcctagcgtggacgttcgaatggatggtagcggcgattct
gttatggacgatgacgatttcgagatgcgttcgcgcggtcgaagtgaggatgatgacgat
ggtgtttttggtcgcatggaggaatga
>Fp33
atgtcgtccacgtcgtcggccctccccggccgtcaatcccacgctcggacgagctcgcac
tcgctgctcacaggcgctctcaacgccaaccacagagtgactcgacgcaagtctgtcaca
aacccgaatgcgaacgttaccgcgatcgctgctgctcttagggagagtgagcgttcaaac
gccttgcccatcaacagcggccgccgaatgtcaaagagcgctgctgctcgtgctgccatc
gccggtagccttccctccccgcctgctagcctcccgaaccacaagtcgatacccgagacg
aagcaagaactcaatggtagcgccattgacgatgaaatgaacgatggctcagctgatgag
ggaactgccaagttccaaaaggctcgtcaacgccgtgcaagcgacggccagcctctcaag
gagggcaagaagagcaacagggttgaggttcgctgtgacaagtgtggtaaaggctacaag
catagcagctgcttgactaagcacttgttggttcccctcctcccaatgacttgccccgac
atagaaagccttgtctttagacgagagctgtgggaacacacacctgagtgggcattgact
tccaagttgctcatttcaaagcatcaacaagtccagctgcttgaagctgcttcggttctt
gtaaccatgaacggcattgagggcaacgctgccactcctcctgagtctacaaaggacttt
cagagtgaggccgggtcatcatcgcctgctacctctagatactctgaccctgaggagcga
cagagctctgccgacactacaccacctccgcttaccgaaggtgtcagcgtcaacggcacc
tcctaccgcaacaagcgctacagcaacgggtacgctagaagctaccagtcagctgcatcg
tttggagctggtagtgtgccatatggctcaggctttggccactaccgccagcctagcaat
gatcaccaccgtcccagttcttccggtcgcaatgccacgggagaggacgatagagatctg
gctgctgcagttgagctcctcagctgcagctttggtagcaacaacggatcccgtcctgct
atgactcctgcagatgcgcctcccgttcccccactgccggctcagtacctggatcaagcg
acgtcactatcgacagcgagcttcatcaacagctttccacgtcgacagcccgagagtttt
actcgcggtgacatgagacgtcctagcgtggacgttcgaatggatggtagcggcgattct
gttatggacgatgacgatttcgagatgcgttcgcgcggtcgaagtgaggatgatgacgat
ggtgtttttggtcgcatggaggaatga
>Fp34
atgtcgtccacgtcgtcggccctccccggccgtcaatcccacgctcggacgagctcgcac
tcgctgctcacaggcgctctcaacgccaaccacagagtgactcgacgcaagtctgtcaca
aacccgaatgcgaacgttaccgcgatcgctgctgctcttagggagagtgagcgttcaaac
gccttgcccatcaacagcggccgccgaatgtcaaagagcgctgctgctcgtgctgccatc
gccggtagccttccctccccgcctgctagcctcccgaaccacaagtcgatacccgagacg
aagcaagaactcaatggtagcgccattgacgatgaaatgaacgatggctcagccgatgag
ggaactgccaagttccaaaaggctcgtcaacgccgtgcaagcgacggccagcctctcaag
gagggcaagaagagcaacagggttgaggttcgctgtgacaagtgtggtaaaggctacaag
catagcagctgcttgactaagcacttgttggttcccctcctcccaatgacttgccccgac
atagaaagccttgtctttagacgagagctgtgggaacacacacctgagtgggcattgact
tccaagttgctcatttcaaagcatcaacaagtccagctgcttgaagctgcttcggttctt
gtaaccatgaacggcattgagggcaacgctgccactcctcctgagtctacaaaggacttt
cagagtgaggccgggtcatcatcgcctgctacctctagatactctgaccctgaggagcga
cagagctctgccgacactacaccacctccgcttaccgaaggtgtcagcgtcaacggcacc
tcctaccgcaacaagcgctacagcaacgggtacgctagaagctaccagtcagctgcatcg
tttggagctggtagtgtgccatatggctcaggctttggccactaccgccagcctagcaat
gatcaccaccgtcccagttcttccggtcgcaatgccacgggagaggacgatagagatctg
gctgctgcagttgagctcctcagctgcagctttggtagcaacaacggatcccgtcctgct
atgactcctgcagatgcgcctcccgttcccccactgccggctcagtacctggatcaagcg
acgtcactatcgacagcgagcttcatcaacagctttccacgtcgacagcccgagagtttt
actcgcggtgacatgagacgtcctagcgtggacgttcgaatggatggtagcggcgattct
gttatggacgatgacgatttcgagatgcgttcgcgcggtcgaagtgaggatgatgacgat
ggtgtttttggtcgcatggaggaatga
>Fp35
atgtcgtccacgtcgtcggccctccccggccgtcaatcccacgctcggacgagctcgcac
tcgctgctcacaggcgctctcaacgccaaccacagagtgactcgacgcaagtctgtcaca
aacccgaatgcgaacgttaccgcgatcgctgctgctcttagggagagtgagcgttcaaac
gccttgcccatcaacagcggccgccgaatgtcaaagagcgctgctgctcgtgctgccatc
gccggtagccttccctccccgcctgctagcctcccgaaccacaagtcgatacccgagacg
aagcaagaactcaatggtagcgccattgacgatgaaatgaacgatggctcagctgatgag
ggaactgccaagttccaaaaggctcgtcaacgccgtgcaagcgacggccagcctctcaag
gagggcaagaagagcaacagggttgaggttcgctgtgacaagtgtggtaaaggctacaag
catagcagctgcttgactaagcacttgttggttcccctcctcccaatgacttgccccgac
atagaaagccttgtctttagacgagagctgtgggaacacacacctgagtgggcattgact
tccaagttgctcatttcaaagcatcaacaagtccagctgcttgaagctgcttcggttctt
gtaaccatgaacggcattgagggcaacgctgccactcctcctgagtctacaaaggacttt
cagagtgaggccgggtcatcatcgcctgctacctctagatactctgaccctgaggagcga
cagagctctgccgacactacaccacctccgcttaccgaaggtgtcagcgtcaacggcacc
tcctaccgcaacaagcgctacagcaacgggtacgctagaagctaccagtcagctgcatcg
tttggagctggtagtgtgccatatggctcaggctttggccactaccgccagcctagcaat
gatcaccaccgtcccagttcttccggtcgcaatgccacgggagaggacgatagagatctg
gctgctgcagttgagctcctcagctgcagctttggtagcaacaacggatcccgtcctgct
atgactcctgcagatgcgcctcccgttcccccactgccggctcagtacctggatcaagcg
acgtcactatcgacagcgagcttcatcaacagctttccacgtcgacagcccgagagtttt
actcgcggtgacatgagacgtcctagcgtggacgttcgaatggatggtagcggcgattct
gttatggacgatgacgatttcgagatgcgttcgcgcggtcgaagtgaggatgatgacgat
ggtgtttttggtcgcatggaggaatga
>Fp38
atgtcgtccacgtcgtcggccctccccggccgtcaatcccacgctcggacgagctcgcac
tcgctgctcacaggcgctctcaacgccaaccacagagtgactcgacgcaagtctgtcaca
aacccgaatgcgaacgttaccgcgatcgctgctgctcttagggagagtgagcgttcaaac
gccttgcccatcaacagcggccgccgaatgtcaaagagcgctgctgctcgtgctgccatc
gccggtagccttccctccccgcctgctagcctcccgaaccacaagtcgatacccgagacg
aagcaagaactcaatggtagcgccattgacgatgaaatgaacgatggctcagctgatgag
ggaactgccaagttccaaaaggctcgtcaacgccgtgcaagcgacggccagcctctcaag
gagggcaagaagagcaacagggttgaggttcgctgtgacaagtgtggtaaaggctacaag
catagcagctgcttgactaagcacttgttggttcccctcctcccaatgacttgccccgac
atagaaagccttgtctttagacgagagctgtgggaacacacacctgagtgggcattgact
tccaagttgctcatttcaaagcatcaacaagtccagctgcttgaagctgcttcggttctt
gtaaccatgaacggcattgagggcaacgctgccactcctcctgagtctacaaaggacttt
cagagtgaggccgggtcatcatcgcctgctacctctagatactctgaccctgaggagcga
cagagctctgccgacactacaccacctccgcttaccgaaggtgtcagcgtcaacggcacc
tcctaccgcaacaagcgctacagcaacgggtacgctagaagctaccagtcagctgcatcg
tttggagctggtagtgtgccatatggctcaggctttggccactaccgccagcctagcaat
gatcaccaccgtcccagttcttccggtcgcaatgccacgggagaggacgatagagatctg
gctgctgcagttgagctcctcagctgcagctttggtagcaacaacggatcccgtcctgct
atgactcctgcagatgcgcctcccgttcccccactgccggctcagtacctggatcaagcg
acgtcactatcgacagcgagcttcatcaacagctttccacgtcgacagcccgagagtttt
actcgcggtgacatgagacgtcctagcgtggacgttcgaatggatggtagcggcgattct
gttatggacgatgacgatttcgagatgcgttcgcgcggtcgaagtgaggatgatgacgat
ggtgtttttggtcgcatggaggaatga
>Fp39
atgtcgtccacgtcgtcggccctccccggccgtcaatcccacgctcggacgagctcgcac
tcgctgctcacaggcgctctcaacgccaaccacagagtgactcgacgcaagtctgtcaca
aacccgaatgcgaacgttaccgcgatcgctgctgctcttagggagagtgagcgttcaaac
gccttgcccatcaacagcggccgccgaatgtcaaagagcgctgctgctcgtgctgccatc
gccggtagccttccctccccgcctgctagcctcccgaaccacaagtcgatacccgagacg
aagcaagaactcaatggtagcgccattgacgatgaaatgaacgatggctcagctgatgag
ggaactgccaagttccaaaaggctcgtcaacgccgtgcaagcgacggccagcctctcaag
gagggcaagaagagcaacagggttgaggttcgctgtgacaagtgtggtaaaggctacaag
catagcagctgcttgactaagcacttgttggttcccctcctcccaatgacttgccccgac
atagaaagccttgtctttagacgagagctgtgggaacacacacctgagtgggcattgact
tccaagttgctcatttcaaagcatcaacaagtccagctgcttgaagctgcttcggttctt
gtaaccatgaacggcattgagggcaacgctgccactcctcctgagtctacaaaggacttt
cagagtgaggccgggtcatcatcgcctgctacctctagatactctgaccctgaggagcga
cagagctctgccgacactacaccacctccgcttaccgaaggtgtcagcgtcaacggcacc
tcctaccgcaacaagcgctacagcaacgggtacgctagaagctaccagtcagctgcatcg
tttggagctggtagtgtgccatatggctcaggctttggccactaccgccagcctagcaat
gatcaccaccgtcccagttcttccggtcgcaatgccacgggagaggacgatagagatctg
gctgctgcagttgagctcctcagctgcagctttggtagcaacaacggatcccgtcctgct
atgactcctgcagatgcgcctcccgttcccccactgccggctcagtacctggatcaagcg
acgtcactatcgacagcgagcttcatcaacagctttccacgtcgacagcccgagagtttt
actcgcggtgacatgagacgtcctagcgtggacgttcgaatggatggtagcggcgattct
gttatggacgatgacgatttcgagatgcgttcgcgcggtcgaagtgaggatgatgacgat
ggtgtttttggtcgcatggaggaatga
>Fp42
atgtcgtccacgtcgtcggccctccccggccgtcaatcccacgctcggacgagctcgcac
tcgctgctcacaggcgctctcaacgccaaccacagagtgactcgacgcaagtctgtcaca
aacccgaatgcgaacgttaccgcgatcgctgctgctcttagggagagtgagcgttcaaac
gccttgcccatcaacagcggccgccgaatgtcaaagagcgctgctgctcgtgctgccatc
gccggtagccttccctccccgcctgctagcctcccgaaccacaagtcgatacccgagacg
aagcaagaactcaatggtagcgccattgacgatgaaatgaacgatggctcagctgatgag
ggaactgccaagttccaaaaggctcgtcaacgccgtgcaagcgacggccagcctctcaag
gagggcaagaagagcaacagggttgaggttcgctgtgacaagtgtggtaaaggctacaag
catagcagctgcttgactaagcacttgttggttcccctcctcccaatgacttgccccgac
atagaaagccttgtctttagacgagagctgtgggaacacacacctgagtgggcattgact
tccaagttgctcatttcaaagcatcaacaagtccagctgcttgaagctgcttcggttctt
gtaaccatgaacggcattgagggcaacgctgccactcctcctgagtctacaaaggacttt
cagagtgaggccgggtcatcatcgcctgctacctctagatactctgaccctgaggagcga
cagagctctgccgacactacaccacctccgcttaccgaaggtgtcagcgtcaacggcacc
tcctaccgcaacaagcgctacagcaacgggtacgctagaagctaccagtcagctgcatcg
tttggagctggtagtgtgccatatggctcaggctttggccactaccgccagcctagcaat
gatcaccaccgccccagttcttccggtcgcaatgccacgggagaggacgatagagatctg
gctgctgcagttgagctcctcagctgcagctttggtagcaacaacggatcccgtcctgct
atgactcctgcagatgcgcctcccgttcccccactgccggctcagtacctggatcaagcg
acgtcactatcgacagcgagcttcatcaacagctttccacgtcgacagcccgagagtttt
actcgcggtgacatgagacgtcctagcgtggacgttcgaatggatggtagcggcgattct
gttatggacgatgacgatttcgagatgcgttcgcgcggtcgaagtgaggatgatgacgat
ggtgtttttggtcgcatggaggaatga
>Fp44
atgtcgtccacgtcgtcggccctccccggccgtcaatcccacgctcggacgagctcgcac
tcgctgctcacaggcgctctcaacgccaaccacagagtgactcgacgcaagtctgtcaca
aacccgaatgcgaacgttaccgcgatcgctgctgctcttagggagagtgagcgttcaaac
gccttgcccatcaacagcggccgccgaatgtcaaagagcgctgctgctcgtgctgccatc
gccggtagccttccctccccgcctgctagcctcccgaaccacaagtcgatacccgagacg
aagcaagaactcaatggtagcgccattgacgatgaaatgaacgatggctcagctgatgag
ggaactgccaagttccaaaaggctcgtcaacgccgtgcaagcgacggccagcctctcaag
gagggcaagaagagcaacagggttgaggttcgctgtgacaagtgtggtaaaggctacaag
catagcagctgcttgactaagcacttgttggttcccctcctcccaatgacttgccccgac
atagaaagccttgtctttagacgagagctgtgggaacacacacctgagtgggcattgact
tccaagttgctcatttcaaagcatcaacaagtccagctgcttgaagctgcttcggttctt
gtaaccatgaacggcattgagggcaacgctgccactcctcctgagtctacaaaggacttt
cagagtgaggccgggtcatcatcgcctgctacctctagatactctgaccctgaggagcga
cagagctctgccgacactacaccacctccgcttaccgaaggtgtcagcgtcaacggcacc
tcctaccgcaacaagcgctacagcaacgggtacgctagaagctaccagtcagctgcatcg
tttggagctggtagtgtgccatatggctcaggctttggccactaccgccagcctagcaat
gatcaccaccgtcccagttcttccggtcgcaatgccacgggagaggacgatagagatctg
gctgctgcagttgagctcctcagctgcagctttggtagcaacaacggatcccgtcctgct
atgactcctgcagatgcgcctcccgttcccccactgccggctcagtacctggatcaagcg
acgtcactatcgacagcgagcttcatcaacagctttccacgtcgacagcccgagagtttt
actcgcggtgacatgagacgtcctagcgtggacgttcgaatggatggtagcggcgattct
gttatggacgatgacgatttcgagatgcgttcgcgcggtcgaagtgaggatgatgacgat
ggtgtttttggtcgcatggaggaatga
>Fp49
atgtcgtccacgtcgtcggccctccccggccgtcaatcccacgctcggacgagctcgcac
tcgctgctcacaggcgctctcaacgccaaccacagagtgactcgacgcaagtctgtcaca
aacccgaatgcgaacgttaccgcgatcgctgctgctcttagggagagtgagcgttcaaac
gccttgcccatcaacagcggccgccgaatgtcaaagagcgctgctgctcgtgctgccatc
gccggtagccttccctccccgcctgctagcctcccgaaccacaagtcgatacccgagacg
aagcaagaactcaatggtagcgccattgacgatgaaatgaacgatggctcagctgatgag
ggaactgccaagttccaaaaggctcgtcaacgccgtgcaagcgacggccagcctctcaag
gagggcaagaagagcaacagggttgaggttcgctgtgacaagtgtggtaaaggctacaag
catagcagctgcttgactaagcacttgttggttcccctcctcccaatgacttgccccgac
atagaaagccttgtctttagacgagagctgtgggaacacacacctgagtgggcattgact
tccaagttgctcatttcaaagcatcaacaagtccagctgcttgaagctgcttcggttctt
gtaaccatgaacggcattgagggcaacgctgccactcctcctgagtctacaaaggacttt
cagagtgaggccgggtcatcatcgcctgctacctctagatactctgaccctgaggagcga
cagagctctgccgacactacaccacctccgcttaccgaaggtgtcagcgtcaacggcacc
tcctaccgcaacaagcgctacagcaacgggtacgctagaagctaccagtcagctgcatcg
tttggagctggtagtgtgccatatggctcaggctttggccactaccgccagcctagcaat
gatcaccaccgccccagttcttccggtcgcaatgccacgggagaggacgatagagatctg
gctgctgcagttgagctcctcagctgcagctttggtagcaacaacggatcccgtcctgct
atgactcctgcagatgcgcctcccgttcccccactgccggctcagtacctggatcaagcg
acgtcactatcgacagcgagcttcatcaacagctttccacgtcgacagcccgagagtttt
actcgcggtgacatgagacgtcctagcgtggacgttcgaatggatggtagcggcgattct
gttatggacgatgacgatttcgagatgcgttcgcgcggtcgaagtgaggatgatgacgat
ggtgtttttggtcgcatggaggaatga
>Fp50
atgtcgtccacgtcgtcggccctccccggccgtcaatcccacgctcggacgagctcgcac
tcgctgctcacaggcgctctcaacgccaaccacagagtgactcgacgcaagtctgtcaca
aacccgaatgcgaacgttaccgcgatcgctgctgctcttagggagagtgagcgttcaaac
gccttgcccatcaacagcggccgccgaatgtcaaagagcgctgctgctcgtgctgccatc
gccggtagccttccctccccgcctgctagcctcccgaaccacaagtcgatacccgagacg
aagcaagaactcaatggtagcgccattgacgatgaaatgaacgatggctcagctgatgag
ggaactgccaagttccaaaaggctcgtcaacgccgtgcaagcgacggccagcctctcaag
gagggcaagaagagcaacagggttgaggttcgctgtgacaagtgtggtaaaggctacaag
catagcagctgcttgactaagcacttgttggttcccctcctcccaatgacttgccccgac
atagaaagccttgtctttagacgagagctgtgggaacacacacctgagtgggcattgact
tccaagttgctcatttcaaagcatcaacaagtccagctgcttgaagctgcttcggttctt
gtaaccatgaacggcattgagggcaacgctgccactcctcctgagtctacaaaggacttt
cagagtgaggccgggtcatcatcgcctgctacctctagatactctgaccctgaggagcga
cagagctctgccgacactacaccacctccgcttaccgaaggtgtcagcgtcaacggcacc
tcctaccgcaacaagcgctacagcaacgggtacgctagaagctaccagtcagctgcatcg
tttggagctggtagtgtgccatatggctcaggctttggccactaccgccagcctagcaat
gatcaccaccgccccagttcttccggtcgcaatgccacgggagaggacgatagagatctg
gctgctgcagttgagctcctcagctgcagctttggtagcaacaacggatcccgtcctgct
atgactcctgcagatgcgcctcccgttcccccactgccggctcagtacctggatcaagcg
acgtcactatcgacagcgagcttcatcaacagctttccacgtcgacagcccgagagtttt
actcgcggtgacatgagacgtcctagcgtggacgttcgaatggatggtagcggcgattct
gttatggacgatgacgatttcgagatgcgttcgcgcggtcgaagtgaggatgatgacgat
ggtgtttttggtcgcatggaggaatga
>Fp51
atgtcgtccacgtcgtcggccctccccggccgtcaatcccacgctcggacgagctcgcac
tcgctgctcacaggcgctctcaacgccaaccacagagtgactcgacgcaagtctgtcaca
aacccgaatgcgaacgttaccgcgatcgctgctgctcttagggagagtgagcgttcaaac
gccttgcccatcaacagcggccgccgaatgtcaaagagcgctgctgctcgtgctgccatc
gccggtagccttccctccccgcctgctagcctcccgaaccacaagtcgatacccgagacg
aagcaagaactcaatggtagcgccattgacgatgaaatgaacgatggctcagctgatgag
ggaactgccaagttccaaaaggctcgtcaacgccgtgcaagcgacggccagcctctcaag
gagggcaagaagagcaacagggttgaggttcgctgtgacaagtgtggtaaaggctacaag
catagcagctgcttgactaagcacttgttggttcccctcctcccaatgacttgccccgac
atagaaagccttgtctttagacgagagctgtgggaacacacacctgagtgggcattgact
tccaagttgctcatttcaaagcatcaacaagtccagctgcttgaagctgcttcggttctt
gtaaccatgaacggcattgagggcaacgctgccactcctcctgagtctacaaaggacttt
cagagtgaggccgggtcatcatcgcctgctacctctagatactctgaccctgaggagcga
cagagctctgccgacactacaccacctccgcttaccgaaggtgtcagcgtcaacggcacc
tcctaccgcaacaagcgctacagcaacgggtacgctagaagctaccagtcagctgcatcg
tttggagctggtagtgtgccatatggctcaggctttggccactaccgccagcctagcaat
gatcaccaccgccccagttcttccggtcgcaatgccacgggagaggacgatagagatctg
gctgctgcagttgagctcctcagctgcagctttggtagcaacaacggatcccgtcctgct
atgactcctgcagatgcgcctcccgttcccccactgccggctcagtacctggatcaagcg
acgtcactatcgacagcgagcttcatcaacagctttccacgtcgacagcccgagagtttt
actcgcggtgacatgagacgtcctagcgtggacgttcgaatggatggtagcggcgattct
gttatggacgatgacgatttcgagatgcgttcgcgcggtcgaagtgaggatgatgacgat
ggtgtttttggtcgcatggaggaatga
>Fp59
atgtcgtccacgtcgtcggccctccccggccgtcaatcccacgctcggacgagctcgcac
tcgctgctcacaggcgctctcaacgccaaccacagagtgactcgacgcaagtctgtcaca
aacccgaatgcgaacgttaccgcgatcgctgctgctcttagggagagtgagcgttcaaac
gccttgcccatcaacagcggccgccgaatgtcaaagagcgctgctgctcgtgctgccatc
gccggtagccttccctccccgcctgctagcctcccgaaccacaagtcgatacccgagacg
aagcaagaactcaatggtagcgccattgacgatgaaatgaacgatggctcagctgatgag
ggaactgccaagttccaaaaggctcgtcaacgccgtgcaagcgacggccagcctctcaag
gagggcaagaagagcaacagggttgaggttcgctgtgacaagtgtggtaaaggctacaag
catagcagctgcttgactaagcacttgttggttcccctcctcccaatgacttgccccgac
atagaaagccttgtctttagacgagagctgtgggaacacacacctgagtgggcattgact
tccaagttgctcatttcaaagcatcaacaagtccagctgcttgaagctgcttcggttctt
gtaaccatgaacggcattgagggcaacgctgccactcctcctgagtctacaaaggacttt
cagagtgaggccgggtcatcatcgcctgctacctctagatactctgaccctgaggagcga
cagagctctgccgacactacaccacctccgcttaccgaaggtgtcagcgtcaacggcacc
tcctaccgcaacaagcgctacagcaacgggtacgctagaagctaccagtcagctgcatcg
tttggagctggtagtgtgccatatggctcaggctttggccactaccgccagcctagcaat
gatcaccaccgtcccagttcttccggtcgcaatgccacgggagaggacgatagagatctg
gctgctgcagttgagctcctcagctgcagctttggtagcaacaacggatcccgtcctgct
atgactcctgcagatgcgcctcccgttcccccactgccggctcagtacctggatcaagcg
acgtcactatcgacagcgagcttcatcaacagctttccacgtcgacagcccgagagtttt
actcgcggtgacatgagacgtcctagcgtggacgttcgaatggatggtagcggcgattct
gttatggacgatgacgatttcgagatgcgttcgcgcggtcgaagtgaggatgatgacgat
ggtgtttttggtcgcatggaggaatga
>Fp63
atgtcgtccacgtcgtcggccctccccggccgtcaatcccacgctcggacgagctcgcac
tcgctgctcacaggcgctctcaacgccaaccacagagtgactcgacgcaagtctgtcaca
aacccgaatgcgaacgttaccgcgatcgctgctgctcttagggagagtgagcgttcaaac
gccttgcccatcaacagcggccgccgaatgtcaaagagcgctgctgctcgtgctgccatc
gccggtagccttccctccccgcctgctagcctcccgaaccacaagtcgatacccgagacg
aagcaagaactcaatggtagcgccattgacgatgaaatgaacgatggctcagctgatgag
ggaactgccaagttccaaaaggctcgtcaacgccgtgcaagcgacggccagcctctcaag
gagggcaagaagagcaacagggttgaggttcgctgtgacaagtgtggtaaaggctacaag
catagcagctgcttgactaagcacttgttggttcccctcctcccaatgacttgccccgac
atagaaagccttgtctttagacgagagctgtgggaacacacacctgagtgggcattgact
tccaagttgctcatttcaaagcatcaacaagtccagctgcttgaagctgcttcggttctt
gtaaccatgaacggcattgagggcaacgctgccactcctcctgagtctacaaaggacttt
cagagtgaggccgggtcatcatcgcctgctacctctagatactctgaccctgaggagcga
cagagctctgccgacactacaccacctccgcttaccgaaggtgtcagcgtcaacggcacc
tcctaccgcaacaagcgctacagcaacgggtacgctagaagctaccagtcagctgcatcg
tttggagctggtagtgtgccatatggctcaggctttggccactaccgccagcctagcaat
gatcaccaccgtcccagttcttccggtcgcaatgccacgggagaggacgatagagatctg
gctgctgcagttgagctcctcagctgcagctttggtagcaacaacggatcccgtcctgct
atgactcctgcagatgcgcctcccgttcccccactgccggctcagtacctggatcaagcg
acgtcactatcgacagcgagcttcatcaacagctttccacgtcgacagcccgagagtttt
actcgcggtgacatgagacgtcctagcgtggacgttcgaatggatggtagcggcgattct
gttatggacgatgacgatttcgagatgcgttcgcgcggtcgaagtgaggatgatgacgat
ggtgtttttggtcgcatggaggaatga
>Fp65
atgtcgtccacgtcgtcggccctccccggccgtcaatcccacgctcggacgagctcgcac
tcgctgctcacaggcgctctcaacgccaaccacagagtgactcgacgcaagtctgtcaca
aacccgaatgcgaacgttaccgcgatcgctgctgctcttagggagagtgagcgttcaaac
gccttgcccatcaacagcggccgccgaatgtcaaagagcgctgctgctcgtgctgccatc
gccggtagccttccctccccgcctgctagcctcccgaaccacaagtcgatacccgagacg
aagcaagaactcaatggtagcgccattgacgatgaaatgaacgatggctcagctgatgag
ggaactgccaagttccaaaaggctcgtcaacgccgtgcaagcgacggccagcctctcaag
gagggcaagaagagcaacagggttgaggttcgctgtgacaagtgtggtaaaggctacaag
catagcagctgcttgactaagcacttgttggttcccctcctcccaatgacttgccccgac
atagaaagccttgtctttagacgagagctgtgggaacacacacctgagtgggcattgact
tccaagttgctcatttcaaagcatcaacaagtccagctgcttgaagctgcttcggttctt
gtaaccatgaacggcattgagggcaacgctgccactcctcctgagtctacaaaggacttt
cagagtgaggccgggtcatcatcgcctgctacctctagatactctgaccctgaggagcga
cagagctctgccgacactacaccacctccgcttaccgaaggtgtcagcgtcaacggcacc
tcctaccgcaacaagcgctacagcaacgggtacgctagaagctaccagtcagctgcatcg
tttggagctggtagtgtgccatatggctcaggctttggccactaccgccagcctagcaat
gatcaccaccgtcccagttcttccggtcgcaatgccacgggagaggacgatagagatctg
gctgctgcagttgagctcctcagctgcagctttggtagcaacaacggatcccgtcctgct
atgactcctgcagatgcgcctcccgttcccccactgccggctcagtacctggatcaagcg
acgtcactatcgacagcgagcttcatcaacagctttccacgtcgacagcccgagagtttt
actcgcggtgacatgagacgtcctagcgtggacgttcgaatggatggtagcggcgattct
gttatggacgatgacgatttcgagatgcgttcgcgcggtcgaagtgaggatgatgacgat
ggtgtttttggtcgcatggaggaatga
>Fp66
atgtcgtccacgtcgtcggccctccccggccgtcaatcccacgctcggacgagctcgcac
tcgctgctcacaggcgctctcaacgccaaccacagagtgactcgacgcaagtctgtcaca
aacccgaatgcgaacgttaccgcgatcgctgctgctcttagggagagtgagcgttcaaac
gccttgcccatcaacagcggccgccgaatgtcaaagagcgctgctgctcgtgctgccatc
gccggtagccttccctccccgcctgctagcctcccgaaccacaagtcgatacccgagacg
aagcaagaactcaatggtagcgccattgacgatgaaatgaacgatggctcagctgatgag
ggaactgccaagttccaaaaggctcgtcaacgccgtgcaagcgacggccagcctctcaag
gagggcaagaagagcaacagggttgaggttcgctgtgacaagtgtggtaaaggctacaag
catagcagctgcttgactaagcacttgttggttcccctcctcccaatgacttgccccgac
atagaaagccttgtctttagacgagagctgtgggaacacacacctgagtgggcattgact
tccaagttgctcatttcaaagcatcaacaagtccagctgcttgaagctgcttcggttctt
gtaaccatgaacggcattgagggcaacgctgccactcctcctgagtctacaaaggacttt
cagagtgaggccgggtcatcatcgcctgctacctctagatactctgaccctgaggagcga
cagagctctgccgacactacaccacctccgcttaccgaaggtgtcagcgtcaacggcacc
tcctaccgcaacaagcgctacagcaacgggtacgctagaagctaccagtcagctgcatcg
tttggagctggtagtgtgccatatggctcaggctttggccactaccgccagcctagcaat
gatcaccaccgtcccagttcttccggtcgcaatgccacgggagaggacgatagagatctg
gctgctgcagttgagctcctcagctgcagctttggtagcaacaacggatcccgtcctgct
atgactcctgcagatgcgcctcccgttcccccactgccggctcagtacctggatcaagcg
acgtcactatcgacagcgagcttcatcaacagctttccacgtcgacagcccgagagtttt
actcgcggtgacatgagacgtcctagcgtggacgttcgaatggatggtagcggcgattct
gttatggacgatgacgatttcgagatgcgttcgcgcggtcgaagtgaggatgatgacgat
ggtgtttttggtcgcatggaggaatga
>Fp72
atgtcgtccacgtcgtcggccctccccggccgtcaatcccacgctcggacgagctcgcac
tcgctgctcacaggcgctctcaacgccaaccacagagtgactcgacgcaagtctgtcaca
aacccgaatgcgaacgttaccgcgatcgctgctgctcttagggagagtgagcgttcaaac
gccttgcccatcaacagcggccgccgaatgtcaaagagcgctgctgctcgtgctgccatc
gccggtagccttccctccccgcctgctagcctcccgaaccacaagtcgatacccgagacg
aagcaagaactcaatggtagcgccattgacgatgaaatgaacgatggctcagctgatgag
ggaactgccaagttccaaaaggctcgtcaacgccgtgcaagcgacggccagcctctcaag
gagggcaagaagagcaacagggttgaggttcgctgtgacaagtgtggtaaaggctacaag
catagcagctgcttgactaagcacttgttggttcccctcctcccaatgacttgccccgac
atagaaagccttgtctttagacgagagctgtgggaacacacacctgagtgggcattgact
tccaagttgctcatttcaaagcatcaacaagtccagctgcttgaagctgcttcggttctt
gtaaccatgaacggcattgagggcaacgctgccactcctcctgagtctacaaaggacttt
cagagtgaggccgggtcatcatcgcctgctacctctagatactctgaccctgaggagcga
cagagctctgccgacactacaccacctccgcttaccgaaggtgtcagcgtcaacggcacc
tcctaccgcaacaagcgctacagcaacgggtacgctagaagctaccagtcagctgcatcg
tttggagctggtagtgtgccatatggctcaggctttggccactaccgccagcctagcaat
gatcaccaccgtcccagttcttccggtcgcaatgccacgggagaggacgatagagatctg
gctgctgcagttgagctcctcagctgcagctttggtagcaacaacggatcccgtcctgct
atgactcctgcagatgcgcctcccgttcccccactgccggctcagtacctggatcaagcg
acgtcactatcgacagcgagcttcatcaacagctttccacgtcgacagcccgagagtttt
actcgcggtgacatgagacgtcctagcgtggacgttcgaatggatggtagcggcgattct
gttatggacgatgacgatttcgagatgcgttcgcgcggtcgaagtgaggatgatgacgat
ggtgtttttggtcgcatggaggaatga
>Fp73
atgtcgtccacgtcgtcggccctccccggccgtcaatcccacgctcggacgagctcgcac
tcgctgctcacaggcgctctcaacgccaaccacagagtgactcgacgcaagtctgtcaca
aacccgaatgcgaacgttaccgcgatcgctgctgctcttagggagagtgagcgttcaaac
gccttgcccatcaacagcggccgccgaatgtcaaagagcgctgctgctcgtgctgccatc
gccggtagccttccctccccgcctgctagcctcccgaaccacaagtcgatacccgagacg
aagcaagaactcaatggtagcgccattgacgatgaaatgaacgatggctcagccgatgag
ggaactgccaagttccaaaaggctcgtcaacgccgtgcaagcgacggccagcctctcaag
gagggcaagaagagcaacagggttgaggttcgctgtgacaagtgtggtaaaggctacaag
catagcagctgcttgactaagcacttgttggttcccctcctcccaatgacttgccccgac
atagaaagccttgtctttagacgagagctgtgggaacacacacctgagtgggcattgact
tccaagttgctcatttcaaagcatcaacaagtccagctgcttgaagctgcttcggttctt
gtaaccatgaacggcattgagggcaacgctgccactcctcctgagtctacaaaggacttt
cagagtgaggccgggtcatcatcgcctgctacctctagatactctgaccctgaggagcga
cagagctctgccgacactacaccacctccgcttaccgaaggtgtcagcgtcaacggcacc
tcctaccgcaacaagcgctacagcaacgggtacgctagaagctaccagtcagctgcatcg
tttggagctggtagtgtgccatatggctcaggctttggccactaccgccagcctagcaat
gatcaccaccgtcccagttcttccggtcgcaatgccacgggagaggacgatagagatctg
gctgctgcagttgagctcctcagctgcagctttggtagcaacaacggatcccgtcctgct
atgactcctgcagatgcgcctcccgttcccccactgccggctcagtacctggatcaagcg
acgtcactatcgacagcgagcttcatcaacagctttccacgtcgacagcccgagagtttt
actcgcggtgacatgagacgtcctagcgtggacgttcgaatggatggtagcggcgattct
gttatggacgatgacgatttcgagatgcgttcgcgcggtcgaagtgaggatgatgacgat
ggtgtttttggtcgcatggaggaatga
>Fp76
atgtcgtccacgtcgtcggccctccccggccgtcaatcccacgctcggacgagctcgcac
tcgctgctcacaggcgctctcaacgccaaccacagagtgactcgacgcaagtctgtcaca
aacccgaatgcgaacgttaccgcgatcgctgctgctcttagggagagtgagcgttcaaac
gccttgcccatcaacagcggccgccgaatgtcaaagagcgctgctgctcgtgctgccatc
gccggtagccttccctccccgcctgctagcctcccgaaccacaagtcgatacccgagacg
aagcaagaactcaatggtagcgccattgacgatgaaatgaacgatggctcagccgatgag
ggaactgccaagttccaaaaggctcgtcaacgccgtgcaagcgacggccagcctctcaag
gagggcaagaagagcaacagggttgaggttcgctgtgacaagtgtggtaaaggctacaag
catagcagctgcttgactaagcacttgttggttcccctcctcccaatgacttgccccgac
atagaaagccttgtctttagacgagagctgtgggaacacacacctgagtgggcattgact
tccaagttgctcatttcaaagcatcaacaagtccagctgcttgaagctgcttcggttctt
gtaaccatgaacggcattgagggcaacgctgccactcctcctgagtctacaaaggacttt
cagagtgaggccgggtcatcatcgcctgctacctctagatactctgaccctgaggagcga
cagagctctgccgacactacaccacctccgcttaccgaaggtgtcagcgtcaacggcacc
tcctaccgcaacaagcgctacagcaacgggtacgctagaagctaccagtcagctgcatcg
tttggagctggtagtgtgccatatggctcaggctttggccactaccgccagcctagcaat
gatcaccaccgtcccagttcttccggtcgcaatgccacgggagaggacgatagagatctg
gctgctgcagttgagctcctcagctgcagctttggtagcaacaacggatcccgtcctgct
atgactcctgcagatgcgcctcccgttcccccactgccggctcagtacctggatcaagcg
acgtcactatcgacagcgagcttcatcaacagctttccacgtcgacagcccgagagtttt
actcgcggtgacatgagacgtcctagcgtggacgttcgaatggatggtagcggcgattct
gttatggacgatgacgatttcgagatgcgttcgcgcggtcgaagtgaggatgatgacgat
ggtgtttttggtcgcatggaggaatga
>Fp78
atgtcgtccacgtcgtcggccctccccggccgtcaatcccacgctcggacgagctcgcac
tcgctgctcacaggcgctctcaacgccaaccacagagtgactcgacgcaagtctgtcaca
aacccgaatgcgaacgttaccgcgatcgctgctgctcttagggagagtgagcgttcaaac
gccttgcccatcaacagcggccgccgaatgtcaaagagcgctgctgctcgtgctgccatc
gccggtagccttccctccccgcctgctagcctcccgaaccacaagtcgatacccgagacg
aagcaagaactcaatggtagcgccattgacgatgaaatgaacgatggctcagctgatgag
ggaactgccaagttccaaaaggctcgtcaacgccgtgcaagcgacggccagcctctcaag
gagggcaagaagagcaacagggttgaggttcgctgtgacaagtgtggtaaaggctacaag
catagcagctgcttgactaagcacttgttggttcccctcctcccaatgacttgccccgac
atagaaagccttgtctttagacgagagctgtgggaacacacacctgagtgggcattgact
tccaagttgctcatttcaaagcatcaacaagtccagctgcttgaagctgcttcggttctt
gtaaccatgaacggcattgagggcaacgctgccactcctcctgagtctacaaaggacttt
cagagtgaggccgggtcatcatcgcctgctacctctagatactctgaccctgaggagcga
cagagctctgccgacactacaccacctccgcttaccgaaggtgtcagcgtcaacggcacc
tcctaccgcaacaagcgctacagcaacgggtacgctagaagctaccagtcagctgcatcg
tttggagctggtagtgtgccatatggctcaggctttggccactaccgccagcctagcaat
gatcaccaccgtcccagttcttccggtcgcaatgccacgggagaggacgatagagatctg
gctgctgcagttgagctcctcagctgcagctttggtagcaacaacggatcccgtcctgct
atgactcctgcagatgcgcctcccgttcccccactgccggctcagtacctggatcaagcg
acgtcactatcgacagcgagcttcatcaacagctttccacgtcgacagcccgagagtttt
actcgcggtgacatgagacgtcctagcgtggacgttcgaatggatggtagcggcgattct
gttatggacgatgacgatttcgagatgcgttcgcgcggtcgaagtgaggatgatgacgat
ggtgtttttggtcgcatggaggaatga
>Fp81
atgtcgtccacgtcgtcggccctccccggccgtcaatcccacgctcggacgagctcgcac
tcgctgctcacaggcgctctcaacgccaaccacagagtgactcgacgcaagtctgtcaca
aacccgaatgcgaacgttaccgcgatcgctgctgctcttagggagagtgagcgttcaaac
gccttgcccatcaacagcggccgccgaatgtcaaagagcgctgctgctcgtgctgccatc
gccggtagccttccctccccgcctgctagcctcccgaaccacaagtcgatacccgagacg
aagcaagaactcaatggtagcgccattgacgatgaaatgaacgatggctcagctgatgag
ggaactgccaagttccaaaaggctcgtcaacgccgtgcaagcgacggccagcctctcaag
gagggcaagaagagcaacagggttgaggttcgctgtgacaagtgtggtaaaggctacaag
catagcagctgcttgactaagcacttgttggttcccctcctcccaatgacttgccccgac
atagaaagccttgtctttagacgagagctgtgggaacacacacctgagtgggcattgact
tccaagttgctcatttcaaagcatcaacaagtccagctgcttgaagctgcttcggttctt
gtaaccatgaacggcattgagggcaacgctgccactcctcctgagtctacaaaggacttt
cagagtgaggccgggtcatcatcgcctgctacctctagatactctgaccctgaggagcga
cagagctctgccgacactacaccacctccgcttaccgaaggtgtcagcgtcaacggcacc
tcctaccgcaacaagcgctacagcaacgggtacgctagaagctaccagtcagctgcatcg
tttggagctggtagtgtgccatatggctcaggctttggccactaccgccagcctagcaat
gatcaccaccgtcccagttcttccggtcgcaatgccacgggagaggacgatagagatctg
gctgctgcagttgagctcctcagctgcagctttggtagcaacaacggatcccgtcctgct
atgactcctgcagatgcgcctcccgttcccccactgccggctcagtacctggatcaagcg
acgtcactatcgacagcgagcttcatcaacagctttccacgtcgacagcccgagagtttt
actcgcggtgacatgagacgtcctagcgtggacgttcgaatggatggtagcggcgattct
gttatggacgatgacgatttcgagatgcgttcgcgcggtcgaagtgaggatgatgacgat
ggtgtttttggtcgcatggaggaatga
>Fp84
atgtcgtccacgtcgtcggccctccccggccgtcaatcccacgctcggacgagctcgcac
tcgctgctcacaggcgctctcaacgccaaccacagagtgactcgacgcaagtctgtcaca
aacccgaatgcgaacgttaccgcgatcgctgctgctcttagggagagtgagcgttcaaac
gccttgcccatcaacagcggccgccgaatgtcaaagagcgctgctgctcgtgctgccatc
gccggtagccttccctccccgcctgctagcctcccgaaccacaagtcgatacccgagacg
aagcaagaactcaatggtagcgccattgacgatgaaatgaacgatggctcagctgatgag
ggaactgccaagttccaaaaggctcgtcaacgccgtgcaagcgacggccagcctctcaag
gagggcaagaagagcaacagggttgaggttcgctgtgacaagtgtggtaaaggctacaag
catagcagctgcttgactaagcacttgttggttcccctcctcccaatgacttgccccgac
atagaaagccttgtctttagacgagagctgtgggaacacacacctgagtgggcattgact
tccaagttgctcatttcaaagcatcaacaagtccagctgcttgaagctgcttcggttctt
gtaaccatgaacggcattgagggcaacgctgccactcctcctgagtctacaaaggacttt
cagagtgaggccgggtcatcatcgcctgctacctctagatactctgaccctgaggagcga
cagagctctgccgacactacaccacctccgcttaccgaaggtgtcagcgtcaacggcacc
tcctaccgcaacaagcgctacagcaacgggtacgctagaagctaccagtcagctgcatcg
tttggagctggtagtgtgccatatggctcaggctttggccactaccgccagcctagcaat
gatcaccaccgtcccagttcttccggtcgcaatgccacgggagaggacgatagagatctg
gctgctgcagttgagctcctcagctgcagctttggtagcaacaacggatcccgtcctgct
atgactcctgcagatgcgcctcccgttcccccactgccggctcagtacctggatcaagcg
acgtcactatcgacagcgagcttcatcaacagctttccacgtcgacagcccgagagtttt
actcgcggtgacatgagacgtcctagcgtggacgttcgaatggatggtagcggcgattct
gttatggacgatgacgatttcgagatgcgttcgcgcggtcgaagtgaggatgatgacgat
ggtgtttttggtcgcatggaggaatga
>Fp86
atgtcgtccacgtcgtcggccctccccggccgtcaatcccacgctcggacgagctcgcac
tcgctgctcacaggcgctctcaacgccaaccacagagtgactcgacgcaagtctgtcaca
aacccgaatgcgaacgttaccgcgatcgctgctgctcttagggagagtgagcgttcaaac
gccttgcccatcaacagcggccgccgaatgtcaaagagcgctgctgctcgtgctgccatc
gccggtagccttccctccccgcctgctagcctcccgaaccacaagtcgatacccgagacg
aagcaagaactcaatggtagcgccattgacgatgaaatgaacgatggctcagctgatgag
ggaactgccaagttccaaaaggctcgtcaacgccgtgcaagcgacggccagcctctcaag
gagggcaagaagagcaacagggttgaggttcgctgtgacaagtgtggtaaaggctacaag
catagcagctgcttgactaagcacttgttggttcccctcctcccaatgacttgccccgac
atagaaagccttgtctttagacgagagctgtgggaacacacacctgagtgggcattgact
tccaagttgctcatttcaaagcatcaacaagtccagctgcttgaagctgcttcggttctt
gtaaccatgaacggcattgagggcaacgctgccactcctcctgagtctacaaaggacttt
cagagtgaggccgggtcatcatcgcctgctacctctagatactctgaccctgaggagcga
cagagctctgccgacactacaccacctccgcttaccgaaggtgtcagcgtcaacggcacc
tcctaccgcaacaagcgctacagcaacgggtacgctagaagctaccagtcagctgcatcg
tttggagctggtagtgtgccatatggctcaggctttggccactaccgccagcctagcaat
gatcaccaccgtcccagttcttccggtcgcaatgccacgggagaggacgatagagatctg
gctgctgcagttgagctcctcagctgcagctttggtagcaacaacggatcccgtcctgct
atgactcctgcagatgcgcctcccgttcccccactgccggctcagtacctggatcaagcg
acgtcactatcgacagcgagcttcatcaacagctttccacgtcgacagcccgagagtttt
actcgcggtgacatgagacgtcctagcgtggacgttcgaatggatggtagcggcgattct
gttatggacgatgacgatttcgagatgcgttcgcgcggtcgaagtgaggatgatgacgat
ggtgtttttggtcgcatggaggaatga
>Fvenenatum.busco
atgtcgtccacgtcgtcggccctccccggccgtcaatcccacgctcggacgagctcgcac
tcgctgctcacaggcgctctcaacgccaaccatagagtgactcgacgcaagtctgtcaca
aacccgaatgcgaacgttaccgcgatcgccgctgctcttctggagagtgagcgttcaaac
gcactgcccatcaacagcggccgccgaatgtcaaagagcgctgctgctcgtgctgccatc
gccggcagccttccctccccgcctgctagcctcccgaaccacaagtcgatacccgagacg
aagcaagaactcaatggtagcgccattgacgatgaaatgaatgatggttcggctgacgag
ggaactgccaagttccaaaaggctcgtcaacgccgtgcaagcgacggccagactctcaag
gagggcaagaagagcaacagggttgaggttcgctgtgacaagtgcggtaaaggctacaag
catagcagctgcttgactaagcacttgttggttcccctcctcccaatgacttgccccagc
acaggaagccttac------agaccagctgtgggaacacacacctgagtgggcattgact
tccaagttgctcatttcaaaacatcaacaagtccagctgcttgaagctgcttctgttctt
gtaaccatgaacggcattgaaggcaacgctgccactcctcctgagtctactaaggacttt
cagagtgaggtcgggtcatcatcgcctgctacctccagatactctgaccctgaggagcga
cagagctctgccgacactacaccacctccgcttaccgaaggtgtcagcgtcaacggcacc
tcctaccgcaacaagcgctacagtaacgggtacgcgagaagctaccagtcggctgcgtcg
tttggagctggcagtgtgccatacggctcaggctttggccactaccgtcagcctagcaat
gatcaccaccgcccaagttcttccggtcgcaatgccacgggagaggacgatagagatcta
gctgctgcagttgagctcctcagctgcagctttggtagcaacaacggatcccgccctgct
atgactcctgcagatgcgcctcccgttcctccgctgccggctcagtacctggatcaagcg
acgtcactatcgacagcgagcttcatcaacagctttccacgtcgacagcccgagagtttt
actcgcggtgacatgagacgtcccagtgtagacgtccgaatggatggcagcggcgattcg
gttatggacgatgacgatttcgagatgcgttcgcgcggtcgaagtgaagatgatgacgat
ggtgtttttggtcgcatggaggaatga
