# Supplementary material for: Apicidin biosynthesis is linked to accessory chromosomes in Fusarium poae isolates
Source: BMC Genomics. 2021 Aug 4;22:591. doi: 10.1186/s12864-021-07617-y (PMC8340494; doi:10.1186/s12864-021-07617-y)
Supplement: Supplementary file 17 — Additional file 17. Compressed folder containing alignments for each of the 4141 orthologs used in BUSCO analysis. [file 12864_2021_7617_MOESM17_ESM.zip › Fven2_nt_MAFFT/43305at5125_nt.mafft.fasta]

>Fp105
atggtgaagcggcatatcgtcaacgacaagcaacagaaaagcatcgcgt-----------
------------------------------------------------------------
----------------------------------tattggagcagctactcgcagaacat
gatgatctccagctgcatctagtgtcacctttgcccgacgtttcatcgtctgcaacaaag
cgtgttatatcgtcctttggcccgcagtcaaatattgactttagccattgcctataccgt
catgagagcaccgaggcggcgagcagttacatcattcgcagtgaaacatcaggcagtcgc
acgctcgtcaattacaacgaccttccagagatgaccgaagacgagtttggcactatcgcg
caaagtttcggaactgaccaggagacatggtggcactttgagggccggatcccacaaacc
gtacaaaactgtatccgtctgttgcgtaacctactaccgaaagcaactatcagcgtcgaa
gtcgagaagcctggcagggaaggtctgtcgggattggcggccgaggcggacgttgtcttc
tactcgcgaagttgggctgagagtcgtggtcacaaaaccccggaagagtgcctgaaagcc
gaagggcaccacaaggcgtcactggcagtttgtacgtggggtgaagatggagctgctgga
ctgcctcggtcgacaggccagactcttcgctgcccctgccctgtccagagcaaatccgga
ggagatatttccgtggttgagtacgtccttctccatgtcccacacatcacaacacaccac
agcatgacgcataacacaagtcgcgtagaactgcaggaactgaccactgtccgagatata
gtgccgtag
>Fp108
atggtgaagcggcatatcgtcaacgacaagcaacagaaaagcatcgcgttcccattatac
ttttgtgtaccttttttcccgtcagaggacgcaaagctacgtgccaccagtctcaatatc
cgacgtggaggtaactgtccaaattcgcttcaagtattggagcagctactcgcagaacat
gatgatctccagctgcatctagtgtcacctttgcccgacgtttcatcgtctgcaacaaag
cgtgttatatcgtcctttggcccgcagtcaaatattgactttagccattgcctataccgt
catgagagcaccgaggcggcgagcagttacatcattcgcagtgaaacatcaggcagtcgc
acgctcgtcaattacaacgaccttccagagatgaccgaagacgagtttggcactatcgcg
caaagtttcggaactgaccaggagacatggtggcactttgagggccggatcccacaaacc
gtacaaaactgtatccgtctgttgcgtaacctactaccgaaagcaactatcagcgtcgaa
gtcgagaagcctggcagggaaggtctgtcgggattggcggccgaggcggacgttgtcttc
tactcgcgaagttgggctgagagtcgtggtcacaaaaccccggaagagtgcctgaaagcc
gaagggcaccacaaggcgtcactggcagtttgtacgtggggtgaagatggagctgctgga
ctgcctcggtcgacaggccagactcttcgctgcccctgccctgtccagagcaaatccgga
ggagatatttccgtggttgagtacgtccttctccatgtcccacacatcacaacacaccac
agcatgacgcataacacaagtcgcgtagaactgcaggaactgaccactgtccgagatata
gtgccgtag
>Fp118
atggtgaagcggcatatcgtcaacgacaagcaacagaaaagcatcgcgttcccattatac
ttttgtgtaccttttttcccgtcagaggacgcaaagctacgtgccaccagtctcaatatc
cgacgtggaggtaactgtccaaattcgcttcaagtattggagcagctactcgcagaacat
gatgatctccagctgcatctagtgtcacctttgcccgacgtttcatcgtctgcaacaaag
cgtgttatatcgtcctttggcccgcagtcaaatattgactttagccattgcctataccgt
catgagagcaccgaggcggcgagcagttacatcattcgcagtgaaacatcaggcagtcgc
acgctcgtcaattacaacgaccttccagagatgaccgaagacgagtttggcactatcgcg
caaagtttcggaactgaccaggagacatggtggcactttgagggccggatcccacaaacc
gtacaaaactgtatccgtctgttgcgtaacctactaccgaaagcaactatcagcgtcgaa
gtcgagaagcctggcagggaaggtctgtcgggattggcggccgaggcggacgttgtcttc
tactcgcgaagttgggctgagagtcgtggtcacaaaaccccggaagagtgcctgaaagcc
gaagggcaccacaaggcgtcactggcagtttgtacgtggggtgaagatggagctgctgga
ctgcctcggtcgacaggccagactcttcgctgcccctgccctgtccagagcaaatccgga
ggagatatttccgtggttgagtacgtccttctccatgtcccacacatcacaacacaccac
agcatgacgcataacacaagtcgcgtagaactgcaggaactgaccactgtccgagatata
gtgccgtag
>Fp122
atggtgaagcggcatatcgtcaacgacaagcaacagaaaagcatcgcgttcccattatac
ttttgtgtaccttttttcccgtcagaggacgcaaagctacgtgccaccagtctcaatatc
cgacgtggaggtaactgtccaaattcgcttcaagtattggagcagctactcgcagaacat
gatgatctccagctgcatctagtgtcacctttgcccgacgtttcatcgtctgcaacaaag
cgtgttatatcgtcctttggcccgcagtcaaagattgactttagccattgcctataccgt
catgagagcaccgaggcggcgagcagttacatcattcgcagtgaaacatcaggcagtcgc
acgctcgtcaattacaacgaccttccagagatgaccgaagacgagtttggcactatcgcg
caaagtttcggaactgaccaggagacatggtggcactttgagggccggatcccacaaacc
gtacaaaactgtatccgtctgttgcgtaacctactaccgaaagcaactatcagcgtcgaa
gtcgagaagcctggcagggaaggtctgtcgggattggcggccgaggcggacgttgtcttc
tactcgcgaagttgggctgagagtcgtggtcacaaaaccccggaagagtgcctgaaagcc
gaagggcaccacaaggcgtcactggcagtttgtacgtggggtgaagatggagctgctgga
ctgcctcggtcgacaggccagactcttcgctgcccctgccctgtccagagcaaatccgga
ggagatatttccgtggttgagtacgtccttctccatgtcccacacatcacaacacaccac
agcatgacgcataacacaagtcgcgtagaactgcaggaactgaccactgtccgagatata
gtgccgtag
>Fp125
atggtgaagcggcatatcgtcaacgacaagcaacagaaaagcatcgcgt-----------
------------------------------------------------------------
----------------------------------tattggagcagctactcgcagaacat
gatgatctccagctgcatctagtgtcacctttgcccgacgtttcatcgtctgcaacaaag
cgtgttatatcgtcctttggcccgcagtcaaatattgactttagccattgcctataccgt
catgagagcaccgaggcggcgagcagttacatcattcgcagtgaaacatcaggcagtcgc
acgctcgtcaattacaacgaccttccagagatgaccgaagacgagtttggcactatcgcg
caaagtttcggaactgaccaggagacatggtggcactttgagggccggatcccacaaacc
gtacaaaactgtatccgtctgttgcgtaacctactaccgaaagcaactatcagcgtcgaa
gtcgagaagcctggcagggaaggtctgtcgggattggcggccgaggcggacgttgtcttc
tactcgcgaagttgggctgagagtcgtggtcacaaaaccccggaagagtgcctgaaagcc
gaagggcaccacaaggcgtcactggcagtttgtacgtggggtgaagatggagctgctgga
ctgcctcggtcgacaggccagactcttcgctgcccctgccctgtccagagcaaatccgga
ggagatatttccgtggttgagtacgtccttctccatgtcccacacatcacaacacaccac
agcatgacgcataacacaagtcgcgtagaactgcaggaactgaccactgtccgagatata
gtgccgtag
>Fp13r
atggtgaagcggcatatcgtcaacgacaagcaacagaaaagcatcgcgt-----------
------------------------------------------------------------
----------------------------------tattggagcagctactcgcagaacat
gatgatctccagctgcatctagtgtcacctttgcccgacgtttcatcgtctgcaacaaag
cgtgttgtatcgtcctttggcccgcagtcaaagattgactttagccattgcctataccgt
catgagagcaccgaggcggcgagcagttacatcattcgcagtgaaacatcaggcagtcgc
acgctcgtcaattacaacgaccttccagagatgaccgaagacgagtttggcactatcgcg
caaagtttcggaactgaccaggagacatggtggcactttgagggccggatcccacaaacc
gtacaaaactgtatccgtctgttgcataacctactaccgaaagcaactatcagcgtcgaa
gtcgagaagcctggcagggaaggtctgtcgggattggcggccgaggcggacgttgtcttc
tactcgcgaagttgggctgagagtcgtggtcacaaaaccccggaagagtgcctgaaagcc
gaagggcaccacaaggcgtcactggcagtttgtacgtggggtgaagatggagctgctgga
ctgcctcggtcgacaggccagactcttcgctgcccctgccctgtccagagcaaatccgga
ggagatatttccgtggttgagtacgtccttctccatgtcccacacatcacaacacaccac
agcatgacgcataacacaagtcgcgtagaactgcaggaactgaccactgtccgagatata
gtgccgtag
>Fp144
atggtgaagcggcatatcgtcaacgacaagcaacagaaaagcatcgcgttcccattatac
ttttgtgtaccttttttcccgtcagaggacgcaaagctacgtgccaccagtctcaatatc
cgacgtggaggtaactgtccaaattcgcttcaagtattggagcagctactcgcagaacat
gatgatctccagctgcatctagtgtcacctttgcccgacgtttcatcgtctgcaacaaag
cgtgttatatcgtcctttggcccgcagtcaaagattgactttagccattgcctataccgt
catgagagcaccgaggcggcgagcagttacatcattcgcagtgaaacatcaggcagtcgc
acgctcgtcaattacaacgaccttccagagatgaccgaagacgagtttggcactatcgcg
caaagtttcggaactgaccaggagacatggtggcactttgagggccggatcccacaaacc
gtacaaaactgtatccgtctgttgcgtaacctactaccgaaagcaactatcagcgtcgaa
gtcgagaagcctggcagggaaggtctgtcgggattggcggccgaggcggacgttgtcttc
tactcgcgaagttgggctgagagtcgtggtcacaaaaccccggaagagtgcctgaaagcc
gaagggcaccacaaggcgtcactggcagtttgtacgtggggtgaagatggagctgctgga
ctgcctcggtcgacaggccagactcttcgctgcccctgccctgtccagagcaaatccgga
ggagatatttccgtggttgagtacgtccttctccatgtcccacacatcacaacacaccac
agcatgacgcataacacaagtcgcgtagaactgcaggaactgaccactgtccgagatata
gtgccgtag
>Fp146
atggtgaagcggcatatcgtcaacgacaagcaacagaaaagcatcgcgttcccattatac
ttttgtgtaccttttttcccgtcagaggacgcaaagctacgtgccaccagtctcaatatc
cgacgtggaggtaactgtccaaattcgcttcaagtattggagcagctactcgcagaacat
gatgatctccagctgcatctagtgtcacctttgcccgacgtttcatcgtctgcaacaaag
cgtgttgtatcgtcctttggcccgcagtcaaagattgactttagccattgcctataccgt
catgagagcaccgaggcggcgagcagttacatcattcgcagtgaaacatcaggcagtcgc
acgctcgtcaattacaacgaccttccagagatgaccgaagacgagtttggcactatcgcg
caaagtttcggaactgaccaggagacatggtggcactttgagggccggatcccacaaacc
gtacaaaactgtatccgtctgttgcataacctactaccgaaagcaactatcagcgtcgaa
gtcgagaagcctggcagggaaggtctgtcgggattggcggccgaggcggacgttgtcttc
tactcgcgaagttgggctgagagtcgtggtcacaaaaccccggaagagtgcctgaaagcc
gaagggcaccacaaggcgtcactggcagtttgtacgtggggtgaagatggagctgctgga
ctgcctcggtcgacaggccagactcttcgctgcccctgccctgtccagagcaaatccgga
ggagatatttccgtggttgagtacgtccttctccatgtcccacacatcacaacacaccac
agcatgacgcataacacaagtcgcgtagaactgcaggaactgaccactgtccgagatata
gtgccgtag
>Fp155
atggtgaagcggcatatcgtcaacgacaagcaacagaaaagcatcgcgttcccattatac
ttttgtgtaccttttttcccgtcagaggacgcaaagctacgtgccaccagtctcaatatc
cgacgtggaggtaactgtccaaattcgcttcaagtattggagcagctactcgcagaacat
gatgatctccagctgcatctagtgtcacctttgcccgacgtttcatcgtctgcaacaaag
cgtgttatatcgtcctttggcccgcagtcaaatattgactttagccattgcctataccgt
catgagagcaccgaggcggcgagcagttacatcattcgcagtgaaacatcaggcagtcgc
acgctcgtcaattacaacgaccttccagagatgaccgaagacgagtttggcactatcgcg
caaagtttcggaactgaccaggagacatggtggcactttgagggccggatcccacaaacc
gtacaaaactgtatccgtctgttgcgtaacctactaccgaaagcaactatcagcgtcgaa
gtcgagaagcctggcagggaaggtctgtcgggattggcggccgaggcggacgttgtcttc
tactcgcgaagttgggctgagagtcgtggtcacaaaaccccggaagagtgcctgaaagcc
gaagggcaccacaaggcgtcactggcagtttgtacgtggggtgaagatggagctgctgga
ctgcctcggtcgacaggccagactcttcgctgcccctgccctgtccagagcaaatccgga
ggagatatttccgtggttgagtacgtccttctccatgtcccacacatcacaacacaccac
agcatgacgcataacacaagtcgcgtagaactgcaggaactgaccactgtccgagatata
gtgccgtag
>Fp157
atggtgaagcggcatatcgtcaacgacaagcaacagaaaagcatcgcgt-----------
------------------------------------------------------------
----------------------------------tattggagcagctactcgcagaacat
gatgatctccagctgcatctagtgtcacctttgcccgacgtttcatcgtctgcaacaaag
cgtgttgtatcgtcctttggcccgcagtcaaagattgactttagccattgcctataccgt
catgagagcaccgaggcggcgagcagttacatcattcgcagtgaaacatcaggcagtcgc
acgctcgtcaattacaacgaccttccagagatgaccgaagacgagtttggcactatcgcg
caaagtttcggaactgaccaggagacatggtggcactttgagggccggatcccacaaacc
gtacaaaactgtatccgtctgttgcataacctactaccgaaagcaactatcagcgtcgaa
gtcgagaagcctggcagggaaggtctgtcgggattggcggccgaggcggacgttgtcttc
tactcgcgaagttgggctgagagtcgtggtcacaaaaccccggaagagtgcctgaaagcc
gaagggcaccacaaggcgtcactggcagtttgtacgtggggtgaagatggagctgctgga
ctgcctcggtcgacaggccagactcttcgctgcccctgccctgtccagagcaaatccgga
ggagatatttccgtggttgagtacgtccttctccatgtcccacacatcacaacacaccac
agcatgacgcataacacaagtcgcgtagaactgcaggaactgaccactgtccgagatata
gtgccgtag
>Fp16r
atggtgaagcggcatatcgtcaacgacaagcaacagaaaagcatcgcgttcccattatac
ttttgtgtaccttttttcccgtcagaggacgcaaagctacgtgccaccagtctcaatatc
cgacgtggaggtaactgtccaaattcgcttcaagtattggagcagctactcgcagaacat
gatgatctccagctgcatctagtgtcacctttgcccgacgtttcatcgtctgcaacaaag
cgtgttatatcgtcctttggcccgcagtcaaatattgactttagccattgcctataccgt
catgagagcaccgaggcggcgagcagttacatcattcgcagtgaaacatcaggcagtcgc
acgctcgtcaattacaacgaccttccagagatgaccgaagacgagtttggcactatcgcg
caaagtttcggaactgaccaggagacatggtggcactttgagggccggatcccacaaacc
gtacaaaactgtatccgtctgttgcgtaacctactaccgaaagcaactatcagcgtcgaa
gtcgagaagcctggcagggaaggtctgtcgggattggcggccgaggcggacgttgtcttc
tactcgcgaagttgggctgagagtcgtggtcacaaaaccccggaagagtgcctgaaagcc
gaagggcaccacaaggcgtcactggcagtttgtacgtggggtgaagatggagctgctgga
ctgcctcggtcgacaggccagactcttcgctgcccctgccctgtccagagcaaatccgga
ggagatatttccgtggttgagtacgtccttctccatgtcccacacatcacaacacaccac
agcatgacgcataacacaagtcgcgtagaactgcaggaactgaccactgtccgagatata
gtgccgtag
>Fp1r
atggtgaagcggcatatcgtcaacgacaagcaacagaaaagcatcgcgt-----------
------------------------------------------------------------
----------------------------------tattggagcagctactcgcagaacat
gatgatctccagctgcatctagtgtcacctttgcccgacgtttcatcgtctgcaacaaag
cgtgttatatcgtcctttggcccgcagtcaaatattgactttagccattgcctataccgt
catgagagcaccgaggcggcgagcagttacatcattcgcagtgaaacatcaggcagtcgc
acgctcgtcaattacaacgaccttccagagatgaccgaagacgagtttggcactatcgcg
caaagtttcggaactgaccaggagacatggtggcactttgagggccggatcccacaaacc
gtacaaaactgtatccgtctgttgcgtaacctactaccgaaagcaactatcagcgtcgaa
gtcgagaagcctggcagggaaggtctgtcgggattggcggccgaggcggacgttgtcttc
tactcgcgaagttgggctgagagtcgtggtcacaaaaccccggaagagtgcctgaaagcc
gaagggcaccacaaggcgtcactggcagtttgtacgtggggtgaagatggagctgctgga
ctgcctcggtcgacaggccagactcttcgctgcccctgccctgtccagagcaaatccgga
ggagatatttccgtggttgagtacgtccttctccatgtcccacacatcacaacacaccac
agcatgacgcataacacaagtcgcgtagaactgcaggaactgaccactgtccgagatata
gtgccgtag
>Fp21r
atggtgaagcggcatatcgtcaacgacaagcaacagaaaagcatcgcgt-----------
------------------------------------------------------------
----------------------------------tattggagcagctactcgcagaacat
gatgatctccagctgcatctagtgtcacctttgcccgacgtttcatcgtctgcaacaaag
cgtgttatatcgtcctttggcccgcagtcaaatattgactttagccattgcctataccgt
catgagagcaccgaggcggcgagcagttacatcattcgcagtgaaacatcaggcagtcgc
acgctcgtcaattacaacgaccttccagagatgaccgaagacgagtttggcactatcgcg
caaagtttcggaactgaccaggagacatggtggcactttgagggccggatcccacaaacc
gtacaaaactgtatccgtctgttgcgtaacctactaccgaaagcaactatcagcgtcgaa
gtcgagaagcctggcagggaaggtctgtcgggattggcggccgaggcggacgttgtcttc
tactcgcgaagttgggctgagagtcgtggtcacaaaaccccggaagagtgcctgaaagcc
gaagggcaccacaaggcgtcactggcagtttgtacgtggggtgaagatggagctgctgga
ctgcctcggtcgacaggccagactcttcgctgcccctgccctgtccagagcaaatccgga
ggagatatttccgtggttgagtacgtccttctccatgtcccacacatcacaacacaccac
agcatgacgcataacacaagtcgcgtagaactgcaggaactgaccactgtccgagatata
gtgccgtag
>Fp24r
atggtgaagcggcatatcgtcaacgacaagcaacagaaaagcatcgcgt-----------
------------------------------------------------------------
----------------------------------tattggagcagctactcgcagaacat
gatgatctccagctgcatctagtgtcacctttgcccgacgtttcatcgtctgcaacaaag
cgtgttatatcgtcctttggcccgcagtcaaatattgactttagccattgcctataccgt
catgagagcaccgaggcggcgagcagttacatcattcgcagtgaaacatcaggcagtcgc
acgctcgtcaattacaacgaccttccagagatgaccgaagacgagtttggcactatcgcg
caaagtttcggaactgaccaggagacatggtggcactttgagggccggatcccacaaacc
gtacaaaactgtatccgtctgttgcgtaacctactaccgaaagcaactatcagcgtcgaa
gtcgagaagcctggcagggaaggtctgtcgggattggcggccgaggcggacgttgtcttc
tactcgcgaagttgggctgagagtcgtggtcacaaaaccccggaagagtgcctgaaagcc
gaagggcaccacaaggcgtcactggcagtttgtacgtggggtgaagatggagctgctgga
ctgcctcggtcgacaggccagactcttcgctgcccctgccctgtccagagcaaatccgga
ggagatatttccgtggttgagtacgtccttctccatgtcccacacatcacaacacaccac
agcatgacgcataacacaagtcgcgtagaactgcaggaactgaccactgtccgagatata
gtgccgtag
>Fp2516
atggtgaagcggcatatcgtcaacgacaagcaacagaaaagcatcgcgttcccattatac
ttttgtgtaccttttttcccgtcagaggacgcaaagctacgtgccaccagtctcaatatc
cgacgtggaggtaactgtccaaattcgcttcaagtattggagcagctactcgcagaacat
gatgatctccagctgcatctagtgtcacctttgcccgacgtttcatcgtctgcaacaaag
cgtgttatatcgtcctttggcccgcagtcaaatattgactttagccattgcctataccgt
catgagagcaccgaggcggcgagcagttacatcattcgcagtgaaacatcaggcagtcgc
acgctcgtcaattacaacgaccttccagagatgaccgaagacgagtttggcactatcgcg
caaagtttcggaactgaccaggagacatggtggcactttgagggccggatcccacaaacc
gtacaaaactgtatccgtctgttgcgtaacctactaccgaaagcaactatcagcgtcgaa
gtcgagaagcctggcagggaaggtctgtcgggattggcggccgaggcggacgttgtcttc
tactcgcgaagttgggctgagagtcgtggtcacaaaaccccggaagagtgcctgaaagcc
gaagggcaccacaaggcgtcactggcagtttgtacgtggggtgaagatggagctgctgga
ctgcctcggtcgacaggccagactcttcgctgcccctgccctgtccagagcaaatccgga
ggagatatttccgtggttgagtacgtccttctccatgtcccacacatcacaacacaccac
agcatgacgcataacacaagtcgcgtagaactgcaggaactgaccactgtccgagatata
gtgccgtag
>Fp26r
atggtgaagcggcatatcgtcaacgacaagcaacagaaaagcatcgcgttcccattatac
ttttgtgtaccttttttcccgtcagaggacgcaaagctacgtgccaccagtctcaatatc
cgacgtggaggtaactgtccaaattcgcttcaagtattggagcagctactcgcagaacat
gatgatctccagctgcatctagtgtcacctttgcccgacgtttcatcgtctgcaacaaag
cgtgttatatcgtcctttggcccgcagtcaaatattgactttagccattgcctataccgt
catgagagcaccgaggcggcgagcagttacatcattcgcagtgaaacatcaggcagtcgc
acgctcgtcaattacaacgaccttccagagatgaccgaagacgagtttggcactatcgcg
caaagtttcggaactgaccaggagacatggtggcactttgagggccggatcccacaaacc
gtacaaaactgtatccgtctgttgcgtaacctactaccgaaagcaactatcagcgtcgaa
gtcgagaagcctggcagggaaggtctgtcgggattggcggccgaggcggacgttgtcttc
tactcgcgaagttgggctgagagtcgtggtcacaaaaccccggaagagtgcctgaaagcc
gaagggcaccacaaggcgtcactggcagtttgtacgtggggtgaagatggagctgctgga
ctgcctcggtcgacaggccagactcttcgctgcccctgccctgtccagagcaaatccgga
ggagatatttccgtggttgagtacgtccttctccatgtcccacacatcacaacacaccac
agcatgacgcataacacaagtcgcgtagaactgcaggaactgaccactgtccgagatata
gtgccgtag
>Fp33
atggtgaagcggcatatcgtcaacgacaagcaacagaaaagcatcgcgttcccattatac
ttttgtgtaccttttttcccgtcagaggacgcaaagctacgtgccaccagtctcaatatc
cgacgtggaggtaactgtccaaattcgcttcaagtattggagcagctactcgcagaacat
gatgatctccagctgcatctagtgtcacctttgcccgacgtttcatcgtctgcaacaaag
cgtgttatatcgtcctttggcccgcagtcaaatattgactttagccattgcctataccgt
catgagagcaccgaggcggcgagcagttacatcattcgcagtgaaacatcaggcagtcgc
acgctcgtcaattacaacgaccttccagagatgaccgaagacgagtttggcactatcgcg
caaagtttcggaactgaccaggagacatggtggcactttgagggccggatcccacaaacc
gtacaaaactgtatccgtctgttgcgtaacctactaccgaaagcaactatcagcgtcgaa
gtcgagaagcctggcagggaaggtctgtcgggattggcggccgaggcggacgttgtcttc
tactcgcgaagttgggctgagagtcgtggtcacaaaaccccggaagagtgcctgaaagcc
gaagggcaccacaaggcgtcactggcagtttgtacgtggggtgaagatggagctgctgga
ctgcctcggtcgacaggccagactcttcgctgcccctgccctgtccagagcaaatccgga
ggagatatttccgtggttgagtacgtccttctccatgtcccacacatcacaacacaccac
agcatgacgcataacacaagtcgcgtagaactgcaggaactgaccactgtccgagatata
gtgccgtag
>Fp34
atggtgaagcggcatatcgtcaacgacaagcaacagaaaagcatcgcgttcccattatac
ttttgtgtaccttttttcccgtcagaggacgcaaagctacgtgccaccagtctcaatatc
cgacgtggaggtaactgtccaaattcgcttcaagtattggagcagctactcgcagaacat
gatgatctccagctgcatctagtgtcacctttgcccgacgtttcatcgtctgcaacaaag
cgtgttatatcgtcctttggcccgcagtcaaagattgactttagccattgcctataccgt
catgagagcaccgaggcggcgagcagttacatcattcgcagtgaaacatcaggcagtcgc
acgctcgtcaattacaacgaccttccagagatgaccgaagacgagtttggcactatcgcg
caaagtttcggaactgaccaggagacatggtggcactttgagggccggatcccacaaacc
gtacaaaactgtatccgtctgttgcgtaacctactaccgaaagcaactatcagcgtcgaa
gtcgagaagcctggcagggaaggtctgtcgggattggcggccgaggcggacgttgtcttc
tactcgcgaagttgggctgagagtcgtggtcacaaaaccccggaagagtgcctgaaagcc
gaagggcaccacaaggcgtcactggcagtttgtacgtggggtgaagatggagctgctgga
ctgcctcggtcgacaggccagactcttcgctgcccctgccctgtccagagcaaatccgga
ggagatatttccgtggttgagtacgtccttctccatgtcccacacatcacaacacaccac
agcatgacgcataacacaagtcgcgtagaactgcaggaactgaccactgtccgagatata
gtgccgtag
>Fp35
atggtgaagcggcatatcgtcaacgacaagcaacagaaaagcatcgcgt-----------
------------------------------------------------------------
----------------------------------tattggagcagctactcgcagaacat
gatgatctccagctgcatctagtgtcacctttgcccgacgtttcatcgtctgcaacaaag
cgtgttatatcgtcctttggcccgcagtcaaagattgactttagccattgcctataccgt
catgagagcaccgaggcggcgagcagttacatcattcgcagtgaaacatcaggcagtcgc
acgctcgtcaattacaacgaccttccagagatgaccgaagacgagtttggcactatcgcg
caaagtttcggaactgaccaggagacatggtggcactttgagggccggatcccacaaacc
gtacaaaactgtatccgtctgttgcgtaacctactaccgaaagcaactatcagcgtcgaa
gtcgagaagcctggcagggaaggtctgtcgggattggcggccgaggcggacgttgtcttc
tactcgcgaagttgggctgagagtcgtggtcacaaaaccccggaagagtgcctgaaagcc
gaagggcaccacaaggcgtcactggcagtttgtacgtggggtgaagatggagctgctgga
ctgcctcggtcgacaggccagactcttcgctgcccctgccctgtccagagcaaatccgga
ggagatatttccgtggttgagtacgtccttctccatgtcccacacatcacaacacaccac
agcatgacgcataacacaagtcgcgtagaactgcaggaactgaccactgtccgagatata
gtgccgtag
>Fp38
atggtgaagcggcatatcgtcaacgacaagcaacagaaaagcatcgcgttcccattatac
ttttgtgtaccttttttcccgtcagaggacgcaaagctacgtgccaccagtctcaatatc
cgacgtggaggtaactgtccaaattcgcttcaagtattggagcagctactcgcagaacat
gatgatctccagctgcatctagtgtcacctttgcccgacgtttcatcgtctgcaacaaag
cgtgttatatcgtcctttggcccgcagtcaaagattgactttagccattgcctataccgt
catgagagcaccgaggcggcgagcagttacatcattcgcagtgaaacatcaggcagtcgc
acgctcgtcaattacaacgaccttccagagatgaccgaagacgagtttggcactatcgcg
caaagtttcggaactgaccaggagacatggtggcactttgagggccggatcccacaaacc
gtacaaaactgtatccgtctgttgcgtaacctactaccgaaagcaactatcagcgtcgaa
gtcgagaagcctggcagggaaggtctgtcgggattggcggccgaggcggacgttgtcttc
tactcgcgaagttgggctgagagtcgtggtcacaaaaccccggaagagtgcctgaaagcc
gaagggcaccacaaggcgtcactggcagtttgtacgtggggtgaagatggagctgctgga
ctgcctcggtcgacaggccagactcttcgctgcccctgccctgtccagagcaaatccgga
ggagatatttccgtggttgagtacgtccttctccatgtcccacacatcacaacacaccac
agcatgacgcataacacaagtcgcgtagaactgcaggaactgaccactgtccgagatata
gtgccgtag
>Fp39
atggtgaagcggcatatcgtcaacgacaagcaacagaaaagcatcgcgt-----------
------------------------------------------------------------
----------------------------------tattggagcagctactcgcagaacat
gatgatctccagctgcatctagtgtcacctttgcccgacgtttcatcgtctgcaacaaag
cgtgttatatcgtcctttggcccgcagtcaaatattgactttagccattgcctataccgt
catgagagcaccgaggcggcgagcagttacatcattcgcagtgaaacatcaggcagtcgc
acgctcgtcaattacaacgaccttccagagatgaccgaagacgagtttggcactatcgcg
caaagtttcggaactgaccaggagacatggtggcactttgagggccggatcccacaaacc
gtacaaaactgtatccgtctgttgcgtaacctactaccgaaagcaactatcagcgtcgaa
gtcgagaagcctggcagggaaggtctgtcgggattggcggccgaggcggacgttgtcttc
tactcgcgaagttgggctgagagtcgtggtcacaaaaccccggaagagtgcctgaaagcc
gaagggcaccacaaggcgtcactggcagtttgtacgtggggtgaagatggagctgctgga
ctgcctcggtcgacaggccagactcttcgctgcccctgccctgtccagagcaaatccgga
ggagatatttccgtggttgagtacgtccttctccatgtcccacacatcacaacacaccac
agcatgacgcataacacaagtcgcgtagaactgcaggaactgaccactgtccgagatata
gtgccgtag
>Fp42
atggtgaagcggcatatcgtcaacgacaagcaacagaaaagcatcgcgttcccattatac
ttttgtgtaccttttttcccgtcagaggacgcaaagctacgtgccaccagtctcaatatc
cgacgtggaggtaactgtccaaattcgcttcaagtattggagcagctactcgcagaacat
gatgatctccagctgcatctagtgtcacctttgcccgacgtttcatcgtctgcaacaaag
cgtgttatatcgtcctttggcccgcagtcaaatattgactttagccattgcctataccgt
catgagagcaccgaggcggcgagcagttacatcattcgcagtgaaacatcaggcagtcgc
acgctcgtcaattacaacgaccttccagagatgaccgaagacgagtttggcactatcgcg
caaagtttcggaactgaccaggagacatggtggcactttgagggccggatcccacaaacc
gtacaaaactgtatccgtctgttgcgtaacctactaccgaaagcaactatcagcgtcgaa
gtcgagaagcctggcagggaaggtctgtcgggattggcggccgaggcggacgttgtcttc
tactcgcgaagttgggctgagagtcgtggtcacaaaaccccggaagagtgcctgaaagcc
gaagggcaccacaaggcgtcactggcagtttgtacgtggggtgaagatggagctgctgga
ctgcctcggtcgacaggccagactcttcgctgcccctgccctgtccagagcaaatccgga
ggagatatttccgtggttgagtacgtccttctccatgtcccacacatcacaacacaccac
agcatgacgcataacacaagtcgcgtagaactgcaggaactgaccactgtccgagatata
gtgccgtag
>Fp44
atggtgaagcggcatatcgtcaacgacaagcaacagaaaagcatcgcgt-----------
------------------------------------------------------------
----------------------------------tattggagcagctactcgcagaacat
gatgatctccagctgcatctagtgtcacctttgcccgacgtttcatcgtctgcaacaaag
cgtgttatatcgtcctttggcccgcagtcaaatattgactttagccattgcctataccgt
catgagagcaccgaggcggcgagcagttacatcattcgcagtgaaacatcaggcagtcgc
acgctcgtcaattacaacgaccttccagagatgaccgaagacgagtttggcactatcgcg
caaagtttcggaactgaccaggagacatggtggcactttgagggccggatcccacaaacc
gtacaaaactgtatccgtctgttgcgtaacctactaccgaaagcaactatcagcgtcgaa
gtcgagaagcctggcagggaaggtctgtcgggattggcggccgaggcggacgttgtcttc
tactcgcgaagttgggctgagagtcgtggtcacaaaaccccggaagagtgcctgaaagcc
gaagggcaccacaaggcgtcactggcagtttgtacgtggggtgaagatggagctgctgga
ctgcctcggtcgacaggccagactcttcgctgcccctgccctgtccagagcaaatccgga
ggagatatttccgtggttgagtacgtccttctccatgtcccacacatcacaacacaccac
agcatgacgcataacacaagtcgcgtagaactgcaggaactgaccactgtccgagatata
gtgccgtag
>Fp49
atggtgaagcggcatatcgtcaacgacaagcaacagaaaagcatcgcgt-----------
------------------------------------------------------------
----------------------------------tattggagcagctactcgcagaacat
gatgatctccagctgcatctagtgtcacctttgcccgacgtttcatcgtctgcaacaaag
cgtgttatatcgtcctttggcccgcagtcaaatattgactttagccattgcctataccgt
catgagagcaccgaggcggcgagcagttacatcattcgcagtgaaacatcaggcagtcgc
acgctcgtcaattacaacgaccttccagagatgaccgaagacgagtttggcactatcgcg
caaagtttcggaactgaccaggagacatggtggcactttgagggccggatcccacaaacc
gtacaaaactgtatccgtctgttgcgtaacctactaccgaaagcaactatcagcgtcgaa
gtcgagaagcctggcagggaaggtctgtcgggattggcggccgaggcggacgttgtcttc
tactcgcgaagttgggctgagagtcgtggtcacaaaaccccggaagagtgcctgaaagcc
gaagggcaccacaaggcgtcactggcagtttgtacgtggggtgaagatggagctgctgga
ctgcctcggtcgacaggccagactcttcgctgcccctgccctgtccagagcaaatccgga
ggagatatttccgtggttgagtacgtccttctccatgtcccacacatcacaacacaccac
agcatgacgcataacacaagtcgcgtagaactgcaggaactgaccactgtccgagatata
gtgccgtag
>Fp50
atggtgaagcggcatatcgtcaacgacaagcaacagaaaagcatcgcgttcccattatac
ttttgtgtaccttttttcccgtcagaggacgcaaagctacgtgccaccagtctcaatatc
cgacgtggaggtaactgtccaaattcgcttcaagtattggagcagctactcgcagaacat
gatgatctccagctgcatctagtgtcacctttgcccgacgtttcatcgtctgcaacaaag
cgtgttatatcgtcctttggcccgcagtcaaagattgactttagccattgcctataccgt
catgagagcaccgaggcggcgagcagttacatcattcgcagtgaaacatcaggcagtcgc
acgctcgtcaattacaacgaccttccagagatgaccgaagacgagtttggcactatcgcg
caaagtttcggaactgaccaggagacatggtggcactttgagggccggatcccacaaacc
gtacaaaactgtatccgtctgttgcgtaacctactaccgaaagcaactatcagcgtcgaa
gtcgagaagcctggcagggaaggtctgtcgggattggcggccgaggcggacgttgtcttc
tactcgcgaagttgggctgagagtcgtggtcacaaaaccccggaagagtgcctgaaagcc
gaagggcaccacaaggcgtcactggcagtttgtacgtggggtgaagatggagctgctgga
ctgcctcggtcgacaggccagactcttcgctgcccctgccctgtccagagcaaatccgga
ggagatatttccgtggttgagtacgtccttctccatgtcccacacatcacaacacaccac
agcatgacgcataacacaagtcgcgtagaactgcaggaactgaccactgtccgagatata
gtgccgtag
>Fp51
atggtgaagcggcatatcgtcaacgacaagcaacagaaaagcatcgcgttcccattatac
ttttgtgtaccttttttcccgtcagaggacgcaaagctacgtgccaccagtctcaatatc
cgacgtggaggtaactgtccaaattcgcttcaagtattggagcagctactcgcagaacat
gatgatctccagctgcatctagtgtcacctttgcccgacgtttcatcgtctgcaacaaag
cgtgttatatcgtcctttggcccgcagtcaaagattgactttagccattgcctataccgt
catgagagcaccgaggcggcgagcagttacatcattcgcagtgaaacatcaggcagtcgc
acgctcgtcaattacaacgaccttccagagatgaccgaagacgagtttggcactatcgcg
caaagtttcggaactgaccaggagacatggtggcactttgagggccggatcccacaaacc
gtacaaaactgtatccgtctgttgcgtaacctactaccgaaagcaactatcagcgtcgaa
gtcgagaagcctggcagggaaggtctgtcgggattggcggccgaggcggacgttgtcttc
tactcgcgaagttgggctgagagtcgtggtcacaaaaccccggaagagtgcctgaaagcc
gaagggcaccacaaggcgtcactggcagtttgtacgtggggtgaagatggagctgctgga
ctgcctcggtcgacaggccagactcttcgctgcccctgccctgtccagagcaaatccgga
ggagatatttccgtggttgagtacgtccttctccatgtcccacacatcacaacacaccac
agcatgacgcataacacaagtcgcgtagaactgcaggaactgaccactgtccgagatata
gtgccgtag
>Fp59
atggtgaagcggcatatcgtcaacgacaagcaacagaaaagcatcgcgttcccattatac
ttttgtgtaccttttttcccgtcagaggacgcaaagctacgtgccaccagtctcaatatc
cgacgtggaggtaactgtccaaattcgcttcaagtattggagcagctactcgcagaacat
gatgatctccagctgcatctagtgtcacctttgcccgacgtttcatcgtctgcaacaaag
cgtgttatatcgtcctttggcccgcagtcaaatattgactttagccattgcctataccgt
catgagagcaccgaggcggcgagcagttacatcattcgcagtgaaacatcaggcagtcgc
acgctcgtcaattacaacgaccttccagagatgaccgaagacgagtttggcactatcgcg
caaagtttcggaactgaccaggagacatggtggcactttgagggccggatcccacaaacc
gtacaaaactgtatccgtctgttgcgtaacctactaccgaaagcaactatcagcgtcgaa
gtcgagaagcctggcagggaaggtctgtcgggattggcggccgaggcggacgttgtcttc
tactcgcgaagttgggctgagagtcgtggtcacaaaaccccggaagagtgcctgaaagcc
gaagggcaccacaaggcgtcactggcagtttgtacgtggggtgaagatggagctgctgga
ctgcctcggtcgacaggccagactcttcgctgcccctgccctgtccagagcaaatccgga
ggagatatttccgtggttgagtacgtccttctccatgtcccacacatcacaacacaccac
agcatgacgcataacacaagtcgcgtagaactgcaggaactgaccactgtccgagatata
gtgccgtag
>Fp63
atggtgaagcggcatatcgtcaacgacaagcaacagaaaagcatcgcgt-----------
------------------------------------------------------------
----------------------------------tattggagcagctactcgcagaacat
gatgatctccagctgcatctagtgtcacctttgcccgacgtttcatcgtctgcaacaaag
cgtgttatatcgtcctttggcccgcagtcaaatattgactttagccattgcctataccgt
catgagagcaccgaggcggcgagcagttacatcattcgcagtgaaacatcaggcagtcgc
acgctcgtcaattacaacgaccttccagagatgaccgaagacgagtttggcactatcgcg
caaagtttcggaactgaccaggagacatggtggcactttgagggccggatcccacaaacc
gtacaaaactgtatccgtctgttgcgtaacctactaccgaaagcaactatcagcgtcgaa
gtcgagaagcctggcagggaaggtctgtcgggattggcggccgaggcggacgttgtcttc
tactcgcgaagttgggctgagagtcgtggtcacaaaaccccggaagagtgcctgaaagcc
gaagggcaccacaaggcgtcactggcagtttgtacgtggggtgaagatggagctgctgga
ctgcctcggtcgacaggccagactcttcgctgcccctgccctgtccagagcaaatccgga
ggagatatttccgtggttgagtacgtccttctccatgtcccacacatcacaacacaccac
agcatgacgcataacacaagtcgcgtagaactgcaggaactgaccactgtccgagatata
gtgccgtag
>Fp65
atggtgaagcggcatatcgtcaacgacaagcaacagaaaagcatcgcgt-----------
------------------------------------------------------------
----------------------------------tattggagcagctactcgcagaacat
gatgatctccagctgcatctagtgtcacctttgcccgacgtttcatcgtctgcaacaaag
cgtgttatatcgtcctttggcccgcagtcaaatattgactttagccattgcctataccgt
catgagagcaccgaggcggcgagcagttacatcattcgcagtgaaacatcaggcagtcgc
acgctcgtcaattacaacgaccttccagagatgaccgaagacgagtttggcactatcgcg
caaagtttcggaactgaccaggagacatggtggcactttgagggccggatcccacaaacc
gtacaaaactgtatccgtctgttgcgtaacctactaccgaaagcaactatcagcgtcgaa
gtcgagaagcctggcagggaaggtctgtcgggattggcggccgaggcggacgttgtcttc
tactcgcgaagttgggctgagagtcgtggtcacaaaaccccggaagagtgcctgaaagcc
gaagggcaccacaaggcgtcactggcagtttgtacgtggggtgaagatggagctgctgga
ctgcctcggtcgacaggccagactcttcgctgcccctgccctgtccagagcaaatccgga
ggagatatttccgtggttgagtacgtccttctccatgtcccacacatcacaacacaccac
agcatgacgcataacacaagtcgcgtagaactgcaggaactgaccactgtccgagatata
gtgccgtag
>Fp66
atggtgaagcggcatatcgtcaacgacaagcaacagaaaagcatcgcgt-----------
------------------------------------------------------------
----------------------------------tattggagcagctactcgcagaacat
gatgatctccagctgcatctagtgtcacctttgcccgacgtttcatcgtctgcaacaaag
cgtgttatatcgtcctttggcccgcagtcaaagattgactttagccattgcctataccgt
catgagagcaccgaggcggcgagcagttacatcattcgcagtgaaacatcaggcagtcgc
acgctcgtcaattacaacgaccttccagagatgaccgaagacgagtttggcactatcgcg
caaagtttcggaactgaccaggagacatggtggcactttgagggccggatcccacaaacc
gtacaaaactgtatccgtctgttgcgtaacctactaccgaaagcaactatcagcgtcgaa
gtcgagaagcctggcagggaaggtctgtcgggattggcggccgaggcggacgttgtcttc
tactcgcgaagttgggctgagagtcgtggtcacaaaaccccggaagagtgcctgaaagcc
gaagggcaccacaaggcgtcactggcagtttgtacgtggggtgaagatggagctgctgga
ctgcctcggtcgacaggccagactcttcgctgcccctgccctgtccagagcaaatccgga
ggagatatttccgtggttgagtacgtccttctccatgtcccacacatcacaacacaccac
agcatgacgcataacacaagtcgcgtagaactgcaggaactgaccactgtccgagatata
gtgccgtag
>Fp72
atggtgaagcggcatatcgtcaacgacaagcaacagaaaagcatcgcgt-----------
------------------------------------------------------------
----------------------------------tattggagcagctactcgcagaacat
gatgatctccagctgcatctagtgtcacctttgcccgacgtttcatcgtctgcaacaaag
cgtgttatatcgtcctttggcccgcagtcaaagattgactttagccattgcctataccgt
catgagagcaccgaggcggcgagcagttacatcattcgcagtgaaacatcaggcagtcgc
acgctcgtcaattacaacgaccttccagagatgaccgaagacgagtttggcactatcgcg
caaagtttcggaactgaccaggagacatggtggcactttgagggccggatcccacaaacc
gtacaaaactgtatccgtctgttgcgtaacctactaccgaaagcaactatcagcgtcgaa
gtcgagaagcctggcagggaaggtctgtcgggattggcggccgaggcggacgttgtcttc
tactcgcgaagttgggctgagagtcgtggtcacaaaaccccggaagagtgcctgaaagcc
gaagggcaccacaaggcgtcactggcagtttgtacgtggggtgaagatggagctgctgga
ctgcctcggtcgacaggccagactcttcgctgcccctgccctgtccagagcaaatccgga
ggagatatttccgtggttgagtacgtccttctccatgtcccacacatcacaacacaccac
agcatgacgcataacacaagtcgcgtagaactgcaggaactgaccactgtccgagatata
gtgccgtag
>Fp73
atggtgaagcggcatatcgtcaacgacaagcaacagaaaagcatcgcgttcccattatac
ttttgtgtaccttttttcccgtcagaggacgcaaagctacgtgccaccagtctcaatatc
cgacgtggaggtaactgtccaaattcgcttcaagtattggagcagctactcgcagaacat
gatgatctccagctgcatctagtgtcacctttgcccgacgtttcatcgtctgcaacaaag
cgtgttatatcgtcctttggcccgcagtcaaagattgactttagccattgcctataccgt
catgagagcaccgaggcggcgagcagttacatcattcgcagtgaaacatcaggcagtcgc
acgctcgtcaattacaacgaccttccagagatgaccgaagacgagtttggcactatcgcg
caaagtttcggaactgaccaggagacatggtggcactttgagggccggatcccacaaacc
gtacaaaactgtatccgtctgttgcgtaacctactaccgaaagcaactatcagcgtcgaa
gtcgagaagcctggcagggaaggtctgtcgggattggcggccgaggcggacgttgtcttc
tactcgcgaagttgggctgagagtcgtggtcacaaaaccccggaagagtgcctgaaagcc
gaagggcaccacaaggcgtcactggcagtttgtacgtggggtgaagatggagctgctgga
ctgcctcggtcgacaggccagactcttcgctgcccctgccctgtccagagcaaatccgga
ggagatatttccgtggttgagtacgtccttctccatgtcccacacatcacaacacaccac
agcatgacgcataacacaagtcgcgtagaactgcaggaactgaccactgtccgagatata
gtgccgtag
>Fp76
atggtgaagcggcatatcgtcaacgacaagcaacagaaaagcatcgcgttcccattatac
ttttgtgtaccttttttcccgtcagaggacgcaaagctacgtgccaccagtctcaatatc
cgacgtggaggtaactgtccaaattcgcttcaagtattggagcagctactcgcagaacat
gatgatctccagctgcatctagtgtcacctttgcccgacgtttcatcgtctgcaacaaag
cgtgttatatcgtcctttggcccgcagtcaaagattgactttagccattgcctataccgt
catgagagcaccgaggcggcgagcagttacatcattcgcagtgaaacatcaggcagtcgc
acgctcgtcaattacaacgaccttccagagatgaccgaagacgagtttggcactatcgcg
caaagtttcggaactgaccaggagacatggtggcactttgagggccggatcccacaaacc
gtacaaaactgtatccgtctgttgcgtaacctactaccgaaagcaactatcagcgtcgaa
gtcgagaagcctggcagggaaggtctgtcgggattggcggccgaggcggacgttgtcttc
tactcgcgaagttgggctgagagtcgtggtcacaaaaccccggaagagtgcctgaaagcc
gaagggcaccacaaggcgtcactggcagtttgtacgtggggtgaagatggagctgctgga
ctgcctcggtcgacaggccagactcttcgctgcccctgccctgtccagagcaaatccgga
ggagatatttccgtggttgagtacgtccttctccatgtcccacacatcacaacacaccac
agcatgacgcataacacaagtcgcgtagaactgcaggaactgaccactgtccgagatata
gtgccgtag
>Fp78
atggtgaagcggcatatcgtcaacgacaagcaacagaaaagcatcgcgttcccattatac
ttttgtgtaccttttttcccgtcagaggacgcaaagctacgtgccaccagtctcaatatc
cgacgtggaggtaactgtccaaattcgcttcaagtattggagcagctactcgcagaacat
gatgatctccagctgcatctagtgtcacctttgcccgacgtttcatcgtctgcaacaaag
cgtgttatatcgtcctttggcccgcagtcaaatattgactttagccattgcctataccgt
catgagagcaccgaggcggcgagcagttacatcattcgcagtgaaacatcaggcagtcgc
acgctcgtcaattacaacgaccttccagagatgaccgaagacgagtttggcactatcgcg
caaagtttcggaactgaccaggagacatggtggcactttgagggccggatcccacaaacc
gtacaaaactgtatccgtctgttgcgtaacctactaccgaaagcaactatcagcgtcgaa
gtcgagaagcctggcagggaaggtctgtcgggattggcggccgaggcggacgttgtcttc
tactcgcgaagttgggctgagagtcgtggtcacaaaaccccggaagagtgcctgaaagcc
gaagggcaccacaaggcgtcactggcagtttgtacgtggggtgaagatggagctgctgga
ctgcctcggtcgacaggccagactcttcgctgcccctgccctgtccagagcaaatccgga
ggagatatttccgtggttgagtacgtccttctccatgtcccacacatcacaacacaccac
agcatgacgcataacacaagtcgcgtagaactgcaggaactgaccactgtccgagatata
gtgccgtag
>Fp81
atggtgaagcggcatatcgtcaacgacaagcaacagaaaagcatcgcgttcccattatac
ttttgtgtaccttttttcccgtcagaggacgcaaagctacgtgccaccagtctcaatatc
cgacgtggaggtaactgtccaaattcgcttcaagtattggagcagctactcgcagaacat
gatgatctccagctgcatctagtgtcacctttgcccgacgtttcatcgtctgcaacaaag
cgtgttatatcgtcctttggcccgcagtcaaatattgactttagccattgcctataccgt
catgagagcaccgaggcggcgagcagttacatcattcgcagtgaaacatcaggcagtcgc
acgctcgtcaattacaacgaccttccagagatgaccgaagacgagtttggcactatcgcg
caaagtttcggaactgaccaggagacatggtggcactttgagggccggatcccacaaacc
gtacaaaactgtatccgtctgttgcgtaacctactaccgaaagcaactatcagcgtcgaa
gtcgagaagcctggcagggaaggtctgtcgggattggcggccgaggcggacgttgtcttc
tactcgcgaagttgggctgagagtcgtggtcacaaaaccccggaagagtgcctgaaagcc
gaagggcaccacaaggcgtcactggcagtttgtacgtggggtgaagatggagctgctgga
ctgcctcggtcgacaggccagactcttcgctgcccctgccctgtccagagcaaatccgga
ggagatatttccgtggttgagtacgtccttctccatgtcccacacatcacaacacaccac
agcatgacgcataacacaagtcgcgtagaactgcaggaactgaccactgtccgagatata
gtgccgtag
>Fp84
atggtgaagcggcatatcgtcaacgacaagcaacagaaaagcatcgcgttcccattatac
ttttgtgtaccttttttcccgtcagaggacgcaaagctacgtgccaccagtctcaatatc
cgacgtggaggtaactgtccaaattcgcttcaagtattggagcagctactcgcagaacat
gatgatctccagctgcatctagtgtcacctttgcccgacgtttcatcgtctgcaacaaag
cgtgttatatcgtcctttggcccgcagtcaaatattgactttagccattgcctataccgt
catgagagcaccgaggcggcgagcagttacatcattcgcagtgaaacatcaggcagtcgc
acgctcgtcaattacaacgaccttccagagatgaccgaagacgagtttggcactatcgcg
caaagtttcggaactgaccaggagacatggtggcactttgagggccggatcccacaaacc
gtacaaaactgtatccgtctgttgcgtaacctactaccgaaagcaactatcagcgtcgaa
gtcgagaagcctggcagggaaggtctgtcgggattggcggccgaggcggacgttgtcttc
tactcgcgaagttgggctgagagtcgtggtcacaaaaccccggaagagtgcctgaaagcc
gaagggcaccacaaggcgtcactggcagtttgtacgtggggtgaagatggagctgctgga
ctgcctcggtcgacaggccagactcttcgctgcccctgccctgtccagagcaaatccgga
ggagatatttccgtggttgagtacgtccttctccatgtcccacacatcacaacacaccac
agcatgacgcataacacaagtcgcgtagaactgcaggaactgaccactgtccgagatata
gtgccgtag
>Fp86
atggtgaagcggcatatcgtcaacgacaagcaacagaaaagcatcgcgttcccattatac
ttttgtgtaccttttttcccgtcagaggacgcaaagctacgtgccaccagtctcaatatc
cgacgtggaggtaactgtccaaattcgcttcaagtattggagcagctactcgcagaacat
gatgatctccagctgcatctagtgtcacctttgcccgacgtttcatcgtctgcaacaaag
cgtgttatatcgtcctttggcccgcagtcaaatattgactttagccattgcctataccgt
catgagagcaccgaggcggcgagcagttacatcattcgcagtgaaacatcaggcagtcgc
acgctcgtcaattacaacgaccttccagagatgaccgaagacgagtttggcactatcgcg
caaagtttcggaactgaccaggagacatggtggcactttgagggccggatcccacaaacc
gtacaaaactgtatccgtctgttgcgtaacctactaccgaaagcaactatcagcgtcgaa
gtcgagaagcctggcagggaaggtctgtcgggattggcggccgaggcggacgttgtcttc
tactcgcgaagttgggctgagagtcgtggtcacaaaaccccggaagagtgcctgaaagcc
gaagggcaccacaaggcgtcactggcagtttgtacgtggggtgaagatggagctgctgga
ctgcctcggtcgacaggccagactcttcgctgcccctgccctgtccagagcaaatccgga
ggagatatttccgtggttgagtacgtccttctccatgtcccacacatcacaacacaccac
agcatgacgcataacacaagtcgcgtagaactgcaggaactgaccactgtccgagatata
gtgccgtag
>Fvenenatum.busco
---------------atgatcaatg-----------------------------------
-------taccttttttcccgcccgaggacgcaaagctacgtgccaccagtctcaatatc
cgacgtgggggtaactgtccaaattcgcttcaagtactggagcagctactcgcagaatat
gatgatctccagctgcatctagtgtcacctctgcccgacgtctcatcgtctgcaacaaag
cgtgttgtatcgtcctttggtccgcagtcaaagattgactttagccattgtctataccgt
catgagagcaccgaggcggcaagcagttacatcattcgcagtgaagcctcaggcagccgc
acgctcgtcaattacaacgaccttccagagatgaccgaagacgagtttggcaacatcgcg
caaagtttcggagctgaccaggagacatggtggcactttgagggccgaatcccagaaacc
gtgcaaaactgcatccgtctgctgcgtaacctactaccgaaagcgactatcagcgtcgaa
gtcgagaagcctggcagagaaggtctatcagaattggcggcagaggcggacgttgtcttc
tattcgcgaagctgggctgagagtcgtggacacaggaccccggaagaatgcctgaaagcc
gaaggacaccataaggcgtcactggcagtttgtacgtggggtgaagatggagctgctgga
ctgcctcggtcgacaggcgagactctgcgctgcccctgccctgtccagagcgaatccgga
ggagatatttccgtggctgagtacgtccttctccatgtcccacat-------cacaacac
aacacgacgcataacacaagtcgcgtag--------------------------------
---------
