# Supplementary material for: Apicidin biosynthesis is linked to accessory chromosomes in Fusarium poae isolates
Source: BMC Genomics. 2021 Aug 4;22:591. doi: 10.1186/s12864-021-07617-y (PMC8340494; doi:10.1186/s12864-021-07617-y)
Supplement: Supplementary file 17 — Additional file 17. Compressed folder containing alignments for each of the 4141 orthologs used in BUSCO analysis. [file 12864_2021_7617_MOESM17_ESM.zip › Fven2_nt_MAFFT/16794at5125_nt.mafft.fasta]

>Fp105
atgcccctgggcattctcgaggccaaggacatcgagcatgttcctggtacgacacgatac
tttgacgacccgtcgcaaccccaggcagctgatgagcagcatggaaatctcaagcgtgcc
agaataggagaagaaaccatcattctaatccctcaaccttccgatgatccaaacgatccg
ctgaactggtcacttttgcgacgcgacttgataaccttcctcctttgcttcgccggcatc
ctggctactgcgcttggccctatcctcgccgccaataccatcacaatttctcttctattc
gccaaagactttaccaaggtcgcgcttttgacgggatactttttgcttgggtgtggtgct
ggtgccattttcttcgtcccgtccggtcgcatctggggaaagcgacacttgttcctcgtt
ggtatacttattcttatcgcctcgagcgcatgggctggagctgtcgggacaaactatggg
agttttattggtgccagaatcgtgcaaggtgtaggatgtgcgccatatgagagttttctc
aatgcggctgttggtgacctctactttgttcaccagcgaggagtacgcatggcttttacc
aacctggctgtttttggcggtgcgttcttcacgcctattttggtgggcaagatcactcat
gaaatgggatgggaatggacgttctacttcgtggcaatctttcttgccgctaccctgccg
gcggtcttctttttgtgccccgagaccgcatatcgacgggaagcaagcctgaatactgat
accactggcgaacttggaatagaattgacgacaaaagacaaacgtcaaaccccgccgccg
caacgagaatccggggaagcaacggcccaagaactcgaccaacacgcgtcaggctttaca
ctctttcccaggtcgaacgctctccagcctattggtaattccgccactcctaagaagacg
tttcttcaatcaatctcgctgtttgacggtcggaaaacggacgaacggtattgggtgctt
ctgctacggccatttcctctcctgacccacccagcattcatctggggctgccttatccag
ggtaccatgattggttggaccgtcttcattggagtcattgtggccgctattttcatcggt
cctccctactactggggtgaagttgatgctggctacacttacacaggtcctttcatcggt
gctgtcttgggtttcgtgctggcaggtcttcttgccgatacgagtgtgaagtatttgact
aagctcaacaaaggcatatatgagcccgagttccgtattctccttgtcataccaatgatg
atcatcggtggcatcggtttatacggatttgctctgacagctcccggtgtgatagagaag
aaatatccgtaccaagtgcctttgatatttttcggctttgaggtcgcagggatggttatt
ggcgctgtagccagttccttgtacattgttgacgcttaccgcgacttgactatcgaaggc
ttcacgatcatgatcatattcaaaaacttcttcagctttatgctgacgttctttgcctac
aattggatcaacaacggtggaatcgaacggacaatgatatcgattgcctcgatccaagtg
ggcgtatgcctactaagcatacccatgtacatatatggtaagcgggtacgagcctattac
tatcgccacgatttacttgctatgaccggtctcaggtaa
>Fp108
atgcccctgggcattctcgaggccaaggacatcgagcatgttcctggtacgacacgatac
tttgacgacccgtcgcaaccccaggcagctgatgagcagcatggaaatctcaagcgtgcc
agaataggagaagaaaccatcattctaatccctcaaccttccgatgatccaaacgatccg
ctgaactggtcacttttgcgacgcgacttgataaccttcctcctttgcttcgccggcatc
ctggctactgcgcttggccctatcctcgccgccaataccatcacaatttctcttctattc
gccaaagactttaccaaggtcgcgcttttgacgggatactttttgcttgggtgtggtgct
ggtgccattttcttcgtcccgtccggtcgcatctggggaaagcgacacttgttcctcgtt
ggtatacttattcttatcgcctcgagcgcatgggctggagctgtcgggacaaactatggg
agttttattggtgccagaatcgtgcaaggtgtaggatgtgcgccatatgagagttttctc
aatgcggctgttggtgacctctactttgttcaccagcgaggagtacgcatggcttttacc
aacctggctgtttttggcggtgcgttcttcacgcctattttggtgggcaagatcactcat
gaaatgggatgggaatggacgttctacttcgtggcaatctttcttgccgctaccctgccg
gcggtcttctttttgtgccccgagaccgcatatcgacgggaagcaagcctgaatactgat
accactggcgaacttggaatagaattgacgacaaaagacaaacgtcaaaccccgccgccg
caacgagaatccggggaagcaacggcccaagaactcgaccaacacgcgtcaggctttaca
ctctttcccaggtcgaacgctctccagcctattggtaattccgccactcctaagaagacg
tttcttcaatcaatctcgctgtttgacggtcggaaaacggacgaacggtattgggtgctt
ctgctacggccatttcctctcctgacccacccagcattcatctggggctgccttatccag
ggtaccatgattggttggaccgtcttcattggagtcattgtggccgctattttcatcggt
cctccctactactggggtgaagttgatgctggctacacttacacaggtcctttcatcggt
gctgtcttgggtttcgtgctggcaggtcttcttgccgatacgagtgtgaagtatttgact
aagctcaacaaaggcatatatgagcccgagttccgtattctccttgtcataccaatgatg
atcatcggtggcatcggtttatacggatttgctctgacagctcccggtgtgatagagaag
aaatatccgtaccaagtgcctttgatatttttcggctttgaggtcgcagggatggttatt
ggcgctgtagccagttccttgtacattgttgacgcttaccgcgacttgactatcgaaggc
ttcacgatcatgatcatattcaaaaacttcttcagctttatgctgacgttctttgcctac
aattggatcaacaacggtggaatcgaacggacaatgatatcgattgcctcgatccaagtg
ggcgtatgcctactaagcatacccatgtacatatatggtaagcgggtacgagcctattac
tatcgccacgatttacttgctatgaccggtctcaggtaa
>Fp118
atgcccctgggcattctcgaggccaaggacatcgagcatgttcctggtacgacacgatac
tttgacgacccgtcgcaaccccaggcagctgatgagcagcatggaaatctcaagcgtgcc
agaataggagaagaaaccatcattctaatccctcaaccttccgatgatccaaacgatccg
ctgaactggtcacttttgcgacgcgacttgataaccttcctcctttgcttcgccggcatc
ctggctactgcgcttggccctatcctcgccgccaataccatcacaatttctcttctattc
gccaaagactttaccaaggtcgcgcttttgacgggatactttttgcttgggtgtggtgct
ggtgccattttcttcgtcccgtccggtcgcatctggggaaagcgacacttgttcctcgtt
ggtatacttattcttatcgcctcgagcgcatgggctggagctgtcgggacaaactatggg
agttttattggtgccagaatcgtgcaaggtgtaggatgtgcgccatatgagagttttctc
aatgcggctgttggtgacctctactttgttcaccagcgaggagtacgcatggcttttacc
aacctggctgtttttggcggtgcgttcttcacgcctattttggtgggcaagatcactcat
gaaatgggatgggaatggacgttctacttcgtggcaatctttcttgccgctaccctgccg
gcggtcttctttttgtgccccgagaccgcatatcgacgggaagcaagcctgaatactgat
accactggcgaacttggaatagaattgacgacaaaagacaaacgtcaaaccccgccgccg
caacgagaatccggggaagcaacggcccaagaactcgaccaacacgcgtcaggctttaca
ctctttcccaggtcgaacgctctccagcctattggtaattccgccactcctaagaagacg
tttcttcaatcaatctcgctgtttgacggtcggaaaacggacgaacggtattgggtgctt
ctgctacggccatttcctctcctgacccacccagcattcatctggggctgccttatccag
ggtaccatgattggttggaccgtcttcattggagtcattgtggccgctattttcatcggt
cctccctactactggggtgaagttgatgctggctacacttacacaggtcctttcatcggt
gctgtcttgggtttcgtgctggcaggtcttcttgccgatacgagtgtgaagtatttgact
aagctcaacaaaggcatatatgagcccgagttccgtattctccttgtcataccaatgatg
atcatcggtggcatcggtttatacggatttgctctgacagctcccggtgtgatagagaag
aaatatccgtaccaagtgcctttgatatttttcggctttgaggtcgcagggatggttatt
ggcgctgtagccagttccttgtacattgttgacgcttaccgcgacttgactatcgaaggc
ttcacgatcatgatcatattcaaaaacttcttcagctttatgctgacgttctttgcctac
aattggatcaacaacggtggaatcgaacggacaatgatatcgattgcctcgatccaagtg
ggcgtatgcctactaagcatacccatgtacatatatggtaagcgggtacgagcctattac
tatcgccacgatttacttgctatgaccggtctcaggtaa
>Fp122
atgcccctgggcattctcgaggccaaggacatcgagcatgttcctggtacgacacgatac
tttgacgacccgtcgcaaccccaggcagctgatgagcagcatggaaatctcaagcgtgcc
agaataggagaagaaaccatcattctaatccctcaaccttccgatgatccaaacgatccg
ctgaactggtcacttttgcgacgcgacttgataaccttcctcctttgcttcgccggcatc
ctggctactgcgcttggccctatcctcgccgccaataccatcacaatttctcttctattc
gccaaagactttaccaaggtcgcgcttttgacgggatactttttgcttgggtgtggtgct
ggtgccattttcttcgtcccgtccggtcgcatctggggaaagcgacacttgttcctcgtt
ggtatacttattcttatcgcctcgagcgcatgggctggagctgtcgggacaaactatggg
agttttattggtgccagaatcgtgcaaggtgtaggatgtgcgccatatgagagttttctc
aatgcggctgttggtgacctctactttgttcaccagcgaggagtacgtatggcttttacc
aacctggctgtttttggcggtgcgttcttcacgcctattttggtgggcaagatcactcat
gaaatgggatgggaatggacgttctacttcgtggcaatctttcttgccgctaccctgccg
gcggtcttctttttgtgccccgagaccgcatatcgacgggaagcaagcctgaatactgat
accactggcgaacttggaatagaattgacgacaaaagacaaacgtcaaaccccgccgccg
caacgagaatccggggaagcaacggcccaagaactcgaccaacacgcgccaggctttaca
ctctttcccaggtcgaacgctctccagcctattggtaattccgccactcctaagaagacg
tttcttcaatcaatctcgctgtttgacggtcggaaaacggacgaacggtattgggtgctt
ctgctacggccatttcctctcctgacccacccagcattcatctggggctgccttatccag
ggtaccatgattggttggaccgtcttcattggagtcattgtggccgctattttcatcggt
cctccctactactggggtgaagttgatgctggctacacttacacaggtcctttcatcggt
gctgtcttgggtttcgtgctggcaggtcttcttgccgatacgagtgtgaagtatttgact
aagctcaacaaaggcatatatgagcccgagttccgtattctccttgtcataccaatgatg
atcatcggtggcatcggtctatacggatttgctctgacagctcccggtgtgatagagaag
aaatatccgtaccaagtgcctttgatctttttcggctttgaggtcgcagggatggttatt
ggcgctgtagccagttccttgtacattgttgacgcttaccgcgacttgactatcgaaggc
ttcacgatcatgatcatattcaaaaacttcttcagctttatgctgacgttctttgcctac
aattggatcaacaacggtggaatcgaacggacaatgatatcgattgcctcgatccaagtg
ggcgtatgcctactaagcatacccatgtacatatatggtaagcgggtacgagcctattac
tatcgccacgatttacttgctatgaccggtctcaggtaa
>Fp125
atgcccctgggcattctcgaggccaaggacatcgagcatgttcctggtacgacacgatac
tttgacgacccgtcgcaaccccaggcagctgatgagcagcatggaaatctcaagcgtgcc
agaataggagaagaaaccatcattctaatccctcaaccttccgatgatccaaacgatccg
ctgaactggtcacttttgcgacgcgacttgataaccttcctcctttgcttcgccggcatc
ctggctactgcgcttggccctatcctcgccgccaataccatcacaatttctcttctattc
gccaaagactttaccaaggtcgcgcttttgacgggatactttttgcttgggtgtggtgct
ggtgccattttcttcgtcccgtccggtcgcatctggggaaagcgacacttgttcctcgtt
ggtatacttattcttatcgcctcgagcgcatgggctggagctgtcgggacaaactatggg
agttttattggtgccagaatcgtgcaaggtgtaggatgtgcgccatatgagagttttctc
aatgcggctgttggtgacctctactttgttcaccagcgaggagtacgtatggcttttacc
aacctggctgtttttggcggtgcgttcttcacgcctattttggtgggcaagatcactcat
gaaatgggatgggaatggacgttctacttcgtggcaatctttcttgccgctaccctgccg
gcggtcttctttttgtgccccgagaccgcatatcgacgggaagcaagcctgaatactgat
accactggcgaacttggaatagaattgacgacaaaagacaaacgtcaaaccccgccgccg
caacgagaatccggggaagcaacggcccaagaactcgaccaacacgcgccaggctttaca
ctctttcccaggtcgaacgctctccagcctattggtaattccgccactcctaagaagacg
tttcttcaatcaatctcgctgtttgacggtcggaaaacggacgaacggtattgggtgctt
ctgctacggccatttcctctcctgacccacccagcattcatctggggctgccttatccag
ggtaccatgattggttggaccgtcttcattggagtcattgtggccgctattttcatcggt
cctccctactactggggtgaagttgatgctggctacacttacacaggtcctttcatcggt
gctgtcttgggtttcgtgctggcaggtcttcttgccgatacgagtgtgaagtatttgact
aagctcaacaaaggcatatatgagcccgagttccgtattctccttgtcataccaatgatg
atcatcggtggcatcggtctatacggatttgctctgacagctcccggtgtgatagagaag
aaatatccgtaccaagtgcctttgatctttttcggctttgaggtcgcagggatggttatt
ggcgctgtagccagttccttgtacattgttgacgcttaccgcgacttgactatcgaaggc
ttcacgatcatgatcatattcaaaaacttcttcagctttatgctgacgttctttgcctac
aattggatcaacaacggtggaatcgaacggacaatgatatcgattgcctcgatccaagtg
ggcgtatgcctactaagcatacccatgtacatatatggtaagcgggtacgagcctattac
tatcgccacgatttacttgctatgaccggtctcaggtaa
>Fp13r
atgcccctgggcattctcgaggccaaggacatcgagcatgttcctggtacgacacgatac
tttgacgacccgtcgcaaccccaggcagctgatgagcagcatggaaatctcaagcgtgcc
agaataggagaagaaaccatcattctaatccctcaaccttccgatgatccaaacgatccg
ctgaactggtcacttttgcgacgcgacttgataaccttcctcctttgcttcgccggcatc
ctggctactgcgcttggccctatcctcgccgccaataccatcacaatttctcttctattc
gccaaagactttaccaaggtcgcgcttttgacgggatactttttgcttgggtgtggtgct
ggtgccattttcttcgtcccgtccggtcgcatctggggaaagcgacacttgttcctcgtt
ggtatacttattcttatcgcctcgagcgcatgggctggagctgtcgggacaaactatggg
agttttattggtgccagaatcgtgcaaggtgtaggatgtgcgccatatgagagttttctc
aatgcggctgttggtgacctctactttgttcaccagcgaggagtacgcatggcttttacc
aacctggctgtttttggcggtgcgttcttcacgcctattttggtgggcaagatcactcat
gaaatgggatgggaatggacgttctacttcgtggcaatctttcttgccgctaccctgccg
gcggtcttctttttgtgccccgagaccgcatatcgacgggaagcaagcctgaatactgat
accactggcgaacttggaatagaattgacgacaaaagacaaacgtcaaaccccgccgccg
caacgagaatccggggaagcaacggcccaagaactcgaccaacacgcgtcaggctttaca
ctctttcccaggtcgaacgctctccagcctattggtaattccgccactcctaagaagacg
tttcttcaatcaatctcgctgtttgacggtcggaaaacggacgaacggtattgggtgctt
ctgctacggccatttcctctcctgacccacccagcattcatctggggctgccttatccag
ggtaccatgattggttggaccgtcttcattggagtcattgtggccgctattttcatcggt
cctccctactactggggtgaagttgatgctggctacacttacacaggtcctttcatcggt
gctgtcttgggtttcgtgctggcaggtcttcttgccgatacgagtgtgaagtatttgact
aagctcaacaaaggcatatatgagcccgagttccgtattctccttgtcataccaatgatg
atcatcggtggcatcggtttatacggatttgctctgacagctcccggtgtgatagagaag
aaatatccgtaccaagtgcctttgatatttttcggctttgaggtcgcagggatggttatt
ggcgctgtagccagttccttgtacattgttgacgcttaccgcgacttgactatcgaaggc
ttcacgatcatgatcatattcaaaaacttcttcagctttatgctgacgttctttgcctac
aattggatcaacaacggtggaatcgaacggacaatgatatcgattgcctcgatccaagtg
ggcgtatgcctactaagcatacccatgtacatatatggtaagcgggtacgagcctattac
tatcgccacgatttacttgctatgaccggtctcaggtaa
>Fp144
atgcccctgggcattctcgaggccaaggacatcgagcatgttcctggtacgacacgatac
tttgacgacccgtcgcaaccccaggcagctgatgagcagcatggaaatctcaagcgtgcc
agaataggagaagaaaccatcattctaatccctcaaccttccgatgatccaaacgatccg
ctgaactggtcacttttgcgacgcgacttgataaccttcctcctttgcttcgccggcatc
ctggctactgcgcttggccctatcctcgccgccaataccatcacaatttctcttctattc
gccaaagactttaccaaggtcgcgcttttgacgggatactttttgcttgggtgtggtgct
ggtgccattttcttcgtcccgtccggtcgcatctggggaaagcgacacttgttcctcgtt
ggtatacttattcttatcgcctcgagcgcatgggctggagctgtcgggacaaactatggg
agttttattggtgccagaatcgtgcaaggtgtaggatgtgcgccatatgagagttttctc
aatgcggctgttggtgacctctactttgttcaccagcgaggagtacgtatggcttttacc
aacctggctgtttttggcggtgcgttcttcacgcctattttggtgggcaagatcactcat
gaaatgggatgggaatggacgttctacttcgtggcaatctttcttgccgctaccctgccg
gcggtcttctttttgtgccccgagaccgcatatcgacgggaagcaagcctgaatactgat
accactggcgaacttggaatagaattgacgacaaaagacaaacgtcaaaccccgccgccg
caacgagaatccggggaagcaacggcccaagaactcgaccaacacgcgccaggctttaca
ctctttcccaggtcgaacgctctccagcctattggtaattccgccactcctaagaagacg
tttcttcaatcaatctcgctgtttgacggtcggaaaacggacgaacggtattgggtgctt
ctgctacggccatttcctctcctgacccacccagcattcatctggggctgccttatccag
ggtaccatgattggttggaccgtcttcattggagtcattgtggccgctattttcatcggt
cctccctactactggggtgaagttgatgctggctacacttacacaggtcctttcatcggt
gctgtcttgggtttcgtgctggcaggtcttcttgccgatacgagtgtgaagtatttgact
aagctcaacaaaggcatatatgagcccgagttccgtattctccttgtcataccaatgatg
atcatcggtggcatcggtctatacggatttgctctgacagctcccggtgtgatagagaag
aaatatccgtaccaagtgcctttgatctttttcggctttgaggtcgcagggatggttatt
ggcgctgtagccagttccttgtacattgttgacgcttaccgcgacttgactatcgaaggc
ttcacgatcatgatcatattcaaaaacttcttcagctttatgctgacgttctttgcctac
aattggatcaacaacggtggaatcgaacggacaatgatatcgattgcctcgatccaagtg
ggcgtatgcctactaagcatacccatgtacatatatggtaagcgggtacgagcctattac
tatcgccacgatttacttgctatgaccggtctcaggtaa
>Fp146
atgcccctgggcattctcgaggccaaggacatcgagcatgttcctggtacgacacgatac
tttgacgacccgtcgcaaccccaggcagctgatgagcagcatggaaatctcaagcgtgcc
agaataggagaagaaaccatcattctaatccctcaaccttccgatgatccaaacgatccg
ctgaactggtcacttttgcgacgcgacttgataaccttcctcctttgcttcgccggcatc
ctggctactgcgcttggccctatcctcgccgccaataccatcacaatttctcttctattc
gccaaagactttaccaaggtcgcgcttttgacgggatactttttgcttgggtgtggtgct
ggtgccattttcttcgtcccgtccggtcgcatctggggaaagcgacacttgttcctcgtt
ggtatacttattcttatcgcctcgagcgcatgggctggagctgtcgggacaaactatggg
agttttattggtgccagaatcgtgcaaggtgtaggatgtgcgccatatgagagttttctc
aatgcggctgttggtgacctctactttgttcaccagcgaggagtacgcatggcttttacc
aacctggctgtttttggcggtgcgttcttcacgcctattttggtgggcaagatcactcat
gaaatgggatgggaatggacgttctacttcgtggcaatctttcttgccgctaccctgccg
gcggtcttctttttgtgccccgagaccgcatatcgacgggaagcaagcctgaatactgat
accactggcgaacttggaatagaattgacgacaaaagacaaacgtcaaaccccgccgccg
caacgagaatccggggaagcaacggcccaagaactcgaccaacacgcgtcaggctttaca
ctctttcccaggtcgaacgctctccagcctattggtaattccgccactcctaagaagacg
tttcttcaatcaatctcgctgtttgacggtcggaaaacggacgaacggtattgggtgctt
ctgctacggccatttcctctcctgacccacccagcattcatctggggctgccttatccag
ggtaccatgattggttggaccgtcttcattggagtcattgtggccgctattttcatcggt
cctccctactactggggtgaagttgatgctggctacacttacacaggtcctttcatcggt
gctgtcttgggtttcgtgctggcaggtcttcttgccgatacgagtgtgaagtatttgact
aagctcaacaaaggcatatatgagcccgagttccgtattctccttgtcataccaatgatg
atcatcggtggcatcggtttatacggatttgctctgacagctcccggtgtgatagagaag
aaatatccgtaccaagtgcctttgatatttttcggctttgaggtcgcagggatggttatt
ggcgctgtagccagttccttgtacattgttgacgcttaccgcgacttgactatcgaaggc
ttcacgatcatgatcatattcaaaaacttcttcagctttatgctgacgttctttgcctac
aattggatcaacaacggtggaatcgaacggacaatgatatcgattgcctcgatccaagtg
ggcgtatgcctactaagcatacccatgtacatatatggtaagcgggtacgagcctattac
tatcgccacgatttacttgctatgaccggtctcagttaa
>Fp155
atgcccctgggcattctcgaggccaaggacatcgagcatgttcctggtacgacacgatac
tttgacgacccgtcgcaaccccaggcagctgatgagcagcatggaaatctcaagcgtgcc
agaataggagaagaaaccatcattctaatccctcaaccttccgatgatccaaacgatccg
ctgaactggtcacttttgcgacgcgacttgataaccttcctcctttgcttcgccggcatc
ctggctactgcgcttggccctatcctcgccgccaataccatcacaatttctcttctattc
gccaaagactttaccaaggtcgcgcttttgacgggatactttttgcttgggtgtggtgct
ggtgccattttcttcgtcccgtccggtcgcatctggggaaagcgacacttgttcctcgtt
ggtatacttattcttatcgcctcgagcgcatgggctggagctgtcgggacaaactatggg
agttttattggtgccagaatcgtgcaaggtgtaggatgtgcgccatatgagagttttctc
aatgcggctgttggtgacctctactttgttcaccagcgaggagtacgcatggcttttacc
aacctggctgtttttggcggtgcgttcttcacgcctattttggtgggcaagatcactcat
gaaatgggatgggaatggacgttctacttcgtggcaatctttcttgccgctaccctgccg
gcggtcttctttttgtgccccgagaccgcatatcgacgggaagcaagcctgaatactgat
accactggcgaacttggaatagaattgacgacaaaagacaaacgtcaaaccccgccgccg
caacgagaatccggggaagcaacggcccaagaactcgaccaacacgcgtcaggctttaca
ctctttcccaggtcgaacgctctccagcctattggtaattccgccactcctaagaagacg
tttcttcaatcaatctcgctgtttgacggtcggaaaacggacgaacggtattgggtgctt
ctgctacggccatttcctctcctgacccacccagcattcatctggggctgccttatccag
ggtaccatgattggttggaccgtcttcattggagtcattgtggccgctattttcatcggt
cctccctactactggggtgaagttgatgctggctacacttacacaggtcctttcatcggt
gctgtcttgggtttcgtgctggcaggtcttcttgccgatacgagtgtgaagtatttgact
aagctcaacaaaggcatatatgagcccgagttccgtattctccttgtcataccaatgatg
atcatcggtggcatcggtttatacggatttgctctgacagctcccggtgtgatagagaag
aaatatccgtaccaagtgcctttgatatttttcggctttgaggtcgcagggatggttatt
ggcgctgtagccagttccttgtacattgttgacgcttaccgcgacttgactatcgaaggc
ttcacgatcatgatcatattcaaaaacttcttcagctttatgctgacgttctttgcctac
aattggatcaacaacggtggaatcgaacggacaatgatatcgattgcctcgatccaagtg
ggcgtatgcctactaagcatacccatgtacatatatggtaagcgggtacgagcctattac
tatcgccacgatttacttgctatgaccggtctcaggtaa
>Fp157
atgcccctgggcattctcgaggccaaggacatcgagcatgttcctggtacgacacgatac
tttgacgacccgtcgcaaccccaggcagctgatgagcagcatggaaatctcaagcgtgcc
agaataggagaagaaaccatcattctaatccctcaaccttccgatgatccaaacgatccg
ctgaactggtcacttttgcgacgcgacttgataaccttcctcctttgcttcgccggcatc
ctggctactgcgcttggccctatcctcgccgccaataccatcacaatttctcttctattc
gccaaagactttaccaaggtcgcgcttttgacgggatactttttgcttgggtgtggtgct
ggtgccattttcttcgtcccgtccggtcgcatctggggaaagcgacacttgttcctcgtt
ggtatacttattcttatcgcctcgagcgcatgggctggagctgtcgggacaaactatggg
agttttattggtgccagaatcgtgcaaggtgtaggatgtgcgccatatgagagttttctc
aatgcggctgttggtgacctctactttgttcaccagcgaggagtacgcatggcttttacc
aacctggctgtttttggcggtgcgttcttcacgcctattttggtgggcaagatcactcat
gaaatgggatgggaatggacgttctacttcgtggcaatctttcttgccgctaccctgccg
gcggtcttctttttgtgccccgagaccgcatatcgacgggaagcaagcctgaatactgat
accactggcgaacttggaatagaattgacgacaaaagacaaacgtcaaaccccgccgccg
caacgagaatccggggaagcaacggcccaagaactcgaccaacacgcgtcaggctttaca
ctctttcccaggtcgaacgctctccagcctattggtaattccgccactcctaagaagacg
tttcttcaatcaatctcgctgtttgacggtcggaaaacggacgaacggtattgggtgctt
ctgctacggccatttcctctcctgacccacccagcattcatctggggctgccttatccag
ggtaccatgattggttggaccgtcttcattggagtcattgtggccgctattttcatcggt
cctccctactactggggtgaagttgatgctggctacacttacacaggtcctttcatcggt
gctgtcttgggtttcgtgctggcaggtcttcttgccgatacgagtgtgaagtatttgact
aagctcaacaaaggcatatatgagcccgagttccgtattctccttgtcataccaatgatg
atcatcggtggcatcggtttatacggatttgctctgacagctcccggtgtgatagagaag
aaatatccgtaccaagtgcctttgatatttttcggctttgaggtcgcagggatggttatt
ggcgctgtagccagttccttgtacattgttgacgcttaccgcgacttgactatcgaaggc
ttcacgatcatgatcatattcaaaaacttcttcagctttatgctgacgttctttgcctac
aattggatcaacaacggtggaatcgaacggacaatgatatcgattgcctcgatccaagtg
ggcgtatgcctactaagcatacccatgtacatatatggtaagcgggtacgagcctattac
tatcgccacgatttacttgctatgaccggtctcagttaa
>Fp16r
atgcccctgggcattctcgaggccaaggacatcgagcatgttcctggtacgacacgatac
tttgacgacccgtcgcaaccccaggcagctgatgagcagcatggaaatctcaagcgtgcc
agaataggagaagaaaccatcattctaatccctcaaccttccgatgatccaaacgatccg
ctgaactggtcacttttgcgacgcgacttgataaccttcctcctttgcttcgccggcatc
ctggctactgcgcttggccctatcctcgccgccaataccatcacaatttctcttctattc
gccaaagactttaccaaggtcgcgcttttgacgggatactttttgcttgggtgtggtgct
ggtgccattttcttcgtcccgtccggtcgcatctggggaaagcgacacttgttcctcgtt
ggtatacttattcttatcgcctcgagcgcatgggctggagctgtcgggacaaactatggg
agttttattggtgccagaatcgtgcaaggtgtaggatgtgcgccatatgagagttttctc
aatgcggctgttggtgacctctactttgttcaccagcgaggagtacgtatggcttttacc
aacctggctgtttttggcggtgcgttcttcacgcctattttggtgggcaagatcactcat
gaaatgggatgggaatggacgttctacttcgtggcaatctttcttgccgctaccctgccg
gcggtcttctttttgtgccccgagaccgcatatcgacgggaagcaagcctgaatactgat
accactggcgaacttggaatagaattgacgacaaaagacaaacgtcaaaccccgccgccg
caacgagaatccggggaagcaacggcccaagaactcgaccaacacgcgccaggctttaca
ctctttcccaggtcgaacgctctccagcctattggtaattccgccactcctaagaagacg
tttcttcaatcaatctcgctgtttgacggtcggaaaacggacgaacggtattgggtgctt
ctgctacggccatttcctctcctgacccacccagcattcatctggggctgccttatccag
ggtaccatgattggttggaccgtcttcattggagtcattgtggccgctattttcatcggt
cctccctactactggggtgaagttgatgctggctacacttacacaggtcctttcatcggt
gctgtcttgggtttcgtgctggcaggtcttcttgccgatacgagtgtgaagtatttgact
aagctcaacaaaggcatatatgagcccgagttccgtattctccttgtcataccaatgatg
atcatcggtggcatcggtctatacggatttgctctgacagctcccggtgtgatagagaag
aaatatccgtaccaagtgcctttgatctttttcggctttgaggtcgcagggatggttatt
ggcgctgtagccagttccttgtacattgttgacgcttaccgcgacttgactatcgaaggc
ttcacgatcatgatcatattcaaaaacttcttcagctttatgctgacgttctttgcctac
aattggatcaacaacggtggaatcgaacggacaatgatatcgattgcctcgatccaagtg
ggcgtatgcctactaagcatacccatgtacatatatggtaagcgggtacgagcctattac
tatcgccacgatttacttgctatgaccggtctcaggtaa
>Fp1r
atgcccctgggcattctcgaggccaaggacatcgagcatgttcctggtacgacacgatac
tttgacgacccgtcgcaaccccaggcagctgatgagcagcatggaaatctcaagcgtgcc
agaataggagaagaaaccatcattctaatccctcaaccttccgatgatccaaacgatccg
ctgaactggtcacttttgcgacgcgacttgataaccttcctcctttgcttcgccggcatc
ctggctactgcgcttggccctatcctcgccgccaataccatcacaatttctcttctattc
gccaaagactttaccaaggtcgcgcttttgacgggatactttttgcttgggtgtggtgct
ggtgccattttcttcgtcccgtccggtcgcatctggggaaagcgacacttgttcctcgtt
ggtatacttattcttatcgcctcgagcgcatgggctggagctgtcgggacaaactatggg
agttttattggtgccagaatcgtgcaaggtgtaggatgtgcgccatatgagagttttctc
aatgcggctgttggtgacctctactttgttcaccagcgaggagtacgcatggcttttacc
aacctggctgtttttggcggtgcgttcttcacgcctattttggtgggcaagatcactcat
gaaatgggatgggaatggacgttctacttcgtggcaatctttcttgccgctaccctgccg
gcggtcttctttttgtgccccgagaccgcatatcgacgggaagcaagcctgaatactgat
accactggcgaacttggaatagaattgacgacaaaagacaaacgtcaaaccccgccgccg
caacgagaatccggggaagcaacggcccaagaactcgaccaacacgcgtcaggctttaca
ctctttcccaggtcgaacgctctccagcctattggtaattccgccactcctaagaagacg
tttcttcaatcaatctcgctgtttgacggtcggaaaacggacgaacggtattgggtgctt
ctgctacggccatttcctctcctgacccacccagcattcatctggggctgccttatccag
ggtaccatgattggttggaccgtcttcattggagtcattgtggccgctattttcatcggt
cctccctactactggggtgaagttgatgctggctacacttacacaggtcctttcatcggt
gctgtcttgggtttcgtgctggcaggtcttcttgccgatacgagtgtgaagtatttgact
aagctcaacaaaggcatatatgagcccgagttccgtattctccttgtcataccaatgatg
atcatcggtggcatcggtttatacggatttgctctgacagctcccggtgtgatagagaag
aaatatccgtaccaagtgcctttgatatttttcggctttgaggtcgcagggatggttatt
ggcgctgtagccagttccttgtacattgttgacgcttaccgcgacttgactatcgaaggc
ttcacgatcatgatcatattcaaaaacttcttcagctttatgctgacgttctttgcctac
aattggatcaacaacggtggaatcgaacggacaatgatatcgattgcctcgatccaagtg
ggcgtatgcctactaagcatacccatgtacatatatggtaagcgggtacgagcctattac
tatcgccacgatttacttgctatgaccggtctcaggtaa
>Fp21r
atgcccctgggcattctcgaggccaaggacatcgagcatgttcctggtacgacacgatac
tttgacgacccgtcgcaaccccaggcagctgatgagcagcatggaaatctcaagcgtgcc
agaataggagaagaaaccatcattctaatccctcaaccttccgatgatccaaacgatccg
ctgaactggtcacttttgcgacgcgacttgataaccttcctcctttgcttcgccggcatc
ctggctactgcgcttggccctatcctcgccgccaataccatcacaatttctcttctattc
gccaaagactttaccaaggtcgcgcttttgacgggatactttttgcttgggtgtggtgct
ggtgccattttcttcgtcccgtccggtcgcatctggggaaagcgacacttgttcctcgtt
ggtatacttattcttatcgcctcgagcgcatgggctggagctgtcgggacaaactatggg
agttttattggtgccagaatcgtgcaaggggtaggatgtgcgccatatgagagttttctc
aatgcggctgttggtgacctctactttgttcaccagcgaggagtacgcatggcttttacc
aacctggctgtttttggcggtgcgttcttcacgcctattttggtgggcaagatcactcat
gaaatgggatgggaatggacgttctacttcgtggcaatctttcttgccgctaccctgccg
gcggtcttctttttgtgccccgagaccgcatatcgacgggaagcaagcctgaatactgat
accactggcgaacttggaatagaattgacgacaaaagacaaacgtcaaaccccgccgccg
caacgagaatccggggaagcaacggcccaagaactcgaccaacacgcgtcaggctttaca
ctctttcccaggtcgaacgctctccagcctattggtaattccgccactcctaagaagacg
tttcttcaatcaatctcgctgtttgacggtcggaaaacggacgaacggtattgggtgctt
ctgctacggccatttcctctcctgacccacccagcattcatctggggctgccttatccag
ggtaccatgattggttggaccgtcttcattggagtcattgtggccgctattttcatcggt
cctccctactactggggtgaagttgatgctggctacacttacacaggtcctttcatcggt
gctgtcttgggtttcgtgctggcaggtcttcttgccgatacgagtgtgaagtatttgact
aagctcaacaaaggcatatatgagcccgagttccgtattctccttgtcataccaatgatg
atcatcggtggcatcggtttatacggatttgctctgacagctcccggtgtgatagagaag
aaatatccgtaccaagtgcctttgatatttttcggctttgaggtcgcagggatggttatt
ggcgctgtagccagttccttgtacattgttgacgcttaccgcgacttgactatcgaaggc
ttcacgatcatgatcatattcaaaaacttcttcagctttatgctgacgttctttgcctac
aattggatcaacaacggtggaatcgaacggacaatgatatcgattgcctcgatccaagtg
ggcgtatgcctactaagcatacccatgtacatatatggtaagcgggtacgagcctattac
tatcgccacgatttacttgctatgaccggtctcaggtaa
>Fp24r
atgcccctgggcattctcgaggccaaggacatcgagcatgttcctggtacgacacgatac
tttgacgacccgtcgcaaccccaggcagctgatgagcagcatggaaatctcaagcgtgcc
agaataggagaagaaaccatcattctaatccctcaaccttccgatgatccaaacgatccg
ctgaactggtcacttttgcgacgcgacttgataaccttcctcctttgcttcgccggcatc
ctggctactgcgcttggccctatcctcgccgccaataccatcacaatttctcttctattc
gccaaagactttaccaaggtcgcgcttttgacgggatactttttgcttgggtgtggtgct
ggtgccattttcttcgtcccgtccggtcgcatctggggaaagcgacacttgttcctcgtt
ggtatacttattcttatcgcctcgagcgcatgggctggagctgtcgggacaaactatggg
agttttattggtgccagaatcgtgcaaggtgtaggatgtgcgccatatgagagttttctc
aatgcggctgttggtgacctctactttgttcaccagcgaggagtacgtatggcttttacc
aacctggctgtttttggcggtgcgttcttcacgcctattttggtgggcaagatcactcat
gaaatgggatgggaatggacgttctacttcgtggcaatctttcttgccgctaccctgccg
gcggtcttctttttgtgccccgagaccgcatatcgacgggaagcaagcctgaatactgat
accactggcgaacttggaatagaattgacgacaaaagacaaacgtcaaaccccgccgccg
caacgagaatccggggaagcaacggcccaagaactcgaccaacacgcgccaggctttaca
ctctttcccaggtcgaacgctctccagcctattggtaattccgccactcctaagaagacg
tttcttcaatcaatctcgctgtttgacggtcggaaaacggacgaacggtattgggtgctt
ctgctacggccatttcctctcctgacccacccagcattcatctggggctgccttatccag
ggtaccatgattggttggaccgtcttcattggagtcattgtggccgctattttcatcggt
cctccctactactggggtgaagttgatgctggctacacttacacaggtcctttcatcggt
gctgtcttgggtttcgtgctggcaggtcttcttgccgatacgagtgtgaagtatttgact
aagctcaacaaaggcatatatgagcccgagttccgtattctccttgtcataccaatgatg
atcatcggtggcatcggtctatacggatttgctctgacagctcccggtgtgatagagaag
aaatatccgtaccaagtgcctttgatctttttcggctttgaggtcgcagggatggttatt
ggcgctgtagccagttccttgtacattgttgacgcttaccgcgacttgactatcgaaggc
ttcacgatcatgatcatattcaaaaacttcttcagctttatgctgacgttctttgcctac
aattggatcaacaacggtggaatcgaacggacaatgatatcgattgcctcgatccaagtg
ggcgtatgcctactaagcatacccatgtacatatatggtaagcgggtacgagcctattac
tatcgccacgatttacttgctatgaccggtctcaggtaa
>Fp2516
atgcccctgggcattctcgaggccaaggacatcgagcatgttcctggtacgacacgatac
tttgacgacccgtcgcaaccccaggcagctgatgagcagcatggaaatctcaagcgtgcc
agaataggagaagaaaccatcattctaatccctcaaccttccgatgatccaaacgatccg
ctgaactggtcacttttgcgacgcgacttgataaccttcctcctttgcttcgccggcatc
ctggctactgcgcttggccctatcctcgccgccaataccatcacaatttctcttctattc
gccaaagactttaccaaggtcgcgcttttgacgggatactttttgcttgggtgtggtgct
ggtgccattttcttcgtcccgtccggtcgcatctggggaaagcgacacttgttcctcgtt
ggtatacttattcttatcgcctcgagcgcatgggctggagctgtcgggacaaactatggg
agttttattggtgccagaatcgtgcaaggtgtaggatgtgcgccatatgagagttttctc
aatgcggctgttggtgacctctactttgttcaccagcgaggagtacgcatggcttttacc
aacctggctgtttttggcggtgcgttcttcacgcctattttggtgggcaagatcactcat
gaaatgggatgggaatggacgttctacttcgtggcaatctttcttgccgctaccctgccg
gcggtcttctttttgtgccccgagaccgcatatcgacgggaagcaagcctgaatactgat
accactggcgaacttggaatagaattgacgacaaaagacaaacgtcaaaccccgccgccg
caacgagaatccggggaagcaacggcccaagaactcgaccaacacgcgtcaggctttaca
ctctttcccaggtcgaacgctctccagcctattggtaattccgccactcctaagaagacg
tttcttcaatcaatctcgctgtttgacggtcggaaaacggacgaacggtattgggtgctt
ctgctacggccatttcctctcctgacccacccagcattcatctggggctgccttatccag
ggtaccatgattggttggaccgtcttcattggagtcattgtggccgctattttcatcggt
cctccctactactggggtgaagttgatgctggctacacttacacaggtcctttcatcggt
gctgtcttgggtttcgtgctggcaggtcttcttgccgatacgagtgtgaagtatttgact
aagctcaacaaaggcatatatgagcccgagttccgtattctccttgtcataccaatgatg
atcatcggtggcatcggtttatacggatttgctctgacagctcccggtgtgatagagaag
aaatatccgtaccaagtgcctttgatatttttcggctttgaggtcgcagggatggttatt
ggcgctgtagccagttccttgtacattgttgacgcttaccgcgacttgactatcgaaggc
ttcacgatcatgatcatattcaaaaacttcttcagctttatgctgacgttctttgcctac
aattggatcaacaacggtggaatcgaacggacaatgatatcgattgcctcgatccaagtg
ggcgtatgcctactaagcatacccatgtacatatatggtaagcgggtacgagcctattac
tatcgccacgatttacttgctatgaccggtctcaggtaa
>Fp26r
atgcccctgggcattctcgaggccaaggacatcgagcatgttcctggtacgacacgatac
tttgacgacccgtcgcaaccccaggcagctgatgagcagcatggaaatctcaagcgtgcc
agaataggagaagaaaccatcattctaatccctcaaccttccgatgatccaaacgatccg
ctgaactggtcacttttgcgacgcgacttgataaccttcctcctttgcttcgccggcatc
ctggctactgcgcttggccctatcctcgccgccaataccatcacaatttctcttctattc
gccaaagactttaccaaggtcgcgcttttgacgggatactttttgcttgggtgtggtgct
ggtgccattttcttcgtcccgtccggtcgcatctggggaaagcgacacttgttcctcgtt
ggtatacttattcttatcgcctcgagcgcatgggctggagctgtcgggacaaactatggg
agttttattggtgccagaatcgtgcaaggtgtaggatgtgcgccatatgagagttttctc
aatgcggctgttggtgacctctactttgttcaccagcgaggagtacgcatggcttttacc
aacctggctgtttttggcggtgcgttcttcacgcctattttggtgggcaagatcactcat
gaaatgggatgggaatggacgttctacttcgtggcaatctttcttgccgctaccctgccg
gcggtcttctttttgtgccccgagaccgcatatcgacgggaagcaagcctgaatactgat
accactggcgaacttggaatagaattgacgacaaaagacaaacgtcaaaccccgccgccg
caacgagaatccggggaagcaacggcccaagaactcgaccaacacgcgtcaggctttaca
ctctttcccaggtcgaacgctctccagcctattggtaattccgccactcctaagaagacg
tttcttcaatcaatctcgctgtttgacggtcggaaaacggacgaacggtattgggtgctt
ctgctacggccatttcctctcctgacccacccagcattcatctggggctgccttatccag
ggtaccatgattggttggaccgtcttcattggagtcattgtggccgctattttcatcggt
cctccctactactggggtgaagttgatgctggctacacttacacaggtcctttcatcggt
gctgtcttgggtttcgtgctggcaggtcttcttgccgatacgagtgtgaagtatttgact
aagctcaacaaaggcatatatgagcccgagttccgtattctccttgtcataccaatgatg
atcatcggtggcatcggtttatacggatttgctctgacagctcccggtgtgatagagaag
aaatatccgtaccaagtgcctttgatatttttcggctttgaggtcgcagggatggttatt
ggcgctgtagccagttccttgtacattgttgacgcttaccgcgacttgactatcgaaggc
ttcacgatcatgatcatattcaaaaacttcttcagctttatgctgacgttctttgcctac
aattggatcaacaacggtggaatcgaacggacaatgatatcgattgcctcgatccaagtg
ggcgtatgcctactaagcatacccatgtacatatatggtaagcgggtacgagcctattac
tatcgccacgatttacttgctatgaccggtctcaggtaa
>Fp33
atgcccctgggcattctcgaggccaaggacatcgagcatgttcctggtacgacacgatac
tttgacgacccgtcgcaaccccaggcagctgatgagcagcatggaaatctcaagcgtgcc
agaataggagaagaaaccatcattctaatccctcaaccttccgatgatccaaacgatccg
ctgaactggtcacttttgcgacgcgacttgataaccttcctcctttgcttcgccggcatc
ctggctactgcgcttggccctatcctcgccgccaataccatcacaatttctcttctattc
gccaaagactttaccaaggtcgcgcttttgacgggatactttttgcttgggtgtggtgct
ggtgccattttcttcgtcccgtccggtcgcatctggggaaagcgacacttgttcctcgtt
ggtatacttattcttatcgcctcgagcgcatgggctggagctgtcgggacaaactatggg
agttttattggtgccagaatcgtgcaaggtgtaggatgtgcgccatatgagagttttctc
aatgcggctgttggtgacctctactttgttcaccagcgaggagtacgtatggcttttacc
aacctggctgtttttggcggtgcgttcttcacgcctattttggtgggcaagatcactcat
gaaatgggatgggaatggacgttctacttcgtggcaatctttcttgccgctaccctgccg
gcggtcttctttttgtgccccgagaccgcatatcgacgggaagcaagcctgaatactgat
accactggcgaacttggaatagaattgacgacaaaagacaaacgtcaaaccccgccgccg
caacgagaatccggggaagcaacggcccaagaactcgaccaacacgcgccaggctttaca
ctctttcccaggtcgaacgctctccagcctattggtaattccgccactcctaagaagacg
tttcttcaatcaatctcgctgtttgacggtcggaaaacggacgaacggtattgggtgctt
ctgctacggccatttcctctcctgacccacccagcattcatctggggctgccttatccag
ggtaccatgattggttggaccgtcttcattggagtcattgtggccgctattttcatcggt
cctccctactactggggtgaagttgatgctggctacacttacacaggtcctttcatcggt
gctgtcttgggtttcgtgctggcaggtcttcttgccgatacgagtgtgaagtatttgact
aagctcaacaaaggcatatatgagcccgagttccgtattctccttgtcataccaatgatg
atcatcggtggcatcggtctatacggatttgctctgacagctcccggtgtgatagagaag
aaatatccgtaccaagtgcctttgatctttttcggctttgaggtcgcagggatggttatt
ggcgctgtagccagttccttgtacattgttgacgcttaccgcgacttgactatcgaaggc
ttcacgatcatgatcatattcaaaaacttcttcagctttatgctgacgttctttgcctac
aattggatcaacaacggtggaatcgaacggacaatgatatcgattgcctcgatccaagtg
ggcgtatgcctactaagcatacccatgtacatatatggtaagcgggtacgagcctattac
tatcgccacgatttacttgctatgaccggtctcaggtaa
>Fp34
atgcccctgggcattctcgaggccaaggacatcgagcatgttcctggtacgacacgatac
tttgacgacccgtcgcaaccccaggcagctgatgagcagcatggaaatctcaagcgtgcc
agaataggagaagaaaccatcattctaatccctcaaccttccgatgatccaaacgatccg
ctgaactggtcacttttgcgacgcgacttgataaccttcctcctttgcttcgccggcatc
ctggctactgcgcttggccctatcctcgccgccaataccatcacaatttctcttctattc
gccaaagactttaccaaggtcgcgcttttgacgggatactttttgcttgggtgtggtgct
ggtgccattttcttcgtcccgtccggtcgcatctggggaaagcgacacttgttcctcgtt
ggtatacttattcttatcgcctcgagcgcatgggctggagctgtcgggacaaactatggg
agttttattggtgccagaatcgtgcaaggtgtaggatgtgcgccatatgagagttttctc
aatgcggctgttggtgacctctactttgttcaccagcgaggagtacgtatggcttttacc
aacctggctgtttttggcggtgcgttcttcacgcctattttggtgggcaagatcactcat
gaaatgggatgggaatggacgttctacttcgtggcaatctttcttgccgctaccctgccg
gcggtcttctttttgtgccccgagaccgcatatcgacgggaagcaagcctgaatactgat
accactggcgaacttggaatagaattgacgacaaaagacaaacgtcaaaccccgccgccg
caacgagaatccggggaagcaacggcccaagaactcgaccaacacgcgccaggctttaca
ctctttcccaggtcgaacgctctccagcctattggtaattccgccactcctaagaagacg
tttcttcaatcaatctcgctgtttgacggtcggaaaacggacgaacggtattgggtgctt
ctgctacggccatttcctctcctgacccacccagcattcatctggggctgccttatccag
ggtaccatgattggttggaccgtcttcattggagtcattgtggccgctattttcatcggt
cctccctactactggggtgaagttgatgctggctacacttacacaggtcctttcatcggt
gctgtcttgggtttcgtgctggcaggtcttcttgccgatacgagtgtgaagtatttgact
aagctcaacaaaggcatatatgagcccgagttccgtattctccttgtcataccaatgatg
atcatcggtggcatcggtctatacggatttgctctgacagctcccggtgtgatagagaag
aaatatccgtaccaagtgcctttgatctttttcggctttgaggtcgcagggatggttatt
ggcgctgtagccagttccttgtacattgttgacgcttaccgcgacttgactatcgaaggc
ttcacgatcatgatcatattcaaaaacttcttcagctttatgctgacgttctttgcctac
aattggatcaacaacggtggaatcgaacggacaatgatatcgattgcctcgatccaagtg
ggcgtatgcctactaagcatacccatgtacatatatggtaagcgggtacgagcctattac
tatcgccacgatttacttgctatgaccggtctcaggtaa
>Fp35
atgcccctgggcattctcgaggccaaggacatcgagcatgttcctggtacgacacgatac
tttgacgacccgtcgcaaccccaggcagctgatgagcagcatggaaatctcaagcgtgcc
agaataggagaagaaaccatcattctaatccctcaaccttccgatgatccaaacgatccg
ctgaactggtcacttttgcgacgcgacttgataaccttcctcctttgcttcgccggcatc
ctggctactgcgcttggccctatcctcgccgccaataccatcacaatttctcttctattc
gccaaagactttaccaaggtcgcgcttttgacgggatactttttgcttgggtgtggtgct
ggtgccattttcttcgtcccgtccggtcgcatctggggaaagcgacacttgttcctcgtt
ggtatacttattcttatcgcctcgagcgcatgggctggagctgtcgggacaaactatggg
agttttattggtgccagaatcgtgcaaggtgtaggatgtgcgccatatgagagttttctc
aatgcggctgttggtgacctctactttgttcaccagcgaggagtacgtatggcttttacc
aacctggctgtttttggcggtgcgttcttcacgcctattttggtgggcaagatcactcat
gaaatgggatgggaatggacgttctacttcgtggcaatctttcttgccgctaccctgccg
gcggtcttctttttgtgccccgagaccgcatatcgacgggaagcaagcctgaatactgat
accactggcgaacttggaatagaattgacgacaaaagacaaacgtcaaaccccgccgccg
caacgagaatccggggaagcaacggcccaagaactcgaccaacacgcgccaggctttaca
ctctttcccaggtcgaacgctctccagcctattggtaattccgccactcctaagaagacg
tttcttcaatcaatctcgctgtttgacggtcggaaaacggacgaacggtattgggtgctt
ctgctacggccatttcctctcctgacccacccagcattcatctggggctgccttatccag
ggtaccatgattggttggaccgtcttcattggagtcattgtggccgctattttcatcggt
cctccctactactggggtgaagttgatgctggctacacttacacaggtcctttcatcggt
gctgtcttgggtttcgtgctggcaggtcttcttgccgatacgagtgtgaagtatttgact
aagctcaacaaaggcatatatgagcccgagttccgtattctccttgtcataccaatgatg
atcatcggtggcatcggtctatacggatttgctctgacagctcccggtgtgatagagaag
aaatatccgtaccaagtgcctttgatctttttcggctttgaggtcgcagggatggttatt
ggcgctgtagccagttccttgtacattgttgacgcttaccgcgacttgactatcgaaggc
ttcacgatcatgatcatattcaaaaacttcttcagctttatgctgacgttctttgcctac
aattggatcaacaacggtggaatcgaacggacaatgatatcgattgcctcgatccaagtg
ggcgtatgcctactaagcatacccatgtacatatatggtaagcgggtacgagcctattac
tatcgccacgatttacttgctatgaccggtctcaggtaa
>Fp38
atgcccctgggcattctcgaggccaaggacatcgagcatgttcctggtacgacacgatac
tttgacgacccgtcgcaaccccaggcagctgatgagcagcatggaaatctcaagcgtgcc
agaataggagaagaaaccatcattctaatccctcaaccttccgatgatccaaacgatccg
ctgaactggtcacttttgcgacgcgacttgataaccttcctcctttgcttcgccggcatc
ctggctactgcgcttggccctatcctcgccgccaataccatcacaatttctcttctattc
gccaaagactttaccaaggtcgcgcttttgacgggatactttttgcttgggtgtggtgct
ggtgccattttcttcgtcccgtccggtcgcatctggggaaagcgacacttgttcctcgtt
ggtatacttattcttatcgcctcgagcgcatgggctggagctgtcgggacaaactatggg
agttttattggtgccagaatcgtgcaaggtgtaggatgtgcgccatatgagagttttctc
aatgcggctgttggtgacctctactttgttcaccagcgaggagtacgtatggcttttacc
aacctggctgtttttggcggtgcgttcttcacgcctattttggtgggcaagatcactcat
gaaatgggatgggaatggacgttctacttcgtggcaatctttcttgccgctaccctgccg
gcggtcttctttttgtgccccgagaccgcatatcgacgggaagcaagcctgaatactgat
accactggcgaacttggaatagaattgacgacaaaagacaaacgtcaaaccccgccgccg
caacgagaatccggggaagcaacggcccaagaactcgaccaacacgcgccaggctttaca
ctctttcccaggtcgaacgctctccagcctattggtaattccgccactcctaagaagacg
tttcttcaatcaatctcgctgtttgacggtcggaaaacggacgaacggtattgggtgctt
ctgctacggccatttcctctcctgacccacccagcattcatctggggctgccttatccag
ggtaccatgattggttggaccgtcttcattggagtcattgtggccgctattttcatcggt
cctccctactactggggtgaagttgatgctggctacacttacacaggtcctttcatcggt
gctgtcttgggtttcgtgctggcaggtcttcttgccgatacgagtgtgaagtatttgact
aagctcaacaaaggcatatatgagcccgagttccgtattctccttgtcataccaatgatg
atcatcggtggcatcggtctatacggatttgctctgacagctcccggtgtgatagagaag
aaatatccgtaccaagtgcctttgatctttttcggctttgaggtcgcagggatggttatt
ggcgctgtagccagttccttgtacattgttgacgcttaccgcgacttgactatcgaaggc
ttcacgatcatgatcatattcaaaaacttcttcagctttatgctgacgttctttgcctac
aattggatcaacaacggtggaatcgaacggacaatgatatcgattgcctcgatccaagtg
ggcgtatgcctactaagcatacccatgtacatatatggtaagcgggtacgagcctattac
tatcgccacgatttacttgctatgaccggtctcaggtaa
>Fp39
atgcccctgggcattctcgaggccaaggacatcgagcatgttcctggtacgacacgatac
tttgacgacccgtcgcaaccccaggcagctgatgagcagcatggaaatctcaagcgtgcc
agaataggagaagaaaccatcattctaatccctcaaccttccgatgatccaaacgatccg
ctgaactggtcacttttgcgacgcgacttgataaccttcctcctttgcttcgccggcatc
ctggctactgcgcttggccctatcctcgccgccaataccatcacaatttctcttctattc
gccaaagactttaccaaggtcgcgcttttgacgggatactttttgcttgggtgtggtgct
ggtgccattttcttcgtcccgtccggtcgcatctggggaaagcgacacttgttcctcgtt
ggtatacttattcttatcgcctcgagcgcatgggctggagctgtcgggacaaactatggg
agttttattggtgccagaatcgtgcaaggtgtaggatgtgcgccatatgagagttttctc
aatgcggctgttggtgacctctactttgttcaccagcgaggagtacgtatggcttttacc
aacctggctgtttttggcggtgcgttcttcacgcctattttggtgggcaagatcactcat
gaaatgggatgggaatggacgttctacttcgtggcaatctttcttgccgctaccctgccg
gcggtcttctttttgtgccccgagaccgcatatcgacgggaagcaagcctgaatactgat
accactggcgaacttggaatagaattgacgacaaaagacaaacgtcaaaccccgccgccg
caacgagaatccggggaagcaacggcccaagaactcgaccaacacgcgccaggctttaca
ctctttcccaggtcgaacgctctccagcctattggtaattccgccactcctaagaagacg
tttcttcaatcaatctcgctgtttgacggtcggaaaacggacgaacggtattgggtgctt
ctgctacggccatttcctctcctgacccacccagcattcatctggggctgccttatccag
ggtaccatgattggttggaccgtcttcattggagtcattgtggccgctattttcatcggt
cctccctactactggggtgaagttgatgctggctacacttacacaggtcctttcatcggt
gctgtcttgggtttcgtgctggcaggtcttcttgccgatacgagtgtgaagtatttgact
aagctcaacaaaggcatatatgagcccgagttccgtattctccttgtcataccaatgatg
atcatcggtggcatcggtctatacggatttgctctgacagctcccggtgtgatagagaag
aaatatccgtaccaagtgcctttgatctttttcggctttgaggtcgcagggatggttatt
ggcgctgtagccagttccttgtacattgttgacgcttaccgcgacttgactatcgaaggc
ttcacgatcatgatcatattcaaaaacttcttcagctttatgctgacgttctttgcctac
aattggatcaacaacggtggaatcgaacggacaatgatatcgattgcctcgatccaagtg
ggcgtatgcctactaagcatacccatgtacatatatggtaagcgggtacgagcctattac
tatcgccacgatttacttgctatgaccggtctcaggtaa
>Fp42
atgcccctgggcattctcgaggccaaggacatcgagcatgttcctggtacgacacgatac
tttgacgacccgtcgcaaccccaggcagctgatgagcagcatggaaatctcaagcgtgcc
agaataggagaagaaaccatcattctaatccctcaaccttccgatgatccaaacgatccg
ctgaactggtcacttttgcgacgcgacttgataaccttcctcctttgcttcgccggcatc
ctggctactgcgcttggccctatcctcgccgccaataccatcacaatttctcttctattc
gccaaagactttaccaaggtcgcgcttttgacgggatactttttgcttgggtgtggtgct
ggtgccattttcttcgtcccgtccggtcgcatctggggaaagcgacacttgttcctcgtt
ggtatacttattcttatcgcctcgagcgcatgggctggagctgtcgggacaaactatggg
agttttattggtgccagaatcgtgcaaggtgtaggatgtgcgccatatgagagttttctc
aatgcggctgttggtgacctctactttgttcaccagcgaggagtacgcatggcttttacc
aacctggctgtttttggcggtgcgttcttcacgcctattttggtgggcaagatcactcat
gaaatgggatgggaatggacgttctacttcgtggcaatctttcttgccgctaccctgccg
gcggtcttctttttgtgccccgagaccgcatatcgacgggaagcaagcctgaatactgat
accactggcgaacttggaatagaattgacgacaaaagacaaacgtcaaaccccgccgccg
caacgagaatccggggaagcaacggcccaagaactcgaccaacacgcgtcaggctttaca
ctctttcccaggtcgaacgctctccagcctattggtaattccgccactcctaagaagacg
tttcttcaatcaatctcgctgtttgacggtcggaaaacggacgaacggtattgggtgctt
ctgctacggccatttcctctcctgacccacccagcattcatctggggctgccttatccag
ggtaccatgattggttggaccgtcttcattggagtcattgtggccgctattttcatcggt
cctccctactactggggtgaagttgatgctggctacacttacacaggtcctttcatcggt
gctgtcttgggtttcgtgctggcaggtcttcttgccgatacgagtgtgaagtatttgact
aagctcaacaaaggcatatatgagcccgagttccgtattctccttgtcataccaatgatg
atcatcggtggcatcggtttatacggatttgctctgacagctcccggtgtgatagagaag
aaatatccgtaccaagtgcctttgatatttttcggctttgaggtcgcagggatggttatt
ggcgctgtagccagttccttgtacattgttgacgcttaccgcgacttgactatcgaaggc
ttcacgatcatgatcatattcaaaaacttcttcagctttatgctgacgttctttgcctac
aattggatcaacaacggtggaatcgaacggacaatgatatcgattgcctcgatccaagtg
ggcgtatgcctactaagcatacccatgtacatatatggtaagcgggtacgagcctattac
tatcgccacgatttacttgctatgaccggtctcaggtaa
>Fp44
atgcccctgggcattctcgaggccaaggacatcgagcatgttcctggtacgacacgatac
tttgacgacccgtcgcaaccccaggcagctgatgagcagcatggaaatctcaagcgtgcc
agaataggagaagaaaccatcattctaatccctcaaccttccgatgatccaaacgatccg
ctgaactggtcacttttgcgacgcgacttgataaccttcctcctttgcttcgccggcatc
ctggctactgcgcttggccctatcctcgccgccaataccatcacaatttctcttctattc
gccaaagactttaccaaggtcgcgcttttgacgggatactttttgcttgggtgtggtgct
ggtgccattttcttcgtcccgtccggtcgcatctggggaaagcgacacttgttcctcgtt
ggtatacttattcttatcgcctcgagcgcatgggctggagctgtcgggacaaactatggg
agttttattggtgccagaatcgtgcaaggtgtaggatgtgcgccatatgagagttttctc
aatgcggctgttggtgacctctactttgttcaccagcgaggagtacgcatggcttttacc
aacctggctgtttttggcggtgcgttcttcacgcctattttggtgggcaagatcactcat
gaaatgggatgggaatggacgttctacttcgtggcaatctttcttgccgctaccctgccg
gcggtcttctttttgtgccccgagaccgcatatcgacgggaagcaagcctgaatactgat
accactggcgaacttggaatagaattgacgacaaaagacaaacgtcaaaccccgccgccg
caacgagaatccggggaagcaacggcccaagaactcgaccaacacgcgtcaggctttaca
ctctttcccaggtcgaacgctctccagcctattggtaattccgccactcctaagaagacg
tttcttcaatcaatctcgctgtttgacggtcggaaaacggacgaacggtattgggtgctt
ctgctacggccatttcctctcctgacccacccagcattcatctggggctgccttatccag
ggtaccatgattggttggaccgtcttcattggagtcattgtggccgctattttcatcggt
cctccctactactggggtgaagttgatgctggctacacttacacaggtcctttcatcggt
gctgtcttgggtttcgtgctggcaggtcttcttgccgatacgagtgtgaagtatttgact
aagctcaacaaaggcatatatgagcccgagttccgtattctccttgtcataccaatgatg
atcatcggtggcatcggtttatacggatttgctctgacagctcccggtgtgatagagaag
aaatatccgtaccaagtgcctttgatatttttcggctttgaggtcgcagggatggttatt
ggcgctgtagccagttccttgtacattgttgacgcttaccgcgacttgactatcgaaggc
ttcacgatcatgatcatattcaaaaacttcttcagctttatgctgacgttctttgcctac
aattggatcaacaacggtggaatcgaacggacaatgatatcgattgcctcgatccaagtg
ggcgtatgcctactaagcatacccatgtacatatatggtaagcgggtacgagcctattac
tatcgccacgatttacttgctatgaccggtctcaggtaa
>Fp49
atgcccctgggcattctcgaggccaaggacatcgagcatgttcctggtacgacacgatac
tttgacgacccgtcgcaaccccaggcagctgatgagcagcatggaaatctcaagcgtgcc
agaataggagaagaaaccatcattctaatccctcaaccttccgatgatccaaacgatccg
ctgaactggtcacttttgcgacgcgacttgataaccttcctcctttgcttcgccggcatc
ctggctactgcgcttggccctatcctcgccgccaataccatcacaatttctcttctattc
gccaaagactttaccaaggtcgcgcttttgacgggatactttttgcttgggtgtggtgct
ggtgccattttcttcgtcccgtccggtcgcatctggggaaagcgacacttgttcctcgtt
ggtatacttattcttatcgcctcgagcgcatgggctggagctgtcgggacaaactatggg
agttttattggtgccagaatcgtgcaaggtgtaggatgtgcgccatatgagagttttctc
aatgcggctgttggtgacctctactttgttcaccagcgaggagtacgcatggcttttacc
aacctggctgtttttggcggtgcgttcttcacgcctattttggtgggcaagatcactcat
gaaatgggatgggaatggacgttctacttcgtggcaatctttcttgccgctaccctgccg
gcggtcttctttttgtgccccgagaccgcatatcgacgggaagcaagcctgaatactgat
accactggcgaacttggaatagaattgacgacaaaagacaaacgtcaaaccccgccgccg
caacgagaatccggggaagcaacggcccaagaactcgaccaacacgcgtcaggctttaca
ctctttcccaggtcgaacgctctccagcctattggtaattccgccactcctaagaagacg
tttcttcaatcaatctcgctgtttgacggtcggaaaacggacgaacggtattgggtgctt
ctgctacggccatttcctctcctgacccacccagcattcatctggggctgccttatccag
ggtaccatgattggttggaccgtcttcattggagtcattgtggccgctattttcatcggt
cctccctactactggggtgaagttgatgctggctacacttacacaggtcctttcatcggt
gctgtcttgggtttcgtgctggcaggtcttcttgccgatacgagtgtgaagtatttgact
aagctcaacaaaggcatatatgagcccgagttccgtattctccttgtcataccaatgatg
atcatcggtggcatcggtttatacggatttgctctgacagctcccggtgtgatagagaag
aaatatccgtaccaagtgcctttgatatttttcggctttgaggtcgcagggatggttatt
ggcgctgtagccagttccttgtacattgttgacgcttaccgcgacttgactatcgaaggc
ttcacgatcatgatcatattcaaaaacttcttcagctttatgctgacgttctttgcctac
aattggatcaacaacggtggaatcgaacggacaatgatatcgattgcctcgatccaagtg
ggcgtatgcctactaagcatacccatgtacatatatggtaagcgggtacgagcctattac
tatcgccacgatttacttgctatgaccggtctcaggtaa
>Fp50
atgcccctgggcattctcgaggccaaggacatcgagcatgttcctggtacgacacgatac
tttgacgacccgtcgcaaccccaggcagctgatgagcagcatggaaatctcaagcgtgcc
agaataggagaagaaaccatcattctaatccctcaaccttccgatgatccaaacgatccg
ctgaactggtcacttttgcgacgcgacttgataaccttcctcctttgcttcgccggcatc
ctggctactgcgcttggccctatcctcgccgccaataccatcacaatttctcttctattc
gccaaagactttaccaaggtcgcgcttttgacgggatactttttgcttgggtgtggtgct
ggtgccattttcttcgtcccgtccggtcgcatctggggaaagcgacacttgttcctcgtt
ggtatacttattcttatcgcctcgagcgcatgggctggagctgtcgggacaaactatggg
agttttattggtgccagaatcgtgcaaggtgtaggatgtgcgccatatgagagttttctc
aatgcggctgttggtgacctctactttgttcaccagcgaggagtacgtatggcttttacc
aacctggctgtttttggcggtgcgttcttcacgcctattttggtgggcaagatcactcat
gaaatgggatgggaatggacgttctacttcgtggcaatctttcttgccgctaccctgccg
gcggtcttctttttgtgccccgagaccgcatatcgacgggaagcaagcctgaatactgat
accactggcgaacttggaatagaattgacgacaaaagacaaacgtcaaaccccgccgccg
caacgagaatccggggaagcaacggcccaagaactcgaccaacacgcgccaggctttaca
ctctttcccaggtcgaacgctctccagcctattggtaattccgccactcctaagaagacg
tttcttcaatcaatctcgctgtttgacggtcggaaaacggacgaacggtattgggtgctt
ctgctacggccatttcctctcctgacccacccagcattcatctggggctgccttatccag
ggtaccatgattggttggaccgtcttcattggagtcattgtggccgctattttcatcggt
cctccctactactggggtgaagttgatgctggctacacttacacaggtcctttcatcggt
gctgtcttgggtttcgtgctggcaggtcttcttgccgatacgagtgtgaagtatttgact
aagctcaacaaaggcatatatgagcccgagttccgtattctccttgtcataccaatgatg
atcatcggtggcatcggtctatacggatttgctctgacagctcccggtgtgatagagaag
aaatatccgtaccaagtgcctttgatctttttcggctttgaggtcgcagggatggttatt
ggcgctgtagccagttccttgtacattgttgacgcttaccgcgacttgactatcgaaggc
ttcacgatcatgatcatattcaaaaacttcttcagctttatgctgacgttctttgcctac
aattggatcaacaacggtggaatcgaacggacaatgatatcgattgcctcgatccaagtg
ggcgtatgcctactaagcatacccatgtacatatatggtaagcgggtacgagcctattac
tatcgccacgatttacttgctatgaccggtctcaggtaa
>Fp51
atgcccctgggcattctcgaggccaaggacatcgagcatgttcctggtacgacacgatac
tttgacgacccgtcgcaaccccaggcagctgatgagcagcatggaaatctcaagcgtgcc
agaataggagaagaaaccatcattctaatccctcaaccttccgatgatccaaacgatccg
ctgaactggtcacttttgcgacgcgacttgataaccttcctcctttgcttcgccggcatc
ctggctactgcgcttggccctatcctcgccgccaataccatcacaatttctcttctattc
gccaaagactttaccaaggtcgcgcttttgacgggatactttttgcttgggtgtggtgct
ggtgccattttcttcgtcccgtccggtcgcatctggggaaagcgacacttgttcctcgtt
ggtatacttattcttatcgcctcgagcgcatgggctggagctgtcgggacaaactatggg
agttttattggtgccagaatcgtgcaaggtgtaggatgtgcgccatatgagagttttctc
aatgcggctgttggtgacctctactttgttcaccagcgaggagtacgtatggcttttacc
aacctggctgtttttggcggtgcgttcttcacgcctattttggtgggcaagatcactcat
gaaatgggatgggaatggacgttctacttcgtggcaatctttcttgccgctaccctgccg
gcggtcttctttttgtgccccgagaccgcatatcgacgggaagcaagcctgaatactgat
accactggcgaacttggaatagaattgacgacaaaagacaaacgtcaaaccccgccgccg
caacgagaatccggggaagcaacggcccaagaactcgaccaacacgcgccaggctttaca
ctctttcccaggtcgaacgctctccagcctattggtaattccgccactcctaagaagacg
tttcttcaatcaatctcgctgtttgacggtcggaaaacggacgaacggtattgggtgctt
ctgctacggccatttcctctcctgacccacccagcattcatctggggctgccttatccag
ggtaccatgattggttggaccgtcttcattggagtcattgtggccgctattttcatcggt
cctccctactactggggtgaagttgatgctggctacacttacacaggtcctttcatcggt
gctgtcttgggtttcgtgctggcaggtcttcttgccgatacgagtgtgaagtatttgact
aagctcaacaaaggcatatatgagcccgagttccgtattctccttgtcataccaatgatg
atcatcggtggcatcggtctatacggatttgctctgacagctcccggtgtgatagagaag
aaatatccgtaccaagtgcctttgatctttttcggctttgaggtcgcagggatggttatt
ggcgctgtagccagttccttgtacattgttgacgcttaccgcgacttgactatcgaaggc
ttcacgatcatgatcatattcaaaaacttcttcagctttatgctgacgttctttgcctac
aattggatcaacaacggtggaatcgaacggacaatgatatcgattgcctcgatccaagtg
ggcgtatgcctactaagcatacccatgtacatatatggtaagcgggtacgagcctattac
tatcgccacgatttacttgctatgaccggtctcaggtaa
>Fp59
atgcccctgggcattctcgaggccaaggacatcgagcatgttcctggtacgacacgatac
tttgacgacccgtcgcaaccccaggcagctgatgagcagcatggaaatctcaagcgtgcc
agaataggagaagaaaccatcattctaatccctcaaccttccgatgatccaaacgatccg
ctgaactggtcacttttgcgacgcgacttgataaccttcctcctttgcttcgccggcatc
ctggctactgcgcttggccctatcctcgccgccaataccatcacaatttctcttctattc
gccaaagactttaccaaggtcgcgcttttgacgggatactttttgcttgggtgtggtgct
ggtgccattttcttcgtcccgtccggtcgcatctggggaaagcgacacttgttcctcgtt
ggtatacttattcttatcgcctcgagcgcatgggctggagctgtcgggacaaactatggg
agttttattggtgccagaatcgtgcaaggtgtaggatgtgcgccatatgagagttttctc
aatgcggctgttggtgacctctactttgttcaccagcgaggagtacgtatggcttttacc
aacctggctgtttttggcggtgcgttcttcacgcctattttggtgggcaagatcactcat
gaaatgggatgggaatggacgttctacttcgtggcaatctttcttgccgctaccctgccg
gcggtcttctttttgtgccccgagaccgcatatcgacgggaagcaagcctgaatactgat
accactggcgaacttggaatagaattgacgacaaaagacaaacgtcaaaccccgccgccg
caacgagaatccggggaagcaacggcccaagaactcgaccaacacgcgccaggctttaca
ctctttcccaggtcgaacgctctccagcctattggtaattccgccactcctaagaagacg
tttcttcaatcaatctcgctgtttgacggtcggaaaacggacgaacggtattgggtgctt
ctgctacggccatttcctctcctgacccacccagcattcatctggggctgccttatccag
ggtaccatgattggttggaccgtcttcattggagtcattgtggccgctattttcatcggt
cctccctactactggggtgaagttgatgctggctacacttacacaggtcctttcatcggt
gctgtcttgggtttcgtgctggcaggtcttcttgccgatacgagtgtgaagtatttgact
aagctcaacaaaggcatatatgagcccgagttccgtattctccttgtcataccaatgatg
atcatcggtggcatcggtctatacggatttgctctgacagctcccggtgtgatagagaag
aaatatccgtaccaagtgcctttgatctttttcggctttgaggtcgcagggatggttatt
ggcgctgtagccagttccttgtacattgttgacgcttaccgcgacttgactatcgaaggc
ttcacgatcatgatcatattcaaaaacttcttcagctttatgctgacgttctttgcctac
aattggatcaacaacggtggaatcgaacggacaatgatatcgattgcctcgatccaagtg
ggcgtatgcctactaagcatacccatgtacatatatggtaagcgggtacgagcctattac
tatcgccacgatttacttgctatgaccggtctcaggtaa
>Fp63
atgcccctgggcattctcgaggccaaggacatcgagcatgttcctggtacgacacgatac
tttgacgacccgtcgcaaccccaggcagctgatgagcagcatggaaatctcaagcgtgcc
agaataggagaagaaaccatcattctaatccctcaaccttccgatgatccaaacgatccg
ctgaactggtcacttttgcgacgcgacttgataaccttcctcctttgcttcgccggcatc
ctggctactgcgcttggccctatcctcgccgccaataccatcacaatttctcttctattc
gccaaagactttaccaaggtcgcgcttttgacgggatactttttgcttgggtgtggtgct
ggtgccattttcttcgtcccgtccggtcgcatctggggaaagcgacacttgttcctcgtt
ggtatacttattcttatcgcctcgagcgcatgggctggagctgtcgggacaaactatggg
agttttattggtgccagaatcgtgcaaggtgtaggatgtgcgccatatgagagttttctc
aatgcggctgttggtgacctctactttgttcaccagcgaggagtacgcatggcttttacc
aacctggctgtttttggcggtgcgttcttcacgcctattttggtgggcaagatcactcat
gaaatgggatgggaatggacgttctacttcgtggcaatctttcttgccgctaccctgccg
gcggtcttctttttgtgccccgagaccgcatatcgacgggaagcaagcctgaatactgat
accactggcgaacttggaatagaattgacgacaaaagacaaacgtcaaaccccgccgccg
caacgagaatccggggaagcaacggcccaagaactcgaccaacacgcgtcaggctttaca
ctctttcccaggtcgaacgctctccagcctattggtaattccgccactcctaagaagacg
tttcttcaatcaatctcgctgtttgacggtcggaaaacggacgaacggtattgggtgctt
ctgctacggccatttcctctcctgacccacccagcattcatctggggctgccttatccag
ggtaccatgattggttggaccgtcttcattggagtcattgtggccgctattttcatcggt
cctccctactactggggtgaagttgatgctggctacacttacacaggtcctttcatcggt
gctgtcttgggtttcgtgctggcaggtcttcttgccgatacgagtgtgaagtatttgact
aagctcaacaaaggcatatatgagcccgagttccgtattctccttgtcataccaatgatg
atcatcggtggcatcggtttatacggatttgctctgacagctcccggtgtgatagagaag
aaatatccgtaccaagtgcctttgatatttttcggctttgaggtcgcagggatggttatt
ggcgctgtagccagttccttgtacattgttgacgcttaccgcgacttgactatcgaaggc
ttcacgatcatgatcatattcaaaaacttcttcagctttatgctgacgttctttgcctac
aattggatcaacaacggtggaatcgaacggacaatgatatcgattgcctcgatccaagtg
ggcgtatgcctactaagcatacccatgtacatatatggtaagcgggtacgagcctattac
tatcgccacgatttacttgctatgaccggtctcaggtaa
>Fp65
atgcccctgggcattctcgaggccaaggacatcgagcatgttcctggtacgacacgatac
tttgacgacccgtcgcaaccccaggcagctgatgagcagcatggaaatctcaagcgtgcc
agaataggagaagaaaccatcattctaatccctcaaccttccgatgatccaaacgatccg
ctgaactggtcacttttgcgacgcgacttgataaccttcctcctttgcttcgccggcatc
ctggctactgcgcttggccctatcctcgccgccaataccatcacaatttctcttctattc
gccaaagactttaccaaggtcgcgcttttgacgggatactttttgcttgggtgtggtgct
ggtgccattttcttcgtcccgtccggtcgcatctggggaaagcgacacttgttcctcgtt
ggtatacttattcttatcgcctcgagcgcatgggctggagctgtcgggacaaactatggg
agttttattggtgccagaatcgtgcaaggtgtaggatgtgcgccatatgagagttttctc
aatgcggctgttggtgacctctactttgttcaccagcgaggagtacgcatggcttttacc
aacctggctgtttttggcggtgcgttcttcacgcctattttggtgggcaagatcactcat
gaaatgggatgggaatggacgttctacttcgtggcaatctttcttgccgctaccctgccg
gcggtcttctttttgtgccccgagaccgcatatcgacgggaagcaagcctgaatactgat
accactggcgaacttggaatagaattgacgacaaaagacaaacgtcaaaccccgccgccg
caacgagaatccggggaagcaacggcccaagaactcgaccaacacgcgtcaggctttaca
ctctttcccaggtcgaacgctctccagcctattggtaattccgccactcctaagaagacg
tttcttcaatcaatctcgctgtttgacggtcggaaaacggacgaacggtattgggtgctt
ctgctacggccatttcctctcctgacccacccagcattcatctggggctgccttatccag
ggtaccatgattggttggaccgtcttcattggagtcattgtggccgctattttcatcggt
cctccctactactggggtgaagttgatgctggctacacttacacaggtcctttcatcggt
gctgtcttgggtttcgtgctggcaggtcttcttgccgatacgagtgtgaagtatttgact
aagctcaacaaaggcatatatgagcccgagttccgtattctccttgtcataccaatgatg
atcatcggtggcatcggtttatacggatttgctctgacagctcccggtgtgatagagaag
aaatatccgtaccaagtgcctttgatatttttcggctttgaggtcgcagggatggttatt
ggcgctgtagccagttccttgtacattgttgacgcttaccgcgacttgactatcgaaggc
ttcacgatcatgatcatattcaaaaacttcttcagctttatgctgacgttctttgcctac
aattggatcaacaacggtggaatcgaacggacaatgatatcgattgcctcgatccaagtg
ggcgtatgcctactaagcatacccatgtacatatatggtaagcgggtacgagcctattac
tatcgccacgatttacttgctatgaccggtctcaggtaa
>Fp66
atgcccctgggcattctcgaggccaaggacatcgagcatgttcctggtacgacacgatac
tttgacgacccgtcgcaaccccaggcagctgatgagcagcatggaaatctcaagcgtgcc
agaataggagaagaaaccatcattctaatccctcaaccttccgatgatccaaacgatccg
ctgaactggtcacttttgcgacgcgacttgataaccttcctcctttgcttcgccggcatc
ctggctactgcgcttggccctatcctcgccgccaataccatcacaatttctcttctattc
gccaaagactttaccaaggtcgcgcttttgacgggatactttttgcttgggtgtggtgct
ggtgccattttcttcgtcccgtccggtcgcatctggggaaagcgacacttgttcctcgtt
ggtatacttattcttatcgcctcgagcgcatgggctggagctgtcgggacaaactatggg
agttttattggtgccagaatcgtgcaaggtgtaggatgtgcgccatatgagagttttctc
aatgcggctgttggtgacctctactttgttcaccagcgaggagtacgtatggcttttacc
aacctggctgtttttggcggtgcgttcttcacgcctattttggtgggcaagatcactcat
gaaatgggatgggaatggacgttctacttcgtggcaatctttcttgccgctaccctgccg
gcggtcttctttttgtgccccgagaccgcatatcgacgggaagcaagcctgaatactgat
accactggcgaacttggaatagaattgacgacaaaagacaaacgtcaaaccccgccgccg
caacgagaatccggggaagcaacggcccaagaactcgaccaacacgcgccaggctttaca
ctctttcccaggtcgaacgctctccagcctattggtaattccgccactcctaagaagacg
tttcttcaatcaatctcgctgtttgacggtcggaaaacggacgaacggtattgggtgctt
ctgctacggccatttcctctcctgacccacccagcattcatctggggctgccttatccag
ggtaccatgattggttggaccgtcttcattggagtcattgtggccgctattttcatcggt
cctccctactactggggtgaagttgatgctggctacacttacacaggtcctttcatcggt
gctgtcttgggtttcgtgctggcaggtcttcttgccgatacgagtgtgaagtatttgact
aagctcaacaaaggcatatatgagcccgagttccgtattctccttgtcataccaatgatg
atcatcggtggcatcggtctatacggatttgctctgacagctcccggtgtgatagagaag
aaatatccgtaccaagtgcctttgatctttttcggctttgaggtcgcagggatggttatt
ggcgctgtagccagttccttgtacattgttgacgcttaccgcgacttgactatcgaaggc
ttcacgatcatgatcatattcaaaaacttcttcagctttatgctgacgttctttgcctac
aattggatcaacaacggtggaatcgaacggacaatgatatcgattgcctcgatccaagtg
ggcgtatgcctactaagcatacccatgtacatatatggtaagcgggtacgagcctattac
tatcgccacgatttacttgctatgaccggtctcaggtaa
>Fp72
atgcccctgggcattctcgaggccaaggacatcgagcatgttcctggtacgacacgatac
tttgacgacccgtcgcaaccccaggcagctgatgagcagcatggaaatctcaagcgtgcc
agaataggagaagaaaccatcattctaatccctcaaccttccgatgatccaaacgatccg
ctgaactggtcacttttgcgacgcgacttgataaccttcctcctttgcttcgccggcatc
ctggctactgcgcttggccctatcctcgccgccaataccatcacaatttctcttctattc
gccaaagactttaccaaggtcgcgcttttgacgggatactttttgcttgggtgtggtgct
ggtgccattttcttcgtcccgtccggtcgcatctggggaaagcgacacttgttcctcgtt
ggtatacttattcttatcgcctcgagcgcatgggctggagctgtcgggacaaactatggg
agttttattggtgccagaatcgtgcaaggtgtaggatgtgcgccatatgagagttttctc
aatgcggctgttggtgacctctactttgttcaccagcgaggagtacgtatggcttttacc
aacctggctgtttttggcggtgcgttcttcacgcctattttggtgggcaagatcactcat
gaaatgggatgggaatggacgttctacttcgtggcaatctttcttgccgctaccctgccg
gcggtcttctttttgtgccccgagaccgcatatcgacgggaagcaagcctgaatactgat
accactggcgaacttggaatagaattgacgacaaaagacaaacgtcaaaccccgccgccg
caacgagaatccggggaagcaacggcccaagaactcgaccaacacgcgccaggctttaca
ctctttcccaggtcgaacgctctccagcctattggtaattccgccactcctaagaagacg
tttcttcaatcaatctcgctgtttgacggtcggaaaacggacgaacggtattgggtgctt
ctgctacggccatttcctctcctgacccacccagcattcatctggggctgccttatccag
ggtaccatgattggttggaccgtcttcattggagtcattgtggccgctattttcatcggt
cctccctactactggggtgaagttgatgctggctacacttacacaggtcctttcatcggt
gctgtcttgggtttcgtgctggcaggtcttcttgccgatacgagtgtgaagtatttgact
aagctcaacaaaggcatatatgagcccgagttccgtattctccttgtcataccaatgatg
atcatcggtggcatcggtctatacggatttgctctgacagctcccggtgtgatagagaag
aaatatccgtaccaagtgcctttgatctttttcggctttgaggtcgcagggatggttatt
ggcgctgtagccagttccttgtacattgttgacgcttaccgcgacttgactatcgaaggc
ttcacgatcatgatcatattcaaaaacttcttcagctttatgctgacgttctttgcctac
aattggatcaacaacggtggaatcgaacggacaatgatatcgattgcctcgatccaagtg
ggcgtatgcctactaagcatacccatgtacatatatggtaagcgggtacgagcctattac
tatcgccacgatttacttgctatgaccggtctcaggtaa
>Fp73
atgcccctgggcattctcgaggccaaggacatcgagcatgttcctggtacgacacgatac
tttgacgacccgtcgcaaccccaggcagctgatgagcagcatggaaatctcaagcgtgcc
agaataggagaagaaaccatcattctaatccctcaaccttccgatgatccaaacgatccg
ctgaactggtcacttttgcgacgcgacttgataaccttcctcctttgcttcgccggcatc
ctggctactgcgcttggccctatcctcgccgccaataccatcacaatttctcttctattc
gccaaagactttaccaaggtcgcgcttttgacgggatactttttgcttgggtgtggtgct
ggtgccattttcttcgtcccgtccggtcgcatctggggaaagcgacacttgttcctcgtt
ggtatacttattcttatcgcctcgagcgcatgggctggagctgtcgggacaaactatggg
agttttattggtgccagaatcgtgcaaggtgtaggatgtgcgccatatgagagttttctc
aatgcggctgttggtgacctctactttgttcaccagcgaggagtacgtatggcttttacc
aacctggctgtttttggcggtgcgttcttcacgcctattttggtgggcaagatcactcat
gaaatgggatgggaatggacgttctacttcgtggcaatctttcttgccgctaccctgccg
gcggtcttctttttgtgccccgagaccgcatatcgacgggaagcaagcctgaatactgat
accactggcgaacttggaatagaattgacgacaaaagacaaacgtcaaaccccgccgccg
caacgagaatccggggaagcaacggcccaagaactcgaccaacacgcgccaggctttaca
ctctttcccaggtcgaacgctctccagcctattggtaattccgccactcctaagaagacg
tttcttcaatcaatctcgctgtttgacggtcggaaaacggacgaacggtattgggtgctt
ctgctacggccatttcctctcctgacccacccagcattcatctggggctgccttatccag
ggtaccatgattggttggaccgtcttcattggagtcattgtggccgctattttcatcggt
cctccctactactggggtgaagttgatgctggctacacttacacaggtcctttcatcggt
gctgtcttgggtttcgtgctggcaggtcttcttgccgatacgagtgtgaagtatttgact
aagctcaacaaaggcatatatgagcccgagttccgtattctccttgtcataccaatgatg
atcatcggtggcatcggtctatacggatttgctctgacagctcccggtgtgatagagaag
aaatatccgtaccaagtgcctttgatctttttcggctttgaggtcgcagggatggttatt
ggcgctgtagccagttccttgtacattgttgacgcttaccgcgacttgactatcgaaggc
ttcacgatcatgatcatattcaaaaacttcttcagctttatgctgacgttctttgcctac
aattggatcaacaacggtggaatcgaacggacaatgatatcgattgcctcgatccaagtg
ggcgtatgcctactaagcatacccatgtacatatatggtaagcgggtacgagcctattac
tatcgccacgatttacttgctatgaccggtctcaggtaa
>Fp76
atgcccctgggcattctcgaggccaaggacatcgagcatgttcctggtacgacacgatac
tttgacgacccgtcgcaaccccaggcagctgatgagcagcatggaaatctcaagcgtgcc
agaataggagaagaaaccatcattctaatccctcaaccttccgatgatccaaacgatccg
ctgaactggtcacttttgcgacgcgacttgataaccttcctcctttgcttcgccggcatc
ctggctactgcgcttggccctatcctcgccgccaataccatcacaatttctcttctattc
gccaaagactttaccaaggtcgcgcttttgacgggatactttttgcttgggtgtggtgct
ggtgccattttcttcgtcccgtccggtcgcatctggggaaagcgacacttgttcctcgtt
ggtatacttattcttatcgcctcgagcgcatgggctggagctgtcgggacaaactatggg
agttttattggtgccagaatcgtgcaaggtgtaggatgtgcgccatatgagagttttctc
aatgcggctgttggtgacctctactttgttcaccagcgaggagtacgtatggcttttacc
aacctggctgtttttggcggtgcgttcttcacgcctattttggtgggcaagatcactcat
gaaatgggatgggaatggacgttctacttcgtggcaatctttcttgccgctaccctgccg
gcggtcttctttttgtgccccgagaccgcatatcgacgggaagcaagcctgaatactgat
accactggcgaacttggaatagaattgacgacaaaagacaaacgtcaaaccccgccgccg
caacgagaatccggggaagcaacggcccaagaactcgaccaacacgcgccaggctttaca
ctctttcccaggtcgaacgctctccagcctattggtaattccgccactcctaagaagacg
tttcttcaatcaatctcgctgtttgacggtcggaaaacggacgaacggtattgggtgctt
ctgctacggccatttcctctcctgacccacccagcattcatctggggctgccttatccag
ggtaccatgattggttggaccgtcttcattggagtcattgtggccgctattttcatcggt
cctccctactactggggtgaagttgatgctggctacacttacacaggtcctttcatcggt
gctgtcttgggtttcgtgctggcaggtcttcttgccgatacgagtgtgaagtatttgact
aagctcaacaaaggcatatatgagcccgagttccgtattctccttgtcataccaatgatg
atcatcggtggcatcggtctatacggatttgctctgacagctcccggtgtgatagagaag
aaatatccgtaccaagtgcctttgatctttttcggctttgaggtcgcagggatggttatt
ggcgctgtagccagttccttgtacattgttgacgcttaccgcgacttgactatcgaaggc
ttcacgatcatgatcatattcaaaaacttcttcagctttatgctgacgttctttgcctac
aattggatcaacaacggtggaatcgaacggacaatgatatcgattgcctcgatccaagtg
ggcgtatgcctactaagcatacccatgtacatatatggtaagcgggtacgagcctattac
tatcgccacgatttacttgctatgaccggtctcaggtaa
>Fp78
atgcccctgggcattctcgaggccaaggacatcgagcatgttcctggtacgacacgatac
tttgacgacccgtcgcaaccccaggcagctgatgagcagcatggaaatctcaagcgtgcc
agaataggagaagaaaccatcattctaatccctcaaccttccgatgatccaaacgatccg
ctgaactggtcacttttgcgacgcgacttgataaccttcctcctttgcttcgccggcatc
ctggctactgcgcttggccctatcctcgccgccaataccatcacaatttctcttctattc
gccaaagactttaccaaggtcgcgcttttgacgggatactttttgcttgggtgtggtgct
ggtgccattttcttcgtcccgtccggtcgcatctggggaaagcgacacttgttcctcgtt
ggtatacttattcttatcgcctcgagcgcatgggctggagctgtcgggacaaactatggg
agttttattggtgccagaatcgtgcaaggtgtaggatgtgcgccatatgagagttttctc
aatgcggctgttggtgacctctactttgttcaccagcgaggagtacgtatggcttttacc
aacctggctgtttttggcggtgcgttcttcacgcctattttggtgggcaagatcactcat
gaaatgggatgggaatggacgttctacttcgtggcaatctttcttgccgctaccctgccg
gcggtcttctttttgtgccccgagaccgcatatcgacgggaagcaagcctgaatactgat
accactggcgaacttggaatagaattgacgacaaaagacaaacgtcaaaccccgccgccg
caacgagaatccggggaagcaacggcccaagaactcgaccaacacgcgccaggctttaca
ctctttcccaggtcgaacgctctccagcctattggtaattccgccactcctaagaagacg
tttcttcaatcaatctcgctgtttgacggtcggaaaacggacgaacggtattgggtgctt
ctgctacggccatttcctctcctgacccacccagcattcatctggggctgccttatccag
ggtaccatgattggttggaccgtcttcattggagtcattgtggccgctattttcatcggt
cctccctactactggggtgaagttgatgctggctacacttacacaggtcctttcatcggt
gctgtcttgggtttcgtgctggcaggtcttcttgccgatacgagtgtgaagtatttgact
aagctcaacaaaggcatatatgagcccgagttccgtattctccttgtcataccaatgatg
atcatcggtggcatcggtctatacggatttgctctgacagctcccggtgtgatagagaag
aaatatccgtaccaagtgcctttgatctttttcggctttgaggtcgcagggatggttatt
ggcgctgtagccagttccttgtacattgttgacgcttaccgcgacttgactatcgaaggc
ttcacgatcatgatcatattcaaaaacttcttcagctttatgctgacgttctttgcctac
aattggatcaacaacggtggaatcgaacggacaatgatatcgattgcctcgatccaagtg
ggcgtatgcctactaagcatacccatgtacatatatggtaagcgggtacgagcctattac
tatcgccacgatttacttgctatgaccggtctcaggtaa
>Fp81
atgcccctgggcattctcgaggccaaggacatcgagcatgttcctggtacgacacgatac
tttgacgacccgtcgcaaccccaggcagctgatgagcagcatggaaatctcaagcgtgcc
agaataggagaagaaaccatcattctaatccctcaaccttccgatgatccaaacgatccg
ctgaactggtcacttttgcgacgcgacttgataaccttcctcctttgcttcgccggcatc
ctggctactgcgcttggccctatcctcgccgccaataccatcacaatttctcttctattc
gccaaagactttaccaaggtcgcgcttttgacgggatactttttgcttgggtgtggtgct
ggtgccattttcttcgtcccgtccggtcgcatctggggaaagcgacacttgttcctcgtt
ggtatacttattcttatcgcctcgagcgcatgggctggagctgtcgggacaaactatggg
agttttattggtgccagaatcgtgcaaggtgtaggatgtgcgccatatgagagttttctc
aatgcggctgttggtgacctctactttgttcaccagcgaggagtacgcatggcttttacc
aacctggctgtttttggcggtgcgttcttcacgcctattttggtgggcaagatcactcat
gaaatgggatgggaatggacgttctacttcgtggcaatctttcttgccgctaccctgccg
gcggtcttctttttgtgccccgagaccgcatatcgacgggaagcaagcctgaatactgat
accactggcgaacttggaatagaattgacgacaaaagacaaacgtcaaaccccgccgccg
caacgagaatccggggaagcaacggcccaagaactcgaccaacacgcgtcaggctttaca
ctctttcccaggtcgaacgctctccagcctattggtaattccgccactcctaagaagacg
tttcttcaatcaatctcgctgtttgacggtcggaaaacggacgaacggtattgggtgctt
ctgctacggccatttcctctcctgacccacccagcattcatctggggctgccttatccag
ggtaccatgattggttggaccgtcttcattggagtcattgtggccgctattttcatcggt
cctccctactactggggtgaagttgatgctggctacacttacacaggtcctttcatcggt
gctgtcttgggtttcgtgctggcaggtcttcttgccgatacgagtgtgaagtatttgact
aagctcaacaaaggcatatatgagcccgagttccgtattctccttgtcataccaatgatg
atcatcggtggcatcggtttatacggatttgctctgacagctcccggtgtgatagagaag
aaatatccgtaccaagtgcctttgatatttttcggctttgaggtcgcagggatggttatt
ggcgctgtagccagttccttgtacattgttgacgcttaccgcgacttgactatcgaaggc
ttcacgatcatgatcatattcaaaaacttcttcagctttatgctgacgttctttgcctac
aattggatcaacaacggtggaatcgaacggacaatgatatcgattgcctcgatccaagtg
ggcgtatgcctactaagcatacccatgtacatatatggtaagcgggtacgagcctattac
tatcgccacgatttacttgctatgaccggtctcaggtaa
>Fp84
atgcccctgggcattctcgaggccaaggacatcgagcatgttcctggtacgacacgatac
tttgacgacccgtcgcaaccccaggcagctgatgagcagcatggaaatctcaagcgtgcc
agaataggagaagaaaccatcattctaatccctcaaccttccgatgatccaaacgatccg
ctgaactggtcacttttgcgacgcgacttgataaccttcctcctttgcttcgccggcatc
ctggctactgcgcttggccctatcctcgccgccaataccatcacaatttctcttctattc
gccaaagactttaccaaggtcgcgcttttgacgggatactttttgcttgggtgtggtgct
ggtgccattttcttcgtcccgtccggtcgcatctggggaaagcgacacttgttcctcgtt
ggtatacttattcttatcgcctcgagcgcatgggctggagctgtcgggacaaactatggg
agttttattggtgccagaatcgtgcaaggtgtaggatgtgcgccatatgagagttttctc
aatgcggctgttggtgacctctactttgttcaccagcgaggagtacgcatggcttttacc
aacctggctgtttttggcggtgcgttcttcacgcctattttggtgggcaagatcactcat
gaaatgggatgggaatggacgttctacttcgtggcaatctttcttgccgctaccctgccg
gcggtcttctttttgtgccccgagaccgcatatcgacgggaagcaagcctgaatactgat
accactggcgaacttggaatagaattgacgacaaaagacaaacgtcaaaccccgccgccg
caacgagaatccggggaagcaacggcccaagaactcgaccaacacgcgtcaggctttaca
ctctttcccaggtcgaacgctctccagcctattggtaattccgccactcctaagaagacg
tttcttcaatcaatctcgctgtttgacggtcggaaaacggacgaacggtattgggtgctt
ctgctacggccatttcctctcctgacccacccagcattcatctggggctgccttatccag
ggtaccatgattggttggaccgtcttcattggagtcattgtggccgctattttcatcggt
cctccctactactggggtgaagttgatgctggctacacttacacaggtcctttcatcggt
gctgtcttgggtttcgtgctggcaggtcttcttgccgatacgagtgtgaagtatttgact
aagctcaacaaaggcatatatgagcccgagttccgtattctccttgtcataccaatgatg
atcatcggtggcatcggtttatacggatttgctctgacagctcccggtgtgatagagaag
aaatatccgtaccaagtgcctttgatatttttcggctttgaggtcgcagggatggttatt
ggcgctgtagccagttccttgtacattgttgacgcttaccgcgacttgactatcgaaggc
ttcacgatcatgatcatattcaaaaacttcttcagctttatgctgacgttctttgcctac
aattggatcaacaacggtggaatcgaacggacaatgatatcgattgcctcgatccaagtg
ggcgtatgcctactaagcatacccatgtacatatatggtaagcgggtacgagcctattac
tatcgccacgatttacttgctatgaccggtctcaggtaa
>Fp86
atgcccctgggcattctcgaggccaaggacatcgagcatgttcctggtacgacacgatac
tttgacgacccgtcgcaaccccaggcagctgatgagcagcatggaaatctcaagcgtgcc
agaataggagaagaaaccatcattctaatccctcaaccttccgatgatccaaacgatccg
ctgaactggtcacttttgcgacgcgacttgataaccttcctcctttgcttcgccggcatc
ctggctactgcgcttggccctatcctcgccgccaataccatcacaatttctcttctattc
gccaaagactttaccaaggtcgcgcttttgacgggatactttttgcttgggtgtggtgct
ggtgccattttcttcgtcccgtccggtcgcatctggggaaagcgacacttgttcctcgtt
ggtatacttattcttatcgcctcgagcgcatgggctggagctgtcgggacaaactatggg
agttttattggtgccagaatcgtgcaaggtgtaggatgtgcgccatatgagagttttctc
aatgcggctgttggtgacctctactttgttcaccagcgaggagtacgtatggcttttacc
aacctggctgtttttggcggtgcgttcttcacgcctattttggtgggcaagatcactcat
gaaatgggatgggaatggacgttctacttcgtggcaatctttcttgccgctaccctgccg
gcggtcttctttttgtgccccgagaccgcatatcgacgggaagcaagcctgaatactgat
accactggcgaacttggaatagaattgacgacaaaagacaaacgtcaaaccccgccgccg
caacgagaatccggggaagcaacggcccaagaactcgaccaacacgcgccaggctttaca
ctctttcccaggtcgaacgctctccagcctattggtaattccgccactcctaagaagacg
tttcttcaatcaatctcgctgtttgacggtcggaaaacggacgaacggtattgggtgctt
ctgctacggccatttcctctcctgacccacccagcattcatctggggctgccttatccag
ggtaccatgattggttggaccgtcttcattggagtcattgtggccgctattttcatcggt
cctccctactactggggtgaagttgatgctggctacacttacacaggtcctttcatcggt
gctgtcttgggtttcgtgctggcaggtcttcttgccgatacgagtgtgaagtatttgact
aagctcaacaaaggcatatatgagcccgagttccgtattctccttgtcataccaatgatg
atcatcggtggcatcggtctatacggatttgctctgacagctcccggtgtgatagagaag
aaatatccgtaccaagtgcctttgatctttttcggctttgaggtcgcagggatggttatt
ggcgctgtagccagttccttgtacattgttgacgcttaccgcgacttgactatcgaaggc
ttcacgatcatgatcatattcaaaaacttcttcagctttatgctgacgttctttgcctac
aattggatcaacaacggtggaatcgaacggacaatgatatcgattgcctcgatccaagtg
ggcgtatgcctactaagcatacccatgtacatatatggtaagcgggtacgagcctattac
tatcgccacgatttacttgctatgaccggtctcaggtaa
>Fvenenatum.busco
atgcccctaggcattctcgaggccaaagacatcgagcatgttcctggcacaacacgatac
tttgacgacccgtcgcaaccccaaacagctaatgagcagcacggaaatctcaagcgggcc
agagtaggagatgataccatcattctaatccctcaaccttccgatgatccaaacgatccg
ctgaattggtcgctattgcgacgcgacttcataaccttcctcctttgcttcgctggcatc
cttgctactgctctcggtcccatcctcgccgccaataccatcacgatctctctcctcttc
gccaaagacttcaccaaggtcgcgcttttgacaggatactttttgctgggatgtggtgct
ggtgccattttcttcgttccgtccggccgcatctggggaaagcgacacctgttcctcatc
ggtatacttattattatcgcctcgagcgcatgggctggggctgttgggacaaattatgag
agttttattggtgccagaatcgtgcaaggcgtaggatgtgcgccatatgagagttttctc
aatgcggctgttggtgatctctactttgttcaccagcgaggagttcgtatggcttttacc
aacctggctgtttttggcggtgccttcttcacgcctattttggtgggcaagatcactcat
gaaatgggatgggaatggacattctacttcgtggcaatctttcttgccgctaccctgccg
gccgtcttctttttgtgtcccgagaccgcataccgacgggaagcaagcctgaacactgat
accactggcgaacttggaatagaattgacgacaaaagacaaacgtcaaactccgccgccg
caacgagagtccggggaagcaacggctcaagaactcgaccaacatgcgccaggctttaca
ttctttcccaggtcgaatgctcttcagcctattggtaattccaccactcccaagaagacc
tttcttcagtcaatctcgttgtttgacggccggaaaacggacgagcgatattgggtgctt
ctgctacgaccatttcctctcctcactcacccagcgttcatctggggctgccttatccag
ggtaccatgattggttggaccgtgttcattggagtcattgtggccgcgatattcatcggt
cctccttactactggggtgaagtcgatgctggctacacttacacaggtcctttcatcggc
gctgttttaggtttcgttctggcaggtcttcttgccgatacaagcgtgaaatatttgact
aagctcaacaaaggcatatatgagcccgaattccgtattcttcttgtcattccaatgatg
atcattggtggcattggtctatacggttttgctctaacagctcccggtgtgatagagaag
aaatatccgtaccaagtgcctttgatctttttcggcttcgaggtcgcagggatggttatt
ggtgctgtagccagttccttatatatcgttgacgcataccgtgacttgactatcgaaggg
ttcacaatcatgatcatattcaagaacttcttcagctttatgctgacattcttcgcctat
aattggatcaacaacggcggtatcgaacggacaatgatatcaatcgcctcgattcaagtg
ggcgtgtgcctactaagcattcccatgtacatatatggcaagcgggtacgagcctattac
tatcgccacgatttacttgctatgactggtctcaggtaa
