# Supplementary material for: Apicidin biosynthesis is linked to accessory chromosomes in Fusarium poae isolates
Source: BMC Genomics. 2021 Aug 4;22:591. doi: 10.1186/s12864-021-07617-y (PMC8340494; doi:10.1186/s12864-021-07617-y)
Supplement: Supplementary file 17 — Additional file 17. Compressed folder containing alignments for each of the 4141 orthologs used in BUSCO analysis. [file 12864_2021_7617_MOESM17_ESM.zip › Fven2_nt_MAFFT/40522at5125_nt.mafft.fasta]

>Fp105
atgcaacaacacatactaccgacgccgccatcgtcctctgacggcttctctcgacagcca
acggccatgatggactcgcacacctcgcacactcagggcgccatgagtccagaacaaagt
tttgccggctatccatatgccacgcgatacaccactcccgttcgcgaggatgactcttca
gtgtacgagccatctacagtctactctcaaagaagcgatgcctcatttacggggtacgcc
agtggcctaggaataactagtcatccatatggacctttgcccgacgaggttggctacaat
actcatctgccatacacccccgaggcatcgccaacagcgccatgccaaacaagcgatgtc
gtaacaacacgcagtgggctcaacatcgctaagaagccgctcacaaccagatcaacagcc
gtgaaaagcggccgagtgcagaagagaagccgtgctgataagaccaagaacacaactagc
atcctttcgaaacccctttctgaatctgctaaacaccttcctggaatccacgttgctgac
atcgagacctttgtcaaccggtctaccgagacgagactctccgaaacatcacgcaataaa
aaacccggtcagatcaaacgccctatgaacgcattcatgctttatcggaaggcatatcag
gaagttgccaagacgcagtgtgctcaaaacaaccaccaacatgtatcaaaagtctgtggt
gcagcatgggtattggagccagtgcaaatcaaagaggcattcgaccagtgggctaggatc
gagcgcgtgaaccaccagcgagcacaccctggatacaagttcacgccttcgaagccaaaa
aagaccaaacgtgatgaggatggagatgaagagtattcggacaacgactcagactggaat
ggcgggcgtgggctttccaacgcagcgcggaagtccaggtatcggcaagccacacaactg
aacgagccttcttcctccgcctttgatgccgttaataactcgatggtcgatccatcaact
gcaccctaccatgatgtgtacgcctattcctaccatggtagacctcatgttctcccatat
gatcagatggcgccgaacccatatggtatgagtatgcgccagtacaacggcctaggcatc
aacagcgagatgaccagcagagccgcttcacctgcagagttggaatactcgatccatggc
atggatggcttctcccatggctactatggtgccccccaatcaacttttgacaatgcgcca
gctcctctatttgggccaactccttcgtacgacacatatgacgggctccctgcaggctct
actcccttgggacaagaaggttggattccccatatggagaacgaccatgacatgatgcct
gtggcggctggctatgaagaaactacagcacaagacgcttatctcaaaggcaacaaagac
gattggaaggttgaagtgatggacgaacctggccacttcgaggattggtatgcgcagact
gaacaaggtttccagtga
>Fp108
atgcaacaacacatactaccgacgccgccatcgtcctctgacggcttctctcgacagcca
acggccatgatggactcgcacacctcgcacactcagggcgccatgagtccagaacaaagt
tttgccggctatccatatgccacgcgatacaccactcccgttcgcgaggatgactcttca
gtgtacgagccatctacagtctactctcaaagaagcgatgcctcatttacggggtacgcc
agtggcctaggaataactagtcatccatatggacctttgcccgacgaggttggctacaat
actcatctgccatacacccccgaggcatcgccaacagcgccatgccaaacaagcgatgtc
gtaacaacacgcagtgggctcaacatcgctaagaagccgctcacaaccagatcaacagcc
gtgaaaagcggccgagtgcagaagagaagccgtgctgataagaccaagaacacaactagc
atcctttcgaaacccctttctgaatctgctaaacaccttcctggaatccacgttgctgac
atcgagacctttgtcaaccggtctaccgagacgagactctccgaaacatcacgcaataaa
aaacccggtcagatcaaacgccctatgaacgcattcatgctttatcggaaggcatatcag
gaagttgccaagacgcagtgtgctcaaaacaaccaccaacatgtatcaaaagtctgtggt
gcagcatgggtattggagccagtgcaaatcaaagaggcattcgaccagtgggctaggatc
gagcgcgtgaaccaccagcgagcacaccctggatacaagttcacgccttcgaagccaaaa
aagaccaaacgtgatgaggatggagatgaagagtattcggacaacgactcagactggaat
ggcgggcgtgggctttccaacgcagcgcggaagtccaggtatcggcaagccacacaactg
aacgagccttcttcctccgcctttgatgccgttaataactcgatggtcgatccatcaact
gcaccctaccatgatgtgtacgcctattcctaccatggtagacctcatgttctcccatat
gatcagatggcgccgaacccatatggtatgagtatgcgccagtacaacggcctaggcatc
aacagcgagatgaccagcagagccgcttcacctgcagagttggaatactcgatccatggc
atggatggcttctcccatggctactatggtgccccccaatcaacttttgacaatgcgcca
gctcctctatttgggccaactccttcgtacgacacatatgacgggctccctgcaggctct
actcccttgggacaagaaggttggattccccatatggagaacgaccatgacatgatgcct
gtggcggctggctatgaagaaactacagcacaagacgcttatctcaaaggcaacaaagac
gattggaaggttgaagtgatggacgaacctggccacttcgaggattggtatgcgcagact
gaacaaggtttccagtga
>Fp118
atgcaacaacacatactaccgacgccgccatcgtcctctgacggcttctctcgacagcca
acggccatgatggactcgcacacctcgcacactcagggcgccatgagtccagaacaaagt
tttgccggctatccatatgccacgcgatacaccactcccgttcgcgaggatgactcttca
gtgtacgagccatctacagtctactctcaaagaagcgatgcctcatttacggggtacgcc
agtggcctaggaataactagtcatccatatggacctttgcccgacgaggttggctacaat
actcatctgccatacacccccgaggcatcgccaacagcgccatgccaaacaagcgatgtc
gtaacaacacgcagtgggctcaacatcgctaagaagccgctcacaaccagatcaacagcc
gtgaaaagcggccgagtgcagaagagaagccgtgctgataagaccaagaacacaactagc
atcctttcgaaacccctttctgaatctgctaaacaccttcctggaatccacgttgctgac
atcgagacctttgtcaaccggtctaccgagacgagactctccgaaacatcacgcaataaa
aaacccggtcagatcaaacgccctatgaacgcattcatgctttatcggaaggcatatcag
gaagttgccaagacgcagtgtgctcaaaacaaccaccaacatgtatcaaaagtctgtggt
gcagcatgggtattggagccagtgcaaatcaaagaggcattcgaccagtgggctaggatc
gagcgcgtgaaccaccagcgagcacaccctggatacaagttcacgccttcgaagccaaaa
aagaccaaacgtgatgaggatggagatgaagagtattcggacaacgactcagactggaat
ggcgggcgtgtgctttccaacgcagcgcggaagtccaggtatcggcaagccacacaactg
aacgagccttcttcctccgcctttgatgccgttaataactcgatggtcgatccatcaact
gcaccctaccatgatgtgtacgcctattcctaccatggtagacctcatgttctcccatat
gatcagatggcgccgaacccatatggtatgagtatgcgccagtacaacggcctaggcatc
aacagcgagatgaccagcagagccgcttcacctgcagagttggaatactcgatccatggc
atggatggcttctcccatggctactatggtgccccccaatcaacttttgacaatgcgcca
gctcctctatttgggccaactccttcgtacgacacatatgacgggctccctgcaggctct
actcccttgggacaagaaggttggattccccatatggagaacgaccatgacatgatgcct
gtggcggctggctatgaagaaactacagcacaagacgcttatctcaaaggcaacaaagac
gattggaaggttgaagtgatggacgaacctggccacttcgaggattggtatgcgcagact
gaacaaggtttccagtga
>Fp122
atgcaacaacacatactaccgacgccgccatcgtcctctgacggcttctctcgacagcca
acggccatgatggactcgcacacctcgcacactcagggcgccatgagtccagaacaaagt
tttgccggctatccatatgccacgcgatacaccactcccgttcgcgaggatgactcttca
gtgtacgagccatctacagtctactctcaaagaagcgatgcctcatttacggggtacgcc
agtggcctaggaataactagtcatccatatggacctttgcccgacgaggttggctacaat
actcatctgccatacacccccgaggcatcgccaacagcgccatgccaaacaagcgatgtc
gtaacaacacgcagtgggctcaacatcgctaagaagccgctcacaaccagatcaacagcc
gtgaaaagcggccgagtgcagaagagaagccgtgctgataagaccaagaacacaactagc
atcctttcgaaacccctttctgaatctgctaaacaccttcctggaatccacgttgctgac
atcgagacctttgtcaaccggtctaccgagacgagactctccgaaacatcacgcaataaa
aaacccggtcagatcaaacgccctatgaacgcattcatgctttatcggaaggcatatcag
gaagttgccaagacgcagtgtgctcaaaacaaccaccaacatgtatcaaaagtctgtggt
gcagcatgggtattggagccagtgcaaatcaaagaggcattcgaccagtgggctaggatc
gagcgcgtgaaccaccagcgagcacaccctggatacaagttcacgccttcgaagccaaaa
aagaccaaacgtgatgaggatggagatgaagagtattcggacaacgactcagactggaat
ggcgggcgtgtgctttccaacgcagcgcggaagtccaggtatcggcaagccacacaactg
aacgagccttcttcctccgcctttgatgccgttaataactcgatggtcgctccatcaact
gcaccctaccatgatgtgtacgcctattcctaccatggtagacctcatgttctcccatat
gatcagatggcgccgaacccatatggtatgagtatgcgccagtacaacggcctaggcatc
aacagcgagatgaccagcagagccgcttcacctgcagagttggaatactcgatccatggc
atggatggcttctcccatggctactatggtgccccccaatcaacttttgacaatgcgcca
gctcctctatttgggccaactccttcgtacgacacatatgacgggctccctgcaggctct
actcccttgggacaagaaggttggattccccatatggagaacgaccatgacatgatgcct
gtggcggctggctatgaagaaactacagcacaagacgcttatctcaaaggcaacaaagac
gattggaaggttgaagtgatggacgaacctggccacttcgaggattggtatgcgcagact
gaacaaggtttccagtga
>Fp125
atgcaacaacacatactaccgacgccgccatcgtcctctgacggcttctctcgacagcca
acggccatgatggactcgcacacctcgcacactcagggcgccatgagtccagaacaaagt
tttgccggctatccatatgccacgcgatacaccactcccgttcgcgaggatgactcttca
gtgtacgagccatctacagtctactctcaaagaagcgatgcctcatttacggggtacgcc
agtggcctaggaataactagtcatccatatggacctttgcccgacgaggttggctacaat
actcatctgccatacacccccgaggcatcgccaacagcgccatgccaaacaagcgatgtc
gtaacaacacgcagtgggctcaacatcgctaagaagccgctcacaaccagatcaacagcc
gtgaaaagcggccgagtgcagaagagaagccgtgctgataagaccaagaacacaactagc
atcctttcgaaacccctttctgaatctgctaaacaccttcctggaatccacgttgctgac
atcgagacctttgtcaaccggtctaccgagacgagactctccgaaacatcacgcaataaa
aaacccggtcagatcaaacgccctatgaacgcattcatgctttatcggaaggcatatcag
gaagttgccaagacgcagtgtgctcaaaacaaccaccaacatgtatcaaaagtctgtggt
gcagcatgggtattggagccagtgcaaatcaaagaggcattcgaccagtgggctaggatc
gagcgcgtgaaccaccagcgagcacaccctggatacaagttcacgccttcgaagccaaaa
aagaccaaacgtgatgaggatggagatgaagagtattcggacaacgactcagactggaat
ggcgggcgtgggctttccaacgcagcgcggaagtccaggtatcggcaagccacacaactg
aacgagccttcttcctccgcctttgatgccgttaataactcgatggtcgatccatcaact
gcaccctaccatgatgtgtacgcctattcctaccatggtagacctcatgttctcccatat
gatcagatggcgccgaacccatatggtatgagtatgcgccagtacaacggcctaggcatc
aacagcgagatgaccagcagagccgcttcacctgcagagttggaatactcgatccatggc
atggatggcttctcccatggctactatggtgccccccaatcaacttttgacaatgcgcca
gctcctctatttgggccaactccttcgtacgacacatatgacgggctccctgcaggctct
actcccttgggacaagaaggttggattccccatatggagaacgaccatgacatgatgcct
gtggcggctggctatgaagaaactacagcacaagacgcttatctcaaaggcaacaaagac
gattggaaggttgaagtgatggacgaacctggccacttcgaggattggtatgcgcagact
gaacaaggtttccagtga
>Fp13r
atgcaacaacacatactaccgacgccgccatcgtcctctgacggcttctctcgacagcca
acggccatgatggactcgcacacctcgcacactcagggcgccatgagtccagaacaaagt
tttgccggctatccatatgccacgcgatacaccactcccgttcgcgaggatgactcttca
gtgtacgagccatctacagtctactctcaaagaagcgatgcctcatttacggggtacgcc
agtggcctaggaataactagtcatccatatggacctttgcccgacgaggttggctacaat
actcatctgccatacacccccgaggcatcgccaacagcgccatgccaaacaagcgatgtc
gtaacaacacgcagtgggctcaacatcgctaagaagccgctcacaaccagatcaacagcc
gtgaaaagcggccgagtgcagaagagaagccgtgctgataagaccaagaacacaactagc
atcctttcgaaacccctttctgaatctgctaaacaccttcctggaatccacgttgctgac
atcgagacctttgtcaaccggtctaccgagacgagactctccgaaacatcacgcaataaa
aaacccggtcagatcaaacgccctatgaacgcattcatgctttatcggaaggcatatcag
gaagttgccaagacgcagtgtgctcaaaacaaccaccaacatgtatcaaaagtctgtggt
gcagcatgggtattggagccagtgcaaatcaaagaggcattcgaccagtgggctaggatc
gagcgcgtgaaccaccagcgagcacaccctggatacaagttcacgccttcgaagccaaaa
aagaccaaacgtgatgaggatggagatgaagagtattcggacaacgactcagactggaat
ggcgggcgtgggctttccaacgcagcgcggaagtccaggtatcggcaagccacacaactg
aacgagccttcttcctccgcctttgatgccgttaataactcgatggtcgatccatcaact
gcaccctaccatgatgtgtacgcctattcctaccatggtagacctcatgttctcccatat
gatcagatggcgccgaacccatatggtatgagtatgcgccagtacaacggcctaggcatc
aacagcgagatgaccagcagagccgcttcacctgcagagttggaatactcgatccatggc
atggatggcttctcccatggctactatggtgccccccaatcaacttttgacaatgcgcca
gctcctctatttgggccaactccttcgtacgacacatatgacgggctccctgcaggctct
actcccttgggacaagaaggttggattccccatatggagaacgaccatgacatgatgcct
gtggcggctggctatgaagaaactacagcacaagacgcttatctcaaaggcaacaaagac
gattggaaggttgaagtgatggacgaacctggccacttcgaggattggtatgcgcagact
gaacaaggtttccagtga
>Fp144
atgcaacaacacatactaccgacgccgccatcgtcctctgacggcttctctcgacagcca
acggccatgatggactcgcacacctcgcacactcagggcgccatgagtccagaacaaagt
tttgccggctatccatatgccacgcgatacaccactcccgttcgcgaggatgactcttca
gtgtacgagccatctacagtctactctcaaagaagcgatgcctcatttacggggtacgcc
agtggcctaggaataactagtcatccatatggacctttgcccgacgaggttggctacaat
actcatctgccatacacccccgaggcatcgccaacagcgccatgccaaacaagcgatgtc
gtaacaacacgcagtgggctcaacatcgctaagaagccgctcacaaccagatcaacagcc
gtgaaaagcggccgagtgcagaagagaagccgtgctgataagaccaagaacacaactagc
atcctttcgaaacccctttctgaatctgctaaacaccttcctggaatccacgttgctgac
atcgagacctttgtcaaccggtctaccgagacgagactctccgaaacatcacgcaataaa
aaacccggtcagatcaaacgccctatgaacgcattcatgctttatcggaaggcatatcag
gaagttgccaagacgcagtgtgctcaaaacaaccaccaacatgtatcaaaagtctgtggt
gcagcatgggtattggagccagtgcaaatcaaagaggcattcgaccagtgggctaggatc
gagcgcgtgaaccaccagcgagcacaccctggatacaagttcacgccttcgaagccaaaa
aagaccaaacgtgatgaggatggagatgaagagtattcggacaacgactcagactggaat
ggcgggcgtgtgctttccaacgcagcgcggaagtccaggtatcggcaagccacacaactg
aacgagccttcttcctccgcctttgatgccgttaataactcgatggtcgatccatcaact
gcaccctaccatgatgtgtacgcctattcctaccatggtagacctcatgttctcccatat
gatcagatggcgccgaacccatatggtatgagtatgcgccagtacaacggcctaggcatc
aacagcgagatgaccagcagagccgcttcacctgcagagttggaatactcgatccatggc
atggatggcttctcccatggctactatggtgccccccaatcaacttttgacaatgcgcca
gctcctctatttgggccaactccttcgtacgacacatatgacgggctccctgcaggctct
actcccttgggacaagaaggttggattccccatatggagaacgaccatgacatgatgcct
gtggcggctggctatgaagaaactacagcacaagacgcttatctcaaaggcaacaaagac
gattggaaggttgaagtgatggacgaacctggccacttcgaggattggtatgcgcagact
gaacaaggtttccagtga
>Fp146
atgcaacaacacatactaccgacgccgccatcgtcctctgacggcttctctcgacagcca
acggccatgatggactcgcacacctcgcacactcagggcgccatgagtccagaacaaagt
tttgccggctatccatatgccacgcgatacaccactcccgttcgcgaggatgactcttca
gtgtacgagccatctacagtctactctcaaagaagcgatgcctcatttacggggtacgcc
agtggcctaggaataactagtcatccatatggacctttgcccgacgaggttggctacaat
actcatctgccatacacccccgaggcatcgccaacagcgccatgccaaacaagcgatgtc
gtaacaacacgcagtgggctcaacatcgctaagaagccgctcacaaccagatcaacagcc
gtgaaaagcggccgagtgcagaagagaagccgtgctgataagaccaagaacacaactagc
atcctttcgaaacccctttctgaatctgctaaacaccttcctggaatccacgttgctgac
atcgagacctttgtcaaccggtctaccgagacgagactctccgaaacatcacgcaataaa
aaacccggtcagatcaaacgccctatgaacgcattcatgctttatcggaaggcatatcag
gaagttgccaagacgcagtgtgctcaaaacaaccaccaacatgtatcaaaagtctgtggt
gcagcatgggtattggagccagtgcaaatcaaagaggcattcgaccagtgggctaggatc
gagcgcgtgaaccaccagcgagcacaccctggatacaagttcacgccttcgaagccaaaa
aagaccaaacgtgatgaggatggagatgaagagtattcggacaacgactcagactggaat
ggcgggcgtgggctttccaacgcagcgcggaagtccaggtatcggcaagccacacaactg
aacgagccttcttcctccgcctttgatgccgttaataactcgatggtcgatccatcaact
gcaccctaccatgatgtgtacgcctattcctaccatggtagacctcatgttctcccatat
gatcagatggcgccgaacccatatggtatgagtatgcgccagtacaacggcctaggcatc
aacagcgagatgaccagcagagccgcttcacctgcagagttggaatactcgatccatggc
atggatggcttctcccatggctactatggtgccccccaatcaacttttgacaatgcgcca
gctcctctatttgggccaactccttcgtacgacacatatgacgggctccctgcaggctct
actcccttgggacaagaaggttggattccccatatggagaacgaccatgacatgatgcct
gtggcggctggctatgaagaaactacagcacaagacgcttatctcaaaggcaacaaagac
gattggaaggttgaagtgatggacgaacctggccacttcgaggattggtatgcgcagact
gaacaaggtttccagtga
>Fp155
atgcaacaacacatactaccgacgccgccatcgtcctctgacggcttctctcgacagcca
acggccatgatggactcgcacacctcgcacactcagggcgccatgagtccagaacaaagt
tttgccggctatccatatgccacgcgatacaccactcccgttcgcgaggatgactcttca
gtgtacgagccatctacagtctactctcaaagaagcgatgcctcatttacggggtacgcc
agtggcctaggaataactagtcatccatatggacctttgcccgacgaggttggctacaat
actcatctgccatacacccccgaggcatcgccaacagcgccatgccaaacaagcgatgtc
gtaacaacacgcagtgggctcaacatcgctaagaagccgctcacaaccagatcaacagcc
gtgaaaagcggccgagtgcagaagagaagccgtgctgataagaccaagaacacaactagc
atcctttcgaaacccctttctgaatctgctaaacaccttcctggaatccacgttgctgac
atcgagacctttgtcaaccggtctaccgagacgagactctccgaaacatcacgcaataaa
aaacccggtcagatcaaacgccctatgaacgcattcatgctttatcggaaggcatatcag
gaagttgccaagacgcagtgtgctcaaaacaaccaccaacatgtatcaaaagtctgtggt
gcagcatgggtattggagccagtgcaaatcaaagaggcattcgaccagtgggctaggatc
gagcgcgtgaaccaccagcgagcacaccctggatacaagttcacgccttcgaagccaaaa
aagaccaaacgtgatgaggatggagatgaagagtattcggacaacgactcagactggaat
ggcgggcgtgtgctttccaacgcagcgcggaagtccaggtatcggcaagccacacaactg
aacgagccttcttcctccgcctttgatgccgttaataactcgatggtcgatccatcaact
gcaccctaccatgatgtgtacgcctattcctaccatggtagacctcatgttctcccatat
gatcagatggcgccgaacccatatggtatgagtatgcgccagtacaacggcctaggcatc
aacagcgagatgaccagcagagccgcttcacctgcagagttggaatactcgatccatggc
atggatggcttctcccatggctactatggtgccccccaatcaacttttgacaatgcgcca
gctcctctatttgggccaactccttcgtacgacacatatgacgggctccctgcaggctct
actcccttgggacaagaaggttggattccccatatggagaacgaccatgacatgatgcct
gtggcggctggctatgaagaaactacagcacaagacgcttatctcaaaggcaacaaagac
gattggaaggttgaagtgatggacgaacctggccacttcgaggattggtatgcgcagact
gaacaaggtttccagtga
>Fp157
atgcaacaacacatactaccgacgccgccatcgtcctctgacggcttctctcgacagcca
acggccatgatggactcgcacacctcgcacactcagggcgccatgagtccagaacaaagt
tttgccggctatccatatgccacgcgatacaccactcccgttcgcgaggatgactcttca
gtgtacgagccatctacagtctactctcaaagaagcgatgcctcatttacggggtacgcc
agtggcctaggaataactagtcatccatatggacctttgcccgacgaggttggctacaat
actcatctgccatacacccccgaggcatcgccaacagcgccatgccaaacaagcgatgtc
gtaacaacacgcagtgggctcaacatcgctaagaagccgctcacaaccagatcaacagcc
gtgaaaagcggccgagtgcagaagagaagccgtgctgataagaccaagaacacaactagc
atcctttcgaaacccctttctgaatctgctaaacaccttcctggaatccacgttgctgac
atcgagacctttgtcaaccggtctaccgagacgagactctccgaaacatcacgcaataaa
aaacccggtcagatcaaacgccctatgaacgcattcatgctttatcggaaggcatatcag
gaagttgccaagacgcagtgtgctcaaaacaaccaccaacatgtatcaaaagtctgtggt
gcagcatgggtattggagccagtgcaaatcaaagaggcattcgaccagtgggctaggatc
gagcgcgtgaaccaccagcgagcacaccctggatacaagttcacgccttcgaagccaaaa
aagaccaaacgtgatgaggatggagatgaagagtattcggacaacgactcagactggaat
ggcgggcgtgggctttccaacgcagcgcggaagtccaggtatcggcaagccacacaactg
aacgagccttcttcctccgcctttgatgccgttaataactcgatggtcgatccatcaact
gcaccctaccatgatgtgtacgcctattcctaccatggtagacctcatgttctcccatat
gatcagatggcgccgaacccatatggtatgagtatgcgccagtacaacggcctaggcatc
aacagcgagatgaccagcagagccgcttcacctgcagagttggaatactcgatccatggc
atggatggcttctcccatggctactatggtgccccccaatcaacttttgacaatgcgcca
gctcctctatttgggccaactccttcgtacgacacatatgacgggctccctgcaggctct
actcccttgggacaagaaggttggattccccatatggagaacgaccatgacatgatgcct
gtggcggctggctatgaagaaactacagcacaagacgcttatctcaaaggcaacaaagac
gattggaaggttgaagtgatggacgaacctggccacttcgaggattggtatgcgcagact
gaacaaggtttccagtga
>Fp16r
atgcaacaacacatactaccgacgccgccatcgtcctctgacggcttctctcgacagcca
acggccatgatggactcgcacacctcgcacactcagggcgccatgagtccagaacaaagt
tttgccggctatccatatgccacgcgatacaccactcccgttcgcgaggatgactcttca
gtgtacgagccatctacagtctactctcaaagaagcgatgcctcatttacggggtacgcc
agtggcctaggaataactagtcatccatatggacctttgcccgacgaggttggctacaat
actcatctgccatacacccccgaggcatcgccaacagcgccatgccaaacaagcgatgtc
gtaacaacacgcagtgggctcaacatcgctaagaagccgctcacaaccagatcaacagcc
gtgaaaagcggccgagtgcagaagagaagccgtgctgataagaccaagaacacaactagc
atcctttcgaaacccctttctgaatctgctaaacaccttcctggaatccacgttgctgac
atcgagacctttgtcaaccggtctaccgagacgagactctccgaaacatcacgcaataaa
aaacccggtcagatcaaacgccctatgaacgcattcatgctttatcggaaggcatatcag
gaagttgccaagacgcagtgtgctcaaaacaaccaccaacatgtatcaaaagtctgtggt
gcagcatgggtattggagccagtgcaaatcaaagaggcattcgaccagtgggctaggatc
gagcgcgtgaaccaccagcgagcacaccctggatacaagttcacgccttcgaagccaaaa
aagaccaaacgtgatgaggatggagatgaagagtattcggacaacgactcagactggaat
ggcgggcgtgggctttccaacgcagcgcggaagtccaggtatcggcaagccacacaactg
aacgagccttcttcctccgcctttgatgccgttaataactcgatggtcgatccatcaact
gcaccctaccatgatgtgtacgcctattcctaccatggtagacctcatgttctcccatat
gatcagatggcgccgaacccatatggtatgagtatgcgccagtacaacggcctaggcatc
aacagcgagatgaccagcagagccgcttcacctgcagagttggaatactcgatccatggc
atggatggcttctcccatggctactatggtgccccccaatcaacttttgacaatgcgcca
gctcctctatttgggccaactccttcgtacgacacatatgacgggctccctgcaggctct
actcccttgggacaagaaggttggattccccatatggagaacgaccatgacatgatgcct
gtggcggctggctatgaagaaactacagcacaagacgcttatctcaaaggcaacaaagac
gattggaaggttgaagtgatggacgaacctggccacttcgaggattggtatgcgcagact
gaacaaggtttccagtga
>Fp1r
atgcaacaacacatactaccgacgccgccatcgtcctctgacggcttctctcgacagcca
acggccatgatggactcgcacacctcgcacactcagggcgccatgagtccagaacaaagt
tttgccggctatccatatgccacgcgatacaccactcccgttcgcgaggatgactcttca
gtgtacgagccatctacagtctactctcaaagaagcgatgcctcatttacggggtacgcc
agtggcctaggaataactagtcatccatatggacctttgcccgacgaggttggctacaat
actcatctgccatacacccccgaggcatcgccaacagcgccatgccaaacaagcgatgtc
gtaacaacacgcagtgggctcaacatcgctaagaagccgctcacaaccagatcaacagcc
gtgaaaagcggccgagtgcagaagagaagccgtgctgataagaccaagaacacaactagc
atcctttcgaaacccctttctgaatctgctaaacaccttcctggaatccacgttgctgac
atcgagacctttgtcaaccggtctaccgagacgagactctccgaaacatcacgcaataaa
aaacccggtcagatcaaacgccctatgaacgcattcatgctttatcggaaggcatatcag
gaagttgccaagacgcagtgtgctcaaaacaaccaccaacatgtatcaaaagtctgtggt
gcagcatgggtattggagccagtgcaaatcaaagaggcattcgaccagtgggctaggatc
gagcgcgtgaaccaccagcgagcacaccctggatacaagttcacgccttcgaagccaaaa
aagaccaaacgtgatgaggatggagatgaagagtattcggacaacgactcagactggaat
ggcgggcgtgggctttccaacgcagcgcggaagtccaggtatcggcaagccacacaactg
aacgagccttcttcctccgcctttgatgccgttaataactcgatggtcgatccatcaact
gcaccctaccatgatgtgtacgcctattcctaccatggtagacctcatgttctcccatat
gatcagatggcgccgaacccatatggtatgagtatgcgccagtacaacggcctaggcatc
aacagcgagatgaccagcagagccgcttcacctgcagagttggaatactcgatccatggc
atggatggcttctcccatggctactatggtgccccccaatcaacttttgacaatgcgcca
gctcctctatttgggccaactccttcgtacgacacatatgacgggctccctgcaggctct
actcccttgggacaagaaggttggattccccatatggagaacgaccatgacatgatgcct
gtggcggctggctatgaagaaactacagcacaagacgcttatctcaaaggcaacaaagac
gattggaaggttgaagtgatggacgaacctggccacttcgaggattggtatgcgcagact
gaacaaggtttccagtga
>Fp21r
atgcaacaacacatactaccgacgccgccatcgtcctctgacggcttctctcgacagcca
acggccatgatggactcgcacacctcgcacactcagggcgccatgagtccagaacaaagt
tttgccggctatccatatgccacgcgatacaccactcccgttcgcgaggatgactcttca
gtgtacgagccatctacagtctactctcaaagaagcgatgcctcatttacggggtacgcc
agtggcctaggaataactagtcatccatatggacctttgcccgacgaggttggctacaat
actcatctgccatacacccccgaggcatcgccaacagcgccatgccaaacaagcgatgtc
gtaacaacacgcagtgggctcaacatcgctaagaagccgctcacaaccagatcaacagcc
gtgaaaagcggccgagtgcagaagagaagccgtgctgataagaccaagaacacaactagc
atcctttcgaaacccctttctgaatctgctaaacaccttcctggaatccacgttgctgac
atcgagacctttgtcaaccggtctaccgagacgagactctccgaaacatcacgcaataaa
aaacccggtcagatcaaacgccctatgaacgcattcatgctttatcggaaggcatatcag
gaagttgccaagacgcagtgtgctcaaaacaaccaccaacatgtatcaaaagtctgtggt
gcagcatgggtattggagccagtgcaaatcaaagaggcattcgaccagtgggctaggatc
gagcgcgtgaaccaccagcgagcacaccctggatacaagttcacgccttcgaagccaaaa
aagaccaaacgtgatgaggatggagatgaagagtattcggacaacgactcagactggaat
ggcgggcgtgtgctttccaacgcagcgcggaagtccaggtatcggcaagccacacaactg
aacgagccttcttcctccgcctttgatgccgttaataactcgatggtcgatccatcaact
gcaccctaccatgatgtgtacgcctattcctaccatggtagacctcatgttctcccatat
gatcagatggcgccgaacccatatggtatgagtatgcgccagtacaacggcctaggcatc
aacagcgagatgaccagcagagccgcttcacctgcagagttggaatactcgatccatggc
atggatggcttctcccatggctactatggtgccccccaatcaacttttgacaatgcgcca
gctcctctatttgggccaactccttcgtacgacacatatgacgggctccctgcaggctct
actcccttgggacaagaaggttggattccccatatggagaacgaccatgacatgatgcct
gtggcggctggctatgaagaaactacagcacaagacgcttatctcaaaggcaacaaagac
gattggaaggttgaagtgatggacgaacctggccacttcgaggattggtatgcgcagact
gaacaaggtttccagtga
>Fp24r
atgcaacaacacatactaccgacgccgccatcgtcctctgacggcttctctcgacagcca
acggccatgatggactcgcacacctcgcacactcagggcgccatgagtccagaacaaagt
tttgccggctatccatatgccacgcgatacaccactcccgttcgcgaggatgactcttca
gtgtacgagccatctacagtctactctcaaagaagcgatgcctcatttacggggtacgcc
agtggcctaggaataactagtcatccatatggacctttgcccgacgaggttggctacaat
actcatctgccatacacccccgaggcatcgccaacagcgccatgccaaacaagcgatgtc
gtaacaacacgcagtgggctcaacatcgctaagaagccgctcacaaccagatcaacagcc
gtgaaaagcggccgagtgcagaagagaagccgtgctgataagaccaagaacacaactagc
atcctttcgaaacccctttctgaatctgctaaacaccttcctggaatccacgttgctgac
atcgagacctttgtcaaccggtctaccgagacgagactctccgaaacatcacgcaataaa
aaacccggtcagatcaaacgccctatgaacgcattcatgctttatcggaaggcatatcag
gaagttgccaagacgcagtgtgctcaaaacaaccaccaacatgtatcaaaagtctgtggt
gcagcatgggtattggagccagtgcaaatcaaagaggcattcgaccagtgggctaggatc
gagcgcgtgaaccaccagcgagcacaccctggatacaagttcacgccttcgaagccaaaa
aagaccaaacgtgatgaggatggagatgaagagtattcggacaacgactcagactggaat
ggcgggcgtgtgctttccaacgcagcgcggaagtccaggtatcggcaagccacacaactg
aacgagccttcttcctccgcctttgatgccgttaataactcgatggtcgatccatcaact
gcaccctaccatgatgtgtacgcctattcctaccatggtagacctcatgttctcccatat
gatcagatggcgccgaacccatatggtatgagtatgcgccagtacaacggcctaggcatc
aacagcgagatgaccagcagagccgcttcacctgcagagttggaatactcgatccatggc
atggatggcttctcccatggctactatggtgccccccaatcaacttttgacaatgcgcca
gctcctctatttgggccaactccttcgtacgacacatatgacgggctccctgcaggctct
actcccttgggacaagaaggttggattccccatatggagaacgaccatgacatgatgcct
gtggcggctggctatgaagaaactacagcacaagacgcttatctcaaaggcaacaaagac
gattggaaggttgaagtgatggacgaacctggccacttcgaggattggtatgcgcagact
gaacaaggtttccagtga
>Fp2516
atgcaacaacacatactaccgacgccgccatcgtcctctgacggcttctctcgacagcca
acggccatgatggactcgcacacctcgcacactcagggcgccatgagtccagaacaaagt
tttgccggctatccatatgccacgcgatacaccactcccgttcgcgaggatgactcttca
gtgtacgagccatctacagtctactctcaaagaagcgatgcctcatttacggggtacgcc
agtggcctaggaataactagtcatccatatggacctttgcccgacgaggttggctacaat
actcatctgccatacacccccgaggcatcgccaacagcgccatgccaaacaagcgatgtc
gtaacaacacgcagtgggctcaacatcgctaagaagccgctcacaaccagatcaacagcc
gtgaaaagcggccgagtgcagaagagaagccgtgctgataagaccaagaacacaactagc
atcctttcgaaacccctttctgaatctgctaaacaccttcctggaatccacgttgctgac
atcgagacctttgtcaaccggtctaccgagacgagactctccgaaacatcacgcaataaa
aaacccggtcagatcaaacgccctatgaacgcattcatgctttatcggaaggcatatcag
gaagttgccaagacgcagtgtgctcaaaacaaccaccaacatgtatcaaaagtctgtggt
gcagcatgggtattggagccagtgcaaatcaaagaggcattcgaccagtgggctaggatc
gagcgcgtgaaccaccagcgagcacaccctggatacaagttcacgccttcgaagccaaaa
aagaccaaacgtgatgaggatggagatgaagagtattcggacaacgactcagactggaat
ggcgggcgtgggctttccaacgcagcgcggaagtccaggtatcggcaagccacacaactg
aacgagccttcttcctccgcctttgatgccgttaataactcgatggtcgatccatcaact
gcaccctaccatgatgtgtacgcctattcctaccatggtagacctcatgttctcccatat
gatcagatggcgccgaacccatatggtatgagtatgcgccagtacaacggcctaggcatc
aacagcgagatgaccagcagagccgcttcacctgcagagttggaatactcgatccatggc
atggatggcttctcccatggctactatggtgccccccaatcaacttttgacaatgcgcca
gctcctctatttgggccaactccttcgtacgacacatatgacgggctccctgcaggctct
actcccttgggacaagaaggttggattccccatatggagaacgaccatgacatgatgcct
gtggcggctggctatgaagaaactacagcacaagacgcttatctcaaaggcaacaaagac
gattggaaggttgaagtgatggacgaacctggccacttcgaggattggtatgcgcagact
gaacaaggtttccagtga
>Fp26r
atgcaacaacacatactaccgacgccgccatcgtcctctgacggcttctctcgacagcca
acggccatgatggactcgcacacctcgcacactcagggcgccatgagtccagaacaaagt
tttgccggctatccatatgccacgcgatacaccactcccgttcgcgaggatgactcttca
gtgtacgagccatctacagtctactctcaaagaagcgatgcctcatttacggggtacgcc
agtggcctaggaataactagtcatccatatggacctttgcccgacgaggttggctacaat
actcatctgccatacacccccgaggcatcgccaacagcgccatgccaaacaagcgatgtc
gtaacaacacgcagtgggctcaacatcgctaagaagccgctcacaaccagatcaacagcc
gtgaaaagcggccgagtgcagaagagaagccgtgctgataagaccaagaacacaactagc
atcctttcgaaacccctttctgaatctgctaaacaccttcctggaatccacgttgctgac
atcgagacctttgtcaaccggtctaccgagacgagactctccgaaacatcacgcaataaa
aaacccggtcagatcaaacgccctatgaacgcattcatgctttatcggaaggcatatcag
gaagttgccaagacgcagtgtgctcaaaacaaccaccaacatgtatcaaaagtctgtggt
gcagcatgggtattggagccagtgcaaatcaaagaggcattcgaccagtgggctaggatc
gagcgcgtgaaccaccagcgagcacaccctggatacaagttcacgccttcgaagccaaaa
aagaccaaacgtgatgaggatggagatgaagagtattcggacaacgactcagactggaat
ggcgggcgtgggctttccaacgcagcgcggaagtccaggtatcggcaagccacacaactg
aacgagccttcttcctccgcctttgatgccgttaataactcgatggtcgatccatcaact
gcaccctaccatgatgtgtacgcctattcctaccatggtagacctcatgttctcccatat
gatcagatggcgccgaacccatatggtatgagtatgcgccagtacaacggcctaggcatc
aacagcgagatgaccagcagagccgcttcacctgcagagttggaatactcgatccatggc
atggatggcttctcccatggctactatggtgccccccaatcaacttttgacaatgcgcca
gctcctctatttgggccaactccttcgtacgacacatatgacgggctccctgcaggctct
actcccttgggacaagaaggttggattccccatatggagaacgaccatgacatgatgcct
gtggcggctggctatgaagaaactacagcacaagacgcttatctcaaaggcaacaaagac
gattggaaggttgaagtgatggacgaacctggccacttcgaggattggtatgcgcagact
gaacaaggtttccagtga
>Fp33
atgcaacaacacatactaccgacgccgccatcgtcctctgacggcttctctcgacagcca
acggccatgatggactcgcacacctcgcacactcagggcgccatgagtccagaacaaagt
tttgccggctatccatatgccacgcgatacaccactcccgttcgcgaggatgactcttca
gtgtacgagccatctacagtctactctcaaagaagcgatgcctcatttacggggtacgcc
agtggcctaggaataactagtcatccatatggacctttgcccgacgaggttggctacaat
actcatctgccatacacccccgaggcatcgccaacagcgccatgccaaacaagcgatgtc
gtaacaacacgcagtgggctcaacatcgctaagaagccgctcacaaccagatcaacagcc
gtgaaaagcggccgagtgcagaagagaagccgtgctgataagaccaagaacacaactagc
atcctttcgaaacccctttctgaatctgctaaacaccttcctggaatccacgttgctgac
atcgagacctttgtcaaccggtctaccgagacgagactctccgaaacatcacgcaataaa
aaacccggtcagatcaaacgccctatgaacgcattcatgctttatcggaaggcatatcag
gaagttgccaagacgcagtgtgctcaaaacaaccaccaacatgtatcaaaagtctgtggt
gcagcatgggtattggagccagtgcaaatcaaagaggcattcgaccagtgggctaggatc
gagcgcgtgaaccaccagcgagcacaccctggatacaagttcacgccttcgaagccaaaa
aagaccaaacgtgatgaggatggagatgaagagtattcggacaacgactcagactggaat
ggcgggcgtgggctttccaacgcagcgcggaagtccaggtatcggcaagccacacaactg
aacgagccttcttcctccgcctttgatgccgttaataactcgatggtcgatccatcaact
gcaccctaccatgatgtgtacgcctattcctaccatggtagacctcatgttctcccatat
gatcagatggcgccgaacccatatggtatgagtatgcgccagtacaacggcctaggcatc
aacagcgagatgaccagcagagccgcttcacctgcagagttggaatactcgatccatggc
atggatggcttctcccatggctactatggtgccccccaatcaacttttgacaatgcgcca
gctcctctatttgggccaactccttcgtacgacacatatgacgggctccctgcaggctct
actcccttgggacaagaaggttggattccccatatggagaacgaccatgacatgatgcct
gtggcggctggctatgaagaaactacagcacaagacgcttatctcaaaggcaacaaagac
gattggaaggttgaagtgatggacgaacctggccacttcgaggattggtatgcgcagact
gaacaaggtttccagtga
>Fp34
atgcaacaacacatactaccgacgccgccatcgtcctctgacggcttctctcgacagcca
acggccatgatggactcgcacacctcgcacactcagggcgccatgagtccagaacaaagt
tttgccggctatccatatgccacgcgatacaccactcccgttcgcgaggatgactcttca
gtgtacgagccatctacagtctactctcaaagaagcgatgcctcatttacggggtacgcc
agtggcctaggaataactagtcatccatatggacctttgcccgacgaggttggctacaat
actcatctgccatacacccccgaggcatcgccaacagcgccatgccaaacaagcgatgtc
gtaacaacacgcagtgggctcaacatcgctaagaagccgctcacaaccagatcaacagcc
gtgaaaagcggccgagtgcagaagagaagccgtgctgataagaccaagaacacaactagc
atcctttcgaaacccctttctgaatctgctaaacaccttcctggaatccacgttgctgac
atcgagacctttgtcaaccggtctaccgagacgagactctccgaaacatcacgcaataaa
aaacccggtcagatcaaacgccctatgaacgcattcatgctttatcggaaggcatatcag
gaagttgccaagacgcagtgtgctcaaaacaaccaccaacatgtatcaaaagtctgtggt
gcagcatgggtattggagccagtgcaaatcaaagaggcattcgaccagtgggctaggatc
gagcgcgtgaaccaccagcgagcacaccctggatacaagttcacgccttcgaagccaaaa
aagaccaaacgtgatgaggatggagatgaagagtattcggacaacgactcagactggaat
ggcgggcgtgtgctttccaacgcagcgcggaagtccaggtatcggcaagccacacaactg
aacgagccttcttcctccgcctttgatgccgttaataactcgatggtcgatccatcaact
gcaccctaccatgatgtgtacgcctattcctaccatggtagacctcatgttctcccatat
gatcagatggcgccgaacccatatggtatgagtatgcgccagtacaacggcctaggcatc
aacagcgagatgaccagcagagccgcttcacctgcagagttggaatactcgatccatggc
atggatggcttctcccatggctactatggtgccccccaatcaacttttgacaatgcgcca
gctcctctatttgggccaactccttcgtacgacacatatgacgggctccctgcaggctct
actcccttgggacaagaaggttggattccccatatggagaacgaccatgacatgatgcct
gtggcggctggctatgaagaaactacagcacaagacgcttatctcaaaggcaacaaagac
gattggaaggttgaagtgatggacgaacctggccacttcgaggattggtatgcgcagact
gaacaaggtttccagtga
>Fp35
atgcaacaacacatactaccgacgccgccatcgtcctctgacggcttctctcgacagcca
acggccatgatggactcgcacacctcgcacactcagggcgccatgagtccagaacaaagt
tttgccggctatccatatgccacgcgatacaccactcccgttcgcgaggatgactcttca
gtgtacgagccatctacagtctactctcaaagaagcgatgcctcatttacggggtacgcc
agtggcctaggaataactagtcatccatatggacctttgcccgacgaggttggctacaat
actcatctgccatacacccccgaggcatcgccaacagcgccatgccaaacaagcgatgtc
gtaacaacacgcagtgggctcaacatcgctaagaagccgctcacaaccagatcaacagcc
gtgaaaagcggccgagtgcagaagagaagccgtgctgataagaccaagaacacaactagc
atcctttcgaaacccctttctgaatctgctaaacaccttcctggaatccacgttgctgac
atcgagacctttgtcaaccggtctaccgagacgagactctccgaaacatcacgcaataaa
aaacccggtcagatcaaacgccctatgaacgcattcatgctttatcggaaggcatatcag
gaagttgccaagacgcagtgtgctcaaaacaaccaccaacatgtatcaaaagtctgtggt
gcagcatgggtattggagccagtgcaaatcaaagaggcattcgaccagtgggctaggatc
gagcgcgtgaaccaccagcgagcacaccctggatacaagttcacgccttcgaagccaaaa
aagaccaaacgtgatgaggatggagatgaagagtattcggacaacgactcagactggaat
ggcgggcgtgtgctttccaacgcagcgcggaagtccaggtatcggcaagccacacaactg
aacgagccttcttcctccgcctttgatgccgttaataactcgatggtcgatccatcaact
gcaccctaccatgatgtgtacgcctattcctaccatggtagacctcatgttctcccatat
gatcagatggcgccgaacccatatggtatgagtatgcgccagtacaacggcctaggcatc
aacagcgagatgaccagcagagccgcttcacctgcagagttggaatactcgatccatggc
atggatggcttctcccatggctactatggtgccccccaatcaacttttgacaatgcgcca
gctcctctatttgggccaactccttcgtacgacacatatgacgggctccctgcaggctct
actcccttgggacaagaaggttggattccccatatggagaacgaccatgacatgatgcct
gtggcggctggctatgaagaaactacagcacaagacgcttatctcaaaggcaacaaagac
gattggaaggttgaagtgatggacgaacctggccacttcgaggattggtatgcgcagact
gaacaaggtttccagtga
>Fp38
atgcaacaacacatactaccgacgccgccatcgtcctctgacggcttctctcgacagcca
acggccatgatggactcgcacacctcgcacactcagggcgccatgagtccagaacaaagt
tttgccggctatccatatgccacgcgatacaccactcccgttcgcgaggatgactcttca
gtgtacgagccatctacagtctactctcaaagaagcgatgcctcatttacggggtacgcc
agtggcctaggaataactagtcatccatatggacctttgcccgacgaggttggctacaat
actcatctgccatacacccccgaggcatcgccaacagcgccatgccaaacaagcgatgtc
gtaacaacacgcagtgggctcaacatcgctaagaagccgctcacaaccagatcaacagcc
gtgaaaagcggccgagtgcagaagagaagccgtgctgataagaccaagaacacaactagc
atcctttcgaaacccctttctgaatctgctaaacaccttcctggaatccacgttgctgac
atcgagacctttgtcaaccggtctaccgagacgagactctccgaaacatcacgcaataaa
aaacccggtcagatcaaacgccctatgaacgcattcatgctttatcggaaggcatatcag
gaagttgccaagacgcagtgtgctcaaaacaaccaccaacatgtatcaaaagtctgtggt
gcagcatgggtattggagccagtgcaaatcaaagaggcattcgaccagtgggctaggatc
gagcgcgtgaaccaccagcgagcacaccctggatacaagttcacgccttcgaagccaaaa
aagaccaaacgtgatgaggatggagatgaagagtattcggacaacgactcagactggaat
ggcgggcgtgtgctttccaacgcagcgcggaagtccaggtatcggcaagccacacaactg
aacgagccttcttcctccgcctttgatgccgttaataactcgatggtcgatccatcaact
gcaccctaccatgatgtgtacgcctattcctaccatggtagacctcatgttctcccatat
gatcagatggcgccgaacccatatggtatgagtatgcgccagtacaacggcctaggcatc
aacagcgagatgaccagcagagccgcttcacctgcagagttggaatactcgatccatggc
atggatggcttctcccatggctactatggtgccccccaatcaacttttgacaatgcgcca
gctcctctatttgggccaactccttcgtacgacacatatgacgggctccctgcaggctct
actcccttgggacaagaaggttggattccccatatggagaacgaccatgacatgatgcct
gtggcggctggctatgaagaaactacagcacaagacgcttatctcaaaggcaacaaagac
gattggaaggttgaagtgatggacgaacctggccacttcgaggattggtatgcgcagact
gaacaaggtttccagtga
>Fp39
atgcaacaacacatactaccgacgccgccatcgtcctctgacggcttctctcgacagcca
acggccatgatggactcgcacacctcgcacactcagggcgccatgagtccagaacaaagt
tttgccggctatccatatgccacgcgatacaccactcccgttcgcgaggatgactcttca
gtgtacgagccatctacagtctactctcaaagaagcgatgcctcatttacggggtacgcc
agtgccctaggaataactagtcatccatatggacctttgcccgacgaggttggctacaat
actcatctgccatacacccccgaggcatcgccaacagcgccatgccaaacaagcgatgtc
gtaacaacacgcagtgggctcaacatcgctaagaagccgctcacaaccagatcaacagcc
gtgaaaagcggccgagtgcagaagagaagccgtgctgataagaccaagaacacaactagc
atcctttcgaaacccctttctgaatctgctaaacaccttcctggaatccacgttgctgac
atcgagacctttgtcaaccggtctaccgagacgagactctccgaaacatcacgcaataaa
aaacccggtcagatcaaacgccctatgaacgcattcatgctttatcggaaggcatatcag
gaagttgccaagacgcagtgtgctcaaaacaaccaccaacatgtatcaaaagtctgtggt
gcagcatgggtattggagccagtgcaaatcaaagaggcattcgaccagtgggctaggatc
gagcgcgtgaaccaccagcgagcacaccctggatacaagttcacgccttcgaagccaaaa
aagaccaaacgtgatgaggatggagatgaagagtattcggacaacgactcagactggaat
ggcgggcgtgggctttccaacgcagcgcggaagtccaggtatcggcaagccacacaactg
aacgagccttcttcctccgcctttgatgccgttaataactcgatggtcgattcatcagct
gcaccctaccatgatgtgtacgcctattcctaccatggtagacctcatgttctcccatat
gatcagatggcgccgaacccatatggtatgagtatgcgccagtacaacggcctaggcatc
aacagcgagatgaccagcagagccgcttcacctgcagagttggaatactcgatccatggc
atggatggcttctcccatggctactatggtgccccccaatcaacttttgacaatgcgcca
gctcctctatttgggccaactccttcgtacgacacatatgacgggctccctgcaggctct
actcccttgggacaagaaggttggattccccatatggagaacgaccatgacatgatgcct
gtggcggctggctatgaagaaactacagcacaagacgcttatctcaaaggcaacaaagac
gattggaaggttgaagtgatggacgaacctggccacttcgaggattggtatgcgcagact
gaacaaggtttccagtga
>Fp42
atgcaacaacacatactaccgacgccgccatcgtcctctgacggcttctctcgacagcca
acggccatgatggactcgcacacctcgcacactcagggcgccatgagtccagaacaaagt
tttgccggctatccatatgccacgcgatacaccactcccgttcgcgaggatgactcttca
gtgtacgagccatctacagtctactctcaaagaagcgatgcctcatttacggggtacgcc
agtggcctaggaataactagtcatccatatggacctttgcccgacgaggttggctacaat
actcatctgccatacacccccgaggcatcgccaacagcgccatgccaaacaagcgatgtc
gtaacaacacgcagtgggctcaacatcgctaagaagccgctcacaaccagatcaacagcc
gtgaaaagcggccgagtgcagaagagaagccgtgctgataagaccaagaacacaactagc
atcctttcgaaacccctttctgaatctgctaaacaccttcctggaatccacgttgctgac
atcgagacctttgtcaaccggtctaccgagacgagactctccgaaacatcacgcaataaa
aaacccggtcagatcaaacgccctatgaacgcattcatgctttatcggaaggcatatcag
gaagttgccaagacgcagtgtgctcaaaacaaccaccaacatgtatcaaaagtctgtggt
gcagcatgggtattggagccagtgcaaatcaaagaggcattcgaccagtgggctaggatc
gagcgcgtgaaccaccagcgagcacaccctggatacaagttcacgccttcgaagccaaaa
aagaccaaacgtgatgaggatggagatgaagagtattcggacaacgactcagactggaat
ggcgggcgtgtgctttccaacgcagcgcggaagtccaggtatcggcaagccacacaactg
aacgagccttcttcctccgcctttgatgccgttaataactcgatggtcgatccatcaact
gcaccctaccatgatgtgtacgcctattcctaccatggtagacctcatgttctcccatat
gatcagatggcgccgaacccatatggtatgagtatgcgccagtacaacggcctaggcatc
aacagcgagatgaccagcagagccgcttcacctgcagagttggaatactcgatccatggc
atggatggcttctcccatggctactatggtgccccccaatcaacttttgacaatgcgcca
gctcctctatttgggccaactccttcgtacgacacatatgacgggctccctgcaggctct
actcccttgggacaagaaggttggattccccatatggagaacgaccatgacatgatgcct
gtggcggctggctatgaagaaactacagcacaagacgcttatctcaaaggcaacaaagac
gattggaaggttgaagtgatggacgaacctggccacttcgaggattggtatgcgcagact
gaacaaggtttccagtga
>Fp44
atgcaacaacacatactaccgacgccgccatcgtcctctgacggcttctctcgacagcca
acggccatgatggactcgcacacctcgcacactcagggcgccatgagtccagaacaaagt
tttgccggctatccatatgccacgcgatacaccactcccgttcgcgaggatgactcttca
gtgtacgagccatctacagtctactctcaaagaagcgatgcctcatttacggggtacgcc
agtggcctaggaataactagtcatccatatggacctttgcccgacgaggttggctacaat
actcatctgccatacacccccgaggcatcgccaacagcgccatgccaaacaagcgatgtc
gtaacaacacgcagtgggctcaacatcactaagaagccgctcacaaccagatcaacagcc
gtgaaaagcggccgagtgcagaagagaagccgtgctgataagaccaagaacacaactagc
atcctttcgaaacccctttctgaatctgctaaacaccttcctggaatccacgttgctgac
atcgagacctttgtcaaccggtctaccgagacgagactctccgaaacatcacgcaataaa
aaacccggtcagatcaaacgccctatgaacgcattcatgctttatcggaaggcatatcag
gaagttgccaagacgcagtgtgctcaaaacaaccaccaacatgtatcaaaagtctgtggt
gcagcatgggtattggagccagtgcaaatcaaagaggcattcgaccagtgggctaggatc
gagcgcgtgaaccaccagcgagcacaccctggatacaagttcacgccttcgaagccaaaa
aagaccaaacgtgatgaggatggagatgaagagtattcggacaacgactcagactggaat
ggcgggcgtgggctttccaacgcagcgcggaagtccaggtatcggcaagccacacaactg
aacgagccttcttcctccgcctttgatgccgttaataactcgatgggcgatccatcagct
gcaccctaccatgatgtgtacgcctattcctaccatggtagacctcatgttctcccatat
gatcagatggcgccgaacccatatggtatgagtatgcgccagtacaacggcctaggcatc
aacagcgagatgaccagcagagccgcttcacctgcagagttggaatactcgatccatggc
atggatggcttctcccatggctactatggtgccccccaatcaagttttgacaatgcgcca
gctcctctatttgggccaactccttcgtacgacacatatgacgggctccctgcaggctct
actcccttgggacaagaaggttggattccccatatggagaacgaccatgacatgatgcct
gtggcggctggctatgaagaaactacagcacaagacgcttatctcaaaggcaacaaagac
gattggaaggttgaagtgatggacgaacctggccacttcgaggattggtatgcgcagact
gaacaaggtttccagtga
>Fp49
atgcaacaacacatactaccgacgccgccatcgtcctctgacggcttctctcgacagcca
acggccatgatggactcgcacacctcgcacactcagggcgccatgagtccagaacaaagt
tttgccggctatccatatgccacgcgatacaccactcccgttcgcgaggatgactcttca
gtgtacgagccatctacagtctactctcaaagaagcgatgcctcatttacggggtacgcc
agtggcctaggaataactagtcatccatatggacctttgcccgacgaggttggctacaat
actcatctgccatacacccccgaggcatcgccaacagcgccatgccaaacaagcgatgtc
gtaacaacacgcagtgggctcaacatcgctaagaagccgctcacaaccagatcaacagcc
gtgaaaagcggccgagtgcagaagagaagccgtgctgataagaccaagaacacaactagc
atcctttcgaaacccctttctgaatctgctaaacaccttcctggaatccacgttgctgac
atcgagacctttgtcaaccggtctaccgagacgagactctccgaaacatcacgcaataaa
aaacccggtcagatcaaacgccctatgaacgcattcatgctttatcggaaggcatatcag
gaagttgccaagacgcagtgtgctcaaaacaaccaccaacatgtatcaaaagtctgtggt
gcagcatgggtattggagccagtgcaaatcaaagaggcattcgaccagtgggctaggatc
gagcgcgtgaaccaccagcgagcacaccctggatacaagttcacgccttcgaagccaaaa
aagaccaaacgtgatgaggatggagatgaagagtattcggacaacgactcagactggaat
ggcgggcgtgtgctttccaacgcagcgcggaagtccaggtatcggcaagccacacaactg
aacgagccttcttcctccgcctttgatgccgttaataactcgatggtcgatccatcaact
gcaccctaccatgatgtgtacgcctattcctaccatggtagacctcatgttctcccatat
gatcagatggcgccgaacccatatggtatgagtatgcgccagtacaacggcctaggcatc
aacagcgagatgaccagcagagccgcttcacctgcagagttggaatactcgatccatggc
atggatggcttctcccatggctactatggtgccccccaatcaacttttgacaatgcgcca
gctcctctatttgggccaactccttcgtacgacacatatgacgggctccctgcaggctct
actcccttgggacaagaaggttggattccccatatggagaacgaccatgacatgatgcct
gtggcggctggctatgaagaaactacagcacaagacgcttatctcaaaggcaacaaagac
gattggaaggttgaagtgatggacgaacctggccacttcgaggattggtatgcgcagact
gaacaaggtttccagtga
>Fp50
atgcaacaacacatactaccgacgccgccatcgtcctctgacggcttctctcgacagcca
acggccatgatggactcgcacacctcgcacactcagggcgccatgagtccagaacaaagt
tttgccggctatccatatgccacgcgatacaccactcccgttcgcgaggatgactcttca
gtgtacgagccatctacagtctactctcaaagaagcgatgcctcatttacggggtacgcc
agtggcctaggaataactagtcatccatatggacctttgcccgacgaggttggctacaat
actcatctgccatacacccccgaggcatcgccaacagcgccatgccaaacaagcgatgtc
gtaacaacacgcagtgggctcaacatcgctaagaagccgctcacaaccagatcaacagcc
gtgaaaagcggccgagtgcagaagagaagccgtgctgataagaccaagaacacaactagc
atcctttcgaaacccctttctgaatctgctaaacaccttcctggaatccacgttgctgac
atcgagacctttgtcaaccggtctaccgagacgagactctccgaaacatcacgcaataaa
aaacccggtcagatcaaacgccctatgaacgcattcatgctttatcggaaggcatatcag
gaagttgccaagacgcagtgtgctcaaaacaaccaccaacatgtatcaaaagtctgtggt
gcagcatgggtattggagccagtgcaaatcaaagaggcattcgaccagtgggctaggatc
gagcgcgtgaaccaccagcgagcacaccctggatacaagttcacgccttcgaagccaaaa
aagaccaaacgtgatgaggatggagatgaagagtattcggacaacgactcagactggaat
ggcgggcgtgtgctttccaacgcagcgcggaagtccaggtatcggcaagccacacaactg
aacgagccttcttcctccgcctttgatgccgttaataactcgatggtcgatccatcaact
gcaccctaccatgatgtgtacgcctattcctaccatggtagacctcatgttctcccatat
gatcagatggcgccgaacccatatggtatgagtatgcgccagtacaacggcctaggcatc
aacagcgagatgaccagcagagccgcttcacctgcagagttggaatactcgatccatggc
atggatggcttctcccatggctactatggtgccccccaatcaacttttgacaatgcgcca
gctcctctatttgggccaactccttcgtacgacacatatgacgggctccctgcaggctct
actcccttgggacaagaaggttggattccccatatggagaacgaccatgacatgatgcct
gtggcggctggctatgaagaaactacagcacaagacgcttatctcaaaggcaacaaagac
gattggaaggttgaagtgatggacgaacctggccacttcgaggattggtatgcgcagact
gaacaaggtttccagtga
>Fp51
atgcaacaacacatactaccgacgccgccatcgtcctctgacggcttctctcgacagcca
acggccatgatggactcgcacacctcgcacactcagggcgccatgagtccagaacaaagt
tttgccggctatccatatgccacgcgatacaccactcccgttcgcgaggatgactcttca
gtgtacgagccatctacagtctactctcaaagaagcgatgcctcatttacggggtacgcc
agtggcctaggaataactagtcatccatatggacctttgcccgacgaggttggctacaat
actcatctgccatacacccccgaggcatcgccaacagcgccatgccaaacaagcgatgtc
gtaacaacacgcagtgggctcaacatcgctaagaagccgctcacaaccagatcaacagcc
gtgaaaagcggccgagtgcagaagagaagccgtgctgataagaccaagaacacaactagc
atcctttcgaaacccctttctgaatctgctaaacaccttcctggaatccacgttgctgac
atcgagacctttgtcaaccggtctaccgagacgagactctccgaaacatcacgcaataaa
aaacccggtcagatcaaacgccctatgaacgcattcatgctttatcggaaggcatatcag
gaagttgccaagacgcagtgtgctcaaaacaaccaccaacatgtatcaaaagtctgtggt
gcagcatgggtattggagccagtgcaaatcaaagaggcattcgaccagtgggctaggatc
gagcgcgtgaaccaccagcgagcacaccctggatacaagttcacgccttcgaagccaaaa
aagaccaaacgtgatgaggatggagatgaagagtattcggacaacgactcagactggaat
ggcgggcgtgggctttccaacgcagcgcggaagtccaggtatcggcaagccacacaactg
aacgagccttcttcctccgcctttgatgccgttaataactcgatggtcgatccatcaact
gcaccctaccatgatgtgtacgcctattcctaccatggtagacctcatgttctcccatat
gatcagatggcgccgaacccatatggtatgagtatgcgccagtacaacggcctaggcatc
aacagcgagatgaccagcagagccgcttcacctgcagagttggaatactcgatccatggc
atggatggcttctcccatggctactatggtgccccccaatcaacttttgacaatgcgcca
gctcctctatttgggccaactccttcgtacgacacatatgacgggctccctgcaggctct
actcccttgggacaagaaggttggattccccatatggagaacgaccatgacatgatgcct
gtggcggctggctatgaagaaactacagcacaagacgcttatctcaaaggcaacaaagac
gattggaaggttgaagtgatggacgaacctggccacttcgaggattggtatgcgcagact
gaacaaggtttccagtga
>Fp59
atgcaacaacacatactaccgacgccgccatcgtcctctgacggcttctctcgacagcca
acggccatgatggactcgcacacctcgcacactcagggcgccatgagtccagaacaaagt
tttgccggctatccatatgccacgcgatacaccactcccgttcgcgaggatgactcttca
gtgtacgagccatctacagtctactctcaaagaagcgatgcctcatttacggggtacgcc
agtggcctaggaataactagtcatccatatggacctttgcccgacgaggttggctacaat
actcatctgccatacacccccgaggcatcgccaacagcgccatgccaaacaagcgatgtc
gtaacaacacgcagtgggctcaacatcgctaagaagccgctcacaaccagatcaacagcc
gtgaaaagcggccgagtgcagaagagaagccgtgctgataagaccaagaacacaactagc
atcctttcgaaacccctttctgaatctgctaaacaccttcctggaatccacgttgctgac
atcgagacctttgtcaaccggtctaccgagacgagactctccgaaacatcacgcaataaa
aaacccggtcagatcaaacgccctatgaacgcattcatgctttatcggaaggcatatcag
gaagttgccaagacgcagtgtgctcaaaacaaccaccaacatgtatcaaaagtctgtggt
gcagcatgggtattggagccagtgcaaatcaaagaggcattcgaccagtgggctaggatc
gagcgcgtgaaccaccagcgagcacaccctggatacaagttcacgccttcgaagccaaaa
aagaccaaacgtgatgaggatggagatgaagagtattcggacaacgactcagactggaat
ggcgggcgtgggctttccaacgcagcgcggaagtccaggtatcggcaagccacacaactg
aacgagccttcttcctccgcctttgatgccgttaataactcgatggtcgatccatcaact
gcaccctaccatgatgtgtacgcctattcctaccatggtagacctcatgttctcccatat
gatcagatggcgccgaacccatatggtatgagtatgcgccagtacaacggcctaggcatc
aacagcgagatgaccagcagagccgcttcacctgcagagttggaatactcgatccatggc
atggatggcttctcccatggctactatggtgccccccaatcaacttttgacaatgcgcca
gctcctctatttgggccaactccttcgtacgacacatatgacgggctccctgcaggctct
actcccttgggacaagaaggttggattccccatatggagaacgaccatgacatgatgcct
gtggcggctggctatgaagaaactacagcacaagacgcttatctcaaaggcaacaaagac
gattggaaggttgaagtgatggacgaacctggccacttcgaggattggtatgcgcagact
gaacaaggtttccagtga
>Fp63
atgcaacaacacatactaccgacgccgccatcgtcctctgacggcttctctcgacagcca
acggccatgatggactcgcacacctcgcacactcagggcgccatgagtccagaacaaagt
tttgccggctatccatatgccacgcgatacaccactcccgttcgcgaggatgactcttca
gtgtacgagccatctacagtctactctcaaagaagcgatgcctcatttacggggtacgcc
agtggcctaggaataactagtcatccatatggacctttgcccgacgaggttggctacaat
actcatctgccatacacccccgaggcatcgccaacagcgccatgccaaacaagcgatgtc
gtaacaacacgcagtgggctcaacatcgctaagaagccgctcacaaccagatcaacagcc
gtgaaaagcggccgagtgcagaagagaagccgtgctgataagaccaagaacacaactagc
atcctttcgaaacccctttctgaatctgctaaacaccttcctggaatccacgttgctgac
atcgagacctttgtcaaccggtctaccgagacgagactctccgaaacatcacgcaataaa
aaacccggtcagatcaaacgccctatgaacgcattcatgctttatcggaaggcatatcag
gaagttgccaagacgcagtgtgctcaaaacaaccaccaacatgtatcaaaagtctgtggt
gcagcatgggtattggagccagtgcaaatcaaagaggcattcgaccagtgggctaggatc
gagcgcgtgaaccaccagcgagcacaccctggatacaagttcacgccttcgaagccaaaa
aagaccaaacgtgatgaggatggagatgaagagtattcggacaacgactcagactggaat
ggcgggcgtgtgctttccaacgcagcgcggaagtccaggtatcggcaagccacacaactg
aacgagccttcttcctccgcctttgatgccgttaataactcgatggtcgatccatcaact
gcaccctaccatgatgtgtacgcctattcctaccatggtagacctcatgttctcccatat
gatcagatggcgccgaacccatatggtatgagtatgcgccagtacaacggcctaggcatc
aacagcgagatgaccagcagagccgcttcacctgcagagttggaatactcgatccatggc
atggatggcttctcccatggctactatggtgccccccaatcaacttttgacaatgcgcca
gctcctctatttgggccaactccttcgtacgacacatatgacgggctccctgcaggctct
actcccttgggacaagaaggttggattccccatatggagaacgaccatgacatgatgcct
gtggcggctggctatgaagaaactacagcacaagacgcttatctcaaaggcaacaaagac
gattggaaggttgaagtgatggacgaacctggccacttcgaggattggtatgcgcagact
gaacaaggtttccagtga
>Fp65
atgcaacaacacatactaccgacgccgccatcgtcctctgacggcttctctcgacagcca
acggccatgatggactcgcacacctcgcacactcagggcgccatgagtccagaacaaagt
tttgccggctatccatatgccacgcgatacaccactcccgttcgcgaggatgactcttca
gtgtacgagccatctacagtctactctcaaagaagcgatgcctcatttacggggtacgcc
agtggcctaggaataactagtcatccatatggacctttgcccgacgaggttggctacaat
actcatctgccatacacccccgaggcatcgccaacagcgccatgccaaacaagcgatgtc
gtaacaacacgcagtgggctcaacatcgctaagaagccgctcacaaccagatcaacagcc
gtgaaaagcggccgagtgcagaagagaagccgtgctgataagaccaagaacacaactagc
atcctttcgaaacccctttctgaatctgctaaacaccttcctggaatccacgttgctgac
atcgagacctttgtcaaccggtctaccgagacgagactctccgaaacatcacgcaataaa
aaacccggtcagatcaaacgccctatgaacgcattcatgctttatcggaaggcatatcag
gaagttgccaagacgcagtgtgctcaaaacaaccaccaacatgtatcaaaagtctgtggt
gcagcatgggtattggagccagtgcaaatcaaagaggcattcgaccagtgggctaggatc
gagcgcgtgaaccaccagcgagcacaccctggatacaagttcacgccttcgaagccaaaa
aagaccaaacgtgatgaggatggagatgaagagtattcggacaacgactcagactggaat
ggcgggcgtgggctttccaacgcagcgcggaagtccaggtatcggcaagccacacaactg
aacgagccttcttcctccgcctttgatgccgttaataactcgatggtcgatccatcaact
gcaccctaccatgatgtgtacgcctattcctaccatggtagacctcatgttctcccatat
gatcagatggcgccgaacccatatggtatgagtatgcgccagtacaacggcctaggcatc
aacagcgagatgaccagcagagccgcttcacctgcagagttggaatactcgatccatggc
atggatggcttctcccatggctactatggtgccccccaatcaacttttgacaatgcgcca
gctcctctatttgggccaactccttcgtacgacacatatgacgggctccctgcaggctct
actcccttgggacaagaaggttggattccccatatggagaacgaccatgacatgatgcct
gtggcggctggctatgaagaaactacagcacaagacgcttatctcaaaggcaacaaagac
gattggaaggttgaagtgatggacgaacctggccacttcgaggattggtatgcgcagact
gaacaaggtttccagtga
>Fp66
atgcaacaacacatactaccgacgccgccatcgtcctctgacggcttctctcgacagcca
acggccatgatggactcgcacacctcgcacactcagggcgccatgagtccagaacaaagt
tttgccggctatccatatgccacgcgatacaccactcccgttcgcgaggatgactcttca
gtgtacgagccatctacagtctactctcaaagaagcgatgcctcatttacggggtacgcc
agtggcctaggaataactagtcatccatatggacctttgcccgacgaggttggctacaat
actcatctgccatacacccccgaggcatcgccaacagcgccatgccaaacaagcgatgtc
gtaacaacacgcagtgggctcaacatcgctaagaagccgctcacaaccagatcaacagcc
gtgaaaagcggccgagtgcagaagagaagccgtgctgataagaccaagaacacaactagc
atcctttcgaaacccctttctgaatctgctaaacaccttcctggaatccacgttgctgac
atcgagacctttgtcaaccggtctaccgagacgagactctccgaaacatcacgcaataaa
aaacccggtcagatcaaacgccctatgaacgcattcatgctttatcggaaggcatatcag
gaagttgccaagacgcagtgtgctcaaaacaaccaccaacatgtatcaaaagtctgtggt
gcagcatgggtattggagccagtgcaaatcaaagaggcattcgaccagtgggctaggatc
gagcgcgtgaaccaccagcgagcacaccctggatacaagttcacgccttcgaagccaaaa
aagaccaaacgtgatgaggatggagatgaagagtattcggacaacgactcagactggaat
ggcgggcgtgtgctttccaacgcagcgcggaagtccaggtatcggcaagccacacaactg
aacgagccttcttcctccgcctttgatgccgttaataactcgatggtcgatccatcaact
gcaccctaccatgatgtgtacgcctattcctaccatggtagacctcatgttctcccatat
gatcagatggcgccgaacccatatggtatgagtatgcgccagtacaacggcctaggcatc
aacagcgagatgaccagcagagccgcttcacctgcagagttggaatactcgatccatggc
atggatggcttctcccatggctactatggtgccccccaatcaacttttgacaatgcgcca
gctcctctatttgggccaactccttcgtacgacacatatgacgggctccctgcaggctct
actcccttgggacaagaaggttggattccccatatggagaacgaccatgacatgatgcct
gtggcggctggctatgaagaaactacagcacaagacgcttatctcaaaggcaacaaagac
gattggaaggttgaagtgatggacgaacctggccacttcgaggattggtatgcgcagact
gaacaaggtttccagtga
>Fp72
atgcaacaacacatactaccgacgccgccatcgtcctctgacggcttctctcgacagcca
acggccatgatggactcgcacacctcgcacactcagggcgccatgagtccagaacaaagt
tttgccggctatccatatgccacgcgatacaccactcccgttcgcgaggatgactcttca
gtgtacgagccatctacagtctactctcaaagaagcgatgcctcatttacggggtacgcc
agtggcctaggaataactagtcatccatatggacctttgcccgacgaggttggctacaat
actcatctgccatacacccccgaggcatcgccaacagcgccatgccaaacaagcgatgtc
gtaacaacacgcagtgggctcaacatcgctaagaagccgctcacaaccagatcaacagcc
gtgaaaagcggccgagtgcagaagagaagccgtgctgataagaccaagaacacaactagc
atcctttcgaaacccctttctgaatctgctaaacaccttcctggaatccacgttgctgac
atcgagacctttgtcaaccggtctaccgagacgagactctccgaaacatcacgcaataaa
aaacccggtcagatcaaacgccctatgaacgcattcatgctttatcggaaggcatatcag
gaagttgccaagacgcagtgtgctcaaaacaaccaccaacatgtatcaaaagtctgtggt
gcagcatgggtattggagccagtgcaaatcaaagaggcattcgaccagtgggctaggatc
gagcgcgtgaaccaccagcgagcacaccctggatacaagttcacgccttcgaagccaaaa
aagaccaaacgtgatgaggatggagatgaagagtattcggacaacgactcagactggaat
ggcgggcgtgtgctttccaacgcagcgcggaagtccaggtatcggcaagccacacaactg
aacgagccttcttcctccgcctttgatgccgttaataactcgatggtcgatccatcaact
gcaccctaccatgatgtgtacgcctattcctaccatggtagacctcatgttctcccatat
gatcagatggcgccgaacccatatggtatgagtatgcgccagtacaacggcctaggcatc
aacagcgagatgaccagcagagccgcttcacctgcagagttggaatactcgatccatggc
atggatggcttctcccatggctactatggtgccccccaatcaacttttgacaatgcgcca
gctcctctatttgggccaactccttcgtacgacacatatgacgggctccctgcaggctct
actcccttgggacaagaaggttggattccccatatggagaacgaccatgacatgatgcct
gtggcggctggctatgaagaaactacagcacaagacgcttatctcaaaggcaacaaagac
gattggaaggttgaagtgatggacgaacctggccacttcgaggattggtatgcgcagact
gaacaaggtttccagtga
>Fp73
atgcaacaacacatactaccgacgccgccatcgtcctctgacggcttctctcgacagcca
acggccatgatggactcgcacacctcgcacactcagggcgccatgagtccagaacaaagt
tttgccggctatccatatgccacgcgatacaccactcccgttcgcgaggatgactcttca
gtgtacgagccatctacagtctactctcaaagaagcgatgcctcatttacggggtacgcc
agtggcctaggaataactagtcatccatatggacctttgcccgacgaggttggctacaat
actcatctgccatacacccccgaggcatcgccaacagcgccatgccaaacaagcgatgtc
gtaacaacacgcagtgggctcaacatcgctaagaagccgctcacaaccagatcaacagcc
gtgaaaagcggccgagtgcagaagagaagccgtgctgataagaccaagaacacaactagc
atcctttcgaaacccctttctgaatctgctaaacaccttcctggaatccacgttgctgac
atcgagacctttgtcaaccggtctaccgagacgagactctccgaaacatcacgcaataaa
aaacccggtcagatcaaacgccctatgaacgcattcatgctttatcggaaggcatatcag
gaagttgccaagacgcagtgtgctcaaaacaaccaccaacatgtatcaaaagtctgtggt
gcagcatgggtattggagccagtgcaaatcaaagaggcattcgaccagtgggctaggatc
gagcgcgtgaaccaccagcgagcacaccctggatacaagttcacgccttcgaagccaaaa
aagaccaaacgtgatgaggatggagatgaagagtattcggacaacgactcagactggaat
ggcgggcgtgtgctttccaacgcagcgcggaagtccaggtatcggcaagccacacaactg
aacgagccttcttcctccgcctttgatgccgttaataactcgatggtcgatccatcaact
gcaccctaccatgatgtgtacgcctattcctaccatggtagacctcatgttctcccatat
gatcagatggcgccgaacccatatggtatgagtatgcgccagtacaacggcctaggcatc
aacagcgagatgaccagcagagccgcttcacctgcagagttggaatactcgatccatggc
atggatggcttctcccatggctactatggtgccccccaatcaacttttgacaatgcgcca
gctcctctatttgggccaactccttcgtacgacacatatgacgggctccctgcaggctct
actcccttgggacaagaaggttggattccccatatggagaacgaccatgacatgatgcct
gtggcggctggctatgaagaaactacagcacaagacgcttatctcaaaggcaacaaagac
gattggaaggttgaagtgatggacgaacctggccacttcgaggattggtatgcgcagact
gaacaaggtttccagtga
>Fp76
atgcaacaacacatactaccgacgccgccatcgtcctctgacggcttctctcgacagcca
acggccatgatggactcgcacacctcgcacactcagggcgccatgagtccagaacaaagt
tttgccggctatccatatgccacgcgatacaccactcccgttcgcgaggatgactcttca
gtgtacgagccatctacagtctactctcaaagaagcgatgcctcatttacggggtacgcc
agtggcctaggaataactagtcatccatatggacctttgcccgacgaggttggctacaat
actcatctgccatacacccccgaggcatcgccaacagcgccatgccaaacaagcgatgtc
gtaacaacacgcagtgggctcaacatcgctaagaagccgctcacaaccagatcaacagcc
gtgaaaagcggccgagtgcagaagagaagccgtgctgataagaccaagaacacaactagc
atcctttcgaaacccctttctgaatctgctaaacaccttcctggaatccacgttgctgac
atcgagacctttgtcaaccggtctaccgagacgagactctccgaaacatcacgcaataaa
aaacccggtcagatcaaacgccctatgaacgcattcatgctttatcggaaggcatatcag
gaagttgccaagacgcagtgtgctcaaaacaaccaccaacatgtatcaaaagtctgtggt
gcagcatgggtattggagccagtgcaaatcaaagaggcattcgaccagtgggctaggatc
gagcgcgtgaaccaccagcgagcacaccctggatacaagttcacgccttcgaagccaaaa
aagaccaaacgtgatgaggatggagatgaagagtattcggacaacgactcagactggaat
ggcgggcgtgtgctttccaacgcagcgcggaagtccaggtatcggcaagccacacaactg
aacgagccttcttcctccgcctttgatgccgttaataactcgatggtcgatccatcaact
gcaccctaccatgatgtgtacgcctattcctaccatggtagacctcatgttctcccatat
gatcagatggcgccgaacccatatggtatgagtatgcgccagtacaacggcctaggcatc
aacagcgagatgaccagcagagccgcttcacctgcagagttggaatactcgatccatggc
atggatggcttctcccatggctactatggtgccccccaatcaacttttgacaatgcgcca
gctcctctatttgggccaactccttcgtacgacacatatgacgggctccctgcaggctct
actcccttgggacaagaaggttggattccccatatggagaacgaccatgacatgatgcct
gtggcggctggctatgaagaaactacagcacaagacgcttatctcaaaggcaacaaagac
gattggaaggttgaagtgatggacgaacctggccacttcgaggattggtatgcgcagact
gaacaaggtttccagtga
>Fp78
atgcaacaacacatactaccgacgccgccatcgtcctctgacggcttctctcgacagcca
acggccatgatggactcgcacacctcgcacactcagggcgccatgagtccagaacaaagt
tttgccggctatccatatgccacgcgatacaccactcccgttcgcgaggatgactcttca
gtgtacgagccatctacagtctactctcaaagaagcgatgcctcatttacggggtacgcc
agtggcctaggaataactagtcatccatatggacctttgcccgacgaggttggctacaat
actcatctgccatacacccccgaggcatcgccaacagcgccatgccaaacaagcgatgtc
gtaacaacacgcagtgggctcaacatcgctaagaagccgctcacaaccagatcaacagcc
gtgaaaagcggccgagtgcagaagagaagccgtgctgataagaccaagaacacaactagc
atcctttcgaaacccctttctgaatctgctaaacaccttcctggaatccacgttgctgac
atcgagacctttgtcaaccggtctaccgagacgagactctccgaaacatcacgcaataaa
aaacccggtcagatcaaacgccctatgaacgcattcatgctttatcggaaggcatatcag
gaagttgccaagacgcagtgtgctcaaaacaaccaccaacatgtatcaaaagtctgtggt
gcagcatgggtattggagccagtgcaaatcaaagaggcattcgaccagtgggctaggatc
gagcgcgtgaaccaccagcgagcacaccctggatacaagttcacgccttcgaagccaaaa
aagaccaaacgtgatgaggatggagatgaagagtattcggacaacgactcagactggaat
ggcgggcgtgggctttccaacgcagcgcggaagtccaggtatcggcaagccacacaactg
aacgagccttcttcctccgcctttgatgccgttaataactcgatggtcgatccatcaact
gcaccctaccatgatgtgtacgcctattcctaccatggtagacctcatgttctcccatat
gatcagatggcgccgaacccatatggtatgagtatgcgccagtacaacggcctaggcatc
aacagcgagatgaccagcagagccgcttcacctgcagagttggaatactcgatccatggc
atggatggcttctcccatggctactatggtgccccccaatcaacttttgacaatgcgcca
gctcctctatttgggccaactccttcgtacgacacatatgacgggctccctgcaggctct
actcccttgggacaagaaggttggattccccatatggagaacgaccatgacatgatgcct
gtggcggctggctatgaagaaactacagcacaagacgcttatctcaaaggcaacaaagac
gattggaaggttgaagtgatggacgaacctggccacttcgaggattggtatgcgcagact
gaacaaggtttccagtga
>Fp81
atgcaacaacacatactaccgacgccgccatcgtcctctgacggcttctctcgacagcca
acggccatgatggactcgcacacctcgcacactcagggcgccatgagtccagaacaaagt
tttgccggctatccatatgccacgcgatacaccactcccgttcgcgaggatgactcttca
gtgtacgagccatctacagtctactctcaaagaagcgatgcctcatttacggggtacgcc
agtggcctaggaataactagtcatccatatggacctttgcccgacgaggttggctacaat
actcatctgccatacacccccgaggcatcgccaacagcgccatgccaaacaagcgatgtc
gtaacaacacgcagtgggctcaacatcactaagaagccgctcacaaccagatcaacagcc
gtgaaaagcggccgagtgcagaagagaagccgtgctgataagaccaagaacacaactagc
atcctttcgaaacccctttctgaatctgctaaacaccttcctggaatccacgttgctgac
atcgagacctttgtcaaccggtctaccgagacgagactctccgaaacatcacgcaataaa
aaacccggtcagatcaaacgccctatgaacgcattcatgctttatcggaaggcatatcag
gaagttgccaagacgcagtgtgctcaaaacaaccaccaacatgtatcaaaagtctgtggt
gcagcatgggtattggagccagtgcaaatcaaagaggcattcgaccagtgggctaggatc
gagcgcgtgaaccaccagcgagcacaccctggatacaagttcacgccttcgaagccaaaa
aagaccaaacgtgatgaggatggagatgaagagtattcggacaacgactcagactggaat
ggcgggcgtgggctttccaacgcagcgcggaagtccaggtatcggcaagccacacaactg
aacgagccttcttcctccgcctttgatgccgttaataactcgatgggcgatccatcagct
gcaccctaccatgatgtgtacgcctattcctaccatggtagacctcatgttctcccatat
gatcagatggcgccgaacccatatggtatgagtatgcgccagtacaacggcctaggcatc
aacagcgagatgaccagcagagccgcttcacctgcagagttggaatactcgatccatggc
atggatggcttctcccatggctactatggtgccccccaatcaagttttgacaatgcgcca
gctcctctatttgggccaactccttcgtacgacacatatgacgggctccctgcaggctct
actcccttgggacaagaaggttggattccccatatggagaacgaccatgacatgatgcct
gtggcggctggctatgaagaaactacagcacaagacgcttatctcaaaggcaacaaagac
gattggaaggttgaagtgatggacgaacctggccacttcgaggattggtatgcgcagact
gaacaaggtttccagtga
>Fp84
atgcaacaacacatactaccgacgccgccatcgtcctctgacggcttctctcgacagcca
acggccatgatggactcgcacacctcgcacactcagggcgccatgagtccagaacaaagt
tttgccggctatccatatgccacgcgatacaccactcccgttcgcgaggatgactcttca
gtgtacgagccatctacagtctactctcaaagaagcgatgcctcatttacggggtacgcc
agtggcctaggaataactagtcatccatatggacctttgcccgacgaggttggctacaat
actcatctgccatacacccccgaggcatcgccaacagcgccatgccaaacaagcgatgtc
gtaacaacacgcagtgggctcaacatcgctaagaagccgctcacaaccagatcaacagcc
gtgaaaagcggccgagtgcagaagagaagccgtgctgataagaccaagaacacaactagc
atcctttcgaaacccctttctgaatctgctaaacaccttcctggaatccacgttgctgac
atcgagacctttgtcaaccggtctaccgagacgagactctccgaaacatcacgcaataaa
aaacccggtcagatcaaacgccctatgaacgcattcatgctttatcggaaggcatatcag
gaagttgccaagacgcagtgtgctcaaaacaaccaccaacatgtatcaaaagtctgtggt
gcagcatgggtattggagccagtgcaaatcaaagaggcattcgaccagtgggctaggatc
gagcgcgtgaaccaccagcgagcacaccctggatacaagttcacgccttcgaagccaaaa
aagaccaaacgtgatgaggatggagatgaagagtattcggacaacgactcagactggaat
ggcgggcgtgggctttccaacgcagcgcggaagtccaggtatcggcaagccacacaactg
aacgagccttcttcctccgcctttgatgccgttaataactcgatggtcgatccatcaact
gcaccctaccatgatgtgtacgcctattcctaccatggtagacctcatgttctcccatat
gatcagatggcgccgaacccatatggtatgagtatgcgccagtacaacggcctaggcatc
aacagcgagatgaccagcagagccgcttcacctgcagagttggaatactcgatccatggc
atggatggcttctcccatggctactatggtgccccccaatcaacttttgacaatgcgcca
gctcctctatttgggccaactccttcgtacgacacatatgacgggctccctgcaggctct
actcccttgggacaagaaggttggattccccatatggagaacgaccatgacatgatgcct
gtggcggctggctatgaagaaactacagcacaagacgcttatctcaaaggcaacaaagac
gattggaaggttgaagtgatggacgaacctggccacttcgaggattggtatgcgcagact
gaacaaggtttccagtga
>Fp86
atgcaacaacacatactaccgacgccgccatcgtcctctgacggcttctctcgacagcca
acggccatgatggactcgcacacctcgcacactcagggcgccatgagtccagaacaaagt
tttgccggctatccatatgccacgcgatacaccactcccgttcgcgaggatgactcttca
gtgtacgagccatctacagtctactctcaaagaagcgatgcctcatttacggggtacgcc
agtggcctaggaataactagtcatccatatggacctttgcccgacgaggttggctacaat
actcatctgccatacacccccgaggcatcgccaacagcgccatgccaaacaagcgatgtc
gtaacaacacgcagtgggctcaacatcgctaagaagccgctcacaaccagatcaacagcc
gtgaaaagcggccgagtgcagaagagaagccgtgctgataagaccaagaacacaactagc
atcctttcgaaacccctttctgaatctgctaaacaccttcctggaatccacgttgctgac
atcgagacctttgtcaaccggtctaccgagacgagactctccgaaacatcacgcaataaa
aaacccggtcagatcaaacgccctatgaacgcattcatgctttatcggaaggcatatcag
gaagttgccaagacgcagtgtgctcaaaacaaccaccaacatgtatcaaaagtctgtggt
gcagcatgggtattggagccagtgcaaatcaaagaggcattcgaccagtgggctaggatc
gagcgcgtgaaccaccagcgagcacaccctggatacaagttcacgccttcgaagccaaaa
aagaccaaacgtgatgaggatggagatgaagagtattcggacaacgactcagactggaat
ggcgggcgtgggctttccaacgcagcgcggaagtccaggtatcggcaagccacacaactg
aacgagccttcttcctccgcctttgatgccgttaataactcgatggtcgatccatcaact
gcaccctaccatgatgtgtacgcctattcctaccatggtagacctcatgttctcccatat
gatcagatggcgccgaacccatatggtatgagtatgcgccagtacaacggcctaggcatc
aacagcgagatgaccagcagagccgcttcacctgcagagttggaatactcgatccatggc
atggatggcttctcccatggctactatggtgccccccaatcaacttttgacaatgcgcca
gctcctctatttgggccaactccttcgtacgacacatatgacgggctccctgcaggctct
actcccttgggacaagaaggttggattccccatatggagaacgaccatgacatgatgcct
gtggcggctggctatgaagaaactacagcacaagacgcttatctcaaaggcaacaaagac
gattggaaggttgaagtgatggacgaacctggccacttcgaggattggtatgcgcagact
gaacaaggtttccagtga
>Fvenenatum.busco
atgcgacaacacatactaccgacgccgccatcgtcctctgacggcttctctcgacagcca
acggccatgatggactcacacacctcgcacactcaggacaccatgagtccagaacaaagt
ttcgctagctatccatatgcaacgcgatactccactcccgttcgcgaggatgacacttca
gtttacgagccatctacagtctactctcaaagaagtgataactcatttacaggttacgcc
agtggtctaggaatcactagccatccatatggacctttgcccgacgaggttggctacaat
actcatctgccatatacacctgaggcatcgccatcggcgccatgccagacaagcgatgcc
ataacaacccgcagtgggctcaacatcgctaagaagtcgctcacaaccagatcaccagcc
gtgaaaagtggccgagtgcagaagagaagccgtgctgagaggaccaagaacacaactagc
atcgtttcgaaacccctttctgaatctgctaaagaccttcccgaaatccgcgttgctgat
attgagacctttgttaaccggtctaccgagacgagactctcggaaacatcacgcaacaaa
aaacccggccagattaaacgccctatgaacgccttcatgctttaccgaaaggcataccag
gaagttgccaagacgcagtgtgctcaaaacaaccaccaacatgtatcaaaggtctgtggt
gcagcatgggtcttggagccagtgcaaatcaaagaggcatttgaccagtgggctaggatc
gagcgcgtgaaccaccagcgagcacatcctggatacaagttcacgccttcgaagccaaaa
aagaccaaacgtgatgagaatggggatgaagagtattcggacaacgactcagactggaat
ggcgggcgtgggctttccaacgcagcgcggaagtccgggtaccgacaagccacacgactg
aacgaaccctcttcctctatctttgatgccgttaacaactcgatgggcgatccatcaact
gcgccctaccatgatgtgtacacctattcctaccatggtagacctcatgctctcccatat
gatcagatggcgtcgaacccttatggtatgagtatgcggcagtacaacggcctaggcatc
aacagcgagatgaccagcagagccgcttcacccggagagttggaattctcgattcatggc
ctggatgggttcgcccatggctactatggtgcccccctatcaacttttgacaatgcacca
gctcctctatttgggccaactccttcgtacgacacatacgacgtgctcccttcaggcgct
actcccttgggacaggaaggttggattcctcatatggagagtgaccacgacatgatgcct
gttgcggctggctatgaagaaaccacagcacaagacgcttatctcaaaggcaacaaagac
gattggaaggttgaagtgatggacgaacctggccacttcgaggattggtatgcgcagacc
gaacaaggtctccggtga
