# Supplementary material for: Apicidin biosynthesis is linked to accessory chromosomes in Fusarium poae isolates
Source: BMC Genomics. 2021 Aug 4;22:591. doi: 10.1186/s12864-021-07617-y (PMC8340494; doi:10.1186/s12864-021-07617-y)
Supplement: Supplementary file 17 — Additional file 17. Compressed folder containing alignments for each of the 4141 orthologs used in BUSCO analysis. [file 12864_2021_7617_MOESM17_ESM.zip › Fven2_nt_MAFFT/323at5125_nt.mafft.fasta]

>Fp105
atgaccaggaatgagcatgtcaatcgcatcagctctgtcatgggctcgggcaacaacatc
gatacgtattctgctgttaccgtaaagtctcagccccagtctgagcttgggcttgagccg
cctcagcttcagtatcaatctcaatctcaatctcaatcgacctcatcttcgactgcctcc
actactcccgctcccgcttccgccgcttctactatctccactcccacgcccattcccgct
catcactcgcctactcctaatccggcaccaaatacaataccaaagccagatccaaatgct
gatactgacgctctaacaccaactccatcctcctccgctacgacgccttcatccaatacc
tcttacgtcttttcctcaacgcctcgccgacgcccttctcatcctgctaattattctact
cgcctcagcgctgatggcactgcttctttgagcaaccagtggtcctccttcaaggatgag
cctcagctctcacca------actgccactgccactgccaccgccaccgcaaactcaacc
atttacgctcctcgcgccggtgccaatgctcaatccaaagaccgtcgcatgagcgacctc
gccaactatcgacgtgaactcgccgttcttgagacctcccgagtacctcagatccaacag
attccgcccaccggcggcgcgagccctcagatagcaccttgggcgaaccagcctggttcc
cctgcaaacacattcaccatgcccaccactttcttcaacgaatcgaccgacaacttgtcc
ctcgcttcccagctttccccaggacaccaaatcagtaaccgtcag------------cag
catcagcatcagcaccagcacccttcgcagcacgacgctcccgatgcatcctatttcgac
gggaggcgtccctcagccgccagcattctgagtgcaagcagccaaggcagcaaaaccagc
atacggggtggttttcgtaagcttcagggcttctttggggaggaattccccgggcgcgat
agctcggacggtagcctacccacttcgctcgcgggcaaggaccagcgtggacgctcttat
agtcatagccgccccacacatagagatcgcaactattccaatgccacggatcacacccgc
gatgtctcgccatcatcttcgagaccaagaacgcccgtcccagcacctgaggtggtgcct
tttctatatcaagacaacagtgacattgcgcgctatggcgaggctcccgtacgggacata
atgaccgggcccgatcgagagcgatatgctggtgacggctcctcacaaatacccccaaag
acatcatcatcctcgaggtccggccattctattgcccatttacctggccatcatcgacac
aataagagcaacgacgaccctcgcacgctcagacctacaatgagcagggacgatacagca
attggcacacaaatgccgcgcgatcgcggggcaggtagcaacgcaatgtatccaacaaga
tctcgagggcagagcccaacgcccagcaccaggagtgcaggaatgacctggagcagctcc
aaatccacacaagtcgacggccaaacatcacctagccataataatcacggcaagcgcgga
tttttacggcgactccgagggcatcacaaggaaaaggacgatgctgttgctcgacttcgt
gacctgccccaatctacaaggtctctacagacaaagtcttccaagaccgatcttcaccga
cccagcgacgtatcctcgactacattagcatacgcgggctctattggacctggcgatatg
atcgacgctactgatatgcgaccagcaacggcacaacgtggagcgaccttcaataataag
tttccttttgcaaagaagggacggacctatcgacctcaagactataccgaagaagcaatt
ggtccgactgatcgtaacgatcctaataatatgtatcacctcgacaccaatttgaatgat
atggaaggcattctgaccaagcctcctccactcacgcctatggacactacctttgtcaat
aatgtcgagcctgagcgtcacgactctatcatctcgacagcacccaagggccgctgggat
gccccggacagttgggcagtgcgtcgtaacacggaagacaactcttacaatggtggccca
gagctcgacgagattggcagcccacctcgtcctgaagagaaagcatcgccgtactgtatt
cgaatatttcgttcagatgggacattctccactcactcgatgtcgttggattcaagtgtc
actgatgtcatctcccaagttattaagaagacgtatgtcatggacggtttggaaaactac
catatcatcatgaagaagcatgatcttatccgggtcctgacgccgcccgagcgacctctg
ctcatgcagaagcgcctattacagcaagttgggtacgaagaaaaagataggatcgaagac
ctgggacgcgaagacaacagttacctctgccgattcatgttcctgtccgcaagagaaagc
gactttcacgccaagactaccgacatgggactggctcgggctcagaagctcaactatgtt
gacctctctggtcgtaacctcgtcacaatacctatatccctatactcgaaggctatggag
atcatctccctgaatctttcgcggaacctctcacttgacgtcccccgagacttcatacaa
tcttgtaaacacctgcgagatataaaatttaacaacaacgaagccaggaaactgccacct
agtttgagccgagcaaacaaattgacgttcctggatgttgccaacaaccgaatcgagcag
ttggagcatgccgaacttaacgctcttactggtatgctcaagatgaacttggctaacaat
agactgaagcacttgccctcttactttggagcataccagtcgctccgctcccttaatatc
tcttccaactttctcgacaagttcccgacgtttctctgcggcttgccaagcttggtcgat
ctcgatttgagttttaacgccattgcaacgatccctcaagagatcggctctttaaggaat
ctggaaaagttgttgataactaacaacagactaacgcacgctgtgcctgcgacgttcggg
cagctcgtcagtctccgcgaactcgacatcaagtacaacggaatttccagcatcgacatc
atctcggagctacccaaactcgagattctttctgcggatcacaactgcgtctctgctttc
gtcggacagtttgaatcccttcgacagctcaaactgaactctaacccccttaacaaattc
gaaattgtagctcctgtacctaccctcaagatcctgaacctctcgaacgcccagttggct
agcattgactcgtcgttcgcaaacatggtgaaccttgagcatttgatattggacaagaac
tacttcgtttctttgccccaggaaatcggtactttgagcaggctcgagcatttcagcatt
gccaacaactctgtgggagagctaccatcccagattggttgtctcactgagttgagagtg
ctcaacgtccgaggaaacaacatttccaagctgccgatggaattgtggtgggcaaaccga
cttgagacgttcaacgcctcttccaacgttctggaacatttccccaaacctgcttcaaga
gcaccgcgagtaccaggggaggaatcacagccagcaccccctcccgttaatgggagggca
gcccctctaggaactttgtcggccactgcaagctccgaagaactgtctgatgataggagg
ccgagtcaaaactcgagcaccctacttagtgttggaccgtccccgctcaatgctggtgat
cgcaagagctctgttgtgtctgtctatggtaaaggtggccgtaagacgtctgttgtttct
agatctgccactccatcggcccctacgcagtctatcaacccaaggaaggattctggattg
tcatcgaggctcaataacacatttgctggttctctgaggaaccttcatcttgctgataac
cgtcttgacgacgatgtctttgaccagattacgctcctaaccgagctccgggtactgaac
ctgtcctacaacgacgaaataagcgatatgccccaacgatcgatcaagagctggccgcaa
cttgttgagctttatctgtctggtaacgcactcacaacattacccgccgatgacctcgag
gagtccagcttactccaggcactctacattaatggcaacaggtttaccaacttgccggcc
gatatctcgcgggccaagaatcttgctgttctcgattgtggtagtaattacttgaagtac
aacatttcaaacgtgccatatgattggaattggaacctcaacccgaacttgagatatctt
aatctgtccggtaataagcgtttggagatcaagcaaacagctactggcccgctaggccct
ggtgctgttaaccgcgaggaatatacagacttcagtcgtctgcttaacctgcgtatcttg
ggtctgatggatgttactcttacacaaccaagcatcccggatcagagcgaagacagacgt
gtccgtacgtctggctctctcgccggccacctaccttatggaatggctgatacgcttggt
aagcatgagcatttgtcaacggttgatcttgtggtgccaagattcaacgcatcggaaacc
gagatgctcctgggtctgtttgatggacaggccttgtccagtggcgggtctaagatcgcc
aagtatctccacgaaaactttggtcacatttttgcccttgagctcaaagcattgaagaca
cgcttgaacgagactccagttgatgccctgcgacgggcctttttggcgctcaataaagac
ttggttactattgcgattcaacaatcagaggaacggcctcttcagacacataggaactct
ggccagccaatcatactcacgaaggaggatctcaactcgggcggcgtggcaaccgtcgtt
tatctccaaagtacggaactttatgtcgcaaatgtcggagatgcgcaggcgatggtgatc
cagaccgatggcactcataagatgttgactcgcaagcatgatcctgccgagcctaatgaa
cgatcgcgcattcgcgaagccggtggatgggtttcgcgcaatggaaggctgaacgacttg
cttcaagtctcgcgtgcttttggatatgtcgacctgatgccagctgtacaagcggcaccc
tatgtcagtaacatgactattcgagagcaggacgacatcattttgattgctacgggagaa
ctctgggagtacttgtcgccgggtctggttaccgatgttgcgagggccgagcgacaagat
ctaatgcgggccgctcagaagcttcgcgatctggctatcgcatatggcgcctcaggcaaa
attatggttatgatgatcagtgtggcggatctcaagcgacgagtcgagcgatcgaggctt
catcgcggcgctagtatgtcgctttatccctctggtatacccgacgatgctcaggtcctc
aacaccagaagaggccgaaggaccaaaggcgatgttcttgattcctcactcaaccgcctt
gaagccgagattcctgcgcccaccggcaatgtatccatcgtgttcaccgatatcaagaac
tcaacaacgctttgggaaatgtaccctagtgctatgagatcagccatcaagctccacaac
gaagtcatgcgtcggcaactgagacgaattggtggttacgaggtcaagactgaaggtgat
gcatttatggtgtctttcccaacagccacatcagcgcttttgtggacgtttgcggtgcag
atgcagcttctcgatgtgaattggccatcagaagtcttgaactcggtctcatgtcagcct
atattcgacaaggacaacagccttattttcaaaggactgtcagtacgtatgggcatacac
tttggtgattgtgtgagcgagacagatccagttactcgccgtatggattacttcggaccc
atggtgaataaggcagctcgaatttctgccgtggcagatggcggccagattactgtttct
actgacttcatctcagagatacaacggtgcctcgagaattaccaagacacggatcgaagc
aatgcttccggctctgaggatacctttggcgacgaagagacctatgccagcgcgatccga
aaggacttgagatcccttacctctcagggctttgaggttaaggaaatgggcgaaaagaaa
ttgaagggtcttgaaaatcccgaagtcgtgtactcactgtatcctcatgctttggctgga
cgcatcgagttccattcgcagcatgataggaaggaagaagggggcggaggcgataagccg
gctgtccttgcgcctggaactgagttgtctatcgatccggacagcgtctggactctttgg
agaataagcctacgcctcgagatgctttgcagttcattagaaggaaacgagcccccaggt
cttcagccgcccgagacagagctgctcgagaggatcaaacaacgcggaggcgaggtgaca
gatcgattcttgttgaatttcttagaacatcaagtagccaggatagagacctgtatctcg
acactagcgatgcgccacattgccattggtggcggaactattaaggaactcgaggatctt
catggtccaatgtccgccatattggatcaatttatggcccagaacagagaattaaaacgt
tacaggaggagatatggcgcgctgcccaacccaatgagcagcattagtactagcgaagaa
gaagaggaggaggaagacgat---------------gacgacgacgacgacgatcccgac
accgaagaagggagcaatacagagcaagagttgtga
>Fp108
atgaccaggaatgagcatgtcaatcgcatcagctctgtcatgggctcgggcaacaacatc
gatacgtattctgctgttaccgtaaagtctcagccccagtctgagcttgggcttgagccg
cctcagcttcagtatcaatctcaatctcaatctcaatcgacctcatcttcgactgcctcc
actactcccgctcccgcttccgccgcttctactatctccactcccacgcccattcccgct
catcactcgcctactcctaatccggcaccaaatacaataccaaagccagatccaaatgct
gatactgacgctctaacaccaactccatcctcctccgctacgacgccttcatccaatacc
tcttacgtcttttcctcaacgcctcgccgacgcccttctcatcctgctaattattctact
cgcctcagcgctgatggcactgcttctttgagcaaccagtggtcctccttcaaggatgag
cctcagctctcacca------actgccactgccactgccaccgccaccgcaaactcaacc
atttacgctcctcgcgccggtgccaatgctcaatccaaagaccgtcgcatgagcgacctc
gccaactatcgacgtgaactcgccgttcttgagacctcccgagtacctcagatccaacag
attccgcccaccggcggcgcgagccctcagatagcaccttgggcgaaccagcctggttcc
cctgcaaacacattcaccatgcccaccactttcttcaacgaatcgaccgacaacttgtcc
ctcgcttcccagctttccccaggacaccaaatcagtaaccgtcag------------cag
catcagcatcagcaccagcacccttcgcagcacgacgctcccgatgcatcctatttcgac
gggaggcgtccctcagccgccagcattctgagtgcaagcagccaaggcagcaaaaccagc
atacggggtggttttcgtaagcttcagggcttctttggggaggaattccccgggcgcgat
agctcggacggtagcctacccacttcgctcgcgggcaaggaccagcgtggacgctcttat
agtcatagccgccccacacatagagatcgcaactattccaatgccacggatcacacccgc
gatgtctcgccatcatcttcgagaccaagaacgcccgtcccagcacctgaggtggtgcct
tttctatatcaagacaacagtgacattgcgcgctatggcgaggctcccgtacgggacata
atgaccgggcccgatcgagagcgatatgctggtgacggctcctcacaaatacccccaaag
acatcatcatcctcgaggtccggccattctattgcccatttacctggccatcatcgacac
aataagagcaacgacgaccctcgcacgctcagacctacaatgagcagggacgatacagca
attggcacacaaatgccgcgcgatcgcggggcaggtagcaacgcaatgtatccaacaaga
tctcgagggcagagcccaacgcccagcaccaggagtgcaggaatgacctggagcagctcc
aaatccacacaagtcgacggccaaacatcacctagccataataatcacggcaagcgcgga
tttttacggcgactccgagggcatcacaaggaaaaggacgatgctgttgctcgacttcgt
gacctgccccaatctacaaggtctctacagacaaagtcttccaagaccgatcttcaccga
cccagcgacgtatcctcgactacattagcatacgcgggctctattggacctggcgatatg
atcgacgctactgatatgcgaccagcaacggcacaacgtggagcgaccttcaataataag
tttccttttgcaaagaagggacggacctatcgacctcaagactataccgaagaagcaatt
ggtccgactgatcgtaacgatcctaataatatgtatcacctcgacaccaatttgaatgat
atggaaggcattctgaccaagcctcctccactcacgcctatggacactacctttgtcaat
aatgtcgagcctgagcgtcacgactctatcatctcgacagcacccaagggccgctgggat
gccccggacagttgggcagtgcgtcgtaacacggaagacaactcttacaatggtggccca
gagctcgacgagattggcagcccacctcgtcctgaagagaaagcatcgccgtactgtatt
cgaatatttcgttcagatgggacattctccactcactcgatgtcgttggattcaagtgtc
actgatgtcatctcccaagttattaagaagacgtatgtcatggacggtttggaaaactac
catatcatcatgaagaagcatgatcttatccgggtcctgacgccgcccgagcgacctctg
ctcatgcagaagcgcctattacagcaagttgggtacgaagaaaaagataggatcgaagac
ctgggacgcgaagacaacagttacctctgccgattcatgttcctgtccgcaagagaaagc
gactttcacgccaagactaccgacatgggactggctcgggctcagaagctcaactatgtt
gacctctctggtcgtaacctcgtcacaatacctatatccctatactcgaaggctatggag
atcatctccctgaatctttcgcggaacctctcacttgacgtcccccgagacttcatacaa
tcttgtaaacacctgcgagatataaaatttaacaacaacgaagccaggaaactgccacct
agtttgagccgagcaaacaaattgacgttcctggatgttgccaacaaccgaatcgagcag
ttggagcatgccgaacttaacgctcttactggtatgctcaagatgaacttggctaacaat
agactgaagcacttgccctcttactttggagcataccagtcgctccgctcccttaatatc
tcttccaactttctcgacaagttcccgacgtttctctgcggcttgccaagcttggtcgat
ctcgatttgagttttaacgccattgcaacgatccctcaagagatcggctctttaaggaat
ctggaaaagttgttgataactaacaacagactaacgcacgctgtgcctgcgacgttcggg
cagctcgtcagtctccgcgaactcgacatcaagtacaacggaatttccagcatcgacatc
atctcggagctacccaaactcgagattctttctgcggatcacaactgcgtctctgctttc
gtcggacagtttgaatcccttcgacagctcaaactgaactctaacccccttaacaaattc
gaaattgtagctcctgtacctaccctcaagatcctgaacctctcgaacgcccagttggct
agcattgactcgtcgttcgcaaacatggtgaaccttgagcatttgatattggacaagaac
tacttcgtttctttgccccaggaaatcggtactttgagcaggctcgagcatttcagcatt
gccaacaactctgtgggagagctaccatcccagattggttgtctcactgagttgagagtg
ctcaacgtccgaggaaacaacatttccaagctgccgatggaattgtggtgggcaaaccga
cttgagacgttcaacgcctcttccaacgttctggaacatttccccaaacctgcttcaaga
gcaccgcgagtaccaggggaggaatcacagccagcaccccctcccgttaatgggagggca
gcccctctaggaactttgtcggccactgcaagctccgaagaactgtctgatgataggagg
ccgagtcaaaactcgagcaccctacttagtgttggaccgtccccgctcaatgctggtgat
cgcaagagctctgttgtgtctgtctatggtaaaggtggccgtaagacgtctgttgtttct
agatctgccactccatcggcccctacgcagtctatcaacccaaggaaggattctggattg
tcatcgaggctcaataacacatttgctggttctctgaggaaccttcatcttgctgataac
cgtcttgacgacgatgtctttgaccagattacgctcctaaccgagctccgggtactgaac
ctgtcctacaacgacgaaataagcgatatgccccaacgatcgatcaagagctggccgcaa
cttgttgagctttatctgtctggtaacgcactcacaacattacccgccgatgacctcgag
gagtccagcttactccaggcactctacattaatggcaacaggtttaccaacttgccggcc
gatatctcgcgggccaagaatcttgctgttctcgattgtggtagtaattacttgaagtac
aacatttcaaacgtgccatatgattggaattggaacctcaacccgaacttgagatatctt
aatctgtccggtaataagcgtttggagatcaagcaaacagctactggcccgctaggccct
ggtgctgttaaccgcgaggaatatacagacttcagtcgtctgcttaacctgcgtatcttg
ggtctgatggatgttactcttacacaaccaagcatcccggatcagagcgaagacagacgt
gtccgtacgtctggctctctcgccggccacctaccttatggaatggctgatacgcttggt
aagcatgagcatttgtcaacggttgatcttgtggtgccaagattcaacgcatcggaaacc
gagatgctcctgggtctgtttgatggacaggccttgtccagtggcgggtctaagatcgcc
aagtatctccacgaaaactttggtcacatttttgcccttgagctcaaagcattgaagaca
cgcttgaacgagactccagttgatgccctgcgacgggcctttttggcgctcaataaagac
ttggttactattgcgattcaacaatcagaggaacggcctcttcagacacataggaactct
ggccagccaatcatactcacgaaggaggatctcaactcgggcggcgtggcaaccgtcgtt
tatctccaaagtacggaactttatgtcgcaaatgtcggagatgcgcaggcgatggtgatc
cagaccgatggcactcataagatgttgactcgcaagcatgatcctgccgagcctaatgaa
cgatcgcgcattcgcgaagccggtggatgggtttcgcgcaatggaaggctgaacgacttg
cttcaagtctcgcgtgcttttggatatgtcgacctgatgccagctgtacaagcggcaccc
tatgtcagtaacatgactattcgagagcaggacgacatcattttgattgctacgggagaa
ctctgggagtacttgtcgccgggtctggttaccgatgttgcgagggccgagcgacaagat
ctaatgcgggccgctcagaagcttcgcgatctggctatcgcatatggcgcctcaggcaaa
attatggttatgatgatcagtgtggcggatctcaagcgacgagtcgagcgatcgaggctt
catcgcggcgctagtatgtcgctttatccctctggtatacccgacgatgctcaggtcctc
aacaccagaagaggccgaaggaccaaaggcgatgttcttgattcctcactcaaccgcctt
gaagccgagattcctgcgcccaccggcaatgtatccatcgtgttcaccgatatcaagaac
tcaacaacgctttgggaaatgtaccctagtgctatgagatcagccatcaagctccacaac
gaagtcatgcgtcggcaactgagacgaattggtggttacgaggtcaagactgaaggtgat
gcatttatggtgtctttcccaacagccacatcagcgcttttgtggacgtttgcggtgcag
atgcagcttctcgatgtgaattggccatcagaagtcttgaactcggtctcatgtcagcct
atattcgacaaggacaacagccttattttcaaaggactgtcagtacgtatgggcatacac
tttggtgattgtgtgagcgagacagatccagttactcgccgtatggattacttcggaccc
atggtgaataaggcagctcgaatttctgccgtggcagatggcggccagattactgtttct
actgacttcatctcagagatacaacggtgcctcgagaattaccaagacacggatcgaagc
aatgcttccggctctgaggatacctttggcgacgaagagacctatgccagcgcgatccga
aaggacttgagatcccttacctctcagggctttgaggttaaggaaatgggcgaaaagaaa
ttgaagggtcttgaaaatcccgaagtcgtgtactcactgtatcctcatgctttggctgga
cgcatcgagttccattcgcagcatgataggaaggaagaagggggcggaggcgataagccg
gctgtccttgcgcctggaactgagttgtctatcgatccggacagcgtctggactctttgg
agaataagcctacgcctcgagatgctttgcagttcattagaaggaaacgagcccccaggt
cttcagccgcccgagacagagctgctcgagaggatcaaacaacgcggaggcgaggtgaca
gatcgattcttgttgaatttcttagaacatcaagtagccaggatagagacctgtatctcg
acactagcgatgcgccacattgccattggtggcggaactattaaggaactcgaggatctt
catggtccaatgtccgccatattggatcaatttatggcccagaacagagaattaaaacgt
tacaggaggagatatggcgcgctgcccaacccaatgagcagcattagtactagcgaagaa
gaagaggaggaggaagacgat---------------gacgacgacgacgacgatcccgac
accgaagaagggagcaatacagagcaagagttgtga
>Fp118
atgaccaggaatgagcatgtcaatcgcatcagctctgtcatgggctcgggcaacaacatc
gatacgtattctgctgttaccgtaaagtctcagccccagtctgagcttgggcttgagccg
cctcagcttcagtatcaatctcaatctcaatctcaatcgacctcatcttcgactgcctcc
actactcccgctcccgcttccgccgcttctactatctccactcccacgcccattcccgct
catcactcgcctactcctaatccggcaccaaatacaataccaaagccagatccaaatgct
gatactgacgctctaacaccaactccatcctcctccgctacgacgccttcatccaatacc
tcttacgtcttttcctcaacgcctcgccgacgcccttctcatcctgctaattattctact
cgcctcagcgctgatggcactgcttctttgagcaaccagtggtcctccttcaaggatgag
cctcagctctcacca------actgccactgccactgccaccgccaccgcaaactcaacc
atttacgctcctcgcgccggtgccaatgctcaatccaaagaccgtcgcatgagcgacctc
gccaactatcgacgtgaactcgccgttcttgagacctcccgagtacctcagatccaacag
attccgcccaccggcggcgcgagccctcagatagcaccttgggcgaaccagcctggttcc
cctgcaaacacattcaccatgcccaccactttcttcaacgaatcgaccgacaacttgtcc
ctcgcttcccagctttccccaggacaccaaatcagtaaccgtcag------------cag
catcagcatcagcaccagcacccttcgcagcacgacgctcccgatgcatcctatttcgac
gggaggcgtccctcagccgccagcattctgagtgcaagcagccaaggcagcaaaaccagc
atacggggtggttttcgtaagcttcagggcttctttggggaggaattccccgggcgcgat
agctcggactgtagcctacccacttcgctcgcgggcaaggaccagcgtggacgctcttat
agtcatagccgccccacacatagagatcgcaactattccaatgccacggatcacacccgc
gatgtctcgccatcatcttcgagaccaagaacgcccgtcccagcacctgaggtggtgcct
tttctatatcaagacaacagtgacattgcgcgctatggcgaggctcccgtacgggacata
atgaccgggcccgatcgagagcgatatgctggtgacggctcctcacaaatacccccaaag
acatcatcatcctcgaggtccggccattctattgcccatttacctggccatcatcgacac
aataagagcaacgacgaccctcgcacgctcagacctacaatgagcagggacgatacagca
attggcacacaaatgccgcgcgatcgcggggcaggtagcaacgcaatgtatccaacaaga
tctcgagggcagagcccaacgcccagcaccaggagtgcaggaatgacctggagcagctcc
aaatccacacaagtcgacggccaaacatcacctagccataataatcacggcaagcgcgga
tttttacggcgactccgagggcatcacaaggaaaaggacgatgctgttgctcgacttcgt
gacctgccccaatctacaaggtctctacagacaaagtcttccaagaccgatcttcaccga
cccagcgacgtatcctcgactacattagcatacgcgggctctattggacctggcgatatg
atcgacgctactgatatgcgaccagcaacggcacaacgtggagcgaccttcaataataag
tttccttttgcaaagaagggacggacctatcgacctcaagactataccgaagaagcaatt
ggtccgactgatcgtaacgatcctaataatatgtatcacctcgacaccaatttgaatgat
atggaaggcattctgaccaagcctcctccactcacgcctatggacactacctttgtcaat
aatgtcgagcctgagcgtcacgactctatcatctcgacagcacccaagggccgctgggat
gccccggacagttgggcagtgcgtcgtaacacggaagacaactcttacaatggtggccca
gagctcgacgagattggcagcccacctcgtcctgaagagaaagcatcgccgtactgtatt
cgaatatttcgttcagatgggacattctccactcactcgatgtcgttggattcaagtgtc
actgatgtcatctcccaagttattaagaagacgtatgtcatggacggtttggaaaactac
catatcatcatgaagaagcatgatcttatccgggtcctgacgccgcccgagcgacctctg
ctcatgcagaagcgcctattacagcaagttgggtacgaagaaaaagataggatcgaagac
ctgggacgcgaagacaacagttacctctgccgattcatgttcctgtccgcaagagaaagc
gactttcacgccaagactaccgacatgggactggctcgggctcagaagctcaactatgtt
gacctctctggtcgtaacctcgtcacaatacctatatccctatactcgaaggctatggag
atcatctccctgaatctttcgcggaacctctcacttgacgtcccccgagacttcatacaa
tcttgtaaacacctgcgagatataaaatttaacaacaacgaagccaggaaactgccacct
agtttgagccgagcaaacaaattgacgttcctggatgttgccaacaaccgaatcgagcag
ttggagcatgccgaacttaacgctcttactggtatgctcaagatgaacttggctaacaat
agactgaagcacttgccctcttactttggagcataccagtcgctccgctcccttaatatc
tcttccaactttctcgacaagttcccgacgtttctctgcggcttgccaagcttggtcgat
ctcgatttgagttttaacgccattgcaacgatccctcaagagatcggctctttaaggaat
ctggaaaagttgttgataactaacaacagactaacgcacgctgtgcctgcgacgttcggg
cagctcgtcagtctccgcgaactcgacatcaagtacaacggaatttccagcatcgacatc
atctcggagctacccaaactcgagattctttctgcggatcacaactgcgtctctgctttc
gtcggacagtttgaatcccttcgacagctcaaactgaactctaacccccttaacaaattc
gaaattgtagctcctgtacctaccctcaagatcctgaacctctcgaacgcccagttggct
agcattgactcgtcgttcgcaaacatggtgaaccttgagcatttgatattggacaagaac
tacttcgtttctttgccccaggaaatcggtactttgagcaggctcgagcatttcagcatt
gccaacaactctgtgggagagctaccatcccagattggttgtctcactgagttgagagtg
ctcaacgtccgaggaaacaacatttccaagctgccgatggaattgtggtgggcaaaccga
cttgagacgttcaacgcctcttccaacgttctggaacatttccccaaacctgcttcaaga
gcaccgcgagtaccaggggaggaatcacagccagcaccccctcccgttaatgggagggca
gcccctctaggaactttgtcggccactgcaagctccgaagaactgtctgatgataggagg
ccgagtcaaaactcgagcaccctacttagtgttggaccgtccccgctcaatgctggtgat
cgcaagagctctgttgtgtctgtctatggtaaaggtggccgtaagacgtctgttgtttct
agatctgccactccatcggcccctacgcagtctatcaacccaaggaaggattctggattg
tcatcgaggctcaataacacatttgctggttctctgaggaaccttcatcttgctgataac
cgtcttgacgacgatgtctttgaccagattacgctcctaaccgagctccgggtactgaac
ctgtcctacaacgacgaaataagcgatatgccccaacgatcgatcaagagctggccgcaa
cttgttgagctttatctgtctggtaacgcactcacaacattacccgccgatgacctcgag
gagtccagcttactccaggcactctacattaatggcaacaggtttaccaacttgccggcc
gatatctcgcgggccaagaatcttgctgttctcgattgtggtagtaattacttgaagtac
aacatttcaaacgtgccatatgattggaattggaacctcaacccgaacttgagatatctt
aatctgtccggtaataagcgtttggagatcaagcaaacagctactggcccgctaggccct
ggtgctgttaaccgcgaggaatatacagacttcagtcgtctgcttaacctgcgtatcttg
ggtctgatggatgttactcttacacaaccaagcatcccggatcagagcgaagacagacgt
gtccgtacgtctggctctctcgccggccacctaccttatggaatggctgatacgcttggt
aagcatgagcatttgtcaacggttgatcttgtggtgccaagattcaacgcatcggaaacc
gagatgctcctgggtctgtttgatggacaggccttgtccagtggcgggtctaagatcgcc
aagtatctccacgaaaactttggtcacatttttgcccttgagctcaaagcattgaagaca
cgcttgaacgagactccagttgatgccctgcgacgggcctttttggcgctcaataaagac
ttggttactattgcgattcaacaatcagaggaacggcctcttcagacacataggaactct
ggccagccaatcatactcacgaaggaggatctcaactcgggcggcgtggcaaccgtcgtt
tatctccaaagtacggaactttatgtcgcaaatgtcggagatgcgcaggcgatggtgatc
cagaccgatggcactcataagatgttgactcgcaagcatgatcctgccgagcctaatgaa
cgatcgcgcattcgcgaagccggtggatgggtttcgcgcaatggaaggctgaacgacttg
cttcaagtctcgcgtgcttttggatatgtcgacctgatgccagctgtacaagcggcaccc
tatgtcagtaacatgactattcgagagcaggacgacatcattttgattgctacgggagaa
ctctgggagtacttgtcgccgggtctggttaccgatgttgcgagggccgagcgacaagat
ctaatgcgggccgctcagaagcttcgcgatctggctatcgcatatggcgcctcaggcaaa
attatggttatgatgatcagtgtggcggatctcaagcgacgagtcgagcgatcgaggctt
catcgcggcgctagtatgtcgctttatccctctggtatacccgacgatgctcaggtcctc
aacaccagaagaggccgaaggaccaaaggcgatgttcttgattcctcactcaaccgcctt
gaagccgagattcctgcgcccaccggcaatgtatccatcgtgttcaccgatatcaagaac
tcaacaacgctttgggaaatgtaccctagtgctatgagatcagccatcaagctccacaac
gaagtcatgcgtcggcaactgagacgaattggtggttacgaggtcaagactgaaggtgat
gcatttatggtgtctttcccaacagccacatcagcgcttttgtggacgtttgcggtgcag
atgcagcttctcgatgtgaattggccatcagaagtcttgaactcggtctcatgtcagcct
atattcgacaaggacaacagccttattttcaaaggactgtcagtacgtatgggcatacac
tttggtgattgtgtgagcgagacagatccagttactcgccgtatggattacttcggaccc
atggtgaataaggcagctcgaatttctgccgtggcagatggcggccagattactgtttct
actgacttcatctcagagatacaacggtgcctcgagaattaccaagacacggatcgaagc
aatgcttccggctctgaggatacctttggcgacgaagagacctatgccagcgcgatccga
aaggacttgagatcccttacctctcagggctttgaggttaaggaaatgggcgaaaagaaa
ttgaagggtcttgaaaatcccgaagtcgtgtactcactgtatcctcatgctttggctgga
cgcatcgagttccattcgcagcatgataggaaggaagaagggggcggaggcgataagccg
gctgtccttgcgcctggaactgagttgtctatcgatccggacagcgtctggactctttgg
agaataagcctacgcctcgagatgctttgcagttcattagaaggaaacgagcccccaggt
cttcagccgcccgagacagagctgctcgagaggatcaaacaacgcggaggcgaggtgaca
gatcgattcttgttgaatttcttagaacatcaagtagccaggatagagacctgtatctcg
acactagcgatgcgccacattgccattggtggcggaactattaaggaactcgaggatctt
catggtccaatgtccgccatattggatcaatttatggcccagaacagagaattaaaacgt
tacaggaggagatatggcgcgctgcccaacccaatgagcagcattagtactagcgaagaa
gaagaagaggaggaagacgat---------gacgacgacgacgacgacgacgatcccgac
accgaagaagggagcaatacagagcaagagttgtga
>Fp122
atgaccaggaatgagcatgtcaatcgcatcagctctgtcatgggctcgggcaacaacatc
gatacgtattctgctgttaccgtaaagtctcagccccagtctgagcttgggcttgagccg
cctcagcttcagtatcaatctcaatctcaatctcaatcgacctcatcttcgactgcctcc
actactcccgctcccgcttccgccgcttctactatctccactcccacgcccattcccgct
catcactcgcctactcctaatccggcaccaaatacaataccaaagccagatccaaatgct
gatactgacgctctaacaccaactccatcctcctccgctacgacgccttcatccaatacc
tcttacgtcttttcctcaacgcctcgccgacgcccttctcatcctgctaattattctact
cgcctcagcgctgatggcactgcttctttgagcaaccagtggtcctccttcaaggatgag
cctcagctctcacca------actgccactgccactgccaccgccaccgcaaactcaacc
atttacgctcctcgcgccggtgccaatgctcaacccaaagaccgtcgcatgagcgacctc
gccaactatcgacgtgaactcgccgttcttgagacctcccgagtacctcagatccaacag
attccgcccaccggcggcgcgagccctcagatagcaccttgggcgaaccagcctggttcc
cctgcaaacacattcaccatgcccaccactttcttcaacgaatcgaccgacaacttgtcc
ctcgcttcccagctttccccaggacaccaaatcagtaaccgtcag------------cag
catcagcatcagcaccagcacccttcgcagcacgacgctcccgatgcatcctatttcgac
gggaggcgtccctcagccgccagcattctgagtgcaagcagccaaggcagcaaaaccagc
atacggggtggttttcgtaagcttcagggcttctttggggaggaattccccgggcgcgat
agctcggacggtagcctacccacttcgctcgcgggcaaggaccagcgtggacgctcttat
agtcatagccgccccacacatagagatcgcaactattccaatgccacggatcacacccgc
gatgtctcgccatcatcttcgagaccaagaacgcccgtcccagcacctgaggtggtgcct
tttctatatcaagacaacagtgacattgcgcgctatggcgaggctcccgtacgggacata
atgaccgggcccgatcgagagcgatatgctggtgacggctcctcacaaatacccccaaag
acatcatcatcctcgaggtccggccattctattgcccatttacctggccatcatcgacac
aataagagcaacgacgaccctcgcacgctcagacctacaatgagcagggacgatacagca
attggcacacaaatgccgcgcgatcgcggggcaggtagcaacgcaatgtatccaacaaga
tctcgagggcagagcccaacgcccagcaccaggagtgcaggaatgacctggagcagctcc
aaatccacacaagtcgacggccaaacatcacctagccataataatcacggcaagcgcgga
tttttacggcgactccgagggcatcacaaggaaaaggacgatgctgttgctcgacttcgt
gacctgccccaatctacaaggtctctacagacaaagtcttccaagaccgatcttcaccga
cccagcgacgtatcctcgactacattagcatacgcgggctctattggacctggcgatatg
atcgacgctactgatatgcgaccagcaacggcacaacgtggagcgaccttcaataataag
tttccttttgcaaagaagggacggacctatcgacctcaagactataccgaagaagcaatt
ggtccgactgatcgtaacgatcctaataatatgtatcacctcgacaccaatttgaatgat
atggaaggcattctgaccaagcctcctccactcacgcctatggacactacctttgtcaat
aatgtcgagcctgagcgtcacgactctatcatctcgacagcacccaagggccgctgggat
gccccggacagttgggcagtgcgtcgtaacacggaagacaactcttacaatggtggccca
gagctcgacgagattggcagcccacctcgtcctgaagagaaagcatcgccgtactgtatt
cgaatatttcgttcagatgggacattctccactcactcgatgtcgttggattcaagtgtc
actgatgtcatctcccaagttattaagaagacgtatgtcatggacggtttggaaaactac
catatcatcatgaagaagcatgatcttatccgggtcctgacgccgcccgagcgacctctg
ctcatgcagaagcgcctattacagcaagttgggtacgaagaaaaagataggatcgaagac
ctgggacgcgaagacaacagttacctctgccgattcatgttcctgtccgcaagagaaagc
gactttcacgccaagactaccgacatgggactggctcgggctcagaagctcaactatgtt
gacctctctggtcgtaacctcgtcacaatacctatatccctatactcgaaggctatggag
atcatctccctgaatctttcgcggaacctctcacttgacgtcccccgagacttcatacaa
tcttgtaaacacctgcgagatataaaatttaacaacaacgaagccaggaaactgccacct
agtttgagccgagcaaacaaattgacgttcctggatgttgccaacaaccgaatcgagcag
ttggagcatgccgaacttaacgctcttactggtatgctcaagatgaacttggctaacaat
agactgaagcacttgccctcttactttggagcataccagtcgctccgctcccttaatatc
tcttccaactttctcgacaagttcccgacgtttctctgcggcttgccaagcttggtcgat
ctcgatttgagttttaacgccattgcaacgatccctcaagagatcggctctttaaggaat
ctggaaaagttgttgataactaacaacagactaacgcacgctgtgcctgcgacgttcggg
cagctcgtcagtctccgcgaactcgacatcaagtacaacggaatttccagcatcgacatc
atctcggagctacccaaactcgagattctttctgcggatcacaactgcgtctctgctttc
gtcggacagtttgaatcccttcgacagctcaaactgaactctaacccccttaacaaattc
gaaattgtagctcctgtacctaccctcaagatcctgaacctctcgaacgcccagttggct
agcattgactcgtcgttcgcaaacatggtgaaccttgagcatttgatattggacaagaac
tacttcgtttctttgccccaggaaatcggtactttgagcaggctcgagcatttcagcatt
gccaacaactctgtgggagagctaccatcccagattggttgtctcactgagttgagagtg
ctcaacgtccgaggaaacaacatttccaagctgccgatggaattgtggtgggcaaaccga
cttgagacgttcaacgcctcttccaacgttctggaacatttccccaaacctgcttcaaga
gcaccgcgagtaccaggggaggaatcacagccagcaccccctcccgttaatgggagggca
gcccctctaggaactttgtcggccactgcaagctccgaagaactgtctgatgataggagg
ccgagtcaaaactcgagcaccctacttagtgttggaccgtccccgctcaatgctggtgat
cgcaagagctctgttgtgtctgtctatggtaaaggtggccgtaagacgtctgttgtttct
agatctgccactccatcggcccctacgcagtctatcaacccaaggaaggattctggattg
tcatcgaggctcaataacacatttgctggttctctgaggaaccttcatcttgctgataac
cgtcttgacgacgatgtctttgaccagattacgctcctaaccgagctccgggtactgaac
ctgtcctacaacgacgaaataagcgatatgccccaacgatcgatcaagagctggccgcaa
cttgttgagctttatctgtctggtaacgcactcacaacattacccgccgatgacctcgag
gagtccagcttactccaggcactctacattaatggcaacaggtttaccaacttgccggcc
gatatctcgcgggccaagaatcttgctgttctcgattgtggtagtaattacttgaagtac
aacatttcaaacgtgccatatgattggaattggaacctcaacccgaacttgagatatctt
aatctgtccggtaataagcgtttggagatcaagcaaacagctactggcccgctaggccct
ggtgctgttaaccgcgaggaatatacagacttcagtcgtctgcttaacctgcgtatcttg
ggtctgatggatgttactcttacacaaccaagcatcccggatcagagcgaagacagacgt
gtccgtacgtctggctctctcgccggccacctaccttatggaatggctgatacgcttggt
aagcatgagcatttgtcaacggttgatcttgtggtgccaagattcaacgcatcggaaacc
gagatgctcctgggtctgtttgatggacaggccttgtccagtggcgggtctaagatcgcc
aagtatctccacgaaaactttggtcacatttttgcccttgagctcaaagcattgaagaca
cgcttgaacgagactccagttgatgccctgcgacgggcctttttggcgctcaataaagac
ttggttactattgcgattcaacaatcagaggaacggcctcttcagacacataggaactct
ggccagccaatcatactcacgaaggaggatctcaactcgggcggcgtggcaaccgtcgtt
tatctccaaagtacggaactttatgtcgcaaatgtcggagatgcgcaggcgatggtgatc
cagaccgatggcactcataagatgttgactcgcaagcatgatcctgccgagcctaatgaa
cgatcgcgcattcgcgaagccggtggatgggtttcgcgcaatggaaggctgaacgacttg
cttcaagtctcgcgtgcttttggatatgtcgacctgatgccagctgtacaagcggcaccc
tatgtcagtaacatgactattcgagagcaggacgacatcattttgattgctacgggagaa
ctctgggagtacttgtcgccgggtctggttaccgatgttgcgagggccgagcgacaagat
ctaatgcgggccgctcagaagcttcgcgatctggctatcgcatatggcgcctcaggcaaa
attatggttatgatgatcagtgtggcggatctcaagcgacgagtcgagcgatcgaggctt
catcgcggcgctagtatgtcgctttatccctctggtatacccgacgatgctcaggtcctc
aacaccagaagaggccgaaggaccaaaggcgatgttcttgattcctcactcaaccgcctt
gaagccgagattcctgcgcccaccggcaatgtatccatcgtgttcaccgatatcaagaac
tcaacaacgctttgggaaatgtaccctagtgctatgagatcagccatcaagctccacaac
gaagtcatgcgtcggcaactgagacgaattggtggttacgaggtcaagactgaaggtgat
gcatttatggtgtctttcccaacagccacatcagcgcttttgtggacgtttgcggtgcag
atgcagcttctcgatgtgaattggccatcagaagtcttgaactcggtctcatgtcagcct
atattcgacaaggacaacagccttattttcaaaggactgtcagtacgtatgggcatacac
tttggtgattgtgtgagcgagacagatccagttactcgccgtatggattacttcggaccc
atggtgaataaggcagctcgaatttctgccgtggcagatggcggccagattactgtttct
actgacttcatctcagagatacaacggtgcctcgagaattaccaagacacggatcgaagc
aatgcttccggctctgaggatacctttggcgacgaagagacctatgccagcgcgatccga
aaggacttgagatcccttacctctcagggctttgaggttaaggaaatgggcgaaaagaaa
ttgaagggtcttgaaaatcccgaagtcgtgtactcactgtatcctcatgctttggctgga
cgcatcgagttccattcgcagcatgataggaaggaagaagggggcggaggcgataagccg
gctgtccttgcgcctggaactgagttgtctatcgatccggacagcgtctggactctttgg
agaataagcctacgcctcgagatgctttgcagttcattagaaggaaacgagcccccaggt
cttcagccgcccgagacagagctgctcgagaggatcaaacaacgcggaggcgaggtgaca
gatcgattcttgttgaatttcttagaacatcaagtagccaggatagagacctgtatctcg
acactagcgatgcgccacattgccattggtggcggaactattaaggaactcgaggatctt
catggtccaatgtccgccatattggatcaatttatggcccagaacagagaattaaaacgt
tacaggaggagatatggcgcgctgcccaacccaatgagcagcattagtactagcgaagaa
gaagaggaggaggaagacgat---------------gacgacgacgacgacgatcccgac
accgaagaagggagcaatacagagcaagagttgtga
>Fp125
atgaccaggaatgagcatgtcaatcgcatcagctctgtcatgggctcgggcaacaacatc
gatacgtattctgctgttaccgtaaagtctcagccccagtctgagcttgggcttgagccg
cctcagcttcagtatcaatctcaatctcaatctcaatcgacctcatcttcgactgcctcc
actactcccgctcccgcttccgccgcttctactatctccactcccacgcccattcccgct
catcactcgcctactcctaatccggcaccaaatacaataccaaagccagatccaaatgct
gatactgacgctctaacaccaactccatcctcctccgctacgacgccttcatccaatacc
tcttacgtcttttcctcaacgcctcgccgacgcccttctcatcctgctaattattctact
cgcctcagcgctgatggcactgcttctttgagcaaccagtggtcctccttcaaggatgag
cctcagctctcacca------actgccactgccactgccaccgccaccgcaaactcaacc
atttacgctcctcgcgccggtgccaatgctcaatccaaagaccgtcgcatgagcgacctc
gccaactatcgacgtgaactcgccgttcttgagacctcccgagtacctcagatccaacag
attccgcccaccggcggcgcgagccctcagatagcaccttgggcgaaccagcctggttcc
cctgcaaacacattcaccatgcccaccactttcttcaacgaatcgaccgacaacttgtcc
ctcgcttcccagctttccccaggacaccaaatcagtaaccgtcag------------cag
catcagcatcagcaccagcacccttcgcagcacgacgctcccgatgcatcctatttcgac
gggaggcgtccctcagccgccagcattctgagtgcaagcagccaaggcagcaaaaccagc
atacggggtggttttcgtaagcttcagggcttctttggggaggaattccccgggcgcgat
agctcggacggtagcctacccacttcgctcgcgggcaaggaccagcgtggacgctcttat
agtcatagccgccccacacatagagatcgcaactattccaatgccacggatcacacccgc
gatgtctcgccatcatcttcgagaccaagaacgcccgtcccagcacctgaggtggtgcct
tttctatatcaagacaacagtgacattgcgcgctatggcgaggctcccgtacgggacata
atgaccgggcccgatcgagagcgatatgctggtgacggctcctcacaaatacccccaaag
acatcatcatcctcgaggtccggccattctattgcccatttacctggccatcatcgacac
aataagagcaacgacgaccctcgcacgctcagacctacaatgagcagggacgatacagca
attggcacacaaatgccgcgcgatcgcggggcaggtagcaacgcaatgtatccaacaaga
tctcgagggcagagcccaacgcccagcaccaggagtgcaggaatgacctggagcagctcc
aaatccacacaagtcgacggccaaacatcacctagccataataatcacggcaagcgcgga
tttttacggcgactccgagggcatcacaaggaaaaggacgatgctgttgctcgacttcgt
gacctgccccaatctacaaggtctctacagacaaagtcttccaagaccgatcttcaccga
cccagcgacgtatcctcgactacattagcatacgcgggctctattggacctggcgatatg
atcgacgctactgatatgcgaccagcaacggcacaacgtggagcgaccttcaataataag
tttccttttgcaaagaagggacggacctatcgacctcaagactataccgaagaagcaatt
ggtccgactgatcgtaacgatcctaataatatgtatcacctcgacaccaatttgaatgat
atggaaggcattctgaccaagcctcctccactcacgcctatggacactacctttgtcaat
aatgtcgagcctgagcgtcacgactctatcatctcgacagcacccaagggccgctgggat
gccccggacagttgggcagtgcgtcgtaacacggaagacaactcttacaatggtggccca
gagctcgacgagattggcagcccacctcgtcctgaagagaaagcatcgccgtactgtatt
cgaatatttcgttcagatgggacattctccactcactcgatgtcgttggattcaagtgtc
actgatgtcatctcccaagttattaagaagacgtatgtcatggacggtttggaaaactac
catatcatcatgaagaagcatgatcttatccgggtcctgacgccgcccgagcgacctctg
ctcatgcagaagcgcctattacagcaagttgggtacgaagaaaaagataggatcgaagac
ctgggacgcgaagacaacagttacctctgccgattcatgttcctgtccgcaagagaaagc
gactttcacgccaagactaccgacatgggactggctcgggctcagaagctcaactatgtt
gacctctctggtcgtaacctcgtcacaatacctatatccctatactcgaaggctatggag
atcatctccctgaatctttcgcggaacctctcacttgacgtcccccgagacttcatacaa
tcttgtaaacacctgcgagatataaaatttaacaacaacgaagccaggaaactgccacct
agtttgagccgagcaaacaaattgacgttcctggatgttgccaacaaccgaatcgagcag
ttggagcatgccgaacttaacgctcttactggtatgctcaagatgaacttggctaacaat
agactgaagcacttgccctcttactttggagcataccagtcgctccgctcccttaatatc
tcttccaactttctcgacaagttcccgacgtttctctgcggcttgccaagcttggtcgat
ctcgatttgagttttaacgccattgcaacgatccctcaagagatcggctctttaaggaat
ctggaaaagttgttgataactaacaacagactaacgcacgctgtgcctgcgacgttcggg
cagctcgtcagtctccgcgaactcgacatcaagtacaacggaatttccagcatcgacatc
atctcggagctacccaaactcgagattctttctgcggatcacaactgcgtctctgctttc
gtcggacagtttgaatcccttcgacagctcaaactgaactctaacccccttaacaaattc
gaaattgtagctcctgtacctaccctcaagatcctgaacctctcgaacgcccagttggct
agcattgactcgtcgttcgcaaacatggtgaaccttgagcatttgatattggacaagaac
tacttcgtttctttgccccaggaaatcggtactttgagcaggctcgagcatttcagcatt
gccaacaactctgtgggagagctaccatcccagattggttgtctcactgagttgagagtg
ctcaacgtccgaggaaacaacatttccaagctgccgatggaattgtggtgggcaaaccga
cttgagacgttcaacgcctcttccaacgttctggaacatttccccaaacctgcttcaaga
gcaccgcgagtaccaggggaggaatcacagccagcaccccctcccgttaatgggagggca
gcccctctaggaactttgtcggccactgcaagctccgaagaactgtctgatgataggagg
ccgagtcaaaactcgagcaccctacttagtgttggaccgtccccgctcaatgctggtgat
cgcaagagctctgttgtgtctgtctatggtaaaggtggccgtaagacgtctgttgtttct
agatctgccactccatcggcccctacgcagtctatcaacccaaggaaggattctggattg
tcatcgaggctcaataacacatttgctggttctctgaggaaccttcatcttgctgataac
cgtcttgacgacgatgtctttgaccagattacgctcctaaccgagctccgggtactgaac
ctgtcctacaacgacgaaataagcgatatgccccaacgatcgatcaagagctggccgcaa
cttgttgagctttatctgtctggtaacgcactcacaacattacccgccgatgacctcgag
gagtccagcttactccaggcactctacattaatggcaacaggtttaccaacttgccggcc
gatatctcgcgggccaagaatcttgctgttctcgattgtggtagtaattacttgaagtac
aacatttcaaacgtgccatatgattggaattggaacctcaacccgaacttgagatatctt
aatctgtccggtaataagcgtttggagatcaagcaaacagctactggcccgctaggccct
ggtgctgttaaccgcgaggaatatacagacttcagtcgtctgcttaacctgcgtatcttg
ggtctgatggatgttactcttacacaaccaagcatcccggatcagagcgaagacagacgt
gtccgtacgtctggctctctcgccggccacctaccttatggaatggctgatacgcttggt
aagcatgagcatttgtcaacggttgatcttgtggtgccaagattcaacgcatcggaaacc
gagatgctcctgggtctgtttgatggacaggccttgtccagtggcgggtctaagatcgcc
aagtatctccacgaaaactttggtcacatttttgcccttgagctcaaagcattgaagaca
cgcttgaacgagactccagttgatgccctgcgacgggcctttttggcgctcaataaagac
ttggttactattgcgattcaacaatcagaggaacggcctcttcagacacataggaactct
ggccagccaatcatactcacgaaggaggatctcaactcgggcggcgtggcaaccgtcgtt
tatctccaaagtacggaactttatgtcgcaaatgtcggagatgcgcaggcgatggtgatc
cagaccgatggcactcataagatgttgactcgcaagcatgatcctgccgagcctaatgaa
cgatcgcgcattcgcgaagccggtggatgggtttcgcgcaatggaaggctgaacgacttg
cttcaagtctcgcgtgcttttggatatgtcgacctgatgccagctgtacaagcggcaccc
tatgtcagtaacatgactattcgagagcaggacgacatcattttgattgctacgggagaa
ctctgggagtacttgtcgccgggtctggttaccgatgttgcgagggccgagcgacaagat
ctaatgcgggccgctcagaagcttcgcgatctggctatcgcatatggcgcctcaggcaaa
attatggttatgatgatcagtgtggcggatctcaagcgacgagtcgagcgatcgaggctt
catcgcggcgctagtatgtcgctttatccctctggtatacccgacgatgctcaggtcctc
aacaccagaagaggccgaaggaccaaaggcgatgttcttgattcctcactcaaccgcctt
gaagccgagattcctgcgcccaccggcaatgtatccatcgtgttcaccgatatcaagaac
tcaacaacgctttgggaaatgtaccctagtgctatgagatcagccatcaagctccacaac
gaagtcatgcgtcggcaactgagacgaattggtggttacgaggtcaagactgaaggtgat
gcatttatggtgtctttcccaacagccacatcagcgcttttgtggacgtttgcggtgcag
atgcagcttctcgatgtgaattggccatcagaagtcttgaactcggtctcatgtcagcct
atattcgacaaggacaacagccttattttcaaaggactgtcagtacgtatgggcatacac
tttggtgattgtgtgagcgagacagatccagttactcgccgtatggattacttcggaccc
atggtgaataaggcagctcgaatttctgccgtggcagatggcggccagattactgtttct
actgacttcatctcagagatacaacggtgcctcgagaattaccaagacacggatcgaagc
aatgcttccggctctgaggatacctttggcgacgaagagacctatgccagcgcgatccga
aaggacttgagatcccttacctctcagggctttgaggttaaggaaatgggcgaaaagaaa
ttgaagggtcttgaaaatcccgaagtcgtgtactcactgtatcctcatgctttggctgga
cgcatcgagttccattcgcagcatgataggaaggaagaagggggcggaggcgataagccg
gctgtccttgcgcctggaactgagttgtctatcgatccggacagcgtctggactctttgg
agaataagcctacgcctcgagatgctttgcagttcattagaaggaaacgagcccccaggt
cttcagccgcccgagacagagctgctcgagaggatcaaacaacgcggaggcgaggtgaca
gatcgattcttgttgaatttcttagaacatcaagtagccaggatagagacctgtatctcg
acactagcgatgcgccacattgccattggtggcggaactattaaggaactcgaggatctt
catggtccaatgtccgccatattggatcaatttatggcccagaacagagaattaaaacgt
tacaggaggagatatggcgcgctgcccaacccaatgagcagcattagtactagcgaagaa
gaagaagaggaggaagacgat---------gacgacgacgacgacgacgacgatcccgac
accgaagaagggagcaatacagagcaagagttgtga
>Fp13r
atgaccaggaatgagcatgtcaatcgcatcagctctgtcatgggctcgggcaacaacatc
gatacgtattctgctgttaccgtaaagtctcagccccagtctgagcttgggcttgagccg
cctcagcttcagtatcaatctcaatctcaatctcaatcgacctcatcttcgactgcctcc
actactcccgctcccgcttccgccgcttctactatctccactcccacgcccattcccgct
catcactcgcctactcctaatccggcaccaaatacaataccaaagccagatccaaatgct
gatactgacgctctaacaccaactccatcctcctccgctacgacgccttcatccaatacc
tcttacgtcttttcctcaacgcctcgccgacgcccttctcatcctgctaattattctact
cgcctcagcgctgatggcactgcttctttgagcaaccagtggtcctccttcaaggatgag
cctcagctctcaccaactgccactgccactgccactgccaccgccaccgcaaactcaacc
atttacgctcctcgcgccggtgccaatgctcaatccaaagaccgtcgcatgagcgacctc
gccaactatcgacgtgaactcgccgttcttgagacctcccgagtacctcagatccaacag
attccgcccaccggcggcgcgagccctcagatagcaccttgggcgaaccagcctggttcc
cctgcaaacacattcaccatgcccaccactttcttcaacgaatcgaccgacaacttgtcc
ctcgcttcccagctttccccaggacaccaaatcagtaaccgtcag------------cag
catcagcatcagcaccagcacccttcgcagcacgacgctcccgatgcatcctatttcgac
gggaggcgtccctcagccgccagcattctgagtgcaagcagccaaggcagcaaaaccagc
atacggggtggttttcgtaagcttcagggcttctttggggaggaattccccgggcgcgat
agctcggacggtagcctacccacttcgctcgcgggcaaggaccagcgtggacgctcttat
agtcatagccgccccacacatagagatcgcaactattccaatgccacggatcacactcgc
gatgtctcgccatcatcttcgcgaccaagaacgcccgtcccagcacctgaggtggtgcct
tttctatatcaagacaacagtgacattgcgcgctatggcgaggctcccgtacgggacata
atgaccgggcccgatcgagagcgatatgctggtgacggctcctcacaaatacccccaaag
acatcatcatcctcgaggtccggccattctattgcccatttacctggccatcatcgacac
aataagagcaacgacgaccctcgcacgctcagacctacaatgagcagggacgatacagca
attggcacacaaatgccgcgcgatcgcggggcaggtagcaacgcaatgtatccaacaaga
tctcgagggcagagcccaacgcccagcaccaggagtgcaggaatgacctggagcagctcc
aaatccacacaagtcgacggccaaacatcacctagccataataatcacggcaagcgcgga
tttttacggcgactccgagggcatcacaaggaaaaggacgatgctgttgctcgacttcgt
gacctgccccaatctacaaggtctctacagacaaagtcttccaagaccgatcttcaccga
cccagcgacgtatcctcgactacattagcatacgcgggctctattggacctggcgatatg
atcgacgctactgatatgcgaccagcaacggcacaacgtggagcgaccttcaataataag
tttccttttgcaaagaagggacggacctatcgacctcaagactataccgaagaagcaatt
ggtccgactgatcgtaacgatcctaataatatgtatcacctcgacaccaatttgaatgat
atggaaggcattctgaccaagcctcctccactcacgcctatggacactacctttgtcaat
aatgtcgagcctgagcgtcacgactctatcatctcgacagcacccaagggccgctgggat
gccccggacagttgggcagtgcgtcgtaacacggaagacaactcttacaatggtggccca
gagctcgacgagattggcagcccacctcgtcctgaagagaaagcatcgccgtactgtatt
cgaatatttcgttcagatgggacattctccactcactcgatgtcgttggattcaagtgtc
actgatgtcatctcccaagttattaagaagacgtatgtcatggacggtttggaaaactac
catatcatcatgaagaagcatgatcttatccgggtcctgacgccgcccgagcgacctctg
ctcatgcagaagcgcctattacagcaagttgggtacgaagaaaaagataggatcgaagac
ctgggacgcgaagacaacagttacctctgccgattcatgttcctgtccgcaagagaaagc
gactttcacgccaagactaccgacatgggactggctcgggctcagaagctcaactatgtt
gacctctctggtcgtaacctcgtcacaatacctatatccctatactcgaaggctatggag
atcatctccctgaatctttcgcggaacctctcacttgacgtcccccgagacttcatacaa
tcttgtaaacacctgcgagatataaaatttaacaacaacgaagccaggaaactgccacct
agtttgagccgagcaaacaaattgacgttcctggatgttgccaacaaccgaatcgagcag
ttggagcatgccgaacttaacgctcttactggtatgctcaagatgaacttggctaacaat
agactgaagcacttgccctcttactttggagcataccagtcgctccgctcccttaatatc
tcttccaactttctcgacaagttcccgacgtttctctgcggcttgccaagcttggtcgat
ctcgatttgagttttaacgccattgcaacgatccctcaagagatcggctctttaaggaat
ctggaaaagttgttgataactaacaacagactaacgcacgctgtgcctgcgacgttcggg
cagctcgtcagtctccgcgaactcgacatcaagtacaacggaatttccagcatcgacatc
atctcggagctacccaaactcgagattctttctgcggatcacaactgcgtctctgctttc
gtcggacagtttgaatcccttcgacagctcaaactgaactctaacccccttaacaaattc
gaaattgtagctcctgtacctaccctcaagatcctgaacctctcgaacgcccagttggct
agcattgactcgtcgttcgcaaacatggtgaaccttgagcatttgatattggacaagaac
tacttcgtttctttgccccaggaaatcggtactttgagcaggctcgagcatttcagcatt
gccaacaactctgtgggagagctaccatcccagattggttgtctcactgagttgagagtg
ctcaacgtccgaggaaacaacatttccaagctgccgatggaattgtggtgggcaaaccga
cttgagacgttcaacgcctcttccaacgttctggaacatttccccaaacctgcttcaaga
gcaccgcgagtaccaggggaggaatcacagccagcaccccctcccgttaatgggagggca
ccccctctaggaactttgtcggccactgcaagctccgaagaactgtctgatgataggagg
ccgagtcaaaactcgagcaccctacttagtgttggaccgtccccgctcaatgctggtgat
cgcaagagctctgttgtgtctgtctatggtaaaggtggccgtaagacgtctgttgtttct
agatctgccactccatcggcccctacgcagtctatcaacccaaggaaggattctggattg
tcatcgaggctcaataacacatttgctggttctctgaggaaccttcatcttgctgataac
cgtcttgacgacgatgtctttgaccagattacgctcctaaccgagctccgggtactgaac
ctgtcctacaacgacgaaataagcgatatgccccaacgatcgatcaagagctggccgcaa
cttgttgagctttatctgtctggtaacgcactcacaacattacccgccgatgacctcgag
gagtccagcttactccaggcactctacattaatggcaacaggtttaccaacttgccggcc
gatatctcgcgggccaagaatcttgctgttctcgattgtggtagtaattacttgaagtac
aacatttcaaacgtgccatatgattggaattggaacctcaacccgaacttgagatatctt
aatctgtccggtaataagcgtttggagatcaagcaaacagctactggcccgctaggccct
ggtgctgttaaccgcgaggaatatacagacttcagtcgtctgcttaacctgcgtatcttg
ggtctgatggatgttactcttacacaaccaagcatcccggatcagagcgaagacagacgt
gtccgtacgtctggctctctcgccggccacctaccttatggaatggctgatacgcttggt
aagcatgagcatttgtcaacggttgatcttgtggtgccaagattcaacgcatcggaaacc
gagatgctcctgggtctgtttgatggacaggccttgtccagtggcgggtctaagatcgcc
aagtatctccacgaaaactttggtcacatttttgcccttgagctcaaagcattgaagaca
cgcttgaacgagactccagttgatgccctgcgacgggcctttttggcgctcaataaagac
ttggttactattgcgattcaacaatcagaggaacggcctcttcagacacataggaactct
ggccagccaatcatactcacgaaggaggatctcaactcgggcggcgtggcaaccgtcgtt
tatctccaaagtacggaactttatgtcgcaaatgtcggagatgcgcaggcgatggtgatc
cagaccgatggcactcataagatgttgactcgcaagcatgatcctgccgagcctaatgaa
cgatcgcgcattcgcgaagccggtggatgggtttcgcgcaatggaaggctgaacgacttg
cttcaagtctcgcgtgcttttggatatgtcgacctgatgccagctgtacaagcggcaccc
tatgtcagtaacatgactattcgagagcaggacgacatcattttgattgctacgggagaa
ctctgggagtacttgtcgccgggtctggttaccgatgttgcgagggccgagcgacaagat
ctaatgcgggccgctcagaagcttcgcgatctggctatcgcatatggcgcctcaggcaaa
attatggttatgatgatcagtgtggcggatctcaagcgacgagtcgagcgatcgaggctt
catcgcggcgctagtatgtcgctttatccctctggtatacccgacgatgctcaggtcctc
aacaccagaagaggccgaaggaccaaaggcgatgttcttgattcctcactcaaccgcctt
gaagccgagattcctgcgcccaccggcaatgtatccatcgtgttcaccgatatcaagaac
tcaacaacgctttgggaaatgtaccctagtgctatgagatcagccatcaagctccacaac
gaagtcatgcgtcggcaactgagacgaattggtggttacgaggtcaagactgaaggtgat
gcatttatggtgtctttcccaacagccacatcagcgcttttgtggacgtttgcggtgcag
atgcagcttctcgatgtgaattggccatcagaagtcttgaactcggtctcatgtcagcct
atattcgacaaggacaacagccttattttcaaaggactgtcagtacgtatgggcatacac
tttggtgattgtgtgagcgagacagatccagttactcgccgtatggattacttcggaccc
atggtgaataaggcagctcgaatttctgccgtggcagatggcggccagattactgtttct
actgacttcatctcagagatacaacggtgcctcgagaattaccaagacacggatcgaagc
aatgcttccggctctgaggatacctttggcgacgaagagacctatgccagcgcgatccga
aaggacttgagatcccttacctctcagggctttgaggttaaggaaatgggcgaaaagaaa
ttgaagggtcttgaaaatcccgaagtcgtgtactcactgtatcctcatgctttggctgga
cgcatcgagttccattcgcagcatgataggaaggaagaagggggcggaggcgataagccg
gctgtccttgcgcctggaactgagttgtctatcgatccggacagcgtctggactctttgg
agaataagcctacgcctcgagatgctttgcagttcattagaaggaaacgagcccccaggt
cttcagccgcccgagacagagctgctcgagaggatcaaacaacgcggaggcgaggtgaca
gatcgattcttgttgaatttcttagaacatcaagtagccaggatagagacctgtatctcg
acactagcgatgcgccacattgccattggtggcggaactattaaggaactcgaggatctt
catggtccaatgtccgccatattggatcaatttatggcccagaacagagaattaaaacgt
tacaggaggagatatggcgcgctgcccaacccaatgagcagcattagtactagcgaagaa
gaagaagaggaggaagacgat---------gacgacgacgacgacgacgacgatcccgac
accgaagaagggagcaatacagagcaagagttgtga
>Fp144
atgaccaggaatgagcatgtcaatcgcatcagctctgtcatgggctcgggcaacaacatc
gatacgtattctgctgttaccgtaaagtctcagccccagtctgagcttgggcttgagccg
cctcagcttcagtatcaatctcaatctcaatctcaatcgacctcatcttcgactgcctcc
actactcccgctcccgcttccgccgcttctactatctccactcccacgcccattcccgct
catcactcgcctactcctaatccggcaccaaatacaataccaaagccagatccaaatgct
gatactgacgctctaacaccaactccatcctcctccgctacgacgccttcatccaatacc
tcttacgtcttttcctcaacgcctcgccgacgcccttctcatcctgctaattattctact
cgcctcagcgctgatggcactgcttctttgagcaaccagtggtcctccttcaaggatgag
cctcagctctcacca------actgccactgccactgccaccgccaccgcaaactcaacc
atttacgctcctcgcgccggtgccaatgctcaatccaaagaccgtcgcatgagcgacctc
gccaactatcgacgtgaactcgccgttcttgagacctcccgagtacctcagatccaacag
attccgcccaccggcggcgcgagccctcagatagcaccttgggcgaaccagcctggttcc
cctgcaaacacattcaccatgcccaccactttcttcaacgaatcgaccgacaacttgtcc
ctcgcttcccagctttccccaggacaccaaatcagtaaccgtcag------------cag
catcagcatcagcaccagcacccttcgcagcacgacgctcccgatgcatcctatttcgac
gggaggcgtccctcagccgccagcattctgagtgcaagcagccaaggcagcaaaaccagc
atacggggtggttttcgtaagcttcagggcttctttggggaggaattccccgggcgcgat
agctcggacggtagcctacccacttcgctcgcgggcaaggaccagcgtggacgctcttat
agtcatagccgccccacacatagagatcgcaactattccaatgccacggatcacacccgc
gatgtctcgccatcatcttcgagaccaagaacgcccgtcccagcacctgaggtggtgcct
tttctatatcaagacaacagtgacattgcgcgctatggcgaggctcccgtacgggacata
atgaccgggcccgatcgagagcgatatgctggtgacggctcctcacaaatacccccaaag
acatcatcatcctcgaggtccggccattctattgcccatttacctggccatcatcgacac
aataagagcaacgacgaccctcgcacgctcagacctacaatgagcagggacgatacagca
attggcacacaaatgccgcgcgatcgcggggcaggtagcaacgcaatgtatccaacaaga
tctcgagggcagagcccaacgcccagcaccaggagtgcaggaatgacctggagcagctcc
aaatccacacaagtcgacggccaaacatcacctagccataataatcacggcaagcgcgga
tttttacggcgactccgagggcatcacaaggaaaaggacgatgctgttgctcgacttcgt
gacctgccccaatctacaaggtctctacagacaaagtcttccaagaccgatcttcaccga
cccagcgacgtatcctcgactacattagcatacgcgggctctattggacctggcgatatg
atcgacgctactgatatgcgaccagcaacggcacaacgtggagcgaccttcaataataag
tttccttttgcaaagaagggacggacctatcgacctcaagactataccgaagaagcaatt
ggtccgactgatcgtaacgatcctaataatatgtatcacctcgacaccaatttgaatgat
atggaaggcattctgaccaagcctcctccactcacgcctatggacactacctttgtcaat
aatgtcgagcctgagcgtcacgactctatcatctcgacagcacccaagggccgctgggat
gccccggacagttgggcagtgcgtcgtaacacggaagacaactcttacaatggtggccca
gagctcgacgagattggcagcccacctcgtcctgaagagaaagcatcgccgtactgtatt
cgaatatttcgttcagatgggacattctccactcactcgatgtcgttggattcaagtgtc
actgatgtcatctcccaagttattaagaagacgtatgtcatggacggtttggaaaactac
catatcatcatgaagaagcatgatcttatccgggtcctgacgccgcccgagcgacctctg
ctcatgcagaagcgcctattacagcaagttgggtacgaagaaaaagataggatcgaagac
ctgggacgcgaagacaacagttacctctgccgattcatgttcctgtccgcaagagaaagc
gactttcacgccaagactaccgacatgggactggctcgggctcagaagctcaactatgtt
gacctctctggtcgtaacctcgtcacaatacctatatccctatactcgaaggctatggag
atcatctccctgaatctttcgcggaacctctcacttgacgtcccccgagacttcatacaa
tcttgtaaacacctgcgagatataaaatttaacaacaacgaagccaggaaactgccacct
agtttgagccgagcaaacaaattgacgttcctggatgttgccaacaaccgaatcgagcag
ttggagcatgccgaacttaacgctcttactggtatgctcaagatgaacttggctaacaat
agactgaagcacttgccctcttactttggagcataccagtcgctccgctcccttaatatc
tcttccaactttctcgacaagttcccgacgtttctctgcggcttgccaagcttggtcgat
ctcgatttgagttttaacgccattgcaacgatccctcaagagatcggctctttaaggaat
ctggaaaagttgttgataactaacaacagactaacgcacgctgtgcctgcgacgttcggg
cagctcgtcagtctccgcgaactcgacatcaagtacaacggaatttccagcatcgacatc
atctcggagctacccaaactcgagattctttctgcggatcacaactgcgtctctgctttc
gtcggacagtttgaatcccttcgacagctcaaactgaactctaacccccttaacaaattc
gaaattgtagctcctgtacctaccctcaagatcctgaacctctcgaacgcccagttggct
agcattgactcgtcgttcgcaaacatggtgaaccttgagcatttgatattggacaagaac
tacttcgtttctttgccccaggaaatcggtactttgagcaggctcgagcatttcagcatt
gccaacaactctgtgggagagctaccatcccagattggttgtctcactgagttgagagtg
ctcaacgtccgaggaaacaacatttccaagctgccgatggaattgtggtgggcaaaccga
cttgagacgttcaacgcctcttccaacgttctggaacatttccccaaacctgcttcaaga
gcaccgcgagtaccaggggaggaatcacagccagcaccccctcccgttaatgggagggca
gcccctctaggaactttgtcggccactgcaagctccgaagaactgtctgatgataggagg
ccgagtcaaaactcgagcaccctacttagtgttggaccgtccccgctcaatgctggtgat
cgcaagagctctgttgtgtctgtctatggtaaaggtggccgtaagacgtctgttgtttct
agatctgccactccatcggcccctacgcagtctatcaacccaaggaaggattctggattg
tcatcgaggctcaataacacatttgctggttctctgaggaaccttcatcttgctgataac
cgtcttgacgacgatgtctttgaccagattacgctcctaaccgagctccgggtactgaac
ctgtcctacaacgacgaaataagcgatatgccccaacgatcgatcaagagctggccgcaa
cttgttgagctttatctgtctggtaacgcactcacaacattacccgccgatgacctcgag
gagtccagcttactccaggcactctacattaatggcaacaggtttaccaacttgccggcc
gatatctcgcgggccaagaatcttgctgttctcgattgtggtagtaattacttgaagtac
aacatttcaaacgtgccatatgattggaattggaacctcaacccgaacttgagatatctt
aatctgtccggtaataagcgtttggagatcaagcaaacagctactggcccgctaggccct
ggtgctgttaaccgcgaggaatatacagacttcagtcgtctgcttaacctgcgtatcttg
ggtctgatggatgttactcttacacaaccaagcatcccggatcagagcgaagacagacgt
gtccgtacgtctggctctctcgccggccacctaccttatggaatggctgatacgcttggt
aagcatgagcatttgtcaacggttgatcttgtggtgccaagattcaacgcatcggaaacc
gagatgctcctgggtctgtttgatggacaggccttgtccagtggcgggtctaagatcgcc
aagtatctccacgaaaactttggtcacatttttgcccttgagctcaaagcattgaagaca
cgcttgaacgagactccagttgatgccctgcgacgggcctttttggcgctcaataaagac
ttggttactattgcgattcaacaatcagaggaacggcctcttcagacacataggaactct
ggccagccaatcatactcacgaaggaggatctcaactcgggcggcgtggcaaccgtcgtt
tatctccaaagtacggaactttatgtcgcaaatgtcggagatgcgcaggcgatggtgatc
cagaccgatggcactcataagatgttgactcgcaagcatgatcctgccgagcctaatgaa
cgatcgcgcattcgcgaagccggtggatgggtttcgcgcaatggaaggctgaacgacttg
cttcaagtctcgcgtgcttttggatatgtcgacctgatgccagctgtacaagcggcaccc
tatgtcagtaacatgactattcgagagcaggacgacatcattttgattgctacgggagaa
ctctgggagtacttgtcgccgggtctggttaccgatgttgcgagggccgagcgacaagat
ctaatgcgggccgctcagaagcttcgcgatctggctatcgcatatggcgcctcaggcaaa
attatggttatgatgatcagtgtggcggatctcaagcgacgagtcgagcgatcgaggctt
catcgcggcgctagtatgtcgctttatccctctggtatacccgacgatgctcaggtcctc
aacaccagaagaggccgaaggaccaaaggcgatgttcttgattcctcactcaaccgcctt
gaagccgagattcctgcgcccaccggcaatgtatccatcgtgttcaccgatatcaagaac
tcaacaacgctttgggaaatgtaccctagtgctatgagatcagccatcaagctccacaac
gaagtcatgcgtcggcaactgagacgaattggtggttacgaggtcaagactgaaggtgat
gcatttatggtgtctttcccaacagccacatcagcgcttttgtggacgtttgcggtgcag
atgcagcttctcgatgtgaattggccatcagaagtcttgaactcggtctcatgtcagcct
atattcgacaaggacaacagccttattttcaaaggactgtcagtacgtatgggcatacac
tttggtgattgtgtgagcgagacagatccagttactcgccgtatggattacttcggaccc
atggtgaataaggcagctcgaatttctgccgtggcagatggcggccagattactgtttct
actgacttcatctcagagatacaacggtgcctcgagaattaccaagacacggatcgaagc
aatgcttccggctctgaggatacctttggcgacgaagagacctatgccagcgcgatccga
aaggacttgagatcccttacctctcagggctttgaggttaaggaaatgggcgaaaagaaa
ttgaagggtcttgaaaatcccgaagtcgtgtactcactgtatcctcatgctttggctgga
cgcatcgagttccattcgcagcatgataggaaggaagaagggggcggaggcgataagccg
gctgtccttgcgcctggaactgagttgtctatcgatccggacagcgtctggactctttgg
agaataagcctacgcctcgagatgctttgcagttcattagaaggaaacgagcccccaggt
cttcagccgcccgagacagagctgctcgagaggatcaaacaacgcggaggcgaggtgaca
gatcgattcttgttgaatttcttagaacatcaagtagccaggatagagacctgtatctcg
acactagcgatgcgccacattgccattggtggcggaactattaaggaactcgaggatctt
catggtccaatgtccgccatattggatcaatttatggcccagaacagagaattaaaacgt
tacaggaggagatatggcgcgctgcccaacccaatgagcagcattagtactagcgaagaa
gaagaggaggaggaagacgat---------------gacgacgacgacgacgatcccgac
accgaagaagggagcaatacagagcaagagttgtga
>Fp146
------------------------------------------------------------
------------------------------------------------------------
------------------------------------------------------------
------------------------------------------------------------
------------------------------------------------------------
------------------------------------------------------------
------------------------------------------------------------
------------------------------------------------------------
------------------------------------------------------------
------------------------------------------------------------
------------------------------------------------------------
------------------------------------------------------------
------------------------------------------------------------
------------------------------------------------------------
------------------------------------------------------------
------------------------------------------------------------
------------------------------------------------------------
------------------------------------------------------------
------------------------------------------------------------
------------------------------------------------------------
------------------------------------------------------------
atgaccgggcccgatcgagagcgatatgctggtgacggctcctcacaaatacccccaaag
acatcatcatcctcgaggtccggccattctattgcccatttacctggccatcatcgacac
aataagagcaacgacgaccctcgcacgctcagacctacaatgagcagggacgatacagca
attggcacacaaatgccgcgcgatcgcggggcaggtagcaacgcaatgtatccaacaaga
tctcgagggcagagcccaacgcccagcaccaggagtgcaggaatgacctggagcagctcc
aaatccacacaagtcgacggccaaacatcacctagccataataatcacggcaagcgcgga
tttttacggcgactccgagggcatcacaaggaaaaggacgatgctgttgctcgacttcgt
gacctgccccaatctacaaggtctctacagacaaagtcttccaagaccgatcttcaccga
cccagcgacgtatcctcgactacattagcatacgcgggctctattggacctggcgatatg
atcgacgctactgatatgcgaccagcaacggcacaacgtggagcgaccttcaataataag
tttccttttgcaaagaagggacggacctatcgacctcaagactataccgaagaagcaatt
ggtccgactgatcgtaacgatcctaataatatgtatcacctcgacaccaatttgaatgat
atggaaggcattctgaccaagcctcctccactcacgcctatggacactacctttgtcaat
aatgtcgagcctgagcgtcacgactctatcatctcgacagcacccaagggccgctgggat
gccccggacagttgggcagtgcgtcgtaacacggaagacaactcttacaatggtggccca
gagctcgacgagattggcagcccacctcgtcctgaagagaaagcatcgccgtactgtatt
cgaatatttcgttcagatgggacattctccactcactcgatgtcgttggattcaagtgtc
actgatgtcatctcccaagttattaagaagacgtatgtcatggacggtttggaaaactac
catatcatcatgaagaagcatgatcttatccgggtcctgacgccgcccgagcgacctctg
ctcatgcagaagcgcctattacagcaagttgggtacgaagaaaaagataggatcgaagac
ctgggacgcgaagacaacagttacctctgccgattcatgttcctgtccgcaagagaaagc
gactttcacgccaagactaccgacatgggactggctcgggctcagaagctcaactatgtt
gacctctctggtcgtaacctcgtcacaatacctatatccctatactcgaaggctatggag
atcatctccctgaatctttcgcggaacctctcacttgacgtcccccgagacttcatacaa
tcttgtaaacacctgcgagatataaaatttaacaacaacgaagccaggaaactgccacct
agtttgagccgagcaaacaaattgacgttcctggatgttgccaacaaccgaatcgagcag
ttggagcatgccgaacttaacgctcttactggtatgctcaagatgaacttggctaacaat
agactgaagcacttgccctcttactttggagcataccagtcgctccgctcccttaatatc
tcttccaactttctcgacaagttcccgacgtttctctgcggcttgccaagcttggtcgat
ctcgatttgagttttaacgccattgcaacgatccctcaagagatcggctctttaaggaat
ctggaaaagttgttgataactaacaacagactaacgcacgctgtgcctgcgacgttcggg
cagctcgtcagtctccgcgaactcgacatcaagtacaacggaatttccagcatcgacatc
atctcggagctacccaaactcgagattctttctgcggatcacaactgcgtctctgctttc
gtcggacagtttgaatcccttcgacagctcaaactgaactctaacccccttaacaaattc
gaaattgtagctcctgtacctaccctcaagatcctgaacctctcgaacgcccagttggct
agcattgactcgtcgttcgcaaacatggtgaaccttgagcatttgatattggacaagaac
tacttcgtttctttgccccaggaaatcggtactttgagcaggctcgagcatttcagcatt
gccaacaactctgtgggagagctaccatcccagattggttgtctcactgagttgagagtg
ctcaacgtccgaggaaacaacatttccaagctgccgatggaattgtggtgggcaaaccga
cttgagacgttcaacgcctcttccaacgttctggaacatttccccaaacctgcttcaaga
gcaccgcgagtaccaggggaggaatcacagccagcaccccctcccgttaatgggagggca
ccccctctaggaactttgtcggccactgcaagctccgaagaactgtctgatgataggagg
ccgagtcaaaactcgagcaccctacttagtgttggaccgtccccgctcaatgctggtgat
cgcaagagctctgttgtgtctgtctatggtaaaggtggccgtaagacgtctgttgtttct
agatctgccactccatcggcccctacgcagtctatcaacccaaggaaggattctggattg
tcatcgaggctcaataacacatttgctggttctctgaggaaccttcatcttgctgataac
cgtcttgacgacgatgtctttgaccagattacgctcctaaccgagctccgggtactgaac
ctgtcctacaacgacgaaataagcgatatgccccaacgatcgatcaagagctggccgcaa
cttgttgagctttatctgtctggtaacgcactcacaacattacccgccgatgacctcgag
gagtccagcttactccaggcactctacattaatggcaacaggtttaccaacttgccggcc
gatatctcgcgggccaagaatcttgctgttctcgattgtggtagtaattacttgaagtac
aacatttcaaacgtgccatatgattggaattggaacctcaacccgaacttgagatatctt
aatctgtccggtaataagcgtttggagatcaagcaaacagctactggcccgctaggccct
ggtgctgttaaccgcgaggaatatacagacttcagtcgtctgcttaacctgcgtatcttg
ggtctgatggatgttactcttacacaaccaagcatcccggatcagagcgaagacagacgt
gtccgtacgtctggctctctcgccggccacctaccttatggaatggctgatacgcttggt
aagcatgagcatttgtcaacggttgatcttgtggtgccaagattcaacgcatcggaaacc
gagatgctcctgggtctgtttgatggacaggccttgtccagtggcgggtctaagatcgcc
aagtatctccacgaaaactttggtcacatttttgcccttgagctcaaagcattgaagaca
cgcttgaacgagactccagttgatgccctgcgacgggcctttttggcgctcaataaagac
ttggttactattgcgattcaacaatcagaggaacggcctcttcagacacataggaactct
ggccagccaatcatactcacgaaggaggatctcaactcgggcggcgtggcaaccgtcgtt
tatctccaaagtacggaactttatgtcgcaaatgtcggagatgcgcaggcgatggtgatc
cagaccgatggcactcataagatgttgactcgcaagcatgatcctgccgagcctaatgaa
cgatcgcgcattcgcgaagccggtggatgggtttcgcgcaatggaaggctgaacgacttg
cttcaagtctcgcgtgcttttggatatgtcgacctgatgccagctgtacaagcggcaccc
tatgtcagtaacatgactattcgagagcaggacgacatcattttgattgctacgggagaa
ctctgggagtacttgtcgccgggtctggttaccgatgttgcgagggccgagcgacaagat
ctaatgcgggccgctcagaagcttcgcgatctggctatcgcatatggcgcctcaggcaaa
attatggttatgatgatcagtgtggcggatctcaagcgacgagtcgagcgatcgaggctt
catcgcggcgctagtatgtcgctttatccctctggtatacccgacgatgctcaggtcctc
aacaccagaagaggccgaaggaccaaaggcgatgttcttgattcctcactcaaccgcctt
gaagccgagattcctgcgcccaccggcaatgtatccatcgtgttcaccgatatcaagaac
tcaacaacgctttgggaaatgtaccctagtgctatgagatcagccatcaagctccacaac
gaagtcatgcgtcggcaactgagacgaattggtggttacgaggtcaagactgaaggtgat
gcatttatggtgtctttcccaacagccacatcagcgcttttgtggacgtttgcggtgcag
atgcagcttctcgatgtgaattggccatcagaagtcttgaactcggtctcatgtcagcct
atattcgacaaggacaacagccttattttcaaaggactgtcagtacgtatgggcatacac
tttggtgattgtgtgagcgagacagatccagttactcgccgtatggattacttcggaccc
atggtgaataaggcagctcgaatttctgccgtggcagatggcggccagattactgtttct
actgacttcatctcagagatacaacggtgcctcgagaattaccaagacacggatcgaagc
aatgcttccggctctgaggatacctttggcgacgaagagacctatgccagcgcgatccga
aaggacttgagatcccttacctctcagggctttgaggttaaggaaatgggcgaaaagaaa
ttgaagggtcttgaaaatcccgaagtcgtgtactcactgtatcctcatgctttggctgga
cgcatcgagttccattcgcagcatgataggaaggaagaagggggcggaggcgataagccg
gctgtccttgcgcctggaactgagttgtctatcgatccggacagcgtctggactctttgg
agaataagcctacgcctcgagatgctttgcagttcattagaaggaaacgagcccccaggt
cttcagccgcccgagacagagctgctcgagaggatcaaacaacgcggaggcgaggtgaca
gatcgattcttgttgaatttcttagaacatcaagtagccaggatagagacctgtatctcg
acactagcgatgcgccacattgccattggtggcggaactattaaggaactcgaggatctt
catggtccaatgtccgccatattggatcaatttatggcccagaacagagaattaaaacgt
tacaggaggagatatggcgcgctgcccaacccaatgagcagcattagtactagcgaagaa
gaagaagaggaggaagacgat---------gacgacgacgacgacgacgacgatcccgac
accgaagaagggagcaatacagagcaagagttgtga
>Fp155
atgaccaggaatgagcatgtcaatcgcatcagctctgtcatgggctcgggcaacaacatc
gatacgtattctgctgttaccgtaaagtctcagccccagtctgagcttgggcttgagccg
cctcagcttcagtatcaatctcaatctcaatctcaatcgacctcatcttcgactgcctcc
actactcccgctcccgcttccgccgcttctactatctccactcccacgcccattcccgct
catcactcgcctactcctaatccggcaccaaatacaataccaaagccagatccaaatgct
gatactgacgctctaacaccaactccatcctcctccgctacgacgccttcatccaatacc
tcttacgtcttttcctcaacgcctcgccgacgcccttctcatcctgctaattattctact
cgcctcagcgctgatggcactgcttctttgagcaaccagtggtcctccttcaaggatgag
cctcagctctcacca------actgccactgccactgccaccgccaccgcaaactcaacc
atttacgctcctcgcgccggtgccaatgctcaatccaaagaccgtcgcatgagcgacctc
gccaactatcgacgtgaactcgccgttcttgagacctcccgagtacctcagatccaacag
attccgcccaccggcggcgcgagccctcagatagcaccttgggcgaaccagcctggttcc
cctgcaaacacattcaccatgcccaccactttcttcaacgaatcgaccgacaacttgtcc
ctcgcttcccagctttccccaggacaccaaatcagtaaccgtcag------------cag
catcagcatcagcaccagcacccttcgcagcacgacgctcccgatgcatcctatttcgac
gggaggcgtccctcagccgccagcattctgagtgcaagcagccaaggcagcaaaaccagc
atacggggtggttttcgtaagcttcagggcttctttggggaggaattccccgggcgcgat
agctcggactgtagcctacccacttcgctcgcgggcaaggaccagcgtggacgctcttat
agtcatagccgccccacacatagagatcgcaactattccaatgccacggatcacacccgc
gatgtctcgccatcatcttcgagaccaagaacgcccgtcccagcacctgaggtggtgcct
tttctatatcaagacaacagtgacattgcgcgctatggcgaggctcccgtacgggacata
atgaccgggcccgatcgagagcgatatgctggtgacggctcctcacaaatacccccaaag
acatcatcatcctcgaggtccggccattctattgcccatttacctggccatcatcgacac
aataagagcaacgacgaccctcgcacgctcagacctacaatgagcagggacgatacagca
attggcacacaaatgccgcgcgatcgcggggcaggtagcaacgcaatgtatccaacaaga
tctcgagggcagagcccaacgcccagcaccaggagtgcaggaatgacctggagcagctcc
aaatccacacaagtcgacggccaaacatcacctagccataataatcacggcaagcgcgga
tttttacggcgactccgagggcatcacaaggaaaaggacgatgctgttgctcgacttcgt
gacctgccccaatctacaaggtctctacagacaaagtcttccaagaccgatcttcaccga
cccagcgacgtatcctcgactacattagcatacgcgggctctattggacctggcgatatg
atcgacgctactgatatgcgaccagcaacggcacaacgtggagcgaccttcaataataag
tttccttttgcaaagaagggacggacctatcgacctcaagactataccgaagaagcaatt
ggtccgactgatcgtaacgatcctaataatatgtatcacctcgacaccaatttgaatgat
atggaaggcattctgaccaagcctcctccactcacgcctatggacactacctttgtcaat
aatgtcgagcctgagcgtcacgactctatcatctcgacagcacccaagggccgctgggat
gccccggacagttgggcagtgcgtcgtaacacggaagacaactcttacaatggtggccca
gagctcgacgagattggcagcccacctcgtcctgaagagaaagcatcgccgtactgtatt
cgaatatttcgttcagatgggacattctccactcactcgatgtcgttggattcaagtgtc
actgatgtcatctcccaagttattaagaagacgtatgtcatggacggtttggaaaactac
catatcatcatgaagaagcatgatcttatccgggtcctgacgccgcccgagcgacctctg
ctcatgcagaagcgcctattacagcaagttgggtacgaagaaaaagataggatcgaagac
ctgggacgcgaagacaacagttacctctgccgattcatgttcctgtccgcaagagaaagc
gactttcacgccaagactaccgacatgggactggctcgggctcagaagctcaactatgtt
gacctctctggtcgtaacctcgtcacaatacctatatccctatactcgaaggctatggag
atcatctccctgaatctttcgcggaacctctcacttgacgtcccccgagacttcatacaa
tcttgtaaacacctgcgagatataaaatttaacaacaacgaagccaggaaactgccacct
agtttgagccgagcaaacaaattgacgttcctggatgttgccaacaaccgaatcgagcag
ttggagcatgccgaacttaacgctcttactggtatgctcaagatgaacttggctaacaat
agactgaagcacttgccctcttactttggagcataccagtcgctccgctcccttaatatc
tcttccaactttctcgacaagttcccgacgtttctctgcggcttgccaagcttggtcgat
ctcgatttgagttttaacgccattgcaacgatccctcaagagatcggctctttaaggaat
ctggaaaagttgttgataactaacaacagactaacgcacgctgtgcctgcgacgttcggg
cagctcgtcagtctccgcgaactcgacatcaagtacaacggaatttccagcatcgacatc
atctcggagctacccaaactcgagattctttctgcggatcacaactgcgtctctgctttc
gtcggacagtttgaatcccttcgacagctcaaactgaactctaacccccttaacaaattc
gaaattgtagctcctgtacctaccctcaagatcctgaacctctcgaacgcccagttggct
agcattgactcgtcgttcgcaaacatggtgaaccttgagcatttgatattggacaagaac
tacttcgtttctttgccccaggaaatcggtactttgagcaggctcgagcatttcagcatt
gccaacaactctgtgggagagctaccatcccagattggttgtctcactgagttgagagtg
ctcaacgtccgaggaaacaacatttccaagctgccgatggaattgtggtgggcaaaccga
cttgagacgttcaacgcctcttccaacgttctggaacatttccccaaacctgcttcaaga
gcaccgcgagtaccaggggaggaatcacagccagcaccccctcccgttaatgggagggca
gcccctctaggaactttgtcggccactgcaagctccgaagaactgtctgatgataggagg
ccgagtcaaaactcgagcaccctacttagtgttggaccgtccccgctcaatgctggtgat
cgcaagagctctgttgtgtctgtctatggtaaaggtggccgtaagacgtctgttgtttct
agatctgccactccatcggcccctacgcagtctatcaacccaaggaaggattctggattg
tcatcgaggctcaataacacatttgctggttctctgaggaaccttcatcttgctgataac
cgtcttgacgacgatgtctttgaccagattacgctcctaaccgagctccgggtactgaac
ctgtcctacaacgacgaaataagcgatatgccccaacgatcgatcaagagctggccgcaa
cttgttgagctttatctgtctggtaacgcactcacaacattacccgccgatgacctcgag
gagtccagcttactccaggcactctacattaatggcaacaggtttaccaacttgccggcc
gatatctcgcgggccaagaatcttgctgttctcgattgtggtagtaattacttgaagtac
aacatttcaaacgtgccatatgattggaattggaacctcaacccgaacttgagatatctt
aatctgtccggtaataagcgtttggagatcaagcaaacagctactggcccgctaggccct
ggtgctgttaaccgcgaggaatatacagacttcagtcgtctgcttaacctgcgtatcttg
ggtctgatggatgttactcttacacaaccaagcatcccggatcagagcgaagacagacgt
gtccgtacgtctggctctctcgccggccacctaccttatggaatggctgatacgcttggt
aagcatgagcatttgtcaacggttgatcttgtggtgccaagattcaacgcatcggaaacc
gagatgctcctgggtctgtttgatggacaggccttgtccagtggcgggtctaagatcgcc
aagtatctccacgaaaactttggtcacatttttgcccttgagctcaaagcattgaagaca
cgcttgaacgagactccagttgatgccctgcgacgggcctttttggcgctcaataaagac
ttggttactattgcgattcaacaatcagaggaacggcctcttcagacacataggaactct
ggccagccaatcatactcacgaaggaggatctcaactcgggcggcgtggcaaccgtcgtt
tatctccaaagtacggaactttatgtcgcaaatgtcggagatgcgcaggcgatggtgatc
cagaccgatggcactcataagatgttgactcgcaagcatgatcctgccgagcctaatgaa
cgatcgcgcattcgcgaagccggtggatgggtttcgcgcaatggaaggctgaacgacttg
cttcaagtctcgcgtgcttttggatatgtcgacctgatgccagctgtacaagcggcaccc
tatgtcagtaacatgactattcgagagcaggacgacatcattttgattgctacgggagaa
ctctgggagtacttgtcgccgggtctggttaccgatgttgcgagggccgagcgacaagat
ctaatgcgggccgctcagaagcttcgcgatctggctatcgcatatggcgcctcaggcaaa
attatggttatgatgatcagtgtggcggatctcaagcgacgagtcgagcgatcgaggctt
catcgcggcgctagtatgtcgctttatccctctggtatacccgacgatgctcaggtcctc
aacaccagaagaggccgaaggaccaaaggcgatgttcttgattcctcactcaaccgcctt
gaagccgagattcctgcgcccaccggcaatgtatccatcgtgttcaccgatatcaagaac
tcaacaacgctttgggaaatgtaccctagtgctatgagatcagccatcaagctccacaac
gaagtcatgcgtcggcaactgagacgaattggtggttacgaggtcaagactgaaggtgat
gcatttatggtgtctttcccaacagccacatcagcgcttttgtggacgtttgcggtgcag
atgcagcttctcgatgtgaattggccatcagaagtcttgaactcggtctcatgtcagcct
atattcgacaaggacaacagccttattttcaaaggactgtcagtacgtatgggcatacac
tttggtgattgtgtgagcgagacagatccagttactcgccgtatggattacttcggaccc
atggtgaataaggcagctcgaatttctgccgtggcagatggcggccagattactgtttct
actgacttcatctcagagatacaacggtgcctcgagaattaccaagacacggatcgaagc
aatgcttccggctctgaggatacctttggcgacgaagagacctatgccagcgcgatccga
aaggacttgagatcccttacctctcagggctttgaggttaaggaaatgggcgaaaagaaa
ttgaagggtcttgaaaatcccgaagtcgtgtactcactgtatcctcatgctttggctgga
cgcatcgagttccattcgcagcatgataggaaggaagaagggggcggaggcgataagccg
gctgtccttgcgcctggaactgagttgtctatcgatccggacagcgtctggactctttgg
agaataagcctacgcctcgagatgctttgcagttcattagaaggaaacgagcccccaggt
cttcagccgcccgagacagagctgctcgagaggatcaaacaacgcggaggcgaggtgaca
gatcgattcttgttgaatttcttagaacatcaagtagccaggatagagacctgtatctcg
acactagcgatgcgccacattgccattggtggcggaactattaaggaactcgaggatctt
catggtccaatgtccgccatattggatcaatttatggcccagaacagagaattaaaacgt
tacaggaggagatatggcgcgctgcccaacccaatgagcagcattagtactagcgaagaa
gaagaagaggaggaagacgat---------gacgacgacgacgacgacgacgatcccgac
accgaagaagggagcaatacagagcaagagttgtga
>Fp157
atgaccaggaatgagcatgtcaatcgcatcagctctgtcatgggctcgggcaacaacatc
gatacgtattctgctgttaccgtaaagtctcagccccagtctgagcttgggcttgagccg
cctcagcttcagtatcaatctcaatctcaatctcaatcgacctcatcttcgactgcctcc
actactcccgctcccgcttccgccgcttctactatctccactcccacgcccattcccgct
catcactcgcctactcctaatccggcaccaaatacaataccaaagccagatccaaatgct
gatactgacgctctaacaccaactccatcctcctccgctacgacgccttcatccaatacc
tcttacgtcttttcctcaacgcctcgccgacgcccttctcatcctgctaattattctact
cgcctcagcgctgatggcactgcttctttgagcaaccagtggtcctccttcaaggatgag
cctcagctctcacca------actgccactgccactgccaccgccaccgcaaactcaacc
atttacgctcctcgcgccggtgccaatgctcaatccgaagaccgtcgcatgagcgacctc
gccaactatcgacgtgaactcgccgttcttgagacctcccgagtacctcagatccaacag
attccgcccaccggcggcgcgagccctcagatagcaccttgggcgaaccagcctggttcc
cctgcaaacacattcaccatgcccaccactttcttcaacgaatcgaccgacaacttgtcc
ctcgcttcccagctttccccaggacaccaaatcagtaaccgtcag------------cag
catcagcatcagcaccagcacccttcgcagcacgacgctcccgatgcatcctatttcgac
gggaggcgtccctcagccgccagcattctgagtgcaagcagccaaggcagcaaaaccagc
atacggggtggttttcgtaagcttcagggcttctttggggaggaattccccgggcgcgat
agctcggacggtagcctacccacttcgctcgcgggcaaggaccagcgtggacgctcttat
agtcatagccgccccacacatagagatcgcaactattccaatgccacggatcacactcgc
gatgtctcgccatcatcttcgcgaccaagaacgcccgtcccagcacctgaggtggtgcct
tttctatatcaagacaacagtgacattgcgcgctatggcgaggctcccgtacgggacata
atgaccgggcccgatcgagagcgatatgctggtgacggctcctcacaaatacccccaaag
acatcatcatcctcgaggtccggccattctattgcccatttacctggccatcatcgacac
aataagagcaacgacgaccctcgcacgctcagacctacaatgagcagggacgatacagca
attggcacacaaatgccgcgcgatcgcggggcaggtagcaacgcaatgtatccaacaaga
tctcgagggcagagcccaacgcccagcaccaggagtgcaggaatgacctggagcagctcc
aaatccacacaagtcgacggccaaacatcacctagccataataatcacggcaagcgcgga
tttttacggcgactccgagggcatcacaaggaaaaggacgatgctgttgctcgacttcgt
gacctgccccaatctacaaggtctctacagacaaagtcttccaagaccgatcttcaccga
cccagcgacgtatcctcgactacattagcatacgcgggctctattggacctggcgatatg
atcgacgctactgatatgcgaccagcaacggcacaacgtggagcgaccttcaataataag
tttccttttgcaaagaagggacggacctatcgacctcaagactataccgaagaagcaatt
ggtccgactgatcgtaacgatcctaataatatgtatcacctcgacaccaatttgaatgat
atggaaggcattctgaccaagcctcctccactcacgcctatggacactacctttgtcaat
aatgtcgagcctgagcgtcacgactctatcatctcgacagcacccaagggccgctgggat
gccccggacagttgggcagtgcgtcgtaacacggaagacaactcttacaatggtggccca
gagctcgacgagattggcagcccacctcgtcctgaagagaaagcatcgccgtactgtatt
cgaatatttcgttcagatgggacattctccactcactcgatgtcgttggattcaagtgtc
actgatgtcatctcccaagttattaagaagacgtatgtcatggacggtttggaaaactac
catatcatcatgaagaagcatgatcttatccgggtcctgacgccgcccgagcgacctctg
ctcatgcagaagcgcctattacagcaagttgggtacgaagaaaaagataggatcgaagac
ctgggacgcgaagacaacagttacctctgccgattcatgttcctgtccgcaagagaaagc
gactttcacgccaagactaccgacatgggactggctcgggctcagaagctcaactatgtt
gacctctctggtcgtaacctcgtcacaatacctatatccctatactcgaaggctatggag
atcatctccctgaatctttcgcggaacctctcacttgacgtcccccgagacttcatacaa
tcttgtaaacacctgcgagatataaaatttaacaacaacgaagccaggaaactgccacct
agtttgagccgagcaaacaaattgacgttcctggatgttgccaacaaccgaatcgagcag
ttggagcatgccgaacttaacgctcttactggtatgctcaagatgaacttggctaacaat
agactgaagcacttgccctcttactttggagcataccagtcgctccgctcccttaatatc
tcttccaactttctcgacaagttcccgacgtttctctgcggcttgccaagcttggtcgat
ctcgatttgagttttaacgccattgcaacgatccctcaagagatcggctctttaaggaat
ctggaaaagttgttgataactaacaacagactaacgcacgctgtgcctgcgacgttcggg
cagctcgtcagtctccgcgaactcgacatcaagtacaacggaatttccagcatcgacatc
atctcggagctacccaaactcgagattctttctgcggatcacaactgcgtctctgctttc
gtcggacagtttgaatcccttcgacagctcaaactgaactctaacccccttaacaaattc
gaaattgtagctcctgtacctaccctcaagatcctgaacctctcgaacgcccagttggct
agcattgactcgtcgttcgcaaacatggtgaaccttgagcatttgatattggacaagaac
tacttcgtttctttgccccaggaaatcggtactttgagcaggctcgagcatttcagcatt
gccaacaactctgtgggagagctaccatcccagattggttgtctcactgagttgagagtg
ctcaacgtccgaggaaacaacatttccaagctgccgatggaattgtggtgggcaaaccga
cttgagacgttcaacgcctcttccaacgttctggaacatttccccaaacctgcttcaaga
gcaccgcgagtaccaggggaggaatcacagccagcaccccctcccgttaatgggagggca
ccccctctaggaactttgtcggccactgcaagctccgaagaactgtctgatgataggagg
ccgagtcaaaactcgagcaccctacttagtgttggaccgtccccgctcaatgctggtgat
cgcaagagctctgttgtgtctgtctatggtaaaggtggccgtaagacgtctgttgtttct
agatctgccactccatcggcccctacgcagtctatcaacccaaggaaggattctggattg
tcatcgaggctcaataacacatttgctggttctctgaggaaccttcatcttgctgataac
cgtcttgacgacgatgtctttgaccagattacgctcctaaccgagctccgggtactgaac
ctgtcctacaacgacgaaataagcgatatgccccaacgatcgatcaagagctggccgcaa
cttgttgagctttatctgtctggtaacgcactcacaacattacccgccgatgacctcgag
gagtccagcttactccaggcactctacattaatggcaacaggtttaccaacttgccggcc
gatatctcgcgggccaagaatcttgctgttctcgattgtggtagtaattacttgaagtac
aacatttcaaacgtgccatatgattggaattggaacctcaacccgaacttgagatatctt
aatctgtccggtaataagcgtttggagatcaagcaaacagctactggcccgctaggccct
ggtgctgttaaccgcgaggaatatacagacttcagtcgtctgcttaacctgcgtatcttg
ggtctgatggatgttactcttacacaaccaagcatcccggatcagagcgaagacagacgt
gtccgtacgtctggctctctcgccggccacctaccttatggaatggctgatacgcttggt
aagcatgagcatttgtcaacggttgatcttgtggtgccaagattcaacgcatcggaaacc
gagatgctcctgggtctgtttgatggacaggccttgtccagtggcgggtctaagatcgcc
aagtatctccacgaaaactttggtcacatttttgcccttgagctcaaagcattgaagaca
cgcttgaacgagactccagttgatgccctgcgacgggcctttttggcgctcaataaagac
ttggttactattgcgattcaacaatcagaggaacggcctcttcagacacataggaactct
ggccagccaatcatactcacgaaggaggatctcaactcgggcggcgtggcaaccgtcgtt
tatctccaaagtacggaactttatgtcgcaaatgtcggagatgcgcaggcgatggtgatc
cagaccgatggcactcataagatgttgactcgcaagcatgatcctgccgagcctaatgaa
cgatcgcgcattcgcgaagccggtggatgggtttcgcgcaatggaaggctgaacgacttg
cttcaagtctcgcgtgcttttggatatgtcgacctgatgccagctgtacaagcggcaccc
tatgtcagtaacatgactattcgagagcaggacgacatcattttgattgctacgggagaa
ctctgggagtacttgtcgccgggtctggttaccgatgttgcgagggccgagcgacaagat
ctaatgcgggccgctcagaagcttcgcgatctggctatcgcatatggcgcctcaggcaaa
attatggttatgatgatcagtgtggcggatctcaagcgacgagtcgagcgatcgaggctt
catcgcggcgctagtatgtcgctttatccctctggtatacccgacgatgctcaggtcctc
aacaccagaagaggccgaaggaccaaaggcgatgttcttgattcctcactcaaccgcctt
gaagccgagattcctgcgcccaccggcaatgtatccatcgtgttcaccgatatcaagaac
tcaacaacgctttgggaaatgtaccctagtgctatgagatcagccatcaagctccacaac
gaagtcatgcgtcggcaactgagacgaattggtggttacgaggtcaagactgaaggtgat
gcatttatggtgtctttcccaacagccacatcagcgcttttgtggacgtttgcggtgcag
atgcagcttctcgatgtgaattggccatcagaagtcttgaactcggtctcatgtcagcct
atattcgacaaggacaacagccttattttcaaaggactgtcagtacgtatgggcatacac
tttggtgattgtgtgagcgagacagatccagttactcgccgtatggattacttcggaccc
atggtgaataaggcagctcgaatttctgccgtggcagatggcggccagattactgtttct
actgacttcatctcagagatacaacggtgcctcgagaattaccaagacacggatcgaagc
aatgcttccggctctgaggatacctttggcgacgaagagacctatgccagcgcgatccga
aaggacttgagatcccttacctctcagggctttgaggttaaggaaatgggcgaaaagaaa
ttgaagggtcttgaaaatcccgaagtcgtgtactcactgtatcctcatgctttggctgga
cgcatcgagttccattcgcagcatgataggaaggaagaagggggcggaggcgataagccg
gctgtccttgcgcctggaactgagttgtctatcgatccggacagcgtctggactctttgg
agaataagcctacgcctcgagatgctttgcagttcattagaaggaaacgagcccccaggt
cttcagccgcccgagacagagctgctcgagaggatcaaacaacgcggaggcgaggtgaca
gatcgattcttgttgaatttcttagaacatcaagtagccaggatagagacctgtatctcg
acactagcgatgcgccacattgccattggtggcggaactattaaggaactcgaggatctt
catggtccaatgtccgccatattggatcaatttatggcccagaacagagaattaaaacgt
tacaggaggagatatggcgcgctgcccaacccaatgagcagcattagtactagcgaagaa
gaagaagaggaggaagacgat---------gacgacgacgacgacgacgacgatcccgac
accgaagaagggagcaatacagagcaagagttgtga
>Fp16r
atgaccaggaatgagcatgtcaatcgcatcagctctgtcatgggctcgggcaacaacatc
gatacgtattctgctgttaccgtaaagtctcagccccagtctgagcttgggcttgagccg
cctcagcttcagtatcaatctcaatctcaatctcaatcgacctcatcttcgactgcctcc
actactcccgctcccgcttccgccgcttctactatctccactcccacgcccattcccgct
catcactcgcctactcctaatccggcaccaaatacaataccaaagccagatccaaatgct
gatactgacgctctaacaccaactccatcctcctccgctacgacgccttcatccaatacc
tcttacgtcttttcctcaacgcctcgccgacgcccttctcatcctgctaattattctact
cgcctcagcgctgatggcactgcttctttgagcaaccagtggtcctccttcaaggatgag
cctcagctctcacca------actgccactgccactgccaccgccaccgcaaactcaacc
atttacgctcctcgcgccggtgccaatgctcaatccaaagaccgtcgcatgagcgacctc
gccaactatcgacgtgaactcgccgttcttgagacctcccgagtacctcagatccaacag
attccgcccaccggcggcgcgagccctcagatagcaccttgggcgaaccagcctggttcc
cctgcaaacacattcaccatgcccaccactttcttcaacgaatcgaccgacaacttgtcc
ctcgcttcccagctttccccaggacaccaaatcagtaaccgtcag------------cag
catcagcatcagcaccagcacccttcgcagcacgacgctcccgatgcatcctatttcgac
gggaggcgtccctcagccgccagcattctgagtgcaagcagccaaggcagcaaaaccagc
atacggggtggttttcgtaagcttcagggcttctttggggaggaattccccgggcgcgat
agctcggacggtagcctacccacttcgctcgcgggcaaggaccagcgtggacgctcttat
agtcatagccgccccacacatagagatcgcaactattccaatgccacggatcacacccgc
gatgtctcgccatcatcttcgagaccaagaacgcccgtcccagcacctgaggtggtgcct
tttctatatcaagacaacagtgacattgcgcgctatggcgaggctcccgtacgggacata
atgaccgggcccgatcgagagcgatatgctggtgacggctcctcacaaatacccccaaag
acatcatcatcctcgaggtccggccattctattgcccatttacctggccatcatcgacac
aataagagcaacgacgaccctcgcacgctcagacctacaatgagcagggacgatacagca
attggcacacaaatgccgcgcgatcgcggggcaggtagcaacgcaatgtatccaacaaga
tctcgagggcagagcccaacgcccagcaccaggagtgcaggaatgacctggagcagctcc
aaatccacacaagtcgacggccaaacatcacctagccataataatcacggcaagcgcgga
tttttacggcgactccgagggcatcacaaggaaaaggacgatgctgttgctcgacttcgt
gacctgccccaatctacaaggtctctacagacaaagtcttccaagaccgatcttcaccga
cccagcgacgtatcctcgactacattagcatacgcgggctctattggacctggcgatatg
atcgacgctactgatatgcgaccagcaacggcacaacgtggagcgaccttcaataataag
tttccttttgcaaagaagggacggacctatcgacctcaagactataccgaagaagcaatt
ggtccgactgatcgtaacgatcctaataatatgtatcacctcgacaccaatttgaatgat
atggaaggcattctgaccaagcctcctccactcacgcctatggacactacctttgtcaat
aatgtcgagcctgagcgtcacgactctatcatctcgacagcacccaagggccgctgggat
gccccggacagttgggcagtgcgtcgtaacacggaagacaactcttacaatggtggccca
gagctcgacgagattggcagcccacctcgtcctgaagagaaagcatcgccgtactgtatt
cgaatatttcgttcagatgggacattctccactcactcgatgtcgttggattcaagtgtc
actgatgtcatctcccaagttattaagaagacgtatgtcatggacggtttggaaaactac
catatcatcatgaagaagcatgatcttatccgggtcctgacgccgcccgagcgacctctg
ctcatgcagaagcgcctattacagcaagttgggtacgaagaaaaagataggatcgaagac
ctgggacgcgaagacaacagttacctctgccgattcatgttcctgtccgcaagagaaagc
gactttcacgccaagactaccgacatgggactggctcgggctcagaagctcaactatgtt
gacctctctggtcgtaacctcgtcacaatacctatatccctatactcgaaggctatggag
atcatctccctgaatctttcgcggaacctctcacttgacgtcccccgagacttcatacaa
tcttgtaaacacctgcgagatataaaatttaacaacaacgaagccaggaaactgccacct
agtttgagccgagcaaacaaattgacgttcctggatgttgccaacaaccgaatcgagcag
ttggagcatgccgaacttaacgctcttactggtatgctcaagatgaacttggctaacaat
agactgaagcacttgccctcttactttggagcataccagtcgctccgctcccttaatatc
tcttccaactttctcgacaagttcccgacgtttctctgcggcttgccaagcttggtcgat
ctcgatttgagttttaacgccattgcaacgatccctcaagagatcggctctttaaggaat
ctggaaaagttgttgataactaacaacagactaacgcacgctgtgcctgcgacgttcggg
cagctcgtcagtctccgcgaactcgacatcaagtacaacggaatttccagcatcgacatc
atctcggagctacccaaactcgagattctttctgcggatcacaactgcgtctctgctttc
gtcggacagtttgaatcccttcgacagctcaaactgaactctaacccccttaacaaattc
gaaattgtagctcctgtacctaccctcaagatcctgaacctctcgaacgcccagttggct
agcattgactcgtcgttcgcaaacatggtgaaccttgagcatttgatattggacaagaac
tacttcgtttctttgccccaggaaatcggtactttgagcaggctcgagcatttcagcatt
gccaacaactctgtgggagagctaccatcccagattggttgtctcactgagttgagagtg
ctcaacgtccgaggaaacaacatttccaagctgccgatggaattgtggtgggcaaaccga
cttgagacgttcaacgcctcttccaacgttctggaacatttccccaaacctgcttcaaga
gcaccgcgagtaccaggggaggaatcacagccagcaccccctcccgttaatgggagggca
gcccctctaggaactttgtcggccactgcaagctccgaagaactgtctgatgataggagg
ccgagtcaaaactcgagcaccctacttagtgttggaccgtccccgctcaatgctggtgat
cgcaagagctctgttgtgtctgtctatggtaaaggtggccgtaagacgtctgttgtttct
agatctgccactccatcggcccctacgcagtctatcaacccaaggaaggattctggattg
tcatcgaggctcaataacacatttgctggttctctgaggaaccttcatcttgctgataac
cgtcttgacgacgatgtctttgaccagattacgctcctaaccgagctccgggtactgaac
ctgtcctacaacgacgaaataagcgatatgccccaacgatcgatcaagagctggccgcaa
cttgttgagctttatctgtctggtaacgcactcacaacattacccgccgatgacctcgag
gagtccagcttactccaggcactctacattaatggcaacaggtttaccaacttgccggcc
gatatctcgcgggccaagaatcttgctgttctcgattgtggtagtaattacttgaagtac
aacatttcaaacgtgccatatgattggaattggaacctcaacccgaacttgagatatctt
aatctgtccggtaataagcgtttggagatcaagcaaacagctactggcccgctaggccct
ggtgctgttaaccgcgaggaatatacagacttcagtcgtctgcttaacctgcgtatcttg
ggtctgatggatgttactcttacacaaccaagcatcccggatcagagcgaagacagacgt
gtccgtacgtctggctctctcgccggccacctaccttatggaatggctgatacgcttggt
aagcatgagcatttgtcaacggttgatcttgtggtgccaagattcaacgcatcggaaacc
gagatgctcctgggtctgtttgatggacaggccttgtccagtggcgggtctaagatcgcc
aagtatctccacgaaaactttggtcacatttttgcccttgagctcaaagcattgaagaca
cgcttgaacgagactccagttgatgccctgcgacgggcctttttggcgctcaataaagac
ttggttactattgcgattcaacaatcagaggaacggcctcttcagacacataggaactct
ggccagccaatcatactcacgaaggaggatctcaactcgggcggcgtggcaaccgtcgtt
tatctccaaagtacggaactttatgtcgcaaatgtcggagatgcgcaggcgatggtgatc
cagaccgatggcactcataagatgttgactcgcaagcatgatcctgccgagcctaatgaa
cgatcgcgcattcgcgaagccggtggatgggtttcgcgcaatggaaggctgaacgacttg
cttcaagtctcgcgtgcttttggatatgtcgacctgatgccagctgtacaagcggcaccc
tatgtcagtaacatgactattcgagagcaggacgacatcattttgattgctacgggagaa
ctctgggagtacttgtcgccgggtctggttaccgatgttgcgagggccgagcgacaagat
ctaatgcgggccgctcagaagcttcgcgatctggctatcgcatatggcgcctcaggcaaa
attatggttatgatgatcagtgtggcggatctcaagcgacgagtcgagcgatcgaggctt
catcgcggcgctagtatgtcgctttatccctctggtatacccgacgatgctcaggtcctc
aacaccagaagaggccgaaggaccaaaggcgatgttcttgattcctcactcaaccgcctt
gaagccgagattcctgcgcccaccggcaatgtatccatcgtgttcaccgatatcaagaac
tcaacaacgctttgggaaatgtaccctagtgctatgagatcagccatcaagctccacaac
gaagtcatgcgtcggcaactgagacgaattggtggttacgaggtcaagactgaaggtgat
gcatttatggtgtctttcccaacagccacatcagcgcttttgtggacgtttgcggtgcag
atgcagcttctcgatgtgaattggccatcagaagtcttgaactcggtctcatgtcagcct
atattcgacaaggacaacagccttattttcaaaggactgtcagtacgtatgggcatacac
tttggtgattgtgtgagcgagacagatccagttactcgccgtatggattacttcggaccc
atggtgaataaggcagctcgaatttctgccgtggcagatggcggccagattactgtttct
actgacttcatctcagagatacaacggtgcctcgagaattaccaagacacggatcgaagc
aatgcttccggctctgaggatacctttggcgacgaagagacctatgccagcgcgatccga
aaggacttgagatcccttacctctcagggctttgaggttaaggaaatgggcgaaaagaaa
ttgaagggtcttgaaaatcccgaagtcgtgtactcactgtatcctcatgctttggctgga
cgcatcgagttccattcgcagcatgataggaaggaagaagggggcggaggcgataagccg
gctgtccttgcgcctggaactgagttgtctatcgatccggacagcgtctggactctttgg
agaataagcctacgcctcgagatgctttgcagttcattagaaggaaacgagcccccaggt
cttcagccgcccgagacagagctgctcgagaggatcaaacaacgcggaggcgaggtgaca
gatcgattcttgttgaatttcttagaacatcaagtagccaggatagagacctgtatctcg
acactagcgatgcgccacattgccattggtggcggaactattaaggaactcgaggatctt
catggtccaatgtccgccatattggatcaatttatggcccagaacagagaattaaaacgt
tacaggaggagatatggcgcgctgcccaacccaatgagcagcattagtactagcgaagaa
gaagaagaggaggaagacgat---------gacgacgacgacgacgacgacgatcccgac
accgaagaagggagcaatacagagcaagagttgtga
>Fp1r
------------------------------------------------------------
------------------------------------------------------------
------------------------------------------------------------
------------------------------------------------------------
------------------------------------------------------------
------------------------------------------------------------
------------------------------------------------------------
------------------------------------------------------------
------------------------------------------------------------
------------------------------------------------------------
------------------------------------------------------------
------------------------------------------------------------
------------------------------------------------------------
------------------------------------------------------------
------------------------------------------------------------
------------------------------------------------------------
------------------------------------------------------------
------------------------------------------------------------
------------------------------------------------------------
------------------------------------------------------------
------------------------------------------------------------
------------------------------------------------------------
------------------------------------------------------------
---------------------------------------atgagcagggacgatacagca
attggcacacaaatgccgcgcgatcgcggggcaggtagcaacgcaatgtatccaacaaga
tctcgagggcagagcccaacgcccagcaccaggagtgcaggaatgacctggagcagctcc
aaatccacacaagtcgacggccaaacatcacctagccataataatcacggcaagcgcgga
tttttacggcgactccgagggcatcacaaggaaaaggacgatgctgttgctcgacttcgt
gacctgccccaatctacaaggtctctacagacaaagtcttccaagaccgatcttcaccga
cccagcgacgtatcctcgactacattagcatacgcgggctctattggacctggcgatatg
atcgacgctactgatatgcgaccagcaacggcacaacgtggagcgaccttcaataataag
tttccttttgcaaagaagggacggacctatcgacctcaagactataccgaagaagcaatt
ggtccgactgatcgtaacgatcctaataatatgtatcacctcgacaccaatttgaatgat
atggaaggcattctgaccaagcctcctccactcacgcctatggacactacctttgtcaat
aatgtcgagcctgagcgtcacgactctatcatctcgacagcacccaagggccgctgggat
gccccggacagttgggcagtgcgtcgtaacacggaagacaactcttacaatggtggccca
gagctcgacgagattggcagcccacctcgtcctgaagagaaagcatcgccgtactgtatt
cgaatatttcgttcagatgggacattctccactcactcgatgtcgttggattcaagtgtc
actgatgtcatctcccaagttattaagaagacgtatgtcatggacggtttggaaaactac
catatcatcatgaagaagcatgatcttatccgggtcctgacgccgcccgagcgacctctg
ctcatgcagaagcgcctattacagcaagttgggtacgaagaaaaagataggatcgaagac
ctgggacgcgaagacaacagttacctctgccgattcatgttcctgtccgcaagagaaagc
gactttcacgccaagactaccgacatgggactggctcgggctcagaagctcaactatgtt
gacctctctggtcgtaacctcgtcacaatacctatatccctatactcgaaggctatggag
atcatctccctgaatctttcgcggaacctctcacttgacgtcccccgagacttcatacaa
tcttgtaaacacctgcgagatataaaatttaacaacaacgaagccaggaaactgccacct
agtttgagccgagcaaacaaattgacgttcctggatgttgccaacaaccgaatcgagcag
ttggagcatgccgaacttaacgctcttactggtatgctcaagatgaacttggctaacaat
agactgaagcacttgccctcttactttggagcataccagtcgctccgctcccttaatatc
tcttccaactttctcgacaagttcccgacgtttctctgcggcttgccaagcttggtcgat
ctcgatttgagttttaacgccattgcaacgatccctcaagagatcggctctttaaggaat
ctggaaaagttgttgataactaacaacagactaacgcacgctgtgcctgcgacgttcggg
cagctcgtcagtctccgcgaactcgacatcaagtacaacggaatttccagcatcgacatc
atctcggagctacccaaactcgagattctttctgcggatcacaactgcgtctctgctttc
gtcggacagtttgaatcccttcgacagctcaaactgaactctaacccccttaacaaattc
gaaattgtagctcctgtacctaccctcaagatcctgaacctctcgaacgcccagttggct
agcattgactcgtcgttcgcaaacatggtgaaccttgagcatttgatattggacaagaac
tacttcgtttctttgccccaggaaatcggtactttgagcaggctcgagcatttcagcatt
gccaacaactctgtgggagagctaccatcccagattggttgtctcactgagttgagagtg
ctcaacgtccgaggaaacaacatttccaagctgccgatggaattgtggtgggcaaaccga
cttgagacgttcaacgcctcttccaacgttctggaacatttccccaaacctgcttcaaga
gcaccgcgagtaccaggggaggaatcacagccagcaccccctcccgttaatgggagggca
gcccctctaggaactttgtcggccactgcaagctccgaagaactgtctgatgataggagg
ccgagtcaaaactcgagcaccctacttagtgttggaccgtccccgctcaatgctggtgat
cgcaagagctctgttgtgtctgtctatggtaaaggtggccgtaagacgtctgttgtttct
agatctgccactccatcggcccctacgcagtctatcaacccaaggaaggattctggattg
tcatcgaggctcaataacacatttgctggttctctgaggaaccttcatcttgctgataac
cgtcttgacgacgatgtctttgaccagattacgctcctaaccgagctccgggtactgaac
ctgtcctacaacgacgaaataagcgatatgccccaacgatcgatcaagagctggccgcaa
cttgttgagctttatctgtctggtaacgcactcacaacattacccgccgatgacctcgag
gagtccagcttactccaggcactctacattaatggcaacaggtttaccaacttgccggcc
gatatctcgcgggccaagaatcttgctgttctcgattgtggtagtaattacttgaagtac
aacatttcaaacgtgccatatgattggaattggaacctcaacccgaacttgagatatctt
aatctgtccggtaataagcgtttggagatcaagcaaacagctactggcccgctaggccct
ggtgctgttaaccgcgaggaatatacagacttcagtcgtctgcttaacctgcgtatcttg
ggtctgatggatgttactcttacacaaccaagcatcccggatcagagcgaagacagacgt
gtccgtacgtctggctctctcgccggccacctaccttatggaatggctgatacgcttggt
aagcatgagcatttgtcaacggttgatcttgtggtgccaagattcaacgcatcggaaacc
gagatgctcctgggtctgtttgatggacaggccttgtccagtggcgggtctaagatcgcc
aagtatctccacgaaaactttggtcacatttttgcccttgagctcaaagcattgaagaca
cgcttgaacgagactccagttgatgccctgcgacgggcctttttggcgctcaataaagac
ttggttactattgcgattcaacaatcagaggaacggcctcttcagacacataggaactct
ggccagccaatcatactcacgaaggaggatctcaactcgggcggcgtggcaaccgtcgtt
tatctccaaagtacggaactttatgtcgcaaatgtcggagatgcgcaggcgatggtgatc
cagaccgatggcactcataagatgttgactcgcaagcatgatcctgccgagcctaatgaa
cgatcgcgcattcgcgaagccggtggatgggtttcgcgcaatggaaggctgaacgacttg
cttcaagtctcgcgtgcttttggatatgtcgacctgatgccagctgtacaagcggcaccc
tatgtcagtaacatgactattcgagagcaggacgacatcattttgattgctacgggagaa
ctctgggagtacttgtcgccgggtctggttaccgatgttgcgagggccgagcgacaagat
ctaatgcgggccgctcagaagcttcgcgatctggctatcgcatatggcgcctcaggcaaa
attatggttatgatgatcagtgtggcggatctcaagcgacgagtcgagcgatcgaggctt
catcgcggcgctagtatgtcgctttatccctctggtatacccgacgatgctcaggtcctc
aacaccagaagaggccgaaggaccaaaggcgatgttcttgattcctcactcaaccgcctt
gaagccgagattcctgcgcccaccggcaatgtatccatcgtgttcaccgatatcaagaac
tcaacaacgctttgggaaatgtaccctagtgctatgagatcagccatcaagctccacaac
gaagtcatgcgtcggcaactgagacgaattggtggttacgaggtcaagactgaaggtgat
gcatttatggtgtctttcccaacagccacatcagcgcttttgtggacgtttgcggtgcag
atgcagcttctcgatgtgaattggccatcagaagtcttgaactcggtctcatgtcagcct
atattcgacaaggacaacagccttattttcaaaggactgtcagtacgtatgggcatacac
tttggtgattgtgtgagcgagacagatccagttactcgccgtatggattacttcggaccc
atggtgaataaggcagctcgaatttctgccgtggcagatggcggccagattactgtttct
actgacttcatctcagagatacaacggtgcctcgagaattaccaagacacggatcgaagc
aatgcttccggctctgaggatacctttggcgacgaagagacctatgccagcgcgatccga
aaggacttgagatcccttacctctcagggctttgaggttaaggaaatgggcgaaaagaaa
ttgaagggtcttgaaaatcccgaagtcgtgtactcactgtatcctcatgctttggctgga
cgcatcgagttccattcgcagcatgataggaaggaagaagggggcggaggcgataagccg
gctgtccttgcgcctggaactgagttgtctatcgatccggacagcgtctggactctttgg
agaataagcctacgcctcgagatgctttgcagttcattagaaggaaacgagcccccaggt
cttcagccgcccgagacagagctgctcgagaggatcaaacaacgcggaggcgaggtgaca
gatcgattcttgttgaatttcttagaacatcaagtagccaggatagagacctgtatctcg
acactagcgatgcgccacattgccattggtggcggaactattaaggaactcgaggatctt
catggtccaatgtccgccatattggatcaatttatggcccagaacagagaattaaaacgt
tacaggaggagatatggcgcgctgcccaacccaatgagcagcattagtactagcgaagaa
gaagaagaggaggaagacgat---------gacgacgacgacgacgacaacgatcccgac
accgaagaagggagcaatacagagcaagagttgtga
>Fp21r
atgaccaggaatgagcatgtcaatcgcatcagctctgtcatgggctcgggcaacaacatc
gatacgtattctgctgttaccgtaaagtctcagccccagtctgagcttgggcttgagccg
cctcagcttcagtatcaatctcaatctcaatctcaatcgacctcatcttcgactgcctcc
actactcccgctcccgcttccgccgcttctactatctccactcccacgcccattcccgct
catcactcgcctactcctaatccggcaccaaatacaataccaaagccagatccaaatgct
gatactgacgctctaacaccaactccatcctcctccgctacgacgccttcatccaatacc
tcttacgtcttttcctcaacgcctcgccgacgcccttctcatcctgctaattattctact
cgcctcagcgctgatggcactgcttctttgagcaaccagtggtcctccttcaaggatgag
cctcagctctcacca------actgccactgccactgccaccgccaccgcaaactcaacc
atttacgctcctcgcgccggtgccaatgctcaatccaaagaccgtcgcatgagcgacctc
gccaactatcgacgtgaactcgccgttcttgagacctcccgagtacctcagatccaacag
attccgcccaccggcggcgcgagccctcagatagcaccttgggcgaaccagcctggttcc
cctgcaaacacattcaccatgcccaccactttcttcaacgaatcgaccgacaacttgtcc
ctcgcttcccagctttccccaggacaccaaatcagtaaccgtcag------------cag
catcagcatcagcaccagcacccttcgcagcacgacgctcccgatgcatcctatttcgac
gggaggcgtccctcagccgccagcattctgagtgcaagcagccaaggcagcaaaaccagc
atacggggtggttttcgtaagcttcagggcttctttggggaggaattccccgggcgcgat
agctcggacggtagcctacccacttcgctcgcgggcaaggaccagcgtggacgctcttat
agtcatagccgccccacacatagagatcgcaactattccaatgccacggatcacacccgc
gatgtctcgccatcatcttcgagaccaagaacgcccgtcccagcacctgaggtggtgcct
tttctatatcaagacaacagtgacattgcgcgctatggcgaggctcccgtacgggacata
atgaccgggcccgatcgagagcgatatgctggtgacggctcctcacaaatacccccaaag
acatcatcatcctcgaggtccggccattctattgcccatttacctggccatcatcgacac
aataagagcaacgacgaccctcgcacgctcagacctacaatgagcagggacgatacagca
attggcacacaaatgccgcgcgatcgcggggcaggtagcaacgcaatgtatccaacaaga
tctcgagggcagagcccaacgcccagcaccaggagtgcaggaatgacctggagcagctcc
aaatccacacaagtcgacggccaaacatcacctagccataataatcacggcaagcgcgga
tttttacggcgactccgagggcatcacaaggaaaaggacgatgctgttgctcgacttcgt
gacctgccccaatctacaaggtctctacagacaaagtcttccaagaccgatcttcaccga
cccagcgacgtatcctcgactacattagcatacgcgggctctattggacctggcgatatg
atcgacgctactgatatgcgaccagcaacggcacaacgtggagcgaccttcaataataag
tttccttttgcaaagaagggacggacctatcgacctcaagactataccgaagaagcaatt
ggtccgactgatcgtaacgatcctaataatatgtatcacctcgacaccaatttgaatgat
atggaaggcattctgaccaagcctcctccactcacgcctatggacactacctttgtcaat
aatgtcgagcctgagcgtcacgactctatcatctcgacagcacccaagggccgctgggat
gccccggacagttgggcagtgcgtcgtaacacggaagacaactcttacaatggtggccca
gagctcgacgagattggcagcccacctcgtcctgaagagaaagcatcgccgtactgtatt
cgaatatttcgttcagatgggacattctccactcactcgatgtcgttggattcaagtgtc
actgatgtcatctcccaagttattaagaagacgtatgtcatggacggtttggaaaactac
catatcatcatgaagaagcatgatcttatccgggtcctgacgccgcccgagcgacctctg
ctcatgcagaagcgcctattacagcaagttgggtacgaagaaaaagataggatcgaagac
ctgggacgcgaagacaacagttacctctgccgattcatgttcctgtccgcaagagaaagc
gactttcacgccaagactaccgacatgggactggctcgggctcagaagctcaactatgtt
gacctctctggtcgtaacctcgtcacaatacctatatccctatactcgaaggctatggag
atcatctccctgaatctttcgcggaacctctcacttgacgtcccccgagacttcatacaa
tcttgtaaacacctgcgagatataaaatttaacaacaacgaagccaggaaactgccacct
agtttgagccgagcaaacaaattgacgttcctggatgttgccaacaaccgaatcgagcag
ttggagcatgccgaacttaacgctcttactggtatgctcaagatgaacttggctaacaat
agactgaagcacttgccctcttactttggagcataccagtcgctccgctcccttaatatc
tcttccaactttctcgacaagttcccgacgtttctctgcggcttgccaagcttggtcgat
ctcgatttgagttttaacgccattgcaacgatccctcaagagatcggctctttaaggaat
ctggaaaagttgttgataactaacaacagactaacgcacgctgtgcctgcgacgttcggg
cagctcgtcagtctccgcgaactcgacatcaagtacaacggaatttccagcatcgacatc
atctcggagctacccaaactcgagattctttctgcggatcacaactgcgtctctgctttc
gtcggacagtttgaatcccttcgacagctcaaactgaactctaacccccttaacaaattc
gaaattgtagctcctgtacctaccctcaagatcctgaacctctcgaacgcccagttggct
agcattgactcgtcgttcgcaaacatggtgaaccttgagcatttgatattggacaagaac
tacttcgtttctttgccccaggaaatcggtactttgagcaggctcgagcatttcagcatt
gccaacaactctgtgggagagctaccatcccagattggttgtctcactgagttgagagtg
ctcaacgtccgaggaaacaacatttccaagctgccgatggaattgtggtgggcaaaccga
cttgagacgttcaacgcctcttccaacgttctggaacatttccccaaacctgcttcaaga
gcaccgcgagtaccaggggaggaatcacagccagcaccccctcccgttaatgggagggca
gcccctctaggaactttgtcggccactgcaagctccgaagaactgtctgatgataggagg
ccgagtcaaaactcgagcaccctacttagtgttggaccgtccccgctcaatgctggtgat
cgcaagagctctgttgtgtctgtctatggtaaaggtggccgtaagacgtctgttgtttct
agatctgccactccatcggcccctacgcagtctatcaacccaaggaaggattctggattg
tcatcgaggctcaataacacatttgctggttctctgaggaaccttcatcttgctgataac
cgtcttgacgacgatgtctttgaccagattacgctcctaaccgagctccgggtactgaac
ctgtcctacaacgacgaaataagcgatatgccccaacgatcgatcaagagctggccgcaa
cttgttgagctttatctgtctggtaacgcactcacaacattacccgccgatgacctcgag
gagtccagcttactccaggcactctacattaatggcaacaggtttaccaacttgccggcc
gatatctcgcgggccaagaatcttgctgttctcgattgtggtagtaattacttgaagtac
aacatttcaaacgtgccatatgattggaattggaacctcaacccgaacttgagatatctt
aatctgtccggtaataagcgtttggagatcaagcaaacagctactggcccgctaggccct
ggtgctgttaaccgcgaggaatatacagacttcagtcgtctgcttaacctgcgtatcttg
ggtctgatggatgttactcttacacaaccaagcatcccggatcagagcgaagacagacgt
gtccgtacgtctggctctctcgccggccacctaccttatggaatggctgatacgcttggt
aagcatgagcatttgtcaacggttgatcttgtggtgccaagattcaacgcatcggaaacc
gagatgctcctgggtctgtttgatggacaggccttgtccagtggcgggtctaagatcgcc
aagtatctccacgaaaactttggtcacatttttgcccttgagctcaaagcattgaagaca
cgcttgaacgagactccagttgatgccctgcgacgggcctttttggcgctcaataaagac
ttggttactattgcgattcaacaatcagaggaacggcctcttcagacacataggaactct
ggccagccaatcatactcacgaaggaggatctcaactcgggcggcgtggcaaccgtcgtt
tatctccaaagtacggaactttatgtcgcaaatgtcggagatgcgcaggcgatggtgatc
cagaccgatggcactcataagatgttgactcgcaagcatgatcctgccgagcctaatgaa
cgatcgcgcattcgcgaagccggtggatgggtttcgcgcaatggaaggctgaacgacttg
cttcaagtctcgcgtgcttttggatatgtcgacctgatgccagctgtacaagcggcaccc
tatgtcagtaacatgactattcgagagcaggacgacatcattttgattgctacgggagaa
ctctgggagtacttgtcgccgggtctggttaccgatgttgcgagggccgagcgacaagat
ctaatgcgggccgctcagaagcttcgcgatctggctatcgcatatggcgcctcaggcaaa
attatggttatgatgatcagtgtggcggatctcaagcgacgagtcgagcgatcgaggctt
catcgcggcgctagtatgtcgctttatccctctggtatacccgacgatgctcaggtcctc
aacaccagaagaggccgaaggaccaaaggcgatgttcttgattcctcactcaaccgcctt
gaagccgagattcctgcgcccaccggcaatgtatccatcgtgttcaccgatatcaagaac
tcaacaacgctttgggaaatgtaccctagtgctatgagatcagccatcaagctccacaac
gaagtcatgcgtcggcaactgagacgaattggtggttacgaggtcaagactgaaggtgat
gcatttatggtgtctttcccaacagccacatcagcgcttttgtggacgtttgcggtgcag
atgcagcttctcgatgtgaattggccatcagaagtcttgaactcggtctcatgtcagcct
atattcgacaaggacaacagccttattttcaaaggactgtcagtacgtatgggcatacac
tttggtgattgtgtgagcgagacagatccagttactcgccgtatggattacttcggaccc
atggtgaataaggcagctcgaatttctgccgtggcagatggcggccagattactgtttct
actgacttcatctcagagatacaacggtgcctcgagaattaccaagacacggatcgaagc
aatgcttccggctctgaggatacctttggcgacgaagagacctatgccagcgcgatccga
aaggacttgagatcccttacctctcagggctttgaggttaaggaaatgggcgaaaagaaa
ttgaagggtcttgaaaatcccgaagtcgtgtactcactgtatcctcatgctttggctgga
cgcatcgagttccattcgcagcatgataggaaggaagaagggggcggaggcgataagccg
gctgtccttgcgcctggaactgagttgtctatcgatccggacagcgtctggactctttgg
agaataagcctacgcctcgagatgctttgcagttcattagaaggaaacgagcccccaggt
cttcagccgcccgagacagagctgctcgagaggatcaaacaacgcggaggcgaggtgaca
gatcgattcttgttgaatttcttagaacatcaagtagccaggatagagacctgtatctcg
acactagcgatgcgccacattgccattggtggcggaactattaaggaactcgaggatctt
catggtccaatgtccgccatattggatcaatttatggcccagaacagagaattaaaacgt
tacaggaggagatatggcgcgctgcccaacccaatgagcagcattagtactagcgaagaa
gaagaagaggaggaagacgat---------gacgacgacgccgacgacgacgatcccgac
acc---------------------------------
>Fp24r
atgaccaggaatgagcatgtcaatcgcatcagctctgtcatgggctcgggcaacaacatc
gatacgtattctgctgttaccgtaaagtctcagccccagtctgagcttgggcttgagccg
cctcagcttcagtatcaatctcaatctcaatctcaatcgacctcatcttcgactgcctcc
actactcccgctcccgcttccgccgcttctactatctccactcccacgcccattcccgct
catcactcgcctactcctaatccggcaccaaatacaataccaaagccagatccaaatgct
gatactgacgctctaacaccaactccatcctcctccgctacgacgccttcatccaatacc
tcttacgtcttttcctcaacgcctcgccgacgcccttctcatcctgctaattattctact
cgcctcagcgctgatggcactgcttctttgagcaaccagtggtcctccttcaaggatgag
cctcagctctcacca------actgccactgccactgccaccgccaccgcaaactcaacc
atttacgctcctcgcgccggtgccaatgctcaatccaaagaccgtcgcatgagcgacctc
gccaactatcgacgtgaactcgccgttcttgagacctcccgagtacctcagatccaacag
attccgcccaccggcggcgcgagccctcagatagcaccttgggcgaaccagcctggttcc
cctgcaaacacattcaccatgcccaccactttcttcaacgaatcgaccgacaacttgtcc
ctcgcttcccagctttccccaggacaccaaatcagtaaccgtcag------------cag
catcagcatcagcaccagcacccttcgcagcacgacgctcccgatgcatcctatttcgac
gggaggcgtccctcagccgccagcattctgagtgcaagcagccaaggcagcaaaaccagc
atacggggtggttttcgtaagcttcagggcttctttggggaggaattccccgggcgcgat
agctcggacggtagcctacccacttcgctcgcgggcaaggaccagcgtggacgctcttat
agtcatagccgccccacacatagagatcgcaactattccaatgccacggatcacacccgc
gatgtctcgccatcatcttcgagaccaagaacgcccgtcccagcacctgaggtggtgcct
tttctatatcaagacaacagtgacattgcgcgctatggcgaggctcccgtacgggacata
atgaccgggcccgatcgagagcgatatgctggtgacggctcctcacaaatacccccaaag
acatcatcatcctcgaggtccggccattctattgcccatttacctggccatcatcgacac
aataagagcaacgacgaccctcgcacgctcagacctacaatgagcagggacgatacagca
attggcacacaaatgccgcgcgatcgcggggcaggtagcaacgcaatgtatccaacaaga
tctcgagggcagagcccaacgcccagcaccaggagtgcaggaatgacctggagcagctcc
aaatccacacaagtcgacggccaaacatcacctagccataataatcacggcaagcgcgga
tttttacggcgactccgagggcatcacaaggaaaaggacgatgctgttgctcgacttcgt
gacctgccccaatctacaaggtctctacagacaaagtcttccaagaccgatcttcaccga
cccagcgacgtatcctcgactacattagcatacgcgggctctattggacctggcgatatg
atcgacgctactgatatgcgaccagcaacggcacaacgtggagcgaccttcaataataag
tttccttttgcaaagaagggacggacctatcgacctcaagactataccgaagaagcaatt
ggtccgactgatcgtaacgatcctaataatatgtatcacctcgacaccaatttgaatgat
atggaaggcattctgaccaagcctcctccactcacgcctatggacactacctttgtcaat
aatgtcgagcctgagcgtcacgactctatcatctcgacagcacccaagggccgctgggat
gccccggacagttgggcagtgcgtcgtaacacggaagacaactcttacaatggtggccca
gagctcgacgagattggcagcccacctcgtcctgaagagaaagcatcgccgtactgtatt
cgaatatttcgttcagatgggacattctccactcactcgatgtcgttggattcaagtgtc
actgatgtcatctcccaagttattaagaagacgtatgtcatggacggtttggaaaactac
catatcatcatgaagaagcatgatcttatccgggtcctgacgccgcccgagcgacctctg
ctcatgcagaagcgcctattacagcaagttgggtacgaagaaaaagataggatcgaagac
ctgggacgcgaagacaacagttacctctgccgattcatgttcctgtccgcaagagaaagc
gactttcacgccaagactaccgacatgggactggctcgggctcagaagctcaactatgtt
gacctctctggtcgtaacctcgtcacaatacctatatccctatactcgaaggctatggag
atcatctccctgaatctttcgcggaacctctcacttgacgtcccccgagacttcatacaa
tcttgtaaacacctgcgagatataaaatttaacaacaacgaagccaggaaactgccacct
agtttgagccgagcaaacaaattgacgttcctggatgttgccaacaaccgaatcgagcag
ttggagcatgccgaacttaacgctcttactggtatgctcaagatgaacttggctaacaat
agactgaagcacttgccctcttactttggagcataccagtcgctccgctcccttaatatc
tcttccaactttctcgacaagttcccgacgtttctctgcggcttgccaagcttggtcgat
ctcgatttgagttttaacgccattgcaacgatccctcaagagatcggctctttaaggaat
ctggaaaagttgttgataactaacaacagactaacgcacgctgtgcctgcgacgttcggg
cagctcgtcagtctccgcgaactcgacatcaagtacaacggaatttccagcatcgacatc
atctcggagctacccaaactcgagattctttctgcggatcacaactgcgtctctgctttc
gtcggacagtttgaatcccttcgacagctcaaactgaactctaacccccttaacaaattc
gaaattgtagctcctgtacctaccctcaagatcctgaacctctcgaacgcccagttggct
agcattgactcgtcgttcgcaaacatggtgaaccttgagcatttgatattggacaagaac
tacttcgtttctttgccccaggaaatcggtactttgagcaggctcgagcatttcagcatt
gccaacaactctgtgggagagctaccatcccagattggttgtctcactgagttgagagtg
ctcaacgtccgaggaaacaacatttccaagctgccgatggaattgtggtgggcaaaccga
cttgagacgttcaacgcctcttccaacgttctggaacatttccccaaacctgcttcaaga
gcaccgcgagtaccaggggaggaatcacagccagcaccccctcccgttaatgggagggca
gcccctctaggaactttgtcggccactgcaagctccgaagaactgtctgatgataggagg
ccgagtcaaaactcgagcaccctacttagtgttggaccgtccccgctcaatgctggtgat
cgcaagagctctgttgtgtctgtctatggtaaaggtggccgtaagacgtctgttgtttct
agatctgccactccatcggcccctacgcagtctatcaacccaaggaaggattctggattg
tcatcgaggctcaataacacatttgctggttctctgaggaaccttcatcttgctgataac
cgtcttgacgacgatgtctttgaccagattacgctcctaaccgagctccgggtactgaac
ctgtcctacaacgacgaaataagcgatatgccccaacgatcgatcaagagctggccgcaa
cttgttgagctttatctgtctggtaacgcactcacaacattacccgccgatgacctcgag
gagtccagcttactccaggcactctacattaatggcaacaggtttaccaacttgccggcc
gatatctcgcgggccaagaatcttgctgttctcgattgtggtagtaattacttgaagtac
aacatttcaaacgtgccatatgattggaattggaacctcaacccgaacttgagatatctt
aatctgtccggtaataagcgtttggagatcaagcaaacagctactggcccgctaggccct
ggtgctgttaaccgcgaggaatatacagacttcagtcgtctgcttaacctgcgtatcttg
ggtctgatggatgttactcttacacaaccaagcatcccggatcagagcgaagacagacgt
gtccgtacgtctggctctctcgccggccacctaccttatggaatggctgatacgcttggt
aagcatgagcatttgtcaacggttgatcttgtggtgccaagattcaacgcatcggaaacc
gagatgctcctgggtctgtttgatggacaggccttgtccagtggcgggtctaagatcgcc
aagtatctccacgaaaactttggtcacatttttgcccttgagctcaaagcattgaagaca
cgcttgaacgagactccagttgatgccctgcgacgggcctttttggcgctcaataaagac
ttggttactattgcgattcaacaatcagaggaacggcctcttcagacacataggaactct
ggccagccaatcatactcacgaaggaggatctcaactcgggcggcgtggcaaccgtcgtt
tatctccaaagtacggaactttatgtcgcaaatgtcggagatgcgcaggcgatggtgatc
cagaccgatggcactcataagatgttgactcgcaagcatgatcctgccgagcctaatgaa
cgatcgcgcattcgcgaagccggtggatgggtttcgcgcaatggaaggctgaacgacttg
cttcaagtctcgcgtgcttttggatatgtcgacctgatgccagctgtacaagcggcaccc
tatgtcagtaacatgactattcgagagcaggacgacatcattttgattgctacgggagaa
ctctgggagtacttgtcgccgggtctggttaccgatgttgcgagggccgagcgacaagat
ctaatgcgggccgctcagaagcttcgcgatctggctatcgcatatggcgcctcaggcaaa
attatggttatgatgatcagtgtggcggatctcaagcgacgagtcgagcgatcgaggctt
catcgcggcgctagtatgtcgctttatccctctggtatacccgacgatgctcaggtcctc
aacaccagaagaggccgaaggaccaaaggcgatgttcttgattcctcactcaaccgcctt
gaagccgagattcctgcgcccaccggcaatgtatccatcgtgttcaccgatatcaagaac
tcaacaacgctttgggaaatgtaccctagtgctatgagatcagccatcaagctccacaac
gaagtcatgcgtcggcaactgagacgaattggtggttacgaggtcaagactgaaggtgat
gcatttatggtgtctttcccaacagccacatcagcgcttttgtggacgtttgcggtgcag
atgcagcttctcgatgtgaattggccatcagaagtcttgaactcggtctcatgtcagcct
atattcgacaaggacaacagccttattttcaaaggactgtcagtacgtatgggcatacac
tttggtgattgtgtgagcgagacagatccagttactcgccgtatggattacttcggaccc
atggtgaataaggcagctcgaatttctgccgtggcagatggcggccagattactgtttct
actgacttcatctcagagatacaacggtgcctcgagaattaccaagacacggatcgaagc
aatgcttccggctctgaggatacctttggcgacgaagagacctatgccagcgcgatccga
aaggacttgagatcccttacctctcagggctttgaggttaaggaaatgggcgaaaagaaa
ttgaagggtcttgaaaatcccgaagtcgtgtactcactgtatcctcatgctttggctgga
cgcatcgagttccattcgcagcatgataggaaggaagaagggggcggaggcgataagccg
gctgtccttgcgcctggaactgagttgtctatcgatccggacagcgtctggactctttgg
agaataagcctacgcctcgagatgctttgcagttcattagaaggaaacgagcccccaggt
cttcagccgcccgagacagagctgctcgagaggatcaaacaacgcggaggcgaggtgaca
gatcgattcttgttgaatttcttagaacatcaagtagccaggatagagacctgtatctcg
acactagcgatgcgccacattgccattggtggcggaactattaaggaactcgaggatctt
catggtccaatgtccgccatattggatcaatttatggcccagaacagagaattaaaacgt
tacaggaggagatatggcgcgctgcccaacccaatgagcagcattagtactagcgaagaa
gaagaggaggaggaagacgat---------------gacgacgacgacgacgatcccgac
accgaagaagggagcaatacagagcaagagttgtga
>Fp2516
atgaccaggaatgagcatgtcaatcgcatcagctctgtcatgggctcgggcaacaacatc
gatacgtattctgctgttaccgtaaagtctcagccccagtctgagcttgggcttgagccg
cctcagcttcagtatcaatctcaatctcaatctcaatcgacctcatcttcgactgcctcc
actactcccgctcccgcttccgccgcttctactatctccactcccacgcccattcccgct
catcactcgcctactcctaatccggcaccaaatacaataccaaagccagatccaaatgct
gatactgacgctctaacaccaactccatcctcctccgctacgacgccttcatccaatacc
tcttacgtcttttcctcaacgcctcgccgacgcccttctcatcctgctaattattctact
cgcctcagcgctgatggcactgcttctttgagcaaccagtggtcctccttcaaggatgag
cctcagctctcacca------actgccactgccactgccaccgccaccgcaaactcaacc
atttacgctcctcgcgccggtgccaatgctcaacccaaagaccgtcgcatgagcgacctc
gccaactatcgacgtgaactcgccgttcttgagacctcccgagtacctcagatccaacag
attccgcccaccggcggcgcgagccctcagatagcaccttgggcgaaccagcctggttcc
cctgcaaacacattcaccatgcccaccactttcttcaacgaatcgaccgacaacttgtcc
ctcgcttcccagctttccccaggacaccaaatcagtaaccgtcag------------cag
catcagcatcagcaccagcacccttcgcagcacgacgctcccgatgcatcctatttcgac
gggaggcgtccctcagccgccagcattctgagtgcaagcagccaaggcagcaaaaccagc
atacggggtggttttcgtaagcttcagggcttctttggggaggaattccccgggcgcgat
agctcggacggtagcctacccacttcgctcgcgggcaaggaccagcgtggacgctcttat
agtcatagccgccccacacatagagatcgcaactattccaatgccacggatcacacccgc
gatgtctcgccatcatcttcgagaccaagaacgcccgtcccagcacctgaggtggtgcct
tttctatatcaagacaacagtgacattgcgcgctatggcgaggctcccgtacgggacata
atgaccgggcccgatcgagagcgatatgctggtgacggctcctcacaaatacccccaaag
acatcatcatcctcgaggtccggccattctattgcccatttacctggccatcatcgacac
aataagagcaacgacgaccctcgcacgctcagacctacaatgagcagggacgatacagca
attggcacacaaatgccgcgcgatcgcggggcaggtagcaacgcaatgtatccaacaaga
tctcgagggcagagcccaacgcccagcaccaggagtgcaggaatgacctggagcagctcc
aaatccacacaagtcgacggccaaacatcacctagccataataatcacggcaagcgcgga
tttttacggcgactccgagggcatcacaaggaaaaggacgatgctgttgctcgacttcgt
gacctgccccaatctacaaggtctctacagacaaagtcttccaagaccgatcttcaccga
cccagcgacgtatcctcgactacattagcatacgcgggctctattggacctggcgatatg
atcgacgctactgatatgcgaccagcaacggcacaacgtggagcgaccttcaataataag
tttccttttgcaaagaagggacggacctatcgacctcaagactataccgaagaagcaatt
ggtccgactgatcgtaacgatcctaataatatgtatcacctcgacaccaatttgaatgat
atggaaggcattctgaccaagcctcctccactcacgcctatggacactacctttgtcaat
aatgtcgagcctgagcgtcacgactctatcatctcgacagcacccaagggccgctgggat
gccccggacagttgggcagtgcgtcgtaacacggaagacaactcttacaatggtggccca
gagctcgacgagattggcagcccacctcgtcctgaagagaaagcatcgccgtactgtatt
cgaatatttcgttcagatgggacattctccactcactcgatgtcgttggattcaagtgtc
actgatgtcatctcccaagttattaagaagacgtatgtcatggacggtttggaaaactac
catatcatcatgaagaagcatgatcttatccgggtcctgacgccgcccgagcgacctctg
ctcatgcagaagcgcctattacagcaagttgggtacgaagaaaaagataggatcgaagac
ctgggacgcgaagacaacagttacctctgccgattcatgttcctgtccgcaagagaaagc
gactttcacgccaagactaccgacatgggactggctcgggctcagaagctcaactatgtt
gacctctctggtcgtaacctcgtcacaatacctatatccctatactcgaaggctatggag
atcatctccctgaatctttcgcggaacctctcacttgacgtcccccgagacttcatacaa
tcttgtaaacacctgcgagatataaaatttaacaacaacgaagccaggaaactgccacct
agtttgagccgagcaaacaaattgacgttcctggatgttgccaacaaccgaatcgagcag
ttggagcatgccgaacttaacgctcttactggtatgctcaagatgaacttggctaacaat
agactgaagcacttgccctcttactttggagcataccagtcgctccgctcccttaatatc
tcttccaactttctcgacaagttcccgacgtttctctgcggcttgccaagcttggtcgat
ctcgatttgagttttaacgccattgcaacgatccctcaagagatcggctctttaaggaat
ctggaaaagttgttgataactaacaacagactaacgcacgctgtgcctgcgacgttcggg
cagctcgtcagtctccgcgaactcgacatcaagtacaacggaatttccagcatcgacatc
atctcggagctacccaaactcgagattctttctgcggatcacaactgcgtctctgctttc
gtcggacagtttgaatcccttcgacagctcaaactgaactctaacccccttaacaaattc
gaaattgtagctcctgtacctaccctcaagatcctgaacctctcgaacgcccagttggct
agcattgactcgtcgttcgcaaacatggtgaaccttgagcatttgatattggacaagaac
tacttcgtttctttgccccaggaaatcggtactttgagcaggctcgagcatttcagcatt
gccaacaactctgtgggagagctaccatcccagattggttgtctcactgagttgagagtg
ctcaacgtccgaggaaacaacatttccaagctgccgatggaattgtggtgggcaaaccga
cttgagacgttcaacgcctcttccaacgttctggaacatttccccaaacctgcttcaaga
gcaccgcgagtaccaggggaggaatcacagccagcaccccctcccgttaatgggagggca
gcccctctaggaactttgtcggccactgcaagctccgaagaactgtctgatgataggagg
ccgagtcaaaactcgagcaccctacttagtgttggaccgtccccgctcaatgctggtgat
cgcaagagctctgttgtgtctgtctatggtaaaggtggccgtaagacgtctgttgtttct
agatctgccactccatcggcccctacgcagtctatcaacccaaggaaggattctggattg
tcatcgaggctcaataacacatttgctggttctctgaggaaccttcatcttgctgataac
cgtcttgacgacgatgtctttgaccagattacgctcctaaccgagctccgggtactgaac
ctgtcctacaacgacgaaataagcgatatgccccaacgatcgatcaagagctggccgcaa
cttgttgagctttatctgtctggtaacgcactcacaacattacccgccgatgacctcgag
gagtccagcttactccaggcactctacattaatggcaacaggtttaccaacttgccggcc
gatatctcgcgggccaagaatcttgctgttctcgattgtggtagtaattacttgaagtac
aacatttcaaacgtgccatatgattggaattggaacctcaacccgaacttgagatatctt
aatctgtccggtaataagcgtttggagatcaagcaaacagctactggcccgctaggccct
ggtgctgttaaccgcgaggaatatacagacttcagtcgtctgcttaacctgcgtatcttg
ggtctgatggatgttactcttacacaaccaagcatcccggatcagagcgaagacagacgt
gtccgtacgtctggctctctcgccggccacctaccttatggaatggctgatacgcttggt
aagcatgagcatttgtcaacggttgatcttgtggtgccaagattcaacgcatcggaaacc
gagatgctcctgggtctgtttgatggacaggccttgtccagtggcgggtctaagatcgcc
aagtatctccacgaaaactttggtcacatttttgcccttgagctcaaagcattgaagaca
cgcttgaacgagactccagttgatgccctgcgacgggcctttttggcgctcaataaagac
ttggttactattgcgattcaacaatcagaggaacggcctcttcagacacataggaactct
ggccagccaatcatactcacgaaggaggatctcaactcgggcggcgtggcaaccgtcgtt
tatctccaaagtacggaactttatgtcgcaaatgtcggagatgcgcaggcgatggtgatc
cagaccgatggcactcataagatgttgactcgcaagcatgatcctgccgagcctaatgaa
cgatcgcgcattcgcgaagccggtggatgggtttcgcgcaatggaaggctgaacgacttg
cttcaagtctcgcgtgcttttggatatgtcgacctgatgccagctgtacaagcggcaccc
tatgtcagtaacatgactattcgagagcaggacgacatcattttgattgctacgggagaa
ctctgggagtacttgtcgccgggtctggttaccgatgttgcgagggccgagcgacaagat
ctaatgcgggccgctcagaagcttcgcgatctggctatcgcatatggcgcctcaggcaaa
attatggttatgatgatcagtgtggcggatctcaagcgacgagtcgagcgatcgaggctt
catcgcggcgctagtatgtcgctttatccctctggtatacccgacgatgctcaggtcctc
aacaccagaagaggccgaaggaccaaaggcgatgttcttgattcctcactcaaccgcctt
gaagccgagattcctgcgcccaccggcaatgtatccatcgtgttcaccgatatcaagaac
tcaacaacgctttgggaaatgtaccctagtgctatgagatcagccatcaagctccacaac
gaagtcatgcgtcggcaactgagacgaattggtggttacgaggtcaagactgaaggtgat
gcatttatggtgtctttcccaacagccacatcagcgcttttgtggacgtttgcggtgcag
atgcagcttctcgatgtgaattggccatcagaagtcttgaactcggtctcatgtcagcct
atattcgacaaggacaacagccttattttcaaaggactgtcagtacgtatgggcatacac
tttggtgattgtgtgagcgagacagatccagttactcgccgtatggattacttcggaccc
atggtgaataaggcagctcgaatttctgccgtggcagatggcggccagattactgtttct
actgacttcatctcagagatacaacggtgcctcgagaattaccaagacacggatcgaagc
aatgcttccggctctgaggatacctttggcgacgaagagacctatgccagcgcgatccga
aaggacttgagatcccttacctctcagggctttgaggttaaggaaatgggcgaaaagaaa
ttgaagggtcttgaaaatcccgaagtcgtgtactcactgtatcctcatgctttggctgga
cgcatcgagttccattcgcagcatgataggaaggaagaagggggcggaggcgataagccg
gctgtccttgcgcctggaactgagttgtctatcgatccggacagcgtctggactctttgg
agaataagcctacgcctcgagatgctttgcagttcattagaaggaaacgagcccccaggt
cttcagccgcccgagacagagctgctcgagaggatcaaacaacgcggaggcgaggtgaca
gatcgattcttgttgaatttcttagaacatcaagtagccaggatagagacctgtatctcg
acactagcgatgcgccacattgccattggtggcggaactattaaggaactcgaggatctt
catggtccaatgtccgccatattggatcaatttatggcccagaacagagaattaaaacgt
tacaggaggagatatggcgcgctgcccaacccaatgagcagcattagtactagcgaagaa
gaagaggaggaggaagacgat---------------gacgacgacgacgacgatcccgac
accgaagaagggagcaatacagagcaagagttgtga
>Fp26r
atgaccaggaatgagcatgtcaatcgcatcagctctgtcatgggctcgggcaacaacatc
gatacgtattctgctgttaccgtaaagtctcagccccagtctgagcttgggcttgagccg
cctcagcttcagtatcaatctcaatctcaatctcaatcgacctcatcttcgactgcctcc
actactcccgctcccgcttccgccgcttctactatctccactcccacgcccattcccgct
catcactcgcctactcctaatccggcaccaaatacaataccaaagccagatccaaatgct
gatactgacgctctaacaccaactccatcctcctccgctacgacgccttcatccaatacc
tcttacgtcttttcctcaacgcctcgccgacgcccttctcatcctgctaattattctact
cgcctcagcgctgatggcactgcttctttgagcaaccagtggtcctccttcaaggatgag
cctcagctctcacca------actgccactgccactgccaccgccaccgcaaactcaacc
atttacgctcctcgcgccggtgccaatgctcaatccaaagaccgtcgcatgagcgacctc
gccaactatcgacgtgaactcgccgttcttgagacctcccgagtacctcagatccaacag
attccgcccaccggcggcgcgagccctcagatagcaccttgggcgaaccagcctggttcc
cctgcaaacacattcaccatgcccaccactttcttcaacgaatcgaccgacaacttgtcc
ctcgcttcccagctttccccaggacaccaaatcagtaaccgtcag------------cag
catcagcatcagcaccagcacccttcgcagcacgacgctcccgatgcatcctatttcgac
gggaggcgtccctcagccgccagcattctgagtgcaagcagccaaggcagcaaaaccagc
atacggggtggttttcgtaagcttcagggcttctttggggaggaattccccgggcgcgat
agctcggacggtagcctacccacttcgctcgcgggcaaggaccagcgtggacgctcttat
agtcatagccgccccacacatagagatcgcaactattccaatgccacggatcacacccgc
gatgtctcgccatcatcttcgagaccaagaacgcccgtcccagcacctgaggtggtgcct
tttctatatcaagacaacagtgacattgcgcgctatggcgaggctcccgtacgggacata
atgaccgggcccgatcgagagcgatatgctggtgacggctcctcacaaatacccccaaag
acatcatcatcctcgaggtccggccattctattgcccatttacctggccatcatcgacac
aataagagcaacgacgaccctcgcacgctcagacctacaatgagcagggacgatacagca
attggcacacaaatgccgcgcgatcgcggggcaggtagcaacgcaatgtatccaacaaga
tctcgagggcagagcccaacgcccagcaccaggagtgcaggaatgacctggagcagctcc
aaatccacacaagtcgacggccaaacatcacctagccataataatcacggcaagcgcgga
tttttacggcgactccgagggcatcacaaggaaaaggacgatgctgttgctcgacttcgt
gacctgccccaatctacaaggtctctacagacaaagtcttccaagaccgatcttcaccga
cccagcgacgtatcctcgactacattagcatacgcgggctctattggacctggcgatatg
atcgacgctactgatatgcgaccagcaacggcacaacgtggagcgaccttcaataataag
tttccttttgcaaagaagggacggacctatcgacctcaagactataccgaagaagcaatt
ggtccgactgatcgtaacgatcctaataatatgtatcacctcgacaccaatttgaatgat
atggaaggcattctgaccaagcctcctccactcacgcctatggacactacctttgtcaat
aatgtcgagcctgagcgtcacgactctatcatctcgacagcacccaagggccgctgggat
gccccggacagttgggcagtgcgtcgtaacacggaagacaactcttacaatggtggccca
gagctcgacgagattggcagcccacctcgtcctgaagagaaagcatcgccgtactgtatt
cgaatatttcgttcagatgggacattctccactcactcgatgtcgttggattcaagtgtc
actgatgtcatctcccaagttattaagaagacgtatgtcatggacggtttggaaaactac
catatcatcatgaagaagcatgatcttatccgggtcctgacgccgcccgagcgacctctg
ctcatgcagaagcgcctattacagcaagttgggtacgaagaaaaagataggatcgaagac
ctgggacgcgaagacaacagttacctctgccgattcatgttcctgtccgcaagagaaagc
gactttcacgccaagactaccgacatgggactggctcgggctcagaagctcaactatgtt
gacctctctggtcgtaacctcgtcacaatacctatatccctatactcgaaggctatggag
atcatctccctgaatctttcgcggaacctctcacttgacgtcccccgagacttcatacaa
tcttgtaaacacctgcgagatataaaatttaacaacaacgaagccaggaaactgccacct
agtttgagccgagcaaacaaattgacgttcctggatgttgccaacaaccgaatcgagcag
ttggagcatgccgaacttaacgctcttactggtatgctcaagatgaacttggctaacaat
agactgaagcacttgccctcttactttggagcataccagtcgctccgctcccttaatatc
tcttccaactttctcgacaagttcccgacgtttctctgcggcttgccaagcttggtcgat
ctcgatttgagttttaacgccattgcaacgatccctcaagagatcggctctttaaggaat
ctggaaaagttgttgataactaacaacagactaacgcacgctgtgcctgcgacgttcggg
cagctcgtcagtctccgcgaactcgacatcaagtacaacggaatttccagcatcgacatc
atctcggagctacccaaactcgagattctttctgcggatcacaactgcgtctctgctttc
gtcggacagtttgaatcccttcgacagctcaaactgaactctaacccccttaacaaattc
gaaattgtagctcctgtacctaccctcaagatcctgaacctctcgaacgcccagttggct
agcattgactcgtcgttcgcaaacatggtgaaccttgagcatttgatattggacaagaac
tacttcgtttctttgccccaggaaatcggtactttgagcaggctcgagcatttcagcatt
gccaacaactctgtgggagagctaccatcccagattggttgtctcactgagttgagagtg
ctcaacgtccgaggaaacaacatttccaagctgccgatggaattgtggtgggcaaaccga
cttgagacgttcaacgcctcttccaacgttctggaacatttccccaaacctgcttcaaga
gcaccgcgagtaccaggggaggaatcacagccagcaccccctcccgttaatgggagggca
gcccctctaggaactttgtcggccactgcaagctccgaagaactgtctgatgataggagg
ccgagtcaaaactcgagcaccctacttagtgttggaccgtccccgctcaatgctggtgat
cgcaagagctctgttgtgtctgtctatggtaaaggtggccgtaagacgtctgttgtttct
agatctgccactccatcggcccctacgcagtctatcaacccaaggaaggattctggattg
tcatcgaggctcaataacacatttgctggttctctgaggaaccttcatcttgctgataac
cgtcttgacgacgatgtctttgaccagattacgctcctaaccgagctccgggtactgaac
ctgtcctacaacgacgaaataagcgatatgccccaacgatcgatcaagagctggccgcaa
cttgttgagctttatctgtctggtaacgcactcacaacattacccgccgatgacctcgag
gagtccagcttactccaggcactctacattaatggcaacaggtttaccaacttgccggcc
gatatctcgcgggccaagaatcttgctgttctcgattgtggtagtaattacttgaagtac
aacatttcaaacgtgccatatgattggaattggaacctcaacccgaacttgagatatctt
aatctgtccggtaataagcgtttggagatcaagcaaacagctactggcccgctaggccct
ggtgctgttaaccgcgaggaatatacagacttcagtcgtctgcttaacctgcgtatcttg
ggtctgatggatgttactcttacacaaccaagcatcccggatcagagcgaagacagacgt
gtccgtacgtctggctctctcgccggccacctaccttatggaatggctgatacgcttggt
aagcatgagcatttgtcaacggttgatcttgtggtgccaagattcaacgcatcggaaacc
gagatgctcctgggtctgtttgatggacaggccttgtccagtggcgggtctaagatcgcc
aagtatctccacgaaaactttggtcacatttttgcccttgagctcaaagcattgaagaca
cgcttgaacgagactccagttgatgccctgcgacgggcctttttggcgctcaataaagac
ttggttactattgcgattcaacaatcagaggaacggcctcttcagacacataggaactct
ggccagccaatcatactcacgaaggaggatctcaactcgggcggcgtggcaaccgtcgtt
tatctccaaagtacggaactttatgtcgcaaatgtcggagatgcgcaggcgatggtgatc
cagaccgatggcactcataagatgttgactcgcaagcatgatcctgccgagcctaatgaa
cgatcgcgcattcgcgaagccggtggatgggtttcgcgcaatggaaggctgaacgacttg
cttcaagtctcgcgtgcttttggatatgtcgacctgatgccagctgtacaagcggcaccc
tatgtcagtaacatgactattcgagagcaggacgacatcattttgattgctacgggagaa
ctctgggagtacttgtcgccgggtctggttaccgatgttgcgagggccgagcgacaagat
ctaatgcgggccgctcagaagcttcgcgatctggctatcgcatatggcgcctcaggcaaa
attatggttatgatgatcagtgtggcggatctcaagcgacgagtcgagcgatcgaggctt
catcgcggcgctagtatgtcgctttatccctctggtatacccgacgatgctcaggtcctc
aacaccagaagaggccgaaggaccaaaggcgatgttcttgattcctcactcaaccgcctt
gaagccgagattcctgcgcccaccggcaatgtatccatcgtgttcaccgatatcaagaac
tcaacaacgctttgggaaatgtaccctagtgctatgagatcagccatcaagctccacaac
gaagtcatgcgtcggcaactgagacgaattggtggttacgaggtcaagactgaaggtgat
gcatttatggtgtctttcccaacagccacatcagcgcttttgtggacgtttgcggtgcag
atgcagcttctcgatgtgaattggccatcagaagtcttgaactcggtctcatgtcagcct
atattcgacaaggacaacagccttattttcaaaggactgtcagtacgtatgggcatacac
tttggtgattgtgtgagcgagacagatccagttactcgccgtatggattacttcggaccc
atggtgaataaggcagctcgaatttctgccgtggcagatggcggccagattactgtttct
actgacttcatctcagagatacaacggtgcctcgagaattaccaagacacggatcgaagc
aatgcttccggctctgaggatacctttggcgacgaagagacctatgccagcgcgatccga
aaggacttgagatcccttacctctcagggctttgaggttaaggaaatgggcgaaaagaaa
ttgaagggtcttgaaaatcccgaagtcgtgtactcactgtatcctcatgctttggctgga
cgcatcgagttccattcgcagcatgataggaaggaagaagggggcggaggcgataagccg
gctgtccttgcgcctggaactgagttgtctatcgatccggacagcgtctggactctttgg
agaataagcctacgcctcgagatgctttgcagttcattagaaggaaacgagcccccaggt
cttcagccgcccgagacagagctgctcgagaggatcaaacaacgcggaggcgaggtgaca
gatcgattcttgttgaatttcttagaacatcaagtagccaggatagagacctgtatctcg
acactagcgatgcgccacattgccattggtggcggaactattaaggaactcgaggatctt
catggtccaatgtccgccatattggatcaatttatggcccagaacagagaattaaaacgt
tacaggaggagatatggcgcgctgcccaacccaatgagcagcattagtactagcgaagaa
gaagaagaggaggaagacgat---------gacgacgacgacgacgacaacgatcccgac
accgaagaagggagcaatacagagcaagagttgtga
>Fp33
atgaccaggaatgagcatgtcaatcgcatcagctctgtcatgggctcgggcaacaacatc
gatacgtattctgctgttaccgtaaagtctcagccccagtctgagcttgggcttgagccg
cctcagcttcagtatcaatctcaatctcaatctcaatcgacctcatcttcgactgcctcc
actactcccgctcccgcttccgccgcttctactatctccactcccacgcccattcccgct
catcactcgcctactcctaatccggcaccaaatacaataccaaagccagatccaaatgct
gatactgacgctctaacaccaactccatcctcctccgctacgacgccttcatccaatacc
tcttacgtcttttcctcaacgcctcgccgacgcccttctcatcctgctaattattctact
cgcctcagcgctgatggcactgcttctttgagcaaccagtggtcctccttcaaggatgag
cctcagctctcacca------actgccactgccactgccaccgccaccgcaaactcaacc
atttacgctcctcgcgccggtgccaatgctcaatccaaagaccgtcgcatgagcgacctc
gccaactatcgacgtgaactcgccgttcttgagacctcccgagtacctcagatccaacag
attccgcccaccggcggcgcgagccctcagatagcaccttgggcgaaccagcctggttcc
cctgcaaacacattcaccatgcccaccactttcttcaacgaatcgaccgacaacttgtcc
ctcgcttcccagctttccccaggacaccaaatcagtaaccgtcag------------cag
catcagcatcagcaccagcacccttcgcagcacgacgctcccgatgcatcctatttcgac
gggaggcgtccctcagccgccagcattctgagtgcaagcagccaaggcagcaaaaccagc
atacggggtggttttcgtaagcttcagggcttctttggggaggaattccccgggcgcgat
agctcggacggtagcctacccacttcgctcgcgggcaaggaccagcgtggacgctcttat
agtcatagccgccccacacatagagatcgcaactattccaatgccacggatcacacccgc
gatgtctcgccatcatcttcgagaccaagaacgcccgtcccagcacctgaggtggtgcct
tttctatatcaagacaacagtgacattgcgcgctatggcgaggctcccgtacgggacata
atgaccgggcccgatcgagagcgatatgctggtgacggctcctcacaaatacccccaaag
acatcatcatcctcgaggtccggccattctattgcccatttacctggccatcatcgacac
aataagagcaacgacgaccctcgcacgctcagacctacaatgagcagggacgatacagca
attggcacacaaatgccgcgcgatcgcggggcaggtagcaacgcaatgtatccaacaaga
tctcgagggcagagcccaacgcccagcaccaggagtgcaggaatgacctggagcagctcc
aaatccacacaagtcgacggccaaacatcacctagccataataatcacggcaagcgcgga
tttttacggcgactccgagggcatcacaaggaaaaggacgatgctgttgctcgacttcgt
gacctgccccaatctacaaggtctctacagacaaagtcttccaagaccgatcttcaccga
cccagcgacgtatcctcgactacattagcatacgcgggctctattggacctggcgatatg
atcgacgctactgatatgcgaccagcaacggcacaacgtggagcgaccttcaataataag
tttccttttgcaaagaagggacggacctatcgacctcaagactataccgaagaagcaatt
ggtccgactgatcgtaacgatcctaataatatgtatcacctcgacaccaatttgaatgat
atggaaggcattctgaccaagcctcctccactcacgcctatggacactacctttgtcaat
aatgtcgagcctgagcgtcacgactctatcatctcgacagcacccaagggccgctgggat
gccccggacagttgggcagtgcgtcgtaacacggaagacaactcttacaatggtggccca
gagctcgacgagattggcagcccacctcgtcctgaagagaaagcatcgccgtactgtatt
cgaatatttcgttcagatgggacattctccactcactcgatgtcgttggattcaagtgtc
actgatgtcatctcccaagttattaagaagacgtatgtcatggacggtttggaaaactac
catatcatcatgaagaagcatgatcttatccgggtcctgacgccgcccgagcgacctctg
ctcatgcagaagcgcctattacagcaagttgggtacgaagaaaaagataggatcgaagac
ctgggacgcgaagacaacagttacctctgccgattcatgttcctgtccgcaagagaaagc
gactttcacgccaagactaccgacatgggactggctcgggctcagaagctcaactatgtt
gacctctctggtcgtaacctcgtcacaatacctatatccctatactcgaaggctatggag
atcatctccctgaatctttcgcggaacctctcacttgacgtcccccgagacttcatacaa
tcttgtaaacacctgcgagatataaaatttaacaacaacgaagccaggaaactgccacct
agtttgagccgagcaaacaaattgacgttcctggatgttgccaacaaccgaatcgagcag
ttggagcatgccgaacttaacgctcttactggtatgctcaagatgaacttggctaacaat
agactgaagcacttgccctcttactttggagcataccagtcgctccgctcccttaatatc
tcttccaactttctcgacaagttcccgacgtttctctgcggcttgccaagcttggtcgat
ctcgatttgagttttaacgccattgcaacgatccctcaagagatcggctctttaaggaat
ctggaaaagttgttgataactaacaacagactaacgcacgctgtgcctgcgacgttcggg
cagctcgtcagtctccgcgaactcgacatcaagtacaacggaatttccagcatcgacatc
atctcggagctacccaaactcgagattctttctgcggatcacaactgcgtctctgctttc
gtcggacagtttgaatcccttcgacagctcaaactgaactctaacccccttaacaaattc
gaaattgtagctcctgtacctaccctcaagatcctgaacctctcgaacgcccagttggct
agcattgactcgtcgttcgcaaacatggtgaaccttgagcatttgatattggacaagaac
tacttcgtttctttgccccaggaaatcggtactttgagcaggctcgagcatttcagcatt
gccaacaactctgtgggagagctaccatcccagattggttgtctcactgagttgagagtg
ctcaacgtccgaggaaacaacatttccaagctgccgatggaattgtggtgggcaaaccga
cttgagacgttcaacgcctcttccaacgttctggaacatttccccaaacctgcttcaaga
gcaccgcgagtaccaggggaggaatcacagccagcaccccctcccgttaatgggagggca
gcccctctaggaactttgtcggccactgcaagctccgaagaactgtctgatgataggagg
ccgagtcaaaactcgagcaccctacttagtgttggaccgtccccgctcaatgctggtgat
cgcaagagctctgttgtgtctgtctatggtaaaggtggccgtaagacgtctgttgtttct
agatctgccactccatcggcccctacgcagtctatcaacccaaggaaggattctggattg
tcatcgaggctcaataacacatttgctggttctctgaggaaccttcatcttgctgataac
cgtcttgacgacgatgtctttgaccagattacgctcctaaccgagctccgggtactgaac
ctgtcctacaacgacgaaataagcgatatgccccaacgatcgatcaagagctggccgcaa
cttgttgagctttatctgtctggtaacgcactcacaacattacccgccgatgacctcgag
gagtccagcttactccaggcactctacattaatggcaacaggtttaccaacttgccggcc
gatatctcgcgggccaagaatcttgctgttctcgattgtggtagtaattacttgaagtac
aacatttcaaacgtgccatatgattggaattggaacctcaacccgaacttgagatatctt
aatctgtccggtaataagcgtttggagatcaagcaaacagctactggcccgctaggccct
ggtgctgttaaccgcgaggaatatacagacttcagtcgtctgcttaacctgcgtatcttg
ggtctgatggatgttactcttacacaaccaagcatcccggatcagagcgaagacagacgt
gtccgtacgtctggctctctcgccggccacctaccttatggaatggctgatacgcttggt
aagcatgagcatttgtcaacggttgatcttgtggtgccaagattcaacgcatcggaaacc
gagatgctcctgggtctgtttgatggacaggccttgtccagtggcgggtctaagatcgcc
aagtatctccacgaaaactttggtcacatttttgcccttgagctcaaagcattgaagaca
cgcttgaacgagactccagttgatgccctgcgacgggcctttttggcgctcaataaagac
ttggttactattgcgattcaacaatcagaggaacggcctcttcagacacataggaactct
ggccagccaatcatactcacgaaggaggatctcaactcgggcggcgtggcaaccgtcgtt
tatctccaaagtacggaactttatgtcgcaaatgtcggagatgcgcaggcgatggtgatc
cagaccgatggcactcataagatgttgactcgcaagcatgatcctgccgagcctaatgaa
cgatcgcgcattcgcgaagccggtggatgggtttcgcgcaatggaaggctgaacgacttg
cttcaagtctcgcgtgcttttggatatgtcgacctgatgccagctgtacaagcggcaccc
tatgtcagtaacatgactattcgagagcaggacgacatcattttgattgctacgggagaa
ctctgggagtacttgtcgccgggtctggttaccgatgttgcgagggccgagcgacaagat
ctaatgcgggccgctcagaagcttcgcgatctggctatcgcatatggcgcctcaggcaaa
attatggttatgatgatcagtgtggcggatctcaagcgacgagtcgagcgatcgaggctt
catcgcggcgctagtatgtcgctttatccctctggtatacccgacgatgctcaggtcctc
aacaccagaagaggccgaaggaccaaaggcgatgttcttgattcctcactcaaccgcctt
gaagccgagattcctgcgcccaccggcaatgtatccatcgtgttcaccgatatcaagaac
tcaacaacgctttgggaaatgtaccctagtgctatgagatcagccatcaagctccacaac
gaagtcatgcgtcggcaactgagacgaattggtggttacgaggtcaagactgaaggtgat
gcatttatggtgtctttcccaacagccacatcagcgcttttgtggacgtttgcggtgcag
atgcagcttctcgatgtgaattggccatcagaagtcttgaactcggtctcatgtcagcct
atattcgacaaggacaacagccttattttcaaaggactgtcagtacgtatgggcatacac
tttggtgattgtgtgagcgagacagatccagttactcgccgtatggattacttcggaccc
atggtgaataaggcagctcgaatttctgccgtggcagatggcggccagattactgtttct
actgacttcatctcagagatacaacggtgcctcgagaattaccaagacacggatcgaagc
aatgcttccggctctgaggatacctttggcgacgaagagacctatgccagcgcgatccga
aaggacttgagatcccttacctctcagggctttgaggttaaggaaatgggcgaaaagaaa
ttgaagggtcttgaaaatcccgaagtcgtgtactcactgtatcctcatgctttggctgga
cgcatcgagttccattcgcagcatgataggaaggaagaagggggcggaggcgataagccg
gctgtccttgcgcctggaactgagttgtctatcgatccggacagcgtctggactctttgg
agaataagcctacgcctcgagatgctttgcagttcattagaaggaaacgagcccccaggt
cttcagccgcccgagacagagctgctcgagaggatcaaacaacgcggaggcgaggtgaca
gatcgattcttgttgaatttcttagaacatcaagtagccaggatagagacctgtatctcg
acactagcgatgcgccacattgccattggtggcggaactattaaggaactcgaggatctt
catggtccaatgtccgccatattggatcaatttatggcccagaacagagaattaaaacgt
tacaggaggagatatggcgcgctgcccaacccaatgagcagcattagtactagcgaagaa
gaagaagaggaggaagacgat---------gacgacgacgacgacgacgacgatcccgac
accgaagaagggagcaatacagagcaagagttgtga
>Fp34
atgaccaggaatgagcatgtcaatcgcatcagctctgtcatgggctcgggcaacaacatc
gatacgtattctgctgttaccgtaaagtctcagccccagtctgagcttgggcttgagccg
cctcagcttcagtatcaatctcaatctcaatctcaatcgacctcatcttcgactgcctcc
actactcccgctcccgcttccgccgcttctactatctccactcccacgcccattcccgct
catcactcgcctactcctaatccggcaccaaatacaataccaaagccagatccaaatgct
gatactgacgctctaacaccaactccatcctcctccgctacgacgccttcatccaatacc
tcttacgtcttttcctcaacgcctcgccgacgcccttctcatcctgctaattattctact
cgcctcagcgctgatggcactgcttctttgagcaaccagtggtcctccttcaaggatgag
cctcagctctcacca------actgccactgccactgccaccgccaccgcaaactcaacc
atttacgctcctcgcgccggtgccaatgctcaacccaaagaccgtcgcatgagcgacctc
gccaactatcgacgtgaactcgccgttcttgagacctcccgagtacctcagatccaacag
attccgcccaccggcggcgcgagccctcagatagcaccttgggcgaaccagcctggttcc
cctgcaaacacattcaccatgcccaccactttcttcaacgaatcgaccgacaacttgtcc
ctcgcttcccagctttccccaggacaccaaatcagtaaccgtcag------------cag
catcagcatcagcaccagcacccttcgcagcacgacgctcccgatgcatcctatttcgac
gggaggcgtccctcagccgccagcattctgagtgcaagcagccaaggcagcaaaaccagc
atacggggtggttttcgtaagcttcagggcttctttggggaggaattccccgggcgcgat
agctcggacggtagcctacccacttcgctcgcgggcaaggaccagcgtggacgctcttat
agtcatagccgccccacacatagagatcgcaactattccaatgccacggatcacacccgc
gatgtctcgccatcatcttcgagaccaagaacgcccgtcccagcacctgaggtggtgcct
tttctatatcaagacaacagtgacattgcgcgctatggcgaggctcccgtacgggacata
atgaccgggcccgatcgagagcgatatgctggtgacggctcctcacaaatacccccaaag
acatcatcatcctcgaggtccggccattctattgcccatttacctggccatcatcgacac
aataagagcaacgacgaccctcgcacgctcagacctacaatgagcagggacgatacagca
attggcacacaaatgccgcgcgatcgcggggcaggtagcaacgcaatgtatccaacaaga
tctcgagggcagagcccaacgcccagcaccaggagtgcaggaatgacctggagcagctcc
aaatccacacaagtcgacggccaaacatcacctagccataataatcacggcaagcgcgga
tttttacggcgactccgagggcatcacaaggaaaaggacgatgctgttgctcgacttcgt
gacctgccccaatctacaaggtctctacagacaaagtcttccaagaccgatcttcaccga
cccagcgacgtatcctcgactacattagcatacgcgggctctattggacctggcgatatg
atcgacgctactgatatgcgaccagcaacggcacaacgtggagcgaccttcaataataag
tttccttttgcaaagaagggacggacctatcgacctcaagactataccgaagaagcaatt
ggtccgactgatcgtaacgatcctaataatatgtatcacctcgacaccaatttgaatgat
atggaaggcattctgaccaagcctcctccactcacgcctatggacactacctttgtcaat
aatgtcgagcctgagcgtcacgactctatcatctcgacagcacccaagggccgctgggat
gccccggacagttgggcagtgcgtcgtaacacggaagacaactcttacaatggtggccca
gagctcgacgagattggcagcccacctcgtcctgaagagaaagcatcgccgtactgtatt
cgaatatttcgttcagatgggacattctccactcactcgatgtcgttggattcaagtgtc
actgatgtcatctcccaagttattaagaagacgtatgtcatggacggtttggaaaactac
catatcatcatgaagaagcatgatcttatccgggtcctgacgccgcccgagcgacctctg
ctcatgcagaagcgcctattacagcaagttgggtacgaagaaaaagataggatcgaagac
ctgggacgcgaagacaacagttacctctgccgattcatgttcctgtccgcaagagaaagc
gactttcacgccaagactaccgacatgggactggctcgggctcagaagctcaactatgtt
gacctctctggtcgtaacctcgtcacaatacctatatccctatactcgaaggctatggag
atcatctccctgaatctttcgcggaacctctcacttgacgtcccccgagacttcatacaa
tcttgtaaacacctgcgagatataaaatttaacaacaacgaagccaggaaactgccacct
agtttgagccgagcaaacaaattgacgttcctggatgttgccaacaaccgaatcgagcag
ttggagcatgccgaacttaacgctcttactggtatgctcaagatgaacttggctaacaat
agactgaagcacttgccctcttactttggagcataccagtcgctccgctcccttaatatc
tcttccaactttctcgacaagttcccgacgtttctctgcggcttgccaagcttggtcgat
ctcgatttgagttttaacgccattgcaacgatccctcaagagatcggctctttaaggaat
ctggaaaagttgttgataactaacaacagactaacgcacgctgtgcctgcgacgttcggg
cagctcgtcagtctccgcgaactcgacatcaagtacaacggaatttccagcatcgacatc
atctcggagctacccaaactcgagattctttctgcggatcacaactgcgtctctgctttc
gtcggacagtttgaatcccttcgacagctcaaactgaactctaacccccttaacaaattc
gaaattgtagctcctgtacctaccctcaagatcctgaacctctcgaacgcccagttggct
agcattgactcgtcgttcgcaaacatggtgaaccttgagcatttgatattggacaagaac
tacttcgtttctttgccccaggaaatcggtactttgagcaggctcgagcatttcagcatt
gccaacaactctgtgggagagctaccatcccagattggttgtctcactgagttgagagtg
ctcaacgtccgaggaaacaacatttccaagctgccgatggaattgtggtgggcaaaccga
cttgagacgttcaacgcctcttccaacgttctggaacatttccccaaacctgcttcaaga
gcaccgcgagtaccaggggaggaatcacagccagcaccccctcccgttaatgggagggca
gcccctctaggaactttgtcggccactgcaagctccgaagaactgtctgatgataggagg
ccgagtcaaaactcgagcaccctacttagtgttggaccgtccccgctcaatgctggtgat
cgcaagagctctgttgtgtctgtctatggtaaaggtggccgtaagacgtctgttgtttct
agatctgccactccatcggcccctacgcagtctatcaacccaaggaaggattctggattg
tcatcgaggctcaataacacatttgctggttctctgaggaaccttcatcttgctgataac
cgtcttgacgacgatgtctttgaccagattacgctcctaaccgagctccgggtactgaac
ctgtcctacaacgacgaaataagcgatatgccccaacgatcgatcaagagctggccgcaa
cttgttgagctttatctgtctggtaacgcactcacaacattacccgccgatgacctcgag
gagtccagcttactccaggcactctacattaatggcaacaggtttaccaacttgccggcc
gatatctcgcgggccaagaatcttgctgttctcgattgtggtagtaattacttgaagtac
aacatttcaaacgtgccatatgattggaattggaacctcaacccgaacttgagatatctt
aatctgtccggtaataagcgtttggagatcaagcaaacagctactggcccgctaggccct
ggtgctgttaaccgcgaggaatatacagacttcagtcgtctgcttaacctgcgtatcttg
ggtctgatggatgttactcttacacaaccaagcatcccggatcagagcgaagacagacgt
gtccgtacgtctggctctctcgccggccacctaccttatggaatggctgatacgcttggt
aagcatgagcatttgtcaacggttgatcttgtggtgccaagattcaacgcatcggaaacc
gagatgctcctgggtctgtttgatggacaggccttgtccagtggcgggtctaagatcgcc
aagtatctccacgaaaactttggtcacatttttgcccttgagctcaaagcattgaagaca
cgcttgaacgagactccagttgatgccctgcgacgggcctttttggcgctcaataaagac
ttggttactattgcgattcaacaatcagaggaacggcctcttcagacacataggaactct
ggccagccaatcatactcacgaaggaggatctcaactcgggcggcgtggcaaccgtcgtt
tatctccaaagtacggaactttatgtcgcaaatgtcggagatgcgcaggcgatggtgatc
cagaccgatggcactcataagatgttgactcgcaagcatgatcctgccgagcctaatgaa
cgatcgcgcattcgcgaagccggtggatgggtttcgcgcaatggaaggctgaacgacttg
cttcaagtctcgcgtgcttttggatatgtcgacctgatgccagctgtacaagcggcaccc
tatgtcagtaacatgactattcgagagcaggacgacatcattttgattgctacgggagaa
ctctgggagtacttgtcgccgggtctggttaccgatgttgcgagggccgagcgacaagat
ctaatgcgggccgctcagaagcttcgcgatctggctatcgcatatggcgcctcaggcaaa
attatggttatgatgatcagtgtggcggatctcaagcgacgagtcgagcgatcgaggctt
catcgcggcgctagtatgtcgctttatccctctggtatacccgacgatgctcaggtcctc
aacaccagaagaggccgaaggaccaaaggcgatgttcttgattcctcactcaaccgcctt
gaagccgagattcctgcgcccaccggcaatgtatccatcgtgttcaccgatatcaagaac
tcaacaacgctttgggaaatgtaccctagtgctatgagatcagccatcaagctccacaac
gaagtcatgcgtcggcaactgagacgaattggtggttacgaggtcaagactgaaggtgat
gcatttatggtgtctttcccaacagccacatcagcgcttttgtggacgtttgcggtgcag
atgcagcttctcgatgtgaattggccatcagaagtcttgaactcggtctcatgtcagcct
atattcgacaaggacaacagccttattttcaaaggactgtcagtacgtatgggcatacac
tttggtgattgtgtgagcgagacagatccagttactcgccgtatggattacttcggaccc
atggtgaataaggcagctcgaatttctgccgtggcagatggcggccagattactgtttct
actgacttcatctcagagatacaacggtgcctcgagaattaccaagacacggatcgaagc
aatgcttccggctctgaggatacctttggcgacgaagagacctatgccagcgcgatccga
aaggacttgagatcccttacctctcagggctttgaggttaaggaaatgggcgaaaagaaa
ttgaagggtcttgaaaatcccgaagtcgtgtactcactgtatcctcatgctttggctgga
cgcatcgagttccattcgcagcatgataggaaggaagaagggggcggaggcgataagccg
gctgtccttgcgcctggaactgagttgtctatcgatccggacagcgtctggactctttgg
agaataagcctacgcctcgagatgctttgcagttcattagaaggaaacgagcccccaggt
cttcagccgcccgagacagagctgctcgagaggatcaaacaacgcggaggcgaggtgaca
gatcgattcttgttgaatttcttagaacatcaagtagccaggatagagacctgtatctcg
acactagcgatgcgccacattgccattggtggcggaactattaaggaactcgaggatctt
catggtccaatgtccgccatattggatcaatttatggcccagaacagagaattaaaacgt
tacaggaggagatatggcgcgctgcccaacccaatgagcagcattagtactagcgaagaa
gaagaggaggaggaagacgat---------------gacgacgacgacgacgatcccgac
accgaagaagggagcaatacagagcaagagttgtga
>Fp35
atgaccaggaatgagcatgtcaatcgcatcagctctgtcatgggctcgggcaacaacatc
gatacgtattctgctgttaccgtaaagtctcagccccagtctgagcttgggcttgagccg
cctcagcttcagtatcaatctcaatctcaatctcaatcgacctcatcttcgactgcctcc
actactcccgctcccgcttccgccgcttctactatctccactcccacgcccattcccgct
catcactcgcctactcctaatccggcaccaaatacaataccaaagccagatccaaatgct
gatactgacgctctaacaccaactccatcctcctccgctacgacgccttcatccaatacc
tcttacgtcttttcctcaacgcctcgccgacgcccttctcatcctgctaattattctact
cgcctcagcgctgatggcactgcttctttgagcaaccagtggtcctccttcaaggatgag
cctcagctctcacca------actgccactgccactgccaccgccaccgcaaactcaacc
atttacgctcctcgcgccggtgccaatgctcaatccaaagaccgtcgcatgagcgacctc
gccaactatcgacgtgaactcgccgttcttgagacctcccgagtacctcagatccaacag
attccgcccaccggcggcgcgagccctcagatagcaccttgggcgaaccagcctggttcc
cctgcaaacacattcaccatgcccaccactttcttcaacgaatcgaccgacaacttgtcc
ctcgcttcccagctttccccaggacaccaaatcagtaaccgtcag------------cag
catcagcatcagcaccagcacccttcgcagcacgacgctcccgatgcatcctatttcgac
gggaggcgtccctcagccgccagcattctgagtgcaagcagccaaggcagcaaaaccagc
atacggggtggttttcgtaagcttcagggcttctttggggaggaattccccgggcgcgat
agctcggacggtagcctacccacttcgctcgcgggcaaggaccagcgtggacgctcttat
agtcatagccgccccacacatagagatcgcaactattccaatgccacggatcacacccgc
gatgtctcgccatcatcttcgagaccaagaacgcccgtcccagcacctgaggtggtgcct
tttctatatcaagacaacagtgacattgcgcgctatggcgaggctcccgtacgggacata
atgaccgggcccgatcgagagcgatatgctggtgacggctcctcacaaatacccccaaag
acatcatcatcctcgaggtccggccattctattgcccatttacctggccatcatcgacac
aataagagcaacgacgaccctcgcacgctcagacctacaatgagcagggacgatacagca
attggcacacaaatgccgcgcgatcgcggggcaggtagcaacgcaatgtatccaacaaga
tctcgagggcagagcccaacgcccagcaccaggagtgcaggaatgacctggagcagctcc
aaatccacacaagtcgacggccaaacatcacctagccataataatcacggcaagcgcgga
tttttacggcgactccgagggcatcacaaggaaaaggacgatgctgttgctcgacttcgt
gacctgccccaatctacaaggtctctacagacaaagtcttccaagaccgatcttcaccga
cccagcgacgtatcctcgactacattagcatacgcgggctctattggacctggcgatatg
atcgacgctactgatatgcgaccagcaacggcacaacgtggagcgaccttcaataataag
tttccttttgcaaagaagggacggacctatcgacctcaagactataccgaagaagcaatt
ggtccgactgatcgtaacgatcctaataatatgtatcacctcgacaccaatttgaatgat
atggaaggcattctgaccaagcctcctccactcacgcctatggacactacctttgtcaat
aatgtcgagcctgagcgtcacgactctatcatctcgacagcacccaagggccgctgggat
gccccggacagttgggcagtgcgtcgtaacacggaagacaactcttacaatggtggccca
gagctcgacgagattggcagcccacctcgtcctgaagagaaagcatcgccgtactgtatt
cgaatatttcgttcagatgggacattctccactcactcgatgtcgttggattcaagtgtc
actgatgtcatctcccaagttattaagaagacgtatgtcatggacggtttggaaaactac
catatcatcatgaagaagcatgatcttatccgggtcctgacgccgcccgagcgacctctg
ctcatgcagaagcgcctattacagcaagttgggtacgaagaaaaagataggatcgaagac
ctgggacgcgaagacaacagttacctctgccgattcatgttcctgtccgcaagagaaagc
gactttcacgccaagactaccgacatgggactggctcgggctcagaagctcaactatgtt
gacctctctggtcgtaacctcgtcacaatacctatatccctatactcgaaggctatggag
atcatctccctgaatctttcgcggaacctctcacttgacgtcccccgagacttcatacaa
tcttgtaaacacctgcgagatataaaatttaacaacaacgaagccaggaaactgccacct
agtttgagccgagcaaacaaattgacgttcctggatgttgccaacaaccgaatcgagcag
ttggagcatgccgaacttaacgctcttactggtatgctcaagatgaacttggctaacaat
agactgaagcacttgccctcttactttggagcataccagtcgctccgctcccttaatatc
tcttccaactttctcgacaagttcccgacgtttctctgcggcttgccaagcttggtcgat
ctcgatttgagttttaacgccattgcaacgatccctcaagagatcggctctttaaggaat
ctggaaaagttgttgataactaacaacagactaacgcacgctgtgcctgcgacgttcggg
cagctcgtcagtctccgcgaactcgacatcaagtacaacggaatttccagcatcgacatc
atctcggagctacccaaactcgagattctttctgcggatcacaactgcgtctctgctttc
gtcggacagtttgaatcccttcgacagctcaaactgaactctaacccccttaacaaattc
gaaattgtagctcctgtacctaccctcaagatcctgaacctctcgaacgcccagttggct
agcattgactcgtcgttcgcaaacatggtgaaccttgagcatttgatattggacaagaac
tacttcgtttctttgccccaggaaatcggtactttgagcaggctcgagcatttcagcatt
gccaacaactctgtgggagagctaccatcccagattggttgtctcactgagttgagagtg
ctcaacgtccgaggaaacaacatttccaagctgccgatggaattgtggtgggcaaaccga
cttgagacgttcaacgcctcttccaacgttctggaacatttccccaaacctgcttcaaga
gcaccgcgagtaccaggggaggaatcacagccagcaccccctcccgttaatgggagggca
gcccctctaggaactttgtcggccactgcaagctccgaagaactgtctgatgataggagg
ccgagtcaaaactcgagcaccctacttagtgttggaccgtccccgctcaatgctggtgat
cgcaagagctctgttgtgtctgtctatggtaaaggtggccgtaagacgtctgttgtttct
agatctgccactccatcggcccctacgcagtctatcaacccaaggaaggattctggattg
tcatcgaggctcaataacacatttgctggttctctgaggaaccttcatcttgctgataac
cgtcttgacgacgatgtctttgaccagattacgctcctaaccgagctccgggtactgaac
ctgtcctacaacgacgaaataagcgatatgccccaacgatcgatcaagagctggccgcaa
cttgttgagctttatctgtctggtaacgcactcacaacattacccgccgatgacctcgag
gagtccagcttactccaggcactctacattaatggcaacaggtttaccaacttgccggcc
gatatctcgcgggccaagaatcttgctgttctcgattgtggtagtaattacttgaagtac
aacatttcaaacgtgccatatgattggaattggaacctcaacccgaacttgagatatctt
aatctgtccggtaataagcgtttggagatcaagcaaacagctactggcccgctaggccct
ggtgctgttaaccgcgaggaatatacagacttcagtcgtctgcttaacctgcgtatcttg
ggtctgatggatgttactcttacacaaccaagcatcccggatcagagcgaagacagacgt
gtccgtacgtctggctctctcgccggccacctaccttatggaatggctgatacgcttggt
aagcatgagcatttgtcaacggttgatcttgtggtgccaagattcaacgcatcggaaacc
gagatgctcctgggtctgtttgatggacaggccttgtccagtggcgggtctaagatcgcc
aagtatctccacgaaaactttggtcacatttttgcccttgagctcaaagcattgaagaca
cgcttgaacgagactccagttgatgccctgcgacgggcctttttggcgctcaataaagac
ttggttactattgcgattcaacaatcagaggaacggcctcttcagacacataggaactct
ggccagccaatcatactcacgaaggaggatctcaactcgggcggcgtggcaaccgtcgtt
tatctccaaagtacggaactttatgtcgcaaatgtcggagatgcgcaggcgatggtgatc
cagaccgatggcactcataagatgttgactcgcaagcatgatcctgccgagcctaatgaa
cgatcgcgcattcgcgaagccggtggatgggtttcgcgcaatggaaggctgaacgacttg
cttcaagtctcgcgtgcttttggatatgtcgacctgatgccagctgtacaagcggcaccc
tatgtcagtaacatgactattcgagagcaggacgacatcattttgattgctacgggagaa
ctctgggagtacttgtcgccgggtctggttaccgatgttgcgagggccgagcgacaagat
ctaatgcgggccgctcagaagcttcgcgatctggctatcgcatatggcgcctcaggcaaa
attatggttatgatgatcagtgtggcggatctcaagcgacgagtcgagcgatcgaggctt
catcgcggcgctagtatgtcgctttatccctctggtatacccgacgatgctcaggtcctc
aacaccagaagaggccgaaggaccaaaggcgatgttcttgattcctcactcaaccgcctt
gaagccgagattcctgcgcccaccggcaatgtatccatcgtgttcaccgatatcaagaac
tcaacaacgctttgggaaatgtaccctagtgctatgagatcagccatcaagctccacaac
gaagtcatgcgtcggcaactgagacgaattggtggttacgaggtcaagactgaaggtgat
gcatttatggtgtctttcccaacagccacatcagcgcttttgtggacgtttgcggtgcag
atgcagcttctcgatgtgaattggccatcagaagtcttgaactcggtctcatgtcagcct
atattcgacaaggacaacagccttattttcaaaggactgtcagtacgtatgggcatacac
tttggtgattgtgtgagcgagacagatccagttactcgccgtatggattacttcggaccc
atggtgaataaggcagctcgaatttctgccgtggcagatggcggccagattactgtttct
actgacttcatctcagagatacaacggtgcctcgagaattaccaagacacggatcgaagc
aatgcttccggctctgaggatacctttggcgacgaagagacctatgccagcgcgatccga
aaggacttgagatcccttacctctcagggctttgaggttaaggaaatgggcgaaaagaaa
ttgaagggtcttgaaaatcccgaagtcgtgtactcactgtatcctcatgctttggctgga
cgcatcgagttccattcgcagcatgataggaaggaagaagggggcggaggcgataagccg
gctgtccttgcgcctggaactgagttgtctatcgatccggacagcgtctggactctttgg
agaataagcctacgcctcgagatgctttgcagttcattagaaggaaacgagcccccaggt
cttcagccgcccgagacagagctgctcgagaggatcaaacaacgcggaggcgaggtgaca
gatcgattcttgttgaatttcttagaacatcaagtagccaggatagagacctgtatctcg
acactagcgatgcgccacattgccattggtggcggaactattaaggaactcgaggatctt
catggtccaatgtccgccatattggatcaatttatggcccagaacagagaattaaaacgt
tacaggaggagatatggcgcgctgcccaacccaatgagcagcattagtactagcgaagaa
gaagaggaggaggaagacgat---------------gacgacgacgacgacgatcccgac
accgaagaagggagcaatacagagcaagagttgtga
>Fp38
atgaccaggaatgagcatgtcaatcgcatcagctctgtcatgggctcgggcaacaacatc
gatacgtattctgctgttaccgtaaagtctcagccccagtctgagcttgggcttgagccg
cctcagcttcagtatcaatctcaatctcaatctcaatcgacctcatcttcgactgcctcc
actactcccgctcccgcttccgccgcttctactatctccactcccacgcccattcccgct
catcactcgcctactcctaatccggcaccaaatacaataccaaagccagatccaaatgct
gatactgacgctctaacaccaactccatcctcctccgctacgacgccttcatccaatacc
tcttacgtcttttcctcaacgcctcgccgacgcccttctcatcctgctaattattctact
cgcctcagcgctgatggcactgcttctttgagcaaccagtggtcctccttcaaggatgag
cctcagctctcacca------actgccactgccactgccaccgccaccgcaaactcaacc
atttacgctcctcgcgccggtgccaatgctcaatccaaagaccgtcgcatgagcgacctc
gccaactatcgacgtgaactcgccgttcttgagacctcccgagtacctcagatccaacag
attccgcccaccggcggcgcgagccctcagatagcaccttgggcgaaccagcctggttcc
cctgcaaacacattcaccatgcccaccactttcttcaacgaatcgaccgacaacttgtcc
ctcgcttcccagctttccccaggacaccaaatcagtaaccgtcag------------cag
catcagcatcagcaccagcacccttcgcagcacgacgctcccgatgcatcctatttcgac
gggaggcgtccctcagccgccagcattctgagtgcaagcagccaaggcagcaaaaccagc
atacggggtggttttcgtaagcttcagggcttctttggggaggaattccccgggcgcgat
agctcggacggtagcctacccacttcgctcgcgggcaaggaccagcgtggacgctcttat
agtcatagccgccccacacatagagatcgcaactattccaatgccacggatcacacccgc
gatgtctcgccatcatcttcgagaccaagaacgcccgtcccagcacctgaggtggtgcct
tttctatatcaagacaacagtgacattgcgcgctatggcgaggctcccgtacgggacata
atgaccgggcccgatcgagagcgatatgctggtgacggctcctcacaaatacccccaaag
acatcatcatcctcgaggtccggccattctattgcccatttacctggccatcatcgacac
aataagagcaacgacgaccctcgcacgctcagacctacaatgagcagggacgatacagca
attggcacacaaatgccgcgcgatcgcggggcaggtagcaacgcaatgtatccaacaaga
tctcgagggcagagcccaacgcccagcaccaggagtgcaggaatgacctggagcagctcc
aaatccacacaagtcgacggccaaacatcacctagccataataatcacggcaagcgcgga
tttttacggcgactccgagggcatcacaaggaaaaggacgatgctgttgctcgacttcgt
gacctgccccaatctacaaggtctctacagacaaagtcttccaagaccgatcttcaccga
cccagcgacgtatcctcgactacattagcatacgcgggctctattggacctggcgatatg
atcgacgctactgatatgcgaccagcaacggcacaacgtggagcgaccttcaataataag
tttccttttgcaaagaagggacggacctatcgacctcaagactataccgaagaagcaatt
ggtccgactgatcgtaacgatcctaataatatgtatcacctcgacaccaatttgaatgat
atggaaggcattctgaccaagcctcctccactcacgcctatggacactacctttgtcaat
aatgtcgagcctgagcgtcacgactctatcatctcgacagcacccaagggccgctgggat
gccccggacagttgggcagtgcgtcgtaacacggaagacaactcttacaatggtggccca
gagctcgacgagattggcagcccacctcgtcctgaagagaaagcatcgccgtactgtatt
cgaatatttcgttcagatgggacattctccactcactcgatgtcgttggattcaagtgtc
actgatgtcatctcccaagttattaagaagacgtatgtcatggacggtttggaaaactac
catatcatcatgaagaagcatgatcttatccgggtcctgacgccgcccgagcgacctctg
ctcatgcagaagcgcctattacagcaagttgggtacgaagaaaaagataggatcgaagac
ctgggacgcgaagacaacagttacctctgccgattcatgttcctgtccgcaagagaaagc
gactttcacgccaagactaccgacatgggactggctcgggctcagaagctcaactatgtt
gacctctctggtcgtaacctcgtcacaatacctatatccctatactcgaaggctatggag
atcatctccctgaatctttcgcggaacctctcacttgacgtcccccgagacttcatacaa
tcttgtaaacacctgcgagatataaaatttaacaacaacgaagccaggaaactgccacct
agtttgagccgagcaaacaaattgacgttcctggatgttgccaacaaccgaatcgagcag
ttggagcatgccgaacttaacgctcttactggtatgctcaagatgaacttggctaacaat
agactgaagcacttgccctcttactttggagcataccagtcgctccgctcccttaatatc
tcttccaactttctcgacaagttcccgacgtttctctgcggcttgccaagcttggtcgat
ctcgatttgagttttaacgccattgcaacgatccctcaagagatcggctctttaaggaat
ctggaaaagttgttgataactaacaacagactaacgcacgctgtgcctgcgacgttcggg
cagctcgtcagtctccgcgaactcgacatcaagtacaacggaatttccagcatcgacatc
atctcggagctacccaaactcgagattctttctgcggatcacaactgcgtctctgctttc
gtcggacagtttgaatcccttcgacagctcaaactgaactctaacccccttaacaaattc
gaaattgtagctcctgtacctaccctcaagatcctgaacctctcgaacgcccagttggct
agcattgactcgtcgttcgcaaacatggtgaaccttgagcatttgatattggacaagaac
tacttcgtttctttgccccaggaaatcggtactttgagcaggctcgagcatttcagcatt
gccaacaactctgtgggagagctaccatcccagattggttgtctcactgagttgagagtg
ctcaacgtccgaggaaacaacatttccaagctgccgatggaattgtggtgggcaaaccga
cttgagacgttcaacgcctcttccaacgttctggaacatttccccaaacctgcttcaaga
gcaccgcgagtaccaggggaggaatcacagccagcaccccctcccgttaatgggagggca
gcccctctaggaactttgtcggccactgcaagctccgaagaactgtctgatgataggagg
ccgagtcaaaactcgagcaccctacttagtgttggaccgtccccgctcaatgctggtgat
cgcaagagctctgttgtgtctgtctatggtaaaggtggccgtaagacgtctgttgtttct
agatctgccactccatcggcccctacgcagtctatcaacccaaggaaggattctggattg
tcatcgaggctcaataacacatttgctggttctctgaggaaccttcatcttgctgataac
cgtcttgacgacgatgtctttgaccagattacgctcctaaccgagctccgggtactgaac
ctgtcctacaacgacgaaataagcgatatgccccaacgatcgatcaagagctggccgcaa
cttgttgagctttatctgtctggtaacgcactcacaacattacccgccgatgacctcgag
gagtccagcttactccaggcactctacattaatggcaacaggtttaccaacttgccggcc
gatatctcgcgggccaagaatcttgctgttctcgattgtggtagtaattacttgaagtac
aacatttcaaacgtgccatatgattggaattggaacctcaacccgaacttgagatatctt
aatctgtccggtaataagcgtttggagatcaagcaaacagctactggcccgctaggccct
ggtgctgttaaccgcgaggaatatacagacttcagtcgtctgcttaacctgcgtatcttg
ggtctgatggatgttactcttacacaaccaagcatcccggatcagagcgaagacagacgt
gtccgtacgtctggctctctcgccggccacctaccttatggaatggctgatacgcttggt
aagcatgagcatttgtcaacggttgatcttgtggtgccaagattcaacgcatcggaaacc
gagatgctcctgggtctgtttgatggacaggccttgtccagtggcgggtctaagatcgcc
aagtatctccacgaaaactttggtcacatttttgcccttgagctcaaagcattgaagaca
cgcttgaacgagactccagttgatgccctgcgacgggcctttttggcgctcaataaagac
ttggttactattgcgattcaacaatcagaggaacggcctcttcagacacataggaactct
ggccagccaatcatactcacgaaggaggatctcaactcgggcggcgtggcaaccgtcgtt
tatctccaaagtacggaactttatgtcgcaaatgtcggagatgcgcaggcgatggtgatc
cagaccgatggcactcataagatgttgactcgcaagcatgatcctgccgagcctaatgaa
cgatcgcgcattcgcgaagccggtggatgggtttcgcgcaatggaaggctgaacgacttg
cttcaagtctcgcgtgcttttggatatgtcgacctgatgccagctgtacaagcggcaccc
tatgtcagtaacatgactattcgagagcaggacgacatcattttgattgctacgggagaa
ctctgggagtacttgtcgccgggtctggttaccgatgttgcgagggccgagcgacaagat
ctaatgcgggccgctcagaagcttcgcgatctggctatcgcatatggcgcctcaggcaaa
attatggttatgatgatcagtgtggcggatctcaagcgacgagtcgagcgatcgaggctt
catcgcggcgctagtatgtcgctttatccctctggtatacccgacgatgctcaggtcctc
aacaccagaagaggccgaaggaccaaaggcgatgttcttgattcctcactcaaccgcctt
gaagccgagattcctgcgcccaccggcaatgtatccatcgtgttcaccgatatcaagaac
tcaacaacgctttgggaaatgtaccctagtgctatgagatcagccatcaagctccacaac
gaagtcatgcgtcggcaactgagacgaattggtggttacgaggtcaagactgaaggtgat
gcatttatggtgtctttcccaacagccacatcagcgcttttgtggacgtttgcggtgcag
atgcagcttctcgatgtgaattggccatcagaagtcttgaactcggtctcatgtcagcct
atattcgacaaggacaacagccttattttcaaaggactgtcagtacgtatgggcatacac
tttggtgattgtgtgagcgagacagatccagttactcgccgtatggattacttcggaccc
atggtgaataaggcagctcgaatttctgccgtggcagatggcggccagattactgtttct
actgacttcatctcagagatacaacggtgcctcgagaattaccaagacacggatcgaagc
aatgcttccggctctgaggatacctttggcgacgaagagacctatgccagcgcgatccga
aaggacttgagatcccttacctctcagggctttgaggttaaggaaatgggcgaaaagaaa
ttgaagggtcttgaaaatcccgaagtcgtgtactcactgtatcctcatgctttggctgga
cgcatcgagttccattcgcagcatgataggaaggaagaagggggcggaggcgataagccg
gctgtccttgcgcctggaactgagttgtctatcgatccggacagcgtctggactctttgg
agaataagcctacgcctcgagatgctttgcagttcattagaaggaaacgagcccccaggt
cttcagccgcccgagacagagctgctcgagaggatcaaacaacgcggaggcgaggtgaca
gatcgattcttgttgaatttcttagaacatcaagtagccaggatagagacctgtatctcg
acactagcgatgcgccacattgccattggtggcggaactattaaggaactcgaggatctt
catggtccaatgtccgccatattggatcaatttatggcccagaacagagaattaaaacgt
tacaggaggagatatggcgcgctgcccaacccaatgagcagcattagtactagcgaagaa
gaagaggaggaggaagacgat---------------gacgacgacgacgacgatcccgac
accgaagaagggagcaatacagagcaagagttgtga
>Fp39
atgaccaggaatgagcatgtcaatcgcatcagctctgtcatgggctcgggcaacaacatc
gatacgtattctgctgttaccgtaaagtctcagccccagtctgagcttgggcttgagccg
cctcagcttcagtatcaatctcaatctcaatctcaatcgacctcatcttcgactgcctcc
actactcccgctcccgcttccgccgcttctactatctccactcccacgcccattcccgct
catcactcgcctactcctaatccggcaccaaatacaataccaaagccagatccaaatgct
gatactgacgctctaacaccaactccatcctcctccgctacgacgccttcatccaatacc
tcttacgtcttttcctcaacgcctcgccgacgcccttctcatcctgctaattattctact
cgcctcagcgctgatggcactgcttctttgagcaaccagtggtcctccttcaaggatgag
cctcagctctcacca------actgccactgccactgccaccgccaccgcaaactcaacc
atttacgctcctcgcgccggtgccaatgctcaatccaaagaccgtcgcatgagcgacctc
gccaactatcgacgtgaactcgccgttcttgagacctcccgagtacctcagatccaacag
attccgcccaccggcggcgcgagccctcagatagcaccttgggcgaaccagcctggttcc
cctgcaaacacattcaccatgcccaccactttcttcaacgaatcgaccgacaacttgtcc
ctcgcttcccagctttccccaggacaccaaatcagtaaccgtcag------------cag
catcagcatcagcaccagcacccttcgcagcacgacgctcccgatgcatcctatttcgac
gggaggcgtccctcagccgccagcattctgagtgcaagcagccaaggcagcaaaaccagc
atacggggtggttttcgtaagcttcagggcttctttggggaggaattccccgggcgcgat
agctcggacggtagcctacccacttcgctcgcgggcaaggaccagcgtggacgctcttat
agtcatagccgccccacacatagagatcgcaactattccaatgccacggatcacacccgc
gatgtctcgccatcatcttcgagaccaagaacgcccgtcccagcacctgaggtggtgcct
tttctatatcaagacaacagtgacattgcgcgctatggcgaggctcccgtacgggacata
atgaccgggcccgatcgagagcgatatgctggtgacggctcctcacaaatacccccaaag
acatcatcatcctcgaggtccggccattctattgcccatttacctggccatcatcgacac
aataagagcaacgacgaccctcgcacgctcagacctacaatgagcagggacgatacagca
attggcacacaaatgccgcgcgatcgcggggcaggtagcaacgcaatgtatccaacaaga
tctcgagggcagagcccaacgcccagcaccaggagtgcaggaatgacctggagcagctcc
aaatccacacaagtcgacggccaaacatcacctagccataataatcacggcaagcgcgga
tttttacggcgactccgagggcatcacaaggaaaaggacgatgctgttgctcgacttcgt
gacctgccccaatctacaaggtctctacagacaaagtcttccaagaccgatcttcaccga
cccagcgacgtatcctcgactacattagcatacgcgggctctattggacctggcgatatg
atcgacgctactgatatgcgaccagcaacggcacaacgtggagcgaccttcaataataag
tttccttttgcaaagaagggacggacctatcgacctcaagactataccgaagaagcaatt
ggtccgactgatcgtaacgatcctaataatatgtatcacctcgacaccaatttgaatgat
atggaaggcattctgaccaagcctcctccactcacgcctatggacactacctttgtcaat
aatgtcgagcctgagcgtcacgactctatcatctcgacagcacccaagggccgctgggat
gccccggacagttgggcagtgcgtcgtaacacggaagacaactcttacaatggtggccca
gagctcgacgagattggcagcccacctcgtcctgaagagaaagcatcgccgtactgtatt
cgaatatttcgttcagatgggacattctccactcactcgatgtcgttggattcaagtgtc
actgatgtcatctcccaagttattaagaagacgtatgtcatggacggtttggaaaactac
catatcatcatgaagaagcatgatcttatccgggtcctgacgccgcccgagcgacctctg
ctcatgcagaagcgcctattacagcaagttgggtacgaagaaaaagataggatcgaagac
ctgggacgcgaagacaacagttacctctgccgattcatgttcctgtccgcaagagaaagc
gactttcacgccaagactaccgacatgggactggctcgggctcagaagctcaactatgtt
gacctctctggtcgtaacctcgtcacaatacctatatccctatactcgaaggctatggag
atcatctccctgaatctttcgcggaacctctcacttgacgtcccccgagacttcatacaa
tcttgtaaacacctgcgagatataaaatttaacaacaacgaagccaggaaactgccacct
agtttgagccgagcaaacaaattgacgttcctggatgttgccaacaaccgaatcgagcag
ttggagcatgccgaacttaacgctcttactggtatgctcaagatgaacttggctaacaat
agactgaagcacttgccctcttactttggagcataccagtcgctccgctcccttaatatc
tcttccaactttctcgacaagttcccgacgtttctctgcggcttgccaagcttggtcgat
ctcgatttgagttttaacgccattgcaacgatccctcaagagatcggctctttaaggaat
ctggaaaagttgttgataactaacaacagactaacgcacgctgtgcctgcgacgttcggg
cagctcgtcagtctccgcgaactcgacatcaagtacaacggaatttccagcatcgacatc
atctcggagctacccaaactcgagattctttctgcggatcacaactgcgtctctgctttc
gtcggacagtttgaatcccttcgacagctcaaactgaactctaacccccttaacaaattc
gaaattgtagctcctgtacctaccctcaagatcctgaacctctcgaacgcccagttggct
agcattgactcgtcgttcgcaaacatggtgaaccttgagcatttgatattggacaagaac
tacttcgtttctttgccccaggaaatcggtactttgagcaggctcgagcatttcagcatt
gccaacaactctgtgggagagctaccatcccagattggttgtctcactgagttgagagtg
ctcaacgtccgaggaaacaacatttccaagctgccgatggaattgtggtgggcaaaccga
cttgagacgttcaacgcctcttccaacgttctggaacatttccccaaacctgcttcaaga
gcaccgcgagtaccaggggaggaatcacagccagcaccccctcccgttaatgggagggca
gcccctctaggaactttgtcggccactgcaagctccgaagaactgtctgatgataggagg
ccgagtcaaaactcgagcaccctacttagtgttggaccgtccccgctcaatgctggtgat
cgcaagagctctgttgtgtctgtctatggtaaaggtggccgtaagacgtctgttgtttct
agatctgccactccatcggcccctacgcagtctatcaacccaaggaaggattctggattg
tcatcgaggctcaataacacatttgctggttctctgaggaaccttcatcttgctgataac
cgtcttgacgacgatgtctttgaccagattacgctcctaaccgagctccgggtactgaac
ctgtcctacaacgacgaaataagcgatatgccccaacgatcgatcaagagctggccgcaa
cttgttgagctttatctgtctggtaacgcactcacaacattacccgccgatgacctcgag
gagtccagcttactccaggcactctacattaatggcaacaggtttaccaacttgccggcc
gatatctcgcgggccaagaatcttgctgttctcgattgtggtagtaattacttgaagtac
aacatttcaaacgtgccatatgattggaattggaacctcaacccgaacttgagatatctt
aatctgtccggtaataagcgtttggagatcaagcaaacagctactggcccgctaggccct
ggtgctgttaaccgcgaggaatatacagacttcagtcgtctgcttaacctgcgtatcttg
ggtctgatggatgttactcttacacaaccaagcatcccggatcagagcgaagacagacgt
gtccgtacgtctggctctctcgccggccacctaccttatggaatggctgatacgcttggt
aagcatgagcatttgtcaacggttgatcttgtggtgccaagattcaacgcatcggaaacc
gagatgctcctgggtctgtttgatggacaggccttgtccagtggcgggtctaagatcgcc
aagtatctccacgaaaactttggtcacatttttgcccttgagctcaaagcattgaagaca
cgcttgaacgagactccagttgatgccctgcgacgggcctttttggcgctcaataaagac
ttggttactattgcgattcaacaatcagaggaacggcctcttcagacacataggaactct
ggccagccaatcatactcacgaaggaggatctcaactcgggcggcgtggcaaccgtcgtt
tatctccaaagtacggaactttatgtcgcaaatgtcggagatgcgcaggcgatggtgatc
cagaccgatggcactcataagatgttgactcgcaagcatgatcctgccgagcctaatgaa
cgatcgcgcattcgcgaagccggtggatgggtttcgcgcaatggaaggctgaacgacttg
cttcaagtctcgcgtgcttttggatatgtcgacctgatgccagctgtacaagcggcaccc
tatgtcagtaacatgactattcgagagcaggacgacatcattttgattgctacgggagaa
ctctgggagtacttgtcgccgggtctggttaccgatgttgcgagggccgagcgacaagat
ctaatgcgggccgctcagaagcttcgcgatctggctatcgcatatggcgcctcaggcaaa
attatggttatgatgatcagtgtggcggatctcaagcgacgagtcgagcgatcgaggctt
catcgcggcgctagtatgtcgctttatccctctggtatacccgacgatgctcaggtcctc
aacaccagaagaggccgaaggaccaaaggcgatgttcttgattcctcactcaaccgcctt
gaagccgagattcctgcgcccaccggcaatgtatccatcgtgttcaccgatatcaagaac
tcaacaacgctttgggaaatgtaccctagtgctatgagatcagccatcaagctccacaac
gaagtcatgcgtcggcaactgagacgaattggtggttacgaggtcaagactgaaggtgat
gcatttatggtgtctttcccaacagccacatcagcgcttttgtggacgtttgcggtgcag
atgcagcttctcgatgtgaattggccatcagaagtcttgaactcggtctcatgtcagcct
atattcgacaaggacaacagccttattttcaaaggactgtcagtacgtatgggcatacac
tttggtgattgtgtgagcgagacagatccagttactcgccgtatggattacttcggaccc
atggtgaataaggcagctcgaatttctgccgtggcagatggcggccagattactgtttct
actgacttcatctcagagatacaacggtgcctcgagaattaccaagacacggatcgaagc
aatgcttccggctctgaggatacctttggcgacgaagagacctatgccagcgcgatccga
aaggacttgagatcccttacctctcagggctttgaggttaaggaaatgggcgaaaagaaa
ttgaagggtcttgaaaatcccgaagtcgtgtactcactgtatcctcatgctttggctgga
cgcatcgagttccattcgcagcatgataggaaggaagaagggggcggaggcgataagccg
gctgtccttgcgcctggaactgagttgtctatcgatccggacagcgtctggactctttgg
agaataagcctacgcctcgagatgctttgcagttcattagaaggaaacgagcccccaggt
cttcagccgcccgagacagagctgctcgagaggatcaaacaacgcggaggcgaggtgaca
gatcgattcttgttgaatttcttagaacatcaagtagccaggatagagacctgtatctcg
acactagcgatgcgccacattgccattggtggcggaactattaaggaactcgaggatctt
catggtccaatgtccgccatattggatcaatttatggcccagaacagagaattaaaacgt
tacaggaggagatatggcgcgctgcccaacccaatgagcagcattagtactagcgaagaa
gaagaagaggaggaagacgat---------gacgacgacgacgacgacgacgatcccgac
accgaagaagggagcaatacagagcaagagttgtga
>Fp42
atgaccaggaatgagcatgtcaatcgcatcagctctgtcatgggctcgggcaacaacatc
gatacgtattctgctgttaccgtaaagtctcagccccagtctgagcttgggcttgagccg
cctcagcttcagtatcaatctcaatctcaatctcaatcgacctcatcttcgactgcctcc
actactcccgctcccgcttccgccgcttctactatctccactcccacgcccattcccgct
catcactcgcctactcctaatccggcaccaaatacaataccaaagccagatccaaatgct
gatactgacgctctaacaccaactccatcctcctccgctacgacgccttcatccaatacc
tcttacgtcttttcctcaacgcctcgccgacgcccttctcatcctgctaattattctact
cgcctcagcgctgatggcactgcttctttgagcaaccagtggtcctccttcaaggatgag
cctcagctctcacca------actgccactgccactgccaccgccaccgcaaactcaacc
atttacgctcctcgcgccggtgccaatgctcaatccaaagaccgtcgcatgagcgacctc
gccaactatcgacgtgaactcgccgttcttgagacctcccgagtacctcagatccaacag
attccgcccaccggcggcgcgagccctcagatagcaccttgggcgaaccagcctggttcc
cctgcaaacacattcaccatgcccaccactttcttcaacgaatcgaccgacaacttgtcc
ctcgcttcccagctttccccaggacaccaaatcagtaaccgtcag------------cag
catcagcatcagcaccagcacccttcgcagcacgacgctcccgatgcatcctatttcgac
gggaggcgtccctcagccgccagcattctgagtgcaagcagccaaggcagcaaaaccagc
atacggggtggttttcgtaagcttcagggcttctttggggaggaattccccgggcgcgat
agctcggacggtagcctacccacttcgctcgcgggcaaggaccagcgtggacgctcttat
agtcatagccgccccacacatagagatcgcaactattccaatgccacggatcacacccgc
gatgtctcgccatcatcttcgagaccaagaacgcccgtcccagcacctgaggtggtgcct
tttctatatcaagacaacagtgacattgcgcgctatggcgaggctcccgtacgggacata
atgaccgggcccgatcgagagcgatatgctggtgacggctcctcacaaatacccccaaag
acatcatcatcctcgaggtccggccattctattgcccatttacctggccatcatcgacac
aataagagcaacgacgaccctcgcacgctcagacctacaatgagcagggacgatacagca
attggcacacaaatgccgcgcgatcgcggggcaggtagcaacgcaatgtatccaacaaga
tctcgagggcagagcccaacgcccagcaccaggagtgcaggaatgacctggagcagctcc
aaatccacacaagtcgacggccaaacatcacctagccataataatcacggcaagcgcgga
tttttacggcgactccgagggcatcacaaggaaaaggacgatgctgttgctcgacttcgt
gacctgccccaatctacaaggtctctacagacaaagtcttccaagaccgatcttcaccga
cccagcgacgtatcctcgactacattagcatacgcgggctctattggacctggcgatatg
atcgacgctactgatatgcgaccagcaacggcacaacgtggagcgaccttcaataataag
tttccttttgcaaagaagggacggacctatcgacctcaagactataccgaagaagcaatt
ggtccgactgatcgtaacgatcctaataatatgtatcacctcgacaccaatttgaatgat
atggaaggcattctgaccaagcctcctccactcacgcctatggacactacctttgtcaat
aatgtcgagcctgagcgtcacgactctatcatctcgacagcacccaagggccgctgggat
gccccggacagttgggcagtgcgtcgtaacacggaagacaactcttacaatggtggccca
gagctcgacgagattggcagcccacctcgtcctgaagagaaagcatcgccgtactgtatt
cgaatatttcgttcagatgggacattctccactcactcgatgtcgttggattcaagtgtc
actgatgtcatctcccaagttattaagaagacgtatgtcatggacggtttggaaaactac
catatcatcatgaagaagcatgatcttatccgggtcctgacgccgcccgagcgacctctg
ctcatgcagaagcgcctattacagcaagttgggtacgaagaaaaagataggatcgaagac
ctgggacgcgaagacaacagttacctctgccgattcatgttcctgtccgcaagagaaagc
gactttcacgccaagactaccgacatgggactggctcgggctcagaagctcaactatgtt
gacctctctggtcgtaacctcgtcacaatacctatatccctatactcgaaggctatggag
atcatctccctgaatctttcgcggaacctctcacttgacgtcccccgagacttcatacaa
tcttgtaaacacctgcgagatataaaatttaacaacaacgaagccaggaaactgccacct
agtttgagccgagcaaacaaattgacgttcctggatgttgccaacaaccgaatcgagcag
ttggagcatgccgaacttaacgctcttactggtatgctcaagatgaacttggctaacaat
agactgaagcacttgccctcttactttggagcataccagtcgctccgctcccttaatatc
tcttccaactttctcgacaagttcccgacgtttctctgcggcttgccaagcttggtcgat
ctcgatttgagttttaacgccattgcaacgatccctcaagagatcggctctttaaggaat
ctggaaaagttgttgataactaacaacagactaacgcacgctgtgcctgcgacgttcggg
cagctcgtcagtctccgcgaactcgacatcaagtacaacggaatttccagcatcgacatc
atctcggagctacccaaactcgagattctttctgcggatcacaactgcgtctctgctttc
gtcggacagtttgaatcccttcgacagctcaaactgaactctaacccccttaacaaattc
gaaattgtagctcctgtacctaccctcaagatcctgaacctctcgaacgcccagttggct
agcattgactcgtcgttcgcaaacatggtgaaccttgagcatttgatattggacaagaac
tacttcgtttctttgccccaggaaatcggtactttgagcaggctcgagcatttcagcatt
gccaacaactctgtgggagagctaccatcccagattggttgtctcactgagttgagagtg
ctcaacgtccgaggaaacaacatttccaagctgccgatggaattgtggtgggcaaaccga
cttgagacgttcaacgcctcttccaacgttctggaacatttccccaaacctgcttcaaga
gcaccgcgagtaccaggggaggaatcacagccagcaccccctcccgttaatgggagggca
gcccctctaggaactttgtcggccactgcaagctccgaagaactgtctgatgataggagg
ccgagtcaaaactcgagcaccctacttagtgttggaccgtccccgctcaatgctggtgat
cgcaagagctctgttgtgtctgtctatggtaaaggtggccgtaagacgtctgttgtttct
agatctgccactccatcggcccctacgcagtctatcaacccaaggaaggattctggattg
tcatcgaggctcaataacacatttgctggttctctgaggaaccttcatcttgctgataac
cgtcttgacgacgatgtctttgaccagattacgctcctaaccgagctccgggtactgaac
ctgtcctacaacgacgaaataagcgatatgccccaacgatcgatcaagagctggccgcaa
cttgttgagctttatctgtctggtaacgcactcacaacattacccgccgatgacctcgag
gagtccagcttactccaggcactctacattaatggcaacaggtttaccaacttgccggcc
gatatctcgcgggccaagaatcttgctgttctcgattgtggtagtaattacttgaagtac
aacatttcaaacgtgccatatgattggaattggaacctcaacccgaacttgagatatctt
aatctgtccggtaataagcgtttggagatcaagcaaacagctactggcccgctaggccct
ggtgctgttaaccgcgaggaatatacagacttcagtcgtctgcttaacctgcgtatcttg
ggtctgatggatgttactcttacacaaccaagcatcccggatcagagcgaagacagacgt
gtccgtacgtctggctctctcgccggccacctaccttatggaatggctgatacgcttggt
aagcatgagcatttgtcaacggttgatcttgtggtgccaagattcaacgcatcggaaacc
gagatgctcctgggtctgtttgatggacaggccttgtccagtggcgggtctaagatcgcc
aagtatctccacgaaaactttggtcacatttttgcccttgagctcaaagcattgaagaca
cgcttgaacgagactccagttgatgccctgcgacgggcctttttggcgctcaataaagac
ttggttactattgcgattcaacaatcagaggaacggcctcttcagacacataggaactct
ggccagccaatcatactcacgaaggaggatctcaactcgggcggcgtggcaaccgtcgtt
tatctccaaagtacggaactttatgtcgcaaatgtcggagatgcgcaggcgatggtgatc
cagaccgatggcactcataagatgttgactcgcaagcatgatcctgccgagcctaatgaa
cgatcgcgcattcgcgaagccggtggatgggtttcgcgcaatggaaggctgaacgacttg
cttcaagtctcgcgtgcttttggatatgtcgacctgatgccagctgtacaagcggcaccc
tatgtcagtaacatgactattcgagagcaggacgacatcattttgattgctacgggagaa
ctctgggagtacttgtcgccgggtctggttaccgatgttgcgagggccgagcgacaagat
ctaatgcgggccgctcagaagcttcgcgatctggctatcgcatatggcgcctcaggcaaa
attatggttatgatgatcagtgtggcggatctcaagcgacgagtcgagcgatcgaggctt
catcgcggcgctagtatgtcgctttatccctctggtatacccgacgatgctcaggtcctc
aacaccagaagaggccgaaggaccaaaggcgatgttcttgattcctcactcaaccgcctt
gaagccgagattcctgcgcccaccggcaatgtatccatcgtgttcaccgatatcaagaac
tcaacaacgctttgggaaatgtaccctagtgctatgagatcagccatcaagctccacaac
gaagtcatgcgtcggcaactgagacgaattggtggttacgaggtcaagactgaaggtgat
gcatttatggtgtctttcccaacagccacatcagcgcttttgtggacgtttgcggtgcag
atgcagcttctcgatgtgaattggccatcagaagtcttgaactcggtctcatgtcagcct
atattcgacaaggacaacagccttattttcaaaggactgtcagtacgtatgggcatacac
tttggtgattgtgtgagcgagacagatccagttactcgccgtatggattacttcggaccc
atggtgaataaggcagctcgaatttctgccgtggcagatggcggccagattactgtttct
actgacttcatctcagagatacaacggtgcctcgagaattaccaagacacggatcgaagc
aatgcttccggctctgaggatacctttggcgacgaagagacctatgccagcgcgatccga
aaggacttgagatcccttacctctcagggctttgaggttaaggaaatgggcgaaaagaaa
ttgaagggtcttgaaaatcccgaagtcgtgtactcactgtatcctcatgctttggctgga
cgcatcgagttccattcgcagcatgataggaaggaagaagggggcggaggcgataagccg
gctgtccttgcgcctggaactgagttgtctatcgatccggacagcgtctggactctttgg
agaataagcctacgcctcgagatgctttgcagttcattagaaggaaacgagcccccaggt
cttcagccgcccgagacagagctgctcgagaggatcaaacaacgcggaggcgaggtgaca
gatcgattcttgttgaatttcttagaacatcaagtagccaggatagagacctgtatctcg
acactagcgatgcgccacattgccattggtggcggaactattaaggaactcgaggatctt
catggtccaatgtccgccatattggatcaatttatggcccagaacagagaattaaaacgt
tacaggaggagatatggcgcgctgcccaacccaatgagcagcattagtactagcgaagaa
gaagaagaggaggaagacgat---------gacgacgacgacgacgacgacgatcccgac
accgaagaagggagcaatacagagcaagagttgtga
>Fp44
atgaccaggaatgagcatgtcaatcgcatcagctctgtcatgggctcgggcaacaacatc
gatacgtattctgctgttaccgtaaagtctcagccccagtctgagcttgggcttgagccg
cctcagcttcagtatcaatctcaatctcaatctcaatcgacctcatcttcgactgcctcc
actactcccgctcccgcttccgccgcttctactatctccactcccacgcccattcccgct
catcactcgcctactcctaatccggcaccaaatacaataccaaagccagatccaaatgct
gatactgacgctctaacaccaactccatcctcctccgctacgacgccttcatccaatacc
tcttacgtcttttcctcaacgcctcgccgacgcccttctcatcctgctaattattctact
cgcctcagcgctgatggcactgcttctttgagcaaccagtggtcctccttcaaggatgag
cctcagctctcacca------actgccactgccactgccaccgccaccgcaaactcaacc
atttacgctcctcgcgccggtgccaatgctcaacccaaagaccgtcgcatgagcgacctc
gccaactatcgacgtgaactcgccgttcttgagacctcccgagtacctcagatccaacag
attccgcccaccggcggcgcgagccctcagatagcaccttgggcgaaccagcctggttcc
cctgcaaacacattcaccatgcccaccactttcttcaacgaatcgaccgacaacttgtcc
ctcgcttcccagctttccccaggacaccaaatcagtaaccgtcag------------cag
catcagcatcagcaccagcacccttcgcagcacgacgctcccgatgcatcctatttcgac
gggaggcgtccctcagccgccagcattctgagtgcaagcagccaaggcagcaaaaccagc
atacggggtggttttcgtaagcttcagggcttctttggggaggaattccccgggcgcgat
agctcggacggtagcctacccacttcgctcgcgggcaaggaccagcgtggacgctcttat
agtcatagccgccccacacatagagatcgcaactattccaatgccacggatcacacccgc
gatgtctcgccatcatcttcgagaccaagaacgcccgtcccagcacctgaggtggtgcct
tttctatatcaagacaacagtgacattgcgcgctatggcgaggctcccgtacgggacata
atgaccgggcccgatcgagagcgatatgctggtgacggctcctcacaaatacccccaaag
acatcatcatcctcgaggtccggccattctattgcccatttacctggccatcatcgacac
aataagagcaacgacgaccctcgcacgctcagacctacaatgagcagggacgatacagca
attggcacacaaatgccgcgcgatcgcggggcaggtagcaacgcaatgtatccaacaaga
tctcgagggcagagcccaacgcccagcaccaggagtgcaggaatgacctggagcagctcc
aaatccacacaagtcgacggccaaacatcacctagccataataatcacggcaagcgcgga
tttttacggcgactccgagggcatcacaaggaaaaggacgatgctgttgctcgacttcgt
gacctgccccaatctacaaggtctctacagacaaagtcttccaagaccgatcttcaccga
cccagcgacgtatcctcgactacattagcatacgcgggctctattggacctggcgatatg
atcgacgctactgatatgcgaccagcaacggcacaacgtggagcgaccttcaataataag
tttccttttgcaaagaagggacggacctatcgacctcaagactataccgaagaagcaatt
ggtccgactgatcgtaacgatcctaataatatgtatcacctcgacaccaatttgaatgat
atggaaggcattctgaccaagcctcctccactcacgcctatggacactacctttgtcaat
aatgtcgagcctgagcgtcacgactctatcatctcgacagcacccaagggccgctgggat
gccccggacagttgggcagtgcgtcgtaacacggaagacaactcttacaatggtggccca
gagctcgacgagattggcagcccacctcgtcctgaagagaaagcatcgccgtactgtatt
cgaatatttcgttcagatgggacattctccactcactcgatgtcgttggattcaagtgtc
actgatgtcatctcccaagttattaagaagacgtatgtcatggacggtttggaaaactac
catatcatcatgaagaagcatgatcttatccgggtcctgacgccgcccgagcgacctctg
ctcatgcagaagcgcctattacagcaagttgggtacgaagaaaaagataggatcgaagac
ctgggacgcgaagacaacagttacctctgccgattcatgttcctgtccgcaagagaaagc
gactttcacgccaagactaccgacatgggactggctcgggctcagaagctcaactatgtt
gacctctctggtcgtaacctcgtcacaatacctatatccctatactcgaaggctatggag
atcatctccctgaatctttcgcggaacctctcacttgacgtcccccgagacttcatacaa
tcttgtaaacacctgcgagatataaaatttaacaacaacgaagccaggaaactgccacct
agtttgagccgagcaaacaaattgacgttcctggatgttgccaacaaccgaatcgagcag
ttggagcatgccgaacttaacgctcttactggtatgctcaagatgaacttggctaacaat
agactgaagcacttgccctcttactttggagcataccagtcgctccgctcccttaatatc
tcttccaactttctcgacaagttcccgacgtttctctgcggcttgccaagcttggtcgat
ctcgatttgagttttaacgccattgcaacgatccctcaagagatcggctctttaaggaat
ctggaaaagttgttgataactaacaacagactaacgcacgctgtgcctgcgacgttcggg
cagctcgtcagtctccgcgaactcgacatcaagtacaacggaatttccagcatcgacatc
atctcggagctacccaaactcgagattctttctgcggatcacaactgcgtctctgctttc
gtcggacagtttgaatcccttcgacagctcaaactgaactctaacccccttaacaaattc
gaaattgtagctcctgtacctaccctcaagatcctgaacctctcgaacgcccagttggct
agcattgactcgtcgttcgcaaacatggtgaaccttgagcatttgatattggacaagaac
tacttcgtttctttgccccaggaaatcggtactttgagcaggctcgagcatttcagcatt
gccaacaactctgtgggagagctaccatcccagattggttgtctcactgagttgagagtg
ctcaacgtccgaggaaacaacatttccaagctgccgatggaattgtggtgggcaaaccga
cttgagacgttcaacgcctcttccaacgttctggaacatttccccaaacctgcttcaaga
gcaccgcgagtaccaggggaggaatcacagccagcaccccctcccgttaatgggagggca
gcccctctaggaactttgtcggccactgcaagctccgaagaactgtctgatgataggagg
ccgagtcaaaactcgagcaccctacttagtgttggaccgtccccgctcaatgctggtgat
cgcaagagctctgttgtgtctgtctatggtaaaggtggccgtaagacgtctgttgtttct
agatctgccactccatcggcccctacgcagtctatcaacccaaggaaggattctggattg
tcatcgaggctcaataacacatttgctggttctctgaggaaccttcatcttgctgataac
cgtcttgacgacgatgtctttgaccagattacgctcctaaccgagctccgggtactgaac
ctgtcctacaacgacgaaataagcgatatgccccaacgatcgatcaagagctggccgcaa
cttgttgagctttatctgtctggtaacgcactcacaacattacccgccgatgacctcgag
gagtccagcttactccaggcactctacattaatggcaacaggtttaccaacttgccggcc
gatatctcgcgggccaagaatcttgctgttctcgattgtggtagtaattacttgaagtac
aacatttcaaacgtgccatatgattggaattggaacctcaacccgaacttgagatatctt
aatctgtccggtaataagcgtttggagatcaagcaaacagctactggcccgctaggccct
ggtgctgttaaccgcgaggaatatacagacttcagtcgtctgcttaacctgcgtatcttg
ggtctgatggatgttactcttacacaaccaagcatcccggatcagagcgaagacagacgt
gtccgtacgtctggctctctcgccggccacctaccttatggaatggctgatacgcttggt
aagcatgagcatttgtcaacggttgatcttgtggtgccaagattcaacgcatcggaaacc
gagatgctcctgggtctgtttgatggacaggccttgtccagtggcgggtctaagatcgcc
aagtatctccacgaaaactttggtcacatttttgcccttgagctcaaagcattgaagaca
cgcttgaacgagactccagttgatgccctgcgacgggcctttttggcgctcaataaagac
ttggttactattgcgattcaacaatcagaggaacggcctcttcagacacataggaactct
ggccagccaatcatactcacgaaggaggatctcaactcgggcggcgtggcaaccgtcgtt
tatctccaaagtacggaactttatgtcgcaaatgtcggagatgcgcaggcgatggtgatc
cagaccgatggcactcataagatgttgactcgcaagcatgatcctgccgagcctaatgaa
cgatcgcgcattcgcgaagccggtggatgggtttcgcgcaatggaaggctgaacgacttg
cttcaagtctcgcgtgcttttggatatgtcgacctgatgccagctgtacaagcggcaccc
tatgtcagtaacatgactattcgagagcaggacgacatcattttgattgctacgggagaa
ctctgggagtacttgtcgccgggtctggttaccgatgttgcgagggccgagcgacaagat
ctaatgcgggccgctcagaagcttcgcgatctggctatcgcatatggcgcctcaggcaaa
attatggttatgatgatcagtgtggcggatctcaagcgacgagtcgagcgatcgaggctt
catcgcggcgctagtatgtcgctttatccctctggtatacccgacgatgctcaggtcctc
aacaccagaagaggccgaaggaccaaaggcgatgttcttgattcctcactcaaccgcctt
gaagccgagattcctgcgcccaccggcaatgtatccatcgtgttcaccgatatcaagaac
tcaacaacgctttgggaaatgtaccctagtgctatgagatcagccatcaagctccacaac
gaagtcatgcgtcggcaactgagacgaattggtggttacgaggtcaagactgaaggtgat
gcatttatggtgtctttcccaacagccacatcagcgcttttgtggacgtttgcggtgcag
atgcagcttctcgatgtgaattggccatcagaagtcttgaactcggtctcatgtcagcct
atattcgacaaggacaacagccttattttcaaaggactgtcagtacgtatgggcatacac
tttggtgattgtgtgagcgagacagatccagttactcgccgtatggattacttcggaccc
atggtgaataaggcagctcgaatttctgccgtggcagatggcggccagattactgtttct
actgacttcatctcagagatacaacggtgcctcgagaattaccaagacacggatcgaagc
aatgcttccggctctgaggatacctttggcgacgaagagacctatgccagcgcgatccga
aaggacttgagatcccttacctctcagggctttgaggttaaggaaatgggcgaaaagaaa
ttgaagggtcttgaaaatcccgaagtcgtgtactcactgtatcctcatgctttggctgga
cgcatcgagttccattcgcagcatgataggaaggaagaagggggcggaggcgataagccg
gctgtccttgcgcctggaactgagttgtctatcgatccggacagcgtctggactctttgg
agaataagcctacgcctcgagatgctttgcagttcattagaaggaaacgagcccccaggt
cttcagccgcccgagacagagctgctcgagaggatcaaacaacgcggaggcgaggtgaca
gatcgattcttgttgaatttcttagaacatcaagtagccaggatagagacctgtatctcg
acactagcgatgcgccacattgccattggtggcggaactattaaggaactcgaggatctt
catggtccaatgtccgccatattggatcaatttatggcccagaacagagaattaaaacgt
tacaggaggagatatggcgcgctgcccaacccaatgagcagcattagtactagcgaagaa
gaagaggaggaggaagacgat---------------gacgacgacgacgacgatcccgac
accgaagaagggagcaatacagagcaagagttgtga
>Fp49
atgaccaggaatgagcatgtcaatcgcatcagctctgtcatgggctcgggcaacaacatc
gatacgtattctgctgttaccgtaaagtctcagccccagtctgagcttgggcttgagccg
cctcagcttcagtatcaatctcaatctcaatctcaatcgacctcatcttcgactgcctcc
actactcccgctcccgcttccgccgcttctactatctccactcccacgcccattcccgct
catcactcgcctactcctaatccggcaccaaatacaataccaaagccagatccaaatgct
gatactgacgctctaacaccaactccatcctcctccgctacgacgccttcatccaatacc
tcttacgtcttttcctcaacgcctcgccgacgcccttctcatcctgctaattattctact
cgcctcagcgctgatggcactgcttctttgagcaaccagtggtcctccttcaaggatgag
cctcagctctcacca------actgccactgccactgccaccgccaccgcaaactcaacc
atttacgctcctcgcgccggtgccaatgctcaatccaaagaccgtcgcatgagcgacctc
gccaactatcgacgtgaactcgccgttcttgagacctcccgagtacctcagatccaacag
attccgcccaccggcggcgcgagccctcagatagcaccttgggcgaaccagcctggttcc
cctgcaaacacattcaccatgcccaccactttcttcaacgaatcgaccgacaacttgtcc
ctcgcttcccagctttccccaggacaccaaatcagtaaccgtcag------------cag
catcagcatcagcaccagcacccttcgcagcacgacgctcccgatgcatcctatttcgac
gggaggcgtccctcagccgccagcattctgagtgcaagcagccaaggcagcaaaaccagc
atacggggtggttttcgtaagcttcagggcttctttggggaggaattccccgggcgcgat
agctcggacggtagcctacccacttcgctcgcgggcaaggaccagcgtggacgctcttat
agtcatagccgccccacacatagagatcgcaactattccaatgccacggatcacacccgc
gatgtctcgccatcatcttcgagaccaagaacgcccgtcccagcacctgaggtggtgcct
tttctatatcaagacaacagtgacattgcgcgctatggcgaggctcccgtacgggacata
atgaccgggcccgatcgagagcgatatgctggtgacggctcctcacaaatacccccaaag
acatcatcatcctcgaggtccggccattctattgcccatttacctggccatcatcgacac
aataagagcaacgacgaccctcgcacgctcagacctacaatgagcagggacgatacagca
attggcacacaaatgccgcgcgatcgcggggcaggtagcaacgcaatgtatccaacaaga
tctcgagggcagagcccaacgcccagcaccaggagtgcaggaatgacctggagcagctcc
aaatccacacaagtcgacggccaaacatcacctagccataataatcacggcaagcgcgga
tttttacggcgactccgagggcatcacaaggaaaaggacgatgctgttgctcgacttcgt
gacctgccccaatctacaaggtctctacagacaaagtcttccaagaccgatcttcaccga
cccagcgacgtatcctcgactacattagcatacgcgggctctattggacctggcgatatg
atcgacgctactgatatgcgaccagcaacggcacaacgtggagcgaccttcaataataag
tttccttttgcaaagaagggacggacctatcgacctcaagactataccgaagaagcaatt
ggtccgactgatcgtaacgatcctaataatatgtatcacctcgacaccaatttgaatgat
atggaaggcattctgaccaagcctcctccactcacgcctatggacactacctttgtcaat
aatgtcgagcctgagcgtcacgactctatcatctcgacagcacccaagggccgctgggat
gccccggacagttgggcagtgcgtcgtaacacggaagacaactcttacaatggtggccca
gagctcgacgagattggcagcccacctcgtcctgaagagaaagcatcgccgtactgtatt
cgaatatttcgttcagatgggacattctccactcactcgatgtcgttggattcaagtgtc
actgatgtcatctcccaagttattaagaagacgtatgtcatggacggtttggaaaactac
catatcatcatgaagaagcatgatcttatccgggtcctgacgccgcccgagcgacctctg
ctcatgcagaagcgcctattacagcaagttgggtacgaagaaaaagataggatcgaagac
ctgggacgcgaagacaacagttacctctgccgattcatgttcctgtccgcaagagaaagc
gactttcacgccaagactaccgacatgggactggctcgggctcagaagctcaactatgtt
gacctctctggtcgtaacctcgtcacaatacctatatccctatactcgaaggctatggag
atcatctccctgaatctttcgcggaacctctcacttgacgtcccccgagacttcatacaa
tcttgtaaacacctgcgagatataaaatttaacaacaacgaagccaggaaactgccacct
agtttgagccgagcaaacaaattgacgttcctggatgttgccaacaaccgaatcgagcag
ttggagcatgccgaacttaacgctcttactggtatgctcaagatgaacttggctaacaat
agactgaagcacttgccctcttactttggagcataccagtcgctccgctcccttaatatc
tcttccaactttctcgacaagttcccgacgtttctctgcggcttgccaagcttggtcgat
ctcgatttgagttttaacgccattgcaacgatccctcaagagatcggctctttaaggaat
ctggaaaagttgttgataactaacaacagactaacgcacgctgtgcctgcgacgttcggg
cagctcgtcagtctccgcgaactcgacatcaagtacaacggaatttccagcatcgacatc
atctcggagctacccaaactcgagattctttctgcggatcacaactgcgtctctgctttc
gtcggacagtttgaatcccttcgacagctcaaactgaactctaacccccttaacaaattc
gaaattgtagctcctgtacctaccctcaagatcctgaacctctcgaacgcccagttggct
agcattgactcgtcgttcgcaaacatggtgaaccttgagcatttgatattggacaagaac
tacttcgtttctttgccccaggaaatcggtactttgagcaggctcgagcatttcagcatt
gccaacaactctgtgggagagctaccatcccagattggttgtctcactgagttgagagtg
ctcaacgtccgaggaaacaacatttccaagctgccgatggaattgtggtgggcaaaccga
cttgagacgttcaacgcctcttccaacgttctggaacatttccccaaacctgcttcaaga
gcaccgcgagtaccaggggaggaatcacagccagcaccccctcccgttaatgggagggca
gcccctctaggaactttgtcggccactgcaagctccgaagaactgtctgatgataggagg
ccgagtcaaaactcgagcaccctacttagtgttggaccgtccccgctcaatgctggtgat
cgcaagagctctgttgtgtctgtctatggtaaaggtggccgtaagacgtctgttgtttct
agatctgccactccatcggcccctacgcagtctatcaacccaaggaaggattctggattg
tcatcgaggctcaataacacatttgctggttctctgaggaaccttcatcttgctgataac
cgtcttgacgacgatgtctttgaccagattacgctcctaaccgagctccgggtactgaac
ctgtcctacaacgacgaaataagcgatatgccccaacgatcgatcaagagctggccgcaa
cttgttgagctttatctgtctggtaacgcactcacaacattacccgccgatgacctcgag
gagtccagcttactccaggcactctacattaatggcaacaggtttaccaacttgccggcc
gatatctcgcgggccaagaatcttgctgttctcgattgtggtagtaattacttgaagtac
aacatttcaaacgtgccatatgattggaattggaacctcaacccgaacttgagatatctt
aatctgtccggtaataagcgtttggagatcaagcaaacagctactggcccgctaggccct
ggtgctgttaaccgcgaggaatatacagacttcagtcgtctgcttaacctgcgtatcttg
ggtctgatggatgttactcttacacaaccaagcatcccggatcagagcgaagacagacgt
gtccgtacgtctggctctctcgccggccacctaccttatggaatggctgatacgcttggt
aagcatgagcatttgtcaacggttgatcttgtggtgccaagattcaacgcatcggaaacc
gagatgctcctgggtctgtttgatggacaggccttgtccagtggcgggtctaagatcgcc
aagtatctccacgaaaactttggtcacatttttgcccttgagctcaaagcattgaagaca
cgcttgaacgagactccagttgatgccctgcgacgggcctttttggcgctcaataaagac
ttggttactattgcgattcaacaatcagaggaacggcctcttcagacacataggaactct
ggccagccaatcatactcacgaaggaggatctcaactcgggcggcgtggcaaccgtcgtt
tatctccaaagtacggaactttatgtcgcaaatgtcggagatgcgcaggcgatggtgatc
cagaccgatggcactcataagatgttgactcgcaagcatgatcctgccgagcctaatgaa
cgatcgcgcattcgcgaagccggtggatgggtttcgcgcaatggaaggctgaacgacttg
cttcaagtctcgcgtgcttttggatatgtcgacctgatgccagctgtacaagcggcaccc
tatgtcagtaacatgactattcgagagcaggacgacatcattttgattgctacgggagaa
ctctgggagtacttgtcgccgggtctggttaccgatgttgcgagggccgagcgacaagat
ctaatgcgggccgctcagaagcttcgcgatctggctatcgcatatggcgcctcaggcaaa
attatggttatgatgatcagtgtggcggatctcaagcgacgagtcgagcgatcgaggctt
catcgcggcgctagtatgtcgctttatccctctggtatacccgacgatgctcaggtcctc
aacaccagaagaggccgaaggaccaaaggcgatgttcttgattcctcactcaaccgcctt
gaagccgagattcctgcgcccaccggcaatgtatccatcgtgttcaccgatatcaagaac
tcaacaacgctttgggaaatgtaccctagtgctatgagatcagccatcaagctccacaac
gaagtcatgcgtcggcaactgagacgaattggtggttacgaggtcaagactgaaggtgat
gcatttatggtgtctttcccaacagccacatcagcgcttttgtggacgtttgcggtgcag
atgcagcttctcgatgtgaattggccatcagaagtcttgaactcggtctcatgtcagcct
atattcgacaaggacaacagccttattttcaaaggactgtcagtacgtatgggcatacac
tttggtgattgtgtgagcgagacagatccagttactcgccgtatggattacttcggaccc
atggtgaataaggcagctcgaatttctgccgtggcagatggcggccagattactgtttct
actgacttcatctcagagatacaacggtgcctcgagaattaccaagacacggatcgaagc
aatgcttccggctctgaggatacctttggcgacgaagagacctatgccagcgcgatccga
aaggacttgagatcccttacctctcagggctttgaggttaaggaaatgggcgaaaagaaa
ttgaagggtcttgaaaatcccgaagtcgtgtactcactgtatcctcatgctttggctgga
cgcatcgagttccattcgcagcatgataggaaggaagaagggggcggaggcgataagccg
gctgtccttgcgcctggaactgagttgtctatcgatccggacagcgtctggactctttgg
agaataagcctacgcctcgagatgctttgcagttcattagaaggaaacgagcccccaggt
cttcagccgcccgagacagagctgctcgagaggatcaaacaacgcggaggcgaggtgaca
gatcgattcttgttgaatttcttagaacatcaagtagccaggatagagacctgtatctcg
acactagcgatgcgccacattgccattggtggcggaactattaaggaactcgaggatctt
catggtccaatgtccgccatattggatcaatttatggcccagaacagagaattaaaacgt
tacaggaggagatatggcgcgctgcccaacccaatgagcagcattagtactagcgaagaa
gaagaagaggaggaagacgat---------gacgacgacgacgacgacgacgatcccgac
accgaagaagggagcaatacagagcaagagttgtga
>Fp50
atgaccaggaatgagcatgtcaatcgcatcagctctgtcatgggctcgggcaacaacatc
gatacgtattctgctgttaccgtaaagtctcagccccagtctgagcttgggcttgagccg
cctcagcttcagtatcaatctcaatctcaatctcaatcgacctcatcttcgactgcctcc
actactcccgctcccgcttccgccgcttctactatctccactcccacgcccattcccgct
catcactcgcctactcctaatccggcaccaaatacaataccaaagccagatccaaatgct
gatactgacgctctaacaccaactccatcctcctccgctacgacgccttcatccaatacc
tcttacgtcttttcctcaacgcctcgccgacgcccttctcatcctgctaattattctact
cgcctcagcgctgatggcactgcttctttgagcaaccagtggtcctccttcaaggatgag
cctcagctctcacca------actgccactgccactgccaccgccaccgcaaactcaacc
atttacgctcctcgcgccggtgccaatgctcaatccaaagaccgtcgcatgagcgacctc
gccaactatcgacgtgaactcgccgttcttgagacctcccgagtacctcagatccaacag
attccgcccaccggcggcgcgagccctcagatagcaccttgggcgaaccagcctggttcc
cctgcaaacacattcaccatgcccaccactttcttcaacgaatcgaccgacaacttgtcc
ctcgcttcccagctttccccaggacaccaaatcagtaaccgtcag------------cag
catcagcatcagcaccagcacccttcgcagcacgacgctcccgatgcatcctatttcgac
gggaggcgtccctcagccgccagcattctgagtgcaagcagccaaggcagcaaaaccagc
atacggggtggttttcgtaagcttcagggcttctttggggaggaattccccgggcgcgat
agctcggacggtagcctacccacttcgctcgcgggcaaggaccagcgtggacgctcttat
agtcatagccgccccacacatagagatcgcaactattccaatgccacggatcacacccgc
gatgtctcgccatcatcttcgagaccaagaacgcccgtcccagcacctgaggtggtgcct
tttctatatcaagacaacagtgacattgcgcgctatggcgaggctcccgtacgggacata
atgaccgggcccgatcgagagcgatatgctggtgacggctcctcacaaatacccccaaag
acatcatcatcctcgaggtccggccattctattgcccatttacctggccatcatcgacac
aataagagcaacgacgaccctcgcacgctcagacctacaatgagcagggacgatacagca
attggcacacaaatgccgcgcgatcgcggggcaggtagcaacgcaatgtatccaacaaga
tctcgagggcagagcccaacgcccagcaccaggagtgcaggaatgacctggagcagctcc
aaatccacacaagtcgacggccaaacatcacctagccataataatcacggcaagcgcgga
tttttacggcgactccgagggcatcacaaggaaaaggacgatgctgttgctcgacttcgt
gacctgccccaatctacaaggtctctacagacaaagtcttccaagaccgatcttcaccga
cccagcgacgtatcctcgactacattagcatacgcgggctctattggacctggcgatatg
atcgacgctactgatatgcgaccagcaacggcacaacgtggagcgaccttcaataataag
tttccttttgcaaagaagggacggacctatcgacctcaagactataccgaagaagcaatt
ggtccgactgatcgtaacgatcctaataatatgtatcacctcgacaccaatttgaatgat
atggaaggcattctgaccaagcctcctccactcacgcctatggacactacctttgtcaat
aatgtcgagcctgagcgtcacgactctatcatctcgacagcacccaagggccgctgggat
gccccggacagttgggcagtgcgtcgtaacacggaagacaactcttacaatggtggccca
gagctcgacgagattggcagcccacctcgtcctgaagagaaagcatcgccgtactgtatt
cgaatatttcgttcagatgggacattctccactcactcgatgtcgttggattcaagtgtc
actgatgtcatctcccaagttattaagaagacgtatgtcatggacggtttggaaaactac
catatcatcatgaagaagcatgatcttatccgggtcctgacgccgcccgagcgacctctg
ctcatgcagaagcgcctattacagcaagttgggtacgaagaaaaagataggatcgaagac
ctgggacgcgaagacaacagttacctctgccgattcatgttcctgtccgcaagagaaagc
gactttcacgccaagactaccgacatgggactggctcgggctcagaagctcaactatgtt
gacctctctggtcgtaacctcgtcacaatacctatatccctatactcgaaggctatggag
atcatctccctgaatctttcgcggaacctctcacttgacgtcccccgagacttcatacaa
tcttgtaaacacctgcgagatataaaatttaacaacaacgaagccaggaaactgccacct
agtttgagccgagcaaacaaattgacgttcctggatgttgccaacaaccgaatcgagcag
ttggagcatgccgaacttaacgctcttactggtatgctcaagatgaacttggctaacaat
agactgaagcacttgccctcttactttggagcataccagtcgctccgctcccttaatatc
tcttccaactttctcgacaagttcccgacgtttctctgcggcttgccaagcttggtcgat
ctcgatttgagttttaacgccattgcaacgatccctcaagagatcggctctttaaggaat
ctggaaaagttgttgataactaacaacagactaacgcacgctgtgcctgcgacgttcggg
cagctcgtcagtctccgcgaactcgacatcaagtacaacggaatttccagcatcgacatc
atctcggagctacccaaactcgagattctttctgcggatcacaactgcgtctctgctttc
gtcggacagtttgaatcccttcgacagctcaaactgaactctaacccccttaacaaattc
gaaattgtagctcctgtacctaccctcaagatcctgaacctctcgaacgcccagttggct
agcattgactcgtcgttcgcaaacatggtgaaccttgagcatttgatattggacaagaac
tacttcgtttctttgccccaggaaatcggtactttgagcaggctcgagcatttcagcatt
gccaacaactctgtgggagagctaccatcccagattggttgtctcactgagttgagagtg
ctcaacgtccgaggaaacaacatttccaagctgccgatggaattgtggtgggcaaaccga
cttgagacgttcaacgcctcttccaacgttctggaacatttccccaaacctgcttcaaga
gcaccgcgagtaccaggggaggaatcacagccagcaccccctcccgttaatgggagggca
gcccctctaggaactttgtcggccactgcaagctccgaagaactgtctgatgataggagg
ccgagtcaaaactcgagcaccctacttagtgttggaccgtccccgctcaatgctggtgat
cgcaagagctctgttgtgtctgtctatggtaaaggtggccgtaagacgtctgttgtttct
agatctgccactccatcggcccctacgcagtctatcaacccaaggaaggattctggattg
tcatcgaggctcaataacacatttgctggttctctgaggaaccttcatcttgctgataac
cgtcttgacgacgatgtctttgaccagattacgctcctaaccgagctccgggtactgaac
ctgtcctacaacgacgaaataagcgatatgccccaacgatcgatcaagagctggccgcaa
cttgttgagctttatctgtctggtaacgcactcacaacattacccgccgatgacctcgag
gagtccagcttactccaggcactctacattaatggcaacaggtttaccaacttgccggcc
gatatctcgcgggccaagaatcttgctgttctcgattgtggtagtaattacttgaagtac
aacatttcaaacgtgccatatgattggaattggaacctcaacccgaacttgagatatctt
aatctgtccggtaataagcgtttggagatcaagcaaacagctactggcccgctaggccct
ggtgctgttaaccgcgaggaatatacagacttcagtcgtctgcttaacctgcgtatcttg
ggtctgatggatgttactcttacacaaccaagcatcccggatcagagcgaagacagacgt
gtccgtacgtctggctctctcgccggccacctaccttatggaatggctgatacgcttggt
aagcatgagcatttgtcaacggttgatcttgtggtgccaagattcaacgcatcggaaacc
gagatgctcctgggtctgtttgatggacaggccttgtccagtggcgggtctaagatcgcc
aagtatctccacgaaaactttggtcacatttttgcccttgagctcaaagcattgaagaca
cgcttgaacgagactccagttgatgccctgcgacgggcctttttggcgctcaataaagac
ttggttactattgcgattcaacaatcagaggaacggcctcttcagacacataggaactct
ggccagccaatcatactcacgaaggaggatctcaactcgggcggcgtggcaaccgtcgtt
tatctccaaagtacggaactttatgtcgcaaatgtcggagatgcgcaggcgatggtgatc
cagaccgatggcactcataagatgttgactcgcaagcatgatcctgccgagcctaatgaa
cgatcgcgcattcgcgaagccggtggatgggtttcgcgcaatggaaggctgaacgacttg
cttcaagtctcgcgtgcttttggatatgtcgacctgatgccagctgtacaagcggcaccc
tatgtcagtaacatgactattcgagagcaggacgacatcattttgattgctacgggagaa
ctctgggagtacttgtcgccgggtctggttaccgatgttgcgagggccgagcgacaagat
ctaatgcgggccgctcagaagcttcgcgatctggctatcgcatatggcgcctcaggcaaa
attatggttatgatgatcagtgtggcggatctcaagcgacgagtcgagcgatcgaggctt
catcgcggcgctagtatgtcgctttatccctctggtatacccgacgatgctcaggtcctc
aacaccagaagaggccgaaggaccaaaggcgatgttcttgattcctcactcaaccgcctt
gaagccgagattcctgcgcccaccggcaatgtatccatcgtgttcaccgatatcaagaac
tcaacaacgctttgggaaatgtaccctagtgctatgagatcagccatcaagctccacaac
gaagtcatgcgtcggcaactgagacgaattggtggttacgaggtcaagactgaaggtgat
gcatttatggtgtctttcccaacagccacatcagcgcttttgtggacgtttgcggtgcag
atgcagcttctcgatgtgaattggccatcagaagtcttgaactcggtctcatgtcagcct
atattcgacaaggacaacagccttattttcaaaggactgtcagtacgtatgggcatacac
tttggtgattgtgtgagcgagacagatccagttactcgccgtatggattacttcggaccc
atggtgaataaggcagctcgaatttctgccgtggcagatggcggccagattactgtttct
actgacttcatctcagagatacaacggtgcctcgagaattaccaagacacggatcgaagc
aatgcttccggctctgaggatacctttggcgacgaagagacctatgccagcgcgatccga
aaggacttgagatcccttacctctcagggctttgaggttaaggaaatgggcgaaaagaaa
ttgaagggtcttgaaaatcccgaagtcgtgtactcactgtatcctcatgctttggctgga
cgcatcgagttccattcgcagcatgataggaaggaagaagggggcggaggcgataagccg
gctgtccttgcgcctggaactgagttgtctatcgatccggacagcgtctggactctttgg
agaataagcctacgcctcgagatgctttgcagttcattagaaggaaacgagcccccaggt
cttcagccgcccgagacagagctgctcgagaggatcaaacaacgcggaggcgaggtgaca
gatcgattcttgttgaatttcttagaacatcaagtagccaggatagagacctgtatctcg
acactagcgatgcgccacattgccattggtggcggaactattaaggaactcgaggatctt
catggtccaatgtccgccatattggatcaatttatggcccagaacagagaattaaaacgt
tacaggaggagatatggcgcgctgcccaacccaatgagcagcattagtactagcgaagaa
gaagaagaggaggaagacgat---------gacgacgacgacgacgacgacgatcccgac
accgaagaagggagcaatacagagcaagagttgtga
>Fp51
atgaccaggaatgagcatgtcaatcgcatcagctctgtcatgggctcgggcaacaacatc
gatacgtattctgctgttaccgtaaagtctcagccccagtctgagcttgggcttgagccg
cctcagcttcagtatcaatctcaatctcaatctcaatcgacctcatcttcgactgcctcc
actactcccgctcccgcttccgccgcttctactatctccactcccacgcccattcccgct
catcactcgcctactcctaatccggcaccaaatacaataccaaagccagatccaaatgct
gatactgacgctctaacaccaactccatcctcctccgctacgacgccttcatccaatacc
tcttacgtcttttcctcaacgcctcgccgacgcccttctcatcctgctaattattctact
cgcctcagcgctgatggcactgcttctttgagcaaccagtggtcctccttcaaggatgag
cctcagctctcacca------actgccactgccactgccaccgccaccgcaaactcaacc
atttacgctcctcgcgccggtgccaatgctcaatccaaagaccgtcgcatgagcgacctc
gccaactatcgacgtgaactcgccgttcttgagacctcccgagtacctcagatccaacag
attccgcccaccggcggcgcgagccctcagatagcaccttgggcgaaccagcctggttcc
cctgcaaacacattcaccatgcccaccactttcttcaacgaatcgaccgacaacttgtcc
ctcgcttcccagctttccccaggacaccaaatcagtaaccgtcag------------cag
catcagcatcagcaccagcacccttcgcagcacgacgctcccgatgcatcctatttcgac
gggaggcgtccctcagccgccagcattctgagtgcaagcagccaaggcagcaaaaccagc
atacggggtggttttcgtaagcttcagggcttctttggggaggaattccccgggcgcgat
agctcggacggtagcctacccacttcgctcgcgggcaaggaccagcgtggacgctcttat
agtcatagccgccccacacatagagatcgcaactattccaatgccacggatcacacccgc
gatgtctcgccatcatcttcgagaccaagaacgcccgtcccagcacctgaggtggtgcct
tttctatatcaagacaacagtgacattgcgcgctatggcgaggctcccgtacgggacata
atgaccgggcccgatcgagagcgatatgctggtgacggctcctcacaaatacccccaaag
acatcatcatcctcgaggtccggccattctattgcccatttacctggccatcatcgacac
aataagagcaacgacgaccctcgcacgctcagacctacaatgagcagggacgatacagca
attggcacacaaatgccgcgcgatcgcggggcaggtagcaacgcaatgtatccaacaaga
tctcgagggcagagcccaacgcccagcaccaggagtgcaggaatgacctggagcagctcc
aaatccacacaagtcgacggccaaacatcacctagccataataatcacggcaagcgcgga
tttttacggcgactccgagggcatcacaaggaaaaggacgatgctgttgctcgacttcgt
gacctgccccaatctacaaggtctctacagacaaagtcttccaagaccgatcttcaccga
cccagcgacgtatcctcgactacattagcatacgcgggctctattggacctggcgatatg
atcgacgctactgatatgcgaccagcaacggcacaacgtggagcgaccttcaataataag
tttccttttgcaaagaagggacggacctatcgacctcaagactataccgaagaagcaatt
ggtccgactgatcgtaacgatcctaataatatgtatcacctcgacaccaatttgaatgat
atggaaggcattctgaccaagcctcctccactcacgcctatggacactacctttgtcaat
aatgtcgagcctgagcgtcacgactctatcatctcgacagcacccaagggccgctgggat
gccccggacagttgggcagtgcgtcgtaacacggaagacaactcttacaatggtggccca
gagctcgacgagattggcagcccacctcgtcctgaagagaaagcatcgccgtactgtatt
cgaatatttcgttcagatgggacattctccactcactcgatgtcgttggattcaagtgtc
actgatgtcatctcccaagttattaagaagacgtatgtcatggacggtttggaaaactac
catatcatcatgaagaagcatgatcttatccgggtcctgacgccgcccgagcgacctctg
ctcatgcagaagcgcctattacagcaagttgggtacgaagaaaaagataggatcgaagac
ctgggacgcgaagacaacagttacctctgccgattcatgttcctgtccgcaagagaaagc
gactttcacgccaagactaccgacatgggactggctcgggctcagaagctcaactatgtt
gacctctctggtcgtaacctcgtcacaatacctatatccctatactcgaaggctatggag
atcatctccctgaatctttcgcggaacctctcacttgacgtcccccgagacttcatacaa
tcttgtaaacacctgcgagatataaaatttaacaacaacgaagccaggaaactgccacct
agtttgagccgagcaaacaaattgacgttcctggatgttgccaacaaccgaatcgagcag
ttggagcatgccgaacttaacgctcttactggtatgctcaagatgaacttggctaacaat
agactgaagcacttgccctcttactttggagcataccagtcgctccgctcccttaatatc
tcttccaactttctcgacaagttcccgacgtttctctgcggcttgccaagcttggtcgat
ctcgatttgagttttaacgccattgcaacgatccctcaagagatcggctctttaaggaat
ctggaaaagttgttgataactaacaacagactaacgcacgctgtgcctgcgacgttcggg
cagctcgtcagtctccgcgaactcgacatcaagtacaacggaatttccagcatcgacatc
atctcggagctacccaaactcgagattctttctgcggatcacaactgcgtctctgctttc
gtcggacagtttgaatcccttcgacagctcaaactgaactctaacccccttaacaaattc
gaaattgtagctcctgtacctaccctcaagatcctgaacctctcgaacgcccagttggct
agcattgactcgtcgttcgcaaacatggtgaaccttgagcatttgatattggacaagaac
tacttcgtttctttgccccaggaaatcggtactttgagcaggctcgagcatttcagcatt
gccaacaactctgtgggagagctaccatcccagattggttgtctcactgagttgagagtg
ctcaacgtccgaggaaacaacatttccaagctgccgatggaattgtggtgggcaaaccga
cttgagacgttcaacgcctcttccaacgttctggaacatttccccaaacctgcttcaaga
gcaccgcgagtaccaggggaggaatcacagccagcaccccctcccgttaatgggagggca
gcccctctaggaactttgtcggccactgcaagctccgaagaactgtctgatgataggagg
ccgagtcaaaactcgagcaccctacttagtgttggaccgtccccgctcaatgctggtgat
cgcaagagctctgttgtgtctgtctatggtaaaggtggccgtaagacgtctgttgtttct
agatctgccactccatcggcccctacgcagtctatcaacccaaggaaggattctggattg
tcatcgaggctcaataacacatttgctggttctctgaggaaccttcatcttgctgataac
cgtcttgacgacgatgtctttgaccagattacgctcctaaccgagctccgggtactgaac
ctgtcctacaacgacgaaataagcgatatgccccaacgatcgatcaagagctggccgcaa
cttgttgagctttatctgtctggtaacgcactcacaacattacccgccgatgacctcgag
gagtccagcttactccaggcactctacattaatggcaacaggtttaccaacttgccggcc
gatatctcgcgggccaagaatcttgctgttctcgattgtggtagtaattacttgaagtac
aacatttcaaacgtgccatatgattggaattggaacctcaacccgaacttgagatatctt
aatctgtccggtaataagcgtttggagatcaagcaaacagctactggcccgctaggccct
ggtgctgttaaccgcgaggaatatacagacttcagtcgtctgcttaacctgcgtatcttg
ggtctgatggatgttactcttacacaaccaagcatcccggatcagagcgaagacagacgt
gtccgtacgtctggctctctcgccggccacctaccttatggaatggctgatacgcttggt
aagcatgagcatttgtcaacggttgatcttgtggtgccaagattcaacgcatcggaaacc
gagatgctcctgggtctgtttgatggacaggccttgtccagtggcgggtctaagatcgcc
aagtatctccacgaaaactttggtcacatttttgcccttgagctcaaagcattgaagaca
cgcttgaacgagactccagttgatgccctgcgacgggcctttttggcgctcaataaagac
ttggttactattgcgattcaacaatcagaggaacggcctcttcagacacataggaactct
ggccagccaatcatactcacgaaggaggatctcaactcgggcggcgtggcaaccgtcgtt
tatctccaaagtacggaactttatgtcgcaaatgtcggagatgcgcaggcgatggtgatc
cagaccgatggcactcataagatgttgactcgcaagcatgatcctgccgagcctaatgaa
cgatcgcgcattcgcgaagccggtggatgggtttcgcgcaatggaaggctgaacgacttg
cttcaagtctcgcgtgcttttggatatgtcgacctgatgccagctgtacaagcggcaccc
tatgtcagtaacatgactattcgagagcaggacgacatcattttgattgctacgggagaa
ctctgggagtacttgtcgccgggtctggttaccgatgttgcgagggccgagcgacaagat
ctaatgcgggccgctcagaagcttcgcgatctggctatcgcatatggcgcctcaggcaaa
attatggttatgatgatcagtgtggcggatctcaagcgacgagtcgagcgatcgaggctt
catcgcggcgctagtatgtcgctttatccctctggtatacccgacgatgctcaggtcctc
aacaccagaagaggccgaaggaccaaaggcgatgttcttgattcctcactcaaccgcctt
gaagccgagattcctgcgcccaccggcaatgtatccatcgtgttcaccgatatcaagaac
tcaacaacgctttgggaaatgtaccctagtgctatgagatcagccatcaagctccacaac
gaagtcatgcgtcggcaactgagacgaattggtggttacgaggtcaagactgaaggtgat
gcatttatggtgtctttcccaacagccacatcagcgcttttgtggacgtttgcggtgcag
atgcagcttctcgatgtgaattggccatcagaagtcttgaactcggtctcatgtcagcct
atattcgacaaggacaacagccttattttcaaaggactgtcagtacgtatgggcatacac
tttggtgattgtgtgagcgagacagatccagttactcgccgtatggattacttcggaccc
atggtgaataaggcagctcgaatttctgccgtggcagatggcggccagattactgtttct
actgacttcatctcagagatacaacggtgcctcgagaattaccaagacacggatcgaagc
aatgcttccggctctgaggatacctttggcgacgaagagacctatgccagcgcgatccga
aaggacttgagatcccttacctctcagggctttgaggttaaggaaatgggcgaaaagaaa
ttgaagggtcttgaaaatcccgaagtcgtgtactcactgtatcctcatgctttggctgga
cgcatcgagttccattcgcagcatgataggaaggaagaagggggcggaggcgataagccg
gctgtccttgcgcctggaactgagttgtctatcgatccggacagcgtctggactctttgg
agaataagcctacgcctcgagatgctttgcagttcattagaaggaaacgagcccccaggt
cttcagccgcccgagacagagctgctcgagaggatcaaacaacgcggaggcgaggtgaca
gatcgattcttgttgaatttcttagaacatcaagtagccaggatagagacctgtatctcg
acactagcgatgcgccacattgccattggtggcggaactattaaggaactcgaggatctt
catggtccaatgtccgccatattggatcaatttatggcccagaacagagaattaaaacgt
tacaggaggagatatggcgcgctgcccaacccaatgagcagcattagtactagcgaagaa
gaagaggaggaggaagacgat---------------gacgacgacgacgacgatcccgac
accgaagaagggagcaatacagagcaagagttgtga
>Fp59
atgaccaggaatgagcatgtcaatcgcatcagctctgtcatgggctcgggcaacaacatc
gatacgtattctgctgttaccgtaaagtctcagccccagtctgagcttgggcttgagccg
cctcagcttcagtatcaatctcaatctcaatctcaatcgacctcatcttcgactgcctcc
actactcccgctcccgcttccgccgcttctactatctccactcccacgcccattcccgct
catcactcgcctactcctaatccggcaccaaatacaataccaaagccagatccaaatgct
gatactgacgctctaacaccaactccatcctcctccgctacgacgccttcatccaatacc
tcttacgtcttttcctcaacgcctcgccgacgcccttctcatcctgctaattattctact
cgcctcagcgctgatggcactgcttctttgagcaaccagtggtcctccttcaaggatgag
cctcagctctcacca------actgccactgccactgccaccgccaccgcaaactcaacc
atttacgctcctcgcgccggtgccaatgctcaatccaaagaccgtcgcatgagcgacctc
gccaactatcgacgtgaactcgccgttcttgagacctcccgagtacctcagatccaacag
attccgcccaccggcggcgcgagccctcagatagcaccttgggcgaaccagcctggttcc
cctgcaaacacattcaccatgcccaccactttcttcaacgaatcgaccgacaacttgtcc
ctcgcttcccagctttccccaggacaccaaatcagtaaccgtcag------------cag
catcagcatcagcaccagcacccttcgcagcacgacgctcccgatgcatcctatttcgac
gggaggcgtccctcagccgccagcattctgagtgcaagcagccaaggcagcaaaaccagc
atacggggtggttttcgtaagcttcagggcttctttggggaggaattccccgggcgcgat
agctcggacggtagcctacccacttcgctcgcgggcaaggaccagcgtggacgctcttat
agtcatagccgccccacacatagagatcgcaactattccaatgccacggatcacacccgc
gatgtctcgccatcatcttcgagaccaagaacgcccgtcccagcacctgaggtggtgcct
tttctatatcaagacaacagtgacattgcgcgctatggcgaggctcccgtacgggacata
atgaccgggcccgatcgagagcgatatgctggtgacggctcctcacaaatacccccaaag
acatcatcatcctcgaggtccggccattctattgcccatttacctggccatcatcgacac
aataagagcaacgacgaccctcgcacgctcagacctacaatgagcagggacgatacagca
attggcacacaaatgccgcgcgatcgcggggcaggtagcaacgcaatgtatccaacaaga
tctcgagggcagagcccaacgcccagcaccaggagtgcaggaatgacctggagcagctcc
aaatccacacaagtcgacggccaaacatcacctagccataataatcacggcaagcgcgga
tttttacggcgactccgagggcatcacaaggaaaaggacgatgctgttgctcgacttcgt
gacctgccccaatctacaaggtctctacagacaaagtcttccaagaccgatcttcaccga
cccagcgacgtatcctcgactacattagcatacgcgggctctattggacctggcgatatg
atcgacgctactgatatgcgaccagcaacggcacaacgtggagcgaccttcaataataag
tttccttttgcaaagaagggacggacctatcgacctcaagactataccgaagaagcaatt
ggtccgactgatcgtaacgatcctaataatatgtatcacctcgacaccaatttgaatgat
atggaaggcattctgaccaagcctcctccactcacgcctatggacactacctttgtcaat
aatgtcgagcctgagcgtcacgactctatcatctcgacagcacccaagggccgctgggat
gccccggacagttgggcagtgcgtcgtaacacggaagacaactcttacaatggtggccca
gagctcgacgagattggcagcccacctcgtcctgaagagaaagcatcgccgtactgtatt
cgaatatttcgttcagatgggacattctccactcactcgatgtcgttggattcaagtgtc
actgatgtcatctcccaagttattaagaagacgtatgtcatggacggtttggaaaactac
catatcatcatgaagaagcatgatcttatccgggtcctgacgccgcccgagcgacctctg
ctcatgcagaagcgcctattacagcaagttgggtacgaagaaaaagataggatcgaagac
ctgggacgcgaagacaacagttacctctgccgattcatgttcctgtccgcaagagaaagc
gactttcacgccaagactaccgacatgggactggctcgggctcagaagctcaactatgtt
gacctctctggtcgtaacctcgtcacaatacctatatccctatactcgaaggctatggag
atcatctccctgaatctttcgcggaacctctcacttgacgtcccccgagacttcatacaa
tcttgtaaacacctgcgagatataaaatttaacaacaacgaagccaggaaactgccacct
agtttgagccgagcaaacaaattgacgttcctggatgttgccaacaaccgaatcgagcag
ttggagcatgccgaacttaacgctcttactggtatgctcaagatgaacttggctaacaat
agactgaagcacttgccctcttactttggagcataccagtcgctccgctcccttaatatc
tcttccaactttctcgacaagttcccgacgtttctctgcggcttgccaagcttggtcgat
ctcgatttgagttttaacgccattgcaacgatccctcaagagatcggctctttaaggaat
ctggaaaagttgttgataactaacaacagactaacgcacgctgtgcctgcgacgttcggg
cagctcgtcagtctccgcgaactcgacatcaagtacaacggaatttccagcatcgacatc
atctcggagctacccaaactcgagattctttctgcggatcacaactgcgtctctgctttc
gtcggacagtttgaatcccttcgacagctcaaactgaactctaacccccttaacaaattc
gaaattgtagctcctgtacctaccctcaagatcctgaacctctcgaacgcccagttggct
agcattgactcgtcgttcgcaaacatggtgaaccttgagcatttgatattggacaagaac
tacttcgtttctttgccccaggaaatcggtactttgagcaggctcgagcatttcagcatt
gccaacaactctgtgggagagctaccatcccagattggttgtctcactgagttgagagtg
ctcaacgtccgaggaaacaacatttccaagctgccgatggaattgtggtgggcaaaccga
cttgagacgttcaacgcctcttccaacgttctggaacatttccccaaacctgcttcaaga
gcaccgcgagtaccaggggaggaatcacagccagcaccccctcccgttaatgggagggca
gcccctctaggaactttgtcggccactgcaagctccgaagaactgtctgatgataggagg
ccgagtcaaaactcgagcaccctacttagtgttggaccgtccccgctcaatgctggtgat
cgcaagagctctgttgtgtctgtctatggtaaaggtggccgtaagacgtctgttgtttct
agatctgccactccatcggcccctacgcagtctatcaacccaaggaaggattctggattg
tcatcgaggctcaataacacatttgctggttctctgaggaaccttcatcttgctgataac
cgtcttgacgacgatgtctttgaccagattacgctcctaaccgagctccgggtactgaac
ctgtcctacaacgacgaaataagcgatatgccccaacgatcgatcaagagctggccgcaa
cttgttgagctttatctgtctggtaacgcactcacaacattacccgccgatgacctcgag
gagtccagcttactccaggcactctacattaatggcaacaggtttaccaacttgccggcc
gatatctcgcgggccaagaatcttgctgttctcgattgtggtagtaattacttgaagtac
aacatttcaaacgtgccatatgattggaattggaacctcaacccgaacttgagatatctt
aatctgtccggtaataagcgtttggagatcaagcaaacagctactggcccgctaggccct
ggtgctgttaaccgcgaggaatatacagacttcagtcgtctgcttaacctgcgtatcttg
ggtctgatggatgttactcttacacaaccaagcatcccggatcagagcgaagacagacgt
gtccgtacgtctggctctctcgccggccacctaccttatggaatggctgatacgcttggt
aagcatgagcatttgtcaacggttgatcttgtggtgccaagattcaacgcatcggaaacc
gagatgctcctgggtctgtttgatggacaggccttgtccagtggcgggtctaagatcgcc
aagtatctccacgaaaactttggtcacatttttgcccttgagctcaaagcattgaagaca
cgcttgaacgagactccagttgatgccctgcgacgggcctttttggcgctcaataaagac
ttggttactattgcgattcaacaatcagaggaacggcctcttcagacacataggaactct
ggccagccaatcatactcacgaaggaggatctcaactcgggcggcgtggcaaccgtcgtt
tatctccaaagtacggaactttatgtcgcaaatgtcggagatgcgcaggcgatggtgatc
cagaccgatggcactcataagatgttgactcgcaagcatgatcctgccgagcctaatgaa
cgatcgcgcattcgcgaagccggtggatgggtttcgcgcaatggaaggctgaacgacttg
cttcaagtctcgcgtgcttttggatatgtcgacctgatgccagctgtacaagcggcaccc
tatgtcagtaacatgactattcgagagcaggacgacatcattttgattgctacgggagaa
ctctgggagtacttgtcgccgggtctggttaccgatgttgcgagggccgagcgacaagat
ctaatgcgggccgctcagaagcttcgcgatctggctatcgcatatggcgcctcaggcaaa
attatggttatgatgatcagtgtggcggatctcaagcgacgagtcgagcgatcgaggctt
catcgcggcgctagtatgtcgctttatccctctggtatacccgacgatgctcaggtcctc
aacaccagaagaggccgaaggaccaaaggcgatgttcttgattcctcactcaaccgcctt
gaagccgagattcctgcgcccaccggcaatgtatccatcgtgttcaccgatatcaagaac
tcaacaacgctttgggaaatgtaccctagtgctatgagatcagccatcaagctccacaac
gaagtcatgcgtcggcaactgagacgaattggtggttacgaggtcaagactgaaggtgat
gcatttatggtgtctttcccaacagccacatcagcgcttttgtggacgtttgcggtgcag
atgcagcttctcgatgtgaattggccatcagaagtcttgaactcggtctcatgtcagcct
atattcgacaaggacaacagccttattttcaaaggactgtcagtacgtatgggcatacac
tttggtgattgtgtgagcgagacagatccagttactcgccgtatggattacttcggaccc
atggtgaataaggcagctcgaatttctgccgtggcagatggcggccagattactgtttct
actgacttcatctcagagatacaacggtgcctcgagaattaccaagacacggatcgaagc
aatgcttccggctctgaggatacctttggcgacgaagagacctatgccagcgcgatccga
aaggacttgagatcccttacctctcagggctttgaggttaaggaaatgggcgaaaagaaa
ttgaagggtcttgaaaatcccgaagtcgtgtactcactgtatcctcatgctttggctgga
cgcatcgagttccattcgcagcatgataggaaggaagaagggggcggaggcgataagccg
gctgtccttgcgcctggaactgagttgtctatcgatccggacagcgtctggactctttgg
agaataagcctacgcctcgagatgctttgcagttcattagaaggaaacgagcccccaggt
cttcagccgcccgagacagagctgctcgagaggatcaaacaacgcggaggcgaggtgaca
gatcgattcttgttgaatttcttagaacatcaagtagccaggatagagacctgtatctcg
acactagcgatgcgccacattgccattggtggcggaactattaaggaactcgaggatctt
catggtccaatgtccgccatattggatcaatttatggcccagaacagagaattaaaacgt
tacaggaggagatatggcgcgctgcccaacccaatgagcagcattagtactagcgaagaa
gaagaagaggaggaagacgat---------gacgacgacgacgacgacgacgatcccgac
accgaagaagggagcaatacagagcaagagttgtga
>Fp63
atgaccaggaatgagcatgtcaatcgcatcagctctgtcatgggctcgggcaacaacatc
gatacgtattctgctgttaccgtaaagtctcagccccagtctgagcttgggcttgagccg
cctcagcttcagtatcaatctcaatctcaatctcaatcgacctcatcttcgactgcctcc
actactcccgctcccgcttccgccgcttctactatctccactcccacgcccattcccgct
catcactcgcctactcctaatccggcaccaaatacaataccaaagccagatccaaatgct
gatactgacgctctaacaccaactccatcctcctccgctacgacgccttcatccaatacc
tcttacgtcttttcctcaacgcctcgccgacgcccttctcatcctgctaattattctact
cgcctcagcgctgatggcactgcttctttgagcaaccagtggtcctccttcaaggatgag
cctcagctctcacca------actgccactgccactgccaccgccaccgcaaactcaacc
atttacgctcctcgcgccggtgccaatgctcaatccaaagaccgtcgcatgagcgacctc
gccaactatcgacgtgaactcgccgttcttgagacctcccgagtacctcagatccaacag
attccgcccaccggcggcgcgagccctcagatagcaccttgggcgaaccagcctggttcc
cctgcaaacacattcaccatgcccaccactttcttcaacgaatcgaccgacaacttgtcc
ctcgcttcccagctttccccaggacaccaaatcagtaaccgtcag------------cag
catcagcatcagcaccagcacccttcgcagcacgacgctcccgatgcatcctatttcgac
gggaggcgtccctcagccgccagcattctgagtgcaagcagccaaggcagcaaaaccagc
atacggggtggttttcgtaagcttcagggcttctttggggaggaattccccgggcgcgat
agctcggacggtagcctacccacttcgctcgcgggcaaggaccagcgtggacgctcttat
agtcatagccgccccacacatagagatcgcaactattccaatgccacggatcacacccgc
gatgtctcgccatcatcttcgagaccaagaacgcccgtcccagcacctgaggtggtgcct
tttctatatcaagacaacagtgacattgcgcgctatggcgaggctcccgtacgggacata
atgaccgggcccgatcgagagcgatatgctggtgacggctcctcacaaatacccccaaag
acatcatcatcctcgaggtccggccattctattgcccatttacctggccatcatcgacac
aataagagcaacgacgaccctcgcacgctcagacctacaatgagcagggacgatacagca
attggcacacaaatgccgcgcgatcgcggggcaggtagcaacgcaatgtatccaacaaga
tctcgagggcagagcccaacgcccagcaccaggagtgcaggaatgacctggagcagctcc
aaatccacacaagtcgacggccaaacatcacctagccataataatcacggcaagcgcgga
tttttacggcgactccgagggcatcacaaggaaaaggacgatgctgttgctcgacttcgt
gacctgccccaatctacaaggtctctacagacaaagtcttccaagaccgatcttcaccga
cccagcgacgtatcctcgactacattagcatacgcgggctctattggacctggcgatatg
atcgacgctactgatatgcgaccagcaacggcacaacgtggagcgaccttcaataataag
tttccttttgcaaagaagggacggacctatcgacctcaagactataccgaagaagcaatt
ggtccgactgatcgtaacgatcctaataatatgtatcacctcgacaccaatttgaatgat
atggaaggcattctgaccaagcctcctccactcacgcctatggacactacctttgtcaat
aatgtcgagcctgagcgtcacgactctatcatctcgacagcacccaagggccgctgggat
gccccggacagttgggcagtgcgtcgtaacacggaagacaactcttacaatggtggccca
gagctcgacgagattggcagcccacctcgtcctgaagagaaagcatcgccgtactgtatt
cgaatatttcgttcagatgggacattctccactcactcgatgtcgttggattcaagtgtc
actgatgtcatctcccaagttattaagaagacgtatgtcatggacggtttggaaaactac
catatcatcatgaagaagcatgatcttatccgggtcctgacgccgcccgagcgacctctg
ctcatgcagaagcgcctattacagcaagttgggtacgaagaaaaagataggatcgaagac
ctgggacgcgaagacaacagttacctctgccgattcatgttcctgtccgcaagagaaagc
gactttcacgccaagactaccgacatgggactggctcgggctcagaagctcaactatgtt
gacctctctggtcgtaacctcgtcacaatacctatatccctatactcgaaggctatggag
atcatctccctgaatctttcgcggaacctctcacttgacgtcccccgagacttcatacaa
tcttgtaaacacctgcgagatataaaatttaacaacaacgaagccaggaaactgccacct
agtttgagccgagcaaacaaattgacgttcctggatgttgccaacaaccgaatcgagcag
ttggagcatgccgaacttaacgctcttactggtatgctcaagatgaacttggctaacaat
agactgaagcacttgccctcttactttggagcataccagtcgctccgctcccttaatatc
tcttccaactttctcgacaagttcccgacgtttctctgcggcttgccaagcttggtcgat
ctcgatttgagttttaacgccattgcaacgatccctcaagagatcggctctttaaggaat
ctggaaaagttgttgataactaacaacagactaacgcacgctgtgcctgcgacgttcggg
cagctcgtcagtctccgcgaactcgacatcaagtacaacggaatttccagcatcgacatc
atctcggagctacccaaactcgagattctttctgcggatcacaactgcgtctctgctttc
gtcggacagtttgaatcccttcgacagctcaaactgaactctaacccccttaacaaattc
gaaattgtagctcctgtacctaccctcaagatcctgaacctctcgaacgcccagttggct
agcattgactcgtcgttcgcaaacatggtgaaccttgagcatttgatattggacaagaac
tacttcgtttctttgccccaggaaatcggtactttgagcaggctcgagcatttcagcatt
gccaacaactctgtgggagagctaccatcccagattggttgtctcactgagttgagagtg
ctcaacgtccgaggaaacaacatttccaagctgccgatggaattgtggtgggcaaaccga
cttgagacgttcaacgcctcttccaacgttctggaacatttccccaaacctgcttcaaga
gcaccgcgagtaccaggggaggagtcacagccagcaccccctcccgttaatgggagggca
gcccctctaggaactttgtcggccactgcaagctccgaagaactgtctgatgataggagg
ccgagtcaaaactcgagcaccctacttagtgttggaccgtccccgctcaatgctggtgat
cgcaagagctctgttgtgtctgtctatggtaaaggtggccgtaagacgtctgttgtttct
agatctgccactccatcggcccctacgcagtctatcaacccaaggaaggattctggattg
tcatcgaggctcaataacacatttgctggttctctgaggaaccttcatcttgctgataac
cgtcttgacgacgatgtctttgaccagattacgctcctaaccgagctccgggtactgaac
ctgtcctacaacgacgaaataagcgatatgccccaacgatcgatcaagagctggccgcaa
cttgttgagctttatctgtctggtaacgcactcacaacattacccgccgatgacctcgag
gagtccagcttactccaggcactctacattaatggcaacaggtttaccaacttgccggcc
gatatctcgcgggccaagaatcttgctgttctcgattgtggtagtaattacttgaagtac
aacatttcaaacgtgccatatgattggaattggaacctcaacccgaacttgagatatctt
aatctgtccggtaataagcgtttggagatcaagcaaacagctactggcccgctaggccct
ggtgctgttaaccgcgaggaatatacagacttcagtcgtctgcttaacctgcgtatcttg
ggtctgatggatgttactcttacacaaccaagcatcccggatcagagcgaagacagacgt
gtccgtacgtctggctctctcgccggccacctaccttatggaatggctgatacgcttggt
aagcatgagcatttgtcaacggttgatcttgtggtgccaagattcaacgcatcggaaacc
gagatgctcctgggtctgtttgatggacaggccttgtccagtggcgggtctaagatcgcc
aagtatctccacgaaaactttggtcacatttttgcccttgagctcaaagcattgaagaca
cgcttgaacgagactccagttgatgccctgcgacgggcctttttggcgctcaataaagac
ttggttactattgcgattcaacaatcagaggaacggcctcttcagacacataggaactct
ggccagccaatcatactcacgaaggaggatctcaactcgggcggcgtggcaaccgtcgtt
tatctccaaagtacggaactttatgtcgcaaatgtcggagatgcgcaggcgatggtgatc
cagaccgatggcactcataagatgttgactcgcaagcatgatcctgccgagcctaatgaa
cgatcgcgcattcgcgaagccggtggatgggtttcgcgcaatggaaggctgaacgacttg
cttcaagtctcgcgtgcttttggatatgtcgacctgatgccagctgtacaagcggcaccc
tatgtcagtaacatgactattcgagagcaggacgacatcattttgattgctacgggagaa
ctctgggagtacttgtcgccgggtctggttaccgatgttgcgagggccgagcgacaagat
ctaatgcgggccgctcagaagcttcgcgatctggctatcgcatatggcgcctcaggcaaa
attatggttatgatgatcagtgtggcggatctcaagcgacgagtcgagcgatcgaggctt
catcgcggcgctagtatgtcgctttatccctctggtatacccgacgatgctcaggtcctc
aacaccagaagaggccgaaggaccaaaggcgatgttcttgattcctcactcaaccgcctt
gaagccgagattcctgcgcccaccggcaatgtatccatcgtgttcaccgatatcaagaac
tcaacaacgctttgggaaatgtaccctagtgctatgagatcagccatcaagctccacaac
gaagtcatgcgtcggcaactgagacgaattggtggttacgaggtcaagactgaaggtgat
gcatttatggtgtctttcccaacagccacatcagcgcttttgtggacgtttgcggtgcag
atgcagcttctcgatgtgaattggccatcagaagtcttgaactcggtctcatgtcagcct
atattcgacaaggacaacagccttattttcaaaggactgtcagtacgtatgggcatacac
tttggtgattgtgtgagcgagacagatccagttactcgccgtatggattacttcggaccc
atggtgaataaggcagctcgaatttctgccgtggcagatggcggccagattactgtttct
actgacttcatctcagagatacaacggtgcctcgagaattaccaagacacggatcgaagc
aatgcttccggctctgaggatacctttggcgacgaagagacctatgccagcgcgatccga
aaggacttgagatcccttacctctcagggctttgaggttaaggaaatgggcgaaaagaaa
ttgaagggtcttgaaaatcccgaagtcgtgtactcactgtatcctcatgctttggctgga
cgcatcgagttccattcgcagcatgataggaaggaagaagggggcggaggcgataagccg
gctgtccttgcgcctggaactgagttgtctatcgatccggacagcgtctggactctttgg
agaataagcctacgcctcgagatgctttgcagttcattagaaggaaacgagcccccaggt
cttcagccgcccgagacagagctgctcgagaggatcaaacaacgcggaggcgaggtgaca
gatcgattcttgttgaatttcttagaacatcaagtagccaggatagagacctgtatctcg
acactagcgatgcgccacattgccattggtggcggaactattaaggaactcgaggatctt
catggtccaatgtccgccatattggatcaatttatggcccagaacagagaattaaaacgt
tacaggaggagatatggcgcgctgcccaacccaatgagcagcattagtactagcgaagaa
gaagaggaggaggaagacgat---------------gacgacgacgacgacgatcccgac
accgaagaagggagcaatacagagcaagagttgtga
>Fp65
atgaccaggaatgagcatgtcaatcgcatcagctctgtcatgggctcgggcaacaacatc
gatacgtattctgctgttaccgtaaagtctcagccccagtctgagcttgggcttgagccg
cctcagcttcagtatcaatctcaatctcaatctcaatcgacctcatcttcgactgcctcc
actactcccgctcccgcttccgccgcttctactatctccactcccacgcccattcccgct
catcactcgcctactcctaatccggcaccaaatacaataccaaagccagatccaaatgct
gatactgacgctctaacaccaactccatcctcctccgctacgacgccttcatccaatacc
tcttacgtcttttcctcaacgcctcgccgacgcccttctcatcctgctaattattctact
cgcctcagcgctgatggcactgcttctttgagcaaccagtggtcctccttcaaggatgag
cctcagctctcacca------actgccactgccactgccaccgccaccgcaaactcaacc
atttacgctcctcgcgccggtgccaatgctcaatccaaagaccgtcgcatgagcgacctc
gccaactatcgacgtgaactcgccgttcttgagacctcccgagtacctcagatccaacag
attccgcccaccggcggcgcgagccctcagatagcaccttgggcgaaccagcctggttcc
cctgcaaacacattcaccatgcccaccactttcttcaacgaatcgaccgacaacttgtcc
ctcgcttcccagctttccccaggacaccaaatcagtaaccgtcag------------cag
catcagcatcagcaccagcacccttcgcagcacgacgctcccgatgcatcctatttcgac
gggaggcgtccctcagccgccagcattctgagtgcaagcagccaaggcagcaaaaccagc
atacggggtggttttcgtaagcttcagggcttctttggggaggaattccccgggcgcgat
agctcggacggtagcctacccacttcgctcgcgggcaaggaccagcgtggacgctcttat
agtcatagccgccccacacatagagatcgcaactattccaatgccacggatcacacccgc
gatgtctcgccatcatcttcgagaccaagaacgcccgtcccagcacctgaggtggtgcct
tttctatatcaagacaacagtgacattgcgcgctatggcgaggctcccgtacgggacata
atgaccgggcccgatcgagagcgatatgctggtgacggctcctcacaaatacccccaaag
acatcatcatcctcgaggtccggccattctattgcccatttacctggccatcatcgacac
aataagagcaacgacgaccctcgcacgctcagacctacaatgagcagggacgatacagca
attggcacacaaatgccgcgcgatcgcggggcaggtagcaacgcaatgtatccaacaaga
tctcgagggcagagcccaacgcccagcaccaggagtgcaggaatgacctggagcagctcc
aaatccacacaagtcgacggccaaacatcacctagccataataatcacggcaagcgcgga
tttttacggcgactccgagggcatcacaaggaaaaggacgatgctgttgctcgacttcgt
gacctgccccaatctacaaggtctctacagacaaagtcttccaagaccgatcttcaccga
cccagcgacgtatcctcgactacattagcatacgcgggctctattggacctggcgatatg
atcgacgctactgatatgcgaccagcaacggcacaacgtggagcgaccttcaataataag
tttccttttgcaaagaagggacggacctatcgacctcaagactataccgaagaagcaatt
ggtccgactgatcgtaacgatcctaataatatgtatcacctcgacaccaatttgaatgat
atggaaggcattctgaccaagcctcctccactcacgcctatggacactacctttgtcaat
aatgtcgagcctgagcgtcacgactctatcatctcgacagcacccaagggccgctgggat
gccccggacagttgggcagtgcgtcgtaacacggaagacaactcttacaatggtggccca
gagctcgacgagattggcagcccacctcgtcctgaagagaaagcatcgccgtactgtatt
cgaatatttcgttcagatgggacattctccactcactcgatgtcgttggattcaagtgtc
actgatgtcatctcccaagttattaagaagacgtatgtcatggacggtttggaaaactac
catatcatcatgaagaagcatgatcttatccgggtcctgacgccgcccgagcgacctctg
ctcatgcagaagcgcctattacagcaagttgggtacgaagaaaaagataggatcgaagac
ctgggacgcgaagacaacagttacctctgccgattcatgttcctgtccgcaagagaaagc
gactttcacgccaagactaccgacatgggactggctcgggctcagaagctcaactatgtt
gacctctctggtcgtaacctcgtcacaatacctatatccctatactcgaaggctatggag
atcatctccctgaatctttcgcggaacctctcacttgacgtcccccgagacttcatacaa
tcttgtaaacacctgcgagatataaaatttaacaacaacgaagccaggaaactgccacct
agtttgagccgagcaaacaaattgacgttcctggatgttgccaacaaccgaatcgagcag
ttggagcatgccgaacttaacgctcttactggtatgctcaagatgaacttggctaacaat
agactgaagcacttgccctcttactttggagcataccagtcgctccgctcccttaatatc
tcttccaactttctcgacaagttcccgacgtttctctgcggcttgccaagcttggtcgat
ctcgatttgagttttaacgccattgcaacgatccctcaagagatcggctctttaaggaat
ctggaaaagttgttgataactaacaacagactaacgcacgctgtgcctgcgacgttcggg
cagctcgtcagtctccgcgaactcgacatcaagtacaacggaatttccagcatcgacatc
atctcggagctacccaaactcgagattctttctgcggatcacaactgcgtctctgctttc
gtcggacagtttgaatcccttcgacagctcaaactgaactctaacccccttaacaaattc
gaaattgtagctcctgtacctaccctcaagatcctgaacctctcgaacgcccagttggct
agcattgactcgtcgttcgcaaacatggtgaaccttgagcatttgatattggacaagaac
tacttcgtttctttgccccaggaaatcggtactttgagcaggctcgagcatttcagcatt
gccaacaactctgtgggagagctaccatcccagattggttgtctcactgagttgagagtg
ctcaacgtccgaggaaacaacatttccaagctgccgatggaattgtggtgggcaaaccga
cttgagacgttcaacgcctcttccaacgttctggaacatttccccaaacctgcttcaaga
gcaccgcgagtaccaggggaggaatcacagccagcaccccctcccgttaatgggagggca
gcccctctaggaactttgtcggccactgcaagctccgaagaactgtctgatgataggagg
ccgagtcaaaactcgagcaccctacttagtgttggaccgtccccgctcaatgctggtgat
cgcaagagctctgttgtgtctgtctatggtaaaggtggccgtaagacgtctgttgtttct
agatctgccactccatcggcccctacgcagtctatcaacccaaggaaggattctggattg
tcatcgaggctcaataacacatttgctggttctctgaggaaccttcatcttgctgataac
cgtcttgacgacgatgtctttgaccagattacgctcctaaccgagctccgggtactgaac
ctgtcctacaacgacgaaataagcgatatgccccaacgatcgatcaagagctggccgcaa
cttgttgagctttatctgtctggtaacgcactcacaacattacccgccgatgacctcgag
gagtccagcttactccaggcactctacattaatggcaacaggtttaccaacttgccggcc
gatatctcgcgggccaagaatcttgctgttctcgattgtggtagtaattacttgaagtac
aacatttcaaacgtgccatatgattggaattggaacctcaacccgaacttgagatatctt
aatctgtccggtaataagcgtttggagatcaagcaaacagctactggcccgctaggccct
ggtgctgttaaccgcgaggaatatacagacttcagtcgtctgcttaacctgcgtatcttg
ggtctgatggatgttactcttacacaaccaagcatcccggatcagagcgaagacagacgt
gtccgtacgtctggctctctcgccggccacctaccttatggaatggctgatacgcttggt
aagcatgagcatttgtcaacggttgatcttgtggtgccaagattcaacgcatcggaaacc
gagatgctcctgggtctgtttgatggacaggccttgtccagtggcgggtctaagatcgcc
aagtatctccacgaaaactttggtcacatttttgcccttgagctcaaagcattgaagaca
cgcttgaacgagactccagttgatgccctgcgacgggcctttttggcgctcaataaagac
ttggttactattgcgattcaacaatcagaggaacggcctcttcagacacataggaactct
ggccagccaatcatactcacgaaggaggatctcaactcgggcggcgtggcaaccgtcgtt
tatctccaaagtacggaactttatgtcgcaaatgtcggagatgcgcaggcgatggtgatc
cagaccgatggcactcataagatgttgactcgcaagcatgatcctgccgagcctaatgaa
cgatcgcgcattcgcgaagccggtggatgggtttcgcgcaatggaaggctgaacgacttg
cttcaagtctcgcgtgcttttggatatgtcgacctgatgccagctgtacaagcggcaccc
tatgtcagtaacatgactattcgagagcaggacgacatcattttgattgctacgggagaa
ctctgggagtacttgtcgccgggtctggttaccgatgttgcgagggccgagcgacaagat
ctaatgcgggccgctcagaagcttcgcgatctggctatcgcatatggcgcctcaggcaaa
attatggttatgatgatcagtgtggcggatctcaagcgacgagtcgagcgatcgaggctt
catcgcggcgctagtatgtcgctttatccctctggtatacccgacgatgctcaggtcctc
aacaccagaagaggccgaaggaccaaaggcgatgttcttgattcctcactcaaccgcctt
gaagccgagattcctgcgcccaccggcaatgtatccatcgtgttcaccgatatcaagaac
tcaacaacgctttgggaaatgtaccctagtgctatgagatcagccatcaagctccacaac
gaagtcatgcgtcggcaactgagacgaattggtggttacgaggtcaagactgaaggtgat
gcatttatggtgtctttcccaacagccacatcagcgcttttgtggacgtttgcggtgcag
atgcagcttctcgatgtgaattggccatcagaagtcttgaactcggtctcatgtcagcct
atattcgacaaggacaacagccttattttcaaaggactgtcagtacgtatgggcatacac
tttggtgattgtgtgagcgagacagatccagttactcgccgtatggattacttcggaccc
atggtgaataaggcagctcgaatttctgccgtggcagatggcggccagattactgtttct
actgacttcatctcagagatacaacggtgcctcgagaattaccaagacacggatcgaagc
aatgcttccggctctgaggatacctttggcgacgaagagacctatgccagcgcgatccga
aaggacttgagatcccttacctctcagggctttgaggttaaggaaatgggcgaaaagaaa
ttgaagggtcttgaaaatcccgaagtcgtgtactcactgtatcctcatgctttggctgga
cgcatcgagttccattcgcagcatgataggaaggaagaagggggcggaggcgataagccg
gctgtccttgcgcctggaactgagttgtctatcgatccggacagcgtctggactctttgg
agaataagcctacgcctcgagatgctttgcagttcattagaaggaaacgagcccccaggt
cttcagccgcccgagacagagctgctcgagaggatcaaacaacgcggaggcgaggtgaca
gatcgattcttgttgaatttcttagaacatcaagtagccaggatagagacctgtatctcg
acactagcgatgcgccacattgccattggtggcggaactattaaggaactcgaggatctt
catggtccaatgtccgccatattggatcaatttatggcccagaacagagaattaaaacgt
tacaggaggagatatggcgcgctgcccaacccaatgagcagcattagtactagcgaagaa
gaagaggaggaggaagacgat---------------gacgacgacgacgacgatcccgac
accgaagaagggagcaatacagagcaagagttgtga
>Fp66
atgaccaggaatgagcatgtcaatcgcatcagctctgtcatgggctcgggcaacaacatc
gatacgtattctgctgttaccgtaaagtctcagccccagtctgagcttgggcttgagccg
cctcagcttcagtatcaatctcaatctcaatctcaatcgacctcatcttcgactgcctcc
actactcccgctcccgcttccgccgcttctactatctccactcccacgcccattcccgct
catcactcgcctactcctaatccggcaccaaatacaataccaaagccagatccaaatgct
gatactgacgctctaacaccaactccatcctcctccgctacgacgccttcatccaatacc
tcttacgtcttttcctcaacgcctcgccgacgcccttctcatcctgctaattattctact
cgcctcagcgctgatggcactgcttctttgagcaaccagtggtcctccttcaaggatgag
cctcagctctcacca------actgccactgccactgccaccgccaccgcaaactcaacc
atttacgctcctcgcgccggtgccaatgctcaatccaaagaccgtcgcatgagcgacctc
gccaactatcgacgtgaactcgccgttcttgagacctcccgagtacctcagatccaacag
attccgcccaccggcggcgcgagccctcagatagcaccttgggcgaaccagcctggttcc
cctgcaaacacattcaccatgcccaccactttcttcaacgaatcgaccgacaacttgtcc
ctcgcttcccagctttccccaggacaccaaatcagtaaccgtcag------------cag
catcagcatcagcaccagcacccttcgcagcacgacgctcccgatgcatcctatttcgac
gggaggcgtccctcagccgccagcattctgagtgcaagcagccaaggcagcaaaaccagc
atacggggtggttttcgtaagcttcagggcttctttggggaggaattccccgggcgcgat
agctcggacggtagcctacccacttcgctcgcgggcaaggaccagcgtggacgctcttat
agtcatagccgccccacacatagagatcgcaactattccaatgccacggatcacacccgc
gatgtctcgccatcatcttcgagaccaagaacgcccgtcccagcacctgaggtggtgcct
tttctatatcaagacaacagtgacattgcgcgctatggcgaggctcccgtacgggacata
atgaccgggcccgatcgagagcgatatgctggtgacggctcctcacaaatacccccaaag
acatcatcatcctcgaggtccggccattctattgcccatttacctggccatcatcgacac
aataagagcaacgacgaccctcgcacgctcagacctacaatgagcagggacgatacagca
attggcacacaaatgccgcgcgatcgcggggcaggtagcaacgcaatgtatccaacaaga
tctcgagggcagagcccaacgcccagcaccaggagtgcaggaatgacctggagcagctcc
aaatccacacaagtcgacggccaaacatcacctagccataataatcacggcaagcgcgga
tttttacggcgactccgagggcatcacaaggaaaaggacgatgctgttgctcgacttcgt
gacctgccccaatctacaaggtctctacagacaaagtcttccaagaccgatcttcaccga
cccagcgacgtatcctcgactacattagcatacgcgggctctattggacctggcgatatg
atcgacgctactgatatgcgaccagcaacggcacaacgtggagcgaccttcaataataag
tttccttttgcaaagaagggacggacctatcgacctcaagactataccgaagaagcaatt
ggtccgactgatcgtaacgatcctaataatatgtatcacctcgacaccaatttgaatgat
atggaaggcattctgaccaagcctcctccactcacgcctatggacactacctttgtcaat
aatgtcgagcctgagcgtcacgactctatcatctcgacagcacccaagggccgctgggat
gccccggacagttgggcagtgcgtcgtaacacggaagacaactcttacaatggtggccca
gagctcgacgagattggcagcccacctcgtcctgaagagaaagcatcgccgtactgtatt
cgaatatttcgttcagatgggacattctccactcactcgatgtcgttggattcaagtgtc
actgatgtcatctcccaagttattaagaagacgtatgtcatggacggtttggaaaactac
catatcatcatgaagaagcatgatcttatccgggtcctgacgccgcccgagcgacctctg
ctcatgcagaagcgcctattacagcaagttgggtacgaagaaaaagataggatcgaagac
ctgggacgcgaagacaacagttacctctgccgattcatgttcctgtccgcaagagaaagc
gactttcacgccaagactaccgacatgggactggctcgggctcagaagctcaactatgtt
gacctctctggtcgtaacctcgtcacaatacctatatccctatactcgaaggctatggag
atcatctccctgaatctttcgcggaacctctcacttgacgtcccccgagacttcatacaa
tcttgtaaacacctgcgagatataaaatttaacaacaacgaagccaggaaactgccacct
agtttgagccgagcaaacaaattgacgttcctggatgttgccaacaaccgaatcgagcag
ttggagcatgccgaacttaacgctcttactggtatgctcaagatgaacttggctaacaat
agactgaagcacttgccctcttactttggagcataccagtcgctccgctcccttaatatc
tcttccaactttctcgacaagttcccgacgtttctctgcggcttgccaagcttggtcgat
ctcgatttgagttttaacgccattgcaacgatccctcaagagatcggctctttaaggaat
ctggaaaagttgttgataactaacaacagactaacgcacgctgtgcctgcgacgttcggg
cagctcgtcagtctccgcgaactcgacatcaagtacaacggaatttccagcatcgacatc
atctcggagctacccaaactcgagattctttctgcggatcacaactgcgtctctgctttc
gtcggacagtttgaatcccttcgacagctcaaactgaactctaacccccttaacaaattc
gaaattgtagctcctgtacctaccctcaagatcctgaacctctcgaacgcccagttggct
agcattgactcgtcgttcgcaaacatggtgaaccttgagcatttgatattggacaagaac
tacttcgtttctttgccccaggaaatcggtactttgagcaggctcgagcatttcagcatt
gccaacaactctgtgggagagctaccatcccagattggttgtctcactgagttgagagtg
ctcaacgtccgaggaaacaacatttccaagctgccgatggaattgtggtgggcaaaccga
cttgagacgttcaacgcctcttccaacgttctggaacatttccccaaacctgcttcaaga
gcaccgcgagtaccaggggaggaatcacagccagcaccccctcccgttaatgggagggca
gcccctctaggaactttgtcggccactgcaagctccgaagaactgtctgatgataggagg
ccgagtcaaaactcgagcaccctacttagtgttggaccgtccccgctcaatgctggtgat
cgcaagagctctgttgtgtctgtctatggtaaaggtggccgtaagacgtctgttgtttct
agatctgccactccatcggcccctacgcagtctatcaacccaaggaaggattctggattg
tcatcgaggctcaataacacatttgctggttctctgaggaaccttcatcttgctgataac
cgtcttgacgacgatgtctttgaccagattacgctcctaaccgagctccgggtactgaac
ctgtcctacaacgacgaaataagcgatatgccccaacgatcgatcaagagctggccgcaa
cttgttgagctttatctgtctggtaacgcactcacaacattacccgccgatgacctcgag
gagtccagcttactccaggcactctacattaatggcaacaggtttaccaacttgccggcc
gatatctcgcgggccaagaatcttgctgttctcgattgtggtagtaattacttgaagtac
aacatttcaaacgtgccatatgattggaattggaacctcaacccgaacttgagatatctt
aatctgtccggtaataagcgtttggagatcaagcaaacagctactggcccgctaggccct
ggtgctgttaaccgcgaggaatatacagacttcagtcgtctgcttaacctgcgtatcttg
ggtctgatggatgttactcttacacaaccaagcatcccggatcagagcgaagacagacgt
gtccgtacgtctggctctctcgccggccacctaccttatggaatggctgatacgcttggt
aagcatgagcatttgtcaacggttgatcttgtggtgccaagattcaacgcatcggaaacc
gagatgctcctgggtctgtttgatggacaggccttgtccagtggcgggtctaagatcgcc
aagtatctccacgaaaactttggtcacatttttgcccttgagctcaaagcattgaagaca
cgcttgaacgagactccagttgatgccctgcgacgggcctttttggcgctcaataaagac
ttggttactattgcgattcaacaatcagaggaacggcctcttcagacacataggaactct
ggccagccaatcatactcacgaaggaggatctcaactcgggcggcgtggcaaccgtcgtt
tatctccaaagtacggaactttatgtcgcaaatgtcggagatgcgcaggcgatggtgatc
cagaccgatggcactcataagatgttgactcgcaagcatgatcctgccgagcctaatgaa
cgatcgcgcattcgcgaagccggtggatgggtttcgcgcaatggaaggctgaacgacttg
cttcaagtctcgcgtgcttttggatatgtcgacctgatgccagctgtacaagcggcaccc
tatgtcagtaacatgactattcgagagcaggacgacatcattttgattgctacgggagaa
ctctgggagtacttgtcgccgggtctggttaccgatgttgcgagggccgagcgacaagat
ctaatgcgggccgctcagaagcttcgcgatctggctatcgcatatggcgcctcaggcaaa
attatggttatgatgatcagtgtggcggatctcaagcgacgagtcgagcgatcgaggctt
catcgcggcgctagtatgtcgctttatccctctggtatacccgacgatgctcaggtcctc
aacaccagaagaggccgaaggaccaaaggcgatgttcttgattcctcactcaaccgcctt
gaagccgagattcctgcgcccaccggcaatgtatccatcgtgttcaccgatatcaagaac
tcaacaacgctttgggaaatgtaccctagtgctatgagatcagccatcaagctccacaac
gaagtcatgcgtcggcaactgagacgaattggtggttacgaggtcaagactgaaggtgat
gcatttatggtgtctttcccaacagccacatcagcgcttttgtggacgtttgcggtgcag
atgcagcttctcgatgtgaattggccatcagaagtcttgaactcggtctcatgtcagcct
atattcgacaaggacaacagccttattttcaaaggactgtcagtacgtatgggcatacac
tttggtgattgtgtgagcgagacagatccagttactcgccgtatggattacttcggaccc
atggtgaataaggcagctcgaatttctgccgtggcagatggcggccagattactgtttct
actgacttcatctcagagatacaacggtgcctcgagaattaccaagacacggatcgaagc
aatgcttccggctctgaggatacctttggcgacgaagagacctatgccagcgcgatccga
aaggacttgagatcccttacctctcagggctttgaggttaaggaaatgggcgaaaagaaa
ttgaagggtcttgaaaatcccgaagtcgtgtactcactgtatcctcatgctttggctgga
cgcatcgagttccattcgcagcatgataggaaggaagaagggggcggaggcgataagccg
gctgtccttgcgcctggaactgagttgtctatcgatccggacagcgtctggactctttgg
agaataagcctacgcctcgagatgctttgcagttcattagaaggaaacgagcccccaggt
cttcagccgcccgagacagagctgctcgagaggatcaaacaacgcggaggcgaggtgaca
gatcgattcttgttgaatttcttagaacatcaagtagccaggatagagacctgtatctcg
acactagcgatgcgccacattgccattggtggcggaactattaaggaactcgaggatctt
catggtccaatgtccgccatattggatcaatttatggcccagaacagagaattaaaacgt
tacaggaggagatatggcgcgctgcccaacccaatgagcagcattagtactagcgaagaa
gaagaggaggaggaagacgat---------------gacgacgacgacgacgatcccgac
accgaagaagggagcaatacagagcaagagttgtga
>Fp72
atgaccaggaatgagcatgtcaatcgcatcagctctgtcatgggctcgggcaacaacatc
gatacgtattctgctgttaccgtaaagtctcagccccagtctgagcttgggcttgagccg
cctcagcttcagtatcaatctcaatctcaatctcaatcgacctcatcttcgactgcctcc
actactcccgctcccgcttccgccgcttctactatctccactcccacgcccattcccgct
catcactcgcctactcctaatccggcaccaaatacaataccaaagccagatccaaatgct
gatactgacgctctaacaccaactccatcctcctccgctacgacgccttcatccaatacc
tcttacgtcttttcctcaacgcctcgccgacgcccttctcatcctgctaattattctact
cgcctcagcgctgatggcactgcttctttgagcaaccagtggtcctccttcaaggatgag
cctcagctctcacca------actgccactgccactgccaccgccaccgcaaactcaacc
atttacgctcctcgcgccggtgccaatgctcaatccaaagaccgtcgcatgagcgacctc
gccaactatcgacgtgaactcgccgttcttgagacctcccgagtacctcagatccaacag
attccgcccaccggcggcgcgagccctcagatagcaccttgggcgaaccagcctggttcc
cctgcaaacacattcaccatgcccaccactttcttcaacgaatcgaccgacaacttgtcc
ctcgcttcccagctttccccaggacaccaaatcagtaaccgtcag------------cag
catcagcatcagcaccagcacccttcgcagcacgacgctcccgatgcatcctatttcgac
gggaggcgtccctcagccgccagcattctgagtgcaagcagccaaggcagcaaaaccagc
atacggggtggttttcgtaagcttcagggcttctttggggaggaattccccgggcgcgat
agctcggacggtagcctacccacttcgctcgcgggcaaggaccagcgtggacgctcttat
agtcatagccgccccacacatagagatcgcaactattccaatgccacggatcacacccgc
gatgtctcgccatcatcttcgagaccaagaacgcccgtcccagcacctgaggtggtgcct
tttctatatcaagacaacagtgacattgcgcgctatggcgaggctcccgtacgggacata
atgaccgggcccgatcgagagcgatatgctggtgacggctcctcacaaatacccccaaag
acatcatcatcctcgaggtccggccattctattgcccatttacctggccatcatcgacac
aataagagcaacgacgaccctcgcacgctcagacctacaatgagcagggacgatacagca
attggcacacaaatgccgcgcgatcgcggggcaggtagcaacgcaatgtatccaacaaga
tctcgagggcagagcccaacgcccagcaccaggagtgcaggaatgacctggagcagctcc
aaatccacacaagtcgacggccaaacatcacctagccataataatcacggcaagcgcgga
tttttacggcgactccgagggcatcacaaggaaaaggacgatgctgttgctcgacttcgt
gacctgccccaatctacaaggtctctacagacaaagtcttccaagaccgatcttcaccga
cccagcgacgtatcctcgactacattagcatacgcgggctctattggacctggcgatatg
atcgacgctactgatatgcgaccagcaacggcacaacgtggagcgaccttcaataataag
tttccttttgcaaagaagggacggacctatcgacctcaagactataccgaagaagcaatt
ggtccgactgatcgtaacgatcctaataatatgtatcacctcgacaccaatttgaatgat
atggaaggcattctgaccaagcctcctccactcacgcctatggacactacctttgtcaat
aatgtcgagcctgagcgtcacgactctatcatctcgacagcacccaagggccgctgggat
gccccggacagttgggcagtgcgtcgtaacacggaagacaactcttacaatggtggccca
gagctcgacgagattggcagcccacctcgtcctgaagagaaagcatcgccgtactgtatt
cgaatatttcgttcagatgggacattctccactcactcgatgtcgttggattcaagtgtc
actgatgtcatctcccaagttattaagaagacgtatgtcatggacggtttggaaaactac
catatcatcatgaagaagcatgatcttatccgggtcctgacgccgcccgagcgacctctg
ctcatgcagaagcgcctattacagcaagttgggtacgaagaaaaagataggatcgaagac
ctgggacgcgaagacaacagttacctctgccgattcatgttcctgtccgcaagagaaagc
gactttcacgccaagactaccgacatgggactggctcgggctcagaagctcaactatgtt
gacctctctggtcgtaacctcgtcacaatacctatatccctatactcgaaggctatggag
atcatctccctgaatctttcgcggaacctctcacttgacgtcccccgagacttcatacaa
tcttgtaaacacctgcgagatataaaatttaacaacaacgaagccaggaaactgccacct
agtttgagccgagcaaacaaattgacgttcctggatgttgccaacaaccgaatcgagcag
ttggagcatgccgaacttaacgctcttactggtatgctcaagatgaacttggctaacaat
agactgaagcacttgccctcttactttggagcataccagtcgctccgctcccttaatatc
tcttccaactttctcgacaagttcccgacgtttctctgcggcttgccaagcttggtcgat
ctcgatttgagttttaacgccattgcaacgatccctcaagagatcggctctttaaggaat
ctggaaaagttgttgataactaacaacagactaacgcacgctgtgcctgcgacgttcggg
cagctcgtcagtctccgcgaactcgacatcaagtacaacggaatttccagcatcgacatc
atctcggagctacccaaactcgagattctttctgcggatcacaactgcgtctctgctttc
gtcggacagtttgaatcccttcgacagctcaaactgaactctaacccccttaacaaattc
gaaattgtagctcctgtacctaccctcaagatcctgaacctctcgaacgcccagttggct
agcattgactcgtcgttcgcaaacatggtgaaccttgagcatttgatattggacaagaac
tacttcgtttctttgccccaggaaatcggtactttgagcaggctcgagcatttcagcatt
gccaacaactctgtgggagagctaccatcccagattggttgtctcactgagttgagagtg
ctcaacgtccgaggaaacaacatttccaagctgccgatggaattgtggtgggcaaaccga
cttgagacgttcaacgcctcttccaacgttctggaacatttccccaaacctgcttcaaga
gcaccgcgagtaccaggggaggaatcacagccagcaccccctcccgttaatgggagggca
gcccctctaggaactttgtcggccactgcaagctccgaagaactgtctgatgataggagg
ccgagtcaaaactcgagcaccctacttagtgttggaccgtccccgctcaatgctggtgat
cgcaagagctctgttgtgtctgtctatggtaaaggtggccgtaagacgtctgttgtttct
agatctgccactccatcggcccctacgcagtctatcaacccaaggaaggattctggattg
tcatcgaggctcaataacacatttgctggttctctgaggaaccttcatcttgctgataac
cgtcttgacgacgatgtctttgaccagattacgctcctaaccgagctccgggtactgaac
ctgtcctacaacgacgaaataagcgatatgccccaacgatcgatcaagagctggccgcaa
cttgttgagctttatctgtctggtaacgcactcacaacattacccgccgatgacctcgag
gagtccagcttactccaggcactctacattaatggcaacaggtttaccaacttgccggcc
gatatctcgcgggccaagaatcttgctgttctcgattgtggtagtaattacttgaagtac
aacatttcaaacgtgccatatgattggaattggaacctcaacccgaacttgagatatctt
aatctgtccggtaataagcgtttggagatcaagcaaacagctactggcccgctaggccct
ggtgctgttaaccgcgaggaatatacagacttcagtcgtctgcttaacctgcgtatcttg
ggtctgatggatgttactcttacacaaccaagcatcccggatcagagcgaagacagacgt
gtccgtacgtctggctctctcgccggccacctaccttatggaatggctgatacgcttggt
aagcatgagcatttgtcaacggttgatcttgtggtgccaagattcaacgcatcggaaacc
gagatgctcctgggtctgtttgatggacaggccttgtccagtggcgggtctaagatcgcc
aagtatctccacgaaaactttggtcacatttttgcccttgagctcaaagcattgaagaca
cgcttgaacgagactccagttgatgccctgcgacgggcctttttggcgctcaataaagac
ttggttactattgcgattcaacaatcagaggaacggcctcttcagacacataggaactct
ggccagccaatcatactcacgaaggaggatctcaactcgggcggcgtggcaaccgtcgtt
tatctccaaagtacggaactttatgtcgcaaatgtcggagatgcgcaggcgatggtgatc
cagaccgatggcactcataagatgttgactcgcaagcatgatcctgccgagcctaatgaa
cgatcgcgcattcgcgaagccggtggatgggtttcgcgcaatggaaggctgaacgacttg
cttcaagtctcgcgtgcttttggatatgtcgacctgatgccagctgtacaagcggcaccc
tatgtcagtaacatgactattcgagagcaggacgacatcattttgattgctacgggagaa
ctctgggagtacttgtcgccgggtctggttaccgatgttgcgagggccgagcgacaagat
ctaatgcgggccgctcagaagcttcgcgatctggctatcgcatatggcgcctcaggcaaa
attatggttatgatgatcagtgtggcggatctcaagcgacgagtcgagcgatcgaggctt
catcgcggcgctagtatgtcgctttatccctctggtatacccgacgatgctcaggtcctc
aacaccagaagaggccgaaggaccaaaggcgatgttcttgattcctcactcaaccgcctt
gaagccgagattcctgcgcccaccggcaatgtatccatcgtgttcaccgatatcaagaac
tcaacaacgctttgggaaatgtaccctagtgctatgagatcagccatcaagctccacaac
gaagtcatgcgtcggcaactgagacgaattggtggttacgaggtcaagactgaaggtgat
gcatttatggtgtctttcccaacagccacatcagcgcttttgtggacgtttgcggtgcag
atgcagcttctcgatgtgaattggccatcagaagtcttgaactcggtctcatgtcagcct
atattcgacaaggacaacagccttattttcaaaggactgtcagtacgtatgggcatacac
tttggtgattgtgtgagcgagacagatccagttactcgccgtatggattacttcggaccc
atggtgaataaggcagctcgaatttctgccgtggcagatggcggccagattactgtttct
actgacttcatctcagagatacaacggtgcctcgagaattaccaagacacggatcgaagc
aatgcttccggctctgaggatacctttggcgacgaagagacctatgccagcgcgatccga
aaggacttgagatcccttacctctcagggctttgaggttaaggaaatgggcgaaaagaaa
ttgaagggtcttgaaaatcccgaagtcgtgtactcactgtatcctcatgctttggctgga
cgcatcgagttccattcgcagcatgataggaaggaagaagggggcggaggcgataagccg
gctgtccttgcgcctggaactgagttgtctatcgatccggacagcgtctggactctttgg
agaataagcctacgcctcgagatgctttgcagttcattagaaggaaacgagcccccaggt
cttcagccgcccgagacagagctgctcgagaggatcaaacaacgcggaggcgaggtgaca
gatcgattcttgttgaatttcttagaacatcaagtagccaggatagagacctgtatctcg
acactagcgatgcgccacattgccattggtggcggaactattaaggaactcgaggatctt
catggtccaatgtccgccatattggatcaatttatggcccagaacagagaattaaaacgt
tacaggaggagatatggcgcgctgcccaacccaatgagcagcattagtactagcgaagaa
gaagaggaggaggaagacgat---------------gacgacgacgacgacgatcccgac
accgaagaagggagcaatacagagcaagagttgtga
>Fp73
atgaccaggaatgagcatgtcaatcgcatcagctctgtcatgggctcgggcaacaacatc
gatacgtattctgctgttaccgtaaagtctcagccccagtctgagcttgggcttgagccg
cctcagcttcagtatcaatctcaatctcaatctcaatcgacctcatcttcgactgcctcc
actactcccgctcccgcttccgccgcttctactatctccactcccacgcccattcccgct
catcactcgcctactcctaatccggcaccaaatacaataccaaagccagatccaaatgct
gatactgacgctctaacaccaactccatcctcctccgctacgacgccttcatccaatacc
tcttacgtcttttcctcaacgcctcgccgacgcccttctcatcctgctaattattctact
cgcctcagcgctgatggcactgcttctttgagcaaccagtggtcctccttcaaggatgag
cctcagctctcacca------actgccactgccactgccaccgccaccgcaaactcaacc
atttacgctcctcgcgccggtgccaatgctcaacccaaagaccgtcgcatgagcgacctc
gccaactatcgacgtgaactcgccgttcttgagacctcccgagtacctcagatccaacag
attccgcccaccggcggcgcgagccctcagatagcaccttgggcgaaccagcctggttcc
cctgcaaacacattcaccatgcccaccactttcttcaacgaatcgaccgacaacttgtcc
ctcgcttcccagctttccccaggacaccaaatcagtaaccgtcag------------cag
catcagcatcagcaccagcacccttcgcagcacgacgctcccgatgcatcctatttcgac
gggaggcgtccctcagccgccagcattctgagtgcaagcagccaaggcagcaaaaccagc
atacggggtggttttcgtaagcttcagggcttctttggggaggaattccccgggcgcgat
agctcggacggtagcctacccacttcgctcgcgggcaaggaccagcgtggacgctcttat
agtcatagccgccccacacatagagatcgcaactattccaatgccacggatcacacccgc
gatgtctcgccatcatcttcgagaccaagaacgcccgtcccagcacctgaggtggtgcct
tttctatatcaagacaacagtgacattgcgcgctatggcgaggctcccgtacgggacata
atgaccgggcccgatcgagagcgatatgctggtgacggctcctcacaaatacccccaaag
acatcatcatcctcgaggtccggccattctattgcccatttacctggccatcatcgacac
aataagagcaacgacgaccctcgcacgctcagacctacaatgagcagggacgatacagca
attggcacacaaatgccgcgcgatcgcggggcaggtagcaacgcaatgtatccaacaaga
tctcgagggcagagcccaacgcccagcaccaggagtgcaggaatgacctggagcagctcc
aaatccacacaagtcgacggccaaacatcacctagccataataatcacggcaagcgcgga
tttttacggcgactccgagggcatcacaaggaaaaggacgatgctgttgctcgacttcgt
gacctgccccaatctacaaggtctctacagacaaagtcttccaagaccgatcttcaccga
cccagcgacgtatcctcgactacattagcatacgcgggctctattggacctggcgatatg
atcgacgctactgatatgcgaccagcaacggcacaacgtggagcgaccttcaataataag
tttccttttgcaaagaagggacggacctatcgacctcaagactataccgaagaagcaatt
ggtccgactgatcgtaacgatcctaataatatgtatcacctcgacaccaatttgaatgat
atggaaggcattctgaccaagcctcctccactcacgcctatggacactacctttgtcaat
aatgtcgagcctgagcgtcacgactctatcatctcgacagcacccaagggccgctgggat
gccccggacagttgggcagtgcgtcgtaacacggaagacaactcttacaatggtggccca
gagctcgacgagattggcagcccacctcgtcctgaagagaaagcatcgccgtactgtatt
cgaatatttcgttcagatgggacattctccactcactcgatgtcgttggattcaagtgtc
actgatgtcatctcccaagttattaagaagacgtatgtcatggacggtttggaaaactac
catatcatcatgaagaagcatgatcttatccgggtcctgacgccgcccgagcgacctctg
ctcatgcagaagcgcctattacagcaagttgggtacgaagaaaaagataggatcgaagac
ctgggacgcgaagacaacagttacctctgccgattcatgttcctgtccgcaagagaaagc
gactttcacgccaagactaccgacatgggactggctcgggctcagaagctcaactatgtt
gacctctctggtcgtaacctcgtcacaatacctatatccctatactcgaaggctatggag
atcatctccctgaatctttcgcggaacctctcacttgacgtcccccgagacttcatacaa
tcttgtaaacacctgcgagatataaaatttaacaacaacgaagccaggaaactgccacct
agtttgagccgagcaaacaaattgacgttcctggatgttgccaacaaccgaatcgagcag
ttggagcatgccgaacttaacgctcttactggtatgctcaagatgaacttggctaacaat
agactgaagcacttgccctcttactttggagcataccagtcgctccgctcccttaatatc
tcttccaactttctcgacaagttcccgacgtttctctgcggcttgccaagcttggtcgat
ctcgatttgagttttaacgccattgcaacgatccctcaagagatcggctctttaaggaat
ctggaaaagttgttgataactaacaacagactaacgcacgctgtgcctgcgacgttcggg
cagctcgtcagtctccgcgaactcgacatcaagtacaacggaatttccagcatcgacatc
atctcggagctacccaaactcgagattctttctgcggatcacaactgcgtctctgctttc
gtcggacagtttgaatcccttcgacagctcaaactgaactctaacccccttaacaaattc
gaaattgtagctcctgtacctaccctcaagatcctgaacctctcgaacgcccagttggct
agcattgactcgtcgttcgcaaacatggtgaaccttgagcatttgatattggacaagaac
tacttcgtttctttgccccaggaaatcggtactttgagcaggctcgagcatttcagcatt
gccaacaactctgtgggagagctaccatcccagattggttgtctcactgagttgagagtg
ctcaacgtccgaggaaacaacatttccaagctgccgatggaattgtggtgggcaaaccga
cttgagacgttcaacgcctcttccaacgttctggaacatttccccaaacctgcttcaaga
gcaccgcgagtaccaggggaggaatcacagccagcaccccctcccgttaatgggagggca
gcccctctaggaactttgtcggccactgcaagctccgaagaactgtctgatgataggagg
ccgagtcaaaactcgagcaccctacttagtgttggaccgtccccgctcaatgctggtgat
cgcaagagctctgttgtgtctgtctatggtaaaggtggccgtaagacgtctgttgtttct
agatctgccactccatcggcccctacgcagtctatcaacccaaggaaggattctggattg
tcatcgaggctcaataacacatttgctggttctctgaggaaccttcatcttgctgataac
cgtcttgacgacgatgtctttgaccagattacgctcctaaccgagctccgggtactgaac
ctgtcctacaacgacgaaataagcgatatgccccaacgatcgatcaagagctggccgcaa
cttgttgagctttatctgtctggtaacgcactcacaacattacccgccgatgacctcgag
gagtccagcttactccaggcactctacattaatggcaacaggtttaccaacttgccggcc
gatatctcgcgggccaagaatcttgctgttctcgattgtggtagtaattacttgaagtac
aacatttcaaacgtgccatatgattggaattggaacctcaacccgaacttgagatatctt
aatctgtccggtaataagcgtttggagatcaagcaaacagctactggcccgctaggccct
ggtgctgttaaccgcgaggaatatacagacttcagtcgtctgcttaacctgcgtatcttg
ggtctgatggatgttactcttacacaaccaagcatcccggatcagagcgaagacagacgt
gtccgtacgtctggctctctcgccggccacctaccttatggaatggctgatacgcttggt
aagcatgagcatttgtcaacggttgatcttgtggtgccaagattcaacgcatcggaaacc
gagatgctcctgggtctgtttgatggacaggccttgtccagtggcgggtctaagatcgcc
aagtatctccacgaaaactttggtcacatttttgcccttgagctcaaagcattgaagaca
cgcttgaacgagactccagttgatgccctgcgacgggcctttttggcgctcaataaagac
ttggttactattgcgattcaacaatcagaggaacggcctcttcagacacataggaactct
ggccagccaatcatactcacgaaggaggatctcaactcgggcggcgtggcaaccgtcgtt
tatctccaaagtacggaactttatgtcgcaaatgtcggagatgcgcaggcgatggtgatc
cagaccgatggcactcataagatgttgactcgcaagcatgatcctgccgagcctaatgaa
cgatcgcgcattcgcgaagccggtggatgggtttcgcgcaatggaaggctgaacgacttg
cttcaagtctcgcgtgcttttggatatgtcgacctgatgccagctgtacaagcggcaccc
tatgtcagtaacatgactattcgagagcaggacgacatcattttgattgctacgggagaa
ctctgggagtacttgtcgccgggtctggttaccgatgttgcgagggccgagcgacaagat
ctaatgcgggccgctcagaagcttcgcgatctggctatcgcatatggcgcctcaggcaaa
attatggttatgatgatcagtgtggcggatctcaagcgacgagtcgagcgatcgaggctt
catcgcggcgctagtatgtcgctttatccctctggtatacccgacgatgctcaggtcctc
aacaccagaagaggccgaaggaccaaaggcgatgttcttgattcctcactcaaccgcctt
gaagccgagattcctgcgcccaccggcaatgtatccatcgtgttcaccgatatcaagaac
tcaacaacgctttgggaaatgtaccctagtgctatgagatcagccatcaagctccacaac
gaagtcatgcgtcggcaactgagacgaattggtggttacgaggtcaagactgaaggtgat
gcatttatggtgtctttcccaacagccacatcagcgcttttgtggacgtttgcggtgcag
atgcagcttctcgatgtgaattggccatcagaagtcttgaactcggtctcatgtcagcct
atattcgacaaggacaacagccttattttcaaaggactgtcagtacgtatgggcatacac
tttggtgattgtgtgagcgagacagatccagttactcgccgtatggattacttcggaccc
atggtgaataaggcagctcgaatttctgccgtggcagatggcggccagattactgtttct
actgacttcatctcagagatacaacggtgcctcgagaattaccaagacacggatcgaagc
aatgcttccggctctgaggatacctttggcgacgaagagacctatgccagcgcgatccga
aaggacttgagatcccttacctctcagggctttgaggttaaggaaatgggcgaaaagaaa
ttgaagggtcttgaaaatcccgaagtcgtgtactcactgtatcctcatgctttggctgga
cgcatcgagttccattcgcagcatgataggaaggaagaagggggcggaggcgataagccg
gctgtccttgcgcctggaactgagttgtctatcgatccggacagcgtctggactctttgg
agaataagcctacgcctcgagatgctttgcagttcattagaaggaaacgagcccccaggt
cttcagccgcccgagacagagctgctcgagaggatcaaacaacgcggaggcgaggtgaca
gatcgattcttgttgaatttcttagaacatcaagtagccaggatagagacctgtatctcg
acactagcgatgcgccacattgccattggtggcggaactattaaggaactcgaggatctt
catggtccaatgtccgccatattggatcaatttatggcccagaacagagaattaaaacgt
tacaggaggagatatggcgcgctgcccaacccaatgagcagcattagtactagcgaagaa
gaagaggaggaggaagacgat---------------gacgacgacgacgacgatcccgac
accgaagaagggagcaatacagagcaagagttgtga
>Fp76
atgaccaggaatgagcatgtcaatcgcatcagctctgtcatgggctcgggcaacaacatc
gatacgtattctgctgttaccgtaaagtctcagccccagtctgagcttgggcttgagccg
cctcagcttcagtatcaatctcaatctcaatctcaatcgacctcatcttcgactgcctcc
actactcccgctcccgcttccgccgcttctactatctccactcccacgcccattcccgct
catcactcgcctactcctaatccggcaccaaatacaataccaaagccagatccaaatgct
gatactgacgctctaacaccaactccatcctcctccgctacgacgccttcatccaatacc
tcttacgtcttttcctcaacgcctcgccgacgcccttctcatcctgctaattattctact
cgcctcagcgctgatggcactgcttctttgagcaaccagtggtcctccttcaaggatgag
cctcagctctcacca------actgccactgccactgccaccgccaccgcaaactcaacc
atttacgctcctcgcgccggtgccaatgctcaacccaaagaccgtcgcatgagcgacctc
gccaactatcgacgtgaactcgccgttcttgagacctcccgagtacctcagatccaacag
attccgcccaccggcggcgcgagccctcagatagcaccttgggcgaaccagcctggttcc
cctgcaaacacattcaccatgcccaccactttcttcaacgaatcgaccgacaacttgtcc
ctcgcttcccagctttccccaggacaccaaatcagtaaccgtcag------------cag
catcagcatcagcaccagcacccttcgcagcacgacgctcccgatgcatcctatttcgac
gggaggcgtccctcagccgccagcattctgagtgcaagcagccaaggcagcaaaaccagc
atacggggtggttttcgtaagcttcagggcttctttggggaggaattccccgggcgcgat
agctcggacggtagcctacccacttcgctcgcgggcaaggaccagcgtggacgctcttat
agtcatagccgccccacacatagagatcgcaactattccaatgccacggatcacacccgc
gatgtctcgccatcatcttcgagaccaagaacgcccgtcccagcacctgaggtggtgcct
tttctatatcaagacaacagtgacattgcgcgctatggcgaggctcccgtacgggacata
atgaccgggcccgatcgagagcgatatgctggtgacggctcctcacaaatacccccaaag
acatcatcatcctcgaggtccggccattctattgcccatttacctggccatcatcgacac
aataagagcaacgacgaccctcgcacgctcagacctacaatgagcagggacgatacagca
attggcacacaaatgccgcgcgatcgcggggcaggtagcaacgcaatgtatccaacaaga
tctcgagggcagagcccaacgcccagcaccaggagtgcaggaatgacctggagcagctcc
aaatccacacaagtcgacggccaaacatcacctagccataataatcacggcaagcgcgga
tttttacggcgactccgagggcatcacaaggaaaaggacgatgctgttgctcgacttcgt
gacctgccccaatctacaaggtctctacagacaaagtcttccaagaccgatcttcaccga
cccagcgacgtatcctcgactacattagcatacgcgggctctattggacctggcgatatg
atcgacgctactgatatgcgaccagcaacggcacaacgtggagcgaccttcaataataag
tttccttttgcaaagaagggacggacctatcgacctcaagactataccgaagaagcaatt
ggtccgactgatcgtaacgatcctaataatatgtatcacctcgacaccaatttgaatgat
atggaaggcattctgaccaagcctcctccactcacgcctatggacactacctttgtcaat
aatgtcgagcctgagcgtcacgactctatcatctcgacagcacccaagggccgctgggat
gccccggacagttgggcagtgcgtcgtaacacggaagacaactcttacaatggtggccca
gagctcgacgagattggcagcccacctcgtcctgaagagaaagcatcgccgtactgtatt
cgaatatttcgttcagatgggacattctccactcactcgatgtcgttggattcaagtgtc
actgatgtcatctcccaagttattaagaagacgtatgtcatggacggtttggaaaactac
catatcatcatgaagaagcatgatcttatccgggtcctgacgccgcccgagcgacctctg
ctcatgcagaagcgcctattacagcaagttgggtacgaagaaaaagataggatcgaagac
ctgggacgcgaagacaacagttacctctgccgattcatgttcctgtccgcaagagaaagc
gactttcacgccaagactaccgacatgggactggctcgggctcagaagctcaactatgtt
gacctctctggtcgtaacctcgtcacaatacctatatccctatactcgaaggctatggag
atcatctccctgaatctttcgcggaacctctcacttgacgtcccccgagacttcatacaa
tcttgtaaacacctgcgagatataaaatttaacaacaacgaagccaggaaactgccacct
agtttgagccgagcaaacaaattgacgttcctggatgttgccaacaaccgaatcgagcag
ttggagcatgccgaacttaacgctcttactggtatgctcaagatgaacttggctaacaat
agactgaagcacttgccctcttactttggagcataccagtcgctccgctcccttaatatc
tcttccaactttctcgacaagttcccgacgtttctctgcggcttgccaagcttggtcgat
ctcgatttgagttttaacgccattgcaacgatccctcaagagatcggctctttaaggaat
ctggaaaagttgttgataactaacaacagactaacgcacgctgtgcctgcgacgttcggg
cagctcgtcagtctccgcgaactcgacatcaagtacaacggaatttccagcatcgacatc
atctcggagctacccaaactcgagattctttctgcggatcacaactgcgtctctgctttc
gtcggacagtttgaatcccttcgacagctcaaactgaactctaacccccttaacaaattc
gaaattgtagctcctgtacctaccctcaagatcctgaacctctcgaacgcccagttggct
agcattgactcgtcgttcgcaaacatggtgaaccttgagcatttgatattggacaagaac
tacttcgtttctttgccccaggaaatcggtactttgagcaggctcgagcatttcagcatt
gccaacaactctgtgggagagctaccatcccagattggttgtctcactgagttgagagtg
ctcaacgtccgaggaaacaacatttccaagctgccgatggaattgtggtgggcaaaccga
cttgagacgttcaacgcctcttccaacgttctggaacatttccccaaacctgcttcaaga
gcaccgcgagtaccaggggaggaatcacagccagcaccccctcccgttaatgggagggca
gcccctctaggaactttgtcggccactgcaagctccgaagaactgtctgatgataggagg
ccgagtcaaaactcgagcaccctacttagtgttggaccgtccccgctcaatgctggtgat
cgcaagagctctgttgtgtctgtctatggtaaaggtggccgtaagacgtctgttgtttct
agatctgccactccatcggcccctacgcagtctatcaacccaaggaaggattctggattg
tcatcgaggctcaataacacatttgctggttctctgaggaaccttcatcttgctgataac
cgtcttgacgacgatgtctttgaccagattacgctcctaaccgagctccgggtactgaac
ctgtcctacaacgacgaaataagcgatatgccccaacgatcgatcaagagctggccgcaa
cttgttgagctttatctgtctggtaacgcactcacaacattacccgccgatgacctcgag
gagtccagcttactccaggcactctacattaatggcaacaggtttaccaacttgccggcc
gatatctcgcgggccaagaatcttgctgttctcgattgtggtagtaattacttgaagtac
aacatttcaaacgtgccatatgattggaattggaacctcaacccgaacttgagatatctt
aatctgtccggtaataagcgtttggagatcaagcaaacagctactggcccgctaggccct
ggtgctgttaaccgcgaggaatatacagacttcagtcgtctgcttaacctgcgtatcttg
ggtctgatggatgttactcttacacaaccaagcatcccggatcagagcgaagacagacgt
gtccgtacgtctggctctctcgccggccacctaccttatggaatggctgatacgcttggt
aagcatgagcatttgtcaacggttgatcttgtggtgccaagattcaacgcatcggaaacc
gagatgctcctgggtctgtttgatggacaggccttgtccagtggcgggtctaagatcgcc
aagtatctccacgaaaactttggtcacatttttgcccttgagctcaaagcattgaagaca
cgcttgaacgagactccagttgatgccctgcgacgggcctttttggcgctcaataaagac
ttggttactattgcgattcaacaatcagaggaacggcctcttcagacacataggaactct
ggccagccaatcatactcacgaaggaggatctcaactcgggcggcgtggcaaccgtcgtt
tatctccaaagtacggaactttatgtcgcaaatgtcggagatgcgcaggcgatggtgatc
cagaccgatggcactcataagatgttgactcgcaagcatgatcctgccgagcctaatgaa
cgatcgcgcattcgcgaagccggtggatgggtttcgcgcaatggaaggctgaacgacttg
cttcaagtctcgcgtgcttttggatatgtcgacctgatgccagctgtacaagcggcaccc
tatgtcagtaacatgactattcgagagcaggacgacatcattttgattgctacgggagaa
ctctgggagtacttgtcgccgggtctggttaccgatgttgcgagggccgagcgacaagat
ctaatgcgggccgctcagaagcttcgcgatctggctatcgcatatggcgcctcaggcaaa
attatggttatgatgatcagtgtggcggatctcaagcgacgagtcgagcgatcgaggctt
catcgcggcgctagtatgtcgctttatccctctggtatacccgacgatgctcaggtcctc
aacaccagaagaggccgaaggaccaaaggcgatgttcttgattcctcactcaaccgcctt
gaagccgagattcctgcgcccaccggcaatgtatccatcgtgttcaccgatatcaagaac
tcaacaacgctttgggaaatgtaccctagtgctatgagatcagccatcaagctccacaac
gaagtcatgcgtcggcaactgagacgaattggtggttacgaggtcaagactgaaggtgat
gcatttatggtgtctttcccaacagccacatcagcgcttttgtggacgtttgcggtgcag
atgcagcttctcgatgtgaattggccatcagaagtcttgaactcggtctcatgtcagcct
atattcgacaaggacaacagccttattttcaaaggactgtcagtacgtatgggcatacac
tttggtgattgtgtgagcgagacagatccagttactcgccgtatggattacttcggaccc
atggtgaataaggcagctcgaatttctgccgtggcagatggcggccagattactgtttct
actgacttcatctcagagatacaacggtgcctcgagaattaccaagacacggatcgaagc
aatgcttccggctctgaggatacctttggcgacgaagagacctatgccagcgcgatccga
aaggacttgagatcccttacctctcagggctttgaggttaaggaaatgggcgaaaagaaa
ttgaagggtcttgaaaatcccgaagtcgtgtactcactgtatcctcatgctttggctgga
cgcatcgagttccattcgcagcatgataggaaggaagaagggggcggaggcgataagccg
gctgtccttgcgcctggaactgagttgtctatcgatccggacagcgtctggactctttgg
agaataagcctacgcctcgagatgctttgcagttcattagaaggaaacgagcccccaggt
cttcagccgcccgagacagagctgctcgagaggatcaaacaacgcggaggcgaggtgaca
gatcgattcttgttgaatttcttagaacatcaagtagccaggatagagacctgtatctcg
acactagcgatgcgccacattgccattggtggcggaactattaaggaactcgaggatctt
catggtccaatgtccgccatattggatcaatttatggcccagaacagagaattaaaacgt
tacaggaggagatatggcgcgctgcccaacccaatgagcagcattagtactagcgaagaa
gaagaggaggaggaagacgat---------------gacgacgacgacgacgatcccgac
accgaagaagggagcaatacagagcaagagttgtga
>Fp78
atgaccaggaatgagcatgtcaatcgcatcagctctgtcatgggctcgggcaacaacatc
gatacgtattctgctgttaccgtaaagtctcagccccagtctgagcttgggcttgagccg
cctcagcttcagtatcaatctcaatctcaatctcaatcgacctcatcttcgactgcctcc
actactcccgctcccgcttccgccgcttctactatctccactcccacgcccattcccgct
catcactcgcctactcctaatccggcaccaaatacaataccaaagccagatccaaatgct
gatactgacgctctaacaccaactccatcctcctccgctacgacgccttcatccaatacc
tcttacgtcttttcctcaacgcctcgccgacgcccttctcatcctgctaattattctact
cgcctcagcgctgatggcactgcttctttgagcaaccagtggtcctccttcaaggatgag
cctcagctctcacca------actgccactgccactgccaccgccaccgcaaactcaacc
atttacgctcctcgcgccggtgccaatgctcaatccaaagaccgtcgcatgagcgacctc
gccaactatcgacgtgaactcgccgttcttgagacctcccgagtacctcagatccaacag
attccgcccaccggcggcgcgagccctcagatagcaccttgggcgaaccagcctggttcc
cctgcaaacacattcaccatgcccaccactttcttcaacgaatcgaccgacaacttgtcc
ctcgcttcccagctttccccaggacaccaaatcagtaaccgtcag------------cag
catcagcatcagcaccagcacccttcgcagcacgacgctcccgatgcatcctatttcgac
gggaggcgtccctcagccgccagcattctgagtgcaagcagccaaggcagcaaaaccagc
atacggggtggttttcgtaagcttcagggcttctttggggaggaattccccgggcgcgat
agctcggacggtagcctacccacttcgctcgcgggcaaggaccagcgtggacgctcttat
agtcatagccgccccacacatagagatcgcaactattccaatgccacggatcacacccgc
gatgtctcgccatcatcttcgagaccaagaacgcccgtcccagcacctgaggtggtgcct
tttctatatcaagacaacagtgacattgcgcgctatggcgaggctcccgtacgggacata
atgaccgggcccgatcgagagcgatatgctggtgacggctcctcacaaatacccccaaag
acatcatcatcctcgaggtccggccattctattgcccatttacctggccatcatcgacac
aataagagcaacgacgaccctcgcacgctcagacctacaatgagcagggacgatacagca
attggcacacaaatgccgcgcgatcgcggggcaggtagcaacgcaatgtatccaacaaga
tctcgagggcagagcccaacgcccagcaccaggagtgcaggaatgacctggagcagctcc
aaatccacacaagtcgacggccaaacatcacctagccataataatcacggcaagcgcgga
tttttacggcgactccgagggcatcacaaggaaaaggacgatgctgttgctcgacttcgt
gacctgccccaatctacaaggtctctacagacaaagtcttccaagaccgatcttcaccga
cccagcgacgtatcctcgactacattagcatacgcgggctctattggacctggcgatatg
atcgacgctactgatatgcgaccagcaacggcacaacgtggagcgaccttcaataataag
tttccttttgcaaagaagggacggacctatcgacctcaagactataccgaagaagcaatt
ggtccgactgatcgtaacgatcctaataatatgtatcacctcgacaccaatttgaatgat
atggaaggcattctgaccaagcctcctccactcacgcctatggacactacctttgtcaat
aatgtcgagcctgagcgtcacgactctatcatctcgacagcacccaagggccgctgggat
gccccggacagttgggcagtgcgtcgtaacacggaagacaactcttacaatggtggccca
gagctcgacgagattggcagcccacctcgtcctgaagagaaagcatcgccgtactgtatt
cgaatatttcgttcagatgggacattctccactcactcgatgtcgttggattcaagtgtc
actgatgtcatctcccaagttattaagaagacgtatgtcatggacggtttggaaaactac
catatcatcatgaagaagcatgatcttatccgggtcctgacgccgcccgagcgacctctg
ctcatgcagaagcgcctattacagcaagttgggtacgaagaaaaagataggatcgaagac
ctgggacgcgaagacaacagttacctctgccgattcatgttcctgtccgcaagagaaagc
gactttcacgccaagactaccgacatgggactggctcgggctcagaagctcaactatgtt
gacctctctggtcgtaacctcgtcacaatacctatatccctatactcgaaggctatggag
atcatctccctgaatctttcgcggaacctctcacttgacgtcccccgagacttcatacaa
tcttgtaaacacctgcgagatataaaatttaacaacaacgaagccaggaaactgccacct
agtttgagccgagcaaacaaattgacgttcctggatgttgccaacaaccgaatcgagcag
ttggagcatgccgaacttaacgctcttactggtatgctcaagatgaacttggctaacaat
agactgaagcacttgccctcttactttggagcataccagtcgctccgctcccttaatatc
tcttccaactttctcgacaagttcccgacgtttctctgcggcttgccaagcttggtcgat
ctcgatttgagttttaacgccattgcaacgatccctcaagagatcggctctttaaggaat
ctggaaaagttgttgataactaacaacagactaacgcacgctgtgcctgcgacgttcggg
cagctcgtcagtctccgcgaactcgacatcaagtacaacggaatttccagcatcgacatc
atctcggagctacccaaactcgagattctttctgcggatcacaactgcgtctctgctttc
gtcggacagtttgaatcccttcgacagctcaaactgaactctaacccccttaacaaattc
gaaattgtagctcctgtacctaccctcaagatcctgaacctctcgaacgcccagttggct
agcattgactcgtcgttcgcaaacatggtgaaccttgagcatttgatattggacaagaac
tacttcgtttctttgccccaggaaatcggtactttgagcaggctcgagcatttcagcatt
gccaacaactctgtgggagagctaccatcccagattggttgtctcactgagttgagagtg
ctcaacgtccgaggaaacaacatttccaagctgccgatggaattgtggtgggcaaaccga
cttgagacgttcaacgcctcttccaacgttctggaacatttccccaaacctgcttcaaga
gcaccgcgagtaccaggggaggaatcacagccagcaccccctcccgttaatgggagggca
gcccctctaggaactttgtcggccactgcaagctccgaagaactgtctgatgataggagg
ccgagtcaaaactcgagcaccctacttagtgttggaccgtccccgctcaatgctggtgat
cgcaagagctctgttgtgtctgtctatggtaaaggtggccgtaagacgtctgttgtttct
agatctgccactccatcggcccctacgcagtctatcaacccaaggaaggattctggattg
tcatcgaggctcaataacacatttgctggttctctgaggaaccttcatcttgctgataac
cgtcttgacgacgatgtctttgaccagattacgctcctaaccgagctccgggtactgaac
ctgtcctacaacgacgaaataagcgatatgccccaacgatcgatcaagagctggccgcaa
cttgttgagctttatctgtctggtaacgcactcacaacattacccgccgatgacctcgag
gagtccagcttactccaggcactctacattaatggcaacaggtttaccaacttgccggcc
gatatctcgcgggccaagaatcttgctgttctcgattgtggtagtaattacttgaagtac
aacatttcaaacgtgccatatgattggaattggaacctcaacccgaacttgagatatctt
aatctgtccggtaataagcgtttggagatcaagcaaacagctactggcccgctaggccct
ggtgctgttaaccgcgaggaatatacagacttcagtcgtctgcttaacctgcgtatcttg
ggtctgatggatgttactcttacacaaccaagcatcccggatcagagcgaagacagacgt
gtccgtacgtctggctctctcgccggccacctaccttatggaatggctgatacgcttggt
aagcatgagcatttgtcaacggttgatcttgtggtgccaagattcaacgcatcggaaacc
gagatgctcctgggtctgtttgatggacaggccttgtccagtggcgggtctaagatcgcc
aagtatctccacgaaaactttggtcacatttttgcccttgagctcaaagcattgaagaca
cgcttgaacgagactccagttgatgccctgcgacgggcctttttggcgctcaataaagac
ttggttactattgcgattcaacaatcagaggaacggcctcttcagacacataggaactct
ggccagccaatcatactcacgaaggaggatctcaactcgggcggcgtggcaaccgtcgtt
tatctccaaagtacggaactttatgtcgcaaatgtcggagatgcgcaggcgatggtgatc
cagaccgatggcactcataagatgttgactcgcaagcatgatcctgccgagcctaatgaa
cgatcgcgcattcgcgaagccggtggatgggtttcgcgcaatggaaggctgaacgacttg
cttcaagtctcgcgtgcttttggatatgtcgacctgatgccagctgtacaagcggcaccc
tatgtcagtaacatgactattcgagagcaggacgacatcattttgattgctacgggagaa
ctctgggagtacttgtcgccgggtctggttaccgatgttgcgagggccgagcgacaagat
ctaatgcgggccgctcagaagcttcgcgatctggctatcgcatatggcgcctcaggcaaa
attatggttatgatgatcagtgtggcggatctcaagcgacgagtcgagcgatcgaggctt
catcgcggcgctagtatgtcgctttatccctctggtatacccgacgatgctcaggtcctc
aacaccagaagaggccgaaggaccaaaggcgatgttcttgattcctcactcaaccgcctt
gaagccgagattcctgcgcccaccggcaatgtatccatcgtgttcaccgatatcaagaac
tcaacaacgctttgggaaatgtaccctagtgctatgagatcagccatcaagctccacaac
gaagtcatgcgtcggcaactgagacgaattggtggttacgaggtcaagactgaaggtgat
gcatttatggtgtctttcccaacagccacatcagcgcttttgtggacgtttgcggtgcag
atgcagcttctcgatgtgaattggccatcagaagtcttgaactcggtctcatgtcagcct
atattcgacaaggacaacagccttattttcaaaggactgtcagtacgtatgggcatacac
tttggtgattgtgtgagcgagacagatccagttactcgccgtatggattacttcggaccc
atggtgaataaggcagctcgaatttctgccgtggcagatggcggccagattactgtttct
actgacttcatctcagagatacaacggtgcctcgagaattaccaagacacggatcgaagc
aatgcttccggctctgaggatacctttggcgacgaagagacctatgccagcgcgatccga
aaggacttgagatcccttacctctcagggctttgaggttaaggaaatgggcgaaaagaaa
ttgaagggtcttgaaaatcccgaagtcgtgtactcactgtatcctcatgctttggctgga
cgcatcgagttccattcgcagcatgataggaaggaagaagggggcggaggcgataagccg
gctgtccttgcgcctggaactgagttgtctatcgatccggacagcgtctggactctttgg
agaataagcctacgcctcgagatgctttgcagttcattagaaggaaacgagcccccaggt
cttcagccgcccgagacagagctgctcgagaggatcaaacaacgcggaggcgaggtgaca
gatcgattcttgttgaatttcttagaacatcaagtagccaggatagagacctgtatctcg
acactagcgatgcgccacattgccattggtggcggaactattaaggaactcgaggatctt
catggtccaatgtccgccatattggatcaatttatggcccagaacagagaattaaaacgt
tacaggaggagatatggcgcgctgcccaacccaatgagcagcattagtactagcgaagaa
gaagaagaggaggaagacgat---------gacgacgacgacgacgacgacgatcccgac
accgaagaagggagcaatacagagcaagagttgtga
>Fp81
atgaccaggaatgagcatgtcaatcgcatcagctctgtcatgggctcgggcaacaacatc
gatacgtattctgctgttaccgtaaagtctcagccccagtctgagcttgggcttgagccg
cctcagcttcagtatcaatctcaatctcaatctcaatcgacctcatcttcgactgcctcc
actactcccgctcccgcttccgccgcttctactatctccactcccacgcccattcccgct
catcactcgcctactcctaatccggcaccaaatacaataccaaagccagatccaaatgct
gatactgacgctctaacaccaactccatcctcctccgctacgacgccttcatccaatacc
tcttacgtcttttcctcaacgcctcgccgacgcccttctcatcctgctaattattctact
cgcctcagcgctgatggcactgcttctttgagcaaccagtggtcctccttcaaggatgag
cctcagctctcacca------actgccactgccactgccaccgccaccgcaaactcaacc
atttacgctcctcgcgccggtgccaatgctcaacccaaagaccgtcgcatgagcgacctc
gccaactatcgacgtgaactcgccgttcttgagacctcccgagtacctcagatccaacag
attccgcccaccggcggcgcgagccctcagatagcaccttgggcgaaccagcctggttcc
cctgcaaacacattcaccatgcccaccactttcttcaacgaatcgaccgacaacttgtcc
ctcgcttcccagctttccccaggacaccaaatcagtaaccgtcag------------cag
catcagcatcagcaccagcacccttcgcagcacgacgctcccgatgcatcctatttcgac
gggaggcgtccctcagccgccagcattctgagtgcaagcagccaaggcagcaaaaccagc
atacggggtggttttcgtaagcttcagggcttctttggggaggaattccccgggcgcgat
agctcggacggtagcctacccacttcgctcgcgggcaaggaccagcgtggacgctcttat
agtcatagccgccccacacatagagatcgcaactattccaatgccacggatcacacccgc
gatgtctcgccatcatcttcgagaccaagaacgcccgtcccagcacctgaggtggtgcct
tttctatatcaagacaacagtgacattgcgcgctatggcgaggctcccgtacgggacata
atgaccgggcccgatcgagagcgatatgctggtgacggctcctcacaaatacccccaaag
acatcatcatcctcgaggtccggccattctattgcccatttacctggccatcatcgacac
aataagagcaacgacgaccctcgcacgctcagacctacaatgagcagggacgatacagca
attggcacacaaatgccgcgcgatcgcggggcaggtagcaacgcaatgtatccaacaaga
tctcgagggcagagcccaacgcccagcaccaggagtgcaggaatgacctggagcagctcc
aaatccacacaagtcgacggccaaacatcacctagccataataatcacggcaagcgcgga
tttttacggcgactccgagggcatcacaaggaaaaggacgatgctgttgctcgacttcgt
gacctgccccaatctacaaggtctctacagacaaagtcttccaagaccgatcttcaccga
cccagcgacgtatcctcgactacattagcatacgcgggctctattggacctggcgatatg
atcgacgctactgatatgcgaccagcaacggcacaacgtggagcgaccttcaataataag
tttccttttgcaaagaagggacggacctatcgacctcaagactataccgaagaagcaatt
ggtccgactgatcgtaacgatcctaataatatgtatcacctcgacaccaatttgaatgat
atggaaggcattctgaccaagcctcctccactcacgcctatggacactacctttgtcaat
aatgtcgagcctgagcgtcacgactctatcatctcgacagcacccaagggccgctgggat
gccccggacagttgggcagtgcgtcgtaacacggaagacaactcttacaatggtggccca
gagctcgacgagattggcagcccacctcgtcctgaagagaaagcatcgccgtactgtatt
cgaatatttcgttcagatgggacattctccactcactcgatgtcgttggattcaagtgtc
actgatgtcatctcccaagttattaagaagacgtatgtcatggacggtttggaaaactac
catatcatcatgaagaagcatgatcttatccgggtcctgacgccgcccgagcgacctctg
ctcatgcagaagcgcctattacagcaagttgggtacgaagaaaaagataggatcgaagac
ctgggacgcgaagacaacagttacctctgccgattcatgttcctgtccgcaagagaaagc
gactttcacgccaagactaccgacatgggactggctcgggctcagaagctcaactatgtt
gacctctctggtcgtaacctcgtcacaatacctatatccctatactcgaaggctatggag
atcatctccctgaatctttcgcggaacctctcacttgacgtcccccgagacttcatacaa
tcttgtaaacacctgcgagatataaaatttaacaacaacgaagccaggaaactgccacct
agtttgagccgagcaaacaaattgacgttcctggatgttgccaacaaccgaatcgagcag
ttggagcatgccgaacttaacgctcttactggtatgctcaagatgaacttggctaacaat
agactgaagcacttgccctcttactttggagcataccagtcgctccgctcccttaatatc
tcttccaactttctcgacaagttcccgacgtttctctgcggcttgccaagcttggtcgat
ctcgatttgagttttaacgccattgcaacgatccctcaagagatcggctctttaaggaat
ctggaaaagttgttgataactaacaacagactaacgcacgctgtgcctgcgacgttcggg
cagctcgtcagtctccgcgaactcgacatcaagtacaacggaatttccagcatcgacatc
atctcggagctacccaaactcgagattctttctgcggatcacaactgcgtctctgctttc
gtcggacagtttgaatcccttcgacagctcaaactgaactctaacccccttaacaaattc
gaaattgtagctcctgtacctaccctcaagatcctgaacctctcgaacgcccagttggct
agcattgactcgtcgttcgcaaacatggtgaaccttgagcatttgatattggacaagaac
tacttcgtttctttgccccaggaaatcggtactttgagcaggctcgagcatttcagcatt
gccaacaactctgtgggagagctaccatcccagattggttgtctcactgagttgagagtg
ctcaacgtccgaggaaacaacatttccaagctgccgatggaattgtggtgggcaaaccga
cttgagacgttcaacgcctcttccaacgttctggaacatttccccaaacctgcttcaaga
gcaccgcgagtaccaggggaggaatcacagccagcaccccctcccgttaatgggagggca
gcccctctaggaactttgtcggccactgcaagctccgaagaactgtctgatgataggagg
ccgagtcaaaactcgagcaccctacttagtgttggaccgtccccgctcaatgctggtgat
cgcaagagctctgttgtgtctgtctatggtaaaggtggccgtaagacgtctgttgtttct
agatctgccactccatcggcccctacgcagtctatcaacccaaggaaggattctggattg
tcatcgaggctcaataacacatttgctggttctctgaggaaccttcatcttgctgataac
cgtcttgacgacgatgtctttgaccagattacgctcctaaccgagctccgggtactgaac
ctgtcctacaacgacgaaataagcgatatgccccaacgatcgatcaagagctggccgcaa
cttgttgagctttatctgtctggtaacgcactcacaacattacccgccgatgacctcgag
gagtccagcttactccaggcactctacattaatggcaacaggtttaccaacttgccggcc
gatatctcgcgggccaagaatcttgctgttctcgattgtggtagtaattacttgaagtac
aacatttcaaacgtgccatatgattggaattggaacctcaacccgaacttgagatatctt
aatctgtccggtaataagcgtttggagatcaagcaaacagctactggcccgctaggccct
ggtgctgttaaccgcgaggaatatacagacttcagtcgtctgcttaacctgcgtatcttg
ggtctgatggatgttactcttacacaaccaagcatcccggatcagagcgaagacagacgt
gtccgtacgtctggctctctcgccggccacctaccttatggaatggctgatacgcttggt
aagcatgagcatttgtcaacggttgatcttgtggtgccaagattcaacgcatcggaaacc
gagatgctcctgggtctgtttgatggacaggccttgtccagtggcgggtctaagatcgcc
aagtatctccacgaaaactttggtcacatttttgcccttgagctcaaagcattgaagaca
cgcttgaacgagactccagttgatgccctgcgacgggcctttttggcgctcaataaagac
ttggttactattgcgattcaacaatcagaggaacggcctcttcagacacataggaactct
ggccagccaatcatactcacgaaggaggatctcaactcgggcggcgtggcaaccgtcgtt
tatctccaaagtacggaactttatgtcgcaaatgtcggagatgcgcaggcgatggtgatc
cagaccgatggcactcataagatgttgactcgcaagcatgatcctgccgagcctaatgaa
cgatcgcgcattcgcgaagccggtggatgggtttcgcgcaatggaaggctgaacgacttg
cttcaagtctcgcgtgcttttggatatgtcgacctgatgccagctgtacaagcggcaccc
tatgtcagtaacatgactattcgagagcaggacgacatcattttgattgctacgggagaa
ctctgggagtacttgtcgccgggtctggttaccgatgttgcgagggccgagcgacaagat
ctaatgcgggccgctcagaagcttcgcgatctggctatcgcatatggcgcctcaggcaaa
attatggttatgatgatcagtgtggcggatctcaagcgacgagtcgagcgatcgaggctt
catcgcggcgctagtatgtcgctttatccctctggtatacccgacgatgctcaggtcctc
aacaccagaagaggccgaaggaccaaaggcgatgttcttgattcctcactcaaccgcctt
gaagccgagattcctgcgcccaccggcaatgtatccatcgtgttcaccgatatcaagaac
tcaacaacgctttgggaaatgtaccctagtgctatgagatcagccatcaagctccacaac
gaagtcatgcgtcggcaactgagacgaattggtggttacgaggtcaagactgaaggtgat
gcatttatggtgtctttcccaacagccacatcagcgcttttgtggacgtttgcggtgcag
atgcagcttctcgatgtgaattggccatcagaagtcttgaactcggtctcatgtcagcct
atattcgacaaggacaacagccttattttcaaaggactgtcagtacgtatgggcatacac
tttggtgattgtgtgagcgagacagatccagttactcgccgtatggattacttcggaccc
atggtgaataaggcagctcgaatttctgccgtggcagatggcggccagattactgtttct
actgacttcatctcagagatacaacggtgcctcgagaattaccaagacacggatcgaagc
aatgcttccggctctgaggatacctttggcgacgaagagacctatgccagcgcgatccga
aaggacttgagatcccttacctctcagggctttgaggttaaggaaatgggcgaaaagaaa
ttgaagggtcttgaaaatcccgaagtcgtgtactcactgtatcctcatgctttggctgga
cgcatcgagttccattcgcagcatgataggaaggaagaagggggcggaggcgataagccg
gctgtccttgcgcctggaactgagttgtctatcgatccggacagcgtctggactctttgg
agaataagcctacgcctcgagatgctttgcagttcattagaaggaaacgagcccccaggt
cttcagccgcccgagacagagctgctcgagaggatcaaacaacgcggaggcgaggtgaca
gatcgattcttgttgaatttcttagaacatcaagtagccaggatagagacctgtatctcg
acactagcgatgcgccacattgccattggtggcggaactattaaggaactcgaggatctt
catggtccaatgtccgccatattggatcaatttatggcccagaacagagaattaaaacgt
tacaggaggagatatggcgcgctgcccaacccaatgagcagcattagtactagcgaagaa
gaagaggaggaggaagacgat---------------gacgacgacgacgacgatcccgac
accgaagaagggagcaatacagagcaagagttgtga
>Fp84
atgaccaggaatgagcatgtcaatcgcatcagctctgtcatgggctcgggcaacaacatc
gatacgtattctgctgttaccgtaaagtctcagccccagtctgagcttgggcttgagccg
cctcagcttcagtatcaatctcaatctcaatctcaatcgacctcatcttcgactgcctcc
actactcccgctcccgcttccgccgcttctactatctccactcccacgcccattcccgct
catcactcgcctactcctaatccggcaccaaatacaataccaaagccagatccaaatgct
gatactgacgctctaacaccaactccatcctcctccgctacgacgccttcatccaatacc
tcttacgtcttttcctcaacgcctcgccgacgcccttctcatcctgctaattattctact
cgcctcagcgctgatggcactgcttctttgagcaaccagtggtcctccttcaaggatgag
cctcagctctcacca------actgccactgccactgccaccgccaccgcaaactcaacc
atttacgctcctcgcgccggtgccaatgctcaatccaaagaccgtcgcatgagcgacctc
gccaactatcgacgtgaactcgccgttcttgagacctcccgagtacctcagatccaacag
attccgcccaccggcggcgcgagccctcagatagcaccttgggcgaaccagcctggttcc
cctgcaaacacattcaccatgcccaccactttcttcaacgaatcgaccgacaacttgtcc
ctcgcttcccagctttccccaggacaccaaatcagtaaccgtcag------------cag
catcagcatcagcaccagcacccttcgcagcacgacgctcccgatgcatcctatttcgac
gggaggcgtccctcagccgccagcattctgagtgcaagcagccaaggcagcaaaaccagc
atacggggtggttttcgtaagcttcagggcttctttggggaggaattccccgggcgcgat
agctcggactgtagcctacccacttcgctcgcgggcaaggaccagcgtggacgctcttat
agtcatagccgccccacacatagagatcgcaactattccaatgccacggatcacacccgc
gatgtctcgccatcatcttcgagaccaagaacgcccgtcccagcacctgaggtggtgcct
tttctatatcaagacaacagtgacattgcgcgctatggcgaggctcccgtacgggacata
atgaccgggcccgatcgagagcgatatgctggtgacggctcctcacaaatacccccaaag
acatcatcatcctcgaggtccggccattctattgcccatttacctggccatcatcgacac
aataagagcaacgacgaccctcgcacgctcagacctacaatgagcagggacgatacagca
attggcacacaaatgccgcgcgatcgcggggcaggtagcaacgcaatgtatccaacaaga
tctcgagggcagagcccaacgcccagcaccaggagtgcaggaatgacctggagcagctcc
aaatccacacaagtcgacggccaaacatcacctagccataataatcacggcaagcgcgga
tttttacggcgactccgagggcatcacaaggaaaaggacgatgctgttgctcgacttcgt
gacctgccccaatctacaaggtctctacagacaaagtcttccaagaccgatcttcaccga
cccagcgacgtatcctcgactacattagcatacgcgggctctattggacctggcgatatg
atcgacgctactgatatgcgaccagcaacggcacaacgtggagcgaccttcaataataag
tttccttttgcaaagaagggacggacctatcgacctcaagactataccgaagaagcaatt
ggtccgactgatcgtaacgatcctaataatatgtatcacctcgacaccaatttgaatgat
atggaaggcattctgaccaagcctcctccactcacgcctatggacactacctttgtcaat
aatgtcgagcctgagcgtcacgactctatcatctcgacagcacccaagggccgctgggat
gccccggacagttgggcagtgcgtcgtaacacggaagacaactcttacaatggtggccca
gagctcgacgagattggcagcccacctcgtcctgaagagaaagcatcgccgtactgtatt
cgaatatttcgttcagatgggacattctccactcactcgatgtcgttggattcaagtgtc
actgatgtcatctcccaagttattaagaagacgtatgtcatggacggtttggaaaactac
catatcatcatgaagaagcatgatcttatccgggtcctgacgccgcccgagcgacctctg
ctcatgcagaagcgcctattacagcaagttgggtacgaagaaaaagataggatcgaagac
ctgggacgcgaagacaacagttacctctgccgattcatgttcctgtccgcaagagaaagc
gactttcacgccaagactaccgacatgggactggctcgggctcagaagctcaactatgtt
gacctctctggtcgtaacctcgtcacaatacctatatccctatactcgaaggctatggag
atcatctccctgaatctttcgcggaacctctcacttgacgtcccccgagacttcatacaa
tcttgtaaacacctgcgagatataaaatttaacaacaacgaagccaggaaactgccacct
agtttgagccgagcaaacaaattgacgttcctggatgttgccaacaaccgaatcgagcag
ttggagcatgccgaacttaacgctcttactggtatgctcaagatgaacttggctaacaat
agactgaagcacttgccctcttactttggagcataccagtcgctccgctcccttaatatc
tcttccaactttctcgacaagttcccgacgtttctctgcggcttgccaagcttggtcgat
ctcgatttgagttttaacgccattgcaacgatccctcaagagatcggctctttaaggaat
ctggaaaagttgttgataactaacaacagactaacgcacgctgtgcctgcgacgttcggg
cagctcgtcagtctccgcgaactcgacatcaagtacaacggaatttccagcatcgacatc
atctcggagctacccaaactcgagattctttctgcggatcacaactgcgtctctgctttc
gtcggacagtttgaatcccttcgacagctcaaactgaactctaacccccttaacaaattc
gaaattgtagctcctgtacctaccctcaagatcctgaacctctcgaacgcccagttggct
agcattgactcgtcgttcgcaaacatggtgaaccttgagcatttgatattggacaagaac
tacttcgtttctttgccccaggaaatcggtactttgagcaggctcgagcatttcagcatt
gccaacaactctgtgggagagctaccatcccagattggttgtctcactgagttgagagtg
ctcaacgtccgaggaaacaacatttccaagctgccgatggaattgtggtgggcaaaccga
cttgagacgttcaacgcctcttccaacgttctggaacatttccccaaacctgcttcaaga
gcaccgcgagtaccaggggaggaatcacagccagcaccccctcccgttaatgggagggca
gcccctctaggaactttgtcggccactgcaagctccgaagaactgtctgatgataggagg
ccgagtcaaaactcgagcaccctacttagtgttggaccgtccccgctcaatgctggtgat
cgcaagagctctgttgtgtctgtctatggtaaaggtggccgtaagacgtctgttgtttct
agatctgccactccatcggcccctacgcagtctatcaacccaaggaaggattctggattg
tcatcgaggctcaataacacatttgctggttctctgaggaaccttcatcttgctgataac
cgtcttgacgacgatgtctttgaccagattacgctcctaaccgagctccgggtactgaac
ctgtcctacaacgacgaaataagcgatatgccccaacgatcgatcaagagctggccgcaa
cttgttgagctttatctgtctggtaacgcactcacaacattacccgccgatgacctcgag
gagtccagcttactccaggcactctacattaatggcaacaggtttaccaacttgccggcc
gatatctcgcgggccaagaatcttgctgttctcgattgtggtagtaattacttgaagtac
aacatttcaaacgtgccatatgattggaattggaacctcaacccgaacttgagatatctt
aatctgtccggtaataagcgtttggagatcaagcaaacagctactggcccgctaggccct
ggtgctgttaaccgcgaggaatatacagacttcagtcgtctgcttaacctgcgtatcttg
ggtctgatggatgttactcttacacaaccaagcatcccggatcagagcgaagacagacgt
gtccgtacgtctggctctctcgccggccacctaccttatggaatggctgatacgcttggt
aagcatgagcatttgtcaacggttgatcttgtggtgccaagattcaacgcatcggaaacc
gagatgctcctgggtctgtttgatggacaggccttgtccagtggcgggtctaagatcgcc
aagtatctccacgaaaactttggtcacatttttgcccttgagctcaaagcattgaagaca
cgcttgaacgagactccagttgatgccctgcgacgggcctttttggcgctcaataaagac
ttggttactattgcgattcaacaatcagaggaacggcctcttcagacacataggaactct
ggccagccaatcatactcacgaaggaggatctcaactcgggcggcgtggcaaccgtcgtt
tatctccaaagtacggaactttatgtcgcaaatgtcggagatgcgcaggcgatggtgatc
cagaccgatggcactcataagatgttgactcgcaagcatgatcctgccgagcctaatgaa
cgatcgcgcattcgcgaagccggtggatgggtttcgcgcaatggaaggctgaacgacttg
cttcaagtctcgcgtgcttttggatatgtcgacctgatgccagctgtacaagcggcaccc
tatgtcagtaacatgactattcgagagcaggacgacatcattttgattgctacgggagaa
ctctgggagtacttgtcgccgggtctggttaccgatgttgcgagggccgagcgacaagat
ctaatgcgggccgctcagaagcttcgcgatctggctatcgcatatggcgcctcaggcaaa
attatggttatgatgatcagtgtggcggatctcaagcgacgagtcgagcgatcgaggctt
catcgcggcgctagtatgtcgctttatccctctggtatacccgacgatgctcaggtcctc
aacaccagaagaggccgaaggaccaaaggcgatgttcttgattcctcactcaaccgcctt
gaagccgagattcctgcgcccaccggcaatgtatccatcgtgttcaccgatatcaagaac
tcaacaacgctttgggaaatgtaccctagtgctatgagatcagccatcaagctccacaac
gaagtcatgcgtcggcaactgagacgaattggtggttacgaggtcaagactgaaggtgat
gcatttatggtgtctttcccaacagccacatcagcgcttttgtggacgtttgcggtgcag
atgcagcttctcgatgtgaattggccatcagaagtcttgaactcggtctcatgtcagcct
atattcgacaaggacaacagccttattttcaaaggactgtcagtacgtatgggcatacac
tttggtgattgtgtgagcgagacagatccagttactcgccgtatggattacttcggaccc
atggtgaataaggcagctcgaatttctgccgtggcagatggcggccagattactgtttct
actgacttcatctcagagatacaacggtgcctcgagaattaccaagacacggatcgaagc
aatgcttccggctctgaggatacctttggcgacgaagagacctatgccagcgcgatccga
aaggacttgagatcccttacctctcagggctttgaggttaaggaaatgggcgaaaagaaa
ttgaagggtcttgaaaatcccgaagtcgtgtactcactgtatcctcatgctttggctgga
cgcatcgagttccattcgcagcatgataggaaggaagaagggggcggaggcgataagccg
gctgtccttgcgcctggaactgagttgtctatcgatccggacagcgtctggactctttgg
agaataagcctacgcctcgagatgctttgcagttcattagaaggaaacgagcccccaggt
cttcagccgcccgagacagagctgctcgagaggatcaaacaacgcggaggcgaggtgaca
gatcgattcttgttgaatttcttagaacatcaagtagccaggatagagacctgtatctcg
acactagcgatgcgccacattgccattggtggcggaactattaaggaactcgaggatctt
catggtccaatgtccgccatattggatcaatttatggcccagaacagagaattaaaacgt
tacaggaggagatatggcgcgctgcccaacccaatgagcagcattagtactagcgaagaa
gaagaagaggaggaagacgatgacgacgacgacgacgacgacgacgacgacgatcccgac
accgaagaagggagcaatacagagcaagagttgtga
>Fp86
atgaccaggaatgagcatgtcaatcgcatcagctctgtcatgggctcgggcaacaacatc
gatacgtattctgctgttaccgtaaagtctcagccccagtctgagcttgggcttgagccg
cctcagcttcagtatcaatctcaatctcaatctcaatcgacctcatcttcgactgcctcc
actactcccgctcccgcttccgccgcttctactatctccactcccacgcccattcccgct
catcactcgcctactcctaatccggcaccaaatacaataccaaagccagatccaaatgct
gatactgacgctctaacaccaactccatcctcctccgctacgacgccttcatccaatacc
tcttacgtcttttcctcaacgcctcgccgacgcccttctcatcctgctaattattctact
cgcctcagcgctgatggcactgcttctttgagcaaccagtggtcctccttcaaggatgag
cctcagctctcacca------actgccactgccactgccaccgccaccgcaaactcaacc
atttacgctcctcgcgccggtgccaatgctcaatccaaagaccgtcgcatgagcgacctc
gccaactatcgacgtgaactcgccgttcttgagacctcccgagtacctcagatccaacag
attccgcccaccggcggcgcgagccctcagatagcaccttgggcgaaccagcctggttcc
cctgcaaacacattcaccatgcccaccactttcttcaacgaatcgaccgacaacttgtcc
ctcgcttcccagctttccccaggacaccaaatcagtaaccgtcag------------cag
catcagcatcagcaccagcacccttcgcagcacgacgctcccgatgcatcctatttcgac
gggaggcgtccctcagccgccagcattctgagtgcaagcagccaaggcagcaaaaccagc
atacggggtggttttcgtaagcttcagggcttctttggggaggaattccccgggcgcgat
agctcggacggtagcctacccacttcgctcgcgggcaaggaccagcgtggacgctcttat
agtcatagccgccccacacatagagatcgcaactattccaatgccacggatcacacccgc
gatgtctcgccatcatcttcgagaccaagaacgcccgtcccagcacctgaggtggtgcct
tttctatatcaagacaacagtgacattgcgcgctatggcgaggctcccgtacgggacata
atgaccgggcccgatcgagagcgatatgctggtgacggctcctcacaaatacccccaaag
acatcatcatcctcgaggtccggccattctattgcccatttacctggccatcatcgacac
aataagagcaacgacgaccctcgcacgctcagacctacaatgagcagggacgatacagca
attggcacacaaatgccgcgcgatcgcggggcaggtagcaacgcaatgtatccaacaaga
tctcgagggcagagcccaacgcccagcaccaggagtgcaggaatgacctggagcagctcc
aaatccacacaagtcgacggccaaacatcacctagccataataatcacggcaagcgcgga
tttttacggcgactccgagggcatcacaaggaaaaggacgatgctgttgctcgacttcgt
gacctgccccaatctacaaggtctctacagacaaagtcttccaagaccgatcttcaccga
cccagcgacgtatcctcgactacattagcatacgcgggctctattggacctggcgatatg
atcgacgctactgatatgcgaccagcaacggcacaacgtggagcgaccttcaataataag
tttccttttgcaaagaagggacggacctatcgacctcaagactataccgaagaagcaatt
ggtccgactgatcgtaacgatcctaataatatgtatcacctcgacaccaatttgaatgat
atggaaggcattctgaccaagcctcctccactcacgcctatggacactacctttgtcaat
aatgtcgagcctgagcgtcacgactctatcatctcgacagcacccaagggccgctgggat
gccccggacagttgggcagtgcgtcgtaacacggaagacaactcttacaatggtggccca
gagctcgacgagattggcagcccacctcgtcctgaagagaaagcatcgccgtactgtatt
cgaatatttcgttcagatgggacattctccactcactcgatgtcgttggattcaagtgtc
actgatgtcatctcccaagttattaagaagacgtatgtcatggacggtttggaaaactac
catatcatcatgaagaagcatgatcttatccgggtcctgacgccgcccgagcgacctctg
ctcatgcagaagcgcctattacagcaagttgggtacgaagaaaaagataggatcgaagac
ctgggacgcgaagacaacagttacctctgccgattcatgttcctgtccgcaagagaaagc
gactttcacgccaagactaccgacatgggactggctcgggctcagaagctcaactatgtt
gacctctctggtcgtaacctcgtcacaatacctatatccctatactcgaaggctatggag
atcatctccctgaatctttcgcggaacctctcacttgacgtcccccgagacttcatacaa
tcttgtaaacacctgcgagatataaaatttaacaacaacgaagccaggaaactgccacct
agtttgagccgagcaaacaaattgacgttcctggatgttgccaacaaccgaatcgagcag
ttggagcatgccgaacttaacgctcttactggtatgctcaagatgaacttggctaacaat
agactgaagcacttgccctcttactttggagcataccagtcgctccgctcccttaatatc
tcttccaactttctcgacaagttcccgacgtttctctgcggcttgccaagcttggtcgat
ctcgatttgagttttaacgccattgcaacgatccctcaagagatcggctctttaaggaat
ctggaaaagttgttgataactaacaacagactaacgcacgctgtgcctgcgacgttcggg
cagctcgtcagtctccgcgaactcgacatcaagtacaacggaatttccagcatcgacatc
atctcggagctacccaaactcgagattctttctgcggatcacaactgcgtctctgctttc
gtcggacagtttgaatcccttcgacagctcaaactgaactctaacccccttaacaaattc
gaaattgtagctcctgtacctaccctcaagatcctgaacctctcgaacgcccagttggct
agcattgactcgtcgttcgcaaacatggtgaaccttgagcatttgatattggacaagaac
tacttcgtttctttgccccaggaaatcggtactttgagcaggctcgagcatttcagcatt
gccaacaactctgtgggagagctaccatcccagattggttgtctcactgagttgagagtg
ctcaacgtccgaggaaacaacatttccaagctgccgatggaattgtggtgggcaaaccga
cttgagacgttcaacgcctcttccaacgttctggaacatttccccaaacctgcttcaaga
gcaccgcgagtaccaggggaggaatcacagccagcaccccctcccgttaatgggagggca
gcccctctaggaactttgtcggccactgcaagctccgaagaactgtctgatgataggagg
ccgagtcaaaactcgagcaccctacttagtgttggaccgtccccgctcaatgctggtgat
cgcaagagctctgttgtgtctgtctatggtaaaggtggccgtaagacgtctgttgtttct
agatctgccactccatcggcccctacgcagtctatcaacccaaggaaggattctggattg
tcatcgaggctcaataacacatttgctggttctctgaggaaccttcatcttgctgataac
cgtcttgacgacgatgtctttgaccagattacgctcctaaccgagctccgggtactgaac
ctgtcctacaacgacgaaataagcgatatgccccaacgatcgatcaagagctggccgcaa
cttgttgagctttatctgtctggtaacgcactcacaacattacccgccgatgacctcgag
gagtccagcttactccaggcactctacattaatggcaacaggtttaccaacttgccggcc
gatatctcgcgggccaagaatcttgctgttctcgattgtggtagtaattacttgaagtac
aacatttcaaacgtgccatatgattggaattggaacctcaacccgaacttgagatatctt
aatctgtccggtaataagcgtttggagatcaagcaaacagctactggcccgctaggccct
ggtgctgttaaccgcgaggaatatacagacttcagtcgtctgcttaacctgcgtatcttg
ggtctgatggatgttactcttacacaaccaagcatcccggatcagagcgaagacagacgt
gtccgtacgtctggctctctcgccggccacctaccttatggaatggctgatacgcttggt
aagcatgagcatttgtcaacggttgatcttgtggtgccaagattcaacgcatcggaaacc
gagatgctcctgggtctgtttgatggacaggccttgtccagtggcgggtctaagatcgcc
aagtatctccacgaaaactttggtcacatttttgcccttgagctcaaagcattgaagaca
cgcttgaacgagactccagttgatgccctgcgacgggcctttttggcgctcaataaagac
ttggttactattgcgattcaacaatcagaggaacggcctcttcagacacataggaactct
ggccagccaatcatactcacgaaggaggatctcaactcgggcggcgtggcaaccgtcgtt
tatctccaaagtacggaactttatgtcgcaaatgtcggagatgcgcaggcgatggtgatc
cagaccgatggcactcataagatgttgactcgcaagcatgatcctgccgagcctaatgaa
cgatcgcgcattcgcgaagccggtggatgggtttcgcgcaatggaaggctgaacgacttg
cttcaagtctcgcgtgcttttggatatgtcgacctgatgccagctgtacaagcggcaccc
tatgtcagtaacatgactattcgagagcaggacgacatcattttgattgctacgggagaa
ctctgggagtacttgtcgccgggtctggttaccgatgttgcgagggccgagcgacaagat
ctaatgcgggccgctcagaagcttcgcgatctggctatcgcatatggcgcctcaggcaaa
attatggttatgatgatcagtgtggcggatctcaagcgacgagtcgagcgatcgaggctt
catcgcggcgctagtatgtcgctttatccctctggtatacccgacgatgctcaggtcctc
aacaccagaagaggccgaaggaccaaaggcgatgttcttgattcctcactcaaccgcctt
gaagccgagattcctgcgcccaccggcaatgtatccatcgtgttcaccgatatcaagaac
tcaacaacgctttgggaaatgtaccctagtgctatgagatcagccatcaagctccacaac
gaagtcatgcgtcggcaactgagacgaattggtggttacgaggtcaagactgaaggtgat
gcatttatggtgtctttcccaacagccacatcagcgcttttgtggacgtttgcggtgcag
atgcagcttctcgatgtgaattggccatcagaagtcttgaactcggtctcatgtcagcct
atattcgacaaggacaacagccttattttcaaaggactgtcagtacgtatgggcatacac
tttggtgattgtgtgagcgagacagatccagttactcgccgtatggattacttcggaccc
atggtgaataaggcagctcgaatttctgccgtggcagatggcggccagattactgtttct
actgacttcatctcagagatacaacggtgcctcgagaattaccaagacacggatcgaagc
aatgcttccggctctgaggatacctttggcgacgaagagacctatgccagcgcgatccga
aaggacttgagatcccttacctctcagggctttgaggttaaggaaatgggcgaaaagaaa
ttgaagggtcttgaaaatcccgaagtcgtgtactcactgtatcctcatgctttggctgga
cgcatcgagttccattcgcagcatgataggaaggaagaagggggcggaggcgataagccg
gctgtccttgcgcctggaactgagttgtctatcgatccggacagcgtctggactctttgg
agaataagcctacgcctcgagatgctttgcagttcattagaaggaaacgagcccccaggt
cttcagccgcccgagacagagctgctcgagaggatcaaacaacgcggaggcgaggtgaca
gatcgattcttgttgaatttcttagaacatcaagtagccaggatagagacctgtatctcg
acactagcgatgcgccacattgccattggtggcggaactattaaggaactcgaggatctt
catggtccaatgtccgccatattggatcaatttatggcccagaacagagaattaaaacgt
tacaggaggagatatggcgcgctgcccaacccaatgagcagcattagtactagcgaagaa
gaagaagaggaggaagacgat---------gacgacgacgacgacgacgacgatcccgac
accgaagaagggagcaatacagagcaagagttgtga
>Fvenenatum.busco
atgaccaggaatgaacatgtcaatcgcatcagctctgtcatgggctcgggcaacaacatc
gatacgtattctgctgttaccgtaaagtcccagcccgagtctgagcttggacttgagccg
cctcagcttcagta------tcaatctcaatctcaatcgacctcatcttcgactgcctcc
actgctcccgctcccgcttccgccgcttctactatctccactcccacgcccattcccgct
catcactcgcctactcctaatccggcaccaaatacaataccaaagccagatccaaatgct
gatactgacgctctaacaccaactccatcctcctccgctccgacgccttcatccagtacc
tcttacgtcttctcctcaacgcctcgccgacgcccttctcatcctgctaattatcctact
cgcctcagcgctgatggaactgcttctttgagcaaccagtggtcctccttcaaggatgag
cctcagctctcacca------------------attgccactgccgccacaaactcaacc
atttacgctcctcgcgctggtgccaatgctcaatccaaagaccgtcgcatgagcgacctc
gccaactatcgacgtgaactcgccgttcttgagacctcccgagtaccccagatccaacag
attccgcccaccggcggcgcgagtcctcagatagcaccttgggcgacccagcctggttcc
cctacaaacacattcatcatgcccaccactttcttcaacgaatcgaccgacaacttgtcc
ctcgcttcccagctttccccaggccaccagatcagtaaccgccagcagcagcagcatcag
catcagcatcagcaacagcacccttcgcagcacgacgctcccgatgcatcctatttcgac
ggaagacgcccctccgccgccagcattctgagtgcgagcagccagggcagcaaaaccagc
atacggggtggttttcgcaagcttcagggcttctttggggaggaattccctgggcgcgat
agctcggacggtagcctacccacttcgctcgcgggcaaggaccagcgtggacgctcttat
agtcatagccgccccacacatagagatcgcaactattccaatgccacggatcacacccgt
gatgtctcgccatcatcttcgagaccaagaacgcccgtcccagcaccagaggtggtgcct
tttctatatcaagacaacagtgacattgcgcgctatggcgaggctcccgtacgggacata
atgaccgggcccgatcgagagcgatatgctggtgacggctcctcacaggtacccccaaag
acatcatcatcctcgaggtccggccattctattgcccatttacctggccaccaccggcac
aacaagagcaacgacgaccctcgcacgctcagacctacgatgagcagggacgatacggca
attggcacacaaatgtcgcgcgatcgcggggcaggtagcaacgcaatgtacccaacaaga
tcccgggggcagagcccaacgcccagcaccaggagtgcaggaatgacctggagcagctcc
aaatctacgcaagtcgacggccaaacatcccctagccacaacaatcatggcaagcgcgga
tttttacggcgactccgaggacatcacaaggaaaaggacgatgctgttgccagacttcgt
gacctgccccaatctacaaggtccctacagacaaagtcttccaagaccgatcttcatcga
cccagcgacgtatcatcgactacattagcatacgcaggctctattggacctggtgatatg
atcgatgctactgatatgcgaccagcaacggcacaacggggagcgaccttcaataataag
tttccttttgcaaagaagggacggccccatcgacctcaagactacactgaagaagcaatt
ggcccgactgatcgtaacgatcctaataatatgtatcaccttgacaccaatttgaatgat
atggagggcattctgaccaagcctcctccactcacacctatggacactacctttgtcaat
aatgttgagcctgagcgtcacgactccatcatctcgacagcacctaagggccgctgggat
gccccggacagttgggcagtgcgtcgtaacacggaagacaactcttacaatggtggtcca
gagattgacgagattggcagcccacctcgtccggaggagaaagcatcgccgtactgtatc
cgaatttttcgttcagacgggacattctccactcactcgatgtctttggattcaagtgtc
acggatgtcatctcccaagttattaagaagacgtatgtcatggacggtttggaaaattac
catattatcatgaagaagcatgatcttattcgggttctgacgccgcctgagcgacctctg
ctcatgcagaagcgcctattacagcaagtcgggtacgaagaaaaagacaggatagaagat
ctcggacgcgaagacaacagttacctctgccgattcatgttcctgtccgcaagagaaagc
gactttcacgccaagactactgacatgggactggctcgggctcagaagctcaactatgtc
gacctctctggtcgtaaccttgttacaatacctatatccctatactcgaaggctatggaa
atcatctcccttaacctttcgcggaacctctcacttgacgttccccgagactttatacaa
tcttgtaaacacctgcgagatataaagtttaacaataacgaagccaggaagctgccaccc
agtttgagccgagcaaataaattaacgttcctggacgtcgccaacaaccgaatcgagcag
ttggagcatgccgaacttaacgctcttacgggtatgctcaagatgaacttggctaacaac
cgactaaagcacttgccctcttactttggagcataccagtcgcttcgctcccttaatatc
tcttccaactttctcgacaagttcccgacatttctctgcggcttgccaagtttggttgat
ctcgatttgagtttcaatgccattgcaacgatccctcaagagatcggttctttgaggaat
ctggaaaagttgttgataactaacaacagactaacgcacgctgtgcctgctacgttcgga
cagctcgtcagtctgcgcgaactcgacatcaagtacaatggcatttccagcatcgacatc
atctcggagctacccaaactcgagattctttctgcggatcacaactgcgtctctgctttt
gttggacagtttgaatcccttcgacagctcaaattgaactctaacccccttaacaaattc
gaaattgtggctcctgtacctactctcaagatcttgaacctctcgaacgcccagttagct
agcattgactcgtcgttcgcaaacatggtgaacctagagcacctgatattggacaagaac
tacttcgtttctttgccccaggaaatcggtactttgggcaggctcgagcatttcagcatt
gccaacaactctgtgggagagctaccatcacagattggttgtctcacagagttgagagtg
ctcaacgtccgaggaaacaacatttccaagctgccgatggaattgtggtgggcaaaccga
cttgagacgtttaatgcttcttccaacgttctggaacatttccccaagcctgcttcaaga
gcaccgcgagtaccaggggaggaatcacagccagcaccccctcccgttaatgggagggca
gcccccctgggaactttgtcggccactgcaagctccgaagaactgtctgatgataggaga
ccgagtcaaaattcgagcaccctacttagtgtcggaccgtctccactcaatgctggcgat
cgcaagagctctgttgtgtctgtctacggcaaaggtggccgtaagacgtctgtcgtttct
agatctgcaactccatcggcccctacgcagtctattaacccaaggaaggattctggattg
tcatcgaggctcaataacacatttgcaggttctctgaggaatcttcatcttgctgataac
cgtcttgatgacgatgtctttgaccagattacgcttctaaccgagctccgggtgctgaac
ctgtcctacaacgacgaaattagcgatatgccccaacgatcgatcaagagctggccgcaa
cttgttgagctttatctgtctggtaacgcactcacaacgttgcctgccgatgacctcgag
gagtccagcttactccaggcactctacatcaacggcaacaggtttaccaacttgccggcc
gatatctcgcgggccaagaatcttgctgttctcgattgtggcagtaattacttgaagtac
aacatttcaaacgtgccatatgattggaattggaacctcaacccgaacttgagatatctt
aatctgtctggtaacaagcgtttggagatcaagcaaacagctactggtccgctaggccct
ggtgctgttaaccgcgaggagtatacagacttcagtcgtctgcttaacctgcgtatcttg
ggtctgatggatgttactcttacacagccaagtatcccggatcagagcgaagacagacgt
gtccgtacgtctggctctctcgccggtcacctaccttatggaatggctgacacgcttggt
aaacatgagcatctatcaacagttgatcttgtggtgccaagattcaatgcatcggaaacc
gagatgctcctgggtctgtttgacggacaggccttgtctagtggcgggtcgaagattgcc
aagtatctccacgaaaactttggtcacatctttgcccttgaactcaaagcattgaagaca
cgcctgaacgagactccagttgatgccttgcgacgagcctttttggcgctcaataaagac
ttggttactattgcgattcaacaatcggaggaacggccgcttcagacgcataggaactct
ggccagccaatcatactcacgaaggaggatctcaactcgggcggcgtggcaaccgtcgtt
tatctacaaagtacggagctttatgtcgcaaatgttggtgatgcgcaggcgatggtgatc
cagaccgatggcactcataagatgttgactcgcaagcatgatcctgctgagccgaatgaa
cgatcgcgtattcgcgaagctggcggatgggtctcgcgcaatggaagactgaacgacttg
cttcaagtctcgcgtgcttttggatatgtcgacctgatgccagctgtacaagcggcaccc
tatgtcagtaacatgactatccgagagcaggacgacattattctgattgctaccggagaa
ctctgggagtacttgtcgccgggcctggttaccgatgttgcgagggccgagcggcaagat
ctaatgcgggccgctcagaagcttcgcgatctggctatcgcatatggcgcatcaggcaaa
atcatggttatgatgatcagtgtggcggatctcaagcgacgagtcgagcgatcgaggctt
catcgcggcgctagtatgtcgctttatccctctggtatacccgacgatgctcaggtcctc
aacatcagaagaggccgaagaaccaaaggcgatgttctcgactcctcactcaaccgcctt
gaagcggagattccagcgcccactggcaatgtatccatcgtgttcaccgatatcaagaac
tcaacaacactctgggaaatgtaccctagtgccatgagatcagccatcaagctccacaac
gaagtcatgcgtcggcagctgagacgaattggtggctacgaagtcaagactgaaggtgac
gcatttatggtatctttcccaacagccacgtcagcacttttgtggacgtttgcggtacag
atgcagcttcttgatgtgaattggccatcagaagtcttgaactcagtctcatgccagcct
atattcgacaaggacaacagtcttattttcaaaggactgtcagtacgtatgggtatacac
tttggtgattgtgtgagcgagacggatccagttactcgccgtatggattacttcggaccc
atggtgaataaggcggctcgaatttctgccgtggcagatggcggccagatcaccgtttct
actgacttcatctcggagatacaacgatgcctcgagaattaccaagacacggatcgtggc
aatgcttccggctctgaggatacctttggcgaagaagagacctatgccagcgcgatccga
aaggacttgagatccctcacctctcagggctttgaggttaaggaaatgggcgaaaagaag
ttgaagggtcttgaaaatcccgaagtcgtgtactcattgtatcctcatgctttggctggt
cgcatcgagttccattcgcagcatgagaggaaggaagaagggggcggaggcgataagcca
gctgtccttgcgcctggaaccgagttgtgtatcgacccggacagtgtctggactctttgg
agaataagcttacgcctcgagatgctctgcagttcattagaaggaaacgagcccccaggt
cttcagccacccgaaacggagctgctcgagaggatcaaacaacgtggaggcgaggtgacg
gatcgattcttgttgaacttcttggaacatcaagtagccaggatagagacctgtatctcg
acactagcgatgcgccacattgccattggtggcggaactattaaggaactcgaggatctt
catggtccaatgtccgccatattagatcaatttatggcccagaacagggaattgaaacgt
tacaggaggaagtatggcgcgctgcccaacccgataagcagcattagtaccagtgaagaa
gaggaggaggaggaagaagaa------------ggcgacgacgatgatgacgatcccgac
accgaagaagggagcaatacagagcaagagttgtga
