# Supplementary material for: Apicidin biosynthesis is linked to accessory chromosomes in Fusarium poae isolates
Source: BMC Genomics. 2021 Aug 4;22:591. doi: 10.1186/s12864-021-07617-y (PMC8340494; doi:10.1186/s12864-021-07617-y)
Supplement: Supplementary file 17 — Additional file 17. Compressed folder containing alignments for each of the 4141 orthologs used in BUSCO analysis. [file 12864_2021_7617_MOESM17_ESM.zip › Fven2_nt_MAFFT/52342at5125_nt.mafft.fasta]

>Fp105
atgaccacaccagacgaggcaaggttggccgagacggcggcagtagtcaaggttgaagaa
caattaggaaaagatgaccaagaagaatgggaatacgaatattcgaccactgaaacagag
acctattatttatcactcgatctctcatatcccgaatttaaagacagacaaccacgaaca
ccgcaccatagtcgaggcggatattacaaaacttggcttgaccacaaccctagttggaga
ggccttcgcgccgcagaggataacgaggatgataacgatatcgacaacgaccctttacca
gaaccagaggctgatgacgacgagcccgaaatcgacccggccctgagcaacgataaaggc
aagggagtcgatcgcagcgatgcagtggatgaaacaaaggagaatgggaacaagactcgt
aatgagactgaggatattcagatattggaactgcattcgccgcacccgattatatcgtac
aaaggtcgaacttttgaaggctcatgggctgaggttgttggtaccgaaggaatctttact
tcacgcgataaggagaatcctctccctgctctgcgcagtctagaaggaaacgttgacttt
ctgggcgcctgcgcatcgcgaattgcgaccaaggagaccattggcaagccgaatattatt
cgagaggatccgctagctgccatcagagaggaatggaacatcagaattcctgtcggaaag
gacaggtcgggcgagcgagctcagcagacgagattcctggaaaatctgatggcgctcaag
aagaggaagggcgagacggatcaagtcactgtatgggcaaaagatggcgaaggacaggat
ttcaaggacaaccgagaccctgaatacaaacctaggcggaggaggagactgctcaacgaa
gacggagaggaagtcattcccaaacgagagaggcggcgtgcaagtggtcgtaggggtgga
cggccgagacttcgagctggtcagggtcgtggtcgtggattagagcccggttcgacgacc
ctgacgccatctacagggagagacctggagggtccctatcccgaaggccacctgtcgact
cctactccgagcagatggaatgacctgcatggaggggaatacgacgacatggatcagtat
gacgagagcgagactactgatgatgaagacgaagacatgtcaaacgctgaatga
>Fp108
atgaccacaccagacgaggcaaggttggccgagacggcggcagtagtcaaggttgaagaa
caattaggaaaagatgaccaagaagaatgggaatacgaatattcgaccactgaaacagag
acctattatttatcactcgatctctcatatcccgaatttaaagacagacaaccacgaaca
ccgcaccatagtcgaggcggatattacaaaacttggcttgaccacaaccctagttggaga
ggccttcgcgccgcagaggataacgaggatgataacgatatcgacaacgaccctttacca
gaaccagaggctgatgacgacgagcccgaaatcgacccggccctgagcaacgataaaggc
aagggagtcgatcgcagcgatgcagtggatgaaacaaaggagaatgggaacaagactcgt
aatgagactgaggatattcagatattggaactgcattcgccgcacccgattatatcgtac
aaaggtcgaacttttgaaggctcatgggctgaggttgttggtaccgaaggaatctttact
tcacgcgataaggagaatcctctccctgctctgcgcagtctagaaggaaacgttgacttt
ctgggcgcctgcgcatcgcgaattgcgaccaaggagaccattggcaagccgaatattatt
cgagaggatccgctagctgccatcagagaggaatggaacatcagaattcctgtcggaaag
gacaggtcgggcgagcgagctcagcagacgagattcctggaaaatctgatggcgctcaag
aagaggaagggcgagacggatcaagtcactgtatgggcaaaagatggcgaaggacaggat
ttcaaggacaaccgagaccctgaatacaaacctaggcggaggaggagactgctcaacgaa
gacggagaggaagtcattcccaaacgagagaggcggcgtgcaagtggtcgtaggggtgga
cggccgagacttcgagctggtcagggtcgtggtcgtggattagagcccggttcgacgacc
ctgacgccatctacagggagagacctggagggtccctatcccgaaggccacctgtcgact
cctactccgagcagatggaatgacctgcatggaggggaatacgacgacatggatcagtat
gacgagagcgagactactgatgatgaagacgaagacatgtcaaacgctgaatga
>Fp118
atgaccacaccagacgaggcaaggttggccgagacggcggcagtagtcaaggttgaagaa
caattaggaaaagatgaccaagaagaatgggaatacgaatattcgaccactgaaacagag
acctattatttatcactcgatctctcatatcccgaatttaaagacagacaaccacgaaca
ccgcaccatagtcgaggcggatattacaaaacttggcttgaccacaaccctagttggaga
ggccttcgcgccgcagaggataacgaggatgataacgatatcgacaacgaccctttacca
gaaccagaggctgatgacgacgagcccgaaatcgacccggccctgagcaacgataaaggc
aagggagtcgatcgcagcgatgcagtggatgaaacaaaggagaatgggaacaagactcgt
aatgagactgaggatattcagatattggaactgcattcgccgcacccgattatatcgtac
aaaggtcgaacttttgaaggctcatgggctgaggttgttggtaccgaaggaatctttact
tcacgcgataaggagaatcctctccctgctctgcgcagtctagaaggaaacgttgacttt
ctgggcgcctgcgcatcgcgaattgcgaccaaggagaccattggcaagccgaatattatt
cgagaggatccgctagctgccatcagagaggaatggaacatcagaattcctgtcggaaag
gacaggtcgggcgagcgagctcagcagacgagattcctggaaaatctgatggcgctcaag
aagaggaagggcgagacggatcaagtcactgtatgggcaaaagatggcgaaggacaggat
ttcaaggacaaccgagaccctgaatacaaacctaggcggaggaggagactgctcaacgaa
gacggagaggaagtcattcccaaacgagagaggcggcgtgcaagtggtcgtaggggtgga
cggccgagacttcgagctggtcagggtcgtggtcgtggattagagcccggttcgacgacc
ctgacgccatctacagggagagacctggagggtccctatcccgaaggccacctgtcgact
cctactccgagcagatggaatgacctgcatggaggggaatacgacgacatggatcagtat
gacgagagcgagactactgatgatgaagacgaagacatgtcaaacgctgaatga
>Fp122
atgaccacaccagacgaggcaaggttggccgagacggcggcagtagtcaaggttgaagaa
caattaggaaaagatgaccaagaagaatgggaatacgaatattcgaccactgaaacagag
acctattatttatcactcgatctctcatatcccgaatttaaagacagacaaccacgaaca
ccgcaccatagtcgaggcggatattacaaaacttggcttgaccacaaccctagttggaga
ggccttcgcgccgcagaggataacgaggatgataacgatatcgacaacgaccctttacca
gaaccagaggctgatgacgacgagcccgaaatcgacccggccctgagcaacgataaaggc
aagggagtcgatcgcagcgatgcagtggatgaaacaaaggagaatgggaacaagactcgt
aatgagactgaggatattcagatattggaactgcattcgccgcacccgattatatcgtac
aaaggtcgaacttttgaaggctcatgggctgaggttgttggtaccgaaggaatctttact
tcacgcgataaggagaatcctctccctgctctgcgcagtctagaaggaaacgttgacttt
ctgggcgcctgcgcatcgcgaattgcgaccaaggagaccattggcaagccgaatattatt
cgagaggatccgctagctgccatcagagaggaatggaacatcagaattcctgtcggaaag
gacaggtcgggcgagcgagctcagcagacgagattcctggaaaatctgatggcgctcaag
aagaggaagggcgagacggatcaagtcactgtatgggcaaaagatggcgaaggacaggat
ttcaaggacaaccgagaccctgaatacaaacctaggcggaggaggagactgctcaacgaa
gacggagaggaagtcattcccaaacgagagaggcggcgtgcaagtggtcgtaggggtgga
cggccgagacttcgagctggtcagggtcgtggtcgtggattagagcccggttcgacgacc
ctgacgccatctacagggagagacctggagggtccctatcccgaaggccacctgtcgact
cctactccgagcagatggaatgacctgcatggaggggaatacgacgacatggatcagtat
gacgagagcgagactactgatgatgaagacgaagacatgtcaaacgctgaatga
>Fp125
atgaccacaccagacgaggcaaggttggccgagacggcggcagtagtcaaggttgaagaa
caattaggaaaagatgaccaagaagaatgggaatacgaatattcgaccactgaaacagag
acctattatttatcactcgatctctcatatcccgaatttaaagacagacaaccacgaaca
ccgcaccatagtcgaggcggatattacaaaacttggcttgaccacaaccctagttggaga
ggccttcgcgccgcagaggataacgaggatgataacgatatcgacaacgaccctttacca
gaaccagaggctgatgacgacgagcccgaaatcgacccggccctgagcaacgataaaggc
aagggagtcgatcgcagcgatgcagtggatgaaacaaaggagaatgggaacaagactcgt
aatgagactgaggatattcagatattggaactgcattcgccgcacccgattatatcgtac
aaaggtcgaacttttgaaggctcatgggctgaggttgttggtaccgaaggaatctttact
tcacgcgataaggagaatcctctccctgctctgcgcagtctagaaggaaacgttgacttt
ctgggcgcctgcgcatcgcgaattgcgaccaaggagaccattggcaagccgaatattatt
cgagaggatccgctagctgccatcagagaggaatggaacatcagaattcctgtcggaaag
gacaggtcgggcgagcgagctcagcagacgagattcctggaaaatctgatggcgctcaag
aagaggaagggcgagacggatcaagtcactgtatgggcaaaagatggcgaaggacaggat
ttcaaggacaaccgagaccctgaatacaaacctaggcggaggaggagactgctcaacgaa
gacggagaggaagtcattcccaaacgagagaggcggcgtgcaagtggtcgtaggggtgga
cggccgagacttcgagctggtcagggtcgtggtcgtggattagagcccggttcgacgacc
ctgacgccatctacagggagagacctggagggtccctatcccgaaggccacctgtcgact
cctactccgagcagatggaatgacctgcatggaggggaatacgacgacatggatcagtat
gacgagagcgagactactgatgatgaagacgaagacatgtcaaacgctgaatga
>Fp13r
atgaccacaccagacgaggcaaggttggccgagacggcggcagtagtcaaggttgaagaa
caattaggaaaagatgaccaagaagaatgggaatacgaatattcgaccactgaaacagag
acctattatttatcactcgatctctcatatcccgaatttaaagacagacaaccacgaaca
ccgcaccatagtcgaggcggatattacaaaacttggcttgaccacaaccctagttggaga
ggccttcgcgccgcagaggataacgaggatgataacgatatcgacaacgaccctttacca
gaaccagaggctgatgacgacgagcccgaaatcgacccggccctgagcaacgataaaggc
aagggagtcgatcgcagcgatgcagtggatgaaacaaaggagaatgggaacaagactcgt
aatgagactgaggatattcagatattggaactgcattcgccgcacccgattatatcgtac
aaaggtcgaacttttgaaggctcatgggctgaggttgttggtaccgaaggaatctttact
tcacgcgataaggagaatcctctccctgctctgcgcagtctagaaggaaacgttgacttt
ctgggcgcctgcgcatcgcgaattgcgaccaaggagaccattggcaagccgaatattatt
cgagaggatccgctagctgccatcagagaggaatggaacatcagaattcctgtcggaaag
gacaggtcgggcgagcgagctcagcagacgagattcctggaaaatctgatggcgctcaag
aagaggaagggcgagacggatcaagtcactgtatgggcaaaagatggcgaaggacaggat
ttcaaggacaaccgagaccctgaatacaaacctaggcggaggaggagactgctcaacgaa
gacggagaggaagtcattcccaaacgagagaggcggcgtgcaagtggtcgtaggggtgga
cggccgagacttcgagctggtcagggtcgtggtcgtggattagagcccggttcgacgacc
ctgacgccatctacagggagagacctggagggtccctatcccgaaggccacctgtcgact
cctactccgagcagatggaatgacctgcatggaggggaatacgacgacatggatcagtat
gacgagagcgagactactgatgatgaagacgaagacatgtcaaacgctgaatga
>Fp144
atgaccacaccagacgaggcaaggttggccgagacggcggcagtagtcaaggttgaagaa
caattaggaaaagatgaccaagaagaatgggaatacgaatattcgaccactgaaacagag
acctattatttatcactcgatctctcatatcccgaatttaaagacagacaaccacgaaca
ccgcaccatagtcgaggcggatattacaaaacttggcttgaccacaaccctagttggaga
ggccttcgcgccgcagaggataacgaggatgataacgatatcgacaacgaccctttacca
gaaccagaggctgatgacgacgagcccgaaatcgacccggccctgagcaacgataaaggc
aagggagtcgatcgcagcgatgcagtggatgaaacaaaggagaatgggaacaagactcgt
aatgagactgaggatattcagatattggaactgcattcgccgcacccgattatatcgtac
aaaggtcgaacttttgaaggctcatgggctgaggttgttggtaccgaaggaatctttact
tcacgcgataaggagaatcctctccctgctctgcgcagtctagaaggaaacgttgacttt
ctgggcgcctgcgcatcgcgaattgcgaccaaggagaccattggcaagccgaatattatt
cgagaggatccgctagctgccatcagagaggaatggaacatcagaattcctgtcggaaag
gacaggtcgggcgagcgagctcagcagacgagattcctggaaaatctgatggcgctcaag
aagaggaagggcgagacggatcaagtcactgtatgggcaaaagatggcgaaggacaggat
ttcaaggacaaccgagaccctgaatacaaacctaggcggaggaggagactgctcaacgaa
gacggagaggaagtcattcccaaacgagagaggcggcgtgcaagtggtcgtaggggtgga
cggccgagacttcgagctggtcagggtcgtggtcgtggattagagcccggttcgacgacc
ctgacgccatctacagggagagacctggagggtccctatcccgaaggccacctgtcgact
cctactccgagcagatggaatgacctgcatggaggggaatacgacgacatggatcagtat
gacgagagcgagactactgatgatgaagacgaagacatgtcaaacgctgaatga
>Fp146
atgaccacaccagacgaggcaaggttggccgagacggcggcagtagtcaaggttgaagaa
caattaggaaaagatgaccaagaagaatgggaatacgaatattcgaccactgaaacagag
acctattatttatcactcgatctctcatatcccgaatttaaagacagacaaccacgaaca
ccgcaccatagtcgaggcggatattacaaaacttggcttgaccacaaccctagttggaga
ggccttcgcgccgcagaggataacgaggatgataacgatatcgacaacgaccctttacca
gaaccagaggctgatgacgacgagcccgaaatcgacccggccctgagcaacgataaaggc
aagggagtcgatcgcagcgatgcagtggatgaaacaaaggagaatgggaacaagactcgt
aatgagactgaggatattcagatattggaactgcattcgccgcacccgattatatcgtac
aaaggtcgaacttttgaaggctcatgggctgaggttgttggtaccgaaggaatctttact
tcacgcgataaggagaatcctctccctgctctgcgcagtctagaaggaaacgttgacttt
ctgggcgcctgcgcatcgcgaattgcgaccaaggagaccattggcaagccgaatattatt
cgagaggatccgctagctgccatcagagaggaatggaacatcagaattcctgtcggaaag
gacaggtcgggcgagcgagctcagcagacgagattcctggaaaatctgatggcgctcaag
aagaggaagggcgagacggatcaagtcactgtatgggcaaaagatggcgaaggacaggat
ttcaaggacaaccgagaccctgaatacaaacctaggcggaggaggagactgctcaacgaa
gacggagaggaagtcattcccaaacgagagaggcggcgtgcaagtggtcgtaggggtgga
cggccgagacttcgagctggtcagggtcgtggtcgtggattagagcccggttcgacgacc
ctgacgccatctacagggagagacctggagggtccctatcccgaaggccacctgtcgact
cctactccgagcagatggaatgacctgcatggaggggaatacgacgacatggatcagtat
gacgagagcgagactactgatgatgaagacgaagacatgtcaaacgctgaatga
>Fp155
atgaccacaccagacgaggcaaggttggccgagacggcggcagtagtcaaggttgaagaa
caattaggaaaagatgaccaagaagaatgggaatacgaatattcgaccactgaaacagag
acctattatttatcactcgatctctcatatcccgaatttaaagacagacaaccacgaaca
ccgcaccatagtcgaggcggatattacaaaacttggcttgaccacaaccctagttggaga
ggccttcgcgccgcagaggataacgaggatgataacgatatcgacaacgaccctttacca
gaaccagaggctgatgacgacgagcccgaaatcgacccggccctgagcaacgataaaggc
aagggagtcgatcgcagcgatgcagtggatgaaacaaaggagaatgggaacaagactcgt
aatgagactgaggatattcagatattggaactgcattcgccgcacccgattatatcgtac
aaaggtcgaacttttgaaggctcatgggctgaggttgttggtaccgaaggaatctttact
tcacgcgataaggagaatcctctccctgctctgcgcagtctagaaggaaacgttgacttt
ctgggcgcctgcgcatcgcgaattgcgaccaaggagaccattggcaagccgaatattatt
cgagaggatccgctagctgccatcagagaggaatggaacatcagaattcctgtcggaaag
gacaggtcgggcgagcgagctcagcagacgagattcctggaaaatctgatggcgctcaag
aagaggaagggcgagacggatcaagtcactgtatgggcaaaagatggcgaaggacaggat
ttcaaggacaaccgagaccctgaatacaaacctaggcggaggaggagactgctcaacgaa
gacggagaggaagtcattcccaaacgagagaggcggcgtgcaagtggtcgtaggggtgga
cggccgagacttcgagctggtcagggtcgtggtcgtggattagagcccggttcgacgacc
ctgacgccatctacagggagagacctggagggtccctatcccgaaggccacctgtcgact
cctactccgagcagatggaatgacctgcatggaggggaatacgacgacatggatcagtat
gacgagagcgagactactgatgatgaagacgaagacatgtcaaacgctgaatga
>Fp157
atgaccacaccagacgaggcaaggttggccgagacggcggcagtagtcaaggttgaagaa
caattaggaaaagatgaccaagaagaatgggaatacgaatattcgaccactgaaacagag
acctattatttatcactcgatctctcatatcccgaatttaaagacagacaaccacgaaca
ccgcaccatagtcgaggcggatattacaaaacttggcttgaccacaaccctagttggaga
ggccttcgcgccgcagaggataacgaggatgataacgatatcgacaacgaccctttacca
gaaccagaggctgatgacgacgagcccgaaatcgacccggccctgagcaacgataaaggc
aagggagtcgatcgcagcgatgcagtggatgaaacaaaggagaatgggaacaagactcgt
aatgagactgaggatattcagatattggaactgcattcgccgcacccgattatatcgtac
aaaggtcgaacttttgaaggctcatgggctgaggttgttggtaccgaaggaatctttact
tcacgcgataaggagaatcctctccctgctctgcgcagtctagaaggaaacgttgacttt
ctgggcgcctgcgcatcgcgaattgcgaccaaggagaccattggcaagccgaatattatt
cgagaggatccgctagctgccatcagagaggaatggaacatcagaattcctgtcggaaag
gacaggtcgggcgagcgagctcagcagacgagattcctggaaaatctgatggcgctcaag
aagaggaagggcgagacggatcaagtcactgtatgggcaaaagatggcgaaggacaggat
ttcaaggacaaccgagaccctgaatacaaacctaggcggaggaggagactgctcaacgaa
gacggagaggaagtcattcccaaacgagagaggcggcgtgcaagtggtcgtaggggtgga
cggccgagacttcgagctggtcagggtcgtggtcgtggattagagcccggttcgacgacc
ctgacgccatctacagggagagacctggagggtccctatcccgaaggccacctgtcgact
cctactccgagcagatggaatgacctgcatggaggggaatacgacgacatggatcagtat
gacgagagcgagactactgatgatgaagacgaagacatgtcaaacgctgaatga
>Fp16r
atgaccacaccagacgaggcaaggttggccgagacggcggcagtagtcaaggttgaagaa
caattaggaaaagatgaccaagaagaatgggaatacgaatattcgaccactgaaacagag
acctattatttatcactcgatctctcatatcccgaatttaaagacagacaaccacgaaca
ccgcaccatagtcgaggcggatattacaaaacttggcttgaccacaaccctagttggaga
ggccttcgcgccgcagaggataacgaggatgataacgatatcgacaacgaccctttacca
gaaccagaggctgatgacgacgagcccgaaatcgacccggccctgagcaacgataaaggc
aagggagtcgatcgcagcgatgcagtggatgaaacaaaggagaatgggaacaagactcgt
aatgagactgaggatattcagatattggaactgcattcgccgcacccgattatatcgtac
aaaggtcgaacttttgaaggctcatgggctgaggttgttggtaccgaaggaatctttact
tcacgcgataaggagaatcctctccctgctctgcgcagtctagaaggaaacgttgacttt
ctgggcgcctgcgcatcgcgaattgcgaccaaggagaccattggcaagccgaatattatt
cgagaggatccgctagctgccatcagagaggaatggaacatcagaattcctgtcggaaag
gacaggtcgggcgagcgagctcagcagacgagattcctggaaaatctgatggcgctcaag
aagaggaagggcgagacggatcaagtcactgtatgggcaaaagatggcgaaggacaggat
ttcaaggacaaccgagaccctgaatacaaacctaggcggaggaggagactgctcaacgaa
gacggagaggaagtcattcccaaacgagagaggcggcgtgcaagtggtcgtaggggtgga
cggccgagacttcgagctggtcagggtcgtggtcgtggattagagcccggttcgacgacc
ctgacgccatctacagggagagacctggagggtccctatcccgaaggccacctgtcgact
cctactccgagcagatggaatgacctgcatggaggggaatacgacgacatggatcagtat
gacgagagcgagactactgatgatgaagacgaagacatgtcaaacgctgaatga
>Fp1r
atgaccacaccagacgaggcaaggttggccgagacggcggcagtagtcaaggttgaagaa
caattaggaaaagatgaccaagaagaatgggaatacgaatattcgaccactgaaacagag
acctattatttatcactcgatctctcatatcccgaatttaaagacagacaaccacgaaca
ccgcaccatagtcgaggcggatattacaaaacttggcttgaccacaaccctagttggaga
ggccttcgcgccgcagaggataacgaggatgataacgatatcgacaacgaccctttacca
gaaccagaggctgatgacgacgagcccgaaatcgacccggccctgagcaacgataaaggc
aagggagtcgatcgcagcgatgcagtggatgaaacaaaggagaatgggaacaagactcgt
aatgagactgaggatattcagatattggaactgcattcgccgcacccgattatatcgtac
aaaggtcgaacttttgaaggctcatgggctgaggttgttggtaccgaaggaatctttact
tcacgcgataaggagaatcctctccctgctctgcgcagtctagaaggaaacgttgacttt
ctgggcgcctgcgcatcgcgaattgcgaccaaggagaccattggcaagccgaatattatt
cgagaggatccgctagctgccatcagagaggaatggaacatcagaattcctgtcggaaag
gacaggtcgggcgagcgagctcagcagacgagattcctggaaaatctgatggcgctcaag
aagaggaagggcgagacggatcaagtcactgtatgggcaaaagatggcgaaggacaggat
ttcaaggacaaccgagaccctgaatacaaacctaggcggaggaggagactgctcaacgaa
gacggagaggaagtcattcccaaacgagagaggcggcgtgcaagtggtcgtaggggtgga
cggccgagacttcgagctggtcagggtcgtggtcgtggattagagcccggttcgacgacc
ctgacgccatctacagggagagacctggagggtccctatcccgaaggccacctgtcgact
cctactccgagcagatggaatgacctgcatggaggggaatacgacgacatggatcagtat
gacgagagcgagactactgatgatgaagacgaagacatgtcaaacgctgaatga
>Fp21r
atgaccacaccagacgaggcaaggttggccgagacggcggcagtagtcaaggttgaagaa
caattaggaaaagatgaccaagaagaatgggaatacgaatattcgaccactgaaacagag
acctattatttatcactcgatctctcatatcccgaatttaaagacagacaaccacgaaca
ccgcaccatagtcgaggcggatattacaaaacttggcttgaccacaaccctagttggaga
ggccttcgcgccgcagaggataacgaggatgataacgatatcgacaacgaccctttacca
gaaccagaggctgatgacgacgagcccgaaatcgacccggccctgagcaacgataaaggc
aagggagtcgatcgcagcgatgcagtggatgaaacaaaggagaatgggaacaagactcgt
aatgagactgaggatattcagatattggaactgcattcgccgcacccgattatatcgtac
aaaggtcgaacttttgaaggctcatgggctgaggttgttggtaccgaaggaatctttact
tcacgcgataaggagaatcctctccctgctctgcgcagtctagaaggaaacgttgacttt
ctgggcgcctgcgcatcgcgaattgcgaccaaggagaccattggcaagccgaatattatt
cgagaggatccgctagctgccatcagagaggaatggaacatcagaattcctgtcggaaag
gacaggtcgggcgagcgagctcagcagacgagattcctggaaaatctgatggcgctcaag
aagaggaagggcgagacggatcaagtcactgtatgggcaaaagatggcgaaggacaggat
ttcaaggacaaccgagaccctgaatacaaacctaggcggaggaggagactgctcaacgaa
gacggagaggaagtcattcccaaacgagagaggcggcgtgcaagtggtcgtaggggtgga
cggccgagacttcgagctggtcagggtcgtggtcgtggattagagcccggttcgacgacc
ctgacgccatctacagggagagacctggagggtccctatcccgaaggccacctgtcgact
cctactccgagcagatggaatgacctgcatggaggggaatacgacgacatggatcagtat
gacgagagcgagactactgatgatgaagacgaagacatgtcaaacgctgaatga
>Fp24r
atgaccacaccagacgaggcaaggttggccgagacggcggcagtagtcaaggttgaagaa
caattaggaaaagatgaccaagaagaatgggaatacgaatattcgaccactgaaacagag
acctattatttatcactcgatctctcatatcccgaatttaaagacagacaaccacgaaca
ccgcaccatagtcgaggcggatattacaaaacttggcttgaccacaaccctagttggaga
ggccttcgcgccgcagaggataacgaggatgataacgatatcgacaacgaccctttacca
gaaccagaggctgatgacgacgagcccgaaatcgacccggccctgagcaacgataaaggc
aagggagtcgatcgcagcgatgcagtggatgaaacaaaggagaatgggaacaagactcgt
aatgagactgaggatattcagatattggaactgcattcgccgcacccgattatatcgtac
aaaggtcgaacttttgaaggctcatgggctgaggttgttggtaccgaaggaatctttact
tcacgcgataaggagaatcctctccctgctctgcgcagtctagaaggaaacgttgacttt
ctgggcgcctgcgcatcgcgaattgcgaccaaggagaccattggcaagccgaatattatt
cgagaggatccgctagctgccatcagagaggaatggaacatcagaattcctgtcggaaag
gacaggtcgggcgagcgagctcagcagacgagattcctggaaaatctgatggcgctcaag
aagaggaagggcgagacggatcaagtcactgtatgggcaaaagatggcgaaggacaggat
ttcaaggacaaccgagaccctgaatacaaacctaggcggaggaggagactgctcaacgaa
gacggagaggaagtcattcccaaacgagagaggcggcgtgcaagtggtcgtaggggtgga
cggccgagacttcgagctggtcagggtcgtggtcgtggattagagcccggttcgacgacc
ctgacgccatctacagggagagacctggagggtccctatcccgaaggccacctgtcgact
cctactccgagcagatggaatgacctgcatggaggggaatacgacgacatggatcagtat
gacgagagcgagactactgatgatgaagacgaagacatgtcaaacgctgaatga
>Fp2516
atgaccacaccagacgaggcaaggttggccgagacggcggcagtagtcaaggttgaagaa
caattaggaaaagatgaccaagaagaatgggaatacgaatattcgaccactgaaacagag
acctattatttatcactcgatctctcatatcccgaatttaaagacagacaaccacgaaca
ccgcaccatagtcgaggcggatattacaaaacttggcttgaccacaaccctagttggaga
ggccttcgcgccgcagaggataacgaggatgataacgatatcgacaacgaccctttacca
gaaccagaggctgatgacgacgagcccgaaatcgacccggccctgagcaacgataaaggc
aagggagtcgatcgcagcgatgcagtggatgaaacaaaggagaatgggaacaagactcgt
aatgagactgaggatattcagatattggaactgcattcgccgcacccgattatatcgtac
aaaggtcgaacttttgaaggctcatgggctgaggttgttggtaccgaaggaatctttact
tcacgcgataaggagaatcctctccctgctctgcgcagtctagaaggaaacgttgacttt
ctgggcgcctgcgcatcgcgaattgcgaccaaggagaccattggcaagccgaatattatt
cgagaggatccgctagctgccatcagagaggaatggaacatcagaattcctgtcggaaag
gacaggtcgggcgagcgagctcagcagacgagattcctggaaaatctgatggcgctcaag
aagaggaagggcgagacggatcaagtcactgtatgggcaaaagatggcgaaggacaggat
ttcaaggacaaccgagaccctgaatacaaacctaggcggaggaggagactgctcaacgaa
gacggagaggaagtcattcccaaacgagagaggcggcgtgcaagtggtcgtaggggtgga
cggccgagacttcgagctggtcagggtcgtggtcgtggattagagcccggttcgacgacc
ctgacgccatctacagggagagacctggagggtccctatcccgaaggccacctgtcgact
cctactccgagcagatggaatgacctgcatggaggggaatacgacgacatggatcagtat
gacgagagcgagactactgatgatgaagacgaagacatgtcaaacgctgaatga
>Fp26r
atgaccacaccagacgaggcaaggttggccgagacggcggcagtagtcaaggttgaagaa
caattaggaaaagatgaccaagaagaatgggaatacgaatattcgaccactgaaacagag
acctattatttatcactcgatctctcatatcccgaatttaaagacagacaaccacgaaca
ccgcaccatagtcgaggcggatattacaaaacttggcttgaccacaaccctagttggaga
ggccttcgcgccgcagaggataacgaggatgataacgatatcgacaacgaccctttacca
gaaccagaggctgatgacgacgagcccgaaatcgacccggccctgagcaacgataaaggc
aagggagtcgatcgcagcgatgcagtggatgaaacaaaggagaatgggaacaagactcgt
aatgagactgaggatattcagatattggaactgcattcgccgcacccgattatatcgtac
aaaggtcgaacttttgaaggctcatgggctgaggttgttggtaccgaaggaatctttact
tcacgcgataaggagaatcctctccctgctctgcgcagtctagaaggaaacgttgacttt
ctgggcgcctgcgcatcgcgaattgcgaccaaggagaccattggcaagccgaatattatt
cgagaggatccgctagctgccatcagagaggaatggaacatcagaattcctgtcggaaag
gacaggtcgggcgagcgagctcagcagacgagattcctggaaaatctgatggcgctcaag
aagaggaagggcgagacggatcaagtcactgtatgggcaaaagatggcgaaggacaggat
ttcaaggacaaccgagaccctgaatacaaacctaggcggaggaggagactgctcaacgaa
gacggagaggaagtcattcccaaacgagagaggcggcgtgcaagtggtcgtaggggtgga
cggccgagacttcgagctggtcagggtcgtggtcgtggattagagcccggttcgacgacc
ctgacgccatctacagggagagacctggagggtccctatcccgaaggccacctgtcgact
cctactccgagcagatggaatgacctgcatggaggggaatacgacgacatggatcagtat
gacgagagcgagactactgatgatgaagacgaagacatgtcaaacgctgaatga
>Fp33
atgaccacaccagacgaggcaaggttggccgagacggcggcagtagtcaaggttgaagaa
caattaggaaaagatgaccaagaagaatgggaatacgaatattcgaccactgaaacagag
acctattatttatcactcgatctctcatatcccgaatttaaagacagacaaccacgaaca
ccgcaccatagtcgaggcggatattacaaaacttggcttgaccacaaccctagttggaga
ggccttcgcgccgcagaggataacgaggatgataacgatatcgacaacgaccctttacca
gaaccagaggctgatgacgacgagcccgaaatcgacccggccctgagcaacgataaaggc
aagggagtcgatcgcagcgatgcagtggatgaaacaaaggagaatgggaacaagactcgt
aatgagactgaggatattcagatattggaactgcattcgccgcacccgattatatcgtac
aaaggtcgaacttttgaaggctcatgggctgaggttgttggtaccgaaggaatctttact
tcacgcgataaggagaatcctctccctgctctgcgcagtctagaaggaaacgttgacttt
ctgggcgcctgcgcatcgcgaattgcgaccaaggagaccattggcaagccgaatattatt
cgagaggatccgctagctgccatcagagaggaatggaacatcagaattcctgtcggaaag
gacaggtcgggcgagcgagctcagcagacgagattcctggaaaatctgatggcgctcaag
aagaggaagggcgagacggatcaagtcactgtatgggcaaaagatggcgaaggacaggat
ttcaaggacaaccgagaccctgaatacaaacctaggcggaggaggagactgctcaacgaa
gacggagaggaagtcattcccaaacgagagaggcggcgtgcaagtggtcgtaggggtgga
cggccgagacttcgagctggtcagggtcgtggtcgtggattagagcccggttcgacgacc
ctgacgccatctacagggagagacctggagggtccctatcccgaaggccacctgtcgact
cctactccgagcagatggaatgacctgcatggaggggaatacgacgacatggatcagtat
gacgagagcgagactactgatgatgaagacgaagacatgtcaaacgctgaatga
>Fp34
atgaccacaccagacgaggcaaggttggccgagacggcggcagtagtcaaggttgaagaa
caattaggaaaagatgaccaagaagaatgggaatacgaatattcgaccactgaaacagag
acctattatttatcactcgatctctcatatcccgaatttaaagacagacaaccacgaaca
ccgcaccatagtcgaggcggatattacaaaacttggcttgaccacaaccctagttggaga
ggccttcgcgccgcagaggataacgaggatgataacgatatcgacaacgaccctttacca
gaaccagaggctgatgacgacgagcccgaaatcgacccggccctgagcaacgataaaggc
aagggagtcgatcgcagcgatgcagtggatgaaacaaaggagaatgggaacaagactcgt
aatgagactgaggatattcagatattggaactgcattcgccgcacccgattatatcgtac
aaaggtcgaacttttgaaggctcatgggctgaggttgttggtaccgaaggaatctttact
tcacgcgataaggagaatcctctccctgctctgcgcagtctagaaggaaacgttgacttt
ctgggcgcctgcgcatcgcgaattgcgaccaaggagaccattggcaagccgaatattatt
cgagaggatccgctagctgccatcagagaggaatggaacatcagaattcctgtcggaaag
gacaggtcgggcgagcgagctcagcagacgagattcctggaaaatctgatggcgctcaag
aagaggaagggcgagacggatcaagtcactgtatgggcaaaagatggcgaaggacaggat
ttcaaggacaaccgagaccctgaatacaaacctaggcggaggaggagactgctcaacgaa
gacggagaggaagtcattcccaaacgagagaggcggcgtgcaagtggtcgtaggggtgga
cggccgagacttcgagctggtcagggtcgtggtcgtggattagagcccggttcgacgacc
ctgacgccatctacagggagagacctggagggtccctatcccgaaggccacctgtcgact
cctactccgagcagatggaatgacctgcatggaggggaatacgacgacatggatcagtat
gacgagagcgagactactgatgatgaagacgaagacatgtcaaacgctgaatga
>Fp35
atgaccacaccagacgaggcaaggttggccgagacggcggcagtagtcaaggttgaagaa
caattaggaaaagatgaccaagaagaatgggaatacgaatattcgaccactgaaacagag
acctattatttatcactcgatctctcatatcccgaatttaaagacagacaaccacgaaca
ccgcaccatagtcgaggcggatattacaaaacttggcttgaccacaaccctagttggaga
ggccttcgcgccgcagaggataacgaggatgataacgatatcgacaacgaccctttacca
gaaccagaggctgatgacgacgagcccgaaatcgacccggccctgagcaacgataaaggc
aagggagtcgatcgcagcgatgcagtggatgaaacaaaggagaatgggaacaagactcgt
aatgagactgaggatattcagatattggaactgcattcgccgcacccgattatatcgtac
aaaggtcgaacttttgaaggctcatgggctgaggttgttggtaccgaaggaatctttact
tcacgcgataaggagaatcctctccctgctctgcgcagtctagaaggaaacgttgacttt
ctgggcgcctgcgcatcgcgaattgcgaccaaggagaccattggcaagccgaatattatt
cgagaggatccgctagctgccatcagagaggaatggaacatcagaattcctgtcggaaag
gacaggtcgggcgagcgagctcagcagacgagattcctggaaaatctgatggcgctcaag
aagaggaagggcgagacggatcaagtcactgtatgggcaaaagatggcgaaggacaggat
ttcaaggacaaccgagaccctgaatacaaacctaggcggaggaggagactgctcaacgaa
gacggagaggaagtcattcccaaacgagagaggcggcgtgcaagtggtcgtaggggtgga
cggccgagacttcgagctggtcagggtcgtggtcgtggattagagcccggttcgacgacc
ctgacgccatctacagggagagacctggagggtccctatcccgaaggccacctgtcgact
cctactccgagcagatggaatgacctgcatggaggggaatacgacgacatggatcagtat
gacgagagcgagactactgatgatgaagacgaagacatgtcaaacgctgaatga
>Fp38
atgaccacaccagacgaggcaaggttggccgagacggcggcagtagtcaaggttgaagaa
caattaggaaaagatgaccaagaagaatgggaatacgaatattcgaccactgaaacagag
acctattatttatcactcgatctctcatatcccgaatttaaagacagacaaccacgaaca
ccgcaccatagtcgaggcggatattacaaaacttggcttgaccacaaccctagttggaga
ggccttcgcgccgcagaggataacgaggatgataacgatatcgacaacgaccctttacca
gaaccagaggctgatgacgacgagcccgaaatcgacccggccctgagcaacgataaaggc
aagggagtcgatcgcagcgatgcagtggatgaaacaaaggagaatgggaacaagactcgt
aatgagactgaggatattcagatattggaactgcattcgccgcacccgattatatcgtac
aaaggtcgaacttttgaaggctcatgggctgaggttgttggtaccgaaggaatctttact
tcacgcgataaggagaatcctctccctgctctgcgcagtctagaaggaaacgttgacttt
ctgggcgcctgcgcatcgcgaattgcgaccaaggagaccattggcaagccgaatattatt
cgagaggatccgctagctgccatcagagaggaatggaacatcagaattcctgtcggaaag
gacaggtcgggcgagcgagctcagcagacgagattcctggaaaatctgatggcgctcaag
aagaggaagggcgagacggatcaagtcactgtatgggcaaaagatggcgaaggacaggat
ttcaaggacaaccgagaccctgaatacaaacctaggcggaggaggagactgctcaacgaa
gacggagaggaagtcattcccaaacgagagaggcggcgtgcaagtggtcgtaggggtgga
cggccgagacttcgagctggtcagggtcgtggtcgtggattagagcccggttcgacgacc
ctgacgccatctacagggagagacctggagggtccctatcccgaaggccacctgtcgact
cctactccgagcagatggaatgacctgcatggaggggaatacgacgacatggatcagtat
gacgagagcgagactactgatgatgaagacgaagacatgtcaaacgctgaatga
>Fp39
atgaccacaccagacgaggcaaggttggccgagacggcggcagtagtcaaggttgaagaa
caattaggaaaagatgaccaagaagaatgggaatacgaatattcgaccactgaaacagag
acctattatttatcactcgatctctcatatcccgaatttaaagacagacaaccacgaaca
ccgcaccatagtcgaggcggatattacaaaacttggcttgaccacaaccctagttggaga
ggccttcgcgccgcagaggataacgaggatgataacgatatcgacaacgaccctttacca
gaaccagaggctgatgacgacgagcccgaaatcgacccggccctgagcaacgataaaggc
aagggagtcgatcgcagcgatgcagtggatgaaacaaaggagaatgggaacaagactcgt
aatgagactgaggatattcagatattggaactgcattcgccgcacccgattatatcgtac
aaaggtcgaacttttgaaggctcatgggctgaggttgttggtaccgaaggaatctttact
tcacgcgataaggagaatcctctccctgctctgcgcagtctagaaggaaacgttgacttt
ctgggcgcctgcgcatcgcgaattgcgaccaaggagaccattggcaagccgaatattatt
cgagaggatccgctagctgccatcagagaggaatggaacatcagaattcctgtcggaaag
gacaggtcgggcgagcgagctcagcagacgagattcctggaaaatctgatggcgctcaag
aagaggaagggcgagacggatcaagtcactgtatgggcaaaagatggcgaaggacaggat
ttcaaggacaaccgagaccctgaatacaaacctaggcggaggaggagactgctcaacgaa
gacggagaggaagtcattcccaaacgagagaggcggcgtgcaagtggtcgtaggggtgga
cggccgagacttcgagctggtcagggtcgtggtcgtggattagagcccggttcgacgacc
ctgacgccatctacagggagagacctggagggtccctatcccgaaggccacctgtcgact
cctactccgagcagatggaatgacctgcatggaggggaatacgacgacatggatcagtat
gacgagagcgagactactgatgatgaagacgaagacatgtcaaacgctgaatga
>Fp42
atgaccacaccagacgaggcaaggttggccgagacggcggcagtagtcaaggttgaagaa
caattaggaaaagatgaccaagaagaatgggaatacgaatattcgaccactgaaacagag
acctattatttatcactcgatctctcatatcccgaatttaaagacagacaaccacgaaca
ccgcaccatagtcgaggcggatattacaaaacttggcttgaccacaaccctagttggaga
ggccttcgcgccgcagaggataacgaggatgataacgatatcgacaacgaccctttacca
gaaccagaggctgatgacgacgagcccgaaatcgacccggccctgagcaacgataaaggc
aagggagtcgatcgcagcgatgcagtggatgaaacaaaggagaatgggaacaagactcgt
aatgagactgaggatattcagatattggaactgcattcgccgcacccgattatatcgtac
aaaggtcgaacttttgaaggctcatgggctgaggttgttggtaccgaaggaatctttact
tcacgcgataaggagaatcctctccctgctctgcgcagtctagaaggaaacgttgacttt
ctgggcgcctgcgcatcgcgaattgcgaccaaggagaccattggcaagccgaatattatt
cgagaggatccgctagctgccatcagagaggaatggaacatcagaattcctgtcggaaag
gacaggtcgggcgagcgagctcagcagacgagattcctggaaaatctgatggcgctcaag
aagaggaagggcgagacggatcaagtcactgtatgggcaaaagatggcgaaggacaggat
ttcaaggacaaccgagaccctgaatacaaacctaggcggaggaggagactgctcaacgaa
gacggagaggaagtcattcccaaacgagagaggcggcgtgcaagtggtcgtaggggtgga
cggccgagacttcgagctggtcagggtcgtggtcgtggattagagcccggttcgacgacc
ctgacgccatctacagggagagacctggagggtccctatcccgaaggccacctgtcgact
cctactccgagcagatggaatgacctgcatggaggggaatacgacgacatggatcagtat
gacgagagcgagactactgatgatgaagacgaagacatgtcaaacgctgaatga
>Fp44
atgaccacaccagacgaggcaaggttggccgagacggcggcagtagtcaaggttgaagaa
caattaggaaaagatgaccaagaagaatgggaatacgaatattcgaccactgaaacagag
acctattatttatcactcgatctctcatatcccgaatttaaagacagacaaccacgaaca
ccgcaccatagtcgaggcggatattacaaaacttggcttgaccacaaccctagttggaga
ggccttcgcgccgcagaggataacgaggatgataacgatatcgacaacgaccctttacca
gaaccagaggctgatgacgacgagcccgaaatcgacccggccctgagcaacgataaaggc
aagggagtcgatcgcagcgatgcagtggatgaaacaaaggagaatgggaacaagactcgt
aatgagactgaggatattcagatattggaactgcattcgccgcacccgattatatcgtac
aaaggtcgaacttttgaaggctcatgggctgaggttgttggtaccgaaggaatctttact
tcacgcgataaggagaatcctctccctgctctgcgcagtctagaaggaaacgttgacttt
ctgggcgcctgcgcatcgcgaattgcgaccaaggagaccattggcaagccgaatattatt
cgagaggatccgctagctgccatcagagaggaatggaacatcagaattcctgtcggaaag
gacaggtcgggcgagcgagctcagcagacgagattcctggaaaatctgatggcgctcaag
aagaggaagggcgagacggatcaagtcactgtatgggcaaaagatggcgaaggacaggat
ttcaaggacaaccgagaccctgaatacaaacctaggcggaggaggagactgctcaacgaa
gacggagaggaagtcattcccaaacgagagaggcggcgtgcaagtggtcgtaggggtgga
cggccgagacttcgagctggtcagggtcgtggtcgtggattagagcccggttcgacgacc
ctgacgccatctacagggagagacctggagggtccctatcccgaaggccacctgtcgact
cctactccgagcagatggaatgacctgcatggaggggaatacgacgacatggatcagtat
gacgagagcgagactactgatgatgaagacgaagacatgtcaaacgctgaatga
>Fp49
atgaccacaccagacgaggcaaggttggccgagacggcggcagtagtcaaggttgaagaa
caattaggaaaagatgaccaagaagaatgggaatacgaatattcgaccactgaaacagag
acctattatttatcactcgatctctcatatcccgaatttaaagacagacaaccacgaaca
ccgcaccatagtcgaggcggatattacaaaacttggcttgaccacaaccctagttggaga
ggccttcgcgccgcagaggataacgaggatgataacgatatcgacaacgaccctttacca
gaaccagaggctgatgacgacgagcccgaaatcgacccggccctgagcaacgataaaggc
aagggagtcgatcgcagcgatgcagtggatgaaacaaaggagaatgggaacaagactcgt
aatgagactgaggatattcagatattggaactgcattcgccgcacccgattatatcgtac
aaaggtcgaacttttgaaggctcatgggctgaggttgttggtaccgaaggaatctttact
tcacgcgataaggagaatcctctccctgctctgcgcagtctagaaggaaacgttgacttt
ctgggcgcctgcgcatcgcgaattgcgaccaaggagaccattggcaagccgaatattatt
cgagaggatccgctagctgccatcagagaggaatggaacatcagaattcctgtcggaaag
gacaggtcgggcgagcgagctcagcagacgagattcctggaaaatctgatggcgctcaag
aagaggaagggcgagacggatcaagtcactgtatgggcaaaagatggcgaaggacaggat
ttcaaggacaaccgagaccctgaatacaaacctaggcggaggaggagactgctcaacgaa
gacggagaggaagtcattcccaaacgagagaggcggcgtgcaagtggtcgtaggggtgga
cggccgagacttcgagctggtcagggtcgtggtcgtggattagagcccggttcgacgacc
ctgacgccatctacagggagagacctggagggtccctatcccgaaggccacctgtcgact
cctactccgagcagatggaatgacctgcatggaggggaatacgacgacatggatcagtat
gacgagagcgagactactgatgatgaagacgaagacatgtcaaacgctgaatga
>Fp50
atgaccacaccagacgaggcaaggttggccgagacggcggcagtagtcaaggttgaagaa
caattaggaaaagatgaccaagaagaatgggaatacgaatattcgaccactgaaacagag
acctattatttatcactcgatctctcatatcccgaatttaaagacagacaaccacgaaca
ccgcaccatagtcgaggcggatattacaaaacttggcttgaccacaaccctagttggaga
ggccttcgcgccgcagaggataacgaggatgataacgatatcgacaacgaccctttacca
gaaccagaggctgatgacgacgagcccgaaatcgacccggccctgagcaacgataaaggc
aagggagtcgatcgcagcgatgcagtggatgaaacaaaggagaatgggaacaagactcgt
aatgagactgaggatattcagatattggaactgcattcgccgcacccgattatatcgtac
aaaggtcgaacttttgaaggctcatgggctgaggttgttggtaccgaaggaatctttact
tcacgcgataaggagaatcctctccctgctctgcgcagtctagaaggaaacgttgacttt
ctgggcgcctgcgcatcgcgaattgcgaccaaggagaccattggcaagccgaatattatt
cgagaggatccgctagctgccatcagagaggaatggaacatcagaattcctgtcggaaag
gacaggtcgggcgagcgagctcagcagacgagattcctggaaaatctgatggcgctcaag
aagaggaagggcgagacggatcaagtcactgtatgggcaaaagatggcgaaggacaggat
ttcaaggacaaccgagaccctgaatacaaacctaggcggaggaggagactgctcaacgaa
gacggagaggaagtcattcccaaacgagagaggcggcgtgcaagtggtcgtaggggtgga
cggccgagacttcgagctggtcagggtcgtggtcgtggattagagcccggttcgacgacc
ctgacgccatctacagggagagacctggagggtccctatcccgaaggccacctgtcgact
cctactccgagcagatggaatgacctgcatggaggggaatacgacgacatggatcagtat
gacgagagcgagactactgatgatgaagacgaagacatgtcaaacgctgaatga
>Fp51
atgaccacaccagacgaggcaaggttggccgagacggcggcagtagtcaaggttgaagaa
caattaggaaaagatgaccaagaagaatgggaatacgaatattcgaccactgaaacagag
acctattatttatcactcgatctctcatatcccgaatttaaagacagacaaccacgaaca
ccgcaccatagtcgaggcggatattacaaaacttggcttgaccacaaccctagttggaga
ggccttcgcgccgcagaggataacgaggatgataacgatatcgacaacgaccctttacca
gaaccagaggctgatgacgacgagcccgaaatcgacccggccctgagcaacgataaaggc
aagggagtcgatcgcagcgatgcagtggatgaaacaaaggagaatgggaacaagactcgt
aatgagactgaggatattcagatattggaactgcattcgccgcacccgattatatcgtac
aaaggtcgaacttttgaaggctcatgggctgaggttgttggtaccgaaggaatctttact
tcacgcgataaggagaatcctctccctgctctgcgcagtctagaaggaaacgttgacttt
ctgggcgcctgcgcatcgcgaattgcgaccaaggagaccattggcaagccgaatattatt
cgagaggatccgctagctgccatcagagaggaatggaacatcagaattcctgtcggaaag
gacaggtcgggcgagcgagctcagcagacgagattcctggaaaatctgatggcgctcaag
aagaggaagggcgagacggatcaagtcactgtatgggcaaaagatggcgaaggacaggat
ttcaaggacaaccgagaccctgaatacaaacctaggcggaggaggagactgctcaacgaa
gacggagaggaagtcattcccaaacgagagaggcggcgtgcaagtggtcgtaggggtgga
cggccgagacttcgagctggtcagggtcgtggtcgtggattagagcccggttcgacgacc
ctgacgccatctacagggagagacctggagggtccctatcccgaaggccacctgtcgact
cctactccgagcagatggaatgacctgcatggaggggaatacgacgacatggatcagtat
gacgagagcgagactactgatgatgaagacgaagacatgtcaaacgctgaatga
>Fp59
atgaccacaccagacgaggcaaggttggccgagacggcggcagtagtcaaggttgaagaa
caattaggaaaagatgaccaagaagaatgggaatacgaatattcgaccactgaaacagag
acctattatttatcactcgatctctcatatcccgaatttaaagacagacaaccacgaaca
ccgcaccatagtcgaggcggatattacaaaacttggcttgaccacaaccctagttggaga
ggccttcgcgccgcagaggataacgaggatgataacgatatcgacaacgaccctttacca
gaaccagaggctgatgacgacgagcccgaaatcgacccggccctgagcaacgataaaggc
aagggagtcgatcgcagcgatgcagtggatgaaacaaaggagaatgggaacaagactcgt
aatgagactgaggatattcagatattggaactgcattcgccgcacccgattatatcgtac
aaaggtcgaacttttgaaggctcatgggctgaggttgttggtaccgaaggaatctttact
tcacgcgataaggagaatcctctccctgctctgcgcagtctagaaggaaacgttgacttt
ctgggcgcctgcgcatcgcgaattgcgaccaaggagaccattggcaagccgaatattatt
cgagaggatccgctagctgccatcagagaggaatggaacatcagaattcctgtcggaaag
gacaggtcgggcgagcgagctcagcagacgagattcctggaaaatctgatggcgctcaag
aagaggaagggcgagacggatcaagtcactgtatgggcaaaagatggcgaaggacaggat
ttcaaggacaaccgagaccctgaatacaaacctaggcggaggaggagactgctcaacgaa
gacggagaggaagtcattcccaaacgagagaggcggcgtgcaagtggtcgtaggggtgga
cggccgagacttcgagctggtcagggtcgtggtcgtggattagagcccggttcgacgacc
ctgacgccatctacagggagagacctggagggtccctatcccgaaggccacctgtcgact
cctactccgagcagatggaatgacctgcatggaggggaatacgacgacatggatcagtat
gacgagagcgagactactgatgatgaagacgaagacatgtcaaacgctgaatga
>Fp63
atgaccacaccagacgaggcaaggttggccgagacggcggcagtagtcaaggttgaagaa
caattaggaaaagatgaccaagaagaatgggaatacgaatattcgaccactgaaacagag
acctattatttatcactcgatctctcatatcccgaatttaaagacagacaaccacgaaca
ccgcaccatagtcgaggcggatattacaaaacttggcttgaccacaaccctagttggaga
ggccttcgcgccgcagaggataacgaggatgataacgatatcgacaacgaccctttacca
gaaccagaggctgatgacgacgagcccgaaatcgacccggccctgagcaacgataaaggc
aagggagtcgatcgcagcgatgcagtggatgaaacaaaggagaatgggaacaagactcgt
aatgagactgaggatattcagatattggaactgcattcgccgcacccgattatatcgtac
aaaggtcgaacttttgaaggctcatgggctgaggttgttggtaccgaaggaatctttact
tcacgcgataaggagaatcctctccctgctctgcgcagtctagaaggaaacgttgacttt
ctgggcgcctgcgcatcgcgaattgcgaccaaggagaccattggcaagccgaatattatt
cgagaggatccgctagctgccatcagagaggaatggaacatcagaattcctgtcggaaag
gacaggtcgggcgagcgagctcagcagacgagattcctggaaaatctgatggcgctcaag
aagaggaagggcgagacggatcaagtcactgtatgggcaaaagatggcgaaggacaggat
ttcaaggacaaccgagaccctgaatacaaacctaggcggaggaggagactgctcaacgaa
gacggagaggaagtcattcccaaacgagagaggcggcgtgcaagtgggcgtaggggtgga
cggccgagacttcgagctggtcagggtcgtggtcgtggattagagcccggttcgacgacc
ctgacgccatctacagggagagacctggagggtccctatcccgaaggccacctgtcgact
cctactccgagcagatggaatgacctgcatggaggggaatacgacgacatggatcagtat
gacgagagcgagactactgatgatgaagacgaagacatgtcaaacgctgaatga
>Fp65
atgaccacaccagacgaggcaaggttggccgagacggcggcagtagtcaaggttgaagaa
caattaggaaaagatgaccaagaagaatgggaatacgaatattcgaccactgaaacagag
acctattatttatcactcgatctctcatatcccgaatttaaagacagacaaccacgaaca
ccgcaccatagtcgaggcggatattacaaaacttggcttgaccacaaccctagttggaga
ggccttcgcgccgcagaggataacgaggatgataacgatatcgacaacgaccctttacca
gaaccagaggctgatgacgacgagcccgaaatcgacccggccctgagcaacgataaaggc
aagggagtcgatcgcagcgatgcagtggatgaaacaaaggagaatgggaacaagactcgt
aatgagactgaggatattcagatattggaactgcattcgccgcacccgattatatcgtac
aaaggtcgaacttttgaaggctcatgggctgaggttgttggtaccgaaggaatctttact
tcacgcgataaggagaatcctctccctgctctgcgcagtctagaaggaaacgttgacttt
ctgggcgcctgcgcatcgcgaattgcgaccaaggagaccattggcaagccgaatattatt
cgagaggatccgctagctgccatcagagaggaatggaacatcagaattcctgtcggaaag
gacaggtcgggcgagcgagctcagcagacgagattcctggaaaatctgatggcgctcaag
aagaggaagggcgagacggatcaagtcactgtatgggcaaaagatggcgaaggacaggat
ttcaaggacaaccgagaccctgaatacaaacctaggcggaggaggagactgctcaacgaa
gacggagaggaagtcattcccaaacgagagaggcggcgtgcaagtggtcgtaggggtgga
cggccgagacttcgagctggtcagggtcgtggtcgtggattagagcccggttcgacgacc
ctgacgccatctacagggagagacctggagggtccctatcccgaaggccacctgtcgact
cctactccgagcagatggaatgacctgcatggaggggaatacgacgacatggatcagtat
gacgagagcgagactactgatgatgaagacgaagacatgtcaaacgctgaatga
>Fp66
atgaccacaccagacgaggcaaggttggccgagacggcggcagtagtcaaggttgaagaa
caattaggaaaagatgaccaagaagaatgggaatacgaatattcgaccactgaaacagag
acctattatttatcactcgatctctcatatcccgaatttaaagacagacaaccacgaaca
ccgcaccatagtcgaggcggatattacaaaacttggcttgaccacaaccctagttggaga
ggccttcgcgccgcagaggataacgaggatgataacgatatcgacaacgaccctttacca
gaaccagaggctgatgacgacgagcccgaaatcgacccggccctgagcaacgataaaggc
aagggagtcgatcgcagcgatgcagtggatgaaacaaaggagaatgggaacaagactcgt
aatgagactgaggatattcagatattggaactgcattcgccgcacccgattatatcgtac
aaaggtcgaacttttgaaggctcatgggctgaggttgttggtaccgaaggaatctttact
tcacgcgataaggagaatcctctccctgctctgcgcagtctagaaggaaacgttgacttt
ctgggcgcctgcgcatcgcgaattgcgaccaaggagaccattggcaagccgaatattatt
cgagaggatccgctagctgccatcagagaggaatggaacatcagaattcctgtcggaaag
gacaggtcgggcgagcgagctcagcagacgagattcctggaaaatctgatggcgctcaag
aagaggaagggcgagacggatcaagtcactgtatgggcaaaagatggcgaaggacaggat
ttcaaggacaaccgagaccctgaatacaaacctaggcggaggaggagactgctcaacgaa
gacggagaggaagtcattcccaaacgagagaggcggcgtgcaagtggtcgtaggggtgga
cggccgagacttcgagctggtcagggtcgtggtcgtggattagagcccggttcgacgacc
ctgacgccatctacagggagagacctggagggtccctatcccgaaggccacctgtcgact
cctactccgagcagatggaatgacctgcatggaggggaatacgacgacatggatcagtat
gacgagagcgagactactgatgatgaagacgaagacatgtcaaacgctgaatga
>Fp72
atgaccacaccagacgaggcaaggttggccgagacggcggcagtagtcaaggttgaagaa
caattaggaaaagatgaccaagaagaatgggaatacgaatattcgaccactgaaacagag
acctattatttatcactcgatctctcatatcccgaatttaaagacagacaaccacgaaca
ccgcaccatagtcgaggcggatattacaaaacttggcttgaccacaaccctagttggaga
ggccttcgcgccgcagaggataacgaggatgataacgatatcgacaacgaccctttacca
gaaccagaggctgatgacgacgagcccgaaatcgacccggccctgagcaacgataaaggc
aagggagtcgatcgcagcgatgcagtggatgaaacaaaggagaatgggaacaagactcgt
aatgagactgaggatattcagatattggaactgcattcgccgcacccgattatatcgtac
aaaggtcgaacttttgaaggctcatgggctgaggttgttggtaccgaaggaatctttact
tcacgcgataaggagaatcctctccctgctctgcgcagtctagaaggaaacgttgacttt
ctgggcgcctgcgcatcgcgaattgcgaccaaggagaccattggcaagccgaatattatt
cgagaggatccgctagctgccatcagagaggaatggaacatcagaattcctgtcggaaag
gacaggtcgggcgagcgagctcagcagacgagattcctggaaaatctgatggcgctcaag
aagaggaagggcgagacggatcaagtcactgtatgggcaaaagatggcgaaggacaggat
ttcaaggacaaccgagaccctgaatacaaacctaggcggaggaggagactgctcaacgaa
gacggagaggaagtcattcccaaacgagagaggcggcgtgcaagtggtcgtaggggtgga
cggccgagacttcgagctggtcagggtcgtggtcgtggattagagcccggttcgacgacc
ctgacgccatctacagggagagacctggagggtccctatcccgaaggccacctgtcgact
cctactccgagcagatggaatgacctgcatggaggggaatacgacgacatggatcagtat
gacgagagcgagactactgatgatgaagacgaagacatgtcaaacgctgaatga
>Fp73
atgaccacaccagacgaggcaaggttggccgagacggcggcagtagtcaaggttgaagaa
caattaggaaaagatgaccaagaagaatgggaatacgaatattcgaccactgaaacagag
acctattatttatcactcgatctctcatatcccgaatttaaagacagacaaccacgaaca
ccgcaccatagtcgaggcggatattacaaaacttggcttgaccacaaccctagttggaga
ggccttcgcgccgcagaggataacgaggatgataacgatatcgacaacgaccctttacca
gaaccagaggctgatgacgacgagcccgaaatcgacccggccctgagcaacgataaaggc
aagggagtcgatcgcagcgatgcagtggatgaaacaaaggagaatgggaacaagactcgt
aatgagactgaggatattcagatattggaactgcattcgccgcacccgattatatcgtac
aaaggtcgaacttttgaaggctcatgggctgaggttgttggtaccgaaggaatctttact
tcacgcgataaggagaatcctctccctgctctgcgcagtctagaaggaaacgttgacttt
ctgggcgcctgcgcatcgcgaattgcgaccaaggagaccattggcaagccgaatattatt
cgagaggatccgctagctgccatcagagaggaatggaacatcagaattcctgtcggaaag
gacaggtcgggcgagcgagctcagcagacgagattcctggaaaatctgatggcgctcaag
aagaggaagggcgagacggatcaagtcactgtatgggcaaaagatggcgaaggacaggat
ttcaaggacaaccgagaccctgaatacaaacctaggcggaggaggagactgctcaacgaa
gacggagaggaagtcattcccaaacgagagaggcggcgtgcaagtggtcgtaggggtgga
cggccgagacttcgagctggtcagggtcgtggtcgtggattagagcccggttcgacgacc
ctgacgccatctacagggagagacctggagggtccctatcccgaaggccacctgtcgact
cctactccgagcagatggaatgacctgcatggaggggaatacgacgacatggatcagtat
gacgagagcgagactactgatgatgaagacgaagacatgtcaaacgctgaatga
>Fp76
atgaccacaccagacgaggcaaggttggccgagacggcggcagtagtcaaggttgaagaa
caattaggaaaagatgaccaagaagaatgggaatacgaatattcgaccactgaaacagag
acctattatttatcactcgatctctcatatcccgaatttaaagacagacaaccacgaaca
ccgcaccatagtcgaggcggatattacaaaacttggcttgaccacaaccctagttggaga
ggccttcgcgccgcagaggataacgaggatgataacgatatcgacaacgaccctttacca
gaaccagaggctgatgacgacgagcccgaaatcgacccggccctgagcaacgataaaggc
aagggagtcgatcgcagcgatgcagtggatgaaacaaaggagaatgggaacaagactcgt
aatgagactgaggatattcagatattggaactgcattcgccgcacccgattatatcgtac
aaaggtcgaacttttgaaggctcatgggctgaggttgttggtaccgaaggaatctttact
tcacgcgataaggagaatcctctccctgctctgcgcagtctagaaggaaacgttgacttt
ctgggcgcctgcgcatcgcgaattgcgaccaaggagaccattggcaagccgaatattatt
cgagaggatccgctagctgccatcagagaggaatggaacatcagaattcctgtcggaaag
gacaggtcgggcgagcgagctcagcagacgagattcctggaaaatctgatggcgctcaag
aagaggaagggcgagacggatcaagtcactgtatgggcaaaagatggcgaaggacaggat
ttcaaggacaaccgagaccctgaatacaaacctaggcggaggaggagactgctcaacgaa
gacggagaggaagtcattcccaaacgagagaggcggcgtgcaagtggtcgtaggggtgga
cggccgagacttcgagctggtcagggtcgtggtcgtggattagagcccggttcgacgacc
ctgacgccatctacagggagagacctggagggtccctatcccgaaggccacctgtcgact
cctactccgagcagatggaatgacctgcatggaggggaatacgacgacatggatcagtat
gacgagagcgagactactgatgatgaagacgaagacatgtcaaacgctgaatga
>Fp78
atgaccacaccagacgaggcaaggttggccgagacggcggcagtagtcaaggttgaagaa
caattaggaaaagatgaccaagaagaatgggaatacgaatattcgaccactgaaacagag
acctattatttatcactcgatctctcatatcccgaatttaaagacagacaaccacgaaca
ccgcaccatagtcgaggcggatattacaaaacttggcttgaccacaaccctagttggaga
ggccttcgcgccgcagaggataacgaggatgataacgatatcgacaacgaccctttacca
gaaccagaggctgatgacgacgagcccgaaatcgacccggccctgagcaacgataaaggc
aagggagtcgatcgcagcgatgcagtggatgaaacaaaggagaatgggaacaagactcgt
aatgagactgaggatattcagatattggaactgcattcgccgcacccgattatatcgtac
aaaggtcgaacttttgaaggctcatgggctgaggttgttggtaccgaaggaatctttact
tcacgcgataaggagaatcctctccctgctctgcgcagtctagaaggaaacgttgacttt
ctgggcgcctgcgcatcgcgaattgcgaccaaggagaccattggcaagccgaatattatt
cgagaggatccgctagctgccatcagagaggaatggaacatcagaattcctgtcggaaag
gacaggtcgggcgagcgagctcagcagacgagattcctggaaaatctgatggcgctcaag
aagaggaagggcgagacggatcaagtcactgtatgggcaaaagatggcgaaggacaggat
ttcaaggacaaccgagaccctgaatacaaacctaggcggaggaggagactgctcaacgaa
gacggagaggaagtcattcccaaacgagagaggcggcgtgcaagtggtcgtaggggtgga
cggccgagacttcgagctggtcagggtcgtggtcgtggattagagcccggttcgacgacc
ctgacgccatctacagggagagacctggagggtccctatcccgaaggccacctgtcgact
cctactccgagcagatggaatgacctgcatggaggggaatacgacgacatggatcagtat
gacgagagcgagactactgatgatgaagacgaagacatgtcaaacgctgaatga
>Fp81
atgaccacaccagacgaggcaaggttggccgagacggcggcagtagtcaaggttgaagaa
caattaggaaaagatgaccaagaagaatgggaatacgaatattcgaccactgaaacagag
acctattatttatcactcgatctctcatatcccgaatttaaagacagacaaccacgaaca
ccgcaccatagtcgaggcggatattacaaaacttggcttgaccacaaccctagttggaga
ggccttcgcgccgcagaggataacgaggatgataacgatatcgacaacgaccctttacca
gaaccagaggctgatgacgacgagcccgaaatcgacccggccctgagcaacgataaaggc
aagggagtcgatcgcagcgatgcagtggatgaaacaaaggagaatgggaacaagactcgt
aatgagactgaggatattcagatattggaactgcattcgccgcacccgattatatcgtac
aaaggtcgaacttttgaaggctcatgggctgaggttgttggtaccgaaggaatctttact
tcacgcgataaggagaatcctctccctgctctgcgcagtctagaaggaaacgttgacttt
ctgggcgcctgcgcatcgcgaattgcgaccaaggagaccattggcaagccgaatattatt
cgagaggatccgctagctgccatcagagaggaatggaacatcagaattcctgtcggaaag
gacaggtcgggcgagcgagctcagcagacgagattcctggaaaatctgatggcgctcaag
aagaggaagggcgagacggatcaagtcactgtatgggcaaaagatggcgaaggacaggat
ttcaaggacaaccgagaccctgaatacaaacctaggcggaggaggagactgctcaacgaa
gacggagaggaagtcattcccaaacgagagaggcggcgtgcaagtggtcgtaggggtgga
cggccgagacttcgagctggtcagggtcgtggtcgtggattagagcccggttcgacgacc
ctgacgccatctacagggagagacctggagggtccctatcccgaaggccacctgtcgact
cctactccgagcagatggaatgacctgcatggaggggaatacgacgacatggatcagtat
gacgagagcgagactactgatgatgaagacgaagacatgtcaaacgctgaatga
>Fp84
atgaccacaccagacgaggcaaggttggccgagacggtggcagtagtcaaggttgaagaa
caattaggaaaagatgaccaagaagaatgggaatacgaatattcgaccactgaaacagag
acctattatttatcactcgatctctcatatcccgaatttaaagacagacaaccacgaaca
ccgcaccatagtcgaggcggatattacaaaacttggcttgaccacaaccctagttggaga
ggccttcgcgccgcagaggataacgaggatgataacgatatcgacaacgaccctttacca
gaaccagaggctgatgacgacgagcccgaaatcgacccggccctgagcaacgataaaggc
aagggagtcgatcgcagcgatgcagtggatgaaacaaaggagaatgggaacaagactcgt
aatgagactgaggatattcagatattggaactgcattcgccgcacccgattatatcgtac
aaaggtcgaacttttgaaggctcatgggctgaggttgttggtaccgaaggaatctttact
tcacgcgataaggagaatcctctccctgctctgcgcagtctagaaggaaacgttgacttt
ctgggcgcctgcgcatcgcgaattgcgaccaaggagaccattggcaagccgaatattatt
cgagaggatccgctagctgccatcagagaggaatggaacatcagaattcctgtcggaaag
gacaggtcgggcgagcgagctcagcagacgagattcctggaaaatctgatggcgctcaag
aagaggaagggcgagacggatcaagtcactgtatgggcaaaagatggcgaaggacaggat
ttcaaggacaaccgagaccctgaatacaaacctaggcggaggaggagactgctcaacgaa
gacggagaggaagtcattcccaaacgagagaggcggcgtgcaagtggtcgtaggggtgga
cggccgagacttcgagctggtcagggtcgtggtcgtggattagagcccggttcgacgacc
ctgacgccatctacagggagagacctggagggtccctatcccgaaggccacctgtcgact
cctactccgagcagatggaatgacctgcatggaggggaatacgacgacatggatcagtat
gacgagagcgagactactgatgatgaagacgaagacatgtcaaacgctgaatga
>Fp86
atgaccacaccagacgaggcaaggttggccgagacggcggcagtagtcaaggttgaagaa
caattaggaaaagatgaccaagaagaatgggaatacgaatattcgaccactgaaacagag
acctattatttatcactcgatctctcatatcccgaatttaaagacagacaaccacgaaca
ccgcaccatagtcgaggcggatattacaaaacttggcttgaccacaaccctagttggaga
ggccttcgcgccgcagaggataacgaggatgataacgatatcgacaacgaccctttacca
gaaccagaggctgatgacgacgagcccgaaatcgacccggccctgagcaacgataaaggc
aagggagtcgatcgcagcgatgcagtggatgaaacaaaggagaatgggaacaagactcgt
aatgagactgaggatattcagatattggaactgcattcgccgcacccgattatatcgtac
aaaggtcgaacttttgaaggctcatgggctgaggttgttggtaccgaaggaatctttact
tcacgcgataaggagaatcctctccctgctctgcgcagtctagaaggaaacgttgacttt
ctgggcgcctgcgcatcgcgaattgcgaccaaggagaccattggcaagccgaatattatt
cgagaggatccgctagctgccatcagagaggaatggaacatcagaattcctgtcggaaag
gacaggtcgggcgagcgagctcagcagacgagattcctggaaaatctgatggcgctcaag
aagaggaagggcgagacggatcaagtcactgtatgggcaaaagatggcgaaggacaggat
ttcaaggacaaccgagaccctgaatacaaacctaggcggaggaggagactgctcaacgaa
gacggagaggaagtcattcccaaacgagagaggcggcgtgcaagtggtcgtaggggtgga
cggccgagacttcgagctggtcagggtcgtggtcgtggattagagcccggttcgacgacc
ctgacgccatctacagggagagacctggagggtccctatcccgaaggccacctgtcgact
cctactccgagcagatggaatgacctgcatggaggggaatacgacgacatggatcagtat
gacgagagcgagactactgatgatgaagacgaagacatgtcaaacgctgaatga
>Fvenenatum.busco
atggccacaccagacgcggcgaggtcggccgagacggcggcaatcctcaaggttgaagaa
caattagaaaaagatgaccaagaagaatgggaatacgaatattcgaccactgaaacagag
acctactatttaacactcgatctctcatatcccgaattcaaagacagacaaccacgaaca
ccgcaccatagtcgaggtggatattacaaaacttggctggaccataatcctagctggaga
ggccttcgcgctgcagaggataatgaggatgataacgacatcgacaacgaccctttgccg
gaaccagaggctgacgacgacgaacccgaaatcgacccggccctgagcaacgacaaaggc
aaaggagttgatcgtggcgacacagtggacgatacaaaggagaatgggaacaagactcgt
aatgagactgaggatattcagatattggaactgcattcgccgcacccgattatatcgtac
aaaggtcgaacttttgagggctcatgggccgaggttgttggtactgaaggaatctttaca
tcacgcgatagcgagaacccccttcctgctctacgcagtctagaaggaaacgttgacttt
ctgggcgcttgcgcttcgaggattgcgaccaaggagaccattggtaagcctaatattatt
cgggaggatccgctagctgccatcagagaggaatggaacattagaattcccgtcggaaag
gacaggtcgggcgagcgagctcagcagacgcgattcttggaaaatctgatggcgctcaag
aagaggaagggcgagacggatcaagtcaccgtatgggcaaaagatggcgaaggacaagat
ttcaaggacaatcgagaccctgaatacaaacctaggcggaggaggagactgctgaacgaa
gacggagaggaagtcattcccaaacgagagaggcggcgtgcaagtggacgtaggggtgga
cggccgagacttcgagccggccagggtcgcggtcgcggatcagaggccggttcgacgacc
ttgacgccatccacaggaagagacctagagggtccctatcccgaaggccacctatcgact
cccactccgagcagatggaatgacctgcatggaggggaatacgacgaaatggaccagtat
gatgagagcgagactactgatgatgaagacgaagacatgtcaaacgctgaataa
