# Supplementary material for: Apicidin biosynthesis is linked to accessory chromosomes in Fusarium poae isolates
Source: BMC Genomics. 2021 Aug 4;22:591. doi: 10.1186/s12864-021-07617-y (PMC8340494; doi:10.1186/s12864-021-07617-y)
Supplement: Supplementary file 17 — Additional file 17. Compressed folder containing alignments for each of the 4141 orthologs used in BUSCO analysis. [file 12864_2021_7617_MOESM17_ESM.zip › Fven2_nt_MAFFT/43249at5125_nt.mafft.fasta]

>Fp105
atggctgccgcagttgcgaaccagcccaagcacgactgggccgacgacgacgatgtcgag
gagacctccaccgatctccctgagcctcaaaccattgccaacaaggatggaacaaagact
atcatcacgtttagatacgacgacgacggtagaaaggtcaagaccgttcgcagagtgcga
tttattacccacaccgagaccgtaaacccccgtgtcgccgaccgaaaaacctggcccaag
ttcggcctcagcgcaaaggatcccccaggccctgctcccgacaccacctcggtcggtgag
aacatcatcttccgaccaagcgtcaactggcgaaaggccgagaaggacgagtccgccgac
accaccgcccagaccatgaaggatcagctcaaggacaagcaggtcaagtgtcgtatttgc
aatggtcaacatttcactgcccgatgtccttacaaggacaccatggcccccatcggagag
agcggcgctgcagatgtcgctgctggtatgggagacgagccctcacccgccgcggctgct
ggtgccaagaagggttcatatgttcctcctgccctgcgtggcaacggatccgctggcgag
agaatgggatccaagttcggcgagagggacgactttgctacactgcgtgtcaccaacgtt
tccgagatggccgaggagggagagttgcgcgatatgttcgaacgctttggtcgtgttacc
cgagtattccttgccaaggacagagaaaccggcatggccaagggtttcgccttcatcagc
tttgcggaccgtggcgatgccgtcaaggcttgtgcgaagatggacggatttggtttcaag
catctcattctccgggtggagtttgccaagaaggctcagtaa
>Fp108
atggctgccgcagttgcgaaccagcccaagcacgactgggccgacgacgacgatgtcgag
gagacctccaccgatctccctgagcctcaaaccattgccaacaaggatggaacaaagact
atcatcacgtttagatacgacgacgacggtagaaaggtcaagaccgttcgcagagtgcga
tttattacccacaccgagaccgtaaacccccgtgtcgccgaccgaaaaacctggcccaag
ttcggcctcagcgcaaaggatcccccaggccctgctcccgacaccacctcggtcggtgag
aacatcatcttccgaccaagcgtcaactggcgaaaggccgagaaggacgagtccgccgac
accaccgcccagaccatgaaggatcagctcaaggacaagcaggtcaagtgtcgtatttgc
aatggtcaacatttcactgcccgatgtccttacaaggacaccatggcccccatcggagag
agcggcgctgcagatgtcgctgctggtatgggagacgagccctcacccgccgcggctgct
ggtgccaagaagggttcatatgttcctcctgccctgcgtggcaacggatccgctggcgag
agaatgggatccaagttcggcgagagggacgactttgctacactgcgtgtcaccaacgtt
tccgagatggccgaggagggagagttgcgcgatatgttcgaacgctttggtcgtgttacc
cgagtattccttgccaaggacagagaaaccggcatggccaagggtttcgccttcatcagc
tttgcggaccgtggcgatgccgtcaaggcttgtgcgaagatggacggatttggtttcaag
catctcattctccgggtggagtttgccaagaaggctcagtaa
>Fp118
atggctgccgcagttgcgaaccagcccaagcacgactgggccgacgacgacgatgtcgag
gagacctccaccgatctccctgagcctcaaaccattgccaacaaggatggaacaaagact
atcatcacgtttagatacgacgacgacggtagaaaggtcaagaccgttcgcagagtgcga
tttattacccacaccgagaccgtaaacccccgtgtcgccgaccgaaaaacctggcccaag
ttcggcctcagcgcaaaggatcccccaggccctgctcccgacaccacctcggtcggtgag
aacatcatcttccgaccaagcgtcaactggcgaaaggccgagaaggacgagtccgccgac
accaccgcccagaccatgaaggatcagctcaaggacaagcaggtcaagtgtcgtatttgc
aatggtcaacatttcactgcccgatgtccttacaaggacaccatggcccccatcggagag
agcggcgctgcagatgtcgctgctggtatgggagacgagccctcacccgccgcggctgct
ggtgccaagaagggttcatatgttcctcctgccctgcgtggcaacggatccgctggcgag
agaatgggatccaagttcggcgagagggacgactttgctacactgcgtgtcaccaacgtt
tccgagatggccgaggagggagagttgcgcgatatgttcgaacgctttggtcgtgttacc
cgagtattccttgccaaggacagagaaaccggcatggccaagggtttcgccttcatcagc
tttgcggaccgtggcgatgccgtcaaggcttgtgcgaagatggacggatttggtttcaag
catctcattctccgggtggagtttgccaagaaggctcagtaa
>Fp122
atggctgccgcagttgcgaaccagcccaagcacgactgggccgacgacgacgatgtcgag
gagacctccaccgatctccctgagcctcaaaccattgccaacaaggatggaacaaagact
atcatcacgtttagatacgacgacgacggtagaaaggtcaagaccgttcgcagagtgcga
tttattacccacaccgagaccgtaaacccccgtgtcgccgaccgaaaaacctggcccaag
ttcggcctcagcgcaaaggatcccccaggccctgctcccgacaccacctcggtcggtgag
aacatcatcttccgaccaagcgtcaactggcgaaaggccgagaaggacgagtccgccgac
accaccgcccagaccatgaaggatcagctcaaggacaagcaggtcaagtgtcgtatttgc
aatggtcaacatttcactgcccgatgtccttacaaggacaccatggcccccatcggagag
agcggcgctgcagatgtcgctgctggtatgggagacgagccctcacccgccgcggctgct
ggtgccaagaagggttcatatgttcctcctgccctgcgtggcaacggatccgctggcgag
agaatgggatccaagttcggcgagagggacgactttgctacactgcgtgtcaccaacgtt
tccgagatggccgaggagggagagttgcgcgatatgttcgaacgctttggtcgtgttacc
cgagtattccttgccaaggacagagaaaccggcatggccaagggtttcgccttcatcagc
tttgcggaccgtggcgatgccgtcaaggcttgtgcgaagatggacggatttggtttcaag
catctcattctccgggtggagtttgccaagaaggctcagtaa
>Fp125
atggctgccgcagttgcgaaccagcccaagcacgactgggccgacgacgacgatgtcgag
gagacctccaccgatctccctgagcctcaaaccattgccaacaaggatggaacaaagact
atcatcacgtttagatacgacgacgacggtagaaaggtcaagaccgttcgcagagtgcga
tttattacccacaccgagaccgtaaacccccgtgtcgccgaccgaaaaacctggcccaag
ttcggcctcagcgcaaaggatcccccaggccctgctcccgacaccacctcggtcggtgag
aacatcatcttccgaccaagcgtcaactggcgaaaggccgagaaggacgagtccgccgac
accaccgcccagaccatgaaggatcagctcaaggacaagcaggtcaagtgtcgtatttgc
aatggtcaacatttcactgcccgatgtccttacaaggacaccatggcccccatcggagag
agcggcgctgcagatgtcgctgctggtatgggagacgagccctcacccgccgcggctgct
ggtgccaagaagggttcatatgttcctcctgccctgcgtggcaacggatccgctggcgag
agaatgggatccaagttcggcgagagggacgactttgctacactgcgtgtcaccaacgtt
tccgagatggccgaggagggagagttgcgcgatatgttcgaacgctttggtcgtgttacc
cgagtattccttgccaaggacagagaaaccggcatggccaagggtttcgccttcatcagc
tttgcggaccgtggcgatgccgtcaaggcttgtgcgaagatggacggatttggtttcaag
catctcattctccgggtggagtttgccaagaaggctcagtaa
>Fp13r
atggctgccgcagttgcgaaccagcccaagcacgactgggccgacgacgacgatgtcgag
gagacctccaccgatctccctgagcctcaaaccattgccaacaaggatggaacaaagact
atcatcacgtttagatacgacgacgacggtagaaaggtcaagaccgttcgcagagtgcga
tttattacccacaccgagaccgtaaacccccgtgtcgccgaccgaaaaacctggcccaag
ttcggcctcagcgcaaaggatcccccaggccctgctcccgacaccacctcggtcggtgag
aacatcatcttccgaccaagcgtcaactggcgaaaggccgagaaggacgagtccgccgac
accaccgcccagaccatgaaggatcagctcaaggacaagcaggtcaagtgtcgtatttgc
aatggtcaacatttcactgcccgatgtccttacaaggacaccatggcccccatcggagag
agcggcgctgcagatgtcgctgctggtatgggagacgagccctcacccgccgcggctgct
ggtgccaagaagggttcatatgttcctcctgccctgcgtggcaacggatccgctggcgag
agaatgggatccaagttcggcgagagggacgactttgctacactgcgtgtcaccaacgtt
tccgagatggccgaggagggagagttgcgcgatatgttcgaacgctttggtcgtgttacc
cgagtattccttgccaaggacagagaaaccggcatggccaagggtttcgccttcatcagc
tttgcggaccgtggcgatgccgtcaaggcttgtgcgaagatggacggatttggtttcaag
catctcattctccgggtggagtttgccaagaaggctcagtaa
>Fp144
atggctgccgcagttgcgaaccagcccaagcacgactgggccgacgacgacgatgtcgag
gagacctccaccgatctccctgagcctcaaaccattgccaacaaggatggaacaaagact
atcatcacgtttagatacgacgacgacggtagaaaggtcaagaccgttcgcagagtgcga
tttattacccacaccgagaccgtaaacccccgtgtcgccgaccgaaaaacctggcccaag
ttcggcctcagcgcaaaggatcccccaggccctgctcccgacaccacctcggtcggtgag
aacatcatcttccgaccaagcgtcaactggcgaaaggccgagaaggacgagtccgccgac
accaccgcccagaccatgaaggatcagctcaaggacaagcaggtcaagtgtcgtatttgc
aatggtcaacatttcactgcccgatgtccttacaaggacaccatggcccccatcggagag
agcggcgctgcagatgtcgctgctggtatgggagacgagccctcacccgccgcggctgct
ggtgccaagaagggttcatatgttcctcctgccctgcgtggcaacggatccgctggcgag
agaatgggatccaagttcggcgagagggacgactttgctacactgcgtgtcaccaacgtt
tccgagatggccgaggagggagagttgcgcgatatgttcgaacgctttggtcgtgttacc
cgagtattccttgccaaggacagagaaaccggcatggccaagggtttcgccttcatcagc
tttgcggaccgtggcgatgccgtcaaggcttgtgcgaagatggacggatttggtttcaag
catctcattctccgggtggagtttgccaagaaggctcagtaa
>Fp146
atggctgccgcagttgcgaaccagcccaagcacgactgggccgacgacgacgatgtcgag
gagacctccaccgatctccctgagcctcaaaccattgccaacaaggatggaacaaagact
atcatcacgtttagatacgacgacgacggtagaaaggtcaagaccgttcgcagagtgcga
tttattacccacaccgagaccgtaaacccccgtgtcgccgaccgaaaaacctggcccaag
ttcggcctcagcgcaaaggatcccccaggccctgctcccgacaccacctcggtcggtgag
aacatcatcttccgaccaagcgtcaactggcgaaaggccgagaaggacgagtccgccgac
accaccgcccagaccatgaaggatcagctcaaggacaagcaggtcaagtgtcgtatttgc
aatggtcaacatttcactgcccgatgtccttacaaggacaccatggcccccatcggagag
agcggcgctgcagatgtcgctgctggtatgggagacgagccctcacccgccgcggctgct
ggtgccaagaagggttcatatgttcctcctgccctgcgtggcaacggatccgctggcgag
agaatgggatccaagttcggcgagagggacgactttgctacactgcgtgtcaccaacgtt
tccgagatggccgaggagggagagttgcgcgatatgttcgaacgctttggtcgtgttacc
cgagtattccttgccaaggacagagaaaccggcatggccaagggtttcgccttcatcagc
tttgcggaccgtggcgatgccgtcaaggcttgtgcgaagatggacggatttggtttcaag
catctcattctccgggtggagtttgccaagaaggctcagtaa
>Fp155
atggctgccgcagttgcgaaccagcccaagcacgactgggccgacgacgacgatgtcgag
gagacctccaccgatctccctgagcctcaaaccattgccaacaaggatggaacaaagact
atcatcacgtttagatacgacgacgacggtagaaaggtcaagaccgttcgcagagtgcga
tttattacccacaccgagaccgtaaacccccgtgtcgccgaccgaaaaacctggcccaag
ttcggcctcagcgcaaaggatcccccaggccctgctcccgacaccacctcggtcggtgag
aacatcatcttccgaccaagcgtcaactggcgaaaggccgagaaggacgagtccgccgac
accaccgcccagaccatgaaggatcagctcaaggacaagcaggtcaagtgtcgtatttgc
aatggtcaacatttcactgcccgatgtccttacaaggacaccatggcccccatcggagag
agcggcgctgcagatgtcgctgctggtatgggagacgagccctcacccgccgcggctgct
ggtgccaagaagggttcatatgttcctcctgccctgcgtggcaacggatccgctggcgag
agaatgggatccaagttcggcgagagggacgactttgctacactgcgtgtcaccaacgtt
tccgagatggccgaggagggagagttgcgcgatatgttcgaacgctttggtcgtgttacc
cgagtattccttgccaaggacagagaaaccggcatggccaagggtttcgccttcatcagc
tttgcggaccgtggcgatgccgtcaaggcttgtgcgaagatggacggatttggtttcaag
catctcattctccgggtggagtttgccaagaaggctcagtaa
>Fp157
atggctgccgcagttgcgaaccagcccaagcacgactgggccgacgacgacgatgtcgag
gagacctccaccgatctccctgagcctcaaaccattgccaacaaggatggaacaaagact
atcatcacgtttagatacgacgacgacggtagaaaggtcaagaccgttcgcagagtgcga
tttattacccacaccgagaccgtaaacccccgtgtcgccgaccgaaaaacctggcccaag
ttcggcctcagcgcaaaggatcccccaggccctgctcccgacaccacctcggtcggtgag
aacatcatcttccgaccaagcgtcaactggcgaaaggccgagaaggacgagtccgccgac
accaccgcccagaccatgaaggatcagctcaaggacaagcaggtcaagtgtcgtatttgc
aatggtcaacatttcactgcccgatgtccttacaaggacaccatggcccccatcggagag
agcggcgctgcagatgtcgctgctggtatgggagacgagccctcacccgccgcggctgct
ggtgccaagaagggttcatatgttcctcctgccctgcgtggcaacggatccgctggcgag
agaatgggatccaagttcggcgagagggacgactttgctacactgcgtgtcaccaacgtt
tccgagatggccgaggagggagagttgcgcgatatgttcgaacgctttggtcgtgttacc
cgagtattccttgccaaggacagagaaaccggcatggccaagggtttcgccttcatcagc
tttgcggaccgtggcgatgccgtcaaggcttgtgcgaagatggacggatttggtttcaag
catctcattctccgggtggagtttgccaagaaggctcagtaa
>Fp16r
atggctgccgcagttgcgaaccagcccaagcacgactgggccgacgacgacgatgtcgag
gagacctccaccgatctccctgagcctcaaaccattgccaacaaggatggaacaaagact
atcatcacgtttagatacgacgacgacggtagaaaggtcaagaccgttcgcagagtgcga
tttattacccacaccgagaccgtaaacccccgtgtcgccgaccgaaaaacctggcccaag
ttcggcctcagcgcaaaggatcccccaggccctgctcccgacaccacctcggtcggtgag
aacatcatcttccgaccaagcgtcaactggcgaaaggccgagaaggacgagtccgccgac
accaccgcccagaccatgaaggatcagctcaaggacaagcaggtcaagtgtcgtatttgc
aatggtcaacatttcactgcccgatgtccttacaaggacaccatggcccccatcggagag
agcggcgctgcagatgtcgctgctggtatgggagacgagccctcacccgccgcggctgct
ggtgccaagaagggttcatatgttcctcctgccctgcgtggcaacggatccgctggcgag
agaatgggatccaagttcggcgagagggacgactttgctacactgcgtgtcaccaacgtt
tccgagatggccgaggagggagagttgcgcgatatgttcgaacgctttggtcgtgttacc
cgagtattccttgccaaggacagagaaaccggcatggccaagggtttcgccttcatcagc
tttgcggaccgtggcgatgccgtcaaggcttgtgcgaagatggacggatttggtttcaag
catctcattctccgggtggagtttgccaagaaggctcagtaa
>Fp1r
atggctgccgcagttgcgaaccagcccaagcacgactgggccgacgacgacgatgtcgag
gagacctccaccgatctccctgagcctcaaaccattgccaacaaggatggaacaaagact
atcatcacgtttagatacgacgacgacggtagaaaggtcaagaccgttcgcagagtgcga
tttattacccacaccgagaccgtaaacccccgtgtcgccgaccgaaaaacctggcccaag
ttcggcctcagcgcaaaggatcccccaggccctgctcccgacaccacctcggtcggtgag
aacatcatcttccgaccaagcgtcaactggcgaaaggccgagaaggacgagtccgccgac
accaccgcccagaccatgaaggatcagctcaaggacaagcaggtcaagtgtcgtatttgc
aatggtcaacatttcactgcccgatgtccttacaaggacaccatggcccccatcggagag
agcggcgctgcagatgtcgctgctggtatgggagacgagccctcacccgccgcggctgct
ggtgccaagaagggttcatatgttcctcctgccctgcgtggcaacggatccgctggcgag
agaatgggatccaagttcggcgagagggacgactttgctacactgcgtgtcaccaacgtt
tccgagatggccgaggagggagagttgcgcgatatgttcgaacgctttggtcgtgttacc
cgagtattccttgccaaggacagagaaaccggcatggccaagggtttcgccttcatcagc
tttgcggaccgtggcgatgccgtcaaggcttgtgcgaagatggacggatttggtttcaag
catctcattctccgggtggagtttgccaagaaggctcagtaa
>Fp21r
atggctgccgcagttgcgaaccagcccaagcacgactgggccgacgacgacgatgtcgag
gagacctccaccgatctccctgagcctcaaaccattgccaacaaggatggaacaaagact
atcatcacgtttagatacgacgacgacggtagaaaggtcaagaccgttcgcagagtgcga
tttattacccacaccgagaccgtaaacccccgtgtcgccgaccgaaaaacctggcccaag
ttcggcctcagcgcaaaggatcccccaggccctgctcccgacaccacctcggtcggtgag
aacatcatcttccgaccaagcgtcaactggcgaaaggccgagaaggacgagtccgccgac
accaccgcccagaccatgaaggatcagctcaaggacaagcaggtcaagtgtcgtatttgc
aatggtcaacatttcactgcccgatgtccttacaaggacaccatggcccccatcggagag
agcggcgctgcagatgtcgctgctggtatgggagacgagccctcacccgccgcggctgct
ggtgccaagaagggttcatatgttcctcctgccctgcgtggcaacggatccgctggcgag
agaatgggatccaagttcggcgagagggacgactttgctacactgcgtgtcaccaacgtt
tccgagatggccgaggagggagagttgcgcgatatgttcgaacgctttggtcgtgttacc
cgagtattccttgccaaggacagagaaaccggcatggccaagggtttcgccttcatcagc
tttgcggaccgtggcgatgccgtcaaggcttgtgcgaagatggacggatttggtttcaag
catctcattctccgggtggagtttgccaagaaggctcagtaa
>Fp24r
atggctgccgcagttgcgaaccagcccaagcacgactgggccgacgacgacgatgtcgag
gagacctccaccgatctccctgagcctcaaaccattgccaacaaggatggaacaaagact
atcatcacgtttagatacgacgacgacggtagaaaggtcaagaccgttcgcagagtgcga
tttattacccacaccgagaccgtaaacccccgtgtcgccgaccgaaaaacctggcccaag
ttcggcctcagcgcaaaggatcccccaggccctgctcccgacaccacctcggtcggtgag
aacatcatcttccgaccaagcgtcaactggcgaaaggccgagaaggacgagtccgccgac
accaccgcccagaccatgaaggatcagctcaaggacaagcaggtcaagtgtcgtatttgc
aatggtcaacatttcactgcccgatgtccttacaaggacaccatggcccccatcggagag
agcggcgctgcagatgtcgctgctggtatgggagacgagccctcacccgccgcggctgct
ggtgccaagaagggttcatatgttcctcctgccctgcgtggcaacggatccgctggcgag
agaatgggatccaagttcggcgagagggacgactttgctacactgcgtgtcaccaacgtt
tccgagatggccgaggagggagagttgcgcgatatgttcgaacgctttggtcgtgttacc
cgagtattccttgccaaggacagagaaaccggcatggccaagggtttcgccttcatcagc
tttgcggaccgtggcgatgccgtcaaggcttgtgcgaagatggacggatttggtttcaag
catctcattctccgggtggagtttgccaagaaggctcagtaa
>Fp2516
atggctgccgcagttgcgaaccagcccaagcacgactgggccgacgacgacgatgtcgag
gagacctccaccgatctccctgagcctcaaaccattgccaacaaggatggaacaaagact
atcatcacgtttagatacgacgacgacggtagaaaggtcaagaccgttcgcagagtgcga
tttattacccacaccgagaccgtaaacccccgtgtcgccgaccgaaaaacctggcccaag
ttcggcctcagcgcaaaggatcccccaggccctgctcccgacaccacctcggtcggtgag
aacatcatcttccgaccaagcgtcaactggcgaaaggccgagaaggacgagtccgccgac
accaccgcccagaccatgaaggatcagctcaaggacaagcaggtcaagtgtcgtatttgc
aatggtcaacatttcactgcccgatgtccttacaaggacaccatggcccccatcggagag
agcggcgctgcagatgtcgctgctggtatgggagacgagccctcacccgccgcggctgct
ggtgccaagaagggttcatatgttcctcctgccctgcgtggcaacggatccgctggcgag
agaatgggatccaagttcggcgagagggacgactttgctacactgcgtgtcaccaacgtt
tccgagatggccgaggagggagagttgcgcgatatgttcgaacgctttggtcgtgttacc
cgagtattccttgccaaggacagagaaaccggcatggccaagggtttcgccttcatcagc
tttgcggaccgtggcgatgccgtcaaggcttgtgcgaagatggacggatttggtttcaag
catctcattctccgggtggagtttgccaagaaggctcagtaa
>Fp26r
atggctgccgcagttgcgaaccagcccaagcacgactgggccgacgacgacgatgtcgag
gagacctccaccgatctccctgagcctcaaaccattgccaacaaggatggaacaaagact
atcatcacgtttagatacgacgacgacggtagaaaggtcaagaccgttcgcagagtgcga
tttattacccacaccgagaccgtaaacccccgtgtcgccgaccgaaaaacctggcccaag
ttcggcctcagcgcaaaggatcccccaggccctgctcccgacaccacctcggtcggtgag
aacatcatcttccgaccaagcgtcaactggcgaaaggccgagaaggacgagtccgccgac
accaccgcccagaccatgaaggatcagctcaaggacaagcaggtcaagtgtcgtatttgc
aatggtcaacatttcactgcccgatgtccttacaaggacaccatggcccccatcggagag
agcggcgctgcagatgtcgctgctggtatgggagacgagccctcacccgccgcggctgct
ggtgccaagaagggttcatatgttcctcctgccctgcgtggcaacggatccgctggcgag
agaatgggatccaagttcggcgagagggacgactttgctacactgcgtgtcaccaacgtt
tccgagatggccgaggagggagagttgcgcgatatgttcgaacgctttggtcgtgttacc
cgagtattccttgccaaggacagagaaaccggcatggccaagggtttcgccttcatcagc
tttgcggaccgtggcgatgccgtcaaggcttgtgcgaagatggacggatttggtttcaag
catctcattctccgggtggagtttgccaagaaggctcagtaa
>Fp33
atggctgccgcagttgcgaaccagcccaagcacgactgggccgacgacgacgatgtcgag
gagacctccaccgatctccctgagcctcaaaccattgccaacaaggatggaacaaagact
atcatcacgtttagatacgacgacgacggtagaaaggtcaagaccgttcgcagagtgcga
tttattacccacaccgagaccgtaaacccccgtgtcgccgaccgaaaaacctggcccaag
ttcggcctcagcgcaaaggatcccccaggccctgctcccgacaccacctcggtcggtgag
aacatcatcttccgaccaagcgtcaactggcgaaaggccgagaaggacgagtccgccgac
accaccgcccagaccatgaaggatcagctcaaggacaagcaggtcaagtgtcgtatttgc
aatggtcaacatttcactgcccgatgtccttacaaggacaccatggcccccatcggagag
agcggcgctgcagatgtcgctgctggtatgggagacgagccctcacccgccgcggctgct
ggtgccaagaagggttcatatgttcctcctgccctgcgtggcaacggatccgctggcgag
agaatgggatccaagttcggcgagagggacgactttgctacactgcgtgtcaccaacgtt
tccgagatggccgaggagggagagttgcgcgatatgttcgaacgctttggtcgtgttacc
cgagtattccttgccaaggacagagaaaccggcatggccaagggtttcgccttcatcagc
tttgcggaccgtggcgatgccgtcaaggcttgtgcgaagatggacggatttggtttcaag
catctcattctccgggtggagtttgccaagaaggctcagtaa
>Fp34
atggctgccgcagttgcgaaccagcccaagcacgactgggccgacgacgacgatgtcgag
gagacctccaccgatctccctgagcctcaaaccattgccaacaaggatggaacaaagact
atcatcacgtttagatacgacgacgacggtagaaaggtcaagaccgttcgcagagtgcga
tttattacccacaccgagaccgtaaacccccgtgtcgccgaccgaaaaacctggcccaag
ttcggcctcagcgcaaaggatcccccaggccctgctcccgacaccacctcggtcggtgag
aacatcatcttccgaccaagcgtcaactggcgaaaggccgagaaggacgagtccgccgac
accaccgcccagaccatgaaggatcagctcaaggacaagcaggtcaagtgtcgtatttgc
aatggtcaacatttcactgcccgatgtccttacaaggacaccatggcccccatcggagag
agcggcgctgcagatgtcgctgctggtatgggagacgagccctcacccgccgcggctgct
ggtgccaagaagggttcatatgttcctcctgccctgcgtggcaacggatccgctggcgag
agaatgggatccaagttcggcgagagggacgactttgctacactgcgtgtcaccaacgtt
tccgagatggccgaggagggagagttgcgcgatatgttcgaacgctttggtcgtgttacc
cgagtattccttgccaaggacagagaaaccggcatggccaagggtttcgccttcatcagc
tttgcggaccgtggcgatgccgtcaaggcttgtgcgaagatggacggatttggtttcaag
catctcattctccgggtggagtttgccaagaaggctcagtaa
>Fp35
atggctgccgcagttgcgaaccagcccaagcacgactgggccgacgacgacgatgtcgag
gagacctccaccgatctccctgagcctcaaaccattgccaacaaggatggaacaaagact
atcatcacgtttagatacgacgacgacggtagaaaggtcaagaccgttcgcagagtgcga
tttattacccacaccgagaccgtaaacccccgtgtcgccgaccgaaaaacctggcccaag
ttcggcctcagcgcaaaggatcccccaggccctgctcccgacaccacctcggtcggtgag
aacatcatcttccgaccaagcgtcaactggcgaaaggccgagaaggacgagtccgccgac
accaccgcccagaccatgaaggatcagctcaaggacaagcaggtcaagtgtcgtatttgc
aatggtcaacatttcactgcccgatgtccttacaaggacaccatggcccccatcggagag
agcggcgctgcagatgtcgctgctggtatgggagacgagccctcacccgccgcggctgct
ggtgccaagaagggttcatatgttcctcctgccctgcgtggcaacggatccgctggcgag
agaatgggatccaagttcggcgagagggacgactttgctacactgcgtgtcaccaacgtt
tccgagatggccgaggagggagagttgcgcgatatgttcgaacgctttggtcgtgttacc
cgagtattccttgccaaggacagagaaaccggcatggccaagggtttcgccttcatcagc
tttgcggaccgtggcgatgccgtcaaggcttgtgcgaagatggacggatttggtttcaag
catctcattctccgggtggagtttgccaagaaggctcagtaa
>Fp38
atggctgccgcagttgcgaaccagcccaagcacgactgggccgacgacgacgatgtcgag
gagacctccaccgatctccctgagcctcaaaccattgccaacaaggatggaacaaagact
atcatcacgtttagatacgacgacgacggtagaaaggtcaagaccgttcgcagagtgcga
tttattacccacaccgagaccgtaaacccccgtgtcgccgaccgaaaaacctggcccaag
ttcggcctcagcgcaaaggatcccccaggccctgctcccgacaccacctcggtcggtgag
aacatcatcttccgaccaagcgtcaactggcgaaaggccgagaaggacgagtccgccgac
accaccgcccagaccatgaaggatcagctcaaggacaagcaggtcaagtgtcgtatttgc
aatggtcaacatttcactgcccgatgtccttacaaggacaccatggcccccatcggagag
agcggcgctgcagatgtcgctgctggtatgggagacgagccctcacccgccgcggctgct
ggtgccaagaagggttcatatgttcctcctgccctgcgtggcaacggatccgctggcgag
agaatgggatccaagttcggcgagagggacgactttgctacactgcgtgtcaccaacgtt
tccgagatggccgaggagggagagttgcgcgatatgttcgaacgctttggtcgtgttacc
cgagtattccttgccaaggacagagaaaccggcatggccaagggtttcgccttcatcagc
tttgcggaccgtggcgatgccgtcaaggcttgtgcgaagatggacggatttggtttcaag
catctcattctccgggtggagtttgccaagaaggctcagtaa
>Fp39
atggctgccgcagttgcgaaccagcccaagcacgactgggccgacgacgacgatgtcgag
gagacctccaccgatctccctgagcctcaaaccattgccaacaaggatggaacaaagact
atcatcacgtttagatacgacgacgacggtagaaaggtcaagaccgttcgcagagtgcga
tttattacccacaccgagaccgtaaacccccgtgtcgccgaccgaaaaacctggcccaag
ttcggcctcagcgcaaaggatcccccaggccctgctcccgacaccacctcggtcggtgag
aacatcatcttccgaccaagcgtcaactggcgaaaggccgagaaggacgagtccgccgac
accaccgcccagaccatgaaggatcagctcaaggacaagcaggtcaagtgtcgtatttgc
aatggtcaacatttcactgcccgatgtccttacaaggacaccatggcccccatcggagag
agcggcgctgcagatgtcgctgctggtatgggagacgagccctcacccgccgcggctgct
ggtgccaagaagggttcatatgttcctcctgccctgcgtggcaacggatccgctggcgag
agaatgggatccaagttcggcgagagggacgactttgctacactgcgtgtcaccaacgtt
tccgagatggccgaggagggagagttgcgcgatatgttcgaacgctttggtcgtgttacc
cgagtattccttgccaaggacagagaaaccggcatggccaagggtttcgccttcatcagc
tttgcggaccgtggcgatgccgtcaaggcttgtgcgaagatggacggatttggtttcaag
catctcattctccgggtggagtttgccaagaaggctcagtaa
>Fp42
atggctgccgcagttgcgaaccagcccaagcacgactgggccgacgacgacgatgtcgag
gagacctccaccgatctccctgagcctcaaaccattgccaacaaggatggaacaaagact
atcatcacgtttagatacgacgacgacggtagaaaggtcaagaccgttcgcagagtgcga
tttattacccacaccgagaccgtaaacccccgtgtcgccgaccgaaaaacctggcccaag
ttcggcctcagcgcaaaggatcccccaggccctgctcccgacaccacctcggtcggtgag
aacatcatcttccgaccaagcgtcaactggcgaaaggccgagaaggacgagtccgccgac
accaccgcccagaccatgaaggatcagctcaaggacaagcaggtcaagtgtcgtatttgc
aatggtcaacatttcactgcccgatgtccttacaaggacaccatggcccccatcggagag
agcggcgctgcagatgtcgctgctggtatgggagacgagccctcacccgccgcggctgct
ggtgccaagaagggttcatatgttcctcctgccctgcgtggcaacggatccgctggcgag
agaatgggatccaagttcggcgagagggacgactttgctacactgcgtgtcaccaacgtt
tccgagatggccgaggagggagagttgcgcgatatgttcgaacgctttggtcgtgttacc
cgagtattccttgccaaggacagagaaaccggcatggccaagggtttcgccttcatcagc
tttgcggaccgtggcgatgccgtcaaggcttgtgcgaagatggacggatttggtttcaag
catctcattctccgggtggagtttgccaagaaggctcagtaa
>Fp44
atggctgccgcagttgcgaaccagcccaagcacgactgggccgacgacgacgatgtcgag
gagacctccaccgatctccctgagcctcaaaccattgccaacaaggatggaacaaagact
atcatcacgtttagatacgacgacgacggtagaaaggtcaagaccgttcgcagagtgcga
tttattacccacaccgagaccgtaaacccccgtgtcgccgaccgaaaaacctggcccaag
ttcggcctcagcgcaaaggatcccccaggccctgctcccgacaccacctcggtcggtgag
aacatcatcttccgaccaagcgtcaactggcgaaaggccgagaaggacgagtccgccgac
accaccgcccagaccatgaaggatcagctcaaggacaagcaggtcaagtgtcgtatttgc
aatggtcaacatttcactgcccgatgtccttacaaggacaccatggcccccatcggagag
agcggcgctgcagatgtcgctgctggtatgggagacgagccctcacccgccgcggctgct
ggtgccaagaagggttcatatgttcctcctgccctgcgtggcaacggatccgctggcgag
agaatgggatccaagttcggcgagagggacgactttgctacactgcgtgtcaccaacgtt
tccgagatggccgaggagggagagttgcgcgatatgttcgaacgctttggtcgtgttacc
cgagtattccttgccaaggacagagaaaccggcatggccaagggtttcgccttcatcagc
tttgcggaccgtggcgatgccgtcaaggcttgtgcgaagatggacggatttggtttcaag
catctcattctccgggtggagtttgccaagaaggctcagtaa
>Fp49
atggctgccgcagttgcgaaccagcccaagcacgactgggccgacgacgacgatgtcgag
gagacctccaccgatctccctgagcctcaaaccattgccaacaaggatggaacaaagact
atcatcacgtttagatacgacgacgacggtagaaaggtcaagaccgttcgcagagtgcga
tttattacccacaccgagaccgtaaacccccgtgtcgccgaccgaaaaacctggcccaag
ttcggcctcagcgcaaaggatcccccaggccctgctcccgacaccacctcggtcggtgag
aacatcatcttccgaccaagcgtcaactggcgaaaggccgagaaggacgagtccgccgac
accaccgcccagaccatgaaggatcagctcaaggacaagcaggtcaagtgtcgtatttgc
aatggtcaacatttcactgcccgatgtccttacaaggacaccatggcccccatcggagag
agcggcgctgcagatgtcgctgctggtatgggagacgagccctcacccgccgcggctgct
ggtgccaagaagggttcatatgttcctcctgccctgcgtggcaacggatccgctggcgag
agaatgggatccaagttcggcgagagggacgactttgctacactgcgtgtcaccaacgtt
tccgagatggccgaggagggagagttgcgcgatatgttcgaacgctttggtcgtgttacc
cgagtattccttgccaaggacagagaaaccggcatggccaagggtttcgccttcatcagc
tttgcggaccgtggcgatgccgtcaaggcttgtgcgaagatggacggatttggtttcaag
catctcattctccgggtggagtttgccaagaaggctcagtaa
>Fp50
atggctgccgcagttgcgaaccagcccaagcacgactgggccgacgacgacgatgtcgag
gagacctccaccgatctccctgagcctcaaaccattgccaacaaggatggaacaaagact
atcatcacgtttagatacgacgacgacggtagaaaggtcaagaccgttcgcagagtgcga
tttattacccacaccgagaccgtaaacccccgtgtcgccgaccgaaaaacctggcccaag
ttcggcctcagcgcaaaggatcccccaggccctgctcccgacaccacctcggtcggtgag
aacatcatcttccgaccaagcgtcaactggcgaaaggccgagaaggacgagtccgccgac
accaccgcccagaccatgaaggatcagctcaaggacaagcaggtcaagtgtcgtatttgc
aatggtcaacatttcactgcccgatgtccttacaaggacaccatggcccccatcggagag
agcggcgctgcagatgtcgctgctggtatgggagacgagccctcacccgccgcggctgct
ggtgccaagaagggttcatatgttcctcctgccctgcgtggcaacggatccgctggcgag
agaatgggatccaagttcggcgagagggacgactttgctacactgcgtgtcaccaacgtt
tccgagatggccgaggagggagagttgcgcgatatgttcgaacgctttggtcgtgttacc
cgagtattccttgccaaggacagagaaaccggcatggccaagggtttcgccttcatcagc
tttgcggaccgtggcgatgccgtcaaggcttgtgcgaagatggacggatttggtttcaag
catctcattctccgggtggagtttgccaagaaggctcagtaa
>Fp51
atggctgccgcagttgcgaaccagcccaagcacgactgggccgacgacgacgatgtcgag
gagacctccaccgatctccctgagcctcaaaccattgccaacaaggatggaacaaagact
atcatcacgtttagatacgacgacgacggtagaaaggtcaagaccgttcgcagagtgcga
tttattacccacaccgagaccgtaaacccccgtgtcgccgaccgaaaaacctggcccaag
ttcggcctcagcgcaaaggatcccccaggccctgctcccgacaccacctcggtcggtgag
aacatcatcttccgaccaagcgtcaactggcgaaaggccgagaaggacgagtccgccgac
accaccgcccagaccatgaaggatcagctcaaggacaagcaggtcaagtgtcgtatttgc
aatggtcaacatttcactgcccgatgtccttacaaggacaccatggcccccatcggagag
agcggcgctgcagatgtcgctgctggtatgggagacgagccctcacccgccgcggctgct
ggtgccaagaagggttcatatgttcctcctgccctgcgtggcaacggatccgctggcgag
agaatgggatccaagttcggcgagagggacgactttgctacactgcgtgtcaccaacgtt
tccgagatggccgaggagggagagttgcgcgatatgttcgaacgctttggtcgtgtcacc
cgagtattccttgccaaggacagagaaaccggtatggccaagggtttcgccttcatcagc
tttgcggaccgtggcgatgccgtcaaggcttgtgcgaagatggacggatttggtttcaag
catctcattctccgggtggagtttgccaagaaggctcagtaa
>Fp59
atggctgccgcagttgcgaaccagcccaagcacgactgggccgacgacgacgatgtcgag
gagacctccaccgatctccctgagcctcaaaccattgccaacaaggatggaacaaagact
atcatcacgtttagatacgacgacgacggtagaaaggtcaagaccgttcgcagagtgcga
tttattacccacaccgagaccgtaaacccccgtgtcgccgaccgaaaaacctggcccaag
ttcggcctcagcgcaaaggatcccccaggccctgctcccgacaccacctcggtcggtgag
aacatcatcttccgaccaagcgtcaactggcgaaaggccgagaaggacgagtccgccgac
accaccgcccagaccatgaaggatcagctcaaggacaagcaggtcaagtgtcgtatttgc
aatggtcaacatttcactgcccgatgtccttacaaggacaccatggcccccatcggagag
agcggcgctgcagatgtcgctgctggtatgggagacgagccctcacccgccgcggctgct
ggtgccaagaagggttcatatgttcctcctgccctgcgtggcaacggatccgctggcgag
agaatgggatccaagttcggcgagagggacgactttgctacactgcgtgtcaccaacgtt
tccgagatggccgaggagggagagttgcgcgatatgttcgaacgctttggtcgtgttacc
cgagtattccttgccaaggacagagaaaccggcatggccaagggtttcgccttcatcagc
tttgcggaccgtggcgatgccgtcaaggcttgtgcgaagatggacggatttggtttcaag
catctcattctccgggtggagtttgccaagaaggctcagtaa
>Fp63
atggctgccgcagttgcgaaccagcccaagcacgactgggccgacgacgacgatgtcgag
gagacctccaccgatctccctgagcctcaaaccattgccaacaaggatggaacaaagact
atcatcacgtttagatacgacgacgacggtagaaaggtcaagaccgttcgcagagtgcga
tttattacccacaccgagaccgtaaacccccgtgtcgccgaccgaaaaacctggcccaag
ttcggcctcagcgcaaaggatcccccaggccctgctcccgacaccacctcggtcggtgag
aacatcatcttccgaccaagcgtcaactggcgaaaggccgagaaggacgagtccgccgac
accaccgcccagaccatgaaggatcagctcaaggacaagcaggtcaagtgtcgtatttgc
aatggtcaacatttcactgcccgatgtccttacaaggacaccatggcccccatcggagag
agcggcgctgcagatgtcgctgctggtatgggagacgagccctcacccgccgcggctgct
ggtgccaagaagggttcatatgttcctcctgccctgcgtggcaacggatccgctggcgag
agaatgggatccaagttcggcgagagggacgactttgctacactgcgtgtcaccaacgtt
tccgagatggccgaggagggagagttgcgcgatatgttcgaacgctttggtcgtgttacc
cgagtattccttgccaaggacagagaaaccggcatggccaagggtttcgccttcatcagc
tttgcggaccgtggcgatgccgtcaaggcttgtgcgaagatggacggatttggtttcaag
catctcattctccgggtggagtttgccaagaaggctcagtaa
>Fp65
atggctgccgcagttgcgaaccagcccaagcacgactgggccgacgacgacgatgtcgag
gagacctccaccgatctccctgagcctcaaaccattgccaacaaggatggaacaaagact
atcatcacgtttagatacgacgacgacggtagaaaggtcaagaccgttcgcagagtgcga
tttattacccacaccgagaccgtaaacccccgtgtcgccgaccgaaaaacctggcccaag
ttcggcctcagcgcaaaggatcccccaggccctgctcccgacaccacctcggtcggtgag
aacatcatcttccgaccaagcgtcaactggcgaaaggccgagaaggacgagtccgccgac
accaccgcccagaccatgaaggatcagctcaaggacaagcaggtcaagtgtcgtatttgc
aatggtcaacatttcactgcccgatgtccttacaaggacaccatggcccccatcggagag
agcggcgctgcagatgtcgctgctggtatgggagacgagccctcacccgccgcggctgct
ggtgccaagaagggttcatatgttcctcctgccctgcgtggcaacggatccgctggcgag
agaatgggatccaagttcggcgagagggacgactttgctacactgcgtgtcaccaacgtt
tccgagatggccgaggagggagagttgcgcgatatgttcgaacgctttggtcgtgttacc
cgagtattccttgccaaggacagagaaaccggcatggccaagggtttcgccttcatcagc
tttgcggaccgtggcgatgccgtcaaggcttgtgcgaagatggacggatttggtttcaag
catctcattctccgggtggagtttgccaagaaggctcagtaa
>Fp66
atggctgccgcagttgcgaaccagcccaagcacgactgggccgacgacgacgatgtcgag
gagacctccaccgatctccctgagcctcaaaccattgccaacaaggatggaacaaagact
atcatcacgtttagatacgacgacgacggtagaaaggtcaagaccgttcgcagagtgcga
tttattacccacaccgagaccgtaaacccccgtgtcgccgaccgaaaaacctggcccaag
ttcggcctcagcgcaaaggatcccccaggccctgctcccgacaccacctcggtcggtgag
aacatcatcttccgaccaagcgtcaactggcgaaaggccgagaaggacgagtccgccgac
accaccgcccagaccatgaaggatcagctcaaggacaagcaggtcaagtgtcgtatttgc
aatggtcaacatttcactgcccgatgtccttacaaggacaccatggcccccatcggagag
agcggcgctgcagatgtcgctgctggtatgggagacgagccctcacccgccgcggctgct
ggtgccaagaagggttcatatgttcctcctgccctgcgtggcaacggatccgctggcgag
agaatgggatccaagttcggcgagagggacgactttgctacactgcgtgtcaccaacgtt
tccgagatggccgaggagggagagttgcgcgatatgttcgaacgctttggtcgtgttacc
cgagtattccttgccaaggacagagaaaccggcatggccaagggtttcgccttcatcagc
tttgcggaccgtggcgatgccgtcaaggcttgtgcgaagatggacggatttggtttcaag
catctcattctccgggtggagtttgccaagaaggctcagtaa
>Fp72
atggctgccgcagttgcgaaccagcccaagcacgactgggccgacgacgacgatgtcgag
gagacctccaccgatctccctgagcctcaaaccattgccaacaaggatggaacaaagact
atcatcacgtttagatacgacgacgacggtagaaaggtcaagaccgttcgcagagtgcga
tttattacccacaccgagaccgtaaacccccgtgtcgccgaccgaaaaacctggcccaag
ttcggcctcagcgcaaaggatcccccaggccctgctcccgacaccacctcggtcggtgag
aacatcatcttccgaccaagcgtcaactggcgaaaggccgagaaggacgagtccgccgac
accaccgcccagaccatgaaggatcagctcaaggacaagcaggtcaagtgtcgtatttgc
aatggtcaacatttcactgcccgatgtccttacaaggacaccatggcccccatcggagag
agcggcgctgcagatgtcgctgctggtatgggagacgagccctcacccgccgcggctgct
ggtgccaagaagggttcatatgttcctcctgccctgcgtggcaacggatccgctggcgag
agaatgggatccaagttcggcgagagggacgactttgctacactgcgtgtcaccaacgtt
tccgagatggccgaggagggagagttgcgcgatatgttcgaacgctttggtcgtgttacc
cgagtattccttgccaaggacagagaaaccggcatggccaagggtttcgccttcatcagc
tttgcggaccgtggcgatgccgtcaaggcttgtgcgaagatggacggatttggtttcaag
catctcattctccgggtggagtttgccaagaaggctcagtaa
>Fp73
atggctgccgcagttgcgaaccagcccaagcacgactgggccgacgacgacgatgtcgag
gagacctccaccgatctccctgagcctcaaaccattgccaacaaggatggaacaaagact
atcatcacgtttagatacgacgacgacggtagaaaggtcaagaccgttcgcagagtgcga
tttattacccacaccgagaccgtaaacccccgtgtcgccgaccgaaaaacctggcccaag
ttcggcctcagcgcaaaggatcccccaggccctgctcccgacaccacctcggtcggtgag
aacatcatcttccgaccaagcgtcaactggcgaaaggccgagaaggacgagtccgccgac
accaccgcccagaccatgaaggatcagctcaaggacaagcaggtcaagtgtcgtatttgc
aatggtcaacatttcactgcccgatgtccttacaaggacaccatggcccccatcggagag
agcggcgctgcagatgtcgctgctggtatgggagacgagccctcacccgccgcggctgct
ggtgccaagaagggttcatatgttcctcctgccctgcgtggcaacggatccgctggcgag
agaatgggatccaagttcggcgagagggacgactttgctacactgcgtgtcaccaacgtt
tccgagatggccgaggagggagagttgcgcgatatgttcgaacgctttggtcgtgttacc
cgagtattccttgccaaggacagagaaaccggcatggccaagggtttcgccttcatcagc
tttgcggaccgtggcgatgccgtcaaggcttgtgcgaagatggacggatttggtttcaag
catctcattctccgggtggagtttgccaagaaggctcagtaa
>Fp76
atggctgccgcagttgcgaaccagcccaagcacgactgggccgacgacgacgatgtcgag
gagacctccaccgatctccctgagcctcaaaccattgccaacaaggatggaacaaagact
atcatcacgtttagatacgacgacgacggtagaaaggtcaagaccgttcgcagagtgcga
tttattacccacaccgagaccgtaaacccccgtgtcgccgaccgaaaaacctggcccaag
ttcggcctcagcgcaaaggatcccccaggccctgctcccgacaccacctcggtcggtgag
aacatcatcttccgaccaagcgtcaactggcgaaaggccgagaaggacgagtccgccgac
accaccgcccagaccatgaaggatcagctcaaggacaagcaggtcaagtgtcgtatttgc
aatggtcaacatttcactgcccgatgtccttacaaggacaccatggcccccatcggagag
agcggcgctgcagatgtcgctgctggtatgggagacgagccctcacccgccgcggctgct
ggtgccaagaagggttcatatgttcctcctgccctgcgtggcaacggatccgctggcgag
agaatgggatccaagttcggcgagagggacgactttgctacactgcgtgtcaccaacgtt
tccgagatggccgaggagggagagttgcgcgatatgttcgaacgctttggtcgtgttacc
cgagtattccttgccaaggacagagaaaccggcatggccaagggtttcgccttcatcagc
tttgcggaccgtggcgatgccgtcaaggcttgtgcgaagatggacggatttggtttcaag
catctcattctccgggtggagtttgccaagaaggctcagtaa
>Fp78
atggctgccgcagttgcgaaccagcccaagcacgactgggccgacgacgacgatgtcgag
gagacctccaccgatctccctgagcctcaaaccattgccaacaaggatggaacaaagact
atcatcacgtttagatacgacgacgacggtagaaaggtcaagaccgttcgcagagtgcga
tttattacccacaccgagaccgtaaacccccgtgtcgccgaccgaaaaacctggcccaag
ttcggcctcagcgcaaaggatcccccaggccctgctcccgacaccacctcggtcggtgag
aacatcatcttccgaccaagcgtcaactggcgaaaggccgagaaggacgagtccgccgac
accaccgcccagaccatgaaggatcagctcaaggacaagcaggtcaagtgtcgtatttgc
aatggtcaacatttcactgcccgatgtccttacaaggacaccatggcccccatcggagag
agcggcgctgcagatgtcgctgctggtatgggagacgagccctcacccgccgcggctgct
ggtgccaagaagggttcatatgttcctcctgccctgcgtggcaacggatccgctggcgag
agaatgggatccaagttcggcgagagggacgactttgctacactgcgtgtcaccaacgtt
tccgagatggccgaggagggagagttgcgcgatatgttcgaacgctttggtcgtgttacc
cgagtattccttgccaaggacagagaaaccggcatggccaagggtttcgccttcatcagc
tttgcggaccgtggcgatgccgtcaaggcttgtgcgaagatggacggatttggtttcaag
catctcattctccgggtggagtttgccaagaaggctcagtaa
>Fp81
atggctgccgcagttgcgaaccagcccaagcacgactgggccgacgacgacgatgtcgag
gagacctccaccgatctccctgagcctcaaaccattgccaacaaggatggaacaaagact
atcatcacgtttagatacgacgacgacggtagaaaggtcaagaccgttcgcagagtgcga
tttattacccacaccgagaccgtaaacccccgtgtcgccgaccgaaaaacctggcccaag
ttcggcctcagcgcaaaggatcccccaggccctgctcccgacaccacctcggtcggtgag
aacatcatcttccgaccaagcgtcaactggcgaaaggccgagaaggacgagtccgccgac
accaccgcccagaccatgaaggatcagctcaaggacaagcaggtcaagtgtcgtatttgc
aatggtcaacatttcactgcccgatgtccttacaaggacaccatggcccccatcggagag
agcggcgctgcagatgtcgctgctggtatgggagacgagccctcacccgccgcggctgct
ggtgccaagaagggttcatatgttcctcctgccctgcgtggcaacggatccgctggcgag
agaatgggatccaagttcggcgagagggacgactttgctacactgcgtgtcaccaacgtt
tccgagatggccgaggagggagagttgcgcgatatgttcgaacgctttggtcgtgttacc
cgagtattccttgccaaggacagagaaaccggcatggccaagggtttcgccttcatcagc
tttgcggaccgtggcgatgccgtcaaggcttgtgcgaagatggacggatttggtttcaag
catctcattctccgggtggagtttgccaagaaggctcagtaa
>Fp84
atggctgccgcagttgcgaaccagcccaagcacgactgggccgacgacgacgatgtcgag
gagacctccaccgatctccctgagcctcaaaccattgccaacaaggatggaacaaagact
atcatcacgtttagatacgacgacgacggtagaaaggtcaagaccgttcgcagagtgcga
tttattacccacaccgagaccgtaaacccccgtgtcgccgaccgaaaaacctggcccaag
ttcggcctcagcgcaaaggatcccccaggccctgctcccgacaccacctcggtcggtgag
aacatcatcttccgaccaagcgtcaactggcgaaaggccgagaaggacgagtccgccgac
accaccgcccagaccatgaaggatcagctcaaggacaagcaggtcaagtgtcgtatttgc
aatggtcaacatttcactgcccgatgtccttacaaggacaccatggcccccatcggagag
agcggcgctgcagatgtcgctgctggtatgggagacgagccctcacccgccgcggctgct
ggtgccaagaagggttcatatgttcctcctgccctgcgtggcaacggatccgctggcgag
agaatgggatccaagttcggcgagagggacgactttgctacactgcgtgtcaccaacgtt
tccgagatggccgaggagggagagttgcgcgatatgttcgaacgctttggtcgtgttacc
cgagtattccttgccaaggacagagaaaccggcatggccaagggtttcgccttcatcagc
tttgcggaccgtggcgatgccgtcaaggcttgtgcgaagatggacggatttggtttcaag
catctcattctccgggtggagtttgccaagaaggctcagtaa
>Fp86
atggctgccgcagttgcgaaccagcccaagcacgactgggccgacgacgacgatgtcgag
gagacctccaccgatctccctgagcctcaaaccattgccaacaaggatggaacaaagact
atcatcacgtttagatacgacgacgacggtagaaaggtcaagaccgttcgcagagtgcga
tttattacccacaccgagaccgtaaacccccgtgtcgccgaccgaaaaacctggcccaag
ttcggcctcagcgcaaaggatcccccaggccctgctcccgacaccacctcggtcggtgag
aacatcatcttccgaccaagcgtcaactggcgaaaggccgagaaggacgagtccgccgac
accaccgcccagaccatgaaggatcagctcaaggacaagcaggtcaagtgtcgtatttgc
aatggtcaacatttcactgcccgatgtccttacaaggacaccatggcccccatcggagag
agcggcgctgcagatgtcgctgctggtatgggagacgagccctcacccgccgcggctgct
ggtgccaagaagggttcatatgttcctcctgccctgcgtggcaacggatccgctggcgag
agaatgggatccaagttcggcgagagggacgactttgctacactgcgtgtcaccaacgtt
tccgagatggccgaggagggagagttgcgcgatatgttcgaacgctttggtcgtgttacc
cgagtattccttgccaaggacagagaaaccggcatggccaagggtttcgccttcatcagc
tttgcggaccgtggcgatgccgtcaaggcttgtgcgaagatggacggatttggtttcaag
catctcattctccgggtggagtttgccaagaaggctcagtaa
>Fvenenatum.busco
atggctgccgcagttgcgaaccagcccaagcacgactgggccgacgacgacgatgtcgag
gagacctccaccgatctccctgagcctcaaaccatcgccaacaaggatgggacaaagacg
atcatcacttttagatacgacgatgacggtagaaaggtcaagaccgttcgcagagtgcga
ttcatcacccacaccgagaccgtaaacccccgtgtcgccgaccgaaaaacctggcccaag
ttcggcctcagcgcaaaggatcccgcaggccctgctcccgataccacctcggtcggtgag
aacatcatcttccgaccaagcgtcaactggcgaaaggccgagaaggacgagtccaccgac
aataccgcccagaccatgaaggatcagctcaaggacaagcaggtcaagtgtcgtatttgc
aacggtcagcatttcactgcccgatgtccttacaaggacaccatggcacccatcggagag
agcggcgctgccgatgtcgctgctggtatgggagacgagccttcacccgccgcggctgct
ggtgccaagaagggttcatatgttcctcctgccctgcgtggcaacggatctgctggcgag
agaatgggatccaagttcggcgagagggacgaccttgctacactgcgtgttaccaacgtt
tccgagatggccgaggagggagagttgcgcgatatgttcgaacgctttggtcgtgtcacc
cgagtattccttgccaaggacagagaaaccggtatggccaagggtttcgccttcatcagc
tttgcggaccgcggcgatgccgtcaaggcttgtgcgaagatggacggatttggtttcaag
catctcattctccgggtggagtttgccaagaaggctcagtaa
