# Supplementary material for: Apicidin biosynthesis is linked to accessory chromosomes in Fusarium poae isolates
Source: BMC Genomics. 2021 Aug 4;22:591. doi: 10.1186/s12864-021-07617-y (PMC8340494; doi:10.1186/s12864-021-07617-y)
Supplement: Supplementary file 17 — Additional file 17. Compressed folder containing alignments for each of the 4141 orthologs used in BUSCO analysis. [file 12864_2021_7617_MOESM17_ESM.zip › Fven2_nt_MAFFT/48972at5125_nt.mafft.fasta]

>Fp105
atgtcagaacaaaacaggccagcagcgccgcggatagcaatcaagttcggtactccctcg
agtaacaacaatccaaagaagcttgcaaaaccaaatccgccgtcggcgctaggaaagaga
ccgcgaccacacgctctaggaggagaatctgattccgaagacgaccataatgaccaccgt
ggacgacacgaaaagatcacaggattcggtgcggagggcgcagaaactgagcgcaaagtg
aaggacccaaggacagagaagaaagactacgtgattgctcggcaaaccaaccgcgactgg
agatcagaggccaaagcgcagagaaagggaaagaatttgcttcctgaggaggctagggat
cagcaggccggaacaacagtcgaaacagagcccgcggatcaagataagggtttaaaatgg
ggtctaacgatcaaggagaaaaccgaggacgacaaacaggatgccgatctagatcccggc
gatgcaaaggccgacaaccat---gataacgaccagaagctacctcctaaacgttcggca
gacgatgaagctatcgatgcgctattagggaagaaggaggaagagaacaaggttatccat
ccaaccgaagaggacgcttaccgtcgcgacatccaagaagcgggtgaagcatctactctc
gacgactacgaatccatgcctgtggaggagtttggcgcagctctcctacgaggtatgggt
tgggacggcaagtctcgtggtaaagtaaaagaagtcaagcgacgtcctaaggggctcggt
cttggtgccaaggagctcaaaggggaggaggacctgggcaagtggaatcagaacgggcaa
aggaacaaacgaccacgcctagacgagtaccgccgagaggagagtaaacgaaaggatagt
cgtcgacatgaggacagttataagcgcgagcgcgagcgt------------gaaagggat
cgagacagcaggcatgggcaccgtgac------------cgcgaccgtgatcgcgaccgt
gatcgagaccgcgaaagaaacagagacggccgacaccgaagtcatcgagactatgatcgg
cgacattga
>Fp108
atgtcagaacaaaacaggccagcagcgccgcggatagcaatcaagttcggtactccctcg
agtaacaacaatccaaagaagcttgcaaaaccaaatccgccgtcggcgctaggaaagaga
ccgcgaccacacgctctaggaggagaatctgattccgaagacgaccataatgaccaccgt
ggacgacacgaaaagatcacaggattcggtgcggagggcgcagaaactgagcgcaaagtg
aaggacccaaggacagagaagaaagactacgtgattgctcggcaaaccaaccgcgactgg
agatcagaggccaaagcgcagagaaagggaaagaatttgcttcctgaggaggctagggat
cagcaggccggaacaacagtcgaaacagagcccgcggatcaagataagggtttaaaatgg
ggtctaacgatcaaggagaaaaccgaggacgacaaacaggatgccgatctagatcccggc
gatgcaaaggccgacaaccat---gataacgaccagaagctacctcctaaacgttcggca
gacgatgaagctatcgatgcgctattagggaagaaggaggaagagaacaaggttatccat
ccaaccgaagaggacgcttaccgtcgcgacatccaagaagcgggtgaagcatctactctc
gacgactacgaatccatgcctgtggaggagtttggcgcagctctcctacgaggtatgggt
tgggacggcaagtctcgtggtaaagtaaaagaagtcaagcgacgtcctaaggggctcggt
cttggtgccaaggagctcaaaggggaggaggacctgggcaagtggaatcagaacgggcaa
aggaacaaacgaccacgcctagacgagtaccgccgagaggagagtaaacgaaaggatagt
cgtcgacatgaggacagttataagcgcgagcgcgagcgt------------gaaagggat
cgagacagcaggcatgggcaccgtgac------------cgcgaccgtgatcgcgaccgt
gatcgagaccgcgaaagaaacagagacggccgacaccgaagtcatcgagactatgatcgg
cgacattga
>Fp118
atgtcagaacaaaacaggccagcagcgccgcggatagcaatcaagttcggtactccctcg
agtaacaacaatccaaagaagcttgcaaaaccaaatccgccgtcggcgctaggaaagaga
ccgcgaccacacgctctaggaggagaatctgattccgaagacgaccataatgaccaccgt
ggacgacacgaaaagatcacaggattcggtgcggagggcgcagaaactgagcgcaaagtg
aaggacccaaggacagagaagaaagactacgtgattgctcggcaaaccaaccgcgactgg
agatcagaggccaaagcgcagagaaagggaaagaatttgcttcctgaggaggctagggat
cagcaggccggaacaacagtcgaaacagagcccgcggatcaagataagggtttaaaatgg
ggtctaacgatcaaggagaaaaccgaggacgacaaacaggatgccgatctagatcccggc
gatgcaaaggccgacaaccat---gataacgaccagaagctacctcctaaacgttcggca
gacgatgaagctatcgatgcgctattagggaagaaggaggaagagaacaaggttatccat
ccaaccgaagaggacgcttaccgtcgcgacatccaagaagcgggtgaagcatctactctc
gacgactacgaatccatgcctgtggaggagtttggcgcagctctcctacgaggtatgggt
tgggacggcaagtctcgtggtaaagtaaaagaagtcaagcgacgtcctaaggggctcggt
cttggtgccaaggagctcaaaggggaggaggacctgggcaagtggaatcagaacgggcaa
aggaacaaacgaccacgcctagacgagtaccgccgagaggagagtaaacgaaaggatagt
cgtcgacatgaggacagttataagcgcgagcgcgagcgt------------gaaagggat
cgagacagcaggcatgggcaccgtgac------------cgcgaccgtgatcgcgaccgt
gatcgagaccgcgaaagaaacagagacggccgacaccgaagtcatcgagactatgatcgg
cgacattga
>Fp122
atgtcagaacaaaacaggccagcagcgccgcggatagcaatcaagttcggtactccctcg
agtaacaacaatccaaagaagcttgcaaaaccaaatccgccgtcggcgctaggaaagaga
ccgcgaccacacgctctaggaggagaatctgattccgaagacgaccataatgaccaccgt
ggacgacacgaaaagatcacaggattcggtgcggagggcgcagaaactgagcgcaaagtg
aaggacccaaggacagagaagaaagactacgtgattgctcggcaaaccaaccgcgactgg
agatcagaggccaaagcgcagagaaagggaaagaatttgcttcctgaggaggctagggat
cagcaggccggaacaacagtcgaaacagagcccgcggatcaagataagggtttaaaatgg
ggtctaacgatcaaggagaaaaccgaggacgacaaacaggatgccgatctagatcccggc
gatgcaaaggccgacaaccat---gataacgaccagaagctacctcctaaacgttcggca
gacgatgaagctatcgatgcgctattagggaagaaggaggaagagaacaaggttatccat
ccaaccgaagaggacgcttaccgtcgcgacatccaagaagcgggtgaagcatctactctc
gacgactacgaatccatgcctgtggaggagtttggcgcagctctcctacgaggtatgggt
tgggacggcaagtctcgtggtaaagtaaaagaagtcaagcgacgtcctaaggggctcggt
cttggtgccaaggagctcaaaggggaggaggacctgggcaagtggaatcagaacgggcaa
aggaacaaacgaccacgcctagacgagtaccgccgagaggagagtaaacgaaaggatagt
cgtcgacatgaggacagttataagcgcgagcgcgagcgt------------gaaagggat
cgagacagcaggcatgggcaccgtgac------------cgcgaccgtgatcgcgaccgt
gatcgagaccgcgaaagaaacagagacggccgacaccgaagtcatcgagactatgatcgg
cgacattga
>Fp125
atgtcagaacaaaacaggccagcagcgccgcggatagcaatcaagttcggtactccctcg
agtaacaacaatccaaagaagcttgcaaaaccaaatccgccgtcggcgctaggaaagaga
ccgcgaccacacgctctaggaggagaatctgattccgaagacgaccataatgaccaccgt
ggacgacacgaaaagatcacaggattcggtgcggagggcgcagaaactgagcgcaaagtg
aaggacccaaggacagagaagaaagactacgtgattgctcggcaaaccaaccgcgactgg
agatcagaggccaaagcgcagagaaagggaaagaatttgcttcctgaggaggctagggat
cagcaggccggaacaacagtcgaaacagagcccgcggatcaagataagggtttaaaatgg
ggtctaacgatcaaggagaaaaccgaggacgacaaacaggatgccgatctagatcccggc
gatgcaaaggccgacaaccat---gataacgaccagaagctacctcctaaacgttcggca
gacgatgaagctatcgatgcgctattagggaagaaggaggaagagaacaaggttatccat
ccaaccgaagaggacgcttaccgtcgcgacatccaagaagcgggtgaagcatctactctc
gacgactacgaatccatgcctgtggaggagtttggcgcagctctcctacgaggtatgggt
tgggacggcaagtctcgtggtaaagtaaaagaagtcaagcgacgtcctaaggggctcggt
cttggtgccaaggagctcaaaggggaggaggacctgggcaagtggaatcagaacgggcaa
aggaacaaacgaccacgcctagacgagtaccgccgagaggagagtaaacgaaaggatagt
cgtcgacatgaggacagttataagcgcgagcgcgagcgt------------gaaagggat
cgagacagcaggcatgggcaccgtgac------------------------cgcgaccgt
gatcgagaccgcgaaagaaacagagacggccgacaccgaagtcatcgagactatgatcgg
cgacattga
>Fp13r
atgtcagaacaaaacaggccagcagcgccgcggatagcaatcaagttcggtactccctcg
agtaacaacaatccaaagaagcttgcaaaaccaaatccgccgtcggcgctaggaaagaga
ccgcgaccacacgctctaggaggagaatctgattccgaagacgaccataatgaccaccgt
ggacgacacgaaaagatcacaggattcggtgcggagggcgcagaaactgagcgcaaagtg
aaggacccaaggacagagaagaaagactacgtgattgctcggcaaaccaaccgcgactgg
agatcagaggccaaagcgcagagaaagggaaagaatttgcttcctgaggaggctagggat
cagcaggccggaacaacagtcgaaacagagcccgcggatcaagataagggtttaaaatgg
ggtctaacgatcaaggagaaaaccgaggacgacaaacaggatgccgatctagatcccggc
gatgcaaaggccgacaaccat---gataacgaccagaagctacctcctaaacgttcggca
gacgatgaagctatcgatgcgctattagggaagaaggaggaagagaacaaggttatccat
ccaaccgaagaggacgcttaccgtcgcgacatccaagaagcgggtgaagcatctactctc
gacgactacgaatccatgcctgtggaggagtttggcgcagctctcctacgaggtatgggt
tgggacggcaagtctcgtggtaaagtaaaagaagtcaagcgacgtcctaaggggctcggt
cttggtgccaaggagctcaaaggggaggaggacctgggcaagtggaatcagaacgggcaa
aggaacaaacgaccacgcctagacgagtaccgccgagaggagagtaaacgaaaggatagt
cgtcgacatgaggacagttataagcgcgagcgcgagcgt------------gaaagggat
cgagacagcaggcatgggcaccgtgac------------cgcgaccgtgatcgcgaccgt
gatcgagaccgcgaaagaaacagagacggccgacaccgaagtcatcgagactatgatcgg
cgacattga
>Fp144
atgtcagaacaaaacaggccagcagcgccgcggatagcaatcaagttcggtactccctcg
agtaacaacaatccaaagaagcttgcaaaaccaaatccgccgtcggcgctaggaaagaga
ccgcgaccacacgctctaggaggagaatctgattccgaagacgaccataatgaccaccgt
ggacgacacgaaaagatcacaggattcggtgcggagggcgcagaaactgagcgcaaagtg
aaggacccaaggacagagaagaaagactacgtgattgctcggcaaaccaaccgcgactgg
agatcagaggccaaagcgcagagaaagggaaagaatttgcttcctgaggaggctagggat
cagcaggccggaacaacagtcgaaacagagcccgcggatcaagataagggtttaaaatgg
ggtctaacgatcaaggagaaaaccgaggacgacaaacaggatgccgatctagatcccggc
gatgcaaaggccgacaaccat---gataacgaccagaagctacctcctaaacgttcggca
gacgatgaagctatcgatgcgctattagggaagaaggaggaagagaacaaggttatccat
ccaaccgaagaggacgcttaccgtcgcgacatccaagaagcgggtgaagcatctactctc
gacgactacgaatccatgcctgtggaggagtttggcgcagctctcctacgaggtatgggt
tgggacggcaagtctcgtggtaaagtaaaagaagtcaagcgacgtcctaaggggctcggt
cttggtgccaaggagctcaaaggggaggaggacctgggcaagtggaatcagaacgggcaa
aggaacaaacgaccacgcctagacgagtaccgccgagaggagagtaaacgaaaggatagt
cgtcgacatgaggacagttataagcgcgagcgcgagcgt------------gaaagggat
cgagacagcaggcatgggcaccgtgaccgcgaccgtgatcgcgaccgtgatcgcgaccgt
gatcgagaccgcgaaagaaacagagacggccgacaccgaagtcatcgagactatgatcgg
cgacattga
>Fp146
atgtcagaacaaaacaggccagcagcgccgcggatagcaatcaagttcggtactccctcg
agtaacaacaatccaaagaagcttgcaaaaccaaatccgccgtcggcgctaggaaagaga
ccgcgaccacacgctctaggaggagaatctgattccgaagacgaccataatgaccaccgt
ggacgacacgaaaagatcacaggattcggtgcggagggcgcagaaactgagcgcaaagtg
aaggacccaaggacagagaagaaagactacgtgattgctcggcaaaccaaccgcgactgg
agatcagaggccaaagcgcagagaaagggaaagaatttgcttcctgaggaggctagggat
cagcaggccggaacaacagtcgaaacagagcccgcggatcaagataagggtttaaaatgg
ggtctaacgatcaaggagaaaaccgaggacgacaaacaggatgccgatctagatcccggc
gatgcaaaggccgacaaccat---gataacgaccagaagctacctcctaaacgttcggca
gacgatgaagctatcgatgcgctattagggaagaaggaggaagagaacaaggttatccat
ccaaccgaagaggacgcttaccgtcgcgacatccaagaagcgggtgaagcatctactctc
gacgactacgaatccatgcctgtggaggagtttggcgcagctctcctacgaggtatgggt
tgggacggcaagtctcgtggtaaagtaaaagaagtcaagcgacgtcctaaggggctcggt
cttggtgccaaggagctcaaaggggaggaggacctgggcaagtggaatcagaacgggcaa
aggaacaaacgaccacgcctagacgagtaccgccgagaggagagtaaacgaaaggatagt
cgtcgacatgaggacagttataagcgcgagcgcgagcgt------------gaaagggat
cgagacagcaggcatgggcaccgtgac------------cgcgaccgtgatcgcgaccgt
gatcgagaccgcgaaagaaacagagacggccgacaccgaagtcatcgagactatgatcgg
cgacattga
>Fp155
atgtcagaacaaaacaggccagcagcgccgcggatagcaatcaagttcggtactccctcg
agtaacaacaatccaaagaagcttgcaaaaccaaatccgccgtcggcgctaggaaagaga
ccgcgaccacacgctctaggaggagaatctgattccgaagacgaccataatgaccaccgt
ggacgacacgaaaagatcacaggattcggtgcggagggcgcagaaactgagcgcaaagtg
aaggacccaaggacagagaagaaagactacgtgattgctcggcaaaccaaccgcgactgg
agatcagaggccaaagcgcagagaaagggaaagaatttgcttcctgaggaggctagggat
cagcaggccggaacaacagtcgaaacagagcccgcggatcaagataagggtttaaaatgg
ggtctaacgatcaaggagaaaaccgaggacgacaaacaggatgccgatctagatcccggc
gatgcaaaggccgacaaccat---gataacgaccagaagctacctcctaaacgttcggca
gacgatgaagctatcgatgcgctattagggaagaaggaggaagagaacaaggttatccat
ccaaccgaagaggacgcttaccgtcgcgacatccaagaagcgggtgaagcatctactctc
gacgactacgaatccatgcctgtggaggagtttggcgcagctctcctacgaggtatgggt
tgggacggcaagtctcgtggtaaagtaaaagaagtcaagcgacgtcctaaggggctcggt
cttggtgccaaggagctcaaaggggaggaggacctgggcaagtggaatcagaacgggcaa
aggaacaaacgaccacgcctagacgagtaccgccgagaggagagtaaacgaaaggatagt
cgtcgacatgaggacagttataagcgcgagcgcgagcgt------------gaaagggat
cgagacagcaggcatgggcaccgtgac------------cgcgaccgtgatcgcgaccgt
gatcgagaccgcgaaagaaacagagacggccgacaccgaagtcatcgagactatgatcgg
cgacattga
>Fp157
atgtcagaacaaaacaggccagcagcgccgcggatagcaatcaagttcggtactccctcg
agtaacaacaatccaaagaagcttgcaaaaccaaatccgccgtcggcgctaggaaagaga
ccgcgaccacacgctctaggaggagaatctgattccgaagacgaccataatgaccaccgt
ggacgacacgaaaagatcacaggattcggtgcggagggcgcagaaactgagcgcaaagtg
aaggacccaaggacagagaagaaagactacgtgattgctcggcaaaccaaccgcgactgg
agatcagaggccaaagcgcagagaaagggaaagaatttgcttcctgaggaggctagggat
cagcaggccggaacaacagtcgaaacagagcccgcggatcaagataagggtttaaaatgg
ggtctaacgatcaaggagaaaaccgaggacgacaaacaggatgccgatctagatcccggc
gatgcaaaggccgacaaccat---gataacgaccagaagctacctcctaaacgttcggca
gacgatgaagctatcgatgcgctattagggaagaaggaggaagagaacaaggttatccat
ccaaccgaagaggacgcttaccgtcgcgacatccaagaagcgggtgaagcatctactctc
gacgactacgaatccatgcctgtggaggagtttggcgcagctctcctacgaggtatgggt
tgggacggcaagtctcgtggtaaagtaaaagaagtcaagcgacgtcctaaggggctcggt
cttggtgccaaggagctcaaaggggaggaggacctgggcaagtggaatcagaacgggcaa
aggaacaaacgaccacgcctagacgagtaccgccgagaggagagtaaacgaaaggatagt
cgtcgacatgaggacagttataagcgcgagcgcgagcgt------------gaaagggat
cgagacagcaggcatgggcaccgtgac------------cgcgaccgtgatcgcgaccgt
gatcgagaccgcgaaagaaacagagacggccgacaccgaagtcatcgagactatgatcgg
cgacattga
>Fp16r
atgtcagaacaaaacaggccagcagcgccgcggatagcaatcaagttcggtactccctcg
agtaacaacaatccaaagaagcttgcaaaaccaaatccgccgtcggcgctaggaaagaga
ccgcgaccacacgctctaggaggagaatctgattccgaagacgaccataatgaccaccgt
ggacgacacgaaaagatcacaggattcggtgcggagggcgcagaaactgagcgcaaagtg
aaggacccaaggacagagaagaaagactacgtgattgctcggcaaaccaaccgcgactgg
agatcagaggccaaagcgcagagaaagggaaagaatttgcttcctgaggaggctagggat
cagcaggccggaacaacagtcgaaacagagcccgcggatcaagataagggtttaaaatgg
ggtctaacgatcaaggagaaaaccgaggacgacaaacaggatgccgatctagatcccggc
gatgcaaaggccgacaaccat---gataacgaccagaagctacctcctaaacgttcggca
gacgatgaagctatcgatgcgctattagggaagaaggaggaagagaacaaggttatccat
ccaaccgaagaggacgcttaccgtcgcgacatccaagaagcgggtgaagcatctactctc
gacgactacgaatccatgcctgtggaggagtttggcgcagctctcctacgaggtatgggt
tgggacggcaagtctcgtggtaaagtaaaagaagtcaagcgacgtcctaaggggctcggt
cttggtgccaaggagctcaaaggggaggaggacctgggcaagtggaatcagaacgggcaa
aggaacaaacgaccacgcctagacgagtaccgccgagaggagagtaaacgaaaggatagt
cgtcgacatgaggacagttataagcgcgagcgcgagcgt------------gaaagggat
cgagacagcaggcatgggcaccgtgac------------------------cgcgaccgt
gatcgagaccgcgaaagaaacagagacggccgacaccgaagtcatcgagactatgatcgg
cgacattga
>Fp1r
atgtcagaacaaaacaggccagcagcgccgcggatagcaatcaagttcggtactccctcg
agtaacaacaatccaaagaagcttgcaaaaccaaatccgccgtcggcgctaggaaagaga
ccgcgaccacacgctctaggaggagaatctgattccgaagacgaccataatgaccaccgt
ggacgacacgaaaagatcacaggattcggtgcggagggcgcagaaactgagcgcaaagtg
aaggacccaaggacagagaagaaagactacgtgattgctcggcaaaccaaccgcgactgg
agatcagaggccaaagcgcagagaaagggaaagaatttgcttcctgaggaggctagggat
cagcaggccggaacaacagtcgaaacagagcccgcggatcaagataagggtttaaaatgg
ggtctaacgatcaaggagaaaaccgaggacgacaaacaggatgccgatctagatcccggc
gatgcaaaggccgacaaccat---gataacgaccagaagctacctcctaaacgttcggca
gacgatgaagctatcgatgcgctattagggaagaaggaggaagagaacaaggttatccat
ccaaccgaagaggacgcttaccgtcgcgacatccaagaagcgggtgaagcatctactctc
gacgactacgaatccatgcctgtggaggagtttggcgcagctctcctacgaggtatgggt
tgggacggcaagtctcgtggtaaagtaaaagaagtcaagcgacgtcctaaggggctcggt
cttggtgccaaggagctcaaaggggaggaggacctgggcaagtggaatcagaacgggcaa
aggaacaaacgaccacgcctagacgagtaccgccgagaggagagtaaacgaaaggatagt
cgtcgacatgaggacagttataagcgcgagcgcgagcgt------------gaaagggat
cgagacagcaggcatgggcaccgtgac------------cgcgaccgtgatcgcgaccgt
gatcgagaccgcgaaagaaacagagacggccgacaccgaagtcatcgagactatgatcgg
cgacattga
>Fp21r
atgtcagaacaaaacaggccagcagcgccgcggatagcaatcaagttcggtactccctcg
agtaacaacaatccaaagaagcttgcaaaaccaaatccgccgtcggcgctaggaaagaga
ccgcgaccacacgctctaggaggagaatctgattccgaagacgaccataatgaccaccgt
ggacgacacgaaaagatcacaggattcggtgcggagggcgcagaaactgagcgcaaagtg
aaggacccaaggacagagaagaaagactacgtgattgctcggcaaaccaaccgcgactgg
agatcagaggccaaagcgcagagaaagggaaagaatttgcttcctgaggaggctagggat
cagcaggccggaacaacagtcgaaacagagcccgcggatcaagataagggtttaaaatgg
ggtctaacgatcaaggagaaaaccgaggacgacaaacaggatgccgatctagatcccggc
gatgcaaaggccgacaaccat---gataacgaccagaagctacctcctaaacgttcggca
gacgatgaagctatcgatgcgctattagggaagaaggaggaagagaacaaggttatccat
ccaaccgaagaggacgcttaccgtcgcgacatccaagaagcgggtgaagcatctactctc
gacgactacgaatccatgcctgtggaggagtttggcgcagctctcctacgaggtatgggt
tgggacggcaagtctcgtggtaaagtaaaagaagtcaagcgacgtcctaaggggctcggt
cttggtgccaaggagctcaaaggggaggaggacctgggcaagtggaatcagaacgggcaa
aggaacaaacgaccacgcctagacgagtaccgccgagaggagagtaaacgaaaggatagt
cgtcgacatgaggacagttataagcgcgagcgcgagcgt------------gaaagggat
cgagacagcaggcatgggcaccgtgaccgcgaccgtgatcgcgaccgtgatcgcgaccgt
gatcgagaccgcgaaagaaacagagacggccgacaccgaagtcatcgagactatgatcgg
cgacattga
>Fp24r
atgtcagaacaaaacaggccagcagcgccgcggatagcaatcaagttcggtactccctcg
agtaacaacaatccaaagaagcttgcaaaaccaaatccgccgtcggcgctaggaaagaga
ccgcgaccacacgctctaggaggagaatctgattccgaagacgaccataatgaccaccgt
ggacgacacgaaaagatcacaggattcggtgcggagggcgcagaaactgagcgcaaagtg
aaggacccaaggacagagaagaaagactacgtgattgctcggcaaaccaaccgcgactgg
agatcagaggccaaagcgcagagaaagggaaagaatttgcttcctgaggaggctagggat
cagcaggccggaacaacagtcgaaacagagcccgcggatcaagataagggtttaaaatgg
ggtctaacgatcaaggagaaaaccgaggacgacaaacaggatgccgatctagatcccggc
gatgcaaaggccgacaaccat---gataacgaccagaagctacctcctaaacgttcggca
gacgatgaagctatcgatgcgctattagggaagaaggaggaagagaacaaggttatccat
ccaaccgaagaggacgcttaccgtcgcgacatccaagaagcgggtgaagcatctactctc
gacgactacgaatccatgcctgtggaggagtttggcgcagctctcctacgaggtatgggt
tgggacggcaagtctcgtggtaaagtaaaagaagtcaagcgacgtcctaaggggctcggt
cttggtgccaaggagctcaaaggggaggaggacctgggcaagtggaatcagaacgggcaa
aggaacaaacgaccacgcctagacgagtaccgccgagaggagagtaaacgaaaggatagt
cgtcgacatgaggacagttataagcgcgagcgcgagcgt------------gaaagggat
cgagacagcaggcatgggcaccgtgac------------cgcgaccgtgatcgcgaccgt
gatcgagaccgcgaaagaaacagagacggccgacaccgaagtcatcgagactatgatcgg
cgacattga
>Fp2516
atgtcagaacaaaacaggccagcagcgccgcggatagcaatcaagttcggtactccctcg
agtaacaacaatccaaagaagcttgcaaaaccaaatccgccgtcggcgctaggaaagaga
ccgcgaccacacgctctaggaggagaatctgattccgaagacgaccataatgaccaccgt
ggacgacacgaaaagatcacaggattcggtgcggagggcgcagaaactgagcgcaaagtg
aaggacccaaggacagagaagaaagactacgtgattgctcggcaaaccaaccgcgactgg
agatcagaggccaaagcgcagagaaagggaaagaatttgcttcctgaggaggctagggat
cagcaggccggaacaacagtcgaaacagagcccgcggatcaagataagggtttaaaatgg
ggtctaacgatcaaggagaaaaccgaggacgacaaacaggatgccgatctagatcccggc
gatgcaaaggccgacaaccat---gataacgaccagaagctacctcctaaacgttcggca
gacgatgaagctatcgatgcgctattagggaagaaggaggaagagaacaaggttatccat
ccaaccgaagaggacgcttaccgtcgcgacatccaagaagcgggtgaagcatctactctc
gacgactacgaatccatgcctgtggaggagtttggcgcagctctcctacgaggtatgggt
tgggacggcaagtctcgtggtaaagtaaaagaagtcaagcgacgtcctaaggggctcggt
cttggtgccaaggagctcaaaggggaggaggacctgggcaagtggaatcagaacgggcaa
aggaacaaacgaccacgcctagacgagtaccgccgagaggagagtaaacgaaaggatagt
cgtcgacatgaggacagttataagcgcgagcgcgagcgt------------gaaagggat
cgagacagcaggcatgggcaccgtgaccgcgaccgtgatcgcgaccgtgatcgcgaccgt
gatcgagaccgcgaaagaaacagagacggccgacaccgaagtcatcgagactatgatcgg
cgacattga
>Fp26r
atgtcagaacaaaacaggccagcagcgccgcggatagcaatcaagttcggtactccctcg
agtaacaacaatccaaagaagcttgcaaaaccaaatccgccgtcggcgctaggaaagaga
ccgcgaccacacgctctaggaggagaatctgattccgaagacgaccataatgaccaccgt
ggacgacacgaaaagatcacaggattcggtgcggagggcgcagaaactgagcgcaaagtg
aaggacccaaggacagagaagaaagactacgtgattgctcggcaaaccaaccgcgactgg
agatcagaggccaaagcgcagagaaagggaaagaatttgcttcctgaggaggctagggat
cagcaggccggaacaacagtcgaaacagagcccgcggatcaagataagggtttaaaatgg
ggtctaacgatcaaggagaaaaccgaggacgacaaacaggatgccgatctagatcccggc
gatgcaaaggccgacaaccat---gataacgaccagaagctacctcctaaacgttcggca
gacgatgaagctatcgatgcgctattagggaagaaggaggaagagaacaaggttatccat
ccaaccgaagaggacgcttaccgtcgcgacatccaagaagcgggtgaagcatctactctc
gacgactacgaatccatgcctgtggaggagtttggcgcagctctcctacgaggtatgggt
tgggacggcaagtctcgtggtaaagtaaaagaagtcaagcgacgtcctaaggggctcggt
cttggtgccaaggagctcaaaggggaggaggacctgggcaagtggaatcagaacgggcaa
aggaacaaacgaccacgcctagacgagtaccgccgagaggagagtaaacgaaaggatagt
cgtcgacatgaggacagttataagcgcgagcgcgagcgt------------gaaagggat
cgagacagcaggcatgggcaccgtgac------------cgcgaccgtgatcgcgaccgt
gatcgagaccgcgaaagaaacagagacggccgacaccgaagtcatcgagactatgatcgg
cgacattga
>Fp33
atgtcagaacaaaacaggccagcagcgccgcggatagcaatcaagttcggtactccctcg
agtaacaacaatccaaagaagcttgcaaaaccaaatccgccgtcggcgctaggaaagaga
ccgcgaccacacgctctaggaggagaatctgattccgaagacgaccataatgaccaccgt
ggacgacacgaaaagatcacaggattcggtgcggagggcgcagaaactgagcgcaaagtg
aaggacccaaggacagagaagaaagactacgtgattgctcggcaaaccaaccgcgactgg
agatcagaggccaaagcgcagagaaagggaaagaatttgcttcctgaggaggctagggat
cagcaggccggaacaacagtcgaaacagagcccgcggatcaagataagggtttaaaatgg
ggtctaacgatcaaggagaaaaccgaggacgacaaacaggatgccgatctagatcccggc
gatgcaaaggccgacaaccat---gataacgaccagaagctacctcctaaacgttcggca
gacgatgaagctatcgatgcgctattagggaagaaggaggaagagaacaaggttatccat
ccaaccgaagaggacgcttaccgtcgcgacatccaagaagcgggtgaagcatctactctc
gacgactacgaatccatgcctgtggaggagtttggcgcagctctcctacgaggtatgggt
tgggacggcaagtctcgtggtaaagtaaaagaagtcaagcgacgtcctaaggggctcggt
cttggtgccaaggagctcaaaggggaggaggacctgggcaagtggaatcagaacgggcaa
aggaacaaacgaccacgcctagacgagtaccgccgagaggagagtaaacgaaaggatagt
cgtcgacatgaggacagttataagcgcgagcgcgagcgt------------gaaagggat
cgagacagcaggcatgggcaccgtgac------------------------cgcgaccgt
gatcgagaccgcgaaagaaacagagacggccgacaccgaagtcatcgagactatgatcgg
cgacattga
>Fp34
atgtcagaacaaaacaggccagcagcgccgcggatagcaatcaagttcggtactccctcg
agtaacaacaatccaaagaagcttgcaaaaccaaatccgccgtcggcgctaggaaagaga
ccgcgaccacacgctctaggaggagaatctgattccgaagacgaccataatgaccaccgt
ggacgacacgaaaagatcacaggattcggtgcggagggcgcagaaactgagcgcaaagtg
aaggacccaaggacagagaagaaagactacgtgattgctcggcaaaccaaccgcgactgg
agatcagaggccaaagcgcagagaaagggaaagaatttgcttcctgaggaggctagggat
cagcaggccggaacaacagtcgaaacagagcccgcggatcaagataagggtttaaaatgg
ggtctaacgatcaaggagaaaaccgaggacgacaaacaggatgccgatctagatcccggc
gatgcaaaggccgacaaccat---gataacgaccagaagctacctcctaaacgttcggca
gacgatgaagctatcgatgcgctattagggaagaaggaggaagagaacaaggttatccat
ccaaccgaagaggacgcttaccgtcgcgacatccaagaagcgggtgaagcatctactctc
gacgactacgaatccatgcctgtggaggagtttggcgcagctctcctacgaggtatgggt
tgggacggcaagtctcgtggtaaagtaaaagaagtcaagcgacgtcctaaggggctcggt
cttggtgccaaggagctcaaaggggaggaggacctgggcaagtggaatcagaacgggcaa
aggaacaaacgaccacgcctagacgagtaccgccgagaggagagtaaacgaaaggatagt
cgtcgacatgaggacagttataagcgcgagcgcgagcgt------------gaaagggat
cgagacagcaggcatgggcaccgtgac------------cgcgaccgtgatcgcgaccgt
gatcgagaccgcgaaagaaacagagacggccgacaccgaagtcatcgagactatgatcgg
cgacattga
>Fp35
atgtcagaacaaaacaggccagcagcgccgcggatagcaatcaagttcggtactccctcg
agtaacaacaatccaaagaagcttgcaaaaccaaatccgccgtcggcgctaggaaagaga
ccgcgaccacacgctctaggaggagaatctgattccgaagacgaccataatgaccaccgt
ggacgacacgaaaagatcacaggattcggtgcggagggcgcagaaactgagcgcaaagtg
aaggacccaaggacagagaagaaagactacgtgattgctcggcaaaccaaccgcgactgg
agatcagaggccaaagcgcagagaaagggaaagaatttgcttcctgaggaggctagggat
cagcaggccggaacaacagtcgaaacagagcccgcggatcaagataagggtttaaaatgg
ggtctaacgatcaaggagaaaaccgaggacgacaaacaggatgccgatctagatcccggc
gatgcaaaggccgacaaccat---gataacgaccagaagctacctcctaaacgttcggca
gacgatgaagctatcgatgcgctattagggaagaaggaggaagagaacaaggttatccat
ccaaccgaagaggacgcttaccgtcgcgacatccaagaagcgggtgaagcatctactctc
gacgactacgaatccatgcctgtggaggagtttggcgcagctctcctacgaggtatgggt
tgggacggcaagtctcgtggtaaagtaaaagaagtcaagcgacgtcctaaggggctcggt
cttggggccaaggagctcaaaggggaggaggacctgggcaagtggaatcagaacgggcaa
aggaacaaacgaccacgcctagacgagtaccgccgagaggagagtaaacgaaaggatagt
cgtcgacatgaggacagttataagcgcgagcgcgagcgt------------gaaagggat
cgagacagcaggcatgggcaccgtgaccgcgaccgtgatcgcgaccgtgatcgcgaccgt
gatcgagaccgcgaaagaaacagagacggccgacaccgaagtcatcgagactatgatcgg
cgacattga
>Fp38
atgtcagaacaaaacaggccagcagcgccgcggatagcaatcaagttcggtactccctcg
agtaacaacaatccaaagaagcttgcaaaaccaaatccgccgtcggcgctaggaaagaga
ccgcgaccacacgctctaggaggagaatctgattccgaagacgaccataatgaccaccgt
ggacgacacgaaaagatcacaggattcggtgcggagggcgcagaaactgagcgcaaagtg
aaggacccaaggacagagaagaaagactacgtgattgctcggcaaaccaaccgcgactgg
agatcagaggccaaagcgcagagaaagggaaagaatttgcttcctgaggaggctagggat
cagcaggccggaacaacagtcgaaacagagcccgcggatcaagataagggtttaaaatgg
ggtctaacgatcaaggagaaaaccgaggacgacaaacaggatgccgatctagatcccggc
gatgcaaaggccgacaaccat---gataacgaccagaagctacctcctaaacgttcggca
gacgatgaagctatcgatgcgctattagggaagaaggaggaagagaacaaggttatccat
ccaaccgaagaggacgcttaccgtcgcgacatccaagaagcgggtgaagcatctactctc
gacgactacgaatccatgcctgtggaggagtttggcgcagctctcctacgaggtatgggt
tgggacggcaagtctcgtggtaaagtaaaagaagtcaagcgacgtcctaaggggctcggt
cttggtgccaaggagctcaaaggggaggaggacctgggcaagtggaatcagaacgggcaa
aggaacaaacgaccacgcctagacgagtaccgccgagaggagagtaaacgaaaggatagt
cgtcgacatgaggacagttataagcgcgagcgcgagcgt------------gaaagggat
cgagacagcaggcatgggcaccgtgaccgcgaccgtgatcgcgaccgtgatcgcgaccgt
gatcgagaccgcgaaagaaacagagacggccgacaccgaagtcatcgagactatgatcgg
cgacattga
>Fp39
atgtcagaacaaaacaggccagcagcgccgcggatagcaatcaagttcggtactccctcg
agtaacaacaatccaaagaagcttgcaaaaccaaatccgccgtcggcgctaggaaagaga
ccgcgaccacacgctctaggaggagaatctgattccgaagacgaccataatgaccaccgt
ggacgacacgaaaagatcacaggattcggtgcggagggcgcagaaactgagcgcaaagtg
aaggacccaaggacagagaagaaagactacgtgattgctcggcaaaccaaccgcgactgg
agatcagaggccaaagcgcagagaaagggaaagaatttgcttcctgaggaggctagggat
cagcaggccggaacaacagtcgaaacagagcccgcggatcaagataagggtttaaaatgg
ggtctaacgatcaaggagaaaaccgaggacgacaaacaggatgccgatctagatcccggc
gatgcaaaggccgacaaccat---gataacgaccagaagctacctcctaaacgttcggca
gacgatgaagctatcgatgcgctattagggaagaaggaggaagagaacaaggttatccat
ccaaccgaagaggacgcttaccgtcgcgacatccaagaagcgggtgaagcatctactctc
gacgactacgaatccatgcctgtggaggagtttggcgcagctctcctacgaggtatgggt
tgggacggcaagtctcgtggtaaagtaaaagaagtcaagcgacgtcctaaggggctcggt
cttggtgccaaggagctcaaaggggaggaggacctgggcaagtggaatcagaacgggcaa
aggaacaaacgaccacgcctagacgagtaccgccgagaggagagtaaacgaaaggatagt
cgtcgacatgaggacagttataagcgcgagcgcgagcgt------------gaaagggat
cgagacagcaggcatgggcaccgtgac------------cgcgaccgtgatcgcgaccgt
gatcgagaccgcgaaagaaacagagacggccgacaccgaagtcatcgagactatgatcgg
cgacattga
>Fp42
atgtcagaacaaaacaggccagcagcgccgcggatagcaatcaagttcggtactccctcg
agtaacaacaatccaaagaagcttgcaaaaccaaatccgccgtcggcgctaggaaagaga
ccgcgaccacacgctctaggaggagaatctgattccgaagacgaccataatgaccaccgt
ggacgacacgaaaagatcacaggattcggtgcggagggcgcagaaactgagcgcaaagtg
aaggacccaaggacagagaagaaagactacgtgattgctcggcaaaccaaccgcgactgg
agatcagaggccaaagcgcagagaaagggaaagaatttgcttcctgaggaggctagggat
cagcaggccggaacaacagtcgaaacagagcccgcggatcaagataagggtttaaaatgg
ggtctaacgatcaaggagaaaaccgaggacgacaaacaggatgccgatctagatcccggc
gatgcaaaggccgacaaccat---gataacgaccagaagctacctcctaaacgttcggca
gacgatgaagctatcgatgcgctattagggaagaaggaggaagagaacaaggttatccat
ccaaccgaagaggacgcttaccgtcgcgacatccaagaagcgggtgaagcatctactctc
gacgactacgaatccatgcctgtggaggagtttggcgcagctctcctacgaggtatgggt
tgggacggcaagtctcgtggtaaagtaaaagaagtcaagcgacgtcctaaggggctcggt
cttggtgccaaggagctcaaaggggaggaggacctgggcaagtggaatcagaacgggcaa
aggaacaaacgaccacgcctagacgagtaccgccgagaggagagtaaacgaaaggatagt
cgtcgacatgaggacagttataagcgcgagcgcgagcgt------------gaaagggat
cgagacagcaggcatgggcaccgtgaccgcgaccgtgatcgcgaccgtgatcgcgaccgt
gatcgagaccgcgaaagaaacagagacggccgacaccgaagtcatcgagactatgatcgg
cgacattga
>Fp44
atgtcagaacaaaacaggccagcagcgccgcggatagcaatcaagttcggtactccctcg
agtaacaacaatccaaagaagcttgcaaaaccaaatccgccgtcggcgctaggaaagaga
ccgcgaccacacgctctaggaggagaatctgattccgaagacgaccataatgaccaccgt
ggacgacacgaaaagatcacaggattcggtgcggagggcgcagaaactgagcgcaaagtg
aaggacccaaggacagagaagaaagactacgtgattgctcggcaaaccaaccgcgactgg
agatcagaggccaaagcgcagagaaagggaaagaatttgcttcctgaggaggctagggat
cagcaggccggaacaacagtcgaaacagagcccgcggatcaagataagggtttaaaatgg
ggtctaacgatcaaggagaaaaccgaggacgacaaacaggatgccgatctagatcccggc
gatgcaaaggccgacaaccat---gataacgaccagaagctacctcctaaacgttcggca
gacgatgaagctatcgatgcgctattagggaagaaggaggaagagaacaaggttatccat
ccaaccgaagaggacgcttaccgtcgcgacatccaagaagcgggtgaagcatctactctc
gacgactacgaatccatgcctgtggaggagtttggcgcagctctcctacgaggtatgggt
tgggacggcaagtctcgtggtaaagtaaaagaagtcaagcgacgtcctaaggggctcggt
cttggtgccaaggagctcaaaggggaggaggacctgggcaagtggaatcagaacgggcaa
aggaacaaacgaccacgcctagacgagtaccgccgagaggagagtaaacgaaaggatagt
cgtcgacatgaggacagttataagcgcgagcgcgagcgt------------gaaagggat
cgagacagcaggcatgggcaccgtgac------------cgcgaccgtgatcgcgaccgt
gatcgagaccgcgaaagaaacagagacggccgacaccgaagtcatcgagactatgatcgg
cgacattga
>Fp49
atgtcagaacaaaacaggccagcagcgccgcggatagcaatcaagttcggtactccctcg
agtaacaacaatccaaagaagcttgcaaaaccaaatccgccgtcggcgctaggaaagaga
ccgcgaccacacgctctaggaggagaatctgattccgaagacgaccataatgaccaccgt
ggacgacacgaaaagatcacaggattcggtgcggagggcgcagaaactgagcgcaaagtg
aaggacccaaggacagagaagaaagactacgtgattgctcggcaaaccaaccgcgactgg
agatcagaggccaaagcgcagagaaagggaaagaatttgcttcctgaggaggctagggat
cagcaggccggaacaacagtcgaaacagagcccgcggatcaagataagggtttaaaatgg
ggtctaacgatcaaggagaaaaccgaggacgacaaacaggatgccgatctagatcccggc
gatgcaaaggccgacaaccat---gataacgaccagaagctacctcctaaacgttcggca
gacgatgaagctatcgatgcgctattagggaagaaggaggaagagaacaaggttatccat
ccaaccgaagaggacgcttaccgtcgcgacatccaagaagcgggtgaagcatctactctc
gacgactacgaatccatgcctgtggaggagtttggcgcagctctcctacgaggtatgggt
tgggacggcaagtctcgtggtaaagtaaaagaagtcaagcgacgtcctaaggggctcggt
cttggtgccaaggagctcaaaggggaggaggacctgggcaagtggaatcagaacgggcaa
aggaacaaacgaccacgcctagacgagtaccgccgagaggagagtaaacgaaaggatagt
cgtcgacatgaggacagttataagcgcgagcgcgagcgt------------gaaagggat
cgagacagcaggcatgggcaccgtgaccgcgaccgtgatcgcgaccgtgatcgcgaccgt
gatcgagaccgcgaaagaaacagagacggccgacaccgaagtcatcgagactatgatcgg
cgacattga
>Fp50
atgtcagaacaaaacaggccagcagcgccgcggatagcaatcaagttcggtactccctcg
agtaacaacaatccaaagaagcttgcaaaaccaaatccgccgtcggcgctaggaaagaga
ccgcgaccacacgctctaggaggagaatctgattccgaagacgaccataatgaccaccgt
ggacgacacgaaaagatcacaggattcggtgcggagggcgcagaaactgagcgcaaagtg
aaggacccaaggacagagaagaaagactacgtgattgctcggcaaaccaaccgcgactgg
agatcagaggccaaagcgcagagaaagggaaagaatttgcttcctgaggaggctagggat
cagcaggccggaacaacagtcgaaacagagcccgcggatcaagataagggtttaaaatgg
ggtctaacgatcaaggagaaaaccgaggacgacaaacaggatgccgatctagatcccggc
gatgcaaaggccgacaaccat---gataacgaccagaagctacctcctaaacgttcggca
gacgatgaagctatcgatgcgctattagggaagaaggaggaagagaacaaggttatccat
ccaaccgaagaggacgcttaccgtcgcgacatccaagaagcgggtgaagcatctactctc
gacgactacgaatccatgcctgtggaggagtttggcgcagctctcctacgaggtatgggt
tgggacggcaagtctcgtggtaaagtaaaagaagtcaagcgacgtcctaaggggctcggt
cttggtgccaaggagctcaaaggggaggaggacctgggcaagtggaatcagaacgggcaa
aggaacaaacgaccacgcctagacgagtaccgccgagaggagagtaaacgaaaggatagt
cgtcgacatgaggacagttataagcgcgagcgcgagcgt------------gaaagggat
cgagacagcaggcatgggcaccgtgac------------cgcgaccgtgatcgcgaccgt
gatcgagaccgcgaaagaaacagagacggccgacaccgaagtcatcgagactatgatcgg
cgacattga
>Fp51
atgtcagaacaaaacaggccagcagcgccgcggatagcaatcaagttcggtactccctcg
agtaacaacaatccaaagaagcttgcaaaaccaaatccgccgtcggcgctaggaaagaga
ccgcgaccacacgctctaggaggagaatctgattccgaagacgaccataatgaccaccgt
ggacgacacgaaaagatcacaggattcggtgcggagggcgcagaaactgagcgcaaagtg
aaggacccaaggacagagaagaaagactacgtgattgctcggcaaaccaaccgcgactgg
agatcagaggccaaagcgcagagaaagggaaagaatttgcttcctgaggaggctagggat
cagcaggccggaacaacagtcgaaacagagcccgcggatcaagataagggtttaaaatgg
ggtctaacgatcaaggagaaaaccgaggacgacaaacaggatgccgatctagatcccggc
gatgcaaaggccgacaaccat---gataacgaccagaagctacctcctaaacgttcggca
gacgatgaagctatcgatgcgctattagggaagaaggaggaagagaacaaggttatccat
ccaaccgaagaggacgcttaccgtcgcgacatccaagaagcgggtgaagcatctactctc
gacgactacgaatccatgcctgtggaggagtttggcgcagctctcctacgaggtatgggt
tgggacggcaagtctcgtggtaaagtaaaagaagtcaagcgacgtcctaaggggctcggt
cttggtgccaaggagctcaaaggggaggaggacctgggcaagtggaatcagaacgggcaa
aggaacaaacgaccacgcctagacgagtaccgccgagaggagagtaaacgaaaggatagt
cgtcgacatgaggacagttataagcgcgagcgcgagcgt------------gaaagggat
cgagacagcaggcatgggcaccgtgac------------cgcgaccgtgatcgcgaccgt
gatcgagaccgcgaaagaaacagagacggccgacaccgaagtcatcgagactatgatcgg
cgacattga
>Fp59
atgtcagaacaaaacaggccagcagcgccgcggatagcaatcaagttcggtactccctcg
agtaacaacaatccaaagaagcttgcaaaaccaaatccgccgtcggcgctaggaaagaga
ccgcgaccacacgctctaggaggagaatctgattccgaagacgaccataatgaccaccgt
ggacgacacgaaaagatcacaggattcggtgcggagggcgcagaaactgagcgcaaagtg
aaggacccaaggacagagaagaaagactacgtgattgctcggcaaaccaaccgcgactgg
agatcagaggccaaagcgcagagaaagggaaagaatttgcttcctgaggaggctagggat
cagcaggccggaacaacagtcgaaacagagcccgcggatcaagataagggtttaaaatgg
ggtctaacgatcaaggagaaaaccgaggacgacaaacaggatgccgatctagatcccggc
gatgcaaaggccgacaaccat---gataacgaccagaagctacctcctaaacgttcggca
gacgatgaagctatcgatgcgctattagggaagaaggaggaagagaacaaggttatccat
ccaaccgaagaggacgcttaccgtcgcgacatccaagaagcgggtgaagcatctactctc
gacgactacgaatccatgcctgtggaggagtttggcgcagctctcctacgaggtatgggt
tgggacggcaagtctcgtggtaaagtaaaagaagtcaagcgacgtcctaaggggctcggt
cttggtgccaaggagctcaaaggggaggaggacctgggcaagtggaatcagaacgggcaa
aggaacaaacgaccacgcctagacgagtaccgccgagaggagagtaaacgaaaggatagt
cgtcgacatgaggacagttataagcgcgagcgcgagcgt------------gaaagggat
cgagacagcaggcatgggcaccgtgac------------------------cgcgaccgt
gatcgagaccgcgaaagaaacagagacggccgacaccgaagtcatcgagactatgatcgg
cgacattga
>Fp63
atgtcagaacaaaacaggccagcagcgccgcggatagcaatcaagttcggtactccctcg
agtaacaacaatccaaagaagcttgcaaaaccaaatccgccgtcggcgctaggaaagaga
ccgcgaccacacgctctaggaggagaatctgattccgaagacgaccataatgaccacctt
ggacgacacgaaaagatcacaggattcggtgcggagggcgcagaaactgagcgcaaagtg
aaggacccaaggacagagaagaaagactacgtgattgctcggcaaaccaaccgcgactgg
agatcagaggccaaagcgcagagaaagggaaagaatttgcttcctgaggaggctagggat
cagcaggccggaacaacagtcgaaacagagcccgcggatcaagataagggtttaaaatgg
ggtctaacgatcaaggagaaaaccgaggacgacaaacaggatgccgatctagatcccggc
gatgcaaaggccgacaaccat---gataacgaccagaagctacctcctaaacgttcggca
gacgatgaagctatcgatgcgctattagggaagaaggaggaagagaacaaggttatccat
ccaaccgaagaggacgcttaccgtcgcgacatccaagaagcgggtgaagcatctactctc
gacgactacgaatccatgcctgtggaggagtttggcgcagctctcctacgaggtatgggt
tgggacggcaagtctcgtggtaaagtaaaagaagtcaagcgacgtcctaaggggctcggt
cttggtgccaaggagctcaaaggggaggaggacctgggcaagtggaatcagaacgggcaa
aggaacaaacgaccacgcctagacgagtaccgccgagaggagagtaaacgaaaggatagt
cgtcgacatgaggacagttataagcgcgagcgcgagcgt------------gaaagggat
cgagacagcaggcatgggcaccgtgac------------cgcgaccgtgatcgcgaccgt
gatcgagaccgcgaaagaaacagagacggccgacaccgaagtcatcgagactatgatcgg
cgacattga
>Fp65
atgtcagaacaaaacaggccagcagcgccgcggatagcaatcaagttcggtactccctcg
agtaacaacaatccaaagaagcttgcaaaaccaaatccgccgtcggcgctaggaaagaga
ccgcgaccacacgctctaggaggagaatctgattccgaagacgaccataatgaccaccgt
ggacgacacgaaaagatcacaggattcggtgcggagggcgcagaaactgagcgcaaagtg
aaggacccaaggacagagaagaaagactacgtgattgctcggcaaaccaaccgcgactgg
agatcagaggccaaagcgcagagaaagggaaagaatttgcttcctgaggaggctagggat
cagcaggccggaacaacagtcgaaacagagcccgcggatcaagataagggtttaaaatgg
ggtctaacgatcaaggagaaaaccgaggacgacaaacaggatgccgatctagatcccggc
gatgcaaaggccgacaaccat---gataacgaccagaagctacctcctaaacgttcggca
gacgatgaagctatcgatgcgctattagggaagaaggaggaagagaacaaggttatccat
ccaaccgaagaggacgcttaccgtcgcgacatccaagaagcgggtgaagcatctactctc
gacgactacgaatccatgcctgtggaggagtttggcgcagctctcctacgaggtatgggt
tgggacggcaagtctcgtggtaaagtaaaagaagtcaagcgacgtcctaaggggctcggt
cttggtgccaaggagctcaaaggggaggaggacctgggcaagtggaatcagaacgggcaa
aggaacaaacgaccacgcctagacgagtaccgccgagaggagagtaaacgaaaggatagt
cgtcgacatgaggacagttataagcgcgagcgcgagcgt------------gaaagggat
cgagacagcaggcatgggcaccgtgac------------cgcgaccgtgatcgcgaccgt
gatcgagaccgcgaaagaaacagagacggccgacaccgaagtcatcgagactatgatcgg
cgacattga
>Fp66
atgtcagaacaaaacaggccagcagcgccgcggatagcaatcaagttcggtactccctcg
agtaacaacaatccaaagaagcttgcaaaaccaaatccgccgtcggcgctaggaaagaga
ccgcgaccacacgctctaggaggagaatctgattccgaagacgaccataatgaccaccgt
ggacgacacgaaaagatcacaggattcggtgcggagggcgcagaaactgagcgcaaagtg
aaggacccaaggacagagaagaaagactacgtgattgctcggcaaaccaaccgcgactgg
agatcagaggccaaagcgcagagaaagggaaagaatttgcttcctgaggaggctagggat
cagcaggccggaacaacagtcgaaacagagcccgcggatcaagataagggtttaaaatgg
ggtctaacgatcaaggagaaaaccgaggacgacaaacaggatgccgatctagatcccggc
gatgcaaaggccgacaaccat---gataacgaccagaagctacctcctaaacgttcggca
gacgatgaagctatcgatgcgctattagggaagaaggaggaagagaacaaggttatccat
ccaaccgaagaggacgcttaccgtcgcgacatccaagaagcgggtgaagcatctactctc
gacgactacgaatccatgcctgtggaggagtttggcgcagctctcctacgaggtatgggt
tgggacggcaagtctcgtggtaaagtaaaagaagtcaagcgacgtcctaaggggctcggt
cttggtgccaaggagctcaaaggggaggaggacctgggcaagtggaatcagaacgggcaa
aggaacaaacgaccacgcctagacgagtaccgccgagaggagagtaaacgaaaggatagt
cgtcgacatgaggacagttataagcgcgagcgcgagcgt------------gaaagggat
cgagacagcaggcatgggcaccgtgaccgcgaccgtgatcgcgaccgtgatcgcgaccgt
gatcgagaccgcgaaagaaacagagacggccgacaccgaagtcatcgagactatgatcgg
cgacattga
>Fp72
atgtcagaacaaaacaggccagcagcgccgcggatagcaatcaagttcggtactccctcg
agtaacaacaatccaaagaagcttgcaaaaccaaatccgccgtcggcgctaggaaagaga
ccgcgaccacacgctctaggaggagaatctgattccgaagacgaccataatgaccaccgt
ggacgacacgaaaagatcacaggattcggtgcggagggcgcagaaactgagcgcaaagtg
aaggacccaaggacagagaagaaagactacgtgattgctcggcaaaccaaccgcgactgg
agatcagaggccaaagcgcagagaaagggaaagaatttgcttcctgaggaggctagggat
cagcaggccggaacaacagtcgaaacagagcccgcggatcaagataagggtttaaaatgg
ggtctaacgatcaaggagaaaaccgaggacgacaaacaggatgccgatctagatcccggc
gatgcaaaggccgacaaccat---gataacgaccagaagctacctcctaaacgttcggca
gacgatgaagctatcgatgcgctattagggaagaaggaggaagagaacaaggttatccat
ccaaccgaagaggacgcttaccgtcgcgacatccaagaagcgggtgaagcatctactctc
gacgactacgaatccatgcctgtggaggagtttggcgcagctctcctacgaggtatgggt
tgggacggcaagtctcgtggtaaagtaaaagaagtcaagcgacgtcctaaggggctcggt
cttggtgccaaggagctcaaaggggaggaggacctgggcaagtggaatcagaacgggcaa
aggaacaaacgaccacgcctagacgagtaccgccgagaggagagtaaacgaaaggatagt
cgtcgacatgaggacagttataagcgcgagcgcgagcgt------------gaaagggat
cgagacagcaggcatgggcaccgtgaccgcgaccgtgatcgcgaccgtgatcgcgaccgt
gatcgagaccgcgaaagaaacagagacggccgacaccgaagtcatcgagactatgatcgg
cgacattga
>Fp73
atgtcagaacaaaacaggccagcagcgccgcggatagcaatcaagttcggtactccctcg
agtaacaacaatccaaagaagcttgcaaaaccaaatccgccgtcggcgctaggaaagaga
ccgcgaccacacgctctaggaggagaatctgattccgaagacgaccataatgaccaccgt
ggacgacacgaaaagatcacaggattcggtgcggagggcgcagaaactgagcgcaaagtg
aaggacccaaggacagagaagaaagactacgtgattgctcggcaaaccaaccgcgactgg
agatcagaggccaaagcgcagagaaagggaaagaatttgcttcctgaggaggctagggat
cagcaggccggaacaacagtcgaaacagagcccgcggatcaagataagggtttaaaatgg
ggtctaacgatcaaggagaaaaccgaggacgacaaacaggatgccgatctagatcccggc
gatgcaaaggccgacaaccat---gataacgaccagaagctacctcctaaacgttcggca
gacgatgaagctatcgatgcgctattagggaagaaggaggaagagaacaaggttatccat
ccaaccgaagaggacgcttaccgtcgcgacatccaagaagcgggtgaagcatctactctc
gacgactacgaatccatgcctgtggaggagtttggcgcagctctcctacgaggtatgggt
tgggacggcaagtctcgtggtaaagtaaaagaagtcaagcgacgtcctaaggggctcggt
cttggtgccaaggagctcaaaggggaggaggacctgggcaagtggaatcagaacgggcaa
aggaacaaacgaccacgcctagacgagtaccgccgagaggagagtaaacgaaaggatagt
cgtcgacatgaggacagttataagcgcgagcgcgagcgt------------gaaagggat
cgagacagcaggcatgggcaccgtgac------------cgcgaccgtgatcgcgaccgt
gatcgagaccgcgaaagaaacagagacggccgacaccgaagtcatcgagactatgatcgg
cgacattga
>Fp76
atgtcagaacaaaacaggccagcagcgccgcggatagcaatcaagttcggtactccctcg
agtaacaacaatccaaagaagcttgcaaaaccaaatccgccgtcggcgctaggaaagaga
ccgcgaccacacgctctaggaggagaatctgattccgaagacgaccataatgaccaccgt
ggacgacacgaaaagatcacaggattcggtgcggagggcgcagaaactgagcgcaaagtg
aaggacccaaggacagagaagaaagactacgtgattgctcggcaaaccaaccgcgactgg
agatcagaggccaaagcgcagagaaagggaaagaatttgcttcctgaggaggctagggat
cagcaggccggaacaacagtcgaaacagagcccgcggatcaagataagggtttaaaatgg
ggtctaacgatcaaggagaaaaccgaggacgacaaacaggatgccgatctagatcccggc
gatgcaaaggccgacaaccat---gataacgaccagaagctacctcctaaacgttcggca
gacgatgaagctatcgatgcgctattagggaagaaggaggaagagaacaaggttatccat
ccaaccgaagaggacgcttaccgtcgcgacatccaagaagcgggtgaagcatctactctc
gacgactacgaatccatgcctgtggaggagtttggcgcagctctcctacgaggtatgggt
tgggacggcaagtctcgtggtaaagtaaaagaagtcaagcgacgtcctaaggggctcggt
cttggtgccaaggagctcaaaggggaggaggacctgggcaagtggaatcagaacgggcaa
aggaacaaacgaccacgcctagacgagtaccgccgagaggagagtaaacgaaaggatagt
cgtcgacatgaggacagttataagcgcgagcgcgagcgt------------gaaagggat
cgagacagcaggcatgggcaccgtgac------------cgcgaccgtgatcgcgaccgt
gatcgagaccgcgaaagaaacagagacggccgacaccgaagtcatcgagactatgatcgg
cgacattga
>Fp78
atgtcagaacaaaacaggccagcagcgccgcggatagcaatcaagttcggtactccctcg
agtaacaacaatccaaagaagcttgcaaaaccaaatccgccgtcggcgctaggaaagaga
ccgcgaccacacgctctaggaggagaatctgattccgaagacgaccataatgaccaccgt
ggacgacacgaaaagatcacaggattcggtgcggagggcgcagaaactgagcgcaaagtg
aaggacccaaggacagagaagaaagactacgtgattgctcggcaaaccaaccgcgactgg
agatcagaggccaaagcgcagagaaagggaaagaatttgcttcctgaggaggctagggat
cagcaggccggaacaacagtcgaaacagagcccgcggatcaagataagggtttaaaatgg
ggtctaacgatcaaggagaaaaccgaggacgacaaacaggatgccgatctagatcccggc
gatgcaaaggccgacaaccat---gataacgaccagaagctacctcctaaacgttcggca
gacgatgaagctatcgatgcgctattagggaagaaggaggaagagaacaaggttatccat
ccaaccgaagaggacgcttaccgtcgcgacatccaagaagcgggtgaagcatctactctc
gacgactacgaatccatgcctgtggaggagtttggcgcagctctcctacgaggtatgggt
tgggacggcaagtctcgtggtaaagtaaaagaagtcaagcgacgtcctaaggggctcggt
cttggtgccaaggagctcaaaggggaggaggacctgggcaagtggaatcagaacgggcaa
aggaacaaacgaccacgcctagacgagtaccgccgagaggagagtaaacgaaaggatagt
cgtcgacatgaggacagttataagcgcgagcgcgagcgt------------gaaagggat
cgagacagcaggcatgggcaccgtgac------------------------cgcgaccgt
gatcgagaccgcgaaagaaacagagacggccgacaccgaagtcatcgagactatgatcgg
cgacattga
>Fp81
atgtcagaacaaaacaggccagcagcgccgcggatagcaatcaagttcggtactccctcg
agtaacaacaatccaaagaagcttgcaaaaccaaatccgccgtcggcgctaggaaagaga
ccgcgaccacacgctctaggaggagaatctgattccgaagacgaccataatgaccaccgt
ggacgacacgaaaagatcacaggattcggtgcggagggcgcagaaactgagcgcaaagtg
aaggacccaaggacagagaagaaagactacgtgattgctcggcaaaccaaccgcgactgg
agatcagaggccaaagcgcagagaaagggaaagaatttgcttcctgaggaggctagggat
cagcaggccggaacaacagtcgaaacagagcccgcggatcaagataagggtttaaaatgg
ggtctaacgatcaaggagaaaaccgaggacgacaaacaggatgccgatctagatcccggc
gatgcaaaggccgacaaccat---gataacgaccagaagctacctcctaaacgttcggca
gacgatgaagctatcgatgcgctattagggaagaaggaggaagagaacaaggttatccat
ccaaccgaagaggacgcttaccgtcgcgacatccaagaagcgggtgaagcatctactctc
gacgactacgaatccatgcctgtggaggagtttggcgcagctctcctacgaggtatgggt
tgggacggcaagtctcgtggtaaagtaaaagaagtcaagcgacgtcctaaggggctcggt
cttggtgccaaggagctcaaaggggaggaggacctgggcaagtggaatcagaacgggcaa
aggaacaaacgaccacgcctagacgagtaccgccgagaggagagtaaacgaaaggatagt
cgtcgacatgaggacagttataagcgcgagcgcgagcgt------------gaaagggat
cgagacagcaggcatgggcaccgtgac------------cgcgaccgtgatcgcgaccgt
gatcgagaccgcgaaagaaacagagacggccgacaccgaagtcatcgagactatgatcgg
cgacattga
>Fp84
atgtcagaacaaaacaggccagcagcgccgcggatagcaatcaagttcggtactccctcg
agtaacaacaatccaaagaagcttgcaaaaccaaatccgccgtcggcgctaggaaagaga
ccgcgaccacacgctctaggaggagaatctgattccgaagacgaccataatgaccaccgt
ggacgacacgaaaagatcacaggattcggtgcggagggcgcagaaactgagcgcaaagtg
aaggacccaaggacagagaagaaagactacgtgattgctcggcaaaccaaccgcgactgg
agatcagaggccaaagcgcagagaaagggaaagaatttgcttcctgaggaggctagggat
cagcaggccggaacaacagtcgaaacagagcccgcggatcaagataagggtttaaaatgg
ggtctaacgatcaaggagaaaaccgaggacgacaaacaggatgccgatctagatcccggc
gatgcaaaggccgacaaccat---gataacgaccagaagctacctcctaaacgttcggca
gacgatgaagctatcgatgcgctattagggaagaaggaggaagagaacaaggttatccat
ccaaccgaagaggacgcttaccgtcgcgacatccaagaagcgggtgaagcatctactctc
gacgactacgaatccatgcctgtggaggagtttggcgcagctctcctacgaggtatgggt
tgggacggcaagtctcgtggtaaagtaaaagaagtcaagcgacgtcctaaggggctcggt
cttggtgccaaggagctcaaaggggaggaggacctgggcaagtggaatcagaacgggcaa
aggaacaaacgaccacgcctagacgagtaccgccgagaggagagtaaacgaaaggatagt
cgtcgacatgaggacagttataagcgcgagcgcgagcgt------------gaaagggat
cgagacagcaggcatgggcaccgtgac------------cgcgaccgtgatcgcgaccgt
gatcgagaccgcgaaagaaacagagacggccgacaccgaagtcatcgagactatgatcgg
cgacattga
>Fp86
atgtcagaacaaaacaggccagcagcgccgcggatagcaatcaagttcggtactccctcg
agtaacaacaatccaaagaagcttgcaaaaccaaatccgccgtcggcgctaggaaagaga
ccgcgaccacacgctctaggaggagaatctgattccgaagacgaccataatgaccaccgt
ggacgacacgaaaagatcacaggattcggtgcggagggcgcagaaactgagcgcaaagtg
aaggacccaaggacagagaagaaagactacgtgattgctcggcaaaccaaccgcgactgg
agatcagaggccaaagcgcagagaaagggaaagaatttgcttcctgaggaggctagggat
cagcaggccggaacaacagtcgaaacagagcccgcggatcaagataagggtttaaaatgg
ggtctaacgatcaaggagaaaaccgaggacgacaaacaggatgccgatctagatcccggc
gatgcaaaggccgacaaccat---gataacgaccagaagctacctcctaaacgttcggca
gacgatgaagctatcgatgcgctattagggaagaaggaggaagagaacaaggttatccat
ccaaccgaagaggacgcttaccgtcgcgacatccaagaagcgggtgaagcatctactctc
gacgactacgaatccatgcctgtggaggagtttggcgcagctctcctacgaggtatgggt
tgggacggcaagtctcgtggtaaagtaaaagaagtcaagcgacgtcctaaggggctcggt
cttggtgccaaggagctcaaaggggaggaggacctgggcaagtggaatcagaacgggcaa
aggaacaaacgaccacgcctagacgagtaccgccgagaggagagtaaacgaaaggatagt
cgtcgacatgaggacagttataagcgcgagcgcgagcgt------------gaaagggat
cgagacagcaggcatgggcaccgtgac------------------------cgcgaccgt
gatcgagaccgcgaaagaaacagagacggccgacaccgaagtcatcgagactatgatcgg
cgacattga
>Fvenenatum.busco
atgtcagaacaaaacaagccagcagcgccgcggatagcaatcaaattcggtactccttcg
aatagcaatgattcaaaaaagcttgcaaaaacaaacccgccctcggcgctagggaagaga
ccgcgaccacacgctctaggaggagaatctgattccgaagacgaccaagatgaccaccgt
ggacgacacgaaaagatcacaggattcggtgcggagggcgcagaaacagagcgcaaagcg
aaggacccaaggacagagaaaaaagactacgtgattgctcggcaaaccaatcgcgactgg
agatcagaggccaaagcacagagaaagggaaagaatctacttcctgaggaggccagggct
cagcaagccggaacaacagtcgaaacagagcccgcagatcaggataagggtctaaaatgg
ggtttaacaatcaaggagaagactgaggacgatagaaag------------gtcctcgcc
aatgaaaaggcccccaaccatgacgataacgatcagaagccacctcccaaacgatcggca
gacgatgaagctatagatgcgctactagggaagaaggaggaagaggataaggttatccat
ccaaccgaagaggacgcctaccgccgcgacatccaagaagcgggtgaagcatctactctc
gacgactacgaatccatgcctgtggaagagtttggcgcagctctcctacgaggcatgggt
tgggatggcaagtctcttggcaaagtaaaagaagtcaaacgacgtcctaaggggctcggt
cttggtgccaagcagctcaaaggggaggaggacctgggcggatggaatcagaacgggcaa
aagaacaggccgccacgcctagccgactaccgccgagaggagattaaacgaaaggatagc
cgtcgaaatgaggacagttacaaacgggagcgcgagcgcgagcgagaaagagaaagggat
cgagacagcaggcatggacaccgtgac------------------------cgcgaccgt
gatcgagaccgcgaaagaaacagagacgaccgacaccgaagtcatcgagactatgatcgg
cgacgttga
