# Supplementary material for: Apicidin biosynthesis is linked to accessory chromosomes in Fusarium poae isolates
Source: BMC Genomics. 2021 Aug 4;22:591. doi: 10.1186/s12864-021-07617-y (PMC8340494; doi:10.1186/s12864-021-07617-y)
Supplement: Supplementary file 17 — Additional file 17. Compressed folder containing alignments for each of the 4141 orthologs used in BUSCO analysis. [file 12864_2021_7617_MOESM17_ESM.zip › Fven2_nt_MAFFT/11019at5125_nt.mafft.fasta]

>Fp105
atgcagcacatggctggggccggccagatgatgcagcagcagccgatgaggaagccgaca
cccaatcagctccagcaaatagtttatcagaacttggttcagcacacacaaccttttact
ggaatatgctggcaggcgaatgtagcaatctctgatcgtatgggaaaaaccatgaatttg
atcaccaatatcaatcttgctatgaacggtggtgattacatgaaaggcgcagaatggggc
tgtaactttgaacgcgaagcctttcacaagtctcccacaaaagaagcctacgaccaagag
atgggccaaaagattttggaattctttaagcggcggcaggccaacgagcctaacctccaa
aatagcataaacgttaatgctcaggctcaggcccaagcacaggcgatgatgagcatgcaa
atgggacgcggcatgggccaaggtctgcaacaaggctttcagcccatgcaacacccaacg
caaggtggacaaatgggacaaggacagcagcagcttcccatgggtgccggcatgaatatg
ggtatgggcatggcaaaccaggctggtcgcggcatgggcccgggacaacaaatggtcgga
atgcctgctggacaaggccgcccacagcaaactcaaatgccccaggacatggcccgactt
tcacagcaagacaaactcaaagttacagaattggccacaaaaatgttaaatactgccaca
gagcaacaaaaggctaacacccgcttgcaactccagtctcgggtttctcctgcacaacta
caagagatgacgagtcaaggtcgcgatcctttgatgtggttttaccaaaaccaagccttt
caggttctaaaggcaaacatgagccgaatt---------------cagcagcagcagcag
cagcagcaaggacagccgcagcaaggaatggcacaaaatggtaacaacaaccaggcaacc
atgatgcagcagcaagcaagccagcagtctctccgtcaacagcagtcccaactccagcaa
cagcaacaccag------------------------------------------------
------------------------cagcaacagcagcaacagcaacagcaagggcagcag
cagcacggagcggccaacaacaatcaaggcaataacgacttctcgtcttttccctccaac
atggagagcatcaaggccgagcaaatgaatggacttatggctcagcaagcagggcagatg
gtagtccctgccaacacagcacagaaccgcaacccgacaccccagccg---ggacaaaac
gcagcgaaccaacagggtccccgaccgccacaacaacagcagcctcaccagaacatgaac
atccagcagcagatgaagatcaaccaggctcagcagactcaagcacaacttcaggcccag
cagatgaagcagatgcaaaaccaacaagggatgggaggaaacatgcaaacttctcaaagt
cctggaatgaacacacttaatacacctgtgtctcgacctgggaacaacatgaaccaggcg
gcaggccagggtggggtacaatttggagaccaacgattcaatcaaggggcgcagcgacca
aacagccaggctttccaccatatgttggctgctctaccacaggagcagcgtgcaatcgtg
agcggtctgtccccagacaagttgaacgaggtgatgcagcgttggcagaacaagcgccag
gaacagatgggacccaacggtgggcagaacactccggggcaaatgcccaaccgtcctcct
ggacagatgggccaaatgaaccccaacatgggcggtcaagcaccagttggtatgcaacag
tcacagggtggcgtacccatgaatggcaaccagcaacaaggaccaatggcccggttcaac
cccagtcagcaattggccatgatggactcgatggatctgccacctcaagtcctcacccag
ctccagaaccagatccctcctgagatcaagaaatggggaccgctcaaggtgtggcttcag
cagaataacatccccccacacatgcgaaaccaattggcggcgatccagcagaagcagttc
caacttattattcaacggcgtgcgatgatgccacaacagcagcagcaacag------cct
caggggcaacaaccaggacaacagttctcccctcagcagcaagcccagcagcagcaacaa
attggccaaagcactgctaacccaggcatgcagcctggggccggaccaggacctaattct
ctacaggccgcccgaca------gcagttcccggctcagattctccaagcagctccccat
gagattcagcaggttagagcatcgaagccccagtttgcaactctccccgaggaacaattg
cgccagatggtcatccaaatgaagaagcagggttggatcaaccaacaccagcaacgactc
cagcaggctcaagtttcacaacaggctcagctccaggctactcgtcagggccagcaagga
atgcagaacccgatgggcgtgcctcaagccccgatgcaactccaacagccgcctcagcca
aaccagacgcctcagacccagcctgtacaagcatcagcagcaatgggacataatgctact
cctcaacagggaggtcagaaacagccgaccgttactcccgagcagatgagaaacgccaga
cctcaacctgtcaacaaccgcgctcaacctcctaacccatcacctgcacccgcagccaag
aatctcaagcgcccaagcaacgacgatgccctcgatgtgcccgaggccacaaagcaagta
cctgcgagacccgcgtcacagcccaaccaacaacagcagcctcaagccgccaggccgatg
aacccccaggatctctcgtcgctcactcccgaccaacgagcccagctactgaaggtgcag
atgagcagggctggcatacaacaacccggcaatgaaaccatggcacgcctcaaagcgctt
ggacaggaggaacaacgcaagtcgatgcaggaggttatgaatgatattcccatgtcccaa
gaggagcacaacgagatggctgccaagctcaccaagattgtggtggacatgaccaagatt
ggtcgtggcctgaccaagtggtacaacatcacacgcgacgacacacgcgcgaaattattc
ttccgaatgcgatggaggattttgaaacagtttgccgacggtgacaagatgtctattctc
aagaactcattctcgatcgactccgccgagatcgccgaggctcgtgttgtgcttgagggc
atggccaaggatctggctgctgagatgatggccagaaacatgagcatggctaaacaacac
gtcacacctccagttcagaacgcacagcctgtccaaccaccacaagcagtgcctcaaccg
tctcaacctcgtcagacagtaccagtggtcgaaaatgctcgcaggggcagtgccgccaag
ggaggcaacaagggatcacaggtaccgccagcccctacgaccacccaagcgcc------c
tacgagtttggcgcaggtaaccctacctatgttggaaagcctccggtaatcgacttggtt
ctgcctccgtcacgcaagaaaccgagacccaacggaacacctactcaggccgccactcct
tcgcctaaagccggcaagaaggcgtctcccgatgctcgaagagtgtcggaaacccaagtt
gctcacagaccggtactcacttgcaaggaacccgaatgcgagttttcgacaactggttac
agcactgagcaagctcttcagcagcatatccttgaggaacatacgaaaccacgggaggat
cctctgaagtttgttcaagaaaatttggccctggccttgggacttgagcccgatggttca
aagaaggctgaagcggcctcgatgagcgtcgccaactccaagcaagggcagacacccatt
accacggcagccacccctgtgttcaatgatggcaacatgaagcgatcggctagcagcatg
ggcaagcctcaagataacaaggctggtgtcaaggctggtgcgacccctaagcaggtcgat
gttaaaccggttgaccccatgaccactgatccatgggccaatgccaacatcgatcccgag
atgctggtcagcaaccttggagtcgagcgtggaaatggaatttatgataacccattctac
gactacaacgccctcagctatttgacacccagggacacccccgagtctgccaaggacact
ggcagtagcgagcccaacagcgatattcccgacagcacaagccttgaggtcaactttgat
tggcacaatgtggattccgatttattacgcaacatgggcaacaccaacggtggcaatatt
aacgatatgctggctgcggatgctgcattgctgtttgaccagccatctctacaggaacca
gactgggacgacgtcaagatggactgttcaaagcccttccaattcgacactagccaacat
tattacatggctacttcataa
>Fp108
atgcagcacatggctggggccggccagatgatgcagcagcagccgatgaggaagccgaca
cccaatcagctccagcaaatagtttatcagaacttggttcagcacacacaaccttttact
ggaatatgctggcaggcgaatgtagcaatctctgatcgtatgggaaaaaccatgaatttg
atcaccaatatcaatcttgctatgaacggtggtgattacatgaaaggcgcagaatggggc
tgtaactttgaacgcgaagcctttcacaagtctcccacaaaagaagcctacgaccaagag
atgggccaaaagattttggaattctttaagcggcggcaggccaacgagcctaacctccaa
aatagcataaacgttaatgctcaggctcaggcccaagcacaggcgatgatgagcatgcaa
atgggacgcggcatgggccaaggtctgcaacaaggctttcagcccatgcaacacccaacg
caaggtggacaaatgggacaaggacagcagcagcttcccatgggtgccggcatgaatatg
ggtatgggcatggcaaaccaggctggtcgcggcatgggcccgggacaacaaatggtcgga
atgcctgctggacaaggccgcccacagcaaactcaaatgccccaggacatggcccgactt
tcacagcaagacaaactcaaagttacagaattggccacaaaaatgttaaatactgccaca
gagcaacaaaaggctaacacccgcttgcaactccagtctcgggtttctcctgcacaacta
caagagatgacgagtcaaggtcgcgatcctttgatgtggttttaccaaaaccaagccttt
caggttctaaaggcaaacatgagccgaatt---------------cagcagcagcagcag
cagcagcaaggacagccgcagcaaggaatggcacaaaatggtaacaacaaccaggcaacc
atgatgcagcagcaagcaagccagcagtctctccgtcaacagcagtcccaactccagcaa
cagcaacaccag------------------------------------------------
------------------------cagcaacagcagcaacagcaacagcaagggcagcag
cagcacggagcggccaacaacaatcaaggcaataacgacttctcgtcttttccctccaac
atggagagcatcaaggccgagcaaatgaatggacttatggctcagcaagcagggcagatg
gtagtccctgccaacacagcacagaaccgcaacccgacaccccagccg---ggacaaaac
gcagcgaaccaacagggtccccgaccgccacaacaacagcagcctcaccagaacatgaac
atccagcagcagatgaagatcaaccaggctcagcagactcaagcacaacttcaggcccag
cagatgaagcagatgcaaaaccaacaagggatgggaggaaacatgcaaacttctcaaagt
cctggaatgaacacacttaatacacctgtgtctcgacctgggaacaacatgaaccaggcg
gcaggccagggtggggtacaatttggagaccaacgattcaatcaaggggcgcagcgacca
aacagccaggctttccaccatatgttggctgctctaccacaggagcagcgtgcaatcgtg
agcggtctgtccccagacaagttgaacgaggtgatgcagcgttggcagaacaagcgccag
gaacagatgggacccaacggtgggcagaacactccggggcaaatgcccaaccgtcctcct
ggacagatgggccaaatgaaccccaacatgggcggtcaagcaccagttggtatgcaacag
tcacagggtggcgtacccatgaatggcaaccagcaacaaggaccaatggcccggttcaac
cccagtcagcaattggccatgatggactcgatggatctgccacctcaagtcctcacccag
ctccagaaccagatccctcctgagatcaagaaatggggaccgctcaaggtgtggcttcag
cagaataacatccccccacacatgcgaaaccaattggcggcgatccagcagaagcagttc
caacttattattcaacggcgtgcgatgatgccacaacagcagcagcaacag------cct
caggggcaacaaccaggacaacagttctcccctcagcagcaagcccagcagcagcaacaa
attggccaaagcactgctaacccaggcatgcagcctggggccggaccaggacctaattct
ctacaggccgcccgaca------gcagttcccggctcagattctccaagcagctccccat
gagattcagcaggttagagcatcgaagccccagtttgcaactctccccgaggaacaattg
cgccagatggtcatccaaatgaagaagcagggttggatcaaccaacaccagcaacgactc
cagcaggctcaagtttcacaacaggctcagctccaggctactcgtcagggccagcaagga
atgcagaacccgatgggcgtgcctcaagccccgatgcaactccaacagccgcctcagcca
aaccagacgcctcagacccagcctgtacaagcatcagcagcaatgggacataatgctact
cctcaacagggaggtcagaaacagccgaccgttactcccgagcagatgagaaacgccaga
cctcaacctgtcaacaaccgcgctcaacctcctaacccatcacctgcacccgcagccaag
aatctcaagcgcccaagcaacgacgatgccctcgatgtgcccgaggccacaaagcaagta
cctgcgagacccgcgtcacagcccaaccaacaacagcagcctcaagccgccaggccgatg
aacccccaggatctctcgtcgctcactcccgaccaacgagcccagctactgaaggtgcag
atgagcagggctggcatacaacaacccggcaatgaaaccatggcacgcctcaaagcgctt
ggacaggaggaacaacgcaagtcgatgcaggaggttatgaatgatattcccatgtcccaa
gaggagcacaacgagatggctgccaagctcaccaagattgtggtggacatgaccaagatt
ggtcgtggcctgaccaagtggtacaacatcacacgcgacgacacacgcgcgaaattattc
ttccgaatgcgatggaggattttgaaacagtttgccgacggtgacaagatgtctattctc
aagaactcattctcgatcgactccgccgagatcgccgaggctcgtgttgtgcttgagggc
atggccaaggatctggctgctgagatgatggccagaaacatgagcatggctaaacaacac
gtcacacctccagttcagaacgcacagcctgtccaaccaccacaagcagtgcctcaaccg
tctcaacctcgtcagacagtaccagtggtcgaaaatgctcgcaggggcagtgccgccaag
ggaggcaacaagggatcacaggtaccgccagcccctacgaccacccaagcgcc------c
tacgagtttggcgcaggtaaccctacctatgttggaaagcctccggtaatcgacttggtt
ctgcctccgtcacgcaagaaaccgagacccaacggaacacctactcaggccgccactcct
tcgcctaaagccggcaagaaggcgtctcccgatgctcgaagagtgtcggaaacccaagtt
gctcacagaccggtactcacttgcaaggaacccgaatgcgagttttcgacaactggttac
agcactgagcaagctcttcagcagcatatccttgaggaacatacgaaaccacgggaggat
cctctgaagtttgttcaagaaaatttggccctggccttgggacttgagcccgatggttca
aagaaggctgaagcggcctcgatgagcgtcgccaactccaagcaagggcagacacccatt
accacggcagccacccctgtgttcaatgatggcaacatgaagcgatcggctagcagcatg
ggcaagcctcaagataacaaggctggtgtcaaggctggtgcgacccctaagcaggtcgat
gttaaaccggttgaccccatgaccactgatccatgggccaatgccaacatcgatcccgag
atgctggtcagcaaccttggagtcgagcgtggaaatggaatttatgataacccattctac
gactacaacgccctcagctatttgacacccagggacacccccgagtctgccaaggacact
ggcagtagcgagcccaacagcgatattcccgacagcacaagccttgaggtcaactttgat
tggcacaatgtggattccgatttattacgcaacatgggcaacaccaacggtggcaatatt
aacgatatgctggctgcggatgctgcattgctgtttgaccagccatctctacaggaacca
gactgggacgacgtcaagatggactgttcaaagcccttccaattcgacactagccaacat
tattacatggctacttcataa
>Fp118
atgcagcacatggctggggccggccagatgatgcagcagcagccgatgaggaagccgaca
cccaatcagctccagcaaatagtttatcagaacttggttcagcacacacaaccttttact
ggaatatgctggcaggcgaatgtagcaatctctgatcgtatgggaaaaaccatgaatttg
atcaccaatatcaatcttgctatgaacggtggtgattacatgaaaggcgcagaatggggc
tgtaactttgaacgcgaagcctttcacaagtctcccacaaaagaagcctacgaccaagag
atgggccaaaagattttggaattctttaagcggcggcaggccaacgagcctaacctccaa
aatagcataaacgttaatgctcaggctcaggcccaagcacaggcgatgatgagcatgcaa
atgggacgcggcatgggccaaggtctgcaacaaggctttcagcccatgcaacacccaacg
caaggtggacaaatgggacaaggacagcagcagcttcccatgggtgccggcatgaatatg
ggtatgggcatggcaaaccaggctggtcgcggcatgggcccgggacaacaaatggtcgga
atgcctgctggacaaggccgcccacagcaaactcaaatgccccaggacatggcccgactt
tcacagcaagacaaactcaaagttacagaattggccacaaaaatgttaaatactgccaca
gagcaacaaaaggctaacacccgcttgcaactccagtctcgggtttctcctgcacaacta
caagagatgacgagtcaaggtcgcgatcctttgatgtggttttaccaaaaccaagccttt
caggttctaaaggcaaacatgagccgaatt---------------cagcagcagcagcag
cagcagcaaggacagccgcagcaaggaatggcacaaaatggtaacaacaaccaggcaacc
atgatgcagcagcaagcaagccagcagtctctccgtcaacagcagtcccaactccagcaa
cagcaacaccag------------------------------------------------
------------------------cagcaacagcagcaacagcaacagcaagggcagcag
cagcacggagcggccaacaacaatcaaggcaataacgacttctcgtcttttccctccaac
atggagagcatcaaggccgagcaaatgaatggacttatggctcagcaagcagggcagatg
gtagtccctgccaacacagcacagaaccgcaacccgacaccccagccg---ggacaaaac
gcagcgaaccaacagggtccccgaccgccacaacaacagcagcctcaccagaacatgaac
atccagcagcagatgaagatcaaccaggctcagcagactcaagcacaacttcaggcccag
cagatgaagcagatgcaaaaccaacaagggatgggaggaaacatgcaaacttctcaaagt
cctggaatgaacacacttaatacacctgtgtctcgacctgggaacaacatgaaccaggcg
gcaggccagggtggggtacaatttggagaccaacgattcaatcaaggggcgcagcgacca
aacagccaggctttccaccatatgttggctgctctaccacaggagcagcgtgcaatcgtg
agcggtctgtccccagacaagttgaacgaggtgatgcagcgttggcagaacaagcgccag
gaacagatgggacccaacggtgggcagaacactccggggcaaatgcccaaccgtcctcct
ggacagatgggccaaatgaaccccaacatgggcggtcaagcaccagttggtatgcaacag
tcacagggtggcgtacccatgaatggcaaccagcaacaaggaccaatggcccggttcaac
cccagtcagcaattggccatgatggactcgatggatctgccacctcaagtcctcacccag
ctccagaaccagatccctcctgagatcaagaaatggggaccgctcaaggtgtggcttcag
cagaataacatccccccacacatgcgaaaccaattggcggcgatccagcagaagcagttc
caacttattattcaacggcgtgcgatgatgccacaacagcagcagcaacag------cct
caggggcaacaaccaggacaacagttctcccctcagcagcaagcccagcagcagcaacaa
attggccaaagcactgctaacccaggcatgcagcctggggccggaccaggacctaattct
ctacaggccgcccgaca------gcagttcccggctcagattctccaagcagctccccat
gagattcagcaggttagagcatcgaagccccagtttgcaactctccccgaggaacaattg
cgccagatggtcatccaaatgaagaagcagggttggatcaaccaacaccagcaacgactc
cagcaggctcaagtttcacaacaggctcagctccaggctactcgtcagggccagcaagga
atgcagaacccgatgggcgtgcctcaagccccgatgcaactccaacagccgcctcagcca
aaccagacgcctcagacccagcctgtacaagcatcagcagcaatgggacataatgctact
cctcaacagggaggtcagaaacagccgaccgttactcccgagcagatgagaaacgccaga
cctcaacctgtcaacaaccgcgctcaacctcctaacccatcacctgcacccgcagccaag
aatctcaagcgcccaagcaacgacgatgccctcgatgtgcccgaggccacaaagcaagta
cctgcgagacccgcgtcacagcccaaccaacaacagcagcctcaagccgccaggccgatg
aacccccaggatctctcgtcgctcactcccgaccaacgagcccagctactgaaggtgcag
atgagcagggctggcatacaacaacccggcaatgaaaccatggcacgcctcaaagcgctt
ggacaggaggaacaacgcaagtcgatgcaggaggttatgaatgatattcccatgtcccaa
gaggagcacaacgagatggctgccaagctcaccaagattgtggtggacatgaccaagatt
ggtcgtggcctgaccaagtggtacaacatcacacgcgacgacacacgcgcgaaattattc
ttccgaatgcgatggaggattttgaaacagtttgccgacggtgacaagatgtctattctc
aagaactcattctcgatcgactccgccgagatcgccgaggctcgtgttgtgcttgagggc
atggccaaggatctggctgctgagatgatggccagaaacatgagcatggctaaacaacac
gtcacacctccagttcagaacgcacagcctgtccaaccaccacaagcagtgcctcaaccg
tctcaacctcgtcagacagtaccagtggtcgaaaatgctcgcaggggcagtgccgccaag
ggaggcaacaagggatcacaggtaccgccagcccctacgaccacccaagcgcc------c
tacgagtttggcgcaggtaaccctacctatgttggaaagcctccggtaatcgacttggtt
ctgcctccgtcacgcaagaaaccgagacccaacggaacacctactcaggccgccactcct
tcgcctaaagccggcaagaaggcgtctcccgatgctcgaagagtgtcggaaacccaagtt
gctcacagaccggtactcacttgcaaggaacccgaatgcgagttttcgacaactggttac
agcactgagcaagctcttcagcagcatatccttgaggaacatacgaaaccacgggaggat
cctctgaagtttgttcaagaaaatttggccctggccttgggacttgagcccgatggttca
aagaaggctgaagcggcctcgatgagcgtcgccaactccaagcaagggcagacacccatt
accacggcagccacccctgtgttcaatgatggcaacatgaagcgatcggctagcagcatg
ggcaagcctcaagataacaaggctggtgtcaaggctggtgcgacccctaagcaggtcgat
gttaaaccggttgaccccatgaccactgatccatgggccaatgccaacatcgatcccgag
atgctggtcagcaaccttggagtcgagcgtggaaatggaatttatgataacccattctac
gactacaacgccctcagctatttgacacccagggacacccccgagtctgccaaggacact
ggcagtagcgagcccaacagcgatattcccgacagcacaagccttgaggtcaactttgat
tggcacaatgtggattccgatttattacgcaacatgggcaacaccaacggtggcaatatt
aacgatatgctggctgcggatgctgcattgctgtttgaccagccatctctacaggaacca
gactgggacgacgtcaagatggactgttcaaagcccttccaattcgacactagccaacat
tattacatggctacttcataa
>Fp122
atgcagcacatggctggggccggccagatgatgcagcagcagccgatgaggaagccgaca
cccaatcagctccagcaaatagtttatcagaacttggttcagcacacacaaccttttact
ggaatatgctggcaggcgaatgtagcaatctctgatcgtatgggaaaaaccatgaatttg
atcaccaatatcaatcttgctatgaacggtggtgattacatgaaaggcgcagaatggggc
tgtaactttgaacgcgaagcctttcacaagtctcccacaaaagaagcctacgaccaagag
atgggccaaaagattttggaattctttaagcggcggcaggccaacgagcctaacctccaa
aatagcataaacgttaatgctcaggctcaggcccaagcacaggcgatgatgagcatgcaa
atgggacgcggcatgggccaaggtctgcaacaaggctttcagcccatgcaacacccaacg
caaggtggacaaatgggacaaggacagcagcagcttcccatgggtgccggcatgaatatg
ggtatgggcatggcaaaccaggctggtcgcggcatgggcccgggacaacaaatggtcgga
atgcctgctggacaaggccgcccacagcaaactcaaatgccccaggacatggcccgactt
tcacagcaagacaaactcaaagttacagaattggccacaaaaatgttaaatactgccaca
gagcaacaaaaggctaacacccgcttgcaactccagtctcgggtttctcctgcacaacta
caagagatgacgagtcaaggtcgcgatcctttgatgtggttttaccaaaaccaagccttt
caggttctaaaggcaaacatgagccgaatt---------------cagcagcagcagcag
cagcagcaaggacagccgcagcaaggaatggcacaaaatggtaacaacaaccaggcaacc
atgatgcagcagcaagcaagccagcagtctctccgtcaacagcagtcccaactccagcaa
cagcaacaccag------------------------------------------------
------------------------cagcaacagcagcaacagcaacagcaagggcagcag
cagcacggagcggccaacaacaatcaaggcaataacgacttctcgtcttttccctccaac
atggagagcatcaaggccgagcaaatgaatggacttatggctcagcaagcagggcagatg
gtagtccctgccaacacagcacagaaccgcaacccgacaccccagccg---ggacaaaac
gcagcgaaccaacagggtccccgaccgccacaacaacagcagcctcaccagaacatgaac
atccagcagcagatgaagatcaaccaggctcagcagactcaagcacaacttcaggcccag
cagatgaagcagatgcaaaaccaacaagggatgggaggaaacatgcaaacttctcaaagt
cctggaatgaacacacttaatacacctgtgtctcgacctgggaacaacatgaaccaggcg
gcaggccagggtggggtacaatttggagaccaacgattcaatcaaggggcgcagcgacca
aacagccaggctttccaccatatgttggctgctctaccacaggagcagcgtgcaatcgtg
agcggtctgtccccagacaagttgaacgaggtgatgcagcgttggcagaacaagcgccag
gaacagatgggacccaacggtgggcagaacactccggggcaaatgcccaaccgtcctcct
ggacagatgggccaaatgaaccccaacatgggcggtcaagcaccagttggtatgcaacag
tcacagggtggcgtacccatgaatggcaaccagcaacaaggaccaatggcccggttcaac
cccagtcagcaattggccatgatggactcgatggatctgccacctcaagtcctcacccag
ctccagaaccagatccctcctgagatcaagaaatggggaccgctcaaggtgtggcttcag
cagaataacatccccccacacatgcgaaaccaattggcggcgatccagcagaagcagttc
caacttattattcaacggcgtgcgatgatgccacaacagcagcagcaacag------cct
caggggcaacaaccaggacaacagttctcccctcagcagcaagcccagcagcagcaacaa
attggccaaagcactgctaacccaggcatgcagcctggggccggaccaggacctaattct
ctacaggccgcccgaca------gcagttcccggctcagattctccaagcagctccccat
gagattcagcaggttagagcatcgaagccccagtttgcaactctccccgaggaacaattg
cgccagatggtcatccaaatgaagaagcagggttggatcaaccaacaccagcaacgactc
cagcaggctcaagtttcacaacaggctcagctccaggctactcgtcagggccagcaagga
atgcagaacccgatgggcgtgcctcaagccccgatgcaactccaacagccgcctcagcca
aaccagacgcctcagacccagcctgtacaagcatcagcagcaatgggacataatgctact
cctcaacagggaggtcagaaacagccgaccgttactcccgagcagatgagaaacgccaga
cctcaacctgtcaacaaccgcgctcaacctcctaacccatcacctgcacccgcagccaag
aatctcaagcgcccaagcaacgacgatgccctcgatgtgcccgaggccacaaagcaagta
cctgcgagacccgcgtcacagcccaaccaacaacagcagcctcaagccgccaggccgatg
aacccccaggatctctcgtcgctcactcccgaccaacgagcccagctactgaaggtgcag
atgagcagggctggcatacaacaacccggcaatgaaaccatggcacgcctcaaagcgctt
ggacaggaggaacaacgcaagtcgatgcaggaggttatgaatgatattcccatgtcccaa
gaggagcacaacgagatggctgccaagctcaccaagattgtggtggacatgaccaagatt
ggtcgtggcctgaccaagtggtacaacatcacacgcgacgacacacgcgcgaaattattc
ttccgaatgcgatggaggattttgaaacagtttgccgacggtgacaagatgtctattctc
aagaactcattctcgatcgactccgccgagatcgccgaggctcgtgttgtgcttgagggc
atggccaaggatctggctgctgagatgatggccagaaacatgagcatggctaaacaacac
gtcacacctccagttcagaacgcacagcctgtccaaccaccacaagcagtgcctcaaccg
tctcaacctcgtcagacagtaccagtggtcgaaaatgctcgcaggggcagtgccgccaag
ggaggcaacaagggatcacaggtaccgccagcccctacgaccacccaagcgcc------c
tacgagtttggcgcaggtaaccctacctatgttggaaagcctccggtaatcgacttggtt
ctgcctccgtcacgcaagaaaccgagacccaacggaacacctactcaggccgccactcct
tcgcctaaagccggcaagaaggcgtctcccgatgctcgaagagtgtcggaaacccaagtt
gctcacagaccggtactcacttgcaaggaacccgaatgcgagttttcgacaactggttac
agcactgagcaagctcttcagcagcatatccttgaggaacatacgaaaccacgggaggat
cctctgaagtttgttcaagaaaatttggccctggccttgggacttgagcccgatggttca
aagaaggctgaagcggcctcgatgagcgtcgccaactccaagcaagggcagacacccatt
accacggcagccacccctgtgttcaatgatggcaacatgaagcgatcggctagcagcatg
ggcaagcctcaagataacaaggctggtgtcaaggctggtgcgacccctaagcaggtcgat
gttaaaccggttgaccccatgaccactgatccatgggccaatgccaacatcgatcccgag
atgctggtcagcaaccttggagtcgagcgtggaaatggaatttatgataacccattctac
gactacaacgccctcagctatttgacacccagggacacccccgagtctgccaaggacact
ggcagtagcgagcccaacagcgatattcccgacagcacaagccttgaggtcaactttgat
tggcacaatgtggattccgatttattacgcaacatgggcaacaccaacggtggcaatatt
aacgatatgctggctgcggatgctgcattgctgtttgaccagccatctctacaggaacca
gactgggacgacgtcaagatggactgttcaaagcccttccaattcgacactagccaacat
tattacatggctacttcataa
>Fp125
atgcagcacatggctggggccggccagatgatgcagcagcagccgatgaggaagccgaca
cccaatcagctccagcaaatagtttatcagaacttggttcagcacacacaaccttttact
ggaatatgctggcaggcgaatgtagcaatctctgatcgtatgggaaaaaccatgaatttg
atcaccaatatcaatcttgctatgaacggtggtgattacatgaaaggcgcagaatggggc
tgtaactttgaacgcgaagcctttcacaagtctcccacaaaagaagcctacgaccaagag
atgggccaaaagattttggaattctttaagcggcggcaggccaacgagcctaacctccaa
aatagcataaacgttaatgctcaggctcaggcccaagcacaggcgatgatgagcatgcaa
atgggacgcggcatgggccaaggtctgcaacaaggctttcagcccatgcaacacccaacg
caaggtggacaaatgggacaaggacagcagcagcttcccatgggtgccggcatgaatatg
ggtatgggcatggcaaaccaggctggtcgcggcatgggcccgggacaacaaatggtcgga
atgcctgctggacaaggccgcccacagcaaactcaaatgccccaggacatggcccgactt
tcacagcaagacaaactcaaagttacagaattggccacaaaaatgttaaatactgccaca
gagcaacaaaaggctaacacccgcttgcaactccagtctcgggtttctcctgcacaacta
caagagatgacgagtcaaggtcgcgatcctttgatgtggttttaccaaaaccaagccttt
caggttctaaaggcaaacatgagccgaatt---------------cagcagcagcagcag
cagcagcaaggacagccgcagcaaggaatggcacaaaatggtaacaacaaccaggcaacc
atgatgcagcagcaagcaagccagcagtctctccgtcaacagcagtcccaactccagcaa
cagcaacaccag------------------------------------------------
------------------------cagcaacagcagcaacagcaacagcaagggcagcag
cagcacggagcggccaacaacaatcaaggcaataacgacttctcgtcttttccctccaac
atggagagcatcaaggccgagcaaatgaatggacttatggctcagcaagcagggcagatg
gtagtccctgccaacacagcacagaaccgcaacccgacaccccagccg---ggacaaaac
gcagcgaaccaacagggtccccgaccgccacaacaacagcagcctcaccagaacatgaac
atccagcagcagatgaagatcaaccaggctcagcagactcaagcacaacttcaggcccag
cagatgaagcagatgcaaaaccaacaagggatgggaggaaacatgcaaacttctcaaagt
cctggaatgaacacacttaatacacctgtgtctcgacctgggaacaacatgaaccaggcg
gcaggccagggtggggtacaatttggagaccaacgattcaatcaaggggcgcagcgacca
aacagccaggctttccaccatatgttggctgctctaccacaggagcagcgtgcaatcgtg
agcggtctgtccccagacaagttgaacgaggtgatgcagcgttggcagaacaagcgccag
gaacagatgggacccaacggtgggcagaacactccggggcaaatgcccaaccgtcctcct
ggacagatgggccaaatgaaccccaacatgggcggtcaagcaccagttggtatgcaacag
tcacagggtggcgtacccatgaatggcaaccagcaacaaggaccaatggcccggttcaac
cccagtcagcaattggccatgatggactcgatggatctgccacctcaagtcctcacccag
ctccagaaccagatccctcctgagatcaagaaatggggaccgctcaaggtgtggcttcag
cagaataacatccccccacacatgcgaaaccaattggcggcgatccagcagaagcagttc
caacttattattcaacggcgtgcgatgatgccacaacagcagcagcaacag------cct
caggggcaacaaccaggacaacagttctcccctcagcagcaagcccagcagcagcaacaa
attggccaaagcactgctaacccaggcatgcagcctggggccggaccaggacctaattct
ctacaggccgcccgaca------gcagttcccggctcagattctccaagcagctccccat
gagattcagcaggttagagcatcgaagccccagtttgcaactctccccgaggaacaattg
cgccagatggtcatccaaatgaagaagcagggttggatcaaccaacaccagcaacgactc
cagcaggctcaagtttcacaacaggctcagctccaggctactcgtcagggccagcaagga
atgcagaacccgatgggcgtgcctcaagccccgatgcaactccaacagccgcctcagcca
aaccagacgcctcagacccagcctgtacaagcatcagcagcaatgggacataatgctact
cctcaacagggaggtcagaaacagccgaccgttactcccgagcagatgagaaacgccaga
cctcaacctgtcaacaaccgcgctcaacctcctaacccatcacctgcacccgcagccaag
aatctcaagcgcccaagcaacgacgatgccctcgatgtgcccgaggccacaaagcaagta
cctgcgagacccgcgtcacagcccaaccaacaacagcagcctcaagccgccaggccgatg
aacccccaggatctctcgtcgctcactcccgaccaacgagcccagctactgaaggtgcag
atgagcagggctggcatacaacaacccggcaatgaaaccatggcacgcctcaaagcgctt
ggacaggaggaacaacgcaagtcgatgcaggaggttatgaatgatattcccatgtcccaa
gaggagcacaacgagatggctgccaagctcaccaagattgtggtggacatgaccaagatt
ggtcgtggcctgaccaagtggtacaacatcacacgcgacgacacacgcgcgaaattattc
ttccgaatgcgatggaggattttgaaacagtttgccgacggtgacaagatgtctattctc
aagaactcattctcgatcgactccgccgagatcgccgaggctcgtgttgtgcttgagggc
atggccaaggatctggctgctgagatgatggccagaaacatgagcatggctaaacaacac
gtcacacctccagttcagaacgcacagcctgtccaaccaccacaagcagtgcctcaaccg
tctcaacctcgtcagacagtaccagtggtcgaaaatgctcgcaggggcagtgccgccaag
ggaggcaacaagggatcacaggtaccgccagcccctacgaccacccaagcgcc------c
tacgagtttggcgcaggtaaccctacctatgttggaaagcctccggtaatcgacttggtt
ctgcctccgtcacgcaagaaaccgagacccaacggaacacctactcaggccgccactcct
tcgcctaaagccggcaagaaggcgtctcccgatgctcgaagagtgtcggaaacccaagtt
gctcacagaccggtactcacttgcaaggaacccgaatgcgagttttcgacaactggttac
agcactgagcaagctcttcagcagcatatccttgaggaacatacgaaaccacgggaggat
cctctgaagtttgttcaagaaaatttggccctggccttgggacttgagcccgatggttca
aagaaggctgaagcggcctcgatgagcgtcgccaactccaagcaagggcagacacccatt
accacggcagccacccctgtgttcaatgatggcaacatgaagcgatcggctagcagcatg
ggcaagcctcaagataacaaggctggtgtcaaggctggtgcgacccctaagcaggtcgat
gttaaaccggttgaccccatgaccactgatccatgggccaatgccaacatcgatcccgag
atgctggtcagcaaccttggagtcgagcgtggaaatggaatttatgataacccattctac
gactacaacgccctcagctatttgacacccagggacacccccgagtctgccaaggacact
ggcagtagcgagcccaacagcgatattcccgacagcacaagccttgaggtcaactttgat
tggcacaatgtggattccgatttattacgcaacatgggcaacaccaacggtggcaatatt
aacgatatgctggctgcggatgctgcattgctgtttgaccagccatctctacaggaacca
gactgggacgacgtcaagatggactgttcaaagcccttccaattcgacactagccaacat
tattacatggctacttcataa
>Fp13r
atgcatcacatggctggggccggccagatgatgcagcagcagccgatgaggaagccgaca
cccaatcagctccagcaaatagtttatcagaacttggttcagcacacacaaccttttact
ggaatatgctggcaggcgaatgtagcaatctctgatcgtatgggaaaaaccatgaatttg
atcaccaatatcaatcttgctatgaacggtggtgattacatgaaaggcgcagaatggggc
tgtaactttgaacgcgaagcctttcacaagtctcccacaaaagaagcctacgaccaagag
atgggccaaaagattttggaattctttaagcggcggcaggccaacgagcctaacctccaa
aatagcataaacgttaatgctcaggctcaggcccaagcacaggcgatgatgagcatgcaa
atgggacgcggcatgggccaaggtctgcaacaaggctttcagcccatgcaacacccaacg
caaggtggacaaatgggacaaggacagcagcagcttcccatgggtgccggcatgaatatg
ggtatgggcatggcaaaccaggctggtcgcggcatgggcccgggacaacaaatggtcgga
atgcctgctggacaaggccgcccacagcaaactcaaatgccccaggacatggcccgactt
tcacagcaagacaaactcaaagttacagaattggccacaaaaatgttaaatactgccaca
gagcaacaaaaggctaacacccgcttgcaactccagtctcgggtttctcctgcacaacta
caagagatgacgagtcaaggtcgcgatcctttgatgtggttttaccaaaaccaagccttt
caggttctaaaggcaaacatgagccgaatt---------------cagcagcagcagcag
cagcagcaaggacagccgcagcaaggaatggcacaaaatggtaacaacaaccaggcaacc
atgatgcagcagcaagcaagccagcagtctctccgtcaacagcagtcccaactccagcaa
cagcaacaccag------------------------------------------------
------------------------cagcaacagcagcaacagcaacagcaagggcagcag
cagcacggagcggccaacaacaatcaaggcaataacgacttctcgtcttttccctccaac
atggagagcatcaaggccgagcaaatgaatggacttatggctcagcaagcagggcagatg
gtagtccctgccaacacagcacagaaccgcaacccgacaccccagccg---ggacaaaac
gcagcgaaccaacagggtccccgaccgccacaacaacagcagcctcaccagaacatgaac
atccagcagcagatgaagatcaaccaggctcagcagactcaagcacaacttcaggcccag
cagatgaagcagatgcaaaaccaacaagggatgggaggaaacatgcaaacttctcaaagt
cctggaatgaacacacttaatacacctgtgtctcgacctgggaacaacatgaaccaggcg
gcaggccagggtggggtacaatttggagaccaacgattcaatcaaggggcgcagcgacca
aacagccaggctttccaccatatgttggctgctctaccacaggagcagcgtgcaatcgtg
agcggtctgtccccagacaagttgaacgaggtgatgcagcgttggcagaacaagcgccag
gaacagatgggacccaacggtgggcagaacactccggggcaaatgcccaaccgtcctcct
ggacagatgggccaaatgaaccccaacatgggcggtcaagcaccagttggtatgcaacag
tcacagggtggcgtacccatgaatggcaaccagcaacaaggaccaatggcccggttcaac
cccagtcagcaattggccatgatggactcgatggatctgccacctcaagtcctcacccag
ctccagaaccagatccctcctgagatcaagaaatggggaccgctcaaggtgtggcttcag
cagaataacatccccccacacatgcgaaaccaattggcggcgatccagcagaagcagttc
caacttattattcaacggcgtgcgatgatgccacaacagcagcagcaacag------cct
caggggcaacaaccaggacaacagttctcccctcagcagcaagcccagcagcagcaacaa
attggccaaagcactgctaacccaggcatgcagcctggggccggaccaggacctaattct
ctacaggccgcccgaca------gcagttcccggctcagattctccaagcagctccccat
gagattcagcaggttagagcatcgaagccccagtttgcaactctccccgaggaacaattg
cgccagatggtcatccaaatgaagaagcagggttggatcaaccaacaccagcaacgactc
cagcaggctcaagtttcacaacaggctcagctccaggctactcgtcagggccagcaagga
atgcagaacccgatgggcgtgcctcaagccccgatgcaactccaacagccgcctcagcca
aaccagacgcctcagacccagcctgtacaagcatcagcagcaatgggacataatgctact
cctcaacagggaggtcagaaacagccgaccgttactcccgagcagatgagaaacgccaga
cctcaacctgtcaacaaccgcgctcaacctcctaacccatcacctgcacccgcagccaag
aatctcaagcgcccaagcaacgacgatgccctcgatgtgcccgaggccacaaagcaagta
cctgcgagacccgcgtcacagcccaaccaacaacagcagcctcaagccgccaggccgatg
aacccccaggatctctcgtcgctcactcccgaccaacgagcccagctactgaaggtgcag
atgagcagggctggcatacaacaacccggcaatgaaaccatggcacgcctcaaagcgctt
ggacaggaggaacaacgcaagtcgatgcaggaggttatgaatgatattcccatgtcccaa
gaggagcacaacgagatggctgccaagctcaccaagattgtggtggacatgaccaagatt
ggtcgtggcctgaccaagtggtacaacatcacacgcgacgacacacgcgcgaaattattc
ttccgaatgcgatggaggattttgaaacagtttgccgacggtgacaagatgtctattctc
aagaactcattctcgatcgactccgccgagatcgccgaggctcgtgttgtgcttgagggc
atggccaaggatctggctgctgagatgatggccagaaacatgagcatggctaaacaacac
gtcacacctccagttcagaacgcacagcctgtccaaccaccacaagcagtgcctcaaccg
tctcaacctcgtcagacagtaccagtggtcgaaaatgctcgcaggggcagtgccgccaag
ggaggcaacaagggatcacaggtaccgccagcccctacgaccacccaagcgcc------c
tacgagtttggcgcaggtaaccctacctatgttggaaagcctccggtaatcgacttggtt
ctgcctccgtcacgcaagaaaccgagacccaacggaacacctactcaggccgccactcct
tcgcctaaagccggcaagaaggcgtctcccgatgctcgaagagtgtcggaaacccaagtt
gctcacagaccggtactcacttgcaaggaacccgaatgcgagttttcgacaactggttac
agcactgagcaagctcttcagcagcatatccttgaggaacatacgaaaccacgggaggat
cctctgaagtttgttcaagaaaatttggccctggccttgggacttgagcccgatggttca
aagaaggctgaagcggcctcgatgagcgtcgccaactccaagcaagggcagacacccatt
accacggcagccacccctgtgttcaatgatggcaacatgaagcgatcggctagcagcatg
ggcaagcctcaagataacaaggctggtgtcaaggctggtgcgacccctaagcaggtcgat
gttaaaccggttgaccccatgaccactgatccatgggccaatgccaacatcgatcccgag
atgctggtcagcaaccttggagtcgagcgtggaaatggaatttatgataacccattctac
gactacaacgccctcagctatttgacacccagggacacccccgagtctgccaaggacact
ggcagtagcgagcccaacagcgatattcccgacagcacaagccttgaggtcaactttgat
tggcacaatgtggattccgatttattacgcaacatgggcaacaccaacggtggcaatatt
aacgatatgctggctgcggatgctgcattgctgtttgaccagccatctctacaggaacca
gactgggacgacgtcaagatggactgttcaaagcccttccaattcgacactagccaacat
tattacatggctacttcataa
>Fp144
atgcagcacatggctggggccggccagatgatgcagcagcagccgatgaggaagccgaca
cccaatcagctccagcaaatagtttatcagaacttggttcagcacacacaaccttttact
ggaatatgctggcaggcgaatgtagcaatctctgatcgtatgggaaaaaccatgaatttg
atcaccaatatcaatcttgctatgaacggtggtgattacatgaaaggcgcagaatggggc
tgtaactttgaacgcgaagcctttcacaagtctcccacaaaagaagcctacgaccaagag
atgggccaaaagattttggaattctttaagcggcggcaggccaacgagcctaacctccaa
aatagcataaacgttaatgctcaggctcaggcccaagcacaggcgatgatgagcatgcaa
atgggacgcggcatgggccaaggtctgcaacaaggctttcagcccatgcaacacccaacg
caaggtggacaaatgggacaaggacagcagcagcttcccatgggtgccggcatgaatatg
ggtatgggcatggcaaaccaggctggtcgcggcatgggcccgggacaacaaatggtcgga
atgcctgctggacaaggccgcccacagcaaactcaaatgccccaggacatggcccgactt
tcacagcaagacaaactcaaagttacagaattggccacaaaaatgttaaatactgccaca
gagcaacaaaaggctaacacccgcttgcaactccagtctcgggtttctcctgcacaacta
caagagatgacgagtcaaggtcgcgatcctttgatgtggttttaccaaaaccaagccttt
caggttctaaaggcaaacatgagccgaatt---------------cagcagcagcagcag
cagcagcaaggacagccgcagcaaggaatggcacaaaatggtaacaacaaccaggcaacc
atgatgcagcagcaagcaagccagcagtctctccgtcaacagcagtcccaactccagcaa
cagcaacaccag------------------------------------------------
------------------------cagcaacagcagcaacagcaacagcaagggcagcag
cagcacggagcggccaacaacaatcaaggcaataacgacttctcgtcttttccctccaac
atggagagcatcaaggccgagcaaatgaatggacttatggctcagcaagcagggcagatg
gtagtccctgccaacacagcacagaaccgcaacccgacaccccagccg---ggacaaaac
gcagcgaaccaacagggtccccgaccgccacaacaacagcagcctcaccagaacatgaac
atccagcagcagatgaagatcaaccaggctcagcagactcaagcacaacttcaggcccag
cagatgaagcagatgcaaaaccaacaagggatgggaggaaacatgcaaacttctcaaagt
cctggaatgaacacacttaatacacctgtgtctcgacctgggaacaacatgaaccaggcg
gcaggccagggtggggtacaatttggagaccaacgattcaatcaaggggcgcagcgacca
aacagccaggctttccaccatatgttggctgctctaccacaggagcagcgtgcaatcgtg
agcggtctgtccccagacaagttgaacgaggtgatgcagcgttggcagaacaagcgccag
gaacagatgggacccaacggtgggcagaacactccggggcaaatgcccaaccgtcctcct
ggacagatgggccaaatgaaccccaacatgggcggtcaagcaccagttggtatgcaacag
tcacagggtggcgtacccatgaatggcaaccagcaacaaggaccaatggcccggttcaac
cccagtcagcaattggccatgatggactcgatggatctgccacctcaagtcctcacccag
ctccagaaccagatccctcctgagatcaagaaatggggaccgctcaaggtgtggcttcag
cagaataacatccccccacacatgcgaaaccaattggcggcgatccagcagaagcagttc
caacttattattcaacggcgtgcgatgatgccacaacagcagcagcaacag------cct
caggggcaacaaccaggacaacagttctcccctcagcagcaagcccagcagcagcaacaa
attggccaaagcactgctaacccaggcatgcagcctggggccggaccaggacctaattct
ctacaggccgcccgaca------gcagttcccggctcagattctccaagcagctccccat
gagattcagcaggttagagcatcgaagccccagtttgcaactctccccgaggaacaattg
cgccagatggtcatccaaatgaagaagcagggttggatcaaccaacaccagcaacgactc
cagcaggctcaagtttcacaacaggctcagctccaggctactcgtcagggccagcaagga
atgcagaacccgatgggcgtgcctcaagccccgatgcaactccaacagccgcctcagcca
aaccagacgcctcagacccagcctgtacaagcatcagcagcaatgggacataatgctact
cctcaacagggaggtcagaaacagccgaccgttactcccgagcagatgagaaacgccaga
cctcaacctgtcaacaaccgcgctcaacctcctaacccatcacctgcacccgcagccaag
aatctcaagcgcccaagcaacgacgatgccctcgatgtgcccgaggccacaaagcaagta
cctgcgagacccgcgtcacagcccaaccaacaacagcagcctcaagccgccaggccgatg
aacccccaggatctctcgtcgctcactcccgaccaacgagcccagctactgaaggtgcag
atgagcagggctggcatacaacaacccggcaatgaaaccatggcacgcctcaaagcgctt
ggacaggaggaacaacgcaagtcgatgcaggaggttatgaatgatattcccatgtcccaa
gaggagcacaacgagatggctgccaagctcaccaagattgtggtggacatgaccaagatt
ggtcgtggcctgaccaagtggtacaacatcacacgcgacgacacacgcgcgaaattattc
ttccgaatgcgatggaggattttgaaacagtttgccgacggtgacaagatgtctattctc
aagaactcattctcgatcgactccgccgagatcgccgaggctcgtgttgtgcttgagggc
atggccaaggatctggctgctgagatgatggccagaaacatgagcatggctaaacaacac
gtcacacctccagttcagaacgcacagcctgtccaaccaccacaagcagtgcctcaaccg
tctcaacctcgtcagacagtaccagtggtcgaaaatgctcgcaggggcagtgccgccaag
ggaggcaacaagggatcacaggtaccgccagcccctacgaccacccaagcgcc------c
tacgagtttggcgcaggtaaccctacctatgttggaaagcctccggtaatcgacttggtt
ctgcctccgtcacgcaagaaaccgagacccaacggaacacctactcaggccgccactcct
tcgcctaaagccggcaagaaggcgtctcccgatgctcgaagagtgtcggaaacccaagtt
gctcacagaccggtactcacttgcaaggaacccgaatgcgagttttcgacaactggttac
agcactgagcaagctcttcagcagcatatccttgaggaacatacgaaaccacgggaggat
cctctgaagtttgttcaagaaaatttggccctggccttgggacttgagcccgatggttca
aagaaggctgaagcggcctcgatgagcgtcgccaactccaagcaagggcagacacccatt
accacggcagccacccctgtgttcaatgatggcaacatgaagcgatcggctagcagcatg
ggcaagcctcaagataacaaggctggtgtcaaggctggtgcgacccctaagcaggtcgat
gttaaaccggttgaccccatgaccactgatccatgggccaatgccaacatcgatcccgag
atgctggtcagcaaccttggagtcgagcgtggaaatggaatttatgataacccattctac
gactacaacgccctcagctatttgacacccagggacacccccgagtctgccaaggacact
ggcagtagcgagcccaacagcgatattcccgacagcacaagccttgaggtcaactttgat
tggcacaatgtggattccgatttattacgcaacatgggcaacaccaacggtggcaatatt
aacgatatgctggctgcggatgctgcattgctgtttgaccagccatctctacaggaacca
gactgggacgacgtcaagatggactgttcaaagcccttccaattcgacactagccaacat
tattacatggctacttcataa
>Fp146
atgcatcacatggctggggccggccagatgatgcagcagcagccgatgaggaagccgaca
cccaatcagctccagcaaatagtttatcagaacttggttcagcacacacaaccttttact
ggaatatgctggcaggcgaatgtagcaatctctgatcgtatgggaaaaaccatgaatttg
atcaccaatatcaatcttgctatgaacggtggtgattacatgaaaggcgcagaatggggc
tgtaactttgaacgcgaagcctttcacaagtctcccacaaaagaagcctacgaccaagag
atgggccaaaagattttggaattctttaagcggcggcaggccaacgagcctaacctccaa
aatagcataaacgttaatgctcaggctcaggcccaagcacaggcgatgatgagcatgcaa
atgggacgcggcatgggccaaggtctgcaacaaggctttcagcccatgcaacacccaacg
caaggtggacaaatgggacaaggacagcagcagcttcccatgggtgccggcatgaatatg
ggtatgggcatggcaaaccaggctggtcgcggcatgggcccgggacaacaaatggtcgga
atgcctgctggacaaggccgcccacagcaaactcaaatgccccaggacatggcccgactt
tcacagcaagacaaactcaaagttacagaattggccacaaaaatgttaaatactgccaca
gagcaacaaaaggctaacacccgcttgcaactccagtctcgggtttctcctgcacaacta
caagagatgacgagtcaaggtcgcgatcctttgatgtggttttaccaaaaccaagccttt
caggttctaaaggcaaacatgagccgaatt---------------cagcagcagcagcag
cagcagcaaggacagccgcagcaaggaatggcacaaaatggtaacaacaaccaggcaacc
atgatgcagcagcaagcaagccagcagtctctccgtcaacagcagtcccaactccagcaa
cagcaacaccag------------------------------------------------
------------------------cagcaacagcagcaacagcaacagcaagggcagcag
cagcacggagcggccaacaacaatcaaggcaataacgacttctcgtcttttccctccaac
atggagagcatcaaggccgagcaaatgaatggacttatggctcagcaagcagggcagatg
gtagtccctgccaacacagcacagaaccgcaacccgacaccccagccg---ggacaaaac
gcagcgaaccaacagggtccccgaccgccacaacaacagcagcctcaccagaacatgaac
atccagcagcagatgaagatcaaccaggctcagcagactcaagcacaacttcaggcccag
cagatgaagcagatgcaaaaccaacaagggatgggaggaaacatgcaaacttctcaaagt
cctggaatgaacacacttaatacacctgtgtctcgacctgggaacaacatgaaccaggcg
gcaggccagggtggggtacaatttggagaccaacgattcaatcaaggggcgcagcgacca
aacagccaggctttccaccatatgttggctgctctaccacaggagcagcgtgcaatcgtg
agcggtctgtccccagacaagttgaacgaggtgatgcagcgttggcagaacaagcgccag
gaacagatgggacccaacggtgggcagaacactccggggcaaatgcccaaccgtcctcct
ggacagatgggccaaatgaaccccaacatgggcggtcaagcaccagttggtatgcaacag
tcacagggtggcgtacccatgaatggcaaccagcaacaaggaccaatggcccggttcaac
cccagtcagcaattggccatgatggactcgatggatctgccacctcaagtcctcacccag
ctccagaaccagatccctcctgagatcaagaaatggggaccgctcaaggtgtggcttcag
cagaataacatccccccacacatgcgaaaccaattggcggcgatccagcagaagcagttc
caacttattattcaacggcgtgcgatgatgccacaacagcagcagcaacag------cct
caggggcaacaaccaggacaacagttctcccctcagcagcaagcccagcagcagcaacaa
attggccaaagcactgctaacccaggcatgcagcctggggccggaccaggacctaattct
ctacaggccgcccgaca------gcagttcccggctcagattctccaagcagctccccat
gagattcagcaggttagagcatcgaagccccagtttgcaactctccccgaggaacaattg
cgccagatggtcatccaaatgaagaagcagggttggatcaaccaacaccagcaacgactc
cagcaggctcaagtttcacaacaggctcagctccaggctactcgtcagggccagcaagga
atgcagaacccgatgggcgtgcctcaagccccgatgcaactccaacagccgcctcagcca
aaccagacgcctcagacccagcctgtacaagcatcagcagcaatgggacataatgctact
cctcaacagggaggtcagaaacagccgaccgttactcccgagcagatgagaaacgccaga
cctcaacctgtcaacaaccgcgctcaacctcctaacccatcacctgcacccgcagccaag
aatctcaagcgcccaagcaacgacgatgccctcgatgtgcccgaggccacaaagcaagta
cctgcgagacccgcgtcacagcccaaccaacaacagcagcctcaagccgccaggccgatg
aacccccaggatctctcgtcgctcactcccgaccaacgagcccagctactgaaggtgcag
atgagcagggctggcatacaacaacccggcaatgaaaccatggcacgcctcaaagcgctt
ggacaggaggaacaacgcaagtcgatgcaggaggttatgaatgatattcccatgtcccaa
gaggagcacaacgagatggctgccaagctcaccaagattgtggtggacatgaccaagatt
ggtcgtggcctgaccaagtggtacaacatcacacgcgacgacacacgcgcgaaattattc
ttccgaatgcgatggaggattttgaaacagtttgccgacggtgacaagatgtctattctc
aagaactcattctcgatcgactccgccgagatcgccgaggctcgtgttgtgcttgagggc
atggccaaggatctggctgctgagatgatggccagaaacatgagcatggctaaacaacac
gtcacacctccagttcagaacgcacagcctgtccaaccaccacaagcagtgcctcaaccg
tctcaacctcgtcagacagtaccagtggtcgaaaatgctcgcaggggcagtgccgccaag
ggaggcaacaagggatcacaggtaccgccagcccctacgaccacccaagcgcc------c
tacgagtttggcgcaggtaaccctacctatgttggaaagcctccggtaatcgacttggtt
ctgcctccgtcacgcaagaaaccgagacccaacggaacacctactcaggccgccactcct
tcgcctaaagccggc---------------------------------------------
------------------------------------------------------------
------------------------------------------------------------
------------------------------------------------------------
------------------------------------------------------------
------------------------------------------------------------
------------------------------------------------------------
------------------------------------------------------------
------------------------------------------------------------
------------------------------------------------------------
------------------------------------------------------------
------------------------------------------------------------
------------------------------------------------------------
------------------------------------------------------------
---------------------
>Fp155
atgcagcacatggctggggccggccagatgatgcagcagcagccgatgaggaagccgaca
cccaatcagctccagcaaatagtttatcagaacttggttcagcacacacaaccttttact
ggaatatgctggcaggcgaatgtagcaatctctgatcgtatgggaaaaaccatgaatttg
atcaccaatatcaatcttgctatgaacggtggtgattacatgaaaggcgcagaatggggc
tgtaactttgaacgcgaagcctttcacaagtctcccacaaaagaagcctacgaccaagag
atgggccaaaagattttggaattctttaagcggcggcaggccaacgagcctaacctccaa
aatagcataaacgttaatgctcaggctcaggcccaagcacaggcgatgatgagcatgcaa
atgggacgcggcatgggccaaggtctgcaacaaggctttcagcccatgcaacacccaacg
caaggtggacaaatgggacaaggacagcagcagcttcccatgggtgccggcatgaatatg
ggtatgggcatggcaaaccaggctggtcgcggcatgggcccgggacaacaaatggtcgga
atgcctgctggacaaggccgcccacagcaaactcaaatgccccaggacatggcccgactt
tcacagcaagacaaactcaaagttacagaattggccacaaaaatgttaaatactgccaca
gagcaacaaaaggctaacacccgcttgcaactccagtctcgggtttctcctgcacaacta
caagagatgacgagtcaaggtcgcgatcctttgatgtggttttaccaaaaccaagccttt
caggttctaaaggcaaacatgagccgaatt---------------cagcagcagcagcag
cagcagcaaggacagccgcagcaaggaatggcacaaaatggtaacaacaaccaggcaacc
atgatgcagcagcaagcaagccagcagtctctccgtcaacagcagtcccaactccagcaa
cagcaacaccag------------------------------------------------
------------------------cagcaacagcagcaacagcaacagcaagggcagcag
cagcacggagcggccaacaacaatcaaggcaataacgacttctcgtcttttccctccaac
atggagagcatcaaggccgagcaaatgaatggacttatggctcagcaagcagggcagatg
gtagtccctgccaacacagcacagaaccgcaacccgacaccccagccg---ggacaaaac
gcagcgaaccaacagggtccccgaccgccacaacaacagcagcctcaccagaacatgaac
atccagcagcagatgaagatcaaccaggctcagcagactcaagcacaacttcaggcccag
cagatgaagcagatgcaaaaccaacaagggatgggaggaaacatgcaaacttctcaaagt
cctggaatgaacacacttaatacacctgtgtctcgacctgggaacaacatgaaccaggcg
gcaggccagggtggggtacaatttggagaccaacgattcaatcaaggggcgcagcgacca
aacagccaggctttccaccatatgttggctgctctaccacaggagcagcgtgcaatcgtg
agcggtctgtccccagacaagttgaacgaggtgatgcagcgttggcagaacaagcgccag
gaacagatgggacccaacggtgggcagaacactccggggcaaatgcccaaccgtcctcct
ggacagatgggccaaatgaaccccaacatgggcggtcaagcaccagttggtatgcaacag
tcacagggtggcgtacccatgaatggcaaccagcaacaaggaccaatggcccggttcaac
cccagtcagcaattggccatgatggactcgatggatctgccacctcaagtcctcacccag
ctccagaaccagatccctcctgagatcaagaaatggggaccgctcaaggtgtggcttcag
cagaataacatccccccacacatgcgaaaccaattggcggcgatccagcagaagcagttc
caacttattattcaacggcgtgcgatgatgccacaacagcagcagcaacag------cct
caggggcaacaaccaggacaacagttctcccctcagcagcaagcccagcagcagcaacaa
attggccaaagcactgctaacccaggcatgcagcctggggccggaccaggacctaattct
ctacaggccgcccgaca------gcagttcccggctcagattctccaagcagctccccat
gagattcagcaggttagagcatcgaagccccagtttgcaactctccccgaggaacaattg
cgccagatggtcatccaaatgaagaagcagggttggatcaaccaacaccagcaacgactc
cagcaggctcaagtttcacaacaggctcagctccaggctactcgtcagggccagcaagga
atgcagaacccgatgggcgtgcctcaagccccgatgcaactccaacagccgcctcagcca
aaccagacgcctcagacccagcctgtacaagcatcagcagcaatgggacataatgctact
cctcaacagggaggtcagaaacagccgaccgttactcccgagcagatgagaaacgccaga
cctcaacctgtcaacaaccgcgctcaacctcctaacccatcacctgcacccgcagccaag
aatctcaagcgcccaagcaacgacgatgccctcgatgtgcccgaggccacaaagcaagta
cctgcgagacccgcgtcacagcccaaccaacaacagcagcctcaagccgccaggccgatg
aacccccaggatctctcgtcgctcactcccgaccaacgagcccagctactgaaggtgcag
atgagcagggctggcatacaacaacccggcaatgaaaccatggcacgcctcaaagcgctt
ggacaggaggaacaacgcaagtcgatgcaggaggttatgaatgatattcccatgtcccaa
gaggagcacaacgagatggctgccaagctcaccaagattgtggtggacatgaccaagatt
ggtcgtggcctgaccaagtggtacaacatcacacgcgacgacacacgcgcgaaattattc
ttccgaatgcgatggaggattttgaaacagtttgccgacggtgacaagatgtctattctc
aagaactcattctcgatcgactccgccgagatcgccgaggctcgtgttgtgcttgagggc
atggccaaggatctggctgctgagatgatggccagaaacatgagcatggctaaacaacac
gtcacacctccagttcagaacgcacagcctgtccaaccaccacaagcagtgcctcaaccg
tctcaacctcgtcagacagtaccagtggtcgaaaatgctcgcaggggcagtgccgccaag
ggaggcaacaagggatcacaggtaccgccagcccctacgaccacccaagcgcc------c
tacgagtttggcgcaggtaaccctacctatgttggaaagcctccggtaatcgacttggtt
ctgcctccgtcacgcaagaaaccgagacccaacggaacacctactcaggccgccactcct
tcgcctaaagccggcaagaaggcgtctcccgatgctcgaagagtgtcggaaacccaagtt
gctcacagaccggtactcacttgcaaggaacccgaatgcgagttttcgacaactggttac
agcactgagcaagctcttcagcagcatatccttgaggaacatacgaaaccacgggaggat
cctctgaagtttgttcaagaaaatttggccctggccttgggacttgagcccgatggttca
aagaaggctgaagcggcctcgatgagcgtcgccaactccaagcaagggcagacacccatt
accacggcagccacccctgtgttcaatgatggcaacatgaagcgatcggctagcagcatg
ggcaagcctcaagataacaaggctggtgtcaaggctggtgcgacccctaagcaggtcgat
gttaaaccggttgaccccatgaccactgatccatgggccaatgccaacatcgatcccgag
atgctggtcagcaaccttggagtcgagcgtggaaatggaatttatgataacccattctac
gactacaacgccctcagctatttgacacccagggacacccccgagtctgccaaggacact
ggcagtagcgagcccaacagcgatattcccgacagcacaagccttgaggtcaactttgat
tggcacaatgtggattccgatttattacgcaacatgggcaacaccaacggtggcaatatt
aacgatatgctggctgcggatgctgcattgctgtttgaccagccatctctacaggaacca
gactgggacgacgtcaagatggactgttcaaagcccttccaattcgacactagccaacat
tattacatggctacttcataa
>Fp157
atgcatcacatggctggggccggccagatgatgcagcagcagccgatgaggaagccgaca
cccaatcagctccagcaaatagtttatcagaacttggttcagcacacacaaccttttact
ggaatatgctggcaggcgaatgtagcaatctctgatcgtatgggaaaaaccatgaatttg
atcaccaatatcaatcttgctatgaacggtggtgattacatgaaaggcgcagaatggggc
tgtaactttgaacgcgaagcctttcacaagtctcccacaaaagaagcctacgaccaagag
atgggccaaaagattttggaattctttaagcggcggcaggccaacgagcctaacctccaa
aatagcataaacgttaatgctcaggctcaggcccaagcacaggcgatgatgagcatgcaa
atgggacgcggcatgggccaaggtctgcaacaaggctttcagcccatgcaacacccaacg
caaggtggacaaatgggacaaggacagcagcagcttcccatgggtgccggcatgaatatg
ggtatgggcatggcaaaccaggctggtcgcggcatgggcccgggacaacaaatggtcgga
atgcctgctggacaaggccgcccacagcaaactcaaatgccccaggacatggcccgactt
tcacagcaagacaaactcaaagttacagaattggccacaaaaatgttaaatactgccaca
gagcaacaaaaggctaacacccgcttgcaactccagtctcgggtttctcctgcacaacta
caagagatgacgagtcaaggtcgcgatcctttgatgtggttttaccaaaaccaagccttt
caggttctaaaggcaaacatgagccgaatt---------------cagcagcagcagcag
cagcagcaaggacagccgcagcaaggaatggcacaaaatggtaacaacaaccaggcaacc
atgatgcagcagcaagcaagccagcagtctctccgtcaacagcagtcccaactccagcaa
cagcaacaccag------------------------------------------------
------------------------cagcaacagcagcaacagcaacagcaagggcagcag
cagcacggagcggccaacaacaatcaaggcaataacgacttctcgtcttttccctccaac
atggagagcatcaaggccgagcaaatgaatggacttatggctcagcaagcagggcagatg
gtagtccctgccaacacagcacagaaccgcaacccgacaccccagccg---ggacaaaac
gcagcgaaccaacagggtccccgaccgccacaacaacagcagcctcaccagaacatgaac
atccagcagcagatgaagatcaaccaggctcagcagactcaagcacaacttcaggcccag
cagatgaagcagatgcaaaaccaacaagggatgggaggaaacatgcaaacttctcaaagt
cctggaatgaacacacttaatacacctgtgtctcgacctgggaacaacatgaaccaggcg
gcaggccagggtggggtacaatttggagaccaacgattcaatcaaggggcgcagcgacca
aacagccaggctttccaccatatgttggctgctctaccacaggagcagcgtgcaatcgtg
agcggtctgtccccagacaagttgaacgaggtgatgcagcgttggcagaacaagcgccag
gaacagatgggacccaacggtgggcagaacactccggggcaaatgcccaaccgtcctcct
ggacagatgggccaaatgaaccccaacatgggcggtcaagcaccagttggtatgcaacag
tcacagggtggcgtacccatgaatggcaaccagcaacaaggaccaatggcccggttcaac
cccagtcagcaattggccatgatggactcgatggatctgccacctcaagtcctcacccag
ctccagaaccagatccctcctgagatcaagaaatggggaccgctcaaggtgtggcttcag
cagaataacatccccccacacatgcgaaaccaattggcggcgatccagcagaagcagttc
caacttattattcaacggcgtgcgatgatgccacaacagcagcagcaacag------cct
caggggcaacaaccaggacaacagttctcccctcagcagcaagcccagcagcagcaacaa
attggccaaagcactgctaacccaggcatgcagcctggggccggaccaggacctaattct
ctacaggccgcccgaca------gcagttcccggctcagattctccaagcagctccccat
gagattcagcaggttagagcatcgaagccccagtttgcaactctccccgaggaacaattg
cgccagatggtcatccaaatgaagaagcagggttggatcaaccaacaccagcaacgactc
cagcaggctcaagtttcacaacaggctcagctccaggctactcgtcagggccagcaagga
atgcagaacccgatgggcgtgcctcaagccccgatgcaactccaacagccgcctcagcca
aaccagacgcctcagacccagcctgtacaagcatcagcagcaatgggacataatgctact
cctcaacagggaggtcagaaacagccgaccgttactcccgagcagatgagaaacgccaga
cctcaacctgtcaacaaccgcgctcaacctcctaacccatcacctgcacccgcagccaag
aatctcaagcgcccaagcaacgacgatgccctcgatgtgcccgaggccacaaagcaagta
cctgcgagacccgcgtcacagcccaaccaacaacagcagcctcaagccgccaggccgatg
aacccccaggatctctcgtcgctcactcccgaccaacgagcccagctactgaaggtgcag
atgagcagggctggcatacaacaacccggcaatgaaaccatggcacgcctcaaagcgctt
ggacaggaggaacaacgcaagtcgatgcaggaggttatgaatgatattcccatgtcccaa
gaggagcacaacgagatggctgccaagctcaccaagattgtggtggacatgaccaagatt
ggtcgtggcctgaccaagtggtacaacatcacacgcgacgacacacgcgcgaaattattc
ttccgaatgcgatggaggattttgaaacagtttgccgacggtgacaagatgtctattctc
aagaactcattctcgatcgactccgccgagatcgccgaggctcgtgttgtgcttgagggc
atggccaaggatctggctgctgagatgatggccagaaacatgagcatggctaaacaacac
gtcacacctccagttcagaacgcacagcctgtccaaccaccacaagcagtgcctcaaccg
tctcaacctcgtcagacagtaccagtggtcgaaaatgctcgcaggggcagtgccgccaag
ggaggcaacaagggatcacaggtaccgccagcccctacgaccacccaagcgcc------c
tacgagtttggcgcaggtaaccctacctatgttggaaagcctccggtaatcgacttggtt
ctgcctccgtcacgcaagaaaccgagacccaacggaacacctactcaggccgccactcct
tcgcctaaagccggcaagaaggcgtctcccgatgctcgaagagtgtcggaaacccaagtt
gctcacagaccggtactcacttgcaaggaacccgaatgcgagttttcgacaactggttac
agcactgagcaagctcttcagcagcatatccttgaggaacatacgaaaccacgggaggat
cctctgaagtttgttcaagaaaatttggccctggccttgggacttgagcccgatggttca
aagaaggctgaagcggcctcgatgagcgtcgccaactccaagcaagggcagacacccatt
accacggcagccacccctgtgttcaatgatggcaacatgaagcgatcggctagcagcatg
ggcaagcctcaagataacaaggctggtgtcaaggctggtgcgacccctaagcaggtcgat
gttaaaccggttgaccccatgaccactgatccatgggccaatgccaacatcgatcccgag
atgctggtcagcaaccttggagtcgagcgtggaaatggaatttatgataacccattctac
gactacaacgccctcagctatttgacacccagggacacccccgagtctgccaaggacact
ggcagtagcgagcccaacagcgatattcccgacagcacaagccttgaggtcaactttgat
tggcacaatgtggattccgatttattacgcaacatgggcaacaccaacggtggcaatatt
aacgatatgctggctgcggatgctgcattgctgtttgaccagccatctctacaggaacca
gactgggacgacgtcaagatggactgttcaaagcccttccaattcgacactagccaacat
tattacatggctacttcataa
>Fp16r
atgcagcacatggctggggccggccagatgatgcagcagcagccgatgaggaagccgaca
cccaatcagctccagcaaatagtttatcagaacttggttcagcacacacaaccttttact
ggaatatgctggcaggcgaatgtagcaatctctgatcgtatgggaaaaaccatgaatttg
atcaccaatatcaatcttgctatgaacggtggtgattacatgaaaggcgcagaatggggc
tgtaactttgaacgcgaagcctttcacaagtctcccacaaaagaagcctacgaccaagag
atgggccaaaagattttggaattctttaagcggcggcaggccaacgagcctaacctccaa
aatagcataaacgttaatgctcaggctcaggcccaagcacaggcgatgatgagcatgcaa
atgggacgcggcatgggccaaggtctgcaacaaggctttcagcccatgcaacacccaacg
caaggtggacaaatgggacaaggacagcagcagcttcccatgggtgccggcatgaatatg
ggtatgggcatggcaaaccaggctggtcgcggcatgggcccgggacaacaaatggtcgga
atgcctgctggacaaggccgcccacagcaaactcaaatgccccaggacatggcccgactt
tcacagcaagacaaactcaaagttacagaattggccacaaaaatgttaaatactgccaca
gagcaacaaaaggctaacacccgcttgcaactccagtctcgggtttctcctgcacaacta
caagagatgacgagtcaaggtcgcgatcctttgatgtggttttaccaaaaccaagccttt
caggttctaaaggcaaacatgagccgaatt---------------cagcagcagcagcag
cagcagcaaggacagccgcagcaaggaatggcacaaaatggtaacaacaaccaggcaacc
atgatgcagcagcaagcaagccagcagtctctccgtcaacagcagtcccaactccagcaa
cagcaacaccag------------------------------------------------
------------------------cagcaacagcagcaacagcaacagcaagggcagcag
cagcacggagcggccaacaacaatcaaggcaataacgacttctcgtcttttccctccaac
atggagagcatcaaggccgagcaaatgaatggacttatggctcagcaagcagggcagatg
gtagtccctgccaacacagcacagaaccgcaacccgacaccccagccg---ggacaaaac
gcagcgaaccaacagggtccccgaccgccacaacaacagcagcctcaccagaacatgaac
atccagcagcagatgaagatcaaccaggctcagcagactcaagcacaacttcaggcccag
cagatgaagcagatgcaaaaccaacaagggatgggaggaaacatgcaaacttctcaaagt
cctggaatgaacacacttaatacacctgtgtctcgacctgggaacaacatgaaccaggcg
gcaggccagggtggggtacaatttggagaccaacgattcaatcaaggggcgcagcgacca
aacagccaggctttccaccatatgttggctgctctaccacaggagcagcgtgcaatcgtg
agcggtctgtccccagacaagttgaacgaggtgatgcagcgttggcagaacaagcgccag
gaacagatgggacccaacggtgggcagaacactccggggcaaatgcccaaccgtcctcct
ggacagatgggccaaatgaaccccaacatgggcggtcaagcaccagttggtatgcaacag
tcacagggtggcgtacccatgaatggcaaccagcaacaaggaccaatggcccggttcaac
cccagtcagcaattggccatgatggactcgatggatctgccacctcaagtcctcacccag
ctccagaaccagatccctcctgagatcaagaaatggggaccgctcaaggtgtggcttcag
cagaataacatccccccacacatgcgaaaccaattggcggcgatccagcagaagcagttc
caacttattattcaacggcgtgcgatgatgccacaacagcagcagcaacag------cct
caggggcaacaaccaggacaacagttctcccctcagcagcaagcccagcagcagcaacaa
attggccaaagcactgctaacccaggcatgcagcctggggccggaccaggacctaattct
ctacaggccgcccgaca------gcagttcccggctcagattctccaagcagctccccat
gagattcagcaggttagagcatcgaagccccagtttgcaactctccccgaggaacaattg
cgccagatggtcatccaaatgaagaagcagggttggatcaaccaacaccagcaacgactc
cagcaggctcaagtttcacaacaggctcagctccaggctactcgtcagggccagcaagga
atgcagaacccgatgggcgtgcctcaagccccgatgcaactccaacagccgcctcagcca
aaccagacgcctcagacccagcctgtacaagcatcagcagcaatgggacataatgctact
cctcaacagggaggtcagaaacagccgaccgttactcccgagcagatgagaaacgccaga
cctcaacctgtcaacaaccgcgctcaacctcctaacccatcacctgcacccgcagccaag
aatctcaagcgcccaagcaacgacgatgccctcgatgtgcccgaggccacaaagcaagta
cctgcgagacccgcgtcacagcccaaccaacaacagcagcctcaagccgccaggccgatg
aacccccaggatctctcgtcgctcactcccgaccaacgagcccagctactgaaggtgcag
atgagcagggctggcatacaacaacccggcaatgaaaccatggcacgcctcaaagcgctt
ggacaggaggaacaacgcaagtcgatgcaggaggttatgaatgatattcccatgtcccaa
gaggagcacaacgagatggctgccaagctcaccaagattgtggtggacatgaccaagatt
ggtcgtggcctgaccaagtggtacaacatcacacgcgacgacacacgcgcgaaattattc
ttccgaatgcgatggaggattttgaaacagtttgccgacggtgacaagatgtctattctc
aagaactcattctcgatcgactccgccgagatcgccgaggctcgtgttgtgcttgagggc
atggccaaggatctggctgctgagatgatggccagaaacatgagcatggctaaacaacac
gtcacacctccagttcagaacgcacagcctgtccaaccaccacaagcagtgcctcaaccg
tctcaacctcgtcagacagtaccagtggtcgaaaatgctcgcaggggcagtgccgccaag
ggaggcaacaagggatcacaggtaccgccagcccctacgaccacccaagcgcc------c
tacgagtttggcgcaggtaaccctacctatgttggaaagcctccggtaatcgacttggtt
ctgcctccgtcacgcaagaaaccgagacccaacggaacacctactcaggccgccactcct
tcgcctaaagccggcaagaaggcgtctcccgatgctcgaagagtgtcggaaacccaagtt
gctcacagaccggtactcacttgcaaggaacccgaatgcgagttttcgacaactggttac
agcactgagcaagctcttcagcagcatatccttgaggaacatacgaaaccacgggaggat
cctctgaagtttgttcaagaaaatttggccctggccttgggacttgagcccgatggttca
aagaaggctgaagcggcctcgatgagcgtcgccaactccaagcaagggcagacacccatt
accacggcagccacccctgtgttcaatgatggcaacatgaagcgatcggctagcagcatg
ggcaagcctcaagataacaaggctggtgtcaaggctggtgcgacccctaagcaggtcgat
gttaaaccggttgaccccatgaccactgatccatgggccaatgccaacatcgatcccgag
atgctggtcagcaaccttggagtcgagcgtggaaatggaatttatgataacccattctac
gactacaacgccctcagctatttgacacccagggacacccccgagtctgccaaggacact
ggcagtagcgagcccaacagcgatattcccgacagcacaagccttgaggtcaactttgat
tggcacaatgtggattccgatttattacgcaacatgggcaacaccaacggtggcaatatt
aacgatatgctggctgcggatgctgcattgctgtttgaccagccatctctacaggaacca
gactgggacgacgtcaagatggactgttcaaagcccttccaattcgacactagccaacat
tattacatggctacttcataa
>Fp1r
------------------------------------------------------------
------------------------------------------------------------
------------------------------------------------------------
------------------------------------------------------------
------------------------------------------------------------
------------------------------------------------------------
------------------------------------------------------------
------------------------------------------------------------
------------------------------------------------------------
------------------------------------------------------------
------------------------------------------------------------
------------------------------------------------------------
------------------------------------------------------------
------------------------------------------------------------
------------------------------------------------------------
------------------------------------------------------------
------------------------------------------------------------
------------------------------------------------------------
------------------------------------------------------------
------------------------------------------------------------
atggagagcatcaaggccgagcaaatgaatggacttatggctcagcaagcagggcagatg
gtagtccctgccaacacagcacagaaccgcaacccgacaccccagccg---ggacaaaac
gcagcgaaccaacagggtccccgaccgccacaacaacagcagcctcaccagaacatgaac
atccagcagcagatgaagatcaaccaggctcagcagactcaagcacaacttcaggcccag
cagatgaagcagatgcaaaaccaacaagggatgggaggaaacatgcaaacttctcaaagt
cctggaatgaacacacttaatacacctgtgtctcgacctgggaacaacatgaaccaggcg
gcaggccagggtggggtacaatttggagaccaacgattcaatcaaggggcgcagcgacca
aacagccaggctttccaccatatgttggctgctctaccacaggagcagcgtgcaatcgtg
agcggtctgtccccagacaagttgaacgaggtgatgcagcgttggcagaacaagcgccag
gaacagatgggacccaacggtgggcagaacactccggggcaaatgcccaaccgtcctcct
ggacagatgggccaaatgaaccccaacatgggcggtcaagcaccagttggtatgcaacag
tcacagggtggcgtacccatgaatggcaaccagcaacaaggaccaatggcccggttcaac
cccagtcagcaattggccatgatggactcgatggatctgccacctcaagtcctcacccag
ctccagaaccagatccctcctgagatcaagaaatggggaccgctcaaggtgtggcttcag
cagaataacatccccccacacatgcgaaaccaattggcggcgatccagcagaagcagttc
caacttattattcaacggcgtgcgatgatgccacaacagcagcagcaacag------cct
caggggcaacaaccaggacaacagttctcccctcagcagcaagcccagcagcagcaacaa
attggccaaagcactgctaacccaggcatgcagcctggggccggaccaggacctaattct
ctacaggccgcccgaca------gcagttcccggctcagattctccaagcagctccccat
gagattcagcaggttagagcatcgaagccccagtttgcaactctccccgaggaacaattg
cgccagatggtcatccaaatgaagaagcagggttggatcaaccaacaccagcaacgactc
cagcaggctcaagtttcacaacaggctcagctccaggctactcgtcagggccagcaagga
atgcagaacccgatgggcgtgcctcaagccccgatgcaactccaacagccgcctcagcca
aaccagacgcctcagacccagcctgtacaagcatcagcagcaatgggacataatgctact
cctcaacagggaggtcagaaacagccgaccgttactcccgagcagatgagaaacgccaga
cctcaacctgtcaacaaccgcgctcaacctcctaacccatcacctgcacccgcagccaag
aatctcaagcgcccaagcaacgacgatgccctcgatgtgcccgaggccacaaagcaagta
cctgcgagacccgcgtcacagcccaaccaacaacagcagcctcaagccgccaggccgatg
aacccccaggatctctcgtcgctcactcccgaccaacgagcccagctactgaaggtgcag
atgagcagggctggcatacaacaacccggcaatgaaaccatggcacgcctcaaagcgctt
ggacaggaggaacaacgcaagtcgatgcaggaggttatgaatgatattcccatgtcccaa
gaggagcacaacgagatggctgccaagctcaccaagattgtggtggacatgaccaagatt
ggtcgtggcctgaccaagtggtacaacatcacacgcgacgacacacgcgcgaaattattc
ttccgaatgcgatggaggattttgaaacagtttgccgacggtgacaagatgtctattctc
aagaactcattctcgatcgactccgccgagatcgccgaggctcgtgttgtgcttgagggc
atggccaaggatctggctgctgagatgatggccagaaacatgagcatggctaaacaacac
gtcacacctccagttcagaacgcacagcctgtccaaccaccacaagcagtgcctcaaccg
tctcaacctcgtcagacagtaccagtggtcgaaaatgctcgcaggggcagtgccgccaag
ggaggcaacaagggatcacaggtaccgccagcccctacgaccacccaagcgcc------c
tacgagtttggcgcaggtaaccctacctatgttggaaagcctccggtaatcgacttggtt
ctgcctccgtcacgcaagaaaccgagacccaacggaacacctactcaggccgccactcct
tcgcctaaagccggcaagaaggcgtctcccgatgctcgaagagtgtcggaaacccaagtt
gctcacagaccggtactcacttgcaaggaacccgaatgcgagttttcgacaactggttac
agcactgagcaagctcttcagcagcatatccttgaggaacatacgaaaccacgggaggat
cctctgaagtttgttcaagaaaatttggccctggccttgggacttgagcccgatggttca
aagaaggctgaagcggcctcgatgagcgtcgccaactccaagcaagggcagacacccatt
accacggcagccacccctgtgttcaatgatggcaacatgaagcgatcggctagcagcatg
ggcaagcctcaagataacaaggctggtgtcaaggctggtgcgacccctaagcaggtcgat
gttaaaccggttgaccccatgaccactgatccatgggccaatgccaacatcgatcccgag
atgctggtcagcaaccttggagtcgagcgtggaaatggaatttatgataacccattctac
gactacaacgccctcagctatttgacacccagggacacccccgagtctgccaaggacact
ggcagtagcgagcccaacagcgatattcccgacagcacaagccttgaggtcaactttgat
tgccacaatgtggattccgatttattactcaacatgggcaacaccaacggtggcaatatt
aacgatatgctggctgcggatgctgcattgctgtttgaccagccatctctacaggaacct
gactgggacgacgtcaaggtggacttttcaaagcccttccaattcgacactagccaacat
tattacatggctacttcataa
>Fp21r
atgcagcacatggctggggccggccagatgatgcagcagcagccgatgaggaagccgaca
cccaatcagctccagcaaatagtttatcagaacttggttcagcacacacaaccttttact
ggaatatgctggcaggcgaatgtagcaatctctgatcgtatgggaaaaaccatgaatttg
atcaccaatatcaatcttgctatgaacggtggtgattacatgaaaggcgcagaatggggc
tgtaactttgaacgcgaagcctttcacaagtctcccacaaaagaagcctacgaccaagag
atgggccaaaagattttggaattctttaagcggcggcaggccaacgagcctaacctccaa
aatagcataaacgttaatgctcaggctcaggcccaagcacaggcgatgatgagcatgcaa
atgggacgcggcatgggccaaggtctgcaacaaggctttcagcccatgcaacacccaacg
caaggtggacaaatgggacaaggacagcagcagcttcccatgggtgccggcatgaatatg
ggtatgggcatggcaaaccaggctggtcgcggcatgggcccgggacaacaaatggtcgga
atgcctgctggacaaggccgcccacagcaaactcaaatgccccaggacatggcccgactt
tcacagcaagacaaactcaaagttacagaattggccacaaaaatgttaaatactgccaca
gagcaacaaaaggctaacacccgcttgcaactccagtctcgggtttctcctgcacaacta
caagagatgacgagtcaaggtcgcgatcctttgatgtggttttaccaaaaccaagccttt
caggttctaaaggcaaacatgagccgaattc------------agcagcagcagcagcag
cagcagcaaggacagccgcagcaaggaatggcacaaaatggtaacaacaaccaggcaacc
atgatgcagcagcaagcaagccagcagtctctccgtcaacagcagtcccaactccagcaa
cagcaacaccag------------------------------------------------
------------------------cagcaacagcagcaacagcaacagcaagggcagcag
cagcacggagcggccaacaacaatcaaggcaataacgacttctcgtcttttccctccaac
atggagagcatcaaggccgagcaaatgaatggacttatggctcagcaagcagggcagatg
gtagtccctgccaacacagcacagaaccgcaacccgacaccccagccg---ggacaaaac
gcagcgaaccaacagggtccccgaccgccacaacaacagcagcctcaccagaacatgaac
atccagcagcagatgaagatcaaccaggctcagcagactcaagcacaacttcaggcccag
cagatgaagcagatgcaaaaccaacaagggatgggaggaaacatgcaaacttctcaaagt
cctggaatgaacacacttaatacacctgtgtctcgacctgggaacaacatgaaccaggcg
gcaggccagggtggggtacaatttggagaccaacgattcaatcaaggggcgcagcgacca
aacagccaggctttccaccatatgttggctgctctaccacaggagcagcgtgcaatcgtg
agcggtctgtccccagacaagttgaacgaggtgatgcagcgttggcagaacaagcgccag
gaacagatgggacccaacggtgggcagaacactccggggcaaatgcccaaccgtcctcct
ggacagatgggccaaatgaaccccaacatgggcggtcaagcaccagttggtatgcaacag
tcacagggtggcgtacccatgaatggcaaccagcaacaaggaccaatggcccggttcaac
cccagtcagcaattggccatgatggactcgatggatctgccacctcaagtcctcacccag
ctccagaaccagatccctcctgagatcaagaaatggggaccgctcaaggtgtggcttcag
cagaataacatccccccacacatgcgaaaccaattggcggcgatccagcagaagcagttc
caacttattattcaacggcgtgcgatgatgccacaacagcagcagcaacag------cct
caggggcaacaaccaggacaacagttctcccctcagcagcaagcccagcagcagcaacaa
attggccaaagcactgctaacccaggcatgcagcctggggccggaccaggacctaattct
ctacaggccgcccgaca------gcagttcccggctcagattctccaagcagctccccat
gagattcagcaggttagagcatcgaagccccagtttgcaactctccccgaggaacaattg
cgccagatggtcatccaaatgaagaagcagggttggatcaaccaacaccagcaacgactc
cagcaggctcaagtttcacaacaggctcagctccaggctactcgtcagggccagcaagga
atgcagaacccgatgggcgtgcctcaagccccgatgcaactccaacagccgcctcagcca
aaccagacgcctcagacccagcctgtacaagcatcagcagcaatgggacataatgctact
cctcaacagggaggtcagaaacagccgaccgttactcccgagcagatgagaaacgccaga
cctcaacctgtcaacaaccgcgctcaacctcctaacccatcacctgcacccgcagccaag
aatctcaagcgcccaagcaacgacgatgccctcgatgtgcccgaggccacaaagcaagta
cctgcgagacccgcgtcacagcccaaccaacaacagcagcctcaagccgccaggccgatg
aacccccaggatctctcgtcgctcactcccgaccaacgagcccagctactgaaggtgcag
atgagcagggctggcatacaacaacccggcaatgaaaccatggcacgcctcaaagcgctt
ggacaggaggaacaacgcaagtcgatgcaggaggttatgaatgatattcccatgtcccaa
gaggagcacaacgagatggctgccaagctcaccaagattgtggtggacatgaccaagatt
ggtcgtggcctgaccaagtggtacaacatcacacgcgacgacacacgcgcgaaattattc
ttccgaatgcgatggaggattttgaaacagtttgccgacggtgacaagatgtctattctc
aagaactcattctcgatcgactccgccgagatcgccgaggctcgtgttgtgcttgagggc
atggccaaggatctggctgctgagatgatggccagaaacatgagcatggctaaacaacac
gtcacacctccagttcagaacgcacagcctgtccaaccaccacaagcagtgcctcaaccg
tctcaacctcgtcagacagtaccagtggtcgaaaatgctcgcaggggcagtgccgccaag
ggaggcaacaagggatcacaggtaccgccagcccctacgaccacccaagcgcc------c
tacgagtttggcgcaggtaaccctacctatgttggaaagcctccggtaatcgacttggtt
ctgcctccgtcacgcaagaaaccgagacccaacggaacacctactcaggccgccactcct
tcgcctaaagccggcaagaaggcgtctcccgatgctcgaagagtgtcggaaacccaagtt
gctcacagaccggtactcacttgcaaggaacccgaatgcgagttttcgacaactggttac
agcactgagcaagctcttcagcagcatatccttgaggaacatacgaaaccacgggaggat
cctctgaagtttgttcaagaaaatttggccctggccttgggacttgagcccgatggttca
aagaaggctgaagcggcctcgatgagcgtcgccaactccaagcaagggcagacacccatt
accacggcagccacccctgtgttcaatgatggcaacatgaagcgatcggctagcagcatg
ggcaagcctcaagataacaaggctggtgtcaaggctggtgcgacccctaagcaggtcgat
gttaaaccggttgaccccatgaccactgatccatgggccaatgccaacatcgatcccgag
atgctggtcagcaaccttggagtcgagcgtggaaatggaatttatgataacccattctac
gactacaacgccctcagctatttgacacccagggacacccccgagtctgccaaggacact
ggcagtagcgagcccaacagcgatattcccgacagcacaagccttgaggtcaactttgat
tggcacaatgtggattccgatttattacgcaacatgggcaacaccaacggtggcaatatt
aacgatatgctggctgcggatgctgcattgctgtttgaccagccatctctacaggaacca
gactgggacgacgtcaagatggacttttcaaagcccttccaattcgacactagccaacat
tattacatggctacttcataa
>Fp24r
atgcagcacatggctggggccggccagatgatgcagcagcagccgatgaggaagccgaca
cccaatcagctccagcaaatagtttatcagaacttggttcagcacacacaaccttttact
ggaatatgctggcaggcgaatgtagcaatctctgatcgtatgggaaaaaccatgaatttg
atcaccaatatcaatcttgctatgaacggtggtgattacatgaaaggcgcagaatggggc
tgtaactttgaacgcgaagcctttcacaagtctcccacaaaagaagcctacgaccaagag
atgggccaaaagattttggaattctttaagcggcggcaggccaacgagcctaacctccaa
aatagcataaacgttaatgctcaggctcaggcccaagcacaggcgatgatgagcatgcaa
atgggacgcggcatgggccaaggtctgcaacaaggctttcagcccatgcaacacccaacg
caaggtggacaaatgggacaaggacagcagcagcttcccatgggtgccggcatgaatatg
ggtatgggcatggcaaaccaggctggtcgcggcatgggcccgggacaacaaatggtcgga
atgcctgctggacaaggccgcccacagcaaactcaaatgccccaggacatggcccgactt
tcacagcaagacaaactcaaagttacagaattggccacaaaaatgttaaatactgccaca
gagcaacaaaaggctaacacccgcttgcaactccagtctcgggtttctcctgcacaacta
caagagatgacgagtcaaggtcgcgatcctttgatgtggttttaccaaaaccaagccttt
caggttctaaaggcaaacatgagccgaatt---------------cagcagcagcagcag
cagcagcaaggacagccgcagcaaggaatggcacaaaatggtaacaacaaccaggcaacc
atgatgcagcagcaagcaagccagcagtctctccgtcaacagcagtcccaactccagcaa
cagcaacaccag------------------------------------------------
------------------------cagcaacagcagcaacagcaacagcaagggcagcag
cagcacggagcggccaacaacaatcaaggcaataacgacttctcgtcttttccctccaac
atggagagcatcaaggccgagcaaatgaatggacttatggctcagcaagcagggcagatg
gtagtccctgccaacacagcacagaaccgcaacccgacaccccagccg---ggacaaaac
gcagcgaaccaacagggtccccgaccgccacaacaacagcagcctcaccagaacatgaac
atccagcagcagatgaagatcaaccaggctcagcagactcaagcacaacttcaggcccag
cagatgaagcagatgcaaaaccaacaagggatgggaggaaacatgcaaacttctcaaagt
cctggaatgaacacacttaatacacctgtgtctcgacctgggaacaacatgaaccaggcg
gcaggccagggtggggtacaatttggagaccaacgattcaatcaaggggcgcagcgacca
aacagccaggctttccaccatatgttggctgctctaccacaggagcagcgtgcaatcgtg
agcggtctgtccccagacaagttgaacgaggtgatgcagcgttggcagaacaagcgccag
gaacagatgggacccaacggtgggcagaacactccggggcaaatgcccaaccgtcctcct
ggacagatgggccaaatgaaccccaacatgggcggtcaagcaccagttggtatgcaacag
tcacagggtggcgtacccatgaatggcaaccagcaacaaggaccaatggcccggttcaac
cccagtcagcaattggccatgatggactcgatggatctgccacctcaagtcctcacccag
ctccagaaccagatccctcctgagatcaagaaatggggaccgctcaaggtgtggcttcag
cagaataacatccccccacacatgcgaaaccaattggcggcgatccagcagaaacagttc
caacttattattcaacggcgtgcgatgatgccacaacagcagcagcaacag------cct
caggggcaacaaccaggacaacagttctcccctcagcagcaagcccagcagcagcaacaa
attggccaaagcactgctaacccaggcatgcagcctggggccggaccaggacctaattct
ctacaggccgcccgaca------gcagttcccggctcagattctccaagcagctccccat
gagattcagcaggttagagcatcgaagccccagtttgcaactctccccgaggaacaattg
cgccagatggtcatccaaatgaagaagcagggttggatcaaccaacaccagcaacgactc
cagcaggctcaagtttcacaacaggctcagctccaggctactcgtcagggccagcaagga
atgcagaacccgatgggcgtgcctcaagccccgatgcaactccaacagccgcctcagcca
aaccagacgcctcagacccagcctgtacaagcatcagcagcaatgggacataatgctact
cctcaacagggaggtcagaaacagccgaccgttactcccgagcagatgagaaacgccaga
cctcaacctgtcaacaaccgcgctcaacctcctaacccatcacctgcacccgcagccaag
aatctcaagcgcccaagcaacgacgatgccctcgatgtgcccgaggccacaaagcaagta
cctgcgagacccgcgtcacagcccaaccaacaacagcagcctcaagccgccaggccgatg
aacccccaggatctctcgtcgctcactcccgaccaacgagcccagctactgaaggtgcag
atgagcagggctggcatacaacaacccggcaatgaaaccatggcacgcctcaaagcgctt
ggacaggaggaacaacgcaagtcgatgcaggaggttatgaatgatattcccatgtcccaa
gaggagcacaacgagatggctgccaagctcaccaagattgtggtggacatgaccaagatt
ggtcgtggcctgaccaagtggtacaacatcacacgcgacgacacacgcgcgaaattattc
ttccgaatgcgatggaggattttgaaacagtttgccgacggtgacaagatgtctattctc
aagaactcattctcgatcgactccgccgagatcgccgaggctcgtgttgtgcttgagggc
atggccaaggatctggctgctgagatgatggccagaaacatgagcatggctaaacaacac
gtcacacctccagttcagaacgcacagcctgtccaaccaccacaagcagtgcctcaaccg
tctcaacctcgtcagacagtaccagtggtcgaaaatgctcgcaggggcagtgccgccaag
ggaggcaacaagggatcacaggtaccgccagcccctacgaccacccaagcgcc------c
tacgagtttggcgcaggtaaccctacctatgttggaaagcctccggtaatcgacttggtt
ctgcctccgtcacgcaagaaaccgagacccaacggaacacctactcaggccgccactcct
tcgcctaaagccggcaagaaggcgtctcccgatgctcgaagagtgtcggaaacccaagtt
gctcacagaccggtactcacttgcaaggaacccgaatgcgagttttcgacaactggttac
agcactgagcaagctcttcagcagcatatccttgaggaacatacgaaaccacgggaggat
cctctgaagtttgttcaagaaaatttggccctggccttgggacttgagcccgatggttca
aagaaggctgaagcggcctcgatgagcgtcgccaactccaagcaagggcagacacccatt
accacggcagccacccctgtgttcaatgatggcaacatgaagcgatcggctagcagcatg
ggcaagcctcaagataacaaggctggtgtcaaggctggtgcgacccctaagcaggtcgat
gttaaaccggttgaccccatgaccactgatccatgggccaatgccaacatcgatcccgag
atgctggtcagcaaccttggagtcgagcgtggaaatggaatttatgataacccattctac
gactacaacgccctcagctatttgacacccagggacacccccgagtctgccaaggacact
ggcagtagcgagcccaacagcgatattcccgacagcacaagccttgaggtcaactttgat
tggcacaatgtggattccgatttattacgcaacatgggcaacaccaacggtggcaatatt
aacgatatgctggctgcggatgctgcattgctgtttgaccagccatctctacaggaacca
gactgggacgacgtcaagatggactgttcaaagcccttccaattcgacactagccaacat
tattacatggctacttcataa
>Fp2516
atgcagcacatggctggggccggccagatgatgcagcagcagccgatgaggaagccgaca
cccaatcagctccagcaaatagtttatcagaacttggttcagcacacacaaccttttact
ggaatatgctggcaggcgaatgtagcaatctctgatcgtatgggaaaaaccatgaatttg
atcaccaatatcaatcttgctatgaacggtggtgattacatgaaaggcgcagaatggggc
tgtaactttgaacgcgaagcctttcacaagtctcccacaaaagaagcctacgaccaagag
atgggccaaaagattttggaattctttaagcggcggcaggccaacgagcctaacctccaa
aatagcataaacgttaatgctcaggctcaggcccaagcacaggcgatgatgagcatgcaa
atgggacgcggcatgggccaaggtctgcaacaaggctttcagcccatgcaacacccaacg
caaggtggacaaatgggacaaggacagcagcagcttcccatgggtgccggcatgaatatg
ggtatgggcatggcaaaccaggctggtcgcggcatgggcccgggacaacaaatggtcgga
atgcctgctggacaaggccgcccacagcaaactcaaatgccccaggacatggcccgactt
tcacagcaagacaaactcaaagttacagaattggccacaaaaatgttaaatactgccaca
gagcaacaaaaggctaacacccgcttgcaactccagtctcgggtttctcctgcacaacta
caagagatgacgagtcaaggtcgcgatcctttgatgtggttttaccaaaaccaagccttt
caggttctaaaggcaaacatgagccgaatt---------------cagcagcagcagcag
cagcagcaaggacagccgcagcaaggaatggcacaaaatggtaacaacaaccaggcaacc
atgatgcagcagcaagcaagccagcagtctctccgtcaacagcagtcccaactccagcaa
cagcaacaccag------------------------------------------------
------------------------cagcaacagcagcaacagcaacagcaagggcagcag
cagcacggagcggccaacaacaatcaaggcaataacgacttctcgtcttttccctccaac
atggagagcatcaaggccgagcaaatgaatggacttatggctcagcaagcagggcagatg
gtagtccctgccaacacagcacagaaccgcaacccgacaccccagccg---ggacaaaac
gcagcgaaccaacagggtccccgaccgccacaacaacagcagcctcaccagaacatgaac
atccagcagcagatgaagatcaaccaggctcagcagactcaagcacaacttcaggcccag
cagatgaagcagatgcaaaaccaacaagggatgggaggaaacatgcaaacttctcaaagt
cctggaatgaacacacttaatacacctgtgtctcgacctgggaacaacatgaaccaggcg
gcaggccagggtggggtacaatttggagaccaacgattcaatcaaggggcgcagcgacca
aacagccaggctttccaccatatgttggctgctctaccacaggagcagcgtgcaatcgtg
agcggtctgtccccagacaagttgaacgaggtgatgcagcgttggcagaacaagcgccag
gaacagatgggacccaacggtgggcagaacactccggggcaaatgcccaaccgtcctcct
ggacagatgggccaaatgaaccccaacatgggcggtcaagcaccagttggtatgcaacag
tcacagggtggcgtacccatgaatggcaaccagcaacaaggaccaatggcccggttcaac
cccagtcagcaattggccatgatggactcgatggatctgccacctcaagtcctcacccag
ctccagaaccagatccctcctgagatcaagaaatggggaccgctcaaggtgtggcttcag
cagaataacatccccccacacatgcgaaaccaattggcggcgatccagcagaagcagttc
caacttattattcaacggcgtgcgatgatgccacaacagcagcagcaacag------cct
caggggcaacaaccaggacaacagttctcccctcagcagcaagcccagcagcagcaacaa
attggccaaagcactgctaacccaggcatgcagcctggggccggaccaggacctaattct
ctacaggccgcccgaca------gcagttcccggctcagattctccaagcagctccccat
gagattcagcaggttagagcatcgaagccccagtttgcaactctccccgaggaacaattg
cgccagatggtcatccaaatgaagaagcagggttggatcaaccaacaccagcaacgactc
cagcaggctcaagtttcacaacaggctcagctccaggctactcgtcagggccagcaagga
atgcagaacccgatgggcgtgcctcaagccccgatgcaactccaacagccgcctcagcca
aaccagacgcctcagacccagcctgtacaagcatcagcagcaatgggacataatgctact
cctcaacagggaggtcagaaacagccgaccgttactcccgagcagatgagaaacgccaga
cctcaacctgtcaacaaccgcgctcaacctcctaacccatcacctgcacccgcagccaag
aatctcaagcgcccaagcaacgacgatgccctcgatgtgcccgaggccacaaagcaagta
cctgcgagacccgcgtcacagcccaaccaacaacagcagcctcaagccgccaggccgatg
aacccccaggatctctcgtcgctcactcccgaccaacgagcccagctactgaaggtgcag
atgagcagggctggcatacaacaacccggcaatgaaaccatggcacgcctcaaagcgctt
ggacaggaggaacaacgcaagtcgatgcaggaggttatgaatgatattcccatgtcccaa
gaggagcacaacgagatggctgccaagctcaccaagattgtggtggacatgaccaagatt
ggtcgtggcctgaccaagtggtacaacatcacacgcgacgacacacgcgcgaaattattc
ttccgaatgcgatggaggattttgaaacagtttgccgacggtgacaagatgtctattctc
aagaactcattctcgatcgactccgccgagatcgccgaggctcgtgttgtgcttgagggc
atggccaaggatctggctgctgagatgatggccagaaacatgagcatggctaaacaacac
gtcacacctccagttcagaacgcacagcctgtccaaccaccacaagcagtgcctcaaccg
tctcaacctcgtcagacagtaccagtggtcgaaaatgctcgcaggggcagtgccgccaag
ggaggcaacaagggatcacaggtaccgccagcccctacgaccacccaagcgcc------c
tacgagtttggcgcaggtaaccctacctatgttggaaagcctccggtaatcgacttggtt
ctgcctccgtcacgcaagaaaccgagacccaacggaacacctactcaggccgccactcct
tcgcctaaagccggcaagaaggcgtctcccgatgctcgaagagtgtcggaaacccaagtt
gctcacagaccggtactcacttgcaaggaacccgaatgcgagttttcgacaactggttac
agcactgagcaagctcttcagcagcatatccttgaggaacatacgaaaccacgggaggat
cctctgaagtttgttcaagaaaatttggccctggccttgggacttgagcccgatggttca
aagaaggctgaagcggcctcgatgagcgtcgccaactccaagcaagggcagacacccatt
accacggcagccacccctgtgttcaatgatggcaacatgaagcgatcggctagcagcatg
ggcaagcctcaagataacaaggctggtgtcaaggctggtgcgacccctaagcaggtcgat
gttaaaccggttgaccccatgaccactgatccatgggccaatgccaacatcgatcccgag
atgctggtcagcaaccttggagtcgagcgtggaaatggaatttatgataacccattctac
gactacaacgccctcagctatttgacacccagggacacccccgagtctgccaaggacact
ggcagtagcgagcccaacagcgatattcccgacagcacaagccttgaggtcaactttgat
tggcacaatgtggattccgatttattacgcaacatgggcaacaccaacggtggcaatatt
aacgatatgctggctgcggatgctgcattgctgtttgaccagccatctctacaggaacca
gactgggacgacgtcaagatggactgttcaaagcccttccaattcgacactagccaacat
tattacatggctacttcataa
>Fp26r
atgcagcacatggctggggccggccagatgatgcagcagcagccgatgaggaagccgaca
cccaatcagctccagcaaatagtttatcagaacttggttcagcacacacaaccttttact
ggaatatgctggcaggcgaatgtagcaatctctgatcgtatgggaaaaaccatgaatttg
atcaccaatatcaatcttgctatgaacggtggtgattacatgaaaggcgcagaatggggc
tgtaactttgaacgcgaagcctttcacaagtctcccacaaaagaagcctacgaccaagag
atgggccaaaagattttggaattctttaagcggcggcaggccaacgagcctaacctccaa
aatagcataaacgttaatgctcaggctcaggcccaagcacaggcgatgatgagcatgcaa
atgggacgcggcatgggccaaggtctgcaacaaggctttcagcccatgcaacacccaacg
caaggtggacaaatgggacaaggacagcagcagcttcccatgggtgccggcatgaatatg
ggtatgggcatggcaaaccaggctggtcgcggcatgggcccgggacaacaaatggtcgga
atgcctgctggacaaggccgcccacagcaaactcaaatgccccaggacatggcccgactt
tcacagcaagacaaactcaaagttacagaattggccacaaaaatgttaaatactgccaca
gagcaacaaaaggctaacacccgcttgcaactccagtctcgggtttctcctgcacaacta
caagagatgacgagtcaaggtcgcgatcctttgatgtggttttaccaaaaccaagccttt
caggttctaaaggcaaacatgagccgaatt---------------cagcagcagcagcag
cagcagcaaggacagccgcagcaaggaatggcacaaaatggtaacaacaaccaggcaacc
atgatgcagcagcaagcaagccagcagtctctccgtcaacagcagtcccaactccagcaa
cagcaacaccag------------------------------------------------
------------------------cagcaacagcagcaacagcaacagcaagggcagcag
cagcacggagcggccaacaacaatcaaggcaataacgacttctcgtcttttccctccaac
atggagagcatcaaggccgagcaaatgaatggacttatggctcagcaagcagggcagatg
gtagtccctgccaacacagcacagaaccgcaacccgacaccccagccg---ggacaaaac
gcagcgaaccaacagggtccccgaccgccacaacaacagcagcctcaccagaacatgaac
atccagcagcagatgaagatcaaccaggctcagcagactcaagcacaacttcaggcccag
cagatgaagcagatgcaaaaccaacaagggatgggaggaaacatgcaaacttctcaaagt
cctggaatgaacacacttaatacacctgtgtctcgacctgggaacaacatgaaccaggcg
gcaggccagggtggggtacaatttggagaccaacgattcaatcaaggggcgcagcgacca
aacagccaggctttccaccatatgttggctgctctaccacaggagcagcgtgcaatcgtg
agcggtctgtccccagacaagttgaacgaggtgatgcagcgttggcagaacaagcgccag
gaacagatgggacccaacggtgggcagaacactccggggcaaatgcccaaccgtcctcct
ggacagatgggccaaatgaaccccaacatgggcggtcaagcaccagttggtatgcaacag
tcacagggtggcgtacccatgaatggcaaccagcaacaaggaccaatggcccggttcaac
cccagtcagcaattggccatgatggactcgatggatctgccacctcaagtcctcacccag
ctccagaaccagatccctcctgagatcaagaaatggggaccgctcaaggtgtggcttcag
cagaataacatccccccacacatgcgaaaccaattggcggcgatccagcagaagcagttc
caacttattattcaacggcgtgcgatgatgccacaacagcagcagcaacag------cct
caggggcaacaaccaggacaacagttctcccctcagcagcaagcccagcagcagcaacaa
attggccaaagcactgctaacccaggcatgcagcctggggccggaccaggacctaattct
ctacaggccgcccgaca------gcagttcccggctcagattctccaagcagctccccat
gagattcagcaggttagagcatcgaagccccagtttgcaactctccccgaggaacaattg
cgccagatggtcatccaaatgaagaagcagggttggatcaaccaacaccagcaacgactc
cagcaggctcaagtttcacaacaggctcagctccaggctactcgtcagggccagcaagga
atgcagaacccgatgggcgtgcctcaagccccgatgcaactccaacagccgcctcagcca
aaccagacgcctcagacccagcctgtacaagcatcagcagcaatgggacataatgctact
cctcaacagggaggtcagaaacagccgaccgttactcccgagcagatgagaaacgccaga
cctcaacctgtcaacaaccgcgctcaacctcctaacccatcacctgcacccgcagccaag
aatctcaagcgcccaagcaacgacgatgccctcgatgtgcccgaggccacaaagcaagta
cctgcgagacccgcgtcacagcccaaccaacaacagcagcctcaagccgccaggccgatg
aacccccaggatctctcgtcgctcactcccgaccaacgagcccagctactgaaggtgcag
atgagcagggctggcatacaacaacccggcaatgaaaccatggcacgcctcaaagcgctt
ggacaggaggaacaacgcaagtcgatgcaggaggttatgaatgatattcccatgtcccaa
gaggagcacaacgagatggctgccaagctcaccaagattgtggtggacatgaccaagatt
ggtcgtggcctgaccaagtggtacaacatcacacgcgacgacacacgcgcgaaattattc
ttccgaatgcgatggaggattttgaaacagtttgccgacggtgacaagatgtctattctc
aagaactcattctcgatcgactccgccgagatcgccgaggctcgtgttgtgcttgagggc
atggccaaggatctggctgctgagatgatggccagaaacatgagcatggctaaacaacac
gtcacacctccagttcagaacgcacagcctgtccaaccaccacaagcagtgcctcaaccg
tctcaacctcgtcagacagtaccagtggtcgaaaatgctcgcaggggcagtgccgccaag
ggaggcaacaagggatcacaggtaccgccagcccctacgaccacccaagcgcc------c
tacgagtttggcgcaggtaaccctacctatgttggaaagcctccggtaatcgacttggtt
ctgcctccgtcacgcaagaaaccgagacccaacggaacacctactcaggccgccactcct
tcgcctaaagccggcaagaaggcgtctcccgatgctcgaagagtgtcggaaacccaagtt
gctcacagaccggtactcacttgcaaggaacccgaatgcgagttttcgacaactggttac
agcactgagcaagctcttcagcagcatatccttgaggaacatacgaaaccacgggaggat
cctctgaagtttgttcaagaaaatttggccctggccttgggacttgagcccgatggttca
aagaaggctgaagcggcctcgatgagcgtcgccaactccaagcaagggcagacacccatt
accacggcagccacccctgtgttcaatgatggcaacatgaagcgatcggctagcagcatg
ggcaagcctcaagataacaaggctggtgtcaaggctggtgcgacccctaagcaggtcgat
gttaaaccggttgaccccatgaccactgatccatgggccaatgccaacatcgatcccgag
atgctggtcagcaaccttggagtcgagcgtggaaatggaatttatgataacccattctac
gactacaacgccctcagctatttgacacccagggacacccccgagtctgccaaggacact
ggcagtagcgagcccaacagcgatattcccgacagcacaagccttgaggtcaactttgat
tgccacaatgtggattccgatttattactcaacatgggcaacaccaacggtggcaatatt
aacgatatgctggctgcggatgctgcattgctgtttgaccagccatctctacaggaacct
gactgggacgacgtcaaggtggacttttcaaagcccttccaattcgacactagccaacat
tattacatggctacttcataa
>Fp33
atgcagcacatggctggggccggccagatgatgcagcagcagccgatgaggaagccgaca
cccaatcagctccagcaaatagtttatcagaacttggttcagcacacacaaccttttact
ggaatatgctggcaggcgaatgtagcaatctctgatcgtatgggaaaaaccatgaatttg
atcaccaatatcaatcttgctatgaacggtggtgattacatgaaaggcgcagaatggggc
tgtaactttgaacgcgaagcctttcacaagtctcccacaaaagaagcctacgaccaagag
atgggccaaaagattttggaattctttaagcggcggcaggccaacgagcctaacctccaa
aatagcataaacgttaatgctcaggctcaggcccaagcacaggcgatgatgagcatgcaa
atgggacgcggcatgggccaaggtctgcaacaaggctttcagcccatgcaacacccaacg
caaggtggacaaatgggacaaggacagcagcagcttcccatgggtgccggcatgaatatg
ggtatgggcatggcaaaccaggctggtcgcggcatgggcccgggacaacaaatggtcgga
atgcctgctggacaaggccgcccacagcaaactcaaatgccccaggacatggcccgactt
tcacagcaagacaaactcaaagttacagaattggccacaaaaatgttaaatactgccaca
gagcaacaaaaggctaacacccgcttgcaactccagtctcgggtttctcctgcacaacta
caagagatgacgagtcaaggtcgcgatcctttgatgtggttttaccaaaaccaagccttt
caggttctaaaggcaaacatgagccgaatt---------------cagcagcagcagcag
cagcagcaaggacagccgcagcaaggaatggcacaaaatggtaacaacaaccaggcaacc
atgatgcagcagcaagcaagccagcagtctctccgtcaacagcagtcccaactccagcaa
cagcaacaccag------------------------------------------------
------------------------cagcaacagcagcaacagcaacagcaagggcagcag
cagcacggagcggccaacaacaatcaaggcaataacgacttctcgtcttttccctccaac
atggagagcatcaaggccgagcaaatgaatggacttatggctcagcaagcagggcagatg
gtagtccctgccaacacagcacagaaccgcaacccgacaccccagccg---ggacaaaac
gcagcgaaccaacagggtccccgaccgccacaacaacagcagcctcaccagaacatgaac
atccagcagcagatgaagatcaaccaggctcagcagactcaagcacaacttcaggcccag
cagatgaagcagatgcaaaaccaacaagggatgggaggaaacatgcaaacttctcaaagt
cctggaatgaacacacttaatacacctgtgtctcgacctgggaacaacatgaaccaggcg
gcaggccagggtggggtacaatttggagaccaacgattcaatcaaggggcgcagcgacca
aacagccaggctttccaccatatgttggctgctctaccacaggagcagcgtgcaatcgtg
agcggtctgtccccagacaagttgaacgaggtgatgcagcgttggcagaacaagcgccag
gaacagatgggacccaacggtgggcagaacactccggggcaaatgcccaaccgtcctcct
ggacagatgggccaaatgaaccccaacatgggcggtcaagcaccagttggtatgcaacag
tcacagggtggcgtacccatgaatggcaaccagcaacaaggaccaatggcccggttcaac
cccagtcagcaattggccatgatggactcgatggatctgccacctcaagtcctcacccag
ctccagaaccagatccctcctgagatcaagaaatggggaccgctcaaggtgtggcttcag
cagaataacatccccccacacatgcgaaaccaattggcggcgatccagcagaagcagttc
caacttattattcaacggcgtgcgatgatgccacaacagcagcagcaacag------cct
caggggcaacaaccaggacaacagttctcccctcagcagcaagcccagcagcagcaacaa
attggccaaagcactgctaacccaggcatgcagcctggggccggaccaggacctaattct
ctacaggccgcccgaca------gcagttcccggctcagattctccaagcagctccccat
gagattcagcaggttagagcatcgaagccccagtttgcaactctccccgaggaacaattg
cgccagatggtcatccaaatgaagaagcagggttggatcaaccaacaccagcaacgactc
cagcaggctcaagtttcacaacaggctcagctccaggctactcgtcagggccagcaagga
atgcagaacccgatgggcgtgcctcaagccccgatgcaactccaacagccgcctcagcca
aaccagacgcctcagacccagcctgtacaagcatcagcagcaatgggacataatgctact
cctcaacagggaggtcagaaacagccgaccgttactcccgagcagatgagaaacgccaga
cctcaacctgtcaacaaccgcgctcaacctcctaacccatcacctgcacccgcagccaag
aatctcaagcgcccaagcaacgacgatgccctcgatgtgcccgaggccacaaagcaagta
cctgcgagacccgcgtcacagcccaaccaacaacagcagcctcaagccgccaggccgatg
aacccccaggatctctcgtcgctcactcccgaccaacgagcccagctactgaaggtgcag
atgagcagggctggcatacaacaacccggcaatgaaaccatggcacgcctcaaagcgctt
ggacaggaggaacaacgcaagtcgatgcaggaggttatgaatgatattcccatgtcccaa
gaggagcacaacgagatggctgccaagctcaccaagattgtggtggacatgaccaagatt
ggtcgtggcctgaccaagtggtacaacatcacacgcgacgacacacgcgcgaaattattc
ttccgaatgcgatggaggattttgaaacagtttgccgacggtgacaagatgtctattctc
aagaactcattctcgatcgactccgccgagatcgccgaggctcgtgttgtgcttgagggc
atggccaaggatctggctgctgagatgatggccagaaacatgagcatggctaaacaacac
gtcacacctccagttcagaacgcacagcctgtccaaccaccacaagcagtgcctcaaccg
tctcaacctcgtcagacagtaccagtggtcgaaaatgctcgcaggggcagtgccgccaag
ggaggcaacaagggatcacaggtaccgccagcccctacgaccacccaagcgcc------c
tacgagtttggcgcaggtaaccctacctatgttggaaagcctccggtaatcgacttggtt
ctgcctccgtcacgcaagaaaccgagacccaacggaacacctactcaggccgccactcct
tcgcctaaagccggcaagaaggcgtctcccgatgctcgaagagtgtcggaaacccaagtt
gctcacagaccggtactcacttgcaaggaacccgaatgcgagttttcgacaactggttac
agcactgagcaagctcttcagcagcatatccttgaggaacatacgaaaccacgggaggat
cctctgaagtttgttcaagaaaatttggccctggccttgggacttgagcccgatggttca
aagaaggctgaagcggcctcgatgagcgtcgccaactccaagcaagggcagacacccatt
accacggcagccacccctgtgttcaatgatggcaacatgaagcgatcggctagcagcatg
ggcaagcctcaagataacaaggctggtgtcaaggctggtgcgacccctaagcaggtcgat
gttaaaccggttgaccccatgaccactgatccatgggccaatgccaacatcgatcccgag
atgctggtcagcaaccttggagtcgagcgtggaaatggaatttatgataacccattctac
gactacaacgccctcagctatttgacacccagggacacccccgagtctgccaaggacact
ggcagtagcgagcccaacagcgatattcccgacagcacaagccttgaggtcaactttgat
tggcacaatgtggattccgatttattacgcaacatgggcaacaccaacggtggcaatatt
aacgatatgctggctgcggatgctgcattgctgtttgaccagccatctctacaggaacca
gactgggacgacgtcaagatggactgttcaaagcccttccaattcgacactagccaacat
tattacatggctacttcataa
>Fp34
atgcagcacatggctggggccggccagatgatgcagcagcagccgatgaggaagccgaca
cccaatcagctccagcaaatagtttatcagaacttggttcagcacacacaaccttttact
ggaatatgctggcaggcgaatgtagcaatctctgatcgtatgggaaaaaccatgaatttg
atcaccaatatcaatcttgctatgaacggtggtgattacatgaaaggcgcagaatggggc
tgtaactttgaacgcgaagcctttcacaagtctcccacaaaagaagcctacgaccaagag
atgggccaaaagattttggaattctttaagcggcggcaggccaacgagcctaacctccaa
aatagcataaacgttaatgctcaggctcaggcccaagcacaggcgatgatgagcatgcaa
atgggacgcggcatgggccaaggtctgcaacaaggctttcagcccatgcaacacccaacg
caaggtggacaaatgggacaaggacagcagcagcttcccatgggtgccggcatgaatatg
ggtatgggcatggcaaaccaggctggtcgcggcatgggcccgggacaacaaatggtcgga
atgcctgctggacaaggccgcccacagcaaactcaaatgccccaggacatggcccgactt
tcacagcaagacaaactcaaagttacagaattggccacaaaaatgttaaatactgccaca
gagcaacaaaaggctaacacccgcttgcaactccagtctcgggtttctcctgcacaacta
caagagatgacgagtcaaggtcgcgatcctttgatgtggttttaccaaaaccaagccttt
caggttctaaaggcaaacatgagccgaatt---------------cagcagcagcagcag
cagcagcaaggacagccgcagcaaggaatggcacaaaatggtaacaacaaccaggcaacc
atgatgcagcagcaagcaagccagcagtctctccgtcaacagcagtcccaactccagcaa
cagcaacaccag------------------------------------------------
------------------------cagcaacagcagcaacagcaacagcaagggcagcag
cagcacggagcggccaacaacaatcaaggcaataacgacttctcgtcttttccctccaac
atggagagcatcaaggccgagcaaatgaatggacttatggctcagcaagcagggcagatg
gtagtccctgccaacacagcacagaaccgcaacccgacaccccagccg---ggacaaaac
gcagcgaaccaacagggtccccgaccgccacaacaacagcagcctcaccagaacatgaac
atccagcagcagatgaagatcaaccaggctcagcagactcaagcacaacttcaggcccag
cagatgaagcagatgcaaaaccaacaagggatgggaggaaacatgcaaacttctcaaagt
cctggaatgaacacacttaatacacctgtgtctcgacctgggaacaacatgaaccaggcg
gcaggccagggtggggtacaatttggagaccaacgattcaatcaaggggcgcagcgacca
aacagccaggctttccaccatatgttggctgctctaccacaggagcagcgtgcaatcgtg
agcggtctgtccccagacaagttgaacgaggtgatgcagcgttggcagaacaagcgccag
gaacagatgggacccaacggtgggcagaacactccggggcaaatgcccaaccgtcctcct
ggacagatgggccaaatgaaccccaacatgggcggtcaagcaccagttggtatgcaacag
tcacagggtggcgtacccatgaatggcaaccagcaacaaggaccaatggcccggttcaac
cccagtcagcaattggccatgatggactcgatggatctgccacctcaagtcctcacccag
ctccagaaccagatccctcctgagatcaagaaatggggaccgctcaaggtgtggcttcag
cagaataacatccccccacacatgcgaaaccaattggcggcgatccagcagaagcagttc
caacttattattcaacggcgtgcgatgatgccacaacagcagcagcaacag------cct
caggggcaacaaccaggacaacagttctcccctcagcagcaagcccagcagcagcaacaa
attggccaaagcactgctaacccaggcatgcagcctggggccggaccaggacctaattct
ctacaggccgcccgaca------gcagttcccggctcagattctccaagcagctccccat
gagattcagcaggttagagcatcgaagccccagtttgcaactctccccgaggaacaattg
cgccagatggtcatccaaatgaagaagcagggttggatcaaccaacaccagcaacgactc
cagcaggctcaagtttcacaacaggctcagctccaggctactcgtcagggccagcaagga
atgcagaacccgatgggcgtgcctcaagccccgatgcaactccaacagccgcctcagcca
aaccagacgcctcagacccagcctgtacaagcatcagcagcaatgggacataatgctact
cctcaacagggaggtcagaaacagccgaccgttactcccgagcagatgagaaacgccaga
cctcaacctgtcaacaaccgcgctcaacctcctaacccatcacctgcacccgcagccaag
aatctcaagcgcccaagcaacgacgatgccctcgatgtgcccgaggccacaaagcaagta
cctgcgagacccgcgtcacagcccaaccaacaacagcagcctcaagccgccaggccgatg
aacccccaggatctctcgtcgctcactcccgaccaacgagcccagctactgaaggtgcag
atgagcagggctggcatacaacaacccggcaatgaaaccatggcacgcctcaaagcgctt
ggacaggaggaacaacgcaagtcgatgcaggaggttatgaatgatattcccatgtcccaa
gaggagcacaacgagatggctgccaagctcaccaagattgtggtggacatgaccaagatt
ggtcgtggcctgaccaagtggtacaacatcacacgcgacgacacacgcgcgaaattattc
ttccgaatgcgatggaggattttgaaacagtttgccgacggtgacaagatgtctattctc
aagaactcattctcgatcgactccgccgagatcgccgaggctcgtgttgtgcttgagggc
atggccaaggatctggctgctgagatgatggccagaaacatgagcatggctaaacaacac
gtcacacctccagttcagaacgcacagcctgtccaaccaccacaagcagtgcctcaaccg
tctcaacctcgtcagacagtaccagtggtcgaaaatgctcgcaggggcagtgccgccaag
ggaggcaacaagggatcacaggtaccgccagcccctacgaccacccaagcgcc------c
tacgagtttggcgcaggtaaccctacctatgttggaaagcctccggtaatcgacttggtt
ctgcctccgtcacgcaagaaaccgagacccaacggaacacctactcaggccgccactcct
tcgcctaaagccggcaagaaggcgtctcccgatgctcgaagagtgtcggaaacccaagtt
gctcacagaccggtactcacttgcaaggaacccgaatgcgagttttcgacaactggttac
agcactgagcaagctcttcagcagcatatccttgaggaacatacgaaaccacgggaggat
cctctgaagtttgttcaagaaaatttggccctggccttgggacttgagcccgatggttca
aagaaggctgaagcggcctcgatgagcgtcgccaactccaagcaagggcagacacccatt
accacggcagccacccctgtgttcaatgatggcaacatgaagcgatcggctagcagcatg
ggcaagcctcaagataacaaggctggtgtcaaggctggtgcgacccctaagcaggtcgat
gttaaaccggttgaccccatgaccactgatccatgggccaatgccaacatcgatcccgag
atgctggtcagcaaccttggagtcgagcgtggaaatggaatttatgataacccattctac
gactacaacgccctcagctatttgacacccagggacacccccgagtctgccaaggacact
ggcagtagcgagcccaacagcgatattcccgacagcacaagccttgaggtcaactttgat
tggcacaatgtggattccgatttattacgcaacatgggcaacaccaacggtggcaatatt
aacgatatgctggctgcggatgctgcattgctgtttgaccagccatctctacaggaacca
gactgggacgacgtcaagatggactgttcaaagcccttccaattcgacactagccaacat
tattacatggctacttcataa
>Fp35
atgcagcacatggctggggccggccagatgatgcagcagcagccgatgaggaagccgaca
cccaatcagctccagcaaatagtttatcagaacttggttcagcacacacaaccttttact
ggaatatgctggcaggcgaatgtagcaatctctgatcgtatgggaaaaaccatgaatttg
atcaccaatatcaatcttgctatgaacggtggtgattacatgaaaggcgcagaatggggc
tgtaactttgaacgcgaagcctttcacaagtctcccacaaaagaagcctacgaccaagag
atgggccaaaagattttggaattctttaagcggcggcaggccaacgagcctaacctccaa
aatagcataaacgttaatgctcaggctcaggcccaagcacaggcgatgatgagcatgcaa
atgggacgcggcatgggccaaggtctgcaacaaggctttcagcccatgcaacacccaacg
caaggtggacaaatgggacaaggacagcagcagcttcccatgggtgccggcatgaatatg
ggtatgggcatggcaaaccaggctggtcgcggcatgggcccgggacaacaaatggtcgga
atgcctgctggacaaggccgcccacagcaaactcaaatgccccaggacatggcccgactt
tcacagcaagacaaactcaaagttacagaattggccacaaaaatgttaaatactgccaca
gagcaacaaaaggctaacacccgcttgcaactccagtctcgggtttctcctgcacaacta
caagagatgacgagtcaaggtcgcgatcctttgatgtggttttaccaaaaccaagccttt
caggttctaaaggcaaacatgagccgaatt---------------cagcagcagcagcag
cagcagcaaggacagccgcagcaaggaatggcacaaaatggtaacaacaaccaggcaacc
atgatgcagcagcaagcaagccagcagtctctccgtcaacagcagtcccaactccagcaa
cagcaacaccag------------------------------------------------
------------------------cagcaacagcagcaacagcaacagcaagggcagcag
cagcacggagcggccaacaacaatcaaggcaataacgacttctcgtcttttccctccaac
atggagagcatcaaggccgagcaaatgaatggacttatggctcagcaagcagggcagatg
gtagtccctgccaacacagcacagaaccgcaacccgacaccccagccg---ggacaaaac
gcagcgaaccaacagggtccccgaccgccacaacaacagcagcctcaccagaacatgaac
atccagcagcagatgaagatcaaccaggctcagcagactcaagcacaacttcaggcccag
cagatgaagcagatgcaaaaccaacaagggatgggaggaaacatgcaaacttctcaaagt
cctggaatgaacacacttaatacacctgtgtctcgacctgggaacaacatgaaccaggcg
gcaggccagggtggggtacaatttggagaccaacgattcaatcaaggggcgcagcgacca
aacagccaggctttccaccatatgttggctgctctaccacaggagcagcgtgcaatcgtg
agcggtctgtccccagacaagttgaacgaggtgatgcagcgttggcagaacaagcgccag
gaacagatgggacccaacggtgggcagaacactccggggcaaatgcccaaccgtcctcct
ggacagatgggccaaatgaaccccaacatgggcggtcaagcaccagttggtatgcaacag
tcacagggtggcgtacccatgaatggcaaccagcaacaaggaccaatggcccggttcaac
cccagtcagcaattggccatgatggactcgatggatctgccacctcaagtcctcacccag
ctccagaaccagatccctcctgagatcaagaaatggggaccgctcaaggtgtggcttcag
cagaataacatccccccacacatgcgaaaccaattggcggcgatccagcagaagcagttc
caacttattattcaacggcgtgcgatgatgccacaacagcagcagcaacag------cct
caggggcaacaaccaggacaacagttctcccctcagcagcaagcccagcagcagcaacaa
attggccaaagcactgctaacccaggcatgcagcctggggccggaccaggacctaattct
ctacaggccgcccgaca------gcagttcccggctcagattctccaagcagctccccat
gagattcagcaggttagagcatcgaagccccagtttgcaactctccccgaggaacaattg
cgccagatggtcatccaaatgaagaagcagggttggatcaaccaacaccagcaacgactc
cagcaggctcaagtttcacaacaggctcagctccaggctactcgtcagggccagcaagga
atgcagaacccgatgggcgtgcctcaagccccgatgcaactccaacagccgcctcagcca
aaccagacgcctcagacccagcctgtacaagcatcagcagcaatgggacataatgctact
cctcaacagggaggtcagaaacagccgaccgttactcccgagcagatgagaaacgccaga
cctcaacctgtcaacaaccgcgctcaacctcctaacccatcacctgcacccgcagccaag
aatctcaagcgcccaagcaacgacgatgccctcgatgtgcccgaggccacaaagcaagta
cctgcgagacccgcgtcacagcccaaccaacaacagcagcctcaagccgccaggccgatg
aacccccaggatctctcgtcgctcactcccgaccaacgagcccagctactgaaggtgcag
atgagcagggctggcatacaacaacccggcaatgaaaccatggcacgcctcaaagcgctt
ggacaggaggaacaacgcaagtcgatgcaggaggttatgaatgatattcccatgtcccaa
gaggagcacaacgagatggctgccaagctcaccaagattgtggtggacatgaccaagatt
ggtcgtggcctgaccaagtggtacaacatcacacgcgacgacacacgcgcgaaattattc
ttccgaatgcgatggaggattttgaaacagtttgccgacggtgacaagatgtctattctc
aagaactcattctcgatcgactccgccgagatcgccgaggctcgtgttgtgcttgagggc
atggccaaggatctggctgctgagatgatggccagaaacatgagcatggctaaacaacac
gtcacacctccagttcagaacgcacagcctgtccaaccaccacaagcagtgcctcaaccg
tctcaacctcgtcagacagtaccagtggtcgaaaatgctcgcaggggcagtgccgccaag
ggaggcaacaagggatcacaggtaccgccagcccctacgaccacccaagcgcc------c
tacgagtttggcgcaggtaaccctacctatgttggaaagcctccggtaatcgacttggtt
ctgcctccgtcacgcaagaaaccgagacccaacggaacacctactcaggccgccactcct
tcgcctaaagccggcaagaaggcgtctcccgatgctcgaagagtgtcggaaacccaagtt
gctcacagaccggtactcacttgcaaggaacccgaatgcgagttttcgacaactggttac
agcactgagcaagctcttcagcagcatatccttgaggaacatacgaaaccacgggaggat
cctctgaagtttgttcaagaaaatttggccctggccttgggacttgagcccgatggttca
aagaaggctgaagcggcctcgatgagcgtcgccaactccaagcaagggcagacacccatt
accacggcagccacccctgtgttcaatgatggcaacatgaagcgatcggctagcagcatg
ggcaagcctcaagataacaaggctggtgtcaaggctggtgcgacccctaagcaggtcgat
gttaaaccggttgaccccatgaccactgatccatgggccaatgccaacatcgatcccgag
atgctggtcagcaaccttggagtcgagcgtggaaatggaatttatgataacccattctac
gactacaacgccctcagctatttgacacccagggacacccccgagtctgccaaggacact
ggcagtagcgagcccaacagcgatattcccgacagcacaagccttgaggtcaactttgat
tggcacaatgtggattccgatttattacgcaacatgggcaacaccaacggtggcaatatt
aacgatatgctggctgcggatgctgcattgctgtttgaccagccatctctacaggaacca
gactgggacgacgtcaagatggactgttcaaagcccttccaattcgacactagccaacat
tattacatggctacttcataa
>Fp38
atgcagcacatggctggggccggccagatgatgcagcagcagccgatgaggaagccgaca
cccaatcagctccagcaaatagtttatcagaacttggttcagcacacacaaccttttact
ggaatatgctggcaggcgaatgtagcaatctctgatcgtatgggaaaaaccatgaatttg
atcaccaatatcaatcttgctatgaacggtggtgattacatgaaaggcgcagaatggggc
tgtaactttgaacgcgaagcctttcacaagtctcccacaaaagaagcctacgaccaagag
atgggccaaaagattttggaattctttaagcggcggcaggccaacgagcctaacctccaa
aatagcataaacgttaatgctcaggctcaggcccaagcacaggcgatgatgagcatgcaa
atgggacgcggcatgggccaaggtctgcaacaaggctttcagcccatgcaacacccaacg
caaggtggacaaatgggacaaggacagcagcagcttcccatgggtgccggcatgaatatg
ggtatgggcatggcaaaccaggctggtcgcggcatgggcccgggacaacaaatggtcgga
atgcctgctggacaaggccgcccacagcaaactcaaatgccccaggacatggcccgactt
tcacagcaagacaaactcaaagttacagaattggccacaaaaatgttaaatactgccaca
gagcaacaaaaggctaacacccgcttgcaactccagtctcgggtttctcctgcacaacta
caagagatgacgagtcaaggtcgcgatcctttgatgtggttttaccaaaaccaagccttt
caggttctaaaggcaaacatgagccgaatt---------------cagcagcagcagcag
cagcagcaaggacagccgcagcaaggaatggcacaaaatggtaacaacaaccaggcaacc
atgatgcagcagcaagcaagccagcagtctctccgtcaacagcagtcccaactccagcaa
cagcaacaccag------------------------------------------------
------------------------cagcaacagcagcaacagcaacagcaagggcagcag
cagcacggagcggccaacaacaatcaaggcaataacgacttctcgtcttttccctccaac
atggagagcatcaaggccgagcaaatgaatggacttatggctcagcaagcagggcagatg
gtagtccctgccaacacagcacagaaccgcaacccgacaccccagccg---ggacaaaac
gcagcgaaccaacagggtccccgaccgccacaacaacagcagcctcaccagaacatgaac
atccagcagcagatgaagatcaaccaggctcagcagactcaagcacaacttcaggcccag
cagatgaagcagatgcaaaaccaacaagggatgggaggaaacatgcaaacttctcaaagt
cctggaatgaacacacttaatacacctgtgtctcgacctgggaacaacatgaaccaggcg
gcaggccagggtggggtacaatttggagaccaacgattcaatcaaggggcgcagcgacca
aacagccaggctttccaccatatgttggctgctctaccacaggagcagcgtgcaatcgtg
agcggtctgtccccagacaagttgaacgaggtgatgcagcgttggcagaacaagcgccag
gaacagatgggacccaacggtgggcagaacactccggggcaaatgcccaaccgtcctcct
ggacagatgggccaaatgaaccccaacatgggcggtcaagcaccagttggtatgcaacag
tcacagggtggcgtacccatgaatggcaaccagcaacaaggaccaatggcccggttcaac
cccagtcagcaattggccatgatggactcgatggatctgccacctcaagtcctcacccag
ctccagaaccagatccctcctgagatcaagaaatggggaccgctcaaggtgtggcttcag
cagaataacatccccccacacatgcgaaaccaattggcggcgatccagcagaagcagttc
caacttattattcaacggcgtgcgatgatgccacaacagcagcagcaacag------cct
caggggcaacaaccaggacaacagttctcccctcagcagcaagcccagcagcagcaacaa
attggccaaagcactgctaacccaggcatgcagcctggggccggaccaggacctaattct
ctacaggccgcccgaca------gcagttcccggctcagattctccaagcagctccccat
gagattcagcaggttagagcatcgaagccccagtttgcaactctccccgaggaacaattg
cgccagatggtcatccaaatgaagaagcagggttggatcaaccaacaccagcaacgactc
cagcaggctcaagtttcacaacaggctcagctccaggctactcgtcagggccagcaagga
atgcagaacccgatgggcgtgcctcaagccccgatgcaactccaacagccgcctcagcca
aaccagacgcctcagacccagcctgtacaagcatcagcagcaatgggacataatgctact
cctcaacagggaggtcagaaacagccgaccgttactcccgagcagatgagaaacgccaga
cctcaacctgtcaacaaccgcgctcaacctcctaacccatcacctgcacccgcagccaag
aatctcaagcgcccaagcaacgacgatgccctcgatgtgcccgaggccacaaagcaagta
cctgcgagacccgcgtcacagcccaaccaacaacagcagcctcaagccgccaggccgatg
aacccccaggatctctcgtcgctcactcccgaccaacgagcccagctactgaaggtgcag
atgagcagggctggcatacaacaacccggcaatgaaaccatggcacgcctcaaagcgctt
ggacaggaggaacaacgcaagtcgatgcaggaggttatgaatgatattcccatgtcccaa
gaggagcacaacgagatggctgccaagctcaccaagattgtggtggacatgaccaagatt
ggtcgtggcctgaccaagtggtacaacatcacacgcgacgacacacgcgcgaaattattc
ttccgaatgcgatggaggattttgaaacagtttgccgacggtgacaagatgtctattctc
aagaactcattctcgatcgactccgccgagatcgccgaggctcgtgttgtgcttgagggc
atggccaaggatctggctgctgagatgatggccagaaacatgagcatggctaaacaacac
gtcacacctccagttcagaacgcacagcctgtccaaccaccacaagcagtgcctcaaccg
tctcaacctcgtcagacagtaccagtggtcgaaaatgctcgcaggggcagtgccgccaag
ggaggcaacaagggatcacaggtaccgccagcccctacgaccacccaagcgcc------c
tacgagtttggcgcaggtaaccctacctatgttggaaagcctccggtaatcgacttggtt
ctgcctccgtcacgcaagaaaccgagacccaacggaacacctactcaggccgccactcct
tcgcctaaagccggcaagaaggcgtctcccgatgctcgaagagtgtcggaaacccaagtt
gctcacagaccggtactcacttgcaaggaacccgaatgcgagttttcgacaactggttac
agcactgagcaagctcttcagcagcatatccttgaggaacatacgaaaccacgggaggat
cctctgaagtttgttcaagaaaatttggccctggccttgggacttgagcccgatggttca
aagaaggctgaagcggcctcgatgagcgtcgccaactccaagcaagggcagacacccatt
accacggcagccacccctgtgttcaatgatggcaacatgaagcgatcggctagcagcatg
ggcaagcctcaagataacaaggctggtgtcaaggctggtgcgacccctaagcaggtcgat
gttaaaccggttgaccccatgaccactgatccatgggccaatgccaacatcgatcccgag
atgctggtcagcaaccttggagtcgagcgtggaaatggaatttatgataacccattctac
gactacaacgccctcagctatttgacacccagggacacccccgagtctgccaaggacact
ggcagtagcgagcccaacagcgatattcccgacagcacaagccttgaggtcaactttgat
tggcacaatgtggattccgatttattacgcaacatgggcaacaccaacggtggcaatatt
aacgatatgctggctgcggatgctgcattgctgtttgaccagccatctctacaggaacca
gactgggacgacgtcaagatggactgttcaaagcccttccaattcgacactagccaacat
tattacatggctacttcataa
>Fp39
atgcagcacatggctggggccggccagatgatgcagcagcagccgatgaggaagccgaca
cccaatcagctccagcaaatagtttatcagaacttggttcagcacacacaaccttttact
ggaatatgctggcaggcgaatgtagcaatctctgatcgtatgggaaaaaccatgaatttg
atcaccaatatcaatcttgctatgaacggtggtgattacatgaaaggcgcagaatggggc
tgtaactttgaacgcgaagcctttcacaagtctcccacaaaagaagcctacgaccaagag
atgggccaaaagattttggaattctttaagcggcggcaggccaacgagcctaacctccaa
aatagcataaacgttaatgctcaggctcaggcccaagcacaggcgatgatgagcatgcaa
atgggacgcggcatgggccaaggtctgcaacaaggctttcagcccatgcaacacccaacg
caaggtggacaaatgggacaaggacagcagcagcttcccatgggtgccggcatgaatatg
ggtatgggcatggcaaaccaggctggtcgcggcatgggcccgggacaacaaatggtcgga
atgcctgctggacaaggccgcccacagcaaactcaaatgccccaggacatggcccgactt
tcacagcaagacaaactcaaagttacagaattggccacaaaaatgttaaatactgccaca
gagcaacaaaaggctaacacccgcttgcaactccagtctcgggtttctcctgcacaacta
caagagatgacgagtcaaggtcgcgatcctttgatgtggttttaccaaaaccaagccttt
caggttctaaaggcaaacatgagccgaatt---------------cagcagcagcagcag
cagcagcaaggacagccgcagcaaggaatggcacaaaatggtaacaacaaccaggcaacc
atgatgcagcagcaagcaagccagcagtctctccgtcaacagcagtcccaactccagcaa
cagcaacaccag------------------------------------------------
------------------------cagcaacagcagcaacagcaacagcaagggcagcag
cagcacggagcggccaacaacaatcaaggcaataacgacttctcgtcttttccctccaac
atggagagcatcaaggccgagcaaatgaatggacttatggctcagcaagcagggcagatg
gtagtccctgccaacacagcacagaaccgcaacccgacaccccagccg---ggacaaaac
gcagcgaaccaacagggtccccgaccgccacaacaacagcagcctcaccagaacatgaac
atccagcagcagatgaagatcaaccaggctcagcagactcaagcacaacttcaggcccag
cagatgaagcagatgcaaaaccaacaagggatgggaggaaacatgcaaacttctcaaagt
cctggaatgaacacacttaatacacctgtgtctcgacctgggaacaacatgaaccaggcg
gcaggccagggtggggtacaatttggagaccaacgattcaatcaaggggcgcagcgacca
aacagccaggctttccaccatatgttggctgctctaccacaggagcagcgtgcaatcgtg
agcggtctgtccccagacaagttgaacgaggtgatgcagcgttggcagaacaagcgccag
gaacagatgggacccaacggtgggcagaacactccggggcaaatgcccaaccgtcctcct
ggacagatgggccaaatgaaccccaacatgggcggtcaagcaccagttggtatgcaacag
tcacagggtggcgtacccatgaatggcaaccagcaacaaggaccaatggcccggttcaac
cccagtcagcaattggccatgatggactcgatggatctgccacctcaagtcctcacccag
ctccagaaccagatccctcctgagatcaagaaatggggaccgctcaaggtgtggcttcag
cagaataacatccccccacacatgcgaaaccaattggcggcgatccagcagaaacagttc
caacttattattcaacggcgtgcgatgatgccacaacagcagcagcaacag------cct
caggggcaacaaccaggacaacagttctcccctcagcagcaagcccagcagcagcaacaa
attggccaaagcactgctaacccaggcatgcagcctggggccggaccaggacctaattct
ctacaggccgcccgaca------gcagttcccggctcagattctccaagcagctccccat
gagattcagcaggttagagcatcgaagccccagtttgcaactctccccgaggaacaattg
cgccagatggtcatccaaatgaagaagcagggttggatcaaccaacaccagcaacgactc
cagcaggctcaagtttcacaacaggctcagctccaggctactcgtcagggccagcaagga
atgcagaacccgatgggcgtgcctcaagccccgatgcaactccaacagccgcctcagcca
aaccagacgcctcagacccagcctgtacaagcatcagcagcaatgggacataatgctact
cctcaacagggaggtcagaaacagccgaccgttactcccgagcagatgagaaacgccaga
cctcaacctgtcaacaaccgcgctcaacctcctaacccatcacctgcacccgcagccaag
aatctcaagcgcccaagcaacgacgatgccctcgatgtgcccgaggccacaaagcaagta
cctgcgagacccgcgtcacagcccaaccaacaacagcagcctcaagccgccaggccgatg
aacccccaggatctctcgtcgctcactcccgaccaacgagcccagctactgaaggtgcag
atgagcagggctggcatacaacaacccggcaatgaaaccatggcacgcctcaaagcgctt
ggacaggaggaacaacgcaagtcgatgcaggaggttatgaatgatattcccatgtcccaa
gaggagcacaacgagatggctgccaagctcaccaagattgtggtggacatgaccaagatt
ggtcgtggcctgaccaagtggtacaacatcacacgcgacgacacacgcgcgaaattattc
ttccgaatgcgatggaggattttgaaacagtttgccgacggtgacaagatgtctattctc
aagaactcattctcgatcgactccgccgagatcgccgaggctcgtgttgtgcttgagggc
atggccaaggatctggctgctgagatgatggccagaaacatgagcatggctaaacaacac
gtcacacctccagttcagaacgcacagcctgtccaaccaccacaagcagtgcctcaaccg
tctcaacctcgtcagacagtaccagtggtcgaaaatgctcgcaggggcagtgccgccaag
ggaggcaacaagggatcacaggtaccgccagcccctacgaccacccaagcgcc------c
tacgagtttggcgcaggtaaccctacctatgttggaaagcctccggtaatcgacttggtt
ctgcctccgtcacgcaagaaaccgagacccaacggaacacctactcaggccgccactcct
tcgcctaaagccggcaagaaggcgtctcccgatgctcgaagagtgtcggaaacccaagtt
gctcacagaccggtactcacttgcaaggaacccgaatgcgagttttcgacaactggttac
agcactgagcaagctcttcagcagcatatccttgaggaacatacgaaaccacgggaggat
cctctgaagtttgttcaagaaaatttggccctggccttgggacttgagcccgatggttca
aagaaggctgaagcggcctcgatgagcgtcgccaactccaagcaagggcagacacccatt
accacggcagccacccctgtgttcaatgatggcaacatgaagcgatcggctagcagcatg
ggcaagcctcaagataacaaggctggtgtcaaggctggtgcgacccctaagcaggtcgat
gttaaaccggttgaccccatgaccactgatccatgggccaatgccaacatcgatcccgag
atgctggtcagcaaccttggagtcgagcgtggaaatggaatttatgataacccattctac
gactacaacgccctcagctatttgacacccagggacacccccgagtctgccaaggacact
ggcagtagcgagcccaacagcgatattcccgacagcacaagccttgaggtcaactttgat
tggcacaatgtggattccgatttattacgcaacatgggcaacaccaacggtggcaatatt
aacgatatgctggctgcggatgctgcattgctgtttgaccagccatctctacaggaacca
gactgggacgacgtcaagatggactgttcaaagcccttccaattcgacactagccaacat
tattacatggctacttcataa
>Fp42
atgcagcacatggctggggccggccagatgatgcagcagcagccgatgaggaagccgaca
cccaatcagctccagcaaatagtttatcagaacttggttcagcacacacaaccttttact
ggaatatgctggcaggcgaatgtagcaatctctgatcgtatgggaaaaaccatgaatttg
atcaccaatatcaatcttgctatgaacggtggtgattacatgaaaggcgcagaatggggc
tgtaactttgaacgcgaagcctttcacaagtctcccacaaaagaagcctacgaccaagag
atgggccaaaagattttggaattctttaagcggcggcaggccaacgagcctaacctccaa
aatagcataaacgttaatgctcaggctcaggcccaagcacaggcgatgatgagcatgcaa
atgggacgcggcatgggccaaggtctgcaacaaggctttcagcccatgcaacacccaacg
caaggtggacaaatgggacaaggacagcagcagcttcccatgggtgccggcatgaatatg
ggtatgggcatggcaaaccaggctggtcgcggcatgggcccgggacaacaaatggtcgga
atgcctgctggacaaggccgcccacagcaaactcaaatgccccaggacatggcccgactt
tcacagcaagacaaactcaaagttacagaattggccacaaaaatgttaaatactgccaca
gagcaacaaaaggctaacacccgcttgcaactccagtctcgggtttctcctgcacaacta
caagagatgacgagtcaaggtcgcgatcctttgatgtggttttaccaaaaccaagccttt
caggttctaaaggcaaacatgagccgaattc------------agcagcagcagcagcag
cagcagcaaggacagccgcagcaaggaatggcacaaaatggtaacaacaaccaggcaacc
atgatgcagcagcaagcaagccagcagtctctccgtcaacagcagtcccaactccagcaa
cagcaacaccag------------------------------------------------
------------------------cagcaacagcagcaacagcaacagcaagggcagcag
cagcacggagcggccaacaacaatcaaggcaataacgacttctcgtcttttccctccaac
atggagagcatcaaggccgagcaaatgaatggacttatggctcagcaagcagggcagatg
gtagtccctgccaacacagcacagaaccgcaacccgacaccccagccg---ggacaaaac
gcagcgaaccaacagggtccccgaccgccacaacaacagcagcctcaccagaacatgaac
atccagcagcagatgaagatcaaccaggctcagcagactcaagcacaacttcaggcccag
cagatgaagcagatgcaaaaccaacaagggatgggaggaaacatgcaaacttctcaaagt
cctggaatgaacacacttaatacacctgtgtctcgacctgggaacaacatgaaccaggcg
gcaggccagggtggggtacaatttggagaccaacgattcaatcaaggggcgcagcgacca
aacagccaggctttccaccatatgttggctgctctaccacaggagcagcgtgcaatcgtg
agcggtctgtccccagacaagttgaacgaggtgatgcagcgttggcagaacaagcgccag
gaacagatgggacccaacggtgggcagaacactccggggcaaatgcccaaccgtcctcct
ggacagatgggccaaatgaaccccaacatgggcggtcaagcaccagttggtatgcaacag
tcacagggtggcgtacccatgaatggcaaccagcaacaaggaccaatggcccggttcaac
cccagtcagcaattggccatgatggactcgatggatctgccacctcaagtcctcacccag
ctccagaaccagatccctcctgagatcaagaaatggggaccgctcaaggtgtggcttcag
cagaataacatccccccacacatgcgaaaccaattggcggcgatccagcagaagcagttc
caacttattattcaacggcgtgcgatgatgccacaacagcagcagcaacag------cct
caggggcaacaaccaggacaacagttctcccctcagcagcaagcccagcagcagcaacaa
attggccaaagcactgctaacccaggcatgcagcctggggccggaccaggacctaattct
ctacaggccgcccgaca------gcagttcccggctcagattctccaagcagctccccat
gagattcagcaggttagagcatcgaagccccagtttgcaactctccccgaggaacaattg
cgccagatggtcatccaaatgaagaagcagggttggatcaaccaacaccagcaacgactc
cagcaggctcaagtttcacaacaggctcagctccaggctactcgtcagggccagcaagga
atgcagaacccgatgggcgtgcctcaagccccgatgcaactccaacagccgcctcagcca
aaccagacgcctcagacccagcctgtacaagcatcagcagcaatgggacataatgctact
cctcaacagggaggtcagaaacagccgaccgttactcccgagcagatgagaaacgccaga
cctcaacctgtcaacaaccgcgctcaacctcctaacccatcacctgcacccgcagccaag
aatctcaagcgcccaagcaacgacgatgccctcgatgtgcccgaggccacaaagcaagta
cctgcgagacccgcgtcacagcccaaccaacaacagcagcctcaagccgccaggccgatg
aacccccaggatctctcgtcgctcactcccgaccaacgagcccagctactgaaggtgcag
atgagcagggctggcatacaacaacccggcaatgaaaccatggcacgcctcaaagcgctt
ggacaggaggaacaacgcaagtcgatgcaggaggttatgaatgatattcccatgtcccaa
gaggagcacaacgagatggctgccaagctcaccaagattgtggtggacatgaccaagatt
ggtcgtggcctgaccaagtggtacaacatcacacgcgacgacacacgcgcgaaattattc
ttccgaatgcgatggaggattttgaaacagtttgccgacggtgacaagatgtctattctc
aagaactcattctcgatcgactccgccgagatcgccgaggctcgtgttgtgcttgagggc
atggccaaggatctggctgctgagatgatggccagaaacatgagcatggctaaacaacac
gtcacacctccagttcagaacgcacagcctgtccaaccaccacaagcagtgcctcaaccg
tctcaacctcgtcagacagtaccagtggtcgaaaatgctcgcaggggcagtgccgccaag
ggaggcaacaagggatcacaggtaccgccagcccctacgaccacccaagcgcc------c
tacgagtttggcgcaggtaaccctacctatgttggaaagcctccggtaatcgacttggtt
ctgcctccgtcacgcaagaaaccgagacccaacggaacacctactcaggccgccactcct
tcgcctaaagccggcaagaaggcgtctcccgatgctcgaagagtgtcggaaacccaagtt
gctcacagaccggtactcacttgcaaggaacccgaatgcgagttttcgacaactggttac
agcactgagcaagctcttcagcagcatatccttgaggaacatacgaaaccacgggaggat
cctctgaagtttgttcaagaaaatttggccctggccttgggacttgagcccgatggttca
aagaaggctgaagcggcctcgatgagcgtcgccaactccaagcaagggcagacacccatt
accacggcagccacccctgtgttcaatgatggcaacatgaagcgatcggctagcagcatg
ggcaagcctcaagataacaaggctggtgtcaaggctggtgcgacccctaagcaggtcgat
gttaaaccggttgaccccatgaccactgatccatgggccaatgccaacatcgatcccgag
atgctggtcagcaaccttggagtcgagcgtggaaatggaatttatgataacccattctac
gactacaacgccctcagctatttgacacccagggacacccccgagtctgccaaggacact
ggcagtagcgagcccaacagcgatattcccgacagcacaagccttgaggtcaactttgat
tggcacaatgtggattccgatttattacgcaacatgggcaacaccaacggtggcaatatt
aacgatatgctggctgcggatgctgcattgctgtttgaccagccatctctacaggaacca
gactgggacgacgtcaagatggacttttcaaagcccttccaattcgacactagccaacat
tattacatggctacttcataa
>Fp44
atgcagcacatggctggggccggccagatgatgcagcagcagccgatgaggaagccgaca
cccaatcagctccagcaaatagtttatcagaacttggttcagcacacacaaccttttact
ggaatatgctggcaggcgaatgtagcaatctctgatcgtatgggaaaaaccatgaatttg
atcaccaatatcaatcttgctatgaacggtggtgattacatgaaaggcgcagaatggggc
tgtaactttgaacgcgaagcctttcacaagtctcccacaaaagaagcctacgaccaagag
atgggccaaaagattttggaattctttaagcggcggcaggccaacgagcctaacctccaa
aatagcataaacgttaatgctcaggctcaggcccaagcacaggcgatgatgagcatgcaa
atgggacgcggcatgggccaaggtctgcaacaaggctttcagcccatgcaacacccaacg
caaggtggacaaatgggacaaggacagcagcagcttcccatgggtgccggcatgaatatg
ggtatgggcatggcaaaccaggctggtcgcggcatgggcccgggacaacaaatggtcgga
atgcctgctggacaaggccgcccacagcaaactcaaatgccccaggacatggcccgactt
tcacagcaagacaaactcaaagttacagaattggccacaaaaatgttaaatactgccaca
gagcaacaaaaggctaacacccgcttgcaactccagtctcgggtttctcctgcacaacta
caagagatgacgagtcaaggtcgcgatcctttgatgtggttttaccaaaaccaagccttt
caggttctaaaggcaaacatgagccgaatt---------------cagcagcagcagcag
cagcagcaaggacagccgcagcaaggaatggcacaaaatggtaacaacaaccaggcaacc
atgatgcagcagcaagcaagccagcagtctctccgtcaacagcagtcccaactccagcaa
cagcaacaccag------------------------------------------------
------------------------cagcaacagcagcaacagcaacagcaagggcagcag
cagcacggagcggccaacaacaatcaaggcaataacgacttctcgtcttttccctccaac
atggagagcatcaaggccgagcaaatgaatggacttatggctcagcaagcagggcagatg
gtagtccctgccaacacagcacagaaccgcaacccgacaccccagccg---ggacaaaac
gcagcgaaccaacagggtccccgaccgccacaacaacagcagcctcaccagaacatgaac
atccagcagcagatgaagatcaaccaggctcagcagactcaagcacaacttcaggcccag
cagatgaagcagatgcaaaaccaacaagggatgggaggaaacatgcaaacttctcaaagt
cctggaatgaacacacttaatacacctgtgtctcgacctgggaacaacatgaaccaggcg
gcaggccagggtggggtacaatttggagaccaacgattcaatcaaggggcgcagcgacca
aacagccaggctttccaccatatgttggctgctctaccacaggagcagcgtgcaatcgtg
agcggtctgtccccagacaagttgaacgaggtgatgcagcgttggcagaacaagcgccag
gaacagatgggacccaacggtgggcagaacactccggggcaaatgcccaaccgtcctcct
ggacagatgggccaaatgaaccccaacatgggcggtcaagcaccagttggtatgcaacag
tcacagggtggcgtacccatgaatggcaaccagcaacaaggaccaatggcccggttcaac
cccagtcagcaattggccatgatggactcgatggatctgccacctcaagtcctcacccag
ctccagaaccagatccctcctgagatcaagaaatggggaccgctcaaggtgtggcttcag
cagaataacatccccccacacatgcgaaaccaattggcggcgatccagcagaagcagttc
caacttattattcaacggcgtgcgatgatgccacaacagcagcagcaacag------cct
caggggcaacaaccaggacaacagttctcccctcagcagcaagcccagcagcagcaacaa
attggccaaagcactgctaacccaggcatgcagcctggggccggaccaggacctaattct
ctacaggccgcccgaca------gcagttcccggctcagattctccaagcagctccccat
gagattcagcaggttagagcatcgaagccccagtttgcaactctccccgaggaacaattg
cgccagatggtcatccaaatgaagaagcagggttggatcaaccaacaccagcaacgactc
cagcaggctcaagtttcacaacaggctcagctccaggctactcgtcagggccagcaagga
atgcagaacccgatgggcgtgcctcaagccccgatgcaactccaacagccgcctcagcca
aaccagacgcctcagacccagcctgtacaagcatcagcagcaatgggacataatgctact
cctcaacagggaggtcagaaacagccgaccgttactcccgagcagatgagaaacgccaga
cctcaacctgtcaacaaccgcgctcaacctcctaacccatcacctgcacccgcagccaag
aatctcaagcgcccaagcaacgacgatgccctcgatgtgcccgaggccacaaagcaagta
cctgcgagacccgcgtcacagcccaaccaacaacagcagcctcaagccgccaggccgatg
aacccccaggatctctcgtcgctcactcccgaccaacgagcccagctactgaaggtgcag
atgagcagggctggcatacaacaacccggcaatgaaaccatggcacgcctcaaagcgctt
ggacaggaggaacaacgcaagtcgatgcaggaggttatgaatgatattcccatgtcccaa
gaggagcacaacgagatggctgccaagctcaccaagattgtggtggacatgaccaagatt
ggtcgtggcctgaccaagtggtacaacatcacacgcgacgacacacgcgcgaaattattc
ttccgaatgcgatggaggattttgaaacagtttgccgacggtgacaagatgtctattctc
aagaactcattctcgatcgactccgccgagatcgccgaggctcgtgttgtgcttgagggc
atggccaaggatctggctgctgagatgatggccagaaacatgagcatggctaaacaacac
gtcacacctccagttcagaacgcacagcctgtccaaccaccacaagcagtgcctcaaccg
tctcaacctcgtcagacagtaccagtggtcgaaaatgctcgcaggggcagtgccgccaag
ggaggcaacaagggatcacaggtaccgccagcccctacgaccacccaagcgcc------c
tacgagtttggcgcaggtaaccctacctatgttggaaagcctccggtaatcgacttggtt
ctgcctccgtcacgcaagaaaccgagacccaacggaacacctactcaggccgccactcct
tcgcctaaagccagcaagaaggcgtctcccgatgctcgaagagtgtcggaaacccaagtt
gctcacagaccggtactcacttgcaaggaacccgaatgcgagttttcgacaactggttac
agcactgagcaagctcttcagcagcatatccttgaggaacatacgaaaccacgggaggat
cctctgaagtttgttcaagaaaatttggccctggccttgggacttgagcccgatggttca
aagaaggctgaagcggcctcgatgagcgtcgccaactccaagcaagggcagacacccatt
accacggcagccacccctgtgttcaatgatggcaacatgaagcgatcggctagcagcatg
ggcaagcctcaagataacaaggctggtgtcaaggctggtgcgacccctaagcaggtcgat
gttaaaccggttgaccccatgaccactgatccatgggccaatgccaacatcgatcccgag
atgctggtcagcaaccttggagtcgagcgtggaaatggaatttatgataacccattctac
gactacaacgccctcagctatttgacacccagggacacccccgagtctgccaaggacact
ggcagtagcgagcccaacagcgatattcccgacagcacaagccttgaggtcaactttgat
tggcacaatgtggattccgatttattacgcaacatgggcaacaccaacggtggcaatatt
aacgatatgctggctgcggatgctgcattgctgtttgaccagccatctctacaggaacca
gactgggacgacgtcaagatggactgttcaaagcccttccaattcgacactagccaacat
tattacatggctacttcataa
>Fp49
atgcagcacatggctggggccggccagatgatgcagcagcagccgatgaggaagccgaca
cccaatcagctccagcaaatagtttatcagaacttggttcagcacacacaaccttttact
ggaatatgctggcaggcgaatgtagcaatctctgatcgtatgggaaaaaccatgaatttg
atcaccaatatcaatcttgctatgaacggtggtgattacatgaaaggcgcagaatggggc
tgtaactttgaacgcgaagcctttcacaagtctcccacaaaagaagcctacgaccaagag
atgggccaaaagattttggaattctttaagcggcggcaggccaacgagcctaacctccaa
aatagcataaacgttaatgctcaggctcaggcccaagcacaggcgatgatgagcatgcaa
atgggacgcggcatgggccaaggtctgcaacaaggctttcagcccatgcaacacccaacg
caaggtggacaaatgggacaaggacagcagcagcttcccatgggtgccggcatgaatatg
ggtatgggcatggcaaaccaggctggtcgcggcatgggcccgggacaacaaatggtcgga
atgcctgctggacaaggccgcccacagcaaactcaaatgccccaggacatggcccgactt
tcacagcaagacaaactcaaagttacagaattggccacaaaaatgttaaatactgccaca
gagcaacaaaaggctaacacccgcttgcaactccagtctcgggtttctcctgcacaacta
caagagatgacgagtcaaggtcgcgatcctttgatgtggttttaccaaaaccaagccttt
caggttctaaaggcaaacatgagccgaattc------------agcagcagcagcagcag
cagcagcaaggacagccgcagcaaggaatggcacaaaatggtaacaacaaccaggcaacc
atgatgcagcagcaagcaagccagcagtctctccgtcaacagcagtcccaactccagcaa
cagcaacaccag------------------------------------------------
------------------------cagcaacagcagcaacagcaacagcaagggcagcag
cagcacggagcggccaacaacaatcaaggcaataacgacttctcgtcttttccctccaac
atggagagcatcaaggccgagcaaatgaatggacttatggctcagcaagcagggcagatg
gtagtccctgccaacacagcacagaaccgcaacccgacaccccagccg---ggacaaaac
gcagcgaaccaacagggtccccgaccgccacaacaacagcagcctcaccagaacatgaac
atccagcagcagatgaagatcaaccaggctcagcagactcaagcacaacttcaggcccag
cagatgaagcagatgcaaaaccaacaagggatgggaggaaacatgcaaacttctcaaagt
cctggaatgaacacacttaatacacctgtgtctcgacctgggaacaacatgaaccaggcg
gcaggccagggtggggtacaatttggagaccaacgattcaatcaaggggcgcagcgacca
aacagccaggctttccaccatatgttggctgctctaccacaggagcagcgtgcaatcgtg
agcggtctgtccccagacaagttgaacgaggtgatgcagcgttggcagaacaagcgccag
gaacagatgggacccaacggtgggcagaacactccggggcaaatgcccaaccgtcctcct
ggacagatgggccaaatgaaccccaacatgggcggtcaagcaccagttggtatgcaacag
tcacagggtggcgtacccatgaatggcaaccagcaacaaggaccaatggcccggttcaac
cccagtcagcaattggccatgatggactcgatggatctgccacctcaagtcctcacccag
ctccagaaccagatccctcctgagatcaagaaatggggaccgctcaaggtgtggcttcag
cagaataacatccccccacacatgcgaaaccaattggcggcgatccagcagaagcagttc
caacttattattcaacggcgtgcgatgatgccacaacagcagcagcaacag------cct
caggggcaacaaccaggacaacagttctcccctcagcagcaagcccagcagcagcaacaa
attggccaaagcactgctaacccaggcatgcagcctggggccggaccaggacctaattct
ctacaggccgcccgaca------gcagttcccggctcagattctccaagcagctccccat
gagattcagcaggttagagcatcgaagccccagtttgcaactctccccgaggaacaattg
cgccagatggtcatccaaatgaagaagcagggttggatcaaccaacaccagcaacgactc
cagcaggctcaagtttcacaacaggctcagctccaggctactcgtcagggccagcaagga
atgcagaacccgatgggcgtgcctcaagccccgatgcaactccaacagccgcctcagcca
aaccagacgcctcagacccagcctgtacaagcatcagcagcaatgggacataatgctact
cctcaacagggaggtcagaaacagccgaccgttactcccgagcagatgagaaacgccaga
cctcaacctgtcaacaaccgcgctcaacctcctaacccatcacctgcacccgcagccaag
aatctcaagcgcccaagcaacgacgatgccctcgatgtgcccgaggccacaaagcaagta
cctgcgagacccgcgtcacagcccaaccaacaacagcagcctcaagccgccaggccgatg
aacccccaggatctctcgtcgctcactcccgaccaacgagcccagctactgaaggtgcag
atgagcagggctggcatacaacaacccggcaatgaaaccatggcacgcctcaaagcgctt
ggacaggaggaacaacgcaagtcgatgcaggaggttatgaatgatattcccatgtcccaa
gaggagcacaacgagatggctgccaagctcaccaagattgtggtggacatgaccaagatt
ggtcgtggcctgaccaagtggtacaacatcacacgcgacgacacacgcgcgaaattattc
ttccgaatgcgatggaggattttgaaacagtttgccgacggtgacaagatgtctattctc
aagaactcattctcgatcgactccgccgagatcgccgaggctcgtgttgtgcttgagggc
atggccaaggatctggctgctgagatgatggccagaaacatgagcatggctaaacaacac
gtcacacctccagttcagaacgcacagcctgtccaaccaccacaagcagtgcctcaaccg
tctcaacctcgtcagacagtaccagtggtcgaaaatgctcgcaggggcagtgccgccaag
ggaggcaacaagggatcacaggtaccgccagcccctacgaccacccaagcgcc------c
tacgagtttggcgcaggtaaccctacctatgttggaaagcctccggtaatcgacttggtt
ctgcctccgtcacgcaagaaaccgagacccaacggaacacctactcaggccgccactcct
tcgcctaaagccggcaagaaggcgtctcccgatgctcgaagagtgtcggaaacccaagtt
gctcacagaccggtactcacttgcaaggaacccgaatgcgagttttcgacaactggttac
agcactgagcaagctcttcagcagcatatccttgaggaacatacgaaaccacgggaggat
cctctgaagtttgttcaagaaaatttggccctggccttgggacttgagcccgatggttca
aagaaggctgaagcggcctcgatgagcgtcgccaactccaagcaagggcagacacccatt
accacggcagccacccctgtgttcaatgatggcaacatgaagcgatcggctagcagcatg
ggcaagcctcaagataacaaggctggtgtcaaggctggtgcgacccctaagcaggtcgat
gttaaaccggttgaccccatgaccactgatccatgggccaatgccaacatcgatcccgag
atgctggtcagcaaccttggagtcgagcgtggaaatggaatttatgataacccattctac
gactacaacgccctcagctatttgacacccagggacacccccgagtctgccaaggacact
ggcagtagcgagcccaacagcgatattcccgacagcacaagccttgaggtcaactttgat
tggcacaatgtggattccgatttattacgcaacatgggcaacaccaacggtggcaatatt
aacgatatgctggctgcggatgctgcattgctgtttgaccagccatctctacaggaacca
gactgggacgacgtcaagatggacttttcaaagcccttccaattcgacactagccaacat
tattacatggctacttcataa
>Fp50
atgcagcacatggctggggccggccagatgatgcagcagcagccgatgaggaagccgaca
cccaatcagctccagcaaatagtttatcagaacttggttcagcacacacaaccttttact
ggaatatgctggcaggcgaatgtagcaatctctgatcgtatgggaaaaaccatgaatttg
atcaccaatatcaatcttgctatgaacggtggtgattacatgaaaggcgcagaatggggc
tgtaactttgaacgcgaagcctttcacaagtctcccacaaaagaagcctacgaccaagag
atgggccaaaagattttggaattctttaagcggcggcaggccaacgagcctaacctccaa
aatagcataaacgttaatgctcaggctcaggcccaagcacaggcgatgatgagcatgcaa
atgggacgcggcatgggccaaggtctgcaacaaggctttcagcccatgcaacacccaacg
caaggtggacaaatgggacaaggacagcagcagcttcccatgggtgccggcatgaatatg
ggtatgggcatggcaaaccaggctgggcgcggcatgggcccgggacaacaaatggtcgga
atgcctgctggacaaggccgcccacagcaaactcaaatgccccaggacatggcccgactt
tcacagcaagacaaactcaaagttacagaattggccacaaaaatgttaaatactgccaca
gagcaacaaaaggctaacacccgcttgcaactccagtctcgggtttctcctgcacaacta
caagagatgacgagtcaaggtcgcgatcctttgatgtggttttaccaaaaccaagccttt
caggttctaaaggcaaacatgagccgaatt---------cagcagcagcagcagcagcag
cagcagcaaggacagccgcagcaaggaatggcacaaaatggtaacaacaaccaggcaacc
atgatgcagcagcaagcaagccagcagtctctccgtcaacagcagtcccaactccagcaa
cagcaacaccagc-----------------------------------------------
----------agcaacagcagcaacagcaacagcagcaacagcaacagcaagggcagcag
cagcatggagcggccaacaacaatcaaggcaataacgacttctcgtcttttccctccaac
atggagagcatcaaggccgagcaaatgaatggacttatggctcagcaagcagggcagatg
gtagtccctgccaacacagcacagaaccgcaacccgacaccccagccg---ggacaaaac
gcagcgaaccaacagggtccccgaccgccacaacaacagcagcctcaccagaacatgaac
atccagcagcagatgaagatcaaccaggctcagcagactcaagcacaacttcaggcccag
cagatgaagcagatgcaaaaccaacaagggatgggaggaaacatgcaaacttctcaaagt
cctggaatgaacacacttaatacacctgtgtctcgacctgggaacaacatgaaccaggcg
gcaggccagggtggggtacaatttggagaccaacgattcaatcaaggggcgcagcgacca
aacagccaggctttccaccatatgttggctgctctaccacaggagcagcgtgcaatcgtg
agcggtctgtccccagacaagttgaacgaggtgatgcagcgttggcagaacaagcgccag
gaacagatgggacccaacggtgggcagaacactccggggcaaatgcccaaccgtcctcct
ggacagatgggccaaatgaaccccaacatgggcggtcaagcaccagttggtatgcaacag
tcacagggtggcgtacccatgaatggcaaccagcaacaaggaccaatggcccggttcaac
cccagtcagcaattggccatgatggactcgatggatctgccacctcaagtcctcacccag
ctccagaaccagatccctcctgagatcaagaaatggggaccgctcaaggtgtggcttcag
cagaataacatccccccacacatgcgaaaccaattggcggcgatccagcagaagcagttc
caacttattattcaacggcgtgcgatgatgccacaacagcagcagcaacag------cct
caggggcaacaaccaggacaacagttctcccctcagcagcaagcccagcagcagcaacaa
attggccaaagcactgctaacccaggcatgcagcctggggccggaccaggacctaattct
ctacaggccgcccgaca------gcagttcccggctcagattctccaagcagctccccat
gagattcagcaggttagagcatcgaagccccagtttgcaactctccccgaggaacaattg
cgccagatggtcatccaaatgaagaagcagggttggatcaaccaacaccagcaacgactc
cagcaggctcaagtttcacaacaggctcagctccaggctactcgtcagggccagcaagga
atgcagaacccgatgggcgtgcctcaagccccgatgcaactccaacagccgcctcagcca
aaccagacgcctcagacccagcctgtacaagcatcagcagcaatgggacataatgctact
cctcaacagggaggtcagaaacagccgaccgttactcccgagcagatgagaaacgccaga
cctcaacctgtcaacaaccgcgctcaacctcctaacccatcacctgcacccgcagccaag
aatctcaagcgcccaagcaacgacgatgccctcgatgtgcccgaggccacaaagcaagta
cctgcgagacccgcgtcacagcccaaccaacaacagcagcctcaagccgccaggccgatg
aacccccaggatctctcgtcgctcactcccgaccaacgagcccagctactgaaggtgcag
atgagcagggctggcatacaacaacccggcaatgaaaccatggcacgcctcaaagcgctt
ggacaggaggaacaacgcaagtcgatgcaggaggttatgaatgatattcccatgtcccaa
gaggagcacaacgagatggctgccaagctcaccaagattgtggtggacatgaccaagatt
ggtcgtggcctgaccaagtggtacaacatcacacgcgacgacacacgcgcgaaattattc
ttccgaatgcgatggaggattttgaaacagtttgccgacggtgacaagatgtctattctc
aagaactcattctcgatcgactccgccgagatcgccgaggctcgtgttgtgcttgagggc
atggccaaggatctggctgctgagatgatggccagaaacatgagcatggctaaacaacac
gtcacacctccagttcagaacgcacagcctgtccaaccaccacaagcagtgcctcaaccg
tctcaacctcgtcagacagtaccagtggtcgaaaatgctcgcaggggcagtgccgccaag
ggaggcaacaagggatcacaggtaccgccagcccctacgaccacccaagcgcc------c
tacgagtttggcgcaggtaaccctacctatgttggaaagcctccggtaatcgacttggtt
ctgcctccgtcacgcaagaaaccgagacccaacggaacacctactcaggccgccactcct
tcgcctaaagccggcaagaaggcgtctcccgatgctcgaagagtgtcggaaacccaagtt
gctcacagaccggtactcacttgcaaggaacccgaatgcgagttttcgacaactggttac
agcactgagcaagctcttcagcagcatatccttgaggaacatacgaaaccacgggaggat
cctctgaagtttgttcaagaaaatttggccctggccttgggacttgagcccgatggttca
aagaaggctgaagcggcctcgatgagcgtcgccaactccaagcaagggcagacacccatt
accacggcagccacccctgtgttcaatgatggcaacatgaagcgatcggctagcagcatg
ggcaagcctcaagataacaaggctggggtcaaggctggtgcgacccctaagcaggtcgat
gttaaaccggttgaccccatgaccactgatccatgggccaatgccaacatcgatcccgag
atgctggtcagcaaccttggagtcgagcgtggaaatggaatttatgataacccattctac
gactacaacgccctcagctatttgacacccagggacacccccgagtctgccaaggacact
ggcagtagcgagcccaacagcgatattcccgacagcacaagccttgaggtcaactttgat
tggcacaatgtggattccgatttattacccaacatgggcaacaccaacggtggcaatatt
aacgatatgctggctgcggatgctgcattgctgtttgaccagccatctctacaggaacca
gactgggacgacgtcaagatggacttttcaaagcccttccaattcgacactagccaacat
tattacatggctacttcataa
>Fp51
atgcagcacatggctggggccggccagatgatgcagcagcagccgatgaggaagccgaca
cccaatcagctccagcaaatagtttatcagaacttggttcagcacacacaaccttttact
ggaatatgctggcaggcgaatgtagcaatctctgatcgtatgggaaaaaccatgaatttg
atcaccaatatcaatcttgctatgaacggtggtgattacatgaaaggcgcagaatggggc
tgtaactttgaacgcgaagcctttcacaagtctcccacaaaagaagcctacgaccaagag
atgggccaaaagattttggaattctttaagcggcggcaggccaacgagcctaacctccaa
aatagcataaacgttaatgctcaggctcaggcccaagcacaggcgatgatgagcatgcaa
atgggacgcggcatgggccaaggtctgcaacaaggctttcagcccatgcaacacccaacg
caaggtggacaaatgggacaaggacagcagcagcttcccatgggtgccggcatgaatatg
ggtatgggcatggcaaaccaggctggtcgcggcatgggcccgggacaacaaatggtcgga
atgcctgctggacaaggccgcccacagcaaactcaaatgccccaggacatggcccgactt
tcacagcaagacaaactcaaagttacagaattggccacaaaaatgttaaatactgccaca
gagcaacaaaaggctaacacccgcttgcaactccagtctcgggtttctcctgcacaacta
caagagatgacgagtcaaggtcgcgatcctttgatgtggttttaccaaaaccaagccttt
caggttctaaaggcaaacatgagccgaattcagcagcagcagcagcagcagcagcagcag
cagcagcaaggacagccgcagcaaggaatggcacaaaatggtaacaacaaccaggcaacc
atgatgcagcagcaagcaagccagcagtctctccgtcaacagcagtcccaactccagcaa
cagcaacaccagc-----------------------------------------------
----------agcaacagcagcaacagcaacagcagcaacagcaacagcaagggcagcag
cagcatggagcggccaacaacaatcaaggcaataacgacttctcgtcttttccctccaac
atggagagcatcaaggccgagcaaatgaatggacttatggctcagcaagcagggcagatg
gtagtccctgccaacacagcacagaaccgcaacccgacaccccagccg---ggacaaaac
gcagcgaaccaacagggtccccgaccgccacaacaacagcagcctcaccagaacatgaac
atccagcagcagatgaagatcaaccaggctcagcagactcaagcacaacttcaggcccag
cagatgaagcagatgcaaaaccaacaagggatgggaggaaacatgcaaacttctcaaagt
cctggaatgaacacacttaatacacctgtgtctcgacctgggaacaacatgaaccaggcg
gcaggccagggtggggtacaatttggagaccaacgattcaatcaaggggcgcagcgacca
aacagccaggctttccaccatatgttggctgctctaccacaggagcagcgtgcaatcgtg
agcggtctgtccccagacaagttgaacgaggtgatgcagcgttggcagaacaagcgccag
gaacagatgggacccaacggtgggcagaacactccggggcaaatgcccaaccgtcctcct
ggacagatgggccaaatgaaccccaacatgggcggtcaagcaccagttggtatgcaacag
tcacagggtggcgtacccatgaatggcaaccagcaacaaggaccaatggcccggttcaac
cccagtcagcaattggccatgatggactcgatggatctgccacctcaagtcctcacccag
ctccagaaccagatccctcctgagatcaagaaatggggaccgctcaaggtgtggcttcag
cagaataacatccccccacacatgcgaaaccaattggcggcgatccagcagaagcagttc
caacttattattcaacggcgtgcgatgatgccacaacagcagcagcaacag------cct
caggggcaacaaccaggacaacagttctcccctcagcagcaagcccagcagcagcaacaa
attggccaaagcactgctaacccaggcatgcagcctggggccggaccaggacctaattct
ctacaggccgcccgaca------gcagttcccggctcagattctccaagcagctccccat
gagattcagcaggttagagcatcgaagccccagtttgcaactctccccgaggaacaattg
cgccagatggtcatccaaatgaagaagcagggttggatcaaccaacaccagcaacgactc
cagcaggctcaagtttcacaacaggctcagctccaggctactcgtcagggccagcaagga
atgcagaacccgatgggcgtgcctcaagccccgatgcaactccaacagccgcctcagcca
aaccagacgcctcagacccagcctgtacaagcatcagcagcaatgggacataatgctact
cctcaacagggaggtcagaaacagccgaccgttactcccgagcagatgagaaacgccaga
cctcaacctgtcaacaaccgcgctcaacctcctaacccatcacctgcacccgcagccaag
aatctcaagcgcccaagcaacgacgatgccctcgatgtgcccgaggccacaaagcaagta
cctgcgagacccgcgtcacagcccaaccaacaacagcagcctcaagccgccaggccgatg
aacccccaggatctctcgtcgctcactcccgaccaacgagcccagctactgaaggtgcag
atgagcagggctggcatacaacaacccggcaatgaaaccatggcacgcctcaaagcgctt
ggacaggaggaacaacgcaagtcgatgcaggaggttatgaatgatattcccatgtcccaa
gaggagcacaacgagatggctgccaagctcaccaagattgtggtggacatgaccaagatt
ggtcgtggcctgaccaagtggtacaacatcacacgcgacgacacacgcgcgaaattattc
ttccgaatgcgatggaggattttgaaacagtttgccgacggtgacaagatgtctattctc
aagaactcattctcgatcgactccgccgagatcgccgaggctcgtgttgtgcttgagggc
atggccaaggatctggctgctgagatgatggccagaaacatgagcatggctaaacaacac
gtcacacctccagttcagaacgcacagcctgtccaaccaccacaagcagtgcctcaaccg
tctcaacctcgtcagacagtaccagtggtcgaaaatgctcgcaggggcagtgccgccaag
ggaggcaacaagggatcacaggtaccgccagcccctacgaccacccaagcgcc------c
tacgagtttggcgcaggtaaccctacctatgttggaaagcctccggtaatcgacttggtt
ctgcctccgtcacgcaagaaaccgagacccaacggaacacctactcaggccgccactcct
tcgcctaaagccggcaagaaggcgtctcccgatgctcgaagagtgtcggaaacccaagtt
gctcacagaccggtactcacttgcaaggaacccgaatgcgagttttcgacaactggttac
agcactgagcaagctcttcagcagcatatccttgaggaacatacgaaaccacgggaggat
cctctgaagtttgttcaagaaaatttggccctggccttgggacttgagcccgatggttca
aagaaggctgaagcggcctcgatgagcgtcgccaactccaagcaagggcagacacccatt
accacggcagccacccctgtgttcaatgatggcaacatgaagcgatcggctagcagcatg
ggcaagcctcaagataacaaggctggggtcaaggctggtgcgacccctaagcaggtcgat
gttaaaccggttgaccccatgaccactgatccatgggccaatgccaacatcgatcccgag
atgctggtcagcaaccttggagtcgagcgtggaaatggaatttatgataacccattctac
gactacaacgccctcagctatttgacacccagggacacccccgagtctgccaaggacact
ggcagtagcgagcccaacagcgatattcccgacagcacaagccttgaggtcaactttgat
tggcacaatgtggattccgatttattacccaacatgggcaacaccaacggtggcaatatt
aacgatatgctggctgcggatgctgcattgctgtttgaccagccatctctacaggaacca
gactgggacgacgtcaagatggacttttcaaagcccttccaattcgacactagccaacat
tattacatggctacttcataa
>Fp59
atgcagcacatggctggggccggccagatgatgcagcagcagccgatgaggaagccgaca
cccaatcagctccagcaaatagtttatcagaacttggttcagcacacacaaccttttact
ggaatatgctggcaggcgaatgtagcaatctctgatcgtatgggaaaaaccatgaatttg
atcaccaatatcaatcttgctatgaacggtggtgattacatgaaaggcgcagaatggggc
tgtaactttgaacgcgaagcctttcacaagtctcccacaaaagaagcctacgaccaagag
atgggccaaaagattttggaattctttaagcggcggcaggccaacgagcctaacctccaa
aatagcataaacgttaatgctcaggctcaggcccaagcacaggcgatgatgagcatgcaa
atgggacgcggcatgggccaaggtctgcaacaaggctttcagcccatgcaacacccaacg
caaggtggacaaatgggacaaggacagcagcagcttcccatgggtgccggcatgaatatg
ggtatgggcatggcaaaccaggctggtcgcggcatgggcccgggacaacaaatggtcgga
atgcctgctggacaaggccgcccacagcaaactcaaatgccccaggacatggcccgactt
tcacagcaagacaaactcaaagttacagaattggccacaaaaatgttaaatactgccaca
gagcaacaaaaggctaacacccgcttgcaactccagtctcgggtttctcctgcacaacta
caagagatgacgagtcaaggtcgcgatcctttgatgtggttttaccaaaaccaagccttt
caggttctaaaggcaaacatgagccgaatt---------------cagcagcagcagcag
cagcagcaaggacagccgcagcaaggaatggcacaaaatggtaacaacaaccaggcaacc
atgatgcagcagcaagcaagccagcagtctctccgtcaacagcagtcccaactccagcaa
cagcaacaccag------------------------------------------------
------------------------cagcaacagcagcaacagcaacagcaagggcagcag
cagcacggagcggccaacaacaatcaaggcaataacgacttctcgtcttttccctccaac
atggagagcatcaaggccgagcaaatgaatggacttatggctcagcaagcagggcagatg
gtagtccctgccaacacagcacagaaccgcaacccgacaccccagccg---ggacaaaac
gcagcgaaccaacagggtccccgaccgccacaacaacagcagcctcaccagaacatgaac
atccagcagcagatgaagatcaaccaggctcagcagactcaagcacaacttcaggcccag
cagatgaagcagatgcaaaaccaacaagggatgggaggaaacatgcaaacttctcaaagt
cctggaatgaacacacttaatacacctgtgtctcgacctgggaacaacatgaaccaggcg
gcaggccagggtggggtacaatttggagaccaacgattcaatcaaggggcgcagcgacca
aacagccaggctttccaccatatgttggctgctctaccacaggagcagcgtgcaatcgtg
agcggtctgtccccagacaagttgaacgaggtgatgcagcgttggcagaacaagcgccag
gaacagatgggacccaacggtgggcagaacactccggggcaaatgcccaaccgtcctcct
ggacagatgggccaaatgaaccccaacatgggcggtcaagcaccagttggtatgcaacag
tcacagggtggcgtacccatgaatggcaaccagcaacaaggaccaatggcccggttcaac
cccagtcagcaattggccatgatggactcgatggatctgccacctcaagtcctcacccag
ctccagaaccagatccctcctgagatcaagaaatggggaccgctcaaggtgtggcttcag
cagaataacatccccccacacatgcgaaaccaattggcggcgatccagcagaagcagttc
caacttattattcaacggcgtgcgatgatgccacaacagcagcagcaacag------cct
caggggcaacaaccaggacaacagttctcccctcagcagcaagcccagcagcagcaacaa
attggccaaagcactgctaacccaggcatgcagcctggggccggaccaggacctaattct
ctacaggccgcccgaca------gcagttcccggctcagattctccaagcagctccccat
gagattcagcaggttagagcatcgaagccccagtttgcaactctccccgaggaacaattg
cgccagatggtcatccaaatgaagaagcagggttggatcaaccaacaccagcaacgactc
cagcaggctcaagtttcacaacaggctcagctccaggctactcgtcagggccagcaagga
atgcagaacccgatgggcgtgcctcaagccccgatgcaactccaacagccgcctcagcca
aaccagacgcctcagacccagcctgtacaagcatcagcagcaatgggacataatgctact
cctcaacagggaggtcagaaacagccgaccgttactcccgagcagatgagaaacgccaga
cctcaacctgtcaacaaccgcgctcaacctcctaacccatcacctgcacccgcagccaag
aatctcaagcgcccaagcaacgacgatgccctcgatgtgcccgaggccacaaagcaagta
cctgcgagacccgcgtcacagcccaaccaacaacagcagcctcaagccgccaggccgatg
aacccccaggatctctcgtcgctcactcccgaccaacgagcccagctactgaaggtgcag
atgagcagggctggcatacaacaacccggcaatgaaaccatggcacgcctcaaagcgctt
ggacaggaggaacaacgcaagtcgatgcaggaggttatgaatgatattcccatgtcccaa
gaggagcacaacgagatggctgccaagctcaccaagattgtggtggacatgaccaagatt
ggtcgtggcctgaccaagtggtacaacatcacacgcgacgacacacgcgcgaaattattc
ttccgaatgcgatggaggattttgaaacagtttgccgacggtgacaagatgtctattctc
aagaactcattctcgatcgactccgccgagatcgccgaggctcgtgttgtgcttgagggc
atggccaaggatctggctgctgagatgatggccagaaacatgagcatggctaaacaacac
gtcacacctccagttcagaacgcacagcctgtccaaccaccacaagcagtgcctcaaccg
tctcaacctcgtcagacagtaccagtggtcgaaaatgctcgcaggggcagtgccgccaag
ggaggcaacaagggatcacaggtaccgccagcccctacgaccacccaagcgcc------c
tacgagtttggcgcaggtaaccctacctatgttggaaagcctccggtaatcgacttggtt
ctgcctccgtcacgcaagaaaccgagacccaacggaacacctactcaggccgccactcct
tcgcctaaagccggcaagaaggcgtctcccgatgctcgaagagtgtcggaaacccaagtt
gctcacagaccggtactcacttgcaaggaacccgaatgcgagttttcgacaactggttac
agcactgagcaagctcttcagcagcatatccttgaggaacatacgaaaccacgggaggat
cctctgaagtttgttcaagaaaatttggccctggccttgggacttgagcccgatggttca
aagaaggctgaagcggcctcgatgagcgtcgccaactccaagcaagggcagacacccatt
accacggcagccacccctgtgttcaatgatggcaacatgaagcgatcggctagcagcatg
ggcaagcctcaagataacaaggctggtgtcaaggctggtgcgacccctaagcaggtcgat
gttaaaccggttgaccccatgaccactgatccatgggccaatgccaacatcgatcccgag
atgctggtcagcaaccttggagtcgagcgtggaaatggaatttatgataacccattctac
gactacaacgccctcagctatttgacacccagggacacccccgagtctgccaaggacact
ggcagtagcgagcccaacagcgatattcccgacagcacaagccttgaggtcaactttgat
tggcacaatgtggattccgatttattacgcaacatgggcaacaccaacggtggcaatatt
aacgatatgctggctgcggatgctgcattgctgtttgaccagccatctctacaggaacca
gactgggacgacgtcaagatggactgttcaaagcccttccaattcgacactagccaacat
tattacatggctacttcataa
>Fp63
atgcagcacatggctggggccggccagatgatgcagcagcagccgatgaggaagccgaca
cccaatcagctccagcaaatagtttatcagaacttggttcagcacacacaaccttttact
ggaatatgctggcaggcgaatgtagcaatctctgatcgtatgggaaaaaccatgaatttg
atcaccaatatcaatcttgctatgaacggtggtgattacatgaaaggcgcagaatggggc
tgtaactttgaacgcgaagcctttcacaagtctcccacaaaagaagcctacgaccaagag
atgggccaaaagattttggaattctttaagcggcggcaggccaacgagcctaacctccaa
aatagcataaacgttaatgctcaggctcaggcccaagcacaggcgatgatgagcatgcaa
atgggacgcggcatgggccaaggtctgcaacaaggctttcagcccatgcaacacccaacg
caaggtggacaaatgggacaaggacagcagcagcttcccatgggtgccggcatgaatatg
ggtatgggcatggcaaaccaggctggtcgcggcatgggcccgggacaacaaatggtcgga
atgcctgctggacaaggccgcccacagcaaactcaaatgccccaggacatggcccgactt
tcacagcaagacaaactcaaagttacagaattggccacaaaaatgttaaatactgccaca
gagcaacaaaaggctaacacccgcttgcaactccagtctcgggtttctcctgcacaacta
caagagatgacgagtcaaggtcgcgatcctttgatgtggttttaccaaaaccaagccttt
caggttctaaaggcaaacatgagccgaatt---------------cagcagcagcagcag
cagcagcaaggacagccgcagcaaggaatggcacaaaatggtaacaacaaccaggcaacc
atgatgcagcagcaagcaagccagcagtctctccgtcaacagcagtcccaactccagcaa
cagcaacaccag------------------------------------------------
------------------------cagcaacagcagcaacagcaacagcaagggcagcag
cagcacggagcggccaacaacaatcaaggcaataacgacttctcgtcttttccctccaac
atggagagcatcaaggccgagcaaatgaatggacttatggctcagcaagcagggcagatg
gtagtccctgccaacacagcacagaaccgcaacccgacaccccagccg---ggacaaaac
gcagcgaaccaacagggtccccgaccgccacaacaacagcagcctcaccagaacatgaac
atccagcagcagatgaagatcaaccaggctcagcagactcaagcacaacttcaggcccag
cagatgaagcagatgcaaaaccaacaagggatgggaggaaacatgcaaacttctcaaagt
cctggaatgaacacacttaatacacctgtgtctcgacctgggaacaacatgaaccaggcg
gcaggccagggtggggtacaatttggagaccaacgattcaatcaaggggcgcagcgacca
aacagccaggctttccaccatatgttggctgctctaccacaggagcagcgtgcaatcgtg
agcggtctgtccccagacaagttgaacgaggtgatgcagcgttggcagaacaagcgccag
gaacagatgggacccaacggtgggcagaacactccggggcaaatgcccaaccgtcctcct
ggacagatgggccaaatgaaccccaacatgggcggtcaagcaccagttggtatgcaacag
tcacagggtggcgtacccatgaatggcaaccagcaacaaggaccaatggcccggttcaac
cccagtcagcaattggccatgatggactcgatggatctgccacctcaagtcctcacccag
ctccagaaccagatccctcctgagatcaagaaatggggaccgctcaaggtgtggcttcag
cagaataacatccccccacacatgcgaaaccaattggcggcgatccagcagaagcagttc
caacttattattcaacggcgtgcgatgatgccacaacagcagcagcaacag------cct
caggggcaacaaccaggacaacagttctcccctcagcagcaagcccagcagcagcaacaa
attggccaaagcactgctaacccaggcatgcagcctggggccggaccaggacctaattct
ctacaggccgcccgaca------gcagttcccggctcagattctccaagcagctccccat
gagattcagcaggttagagcatcgaagccccagtttgcaactctccccgaggaacaattg
cgccagatggtcatccaaatgaagaagcagggttggatcaaccaacaccagcaacgactc
cagcaggctcaagtttcacaacaggctcagctccaggctactcgtcagggccagcaagga
atgcagaacccgatgggcgtgcctcaagccccgatgcaactccaacagccgcctcagcca
aaccagacgcctcagacccagcctgtacaagcatcagcagcaatgggacataatgctact
cctcaacagggaggtcagaaacagccgaccgttactcccgagcagatgagaaacgccaga
cctcaacctgtcaacaaccgcgctcaacctcctaacccatcacctgcacccgcagccaag
aatctcaagcgcccaagcaacgacgatgccctcgatgtgcccgaggccacaaagcaagta
cctgcgagacccgcgtcacagcccaaccaacaacagcagcctcaagccgccaggccgatg
aacccccaggatctctcgtcgctcactcccgaccaacgagcccagctactgaaggtgcag
atgagcagggctggcatacaacaacccggcaatgaaaccatggcacgcctcaaagcgctt
ggacaggaggaacaacgcaagtcgatgcaggaggttatgaatgatattcccatgtcccaa
gaggagcacaacgagatggctgccaagctcaccaagattgtggtggacatgaccaagatt
ggtcgtggcctgaccaagtggtacaacatcacacgcgacgacacacgcgcgaaattattc
ttccgaatgcgatggaggattttgaaacagtttgccgacggtgacaagatgtctattctc
aagaactcattctcgatcgactccgccgagatcgccgaggctcgtgttgtgcttgagggc
atggccaaggatctggctgctgagatgatggccagaaacatgagcatggctaaacaacac
gtcacacctccagttcagaacgcacagcctgtccaaccaccacaagcagtgcctcaaccg
tctcaacctcgtcagacagtaccagtggtcgaaaatgctcgcaggggcagtgccgccaag
ggaggcaacaagggatcacaggtaccgccagcccctacgaccacccaagcgcc------c
tacgagtttggcgcaggtaaccctacctatgttggaaagcctccggtaatcgacttggtt
ctgcctccgtcacgcaagaaaccgagacccaacggaacacctactcaggccgccactcct
tcgcctaaagccggcaagaaggcgtctcccgatgctcgaagagtgtcggaaacccaagtt
gctcacagaccggtactcacttgcaaggaacccgaatgcgagttttcgacaactggttac
agcactgagcaagctcttcagcagcatatccttgaggaacatacgaaaccacgggaggat
cctctgaagtttgttcaagaaaatttggccctggccttgggacttgagcccgatggttca
aagaaggctgaagcggcctcgatgagcgtcgccaactccaagcaagggcagacacccatt
accacggcagccacccctgtgttcaatgatggcaacatgaagcgatcggctagcagcatg
ggcaagcctcaagataacaaggctggtgtcaaggctggtgcgacccctaagcaggtcgat
gttaaaccggttgaccccatgaccactgatccatgggccaatgccaacatcgatcccgag
atgctggtcagcaaccttggagtcgagcgtggaaatggaatttatgataacccattctac
gactacaacgccctcagctatttgacacccagggacacccccgagtctgccaaggacact
ggcagtagcgagcccaacagcgatattcccgacagcacaagccttgaggtcaactttgat
tggcacaatgtggattccgctttattacgcaacatgggcaacaccaacggtggcaatatt
aacgatatgctggctgcggatgctgcattgctgtttgaccagccatctctacaggaacca
gactgggacgacgtcaagatggactgttcaaagcccttccaattcgacactagccaacat
tattacatggctacttcataa
>Fp65
atgcagcacatggctggggccggccagatgatgcagcagcagccgatgaggaagccgaca
cccaatcagctccagcaaatagtttatcagaacttggttcagcacacacaaccttttact
ggaatatgctggcaggcgaatgtagcaatctctgatcgtatgggaaaaaccatgaatttg
atcaccaatatcaatcttgctatgaacggtggtgattacatgaaaggcgcagaatggggc
tgtaactttgaacgcgaagcctttcacaagtctcccacaaaagaagcctacgaccaagag
atgggccaaaagattttggaattctttaagcggcggcaggccaacgagcctaacctccaa
aatagcataaacgttaatgctcaggctcaggcccaagcacaggcgatgatgagcatgcaa
atgggacgcggcatgggccaaggtctgcaacaaggctttcagcccatgcaacacccaacg
caaggtggacaaatgggacaaggacagcagcagcttcccatgggtgccggcatgaatatg
ggtatgggcatggcaaaccaggctggtcgcggcatgggcccgggacaacaaatggtcgga
atgcctgctggacaaggccgcccacagcaaactcaaatgccccaggacatggcccgactt
tcacagcaagacaaactcaaagttacagaattggccacaaaaatgttaaatactgccaca
gagcaacaaaaggctaacacccgcttgcaactccagtctcgggtttctcctgcacaacta
caagagatgacgagtcaaggtcgcgatcctttgatgtggttttaccaaaaccaagccttt
caggttctaaaggcaaacatgagccgaatt---------------cagcagcagcagcag
cagcagcaaggacagccgcagcaaggaatggcacaaaatggtaacaacaaccaggcaacc
atgatgcagcagcaagcaagccagcagtctctccgtcaacagcagtcccaactccagcaa
cagcaacaccag------------------------------------------------
------------------------cagcaacagcagcaacagcaacagcaagggcagcag
cagcacggagcggccaacaacaatcaaggcaataacgacttctcgtcttttccctccaac
atggagagcatcaaggccgagcaaatgaatggacttatggctcagcaagcagggcagatg
gtagtccctgccaacacagcacagaaccgcaacccgacaccccagccg---ggacaaaac
gcagcgaaccaacagggtccccgaccgccacaacaacagcagcctcaccagaacatgaac
atccagcagcagatgaagatcaaccaggctcagcagactcaagcacaacttcaggcccag
cagatgaagcagatgcaaaaccaacaagggatgggaggaaacatgcaaacttctcaaagt
cctggaatgaacacacttaatacacctgtgtctcgacctgggaacaacatgaaccaggcg
gcaggccagggtggggtacaatttggagaccaacgattcaatcaaggggcgcagcgacca
aacagccaggctttccaccatatgttggctgctctaccacaggagcagcgtgcaatcgtg
agcggtctgtccccagacaagttgaacgaggtgatgcagcgttggcagaacaagcgccag
gaacagatgggacccaacggtgggcagaacactccggggcaaatgcccaaccgtcctcct
ggacagatgggccaaatgaaccccaacatgggcggtcaagcaccagttggtatgcaacag
tcacagggtggcgtacccatgaatggcaaccagcaacaaggaccaatggcccggttcaac
cccagtcagcaattggccatgatggactcgatggatctgccacctcaagtcctcacccag
ctccagaaccagatccctcctgagatcaagaaatggggaccgctcaaggtgtggcttcag
cagaataacatccccccacacatgcgaaaccaattggcggcgatccagcagaagcagttc
caacttattattcaacggcgtgcgatgatgccacaacagcagcagcaacag------cct
caggggcaacaaccaggacaacagttctcccctcagcagcaagcccagcagcagcaacaa
attggccaaagcactgctaacccaggcatgcagcctggggccggaccaggacctaattct
ctacaggccgcccgaca------gcagttcccggctcagattctccaagcagctccccat
gagattcagcaggttagagcatcgaagccccagtttgcaactctccccgaggaacaattg
cgccagatggtcatccaaatgaagaagcagggttggatcaaccaacaccagcaacgactc
cagcaggctcaagtttcacaacaggctcagctccaggctactcgtcagggccagcaagga
atgcagaacccgatgggcgtgcctcaagccccgatgcaactccaacagccgcctcagcca
aaccagacgcctcagacccagcctgtacaagcatcagcagcaatgggacataatgctact
cctcaacagggaggtcagaaacagccgaccgttactcccgagcagatgagaaacgccaga
cctcaacctgtcaacaaccgcgctcaacctcctaacccatcacctgcacccgcagccaag
aatctcaagcgcccaagcaacgacgatgccctcgatgtgcccgaggccacaaagcaagta
cctgcgagacccgcgtcacagcccaaccaacaacagcagcctcaagccgccaggccgatg
aacccccaggatctctcgtcgctcactcccgaccaacgagcccagctactgaaggtgcag
atgagcagggctggcatacaacaacccggcaatgaaaccatggcacgcctcaaagcgctt
ggacaggaggaacaacgcaagtcgatgcaggaggttatgaatgatattcccatgtcccaa
gaggagcacaacgagatggctgccaagctcaccaagattgtggtggacatgaccaagatt
ggtcgtggcctgaccaagtggtacaacatcacacgcgacgacacacgcgcgaaattattc
ttccgaatgcgatggaggattttgaaacagtttgccgacggtgacaagatgtctattctc
aagaactcattctcgatcgactccgccgagatcgccgaggctcgtgttgtgcttgagggc
atggccaaggatctggctgctgagatgatggccagaaacatgagcatggctaaacaacac
gtcacacctccagttcagaacgcacagcctgtccaaccaccacaagcagtgcctcaaccg
tctcaacctcgtcagacagtaccagtggtcgaaaatgctcgcaggggcagtgccgccaag
ggaggcaacaagggatcacaggtaccgccagcccctacgaccacccaagcgcc------c
tacgagtttggcgcaggtaaccctacctatgttggaaagcctccggtaatcgacttggtt
ctgcctccgtcacgcaagaaaccgagacccaacggaacacctactcaggccgccactcct
tcgcctaaagccggcaagaaggcgtctcccgatgctcgaagagtgtcggaaacccaagtt
gctcacagaccggtactcacttgcaaggaacccgaatgcgagttttcgacaactggttac
agcactgagcaagctcttcagcagcatatccttgaggaacatacgaaaccacgggaggat
cctctgaagtttgttcaagaaaatttggccctggccttgggacttgagcccgatggttca
aagaaggctgaagcggcctcgatgagcgtcgccaactccaagcaagggcagacacccatt
accacggcagccacccctgtgttcaatgatggcaacatgaagcgatcggctagcagcatg
ggcaagcctcaagataacaaggctggtgtcaaggctggtgcgacccctaagcaggtcgat
gttaaaccggttgaccccatgaccactgatccatgggccaatgccaacatcgatcccgag
atgctggtcagcaaccttggagtcgagcgtggaaatggaatttatgataacccattctac
gactacaacgccctcagctatttgacacccagggacacccccgagtctgccaaggacact
ggcagtagcgagcccaacagcgatattcccgacagcacaagccttgaggtcaactttgat
tggcacaatgtggattccgatttattacgcaacatgggcaacaccaacggtggcaatatt
aacgatatgctggctgcggatgctgcattgctgtttgaccagccatctctacaggaacca
gactgggacgacgtcaagatggactgttcaaagcccttccaattcgacactagccaacat
tattacatggctacttcataa
>Fp66
atgcagcacatggctggggccggccagatgatgcagcagcagccgatgaggaagccgaca
cccaatcagctccagcaaatagtttatcagaacttggttcagcacacacaaccttttact
ggaatatgctggcaggcgaatgtagcaatctctgatcgtatgggaaaaaccatgaatttg
atcaccaatatcaatcttgctatgaacggtggtgattacatgaaaggcgcagaatggggc
tgtaactttgaacgcgaagcctttcacaagtctcccacaaaagaagcctacgaccaagag
atgggccaaaagattttggaattctttaagcggcggcaggccaacgagcctaacctccaa
aatagcataaacgttaatgctcaggctcaggcccaagcacaggcgatgatgagcatgcaa
atgggacgcggcatgggccaaggtctgcaacaaggctttcagcccatgcaacacccaacg
caaggtggacaaatgggacaaggacagcagcagcttcccatgggtgccggcatgaatatg
ggtatgggcatggcaaaccaggctggtcgcggcatgggcccgggacaacaaatggtcgga
atgcctgctggacaaggccgcccacagcaaactcaaatgccccaggacatggcccgactt
tcacagcaagacaaactcaaagttacagaattggccacaaaaatgttaaatactgccaca
gagcaacaaaaggctaacacccgcttgcaactccagtctcgggtttctcctgcacaacta
caagagatgacgagtcaaggtcgcgatcctttgatgtggttttaccaaaaccaagccttt
caggttctaaaggcaaacatgagccgaatt---------------cagcagcagcagcag
cagcagcaaggacagccgcagcaaggaatggcacaaaatggtaacaacaaccaggcaacc
atgatgcagcagcaagcaagccagcagtctctccgtcaacagcagtcccaactccagcaa
cagcaacaccag------------------------------------------------
------------------------cagcaacagcagcaacagcaacagcaagggcagcag
cagcacggagcggccaacaacaatcaaggcaataacgacttctcgtcttttccctccaac
atggagagcatcaaggccgagcaaatgaatggacttatggctcagcaagcagggcagatg
gtagtccctgccaacacagcacagaaccgcaacccgacaccccagccg---ggacaaaac
gcagcgaaccaacagggtccccgaccgccacaacaacagcagcctcaccagaacatgaac
atccagcagcagatgaagatcaaccaggctcagcagactcaagcacaacttcaggcccag
cagatgaagcagatgcaaaaccaacaagggatgggaggaaacatgcaaacttctcaaagt
cctggaatgaacacacttaatacacctgtgtctcgacctgggaacaacatgaaccaggcg
gcaggccagggtggggtacaatttggagaccaacgattcaatcaaggggcgcagcgacca
aacagccaggctttccaccatatgttggctgctctaccacaggagcagcgtgcaatcgtg
agcggtctgtccccagacaagttgaacgaggtgatgcagcgttggcagaacaagcgccag
gaacagatgggacccaacggtgggcagaacactccggggcaaatgcccaaccgtcctcct
ggacagatgggccaaatgaaccccaacatgggcggtcaagcaccagttggtatgcaacag
tcacagggtggcgtacccatgaatggcaaccagcaacaaggaccaatggcccggttcaac
cccagtcagcaattggccatgatggactcgatggatctgccacctcaagtcctcacccag
ctccagaaccagatccctcctgagatcaagaaatggggaccgctcaaggtgtggcttcag
cagaataacatccccccacacatgcgaaaccaattggcggcgatccagcagaagcagttc
caacttattattcaacggcgtgcgatgatgccacaacagcagcagcaacag------cct
caggggcaacaaccaggacaacagttctcccctcagcagcaagcccagcagcagcaacaa
attggccaaagcactgctaacccaggcatgcagcctggggccggaccaggacctaattct
ctacaggccgcccgaca------gcagttcccggctcagattctccaagcagctccccat
gagattcagcaggttagagcatcgaagccccagtttgcaactctccccgaggaacaattg
cgccagatggtcatccaaatgaagaagcagggttggatcaaccaacaccagcaacgactc
cagcaggctcaagtttcacaacaggctcagctccaggctactcgtcagggccagcaagga
atgcagaacccgatgggcgtgcctcaagccccgatgcaactccaacagccgcctcagcca
aaccagacgcctcagacccagcctgtacaagcatcagcagcaatgggacataatgctact
cctcaacagggaggtcagaaacagccgaccgttactcccgagcagatgagaaacgccaga
cctcaacctgtcaacaaccgcgctcaacctcctaacccatcacctgcacccgcagccaag
aatctcaagcgcccaagcaacgacgatgccctcgatgtgcccgaggccacaaagcaagta
cctgcgagacccgcgtcacagcccaaccaacaacagcagcctcaagccgccaggccgatg
aacccccaggatctctcgtcgctcactcccgaccaacgagcccagctactgaaggtgcag
atgagcagggctggcatacaacaacccggcaatgaaaccatggcacgcctcaaagcgctt
ggacaggaggaacaacgcaagtcgatgcaggaggttatgaatgatattcccatgtcccaa
gaggagcacaacgagatggctgccaagctcaccaagattgtggtggacatgaccaagatt
ggtcgtggcctgaccaagtggtacaacatcacacgcgacgacacacgcgcgaaattattc
ttccgaatgcgatggaggattttgaaacagtttgccgacggtgacaagatgtctattctc
aagaactcattctcgatcgactccgccgagatcgccgaggctcgtgttgtgcttgagggc
atggccaaggatctggctgctgagatgatggccagaaacatgagcatggctaaacaacac
gtcacacctccagttcagaacgcacagcctgtccaaccaccacaagcagtgcctcaaccg
tctcaacctcgtcagacagtaccagtggtcgaaaatgctcgcaggggcagtgccgccaag
ggaggcaacaagggatcacaggtaccgccagcccctacgaccacccaagcgcc------c
tacgagtttggcgcaggtaaccctacctatgttggaaagcctccggtaatcgacttggtt
ctgcctccgtcacgcaagaaaccgagacccaacggaacacctactcaggccgccactcct
tcgcctaaagccggcaagaaggcgtctcccgatgctcgaagagtgtcggaaacccaagtt
gctcacagaccggtactcacttgcaaggaacccgaatgcgagttttcgacaactggttac
agcactgagcaagctcttcagcagcatatccttgaggaacatacgaaaccacgggaggat
cctctgaagtttgttcaagaaaatttggccctggccttgggacttgagcccgatggttca
aagaaggctgaagcggcctcgatgagcgtcgccaactccaagcaagggcagacacccatt
accacggcagccacccctgtgttcaatgatggcaacatgaagcgatcggctagcagcatg
ggcaagcctcaagataacaaggctggtgtcaaggctggtgcgacccctaagcaggtcgat
gttaaaccggttgaccccatgaccactgatccatgggccaatgccaacatcgatcccgag
atgctggtcagcaaccttggagtcgagcgtggaaatggaatttatgataacccattctac
gactacaacgccctcagctatttgacacccagggacacccccgagtctgccaaggacact
ggcagtagcgagcccaacagcgatattcccgacagcacaagccttgaggtcaactttgat
tggcacaatgtggattccgatttattacgcaacatgggcaacaccaacggtggcaatatt
aacgatatgctggctgcggatgctgcattgctgtttgaccagccatctctacaggaacca
gactgggacgacgtcaagatggactgttcaaagcccttccaattcgacactagccaacat
tattacatggctacttcataa
>Fp72
atgcagcacatggctggggccggccagatgatgcagcagcagccgatgaggaagccgaca
cccaatcagctccagcaaatagtttatcagaacttggttcagcacacacaaccttttact
ggaatatgctggcaggcgaatgtagcaatctctgatcgtatgggaaaaaccatgaatttg
atcaccaatatcaatcttgctatgaacggtggtgattacatgaaaggcgcagaatggggc
tgtaactttgaacgcgaagcctttcacaagtctcccacaaaagaagcctacgaccaagag
atgggccaaaagattttggaattctttaagcggcggcaggccaacgagcctaacctccaa
aatagcataaacgttaatgctcaggctcaggcccaagcacaggcgatgatgagcatgcaa
atgggacgcggcatgggccaaggtctgcaacaaggctttcagcccatgcaacacccaacg
caaggtggacaaatgggacaaggacagcagcagcttcccatgggtgccggcatgaatatg
ggtatgggcatggcaaaccaggctggtcgcggcatgggcccgggacaacaaatggtcgga
atgcctgctggacaaggccgcccacagcaaactcaaatgccccaggacatggcccgactt
tcacagcaagacaaactcaaagttacagaattggccacaaaaatgttaaatactgccaca
gagcaacaaaaggctaacacccgcttgcaactccagtctcgggtttctcctgcacaacta
caagagatgacgagtcaaggtcgcgatcctttgatgtggttttaccaaaaccaagccttt
caggttctaaaggcaaacatgagccgaatt---------------cagcagcagcagcag
cagcagcaaggacagccgcagcaaggaatggcacaaaatggtaacaacaaccaggcaacc
atgatgcagcagcaagcaagccagcagtctctccgtcaacagcagtcccaactccagcaa
cagcaacaccag------------------------------------------------
------------------------cagcaacagcagcaacagcaacagcaagggcagcag
cagcacggagcggccaacaacaatcaaggcaataacgacttctcgtcttttccctccaac
atggagagcatcaaggccgagcaaatgaatggacttatggctcagcaagcagggcagatg
gtagtccctgccaacacagcacagaaccgcaacccgacaccccagccg---ggacaaaac
gcagcgaaccaacagggtccccgaccgccacaacaacagcagcctcaccagaacatgaac
atccagcagcagatgaagatcaaccaggctcagcagactcaagcacaacttcaggcccag
cagatgaagcagatgcaaaaccaacaagggatgggaggaaacatgcaaacttctcaaagt
cctggaatgaacacacttaatacacctgtgtctcgacctgggaacaacatgaaccaggcg
gcaggccagggtggggtacaatttggagaccaacgattcaatcaaggggcgcagcgacca
aacagccaggctttccaccatatgttggctgctctaccacaggagcagcgtgcaatcgtg
agcggtctgtccccagacaagttgaacgaggtgatgcagcgttggcagaacaagcgccag
gaacagatgggacccaacggtgggcagaacactccggggcaaatgcccaaccgtcctcct
ggacagatgggccaaatgaaccccaacatgggcggtcaagcaccagttggtatgcaacag
tcacagggtggcgtacccatgaatggcaaccagcaacaaggaccaatggcccggttcaac
cccagtcagcaattggccatgatggactcgatggatctgccacctcaagtcctcacccag
ctccagaaccagatccctcctgagatcaagaaatggggaccgctcaaggtgtggcttcag
cagaataacatccccccacacatgcgaaaccaattggcggcgatccagcagaagcagttc
caacttattattcaacggcgtgcgatgatgccacaacagcagcagcaacag------cct
caggggcaacaaccaggacaacagttctcccctcagcagcaagcccagcagcagcaacaa
attggccaaagcactgctaacccaggcatgcagcctggggccggaccaggacctaattct
ctacaggccgcccgaca------gcagttcccggctcagattctccaagcagctccccat
gagattcagcaggttagagcatcgaagccccagtttgcaactctccccgaggaacaattg
cgccagatggtcatccaaatgaagaagcagggttggatcaaccaacaccagcaacgactc
cagcaggctcaagtttcacaacaggctcagctccaggctactcgtcagggccagcaagga
atgcagaacccgatgggcgtgcctcaagccccgatgcaactccaacagccgcctcagcca
aaccagacgcctcagacccagcctgtacaagcatcagcagcaatgggacataatgctact
cctcaacagggaggtcagaaacagccgaccgttactcccgagcagatgagaaacgccaga
cctcaacctgtcaacaaccgcgctcaacctcctaacccatcacctgcacccgcagccaag
aatctcaagcgcccaagcaacgacgatgccctcgatgtgcccgaggccacaaagcaagta
cctgcgagacccgcgtcacagcccaaccaacaacagcagcctcaagccgccaggccgatg
aacccccaggatctctcgtcgctcactcccgaccaacgagcccagctactgaaggtgcag
atgagcagggctggcatacaacaacccggcaatgaaaccatggcacgcctcaaagcgctt
ggacaggaggaacaacgcaagtcgatgcaggaggttatgaatgatattcccatgtcccaa
gaggagcacaacgagatggctgccaagctcaccaagattgtggtggacatgaccaagatt
ggtcgtggcctgaccaagtggtacaacatcacacgcgacgacacacgcgcgaaattattc
ttccgaatgcgatggaggattttgaaacagtttgccgacggtgacaagatgtctattctc
aagaactcattctcgatcgactccgccgagatcgccgaggctcgtgttgtgcttgagggc
atggccaaggatctggctgctgagatgatggccagaaacatgagcatggctaaacaacac
gtcacacctccagttcagaacgcacagcctgtccaaccaccacaagcagtgcctcaaccg
tctcaacctcgtcagacagtaccagtggtcgaaaatgctcgcaggggcagtgccgccaag
ggaggcaacaagggatcacaggtaccgccagcccctacgaccacccaagcgcc------c
tacgagtttggcgcaggtaaccctacctatgttggaaagcctccggtaatcgacttggtt
ctgcctccgtcacgcaagaaaccgagacccaacggaacacctactcaggccgccactcct
tcgcctaaagccggcaagaaggcgtctcccgatgctcgaagagtgtcggaaacccaagtt
gctcacagaccggtactcacttgcaaggaacccgaatgcgagttttcgacaactggttac
agcactgagcaagctcttcagcagcatatccttgaggaacatacgaaaccacgggaggat
cctctgaagtttgttcaagaaaatttggccctggccttgggacttgagcccgatggttca
aagaaggctgaagcggcctcgatgagcgtcgccaactccaagcaagggcagacacccatt
accacggcagccacccctgtgttcaatgatggcaacatgaagcgatcggctagcagcatg
ggcaagcctcaagataacaaggctggtgtcaaggctggtgcgacccctaagcaggtcgat
gttaaaccggttgaccccatgaccactgatccatgggccaatgccaacatcgatcccgag
atgctggtcagcaaccttggagtcgagcgtggaaatggaatttatgataacccattctac
gactacaacgccctcagctatttgacacccagggacacccccgagtctgccaaggacact
ggcagtagcgagcccaacagcgatattcccgacagcacaagccttgaggtcaactttgat
tggcacaatgtggattccgatttattacgcaacatgggcaacaccaacggtggcaatatt
aacgatatgctggctgcggatgctgcattgctgtttgaccagccatctctacaggaacca
gactgggacgacgtcaagatggactgttcaaagcccttccaattcgacactagccaacat
tattacatggctacttcataa
>Fp73
atgcagcacatggctggggccggccagatgatgcagcagcagccgatgaggaagccgaca
cccaatcagctccagcaaatagtttatcagaacttggttcagcacacacaaccttttact
ggaatatgctggcaggcgaatgtagcaatctctgatcgtatgggaaaaaccatgaatttg
atcaccaatatcaatcttgctatgaacggtggtgattacatgaaaggcgcagaatggggc
tgtaactttgaacgcgaagcctttcacaagtctcccacaaaagaagcctacgaccaagag
atgggccaaaagattttggaattctttaagcggcggcaggccaacgagcctaacctccaa
aatagcataaacgttaatgctcaggctcaggcccaagcacaggcgatgatgagcatgcaa
atgggacgcggcatgggccaaggtctgcaacaaggctttcagcccatgcaacacccaacg
caaggtggacaaatgggacaaggacagcagcagcttcccatgggtgccggcatgaatatg
ggtatgggcatggcaaaccaggctggtcgcggcatgggcccgggacaacaaatggtcgga
atgcctgctggacaaggccgcccacagcaaactcaaatgccccaggacatggcccgactt
tcacagcaagacaaactcaaagttacagaattggccacaaaaatgttaaatactgccaca
gagcaacaaaaggctaacacccgcttgcaactccagtctcgggtttctcctgcacaacta
caagagatgacgagtcaaggtcgcgatcctttgatgtggttttaccaaaaccaagccttt
caggttctaaaggcaaacatgagccgaatt---------------cagcagcagcagcag
cagcagcaaggacagccgcagcaaggaatggcacaaaatggtaacaacaaccaggcaacc
atgatgcagcagcaagcaagccagcagtctctccgtcaacagcagtcccaactccagcaa
cagcaacac---------------------------------------------------
------------------------------cagcagcaacagcaacagcaagggcagcag
cagcacggagcggccaacaacaatcaaggcaataacgacttctcgtcttttccctccaac
atggagagcatcaaggccgagcaaatgaatggacttatggctcagcaagcagggcagatg
gtagtccctgccaacacagcacagaaccgcaacccgacaccccagccg---ggacaaaac
gcagcgaaccaacagggtccccgaccgccacaacaacagcagcctcaccagaacatgaac
atccagcagcagatgaagatcaaccaggctcagcagactcaagcacaacttcaggcccag
cagatgaagcagatgcaaaaccaacaagggatgggaggaaacatgcaaacttctcaaagt
cctggaatgaacacacttaatacacctgtgtctcgacctgggaacaacatgaaccaggcg
gcaggccagggtggggtacaatttggagaccaacgattcaatcaaggggcgcagcgacca
aacagccaggctttccaccatatgttggctgctctaccacaggagcagcgtgcaatcgtg
agcggtctgtccccagacaagttgaacgaggtgatgcagcgttggcagaacaagcgccag
gaacagatgggacccaacggtgggcagaacactccggggcaaatgcccaaccgtcctcct
ggacagatgggccaaatgaaccccaacatgggcggtcaagcaccagttggtatgcaacag
tcacagggtggcgtacccatgaatggcaaccagcaacaaggaccaatggcccggttcaac
cccagtcagcaattggccatgatggactcgatggatctgccacctcaagtcctcacccag
ctccagaaccagatccctcctgagatcaagaaatggggaccgctcaaggtgtggcttcag
cagaataacatccccccacacatgcgaaaccaattggcggcgatccagcagaagcagttc
caacttattattcaacggcgtgcgatgatgccacaacagcagcagcaacag------cct
caggggcaacaaccaggacaacagttctcccctcagcagcaagcccagcagcagcaacaa
attggccaaagcactgctaacccaggcatgcagcctggggccggaccaggacctaattct
ctacaggccgcccgaca------gcagttcccggctcagattctccaagcagctccccat
gagattcagcaggttagagcatcgaagccccagtttgcaactctccccgaggaacaattg
cgccagatggtcatccaaatgaagaagcagggttggatcaaccaacaccagcaacgactc
cagcaggctcaagtttcacaacaggctcagctccaggctactcgtcagggccagcaagga
atgcagaacccgatgggcgtgcctcaagccccgatgcaactccaacagccgcctcagcca
aaccagacgcctcagacccagcctgtacaagcatcagcagcaatgggacataatgctact
cctcaacagggaggtcagaaacagccgaccgttactcccgagcagatgagaaacgccaga
cctcaacctgtcaacaaccgcgctcaacctcctaacccatcacctgcacccgcagccaag
aatctcaagcgcccaagcaacgacgatgccctcgatgtgcccgaggccacaaagcaagta
cctgcgagacccgcgtcacagcccaaccaacaacagcagcctcaagccgccaggccgatg
aacccccaggatctctcgtcgctcactcccgaccaacgagcccagctactgaaggtgcag
atgagcagggctggcatacaacaacccggcaatgaaaccatggcacgcctcaaagcgctt
ggacaggaggaacaacgcaagtcgatgcaggaggttatgaatgatattcccatgtcccaa
gaggagcacaacgagatggctgccaagctcaccaagattgtggtggacatgaccaagatt
ggtcgtggcctgaccaagtggtacaacatcacacgcgacgacacacgcgcgaaattattc
ttccgaatgcgatggaggattttgaaacagtttgccgacggtgacaagatgtctattctc
aagaactcattctcgatcgactccgccgagatcgccgaggctcgtgttgtgcttgagggc
atggccaaggatctggctgctgagatgatggccagaaacatgagcatggctaaacaacac
gtcacacctccagttcagaacgcacagcctgtccaaccaccacaagcagtgcctcaaccg
tctcaacctcgtcagacagtaccagtggtcgaaaatgctcgcaggggcagtgccgccaag
ggaggcaacaagggatcacaggtaccgccagcccctacgaccacccaagcgcc------c
tacgagtttggcgcaggtaaccctacctatgttggaaagcctccggtaatcgacttggtt
ctgcctccgtcacgcaagaaaccgagacccaacggaacacctactcaggccgccactcct
tcgcctaaagccggcaagaaggcgtctcccgatgctcgaagagtgtcggaaacccaagtt
gctcacagaccggtactcacttgcaaggaacccgaatgcgagttttcgacaactggttac
agcactgagcaagctcttcagcagcatatccttgaggaacatacgaaaccacgggaggat
cctctgaagtttgttcaagaaaatttggccctggccttgggacttgagcccgatggttca
aagaaggctgaagcggcctcgatgagcgtcgccaactccaagcaagggcagacacccatt
accacggcagccacccctgtgttcaatgatggcaacatgaagcgatcggctagcagcatg
ggcaagcctcaagataacaaggctggtgtcaaggctggtgcgacccctaagcaggtcgat
gttaaaccggttgaccccatgaccactgatccatgggccaatgccaacatcgatcccgag
atgctggtcagcaaccttggagtcgagcgtggaaatggaatttatgataacccattctac
gactacaacgccctcagctatttgacacccagggacacccccgagtctgccaaggacact
ggcagtagcgagcccaacagcgatattcccgacagcacaagccttgaggtcaactttgat
tggcacaatgtggattccgatttattacgcaacatgggcaacaccaacggtggcaatatt
aacgatatgctggctgcggatgctgcattgctgtttgaccagccatctctacaggaacca
gactgggacgacgtcaagatggactgttcaaagcccttccaattcgacactagccaacat
tattacatggctacttcataa
>Fp76
atgcagcacatggctggggccggccagatgatgcagcagcagccgatgaggaagccgaca
cccaatcagctccagcaaatagtttatcagaacttggttcagcacacacaaccttttact
ggaatatgctggcaggcgaatgtagcaatctctgatcgtatgggaaaaaccatgaatttg
atcaccaatatcaatcttgctatgaacggtggtgattacatgaaaggcgcagaatggggc
tgtaactttgaacgcgaagcctttcacaagtctcccacaaaagaagcctacgaccaagag
atgggccaaaagattttggaattctttaagcggcggcaggccaacgagcctaacctccaa
aatagcataaacgttaatgctcaggctcaggcccaagcacaggcgatgatgagcatgcaa
atgggacgcggcatgggccaaggtctgcaacaaggctttcagcccatgcaacacccaacg
caaggtggacaaatgggacaaggacagcagcagcttcccatgggtgccggcatgaatatg
ggtatgggcatggcaaaccaggctggtcgcggcatgggcccgggacaacaaatggtcgga
atgcctgctggacaaggccgcccacagcaaactcaaatgccccaggacatggcccgactt
tcacagcaagacaaactcaaagttacagaattggccacaaaaatgttaaatactgccaca
gagcaacaaaaggctaacacccgcttgcaactccagtctcgggtttctcctgcacaacta
caagagatgacgagtcaaggtcgcgatcctttgatgtggttttaccaaaaccaagccttt
caggttctaaaggcaaacatgagccgaatt---------------cagcagcagcagcag
cagcagcaaggacagccgcagcaaggaatggcacaaaatggtaacaacaaccaggcaacc
atgatgcagcagcaagcaagccagcagtctctccgtcaacagcagtcccaactccagcaa
cagcaacaccag------------------------------------------------
------------------------cagcaacagcagcaacagcaacagcaagggcagcag
cagcacggagcggccaacaacaatcaaggcaataacgacttctcgtcttttccctccaac
atggagagcatcaaggccgagcaaatgaatggacttatggctcagcaagcagggcagatg
gtagtccctgccaacacagcacagaaccgcaacccgacaccccagccg---ggacaaaac
gcagcgaaccaacagggtccccgaccgccacaacaacagcagcctcaccagaacatgaac
atccagcagcagatgaagatcaaccaggctcagcagactcaagcacaacttcaggcccag
cagatgaagcagatgcaaaaccaacaagggatgggaggaaacatgcaaacttctcaaagt
cctggaatgaacacacttaatacacctgtgtctcgacctgggaacaacatgaaccaggcg
gcaggccagggtggggtacaatttggagaccaacgattcaatcaaggggcgcagcgacca
aacagccaggctttccaccatatgttggctgctctaccacaggagcagcgtgcaatcgtg
agcggtctgtccccagacaagttgaacgaggtgatgcagcgttggcagaacaagcgccag
gaacagatgggacccaacggtgggcagaacactccggggcaaatgcccaaccgtcctcct
ggacagatgggccaaatgaaccccaacatgggcggtcaagcaccagttggtatgcaacag
tcacagggtggcgtacccatgaatggcaaccagcaacaaggaccaatggcccggttcaac
cccagtcagcaattggccatgatggactcgatggatctgccacctcaagtcctcacccag
ctccagaaccagatccctcctgagatcaagaaatggggaccgctcaaggtgtggcttcag
cagaataacatccccccacacatgcgaaaccaattggcggcgatccagcagaagcagttc
caacttattattcaacggcgtgcgatgatgccacaacagcagcagcaacag------cct
caggggcaacaaccaggacaacagttctcccctcagcagcaagcccagcagcagcaacaa
attggccaaagcactgctaacccaggcatgcagcctggggccggaccaggacctaattct
ctacaggccgcccgaca------gcagttcccggctcagattctccaagcagctccccat
gagattcagcaggttagagcatcgaagccccagtttgcaactctccccgaggaacaattg
cgccagatggtcatccaaatgaagaagcagggttggatcaaccaacaccagcaacgactc
cagcaggctcaagtttcacaacaggctcagctccaggctactcgtcagggccagcaagga
atgcagaacccgatgggcgtgcctcaagccccgatgcaactccaacagccgcctcagcca
aaccagacgcctcagacccagcctgtacaagcatcagcagcaatgggacataatgctact
cctcaacagggaggtcagaaacagccgaccgttactcccgagcagatgagaaacgccaga
cctcaacctgtcaacaaccgcgctcaacctcctaacccatcacctgcacccgcagccaag
aatctcaagcgcccaagcaacgacgatgccctcgatgtgcccgaggccacaaagcaagta
cctgcgagacccgcgtcacagcccaaccaacaacagcagcctcaagccgccaggccgatg
aacccccaggatctctcgtcgctcactcccgaccaacgagcccagctactgaaggtgcag
atgagcagggctggcatacaacaacccggcaatgaaaccatggcacgcctcaaagcgctt
ggacaggaggaacaacgcaagtcgatgcaggaggttatgaatgatattcccatgtcccaa
gaggagcacaacgagatggctgccaagctcaccaagattgtggtggacatgaccaagatt
ggtcgtggcctgaccaagtggtacaacatcacacgcgacgacacacgcgcgaaattattc
ttccgaatgcgatggaggattttgaaacagtttgccgacggtgacaagatgtctattctc
aagaactcattctcgatcgactccgccgagatcgccgaggctcgtgttgtgcttgagggc
atggccaaggatctggctgctgagatgatggccagaaacatgagcatggctaaacaacac
gtcacacctccagttcagaacgcacagcctgtccaaccaccacaagcagtgcctcaaccg
tctcaacctcgtcagacagtaccagtggtcgaaaatgctcgcaggggcagtgccgccaag
ggaggcaacaagggatcacaggtaccgccagcccctacgaccacccaagcgcc------c
tacgagtttggcgcaggtaaccctacctatgttggaaagcctccggtaatcgacttggtt
ctgcctccgtcacgcaagaaaccgagacccaacggaacacctactcaggccgccactcct
tcgcctaaagccggcaagaaggcgtctcccgatgctcgaagagtgtcggaaacccaagtt
gctcacagaccggtactcacttgcaaggaacccgaatgcgagttttcgacaactggttac
agcactgagcaagctcttcagcagcatatccttgaggaacatacgaaaccacgggaggat
cctctgaagtttgttcaagaaaatttggccctggccttgggacttgagcccgatggttca
aagaaggctgaagcggcctcgatgagcgtcgccaactccaagcaagggcagacacccatt
accacggcagccacccctgtgttcaatgatggcaacatgaagcgatcggctagcagcatg
ggcaagcctcaagataacaaggctggtgtcaaggctggtgcgacccctaagcaggtcgat
gttaaaccggttgaccccatgaccactgatccatgggccaatgccaacatcgatcccgag
atgctggtcagcaaccttggagtcgagcgtggaaatggaatttatgataacccattctac
gactacaacgccctcagctatttgacacccagggacacccccgagtctgccaaggacact
ggcagtagcgagcccaacagcgatattcccgacagcacaagccttgaggtcaactttgat
tggcacaatgtggattccgatttattacgcaacatgggcaacaccaacggtggcaatatt
aacgatatgctggctgcggatgctgcattgctgtttgaccagccatctctacaggaacca
gactgggacgacgtcaagatggactgttcaaagcccttccaattcgacactagccaacat
tattacatggctacttcataa
>Fp78
atgcagcacatggctggggccggccagatgatgcagcagcagccgatgaggaagccgaca
cccaatcagctccagcaaatagtttatcagaacttggttcagcacacacaaccttttact
ggaatatgctggcaggcgaatgtagcaatctctgatcgtatgggaaaaaccatgaatttg
atcaccaatatcaatcttgctatgaacggtggtgattacatgaaaggcgcagaatggggc
tgtaactttgaacgcgaagcctttcacaagtctcccacaaaagaagcctacgaccaagag
atgggccaaaagattttggaattctttaagcggcggcaggccaacgagcctaacctccaa
aatagcataaacgttaatgctcaggctcaggcccaagcacaggcgatgatgagcatgcaa
atgggacgcggcatgggccaaggtctgcaacaaggctttcagcccatgcaacacccaacg
caaggtggacaaatgggacaaggacagcagcagcttcccatgggtgccggcatgaatatg
ggtatgggcatggcaaaccaggctggtcgcggcatgggcccgggacaacaaatggtcgga
atgcctgctggacaaggccgcccacagcaaactcaaatgccccaggacatggcccgactt
tcacagcaagacaaactcaaagttacagaattggccacaaaaatgttaaatactgccaca
gagcaacaaaaggctaacacccgcttgcaactccagtctcgggtttctcctgcacaacta
caagagatgacgagtcaaggtcgcgatcctttgatgtggttttaccaaaaccaagccttt
caggttctaaaggcaaacatgagccgaatt---------------cagcagcagcagcag
cagcagcaaggacagccgcagcaaggaatggcacaaaatggtaacaacaaccaggcaacc
atgatgcagcagcaagcaagccagcagtctctccgtcaacagcagtcccaactccagcaa
cagcaacaccag------------------------------------------------
------------------------cagcaacagcagcaacagcaacagcaagggcagcag
cagcacggagcggccaacaacaatcaaggcaataacgacttctcgtcttttccctccaac
atggagagcatcaaggccgagcaaatgaatggacttatggctcagcaagcagggcagatg
gtagtccctgccaacacagcacagaaccgcaacccgacaccccagccg---ggacaaaac
gcagcgaaccaacagggtccccgaccgccacaacaacagcagcctcaccagaacatgaac
atccagcagcagatgaagatcaaccaggctcagcagactcaagcacaacttcaggcccag
cagatgaagcagatgcaaaaccaacaagggatgggaggaaacatgcaaacttctcaaagt
cctggaatgaacacacttaatacacctgtgtctcgacctgggaacaacatgaaccaggcg
gcaggccagggtggggtacaatttggagaccaacgattcaatcaaggggcgcagcgacca
aacagccaggctttccaccatatgttggctgctctaccacaggagcagcgtgcaatcgtg
agcggtctgtccccagacaagttgaacgaggtgatgcagcgttggcagaacaagcgccag
gaacagatgggacccaacggtgggcagaacactccggggcaaatgcccaaccgtcctcct
ggacagatgggccaaatgaaccccaacatgggcggtcaagcaccagttggtatgcaacag
tcacagggtggcgtacccatgaatggcaaccagcaacaaggaccaatggcccggttcaac
cccagtcagcaattggccatgatggactcgatggatctgccacctcaagtcctcacccag
ctccagaaccagatccctcctgagatcaagaaatggggaccgctcaaggtgtggcttcag
cagaataacatccccccacacatgcgaaaccaattggcggcgatccagcagaagcagttc
caacttattattcaacggcgtgcgatgatgccacaacagcagcagcaacag------cct
caggggcaacaaccaggacaacagttctcccctcagcagcaagcccagcagcagcaacaa
attggccaaagcactgctaacccaggcatgcagcctggggccggaccaggacctaattct
ctacaggccgcccgaca------gcagttcccggctcagattctccaagcagctccccat
gagattcagcaggttagagcatcgaagccccagtttgcaactctccccgaggaacaattg
cgccagatggtcatccaaatgaagaagcagggttggatcaaccaacaccagcaacgactc
cagcaggctcaagtttcacaacaggctcagctccaggctactcgtcagggccagcaagga
atgcagaacccgatgggcgtgcctcaagccccgatgcaactccaacagccgcctcagcca
aaccagacgcctcagacccagcctgtacaagcatcagcagcaatgggacataatgctact
cctcaacagggaggtcagaaacagccgaccgttactcccgagcagatgagaaacgccaga
cctcaacctgtcaacaaccgcgctcaacctcctaacccatcacctgcacccgcagccaag
aatctcaagcgcccaagcaacgacgatgccctcgatgtgcccgaggccacaaagcaagta
cctgcgagacccgcgtcacagcccaaccaacaacagcagcctcaagccgccaggccgatg
aacccccaggatctctcgtcgctcactcccgaccaacgagcccagctactgaaggtgcag
atgagcagggctggcatacaacaacccggcaatgaaaccatggcacgcctcaaagcgctt
ggacaggaggaacaacgcaagtcgatgcaggaggttatgaatgatattcccatgtcccaa
gaggagcacaacgagatggctgccaagctcaccaagattgtggtggacatgaccaagatt
ggtcgtggcctgaccaagtggtacaacatcacacgcgacgacacacgcgcgaaattattc
ttccgaatgcgatggaggattttgaaacagtttgccgacggtgacaagatgtctattctc
aagaactcattctcgatcgactccgccgagatcgccgaggctcgtgttgtgcttgagggc
atggccaaggatctggctgctgagatgatggccagaaacatgagcatggctaaacaacac
gtcacacctccagttcagaacgcacagcctgtccaaccaccacaagcagtgcctcaaccg
tctcaacctcgtcagacagtaccagtggtcgaaaatgctcgcaggggcagtgccgccaag
ggaggcaacaagggatcacaggtaccgccagcccctacgaccacccaagcgcc------c
tacgagtttggcgcaggtaaccctacctatgttggaaagcctccggtaatcgacttggtt
ctgcctccgtcacgcaagaaaccgagacccaacggaacacctactcaggccgccactcct
tcgcctaaagccggcaagaaggcgtctcccgatgctcgaagagtgtcggaaacccaagtt
gctcacagaccggtactcacttgcaaggaacccgaatgcgagttttcgacaactggttac
agcactgagcaagctcttcagcagcatatccttgaggaacatacgaaaccacgggaggat
cctctgaagtttgttcaagaaaatttggccctggccttgggacttgagcccgatggttca
aagaaggctgaagcggcctcgatgagcgtcgccaactccaagcaagggcagacacccatt
accacggcagccacccctgtgttcaatgatggcaacatgaagcgatcggctagcagcatg
ggcaagcctcaagataacaaggctggtgtcaaggctggtgcgacccctaagcaggtcgat
gttaaaccggttgaccccatgaccactgatccatgggccaatgccaacatcgatcccgag
atgctggtcagcaaccttggagtcgagcgtggaaatggaatttatgataacccattctac
gactacaacgccctcagctatttgacacccagggacacccccgagtctgccaaggacact
ggcagtagcgagcccaacagcgatattcccgacagcacaagccttgaggtcaactttgat
tggcacaatgtggattccgatttattacgcaacatgggcaacaccaacggtggcaatatt
aacgatatgctggctgcggatgctgcattgctgtttgaccagccatctctacaggaacca
gactgggacgacgtcaagatggactgttcaaagcccttccaattcgacactagccaacat
tattacatggctacttcataa
>Fp81
atgcagcacatggctggggccggccagatgatgcagcagcagccgatgaggaagccgaca
cccaatcagctccagcaaatagtttatcagaacttggttcagcacacacaaccttttact
ggaatatgctggcaggcgaatgtagcaatctctgatcgtatgggaaaaaccatgaatttg
atcaccaatatcaatcttgctatgaacggtggtgattacatgaaaggcgcagaatggggc
tgtaactttgaacgcgaagcctttcacaagtctcccacaaaagaagcctacgaccaagag
atgggccaaaagattttggaattctttaagcggcggcaggccaacgagcctaacctccaa
aatagcataaacgttaatgctcaggctcaggcccaagcacaggcgatgatgagcatgcaa
atgggacgcggcatgggccaaggtctgcaacaaggctttcagcccatgcaacacccaacg
caaggtggacaaatgggacaaggacagcagcagcttcccatgggtgccggcatgaatatg
ggtatgggcatggcaaaccaggctggtcgcggcatgggcccgggacaacaaatggtcgga
atgcctgctggacaaggccgcccacagcaaactcaaatgccccaggacatggcccgactt
tcacagcaagacaaactcaaagttacagaattggccacaaaaatgttaaatactgccaca
gagcaacaaaaggctaacacccgcttgcaactccagtctcgggtttctcctgcacaacta
caagagatgacgagtcaaggtcgcgatcctttgatgtggttttaccaaaaccaagccttt
caggttctaaaggcaaacatgagccgaatt---------------cagcagcagcagcag
cagcagcaaggacagccgcagcaaggaatggcacaaaatggtaacaacaaccaggcaacc
atgatgcagcagcaagcaagccagcagtctctccgtcaacagcagtcccaactccagcaa
cagcaacaccag------------------------------------------------
------------------------cagcaacagcagcaacagcaacagcaagggcagcag
cagcacggagcggccaacaacaatcaaggcaataacgacttctcgtcttttccctccaac
atggagagcatcaaggccgagcaaatgaatggacttatggctcagcaagcagggcagatg
gtagtccctgccaacacagcacagaaccgcaacccgacaccccagccg---ggacaaaac
gcagcgaaccaacagggtccccgaccgccacaacaacagcagcctcaccagaacatgaac
atccagcagcagatgaagatcaaccaggctcagcagactcaagcacaacttcaggcccag
cagatgaagcagatgcaaaaccaacaagggatgggaggaaacatgcaaacttctcaaagt
cctggaatgaacacacttaatacacctgtgtctcgacctgggaacaacatgaaccaggcg
gcaggccagggtggggtacaatttggagaccaacgattcaatcaaggggcgcagcgacca
aacagccaggctttccaccatatgttggctgctctaccacaggagcagcgtgcaatcgtg
agcggtctgtccccagacaagttgaacgaggtgatgcagcgttggcagaacaagcgccag
gaacagatgggacccaacggtgggcagaacactccggggcaaatgcccaaccgtcctcct
ggacagatgggccaaatgaaccccaacatgggcggtcaagcaccagttggtatgcaacag
tcacagggtggcgtacccatgaatggcaaccagcaacaaggaccaatggcccggttcaac
cccagtcagcaattggccatgatggactcgatggatctgccacctcaagtcctcacccag
ctccagaaccagatccctcctgagatcaagaaatggggaccgctcaaggtgtggcttcag
cagaataacatccccccacacatgcgaaaccaattggcggcgatccagcagaagcagttc
caacttattattcaacggcgtgcgatgatgccacaacagcagcagcaacag------cct
caggggcaacaaccaggacaacagttctcccctcagcagcaagcccagcagcagcaacaa
attggccaaagcactgctaacccaggcatgcagcctggggccggaccaggacctaattct
ctacaggccgcccgaca------gcagttcccggctcagattctccaagcagctccccat
gagattcagcaggttagagcatcgaagccccagtttgcaactctccccgaggaacaattg
cgccagatggtcatccaaatgaagaagcagggttggatcaaccaacaccagcaacgactc
cagcaggctcaagtttcacaacaggctcagctccaggctactcgtcagggccagcaagga
atgcagaacccgatgggcgtgcctcaagccccgatgcaactccaacagccgcctcagcca
aaccagacgcctcagacccagcctgtacaagcatcagcagcaatgggacataatgctact
cctcaacagggaggtcagaaacagccgaccgttactcccgagcagatgagaaacgccaga
cctcaacctgtcaacaaccgcgctcaacctcctaacccatcacctgcacccgcagccaag
aatctcaagcgcccaagcaacgacgatgccctcgatgtgcccgaggccacaaagcaagta
cctgcgagacccgcgtcacagcccaaccaacaacagcagcctcaagccgccaggccgatg
aacccccaggatctctcgtcgctcactcccgaccaacgagcccagctactgaaggtgcag
atgagcagggctggcatacaacaacccggcaatgaaaccatggcacgcctcaaagcgctt
ggacaggaggaacaacgcaagtcgatgcaggaggttatgaatgatattcccatgtcccaa
gaggagcacaacgagatggctgccaagctcaccaagattgtggtggacatgaccaagatt
ggtcgtggcctgaccaagtggtacaacatcacacgcgacgacacacgcgcgaaattattc
ttccgaatgcgatggaggattttgaaacagtttgccgacggtgacaagatgtctattctc
aagaactcattctcgatcgactccgccgagatcgccgaggctcgtgttgtgcttgagggc
atggccaaggatctggctgctgagatgatggccagaaacatgagcatggctaaacaacac
gtcacacctccagttcagaacgcacagcctgtccaaccaccacaagcagtgcctcaaccg
tctcaacctcgtcagacagtaccagtggtcgaaaatgctcgcaggggcagtgccgccaag
ggaggcaacaagggatcacaggtaccgccagcccctacgaccacccaagcgcc------c
tacgagtttggcgcaggtaaccctacctatgttggaaagcctccggtaatcgacttggtt
ctgcctccgtcacgcaagaaaccgagacccaacggaacacctactcaggccgccactcct
tcgcctaaagccagcaagaaggcgtctcccgatgctcgaagagtgtcggaaacccaagtt
gctcacagaccggtactcacttgcaaggaacccgaatgcgagttttcgacaactggttac
agcactgagcaagctcttcagcagcatatccttgaggaacatacgaaaccacgggaggat
cctctgaagtttgttcaagaaaatttggccctggccttgggacttgagcccgatggttca
aagaaggctgaagcggcctcgatgagcgtcgccaactccaagcaagggcagacacccatt
accacggcagccacccctgtgttcaatgatggcaacatgaagcgatcggctagcagcatg
ggcaagcctcaagataacaaggctggtgtcaaggctggtgcgacccctaagcaggtcgat
gttaaaccggttgaccccatgaccactgatccatgggccaatgccaacatcgatcccgag
atgctggtcagcaaccttggagtcgagcgtggaaatggaatttatgataacccattctac
gactacaacgccctcagctatttgacacccagggacacccccgagtctgccaaggacact
ggcagtagcgagcccaacagcgatattcccgacagcacaagccttgaggtcaactttgat
tggcacaatgtggattccgatttattacgcaacatgggcaacaccaacggtggcaatatt
aacgatatgctggctgcggatgctgcattgctgtttgaccagccatctctacaggaacca
gactgggacgacgtcaagatggactgttcaaagcccttccaattcgacactagccaacat
tattacatggctacttcataa
>Fp84
atgcagcacatggctggggccggccagatgatgcagcagcagccgatgaggaagccgaca
cccaatcagctccagcaaatagtttatcagaacttggttcagcacacacaaccttttact
ggaatatgctggcaggcgaatgtagcaatctctgatcgtatgggaaaaaccatgaatttg
atcaccaatatcaatcttgctatgaacggtggtgattacatgaaaggcgcagaatggggc
tgtaactttgaacgcgaagcctttcacaagtctcccacaaaagaagcctacgaccaagag
atgggccaaaagattttggaattctttaagcggcggcaggccaacgagcctaacctccaa
aatagcataaacgttaatgctcaggctcaggcccaagcacaggcgatgatgagcatgcaa
atgggacgcggcatgggccaaggtctgcaacaaggctttcagcccatgcaacacccaacg
caaggtggacaaatgggacaaggacagcagcagcttcccatgggtgccggcatgaatatg
ggtatgggcatggcaaaccaggctggtcgcggcatgggcccgggacaacaaatggtcgga
atgcctgctggacaaggccgcccacagcaaactcaaatgccccaggacatggcccgactt
tcacagcaagacaaactcaaagttacagaattggccacaaaaatgttaaatactgccaca
gagcaacaaaaggctaacacccgcttgcaactccagtctcgggtttctcctgcacaacta
caagagatgacgagtcaaggtcgcgatcctttgatgtggttttaccaaaaccaagccttt
caggttctaaaggcaaacatgagccgaatt---------------cagcagcagcagcag
cagcagcaaggacagccgcagcaaggaatggcacaaaatggtaacaacaaccaggcaacc
atgatgcagcagcaagcaagccagcagtctctccgtcaacagcagtcccaactccagcaa
cagcaacaccag------------------------------------------------
------------------------cagcaacagcagcaacagcaacagcaagggcagcag
cagcacggagcggccaacaacaatcaaggcaataacgacttctcgtcttttccctccaac
atggagagcatcaaggccgagcaaatgaatggacttatggctcagcaagcagggcagatg
gtagtccctgccaacacagcacagaaccgcaacccgacaccccagccg---ggacaaaac
gcagcgaaccaacagggtccccgaccgccacaacaacagcagcctcaccagaacatgaac
atccagcagcagatgaagatcaaccaggctcagcagactcaagcacaacttcaggcccag
cagatgaagcagatgcaaaaccaacaagggatgggaggaaacatgcaaacttctcaaagt
cctggaatgaacacacttaatacacctgtgtctcgacctgggaacaacatgaaccaggcg
gcaggccagggtggggtacaatttggagaccaacgattcaatcaaggggcgcagcgacca
aacagccaggctttccaccatatgttggctgctctaccacaggagcagcgtgcaatcgtg
agcggtctgtccccagacaagttgaacgaggtgatgcagcgttggcagaacaagcgccag
gaacagatgggacccaacggtgggcagaacactccggggcaaatgcccaaccgtcctcct
ggacagatgggccaaatgaaccccaacatgggcggtcaagcaccagttggtatgcaacag
tcacagggtggcgtacccatgaatggcaaccagcaacaaggaccaatggcccggttcaac
cccagtcagcaattggccatgatggactcgatggatctgccacctcaagtcctcacccag
ctccagaaccagatccctcctgagatcaagaaatggggaccgctcaaggtgtggcttcag
cagaataacatccccccacacatgcgaaaccaattggcggcgatccagcagaagcagttc
caacttattattcaacggcgtgcgatgatgccacaacagcagcagcaacag------cct
caggggcaacaaccaggacaacagttctcccctcagcagcaagcccagcagcagcaacaa
attggccaaagcactgctaacccaggcatgcagcctggggccggaccaggacctaattct
ctacaggccgcccgaca------gcagttcccggctcagattctccaagcagctccccat
gagattcagcaggttagagcatcgaagccccagtttgcaactctccccgaggaacaattg
cgccagatggtcatccaaatgaagaagcagggttggatcaaccaacaccagcaacgactc
cagcaggctcaagtttcacaacaggctcagctccaggctactcgtcagggccagcaagga
atgcagaacccgatgggcgtgcctcaagccccgatgcaactccaacagccgcctcagcca
aaccagacgcctcagacccagcctgtacaagcatcagcagcaatgggacataatgctact
cctcaacagggaggtcagaaacagccgaccgttactcccgagcagatgagaaacgccaga
cctcaacctgtcaacaaccgcgctcaacctcctaacccatcacctgcacccgcagccaag
aatctcaagcgcccaagcaacgacgatgccctcgatgtgcccgaggccacaaagcaagta
cctgcgagacccgcgtcacagcccaaccaacaacagcagcctcaagccgccaggccgatg
aacccccaggatctctcgtcgctcactcccgaccaacgagcccagctactgaaggtgcag
atgagcagggctggcatacaacaacccggcaatgaaaccatggcacgcctcaaagcgctt
ggacaggaggaacaacgcaagtcgatgcaggaggttatgaatgatattcccatgtcccaa
gaggagcacaacgagatggctgccaagctcaccaagattgtggtggacatgaccaagatt
ggtcgtggcctgaccaagtggtacaacatcacacgcgacgacacacgcgcgaaattattc
ttccgaatgcgatggaggattttgaaacagtttgccgacggtgacaagatgtctattctc
aagaactcattctcgatcgactccgccgagatcgccgaggctcgtgttgtgcttgagggc
atggccaaggatctggctgctgagatgatggccagaaacatgagcatggctaaacaacac
gtcacacctccagttcagaacgcacagcctgtccaaccaccacaagcagtgcctcaaccg
tctcaacctcgtcagacagtaccagtggtcgaaaatgctcgcaggggcagtgccgccaag
ggaggcaacaagggatcacaggtaccgccagcccctacgaccacccaagcgcc------c
tacgagtttggcgcaggtaaccctacctatgttggaaagcctccggtaatcgacttggtt
ctgcctccgtcacgcaagaaaccgagacccaacggaacacctactcaggccgccactcct
tcgcctaaagccggcaagaaggcgtctcccgatgctcgaagagtgtcggaaacccaagtt
gctcacagaccggtactcacttgcaaggaacccgaatgcgagttttcgacaactggttac
agcactgagcaagctcttcagcagcatatccttgaggaacatacgaaaccacgggaggat
cctctgaagtttgttcaagaaaatttggccctggccttgggacttgagcccgatggttca
aagaaggctgaagcggcctcgatgagcgtcgccaactccaagcaagggcagacacccatt
accacggcagccacccctgtgttcaatgatggcaacatgaagcgatcggctagcagcatg
ggcaagcctcaagataacaaggctggtgtcaaggctggtgcgacccctaagcaggtcgat
gttaaaccggttgaccccatgaccactgatccatgggccaatgccaacatcgatcccgag
atgctggtcagcaaccttggagtcgagcgtggaaatggaatttatgataacccattctac
gactacaacgccctcagctatttgacacccagggacacccccgagtctgccaaggacact
ggcagtagcgagcccaacagcgatattcccgacagcacaagccttgaggtcaactttgat
tggcacaatgtggattccgatttattacgcaacatgggcaacaccaacggtggcaatatt
aacgatatgctggctgcggatgctgcattgctgtttgaccagccatctctacaggaacca
gactgggacgacgtcaagatggactgttcaaagcccttccaattcgacactagccaacat
tattacatggctacttcataa
>Fp86
atgcagcacatggctggggccggccagatgatgcagcagcagccgatgaggaagccgaca
cccaatcagctccagcaaatagtttatcagaacttggttcagcacacacaaccttttact
ggaatatgctggcaggcgaatgtagcaatctctgatcgtatgggaaaaaccatgaatttg
atcaccaatatcaatcttgctatgaacggtggtgattacatgaaaggcgcagaatggggc
tgtaactttgaacgcgaagcctttcacaagtctcccacaaaagaagcctacgaccaagag
atgggccaaaagattttggaattctttaagcggcggcaggccaacgagcctaacctccaa
aatagcataaacgttaatgctcaggctcaggcccaagcacaggcgatgatgagcatgcaa
atgggacgcggcatgggccaaggtctgcaacaaggctttcagcccatgcaacacccaacg
caaggtggacaaatgggacaaggacagcagcagcttcccatgggtgccggcatgaatatg
ggtatgggcatggcaaaccaggctggtcgcggcatgggcccgggacaacaaatggtcgga
atgcctgctggacaaggccgcccacagcaaactcaaatgccccaggacatggcccgactt
tcacagcaagacaaactcaaagttacagaattggccacaaaaatgttaaatactgccaca
gagcaacaaaaggctaacacccgcttgcaactccagtctcgggtttctcctgcacaacta
caagagatgacgagtcaaggtcgcgatcctttgatgtggttttaccaaaaccaagccttt
caggttctaaaggcaaacatgagccgaatt---------------cagcagcagcagcag
cagcagcaaggacagccgcagcaaggaatggcacaaaatggtaacaacaaccaggcaacc
atgatgcagcagcaagcaagccagcagtctctccgtcaacagcagtcccaactccagcaa
cagcaacaccag------------------------------------------------
------------------------cagcaacagcagcaacagcaacagcaagggcagcag
cagcacggagcggccaacaacaatcaaggcaataacgacttctcgtcttttccctccaac
atggagagcatcaaggccgagcaaatgaatggacttatggctcagcaagcagggcagatg
gtagtccctgccaacacagcacagaaccgcaacccgacaccccagccg---ggacaaaac
gcagcgaaccaacagggtccccgaccgccacaacaacagcagcctcaccagaacatgaac
atccagcagcagatgaagatcaaccaggctcagcagactcaagcacaacttcaggcccag
cagatgaagcagatgcaaaaccaacaagggatgggaggaaacatgcaaacttctcaaagt
cctggaatgaacacacttaatacacctgtgtctcgacctgggaacaacatgaaccaggcg
gcaggccagggtggggtacaatttggagaccaacgattcaatcaaggggcgcagcgacca
aacagccaggctttccaccatatgttggctgctctaccacaggagcagcgtgcaatcgtg
agcggtctgtccccagacaagttgaacgaggtgatgcagcgttggcagaacaagcgccag
gaacagatgggacccaacggtgggcagaacactccggggcaaatgcccaaccgtcctcct
ggacagatgggccaaatgaaccccaacatgggcggtcaagcaccagttggtatgcaacag
tcacagggtggcgtacccatgaatggcaaccagcaacaaggaccaatggcccggttcaac
cccagtcagcaattggccatgatggactcgatggatctgccacctcaagtcctcacccag
ctccagaaccagatccctcctgagatcaagaaatggggaccgctcaaggtgtggcttcag
cagaataacatccccccacacatgcgaaaccaattggcggcgatccagcagaagcagttc
caacttattattcaacggcgtgcgatgatgccacaacagcagcagcaacag------cct
caggggcaacaaccaggacaacagttctcccctcagcagcaagcccagcagcagcaacaa
attggccaaagcactgctaacccaggcatgcagcctggggccggaccaggacctaattct
ctacaggccgcccgaca------gcagttcccggctcagattctccaagcagctccccat
gagattcagcaggttagagcatcgaagccccagtttgcaactctccccgaggaacaattg
cgccagatggtcatccaaatgaagaagcagggttggatcaaccaacaccagcaacgactc
cagcaggctcaagtttcacaacaggctcagctccaggctactcgtcagggccagcaagga
atgcagaacccgatgggcgtgcctcaagccccgatgcaactccaacagccgcctcagcca
aaccagacgcctcagacccagcctgtacaagcatcagcagcaatgggacataatgctact
cctcaacagggaggtcagaaacagccgaccgttactcccgagcagatgagaaacgccaga
cctcaacctgtcaacaaccgcgctcaacctcctaacccatcacctgcacccgcagccaag
aatctcaagcgcccaagcaacgacgatgccctcgatgtgcccgaggccacaaagcaagta
cctgcgagacccgcgtcacagcccaaccaacaacagcagcctcaagccgccaggccgatg
aacccccaggatctctcgtcgctcactcccgaccaacgagcccagctactgaaggtgcag
atgagcagggctggcatacaacaacccggcaatgaaaccatggcacgcctcaaagcgctt
ggacaggaggaacaacgcaagtcgatgcaggaggttatgaatgatattcccatgtcccaa
gaggagcacaacgagatggctgccaagctcaccaagattgtggtggacatgaccaagatt
ggtcgtggcctgaccaagtggtacaacatcacacgcgacgacacacgcgcgaaattattc
ttccgaatgcgatggaggattttgaaacagtttgccgacggtgacaagatgtctattctc
aagaactcattctcgatcgactccgccgagatcgccgaggctcgtgttgtgcttgagggc
atggccaaggatctggctgctgagatgatggccagaaacatgagcatggctaaacaacac
gtcacacctccagttcagaacgcacagcctgtccaaccaccacaagcagtgcctcaaccg
tctcaacctcgtcagacagtaccagtggtcgaaaatgctcgcaggggcagtgccgccaag
ggaggcaacaagggatcacaggtaccgccagcccctacgaccacccaagcgcc------c
tacgagtttggcgcaggtaaccctacctatgttggaaagcctccggtaatcgacttggtt
ctgcctccgtcacgcaagaaaccgagacccaacggaacacctactcaggccgccactcct
tcgcctaaagccggcaagaaggcgtctcccgatgctcgaagagtgtcggaaacccaagtt
gctcacagaccggtactcacttgcaaggaacccgaatgcgagttttcgacaactggttac
agcactgagcaagctcttcagcagcatatccttgaggaacatacgaaaccacgggaggat
cctctgaagtttgttcaagaaaatttggccctggccttgggacttgagcccgatggttca
aagaaggctgaagcggcctcgatgagcgtcgccaactccaagcaagggcagacacccatt
accacggcagccacccctgtgttcaatgatggcaacatgaagcgatcggctagcagcatg
ggcaagcctcaagataacaaggctggtgtcaaggctggtgcgacccctaagcaggtcgat
gttaaaccggttgaccccatgaccactgatccatgggccaatgccaacatcgatcccgag
atgctggtcagcaaccttggagtcgagcgtggaaatggaatttatgataacccattctac
gactacaacgccctcagctatttgacacccagggacacccccgagtctgccaaggacact
ggcagtagcgagcccaacagcgatattcccgacagcacaagccttgaggtcaactttgat
tggcacaatgtggattccgatttattacgcaacatgggcaacaccaacggtggcaatatt
aacgatatgctggctgcggatgctgcattgctgtttgaccagccatctctacaggaacca
gactgggacgacgtcaagatggactgttcaaagcccttccaattcgacactagccaacat
tattacatggctacttcataa
>Fvenenatum.busco
atgcagcacatggctggggccggccagatgatgcagcagcaaccgatgcggaagccgaca
cccaatcagctccagcaaatagtttatcagaacttggttcagcacacgcagccttttact
ggaatatgctggcaggcaaatgtagtaatctctgatcgtatgggaaaaactatgaatttg
atcactaatatcaaccttgctatgaatggtggtgattacatgaaaggcgcagaatggggc
tgcaactttgagcgcgaagcctttcacaagtcccccacaaaagaagcctatgaccaagag
atgggccaaaagattatggaattctttaaacggcggcaggccaacgagcctaacctccaa
aatagcataaacgtcaatgctcaggctcaggcccaagcacaggcgatgatgaacatgcaa
atgggacgcggtatgggccaaggtctgcagcaaggcttccagcccatgcaacacccaacg
caaggtggccaaatgggacaaggacagcagcagcttcccatgggtgccggcatgaatatg
ggtatgggcatggcaaaccaggctggtcgcggcatgggcccgggacaacaaatggtcgga
atgcctgcgggacaaggccgcccacagcaaacccaaatgccccaggatatggccaggctt
tcacagcaagacaagcacaaagttacagaactcgccacaaagatgtttaacaccgcctcg
gaacaacaaaaggcgcacacccgcctgcaacttcagtcccgaatttctcctgcacagcta
caggagatgacaagtcaaggtcgcgatcctttgatgtggttttatcaaaatcaagccttt
caggttctaaaagcaaacatgaaccgaatt------------------------cagcag
cagcagcagggacagccgcagcaagggatggcacaaaatggtaacaacaaccaggcaacc
atgatgcagcagcaagcaagccagcagtctctccgtcaacagcagtcacaactccagcaa
caacagcaacagcagcagcagcagcagcagcagcagcaacagcaacagcaacagcaacag
caacagcaacagcaacagcaacagcaacagcaacagcaacagcaacagcaagggcagcag
caacacggaacgaccaacaacaatcaagggaacaacgacttctcgtcttttccctccaac
atggagagcatcaaggccgagcaaatgaatgggcttatggcccagcaagcagggcagatg
gtagtacccgccaacacagcacagaaccgcaacccgacaccccagccggccggacaaaac
gcagcgaatcaacagggtccccgaccgccacaacagcaacagcctcaccagaacatgaac
atccagcagcaaatgaagatcaaccaggctcagcagactcaagcacaacttcaagctcag
cagatgaagcagatgcaaagccaacaggggatgggaggaaatatgcaaacttctcaaagt
cctggaatgaatacacttaatacacctgtgtctcgacctgggaataacatgaaccaggcg
gcaggccagggcggggtacaattcggagaccagcgattcaaccaaggggcacagcgacca
aacagccaggctttccaccatatgctggctgctctaccacaggagcagcgtgcaatcgtg
agcggtctgtccccggacaagttgaatgaggtgatgcagcgttggcagaacaagcgccag
gaacaaatgggacccaacggtggacagaacactccggggcaaatgcccaaccgcccgcct
ggccagatgggccaaatgaaccccaacatgggtggtcaagtgccagttggtatgcaacag
tcacagggcggcgtacctatgaatggcaaccagcaacaaggaccaatggctcggttcaac
cctactcagcaattggccatgatggactcgatggatctgccacctcaagtcctcacccag
ctccaaaaccagatccctcctgagatcaagaaatggggaccgctcaaggtgtggcttcag
cagaacaacattcccccacacatgcggaaccaattggcggcgatccagcagaagcagttc
caacttattattcaacggcgtgcgatgatgccacagcagcagcagcagcaacaacctcct
caggggcagcaaccaggacaacagttctcccctcagcagcaagcccagcagccgcaacca
cttggccaaaacactgctaaccaaggcatgcagcctggagccggaccaggacctaatcct
ctacaggcagcccgacagcagatgcagttcccgcctcagatcctacaggcagctccccat
gagattcagcaggtcagagcatcgaagccccagtttgcaggtctccccgaggagcaattg
cgcagcatcgtcattcaaatgaagaagcagggctggatgaaccaacagcaacaacga---
------gctcaagctgcacaacaggctcagctccaggctgctcgccagggccagcaagga
atgcagaacccgatgggtgtgcctcaagccccgatgcaactccagcaaccgcctcagccg
aacccgacgcctcagacccagcctgtacaagcaccaacagcaatgggacagaatgctact
ccccaacagggaggccagaaacagccgaccgttactcccgagcagatgagaaacgtcaga
cctcaacctgccaacaaccgtgctcaacctcctaacccatcacctgcacccgcagcgaag
aacctcaagcgcccaagcaacgacgatgccctcgacgtgcctgaagctacgaagcaagtg
cctgcgagacccgcgtcacaacccaaccaacaacagcagcctcaagcccccaggccgatg
aatcctcaggatctttcttccctcactgctgagcaacgggcccagctactgaaggcgcag
atgagcagggctggtaatctacaacccggcaatgaaaccatggcacgcctcaaagcgctt
ggacaggaggaacaacgcaagtcgatccaggaggttatgaatgatattcccatgtcccaa
gaggagcacagcgagatggctgccaagctcaccaagattgtggtggacatgaccaagatt
ggtcgtggcctgaccaagtggtacaacatcacacgcgatgacacacgcgcgaagctgttc
ttccgaatgcgatggaggatcttgaaacaattcgccgacggtgataagatgtctattctc
aagaactcattctcgatcgattccgccgagatcgccgaagctcgtgttatgcttgagggc
atggctaaggatctggctgccgagatgatggccagaaacatgggtatggctaaaccgcac
gtcacacctccagttcagaacgcacagcctgtcca---accacaaccagcgcctcaacaa
cctcaacctcggcaaccagtaccagtagtcgaaaatgctcgcaggggcagtgccgccaag
ggaggcaacaagggatcacaggcgccgccagcccctacgaccacccatgcgcccggcggc
tttgagtttggcgcaggcaaccctacctatgttggaaagcctccggtgatcgacttgcat
ctgcccccgtcacgcaagaaggcaagacctaacgggacaccatctcaggccgccactcct
tcacctaaagccggcaagaagacatctcctgatgttcgaagagcgtcggaaacccaaatt
gctcacagaccggtcctcacttgcaaggaacccgaatgcgaattttcgacaaccggctac
agcaccgagcaagctcttcagcagcatattcttgaggaacatacgaaaccacgggagaat
cctttgaagtttgttcaagaaaacttggctatggccttgggacttgagcccgatggttca
aagaaggctgaagcggcctccatgagcgtcacaaactccaagcaagggcagacacctatt
accacggcagccacccctgtgtttactgatggcaatatgaagcgatctgctagcagcatg
ggtaagcctcaagataacaaagctggtgtcaaggctggtgcgactcctaagcaggtcgat
gctaagccggttgacctcatgaccactgatccatgggccaatgccaacatcgatcccgag
atgctggtcagcaaccttggagtcgagcgcggaaatggaatttatgataatccattctac
gactacaacgctcttagctatttgacacctagagacacccctgagtctgccaaggacact
ggtagtagtgagcccaacagcgatattcctgatagcacgagccttgaggtcaacttcgat
tggcacaatgtggattccgatttattgctcaacatgggcaa---caatggtggcaatgtt
aacgacatgctggctgcggatgctgcattgctgtttgatcagccatcgttacaagaacca
gactgggacgatgtcaagatggacttttcaaagcccttccaattcgacactagccagcat
tactacatggctacttcataa
