# Supplementary material for: Apicidin biosynthesis is linked to accessory chromosomes in Fusarium poae isolates
Source: BMC Genomics. 2021 Aug 4;22:591. doi: 10.1186/s12864-021-07617-y (PMC8340494; doi:10.1186/s12864-021-07617-y)
Supplement: Supplementary file 17 — Additional file 17. Compressed folder containing alignments for each of the 4141 orthologs used in BUSCO analysis. [file 12864_2021_7617_MOESM17_ESM.zip › Fven2_nt_MAFFT/18259at5125_nt.mafft.fasta]

>Fp105
atggcggcagataacgaaggtcctgccgcgagtggcgccaatgacgcccgtccgtcaggc
gactccaatgccgctcagaacaatgagaatggcaaccgtcgcaacccgcgccatgaccac
agaaagcctggcaagggacgttcagagaaaggacgaggagagtggggtcgtcagaagggc
gacaagcgcaagaagaacgatgagttcaaggagttcaagcgtcgcaaactgaacaagcag
ggcgagtctgcagatggcgaatcgagcaacaaccccttctccaaggatgagattgctgcc
gaggaacgacgacccaagcgaaaggttgcggtcatgattggttacgcaggcactggctac
aagggaatgcaggtcaatggcaacgaaaagaccatcgaggccgacttgttcaaggctttt
gtcgctgcgggcgccatctccaaggccaacgccgacgaccccaagaagtcaagtcttgtc
cgatgcgctcgaactgataagggtgtgcacgcagctggaaacgttatcagcttgaagctc
attatcgaggatgaggacattgtcgataagatcaacgccgaactccctgaccagatccga
atctggggtatccagcgaaccaacaacgcctttagctgctaccagacctgcgactccaga
tggtacgagtacctcatgcctagttactgccttcttcctcctcaccccgagaccttcctg
ggccggaagttggtcgagttggccaaggagcacggtgttgaggatgagcttactgctaga
atggcggatgtcaaggacttctggactgaggtggaggagaaggagatcaagcccattctg
gcgcgattggaccctgagacaagagctgctgttttggaaaaggttcacgtcactgatgat
gaagagattgctgcacaaaaggcggccgcaagaggaacgggcgaggccgcgccagctgag
gagcagcctgctactgatgcacctgctggagaagccaccgagaagactgctgagcccgag
gcccaaagcaccgttgttctggagagccacaagcccaagaaccgcgagcttggccccatc
gactttgcccttcgcgacatcaaggctgcttacatggctgcgaagcgacgataccgtgtc
agcactgagcgcctgaaccgccttcaggaggctctcgacatgtacaacggcacaagaaac
ttccacaactatactgttcaaaagtcattcttcgacgcctcggcaaagcgacatatcaag
tcgttcattgtcaaccccaagcccattattattaatgatacagaatggctgtccctcaag
gttcacggacagagttttatgatgcaccagatccgtaagatggtcggcttggccagtctg
atcgttcgctgcggtacccctatggagcgtattaaggagagctatcagaaccagaagatg
gccatccccaaggcccccggtctcggacttttgctcgagcgacccgttttccacaactac
aaccgaaaggccaccgagtcactcggaaaggagggaatcgactttgacaagtacgatgac
aagatccaggctttcaaggacaagcagatctacacccgtatctttagcgtggaggagaag
gacaactcgttccacatgttctttaatcagatcgaccagttcaagacaaatcacttcttg
tggctcacggctggcggtatgaaggctgcagagatcaacagagacaccacgggcgaaaag
gtgcagcaggacgttgataagcagctcggtgacgaggatgaggaggaccccgagggcggt
gagggttaa
>Fp108
atggcggcagataacgaaggtcctgccgcgagtggcgccaatgacgcccgtccgtcaggc
gactccaatgccgctcagaacaatgagaatggcaaccgtcgcaacccgcgccatgaccac
agaaagcctggcaagggacgttcagagaaaggacgaggagagtggggtcgtcagaagggc
gacaagcgcaagaagaacgatgagttcaaggagttcaagcgtcgcaaactgaacaagcag
ggcgagtctgcagatggcgaatcgagcaacaaccccttctccaaggatgagattgctgcc
gaggaacgacgacccaagcgaaaggttgcggtcatgattggttacgcaggcactggctac
aagggaatgcaggtcaatggcaacgaaaagaccatcgaggccgacttgttcaaggctttt
gtcgctgcgggcgccatctccaaggccaacgccgacgaccccaagaagtcaagtcttgtc
cgatgcgctcgaactgataagggtgtgcacgcagctggaaacgttatcagcttgaagctc
attatcgaggatgaggacattgtcgataagatcaacgccgaactccctgaccagatccga
atctggggtatccagcgaaccaacaacgcctttagctgctaccagacctgcgactccaga
tggtacgagtacctcatgcctagttactgccttcttcctcctcaccccgagaccttcctg
ggccggaagttggtcgagttggccaaggagcacggtgttgaggatgagcttactgctaga
atggcggatgtcaaggacttctggactgaggtggaggagaaggagatcaagcccattctg
gcgcgattggaccctgagacaagagctgctgttttggaaaaggttcacgtcactgatgat
gaagagattgctgcacaaaaggcggccgcaagaggaacgggcgaggccgcgccagctgag
gagcagcctgctactgatgcacctgctggagaagccaccgagaagactgctgagcccgag
gcccaaagcaccgttgttctggagagccacaagcccaagaaccgcgagcttggccccatc
gactttgcccttcgcgacatcaaggctgcttacatggctgcgaagcgacgataccgtgtc
agcactgagcgcctgaaccgccttcaggaggctctcgacatgtacaacggcacaagaaac
ttccacaactatactgttcaaaagtcattcttcgacgcctcggcaaagcgacatatcaag
tcgttcattgtcaaccccaagcccattattattaatgatacagaatggctgtccctcaag
gttcacggacagagttttatgatgcaccagatccgtaagatggtcggcttggccagtctg
atcgttcgctgcggtacccctatggagcgtattaaggagagctatcagaaccagaagatg
gccatccccaaggcccccggtctcggacttttgctcgagcgacccgttttccacaactac
aaccgaaaggccaccgagtcactcggaaaggagggaatcgactttgacaagtacgatgac
aagatccaggctttcaaggacaagcagatctacacccgtatctttagcgtggaggagaag
gacaactcgttccacatgttctttaatcagatcgaccagttcaagacaaatcacttcttg
tggctcacggctggcggtatgaaggctgcagagatcaacagagacaccacgggcgaaaag
gtgcagcaggacgttgataagcagctcggtgacgaggatgaggaggaccccgagggcggt
gagggttaa
>Fp118
atggcggcagatagcgaaggtcctgccgcgagtggcgccaatgacgctcgcccgtcaggc
gactccaatgccgctcagaacaatgataatggcaaccgtcgcaacccgcgccatgaccac
agaaagcctggcaagggacgttcagagaaaggacgaggagaatggggtcgtcagaagggc
gacaagcgcaagaagaacgatgagttcaaggagttcaagcgtcgcaaactgaacaagcag
ggcgagtctgcagatggcgaatcgagcaacaaccccttctccaaggatgagattgctgcc
gaggaacgacgacccaagcgaaaggttgcggtcatgattggttacgcaggcactggctac
aagggaatgcaggtcaatggcaacgaaaagaccatcgaggccgacttgttcaaggctttt
gtcgctgcgggcgccatctccaaggccaacgccgacgaccccaagaagtcaagtcttgtc
cgatgcgctcgaactgataagggtgtgcacgcagctggaaacgttatcagcttgaagctc
attatcgaggatgaggacattgtcgataagatcaacgccgaactccctgaccagatccga
atctggggtatccagcgaaccaacaacgcctttagctgctaccagacctgcgactccaga
tggtacgagtacctcatgcctagttactgccttcttcctcctcaccccgagaccttcctg
ggccggaagttggtcgagttggccaaggagcacggtgttgaggatgagcttactgctaga
atggcggatgtcaaggacttctggactgaggtggaggagaaggagatcaagcccattctg
gcgcgattggaccctgagacaagagctgctgttttggaaaaggttcacgtcactgatgat
gaagagattgctgcacaaaaggcggccgcaagaggaacgggcgaggccgcgccagctgag
gagcagcctgctactgatgcacctgctggagaagccaccgagaagactgctgagcccgag
gcccaaagcaccgttgttctggagagccacaagcccaagaaccgcgagcttggccccatc
gactttgcccttcgcgacatcaaggctgcttacatggctgcgaagcgacgataccgtgtc
agcactgagcgcctgaaccgccttcaggaggctctcgacatgtacaacggcacaagaaac
ttccacaactatactgttcaaaagtcattcttcgacgcctcggcaaagcgacatatcaag
tcgttcattgtcaaccccaagcccattattattaatgatacagaatggctgtccctcaag
gttcacggacagagttttatgatgcaccagatccgtaagatggtcggcttggccagtctg
atcgttcgctgcggtacccctatggagcgtattaaggagagctatcagaaccagaagatg
gccatccccaaggcccccggtctcggacttttgctcgcgcgacccgttttccacaactac
aaccgaaaggccaccgagtcactcggaaaggagggaatcgactttgacaagtacgatgac
aagatccaggctttcaaggacaagcagatctacacccgtatctttagcgtggaggagaag
gacaactcgttccacatgttctttaatcagatcgaccagttcaagacaaatcacttcttg
tggctcacggctggcggtatgaaggctgcagagatcaacagagacaccacgggcgaaaag
gtgcagcaggacgttgataagcagctcggtgacgaggatgaggaggaccccgagggcggt
gagggttaa
>Fp122
atggcggcagataacgaaggtcctgccgcgagtggcgccaatgacgcccgtccgtcaggc
gactccaatgccgctcagaacaatgagaatggcaaccgtcgcaacccgcgccatgaccac
agaaagcctggcaagggacgttcagagaaaggacgaggagagtggggtcgtcagaagggc
gacaagcgcaagaagaacgatgagttcaaggagttcaagcgtcgcaaactgaacaagcag
ggcgagtctgcagatggcgaatcgagcaacaaccccttctccaaggatgagattgctgcc
gaggaacgacgacccaagcgaaaggttgcggtcatgattggttacgcaggcactggctac
aagggaatgcaggtcaatggcaacgaaaagaccatcgaggccgacttgttcaaggctttt
gtcgctgcgggcgccatctccaaggccaacgccgacgaccccaagaagtcaagtcttgtc
cgatgcgctcgaactgataagggtgtgcacgcagctggaaacgttatcagcttgaagctc
attatcgaggatgaggacattgtcgataagatcaacgccgaactccctgaccagatccga
atctggggtatccagcgaaccaacaacgcctttagctgctaccagacctgcgactccaga
tggtacgagtacctcatgcctagttactgccttcttcctcctcaccccgagaccttcctg
ggccggaagttggtcgagttggccaaggagcacggtgttgaggatgagcttactgctaga
atggcggatgtcaaggacttctggactgaggtggaggagaaggagatcaagcccattctg
gcgcgattggaccctgagacaagagctgctgttttggaaaaggttcacgtcactgatgat
gaagagattgctgcacaaaaggcggccgcaagaggaacgggcgaggccgcgccagctgag
gagcagcctgctactgatgcacctgctggagaagccaccgagaagactgctgagcccgag
gcccaaagcaccgttgttctggagagccacaagcccaagaaccgcgagcttggccccatc
gactttgcccttcgcgacatcaaggctgcttacatggctgcgaagcgacgataccgtgtc
agcactgagcgcctgaaccgccttcaggaggctctcgacatgtacaacggcacaagaaac
ttccacaactatactgttcaaaagtcattcttcgacgcctcggcaaagcgacatatcaag
tcgttcattgtcaaccccaagcccattattattaatgatacagaatggctgtccctcaag
gttcacggacagagttttatgatgcaccagatccgtaagatggtcggcttggccagtctg
atcgttcgctgcggtacccctatggagcgtattaaggagagctatcagaaccagaagatg
gccatccccaaggcccccggtctcggacttttgctcgagcgacccgttttccacaactac
aaccgaaaggccaccgagtcactcggaaaggagggaatcgactttgacaagtacgatgac
aagatccaggctttcaaggacaagcagatctacacccgtatctttagcgtggaggagaag
gacaactcgttccacatgttctttaatcagatcgaccagttcaagacaaatcacttcttg
tggctcacggctggcggtatgaaggctgcagagatcaacagagacaccacgggcgaaaag
gtgcagcaggacgttgataagcagctcggtgacgaggatgaggaggaccccgagggcggt
gagggttaa
>Fp125
atggcggcagataacgaaggtcctgccgcgagtggcgccaatgacgcccgtccgtcaggc
gactccaatgccgctcagaacaatgagaatggcaaccgtcgcaacccgcgccatgaccac
agaaagcctggcaagggacgttcagagaaaggacgaggagagtggggtcgtcagaagggc
gacaagcgcaagaagaacgatgagttcaaggagttcaagcgtcgcaaactgaacaagcag
ggcgagtctgcagatggcgaatcgagcaacaaccccttctccaaggatgagattgctgcc
gaggaacgacgacccaagcgaaaggttgcggtcatgattggttacgcaggcactggctac
aagggaatgcaggtcaatggcaacgaaaagaccatcgaggccgacttgttcaaggctttt
gtcgctgcgggcgccatctccaaggccaacgccgacgaccccaagaagtcaagtcttgtc
cgatgcgctcgaactgataagggtgtgcacgcagctggaaacgttatcagcttgaagctc
attatcgaggatgaggacattgtcgataagatcaacgccgaactccctgaccagatccga
atctggggtatccagcgaaccaacaacgcctttagctgctaccagacctgcgactccaga
tggtacgagtacctcatgcctagttactgccttcttcctcctcaccccgagaccttcctg
ggccggaagttggtcgagttggccaaggagcacggtgttgaggatgagcttactgctaga
atggcggatgtcaaggacttctggactgaggtggaggagaaggagatcaagcccattctg
gcgcgattggaccctgagacaagagctgctgttttggaaaaggttcacgtcactgatgat
gaagagattgctgcacaaaaggcggccgcaagaggaacgggcgaggccgcgccagctgag
gagcagcctgctactgatgcacctgctggagaagccaccgagaagactgctgagcccgag
gcccaaagcaccgttgttctggagagccacaagcccaagaaccgcgagcttggccccatc
gactttgcccttcgcgacatcaaggctgcttacatggctgcgaagcgacgataccgtgtc
agcactgagcgcctgaaccgccttcaggaggctctcgacatgtacaacggcacaagaaac
ttccacaactatactgttcaaaagtcattcttcgacgcctcggcaaagcgacatatcaag
tcgttcattgtcaaccccaagcccattattattaatgatacagaatggctgtccctcaag
gttcacggacagagttttatgatgcaccagatccgtaagatggtcggcttggccagtctg
atcgttcgctgcggtacccctatggagcgtattaaggagagctatcagaaccagaagatg
gccatccccaaggcccccggtctcggacttttgctcgagcgacccgttttccacaactac
aaccgaaaggccaccgagtcactcggaaaggagggaatcgactttgacaagtacgatgac
aagatccaggctttcaaggacaagcagatctacacccgtatctttagcgtggaggagaag
gacaactcgttccacatgttctttaatcagatcgaccagttcaagacaaatcacttcttg
tggctcacggctggcggtatgaaggctgcagagatcaacagagacaccacgggcgaaaag
gtgcagcaggacgttgataagcagctcggtgacgaggatgaggaggaccccgagggcggt
gagggttaa
>Fp13r
atggcggcagataacgaaggtcctgccgcgagtggcgccaatgacgcccgtccgtcaggc
gactccaatgccgctcagaacaatgagaatggcaaccgtcgcaacccgcgccatgaccac
agaaagcctggcaagggacgttcagagaaaggacgaggagagtggggtcgtcagaagggc
gacaagcgcaagaagaacgatgagttcaaggagttcaagcgtcgcaaactgaacaagcag
ggcgagtctgcagatggcgaatcgagcaacaaccccttctccaaggatgagattgctgcc
gaggaacgacgacccaagcgaaaggttgcggtcatgattggttacgcaggcactggctac
aagggaatgcaggtcaatggcaacgaaaagaccatcgaggccgacttgttcaaggctttt
gtcgctgcgggcgccatctccaaggccaacgccgacgaccccaagaagtcaagtcttgtc
cgatgcgctcgaactgataagggtgtgcacgcagctggaaacgttatcagcttgaagctc
attatcgaggatgaggacattgtcgataagatcaacgccgaactccctgaccagatccga
atctggggtatccagcgaaccaacaacgcctttagctgctaccagacctgcgactccaga
tggtacgagtacctcatgcctagttactgccttcttcctcctcaccccgagaccttcctg
ggccggaagttggtcgagttggccaaggagcacggtgttgaggatgagcttactgctaga
atggcggatgtcaaggacttctggactgaggtggaggagaaggagatcaagcccattctg
gcgcgattggaccctgagacaagagctgctgttttggaaaaggttcacgtcactgatgat
gaagagattgctgcacaaaaggcggccgcaagaggaacgggcgaggccgcgccagctgag
gagcagcctgctactgatgcacctgctggagaagccaccgagaagactgctgagcccgag
gcccaaagcaccgttgttctggagagccacaagcccaagaaccgcgagcttggccccatc
gactttgcccttcgcgacatcaaggctgcttacatggctgcgaagcgacgataccgtgtc
agcactgagcgcctgaaccgccttcaggaggctctcgacatgtacaacggcacaagaaac
ttccacaactatactgttcaaaagtcattcttcgacgcctcggcaaagcgacatatcaag
tcgttcattgtcaaccccaagcccattattattaatgatacagaatggctgtccctcaag
gttcacggacagagttttatgatgcaccagatccgtaagatggtcggcttggccagtctg
atcgttcgctgcggtacccctatggagcgtattaaggagagctatcagaaccagaagatg
gccatccccaaggcccccggtctcggacttttgctcgagcgacccgttttccacaactac
aaccgaaaggccaccgagtcactcggaaaggagggaatcgactttgacaagtacgatgac
aagatccaggctttcaaggacaagcagatctacacccgtatctttagcgtggaggagaag
gacaactcgttccacatgttctttaatcagatcgaccagttcaagacaaatcacttcttg
tggctcacggctggcggtatgaaggctgcagagatcaacagagacaccacgggcgaaaag
gtgcagcaggacgttgataagcagctcggtgacgaggatgaggaggaccccgagggcggt
gagggttaa
>Fp144
atggcggcagatagcgaaggtcctgccgcgagtggcgccaatgacgctcgcccgtcaggc
gactccaatgccgctcagaacaatgataatggcaaccgtcgcaacccgcgccatgaccac
agaaagcctggcaagggacgttcagagaaaggacgaggagaatggggtcgtcagaagggc
gacaagcgcaagaagaacgatgagttcaaggagttcaagcgtcgcaaactgaacaagcag
ggcgagtctgcagatggcgaatcgagcaacaaccccttctccaaggatgagattgctgcc
gaggaacgacgacccaagcgaaaggttgcggtcatgattggttacgcaggcactggctac
aagggaatgcaggtcaatggcaacgaaaagaccatcgaggccgacttgttcaaggctttt
gtcgctgcgggcgccatctccaaggccaacgccgacgaccccaagaagtcaagtcttgtc
cgatgcgctcgaactgataagggtgtgcacgcagctggaaacgttatcagcttgaagctc
attatcgaggatgaggacattgtcgataagatcaacgccgaactccctgaccagatccga
atctggggtatccagcgaaccaacaacgcctttagctgctaccagacctgcgactccaga
tggtacgagtacctcatgcctagttactgccttcttcctcctcaccccgagaccttcctg
ggccggaagttggtcgagttggccaaggagcacggtgttgaggatgagcttactgctaga
atggcggatgtcaaggacttctggactgaggtggaggagaaggagatcaagcccattctg
gcgcgattggaccctgagacaagagctgctgttttggaaaaggttcacgtcactgatgat
gaagagattgctgcacaaaaggcggccgcaagaggaacgggcgaggccgcgccagctgag
gagcagcctgctactgatgcacctgctggagaagccaccgagaagactgctgagcccgag
gcccaaagcaccgttgttctggagagccacaagcccaagaaccgcgagcttggccccatc
gactttgcccttcgcgacatcaaggctgcttacatggctgcgaagcgacgataccgtgtc
agcactgagcgcctgaaccgccttcaggaggctctcgacatgtacaacggcacaagaaac
ttccacaactatactgttcaaaagtcattcttcgacgcctcggcaaagcgacatatcaag
tcgttcattgtcaaccccaagcccattattattaatgatacagaatggctgtccctcaag
gttcacggacagagttttatgatgcaccagatccgtaagatgggcggcttggccagtctg
atcgttcgctgcggtacccctatggagcgtattaaggagagctatcagaaccagaagatg
gccatccccaaggcccccggtctcggacttttgctcgagcgacccgttttccacaactac
aaccgaaaggccaccgagtcactcggaaaggagggaatcgactttgacaagtacgatgac
aagatccaggctttcaaggacaagcagatctacacccgtatctttagcgtggaggagaag
gacaactcgttccacatgttctttaatcagatcgaccagttcaagacaaatcacttcttg
tggctcacggctggcggtatgaaggctgcagagatcaacagagacaccacgggcgaaaag
gtgcagcaggacgttgataagcagctcggtgacgaggatgaggaggaccccgagggcggt
gagggttaa
>Fp146
atggcggcagataacgaaggtcctgccgcgagtggcgccaatgacgcccgtccgtcaggc
gactccaatgccgctcagaacaatgagaatggcaaccgtcgcaacccgcgccatgaccac
agaaagcctggcaagggacgttcagagaaaggacgaggagagtggggtcgtcagaagggc
gacaagcgcaagaagaacgatgagttcaaggagttcaagcgtcgcaaactgaacaagcag
ggcgagtctgcagatggcgaatcgagcaacaaccccttctccaaggatgagattgctgcc
gaggaacgacgacccaagcgaaaggttgcggtcatgattggttacgcaggcactggctac
aagggaatgcaggtcaatggcaacgaaaagaccatcgaggccgacttgttcaaggctttt
gtcgctgcgggcgccatctccaaggccaacgccgacgaccccaagaagtcaagtcttgtc
cgatgcgctcgaactgataagggtgtgcacgcagctggaaacgttatcagcttgaagctc
attatcgaggatgaggacattgtcgataagatcaacgccgaactccctgaccagatccga
atctggggtatccagcgaaccaacaacgcctttagctgctaccagacctgcgactccaga
tggtacgagtacctcatgcctagttactgccttcttcctcctcaccccgagaccttcctg
ggccggaagttggtcgagttggccaaggagcacggtgttgaggatgagcttactgctaga
atggcggatgtcaaggacttctggactgaggtggaggagaaggagatcaagcccattctg
gcgcgattggaccctgagacaagagctgctgttttggaaaaggttcacgtcactgatgat
gaagagattgctgcacaaaaggcggccgcaagaggaacgggcgaggccgcgccagctgag
gagcagcctgctactgatgcacctgctggagaagccaccgagaagactgctgagcccgag
gcccaaagcaccgttgttctggagagccacaagcccaagaaccgcgagcttggccccatc
gactttgcccttcgcgacatcaaggctgcttacatggctgcgaagcgacgataccgtgtc
agcactgagcgcctgaaccgccttcaggaggctctcgacatgtacaacggcacaagaaac
ttccacaactatactgttcaaaagtcattcttcgacgcctcggcaaagcgacatatcaag
tcgttcattgtcaaccccaagcccattattattaatgatacagaatggctgtccctcaag
gttcacggacagagttttatgatgcaccagatccgtaagatggtcggcttggccagtctg
atcgttcgctgcggtacccctatggagcgtattaaggagagctatcagaaccagaagatg
gccatccccaaggcccccggtctcggacttttgctcgagcgacccgttttccacaactac
aaccgaaaggccaccgagtcactcggaaaggagggaatcgactttgacaagtacgatgac
aagatccaggctttcaaggacaagcagatctacacccgtatctttagcgtggaggagaag
gacaactcgttccacatgttctttaatcagatcgaccagttcaagacaaatcacttcttg
tggctcacggctggcggtatgaaggctgcagagatcaacagagacaccacgggcgaaaag
gtgcagcaggacgttgataagcagctcggtgacgaggatgaggaggaccccgagggcggt
gagggttaa
>Fp155
atggcggcagatagcgaaggtcctgccgcgagtggcgccaatgacgctcgcccgtcaggc
gactccaatgccgctcagaacaatgataatggcaaccgtcgcaacccgcgccatgaccac
agaaagcctggcaagggacgttcagagaaaggacgaggagaatggggtcgtcagaagggc
gacaagcgcaagaagaacgatgagttcaaggagttcaagcgtcgcaaactgaacaagcag
ggcgagtctgcagatggcgaatcgagcaacaaccccttctccaaggatgagattgctgcc
gaggaacgacgacccaagcgaaaggttgcggtcatgattggttacgcaggcactggctac
aagggaatgcaggtcaatggcaacgaaaagaccatcgaggccgacttgttcaaggctttt
gtcgctgcgggcgccatctccaaggccaacgccgacgaccccaagaagtcaagtcttgtc
cgatgcgctcgaactgataagggtgtgcacgcagctggaaacgttatcagcttgaagctc
attatcgaggatgaggacattgtcgataagatcaacgccgaactccctgaccagatccga
atctggggtatccagcgaaccaacaacgcctttagctgctaccagacctgcgactccaga
tggtacgagtacctcatgcctagttactgccttcttcctcctcaccccgagaccttcctg
ggccggaagttggtcgagttggccaaggagcacggtgttgaggatgagcttactgctaga
atggcggatgtcaaggacttctggactgaggtggaggagaaggagatcaagcccattctg
gcgcgattggaccctgagacaagagctgctgttttggaaaaggttcacgtcactgatgat
gaagagattgctgcacaaaaggcggccgcaagaggaacgggcgaggccgcgccagctgag
gagcagcctgctactgatgcacctgctggagaagccaccgagaagactgctgagcccgag
gcccaaagcaccgttgttctggagagccacaagcccaagaaccgcgagcttggccccatc
gactttgcccttcgcgacatcaaggctgcttacatggctgcgaagcgacgataccgtgtc
agcactgagcgcctgaaccgccttcaggaggctctcgacatgtacaacggcacaagaaac
ttccacaactatactgttcaaaagtcattcttcgacgcctcggcaaagcgacatatcaag
tcgttcattgtcaaccccaagcccattattattaatgatacagaatggctgtccctcaag
gttcacggacagagttttatgatgcaccagatccgtaagatggtcggcttggccagtctg
atcgttcgctgcggtacccctatggagcgtattaaggagagctatcagaaccagaagatg
gccatccccaaggcccccggtctcggacttttgctcgagcgacccgttttccacaactac
aaccgaaaggccaccgagtcactcggaaaggagggaatcgactttgacaagtacgatgac
aagatccaggctttcaaggacaagcagatctacacccgtatctttagcgtggaggagaag
gacaactcgttccacatgttctttaatcagatcgaccagttcaagacaaatcacttcttg
tggctcacggctggcggtatgaaggctgcagagatcaacagagacaccacgggcgaaaag
gtgcagcaggacgttgataagcagctcggtgacgaggatgaggaggaccccgagggcggt
gagggttaa
>Fp157
atggcggcagataacgaaggtcctgccgcgagtggcgccaatgacgcccgtccgtcaggc
gactccaatgccgctcagaacaatgagaatggcaaccgtcgcaacccgcgccatgaccac
agaaagcctggcaagggacgttcagagaaaggacgaggagagtggggtcgtcagaagggc
gacaagcgcaagaagaacgatgagttcaaggagttcaagcgtcgcaaactgaacaagcag
ggcgagtctgcagatggcgaatcgagcaacaaccccttctccaaggatgagattgctgcc
gaggaacgacgacccaagcgaaaggttgcggtcatgattggttacgcaggcactggctac
aagggaatgcaggtcaatggcaacgaaaagaccatcgaggccgacttgttcaaggctttt
gtcgctgcgggcgccatctccaaggccaacgccgacgaccccaagaagtcaagtcttgtc
cgatgcgctcgaactgataagggtgtgcacgcagctggaaacgttatcagcttgaagctc
attatcgaggatgaggacattgtcgataagatcaacgccgaactccctgaccagatccga
atctggggtatccagcgaaccaacaacgcctttagctgctaccagacctgcgactccaga
tggtacgagtacctcatgcctagttactgccttcttcctcctcaccccgagaccttcctg
ggccggaagttggtcgagttggccaaggagcacggtgttgaggatgagcttactgctaga
atggcggatgtcaaggacttctggactgaggtggaggagaaggagatcaagcccattctg
gcgcgattggaccctgagacaagagctgctgttttggaaaaggttcacgtcactgatgat
gaagagattgctgcacaaaaggcggccgcaagaggaacgggcgaggccgcgccagctgag
gagcagcctgctactgatgcacctgctggagaagccaccgagaagactgctgagcccgag
gcccaaagcaccgttgttctggagagccacaagcccaagaaccgcgagcttggccccatc
gactttgcccttcgcgacatcaaggctgcttacatggctgcgaagcgacgataccgtgtc
agcactgagcgcctgaaccgccttcaggaggctctcgacatgtacaacggcacaagaaac
ttccacaactatactgttcaaaagtcattcttcgacgcctcggcaaagcgacatatcaag
tcgttcattgtcaaccccaagcccattattattaatgatacagaatggctgtccctcaag
gttcacggacagagttttatgatgcaccagatccgtaagatggtcggcttggccagtctg
atcgttcgctgcggtacccctatggagcgtattaaggagagctatcagaaccagaagatg
gccatccccaaggcccccggtctcggacttttgctcgagcgacccgttttccacaactac
aaccgaaaggccaccgagtcactcggaaaggagggaatcgactttgacaagtacgatgac
aagatccaggctttcaaggacaagcagatctacacccgtatctttagcgtggaggagaag
gacaactcgttccacatgttctttaatcagatcgaccagttcaagacaaatcacttcttg
tggctcacggctggcggtatgaaggctgcagagatcaacagagacaccacgggcgaaaag
gtgcagcaggacgttgataagcagctcggtgacgaggatgaggaggaccccgagggcggt
gagggttaa
>Fp16r
atggcggcagataacgaaggtcctgccgcgagtggcgccaatgacgcccgtccgtcaggc
gactccaatgccgctcagaacaatgagaatggcaaccgtcgcaacccgcgccatgaccac
agaaagcctggcaagggacgttcagagaaaggacgaggagagtggggtcgtcagaagggc
gacaagcgcaagaagaacgatgagttcaaggagttcaagcgtcgcaaactgaacaagcag
ggcgagtctgcagatggcgaatcgagcaacaaccccttctccaaggatgagattgctgcc
gaggaacgacgacccaagcgaaaggttgcggtcatgattggttacgcaggcactggctac
aagggaatgcaggtcaatggcaacgaaaagaccatcgaggccgacttgttcaaggctttt
gtcgctgcgggcgccatctccaaggccaacgccgacgaccccaagaagtcaagtcttgtc
cgatgcgctcgaactgataagggtgtgcacgcagctggaaacgttatcagcttgaagctc
attatcgaggatgaggacattgtcgataagatcaacgccgaactccctgaccagatccga
atctggggtatccagcgaaccaacaacgcctttagctgctaccagacctgcgactccaga
tggtacgagtacctcatgcctagttactgccttcttcctcctcaccccgagaccttcctg
ggccggaagttggtcgagttggccaaggagcacggtgttgaggatgagcttactgctaga
atggcggatgtcaaggacttctggactgaggtggaggagaaggagatcaagcccattctg
gcgcgattggaccctgagacaagagctgctgttttggaaaaggttcacgtcactgatgat
gaagagattgctgcacaaaaggcggccgcaagaggaacgggcgaggccgcgccagctgag
gagcagcctgctactgatgcacctgctggagaagccaccgagaagactgctgagcccgag
gcccaaagcaccgttgttctggagagccacaagcccaagaaccgcgagcttggccccatc
gactttgcccttcgcgacatcaaggctgcttacatggctgcgaagcgacgataccgtgtc
agcactgagcgcctgaaccgccttcaggaggctctcgacatgtacaacggcacaagaaac
ttccacaactatactgttcaaaagtcattcttcgacgcctcggcaaagcgacatatcaag
tcgttcattgtcaaccccaagcccattattattaatgatacagaatggctgtccctcaag
gttcacggacagagttttatgatgcaccagatccgtaagatggtcggcttggccagtctg
atcgttcgctgcggtacccctatggagcgtattaaggagagctatcagaaccagaagatg
gccatccccaaggcccccggtctcggacttttgctcgagcgacccgttttccacaactac
aaccgaaaggccaccgagtcactcggaaaggagggaatcgactttgacaagtacgatgac
aagatccaggctttcaaggacaagcagatctacacccgtatctttagcgtggaggagaag
gacaactcgttccacatgttctttaatcagatcgaccagttcaagacaaatcacttcttg
tggctcacggctggcggtatgaaggctgcagagatcaacagagacaccacgggcgaaaag
gtgcagcaggacgttgataagcagctcggtgacgaggatgaggaggaccccgagggcggt
gagggttaa
>Fp1r
atggcggcagataacgaaggtcctgccgcgagtggcgccaatgacgcccgcccgtcaggc
gactccaatgctgctcagaacaatgagaatggcaaccgtcgcaacccgcgccatgaccac
agaaagcctggcaagggacgttcagagaaaggacgaggagagtggggtcgtcagaagggc
gacaagcgcaagaagaacgatgagttcaaggagttcaagcgtcgcaaactgaacaagcag
ggcgagtctgcagatggcgaatcgagcaacaaccccttctccaaggatgagattgctgcc
gaggaacgacgacccaagcgaaaggttgctgtcatgatcggttacgcaggcactggctac
aagggaatgcaggtcaatggcaacgagaagaccatcgaggccgacttgttcaaggctttt
atcgctgcaggcgccatctccaaggccaacgccgacgaccccaagaagtcaagtcttgtc
cgatgcgctcgaactgataagggtgtgcacgcagctggaaacgttatcagtttgaagctc
attatcgaggatgaggacattgtcgataagatcaacgccgaactccctgaccagatccga
atctggggtatccagcgaaccaacaacgcctttagctgctaccagacctgcgactccaga
tggtacgagtacctcatgcctagttactgccttcttcctcctcaccccgagaccttcctg
ggccggaagttggtcgagttggccaaggagcatggtgttgaggatgagcttactgctaga
atggcggatgtcaaggacttctggactgaggtggaggagaaggagatcaagcccattctg
gctcgattggaccctgagactagagctgctgttttggaaaaggttcacgtcactgatgat
gaagagattgctgcacaaaaggcggccgcaagaggaacgggcgaggccgcgccagctgag
gagcagcctgctactgatgcagctgctggagaagccaccgagaagactgctgagcccgag
gcccaaagcaccgttgttctggaaagccacaagcccaagaaccgcgagcttggccccatc
gactttgcccttcgcgacatcaaggctgcttacatggctgcgaagcgacgataccgcgtc
agcactgagcgcctgaaccgccttcaggaggctctcgacatgtacaacggcacaagaaac
ttccacaactatactgtccaaaagtcattcttcgacgcctcggcaaagcgacatatcaag
tcgttcattgtcaaccccaagcccattattattaatgatacagaatggctgtccctcaag
gttcacggacagagttttatgatgcaccagatccgtaagatggtcggcttggccagtctg
atcgttcgctgcggtacccctatggagcgtatcaaggagagctatcagaaccagaagatg
gccatccccaaggcccccggtctcggacttttgctcgagcgacccgttttccacaactac
aaccgaaaggccaccgagtcactcggaaaggaggggatcgactttgacaagtacgatgac
aagatccaggctttcaaggacaagcagatctacacccgtatctttagcgtggaggagaag
gacaactcgttccacatgttctttaaccagatcgaccagttcaagacaaatcacttcttg
tggctcacggctggcggtatgaaggctgcagagatcaacagagacaccacgggcgaaaag
gtgcagcaggatgttgataagcagctcggtgacgaggatgaggaggaccccgagggcggt
gagggttaa
>Fp21r
atggcggcagataacgaaggtcctgccgcgagtggcgccaatgacgcccgtccgtcaggc
gactccaatgccgctcagaacaatgagaatggcaaccgtcgcaacccgcgccatgaccac
agaaagcctggcaagggacgttcagagaaaggacgaggagagtggggtcgtcagaagggc
gacaagcgcaagaagaacgatgagttcaaggagttcaagcgtcgcaaactgaacaagcag
ggcgagtctgcagatggcgaatcgagcaacaaccccttctccaaggatgagattgctgcc
gaggaacgacgacccaagcgaaaggttgcggtcatgattggttacgcaggcactggctac
aagggaatgcaggtcaatggcaacgaaaagaccatcgaggccgacttgttcaaggctttt
gtcgctgcgggcgccatctccaaggccaacgccgacgaccccaagaagtcaagtcttgtc
cgatgcgctcgaactgataagggtgtgcacgcagctggaaacgttatcagcttgaagctc
attatcgaggatgaggacattgtcgataagatcaacgccgaactccctgaccagatccga
atctggggtatccagcgaaccaacaacgcctttagctgctaccagacctgcgactccaga
tggtacgagtacctcatgcctagttactgccttcttcctcctcaccccgagaccttcctg
ggccggaagttggtcgagttggccaaggagcacggcgttgaggatgagcttactgctaga
atggcggatgtcaaggacttctggactgaggtggaggagaaggagatcaagcccattctg
gctcgattggaccctgagactagagctgctgttttggaaaaggttcacgtcactgatgat
gaagagattgctgcacaaaaggcggccgcaagaggaacgggtgaggccgcgccagctgag
gagcagcctgctactgatgcacctgctggagaagttattgagaagactgctgagcccgag
gcccaaagcaccgttgttctggagagccacaagcccaagaaccgcgagcttggccccatc
gactttgcccttcgcgacatcaaggctgcttacatggctgcgaagcgacgataccgtgtc
agcactgagcgcctgaaccgccttcaggaggctctcgacatgtacagcggcacaagaaac
ttccacaactatactgttcaaaagtcattcttcgacgcctcggcaaagcgacatatcaag
tcgttcattgtcaaccccaagcccattattattaatgatacagaatggctgtccctcaag
gttcacggacagagttttatgatgcaccagatccgtaagatggtcggattggccagtctg
atcgttcgctgcggtacccctatggagcgtatcaaggagagctatcagaaccagaagatg
gccatccccaaggcccccggtctcggacttttgctcgagcgacccgttttccacaactac
aaccgaaaggccaccgagtcactcggaaaggagggaatcgactttgacaagtacgatgac
aagatccaggctttcaaggacaagcagatctacacccgtatctttagcgtggaggagaag
gacaactc----------------------------------------------------
------------------------------------------------------------
------------------------------------------------------------
---------
>Fp24r
atggcggcagatagcgaaggtcctgccgcgagtggcgccaatgacgctcgcccgtcaggc
gactccaatgccgctcagaacaatgataatggcaaccgtcgcaacccgcgccatgaccac
agaaagcctggcaagggacgttcagagaaaggacgaggagaatggggtcgtcagaagggc
gacaagcgcaagaagaacgatgagttcaaggagttcaagcgtcgcaaactgaacaagcag
ggcgagtctgcagatggcgaatcgagcaacaaccccttctccaaggatgagattgctgcc
gaggaacgacgacccaagcgaaaggttgctgtcatgatcggttacgcaggcactggctac
aagggaatgcaggtcaatggcaacgagaagaccatcgaggccgacttgttcaaggctttt
gtcgctgcaggcgccatctccaaggccaacgccgacgaccccaagaagtcaagtctcgtc
cgatgcgctcgaactgataagggtgtgcacgcagctggaaacgttatcagtttgaagctc
attatcgaggatgaggacattgtcgataagatcaacgccgaactccctgaccagatccga
atctggggtatccagcgaaccaacaacgcctttagctgctaccagacctgcgactccaga
tggtacgagtacctcatgcctagttactgcctccttcctcctcaccccgagaccttcctg
ggccggaagttggtcgagttggccaaggagcacggtgttgaggatgagcttactgctaga
atggcggatgtcaaggacttctggactgaggtggaggagaaggagatcaagcccattctg
gctcgattggaccctgagacaagagctgctgttttggaaaaggttcacgtcactgatgat
gaagagattgctgcacaaaaggcggccgcaagaggaacgggtgaggccgcgccagctgag
gagcagcctgctactgatgcacctgctggagaagctgccgagaagactgctgagcccgag
gcccaaaacaccgttgttctggaaagccacaagcccaagaaccgcgagcttggccccatc
gactttgcccttcgcgacatcaaggctgcttacatggctgcgaagcgacgataccgcgtc
agcactgagcgcctgaaccgccttcaggaggctctcgacatgtacaacggcacaagaaac
ttccacaactatactgtccaaaagtcattcttcgacgcctcggcaaagcgacatatcaag
tcgttcattgtcaaccccaagcccattattattaatgatacagaatggctgtccctcaag
gttcacggacagagttttatgatgcaccagatccgtaagatgggcggcttggccagtctg
atcgttcgctgcggtacccctatggagcgtatcaaggagagctatcagaaccagaagatg
gctatccccaaggcacccggtctcggacttttgctcgagcgacccgttttccacaactac
aaccgaaaggccaccgagtcactcggaaaggagggaatcgactttgacaagtacgatgac
aagatccaggctttcaaggacaagcagatctacacccgtatctttagcgtggaggagaag
gacaactcgttccacatgttctttaatcagatcgaccagttcaagacaaatcacttcttg
tggctcacggctggcggtatgaaggctgcagagatcaacagagacaccacgggcgaaaag
gtgcagcaggatgttgataagcagctcggtgacgaggatgaggaggaccccgagggcggt
gagggttaa
>Fp2516
atggcggcagataacgaaggtcctgccgcgagtggcgccaatgacgcccgtccgtcaggc
gactccaatgccgctcagaacaatgagaatggcaaccgtcgcaacccgcgccatgaccac
agaaagcctggcaagggacgttcagagaaaggacgaggagagtggggtcgtcagaagggc
gacaagcgcaagaagaacgatgagttcaaggagttcaagcgtcgcaaactgaacaagcag
ggcgagtctgcagatggcgaatcgagcaacaaccccttctccaaggatgagattgctgcc
gaggaacgacgacccaagcgaaaggttgcggtcatgattggttacgcaggcactggctac
aagggaatgcaggtcaatggcaacgaaaagaccatcgaggccgacttgttcaaggctttt
gtcgctgcgggcgccatctccaaggccaacgccgacgaccccaagaagtcaagtcttgtc
cgatgcgctcgaactgataagggtgtgcacgcagctggaaacgttatcagcttgaagctc
attatcgaggatgaggacattgtcgataagatcaacgccgaactccctgaccagatccga
atctggggtatccagcgaaccaacaacgcctttagctgctaccagacctgcgactccaga
tggtacgagtacctcatgcctagttactgccttcttcctcctcaccccgagaccttcctg
ggccggaagttggtcgagttggccaaggagcacggtgttgaggatgagcttactgctaga
atggcggatgtcaaggacttctggactgaggtggaggagaaggagatcaagcccattctg
gcgcgattggaccctgagacaagagctgctgttttggaaaaggttcacgtcactgatgat
gaagagattgctgcacaaaaggcggccgcaagaggaacgggcgaggccgcgccagctgag
gagcagcctgctactgatgcacctgctggagaagccaccgagaagactgctgagcccgag
gcccaaagcaccgttgttctggagagccacaagcccaagaaccgcgagcttggccccatc
gactttgcccttcgcgacatcaaggctgcttacatggctgcgaagcgacgataccgtgtc
agcactgagcgcctgaaccgccttcaggaggctctcgacatgtacaacggcacaagaaac
ttccacaactatactgttcaaaagtcattcttcgacgcctcggcaaagcgacatatcaag
tcgttcattgtcaaccccaagcccattattattaatgatacagaatggctgtccctcaag
gttcacggacagagttttatgatgcaccagatccgtaagatggtcggcttggccagtctg
atcgttcgctgcggtacccctatggagcgtattaaggagagctatcagaaccagaagatg
gccatccccaaggcccccggtctcggacttttgctcgagcgacccgttttccacaactac
aaccgaaaggccaccgagtcactcggaaaggagggaatcgactttgacaagtacgatgac
aagatccaggctttcaaggacaagcagatctacacccgtatctttagcgtggaggagaag
gacaactcgttccacatgttctttaatcagatcgaccagttcaagacaaatcacttcttg
tggctcacggctggcggtatgaaggctgcagagatcaacagagacaccacgggcgaaaag
gtgcagcaggatgttgataagcagctcggtgacgaggatgaggaggaccccgagggcggt
gagggttaa
>Fp26r
atggcggcagataacgaaggtcctgccgcgagtggcgccaatgacgcccgcccgtcaggc
gactccaatgctgctcagaacaatgagaatggcaaccgtcgcaacccgcgccatgaccac
agaaagcctggcaagggacgttcagagaaaggacgaggagagtggggtcgtcagaagggc
gacaagcgcaagaagaacgatgagttcaaggagttcaagcgtcgcaaactgaacaagcag
ggcgagtctgcagatggcgaatcgagcaacaaccccttctccaaggatgagattgctgcc
gaggaacgacgacccaagcgaaaggttgctgtcatgatcggttacgcaggcactggctac
aagggaatgcaggtcaatggcaacgagaagaccatcgaggccgacttgttcaaggctttt
atcgctgcaggcgccatctccaaggccaacgccgacgaccccaagaagtcaagtcttgtc
cgatgcgctcgaactgataagggtgtgcacgcagctggaaacgttatcagtttgaagctc
attatcgaggatgaggacattgtcgataagatcaacgccgaactccctgaccagatccga
atctggggtatccagcgaaccaacaacgcctttagctgctaccagacctgcgactccaga
tggtacgagtacctcatgcctagttactgccttcttcctcctcaccccgagaccttcctg
ggccggaagttggtcgagttggccaaggagcatggtgttgaggatgagcttactgctaga
atggcggatgtcaaggacttctggactgaggtggaggagaaggagatcaagcccattctg
gctcgattggaccctgagactagagctgctgttttggaaaaggttcacgtcactgatgat
gaagagattgctgcacaaaaggcggccgcaagaggaacgggcgaggccgcgccagctgag
gagcagcctgctactgatgcagctgctggagaagccaccgagaagactgctgagcccgag
gcccaaagcaccgttgttctggaaagccacaagcccaagaaccgcgagcttggccccatc
gactttgcccttcgcgacatcaaggctgcttacatggctgcgaagcgacgataccgcgtc
agcactgagcgcctgaaccgccttcaggaggctctcgacatgtacaacggcacaagaaac
ttccacaactatactgtccaaaagtcattcttcgacgcctcggcaaagcgacatatcaag
tcgttcattgtcaaccccaagcccattattattaatgatacagaatggctgtccctcaag
gttcacggacagagttttatgatgcaccagatccgtaagatggtcggcttggccagtctg
atcgttcgctgcggtacccctatggagcgtatcaaggagagctatcagaaccagaagatg
gccatccccaaggcccccggtctcggacttttgctcgagcgacccgttttccacaactac
aaccgaaaggccaccgagtcactcggaaaggaggggatcgactttgacaagtacgatgac
aagatccaggctttcaaggacaagcagatctacacccgtatctttagcgtggaggagaag
gacaactcgttccacatgttctttaaccagatcgaccagttcaagacaaatcacttcttg
tggctcacggctggcggtatgaaggctgcagagatcaacagagacaccacgggcgaaaag
gtgcagcaggatgttgataagcagctcggtgacgaggatgaggaggaccccgagggcggt
gagggttaa
>Fp33
atggcggcagataacgaaggtcctgccgcgagtggcgccaatgacgcccgtccgtcaggc
gactccaatgccgctcagaacaatgagaatggcaaccgtcgcaacccgcgccatgaccac
agaaagcctggcaagggacgttcagagaaaggacgaggagagtggggtcgtcagaagggc
gacaagcgcaagaagaacgatgagttcaaggagttcaagcgtcgcaaactgaacaagcag
ggcgagtctgcagatggcgaatcgagcaacaaccccttctccaaggatgagattgctgcc
gaggaacgacgacccaagcgaaaggttgcggtcatgattggttacgcaggcactggctac
aagggaatgcaggtcaatggcaacgaaaagaccatcgaggccgacttgttcaaggctttt
gtcgctgcgggcgccatctccaaggccaacgccgacgaccccaagaagtcaagtcttgtc
cgatgcgctcgaactgataagggtgtgcacgcagctggaaacgttatcagcttgaagctc
attatcgaggatgaggacattgtcgataagatcaacgccgaactccctgaccagatccga
atctggggtatccagcgaaccaacaacgcctttagctgctaccagacctgcgactccaga
tggtacgagtacctcatgcctagttactgccttcttcctcctcaccccgagaccttcctg
ggccggaagttggtcgagttggccaaggagcacggtgttgaggatgagcttactgctaga
atggcggatgtcaaggacttctggactgaggtggaggagaaggagatcaagcccattctg
gcgcgattggaccctgagacaagagctgctgttttggaaaaggttcacgtcactgatgat
gaagagattgctgcacaaaaggcggccgcaagaggaacgggcgaggccgcgccagctgag
gagcagcctgctactgatgcacctgctggagaagccaccgagaagactgctgagcccgag
gcccaaagcaccgttgttctggagagccacaagcccaagaaccgcgagcttggccccatc
gactttgcccttcgcgacatcaaggctgcttacatggctgcgaagcgacgataccgtgtc
agcactgagcgcctgaaccgccttcaggaggctctcgacatgtacaacggcacaagaaac
ttccacaactatactgttcaaaagtcattcttcgacgcctcggcaaagcgacatatcaag
tcgttcattgtcaaccccaagcccattattattaatgatacagaatggctgtccctcaag
gttcacggacagagttttatgatgcaccagatccgtaagatggtcggcttggccagtctg
atcgttcgctgcggtacccctatggagcgtattaaggagagctatcagaaccagaagatg
gccatccccaaggcccccggtctcggacttttgctcgagcgacccgttttccacaactac
aaccgaaaggccaccgagtcactcggaaaggagggaatcgactttgacaagtacgatgac
aagatccaggctttcaaggacaagcagatctacacccgtatctttagcgtggaggagaag
gacaactcgttccacatgttctttaatcagatcgaccagttcaagacaaatcacttcttg
tggctcacggctggcggtatgaaggctgcagagatcaacagagacaccacgggcgaaaag
gtgcagcaggacgttgataagcagctcggtgacgaggatgaggaggaccccgagggcggt
gagggttaa
>Fp34
atggcggcagataacgaaggtcctgccgcgagtggcgccaatgacgcccgtccgtcaggc
gactccaatgccgctcagaacaatgagaatggcaaccgtcgcaacccgcgccatgaccac
agaaagcctggcaagggacgttcagagaaaggacgaggagagtggggtcgtcagaagggc
gacaagcgcaagaagaacgatgagttcaaggagttcaagcgtcgcaaactgaacaagcag
ggcgagtctgcagatggcgaatcgagcaacaaccccttctccaaggatgagattgctgcc
gaggaacgacgacccaagcgaaaggttgcggtcatgattggttacgcaggcactggctac
aagggaatgcaggtcaatggcaacgaaaagaccatcgaggccgacttgttcaaggctttt
gtcgctgcgggcgccatctccaaggccaacgccgacgaccccaagaagtcaagtcttgtc
cgatgcgctcgaactgataagggtgtgcacgcagctggaaacgttatcagcttgaagctc
attatcgaggatgaggacattgtcgataagatcaacgccgaactccctgaccagatccga
atctggggtatccagcgaaccaacaacgcctttagctgctaccagacctgcgactccaga
tggtacgagtacctcatgcctagttactgccttcttcctcctcaccccgagaccttcctg
ggccggaagttggtcgagttggccaaggagcacggtgttgaggatgagcttactgctaga
atggcggatgtcaaggacttctggactgaggtggaggagaaggagatcaagcccattctg
gcgcgattggaccctgagacaagagctgctgttttggaaaaggttcacgtcactgatgat
gaagagattgctgcacaaaaggcggccgcaagaggaacgggcgaggccgcgccagctgag
gagcagcctgctactgatgcacctgctggagaagccaccgagaagactgctgagcccgag
gcccaaagcaccgttgttctggagagccacaagcccaagaaccgcgagcttggccccatc
gactttgcccttcgcgacatcaaggctgcttacatggctgcgaagcgacgataccgtgtc
agcactgagcgcctgaaccgccttcaggaggctctcgacatgtacaacggcacaagaaac
ttccacaactatactgttcaaaagtcattcttcgacgcctcggcaaagcgacatatcaag
tcgttcattgtcaaccccaagcccattattattaatgatacagaatggctgtccctcaag
gttcacggacagagttttatgatgcaccagatccgtaagatggtcggcttggccagtctg
atcgttcgctgcggtacccctatggagcgtattaaggagagctatcagaaccagaagatg
gccatccccaaggcccccggtctcggacttttgctcgagcgacccgttttccacaactac
aaccgaaaggccaccgagtcactcggaaaggagggaatcgactttgacaagtacgatgac
aagatccaggctttcaaggacaagcagatctacacccgtatctttagcgtggaggagaag
gacaactcgttccacatgttctttaatcagatcgaccagttcaagacaaatcacttcttg
tggctcacggctggcggtatgaaggctgcagagatcaacagagacaccacgggcgaaaag
gtgcagcaggacgttgataagcagctcggtgacgaggatgaggaggaccccgagggcggt
gagggttaa
>Fp35
atggcggcagatagcgaaggtcctgccgcgagtggcgccaatgacgctcgcccgtcaggc
gactccaatgccgctcagaacaatgataatggcaaccgtcgcaacccgcgccatgaccac
agaaagcctggcaagggacgttcagagaaaggacgaggagaatggggtcgtcagaagggc
gacaagcgcaagaagaacgatgagttcaaggagttcaagcgtcgcaaactgaacaagcag
ggcgagtctgcagatggcgaatcgagcaacaaccccttctccaaggatgagattgctgcc
gaggaacgacgacccaagcgaaaggttgcggtcatgattggttacgcaggcactggctac
aagggaatgcaggtcaatggcaacgaaaagaccatcgaggccgacttgttcaaggctttt
gtcgctgcgggcgccatctccaaggccaacgccgacgaccccaagaagtcaagtcttgtc
cgatgcgctcgaactgataagggtgtgcacgcagctggaaacgttatcagcttgaagctc
attatcgaggatgaggacattgtcgataagatcaacgccgaactccctgaccagatccga
atctggggtatccagcgaaccaacaacgcctttagctgctaccagacctgcgactccaga
tggtacgagtacctcatgcctagttactgccttcttcctcctcaccccgagaccttcctg
ggccggaagttggtcgagttggccaaggagcacggtgttgaggatgagcttactgctaga
atggcggatgtcaaggacttctggactgaggtggaggagaaggagatcaagcccattctg
gcgcgattggaccctgagacaagagctgctgttttggaaaaggttcacgtcactgatgat
gaagagattgctgcacaaaaggcggccgcaagaggaacgggcgaggccgcgccagctgag
gagcagcctgctactgatgcacctgctggagaagccaccgagaagactgctgagcccgag
gcccaaagcaccgttgttctggagagccacaagcccaagaaccgcgagcttggccccatc
gactttgcccttcgcgacatcaaggctgcttacatggctgcgaagcgacgataccgtgtc
agcactgagcgcctgaaccgccttcaggaggctctcgacatgtacaacggcacaagaaac
ttccacaactatactgttcaaaagtcattcttcgacgcctcggcaaagcgacatatcaag
tcgttcattgtcaaccccaagcccattattattaatgatacagaatggctgtccctcaag
gttcacggacagagttttatgatgcaccagatccgtaagatggtcggcttggccagtctg
atcgttcgctgcggtacccctatggagcgtattaaggagagctatcagaaccagaagatg
gccatccccaaggcccccggtctcggacttttgctcgagcgacccgttttccacaactac
aaccgaaaggccaccgagtcactcggaaaggagggaatcgactttgacaagtacgatgac
aagatccaggctttcaaggacaagcagatctacacccgtatctttagcgtggaggagaag
gacaactcgttccacatgttctttaatcagatcgaccagttcaagacaaatcacttcttg
tggctcacggctggcggtatgaaggctgcagagatcaacagagacaccacgggcgaaaag
gtgcagcaggacgttgataagcagctcggtgacgaggatgaggaggaccccgagggcggt
gagggttaa
>Fp38
atggcggcagatagcgaaggtcctgccgcgagtggcgccaatgacgctcgcccgtcaggc
gactccaatgccgctcagaacaatgataatggcaaccgtcgcaacccgcgccatgaccac
agaaagcctggcaagggacgttcagagaaaggacgaggagaatggggtcgtcagaagggc
gacaagcgcaagaagaacgatgagttcaaggagttcaagcgtcgcaaactgaacaagcag
ggcgagtctgcagatggcgaatcgagcaacaaccccttctccaaggatgagattgctgcc
gaggaacgacgacccaagcgaaaggttgcggtcatgattggttacgcaggcactggctac
aagggaatgcaggtcaatggcaacgaaaagaccatcgaggccgacttgttcaaggctttt
gtcgctgcgggcgccatctccaaggccaacgccgacgaccccaagaagtcaagtcttgtc
cgatgcgctcgaactgataagggtgtgcacgcagctggaaacgttatcagcttgaagctc
attatcgaggatgaggacattgtcgataagatcaacgccgaactccctgaccagatccga
atctggggtatccagcgaaccaacaacgcctttagctgctaccagacctgcgactccaga
tggtacgagtacctcatgcctagttactgccttcttcctcctcaccccgagaccttcctg
ggccggaagttggtcgagttggccaaggagcacggtgttgaggatgagcttactgctaga
atggcggatgtcaaggacttctggactgaggtggaggagaaggagatcaagcccattctg
gcgcgattggaccctgagacaagagctgctgttttggaaaaggttcacgtcactgatgat
gaagagattgctgcacaaaaggcggccgcaagaggaacgggcgaggccgcgccagctgag
gagcagcctgctactgatgcacctgctggagaagccaccgagaagactgctgagcccgag
gcccaaagcaccgttgttctggagagccacaagcccaagaaccgcgagcttggccccatc
gactttgcccttcgcgacatcaaggctgcttacatggctgcgaagcgacgataccgtgtc
agcactgagcgcctgaaccgccttcaggaggctctcgacatgtacaacggcacaagaaac
ttccacaactatactgttcaaaagtcattcttcgacgcctcggcaaagcgacatatcaag
tcgttcattgtcaaccccaagcccattattattaatgatacagaatggctgtccctcaag
gttcacggacagagttttatgatgcaccagatccgtaagatggtcggcttggccagtctg
atcgttcgctgcggtacccctatggagcgtattaaggagagctatcagaaccagaagatg
gccatccccaaggcccccggtctcggacttttgctcgagcgacccgttttccacaactac
aaccgaaaggccaccgagtcactcggaaaggagggaatcgactttgacaagtacgatgac
aagatccaggctttcaaggacaagcagatctacacccgtatctttagcgtggaggagaag
gacaactcgttccacatgttctttaatcagatcgaccagttcaagacaaatcacttcttg
tggctcacggctggcggtatgaaggctgcagagatcaacagagacaccacgggcgaaaag
gtgcagcaggacgttgataagcagctcggtgacgaggatgaggaggaccccgagggcggt
gagggttaa
>Fp39
atggcggcagatagcgaaggtcctgccgcgagtggcgccaatgacgctcgcccgtcaggc
gactccaatgccgctcagaacaatgataatggcaaccgtcgcaacccgcgccatgaccac
agaaagcctggcaagggacgttcagagaaaggacgaggagaatggggtcgtcagaagggc
gacaagcgcaagaagaacgatgagttcaaggagttcaagcgtcgcaaactgaacaagcag
ggcgagtctgcagatggcgaatcgagcaacaaccccttctccaaggatgagattgctgcc
gaggaacgacgacccaagcgaaaggttgctgtcatgatcggttacgcaggcactggctac
aagggaatgcaggtcaatggcaacgagaagaccatcgaggccgacttgttcaaggctttt
gtcgctgcaggcgccatctccaaggccaacgccgacgaccccaagaagtcaagtctcgtc
cgatgcgctcgaactgataagggtgtgcacgcagctggaaacgttatcagtttgaagctc
attatcgaggatgaggacattgtcgataagatcaacgccgaactccctgaccagatccga
atctggggtatccagcgaaccaacaacgcctttagctgctaccagacctgcgactccaga
tggtacgagtacctcatgcctagttactgcctccttcctcctcaccccgagaccttcctg
ggccggaagttggtcgagttggccaaggagcacggtgttgaggatgagcttactgctaga
atggcggatgtcaaggacttctggactgaggtggaggagaaggagatcaagcccattctg
gctcgattggaccctgagacaagagctgctgttttggaaaaggttcacgtcactgatgat
gaagagattgctgcacaaaaggcggccgcaagaggaacgggtgaggccgcgccagctgag
gagcagcctgctactgatgcacctgctggagaagctgccgagaagactgctgagcccgag
gcccaaaacaccgttgttctggaaagccacaagcccaagaaccgcgagcttggccccatc
gactttgcccttcgcgacatcaaggctgcttacatggctgcgaagcgacgataccgcgtc
agcactgagcgcctgaaccgccttcaggaggctctcgacatgtacaacggcacaagaaac
ttccacaactatactgtccaaaagtcattcttcgacgcctcggcaaagcgacatatcaag
tcgttcattgtcaaccccaagcccattattattaatgatacagaatggctgtccctcaag
gttcacggacagagttttatgatgcaccagatccgtaagatggtcggcttggccagtctg
atcgttcgctgcggtacccctatggagcgtatcaaggagagctatcagaaccagaagatg
gctatccccaaggcacccggtctcggacttttgctcgagcgacccgttttccacaactac
aaccgaaaggccaccgagtcactcggaaaggagggaatcgactttgacaagtacgatgac
aagatccaggctttcaaggacaagcagatctacacccgtatctttagcgtggaggagaag
gacaactcgttccacatgttctttaatcagatcgaccagttcaagacaaatcacttcttg
tggctcacggctggcggtatgaaggctgcagagatcaacagagacaccacgggcgaaaag
gtgcagcaggatgttgataagcagctcggtgacgaggatgaggaggaccccgagggcggt
gagggttaa
>Fp42
atggcggcagataacgaaggtcctgccgcgagtggcgccaatgacgcccgtccgtcaggc
gactccaatgccgctcagaacaatgagaatggcaaccgtcgcaacccgcgccatgaccac
agaaagcctggcaagggacgttcagagaaaggacgaggagagtggggtcgtcagaagggc
gacaagcgcaagaagaacgatgagttcaaggagttcaagcgtcgcaaactgaacaagcag
ggcgagtctgcagatggcgaatcgagcaacaaccccttctccaaggatgagattgctgcc
gaggaacgacgacccaagcgaaaggttgcggtcatgattggttacgcaggcactggctac
aagggaatgcaggtcaatggcaacgaaaagaccatcgaggccgacttgttcaaggctttt
gtcgctgcgggcgccatctccaaggccaacgccgacgaccccaagaagtcaagtcttgtc
cgatgcgctcgaactgataagggtgtgcacgcagctggaaacgttatcagcttgaagctc
attatcgaggatgaggacattgtcgataagatcaacgccgaactccctgaccagatccga
atctggggtatccagcgaaccaacaacgcctttagctgctaccagacctgcgactccaga
tggtacgagtacctcatgcctagttactgccttcttcctcctcaccccgagaccttcctg
ggccggaagttggtcgagttggccaaggagcacggcgttgaggatgagcttactgctaga
atggcggatgtcaaggacttctggactgaggtggaggagaaggagatcaagcccattctg
gctcgattggaccctgagactagagctgctgttttggaaaaggttcacgtcactgatgat
gaagagattgctgcacaaaaggcggccgcaagaggaacgggtgaggccgcgccagctgag
gagcagcctgctactgatgcacctgctggagaagttattgagaagactgctgagcccgag
gcccaaagcaccgttgttctggagagccacaagcccaagaaccgcgagcttggccccatc
gactttgcccttcgcgacatcaaggctgcttacatggctgcgaagcgacgataccgtgtc
agcactgagcgcctgaaccgccttcaggaggctctcgacatgtacagcggcacaagaaac
ttccacaactatactgttcaaaagtcattcttcgacgcctcggcaaagcgacatatcaag
tcgttcattgtcaaccccaagcccattattattaatgatacagaatggctgtccctcaag
gttcacggacagagttttatgatgcaccagatccgtaagatggtcggattggccagtctg
atcgttcgctgcggtacccctatggagcgtatcaaggagagctatcagaaccagaagatg
gccatccccaaggcccccggtctcggacttttgctcgagcgacccgttttccacaactac
aaccgaaaggccaccgagtcactcggaaaggagggaatcgactttgacaagtacgatgac
aagatccaggctttcaaggacaagcagatctacacccgtatctttagcgtggaggagaag
gacaactcgttccacatgttctttaatcagatcgaccagttcaagacaaatcacttcttg
tggctcacggctggcggtatgaaggctgcagagatcaacagagacaccacgggcgaaaag
gtgcagcaggatgttgataagcagctcggtgacgaggatgaggaggaccccgagggcggt
gagggttaa
>Fp44
atggcggcagataacgaaggtcctgccgcgagtggcgccaatgacgctcgcccgtcaggc
gactccaatgccgctcagaacaatgaaaatagcaaccgtcgcaacccgcgccatgaccac
agaaagcctggcaagggacgttcagagaaaggacgaggagagtggggtcgtcagaagggc
gacaagcgcaagaagaacgatgagttcaaggagttcaagcgtcgcaaactgaacaagcag
ggcgagtctgcagatggcgaatcgagcaacaaccccttctccaaggatgagattgctgcc
gaggaacgacgacccaagcgaaaggttgctgtcatgatcggttacgcaggcactggctac
aagggaatgcaggtcaatggcaacgagaagaccatcgaggccgacttgttcaaggctttt
gtcgctgcaggcgccatctccaaggccaacgccgacgaccccaagaagtcaagtcttgtc
cgatgcgctcgaactgataagggtgtgcacgcagctggaaacgttatcagcttgaagctc
attatcgaggatgaggacattgtcgataagatcaacgccgaactccctgaccagatccga
atctggggtatccagcgaaccaacaacgcctttagctgctaccagacctgcgactccaga
tggtacgagtacctcatgcctagttactgccttcttcctcctcaccccgagaccttcctg
ggccggaagttggtcgagttggccaaggagcacggcgttgaggatgagcttactgctaga
atggcggatgtcaaggacttctggactgaggtggaggagaaggagatcaagcccattctg
gctcgattggaccctgagactagagctgctgttttggaaaaggttcacgtcactgatgat
gaagagattgctgcacaaaaggcggccgcaagaggaacgggtgaggccgcgccagctgag
gagcagcctgctactgatgcacctgctggagaagttattgagaagactgctgagcccgag
gcccaaagcaccgttgttctggagagccacaagcccaagaaccgcgagcttggccccatc
gactttgcccttcgcgacatcaaggctgcttacatggctgcgaagcgacgataccgtgtc
agcactgagcgcctgaaccgccttcaggaggctctcgacatgtacagcggcacaagaaac
ttccacaactatactgttcaaaagtcattcttcgacgcctcggcaaagcgacatatcaag
tcgttcattgtcaaccccaagcccattattattaatgatacagaatggctgtccctcaag
gttcacggacagagttttatgatgcaccagatccgtaagatggtcggattggccagtctg
atcgttcgctgcggtacccctatggagcgtatcaaggagagctatcagaaccagaagatg
gctatccccaaggcccctggtctcggacttttgctcgagcgacccgttttccacaactac
aaccgaaaggccaccgagtcactcggaaaggagggaatcgactttgacaagtacgatgac
aaaatccaggctttcaaggacaagcagatctacacccgtatctttagcgtggaggagaag
gacaactcgttccacatgttctttaatcagatcgaccagttcaagacaaatcacttcttg
tggctcacggctggcggtatgaaggctgcagagatcaacagagacaccacgggcgaaaag
gtgcagcaggatgttgataagcagctcggtgacgaggatgaggaggaccccgagggcggt
gagggttaa
>Fp49
atggcggcagataacgaaggtcctgccgcgagtggcgccaatgacgcccgtccgtcaggc
gactccaatgccgctcagaacaatgagaatggcaaccgtcgcaacccgcgccatgaccac
agaaagcctggcaagggacgttcagagaaaggacgaggagagtggggtcgtcagaagggc
gacaagcgcaagaagaacgatgagttcaaggagttcaagcgtcgcaaactgaacaagcag
ggcgagtctgcagatggcgaatcgagcaacaaccccttctccaaggatgagattgctgcc
gaggaacgacgacccaagcgaaaggttgcggtcatgattggttacgcaggcactggctac
aagggaatgcaggtcaatggcaacgaaaagaccatcgaggccgacttgttcaaggctttt
gtcgctgcgggcgccatctccaaggccaacgccgacgaccccaagaagtcaagtcttgtc
cgatgcgctcgaactgataagggtgtgcacgcagctggaaacgttatcagcttgaagctc
attatcgaggatgaggacattgtcgataagatcaacgccgaactccctgaccagatccga
atctggggtatccagcgaaccaacaacgcctttagctgctaccagacctgcgactccaga
tggtacgagtacctcatgcctagttactgccttcttcctcctcaccccgagaccttcctg
ggccggaagttggtcgagttggccaaggagcacggcgttgaggatgagcttactgctaga
atggcggatgtcaaggacttctggactgaggtggaggagaaggagatcaagcccattctg
gctcgattggaccctgagactagagctgctgttttggaaaaggttcacgtcactgatgat
gaagagattgctgcacaaaaggcggccgcaagaggaacgggtgaggccgcgccagctgag
gagcagcctgctactgatgcacctgctggagaagttattgagaagactgctgagcccgag
gcccaaagcaccgttgttctggagagccacaagcccaagaaccgcgagcttggccccatc
gactttgcccttcgcgacatcaaggctgcttacatggctgcgaagcgacgataccgtgtc
agcactgagcgcctgaaccgccttcaggaggctctcgacatgtacagcggcacaagaaac
ttccacaactatactgttcaaaagtcattcttcgacgcctcggcaaagcgacatatcaag
tcgttcattgtcaaccccaagcccattattattaatgatacagaatggctgtccctcaag
gttcacggacagagttttatgatgcaccagatccgtaagatggtcggattggccagtctg
atcgttcgctgcggtacccctatggagcgtatcaaggagagctatcagaaccagaagatg
gccatccccaaggcccccggtctcggacttttgctcgagcgacccgttttccacaactac
aaccgaaaggccaccgagtcactcggaaaggagggaatcgactttgacaagtacgatgac
aagatccaggctttcaaggacaagcagatctacacccgtatctttagcgtggaggagaag
gacaactcgttccacatgttctttaatcagatcgaccagttcaagacaaatcacttcttg
tggctcacggctggcggtatgaaggctgcagagatcaacagagacaccacgggcgaaaag
gtgcagcaggatgttgataagcagctcggtgacgaggatgaggaggaccccgagggcggt
gagggttaa
>Fp50
atggcggcagataacgaaggtcctgccgcgagtggcgccaatgacgcccgtccgtcaggc
gactccaatgccgctcagaacaatgagaatggcaaccgtcgcaacccgcgccatgaccac
agaaagcctggcaagggacgttcagagaaaggacgaggagagtggggtcgtcagaagggc
gacaagcgcaagaagaacgatgagttcaaggagttcaagcgtcgcaaactgaacaagcag
ggcgagtctgcagatggcgaatcgagcaacaaccccttctccaaggatgagattgctgcc
gaggaacgacgacccaagcgaaaggttgcggtcatgattggttacgcaggcactggctac
aagggaatgcaggtcaatggcaacgaaaagaccatcgaggccgacttgttcaaggctttt
gtcgctgcgggcgccatctccaaggccaacgccgacgaccccaagaagtcaagtcttgtc
cgatgcgctcgaactgataagggtgtgcacgcagctggaaacgttatcagcttgaagctc
attatcgaggatgaggacattgtcgataagatcaacgccgaactccctgaccagatccga
atctggggtatccagcgaaccaacaacgcctttagctgctaccagacctgcgactccaga
tggtacgagtacctcatgcctagttactgccttcttcctcctcaccccgagaccttcctg
ggccggaagttggtcgagttggccaaggagcacggcgttgaggatgagcttactgctaga
atggcggatgtcaaggacttctggactgaggtggaggagaaggagatcaagcccattctg
gctcgattggaccctgagactagagctgctgttttggaaaaggttcacgtcactgatgat
gaagagattgctgcacaaaaggcggccgcaagaggaacgggtgaggccgcgccagctgag
gagcagcctgctactgatgcacctgctggagaagttattgagaagactgctgagcccgag
gcccaaagcaccgttgttctggagagccacaagcccaagaaccgcgagcttggccccatc
gactttgcccttcgcgacatcaaggctgcttacatggctgcgaagcgacgataccgtgtc
agcactgagcgcctgaaccgccttcaggaggctctcgacatgtacagcggcacaagaaac
ttccacaactatactgttcaaaagtcattcttcgacgcctcggcaaagcgacatatcaag
tcgttcattgtcaaccccaagcccattattattaatgatacagaatggctgtccctcaag
gttcacggacagagttttatgatgcaccagatccgtaagatggtcggattggccagtctg
atcgttcgctgcggtacccctatggagcgtatcaaggagagctatcagaaccagaagatg
gccatccccaaggcccccggtctcggacttttgctcgagcgacccgttttccacaactac
aaccgaaaggccaccgagtcactcggaaaggagggaatcgactttgacaagtacgatgac
aagatccaggctttcaaggacaagcagatctacacccgtatctttagcgtggaggagaag
gacaactcgttccacatgttctttaatcagatcgaccagttcaagacaaatcacttcttg
tggctcacggctggcggtatgaaggctgcagagatcaacagagacaccacgggcgaaaag
gtgcagcaggatgttgataagcagctcggtgacgaggatgaggaggaccccgagggcggt
gagggttaa
>Fp51
atggcggcagataacgaaggtcctgccgcgagtggcgccaatgacgcccgtccgtcaggc
gactccaatgccgctcagaacaatgagaatggcaaccgtcgcaacccgcgccatgaccac
agaaagcctggcaagggacgttcagagaaaggacgaggagagtggggtcgtcagaagggc
gacaagcgcaagaagaacgatgagttcaaggagttcaagcgtcgcaaactgaacaagcag
ggcgagtctgcagatggcgaatcgagcaacaaccccttctccaaggatgagattgctgcc
gaggaacgacgacccaagcgaaaggttgcggtcatgattggttacgcaggcactggctac
aagggaatgcaggtcaatggcaacgaaaagaccatcgaggccgacttgttcaaggctttt
gtcgctgcgggcgccatctccaaggccaacgccgacgaccccaagaagtcaagtcttgtc
cgatgcgctcgaactgataagggtgtgcacgcagctggaaacgttatcagcttgaagctc
attatcgaggatgaggacattgtcgataagatcaacgccgaactccctgaccagatccga
atctggggtatccagcgaaccaacaacgcctttagctgctaccagacctgcgactccaga
tggtacgagtacctcatgcctagttactgccttcttcctcctcaccccgagaccttcctg
ggccggaagttggtcgagttggccaaggagcacggtgttgaggatgagcttactgctaga
atggcggatgtcaaggacttctggactgaggtggaggagaaggagatcaagcccattctg
gcgcgattggaccctgagacaagagctgctgttttggaaaaggttcacgtcactgatgat
gaagagattgctgcacaaaaggcggccgcaagaggaacgggcgaggccgcgccagctgag
gagcagcctgctactgatgcacctgctggagaagccaccgagaagactgctgagcccgag
gcccaaagcaccgttgttctggagagccacaagcccaagaaccgcgagcttggccccatc
gactttgcccttcgcgacatcaaggctgcttacatggctgcgaagcgacgataccgtgtc
agcactgagcgcctgaaccgccttcaggaggctctcgacatgtacaacggcacaagaaac
ttccacaactatactgttcaaaagtcattcttcgacgcctcggcaaagcgacatatcaag
tcgttcattgtcaaccccaagcccattattattaatgatacagaatggctgtccctcaag
gttcacggacagagttttatgatgcaccagatccgtaagatggtcggcttggccagtctg
atcgttcgctgcggtacccctatggagcgtattaaggagagctatcagaaccagaagatg
gccatccccaaggcccccggtctcggacttttgctcgagcgacccgttttccacaactac
aaccgaaaggccaccgagtcactcggaaaggagggaatcgactttgacaagtacgatgac
aagatccaggctttcaaggacaagcagatctacacccgtatctttagcgtggaggagaag
gacaactcgttccacatgttctttaatcagatcgaccagttcaagacaaatcacttcttg
tggctcacggctggcggtatgaaggctgcagagatcaacagagacaccacgggcgaaaag
gtgcagcaggacgttgataagcagctcggtgacgaggatgaggaggaccccgagggcggt
gagggttaa
>Fp59
atggcggcagataacgaaggtcctgccgcgagtggcgccaatgacgcccgtccgtcaggc
gactccaatgccgctcagaacaatgagaatggcaaccgtcgcaacccgcgccatgaccac
agaaagcctggcaagggacgttcagagaaaggacgaggagagtggggtcgtcagaagggc
gacaagcgcaagaagaacgatgagttcaaggagttcaagcgtcgcaaactgaacaagcag
ggcgagtctgcagatggcgaatcgagcaacaaccccttctccaaggatgagattgctgcc
gaggaacgacgacccaagcgaaaggttgcggtcatgattggttacgcaggcactggctac
aagggaatgcaggtcaatggcaacgaaaagaccatcgaggccgacttgttcaaggctttt
gtcgctgcgggcgccatctccaaggccaacgccgacgaccccaagaagtcaagtcttgtc
cgatgcgctcgaactgataagggtgtgcacgcagctggaaacgttatcagcttgaagctc
attatcgaggatgaggacattgtcgataagatcaacgccgaactccctgaccagatccga
atctggggtatccagcgaaccaacaacgcctttagctgctaccagacctgcgactccaga
tggtacgagtacctcatgcctagttactgccttcttcctcctcaccccgagaccttcctg
ggccggaagttggtcgagttggccaaggagcacggtgttgaggatgagcttactgctaga
atggcggatgtcaaggacttctggactgaggtggaggagaaggagatcaagcccattctg
gcgcgattggaccctgagacaagagctgctgttttggaaaaggttcacgtcactgatgat
gaagagattgctgcacaaaaggcggccgcaagaggaacgggcgaggccgcgccagctgag
gagcagcctgctactgatgcacctgctggagaagccaccgagaagactgctgagcccgag
gcccaaagcaccgttgttctggagagccacaagcccaagaaccgcgagcttggccccatc
gactttgcccttcgcgacatcaaggctgcttacatggctgcgaagcgacgataccgtgtc
agcactgagcgcctgaaccgccttcaggaggctctcgacatgtacaacggcacaagaaac
ttccacaactatactgttcaaaagtcattcttcgacgcctcggcaaagcgacatatcaag
tcgttcattgtcaaccccaagcccattattattaatgatacagaatggctgtccctcaag
gttcacggacagagttttatgatgcaccagatccgtaagatggtcggcttggccagtctg
atcgttcgctgcggtacccctatggagcgtattaaggagagctatcagaaccagaagatg
gccatccccaaggcccccggtctcggacttttgctcgagcgacccgttttccacaactac
aaccgaaaggccaccgagtcactcggaaaggagggaatcgactttgacaagtacgatgac
aagatccaggctttcaaggacaagcagatctacacccgtatctttagcgtggaggagaag
gacaactcgttccacatgttctttaatcagatcgaccagttcaagacaaatcacttcttg
tggctcacggctggcggtatgaaggctgcagagatcaacagagacaccacgggcgaaaag
gtgcagcaggacgttgataagcagctcggtgacgaggatgaggaggaccccgagggcggt
gagggttaa
>Fp63
atggcggcagataacgaaggtcctgccgcgagtggcgccaatgacgcccgtccgtcaggc
gactccaatgccgctcagaacaatgagaatggcaaccgtcgcaacccgcgccatgaccac
agaaagcctggcaagggacgttcagagaaaggacgaggagagtggggtcgtcagaagggc
gacaagcgcaagaagaacgatgagttcaaggagttcaagcgtcgcaaactgaacaagcag
ggcgagtctgcagatggcgaatcgagcaacaaccccttctccaaggatgagattgctgcc
gaggaacgacgacccaagcgaaaggttgcggtcatgattggttacgcaggcactggctac
aagggaatgcaggtcaatggcaacgaaaagaccatcgaggccgacttgttcaaggctttt
gtcgctgcgggcgccatctccaaggccaacgccgacgaccccaagaagtcaagtcttgtc
cgatgcgctcgaactgataagggtgtgcacgcagctggaaacgttatcagcttgaagctc
attatcgaggatgaggacattgtcgataagatcaacgccgaactccctgaccagatccga
atctggggtatccagcgaaccaacaacgcctttagctgctaccagacctgcgactccaga
tggtacgagtacctcatgcctagttactgccttcttcctcctcaccccgagaccttcctg
ggccggaagttggtcgagttggccaaggagcacggtgttgaggatgagcttactgctaga
atggcggatgtcaaggacttctggactgaggtggaggagaaggagatcaagcccattctg
gcgcgattggaccctgagacaagagctgctgttttggaaaaggttcacgtcactgatgat
gaagagattgctgcacaaaaggcggccgcaagaggaacgggcgaggccgcgccagctgag
gagcagcctgctactgatgcacctgctggagaagccaccgagaagactgctgagcccgag
gcccaaagcaccgttgttctggagagccacaagcccaagaaccgcgagcttggccccatc
gactttgcccttcgcgacatcaaggctgcttacatggctgcgaagcgacgataccgtgtc
agcactgagcgcctgaaccgccttcaggaggctctcgacatgtacaacggcacaagaaac
ttccacaactatactgttcaaaagtcattcttcgacgcctcggcaaagcgacatatcaag
tcgttcattgtcaaccccaagcccattattattaatgatacagaatggctgtccctcaag
gttcacggacagagttttatgatgcaccagatccgtaagatggtcggcttggccagtctg
atcgttcgctgcggtacccctatggagcgtattaaggagagctatcagaaccagaagatg
gccatccccaaggcccccggtctcggacttttgctcgagcgacccgttttccacaactac
aaccgaaaggccaccgagtcactcggaaaggagggaatcgactttgacaagtacgatgac
aagatccaggctttcaaggacaagcagatctacacccgtatctttagcgtggaggagaag
gacaactcgttccacatgttctttaatcagatcgaccagttcaagacaaatcacttcttg
tggctcacggctggcggtatgaaggctgcagagatcaacagagacaccacgggcgaaaag
gtgcagcaggatgttgataagcagctcggtgacgaggatgaggaggaccccgagggcggt
gagggttaa
>Fp65
atggcggcagataacgaaggtcctgccgcgagtggcgccaatgacgcccgtccgtcaggc
gactccaatgccgctcagaacaatgagaatggcaaccgtcgcaacccgcgccatgaccac
agaaagcctggcaagggacgttcagagaaaggacgaggagagtggggtcgtcagaagggc
gacaagcgcaagaagaacgatgagttcaaggagttcaagcgtcgcaaactgaacaagcag
ggcgagtctgcagatggcgaatcgagcaacaaccccttctccaaggatgagattgctgcc
gaggaacgacgacccaagcgaaaggttgcggtcatgattggttacgcaggcactggctac
aagggaatgcaggtcaatggcaacgaaaagaccatcgaggccgacttgttcaaggctttt
gtcgctgcgggcgccatctccaaggccaacgccgacgaccccaagaagtcaagtcttgtc
cgatgcgctcgaactgataagggtgtgcacgcagctggaaacgttatcagcttgaagctc
attatcgaggatgaggacattgtcgataagatcaacgccgaactccctgaccagatccga
atctggggtatccagcgaaccaacaacgcctttagctgctaccagacctgcgactccaga
tggtacgagtacctcatgcctagttactgccttcttcctcctcaccccgagaccttcctg
ggccggaagttggtcgagttggccaaggagcacggtgttgaggatgagcttactgctaga
atggcggatgtcaaggacttctggactgaggtggaggagaaggagatcaagcccattctg
gcgcgattggaccctgagacaagagctgctgttttggaaaaggttcacgtcactgatgat
gaagagattgctgcacaaaaggcggccgcaagaggaacgggcgaggccgcgccagctgag
gagcagcctgctactgatgcacctgctggagaagccaccgagaagactgctgagcccgag
gcccaaagcaccgttgttctggagagccacaagcccaagaaccgcgagcttggccccatc
gactttgcccttcgcgacatcaaggctgcttacatggctgcgaagcgacgataccgtgtc
agcactgagcgcctgaaccgccttcaggaggctctcgacatgtacaacggcacaagaaac
ttccacaactatactgttcaaaagtcattcttcgacgcctcggcaaagcgacatatcaag
tcgttcattgtcaaccccaagcccattattattaatgatacagaatggctgtccctcaag
gttcacggacagagttttatgatgcaccagatccgtaagatggtcggcttggccagtctg
atcgttcgctgcggtacccctatggagcgtattaaggagagctatcagaaccagaagatg
gccatccccaaggcccccggtctcggacttttgctcgagcgacccgttttccacaactac
aaccgaaaggccaccgagtcactcggaaaggagggaatcgactttgacaagtacgatgac
aagatccaggctttcaaggacaagcagatctacacccgtatctttagcgtggaggagaag
gacaactcgttccacatgttctttaatcagatcgaccagttcaagacaaatcacttcttg
tggctcacggctggcggtatgaaggctgcagagatcaacagagacaccacgggcgaaaag
gtgcagcaggacgttgataagcagctcggtgacgaggatgaggaggaccccgagggcggt
gagggttaa
>Fp66
atggcggcagatagcgaaggtcctgccgcgagtggcgccaatgacgctcgcccgtcaggc
gactccaatgccgctcagaacaatgataatggcaaccgtcgcaacccgcgccatgaccac
agaaagcctggcaagggacgttcagagaaaggacgaggagaatggggtcgtcagaagggc
gacaagcgcaagaagaacgatgagttcaaggagttcaagcgtcgcaaactgaacaagcag
ggcgagtctgcagatggcgaatcgagcaacaaccccttctccaaggatgagattgctgcc
gaggaacgacgacccaagcgaaaggttgcggtcatgattggttacgcaggcactggctac
aagggaatgcaggtcaatggcaacgaaaagaccatcgaggccgacttgttcaaggctttt
gtcgctgcgggcgccatctccaaggccaacgccgacgaccccaagaagtcaagtcttgtc
cgatgcgctcgaactgataagggtgtgcacgcagctggaaacgttatcagcttgaagctc
attatcgaggatgaggacattgtcgataagatcaacgccgaactccctgaccagatccga
atctggggtatccagcgaaccaacaacgcctttagctgctaccagacctgcgactccaga
tggtacgagtacctcatgcctagttactgccttcttcctcctcaccccgagaccttcctg
ggccggaagttggtcgagttggccaaggagcacggtgttgaggatgagcttactgctaga
atggcggatgtcaaggacttctggactgaggtggaggagaaggagatcaagcccattctg
gcgcgattggaccctgagacaagagctgctgttttggaaaaggttcacgtcactgatgat
gaagagattgctgcacaaaaggcggccgcaagaggaacgggcgaggccgcgccagctgag
gagcagcctgctactgatgcacctgctggagaagccaccgagaagactgctgagcccgag
gcccaaagcaccgttgttctggagagccacaagcccaagaaccgcgagcttggccccatc
gactttgcccttcgcgacatcaaggctgcttacatggctgcgaagcgacgataccgtgtc
agcactgagcgcctgaaccgccttcaggaggctctcgacatgtacaacggcacaagaaac
ttccacaactatactgttcaaaagtcattcttcgacgcctcggcaaagcgacatatcaag
tcgttcattgtcaaccccaagcccattattattaatgatacagaatggctgtccctcaag
gttcacggacagagttttatgatgcaccagatccgtaagatggtcggcttggccagtctg
atcgttcgctgcggtacccctatggagcgtattaaggagagctatcagaaccagaagatg
gccatccccaaggcccccggtctcggacttttgctcgagcgacccgttttccacaactac
aaccgaaaggccaccgagtcactcggaaaggagggaatcgactttgacaagtacgatgac
aagatccaggctttcaaggacaagcagatctacacccgtatctttagcgtggaggagaag
gacaactcgttccacatgttctttaatcagatcgaccagttcaagacaaatcacttcttg
tggctcacggctggcggtatgaaggctgcagagatcaacagagacaccacgggcgaaaag
gtgcagcaggacgttgataagcagctcggtgacgaggatgaggaggaccccgagggcggt
gagggttaa
>Fp72
atggcggcagatagcgaaggtcctgccgcgagtggcgccaatgacgctcgcccgtcaggc
gactccaatgccgctcagaacaatgataatggcaaccgtcgcaacccgcgccatgaccac
agaaagcctggcaagggacgttcagagaaaggacgaggagaatggggtcgtcagaagggc
gacaagcgcaagaagaacgatgagttcaaggagttcaagcgtcgcaaactgaacaagcag
ggcgagtctgcagatggcgaatcgagcaacaaccccttctccaaggatgagattgctgcc
gaggaacgacgacccaagcgaaaggttgcggtcatgattggttacgcaggcactggctac
aagggaatgcaggtcaatggcaacgaaaagaccatcgaggccgacttgttcaaggctttt
gtcgctgcgggcgccatctccaaggccaacgccgacgaccccaagaagtcaagtcttgtc
cgatgcgctcgaactgataagggtgtgcacgcagctggaaacgttatcagcttgaagctc
attatcgaggatgaggacattgtcgataagatcaacgccgaactccctgaccagatccga
atctggggtatccagcgaaccaacaacgcctttagctgctaccagacctgcgactccaga
tggtacgagtacctcatgcctagttactgccttcttcctcctcaccccgagaccttcctg
ggccggaagttggtcgagttggccaaggagcacggtgttgaggatgagcttactgctaga
atggcggatgtcaaggacttctggactgaggtggaggagaaggagatcaagcccattctg
gcgcgattggaccctgagacaagagctgctgttttggaaaaggttcacgtcactgatgat
gaagagattgctgcacaaaaggcggccgcaagaggaacgggcgaggccgcgccagctgag
gagcagcctgctactgatgcacctgctggagaagccaccgagaagactgctgagcccgag
gcccaaagcaccgttgttctggagagccacaagcccaagaaccgcgagcttggccccatc
gactttgcccttcgcgacatcaaggctgcttacatggctgcgaagcgacgataccgtgtc
agcactgagcgcctgaaccgccttcaggaggctctcgacatgtacaacggcacaagaaac
ttccacaactatactgttcaaaagtcattcttcgacgcctcggcaaagcgacatatcaag
tcgttcattgtcaaccccaagcccattattattaatgatacagaatggctgtccctcaag
gttcacggacagagttttatgatgcaccagatccgtaagatggtcggcttggccagtctg
atcgttcgctgcggtacccctatggagcgtattaaggagagctatcagaaccagaagatg
gccatccccaaggcccccggtctcggacttttgctcgagcgacccgttttccacaactac
aaccgaaaggccaccgagtcactcggaaaggagggaatcgactttgacaagtacgatgac
aagatccaggctttcaaggacaagcagatctacacccgtatctttagcgtggaggagaag
gacaactcgttccacatgttctttaatcagatcgaccagttcaagacaaatcacttcttg
tggctcacggctggcggtatgaaggctgcagagatcaacagagacaccacgggcgaaaag
gtgcagcaggacgttgataagcagctcggtgacgaggatgaggaggaccccgagggcggt
gagggttaa
>Fp73
atggcggcagataacgaaggtcctgccgcgagtggcgccaatgacgcccgtccgtcaggc
gactccaatgccgctcagaacaatgagaatggcaaccgtcgcaacccgcgccatgaccac
agaaagcctggcaagggacgttcagagaaaggacgaggagagtggggtcgtcagaagggc
gacaagcgcaagaagaacgatgagttcaaggagttcaagcgtcgcaaactgaacaagcag
ggcgagtctgcagatggcgaatcgagcaacaaccccttctccaaggatgagattgctgcc
gaggaacgacgacccaagcgaaaggttgcggtcatgattggttacgcaggcactggctac
aagggaatgcaggtcaatggcaacgaaaagaccatcgaggccgacttgttcaaggctttt
gtcgctgcgggcgccatctccaaggccaacgccgacgaccccaagaagtcaagtcttgtc
cgatgcgctcgaactgataagggtgtgcacgcagctggaaacgttatcagcttgaagctc
attatcgaggatgaggacattgtcgataagatcaacgccgaactccctgaccagatccga
atctggggtatccagcgaaccaacaacgcctttagctgctaccagacctgcgactccaga
tggtacgagtacctcatgcctagttactgccttcttcctcctcaccccgagaccttcctg
ggccggaagttggtcgagttggccaaggagcacggtgttgaggatgagcttactgctaga
atggcggatgtcaaggacttctggactgaggtggaggagaaggagatcaagcccattctg
gcgcgattggaccctgagacaagagctgctgttttggaaaaggttcacgtcactgatgat
gaagagattgctgcacaaaaggcggccgcaagaggaacgggcgaggccgcgccagctgag
gagcagcctgctactgatgcacctgctggagaagccaccgagaagactgctgagcccgag
gcccaaagcaccgttgttctggagagccacaagcccaagaaccgcgagcttggccccatc
gactttgcccttcgcgacatcaaggctgcttacatggctgcgaagcgacgataccgtgtc
agcactgagcgcctgaaccgccttcaggaggctctcgacatgtacaacggcacaagaaac
ttccacaactatactgttcaaaagtcattcttcgacgcctcggcaaagcgacatatcaag
tcgttcattgtcaaccccaagcccattattattaatgatacagaatggctgtccctcaag
gttcacggacagagttttatgatgcaccagatccgtaagatggtcggcttggccagtctg
atcgttcgctgcggtacccctatggagcgtattaaggagagctatcagaaccagaagatg
gccatccccaaggcccccggtctcggacttttgctcgagcgacccgttttccacaactac
aaccgaaaggccaccgagtcactcggaaaggagggaatcgactttgacaagtacgatgac
aagatccaggctttcaaggacaagcagatctacacccgtatctttagcgtggaggagaag
gacaactcgttccacatgttctttaatcagatcgaccagttcaagacaaatcacttcttg
tggctcacggctggcggtatgaaggctgcagagatcaacagagacaccacgggcgaaaag
gtgcagcaggacgttgataagcagctcggtgacgaggatgaggaggaccccgagggcggt
gagggttaa
>Fp76
atggcggcagataacgaaggtcctgccgcgagtggcgccaatgacgcccgtccgtcaggc
gactccaatgccgctcagaacaatgagaatggcaaccgtcgcaacccgcgccatgaccac
agaaagcctggcaagggacgttcagagaaaggacgaggagagtggggtcgtcagaagggc
gacaagcgcaagaagaacgatgagttcaaggagttcaagcgtcgcaaactgaacaagcag
ggcgagtctgcagatggcgaatcgagcaacaaccccttctccaaggatgagattgctgcc
gaggaacgacgacccaagcgaaaggttgcggtcatgattggttacgcaggcactggctac
aagggaatgcaggtcaatggcaacgaaaagaccatcgaggccgacttgttcaaggctttt
gtcgctgcgggcgccatctccaaggccaacgccgacgaccccaagaagtcaagtcttgtc
cgatgcgctcgaactgataagggtgtgcacgcagctggaaacgttatcagcttgaagctc
attatcgaggatgaggacattgtcgataagatcaacgccgaactccctgaccagatccga
atctggggtatccagcgaaccaacaacgcctttagctgctaccagacctgcgactccaga
tggtacgagtacctcatgcctagttactgccttcttcctcctcaccccgagaccttcctg
ggccggaagttggtcgagttggccaaggagcacggtgttgaggatgagcttactgctaga
atggcggatgtcaaggacttctggactgaggtggaggagaaggagatcaagcccattctg
gcgcgattggaccctgagacaagagctgctgttttggaaaaggttcacgtcactgatgat
gaagagattgctgcacaaaaggcggccgcaagaggaacgggcgaggccgcgccagctgag
gagcagcctgctactgatgcacctgctggagaagccaccgagaagactgctgagcccgag
gcccaaagcaccgttgttctggagagccacaagcccaagaaccgcgagcttggccccatc
gactttgcccttcgcgacatcaaggctgcttacatggctgcgaagcgacgataccgtgtc
agcactgagcgcctgaaccgccttcaggaggctctcgacatgtacaacggcacaagaaac
ttccacaactatactgttcaaaagtcattcttcgacgcctcggcaaagcgacatatcaag
tcgttcattgtcaaccccaagcccattattattaatgatacagaatggctgtccctcaag
gttcacggacagagttttatgatgcaccagatccgtaagatggtcggcttggccagtctg
atcgttcgctgcggtacccctatggagcgtattaaggagagctatcagaaccagaagatg
gccatccccaaggcccccggtctcggacttttgctcgagcgacccgttttccacaactac
aaccgaaaggccaccgagtcactcggaaaggagggaatcgactttgacaagtacgatgac
aagatccaggctttcaaggacaagcagatctacacccgtatctttagcgtggaggagaag
gacaactcgttccacatgttctttaatcagatcgaccagttcaagacaaatcacttcttg
tggctcacggctggcggtatgaaggctgcagagatcaacagagacaccacgggcgaaaag
gtgcagcaggacgttgataagcagctcggtgacgaggatgaggaggaccccgagggcggt
gagggttaa
>Fp78
atggcggcagataacgaaggtcctgccgcgagtggcgccaatgacgcccgtccgtcaggc
gactccaatgccgctcagaacaatgagaatggcaaccgtcgcaacccgcgccatgaccac
agaaagcctggcaagggacgttcagagaaaggacgaggagagtggggtcgtcagaagggc
gacaagcgcaagaagaacgatgagttcaaggagttcaagcgtcgcaaactgaacaagcag
ggcgagtctgcagatggcgaatcgagcaacaaccccttctccaaggatgagattgctgcc
gaggaacgacgacccaagcgaaaggttgcggtcatgattggttacgcaggcactggctac
aagggaatgcaggtcaatggcaacgaaaagaccatcgaggccgacttgttcaaggctttt
gtcgctgcgggcgccatctccaaggccaacgccgacgaccccaagaagtcaagtcttgtc
cgatgcgctcgaactgataagggtgtgcacgcagctggaaacgttatcagcttgaagctc
attatcgaggatgaggacattgtcgataagatcaacgccgaactccctgaccagatccga
atctggggtatccagcgaaccaacaacgcctttagctgctaccagacctgcgactccaga
tggtacgagtacctcatgcctagttactgccttcttcctcctcaccccgagaccttcctg
ggccggaagttggtcgagttggccaaggagcacggtgttgaggatgagcttactgctaga
atggcggatgtcaaggacttctggactgaggtggaggagaaggagatcaagcccattctg
gcgcgattggaccctgagacaagagctgctgttttggaaaaggttcacgtcactgatgat
gaagagattgctgcacaaaaggcggccgcaagaggaacgggcgaggccgcgccagctgag
gagcagcctgctactgatgcacctgctggagaagccaccgagaagactgctgagcccgag
gcccaaagcaccgttgttctggagagccacaagcccaagaaccgcgagcttggccccatc
gactttgcccttcgcgacatcaaggctgcttacatggctgcgaagcgacgataccgtgtc
agcactgagcgcctgaaccgccttcaggaggctctcgacatgtacaacggcacaagaaac
ttccacaactatactgttcaaaagtcattcttcgacgcctcggcaaagcgacatatcaag
tcgttcattgtcaaccccaagcccattattattaatgatacagaatggctgtccctcaag
gttcacggacagagttttatgatgcaccagatccgtaagatggtcggcttggccagtctg
atcgttcgctgcggtacccctatggagcgtattaaggagagctatcagaaccagaagatg
gccatccccaaggcccccggtctcggacttttgctcgagcgacccgttttccacaactac
aaccgaaaggccaccgagtcactcggaaaggagggaatcgactttgacaagtacgatgac
aagatccaggctttcaaggacaagcagatctacacccgtatctttagcgtggaggagaag
gacaactcgttccacatgttctttaatcagatcgaccagttcaagacaaatcacttcttg
tggctcacggctggcggtatgaaggctgcagagatcaacagagacaccacgggcgaaaag
gtgcagcaggacgttgataagcagctcggtgacgaggatgaggaggaccccgagggcggt
gagggttaa
>Fp81
atggcggcagataacgaaggtcctgccgcgagtggcgccaatgacgctcgcccgtcaggc
gactccaatgccgctcagaacaatgaaaatagcaaccgtcgcaacccgcgccatgaccac
agaaagcctggcaagggacgttcagagaaaggacgaggagagtggggtcgtcagaagggc
gacaagcgcaagaagaacgatgagttcaaggagttcaagcgtcgcaaactgaacaagcag
ggcgagtctgcagatggcgaatcgagcaacaaccccttctccaaggatgagattgctgcc
gaggaacgacgacccaagcgaaaggttgctgtcatgatcggttacgcaggcactggctac
aagggaatgcaggtcaatggcaacgagaagaccatcgaggccgacttgttcaaggctttt
gtcgctgcaggcgccatctccaaggccaacgccgacgaccccaagaagtcaagtcttgtc
cgatgcgctcgaactgataagggtgtgcacgcagctggaaacgttatcagcttgaagctc
attatcgaggatgaggacattgtcgataagatcaacgccgaactccctgaccagatccga
atctggggtatccagcgaaccaacaacgcctttagctgctaccagacctgcgactccaga
tggtacgagtacctcatgcctagttactgccttcttcctcctcaccccgagaccttcctg
ggccggaagttggtcgagttggccaaggagcacggcgttgaggatgagcttactgctaga
atggcggatgtcaaggacttctggactgaggtggaggagaaggagatcaagcccattctg
gctcgattggaccctgagactagagctgctgttttggaaaaggttcacgtcactgatgat
gaagagattgctgcacaaaaggcggccgcaagaggaacgggtgaggccgcgccagctgag
gagcagcctgctactgatgcacctgctggagaagttattgagaagactgctgagcccgag
gcccaaagcaccgttgttctggagagccacaagcccaagaaccgcgagcttggccccatc
gactttgcccttcgcgacatcaaggctgcttacatggctgcgaagcgacgataccgtgtc
agcactgagcgcctgaaccgccttcaggaggctctcgacatgtacagcggcacaagaaac
ttccacaactatactgttcaaaagtcattcttcgacgcctcggcaaagcgacatatcaag
tcgttcattgtcaaccccaagcccattattattaatgatacagaatggctgtccctcaag
gttcacggacagagttttatgatgcaccagatccgtaagatggtcggattggccagtctg
atcgttcgctgcggtacccctatggagcgtatcaaggagagctatcagaaccagaagatg
gctatccccaaggcccctggtctcggacttttgctcgagcgacccgttttccacaactac
aaccgaaaggccaccgagtcactcggaaaggagggaatcgactttgacaagtacgatgac
aaaatccaggctttcaaggacaagcagatctacacccgtatctttagcgtggaggagaag
gacaactcgttccacatgttctttaatcagatcgaccagttcaagacaaatcacttcttg
tggctcacggctggcggtatgaaggctgcagagatcaacagagacaccacgggcgaaaag
gtgcagcaggatgttgataagcagctcggtgacgaggatgaggaggaccccgagggcggt
gagggttaa
>Fp84
atggcggcagatagcgaaggtcctgccgcgagtggcgccaatgacgctcgcccgtcaggc
gactccaatgccgctcagaacaatgataatggcaaccgtcgcaacccgcgccatgaccac
agaaagcctggcaagggacgttcagagaaaggacgaggagaatggggtcgtcagaagggc
gacaagcgcaagaagaacgatgagttcaaggagttcaagcgtcgcaaactgaacaagcag
ggcgagtctgcagatggcgaatcgagcaacaaccccttctccaaggatgagattgctgcc
gaggaacgacgacccaagcgaaaggttgctgtcatgatcggttacgcaggcactggctac
aagggaatgcaggtcaatggcaacgagaagaccatcgaggccgacttgttcaaggctttt
gtcgctgcaggcgccatctccaaggccaacgccgacgaccccaagaagtcaagtctcgtc
cgatgcgctcgaactgataagggtgtgcacgcagctggaaacgttatcagtttgaagctc
attatcgaggatgaggacattgtcgataagatcaacgccgaactccctgaccagatccga
atctggggtatccagcgaaccaacaacgcctttagctgctaccagacctgcgactccaga
tggtacgagtacctcatgcctagttactgcctccttcctcctcaccccgagaccttcctg
ggccggaagttggtcgagttggccaaggagcacggtgttgaggatgagcttactgctaga
atggcggatgtcaaggacttctggactgaggtggaggagaaggagatcaagcccattctg
gctcgattggaccctgagacaagagctgctgttttggaaaaggttcacgtcactgatgat
gaagagattgctgcacaaaaggcggccgcaagaggaacgggtgaggccgcgccagctgag
gagcagcctgctactgatgcacctgctggagaagctgccgagaagactgctgagcccgag
gcccaaaacaccgttgttctggaaagccacaagcccaagaaccgcgagcttggccccatc
gactttgcccttcgcgacatcaaggctgcttacatggctgcgaagcgacgataccgcgtc
agcactgagcgcctgaaccgccttcaggaggctctcgacatgtacaacggcacaagaaac
ttccacaactatactgtccaaaagtcattcttcgacgcctcggcaaagcgacatatcaag
tcgttcattgtcaaccccaagcccattattattaatgatacagaatggctgtccctcaag
gttcacggacagagttttatgatgcaccagatccgtaagatggtcggcttggccagtctg
atcgttcgctgcggtacccctatggagcgtatcaaggagagctatcagaaccagaagatg
gctatccccaaggcacccggtctcggacttttgctcgagcgacccgttttccacaactac
aaccgaaaggccaccgagtcactcggaaaggagggaatcgactttgacaagtacgatgac
aagatccaggctttcaaggacaagcagatctacacccgtatctttagcgtggaggagaag
gacaactcgttccacatgttctttaatcagatcgaccagttcaagacaaatcacttcttg
tggctcacggctggcggtatgaaggctgcagagatcaacagagacaccacgggcgaaaag
gtgcagcaggatgttgataagcagctcggtgacgaggatgaggaggaccccgagggcggt
gagggttaa
>Fp86
atggcggcagataacgaaggtcctgccgcgagtggcgccaatgacgcccgtccgtcaggc
gactccaatgccgctcagaacaatgagaatggcaaccgtcgcaacccgcgccatgaccac
agaaagcctggcaagggacgttcagagaaaggacgaggagagtggggtcgtcagaagggc
gacaagcgcaagaagaacgatgagttcaaggagttcaagcgtcgcaaactgaacaagcag
ggcgagtctgcagatggcgaatcgagcaacaaccccttctccaaggatgagattgctgcc
gaggaacgacgacccaagcgaaaggttgcggtcatgattggttacgcaggcactggctac
aagggaatgcaggtcaatggcaacgaaaagaccatcgaggccgacttgttcaaggctttt
gtcgctgcgggcgccatctccaaggccaacgccgacgaccccaagaagtcaagtcttgtc
cgatgcgctcgaactgataagggtgtgcacgcagctggaaacgttatcagcttgaagctc
attatcgaggatgaggacattgtcgataagatcaacgccgaactccctgaccagatccga
atctggggtatccagcgaaccaacaacgcctttagctgctaccagacctgcgactccaga
tggtacgagtacctcatgcctagttactgccttcttcctcctcaccccgagaccttcctg
ggccggaagttggtcgagttggccaaggagcacggtgttgaggatgagcttactgctaga
atggcggatgtcaaggacttctggactgaggtggaggagaaggagatcaagcccattctg
gcgcgattggaccctgagacaagagctgctgttttggaaaaggttcacgtcactgatgat
gaagagattgctgcacaaaaggcggccgcaagaggaacgggcgaggccgcgccagctgag
gagcagcctgctactgatgcacctgctggagaagccaccgagaagactgctgagcccgag
gcccaaagcaccgttgttctggagagccacaagcccaagaaccgcgagcttggccccatc
gactttgcccttcgcgacatcaaggctgcttacatggctgcgaagcgacgataccgtgtc
agcactgagcgcctgaaccgccttcaggaggctctcgacatgtacaacggcacaagaaac
ttccacaactatactgttcaaaagtcattcttcgacgcctcggcaaagcgacatatcaag
tcgttcattgtcaaccccaagcccattattattaatgatacagaatggctgtccctcaag
gttcacggacagagttttatgatgcaccagatccgtaagatggtcggcttggccagtctg
atcgttcgctgcggtacccctatggagcgtattaaggagagctatcagaaccagaagatg
gccatccccaaggcccccggtctcggacttttgctcgagcgacccgttttccacaactac
aaccgaaaggccaccgagtcactcggaaaggagggaatcgactttgacaagtacgatgac
aagatccaggctttcaaggacaagcagatctacacccgtatctttagcgtggaggagaag
gacaactcgttccacatgttctttaatcagatcgaccagttcaagacaaatcacttcttg
tggctcacggctggcggtatgaaggctgcagagatcaacagagacaccacgggcgaaaag
gtgcagcaggacgttgataagcagctcggtgacgaggatgaggaggaccccgagggcggt
gagggttaa
>Fvenenatum.busco
atggcggcagataacgaaggtcctgccgcgagtggcgccaatgacgctcgcccgtcaggc
gactccaatgccgctcaaaacaatgagaatggcaaccgtcgcaacccgcgtcatgaccac
agaaagcctggcaagggacgttcagagaaaggacgaggagagtggggtcgtgagaaaggc
gacaagcgcaagaagaacgacgagttcaaggagttcaagcgtcgcaaactgaacaagcag
ggcgaatctgcggatggcgaatcgagcaacaaccccttctccaaggatgaaattgctgcc
gaggaacgacgacccaagcgaaaggttgctgtcatgattggttacgcaggcactggttac
aagggaatgcaggtcaatggcaacgaaaagaccattgaagccgacttgttcaaggctttt
gtcgctgcaggcgccatctccaaggccaacgccgacgaccccaagaagtcgagtcttgtt
cgatgcgctcgaacggataagggtgtgcacgcagctggaaacgtcatcagcttgaagctc
attatcgaggatgaggacattgtcgacaagatcaacgccgaactcccagaccagattcga
atctggggtatccagcgaaccaacaacgccttcagctgttaccagacttgcgactccaga
tggtacgagtatctcatgcctagctactgtcttcttcctcctcaccccgagaccttcttg
ggccgtaagttggtcgagttggccaaggagcacggtgttgaggatgagcttactgccaga
atggcagatgtcaaggacttctggaccgaggtggaggagaaggagatcaagcctatcctc
gctcgattggatcccgagaccagagctgctgttttggaaaaggttcatgtcaccgatgat
gaagagattgctgcacaaaaggcggccgcaagaggaacggataatgccgcgccgaccgag
gagcagcccgctactgaagctcctgctgaagaggctatcgagaagactgctgagtccgag
gcccaaagcaccgttgttctggagagccacaagcccaagaaccgcgagcttggccccatt
gactttgctcttcgggacatcaaggctgcttacatggccgcgaagcgacgataccgggtc
agcactgagcgtctgaaccgccttcaggaggccctcgacatgtacaacggcacaagaaac
ttccacaactacactgtccaaaagtcattcttcgacgcctcggcaaagcgacacatcaag
tcgttcattgttaaccccaagcccatcatcatcaatgatacggaatggctgtccctcaag
gttcacggacagagtttcatgatgcaccagatccgcaaaatggtcggtctggccagtcta
atcgttcgctgcggtacccctatggagcgtataaaggagagctatcagaaccagaagatg
gctatccccaaggcccctggtctcgggcttttgctcgagcgacctgttttccacaactac
aaccgaaaggctaccgagtcacttggaaaggacggaattgactttgacaagtatgatgac
aagatccaggctttcaaggacaagcagatctacacccgaatctttagtgtggaggagaag
gacaactcgttccacatgttctttaaccagatcgaccagttcaagacaaatcacttcttg
tggctcacggctggcggcatgaaggctgccgagatcaacagagacactacaggcgaaaag
gtgcagcgggatgtcgataaggagctcggcgacgaggatgaggaggaccccgagggcggt
gagggttaa
