# Supplementary material for: Apicidin biosynthesis is linked to accessory chromosomes in Fusarium poae isolates
Source: BMC Genomics. 2021 Aug 4;22:591. doi: 10.1186/s12864-021-07617-y (PMC8340494; doi:10.1186/s12864-021-07617-y)
Supplement: Supplementary file 17 — Additional file 17. Compressed folder containing alignments for each of the 4141 orthologs used in BUSCO analysis. [file 12864_2021_7617_MOESM17_ESM.zip › Fven2_nt_MAFFT/46561at5125_nt.mafft.fasta]

>Fp105
------------------------------------------------------------
---------------------------------------------atggctaacatcccc
atgccgtacattgaagagtcgtctgccgccggaagaaagacatgggatatcttttccaag
cttttgcaggaacggatcatctgccttaatggtgaggtcaacgactatatgtccgcctcg
atcgttgcgcagcttctttggctcgagtccgatacccctgaaaagccgatcacgatgtac
atcaactctccaggtggttctgtcacttcaggaatggccatttacgataccatgacatac
atcaagtcaccagtttcgacagtatgtataggaggcgctgcgtcaatggcagctatcctt
ctcgcaggaggtgaagccggcaagagattctcgctcccccatagctcaatcatgatccat
caacctcttggtggaacaagaggtcaagcatcagacattatgatctacgcaaatcagatc
caaaagacacgagagcagtccaaccggataatgcaataccacctcaacaaagccaagggt
cacgagaagtactctctggaggagattaacgatttgatggagcgagacaagtacctgacg
ccggacgaagccctggatttgggcgttatcgacgagatcctaaccaagaggccggaaacg
gaatcggaaaagaaagaggggcaatccgatgcacccaagacgagctag
>Fp108
------------------------------------------------------------
---------------------------------------------atggctaacatcccc
atgccgtacattgaagagtcgtctgccgccggaagaaagacatgggatatcttttccaag
cttttgcaggaacggatcatctgccttaatggtgaggtcaacgactatatgtccgcctcg
atcgttgcgcagcttctttggctcgagtccgatacccctgaaaagccgatcacgatgtac
atcaactctccaggtggttctgtcacttcaggaatggccatttacgataccatgacatac
atcaagtcaccagtttcgacagtatgtataggaggcgctgcgtcaatggcagctatcctt
ctcgcaggaggtgaagccggcaagagattctcgctcccccatagctcaatcatgatccat
caacctcttggtggaacaagaggtcaagcatcagacattatgatctacgcaaatcagatc
caaaagacacgagagcagtccaaccggataatgcaataccacctcaacaaagccaagggt
cacgagaagtactctctggaggagattaacgatttgatggagcgagacaagtacctgacg
ccggacgaagccctggatttgggcgttatcgacgagatcctaaccaagaggccggaaacg
gaatcggaaaagaaagaggggcaatccgatgcacccaagacgagctag
>Fp118
------------------------------------------------------------
---------------------------------------------atggctaacatcccc
atgccgtacattgaagagtcgtctgccgccggaagaaagacatgggatatcttttccaag
cttttgcaggaacggatcatctgccttaatggtgaggtcaacgactatatgtccgcctcg
atcgttgcgcagcttctttggctcgagtccgatacccctgaaaagccgatcacgatgtac
atcaactctccaggtggttctgtcacttcaggaatggccatttacgataccatgacatac
atcaagtcaccagtttcgacagtatgtataggaggcgctgcgtcaatggcagctatcctt
ctcgcaggaggtgaagccggcaagagattctcgctcccccatagctcaatcatgatccat
caacctcttggtggaacaagaggtcaagcatcagacattatgatctacgcaaatcagatc
caaaagacacgagagcagtccaaccggataatgcaataccacctcaacaaagccaagggt
cacgagaagtactctctggaggagattaacgatttgatggagcgagacaagtacctgacg
ccggacgaagccctggatttgggcgttatcgacgagatcctaaccaagaggccggaaacg
gaatcggaaaagaaagaggggcaatccgatgcacccaagacgagctag
>Fp122
------------------------------------------------------------
---------------------------------------------atggctaacatcccc
atgccgtacattgaagagtcgtctgccgccggaagaaagacatgggatatcttttccaag
cttttgcaggaacggatcatctgccttaatggtgaggtcaacgactatatgtccgcctcg
atcgttgcgcagcttctttggctcgagtccgatacccctgaaaagccgatcacgatgtac
atcaactctccaggtggttctgtcacttcaggaatggccatttacgataccatgacatac
atcaagtcaccagtttcgacagtatgtataggaggcgctgcgtcaatggcagctatcctt
ctcgcaggaggtgaagccggcaagagattctcgctcccccatagctcaatcatgatccat
caacctcttggtggaacaagaggtcaagcatcagacattatgatctacgcaaatcagatc
caaaagacacgagagcagtccaaccggataatgcaataccacctcaacaaagccaagggt
cacgagaagtactctctggaggagattaacgatttgatggagcgagacaagtacctgacg
ccggacgaagccctggatttgggcgttatcgacgagatcctaaccaagaggccggaaacg
gaatcggaaaagaaagaggggcaatccgatgcacccaagacgagctag
>Fp125
------------------------------------------------------------
---------------------------------------------atggctaacatcccc
atgccgtacattgaagagtcgtctgccgccggaagaaagacatgggatatcttttccaag
cttttgcaggaacggatcatctgccttaatggtgaggtcaacgactatatgtccgcctcg
atcgttgcgcagcttctttggctcgagtccgatacccctgaaaagccgatcacgatgtac
atcaactctccaggtggttctgtcacttcaggaatggccatttacgataccatgacatac
atcaagtcaccagtttcgacagtatgtataggaggcgctgcgtcaatggcagctatcctt
ctcgcaggaggtgaagccggcaagagattctcgctcccccatagctcaatcatgatccat
caacctcttggtggaacaagaggtcaagcatcagacattatgatctacgcaaatcagatc
caaaagacacgagagcagtccaaccggataatgcaataccacctcaacaaagccaagggt
cacgagaagtactctctggaggagattaacgatttgatggagcgagacaagtacctgacg
ccggacgaagccctggatttgggcgttatcgacgagatcctaaccaagaggccggaaacg
gaatcggaaaagaaagaggggcaatccgatgcacccaagacgagctag
>Fp13r
------------------------------------------------------------
---------------------------------------------atggctaacatcccc
atgccgtacattgaagagtcgtctgccgccggaagaaagacatgggatatcttttccaag
cttttgcaggaacggatcatctgccttaatggtgaggtcaacgactatatgtccgcctcg
atcgttgcgcagcttctttggctcgagtccgatacccctgaaaagccgatcacgatgtac
atcaactctccaggtggttctgtcacttcaggaatggccatttacgataccatgacatac
atcaagtcaccagtttcgacagtatgtataggaggcgctgcgtcaatggcagctatcctt
ctcgcaggaggtgaagccggcaagagattctcgctcccccatagctcaatcatgatccat
caacctcttggtggaacaagaggtcaagcatcagacattatgatctacgcaaatcagatc
caaaagacacgagagcagtccaaccggataatgcaataccacctcaacaaagccaagggt
cacgagaagtactctctggaggagattaacgatttgatggagcgagacaagtacctgacg
ccggacgaagccctggatttgggcgttatcgacgagatcctaaccaagaggccggaaacg
gaatcggaaaagaaagaggggcaatccgatgcacccaagacgagctag
>Fp144
------------------------------------------------------------
---------------------------------------------atggctaacatcccc
atgccgtacattgaagagtcgtctgccgccggaagaaagacatgggatatcttttccaag
cttttgcaggaacggatcatctgccttaatggtgaggtcaacgactatatgtccgcctcg
atcgttgcgcagcttctttggctcgagtccgatacccctgaaaagccgatcacgatgtac
atcaactctccaggtggttctgtcacttcaggaatggccatttacgataccatgacatac
atcaagtcaccagtttcgacagtatgtataggaggcgctgcgtcaatggcagctatcctt
ctcgcaggaggtgaagccggcaagagattctcgctcccccatagctcaatcatgatccat
caacctcttggtggaacaagaggtcaagcatcagacattatgatctacgcaaatcagatc
caaaagacacgagagcagtccaaccggataatgcaataccacctcaacaaagccaagggt
cacgagaagtactctctggaggagattaacgatttgatggagcgagacaagtacctgacg
ccggacgaagccctggatttgggcgttatcgacgagatcctaaccaagaggccggaaacg
gaatcggaaaagaaagaggggcaatccgatgcacccaagacgagctag
>Fp146
------------------------------------------------------------
---------------------------------------------atggctaacatcccc
atgccgtacattgaagagtcgtctgccgccggaagaaagacatgggatatcttttccaag
cttttgcaggaacggatcatctgccttaatggtgaggtcaacgactatatgtccgcctcg
atcgttgcgcagcttctttggctcgagtccgatacccctgaaaagccgatcacgatgtac
atcaactctccaggtggttctgtcacttcaggaatggccatttacgataccatgacatac
atcaagtcaccagtttcgacagtatgtataggaggcgctgcgtcaatggcagctatcctt
ctcgcaggaggtgaagccggcaagagattctcgctcccccatagctcaatcatgatccat
caacctcttggtggaacaagaggtcaagcatcagacattatgatctacgcaaatcagatc
caaaagacacgagagcagtccaaccggataatgcaataccacctcaacaaagccaagggt
cacgagaagtactctctggaggagattaacgatttgatggagcgagacaagtacctgacg
ccggacgaagccctggatttgggcgttatcgacgagatcctaaccaagaggccggaaacg
gaatcggaaaagaaagaggggcaatccgatgcacccaagacgagctag
>Fp155
------------------------------------------------------------
---------------------------------------------atggctaacatcccc
atgccgtacattgaagagtcgtctgccgccggaagaaagacatgggatatcttttccaag
cttttgcaggaacggatcatctgccttaatggtgaggtcaacgactatatgtccgcctcg
atcgttgcgcagcttctttggctcgagtccgatacccctgaaaagccgatcacgatgtac
atcaactctccaggtggttctgtcacttcaggaatggccatttacgataccatgacatac
atcaagtcaccagtttcgacagtatgtataggaggcgctgcgtcaatggcagctatcctt
ctcgcaggaggtgaagccggcaagagattctcgctcccccatagctcaatcatgatccat
caacctcttggtggaacaagaggtcaagcatcagacattatgatctacgcaaatcagatc
caaaagacacgagagcagtccaaccggataatgcaataccacctcaacaaagccaagggt
cacgagaagtactctctggaggagattaacgatttgatggagcgagacaagtacctgacg
ccggacgaagccctggatttgggcgttatcgacgagatcctaaccaagaggccggaaacg
gaatcggaaaagaaagaggggcaatccgatgcacccaagacgagctag
>Fp157
------------------------------------------------------------
---------------------------------------------atggctaacatcccc
atgccgtacattgaagagtcgtctgccgccggaagaaagacatgggatatcttttccaag
cttttgcaggaacggatcatctgccttaatggtgaggtcaacgactatatgtccgcctcg
atcgttgcgcagcttctttggctcgagtccgatacccctgaaaagccgatcacgatgtac
atcaactctccaggtggttctgtcacttcaggaatggccatttacgataccatgacatac
atcaagtcaccagtttcgacagtatgtataggaggcgctgcgtcaatggcagctatcctt
ctcgcaggaggtgaagccggcaagagattctcgctcccccatagctcaatcatgatccat
caacctcttggtggaacaagaggtcaagcatcagacattatgatctacgcaaatcagatc
caaaagacacgagagcagtccaaccggataatgcaataccacctcaacaaagccaagggt
cacgagaagtactctctggaggagattaacgatttgatggagcgagacaagtacctgacg
ccggacgaagccctggatttgggcgttatcgacgagatcctaaccaagaggccggaaacg
gaatcggaaaagaaagaggggcaatccgatgcacccaagacgagctag
>Fp16r
------------------------------------------------------------
---------------------------------------------atggctaacatcccc
atgccgtacattgaagagtcgtctgccgccggaagaaagacatgggatatcttttccaag
cttttgcaggaacggatcatctgccttaatggtgaggtcaacgactatatgtccgcctcg
atcgttgcgcagcttctttggctcgagtccgatacccctgaaaagccgatcacgatgtac
atcaactctccaggtggttctgtcacttcaggaatggccatttacgataccatgacatac
atcaagtcaccagtttcgacagtatgtataggaggcgctgcgtcaatggcagctatcctt
ctcgcaggaggtgaagccggcaagagattctcgctcccccatagctcaatcatgatccat
caacctcttggtggaacaagaggtcaagcatcagacattatgatctacgcaaatcagatc
caaaagacacgagagcagtccaaccggataatgcaataccacctcaacaaagccaagggt
cacgagaagtactctctggaggagattaacgatttgatggagcgagacaagtacctgacg
ccggacgaagccctggatttgggcgttatcgacgagatcctaaccaagaggccggaaacg
gaatcggaaaagaaagaggggcaatccgatgcacccaagacgagctag
>Fp1r
------------------------------------------------------------
---------------------------------------------atggctaacatcccc
atgccgtacattgaagagtcgtctgccgccggaagaaagacatgggatatcttttccaag
cttttgcaggaacggatcatctgccttaatggtgaggtcaacgactatatgtccgcctcg
atcgttgcgcagcttctttggctcgagtccgatacccctgaaaagccgatcacgatgtac
atcaactctccaggtggttctgtcacttcaggaatggccatttacgataccatgacatac
atcaagtcaccagtttcgacagtatgtataggaggcgctgcgtcaatggcagctatcctt
ctcgcaggaggtgaagccggcaagagattctcgctcccccatagctcaatcatgatccat
caacctcttggtggaacaagaggtcaagcatcagacattatgatctacgcaaatcagatc
caaaagacacgagagcagtccaaccggataatgcaataccacctcaacaaagccaagggt
cacgagaagtactctctggaggagattaacgatttgatggagcgagacaagtacctgacg
ccggacgaagccctggatttgggcgttatcgacgagatcctaaccaagaggccggaatcg
gaatcggaaaagaaagaggggcaatccgatgcacccaagacgagctag
>Fp21r
------------------------------------------------------------
---------------------------------------------atggctaacatcccc
atgccgtacattgaagagtcgtctgccgccggaagaaagacatgggatatcttttccaag
cttttgcaggaacggatcatctgccttaatggtgaggtcaacgactatatgtccgcctcg
atcgttgcgcagcttctttggctcgagtccgatacccctgaaaagccgatcacgatgtac
atcaactctccaggtggttctgtcacttcaggaatggccatttacgataccatgacatac
atcaagtcaccagtttcgacagtatgtataggaggcgctgcgtcaatggcagctatcctt
ctcgcaggaggtgaagccggcaagagattctcgctcccccatagctcaatcatgatccat
caacctcttggtggaacaagaggtcaagcatcagacattatgatctacgcaaatcagatc
caaaagacacgagagcagtccaaccggataatgcaataccacctcaacaaagccaagggt
cacgagaagtactctctggaggagattaacgatttgatggagcgagacaagtacctgacg
ccggacgaagccctggatttgggcgttatcgacgagatcctaaccaagaggccggaaacg
gaatcggaaaagaaagaggggcaatccgatgcacccaagacgagctag
>Fp24r
atgtttctaagaccgaggacgttgcgcgtgttgcgcggcgtgtcgcagaatcaagtgagg
gcatttggattctctagctcctctggtcagggaccaacagcaccaatggctaacatcccc
atgccgtacattgaagagtcgtctgccgccggaagaaagacatgggatatcttttccaag
cttttgcaggaacggatcatctgccttaatggtgaggtcaacgactatatgtccgcctcg
atcgttgcgcagcttctttggctcgagtccgatacccctgaaaagccgatcacgatgtac
atcaactctccaggtggttctgtcacttcaggaatggccatttacgataccatgacatac
atcaagtcaccagtttcgacagtatgtataggaggcgctgcgtcaatggcagctatcctt
ctcgcaggaggtgaagccggcaagagattctcgctcccccatagctcaatcatgatccat
caacctcttggtggaacaagaggtcaagcatcagacattatgatctacgcaaatcagatc
caaaagacacgagagcagtccaaccggataatgcaataccacctcaacaaagccaagggt
cacgagaagtactctctggaggagattaacgatttgatggagcgagacaagtacctgacg
ccggacgaagccctggatttgggcgttatcgacgagatcctaaccaagaggccggaaacg
gaatcggaaaagaaagaggggcaatccgatgcacccaagacgagctag
>Fp2516
------------------------------------------------------------
---------------------------------------------atggctaacatcccc
atgccgtacattgaagagtcgtctgccgccggaagaaagacatgggatatcttttccaag
cttttgcaggaacggatcatctgccttaatggtgaggtcaacgactatatgtccgcctcg
atcgttgcgcagcttctttggctcgagtccgatacccctgaaaagccgatcacgatgtac
atcaactctccaggtggttctgtcacttcaggaatggccatttacgataccatgacatac
atcaagtcaccagtttcgacagtatgtataggaggcgctgcgtcaatggcagctatcctt
ctcgcaggaggtgaagccggcaagagattctcgctcccccatagctcaatcatgatccat
caacctcttggtggaacaagaggtcaagcatcagacattatgatctacgcaaatcagatc
caaaagacacgagagcagtccaaccggataatgcaataccacctcaacaaagccaagggt
cacgagaagtactctctggaggagattaacgatttgatggagcgagacaagtacctgacg
ccggacgaagccctggatttgggcgttatcgacgagatcctaaccaagaggccggaaacg
gaatcggaaaagaaagaggggcaatccgatgcacccaagacgagctag
>Fp26r
------------------------------------------------------------
---------------------------------------------atggctaacatcccc
atgccgtacattgaagagtcgtctgccgccggaagaaagacatgggatatcttttccaag
cttttgcaggaacggatcatctgccttaatggtgaggtcaacgactatatgtccgcctcg
atcgttgcgcagcttctttggctcgagtccgatacccctgaaaagccgatcacgatgtac
atcaactctccaggtggttctgtcacttcaggaatggccatttacgataccatgacatac
atcaagtcaccagtttcgacagtatgtataggaggcgctgcgtcaatggcagctatcctt
ctcgcaggaggtgaagccggcaagagattctcgctcccccatagctcaatcatgatccat
caacctcttggtggaacaagaggtcaagcatcagacattatgatctacgcaaatcagatc
caaaagacacgagagcagtccaaccggataatgcaataccacctcaacaaagccaagggt
cacgagaagtactctctggaggagattaacgatttgatggagcgagacaagtacctgacg
ccggacgaagccctggatttgggcgttatcgacgagatcctaaccaagaggccggaatcg
gaatcggaaaagaaagaggggcaatccgatgcacccaagacgagctag
>Fp33
------------------------------------------------------------
---------------------------------------------atggctaacatcccc
atgccgtacattgaagagtcgtctgccgccggaagaaagacatgggatatcttttccaag
cttttgcaggaacggatcatctgccttaatggtgaggtcaacgactatatgtccgcctcg
atcgttgcgcagcttctttggctcgagtccgatacccctgaaaagccgatcacgatgtac
atcaactctccaggtggttctgtcacttcaggaatggccatttacgataccatgacatac
atcaagtcaccagtttcgacagtatgtataggaggcgctgcgtcaatggcagctatcctt
ctcgcaggaggtgaagccggcaagagattctcgctcccccatagctcaatcatgatccat
caacctcttggtggaacaagaggtcaagcatcagacattatgatctacgcaaatcagatc
caaaagacacgagagcagtccaaccggataatgcaataccacctcaacaaagccaagggt
cacgagaagtactctctggaggagattaacgatttgatggagcgagacaagtacctgacg
ccggacgaagccctggatttgggcgttatcgacgagatcctaaccaagaggccggaaacg
gaatcggaaaagaaagaggggcaatccgatgcacccaagacgagctag
>Fp34
------------------------------------------------------------
---------------------------------------------atggctaacatcccc
atgccgtacattgaagagtcgtctgccgccggaagaaagacatgggatatcttttccaag
cttttgcaggaacggatcatctgccttaatggtgaggtcaacgactatatgtccgcctcg
atcgttgcgcagcttctttggctcgagtccgatacccctgaaaagccgatcacgatgtac
atcaactctccaggtggttctgtcacttcaggaatggccatttacgataccatgacatac
atcaagtcaccagtttcgacagtatgtataggaggcgctgcgtcaatggcagctatcctt
ctcgcaggaggtgaagccggcaagagattctcgctcccccatagctcaatcatgatccat
caacctcttggtggaacaagaggtcaagcatcagacattatgatctacgcaaatcagatc
caaaagacacgagagcagtccaaccggataatgcaataccacctcaacaaagccaagggt
cacgagaagtactctctggaggagattaacgatttgatggagcgagacaagtacctgacg
ccggacgaagccctggatttgggcgttatcgacgagatcctaaccaagaggccggaaacg
gaatcggaaaagaaagaggggcaatccgatgcacccaagacgagctag
>Fp35
------------------------------------------------------------
---------------------------------------------atggctaacatcccc
atgccgtacattgaagagtcgtctgccgccggaagaaagacatgggatatcttttccaag
cttttgcaggaacggatcatctgccttaatggtgaggtcaacgactatatgtccgcctcg
atcgttgcgcagcttctttggctcgagtccgatacccctgaaaagccgatcacgatgtac
atcaactctccaggtggttctgtcacttcaggaatggccatttacgataccatgacatac
atcaagtcaccagtttcgacagtatgtataggaggcgctgcgtcaatggcagctatcctt
ctcgcaggaggtgaagccggcaagagattctcgctcccccatagctcaatcatgatccat
caacctcttggtggaacaagaggtcaagcatcagacattatgatctacgcaaatcagatc
caaaagacacgagagcagtccaaccggataatgcaataccacctcaacaaagccaagggt
cacgagaagtactctctggaggagattaacgatttgatggagcgagacaagtacctgacg
ccggacgaagccctggatttgggcgttatcgacgagatcctaaccaagaggccggaaacg
gaatcggaaaagaaagaggggcaatccgatgcacccaagacgagctag
>Fp38
------------------------------------------------------------
---------------------------------------------atggctaacatcccc
atgccgtacattgaagagtcgtctgccgccggaagaaagacatgggatatcttttccaag
cttttgcaggaacggatcatctgccttaatggtgaggtcaacgactatatgtccgcctcg
atcgttgcgcagcttctttggctcgagtccgatacccctgaaaagccgatcacgatgtac
atcaactctccaggtggttctgtcacttcaggaatggccatttacgataccatgacatac
atcaagtcaccagtttcgacagtatgtataggaggcgctgcgtcaatggcagctatcctt
ctcgcaggaggtgaagccggcaagagattctcgctcccccatagctcaatcatgatccat
caacctcttggtggaacaagaggtcaagcatcagacattatgatctacgcaaatcagatc
caaaagacacgagagcagtccaaccggataatgcaataccacctcaacaaagccaagggt
cacgagaagtactctctggaggagattaacgatttgatggagcgagacaagtacctgacg
ccggacgaagccctggatttgggcgttatcgacgagatcctaaccaagaggccggaaacg
gaatcggaaaagaaagaggggcaatccgatgcacccaagacgagctag
>Fp39
atgtttctaagaccgaggacgttgcgcgtgttgcgcggcgtgtcgcagcatcaagtgagg
gcatttggattctctagctcctctggccagggaccaacagcaccaatggctaacatcccc
atgccgtacattgaagagtcgtctgccgccggaagaaagacatgggatatcttttccaag
cttttgcaggaacggatcatctgccttaatggtgaggtcaacgactatatgtccgcctcg
atcgttgcgcagcttctttggctcgagtccgatacccctgaaaagccgatcacgatgtac
atcaactctccaggtggttctgtcacttcaggaatggccatttacgataccatgacatac
atcaagtcaccagtttcgacagtatgtataggaggcgctgcgtcaatggcagctatcctt
ctcgcaggaggtgaagccggcaagagattctcgctcccccatagctcaatcatgatccat
caacctcttggtggaacaagaggtcaagcatcagacattatgatctacgcaaatcagatc
caaaagacacgagagcagtccaaccggataatgcaataccacctcaacaaagccaagggt
cacgagaagtactctctggaggagattaacgatttgatggagcgagacaagtacctgacg
ccggacgaagccctggatttgggcgttatcgacgagatcctaaccaagaggccggaaacg
gaatcggaaaagaaagaggggcaatccgatgcacccaagacgagctag
>Fp42
------------------------------------------------------------
---------------------------------------------atggctaacatcccc
atgccgtacattgaagagtcgtctgccgccggaagaaagacatgggatatcttttccaag
cttttgcaggaacggatcatctgccttaatggtgaggtcaacgactatatgtccgcctcg
atcgttgcgcagcttctttggctcgagtccgatacccctgaaaagccgatcacgatgtac
atcaactctccaggtggttctgtcacttcaggaatggccatttacgataccatgacatac
atcaagtcaccagtttcgacagtatgtataggaggcgctgcgtcaatggcagctatcctt
ctcgcaggaggtgaagccggcaagagattctcgctcccccatagctcaatcatgatccat
caacctcttggtggaacaagaggtcaagcatcagacattatgatctacgcaaatcagatc
caaaagacacgagagcagtccaaccggataatgcaataccacctcaacaaagccaagggt
cacgagaagtactctctggaggagattaacgatttgatggagcgagacaagtacctgacg
ccggacgaagccctggatttgggcgttatcgacgagatcctaaccaagaggccggaaacg
gaatcggaaaagaaagaggggcaatccgatgcacccaagacgagctag
>Fp44
------------------------------------------------------------
---------------------------------------------atggctaacatcccc
atgccgtacattgaagagtcgtctgccgccggaagaaagacatgggatatcttttccaag
cttttgcaggaacggatcatctgccttaatggtgaggtcaacgactatatgtccgcctcg
atcgttgcgcagcttctttggctcgagtccgatacccctgaaaagccgatcacgatgtac
atcaactctccaggtggttctgtcacttcaggaatggccatttacgataccatgacatac
atcaagtcaccagtttcgacagtatgtataggaggcgctgcgtcaatggcagctatcctt
ctcgcaggaggtgaagccggcaagagattctcgctcccccatagctcaatcatgatccat
caacctcttggtggaacaagaggtcaagcatcagacattatgatctacgcaaatcagatc
caaaagacacgagagcagtccaaccggataatgcaataccacctcaacaaagccaagggt
cacgagaagtactctctggaggagattaacgatttgatggagcgagacaagtacctgacg
ccggacgaagccctggatttgggcgttatcgacgagatcctaaccaagaggccggaaacg
gaatcggaaaagaaagaggggcaatccgatgcacccaagacgagctag
>Fp49
------------------------------------------------------------
---------------------------------------------atggctaacatcccc
atgccgtacattgaagagtcgtctgccgccggaagaaagacatgggatatcttttccaag
cttttgcaggaacggatcatctgccttaatggtgaggtcaacgactatatgtccgcctcg
atcgttgcgcagcttctttggctcgagtccgatacccctgaaaagccgatcacgatgtac
atcaactctccaggtggttctgtcacttcaggaatggccatttacgataccatgacatac
atcaagtcaccagtttcgacagtatgtataggaggcgctgcgtcaatggcagctatcctt
ctcgcaggaggtgaagccggcaagagattctcgctcccccatagctcaatcatgatccat
caacctcttggtggaacaagaggtcaagcatcagacattatgatctacgcaaatcagatc
caaaagacacgagagcagtccaaccggataatgcaataccacctcaacaaagccaagggt
cacgagaagtactctctggaggagattaacgatttgatggagcgagacaagtacctgacg
ccggacgaagccctggatttgggcgttatcgacgagatcctaaccaagaggccggaaacg
gaatcggaaaagaaagaggggcaatccgatgcacccaagacgagctag
>Fp50
atgtttctaagaccgaggacgttgcgcgtgttgcgcggcgtgtcgcagcatcaagtgagg
gcatttggattctctagctcctctggccagggaccaacagcaccaatggctaacatcccc
atgccgtacattgaagagtcgtctgccgccggaagaaagacatgggatatcttttccaag
cttttgcaggaacggatcatctgccttaatggtgaggtcaacgactatatgtccgcctcg
atcgttgcgcagcttctttggctcgagtccgatacccctgaaaagccgatcacgatgtac
atcaactctccaggtggttctgtcacttcaggaatggccatttacgataccatgacatac
atcaagtcaccagtttcgacagtatgtataggaggcgctgcgtcaatggcagctatcctt
ctcgcaggaggtgaagccggcaagagattctcgctcccccatagctcaatcatgatccat
caacctcttggtggaacaagaggtcaagcatcagacattatgatctacgcaaatcagatc
caaaagacacgagagcagtccaaccggataatgcaataccacctcaacaaagccaagggt
catgagaagtactctctggaggagatcaacgatttgatggagcgagacaagtacctgacg
ccggacgaagccctggatttgggcgttatcgacgagatcctaaccaagaggccggaaacg
gaatcggaaaagaaaaaggggcaatccgatgcacccaagacgagctag
>Fp51
------------------------------------------------------------
---------------------------------------------atggctaacatcccc
atgccgtacattgaagagtcgtctgccgccggaagaaagacatgggatatcttttccaag
cttttgcaggaacggatcatctgccttaatggtgaggtcaacgactatatgtccgcctcg
atcgttgcgcagcttctttggctcgagtccgatacccctgaaaagccgatcacgatgtac
atcaactctccaggtggttctgtcacttcaggaatggccatttacgataccatgacatac
atcaagtcaccagtttcgacagtatgtataggaggcgctgcgtcaatggcagctatcctt
ctcgcaggaggtgaagccggcaagagattctcgctcccccatagctcaatcatgatccat
caacctcttggtggaacaagaggtcaagcatcagacattatgatctacgcaaatcagatc
caaaagacacgagagcagtccaaccggataatgcaataccacctcaacaaagccaagggt
cacgagaagtactctctggaggagattaacgatttgatggagcgagacaagtacctgacg
ccggacgaagccctggatttgggcgttatcgacgagatcctaaccaagaggccggaaacg
gaatcggaaaagaaagaggggcaatccgatgcacccaagacgagctag
>Fp59
------------------------------------------------------------
---------------------------------------------atggctaacatcccc
atgccgtacattgaagagtcgtcggccgccggaagaaagacatgggatatcttttccaag
cttttgcaggaacggatcatctgccttaatggtgaggtcaacgactatatgtccgcctcg
atcgttgcgcagcttctttggctcgagtccgatacccctgaaaagccgatcacgatgtac
atcaactctccaggtggttctgtcacttcaggaatggccatttacgataccatgacatac
atcaagtcaccagtttcgacagtatgtataggaggcgctgcgtcaatggcagctatcctt
ctcgcaggaggtgaagccggcaagagattctcgctcccccatagctcaatcatgatccat
caacctcttggtggaacaagaggtcaagcatcagacattatgatctacgcaaatcagatc
caaaagacacgagagcagtccaaccggataatgcaataccacctcaacaaagccaagggt
cacgagaagtactctctggaggagattaacgatttgatggagcgagacaagtacctgacg
ccggacgaagccctggatttgggcgttatcgacgagatcctaaccaagaggccggaaacg
gaatcggaaaagaaagaggggcaatccgatgcacccaagacgagctag
>Fp63
------------------------------------------------------------
---------------------------------------------atggctaacatcccc
atgccgtacattgaagagtcgtctgccgccggaagaaagacatgggatatcttttccaag
cttttgcaggaacggatcatctgccttaatggtgaggtcaacgactatatgtccgcctcg
atcgttgcgcagcttctttggctcgagtccgatacccctgaaaagccgatcacgatgtac
atcaactctccaggtggttctgtcacttcaggaatggccatttacgataccatgacatac
atcaagtcaccagtttcgacagtatgtataggaggcgctgcgtcaatggcagctatcctt
ctcgcaggaggtgaagccggcaagagattctcgctcccccatagctcaatcatgatccat
caacctcttggtggaacaagaggtcaagcatcagacattatgatctacgcaaatcagatc
caaaagacacgagagcagtccaaccggataatgcaataccacctcaacaaagccaagggt
cacgagaagtactctctggaggagattaacgatttgatggagcgagacaagtacctgacg
ccggacgaagccctggatttgggcgttatcgacgagatcctaaccaagaggccggaaacg
gaatcggaaaagaaagaggggcaatccgatgcacccaagacgagctag
>Fp65
------------------------------------------------------------
---------------------------------------------atggctaacatcccc
atgccgtacattgaagagtcgtctgccgccggaagaaagacatgggatatcttttccaag
cttttgcaggaacggatcatctgccttaatggtgaggtcaacgactatatgtccgcctcg
atcgttgcgcagcttctttggctcgagtccgatacccctgaaaagccgatcacgatgtac
atcaactctccaggtggttctgtcacttcaggaatggccatttacgataccatgacatac
atcaagtcaccagtttcgacagtatgtataggaggcgctgcgtcaatggcagctatcctt
ctcgcaggaggtgaagccggcaagagattctcgctcccccatagctcaatcatgatccat
caacctcttggtggaacaagaggtcaagcatcagacattatgatctacgcaaatcagatc
caaaagacacgagagcagtccaaccggataatgcaataccacctcaacaaagccaagggt
cacgagaagtactctctggaggagattaacgatttgatggagcgagacaagtacctgacg
ccggacgaagccctggatttgggcgttatcgacgagatcctaaccaagaggccggaaacg
gaatcggaaaagaaagaggggcaatccgatgcacccaagacgagctag
>Fp66
------------------------------------------------------------
---------------------------------------------atggctaacatcccc
atgccgtacattgaagagtcgtctgccgccggaagaaagacatgggatatcttttccaag
cttttgcaggaacggatcatctgccttaatggtgaggtcaacgactatatgtccgcctcg
atcgttgcgcagcttctttggctcgagtccgatacccctgaaaagccgatcacgatgtac
atcaactctccaggtggttctgtcacttcaggaatggccatttacgataccatgacatac
atcaagtcaccagtttcgacagtatgtataggaggcgctgcgtcaatggcagctatcctt
ctcgcaggaggtgaagccggcaagagattctcgctcccccatagctcaatcatgatccat
caacctcttggtggaacaagaggtcaagcatcagacattatgatctacgcaaatcagatc
caaaagacacgagagcagtccaaccggataatgcaataccacctcaacaaagccaagggt
cacgagaagtactctctggaggagattaacgatttgatggagcgagacaagtacctgacg
ccggacgaagccctggatttgggcgttatcgacgagatcctaaccaagaggccggaaacg
gaatcggaaaagaaagaggggcaatccgatgcacccaagacgagctag
>Fp72
------------------------------------------------------------
---------------------------------------------atggctaacatcccc
atgccgtacattgaagagtcgtctgccgccggaagaaagacatgggatatcttttccaag
cttttgcaggaacggatcatctgccttaatggtgaggtcaacgactatatgtccgcctcg
atcgttgcgcagcttctttggctcgagtccgatacccctgaaaagccgatcacgatgtac
atcaactctccaggtggttctgtcacttcaggaatggccatttacgataccatgacatac
atcaagtcaccagtttcgacagtatgtataggaggcgctgcgtcaatggcagctatcctt
ctcgcaggaggtgaagccggcaagagattctcgctcccccatagctcaatcatgatccat
caacctcttggtggaacaagaggtcaagcatcagacattatgatctacgcaaatcagatc
caaaagacacgagagcagtccaaccggataatgcaataccacctcaacaaagccaagggt
cacgagaagtactctctggaggagattaacgatttgatggagcgagacaagtacctgacg
ccggacgaagccctggatttgggcgttatcgacgagatcctaaccaagaggccggaaacg
gaatcggaaaagaaagaggggcaatccgatgcacccaagacgagctag
>Fp73
------------------------------------------------------------
---------------------------------------------atggctaacatcccc
atgccgtacattgaagagtcgtctgccgccggaagaaagacatgggatatcttttccaag
cttttgcaggaacggatcatctgccttaatggtgaggtcaacgactatatgtccgcctcg
atcgttgcgcagcttctttggctcgagtccgatacccctgaaaagccgatcacgatgtac
atcaactctccaggtggttctgtcacttcaggaatggccatttacgataccatgacatac
atcaagtcaccagtttcgacagtatgtataggaggcgctgcgtcaatggcagctatcctt
ctcgcaggaggtgaagccggcaagagattctcgctcccccatagctcaatcatgatccat
caacctcttggtggaacaagaggtcaagcatcagacattatgatctacgcaaatcagatc
caaaagacacgagagcagtccaaccggataatgcaataccacctcaacaaagccaagggt
cacgagaagtactctctggaggagattaacgatttgatggagcgagacaagtacctgacg
ccggacgaagccctggatttgggcgttatcgacgagatcctaaccaagaggccggaaacg
gaatcggaaaagaaagaggggcaatccgatgcacccaagacgagctag
>Fp76
------------------------------------------------------------
---------------------------------------------atggctaacatcccc
atgccgtacattgaagagtcgtctgccgccggaagaaagacatgggatatcttttccaag
cttttgcaggaacggatcatctgccttaatggtgaggtcaacgactatatgtccgcctcg
atcgttgcgcagcttctttggctcgagtccgatacccctgaaaagccgatcacgatgtac
atcaactctccaggtggttctgtcacttcaggaatggccatttacgataccatgacatac
atcaagtcaccagtttcgacagtatgtataggaggcgctgcgtcaatggcagctatcctt
ctcgcaggaggtgaagccggcaagagattctcgctcccccatagctcaatcatgatccat
caacctcttggtggaacaagaggtcaagcatcagacattatgatctacgcaaatcagatc
caaaagacacgagagcagtccaaccggataatgcaataccacctcaacaaagccaagggt
cacgagaagtactctctggaggagattaacgatttgatggagcgagacaagtacctgacg
ccggacgaagccctggatttgggcgttatcgacgagatcctaaccaagaggccggaaacg
gaatcggaaaagaaagaggggcaatccgatgcacccaagacgagctag
>Fp78
------------------------------------------------------------
---------------------------------------------atggctaacatcccc
atgccgtacattgaagagtcgtctgccgccggaagaaagacatgggatatcttttccaag
cttttgcaggaacggatcatctgccttaatggtgaggtcaacgactatatgtccgcctcg
atcgttgcgcagcttctttggctcgagtccgatacccctgaaaagccgatcacgatgtac
atcaactctccaggtggttctgtcacttcaggaatggccatttacgataccatgacatac
atcaagtcaccagtttcgacagtatgtataggaggcgctgcgtcaatggcagctatcctt
ctcgcaggaggtgaagccggcaagagattctcgctcccccatagctcaatcatgatccat
caacctcttggtggaacaagaggtcaagcatcagacattatgatctacgcaaatcagatc
caaaagacacgagagcagtccaaccggataatgcaataccacctcaacaaagccaagggt
cacgagaagtactctctggaggagattaacgatttgatggagcgagacaagtacctgacg
ccggacgaagccctggatttgggcgttatcgacgagatcctaaccaagaggccggaaacg
gaatcggaaaagaaagaggggcaatccgatgcacccaagacgagctag
>Fp81
------------------------------------------------------------
---------------------------------------------atggctaacatcccc
atgccgtacattgaagagtcgtctgccgccggaagaaagacatgggatatcttttccaag
cttttgcaggaacggatcatctgccttaatggtgaggtcaacgactatatgtccgcctcg
atcgttgcgcagcttctttggctcgagtccgatacccctgaaaagccgatcacgatgtac
atcaactctccaggtggttctgtcacttcaggaatggccatttacgataccatgacatac
atcaagtcaccagtttcgacagtatgtataggaggcgctgcgtcaatggcagctatcctt
ctcgcaggaggtgaagccggcaagagattctcgctcccccatagctcaatcatgatccat
caacctcttggtggaacaagaggtcaagcatcagacattatgatctacgcaaatcagatc
caaaagacacgagagcagtccaaccggataatgcaataccacctcaacaaagccaagggt
cacgagaagtactctctggaggagattaacgatttgatggagcgagacaagtacctgacg
ccggacgaagccctggatttgggcgttatcgacgagatcctaaccaagaggccggaaacg
gaatcggaaaagaaagaggggcaatccgatgcacccaagacgagctag
>Fp84
------------------------------------------------------------
---------------------------------------------atggctaacatcccc
atgccgtacattgaagagtcgtctgccgccggaagaaagacatgggatatcttttccaag
cttttgcaggaacggatcatctgccttaatggtgaggtcaacgactatatgtccgcctcg
atcgttgcgcagcttctttggctcgagtccgatacccctgaaaagccgatcacgatgtac
atcaactctccaggtggttctgtcacttcaggaatggccatttacgataccatgacatac
atcaagtcaccagtttcgacagtatgtataggaggcgctgcgtcaatggcagctatcctt
ctcgcaggaggtgaagccggcaagagattctcgctcccccatagctcaatcatgatccat
caacctcttggtggaacaagaggtcaagcatcagacattatgatctacgcaaatcagatc
caaaagacacgagagcagtccaaccggataatgcaataccacctcaacaaagccaagggt
cacgagaagtactctctggaggagattaacgatttgatggagcgagacaagtacctgacg
ccggacgaagccctggatttgggcgttatcgacgagatcctaaccaagaggccggaaacg
gaatcggaaaagaaagaggggcaatccgatgcacccaagacgagctag
>Fp86
------------------------------------------------------------
---------------------------------------------atggctaacatcccc
atgccgtacattgaagagtcgtctgccgccggaagaaagacatgggatatcttttccaag
cttttgcaggaacggatcatctgccttaatggtgaggtcaacgactatatgtccgcctcg
atcgttgcgcagcttctttggctcgagtccgatacccctgaaaagccgatcacgatgtac
atcaactctccaggtggttctgtcacttcaggaatggccatttacgataccatgacatac
atcaagtcaccagtttcgacagtatgtataggaggcgctgcgtcaatggcagctatcctt
ctcgcaggaggtgaagccggcaagagattctcgctcccccatagctcaatcatgatccat
caacctcttggtggaacaagaggtcaagcatcagacattatgatctacgcaaatcagatc
caaaagacacgagagcagtccaaccggataatgcaataccacctcaacaaagccaagggt
cacgagaagtactctctggaggagattaacgatttgatggagcgagacaagtacctgacg
ccggacgaagccctggatttgggcgttatcgacgagatcctaaccaagaggccggaaacg
gaatcggaaaagaaagaggggcaatccgatgcacccaagacgagctag
>Fvenenatum.busco
atgtttctaagaccgaggacgttgcgcgtgttgcgcggcgtgtcgcagcagcaagtgagg
gcatttggattctctagctcctctggccagggaccaacagcaccaatggctaacatcccc
atgccgtacattgaagagtcgtctgctgctggaagaaagacatgggatatattttccaag
cttttacaggaacgcatcatctgccttaatggcgaagtcaacgactacatgtccgcctcg
atcgtcgcgcagcttctttggctcgagtccgataccccggaaaaaccgatcacgatgtac
atcaactctcctggtggctctgtcacttcaggaatggccatttacgataccatgacatac
atcaagtcaccagtttcgacagtatgtataggaggcgctgcgtcaatggcagctattctt
ctcgcaggaggtgaagccggcaagagattctcgctccctcatagctcaattatgatccat
caacctcttggtgggactagaggtcaagcatcggacattatgatttacgcgaatcagatc
caaaagacacgagagcagtccaacaggataatgcaataccacctcaacaaagccaaaggt
catgagaagtactcgctggaggagatcaacgatttgatggagcgagacaagtacctaagt
ccagaagaagccctagatttgggcgttatcgacgagatcctaaccaaaaggccggaaacg
gagtcggaaaagaaagaggggcaatccgacgcacccaagacgagctag
