# Supplementary material for: Apicidin biosynthesis is linked to accessory chromosomes in Fusarium poae isolates
Source: BMC Genomics. 2021 Aug 4;22:591. doi: 10.1186/s12864-021-07617-y (PMC8340494; doi:10.1186/s12864-021-07617-y)
Supplement: Supplementary file 17 — Additional file 17. Compressed folder containing alignments for each of the 4141 orthologs used in BUSCO analysis. [file 12864_2021_7617_MOESM17_ESM.zip › Fven2_nt_MAFFT/37363at5125_nt.mafft.fasta]

>Fp105
atgtccgaagcgacttcacggacatccgcctcgcgcggcagaggctctggccgcggtggt
agaggaggtttcgccggtcgcggcggccgacgaaccaatggcgacaagcccgaccacagc
actgctgattcccagagtgcattcgaagatgaaggcgattttggcgagcttcgaaagcaa
tatggcaacaagacttcggtgatccgcgagatgttccccgactggtctgaggccgatgtc
ctttttgctctccaggaaaccgacggcgacgagaacgaagccgtcacacgcatcgctgag
ggtaccatttcgcaatggggtgaagtttcaaagcctaagaaggccactcgagctaaggct
aaggaccaagctcctactccttcgaacgacgcgacgtccactgggccccgagccgctcgt
ggtggccgaggtgcatctgaaggaggtcgaggtcgaggccgagctactgaacgaggaggt
cgtagcacacgtggccgacctgctgctgctcccaccaacggcgctggacctaaggagaac
gctgccttgtctattcccacagaggagtcatctgtctggggcactaaggatcccaaggtg
ggcacctcagaggaaaaggagcccattgctgaacaacctaccccctccgcgactgaggca
cccaagcctgctgctcctgcagtcaagacctgggcaagcatgctgcgacagtctgctcct
cccaaggccccgcccaagcccaaggaagctcccgccgctccccagccagctgctgagcct
gctgagcctgagtctgcccccgaacctatcgaacccgagcctgaggctgtgcccgagccc
gagcccgaaaccgcccctactcccgccgacgaaactgacgagaccacgcccgttgccgac
accactattcccgccgaagttcctcaagttaatgtagagcctgaggtcgctcttcctccc
tccaaggatgagctcaccgaatcaaatcttgaacaggttgttgacgaatcccaaccgcct
cccgaaggtactgtcgcaagcaccgctgctgactcttgggatcctcgacagaaccctgcc
agtgttaatgctacacccatctcggctgcccagcagcaacatcaagcccctcctagcgga
ttcgccgcaactgccgccaaggccactgctgagcgaactacccgtatccctagccaccac
cagcgacgcgttcttgaccaggaggaagctgtgcgtatgcccggcaaccgtgaggttgac
cgtgccgccgttcagttcggagctttcagtttgaacggggatgaagatattgatggtgag
cgagaggagcctgagaccagagcccagcctccagctgactcacctgtcactcatcctcgc
acctcgcttcctcctgctacccaagctggtgttcccgactcatttgctcagaagcctgct
cctgcggttgctccgattgcggcccctactgttcctgctgctcaatcccaggcccaggct
cagatccctggccaagctcccgtctcaagcgctcagcaatacggtcgctttggtcaggct
ggtgcccaggaccccatggtagctcagaagcctttggatcctttcaaccagcagagcacc
ccctcttctcaaccccccttcgacaacttctcttcccaaacctctcaggcacagcaacct
ggcgccgctttcagctctgcgcctaacgactatgcttcctactacaccgcgaaccaaccc
gaccgaaacccctacaactactacggtcagcaatttggccagcagggaggacagggccag
gaggccactgcctctcagcgacagtttggcggctatggagcttctcaggcggataatctc
agccagtatccccagagtggtctgcacaaccagccacgatttggtggaagtgctgtggat
gcccagaacagtggcaacagcactcccaaccctactacccaggctcaacagcaacaggct
caacagcctggtcagcaacagcagcagcctggccagggatctcagccccagtcacacggc
cagcagtatcccggttacaaccatccctactatagtaacccctactaccaccaatattac
tctggatatggccagggaggatttggcccatatggaaagggtggcatgtacggccagccc
taccaaatgtcccctaacgcaccttatgaccacagctcatctcccgctggattcggtcag
tcttccctccaccgcgacagtagtttgggagcatctggtctgggtgattacggtcgtgtt
gctaccagccaggctgctagccagccaggtcttggtgccagctctttcggcagcgtccac
gacagctttgcccggggtgctacctcattccagactcagggccagtcattcaacagcccc
ggccagcctggcaacgccgttgctgatgacttgaagcctcctttcggtgactccaaggct
ggatctggtccctcgccttccctcggcggtgcccgccctggatcagctactaatgccccc
gctgcccagagcggtctcccgccacctcagaacgtcggtggctatggcggctaccctagc
cacctccagggccacggtcttcacggcagtaacgcgtatggcatgggcggtaatgccggt
gccagccagcacggaaacagcccttacggctcatacaaccagggctttggcggtagcggc
tactatggcagtaaccaacaacagcaacagcgcggcggctggggaggcaactatcactag
>Fp108
atgtccgaagcgacttcacggacatccgcctcgcgcggcagaggctctggccgcggtggt
agaggaggtttcgccggtcgcggcggccgacgaaccaatggcgacaagcccgaccacagc
actgctgattcccagagtgcattcgaagatgaaggcgattttggcgagcttcgaaagcaa
tatggcaacaagacttcggtgatccgcgagatgttccccgactggtctgaggccgatgtc
ctttttgctctccaggaaaccgacggcgacgagaacgaagccgtcacacgcatcgctgag
ggtaccatttcgcaatggggtgaagtttcaaagcctaagaaggccactcgagctaaggct
aaggaccaagctcctactccttcgaacgacgcgacgtccactgggccccgagccgctcgt
ggtggccgaggtgcatctgaaggaggtcgaggtcgaggccgagctactgaacgaggaggt
cgtagcacacgtggccgacctgctgctgctcccaccaacggcgctggacctaaggagaac
gctgccttgtctattcccacagaggagtcatctgtctggggcactaaggatcccaaggtg
ggcacctcagaggaaaaggagcccattgctgaacaacctaccccctccgcgactgaggca
cccaagcctgctgctcctgcagtcaagacctgggcaagcatgctgcgacagtctgctcct
cccaaggccccgcccaagcccaaggaagctcccgccgctccccagccagctgctgagcct
gctgagcctgagtctgcccccgaacctatcgaacccgagcctgaggctgtgcccgagccc
gagcccgaaaccgcccctactcccgccgacgaaactgacgagaccacgcccgttgccgac
accactattcccgccgaagttcctcaagttaatgtagagcctgaggtcgctcttcctccc
tccaaggatgagctcaccgaatcaaatcttgaacaggttgttgacgaatcccaaccgcct
cccgaaggtactgtcgcaagcaccgctgctgactcttgggatcctcgacagaaccctgcc
agtgttaatgctacacccatctcggctgcccagcagcaacatcaagcccctcctagcgga
ttcgccgcaactgccgccaaggccactgctgagcgaactacccgtatccctagccaccac
cagcgacgcgttcttgaccaggaggaagctgtgcgtatgcccggcaaccgtgaggttgac
cgtgccgccgttcagttcggagctttcagtttgaacggggatgaagatattgatggtgag
cgagaggagcctgagaccagagcccagcctccagctgactcacctgtcactcatcctcgc
acctcgcttcctcctgctacccaagctggtgttcccgactcatttgctcagaagcctgct
cctgcggttgctccgattgcggcccctactgttcctgctgctcaatcccaggcccaggct
cagatccctggccaagctcccgtctcaagcgctcagcaatacggtcgctttggtcaggct
ggtgcccaggaccccatggtagctcagaagcctttggatcctttcaaccagcagagcacc
ccctcttctcaaccccccttcgacaacttctcttcccaaacctctcaggcacagcaacct
ggcgccgctttcagctctgcgcctaacgactatgcttcctactacaccgcgaaccaaccc
gaccgaaacccctacaactactacggtcagcaatttggccagcagggaggacagggccag
gaggccactgcctctcagcgacagtttggcggctatggagcttctcaggcggataatctc
agccagtatccccagagtggtctgcacaaccagccacgatttggtggaagtgctgtggat
gcccagaacagtggcaacagcactcccaaccctactacccaggctcaacagcaacaggct
caacagcctggtcagcaacagcagcagcctggccagggatctcagccccagtcacacggc
cagcagtatcccggttacaaccatccctactatagtaacccctactaccaccaatattac
tctggatatggccagggaggatttggcccatatggaaagggtggcatgtacggccagccc
taccaaatgtcccctaacgcaccttatgaccacagctcatctcccgctggattcggtcag
tcttccctccaccgcgacagtagtttgggagcatctggtctgggtgattacggtcgtgtt
gctaccagccaggctgctagccagccaggtcttggtgccagctctttcggcagcgtccac
gacagctttgcccggggtgctacctcattccagactcagggccagtcattcaacagcccc
ggccagcctggcaacgccgttgctgatgacttgaagcctcctttcggtgactccaaggct
ggatctggtccctcgccttccctcggcggtgcccgccctggatcagctactaatgccccc
gctgcccagagcggtctcccgccccctcagaacgtcggtggctatggcggctaccctagc
cacctccagggccacggtcttcacggcagtaacgcgtatggcatgggcggtaatgccggt
gccagccagcacggaaacagcccttacggctcatacaaccagggctttggcggtagcggc
tactatggcagtaaccaacaacagcaacagcgcggcggctggggaggcaactatcactag
>Fp118
atgtccgaagcgacttcacggacatccgcctcgcgcggcagaggctctggccgcggtggt
agaggaggtttcgccggtcgcggcggccgacgaaccaatggcgacaagcccgaccacagc
actgctgattcccagagtgcattcgaagatgaaggcgattttggcgagcttcgaaagcaa
tatggcaacaagacttcggtgatccgcgagatgttccccgactggtctgaggccgatgtc
ctttttgctctccaggaaaccgacggcgacgagaacgaagccgtcacacgcatcgctgag
ggtaccatttcgcaatggggtgaagtttcaaagcctaagaaggccactcgagctaaggct
aaggaccaagctcctactccttcgaacgacgcgacgtccactgggccccgagccgctcgt
ggtggccgaggtgcatctgaaggaggtcgaggtcgaggccgagctactgaacgaggaggt
cgtagcacacgtggccgacctgctgctgctcccaccaacggcgctggacctaaggagaac
gctgccttgtctattcccacagaggagtcatctgtctggggcactaaggatcccaaggtg
ggcacctcagaggaaaaggagcccattgctgaacaacctaccccctccgcgactgaggca
cccaagcctgctgctcctgcagtcaagacctgggcaagcatgctgcgacagtctgctcct
cccaaggccccgcccaagcccaaggaagctcccgccgctccccagccagctgctgagcct
gctgagcctgagtctgcccccgaacctatcgaacccgagcctgaggctgtgcccgagccc
gagcccgaaaccgcccctactcccgccgacgaaactgacgagaccacgcccgttgccgac
accactattcccgccgaagttcctcaagttaatgtagagcctgaggtcgctcttcctccc
tccaaggatgagctcaccgaatcaaatcttgaacaggttgttgacgaatcccaaccgcct
cccgaaggtactgtcgcaagcaccgctgctgactcttgggatcctcgacagaaccctgcc
agtgttaatgctacacccatctcggctgcccagcagcaacatcaagcccctcctagcgga
ttcgccgcaactgccgccaaggccactgctgagcgaactacccgtatccctagccaccac
cagcgacgcgttcttgaccaggaggaagctgtgcgtatgcccggcaaccgtgaggttgac
cgtgccgccgttcagttcggagctttcagtttgaacggggatgaagatattgatggtgag
cgagaggagcctgagaccagagcccagcctccagctgactcacctgtcactcatcctcgc
acctcgcttcctcctgctacccaagctggtgttcccgactcatttgctcagaagcctgct
cctgcggttgctccgattgcggcccctactgttcctgctgctcaatcccaggcccaggct
cagatccctggccaagctcccgtctcaagcgctcagcaatacggtcgctttggtcaggct
ggtgcccaggaccccatggtagctcagaagcctttggatcctttcaaccagcagagcacc
ccctcttctcaaccccccttcgacaacttctcttcccaaacctctcaggcacagcaacct
ggcgccgctttcagctctgcgcctaacgactatgcttcctactacaccgcgaaccaaccc
gaccgaaacccctacaactactacggtcagcaatttggccagcagggaggacagggccag
gaggccactgcctctcagcgacagtttggcggctatggagcttctcaggcggataatctc
agccagtatccccagagtggtctgcacaaccagccacgatttggtggaagtgctgtggat
gcccagaacagtggcaacagcactcccaaccctactacccaggctcaacagcaacaggct
caacagcctggtcagcaacagcagcagcctggccagggatctcagccccagtcacacggc
cagcagtatcccggttacaaccatccctactatagtaacccctactaccaccaatattac
tctggatatggccagggaggatttggcccatatggaaagggtggcatgtacggccagccc
taccaaatgtcccctaacgcaccttatgaccacagctcatctcccgctggattcggtcag
tcttccctccaccgcgacagtagtttgggagcatctggtctgggtgattacggtcgtgtt
gctaccagccaggctgctagccagccaggtcttggtgccagctctttcggcagcgtccac
gacagctttgcccggggtgctacctcattccagactcagggccagtcattcaacagcccc
ggccagcctggcaacgccgttgctgatgacttgaagcctcctttcggtgactccaaggct
ggatctggtccctcgccttccctcggcggtgcccgccctggatcagctactaatgccccc
gctgcccagagcggtctcccgccacctcagaacgtcggtggctatggcggctaccctagc
cacctccagggccacggtcttcacggcagtaacgcgtatggcatgggcggtaatgccggt
gccagccagcacggaaacagcccttacggctcatacaaccagggctttggcggtagcggc
tactatggcagtaaccaacaacagcaacagcgcggcggctggggaggcaactatcactag
>Fp122
atgtccgaagcgacttcacggacatccgcctcgcgcggcagaggctctggccgcggtggt
agaggaggtttcgccggtcgcggcggccgacgaaccaatggcgacaagcccgaccacagc
actgctgattcccagagtgcattcgaagatgaaggcgattttggcgagcttcgaaagcaa
tatggcaacaagacttcggtgatccgcgagatgttccccgactggtctgaggccgatgtc
ctttttgctctccaggaaaccgacggcgacgagaacgaagccgtcacacgcatcgctgag
ggtaccatttcgcaatggggtgaagtttcaaagcctaagaaggccactcgagctaaggct
aaggaccaagctcctactccttcgaacgacgcgacgtccactgggccccgagccgctcgt
ggtggccgaggtgcatctgaaggaggtcgaggtcgaggccgagctactgaacgaggaggt
cgtagcacacgtggccgacctgctgctgctcccaccaacggcgctggacctaaggagaac
gctgccttgtctattcccacagaggagtcatctgtctggggcactaaggatcccaaggtg
ggcacctcagaggaaaaggagcccattgctgaacaacctaccccctccgcgactgaggca
cccaagcctgctgctcctgcagtcaagacctgggcaagcatgctgcgacagtctgctcct
cccaaggccccgcccaagcccaaggaagctcccgccgctccccagccagctgctgagcct
gctgagcctgagtctgcccccgaacctatcgaacccgagcctgaggctgtgcccgagccc
gagcccgaaaccgcccctactcccgccgacgaaactgacgagaccacgcccgttgccgac
accactattcccgccgaagttcctcaagttaatgtagagcctgaggtcgctcttcctccc
tccaaggatgagctcaccgaatcaaatcttgaacaggttgttgacgaatcccaaccgcct
cccgaaggtactgtcgcaagcaccgctgctgactcttgggatcctcgacagaaccctgcc
agtgttaatgctacacccatctcggctgcccagcagcaacatcaagcccctcctagcgga
ttcgccgcaactgccgccaaggccactgctgagcgaactacccgtatccctagccaccac
cagcgacgcgttcttgaccaggaggaagctgtgcgtatgcccggcaaccgtgaggttgac
cgtgccgccgttcagttcggagctttcagtttgaacggggatgaagatattgatggtgag
cgagaggagcctgagaccagagcccagcctccagctgactcacctgtcactcatcctcgc
acctcgcttcctcctgctacccaagctggtgttcccgactcatttgctcagaagcctgct
cctgcggttgctccgattgcggcccctactgttcctgctgctcaatcccaggcccaggct
cagatccctggccaagctcccgtctcaagcgctcagcaatacggtcgctttggtcaggct
ggtgcccaggaccccatggtagctcagaagcctttggatcctttcaaccagcagagcacc
ccctcttctcaaccccccttcgacaacttctcttcccaaacctctcaggcacagcaacct
ggcgccgctttcagctctgcgcctaacgactatgcttcctactacaccgcgaaccaaccc
gaccgaaacccctacaactactacggtcagcaatttggccagcagggaggacagggccag
gaggccactgcctctcagcgacagtttggcggctatggagcttctcaggcggataatctc
agccagtatccccagagtggtctgcacaaccagccacgatttggtggaagtgctgtggat
gcccagaacagtggcaacagcactcccaaccctactacccaggctcaacagcaacaggct
caacagcctggtcagcaacagcagcagcctggccagggatctcagccccagtcacacggc
cagcagtatcccggttacaaccatccctactatagtaacccctactaccaccaatattac
tctggatatggccagggaggatttggcccatatggaaagggtggcatgtacggccagccc
taccaaatgtcccctaacgcaccttatgaccacagctcatctcccgctggattcggtcag
tcttccctccaccgcgacagtagtttgggagcatctggtctgggtgattacggtcgtgtt
gctaccagccaggctgctagccagccaggtcttggtgccagctctttcggcagcgtccac
gacagctttgcccggggtgctacctcattccagactcagggccagtcattcaacagcccc
ggccagcctggcaacgccgttgctgatgacttgaagcctcctttcggtgactccaaggct
ggatctggtccctcgccttccctcggcggtgcccgccctggatcagctactaatgccccc
gctgcccagagcggtctcccgccacctcagaacgtcggtggctatggcggctaccctagc
cacctccagggccacggtcttcacggcagtaacgcgtatggcatgggcggtaatgccggt
gtcagccagcacggaaacagcccttacggctcatacaaccagggctttggcggtagcggc
tactatggcagtaaccaacaacagcaacagcgcggcggctggggaggcaactatcactag
>Fp125
atgtccgaagcgacttcacggacatccgcctcgcgcggcagaggctctggccgcggtggt
agaggaggtttcgccggtcgcggcggccgacgaaccaatggcgacaagcccgaccacagc
actgctgattcccagagtgcattcgaagatgaaggcgattttggcgagcttcgaaagcaa
tatggcaacaagacttcggtgatccgtgagatgttccccgactggtctgaggccgatgtc
ctttttgctctccaggaaaccgacggcgacgagaacgaagccgtcacacgcatcgctgag
ggtaccatttcgcaatggggtgaagtttcaaagcctaagaaggccactcgagctaaggct
aaggaccaagctcctactccttcgaacgacgcgacgtccactgggccccgagccgctcgt
ggtggccgaggtgcatctgaaggaggtcgaggtcgaggccgagctactgaacgaggaggt
cgtagcacacgtggccgacctgctgctgctcccaccaacggcgctggacctaaggagaac
gctgccttgtctattcccacagaggagtcatctgtctggggcactaaggatcccaaggtg
ggcacctcagaggaaaaggagcccattgctgaacaacctaccccctccgcgactgaggca
cccaagcctgctgctcctgcagtcaagacctgggcaagcatgctgcgacagtctgctcct
cccaaggccccgcccaagcccaaggaagctcccgccgctccccagccagctgctgagcct
gctgagcctgagtctgcccccgaacctatcgaacccgagcctgaggctgtgcccgagccc
gagcccgaaaccgcccctactcccgccgacgaaactgacgagaccacgcccgttgccgac
accactattcccgccgaagttcctcaagttaatgtagagcctgaggtcgctcttcctccc
tccaaggatgagctcaccgaatcaaatcttgaacaggttgttgacgaatcccaaccgcct
cccgaaggtactgtcgcaagcaccgctgctgactcttgggatcctcgacagaaccctgcc
agtgttaatgctacacccatctcggctgcccagcagcaacatcaagcccctcctagcgga
ttcgccgcaactgccgccaaggccactgctgagcgaactacccgtatccctagccaccac
cagcgacgcgttcttgaccaggaggaagctgtgcgtatgcccggcaaccgtgaggttgac
cgtgccgccgttcagttcggagctttcagtttgaacggggatgaagatattgatggtgag
cgagaggagcctgagaccagagcccagcctccagctgactcacctgtcactcatcctcgc
acctcgcttcctcctgctacccaagctggtgttcccgactcatttgctcagaagcctgct
cctgcggttgctccgattgcggcccctactgttcctgctgctcaatcccaggcccaggct
cagatccctggccaagctcccgtctcaagcgctcagcaatacggtcgctttggtcaggct
ggtgcccaggaccccatggtagctcagaagcctttggatcctttcaaccagcagagcacc
ccctcttctcaaccccccttcgacaacttctcttcccaaacctctcaggcacagcaacct
ggcgccgctttcagctctgcgcctaacgactatgcttcctactacaccgcgaaccaaccc
gaccgaaacccctacaactactacggtcagcaatttggccagcagggaggacagggccag
gaggccactgcctctcagcgacagtttggcggctatggagcttctcaggcggataatctc
agccagtatccccagagtggtctgcacaaccagccacgatttggtggaagtgctgtggat
gcccagaacagtggcaacagcactcccaaccctactacccaggctcaacagcaacaggct
caacagcctggtcagcaacagcagcagcctggccagggatctcagccccagtcacacggc
cagcagtatcccggttacaaccatccctactatagtaacccctactaccaccaatattac
tctggatatggccagggaggatttggcccatatggaaagggtggcatgtacggccagccc
taccaaatgtcccctaacgcaccttatgaccacagctcatctcccgctggattcggtcag
tcttccctccaccgcgacagtagtttgggagcatctggtctgggtgattacggtcgtgtt
gctaccagccaggctgctagccagccaggtcttggtgccagctctttcggcagcgtccac
gacagctttgcccggggtgctacctcattccagactcagggccagtcattcaacagcccc
ggccagcctggcaacgccgttgctgatgacttgaagcctcctttcggtgactccaaggct
ggatctggtccctcgccttccctcggcggtgcccgccctggatcagctactaatgccccc
gctgcccagagcggtctcccgccacctcagaacgtcggtggctatggcggctaccctagc
cacctccagggccacggtcttcacggcagtaacgcgtatggcatgggcggtaatgccggt
gccagccagcacggaaacagcccttacggctcatacaaccagggctttggcggtagcggc
tactatggcagtaaccaacaacagcaacagcgcggcggctggggaggcaactatcactag
>Fp13r
atgtccgaagcgacttcacggacatccgcctcgcgcggcagaggctctggccgcggtggt
agaggaggtttcgccggtcgcggcggccgacgaaccaatggcgacaagcccgaccacagc
actgctgattcccagagtgcattcgaagatgaaggcgattttggcgagcttcgaaagcaa
tatggcaacaagacttcggtgatccgcgagatgttccccgactggtctgaggccgatgtc
ctttttgctctccaggaaaccgacggcgacgagaacgaagccgtcacacgcatcgctgag
ggtaccatttcgcaatggggtgaagtttcaaagcctaagaaggccactcgagctaaggct
aaggaccaagctcctactccttcgaacgacgcgacgtccactgggccccgagccgctcgt
ggtggccgaggtgcatctgaaggaggtcgaggtcgaggccgagctactgaacgaggaggt
cgtagcacacgtggccgacctgctgctgctcccaccaacggcgctggacctaaggagaac
gctgccttgtctattcccacagaggagtcatctgtctggggcactaaggatcccaaggtg
ggcacctcagaggaaaaggagcccattgctgaacaacctaccccctccgcgactgaggca
cccaagcctgctgctcctgcagtcaagacctgggcaagcatgctgcgacagtctgctcct
cccaaggccccgcccaagcccaaggaagctcccgccgctccccagccagctgctgagcct
gctgagcctgagtctgcccccgaacctatcgaacccgagcctgaggctgtgcccgagccc
gagcccgaaaccgcccctactcccgccgacgaaactgacgagaccacgcccgttgccgac
accactattcccgccgaagttcctcaagttaatgtagagcctgaggtcgctcttcctccc
tccaaggatgagctcaccgaatcaaatcttgaacaggttgttgacgaatcccaaccgcct
cccgaaggtactgtcgcaagcaccgctgctgactcttgggatcctcgacagaaccctgcc
agtgttaatgctacacccatctcggctgcccagcagcaacatcaagcccctcctagcgga
ttcgccgcaactgccgccaaggccactgctgagcgaactacccgtatccctagccaccac
cagcgacgcgttcttgaccaggaggaagctgtgcgtatgcccggcaaccgtgaggttgac
cgtgccgccgttcagttcggagctttcagtttgaacggggatgaagatattgatggtgag
cgagaggagcctgagaccagagcccagcctccagctgactcacctgtcactcatcctcgc
acctcgcttcctcctgctacccaagctggtgttcccgactcatttgctcagaagcctgct
cctgcggttgctccgattgcggcccctactgttcctgctgctcaatcccaggcccaggct
cagatccctggccaagctcccgtctcaagcgctcagcaatacggtcgctttggtcaggct
ggtgcccaggaccccatggtagctcagaagcctttggatcctttcaaccagcagagcacc
ccctcttctcaaccccccttcgacaacttctcttcccaaacctctcaggcacagcaacct
ggcgccgctttcagctctgcgcctaacgactatgcttcctactacaccgcgaaccaaccc
gaccgaaacccctacaactactacggtcagcaatttggccagcagggaggacagggccag
gaggccactgcctctcagcgacagtttggcggctatggagcttctcaggcggataatctc
agccagtatccccagagtggtctgcacaaccagccacgatttggtggaagtgctgtggat
gcccagaacagtggcaacagcactcccaaccctactacccaggctcaacagcaacaggct
caacagcctggtcagcaacagcagcagcctggccagggatctcagccccagtcacacggc
cagcagtatcccggttacaaccatccctactatagtaacccctactaccaccaatattac
tctggatatggccagggaggatttggcccatatggaaagggtggcatgtacggccagccc
taccaaatgtcccctaacgcaccttatgaccacagctcatctcccgctggattcggtcag
tcttccctccaccgcgacagtagtttgggagcatctggtctgggtgattacggtcgtgtt
gctaccagccaggctgctagccagccaggtcttggtgccagctctttcggcagcgtccac
gacagctttgcccggggtgctacctcattccagactcagggccagtcattcaacagcccc
ggccagcctggcaacgccgttgctgatgacttgaagcctcctttcggtgactccaaggct
ggatctggtccctcgccttccctcggcggtgcccgccctggatcagctactaatgccccc
gctgcccagagcggtctcccgccacctcagaacgtcggtggctatggcggctaccctagc
cacctccagggccacggtcttcacggcagtaacgcgtatggcatgggcggtaatgccggt
gccagccagcacggaaacagcccttacggctcatacaaccagggctttggcggtagcggc
tactatggcagtaaccaacaacagcaacagcgcggcggctggggaggcaactatcactag
>Fp144
atgtccgaagcgacttcacggacatccgcctcgcgcggcagaggctctggccgcggtggt
agaggaggtttcgccggtcgcggcggccgacgaaccaatggcgacaagcccgaccacagc
actgctgattcccagagtgcattcgaagatgaaggcgattttggcgagcttcgaaagcaa
tatggcaacaagacttcggtgatccgcgagatgttccccgactggtctgaggccgatgtc
ctttttgctctccaggaaaccgacggcgacgagaacgaagccgtcacacgcatcgctgag
ggtaccatttcgcaatggggtgaagtttcaaagcctaagaaggccactcgagctaaggct
aaggaccaagctcctactccttcgaacgacgcgacgtccactgggccccgagccgctcgt
ggtggccgaggtgcatctgaaggaggtcgaggtcgaggccgagctactgaacgaggaggt
cgtagcacacgtggccgacctgctgctgctcccaccaacggcgctggacctaaggagaac
gctgccttgtctattcccacagaggagtcatctgtctggggcactaaggatcccaaggtg
ggcacctcagaggaaaaggagcccattgctgaacaacctaccccctccgcgactgaggca
cccaagcctgctgctcctgcagtcaagacctgggcaagcatgctgcgacagtctgctcct
cccaaggccccgcccaagcccaaggaagctcccgccgctccccagccagctgctgagcct
gctgagcctgagtctgcccccgaacctatcgaacccgagcctgaggctgtgcccgagccc
gagcccgaaaccgcccctactcccgccgacgaaactgacgagaccacgcccgttgccgac
accactattcccgccgaagttcctcaagttaatgtagagcctgaggtcgctcttcctccc
tccaaggatgagctcaccgaatcaaatcttgaacaggttgttgacgaatcccaaccgcct
cccgaaggtactgtcgcaagcaccgctgctgactcttgggatcctcgacagaaccctgcc
agtgttaatgctacacccatctcggctgcccagcagcaacatcaagcccctcctagcgga
ttcgccgcaactgccgccaaggccactgctgagcgaactacccgtatccctagccaccac
cagcgacgcgttcttgaccaggaggaagctgtgcgtatgcccggcaaccgtgaggttgac
cgtgccgccgttcagttcggagctttcagtttgaacggggatgaagatattgatggtgag
cgagaggagcctgagaccagagcccagcctccagctgactcacctgtcactcatcctcgc
acctcgcttcctcctgctacccaagctggtgttcccgactcatttgctcagaagcctgct
cctgcggttgctccgattgcggcccctactgttcctgctgctcaatcccaggcccaggct
cagatccctggccaagctcccgtctcaagcgctcagcaatacggtcgctttggtcaggct
ggtgcccaggaccccatggtagctcagaagcctttggatcctttcaaccagcagagcacc
ccctcttctcaaccccccttcgacaacttctcttcccaaacctctcaggcacagcaacct
ggcgccgctttcagctctgcgcctaacgactatgcttcctactacaccgcgaaccaaccc
gaccgaaacccctacaactactacggtcagcaatttggccagcagggaggacagggccag
gaggccactgcctctcagcgacagtttggcggctatggagcttctcaggcggataatctc
agccagtatccccagagtggtctgcacaaccagccacgatttggtggaagtgctgtggat
gcccagaacagtggcaacagcactcccaaccctactacccaggctcaacagcaacaggct
caacagcctggtcagcaacagcagcagcctggccagggatctcagccccagtcacacggc
cagcagtatcccggttacaaccatccctactatagtaacccctactaccaccaatattac
tctggatatggccagggaggatttggcccatatggaaagggtggcatgtacggccagccc
taccaaatgtcccctaacgcaccttatgaccacagctcatctcccgctggattcggtcag
tcttccctccaccgcgacagtagtttgggagcatctggtctgggtgattacggtcgtgtt
gctaccagccaggctgctagccagccaggtcttggtgccagctctttcggcagcgtccac
gacagctttgcccggggtgctacctcattccagactcagggccagtcattcaacagcccc
ggccagcctggcaacgccgttgctgatgacttgaagcctcctttcggtgactccaaggct
ggatctggtccctcgccttccctcggcggtgcccgccctggatcagctactaatgccccc
gctgcccagagcggtctcccgccacctcagaacgtcggtggctatggcggctaccctagc
cacctccagggccacggtcttcacggcagtaacgcgtatggcatgggcggtaatgccggt
gccagccagcacggaaacagcccttacggctcatacaaccagggctttggcggtagcggc
tactatggcagtaaccaacaacagcaacagcgcggcggctggggaggcaactatcactag
>Fp146
atgtccgaagcgacttcacggacatccgcctcgcgcggcagaggctctggccgcggtggt
agaggaggtttcgccggtcgcggcggccgacgaaccaatggcgacaagcccgaccacagc
actgctgattcccagagtgcattcgaagatgaaggcgattttggcgagcttcgaaagcaa
tatggcaacaagacttcggtgatccgcgagatgttccccgactggtctgaggccgatgtc
ctttttgctctccaggaaaccgacggcgacgagaacgaagccgtcacacgcatcgctgag
ggtaccatttcgcaatggggtgaagtttcaaagcctaagaaggccactcgagctaaggct
aaggaccaagctcctactccttcgaacgacgcgacgtccactgggccccgagccgctcgt
ggtggccgaggtgcatctgaaggaggtcgaggtcgaggccgagctactgaacgaggaggt
cgtagcacacgtggccgacctgctgctgctcccaccaacggcgctggacctaaggagaac
gctgccttgtctattcccacagaggagtcatctgtctggggcactaaggatcccaaggtg
ggcacctcagaggaaaaggagcccattgctgaacaacctaccccctccgcgactgaggca
cccaagcctgctgctcctgcagtcaagacctgggcaagcatgctgcgacagtctgctcct
cccaaggccccgcccaagcccaaggaagctcccgccgctccccagccagctgctgagcct
gctgagcctgagtctgcccccgaacctatcgaacccgagcctgaggctgtgcccgagccc
gagcccgaaaccgcccctactcccgccgacgaaactgacgagaccacgcccgttgccgac
accactattcccgccgaagttcctcaagttaatgtagagcctgaggtcgctcttcctccc
tccaaggatgagctcaccgaatcaaatcttgaacaggttgttgacgaatcccaaccgcct
cccgaaggtactgtcgcaagcaccgctgctgactcttgggatcctcgacagaaccctgcc
agtgttaatgctacacccatctcggctgcccagcagcaacatcaagcccctcctagcgga
ttcgccgcaactgccgccaaggccactgctgagcgaactacccgtatccctagccaccac
cagcgacgcgttcttgaccaggaggaagctgtgcgtatgcccggcaaccgtgaggttgac
cgtgccgccgttcagttcggagctttcagtttgaacggggatgaagatattgatggtgag
cgagaggagcctgagaccagagcccagcctccagctgactcacctgtcactcatcctcgc
acctcgcttcctcctgctacccaagctggtgttcccgactcatttgctcagaagcctgct
cctgcggttgctccgattgcggcccctactgttcctgctgctcaatcccaggcccaggct
cagatccctggccaagctcccgtctcaagcgctcagcaatacggtcgctttggtcaggct
ggtgcccaggaccccatggtagctcagaagcctttggatcctttcaaccagcagagcacc
ccctcttctcaaccccccttcgacaacttctcttcccaaacctctcaggcacagcaacct
ggcgccgctttcagctctgcgcctaacgactatgcttcctactacaccgcgaaccaaccc
gaccgaaacccctacaactactacggtcagcaatttggccagcagggaggacagggccag
gaggccactgcctctcagcgacagtttggcggctatggagcttctcaggcggataatctc
agccagtatccccagagtggtctgcacaaccagccacgatttggtggaagtgctgtggat
gcccagaacagtggcaacagcactcccaaccctactacccaggctcaacagcaacaggct
caacagcctggtcagcaacagcagcagcctggccagggatctcagccccagtcacacggc
cagcagtatcccggttacaaccatccctactatagtaacccctactaccaccaatattac
tctggatatggccagggaggatttggcccatatggaaagggtggcatgtacggccagccc
taccaaatgtcccctaacgcaccttatgaccacagctcatctcccgctggattcggtcag
tcttccctccaccgcgacagtagtttgggagcatctggtctgggtgattacggtcgtgtt
gctaccagccaggctgctagccagccaggtcttggtgccagctctttcggcagcgtccac
gacagctttgcccggggtgctacctcattccagactcagggccagtcattcaacagcccc
ggccagcctggcaacgccgttgctgatgacttgaagcctcctttcggtgactccaaggct
ggatctggtccctcgccttccctcggcggtgcccgccctggatcagctactaatgccccc
gctgcccagagcggtctcccgccacctcagaacgtcggtggctatggcggctaccctagc
cacctccagggccacggtcttcacggcagtaacgcgtatggcatgggcggtaatgccggt
gccagccagcacggaaacagcccttacggctcatacaaccagggctttggcggtagcggc
tactatggcagtaaccaacaacagcaacagcgcggcggctggggaggcaactatcactag
>Fp155
atgtccgaagcgacttcacggacatccgcctcgcgcggcagaggctctggccgcggtggt
agaggaggtttcgccggtcgcggcggccgacgaaccaatggcgacaagcccgaccacagc
actgctgattcccagagtgcattcgaagatgaaggcgattttggcgagcttcgaaagcaa
tatggcaacaagacttcggtgatccgcgagatgttccccgactggtctgaggccgatgtc
ctttttgctctccaggaaaccgacggcgacgagaacgaagccgtcacacgcatcgctgag
ggtaccatttcgcaatggggtgaagtttcaaagcctaagaaggccactcgagctaaggct
aaggaccaagctcctactccttcgaacgacgcgacgtccactgggccccgagccgctcgt
ggtggccgaggtgcatctgaaggaggtcgaggtcgaggccgagctactgaacgaggaggt
cgtagcacacgtggccgacctgctgctgctcccaccaacggcgctggacctaaggagaac
gctgccttgtctattcccacagaggagtcatctgtctggggcactaaggatcccaaggtg
ggcacctcagaggaaaaggagcccattgctgaacaacctaccccctccgcgactgaggca
cccaagcctgctgctcctgcagtcaagacctgggcaagcatgctgcgacagtctgctcct
cccaaggccccgcccaagcccaaggaagctcccgccgctccccagccagctgctgagcct
gctgagcctgagtctgcccccgaacctatcgaacccgagcctgaggctgtgcccgagccc
gagcccgaaaccgcccctactcccgccgacgaaactgacgagaccacgcccgttgccgac
accactattcccgccgaagttcctcaagttaatgtagagcctgaggtcgctcttcctccc
tccaaggatgagctcaccgaatcaaatcttgaacaggttgttgacgaatcccaaccgcct
cccgaaggtactgtcgcaagcaccgctgctgactcttgggatcctcgacagaaccctgcc
agtgttaatgctacacccatctcggctgcccagcagcaacatcaagcccctcctagcgga
ttcgccgcaactgccgccaaggccactgctgagcgaactacccgtatccctagccaccac
cagcgacgcgttcttgaccaggaggaagctgtgcgtatgcccggcaaccgtgaggttgac
cgtgccgccgttcagttcggagctttcagtttgaacggggatgaagatattgatggtgag
cgagaggagcctgagaccagagcccagcctccagctgactcacctgtcactcatcctcgc
acctcgcttcctcctgctacccaagctggtgttcccgactcatttgctcagaagcctgct
cctgcggttgctccgattgcggcccctactgttcctgctgctcaatcccaggcccaggct
cagatccctggccaagctcccgtctcaagcgctcagcaatacggtcgctttggtcaggct
ggtgcccaggaccccatggtagctcagaagcctttggatcctttcaaccagcagagcacc
ccctcttctcaaccccccttcgacaacttctcttcccaaacctctcaggcacagcaacct
ggcgccgctttcagctctgcgcctaacgactatgcttcctactacaccgcgaaccaaccc
gaccgaaacccctacaactactacggtcagcaatttggccagcagggaggacagggccag
gaggccactgcctctcagcgacagtttggcggctatggagcttctcaggcggataatctc
agccagtatccccagagtggtctgcacaaccagccacgatttggtggaagtgctgtggat
gcccagaacagtggcaacagcactcccaaccctactacccaggctcaacagcaacaggct
caacagcctggtcagcaacagcagcagcctggccagggatctcagccccagtcacacggc
cagcagtatcccggttacaaccatccctactatagtaacccctactaccaccaatattac
tctggatatggccagggaggatttggcccatatggaaagggtggcatgtacggccagccc
taccaaatgtcccctaacgcaccttatgaccacagctcatctcccgctggattcggtcag
tcttccctccaccgcgacagtagtttgggagcatctggtctgggtgattacggtcgtgtt
gctaccagccaggctgctagccagccaggtcttggtgccagctctttcggcagcgtccac
gacagctttgcccggggtgctacctcattccagactcagggccagtcattcaacagcccc
ggccagcctggcaacgccgttgctgatgacttgaagcctcctttcggtgactccaaggct
ggatctggtccctcgccttccctcggcggtgcccgccctggatcagctactaatgccccc
gctgcccagagcggtctcccgccacctcagaacgtcggtggctatggcggctaccctagc
cacctccagggccacggtcttcacggcagtaacgcgtatggcatgggcggtaatgccggt
gccagccagcacggaaacagcccttacggctcatacaaccagggctttggcggtagcggc
tactatggcagtaaccaacaacagcaacagcgcggcggctggggaggcaactatcactag
>Fp157
atgtccgaagcgacttcacggacatccgcctcgcgcggcagaggctctggccgcggtggt
agaggaggtttcgccggtcgcggcggccgacgaaccaatggcgacaagcccgaccacagc
actgctgattcccagagtgcattcgaagatgaaggcgattttggcgagcttcgaaagcaa
tatggcaacaagacttcggtgatccgcgagatgttccccgactggtctgaggccgatgtc
ctttttgctctccaggaaaccgacggcgacgagaacgaagccgtcacacgcatcgctgag
ggtaccatttcgcaatggggtgaagtttcaaagcctaagaaggccactcgagctaaggct
aaggaccaagctcctactccttcgaacgacgcgacgtccactgggccccgagccgctcgt
ggtggccgaggtgcatctgaaggaggtcgaggtcgaggccgagctactgaacgaggaggt
cgtagcacacgtggccgacctgctgctgctcccaccaacggcgctggacctaaggagaac
gctgccttgtctattcccacagaggagtcatctgtctggggcactaaggatcccaaggtg
ggcacctcagaggaaaaggagcccattgctgaacaacctaccccctccgcgactgaggca
cccaagcctgctgctcctgcagtcaagacctgggcaagcatgctgcgacagtctgctcct
cccaaggccccgcccaagcccaaggaagctcccgccgctccccagccagctgctgagcct
gctgagcctgagtctgcccccgaacctatcgaacccgagcctgaggctgtgcccgagccc
gagcccgaaaccgcccctactcccgccgacgaaactgacgagaccacgcccgttgccgac
accactattcccgccgaagttcctcaagttaatgtagagcctgaggtcgctcttcctccc
tccaaggatgagctcaccgaatcaaatcttgaacaggttgttgacgaatcccaaccgcct
cccgaaggtactgtcgcaagcaccgctgctgactcttgggatcctcgacagaaccctgcc
agtgttaatgctacacccatctcggctgcccagcagcaacatcaagcccctcctagcgga
ttcgccgcaactgccgccaaggccactgctgagcgaactacccgtatccctagccaccac
cagcgacgcgttcttgaccaggaggaagctgtgcgtatgcccggcaaccgtgaggttgac
cgtgccgccgttcagttcggagctttcagtttgaacggggatgaagatattgatggtgag
cgagaggagcctgagaccagagcccagcctccagctgactcacctgtcactcatcctcgc
acctcgcttcctcctgctacccaagctggtgttcccgactcatttgctcagaagcctgct
cctgcggttgctccgattgcggcccctactgttcctgctgctcaatcccaggcccaggct
cagatccctggccaagctcccgtctcaagcgctcagcaatacggtcgctttggtcaggct
ggtgcccaggaccccatggtagctcagaagcctttggatcctttcaaccagcagagcacc
ccctcttctcaaccccccttcgacaacttctcttcccaaacctctcaggcacagcaacct
ggcgccgctttcagctctgcgcctaacgactatgcttcctactacaccgcgaaccaaccc
gaccgaaacccctacaactactacggtcagcaatttggccagcagggaggacagggccag
gaggccactgcctctcagcgacagtttggcggctatggagcttctcaggcggataatctc
agccagtatccccagagtggtctgcacaaccagccacgatttggtggaagtgctgtggat
gcccagaacagtggcaacagcactcccaaccctactacccaggctcaacagcaacaggct
caacagcctggtcagcaacagcagcagcctggccagggatctcagccccagtcacacggc
cagcagtatcccggttacaaccatccctactatagtaacccctactaccaccaatattac
tctggatatggccagggaggatttggcccatatggaaagggtggcatgtacggccagccc
taccaaatgtcccctaacgcaccttatgaccacagctcatctcccgctggattcggtcag
tcttccctccaccgcgacagtagtttgggagcatctggtctgggtgattacggtcgtgtt
gctaccagccaggctgctagccagccaggtcttggtgccagctctttcggcagcgtccac
gacagctttgcccggggtgctacctcattccagactcagggccagtcattcaacagcccc
ggccagcctggcaacgccgttgctgatgacttgaagcctcctttcggtgactccaaggct
ggatctggtccctcgccttccctcggcggtgcccgccctggatcagctactaatgccccc
gctgcccagagcggtctcccgccacctcagaacgtcggtggctatggcggctaccctagc
cacctccagggccacggtcttcacggcagtaacgcgtatggcatgggcggtaatgccggt
gccagccagcacggaaacagcccttacggctcatacaaccagggctttggcggtagcggc
tactatggcagtaaccaacaacagcaacagcgcggcggctggggaggcaactatcactag
>Fp16r
atgtccgaagcgacttcacggacatccgcctcgcgcggcagaggctctggccgcggtggt
agaggaggtttcgccggtcgcggcggccgacgaaccaatggcgacaagcccgaccacagc
actgctgattcccagagtgcattcgaagatgaaggcgattttggcgagcttcgaaagcaa
tatggcaacaagacttcggtgatccgtgagatgttccccgactggtctgaggccgatgtc
ctttttgctctccaggaaaccgacggcgacgagaacgaagccgtcacacgcatcgctgag
ggtaccatttcgcaatggggtgaagtttcaaagcctaagaaggccactcgagctaaggct
aaggaccaagctcctactccttcgaacgacgcgacgtccactgggccccgagccgctcgt
ggtggccgaggtgcatctgaaggaggtcgaggtcgaggccgagctactgaacgaggaggt
cgtagcacacgtggccgacctgctgctgctcccaccaacggcgctggacctaaggagaac
gctgccttgtctattcccacagaggagtcatctgtctggggcactaaggatcccaaggtg
ggcacctcagaggaaaaggagcccattgctgaacaacctaccccctccgcgactgaggca
cccaagcctgctgctcctgcagtcaagacctgggcaagcatgctgcgacagtctgctcct
cccaaggccccgcccaagcccaaggaagctcccgccgctccccagccagctgctgagcct
gctgagcctgagtctgcccccgaacctatcgaacccgagcctgaggctgtgcccgagccc
gagcccgaaaccgcccctactcccgccgacgaaactgacgagaccacgcccgttgccgac
accactattcccgccgaagttcctcaagttaatgtagagcctgaggtcgctcttcctccc
tccaaggatgagctcaccgaatcaaatcttgaacaggttgttgacgaatcccaaccgcct
cccgaaggtactgtcgcaagcaccgctgctgactcttgggatcctcgacagaaccctgcc
agtgttaatgctacacccatctcggctgcccagcagcaacatcaagcccctcctagcgga
ttcgccgcaactgccgccaaggccactgctgagcgaactacccgtatccctagccaccac
cagcgacgcgttcttgaccaggaggaagctgtgcgtatgcccggcaaccgtgaggttgac
cgtgccgccgttcagttcggagctttcagtttgaacggggatgaagatattgatggtgag
cgagaggagcctgagaccagagcccagcctccagctgactcacctgtcactcatcctcgc
acctcgcttcctcctgctacccaagctggtgttcccgactcatttgctcagaagcctgct
cctgcggttgctccgattgcggcccctactgttcctgctgctcaatcccaggcccaggct
cagatccctggccaagctcccgtctcaagcgctcagcaatacggtcgctttggtcaggct
ggtgcccaggaccccatggtagctcagaagcctttggatcctttcaaccagcagagcacc
ccctcttctcaaccccccttcgacaacttctcttcccaaacctctcaggcacagcaacct
ggcgccgctttcagctctgcgcctaacgactatgcttcctactacaccgcgaaccaaccc
gaccgaaacccctacaactactacggtcagcaatttggccagcagggaggacagggccag
gaggccactgcctctcagcgacagtttggcggctatggagcttctcaggcggataatctc
agccagtatccccagagtggtctgcacaaccagccacgatttggtggaagtgctgtggat
gcccagaacagtggcaacagcactcccaaccctactacccaggctcaacagcaacaggct
caacagcctggtcagcaacagcagcagcctggccagggatctcagccccagtcacacggc
cagcagtatcccggttacaaccatccctactatagtaacccctactaccaccaatattac
tctggatatggccagggaggatttggcccatatggaaagggtggcatgtacggccagccc
taccaaatgtcccctaacgcaccttatgaccacagctcatctcccgctggattcggtcag
tcttccctccaccgcgacagtagtttgggagcatctggtctgggtgattacggtcgtgtt
gctaccagccaggctgctagccagccaggtcttggtgccagctctttcggcagcgtccac
gacagctttgcccggggtgctacctcattccagactcagggccagtcattcaacagcccc
ggccagcctggcaacgccgttgctgatgacttgaagcctcctttcggtgactccaaggct
ggatctggtccctcgccttccctcggcggtgcccgccctggatcagctactaatgccccc
gctgcccagagcggtctcccgccacctcagaacgtcggtggctatggcggctaccctagc
cacctccagggccacggtcttcacggcagtaacgcgtatggcatgggcggtaatgccggt
gccagccagcacggaaacagcccttacggctcatacaaccagggctttggcggtagcggc
tactatggcagtaaccaacaacagcaacagcgcggcggctggggaggcaactatcactag
>Fp1r
atgtccgaagcgacttcacggacatccgcctcgcgcggcagaggctctggccgcggtggt
agaggaggtttcgccggtcgcggcggccgacgaaccaatggcgacaagcccgaccacagc
actgctgattcccagagtgcattcgaagatgaaggcgattttggcgagcttcgaaagcaa
tatggcaacaagacttcggtgatccgtgagatgttccccgactggtctgaggccgatgtc
ctttttgctctccaggaaaccgacggcgacgagaacgaagccgtcacacgcatcgctgag
ggtaccatttcgcaatggggtgaagtttcaaagcctaagaaggccactcgagctaaggct
aaggaccaagctcctactccttcgaacgacgcgacgtccactgggccccgagccgctcgt
ggtggccgaggtgcatctgaaggaggtcgaggtcgaggccgagctactgaacgaggaggt
cgtagcacacgtggccgacctgctgctgctcccaccaacggcgctggacctaaggagaac
gctgccttgtctattcccacagaggagtcatctgtctggggcactaaggatcccaaggtg
ggcacctcagaggaaaaggagcccattgctgaacaacctaccccctccgcgactgaggca
cccaagcctgctgctcctgcagtcaagacctgggcaagcatgctgcgacagtctgctcct
cccaaggccccgcccaagcccaaggaagctcccgccgctccccagccagctgctgagcct
gctgagcctgagtctgcccccgaacctatcgaacccgagcctgaggctgtgcccgagccc
gagcccgaaaccgcccctactcccgccgacgaaactgacgagaccacgcccgttgccgac
accactattcccgccgaagttcctcaagttaatgtagagcctgaggtcgctcttcctccc
tccaaggatgagctcaccgaatcaaatcttgaacaggttgttgacgaatcccaaccgcct
cccgaaggtactgtcgcaagcaccgctgctgactcttgggatcctcgacagaaccctgcc
agtgttaatgctacacccatctcggctgcccagcagcaacatcaagcccctcctagcgga
ttcgccgcaactgccgccaaggccactgctgagcgaactacccgtatccctagccaccac
cagcgacgcgttcttgaccaggaggaagctgtgcgtatgcccggcaaccgtgaggttgac
cgtgccgccgttcagttcggagctttcagtttgaacggggatgaagatattgatggtgag
cgagaggagcctgagaccagagcccagcctccagctgactcacctgtcactcatcctcgc
acctcgcttcctcctgctacccaagctggtgttcccgactcatttgctcagaagcctgct
cctgcggttgctccgattgcggcccctactgttcctgctgctcaatcccaggcccaggct
cagatccctggccaagctcccgtctcaagcgctcagcaatacggtcgctttggtcaggct
ggtgcccaggaccccatggtagctcagaagcctttggatcctttcaaccagcagagcacc
ccctcttctcaaccccccttcgacaacttctcttcccaaacctctcaggcacagcaacct
ggcgccgctttcagctctgcgcctaacgactatgcttcctactacaccgcgaaccaaccc
gaccgaaacccctacaactactacggtcagcaatttggccagcagggaggacagggccag
gaggccactgcctctcagcgacagtttggcggctatggagcttctcaggcggataatctc
agccagtatccccagagtggtctgcacaaccagccacgatttggtggaagtgctgtggat
gcccagaacagtggcaacagcactcccaaccctactacccaggctcaacagcaacaggct
caacagcctggtcagcaacagcagcagcctggccagggatctcagccccagtcacacggc
cagcagtatcccggttacaaccatccctactatagtaacccctactaccaccaatattac
tctggatatggccagggaggatttggcccatatggaaagggtggcatgtacggccagccc
taccaaatgtcccctaacgcaccttatgaccacagctcatctcccgctggattcggtcag
tcttccctccaccgcgacagtagtttgggagcatctggtctgggtgattacggtcgtgtt
gctaccagccaggctgctagccagccaggtcttggtgccagctctttcggcagcgtccac
gacagctttgcccggggtgctacctcattccagactcagggccagtcattcaacagcccc
ggccagcctggcaacgccgttgctgatgacttgaagcctcctttcggtgactccaaggct
ggatctggtccctcgccttccctcggcggtgcccgccctggatcagctactaatgccccc
gctgcccagagcggtctcccgccacctcagaacgtcggtggctatggcggctaccctagc
cacctccagggccacggtcttcacggcagtaacgcgtatggcatgggcggtaatgccggt
gccagccagcacggaaacagcccttacggctcatacaaccagggctttggcggtagcggc
tactatggcagtaaccaacaacagcaacagcgcggcggctggggaggcaactatcactag
>Fp21r
atgtccgaagcgacttcacggacatccgcctcgcgcggcagaggctctggccgcggtggt
agaggaggtttcgccggtcgcggcggccgacgaaccaatggcgacaagcccgaccacagc
actgctgattcccagagtgcattcgaagatgaaggcgattttggcgagcttcgaaagcaa
tatggcaacaagacttcggtgatccgtgagatgttccccgactggtctgaggccgatgtc
ctttttgctctccaggaaaccgacggcgacgagaacgaagccgtcacacgcatcgctgag
ggtaccatttcgcaatggggtgaagtttcaaagcctaagaaggccactcgagctaaggct
aaggaccaagctcctactccttcgaacgacgcgacgtccactgggccccgagccgctcgt
ggtggccgaggtgcatctgaaggaggtcgaggtcgaggccgagctactgaacgaggaggt
cgtagcacacgtggccgacctgctgctgctcccaccaacggcgctggacctaaggagaac
gctgccttgtctattcccacagaggagtcatctgtctggggcactaaggatcccaaggtg
ggcacctcagaggaaaaggagcccattgctgaacaacctaccccctccgcgactgaggca
cccaagcctgctgctcctgcagtcaagacctgggcaagcatgctgcgacagtctgctcct
cccaaggccccgcccaagcccaaggaagctcccgccgctccccagccagctgctgagctt
gctgagcctgagtctgcccccgaacctatcgaacccgagcctgaggctgtgcccgagccc
gcgcccgaaaccgcccctactcccgccgacgaaactgacgagaccacgcccgttgccgac
accactattcccgccgaagttcctcaagttaatgtagagcctgaggtcgctcttcctccc
tccaaggatgagctcaccgaatcaaatcttgaacaggttgttgacgaatcccaaccgcct
cccgaaggtactgtcgcaagcaccgctgctgactcttgggatcctcgacagaaccctgcc
agtgttaatgctacacccatctcggctgcccagcagcaacatcaagcccctcctagcgga
ttcgccgcaactgccgccaaggccactgctgagcgaactacccgtatccctagccaccac
cagcgacgcgttcttgaccaggaggaagctgtgcgtatgcccggcaaccgtgaggttgac
cgtgccgccgttcagttcggagctttcagtttgaacggggatgaagatattgatggtgag
cgagaggagcctgagaccagagcccagcctccagctgactcacctgtcactcatcctcgc
acctcgcttcctcctgctacccaagctggtgttcccgactcatttgctcagaagcctgct
cctgcggttgctccgattgcggcccctactgttcctgctgctcaatcccaggcccaggct
cagatccctggccaagctcccgtctcaagcgctcagcaatacggtcgctttggtcaggct
ggtgcccaggaccccatggtagctcagaagcctttggatcctttcaaccagcagagcacc
ccctcttctcaaccccccttcgacaacttctcttcccaaacctctcaggcacagcaacct
ggcgccgctttcagctctgcgcctaacgactatgcttcctactacaccgcgaaccaaccc
gaccgaaacccctacaactactacggtcagcaatttggccagcagggaggacagggccag
gaggccactgcctctcagcgacagtttggcggctatggagcttctcaggcggataatctc
agccagtatccccagagtggtctgcacaaccagccacgatttggtggaagtgctgtggat
gcccagaacagtggcaacagcactcccaaccctactacccaggctcaacagcaacaggct
caacagcctggtcagcaacagcagcagcctggccagggatctcagccccagtcacacggc
cagcagtatcccggttacaaccatccctactatagtaacccctactaccaccaatattac
tctggatatggccagggaggatttggcccatatggaaagggtggcatgtacggccagccc
taccaaatgtcccctaacgcaccttatgaccacagctcatctcccgctggattcggtcag
tcttccctccaccgcgacagtagtttgggagcatctggtctgggtgattacggtcgtgtt
gctaccagccaggctgctagccagccaggtcttggtgccagctctttcggcagcgtccac
gacagctttgcccggggtgctacctcattccagactcagggccagtcattcaacagcccc
ggccagcctggcaacgccgttgctgatgacttgaagcctcctttcggtgactccaaggct
ggatctggtccctcgccttccctcggcggtgcccgccctggatcagctactaatgccccc
gctgcccagagcggtctcccgccacctcagaacgtcggtggctatggcggctaccctagc
cacctccagggccacggtcttcacggcagtaacgcgtatggcatgggcggtaatgccggt
gccagccagcacggaaacagcccttacggctcatacaaccagggctttggcggtagcggc
tactatggcagtaaccaacaacagcaacagcgcggcggctggggaggcaactatcactag
>Fp24r
atgtccgaagcgacttcacggacatccgcctcgcgcggcagaggctctggccgcggtggt
agaggaggtttcgccggtcgcggcggccgacgaaccaatggcgacaagcccgaccacagc
actgctgattcccagagtgcattcgaagatgaaggcgattttggcgagcttcgaaagcaa
tatggcaacaagacttcggtgatccgtgagatgttccccgactggtctgaggccgatgtc
ctttttgctctccaggaaaccgacggcgacgagaacgaagccgtcacacgcatcgctgag
ggtaccatttcgcaatggggtgaagtttcaaagcctaagaaggccactcgagctaaggct
aaggaccaagctcctactccttcgaacgacgcgacgtccactgggccccgagccgctcgt
ggtggccgaggtgcatctgaaggaggtcgaggtcgaggccgagctactgaacgaggaggt
cgtagcacacgtggccgacctgctgctgctcccaccaacggcgctggacctaaggagaac
gctgccttgtctattcccacagaggagtcatctgtctggggcactaaggatcccaaggtg
ggcacctcagaggaaaaggagcccattgctgaacaacctaccccctccgcgactgaggca
cccaagcctgctgctcctgcagtcaagacctgggcaagcatgctgcgacagtctgctcct
cccaaggccccgcccaagcccaaggaagctcccgccgctccccagccagctgctgagcct
gctgagcctgagtctgcccccgaacctatcgaacccgagcctgaggctgtgcccgagccc
gagcccgaaaccgcccctactcccgccgacgaaactgacgagaccacgcccgttgccgac
accactattcccgccgaagttcctcaagttaatgtagagcctgaggtcgctcttcctccc
tccaaggatgagctcaccgaatcaaatcttgaacaggttgttgacgaatcccaaccgcct
cccgaaggtactgtcgcaagcaccgctgctgactcttgggatcctcgacagaaccctgcc
agtgttaatgctacacccatctcggctgcccagcagcaacatcaagcccctcctagcgga
ttcgccgcaactgccgccaaggccactgctgagcgaactacccgtatccctagccaccac
cagcgacgcgttcttgaccaggaggaagctgtgcgtatgcccggcaaccgtgaggttgac
cgtgccgccgttcagttcggagctttcagtttgaacggggatgaagatattgatggtgag
cgagaggagcctgagaccagagcccagcctccagctgactcacctgtcactcatcctcgc
acctcgcttcctcctgctacccaagctggtgttcccgactcatttgctcagaagcctgct
cctgcggttgctccgattgcggcccctactgttcctgctgctcaatcccaggcccaggct
cagatccctggccaagctcccgtctcaagcgctcagcaatacggtcgctttggtcaggct
ggtgcccaggaccccatggtagctcagaagcctttggatcctttcaaccagcagagcacc
ccctcttctcaaccccccttcgacaacttctcttcccaaacctctcaggcacagcaacct
ggcgccgctttcagctctgcgcctaacgactatgcttcctactacaccgcgaaccaaccc
gaccgaaacccctacaactactacggtcagcaatttggccagcagggaggacagggccag
gaggccactgcctctcagcgacagtttggcggctatggagcttctcaggcggataatctc
agccagtatccccagagtggtctgcacaaccagccacgatttggtggaagtgctgtggat
gcccagaacagtggcaacagcactcccaaccctactacccaggctcaacagcaacaggct
caacagcctggtcagcaacagcagcagcctggccagggatctcagccccagtcacacggc
cagcagtatcccggttacaaccatccctactatagtaacccctactaccaccaatattac
tctggatatggccagggaggatttggcccatatggaaagggtggcatgtacggccagccc
taccaaatgtcccctaacgcaccttatgaccacagctcatctcccgctggattcggtcag
tcttccctccaccgcgacagtagtttgggagcatctggtctgggtgattacggtcgtgtt
gctaccagccaggctgctagccagccaggtcttggtgccagctctttcggcagcgtccac
gacagctttgcccggggtgctacctcattccagactcagggccagtcattcaacagcccc
ggccagcctggcaacgccgttgctgatgacttgaagcctcctttcggtgactccaaggct
ggatctggtccctcgccttccctcggcggtgcccgccctggatcagctactaatgccccc
gctgcccagagcggtctcccgccacctcagaacgtcggtggctatggcggctaccctagc
cacctccagggccacggtcttcacggcagtaacgcgtatggcatgggcggtaatgccggt
gccagccagcacggaaacagcccttacggctcatacaaccagggctttggcggtagcggc
tactatggcagtaaccaacaacagcaacagcgcggcggctggggaggcaactatcactag
>Fp2516
atgtccgaagcgacttcacggacatccgcctcgcgcggcagaggctctggccgcggtggt
agaggaggtttcgccggtcgcggcggccgacgaaccaatggcgacaagcccgaccacagc
actgctgattcccagagtgcattcgaagatgaaggcgattttggcgagcttcgaaagcaa
tatggcaacaagacttcggtgatccgcgagatgttccccgactggtctgaggccgatgtc
ctttttgctctccaggaaaccgacggcgacgagaacgaagccgtcacacgcatcgctgag
ggtaccatttcgcaatggggtgaagtttcaaagcctaagaaggccactcgagctaaggct
aaggaccaagctcctactccttcgaacgacgcgacgtccactgggccccgagccgctcgt
ggtggccgaggtgcatctgaaggaggtcgaggtcgaggccgagctactgaacgaggaggt
cgtagcacacgtggccgacctgctgctgctcccaccaacggcgctggacctaaggagaac
gctgccttgtctattcccacagaggagtcatctgtctggggcactaaggatcccaaggtg
ggcacctcagaggaaaaggagcccattgctgaacaacctaccccctccgcgactgaggca
cccaagcctgctgctcctgcagtcaagacctgggcaagcatgctgcgacagtctgctcct
cccaaggccccgcccaagcccaaggaagctcccgccgctccccagccagctgctgagcct
gctgagcctgagtctgcccccgaacctatcgaacccgagcctgaggctgtgcccgagccc
gagcccgaaaccgcccctactcccgccgacgaaactgacgagaccacgcccgttgccgac
accactattcccgccgaagttcctcaagttaatgtagagcctgaggtcgctcttcctccc
tccaaggatgagctcaccgaatcaaatcttgaacaggttgttgacgaatcccaaccgcct
cccgaaggtactgtcgcaagcaccgctgctgactcttgggatcctcgacagaaccctgcc
agtgttaatgctacacccatctcggctgcccagcagcaacatcaagcccctcctagcgga
ttcgccgcaactgccgccaaggccactgctgagcgaactacccgtatccctagccaccac
cagcgacgcgttcttgaccaggaggaagctgtgcgtatgcccggcaaccgtgaggttgac
cgtgccgccgttcagttcggagctttcagtttgaacggggatgaagatattgatggtgag
cgagaggagcctgagaccagagcccagcctccagctgactcacctgtcactcatcctcgc
acctcgcttcctcctgctacccaagctggtgttcccgactcatttgctcagaagcctgct
cctgcggttgctccgattgcggcccctactgttcctgctgctcaatcccaggcccaggct
cagatccctggccaagctcccgtctcaagcgctcagcaatacggtcgctttggtcaggct
ggtgcccaggaccccatggtagctcagaagcctttggatcctttcaaccagcagagcacc
ccctcttctcaaccccccttcgacaacttctcttcccaaacctctcaggcacagcaaact
ggcgccgctttcagctctgcgcctaacgactatgcttcctactacaccgcgaaccaaccc
gaccgaaacccctacaactactacggtcagcaatttggccagcagggaggacagggccag
gaggccactgcctctcagcgacagtttggcggctatggagcttctcaggcggataatctc
agccagtatccccagagtggtctgcacaaccagccacgatttggtggaagtgctgtggat
gcccagaacagtggcaacagcactcccaaccctactacccaggctcaacagcaacaggct
caacagcctggtcagcaacagcagcagcctggccagggatctcagccccagtcacacggc
cagcagtatcccggttacaaccatccctactatagtaacccctactaccaccaatattac
tctggatatggccagggaggatttggcccatatggaaagggtggcatgtacggccagccc
taccaaatgtcccctaacgcaccttatgaccacagctcatctcccgctggattcggtcag
tcttccctccaccgcgacagtagtttgggagcatctggtctgggtgattacggtcgtgtt
gctaccagccaggctgctagccagccaggtcttggtgccagctctttcggcagcgtccac
gacagctttgcccggggtgctacctcattccagactcagggccagtcattcaacagcccc
ggccagcctggcaacgccgttgctgatgacttgaagcctcctttcggtgactccaaggct
ggatctggtccctcgccttccctcggcggtgcccgccctggatcagctactaatgccccc
gctgcccagagcggtctcccgccacctcagaacgtcggtggctatggcggctaccctagc
cacctccagggccacggtcttcacggcagtaacgcgtatggcatgggcggtaatgccggt
gccagccagcacggaaacagcccttacggctcatacaaccagggctttggcggtagcggc
tactatggcagtaaccaacaacagcaacagcgcggcggctggggaggcaactatcactag
>Fp26r
atgtccgaagcgacttcacggacatccgcctcgcgcggcagaggcgctggccgcggtggt
agaggaggtttcgccggtcgcggcggccgacgaaccaatggcgacaagcccgaccacagc
actgctgattcccagagtgcattcgaagatgaaggcgattttggcgagcttcgaaagcaa
tatggcaacaagacttcggtgatccgtgagatgttccccgactggtctgaggccgatgtc
ctttttgctctccaggaaaccgacggcgacgagaacgaagccgtcacacgcatcgctgag
ggtaccatttcgcaatggggtgaagtttcaaagcctaagaaggccactcgagctaaggct
aaggaccaagctcctactccttcgaacgacgcgacgtccactgggccccgagccgctcgt
ggtggccgaggtgcatctgaaggaggtcgaggtcgaggccgagctactgaacgaggaggt
cgtagcacacgtggccgacctgctgctgctcccaccaacggcgctggacctaaggagaac
gctgccttgtctattcccacagaggagtcatctgtctggggcactaaggatcccaaggtg
ggcacctcagaggaaaaggagcccattgctgaacaacctaccccctccgcgactgaggca
cccaagcctgctgctcctgcagtcaagacctgggcaagcatgctgcgacagtctgctcct
cccaaggccccgcccaagcccaaggaagctcccgccgctccccagccagctgctgagcct
gctgagcctgagtctgcccccgaacctatcgaacccgagcctgaggctgtgcccgagccc
gagcccgaaaccgcccctactcccgccgacgaaactgacgagaccacgcccgttgccgac
accactattcccgccgaagttcctcaagttaatgtagagcctgaggtcgctcttcctccc
tccaaggatgagctcaccgaatcaaatcttgaacaggttgttgacgaatcccaaccgcct
cccgaaggtactgtcgcaagcaccgctgctgactcttgggatcctcgacagaaccctgcc
agtgttaatgctacacccatctcggctgcccagcagcaacatcaagcccctcctagcgga
ttcgccgcaactgccgccaaggccactgctgagcgaactacccgtatccctagccaccac
cagcgacgcgttcttgaccaggaggaagctgtgcgtatgcccggcaaccgtgaggttgac
cgtgccgccgttcagttcggagctttcagtttgaacggggatgaagatattgatggtgag
cgagaggagcctgagaccagagcccagcctccagctgactcacctgtcactcatcctcgc
acctcgcttcctcctgctacccaagctggtgttcccgactcatttgctcagaagcctgct
cctgcggttgctccgattgcggcccctactgttcctgctgctcaatcccaggcccaggct
cagatccctggccaagctcccgtctcaagcgctcagcaatacggtcgctttggtcaggct
ggtgcccaggaccccatggtagctcagaagcctttggatcctttcaaccagcagagcacc
ccctcttctcaaccccccttcgacaacttctcttcccaaacctctcaggcacagcaacct
ggcgccgctttcagctctgcgcctaacgactatgcttcctactacaccgcgaaccaaccc
gaccgaaacccctacaactactacggtcagcaatttggccagcagggaggacagggccag
gaggccactgcctctcagcgacagtttggcggctatggagcttctcaggcggataatctc
agccagtatccccagagtggtctgcacaaccagccacgatttggtggaagtgctgtggat
gcccagaacagtggcaacagcactcccaaccctactacccaggctcaacagcaacaggct
caacagcctggtcagcaacagcagcagcctggccagggatctcagccccagtcacacggc
cagcagtatcccggttacaaccatccctactatagtaacccctactaccaccaatattac
tctggatatggccagggaggatttggcccatatggaaagggtggcatgtacggccagccc
taccaaatgtcccctaacgcaccttatgaccacagctcatctcccgctggattcggtcag
tcttccctccaccgcgacagtagtttgggagcatctggtctgggtgattacggtcgtgtt
gctaccagccaggctgctagccagccaggtcttggtgccagctctttcggcagcgtccac
gacagctttgcccggggtgctacctcattccagactcagggccagtcattcaacagcccc
ggccagcctggcaacgccgttgctgatgacttgaagcctcctttcggtgactccaaggct
ggatctggtccctcgccttccctcggcggtgcccgccctggatcagctactaatgccccc
gctgcccagagcggtctcccgccacctcagaacgtcggtggctatggcggctaccctagc
cacctccagggccacggtcttcacggcagtaacgcgtatggcatgggcggtaatgccggt
gccagccagcacggaaacagcccttacggctcatacaaccagggctttggcggtagcggc
tactatggcagtaaccaacaacagcaacagcgcggcggctggggaggcaactatcactag
>Fp33
atgtccgaagcgacttcacggacatccgcctcgcgcggcagaggctctggccgcggtggt
agaggaggtttcgccggtcgcggcggccgacgaaccaatggcgacaagcccgaccacagc
actgctgattcccagagtgcattcgaagatgaaggcgattttggcgagcttcgaaagcaa
tatggcaacaagacttcggtgatccgtgagatgttccccgactggtctgaggccgatgtc
ctttttgctctccaggaaaccgacggcgacgagaacgaagccgtcacacgcatcgctgag
ggtaccatttcgcaatggggtgaagtttcaaagcctaagaaggccactcgagctaaggct
aaggaccaagctcctactccttcgaacgacgcgacgtccactgggccccgagccgctcgt
ggtggccgaggtgcatctgaaggaggtcgaggtcgaggccgagctactgaacgaggaggt
cgtagcacacgtggccgacctgctgctgctcccaccaacggcgctggacctaaggagaac
gctgccttgtctattcccacagaggagtcatctgtctggggcactaaggatcccaaggtg
ggcacctcagaggaaaaggagcccattgctgaacaacctaccccctccgcgactgaggca
cccaagcctgctgctcctgcagtcaagacctgggcaagcatgctgcgacagtctgctcct
cccaaggccccgcccaagcccaaggaagctcccgccgctccccagccagctgctgagcct
gctgagcctgagtctgcccccgaacctatcgaacccgagcctgaggctgtgcccgagccc
gagcccgaaaccgcccctactcccgccgacgaaactgacgagaccacgcccgttgccgac
accactattcccgccgaagttcctcaagttaatgtagagcctgaggtcgctcttcctccc
tccaaggatgagctcaccgaatcaaatcttgaacaggttgttgacgaatcccaaccgcct
cccgaaggtactgtcgcaagcaccgctgctgactcttgggatcctcgacagaaccctgcc
agtgttaatgctacacccatctcggctgcccagcagcaacatcaagcccctcctagcgga
ttcgccgcaactgccgccaaggccactgctgagcgaactacccgtatccctagccaccac
cagcgacgcgttcttgaccaggaggaagctgtgcgtatgcccggcaaccgtgaggttgac
cgtgccgccgttcagttcggagctttcagtttgaacggggatgaagatattgatggtgag
cgagaggagcctgagaccagagcccagcctccagctgactcacctgtcactcatcctcgc
acctcgcttcctcctgctacccaagctggtgttcccgactcatttgctcagaagcctgct
cctgcggttgctccgattgcggcccctactgttcctgctgctcaatcccaggcccaggct
cagatccctggccaagctcccgtctcaagcgctcagcaatacggtcgctttggtcaggct
ggtgcccaggaccccatggtagctcagaagcctttggatcctttcaaccagcagagcacc
ccctcttctcaaccccccttcgacaacttctcttcccaaacctctcaggcacagcaacct
ggcgccgctttcagctctgcgcctaacgactatgcttcctactacaccgcgaaccaaccc
gaccgaaacccctacaactactacggtcagcaatttggccagcagggaggacagggccag
gaggccactgcctctcagcgacagtttggcggctatggagcttctcaggcggataatctc
agccagtatccccagagtggtctgcacaaccagccacgatttggtggaagtgctgtggat
gcccagaacagtggcaacagcactcccaaccctactacccaggctcaacagcaacaggct
caacagcctggtcagcaacagcagcagcctggccagggatctcagccccagtcacacggc
cagcagtatcccggttacaaccatccctactatagtaacccctactaccaccaatattac
tctggatatggccagggaggatttggcccatatggaaagggtggcatgtacggccagccc
taccaaatgtcccctaacgcaccttatgaccacagctcatctcccgctggattcggtcag
tcttccctccaccgcgacagtagtttgggagcatctggtctgggtgattacggtcgtgtt
gctaccagccaggctgctagccagccaggtcttggtgccagctctttcggcagcgtccac
gacagctttgcccggggtgctacctcattccagactcagggccagtcattcaacagcccc
ggccagcctggcaacgccgttgctgatgacttgaagcctcctttcggtgactccaaggct
ggatctggtccctcgccttccctcggcggtgcccgccctggatcagctactaatgccccc
gctgcccagagcggtctcccgccacctcagaacgtcggtggctatggcggctaccctagc
cacctccagggccacggtcttcacggcagtaacgcgtatggcatgggcggtaatgccggt
gccagccagcacggaaacagcccttacggctcatacaaccagggctttggcggtagcggc
tactatggcagtaaccaacaacagcaacagcgcggcggctggggaggcaactatcactag
>Fp34
atgtccgaagcgacttcacggacatccgcctcgcgcggcagaggctctggccgcggtggt
agaggaggtttcgccggtcgcggcggccgacgaaccaatggcgacaagcccgaccacagc
actgctgattcccagagtgcattcgaagatgaaggcgattttggcgagcttcgaaagcaa
tatggcaacaagacttcggtgatccgcgagatgttccccgactggtctgaggccgatgtc
ctttttgctctccaggaaaccgacggcgacgagaacgaagccgtcacacgcatcgctgag
ggtaccatttcgcaatggggtgaagtttcaaagcctaagaaggccactcgagctaaggct
aaggaccaagctcctactccttcgaacgacgcgacgtccactgggccccgagccgctcgt
ggtggccgaggtgcatctgaaggaggtcgaggtcgaggccgagctactgaacgaggaggt
cgtagcacacgtggccgacctgctgctgctcccaccaacggcgctggacctaaggagaac
gctgccttgtctattcccacagaggagtcatctgtctggggcactaaggatcccaaggtg
ggcacctcagaggaaaaggagcccattgctgaacaacctaccccctccgcgactgaggca
cccaagcctgctgctcctgcagtcaagacctgggcaagcatgctgcgacagtctgctcct
cccaaggccccgcccaagcccaaggaagctcccgccgctccccagccagctgctgagcct
gctgagcctgagtctgcccccgaacctatcgaacccgagcctgaggctgtgcccgagccc
gagcccgaaaccgcccctactcccgccgacgaaactgacgagaccacgcccgttgccgac
accactattcccgccgaagttcctcaagttaatgtagagcctgaggtcgctcttcctccc
tccaaggatgagctcaccgaatcaaatcttgaacaggttgttgacgaatcccaaccgcct
cccgaaggtactgtcgcaagcaccgctgctgactcttgggatcctcgacagaaccctgcc
agtgttaatgctacacccatctcggctgcccagcagcaacatcaagcccctcctagcgga
ttcgccgcaactgccgccaaggccactgctgagcgaactacccgtatccctagccaccac
cagcgacgcgttcttgaccaggaggaagctgtgcgtatgcccggcaaccgtgaggttgac
cgtgccgccgttcagttcggagctttcagtttgaacggggatgaagatattgatggtgag
cgagaggagcctgagaccagagcccagcctccagctgactcacctgtcactcatcctcgc
acctcgcttcctcctgctacccaagctggtgttcccgactcatttgctcagaagcctgct
cctgcggttgctccgattgcggcccctactgttcctgctgctcaatcccaggcccaggct
cagatccctggccaagctcccgtctcaagcgctcagcaatacggtcgctttggtcaggct
ggtgcccaggaccccatggtagctcagaagcctttggatcctttcaaccagcagagcacc
ccctcttctcaaccccccttcgacaacttctcttcccaaacctctcaggcacagcaacct
ggcgccgctttcagctctgcgcctaacgactatgcttcctactacaccgcgaaccaaccc
gaccgaaacccctacaactactacggtcagcaatttggccagcagggaggacagggccag
gaggccactgcctctcagcgacagtttggcggctatggagcttctcaggcggataatctc
agccagtatccccagagtggtctgcacaaccagccacgatttggtggaagtgctgtggat
gcccagaacagtggcaacagcactcccaaccctactacccaggctcaacagcaacaggct
caacagcctggtcagcaacagcagcagcctggccagggatctcagccccagtcacacggc
cagcagtatcccggttacaaccatccctactatagtaacccctactaccaccaatattac
tctggatatggccagggaggatttggcccatatggaaagggtggcatgtacggccagccc
taccaaatgtcccctaacgcaccttatgaccacagctcatctcccgctggattcggtcag
tcttccctccaccgcgacagtagtttgggagcatctggtctgggtgattacggtcgtgtt
gctaccagccaggctgctagccagccaggtcttggtgccagctctttcggcagcgtccac
gacagctttgcccggggtgctacctcattccagactcagggccagtcattcaacagcccc
ggccagcctggcaacgccgttgctgatgacttgaagcctcctttcggtgactccaaggct
ggatctggtccctcgccttccctcggcggtgcccgccctggatcagctactaatgccccc
gctgcccagagcggtctcccgccacctcagaacgtcggtggctatggcggctaccctagc
cacctccagggccacggtcttcacggcagtaacgcgtatggcatgggcggtaatgccggt
gtcagccagcacggaaacagcccttacggctcatacaaccagggctttggcggtagcggc
tactatggcagtaaccaacaacagcaacagcgcggcggctggggaggcaactatcactag
>Fp35
atgtccgaagcgacttcacggacatccgcctcgcgcggcagaggctctggccgcggtggt
agaggaggtttcgccggtcgcggcggccgacgaaccaatggcgacaagcccgaccacagc
actgctgattcccagagtgcattcgaagatgaaggcgattttggcgagcttcgaaagcaa
tatggcaacaagacttcggtgatccgcgagatgttccccgactggtctgaggccgatgtc
ctttttgctctccaggaaaccgacggcgacgagaacgaagccgtcacacgcatcgctgag
ggtaccatttcgcaatggggtgaagtttcaaagcctaagaaggccactcgagctaaggct
aaggaccaagctcctactccttcgaacgacgcgacgtccactgggccccgagccgctcgt
ggtggccgaggtgcatctgaaggaggtcgaggtcgaggccgagctactgaacgaggaggt
cgtagcacacgtggccgacctgctgctgctcccaccaacggcgctggacctaaggagaac
gctgccttgtctattcccacagaggagtcatctgtctggggcactaaggatcccaaggtg
ggcacctcagaggaaaaggagcccattgctgaacaacctaccccctccgcgactgaggca
cccaagcctgctgctcctgcagtcaagacctgggcaagcatgctgcgacagtctgctcct
cccaaggccccgcccaagcccaaggaagctcccgccgctccccagccagctgctgagcct
gctgagcctgagtctgcccccgaacctatcgaacccgagcctgaggctgtgcccgagccc
gagcccgaaaccgcccctactcccgccgacgaaactgacgagaccacgcccgttgccgac
accactattcccgccgaagttcctcaagttaatgtagagcctgaggtcgctcttcctccc
tccaaggatgagctcaccgaatcaaatcttgaacaggttgttgacgaatcccaaccgcct
cccgaaggtactgtcgcaagcaccgctgctgactcttgggatcctcgacagaaccctgcc
agtgttaatgctacacccatctcggctgcccagcagcaacatcaagcccctcctagcgga
ttcgccgcaactgccgccaaggccactgctgagcgaactacccgtatccctagccaccac
cagcgacgcgttcttgaccaggaggaagctgtgcgtatgcccggcaaccgtgaggttgac
cgtgccgccgttcagttcggagctttcagtttgaacggggatgaagatattgatggtgag
cgagaggagcctgagaccagagcccagcctccagctgactcacctgtcactcatcctcgc
acctcgcttcctcctgctacccaagctggtgttcccgactcatttgctcagaagcctgct
cctgcggttgctccgattgcggcccctactgttcctgctgctcaatcccaggcccaggct
cagatccctggccaagctcccgtctcaagcgctcagcaatacggtcgctttggtcaggct
ggtgcccaggaccccatggtagctcagaagcctttggatcctttcaaccagcagagcacc
ccctcttctcaaccccccttcgacaacttctcttcccaaacctctcaggcacagcaacct
ggcgccgctttcagctctgcgcctaacgactatgcttcctactacaccgcgaaccaaccc
gaccgaaacccctacaactactacggtcagcaatttggccagcagggaggacagggccag
gaggccactgcctctcagcgacagtttggcggctatggagcttctcaggcggataatctc
agccagtatccccagagtggtctgcacaaccagccacgatttggtggaagtgctgtggat
gcccagaacagtggcaacagcactcccaaccctactacccaggctcaacagcaacaggct
caacagcctggtcagcaacagcagcagcctggccagggatctcagccccagtcacacggc
cagcagtatcccggttacaaccatccctactatagtaacccctactaccaccaatattac
tctggatatggccagggaggatttggcccatatggaaagggtggcatgtacggccagccc
taccaaatgtcccctaacgcaccttatgaccacagctcatctcccgctggattcggtcag
tcttccctccaccgcgacagtagtttgggagcatctggtctgggtgattacggtcgtgtt
gctaccagcccggctgctagccagccaggtcttggtgccagctctttcggcagcgtccac
gacagctttgcccggggtgctacctcattccagactcagggccagtcattcaacagcccc
ggccagcctggcaacgccgttgctgatgacttgaagcctcctttcggtgactccaaggct
ggatctggtccctcgccttccctcggcggtgcccgccctggatcagctactaatgccccc
gctgcccagagcggtctcccgccacctcagaacgtcggtggctatggcggctaccctagc
cacctccagggccacggtcttcacggcagtaacgcgtatggcatgggcggtaatgccggt
gccagccagcacggaaacagcccttacggctcatacaaccagggctttggcggtagcggc
tactatggcagtaaccaacaacagcaacagcgcggcggctggggaggcaactatcactag
>Fp38
atgtccgaagcgacttcacggacatccgcctcgcgcggcagaggctctggccgcggtggt
agaggaggtttcgccggtcgcggcggccgacgaaccaatggcgacaagcccgaccacagc
actgctgattcccagagtgcattcgaagatgaaggcgattttggcgagcttcgaaagcaa
tatggcaacaagacttcggtgatccgcgagatgttccccgactggtctgaggccgatgtc
ctttttgctctccaggaaaccgacggcgacgagaacgaagccgtcacacgcatcgctgag
ggtaccatttcgcaatggggtgaagtttcaaagcctaagaaggccactcgagctaaggct
aaggaccaagctcctactccttcgaacgacgcgacgtccactgggccccgagccgctcgt
ggtggccgaggtgcatctgaaggaggtcgaggtcgaggccgagctactgaacgaggaggt
cgtagcacacgtggccgacctgctgctgctcccaccaacggcgctggacctaaggagaac
gctgccttgtctattcccacagaggagtcatctgtctggggcactaaggatcccaaggtg
ggcacctcagaggaaaaggagcccattgctgaacaacctaccccctccgcgactgaggca
cccaagcctgctgctcctgcagtcaagacctgggcaagcatgctgcgacagtctgctcct
cccaaggccccgcccaagcccaaggaagctcccgccgctccccagccagctgctgagcct
gctgagcctgagtctgcccccgaacctatcgaacccgagcctgaggctgtgcccgagccc
gagcccgaaaccgcccctactcccgccgacgaaactgacgagaccacgcccgttgccgac
accactattcccgccgaagttcctcaagttaatgtagagcctgaggtcgctcttcctccc
tccaaggatgagctcaccgaatcaaatcttgaacaggttgttgacgaatcccaaccgcct
cccgaaggtactgtcgcaagcaccgctgctgactcttgggatcctcgacagaaccctgcc
agtgttaatgctacacccatctcggctgcccagcagcaacatcaagcccctcctagcgga
ttcgccgcaactgccgccaaggccactgctgagcgaactacccgtatccctagccaccac
cagcgacgcgttcttgaccaggaggaagctgtgcgtatgcccggcaaccgtgaggttgac
cgtgccgccgttcagttcggagctttcagtttgaacggggatgaagatattgatggtgag
cgagaggagcctgagaccagagcccagcctccagctgactcacctgtcactcatcctcgc
acctcgcttcctcctgctacccaagctggtgttcccgactcatttgctcagaagcctgct
cctgcggttgctccgattgcggcccctactgttcctgctgctcaatcccaggcccaggct
cagatccctggccaagctcccgtctcaagcgctcagcaatacggtcgctttggtcaggct
ggtgcccaggaccccatggtagctcagaagcctttggatcctttcaaccagcagagcacc
ccctcttctcaaccccccttcgacaacttctcttcccaaacctctcaggcacagcaacct
ggcgccgctttcagctctgcgcctaacgactatgcttcctactacaccgcgaaccaaccc
gaccgaaacccctacaactactacggtcagcaatttggccagcagggaggacagggccag
gaggccactgcctctcagcgacagtttggcggctatggagcttctcaggcggataatctc
agccagtatccccagagtggtctgcacaaccagccacgatttggtggaagtgctgtggat
gcccagaacagtggcaacagcactcccaaccctactacccaggctcaacagcaacaggct
caacagcctggtcagcaacagcagcagcctggccagggatctcagccccagtcacacggc
cagcagtatcccggttacaaccatccctactatagtaacccctactaccaccaatattac
tctggatatggccagggaggatttggcccatatggaaagggtggcatgtacggccagccc
taccaaatgtcccctaacgcaccttatgaccacagctcatctcccgctggattcggtcag
tcttccctccaccgcgacagtagtttgggagcatctggtctgggtgattacggtcgtgtt
gctaccagccaggctgctagccagccaggtcttggtgccagctctttcggcagcgtccac
gacagctttgcccggggtgctacctcattccagactcagggccagtcattcaacagcccc
ggccagcctggcaacgccgttgctgatgacttgaagcctcctttcggtgactccaaggct
ggatctggtccctcgccttccctcggcggtgcccgccctggatcagctactaatgccccc
gctgcccagagcggtctcccgccacctcagaacgtcggtggctatggcggctaccctagc
cacctccagggccacggtcttcacggcagtaacgcgtatggcatgggcggtaatgccggt
gccagccagcacggaaacagcccttacggctcatacaaccagggctttggcggtagcggc
tactatggcagtaaccaacaacagcaacagcgcggcggctggggaggcaactatcactag
>Fp39
atgtccgaagcgacttcacggacatccgcctcgcgcggcagaggctctggccgcggtggt
agaggaggtttcgccggtcgcggcggccgacgaaccaatggcgacaagcccgaccacagc
actgctgattcccagagtgcattcgaagatgaaggcgattttggcgagcttcgaaagcaa
tatggcaacaagacttcggtgatccgtgagatgttccccgactggtctgaggccgatgtc
ctttttgctctccaggaaaccgacggcgacgagaacgaagccgtcacacgcatcgctgag
ggtaccatttcgcaatggggtgaagtttcaaagcctaagaaggccactcgagctaaggct
aaggaccaagctcctactccttcgaacgacgcgacgtccactgggccccgagccgctcgt
ggtggccgaggtgcatctgaaggaggtcgaggtcgaggccgagctactgaacgaggaggt
cgtagcacacgtggccgacctgctgctgctcccaccaacggcgctggacctaaggagaac
gctgccttgtctattcccacagaggagtcatctgtctggggcactaaggatcccaaggtg
ggcacctcagaggaaaaggagcccattgctgaacaacctaccccctccgcgactgaggca
cccaagcctgctgctcctgcagtcaagacctgggcaagcatgctgcgacagtctgctcct
cccaaggccccgcccaagcccaaggaagctcccgccgctccccagccagctgctgagcct
gctgagcctgagtctgcccccgaacctatcgaacccgagcctgaggctgtgcccgagccc
gagcccgaaaccgcccctactcccgccgacgaaactgacgagaccacgcccgttgccgac
accactattcccgccgaagttcctcaagttaatgtagagcctgaggtcgctcttcctccc
tccaaggatgagctcaccgaatcaaatcttgaacaggttgttgacgaatcccaaccgcct
cccgaaggtactgtcgcaagcaccgctgctgactcttgggatcctcgacagaaccctgcc
agtgttaatgctacacccatctcggctgcccagcagcaacatcaagcccctcctagcgga
ttcgccgcaactgccgccaaggccactgctgagcgaactacccgtatccctagccaccac
cagcgacgcgttcttgaccaggaggaagctgtgcgtatgcccggcaaccgtgaggttgac
cgtgccgccgttcagttcggagctttcagtttgaacggggatgaagatattgatggtgag
cgagaggagcctgagaccagagcccagcctccagctgactcacctgtcactcatcctcgc
acctcgcttcctcctgctacccaagctggtgttcccgactcatttgctcagaagcctgct
cctgcggttgctccgattgcggcccctactgttcctgctgctcaatcccaggcccaggct
cagatccctggccaagctcccgtctcaagcgctcagcaatacggtcgctttggtcaggct
ggtgcccaggaccccatggtagctcagaagcctttggatcctttcaaccagcagagcacc
ccctcttctcaaccccccttcgacaacttctcttcccaaacctctcaggcacagcaacct
ggcgccgctttcagctctgcgcctaacgactatgcttcctactacaccgcgaaccaaccc
gaccgaaacccctacaactactacggtcagcaatttggccagcagggaggacagggccag
gaggccactgcctctcagcgacagtttggcggctatggagcttctcaggcggataatctc
agccagtatccccagagtggtctgcacaaccagccacgatttggtggaagtgctgtggat
gcccagaacagtggcaacagcactcccaaccctactacccaggctcaacagcaacaggct
caacagcctggtcagcaacagcagcagcctggccagggatctcagccccagtcacacggc
cagcagtatcccggttacaaccatccctactatagtaacccctactaccaccaatattac
tctggatatggccagggaggatttggcccatatggaaagggtggcatgtacggccagccc
taccaaatgtcccctaacgcaccttatgaccacagctcatctcccgctggattcggtcag
tcttccctccaccgcgacagtagtttgggagcatctggtctgggtgattacggtcgtgtt
gctaccagccaggctgctagccagccaggtcttggtgccagctctttcggcagcgtccac
gacagctttgcccggggtgctacctcattccagactcagggccagtcattcaacagcccc
ggccagcctggcaacgccgttgctgatgacttgaagcctcctttcggtgactccaaggct
ggatctggtccctcgccttccctcggcggtgcccgccctggatcagctactaatgccccc
gctgcccagagcggtctcccgccacctcagaacgtcggtggctatggcggctaccctagc
cacctccagggccacggtcttcacggcagtaacgcgtatggcatgggcggtaatgccggt
gccagccagcacggaaacagcccttacggctcatacaaccagggctttggcggtagcggc
tactatggcagtaaccaacaacagcaacagcgcggcggctggggaggcaactatcactag
>Fp42
atgtccgaagcgacttcacggacatccgcctcgcgcggcagaggctctggccgcggtggt
agaggaggtttcgccggtcgcggcggccgacgaaccaatggcgacaagcccgaccacagc
actgctgattcccagagtgcattcgaagatgaaggcgattttggcgagcttcgaaagcaa
tatggcaacaagacttcggtgatccgtgagatgttccccgactggtctgaggccgatgtc
ctttttgctctccaggaaaccgacggcgacgagaacgaagccgtcacacgcatcgctgag
ggtaccatttcgcaatggggtgaagtttcaaagcctaagaaggccactcgagctaaggct
aaggaccaagctcctactccttcgaacgacgcgacgtccactgggccccgagccgctcgt
ggtggccgaggtgcatctgaaggaggtcgaggtcgaggccgagctactgaacgaggaggt
cgtagcacacgtggccgacctgctgctgctcccaccaacggcgctggacctaaggagaac
gctgccttgtctattcccacagaggagtcatctgtctggggcactaaggatcccaaggtg
ggcacctcagaggaaaaggagcccattgctgaacaacctaccccctccgcgactgaggca
cccaagcctgctgctcctgcagtcaagacctgggcaagcatgctgcgacagtctgctcct
cccaaggccccgcccaagcccaaggaagctcccgccgctccccagccagctgctgagcct
gctgagcctgagtctgcccccgaacctatcgaacccgagcctgaggctgtgcccgagccc
gagcccgaaaccgcccctactcccgccgacgaaactgacgagaccacgcccgttgccgac
accactattcccgccgaagttcctcaagttaatgtagagcctgaggtcgctcttcctccc
tccaaggatgagctcaccgaatcaaatcttgaacaggttgttgacgaatcccaaccgcct
cccgaaggtactgtcgcaagcaccgctgctgactcttgggatcctcgacagaaccctgcc
agtgttaatgctacacccatctcggctgcccagcagcaacatcaagcccctcctagcgga
ttcgccgcaactgccgccaaggccactgctgagcgaactacccgtatccctagccaccac
cagcgacgcgttcttgaccaggaggaagctgtgcgtatgcccggcaaccgtgaggttgac
cgtgccgccgttcagttcggagctttcagtttgaacggggatgaagatattgatggtgag
cgagaggagcctgagaccagagcccagcctccagctgactcacctgtcactcatcctcgc
acctcgcttcctcctgctacccaagctggtgttcccgactcatttgctcagaagcctgct
cctgcggttgctccgattgcggcccctactgttcctgctgctcaatcccaggcccaggct
cagatccctggccaagctcccgtctcaagcgctcagcaatacggtcgctttggtcaggct
ggtgcccaggaccccatggtagctcagaagcctttggatcctttcaaccagcagagcacc
ccctcttctcaaccccccttcgacaacttctcttcccaaacctctcaggcacagcaacct
ggcgccgctttcagctctgcgcctaacgactatgcttcctactacaccgcgaaccaaccc
gaccgaaacccctacaactactacggtcagcaatttggccagcagggaggacagggccag
gaggccactgcctctcagcgacagtttggcggctatggagcttctcaggcggataatctc
agccagtatccccagagtggtctgcacaaccagccacgatttggtggaagtgctgtggat
gcccagaacagtggcaacagcactcccaaccctactacccaggctcaacagcaacaggct
caacagcctggtcagcaacagcagcagcctggccagggatctcagccccagtcacacggc
cagcagtatcccggttacaaccatccctactatagtaacccctactaccaccaatattac
tctggatatggccagggaggatttggcccatatggaaagggtggcatgtacggccagccc
taccaaatgtcccctaacgcaccttatgaccacagctcatctcccgctggattcggtcag
tcttccctccaccgcgacagtagtttgggagcatctggtctgggtgattacggtcgtgtt
gctaccagccaggctgctagccagccaggtcttggtgccagctctttcggcagcgtccac
gacagctttgcccggggtgctacctcattccagactcagggccagtcattcaacagcccc
ggccagcctggcaacgccgttgctgatgacttgaagcctcctttcggtgactccaaggct
ggatctggtccctcgccttccctcggcggtgcccgccctggatcagctactaatgccccc
gctgcccagagcggtctcccgccacctcagaacgtcggtggctatggcggctaccctagc
cacctccagggccacggtcttcacggcagtaacgcgtatggcatgggcggtaatgccggt
gccagccagcacggaaacagcccttacggctcatacaaccagggctttggcggtagcggc
tactatggcagtaaccaacaacagcaacagcgcggcggctggggaggcaactatcactag
>Fp44
atgtccgaagcgacttcacggacatccgcctcgcgcggcagaggctctggccgcggtggt
agaggaggtttcgccggtcgcggcggccgacgaaccaatggcgacaagcccgaccacagc
actgctgattcccagagtgcattcgaagatgaaggcgattttggcgagcttcgaaagcaa
tatggcaacaagacttcggtgatccgcgagatgttccccgactggtctgaggccgatgtc
ctttttgctctccaggaaaccgacggcgacgagaacgaagccgtcacacgcatcgctgag
ggtaccatttcgcaatggggtgaagtttcaaagcctaagaaggccactcgagctaaggct
aaggaccaagctcctactccttcgaacgacgcgacgtccactgggccccgagccgctcgt
ggtggccgaggtgcatctgaaggaggtcgaggtcgaggccgagctactgaacgaggaggt
cgtagcacacgtggccgacctgctgctgctcccaccaacggcgctggacctaaggagaac
gctgccttgtctattcccacagaggagtcatctgtctggggcactaaggatcccaaggtg
ggcacctcagaggaaaaggagcccattgctgaacaacctaccccctccgcgactgaggca
cccaagcctgctgctcctgcagtcaagacctgggcaagcatgctgcgacagtctgctcct
cccaaggccccgcccaagcccaaggaagctcccgccgctccccagccagctgctgagcct
gctgagcctgagtctgcccccgaacctatcgaacccgagcctgaggctgtgcccgagccc
gagcccgaaaccgcccctactcccgccgacgaaactgacgagaccacgcccgttgccgac
accactattcccgccgaagttcctcaagttaatgtagagcctgaggtcgctcttcctccc
tccaaggatgagctcaccgaatcaaatcttgaacaggttgttgacgaatcccaaccgcct
cccgaaggtactgtcgcaagcaccgctgctgactcttgggatcctcgacagaaccctgcc
agtgttaatgctacacccatctcggctgcccagcagcaacatcaagcccctcctagcgga
ttcgccgcaactgccgccaaggccactgctgagcgaactacccgtatccctagccaccac
cagcgacgcgttcttgaccaggaggaagctgtgcgtatgcccggcaaccgtgaggttgac
cgtgccgccgttcagttcggagctttcagtttgaacggggatgaagatattgatggtgag
cgagaggagcctgagaccagagcccagcctccagctgactcacctgtcactcatcctcgc
acctcgcttcctcctgctacccaagctggtgttcccgactcatttgctcagaagcctgct
cctgcggttgctccgattgcggcccctactgttcctgctgctcaatcccaggcccaggct
cagatccctggccaagctcccgtctcaagcgctcagcaatacggtcgctttggtcaggct
ggtgcccaggaccccatggtagctcagaagcctttggatcctttcaaccagcagagcacc
ccctcttctcaaccccccttcgacaacttctcttcccaaacctctcaggcacagcaacct
ggcgccgctttcagctctgcgcctaacgactatgcttcctactacaccgcgaaccaaccc
gaccgaaacccctacaactactacggtcagcaatttggccagcagggaggacagggccag
gaggccactgcctctcagcgacagtttggcggctatggagcttctcaggcggataatctc
agccagtatccccagagtggtctgcacaaccagccacgatttggtggaagtgctgtggat
gcccagaacagtggcaacagcactcccaaccctactacccaggctcaacagcaacaggct
caacagcctggtcagcaacagcagcagcctggccagggatctcagccccagtcacacggc
cagcagtatcccggttacaaccatccctactatagtaacccctactaccaccaatattac
tctggatatggccagggaggatttggcccatatggaaagggtggcatgtacggccagccc
taccaaatgtcccctaacgcaccttatgaccacagctcatctcccgctggattcggtcag
tcttccctccaccgcgacagtagtttgggagcatctggtctgggtgattacggtcgtgtt
gctaccagccaggctgctagccagccaggtcttggtgccagctctttcggcagcgtccac
gacagctttgcccggggtgctacctcattccagactcagggccagtcattcaacagcccc
ggccagcctggcaacgccgttgctgatgacttgaagcctcctttcggtgactccaaggct
ggatctggtccctcgccttccctcggcggtgcccgccctggatcagctactaatgccccc
gctgcccagagcggtctcccgccacctcagaacgtcggtggctatggcggctaccctagc
cacctccagggccacggtcttcacggcagtaacgcgtatggcatgggcggtaatgccggt
gccagccagcacggaaacagcccttacggctcatacaaccagggctttggcggtagcggc
tactatggcagtaaccaacaacagcaacagcgcggcggctggggaggcaactatcactag
>Fp49
atgtccgaagcgacttcacggacatccgcctcgcgcggcagaggctctggccgcggtggt
agaggaggtttcgccggtcgcggcggccgacgaaccaatggcgacaagcccgaccacagc
actgctgattcccagagtgcattcgaagatgaaggcgattttggcgagcttcgaaagcaa
tatggcaacaagacttcggtgatccgtgagatgttccccgactggtctgaggccgatgtc
ctttttgctctccaggaaaccgacggcgacgagaacgaagccgtcacacgcatcgctgag
ggtaccatttcgcaatggggtgaagtttcaaagcctaagaaggccactcgagctaaggct
aaggaccaagctcctactccttcgaacgacgcgacgtccactgggccccgagccgctcgt
ggtggccgaggtgcatctgaaggaggtcgaggtcgaggccgagctactgaacgaggaggt
cgtagcacacgtggccgacctgctgctgctcccaccaacggcgctggacctaaggagaac
gctgccttgtctattcccacagaggagtcatctgtctggggcactaaggatcccaaggtg
ggcacctcagaggaaaaggagcccattgctgaacaacctaccccctccgcgactgaggca
cccaagcctgctgctcctgcagtcaagacctgggcaagcatgctgcgacagtctgctcct
cccaaggccccgcccaagcccaaggaagctcccgccgctccccagccagctgctgagcct
gctgagcctgagtctgcccccgaacctatcgaacccgagcctgaggctgtgcccgagccc
gagcccgaaaccgcccctactcccgccgacgaaactgacgagaccacgcccgttgccgac
accactattcccgccgaagttcctcaagttaatgtagagcctgaggtcgctcttcctccc
tccaaggatgagctcaccgaatcaaatcttgaacaggttgttgacgaatcccaaccgcct
cccgaaggtactgtcgcaagcaccgctgctgactcttgggatcctcgacagaaccctgcc
agtgttaatgctacacccatctcggctgcccagcagcaacatcaagcccctcctagcgga
ttcgccgcaactgccgccaaggccactgctgagcgaactacccgtatccctagccaccac
cagcgacgcgttcttgaccaggaggaagctgtgcgtatgcccggcaaccgtgaggttgac
cgtgccgccgttcagttcggagctttcagtttgaacggggatgaagatattgatggtgag
cgagaggagcctgagaccagagcccagcctccagctgactcacctgtcactcatcctcgc
acctcgcttcctcctgctacccaagctggtgttcccgactcatttgctcagaagcctgct
cctgcggttgctccgattgcggcccctactgttcctgctgctcaatcccaggcccaggct
cagatccctggccaagctcccgtctcaagcgctcagcaatacggtcgctttggtcaggct
ggtgcccaggaccccatggtagctcagaagcctttggatcctttcaaccagcagagcacc
ccctcttctcaaccccccttcgacaacttctcttcccaaacctctcaggcacagcaacct
ggcgccgctttcagctctgcgcctaacgactatgcttcctactacaccgcgaaccaaccc
gaccgaaacccctacaactactacggtcagcaatttggccagcagggaggacagggccag
gaggccactgcctctcagcgacagtttggcggctatggagcttctcaggcggataatctc
agccagtatccccagagtggtctgcacaaccagccacgatttggtggaagtgctgtggat
gcccagaacagtggcaacagcactcccaaccctactacccaggctcaacagcaacaggct
caacagcctggtcagcaacagcagcagcctggccagggatctcagccccagtcacacggc
cagcagtatcccggttacaaccatccctactatagtaacccctactaccaccaatattac
tctggatatggccagggaggatttggcccatatggaaagggtggcatgtacggccagccc
taccaaatgtcccctaacgcaccttatgaccacagctcatctcccgctggattcggtcag
tcttccctccaccgcgacagtagtttgggagcatctggtctgggtgattacggtcgtgtt
gctaccagccaggctgctagccagccaggtcttggtgccagctctttcggcagcgtccac
gacagctttgcccggggtgctacctcattccagactcagggccagtcattcaacagcccc
ggccagcctggcaacgccgttgctgatgacttgaagcctcctttcggtgactccaaggct
ggatctggtccctcgccttccctcggcggtgcccgccctggatcagctactaatgccccc
gctgcccagagcggtctcccgccacctcagaacgtcggtggctatggcggctaccctagc
cacctccagggccacggtcttcacggcagtaacgcgtatggcatgggcggtaatgccggt
gccagccagcacggaaacagcccttacggctcatacaaccagggctttggcggtagcggc
tactatggcagtaaccaacaacagcaacagcgcggcggctggggaggcaactatcactag
>Fp50
atgtccgaagcgacttcacggacatccgcctcgcgcggcagaggctctggccgcggtggt
agaggaggtttcgccggtcgcggcggccgacgaaccaatggcgacaagcccgaccacagc
actgctgattcccagagtgcattcgaagatgaaggcgattttggcgagcttcgaaagcaa
tatggcaacaagacttcggtgatccgtgagatgttccccgactggtctgaggccgatgtc
ctttttgctctccaggaaaccgacggcgacgagaacgaagccgtcacacgcatcgctgag
ggtaccatttcgcaatggggtgaagtttcaaagcctaagaaggccactcgagctaaggct
aaggaccaagctcctactccttcgaacgacgcgacgtccactgggccccgagccgctcgt
ggtggccgaggtgcatctgaaggaggtcgaggtcgaggccgagctactgaacgaggaggt
cgtagcacacgtggccgacctgctgctgctcccaccaacggcgctggacctaaggagaac
gctgccttgtctattcccacagaggagtcatctgtctggggcactaaggatcccaaggtg
ggcacctcagaggaaaaggagcccattgctgaacaacctaccccctccgcgactgaggca
cccaagcctgctgctcctgcagtcaagacctgggcaagcatgctgcgacagtctgctcct
cccaaggccccgcccaagcccaaggaagctcccgccgctccccagccagctgctgagcct
gctgagcctgagtctgcccccgaacctatcgaacccgagcctgaggctgtgcccgagccc
gagcccgaaaccgcccctactcccgccgacgaaactgacgagaccacgcccgttgccgac
accactattcccgccgaagttcctcaagttaatgtagagcctgaggtcgctcttcctccc
tccaaggatgagctcaccgaatcaaatcttgaacaggttgttgacgaatcccaaccgcct
cccgaaggtactgtcgcaagcaccgctgctgactcttgggatcctcgacagaaccctgcc
agtgttaatgctacacccatctcggctgcccagcagcaacatcaagcccctcctagcgga
ttcgccgcaactgccgccaaggccactgctgagcgaactacccgtatccctagccaccac
cagcgacgcgttcttgaccaggaggaagctgtgcgtatgcccggcaaccgtgaggttgac
cgtgccgccgttcagttcggagctttcagtttgaacggggatgaagatattgatggtgag
cgagaggagcctgagaccagagcccagcctccagctgactcacctgtcactcatcctcgc
acctcgcttcctcctgctacccaagctggtgttcccgactcatttgctcagaagcctgct
cctgcggttgctccgattgcggcccctactgttcctgctgctcaatcccaggcccaggct
cagatccctggccaagctcccgtctcaagcgctcagcaatacggtcgctttggtcaggct
ggtgcccaggaccccatggtagctcagaagcctttggatcctttcaaccagcagagcacc
ccctcttctcaaccccccttcgacaacttctcttcccaaacctctcaggcacagcaacct
ggcgccgctttcagctctgcgcctaacgactatgcttcctactacaccgcgaaccaaccc
gaccgaaacccctacaactactacggtcagcaatttggccagcagggaggacagggccag
gaggccactgcctctcagcgacagtttggcggctatggagcttctcaggcggataatctc
agccagtatccccagagtggtctgcacaaccagccacgatttggtggaagtgctgtggat
gcccagaacagtggcaacagcactcccaaccctactacccaggctcaacagcaacaggct
caacagcctggtcagcaacagcagcagcctggccagggatctcagccccagtcacacggc
cagcagtatcccggttacaaccatccctactatagtaacccctactaccaccaatattac
tctggatatggccagggaggatttggcccatatggaaagggtggcatgtacggccagccc
taccaaatgtcccctaacgcaccttatgaccacagctcatctcccgctggattcggtcag
tcttccctccaccgcgacagtagtttgggagcatctggtctgggtgattacggtcgtgtt
gctaccagccaggctgctagccagccaggtcttggtgccagctctttcggcagcgtccac
gacagctttgcccggggtgctacctcattccagactcagggccagtcattcaacagcccc
ggccagcctggcaacgccgttgctgatgacttgaagcctcctttcggtgactccaaggct
ggatctggtccctcgccttccctcggcggtgcccgccctggatcagctactaatgccccc
gctgcccagagcggtctcccgccacctcagaacgtcggtggctatggcggctaccctagc
cacctccagggccacggtcttcacggcagtaacgcgtatggcatgggcggtaatgccggt
gccagccagcacggaaacagcccttacggctcatacaaccagggctttggcggtagcggc
tactatggcagtaaccaacaacagcaacagcgcggcggctggggaggcaactatcactag
>Fp51
atgtccgaagcgacttcacggacatccgcctcgcgcggcagaggctctggccgcggtggt
agaggaggtttcgccggtcgcggcggccgacgaaccaatggcgacaagcccgaccacagc
actgctgattcccagagtgcattcgaagatgaaggcgattttggcgagcttcgaaagcaa
tatggcaacaagacttcggtgatccgcgagatgttccccgactggtctgaggccgatgtc
ctttttgctctccaggaaaccgacggcgacgagaacgaagccgtcacacgcatcgctgag
ggtaccatttcgcaatggggtgaagtttcaaagcctaagaaggccactcgagctaaggct
aaggaccaagctcctactccttcgaacgacgcgacgtccactgggccccgagccgctcgt
ggtggccgaggtgcatctgaaggaggtcgaggtcgaggccgagctactgaacgaggaggt
cgtagcacacgtggccgacctgctgctgctcccaccaacggcgctggacctaaggagaac
gctgccttgtctattcccacagaggagtcatctgtctggggcactaaggatcccaaggtg
ggcacctcagaggaaaaggagcccattgctgaacaacctaccccctccgcgactgaggca
cccaagcctgctgctcctgcagtcaagacctgggcaagcatgctgcgacagtctgctcct
cccaaggccccgcccaagcccaaggaagctcccgccgctccccagccagctgctgagcct
gctgagcctgagtctgcccccgaacctatcgaacccgagcctgaggctgtgcccgagccc
gagcccgaaaccgcccctactcccgccgacgaaactgacgagaccacgcccgttgccgac
accactattcccgccgaagttcctcaagttaatgtagagcctgaggtcgctcttcctccc
tccaaggatgagctcaccgaatcaaatcttgaacaggttgttgacgaatcccaaccgcct
cccgaaggtactgtcgcaagcaccgctgctgactcttgggatcctcgacagaaccctgcc
agtgttaatgctacacccatctcggctgcccagcagcaacatcaagcccctcctagcgga
ttcgccgcaactgccgccaaggccactgctgagcgaactacccgtatccctagccaccac
cagcgacgcgttcttgaccaggaggaagctgtgcgtatgcccggcaaccgtgaggttgac
cgtgccgccgttcagttcggagctttcagtttgaacggggatgaagatattgatggtgag
cgagaggagcctgagaccagagcccagcctccagctgactcacctgtcactcatcctcgc
acctcgcttcctcctgctacccaagctggtgttcccgactcatttgctcagaagcctgct
cctgcggttgctccgattgcggcccctactgttcctgctgctcaatcccaggcccaggct
cagatccctggccaagctcccgtctcaagcgctcagcaatacggtcgctttggtcaggct
ggtgcccaggaccccatggtagctcagaagcctttggatcctttcaaccagcagagcacc
ccctcttctcaaccccccttcgacaacttctcttcccaaacctctcaggcacagcaacct
ggcgccgctttcagctctgcgcctaacgactatgcttcctactacaccgcgaaccaaccc
gaccgaaacccctacaactactacggtcagcaatttggccagcagggaggacagggccag
gaggccactgcctctcagcgacagtttggcggctatggagcttctcaggcggataatctc
agccagtatccccagagtggtctgcacaaccagccacgatttggtggaagtgctgtggat
gcccagaacagtggcaacagcactcccaaccctactacccaggctcaacagcaacaggct
caacagcctggtcagcaacagcagcagcctggccagggatctcagccccagtcacacggc
cagcagtatcccggttacaaccatccctactatagtaacccctactaccaccaatattac
tctggatatggccagggaggatttggcccatatggaaagggtggcatgtacggccagccc
taccaaatgtcccctaacgcaccttatgaccacagctcatctcccgctggattcggtcag
tcttccctccaccgcgacagtagtttgggagcatctggtctgggtgattacggtcgtgtt
gctaccagccaggctgctagccagccaggtcttggtgccagctctttcggcagcgtccac
gacagctttgcccggggtgctacctcattccagactcagggccagtcattcaacagcccc
ggccagcctggcaacgccgttgctgatgacttgaagcctcctttcggtgactccaaggct
ggatctggtccctcgccttccctcggcggtgcccgccctggatcagctactaatgccccc
gctgcccagagcggtctcccgccacctcagaacgtcggtggctatggcggctaccctagc
cacctccagggccacggtcttcacggcagtaacgcgtatggcatgggcggtaatgccggt
gccagccagcacggaaacagcccttacggctcatacaaccagggctttggcggtagcggc
tactatggcagtaaccaacaacagcaacagcgcggcggctggggaggcaactatcactag
>Fp59
atgtccgaagcgacttcacggacatccgcctcgcgcggcagaggctctggccgcggtggt
agaggaggtttcgccggtcgcggcggccgacgaaccaatggcgacaagcccgaccacagc
actgctgattcccagagtgcattcgaagatgaaggcgattttggcgagcttcgaaagcaa
tatggcaacaagacttcggtgatccgtgagatgttccccgactggtctgaggccgatgtc
ctttttgctctccaggaaaccgacggcgacgagaacgaagccgtcacacgcatcgctgag
ggtaccatttcgcaatggggtgaagtttcaaagcctaagaaggccactcgagctaaggct
aaggaccaagctcctactccttcgaacgacgcgacgtccactgggccccgagccgctcgt
ggtggccgaggtgcatctgaaggaggtcgaggtcgaggccgagctactgaacgaggaggt
cgtagcacacgtggccgacctgctgctgctcccaccaacggcgctggacctaaggagaac
gctgccttgtctattcccacagaggagtcatctgtctggggcactaaggatcccaaggtg
ggcacctcagaggaaaaggagcccattgctgaacaacctaccccctccgcgactgaggca
cccaagcctgctgctcctgcagtcaagacctgggcaagcatgctgcgacagtctgctcct
cccaaggccccgcccaagcccaaggaagctcccgccgctccccagccagctgctgagcct
gctgagcctgagtctgcccccgaacctatcgaacccgagcctgaggctgtgcccgagccc
gagcccgaaaccgcccctactcccgccgacgaaactgacgagaccacgcccgttgccgac
accactattcccgccgaagttcctcaagttaatgtagagcctgaggtcgctcttcctccc
tccaaggatgagctcaccgaatcaaatcttgaacaggttgttgacgaatcccaaccgcct
cccgaaggtactgtcgcaagcaccgctgctgactcttgggatcctcgacagaaccctgcc
agtgttaatgctacacccatctcggctgcccagcagcaacatcaagcccctcctagcgga
ttcgccgcaactgccgccaaggccactgctgagcgaactacccgtatccctagccaccac
cagcgacgcgttcttgaccaggaggaagctgtgcgtatgcccggcaaccgtgaggttgac
cgtgccgccgttcagttcggagctttcagtttgaacggggatgaagatattgatggtgag
cgagaggagcctgagaccagagcccagcctccagctgactcacctgtcactcatcctcgc
acctcgcttcctcctgctacccaagctggtgttcccgactcatttgctcagaagcctgct
cctgcggttgctccgattgcggcccctactgttcctgctgctcaatcccaggcccaggct
cagatccctggccaagctcccgtctcaagcgctcagcaatacggtcgctttggtcaggct
ggtgcccaggaccccatggtagctcagaagcctttggatcctttcaaccagcagagcacc
ccctcttctcaaccccccttcgacaacttctcttcccaaacctctcaggcacagcaacct
ggcgccgctttcagctctgcgcctaacgactatgcttcctactacaccgcgaaccaaccc
gaccgaaacccctacaactactacggtcagcaatttggccagcagggaggacagggccag
gaggccactgcctctcagcgacagtttggcggctatggagcttctcaggcggataatctc
agccagtatccccagagtggtctgcacaaccagccacgatttggtggaagtgctgtggat
gcccagaacagtggcaacagcactcccaaccctactacccaggctcaacagcaacaggct
caacagcctggtcagcaacagcagcagcctggccagggatctcagccccagtcacacggc
cagcagtatcccggttacaaccatccctactatagtaacccctactaccaccaatattac
tctggatatggccagggaggatttggcccatatggaaagggtggcatgtacggccagccc
taccaaatgtcccctaacgcaccttatgaccacagctcatctcccgctggattcggtcag
tcttccctccaccgcgacagtagtttgggagcatctggtctgggtgattacggtcgtgtt
gctaccagccaggctgctagccagccaggtcttggtgccagctctttcggcagcgtccac
gacagctttgcccggggtgctacctcattccagactcagggccagtcattcaacagcccc
ggccagcctggcaacgccgttgctgatgacttgaagcctcctttcggtgactccaaggct
ggatctggtccctcgccttccctcggcggtgcccgccctggatcagctactaatgccccc
gctgcccagagcggtctcccgccacctcagaacgtcggtggctatggcggctaccctagc
cacctccagggccacggtcttcacggcagtaacgcgtatggcatgggcggtaatgccggt
gccagccagcacggaaacagcccttacggctcatacaaccagggctttggcggtagcggc
tactatggcagtaaccaacaacagcaacagcgcggcggctggggaggcaactatcactag
>Fp63
atgtccgaagcgacttcacggacatccgcctcgcgcggcagaggctctggccgcggtggt
agaggaggtttcgccggtcgcggcggccgacgaaccaatggcgacaagcccgaccacagc
actgctgattcccagagtgcattcgaagatgaaggcgattttggcgagcttcgaaagcaa
tatggcaacaagacttcggtgatccgcgagatgttccccgactggtctgaggccgatgtc
ctttttgctctccaggaaaccgacggcgacgagaacgaagccgtcacacgcatcgctgag
ggtaccatttcgcaatggggtgaagtttcaaagcctaagaaggccactcgagctaaggct
aaggaccaagctcctactccttcgaacgacgcgacgtccactgggccccgagccgctcgt
ggtggccgaggtgcatctgaaggaggtcgaggtcgaggccgagctactgaacgaggaggt
cgtagcacacgtggccgacctgctgctgctcccaccaacggcgctggacctaaggagaac
gctgccttgtctattcccacagaggagtcatctgtctggggcactaaggatcccaaggtg
ggcacctcagaggaaaaggagcccattgctgaacaccctaccccctccgcgactgaggca
cccaagcctgctgctcctgcagtcaagacctgggcaagcatgctgcgacagtctgctcct
cccaaggccccgcccaagcccaaggaagctcccgccgctccccagccagctgctgagcct
gctgagcctgagtctgcccccgaacctatcgaacccgagcctgaggctgtgcccgagccc
gagcccgaaaccgcccctactcccgccgacgaaactgacgagaccacgcccgttgccgac
accactattcccgccgaagttcctcaagttaatgtagagcctgaggtcgctcttcctccc
tccaaggatgagctcaccgaatcaaatcttgaacaggttgttgacgaatcccaaccgcct
cccgaaggtactgtcgcaagcaccgctgctgactcttgggatcctcgacagaaccctgcc
agtgttaatgctacacccatctcggctgcccagcagcaacatcaagcccctcctagcgga
ttcgccgcaactgccgccaaggccactgctgagcgaactacccgtatccctagccaccac
cagcgacgcgttcttgaccaggaggaagctgtgcgtatgcccggcaaccgtgaggttgac
cgtgccgccgttcagttcggagctttcagtttgaacggggatgaagatattgatggtgag
cgagaggagcctgagaccagagcccagcctccagctgactcacctgtcactcatcctcgc
acctcgcttcctcctgctacccaagctggtgttcccgactcatttgctcagaagcctgct
cctgcggttgctccgattgcggcccctactgttcctgctgctcaatcccaggcccaggct
cagatccctggccaagctcccgtctcaagcgctcagcaatacggtcgctttggtcaggct
ggtgcccaggaccccatggtagctcagaagcctttggatcctttcaaccagcagagcacc
ccctcttctcaatcccccttcgacaacttctcttcccaaacctctcaggcacagcaacct
ggcgccgctttcagctctgcgcctaacgactatgcttcctactacaccgcgaaccaaccc
gaccgaaacccctacaactactacggtcagcaatttggccagcagggaggacagggccag
gaggccactgcctctcagcgacagtttggcggctatggagcttctcaggcggataatctc
agccagtatccccagagtggtctgcacaaccagccacgatttggtggaagtgctgtggat
gcccagaacagtggcaacagcactcccaaccctactacccaggctcaacagcaacaggct
caacagcctggtcagcaacagcagcagcctggccagggatctcagccccagtcacacggc
cagcagtatcccggttacaaccatccctactatagtaacccctactaccaccaatattac
tctggatatggccagggaggatttggcccatatggaaagggtggcatgtacggccagccc
taccaaatgtcccctaacgcaccttatgaccacagctcatctcccgctggattcggtcag
tcttccctccaccgcgacagtagtttgggagcatctggtctgggtgattacggtcgtgtt
gctaccagccaggctgctagccagccaggtcttggtgccagctctttcggcagcgtccac
gacagctttgcccggggtgctacctcattccagactcagggccagtcattcaacagcccc
ggccagcctggcaacgccgttgctgatgacttgaagcctcctttcggtgactccaaggct
ggatctggtccctcgccttccctcggcggtgcccgccctggatcagctactaatgccccc
gctgcccagagcggtctcccgccacctcagaacgtcggtggctatggcggctaccctagc
cacctccagggccacggtcttcacggcagtaacgtgtatggcatgggcggtaatgccggt
gccagccagcacggaaacagcccttacggctcatacaaccagggctttggcggtagcggc
tactatggcagtaaccaacaacagcaacagcgcggcggctggggaggcaactatcactag
>Fp65
atgtccgaagcgacttcacggacatccgcctcgcgcggcagaggctctggccgcggtggt
agaggaggtttcgccggtcgcggcggccgacgaaccaatggcgacaagcccgaccacagc
actgctgattcccagagtgcattcgaagatgaaggcgattttggcgagcttcgaaagcaa
tatggcaacaagacttcggtgatccgcgagatgttccccgactggtctgaggccgatgtc
ctttttgctctccaggaaaccgacggcgacgagaacgaagccgtcacacgcatcgctgag
ggtaccatttcgcaatggggtgaagtttcaaagcctaagaaggccactcgagctaaggct
aaggaccaagctcctactccttcgaacgacgcgacgtccactgggccccgagccgctcgt
ggtggccgaggtgcatctgaaggaggtcgaggtcgaggccgagctactgaacgaggaggt
cgtagcacacgtggccgacctgctgctgctcccaccaacggcgctggacctaaggagaac
gctgccttgtctattcccacagaggagtcatctgtctggggcactaaggatcccaaggtg
ggcacctcagaggaaaaggagcccattgctgaacaacctaccccctccgcgactgaggca
cccaagcctgctgctcctgcagtcaagacctgggcaagcatgctgcgacagtctgctcct
cccaaggccccgcccaagcccaaggaagctcccgccgctccccagccagctgctgagcct
gctgagcctgagtctgcccccgaacctatcgaacccgagcctgaggctgtgcccgagccc
gagcccgaaaccgcccctactcccgccgacgaaactgacgagaccacgcccgttgccgac
accactattcccgccgaagttcctcaagttaatgtagagcctgaggtcgctcttcctccc
tccaaggatgagctcaccgaatcaaatcttgaacaggttgttgacgaatcccaaccgcct
cccgaaggtactgtcgcaagcaccgctgctgactcttgggatcctcgacagaaccctgcc
agtgttaatgctacacccatctcggctgcccagcagcaacatcaagcccctcctagcgga
ttcgccgcaactgccgccaaggccactgctgagcgaactacccgtatccctagccaccac
cagcgacgcgttcttgaccaggaggaagctgtgcgtatgcccggcaaccgtgaggttgac
cgtgccgccgttcagttcggagctttcagtttgaacggggatgaagatattgatggtgag
cgagaggagcctgagaccagagcccagcctccagctgactcacctgtcactcatcctcgc
acctcgcttcctcctgctacccaagctggtgttcccgactcatttgctcagaagcctgct
cctgcggttgctccgattgcggcccctactgttcctgctgctcaatcccaggcccaggct
cagatccctggccaagctcccgtctcaagcgctcagcaatacggtcgctttggtcaggct
ggtgcccaggaccccatggtagctcagaagcctttggatcctttcaaccagcagagcacc
ccctcttctcaaccccccttcgacaacttctcttcccaaacctctcaggcacagcaacct
ggcgccgctttcagctctgcgcctaacgactatgcttcctactacaccgcgaaccaaccc
gaccgaaacccctacaactactacggtcagcaatttggccagcagggaggacagggccag
gaggccactgcctctcagcgacagtttggcggctatggagcttctcaggcggataatctc
agccagtatccccagagtggtctgcacaaccagccacgatttggtggaagtgctgtggat
gcccagaacagtggcaacagcactcccaaccctactacccaggctcaacagcaacaggct
caacagcctggtcagcaacagcagcagcctggccagggatctcagccccagtcacacggc
cagcagtatcccggttacaaccatccctactatagtaacccctactaccaccaatattac
tctggatatggccagggaggatttggcccatatggaaagggtggcatgtacggccagccc
taccaaatgtcccctaacgcaccttatgaccacagctcatctcccgctggattcggtcag
tcttccctccaccgcgacagtagtttgggagcatctggtctgggtgattacggtcgtgtt
gctaccagccaggctgctagccagccaggtcttggtgccagctctttcggcagcgtccac
gacagctttgcccggggtgctacctcattccagactcagggccagtcattcaacagcccc
ggccagcctggcaacgccgttgctgatgacttgaagcctcctttcggtgactccaaggct
ggatctggtccctcgccttccctcggcggtgcccgccctggatcagctactaatgccccc
gctgcccagagcggtctcccgccacctcagaacgtcggtggctatggcggctaccctagc
cacctccagggccacggtcttcacggcagtaacgcgtatggcatgggcggtaatgccggt
gccagccagcacggaaacagcccttacggctcatacaaccagggctttggcggtagcggc
tactatggcagtaaccaacaacagcaacagcgcggcggctggggaggcaactatcactag
>Fp66
atgtccgaagcgacttcacggacatccgcctcgcgcggcagaggctctggccgcggtggt
agaggaggtttcgccggtcgcggcggccgacgaaccaatggcgacaagcccgaccacagc
actgctgattcccagagtgcattcgaagatgaaggcgattttggcgagcttcgaaagcaa
tatggcaacaagacttcggtgatccgcgagatgttccccgactggtctgaggccgatgtc
ctttttgctctccaggaaaccgacggcgacgagaacgaagccgtcacacgcatcgctgag
ggtaccatttcgcaatggggtgaagtttcaaagcctaagaaggccactcgagctaaggct
aaggaccaagctcctactccttcgaacgacgcgacgtccactgggccccgagccgctcgt
ggtggccgaggtgcatctgaaggaggtcgaggtcgaggccgagctactgaacgaggaggt
cgtagcacacgtggccgacctgctgctgctcccaccaacggcgctggacctaaggagaac
gctgccttgtctattcccacagaggagtcatctgtctggggcactaaggatcccaaggtg
ggcacctcagaggaaaaggagcccattgctgaacaacctaccccctccgcgactgaggca
cccaagcctgctgctcctgcagtcaagacctgggcaagcatgctgcgacagtctgctcct
cccaaggccccgcccaagcccaaggaagctcccgccgctccccagccagctgctgagcct
gctgagcctgagtctgcccccgaacctatcgaacccgagcctgaggctgtgcccgagccc
gagcccgaaaccgcccctactcccgccgacgaaactgacgagaccacgcccgttgccgac
accactattcccgccgaagttcctcaagttaatgtagagcctgaggtcgctcttcctccc
tccaaggatgagctcaccgaatcaaatcttgaacaggttgttgacgaatcccaaccgcct
cccgaaggtactgtcgcaagcaccgctgctgactcttgggatcctcgacagaaccctgcc
agtgttaatgctacacccatctcggctgcccagcagcaacatcaagcccctcctagcgga
ttcgccgcaactgccgccaaggccactgctgagcgaactacccgtatccctagccaccac
cagcgacgcgttcttgaccaggaggaagctgtgcgtatgcccggcaaccgtgaggttgac
cgtgccgccgttcagttcggagctttcagtttgaacggggatgaagatattgatggtgag
cgagaggagcctgagaccagagcccagcctccagctgactcacctgtcactcatcctcgc
acctcgcttcctcctgctacccaagctggtgttcccgactcatttgctcagaagcctgct
cctgcggttgctccgattgcggcccctactgttcctgctgctcaatcccaggcccaggct
cagatccctggccaagctcccgtctcaagcgctcagcaatacggtcgctttggtcaggct
ggtgcccaggaccccatggtagctcagaagcctttggatcctttcaaccagcagagcacc
ccctcttctcaaccccccttcgacaacttctcttcccaaacctctcaggcacagcaacct
ggcgccgctttcagctctgcgcctaacgactatgcttcctactacaccgcgaaccaaccc
gaccgaaacccctacaactactacggtcagcaatttggccagcagggaggacagggccag
gaggccactgcctctcagcgacagtttggcggctatggagcttctcaggcggataatctc
agccagtatccccagagtggtctgcacaaccagccacgatttggtggaagtgctgtggat
gcccagaacagtggcaacagcactcccaaccctactacccaggctcaacagcaacaggct
caacagcctggtcagcaacagcagcagcctggccagggatctcagccccagtcacacggc
cagcagtatcccggttacaaccatccctactatagtaacccctactaccaccaatattac
tctggatatggccagggaggatttggcccatatggaaagggtggcatgtacggccagccc
taccaaatgtcccctaacgcaccttatgaccacagctcatctcccgctggattcggtcag
tcttccctccaccgcgacagtagtttgggagcatctggtctgggtgattacggtcgtgtt
gctaccagccaggctgctagccagccaggtcttggtgccagctctttcggcagcgtccac
gacagctttgcccggggtgctacctcattccagactcagggccagtcattcaacagcccc
ggccagcctggcaacgccgttgctgatgacttgaagcctcctttcggtgactccaaggct
ggatctggtccctcgccttccctcggcggtgcccgccctggatcagctactaatgccccc
gctgcccagagcggtctcccgccacctcagaacgtcggtggctatggcggctaccctagc
cacctccagggccacggtcttcacggcagtaacgcgtatggcatgggcggtaatgccggt
gccagccagcacggaaacagcccttacggctcatacaaccagggctttggcggtagcggc
tactatggcagtaaccaacaacagcaacagcgcggcggctggggaggcaactatcactag
>Fp72
atgtccgaagcgacttcacggacatccgcctcgcgcggcagaggctctggccgcggtggt
agaggaggtttcgccggtcgcggcggccgacgaaccaatggcgacaagcccgaccacagc
actgctgattcccagagtgcattcgaagatgaaggcgattttggcgagcttcgaaagcaa
tatggcaacaagacttcggtgatccgcgagatgttccccgactggtctgaggccgatgtc
ctttttgctctccaggaaaccgacggcgacgagaacgaagccgtcacacgcatcgctgag
ggtaccatttcgcaatggggtgaagtttcaaagcctaagaaggccactcgagctaaggct
aaggaccaagctcctactccttcgaacgacgcgacgtccactgggccccgagccgctcgt
ggtggccgaggtgcatctgaaggaggtcgaggtcgaggccgagctactgaacgaggaggt
cgtagcacacgtggccgacctgctgctgctcccaccaacggcgctggacctaaggagaac
gctgccttgtctattcccacagaggagtcatctgtctggggcactaaggatcccaaggtg
ggcacctcagaggaaaaggagcccattgctgaacaacctaccccctccgcgactgaggca
cccaagcctgctgctcctgcagtcaagacctgggcaagcatgctgcgacagtctgctcct
cccaaggccccgcccaagcccaaggaagctcccgccgctccccagccagctgctgagcct
gctgagcctgagtctgcccccgaacctatcgaacccgagcctgaggctgtgcccgagccc
gagcccgaaaccgcccctactcccgccgacgaaactgacgagaccacgcccgttgccgac
accactattcccgccgaagttcctcaagttaatgtagagcctgaggtcgctcttcctccc
tccaaggatgagctcaccgaatcaaatcttgaacaggttgttgacgaatcccaaccgcct
cccgaaggtactgtcgcaagcaccgctgctgactcttgggatcctcgacagaaccctgcc
agtgttaatgctacacccatctcggctgcccagcagcaacatcaagcccctcctagcgga
ttcgccgcaactgccgccaaggccactgctgagcgaactacccgtatccctagccaccac
cagcgacgcgttcttgaccaggaggaagctgtgcgtatgcccggcaaccgtgaggttgac
cgtgccgccgttcagttcggagctttcagtttgaacggggatgaagatattgatggtgag
cgagaggagcctgagaccagagcccagcctccagctgactcacctgtcactcatcctcgc
acctcgcttcctcctgctacccaagctggtgttcccgactcatttgctcagaagcctgct
cctgcggttgctccgattgcggcccctactgttcctgctgctcaatcccaggcccaggct
cagatccctggccaagctcccgtctcaagcgctcagcaatacggtcgctttggtcaggct
ggtgcccaggaccccatggtagctcagaagcctttggatcctttcaaccagcagagcacc
ccctcttctcaaccccccttcgacaacttctcttcccaaacctctcaggcacagcaacct
ggcgccgctttcagctctgcgcctaacgactatgcttcctactacaccgcgaaccaaccc
gaccgaaacccctacaactactacggtcagcaatttggccagcagggaggacagggccag
gaggccactgcctctcagcgacagtttggcggctatggagcttctcaggcggataatctc
agccagtatccccagagtggtctgcacaaccagccacgatttggtggaagtgctgtggat
gcccagaacagtggcaacagcactcccaaccctactacccaggctcaacagcaacaggct
caacagcctggtcagcaacagcagcagcctggccagggatctcagccccagtcacacggc
cagcagtatcccggttacaaccatccctactatagtaacccctactaccaccaatattac
tctggatatggccagggaggatttggcccatatggaaagggtggcatgtacggccagccc
taccaaatgtcccctaacgcaccttatgaccacagctcatctcccgctggattcggtcag
tcttccctccaccgcgacagtagtttgggagcatctggtctgggtgattacggtcgtgtt
gctaccagccaggctgctagccagccaggtcttggtgccagctctttcggcagcgtccac
gacagctttgcccggggtgctacctcattccagactcagggccagtcattcaacagcccc
ggccagcctggcaacgccgttgctgatgacttgaagcctcctttcggtgactccaaggct
ggatctggtccctcgccttccctcggcggtgcccgccctggatcagctactaatgccccc
gctgcccagagcggtctcccgccacctcagaacgtcggtggctatggcggctaccctagc
cacctccagggccacggtcttcacggcagtaacgcgtatggcatgggcggtaatgccggt
gccagccagcacggaaacagcccttacggctcatacaaccagggctttggcggtagcggc
tactatggcagtaaccaacaacagcaacagcgcggcggctggggaggcaactatcactag
>Fp73
atgtccgaagcgacttcacggacatccgcctcgcgcggcagaggctctggccgcggtggt
agaggaggtttcgccggtcgcggcggccgacgaaccaatggcgacaagcccgaccacagc
actgctgattcccagagtgcattcgaagatgaaggcgattttggcgagcttcgaaagcaa
tatggcaacaagacttcggtgatccgcgagatgttccccgactggtctgaggccgatgtc
ctttttgctctccaggaaaccgacggcgacgagaacgaagccgtcacacgcatcgctgag
ggtaccatttcgcaatggggtgaagtttcaaagcctaagaaggccactcgagctaaggct
aaggaccaagctcctactccttcgaacgacgcgacgtccactgggccccgagccgctcgt
ggtggccgaggtgcatctgaaggaggtcgaggtcgaggccgagctactgaacgaggaggt
cgtagcacacgtggccgacctgctgctgctcccaccaacggcgctggacctaaggagaac
gctgccttgtctattcccacagaggagtcatctgtctggggcactaaggatcccaaggtg
ggcacctcagaggaaaaggagcccattgctgaacaacctaccccctccgcgactgaggca
cccaagcctgctgctcctgcagtcaagacctgggcaagcatgctgcgacagtctgctcct
cccaaggccccgcccaagcccaaggaagctcccgccgctccccagccagctgctgagcct
gctgagcctgagtctgcccccgaacctatcgaacccgagcctgaggctgtgcccgagccc
gagcccgaaaccgcccctactcccgccgacgaaactgacgagaccacgcccgttgccgac
accactattcccgccgaagttcctcaagttaatgtagagcctgaggtcgctcttcctccc
tccaaggatgagctcaccgaatcaaatcttgaacaggttgttgacgaatcccaaccgcct
cccgaaggtactgtcgcaagcaccgctgctgactcttgggatcctcgacagaaccctgcc
agtgttaatgctacacccatctcggctgcccagcagcaacatcaagcccctcctagcgga
ttcgccgcaactgccgccaaggccactgctgagcgaactacccgtatccctagccaccac
cagcgacgcgttcttgaccaggaggaagctgtgcgtatgcccggcaaccgtgaggttgac
cgtgccgccgttcagttcggagctttcagtttgaacggggatgaagatattgatggtgag
cgagaggagcctgagaccagagcccagcctccagctgactcacctgtcactcatcctcgc
acctcgcttcctcctgctacccaagctggtgttcccgactcatttgctcagaagcctgct
cctgcggttgctccgattgcggcccctactgttcctgctgctcaatcccaggcccaggct
cagatccctggccaagctcccgtctcaagcgctcagcaatacggtcgctttggtcaggct
ggtgcccaggaccccatggtagctcagaagcctttggatcctttcaaccagcagagcacc
ccctcttctcaaccccccttcgacaacttctcttcccaaacctctcaggcacagcaacct
ggcgccgctttcagctctgcgcctaacgactatgcttcctactacaccgcgaaccaaccc
gaccgaaacccctacaactactacggtcagcaatttggccagcagggaggacagggccag
gaggccactgcctctcagcgacagtttggcggctatggagcttctcaggcggataatctc
agccagtatccccagagtggtctgcacaaccagccacgatttggtggaagtgctgtggat
gcccagaacagtggcaacagcactcccaaccctactacccaggctcaacagcaacaggct
caacagcctggtcagcaacagcagcagcctggccagggatctcagccccagtcacacggc
cagcagtatcccggttacaaccatccctactatagtaacccctactaccaccaatattac
tctggatatggccagggaggatttggcccatatggaaagggtggcatgtacggccagccc
taccaaatgtcccctaacgcaccttatgaccacagctcatctcccgctggattcggtcag
tcttccctccaccgcgacagtagtttgggagcatctggtctgggtgattacggtcgtgtt
gctaccagccaggctgctagccagccaggtcttggtgccagctctttcggcagcgtccac
gacagctttgcccggggtgctacctcattccagactcagggccagtcattcaacagcccc
ggccagcctggcaacgccgttgctgatgacttgaagcctcctttcggtgactccaaggct
ggatctggtccctcgccttccctcggcggtgcccgccctggatcagctactaatgccccc
gctgcccagagcggtctcccgccacctcagaacgtcggtggctatggcggctaccctagc
cacctccagggccacggtcttcacggcagtaacgcgtatggcatgggcggtaatgccggt
gtcagccagcacggaaacagcccttacggctcatacaaccagggctttggcggtagcggc
tactatggcagtaaccaacaacagcaacagcgcggcggctggggaggcaactatcactag
>Fp76
atgtccgaagcgacttcacggacatccgcctcgcgcggcagaggctctggccgcggtggt
agaggaggtttcgccggtcgcggcggccgacgaaccaatggcgacaagcccgaccacagc
actgctgattcccagagtgcattcgaagatgaaggcgattttggcgagcttcgaaagcaa
tatggcaacaagacttcggtgatccgcgagatgttccccgactggtctgaggccgatgtc
ctttttgctctccaggaaaccgacggcgacgagaacgaagccgtcacacgcatcgctgag
ggtaccatttcgcaatggggtgaagtttcaaagcctaagaaggccactcgagctaaggct
aaggaccaagctcctactccttcgaacgacgcgacgtccactgggccccgagccgctcgt
ggtggccgaggtgcatctgaaggaggtcgaggtcgaggccgagctactgaacgaggaggt
cgtagcacacgtggccgacctgctgctgctcccaccaacggcgctggacctaaggagaac
gctgccttgtctattcccacagaggagtcatctgtctggggcactaaggatcccaaggtg
ggcacctcagaggaaaaggagcccattgctgaacaacctaccccctccgcgactgaggca
cccaagcctgctgctcctgcagtcaagacctgggcaagcatgctgcgacagtctgctcct
cccaaggccccgcccaagcccaaggaagctcccgccgctccccagccagctgctgagcct
gctgagcctgagtctgcccccgaacctatcgaacccgagcctgaggctgtgcccgagccc
gagcccgaaaccgcccctactcccgccgacgaaactgacgagaccacgcccgttgccgac
accactattcccgccgaagttcctcaagttaatgtagagcctgaggtcgctcttcctccc
tccaaggatgagctcaccgaatcaaatcttgaacaggttgttgacgaatcccaaccgcct
cccgaaggtactgtcgcaagcaccgctgctgactcttgggatcctcgacagaaccctgcc
agtgttaatgctacacccatctcggctgcccagcagcaacatcaagcccctcctagcgga
ttcgccgcaactgccgccaaggccactgctgagcgaactacccgtatccctagccaccac
cagcgacgcgttcttgaccaggaggaagctgtgcgtatgcccggcaaccgtgaggttgac
cgtgccgccgttcagttcggagctttcagtttgaacggggatgaagatattgatggtgag
cgagaggagcctgagaccagagcccagcctccagctgactcacctgtcactcatcctcgc
acctcgcttcctcctgctacccaagctggtgttcccgactcatttgctcagaagcctgct
cctgcggttgctccgattgcggcccctactgttcctgctgctcaatcccaggcccaggct
cagatccctggccaagctcccgtctcaagcgctcagcaatacggtcgctttggtcaggct
ggtgcccaggaccccatggtagctcagaagcctttggatcctttcaaccagcagagcacc
ccctcttctcaaccccccttcgacaacttctcttcccaaacctctcaggcacagcaacct
ggcgccgctttcagctctgcgcctaacgactatgcttcctactacaccgcgaaccaaccc
gaccgaaacccctacaactactacggtcagcaatttggccagcagggaggacagggccag
gaggccactgcctctcagcgacagtttggcggctatggagcttctcaggcggataatctc
agccagtatccccagagtggtctgcacaaccagccacgatttggtggaagtgctgtggat
gcccagaacagtggcaacagcactcccaaccctactacccaggctcaacagcaacaggct
caacagcctggtcagcaacagcagcagcctggccagggatctcagccccagtcacacggc
cagcagtatcccggttacaaccatccctactatagtaacccctactaccaccaatattac
tctggatatggccagggaggatttggcccatatggaaagggtggcatgtacggccagccc
taccaaatgtcccctaacgcaccttatgaccacagctcatctcccgctggattcggtcag
tcttccctccaccgcgacagtagtttgggagcatctggtctgggtgattacggtcgtgtt
gctaccagccaggctgctagccagccaggtcttggtgccagctctttcggcagcgtccac
gacagctttgcccggggtgctacctcattccagactcagggccagtcattcaacagcccc
ggccagcctggcaacgccgttgctgatgacttgaagcctcctttcggtgactccaaggct
ggatctggtccctcgccttccctcggcggtgcccgccctggatcagctactaatgccccc
gctgcccagagcggtctcccgccacctcagaacgtcggtggctatggcggctaccctagc
cacctccagggccacggtcttcacggcagtaacgcgtatggcatgggcggtaatgccggt
gtcagccagcacggaaacagcccttacggctcatacaaccagggctttggcggtagcggc
tactatggcagtaaccaacaacagcaacagcgcggcggctggggaggcaactatcactag
>Fp78
atgtccgaagcgacttcacggacatccgcctcgcgcggcagaggctctggccgcggtggt
agaggaggtttcgccggtcgcggcggccgacgaaccaatggcgacaagcccgaccacagc
actgctgattcccagagtgcattcgaagatgaaggcgattttggcgagcttcgaaagcaa
tatggcaacaagacttcggtgatccgtgagatgttccccgactggtctgaggccgatgtc
ctttttgctctccaggaaaccgacggcgacgagaacgaagccgtcacacgcatcgctgag
ggtaccatttcgcaatggggtgaagtttcaaagcctaagaaggccactcgagctaaggct
aaggaccaagctcctactccttcgaacgacgcgacgtccactgggccccgagccgctcgt
ggtggccgaggtgcatctgaaggaggtcgaggtcgaggccgagctactgaacgaggaggt
cgtagcacacgtggccgacctgctgctgctcccaccaacggcgctggacctaaggagaac
gctgccttgtctattcccacagaggagtcatctgtctggggcactaaggatcccaaggtg
ggcacctcagaggaaaaggagcccattgctgaacaacctaccccctccgcgactgaggca
cccaagcctgctgctcctgcagtcaagacctgggcaagcatgctgcgacagtctgctcct
cccaaggccccgcccaagcccaaggaagctcccgccgctccccagccagctgctgagcct
gctgagcctgagtctgcccccgaacctatcgaacccgagcctgaggctgtgcccgagccc
gagcccgaaaccgcccctactcccgccgacgaaactgacgagaccacgcccgttgccgac
accactattcccgccgaagttcctcaagttaatgtagagcctgaggtcgctcttcctccc
tccaaggatgagctcaccgaatcaaatcttgaacaggttgttgacgaatcccaaccgcct
cccgaaggtactgtcgcaagcaccgctgctgactcttgggatcctcgacagaaccctgcc
agtgttaatgctacacccatctcggctgcccagcagcaacatcaagcccctcctagcgga
ttcgccgcaactgccgccaaggccactgctgagcgaactacccgtatccctagccaccac
cagcgacgcgttcttgaccaggaggaagctgtgcgtatgcccggcaaccgtgaggttgac
cgtgccgccgttcagttcggagctttcagtttgaacggggatgaagatattgatggtgag
cgagaggagcctgagaccagagcccagcctccagctgactcacctgtcactcatcctcgc
acctcgcttcctcctgctacccaagctggtgttcccgactcatttgctcagaagcctgct
cctgcggttgctccgattgcggcccctactgttcctgctgctcaatcccaggcccaggct
cagatccctggccaagctcccgtctcaagcgctcagcaatacggtcgctttggtcaggct
ggtgcccaggaccccatggtagctcagaagcctttggatcctttcaaccagcagagcacc
ccctcttctcaaccccccttcgacaacttctcttcccaaacctctcaggcacagcaacct
ggcgccgctttcagctctgcgcctaacgactatgcttcctactacaccgcgaaccaaccc
gaccgaaacccctacaactactacggtcagcaatttggccagcagggaggacagggccag
gaggccactgcctctcagcgacagtttggcggctatggagcttctcaggcggataatctc
agccagtatccccagagtggtctgcacaaccagccacgatttggtggaagtgctgtggat
gcccagaacagtggcaacagcactcccaaccctactacccaggctcaacagcaacaggct
caacagcctggtcagcaacagcagcagcctggccagggatctcagccccagtcacacggc
cagcagtatcccggttacaaccatccctactatagtaacccctactaccaccaatattac
tctggatatggccagggaggatttggcccatatggaaagggtggcatgtacggccagccc
taccaaatgtcccctaacgcaccttatgaccacagctcatctcccgctggattcggtcag
tcttccctccaccgcgacagtagtttgggagcatctggtctgggtgattacggtcgtgtt
gctaccagccaggctgctagccagccaggtcttggtgccagctctttcggcagcgtccac
gacagctttgcccggggtgctacctcattccagactcagggccagtcattcaacagcccc
ggccagcctggcaacgccgttgctgatgacttgaagcctcctttcggtgactccaaggct
ggatctggtccctcgccttccctcggcggtgcccgccctggatcagctactaatgccccc
gctgcccagagcggtctcccgccacctcagaacgtcggtggctatggcggctaccctagc
cacctccagggccacggtcttcacggcagtaacgcgtatggcatgggcggtaatgccggt
gccagccagcacggaaacagcccttacggctcatacaaccagggctttggcggtagcggc
tactatggcagtaaccaacaacagcaacagcgcggcggctggggaggcaactatcactag
>Fp81
atgtccgaagcgacttcacggacatccgcctcgcgcggcagaggctctggccgcggtggt
agaggaggtttcgccggtcgcggcggccgacgaaccaatggcgacaagcccgaccacagc
actgctgattcccagagtgcattcgaagatgaaggcgattttggcgagcttcgaaagcaa
tatggcaacaagacttcggtgatccgcgagatgttccccgactggtctgaggccgatgtc
ctttttgctctccaggaaaccgacggcgacgagaacgaagccgtcacacgcatcgctgag
ggtaccatttcgcaatggggtgaagtttcaaagcctaagaaggccactcgagctaaggct
aaggaccaagctcctactccttcgaacgacgcgacgtccactgggccccgagccgctcgt
ggtggccgaggtgcatctgaaggaggtcgaggtcgaggccgagctactgaacgaggaggt
cgtagcacacgtggccgacctgctgctgctcccaccaacggcgctggacctaaggagaac
gctgccttgtctattcccacagaggagtcatctgtctggggcactaaggatcccaaggtg
ggcacctcagaggaaaaggagcccattgctgaacaacctaccccctccgcgactgaggca
cccaagcctgctgctcctgcagtcaagacctgggcaagcatgctgcgacagtctgctcct
cccaaggccccgcccaagcccaaggaagctcccgccgctccccagccagctgctgagcct
gctgagcctgagtctgcccccgaacctatcgaacccgagcctgaggctgtgcccgagccc
gagcccgaaaccgcccctactcccgccgacgaaactgacgagaccacgcccgttgccgac
accactattcccgccgaagttcctcaagttaatgtagagcctgaggtcgctcttcctccc
tccaaggatgagctcaccgaatcaaatcttgaacaggttgttgacgaatcccaaccgcct
cccgaaggtactgtcgcaagcaccgctgctgactcttgggatcctcgacagaaccctgcc
agtgttaatgctacacccatctcggctgcccagcagcaacatcaagcccctcctagcgga
ttcgccgcaactgccgccaaggccactgctgagcgaactacccgtatccctagccaccac
cagcgacgcgttcttgaccaggaggaagctgtgcgtatgcccggcaaccgtgaggttgac
cgtgccgccgttcagttcggagctttcagtttgaacggggatgaagatattgatggtgag
cgagaggagcctgagaccagagcccagcctccagctgactcacctgtcactcatcctcgc
acctcgcttcctcctgctacccaagctggtgttcccgactcatttgctcagaagcctgct
cctgcggttgctccgattgcggcccctactgttcctgctgctcaatcccaggcccaggct
cagatccctggccaagctcccgtctcaagcgctcagcaatacggtcgctttggtcaggct
ggtgcccaggaccccatggtagctcagaagcctttggatcctttcaaccagcagagcacc
ccctcttctcaaccccccttcgacaacttctcttcccaaacctctcaggcacagcaacct
ggcgccgctttcagctctgcgcctaacgactatgcttcctactacaccgcgaaccaaccc
gaccgaaacccctacaactactacggtcagcaatttggccagcagggaggacagggccag
gaggccactgcctctcagcgacagtttggcggctatggagcttctcaggcggataatctc
agccagtatccccagagtggtctgcacaaccagccacgatttggtggaagtgctgtggat
gcccagaacagtggcaacagcactcccaaccctactacccaggctcaacagcaacaggct
caacagcctggtcagcaacagcagcagcctggccagggatctcagccccagtcacacggc
cagcagtatcccggttacaaccatccctactatagtaacccctactaccaccaatattac
tctggatatggccagggaggatttggcccatatggaaagggtggcatgtacggccagccc
taccaaatgtcccctaacgcaccttatgaccacagctcatctcccgctggattcggtcag
tcttccctccaccgcgacagtagtttgggagcatctggtctgggtgattacggtcgtgtt
gctaccagccaggctgctagccagccaggtcttggtgccagctctttcggcagcgtccac
gacagctttgcccggggtgctacctcattccagactcagggccagtcattcaacagcccc
ggccagcctggcaacgccgttgctgatgacttgaagcctcctttcggtgactccaaggct
ggatctggtccctcgccttccctcggcggtgcccgccctggatcagctactaatgccccc
gctgcccagagcggtctcccgccacctcagaacgtcggtggctatggcggctaccctagc
cacctccagggccacggtcttcacggcagtaacgcgtatggcatgggcggtaatgccggt
gccagccagcacggaaacagcccttacggctcatacaaccagggctttggcggtagcggc
tactatggcagtaaccaacaacagcaacagcgcggcggctggggaggcaactatcactag
>Fp84
atgtccgaagcgacttcacggacatccgcctcgcgcggcagaggctctggccgcggtggt
agaggaggtttcgccggtcgcggcggccgacgaaccaatggcgacaagcccgaccacagc
actgctgattcccagagtgcattcgaagatgaaggcgattttggcgagcttcgaaagcaa
tatggcaacaagacttcggtgatccgcgagatgttccccgactggtctgaggccgatgtc
ctttttgctctccaggaaaccgacggcgacgagaacgaagccgtcacacgcatcgctgag
ggtaccatttcgcaatggggtgaagtttcaaagcctaagaaggccactcgagctaaggct
aaggaccaagctcctactccttcgaacgacgcgacgtccactgggccccgagccgctcgt
ggtggccgaggtgcatctgaaggaggtcgaggtcgaggccgagctactgaacgaggaggt
cgtagcacacgtggccgacctgctgctgctcccaccaacggcgctggacctaaggagaac
gctgccttgtctattcccacagaggagtcatctgtctggggcactaaggatcccaaggtg
ggcacctcagaggaaaaggagcccattgctgaacaacctaccccctccgcgactgaggca
cccaagcctgctgctcctgcagtcaagacctgggcaagcatgctgcgacagtctgctcct
cccaaggccccgcccaagcccaaggaagctcccgccgctccccagccagctgctgagcct
gctgagcctgagtctgcccccgaacctatcgaacccgagcctgaggctgtgcccgagccc
gagcccgaaaccgcccctactcccgccgacgaaactgacgagaccacgcccgttgccgac
accactattcccgccgaagttcctcaagttaatgtagagcctgaggtcgctcttcctccc
tccaaggatgagctcaccgaatcaaatcttgaacaggttgttgacgaatcccaaccgcct
cccgaaggtactgtcgcaagcaccgctgctgactcttgggatcctcgacagaaccctgcc
agtgttaatgctacacccatctcggctgcccagcagcaacatcaagcccctcctagcgga
ttcgccgcaactgccgccaaggccactgctgagcgaactacccgtatccctagccaccac
cagcgacgcgttcttgaccaggaggaagctgtgcgtatgcccggcaaccgtgaggttgac
cgtgccgccgttcagttcggagctttcagtttgaacggggatgaagatattgatggtgag
cgagaggagcctgagaccagagcccagcctccagctgactcacctgtcactcatcctcgc
acctcgcttcctcctgctacccaagctggtgttcccgactcatttgctcagaagcctgct
cctgcggttgctccgattgcggcccctactgttcctgctgctcaatcccaggcccaggct
cagatccctggccaagctcccgtctcaagcgctcagcaatacggtcgctttggtcaggct
ggtgcccaggaccccatggtagctcagaagcctttggatcctttcaaccagcagagcacc
ccctcttctcaaccccccttcgacaacttctcttcccaaacctctcaggcacagcaacct
ggcgccgctttcagctctgcgcctaacgactatgcttcctactacaccgcgaaccaaccc
gaccgaaacccctacaactactacggtcagcaatttggccagcagggaggacagggccag
gaggccactgcctctcagcgacagtttggcggctatggagcttctcaggcggataatctc
agccagtatccccagagtggtctgcacaaccagccacgatttggtggaagtgctgtggat
gcccagaacagtggcaacagcactcccaaccctactacccaggctcaacagcaacaggct
caacagcctggtcagcaacagcagcagcctggccagggatctcagccccagtcacacggc
cagcagtatcccggttacaaccatccctactatagtaacccctactaccaccaatattac
tctggatatggccagggaggatttggcccatatggaaagggtggcatgtacggccagccc
taccaaatgtcccctaacgcaccttatgaccacagctcatctcccgctggattcggtcag
tcttccctccaccgcgacagtagtttgggagcatctggtctgggtgattacggtcgtgtt
gctaccagccaggctgctagccagccaggtcttggtgccagctctttcggcagcgtccac
gacagctttgcccggggtgctacctcattccagactcagggccagtcattcaacagcccc
ggccagcctggcaacgccgttgctgatgacttgaagcctcctttcggtgactccaaggct
ggatctggtccctcgccttccctcggcggtgcccgccctggatcagctactaatgccccc
gctgcccagagcggtctcccgccacctcagaacgtcggtggctatggcggctaccctagc
cacctccagggccacggtcttcacggcagtaacgcgtatggcatgggcggtaatgccggt
gccagccagcacggaaacagcccttacggctcatacaaccagggctttggcggtagcggc
tactatggcagtaaccaacaacagcaacagcgcggcggctggggaggcaactatcactag
>Fp86
atgtccgaagcgacttcacggacatccgcctcgcgcggcagaggctctggccgcggtggt
agaggaggtttcgccggtcgcggcggccgacgaaccaatggcgacaagcccgaccacagc
actgctgattcccagagtgcattcgaagatgaaggcgattttggcgagcttcgaaagcaa
tatggcaacaagacttcggtgatccgtgagatgttccccgactggtctgaggccgatgtc
ctttttgctctccaggaaaccgacggcgacgagaacgaagccgtcacacgcatcgctgag
ggtaccatttcgcaatggggtgaagtttcaaagcctaagaaggccactcgagctaaggct
aaggaccaagctcctactccttcgaacgacgcgacgtccactgggccccgagccgctcgt
ggtggccgaggtgcatctgaaggaggtcgaggtcgaggccgagctactgaacgaggaggt
cgtagcacacgtggccgacctgctgctgctcccaccaccggcgctggacctaaggagaac
gctgccttgtctattcccacagaggagtcatctgtctggggcactaaggatcccaaggtg
ggcacctcagaggaaaaggagcccattgctgaacaacctaccccctccgcgactgaggca
cccaagcctgctgctcctgcagtcaagacctgggcaagcatgctgcgacagtctgctcct
cccaaggccccgcccaagcccaaggaagctcccgccgctccccagccagctgctgagcct
gctgagcctgagtctgcccccgaacctatcgaacccgagcctgaggctgtgcccgagccc
gagcccgaaaccgcccctactcccgccgacgaaactgacgagaccacgcccgttgccgac
accactattcccgccgaagttcctcaagttaatgtagagcctgaggtcgctcttcctccc
tccaaggatgagctcaccgaatcaaatcttgaacaggttgttgacgaatcccaaccgcct
cccgaaggtactgtcgcaagcaccgctgctgactcttgggatcctcgacagaaccctgcc
agtgttaatgctacacccatctcggctgcccagcagcaacatcaagcccctcctagcgga
ttcgccgcaactgccgccaaggccactgctgagcgaactacccgtatccctagccaccac
cagcgacgcgttcttgaccaggaggaagctgtgcgtatgcccggcaaccgtgaggttgac
cgtgccgccgttcagttcggagctttcagtttgaacggggatgaagatattgatggtgag
cgagaggagcctgagaccagagcccagcctccagctgactcacctgtcactcatcctcgc
acctcgcttcctcctgctacccaagctggtgttcccgactcatttgctcagaagcctgct
cctgcggttgctccgattgcggcccctactgttcctgctgctcaatcccaggcccaggct
cagatccctggccaagctcccgtctcaagcgctcagcaatacggtcgctttggtcaggct
ggtgcccaggaccccatggtagctcagaagcctttggatcctttcaaccagcagagcacc
ccctcttctcaaccccccttcgacaacttctcttcccaaacctctcaggcacagcaacct
ggcgccgctttcagctctgcgcctaacgactatgcttcctactacaccgcgaaccaaccc
gaccgaaacccctacaactactacggtcagcaatttggccagcagggaggacagggccag
gaggccactgcctctcagcgacagtttggcggctatggagcttctcaggcggataatctc
agccagtatccccagagtggtctgcacaaccagccacgatttggtggaagtgctgtggat
gcccagaacagtggcaacagcactcccaaccctactacccaggctcaacagcaacaggct
caacagcctggtcagcaacagcagcagcctggccagggatctcagccccagtcacacggc
cagcagtatcccggttacaaccatccctactatagtaacccctactaccaccaatattac
tctggatatggccagggaggatttggcccatatggaaagggtggcatgtacggccagccc
taccaaatgtcccctaacgcaccttatgaccacagctcatctcccgctggattcggtcag
tcttccctccaccgcgacagtagtttgggagcatctggtctgggtgattacggtcgtgtt
gctaccagccaggctgctagccagccaggtcttggtgccagctctttcggcagcgtccac
gacagctttgcccggggtgctacctcattccagactcagggccagtcattcaacagcccc
ggccagcctggcaacgccgttgctgatgacttgaagcctcctttcggtgactccaaggct
ggatctggtccctcgccttccctcggcggtgcccgccctggatcagctactaatgccccc
gctgcccagagcggtctcccgccacctcagaacgtcggtggctatggcggctaccctagc
cacctccagggccacggtcttcacggcagtaacgcgtatggcatgggcggtaatgccggt
gccagccagcacggaaacagcccttacggctcatacaaccagggctttggcggtagcggc
tactatggcagtaaccaacaacagcaacagcgcggcggctggggaggcaactatcactag
>Fvenenatum.busco
atgtccgaagcgacttcacggacatccgcctcgcgcggcagaggctctggccgcggtggt
agaggaggtttcgccggtcgcggcggccgacgaaccaatggcgacaagcccgaccacagc
actgctgattcccagagtgcattcgaagacgaaggcgattttggcgagcttcgaaagcaa
tatggcaacaagacttcggtgatccgcgagatgttccccgactggtctgaggccgatgtc
ctttttgctctccaggaaaccgacggcgacgagaacgaagccgtcacacgcatcgctgag
ggtactatttcgcaatggggtgaagtttcaaagcctaagaaggctactcgagctaaggct
aaggaccaagctcctactacttcgaacgacgcgacgtctactgggccccgagccgcccgt
ggtggccgaggtgcatctgaaggaggtcgaggtcgaggccgagctactgaacgaggaggt
cgtagcacacgtggccgacctgctgctgctcccaccaacggcgctggacctaaggagaac
gttgccttgtctattcctacagaggagtcatctgtctggggcactaaggatcccaaggtg
ggcacctcagaggaaaaggagcccattgctgaacaacctgccccctccgcgactgaggca
cccaagcctgctgctcctgcagtcaagacctgggcaagcatgctgcgacagtctgctcct
cccaaggccccgcccaagcctaaggaagctcccgctgctccccagccagctgctgagcca
gctgagcttgagtctgcccccgaacctatcgaacccgaggttgaggctgtgcccgagtcc
gagcccgaaaccgcccctactcccgccgacgaaactgacgagaccacgcccgttgccgat
accactatccccgccgaagttcctcaagttaatgtagagcctgaggttgctcttcctccc
tctaaggatgagctcaccgaatcaaatcttgaacaggttgttgacgaatcccagccgcct
ccagaaggtactgtcgcaagcaccgctgctgactcttgggatcctcgacagaaccctgcc
agtgttaatgctacacccgtctcagctgcccagcagcaacatcaagccccccctagcgga
ttcgctgcaactgccgccaaggccactgctgagcgaactacccgtgttcctagccaccac
cagcgacgtgtccttgaccaggaggaagctgtacgtatgcctggaaaccgcgaggttgac
cgtgctgccgttcagttcggagctttcagcctgaacggggatgaagacattgatggtgag
cgagaggagcctgagaccagagcccagcctccagccgactcacctgtcactcacccccgc
acctcgcttcctcctgctacccaagctggtgttcccgactcatttgctcagaagcctgct
cctgcggttgctccgattgcagcccctactgttcctgctgctcaatcccaggctcaggct
cagatccctggccaagctcccgcctcaagcgctcaacaatacggtcgcttcggtcaagct
ggtgcccaggaccccatggccgctcaaaagcctctggatcctttcaatcagcagagcacc
ccctcttctcaaccccccttcgacaacttctcttcccaaacctctcaggcacagcaacct
ggcgccgctttcagctctgcgcctaacgactatgcttcctactacaccgcaaaccaaccc
gaccgaaacccttacaactactacggccagcaatttggccagcagggaggacagggccag
gaggccactgcctctcagcgacagtttggtggttatggagcttctcaggcggataatctt
agccagtatccccagagtggtctgcacaaccaaccacgatttggtggaagtgctgtggat
gcccagaacagtggcaacagcactcccaaccctactacccaggcccagcagcaacaggct
caacagcctggtcagcaacagcagcagcctggtcagggatctcagccccagtcacacggc
cagcagtatcccggttacaaccatccctactacagcaacccctactaccaccaatattac
tctggatatggccagggaggatttggcccatatggaaagggtggcatgtacggccagccc
taccaaatgtcccccaacgcaccttatgaccacagctcatctcccgctggattcggccag
tcttctctccaccgcgacagtggtctgggagcatctggtctgggtgattacggtcgtgtt
gctaccagccaggctgctagccagcctggcctcggtgccagctcgttcggcagcgtccac
gacagctttgcccgaggagctacctcgttccagactcagggccagtcattcaacagccct
ggccagcctggcaacgccgttgctgatgacttgaagcctcctttcggtgactccaaggct
ggatctggtccctcgccttccctcggtggtgcccgccctggatcagctactaatgccccc
gctgctcagagcggtctcccaccacctcagaacgtcggtggctatggcggctaccctagc
cacctccagggccacggtcttcacggcagcaacgcatatggcatgggcggtaatgccggt
gccagccagcatggaaacagcccttacggctcatacaaccagggctttggcggtagcggc
tactatggcagcaaccaacaacagcaacagcgtggtggctggggaggcaactaccactag
