# Supplementary material for: Apicidin biosynthesis is linked to accessory chromosomes in Fusarium poae isolates
Source: BMC Genomics. 2021 Aug 4;22:591. doi: 10.1186/s12864-021-07617-y (PMC8340494; doi:10.1186/s12864-021-07617-y)
Supplement: Supplementary file 17 — Additional file 17. Compressed folder containing alignments for each of the 4141 orthologs used in BUSCO analysis. [file 12864_2021_7617_MOESM17_ESM.zip › Fven2_nt_MAFFT/46327at5125_nt.mafft.fasta]

>Fp105
atgaccaaaggcaaagaca---------ctcacttccaagaaaatgtcgctgacgaagaa
ataaacgatgggaacgatgtcccaagctcaccacctcaaccagccacctttaaagggcgt
cttcaaatcagtgacttcatgttcaagtcaactgagtctactagcaagggagaaacccct
attcgaagatcaccaagattcaacccatcaacgtcttctgccatagcgacgcctgcatca
gtcactacagcaaagaggacgaaaaagagggaagcggaagagaaggagaattataaacca
aagaagaaacgagcacgtcctagttctggatacgcgccaccctcaacatacgcccatctc
cctggtctgccagatgccattgccgacaacctcctcgttcttttcattggtctaaacccg
ggaatacagacagcaagaactggacatgcatatgcccatccatcaaatctattttggaaa
cttctcttctcaagtggtctcactccgcgtctctgcagtccaacagaggatcgtcagctc
cctgagatgtactcgatgggatttaccaacattgttgcccgtccaagccgcaatgggtct
gagcttagcaagcaggagatggacgaaggtgttgagattcttcacgagaagtgtcgcaag
taccgtcccgagtccgtatgtgttgttggcaaaagtatctgggaaagtatttggcgtgtg
aggcacggtaaacctgttggaaaagctttcaagtatggttggcaggatgaatcagagaac
atgggcgtcattgagggtgaatgggagggatccaaagtgtttgtatcgagcagcacaagt
ggccttgctgctacgttatcaccggctgagaaagaacgaatatgggcagaaatcgggaca
tgggcaaagaaacggagggctgaaagggagctcgagaacaaaggcaaaaatcaatga
>Fp108
atgaccaaaggcaaagaca---------ctcacttccaagaaaatgtcgctgacgaagaa
ataaacgatgggaacgatgtcccaagctcaccacctcaaccagccacctttaaagggcgt
cttcaaatcagtgacttcatgttcaagtcaactgagtctactagcaagggagaaacccct
attcgaagatcaccaagattcaacccatcaacgtcttctgccatagcgacgcctgcatca
gtcactacagcaaagaggacgaaaaagagggaagcggaagagaaggagaattataaacca
aagaagaaacgagcacgtcctagttctggatacgcgccaccctcaacatacgcccatctc
cctggtctgccagatgccattgccgacaacctcctcgttcttttcattggtctaaacccg
ggaatacagacagcaagaactggacatgcatatgcccatccatcaaatctattttggaaa
cttctcttctcaagtggtctcactccgcgtctctgcagtccaacagaggatcgtcagctc
cctgagatgtactcgatgggatttaccaacattgttgcccgtccaagccgcaatgggtct
gagcttagcaagcaggagatggacgaaggtgttgagattcttcacgagaagtgtcgcaag
taccgtcccgagtccgtatgtgttgttggcaaaagtatctgggaaagtatttggcgtgtg
aggcacggtaaacctgttggaaaagctttcaagtatggttggcaggatgaatcagagaac
atgggcgtcattgagggtgaatgggagggatccaaagtgtttgtatcgagcagcacaagt
ggccttgctgctacgttatcaccggctgagaaagaacgaatatgggcagaaatcgggaca
tgggcaaagaaacggagggctgaaagggagctcgagaacaaaggcaaaaatcaatga
>Fp118
atgaccaaaggcaaagaca---------ctcacttccaagaaaatgtcgctgacgaagaa
ataaacgatgggaacgatgtcccaagctcaccacctcaaccagccacctttaaagggcgt
cttcaaatcagtgacttcatgttcaagtcaactgagtctactagcaagggagaaacccct
attcgaagatcaccaagattcaacccatcaacgtcttctgccatagcgacgcctacatca
gtcactacagcaaagaggacgaaaaagagggaagcggaagagaaggagaattataaacca
aagaagaaacgagcacgtcctagttctggatacgcgccaccctcaacatacgcccatctc
cctggtctgccagatgccattgccgacaacctcctcgttctgttcattggtctaaacccg
ggaatacagacagcaagaactggacatgcatatgcccatccatcaaatctattttggaaa
cttctcttctcaagtggtctcactccgcgtctctgcagtccaacagaggatcgtcagctc
cctgagatgtactcgatgggatttaccaacattgttgcccgtccaagccgcaatgggtct
gagcttagcaagcaggagatggacgaaggtgttgagattcttcacgagaagtgtcgcaag
taccgtcccgagtccgtatgtgttgttggcaaaagtatctgggaaagtatttggcgcgtg
aggcacggtaaacctgttggaaaagctttcaagtatggttggcaggatgaatcagagaac
atgggcgtcattgagggtgaatgggagggatccaaagtgtttgtatcgagcagcacaagt
ggccttgctgctacgttatcaccggctgagaaagaacgaatatgggcagaaatcgggaca
tgggcaaagaaacggagggctgaaagggagctcgagaacaaaggcaaaaatcaatga
>Fp122
atgaccaaaggcaaagaca---------ctcacttccaagaaaatgtcgctgacgaagaa
ataaacgatgggaacgatgtcccaagctcaccacctcaaccagccacctttaaagggcgt
cttcaaatcagtgacttcatgttcaagtcaactgagtctactagcaagggagaaacccct
attcgaagatcaccaagattcaacccatcaacgtcttctgccatagcgacgcctgcatca
gtcactacagcaaagaggacgaaaaagagggaagcggaagagaaggagaattataaacca
aagaagaaacgagcacgtcctagttctggatacgcgccaccctcaacatacgcccatctc
cctggtctgccagatgccattgccgacaacctcctcgttcttttcattggtctaaacccg
ggaatacagacagcaagaactggacatgcatatgcccatccatcaaatctattttggaaa
cttctcttctcaagtggtctcactccgcgtctctgcagtccaacagaggatcgtcagctc
cctgagatgtactcgatgggatttaccaacattgttgcccgtccaagccgcaatgggtct
gagcttagcaagcaggagatggacgaaggtgttgagattcttcacgagaagtgtcgcaag
taccgtcccgagtccgtatgtgttgttggcaaaagtatctgggaaagtatttggcgtgtg
aggcacggtaaacctgttggaaaagctttcaagtatggttggcaggatgaatcagagaac
atgggcgtcattgagggtgaatgggagggatccaaagtgtttgtatcgagcagcacaagt
ggccttgctgctacgttatcaccggctgagaaagaacgaatatgggcagaaatcgggaca
tgggcaaagaaacggagggctgaaagggagctcgagaacaaaggcaaaaatcaatga
>Fp125
atgaccaaaggcaaagaca---------ctcacttccaagaaaatgtcgctgacgaagaa
ataaacgatgggaacgatgtcccaagctcaccacctcaaccagccacctttaaagggcgt
cttcaaatcagtgacttcatgttcaagtcaactgagtctactagcaagggagaaacccct
attcgaagatcaccaagattcaacccatcaacgtcttctgccatagcgacgcctgcatca
gtcactacagcaaagaggacgaaaaagagggaagcggaagagaaggagaattataaacca
aagaagaaacgagcacgtcctagttctggatacgcgccaccctcaacatacgcccatctc
cctggtctgccagatgccattgccgacaacctcctcgttcttttcattggtctaaacccg
ggaatacagacagcaagaactggacatgcatatgcccatccatcaaatctattttggaaa
cttctcttctcaagtggtctcactccgcgtctctgcagtccaacagaggatcgtcagctc
cctgagatgtactcgatgggatttaccaacattgttgcccgtccaagccgcaatgggtct
gagcttagcaagcaggagatggacgaaggtgttgagattcttcacgagaagtgtcgcaag
taccgtcccgagtccgtatgtgttgttggcaaaagtatctgggaaagtatttggcgtgtg
aggcacggtaaacctgttggaaaagctttcaagtatggttggcaggatgaatcagagaac
atgggcgtcattgagggtgaatgggagggatccaaagtgtttgtatcgagcagcacaagt
ggccttgctgctacgttatcaccggctgagaaagaacgaatatgggcagaaatcgggaca
tgggcaaagaaacggagggctgaaagggagctcgagaacaaaggcaaaaatcaatga
>Fp13r
atgaccaaaggcaaagaca---------ctcacttccaagaaaatgtcgctgacgaagaa
ataaacgatgggaacgatgtcccaagctcaccacctcaaccagccacctttaaagggcgt
cttcaaatcagtgacttcatgttcaagtcaactgagtctactagcaagggagaaacccct
attcgaagatcaccaagattcaacccatcaacgtcttctgccatagcgacgcctgcatca
gtcactacagcaaagaggacgaaaaagagggaagcggaagagaaggagaattataaacca
aagaagaaacgagcacgtcctagttctggatacgcgccaccctcaacatacgcccatctc
cctggtctgccagatgccattgccgacaacctcctcgttcttttcattggtctaaacccg
ggaatacagacagcaagaactggacatgcatatgcccatccatcaaatctattttggaaa
cttctcttctcaagtggtctcactccgcgtctctgcagtccaacagaggatcgtcagctc
cctgagatgtactcgatgggatttaccaacattgttgcccgtccaagccgcaatgggtct
gagcttagcaagcaggagatggacgaaggtgttgagattcttcatgagaagtgtcgcaag
taccgtcccgagtccgtatgtgttgttggcaaaagtatctgggaaagtatttggcgtgtg
aggcacggtaaacctgttggaaaagctttcaagtatggttggcaggatgaatcagagaac
atgggcgtcattgagggtgaatgggagggatccaaagtgtttgtatcgagcagcacaagt
ggccttgctgctacgttatcaccggctgagaaagaacgaatatgggcagaaatcgggaca
tgggcaaagaaacggagggctgaaagggagctcgagaacaaaggcaaaaatcaatga
>Fp144
atgaccaaaggcaaagaca---------ctcacttccaagaaaatgtcgctgacgaagaa
ataaacgatgggaacgatgtcccaagctcaccacctcaaccagccacctttaaagggcgt
cttcaaatcagtgacttcatgttcaagtcaactgagtctactagcaagggagaaacccct
attcgaagatcaccaagattcaacccatcaacgtcttctgccatagcgacgcctgcatca
gtcactacagcaaagaggacgaaaaagagggaagcggaagagaaggagaattataaacca
aagaagaaacgagcacgtcctagttctggatacgcgccaccctcaacatacgcccatctc
cctggtctgccagatgccattgccgacaacctcctcgttcttttcattggtctaaacccg
ggaatacagacagcaagaactggacatgcatatgcccatccatcaaatctattttggaaa
cttctcttctcaagtggtctcactccgcgtctctgcagtccaacagaggatcgtcagctc
cctgagatgtactcgatgggatttaccaacattgttgcccgtccaagccgcaatgggtct
gagcttagcaagcaggagatggacgaaggtgttgagattcttcatgagaagtgtcgcaag
taccgtcccgagtccgtatgtgttgttggcaaaagtatctgggaaagtatttggcgtgtg
aggcacggtaaacctgttggaaaagctttcaagtatggttggcaggatgaatcagagaac
atgggcgtcattgagggtgaatgggagggatccaaagtgtttgtatcgagcagcacaagt
ggccttgctgctacgttatcaccggctgagaaagaacgaatatgggcagaaatcgggaca
tgggcaaagaaacggagggctgaaagggagctcgagaacaaaggcaaaaatcaatga
>Fp146
atgaccaaaggcaaagaca---------ctcacttccaagaaaatgtcgctgacgaagaa
ataaacgatgggaacgatgtcccaagctcaccacctcaaccagccacctttaaagggcgt
cttcaaatcagtgacttcatgttcaagtcaactgagtctactagcaagggagaaacccct
attcgaagatcaccaagattcaacccatcaacgtcttctgccatagcgacgcctgcatca
gtcactacagcaaagaggacgaaaaagagggaagcggaagagaaggagaattataaacca
aagaagaaacgagcacgtcctagttctggatacgcgccaccctcaacatacgcccatctc
cctggtctgccagatgccattgccgacaacctcctcgttcttttcattggtctaaacccg
ggaatacagacagcaagaactggacatgcatatgcccatccatcaaatctattttggaaa
cttctcttctcaagtggtctcactccgcgtctctgcagtccaacagaggatcgtcagctc
cctgagatgtactcgatgggatttaccaacattgttgcccgtccaagccgcaatgggtct
gagcttagcaagcaggagatggacgaaggtgttgagattcttcatgagaagtgtcgcaag
taccgtcccgagtccgtatgtgttgttggcaaaagtatctgggaaagtatttggcgtgtg
aggcacggtaaacctgttggaaaagctttcaagtatggttggcaggatgaatcagagaac
atgggcgtcattgagggtgaatgggagggatccaaagtgtttgtatcgagcagcacaagt
ggccttgctgctacgttatcaccggctgagaaagaacgaatatgggcagaaatcgggaca
tgggcaaagaaacggagggctgaaagggagctcgagaacaaaggcaaaaatcaatga
>Fp155
atgaccaaaggcaaagaca---------ctcacttccaagaaaatgtcgctgacgaagaa
ataaacgatgggaacgatgtcccaagctcaccacctcaaccagccacctttaaagggcgt
cttcaaatcagtgacttcatgttcaagtcaactgagtctactagcaagggagaaacccct
attcgaagatcaccaagattcaacccatcaacgtcttctgccatagcgacgcctacatca
gtcactacagcaaagaggacgaaaaagagggaagcggaagagaaggagaattataaacca
aagaagaaacgagcacgtcctagttctggatacgcgccaccctcaacatacgcccatctc
cctggtctgccagatgccattgccgacaacctcctcgttctgttcattggtctaaacccg
ggaatacagacagcaagaactggacatgcatatgcccatccatcaaatctattttggaaa
cttctcttctcaagtggtctcactccgcgtctctgcagtccaacagaggatcgtcagctc
cctgagatgtactcgatgggatttaccaacattgttgcccgtccaagccgcaatgggtct
gagcttagcaagcaggagatggacgaaggtgttgagattcttcacgagaagtgtcgcaag
taccgtcccgagtccgtatgtgttgttggcaaaagtatctgggaaagtatttggcgcgtg
aggcacggtaaacctgttggaaaagctttcaagtatggttggcaggatgaatcagagaac
atgggcgtcattgagggtgaatgggagggatccaaagtgtttgtatcgagcagcacaagt
ggccttgctgctacgttatcaccggctgagaaagaacgaatatgggcagaaatcgggaca
tgggcaaagaaacggagggctgaaagggagctcgagaacaaaggcaaaaatcaatga
>Fp157
atgaccaaaggcaaagaca---------ctcacttccaagaaaatgtcgctgacgaagaa
ataaacgatgggaacgatgtcccaagctcaccacctcaaccagccacctttaaagggcgt
cttcaaatcagtgacttcatgttcaagtcaactgagtctactagcaagggagaaacccct
attcgaagatcaccaagattcaacccatcaacgtcttctgccatagcgacgcctgcatca
gtcactacagcaaagaggacgaaaaagagggaagcggaagagaaggagaattataaacca
aagaagaaacgagcacgtcctagttctggatacgcgccaccctcaacatacgcccatctc
cctggtctgccagatgccattgccgacaacctcctcgttcttttcattggtctaaacccg
ggaatacagacagcaagaactggacatgcatatgcccatccatcaaatctattttggaaa
cttctcttctcaagtggtctcactccgcgtctctgcagtccaacagaggatcgtcagctc
cctgagatgtactcgatgggatttaccaacattgttgcccgtccaagccgcaatgggtct
gagcttagcaagcaggagatggacgaaggtgttgagattcttcatgagaagtgtcgcaag
taccgtcccgagtccgtatgtgttgttggcaaaagtatctgggaaagtatttggcgtgtg
aggcacggtaaacctgttggaaaagctttcaagtatggttggcaggatgaatcagagaac
atgggcgtcattgagggtgaatgggagggatccaaagtgtttgtatcgagcagcacaagt
ggccttgctgctacgttatcaccggctgagaaagaacgaatatgggcagaaatcgggaca
tgggcaaagaaacggagggctgaaagggagctcgagaacaaaggcaaaaatcaatga
>Fp16r
atgaccaaaggcaaagaca---------ctcacttccaagaaaatgtcgctgacgaagaa
ataaacgatgggaacgatgtcccaagctcaccacctcaaccagccacctttaaagggcgt
cttcaaatcagtgacttcatgttcaagtcaactgagtctactagcaagggagaaacccct
attcgaagatcaccaagattcaacccatcaacgtcttctgccatagcgacgcctgcatca
gtcactacagcaaagaggacgaaaaagagggaagcggaagagaaggagaattataaacca
aagaagaaacgagcacgtcctagttctggatacgcgccaccctcaacatacgcccatctc
cctggtctgccagatgccattgccgacaacctcctcgttcttttcattggtctaaacccg
ggaatacagacagcaagaactggacatgcatatgcccatccatcaaatctattttggaaa
cttctcttctcaagtggtctcactccgcgtctctgcagtccaacagaggatcgtcagctc
cctgagatgtactcgatgggatttaccaacattgttgcccgtccaagccgcaatgggtct
gagcttagcaagcaggagatggacgaaggtgttgagattcttcacgagaagtgtcgcaag
taccgtcccgagtccgtatgtgttgttggcaaaagtatctgggaaagtatttggcgtgtg
aggcacggtaaacctgttggaaaagctttcaagtatggttggcaggatgaatcagagaac
atgggcgtcattgagggtgaatgggagggatccaaagtgtttgtatcgagcagcacaagt
ggccttgctgctacgttatcaccggctgagaaagaacgaatatgggcagaaatcgggaca
tgggcaaagaaacggagggctgaaagggagctcgagaacaaaggcaaaaatcaatga
>Fp1r
atgaccaaaggcaaagaca---------ctcacttccaagaaaatgtcgctgacgaagaa
ataaacgatgggaacgatgtcccaagctcaccacctcaaccagccacctttaaagggcgt
cttcaaatcagtgacttcatgttcaagtcaactgagtctactagcaagggagaaacccct
attcgaagatcaccaagattcaacccatcaacgtcttctgccatagcgacgcctgcatca
gtcactacagcaaagaggacgaaaaagagggaagcggaagagaaggagaattataaacca
aagaagaaacgagcacgtcctagttctggatacgcgccaccctcaacatacgcccatctc
cctggtctgccagatgccattgccgacaacctcctcgttcttttcattggtctaaacccg
ggaatacagacagcaagaactggacatgcatatgcccatccatcaaatctattttggaaa
cttctcttctcaagtggtctcactccgcgtctctgcagtccaacagaggatcgtcagctc
cctgagatgtactcgatgggatttaccaacattgttgcccgtccaagccgcaatgggtct
gagcttagcaagcaggagatggacgaaggtgttgagattcttcacgagaagtgtcgcaag
taccgtcccgagtccgtatgtgttgttggcaaaagtatctgggaaagtatttggcgtgtg
aggcacggtaaacctgttggaaaagctttcaagtatggttggcaggatgaatcagagaac
atgggcgtcattgagggtgaatgggagggatccaaagtgtttgtatcgagcagcacaagt
ggccttgctgctacgttatcaccggctgagaaagaacgaatatgggcagaaatcgggaca
tgggcaaagaaacggagggctgaaagggagctcgagaacaaaggcaaaaatcaatga
>Fp21r
atgaccaaaggcaaagaca---------ctcacttccaagaaaatgtcgctgacgaagaa
ataaacgatgggaacgatgtcccaagctcaccacctcaaccagccacctttaaagggcgt
cttcaaatcagtgacttcatgttcaagtcaactgagtctactagcaagggagaaacccct
attcgaagatcaccaagattcaacccatcaacgtcttctgccatagcgacgcctgcatca
gtcactacagcaaagaggacgaaaaagagggaagcggaagagaaggagaattataaacca
aagaagaaacgagcacgtcctagttctggatacgcgccaccctcaacatacgcccatctc
cctggtctgccagatgccattgccgacaacctcctcgttcttttcattggtctaaacccg
ggaatacagacagcaagaactggacatgcatatgcccatccatcaaatctattttggaaa
cttctcttctcaagtggtctcactccgcgtctctgcagtccaacagaggatcgtcagctc
cctgagatgtactcgatgggatttaccaacattgttgcccgtccaagccgcaatgggtct
gagcttagcaagcaggagatggacgaaggtgttgagattcttcacgagaagtgtcgcaag
taccgtcccgagtccgtatgtgttgttggcaaaagtatctgggaaagtatttggcgtgtg
aggcacggtaaacctgttggaaaagctttcaagtatggttggcaggatgaatcagagaac
atgggcgtcattgagggtgaatgggagggatccaaagtgtttgtatcgagcagcacaagt
ggccttgctgctacgttatcaccggctgagaaagaacgaatatgggcagaaatcgggaca
tgggcaaagaaacggagggctgaaagggagctcgagaacaaaggcaaaaatcaatga
>Fp24r
atgaccaaaggcaaagaca---------ctcacttccaagaaaatgtcgctgacgaagaa
ataaacgatgggaacgatgtcccaagctcaccacctcaaccagccacctttaaagggcgt
cttcaaatcagtgacttcatgttcaagtcaactgagtctactagcaagggagaaacccct
attcgaagatcaccaagattcaacccatcaacgtcttctgccatagcgacgcctgcatca
gtcactacagcaaagaggacgaaaaagagggaagcggaagagaaggagaattataaacca
aagaagaaacgagcacgtcctagttctggatacgcgccaccctcaacatacgcccatctc
cctggtctgccagatgccattgccgacaacctcctcgttcttttcattggtctaaacccg
ggaatacagacagcaagaactggacatgcatatgcccatccatcaaatctattttggaaa
cttctcttctcaagtggtctcactccgcgtctctgcagtccaacagaggatcgtcagctc
cctgagatgtactcgatgggatttaccaacattgttgcccgtccaagccgcaatgggtct
gagcttagcaagcaggagatggacgaaggtgttgagattcttcacgagaagtgtcgcaag
taccgtcccgagtccgtatgtgttgttggcaaaagtatctgggaaagtatttggcgtgtg
aggcacggtaaacctgttggaaaagctttcaagtatggttggcaggatgaatcagagaac
atgggcgtcattgagggtgaatgggagggatccaaagtgtttgtatcgagcagcacaagt
ggccttgctgctacgttatcaccggctgagaaagaacgaatatgggcagaaatcgggaca
tgggcaaagaaacggagggctgaaagggagctcgagaacaaaggcaaaaatcaatga
>Fp2516
atgaccaaaggcaaagaca---------ctcacttccaagaaaatgtcgctgacgaagaa
ataaacgatgggaacgatgtcccaagctcaccacctcaaccagccacctttaaagggcgt
cttcaaatcagtgacttcatgttcaagtcaactgagtctactagcaagggagaaacccct
attcgaagatcaccaagattcaacccatcaacgtcttctgccatagcgacgcctgcatca
gtcactacagcaaagaggacgaaaaagagggaagcggaagagaaggagaattataaacca
aagaagaaacgagcacgtcctagttctggatacgcgccaccctcaacatacgcccatctc
cctggtctgccagatgccattgccgacaacctcctcgttcttttcattggtctaaacccg
ggaatacagacagcaagaactggacatgcatatgcccatccatcaaatctattttggaaa
cttctcttctcaagtggtctcactccgcgtctctgcagtccaacagaggatcgtcagctc
cctgagatgtactcgatgggatttaccaacattgttgcccgtccaagccgcaatgggtct
gagcttagcaagcaggagatggacgaaggtgttgagattcttcacgagaagtgtcgcaag
taccgtcccgagtccgtatgtgttgttggcaaaagtatctgggaaagtatttggcgtgtg
aggcacggtaaacctgttggaaaagctttcaagtatggttggcaggatgaatcagagaac
atgggcgtcattgagggtgaatgggagggatccaaagtgtttgtatcgagcagcacaagt
ggccttgctgctacgttatcaccggctgagaaagaacgaatatgggcagaaatcgggaca
tgggcaaagaaacggagggctgaaagggagctcgagaacaaaggcaaaaatcaatga
>Fp26r
atgaccaaaggcaaagaca---------ctcacttccaagaaaatgtcgctgacgaagaa
ataaacgatgggaacgatgtcccaagctcaccacctcaaccagccacctttaaagggcgt
cttcaaatcagtgacttcatgttcaagtcaactgagtctactagcaagggagaaacccct
attcgaagatcaccaagattcaacccatcaacgtcttctgccatagcgacgcctgcatca
gtcactacagcaaagaggacgaaaaagagggaagcggaagagaaggagaattataaacca
aagaagaaacgagcacgtcctagttctggatacgcgccaccctcaacatacgcccatctc
cctggtctgccagatgccattgccgacaacctcctcgttcttttcattggtctaaacccg
ggaatacagacagcaagaactggacatgcatatgcccatccatcaaatctattttggaaa
cttctcttctcaagtggtctcactccgcgtctctgcagtccaacagaggatcgtcagctc
cctgagatgtactcgatgggatttaccaacattgttgcccgtccaagccgcaatgggtct
gagcttagcaagcaggagatggacgaaggtgttgagattcttcacgagaagtgtcgcaag
taccgtcccgagtccgtatgtgttgttggcaaaagtatctgggaaagtatttggcgtgtg
aggcacggtaaacctgttggaaaagctttcaagtatggttggcaggatgaatcagagaac
atgggcgtcattgagggtgaatgggagggatccaaagtgtttgtatcgagcagcacaagt
ggccttgctgctacgttatcaccggctgagaaagaacgaatatgggcagaaatcgggaca
tgggcaaagaaacggagggctgaaagggagctcgagaacaaaggcaaaaatcaatga
>Fp33
atgaccaaaggcaaagaca---------ctcacttccaagaaaatgtcgctgacgaagaa
ataaacgatgggaacgatgtcccaagctcaccacctcaaccagccacctttaaagggcgt
cttcaaatcagtgacttcatgttcaagtcaactgagtctactagcaagggagaaacccct
attcgaagatcaccaagattcaacccatcaacgtcttctgccatagcgacgcctgcatca
gtcactacagcaaagaggacgaaaaagagggaagcggaagagaaggagaattataaacca
aagaagaaacgagcacgtcctagttctggatacgcgccaccctcaacatacgcccatctc
cctggtctgccagatgccattgccgacaacctcctcgttcttttcattggtctaaacccg
ggaatacagacagcaagaactggacatgcatatgcccatccatcaaatctattttggaaa
cttctcttctcaagtggtctcactccgcgtctctgcagtccaacagaggatcgtcagctc
cctgagatgtactcgatgggatttaccaacattgttgcccgtccaagccgcaatgggtct
gagcttagcaagcaggagatggacgaaggtgttgagattcttcacgagaagtgtcgcaag
taccgtcccgagtccgtatgtgttgttggcaaaagtatctgggaaagtatttggcgtgtg
aggcacggtaaacctgttggaaaagctttcaagtatggttggcaggatgaatcagagaac
atgggcgtcattgagggtgaatgggagggatccaaagtgtttgtatcgagcagcacaagt
ggccttgctgctacgttatcaccggctgagaaagaacgaatatgggcagaaatcgggaca
tgggcaaagaaacggagggctgaaagggagctcgagaacaaaggcaaaaatcaatga
>Fp34
atgaccaaaggcaaagaca---------ctcacttccaagaaaatgtcgctgacgaagaa
ataaacgatgggaacgatgtcccaagctcaccacctcaaccagccacctttaaagggcgt
cttcaaatcagtgacttcatgttcaagtcaactgagtctactagcaagggagaaacccct
attcgaagatcaccaagattcaacccatcaacgtcttctgccatagcgacgcctgcatca
gtcactacagcaaagaggacgaaaaagagggaagcggaagagaaggagaattataaacca
aagaagaaacgagcacgtcctagttctggatacgcgccaccctcaacatacgcccatctc
cctggtctgccagatgccattgccgacaacctcctcgttcttttcattggtctaaacccg
ggaatacagacagcaagaactggacatgcatatgcccatccatcaaatctattttggaaa
cttctcttctcaagtggtctcactccgcgtctctgcagtccaacagaggatcgtcagctc
cctgagatgtactcgatgggatttaccaacattgttgcccgtccaagccgcaatgggtct
gagcttagcaagcaggagatggacgaaggtgttgagattcttcacgagaagtgtcgcaag
taccgtcccgagtccgtatgtgttgttggcaaaagtatctgggaaagtatttggcgtgtg
aggcacggtaaacctgttggaaaagctttcaagtatggttggcaggatgaatcagagaac
atgggcgtcattgagggtgaatgggagggatccaaagtgtttgtatcgagcagcacaagt
ggccttgctgctacgttatcaccggctgagaaagaacgaatatgggcagaaatcgggaca
tgggcaaagaaacggagggctgaaagggagctcgagaacaaaggcaaaaatcaatga
>Fp35
atgaccaaaggcaaagaca---------ctcacttccaagaaaatgtcgctgacgaagaa
ataaacgatgggaacgatgtcccaagctcaccacctcaaccagccacctttaaagggcgt
cttcaaatcagtgacttcatgttcaagtcaactgagtctactagcaagggagaaacccct
attcgaagatcaccaagattcaacccatcaacgtcttctgccatagcgacgcctgcatca
gtcactacagcaaagaggacgaaaaagagggaagcggaagagaaggagaattataaacca
aagaagaaacgagcacgtcctagttctggatacgcgccaccctcaacatacgcccatctc
cctggtctgccagatgccattgccgacaacctcctcgttcttttcattggtctaaacccg
ggaatacagacagcaagaactggacatgcatatgcccatccatcaaatctattttggaaa
cttctcttctcaagtggtctcactccgcgtctctgcagtccaacagaggatcgtcagctc
cctgagatgtactcgatgggatttaccaacattgttgcccgtccaagccgcaatgggtct
gagcttagcaagcaggagatggacgaaggtgttgagattcttcatgagaagtgtcgcaag
taccgtcccgagtccgtatgtgttgttggcaaaagtatctgggaaagtatttggcgtgtg
aggcacggtaaacctgttggaaaagctttcaagtatggttggcaggatgaatcagagaac
atgggcgtcattgagggtgaatgggagggatccaaagtgtttgtatcgagcagcacaagt
ggccttgctgctacgttatcaccggctgagaaagaacgaatatgggcagaaatcgggaca
tgggcaaagaaacggagggctgaaagggagctcgagaacaaaggcaaaaatcaatga
>Fp38
atgaccaaaggcaaagaca---------ctcacttccaagaaaatgtcgctgacgaagaa
ataaacgatgggaacgatgtcccaagctcaccacctcaaccagccacctttaaagggcgt
cttcaaatcagtgacttcatgttcaagtcaactgagtctactagcaagggagaaacccct
attcgaagatcaccaagattcaacccatcaacgtcttctgccatagcgacgcctgcatca
gtcactacagcaaagaggacgaaaaagagggaagcggaagagaaggagaattataaacca
aagaagaaacgagcacgtcctagttctggatacgcgccaccctcaacatacgcccatctc
cctggtctgccagatgccattgccgacaacctcctcgttcttttcattggtctaaacccg
ggaatacagacagcaagaactggacatgcatatgcccatccatcaaatctattttggaaa
cttctcttctcaagtggtctcactccgcgtctctgcagtccaacagaggatcgtcagctc
cctgagatgtactcgatgggatttaccaacattgttgcccgtccaagccgcaatgggtct
gagcttagcaagcaggagatggacgaaggtgttgagattcttcatgagaagtgtcgcaag
taccgtcccgagtccgtatgtgttgttggcaaaagtatctgggaaagtatttggcgtgtg
aggcacggtaaacctgttggaaaagctttcaagtatggttggcaggatgaatcagagaac
atgggcgtcattgagggtgaatgggagggatccaaagtgtttgtatcgagcagcacaagt
ggccttgctgctacgttatcaccggctgagaaagaacgaatatgggcagaaatcgggaca
tgggcaaagaaacggagggctgaaagggagctcgagaacaaaggcaaaaatcaatga
>Fp39
atgaccaaaggcaaagaca---------ctcacttccaagaaaatgtcgctgacgaagaa
ataaacgatgggaacgatgtcccaagctcaccacctcaaccagccacctttaaagggcgt
cttcaaatcagtgacttcatgttcaagtcaactgagtctactagcaagggagaaacccct
attcgaagatcaccaagattcaacccatcaacgtcttctgccatagcgacgcctgcatca
gtcactacagcaaagaggacgaaaaagagggaagcggaagagaaggagaattataaacca
aagaagaaacgagcacgtcctagttctggatacgcgccaccctcaacatacgcccatctc
cctggtctgccagatgccattgccgacaacctcctcgttcttttcattggtctaaacccg
ggaatacagacagcaagaactggacatgcatatgcccatccatcaaatctattttggaaa
cttctcttctcaagtggtctcactccgcgtctctgcagtccaacagaggatcgtcagctc
cctgagatgtactcgatgggatttaccaacattgttgcccgtccaagccgcaatgggtct
gagcttagcaagcaggagatggacgaaggtgttgagattcttcacgagaagtgtcgcaag
taccgtcccgagtccgtatgtgttgttggcaaaagtatctgggaaagtatttggcgtgtg
aggcacggtaaacctgttggaaaagctttcaagtatggttggcaggatgaatcagagaac
atgggcgtcattgagggtgaatgggagggatccaaagtgtttgtatcgagcagcacaagt
ggccttgctgctacgttatcaccggctgagaaagaacgaatatgggcagaaatcgggaca
tgggcaaagaaacggagggctgaaagggagctcgagaacaaaggcaaaaatcaatga
>Fp42
atgaccaaaggcaaagaca---------ctcacttccaagaaaatgtcgctgacgaagaa
ataaacgatgggaacgatgtcccaagctcaccacctcaaccagccacctttaaagggcgt
cttcaaatcagtgacttcatgttcaagtcaactgagtctactagcaagggagaaacccct
attcgaagatcaccaagattcaacccatcaacgtcttctgccatagcgacgcctgcatca
gtcactacagcaaagaggacgaaaaagagggaagcggaagagaaggagaattataaacca
aagaagaaacgagcacgtcctagttctggatacgcgccaccctcaacatacgcccatctc
cctggtctgccagatgccattgccgacaacctcctcgttcttttcattggtctaaacccg
ggaatacagacagcaagaactggacatgcatatgcccatccatcaaatctattttggaaa
cttctcttctcaagtggtctcactccgcgtctctgcagtccaacagaggatcgtcagctc
cctgagatgtactcgatgggatttaccaacattgttgcccgtccaagccgcaatgggtct
gagcttagcaagcaggagatggacgaaggtgttgagattcttcacgagaagtgtcgcaag
taccgtcccgagtccgtatgtgttgttggcaaaagtatctgggaaagtatttggcgtgtg
aggcacggtaaacctgttggaaaagctttcaagtatggttggcaggatgaatcagagaac
atgggcgtcattgagggtgaatgggagggatccaaagtgtttgtatcgagcagcacaagt
ggccttgctgctacgttatcaccggctgagaaagaacgaatatgggcagaaatcgggaca
tgggcaaagaaacggagggctgaaagggagctcgagaacaaaggcaaaaatcaatga
>Fp44
atgaccaaaggcaaagaca---------ctcacttccaagaaaatgtcgctgacgaagaa
ataaacgatgggaacgatgtcccaagctcaccacctcaaccagccacctttaaagggcgt
cttcaaatcagtgacttcatgttcaagtcaactgagtctactagcaagggagaaacccct
attcgaagatcaccaagattcaacccatcaacgtcttctgccatagcgacgcctgcatca
gtcactacagcaaagaggacgaaaaagagggaagcggaagagaaggagaattataaacca
aagaagaaacgagcacgtcctagttctggatacgcgccaccctcaacatacgcccatctc
cctggtctgccagatgccattgccgacaacctcctcgttcttttcattggtctaaacccg
ggaatacagacagcaagaactggacatgcatatgcccatccatcaaatctattttggaaa
cttctcttctcaagtggtctcactccgcgtctctgcagtccaacagaggatcgtcagctc
cctgagatgtactcgatgggatttaccaacattgttgcccgtccaagccgcaatgggtct
gagcttagcaagcaggagatggacgaaggtgttgagattcttcacgagaagtgtcgcaag
taccgtcccgagtccgtatgtgttgttggcaaaagtatctgggaaagtatttggcgtgtg
aggcacggtaaacctgttggaaaagctttcaagtatggttggcaggatgaatcagagaac
atgggcgtcattgagggtgaatgggagggatccaaagtgtttgtatcgagcagcacaagt
ggccttgctgctacgttatcaccggctgagaaagaacgaatatgggcagaaatcgggaca
tgggcaaagaaacggagggctgaaagggagctcgagaacaaaggcaaaaatcaatga
>Fp49
atgaccaaaggcaaagaca---------ctcacttccaagaaaatgtcgctgacgaagaa
ataaacgatgggaacgatgtcccaagctcaccacctcaaccagccacctttaaagggcgt
cttcaaatcagtgacttcatgttcaagtcaactgagtctactagcaagggagaaacccct
attcgaagatcaccaagattcaacccatcaacgtcttctgccatagcgacgcctgcatca
gtcactacagcaaagaggacgaaaaagagggaagcggaagagaaggagaattataaacca
aagaagaaacgagcacgtcctagttctggatacgcgccaccctcaacatacgcccatctc
cctggtctgccagatgccattgccgacaacctcctcgttcttttcattggtctaaacccg
ggaatacagacagcaagaactggacatgcatatgcccatccatcaaatctattttggaaa
cttctcttctcaagtggtctcactccgcgtctctgcagtccaacagaggatcgtcagctc
cctgagatgtactcgatgggatttaccaacattgttgcccgtccaagccgcaatgggtct
gagcttagcaagcaggagatggacgaaggtgttgagattcttcacgagaagtgtcgcaag
taccgtcccgagtccgtatgtgttgttggcaaaagtatctgggaaagtatttggcgtgtg
aggcacggtaaacctgttggaaaagctttcaagtatggttggcaggatgaatcagagaac
atgggcgtcattgagggtgaatgggagggatccaaagtgtttgtatcgagcagcacaagt
ggccttgctgctacgttatcaccggctgagaaagaacgaatatgggcagaaatcgggaca
tgggcaaagaaacggagggctgaaagggagctcgagaacaaaggcaaaaatcaatga
>Fp50
atgaccaaaggcaaagaca---------ctcacttccaagaaaatgtcgctgacgaagaa
ataaacgatgggaacgatgtcccaagctcaccacctcaaccagccacctttaaagggcgt
cttcaaatcagtgacttcatgttcaagtcaactgagtctactagcaagggagaaacccct
attcgaagatcaccaagattcaacccatcaacgtcttctgccatagcgacgcctgcatca
gtcactacagcaaagaggacgaaaaagagggaagcggaagagaaggagaattataaacca
aagaagaaacgagcacgtcctagttctggatacgcgccaccctcaacatacgcccatctc
cctggtctgccagatgccattgccgacaacctcctcgttcttttcattggtctaaacccg
ggaatacagacagcaagaactggacatgcatatgcccatccatcaaatctattttggaaa
cttctcttctcaagtggtctcactccgcgtctctgcagtccaacagaggatcgtcagctc
cctgagatgtactcgatgggatttaccaacattgttgcccgtccaagccgcaatgggtct
gagcttagcaagcaggagatggacgaaggtgttgagattcttcacgagaagtgtcgcaag
taccgtcccgagtccgtatgtgttgttggcaaaagtatctgggaaagtatttggcgtgtg
aggcacggtaaacctgttggaaaagctttcaagtatggttggcaggatgaatcagagaac
atgggcgtcattgagggtgaatgggagggatccaaagtgtttgtatcgagcagcacaagt
ggccttgctgctacgttatcaccggctgagaaagaacgaatatgggcagaaatcgggaca
tgggcaaagaaacggagggctgaaagggagctcgagaacaaaggcaaaaatcaatga
>Fp51
atgaccaaaggcaaagaca---------ctcacttccaagaaaatgtcgctgacgaagaa
ataaacgatgggaacgatgtcccaagctcaccacctcaaccagccacctttaaagggcgt
cttcaaatcagtgacttcatgttcaagtcaactgagtctactagcaagggagaaacccct
attcgaagatcaccaagattcaacccatcaacgtcttctgccatagcgacgcctgcatca
gtcactacagcaaagaggacgaaaaagagggaagcggaagagaaggagaattataaacca
aagaagaaacgagcacgtcctagttctggatacgcgccaccctcaacatacgcccatctc
cctggtctgccagatgccattgccgacaacctcctcgttcttttcattggtctaaacccg
ggaatacagacagcaagaactggacatgcatatgcccatccatcaaatctattttggaaa
cttctcttctcaagtggtctcactccgcgtctctgcagtccaacagaggatcgtcagctc
cctgagatgtactcgatgggatttaccaacattgttgcccgtccaagccgcaatgggtct
gagcttagcaagcaggagatggacgaaggtgttgagattcttcacgagaagtgtcgcaag
taccgtcccgagtccgtatgtgttgttggcaaaagtatctgggaaagtatttggcgtgtg
aggcacggtaaacctgttggaaaagctttcaagtatggttggcaggatgaatcagagaac
atgggcgtcattgagggtgaatgggagggatccaaagtgtttgtatcgagcagcacaagt
ggccttgctgctacgttatcaccggctgagaaagaacgaatatgggcagaaatcgggaca
tgggcaaagaaacggagggctgaaagggagctcgagaacaaaggcaaaaatcaatga
>Fp59
atgaccaaaggcaaagaca---------ctcacttccaagaaaatgtcgctgacgaagaa
ataaacgatgggaacgatgtcccaagctcaccacctcaaccagccacctttaaagggcgt
cttcaaatcagtgacttcatgttcaagtcaactgagtctactagcaagggagaaacccct
attcgaagatcaccaagattcaacccatcaacgtcttctgccatagcgacgcctgcatca
gtcactacagcaaagaggacgaaaaagagggaagcggaagagaaggagaattataaacca
aagaagaaacgagcacgtcctagttctggatacgcgccaccctcaacatacgcccatctc
cctggtctgccagatgccattgccgacaacctcctcgttcttttcattggtctaaacccg
ggaatacagacagcaagaactggacatgcatatgcccatccatcaaatctattttggaaa
cttctcttctcaagtggtctcactccgcgtctctgcagtccaacagaggatcgtcagctc
cctgagatgtactcgatgggatttaccaacattgttgcccgtccaagccgcaatgggtct
gagcttagcaagcaggagatggacgaaggtgttgagattcttcacgagaagtgtcgcaag
taccgtcccgagtccgtatgtgttgttggcaaaagtatctgggaaagtatttggcgtgtg
aggcacggtaaacctgttggaaaagctttcaagtatggttggcaggatgaatcagagaac
atgggcgtcattgagggtgaatgggagggatccaaagtgtttgtatcgagcagcacaagt
ggccttgctgctacgttatcaccggctgagaaagaacgaatatgggcagaaatcgggaca
tgggcaaagaaacggagggctgaaagggagctcgagaacaaaggcaaaaatcaatga
>Fp63
atgaccaaaggcaaagaca---------ctcacttccaagaaaatgtcgctgacgaagaa
ataaacgatgggaacgatgtcccaagctcaccacctcaaccagccacctttaaagggcgt
cttcaaatcagtgacttcatgttcaagtcaactgagtctactagcaagggagaaacccct
attcgaagatcaccaagattcaacccatcaacgtcttctgccatagcgacgcctgcatca
gtcactacagcaaagaggacgaaaaagagggaagcggaagagaaggagaattataaacca
aagaagaaacgagcacgtcctagttctggatacgcgccaccctcaacatacgcccatctc
cctggtctgccagatgccattgccgacaacctcctcgttcttttcattggtctaaacccg
ggaatacagacagcaagaactggacatgcatatgcccatccatcaaatctattttggaaa
cttctcttctcaagtggtctcactccgcgtctctgcagtccaacagaggatcgtcagctc
cctgagatgtactcgatgggatttaccaacattgttgcccgtccaagccgcaatgggtct
gagcttagcaagcaggagatggacgaaggtgttgagattcttcacgagaagtgtcgcaag
taccgtcccgagtccgtatgtgttgttggcaaaagtatctgggaaagtatttggcgtgtg
aggcacggtaaacctgttggaaaagctttcaagtatggttggcaggatgaatcagagaac
atgggcgtcattgagggtgaatgggagggatccaaagtgtttgtatcgagcagcacaagt
ggccttgctgctacgttatcaccggctgagaaagaacgaatatgggcagaaatcgggaca
tgggcaaagaaacggagggctgaaagggagctcgagaacaaaggcaaaaatcaatga
>Fp65
atgaccaaaggcaaagaca---------ctcacttccaagaaaatgtcgctgacgaagaa
ataaacgatgggaacgatgtcccaagctcaccacctcaaccagccacctttaaagggcgt
cttcaaatcagtgacttcatgttcaagtcaactgagtctactagcaagggagaaacccct
attcgaagatcaccaagattcaacccatcaacgtcttctgccatagcgacgcctgcatca
gtcactacagcaaagaggacgaaaaagagggaagcggaagagaaggagaattataaacca
aagaagaaacgagcacgtcctagttctggatacgcgccaccctcaacatacgcccatctc
cctggtctgccagatgccattgccgacaacctcctcgttcttttcattggtctaaacccg
ggaatacagacagcaagaactggacatgcatatgcccatccatcaaatctattttggaaa
cttctcttctcaagtggtctcactccgcgtctctgcagtccaacagaggatcgtcagctc
cctgagatgtactcgatgggatttaccaacattgttgcccgtccaagccgcaatgggtct
gagcttagcaagcaggagatggacgaaggtgttgagattcttcacgagaagtgtcgcaag
taccgtcccgagtccgtatgtgttgttggcaaaagtatctgggaaagtatttggcgtgtg
aggcacggtaaacctgttggaaaagctttcaagtatggttggcaggatgaatcagagaac
atgggcgtcattgagggtgaatgggagggatccaaagtgtttgtatcgagcagcacaagt
ggccttgctgctacgttatcaccggctgagaaagaacgaatatgggcagaaatcgggaca
tgggcaaagaaacggagggctgaaagggagctcgagaacaaaggcaaaaatcaatga
>Fp66
atgaccaaaggcaaagaca---------ctcacttccaagaaaatgtcgctgacgaagaa
ataaacgatgggaacgatgtcccaagctcaccacctcaaccagccacctttaaagggcgt
cttcaaatcagtgacttcatgttcaagtcaactgagtctactagcaagggagaaacccct
attcgaagatcaccaagattcaacccatcaacgtcttctgccatagcgacgcctgcatca
gtcactacagcaaagaggacgaaaaagagggaagcggaagagaaggagaattataaacca
aagaagaaacgagcacgtcctagttctggatacgcgccaccctcaacatacgcccatctc
cctggtctgccagatgccattgccgacaacctcctcgttcttttcattggtctaaacccg
ggaatacagacagcaagaactggacatgcatatgcccatccatcaaatctattttggaaa
cttctcttctcaagtggtctcactccgcgtctctgcagtccaacagaggatcgtcagctc
cctgagatgtactcgatgggatttaccaacattgttgcccgtccaagccgcaatgggtct
gagcttagcaagcaggagatggacgaaggtgttgagattcttcatgagaagtgtcgcaag
taccgtcccgagtccgtatgtgttgttggcaaaagtatctgggaaagtatttggcgtgtg
aggcacggtaaacctgttggaaaagctttcaagtatggttggcaggatgaatcagagaac
atgggcgtcattgagggtgaatgggagggatccaaagtgtttgtatcgagcagcacaagt
ggccttgctgctacgttatcaccggctgagaaagaacgaatatgggcagaaatcgggaca
tgggcaaagaaacggagggctgaaagggagctcgagaacaaaggcaaaaatcaatga
>Fp72
atgaccaaaggcaaagaca---------ctcacttccaagaaaatgtcgctgacgaagaa
ataaacgatgggaacgatgtcccaagctcaccacctcaaccagccacctttaaagggcgt
cttcaaatcagtgacttcatgttcaagtcaactgagtctactagcaagggagaaacccct
attcgaagatcaccaagattcaacccatcaacgtcttctgccatagcgacgcctgcatca
gtcactacagcaaagaggacgaaaaagagggaagcggaagagaaggagaattataaacca
aagaagaaacgagcacgtcctagttctggatacgcgccaccctcaacatacgcccatctc
cctggtctgccagatgccattgccgacaacctcctcgttcttttcattggtctaaacccg
ggaatacagacagcaagaactggacatgcatatgcccatccatcaaatctattttggaaa
cttctcttctcaagtggtctcactccgcgtctctgcagtccaacagaggatcgtcagctc
cctgagatgtactcgatgggatttaccaacattgttgcccgtccaagccgcaatgggtct
gagcttagcaagcaggagatggacgaaggtgttgagattcttcatgagaagtgtcgcaag
taccgtcccgagtccgtatgtgttgttggcaaaagtatctgggaaagtatttggcgtgtg
aggcacggtaaacctgttggaaaagctttcaagtatggttggcaggatgaatcagagaac
atgggcgtcattgagggtgaatgggagggatccaaagtgtttgtatcgagcagcacaagt
ggccttgctgctacgttatcaccggctgagaaagaacgaatatgggcagaaatcgggaca
tgggcaaagaaacggagggctgaaagggagctcgagaacaaaggcaaaaatcaatga
>Fp73
atgaccaaaggcaaagaca---------ctcacttccaagaaaatgtcgctgacgaagaa
ataaacgatgggaacgatgtcccaagctcaccacctcaaccagccacctttaaagggcgt
cttcaaatcagtgacttcatgttcaagtcaactgagtctactagcaagggagaaacccct
attcgaagatcaccaagattcaacccatcaacgtcttctgccatagcgacgcctgcatca
gtcactacagcaaagaggacgaaaaagagggaagcggaagagaaggagaattataaacca
aagaagaaacgagcacgtcctagttctggatacgcgccaccctcaacatacgcccatctc
cctggtctgccagatgccattgccgacaacctcctcgttcttttcattggtctaaacccg
ggaatacagacagcaagaactggacatgcatatgcccatccatcaaatctattttggaaa
cttctcttctcaagtggtctcactccgcgtctctgcagtccaacagaggatcgtcagctc
cctgagatgtactcgatgggatttaccaacattgttgcccgtccaagccgcaatgggtct
gagcttagcaagcaggagatggacgaaggtgttgagattcttcacgagaagtgtcgcaag
taccgtcccgagtccgtatgtgttgttggcaaaagtatctgggaaagtatttggcgtgtg
aggcacggtaaacctgttggaaaagctttcaagtatggttggcaggatgaatcagagaac
atgggcgtcattgagggtgaatgggagggatccaaagtgtttgtatcgagcagcacaagt
ggccttgctgctacgttatcaccggctgagaaagaacgaatatgggcagaaatcgggaca
tgggcaaagaaacggagggctgaaagggagctcgagaacaaaggcaaaaatcaatga
>Fp76
atgaccaaaggcaaagaca---------ctcacttccaagaaaatgtcgctgacgaagaa
ataaacgatgggaacgatgtcccaagctcaccacctcaaccagccacctttaaagggcgt
cttcaaatcagtgacttcatgttcaagtcaactgagtctactagcaagggagaaacccct
attcgaagatcaccaagattcaacccatcaacgtcttctgccatagcgacgcctgcatca
gtcactacagcaaagaggacgaaaaagagggaagcggaagagaaggagaattataaacca
aagaagaaacgagcacgtcctagttctggatacgcgccaccctcaacatacgcccatctc
cctggtctgccagatgccattgccgacaacctcctcgttcttttcattggtctaaacccg
ggaatacagacagcaagaactggacatgcatatgcccatccatcaaatctattttggaaa
cttctcttctcaagtggtctcactccgcgtctctgcagtccaacagaggatcgtcagctc
cctgagatgtactcgatgggatttaccaacattgttgcccgtccaagccgcaatgggtct
gagcttagcaagcaggagatggacgaaggtgttgagattcttcacgagaagtgtcgcaag
taccgtcccgagtccgtatgtgttgttggcaaaagtatctgggaaagtatttggcgtgtg
aggcacggtaaacctgttggaaaagctttcaagtatggttggcaggatgaatcagagaac
atgggcgtcattgagggtgaatgggagggatccaaagtgtttgtatcgagcagcacaagt
ggccttgctgctacgttatcaccggctgagaaagaacgaatatgggcagaaatcgggaca
tgggcaaagaaacggagggctgaaagggagctcgagaacaaaggcaaaaatcaatga
>Fp78
atgaccaaaggcaaagaca---------ctcacttccaagaaaatgtcgctgacgaagaa
ataaacgatgggaacgatgtcccaagctcaccacctcaaccagccacctttaaagggcgt
cttcaaatcagtgacttcatgttcaagtcaactgagtctactagcaagggagaaacccct
attcgaagatcaccaagattcaacccatcaacgtcttctgccatagcgacgcctgcatca
gtcactacagcaaagaggacgaaaaagagggaagcggaagagaaggagaattataaacca
aagaagaaacgagcacgtcctagttctggatacgcgccaccctcaacatacgcccatctc
cctggtctgccagatgccattgccgacaacctcctcgttcttttcattggtctaaacccg
ggaatacagacagcaagaactggacatgcatatgcccatccatcaaatctattttggaaa
cttctcttctcaagtggtctcactccgcgtctctgcagtccaacagaggatcgtcagctc
cctgagatgtactcgatgggatttaccaacattgttgcccgtccaagccgcaatgggtct
gagcttagcaagcaggagatggacgaaggtgttgagattcttcacgagaagtgtcgcaag
taccgtcccgagtccgtatgtgttgttggcaaaagtatctgggaaagtatttggcgtgtg
aggcacggtaaacctgttggaaaagctttcaagtatggttggcaggatgaatcagagaac
atgggcgtcattgagggtgaatgggagggatccaaagtgtttgtatcgagcagcacaagt
ggccttgctgctacgttatcaccggctgagaaagaacgaatatgggcagaaatcgggaca
tgggcaaagaaacggagggctgaaagggagctcgagaacaaaggcaaaaatcaatga
>Fp81
atgaccaaaggcaaagaca---------ctcacttccaagaaaatgtcgctgacgaagaa
ataaacgatgggaacgatgtcccaagctcaccacctcaaccagccacctttaaagggcgt
cttcaaatcagtgacttcatgttcaagtcaactgagtctactagcaagggagaaacccct
attcgaagatcaccaagattcaacccatcaacgtcttctgccatagcgacgcctgcatca
gtcactacagcaaagaggacgaaaaagagggaagcggaagagaaggagaattataaacca
aagaagaaacgagcacgtcctagttctggatacgcgccaccctcaacatacgcccatctc
cctggtctgccagatgccattgccgacaacctcctcgttcttttcattggtctaaacccg
ggaatacagacagcaagaactggacatgcatatgcccatccatcaaatctattttggaaa
cttctcttctcaagtggtctcactccgcgtctctgcagtccaacagaggatcgtcagctc
cctgagatgtactcgatgggatttaccaacattgttgcccgtccaagccgcaatgggtct
gagcttagcaagcaggagatggacgaaggtgttgagattcttcacgagaagtgtcgcaag
taccgtcccgagtccgtatgtgttgttggcaaaagtatctgggaaagtatttggcgtgtg
aggcacggtaaacctgttggaaaagctttcaagtatggttggcaggatgaatcagagaac
atgggcgtcattgagggtgaatgggagggatccaaagtgtttgtatcgagcagcacaagt
ggccttgctgctacgttatcaccggctgagaaagaacgaatatgggcagaaatcgggaca
tgggcaaagaaacggagggctgaaagggagctcgagaacaaaggcaaaaatcaatga
>Fp84
atgaccaaaggcaaagaca---------ctcacttccaagaaaatgtcgctgacgaagaa
ataaacgatgggaacgatgtcccaagctcaccacctcaaccagccacctttaaagggcgt
cttcaaatcagtgacttcatgttcaagtcaactgagtctactagcaagggagaaacccct
attcgaagatcaccaagattcaacccatcaacgtcttctgccatagcgacgcctgcatca
gtcactacagcaaagaggacgaaaaagagggaagcggaagagaaggagaattataaacca
aagaagaaacgagcacgtcctagttctggatacgcgccaccctcaacatacgcccatctc
cctggtctgccagatgccattgccgacaacctcctcgttcttttcattggtctaaacccg
ggaatacagacagcaagaactggacatgcatatgcccatccatcaaatctattttggaaa
cttctcttctcaagtggtctcactccgcgtctctgcagtccaacagaggatcgtcagctc
cctgagatgtactcgatgggatttaccaacattgttgcccgtccaagccgcaatgggtgt
gagcttagcaagcaggagatggacgaaggtgttgagattcttcacgagaagtgtcgcaag
taccgtcccgagtccgtatgtgttgttggcaaaagtatctgggaaagtatttggcgtgtg
aggcacggtaaacctgttggaaaagctttcaagtatggttggcaggatgaatcagagaac
atgggcgtcattgagggtgaatgggagggatccaaagtgtttgtatcgagcagcacaagt
ggccttgctgctacgttatcaccggctgagaaagaacgaatatgggcagaaatcgggaca
tgggcaaagaaacggagggctgaaagggagctcgagaacaaaggcaaaaatcaatga
>Fp86
atgaccaaaggcaaagaca---------ctcacttccaagaaaatgtcgctgacgaagaa
ataaacgatgggaacgatgtcccaagctcaccacctcaaccagccacctttaaagggcgt
cttcaaatcagtgacttcatgttcaagtcaactgagtctactagcaagggagaaacccct
attcgaagatcaccaagattcaacccatcaacgtcttctgccatagcgacgcctgcatca
gtcactacagcaaagaggacgaaaaagagggaagcggaagagaaggagaattataaacca
aagaagaaacgagcacgtcctagttctggatacgcgccaccctcaacatacgcccatctc
cctggtctgccagatgccattgccgacaacctcctcgttcttttcattggtctaaacccg
ggaatacagacagcaagaactggacatgcatatgcccatccatcaaatctattttggaaa
cttctcttctcaagtggtctcactccgcgtctctgcagtccaacagaggatcgtcagctc
cctgagatgtactcgatgggatttaccaacattgttgcccgtccaagccgcaatgggtct
gagcttagcaagcaggagatggacgaaggtgttgagattcttcacgagaagtgtcgcaag
taccgtcccgagtccgtatgtgttgttggcaaaagtatctgggaaagtatttggcgtgtg
aggcacggtaaacctgttggaaaagctttcaagtatggttggcaggatgaatcagagaac
atgggcgtcattgagggtgaatgggagggatccaaagtgtttgtatcgagcagcacaagt
ggccttgctgctacgttatcaccggctgagaaagaacgaatatgggcagaaatcgggaca
tgggcaaagaaacggagggctgaaagggagctcgagaacaaaggcaaaaatcaatga
>Fvenenatum.busco
atgacgagaggcaaagacacacaagacgctcacatccaagaaaacgtcgctgatgaagaa
acaaacgacggaaatgatgtcccaagctcaccaccccagccagctacctttaaagggcgt
cttcaaatgagtgacttcatgttcaagtcaactgagtctacaggcaagggagaaccccct
attcgaagatcaccacgattcaatccatcaacgtcttctgccatagcggcgcctacacca
gtaactacagtaaagaggacgaaaaagagggaagcggaagagaaggagaatgacaagcca
aagaagaaacgagcacgccccagttctggatacgcgccaccctcaacgtacgcccatctc
cctggtctgccagatgccattgccgacaacctcctcgttctgtttatcggtctaaacccg
ggaatacaaacggcaagaactgggcatgcctatgctcatccatcaaatttattttggaaa
cttctcttctcaagtggtcttactccacgtctctgcagcccgacagaggatcgtcagctc
cccgagatgtactcaatgggatttaccaacattgttgcccgaccaagccgcaacgggtct
gagcttagcaagcaggagatggacgaaggtgttgagattcttcacgaaaagtgtcgcaag
taccgtcccgagtctgtatgtgttgttggcaaaagcatctgggaaagtatttggcgcgtg
aggcatggcaagcctgttggaaaagctttcaagtatggctggcaggatcaatcggagaac
atgggcgtcattgagggtgaatgggagggatccaaagtgtttgtgtcgagtagcacaagt
ggtcttgccgctacgttgtcgccggttgagaaagaacgaatatgggcagaaattggaaca
tgggcaaagaaacgcagggctgaaagggagctcgagaaaaaaggcaacaattga---
