# Supplementary material for: Apicidin biosynthesis is linked to accessory chromosomes in Fusarium poae isolates
Source: BMC Genomics. 2021 Aug 4;22:591. doi: 10.1186/s12864-021-07617-y (PMC8340494; doi:10.1186/s12864-021-07617-y)
Supplement: Supplementary file 17 — Additional file 17. Compressed folder containing alignments for each of the 4141 orthologs used in BUSCO analysis. [file 12864_2021_7617_MOESM17_ESM.zip › Fven2_nt_MAFFT/15850at5125_nt.mafft.fasta]

>Fp105
atgcctacgcgagaatcatcgcgacccccccgctcacatcgaccaagggaccgagacagg
gaaagagatagggatagggatagagatcgacggcgagatggccaacgaaagagaaaatca
cgatcgcgacaaccagtttcgggctcagaggatactccggatagaagctccagaacgcta
tcatcccatgccctagccgatcttgaaagagagaatgcacgccaaaagaagcgaagcgaa
cgcgcaagccgagactatagagatgaatcccgaagaccagaacgacgacgtgatgaacac
cgaaggaaagatcgcgacccggaaaagccgcgcactcatggcaagggcaagaagaaaaga
gtcgttagcggagctgttatggaagagggacagtcaaaggcgcatttaagaggtggtggg
ggaagtgttgataccatccaacaagagaaggacttttacttatcaaaaccaccaaagaag
aaaaagaaaaagctatggattgcgattggcgtgggcgctgttgttctgctcatcattatt
gtggtggcagttgttgtcagccagaagaaagatggtggagatggcggtggcagcagtagc
agtgacagctccggcgatgcaaccgatacttctgacctcgacggaaaggatcgctcagaa
atacccgaaaaatggcggaacacatatcttgacccttggacttggaaatcaacaaccgac
ttcaacctcacattcacggacgaaatggttggcgacctgcctgttatgggcctctacgat
gactgggacgattcagctcaagctaacgagaatgtccctccgctgaacaaaccctggggt
tcttatggcaagaagcctgctcgtggagtatgtattggtggatggctttatctggaacct
tttatctcaccgtctcttttcaactacgacacaaaagagggcatcattgatgagtggaca
ttgtctgaaaagttgggttctgaagcaggaaaaactctggaaaaacattatgcatcgttc
atcacagagcaaacctttaaggacatacaagcagcaggcctggatcatgtccgtattggc
ttcaactactgggctgtagaagtctatgatggcgatccttacgtgtaccgaacgtcttgg
cgatacctcctgcgcgccatcgagtggtgccgtaagtacggattgcgagtcaacttggat
ttgcatggcattcccggtagtcaaaacggatggaaccacagtggtcggtggggttctata
ggttggttgaacgggaacgacggcagcaagaacgcggagcgagcactcgaaattcacgaa
aggctgtccaagttcttcgcccagccccgctacaaaaacatcatcactcactacggtctc
gccaacgaacctcgaatgacgagtttgaagacgagcgatgtgattaagtggacggaagat
gcgtacaagattgtgcgcaagaacggtgtaaaagcccttgtggtctttggagatggtttt
atgggactcgaaaattggcagggcttgatgactggttacgatgacatggttctcgacgtc
caccagtatgtcatcttcaacgagaaccaaatcgactacacccacaaggagaaggttgag
tatgcttgcgacggctggaccgagcaagcggagatcagcatggaccgttcgaaaggttac
ggacctaccatctttgccgagtggtcccaagcggatacagactgcgcaaagttccttacc
ggagtaggctggggtactcgctgggagggtacatacgatacaggaaacaaggactcgtcc
atcctggagcctcggtgcccaactaaagacgacaagtgttcatgtcgtggcgccaacgct
gatcccagcgactggagtgacgaatacaaaaagttcctcaagatgtttgccgaggcgcaa
atgcacagtttcgagaagggctggggatggtggtactggacatggaagacggaggacaac
caccagtggagttacgaatccggtctcaagtctggtgttctgcctgaaaagccttgggat
cgtgattttaattgcgataaagacgttcccgacttcgaaaagatgggattgcctgagtat
ctctaa
>Fp108
atgcctacgcgagaatcatcgcgacccccccgctcacatcgaccaagggaccgagacagg
gaaagagatagggatagggatagagatcgacggcgagatggccaacgaaagagaaaatca
cgatcgcgacaaccagtttcgggctcagaggatactccggatagaagctccagaacgcta
tcatcccatgccctagccgatcttgaaagagagaatgcacgccaaaagaagcgaagcgaa
cgcgcaagccgagactatagagatgaatcccgaagaccagaacgacgacgtgatgaacac
cgaaggaaagatcgcgacccggaaaagccgcgcactcatggcaagggcaagaagaaaaga
gtcgttagcggagctgttatggaagagggacagtcaaaggcgcatttaagaggtggtggg
ggaagtgttgataccatccaacaagagaaggacttttacttatcaaaaccaccaaagaag
aaaaagaaaaagctatggattgcgattggcgtgggcgctgttgttctgctcatcattatt
gtggtggcagttgttgtcagccagaagaaagatggtggagatggcggtggcagcagtagc
agtgacagctccggcgatgcaaccgatacttctgacctcgacggaaaggatcgctcagaa
atacccgaaaaatggcggaacacatatcttgacccttggacttggaaatcaacaaccgac
ttcaacctcacattcacggacgaaatggttggcgacctgcctgttatgggcctctacgat
gactgggacgattcagctcaagctaacgagaatgtccctccgctgaacaaaccctggggt
tcttatggcaagaagcctgctcgtggagtatgtattggtggatggctttatctggaacct
tttatctcaccgtctcttttcaactacgacacaaaagagggcatcattgatgagtggaca
ttgtctgaaaagttgggttctgaagcaggaaaaactctggaaaaacattatgcatcgttc
atcacagagcaaacctttaaggacatacaagcagcaggcctggatcatgtccgtattggc
ttcaactactgggctgtagaagtctatgatggcgatccttacgtgtaccgaacgtcttgg
cgatacctcctgcgcgccatcgagtggtgccgtaagtacggattgcgagtcaacttggat
ttgcatggcattcccggtagtcaaaacggatggaaccacagtggtcggtggggttctata
ggttggttgaacgggaacgacggcagcaagaacgcggagcgagcactcgaaattcacgaa
aggctgtccaagttcttcgcccagccccgctacaaaaacatcatcactcactacggtctc
gccaacgaacctcgaatgacgagtttgaagacgagcgatgtgattaagtggacggaagat
gcgtacaagattgtgcgcaagaacggtgtaaaagcccttgtggtctttggagatggtttt
atgggactcgaaaattggcagggcttgatgactggttacgatgacatggttctcgacgtc
caccagtatgtcatcttcaacgagaaccaaatcgactacacccacaaggagaaggttgag
tatgcttgcgacggctggaccgagcaagcggagatcagcatggaccgttcgaaaggttac
ggacctaccatctttgccgagtggtcccaagcggatacagactgcgcaaagttccttacc
ggagtaggctggggtactcgctgggagggtacatacgatacaggaaacaaggactcgtcc
atcctggagcctcggtgcccaactaaagacgacaagtgttcatgtcgtggcgccaacgct
gatcccagcgactggagtgacgaatacaaaaagttcctcaagatgtttgccgaggcgcaa
atgcacagtttcgagaagggctggggatggtggtactggacatggaagacggaggacaac
caccagtggagttacgaatccggtctcaagtctggtgttctgcctgaaaagccttgggat
cgtgattttaattgcgataaagacgttcccgacttcgaaaagatgggattgcctgagtat
ctctaa
>Fp118
atgcctacgcgagaatcatcgcgacccccccgctcacatcgaccaagggaccgagacagg
gaaaaagatagggatagggatagagatcgacggcgagatggccaacgaaagagaaaatca
cgatcgcgacaaccagtttcgggctcagaggatactccggatagaagctccagaacgcta
tcatcccatgccctagccgatcttgaaagagagaatgcacgccaaaagaagcgaagcgaa
cgcgcaagccgagactatagagatgaatcccgaagaccagaacgacgacgtgatgaacac
cgaaggaaagatcgcgacccggaaaagccgcgcactcatggcaagggcaagaagaaaaga
gtcgttagcggagctgttatggaagagggacagtcaaaggcgcatttaagaggtggtggg
ggaagtgttgataccatccaacaagagaaggacttttacttatcaaaaccaccaaagaag
aaaaagaaaaagctatggattgcgattggcgtgggcgctgttgttctgctcatcattatt
gtggtggcagttgttgtcagccagaagaaagatggtggagatggcggtggcagcagtagc
agtgacagctccggcgatgcaaccgatacttctgacctcgacggaaaggatcgctcagaa
atacccgaaaaatggcggaacacatatcttgacccttggacttggaaatcaacaaccgac
ttcaacctcacattcacggacgaaatggttggcgacctgcctgttatgggcctctacgat
gactgggacgattcagctcaagccaacgagaatgtccctccgctgaacaaaccctggggt
tcttatggcaagaagcctgctcgtggagtatgtattggtggatggctttatctggaacct
tttatctcaccgtctcttttcaactacgacacaaaagagggcatcattgatgagtggaca
ttgtctgaaaagttgggttctgaagcaggaaaaactctggaaaaacattatgcatcgttc
atcacagagcaaacctttaaggacatacaagcagcaggcctggatcatgtccgtattggc
ttcaactactgggctgtagaagtctatgatggcgatccttacgtgtaccgaacgtcttgg
cgatacctcctgcgcgccatcgagtggtgccgtaagtacggattgcgagtcaacttggat
ttgcatggcattcccggtagtcaaaacggatggaaccacagtggtcggtggggttctata
ggttggttgaacgggaacgacggcagcaagaacgcggagcgagcactcgaaattcacgaa
aggctgtccaagttcttcgcccagccccgctacaaaaacatcatcactcactacggtctc
gccaacgaacctcgaatgacgagtttgaagacgagcgatgtgattaagtggacggaagat
gcgtacaagattgtgcgcaagaacggtgtaaaagcccttgtggtctttggagatggtttt
atgggactcgaaaattggcagggcttgatgactggttacgatgacatggttctcgacgtc
caccagtatgtcatcttcaacgagaaccaaatcgactacacccacaaggagaaggttgag
tatgcttgcgacggctggaccgagcaagcggagatcagcatggaccgttcgaaaggttac
ggacctaccatctttgccgagtggtcccaagcggatacagactgcgcaaagttccttacc
ggagtaggctggggtactcgctgggagggtacatacgatacaggaaacaaggactcgtcc
atcctggagcctcggtgcccaactaaagacgacaagtgttcatgtcgtggcgccaacgct
gatcccagcgactggagtgacgaatacaaaaagttcctcaagatgtttgccgaggcgcaa
atgcacagtttcgagaagggctggggatggtggtactggacatggaagacggaggacaac
caccagtggagttacgaatctggtctcaagtctggtgttctgcctgaaaagccttgggat
cgtgattttaattgcgataaagacgttcccgacttcgaaaagatgggattgcctgagtat
ctctaa
>Fp122
atgcctacgcgagaatcatcgcgacccccccgctcacatcgaccaagggaccgagacagg
gaaaaagatagggatagggatagagatcgacggcgagatggccaacgaaagagaaaatca
cgatcgcgacaaccagtttcgggctcagaggatactccggatagaagctccagaacgcta
tcatcccatgccctagccgatcttgaaagagagaatgcacgccaaaagaagcgaagcgaa
cgcgcaagccgagactatagagatgaatcccgaagaccagaacgacgacgtgatgaacac
cgaaggaaagatcgcgacccggaaaagccgcgcactcatggcaagggcaagaagaaaaga
gtcgttagcggagctgttatggaagagggacagtcaaaggcgcatttaagaggtggtggg
ggaagtgttgataccatccaacaagagaaggacttttacttatcaaaaccaccaaagaag
aaaaagaaaaagctatggattgcgattggcgtgggcgctgttgttctgctcatcattatt
gtggtggcagttgttgtcagccagaagaaagatggtggagatggcggtggcagcagtagc
agtgacagctccggcgatgcaaccgatacttctgacctcgacggaaaggatcgctcagaa
atacccgaaaaatggcggaacacatatcttgacccttggacttggaaatcaacaaccgac
ttcaacctcacattcacggacgaaatggttggcgacctgcctgttatgggcctctacgat
gactgggacgattcagctcaagccaacgagaatgtccctccgctgaacaaaccctggggt
tcttatggcaagaagcctgctcgtggagtatgtattggtggatggctttatctggaacct
tttatctcaccgtctcttttcaactacgacacaaaagagggcatcattgatgagtggaca
ttgtctgaaaagttgggttctgaagcaggaaaaactctggaaaaacattatgcatcgttc
atcacagagcaaacctttaaggacatacaagcagcaggcctggatcatgtccgtattggc
ttcaactactgggctgtagaagtctatgatggcgatccttacgtgtaccgaacgtcttgg
cgatacctcctgcgcgccatcgagtggtgccgtaagtacggattgcgagtcaacttggat
ttgcatggcattcccggtagtcaaaacggatggaaccacagtggtcggtggggttctata
ggttggttgaacgggaacgacggcagcaagaacgcggagcgagcactcgaaattcacgaa
aggctgtccaagttcttcgcccagccccgctacaaaaacatcatcactcactacggtctc
gccaacgaacctcgaatgacgagtttgaagacgagcgatgtgattaagtggacggaagat
gcgtacaagattgtgcgcaagaacggtgtaaaagcccttgtggtctttggagatggtttt
atgggactcgaaaattggcagggcttgatgactggttacgatgacatggttctcgacgtc
caccagtatgtcatcttcaacgagaaccaaatcgactacacccacaaggagaaggttgag
tatgcttgcgacggctggaccgagcaagcggagatcagcatggaccgttcgaaaggttac
ggacctaccatctttgccgagtggtcccaagcggatacagactgcgcaaagttccttacc
ggagtaggctggggtactcgctgggagggtacatacgatacaggaaacaaggactcgtcc
atcctggagcctcggtgcccaactaaagacgacaagtgttcatgtcgtggcgccaacgct
gatcccagcgactggagtgacgaatacaaaaagttcctcaagatgtttgccgaggcgcaa
atgcacagtttcgagaagggctggggatggtggtactggacatggaagacggaggacaac
caccagtggagttacgaatctggtctcaagtctggtgttctgcctgaaaagccttgggat
cgtgattttaattgcgataaagacgttcccgacttcgaaaagatgggattgcctgagtat
ctctaa
>Fp125
atgcctacgcgagaatcatcgcgacccccccgctcacatcgaccaagggaccgagacagg
gaaaaagatagggatagggatagagatcgacggcgagatggccaacgaaagagaaaatca
cgatcgcgacaaccagtttcgggctcagaggatactccggatagaagctccagaacgcta
tcatcccatgccctagccgatcttgaaagagagaatgcacgccaaaagaagcgaagcgaa
cgcgcaagccgagactatagagatgaatcccgaagaccagaacgacgacgtgatgaacac
cgaaggaaagatcgcgacccggaaaagccgcgcactcatggcaagggcaagaagaaaaga
gtcgttagcggagctgttatggaagagggacagtcaaaggcgcatttaagaggtggtggg
ggaagtgttgataccatccaacaagagaaggacttttacttatcaaaaccaccaaagaag
aaaaagaaaaagctatggattgcgattggcgtgggcgctgttgttctgctcatcattatt
gtggtggcagttgttgtcagccagaagaaagatggtggagatggcggtggcagcagtagc
agtgacagctccggcgatgcaaccgatacttctgacctcgacggaaaggatcgctcagaa
atacccgaaaaatggcggaacacatatcttgacccttggacttggaaatcaacaaccgac
ttcaacctcacattcacggacgaaatggttggcgacctgcctgttatgggcctctacgat
gactgggacgattcagctcaagccaacgagaatgtccctccgctgaacaaaccctggggt
tcttatggcaagaagcctgctcgtggagtatgtattggtggatggctttatctggaacct
tttatctcaccgtctcttttcaactacgacacaaaagagggcatcattgatgagtggaca
ttgtctgaaaagttgggttctgaagcaggaaaaactctggaaaaacattatgcatcgttc
atcacagagcaaacctttaaggacatacaagcagcaggcctggatcatgtccgtattggc
ttcaactactgggctgtagaagtctatgatggcgatccttacgtgtaccgaacgtcttgg
cgatacctcctgcgcgccatcgagtggtgccgtaagtacggattgcgagtcaacttggat
ttgcatggcattcccggtagtcaaaacggatggaaccacagtggtcggtggggttctata
ggttggttgaacgggaacgacggcagcaagaacgcggagcgagcactcgaaattcacgaa
aggctgtccaagttcttcgcccagccccgctacaaaaacatcatcactcactacggtctc
gccaacgaacctcgaatgacgagtttgaagacgagcgatgtgattaagtggacggaagat
gcgtacaagattgtgcgcaagaacggtgtaaaagcccttgtggtctttggagatggtttt
atgggactcgaaaattggcagggcttgatgactggttacgatgacatggttctcgacgtc
caccagtatgtcatcttcaacgagaaccaaatcgactacacccacaaggagaaggttgag
tatgcttgcgacggctggaccgagcaagcggagatcagcatggaccgttcgaaaggttac
ggacctaccatctttgccgagtggtcccaagcggatacagactgcgcaaagttccttacc
ggagtaggctggggtactcgctgggagggtacatacgatacaggaaacaaggactcgtcc
atcctggagcctcggtgcccaactaaagacgacaagtgttcatgtcgtggcgccaacgct
gatcccagcgactggagtgacgaatacaaaaagttcctcaagatgtttgccgaggcgcaa
atgcacagtttcgagaagggctggggatggtggtactggacatggaagacggaggacaac
caccagtggagttacgaatctggtctcaagtctggtgttctgcctgaaaagccttgggat
cgtgattttaattgcgataaagacgttcccgacttcgaaaagatgggattgcctgagtat
ctctaa
>Fp13r
atgcctacgcgagaatcatcgcgacccccccgctcacatcgaccaagggaccgagacagg
gaaaaagatagggatagggatagagatcgacggcgagatggccaacgaaagagaaaatca
cgatcgcgacaaccagtttcgggctcagaggatactccggatagaagctccagaacgcta
tcatcccatgccctagccgatcttgaaagagagaatgcacgccaaaagaagcgaagcgaa
cgcgcaagccgagactatagagatgaatcccgaagaccagaacgacgacgtgatgaacac
cgaaggaaagatcgcgacccggaaaagccgcgcactcatggcaagggcaagaagaaaaga
gtcgttagcggagctgttatggaagagggacagtcaaaggcgcatttaagaggtggtggg
ggaagtgttgataccatccaacaagagaaggacttttacttatcaaaaccaccaaagaag
aaaaagaaaaagctatggattgcgattggcgtgggcgctgttgttctgctcatcattatt
gtggtggcagttgttgtcagccagaagaaagatggtggagatggcggtggcagcagtagc
agtgacagctccggcgatgcaaccgatacttctgacctcgacggaaaggatcgctcagaa
atacccgaaaaatggcggaacacatatcttgacccttggacttggaaatcaacaaccgac
ttcaacctcacattcacggacgaaatggttggcgacctgcctgttatgggcctctacgat
gactgggacgattcagctcaagccaacgagaatgtccctccgctgaacaaaccctggggt
tcttatggcaagaagcctgctcgtggagtatgtattggtggatggctttatctggaacct
tttatctcaccgtctcttttcaactacgacacaaaagagggcatcattgatgagtggaca
ttgtctgaaaagttgggttctgaagcaggaaaaactctggaaaaacattatgcatcgttc
atcacagagcaaacctttaaggacatacaagcagcaggcctggatcatgtccgtattggc
ttcaactactgggctgtagaagtctatgatggcgatccttacgtgtaccgaacgtcttgg
cgatacctcctgcgcgccatcgagtggtgccgtaagtacggattgcgagtcaacttggat
ttgcatggcattcccggtagtcaaaacggatggaaccacagtggtcggtggggttctata
ggttggttgaacgggaacgacggcagcaagaacgcggagcgagcactcgaaattcacgaa
aggctgtccaagttcttcgcccagccccgctacaaaaacatcatcactcactacggtctc
gccaacgaacctcgaatgacgagtttgaagacgagcgatgtgattaagtggacggaagat
gcgtacaagattgtgcgcaagaacggtgtaaaagcccttgtggtctttggagatggtttt
atgggactcgaaaattggcagggcttgatgactggttacgatgacatggttctcgacgtc
caccagtatgtcatcttcaacgagaaccaaatcgactacacccacaaggagaaggttgag
tatgcttgcgacggctggaccgagcaagcggagatcagcatggaccgttcgaaaggttac
ggacctaccatctttgccgagtggtcccaagcggatacagactgcgcaaagttccttacc
ggagtaggctggggtactcgctgggagggtacatacgatacaggaaacaaggactcgtcc
atcctggagcctcggtgcccaactaaagacgacaagtgttcatgtcgtggcgccaacgct
gatcccagcgactggagtgacgaatacaaaaagttcctcaagatgtttgccgaggcgcaa
atgcacagtttcgagaagggctggggatggtggtactggacatggaagacggaggacaac
caccagtggagttacgaatctggtctcaagtctggtgttctgcctgaaaagccttgggat
cgtgattttaattgcgataaagacgttcccgacttcgaaaagatgggattgcctgagtat
ctctaa
>Fp144
atgcctacgcgagaatcatcgcgacccccccgctcacatcgaccaagggaccgagacagg
gaaaaagatagggatagggatagagatcgacggcgagatggccaacgaaagagaaaatca
cgatcgcgacaaccagtttcgggctcagaggatactccggatagaagctccagaacgcta
tcatcccatgccctagccgatcttgaaagagagaatgcacgccaaaagaagcgaagcgaa
cgcgcaagccgagactatagagatgaatcccgaagaccagaacgacgacgtgatgaacac
cgaaggaaagatcgcgacccggaaaagccgcgcactcatggcaagggcaagaagaaaaga
gtcgttagcggagctgttatggaagagggacagtcaaaggcgcatttaagaggtggtggg
ggaagtgttgataccatccaacaagagaaggacttttacttatcaaaaccaccaaagaag
aaaaagaaaaagctatggattgcgattggcgtgggcgctgttgttctgctcatcattatt
gtggtggcagttgttgtcagccagaagaaagatggtggagatggcggtggcagcagtagc
agtgacagctccggcgatgcaaccgatacttctgacctcgacggaaaggatcgctcagaa
atacccgaaaaatggcggaacacatatcttgacccttggacttggaaatcaacaaccgac
ttcaacctcacattcacggacgaaatggttggcgacctgcctgttatgggcctctacgat
gactgggacgattcagctcaagccaacgagaatgtccctccgctgaacaaaccctggggt
tcttatggcaagaagcctgctcgtggagtatgtattggtggatggctttatctggaacct
tttatctcaccgtctcttttcaactacgacacaaaagagggcatcattgatgagtggaca
ttgtctgaaaagttgggttctgaagcaggaaaaactctggaaaaacattatgcatcgttc
atcacagagcaaacctttaaggacatacaagcagcaggcctggatcatgtccgtattggc
ttcaactactgggctgtagaagtctatgatggcgatccttacgtgtaccgaacgtcttgg
cgatacctcctgcgcgccatcgagtggtgccgtaagtacggattgcgagtcaacttggat
ttgcatggcattcccggtagtcaaaacggatggaaccacagtggtcggtggggttctata
ggttggttgaacgggaacgacggcagcaagaacgcggagcgagcactcgaaattcacgaa
aggctgtccaagttcttcgcccagccccgctacaaaaacatcatcactcactacggtctc
gccaacgaacctcgaatgacgagtttgaagacgagcgatgtgattaagtggacggaagat
gcgtacaagattgtgcgcaagaacggtgtaaaagcccttgtggtctttggagatggtttt
atgggactcgaaaattggcagggcttgatgactggttacgatgacatggttctcgacgtc
caccagtatgtcatcttcaacgagaaccaaatcgactacacccacaaggagaaggttgag
tatgcttgcgacggctggaccgagcaagcggagatcagcatggaccgttcgaaaggttac
ggacctaccatctttgccgagtggtcccaagcggatacagactgcgcaaagttccttacc
ggagtaggctggggtactcgctgggagggtacatacgatacaggaaacaaggactcgtcc
atcctggagcctcggtgcccaactaaagacgacaagtgttcatgtcgtggcgccaacgct
gatcccagcgactggagtgacgaatacaaaaagttcctcaagatgtttgccgaggcgcaa
atgcacagtttcgagaagggctggggatggtggtactggacatggaagacggaggacaac
caccagtggagttacgaatctggtctcaagtctggtgttctgcctgaaaagccttgggat
cgtgattttaattgcgataaagacgttcccgacttcgaaaagatgggattgcctgagtat
ctctaa
>Fp146
atgcctacgcgagaatcatcgcgacccccccgctcacatcgaccaagggaccgagacagg
gaaaaagatagggatagggatagagatcgacggcgagatggccaacgaaagagaaaatca
cgatcgcgacaaccagtttcgggctcagaggatactccggatagaagctccagaacgcta
tcatcccatgccctagccgatcttgaaagagagaatgcacgccaaaagaagcgaagcgaa
cgcgcaagccgagactatagagatgaatcccgaagaccagaacgacgacgtgatgaacac
cgaaggaaagatcgcgacccggaaaagccgcgcactcatggcaagggcaagaagaaaaga
gtcgttagcggagctgttatggaagagggacagtcaaaggcgcatttaagaggtggtggg
ggaagtgttgataccatccaacaagagaaggacttttacttatcaaaaccaccaaagaag
aaaaagaaaaagctatggattgcgattggcgtgggcgctgttgttctgctcatcattatt
gtggtggcagttgttgtcagccagaagaaagatggtggagatggcggtggcagcagtagc
agtgacagctccggcgatgcaaccgatacttctgacctcgacggaaaggatcgctcagaa
atacccgaaaaatggcggaacacatatcttgacccttggacttggaaatcaacaaccgac
ttcaacctcacattcacggacgaaatggttggcgacctgcctgttatgggcctctacgat
gactgggacgattcagctcaagccaacgagaatgtccctccgctgaacaaaccctggggt
tcttatggcaagaagcctgctcgtggagtatgtattggtggatggctttatctggaacct
tttatctcaccgtctcttttcaactacgacacaaaagagggcatcattgatgagtggaca
ttgtctgaaaagttgggttctgaagcaggaaaaactctggaaaaacattatgcatcgttc
atcacagagcaaacctttaaggacatacaagcagcaggcctggatcatgtccgtattggc
ttcaactactgggctgtagaagtctatgatggcgatccttacgtgtaccgaacgtcttgg
cgatacctcctgcgcgccatcgagtggtgccgtaagtacggattgcgagtcaacttggat
ttgcatggcattcccggtagtcaaaacggatggaaccacagtggtcggtggggttctata
ggttggttgaacgggaacgacggcagcaagaacgcggagcgagcactcgaaattcacgaa
aggctgtccaagttcttcgcccagccccgctacaaaaacatcatcactcactacggtctc
gccaacgaacctcgaatgacgagtttgaagacgagcgatgtgattaagtggacggaagat
gcgtacaagattgtgcgcaagaacggtgtaaaagcccttgtggtctttggagatggtttt
atgggactcgaaaattggcagggcttgatgactggttacgatgacatggttctcgacgtc
caccagtatgtcatcttcaacgagaaccaaatcgactacacccacaaggagaaggttgag
tatgcttgcgacggctggaccgagcaagcggagatcagcatggaccgttcgaaaggttac
ggacctaccatctttgccgagtggtcccaagcggatacagactgcgcaaagttccttacc
ggagtaggctggggtactcgctgggagggtacatacgatacaggaaacaaggactcgtcc
atcctggagcctcggtgcccaactaaagacgacaagtgttcatgtcgtggcgccaacgct
gatcccagcgactggagtgacgaatacaaaaagttcctcaagatgtttgccgaggcgcaa
atgcacagtttcgagaagggctggggatggtggtactggacatggaagacggaggacaac
caccagtggagttacgaatctggtctcaagtctggtgttctgcctgaaaagccttgggat
cgtgattttaattgcgataaagacgttcccgacttcgaaaagatgggattgcctgagtat
ctctaa
>Fp155
atgcctacgcgagaatcatcgcgacccccccgctcacatcgaccaagggaccgagacagg
gaaaaagatagggatagggatagagatcgacggcgagatggccaacgaaagagaaaatca
cgatcgcgacaaccagtttcgggctcagaggatactccggatagaagctccagaacgcta
tcatcccatgccctagccgatcttgaaagagagaatgcacgccaaaagaagcgaagcgaa
cgcgcaagccgagactatagagatgaatcccgaagaccagaacgacgacgtgatgaacac
cgaaggaaagatcgcgacccggaaaagccgcgcactcatggcaagggcaagaagaaaaga
gtcgttagcggagctgttatggaagagggacagtcaaaggcgcatttaagaggtggtggg
ggaagtgttgataccatccaacaagagaaggacttttacttatcaaaaccaccaaagaag
aaaaagaaaaagctatggattgcgattggcgtgggcgctgttgttctgctcatcattatt
gtggtggcagttgttgtcagccagaagaaagatggtggagatggcggtggcagcagtagc
agtgacagctccggcgatgcaaccgatacttctgacctcgacggaaaggatcgctcagaa
atacccgaaaaatggcggaacacatatcttgacccttggacttggaaatcaacaaccgac
ttcaacctcacattcacggacgaaatggttggcgacctgcctgttatgggcctctacgat
gactgggacgattcagctcaagccaacgagaatgtccctccgctgaacaaaccctggggt
tcttatggcaagaagcctgctcgtggagtatgtattggtggatggctttatctggaacct
tttatctcaccgtctcttttcaactacgacacaaaagagggcatcattgatgagtggaca
ttgtctgaaaagttgggttctgaagcaggaaaaactctggaaaaacattatgcatcgttc
atcacagagcaaacctttaaggacatacaagcagcaggcctggatcatgtccgtattggc
ttcaactactgggctgtagaagtctatgatggcgatccttacgtgtaccgaacgtcttgg
cgatacctcctgcgcgccatcgagtggtgccgtaagtacggattgcgagtcaacttggat
ttgcatggcattcccggtagtcaaaacggatggaaccacagtggtcggtggggttctata
ggttggttgaacgggaacgacggcagcaagaacgcggagcgagcactcgaaattcacgaa
aggctgtccaagttcttcgcccagccccgctacaaaaacatcatcactcactacggtctc
gccaacgaacctcgaatgacgagtttgaagacgagcgatgtgattaagtggacggaagat
gcgtacaagattgtgcgcaagaacggtgtaaaagcccttgtggtctttggagatggtttt
atgggactcgaaaattggcagggcttgatgactggttacgatgacatggttctcgacgtc
caccagtatgtcatcttcaacgagaaccaaatcgactacacccacaaggagaaggttgag
tatgcttgcgacggctggaccgagcaagcggagatcagcatggaccgttcgaaaggttac
ggacctaccatctttgccgagtggtcccaagcggatacagactgcgcaaagttccttacc
ggagtaggctggggtactcgctgggagggtacatacgatacaggaaacaaggactcgtcc
atcctggagcctcggtgcccaactaaagacgacaagtgttcatgtcgtggcgccaacgct
gatcccagcgactggagtgacgaatacaaaaagttcctcaagatgtttgccgaggcgcaa
atgcacagtttcgagaagggctggggatggtggtactggacatggaagacggaggacaac
caccagtggagttacgaatctggtctcaagtctggtgttctgcctgaaaagccttgggat
cgtgattttaattgcgataaagacgttcccgacttcgaaaagatgggattgcctgagtat
ctctaa
>Fp157
atgcctacgcgagaatcatcgcgacccccccgctcacatcgaccaagggaccgagacagg
gaaaaagatagggatagggatagagatcgacggcgagatggccaacgaaagagaaaatca
cgatcgcgacaaccagtttcgggctcagaggatactccggatagaagctccagaacgcta
tcatcccatgccctagccgatcttgaaagagagaatgcacgccaaaagaagcgaagcgaa
cgcgcaagccgagactatagagatgaatcccgaagaccagaacgacgacgtgatgaacac
cgaaggaaagatcgcgacccggaaaagccgcgcactcatggcaagggcaagaagaaaaga
gtcgttagcggagctgttatggaagagggacagtcaaaggcgcatttaagaggtggtggg
ggaagtgttgataccatccaacaagagaaggacttttacttatcaaaaccaccaaagaag
aaaaagaaaaagctatggattgcgattggcgtgggcgctgttgttctgctcatcattatt
gtggtggcagttgttgtcagccagaagaaagatggtggagatggcggtggcagcagtagc
agtgacagctccggcgatgcaaccgatacttctgacctcgacggaaaggatcgctcagaa
atacccgaaaaatggcggaacacatatcttgacccttggacttggaaatcaacaaccgac
ttcaacctcacattcacggacgaaatggttggcgacctgcctgttatgggcctctacgat
gactgggacgattcagctcaagccaacgagaatgtccctccgctgaacaaaccctggggt
tcttatggcaagaagcctgctcgtggagtatgtattggtggatggctttatctggaacct
tttatctcaccgtctcttttcaactacgacacaaaagagggcatcattgatgagtggaca
ttgtctgaaaagttgggttctgaagcaggaaaaactctggaaaaacattatgcatcgttc
atcacagagcaaacctttaaggacatacaagcagcaggcctggatcatgtccgtattggc
ttcaactactgggctgtagaagtctatgatggcgatccttacgtgtaccgaacgtcttgg
cgatacctcctgcgcgccatcgagtggtgccgtaagtacggattgcgagtcaacttggat
ttgcatggcattcccggtagtcaaaacggatggaaccacagtggtcggtggggttctata
ggttggttgaacgggaacgacggcagcaagaacgcggagcgagcactcgaaattcacgaa
aggctgtccaagttcttcgcccagccccgctacaaaaacatcatcactcactacggtctc
gccaacgaacctcgaatgacgagtttgaagacgagcgatgtgattaagtggacggaagat
gcgtacaagattgtgcgcaagaacggtgtaaaagcccttgtggtctttggagatggtttt
atgggactcgaaaattggcagggcttgatgactggttacgatgacatggttctcgacgtc
caccagtatgtcatcttcaacgagaaccaaatcgactacacccacaaggagaaggttgag
tatgcttgcgacggctggaccgagcaagcggagatcagcatggaccgttcgaaaggttac
ggacctaccatctttgccgagtggtcccaagcggatacagactgcgcaaagttccttacc
ggagtaggctggggtactcgctgggagggtacatacgatacaggaaacaaggactcgtcc
atcctggagcctcggtgcccaactaaagacgacaagtgttcatgtcgtggcgccaacgct
gatcccagcgactggagtgacgaatacaaaaagttcctcaagatgtttgccgaggcgcaa
atgcacagtttcgagaagggctggggatggtggtactggacatggaagacggaggacaac
caccagtggagttacgaatctggtctcaagtctggtgttctgcctgaaaagccttgggat
cgtgattttaattgcgataaagacgttcccgacttcgaaaagatgggattgcctgagtat
ctctaa
>Fp16r
atgcctacgcgagaatcatcgcgacccccccgctcacatcgaccaagggaccgagacagg
gaaaaagatagggatagggatagagatcgacggcgagatggccaacgaaagagaaaatca
cgatcgcgacaaccagtttcgggctcagaggatactccggatagaagctccagaacgcta
tcatcccatgccctagccgatcttgaaagagagaatgcacgccaaaagaagcgaagcgaa
cgcgcaagccgagactatagagatgaatcccgaagaccagaacgacgacgtgatgaacac
cgaaggaaagatcgcgacccggaaaagccgcgcactcatggcaagggcaagaagaaaaga
gtcgttagcggagctgttatggaagagggacagtcaaaggcgcatttaagaggtggtggg
ggaagtgttgataccatccaacaagagaaggacttttacttatcaaaaccaccaaagaag
aaaaagaaaaagctatggattgcgattggcgtgggcgctgttgttctgctcatcattatt
gtggtggcagttgttgtcagccagaagaaagatggtggagatggcggtggcagcagtagc
agtgacagctccggcgatgcaaccgatacttctgacctcgacggaaaggatcgctcagaa
atacccgaaaaatggcggaacacatatcttgacccttggacttggaaatcaacaaccgac
ttcaacctcacattcacggacgaaatggttggcgacctgcctgttatgggcctctacgat
gactgggacgattcagctcaagccaacgagaatgtccctccgctgaacaaaccctggggt
tcttatggcaagaagcctgctcgtggagtatgtattggtggatggctttatctggaacct
tttatctcaccgtctcttttcaactacgacacaaaagagggcatcattgatgagtggaca
ttgtctgaaaagttgggttctgaagcaggaaaaactctggaaaaacattatgcatcgttc
atcacagagcaaacctttaaggacatacaagcagcaggcctggatcatgtccgtattggc
ttcaactactgggctgtagaagtctatgatggcgatccttacgtgtaccgaacgtcttgg
cgatacctcctgcgcgccatcgagtggtgccgtaagtacggattgcgagtcaacttggat
ttgcatggcattcccggtagtcaaaacggatggaaccacagtggtcggtggggttctata
ggttggttgaacgggaacgacggcagcaagaacgcggagcgagcactcgaaattcacgaa
aggctgtccaagttcttcgcccagccccgctacaaaaacatcatcactcactacggtctc
gccaacgaacctcgaatgacgagtttgaagacgagcgatgtgattaagtggacggaagat
gcgtacaagattgtgcgcaagaacggtgtaaaagcccttgtggtctttggagatggtttt
atgggactcgaaaattggcagggcttgatgactggttacgatgacatggttctcgacgtc
caccagtatgtcatcttcaacgagaaccaaatcgactacacccacaaggagaaggttgag
tatgcttgcgacggctggaccgagcaagcggagatcagcatggaccgttcgaaaggttac
ggacctaccatctttgccgagtggtcccaagcggatacagactgcgcaaagttccttacc
ggagtaggctggggtactcgctgggagggtacatacgatacaggaaacaaggactcgtcc
atcctggagcctcggtgcccaactaaagacgacaagtgttcatgtcgtggcgccaacgct
gatcccagcgactggagtgacgaatacaaaaagttcctcaagatgtttgccgaggcgcaa
atgcacagtttcgagaagggctggggatggtggtactggacatggaagacggaggacaac
caccagtggagttacgaatctggtctcaagtctggtgttctgcctgaaaagccttgggat
cgtgattttaattgcgataaagacgttcccgacttcgaaaagatgggattgcctgagtat
ctctaa
>Fp1r
atgcctacgcgagaatcatcgcgacccccccgctcacatcgaccaagggaccgagacagg
gaaaaagatagggatagggatagagatcgacggcgagatggccaacgaaagagaaaatca
cgatcgcgacaaccagtttcgggctcagaggatactccggatagaagctccagaacgcta
tcatcccatgccctagccgatcttgaaagagagaatgcacgccaaaagaagcgaagcgaa
cgcgcaagccgagactatagagatgaatcccgaagaccagaacgacgacgtgatgaacac
cgaaggaaagatcgcgacccggaaaagccgcgcactcatggcaagggcaagaagaaaaga
gtcgttagcggagctgttatggaagagggacagtcaaaggcgcatttaagaggtggtggg
ggaagtgttgataccatccaacaagagaaggacttttacttatcaaaaccaccaaagaag
aaaaagaaaaagctatggattgcgattggcgtgggcgctgttgttctgctcatcattatt
gtggtggcagttgttgtcagccagaagaaagatggtggagatggcggtggcagcagtagc
agtgacagctccggcgatgcaaccgatacttctgacctcgacggaaaggatcgctcagaa
atacccgaaaaatggcggaacacatatcttgacccttggacttggaaatcaacaaccgac
ttcaacctcacattcacggacgaaatggttggcgacctgcctgttatgggcctctacgat
gactgggacgattcagctcaagccaacgagaatgtccctccgctgaacaaaccctggggt
tcttatggcaagaagcctgctcgtggagtatgtattggtggatggctttatctggaacct
tttatctcaccgtctcttttcaactacgacacaaaagagggcatcattgatgagtggaca
ttgtctgaaaagttgggttctgaagcaggaaaaactctggaaaaacattatgcatcgttc
atcacagagcaaacctttaaggacatacaagcagcaggcctggatcatgtccgtattggc
ttcaactactgggctgtagaagtctatgatggcgatccttacgtgtaccgaacgtcttgg
cgatacctcctgcgcgccatcgagtggtgccgtaagtacggattgcgagtcaacttggat
ttgcatggcattcccggtagtcaaaacggatggaaccacagtggtcggtggggttctata
ggttggttgaacgggaacgacggcagcaagaacgcggagcgagcactcgaaattcacgaa
aggctgtccaagttcttcgcccagccccgctacaaaaacatcatcactcactacggtctc
gccaacgaacctcgaatgacgagtttgaagacgagcgatgtgattaagtggacggaagat
gcgtacaagattgtgcgcaagaacggtgtaaaagcccttgtggtctttggagatggtttt
atgggactcgaaaattggcagggcttgatgactggttacgatgacatggttctcgacgtc
caccagtatgtcatcttcaacgagaaccaaatcgactacacccacaaggagaaggttgag
tatgcttgcgacggctggaccgagcaagcggagatcagcatggaccgttcgaaaggttac
ggacctaccatctttgccgagtggtcccaagcggatacagactgcgcaaagttccttacc
ggagtaggctggggtactcgctgggagggtacatacgatacaggaaacaaggactcgtcc
atcctggagcctcggtgcccaactaaagacgacaagtgttcatgtcgtggcgccaacgct
gatcccagcgactggagtgacgaatacaaaaagttcctcaagatgtttgccgaggcgcaa
atgcacagtttcgagaagggctggggatggtggtactggacatggaagacggaggacaac
caccagtggagttacgaatctggtctcaagtctggtgttctgcctgaaaagccttgggat
cgtgattttaattgcgataaagacgttcccgacttcgaaaagatgggattgcctgactat
ctctaa
>Fp21r
atgcctacgcgagaatcatcgcgacccccccgctcacatcgaccaagggaccgagacagg
gaaaaagatagggatagggatagagatcgacggcgagatggccaacgaaagagaaaatca
cgatcgcgacaaccagtttcgggctcagaggatactccggatagaagctccagaacgcta
tcatcccatgccctagccgatcttgaaagagagaatgcacgccaaaagaagcgaagcgaa
cgcgcaagccgagactatagagatgaatcccgaagaccagaacgacgacgtgatgaacac
cgaaggaaagatcgcgacccggaaaagccgcgcactcatggcaagggcaagaagaaaaga
gtcgttagcggagctgttatggaagagggacagtcaaaggcgcatttaagaggtggtggg
ggaagtgttgataccatccaacaagagaaggacttttacttatcaaaaccaccaaagaag
aaaaagaaaaagctatggattgcgattggcgtgggcgctgttgttctgctcatcattatt
gtggtggcagttgttgtcagccagaagaaagatggtggagatggcggtggcagcagtagc
agtgacagctccggcgatgcaaccgatacttctgacctcgacggaaaggatcgctcagaa
atacccgaaaaatggcggaacacatatcttgacccttggacttggaaatcaacaaccgac
ttcaacctcacattcacggacgaaatggttggcgacctgcctgttatgggcctctacgat
gactgggacgattcagctcaagccaacgagaatgtccctccgctgaacaaaccctggggt
tcttatggcaagaagcctgctcgtggagtatgtattggtggatggctttatctggaacct
tttatctcaccgtctcttttcaactacgacacaaaagagggcatcattgatgagtggaca
ttgtctgaaaagttgggttctgaagcaggaaaaactctggaaaaacattatgcatcgttc
atcacagagcaaacctttaaggacatacaagcagcaggcctggatcatgtccgtattggc
ttcaactactgggctgtagaagtctatgatggcgatccttacgtgtaccgaacgtcttgg
cgatacctcctgcgcgccatcgagtggtgccgtaagtacggattgcgagtcaacttggat
ttgcatggcattcccggtagtcaaaacggatggaaccacagtggtcggtggggttctata
ggttggttgaacgggaacgacggcagcaagaacgcggagcgagcactcgaaattcacgaa
aggctgtccaagttcttcgcccagccccgctacaaaaacatcatcactcactacggtctc
gccaacgaacctcgaatgacgagtttgaagacgagcgatgtgattaagtggacggaagat
gcgtacaagattgtgcgcaagaacggtgtaaaagcccttgtggtctttggagatggtttt
atgggactcgaaaattggcagggcttgatgactggttacgatgacatggttctcgacgtc
caccagtatgtcatcttcaacgagaaccaaatcgactacacccacaaggagaaggttgag
tatgcttgcgacggctggaccgagcaagcggagatcagcatggaccgttcgaaaggttac
ggacctaccatctttgccgagtggtcccaagcggatacagactgcgcaaagttccttacc
ggagtaggctggggtactcgctgggagggtacatacgatacaggaaacaaggactcgtcc
atcctggagcctcggtgcccaactaaagacgacaagtgttcatgtcgtggcgccaacgct
gatcccagcgactggagtgacgaatacaaaaagttcctcaagatgtttgccgaggcgcaa
atgcacagtttcgagaagggctggggatggtggtactggacatggaagacggaggacaac
caccagtggagttacgaatctggtctcaagtctggtgttctgcctgaaaagccttgggat
cgtgattttaattgcgataaagacgttcccgacttcgaaaagatgggattgcctgagtat
ctctaa
>Fp24r
atgcctacgcgagaatcatcgcgacccccccgctcacatcgaccaagggaccgagacagg
gaaaaagatagggatagggatagagatcgacggcgagatggccaacgaaagagaaaatca
cgatcgcgacaaccagtttcgggctcagaggatactccggatagaagctccagaacgcta
tcatcccatgccctagccgatcttgaaagagagaatgcacgccaaaagaagcgaagcgaa
cgcgcaagccgagactatagagatgaatcccgaagaccagaacgacgacgtgatgaacac
cgaaggaaagatcgcgacccggaaaagccgcgcactcatggcaagggcaagaagaaaaga
gtcgttagcggagctgttatggaagagggacagtcaaaggcgcatttaagaggtggtggg
ggaagtgttgataccatccaacaagagaaggacttttacttatcaaaaccaccaaagaag
aaaaagaaaaagctatggattgcgattggcgtgggcgctgttgttctgctcatcattatt
gtggtggcagttgttgtcagccagaagaaagatggtggagatggcggtggcagcagtagc
agtgacagctccggcgatgcaaccgatacttctgacctcgacggaaaggatcgctcagaa
atacccgaaaaatggcggaacacatatcttgacccttggacttggaaatcaacaaccgac
ttcaacctcacattcacggacgaaatggttggcgacctgcctgttatgggcctctacgat
gactgggacgattcagctcaagccaacgagaatgtccctccgctgaacaaaccctggggt
tcttatggcaagaagcctgctcgtggagtatgtattggtggatggctttatctggaacct
tttatctcaccgtctcttttcaactacgacacaaaagagggcatcattgatgagtggaca
ttgtctgaaaagttgggttctgaagcaggaaaaactctggaaaaacattatgcatcgttc
atcacagagcaaacctttaaggacatacaagcagcaggcctggatcatgtccgtattggc
ttcaactactgggctgtagaagtctatgatggcgatccttacgtgtaccgaacgtcttgg
cgatacctcctgcgcgccatcgagtggtgccgtaagtacggattgcgagtcaacttggat
ttgcatggcattcccggtagtcaaaacggatggaaccacagtggtcggtggggttctata
ggttggttgaacgggaacgacggcagcaagaacgcggagcgagcactcgaaattcacgaa
aggctgtccaagttcttcgcccagccccgctacaaaaacatcatcactcactacggtctc
gccaacgaacctcgaatgacgagtttgaagacgagcgatgtgattaagtggacggaagat
gcgtacaagattgtgcgcaagaacggtgtaaaagcccttgtggtctttggagatggtttt
atgggactcgaaaattggcagggcttgatgactggttacgatgacatggttctcgacgtc
caccagtatgtcatcttcaacgagaaccaaatcgactacacccacaaggagaaggttgag
tatgcttgcgacggctggaccgagcaagcggagatcagcatggaccgttcgaaaggttac
ggacctaccatctttgccgagtggtcccaagcggatacagactgcgcaaagttccttacc
ggagtaggctggggtactcgctgggagggtacatacgatacaggaaacaaggactcgtcc
atcctggagcctcggtgcccaactaaagacgacaagtgttcatgtcgtggcgccaacgct
gatcccagcgactggagtgacgaatacaaaaagttcctcaagatgtttgccgaggcgcaa
atgcacagtttcgagaagggctggggatggtggtactggacatggaagacggaggacaac
caccagtggagttacgaatctggtctcaagtctggtgttctgcctgaaaagccttgggat
cgtgattttaattgcgataaagacgttcccgacttcgaaaagatgggattgcctgagtat
ctctaa
>Fp2516
atgcctacgcgagaatcatcgcgacccccccgctcacatcgaccaagggaccgagacagg
gaaaaagatagggatagggatagagatcgacggcgagatggccaacgaaagagaaaatca
cgatcgcgacaaccagtttcgggctcagaggatactccggatagaagctccagaacgcta
tcatcccatgccctagccgatcttgaaagagagaatgcacgccaaaagaagcgaagcgaa
cgcgcaagccgagactatagagatgaatcccgaagaccagaacgacgacgtgatgaacac
cgaaggaaagatcgcgacccggaaaagccgcgcactcatggcaagggcaagaagaaaaga
gtcgttagcggagctgttatggaagagggacagtcaaaggcgcatttaagaggtggtggg
ggaagtgttgataccatccaacaagagaaggacttttacttatcaaaaccaccaaagaag
aaaaagaaaaagctatggattgcgattggcgtgggcgctgttgttctgctcatcattatt
gtggtggcagttgttgtcagccagaagaaagatggtggagatggcggtggcagcagtagc
agtgacagctccggcgatgcaaccgatacttctgacctcgacggaaaggatcgctcagaa
atacccgaaaaatggcggaacacatatcttgacccttggacttggaaatcaacaaccgac
ttcaacctcacattcacggacgaaatggttggcgacctgcctgttatgggcctctacgat
gactgggacgattcagctcaagccaacgagaatgtccctccgctgaacaaaccctggggt
tcttatggcaagaagcctgctcgtggagtatgtattggtggatggctttatctggaacct
tttatctcaccgtctcttttcaactacgacacaaaagagggcatcattgatgagtggaca
ttgtctgaaaagttgggttctgaagcaggaaaaactctggaaaaacattatgcatcgttc
atcacagagcaaacctttaaggacatacaagcagcaggcctggatcatgtccgtattggc
ttcaactactgggctgtagaagtctatgatggcgatccttacgtgtaccgaacgtcttgg
cgatacctcctgcgcgccatcgagtggtgccgtaagtacggattgcgagtcaacttggat
ttgcatggcattcccggtagtcaaaacggatggaaccacagtggtcggtggggttctata
ggttggttgaacgggaacgacggcagcaagaacgcggagcgagcactcgaaattcacgaa
aggctgtccaagttcttcgcccagccccgctacaaaaacatcatcactcactacggtctc
gccaacgaacctcgaatgacgagtttgaagacgagcgatgtgattaagtggacggaagat
gcgtacaagattgtgcgcaagaacggtgtaaaagcccttgtggtctttggagatggtttt
atgggactcgaaaattggcagggcttgatgactggttacgatgacatggttctcgacgtc
caccagtatgtcatcttcaacgagaaccaaatcgactacacccacaaggagaaggttgag
tatgcttgcgacggctggaccgagcaagcggagatcagcatggaccgttcgaaaggttac
ggacctaccatctttgccgagtggtcccaagcggatacagactgcgcaaagttccttacc
ggagtaggctggggtactcgctgggagggtacatacgatacaggaaacaaggactcgtcc
atcctggagcctcggtgcccaactaaagacgacaagtgttcatgtcgtggcgccaacgct
gatcccagcgactggagtgacgaatacaaaaagttcctcaagatgtttgccgaggcgcaa
atgcacagtttcgagaagggctggggatggtggtactggacatggaagacggaggacaac
caccagtggagttacgaatctggtctcaagtctggtgttctgcctgaaaagccttgggat
cgtgattttaattgcgataaagacgttcccgacttcgaaaagatgggattgcctgagtat
ctctaa
>Fp26r
atgcctacgcgagaatcatcgcgacccccccgctcacatcgaccaagggaccgagacagg
gaaaaagatagggatagggatagagatcgacggcgagatggccaacgaaagagaaaatca
cgatcgcgacaaccagtttcgggctcagaggatactccggatagaagctccagaacgcta
tcatcccatgccctagccgatcttgaaagagagaatgcacgccaaaagaagcgaagcgaa
cgcgcaagccgagactatagagatgaatcccgaagaccagaacgacgacgtgatgaacac
cgaaggaaagatcgcgacccggaaaagccgcgcactcatggcaagggcaagaagaaaaga
gtcgttagcggagctgttatggaagagggacagtcaaaggcgcatttaagaggtggtggg
ggaagtgttgataccatccaacaagagaaggacttttacttatcaaaaccaccaaagaag
aaaaagaaaaagctatggattgcgattggcgtgggcgctgttgttctgctcatcattatt
gtggtggcagttgttgtcagccagaagaaagatggtggagatggcggtggcagcagtagc
agtgacagctccggcgatgcaaccgatacttctgacctcgacggaaaggatcgctcagaa
atacccgaaaaatggcggaacacatatcttgacccttggacttggaaatcaacaaccgac
ttcaacctcacattcacggacgaaatggttggcgacctgcctgttatgggcctctacgat
gactgggacgattcagctcaagccaacgagaatgtccctccgctgaacaaaccctggggt
tcttatggcaagaagcctgctcgtggagtatgtattggtggatggctttatctggaacct
tttatctcaccgtctcttttcaactacgacacaaaagagggcatcattgatgagtggaca
ttgtctgaaaagttgggttctgaagcaggaaaaactctggaaaaacattatgcatcgttc
atcacagagcaaacctttaaggacatacaagcagcaggcctggatcatgtccgtattggc
ttcaactactgggctgtagaagtctatgatggcgatccttacgtgtaccgaacgtcttgg
cgatacctcctgcgcgccatcgagtggtgccgtaagtacggattgcgagtcaacttggat
ttgcatggcattcccggtagtcaaaacggatggaaccacagtggtcggtggggttctata
ggttggttgaacgggaacgacggcagcaagaacgcggagcgagcactcgaaattcacgaa
aggctgtccaagttcttcgcccagccccgctacaaaaacatcatcactcactacggtctc
gccaacgaacctcgaatgacgagtttgaagacgagcgatgtgattaagtggacggaagat
gcgtacaagattgtgcgcaagaacggtgtaaaagcccttgtggtctttggagatggtttt
atgggactcgaaaattggcagggcttgatgactggttacgatgacatggttctcgacgtc
caccagtatgtcatcttcaacgagaaccaaatcgactacacccacaaggagaaggttgag
tatgcttgcgacggctggaccgagcaagcggagatcagcatggaccgttcgaaaggttac
ggacctaccatctttgccgagtggtcccaagcggatacagactgcgcaaagttccttacc
ggagtaggctggggtactcgctgggagggtacatacgatacaggaaacaaggactcgtcc
atcctggagcctcggtgcccaactaaagacgacaagtgttcatgtcgtggcgccaacgct
gatcccagcgactggagtgacgaatacaaaaagttcctcaagatgtttgccgaggcgcaa
atgcacagtttcgagaagggctggggatggtggtactggacatggaagacggaggacaac
caccagtggagttacgaatctggtctcaagtctggtgttctgcctgaaaagccttgggat
cgtgattttaattgcgataaagacgttcccgacttcgaaaagatgggattgcctgagtat
ctctaa
>Fp33
atgcctacgcgagaatcatcgcgacccccccgctcacatcgaccaagggaccgagacagg
gaaaaagatagggatagggatagagatcgacggcgagatggccaacgaaagagaaaatca
cgatcgcgacaaccagtttcgggctcagaggatactccggatagaagctccagaacgcta
tcatcccatgccctagccgatcttgaaagagagaatgcacgccaaaagaagcgaagcgaa
cgcgcaagccgagactatagagatgaatcccgaagaccagaacgacgacgtgatgaacac
cgaaggaaagatcgcgacccggaaaagccgcgcactcatggcaagggcaagaagaaaaga
gtcgttagcggagctgttatggaagagggacagtcaaaggcgcatttaagaggtggtggg
ggaagtgttgataccatccaacaagagaaggacttttacttatcaaaaccaccaaagaag
aaaaagaaaaagctatggattgcgattggcgtgggcgctgttgttctgctcatcattatt
gtggtggcagttgttgtcagccagaagaaagatggtggagatggcggtggcagcagtagc
agtgacagctccggcgatgcaaccgatacttctgacctcgacggaaaggatcgctcagaa
atacccgaaaaatggcggaacacatatcttgacccttggacttggaaatcaacaaccgac
ttcaacctcacattcacggacgaaatggttggcgacctgcctgttatgggcctctacgat
gactgggacgattcagctcaagccaacgagaatgtccctccgctgaacaaaccctggggt
tcttatggcaagaagcctgctcgtggagtatgtattggtggatggctttatctggaacct
tttatctcaccgtctcttttcaactacgacacaaaagagggcatcattgatgagtggaca
ttgtctgaaaagttgggttctgaagcaggaaaaactctggaaaaacattatgcatcgttc
atcacagagcaaacctttaaggacatacaagcagcaggcctggatcatgtccgtattggc
ttcaactactgggctgtagaagtctatgatggcgatccttacgtgtaccgaacgtcttgg
cgatacctcctgcgcgccatcgagtggtgccgtaagtacggattgcgagtcaacttggat
ttgcatggcattcccggtagtcaaaacggatggaaccacagtggtcggtggggttctata
ggttggttgaacgggaacgacggcagcaagaacgcggagcgagcactcgaaattcacgaa
aggctgtccaagttcttcgcccagccccgctacaaaaacatcatcactcactacggtctc
gccaacgaacctcgaatgacgagtttgaagacgagcgatgtgattaagtggacggaagat
gcgtacaagattgtgcgcaagaacggtgtaaaagcccttgtggtctttggagatggtttt
atgggactcgaaaattggcagggcttgatgactggttacgatgacatggttctcgacgtc
caccagtatgtcatcttcaacgagaaccaaatcgactacacccacaaggagaaggttgag
tatgcttgcgacggctggaccgagcaagcggagatcagcatggaccgttcgaaaggttac
ggacctaccatctttgccgagtggtcccaagcggatacagactgcgcaaagttccttacc
ggagtaggctggggtactcgctgggagggtacatacgatacaggaaacaaggactcgtcc
atcctggagcctcggtgcccaactaaagacgacaagtgttcatgtcgtggcgccaacgct
gatcccagcgactggagtgacgaatacaaaaagttcctcaagatgtttgccgaggcgcaa
atgcacagtttcgagaagggctggggatggtggtactggacatggaagacggaggacaac
caccagtggagttacgaatctggtctcaagtctggtgttctgcctgaaaagccttgggat
cgtgattttaattgcgataaagacgttcccgacttcgaaaagatgggattgcctgagtat
ctctaa
>Fp34
atgcctacgcgagaatcatcgcgacccccccgctcacatcgaccaagggaccgagacagg
gaaaaagatagggatagggatagagatcgacggcgagatggccaacgaaagagaaaatca
cgatcgcgacaaccagtttcgggctcagaggatactccggatagaagctccagaacgcta
tcatcccatgccctagccgatcttgaaagagagaatgcacgccaaaagaagcgaagcgaa
cgcgcaagccgagactatagagatgaatcccgaagaccagaacgacgacgtgatgaacac
cgaaggaaagatcgcgacccggaaaagccgcgcactcatggcaagggcaagaagaaaaga
gtcgttagcggagctgttatggaagagggacagtcaaaggcgcatttaagaggtggtggg
ggaagtgttgataccatccaacaagagaaggacttttacttatcaaaaccaccaaagaag
aaaaagaaaaagctatggattgcgattggcgtgggcgctgttgttctgctcatcattatt
gtggtggcagttgttgtcagccagaagaaagatggtggagatggcggtggcagcagtagc
agtgacagctccggcgatgcaaccgatacttctgacctcgacggaaaggatcgctcagaa
atacccgaaaaatggcggaacacatatcttgacccttggacttggaaatcaacaaccgac
ttcaacctcacattcacggacgaaatggttggcgacctgcctgttatgggcctctacgat
gactgggacgattcagctcaagccaacgagaatgtccctccgctgaacaaaccctggggt
tcttatggcaagaagcctgctcgtggagtatgtattggtggatggctttatctggaacct
tttatctcaccgtctcttttcaactacgacacaaaagagggcatcattgatgagtggaca
ttgtctgaaaagttgggttctgaagcaggaaaaactctggaaaaacattatgcatcgttc
atcacagagcaaacctttaaggacatacaagcagcaggcctggatcatgtccgtattggc
ttcaactactgggctgtagaagtctatgatggcgatccttacgtgtaccgaacgtcttgg
cgatacctcctgcgcgccatcgagtggtgccgtaagtacggattgcgagtcaacttggat
ttgcatggcattcccggtagtcaaaacggatggaaccacagtggtcggtggggttctata
ggttggttgaacgggaacgacggcagcaagaacgcggagcgagcactcgaaattcacgaa
aggctgtccaagttcttcgcccagccccgctacaaaaacatcatcactcactacggtctc
gccaacgaacctcgaatgacgagtttgaagacgagcgatgtgattaagtggacggaagat
gcgtacaagattgtgcgcaagaacggtgtaaaagcccttgtggtctttggagatggtttt
atgggactcgaaaattggcagggcttgatgactggttacgatgacatggttctcgacgtc
caccagtatgtcatcttcaacgagaaccaaatcgactacacccacaaggagaaggttgag
tatgcttgcgacggctggaccgagcaagcggagatcagcatggaccgttcgaaaggttac
ggacctaccatctttgccgagtggtcccaagcggatacagactgcgcaaagttccttacc
ggagtaggctggggtactcgctgggagggtacatacgatacaggaaacaaggactcgtcc
atcctggagcctcggtgcccaactaaagacgacaagtgttcatgtcgtggcgccaacgct
gatcccagcgactggagtgacgaatacaaaaagttcctcaagatgtttgccgaggcgcaa
atgcacagtttcgagaagggctggggatggtggtactggacatggaagacggaggacaac
caccagtggagttacgaatctggtctcaagtctggtgttctgcctgaaaagccttgggat
cgtgattttaattgcgataaagacgttcccgacttcgaaaagatgggattgcctgagtat
ctctaa
>Fp35
atgcctacgcgagaatcatcgcgacccccccgctcacatcgaccaagggaccgagacagg
gaaaaagatagggatagggatagagatcgacggcgagatggccaacgaaagagaaaatca
cgatcgcgacaaccagtttcgggctcagaggatactccggatagaagctccagaacgcta
tcatcccatgccctagccgatcttgaaagagagaatgcacgccaaaagaagcgaagcgaa
cgcgcaagccgagactatagagatgaatcccgaagaccagaacgacgacgtgatgaacac
cgaaggaaagatcgcgacccggaaaagccgcgcactcatggcaagggcaagaagaaaaga
gtcgttagcggagctgttatggaagagggacagtcaaaggcgcatttaagaggtggtggg
ggaagtgttgataccatccaacaagagaaggacttttacttatcaaaaccaccaaagaag
aaaaagaaaaagctatggattgcgattggcgtgggcgctgttgttctgctcatcattatt
gtggtggcagttgttgtcagccagaagaaagatggtggagatggcggtggcagcagtagc
agtgacagctccggcgatgcaaccgatacttctgacctcgacggaaaggatcgctcagaa
atacccgaaaaatggcggaacacatatcttgacccttggacttggaaatcaacaaccgac
ttcaacctcacattcacggacgaaatggttggcgacctgcctgttatgggcctctacgat
gactgggacgattcagctcaagccaacgagaatgtccctccgctgaacaaaccctggggt
tcttatggcaagaagcctgctcgtggagtatgtattggtggatggctttatctggaacct
tttatctcaccgtctcttttcaactacgacacaaaagagggcatcattgatgagtggaca
ttgtctgaaaagttgggttctgaagcaggaaaaactctggaaaaacattatgcatcgttc
atcacagagcaaacctttaaggacatacaagcagcaggcctggatcatgtccgtattggc
ttcaactactgggctgtagaagtctatgatggcgatccttacgtgtaccgaacgtcttgg
cgatacctcctgcgcgccatcgagtggtgccgtaagtacggattgcgagtcaacttggat
ttgcatggcattcccggtagtcaaaacggatggaaccacagtggtcggtggggttctata
ggttggttgaacgggaacgacggcagcaagaacgcggagcgagcactcgaaattcacgaa
aggctgtccaagttcttcgcccagccccgctacaaaaacatcatcactcactacggtctc
gccaacgaacctcgaatgacgagtttgaagacgagcgatgtgattaagtggacggaagat
gcgtacaagattgtgcgcaagaacggtgtaaaagcccttgtggtctttggagatggtttt
atgggactcgaaaattggcagggcttgatgactggttacgatgacatggttctcgacgtc
caccagtatgtcatcttcaacgagaaccaaatcgactacacccacaaggagaaggttgag
tatgcttgcgacggctggaccgagcaagcggagatcagcatggaccgttcgaaaggttac
ggacctaccatctttgccgagtggtcccaagcggatacagactgcgcaaagttccttacc
ggagtaggctggggtactcgctgggagggtacatacgatacaggaaacaaggactcgtcc
atcctggagcctcggtgcccaactaaagacgacaagtgttcatgtcgtggcgccaacgct
gatcccagcgactggagtgacgaatacaaaaagttcctcaagatgtttgccgaggcgcaa
atgcacagtttcgagaagggctggggatggtggtactggacatggaagacggaggacaac
caccagtggagttacgaatctggtctcaagtctggtgttctgcctgaaaagccttgggat
cgtgattttaattgcgataaagacgttcccgacttcgaaaagatgggattgcctgagtat
ctctaa
>Fp38
atgcctacgcgagaatcatcgcgacccccccgctcacatcgaccaagggaccgagacagg
gaaaaagatagggatagggatagagatcgacggcgagatggccaacgaaagagaaaatca
cgatcgcgacaaccagtttcgggctcagaggatactccggatagaagctccagaacgcta
tcatcccatgccctagccgatcttgaaagagagaatgcacgccaaaagaagcgaagcgaa
cgcgcaagccgagactatagagatgaatcccgaagaccagaacgacgacgtgatgaacac
cgaaggaaagatcgcgacccggaaaagccgcgcactcatggcaagggcaagaagaaaaga
gtcgttagcggagctgttatggaagagggacagtcaaaggcgcatttaagaggtggtggg
ggaagtgttgataccatccaacaagagaaggacttttacttatcaaaaccaccaaagaag
aaaaagaaaaagctatggattgcgattggcgtgggcgctgttgttctgctcatcattatt
gtggtggcagttgttgtcagccagaagaaagatggtggagatggcggtggcagcagtagc
agtgacagctccggcgatgcaaccgatacttctgacctcgacggaaaggatcgctcagaa
atacccgaaaaatggcggaacacatatcttgacccttggacttggaaatcaacaaccgac
ttcaacctcacattcacggacgaaatggttggcgacctgcctgttatgggcctctacgat
gactgggacgattcagctcaagccaacgagaatgtccctccgctgaacaaaccctggggt
tcttatggcaagaagcctgctcgtggagtatgtattggtggatggctttatctggaacct
tttatctcaccgtctcttttcaactacgacacaaaagagggcatcattgatgagtggaca
ttgtctgaaaagttgggttctgaagcaggaaaaactctggaaaaacattatgcatcgttc
atcacagagcaaacctttaaggacatacaagcagcaggcctggatcatgtccgtattggc
ttcaactactgggctgtagaagtctatgatggcgatccttacgtgtaccgaacgtcttgg
cgatacctcctgcgcgccatcgagtggtgccgtaagtacggattgcgagtcaacttggat
ttgcatggcattcccggtagtcaaaacggatggaaccacagtggtcggtggggttctata
ggttggttgaacgggaacgacggcagcaagaacgcggagcgagcactcgaaattcacgaa
aggctgtccaagttcttcgcccagccccgctacaaaaacatcatcactcactacggtctc
gccaacgaacctcgaatgacgagtttgaagacgagcgatgtgattaagtggacggaagat
gcgtacaagattgtgcgcaagaacggtgtaaaagcccttgtggtctttggagatggtttt
atgggactcgaaaattggcagggcttgatgactggttacgatgacatggttctcgacgtc
caccagtatgtcatcttcaacgagaaccaaatcgactacacccacaaggagaaggttgag
tatgcttgcgacggctggaccgagcaagcggagatcagcatggaccgttcgaaaggttac
ggacctaccatctttgccgagtggtcccaagcggatacagactgcgcaaagttccttacc
ggagtaggctggggtactcgctgggagggtacatacgatacaggaaacaaggactcgtcc
atcctggagcctcggtgcccaactaaagacgacaagtgttcatgtcgtggcgccaacgct
gatcccagcgactggagtgacgaatacaaaaagttcctcaagatgtttgccgaggcgcaa
atgcacagtttcgagaagggctggggatggtggtactggacatggaagacggaggacaac
caccagtggagttacgaatctggtctcaagtctggtgttctgcctgaaaagccttgggat
cgtgattttaattgcgataaagacgttcccgacttcgaaaagatgggattgcctgagtat
ctctaa
>Fp39
atgcctacgcgagaatcatcgcgacccccccgctcacatcgaccaagggaccgagacagg
gaaaaagatagggatagggatagagatcgacggcgagatggccaacgaaagagaaaatca
cgatcgcgacaaccagtttcgggctcagaggatactccggatagaagctccagaacgcta
tcatcccatgccctagccgatcttgaaagagagaatgcacgccaaaagaagcgaagcgaa
cgcgcaagccgagactatagagatgaatcccgaagaccagaacgacgacgtgatgaacac
cgaaggaaagatcgcgacccggaaaagccgcgcactcatggcaagggcaagaagaaaaga
gtcgttagcggagctgttatggaagagggacagtcaaaggcgcatttaagaggtggtggg
ggaagtgttgataccatccaacaagagaaggacttttacttatcaaaaccaccaaagaag
aaaaagaaaaagctatggattgcgattggcgtgggcgctgttgttctgctcatcattatt
gtggtggcagttgttgtcagccagaagaaagatggtggagatggcggtggcagcagtagc
agtgacagctccggcgatgcaaccgatacttctgacctcgacggaaaggatcgctcagaa
atacccgaaaaatggcggaacacatatcttgacccttggacttggaaatcaacaaccgac
ttcaacctcacattcacggacgaaatggttggcgacctgcctgttatgggcctctacgat
gactgggacgattcagctcaagccaacgagaatgtccctccgctgaacaaaccctggggt
tcttatggcaagaagcctgctcgtggagtatgtattggtggatggctttatctggaacct
tttatctcaccgtctcttttcaactacgacacaaaagagggcatcattgatgagtggaca
ttgtctgaaaagttgggttctgaagcaggaaaaactctggaaaaacattatgcatcgttc
atcacagagcaaacctttaaggacatacaagcagcaggcctggatcatgtccgtattggc
ttcaactactgggctgtagaagtctatgatggcgatccttacgtgtaccgaacgtcttgg
cgatacctcctgcgcgccatcgagtggtgccgtaagtacggattgcgagtcaacttggat
ttgcatggcattcccggtagtcaaaacggatggaaccacagtggtcggtggggttctata
ggttggttgaacgggaacgacggcagcaagaacgcggagcgagcactcgaaattcacgaa
aggctgtccaagttcttcgcccagccccgctacaaaaacatcatcactcactacggtctc
gccaacgaacctcgaatgacgagtttgaagacgagcgatgtgattaagtggacggaagat
gcgtacaagattgtgcgcaagaacggtgtaaaagcccttgtggtctttggagatggtttt
atgggactcgaaaattggcagggcttgatgactggttacgatgacatggttctcgacgtc
caccagtatgtcatcttcaacgagaaccaaatcgactacacccacaaggagaaggttgag
tatgcttgcgacggctggaccgagcaagcggagatcagcatggaccgttcgaaaggttac
ggacctaccatctttgccgagtggtcccaagcggatacagactgcgcaaagttccttacc
ggagtaggctggggtactcgctgggagggtacatacgatacaggaaacaaggactcgtcc
atcctggagcctcggtgcccaactaaagacgacaagtgttcatgtcgtggcgccaacgct
gatcccagcgactggagtgacgaatacaaaaagttcctcaagatgtttgccgaggcgcaa
atgcacagtttcgagaagggctggggatggtggtactggacatggaagacggaggacaac
caccagtggagttacgaatctggtctcaagtctggtgttctgcctgaaaagccttgggat
cgtgattttaattgcgataaagacgttcccgacttcgaaaagatgggattgcctgagtat
ctctaa
>Fp42
atgcctacgcgagaatcatcgcgacccccccgctcacatcgaccaagggaccgagacagg
gaaaaagatagggatagggatagagatcgacggcgagatggccaacgaaagagaaaatca
cgatcgcgacaaccagtttcgggctcagaggatactccggatagaagctccagaacgcta
tcatcccatgccctagccgatcttgaaagagagaatgcacgccaaaagaagcgaagcgaa
cgcgcaagccgagactatagagatgaatcccgaagaccagaacgacgacgtgatgaacac
cgaaggaaagatcgcgacccggaaaagccgcgcactcatggcaagggcaagaagaaaaga
gtcgttagcggagctgttatggaagagggacagtcaaaggcgcatttaagaggtggtggg
ggaagtgttgataccatccaacaagagaaggacttttacttatcaaaaccaccaaagaag
aaaaagaaaaagctatggattgcgattggcgtgggcgctgttgttctgctcatcattatt
gtggtggcagttgttgtcagccagaagaaagatggtggagatggcggtggcagcagtagc
agtgacagctccggcgatgcaaccgatacttctgacctcgacggaaaggatcgctcagaa
atacccgaaaaatggcggaacacatatcttgacccttggacttggaaatcaacaaccgac
ttcaacctcacattcacggacgaaatggttggcgacctgcctgttatgggcctctacgat
gactgggacgattcagctcaagccaacgagaatgtccctccgctgaacaaaccctggggt
tcttatggcaagaagcctgctcgtggagtatgtattggtggatggctttatctggaacct
tttatctcaccgtctcttttcaactacgacacaaaagagggcatcattgatgagtggaca
ttgtctgaaaagttgggttctgaagcaggaaaaactctggaaaaacattatgcatcgttc
atcacagagcaaacctttaaggacatacaagcagcaggcctggatcatgtccgtattggc
ttcaactactgggctgtagaagtctatgatggcgatccttacgtgtaccgaacgtcttgg
cgatacctcctgcgcgccatcgagtggtgccgtaagtacggattgcgagtcaacttggat
ttgcatggcattcccggtagtcaaaacggatggaaccacagtggtcggtggggttctata
ggttggttgaacgggaacgacggcagcaagaacgcggagcgagcactcgaaattcacgaa
aggctgtccaagttcttcgcccagccccgctacaaaaacatcatcactcactacggtctc
gccaacgaacctcgaatgacgagtttgaagacgagcgatgtgattaagtggacggaagat
gcgtacaagattgtgcgcaagaacggtgtaaaagcccttgtggtctttggagatggtttt
atgggactcgaaaattggcagggcttgatgactggttacgatgacatggttctcgacgtc
caccagtatgtcatcttcaacgagaaccaaatcgactacacccacaaggagaaggttgag
tatgcttgcgacggctggaccgagcaagcggagatcagcatggaccgttcgaaaggttac
ggacctaccatctttgccgagtggtcccaagcggatacagactgcgcaaagttccttacc
ggagtaggctggggtactcgctgggagggtacatacgatacaggaaacaaggactcgtcc
atcctggagcctcggtgcccaactaaagacgacaagtgttcatgtcgtggcgccaacgct
gatcccagcgactggagtgacgaatacaaaaagttcctcaagatgtttgccgaggcgcaa
atgcacagtttcgagaagggctggggatggtggtactggacatggaagacggaggacaac
caccagtggagttacgaatctggtctcaagtctggtgttctgcctgaaaagccttgggat
cgtgattttaattgcgataaagacgttcccgacttcgaaaagatgggattgcctgagtat
ctctaa
>Fp44
atgcctacgcgagaatcatcgcgacccccccgctcacatcgaccaagggaccgagacagg
gaaagagatagggatagggatagagatcgacggcgagatggccaacgaaagagaaaatca
cgatcgcgacaaccagtttcgggctcagaggatactccggatagaagctccagaacgcta
tcatcccatgccctagccgatcttgaaagagagaatgcacgccaaaagaagcgaagcgaa
cgcgcaagccgagactatagagatgaatcccgaagaccagaacgacgacgtgatgaacac
cgaaggaaagatcgcgacccggaaaagccgcgcactcatggcaagggcaagaagaaaaga
gtcgttagcggagctgttatggaagagggacagtcaaaggcgcatttaagaggtggtggg
ggaagtgttgataccatccaacaagagaaggacttttacttatcaaaaccaccaaagaag
aaaaagaaaaagctatggattgcgattggcgtgggcgctgttgttctgctcatcattatt
gtggtggcagttgttgtcagccagaagaaagatggtggagatggcggtggcagcagtagc
agtgacagctccggcgatgcaaccgatacttctgacctcgacggaaaggatcgctcagaa
atacccgaaaaatggcggaacacatatcttgacccttggacttggaaatcaacaaccgac
ttcaacctcacattcacggacgaaatggttggcgacctgcctgttatgggcctctacgat
gactgggacgattcagctcaagctaacgagaatgtccctccgctgaacaaaccctggggt
tcttatggcaagaagcctgctcgtggagtatgtattggtggatggctttatctggaacct
tttatctcaccgtctcttttcaactacgacacaaaagagggcatcattgatgagtggaca
ttgtctgaaaagttgggttctgaagcaggaaaaactctggaaaaacattatgcatcgttc
atcacagagcaaacctttaaggacatacaagcagcaggcctggatcatgtccgtattggc
ttcaactactgggctgtagaagtctatgatggcgatccttacgtgtaccgaacgtcttgg
cgatacctcctgcgcgccatcgagtggtgccgtaagtacggattgcgagtcaacttggat
ttgcatggcattcccggtagtcaaaacggatggaaccacagtggtcggtggggttctata
ggttggttgaacgggaacgacggcagcaagaacgcggagcgagcactcgaaattcacgaa
aggctgtccaagttcttcgcccagccccgctacaaaaacatcatcactcactacggtctc
gccaacgaacctcgaatgacgagtttgaagacgagcgatgtgattaagtggacggaagat
gcgtacaagattgtgcgcaagaacggtgtaaaagcccttgtggtctttggagatggtttt
atgggactcgaaaattggcagggcttgatgactggttacgatgacatggttctcgacgtc
caccagtatgtcatcttcaacgagaaccaaatcgactacacccacaaggagaaggttgag
tatgcttgcgacggctggaccgagcaagcggagatcagcatggaccgttcgaaaggttac
ggacctaccatctttgccgagtggtcccaagcggatacagactgcgcaaagttccttacc
ggagtaggctggggtactcgctgggagggtacatacgatacaggaaacaaggactcgtcc
atcctggagcctcggtgcccaactaaagacgacaagtgttcatgtcgtggcgccaacgct
gatcccagcgactggagtgacgaatacaaaaagttcctcaagatgtttgccgaggcgcaa
atgcacagtttcgagaagggctggggatggtggtactggacatggaagacggaggacaac
caccagtggagttacgaatccggtctcaagtctggtgttctgcctgaaaagccttgggat
cgtgattttaattgcgataaagacgttcccgacttcgaaaagatgggattgcctgagtat
ctctaa
>Fp49
atgcctacgcgagaatcatcgcgacccccccgctcacatcgaccaagggaccgagacagg
gaaaaagatagggatagggatagagatcgacggcgagatggccaacgaaagagaaaatca
cgatcgcgacaaccagtttcgggctcagaggatactccggatagaagctccagaacgcta
tcatcccatgccctagccgatcttgaaagagagaatgcacgccaaaagaagcgaagcgaa
cgcgcaagccgagactatagagatgaatcccgaagaccagaacgacgacgtgatgaacac
cgaaggaaagatcgcgacccggaaaagccgcgcactcatggcaagggcaagaagaaaaga
gtcgttagcggagctgttatggaagagggacagtcaaaggcgcatttaagaggtggtggg
ggaagtgttgataccatccaacaagagaaggacttttacttatcaaaaccaccaaagaag
aaaaagaaaaagctatggattgcgattggcgtgggcgctgttgttctgctcatcattatt
gtggtggcagttgttgtcagccagaagaaagatggtggagatggcggtggcagcagtagc
agtgacagctccggcgatgcaaccgatacttctgacctcgacggaaaggatcgctcagaa
atacccgaaaaatggcggaacacatatcttgacccttggacttggaaatcaacaaccgac
ttcaacctcacattcacggacgaaatggttggcgacctgcctgttatgggcctctacgat
gactgggacgattcagctcaagccaacgagaatgtccctccgctgaacaaaccctggggt
tcttatggcaagaagcctgctcgtggagtatgtattggtggatggctttatctggaacct
tttatctcaccgtctcttttcaactacgacacaaaagagggcatcattgatgagtggaca
ttgtctgaaaagttgggttctgaagcaggaaaaactctggaaaaacattatgcatcgttc
atcacagagcaaacctttaaggacatacaagcagcaggcctggatcatgtccgtattggc
ttcaactactgggctgtagaagtctatgatggcgatccttacgtgtaccgaacgtcttgg
cgatacctcctgcgcgccatcgagtggtgccgtaagtacggattgcgagtcaacttggat
ttgcatggcattcccggtagtcaaaacggatggaaccacagtggtcggtggggttctata
ggttggttgaacgggaacgacggcagcaagaacgcggagcgagcactcgaaattcacgaa
aggctgtccaagttcttcgcccagccccgctacaaaaacatcatcactcactacggtctc
gccaacgaacctcgaatgacgagtttgaagacgagcgatgtgattaagtggacggaagat
gcgtacaagattgtgcgcaagaacggtgtaaaagcccttgtggtctttggagatggtttt
atgggactcgaaaattggcagggcttgatgactggttacgatgacatggttctcgacgtc
caccagtatgtcatcttcaacgagaaccaaatcgactacacccacaaggagaaggttgag
tatgcttgcgacggctggaccgagcaagcggagatcagcatggaccgttcgaaaggttac
ggacctaccatctttgccgagtggtcccaagcggatacagactgcgcaaagttccttacc
ggagtaggctggggtactcgctgggagggtacatacgatacaggaaacaaggactcgtcc
atcctggagcctcggtgcccaactaaagacgacaagtgttcatgtcgtggcgccaacgct
gatcccagcgactggagtgacgaatacaaaaagttcctcaagatgtttgccgaggcgcaa
atgcacagtttcgagaagggctggggatggtggtactggacatggaagacggaggacaac
caccagtggagttacgaatctggtctcaagtctggtgttctgcctgaaaagccttgggat
cgtgattttaattgcgataaagacgttcccgacttcgaaaagatgggattgcctgagtat
ctctaa
>Fp50
atgcctacgcgagaatcatcgcgacccccccgctcacatcgaccaagggaccgagacagg
gaaaaagatagggatagggatagagatcgacggcgagatggccaacgaaagagaaaatca
cgatcgcgacaaccagtttcgggctcagaggatactccggatagaagctccagaacgcta
tcatcccatgccctagccgatcttgaaagagagaatgcacgccaaaagaagcgaagcgaa
cgcgcaagccgagactatagagatgaatcccgaagaccagaacgacgacgtgatgaacac
cgaaggaaagatcgcgacccggaaaagccgcgcactcatggcaagggcaagaagaaaaga
gtcgttagcggagctgttatggaagagggacagtcaaaggcgcatttaagaggtggtggg
ggaagtgttgataccatccaacaagagaaggacttttacttatcaaaaccaccaaagaag
aaaaagaaaaagctatggattgcgattggcgtgggcgctgttgttctgctcatcattatt
gtggtggcagttgttgtcagccagaagaaagatggtggagatggcggtggcagcagtagc
agtgacagctccggcgatgcaaccgatacttctgacctcgacggaaaggatcgctcagaa
atacccgaaaaatggcggaacacatatcttgacccttggacttggaaatcaacaaccgac
ttcaacctcacattcacggacgaaatggttggcgacctgcctgttatgggcctctacgat
gactgggacgattcagctcaagccaacgagaatgtccctccgctgaacaaaccctggggt
tcttatggcaagaagcctgctcgtggagtatgtattggtggatggctttatctggaacct
tttatctcaccgtctcttttcaactacgacacaaaagagggcatcattgatgagtggaca
ttgtctgaaaagttgggttctgaagcaggaaaaactctggaaaaacattatgcatcgttc
atcacagagcaaacctttaaggacatacaagcagcaggcctggatcatgtccgtattggc
ttcaactactgggctgtagaagtctatgatggcgatccttacgtgtaccgaacgtcttgg
cgatacctcctgcgcgccatcgagtggtgccgtaagtacggattgcgagtcaacttggat
ttgcatggcattcccggtagtcaaaacggatggaaccacagtggtcggtggggttctata
ggttggttgaacgggaacgacggcagcaagaacgcggagcgagcactcgaaattcacgaa
aggctgtccaagttcttcgcccagccccgctacaaaaacatcatcactcactacggtctc
gccaacgaacctcgaatgacgagtttgaagacgagcgatgtgattaagtggacggaagat
gcgtacaagattgtgcgcaagaacggtgtaaaagcccttgtggtctttggagatggtttt
atgggactcgaaaattggcagggcttgatgactggttacgatgacatggttctcgacgtc
caccagtatgtcatcttcaacgagaaccaaatcgactacacccacaaggagaaggttgag
tatgcttgcgacggctggaccgagcaagcggagatcagcatggaccgttcgaaaggttac
ggacctaccatctttgccgagtggtcccaagcggatacagactgcgcaaagttccttacc
ggagtaggctggggtactcgctgggagggtacatacgatacaggaaacaaggactcgtcc
atcctggagcctcggtgcccaactaaagacgacaagtgttcatgtcgtggcgccaacgct
gatcccagcgactggagtgacgaatacaaaaagttcctcaagatgtttgccgaggcgcaa
atgcacagtttcgagaagggctggggatggtggtactggacatggaagacggaggacaac
caccagtggagttacgaatctggtctcaagtctggtgttctgcctgaaaagccttgggat
cgtgattttaattgcgataaagacgttcccgacttcgaaaagatgggattgcctgagtat
ctctaa
>Fp51
atgcctacgcgagaatcatcgcgacccccccgctcacatcgaccaagggaccgagacagg
gaaaaagatagggatagggatagagatcgacggcgagatggccaacgaaagagaaaatca
cgatcgcgacaaccagtttcgggctcagaggatactccggatagaagctccagaacgcta
tcatcccatgccctagccgatcttgaaagagagaatgcacgccaaaagaagcgaagcgaa
cgcgcaagccgagactatagagatgaatcccgaagaccagaacgacgacgtgatgaacac
cgaaggaaagatcgcgacccggaaaagccgcgcactcatggcaagggcaagaagaaaaga
gtcgttagcggagctgttatggaagagggacagtcaaaggcgcatttaagaggtggtggg
ggaagtgttgataccatccaacaagagaaggacttttacttatcaaaaccaccaaagaag
aaaaagaaaaagctatggattgcgattggcgtgggcgctgttgttctgctcatcattatt
gtggtggcagttgttgtcagccagaagaaagatggtggagatggcggtggcagcagtagc
agtgacagctccggcgatgcaaccgatacttctgacctcgacggaaaggatcgctcagaa
atacccgaaaaatggcggaacacatatcttgacccttggacttggaaatcaacaaccgac
ttcaacctcacattcacggacgaaatggttggcgacctgcctgttatgggcctctacgat
gactgggacgattcagctcaagccaacgagaatgtccctccgctgaacaaaccctggggt
tcttatggcaagaagcctgctcgtggagtatgtattggtggatggctttatctggaacct
tttatctcaccgtctcttttcaactacgacacaaaagaggacatcattgatgagtggaca
ttgtctgaaaagttgggttctgaagcaggaaaaactctggaaaaacattatgcatcgttc
atcacagagcaaacctttaaggacatacaagcagcaggcctggatcatgtccgtattggc
ttcaactactgggctgtagaagtctatgatggcgatccttacgtgtaccgaacgtcttgg
cgatacctcctgcgcgccatcgagtggtgccgtaagtacggattgcgagtcaacttggat
ttgcatggcattcccggtagtcaaaacggatggaaccacagtggtcggtggggttctata
ggttggttgaacgggaacgacggcagcaagaacgcggagcgagcactcgaaattcacgaa
aggctgtccaagttcttcgcccagccccgctacaaaaacatcatcactcactacggtctc
gccaacgaacctcgaatgacgagtttgaagacgagcgatgtgattaagtggacggaagat
gcgtacaagattgtgcgcaagaacggtgtaaaagcccttgtggtctttggagatggtttt
atgggactcgaaaattggcagggcttgatgactggttacgatgacatggttctcgacgtc
caccagtatgtcatcttcaacgagaaccaaatcgactacacccacaaggagaaggttgag
tatgcttgcgacggctggaccgagcaagcggagatcagcatggaccgttcgaaaggttac
ggacctaccatctttgccgagtggtcccaagcggatacagactgcgcaaagttccttacc
ggagtaggctggggtactcgctgggagggtacatacgatacaggaaacaaggactcgtcc
atcctggagcctcggtgcccaactaaagacgacaagtgttcatgtcgtggcgccaacgct
gatcccagcgactggagtgacgaatacaaaaagttcctcaagatgtttgccgaggcgcaa
atgcacagtttcgagaagggctggggatggtggtactggacatggaagacggaggacaac
caccagtggagttacgaatctggtctcaagtctggtgttctgcctgaaaagccttgggat
cgtgattttaattgcgataaagacgttcccgacttcgaaaagatgggattgcctgagtat
ctctaa
>Fp59
atgcctacgcgagaatcatcgcgacccccccgctcacatcgaccaagggaccgagacagg
gaaaaagatagggatagggatagagatcgacggcgagatggccaacgaaagagaaaatca
cgatcgcgacaaccagtttcgggctcagaggatactccggatagaagctccagaacgcta
tcatcccatgccctagccgatcttgaaagagagaatgcacgccaaaagaagcgaagcgaa
cgcgcaagccgagactatagagatgaatcccgaagaccagaacgacgacgtgatgaacac
cgaaggaaagatcgcgacccggaaaagccgcgcactcatggcaagggcaagaagaaaaga
gtcgttagcggagctgttatggaagagggacagtcaaaggcgcatttaagaggtggtggg
ggaagtgttgataccatccaacaagagaaggacttttacttatcaaaaccaccaaagaag
aaaaagaaaaagctatggattgcgattggcgtgggcgctgttgttctgctcatcattatt
gtggtggcagttgttgtcagccagaagaaagatggtggagatggcggtggcagcagtagc
agtgacagctccggcgatgcaaccgatacttctgacctcgacggaaaggatcgctcagaa
atacccgaaaaatggcggaacacatatcttgacccttggacttggaaatcaacaaccgac
ttcaacctcacattcacggacgaaatggttggcgacctgcctgttatgggcctctacgat
gactgggacgattcagctcaagccaacgagaatgtccctccgctgaacaaaccctggggt
tcttatggcaagaagcctgctcgtggagtatgtattggtggatggctttatctggaacct
tttatctcaccgtctcttttcaactacgacacaaaagagggcatcattgatgagtggaca
ttgtctgaaaagttgggttctgaagcaggaaaaactctggaaaaacattatgcatcgttc
atcacagagcaaacctttaaggacatacaagcagcaggcctggatcatgtccgtattggc
ttcaactactgggctgtagaagtctatgatggcgatccttacgtgtaccgaacgtcttgg
cgatacctcctgcgcgccatcgagtggtgccgtaagtacggattgcgagtcaacttggat
ttgcatggcattcccggtagtcaaaacggatggaaccacagtggtcggtggggttctata
ggttggttgaacgggaacgacggcagcaagaacgcggagcgagcactcgaaattcacgaa
aggctgtccaagttcttcgcccagccccgctacaaaaacatcatcactcactacggtctc
gccaacgaacctcgaatgacgagtttgaagacgagcgatgtgattaagtggacggaagat
gcgtacaagattgtgcgcaagaacggtgtaaaagcccttgtggtctttggagatggtttt
atgggactcgaaaattggcagggcttgatgactggttacgatgacatggttctcgacgtc
caccagtatgtcatcttcaacgagaaccaaatcgactacacccacaaggagaaggttgag
tatgcttgcgacggctggaccgagcaagcggagatcagcatggaccgttcgaaaggttac
ggacctaccatctttgccgagtggtcccaagcggatacagactgcgcaaagttccttacc
ggagtaggctggggtactcgctgggagggtacatacgatacaggaaacaaggactcgtcc
atcctggagcctcggtgcccaactaaagacgacaagtgttcatgtcgtggcgccaacgct
gatcccagcgactggagtgacgaatacaaaaagttcctcaagatgtttgccgaggcgcaa
atgcacagtttcgagaagggctggggatggtggtactggacatggaagacggaggacaac
caccagtggagttacgaatctggtctcaagtctggtgttctgcctgaaaagccttgggat
cgtgattttaattgcgataaagacgttcccgacttcgaaaagatgggattgcctgagtat
ctctaa
>Fp63
atgcctacgcgagaatcatcgcgacccccccgctcacatcgaccaagggaccgagacagg
gaaaaagatagggatagggatagagatcgacggcgagatggccaacgaaagagaaaatca
cgatcgcgacaaccagtttcgggctcagaggatactccggatagaagctccagaacgcta
tcatcccatgccctagccgatcttgaaagagagaatgcacgccaaaagaagcgaagcgaa
cgcgcaagccgagactatagagatgaatcccgaagaccagaacgacgacgtgatgaacac
cgaaggaaagatcgcgacccggaaaagccgcgcactcatggcaagggcaagaagaaaaga
gtcgttagcggagctgttatggaagagggacagtcaaaggcgcatttaagaggtggtggg
ggaagtgttgataccatccaacaagagaaggacttttacttatcaaaaccaccaaagaag
aaaaagaaaaagctatggattgcgattggcgtgggcgctgttgttctgctcatcattatt
gtggtggcagttgttgtcagccagaagaaagatggtggagatggcggtggcagcagtagc
agtgacagctccggcgatgcaaccgatacttctgacctcgacggaaaggatcgctcagaa
atacccgaaaaatggcggaacacatatcttgacccttggacttggaaatcaacaaccgac
ttcaacctcacattcacggacgaaatggttggcgacctgcctgttatgggcctctacgat
gactgggacgattcagctcaagccaacgagaatgtccctccgctgaacaaaccctggggt
tcttatggcaagaagcctgctcgtggagtatgtattggtggatggctttatctggaacct
tttatctcaccgtctcttttcaactacgacacaaaagagggcatcattgatgagtggaca
ttgtctgaaaagttgggttctgaagcaggaaaaactctggaaaaacattatgcatcgttc
atcacagagcaaacctttaaggacatacaagcagcaggcctggatcatgtccgtattggc
ttcaactactgggctgtagaagtctatgatggcgatccttacgtgtaccgaacgtcttgg
cgatacctcctgcgcgccatcgagtggtgccgtaagtacggattgcgagtcaacttggat
ttgcatggcattcccggtagtcaaaacggatggaaccacagtggtcggtggggttctata
ggttggttgaacgggaacgacggcagcaagaacgcggagcgagcactcgaaattcacgaa
aggctgtccaagttcttcgcccagccccgctacaaaaacatcatcactcactacggtctc
gccaacgaacctcgaatgacgagtttgaagacgagcgatgtgattaagtggacggaagat
gcgtacaagattgtgcgcaagaacggtgtaaaagcccttgtggtctttggagatggtttt
atgggactcgaaaattggcagggcttgatgactggttacgatgacatggttctcgacgtc
caccagtatgtcatcttcaacgagaaccaaatcgactacacccacaaggagaaggttgag
tatgcttgcgacggctggaccgagcaagcggagatcagcatggaccgttcgaaaggttac
ggacctaccatctttgccgagtggtcccaagcggatacagactgcgcaaagttccttacc
ggagtaggctggggtactcgctgggagggtacatacgatacaggaaacaaggactcgtcc
atcctggagcctcggtgcccaactaaagacgacaagtgttcatgtcgtggcgccaacgct
gatcccagcgactggagtgacgaatacaaaaagttcctcaagatgtttgccgaggcgcaa
atgcacagtttcgagaagggctggggatggtggtactggacatggaagacggaggacaac
caccagtggagttacgaatctggtctcaagtctggtgttctgcctgaaaagccttgggat
cgtgattttaattgcgataaagacgttcccgacttcgaaaagatgggattgcctgagtat
ctctaa
>Fp65
atgcctacgcgagaatcatcgcgacccccccgctcacatcgaccaagggaccgagacagg
gaaagagatagggatagggatagagatcgacggcgagatggccaacgaaagagaaaatca
cgatcgcgacaaccagtttcgggctcagaggatactccggatagaagctccagaacgcta
tcatcccatgccctagccgatcttgaaagagagaatgcacgccaaaagaagcgaagcgaa
cgcgcaagccgagactatagagatgaatcccgaagaccagaacgacgacgtgatgaacac
cgaaggaaagatcgcgacccggaaaagccgcgcactcatggcaagggcaagaagaaaaga
gtcgttagcggagctgttatggaagagggacagtcaaaggcgcatttaagaggtggtggg
ggaagtgttgataccatccaacaagagaaggacttttacttatcaaaaccaccaaagaag
aaaaagaaaaagctatggattgcgattggcgtgggcgctgttgttctgctcatcattatt
gtggtggcagttgttgtcagccagaagaaagatggtggagatggcggtggcagcagtagc
agtgacagctccggcgatgcaaccgatacttctgacctcgacggaaaggatcgctcagaa
atacccgaaaaatggcggaacacatatcttgacccttggacttggaaatcaacaaccgac
ttcaacctcacattcacggacgaaatggttggcgacctgcctgttatgggcctctacgat
gactgggacgattcagctcaagctaacgagaatgtccctccgctgaacaaaccctggggt
tcttatggcaagaagcctgctcgtggagtatgtattggtggatggctttatctggaacct
tttatctcaccgtctcttttcaactacgacacaaaagagggcatcattgatgagtggaca
ttgtctgaaaagttgggttctgaagcaggaaaaactctggaaaaacattatgcatcgttc
atcacagagcaaacctttaaggacatacaagcagcaggcctggatcatgtccgtattggc
ttcaactactgggctgtagaagtctatgatggcgatccttacgtgtaccgaacgtcttgg
cgatacctcctgcgcgccatcgagtggtgccgtaagtacggattgcgagtcaacttggat
ttgcatggcattcccggtagtcaaaacggatggaaccacagtggtcggtggggttctata
ggttggttgaacgggaacgacggcagcaagaacgcggagcgagcactcgaaattcacgaa
aggctgtccaagttcttcgcccagccccgctacaaaaacatcatcactcactacggtctc
gccaacgaacctcgaatgacgagtttgaagacgagcgatgtgattaagtggacggaagat
gcgtacaagattgtgcgcaagaacggtgtaaaagcccttgtggtctttggagatggtttt
atgggactcgaaaattggcagggcttgatgactggttacgatgacatggttctcgacgtc
caccagtatgtcatcttcaacgagaaccaaatcgactacacccacaaggagaaggttgag
tatgcttgcgacggctggaccgagcaagcggagatcagcatggaccgttcgaaaggttac
ggacctaccatctttgccgagtggtcccaagcggatacagactgcgcaaagttccttacc
ggagtaggctggggtactcgctgggagggtacatacgatacaggaaacaaggactcgtcc
atcctggagcctcggtgcccaactaaagacgacaagtgttcatgtcgtggcgccaacgct
gatcccagcgactggagtgacgaatacaaaaagttcctcaagatgtttgccgaggcgcaa
atgcacagtttcgagaagggctggggatggtggtactggacatggaagacggaggacaac
caccagtggagttacgaatccggtctcaagtctggtgttctgcctgaaaagccttgggat
cgtgattttaattgcgataaagacgttcccgacttcgaaaagatgggattgcctgagtat
ctctaa
>Fp66
atgcctacgcgagaatcatcgcgacccccccgctcacatcgaccaagggaccgagacagg
gaaaaagatagggatagggatagagatcgacggcgagatggccaacgaaagagaaaatca
cgatcgcgacaaccagtttcgggctcagaggatactccggatagaagctccagaacgcta
tcatcccatgccctagccgatcttgaaagagagaatgcacgccaaaagaagcgaagcgaa
cgcgcaagccgagactatagagatgaatcccgaagaccagaacgacgacgtgatgaacac
cgaaggaaagatcgcgacccggaaaagccgcgcactcatggcaagggcaagaagaaaaga
gtcgttagcggagctgttatggaagagggacagtcaaaggcgcatttaagaggtggtggg
ggaagtgttgataccatccaacaagagaaggacttttacttatcaaaaccaccaaagaag
aaaaagaaaaagctatggattgcgattggcgtgggcgctgttgttctgctcatcattatt
gtggtggcagttgttgtcagccagaagaaagatggtggagatggcggtggcagcagtagc
agtgacagctccggcgatgcaaccgatacttctgacctcgacggaaaggatcgctcagaa
atacccgaaaaatggcggaacacatatcttgacccttggacttggaaatcaacaaccgac
ttcaacctcacattcacggacgaaatggttggcgacctgcctgttatgggcctctacgat
gactgggacgattcagctcaagccaacgagaatgtccctccgctgaacaaaccctggggt
tcttatggcaagaagcctgctcgtggagtatgtattggtggatggctttatctggaacct
tttatctcaccgtctcttttcaactacgacacaaaagagggcatcattgatgagtggaca
ttgtctgaaaagttgggttctgaagcaggaaaaactctggaaaaacattatgcatcgttc
atcacagagcaaacctttaaggacatacaagcagcaggcctggatcatgtccgtattggc
ttcaactactgggctgtagaagtctatgatggcgatccttacgtgtaccgaacgtcttgg
cgatacctcctgcgcgccatcgagtggtgccgtaagtacggattgcgagtcaacttggat
ttgcatggcattcccggtagtcaaaacggatggaaccacagtggtcggtggggttctata
ggttggttgaacgggaacgacggcagcaagaacgcggagcgagcactcgaaattcacgaa
aggctgtccaagttcttcgcccagccccgctacaaaaacatcatcactcactacggtctc
gccaacgaacctcgaatgacgagtttgaagacgagcgatgtgattaagtggacggaagat
gcgtacaagattgtgcgcaagaacggtgtaaaagcccttgtggtctttggagatggtttt
atgggactcgaaaattggcagggcttgatgactggttacgatgacatggttctcgacgtc
caccagtatgtcatcttcaacgagaaccaaatcgactacacccacaaggagaaggttgag
tatgcttgcgacggctggaccgagcaagcggagatcagcatggaccgttcgaaaggttac
ggacctaccatctttgccgagtggtcccaagcggatacagactgcgcaaagttccttacc
ggagtaggctggggtactcgctgggagggtacatacgatacaggaaacaaggactcgtcc
atcctggagcctcggtgcccaactaaagacgacaagtgttcatgtcgtggcgccaacgct
gatcccagcgactggagtgacgaatacaaaaagttcctcaagatgtttgccgaggcgcaa
atgcacagtttcgagaagggctggggatggtggtactggacatggaagacggaggacaac
caccagtggagttacgaatctggtctcaagtctggtgttctgcctgaaaagccttgggat
cgtgattttaattgcgataaagacgttcccgacttcgaaaagatgggattgcctgagtat
ctctaa
>Fp72
atgcctacgcgagaatcatcgcgacccccccgctcacatcgaccaagggaccgagacagg
gaaaaagatagggatagggatagagatcgacggcgagatggccaacgaaagagaaaatca
cgatcgcgacaaccagtttcgggctcagaggatactccggatagaagctccagaacgcta
tcatcccatgccctagccgatcttgaaagagagaatgcacgccaaaagaagcgaagcgaa
cgcgcaagccgagactatagagatgaatcccgaagaccagaacgacgacgtgatgaacac
cgaaggaaagatcgcgacccggaaaagccgcgcactcatggcaagggcaagaagaaaaga
gtcgttagcggagctgttatggaagagggacagtcaaaggcgcatttaagaggtggtggg
ggaagtgttgataccatccaacaagagaaggacttttacttatcaaaaccaccaaagaag
aaaaagaaaaagctatggattgcgattggcgtgggcgctgttgttctgctcatcattatt
gtggtggcagttgttgtcagccagaagaaagatggtggagatggcggtggcagcagtagc
agtgacagctccggcgatgcaaccgatacttctgacctcgacggaaaggatcgctcagaa
atacccgaaaaatggcggaacacatatcttgacccttggacttggaaatcaacaaccgac
ttcaacctcacattcacggacgaaatggttggcgacctgcctgttatgggcctctacgat
gactgggacgattcagctcaagccaacgagaatgtccctccgctgaacaaaccctggggt
tcttatggcaagaagcctgctcgtggagtatgtattggtggatggctttatctggaacct
tttatctcaccgtctcttttcaactacgacacaaaagagggcatcattgatgagtggaca
ttgtctgaaaagttgggttctgaagcaggaaaaactctggaaaaacattatgcatcgttc
atcacagagcaaacctttaaggacatacaagcagcaggcctggatcatgtccgtattggc
ttcaactactgggctgtagaagtctatgatggcgatccttacgtgtaccgaacgtcttgg
cgatacctcctgcgcgccatcgagtggtgccgtaagtacggattgcgagtcaacttggat
ttgcatggcattcccggtagtcaaaacggatggaaccacagtggtcggtggggttctata
ggttggttgaacgggaacgacggcagcaagaacgcggagcgagcactcgaaattcacgaa
aggctgtccaagttcttcgcccagccccgctacaaaaacatcatcactcactacggtctc
gccaacgaacctcgaatgacgagtttgaagacgagcgatgtgattaagtggacggaagat
gcgtacaagattgtgcgcaagaacggtgtaaaagcccttgtggtctttggagatggtttt
atgggactcgaaaattggcagggcttgatgactggttacgatgacatggttctcgacgtc
caccagtatgtcatcttcaacgagaaccaaatcgactacacccacaaggagaaggttgag
tatgcttgcgacggctggaccgagcaagcggagatcagcatggaccgttcgaaaggttac
ggacctaccatctttgccgagtggtcccaagcggatacagactgcgcaaagttccttacc
ggagtaggctggggtactcgctgggagggtacatacgatacaggaaacaaggactcgtcc
atcctggagcctcggtgcccaactaaagacgacaagtgttcatgtcgtggcgccaacgct
gatcccagcgactggagtgacgaatacaaaaagttcctcaagatgtttgccgaggcgcaa
atgcacagtttcgagaagggctggggatggtggtactggacatggaagacggaggacaac
caccagtggagttacgaatctggtctcaagtctggtgttctgcctgaaaagccttgggat
cgtgattttaattgcgataaagacgttcccgacttcgaaaagatgggattgcctgagtat
ctctaa
>Fp73
atgcctacgcgagaatcatcgcgacccccccgctcacatcgaccaagggaccgagacagg
gaaaaagatagggatagggatagagatcgacggcgagatggccaacgaaagagaaaatca
cgatcgcgacaaccagtttcgggctcagaggatactccggatagaagctccagaacgcta
tcatcccatgccctagccgatcttgaaagagagaatgcacgccaaaagaagcgaagcgaa
cgcgcaagccgagactatagagatgaatcccgaagaccagaacgacgacgtgatgaacac
cgaaggaaagatcgcgacccggaaaagccgcgcactcatggcaagggcaagaagaaaaga
gtcgttagcggagctgttatggaagagggacagtcaaaggcgcatttaagaggtggtggg
ggaagtgttgataccatccaacaagagaaggacttttacttatcaaaaccaccaaagaag
aaaaagaaaaagctatggattgcgattggcgtgggcgctgttgttctgctcatcattatt
gtggtggcagttgttgtcagccagaagaaagatggtggagatggcggtggcagcagtagc
agtgacagctccggcgatgcaaccgatacttctgacctcgacggaaaggatcgctcagaa
atacccgaaaaatggcggaacacatatcttgacccttggacttggaaatcaacaaccgac
ttcaacctcacattcacggacgaaatggttggcgacctgcctgttatgggcctctacgat
gactgggacgattcagctcaagccaacgagaatgtccctccgctgaacaaaccctggggt
tcttatggcaagaagcctgctcgtggagtatgtattggtggatggctttatctggaacct
tttatctcaccgtctcttttcaactacgacacaaaagagggcatcattgatgagtggaca
ttgtctgaaaagttgggttctgaagcaggaaaaactctggaaaaacattatgcatcgttc
atcacagagcaaacctttaaggacatacaagcagcaggcctggatcatgtccgtattggc
ttcaactactgggctgtagaagtctatgatggcgatccttacgtgtaccgaacgtcttgg
cgatacctcctgcgcgccatcgagtggtgccgtaagtacggattgcgagtcaacttggat
ttgcatggcattcccggtagtcaaaacggatggaaccacagtggtcggtggggttctata
ggttggttgaacgggaacgacggcagcaagaacgcggagcgagcactcgaaattcacgaa
aggctgtccaagttcttcgcccagccccgctacaaaaacatcatcactcactacggtctc
gccaacgaacctcgaatgacgagtttgaagacgagcgatgtgattaagtggacggaagat
gcgtacaagattgtgcgcaagaacggtgtaaaagcccttgtggtctttggagatggtttt
atgggactcgaaaattggcagggcttgatgactggttacgatgacatggttctcgacgtc
caccagtatgtcatcttcaacgagaaccaaatcgactacacccacaaggagaaggttgag
tatgcttgcgacggctggaccgagcaagcggagatcagcatggaccgttcgaaaggttac
ggacctaccatctttgccgagtggtcccaagcggatacagactgcgcaaagttccttacc
ggagtaggctggggtactcgctgggagggtacatacgatacaggaaacaaggactcgtcc
atcctggagcctcggtgcccaactaaagacgacaagtgttcatgtcgtggcgccaacgct
gatcccagcgactggagtgacgaatacaaaaagttcctcaagatgtttgccgaggcgcaa
atgcacagtttcgagaagggctggggatggtggtactggacatggaagacggaggacaac
caccagtggagttacgaatctggtctcaagtctggtgttctgcctgaaaagccttgggat
cgtgattttaattgcgataaagacgttcccgacttcgaaaagatgggattgcctgagtat
ctctaa
>Fp76
atgcctacgcgagaatcatcgcgacccccccgctcacatcgaccaagggaccgagacagg
gaaaaagatagggatagggatagagatcgacggcgagatggccaacgaaagagaaaatca
cgatcgcgacaaccagtttcgggctcagaggatactccggatagaagctccagaacgcta
tcatcccatgccctagccgatcttgaaagagagaatgcacgccaaaagaagcgaagcgaa
cgcgcaagccgagactatagagatgaatcccgaagaccagaacgacgacgtgatgaacac
cgaaggaaagatcgcgacccggaaaagccgcgcactcatggcaagggcaagaagaaaaga
gtcgttagcggagctgttatggaagagggacagtcaaaggcgcatttaagaggtggtggg
ggaagtgttgataccatccaacaagagaaggacttttacttatcaaaaccaccaaagaag
aaaaagaaaaagctatggattgcgattggcgtgggcgctgttgttctgctcatcattatt
gtggtggcagttgttgtcagccagaagaaagatggtggagatggcggtggcagcagtagc
agtgacagctccggcgatgcaaccgatacttctgacctcgacggaaaggatcgctcagaa
atacccgaaaaatggcggaacacatatcttgacccttggacttggaaatcaacaaccgac
ttcaacctcacattcacggacgaaatggttggcgacctgcctgttatgggcctctacgat
gactgggacgattcagctcaagccaacgagaatgtccctccgctgaacaaaccctggggt
tcttatggcaagaagcctgctcgtggagtatgtattggtggatggctttatctggaacct
tttatctcaccgtctcttttcaactacgacacaaaagagggcatcattgatgagtggaca
ttgtctgaaaagttgggttctgaagcaggaaaaactctggaaaaacattatgcatcgttc
atcacagagcaaacctttaaggacatacaagcagcaggcctggatcatgtccgtattggc
ttcaactactgggctgtagaagtctatgatggcgatccttacgtgtaccgaacgtcttgg
cgatacctcctgcgcgccatcgagtggtgccgtaagtacggattgcgagtcaacttggat
ttgcatggcattcccggtagtcaaaacggatggaaccacagtggtcggtggggttctata
ggttggttgaacgggaacgacggcagcaagaacgcggagcgagcactcgaaattcacgaa
aggctgtccaagttcttcgcccagccccgctacaaaaacatcatcactcactacggtctc
gccaacgaacctcgaatgacgagtttgaagacgagcgatgtgattaagtggacggaagat
gcgtacaagattgtgcgcaagaacggtgtaaaagcccttgtggtctttggagatggtttt
atgggactcgaaaattggcagggcttgatgactggttacgatgacatggttctcgacgtc
caccagtatgtcatcttcaacgagaaccaaatcgactacacccacaaggagaaggttgag
tatgcttgcgacggctggaccgagcaagcggagatcagcatggaccgttcgaaaggttac
ggacctaccatctttgccgagtggtcccaagcggatacagactgcgcaaagttccttacc
ggagtaggctggggtactcgctgggagggtacatacgatacaggaaacaaggactcgtcc
atcctggagcctcggtgcccaactaaagacgacaagtgttcatgtcgtggcgccaacgct
gatcccagcgactggagtgacgaatacaaaaagttcctcaagatgtttgccgaggcgcaa
atgcacagtttcgagaagggctggggatggtggtactggacatggaagacggaggacaac
caccagtggagttacgaatctggtctcaagtctggtgttctgcctgaaaagccttgggat
cgtgattttaattgcgataaagacgttcccgacttcgaaaagatgggattgcctgagtat
ctctaa
>Fp78
atgcctacgcgagaatcatcgcgacccccccgctcacatcgaccaagggaccgagacagg
gaaaaagatagggatagggatagagatcgacggcgagatggccaacgaaagagaaaatca
cgatcgcgacaaccagtttcgggctcagaggatactccggatagaagctccagaacgcta
tcatcccatgccctagccgatcttgaaagagagaatgcacgccaaaagaagcgaagcgaa
cgcgcaagccgagactatagagatgaatcccgaagaccagaacgacgacgtgatgaacac
cgaaggaaagatcgcgacccggaaaagccgcgcactcatggcaagggcaagaagaaaaga
gtcgttagcggagctgttatggaagagggacagtcaaaggcgcatttaagaggtggtggg
ggaagtgttgataccatccaacaagagaaggacttttacttatcaaaaccaccaaagaag
aaaaagaaaaagctatggattgcgattggcgtgggcgctgttgttctgctcatcattatt
gtggtggcagttgttgtcagccagaagaaagatggtggagatggcggtggcagcagtagc
agtgacagctccggcgatgcaaccgatacttctgacctcgacggaaaggatcgctcagaa
atacccgaaaaatggcggaacacatatcttgacccttggacttggaaatcaacaaccgac
ttcaacctcacattcacggacgaaatggttggcgacctgcctgttatgggcctctacgat
gactgggacgattcagctcaagccaacgagaatgtccctccgctgaacaaaccctggggt
tcttatggcaagaagcctgctcgtggagtatgtattggtggatggctttatctggaacct
tttatctcaccgtctcttttcaactacgacacaaaagagggcatcattgatgagtggaca
ttgtctgaaaagttgggttctgaagcaggaaaaactctggaaaaacattatgcatcgttc
atcacagagcaaacctttaaggacatacaagcagcaggcctggatcatgtccgtattggc
ttcaactactgggctgtagaagtctatgatggcgatccttacgtgtaccgaacgtcttgg
cgatacctcctgcgcgccatcgagtggtgccgtaagtacggattgcgagtcaacttggat
ttgcatggcattcccggtagtcaaaacggatggaaccacagtggtcggtggggttctata
ggttggttgaacgggaacgacggcagcaagaacgcggagcgagcactcgaaattcacgaa
aggctgtccaagttcttcgcccagccccgctacaaaaacatcatcactcactacggtctc
gccaacgaacctcgaatgacgagtttgaagacgagcgatgtgattaagtggacggaagat
gcgtacaagattgtgcgcaagaacggtgtaaaagcccttgtggtctttggagatggtttt
atgggactcgaaaattggcagggcttgatgactggttacgatgacatggttctcgacgtc
caccagtatgtcatcttcaacgagaaccaaatcgactacacccacaaggagaaggttgag
tatgcttgcgacggctggaccgagcaagcggagatcagcatggaccgttcgaaaggttac
ggacctaccatctttgccgagtggtcccaagcggatacagactgcgcaaagttccttacc
ggagtaggctggggtactcgctgggagggtacatacgatacaggaaacaaggactcgtcc
atcctggagcctcggtgcccaactaaagacgacaagtgttcatgtcgtggcgccaacgct
gatcccagcgactggagtgacgaatacaaaaagttcctcaagatgtttgccgaggcgcaa
atgcacagtttcgagaagggctggggatggtggtactggacatggaagacggaggacaac
caccagtggagttacgaatctggtctcaagtctggtgttctgcctgaaaagccttgggat
cgtgattttaattgcgataaagacgttcccgacttcgaaaagatgggattgcctgagtat
ctctaa
>Fp81
atgcctacgcgagaatcatcgcgacccccccgctcacatcgaccaagggaccgagacagg
gaaagagatagggatagggatagagatcgacggcgagatggccaacgaaagagaaaatca
cgatcgcgacaaccagtttcgggctcagaggatactccggatagaagctccagaacgcta
tcatcccatgccctagccgatcttgaaagagagaatgcacgccaaaagaagcgaagcgaa
cgcgcaagccgagactatagagatgaatcccgaagaccagaacgacgacgtgatgaacac
cgaaggaaagatcgcgacccggaaaagccgcgcactcatggcaagggcaagaagaaaaga
gtcgttagcggagctgttatggaagagggacagtcaaaggcgcatttaagaggtggtggg
ggaagtgttgataccatccaacaagagaaggacttttacttatcaaaaccaccaaagaag
aaaaagaaaaagctatggattgcgattggcgtgggcgctgttgttctgctcatcattatt
gtggtggcagttgttgtcagccagaagaaagatggtggagatggcggtggcagcagtagc
agtgacagctccggcgatgcaaccgatacttctgacctcgacggaaaggatcgctcagaa
atacccgaaaaatggcggaacacatatcttgacccttggacttggaaatcaacaaccgac
ttcaacctcacattcacggacgaaatggttggcgacctgcctgttatgggcctctacgat
gactgggacgattcagctcaagctaacgagaatgtccctccgctgaacaaaccctggggt
tcttatggcaagaagcctgctcgtggagtatgtattggtggatggctttatctggaacct
tttatctcaccgtctcttttcaactacgacacaaaagagggcatcattgatgagtggaca
ttgtctgaaaagttgggttctgaagcaggaaaaactctggaaaaacattatgcatcgttc
atcacagagcaaacctttaaggacatacaagcagcaggcctggatcatgtccgtattggc
ttcaactactgggctgtagaagtctatgatggcgatccttacgtgtaccgaacgtcttgg
cgatacctcctgcgcgccatcgagtggtgccgtaagtacggattgcgagtcaacttggat
ttgcatggcattcccggtagtcaaaacggatggaaccacagtggtcggtggggttctata
ggttggttgaacgggaacgacggcagcaagaacgcggagcgagcactcgaaattcacgaa
aggctgtccaagttcttcgcccagccccgctacaaaaacatcatcactcactacggtctc
gccaacgaacctcgaatgacgagtttgaagacgagcgatgtgattaagtggacggaagat
gcgtacaagattgtgcgcaagaacggtgtaaaagcccttgtggtctttggagatggtttt
atgggactcgaaaattggcagggcttgatgactggttacgatgacatggttctcgacgtc
caccagtatgtcatcttcaacgagaaccaaatcgactacacccacaaggagaaggttgag
tatgcttgcgacggctggaccgagcaagcggagatcagcatggaccgttcgaaaggttac
ggacctaccatctttgccgagtggtcccaagcggatacagactgcgcaaagttccttacc
ggagtaggctggggtactcgctgggagggtacatacgatacaggaaacaaggactcgtcc
atcctggagcctcggtgcccaactaaagacgacaagtgttcatgtcgtggcgccaacgct
gatcccagcgactggagtgacgaatacaaaaagttcctcaagatgtttgccgaggcgcaa
atgcacagtttcgagaagggctggggatggtggtactggacatggaagacggaggacaac
caccagtggagttacgaatccggtctcaagtctggtgttctgcctgaaaagccttgggat
cgtgattttaattgcgataaagacgttcccgacttcgaaaagatgggattgcctgagtat
ctctaa
>Fp84
atgcctacgcgagaatcatcgcgacccccccgctcacatcgaccaagggaccgagacagg
gaaaaagatagggatagggatagagatcgacggcgagatggccaacgaaagagaaaatca
cgatcgcgacaaccagtttcgggctcagaggatactccggatagaagctccagaacgcta
tcatcccatgccctagccgatcttgaaagagagaatgcacgccaaaagaagcgaagcgaa
cgcgcaagccgagactatagagatgaatcccgaagaccagaacgacgacgtgatgaacac
cgaaggaaagatcgcgacccggaaaagccgcgcactcatggcaagggcaagaagaaaaga
gtcgttagcggagctgttatggaagagggacagtcaaaggcgcatttaagaggtggtggg
ggaagtgttgataccatccaacaagagaaggacttttacttatcaaaaccaccaaagaag
aaaaagaaaaagctatggattgcgattggcgtgggcgctgttgttctgctcatcattatt
gtggtggcagttgttgtcagccagaagaaagatggtggagatggcggtggcagcagtagc
agtgacagctccggcgatgcaaccgatacttctgacctcgacggaaaggatcgctcagaa
atacccgaaaaatggcggaacacatatcttgacccttggacttggaaatcaacaaccgac
ttcaacctcacattcacggacgaaatggttggcgacctgcctgttatgggcctctacgat
gactgggacgattcagctcaagccaacgagaatgtccctccgctgaacaaaccctggggt
tcttatggcaagaagcctgctcgtggagtatgtattggtggatggctttatctggaacct
tttatctcaccgtctcttttcaactacgacacaaaagagggcatcattgatgagtggaca
ttgtctgaaaagttgggttctgaagcaggaaaaactctggaaaaacattatgcatcgttc
atcacagagcaaacctttaaggacatacaagcagcaggcctggatcatgtccgtattggc
ttcaactactgggctgtagaagtctatgatggcgatccttacgtgtaccgaacgtcttgg
cgatacctcctgcgcgccatcgagtggtgccgtaagtacggattgcgagtcaacttggat
ttgcatggcattcccggtagtcaaaacggatggaaccacagtggtcggtggggttctata
ggttggttgaacgggaacgacggcagcaagaacgcggagcgagcactcgaaattcacgaa
aggctgtccaagttcttcgcccagccccgctacaaaaacatcatcactcactacggtctc
gccaacgaacctcgaatgacgagtttgaagacgagcgatgtgattaagtggacggaagat
gcgtacaagattgtgcgcaagaacggtgtaaaagcccttgtggtctttggagatggtttt
atgggactcgaaaattggcagggcttgatgactggttacgatgacatggttctcgacgtc
caccagtatgtcatcttcaacgagaaccaaatcgactacacccacaaggagaaggttgag
tatgcttgcgacggctggaccgagcaagcggagatcagcatggaccgttcgaaaggttac
ggacctaccatctttgccgagtggtcccaagcggatacagactgcgcaaagttccttacc
ggagtaggctggggtactcgctgggagggtacatacgatacaggaaacaaggactcgtcc
atcctggagcctcggtgcccaactaaagacgacaagtgttcatgtcgtggcgccaacgct
gatcccagcgactggagtgacgaatacaaaaagttcctcaagatgtttgccgaggcgcaa
atgcacagtttcgagaagggctggggatggtggtactggacatggaagacggaggacaac
caccagtggagttacgaatctggtctcaagtctggtgttctgcctgaaaagccttgggat
cgtgattttaattgcgataaagacgttcccgacttcgaaaagatgggattgcctgagtat
ctctaa
>Fp86
atgcctacgcgagaatcatcgcgacccccccgctcacatcgaccaagggaccgagacagg
gaaaaagatagggatagggatagagatcgacggcgagatggccaacgaaagagaaaatca
cgatcgcgacaaccagtttcgggctcagaggatactccggatagaagctccagaacgcta
tcatcccatgccctagccgatcttgaaagagagaatgcacgccaaaagaagcgaagcgaa
cgcgcaagccgagactatagagatgaatcccgaagaccagaacgacgacgtgatgaacac
cgaaggaaagatcgcgacccggaaaagccgcgcactcatggcaagggcaagaagaaaaga
gtcgttagcggagctgttatggaagagggacagtcaaaggcgcatttaagaggtggtggg
ggaagtgttgataccatccaacaagagaaggacttttacttatcaaaaccaccaaagaag
aaaaagaaaaagctatggattgcgattggcgtgggcgctgttgttctgctcatcattatt
gtggtggcagttgttgtcagccagaagaaagatggtggagatggcggtggcagcagtagc
agtgacagctccggcgatgcaaccgatacttctgacctcgacggaaaggatcgctcagaa
atacccgaaaaatggcggaacacatatcttgacccttggacttggaaatcaacaaccgac
ttcaacctcacattcacggacgaaatggttggcgacctgcctgttatgggcctctacgat
gactgggacgattcagctcaagccaacgagaatgtccctccgctgaacaaaccctggggt
tcttatggcaagaagcctgctcgtggagtatgtattggtggatggctttatctggaacct
tttatctcaccgtctcttttcaactacgacacaaaagagggcatcattgatgagtggaca
ttgtctgaaaagttgggttctgaagcaggaaaaactctggaaaaacattatgcatcgttc
atcacagagcaaacctttaaggacatacaagcagcaggcctggatcatgtccgtattggc
ttcaactactgggctgtagaagtctatgatggcgatccttacgtgtaccgaacgtcttgg
cgatacctcctgcgcgccatcgagtggtgccgtaagtacggattgcgagtcaacttggat
ttgcatggcattcccggtagtcaaaacggatggaaccacagtggtcggtggggttctata
ggttggttgaacgggaacgacggcagcaagaacgcggagcgagcactcgaaattcacgaa
aggctgtccaagttcttcgcccagccccgctacaaaaacatcatcactcactacggtctc
gccaacgaacctcgaatgacgagtttgaagacgagcgatgtgattaagtggacggaagat
gcgtacaagattgtgcgcaagaacggtgtaaaagcccttgtggtctttggagatggtttt
atgggactcgaaaattggcagggcttgatgactggttacgatgacatggttctcgacgtc
caccagtatgtcatcttcaacgagaaccaaatcgactacacccacaaggagaaggttgag
tatgcttgcgacggctggaccgagcaagcggagatcagcatggaccgttcgaaaggttac
ggacctaccatctttgccgagtggtcccaagcggatacagactgcgcaaagttccttacc
ggagtaggctggggtactcgctgggagggtacatacgatacaggaaacaaggactcgtcc
atcctggagcctcggtgcccaactaaagacgacaagtgttcatgtcgtggcgccaacgct
gatcccagcgactggagtgacgaatacaaaaagttcctcaagatgtttgccgaggcgcaa
atgcacagtttcgagaagggctggggatggtggtactggacatggaagacggaggacaac
caccagtggagttacgaatctggtctcaagtctggtgttctgcctgaaaagccttgggat
cgtgattttaattgcgataaagacgttcccgacttcgaaaagatgggattgcctgagtat
ctctaa
>Fvenenatum.busco
atgcctacgcgagaatcatcgcgacccccccgctcacatcgaccaagggaccgagacagg
gaaaaagatagggatagagatg------gacggcgagacggccaacgaaagaaaaaatca
cgatcgcggcaaccagcttcgggctcagaagatactcgggatagaacctcaagaacacta
tcatcccatgccctagccgaccttgaaagagagaatgcgcgccaaaagaagcgaagcgaa
cgcgcaagccgagactatagagatgaatcccggagaccagaacgacgacgtgatggacac
ccaaggaaagatcgagacccggaaaagccgcgcactcatggcaagggtaagaagaaaaga
gttgttagcggagctgttatggaagaagggcagtcaaaggcgcatttaagaggtggtggg
ggaagcgttgataccatccaacaagagaaggacttttacttatcaaaaccacctaagaaa
aaaaagaaaaagctgtggattgcaattggcgtgggcgctgttgttctgctcatcatcatt
gtggtggcagttgttgtcagccagaagaaagatggcggagatggtggtggcagcagtagc
agtgacagctccgacgatgcaaccgatacgtcaggcctcgatggaaaggatcgttcagaa
atacccgaaaagtggcggaacacatatctcgacccttggacttggaaatcaacagccgac
ttcaacctcacattcacggacgaaatggttggcgacctgccgattatgggtctctacgat
gactgggacgattcagctcaagctaacgagaatgtccctccgctgaacaagccctggggt
tcttatggcaagaagcctgctcgcggagtatgcattggtggatggctttatttggaacct
tttatctcaccatctcttttcaactacgacacaaaagagggcatcatcgatgagtggacc
ttatctgaaaagttgggttctgaagcaggaaagactctggaaaaacattatgcatcgttc
atcacagagcaaactttcaaggacatacaagcagcaggtctggatcatgtccgtattggc
ttcaactactgggctgtagaagtttatgatggcgatccttacgtataccgaacgtcttgg
cgatacctcctgcgtgccattgagtggtgccgtaagtacggattgcgagtcaacttggat
ttgcacggcattcctggtagtcaaaacggatggaaccatagtggacgatggggttctata
ggttggttgaacggaaacgacggcagcaagaacgcggagagagcactcgagattcacgaa
aggctgtccaagttcttcgcccagcctcgctataaaaacatcatcactcactacggtctt
gccaacgaacctcgaatgacgagtttgaagacgagcgatgtaattaagtggacagaagat
gcgtataagattgtgcgcaagaacggtgtaaaagcacttgtggtctttggagatggcttt
atgggactcgaaaattggcagggcctgatgactggttacgatgacatggttctcgacgtc
caccaatatgtcatcttcaacgagaaccaaatcgactacacccacaaggagaaggttgag
tatgcctgcgacggctggaccgagcaagcggagatcagcatggaccgttcgaaaggttac
gggcctaccatctttgccgagtggtcccaggcggatacagactgcgcaaagttccttacc
ggagtaggctggggtactcgctgggagggtacatacgatacaggaaacaaggactcgtcc
atcctggagcctcgctgcccaactaaagacgacaagtgttcatgccgcggcgccaacgct
gatcccagcgactggagtgacgaatacaaaaagttcctcaagatgtttgccgaggcgcag
atgcacagtttcgagaagggctggggatggtggtactggacatggaagacggaggacaac
caccagtggagttacgaatctggtctcaagtctggtgttttgcctgagaagccttgggat
cgtgattttaactgcgataaagatgttcccgactttgaaaagatgggattgcccgagtat
ctctga
