# Supplementary material for: Apicidin biosynthesis is linked to accessory chromosomes in Fusarium poae isolates
Source: BMC Genomics. 2021 Aug 4;22:591. doi: 10.1186/s12864-021-07617-y (PMC8340494; doi:10.1186/s12864-021-07617-y)
Supplement: Supplementary file 17 — Additional file 17. Compressed folder containing alignments for each of the 4141 orthologs used in BUSCO analysis. [file 12864_2021_7617_MOESM17_ESM.zip › Fven2_nt_MAFFT/55928at5125_nt.mafft.fasta]

>Fp105
atgtccgccttcatccgtgtcgctcgtggcgtccgcgctgctcctatccgacctgccatg
cagccccttgtggcccgctcggctgtcgcccacttcaccacttcgatgccccgacgaagc
gagcatgctgaagagacctttgaggaattctccgctaggttcgagaaggagttcgacggt
gttcaggatgttttcgagcttcagcgcaacctcaacaacgccttcgcttacgatcttgtc
cctgctccctcggtgattgctgccgccctcaaggctgcccgaagggtcaacgacttcggt
actgccgtccgcatcttcgaaggtatcaagaccaaggtcgagaacaagggccagtacgag
cagtaccttgaggagctcaagcccctccgagaagagcttggtgtgcctctgaaggaggaa
ctttaccccgaggagaagtaa
>Fp108
atgtccgccttcatccgtgtcgctcgtggcgtccgcgctgctcctatccgacctgccatg
cagccccttgtggcccgctcggctgtcgcccacttcaccacttcgatgccccgacgaagc
gagcatgctgaagagacctttgaggaattctccgctaggttcgagaaggagttcgacggt
gttcaggatgttttcgagcttcagcgcaacctcaacaacgccttcgcttacgatcttgtc
cctgctccctcggtgattgctgccgccctcaaggctgcccgaagggtcaacgacttcggt
actgccgtccgcatcttcgaaggtatcaagaccaaggtcgagaacaagggccagtacgag
cagtaccttgaggagctcaagcccctccgagaagagcttggtgtgcctctgaaggaggaa
ctttaccccgaggagaagtaa
>Fp118
atgtccgccttcatccgtgtcgctcgcggcgtccgcgctgctcctatccgacctgccatg
cagccccttgtggcccgctcggctgtcgcccacttcaccacttcgatgccccgacgaagc
gagcatgctgaagagacctttgaggaattctccgctaggttcgagaaggagttcgacggt
gttcaggatgttttcgagcttcagcgcaacctcaacaacgccttcgcttacgatcttgtc
cctgctccctcggtgattgctgccgccctcaaggctgcccgaagggtcaacgacttcggt
actgccgtccgcatcttcgaaggtatcaagaccaaggtcgagaacaagggccagtacgag
cagtaccttgaggagctcaagcccctccgagaagagcttggtgtgcctctgaaggaggaa
ctttaccccgaggagaagtaa
>Fp122
atgtccgccttcatccgtgtcgctcgcggcgtccgcgctgctcctatccgacctgccatg
cagccccttgtggcccgctcggctgtcgcccacttcaccacttcgatgccccgacgaagc
gagcatgctgaagagacctttgaggaattctccgctaggttcgagaaggagttcgacggt
gttcaggatgttttcgagcttcagcgcaacctcaacaacgccttcgcttacgatcttgtc
cctgctccctcggtgattgctgccgccctcaaggctgcccgaagggtcaacgacttcggt
actgccgtccgcatcttcgaaggtatcaagaccaaggtcgagaacaagggccagtacgag
cagtaccttgaggagctcaagcccctccgagaagagcttggtgtgcctctgaaggaggaa
ctttaccccgaggagaagtaa
>Fp125
atgtccgccttcatccgtgtcgctcgtggcgtccgcgctgctcctatccgacctgccatg
cagccccttgtggcccgctcggctgtcgcccacttcaccacttcgatgccccgacgaagc
gagcatgctgaagagacctttgaggaattctccgctaggttcgagaaggagttcgacggt
gttcaggatgttttcgagcttcagcgcaacctcaacaacgccttcgcttacgatcttgtc
cctgctccctcggtgattgctgccgccctcaaggctgcccgaagggtcaacgacttcggt
actgccgtccgcatcttcgaaggtatcaagaccaaggtcgagaacaagggccagtacgag
cagtaccttgaggagctcaagcccctccgagaagagcttggtgtgcctctgaaggaggaa
ctttaccccgaggagaagtaa
>Fp13r
atgtccgccttcatccgtgtcgctcgtggcgtccgcgctgctcctatccgacctgccatg
cagccccttgtggcccgctcggctgtcgcccacttcaccacttcgatgccccgacgaagc
gagcatgctgaagagacctttgaggaattctccgctaggttcgagaaggagttcgacggt
gttcaggatgttttcgagcttcagcgcaacctcaacaacgccttcgcttacgatcttgtc
cctgctccctcggtgattgctgccgccctcaaggctgcccgaagggtcaacgacttcggt
actgccgtccgcatcttcgaaggtatcaagaccaaggtcgagaacaagggccagtacgag
cagtaccttgaggagctcaagcccctccgagaagagcttggtgtgcctctgaaggaggaa
ctttaccccgaggagaagtaa
>Fp144
atgtccgccttcatccgtgtcgctcgcggcgtccgcgctgctcctatccgacctgccatg
cagccccttgtggcccgctcggctgtcgcccacttcaccacttcgatgccccgacgaagc
gagcatgctgaagagacctttgaggaattctccgctaggttcgagaaggagttcgacggt
gttcaggatgttttcgagcttcagcgcaacctcaacaacgccttcgcttacgatcttgtc
cctgctccctcggtgattgctgccgccctcaaggctgcccgaagggtcaacgacttcggt
actgccgtccgcatcttcgaaggtatcaagaccaaggtcgagaacaagggccagtacgag
cagtaccttgaggagctcaagcccctccgagaagagcttggtgtgcctctgaaggaggaa
ctttaccccgaggagaagtaa
>Fp146
atgtccgccttcatccgtgtcgctcgtggcgtccgcgctgctcctatccgacctgccatg
cagccccttgtggcccgctcggctgtcgcccacttcaccacttcgatgccccgacgaagc
gagcatgctgaagagacctttgaggaattctccgctaggttcgagaaggagttcgacggt
gttcaggatgttttcgagcttcagcgcaacctcaacaacgccttcgcttacgatcttgtc
cctgctccctcggtgattgctgccgccctcaaggctgcccgaagggtcaacgacttcggt
actgccgtccgcatcttcgaaggtatcaagaccaaggtcgagaacaagggccagtacgag
cagtaccttgaggagctcaagcccctccgagaagagcttggtgtgcctctgaaggaggaa
ctttaccccgaggagaagtaa
>Fp155
atgtccgccttcatccgtgtcgctcgcggcgtccgcgctgctcctatccgacctgccatg
cagccccttgtggcccgctcggctgtcgcccacttcaccacttcgatgccccgacgaagc
gagcatgctgaagagacctttgaggaattctccgctaggttcgagaaggagttcgacggt
gttcaggatgttttcgagcttcagcgcaacctcaacaacgccttcgcttacgatcttgtc
cctgctccctcggtgattgctgccgccctcaaggctgcccgaagggtcaacgacttcggt
actgccgtccgcatcttcgaaggtatcaagaccaaggtcgagaacaagggccagtacgag
cagtaccttgaggagctcaagcccctccgagaagagcttggtgtgcctctgaaggaggaa
ctttaccccgaggagaagtaa
>Fp157
atgtccgccttcatccgtgtcgctcgtggcgtccgcgctgctcctatccgacctgccatg
cagccccttgtggcccgctcggctgtcgcccacttcaccacttcgatgccccgacgaagc
gagcatgctgaagagacctttgaggaattctccgctaggttcgagaaggagttcgacggt
gttcaggatgttttcgagcttcagcgcaacctcaacaacgccttcgcttacgatcttgtc
cctgctccctcggtgattgctgccgccctcaaggctgcccgaagggtcaacgacttcggt
actgccgtccgcatcttcgaaggtatcaagaccaaggtcgagaacaagggccagtacgag
cagtaccttgaggagctcaagcccctccgagaagagcttggtgtgcctctgaaggaggaa
ctttaccccgaggagaagtaa
>Fp16r
atgtccgccttcatccgtgtcgctcgtggcgtccgcgctgctcctatccgacctgccatg
cagccccttgtggcccgctcggctgtcgcccacttcaccacttcgatgccccgacgaagc
gagcatgctgaagagacctttgaggaattctccgctaggttcgagaaggagttcgacggt
gttcaggatgttttcgagcttcagcgcaacctcaacaacgccttcgcttacgatcttgtc
cctgctccctcggtgattgctgccgccctcaaggctgcccgaagggtcaacgacttcggt
actgccgtccgcatcttcgaaggtatcaagaccaaggtcgagaacaagggccagtacgag
cagtaccttgaggagctcaagcccctccgagaagagcttggtgtgcctctgaaggaggaa
ctttaccccgaggagaagtaa
>Fp1r
atgtccgccttcatccgtgtcgctcgtggcgtccgcgctgctcctatccgacctgccatg
cagccccttgtggcccgctcggctgtcgcccacttcaccacttcgatgccccgacgaagc
gagcatgctgaagagacctttgaggaattctccgctaggttcgagaaggagttcgacggt
gttcaggatgttttcgagcttcagcgcaacctcaacaacgccttcgcttacgatcttgtc
cctgctccctcggtgattgctgccgccctcaaggctgcccgaagggtcaacgacttcggt
actgccgtccgcatcttcgaaggtatcaagaccaaggtcgagaacaagggccagtacgag
cagtaccttgaggagctcaagcccctccgagaagagcttggtgtgcctctgaaggaggaa
ctttaccccgaggagaagtaa
>Fp21r
atgtccgccttcatccgtgtcgctcgtggcgtccgcgctgctcctatccgacctgccatg
cagccccttgtggcccgctcggctgtcgcccacttcaccacttcgatgccccgacgaagc
gagcatgctgaagagacctttgaggaattctccgctaggttcgagaaggagttcgacggt
gttcaggatgttttcgagcttcagcgcaacctcaacaacgccttcgcttacgatcttgtc
cctgctccctcggtgattgctgccgccctcaaggctgcccgaagggtcaacgacttcggt
actgccgtccgcatcttcgaaggtatcaagaccaaggtcgagaacaagggccagtacgag
cagtaccttgaggagctcaagcccctccgagaagagcttggtgtgcctctgaaggaggaa
ctttaccccgaggagaagtaa
>Fp24r
atgtccgccttcatccgtgtcgctcgtggcgtccgcgctgctcctatccgacctgccatg
cagccccttgtggcccgctcggctgtcgcccacttcaccacttcgatgccccgacgaagc
gagcatgctgaagagacctttgaggaattctccgctaggttcgagaaggagttcgacggt
gttcaggatgttttcgagcttcagcgcaacctcaacaacgccttcgcttacgatcttgtc
cctgctccctcggtgattgctgccgccctcaaggctgcccgaagggtcaacgacttcggt
actgccgtccgcatcttcgaaggtatcaagaccaaggtcgagaacaagggccagtacgag
cagtaccttgaggagctcaagcccctccgagaagagcttggtgtgcctctgaaggaggaa
ctttaccccgaggagaagtaa
>Fp2516
atgtccgccttcatccgtgtcgctcgcggcgtccgcgctgctcctatccgacctgccatg
cagccccttgtggcccgctcggctgtcgcccacttcaccacttcgatgccccgacgaagc
gagcatgctgaagagacctttgaggaattctccgctaggttcgagaaggagttcgacggt
gttcaggatgttttcgagcttcagcgcaacctcaacaacgccttcgcttacgatcttgtc
cctgctccctcggtgattgctgccgccctcaaggctgcccgaagggtcaacgacttcggt
actgccgtccgcatcttcgaaggtatcaagaccaaggtcgagaacaagggccagtacgag
cagtaccttgaggagctcaagcccctccgagaagagcttggtgtgcctctgaaggaggaa
ctttaccccgaggagaagtaa
>Fp26r
atgtccgccttcatccgtgtcgctcgtggcgtccgcgctgctcctatccgacctgccatg
cagccccttgtggcccgctcggctgtcgcccacttcaccacttcgatgccccgacgaagc
gagcatgctgaagagacctttgaggaattctccgctaggttcgagaaggagttcgacggt
gttcaggatgttttcgagcttcagcgcaacctcaacaacgccttcgcttacgatcttgtc
cctgctccctcggtgattgctgccgccctcaaggctgcccgaagggtcaacgacttcggt
actgccgtccgcatcttcgaaggtatcaagaccaaggtcgagaacaagggccagtacgag
cagtaccttgaggagctcaagcccctccgagaagagcttggtgtgcctctgaaggaggaa
ctttaccccgaggagaagtaa
>Fp33
atgtccgccttcatccgtgtcgctcgtggcgtccgcgctgctcctatccgacctgccatg
cagccccttgtggcccgctcggctgtcgcccacttcaccacttcgatgccccgacgaagc
gagcatgctgaagagacctttgaggaattctccgctaggttcgagaaggagttcgacggt
gttcaggatgttttcgagcttcagcgcaacctcaacaacgccttcgcttacgatcttgtc
cctgctccctcggtgattgctgccgccctcaaggctgcccgaagggtcaacgacttcggt
actgccgtccgcatcttcgaaggtatcaagaccaaggtcgagaacaagggccagtacgag
cagtaccttgaggagctcaagcccctccgagaagagcttggtgtgcctctgaaggaggaa
ctttaccccgaggagaagtaa
>Fp34
atgtccgccttcatccgtgtcgctcgcggcgtccgcgctgctcctatccgacctgccatg
cagccccttgtggcccgctcggctgtcgcccacttcaccacttcgatgccccgacgaagc
gagcatgctgaagagacctttgaggaattctccgctaggttcgagaaggagttcgacggt
gttcaggatgttttcgagcttcagcgcaacctcaacaacgccttcgcttacgatcttgtc
cctgctccctcggtgattgctgccgccctcaaggctgcccgaagggtcaacgacttcggt
actgccgtccgcatcttcgaaggtatcaagaccaaggtcgagaacaagggccagtacgag
cagtaccttgaggagctcaagcccctccgagaagagcttggtgtgcctctgaaggaggaa
ctttaccccgaggagaagtaa
>Fp35
atgtccgccttcatccgtgtcgctcgcggcgtccgcgctgctcctatccgacctgccatg
cagccccttgtggcccgctcggctgtcgcccacttcaccacttcgatgccccgacgaagc
gagcatgctgaagagacctttgaggaattctccgctaggttcgagaaggagttcgacggt
gttcaggatgttttcgagcttcagcgcaacctcaacaacgccttcgcttacgatcttgtc
cctgctccctcggtgattgctgccgccctcaaggctgcccgaagggtcaacgacttcggt
actgccgtccgcatcttcgaaggtatcaagaccaaggtcgagaacaagggccagtacgag
cagtaccttgaggagctcaagcccctccgagaagagcttggtgtgcctctgaaggaggaa
ctttaccccgaggagaagtaa
>Fp38
atgtccgccttcatccgtgtcgctcgcggcgtccgcgctgctcctatccgacctgccatg
cagccccttgtggcccgctcggctgtcgcccacttcaccacttcgatgccccgacgaagc
gagcatgctgaagagacctttgaggaattctccgctaggttcgagaaggagttcgacggt
gttcaggatgttttcgagcttcagcgcaacctcaacaacgccttcgcttacgatcttgtc
cctgctccctcggtgattgctgccgccctcaaggctgcccgaagggtcaacgacttcggt
actgccgtccgcatcttcgaaggtatcaagaccaaggtcgagaacaagggccagtacgag
cagtaccttgaggagctcaagcccctccgagaagagcttggtgtgcctctgaaggaggaa
ctttaccccgaggagaagtaa
>Fp39
atgtccgccttcatccgtgtcgctcgtggcgtccgcgctgctcctatccgacctgccatg
cagccccttgtggcccgctcggctgtcgcccacttcaccacttcgatgccccgacgaagc
gagcatgctgaagagacctttgaggaattctccgctaggttcgagaaggagttcgacggt
gttcaggatgttttcgagcttcagcgcaacctcaacaacgccttcgcttacgatcttgtc
cctgctccctcggtgattgctgccgccctcaaggctgcccgaagggtcaacgacttcggt
actgccgtccgcatcttcgaaggtatcaagaccaaggtcgagaacaagggccagtacgag
cagtaccttgaggagctcaagcccctccgagaagagcttggtgtgcctctgaaggaggaa
ctttaccccgaggagaagtaa
>Fp42
atgtccgccttcatccgtgtcgctcgtggcgtccgcgctgctcctatccgacctgccatg
cagccccttgtggcccgctcggctgtcgcccacttcaccacttcgatgccccgacgaagc
gagcatgctgaagagacctttgaggaattctccgctaggttcgagaaggagttcgacggt
gttcaggatgttttcgagcttcagcgcaacctcaacaacgccttcgcttacgatcttgtc
cctgctccctcggtgattgctgccgccctcaaggctgcccgaagggtcaacgacttcggt
actgccgtccgcatcttcgaaggtatcaagaccaaggtcgagaacaagggccagtacgag
cagtaccttgaggagctcaagcccctccgagaagagcttggtgtgcctctgaaggaggaa
ctttaccccgaggagaagtaa
>Fp44
atgtccgccttcatccgtgtcgctcgcggcgtccgcgctgctcctatccgacctgccatg
cagccccttgtggcccgctcggctgtcgcccacttcaccacttcgatgccccgacgaagc
gagcatgctgaagagacctttgaggaattctccgctaggttcgagaaggagttcgacggt
gttcaggatgttttcgagcttcagcgcaacctcaacaacgccttcgcttacgatcttgtc
cctgctccctcggtgattgctgccgccctcaaggctgcccgaagggtcaacgacttcggt
actgccgtccgcatcttcgaaggtatcaagaccaaggtcgagaacaagggccagtacgag
cagtaccttgaggagctcaagcccctccgagaagagcttggtgtgcctctgaaggaggaa
ctttaccccgaggagaagtaa
>Fp49
atgtccgccttcatccgtgtcgctcgtggcgtccgcgctgctcctatccgacctgccatg
cagccccttgtggcccgctcggctgtcgcccacttcaccacttcgatgccccgacgaagc
gagcatgctgaagagacctttgaggaattctccgctaggttcgagaaggagttcgacggt
gttcaggatgttttcgagcttcagcgcaacctcaacaacgccttcgcttacgatcttgtc
cctgctccctcggtgattgctgccgccctcaaggctgcccgaagggtcaacgacttcggt
actgccgtccgcatcttcgaaggtatcaagaccaaggtcgagaacaagggccagtacgag
cagtaccttgaggagctcaagcccctccgagaagagcttggtgtgcctctgaaggaggaa
ctttaccccgaggagaagtaa
>Fp50
atgtccgccttcatccgtgtcgctcgtggcgtccgcgctgctcctatccgacctgccatg
cagccccttgtggcccgctcggctgtcgcccacttcaccacttcgatgccccgacgaagc
gagcatgctgaagagacctttgaggaattctccgctaggttcgagaaggagttcgacggt
gttcaggatgttttcgagcttcagcgcaacctcaacaacgccttcgcttacgatcttgtc
cctgctccctcggtgattgctgccgccctcaaggctgcccgaagggtcaacgacttcggt
actgccgtccgcatcttcgaaggtatcaagaccaaggtcgagaacaagggccagtacgag
cagtaccttgaggagctcaagcccctccgagaagagcttggtgtgcctctgaaggaggaa
ctttaccccgaggagaagtaa
>Fp51
atgtccgccttcatccgtgtcgctcgtggcgtccgcgctgctcctatccgacctgccatg
cagccccttgtggcccgctcggctgtcgcccacttcaccacttcgatgccccgacgaagc
gagcatgctgaagagacctttgaggaattctccgctaggttcgagaaggagttcgacggt
gttcaggatgttttcgagcttcagcgcaacctcaacaacgccttcgcttacgatcttgtc
cctgctccctcggtgattgctgccgccctcaaggctgcccgaagggtcaacgacttcggt
actgccgtccgcatcttcgaaggtatcaagaccaaggtcgagaacaagggccagtacgag
cagtaccttgaggagctcaagcccctccgagaagagcttggtgtgcctctgaaggaggaa
ctttaccccgaggagaagtaa
>Fp59
atgtccgccttcatccgtgtcgctcgtggcgtccgcgctgctcctatccgacctgccatg
cagccccttgtggcccgctcggctgtcgcccacttcaccacttcgatgccccgacgaagc
gagcatgctgaagagacctttgaggaattctccgctaggttcgagaaggagttcgacggt
gttcaggatgttttcgagcttcagcgcaacctcaacaacgccttcgcttacgatcttgtc
cctgctccctcggtgattgctgccgccctcaaggctgcccgaagggtcaacgacttcggt
actgccgtccgcatcttcgaaggtatcaagaccaaggtcgagaacaagggccagtacgag
cagtaccttgaggagctcaagcccctccgagaagagcttggtgtgcctctgaaggaggaa
ctttaccccgaggagaagtaa
>Fp63
atgtccgccttcatccgtgtcgctcgcggcgtccgcgctgctcctatccgacctgccatg
cagccccttgtggcccgctcggctgtcgcccacttcaccacttcgatgccccgacgaagc
gagcatgctgaagagacctttgaggaattctccgctaggttcgagaaggagttcgacggt
gttcaggatgttttcgagcttcagcgcaacctcaacaacgccttcgcttacgatcttgtc
cctgctccctcggtgattgctgccgccctcaaggctgcccgaagggtcaacgacttcggt
actgccgtccgcatcttcgaaggtatcaagaccaaggtcgagaacaagggccagtacgag
cagtaccttgaggagctcaagcccctccgagaagagcttggtgtgcctctgaaggaggaa
ctttaccccgaggagaagtaa
>Fp65
atgtccgccttcatccgtgtcgctcgtggcgtccgcgctgctcctatccgacctgccatg
cagccccttgtggcccgctcggctgtcgcccacttcaccacttcgatgccccgacgaagc
gagcatgctgaagagacctttgaggaattctccgctaggttcgagaaggagttcgacggt
gttcaggatgttttcgagcttcagcgcaacctcaacaacgccttcgcttacgatcttgtc
cctgctccctcggtgattgctgccgccctcaaggctgcccgaagggtcaacgacttcggt
actgccgtccgcatcttcgaaggtatcaagaccaaggtcgagaacaagggccagtacgag
cagtaccttgaggagctcaagcccctccgagaagagcttggtgtgcctctgaaggaggaa
ctttaccccgaggagaagtaa
>Fp66
atgtccgccttcatccgtgtcgctcgcggcgtccgcgctgctcctatccgacctgccatg
cagccccttgtggcccgctcggctgtcgcccacttcaccacttcgatgccccgacgaagc
gagcatgctgaagagacctttgaggaattctccgctaggttcgagaaggagttcgacggt
gttcaggatgttttcgagcttcagcgcaacctcaacaacgccttcgcttacgatcttgtc
cctgctccctcggtgattgctgccgccctcaaggctgcccgaagggtcaacgacttcggt
actgccgtccgcatcttcgaaggtatcaagaccaaggtcgagaacaagggccagtacgag
cagtaccttgaggagctcaagcccctccgagaagagcttggtgtgcctctgaaggaggaa
ctttaccccgaggagaagtaa
>Fp72
atgtccgccttcatccgtgtcgctcgcggcgtccgcgctgctcctatccgacctgccatg
cagccccttgtggcccgctcggctgtcgcccacttcaccacttcgatgccccgacgaagc
gagcatgctgaagagacctttgaggaattctccgctaggttcgagaaggagttcgacggt
gttcaggatgttttcgagcttcagcgcaacctcaacaacgccttcgcttacgatcttgtc
cctgctccctcggtgattgctgccgccctcaaggctgcccgaagggtcaacgacttcggt
actgccgtccgcatcttcgaaggtatcaagaccaaggtcgagaacaagggccagtacgag
cagtaccttgaggagctcaagcccctccgagaagagcttggtgtgcctctgaaggaggaa
ctttaccccgaggagaagtaa
>Fp73
atgtccgccttcatccgtgtcgctcgcggcgtccgcgctgctcctatccgacctgccatg
cagccccttgtggcccgctcggctgtcgcccacttcaccacttcgatgccccgacgaagc
gagcatgctgaagagacctttgaggaattctccgctaggttcgagaaggagttcgacggt
gttcaggatgttttcgagcttcagcgcaacctcaacaacgccttcgcttacgatcttgtc
cctgctccctcggtgattgctgccgccctcaaggctgcccgaagggtcaacgacttcggt
actgccgtccgcatcttcgaaggtatcaagaccaaggtcgagaacaagggccagtacgag
cagtaccttgaggagctcaagcccctccgagaagagcttggtgtgcctctgaaggaggaa
ctttaccccgaggagaagtaa
>Fp76
atgtccgccttcatccgtgtcgctcgcggcgtccgcgctgctcctatccgacctgccatg
cagccccttgtggcccgctcggctgtcgcccacttcaccacttcgatgccccgacgaagc
gagcatgctgaagagacctttgaggaattctccgctaggttcgagaaggagttcgacggt
gttcaggatgttttcgagcttcagcgcaacctcaacaacgccttcgcttacgatcttgtc
cctgctccctcggtgattgctgccgccctcaaggctgcccgaagggtcaacgacttcggt
actgccgtccgcatcttcgaaggtatcaagaccaaggtcgagaacaagggccagtacgag
cagtaccttgaggagctcaagcccctccgagaagagcttggtgtgcctctgaaggaggaa
ctttaccccgaggagaagtaa
>Fp78
atgtccgccttcatccgtgtcgctcgtggcgtccgcgctgctcctatccgacctgccatg
cagccccttgtggcccgctcggctgtcgcccacttcaccacttcgatgccccgacgaagc
gagcatgctgaagagacctttgaggaattctccgctaggttcgagaaggagttcgacggt
gttcaggatgttttcgagcttcagcgcaacctcaacaacgccttcgcttacgatcttgtc
cctgctccctcggtgattgctgccgccctcaaggctgcccgaagggtcaacgacttcggt
actgccgtccgcatcttcgaaggtatcaagaccaaggtcgagaacaagggccagtacgag
cagtaccttgaggagctcaagcccctccgagaagagcttggtgtgcctctgaaggaggaa
ctttaccccgaggagaagtaa
>Fp81
atgtccgccttcatccgtgtcgctcgcggcgtccgcgctgctcctatccgacctgccatg
cagccccttgtggcccgctcggctgtcgcccacttcaccacttcgatgccccgacgaagc
gagcatgctgaagagacctttgaggaattctccgctaggttcgagaaggagttcgacggt
gttcaggatgttttcgagcttcagcgcaacctcaacaacgccttcgcttacgatcttgtc
cctgctccctcggtgattgctgccgccctcaaggctgcccgaagggtcaacgacttcggt
actgccgtccgcatcttcgaaggtatcaagaccaaggtcgagaacaagggccagtacgag
cagtaccttgaggagctcaagcccctccgagaagagcttggtgtgcctctgaaggaggaa
ctttaccccgaggagaagtaa
>Fp84
atgtccgccttcatccgtgtcgctcgcggcgtccgcgctgctcctatccgacctgccatg
cagccccttgtggcccgctcggctgtcgcccacttcaccacttcgatgcccccacgaagc
gagcatgctgaagagacctttgaggaattctccgctaggttcgagaaggagttcgacggt
gttcaggatgttttcgagcttcagcgcaacctcaacaacgccttcgcttacgatcttgtc
cctgctccctcggtgattgctgccgccctcaaggctgcccgaagggtcaacgacttcggt
actgccgtccgcatcttcgaaggtatcaagaccaaggtcgagaacaagggccagtacgag
cagtaccttgaggagctcaagcccctccgagaagagcttggtgtgcctctgaaggaggaa
ctttaccccgaggagaagtaa
>Fp86
atgtccgccttcatccgtgtcgctcgtggcgtccgcgctgctcctatccgacctgccatg
cagccccttgtggcccgctcggctgtcgcccacttcaccacttcgatgccccgacgaagc
gagcatgctgaagagacctttgaggaattctccgctaggttcgagaaggagttcgacggt
gttcaggatgttttcgagcttcagcgcaacctcaacaacgccttcgcttacgatcttgtc
cctgctccctcggtgattgctgccgccctcaaggctgcccgaagggtcaacgacttcggt
actgccgtccgcatcttcgaaggtatcaagaccaaggtcgagaacaagggccagtacgag
cagtaccttgaggagctcaagcccctccgagaagagcttggtgtgcctctgaaggaggaa
ctttaccccgaggagaagtaa
>Fvenenatum.busco
atgtccgccttcatccgtgtcgctcgcggcgtccgcgctgctcccatccgacctgccatg
cagccccttgtggcccgctcggccgtcgcccgcttcaccacttcaatgccccgacgaagc
gagcatgctgaagagaccttcgaggaattctccgctaggttcgagaaggagttcgacggt
gttcaggatgttttcgagcttcagcgcaacctcaacaacgccttcgcttatgatcttgtc
cctgctccctcggtgattgctgccgccctcaaggccgcccgaagggtcaacgacttcggt
actgccgtccgcatcttcgaaggtatcaagaccaaggtcgagaacaagggccagtacgag
cagtacctcgaggagctcaagcccctccgagaagagcttggcgtgcctctgaaggaggag
ctttaccctgaggagaagtaa
