# Supplementary material for: Apicidin biosynthesis is linked to accessory chromosomes in Fusarium poae isolates
Source: BMC Genomics. 2021 Aug 4;22:591. doi: 10.1186/s12864-021-07617-y (PMC8340494; doi:10.1186/s12864-021-07617-y)
Supplement: Supplementary file 17 — Additional file 17. Compressed folder containing alignments for each of the 4141 orthologs used in BUSCO analysis. [file 12864_2021_7617_MOESM17_ESM.zip › Fven2_nt_MAFFT/39555at5125_nt.mafft.fasta]

>Fp105
atgcactatatcagattccttcgagctcccaaattcgtccaggagcgtcacggcgctttc
gttcatttgctcttcaccataacgactgacctcggagactcattcttgtacccagaaagg
ttcttggaccttcaagtcgttgctatcgctgcgtcacctgaaggcggctcaacatggctt
ctctcagatcctggacaccttcactggcaacctggtatgcgcgtcgccaagccatctttg
gaacttcccatcgctcttgaacgagctgttgaatctggaatgagggttcatgtctgtgtt
agagcatcagagcctcaacacacagccgaaagtgtcccccgcatcctggcattgtcggcc
gagaagatgcggtatcggagggaagctgcggagaaaggcgccgtcatgccagcttgggta
ccagtgacccttcagccctcggagacggatgtgtctattcgaagacttgcgttgagcgac
gcacctgatggtctgggaaccatcgagattgaagaggagattggagagagcatagcacgt
catgtatgggatggaggcgtgatagcgacatgtgcacttgctggaatcgaggctgctcct
gatagtcagtccagccaaaacccctgcatgaggaccatgaaaaatatctttagccaccaa
gacgcaatccgtgtgttggaattgggttgcggcgtgggcattttgggtatcgggctcggc
gctgtgtacccgcaactaggatctctcgatggcgactgcaccattctgatgacagatcta
ccagaagccgagcaacgagccagagccaacatgaagaggttgcagaactcgcacttgcga
ttccaagagaatccagtacgcatgctttacgaaaatctggattgggaggagggcagacag
ggtcgctttggaccagaggttcgatctgggccttgggatctcgtgatgctcagcgactgc
acctacaatgttgacgtacttccagcactggtggaaacgctttcagccatccacaagaca
aacttgacctactttcccaaaggagaaccatttactacaaaagtctttttggccaccaag
cctcgccatgactccgaggaggttctgtacgagttgatggataagcaaggctggtatagc
gttcacaagcagatagtccgcaagcctgtccttggagagccgcctcagattgtcgagctt
cacctgtttgacaagtctggactcagcgagggccagacctcaacaagaacagaagtcaag
agggaagagaagaatgagtttgaggacgacgacatagcggcgtcagacaccgagtcgagc
gtgtcgtcggacgaggagtcggagtactag
>Fp108
atgcactatatcagattccttcgagctcccaaattcgtccaggagcgtcacggcgctttc
gttcatttgctcttcaccataacgactgacctcggagactcattcttgtacccagaaagg
ttcttggaccttcaagtcgttgctatcgctgcgtcacctgaaggcggctcaacatggctt
ctctcagatcctggacaccttcactggcaacctggtatgcgcgtcgccaagccatctttg
gaacttcccatcgctcttgaacgagctgttgaatctggaatgagggttcatgtctgtgtt
agagcatcagagcctcaacacacagccgaaagtgtcccccgcatcctggcattgtcggcc
gagaagatgcggtatcggagggaagctgcggagaaaggcgccgtcatgccagcttgggta
ccagtgacccttcagccctcggagacggatgtgtctattcgaagacttgcgttgagcgac
gcacctgatggtctgggaaccatcgagattgaagaggagattggagagagcatagcacgt
catgtatgggatggaggcgtgatagcgacatgtgcacttgctggaatcgaggctgctcct
gatagtcagtccagccaaaacccctgcatgaggaccatgaaaaatatctttagccaccaa
gacgcaatccgtgtgttggaattgggttgcggcgtgggcattttgggtatcgggctcggc
gctgtgtacccgcaactaggatctctcgatggcgactgcaccattctgatgacagatcta
ccagaagccgagcaacgagccagagccaacatgaagaggttgcagaactcgcacttgcga
ttccaagagaatccagtacgcatgctttacgaaaatctggattgggaggagggcagacag
ggtcgctttggaccagaggttcgatctgggccttgggatctcgtgatgctcagcgactgc
acctacaatgttgacgtacttccagcactggtggaaacgctttcagccatccacaagaca
aacttgacctactttcccaaaggagaaccatttactacaaaagtctttttggccaccaag
cctcgccatgactccgaggaggttctgtacgagttgatggataagcaaggctggtatagc
gttcacaagcagatagtccgcaagcctgtccttggagagccgcctcagattgtcgagctt
cacctgtttgacaagtctggactcagcgagggccagacctcaacaagaacagaagtcaag
agggaagagaagaatgagtttgaggacgacgacatagcggcgtcagacaccgagtcgagc
gtgtcgtcggacgaggagtcggagtactag
>Fp118
atgcactatatcagattccttcgagctcccaaattcgtccaggagcgtcacggcgctttt
gttcatttactcttcaccataacgactgacctcggagactcattcttgtacccagaaagg
ttcttggaccttcaagtcgttgctatcgctgcgtcacctgaaggcggctcaacatggctt
ctctcagatcctggacaccttcactggcaacctggtatgcgcgtcgccaagccatctttg
gaacttcccatcgctctcgaacgagctgttgaatctggaatgagggttcatgtctgtgtt
agagcatcagagcctcaacacacagccgaaagtgtcccccgcatcctggcattgtcggcc
gagaagatgcggtatcggagggaagctgcggagaaaggcgccgtcatgccagcttgggta
ccagtgacccttcagccctcggagacggatgtgtctattcgaagacttgcgttgagcgac
gcacctgatggtctgggaaccatcgagattgaagaggagattggagagagcatagcacgt
catgtatgggatggaggcgtgatagcgacatgtgcacttgctggaatcgaggctgctcct
gatagtcagtccagccaaaacccctgcatgaggaccatgaaaaatatctttaaccaccaa
gacgtaatccgtgtgttggaattgggttgcggcgtgggcattttgggtatcgggctcggc
gctgtgtacccgcaactaggatctctcgatggcgactgcaccattttgatgacagatcta
ccagaagccgagcaacgagccagagccaacatgaagaggttgcagaactcgcatttgcga
ttccaagagaatccagtacgcatgctttacgaaaacctggattgggaggagggcagacag
ggtcgctttggaccagaggttcgatctgggccttgggatctcgtgatgctcagcgactgc
acctacaatgtcgacgtacttccagcactggtggaaacgctttcagccatccacaagaca
aacttgacctactttcccaaaggagaaccatttactacaaaagtctttttggccaccaag
cctcgccatgactccgaggaggttttgtacgagctaatggataatcaaggctggtatagc
gttcacaagcagatcgtccgcaagcctgtccttggagagccgccccagattgtcgagctt
cacctgtttgacaagtctggactcagcgagggccagacctcaacaagaacagaagtcaag
agggaagagaagaatgaatttgaggacgacgacatagcggcgtcagacacggagtcgagc
gtgtcgtcggacgaggagtcggagtactag
>Fp122
atgcactatatcagattccttcgagctcccaaattcgtccaggagcgtcacggcgctttt
gttcatttactcttcaccataacgactgacctcggagactcattcttgtacccagaaagg
ttcttggaccttcaagtcgttgctatcgctgcgtcacctgaaggcggctcaacatggctt
ctctcagatcctggacaccttcactggcaacctggtatgcgcgtcgccaagccatctttg
gaacttcccatcgctctcgaacgagctgttgaatctggaatgagggttcatgtctgtgtt
agagcatcagagcctcaacacacagccgaaagtgtcccccgcatcctggcattgtcggcc
gagaagatgcggtatcggagggaagctgcggagaaaggcgccgtcatgccagcttgggta
ccagtgacccttcagccctcggagacggatgtgtctattcgaagacttgcgttgagcgac
gcacctgatggtctgggaaccatcgagattgaagaggagattggagagagcatagcacgt
catgtatgggatggaggcgtgatagcgacatgtgcacttgctggaatcgaggctgctcct
gatagtcagtccagccaaaacccctgcatgaggaccatgaaaaatatctttaaccaccaa
gacgtaatccgtgtgttggaattgggttgcggcgtgggcattttgggtatcgggctcggc
gctgtgtacccgcaactaggatctctcgatggcgactgcaccattttgatgacagatcta
ccagaagccgagcaacgagccagagccaacatgaagaggttgcagaactcgcatttgcga
ttccaagagaatccagtacgcatgctttacgaaaacctggattgggaggagggcagacag
ggtcgctttggaccagaggttcgatctgggccttgggatctcgtgatgctcagcgactgc
acctacaatgtcgacgtacttccagcactggtggaaacgctttcagccatccacaagaca
aacttgacctactttcccaaaggagaaccatttactacaaaagtctttttggccaccaag
cctcgccatgactccgaggaggttttgtacgagctaatggataatcaaggctggtatagc
gttcacaagcagatcgtccgcaagcctgtccttggagagccgccccagattgtcgagctt
cacctgtttgacaagtctggactcagcgagggccagacctcaacaagaacagaagtcaag
agggaagagaagaatgaatttgaggacgacgacatagcggcgtcagacacggagtcgagc
gtgtcgtcggacgaggagtcggagtactag
>Fp125
atgcactatatcagattccttcgagctcccaaattcgtccaggagcgtcacggcgctttt
gttcatttactcttcaccataacgactgacctcggagactcattcttgtacccagaaagg
ttcttggaccttcaagtcgttgctatcgctgcgtcacctgaaggcggctcaacatggctt
ctctcagatcctggacaccttcactggcaacctggtatgcgcgtcgccaagccatctttg
gaacttcccatcgctctcgaacgagctgttgaatctggaatgagggttcatgtctgtgtt
agagcatcagagcctcaacacacagccgaaagtgtcccccgcatcctggcattgtcggcc
gagaagatgcggtatcggagggaagctgcggagaaaggcgccgtcatgccagcttgggta
ccagtgacccttcagccctcggagacggatgtgtctattcgaagacttgcgttgagcgac
gcacctgatggtctgggaaccatcgagattgaagaggagattggagagagcatagcacgt
catgtatgggatggaggcgtgatagcgacatgtgcacttgctggaatcgaggctgctcct
gatagtcagtccagccaaaacccctgcatgaggaccatgaaaaatatctttaaccaccaa
gacgtaatccgtgtgttggaattgggttgcggcgtgggcattttgggtatcgggctcggc
gctgtgtacccgcaactaggatctctcgatggcgactgcaccattttgatgacagatcta
ccagaagccgagcaacgagccagagccaacatgaagaggttgcagaactcgcatttgcga
ttccaagagaatccagtacgcatgctttacgaaaacctggattgggaggagggcagacag
ggtcgctttggaccagaggttcgatctgggccttgggatctcgtgatgctcagcgactgc
acctacaatgtcgacgtacttccagcactggtggaaacgctttcagccatccacaagaca
aacttgacctactttcccaaaggagaaccatttactacaaaagtctttttggccaccaag
cctcgccatgactccgaggaggttttgtacgagctaatggataatcaaggctggtatagc
gttcacaagcagatcgtccgcaagcctgtccttggagagccgccccagattgtcgagctt
cacctgtttgacaagtctggactcagcgagggccagacctcaacaagaacagaagtcaag
agggaagagaagaatgaatttgaggacgacgacatagcggcgtcagacacggagtcgagc
gtgtcgtcggacgaggagtcggagtactag
>Fp13r
atgcactatatcagattccttcgagctcccaaattcgtccaggagcgtcacggcgctttt
gttcatttactcttcaccataacgactgacctcggagactcattcttgtacccagaaagg
ttcttggaccttcaagtcgttgctatcgctgcgtcacctgaaggcggctcaacatggctt
ctctcagatcctggacaccttcactggcaacctggtatgcgcgtcgccaagccatctttg
gaacttcccatcgctctcgaacgagctgttgaatctggaatgagggttcatgtctgtgtt
agagcatcagagcctcaacacacagccgaaagtgtcccccgcatcctggcattgtcggcc
gagaagatgcggtatcggagggaagctgcggagaaaggcgccgtcatgccagcttgggta
ccagtgacccttcagccctcggagacggatgtgtctattcgaagacttgcgttgagcgac
gcacctgatggtctgggaaccatcgagattgaagaggagattggagagagcatagcacgt
catgtatgggatggaggcgtgatagcgacatgtgcacttgctggaatcgaggctgctcct
gatagtcagtccagccaaaacccctgcatgaggaccatgaaaaatatctttaaccaccaa
gacgtaatccgtgtgttggaattgggttgcggcgtgggcattttgggtatcgggctcggc
gctgtgtacccgcaactaggatctctcgatggcgactgcaccattttgatgacagatcta
ccagaagccgagcaacgagccagagccaacatgaagaggttgcagaactcgcatttgcga
ttccaagagaatccagtacgcatgctttacgaaaacctggattgggaggagggcagacag
ggtcgctttggaccagaggttcgatctgggccttgggatctcgtgatgctcagcgactgc
acctacaatgtcgacgtacttccagcactggtggaaacgctttcagccatccacaagaca
aacttgacctactttcccaaaggagaaccatttactacaaaagtctttttggccaccaag
cctcgccatgactccgaggaggttttgtacgagctaatggataatcaaggctggtatagc
gttcacaagcagatcgtccgcaagcctgtccttggagagccgccccagattgtcgagctt
cacctgtttgacaagtctggactcagcgagggccagacctcaacaagaacagaagtcaag
agggaagagaagaatgaatttgaggacgacgacatagcggcgtcagacacggagtcgagc
gtgtcgtcggacgaggagtcggagtactag
>Fp144
atgcactatatcagattccttcgagctcccaaattcgtccaggagcgtcacggcgctttt
gttcatttactcttcaccataacgactgacctcggagactcattcttgtacccagaaagg
ttcttggaccttcaagtcgttgctatcgctgcgtcacctgaaggcggctcaacatggctt
ctctcagatcctggacaccttcactggcaacctggtatgcgcgtcgccaagccatctttg
gaacttcccatcgctctcgaacgagctgttgaatctggaatgagggttcatgtctgtgtt
agagcatcagagcctcaacacacagccgaaagtgtcccccgcatcctggcattgtcggcc
gagaagatgcggtatcggagggaagctgcggagaaaggcgccgtcatgccagcttgggta
ccagtgacccttcagccctcggagacggatgtgtctattcgaagacttgcgttgagcgac
gcacctgatggtctgggaaccatcgagattgaagaggagattggagagagcatagcacgt
catgtatgggatggaggcgtgatagcgacatgtgcacttgctggaatcgaggctgctcct
gatagtcagtccagccaaaacccctgcatgaggaccatgaaaaatatctttaaccaccaa
gacgtaatccgtgtgttggaattgggttgcggcgtgggcattttgggtatcgggctcggc
gctgtgtacccgcaactaggatctctcgatggcgactgcaccattttgatgacagatcta
ccagaagccgagcaacgagccagagccaacatgaagaggttgcagaactcgcatttgcga
ttccaagagaatccagtacgcatgctttacgaaaacctggattgggaggagggcagacag
ggtcgctttggaccagaggttcgatctgggccttgggatctcgtgatgctcagcgactgc
acctacaatgtcgacgtacttccagcactggtggaaacgctttcagccatccacaagaca
aacttgacctactttcccaaaggagaaccatttactacaaaagtctttttggccaccaag
cctcgccatgactctgaggaggttttgtacgagctaatggataatcaaggctggtatagc
gttcacaagcagatcgtccgcaagcctgtccttggagagccgccccagattgtcgagctt
cacctgtttgacaagtctggactcagcgagggccagacctcaacaagaacagaagtcaag
agggaagagaagaatgaatttgaggacgacgacatagcggcgtcagacacggagtcgagc
gtgtcgtcggacgaggagtcggagtactag
>Fp146
atgcactatatcagattccttcgagctcccaaattcgtccaggagcgtcacggcgctttt
gttcatttactcttcaccataacgactgacctcggagactcattcttgtacccagaaagg
ttcttggaccttcaagtcgttgctatcgctgcgtcacctgaaggcggctcaacatggctt
ctctcagatcctggacaccttcactggcaacctggtatgcgcgtcgccaagccatctttg
gaacttcccatcgctctcgaacgagctgttgaatctggaatgagggttcatgtctgtgtt
agagcatcagagcctcaacacacagccgaaagtgtcccccgcatcctggcattgtcggcc
gagaagatgcggtatcggagggaagctgcggagaaaggcgccgtcatgccagcttgggta
ccagtgacccttcagccctcggagacggatgtgtctattcgaagacttgcgttgagcgac
gcacctgatggtctgggaaccatcgagattgaagaggagattggagagagcatagcacgt
catgtatgggatggaggcgtgatagcgacatgtgcacttgctggaatcgaggctgctcct
gatagtcagtccagccaaaacccctgcatgaggaccatgaaaaatatctttaaccaccaa
gacgtaatccgtgtgttggaattgggttgcggcgtgggcattttgggtatcgggctcggc
gctgtgtacccgcaactaggatctctcgatggcgactgcaccattttgatgacagatcta
ccagaagccgagcaacgagccagagccaacatgaagaggttgcagaactcgcatttgcga
ttccaagagaatccagtacgcatgctttacgaaaacctggattgggaggagggcagacag
ggtcgctttggaccagaggttcgatctgggccttgggatctcgtgatgctcagcgactgc
acctacaatgtcgacgtacttccagcactggtggaaacgctttcagccatccacaagaca
aacttgacctactttcccaaaggagaaccatttactacaaaagtctttttggccaccaag
cctcgccatgactccgaggaggttttgtacgagctaatggataatcaaggctggtatagc
gttcacaagcagatcgtccgcaagcctgtccttggagagccgccccagattgtcgagctt
cacctgtttgacaagtctggactcagcgagggccagacctcaacaagaacagaagtcaag
agggaagagaagaatgaatttgaggacgacgacatagcggcgtcagacacggagtcgagc
gtgtcgtcggacgaggagtcggagtactag
>Fp155
atgcactatatcagattccttcgagctcccaaattcgtccaggagcgtcacggcgctttt
gttcatttactcttcaccataacgactgacctcggagactcattcttgtacccagaaagg
ttcttggaccttcaagtcgttgctatcgctgcgtcacctgaaggcggctcaacatggctt
ctctcagatcctggacaccttcactggcaacctggtatgcgcgtcgccaagccatctttg
gaacttcccatcgctctcgaacgagctgttgaatctggaatgagggttcatgtctgtgtt
agagcatcagagcctcaacacacagccgaaagtgtcccccgcatcctggcattgtcggcc
gagaagatgcggtatcggagggaagctgcggagaaaggcgccgtcatgccagcttgggta
ccagtgacccttcagccctcggagacggatgtgtctattcgaagacttgcgttgagcgac
gcacctgatggtctgggaaccatcgagattgaagaggagattggagagagcatagcacgt
catgtatgggatggaggcgtgatagcgacatgtgcacttgctggaatcgaggctgctcct
gatagtcagtccagccaaaacccctgcatgaggaccatgaaaaatatctttaaccaccaa
gacgtaatccgtgtgttggaattgggttgcggcgtgggcattttgggtatcgggctcggc
gctgtgtacccgcaactaggatctctcgatggcgactgcaccattttgatgacagatcta
ccagaagccgagcaacgagccagagccaacatgaagaggttgcagaactcgcatttgcga
ttccaagagaatccagtacgcatgctttacgaaaacctggattgggaggagggcagacag
ggtcgctttggaccagaggttcgatctgggccttgggatctcgtgatgctcagcgactgc
acctacaatgtcgacgtacttccagcactggtggaaacgctttcagccatccacaagaca
aacttgacctactttcccaaaggagaaccatttactacaaaagtctttttggccaccaag
cctcgccatgactccgaggaggttttgtacgagctaatggataatcaaggctggtatagc
gttcacaagcagatcgtccgcaagcctgtccttggagagccgccccagattgtcgagctt
cacctgtttgacaagtctggactcagcgagggccagacctcaacaagaacagaagtcaag
agggaagagaagaatgaatttgaggacgacgacatagcggcgtcagacacggagtcgagc
gtgtcgtcggacgaggagtcggagtactag
>Fp157
atgcactatatcagattccttcgagctcccaaattcgtccaggagcgtcacggcgctttt
gttcatttactcttcaccataacgactgacctcggagactcattcttgtacccagaaagg
ttcttggaccttcaagtcgttgctatcgctgcgtcacctgaaggcggctcaacatggctt
ctctcagatcctggacaccttcactggcaacctggtatgcgcgtcgccaagccatctttg
gaacttcccatcgctctcgaacgagctgttgaatctggaatgagggttcatgtctgtgtt
agagcatcagagcctcaacacacagccgaaagtgtcccccgcatcctggcattgtcggcc
gagaagatgcggtatcggagggaagctgcggagaaaggcgccgtcatgccagcttgggta
ccagtgacccttcagccctcggagacggatgtgtctattcgaagacttgcgttgagcgac
gcacctgatggtctgggaaccatcgagattgaagaggagattggagagagcatagcacgt
catgtatgggatggaggcgtgatagcgacatgtgcacttgctggaatcgaggctgctcct
gatagtcagtccagccaaaacccctgcatgaggaccatgaaaaatatctttaaccaccaa
gacgtaatccgtgtgttggaattgggttgcggcgtgggcattttgggtatcgggctcggc
gctgtgtacccgcaactaggatctctcgatggcgactgcaccattttgatgacagatcta
ccagaagccgagcaacgagccagagccaacatgaagaggttgcagaactcgcatttgcga
ttccaagagaatccagtacgcatgctttacgaaaacctggattgggaggagggcagacag
ggtcgctttggaccagaggttcgatctgggccttgggatctcgtgatgctcagcgactgc
acctacaatgtcgacgtacttccagcactggtggaaacgctttcagccatccacaagaca
aacttgacctactttcccaaaggagaaccatttactacaaaagtctttttggccaccaag
cctcgccatgactccgaggaggttttgtacgagctaatggataatcaaggctggtatagc
gttcacaagcagatcgtccgcaagcctgtccttggagagccgccccagattgtcgagctt
cacctgtttgacaagtctggactcagcgagggccagacctcaacaagaacagaagtcaag
agggaagagaagaatgaatttgaggacgacgacatagcggcgtcagacacggagtcgagc
gtgtcgtcggacgaggagtcggagtactag
>Fp16r
atgcactatatcagattccttcgagctcccaaattcgtccaggagcgtcacggcgctttt
gttcatttactcttcaccataacgactgacctcggagactcattcttgtacccagaaagg
ttcttggaccttcaagtcgttgctatcgctgcgtcacctgaaggcggctcaacatggctt
ctctcagatcctggacaccttcactggcaacctggtatgcgcgtcgccaagccatctttg
gaacttcccatcgctctcgaacgagctgttgaatctggaatgagggttcatgtctgtgtt
agagcatcagagcctcaacacacagccgaaagtgtcccccgcatcctggcattgtcggcc
gagaagatgcggtatcggagggaagctgcggagaaaggcgccgtcatgccagcttgggta
ccagtgacccttcagccctcggagacggatgtgtctattcgaagacttgcgttgagcgac
gcacctgatggtctgggaaccatcgagattgaagaggagattggagagagcatagcacgt
catgtatgggatggaggcgtgatagcgacatgtgcacttgctggaatcgaggctgctcct
gatagtcagtccagccaaaacccctgcatgaggaccatgaaaaatatctttaaccaccaa
gacgtaatccgtgtgttggaattgggttgcggcgtgggcattttgggtatcgggctcggc
gctgtgtacccgcaactaggatctctcgatggcgactgcaccattttgatgacagatcta
ccagaagccgagcaacgagccagagccaacatgaagaggttgcagaactcgcatttgcga
ttccaagagaatccagtacgcatgctttacgaaaacctggattgggaggagggcagacag
ggtcgctttggaccagaggttcgatctgggccttgggatctcgtgatgctcagcgactgc
acctacaatgtcgacgtacttccagcactggtggaaacgctttcagccatccacaagaca
aacttgacctactttcccaaaggagaaccatttactacaaaagtctttttggccaccaag
cctcgccatgactccgaggaggttttgtacgagctaatggataatcaaggctggtatagc
gttcacaagcagatcgtccgcaagcctgtccttggagagccgccccagattgtcgagctt
cacctgtttgacaagtctggactcagcgagggccagacctcaacaagaacagaagtcaag
agggaagagaagaatgaatttgaggacgacgacatagcggcgtcagacacggagtcgagc
gtgtcgtcggacgaggagtcggagtactag
>Fp1r
atgcactatatcagattccttcgagctcccaaattcgtccaggagcgtcacggcgctttc
gttcatttgctcttcaccataacgactgacctcggagactcattcttgtacccagaaagg
ttcttggaccttcaagtcgttgctatcgctgcgtcacctgaaggcggctcaacatggctt
ctctcagatcctggacaccttcactggcaacctggtatgcgcgtcgccaagccatctttg
gaacttcccatcgctcttgaacgagctgttgaatctggaatgagggttcatgtctgtgtt
agagcatcagagcctcaacacacagccgaaagtgtcccccgcatcctggcattgtcggcc
gagaagatgcggtatcggagggaagctgcggagaaaggcgccgtcatgccagcttgggta
ccagtgacccttcagccctcagagacggatgtgtctattcgaagacttgcgttgagcgac
gcacctgatggcctgggaaccatcgagattgaagaggagattggagagagcatagcacgt
catgtatgggatggaggcgtgatagcgacatgtgcacttgctggaatcgaggctgctcct
gatagccagtccagccaaaacccctgcatgaggaccatgaaaaatatctttagccaccaa
gacgcaatccgtgtgttggaattgggttgcggcgtgggcattttgggtatcgggctcggc
gctgtgtacccgcaactaggatctctcgatggcgactgcaccattttgatgacagatcta
ccagaagccgagcaacgagccagagccaacatgaagaggttgcagaactcgcatttgcga
ttccaagagaatccagtacgcatgctttacgaaaacctagattgggaggagggcagacag
ggtcgctttggaccagaggttcgatctggaccttgggatctcgtgatgctcagcgactgc
acctacaatgtcgacgtacttccagcactggtgaaaacgctttcagccatccacaagaca
aacttgacctattttcccaaaggagaaccatttaccacaaaagtctttttggccaccaag
ccccgccatgactccgaggaggttttgtatgagttaatggataagcaaggctggtatagc
gttcacaagcagatcgtccgcaagcctgtccttggagagccgcctcagattgtcgagctt
cacctgtttgacaagtctggactcagcgagggccagacctcaacaagaacagaagtcaag
agggaagagaagaatgagtttgaggacgacgacatagcggcgtcagacacggagtcgagc
gtgtcgtcggacgaggagtcggagtactag
>Fp21r
atgcactatatcagattccttcgagctcccaaattcgtccaggagcgtcacggcgctttc
gttcatttgctcttcaccataacgactgacctcggagactcattcttgtacccagaaagg
ttcttggaccttcaagtcgttgctatcgctgcgtcacctgaaggcggctcaacatggctt
ctctcagatcctggacaccttcactggcaacctggtatgcgcgtcgccaagccatctttg
gaacttcccatcgctcttgaacgagctgttgaatctggaatgagggttcatgtctgtgtt
agagcatcagagcctcaacacacagccgaaagtgtcccccgcatcctggcattgtcggcc
gagaagatgcggtatcggagggaagctgcggagaaaggcgccgtcatgccagcttgggta
ccagtgacccttcagccctcggagacggatgtgtctattcgaagacttgcgttgagcgac
gcacctgatggtctgggaaccatcgagattgaagaggagattggagagagcatagcacgt
catgtatgggatggaggcgtgatagcgacatgtgcacttgctggaatcgaggctgctcct
gatagtcagtccagccaaaacccctgcatgaggaccatgaaaaatatctttagccaccaa
gacgcaatccgtgtgttggaattgggttgcggcgtgggcattttgggtatcgggctcggc
gctgtgtacccgcaactaggatctctcgatggcgactgcaccattctgatgacagatcta
ccagaagccgagcaacgagccagagccaacatgaagaggttgcagaactcgcacttgcga
ttccaagagaatccagtacgcatgctttacgaaaatctggattgggaggagggcagacag
ggtcgctttggaccagaggttcgatctgggccttgggatctcgtgatgctcagcgactgc
acctacaatgttgacgtacttccagcactggtggaaacgctttcagccatccacaagaca
aacttgacctactttcccaaaggagaaccatttactacaaaagtctttttggccaccaag
cctcgccatgactccgaggaggttctgtacgagttgatggataagcaaggctggtatagc
gttcacaagcagatagtccgcaagcctgtccttggagagccgcctcagattgtcgagctt
cacctgtttgacaagtctggactcagcgagggccagacctcaacaagaacagaagtcaag
agggaagagaagaatgagtttgaggacgacgacatagcggcgtcagacaccgagtcgagc
gtgtcgtcggacgaggagtcggagtactag
>Fp24r
atgcactatatcagattccttcgagctcccaaattcgtccaggagcgtcacggcgctttc
gttcatttgctcttcaccataacgactgacctcggagactcattcttgtacccagaaagg
ttcttggaccttcaagtcgttgctatcgctgcgtcacctgaaggcggctcaacatggctt
ctctcagatcctggacaccttcactggcaacctggtatgcgcgtcgccaagccatctttg
gaacttcccatcgctcttgaacgagctgttgaatctggaatgagggttcatgtctgtgtt
agagcatcagagcctcaacacacagccgaaagtgtcccccgcatcctggcattgtcggcc
gagaagatgcggtatcggagggaagctgcggagaaaggcgccgtcatgccagcttgggta
ccagtgacccttcagccctcagagacggatgtgtctattcgaagacttgcgttgagcgac
gcacctgatggcctgggaaccatcgagattgaagaggagattggagagagcatagcacgt
catgtatgggatggaggcgtgatagcgacatgtgcacttgctggaatcgaggctgctcct
gatagccagtccagccaaaacccctgcatgaggaccatgaaaaatatctttagccaccaa
gacgcaatccgtgtgttggaattgggttgcggcgtgggcattttgggtatcgggctcggc
gctgtgtacccgcaactaggatctctcgatggcgactgcaccattttgatgacagatcta
ccagaagccgagcaacgagccagagccaacatgaagaggttgcagaactcgcatttgcga
ttccaagagaatccagtacgcatgctttacgaaaacctagattgggaggagggcagacag
ggtcgctttggaccagaggttcgatctggaccttgggatctcgtgatgctcagcgactgc
acctacaatgtcgacgtacttccagcactggtggaaacgctttcagccatccacaagaca
aacttgacctattttcccaaaggagaaccatttaccacaaaagtctttttggccaccaag
ccccgccatgactccgaggaggttttgtatgagttaatggataagcaaggctggtatagc
gttcacaagcagatcgtccgcaagcctgtccttggagagccgcctcagattgtcgagctt
cacctgtttgacaagtctggactcagcgagggccagacctcaacaagaacagaagtcaag
agggaagagaagaatgagtttgaggacgacgacatagcggcgtcagacacggagtcgagc
gtgtcgtcggacgaggagtcggagtactag
>Fp2516
atgcactatatcagattccttcgagctcccaaattcgtccaggagcgtcacggcgctttt
gttcatttactcttcaccataacgaccgacctcggagactcattcttgtacccagaaagg
ttcttggaccttcaagtcgttgctatcgctgcgtcacctgaaggcggctcaacatggctt
ctctcagatcctggacaccttcactggcaacctggtatgcgcgtcgccaagccatctttg
gaacttcccatcgctcttgaacgagctgttgaatctggaatgagggttcatgtctgtgtt
agagcatcagagcctcaacacacagccgaaagtgtcccccgcatcctggcattgtcggcc
gagaagatgcggtatcggagggaagctgcggagaaaggcgccgtcatgccagcttgggta
ccagtgacccttcagccctcagagacggatgtgtctattcgaagacttgcgttgagcgac
gcacctgatggtctgggaaccatcgagattgaagaggagattggagagagcatagcacgt
catgtatgggatggaggcgtgatagcgacatgtgcacttgctggaatcgaggctgctcct
gatagccagtccagccaaaacccctgcatgaggaccatgaaaaatatctttagccaccaa
gatgcaatccgtgtgttggaattgggttgcggcgtgggcattttgggtatcgggctcggc
gctgtgtacccacaactaggatctctcgatggcgactgcaccattttgatgacagatcta
ccagaagccgagcagcgagccagagccaacatgaagaggttgcagaactcgcacttgcga
ttccaagagaatccagtacgcatgctttacgaaaacctggattgggaggagggcagacag
ggtcgctttggaccagaggtgcgatctggaccttgggatctcgtgatgctcagcgactgc
acctacaatgtcgacgtacttccagcactggtggaaacgctttcagccacccacaagaca
aacttgacctactttcccaaaggagaaccatttactacaaaagtctttttggccaccaag
cctcgccatgactccgaggaggttctgtacgagttaatggataagcaaggctggtatagc
gttcacaagcagatcgtccgcaagcctgtccttggagagccgcctcagattgtcgagctt
cacctgtttgacaagtctggactcagcgagggccagacctcaacaagaacagaagtcaag
agggaagagaagaatgagtttgaggacgacgacatagcggcgtcagacaccgagtcgagc
gtgtcgtcggacgaggagtcggagtactag
>Fp26r
atgcactatatcagattccttcgagctcccaaattcgtccaggagcgtcacggcgctttc
gttcatttgctcttcaccataacgactgacctcggagactcattcttgtacccagaaagg
ttcttggaccttcaagtcgttgctatcgctgcgtcacctgaaggcggctcaacatggctt
ctctcagatcctggacaccttcactggcaacctggtatgcgcgtcgccaagccatctttg
gaacttcccatcgctcttgaacgagctgttgaatctggaatgagggttcatgtctgtgtt
agagcatcagagcctcaacacacagccgaaagtgtcccccgcatcctggcattgtcggcc
gagaagatgcggtatcggagggaagctgcggagaaaggcgccgtcatgccagcttgggta
ccagtgacccttcagccctcagagacggatgtgtctattcgaagacttgcgttgagcgac
gcacctgatggcctgggaaccatcgagattgaagaggagattggagagagcatagcacgt
catgtatgggatggaggcgtgatagcgacatgtgcacttgctggaatcgaggctgctcct
gatagccagtccagccaaaacccctgcatgaggaccatgaaaaatatctttagccaccaa
gacgcaatccgtgtgttggaattgggttgcggcgtgggcattttgggtatcgggctcggc
gctgtgtacccgcaactaggatctctcgatggcgactgcaccattttgatgacagatcta
ccagaagccgagcaacgagccagagccaacatgaagaggttgcagaactcgcatttgcga
ttccaagagaatccagtacgcatgctttacgaaaacctagattgggaggagggcagacag
ggtcgctttggaccagaggttcgatctggaccttgggatctcgtgatgctcagcgactgc
acctacaatgtcgacgtacttccagcactggtgaaaacgctttcagccatccacaagaca
aacttgacctattttcccaaaggagaaccatttaccacaaaagtctttttggccaccaag
ccccgccatgactccgaggaggttttgtatgagttaatggataagcaaggctggtatagc
gttcacaagcagatcgtccgcaagcctgtccttggagagccgcctcagattgtcgagctt
cacctgtttgacaagtctggactcagcgagggccagacctcaacaagaacagaagtcaag
agggaagagaagaatgagtttgaggacgacgacatagcggcgtcagacacggagtcgagc
gtgtcgtcggacgaggagtcggagtactag
>Fp33
atgcactatatcagattccttcgagctcccaaattcgtccaggagcgtcacggcgctttt
gttcatttactcttcaccataacgactgacctcggagactcattcttgtacccagaaagg
ttcttggaccttcaagtcgttgctatcgctgcgtcacctgaaggcggctcaacatggctt
ctctcagatcctggacaccttcactggcaacctggtatgcgcgtcgccaagccatctttg
gaacttcccatcgctctcgaacgagctgttgaatctggaatgagggttcatgtctgtgtt
agagcatcagagcctcaacacacagccgaaagtgtcccccgcatcctggcattgtcggcc
gagaagatgcggtatcggagggaagctgcggagaaaggcgccgtcatgccagcttgggta
ccagtgacccttcagccctcggagacggatgtgtctattcgaagacttgcgttgagcgac
gcacctgatggtctgggaaccatcgagattgaagaggagattggagagagcatagcacgt
catgtatgggatggaggcgtgatagcgacatgtgcacttgctggaatcgaggctgctcct
gatagtcagtccagccaaaacccctgcatgaggaccatgaaaaatatctttaaccaccaa
gacgtaatccgtgtgttggaattgggttgcggcgtgggcattttgggtatcgggctcggc
gctgtgtacccgcaactaggatctctcgatggcgactgcaccattttgatgacagatcta
ccagaagccgagcaacgagccagagccaacatgaagaggttgcagaactcgcatttgcga
ttccaagagaatccagtacgcatgctttacgaaaacctggattgggaggagggcagacag
ggtcgctttggaccagaggttcgatctgggccttgggatctcgtgatgctcagcgactgc
acctacaatgtcgacgtacttccagcactggtggaaacgctttcagccatccacaagaca
aacttgacctactttcccaaaggagaaccatttactacaaaagtctttttggccaccaag
cctcgccatgactccgaggaggttttgtacgagctaatggataatcaaggctggtatagc
gttcacaagcagatcgtccgcaagcctgtccttggagagccgccccagattgtcgagctt
cacctgtttgacaagtctggactcagcgagggccagacctcaacaagaacagaagtcaag
agggaagagaagaatgaatttgaggacgacgacatagcggcgtcagacacggagtcgagc
gtgtcgtcggacgaggagtcggagtactag
>Fp34
atgcactatatcagattccttcgagctcccaaattcgtccaggagcgtcacggcgctttt
gttcatttactcttcaccataacgactgacctcggagactcattcttgtacccagaaagg
ttcttggaccttcaagtcgttgctatcgctgcgtcacctgaaggcggctcaacatggctt
ctctcagatcctggacaccttcactggcaacctggtatgcgcgtcgccaagccatctttg
gaacttcccatcgctctcgaacgagctgttgaatctggaatgagggttcatgtctgtgtt
agagcatcagagcctcaacacacagccgaaagtgtcccccgcatcctggcattgtcggcc
gagaagatgcggtatcggagggaagctgcggagaaaggcgccgtcatgccagcttgggta
ccagtgacccttcagccctcggagacggatgtgtctattcgaagacttgcgttgagcgac
gcacctgatggtctgggaaccatcgagattgaagaggagattggagagagcatagcacgt
catgtatgggatggaggcgtgatagcgacatgtgcacttgctggaatcgaggctgctcct
gatagtcagtccagccaaaacccctgcatgaggaccatgaaaaatatctttaaccaccaa
gacgtaatccgtgtgttggaattgggttgcggcgtgggcattttgggtatcgggctcggc
gctgtgtacccgcaactaggatctctcgatggcgactgcaccattttgatgacagatcta
ccagaagccgagcaacgagccagagccaacatgaagaggttgcagaactcgcatttgcga
ttccaagagaatccagtacgcatgctttacgaaaacctggattgggaggagggcagacag
ggtcgctttggaccagaggttcgatctgggccttgggatctcgtgatgctcagcgactgc
acctacaatgtcgacgtacttccagcactggtggaaacgctttcagccatccacaagaca
aacttgacctactttcccaaaggagaaccatttactacaaaagtctttttggccaccaag
cctcgccatgactccgaggaggttttgtacgagctaatggataatcaaggctggtatagc
gttcacaagcagatcgtccgcaagcctgtccttggagagccgccccagattgtcgagctt
cacctgtttgacaagtctggactcagcgagggccagacctcaacaagaacagaagtcaag
agggaagagaagaatgaatttgaggacgacgacatagcggcgtcagacacggagtcgagc
gtgtcgtcggacgaggagtcggagtactag
>Fp35
atgcactatatcagattccttcgagctcccaaattcgtccaggagcgtcacggcgctttt
gttcatttactcttcaccataacgactgacctcggagactcattcttgtacccagaaagg
ttcttggaccttcaagtcgttgctatcgctgcgtcacctgaaggcggctcaacatggctt
ctctcagatcctggacaccttcactggcaacctggtatgcgcgtcgccaagccatctttg
gaacttcccatcgctctcgaacgagctgttgaatctggaatgagggttcatgtctgtgtt
agagcatcagagcctcaacacacagccgaaagtgtcccccgcatcctggcattgtcggcc
gagaagatgcggtatcggagggaagctgcggagaaaggcgccgtcatgccagcttgggta
ccagtgacccttcagccctcggagacggatgtgtctattcgaagacttgcgttgagcgac
gcacctgatggtctgggaaccatcgagattgaagaggagattggagagagcatagcacgt
catgtatgggatggaggcgtgatagcgacatgtgcacttgctggaatcgaggctgctcct
gatagtcagtccagccaaaacccctgcatgaggaccatgaaaaatatctttaaccaccaa
gacgtaatccgtgtgttggaattgggttgcggcgtgggcattttgggtatcgggctcggc
gctgtgtacccgcaactaggatctctcgatggcgactgcaccattttgatgacagatcta
ccagaagccgagcaacgagccagagccaacatgaagaggttgcagaactcgcatttgcga
ttccaagagaatccagtacgcatgctttacgaaaacctggattgggaggagggcagacag
ggtcgctttggaccagaggttcgatctgggccttgggatctcgtgatgctcagcgactgc
acctacaatgtcgacgtacttccagcactggtggaaacgctttcagccatccacaagaca
aacttgacctactttcccaaaggagaaccatttactacaaaagtctttttggccaccaag
cctcgccatgactctgaggaggttttgtacgagctaatggataatcaaggctggtatagc
gttcacaagcagatcgtccgcaagcctgtccttggagagccgccccagattgtcgagctt
cacctgtttgacaagtctggactcagcgagggccagacctcaacaagaacagaagtcaag
agggaagagaagaatgaatttgaggacgacgacatagcggcgtcagacacggagtcgagc
gtgtcgtcggacgaggagtcggagtactag
>Fp38
atgcactatatcagattccttcgagctcccaaattcgtccaggagcgtcacggcgctttt
gttcatttactcttcaccataacgactgacctcggagactcattcttgtacccagaaagg
ttcttggaccttcaagtcgttgctatcgctgcgtcacctgaaggcggctcaacatggctt
ctctcagatcctggacaccttcactggcaacctggtatgcgcgtcgccaagccatctttg
gaacttcccatcgctctcgaacgagctgttgaatctggaatgagggttcatgtctgtgtt
agagcatcagagcctcaacacacagccgaaagtgtcccccgcatcctggcattgtcggcc
gagaagatgcggtatcggagggaagctgcggagaaaggcgccgtcatgccagcttgggta
ccagtgacccttcagccctcggagacggatgtgtctattcgaagacttgcgttgagcgac
gcacctgatggtctgggaaccatcgagattgaagaggagattggagagagcatagcacgt
catgtatgggatggaggcgtgatagcgacatgtgcacttgctggaatcgaggctgctcct
gatagtcagtccagccaaaacccctgcatgaggaccatgaaaaatatctttaaccaccaa
gacgtaatccgtgtgttggaattgggttgcggcgtgggcattttgggtatcgggctcggc
gctgtgtacccgcaactaggatctctcgatggcgactgcaccattttgatgacagatcta
ccagaagccgagcaacgagccagagccaacatgaagaggttgcagaactcgcatttgcga
ttccaagagaatccagtacgcatgctttacgaaaacctggattgggaggagggcagacag
ggtcgctttggaccagaggttcgatctgggccttgggatctcgtgatgctcagcgactgc
acctacaatgtcgacgtacttccagcactggtggaaacgctttcagccatccacaagaca
aacttgacctactttcccaaaggagaaccatttactacaaaagtctttttggccaccaag
cctcgccatgactccgaggaggttttgtacgagctaatggataatcaaggctggtatagc
gttcacaagcagatcgtccgcaagcctgtccttggagagccgccccagattgtcgagctt
cacctgtttgacaagtctggactcagcgagggccagacctcaacaagaacagaagtcaag
agggaagagaagaatgaatttgaggacgacgacatagcggcgtcagacacggagtcgagc
gtgtcgtcggacgaggagtcggagtactag
>Fp39
atgcactatatcagattccttcgagctcccaaattcgtccaggagcgtcacggcgctttt
gttcatttactcttcaccataacgactgacctcggagactcatttttgtacccagaaagg
ttcttggaccttcaagtcgttgctatcgctgcgtcacctgaaggcggctcaacatggctt
ctctcagatcctggacaccttcactggcaacctggtatgcgcgtcgccaagccatctttg
gaacttcccatcgctcttgaacgagctgttgaatctggaatgagggttcatgtctgtgtt
agagcatcagagcctcaacacacagccgaaagtgtcccccgcatcctggcattgtcggcc
gagaagatgcggtatcggagggaagctgcggagaaaggcgccgtcatgccagcttgggta
ccagtgacccttcagccctcggagacggatgtgtctattcgaagacttgcgttgagcgac
gcacctgatggtctgggaaccatcgagattgaagaggagattggagagagcatagcacgt
catgtatgggatggaggcgtgatagcgacatgtgcacttgctggaatcgaggctgctcct
gatagccagtccagccaaaacccctgcatgaggaccatgaaaaatatctttagccaccaa
gacgcaatccgtgtgttggaattgggttgcggcgtgggcattttgggtatcgggcttggc
gctgtgtacccgcaactaggatctctcgatggcgactgtaccattttgatgacagatcta
ccagaagccgagcagcgagccagagccaacatgaaaaggttgcagaactcgcacttgcga
ttccaagagaatccagtacgcatgctttacgaaaacctggattgggaggagggcagacag
ggtcgctttggaccagaggttcgatctggaccttgggatctcgtgatgctcagcgactgc
acctacaatgtcgacgtacttccagcactggtggaaacgctttcagccatccacaagaca
aacctgacctactttcctaaaggagaaccatttactacaaaagtctttttggccaccaag
cctcgccatgactccgaggaggttttgtacgagttaatggataagcaaggctggtatagc
gttcacaagcagatcgtccgcaagcctgtccttggagagccgcctcagattgtcgagctt
cacctgtttgacaagtctggactcagcgagggccagacctcgacaagaacagaagtcaag
agggaagagaagaatgaatttgaggacgacgacatagcggcgtcagacacggagtcgagc
gtgtcgtcggacgaggagtcggagtactag
>Fp42
atgcactatatcagattccttcgagctcccaaattcgtccaggagcgtcacggcgctttc
gttcatttgctcttcaccataacgactgacctcggagactcattcttgtacccagaaagg
ttcttggaccttcaagtcgttgctatcgctgcgtcacctgaaggcggctcaacatggctt
ctctcagatcctggacaccttcactggcaacctggtatgcgcgtcgccaagccatctttg
gaacttcccatcgctcttgaacgagctgttgaatctggaatgagggttcatgtctgtgtt
agagcatcagagcctcaacacacagccgaaagtgtcccccgcatcctggcattgtcggcc
gagaagatgcggtatcggagggaagctgcggagaaaggcgccgtcatgccagcttgggta
ccagtgacccttcagccctcggagacggatgtgtctattcgaagacttgcgttgagcgac
gcacctgatggtctgggaaccatcgagattgaagaggagattggagagagcatagcacgt
catgtatgggatggaggcgtgatagcgacatgtgcacttgctggaatcgaggctgctcct
gatagtcagtccagccaaaacccctgcatgaggaccatgaaaaatatctttagccaccaa
gacgcaatccgtgtgttggaattgggttgcggcgtgggcattttgggtatcgggctcggc
gctgtgtacccgcaactaggatctctcgatggcgactgcaccattctgatgacagatcta
ccagaagccgagcaacgagccagagccaacatgaagaggttgcagaactcgcacttgcga
ttccaagagaatccagtacgcatgctttacgaaaatctggattgggaggagggcagacag
ggtcgctttggaccagaggttcgatctgggccttgggatctcgtgatgctcagcgactgc
acctacaatgttgacgtacttccagcactggtggaaacgctttcagccatccacaagaca
aacttgacctactttcccaaaggagaaccatttactacaaaagtctttttggccaccaag
cctcgccatgactccgaggaggttctgtacgagttgatggataagcaaggctggtatagc
gttcacaagcagatagtccgcaagcctgtccttggagagccgcctcagattgtcgagctt
cacctgtttgacaagtctggactcagcgagggccagacctcaacaagaacagaagtcaag
agggaagagaagaatgagtttgaggacgacgacatagcggcgtcagacaccgagtcgagc
gtgtcgtcggacgaggagtcggagtactag
>Fp44
atgcactatatcagattccttcgagctcccaaattcgtccaggagcgtcacggcgctttt
gttcatttactcttcaccataacgactgacctcggagactcattcttgtacccagaaagg
ttcttggatcttcaagtcgttgctatcgctgcgtcacctgaaggcggctcaacatggctt
ctctcagatcctggacaccttcactggcaacctggtatgcgcgtcgccaagccatcgttg
gaacttcccatcgctcttgaacgagctgttgaatctggaatgagggttcatgtctgtgtt
agagcatcagagcctcaacacacagccgaaagtgtcccccgcatcctggcattgtcggcc
gagaagatgcggtatcggagggaagctgcggagaaaggcgccgtcatgccagcttgggta
ccagtgacccttcagccctcagagacggatgtgtctattcgaagacttgcgttgagcgac
gcacctgatggtctgggaaccatcgagattgaagaggagattggagagagcatagcacgt
catgtatgggatggaggcgtgatagcgacatgtgcacttgctggaatcgaggctgctcct
gatagccagtccagccaaaacccctgcatgaggaccatgaaaaatatctttagccaccaa
gatgcaatccgtgtgttggaattgggttgcggcgtgggcattttgggtatcgggctcggc
gctgtgtacccacaactaggatctctcgatggcgactgcaccattttgatgacagatcta
ccagaagccgagcaacgagccagagccaacatgaagaggttgcagaactcgcatttgcga
ttccaagagaatccagtacgcatgctttacgaaaacctggattgggaggagggcagacag
ggtcgctttggaccagaggttcgatctggaccttgggatctcgtgatgctcagcgactgc
acctacaatgtcgacgtacttccagcactggtggaaacgctttcagccatccacaagaca
aacttgacctactttcccaaaggagaaccatttactacaaaagtctttttggccaccaag
cctcgccatgactccgaggaggttttgtacgagttaatggataagcaaggctggtatagc
gttcacaagcagatagtccgcaagcctgtccttggagaaccgcctcagattgtcgagctt
cacctgtttgacaagtctggactcagcgagggccagacctcaacaagaacagaagtcaag
agggaagagaagaatgaatttgaggacgacgacatagcggcgtcagacacggagtcgagc
gtgtcgtcggacgaggagtcggagtactag
>Fp49
atgcactatatcagattccttcgagctcccaaattcgtccaggagcgtcacggcgctttc
gttcatttgctcttcaccataacgactgacctcggagactcattcttgtacccagaaagg
ttcttggaccttcaagtcgttgctatcgctgcgtcacctgaaggcggctcaacatggctt
ctctcagatcctggacaccttcactggcaacctggtatgcgcgtcgccaagccatctttg
gaacttcccatcgctcttgaacgagctgttgaatctggaatgagggttcatgtctgtgtt
agagcatcagagcctcaacacacagccgaaagtgtcccccgcatcctggcattgtcggcc
gagaagatgcggtatcggagggaagctgcggagaaaggcgccgtcatgccagcttgggta
ccagtgacccttcagccctcggagacggatgtgtctattcgaagacttgcgttgagcgac
gcacctgatggtctgggaaccatcgagattgaagaggagattggagagagcatagcacgt
catgtatgggatggaggcgtgatagcgacatgtgcacttgctggaatcgaggctgctcct
gatagtcagtccagccaaaacccctgcatgaggaccatgaaaaatatctttagccaccaa
gacgcaatccgtgtgttggaattgggttgcggcgtgggcattttgggtatcgggctcggc
gctgtgtacccgcaactaggatctctcgatggcgactgcaccattctgatgacagatcta
ccagaagccgagcaacgagccagagccaacatgaagaggttgcagaactcgcacttgcga
ttccaagagaatccagtacgcatgctttacgaaaatctggattgggaggagggcagacag
ggtcgctttggaccagaggttcgatctgggccttgggatctcgtgatgctcagcgactgc
acctacaatgttgacgtacttccagcactggtggaaacgctttcagccatccacaagaca
aacttgacctactttcccaaaggagaaccatttactacaaaagtctttttggccaccaag
cctcgccatgactccgaggaggttctgtacgagttgatggataagcaaggctggtatagc
gttcacaagcagatagtccgcaagcctgtccttggagagccgcctcagattgtcgagctt
cacctgtttgacaagtctggactcagcgagggccagacctcaacaagaacagaagtcaag
agggaagagaagaatgagtttgaggacgacgacatagcggcgtcagacaccgagtcgagc
gtgtcgtcggacgaggagtcggagtactag
>Fp50
atgcactatatcagattccttcgagctcccaaattcgtccaggagcgtcacggcgctttt
gttcatttactcttcaccataacgactgacctcggagactcattcttgtacccagaaagg
ttcttggaccttcaagtcgttgctatcgctgcgtcacctgaaggcggctcaacatggctt
ctctcagatcctggacaccttcactggcaacctggtatgcgcgtcgccaagccatctttg
gaacttcccatcgctctcgaacgagctgttgaatctggaatgagggttcatgtctgtgtt
agagcatcagagcctcaacacacagccgaaagtgtcccccgcatcctggcattgtcggcc
gagaagatgcggtatcggagggaagctgcggagaaaggcgccgtcatgccagcttgggta
ccagtgacccttcagccctcggagacggatgtgtctattcgaagacttgcgttgagcgac
gcacctgatggtctgggaaccatcgagattgaagaggagattggagagagcatagcacgt
catgtatgggatggaggcgtgatagcgacatgtgcacttgctggaatcgaggctgctcct
gatagtcagtccagccaaaacccctgcatgaggaccatgaaaaatatctttaaccaccaa
gacgtaatccgtgtgttggaattgggttgcggcgtgggcattttgggtatcgggctcggc
gctgtgtacccgcaactaggatctctcgatggcgactgcaccattttgatgacagatcta
ccagaagccgagcaacgagccagagccaacatgaagaggttgcagaactcgcatttgcga
ttccaagagaatccagtacgcatgctttacgaaaacctggattgggaggagggcagacag
ggtcgctttggaccagaggttcgatctgggccttgggatctcgtgatgctcagcgactgc
acctacaatgtcgacgtacttccagcactggtggaaacgctttcagccatccacaagaca
aacttgacctactttcccaaaggagaaccatttactacaaaagtctttttggccaccaag
cctcgccatgactccgaggaggttttgtacgagctaatggataatcaaggctggtatagc
gttcacaagcagatcgtccgcaagcctgtccttggagagccgccccagattgtcgagctt
cacctgtttgacaagtctggactcagcgagggccagacctcaacaagaacagaagtcaag
agggaagagaagaatgaatttgaggacgacgacatagcggcgtcagacacggagtcgagc
gtgtcgtcggacgaggagtcggagtactag
>Fp51
atgcactatatcagattccttcgagctcccaaattcgtccaggagcgtcacggcgctttt
gttcatttactcttcaccataacgactgacctcggagactcattcttgtacccagaaagg
ttcttggatcttcaagtcgttgctatcgctgcgtcacctgaaggcggctcaacatggctt
ctctcagatcctggacaccttcactggcaacctggtatgcgcgtcgccaagccatcgttg
gaacttcccatcgctcttgaacgagctgttgaatctggaatgagggttcatgtctgtgtt
agagcatcagagcctcaacacacagccgaaagtgtcccccgcatcctggcattgtcggcc
gagaagatgcggtatcggagggaagctgcggagaaaggcgccgtcatgccagcttgggta
ccagtgacccttcagccctcagagacggatgtgtctattcgaagacttgcgttgagcgac
gcacctgatggtctgggaaccatcgagattgaagaggagattggagagagcatagcacgt
catgtatgggatggaggcgtgatagcgacatgtgcacttgctggaatcgaggctgctcct
gatagccagtccagccaaaacccctgcatgaggaccatgaaaaatatctttagccaccaa
gatgcaatccgtgtgttggaattgggttgcggcgtgggcattttgggtatcgggctcggc
gctgtgtacccacaactaggatctctcgatggcgactgcaccattttgatgacagatcta
ccagaagccgagcaacgagccagagccaacatgaagaggttgcagaactcgcatttgcga
ttccaagagaatccagtacgcatgctttacgaaaacctggattgggaggagggcagacag
ggtcgctttggaccagaggttcgatctggaccttgggatctcgtgatgctcagcgactgc
acctacaatgtcgacgtacttccagcactggtggaaacgctttcagccatccacaagaca
aacttgacctactttcccaaaggagaaccatttactacaaaagtctttttggccaccaag
cctcgccatgactccgaggaggttttgtacgagttaatggataagcaaggctggtatagc
gttcacaagcagatagtccgcaagcctgtccttggagaaccgcctcagattgtcgagctt
cacctgtttgacaagtctggactcagcgagggccagacctcaacaagaacagaagtcaag
agggaagagaagaatgaatttgaggacgacgacatagcggcgtcagacacggagtcgagc
gtgtcgtcggacgaggagtcggagtactag
>Fp59
atgcactatatcagattccttcgagctcccaaattcgtccaggagcgtcacggcgctttt
gttcatttactcttcaccataacgactgacctcggagactcattcttgtacccagaaagg
ttcttggaccttcaagtcgttgctatcgctgcgtcacctgaaggcggctcaacatggctt
ctctcagatcctggacaccttcactggcaacctggtatgcgcgtcgccaagccatctttg
gaacttcccatcgctctcgaacgagctgttgaatctggaatgagggttcatgtctgtgtt
agagcatcagagcctcaacacacagccgaaagtgtcccccgcatcctggcattgtcggcc
gagaagatgcggtatcggagggaagctgcggagaaaggcgccgtcatgccagcttgggta
ccagtgacccttcagccctcggagacggatgtgtctattcgaagacttgcgttgagcgac
gcacctgatggtctgggaaccatcgagattgaagaggagattggagagagcatagcacgt
catgtatgggatggaggcgtgatagcgacatgtgcacttgctggaatcgaggctgctcct
gatagtcagtccagccaaaacccctgcatgaggaccatgaaaaatatctttaaccaccaa
gacgtaatccgtgtgttggaattgggttgcggcgtgggcattttgggtatcgggctcggc
gctgtgtacccgcaactaggatctctcgatggcgactgcaccattttgatgacagatcta
ccagaagccgagcaacgagccagagccaacatgaagaggttgcagaactcgcatttgcga
ttccaagagaatccagtacgcatgctttacgaaaacctggattgggaggagggcagacag
ggtcgctttggaccagaggttcgatctgggccttgggatctcgtgatgctcagcgactgc
acctacaatgtcgacgtacttccagcactggtggaaacgctttcagccatccacaagaca
aacttgacctactttcccaaaggagaaccatttactacaaaagtctttttggccaccaag
cctcgccatgactccgaggaggttttgtacgagctaatggataatcaaggctggtatagc
gttcacaagcagatcgtccgcaagcctgtccttggagagccgccccagattgtcgagctt
cacctgtttgacaagtctggactcagcgagggccagacctcaacaagaacagaagtcaag
agggaagagaagaatgaatttgaggacgacgacatagcggcgtcagacacggagtcgagc
gtgtcgtcggacgaggagtcggagtactag
>Fp63
atgcactatatcagattccttcgagctcccaaattcgtccaggagcgtcacggcgctttt
gttcatttactcttcaccataacgactgacctcggagactcattcttgtacccagaaagg
ttcttggaccttcaagtcgttgctatcgctgcgtcacctgaaggcggctcaacatggctt
ctctcagatcctggacaccttcactggcaacctggtatgcgcgtcgccaagccatctttg
gaacttcccatcgctctcgaacgagctgttgaatctggaatgagggttcatgtctgtgtt
agagcatcagagcctcaacacacagccgaaagtgtcccccgcatcctggcattgtcggcc
gagaagatgcggtatcggagggaagctgcggagaaaggcgccgtcatgccagcttgggta
ccagtgacccttcagccctcggagacggatgtgtctattcgaagacttgcgttgagcgac
gcacctgatggtctgggaaccatcgagattgaagaggagattggagagagcatagcacgt
catgtatgggatggaggcgtgatagcgacatgtgcacttgctggaatcgaggctgctcct
gatagtcagtccagccaaaacccctgcatgaggaccatgaaaaatatctttaaccaccaa
gacgtaatccgtgtgttggaattgggttgcggcgtgggcattttgggtatcgggctcggc
gctgtgtacccgcaactaggatctctcgatggcgactgcaccattttgatgacagatcta
ccagaagccgagcaacgagccagagccaacatgaagaggttgcagaactcgcatttgcga
ttccaagagaatccagtacgcatgctttacgaaaacctggattgggaggagggcagacag
ggtcgctttggaccagaggttcgatctgggccttgggatctcgtgatgctcagcgactgc
acctacaatgtcgacgtacttccagcactggtggaaacgctttcagccatccacaagaca
aacttgacctactttcccaaaggagaaccatttactacaaaagtctttttggccaccaag
cctcgccatgactccgaggaggttttgtacgagctaatggataatcaaggctggtatagc
gttcacaagcagatcgtccgcaagcctgtccttggagagccgccccagattgtcgagctt
cacctgtttgacaagtctggactcagcgagggccagacctcaacaagaacagaagtcaag
agggaagagaagaatgaatttgaggacgacgacatagcggcgtcagacacggagtcgagc
gtgtcgtcggacgaggagtcggagtactag
>Fp65
atgcactatatcagattccttcgagctcccaaattcgtccaggagcgtcacggcgctttc
gttcatttgctcttcaccataacgactgacctcggagactcattcttgtacccagaaagg
ttcttggaccttcaagtcgttgctatcgctgcgtcacctgaaggcggctcaacatggctt
ctctcagatcctggacaccttcactggcaacctggtatgcgcgtcgccaagccatctttg
gaacttcccatcgctcttgaacgagctgttgaatctggaatgagggttcatgtctgtgtt
agagcatcagagcctcaacacacagccgaaagtgtcccccgcatcctggcattgtcggcc
gagaagatgcggtatcggagggaagctgcggagaaaggcgccgtcatgccagcttgggta
ccagtgacccttcagccctcggagacggatgtgtctattcgaagacttgcgttgagcgac
gcacctgatggtctgggaaccatcgagattgaagaggagattggagagagcatagcacgt
catgtatgggatggaggcgtgatagcgacatgtgcacttgctggaatcgaggctgctcct
gatagtcagtccagccaaaacccctgcatgaggaccatgaaaaatatctttagccaccaa
gacgcaatccgtgtgttggaattgggttgcggcgtgggcattttgggtatcgggctcggc
gctgtgtacccgcaactaggatctctcgatggcgactgcaccattctgatgacagatcta
ccagaagccgagcaacgagccagagccaacatgaagaggttgcagaactcgcacttgcga
ttccaagagaatccagtacgcatgctttacgaaaatctggattgggaggagggcagacag
ggtcgctttggaccagaggttcgatctgggccttgggatctcgtgatgctcagcgactgc
acctacaatgttgacgtacttccagcactggtggaaacgctttcagccatccacaagaca
aacttgacctactttcccaaaggagaaccatttactacaaaagtctttttggccaccaag
cctcgccatgactccgaggaggttctgtacgagttgatggataagcaaggctggtatagc
gttcacaagcagatagtccgcaagcctgtccttggagagccgcctcagattgtcgagctt
cacctgtttgacaagtctggactcagcgagggccagacctcaacaagaacagaagtcaag
agggaagagaagaatgagtttgaggacgacgacatagcggcgtcagacaccgagtcgagc
gtgtcgtcggacgaggagtcggagtactag
>Fp66
atgcactatatcagattccttcgagctcccaaattcgtccaggagcgtcacggcgctttt
gttcatttactcttcaccataacgactgacctcggagactcattcttgtacccagaaagg
ttcttggaccttcaagtcgttgctatcgctgcgtcacctgaaggcggctcaacatggctt
ctctcagatcctggacaccttcactggcaacctggtatgcgcgtcgccaagccatctttg
gaacttcccatcgctctcgaacgagctgttgaatctggaatgagggttcatgtctgtgtt
agagcatcagagcctcaacacacagccgaaagtgtcccccgcatcctggcattgtcggcc
gagaagatgcggtatcggagggaagctgcggagaaaggcgccgtcatgccagcttgggta
ccagtgacccttcagccctcggagacggatgtgtctattcgaagacttgcgttgagcgac
gcacctgatggtctgggaaccatcgagattgaagaggagattggagagagcatagcacgt
catgtatgggatggaggcgtgatagcgacatgtgcacttgctggaatcgaggctgctcct
gatagtcagtccagccaaaacccctgcatgaggaccatgaaaaatatctttaaccaccaa
gacgtaatccgtgtgttggaattgggttgcggcgtgggcattttgggtatcgggctcggc
gctgtgtacccgcaactaggatctctcgatggcgactgcaccattttgatgacagatcta
ccagaagccgagcaacgagccagagccaacatgaagaggttgcagaactcgcatttgcga
ttccaagagaatccagtacgcatgctttacgaaaacctggattgggaggagggcagacag
ggtcgctttggaccagaggttcgatctgggccttgggatctcgtgatgctcagcgactgc
acctacaatgtcgacgtacttccagcactggtggaaacgctttcagccatccacaagaca
aacttgacctactttcccaaaggagaaccatttactacaaaagtctttttggccaccaag
cctcgccatgactccgaggaggttttgtacgagctaatggataatcaaggctggtatagc
gttcacaagcagatcgtccgcaagcctgtccttggagagccgccccagattgtcgagctt
cacctgtttgacaagtctggactcagcgagggccagacctcaacaagaacagaagtcaag
agggaagagaagaatgaatttgaggacgacgacatagcggcgtcagacacggagtcgagc
gtgtcgtcggacgaggagtcggagtactag
>Fp72
atgcactatatcagattccttcgagctcccaaattcgtccaggagcgtcacggcgctttt
gttcatttactcttcaccataacgactgacctcggagactcattcttgtacccagaaagg
ttcttggaccttcaagtcgttgctatcgctgcgtcacctgaaggcggctcaacatggctt
ctctcagatcctggacaccttcactggcaacctggtatgcgcgtcgccaagccatctttg
gaacttcccatcgctctcgaacgagctgttgaatctggaatgagggttcatgtctgtgtt
agagcatcagagcctcaacacacagccgaaagtgtcccccgcatcctggcattgtcggcc
gagaagatgcggtatcggagggaagctgcggagaaaggcgccgtcatgccagcttgggta
ccagtgacccttcagccctcggagacggatgtgtctattcgaagacttgcgttgagcgac
gcacctgatggtctgggaaccatcgagattgaagaggagattggagagagcatagcacgt
catgtatgggatggaggcgtgatagcgacatgtgcacttgctggaatcgaggctgctcct
gatagtcagtccagccaaaacccctgcatgaggaccatgaaaaatatctttaaccaccaa
gacgtaatccgtgtgttggaattgggttgcggcgtgggcattttgggtatcgggctcggc
gctgtgtacccgcaactaggatctctcgatggcgactgcaccattttgatgacagatcta
ccagaagccgagcaacgagccagagccaacatgaagaggttgcagaactcgcatttgcga
ttccaagagaatccagtacgcatgctttacgaaaacctggattgggaggagggcagacag
ggtcgctttggaccagaggttcgatctgggccttgggatctcgtgatgctcagcgactgc
acctacaatgtcgacgtacttccagcactggtggaaacgctttcagccatccacaagaca
aacttgacctactttcccaaaggagaaccatttactacaaaagtctttttggccaccaag
cctcgccatgactccgaggaggttttgtacgagctaatggataatcaaggctggtatagc
gttcacaagcagatcgtccgcaagcctgtccttggagagccgccccagattgtcgagctt
cacctgtttgacaagtctggactcagcgagggccagacctcaacaagaacagaagtcaag
agggaagagaagaatgaatttgaggacgacgacatagcggcgtcagacacggagtcgagc
gtgtcgtcggacgaggagtcggagtactag
>Fp73
atgcactatatcagattccttcgagctcccaaattcgtccaggagcgtcacggcgctttt
gttcatttactcttcaccataacgactgacctcggagactcattcttgtacccagaaagg
ttcttggaccttcaagtcgttgctatcgctgcgtcacctgaaggcggctcaacatggctt
ctctcagatcctggacaccttcactggcaacctggtatgcgcgtcgccaagccatctttg
gaacttcccatcgctctcgaacgagctgttgaatctggaatgagggttcatgtctgtgtt
agagcatcagagcctcaacacacagccgaaagtgtcccccgcatcctggcattgtcggcc
gagaagatgcggtatcggagggaagctgcggagaaaggcgccgtcatgccagcttgggta
ccagtgacccttcagccctcggagacggatgtgtctattcgaagacttgcgttgagcgac
gcacctgatggtctgggaaccatcgagattgaagaggagattggagagagcatagcacgt
catgtatgggatggaggcgtgatagcgacatgtgcacttgctggaatcgaggctgctcct
gatagtcagtccagccaaaacccctgcatgaggaccatgaaaaatatctttaaccaccaa
gacgtaatccgtgtgttggaattgggttgcggcgtgggcattttgggtatcgggctcggc
gctgtgtacccgcaactaggatctctcgatggcgactgcaccattttgatgacagatcta
ccagaagccgagcaacgagccagagccaacatgaagaggttgcagaactcgcatttgcga
ttccaagagaatccagtacgcatgctttacgaaaacctggattgggaggagggcagacag
ggtcgctttggaccagaggttcgatctgggccttgggatctcgtgatgctcagcgactgc
acctacaatgtcgacgtacttccagcactggtggaaacgctttcagccatccacaagaca
aacttgacctactttcccaaaggagaaccatttactacaaaagtctttttggccaccaag
cctcgccatgactccgaggaggttttgtacgagctaatggataatcaaggctggtatagc
gttcacaagcagatcgtccgcaagcctgtccttggagagccgccccagattgtcgagctt
cacctgtttgacaagtctggactcagcgagggccagacctcaacaagaacagaagtcaag
agggaagagaagaatgaatttgaggacgacgacatagcggcgtcagacacggagtcgagc
gtgtcgtcggacgaggagtcggagtactag
>Fp76
atgcactatatcagattccttcgagctcccaaattcgtccaggagcgtcacggcgctttt
gttcatttactcttcaccataacgactgacctcggagactcattcttgtacccagaaagg
ttcttggaccttcaagtcgttgctatcgctgcgtcacctgaaggcggctcaacatggctt
ctctcagatcctggacaccttcactggcaacctggtatgcgcgtcgccaagccatctttg
gaacttcccatcgctctcgaacgagctgttgaatctggaatgagggttcatgtctgtgtt
agagcatcagagcctcaacacacagccgaaagtgtcccccgcatcctggcattgtcggcc
gagaagatgcggtatcggagggaagctgcggagaaaggcgccgtcatgccagcttgggta
ccagtgacccttcagccctcggagacggatgtgtctattcgaagacttgcgttgagcgac
gcacctgatggtctgggaaccatcgagattgaagaggagattggagagagcatagcacgt
catgtatgggatggaggcgtgatagcgacatgtgcacttgctggaatcgaggctgctcct
gatagtcagtccagccaaaacccctgcatgaggaccatgaaaaatatctttaaccaccaa
gacgtaatccgtgtgttggaattgggttgcggcgtgggcattttgggtatcgggctcggc
gctgtgtacccgcaactaggatctctcgatggcgactgcaccattttgatgacagatcta
ccagaagccgagcaacgagccagagccaacatgaagaggttgcagaactcgcatttgcga
ttccaagagaatccagtacgcatgctttacgaaaacctggattgggaggagggcagacag
ggtcgctttggaccagaggttcgatctgggccttgggatctcgtgatgctcagcgactgc
acctacaatgtcgacgtacttccagcactggtggaaacgctttcagccatccacaagaca
aacttgacctactttcccaaaggagaaccatttactacaaaagtctttttggccaccaag
cctcgccatgactccgaggaggttttgtacgagctaatggataatcaaggctggtatagc
gttcacaagcagatcgtccgcaagcctgtccttggagagccgccccagattgtcgagctt
cacctgtttgacaagtctggactcagcgagggccagacctcaacaagaacagaagtcaag
agggaagagaagaatgaatttgaggacgacgacatagcggcgtcagacacggagtcgagc
gtgtcgtcggacgaggagtcggagtactag
>Fp78
atgcactatatcagattccttcgagctcccaaattcgtccaggagcgtcacggcgctttt
gttcatttactcttcaccataacgactgacctcggagactcattcttgtacccagaaagg
ttcttggaccttcaagtcgttgctatcgctgcgtcacctgaaggcggctcaacatggctt
ctctcagatcctggacaccttcactggcaacctggtatgcgcgtcgccaagccatctttg
gaacttcccatcgctctcgaacgagctgttgaatctggaatgagggttcatgtctgtgtt
agagcatcagagcctcaacacacagccgaaagtgtcccccgcatcctggcattgtcggcc
gagaagatgcggtatcggagggaagctgcggagaaaggcgccgtcatgccagcttgggta
ccagtgacccttcagccctcggagacggatgtgtctattcgaagacttgcgttgagcgac
gcacctgatggtctgggaaccatcgagattgaagaggagattggagagagcatagcacgt
catgtatgggatggaggcgtgatagcgacatgtgcacttgctggaatcgaggctgctcct
gatagtcagtccagccaaaacccctgcatgaggaccatgaaaaatatctttaaccaccaa
gacgtaatccgtgtgttggaattgggttgcggcgtgggcattttgggtatcgggctcggc
gctgtgtacccgcaactaggatctctcgatggcgactgcaccattttgatgacagatcta
ccagaagccgagcaacgagccagagccaacatgaagaggttgcagaactcgcatttgcga
ttccaagagaatccagtacgcatgctttacgaaaacctggattgggaggagggcagacag
ggtcgctttggaccagaggttcgatctgggccttgggatctcgtgatgctcagcgactgc
acctacaatgtcgacgtacttccagcactggtggaaacgctttcagccatccacaagaca
aacttgacctactttcccaaaggagaaccatttactacaaaagtctttttggccaccaag
cctcgccatgactccgaggaggttttgtacgagctaatggataatcaaggctggtatagc
gttcacaagcagatcgtccgcaagcctgtccttggagagccgccccagattgtcgagctt
cacctgtttgacaagtctggactcagcgagggccagacctcaacaagaacagaagtcaag
agggaagagaagaatgaatttgaggacgacgacatagcggcgtcagacacggagtcgagc
gtgtcgtcggacgaggagtcggagtactag
>Fp81
atgcactatatcagattccttcgagctcccaaattcgtccaggagcgtcacggcgctttt
gttcatttactcttcaccataacgactgacctcggagactcattcttgtacccagaaagg
ttcttggatcttcaagtcgttgctatcgctgcgtcacctgaaggcggctcaacatggctt
ctctcagatcctggacaccttcactggcaacctggtatgcgcgtcgccaagccatcgttg
gaacttcccatcgctcttgaacgagctgttgaatctggaatgagggttcatgtctgtgtt
agagcatcagagcctcaacacacagccgaaagtgtcccccgcatcctggcattgtcggcc
gagaagatgcggtatcggagggaagctgcggagaaaggcgccgtcatgccagcttgggta
ccagtgacccttcagccctcagagacggatgtgtctattcgaagacttgcgttgagcgac
gcacctgatggtctgggaaccatcgagattgaagaggagattggagagagcatagcacgt
catgtatgggatggaggcgtgatagcgacatgtgcacttgctggaatcgaggctgctcct
gatagccagtccagccaaaacccctgcatgaggaccatgaaaaatatctttagccaccaa
gatgcaatccgtgtgttggaattgggttgcggcgtgggcattttgggtatcgggctcggc
gctgtgtacccacaactaggatctctcgatggcgactgcaccattttgatgacagatcta
ccagaagccgagcaacgagccagagccaacatgaagaggttgcagaactcgcatttgcga
ttccaagagaatccagtacgcatgctttacgaaaacctggattgggaggagggcagacag
ggtcgctttggaccagaggttcgatctggaccttgggatctcgtgatgctcagcgactgc
acctacaatgtcgacgtacttccagcactggtggaaacgctttcagccatccacaagaca
aacttgacctactttcccaaaggagaaccatttactacaaaagtctttttggccaccaag
cctcgccatgactccgaggaggttttgtacgagttaatggataagcaaggctggtatagc
gttcacaagcagatagtccgcaagcctgtccttggagaaccgcctcagattgtcgagctt
cacctgtttgacaagtctggactcagcgagggccagacctcaacaagaacagaagtcaag
agggaagagaagaatgaatttgaggacgacgacatagcggcgtcagacacggagtcgagc
gtgtcgtcggacgaggagtcggagtactag
>Fp84
atgcactatatcagattccttcgagctcccaaattcgtccaggagcgtcacggcgctttc
gttcatttgctcttcaccataacgactgacctcggagactcattcttgtacccagaaagg
ttcttggaccttcaagtcgttgctatcgctgcgtcacctgaaggcggctcaacatggctt
ctctcagatcctggacaccttcactggcaacctggtatgcgcgtcgccaagccatctttg
gaacttcccatcgctcttgaacgagctgttgaatctggaatgagggttcatgtctgtgtt
agagcatcagagcctcaacacacagccgaaagtgtcccccgcatcctggcattgtcggcc
gagaagatgcggtatcggagggaagctgcggagaaaggcgccgtcatgccagcttgggta
ccagtgacccttcagccctcggagacggatgtgtctattcgaagacttgcgttgagcgac
gcacctgatggtctgggaaccatcgagattgaagaggagattggagagagcatagcacgt
catgtatgggatggaggcgtgatagcgacatgtgcacttgctggaatcgaggctgctcct
gatagtcagtccagccaaaacccctgcatgaggaccatgaaaaatatctttagccaccaa
gacgcaatccgtgtgttggaattgggttgcggcgtgggcattttgggtatcgggctcggc
gctgtgtacccgcaactaggatctctcgatggcgactgcaccattctgatgacagatcta
ccagaagccgagcaacgagccagagccaacatgaagaggttgcagaactcgcacttgcga
ttccaagagaatccagtacgcatgctttacgaaaatctggattgggaggagggcagacag
ggtcgctttggaccagaggttcgatctgggccttgggatctcgtgatgctcagcgactgc
acctacaatgttgacgtacttccagcactggtggaaacgctttcagccatccacaagaca
aacttgacctactttcccaaaggagaaccatttactacaaaagtctttttggccaccaag
cctcgccatgactccgaggaggttctgtacgagttgatggataagcaaggctggtatagc
gttcacaagcagatagtccgcaagcctgtccttggagagccgcctcagattgtcgagctt
cacctgtttgacaagtctggactcagcgagggccagacctcaacaagaacagaagtcaag
agggaagagaagaatgagtttgaggacgacgacatagcggcgtcagacaccgagtcgagc
gtgtcgtcggacgaggagtcggagtactag
>Fp86
atgcactatatcagattccttcgagctcccaaattcgtccaggagcgtcacggcgctttt
gttcatttactcttcaccataacgactgacctcggagactcattcttgtacccagaaagg
ttcttggaccttcaagtcgttgctatcgctgcgtcacctgaaggcggctcaacatggctt
ctctcagatcctggacaccttcactggcaacctggtatgcgcgtcgccaagccatctttg
gaacttcccatcgctctcgaacgagctgttgaatctggaatgagggttcatgtctgtgtt
agagcatcagagcctcaacacacagccgaaagtgtcccccgcatcctggcattgtcggcc
gagaagatgcggtatcggagggaagctgcggagaaaggcgccgtcatgccagcttgggta
ccagtgacccttcagccctcggagacggatgtgtctattcgaagacttgcgttgagcgac
gcacctgatggtctgggaaccatcgagattgaagaggagattggagagagcatagcacgt
catgtatgggatggaggcgtgatagcgacatgtgcacttgctggaatcgaggctgctcct
gatagtcagtccagccaaaacccctgcatgaggaccatgaaaaatatctttaaccaccaa
gacgtaatccgtgtgttggaattgggttgcggcgtgggcattttgggtatcgggctcggc
gctgtgtacccgcaactaggatctctcgatggcgactgcaccattttgatgacagatcta
ccagaagccgagcaacgagccagagccaacatgaagaggttgcagaactcgcatttgcga
ttccaagagaatccagtacgcatgctttacgaaaacctggattgggaggagggcagacag
ggtcgctttggaccagaggttcgatctgggccttgggatctcgtgatgctcagcgactgc
acctacaatgtcgacgtacttccagcactggtggaaacgctttcagccatccacaagaca
aacttgacctactttcccaaaggagaaccatttactacaaaagtctttttggccaccaag
cctcgccatgactccgaggaggttttgtacgagctaatggataatcaaggctggtatagc
gttcacaagcagatcgtccgcaagcctgtccttggagagccgccccagattgtcgagctt
cacctgtttgacaagtctggactcagcgagggccagacctcaacaagaacagaagtcaag
agggaagagaagaatgaatttgaggacgacgacatagcggcgtcagacacggagtcgagc
gtgtcgtcggacgaggagtcggagtactag
>Fvenenatum.busco
atgcattatatcagattccttcgagctcccaaattcgtccaggagcgtcacggcgccttt
gttcacttactcttcaccataacgactgacctcggagactcattcttgtaccctgaaagg
ttcttggaccttcaagtcgttgctatcgctgcgtcacctgaaggcggctcaacatggctt
ctatcagaccctggacatcttcactggcaacctggtatgcgcgtcgccaaaccatcattg
gaacttcccatcgctcttgaacgagctgttgaatctggaatgaaagttcacgtctgtgtt
agagcatcagagcctcaacatacagccgaaagtgtcccacgcatcctggccttgtcggcc
gagaagatgcggtatcggagagaagctgcagagaaaggcgccgtcatgccagcttgggta
ccagtgaccattcagccctcagagacggatgtgtctattcgaagacttgcgctgagcgac
tcacctgatggtctggggactatcgagattgaagaggagattggggagagcatagcgcgt
catgtatgggatggaggcgtgatagcgacatgcgcacttgctggaatcgaagctgctcct
gatagccagtccagccaaaacccctgcatgagaaccatgaaaaacatcttcagtcaccaa
caagcaatccgtgtgttggaattgggttgcggtgtgggcattttaggtatcgggctcggc
gccgtgtaccctcaactaggatccctcgatggtgactgcaccattctgatgacagatcta
ccagaagccgagcaacgagccagagccaacatgaagaggttgcaaaactcgcacttgcga
ttccaggagaacccagtacgcatgctttacgaaaacctggattgggaggagggaaggcag
ggtcgctttggaccagaggttcgatctggaccttgggatctcgtgatgctcagcgactgt
acctacaatgtcgacgtgcttccagcactggtggaaacgctttcagccattcacatggca
aatttgacctactttcccaaaggagaaccatttactacaaaagtctttttggctacaaag
cctcgccacgactctgaggaggttttgtacgagctactggataagcaaggctggtatagc
gttcacaagcaaatcgtccgcaagcctgtccttggagagccgcctcaaattgttgagctt
catctgtttgacaagtctggactcagcgagggtcagacctcaacaagaacagaagtcaag
agggaagagaagcaggaatttgaggacgacgacatagcggcgtcagacacggagtcaagc
gtgtcgtcggacgaagagtcggagtactag
