# Supplementary material for: Apicidin biosynthesis is linked to accessory chromosomes in Fusarium poae isolates
Source: BMC Genomics. 2021 Aug 4;22:591. doi: 10.1186/s12864-021-07617-y (PMC8340494; doi:10.1186/s12864-021-07617-y)
Supplement: Supplementary file 17 — Additional file 17. Compressed folder containing alignments for each of the 4141 orthologs used in BUSCO analysis. [file 12864_2021_7617_MOESM17_ESM.zip › Fven2_nt_MAFFT/1597at5125_nt.mafft.fasta]

>Fp105
atgtcccaagaccgcccggatgtcgaggcgccattgggacccgaaccttcgaaaaccgac
agtaaaaccaatacccgtcgtcgcagaagtgatgctggtcaatcggccccgttggccaat
cgcataaagggcgttgctgcggatctatatcaaaagaccgttgtcgagcttatcttgcgt
cgcaaacacattgtcgcgtcaaccgatgggcgccgtgtgcccctcgagctcgaacacgaa
tcgcccttgatagacgaccgccgtggcctcccctacgtttccaacagcatccgaacatcc
cgttatacagtatgggactttataccgaaacaactcttcttccagttctcccgcgtcgga
aacttttactttctgtgcgttggtgtaccgcagatggtcccaggcctctcgacgaccgga
tcttacacgacaattctaccactcctgttctttgtgcttttgacgattgtcaaggaagga
tacgatgactaccgacgataccgccttgataagatcgagaacgctggtttcgccacagtg
ttaggacgcgaggacaaatataccggaaagatcaaaccagttaccaaatggaggaaatgg
aacccattcctgaccaattccaccgccgaacctcatcccgcccccaatgaagaattcaac
ggattgcgatgggttcctgtcagatggagcgagatcaaggttggagatgttatcagactc
tgccgagacgaggcaatccctgccgaccttatcctactggacagtgacgaagagaataaa
ttggcgtacatcgagacaatggcgctcgacggcgagacaaacctcaagagtaaacaggtt
gcgcatgctcttcaaggttgtgacaccattgagggtatctcaaagtgcaaggccgagttt
gttgttgaggacccgaacccggatctttacaatttcgatggccgtgtcactgttgacgaa
aagacggtccccctaacttcaagcgaagttatctatcggggaagcattgttcgaaatacc
agcgccgcaattggtctcgtcatcaacaccggagaggattgtaagatacgcatgaacgcc
aacaagcatcccaaagcaaagaagcctgccctcgaacgggtcgtcaacaagatagtagtt
acgcttgcgacctatgttgtcctgctttctgttggtgtatcgatgggctatgtcgggtgg
cagaagagcactgaaagacactcatggtacctggaacaagccagggtgcctttttaccaa
atcatcatcgccttcatcattatgtttaacaacgttgtcccgctagcactctacattagt
ctggagattgtgaaaattggccagttgatcatgttgaacggggatctccagatgtacgac
gaggacacggacacacctgcacggtgcaatactaacactattctggaaaacctgggtcag
gtgggatacgtcttctcggataagacaggtaccttgacggacaacatcatgaagtttcga
aagataagcgttgctggaactgtctggctacatgagatggatttggagcaaaaggtcgac
gagattgaggccatcaagttggatgaagagtcggaccccggcgagccttcggtctacaag
acggaacctgtcacagtggtcatcagggaggaacaacctgaaggatcccacgaaccgctg
gctctgccatcgccatctcacatgtcgcctcgcccttccatgtctcgtcgaccgtccatg
gcgccctccaggccttcgatggcactttcacgcccgtcattcggaagtcgcaggtcatca
tcccaatggcgctccacgggacgtccagatcatatccagcctgatgtgacgaccaatgat
cttatcgaatatctgcgactgagacccaactccggatttgccaagaaagcaaaacagtac
attttggcagtggccctgtgccacacctgcttgcctgagcacaaggataacggagaactg
gagttccaagccgcatcccctgatgagcttgctcttgtcagggctgcacaggagcttggg
taccttgttatcagtcggacgacccaatccattaccttgcgagtaactcagtctgacggc
caagaggaggagcagaaatatgaggttcttgatgtgatcgaatttaccagctcgcgaaag
aagatgtccattgttgttcgtttccctgacggccgtatatctgtaatctgcaagggcgca
gattccgctatcttaccgcgccttaagatgtcgcaagttgccaaacaaaaagcaatcgaa
gtccgcaagagtgccgacattgaacgtgagatgcgtcgacgcagcgagcagcaagaacca
cggaacagctttggtggtagaccaagtctcacaatccgacgaaaccctggcgtctcgaga
gatcgaagcacaagcagacgacccaatgtggacaggagcaagtcgtttgagtttggtcgg
ctttctagacggtctgaagataagcctcgtctgtctatcgccactcgaggtgtgtcgatt
gacatgccccgtggccaatatctgaacactcctgttcattaccagcaacccgtccctgac
caccttgcatttctcgaagatcccactcttctagacgattccgaaacctttaccaagtgt
tttaagcatctggacgactttgcgacagaaggtcttcgcaccttactctttgcgcaaaag
tttatcacagaacacgaataccaggcatggaagaaagtatgggacgaggccgcgaccagc
ctcagcaatcgacaacaacgtattgaagaggcgggtgacatgattgagcagtcatttgac
ctagtcggcgcaactgctatcgaagacaagttacagaaaggagtgcccgaaacaattgag
aggttgcgaaaagccaacattaaaatttggatgcttaccggcgataagcgggagactgct
atcaacattgctcattctgctcgaatttgtcgacccgggtccgatctatacatcctagat
gtctccaagggaaggttagactcacaactggttgctcttcaggaagacctgcaagctggt
tctgttcatagtgttgtcgttatcgacggccagaccctttcagctgtcgagaagtcgcca
gaattatctgccaagttcttcaaggttatgctacaggtagattcagttatttgttgccga
gcttctccagcccagaaagcgctacttgtcactaccgtcagatcccgactgaagaagtac
caaggcaagaaccggagaggacttaccttggccatcggtgacggtgcaaacgacttggct
atgatctcagccagtcatgttggtattggcatttccggaaaggaaggtcttcaagctgct
cgtgtagcggactatgcgatcgctcagttcagattcctacaacgaatgctgcttgttcat
gggcgatggaactatgtccgcacggctaagttcattttgtacacgttctggaaggagatg
tttttctatttgccgacagcgcagtatcagagatatacaggctacagtggcacatcgctg
tacgaagctactagcttgactgtatttaacactttgtttactagtctctgtgttatttgt
atggggatttgggagcaggacctcagtgctgagacattactagctgttcctgagctgtac
gtctatggacaacggaaccaaggcctcaacatttggaaatttgcccgatggatgcttctt
ggcgccattgagggtgtgatttgttggtacggcgtctgggctggtcatggctggataaca
cccgcggcgcgcgaccaaggattgtatgcgcttggtacgctcacgttttcagttggagtc
ctctggatcaactggaaacttttcattttcgaaacacattacaaatccatgattgtcatg
ggatctttctttgtcacaacaatcggctggttcgcctggctgtctttcctggacgcggca
tatgcccctcagccatctgggccttacgccatcagggatagtttcaccaccttgtttgga
gatgatgctgtatggtgggcaacgctgttcattgtcctcggccttattggtctttttgag
atagtgctcaagtgcgtcaagcgtcttttacttatgcatggactctgggactggccaccc
tggggaaagagtcgacgcggcgagaatattgaagagtgggatgttgaactgtggcaggag
ttagaacaggacccggctctacgcgcaaggctgaagcgcatggcttgtaatgagccagta
gaagaggaggatgatattgatttggcggatatcaacatcggggaagagatcaggggccga
tga
>Fp108
atgtcccaagaccgcccggatgtcgaggcgccattgggacccgaaccttcgaaaaccgac
agtaaaaccaatacccgtcgtcgcagaagtgatgctggtcaatcggccccgttggccaat
cgcataaagggcgttgctgcggatctatatcaaaagaccgttgtcgagcttatcttgcgt
cgcaaacacattgtcgcgtcaaccgatgggcgccgtgtgcccctcgagctcgaacacgaa
tcgcccttgatagacgaccgccgtggcctcccctacgtttccaacagcatccgaacatcc
cgttatacagtatgggactttataccgaaacaactcttcttccagttctcccgcgtcgga
aacttttactttctgtgcgttggtgtaccgcagatggtcccaggcctctcgacgaccgga
tcttacacgacaattctaccactcctgttctttgtgcttttgacgattgtcaaggaagga
tacgatgactaccgacgataccgccttgataagatcgagaacgctggtttcgccacagtg
ttaggacgcgaggacaaatataccggaaagatcaaaccagttaccaaatggaggaaatgg
aacccattcctgaccaattccaccgccgaacctcatcccgcccccaatgaagaattcaac
ggattgcgatgggttcctgtcagatggagcgagatcaaggttggagatgttatcagactc
tgccgagacgaggcaatccctgccgaccttatcctactggacagtgacgaagagaataaa
ttggcgtacatcgagacaatggcgctcgacggcgagacaaacctcaagagtaaacaggtt
gcgcatgctcttcaaggttgtgacaccattgagggtatctcaaagtgcaaggccgagttt
gttgttgaggacccgaacccggatctttacaatttcgatggccgtgtcactgttgacgaa
aagacggtccccctaacttcaagcgaagttatctatcggggaagcattgttcgaaatacc
agcgccgcaattggtctcgtcatcaacaccggagaggattgtaagatacgcatgaacgcc
aacaagcatcccaaagcaaagaagcctgccctcgaacgggtcgtcaacaagatagtagtt
acgcttgcgacctatgttgtcctgctttctgttggtgtatcgatgggctatgtcgggtgg
cagaagagcactgaaagacactcatggtacctggaacaagccagggtgcctttttaccaa
atcatcatcgccttcatcattatgtttaacaacgttgtcccgctagcactctacattagt
ctggagattgtgaaaattggccagttgatcatgttgaacggggatctccagatgtacgac
gaggacacggacacacctgcacggtgcaatactaacactattctggaaaacctgggtcag
gtgggatacgtcttctcggataagacaggtaccttgacggacaacatcatgaagtttcga
aagataagcgttgctggaactgtctggctacatgagatggatttggagcaaaaggtcgac
gagattgaggccatcaagttggatgaagagtcggaccccggcgagccttcggtctacaag
acggaacctgtcacagtggtcatcagggaggaacaacctgaaggatcccacgaaccgctg
gctctgccatcgccatctcacatgtcgcctcgcccttccatgtctcgtcgaccgtccatg
gcgccctccaggccttcgatggcactttcacgcccgtcattcggaagtcgcaggtcatca
tcccaatggcgctccacgggacgtccagatcatatccagcctgatgtgacgaccaatgat
cttatcgaatatctgcgactgagacccaactccggatttgccaagaaagcaaaacagtac
attttggcagtggccctgtgccacacctgcttgcctgagcacaaggataacggagaactg
gagttccaagccgcatcccctgatgagcttgctcttgtcagggctgcacaggagcttggg
taccttgttatcagtcggacgacccaatccattaccttgcgagtaactcagtctgacggc
caagaggaggagcagaaatatgaggttcttgatgtgatcgaatttaccagctcgcgaaag
aagatgtccattgttgttcgtttccctgacggccgtatatctgtaatctgcaagggcgca
gattccgctatcttaccgcgccttaagatgtcgcaagttgccaaacaaaaagcaatcgaa
gtccgcaagagtgccgacattgaacgtgagatgcgtcgacgcagcgagcagcaagaacca
cggaacagctttggtggtagaccaagtctcacaatccgacgaaaccctggcgtctcgaga
gatcgaagcacaagcagacgacccaatgtggacaggagcaagtcgtttgagtttggtcgg
ctttctagacggtctgaagataagcctcgtctgtctatcgccactcgaggtgtgtcgatt
gacatgccccgtggccaatatctgaacactcctgttcattaccagcaacccgtccctgac
caccttgcatttctcgaagatcccactcttctagacgattccgaaacctttaccaagtgt
tttaagcatctggacgactttgcgacagaaggtcttcgcaccttactctttgcgcaaaag
tttatcacagaacacgaataccaggcatggaagaaagtatgggacgaggccgcgaccagc
ctcagcaatcgacaacaacgtattgaagaggcgggtgacatgattgagcagtcatttgac
ctagtcggcgcaactgctatcgaagacaagttacagaaaggagtgcccgaaacaattgag
aggttgcgaaaagccaacattaaaatttggatgcttaccggcgataagcgggagactgct
atcaacattgctcattctgctcgaatttgtcgacccgggtccgatctatacatcctagat
gtctccaagggaaggttagactcacaactggttgctcttcaggaagacctgcaagctggt
tctgttcatagtgttgtcgttatcgacggccagaccctttcagctgtcgagaagtcgcca
gaattatctgccaagttcttcaaggttatgctacaggtagattcagttatttgttgccga
gcttctccagcccagaaagcgctacttgtcactaccgtcagatcccgactgaagaagtac
caaggcaagaaccggagaggacttaccttggccatcggtgacggtgcaaacgacttggct
atgatctcagccagtcatgttggtattggcatttccggaaaggaaggtcttcaagctgct
cgtgtagcggactatgcgatcgctcagttcagattcctacaacgaatgctgcttgttcat
gggcgatggaactatgtccgcacggctaagttcattttgtacacgttctggaaggagatg
tttttctatttgccgacagcgcagtatcagagatatacaggctacagtggcacatcgctg
tacgaagctactagcttgactgtatttaacactttgtttactagtctctgtgttatttgt
atggggatttgggagcaggacctcagtgctgagacattactagctgttcctgagctgtac
gtctatggacaacggaaccaaggcctcaacatttggaaatttgcccgatggatgcttctt
ggcgccattgagggtgtgatttgttggtacggcgtctgggctggtcatggctggataaca
cccgcggcgcgcgaccaaggattgtatgcgcttggtacgctcacgttttcagttggagtc
ctctggatcaactggaaacttttcattttcgaaacacattacaaatccatgattgtcatg
ggatctttctttgtcacaacaatcggctggttcgcctggctgtctttcctggacgcggca
tatgcccctcagccatctgggccttacgccatcagggatagtttcaccaccttgtttgga
gatgatgctgtatggtgggcaacgctgttcattgtcctcggccttattggtctttttgag
atagtgctcaagtgcgtcaagcgtcttttacttatgcatggactctgggactggccaccc
tggggaaagagtcgacgcggcgagaatattgaagagtgggatgttgaactgtggcaggag
ttagaacaggacccggctctacgcgcaaggctgaagcgcatggcttgtaatgagccagta
gaagaggaggatgatattgatttggcggatatcaacatcggggaagagatcaggggccga
tga
>Fp118
atgtcccaagaccgcccggatgtcgaggcgccattgggacccgaaccttcgaaaaccgac
agtaaaaccaatacccgtcgtcgcagaagtgatgctggtcaatcggccccgttggccaat
cgcataaagggcgttgctgcggatctatatcaaaagaccgttgtcgagcttatcttgcgt
cgcaaacacattgtcgcgtcaaccgatgggcgccgtgtgcccctcgagctcgaacacgaa
tcgcccttgatagacgaccgccgtggcctcccctacgtttccaacagcatccgaacatcc
cgttatacagtatgggactttataccgaaacaactcttcttccagttctcccgcgtcgga
aacttttactttctgtgcgttggtgtaccgcagatggtcccaggcctctcgacgaccgga
tcttacacgacaattctaccactcctgttctttgtgcttttgacgattgtcaaggaagga
tacgatgactaccgacgataccgccttgataagatcgagaacgctggtttcgccacagtg
ttaggacgcgaggacaaatataccggaaagatcaaaccagttaccaaatggaggaaatgg
aacccattcctgaccaattccaccgccgaacctcatcccgcccccaatgaagaattcaac
ggattgcgatgggttcctgtcagatggagcgagatcaaggttggagatgttatcagactc
tgccgagacgaggcaatccctgccgaccttatcctactggacagtgacgaagagaataaa
ttggcgtacatcgagacaatggcgctcgacggcgagacaaacctcaagagtaaacaggtt
gcgcatgctcttcaaggttgtgacaccattgagggtatctcaaagtgcaaggccgagttt
gttgttgaggacccgaacccggatctttacaatttcgatggccgtgtcactgttgacgaa
aagacggtccccctaacttcaagcgaagttatctatcggggaagcattgttcgaaatacc
agcgccgcaattggtctcgtcatcaacaccggagaggattgtaagatacgcatgaacgcc
aacaagcatcccaaagcaaagaagcctgccctcgaacgggtcgtcaacaagatagtagtt
acgcttgcgacctatgttgtcctgctttctgttggtgtatcgatgggctatgtcgggtgg
cagaagagcactgaaagacactcatggtacctggaacaagccagggtgcctttttaccaa
atcatcatcgccttcatcattatgtttaacaacgttgtcccgctagcactctacattagt
ctggagattgtgaaaattggccagttgatcatgttgaacggggatctccagatgtacgac
gaggacacggacacacctgcacggtgcaatactaacactattctggaaaacctgggtcag
gtgggatacgtcttctcggataagacaggtaccttgacggacaacatcatgaagtttcga
aagataagcgttgctggaactgtctggctacatgagatggatttggagcaaaaggtcgac
gagattgaggccatcaagttggatgaagagtcggaccccggcgagccttcggtctacaag
acggaacctgtcacagtggtcatcagggaggaacaacctgaaggatcccacgaaccgctg
gctctgccatcgccatctcacatgtcgcctcgcccttccatgtctcgtcgaccgtccatg
gcgccctccaggccttcgatggcactttcacgcccgtcattcggaagtcgcaggtcatca
tcccaatggcgctccacgggacgtccagatcatatccagcctgatgtgacgaccaatgat
cttatcgaatatctgcgactgagacccaactccggatttgccaagaaagcaaaacagtac
attttggcagtggccctgtgccacacctgcttgcctgagcacaaggataacggagaactg
gagttccaagccgcatcccctgatgagcttgctcttgtcagggctgcacaggagcttggg
taccttgttatcagtcggacgacccaatccattaccttgcgagtaactcagtctgacggc
caagaggaggagcagaaatatgaggttcttgatgtgatcgaatttaccagctcgcgaaag
aagatgtccattgttgttcgtttccctgacggccgtatatctgtaatctgcaagggcgca
gattccgctatcttaccgcgccttaagatgtcgcaagttgccaaacaaaaagcaatcgaa
gtccgcaagagtgccgacattgaacgtgagatgcgtcgacgcagcgagcagcaagaacca
cggaacagctttggtggtagaccaagtctcacaatccgacgaaaccctggcgtctcgaga
gatcgaagcacaagcagacgacccaatgtggacaggagcaagtcgtttgagtttggtcgg
ctttctagacggtctgaagataagcctcgtctgtctatcgccactcgaggtgtgtcgatt
gacatgccccgtggccaatatctgaacactcctgttcattaccagcaacccgtccctgac
caccttgcatttctcgaagatcccactcttctagacgattccgaaacctttaccaagtgt
tttaagcatctggacgactttgcgacagaaggtcttcgcaccttactctttgcgcaaaag
tttatcacagaacacgaataccaggcatggaagaaagtatgggacgaggccgcgaccagc
ctcagcaatcgacaacaacgtattgaagaggcgggtgacatgattgagcagtcatttgac
ctagtcggcgcaactgctatcgaagacaagttacagaaaggagtgcccgaaacaattgag
aggttgcgaaaagccaacattaaaatttggatgcttaccggcgataagcgggagactgct
atcaacattgctcattctgctcgaatttgtcgacccgggtccgatctatacatcctagat
gtctccaagggaaggttagactcacaactggttgctcttcaggaagacctgcaagctggt
tctgttcatagtgttgtcgttatcgacggccagaccctttcagctgtcgagaagtcgcca
gaattatctgccaagttcttcaaggttatgctacaggtagattcagttatttgttgccga
gcttctccagcccagaaagcgctacttgtcactaccgtcagatcccgactgaagaagtac
caaggcaagaaccggagaggacttaccttggccatcggtgacggtgcaaacgacttggct
atgatctcagccagtcatgttggtattggcatttccggaaaggaaggtcttcaagctgct
cgtgtagcggactatgcgatcgctcagttcagattcctacaacgaatgctgcttgttcat
gggcgatggaactatgtccgcacggctaagttcattttgtacacgttctggaaggagatg
tttttctatttgccgacagcgcagtatcagagatatacaggctacagtggcacatcgctg
tacgaagctactagcttgactgtatttaacactttgtttactagtctctgtgttatttgt
atggggatttgggagcaggacctcagtgctgagacattactagctgttcctgagctgtac
gtctatggacaacggaaccaaggcctcaacatttggaaatttgcccgatggatgcttctt
ggcgccattgagggtgtgatttgttggtacggcgtctgggctggtcatggctggataaca
cccgcggcgcgcgaccaaggattgtatgcgcttggtacgctcacgttttcagttggagtc
ctctggatcaactggaaacttttcattttcgaaacacattacaaatccatgattgtcatg
ggatctttctttgtcacaacaatcggctggttcgcctggctgtctttcctggacgcggca
tatgcccctcagccatctgggccttacgccatcagggatagtttcaccaccttgtttgga
gatgatgctgtatggtgggcaacgctgttcattgtcctcggccttattggtctttttgag
atagtgctcaagtgcgtcaagcgtcttttacttatgcatggactctgggactggccaccc
tggggaaagagtcgacgcggcgagaatattgaagagtgggatgttgaactgtggcaggag
ttagaacaggacccggctctacgcgcaaggctgaagcgcatggcttgtaatgagccagta
gaagaggaggatgatattgatttggcggatatcaacatcggggaagagatcaggggccga
tga
>Fp122
atgtcccaagaccgcccggatgtcgaggcgccattgggacccgaaccttcgaaaaccgac
agtaaaaccaatacccgtcgtcgcagaagtgatgctggtcaatcggccccgttggccaat
cgcataaagggcgttgctgcggatctatatcaaaagaccgttgtcgagcttatcttgcgt
cgcaaacacattgtcgcgtcaaccgatgggcgccgtgtgcccctcgagctcgaacacgaa
tcgcccttgatagacgaccgccgtggcctcccctacgtttccaacagcatccgaacatcc
cgttatacagtatgggactttataccgaaacaactcttcttccagttctcccgcgtcgga
aacttttactttctgtgcgttggtgtaccgcagatggtcccaggcctctcgacgaccgga
tcttacacgacaattctaccactcctgttctttgtgcttttgacgattgtcaaggaagga
tacgatgactaccgacgataccgccttgataagatcgagaacgctggtttcgccacagtg
ttaggacgcgaggacaaatataccggaaagatcaaaccagttaccaaatggaggaaatgg
aacccattcctgaccaattccaccgccgaacctcatcccgcccccaatgaagaattcaac
ggattgcgatgggttcctgtcagatggagcgagatcaaggttggagatgttatcagactc
tgccgagacgaggcaatccctgccgaccttatcctactggacagtgacgaagagaataaa
ttggcgtacatcgagacaatggcgctcgacggcgagacaaacctcaagagtaaacaggtt
gcgcatgctcttcaaggttgtgacaccattgagggtatctcaaagtgcaaggccgagttt
gttgttgaggacccgaacccggatctttacaatttcgatggccgtgtcactgttgacgaa
aagacggtccccctaacttcaagcgaagttatctatcggggaagcattgttcgaaatacc
agcgccgcaattggtctcgtcatcaacaccggagaggattgtaagatacgcatgaacgcc
aacaagcatcccaaagcaaagaagcctgccctcgaacgggtcgtcaacaagatagtagtt
acgcttgcgacctatgttgtcctgctttctgttggtgtatcgatgggctatgtcgggtgg
cagaagagcactgaaagacactcatggtacctggaacaagccagggtgcctttttaccaa
atcatcatcgccttcatcattatgtttaacaacgttgtcccgctagcactctacattagt
ctggagattgtgaaaattggccagttgatcatgttgaacggggatctccagatgtacgac
gaggacacggacacacctgcacggtgcaatactaacactattctggaaaacctgggtcag
gtgggatacgtcttctcggataagacaggtaccttgacggacaacatcatgaagtttcga
aagataagcgttgctggaactgtctggctacatgagatggatttggagcaaaaggtcgac
gagattgaggccatcaagttggatgaagagtcggaccccggcgagccttcggtctacaag
acggaacctgtcacagtggtcatcagggaggaacaacctgaaggatcccacgaaccgctg
gctctgccatcgccatctcacatgtcgcctcgcccttccatgtctcgtcgaccgtccatg
gcgccctccaggccttcgatggcactttcacgcccgtcattcggaagtcgcaggtcatca
tcccaatggcgctccacgggacgtccagatcatatccagcctgatgtgacgaccaatgat
cttatcgaatatctgcgactgagacccaactccggatttgccaagaaagcaaaacagtac
attttggcagtggccctgtgccacacctgcttgcctgagcacaaggataacggagaactg
gagttccaagccgcatcccctgatgagcttgctcttgtcagggctgcacaggagcttggg
taccttgttatcagtcggacgacccaatccattaccttgcgagtaactcagtctgacggc
caagaggaggagcagaaatatgaggttcttgatgtgatcgaatttaccagctcgcgaaag
aagatgtccattgttgttcgtttccctgacggccgtatatctgtaatctgcaagggcgca
gattccgctatcttaccgcgccttaagatgtcgcaagttgccaaacaaaaagcaatcgaa
gtccgcaagagtgccgacattgaacgtgagatgcgtcgacgcagcgagcagcaagaacca
cggaacagctttggtggtagaccaagtctcacaatccgacgaaaccctggcgtctcgaga
gatcgaagcacaagcagacgacccaatgtggacaggagcaagtcgtttgagtttggtcgg
ctttctagacggtctgaagataagcctcgtctgtctatcgccactcgaggtgtgtcgatt
gacatgccccgtggccaatatctgaacactcctgttcattaccagcaacccgtccctgac
caccttgcatttctcgaagatcccactcttctagacgattccgaaacctttaccaagtgt
tttaagcatctggacgactttgcgacagaaggtcttcgcaccttactctttgcgcaaaag
tttatcacagaacacgaataccaggcatggaagaaagtatgggacgaggccgcgaccagc
ctcagcaatcgacaacaacgtattgaagaggcgggtgacatgattgagcagtcatttgac
ctagtcggcgcaactgctatcgaagacaagttacagaaaggagtgcccgaaacaattgag
aggttgcgaaaagccaacattaaaatttggatgcttaccggcgataagcgggagactgct
atcaacattgctcattctgctcgaatttgtcgacccgggtccgatctatacatcctagat
gtctccaagggaaggttagactcacaactggttgctcttcaggaagacctgcaagctggt
tctgttcatagtgttgtcgttatcgacggccagaccctttcagctgtcgagaagtcgcca
gaattatctgccaagttcttcaaggttatgctacaggtagattcagttatttgttgccga
gcttctccagcccagaaagcgctacttgtcactaccgtcagatcccgactgaagaagtac
caaggcaagaaccggagaggacttaccttggccatcggtgacggtgcaaacgacttggct
atgatctcagccagtcatgttggtattggcatttccggaaaggaaggtcttcaagctgct
cgtgtagcggactatgcgatcgctcagttcagattcctacaacgaatgctgcttgttcat
gggcgatggaactatgtccgcacggctaagttcattttgtacacgttctggaaggagatg
tttttctatttgccgacagcgcagtatcagagatatacaggctacagtggcacatcgctg
tacgaagctactagcttgactgtatttaacactttgtttactagtctctgtgttatttgt
atggggatttgggagcaggacctcagtgctgagacattactagctgttcctgagctgtac
gtctatggacaacggaaccaaggcctcaacatttggaaatttgcccgatggatgcttctt
ggcgccattgagggtgtgatttgttggtacggcgtctgggctggtcatggctggataaca
cccgcggcgcgcgaccaaggattgtatgcgcttggtacgctcacgttttcagttggagtc
ctctgggtcaactggaaacttttcattttcgaaacacattacaaatccatgattgtcatg
ggatctttctttgtcacaacaatcggctggttcgcctggctgtctttcctggacgcggca
tatgcccctcagccatctgggccttacgccatcagggatagtttcaccaccttgtttgga
gatgatgctgtatggtgggcaacgctgttcattgtcctcggccttattggtctttttgag
atagtgctcaagtgcgtcaagcgtcttttacttatgcatggactctgggactggccaccc
tggggaaagagtcgacgcggcgagaatattgaagagtgggatgttgaactgtggcaggag
ttagaacaggacccggctctacgcgcaaggctgaagcgcatggcttgtaatgagccagta
gaagaggaggatgatattgatttggcggatatcaacatcggggaagagatcaggggccga
tga
>Fp125
atgtcccaagaccgcccggatgtcgaggcgccattgggacccgaaccttcgaaaaccgac
agtaaaaccaatacccgtcgtcgcagaagtgatgctggtcaatcggccccgttggccaat
cgcataaagggcgttgctgcggatctatatcaaaagaccgttgtcgagcttatcttgcgt
cgcaaacacattgtcgcgtcaaccgatgggcgccgtgtgcccctcgagctcgaacacgaa
tcgcccttgatagacgaccgccgtggcctcccctacgtttccaacagcatccgaacatcc
cgttatacagtatgggactttataccgaaacaactcttcttccagttctcccgcgtcgga
aacttttactttctgtgcgttggtgtaccgcagatggtcccaggcctctcgacgaccgga
tcttacacgacaattctaccactcctgttctttgtgcttttgacgattgtcaaggaagga
tacgatgactaccgacgataccgccttgataagatcgagaacgctggtttcgccacagtg
ttaggacgcgaggacaaatataccggaaagatcaaaccagttaccaaatggaggaaatgg
aacccattcctgaccaattccaccgccgaacctcatcccgcccccaatgaagaattcaac
ggattgcgatgggttcctgtcagatggagcgagatcaaggttggagatgttatcagactc
tgccgagacgaggcaatccctgccgaccttatcctactggacagtgacgaagagaataaa
ttggcgtacatcgagacaatggcgctcgacggcgagacaaacctcaagagtaaacaggtt
gcgcatgctcttcaaggttgtgacaccattgagggtatctcaaagtgcaaggccgagttt
gttgttgaggacccgaacccggatctttacaatttcgatggccgtgtcactgttgacgaa
aagacggtccccctaacttcaagcgaagttatctatcggggaagcattgttcgaaatacc
agcgccgcaattggtctcgtcatcaacaccggagaggattgtaagatacgcatgaacgcc
aacaagcatcccaaagcaaagaagcctgccctcgaacgggtcgtcaacaagatagtagtt
acgcttgcgacctatgttgtcctgctttctgtcggtgtatcgatgggctatgtcgggtgg
cagaagagcactgaaagacactcatggtacctggaacaagccagggtgcctttttaccaa
atcatcatcgccttcatcattatgtttaacaacgttgtcccgctagcactctacattagt
ctggagattgtgaaaattggccagttgatcatgttgaacggggatctccagatgtacgac
gaggacacggacacacctgcacggtgcaatactaacactattctggaaaacctgggtcag
gtgggatacgtcttctcggataagacaggtaccttgacggacaacatcatgaagtttcga
aagataagcgttgctggaactgtctggctacatgagatggatttggagcaaaaggtcgac
gagattgaggccatcaagttggatgaagagtcggaccccggcgagccttcggtctacaag
acggaacctgtcacagtggtcatcagggaggaacaacctgaaggatcccacgaaccgctg
gctctgccatcgccatctcacatgtcgcctcgcccttccatgtctcgtcgaccgtccatg
gcgccctccaggccttcgatggcactttcacgcccgtcattcggaagtcgcaggtcatca
tcccaatggcgctccacgggacgtccagatcatatccagcctgatgtgacgaccaatgat
cttatcgaatatctgcgactgagacccaactccggatttgccaagaaagcaaaacagtac
attttggcagtggccctgtgccacacctgcttgcctgagcacaaggataacggagaactg
gagttccaagccgcatcccctgatgagcttgctcttgtcagggctgcacaggagcttggg
taccttgttatcagtcggacgacccaatccattaccttgcgagtaactcagtctgacggc
caagaggaggagcagaaatatgaggttcttgatgtgatcgaatttaccagctcgcgaaag
aagatgtccattgttgttcgtttccctgacggccgtatatctgtaatctgcaagggcgca
gattccgctatcttaccgcgccttaagatgtcgcaagttgccaaacaaaaggcaatcgaa
gtccgcaagagtgccgacattgaacgtgagatgcgtcgacgcagcgagcagcaagaacca
cggaacagctttggtggtagaccaagtctcacaatccgacgaaaccctggcgtctcgaga
gatcgaagcacaagcagacgacccaatgtggacaggagcaagtcgtttgagtttggtcgg
ctttctagacggtctgaagataagcctcgtctgtctatcgccactcgaggtgtgtcgatt
gacatgccccgtggccaatatctgaacactcctgttcattaccagcaacccgtccctgac
caccttgcatttctcgaagatcccactcttctagacgattccgaaacctttaccaagtgt
tttaagcatctggacgactttgcgacagaaggtcttcgcaccttactctttgcgcaaaag
tttatcacagaacacgaataccaggcatggaagaaagtatgggacgaggccgcgaccagc
ctcagcaatcgacaacaacgtattgaagaggcgggtgacatgattgagcagtcatttgac
ctagtcggcgcaactgctatcgaagacaagttacagaaaggagtgcccgaaacaattgag
aggttgcgaaaagccaacattaaaatttggatgcttaccggcgataagcgggagactgct
atcaacattgctcattctgctcgaatttgtcgacccgggtccgatctatacatcctagat
gtctccaagggaaggttagactcacaactggttgctcttcaggaagacctgcaagctggt
tctgttcatagtgttgtcgttatcgacggccagaccctttcagctgtcgagaagtcgcca
gaattatctgccaagttcttcaaggttatgctacaggtagattcagttatttgttgccga
gcttctccagcccagaaagcgctacttgtcactaccgtcagatcccgactgaagaagtac
cgaggcaagaaccggagaggacttaccttggccatcggtgacggtgcaaacgacttggct
atgatctcagccagtcatgttggtattggcatttccggaaaggaaggtcttcaagctgct
cgtgtagcggactatgcgatcgctcagttcagattcctacaacgaatgctgcttgttcat
gggcgatggaactatgtccgcacggctaagttcattttgtacacgttctggaaggagatg
tttttctatttgccgacagcgcagtatcagagatatacaggctacagtggcacatcgctg
tacgaagctactagcttgactgtatttaacactttgtttactagtctctgtgttatttgt
atggggatttgggagcaggacctcagtgctgagacattactagctgttcctgagctgtac
gtctatggacaacggaaccaaggcctcaacatttggaaatttgcccgatggatgcttctt
ggcgccattgagggtgtgatttgttggtacggcgtctgggctggtcatggctggataaca
cccgcggcgcgcgaccaaggattgtatgcgcttggtacgctcacgttttcagttggagtc
ctctggatcaactggaaacttttcattttcgaaacacattacaaatccatgattgtcatg
ggatctttctttgtcacaacgatcggctggttcgcctggctgtctttcctggacgcggca
tatgcccctcagccatctgggccttacgccatcagggatagtttcaccaccttgtttgga
gatgatgctgtatggtgggcaacgctgttcattgtcctcggccttattggtctttttgag
atagtgctcaagtgcgtcaagcgtcttttacttatgcatggactctgggactggccaccc
tggggaaagagtcgacgcggcgagaatattgaagagtgggatgttgaactgtggcaggag
ttagaacaggacccggctctacgcgcaaggctgaagcgcatggcttgtaatgagccagta
gaagaggaggatgatattgatttggcggatatcaacatcggggaagagatcaggggccga
tga
>Fp13r
atgtcccaagaccgcccggatgtcgaggcgccattgggacccgaaccttcgaaaaccgac
agtaaaaccaatacccgtcgtcgcagaagtgatgctggtcaatcggccccgttggccaat
cgcataaagggcgttgctgcggatctatatcaaaagaccgttgtcgagcttatcttgcgt
cgcaaacacattgtcgcgtcaaccgatgggcgccgtgtgcccctcgagctcgaacacgaa
tcgcccttgatagacgaccgccgtggcctcccctacgtttccaacagcatccgaacatcc
cgttatacagtatgggactttataccgaaacaactcttcttccagttctcccgcgtcgga
aacttttactttctgtgcgttggtgtaccgcagatggtcccaggcctctcgacgaccgga
tcttacacgacaattctaccactcctgttctttgtgcttttgacgattgtcaaggaagga
tacgatgactaccgacgataccgccttgataagatcgagaacgctggtttcgccacagtg
ttaggacgcgaggacaaatataccggaaagatcaaaccagttaccaaatggaggaaatgg
aacccattcctgaccaattccaccgccgaacctcatcccgcccccaatgaagaattcaac
ggattgcgatgggttcctgtcagatggagcgagatcaaggttggagatgttatcagactc
tgccgagacgaggcaatccctgccgaccttatcctactggacagtgacgaagagaataaa
ttggcgtacatcgagacaatggcgctcgacggcgagacaaacctcaagagtaaacaggtt
gcgcatgctcttcaaggttgtgacaccattgagggtatctcaaagtgcaaggccgagttt
gttgttgaggacccgaacccggatctttacaatttcgatggccgtgtcactgttgacgaa
aagacggtccccctaacttcaagcgaagttatctatcggggaagcattgttcgaaatacc
agcgccgcaattggtctcgtcatcaacaccggagaggattgtaagatacgcatgaacgcc
aacaagcatcccaaagcaaagaagcctgccctcgaacgggtcgtcaacaagatagtagtt
acgcttgcgacctatgttgtcctgctttctgttggtgtatcgatgggctatgtcgggtgg
cagaagagcactgaaagacactcatggtacctggaacaagccagggtgcctttttaccaa
atcatcatcgccttcatcattatgtttaacaacgttgtcccgctagcactctacattagt
ctggagattgtgaaaattggccagttgatcatgttgaacggggatctccagatgtacgac
gaggacacggacacacctgcacggtgcaatactaacactattctggaaaacctgggtcag
gtgggatacgtcttctcggataagacaggtaccttgacggacaacatcatgaagtttcga
aagataagcgttgctggaactgtctggctacatgagatggatttggagcaaaaggtcgac
gagattgaggccatcaagttggatgaagagtcggaccccggcgagccttcggtctacaag
acggaacctgtcacagtggtcatcagggaggaacaacctgaaggatcccacgaaccgctg
gctctgccatcgccatctcacatgtcgcctcgcccttccatgtctcgtcgaccgtccatg
gcgccctccaggccttcgatggcactttcacgcccgtcattcggaagtcgcaggtcatca
tcccaatggcgctccacgggacgtccagatcatatccagcctgatgtgacgaccaatgat
cttatcgaatatctgcgactgagacccaactccggatttgccaagaaagcaaaacagtac
attttggcagtggccctgtgccacacctgcttgcctgagcacaaggataacggagaactg
gagttccaagccgcatcccctgatgagcttgctcttgtcagggctgcacaggagcttggg
taccttgttatcagtcggacgacccaatccattaccttgcgagtaactcagtctgacggc
caagaggaggagcagaaatatgaggttcttgatgtgatcgaatttaccagctcgcgaaag
aagatgtccattgttgttcgtttccctgacggccgtatatctgtaatctgcaagggcgca
gattccgctatcttaccgcgccttaagatgtcgcaagttgccaaacaaaaagcaatcgaa
gtccgcaagagtgccgacattgaacgtgagatgcgtcgacgcagcgagcagcaagaacca
cggaacagctttggtggtagaccaagtctcacaatccgacgaaaccctggcgtctcgaga
gatcgaagcacaagcagacgacccaatgtggacaggagcaagtcgtttgagtttggtcgg
ctttctagacggtctgaagataagcctcgtctgtctatcgccactcgaggtgtgtcgatt
gacatgccccgtggccaatatctgaacactcctgttcattaccagcaacccgtccctgac
caccttgcatttctcgaagatcccactcttctagacgattccgaaacctttaccaagtgt
tttaagcatctggacgactttgcgacagaaggtcttcgcaccttactctttgcgcaaaag
tttatcacagaacacgaataccaggcatggaagaaagtatgggacgaggccgcgaccagc
ctcagcaatcgacaacaacgtattgaagaggcgggtgacatgattgagcagtcatttgac
ctagtcggcgcaactgctatcgaagacaagttacagaaaggagtgcccgaaacaattgag
aggttgcgaaaagccaacattaaaatttggatgcttaccggcgataagcgggagactgct
atcaacattgctcattctgctcgaatttgtcgacccgggtccgatctatacatcctagat
gtctccaagggaaggttagactcacaactggttgctcttcaggaagacctgcaagctggt
tctgttcatagtgttgtcgttatcgacggccagaccctttcagctgtcgagaagtcgcca
gaattatctgccaagttcttcaaggttatgctacaggtagattcagttatttgttgccga
gcttctccagcccagaaagcgctacttgtcactaccgtcagatcccgactgaagaagtac
caaggcaagaaccggagaggacttaccttggccatcggtgacggtgcaaacgacttggct
atgatctcagccagtcatgttggtattggcatttccggaaaggaaggtcttcaagctgct
cgtgtagcggactatgcgatcgctcagttcagattcctacaacgaatgctgcttgttcat
gggcgatggaactatgtccgcacggctaagttcattttgtacacgttctggaaggagatg
tttttctatttgccgacagcgcagtatcagagatatacaggctacagtggcacatcgctg
tacgaagctactagcttgactgtatttaacactttgtttactagtctctgtgttatttgt
atggggatttgggagcaggacctcagtgctgagacattactagctgttcctgagctgtac
gtctatggacaacggaaccaaggcctcaacatttggaaatttgcccgatggatgcttctt
ggcgccattgagggtgtgatttgttggtacggcgtctgggctggtcatggctggataaca
cccgcggcgcgcgaccaaggattgtatgcgcttggtacgctcacgttttcagttggagtc
ctctggatcaactggaaacttttcattttcgaaacacattacaaatccatgattgtcatg
ggatctttctttgtcacaacaatcggctggttcgcctggctgtctttcctggacgcggca
tatgcccctcagccatctgggccttacgccatcagggatagtttcaccaccttgtttgga
gatgatgctgtatggtgggcaacgctgttcattgtcctcggccttattggtctttttgag
atagtgctcaagtgcgtcaagcgtcttttacttatgcatggactctgggactggccaccc
tggggaaagagtcgacgcggcgagaatattgaagagtgggatgttgaactgtggcaggag
ttagaacaggacccggctctacgcgcaaggctgaagcgcatggcttgtaatgagccagta
gaagaggaggatgatattgatttggcggatatcaacatcggggaagagatcaggggccga
tga
>Fp144
atgtcccaagaccgcccggatgtcgaggcgccattgggacccgaaccttcgaaaaccgac
agtaaaaccaatacccgtcgtcgcagaagtgatgctggtcaatcggccccgttggccaat
cgcataaagggcgttgctgcggatctatatcaaaagaccgttgtcgagcttatcttgcgt
cgcaaacacattgtcgcgtcaaccgatgggcgccgtgtgcccctcgagctcgaacacgaa
tcgcccttgatagacgaccgccgtggcctcccctacgtttccaacagcatccgaacatcc
cgttatacagtatgggactttataccgaaacaactcttcttccagttctcccgcgtcgga
aacttttactttctgtgcgttggtgtaccgcagatggtcccaggcctctcgacgaccgga
tcttacacgacaattctaccactcctgttctttgtgcttttgacgattgtcaaggaagga
tacgatgactaccgacgataccgccttgataagatcgagaacgctggtttcgccacagtg
ttaggacgcgaggacaaatataccggaaagatcaaaccagttaccaaatggaggaaatgg
aacccattcctgaccaattccaccgccgaacctcatcccgcccccaatgaagaattcaac
ggattgcgatgggttcctgtcagatggagcgagatcaaggttggagatgttatcagactc
tgccgagacgaggcaatccctgccgaccttatcctactggacagtgacgaagagaataaa
ttggcgtacatcgagacaatggcgctcgacggcgagacaaacctcaagagtaaacaggtt
gcgcatgctcttcaaggttgtgacaccattgagggtatctcaaagtgcaaggccgagttt
gttgttgaggacccgaacccggatctttacaatttcgatggccgtgtcactgttgacgaa
aagacggtccccctaacttcaagcgaagttatctatcggggaagcattgttcgaaatacc
agcgccgcaattggtctcgtcatcaacaccggagaggattgtaagatacgcatgaacgcc
aacaagcatcccaaagcaaagaagcctgccctcgaacgggtcgtcaacaagatagtagtt
acgcttgcgacctatgttgtcctgctttctgttggtgtatcgatgggctatgtcgggtgg
cagaagagcactgaaagacactcatggtacctggaacaagccagggtgcctttttaccaa
atcatcatcgccttcatcattatgtttaacaacgttgtcccgctagcactctacattagt
ctggagattgtgaaaattggccagttgatcatgttgaacggggatctccagatgtacgac
gaggacacggacacacctgcacggtgcaatactaacactattctggaaaacctgggtcag
gtgggatacgtcttctcggataagacaggtaccttgacggacaacatcatgaagtttcga
aagataagcgttgctggaactgtctggctacatgagatggatttggagcaaaaggtcgac
gagattgaggccatcaagttggatgaagagtcggaccccggcgagccttcggtctacaag
acggaacctgtcacagtggtcatcagggaggaacaacctgaaggatcccacgaaccgctg
gctctgccatcgccatctcacatgtcgcctcgcccttccatgtctcgtcgaccgtccatg
gcgccctccaggccttcgatggcactttcacgcccgtcattcggaagtcgcaggtcatca
tcccaatggcgctccacgggacgtccagatcatatccagcctgatgtgacgaccaatgat
cttatcgaatatctgcgactgagacccaactccggatttgccaagaaagcaaaacagtac
attttggcagtggccctgtgccacacctgcttgcctgagcacaaggataacggagaactg
gagttccaagccgcatcccctgatgagcttgctcttgtcagggctgcacaggagcttggg
taccttgttatcagtcggacgacccaatccattaccttgcgagtaactcagtctgacggc
caagaggaggagcagaaatatgaggttcttgatgtgatcgaatttaccagctcgcgaaag
aagatgtccattgttgttcgtttccctgacggccgtatatctgtaatctgcaagggcgca
gattccgctatcttaccgcgccttaagatgtcgcaagttgccaaacaaaaagcaatcgaa
gtccgcaagagtgccgacattgaacgtgagatgcgtcgacgcagcgagcagcaagaacca
cggaacagctttggtggtagaccaagtctcacaatccgacgaaaccctggcgtctcgaga
gatcgaagcacaagcagacgacccaatgtggacaggagcaagtcgtttgagtttggtcgg
ctttctagacggtctgaagataagcctcgtctgtctatcgccactcgaggtgtgtcgatt
gacatgccccgtggccaatatctgaacactcctgttcattaccagcaacccgtccctgac
caccttgcatttctcgaagatcccactcttctagacgattccgaaacctttaccaagtgt
tttaagcatctggacgactttgcgacagaaggtcttcgcaccttactctttgcgcaaaag
tttatcacagaacacgaataccaggcatggaagaaagtatgggacgaggccgcgaccagc
ctcagcaatcgacaacaacgtattgaagaggcgggtgacatgattgagcagtcatttgac
ctagtcggcgcaactgctatcgaagacaagttacagaaaggagtgcccgaaacaattgag
aggttgcgaaaagccaacattaaaatttggatgcttaccggcgataagcgggagactgct
atcaacattgctcattctgctcgaatttgtcgacccgggtccgatctatacatcctagat
gtctccaagggaaggttagactcacaactggttgctcttcaggaagacctgcaagctggt
tctgttcatagtgttgtcgttatcgacggccagaccctttcagctgtcgagaagtcgcca
gaattatctgccaagttcttcaaggttatgctacaggtagattcagttatttgttgccga
gcttctccagcccagaaagcgctacttgtcactaccgtcagatcccgactgaagaagtac
caaggcaagaaccggagaggacttaccttggccatcggtgacggtgcaaacgacttggct
atgatctcagccagtcatgttggtattggcatttccggaaaggaaggtcttcaagctgct
cgtgtagcggactatgcgatcgctcagttcagattcctacaacgaatgctgcttgttcat
gggcgatggaactatgtccgcacggctaagttcattttgtacacgttctggaaggagatg
tttttctatttgccgacagcgcagtatcagagatatacaggctacagtggcacatcgctg
tacgaagctactagcttgactgtatttaacactttgtttactagtctctgtgttatttgt
atggggatttgggagcaggacctcagtgctgagacattactagctgttcctgagctgtac
gtctatggacaacggaaccaaggcctcaacatttggaaatttgcccgatggatgcttctt
ggcgccattgagggtgtgatttgttggtacggcgtctgggctggtcatggctggataaca
cccgcggcgcgcgaccaaggattgtatgcgcttggtacgctcacgttttcagttggagtc
ctctggatcaactggaaacttttcattttcgaaacacattacaaatccatgattgtcatg
ggatctttctttgtcacaacaatcggctggttcgcctggctgtctttcctggacgcggca
tatgcccctcagccatctgggccttacgccatcagggatagtttcaccaccttgtttgga
gatgatgctgtatggtgggcaacgctgttcattgtcctcggccttattggtctttttgag
atagtgctcaagtgcgtcaagcgtcttttacttatgcatggactctgggactggccaccc
tggggaaagagtcgacgcggcgagaatattgaagagtgggatgttgaactgtggcaggag
ttagaacaggacccggctctacgcgcaaggctgaagcgcatggcttgtaatgagccagta
gaagaggaggatgatattgatttggcggatatcaacatcggggaagagatcaggggccga
tga
>Fp146
atgtcccaagaccgcccggatgtcgaggcgccattgggacccgaaccttcgaaaaccgac
agtaaaaccaatacccgtcgtcgcagaagtgatgctggtcaatcggccccgttggccaat
cgcataaagggcgttgctgcggatctatatcaaaagaccgttgtcgagcttatcttgcgt
cgcaaacacattgtcgcgtcaaccgatgggcgccgtgtgcccctcgagctcgaacacgaa
tcgcccttgatagacgaccgccgtggcctcccctacgtttccaacagcatccgaacatcc
cgttatacagtatgggactttataccgaaacaactcttcttccagttctcccgcgtcgga
aacttttactttctgtgcgttggtgtaccgcagatggtcccaggcctctcgacgaccgga
tcttacacgacaattctaccactcctgttctttgtgcttttgacgattgtcaaggaagga
tacgatgactaccgacgataccgccttgataagatcgagaacgctggtttcgccacagtg
ttaggacgcgaggacaaatataccggaaagatcaaaccagttaccaaatggaggaaatgg
aacccattcctgaccaattccaccgccgaacctcatcccgcccccaatgaagaattcaac
ggattgcgatgggttcctgtcagatggagcgagatcaaggttggagatgttatcagactc
tgccgagacgaggcaatccctgccgaccttatcctactggacagtgacgaagagaataaa
ttggcgtacatcgagacaatggcgctcgacggcgagacaaacctcaagagtaaacaggtt
gcgcatgctcttcaaggttgtgacaccattgagggtatctcaaagtgcaaggccgagttt
gttgttgaggacccgaacccggatctttacaatttcgatggccgtgtcactgttgacgaa
aagacggtccccctaacttcaagcgaagttatctatcggggaagcattgttcgaaatacc
agcgccgcaattggtctcgtcatcaacaccggagaggattgtaagatacgcatgaacgcc
aacaagcatcccaaagcaaagaagcctgccctcgaacgggtcgtcaacaagatagtagtt
acgcttgcgacctatgttgtcctgctttctgttggtgtatcgatgggctatgtcgggtgg
cagaagagcactgaaagacactcatggtacctggaacaagccagggtgcctttttaccaa
atcatcatcgccttcatcattatgtttaacaacgttgtcccgctagcactctacattagt
ctggagattgtgaaaattggccagttgatcatgttgaacggggatctccagatgtacgac
gaggacacggacacacctgcacggtgcaatactaacactattctggaaaacctgggtcag
gtgggatacgtcttctcggataagacaggtaccttgacggacaacatcatgaagtttcga
aagataagcgttgctggaactgtctggctacatgagatggatttggagcaaaaggtcgac
gagattgaggccatcaagttggatgaagagtcggaccccggcgagccttcggtctacaag
acggaacctgtcacagtggtcatcagggaggaacaacctgaaggatcccacgaaccgctg
gctctgccatcgccatctcacatgtcgcctcgcccttccatgtctcgtcgaccgtccatg
gcgccctccaggccttcgatggcactttcacgcccgtcattcggaagtcgcaggtcatca
tcccaatggcgctccacgggacgtccagatcatatccagcctgatgtgacgaccaatgat
cttatcgaatatctgcgactgagacccaactccggatttgccaagaaagcaaaacagtac
attttggcagtggccctgtgccacacctgcttgcctgagcacaaggataacggagaactg
gagttccaagccgcatcccctgatgagcttgctcttgtcagggctgcacaggagcttggg
taccttgttatcagtcggacgacccaatccattaccttgcgagtaactcagtctgacggc
caagaggaggagcagaaatatgaggttcttgatgtgatcgaatttaccagctcgcgaaag
aagatgtccattgttgttcgtttccctgacggccgtatatctgtaatctgcaagggcgca
gattccgctatcttaccgcgccttaagatgtcgcaagttgccaaacaaaaagcaatcgaa
gtccgcaagagtgccgacattgaacgtgagatgcgtcgacgcagcgagcagcaagaacca
cggaacagctttggtggtagaccaagtctcacaatccgacgaaaccctggcgtctcgaga
gatcgaagcacaagcagacgacccaatgtggacaggagcaagtcgtttgagtttggtcgg
ctttctagacggtctgaagataagcctcgtctgtctatcgccactcgaggtgtgtcgatt
gacatgccccgtggccaatatctgaacactcctgttcattaccagcaacccgtccctgac
caccttgcatttctcgaagatcccactcttctagacgattccgaaacctttaccaagtgt
tttaagcatctggacgactttgcgacagaaggtcttcgcaccttactctttgcgcaaaag
tttatcacagaacacgaataccaggcatggaagaaagtatgggacgaggccgcgaccagc
ctcagcaatcgacaacaacgtattgaagaggcgggtgacatgattgagcagtcatttgac
ctagtcggcgcaactgctatcgaagacaagttacagaaaggagtgcccgaaacaattgag
aggttgcgaaaagccaacattaaaatttggatgcttaccggcgataagcgggagactgct
atcaacattgctcattctgctcgaatttgtcgacccgggtccgatctatacatcctagat
gtctccaagggaaggttagactcacaactggttgctcttcaggaagacctgcaagctggt
tctgttcatagtgttgtcgttatcgacggccagaccctttcagctgtcgagaagtcgcca
gaattatctgccaagttcttcaaggttatgctacaggtagattcagttatttgttgccga
gcttctccagcccagaaagcgctacttgtcactaccgtcagatcccgactgaagaagtac
caaggcaagaaccggagaggacttaccttggccatcggtgacggtgcaaacgacttggct
atgatctcagccagtcatgttggtattggcatttccggaaaggaaggtcttcaagctgct
cgtgtagcggactatgcgatcgctcagttcagattcctacaacgaatgctgcttgttcat
gggcgatggaactatgtccgcacggctaagttcattttgtacacgttctggaaggagatg
tttttctatttgccgacagcgcagtatcagagatatacaggctacagtggcacatcgctg
tacgaagctactagcttgactgtatttaacactttgtttactagtctctgtgttatttgt
atggggatttgggagcaggacctcagtgctgagacattactagctgttcctgagctgtac
gtctatggacaacggaaccaaggcctcaacatttggaaatttgcccgatggatgcttctt
ggcgccattgagggtgtgatttgttggtacggcgtctgggctggtcatggctggataaca
cccgcggcgcgcgaccaaggattgtatgcgcttggtacgctcacgttttcagttggagtc
ctctggatcaactggaaacttttcattttcgaaacacattacaaatccatgattgtcatg
ggatctttctttgtcacaacaatcggctggttcgcctggctgtctttcctggacgcggca
tatgcccctcagccatctgggccttacgccatcagggatagtttcaccaccttgtttgga
gatgatgctgtatggtgggcaacgctgttcattgtcctcggccttattggtctttttgag
atagtgctcaagtgcgtcaagcgtcttttacttatgcatggactctgggactggccaccc
tggggaaagagtcgacgcggcgagaatattgaagagtgggatgttgaactgtggcaggag
ttagaacaggacccggctctacgcgcaaggctgaagcgcatggcttgtaatgagccagta
gaagaggaggatgatattgatttggcggatatcaacatcggggaagagatcaggggccga
tga
>Fp155
atgtcccaagaccgcccggatgtcgaggcgccattgggacccgaaccttcgaaaaccgac
agtaaaaccaatacccgtcgtcgcagaagtgatgctggtcaatcggccccgttggccaat
cgcataaagggcgttgctgcggatctatatcaaaagaccgttgtcgagcttatcttgcgt
cgcaaacacattgtcgcgtcaaccgatgggcgccgtgtgcccctcgagctcgaacacgaa
tcgcccttgatagacgaccgccgtggcctcccctacgtttccaacagcatccgaacatcc
cgttatacagtatgggactttataccgaaacaactcttcttccagttctcccgcgtcgga
aacttttactttctgtgcgttggtgtaccgcagatggtcccaggcctctcgacgaccgga
tcttacacgacaattctaccactcctgttctttgtgcttttgacgattgtcaaggaagga
tacgatgactaccgacgataccgccttgataagatcgagaacgctggtttcgccacagtg
ttaggacgcgaggacaaatataccggaaagatcaaaccagttaccaaatggaggaaatgg
aacccattcctgaccaattccaccgccgaacctcatcccgcccccaatgaagaattcaac
ggattgcgatgggttcctgtcagatggagcgagatcaaggttggagatgttatcagactc
tgccgagacgaggcaatccctgccgaccttatcctactggacagtgacgaagagaataaa
ttggcgtacatcgagacaatggcgctcgacggcgagacaaacctcaagagtaaacaggtt
gcgcatgctcttcaaggttgtgacaccattgagggtatctcaaagtgcaaggccgagttt
gttgttgaggacccgaacccggatctttacaatttcgatggccgtgtcactgttgacgaa
aagacggtccccctaacttcaagcgaagttatctatcggggaagcattgttcgaaatacc
agcgccgcaattggtctcgtcatcaacaccggagaggattgtaagatacgcatgaacgcc
aacaagcatcccaaagcaaagaagcctgccctcgaacgggtcgtcaacaagatagtagtt
acgcttgcgacctatgttgtcctgctttctgttggtgtatcgatgggctatgtcgggtgg
cagaagagcactgaaagacactcatggtacctggaacaagccagggtgcctttttaccaa
atcatcatcgccttcatcattatgtttaacaacgttgtcccgctagcactctacattagt
ctggagattgtgaaaattggccagttgatcatgttgaacggggatctccagatgtacgac
gaggacacggacacacctgcacggtgcaatactaacactattctggaaaacctgggtcag
gtgggatacgtcttctcggataagacaggtaccttgacggacaacatcatgaagtttcga
aagataagcgttgctggaactgtctggctacatgagatggatttggagcaaaaggtcgac
gagattgaggccatcaagttggatgaagagtcggaccccggcgagccttcggtctacaag
acggaacctgtcacagtggtcatcagggaggaacaacctgaaggatcccacgaaccgctg
gctctgccatcgccatctcacatgtcgcctcgcccttccatgtctcgtcgaccgtccatg
gcgccctccaggccttcgatggcactttcacgcccgtcattcggaagtcgcaggtcatca
tcccaatggcgctccacgggacgtccagatcatatccagcctgatgtgacgaccaatgat
cttatcgaatatctgcgactgagacccaactccggatttgccaagaaagcaaaacagtac
attttggcagtggccctgtgccacacctgcttgcctgagcacaaggataacggagaactg
gagttccaagccgcatcccctgatgagcttgctcttgtcagggctgcacaggagcttggg
taccttgttatcagtcggacgacccaatccattaccttgcgagtaactcagtctgacggc
caagaggaggagcagaaatatgaggttcttgatgtgatcgaatttaccagctcgcgaaag
aagatgtccattgttgttcgtttccctgacggccgtatatctgtaatctgcaagggcgca
gattccgctatcttaccgcgccttaagatgtcgcaagttgccaaacaaaaagcaatcgaa
gtccgcaagagtgccgacattgaacgtgagatgcgtcgacgcagcgagcagcaagaacca
cggaacagctttggtggtagaccaagtctcacaatccgacgaaaccctggcgtctcgaga
gatcgaagcacaagcagacgacccaatgtggacaggagcaagtcgtttgagtttggtcgg
ctttctagacggtctgaagataagcctcgtctgtctatcgccactcgaggtgtgtcgatt
gacatgccccgtggccaatatctgaacactcctgttcattaccagcaacccgtccctgac
caccttgcatttctcgaagatcccactcttctagacgattccgaaacctttaccaagtgt
tttaagcatctggacgactttgcgacagaaggtcttcgcaccttactctttgcgcaaaag
tttatcacagaacacgaataccaggcatggaagaaagtatgggacgaggccgcgaccagc
ctcagcaatcgacaacaacgtattgaagaggcgggtgacatgattgagcagtcatttgac
ctagtcggcgcaactgctatcgaagacaagttacagaaaggagtgcccgaaacaattgag
aggttgcgaaaagccaacattaaaatttggatgcttaccggcgataagcgggagactgct
atcaacattgctcattctgctcgaatttgtcgacccgggtccgatctatacatcctagat
gtctccaagggaaggttagactcacaactggttgctcttcaggaagacctgcaagctggt
tctgttcatagtgttgtcgttatcgacggccagaccctttcagctgtcgagaagtcgcca
gaattatctgccaagttcttcaaggttatgctacaggtagattcagttatttgttgccga
gcttctccagcccagaaagcgctacttgtcactaccgtcagatcccgactgaagaagtac
caaggcaagaaccggagaggacttaccttggccatcggtgacggtgcaaacgacttggct
atgatctcagccagtcatgttggtattggcatttccggaaaggaaggtcttcaagctgct
cgtgtagcggactatgcgatcgctcagttcagattcctacaacgaatgctgcttgttcat
gggcgatggaactatgtccgcacggctaagttcattttgtacacgttctggaaggagatg
tttttctatttgccgacagcgcagtatcagagatatacaggctacagtggcacatcgctg
tacgaagctactagcttgactgtatttaacactttgtttactagtctctgtgttatttgt
atggggatttgggagcaggacctcagtgctgagacattactagctgttcctgagctgtac
gtctatggacaacggaaccaaggcctcaacatttggaaatttgcccgatggatgcttctt
ggcgccattgagggtgtgatttgttggtacggcgtctgggctggtcatggctggataaca
cccgcggcgcgcgaccaaggattgtatgcgcttggtacgctcacgttttcagttggagtc
ctctggatcaactggaaacttttcattttcgaaacacattacaaatccatgattgtcatg
ggatctttctttgtcacaacaatcggctggttcgcctggctgtctttcctggacgcggca
tatgcccctcagccatctgggccttacgccatcagggatagtttcaccaccttgtttgga
gatgatgctgtatggtgggcaacgctgttcattgtcctcggccttattggtctttttgag
atagtgctcaagtgcgtcaagcgtcttttacttatgcatggactctgggactggccaccc
tggggaaagagtcgacgcggcgagaatattgaagagtgggatgttgaactgtggcaggag
ttagaacaggacccggctctacgcgcaaggctgaagcgcatggcttgtaatgagccagta
gaagaggaggatgatattgatttggcggatatcaacatcggggaagagatcaggggccga
tga
>Fp157
atgtcccaagaccgcccggatgtcgaggcgccattgggacccgaaccttcgaaaaccgac
agtaaaaccaatacccgtcgtcgcagaagtgatgctggtcaatcggccccgttggccaat
cgcataaagggcgttgctgcggatctatatcaaaagaccgttgtcgagcttatcttgcgt
cgcaaacacattgtcgcgtcaaccgatgggcgccgtgtgcccctcgagctcgaacacgaa
tcgcccttgatagacgaccgccgtggcctcccctacgtttccaacagcatccgaacatcc
cgttatacagtatgggactttataccgaaacaactcttcttccagttctcccgcgtcgga
aacttttactttctgtgcgttggtgtaccgcagatggtcccaggcctctcgacgaccgga
tcttacacgacaattctaccactcctgttctttgtgcttttgacgattgtcaaggaagga
tacgatgactaccgacgataccgccttgataagatcgagaacgctggtttcgccacagtg
ttaggacgcgaggacaaatataccggaaagatcaaaccagttaccaaatggaggaaatgg
aacccattcctgaccaattccaccgccgaacctcatcccgcccccaatgaagaattcaac
ggattgcgatgggttcctgtcagatggagcgagatcaaggttggagatgttatcagactc
tgccgagacgaggcaatccctgccgaccttatcctactggacagtgacgaagagaataaa
ttggcgtacatcgagacaatggcgctcgacggcgagacaaacctcaagagtaaacaggtt
gcgcatgctcttcaaggttgtgacaccattgagggtatctcaaagtgcaaggccgagttt
gttgttgaggacccgaacccggatctttacaatttcgatggccgtgtcactgttgacgaa
aagacggtccccctaacttcaagcgaagttatctatcggggaagcattgttcgaaatacc
agcgccgcaattggtctcgtcatcaacaccggagaggattgtaagatacgcatgaacgcc
aacaagcatcccaaagcaaagaagcctgccctcgaacgggtcgtcaacaagatagtagtt
acgcttgcgacctatgttgtcctgctttctgttggtgtatcgatgggctatgtcgggtgg
cagaagagcactgaaagacactcatggtacctggaacaagccagggtgcctttttaccaa
atcatcatcgccttcatcattatgtttaacaacgttgtcccgctagcactctacattagt
ctggagattgtgaaaattggccagttgatcatgttgaacggggatctccagatgtacgac
gaggacacggacacacctgcacggtgcaatactaacactattctggaaaacctgggtcag
gtgggatacgtcttctcggataagacaggtaccttgacggacaacatcatgaagtttcga
aagataagcgttgctggaactgtctggctacatgagatggatttggagcaaaaggtcgac
gagattgaggccatcaagttggatgaagagtcggaccccggcgagccttcggtctacaag
acggaacctgtcacagtggtcatcagggaggaacaacctgaaggatcccacgaaccgctg
gctctgccatcgccatctcacatgtcgcctcgcccttccatgtctcgtcgaccgtccatg
gcgccctccaggccttcgatggcactttcacgcccgtcattcggaagtcgcaggtcatca
tcccaatggcgctccacgggacgtccagatcatatccagcctgatgtgacgaccaatgat
cttatcgaatatctgcgactgagacccaactccggatttgccaagaaagcaaaacagtac
attttggcagtggccctgtgccacacctgcttgcctgagcacaaggataacggagaactg
gagttccaagccgcatcccctgatgagcttgctcttgtcagggctgcacaggagcttggg
taccttgttatcagtcggacgacccaatccattaccttgcgagtaactcagtctgacggc
caagaggaggagcagaaatatgaggttcttgatgtgatcgaatttaccagctcgcgaaag
aagatgtccattgttgttcgtttccctgacggccgtatatctgtaatctgcaagggcgca
gattccgctatcttaccgcgccttaagatgtcgcaagttgccaaacaaaaagcaatcgaa
gtccgcaagagtgccgacattgaacgtgagatgcgtcgacgcagcgagcagcaagaacca
cggaacagctttggtggtagaccaagtctcacaatccgacgaaaccctggcgtctcgaga
gatcgaagcacaagcagacgacccaatgtggacaggagcaagtcgtttgagtttggtcgg
ctttctagacggtctgaagataagcctcgtctgtctatcgccactcgaggtgtgtcgatt
gacatgccccgtggccaatatctgaacactcctgttcattaccagcaacccgtccctgac
caccttgcatttctcgaagatcccactcttctagacgattccgaaacctttaccaagtgt
tttaagcatctggacgactttgcgacagaaggtcttcgcaccttactctttgcgcaaaag
tttatcacagaacacgaataccaggcatggaagaaagtatgggacgaggccgcgaccagc
ctcagcaatcgacaacaacgtattgaagaggcgggtgacatgattgagcagtcatttgac
ctagtcggcgcaactgctatcgaagacaagttacagaaaggagtgcccgaaacaattgag
aggttgcgaaaagccaacattaaaatttggatgcttaccggcgataagcgggagactgct
atcaacattgctcattctgctcgaatttgtcgacccgggtccgatctatacatcctagat
gtctccaagggaaggttagactcacaactggttgctcttcaggaagacctgcaagctggt
tctgttcatagtgttgtcgttatcgacggccagaccctttcagctgtcgagaagtcgcca
gaattatctgccaagttcttcaaggttatgctacaggtagattcagttatttgttgccga
gcttctccagcccagaaagcgctacttgtcactaccgtcagatcccgactgaagaagtac
caaggcaagaaccggagaggacttaccttggccatcggtgacggtgcaaacgacttggct
atgatctcagccagtcatgttggtattggcatttccggaaaggaaggtcttcaagctgct
cgtgtagcggactatgcgatcgctcagttcagattcctacaacgaatgctgcttgttcat
gggcgatggaactatgtccgcacggctaagttcattttgtacacgttctggaaggagatg
tttttctatttgccgacagcgcagtatcagagatatacaggctacagtggcacatcgctg
tacgaagctactagcttgactgtatttaacactttgtttactagtctctgtgttatttgt
atggggatttgggagcaggacctcagtgctgagacattactagctgttcctgagctgtac
gtctatggacaacggaaccaaggcctcaacatttggaaatttgcccgatggatgcttctt
ggcgccattgagggtgtgatttgttggtacggcgtctgggctggtcatggctggataaca
cccgcggcgcgcgaccaaggattgtatgcgcttggtacgctcacgttttcagttggagtc
ctctggatcaactggaaacttttcattttcgaaacacattacaaatccatgattgtcatg
ggatctttctttgtcacaacaatcggctggttcgcctggctgtctttcctggacgcggca
tatgcccctcagccatctgggccttacgccatcagggatagtttcaccaccttgtttgga
gatgatgctgtatggtgggcaacgctgttcattgtcctcggccttattggtctttttgag
atagtgctcaagtgcgtcaagcgtcttttacttatgcatggactctgggactggccaccc
tggggaaagagtcgacgcggcgagaatattgaagagtgggatgttgaactgtggcaggag
ttagaacaggacccggctctacgcgcaaggctgaagcgcatggcttgtaatgagccagta
gaagaggaggatgatattgatttggcggatatcaacatcggggaagagatcaggggccga
tga
>Fp16r
atgtcccaagaccgcccggatgtcgaggcgccattgggacccgaaccttcgaaaaccgac
agtaaaaccaatacccgtcgtcgcagaagtgatgctggtcaatcggccccgttggccaat
cgcataaagggcgttgctgcggatctatatcaaaagaccgttgtcgagcttatcttgcgt
cgcaaacacattgtcgcgtcaaccgatgggcgccgtgtgcccctcgagctcgaacacgaa
tcgcccttgatagacgaccgccgtggcctcccctacgtttccaacagcatccgaacatcc
cgttatacagtatgggactttataccgaaacaactcttcttccagttctcccgcgtcgga
aacttttactttctgtgcgttggtgtaccgcagatggtcccaggcctctcgacgaccgga
tcttacacgacaattctaccactcctgttctttgtgcttttgacgattgtcaaggaagga
tacgatgactaccgacgataccgccttgataagatcgagaacgctggtttcgccacagtg
ttaggacgcgaggacaaatataccggaaagatcaaaccagttaccaaatggaggaaatgg
aacccattcctgaccaattccaccgccgaacctcatcccgcccccaatgaagaattcaac
ggattgcgatgggttcctgtcagatggagcgagatcaaggttggagatgttatcagactc
tgccgagacgaggcaatccctgccgaccttatcctactggacagtgacgaagagaataaa
ttggcgtacatcgagacaatggcgctcgacggcgagacaaacctcaagagtaaacaggtt
gcgcatgctcttcaaggttgtgacaccattgagggtatctcaaagtgcaaggccgagttt
gttgttgaggacccgaacccggatctttacaatttcgatggccgtgtcactgttgacgaa
aagacggtccccctaacttcaagcgaagttatctatcggggaagcattgttcgaaatacc
agcgccgcaattggtctcgtcatcaacaccggagaggattgtaagatacgcatgaacgcc
aacaagcatcccaaagcaaagaagcctgccctcgaacgggtcgtcaacaagatagtagtt
acgcttgcgacctatgttgtcctgctttctgtcggtgtatcgatgggctatgtcgggtgg
cagaagagcactgaaagacactcatggtacctggaacaagccagggtgcctttttaccaa
atcatcatcgccttcatcattatgtttaacaacgttgtcccgctagcactctacattagt
ctggagattgtgaaaattggccagttgatcatgttgaacggggatctccagatgtacgac
gaggacacggacacacctgcacggtgcaatactaacactattctggaaaacctgggtcag
gtgggatacgtcttctcggataagacaggtaccttgacggacaacatcatgaagtttcga
aagataagcgttgctggaactgtctggctacatgagatggatttggagcaaaaggtcgac
gagattgaggccatcaagttggatgaagagtcggaccccggcgagccttcggtctacaag
acggaacctgtcacagtggtcatcagggaggaacaacctgaaggatcccacgaaccgctg
gctctgccatcgccatctcacatgtcgcctcgcccttccatgtctcgtcgaccgtccatg
gcgccctccaggccttcgatggcactttcacgcccgtcattcggaagtcgcaggtcatca
tcccaatggcgctccacgggacgtccagatcatatccagcctgatgtgacgaccaatgat
cttatcgaatatctgcgactgagacccaactccggatttgccaagaaagcaaaacagtac
attttggcagtggccctgtgccacacctgcttgcctgagcacaaggataacggagaactg
gagttccaagccgcatcccctgatgagcttgctcttgtcagggctgcacaggagcttggg
taccttgttatcagtcggacgacccaatccattaccttgcgagtaactcagtctgacggc
caagaggaggagcagaaatatgaggttcttgatgtgatcgaatttaccagctcgcgaaag
aagatgtccattgttgttcgtttccctgacggccgtatatctgtaatctgcaagggcgca
gattccgctatcttaccgcgccttaagatgtcgcaagttgccaaacaaaaggcaatcgaa
gtccgcaagagtgccgacattgaacgtgagatgcgtcgacgcagcgagcagcaagaacca
cggaacagctttggtggtagaccaagtctcacaatccgacgaaaccctggcgtctcgaga
gatcgaagcacaagcagacgacccaatgtggacaggagcaagtcgtttgagtttggtcgg
ctttctagacggtctgaagataagcctcgtctgtctatcgccactcgaggtgtgtcgatt
gacatgccccgtggccaatatctgaacactcctgttcattaccagcaacccgtccctgac
caccttgcatttctcgaagatcccactcttctagacgattccgaaacctttaccaagtgt
tttaagcatctggacgactttgcgacagaaggtcttcgcaccttactctttgcgcaaaag
tttatcacagaacacgaataccaggcatggaagaaagtatgggacgaggccgcgaccagc
ctcagcaatcgacaacaacgtattgaagaggcgggtgacatgattgagcagtcatttgac
ctagtcggcgcaactgctatcgaagacaagttacagaaaggagtgcccgaaacaattgag
aggttgcgaaaagccaacattaaaatttggatgcttaccggcgataagcgggagactgct
atcaacattgctcattctgctcgaatttgtcgacccgggtccgatctatacatcctagat
gtctccaagggaaggttagactcacaactggttgctcttcaggaagacctgcaagctggt
tctgttcatagtgttgtcgttatcgacggccagaccctttcagctgtcgagaagtcgcca
gaattatctgccaagttcttcaaggttatgctacaggtagattcagttatttgttgccga
gcttctccagcccagaaagcgctacttgtcactaccgtcagatcccgactgaagaagtac
cgaggcaagaaccggagaggacttaccttggccatcggtgacggtgcaaacgacttggct
atgatctcagccagtcatgttggtattggcatttccggaaaggaaggtcttcaagctgct
cgtgtagcggactatgcgatcgctcagttcagattcctacaacgaatgctgcttgttcat
gggcgatggaactatgtccgcacggctaagttcattttgtacacgttctggaaggagatg
tttttctatttgccgacagcgcagtatcagagatatacaggctacagtggcacatcgctg
tacgaagctactagcttgactgtatttaacactttgtttactagtctctgtgttatttgt
atggggatttgggagcaggacctcagtgctgagacattactagctgttcctgagctgtac
gtctatggacaacggaaccaaggcctcaacatttggaaatttgcccgatggatgcttctt
ggcgccattgagggtgtgatttgttggtacggcgtctgggctggtcatggctggataaca
cccgcggcgcgcgaccaaggattgtatgcgcttggtacgctcacgttttcagttggagtc
ctctggatcaactggaaacttttcattttcgaaacacattacaaatccatgattgtcatg
ggatctttctttgtcacaacgatcggctggttcgcctggctgtctttcctggacgcggca
tatgcccctcagccatctgggccttacgccatcagggatagtttcaccaccttgtttgga
gatgatgctgtatggtgggcaacgctgttcattgtcctcggccttattggtctttttgag
atagtgctcaagtgcgtcaagcgtcttttacttatgcatggactctgggactggccaccc
tggggaaagagtcgacgcggcgagaatattgaagagtgggatgttgaactgtggcaggag
ttagaacaggacccggctctacgcgcaaggctgaagcgcatggcttgtaatgagccagta
gaagaggaggatgatattgatttggcggatatcaacatcggggaagagatcaggggccga
tga
>Fp1r
atgtcccaagaccgcccggatgtcgaggcgccattgggacccgaaccttcgaaaaccgac
agtaaaaccaatacccgtcgtcgcagaagtgatgctggtcaatcggccccgttggccaat
cgcataaagggcgttgctgcggatctatatcaaaagaccgttgtcgagcttatcttgcgt
cgcaaacacattgtcgcgtcaaccgatgggcgccgtgtgcccctcgagctcgaacacgaa
tcgcccttgatagacgaccgccgtggcctcccctacgtttccaacagcatccgaacatcc
cgttatacagtatgggactttataccgaaacaactcttcttccagttctcccgcgtcgga
aacttttactttctgtgcgttggtgtaccgcagatggtcccaggcctctcgacgaccgga
tcttacacgacaattctaccactcctgttctttgtgcttttgacgattgtcaaggaagga
tacgatgactaccgacgataccgccttgataagatcgagaacgctggtttcgccacagtg
ttaggacgcgaggacaaatataccggaaagatcaaaccagttaccaaatggaggaaatgg
aacccattcctgaccaattccaccgccgaacctcatcccgcccccaatgaagaattcaac
ggattgcgatgggttcctgtcagatggagcgagatcaaggttggagatgttatcagactc
tgccgagacgaggcaatccctgccgaccttatcctactggacagtgacgaagagaataaa
ttggcgtacatcgagacaatggcgctcgacggcgagacaaacctcaagagtaaacaggtt
gcgcatgctcttcaaggttgtgacaccattgagggtatctcaaagtgcaaggccgagttt
gttgttgaggacccgaacccggatctttacaatttcgatggccgtgtcactgttgacgaa
aagacggtccccctaacttcaagcgaagttatctatcggggaagcattgttcgaaatacc
agcgccgcaattggtctcgtcatcaacaccggagaggattgtaagatacgcatgaacgcc
aacaagcatcccaaagcaaagaagcctgccctcgaacgggtcgtcaacaagatagtagtt
acgcttgcgacctatgttgtcctgctttctgtcggtgtatcgatgggctatgtcgggtgg
cagaagagcactgaaagacactcatggtacctggaacaagccagggtgcctttttaccaa
atcatcatcgccttcatcattatgtttaacaacgttgtcccgctagcactctacattagt
ctggagattgtgaaaattggccagttgatcatgttgaacggggatctccagatgtacgac
gaggacacggacacacctgcacggtgcaatactaacactattctggaaaacctgggtcag
gtgggatacgtcttctcggataagacaggtaccttgacggacaacatcatgaagtttcga
aagataagcgttgctggaactgtctggctacatgagatggatttggagcaaaaggtcgac
gagattgaggccatcaagttggatgaagagtcggaccccggcgagccttcggtctacaag
acggaacctgtcacagtggtcatcagggaggaacaacctgaaggatcccacgaaccgctg
gctctgccatcgccatctcacatgtcgcctcgcccttccatgtctcgtcgaccgtccatg
gcgccctccaggccttcgatggcactttcacgcccgtcattcggaagtcgcaggtcatca
tcccaatggcgctccacgggacgtccagatcatatccagcctgatgtgacgaccaatgat
cttatcgaatatctgcgactgagacccaactccggatttgccaagaaagcaaaacagtac
attttggcagtggccctgtgccacacctgcttgcctgagcacaaggataacggagaactg
gagttccaagccgcatcccctgatgagcttgctcttgtcagggctgcacaggagcttggg
taccttgttatcagtcggacgacccaatccattaccttgcgagtaactcagtctgacggc
caagaggaggagcagaaatatgaggttcttgatgtgatcgaatttaccagctcgcgaaag
aagatgtccattgttgttcgtttccctgacggccgtatatctgtaatctgcaagggcgca
gattccgctatcttaccgcgccttaagatgtcgcaagttgccaaacaaaaggcaatcgaa
gtccgcaagagtgccgacattgaacgtgagatgcgtcgacgcagcgagcagcaagaacca
cggaacagctttggtggtagaccaagtctcacaatccgacgaaaccctggcgtctcgaga
gatcgaagcacaagcagacgacccaatgtggacaggagcaagtcgtttgagtttggtcgg
ctttctagacggtctgaagataagcctcgtctgtctatcgccactcgaggtgtgtcgatt
gacatgccccgtggccaatatctgaacactcctgttcattaccagcaacccgtccctgac
caccttgcatttctcgaagatcccactcttctagacgattccgaaacctttaccaagtgt
tttaagcatctggacgactttgcgacagaaggtcttcgcaccttactctttgcgcaaaag
tttatcacagaacacgaataccaggcatggaagaaagtatgggacgaggccgcgaccagc
ctcagcaatcgacaacaacgtattgaagaggcgggtgacatgattgagcagtcatttgac
ctagtcggcgcaactgctatcgaagacaagttacagaaaggagtgcccgaaacaattgag
aggttgcgaaaagccaacattaaaatttggatgcttaccggcgataagcgggagactgct
atcaacattgctcattctgctcgaatttgtcgacccgggtccgatctatacatcctagat
gtctccaagggaaggttagactcacaactggttgctcttcaggaagacctgcaagctggt
tctgttcatagtgttgtcgttatcgacggccagaccctttcagctgtcgagaagtcgcca
gaattatctgccaagttcttcaaggttatgctacaggtagattcagttatttgttgccga
gcttctccagcccagaaagcgctacttgtcactaccgtcagatcccgactgaagaagtac
cgaggcaagaaccggagaggacttaccttggccatcggtgacggtgcaaacgacttggct
atgatctcagccagtcatgttggtattggcatttccggaaaggaaggtcttcaagctgct
cgtgtagcggactatgcgatcgctcagttcagattcctacaacgaatgctgcttgttcat
gggcgatggaactatgtccgcacggctaagttcattttgtacacgttctggaaggagatg
tttttctatttgccgacagcgcagtatcagagatatacaggctacagtggcacatcgctg
tacgaagctactagcttgactgtatttaacactttgtttactagtctctgtgttatttgt
atggggatttgggagcaggacctcagtgctgagacattactagctgttcctgagctgtac
gtctatggacaacggaaccaaggcctcaacatttggaaatttgcccgatggatgcttctt
ggcgccattgagggtgtgatttgttggtacggcgtctgggctggtcatggctggataaca
cccgcggcgcgcgaccaaggattgtatgcgcttggtacgctcacgttttcagttggagtc
ctctggatcaactggaaacttttcattttcgaaacacattacaaatccatgattgtcatg
ggatctttctttgtcacaacgatcggctggttcgcctggctgtctttcctggacgcggca
tatgcccctcagccatctgggccttacgccatcagggatagtttcaccaccttgtttgga
gatgatgctgtatggtgggcaacgctgttcattgtcctcggccttattggtctttttgag
atagtgctcaagtgcgtcaagcgtcttttacttatgcatggactctgggactggccaccc
tggggaaagagtcgacgcggcgagaatattgaagagtgggatgttgaactgtggcaggag
ttagaacaggacccggctctacgcgcaaggctgaagcgcatggcttgtaatgagccagta
gaagaggaggatgatattgatttggcggatatcaacatcggggaagagatcaggggccga
tga
>Fp21r
atgtcccaagaccgcccggatgtcgaggcgccattgggacccgaaccttcgaaaaccgac
agtaaaaccaatacccgtcgtcgcagaagtgatgctggtcaatcggccccgttggccaat
cgcataaagggcgttgctgcggatctatatcaaaagaccgttgtcgagcttatcttgcgt
cgcaaacacattgtcgcgtcaaccgatgggcgccgtgtgcccctcgagctcgaacacgaa
tcgcccttgatagacgaccgccgtggcctcccctacgtttccaacagcatccgaacatcc
cgttatacagtatgggactttataccgaaacaactcttcttccagttctcccgcgtcgga
aacttttactttctgtgcgttggtgtaccgcagatggtcccaggcctctcgacgaccgga
tcttacacgacaattctaccactcctgttctttgtgcttttgacgattgtcaaggaagga
tacgatgactaccgacgataccgccttgataagatcgagaacgctggtttcgccacagtg
ttaggacgcgaggacaaatataccggaaagatcaaaccagttaccaaatggaggaaatgg
aacccattcctgaccaattccaccgccgaacctcatcccgcccccaatgaagaattcaac
ggattgcgatgggttcctgtcagatggagcgagatcaaggttggagatgttatcagactc
tgccgagacgaggcaatccctgccgaccttatcctactggacagtgacgaagagaataaa
ttggcgtacatcgagacaatggcgctcgacggcgagacaaacctcaagagtaaacaggtt
gcgcatgctcttcaaggttgtgacaccattgagggtatctcaaagtgcaaggccgagttt
gttgttgaggacccgaacccggatctttacaatttcgatggccgtgtcactgttgacgaa
aagacggtccccctaacttcaagcgaagttatctatcggggaagcattgttcgaaatacc
agcgccgcaattggtctcgtcatcaacaccggagaggattgtaagatacgcatgaacgcc
aacaagcatcccaaagcaaagaagcctgccctcgaacgggtcgtcaacaagatagtagtt
acgcttgcgacctatgttgtcctgctttctgtcggtgtatcgatgggctatgtcgggtgg
cagaagagcactgaaagacactcatggtacctggaacaagccagggtgcctttttaccaa
atcatcatcgccttcatcattatgtttaacaacgttgtcccgctagcactctacattagt
ctggagattgtgaaaattggccagttgatcatgttgaacggggatctccagatgtacgac
gaggacacggacacacctgcacggtgcaatactaacactattctggaaaacctgggtcag
gtgggatacgtcttctcggataagacaggtaccttgacggacaacatcatgaagtttcga
aagataagcgttgctggaactgtctggctacatgagatggatttggagcaaaaggtcgac
gagattgaggccatcaagttggatgaagagtcggaccccggcgagccttcggtctacaag
acggaacctgtcacagtggtcatcagggaggaacaacctgaaggatcccacgaaccgctg
gctctgccatcgccatctcacatgtcgcctcgcccttccatgtctcgtcgaccgtccatg
gcgccctccaggccttcgatggcactttcacgcccgtcattcggaagtcgcaggtcatca
tcccaatggcgctccacgggacgtccagatcatatccagcctgatgtgacgaccaatgat
cttatcgaatatctgcgactgagacccaactccggatttgccaagaaagcaaaacagtac
attttggcagtggccctgtgccacacctgcttgcctgagcacaaggataacggagaactg
gagttccaagccgcatcccctgatgagcttgctcttgtcagggctgcacaggagcttggg
taccttgttatcagtcggacgacccaatccattaccttgcgagtaactcagtctgacggc
caagaggaggagcagaaatatgaggttcttgatgtgatcgaatttaccagctcgcgaaag
aagatgtccattgttgttcgtttccctgacggccgtatatctgtaatctgcaagggcgca
gattccgctatcttaccgcgccttaagatgtcgcaagttgccaaacaaaaggcaatcgaa
gtccgcaagagtgccgacattgaacgtgagatgcgtcgacgcagcgagcagcaagaacca
cggaacagctttggtggtagaccaagtctcacaatccgacgaaaccctggcgtctcgaga
gatcgaagcacaagcagacgacccaatgtggacaggagcaagtcgtttgagtttggtcgg
ctttctagacggtctgaagataagcctcgtctgtctatcgccactcgaggtgtgtcgatt
gacatgccccgtggccaatatctgaacactcctgttcattaccagcaacccgtccctgac
caccttgcatttctcgaagatcccactcttctagacgattccgaaacctttaccaagtgt
tttaagcatctggacgactttgcgacagaaggtcttcgcaccttactctttgcgcaaaag
tttatcacagaacacgaataccaggcatggaagaaagtatgggacgaggccgcgaccagc
ctcagcaatcgacaacaacgtattgaagaggcgggtgacatgattgagcagtcatttgac
ctagtcggcgcaactgctatcgaagacaagttacagaaaggagtgcccgaaacaattgag
aggttgcgaaaagccaacattaaaatttggatgcttaccggcgataagcgggagactgct
atcaacattgctcattctgctcgaatttgtcgacccgggtccgatctatacatcctagat
gtctccaagggaaggttagactcacaactggttgctcttcaggaagacctgcaagctggt
tctgttcatagtgttgtcgttatcgacggccagaccctttcagctgtcgagaagtcgcca
gaattatctgccaagttcttcaaggttatgctacaggtagattcagttatttgttgccga
gcttctccagcccagaaagcgctacttgtcactaccgtcagatcccgactgaagaagtac
cgaggcaagaaccggagaggacttaccttggccatcggtgacggtgcaaacgacttggct
atgatctcagccagtcatgttggtattggcatttccggaaaggaaggtcttcaagctgct
cgtgtagcggactatgcgatcgctcagttcagattcctacaacgaatgctgcttgttcat
gggcgatggaactatgtccgcacggctaagttcattttgtacacgttctggaaggagatg
tttttctatttgccgacagcgcagtatcagagatatacaggctacagtggcacatcgctg
tacgaagctactagcttgactgtatttaacactttgtttactagtctctgtgttatttgt
atggggatttgggagcaggacctcagtgctgagacattactagctgttcctgagctgtac
gtctatggacaacggaaccaaggcctcaacatttggaaatttgcccgatggatgcttctt
ggcgccattgagggtgtgatttgttggtacggcgtctgggctggtcatggctggataaca
cccgcggcgcgcgaccaaggattgtatgcgcttggtacgctcacgttttcagttggagtc
ctctggatcaactggaaacttttcattttcgaaacacattacaaatccatgattgtcatg
ggatctttctttgtcacaacgatcggctggttcgcctggctgtctttcctggacgcggca
tatgcccctcagccatctgggccttacgccatcagggatagtttcaccaccttgtttgga
gatgatgctgtatggtgggcaacgctgttcattgtcctcggccttattggtctttttgag
atagtgctcaagtgcgtcaagcgtcttttacttatgcatggactctgggactggccaccc
tggggaaagagtcgacgcggcgagaatattgaagagtgggatgttgaactgtggcaggag
ttagaacaggacccggctctacgcgcaaggctgaagcgcatggcttgtaatgagccagta
gaagaggaggatgatattgatttggcggatatcaacatcggggaagagatcaggggccga
tga
>Fp24r
atgtcccaagaccgcccggatgtcgaggcgccattgggacccgaaccttcgaaaaccgac
agtaaaaccaatacccgtcgtcgcagaagtgatgctggtcaatcggccccgttggccaat
cgcataaagggcgttgctgcggatctatatcaaaagaccgttgtcgagcttatcttgcgt
cgcaaacacattgtcgcgtcaaccgatgggcgccgtgtgcccctcgagctcgaacacgaa
tcgcccttgatagacgaccgccgtggcctcccctacgtttccaacagcatccgaacatcc
cgttatacagtatgggactttataccgaaacaactcttcttccagttctcccgcgtcgga
aacttttactttctgtgcgttggtgtaccgcagatggtcccaggcctctcgacgaccgga
tcttacacgacaattctaccactcctgttctttgtgcttttgacgattgtcaaggaagga
tacgatgactaccgacgataccgccttgataagatcgagaacgctggtttcgccacagtg
ttaggacgcgaggacaaatataccggaaagatcaaaccagttaccaaatggaggaaatgg
aacccattcctgaccaattccaccgccgaacctcatcccgcccccaatgaagaattcaac
ggattgcgatgggttcctgtcagatggagcgagatcaaggttggagatgttatcagactc
tgccgagacgaggcaatccctgccgaccttatcctactggacagtgacgaagagaataaa
ttggcgtacatcgagacaatggcgctcgacggcgagacaaacctcaagagtaaacaggtt
gcgcatgctcttcaaggttgtgacaccattgagggtatctcaaagtgcaaggccgagttt
gttgttgaggacccgaacccggatctttacaatttcgatggccgtgtcactgttgacgaa
aagacggtccccctaacttcaagcgaagttatctatcggggaagcattgttcgaaatacc
agcgccgcaattggtctcgtcatcaacaccggagaggattgtaagatacgcatgaacgcc
aacaagcatcccaaagcaaagaagcctgccctcgaacgggtcgtcaacaagatagtagtt
acgcttgcgacctatgttgtcctgctttctgtcggtgtatcgatgggctatgtcgggtgg
cagaagagcactgaaagacactcatggtacctggaacaagccagggtgcctttttaccaa
atcatcatcgccttcatcattatgtttaacaacgttgtcccgctagcactctacattagt
ctggagattgtgaaaattggccagttgatcatgttgaacggggatctccagatgtacgac
gaggacacggacacacctgcacggtgcaatactaacactattctggaaaacctgggtcag
gtgggatacgtcttctcggataagacaggtaccttgacggacaacatcatgaagtttcga
aagataagcgttgctggaactgtctggctacatgagatggatttggagcaaaaggtcgac
gagattgaggccatcaagttggatgaagagtcggaccccggcgagccttcggtctacaag
acggaacctgtcacagtggtcatcagggaggaacaacctgaaggatcccacgaaccgctg
gctctgccatcgccatctcacatgtcgcctcgcccttccatgtctcgtcgaccgtccatg
gcgccctccaggccttcgatggcactttcacgcccgtcattcggaagtcgcaggtcatca
tcccaatggcgctccacgggacgtccagatcatatccagcctgatgtgacgaccaatgat
cttatcgaatatctgcgactgagacccaactccggatttgccaagaaagcaaaacagtac
attttggcagtggccctgtgccacacctgcttgcctgagcacaaggataacggagaactg
gagttccaagccgcatcccctgatgagcttgctcttgtcagggctgcacaggagcttggg
taccttgttatcagtcggacgacccaatccattaccttgcgagtaactcagtctgacggc
caagaggaggagcagaaatatgaggttcttgatgtgatcgaatttaccagctcgcgaaag
aagatgtccattgttgttcgtttccctgacggccgtatatctgtaatctgcaagggcgca
gattccgctatcttaccgcgccttaagatgtcgcaagttgccaaacaaaaggcaatcgaa
gtccgcaagagtgccgacattgaacgtgagatgcgtcgacgcagcgagcagcaagaacca
cggaacagctttggtggtagaccaagtctcacaatccgacgaaaccctggcgtctcgaga
gatcgaagcacaagcagacgacccaatgtggacaggagcaagtcgtttgagtttggtcgg
ctttctagacggtctgaagataagcctcgtctgtctatcgccactcgaggtgtgtcgatt
gacatgccccgtggccaatatctgaacactcctgttcattaccagcaacccgtccctgac
caccttgcatttctcgaagatcccactcttctagacgattccgaaacctttaccaagtgt
tttaagcatctggacgactttgcgacagaaggtcttcgcaccttactctttgcgcaaaag
tttatcacagaacacgaataccaggcatggaagaaagtatgggacgaggccgcgaccagc
ctcagcaatcgacaacaacgtattgaagaggcgggtgacatgattgagcagtcatttgac
ctagtcggcgcaactgctatcgaagacaagttacagaaaggagtgcccgaaacaattgag
aggttgcgaaaagccaacattaaaatttggatgcttaccggcgataagcgggagactgct
atcaacattgctcattctgctcgaatttgtcgacccgggtccgatctatacatcctagat
gtctccaagggaaggttagactcacaactggttgctcttcaggaagacctgcaagctggt
tctgttcatagtgttgtcgttatcgacggccagaccctttcagctgtcgagaagtcgcca
gaattatctgccaagttcttcaaggttatgctacaggtagattcagttatttgttgccga
gcttctccagcccagaaagcgctacttgtcactaccgtcagatcccgactgaagaagtac
cgaggcaagaaccggagaggacttaccttggccatcggtgacggtgcaaacgacttggct
atgatctcagccagtcatgttggtattggcatttccggaaaggaaggtcttcaagctgct
cgtgtagcggactatgcgatcgctcagttcagattcctacaacgaatgctgcttgttcat
gggcgatggaactatgtccgcacggctaagttcattttgtacacgttctggaaggagatg
tttttctatttgccgacagcgcagtatcagagatatacaggctacagtggcacatcgctg
tacgaagctactagcttgactgtatttaacactttgtttactagtctctgtgttatttgt
atggggatttgggagcaggacctcagtgctgagacattactagctgttcctgagctgtac
gtctatggacaacggaaccaaggcctcaacatttggaaatttgcccgatggatgcttctt
ggcgccattgagggtgtgatttgttggtacggcgtctgggctggtcatggctggataaca
cccgcggcgcgcgaccaaggattgtatgcgcttggtacgctcacgttttcagttggagtc
ctctggatcaactggaaacttttcattttcgaaacacattacaaatccatgattgtcatg
ggatctttctttgtcacaacgatcggctggttcgcctggctgtctttcctggacgcggca
tatgcccctcagccatctgggccttacgccatcagggatagtttcaccaccttgtttgga
gatgatgctgtatggtgggcaacgctgttcattgtcctcggccttattggtctttttgag
atagtgctcaagtgcgtcaagcgtcttttacttatgcatggactctgggactggccaccc
tggggaaagagtcgacgcggcgagaatattgaagagtgggatgttgaactgtggcaggag
ttagaacaggacccggctctacgcgcaaggctgaagcgcatggcttgtaatgagccagta
gaagaggaggatgatattgatttggcggatatcaacatcggggaagagatcaggggccga
tga
>Fp2516
atgtcccaagaccgcccggatgtcgaggcgccattgggacccgaaccttcgaaaaccgac
agtaaaaccaatacccgtcgtcgcagaagtgatgctggtcaatcggccccgttggccaat
cgcataaagggcgttgctgcggatctatatcaaaagaccgttgtcgagcttatcttgcgt
cgcaaacacattgtcgcgtcaaccgatgggcgccgtgtgcccctcgagctcgaacacgaa
tcgcccttgatagacgaccgccgtggcctcccctacgtttccaacagcatccgaacatcc
cgttatacagtatgggactttataccgaaacaactcttcttccagttctcccgcgtcgga
aacttttactttctgtgcgttggtgtaccgcagatggtcccaggcctctcgacgaccgga
tcttacacgacaattctaccactcctgttctttgtgcttttgacgattgtcaaggaagga
tacgatgactaccgacgataccgccttgataagatcgagaacgctggtttcgccacagtg
ttaggacgcgaggacaaatataccggaaagatcaaaccagttaccaaatggaggaaatgg
aacccattcctgaccaattccaccgccgaacctcatcccgcccccaatgaagaattcaac
ggattgcgatgggttcctgtcagatggagcgagatcaaggttggagatgttatcagactc
tgccgagacgaggcaatccctgccgaccttatcctactggacagtgacgaagagaataaa
ttggcgtacatcgagacaatggcgctcgacggcgagacaaacctcaagagtaaacaggtt
gcgcatgctcttcaaggttgtgacaccattgagggtatctcaaagtgcaaggccgagttt
gttgttgaggacccgaacccggatctttacaatttcgatggccgtgtcactgttgacgaa
aagacggtccccctaacttcaagcgaagttatctatcggggaagcattgttcgaaatacc
agcgccgcaattggtctcgtcatcaacaccggagaggattgtaagatacgcatgaacgcc
aacaagcatcccaaagcaaagaagcctgccctcgaacgggtcgtcaacaagatagtagtt
acgcttgcgacctatgttgtcctgctttctgttggtgtatcgatgggctatgtcgggtgg
cagaagagcactgaaagacactcatggtacctggaacaagccagggtgcctttttaccaa
atcatcatcgccttcatcattatgtttaacaacgttgtcccgctagcactctacattagt
ctggagattgtgaaaattggccagttgatcatgttgaacggggatctccagatgtacgac
gaggacacggacacacctgcacggtgcaatactaacactattctggaaaacctgggtcag
gtgggatacgtcttctcggataagacaggtaccttgacggacaacatcatgaagtttcga
aagataagcgttgctggaactgtctggctacatgagatggatttggagcaaaaggtcgac
gagattgaggccatcaagttggatgaagagtcggaccccggcgagccttcggtctacaag
acggaacctgtcacagtggtcatcagggaggaacaacctgaaggatcccacgaaccgctg
gctctgccatcgccatctcacatgtcgcctcgcccttccatgtctcgtcgaccgtccatg
gcgccctccaggccttcgatggcactttcacgcccgtcattcggaagtcgcaggtcatca
tcccaatggcgctccacgggacgtccagatcatatccagcctgatgtgacgaccaatgat
cttatcgaatatctgcgactgagacccaactccggatttgccaagaaagcaaaacagtac
attttggcagtggccctgtgccacacctgcttgcctgagcacaaggataacggagaactg
gagttccaagccgcatcccctgatgagcttgctcttgtcagggctgcacaggagcttggg
taccttgttatcagtcggacgacccaatccattaccttgcgagtaactcagtctgacggc
caagaggaggagcagaaatatgaggttcttgatgtgatcgaatttaccagctcgcgaaag
aagatgtccattgttgttcgtttccctgacggccgtatatctgtaatctgcaagggcgca
gattccgctatcttaccgcgccttaagatgtcgcaagttgccaaacaaaaagcaatcgaa
gtccgcaagagtgccgacattgaacgtgagatgcgtcgacgcagcgagcagcaagaacca
cggaacagctttggtggtagaccaagtctcacaatccgacgaaaccctggcgtctcgaga
gatcgaagcacaagcagacgacccaatgtggacaggagcaagtcgtttgagtttggtcgg
ctttctagacggtctgaagataagcctcgtctgtctatcgccactcgaggtgtgtcgatt
gacatgccccgtggccaatatctgaacactcctgttcattaccagcaacccgtccctgac
caccttgcatttctcgaagatcccactcttctagacgattccgaaacctttaccaagtgt
tttaagcatctggacgactttgcgacagaaggtcttcgcaccttactctttgcgcaaaag
tttatcacagaacacgaataccaggcatggaagaaagtatgggacgaggccgcgaccagc
ctcagcaatcgacaacaacgtattgaagaggcgggtgacatgattgagcagtcatttgac
ctagtcggcgcaactgctatcgaagacaagttacagaaaggagtgcccgaaacaattgag
aggttgcgaaaagccaacattaaaatttggatgcttaccggcgataagcgggagactgct
atcaacattgctcattctgctcgaatttgtcgacccgggtccgatctatacatcctagat
gtctccaagggaaggttagactcacaactggttgctcttcaggaagacctgcaagctggt
tctgttcatagtgttgtcgttatcgacggccagaccctttcagctgtcgagaagtcgcca
gaattatctgccaagttcttcaaggttatgctacaggtagattcagttatttgttgccga
gcttctccagcccagaaagcgctacttgtcactaccgtcagatcccgactgaagaagtac
caaggcaagaaccggagaggacttaccttggccatcggtgacggtgcaaacgacttggct
atgatctcagccagtcatgttggtattggcatttccggaaaggaaggtcttcaagctgct
cgtgtagcggactatgcgatcgctcagttcagattcctacaacgaatgctgcttgttcat
gggcgatggaactatgtccgcacggctaagttcattttgtacacgttctggaaggagatg
tttttctatttgccgacagcgcagtatcagagatatacaggctacagtggcacatcgctg
tacgaagctactagcttgactgtatttaacactttgtttactagtctctgtgttatttgt
atggggatttgggagcaggacctcagtgctgagacattactagctgttcctgagctgtac
gtctatggacaacggaaccaaggcctcaacatttggaaatttgcccgatggatgcttctt
ggcgccattgagggtgtgatttgttggtacggcgtctgggctggtcatggctggataaca
cccgcggcgcgcgaccaaggattgtatgcgcttggtacgctcacgttttcagttggagtc
ctctggatcaactggaaacttttcattttcgaaacacattacaaatccatgattgtcatg
ggatctttctttgtcacaacaatcggctggttcgcctggctgtctttcctggacgcggca
tatgcccctcagccatctgggccttacgccatcagggatagtttcaccaccttgtttgga
gatgatgctgtatggtgggcaacgctgttcattgtcctcggccttattggtctttttgag
atagtgctcaagtgcgtcaagcgtcttttacttatgcatggactctgggactggccaccc
tggggaaagagtcgacgcggcgagaatattgaagagtgggatgttgaactgtggcaggag
ttagaacaggacccggctctacgcgcaaggctgaagcgcatggcttgtaatgagccagta
gaagaggaggatgatattgatttggcggatatcaacatcggggaagagatcaggggccga
tga
>Fp26r
atgtcccaagaccgcccggatgtcgaggcgccattgggacccgaaccttcgaaaaccgac
agtaaaaccaatacccgtcgtcgcagaagtgatgctggtcaatcggccccgttggccaat
cgcataaagggcgttgctgcggatctatatcaaaagaccgttgtcgagcttatcttgcgt
cgcaaacacattgtcgcgtcaaccgatgggcgccgtgtgcccctcgagctcgaacacgaa
tcgcccttgatagacgaccgccgtggcctcccctacgtttccaacagcatccgaacatcc
cgttatacagtatgggactttataccgaaacaactcttcttccagttctcccgcgtcgga
aacttttactttctgtgcgttggtgtaccgcagatggtcccaggcctctcgacgaccgga
tcttacacgacaattctaccactcctgttctttgtgcttttgacgattgtcaaggaagga
tacgatgactaccgacgataccgccttgataagatcgagaacgctggtttcgccacagtg
ttaggacgcgaggacaaatataccggaaagatcaaaccagttaccaaatggaggaaatgg
aacccattcctgaccaattccaccgccgaacctcatcccgcccccaatgaagaattcaac
ggattgcgatgggttcctgtcagatggagcgagatcaaggttggagatgttatcagactc
tgccgagacgaggcaatccctgccgaccttatcctactggacagtgacgaagagaataaa
ttggcgtacatcgagacaatggcgctcgacggcgagacaaacctcaagagtaaacaggtt
gcgcatgctcttcaaggttgtgacaccattgagggtatctcaaagtgcaaggccgagttt
gttgttgaggacccgaacccggatctttacaatttcgatggccgtgtcactgttgacgaa
aagacggtccccctaacttcaagcgaagttatctatcggggaagcattgttcgaaatacc
agcgccgcaattggtctcgtcatcaacaccggagaggattgtaagatacgcatgaacgcc
aacaagcatcccaaagcaaagaagcctgccctcgaacgggtcgtcaacaagatagtagtt
acgcttgcgacctatgttgtcctgctttctgtcggtgtatcgatgggctatgtcgggtgg
cagaagagcactgaaagacactcatggtacctggaacaagccagggtgcctttttaccaa
atcatcatcgccttcatcattatgtttaacaacgttgtcccgctagcactctacattagt
ctggagattgtgaaaattggccagttgatcatgttgaacggggatctccagatgtacgac
gaggacacggacacacctgcacggtgcaatactaacactattctggaaaacctgggtcag
gtgggatacgtcttctcggataagacaggtaccttgacggacaacatcatgaagtttcga
aagataagcgttgctggaactgtctggctacatgagatggatttggagcaaaaggtcgac
gagattgaggccatcaagttggatgaagagtcggaccccggcgagccttcggtctacaag
acggaacctgtcacagtggtcatcagggaggaacaacctgaaggatcccacgaaccgctg
gctctgccatcgccatctcacatgtcgcctcgcccttccatgtctcgtcgaccgtccatg
gcgccctccaggccttcgatggcactttcacgcccgtcattcggaagtcgcaggtcatca
tcccaatggcgctccacgggacgtccagatcatatccagcctgatgtgacgaccaatgat
cttatcgaatatctgcgactgagacccaactccggatttgccaagaaagcaaaacagtac
attttggcagtggccctgtgccacacctgcttgcctgagcacaaggataacggagaactg
gagttccaagccgcatcccctgatgagcttgctcttgtcagggctgcacaggagcttggg
taccttgttatcagtcggacgacccaatccattaccttgcgagtaactcagtctgacggc
caagaggaggagcagaaatatgaggttcttgatgtgatcgaatttaccagctcgcgaaag
aagatgtccattgttgttcgtttccctgacggccgtatatctgtaatctgcaagggcgca
gattccgctatcttaccgcgccttaagatgtcgcaagttgccaaacaaaaggcaatcgaa
gtccgcaagagtgccgacattgaacgtgagatgcgtcgacgcagcgagcagcaagaacca
cggaacagctttggtggtagaccaagtctcacaatccgacgaaaccctggcgtctcgaga
gatcgaagcacaagcagacgacccaatgtggacaggagcaagtcgtttgagtttggtcgg
ctttctagacggtctgaagataagcctcgtctgtctatcgccactcgaggtgtgtcgatt
gacatgccccgtggccaatatctgaacactcctgttcattaccagcaacccgtccctgac
caccttgcatttctcgaagatcccactcttctagacgattccgaaacctttaccaagtgt
tttaagcatctggacgactttgcgacagaaggtcttcgcaccttactctttgcgcaaaag
tttatcacagaacacgaataccaggcatggaagaaagtatgggacgaggccgcgaccagc
ctcagcaatcgacaacaacgtattgaagaggcgggtgacatgattgagcagtcatttgac
ctagtcggcgcaactgctatcgaagacaagttacagaaaggagtgcccgaaacaattgag
aggttgcgaaaagccaacattaaaatttggatgcttaccggcgataagcgggagactgct
atcaacattgctcattctgctcgaatttgtcgacccgggtccgatctatacatcctagat
gtctccaagggaaggttagactcacaactggttgctcttcaggaagacctgcaagctggt
tctgttcatagtgttgtcgttatcgacggccagaccctttcagctgtcgagaagtcgcca
gaattatctgccaagttcttcaaggttatgctacaggtagattcagttatttgttgccga
gcttctccagcccagaaagcgctacttgtcactaccgtcagatcccgactgaagaagtac
cgaggcaagaaccggagaggacttaccttggccatcggtgacggtgcaaacgacttggct
atgatctcagccagtcatgttggtattggcatttccggaaaggaaggtcttcaagctgct
cgtgtagcggactatgcgatcgctcagttcagattcctacaacgaatgctgcttgttcat
gggcgatggaactatgtccgcacggctaagttcattttgtacacgttctggaaggagatg
tttttctatttgccgacagcgcagtatcagagatatacaggctacagtggcacatcgctg
tacgaagctactagcttgactgtatttaacactttgtttactagtctctgtgttatttgt
atggggatttgggagcaggacctcagtgctgagacattactagctgttcctgagctgtac
gtctatggacaacggaaccaaggcctcaacatttggaaatttgcccgatggatgcttctt
ggcgccattgagggtgtgatttgttggtacggcgtctgggctggtcatggctggataaca
cccgcggcgcgcgaccaaggattgtatgcgcttggtacgctcacgttttcagttggagtc
ctctggatcaactggaaacttttcattttcgaaacacattacaaatccatgattgtcatg
ggatctttctttgtcacaacgatcggctggttcgcctggctgtctttcctggacgcggca
tatgcccctcagccatctgggccttacgccatcagggatagtttcaccaccttgtttgga
gatgatgctgtatggtgggcaacgctgttcattgtcctcggccttattggtctttttgag
atagtgctcaagtgcgtcaagcgtcttttacttatgcatggactctgggactggccaccc
tggggaaagagtcgacgcggcgagaatattgaagagtgggatgttgaactgtggcaggag
ttagaacaggacccggctctacgcgcaaggctgaagcgcatggcttgtaatgagccagta
gaagaggaggatgatattgatttggcggatatcaacatcggggaagagatcaggggccga
tga
>Fp33
atgtcccaagaccgcccggatgtcgaggcgccattgggacccgaaccttcgaaaaccgac
agtaaaaccaatacccgtcgtcgcagaagtgatgctggtcaatcggccccgttggccaat
cgcataaagggcgttgctgcggatctatatcaaaagaccgttgtcgagcttatcttgcgt
cgcaaacacattgtcgcgtcaaccgatgggcgccgtgtgcccctcgagctcgaacacgaa
tcgcccttgatagacgaccgccgtggcctcccctacgtttccaacagcatccgaacatcc
cgttatacagtatgggactttataccgaaacaactcttcttccagttctcccgcgtcgga
aacttttactttctgtgcgttggtgtaccgcagatggtcccaggcctctcgacgaccgga
tcttacacgacaattctaccactcctgttctttgtgcttttgacgattgtcaaggaagga
tacgatgactaccgacgataccgccttgataagatcgagaacgctggtttcgccacagtg
ttaggacgcgaggacaaatataccggaaagatcaaaccagttaccaaatggaggaaatgg
aacccattcctgaccaattccaccgccgaacctcatcccgcccccaatgaagaattcaac
ggattgcgatgggttcctgtcagatggagcgagatcaaggttggagatgttatcagactc
tgccgagacgaggcaatccctgccgaccttatcctactggacagtgacgaagagaataaa
ttggcgtacatcgagacaatggcgctcgacggcgagacaaacctcaagagtaaacaggtt
gcgcatgctcttcaaggttgtgacaccattgagggtatctcaaagtgcaaggccgagttt
gttgttgaggacccgaacccggatctttacaatttcgatggccgtgtcactgttgacgaa
aagacggtccccctaacttcaagcgaagttatctatcggggaagcattgttcgaaatacc
agcgccgcaattggtctcgtcatcaacaccggagaggattgtaagatacgcatgaacgcc
aacaagcatcccaaagcaaagaagcctgccctcgaacgggtcgtcaacaagatagtagtt
acgcttgcgacctatgttgtcctgctttctgtcggtgtatcgatgggctatgtcgggtgg
cagaagagcactgaaagacactcatggtacctggaacaagccagggtgcctttttaccaa
atcatcatcgccttcatcattatgtttaacaacgttgtcccgctagcactctacattagt
ctggagattgtgaaaattggccagttgatcatgttgaacggggatctccagatgtacgac
gaggacacggacacacctgcacggtgcaatactaacactattctggaaaacctgggtcag
gtgggatacgtcttctcggataagacaggtaccttgacggacaacatcatgaagtttcga
aagataagcgttgctggaactgtctggctacatgagatggatttggagcaaaaggtcgac
gagattgaggccatcaagttggatgaagagtcggaccccggcgagccttcggtctacaag
acggaacctgtcacagtggtcatcagggaggaacaacctgaaggatcccacgaaccgctg
gctctgccatcgccatctcacatgtcgcctcgcccttccatgtctcgtcgaccgtccatg
gcgccctccaggccttcgatggcactttcacgcccgtcattcggaagtcgcaggtcatca
tcccaatggcgctccacgggacgtccagatcatatccagcctgatgtgacgaccaatgat
cttatcgaatatctgcgactgagacccaactccggatttgccaagaaagcaaaacagtac
attttggcagtggccctgtgccacacctgcttgcctgagcacaaggataacggagaactg
gagttccaagccgcatcccctgatgagcttgctcttgtcagggctgcacaggagcttggg
taccttgttatcagtcggacgacccaatccattaccttgcgagtaactcagtctgacggc
caagaggaggagcagaaatatgaggttcttgatgtgatcgaatttaccagctcgcgaaag
aagatgtccattgttgttcgtttccctgacggccgtatatctgtaatctgcaagggcgca
gattccgctatcttaccgcgccttaagatgtcgcaagttgccaaacaaaaggcaatcgaa
gtccgcaagagtgccgacattgaacgtgagatgcgtcgacgcagcgagcagcaagaacca
cggaacagctttggtggtagaccaagtctcacaatccgacgaaaccctggcgtctcgaga
gatcgaagcacaagcagacgacccaatgtggacaggagcaagtcgtttgagtttggtcgg
ctttctagacggtctgaagataagcctcgtctgtctatcgccactcgaggtgtgtcgatt
gacatgccccgtggccaatatctgaacactcctgttcattaccagcaacccgtccctgac
caccttgcatttctcgaagatcccactcttctagacgattccgaaacctttaccaagtgt
tttaagcatctggacgactttgcgacagaaggtcttcgcaccttactctttgcgcaaaag
tttatcacagaacacgaataccaggcatggaagaaagtatgggacgaggccgcgaccagc
ctcagcaatcgacaacaacgtattgaagaggcgggtgacatgattgagcagtcatttgac
ctagtcggcgcaactgctatcgaagacaagttacagaaaggagtgcccgaaacaattgag
aggttgcgaaaagccaacattaaaatttggatgcttaccggcgataagcgggagactgct
atcaacattgctcattctgctcgaatttgtcgacccgggtccgatctatacatcctagat
gtctccaagggaaggttagactcacaactggttgctcttcaggaagacctgcaagctggt
tctgttcatagtgttgtcgttatcgacggccagaccctttcagctgtcgagaagtcgcca
gaattatctgccaagttcttcaaggttatgctacaggtagattcagttatttgttgccga
gcttctccagcccagaaagcgctacttgtcactaccgtcagatcccgactgaagaagtac
cgaggcaagaaccggagaggacttaccttggccatcggtgacggtgcaaacgacttggct
atgatctcagccagtcatgttggtattggcatttccggaaaggaaggtcttcaagctgct
cgtgtagcggactatgcgatcgctcagttcagattcctacaacgaatgctgcttgttcat
gggcgatggaactatgtccgcacggctaagttcattttgtacacgttctggaaggagatg
tttttctatttgccgacagcgcagtatcagagatatacaggctacagtggcacatcgctg
tacgaagctactagcttgactgtatttaacactttgtttactagtctctgtgttatttgt
atggggatttgggagcaggacctcagtgctgagacattactagctgttcctgagctgtac
gtctatggacaacggaaccaaggcctcaacatttggaaatttgcccgatggatgcttctt
ggcgccattgagggtgtgatttgttggtacggcgtctgggctggtcatggctggataaca
cccgcggcgcgcgaccaaggattgtatgcgcttggtacgctcacgttttcagttggagtc
ctctggatcaactggaaacttttcattttcgaaacacattacaaatccatgattgtcatg
ggatctttctttgtcacaacgatcggctggttcgcctggctgtctttcctggacgcggca
tatgcccctcagccatctgggccttacgccatcagggatagtttcaccaccttgtttgga
gatgatgctgtatggtgggcaacgctgttcattgtcctcggccttattggtctttttgag
atagtgctcaagtgcgtcaagcgtcttttacttatgcatggactctgggactggccaccc
tggggaaagagtcgacgcggcgagaatattgaagagtgggatgttgaactgtggcaggag
ttagaacaggacccggctctacgcgcaaggctgaagcgcatggcttgtaatgagccagta
gaagaggaggatgatattgatttggcggatatcaacatcggggaagagatcaggggccga
tga
>Fp34
atgtcccaagaccgcccggatgtcgaggcgccattgggacccgaaccttcgaaaaccgac
agtaaaaccaatacccgtcgtcgcagaagtgatgctggtcaatcggccccgttggccaat
cgcataaagggcgttgctgcggatctatatcaaaagaccgttgtcgagcttatcttgcgt
cgcaaacacattgtcgcgtcaaccgatgggcgccgtgtgcccctcgagctcgaacacgaa
tcgcccttgatagacgaccgccgtggcctcccctacgtttccaacagcatccgaacatcc
cgttatacagtatgggactttataccgaaacaactcttcttccagttctcccgcgtcgga
aacttttactttctgtgcgttggtgtaccgcagatggtcccaggcctctcgacgaccgga
tcttacacgacaattctaccactcctgttctttgtgcttttgacgattgtcaaggaagga
tacgatgactaccgacgataccgccttgataagatcgagaacgctggtttcgccacagtg
ttaggacgcgaggacaaatataccggaaagatcaaaccagttaccaaatggaggaaatgg
aacccattcctgaccaattccaccgccgaacctcatcccgcccccaatgaagaattcaac
ggattgcgatgggttcctgtcagatggagcgagatcaaggttggagatgttatcagactc
tgccgagacgaggcaatccctgccgaccttatcctactggacagtgacgaagagaataaa
ttggcgtacatcgagacaatggcgctcgacggcgagacaaacctcaagagtaaacaggtt
gcgcatgctcttcaaggttgtgacaccattgagggtatctcaaagtgcaaggccgagttt
gttgttgaggacccgaacccggatctttacaatttcgatggccgtgtcactgttgacgaa
aagacggtccccctaacttcaagcgaagttatctatcggggaagcattgttcgaaatacc
agcgccgcaattggtctcgtcatcaacaccggagaggattgtaagatacgcatgaacgcc
aacaagcatcccaaagcaaagaagcctgccctcgaacgggtcgtcaacaagatagtagtt
acgcttgcgacctatgttgtcctgctttctgttggtgtatcgatgggctatgtcgggtgg
cagaagagcactgaaagacactcatggtacctggaacaagccagggtgcctttttaccaa
atcatcatcgccttcatcattatgtttaacaacgttgtcccgctagcactctacattagt
ctggagattgtgaaaattggccagttgatcatgttgaacggggatctccagatgtacgac
gaggacacggacacacctgcacggtgcaatactaacactattctggaaaacctgggtcag
gtgggatacgtcttctcggataagacaggtaccttgacggacaacatcatgaagtttcga
aagataagcgttgctggaactgtctggctacatgagatggatttggagcaaaaggtcgac
gagattgaggccatcaagttggatgaagagtcggaccccggcgagccttcggtctacaag
acggaacctgtcacagtggtcatcagggaggaacaacctgaaggatcccacgaaccgctg
gctctgccatcgccatctcacatgtcgcctcgcccttccatgtctcgtcgaccgtccatg
gcgccctccaggccttcgatggcactttcacgcccgtcattcggaagtcgcaggtcatca
tcccaatggcgctccacgggacgtccagatcatatccagcctgatgtgacgaccaatgat
cttatcgaatatctgcgactgagacccaactccggatttgccaagaaagcaaaacagtac
attttggcagtggccctgtgccacacctgcttgcctgagcacaaggataacggagaactg
gagttccaagccgcatcccctgatgagcttgctcttgtcagggctgcacaggagcttggg
taccttgttatcagtcggacgacccaatccattaccttgcgagtaactcagtctgacggc
caagaggaggagcagaaatatgaggttcttgatgtgatcgaatttaccagctcgcgaaag
aagatgtccattgttgttcgtttccctgacggccgtatatctgtaatctgcaagggcgca
gattccgctatcttaccgcgccttaagatgtcgcaagttgccaaacaaaaagcaatcgaa
gtccgcaagagtgccgacattgaacgtgagatgcgtcgacgcagcgagcagcaagaacca
cggaacagctttggtggtagaccaagtctcacaatccgacgaaaccctggcgtctcgaga
gatcgaagcacaagcagacgacccaatgtggacaggagcaagtcgtttgagtttggtcgg
ctttctagacggtctgaagataagcctcgtctgtctatcgccactcgaggtgtgtcgatt
gacatgccccgtggccaatatctgaacactcctgttcattaccagcaacccgtccctgac
caccttgcatttctcgaagatcccactcttctagacgattccgaaacctttaccaagtgt
tttaagcatctggacgactttgcgacagaaggtcttcgcaccttactctttgcgcaaaag
tttatcacagaacacgaataccaggcatggaagaaagtatgggacgaggccgcgaccagc
ctcagcaatcgacaacaacgtattgaagaggcgggtgacatgattgagcagtcatttgac
ctagtcggcgcaactgctatcgaagacaagttacagaaaggagtgcccgaaacaattgag
aggttgcgaaaagccaacattaaaatttggatgcttaccggcgataagcgggagactgct
atcaacattgctcattctgctcgaatttgtcgacccgggtccgatctatacatcctagat
gtctccaagggaaggttagactcacaactggttgctcttcaggaagacctgcaagctggt
tctgttcatagtgttgtcgttatcgacggccagaccctttcagctgtcgagaagtcgcca
gaattatctgccaagttcttcaaggttatgctacaggtagattcagttatttgttgccga
gcttctccagcccagaaagcgctacttgtcactaccgtcagatcccgactgaagaagtac
caaggcaagaaccggagaggacttaccttggccatcggtgacggtgcaaacgacttggct
atgatctcagccagtcatgttggtattggcatttccggaaaggaaggtcttcaagctgct
cgtgtagcggactatgcgatcgctcagttcagattcctacaacgaatgctgcttgttcat
gggcgatggaactatgtccgcacggctaagttcattttgtacacgttctggaaggagatg
tttttctatttgccgacagcgcagtatcagagatatacaggctacagtggcacatcgctg
tacgaagctactagcttgactgtatttaacactttgtttactagtctctgtgttatttgt
atggggatttgggagcaggacctcagtgctgagacattactagctgttcctgagctgtac
gtctatggacaacggaaccaaggcctcaacatttggaaatttgcccgatggatgcttctt
ggcgccattgagggtgtgatttgttggtacggcgtctgggctggtcatggctggataaca
cccgcggcgcgcgaccaaggattgtatgcgcttggtacgctcacgttttcagttggagtc
ctctgggtcaactggaaacttttcattttcgaaacacattacaaatccatgattgtcatg
ggatctttctttgtcacaacaatcggctggttcgcctggctgtctttcctggacgcggca
tatgcccctcagccatctgggccttacgccatcagggatagtttcaccaccttgtttgga
gatgatgctgtatggtgggcaacgctgttcattgtcctcggccttattggtctttttgag
atagtgctcaagtgcgtcaagcgtcttttacttatgcatggactctgggactggccaccc
tggggaaagagtcgacgcggcgagaatattgaagagtgggatgttgaactgtggcaggag
ttagaacaggacccggctctacgcgcaaggctgaagcgcatggcttgtaatgagccagta
gaagaggaggatgatattgatttggcggatatcaacatcggggaagagatcaggggccga
tga
>Fp35
atgtcccaagaccgcccggatgtcgaggcgccattgggacccgaaccttcgaaaaccgac
agtaaaaccaatacccgtcgtcgcagaagtgatgctggtcaatcggccccgttggccaat
cgcataaagggcgttgctgcggatctatatcaaaagaccgttgtcgagcttatcttgcgt
cgcaaacacattgtcgcgtcaaccgatgggcgccgtgtgcccctcgagctcgaacacgaa
tcgcccttgatagacgaccgccgtggcctcccctacgtttccaacagcatccgaacatcc
cgttatacagtatgggactttataccgaaacaactcttcttccagttctcccgcgtcgga
aacttttactttctgtgcgttggtgtaccgcagatggtcccaggcctctcgacgaccgga
tcttacacgacaattctaccactcctgttctttgtgcttttgacgattgtcaaggaagga
tacgatgactaccgacgataccgccttgataagatcgagaacgctggtttcgccacagtg
ttaggacgcgaggacaaatataccggaaagatcaaaccagttaccaaatggaggaaatgg
aacccattcctgaccaattccaccgccgaacctcatcccgcccccaatgaagaattcaac
ggattgcgatgggttcctgtcagatggagcgagatcaaggttggagatgttatcagactc
tgccgagacgaggcaatccctgccgaccttatcctactggacagtgacgaagagaataaa
ttggcgtacatcgagacaatggcgctcgacggcgagacaaacctcaagagtaaacaggtt
gcgcatgctcttcaaggttgtgacaccattgagggtatctcaaagtgcaaggccgagttt
gttgttgaggacccgaacccggatctttacaatttcgatggccgtgtcactgttgacgaa
aagacggtccccctaacttcaagcgaagttatctatcggggaagcattgttcgaaatacc
agcgccgcaattggtctcgtcatcaacaccggagaggattgtaagatacgcatgaacgcc
aacaagcatcccaaagcaaagaagcctgccctcgaacgggtcgtcaacaagatagtagtt
acgcttgcgacctatgttgtcctgctttctgttggtgtatcgatgggctatgtcgggtgg
cagaagagcactgaaagacactcatggtacctggaacaagccagggtgcctttttaccaa
atcatcatcgccttcatcattatgtttaacaacgttgtcccgctagcactctacattagt
ctggagattgtgaaaattggccagttgatcatgttgaacggggatctccagatgtacgac
gaggacacggacacacctgcacggtgcaatactaacactattctggaaaacctgggtcag
gtgggatacgtcttctcggataagacaggtaccttgacggacaacatcatgaagtttcga
aagataagcgttgctggaactgtctggctacatgagatggatttggagcaaaaggtcgac
gagattgaggccatcaagttggatgaagagtcggaccccggcgagccttcggtctacaag
acggaacctgtcacagtggtcatcagggaggaacaacctgaaggatcccacgaaccgctg
gctctgccatcgccatctcacatgtcgcctcgcccttccatgtctcgtcgaccgtccatg
gcgccctccaggccttcgatggcactttcacgcccgtcattcggaagtcgcaggtcatca
tcccaatggcgctccacgggacgtccagatcatatccagcctgatgtgacgaccaatgat
cttatcgaatatctgcgactgagacccaactccggatttgccaagaaagcaaaacagtac
attttggcagtggccctgtgccacacctgcttgcctgagcacaaggataacggagaactg
gagttccaagccgcatcccctgatgagcttgctcttgtcagggctgcacaggagcttggg
taccttgttatcagtcggacgacccaatccattaccttgcgagtaactcagtctgacggc
caagaggaggagcagaaatatgaggttcttgatgtgatcgaatttaccagctcgcgaaag
aagatgtccattgttgttcgtttccctgacggccgtatatctgtaatctgcaagggcgca
gattccgctatcttaccgcgccttaagatgtcgcaagttgccaaacaaaaagcaatcgaa
gtccgcaagagtgccgacattgaacgtgagatgcgtcgacgcagcgagcagcaagaacca
cggaacagctttggtggtagaccaagtctcacaatccgacgaaaccctggcgtctcgaga
gatcgaagcacaagcagacgacccaatgtggacaggagcaagtcgtttgagtttggtcgg
ctttctagacggtctgaagataagcctcgtctgtctatcgccactcgaggtgtgtcgatt
gacatgccccgtggccaatatctgaacactcctgttcattaccagcaacccgtccctgac
caccttgcatttctcgaagatcccactcttctagacgattccgaaacctttaccaagtgt
tttaagcatctggacgactttgcgacagaaggtcttcgcaccttactctttgcgcaaaag
tttatcacagaacacgaataccaggcatggaagaaagtatgggacgaggccgcgaccagc
ctcagcaatcgacaacaacgtattgaagaggcgggtgacatgattgagcagtcatttgac
ctagtcggcgcaactgctatcgaagacaagttacagaaaggagtgcccgaaacaattgag
aggttgcgaaaagccaacattaaaatttggatgcttaccggcgataagcgggagactgct
atcaacattgctcattctgctcgaatttgtcgacccgggtccgatctatacatcctagat
gtctccaagggaaggttagactcacaactggttgctcttcaggaagacctgcaagctggt
tctgttcatagtgttgtcgttatcgacggccagaccctttcagctgtcgagaagtcgcca
gaattatctgccaagttcttcaaggttatgctacaggtagattcagttatttgttgccga
gcttctccagcccagaaagcgctacttgtcactaccgtcagatcccgactgaagaagtac
caaggcaagaaccggagaggacttaccttggccatcggtgacggtgcaaacgacttggct
atgatctcagccagtcatgttggtattggcatttccggaaaggaaggtcttcaagctgct
cgtgtagcggactatgcgatcgctcagttcagattcctacaacgaatgctgcttgttcat
gggcgatggaactatgtccgcacggctaagttcattttgtacacgttctggaaggagatg
tttttctatttgccgacagcgcagtatcagagatatacaggctacagtggcacatcgctg
tacgaagctactagcttgactgtatttaacactttgtttactagtctctgtgttatttgt
atggggatttgggagcaggacctcagtgctgagacattactagctgttcctgagctgtac
gtctatggacaacggaaccaaggcctcaacatttggaaatttgcccgatggatgcttctt
ggcgccattgagggtgtgatttgttggtacggcgtctgggctggtcatggctggataaca
cccgcggcgcgcgaccaaggattgtatgcgcttggtacgctcacgttttcagttggagtc
ctctggatcaactggaaacttttcattttcgaaacacattacaaatccatgattgtcatg
ggatctttctttgtcacaacaatcggctggttcgcctggctgtctttcctggacgcggca
tatgcccctcagccatctgggccttacgccatcagggatagtttcaccaccttgtttgga
gatgatgctgtatggtgggcaacgctgttcattgtcctcggccttattggtctttttgag
atagtgctcaagtgcgtcaagcgtcttttacttatgcatggactctgggactggccaccc
tggggaaagagtcgacgcggcgagaatattgaagagtgggatgttgaactgtggcaggag
ttagaacaggacccggctctacgcgcaaggctgaagcgcatggcttgtaatgagccagta
gaagaggaggatgatattgatttggcggatatcaacatcggggaagagatcaggggccga
tga
>Fp38
atgtcccaagaccgcccggatgtcgaggcgccattgggacccgaaccttcgaaaaccgac
agtaaaaccaatacccgtcgtcgcagaagtgatgctggtcaatcggccccgttggccaat
cgcataaagggcgttgctgcggatctatatcaaaagaccgttgtcgagcttatcttgcgt
cgcaaacacattgtcgcgtcaaccgatgggcgccgtgtgcccctcgagctcgaacacgaa
tcgcccttgatagacgaccgccgtggcctcccctacgtttccaacagcatccgaacatcc
cgttatacagtatgggactttataccgaaacaactcttcttccagttctcccgcgtcgga
aacttttactttctgtgcgttggtgtaccgcagatggtcccaggcctctcgacgaccgga
tcttacacgacaattctaccactcctgttctttgtgcttttgacgattgtcaaggaagga
tacgatgactaccgacgataccgccttgataagatcgagaacgctggtttcgccacagtg
ttaggacgcgaggacaaatataccggaaagatcaaaccagttaccaaatggaggaaatgg
aacccattcctgaccaattccaccgccgaacctcatcccgcccccaatgaagaattcaac
ggattgcgatgggttcctgtcagatggagcgagatcaaggttggagatgttatcagactc
tgccgagacgaggcaatccctgccgaccttatcctactggacagtgacgaagagaataaa
ttggcgtacatcgagacaatggcgctcgacggcgagacaaacctcaagagtaaacaggtt
gcgcatgctcttcaaggttgtgacaccattgagggtatctcaaagtgcaaggccgagttt
gttgttgaggacccgaacccggatctttacaatttcgatggccgtgtcactgttgacgaa
aagacggtccccctaacttcaagcgaagttatctatcggggaagcattgttcgaaatacc
agcgccgcaattggtctcgtcatcaacaccggagaggattgtaagatacgcatgaacgcc
aacaagcatcccaaagcaaagaagcctgccctcgaacgggtcgtcaacaagatagtagtt
acgcttgcgacctatgttgtcctgctttctgttggtgtatcgatgggctatgtcgggtgg
cagaagagcactgaaagacactcatggtacctggaacaagccagggtgcctttttaccaa
atcatcatcgccttcatcattatgtttaacaacgttgtcccgctagcactctacattagt
ctggagattgtgaaaattggccagttgatcatgttgaacggggatctccagatgtacgac
gaggacacggacacacctgcacggtgcaatactaacactattctggaaaacctgggtcag
gtgggatacgtcttctcggataagacaggtaccttgacggacaacatcatgaagtttcga
aagataagcgttgctggaactgtctggctacatgagatggatttggagcaaaaggtcgac
gagattgaggccatcaagttggatgaagagtcggaccccggcgagccttcggtctacaag
acggaacctgtcacagtggtcatcagggaggaacaacctgaaggatcccacgaaccgctg
gctctgccatcgccatctcacatgtcgcctcgcccttccatgtctcgtcgaccgtccatg
gcgccctccaggccttcgatggcactttcacgcccgtcattcggaagtcgcaggtcatca
tcccaatggcgctccacgggacgtccagatcatatccagcctgatgtgacgaccaatgat
cttatcgaatatctgcgactgagacccaactccggatttgccaagaaagcaaaacagtac
attttggcagtggccctgtgccacacctgcttgcctgagcacaaggataacggagaactg
gagttccaagccgcatcccctgatgagcttgctcttgtcagggctgcacaggagcttggg
taccttgttatcagtcggacgacccaatccattaccttgcgagtaactcagtctgacggc
caagaggaggagcagaaatatgaggttcttgatgtgatcgaatttaccagctcgcgaaag
aagatgtccattgttgttcgtttccctgacggccgtatatctgtaatctgcaagggcgca
gattccgctatcttaccgcgccttaagatgtcgcaagttgccaaacaaaaagcaatcgaa
gtccgcaagagtgccgacattgaacgtgagatgcgtcgacgcagcgagcagcaagaacca
cggaacagctttggtggtagaccaagtctcacaatccgacgaaaccctggcgtctcgaga
gatcgaagcacaagcagacgacccaatgtggacaggagcaagtcgtttgagtttggtcgg
ctttctagacggtctgaagataagcctcgtctgtctatcgccactcgaggtgtgtcgatt
gacatgccccgtggccaatatctgaacactcctgttcattaccagcaacccgtccctgac
caccttgcatttctcgaagatcccactcttctagacgattccgaaacctttaccaagtgt
tttaagcatctggacgactttgcgacagaaggtcttcgcaccttactctttgcgcaaaag
tttatcacagaacacgaataccaggcatggaagaaagtatgggacgaggccgcgaccagc
ctcagcaatcgacaacaacgtattgaagaggcgggtgacatgattgagcagtcatttgac
ctagtcggcgcaactgctatcgaagacaagttacagaaaggagtgcccgaaacaattgag
aggttgcgaaaagccaacattaaaatttggatgcttaccggcgataagcgggagactgct
atcaacattgctcattctgctcgaatttgtcgacccgggtccgatctatacatcctagat
gtctccaagggaaggttagactcacaactggttgctcttcaggaagacctgcaagctggt
tctgttcatagtgttgtcgttatcgacggccagaccctttcagctgtcgagaagtcgcca
gaattatctgccaagttcttcaaggttatgctacaggtagattcagttatttgttgccga
gcttctccagcccagaaagcgctacttgtcactaccgtcagatcccgactgaagaagtac
caaggcaagaaccggagaggacttaccttggccatcggtgacggtgcaaacgacttggct
atgatctcagccagtcatgttggtattggcatttccggaaaggaaggtcttcaagctgct
cgtgtagcggactatgcgatcgctcagttcagattcctacaacgaatgctgcttgttcat
gggcgatggaactatgtccgcacggctaagttcattttgtacacgttctggaaggagatg
tttttctatttgccgacagcgcagtatcagagatatacaggctacagtggcacatcgctg
tacgaagctactagcttgactgtatttaacactttgtttactagtctctgtgttatttgt
atggggatttgggagcaggacctcagtgctgagacattactagctgttcctgagctgtac
gtctatggacaacggaaccaaggcctcaacatttggaaatttgcccgatggatgcttctt
ggcgccattgagggtgtgatttgttggtacggcgtctgggctggtcatggctggataaca
cccgcggcgcgcgaccaaggattgtatgcgcttggtacgctcacgttttcagttggagtc
ctctggatcaactggaaacttttcattttcgaaacacattacaaatccatgattgtcatg
ggatctttctttgtcacaacaatcggctggttcgcctggctgtctttcctggacgcggca
tatgcccctcagccatctgggccttacgccatcagggatagtttcaccaccttgtttgga
gatgatgctgtatggtgggcaacgctgttcattgtcctcggccttattggtctttttgag
atagtgctcaagtgcgtcaagcgtcttttacttatgcatggactctgggactggccaccc
tggggaaagagtcgacgcggcgagaatattgaagagtgggatgttgaactgtggcaggag
ttagaacaggacccggctctacgcgcaaggctgaagcgcatggcttgtaatgagccagta
gaagaggaggatgatattgatttggcggatatcaacatcggggaagagatcaggggccga
tga
>Fp39
atgtcccaagaccgcccggatgtcgaggcgccattgggacccgaaccttcgaaaaccgac
agtaaaaccaatacccgtcgtcgcagaagtgatgctggtcaatcggccccgttggccaat
cgcataaagggcgttgctgcggatctatatcaaaagaccgttgtcgagcttatcttgcgt
cgcaaacacattgtcgcgtcaaccgatgggcgccgtgtgcccctcgagctcgaacacgaa
tcgcccttgatagacgaccgccgtggcctcccctacgtttccaacagcatccgaacatcc
cgttatacagtatgggactttataccgaaacaactcttcttccagttctcccgcgtcgga
aacttttactttctgtgcgttggtgtaccgcagatggtcccaggcctctcgacgaccgga
tcttacacgacaattctaccactcctgttctttgtgcttttgacgattgtcaaggaagga
tacgatgactaccgacgataccgccttgataagatcgagaacgctggtttcgccacagtg
ttaggacgcgaggacaaatataccggaaagatcaaaccagttaccaaatggaggaaatgg
aacccattcctgaccaattccaccgccgaacctcatcccgcccccaatgaagaattcaac
ggattgcgatgggttcctgtcagatggagcgagatcaaggttggagatgttatcagactc
tgccgagacgaggcaatccctgccgaccttatcctactggacagtgacgaagagaataaa
ttggcgtacatcgagacaatggcgctcgacggcgagacaaacctcaagagtaaacaggtt
gcgcatgctcttcaaggttgtgacaccattgagggtatctcaaagtgcaaggccgagttt
gttgttgaggacccgaacccggatctttacaatttcgatggccgtgtcactgttgacgaa
aagacggtccccctaacttcaagcgaagttatctatcggggaagcattgttcgaaatacc
agcgccgcaattggtctcgtcatcaacaccggagaggattgtaagatacgcatgaacgcc
aacaagcatcccaaagcaaagaagcctgccctcgaacgggtcgtcaacaagatagtagtt
acgcttgcgacctatgttgtcctgctttctgtcggtgtatcgatgggctatgtcgggtgg
cagaagagcactgaaagacactcatggtacctggaacaagccagggtgcctttttaccaa
atcatcatcgccttcatcattatgtttaacaacgttgtcccgctagcactctacattagt
ctggagattgtgaaaattggccagttgatcatgttgaacggggatctccagatgtacgac
gaggacacggacacacctgcacggtgcaatactaacactattctggaaaacctgggtcag
gtgggatacgtcttctcggataagacaggtaccttgacggacaacatcatgaagtttcga
aagataagcgttgctggaactgtctggctacatgagatggatttggagcaaaaggtcgac
gagattgaggccatcaagttggatgaagagtcggaccccggcgagccttcggtctacaag
acggaacctgtcacagtggtcatcagggaggaacaacctgaaggatcccacgaaccgctg
gctctgccatcgccatctcacatgtcgcctcgcccttccatgtctcgtcgaccgtccatg
gcgccctccaggccttcgatggcactttcacgcccgtcattcggaagtcgcaggtcatca
tcccaatggcgctccacgggacgtccagatcatatccagcctgatgtgacgaccaatgat
cttatcgaatatctgcgactgagacccaactccggatttgccaagaaagcaaaacagtac
attttggcagtggccctgtgccacacctgcttgcctgagcacaaggataacggagaactg
gagttccaagccgcatcccctgatgagcttgctcttgtcagggctgcacaggagcttggg
taccttgttatcagtcggacgacccaatccattaccttgcgagtaactcagtctgacggc
caagaggaggagcagaaatatgaggttcttgatgtgatcgaatttaccagctcgcgaaag
aagatgtccattgttgttcgtttccctgacggccgtatatctgtaatctgcaagggcgca
gattccgctatcttaccgcgccttaagatgtcgcaagttgccaaacaaaaggcaatcgaa
gtccgcaagagtgccgacattgaacgtgagatgcgtcgacgcagcgagcagcaagaacca
cggaacagctttggtggtagaccaagtctcacaatccgacgaaaccctggcgtctcgaga
gatcgaagcacaagcagacgacccaatgtggacaggagcaagtcgtttgagtttggtcgg
ctttctagacggtctgaagataagcctcgtctgtctatcgccactcgaggtgtgtcgatt
gacatgccccgtggccaatatctgaacactcctgttcattaccagcaacccgtccctgac
caccttgcatttctcgaagatcccactcttctagacgattccgaaacctttaccaagtgt
tttaagcatctggacgactttgcgacagaaggtcttcgcaccttactctttgcgcaaaag
tttatcacagaacacgaataccaggcatggaagaaagtatgggacgaggccgcgaccagc
ctcagcaatcgacaacaacgtattgaagaggcgggtgacatgattgagcagtcatttgac
ctagtcggcgcaactgctatcgaagacaagttacagaaaggagtgcccgaaacaattgag
aggttgcgaaaagccaacattaaaatttggatgcttaccggcgataagcgggagactgct
atcaacattgctcattctgctcgaatttgtcgacccgggtccgatctatacatcctagat
gtctccaagggaaggttagactcacaactggttgctcttcaggaagacctgcaagctggt
tctgttcatagtgttgtcgttatcgacggccagaccctttcagctgtcgagaagtcgcca
gaattatctgccaagttcttcaaggttatgctacaggtagattcagttatttgttgccga
gcttctccagcccagaaagcgctacttgtcactaccgtcagatcccgactgaagaagtac
cgaggcaagaaccggagaggacttaccttggccatcggtgacggtgcaaacgacttggct
atgatctcagccagtcatgttggtattggcatttccggaaaggaaggtcttcaagctgct
cgtgtagcggactatgcgatcgctcagttcagattcctacaacgaatgctgcttgttcat
gggcgatggaactatgtccgcacggctaagttcattttgtacacgttctggaaggagatg
tttttctatttgccgacagcgcagtatcagagatatacaggctacagtggcacatcgctg
tacgaagctactagcttgactgtatttaacactttgtttactagtctctgtgttatttgt
atggggatttgggagcaggacctcagtgctgagacattactagctgttcctgagctgtac
gtctatggacaacggaaccaaggcctcaacatttggaaatttgcccgatggatgcttctt
ggcgccattgagggtgtgatttgttggtacggcgtctgggctggtcatggctggataaca
cccgcggcgcgcgaccaaggattgtatgcgcttggtacgctcacgttttcagttggagtc
ctctggatcaactggaaacttttcattttcgaaacacattacaaatccatgattgtcatg
ggatctttctttgtcacaacgatcggctggttcgcctggctgtctttcctggacgcggca
tatgcccctcagccatctgggccttacgccatcagggatagtttcaccaccttgtttgga
gatgatgctgtatggtgggcaacgctgttcattgtcctcggccttattggtctttttgag
atagtgctcaagtgcgtcaagcgtcttttacttatgcatggactctgggactggccaccc
tggggaaagagtcgacgcggcgagaatattgaagagtgggatgttgaactgtggcaggag
ttagaacaggacccggctctacgcgcaaggctgaagcgcatggcttgtaatgagccagta
gaagaggaggatgatattgatttggcggatatcaacatcggggaagagatcaggggccga
tga
>Fp42
atgtcccaagaccgcccggatgtcgaggcgccattgggacccgaaccttcgaaaaccgac
agtaaaaccaatacccgtcgtcgcagaagtgatgctggtcaatcggccccgttggccaat
cgcataaagggcgttgctgcggatctatatcaaaagaccgttgtcgagcttatcttgcgt
cgcaaacacattgtcgcgtcaaccgatgggcgccgtgtgcccctcgagctcgaacacgaa
tcgcccttgatagacgaccgccgtggcctcccctacgtttccaacagcatccgaacatcc
cgttatacagtatgggactttataccgaaacaactcttcttccagttctcccgcgtcgga
aacttttactttctgtgcgttggtgtaccgcagatggtcccaggcctctcgacgaccgga
tcttacacgacaattctaccactcctgttctttgtgcttttgacgattgtcaaggaagga
tacgatgactaccgacgataccgccttgataagatcgagaacgctggtttcgccacagtg
ttaggacgcgaggacaaatataccggaaagatcaaaccagttaccaaatggaggaaatgg
aacccattcctgaccaattccaccgccgaacctcatcccgcccccaatgaagaattcaac
ggattgcgatgggttcctgtcagatggagcgagatcaaggttggagatgttatcagactc
tgccgagacgaggcaatccctgccgaccttatcctactggacagtgacgaagagaataaa
ttggcgtacatcgagacaatggcgctcgacggcgagacaaacctcaagagtaaacaggtt
gcgcatgctcttcaaggttgtgacaccattgagggtatctcaaagtgcaaggccgagttt
gttgttgaggacccgaacccggatctttacaatttcgatggccgtgtcactgttgacgaa
aagacggtccccctaacttcaagcgaagttatctatcggggaagcattgttcgaaatacc
agcgccgcaattggtctcgtcatcaacaccggagaggattgtaagatacgcatgaacgcc
aacaagcatcccaaagcaaagaagcctgccctcgaacgggtcgtcaacaagatagtagtt
acgcttgcgacctatgttgtcctgctttctgtcggtgtatcgatgggctatgtcgggtgg
cagaagagcactgaaagacactcatggtacctggaacaagccagggtgcctttttaccaa
atcatcatcgccttcatcattatgtttaacaacgttgtcccgctagcactctacattagt
ctggagattgtgaaaattggccagttgatcatgttgaacggggatctccagatgtacgac
gaggacacggacacacctgcacggtgcaatactaacactattctggaaaacctgggtcag
gtgggatacgtcttctcggataagacaggtaccttgacggacaacatcatgaagtttcga
aagataagcgttgctggaactgtctggctacatgagatggatttggagcaaaaggtcgac
gagattgaggccatcaagttggatgaagagtcggaccccggcgagccttcggtctacaag
acggaacctgtcacagtggtcatcagggaggaacaacctgaaggatcccacgaaccgctg
gctctgccatcgccatctcacatgtcgcctcgcccttccatgtctcgtcgaccgtccatg
gcgccctccaggccttcgatggcactttcacgcccgtcattcggaagtcgcaggtcatca
tcccaatggcgctccacgggacgtccagatcatatccagcctgatgtgacgaccaatgat
cttatcgaatatctgcgactgagacccaactccggatttgccaagaaagcaaaacagtac
attttggcagtggccctgtgccacacctgcttgcctgagcacaaggataacggagaactg
gagttccaagccgcatcccctgatgagcttgctcttgtcagggctgcacaggagcttggg
taccttgttatcagtcggacgacccaatccattaccttgcgagtaactcagtctgacggc
caagaggaggagcagaaatatgaggttcttgatgtgatcgaatttaccagctcgcgaaag
aagatgtccattgttgttcgtttccctgacggccgtatatctgtaatctgcaagggcgca
gattccgctatcttaccgcgccttaagatgtcgcaagttgccaaacaaaaggcaatcgaa
gtccgcaagagtgccgacattgaacgtgagatgcgtcgacgcagcgagcagcaagaacca
cggaacagctttggtggtagaccaagtctcacaatccgacgaaaccctggcgtctcgaga
gatcgaagcacaagcagacgacccaatgtggacaggagcaagtcgtttgagtttggtcgg
ctttctagacggtctgaagataagcctcgtctgtctatcgccactcgaggtgtgtcgatt
gacatgccccgtggccaatatctgaacactcctgttcattaccagcaacccgtccctgac
caccttgcatttctcgaagatcccactcttctagacgattccgaaacctttaccaagtgt
tttaagcatctggacgactttgcgacagaaggtcttcgcaccttactctttgcgcaaaag
tttatcacagaacacgaataccaggcatggaagaaagtatgggacgaggccgcgaccagc
ctcagcaatcgacaacaacgtattgaagaggcgggtgacatgattgagcagtcatttgac
ctagtcggcgcaactgctatcgaagacaagttacagaaaggagtgcccgaaacaattgag
aggttgcgaaaagccaacattaaaatttggatgcttaccggcgataagcgggagactgct
atcaacattgctcattctgctcgaatttgtcgacccgggtccgatctatacatcctagat
gtctccaagggaaggttagactcacaactggttgctcttcaggaagacctgcaagctggt
tctgttcatagtgttgtcgttatcgacggccagaccctttcagctgtcgagaagtcgcca
gaattatctgccaagttcttcaaggttatgctacaggtagattcagttatttgttgccga
gcttctccagcccagaaagcgctacttgtcactaccgtcagatcccgactgaagaagtac
cgaggcaagaaccggagaggacttaccttggccatcggtgacggtgcaaacgacttggct
atgatctcagccagtcatgttggtattggcatttccggaaaggaaggtcttcaagctgct
cgtgtagcggactatgcgatcgctcagttcagattcctacaacgaatgctgcttgttcat
gggcgatggaactatgtccgcacggctaagttcattttgtacacgttctggaaggagatg
tttttctatttgccgacagcgcagtatcagagatatacaggctacagtggcacatcgctg
tacgaagctactagcttgactgtatttaacactttgtttactagtctctgtgttatttgt
atggggatttgggagcaggacctcagtgctgagacattactagctgttcctgagctgtac
gtctatggacaacggaaccaaggcctcaacatttggaaatttgcccgatggatgcttctt
ggcgccattgagggtgtgatttgttggtacggcgtctgggctggtcatggctggataaca
cccgcggcgcgcgaccaaggattgtatgcgcttggtacgctcacgttttcagttggagtc
ctctggatcaactggaaacttttcattttcgaaacacattacaaatccatgattgtcatg
ggatctttctttgtcacaacgatcggctggttcgcctggctgtctttcctggacgcggca
tatgcccctcagccatctgggccttacgccatcagggatagtttcaccaccttgtttgga
gatgatgctgtatggtgggcaacgctgttcattgtcctcggccttattggtctttttgag
atagtgctcaagtgcgtcaagcgtcttttacttatgcatggactctgggactggccaccc
tggggaaagagtcgacgcggcgagaatattgaagagtgggatgttgaactgtggcaggag
ttagaacaggacccggctctacgcgcaaggctgaagcgcatggcttgtaatgagccagta
gaagaggaggatgatattgatttggcggatatcaacatcggggaagagatcaggggccga
tga
>Fp44
atgtcccaagaccgcccggatgtcgaggcgccattgggacccgaaccttcgaaaaccgac
agtaaaaccaatacccgtcgtcgcagaagtgatgctggtcaatcggccccgttggccaat
cgcataaagggcgttgctgcggatctatatcaaaagaccgttgtcgagcttatcttgcgt
cgcaaacacattgtcgcgtcaaccgatgggcgccgtgtgcccctcgagctcgaacacgaa
tcgcccttgatagacgaccgccgtggcctcccctacgtttccaacagcatccgaacatcc
cgttatacagtatgggactttataccgaaacaactcttcttccagttctcccgcgtcgga
aacttttactttctgtgcgttggtgtaccgcagatggtcccaggcctctcgacgaccgga
tcttacacgacaattctaccactcctgttctttgtgcttttgacgattgtcaaggaagga
tacgatgactaccgacgataccgccttgataagatcgagaacgctggtttcgccacagtg
ttaggacgcgaggacaaatataccggaaagatcaaaccagttaccaaatggaggaaatgg
aacccattcctgaccaattccaccgccgaacctcatcccgcccccaatgaagaattcaac
ggattgcgatgggttcctgtcagatggagcgagatcaaggttggagatgttatcagactc
tgccgagacgaggcaatccctgccgaccttatcctactggacagtgacgaagagaataaa
ttggcgtacatcgagacaatggcgctcgacggcgagacaaacctcaagagtaaacaggtt
gcgcatgctcttcaaggttgtgacaccattgagggtatctcaaagtgcaaggccgagttt
gttgttgaggacccgaacccggatctttacaatttcgatggccgtgtcactgttgacgaa
aagacggtccccctaacttcaagcgaagttatctatcggggaagcattgttcgaaatacc
agcgccgcaattggtctcgtcatcaacaccggagaggattgtaagatacgcatgaacgcc
aacaagcatcccaaagcaaagaagcctgccctcgaacgggtcgtcaacaagatagtagtt
acgcttgcgacctatgttgtcctgctttctgttggtgtatcgatgggctatgtcgggtgg
cagaagagcactgaaagacactcatggtacctggaacaagccagggtgcctttttaccaa
atcatcatcgccttcatcattatgtttaacaacgttgtcccgctagcactctacattagt
ctggagattgtgaaaattggccagttgatcatgttgaacggggatctccagatgtacgac
gaggacacggacacacctgcacggtgcaatactaacactattctggaaaacctgggtcag
gtgggatacgtcttctcggataagacaggtaccttgacggacaacatcatgaagtttcga
aagataagcgttgctggaactgtctggctacatgagatggatttggagcaaaaggtcgac
gagattgaggccatcaagttggatgaagagtcggaccccggcgagccttcggtctacaag
acggaacctgtcacagtggtcatcagggaggaacaacctgaaggatcccacgaaccgctg
gctctgccatcgccatctcacatgtcgcctcgcccttccatgtctcgtcgaccgtccatg
gcgccctccaggccttcgatggcactttcacgcccgtcattcggaagtcgcaggtcatca
tcccaatggcgctccacgggacgtccagatcatatccagcctgatgtgacgaccaatgat
cttatcgaatatctgcgactgagacccaactccggatttgccaagaaagcaaaacagtac
attttggcagtggccctgtgccacacctgcttgcctgagcacaaggataacggagaactg
gagttccaagccgcatcccctgatgagcttgctcttgtcagggctgcacaggagcttggg
taccttgttatcagtcggacgacccaatccattaccttgcgagtaactcagtctgacggc
caagaggaggagcagaaatatgaggttcttgatgtgatcgaatttaccagctcgcgaaag
aagatgtccattgttgttcgtttccctgacggccgtatatctgtaatctgcaagggcgca
gattccgctatcttaccgcgccttaagatgtcgcaagttgccaaacaaaaagcaatcgaa
gtccgcaagagtgccgacattgaacgtgagatgcgtcgacgcagcgagcagcaagaacca
cggaacagctttggtggtagaccaagtctcacaatccgacgaaaccctggcgtctcgaga
gatcgaagcacaagcagacgacccaatgtggacaggagcaagtcgtttgagtttggtcgg
ctttctagacggtctgaagataagcctcgtctgtctatcgccactcgaggtgtgtcgatt
gacatgccccgtggccaatatctgaacactcctgttcattaccagcaacccgtccctgac
caccttgcatttctcgaagatcccactcttctagacgattccgaaacctttaccaagtgt
tttaagcatctggacgactttgcgacagaaggtcttcgcaccttactctttgcgcaaaag
tttatcacagaacacgaataccaggcatggaagaaagtatgggacgaggccgcgaccagc
ctcagcaatcgacaacaacgtattgaagaggcgggtgacatgattgagcagtcatttgac
ctagtcggcgcaactgctatcgaagacaagttacagaaaggagtgcccgaaacaattgag
aggttgcgaaaagccaacattaaaatttggatgcttaccggcgataagcgggagactgct
atcaacattgctcattctgctcgaatttgtcgacccgggtccgatctatacatcctagat
gtctccaagggaaggttagactcacaactggttgctcttcaggaagacctgcaagctggt
tctgttcatagtgttgtcgttatcgacggccagaccctttcagctgtcgagaagtcgcca
gaattatctgccaagttcttcaaggttatgctacaggtagattcagttatttgttgccga
gcttctccagcccagaaagcgctacttgtcactaccgtcagatcccgactgaagaagtac
caaggcaagaaccggagaggacttaccttggccatcggtgacggtgcaaacgacttggct
atgatctcagccagtcatgttggtattggcatttccggaaaggaaggtcttcaagctgct
cgtgtagcggactatgcgatcgctcagttcagattcctacaacgaatgctgcttgttcat
gggcgatggaactatgtccgcacggctaagttcattttgtacacgttctggaaggagatg
tttttctatttgccgacagcgcagtatcagagatatacaggctacagtggcacatcgctg
tacgaagctactagcttgactgtatttaacactttgtttactagtctctgtgttatttgt
atggggatttgggagcaggacctcagtgctgagacattactagctgttcctgagctgtac
gtctatggacaacggaaccaaggcctcaacatttggaaatttgcccgatggatgcttctt
ggcgccattgagggtgtgatttgttggtacggcgtctgggctggtcatggctggataaca
cccgcggcgcgcgaccaaggattgtatgcgcttggtacgctcacgttttcagttggagtc
ctctggatcaactggaaacttttcattttcgaaacacattacaaatccatgattgtcatg
ggatctttctttgtcacaacaatcggctggttcgcctggctgtctttcctggacgcggca
tatgcccctcagccatctgggccttacgccatcagggatagtttcaccaccttgtttgga
gatgatgctgtatggtgggcaacgctgttcattgtcctcggccttattggtctttttgag
atagtgctcaagtgcgtcaagcgtcttttacttatgcatggactctgggactggccaccc
tggggaaagagtcgacgcggcgagaatattgaagagtgggatgttgaactgtggcaggag
ttagaacaggacccggctctacgcgcaaggctgaagcgcatggcttgtaatgagccagta
gaagaggaggatgatattgatttggcggatatcaacatcggggaagagatcaggggccga
tga
>Fp49
atgtcccaagaccgcccggatgtcgaggcgccattgggacccgaaccttcgaaaaccgac
agtaaaaccaatacccgtcgtcgcagaagtgatgctggtcaatcggccccgttggccaat
cgcataaagggcgttgctgcggatctatatcaaaagaccgttgtcgagcttatcttgcgt
cgcaaacacattgtcgcgtcaaccgatgggcgccgtgtgcccctcgagctcgaacacgaa
tcgcccttgatagacgaccgccgtggcctcccctacgtttccaacagcatccgaacatcc
cgttatacagtatgggactttataccgaaacaactcttcttccagttctcccgcgtcgga
aacttttactttctgtgcgttggtgtaccgcagatggtcccaggcctctcgacgaccgga
tcttacacgacaattctaccactcctgttctttgtgcttttgacgattgtcaaggaagga
tacgatgactaccgacgataccgccttgataagatcgagaacgctggtttcgccacagtg
ttaggacgcgaggacaaatataccggaaagatcaaaccagttaccaaatggaggaaatgg
aacccattcctgaccaattccaccgccgaacctcatcccgcccccaatgaagaattcaac
ggattgcgatgggttcctgtcagatggagcgagatcaaggttggagatgttatcagactc
tgccgagacgaggcaatccctgccgaccttatcctactggacagtgacgaagagaataaa
ttggcgtacatcgagacaatggcgctcgacggcgagacaaacctcaagagtaaacaggtt
gcgcatgctcttcaaggttgtgacaccattgagggtatctcaaagtgcaaggccgagttt
gttgttgaggacccgaacccggatctttacaatttcgatggccgtgtcactgttgacgaa
aagacggtccccctaacttcaagcgaagttatctatcggggaagcattgttcgaaatacc
agcgccgcaattggtctcgtcatcaacaccggagaggattgtaagatacgcatgaacgcc
aacaagcatcccaaagcaaagaagcctgccctcgaacgggtcgtcaacaagatagtagtt
acgcttgcgacctatgttgtcctgctttctgtcggtgtatcgatgggctatgtcgggtgg
cagaagagcactgaaagacactcatggtacctggaacaagccagggtgcctttttaccaa
atcatcatcgccttcatcattatgtttaacaacgttgtcccgctagcactctacattagt
ctggagattgtgaaaattggccagttgatcatgttgaacggggatctccagatgtacgac
gaggacacggacacacctgcacggtgcaatactaacactattctggaaaacctgggtcag
gtgggatacgtcttctcggataagacaggtaccttgacggacaacatcatgaagtttcga
aagataagcgttgctggaactgtctggctacatgagatggatttggagcaaaaggtcgac
gagattgaggccatcaagttggatgaagagtcggaccccggcgagccttcggtctacaag
acggaacctgtcacagtggtcatcagggaggaacaacctgaaggatcccacgaaccgctg
gctctgccatcgccatctcacatgtcgcctcgcccttccatgtctcgtcgaccgtccatg
gcgccctccaggccttcgatggcactttcacgcccgtcattcggaagtcgcaggtcatca
tcccaatggcgctccacgggacgtccagatcatatccagcctgatgtgacgaccaatgat
cttatcgaatatctgcgactgagacccaactccggatttgccaagaaagcaaaacagtac
attttggcagtggccctgtgccacacctgcttgcctgagcacaaggataacggagaactg
gagttccaagccgcatcccctgatgagcttgctcttgtcagggctgcacaggagcttggg
taccttgttatcagtcggacgacccaatccattaccttgcgagtaactcagtctgacggc
caagaggaggagcagaaatatgaggttcttgatgtgatcgaatttaccagctcgcgaaag
aagatgtccattgttgttcgtttccctgacggccgtatatctgtaatctgcaagggcgca
gattccgctatcttaccgcgccttaagatgtcgcaagttgccaaacaaaaggcaatcgaa
gtccgcaagagtgccgacattgaacgtgagatgcgtcgacgcagcgagcagcaagaacca
cggaacagctttggtggtagaccaagtctcacaatccgacgaaaccctggcgtctcgaga
gatcgaagcacaagcagacgacccaatgtggacaggagcaagtcgtttgagtttggtcgg
ctttctagacggtctgaagataagcctcgtctgtctatcgccactcgaggtgtgtcgatt
gacatgccccgtggccaatatctgaacactcctgttcattaccagcaacccgtccctgac
caccttgcatttctcgaagatcccactcttctagacgattccgaaacctttaccaagtgt
tttaagcatctggacgactttgcgacagaaggtcttcgcaccttactctttgcgcaaaag
tttatcacagaacacgaataccaggcatggaagaaagtatgggacgaggccgcgaccagc
ctcagcaatcgacaacaacgtattgaagaggcgggtgacatgattgagcagtcatttgac
ctagtcggcgcaactgctatcgaagacaagttacagaaaggagtgcccgaaacaattgag
aggttgcgaaaagccaacattaaaatttggatgcttaccggcgataagcgggagactgct
atcaacattgctcattctgctcgaatttgtcgacccgggtccgatctatacatcctagat
gtctccaagggaaggttagactcacaactggttgctcttcaggaagacctgcaagctggt
tctgttcatagtgttgtcgttatcgacggccagaccctttcagctgtcgagaagtcgcca
gaattatctgccaagttcttcaaggttatgctacaggtagattcagttatttgttgccga
gcttctccagcccagaaagcgctacttgtcactaccgtcagatcccgactgaagaagtac
cgaggcaagaaccggagaggacttaccttggccatcggtgacggtgcaaacgacttggct
atgatctcagccagtcatgttggtattggcatttccggaaaggaaggtcttcaagctgct
cgtgtagcggactatgcgatcgctcagttcagattcctacaacgaatgctgcttgttcat
gggcgatggaactatgtccgcacggctaagttcattttgtacacgttctggaaggagatg
tttttctatttgccgacagcgcagtatcagagatatacaggctacagtggcacatcgctg
tacgaagctactagcttgactgtatttaacactttgtttactagtctctgtgttatttgt
atggggatttgggagcaggacctcagtgctgagacattactagctgttcctgagctgtac
gtctatggacaacggaaccaaggcctcaacatttggaaatttgcccgatggatgcttctt
ggcgccattgagggtgtgatttgttggtacggcgtctgggctggtcatggctggataaca
cccgcggcgcgcgaccaaggattgtatgcgcttggtacgctcacgttttcagttggagtc
ctctggatcaactggaaacttttcattttcgaaacacattacaaatccatgattgtcatg
ggatctttctttgtcacaacgatcggctggttcgcctggctgtctttcctggacgcggca
tatgcccctcagccatctgggccttacgccatcagggatagtttcaccaccttgtttgga
gatgatgctgtatggtgggcaacgctgttcattgtcctcggccttattggtctttttgag
atagtgctcaagtgcgtcaagcgtcttttacttatgcatggactctgggactggccaccc
tggggaaagagtcgacgcggcgagaatattgaagagtgggatgttgaactgtggcaggag
ttagaacaggacccggctctacgcgcaaggctgaagcgcatggcttgtaatgagccagta
gaagaggaggatgatattgatttggcggatatcaacatcggggaagagatcaggggccga
tga
>Fp50
atgtcccaagaccgcccggatgtcgaggcgccattgggacccgaaccttcgaaaaccgac
agtaaaaccaatacccgtcgtcgcagaagtgatgctggtcaatcggccccgttggccaat
cgcataaagggcgttgctgcggatctatatcaaaagaccgttgtcgagcttatcttgcgt
cgcaaacacattgtcgcgtcaaccgatgggcgccgtgtgcccctcgagctcgaacacgaa
tcgcccttgatagacgaccgccgtggcctcccctacgtttccaacagcatccgaacatcc
cgttatacagtatgggactttataccgaaacaactcttcttccagttctcccgcgtcgga
aacttttactttctgtgcgttggtgtaccgcagatggtcccaggcctctcgacgaccgga
tcttacacgacaattctaccactcctgttctttgtgcttttgacgattgtcaaggaagga
tacgatgactaccgacgataccgccttgataagatcgagaacgctggtttcgccacagtg
ttaggacgcgaggacaaatataccggaaagatcaaaccagttaccaaatggaggaaatgg
aacccattcctgaccaattccaccgccgaacctcatcccgcccccaatgaagaattcaac
ggattgcgatgggttcctgtcagatggagcgagatcaaggttggagatgttatcagactc
tgccgagacgaggcaatccctgccgaccttatcctactggacagtgacgaagagaataaa
ttggcgtacatcgagacaatggcgctcgacggcgagacaaacctcaagagtaaacaggtt
gcgcatgctcttcaaggttgtgacaccattgagggtatctcaaagtgcaaggccgagttt
gttgttgaggacccgaacccggatctttacaatttcgatggccgtgtcactgttgacgaa
aagacggtccccctaacttcaagcgaagttatctatcggggaagcattgttcgaaatacc
agcgccgcaattggtctcgtcatcaacaccggagaggattgtaagatacgcatgaacgcc
aacaagcatcccaaagcaaagaagcctgccctcgaacgggtcgtcaacaagatagtagtt
acgcttgcgacctatgttgtcctgctttctgtcggtgtatcgatgggctatgtcgggtgg
cagaagagcactgaaagacactcatggtacctggaacaagccagggtgcctttttaccaa
atcatcatcgccttcatcattatgtttaacaacgttgtcccgctagcactctacattagt
ctggagattgtgaaaattggccagttgatcatgttgaacggggatctccagatgtacgac
gaggacacggacacacctgcacggtgcaatactaacactattctggaaaacctgggtcag
gtgggatacgtcttctcggataagacaggtaccttgacggacaacatcatgaagtttcga
aagataagcgttgctggaactgtctggctacatgagatggatttggagcaaaaggtcgac
gagattgaggccatcaagttggatgaagagtcggaccccggcgagccttcggtctacaag
acggaacctgtcacagtggtcatcagggaggaacaacctgaaggatcccacgaaccgctg
gctctgccatcgccatctcacatgtcgcctcgcccttccatgtctcgtcgaccgtccatg
gcgccctccaggccttcgatggcactttcacgcccgtcattcggaagtcgcaggtcatca
tcccaatggcgctccacgggacgtccagatcatatccagcctgatgtgacgaccaatgat
cttatcgaatatctgcgactgagacccaactccggatttgccaagaaagcaaaacagtac
attttggcagtggccctgtgccacacctgcttgcctgagcacaaggataacggagaactg
gagttccaagccgcatcccctgatgagcttgctcttgtcagggctgcacaggagcttggg
taccttgttatcagtcggacgacccaatccattaccttgcgagtaactcagtctgacggc
caagaggaggagcagaaatatgaggttcttgatgtgatcgaatttaccagctcgcgaaag
aagatgtccattgttgttcgtttccctgacggccgtatatctgtaatctgcaagggcgca
gattccgctatcttaccgcgccttaagatgtcgcaagttgccaaacaaaaggcaatcgaa
gtccgcaagagtgccgacattgaacgtgagatgcgtcgacgcagcgagcagcaagaacca
cggaacagctttggtggtagaccaagtctcacaatccgacgaaaccctggcgtctcgaga
gatcgaagcacaagcagacgacccaatgtggacaggagcaagtcgtttgagtttggtcgg
ctttctagacggtctgaagataagcctcgtctgtctatcgccactcgaggtgtgtcgatt
gacatgccccgtggccaatatctgaacactcctgttcattaccagcaacccgtccctgac
caccttgcatttctcgaagatcccactcttctagacgattccgaaacctttaccaagtgt
tttaagcatctggacgactttgcgacagaaggtcttcgcaccttactctttgcgcaaaag
tttatcacagaacacgaataccaggcatggaagaaagtatgggacgaggccgcgaccagc
ctcagcaatcgacaacaacgtattgaagaggcgggtgacatgattgagcagtcatttgac
ctagtcggcgcaactgctatcgaagacaagttacagaaaggagtgcccgaaacaattgag
aggttgcgaaaagccaacattaaaatttggatgcttaccggcgataagcgggagactgct
atcaacattgctcattctgctcgaatttgtcgacccgggtccgatctatacatcctagat
gtctccaagggaaggttagactcacaactggttgctcttcaggaagacctgcaagctggt
tctgttcatagtgttgtcgttatcgacggccagaccctttcagctgtcgagaagtcgcca
gaattatctgccaagttcttcaaggttatgctacaggtagattcagttatttgttgccga
gcttctccagcccagaaagcgctacttgtcactaccgtcagatcccgactgaagaagtac
cgaggcaagaaccggagaggacttaccttggccatcggtgacggtgcaaacgacttggct
atgatctcagccagtcatgttggtattggcatttccggaaaggaaggtcttcaagctgct
cgtgtagcggactatgcgatcgctcagttcagattcctacaacgaatgctgcttgttcat
gggcgatggaactatgtccgcacggctaagttcattttgtacacgttctggaaggagatg
tttttctatttgccgacagcgcagtatcagagatatacaggctacagtggcacatcgctg
tacgaagctactagcttgactgtatttaacactttgtttactagtctctgtgttatttgt
atggggatttgggagcaggacctcagtgctgagacattactagctgttcctgagctgtac
gtctatggacaacggaaccaaggcctcaacatttggaaatttgcccgatggatgcttctt
ggcgccattgagggtgtgatttgttggtacggcgtctgggctggtcatggctggataaca
cccgcggcgcgcgaccaaggattgtatgcgcttggtacgctcacgttttcagttggagtc
ctctggatcaactggaaacttttcattttcgaaacacattacaaatccatgattgtcatg
ggatctttctttgtcacaacgatcggctggttcgcctggctgtctttcctggacgcggca
tatgcccctcagccatctgggccttacgccatcagggatagtttcaccaccttgtttgga
gatgatgctgtatggtgggcaacgctgttcattgtcctcggccttattggtctttttgag
atagtgctcaagtgcgtcaagcgtcttttacttatgcatggactctgggactggccaccc
tggggaaagagtcgacgcggcgagaatattgaagagtgggatgttgaactgtggcaggag
ttagaacaggacccggctctacgcgcaaggctgaagcgcatggcttgtaatgagccagta
gaagaggaggatgatattgatttggcggatatcaacatcggggaagagatcaggggccga
tga
>Fp51
atgtcccaagaccgcccggatgtcgaggcgccattgggacccgaaccttcgaaaaccgac
agtaaaaccaatacccgtcgtcgcagaagtgatgctggtcaatcggccccgttggccaat
cgcataaagggcgttgctgcggatctatatcaaaagaccgttgtcgagcttatcttgcgt
cgcaaacacattgtcgcgtcaaccgatgggcgccgtgtgcccctcgagctcgaacacgaa
tcgcccttgatagacgaccgccgtggcctcccctacgtttccaacagcatccgaacatcc
cgttatacagtatgggactttataccgaaacaactcttcttccagttctcccgcgtcgga
aacttttactttctgtgcgttggtgtaccgcagatggtcccaggcctctcgacgaccgga
tcttacacgacaattctaccactcctgttctttgtgcttttgacgattgtcaaggaagga
tacgatgactaccgacgataccgccttgataagatcgagaacgctggtttcgccacagtg
ttaggacgcgaggacaaatataccggaaagatcaaaccagttaccaaatggaggaaatgg
aacccattcctgaccaattccaccgccgaacctcatcccgcccccaatgaagaattcaac
ggattgcgatgggttcctgtcagatggagcgagatcaaggttggagatgttatcagactc
tgccgagacgaggcaatccctgccgaccttatcctactggacagtgacgaagagaataaa
ttggcgtacatcgagacaatggcgctcgacggcgagacaaacctcaagagtaaacaggtt
gcgcatgctcttcaaggttgtgacaccattgagggtatctcaaagtgcaaggccgagttt
gttgttgaggacccgaacccggatctttacaatttcgatggccgtgtcactgttgacgaa
aagacggtccccctaacttcaagcgaagttatctatcggggaagcattgttcgaaatacc
agcgccgcaattggtctcgtcatcaacaccggagaggattgtaagatacgcatgaacgcc
aacaagcatcccaaagcaaagaagcctgccctcgaacgggtcgtcaacaagatagtagtt
acgcttgcgacctatgttgtcctgctttctgttggtgtatcgatgggctatgtcgggtgg
cagaagagcactgaaagacactcatggtacctggaacaagccagggtgcctttttaccaa
atcatcatcgccttcatcattatgtttaacaacgttgtcccgctagcactctacattagt
ctggagattgtgaaaattggccagttgatcatgttgaacggggatctccagatgtacgac
gaggacacggacacacctgcacggtgcaatactaacactattctggaaaacctgggtcag
gtgggatacgtcttctcggataagacaggtaccttgacggacaacatcatgaagtttcga
aagataagcgttgctggaactgtctggctacatgagatggatttggagcaaaaggtcgac
gagattgaggccatcaagttggatgaagagtcggaccccggcgagccttcggtctacaag
acggaacctgtcacagtggtcatcagggaggaacaacctgaaggatcccacgaaccgctg
gctctgccatcgccatctcacatgtcgcctcgcccttccatgtctcgtcgaccgtccatg
gcgccctccaggccttcgatggcactttcacgcccgtcattcggaagtcgcaggtcatca
tcccaatggcgctccacgggacgtccagatcatatccagcctgatgtgacgaccaatgat
cttatcgaatatctgcgactgagacccaactccggatttgccaagaaagcaaaacagtac
attttggcagtggccctgtgccacacctgcttgcctgagcacaaggataacggagaactg
gagttccaagccgcatcccctgatgagcttgctcttgtcagggctgcacaggagcttggg
taccttgttatcagtcggacgacccaatccattaccttgcgagtaactcagtctgacggc
caagaggaggagcagaaatatgaggttcttgatgtgatcgaatttaccagctcgcgaaag
aagatgtccattgttgttcgtttccctgacggccgtatatctgtaatctgcaagggcgca
gattccgctatcttaccgcgccttaagatgtcgcaagttgccaaacaaaaagcaatcgaa
gtccgcaagagtgccgacattgaacgtgagatgcgtcgacgcagcgagcagcaagaacca
cggaacagctttggtggtagaccaagtctcacaatccgacgaaaccctggcgtctcgaga
gatcgaagcacaagcagacgacccaatgtggacaggagcaagtcgtttgagtttggtcgg
ctttctagacggtctgaagataagcctcgtctgtctatcgccactcgaggtgtgtcgatt
gacatgccccgtggccaatatctgaacactcctgttcattaccagcaacccgtccctgac
caccttgcatttctcgaagatcccactcttctagacgattccgaaacctttaccaagtgt
tttaagcatctggacgactttgcgacagaaggtcttcgcaccttactctttgcgcaaaag
tttatcacagaacacgaataccaggcatggaagaaagtatgggacgaggccgcgaccagc
ctcagcaatcgacaacaacgtattgaagaggcgggtgacatgattgagcagtcatttgac
ctagtcggcgcaactgctatcgaagacaagttacagaaaggagtgcccgaaacaattgag
aggttgcgaaaagccaacattaaaatttggatgcttaccggcgataagcgggagactgct
atcaacattgctcattctgctcgaatttgtcgacccgggtccgatctatacatcctagat
gtctccaagggaaggttagactcacaactggttgctcttcaggaagacctgcaagctggt
tctgttcatagtgttgtcgttatcgacggccagaccctttcagctgtcgagaagtcgcca
gaattatctgccaagttcttcaaggttatgctacaggtagattcagttatttgttgccga
gcttctccagcccagaaagcgctacttgtcactaccgtcagatcccgactgaagaagtac
caaggcaagaaccggagaggacttaccttggccatcggtgacggtgcaaacgacttggct
atgatctcagccagtcatgttggtattggcatttccggaaaggaaggtcttcaagctgct
cgtgtagcggactatgcgatcgctcagttcagattcctacaacgaatgctgcttgttcat
gggcgatggaactatgtccgcacggctaagttcattttgtacacgttctggaaggagatg
tttttctatttgccgacagcgcagtatcagagatatacaggctacagtggcacatcgctg
tacgaagctactagcttgactgtatttaacactttgtttactagtctctgtgttatttgt
atggggatttgggagcaggacctcagtgctgagacattactagctgttcctgagctgtac
gtctatggacaacggaaccaaggcctcaacatttggaaatttgcccgatggatgcttctt
ggcgccattgagggtgtgatttgttggtacggcgtctgggctggtcatggctggataaca
cccgcggcgcgcgaccaaggattgtatgcgcttggtacgctcacgttttcagttggagtc
ctctggatcaactggaaacttttcattttcgaaacacattacaaatccatgattgtcatg
ggatctttctttgtcacaacaatcggctggttcgcctggctgtctttcctggacgcggca
tatgcccctcagccatctgggccttacgccatcagggatagtttcaccaccttgtttgga
gatgatgctgtatggtgggcaacgctgttcattgtcctcggccttattggtctttttgag
atagtgctcaagtgcgtcaagcgtcttttacttatgcatggactctgggactggccaccc
tggggaaagagtcgacgcggcgagaatattgaagagtgggatgttgaactgtggcaggag
ttagaacaggacccggctctacgcgcaaggctgaagcgcatggcttgtaatgagccagta
gaagaggaggatgatattgatttggcggatatcaacatcggggaagagatcaggggccga
tga
>Fp59
atgtcccaagaccgcccggatgtcgaggcgccattgggacccgaaccttcgaaaaccgac
agtaaaaccaatacccgtcgtcgcagaagtgatgctggtcaatcggccccgttggccaat
cgcataaagggcgttgctgcggatctatatcaaaagaccgttgtcgagcttatcttgcgt
cgcaaacacattgtcgcgtcaaccgatgggcgccgtgtgcccctcgagctcgaacacgaa
tcgcccttgatagacgaccgccgtggcctcccctacgtttccaacagcatccgaacatcc
cgttatacagtatgggactttataccgaaacaactcttcttccagttctcccgcgtcgga
aacttttactttctgtgcgttggtgtaccgcagatggtcccaggcctctcgacgaccgga
tcttacacgacaattctaccactcctgttctttgtgcttttgacgattgtcaaggaagga
tacgatgactaccgacgataccgccttgataagatcgagaacgctggtttcgccacagtg
ttaggacgcgaggacaaatataccggaaagatcaaaccagttaccaaatggaggaaatgg
aacccattcctgaccaattccaccgccgaacctcatcccgcccccaatgaagaattcaac
ggattgcgatgggttcctgtcagatggagcgagatcaaggttggagatgttatcagactc
tgccgagacgaggcaatccctgccgaccttatcctactggacagtgacgaagagaataaa
ttggcgtacatcgagacaatggcgctcgacggcgagacaaacctcaagagtaaacaggtt
gcgcatgctcttcaaggttgtgacaccattgagggtatctcaaagtgcaaggccgagttt
gttgttgaggacccgaacccggatctttacaatttcgatggccgtgtcactgttgacgaa
aagacggtccccctaacttcaagcgaagttatctatcggggaagcattgttcgaaatacc
agcgccgcaattggtctcgtcatcaacaccggagaggattgtaagatacgcatgaacgcc
aacaagcatcccaaagcaaagaagcctgccctcgaacgggtcgtcaacaagatagtagtt
acgcttgcgacctatgttgtcctgctttctgtcggtgtatcgatgggctatgtcgggtgg
cagaagagcactgaaagacactcatggtacctggaacaagccagggtgcctttttaccaa
atcatcatcgccttcatcattatgtttaacaacgttgtcccgctagcactctacattagt
ctggagattgtgaaaattggccagttgatcatgttgaacggggatctccagatgtacgac
gaggacacggacacacctgcacggtgcaatactaacactattctggaaaacctgggtcag
gtgggatacgtcttctcggataagacaggtaccttgacggacaacatcatgaagtttcga
aagataagcgttgctggaactgtctggctacatgagatggatttggagcaaaaggtcgac
gagattgaggccatcaagttggatgaagagtcggaccccggcgagccttcggtctacaag
acggaacctgtcacagtggtcatcagggaggaacaacctgaaggatcccacgaaccgctg
gctctgccatcgccatctcacatgtcgcctcgcccttccatgtctcgtcgaccgtccatg
gcgccctccaggccttcgatggcactttcacgcccgtcattcggaagtcgcaggtcatca
tcccaatggcgctccacgggacgtccagatcatatccagcctgatgtgacgaccaatgat
cttatcgaatatctgcgactgagacccaactccggatttgccaagaaagcaaaacagtac
attttggcagtggccctgtgccacacctgcttgcctgagcacaaggataacggagaactg
gagttccaagccgcatcccctgatgagcttgctcttgtcagggctgcacaggagcttggg
taccttgttatcagtcggacgacccaatccattaccttgcgagtaactcagtctgacggc
caagaggaggagcagaaatatgaggttcttgatgtgatcgaatttaccagctcgcgaaag
aagatgtccattgttgttcgtttccctgacggccgtatatctgtaatctgcaagggcgca
gattccgctatcttaccgcgccttaagatgtcgcaagttgccaaacaaaaggcaatcgaa
gtccgcaagagtgccgacattgaacgtgagatgcgtcgacgcagcgagcagcaagaacca
cggaacagctttggtggtagaccaagtctcacaatccgacgaaaccctggcgtctcgaga
gatcgaagcacaagcagacgacccaatgtggacaggagcaagtcgtttgagtttggtcgg
ctttctagacggtctgaagataagcctcgtctgtctatcgccactcgaggtgtgtcgatt
gacatgccccgtggccaatatctgaacactcctgttcattaccagcaacccgtccctgac
caccttgcatttctcgaagatcccactcttctagacgattccgaaacctttaccaagtgt
tttaagcatctggacgactttgcgacagaaggtcttcgcaccttactctttgcgcaaaag
tttatcacagaacacgaataccaggcatggaagaaagtatgggacgaggccgcgaccagc
ctcagcaatcgacaacaacgtattgaagaggcgggtgacatgattgagcagtcatttgac
ctagtcggcgcaactgctatcgaagacaagttacagaaaggagtgcccgaaacaattgag
aggttgcgaaaagccaacattaaaatttggatgcttaccggcgataagcgggagactgct
atcaacattgctcattctgctcgaatttgtcgacccgggtccgatctatacatcctagat
gtctccaagggaaggttagactcacaactggttgctcttcaggaagacctgcaagctggt
tctgttcatagtgttgtcgttatcgacggccagaccctttcagctgtcgagaagtcgcca
gaattatctgccaagttcttcaaggttatgctacaggtagattcagttatttgttgccga
gcttctccagcccagaaagcgctacttgtcactaccgtcagatcccgactgaagaagtac
cgaggcaagaaccggagaggacttaccttggccatcggtgacggtgcaaacgacttggct
atgatctcagccagtcatgttggtattggcatttccggaaaggaaggtcttcaagctgct
cgtgtagcggactatgcgatcgctcagttcagattcctacaacgaatgctgcttgttcat
gggcgatggaactatgtccgcacggctaagttcattttgtacacgttctggaaggagatg
tttttctatttgccgacagcgcagtatcagagatatacaggctacagtggcacatcgctg
tacgaagctactagcttgactgtatttaacactttgtttactagtctctgtgttatttgt
atggggatttgggagcaggacctcagtgctgagacattactagctgttcctgagctgtac
gtctatggacaacggaaccaaggcctcaacatttggaaatttgcccgatggatgcttctt
ggcgccattgagggtgtgatttgttggtacggcgtctgggctggtcatggctggataaca
cccgcggcgcgcgaccaaggattgtatgcgcttggtacgctcacgttttcagttggagtc
ctctggatcaactggaaacttttcattttcgaaacacattacaaatccatgattgtcatg
ggatctttctttgtcacaacgatcggctggttcgcctggctgtctttcctggacgcggca
tatgcccctcagccatctgggccttacgccatcagggatagtttcaccaccttgtttgga
gatgatgctgtatggtgggcaacgctgttcattgtcctcggccttattggtctttttgag
atagtgctcaagtgcgtcaagcgtcttttacttatgcatggactctgggactggccaccc
tggggaaagagtcgacgcggcgagaatattgaagagtgggatgttgaactgtggcaggag
ttagaacaggacccggctctacgcgcaaggctgaagcgcatggcttgtaatgagccagta
gaagaggaggatgatattgatttggcggatatcaacatcggggaagagatcaggggccga
tga
>Fp63
atgtcccaagaccgcccggatgtcgaggcgccattgggacccgaaccttcgaaaaccgac
agtaaaaccaatacccgtcgtcgcagaagtgatgctggtcaatcggccccgttggccaat
cgcataaagggcgttgctgcggatctatatcaaaagaccgttgtcgagcttatcttgcgt
cgcaaacacattgtcgcgtcaaccgatgggcgccgtgtgcccctcgagctcgaacacgaa
tcgcccttgatagacgaccgccgtggcctcccctacgtttccaacagcatccgaacatcc
cgttatacagtatgggactttataccgaaacaactcttcttccagttctcccgcgtcgga
aacttttactttctgtgcgttggtgtaccgcagatggtcccaggcctctcgacgaccgga
tcttacacgacaattctaccactcctgttctttgtgcttttgacgattgtcaaggaagga
tacgatgactaccgacgataccgccttgataagatcgagaacgctggtttcgccacagtg
ttaggacgcgaggacaaatataccggaaagatcaaaccagttaccaaatggaggaaatgg
aacccattcctgaccaattccaccgccgaacctcatcccgcccccaatgaagaattcaac
ggattgcgatgggttcctgtcagatggagcgagatcaaggttggagatgttatcagactc
tgccgagacgaggcaatccctgccgaccttatcctactggacagtgacgaagagaataaa
ttggcgtacatcgagacaatggcgctcgacggcgagacaaacctcaagagtaaacaggtt
gcgcatgctcttcaaggttgtgacaccattgagggtatctcaaagtgcaaggccgagttt
gttgttgaggacccgaacccggatctttacaatttcgatggccgtgtcactgttgacgaa
aagacggtccccctaacttcaagcgaagttatctatcggggaagcattgttcgaaatacc
agcgccgcaattggtctcgtcatcaacaccggagaggattgtaagatacgcatgaacgcc
aacaagcatcccaaagcaaagaagcctgccctcgaacgggtcgtcaacaagatagtagtt
acgcttgcgacctatgttgtcctgctttctgttggtgtatcgatgggctatgtcgggtgg
cagaagagcactgaaagacactcatggtacctggaacaagccagggtgcctttttaccaa
atcatcatcgccttcatcattatgtttaacaacgttgtcccgctagcactctacattagt
ctggagattgtgaaaattggccagttgatcatgttgaacggggatctccagatgtacgac
gaggacacggacacacctgcacggtgcaatactaacactattctggaaaacctgggtcag
gtgggatacgtcttctcggataagacaggtaccttgacggacaacatcatgaagtttcga
aagataagcgttgctggaactgtctggctacatgagatggatttggagcaaaaggtcgac
gagattgaggccatcaagttggatgaagagtcggaccccggcgagccttcggtctacaag
acggaacctgtcacagtggtcatcagggaggaacaacctgaaggatcccacgaaccgctg
gctctgccatcgccatctcacatgtcgcctcgcccttccatgtctcgtcgaccgtccatg
gcgccctccaggccttcgatggcactttcacgcccgtcattcggaagtcgcaggtcatca
tcccaatggcgctccacgggacgtccagatcatatccagcctgatgtgacgaccaatgat
cttatcgaatatctgcgactgagacccaactccggatttgccaagaaagcaaaacagtac
attttggcagtggccctgtgccacacctgcttgcctgagcacaaggataacggagaactg
gagttccaagccgcatcccctgatgagcttgctcttgtcagggctgcacaggagcttggg
taccttgttatcagtcggacgacccaatccattaccttgcgagtaactcagtctgacggc
caagaggaggagcagaaatatgaggttcttgatgtgatcgaatttaccagctcgcgaaag
aagatgtccattgttgttcgtttccctgacggccgtatatctgtaatctgcaagggcgca
gattccgctatcttaccgcgccttaagatgtcgcaagttgccaaacaaaaagcaatcgaa
gtccgcaagagtgccgacattgaacgtgagatgcgtcgacgcagcgagcagcaagaacca
cggaacagctttggtggtagaccaagtctcacaatccgacgaaaccctggcgtctcgaga
gatcgaagcacaagcagacgacccaatgtggacaggagcaagtcgtttgagtttggtcgg
ctttctagacggtctgaagataagcctcgtctgtctatcgccactcgaggtgtgtcgatt
gacatgccccgtggccaatatctgaacactcctgttcattaccagcaacccgtccctgac
caccttgcatttctcgaagatcccactcttctagacgattccgaaacctttaccaagtgt
tttaagcatctggacgactttgcgacagaaggtcttcgcaccttactctttgcgcaaaag
tttatcacagaacacgaataccaggcatggaagaaagtatgggacgaggccgcgaccagc
ctcagcaatcgacaacaacgtattgaagaggcgggtgacatgattgagcagtcatttgac
ctagtcggcgcaactgctatcgaagacaagttacagaaaggagtgcccgaaacaattgag
aggttgcgaaaagccaacattaaaatttggatgcttaccggcgataagcgggagactgct
atcaacattgctcattctgctcgaatttgtcgacccgggtccgatctatacatcctagat
gtctccaagggaaggttagactcacaactggttgctcttcaggaagacctgcaagctggt
tctgttcatagtgttgtcgttatcgacggccagaccctttcagctgtcgagaagtcgcca
gaattatctgccaagttcttcaaggttatgctacaggtagattcagttatttgttgccga
gcttctccagcccagaaagcgctacttgtcactaccgtcagatcccgactgaagaagtac
caaggcaagaaccggagaggacttaccttggccatcggtgacggtgcaaacgacttggct
atgatctcagccagtcatgttggtattggcatttccggaaaggaaggtcttcaagctgct
cgtgtagcggactatgcgatcgctcagttcagattcctacaacgaatgctgcttgttcat
gggcgatggaactatgtccgcacggctaagttcattttgtacacgttctggaaggagatg
tttttctatttgccgacagcgcagtatcagagatatacaggctacagtggcacatcgctg
tacgaagctactagcttgactgtatttaacactttgtttactagtctctgtgttatttgt
atggggatttgggagcaggacctcagtgctgagacattactagctgttcctgagctgtac
gtctatggacaacggaaccaaggcctcaacatttggaaatttgcccgatggatgcttctt
ggcgccattgagggtgtgatttgttggtacggcgtctgggctggtcatggctggataaca
cccgcggcgcgcgaccaaggattgtatgcgcttggtacgctcacgttttcagttggagtc
ctctggatcaactggaaacttttcattttcgaaacacattacaaatccatgattgtcatg
ggatctttctttgtcacaacaatcggctggttcgcctggctgtctttcctggacgcggca
tatgcccctcagccatctgggccttacgccatcagggatagtttcaccaccttgtttgga
gatgatgctgtatggtgggcaacgctgttcattgtcctcggccttattggtctttttgag
atagtgctcaagtgcgtcaagcgtcttttacttatgcatggactctgggactggccaccc
tggggaaagagtcgacgcggcgagaatattgaagagtgggatgttgaactgtggcaggag
ttagaacaggacccggctctacgcgcaaggctgaagcgcatggcttgtaatgagccagta
gaagaggaggatgatattgatttggcggatatcaacatcggggaagagatcaggggccga
tga
>Fp65
atgtcccaagaccgcccggatgtcgaggcgccattgggacccgaaccttcgaaaaccgac
agtaaaaccaatacccgtcgtcgcagaagtgatgctggtcaatcggccccgttggccaat
cgcataaagggcgttgctgcggatctatatcaaaagaccgttgtcgagcttatcttgcgt
cgcaaacacattgtcgcgtcaaccgatgggcgccgtgtgcccctcgagctcgaacacgaa
tcgcccttgatagacgaccgccgtggcctcccctacgtttccaacagcatccgaacatcc
cgttatacagtatgggactttataccgaaacaactcttcttccagttctcccgcgtcgga
aacttttactttctgtgcgttggtgtaccgcagatggtcccaggcctctcgacgaccgga
tcttacacgacaattctaccactcctgttctttgtgcttttgacgattgtcaaggaagga
tacgatgactaccgacgataccgccttgataagatcgagaacgctggtttcgccacagtg
ttaggacgcgaggacaaatataccggaaagatcaaaccagttaccaaatggaggaaatgg
aacccattcctgaccaattccaccgccgaacctcatcccgcccccaatgaagaattcaac
ggattgcgatgggttcctgtcagatggagcgagatcaaggttggagatgttatcagactc
tgccgagacgaggcaatccctgccgaccttatcctactggacagtgacgaagagaataaa
ttggcgtacatcgagacaatggcgctcgacggcgagacaaacctcaagagtaaacaggtt
gcgcatgctcttcaaggttgtgacaccattgagggtatctcaaagtgcaaggccgagttt
gttgttgaggacccgaacccggatctttacaatttcgatggccgtgtcactgttgacgaa
aagacggtccccctaacttcaagcgaagttatctatcggggaagcattgttcgaaatacc
agcgccgcaattggtctcgtcatcaacaccggagaggattgtaagatacgcatgaacgcc
aacaagcatcccaaagcaaagaagcctgccctcgaacgggtcgtcaacaagatagtagtt
acgcttgcgacctatgttgtcctgctttctgttggtgtatcgatgggctatgtcgggtgg
cagaagagcactgaaagacactcatggtacctggaacaagccagggtgcctttttaccaa
atcatcatcgccttcatcattatgtttaacaacgttgtcccgctagcactctacattagt
ctggagattgtgaaaattggccagttgatcatgttgaacggggatctccagatgtacgac
gaggacacggacacacctgcacggtgcaatactaacactattctggaaaacctgggtcag
gtgggatacgtcttctcggataagacaggtaccttgacggacaacatcatgaagtttcga
aagataagcgttgctggaactgtctggctacatgagatggatttggagcaaaaggtcgac
gagattgaggccatcaagttggatgaagagtcggaccccggcgagccttcggtctacaag
acggaacctgtcacagtggtcatcagggaggaacaacctgaaggatcccacgaaccgctg
gctctgccatcgccatctcacatgtcgcctcgcccttccatgtctcgtcgaccgtccatg
gcgccctccaggccttcgatggcactttcacgcccgtcattcggaagtcgcaggtcatca
tcccaatggcgctccacgggacgtccagatcatatccagcctgatgtgacgaccaatgat
cttatcgaatatctgcgactgagacccaactccggatttgccaagaaagcaaaacagtac
attttggcagtggccctgtgccacacctgcttgcctgagcacaaggataacggagaactg
gagttccaagccgcatcccctgatgagcttgctcttgtcagggctgcacaggagcttggg
taccttgttatcagtcggacgacccaatccattaccttgcgagtaactcagtctgacggc
caagaggaggagcagaaatatgaggttcttgatgtgatcgaatttaccagctcgcgaaag
aagatgtccattgttgttcgtttccctgacggccgtatatctgtaatctgcaagggcgca
gattccgctatcttaccgcgccttaagatgtcgcaagttgccaaacaaaaagcaatcgaa
gtccgcaagagtgccgacattgaacgtgagatgcgtcgacgcagcgagcagcaagaacca
cggaacagctttggtggtagaccaagtctcacaatccgacgaaaccctggcgtctcgaga
gatcgaagcacaagcagacgacccaatgtggacaggagcaagtcgtttgagtttggtcgg
ctttctagacggtctgaagataagcctcgtctgtctatcgccactcgaggtgtgtcgatt
gacatgccccgtggccaatatctgaacactcctgttcattaccagcaacccgtccctgac
caccttgcatttctcgaagatcccactcttctagacgattccgaaacctttaccaagtgt
tttaagcatctggacgactttgcgacagaaggtcttcgcaccttactctttgcgcaaaag
tttatcacagaacacgaataccaggcatggaagaaagtatgggacgaggccgcgaccagc
ctcagcaatcgacaacaacgtattgaagaggcgggtgacatgattgagcagtcatttgac
ctagtcggcgcaactgctatcgaagacaagttacagaaaggagtgcccgaaacaattgag
aggttgcgaaaagccaacattaaaatttggatgcttaccggcgataagcgggagactgct
atcaacattgctcattctgctcgaatttgtcgacccgggtccgatctatacatcctagat
gtctccaagggaaggttagactcacaactggttgctcttcaggaagacctgcaagctggt
tctgttcatagtgttgtcgttatcgacggccagaccctttcagctgtcgagaagtcgcca
gaattatctgccaagttcttcaaggttatgctacaggtagattcagttatttgttgccga
gcttctccagcccagaaagcgctacttgtcactaccgtcagatcccgactgaagaagtac
caaggcaagaaccggagaggacttaccttggccatcggtgacggtgcaaacgacttggct
atgatctcagccagtcatgttggtattggcatttccggaaaggaaggtcttcaagctgct
cgtgtagcggactatgcgatcgctcagttcagattcctacaacgaatgctgcttgttcat
gggcgatggaactatgtccgcacggctaagttcattttgtacacgttctggaaggagatg
tttttctatttgccgacagcgcagtatcagagatatacaggctacagtggcacatcgctg
tacgaagctactagcttgactgtatttaacactttgtttactagtctctgtgttatttgt
atggggatttgggagcaggacctcagtgctgagacattactagctgttcctgagctgtac
gtctatggacaacggaaccaaggcctcaacatttggaaatttgcccgatggatgcttctt
ggcgccattgagggtgtgatttgttggtacggcgtctgggctggtcatggctggataaca
cccgcggcgcgcgaccaaggattgtatgcgcttggtacgctcacgttttcagttggagtc
ctctggatcaactggaaacttttcattttcgaaacacattacaaatccatgattgtcatg
ggatctttctttgtcacaacaatcggctggttcgcctggctgtctttcctggacgcggca
tatgcccctcagccatctgggccttacgccatcagggatagtttcaccaccttgtttgga
gatgatgctgtatggtgggcaacgctgttcattgtcctcggccttattggtctttttgag
atagtgctcaagtgcgtcaagcgtcttttacttatgcatggactctgggactggccaccc
tggggaaagagtcgacgcggcgagaatattgaagagtgggatgttgaactgtggcaggag
ttagaacaggacccggctctacgcgcaaggctgaagcgcatggcttgtaatgagccagta
gaagaggaggatgatattgatttggcggatatcaacatcggggaagagatcaggggccga
tga
>Fp66
atgtcccaagaccgcccggatgtcgaggcgccattgggacccgaaccttcgaaaaccgac
agtaaaaccaatacccgtcgtcgcagaagtgatgctggtcaatcggccccgttggccaat
cgcataaagggcgttgctgcggatctatatcaaaagaccgttgtcgagcttatcttgcgt
cgcaaacacattgtcgcgtcaaccgatgggcgccgtgtgcccctcgagctcgaacacgaa
tcgcccttgatagacgaccgccgtggcctcccctacgtttccaacagcatccgaacatcc
cgttatacagtatgggactttataccgaaacaactcttcttccagttctcccgcgtcgga
aacttttactttctgtgcgttggtgtaccgcagatggtcccaggcctctcgacgaccgga
tcttacacgacaattctaccactcctgttctttgtgcttttgacgattgtcaaggaagga
tacgatgactaccgacgataccgccttgataagatcgagaacgctggtttcgccacagtg
ttaggacgcgaggacaaatataccggaaagatcaaaccagttaccaaatggaggaaatgg
aacccattcctgaccaattccaccgccgaacctcatcccgcccccaatgaagaattcaac
ggattgcgatgggttcctgtcagatggagcgagatcaaggttggagatgttatcagactc
tgccgagacgaggcaatccctgccgaccttatcctactggacagtgacgaagagaataaa
ttggcgtacatcgagacaatggcgctcgacggcgagacaaacctcaagagtaaacaggtt
gcgcatgctcttcaaggttgtgacaccattgagggtatctcaaagtgcaaggccgagttt
gttgttgaggacccgaacccggatctttacaatttcgatggccgtgtcactgttgacgaa
aagacggtccccctaacttcaagcgaagttatctatcggggaagcattgttcgaaatacc
agcgccgcaattggtctcgtcatcaacaccggagaggattgtaagatacgcatgaacgcc
aacaagcatcccaaagcaaagaagcctgccctcgaacgggtcgtcaacaagatagtagtt
acgcttgcgacctatgttgtcctgctttctgttggtgtatcgatgggctatgtcgggtgg
cagaagagcactgaaagacactcatggtacctggaacaagccagggtgcctttttaccaa
atcatcatcgccttcatcattatgtttaacaacgttgtcccgctagcactctacattagt
ctggagattgtgaaaattggccagttgatcatgttgaacggggatctccagatgtacgac
gaggacacggacacacctgcacggtgcaatactaacactattctggaaaacctgggtcag
gtgggatacgtcttctcggataagacaggtaccttgacggacaacatcatgaagtttcga
aagataagcgttgctggaactgtctggctacatgagatggatttggagcaaaaggtcgac
gagattgaggccatcaagttggatgaagagtcggaccccggcgagccttcggtctacaag
acggaacctgtcacagtggtcatcagggaggaacaacctgaaggatcccacgaaccgctg
gctctgccatcgccatctcacatgtcgcctcgcccttccatgtctcgtcgaccgtccatg
gcgccctccaggccttcgatggcactttcacgcccgtcattcggaagtcgcaggtcatca
tcccaatggcgctccacgggacgtccagatcatatccagcctgatgtgacgaccaatgat
cttatcgaatatctgcgactgagacccaactccggatttgccaagaaagcaaaacagtac
attttggcagtggccctgtgccacacctgcttgcctgagcacaaggataacggagaactg
gagttccaagccgcatcccctgatgagcttgctcttgtcagggctgcacaggagcttggg
taccttgttatcagtcggacgacccaatccattaccttgcgagtaactcagtctgacggc
caagaggaggagcagaaatatgaggttcttgatgtgatcgaatttaccagctcgcgaaag
aagatgtccattgttgttcgtttccctgacggccgtatatctgtaatctgcaagggcgca
gattccgctatcttaccgcgccttaagatgtcgcaagttgccaaacaaaaagcaatcgaa
gtccgcaagagtgccgacattgaacgtgagatgcgtcgacgcagcgagcagcaagaacca
cggaacagctttggtggtagaccaagtctcacaatccgacgaaaccctggcgtctcgaga
gatcgaagcacaagcagacgacccaatgtggacaggagcaagtcgtttgagtttggtcgg
ctttctagacggtctgaagataagcctcgtctgtctatcgccactcgaggtgtgtcgatt
gacatgccccgtggccaatatctgaacactcctgttcattaccagcaacccgtccctgac
caccttgcatttctcgaagatcccactcttctagacgattccgaaacctttaccaagtgt
tttaagcatctggacgactttgcgacagaaggtcttcgcaccttactctttgcgcaaaag
tttatcacagaacacgaataccaggcatggaagaaagtatgggacgaggccgcgaccagc
ctcagcaatcgacaacaacgtattgaagaggcgggtgacatgattgagcagtcatttgac
ctagtcggcgcaactgctatcgaagacaagttacagaaaggagtgcccgaaacaattgag
aggttgcgaaaagccaacattaaaatttggatgcttaccggcgataagcgggagactgct
atcaacattgctcattctgctcgaatttgtcgacccgggtccgatctatacatcctagat
gtctccaagggaaggttagactcacaactggttgctcttcaggaagacctgcaagctggt
tctgttcatagtgttgtcgttatcgacggccagaccctttcagctgtcgagaagtcgcca
gaattatctgccaagttcttcaaggttatgctacaggtagattcagttatttgttgccga
gcttctccagcccagaaagcgctacttgtcactaccgtcagatcccgactgaagaagtac
caaggcaagaaccggagaggacttaccttggccatcggtgacggtgcaaacgacttggct
atgatctcagccagtcatgttggtattggcatttccggaaaggaaggtcttcaagctgct
cgtgtagcggactatgcgatcgctcagttcagattcctacaacgaatgctgcttgttcat
gggcgatggaactatgtccgcacggctaagttcattttgtacacgttctggaaggagatg
tttttctatttgccgacagcgcagtatcagagatatacaggctacagtggcacatcgctg
tacgaagctactagcttgactgtatttaacactttgtttactagtctctgtgttatttgt
atggggatttgggagcaggacctcagtgctgagacattactagctgttcctgagctgtac
gtctatggacaacggaaccaaggcctcaacatttggaaatttgcccgatggatgcttctt
ggcgccattgagggtgtgatttgttggtacggcgtctgggctggtcatggctggataaca
cccgcggcgcgcgaccaaggattgtatgcgcttggtacgctcacgttttcagttggagtc
ctctggatcaactggaaacttttcattttcgaaacacattacaaatccatgattgtcatg
ggatctttctttgtcacaacaatcggctggttcgcctggctgtctttcctggacgcggca
tatgcccctcagccatctgggccttacgccatcagggatagtttcaccaccttgtttgga
gatgatgctgtatggtgggcaacgctgttcattgtcctcggccttattggtctttttgag
atagtgctcaagtgcgtcaagcgtcttttacttatgcatggactctgggactggccaccc
tggggaaagagtcgacgcggcgagaatattgaagagtgggatgttgaactgtggcaggag
ttagaacaggacccggctctacgcgcaaggctgaagcgcatggcttgtaatgagccagta
gaagaggaggatgatattgatttggcggatatcaacatcggggaagagatcaggggccga
tga
>Fp72
atgtcccaagaccgcccggatgtcgaggcgccattgggacccgaaccttcgaaaaccgac
agtaaaaccaatacccgtcgtcgcagaagtgatgctggtcaatcggccccgttggccaat
cgcataaagggcgttgctgcggatctatatcaaaagaccgttgtcgagcttatcttgcgt
cgcaaacacattgtcgcgtcaaccgatgggcgccgtgtgcccctcgagctcgaacacgaa
tcgcccttgatagacgaccgccgtggcctcccctacgtttccaacagcatccgaacatcc
cgttatacagtatgggactttataccgaaacaactcttcttccagttctcccgcgtcgga
aacttttactttctgtgcgttggtgtaccgcagatggtcccaggcctctcgacgaccgga
tcttacacgacaattctaccactcctgttctttgtgcttttgacgattgtcaaggaagga
tacgatgactaccgacgataccgccttgataagatcgagaacgctggtttcgccacagtg
ttaggacgcgaggacaaatataccggaaagatcaaaccagttaccaaatggaggaaatgg
aacccattcctgaccaattccaccgccgaacctcatcccgcccccaatgaagaattcaac
ggattgcgatgggttcctgtcagatggagcgagatcaaggttggagatgttatcagactc
tgccgagacgaggcaatccctgccgaccttatcctactggacagtgacgaagagaataaa
ttggcgtacatcgagacaatggcgctcgacggcgagacaaacctcaagagtaaacaggtt
gcgcatgctcttcaaggttgtgacaccattgagggtatctcaaagtgcaaggccgagttt
gttgttgaggacccgaacccggatctttacaatttcgatggccgtgtcactgttgacgaa
aagacggtccccctaacttcaagcgaagttatctatcggggaagcattgttcgaaatacc
agcgccgcaattggtctcgtcatcaacaccggagaggattgtaagatacgcatgaacgcc
aacaagcatcccaaagcaaagaagcctgccctcgaacgggtcgtcaacaagatagtagtt
acgcttgcgacctatgttgtcctgctttctgttggtgtatcgatgggctatgtcgggtgg
cagaagagcactgaaagacactcatggtacctggaacaagccagggtgcctttttaccaa
atcatcatcgccttcatcattatgtttaacaacgttgtcccgctagcactctacattagt
ctggagattgtgaaaattggccagttgatcatgttgaacggggatctccagatgtacgac
gaggacacggacacacctgcacggtgcaatactaacactattctggaaaacctgggtcag
gtgggatacgtcttctcggataagacaggtaccttgacggacaacatcatgaagtttcga
aagataagcgttgctggaactgtctggctacatgagatggatttggagcaaaaggtcgac
gagattgaggccatcaagttggatgaagagtcggaccccggcgagccttcggtctacaag
acggaacctgtcacagtggtcatcagggaggaacaacctgaaggatcccacgaaccgctg
gctctgccatcgccatctcacatgtcgcctcgcccttccatgtctcgtcgaccgtccatg
gcgccctccaggccttcgatggcactttcacgcccgtcattcggaagtcgcaggtcatca
tcccaatggcgctccacgggacgtccagatcatatccagcctgatgtgacgaccaatgat
cttatcgaatatctgcgactgagacccaactccggatttgccaagaaagcaaaacagtac
attttggcagtggccctgtgccacacctgcttgcctgagcacaaggataacggagaactg
gagttccaagccgcatcccctgatgagcttgctcttgtcagggctgcacaggagcttggg
taccttgttatcagtcggacgacccaatccattaccttgcgagtaactcagtctgacggc
caagaggaggagcagaaatatgaggttcttgatgtgatcgaatttaccagctcgcgaaag
aagatgtccattgttgttcgtttccctgacggccgtatatctgtaatctgcaagggcgca
gattccgctatcttaccgcgccttaagatgtcgcaagttgccaaacaaaaagcaatcgaa
gtccgcaagagtgccgacattgaacgtgagatgcgtcgacgcagcgagcagcaagaacca
cggaacagctttggtggtagaccaagtctcacaatccgacgaaaccctggcgtctcgaga
gatcgaagcacaagcagacgacccaatgtggacaggagcaagtcgtttgagtttggtcgg
ctttctagacggtctgaagataagcctcgtctgtctatcgccactcgaggtgtgtcgatt
gacatgccccgtggccaatatctgaacactcctgttcattaccagcaacccgtccctgac
caccttgcatttctcgaagatcccactcttctagacgattccgaaacctttaccaagtgt
tttaagcatctggacgactttgcgacagaaggtcttcgcaccttactctttgcgcaaaag
tttatcacagaacacgaataccaggcatggaagaaagtatgggacgaggccgcgaccagc
ctcagcaatcgacaacaacgtattgaagaggcgggtgacatgattgagcagtcatttgac
ctagtcggcgcaactgctatcgaagacaagttacagaaaggagtgcccgaaacaattgag
aggttgcgaaaagccaacattaaaatttggatgcttaccggcgataagcgggagactgct
atcaacattgctcattctgctcgaatttgtcgacccgggtccgatctatacatcctagat
gtctccaagggaaggttagactcacaactggttgctcttcaggaagacctgcaagctggt
tctgttcatagtgttgtcgttatcgacggccagaccctttcagctgtcgagaagtcgcca
gaattatctgccaagttcttcaaggttatgctacaggtagattcagttatttgttgccga
gcttctccagcccagaaagcgctacttgtcactaccgtcagatcccgactgaagaagtac
caaggcaagaaccggagaggacttaccttggccatcggtgacggtgcaaacgacttggct
atgatctcagccagtcatgttggtattggcatttccggaaaggaaggtcttcaagctgct
cgtgtagcggactatgcgatcgctcagttcagattcctacaacgaatgctgcttgttcat
gggcgatggaactatgtccgcacggctaagttcattttgtacacgttctggaaggagatg
tttttctatttgccgacagcgcagtatcagagatatacaggctacagtggcacatcgctg
tacgaagctactagcttgactgtatttaacactttgtttactagtctctgtgttatttgt
atggggatttgggagcaggacctcagtgctgagacattactagctgttcctgagctgtac
gtctatggacaacggaaccaaggcctcaacatttggaaatttgcccgatggatgcttctt
ggcgccattgagggtgtgatttgttggtacggcgtctgggctggtcatggctggataaca
cccgcggcgcgcgaccaaggattgtatgcgcttggtacgctcacgttttcagttggagtc
ctctggatcaactggaaacttttcattttcgaaacacattacaaatccatgattgtcatg
ggatctttctttgtcacaacaatcggctggttcgcctggctgtctttcctggacgcggca
tatgcccctcagccatctgggccttacgccatcagggatagtttcaccaccttgtttgga
gatgatgctgtatggtgggcaacgctgttcattgtcctcggccttattggtctttttgag
atagtgctcaagtgcgtcaagcgtcttttacttatgcatggactctgggactggccaccc
tggggaaagagtcgacgcggcgagaatattgaagagtgggatgttgaactgtggcaggag
ttagaacaggacccggctctacgcgcaaggctgaagcgcatggcttgtaatgagccagta
gaagaggaggatgatattgatttggcggatatcaacatcggggaagagatcaggggccga
tga
>Fp73
atgtcccaagaccgcccggatgtcgaggcgccattgggacccgaaccttcgaaaaccgac
agtaaaaccaatacccgtcgtcgcagaagtgatgctggtcaatcggccccgttggccaat
cgcataaagggcgttgctgcggatctatatcaaaagaccgttgtcgagcttatcttgcgt
cgcaaacacattgtcgcgtcaaccgatgggcgccgtgtgcccctcgagctcgaacacgaa
tcgcccttgatagacgaccgccgtggcctcccctacgtttccaacagcatccgaacatcc
cgttatacagtatgggactttataccgaaacaactcttcttccagttctcccgcgtcgga
aacttttactttctgtgcgttggtgtaccgcagatggtcccaggcctctcgacgaccgga
tcttacacgacaattctaccactcctgttctttgtgcttttgacgattgtcaaggaagga
tacgatgactaccgacgataccgccttgataagatcgagaacgctggtttcgccacagtg
ttaggacgcgaggacaaatataccggaaagatcaaaccagttaccaaatggaggaaatgg
aacccattcctgaccaattccaccgccgaacctcatcccgcccccaatgaagaattcaac
ggattgcgatgggttcctgtcagatggagcgagatcaaggttggagatgttatcagactc
tgccgagacgaggcaatccctgccgaccttatcctactggacagtgacgaagagaataaa
ttggcgtacatcgagacaatggcgctcgacggcgagacaaacctcaagagtaaacaggtt
gcgcatgctcttcaaggttgtgacaccattgagggtatctcaaagtgcaaggccgagttt
gttgttgaggacccgaacccggatctttacaatttcgatggccgtgtcactgttgacgaa
aagacggtccccctaacttcaagcgaagttatctatcggggaagcattgttcgaaatacc
agcgccgcaattggtctcgtcatcaacaccggagaggattgtaagatacgcatgaacgcc
aacaagcatcccaaagcaaagaagcctgccctcgaacgggtcgtcaacaagatagtagtt
acgcttgcgacctatgttgtcctgctttctgttggtgtatcgatgggctatgtcgggtgg
cagaagagcactgaaagacactcatggtacctggaacaagccagggtgcctttttaccaa
atcatcatcgccttcatcattatgtttaacaacgttgtcccgctagcactctacattagt
ctggagattgtgaaaattggccagttgatcatgttgaacggggatctccagatgtacgac
gaggacacggacacacctgcacggtgcaatactaacactattctggaaaacctgggtcag
gtgggatacgtcttctcggataagacaggtaccttgacggacaacatcatgaagtttcga
aagataagcgttgctggaactgtctggctacatgagatggatttggagcaaaaggtcgac
gagattgaggccatcaagttggatgaagagtcggaccccggcgagccttcggtctacaag
acggaacctgtcacagtggtcatcagggaggaacaacctgaaggatcccacgaaccgctg
gctctgccatcgccatctcacatgtcgcctcgcccttccatgtctcgtcgaccgtccatg
gcgccctccaggccttcgatggcactttcacgcccgtcattcggaagtcgcaggtcatca
tcccaatggcgctccacgggacgtccagatcatatccagcctgatgtgacgaccaatgat
cttatcgaatatctgcgactgagacccaactccggatttgccaagaaagcaaaacagtac
attttggcagtggccctgtgccacacctgcttgcctgagcacaaggataacggagaactg
gagttccaagccgcatcccctgatgagcttgctcttgtcagggctgcacaggagcttggg
taccttgttatcagtcggacgacccaatccattaccttgcgagtaactcagtctgacggc
caagaggaggagcagaaatatgaggttcttgatgtgatcgaatttaccagctcgcgaaag
aagatgtccattgttgttcgtttccctgacggccgtatatctgtaatctgcaagggcgca
gattccgctatcttaccgcgccttaagatgtcgcaagttgccaaacaaaaagcaatcgaa
gtccgcaagagtgccgacattgaacgtgagatgcgtcgacgcagcgagcagcaagaacca
cggaacagctttggtggtagaccaagtctcacaatccgacgaaaccctggcgtctcgaga
gatcgaagcacaagcagacgacccaatgtggacaggagcaagtcgtttgagtttggtcgg
ctttctagacggtctgaagataagcctcgtctgtctatcgccactcgaggtgtgtcgatt
gacatgccccgtggccaatatctgaacactcctgttcattaccagcaacccgtccctgac
caccttgcatttctcgaagatcccactcttctagacgattccgaaacctttaccaagtgt
tttaagcatctggacgactttgcgacagaaggtcttcgcaccttactctttgcgcaaaag
tttatcacagaacacgaataccaggcatggaagaaagtatgggacgaggccgcgaccagc
ctcagcaatcgacaacaacgtattgaagaggcgggtgacatgattgagcagtcatttgac
ctagtcggcgcaactgctatcgaagacaagttacagaaaggagtgcccgaaacaattgag
aggttgcgaaaagccaacattaaaatttggatgcttaccggcgataagcgggagactgct
atcaacattgctcattctgctcgaatttgtcgacccgggtccgatctatacatcctagat
gtctccaagggaaggttagactcacaactggttgctcttcaggaagacctgcaagctggt
tctgttcatagtgttgtcgttatcgacggccagaccctttcagctgtcgagaagtcgcca
gaattatctgccaagttcttcaaggttatgctacaggtagattcagttatttgttgccga
gcttctccagcccagaaagcgctacttgtcactaccgtcagatcccgactgaagaagtac
caaggcaagaaccggagaggacttaccttggccatcggtgacggtgcaaacgacttggct
atgatctcagccagtcatgttggtattggcatttccggaaaggaaggtcttcaagctgct
cgtgtagcggactatgcgatcgctcagttcagattcctacaacgaatgctgcttgttcat
gggcgatggaactatgtccgcacggctaagttcattttgtacacgttctggaaggagatg
tttttctatttgccgacagcgcagtatcagagatatacaggctacagtggcacatcgctg
tacgaagctactagcttgactgtatttaacactttgtttactagtctctgtgttatttgt
atggggatttgggagcaggacctcagtgctgagacattactagctgttcctgagctgtac
gtctatggacaacggaaccaaggcctcaacatttggaaatttgcccgatggatgcttctt
ggcgccattgagggtgtgatttgttggtacggcgtctgggctggtcatggctggataaca
cccgcggcgcgcgaccaaggattgtatgcgcttggtacgctcacgttttcagttggagtc
ctctgggtcaactggaaacttttcattttcgaaacacattacaaatccatgattgtcatg
ggatctttctttgtcacaacaatcggctggttcgcctggctgtctttcctggacgcggca
tatgcccctcagccatctgggccttacgccatcagggatagtttcaccaccttgtttgga
gatgatgctgtatggtgggcaacgctgttcattgtcctcggccttattggtctttttgag
atagtgctcaagtgcgtcaagcgtcttttacttatgcatggactctgggactggccaccc
tggggaaagagtcgacgcggcgagaatattgaagagtgggatgttgaactgtggcaggag
ttagaacaggacccggctctacgcgcaaggctgaagcgcatggcttgtaatgagccagta
gaagaggaggatgatattgatttggcggatatcaacatcggggaagagatcaggggccga
tga
>Fp76
atgtcccaagaccgcccggatgtcgaggcgccattgggacccgaaccttcgaaaaccgac
agtaaaaccaatacccgtcgtcgcagaagtgatgctggtcaatcggccccgttggccaat
cgcataaagggcgttgctgcggatctatatcaaaagaccgttgtcgagcttatcttgcgt
cgcaaacacattgtcgcgtcaaccgatgggcgccgtgtgcccctcgagctcgaacacgaa
tcgcccttgatagacgaccgccgtggcctcccctacgtttccaacagcatccgaacatcc
cgttatacagtatgggactttataccgaaacaactcttcttccagttctcccgcgtcgga
aacttttactttctgtgcgttggtgtaccgcagatggtcccaggcctctcgacgaccgga
tcttacacgacaattctaccactcctgttctttgtgcttttgacgattgtcaaggaagga
tacgatgactaccgacgataccgccttgataagatcgagaacgctggtttcgccacagtg
ttaggacgcgaggacaaatataccggaaagatcaaaccagttaccaaatggaggaaatgg
aacccattcctgaccaattccaccgccgaacctcatcccgcccccaatgaagaattcaac
ggattgcgatgggttcctgtcagatggagcgagatcaaggttggagatgttatcagactc
tgccgagacgaggcaatccctgccgaccttatcctactggacagtgacgaagagaataaa
ttggcgtacatcgagacaatggcgctcgacggcgagacaaacctcaagagtaaacaggtt
gcgcatgctcttcaaggttgtgacaccattgagggtatctcaaagtgcaaggccgagttt
gttgttgaggacccgaacccggatctttacaatttcgatggccgtgtcactgttgacgaa
aagacggtccccctaacttcaagcgaagttatctatcggggaagcattgttcgaaatacc
agcgccgcaattggtctcgtcatcaacaccggagaggattgtaagatacgcatgaacgcc
aacaagcatcccaaagcaaagaagcctgccctcgaacgggtcgtcaacaagatagtagtt
acgcttgcgacctatgttgtcctgctttctgttggtgtatcgatgggctatgtcgggtgg
cagaagagcactgaaagacactcatggtacctggaacaagccagggtgcctttttaccaa
atcatcatcgccttcatcattatgtttaacaacgttgtcccgctagcactctacattagt
ctggagattgtgaaaattggccagttgatcatgttgaacggggatctccagatgtacgac
gaggacacggacacacctgcacggtgcaatactaacactattctggaaaacctgggtcag
gtgggatacgtcttctcggataagacaggtaccttgacggacaacatcatgaagtttcga
aagataagcgttgctggaactgtctggctacatgagatggatttggagcaaaaggtcgac
gagattgaggccatcaagttggatgaagagtcggaccccggcgagccttcggtctacaag
acggaacctgtcacagtggtcatcagggaggaacaacctgaaggatcccacgaaccgctg
gctctgccatcgccatctcacatgtcgcctcgcccttccatgtctcgtcgaccgtccatg
gcgccctccaggccttcgatggcactttcacgcccgtcattcggaagtcgcaggtcatca
tcccaatggcgctccacgggacgtccagatcatatccagcctgatgtgacgaccaatgat
cttatcgaatatctgcgactgagacccaactccggatttgccaagaaagcaaaacagtac
attttggcagtggccctgtgccacacctgcttgcctgagcacaaggataacggagaactg
gagttccaagccgcatcccctgatgagcttgctcttgtcagggctgcacaggagcttggg
taccttgttatcagtcggacgacccaatccattaccttgcgagtaactcagtctgacggc
caagaggaggagcagaaatatgaggttcttgatgtgatcgaatttaccagctcgcgaaag
aagatgtccattgttgttcgtttccctgacggccgtatatctgtaatctgcaagggcgca
gattccgctatcttaccgcgccttaagatgtcgcaagttgccaaacaaaaagcaatcgaa
gtccgcaagagtgccgacattgaacgtgagatgcgtcgacgcagcgagcagcaagaacca
cggaacagctttggtggtagaccaagtctcacaatccgacgaaaccctggcgtctcgaga
gatcgaagcacaagcagacgacccaatgtggacaggagcaagtcgtttgagtttggtcgg
ctttctagacggtctgaagataagcctcgtctgtctatcgccactcgaggtgtgtcgatt
gacatgccccgtggccaatatctgaacactcctgttcattaccagcaacccgtccctgac
caccttgcatttctcgaagatcccactcttctagacgattccgaaacctttaccaagtgt
tttaagcatctggacgactttgcgacagaaggtcttcgcaccttactctttgcgcaaaag
tttatcacagaacacgaataccaggcatggaagaaagtatgggacgaggccgcgaccagc
ctcagcaatcgacaacaacgtattgaagaggcgggtgacatgattgagcagtcatttgac
ctagtcggcgcaactgctatcgaagacaagttacagaaaggagtgcccgaaacaattgag
aggttgcgaaaagccaacattaaaatttggatgcttaccggcgataagcgggagactgct
atcaacattgctcattctgctcgaatttgtcgacccgggtccgatctatacatcctagat
gtctccaagggaaggttagactcacaactggttgctcttcaggaagacctgcaagctggt
tctgttcatagtgttgtcgttatcgacggccagaccctttcagctgtcgagaagtcgcca
gaattatctgccaagttcttcaaggttatgctacaggtagattcagttatttgttgccga
gcttctccagcccagaaagcgctacttgtcactaccgtcagatcccgactgaagaagtac
caaggcaagaaccggagaggacttaccttggccatcggtgacggtgcaaacgacttggct
atgatctcagccagtcatgttggtattggcatttccggaaaggaaggtcttcaagctgct
cgtgtagcggactatgcgatcgctcagttcagattcctacaacgaatgctgcttgttcat
gggcgatggaactatgtccgcacggctaagttcattttgtacacgttctggaaggagatg
tttttctatttgccgacagcgcagtatcagagatatacaggctacagtggcacatcgctg
tacgaagctactagcttgactgtatttaacactttgtttactagtctctgtgttatttgt
atggggatttgggagcaggacctcagtgctgagacattactagctgttcctgagctgtac
gtctatggacaacggaaccaaggcctcaacatttggaaatttgcccgatggatgcttctt
ggcgccattgagggtgtgatttgttggtacggcgtctgggctggtcatggctggataaca
cccgcggcgcgcgaccaaggattgtatgcgcttggtacgctcacgttttcagttggagtc
ctctgggtcaactggaaacttttcattttcgaaacacattacaaatccatgattgtcatg
ggatctttctttgtcacaacaatcggctggttcgcctggctgtctttcctggacgcggca
tatgcccctcagccatctgggccttacgccatcagggatagtttcaccaccttgtttgga
gatgatgctgtatggtgggcaacgctgttcattgtcctcggccttattggtctttttgag
atagtgctcaagtgcgtcaagcgtcttttacttatgcatggactctgggactggccaccc
tggggaaagagtcgacgcggcgagaatattgaagagtgggatgttgaactgtggcaggag
ttagaacaggacccggctctacgcgcaaggctgaagcgcatggcttgtaatgagccagta
gaagaggaggatgatattgatttggcggatatcaacatcggggaagagatcaggggccga
tga
>Fp78
atgtcccaagaccgcccggatgtcgaggcgccattgggacccgaaccttcgaaaaccgac
agtaaaaccaatacccgtcgtcgcagaagtgatgctggtcaatcggccccgttggccaat
cgcataaagggcgttgctgcggatctatatcaaaagaccgttgtcgagcttatcttgcgt
cgcaaacacattgtcgcgtcaaccgatgggcgccgtgtgcccctcgagctcgaacacgaa
tcgcccttgatagacgaccgccgtggcctcccctacgtttccaacagcatccgaacatcc
cgttatacagtatgggactttataccgaaacaactcttcttccagttctcccgcgtcgga
aacttttactttctgtgcgttggtgtaccgcagatggtcccaggcctctcgacgaccgga
tcttacacgacaattctaccactcctgttctttgtgcttttgacgattgtcaaggaagga
tacgatgactaccgacgataccgccttgataagatcgagaacgctggtttcgccacagtg
ttaggacgcgaggacaaatataccggaaagatcaaaccagttaccaaatggaggaaatgg
aacccattcctgaccaattccaccgccgaacctcatcccgcccccaatgaagaattcaac
ggattgcgatgggttcctgtcagatggagcgagatcaaggttggagatgttatcagactc
tgccgagacgaggcaatccctgccgaccttatcctactggacagtgacgaagagaataaa
ttggcgtacatcgagacaatggcgctcgacggcgagacaaacctcaagagtaaacaggtt
gcgcatgctcttcaaggttgtgacaccattgagggtatctcaaagtgcaaggccgagttt
gttgttgaggacccgaacccggatctttacaatttcgatggccgtgtcactgttgacgaa
aagacggtccccctaacttcaagcgaagttatctatcggggaagcattgttcgaaatacc
agcgccgcaattggtctcgtcatcaacaccggagaggattgtaagatacgcatgaacgcc
aacaagcatcccaaagcaaagaagcctgccctcgaacgggtcgtcaacaagatagtagtt
acgcttgcgacctatgttgtcctgctttctgtcggtgtatcgatgggctatgtcgggtgg
cagaagagcactgaaagacactcatggtacctggaacaagccagggtgcctttttaccaa
atcatcatcgccttcatcattatgtttaacaacgttgtcccgctagcactctacattagt
ctggagattgtgaaaattggccagttgatcatgttgaacggggatctccagatgtacgac
gaggacacggacacacctgcacggtgcaatactaacactattctggaaaacctgggtcag
gtgggatacgtcttctcggataagacaggtaccttgacggacaacatcatgaagtttcga
aagataagcgttgctggaactgtctggctacatgagatggatttggagcaaaaggtcgac
gagattgaggccatcaagttggatgaagagtcggaccccggcgagccttcggtctacaag
acggaacctgtcacagtggtcatcagggaggaacaacctgaaggatcccacgaaccgctg
gctctgccatcgccatctcacatgtcgcctcgcccttccatgtctcgtcgaccgtccatg
gcgccctccaggccttcgatggcactttcacgcccgtcattcggaagtcgcaggtcatca
tcccaatggcgctccacgggacgtccagatcatatccagcctgatgtgacgaccaatgat
cttatcgaatatctgcgactgagacccaactccggatttgccaagaaagcaaaacagtac
attttggcagtggccctgtgccacacctgcttgcctgagcacaaggataacggagaactg
gagttccaagccgcatcccctgatgagcttgctcttgtcagggctgcacaggagcttggg
taccttgttatcagtcggacgacccaatccattaccttgcgagtaactcagtctgacggc
caagaggaggagcagaaatatgaggttcttgatgtgatcgaatttaccagctcgcgaaag
aagatgtccattgttgttcgtttccctgacggccgtatatctgtaatctgcaagggcgca
gattccgctatcttaccgcgccttaagatgtcgcaagttgccaaacaaaaggcaatcgaa
gtccgcaagagtgccgacattgaacgtgagatgcgtcgacgcagcgagcagcaagaacca
cggaacagctttggtggtagaccaagtctcacaatccgacgaaaccctggcgtctcgaga
gatcgaagcacaagcagacgacccaatgtggacaggagcaagtcgtttgagtttggtcgg
ctttctagacggtctgaagataagcctcgtctgtctatcgccactcgaggtgtgtcgatt
gacatgccccgtggccaatatctgaacactcctgttcattaccagcaacccgtccctgac
caccttgcatttctcgaagatcccactcttctagacgattccgaaacctttaccaagtgt
tttaagcatctggacgactttgcgacagaaggtcttcgcaccttactctttgcgcaaaag
tttatcacagaacacgaataccaggcatggaagaaagtatgggacgaggccgcgaccagc
ctcagcaatcgacaacaacgtattgaagaggcgggtgacatgattgagcagtcatttgac
ctagtcggcgcaactgctatcgaagacaagttacagaaaggagtgcccgaaacaattgag
aggttgcgaaaagccaacattaaaatttggatgcttaccggcgataagcgggagactgct
atcaacattgctcattctgctcgaatttgtcgacccgggtccgatctatacatcctagat
gtctccaagggaaggttagactcacaactggttgctcttcaggaagacctgcaagctggt
tctgttcatagtgttgtcgttatcgacggccagaccctttcagctgtcgagaagtcgcca
gaattatctgccaagttcttcaaggttatgctacaggtagattcagttatttgttgccga
gcttctccagcccagaaagcgctacttgtcactaccgtcagatcccgactgaagaagtac
cgaggcaagaaccggagaggacttaccttggccatcggtgacggtgcaaacgacttggct
atgatctcagccagtcatgttggtattggcatttccggaaaggaaggtcttcaagctgct
cgtgtagcggactatgcgatcgctcagttcagattcctacaacgaatgctgcttgttcat
gggcgatggaactatgtccgcacggctaagttcattttgtacacgttctggaaggagatg
tttttctatttgccgacagcgcagtatcagagatatacaggctacagtggcacatcgctg
tacgaagctactagcttgactgtatttaacactttgtttactagtctctgtgttatttgt
atggggatttgggagcaggacctcagtgctgagacattactagctgttcctgagctgtac
gtctatggacaacggaaccaaggcctcaacatttggaaatttgcccgatggatgcttctt
ggcgccattgagggtgtgatttgttggtacggcgtctgggctggtcatggctggataaca
cccgcggcgcgcgaccaaggattgtatgcgcttggtacgctcacgttttcagttggagtc
ctctggatcaactggaaacttttcattttcgaaacacattacaaatccatgattgtcatg
ggatctttctttgtcacaacgatcggctggttcgcctggctgtctttcctggacgcggca
tatgcccctcagccatctgggccttacgccatcagggatagtttcaccaccttgtttgga
gatgatgctgtatggtgggcaacgctgttcattgtcctcggccttattggtctttttgag
atagtgctcaagtgcgtcaagcgtcttttacttatgcatggactctgggactggccaccc
tggggaaagagtcgacgcggcgagaatattgaagagtgggatgttgaactgtggcaggag
ttagaacaggacccggctctacgcgcaaggctgaagcgcatggcttgtaatgagccagta
gaagaggaggatgatattgatttggcggatatcaacatcggggaagagatcaggggccga
tga
>Fp81
atgtcccaagaccgcccggatgtcgaggcgccattgggacccgaaccttcgaaaaccgac
agtaaaaccaatacccgtcgtcgcagaagtgatgctggtcaatcggccccgttggccaat
cgcataaagggcgttgctgcggatctatatcaaaagaccgttgtcgagcttatcttgcgt
cgcaaacacattgtcgcgtcaaccgatgggcgccgtgtgcccctcgagctcgaacacgaa
tcgcccttgatagacgaccgccgtggcctcccctacgtttccaacagcatccgaacatcc
cgttatacagtatgggactttataccgaaacaactcttcttccagttctcccgcgtcgga
aacttttactttctgtgcgttggtgtaccgcagatggtcccaggcctctcgacgaccgga
tcttacacgacaattctaccactcctgttctttgtgcttttgacgattgtcaaggaagga
tacgatgactaccgacgataccgccttgataagatcgagaacgctggtttcgccacagtg
ttaggacgcgaggacaaatataccggaaagatcaaaccagttaccaaatggaggaaatgg
aacccattcctgaccaattccaccgccgaacctcatcccgcccccaatgaagaattcaac
ggattgcgatgggttcctgtcagatggagcgagatcaaggttggagatgttatcagactc
tgccgagacgaggcaatccctgccgaccttatcctactggacagtgacgaagagaataaa
ttggcgtacatcgagacaatggcgctcgacggcgagacaaacctcaagagtaaacaggtt
gcgcatgctcttcaaggttgtgacaccattgagggtatctcaaagtgcaaggccgagttt
gttgttgaggacccgaacccggatctttacaatttcgatggccgtgtcactgttgacgaa
aagacggtccccctaacttcaagcgaagttatctatcggggaagcattgttcgaaatacc
agcgccgcaattggtctcgtcatcaacaccggagaggattgtaagatacgcatgaacgcc
aacaagcatcccaaagcaaagaagcctgccctcgaacgggtcgtcaacaagatagtagtt
acgcttgcgacctatgttgtcctgctttctgttggtgtatcgatgggctatgtcgggtgg
cagaagagcactgaaagacactcatggtacctggaacaagccagggtgcctttttaccaa
atcatcatcgccttcatcattatgtttaacaacgttgtcccgctagcactctacattagt
ctggagattgtgaaaattggccagttgatcatgttgaacggggatctccagatgtacgac
gaggacacggacacacctgcacggtgcaatactaacactattctggaaaacctgggtcag
gtgggatacgtcttctcggataagacaggtaccttgacggacaacatcatgaagtttcga
aagataagcgttgctggaactgtctggctacatgagatggatttggagcaaaaggtcgac
gagattgaggccatcaagttggatgaagagtcggaccccggcgagccttcggtctacaag
acggaacctgtcacagtggtcatcagggaggaacaacctgaaggatcccacgaaccgctg
gctctgccatcgccatctcacatgtcgcctcgcccttccatgtctcgtcgaccgtccatg
gcgccctccaggccttcgatggcactttcacgcccgtcattcggaagtcgcaggtcatca
tcccaatggcgctccacgggacgtccagatcatatccagcctgatgtgacgaccaatgat
cttatcgaatatctgcgactgagacccaactccggatttgccaagaaagcaaaacagtac
attttggcagtggccctgtgccacacctgcttgcctgagcacaaggataacggagaactg
gagttccaagccgcatcccctgatgagcttgctcttgtcagggctgcacaggagcttggg
taccttgttatcagtcggacgacccaatccattaccttgcgagtaactcagtctgacggc
caagaggaggagcagaaatatgaggttcttgatgtgatcgaatttaccagctcgcgaaag
aagatgtccattgttgttcgtttccctgacggccgtatatctgtaatctgcaagggcgca
gattccgctatcttaccgcgccttaagatgtcgcaagttgccaaacaaaaagcaatcgaa
gtccgcaagagtgccgacattgaacgtgagatgcgtcgacgcagcgagcagcaagaacca
cggaacagctttggtggtagaccaagtctcacaatccgacgaaaccctggcgtctcgaga
gatcgaagcacaagcagacgacccaatgtggacaggagcaagtcgtttgagtttggtcgg
ctttctagacggtctgaagataagcctcgtctgtctatcgccactcgaggtgtgtcgatt
gacatgccccgtggccaatatctgaacactcctgttcattaccagcaacccgtccctgac
caccttgcatttctcgaagatcccactcttctagacgattccgaaacctttaccaagtgt
tttaagcatctggacgactttgcgacagaaggtcttcgcaccttactctttgcgcaaaag
tttatcacagaacacgaataccaggcatggaagaaagtatgggacgaggccgcgaccagc
ctcagcaatcgacaacaacgtattgaagaggcgggtgacatgattgagcagtcatttgac
ctagtcggcgcaactgctatcgaagacaagttacagaaaggagtgcccgaaacaattgag
aggttgcgaaaagccaacattaaaatttggatgcttaccggcgataagcgggagactgct
atcaacattgctcattctgctcgaatttgtcgacccgggtccgatctatacatcctagat
gtctccaagggaaggttagactcacaactggttgctcttcaggaagacctgcaagctggt
tctgttcatagtgttgtcgttatcgacggccagaccctttcagctgtcgagaagtcgcca
gaattatctgccaagttcttcaaggttatgctacaggtagattcagttatttgttgccga
gcttctccagcccagaaagcgctacttgtcactaccgtcagatcccgactgaagaagtac
caaggcaagaaccggagaggacttaccttggccatcggtgacggtgcaaacgacttggct
atgatctcagccagtcatgttggtattggcatttccggaaaggaaggtcttcaagctgct
cgtgtagcggactatgcgatcgctcagttcagattcctacaacgaatgctgcttgttcat
gggcgatggaactatgtccgcacggctaagttcattttgtacacgttctggaaggagatg
tttttctatttgccgacagcgcagtatcagagatatacaggctacagtggcacatcgctg
tacgaagctactagcttgactgtatttaacactttgtttactagtctctgtgttatttgt
atggggatttgggagcaggacctcagtgctgagacattactagctgttcctgagctgtac
gtctatggacaacggaaccaaggcctcaacatttggaaatttgcccgatggatgcttctt
ggcgccattgagggtgtgatttgttggtacggcgtctgggctggtcatggctggataaca
cccgcggcgcgcgaccaaggattgtatgcgcttggtacgctcacgttttcagttggagtc
ctctggatcaactggaaacttttcattttcgaaacacattacaaatccatgattgtcatg
ggatctttctttgtcacaacaatcggctggttcgcctggctgtctttcctggacgcggca
tatgcccctcagccatctgggccttacgccatcagggatagtttcaccaccttgtttgga
gatgatgctgtatggtgggcaacgctgttcattgtcctcggccttattggtctttttgag
atagtgctcaagtgcgtcaagcgtcttttacttatgcatggactctgggactggccaccc
tggggaaagagtcgacgcggcgagaatattgaagagtgggatgttgaactgtggcaggag
ttagaacaggacccggctctacgcgcaaggctgaagcgcatggcttgtaatgagccagta
gaagaggaggatgatattgatttggcggatatcaacatcggggaagagatcaggggccga
tga
>Fp84
atgtcccaagaccgcccggatgtcgaggcgccattgggacccgaaccttcgaaaaccgac
agtaaaaccaatacccgtcgtcgcagaagtgatgctggtcaatcggccccgttggccaat
cgcataaagggcgttgctgcggatctatatcaaaagaccgttgtcgagcttatcttgcgt
cgcaaacacattgtcgcgtcaaccgatgggcgccgtgtgcccctcgagctcgaacacgaa
tcgcccttgatagacgaccgccgtggcctcccctacgtttccaacagcatccgaacatcc
cgttatacagtatgggactttataccgaaacaactcttcttccagttctcccgcgtcgga
aacttttactttctgtgcgttggtgtaccgcagatggtcccaggcctctcgacgaccgga
tcttacacgacaattctaccactcctgttctttgtgcttttgacgattgtcaaggaagga
tacgatgactaccgacgataccgccttgataagatcgagaacgctggtttcgccacagtg
ttaggacgcgaggacaaatataccggaaagatcaaaccagttaccaaatggaggaaatgg
aacccattcctgaccaattccaccgccgaacctcatcccgcccccaatgaagaattcaac
ggattgcgatgggttcctgtcagatggagcgagatcaaggttggagatgttatcagactc
tgccgagacgaggcaatccctgccgaccttatcctactggacagtgacgaagagaataaa
ttggcgtacatcgagacaatggcgctcgacggcgagacaaacctcaagagtaaacaggtt
gcgcatgctcttcaaggttgtgacaccattgagggtatctcaaagtgcaaggccgagttt
gttgttgaggacccgaacccggatctttacaatttcgatggccgtgtcactgttgacgaa
aagacggtccccctaacttcaagcgaagttatctatcggggaagcattgttcgaaatacc
agcgccgcaattggtctcgtcatcaacaccggagaggattgtaagatacgcatgaacgcc
aacaagcatcccaaagcaaagaagcctgccctcgaacgggtcgtcaacaagatagtagtt
acgcttgcgacctatgttgtcctgctttctgttggtgtatcgatgggctatgtcgggtgg
cagaagagcactgaaagacactcatggtacctggaacaagccagggtgcctttttaccaa
atcatcatcgccttcatcattatgtttaacaacgttgtcccgctagcactctacattagt
ctggagattgtgaaaattggccagttgatcatgttgaacggggatctccagatgtacgac
gaggacacggacacacctgcacggtgcaatactaacactattctggaaaacctgggtcag
gtgggatacgtcttctcggataagacaggtaccttgacggacaacatcatgaagtttcga
aagataagcgttgctggaactgtctggctacatgagatggatttggagcaaaaggtcgac
gagattgaggccatcaagttggatgaagagtcggaccccggcgagccttcggtctacaag
acggaacctgtcacagtggtcatcagggaggaacaacctgaaggatcccacgaaccgctg
gctctgccatcgccatctcacatgtcgcctcgcccttccatgtctcgtcgaccgtccatg
gcgccctccaggccttcgatggcactttcacgcccgtcattcggaagtcgcaggtcatca
tcccaatggcgctccacgggacgtccagatcatatccagcctgatgtgacgaccaatgat
cttatcgaatatctgcgactgagacccaactccggatttgccaagaaagcaaaacagtac
attttggcagtggccctgtgccacacctgcttgcctgagcacaaggataacggagaactg
gagttccaagccgcatcccctgatgagcttgctcttgtcagggctgcacaggagcttggg
taccttgttatcagtcggacgacccaatccattaccttgcgagtaactcagtctgacggc
caagaggaggagcagaaatatgaggttcttgatgtgatcgaatttaccagctcgcgaaag
aagatgtccattgttgttcgtttccctgacggccgtatatctgtaatctgcaagggcgca
gattccgctatcttaccgcgccttaagatgtcgcaagttgccaaacaaaaagcaatcgaa
gtccgcaagagtgccgacattgaacgtgagatgcgtcgacgcagcgagcagcaagaacca
cggaacagctttggtggtagaccaagtctcacaatccgacgaaaccctggcgtctcgaga
gatcgaagcacaagcagacgacccaatgtggacaggagcaagtcgtttgagtttggtcgg
ctttctagacggtctgaagataagcctcgtctgtctatcgccactcgaggtgtgtcgatt
gacatgccccgtggccaatatctgaacactcctgttcattaccagcaacccgtccctgac
caccttgcatttctcgaagatcccactcttctagacgattccgaaacctttaccaagtgt
tttaagcatctggacgactttgcgacagaaggtcttcgcaccttactctttgcgcaaaag
tttatcacagaacacgaataccaggcatggaagaaagtatgggacgaggccgcgaccagc
ctcagcaatcgacaacaacgtattgaagaggcgggtgacatgattgagcagtcatttgac
ctagtcggcgcaactgctatcgaagacaagttacagaaaggagtgcccgaaacaattgag
aggttgcgaaaagccaacattaaaatttggatgcttaccggcgataagcgggagactgct
atcaacattgctcattctgctcgaatttgtcgacccgggtccgatctatacatcctagat
gtctccaagggaaggttagactcacaactggttgctcttcaggaagacctgcaagctggt
tctgttcatagtgttgtcgttatcgacggccagaccctttcagctgtcgagaagtcgcca
gaattatctgccaagttcttcaaggttatgctacaggtagattcagttatttgttgccga
gcttctccagcccagaaagcgctacttgtcactaccgtcagatcccgactgaagaagtac
caaggcaagaaccggagaggacttaccttggccatcggtgacggtgcaaacgacttggct
atgatctcagccagtcatgttggtattggcatttccggaaaggaaggtcttcaagctgct
cgtgtagcggactatgcgatcgctcagttcagattcctacaacgaatgctgcttgttcat
gggcgatggaactatgtccgcacggctaagttcattttgtacacgttctggaaggagatg
tttttctatttgccgacagcgcagtatcagagatatacaggctacagtggcacatcgctg
tacgaagctactagcttgactgtatttaacactttgtttactagtctctgtgttatttgt
atggggatttgggagcaggacctcagtgctgagacattactagctgttcctgagctgtac
gtctatggacaacggaaccaaggcctcaacatttggaaatttgcccgatggatgcttctt
ggcgccattgagggtgtgatttgttggtacggcgtctgggctggtcatggctggataaca
cccgcggcgcgcgaccaaggattgtatgcgcttggtacgctcacgttttcagttggagtc
ctctggatcaactggaaacttttcattttcgaaacacattacaaatccatgattgtcatg
ggatctttctttgtcacaacaatcggctggttcgcctggctgtctttcctggacgcggca
tatgcccctcagccatctgggccttacgccatcagggatagtttcaccaccttgtttgga
gatgatgctgtatggtgggcaacgctgttcattgtcctcggccttattggtctttttgag
atagtgctcaagtgcgtcaagcgtcttttacttatgcatggactctgggactggccaccc
tggggaaagagtcgacgcggcgagaatattgaagagtgggatgttgaactgtggcaggag
ttagaacaggacccggctctacgcgcaaggctgaagcgcatggcttgtaatgagccagta
gaagaggaggatgatattgatttggcggatatcaacatcggggaagagatcaggggccga
tga
>Fp86
atgtcccaagaccgcccggatgtcgaggcgccattgggacccgaaccttcgaaaaccgac
agtaaaaccaatacccgtcgtcgcagaagtgatgctggtcaatcggccccgttggccaat
cgcataaagggcgttgctgcggatctatatcaaaagaccgttgtcgagcttatcttgcgt
cgcaaacacattgtcgcgtcaaccgatgggcgccgtgtgcccctcgagctcgaacacgaa
tcgcccttgatagacgaccgccgtggcctcccctacgtttccaacagcatccgaacatcc
cgttatacagtatgggactttataccgaaacaactcttcttccagttctcccgcgtcgga
aacttttactttctgtgcgttggtgtaccgcagatggtcccaggcctctcgacgaccgga
tcttacacgacaattctaccactcctgttctttgtgcttttgacgattgtcaaggaagga
tacgatgactaccgacgataccgccttgataagatcgagaacgctggtttcgccacagtg
ttaggacgcgaggacaaatataccggaaagatcaaaccagttaccaaatggaggaaatgg
aacccattcctgaccaattccaccgccgaacctcatcccgcccccaatgaagaattcaac
ggattgcgatgggttcctgtcagatggagcgagatcaaggttggagatgttatcagactc
tgccgagacgaggcaatccctgccgaccttatcctactggacagtgacgaagagaataaa
ttggcgtacatcgagacaatggcgctcgacggcgagacaaacctcaagagtaaacaggtt
gcgcatgctcttcaaggttgtgacaccattgagggtatctcaaagtgcaaggccgagttt
gttgttgaggacccgaacccggatctttacaatttcgatggccgtgtcactgttgacgaa
aagacggtccccctaacttcaagcgaagttatctatcggggaagcattgttcgaaatacc
agcgccgcaattggtctcgtcatcaacaccggagaggattgtaagatacgcatgaacgcc
aacaagcatcccaaagcaaagaagcctgccctcgaacgggtcgtcaacaagatagtagtt
acgcttgcgacctatgttgtcctgctttctgtcggtgtatcgatgggctatgtcgggtgg
cagaagagcactgaaagacactcatggtacctggaacaagccagggtgcctttttaccaa
atcatcatcgccttcatcattatgtttaacaacgttgtcccgctagcactctacattagt
ctggagattgtgaaaattggccagttgatcatgttgaacggggatctccagatgtacgac
gaggacacggacacacctgcacggtgcaatactaacactattctggaaaacctgggtcag
gtgggatacgtcttctcggataagacaggtaccttgacggacaacatcatgaagtttcga
aagataagcgttgctggaactgtctggctacatgagatggatttggagcaaaaggtcgac
gagattgaggccatcaagttggatgaagagtcggaccccggcgagccttcggtctacaag
acggaacctgtcacagtggtcatcagggaggaacaacctgaaggatcccacgaaccgctg
gctctgccatcgccatctcacatgtcgcctcgcccttccatgtctcgtcgaccgtccatg
gcgccctccaggccttcgatggcactttcacgcccgtcattcggaagtcgcaggtcatca
tcccaatggcgctccacgggacgtccagatcatatccagcctgatgtgacgaccaatgat
cttatcgaatatctgcgactgagacccaactccggatttgccaagaaagcaaaacagtac
attttggcagtggccctgtgccacacctgcttgcctgagcacaaggataacggagaactg
gagttccaagccgcatcccctgatgagcttgctcttgtcagggctgcacaggagcttggg
taccttgttatcagtcggacgacccaatccattaccttgcgagtaactcagtctgacggc
caagaggaggagcagaaatatgaggttcttgatgtgatcgaatttaccagctcgcgaaag
aagatgtccattgttgttcgtttccctgacggccgtatatctgtaatctgcaagggcgca
gattccgctatcttaccgcgccttaagatgtcgcaagttgccaaacaaaaggcaatcgaa
gtccgcaagagtgccgacattgaacgtgagatgcgtcgacgcagcgagcagcaagaacca
cggaacagctttggtggtagaccaagtctcacaatccgacgaaaccctggcgtctcgaga
gatcgaagcacaagcagacgacccaatgtggacaggagcaagtcgtttgagtttggtcgg
ctttctagacggtctgaagataagcctcgtctgtctatcgccactcgaggtgtgtcgatt
gacatgccccgtggccaatatctgaacactcctgttcattaccagcaacccgtccctgac
caccttgcatttctcgaagatcccactcttctagacgattccgaaacctttaccaagtgt
tttaagcatctggacgactttgcgacagaaggtcttcgcaccttactctttgcgcaaaag
tttatcacagaacacgaataccaggcatggaagaaagtatgggacgaggccgcgaccagc
ctcagcaatcgacaacaacgtattgaagaggcgggtgacatgattgagcagtcatttgac
ctagtcggcgcaactgctatcgaagacaagttacagaaaggagtgcccgaaacaattgag
aggttgcgaaaagccaacattaaaatttggatgcttaccggcgataagcgggagactgct
atcaacattgctcattctgctcgaatttgtcgacccgggtccgatctatacatcctagat
gtctccaagggaaggttagactcacaactggttgctcttcaggaagacctgcaagctggt
tctgttcatagtgttgtcgttatcgacggccagaccctttcagctgtcgagaagtcgcca
gaattatctgccaagttcttcaaggttatgctacaggtagattcagttatttgttgccga
gcttctccagcccagaaagcgctacttgtcactaccgtcagatcccgactgaagaagtac
cgaggcaagaaccggagaggacttaccttggccatcggtgacggtgcaaacgacttggct
atgatctcagccagtcatgttggtattggcatttccggaaaggaaggtcttcaagctgct
cgtgtagcggactatgcgatcgctcagttcagattcctacaacgaatgctgcttgttcat
gggcgatggaactatgtccgcacggctaagttcattttgtacacgttctggaaggagatg
tttttctatttgccgacagcgcagtatcagagatatacaggctacagtggcacatcgctg
tacgaagctactagcttgactgtatttaacactttgtttactagtctctgtgttatttgt
atggggatttgggagcaggacctcagtgctgagacattactagctgttcctgagctgtac
gtctatggacaacggaaccaaggcctcaacatttggaaatttgcccgatggatgcttctt
ggcgccattgagggtgtgatttgttggtacggcgtctgggctggtcatggctggataaca
cccgcggcgcgcgaccaaggattgtatgcgcttggtacgctcacgttttcagttggagtc
ctctggatcaactggaaacttttcattttcgaaacacattacaaatccatgattgtcatg
ggatctttctttgtcacaacgatcggctggttcgcctggctgtctttcctggacgcggca
tatgcccctcagccatctgggccttacgccatcagggatagtttcaccaccttgtttgga
gatgatgctgtatggtgggcaacgctgttcattgtcctcggccttattggtctttttgag
atagtgctcaagtgcgtcaagcgtcttttacttatgcatggactctgggactggccaccc
tggggaaagagtcgacgcggcgagaatattgaagagtgggatgttgaactgtggcaggag
ttagaacaggacccggctctacgcgcaaggctgaagcgcatggcttgtaatgagccagta
gaagaggaggatgatattgatttggcggatatcaacatcggggaagagatcaggggccga
tga
>Fvenenatum.busco
atgtcccaagaccgcccggatgtcgaggcgccattgggacccgaaccttcgaaaaccgac
agtaaaaccaatacccgtcgccgcagaagtgatgccggtcaatcggctccgttggccaat
cgcataaaggacgttgctgcggatctatatcaaaagaccgttgtcgagcttatcttgcgt
cgcaaacacattgtcgcgtcaaccgatgggcgccgtgtgcccctcgagctcgaacacgaa
tcgcccttgatagacgaccgccgtggcctcccctacgtttccaacagcatccgaacatcc
cgttatacagtatgggactttataccaaaacaactcttcttccagttctcccgcgtcgga
aacttttactttctgtgcgttggtgtaccgcagatgatcccaggcctctcgacgaccgga
tcttacacgacgattctaccgctcctgttctttgtgcttctgaccattgtcaaggaagga
tacgatgattaccgacgataccgtcttgataagattgagaacgctggtttcgccacagtt
ttaggacgcgaggacaaatacaccggaaagatcaaaccagttactaaatggaggaaatgg
aacccattcctgaccaattctacggccgaacctcatcccgcccccaatgaagaattcaac
ggattgcgatgggttcctgtcagatggagtgagatcaaggttggagacattatcagactc
tgtcgagacgaggcaatccccgccgaccttatcctcctggacagtgatgaagagaataaa
ttggcgtatatcgagaccatggcacttgacggcgagaccaacctcaaaagtaaacaggtt
gcgcatgctcttcaagtttgcgacacgatcgagggtatctcaaagtgcaaggccgagttt
gttgttgaggacccgaacccagatctttacaatttcgatggccgtgtcactgtcaacgaa
aagacggtccccctgacttcaagcgaagttatttatcgtggaagtatcgttcgaaacacc
aacgctacaattggtctcgtcatcaacaccggagaggactgcaagattcgcatgaacgcc
aataagcatcccaaagcaaagaagcctgccctcgaacgggtcgtcaacaagatagtagtt
acgcttgcgacttacgttgtcctgctttctgtcggtgtgtcgatgggctatgtcgggtgg
cagaagagcactgaaagacactcatggtacctggaacaagccagggtgcctttttaccaa
atcatcatcgccttcatcatcatgttcaataacgttgtcccgctagcactctacatcagt
cttgagattgtgaagattggccagttgatcatgttgaacggggatctccagatgtacgac
gaggacacggacacgcctgcacggtgcaatactaacactattctggaaaacctgggccag
gtgggatacgtcttctcggataagacaggcaccctgacggacaacatcatgaagtttcga
aagataagcgttgctggaacggtctggctacatgagatggatctggaacaaaaggtcgac
gagattgaggccatcaagttggatgaagagtcagatcccggcgagccttcagtctacaag
acggaacctgtcacagtggtcatcagggaggaacaatctgaaggatcccacgaaccactg
gctctgccatcgccatctcacatgtcaccccgcccttccatgtctcgtcgaccgtccatg
gcgccctccaggccttcaatggcactctcacggccatcattcggaagtcgtaggtcatca
tcccaatggcgctccacgggacgtccggatcatattcagcctgatgtgacgaccaacgat
cttattgaatacctgcgactgcgacctaactcgggatttgccaagaaagcaaaacagtac
attttggcagtggccctgtgccacacctgcttgcctgaacacaaggataacggagaactg
gagttccaagccgcatcccctgacgaacttgctcttgttagggctgcacaggagcttggt
taccttgttattaatcgaacgacccaatccatcaccctgcgagtaactcagtctgacggc
caagaggaggagcagaaatatgaggttctcgatgtgattgaattcaccagctcgcgaaag
aagatgtccattgttgttcgtttccctgacggccgtatttctgtgatctgcaagggcgca
gattcctctatcctaccgcgccttaagatgtcgcaagttgctaaacaaaaggcaaacgaa
gtccgcaagagtgccgacatcgaacgtgagatgcgccgacggagcgagcagcaagaacca
cggaacagctttggtggtaggccaagtctcacaattcgacggaaccctggcgtatcgaga
gatcgaagtacaagcagacggcctaatgtcgacaggagcaagtcgtttgagtttggccgg
ctttctagacggtctgaagataagcctcgtctgtctatcgccactcgaggcgtgtcgatt
gacatgcctcgtggccagtatctgaatacccctgttcattaccagcaacctgtccctgac
catcttgcctttctcgaagaccccactcttctagatgattccgagactttcaccaaatgc
ttcaaacatctagatgattttgcgacagaaggtcttcgtaccctactctttgcgcaaaag
tttatcacagaaaacgagtatcaggcgtggaagaaagtatgggatgaagccgcgaccagc
ctcggcaatcgacaacaacgcattgaagaggcgggtgacatgattgagcagtcattcgac
ctagtcggcgcaactgctatcgaagacaagttacagaaaggagtacccgaaacaattgaa
aaattgcgaaaagccaatatcaaaatctggatgcttaccggcgataagcgtgagactgct
atcaatattgctcactctgctcgaatctgtcgacccgggtccgatctgtacattctagat
gtctccaagggagggttggactcacaactggttgctctccaggaagacctgcaggctggt
tctattcatagtgttgtcgttatcgacggccagaccctttcagctgtcgaaaagtcgccg
gaattgtcggccaagttcttcaaggttatgctgcaggtcgattcagttatttgttgccga
gcttctccagcccagaaagcgctacttgtcactaccgtcagatcccgactgaaaaagtac
cggggtaagaaccgaagaggacttaccttggccattggcgacggtgcaaacgacttggct
atgatctcagccagccatgttggcattggcatttccggaaaggaaggtcttcaagctgct
cgtgtagcggactatgcgatcgctcagttcagatttctgcaacgaatgctgcttgttcat
ggacgatggaactatgtccgcacagccaagttcattctgtacacgttctggaaggagatg
tttttctatctgccaacagcgcagtatcagagatatacgggctacagtggtacatcgttg
tacgaagccaccagcttgactgtatttaacactttgtttactagtctctgtgttatctgt
atggggatttgggaacaggacctcagtgctgagacattactagctgttcctgagctgtac
gtctatggacaacggaaccaaggcctcaacatttggaaatttgcccgatggatgcttctt
ggcgccattgagggtgtgatttgttggtacggcgtctgggctggccatggctggataaca
cccgcggcgcgcgaccaaggattgtatgcgcttggtacgctcacgttctcagttggagtc
ctctggatcaactggaaacttttcatttttgaaacacattacaaatcccttattgtcatg
ggatctttctttgtcacaacaatcggctggttcgcttggctgtctttcctggatgcggca
tatgcccctcagccatcagggccttacgccatcagggatagtttcaccaccttgtttgga
gatgatgctgtatggtgggcaacgctattcattgtcctcggccttattggtctttttgag
atagtgctcaagtgcgtcaagcgtcttttacttatgcatggactctgggactggccaccc
tggggaaagagtcgacgcggtgagaatattgaagagtgggatgtagagctgtggcaggaa
ttggagcaggatcctgctttacgcgcaaggctcaaacgcatggctcgcgatgagccagtg
ggagaggaggaggatgttgatttggcacatctcaacatcgaggaagagatcaggggtcga
tga
