# Supplementary material for: Apicidin biosynthesis is linked to accessory chromosomes in Fusarium poae isolates
Source: BMC Genomics. 2021 Aug 4;22:591. doi: 10.1186/s12864-021-07617-y (PMC8340494; doi:10.1186/s12864-021-07617-y)
Supplement: Supplementary file 17 — Additional file 17. Compressed folder containing alignments for each of the 4141 orthologs used in BUSCO analysis. [file 12864_2021_7617_MOESM17_ESM.zip › Fven2_nt_MAFFT/21120at5125_nt.mafft.fasta]

>Fp105
atggccactcttccacctgctggcttgcccacagggactgacaagctggaatatatcaag
gaactgatcaatgaccttactgaagatctcaaagaggagctatatctcccagatgatcgc
gctgcagctttagaccaactaaaagtactcactcgagaccctactaacgctgatcccctc
tacacagaagagggcgtttctatgctccttcggcatgcctatgacaagccatctactaag
agtgctgatgccgcacggcgagtgttggccaatgctatggttctcaaacccgttactcgg
gagatatttgtcaacaaaggctttgctcccaatgcctgccaggggctcaatggaggcagt
tttgatgatgagttcctcaactcgcgcatcttgttcctttcaacttacggtaccaacgtt
gatctgaagaaactcatagatgatgggaagttggcggatcgcatctccgagaaccttggt
cgacatgcaaaggagtcaaaggccaatagtgacccaatgcaagacatggcactggttgaa
agcgccaagctcttgttcaacgtcacccatttctgtcccgacaaatcgtcttcattcact
tcagcgatacctcacttggcgactttgcttctccgtcaagacatttcgcagacgaagccg
cttgacccacccgttgggttcataatcaacgcccttgccaaccttgacgtaggatcatca
gattgtcaaaagtttatccacccagaggaagatcccgaaaaggtcgtatctcgattgatc
agtatcctggatgccgcaatgaagaacgtccctgacaatcaactggacgctaccgtaaca
ccactagttggtgtcataaagagcatacacgagcatgcccccgactccagtaaaaagtac
atgcgagaaaatcttttgcctactgagggggaccgaaaagaagtccttggcaaaggagat
gcattgtctgccaagctacttcaaaacttcaacaatcctttggccccatccatcggaaca
gtcatccagttcctcctttacgacctctcagataacgatgccaacaagtttgtggaaaac
gttggctacggctttgcatcaggcttccttttccaaaacaacataccgatccctccttca
gcttcggaccctggttcgcagaaaccagtcaatcccgtcactggtcagcacgttgatgca
gaaaagcctgtcgacgagccagaaatgacagaagaggaaaaggaacgggaagctgaaaga
ctctttgttttgtttgaaagattgaaaaagacaggcattgttgatattcagaatccagtg
gaagctgctgttagggagggccgttacagggagctcaaagacgatgaagtggaggaaatt
gaatga
>Fp108
atggccactcttccacctgctggcttgcccacagggactgacaagctggaatatatcaag
gaactgatcaatgaccttactgaagatctcaaagaggagctatatctcccagatgatcgc
gctgcagctttagaccaactaaaagtactcactcgagaccctactaacgctgatcccctc
tacacagaagagggcgtttctatgctccttcggcatgcctatgacaagccatctactaag
agtgctgatgccgcacggcgagtgttggccaatgctatggttctcaaacccgttactcgg
gagatatttgtcaacaaaggctttgctcccaatgcctgccaggggctcaatggaggcagt
tttgatgatgagttcctcaactcgcgcatcttgttcctttcaacttacggtaccaacgtt
gatctgaagaaactcatagatgatgggaagttggcggatcgcatctccgagaaccttggt
cgacatgcaaaggagtcaaaggccaatagtgacccaatgcaagacatggcactggttgaa
agcgccaagctcttgttcaacgtcacccatttctgtcccgacaaatcgtcttcattcact
tcagcgatacctcacttggcgactttgcttctccgtcaagacatttcgcagacgaagccg
cttgacccacccgttgggttcataatcaacgcccttgccaaccttgacgtaggatcatca
gattgtcaaaagtttatccacccagaggaagatcccgaaaaggtcgtatctcgattgatc
agtatcctggatgccgcaatgaagaacgtccctgacaatcaactggacgctaccgtaaca
ccactagttggtgtcataaagagcatacacgagcatgcccccgactccagtaaaaagtac
atgcgagaaaatcttttgcctactgagggggaccgaaaagaagtccttggcaaaggagat
gcattgtctgccaagctacttcaaaacttcaacaatcctttggccccatccatcggaaca
gtcatccagttcctcctttacgacctctcagataacgatgccaacaagtttgtggaaaac
gttggctacggctttgcatcaggcttccttttccaaaacaacataccgatccctccttca
gcttcggaccctggttcgcagaaaccagtcaatcccgtcactggtcagcacgttgatgca
gaaaagcctgtcgacgagccagaaatgacagaagaggaaaaggaacgggaagctgaaaga
ctctttgttttgtttgaaagattgaaaaagacaggcattgttgatattcagaatccagtg
gaagctgctgttagggagggccgttacagggagctcaaagacgatgaagtggaggaaatt
gaatga
>Fp118
atggccactcttccacctgctggcttgcccacagggactgacaagctggaatatatcaag
gaactgatcaatgaccttactgaagatctcaaagaggagctatatctcccagatgatcgc
gctgcagctttagaccaactaaaagtactcactcgagaccctactaacgctgatcccctc
tacacagaagagggcgtttctatgctccttcggcatgcctatgacaagccatctactaag
agtgctgatgccgcacggcgagtgttggccaatgctatggttctcaaacccgttactcgg
gagatatttgtcaacaaaggctttgctcccaatgcctgccaggggctcaatggaggcagt
tttgatgatgagttcctcaactcgcgcatcttgttcctttcaacttacggtaccaacgtt
gatctgaagaaactcatagatgatgggaagttggcggatcgcatctccgagaaccttggt
cgacatgcaaaggagtcaaaggccaatagtgacccaatgcaagacatggcactggttgaa
agcgccaagctcttgttcaacgtcacccatttctgtcccgacaaatcgtcttcattcact
tcagcgatacctcacttggcgactttgcttctccgtcaagacatttcgcagacgaagccg
cttgacccacccgttgggttcataatcaacgcccttgccaaccttgacgtaggatcatca
gattgtcaaaagtttatccacccagaggaagatcccgaaaaggtcgtatctcgattgatc
agtatcctggatgccgcaatgaagaacgtccctgacaatcaactggacgctaccgtaaca
ccactagttggtgtcataaagagcatacacgagcatgcccccgactccagtaaaaagtac
atgcgagaaaatcttttgcctactgagggggaccgaaaagaagtccttggcaaaggagat
gcattgtctgccaagctacttcaaaacttcaacaatcctttggccccatccatcggaaca
gtcatccagttcctcctttacgacctctcagataacgatgccaacaagtttgtggaaaac
gttggctacggctttgcatcaggcttccttttccaaaacaacataccgatccctccttca
gcttcggaccctggttcgcagaaaccagtcaatcccgtcactggtcagcacgttgatgca
gaaaagcctgtcgacgagccagaaatgacagaagaggaaaaggaacgggaagctgaaaga
ctctttgttttgtttgaaagattgaaaaagacaggcattgttgatattcagaatccagtg
gaagctgctgttagggagggccgttacagggagctcaaagacgatgaagtggaggaaatt
gaatga
>Fp122
atggccactcttccacctgctggcttgcccacagggactgacaagctggaatatatcaag
gaactgatcaatgaccttactgaagatctcaaagaggagctatatctcccagatgatcgc
gctgcagctttagaccaactaaaagtactcactcgagaccctactaacgctgatcccctc
tacacagaagagggcgtttctatgctccttcggcatgcctatgacaagccatctactaag
agtgctgatgccgcacggcgagtgttggccaatgctatggttctcaaacccgttactcgg
gagatatttgtcaacaaaggctttgctcccaatgcctgccaggggctcaatggaggcagt
tttgatgatgagttcctcaactcgcgcatcttgttcctttcaacttacggtaccaacgtt
gatctgaagaaactcatagatgatgggaagttggcggatcgcatctccgagaaccttggt
cgacatgcaaaggagtcaaaggccaatagtgacccaatgcaagacatggcactggttgaa
agcgccaagctcttgttcaacgtcacccatttctgtcccgacaaatcgtcttcattcact
tcagcgatacctcacttggcgactttgcttctccgtcaagacatttcgcagacgaagccg
cttgacccacccgttgggttcataatcaacgcccttgccaaccttgacgtaggatcatca
gattgtcaaaagtttatccacccagaggaagatcccgaaaaggtcgtatctcgattgatc
agtatcctggatgccgcaatgaagaacgtccctgacaatcaactggacgctaccgtaaca
ccactagttggtgtcataaagagcatacacgagcatgcccccgactccagtaaaaagtac
atgcgagaaaatcttttgcctactgagggggaccgaaaagaagtccttggcaaaggagat
gcattgtctgccaagctacttcaaaacttcaacaatcctttggccccatccatcggaaca
gtcatccagttcctcctttacgacctctcagataacgatgccaacaagtttgtggaaaac
gttggctacggctttgcatcaggcttccttttccaaaacaacataccgatccctccttca
gcttcggaccctggttcgcagaaaccagtcaatcccgtcactggtcagcacgttgatgca
gaaaagcctgtcgacgagccagaaatgacagaagaggaaaaggaacgggaagctgaaaga
ctctttgttttgtttgaaagattgaaaaagacaggcattgttgatattcagaatccagtg
gaagctgctgttagggagggccgttacagggagctcaaagacgatgaagtggaggaaatt
gaatga
>Fp125
atggccactcttccacctgctggcttgcccacagggactgacaagctggaatatatcaag
gaactgatcaatgaccttactgaagatctcaaagaggagctatatctcccagatgatcgc
gctgcagctttagaccaactaaaagtactcactcgagaccctactaacgctgatcccctc
tacacagaagagggcgtttctatgctccttcggcatgcctatgacaagccatctactaag
agtgctgatgccgcacggcgagtgttggccaatgctatggttctcaaacccgttactcgg
gagatatttgtcaacaaaggctttgctcccaatgcctgccaggggctcaatggaggcagt
tttgatgatgagttcctcaactcgcgcatcttgttcctttcaacttacggtaccaacgtt
gatctgaagaaactcatagatgatgggaagttggcggatcgcatctccgagaaccttggt
cgacatgcaaaggagtcaaaggccaatagtgacccaatgcaagacatggcactggttgaa
agcgccaagctcttgttcaacgtcacccatttctgtcccgacaaatcgtcttcattcact
tcagcgatacctcacttggcgactttgcttctccgtcaagacatttcgcagacgaagccg
cttgacccacccgttgggttcataatcaacgcccttgccaaccttgacgtaggatcatca
gattgtcaaaagtttatccacccagaggaagatcccgaaaaggtcgtatctcgattgatc
agtatcctggatgccgcaatgaagaacgtccctgacaatcaactggacgctaccgtaaca
ccactagttggtgtcataaagagcatacacgagcatgcccccgactccagtaaaaagtac
atgcgagaaaatcttttgcctactgagggggaccgaaaagaagtccttggcaaaggagat
gcattgtctgccaagctacttcaaaacttcaacaatcctttggccccatccatcggaaca
gtcatccagttcctcctttacgacctctcagataacgatgccaacaagtttgtggaaaac
gttggctacggctttgcatcaggcttccttttccaaaacaacataccgatccctccttca
gcttcggaccctggttcgcagaaaccagtcaatcccgtcactggtcagcacgttgatgca
gaaaagcctgtcgacgagccagaaatgacagaagaggaaaaggaacgggaagctgaaaga
ctctttgttttgtttgaaagattgaaaaagacaggcattgttgatattcagaatccagtg
gaagctgctgttagggagggccgttacagggagctcaaagacgatgaagtggaggaaatt
gaatga
>Fp13r
atggccactcttccacctgctggcttgcccacagggactgacaagctggaatatatcaag
gaactgatcaatgaccttactgaagatctcaaagaggagctatatctcccagatgatcgc
gctgcagctttagaccaactaaaagtactcactcgagaccctactaacgctgatcccctc
tacacagaagagggcgtttctatgctccttcggcatgcctatgacaagccatctactaag
agtgctgatgccgcacggcgagtgttggccaatgctatggttctcaaacccgttactcgg
gagatatttgtcaacaaaggctttgctcccaatgcctgccaggggctcaatggaggcagt
tttgatgatgagttcctcaactcgcgcatcttgttcctttcaacttacggtaccaacgtt
gatctgaagaaactcatagatgatgggaagttggcggatcgcatctccgagaaccttggt
cgacatgcaaaggagtcaaaggccaatagtgacccaatgcaagacatggcactggttgaa
agcgccaagctcttgttcaacgtcacccatttctgtcccgacaaatcgtcttcattcact
tcagcgatacctcacttggcgactttgcttctccgtcaagacatttcgcagacgaagccg
cttgacccacccgttgggttcataatcaacgcccttgccaaccttgacgtaggatcatca
gattgtcaaaagtttatccacccagaggaagatcccgaaaaggtcgtatctcgattgatc
agtatcctggatgccgcaatgaagaacgtccctgacaatcaactggacgctaccgtaaca
ccactagttggtgtcataaagagcatacacgagcatgcccccgactccagtaaaaagtac
atgcgagaaaatcttttgcctactgagggggaccgaaaagaagtccttggcaaaggagat
gcattgtctgccaagctacttcaaaacttcaacaatcctttggccccatccatcggaaca
gtcatccagttcctcctttacgacctctcagataacgatgccaacaagtttgtggaaaac
gttggctacggctttgcatcaggcttccttttccaaaacaacataccgatccctccttca
gcttcggaccctggttcgcagaaaccagtcaatcccgtcactggtcagcacgttgatgca
gaaaagcctgtcgacgagccagaaatgacagaagaggaaaaggaacgggaagctgaaaga
ctctttgttttgtttgaaagattgaaaaagacaggcattgttgatattcagaatccagtg
gaagctgctgttagggagggccgttacagggagctcaaagacgatgaagtggaggaaatt
gaatga
>Fp144
atggccactcttccacctgctggcttacccacagggactgacaagctggaatatatcaag
gaactgatcaatgaccttactgaagatctcaaagaggagctatatctcccagatgatcgc
gctgcagctttagaccaactaaaagtactcactcgagaccctactaacgctgatcccctc
tacacagaagagggcgtttctatgctccttcggcatgcctatgacaagccatctactaag
agtgctgatgccgcacggcgagtgttggccaatgctatggttctcaaacccgttactcgg
gagatatttgtcaacaaaggttttgctcccaatgcctgccaggggctcaatggaggcagt
tttgatgatgagttcctcaactcgcgcatcttgttcctttcaacttacggtaccaacgtt
gatttgaagaaactcatagatgatgggaagttggcggatcgcatctccgagaaccttgct
cggcatgcaaaggagtcaaaggccaatagtgacccaatgcaagacatggcactggttgaa
agcgccaagctcttgttcaacgtcacccatttctgtcctgacaaatcgtcttcattcact
tcagcgatacctcacttggtagctttgcttctccgtcaagacatttcgcagacgaagccg
cttgacccacccgttgggttcataatcaacgcccttgccaaccttgacgtaggatcatca
gattgtcaaaagtttatccacccagaggaagatcccgaaaaggtcgtatctcgattgatc
agtatcctggatgccgcaatgaagaacgtccctgacaatcaactggacgctaccgtaaca
ccactagttggtgtcataaagagcatacacgagcatgcccccgactccagtaaaaagtac
atgcgagaaagtcttttgcctaccgaggggggccgaaaagaagtccttggcaaaggagat
gcattgtctgccaagctacttcaaaacttcaacaatcctttggccccatccatcggaaca
gtcatccagttcctcctttacgacctctcagataacgatgccaacaagtttgtggaaaac
gttggctatggctttgcatcaggcttccttttccaaaacaacataccgatccctccttca
gcttcggaccctggttcgcagaaaccagtcaatcccgtcactggtcagcacgttgatgca
gaaaagcctgtcgacgagccagaaatgacagaagaggaaaaggaacgggaagctgaaaga
ctctttgttttgtttgaaagattgaaaaagacaggcattgttgatattcagaatccagtg
gaagctgctgttagggagggccgttacagggagctcaaagacgatgaagtggaggaaatt
gaatga
>Fp146
atggccactcttccacctgctggcttgcccacagggactgacaagctggaatatatcaag
gaactgatcaatgaccttactgaagatctcaaagaggagctatatctcccagatgatcgc
gctgcagctttagaccaactaaaagtactcactcgagaccctactaacgctgatcccctc
tacacagaagagggcgtttctatgctccttcggcatgcctatgacaagccatctactaag
agtgctgatgccgcacggcgagtgttggccaatgctatggttctcaaacccgttactcgg
gagatatttgtcaacaaaggctttgctcccaatgcctgccaggggctcaatggaggcagt
tttgatgatgagttcctcaactcgcgcatcttgttcctttcaacttacggtaccaacgtt
gatctgaagaaactcatagatgatgggaagttggcggatcgcatctccgagaaccttggt
cgacatgcaaaggagtcaaaggccaatagtgacccaatgcaagacatggcactggttgaa
agcgccaagctcttgttcaacgtcacccatttctgtcccgacaaatcgtcttcattcact
tcagcgatacctcacttggcgactttgcttctccgtcaagacatttcgcagacgaagccg
cttgacccacccgttgggttcataatcaacgcccttgccaaccttgacgtaggatcatca
gattgtcaaaagtttatccacccagaggaagatcccgaaaaggtcgtatctcgattgatc
agtatcctggatgccgcaatgaagaacgtccctgacaatcaactggacgctaccgtaaca
ccactagttggtgtcataaagagcatacacgagcatgcccccgactccagtaaaaagtac
atgcgagaaaatcttttgcctactgagggggaccgaaaagaagtccttggcaaaggagat
gcattgtctgccaagctacttcaaaacttcaacaatcctttggccccatccatcggaaca
gtcatccagttcctcctttacgacctctcagataacgatgccaacaagtttgtggaaaac
gttggctacggctttgcatcaggcttccttttccaaaacaacataccgatccctccttca
gcttcggaccctggttcgcagaaaccagtcaatcccgtcactggtcagcacgttgatgca
gaaaagcctgtcgacgagccagaaatgacagaagaggaaaaggaacgggaagctgaaaga
ctctttgttttgtttgaaagattgaaaaagacaggcattgttgatattcagaatccagtg
gaagctgctgttagggagggccgttacagggagctcaaagacgatgaagtggaggaaatt
gaatga
>Fp155
atggccactcttccacctgctggcttgcccacagggactgacaagctggaatatatcaag
gaactgatcaatgaccttactgaagatctcaaagaggagctatatctcccagatgatcgc
gctgcagctttagaccaactaaaagtactcactcgagaccctactaacgctgatcccctc
tacacagaagagggcgtttctatgctccttcggcatgcctatgacaagccatctactaag
agtgctgatgccgcacggcgagtgttggccaatgctatggttctcaaacccgttactcgg
gagatatttgtcaacaaaggctttgctcccaatgcctgccaggggctcaatggaggcagt
tttgatgatgagttcctcaactcgcgcatcttgttcctttcaacttacggtaccaacgtt
gatctgaagaaactcatagatgatgggaagttggcggatcgcatctccgagaaccttggt
cgacatgcaaaggagtcaaaggccaatagtgacccaatgcaagacatggcactggttgaa
agcgccaagctcttgttcaacgtcacccatttctgtcccgacaaatcgtcttcattcact
tcagcgatacctcacttggcgactttgcttctccgtcaagacatttcgcagacgaagccg
cttgacccacccgttgggttcataatcaacgcccttgccaaccttgacgtaggatcatca
gattgtcaaaagtttatccacccagaggaagatcccgaaaaggtcgtatctcgattgatc
agtatcctggatgccgcaatgaagaacgtccctgacaatcaactggacgctaccgtaaca
ccactagttggtgtcataaagagcatacacgagcatgcccccgactccagtaaaaagtac
atgcgagaaaatcttttgcctactgagggggaccgaaaagaagtccttggcaaaggagat
gcattgtctgccaagctacttcaaaacttcaacaatcctttggccccatccatcggaaca
gtcatccagttcctcctttacgacctctcagataacgatgccaacaagtttgtggaaaac
gttggctacggctttgcatcaggcttccttttccaaaacaacataccgatccctccttca
gcttcggaccctggttcgcagaaaccagtcaatcccgtcactggtcagcacgttgatgca
gaaaagcctgtcgacgagccagaaatgacagaagaggaaaaggaacgggaagctgaaaga
ctctttgttttgtttgaaagattgaaaaagacaggcattgttgatattcagaatccagtg
gaagctgctgttagggagggccgttacagggagctcaaagacgatgaagtggaggaaatt
gaatga
>Fp157
atggccactcttccacctgctggcttgcccacagggactgacaagctggaatatatcaag
gaactgatcaatgaccttactgaagatctcaaagaggagctatatctcccagatgatcgc
gctgcagctttagaccaactaaaagtactcactcgagaccctactaacgctgatcccctc
tacacagaagagggcgtttctatgctccttcggcatgcctatgacaagccatctactaag
agtgctgatgccgcacggcgagtgttggccaatgctatggttctcaaacccgttactcgg
gagatatttgtcaacaaaggctttgctcccaatgcctgccaggggctcaatggaggcagt
tttgatgatgagttcctcaactcgcgcatcttgttcctttcaacttacggtaccaacgtt
gatctgaagaaactcatagatgatgggaagttggcggatcgcatctccgagaaccttggt
cgacatgcaaaggagtcaaaggccaatagtgacccaatgcaagacatggcactggttgaa
agcgccaagctcttgttcaacgtcacccatttctgtcccgacaaatcgtcttcattcact
tcagcgatacctcacttggcgactttgcttctccgtcaagacatttcgcagacgaagccg
cttgacccacccgttgggttcataatcaacgcccttgccaaccttgacgtaggatcatca
gattgtcaaaagtttatccacccagaggaagatcccgaaaaggtcgtatctcgattgatc
agtatcctggatgccgcaatgaagaacgtccctgacaatcaactggacgctaccgtaaca
ccactagttggtgtcataaagagcatacacgagcatgcccccgactccagtaaaaagtac
atgcgagaaaatcttttgcctactgagggggaccgaaaagaagtccttggcaaaggagat
gcattgtctgccaagctacttcaaaacttcaacaatcctttggccccatccatcggaaca
gtcatccagttcctcctttacgacctctcagataacgatgccaacaagtttgtggaaaac
gttggctacggctttgcatcaggcttccttttccaaaacaacataccgatccctccttca
gcttcggaccctggttcgcagaaaccagtcaatcccgtcactggtcagcacgttgatgca
gaaaagcctgtcgacgagccagaaatgacagaagaggaaaaggaacgggaagctgaaaga
ctctttgttttgtttgaaagattgaaaaagacaggcattgttgatattcagaatccagtg
gaagctgctgttagggagggccgttacagggagctcaaagacgatgaagtggaggaaatt
gaatga
>Fp16r
atggccactcttccacctgctggcttgcccacagggactgacaagctggaatatatcaag
gaactgatcaatgaccttactgaagatctcaaagaggagctatatctcccagatgatcgc
gctgcagctttagaccaactaaaagtactcactcgagaccctactaacgctgatcccctc
tacacagaagagggcgtttctatgctccttcggcatgcctatgacaagccatctactaag
agtgctgatgccgcacggcgagtgttggccaatgctatggttctcaaacccgttactcgg
gagatatttgtcaacaaaggctttgctcccaatgcctgccaggggctcaatggaggcagt
tttgatgatgagttcctcaactcgcgcatcttgttcctttcaacttacggtaccaacgtt
gatctgaagaaactcatagatgatgggaagttggcggatcgcatctccgagaaccttggt
cgacatgcaaaggagtcaaaggccaatagtgacccaatgcaagacatggcactggttgaa
agcgccaagctcttgttcaacgtcacccatttctgtcccgacaaatcgtcttcattcact
tcagcgatacctcacttggcgactttgcttctccgtcaagacatttcgcagacgaagccg
cttgacccacccgttgggttcataatcaacgcccttgccaaccttgacgtaggatcatca
gattgtcaaaagtttatccacccagaggaagatcccgaaaaggtcgtatctcgattgatc
agtatcctggatgccgcaatgaagaacgtccctgacaatcaactggacgctaccgtaaca
ccactagttggtgtcataaagagcatacacgagcatgcccccgactccagtaaaaagtac
atgcgagaaaatcttttgcctactgagggggaccgaaaagaagtccttggcaaaggagat
gcattgtctgccaagctacttcaaaacttcaacaatcctttggccccatccatcggaaca
gtcatccagttcctcctttacgacctctcagataacgatgccaacaagtttgtggaaaac
gttggctacggctttgcatcaggcttccttttccaaaacaacataccgatccctccttca
gcttcggaccctggttcgcagaaaccagtcaatcccgtcactggtcagcacgttgatgca
gaaaagcctgtcgacgagccagaaatgacagaagaggaaaaggaacgggaagctgaaaga
ctctttgttttgtttgaaagattgaaaaagacaggcattgttgatattcagaatccagtg
gaagctgctgttagggagggccgttacagggagctcaaagacgatgaagtggaggaaatt
gaatga
>Fp1r
atggccactcttccacctgctggcttgcccacagggactgacaagctggaatatatcaag
gaactgatcaatgaccttactgaagatctcaaagaggagctatatctcccagatgatcgc
gctgcagctttagaccaactaaaagtactcactcgagaccctactaacgctgatcccctc
tacacagaagagggcgtttctatgctccttcggcatgcctatgacaagccatctactaag
agtgctgatgccgcacggcgagtgttggccaatgctatggttctcaaacccgttactcgg
gagatatttgtcaacaaaggctttgctcccaatgcctgccaggggctcaatggaggcagt
tttgatgatgagttcctcaactcgcgcatcttgttcctttcaacttacggtaccaacgtt
gatctgaagaaactcatagatgatgggaagttggcggatcgcatctccgagaaccttggt
cgacatgcaaaggagtcaaaggccaatagtgacccaatgcaagacatggcactggttgaa
agcgccaagctcttgttcaacgtcacccatttctgtcccgacaaatcgtcttcattcact
tcagcgatacctcacttggcgactttgcttctccgtcaagacatttcgcagacgaagccg
cttgacccacccgttgggttcataatcaacgcccttgccaaccttgacgtaggatcatca
gattgtcaaaagtttatccacccagaggaagatcccgaaaaggtcgtatctcgattgatc
agtatcctggatgccgcaatgaagaacgtccctgacaatcaactggacgctaccgtaaca
ccactagttggtgtcataaagagcatacacgagcatgcccccgactccagtaaaaagtac
atgcgagaaaatcttttgcctactgagggggaccgaaaagaagtccttggcaaaggagat
gcattgtctgccaagctacttcaaaacttcaacaatcctttggccccatccatcggaaca
gtcatccagttcctcctttacgacctctcagataacgatgccaacaagtttgtggaaaac
gttggctacggctttgcatcaggcttccttttccaaaacaacataccgatccctccttca
gcttcggaccctggttcgcagaaaccagtcaatcccgtcactggtcagcacgttgatgca
gaaaagcctgtcgacgagccagaaatgacagaagaggaaaaggaacgggaagctgaaaga
ctctttgttttgtttgaaagattgaaaaagacaggcattgttgatattcagaatccagtg
gaagctgctgttagggagggccgttacagggagctcaaagacgatgaagtggaggaaatt
gaatga
>Fp21r
atggccactcttccacctgctggcttgcccacagggactgacaagctggaatatatcaag
gaactgatcaatgaccttactgaagatctcaaagaggagctatatctcccagatgatcgc
gctgcagctttagaccaactaaaagtactcactcgagaccctactaacgctgatcccctc
tacacagaagagggcgtttctatgctccttcggcatgcctatgacaagccatctactaag
agtgctgatgccgcacggcgagtgttggccaatgctatggttctcaaacccgttactcgg
gagatatttgtcaacaaaggctttgctcccaatgcctgccaggggctcaatggaggcagt
tttgatgatgagttcctcaactcgcgcatcttgttcctttcaacttacggtaccaacgtt
gatctgaagaaactcatagatgatgggaagttggcggatcgcatctccgagaaccttggt
cgacatgcaaaggagtcaaaggccaatagtgacccaatgcaagacatggcactggttgaa
agcgccaagctcttgttcaacgtcacccatttctgtcccgacaaatcgtcttcattcact
tcagcgatacctcacttggcgactttgcttctccgtcaagacatttcgcagacgaagccg
cttgacccacccgttgggttcataatcaacgcccttgccaaccttgacgtaggatcatca
gattgtcaaaagtttatccacccagaggaagatcccgaaaaggtcgtatctcgattgatc
agtatcctggatgccgcaatgaagaacgtccctgacaatcaactggacgctaccgtaaca
ccactagttggtgtcataaagagcatacacgagcatgcccccgactccagtaaaaagtac
atgcgagaaaatcttttgcctactgagggggaccgaaaagaagtccttggcaaaggagat
gcattgtctgccaagctacttcaaaacttcaacaatcctttggccccatccatcggaaca
gtcatccagttcctcctttacgacctctcagataacgatgccaacaagtttgtggaaaac
gttggctacggctttgcatcaggcttccttttccaaaacaacataccgatccctccttca
gcttcggaccctggttcgcagaaaccagtcaatcccgtcactggtcagcacgttgatgca
gaaaagcctgtcgacgagccagaaatgacagaagaggaaaaggaacgggaagctgaaaga
ctctttgttttgtttgaaagattgaaaaagacaggcattgttgatattcagaatccagtg
gaagctgctgttagggagggccgttacagggagctcaaagacgatgaagtggaggaaatt
gaatga
>Fp24r
atggccactcttccacctgctggcttgcccacagggactgacaagctggaatatatcaag
gaactgatcaatgaccttactgaagatctcaaagaggagctatatctcccagatgatcgc
gctgcagctttagaccaactaaaagtactcactcgagaccctactaacgctgatcccctc
tacacagaagagggcgtttctatgctccttcggcatgcctatgacaagccatctactaag
agtgctgatgccgcacggcgagtgttggccaatgctatggttctcaaacccgttactcgg
gagatatttgtcaacaaaggctttgctcccaatgcctgccaggggctcaatggaggcagt
tttgatgatgagttcctcaactcgcgcatcttgttcctttcaacttacggtaccaacgtt
gatctgaagaaactcatagatgatgggaagttggcggatcgcatctccgagaaccttggt
cgacatgcaaaggagtcaaaggccaatagtgacccaatgcaagacatggcactggttgaa
agcgccaagctcttgttcaacgtcacccatttctgtcccgacaaatcgtcttcattcact
tcagcgatacctcacttggcgactttgcttctccgtcaagacatttcgcagacgaagccg
cttgacccacccgttgggttcataatcaacgcccttgccaaccttgacgtaggatcatca
gattgtcaaaagtttatccacccagaggaagatcccgaaaaggtcgtatctcgattgatc
agtatcctggatgccgcaatgaagaacgtccctgacaatcaactggacgctaccgtaaca
ccactagttggtgtcataaagagcatacacgagcatgcccccgactccagtaaaaagtac
atgcgagaaaatcttttgcctactgagggggaccgaaaagaagtccttggcaaaggagat
gcattgtctgccaagctacttcaaaacttcaacaatcctttggccccatccatcggaaca
gtcatccagttcctcctttacgacctctcagataacgatgccaacaagtttgtggaaaac
gttggctacggctttgcatcaggcttccttttccaaaacaacataccgatccctccttca
gcttcggaccctggttcgcagaaaccagtcaatcccgtcactggtcagcacgttgatgca
gaaaagcctgtcgacgagccagaaatgacagaagaggaaaaggaacgggaagctgaaaga
ctctttgttttgtttgaaagattgaaaaagacaggcattgttgatattcagaatccagtg
gaagctgctgttagggagggccgttacagggagctcaaagacgatgaagtggaggaaatt
gaatga
>Fp2516
atggccactcttccacctgctggcttgcccacagggactgacaagctggaatatatcaag
gaactgatcaatgaccttactgaagatctcaaagaggagctatatctcccagatgatcgc
gctgcagctttagaccaactaaaagtactcactcgagaccctactaacgctgatcccctc
tacacagaagagggcgtttctatgctccttcggcatgcctatgacaagccatctactaag
agtgctgatgccgcacggcgagtgttggccaatgctatggttctcaaacccgttcctcgg
gagatatttgtcaacaaaggctttgctcccaatgcctgccaggggctcaatggaggcagt
tttgatgatgagttcctcaactcgcgcatcttgttcctttcaacttacggtaccaacgtt
gatctgaagaaactcatagatgatgggaagttggcggatcgcatctccgagaaccttggt
cgacatgcaaaggagtcaaaggccaatagtgacccaatgcaagacatggcactggttgaa
agcgccaagctcttgttcaacgtcacccatttctgtcccgacaaatcgtcttcattcact
tcagcgatacctcacttggcgactttgcttctccgtcaagacatttcgcagacgaagccg
cttgacccacccgttgggttcataatcaacgcccttgccaaccttgacgtaggatcatca
gattgtcaaaagtttatccacccagaggaagatcccgaaaaggtcgtatctcgattgatc
agtatcctggatgccgcaatgaagaacgtccctgacaatcaactggacgctaccgtaaca
ccactagttggtgtcataaagagcatacacgagcatgcccccgactccagtaaaaagtac
atgcgagaaaatcttttgcctactgagggggaccgaaaagaagtccttggcaaaggagat
gcattgtctgccaagctacttcaaaacttcaacaatcctttggccccatccatcggaaca
gtcatccagttcctcctttacgacctctcagataacgatgccaacaagtttgtggaaaac
gttggctacggctttgcatcaggcttccttttccaaaacaacataccgatccctccttca
gcttcggaccctggttcgcagaaaccagtcaatcccgtcactggtcagcacgttgatgca
gaaaagcctgtcgacgagccagaaatgacagaagaggaaaaggaacgggaagctgaaaga
ctctttgttttgtttgaaagattgaaaaagacaggcattgttgatattcagaatccagtg
gaagctgctgttagggagggccgttacagggagctcaaagacgatgaagtggaggaaatt
gaatga
>Fp26r
atggccactcttccacctgctggcttgcccacagggactgacaagctggaatatatcaag
gaactgatcaatgaccttactgaagatctcaaagaggagctatatctcccagatgatcgc
gctgcagctttagaccaactaaaagtactcactcgagaccctactaacgctgatcccctc
tacacagaagagggcgtttctatgctccttcggcatgcctatgacaagccatctactaag
agtgctgatgccgcacggcgagtgttggccaatgctatggttctcaaacccgttactcgg
gagatatttgtcaacaaaggctttgctcccaatgcctgccaggggctcaatggaggcagt
tttgatgatgagttcctcaactcgcgcatcttgttcctttcaacttacggtaccaacgtt
gatctgaagaaactcatagatgatgggaagttggcggatcgcatctccgagaaccttggt
cgacatgcaaaggagtcaaaggccaatagtgacccaatgcaagacatggcactggttgaa
agcgccaagctcttgttcaacgtcacccatttctgtcccgacaaatcgtcttcattcact
tcagcgatacctcacttggcgactttgcttctccgtcaagacatttcgcagacgaagccg
cttgacccacccgttgggttcataatcaacgcccttgccaaccttgacgtaggatcatca
gattgtcaaaagtttatccacccagaggaagatcccgaaaaggtcgtatctcgattgatc
agtatcctggatgccgcaatgaagaacgtccctgacaatcaactggacgctaccgtaaca
ccactagttggtgtcataaagagcatacacgagcatgcccccgactccagtaaaaagtac
atgcgagaaaatcttttgcctactgagggggaccgaaaagaagtccttggcaaaggagat
gcattgtctgccaagctacttcaaaacttcaacaatcctttggccccatccatcggaaca
gtcatccagttcctcctttacgacctctcagataacgatgccaacaagtttgtggaaaac
gttggctacggctttgcatcaggcttccttttccaaaacaacataccgatccctccttca
gcttcggaccctggttcgcagaaaccagtcaatcccgtcactggtcagcacgttgatgca
gaaaagcctgtcgacgagccagaaatgacagaagaggaaaaggaacgggaagctgaaaga
ctctttgttttgtttgaaagattgaaaaagacaggcattgttgatattcagaatccagtg
gaagctgctgttagggagggccgttacagggagctcaaagacgatgaagtggaggaaatt
gaatga
>Fp33
atggccactcttccacctgctggcttgcccacagggactgacaagctggaatatatcaag
gaactgatcaatgaccttactgaagatctcaaagaggagctatatctcccagatgatcgc
gctgcagctttagaccaactaaaagtactcactcgagaccctactaacgctgatcccctc
tacacagaagagggcgtttctatgctccttcggcatgcctatgacaagccatctactaag
agtgctgatgccgcacggcgagtgttggccaatgctatggttctcaaacccgttactcgg
gagatatttgtcaacaaaggctttgctcccaatgcctgccaggggctcaatggaggcagt
tttgatgatgagttcctcaactcgcgcatcttgttcctttcaacttacggtaccaacgtt
gatctgaagaaactcatagatgatgggaagttggcggatcgcatctccgagaaccttggt
cgacatgcaaaggagtcaaaggccaatagtgacccaatgcaagacatggcactggttgaa
agcgccaagctcttgttcaacgtcacccatttctgtcccgacaaatcgtcttcattcact
tcagcgatacctcacttggcgactttgcttctccgtcaagacatttcgcagacgaagccg
cttgacccacccgttgggttcataatcaacgcccttgccaaccttgacgtaggatcatca
gattgtcaaaagtttatccacccagaggaagatcccgaaaaggtcgtatctcgattgatc
agtatcctggatgccgcaatgaagaacgtccctgacaatcaactggacgctaccgtaaca
ccactagttggtgtcataaagagcatacacgagcatgcccccgactccagtaaaaagtac
atgcgagaaaatcttttgcctactgagggggaccgaaaagaagtccttggcaaaggagat
gcattgtctgccaagctacttcaaaacttcaacaatcctttggccccatccatcggaaca
gtcatccagttcctcctttacgacctctcagataacgatgccaacaagtttgtggaaaac
gttggctacggctttgcatcaggcttccttttccaaaacaacataccgatccctccttca
gcttcggaccctggttcgcagaaaccagtcaatcccgtcactggtcagcacgttgatgca
gaaaagcctgtcgacgagccagaaatgacagaagaggaaaaggaacgggaagctgaaaga
ctctttgttttgtttgaaagattgaaaaagacaggcattgttgatattcagaatccagtg
gaagctgctgttagggagggccgttacagggagctcaaagacgatgaagtggaggaaatt
gaatga
>Fp34
atggccactcttccacctgctggcttgcccacagggactgacaagctggaatatatcaag
gaactgatcaatgaccttactgaagatctcaaagaggagctatatctcccagatgatcgc
gctgcagctttagaccaactaaaagtactcactcgagaccctactaacgctgatcccctc
tacacagaagagggcgtttctatgctccttcggcatgcctatgacaagccatctactaag
agtgctgatgccgcacggcgagtgttggccaatgctatggttctcaaacccgttactcgg
gagatatttgtcaacaaaggctttgctcccaatgcctgccaggggctcaatggaggcagt
tttgatgatgagttcctcaactcgcgcatcttgttcctttcaacttacggtaccaacgtt
gatctgaagaaactcatagatgatgggaagttggcggatcgcatctccgagaaccttggt
cgacatgcaaaggagtcaaaggccaatagtgacccaatgcaagacatggcactggttgaa
agcgccaagctcttgttcaacgtcacccatttctgtcccgacaaatcgtcttcattcact
tcagcgatacctcacttggcgactttgcttctccgtcaagacatttcgcagacgaagccg
cttgacccacccgttgggttcataatcaacgcccttgccaaccttgacgtaggatcatca
gattgtcaaaagtttatccacccagaggaagatcccgaaaaggtcgtatctcgattgatc
agtatcctggatgccgcaatgaagaacgtccctgacaatcaactggacgctaccgtaaca
ccactagttggtgtcataaagagcatacacgagcatgcccccgactccagtaaaaagtac
atgcgagaaaatcttttgcctactgagggggaccgaaaagaagtccttggcaaaggagat
gcattgtctgccaagctacttcaaaacttcaacaatcctttggccccatccatcggaaca
gtcatccagttcctcctttacgacctctcagataacgatgccaacaagtttgtggaaaac
gttggctacggctttgcatcaggcttccttttccaaaacaacataccgatccctccttca
gcttcggaccctggttcgcagaaaccagtcaatcccgtcactggtcagcacgttgatgca
gaaaagcctgtcgacgagccagaaatgacagaagaggaaaaggaacgggaagctgaaaga
ctctttgttttgtttgaaagattgaaaaagacaggcattgttgatattcagaatccagtg
gaagctgctgttagggagggccgttacagggagctcaaagacgatgaagtggaggaaatt
gaatga
>Fp35
atggccactcttccacctgctggcttacccacagggactgacaagctggaatatatcaag
gaactgatcaatgaccttactgaagatctcaaagaggagctatatctcccagatgatcgc
gctgcagctttagaccaactaaaagtactcactcgagaccctactaacgctgatcccctc
tacacagaagagggcgtttctatgctccttcggcatgcctatgacaagccatctactaag
agtgctgatgccgcacggcgagtgttggccaatgctatggttctcaaacccgttactcgg
gagatatttgtcaacaaaggttttgctcccaatgcctgccaggggctcaatggaggcagt
tttgatgatgagttcctcaactcgcgcatcttgttcctttcaacttacggtaccaacgtt
gatttgaagaaactcatagatgatgggaagttggcggatcgcatctccgagaaccttgct
cggcatgcaaaggagtcaaaggccaatagtgacccaatgcaagacatggcactggttgaa
agcgccaagctcttgttcaacgtcacccatttctgtcctgacaaatcgtcttcattcact
tcagcgatacctcacttggtagctttgcttctccgtcaagacatttcgcagacgaagccg
cttgacccacccgttgggttcataatcaacgcccttgccaaccttgacgtaggatcatca
gattgtcaaaagtttatccacccagaggaagatcccgaaaaggtcgtatctcgattgatc
agtatcctggatgccgcaatgaagaacgtccctgacaatcaactggacgctaccgtaaca
ccactagttggtgtcataaagagcatacacgagcatgcccccgactccagtaaaaagtac
atgcgagaaagtcttttgcctaccgaggggggccgaaaagaagtccttggcaaaggagat
gcattgtctgccaagctacttcaaaacttcaacaatcctttggccccatccatcggaaca
gtcatccagttcctcctttacgacctctcagataacgatgccaacaagtttgtggaaaac
gttggctatggctttgcatcaggcttccttttccaaaacaacataccgatccctccttca
gcttcggaccctggttcgcagaaaccagtcaatcccgtcactggtcagcacgttgatgca
gaaaagcctgtcgacgagccagaaatgacagaagaggaaaaggaacgggaagctgaaaga
ctctttgttttgtttgaaagattgaaaaagacaggcattgttgatattcagaatccagtg
gaagctgctgttagggagggccgttacagggagctcaaagacgatgaagtggaggaaatt
gaatga
>Fp38
atggccactcttccacctgctggcttacccacagggactgacaagctggaatatatcaag
gaactgatcaatgaccttactgaagatctcaaagaggagctatatctcccagatgatcgc
gctgcagctttagaccaactaaaagtactcactcgagaccctactaacgctgatcccctc
tacacagaagagggcgtttctatgctccttcggcatgcctatgacaagccatctactaag
agtgctgatgccgcacggcgagtgttggccaatgctatggttctcaaacccgttactcgg
gagatatttgtcaacaaaggttttgctcccaatgcctgccaggggctcaatggaggcagt
tttgatgatgagttcctcaactcgcgcatcttgttcctttcaacttacggtaccaacgtt
gatttgaagaaactcatagatgatgggaagttggcggatcgcatctccgagaaccttgct
cggcatgcaaaggagtcaaaggccaatagtgacccaatgcaagacatggcactggttgaa
agcgccaagctcttgttcaacgtcacccatttctgtcctgacaaatcgtcttcattcact
tcagcgatacctcacttggtagctttgcttctccgtcaagacatttcgcagacgaagccg
cttgacccacccgttgggttcataatcaacgcccttgccaaccttgacgtaggatcatca
gattgtcaaaagtttatccacccagaggaagatcccgaaaaggtcgtatctcgattgatc
agtatcctggatgccgcaatgaagaacgtccctgacaatcaactggacgctaccgtaaca
ccactagttggtgtcataaagagcatacacgagcatgcccccgactccagtaaaaagtac
atgcgagaaagtcttttgcctaccgaggggggccgaaaagaagtccttggcaaaggagat
gcattgtctgccaagctacttcaaaacttcaacaatcctttggccccatccatcggaaca
gtcatccagttcctcctttacgacctctcagataacgatgccaacaagtttgtggaaaac
gttggctatggctttgcatcaggcttccttttccaaaacaacataccgatccctccttca
gcttcggaccctggttcgcagaaaccagtcaatcccgtcactggtcagcacgttgatgca
gaaaagcctgtcgacgagccagaaatgacagaagaggaaaaggaacgggaagctgaaaga
ctctttgttttgtttgaaagattgaaaaagacaggcattgttgatattcagaatccagtg
gaagctgctgttagggagggccgttacagggagctcaaagacgatgaagtggaggaaatt
gaatga
>Fp39
atggccactcttccacctgctggcttgcccacagggactgacaagctggaatatatcaag
gaactgatcaatgaccttactgaagatctcaaagaggagctatatctcccagatgatcgc
gctgcagctttagaccaactaaaagtactcactcgagaccctactaacgctgatcccctc
tacacagaagagggcgtttctatgctccttcggcatgcctatgacaagccatctactaag
agtgctgatgccgcacggcgagtgttggccaatgctatggttctcaaacccgttactcgg
gagatatttgtcaacaaaggctttgctcccaatgcctgccaggggctcaatggaggcagt
tttgatgatgagttcctcaactcgcgcatcttgttcctttcaacttacggtaccaacgtt
gatctgaagaaactcatagatgatgggaagttggcggatcgcatctccgagaaccttggt
cgacatgcaaaggagtcaaaggccaatagtgacccaatgcaagacatggcactggttgaa
agcgccaagctcttgttcaacgtcacccatttctgtcccgacaaatcgtcttcattcact
tcagcgatacctcacttggcgactttgcttctccgtcaagacatttcgcagacgaagccg
cttgacccacccgttgggttcataatcaacgcccttgccaaccttgacgtaggatcatca
gattgtcaaaagtttatccacccagaggaagatcccgaaaaggtcgtatctcgattgatc
agtatcctggatgccgcaatgaagaacgtccctgacaatcaactggacgctaccgtaaca
ccactagttggtgtcataaagagcatacacgagcatgcccccgactccagtaaaaagtac
atgcgagaaaatcttttgcctactgagggggaccgaaaagaagtccttggcaaaggagat
gcattgtctgccaagctacttcaaaacttcaacaatcctttggccccatccatcggaaca
gtcatccagttcctcctttacgacctctcagataacgatgccaacaagtttgtggaaaac
gttggctacggctttgcatcaggcttccttttccaaaacaacataccgatccctccttca
gcttcggaccctggttcgcagaaaccagtcaatcccgtcactggtcagcacgttgatgca
gaaaagcctgtcgacgagccagaaatgacagaagaggaaaaggaacgggaagctgaaaga
ctctttgttttgtttgaaagattgaaaaagacaggcattgttgatattcagaatccagtg
gaagctgctgttagggagggccgttacagggagctcaaagacgatgaagtggaggaaatt
gaatga
>Fp42
atggccactcttccacctgctggcttgcccacagggactgacaagctggaatatatcaag
gaactgatcaatgaccttactgaagatctcaaagaggagctatatctcccagatgatcgc
gctgcagctttagaccaactaaaagtactcactcgagaccctactaacgctgatcccctc
tacacagaagagggcgtttctatgctccttcggcatgcctatgacaagccatctactaag
agtgctgatgccgcacggcgagtgttggccaatgctatggttctcaaacccgttactcgg
gagatatttgtcaacaaaggctttgctcccaatgcctgccaggggctcaatggaggcagt
tttgatgatgagttcctcaactcgcgcatcttgttcctttcaacttacggtaccaacgtt
gatctgaagaaactcatagatgatgggaagttggcggatcgcatctccgagaaccttggt
cgacatgcaaaggagtcaaaggccaatagtgacccaatgcaagacatggcactggttgaa
agcgccaagctcttgttcaacgtcacccatttctgtcccgacaaatcgtcttcattcact
tcagcgatacctcacttggcgactttgcttctccgtcaagacatttcgcagacgaagccg
cttgacccacccgttgggttcataatcaacgcccttgccaaccttgacgtaggatcatca
gattgtcaaaagtttatccacccagaggaagatcccgaaaaggtcgtatctcgattgatc
agtatcctggatgccgcaatgaagaacgtccctgacaatcaactggacgctaccgtaaca
ccactagttggtgtcataaagagcatacacgagcatgcccccgactccagtaaaaagtac
atgcgagaaaatcttttgcctactgagggggaccgaaaagaagtccttggcaaaggagat
gcattgtctgccaagctacttcaaaacttcaacaatcctttggccccatccatcggaaca
gtcatccagttcctcctttacgacctctcagataacgatgccaacaagtttgtggaaaac
gttggctacggctttgcatcaggcttccttttccaaaacaacataccgatccctccttca
gcttcggaccctggttcgcagaaaccagtcaatcccgtcactggtcagcacgttgatgca
gaaaagcctgtcgacgagccagaaatgacagaagaggaaaaggaacgggaagctgaaaga
ctctttgttttgtttgaaagattgaaaaagacaggcattgttgatattcagaatccagtg
gaagctgctgttagggagggccgttacagggagctcaaagacgatgaagtggaggaaatt
gaatga
>Fp44
atggccactcttccacctgctggcttgcccacagggactgacaagctggaatatatcaag
gaactgatcaatgaccttactgaagatctcaaagaggagctatatctcccagatgatcgc
gctgcagctttagaccaactaaaagtactcactcgagaccctactaacgctgatcccctc
tacacagaagagggcgtttctatgctccttcggcatgcctatgacaagccatctactaag
agtgctgatgccgcacggcgagtgttggccaatgctatggttctcaaacccgttactcgg
gagatatttgtcaacaaaggctttgctcccaatgcctgccaggggctcaatggaggcagt
tttgatgatgagttcctcaactcgcgcatcttgttcctttcaacttacggtaccaacgtt
gatctgaagaaactcatagatgatgggaagttggcggatcgcatctccgagaaccttggt
cgacatgcaaaggagtcaaaggccaatagtgacccaatgcaagacatggcactggttgaa
agcgccaagctcttgttcaacgtcacccatttctgtcccgacaaatcgtcttcattcact
tcagcgatacctcacttggcgactttgcttctccgtcaagacatttcgcagacgaagccg
cttgacccacccgttgggttcataatcaacgcccttgccaaccttgacgtaggatcatca
gattgtcaaaagtttatccacccagaggaagatcccgaaaaggtcgtatctcgattgatc
agtatcctggatgccgcaatgaagaacgtccctgacaatcaactggacgctaccgtaaca
ccactagttggtgtcataaagagcatacacgagcatgcccccgactccagtaaaaagtac
atgcgagaaaatcttttgcctactgagggggaccgaaaagaagtccttggcaaaggagat
gcattgtctgccaagctacttcaaaacttcaacaatcctttggccccatccatcggaaca
gtcatccagttcctcctttacgacctctcagataacgatgccaacaagtttgtggaaaac
gttggctacggctttgcatcaggcttccttttccaaaacaacataccgatccctccttca
gcttcggaccctggttcgcagaaaccagtcaatcccgtcactggtcagcacgttgatgca
gaaaagcctgtcgacgagccagaaatgacagaagaggaaaaggaacgggaagctgaaaga
ctctttgttttgtttgaaagattgaaaaagacaggcattgttgatattcagaatccagtg
gaagctgctgttagggagggccgttacagggagctcaaagacgatgaagtggaggaaatt
gaatga
>Fp49
atggccactcttccacctgctggcttgcccacagggactgacaagctggaatatatcaag
gaactgatcaatgaccttactgaagatctcaaagaggagctatatctcccagatgatcgc
gctgcagctttagaccaactaaaagtactcactcgagaccctactaacgctgatcccctc
tacacagaagagggcgtttctatgctccttcggcatgcctatgacaagccatctactaag
agtgctgatgccgcacggcgagtgttggccaatgctatggttctcaaacccgttactcgg
gagatatttgtcaacaaaggctttgctcccaatgcctgccaggggctcaatggaggcagt
tttgatgatgagttcctcaactcgcgcatcttgttcctttcaacttacggtaccaacgtt
gatctgaagaaactcatagatgatgggaagttggcggatcgcatctccgagaaccttggt
cgacatgcaaaggagtcaaaggccaatagtgacccaatgcaagacatggcactggttgaa
agcgccaagctcttgttcaacgtcacccatttctgtcccgacaaatcgtcttcattcact
tcagcgatacctcacttggcgactttgcttctccgtcaagacatttcgcagacgaagccg
cttgacccacccgttgggttcataatcaacgcccttgccaaccttgacgtaggatcatca
gattgtcaaaagtttatccacccagaggaagatcccgaaaaggtcgtatctcgattgatc
agtatcctggatgccgcaatgaagaacgtccctgacaatcaactggacgctaccgtaaca
ccactagttggtgtcataaagagcatacacgagcatgcccccgactccagtaaaaagtac
atgcgagaaaatcttttgcctactgagggggaccgaaaagaagtccttggcaaaggagat
gcattgtctgccaagctacttcaaaacttcaacaatcctttggccccatccatcggaaca
gtcatccagttcctcctttacgacctctcagataacgatgccaacaagtttgtggaaaac
gttggctacggctttgcatcaggcttccttttccaaaacaacataccgatccctccttca
gcttcggaccctggttcgcagaaaccagtcaatcccgtcactggtcagcacgttgatgca
gaaaagcctgtcgacgagccagaaatgacagaagaggaaaaggaacgggaagctgaaaga
ctctttgttttgtttgaaagattgaaaaagacaggcattgttgatattcagaatccagtg
gaagctgctgttagggagggccgttacagggagctcaaagacgatgaagtggaggaaatt
gaatga
>Fp50
atggccactcttccacctgctggcttgcccacagggactgacaagctggaatatatcaag
gaactgatcaatgaccttactgaagatctcaaagaggagctatatctcccagatgatcgc
gctgcagctttagaccaactaaaagtactcactcgagaccctactaacgctgatcccctc
tacacagaagagggcgtttctatgctccttcggcatgcctatgacaagccatctactaag
agtgctgatgccgcacggcgagtgttggccaatgctatggttctcaaacccgttactcgg
gagatatttgtcaacaaaggctttgctcccaatgcctgccaggggctcaatggaggcagt
tttgatgatgagttcctcaactcgcgcatcttgttcctttcaacttacggtaccaacgtt
gatctgaagaaactcatagatgatgggaagttggcggatcgcatctccgagaaccttggt
cgacatgcaaaggagtcaaaggccaatagtgacccaatgcaagacatggcactggttgaa
agcgccaagctcttgttcaacgtcacccatttctgtcccgacaaatcgtcttcattcact
tcagcgatacctcacttggcgactttgcttctccgtcaagacatttcgcagacgaagccg
cttgacccacccgttgggttcataatcaacgcccttgccaaccttgacgtaggatcatca
gattgtcaaaagtttatccacccagaggaagatcccgaaaaggtcgtatctcgattgatc
agtatcctggatgccgcaatgaagaacgtccctgacaatcaactggacgctaccgtaaca
ccactagttggtgtcataaagagcatacacgagcatgcccccgactccagtaaaaagtac
atgcgagaaaatcttttgcctactgagggggaccgaaaagaagtccttggcaaaggagat
gcattgtctgccaagctacttcaaaacttcaacaatcctttggccccatccatcggaaca
gtcatccagttcctcctttacgacctctcagataacgatgccaacaagtttgtggaaaac
gttggctacggctttgcatcaggcttccttttccaaaacaacataccgatccctccttca
gcttcggaccctggttcgcagaaaccagtcaatcccgtcactggtcagcacgttgatgca
gaaaagcctgtcgacgagccagaaatgacagaagaggaaaaggaacgggaagctgaaaga
ctctttgttttgtttgaaagattgaaaaagacaggcattgttgatattcagaatccagtg
gaagctgctgttagggagggccgttacagggagctcaaagacgatgaagtggaggaaatt
gaatga
>Fp51
atggccactcttccacctgctggcttgcccacagggactgacaagctggaatatatcaag
gaactgatcaatgaccttactgaagatctcaaagaggagctatatctcccagatgatcgc
gctgcagctttagaccaactaaaagtactcactcgagaccctactaacgctgatcccctc
tacacagaagagggcgtttctatgctccttcggcatgcctatgacaagccatctactaag
agtgctgatgccgcacggcgagtgttggccaatgctatggttctcaaacccgttactcgg
gagatatttgtcaacaaaggctttgctcccaatgcctgccaggggctcaatggaggcagt
tttgatgatgagttcctcaactcgcgcatcttgttcctttcaacttacggtaccaacgtt
gatctgaagaaactcatagatgatgggaagttggcggatcgcatctccgagaaccttggt
cgacatgcaaaggagtcaaaggccaatagtgacccaatgcaagacatggcactggttgaa
agcgccaagctcttgttcaacgtcacccatttctgtcccgacaaatcgtcttcattcact
tcagcgatacctcacttggcgactttgcttctccgtcaagacatttcgcagacgaagccg
cttgacccacccgttgggttcataatcaacgcccttgccaaccttgacgtaggatcatca
gattgtcaaaagtttatccacccagaggaagatcccgaaaaggtcgtatctcgattgatc
agtatcctggatgccgcaatgaagaacgtccctgacaatcaactggacgctaccgtaaca
ccactagttggtgtcataaagagcatacacgagcatgcccccgactccagtaaaaagtac
atgcgagaaaatcttttgcctactgagggggaccgaaaagaagtccttggcaaaggagat
gcattgtctgccaagctacttcaaaacttcaacaatcctttggccccatccatcggaaca
gtcatccagttcctcctttacgacctctcagataacgatgccaacaagtttgtggaaaac
gttggctacggctttgcatcaggcttccttttccaaaacaacataccgatccctccttca
gcttcggaccctggttcgcagaaaccagtcaatcccgtcactggtcagcacgttgatgca
gaaaagcctgtcgacgagccagaaatgacagaagaggaaaaggaacgggaagctgaaaga
ctctttgttttgtttgaaagattgaaaaagacaggcattgttgatattcagaatccagtg
gaagctgctgttagggagggccgttacagggagctcaaagacgatgaagtggaggaaatt
gaatga
>Fp59
atggccactcttccacctgctggcttgcccacagggactgacaagctggaatatatcaag
gaactgatcaatgaccttactgaagatctcaaagaggagctatatctcccagatgatcgc
gctgcagctttagaccaactaaaagtactcactcgagaccctactaacgctgatcccctc
tacacagaagagggcgtttctatgctccttcggcatgcctatgacaagccatctactaag
agtgctgatgccgcacggcgagtgttggccaatgctatggttctcaaacccgttactcgg
gagatatttgtcaacaaaggctttgctcccaatgcctgccaggggctcaatggaggcagt
tttgatgatgagttcctcaactcgcgcatcttgttcctttcaacttacggtaccaacgtt
gatctgaagaaactcatagatgatgggaagttggcggatcgcatctccgagaaccttggt
cgacatgcaaaggagtcaaaggccaatagtgacccaatgcaagacatggcactggttgaa
agcgccaagctcttgttcaacgtcacccatttctgtcccgacaaatcgtcttcattcact
tcagcgatacctcacttggcgactttgcttctccgtcaagacatttcgcagacgaagccg
cttgacccacccgttgggttcataatcaacgcccttgccaaccttgacgtaggatcatca
gattgtcaaaagtttatccacccagaggaagatcccgaaaaggtcgtatctcgattgatc
agtatcctggatgccgcaatgaagaacgtccctgacaatcaactggacgctaccgtaaca
ccactagttggtgtcataaagagcatacacgagcatgcccccgactccagtaaaaagtac
atgcgagaaaatcttttgcctactgagggggaccgaaaagaagtccttggcaaaggagat
gcattgtctgccaagctacttcaaaacttcaacaatcctttggccccatccatcggaaca
gtcatccagttcctcctttacgacctctcagataacgatgccaacaagtttgtggaaaac
gttggctacggctttgcatcaggcttccttttccaaaacaacataccgatccctccttca
gcttcggaccctggttcgcagaaaccagtcaatcccgtcactggtcagcacgttgatgca
gaaaagcctgtcgacgagccagaaatgacagaagaggaaaaggaacgggaagctgaaaga
ctctttgttttgtttgaaagattgaaaaagacaggcattgttgatattcagaatccagtg
gaagctgctgttagggagggccgttacagggagctcaaagacgatgaagtggaggaaatt
gaatga
>Fp63
atggccactcttccacctgctggcttgcccacagggactgacaagctggaatatatcaag
gaactgatcaatgaccttactgaagatctcaaagaggagctatatctcccagatgatcgc
gctgcagctttagaccaactaaaagtactcactcgagaccctactaacgctgatcccctc
tacacagaagagggcgtttctatgctccttcggcatgcctatgacaagccatctactaag
agtgctgatgccgcacggcgagtgttggccaatgctatggttctcaaacccgttactcgg
gagatatttgtcaacaaaggctttgctcccaatgcctgccaggggctcaatggaggcagt
tttgatgatgagttcctcaactcgcgcatcttgttcctttcaacttacggtaccaacgtt
gatctgaagaaactcatagatgatgggaagttggcggatcgcatctccgagaaccttggt
cgacatgcaaaggagtcaaaggccaatagtgacccaatgcaagacatggcactggttgaa
agcgccaagctcttgttcaacgtcacccatttctgtcccgacaaatcgtcttcattcact
tcagcgatacctcacttggcgactttgcttctccgtcaagacatttcgcagacgaagccg
cttgacccacccgttgggttcataatcaacgcccttgccaaccttgacgtaggatcatca
gattgtcaaaagtttatccacccagaggaagatcccgaaaaggtcgtatctcgattgatc
agtatcctggatgccgcaatgaagaacgtccctgacaatcaactggacgctaccgtaaca
ccactagttggtgtcataaagagcatacacgagcatgcccccgactccagtaaaaagtac
atgcgagaaaatcttttgcctactgagggggaccgaaaagaagtccttggcaaaggagat
gcattgtctgccaagctacttcaaaacttcaacaatcctttggccccatccatcggaaca
gtcatccagttcctcctttacgacctctcagataacgatgccaacaagtttgtggaaaac
gttggctacggctttgcatcaggcttccttttccaaaacaacataccgatccctccttca
gcttcggaccctggttcgcagaaaccagtcaatcccgtcactggtcagcacgttgatgca
gaaaagcctgtcgacgagccagaaatgacagaagaggaaaaggaacgggaagctgaaaga
ctctttgttttgtttgaaagattgaaaaagacaggcattgttgatattcagaatccagtg
gaagctgctgttagggagggccgttacagggagctcaaagacgatgaagtggaggaaatt
gaatga
>Fp65
atggccactcttccacctgctggcttgcccacagggactgacaagctggaatatatcaag
gaactgatcaatgaccttactgaagatctcaaagaggagctatatctcccagatgatcgc
gctgcagctttagaccaactaaaagtactcactcgagaccctactaacgctgatcccctc
tacacagaagagggcgtttctatgctccttcggcatgcctatgacaagccatctactaag
agtgctgatgccgcacggcgagtgttggccaatgctatggttctcaaacccgttactcgg
gagatatttgtcaacaaaggctttgctcccaatgcctgccaggggctcaatggaggcagt
tttgatgatgagttcctcaactcgcgcatcttgttcctttcaacttacggtaccaacgtt
gatctgaagaaactcatagatgatgggaagttggcggatcgcatctccgagaaccttggt
cgacatgcaaaggagtcaaaggccaatagtgacccaatgcaagacatggcactggttgaa
agcgccaagctcttgttcaacgtcacccatttctgtcccgacaaatcgtcttcattcact
tcagcgatacctcacttggcgactttgcttctccgtcaagacatttcgcagacgaagccg
cttgacccacccgttgggttcataatcaacgcccttgccaaccttgacgtaggatcatca
gattgtcaaaagtttatccacccagaggaagatcccgaaaaggtcgtatctcgattgatc
agtatcctggatgccgcaatgaagaacgtccctgacaatcaactggacgctaccgtaaca
ccactagttggtgtcataaagagcatacacgagcatgcccccgactccagtaaaaagtac
atgcgagaaaatcttttgcctactgagggggaccgaaaagaagtccttggcaaaggagat
gcattgtctgccaagctacttcaaaacttcaacaatcctttggccccatccatcggaaca
gtcatccagttcctcctttacgacctctcagataacgatgccaacaagtttgtggaaaac
gttggctacggctttgcatcaggcttccttttccaaaacaacataccgatccctccttca
gcttcggaccctggttcgcagaaaccagtcaatcccgtcactggtcagcacgttgatgca
gaaaagcctgtcgacgagccagaaatgacagaagaggaaaaggaacgggaagctgaaaga
ctctttgttttgtttgaaagattgaaaaagacaggcattgttgatattcagaatccagtg
gaagctgctgttagggagggccgttacagggagctcaaagacgatgaagtggaggaaatt
gaatga
>Fp66
atggccactcttccacctgctggcttacccacagggactgacaagctggaatatatcaag
gaactgatcaatgaccttactgaagatctcaaagaggagctatatctcccagatgatcgc
gctgcagctttagaccaactaaaagtactcactcgagaccctactaacgctgatcccctc
tacacagaagagggcgtttctatgctccttcggcatgcctatgacaagccatctactaag
agtgctgatgccgcacggcgagtgttggccaatgctatggttctcaaacccgttactcgg
gagatatttgtcaacaaaggttttgctcccaatgcctgccaggggctcaatggaggcagt
tttgatgatgagttcctcaactcgcgcatcttgttcctttcaacttacggtaccaacgtt
gatttgaagaaactcatagatgatgggaagttggcggatcgcatctccgagaaccttgct
cggcatgcaaaggagtcaaaggccaatagtgacccaatgcaagacatggcactggttgaa
agcgccaagctcttgttcaacgtcacccatttctgtcctgacaaatcgtcttcattcact
tcagcgatacctcacttggtagctttgcttctccgtcaagacatttcgcagacgaagccg
cttgacccacccgttgggttcataatcaacgcccttgccaaccttgacgtaggatcatca
gattgtcaaaagtttatccacccagaggaagatcccgaaaaggtcgtatctcgattgatc
agtatcctggatgccgcaatgaagaacgtccctgacaatcaactggacgctaccgtaaca
ccactagttggtgtcataaagagcatacacgagcatgcccccgactccagtaaaaagtac
atgcgagaaagtcttttgcctaccgaggggggccgaaaagaagtccttggcaaaggagat
gcattgtctgccaagctacttcaaaacttcaacaatcctttggccccatccatcggaaca
gtcatccagttcctcctttacgacctctcagataacgatgccaacaagtttgtggaaaac
gttggctatggctttgcatcaggcttccttttccaaaacaacataccgatccctccttca
gcttcggaccctggttcgcagaaaccagtcaatcccgtcactggtcagcacgttgatgca
gaaaagcctgtcgacgagccagaaatgacagaagaggaaaaggaacgggaagctgaaaga
ctctttgttttgtttgaaagattgaaaaagacaggcattgttgatattcagaatccagtg
gaagctgctgttagggagggccgttacagggagctcaaagacgatgaagtggaggaaatt
gaatga
>Fp72
atggccactcttccacctgctggcttacccacagggactgacaagctggaatatatcaag
gaactgatcaatgaccttactgaagatctcaaagaggagctatatctcccagatgatcgc
gctgcagctttagaccaactaaaagtactcactcgagaccctactaacgctgatcccctc
tacacagaagagggcgtttctatgctccttcggcatgcctatgacaagccatctactaag
agtgctgatgccgcacggcgagtgttggccaatgctatggttctcaaacccgttactcgg
gagatatttgtcaacaaaggttttgctcccaatgcctgccaggggctcaatggaggcagt
tttgatgatgagttcctcaactcgcgcatcttgttcctttcaacttacggtaccaacgtt
gatttgaagaaactcatagatgatgggaagttggcggatcgcatctccgagaaccttgct
cggcatgcaaaggagtcaaaggccaatagtgacccaatgcaagacatggcactggttgaa
agcgccaagctcttgttcaacgtcacccatttctgtcctgacaaatcgtcttcattcact
tcagcgatacctcacttggtagctttgcttctccgtcaagacatttcgcagacgaagccg
cttgacccacccgttgggttcataatcaacgcccttgccaaccttgacgtaggatcatca
gattgtcaaaagtttatccacccagaggaagatcccgaaaaggtcgtatctcgattgatc
agtatcctggatgccgcaatgaagaacgtccctgacaatcaactggacgctaccgtaaca
ccactagttggtgtcataaagagcatacacgagcatgcccccgactccagtaaaaagtac
atgcgagaaagtcttttgcctaccgaggggggccgaaaagaagtccttggcaaaggagat
gcattgtctgccaagctacttcaaaacttcaacaatcctttggccccatccatcggaaca
gtcatccagttcctcctttacgacctctcagataacgatgccaacaagtttgtggaaaac
gttggctatggctttgcatcaggcttccttttccaaaacaacataccgatccctccttca
gcttcggaccctggttcgcagaaaccagtcaatcccgtcactggtcagcacgttgatgca
gaaaagcctgtcgacgagccagaaatgacagaagaggaaaaggaacgggaagctgaaaga
ctctttgttttgtttgaaagattgaaaaagacaggcattgttgatattcagaatccagtg
gaagctgctgttagggagggccgttacagggagctcaaagacgatgaagtggaggaaatt
gaatga
>Fp73
atggccactcttccacctgctggcttgcccacagggactgacaagctggaatatatcaag
gaactgatcaatgaccttactgaagatctcaaagaggagctatatctcccagatgatcgc
gctgcagctttagaccaactaaaagtactcactcgagaccctactaacgctgatcccctc
tacacagaagagggcgtttctatgctccttcggcatgcctatgacaagccatctactaag
agtgctgatgccgcacggcgagtgttggccaatgctatggttctcaaacccgttactcgg
gagatatttgtcaacaaaggctttgctcccaatgcctgccaggggctcaatggaggcagt
tttgatgatgagttcctcaactcgcgcatcttgttcctttcaacttacggtaccaacgtt
gatctgaagaaactcatagatgatgggaagttggcggatcgcatctccgagaaccttggt
cgacatgcaaaggagtcaaaggccaatagtgacccaatgcaagacatggcactggttgaa
agcgccaagctcttgttcaacgtcacccatttctgtcccgacaaatcgtcttcattcact
tcagcgatacctcacttggcgactttgcttctccgtcaagacatttcgcagacgaagccg
cttgacccacccgttgggttcataatcaacgcccttgccaaccttgacgtaggatcatca
gattgtcaaaagtttatccacccagaggaagatcccgaaaaggtcgtatctcgattgatc
agtatcctggatgccgcaatgaagaacgtccctgacaatcaactggacgctaccgtaaca
ccactagttggtgtcataaagagcatacacgagcatgcccccgactccagtaaaaagtac
atgcgagaaaatcttttgcctactgagggggaccgaaaagaagtccttggcaaaggagat
gcattgtctgccaagctacttcaaaacttcaacaatcctttggccccatccatcggaaca
gtcatccagttcctcctttacgacctctcagataacgatgccaacaagtttgtggaaaac
gttggctacggctttgcatcaggcttccttttccaaaacaacataccgatccctccttca
gcttcggaccctggttcgcagaaaccagtcaatcccgtcactggtcagcacgttgatgca
gaaaagcctgtcgacgagccagaaatgacagaagaggaaaaggaacgggaagctgaaaga
ctctttgttttgtttgaaagattgaaaaagacaggcattgttgatattcagaatccagtg
gaagctgctgttagggagggccgttacagggagctcaaagacgatgaagtggaggaaatt
gaatga
>Fp76
atggccactcttccacctgctggcttgcccacagggactgacaagctggaatatatcaag
gaactgatcaatgaccttactgaagatctcaaagaggagctatatctcccagatgatcgc
gctgcagctttagaccaactaaaagtactcactcgagaccctactaacgctgatcccctc
tacacagaagagggcgtttctatgctccttcggcatgcctatgacaagccatctactaag
agtgctgatgccgcacggcgagtgttggccaatgctatggttctcaaacccgttactcgg
gagatatttgtcaacaaaggctttgctcccaatgcctgccaggggctcaatggaggcagt
tttgatgatgagttcctcaactcgcgcatcttgttcctttcaacttacggtaccaacgtt
gatctgaagaaactcatagatgatgggaagttggcggatcgcatctccgagaaccttggt
cgacatgcaaaggagtcaaaggccaatagtgacccaatgcaagacatggcactggttgaa
agcgccaagctcttgttcaacgtcacccatttctgtcccgacaaatcgtcttcattcact
tcagcgatacctcacttggcgactttgcttctccgtcaagacatttcgcagacgaagccg
cttgacccacccgttgggttcataatcaacgcccttgccaaccttgacgtaggatcatca
gattgtcaaaagtttatccacccagaggaagatcccgaaaaggtcgtatctcgattgatc
agtatcctggatgccgcaatgaagaacgtccctgacaatcaactggacgctaccgtaaca
ccactagttggtgtcataaagagcatacacgagcatgcccccgactccagtaaaaagtac
atgcgagaaaatcttttgcctactgagggggaccgaaaagaagtccttggcaaaggagat
gcattgtctgccaagctacttcaaaacttcaacaatcctttggccccatccatcggaaca
gtcatccagttcctcctttacgacctctcagataacgatgccaacaagtttgtggaaaac
gttggctacggctttgcatcaggcttccttttccaaaacaacataccgatccctccttca
gcttcggaccctggttcgcagaaaccagtcaatcccgtcactggtcagcacgttgatgca
gaaaagcctgtcgacgagccagaaatgacagaagaggaaaaggaacgggaagctgaaaga
ctctttgttttgtttgaaagattgaaaaagacaggcattgttgatattcagaatccagtg
gaagctgctgttagggagggccgttacagggagctcaaagacgatgaagtggaggaaatt
gaatga
>Fp78
atggccactcttccacctgctggcttgcccacagggactgacaagctggaatatatcaag
gaactgatcaatgaccttactgaagatctcaaagaggagctatatctcccagatgatcgc
gctgcagctttagaccaactaaaagtactcactcgagaccctactaacgctgatcccctc
tacacagaagagggcgtttctatgctccttcggcatgcctatgacaagccatctactaag
agtgctgatgccgcacggcgagtgttggccaatgctatggttctcaaacccgttactcgg
gagatatttgtcaacaaaggctttgctcccaatgcctgccaggggctcaatggaggcagt
tttgatgatgagttcctcaactcgcgcatcttgttcctttcaacttacggtaccaacgtt
gatctgaagaaactcatagatgatgggaagttggcggatcgcatctccgagaaccttggt
cgacatgcaaaggagtcaaaggccaatagtgacccaatgcaagacatggcactggttgaa
agcgccaagctcttgttcaacgtcacccatttctgtcccgacaaatcgtcttcattcact
tcagcgatacctcacttggcgactttgcttctccgtcaagacatttcgcagacgaagccg
cttgacccacccgttgggttcataatcaacgcccttgccaaccttgacgtaggatcatca
gattgtcaaaagtttatccacccagaggaagatcccgaaaaggtcgtatctcgattgatc
agtatcctggatgccgcaatgaagaacgtccctgacaatcaactggacgctaccgtaaca
ccactagttggtgtcataaagagcatacacgagcatgcccccgactccagtaaaaagtac
atgcgagaaaatcttttgcctactgagggggaccgaaaagaagtccttggcaaaggagat
gcattgtctgccaagctacttcaaaacttcaacaatcctttggccccatccatcggaaca
gtcatccagttcctcctttacgacctctcagataacgatgccaacaagtttgtggaaaac
gttggctacggctttgcatcaggcttccttttccaaaacaacataccgatccctccttca
gcttcggaccctggttcgcagaaaccagtcaatcccgtcactggtcagcacgttgatgca
gaaaagcctgtcgacgagccagaaatgacagaagaggaaaaggaacgggaagctgaaaga
ctctttgttttgtttgaaagattgaaaaagacaggcattgttgatattcagaatccagtg
gaagctgctgttagggagggccgttacagggagctcaaagacgatgaagtggaggaaatt
gaatga
>Fp81
atggccactcttccacctgctggcttgcccacagggactgacaagctggaatatatcaag
gaactgatcaatgaccttactgaagatctcaaagaggagctatatctcccagatgatcgc
gctgcagctttagaccaactaaaagtactcactcgagaccctactaacgctgatcccctc
tacacagaagagggcgtttctatgctccttcggcatgcctatgacaagccatctactaag
agtgctgatgccgcacggcgagtgttggccaatgctatggttctcaaacccgttactcgg
gagatatttgtcaacaaaggctttgctcccaatgcctgccaggggctcaatggaggcagt
tttgatgatgagttcctcaactcgcgcatcttgttcctttcaacttacggtaccaacgtt
gatctgaagaaactcatagatgatgggaagttggcggatcgcatctccgagaaccttggt
cgacatgcaaaggagtcaaaggccaatagtgacccaatgcaagacatggcactggttgaa
agcgccaagctcttgttcaacgtcacccatttctgtcccgacaaatcgtcttcattcact
tcagcgatacctcacttggcgactttgcttctccgtcaagacatttcgcagacgaagccg
cttgacccacccgttgggttcataatcaacgcccttgccaaccttgacgtaggatcatca
gattgtcaaaagtttatccacccagaggaagatcccgaaaaggtcgtatctcgattgatc
agtatcctggatgccgcaatgaagaacgtccctgacaatcaactggacgctaccgtaaca
ccactagttggtgtcataaagagcatacacgagcatgcccccgactccagtaaaaagtac
atgcgagaaaatcttttgcctactgagggggaccgaaaagaagtccttggcaaaggagat
gcattgtctgccaagctacttcaaaacttcaacaatcctttggccccatccatcggaaca
gtcatccagttcctcctttacgacctctcagataacgatgccaacaagtttgtggaaaac
gttggctacggctttgcatcaggcttccttttccaaaacaacataccgatccctccttca
gcttcggaccctggttcgcagaaaccagtcaatcccgtcactggtcagcacgttgatgca
gaaaagcctgtcgacgagccagaaatgacagaagaggaaaaggaacgggaagctgaaaga
ctctttgttttgtttgaaagattgaaaaagacaggcattgttgatattcagaatccagtg
gaagctgctgttagggagggccgttacagggagctcaaagacgatgaagtggaggaaatt
gaatga
>Fp84
atggccactcttccacctgctggcttgcccacagggactgacaagctggaatatatcaag
gaactgatcaatgaccttactgaagatctcaaagaggagctatatctcccagatgatcgc
gctgcagctttagaccaactaaaagtactcactcgagaccctactaacgctgatcccctc
tacacagaagagggcgtttctatgctccttcggcatgcctatgacaagccatctactaag
agtgctgatgccgcacggcgagtgttggccaatgctatggttctcaaacccgttactcgg
gagatatttgtcaacaaaggctttgctcccaatgcctgccaggggctcaatggaggcagt
tttgatgatgagttcctcaactcgcgcatcttgttcctttcaacttacggtaccaacgtt
gatctgaagaaactcatagatgatgggaagttggcggatcgcatctccgagaaccttggt
cgacatgcaaaggagtcaaaggccaatagtgacccaatgcaagacatggcactggttgaa
agcgccaagctcttgttcaacgtcacccatttctgtcccgacaaatcgtcttcattcact
tcagcgatacctcacttggcgactttgcttctccgtcaagacatttcgcagacgaagccg
cttgacccacccgttgggttcataatcaacgcccttgccaaccttgacgtaggatcatca
gattgtcaaaagtttatccacccagaggaagatcccgaaaaggtcgtatctcgattgatc
agtatcctggatgccgcaatgaagaacgtccctgacaatcaactggacgctaccgtaaca
ccactagttggtgtcataaagagcatacacgagcatgcccccgactccagtaaaaagtac
atgcgagaaaatcttttgcctactgagggggaccgaaaagaagtccttggcaaaggagat
gcattgtctgccaagctacttcaaaacttcaacaatcctttggccccatccatcggaaca
gtcatccagttcctcctttacgacctctcagataacgatgccaacaagtttgtggaaaac
gttggctacggctttgcatcaggcttccttttccaaaacaacataccgatccctccttca
gcttcggaccctggttcgcagaaaccagtcaatcccgtcactggtcagcacgttgatgca
gaaaagcctgtcgacgagccagaaatgacagaagaggaaaaggaacgggaagctgaaaga
ctctttgttttgtttgaaagattgaaaaagacaggcattgttgatattcagaatccagtg
gaagctgctgttagggagggccgttacagggagctcaaagacgatgaagtggaggaaatt
gaatga
>Fp86
atggccactcttccacctgctggcttgcccacagggactgacaagctggaatatatcaag
gaactgatcaatgaccttactgaagatctcaaagaggagctatatctcccagatgatcgc
gctgcagctttagaccaactaaaagtactcactcgagaccctactaacgctgatcccctc
tacacagaagagggcgtttctatgctccttcggcatgcctatgacaagccatctactaag
agtgctgatgccgcacggcgagtgttggccaatgctatggttctcaaacccgttactcgg
gagatatttgtcaacaaaggctttgctcccaatgcctgccaggggctcaatggaggcagt
tttgatgatgagttcctcaactcgcgcatcttgttcctttcaacttacggtaccaacgtt
gatctgaagaaactcatagatgatgggaagttggcggatcgcatctccgagaaccttggt
cgacatgcaaaggagtcaaaggccaatagtgacccaatgcaagacatggcactggttgaa
agcgccaagctcttgttcaacgtcacccatttctgtcccgacaaatcgtcttcattcact
tcagcgatacctcacttggcgactttgcttctccgtcaagacatttcgcagacgaagccg
cttgacccacccgttgggttcataatcaacgcccttgccaaccttgacgtaggatcatca
gattgtcaaaagtttatccacccagaggaagatcccgaaaaggtcgtatctcgattgatc
agtatcctggatgccgcaatgaagaacgtccctgacaatcaactggacgctaccgtaaca
ccactagttggtgtcataaagagcatacacgagcatgcccccgactccagtaaaaagtac
atgcgagaaaatcttttgcctactgagggggaccgaaaagaagtccttggcaaaggagat
gcattgtctgccaagctacttcaaaacttcaacaatcctttggccccatccatcggaaca
gtcatccagttcctcctttacgacctctcagataacgatgccaacaagtttgtggaaaac
gttggctacggctttgcatcaggcttccttttccaaaacaacataccgatccctccttca
gcttcggaccctggttcgcagaaaccagtcaatcccgtcactggtcagcacgttgatgca
gaaaagcctgtcgacgagccagaaatgacagaagaggaaaaggaacgggaagctgaaaga
ctctttgttttgtttgaaagattgaaaaagacaggcattgttgatattcagaatccagtg
gaagctgctgttagggagggccgttacagggagctcaaagacgatgaagtggaggaaatt
gaatga
>Fvenenatum.busco
atggccactcttccaccttctggcttgcccacagggactgacaagctagaatacatcaag
gaactgatcaatgaccttactgaagatctcaaagaggagctatatctcccagatgatcgc
gctgcagctttggaccaactaaaagtactcactcgagaccctactaacgccgatcccctc
tacacagaagagggcgtttctatgctccttcgacatgcttatgacaaaccatccactaag
agcgctgatgccgcacggcgagtgctggctaatgctatggtgctcaaacccgtcactcgg
gagatatttgttaacaaaggctttgctcccaatgcctgccaggggcttaatggcggtagt
tttgatgatgagttcctcaactctcgcatcttgttcctgtcaacttacggtaccaacgtt
gatttgaagaaactcatagatgacgagaagttggcaggtcgcatctccgagaaccttgct
cggcatgcaaaggagtcaaaggccaaaagtgacccgatgcaagacatggcattggttgaa
agcgccaagctcttgttcaacgtcacccatttctgtcccgacaaatcgtcttcattcact
tcagcgataccacacttggtggctttgcttctccgtcaagacatttcgcagacgaagccg
cttgacccacccgttgggttcataatcaacgcccttgccaaccttgacgtagggtcatca
ggttgtcaaaagtttatccacccagaggaaaatcccgaaaaggtggtatctcagttgatc
agtatcctggatgccgcaatgaagaatgttcctgacaatcagctggacgctaccgtaaca
ccactagtcggtgttataaagagcatacacgagcatgcccccgactccagtaagaagtac
atgcgagaaaagcttttgcctactgaggaggaccgaaaagaagtccttggtaggggagat
gcattgtctgccaagctacttcaaaacttcaacaatcctttggctccatccatcggaacc
gttatccagttcctcctttatgacctctcggacaatgatgccaacaaatttgtggaaaat
gttggctacggctttgcatcaggcttccttttccaaaacaacataccgatccctccttca
gcttcagaccctggttcgcagaaaccagtcaatcccgtcactggtcagcacgttgatgca
gaaaagcctgtcgatgagcctgaaatgacagaagaggaaaaggagcgggaagctgaaaga
ctctttgttttgtttgaaagattgaaaaagacaggcattgttgatattcagaatccagtg
gaggctgctgttagggagggccgttatagggagctcaaagacgacgaagtggaggaaatt
gaatga
