# Supplementary material for: Apicidin biosynthesis is linked to accessory chromosomes in Fusarium poae isolates
Source: BMC Genomics. 2021 Aug 4;22:591. doi: 10.1186/s12864-021-07617-y (PMC8340494; doi:10.1186/s12864-021-07617-y)
Supplement: Supplementary file 17 — Additional file 17. Compressed folder containing alignments for each of the 4141 orthologs used in BUSCO analysis. [file 12864_2021_7617_MOESM17_ESM.zip › Fven2_nt_MAFFT/29486at5125_nt.mafft.fasta]

>Fp105
atggccgataccaagactgccggccagcccactctggtctttgttgatggatctttcgag
gatctcgctgccgagatggccgagtacctcaaggctgaggatgccaagcagcttctgagc
caggagaagcagccttccaacgaggaggttctgtccaagctggtctctgcatccggggcc
cttaacactgtccccgagaaggagtataccgccgcttccaaccttatgacccatttggtt
ttgcagtcctccgaccccaagaagttcctgcctactctctgcaccacctttgccaagccg
ctcgtcaactctcccgtccatggcgtcggcctgtcactcaacgccctgaccaccgtcttc
aacctgctcgaacccagcaaccccgtccgcgcccgtgtctttatggagattctcaaattc
ttgaggtcgcatgccatgtttgagagtctgcgcacatacctcgataagcttcccgaatgg
ctcgctacttggggaaccgatgccgatttccagcgaaagatctacgaggaggttgctgag
gttgcccttgaggctggcgaggagcaacaagcctacgagtacgttgtcaaggccctccga
acattcgacggcgacgccatctcctccgaagacgcccagcgattgtcccttcgtgctgtc
aagaaggcccttacctccagcaaccacttccttttccaagatctccggggcattcccagc
gtacaggccctcagcgactcccaccccgtctactcgcaacttctcgacatctttgctgag
caggacctcgaggactacaacgacttcaatgatgagcaccagggttgggtcgagaaggag
agcctggaccacgagaagctccaccgcaagatgcgtctcttgacattctccagcctggcc
gcctccactcctagccgcgaaattgaatattccaagatcaccaaggccctgcagatcccc
gaggatgagattgagatgtgggctatcgatgtgattcgcgccggtctcgtcgagggtaaa
ctttcccagcagcgtcaaaagttccttgttcacaaggtcacataccgtgtgttcggtcaa
aagcagtaccaagagttggccaaccgagtcgaccactggaggacaactctgcagaacgtc
cttggcgtcctgcgccaagaacaggccaatgccaaggcccagaaggagcgcgagatccag
gagttagagcgcaaggtcgccaacgttggtatgggcggtgcccaggatcgacgccgacag
aaccagaaccgggag---------cctcgtgaaccccgcgagcctcgagagcctaaggag
cgaacggaagatgacgattaa
>Fp108
atggccgataccaagactgccggccagcccactctggtctttgttgatggatctttcgag
gatctcgctgccgagatggccgagtacctcaaggctgaggatgccaagcagcttctgagc
caggagaagcagccttccaacgaggaggttctgtccaagctggtctctgcatccggggcc
cttaacactgtccccgagaaggagtataccgccgcttccaaccttatgacccatttggtt
ttgcagtcctccgaccccaagaagttcctgcctactctctgcaccacctttgccaagccg
ctcgtcaactctcccgtccatggcgtcggcctgtcactcaacgccctgaccaccgtcttc
aacctgctcgaacccagcaaccccgtccgcgcccgtgtctttatggagattctcaaattc
ttgaggtcgcatgccatgtttgagagtctgcgcacatacctcgataagcttcccgaatgg
ctcgctacttggggaaccgatgccgatttccagcgaaagatctacgaggaggttgctgag
gttgcccttgaggctggcgaggagcaacaagcctacgagtacgttgtcaaggccctccga
acattcgacggcgacgccatctcctccgaagacgcccagcgattgtcccttcgtgctgtc
aagaaggcccttacctccagcaaccacttccttttccaagatctccggggcattcccagc
gtacaggccctcagcgactcccaccccgtctactcgcaacttctcgacatctttgctgag
caggacctcgaggactacaacgacttcaatgatgagcaccagggttgggtcgagaaggag
agcctggaccacgagaagctccaccgcaagatgcgtctcttgacattctccagcctggcc
gcctccactcctagccgcgaaattgaatattccaagatcaccaaggccctgcagatcccc
gaggatgagattgagatgtgggctatcgatgtgattcgcgccggtctcgtcgagggtaaa
ctttcccagcagcgtcaaaagttccttgttcacaaggtcacataccgtgtgttcggtcaa
aagcagtaccaagagttggccaaccgagtcgaccactggaggacaactctgcagaacgtc
cttggcgtcctgcgccaagaacaggccaatgccaaggcccagaaggagcgcgagatccag
gagttagagcgcaaggtcgccaacgttggtatgggcggtgcccaggatcgacgccgacag
aaccagaaccgggag---------cctcgtgaaccccgcgagcctcgagagcctaaggag
cgaacggaagatgacgattaa
>Fp118
atggccgataccaagactgccggccagcccactctggtctttgttgatggatctttcgag
gatctcgctgccgagatggccgagtacctcaaggctgaggatgccaagcagcttctgagc
caggagaagcagccttccaacgaggaggttctgtccaagctggtctctgcatccggggcc
cttaacactgtccccgagaaggagtataccgccgcttccaaccttatgacccatttggtt
ttgcagtcctccgaccccaagaagttcctgcctactctctgcaccacctttgccaagccg
ctcgtcaactctcccgtccatggcgtcggcctgtcactcaacgccctgaccaccgtcttc
aacctgctcgaacccagcaaccccgtccgcgcccgtgtctttatggagattctcaaattc
ttgaggtcgcatgccatgtttgagagtctgcgcacatacctcgataagcttcccgaatgg
ctcgctacttggggaaccgatgccgatttccagcgaaagatctacgaggaggttgccgag
gttgcccttgaggctggcgaggagcaacaagcctacgagtacgttgtcaaggccctccga
acattcgacggcgacgccatctcctccgaagacgcccagcgattgtcccttcgtgctgtc
aagaaggcccttacctccagcaaccacttccttttccaagatctccggggcattcccagc
gtacaggccctcagcgactcccaccccgtctactcgcaacttctcgacatctttgctgag
caggacctcgaggactacaacgacttcaatgatgagcaccagggttgggtcgagaaggag
agcctggaccacgagaagctccaccgcaagatgcgtctcttgacattctccagcctggcc
gcctccactcctagccgcgaaattgaatattccaagatcaccaaggccctgcagatcccc
gaggatgagattgagatgtgggctatcgatgtgattcgcgccggtctcgtcgagggtaaa
ctttcccagcagcgtcaaaagttccttgttcacaaggtcacataccgtgtgttcggtcaa
aagcagtaccaagagttggccaaccgagtcgaccactggaggacaactctgcagaacgtc
cttggcgtcctgcgccaagaacaggccaatgccaaggcccagaaggagcgcgagatccag
gagttagagcgcaaggtcgccaacgttggtatgggcggtgcccaggatcgacgccgacag
aaccagaaccgggag---------cctcgtgaaccccgcgagcctcgagagcctaaggag
cgaacggaagatgacgattaa
>Fp122
atggccgataccaagactgccggccagcccactctggtctttgttgatggatctttcgag
gatctcgctgccgagatggccgagtacctcaaggctgaggatgccaagcagcttctgagc
caggagaagcagccttccaacgaggaggttctgtccaagctggtctctgcatccggggcc
cttaacactgtccccgagaaggagtataccgccgcttccaaccttatgacccatttggtt
ttgcagtcctccgaccccaagaagttcctgcctactctctgcaccacctttgccaagccg
ctcgtcaactctcccgtccatggcgtcggcctgtcactcaacgccctgaccaccgtcttc
aacctgctcgaacccagcaaccccgtccgcgcccgtgtctttatggagattctcaaattc
ttgaggtcgcatgccatgtttgagagtctgcgcacatacctcgataagcttcccgaatgg
ctcgctacttggggaaccgatgccgatttccagcgaaagatctacgaggaggttgccgag
gttgcccttgaggctggcgaggagcaacaagcctacgagtacgttgtcaaggccctccga
acattcgacggcgacgccatctcctccgaagacgcccagcgattgtcccttcgtgctgtc
aagaaggcccttacctccagcaaccacttccttttccaagatctccggggcattcccagc
gtacaggccctcagcgactcccaccccgtctactcgcaacttctcgacatctttgctgag
caggacctcgaggactacaacgacttcaatgatgagcaccagggttgggtcgagaaggag
agcctggaccacgagaagctccaccgcaagatgcgtctcttgacattctccagcctggcc
gcctccactcctagccgcgaaattgaatattccaagatcaccaaggccctgcagatcccc
gaggatgagattgagatgtgggctatcgatgtgattcgcgccggtctcgtcgagggtaaa
ctttcccagcagcgtcaaaagttccttgttcacaaggtcacataccgtgtgttcggtcaa
aagcagtaccaagagttggccaaccgagtcgaccactggaggacaactctgcagaacgtc
cttggcgtcctgcgccaagaacaggccaatgccaaggcccagaaggagcgcgagatccag
gagttagagcgcaaggtcgccaacgttggtatgggcggtgcccaggatcgacgccgacag
aaccagaaccgggag---------cctcgtgaaccccgcgagcctcgagagcctaaggag
cgaacggaagatgacgattaa
>Fp125
atggccgataccaagaatgccggccagcccactctggtctttgttgatggatctttcgag
gatctcgctgccgagatggccgagtacctcaaggctgaggatgccaagcagcttctgagc
caggagaagcagccttccaacgaggaggttctgtccaagctggtctctgcatccggggcc
cttaacactgtccccgagaaggagtataccgccgcttccaaccttatgacccatttggtt
ttgcagtcctccgaccccaagaagttcctgcctactctctgcaccacctttgccaagccg
ctcgtcaactctcccgtccatggcgtcggcctgtcactcaacgccctgaccaccgtcttc
aacctgctcgaacccagcaaccccgtccgcgcccgtgtctttatggagattctcaaattc
ttgaggtcgcatgccatgtttgagagtctgcgcacatacctcgataagcttcccgaatgg
ctcgctacttggggaaccgatgccgatttccagcgaaagatctacgaggaggttgccgag
gttgcccttgaggctggcgaggagcaacaagcctacgagtacgttgtcaaggccctccga
acattcgacggcgacgccatctcctccgaagacgcccagcgattgtcccttcgtgctgtc
aagaaggcccttacctccagcaaccacttccttttccaagatctccggggcattcccagc
gtacaggccctcagcgactcccaccccgtctactcgcaacttctcgacatctttgctgag
caggacctcgaggactacaacgacttcaatgatgagcaccagggttgggtcgagaaggag
agcctggaccacgagaagctccaccgcaagatgcgtctcttgacattctccagcctggcc
gcctccactcctagccgcgaaattgaatattccaagatcaccaaggccctgcagatcccc
gaggatgagattgagatgtgggctatcgatgtgattcgcgccggtctcgtcgagggtaaa
ctttcccagcagcgtcaaaagttccttgttcacaaggtcacataccgtgtgttcggtcaa
aagcagtaccaagagttggccaaccgagtcgaccactggaggacaactctgcagaacgtc
cttggcgtcctgcgccaagaacaggccaatgccaaggcccagaaggagcgcgagatccag
gagttagagcgcaaggtcgccaacgttggtatgggcggtgcccaggatcgacgccgacag
aaccagaaccgggag---------cctcgtgaaccccgcgagcctcgagagcctaaggag
cgaacggaagatgacgattaa
>Fp13r
atggccgataccaagaatgccggccagcccactctggtctttgttgatggatctttcgag
gatctcgctgccgagatggccgagtacctcaaggctgaggatgccaagcagcttctgagc
caggagaagcagccttccaacgaggaggttctgtccaagctggtctctgcatccggggcc
cttaacactgtccccgagaaggagtataccgccgcttccaaccttatgacccatttggtt
ttgcagtcctccgaccccaagaagttcctgcctactctctgcaccacctttgccaagccg
ctcgtcaactctcccgtccatggcgtcggcctgtcactcaacgccctggccaccgtcttc
aacctgctcgaacccagcaaccccgtccgcgcccgtgtctttatggagattctcaaattc
ttgaggtcgcatgccatgtttgagagtctgcgcacatacctcgataagcttcccgaatgg
ctcgctacttggggaaccgatgccgatttccagcgaaagatctacgaggaggttgccgag
gttgcccttgaggctggcgaggagcaacaagcctacgagtacgttgtcaaggccctccga
acattcgacggcgacgccatctcctccgaagacgcccagcgattgtcccttcgtgctgtc
aagaaggcccttacctccagcaaccacttccttttccaagatctccggggcattcccagc
gtacaggccctcagcgactcccaccccgtctactcgcaacttctcgacatctttgctgag
caggacctcgaggactacaacgacttcaatgatgagcaccagggttgggtcgagaaggag
agcctggaccacgagaagctccaccgcaagatgcgtctcttgacattctccagcctggcc
gcctccactcctagccgcgaaattgaatattccaagatcaccaaggccctgcagatcccc
gaggatgagattgagatgtgggctatcgatgtgattcgcgccggtctcgtcgagggtaaa
ctttcccagcagcgtcaaaagttccttgttcacaaggtcacataccgtgtgttcggtcaa
aagcagtaccaagagttggccaaccgagtcgaccactggaggacaactctgcagaacgtc
cttggcgtcctgcgccaagaacaggccaatgccaaggcccagaaggagcgcgagatccag
gagttagagcgcaaggtcgccaacgttggtatgggcggtgcccaggatcgacgccgacag
aaccagaaccgggag---------cctcgtgaaccccgcgagcctcgagagcctaaggag
cgaacggaagatgacgattaa
>Fp144
atggccgataccaagactgccggccagcccactctggtctttgttgatggatctttcgag
gatctcgctgccgagatggccgagtacctcaaggctgaggatgccaagcagcttctgagc
caggagaagcagccttccaacgaggaggttctgtccaagctggtctctgcatccggggcc
cttaacactgtccccgagaaggagtataccgccgcttccaaccttatgacccatttggtt
ttgcagtcctccgaccccaagaagttcctgcctactctctgcaccacctttgccaagccg
ctcgtcaactctcccgtccatggcgtcggcctgtcactcaacgccctgaccaccgtcttc
aacctgctcgaacccagcaaccccgtccgcgcccgtgtctttatggagattctcaaattc
ttgaggtcgcatgccatgtttgagagtctgcgcacatacctcgataagcttcccgaatgg
ctcgctacttggggaaccgatgccgatttccagcgaaagatctacgaggaggttgccgag
gttgcccttgaggctggcgaggagcaacaagcctacgagtacgttgtcaaggccctccga
acattcgacggcgacgccatctcctccgaagacgcccagcgattgtcccttcgtgctgtc
aagaaggcccttacctccagcaaccacttccttttccaagatctccggggcattcccagc
gtacaggccctcagcgactcccaccccgtctactcgcaacttctcgacatctttgctgag
caggacctcgaggactacaacgacttcaatgatgagcaccagggttgggtcgagaaggag
agcctggaccacgagaagctccaccgcaagatgcgtctcttgacattctccagcctggcc
gcctccactcctagccgcgaaattgaatattccaagatcaccaaggccctgcagatcccc
gaggatgagattgagatgtgggctatcgatgtgattcgcgccggtctcgtcgagggtaaa
ctttcccagcagcgtcaaaagttccttgttcacaaggtcacataccgtgtgttcggtcaa
aagcagtaccaagagttggccaaccgagtcgaccactggaggacaactctgcagaacgtc
cttggcgtcctgcgccaagaacaggccaatgccaaggcccagaaggagcgcgagatccag
gagttagagcgcaaggtcgccaacgttggtatgggcggtgcccaggatcgacgccgacag
aaccagaaccgggag---------cctcgtgaaccccgcgagcctcgagagcctaaggag
cgaacggaagatgacgattaa
>Fp146
atggccgataccaagaatgccggccagcccactctggtctttgttgatggatctttcgag
gatctcgctgccgagatggccgagtacctcaaggctgaggatgccaagcagcttctgagc
caggagaagcagccttccaacgaggaggttctgtccaagctggtctctgcatccggggcc
cttaacactgtccccgagaaggagtataccgccgcttccaaccttatgacccatttggtt
ttgcagtcctccgaccccaagaagttcctgcctactctctgcaccacctttgccaagccg
ctcgtcaactctcccgtccatggcgtcggcctgtcactcaacgccctgaccaccgtcttc
aacctgctcgaacccagcaaccccgtccgcgcccgtgtctttatggagattctcaaattc
ttgaggtcgcatgccatgtttgagagtctgcgcacatacctcgataagcttcccgaatgg
ctcgctacttggggaaccgatgccgatttccagcgaaagatctacgaggaggttgccgag
gttgcccttgaggctggcgaggagcaacaagcctacgagtacgttgtcaaggccctccga
acattcgacggcgacgccatctcctccgaagacgcccagcgattgtcccttcgtgctgtc
aagaaggcccttacctccagcaaccacttccttttccaagatctccggggcattcccagc
gtacaggccctcagcgactcccaccccgtctactcgcaacttctcgacatctttgctgag
caggacctcgaggactacaacgacttcaatgatgagcaccagggttgggtcgagaaggag
agcctggaccacgagaagctccaccgcaagatgcgtctcttgacattctccagcctggcc
gcctccactcctagccgcgaaattgaatattccaagatcaccaaggccctgcagatcccc
gaggatgagattgagatgtgggctatcgatgtgattcgcgccggtctcgtcgagggtaaa
ctttcccagcagcgtcaaaagttccttgttcacaaggtcacataccgtgtgttcggtcaa
aagcagtaccaagagttggccaaccgagtcgaccactggaggacaactctgcagaacgtc
cttggcgtcctgcgccaagaacaggccaatgccaaggcccagaaggagcgcgagatccag
gagttagagcgcaaggtcgccaacgttggtatgggcggtgcccaggatcgacgccgacag
aaccagaaccgggag---------cctcgtgaaccccgcgagcctcgagagcctaaggag
cgaacggaagatgacgattaa
>Fp155
atggccgataccaagactgccggccagcccactctggtctttgttgatggatctttcgag
gatctcgctgccgagatggccgagtacctcaaggctgaggatgccaagcagcttctgagc
caggagaagcagccttccaacgaggaggttctgtccaagctggtctctgcatccggggcc
cttaacactgtccccgagaaggagtataccgccgcttccaaccttatgacccatttggtt
ttgcagtcctccgaccccaagaagttcctgcctactctctgcaccacctttgccaagccg
ctcgtcaactctcccgtccatggcgtcggcctgtcactcaacgccctgaccaccgtcttc
aacctgctcgaacccagcaaccccgtccgcgcccgtgtctttatggagattctcaaattc
ttgaggtcgcatgccatgtttgagagtctgcgcacatacctcgataagcttcccgaatgg
ctcgctacttggggaaccgatgccgatttccagcgaaagatctacgaggaggttgccgag
gttgcccttgaggctggcgaggagcaacaagcctacgagtacgttgtcaaggccctccga
acattcgacggcgacgccatctcctccgaagacgcccagcgattgtcccttcgtgctgtc
aagaaggcccttacctccagcaaccacttccttttccaagatctccggggcattcccagc
gtacaggccctcagcgactcccaccccgtctactcgcaacttctcgacatctttgctgag
caggacctcgaggactacaacgacttcaatgatgagcaccagggttgggtcgagaaggag
agcctggaccacgagaagctccaccgcaagatgcgtctcttgacattctccagcctggcc
gcctccactcctagccgcgaaattgaatattccaagatcaccaaggccctgcagatcccc
gaggatgagattgagatgtgggctatcgatgtgattcgcgccggtctcgtcgagggtaaa
ctttcccagcagcgtcaaaagttccttgttcacaaggtcacataccgtgtgttcggtcaa
aagcagtaccaagagttggccaaccgagtcgaccactggaggacaactctgcagaacgtc
cttggcgtcctgcgccaagaacaggccaatgccaaggcccagaaggagcgcgagatccag
gagttagagcgcaaggtcgccaacgttggtatgggcggtgcccaggatcgacgccgacag
aaccagaaccgggag---------cctcgtgaaccccgcgagcctcgagagcctaaggag
cgaacggaagatgacgattaa
>Fp157
atggccgataccaagaatgccggccagcccactctggtctttgttgatggatctttcgag
gatctcgctgccgagatggccgagtacctcaaggctgaggatgccaagcagcttctgagc
caggagaagcagccttccaacgaggaggttctgtccaagctggtctctgcatccggggcc
cttaacactgtccccgagaaggagtataccgccgcttccaaccttatgacccatttggtt
ttgcagtcctccgaccccaagaagttcctgcctactctctgcaccacctttgccaagccg
ctcgtcaactctcccgtccatggcgtcggcctgtcactcaacgccctgaccaccgtcttc
aacctgctcgaacccagcaaccccgtccgcgcccgtgtctttatggagattctcaaattc
ttgaggtcgcatgccatgtttgagagtctgcgcacatacctcgataagcttcccgaatgg
ctcgctacttggggaaccgatgccgatttccagcgaaagatctacgaggaggttgccgag
gttgcccttgaggctggcgaggagcaacaagcctacgagtacgttgtcaaggccctccga
acattcgacggcgacgccatctcctccgaagacgcccagcgattgtcccttcgtgctgtc
aagaaggcccttacctccagcaaccacttccttttccaagatctccggggcattcccagc
gtacaggccctcagcgactcccaccccgtctactcgcaacttctcgacatctttgctgag
caggacctcgaggactacaacgacttcaatgatgagcaccagggttgggtcgagaaggag
agcctggaccacgagaagctccaccgcaagatgcgtctcttgacattctccagcctggcc
gcctccactcctagccgcgaaattgaatattccaagatcaccaaggccctgcagatcccc
gaggatgagattgagatgtgggctatcgatgtgattcgcgccggtctcgtcgagggtaaa
ctttcccagcagcgtcaaaagttccttgttcacaaggtcacataccgtgtgttcggtcaa
aagcagtaccaagagttggccaaccgagtcgaccactggaggacaactctgcagaacgtc
cttggcgtcctgcgccaagaacaggccaatgccaaggcccagaaggagcgcgagatccag
gagttagagcgcaaggtcgccaacgttggtatgggcggtgcccaggatcgacgccgacag
aaccagaaccgggag---------cctcgtgaaccccgcgagcctcgagagcctaaggag
cgaacggaagatgacgattaa
>Fp16r
atggccgataccaagaatgccggccagcccactctggtctttgttgatggatctttcgag
gatctcgctgccgagatggccgagtacctcaaggctgaggatgccaagcagcttctgagc
caggagaagcagccttccaacgaggaggttctgtccaagctggtctctgcatccggggcc
cttaacactgtccccgagaaggagtataccgccgcttccaaccttatgacccatttggtt
ttgcagtcctccgaccccaagaagttcctgcctactctctgcaccacctttgccaagccg
ctcgtcaactctcccgtccatggcgtcggcctgtcactcaacgccctgaccaccgtcttc
aacctgctcgaacccagcaaccccgtccgcgcccgtgtctttatggagattctcaaattc
ttgaggtcgcatgccatgtttgagagtctgcgcacatacctcgataagcttcccgaatgg
ctcgctacttggggaaccgatgccgatttccagcgaaagatctacgaggaggttgccgag
gttgcccttgaggctggcgaggagcaacaagcctacgagtacgttgtcaaggccctccga
acattcgacggcgacgccatctcctccgaagacgcccagcgattgtcccttcgtgctgtc
aagaaggcccttacctccagcaaccacttccttttccaagatctccggggcattcccagc
gtacaggccctcagcgactcccaccccgtctactcgcaacttctcgacatctttgctgag
caggacctcgaggactacaacgacttcaatgatgagcaccagggttgggtcgagaaggag
agcctggaccacgagaagctccaccgcaagatgcgtctcttgacattctccagcctggcc
gcctccactcctagccgcgaaattgaatattccaagatcaccaaggccctgcagatcccc
gaggatgagattgagatgtgggctatcgatgtgattcgcgccggtctcgtcgagggtaaa
ctttcccagcagcgtcaaaagttccttgttcacaaggtcacataccgtgtgttcggtcaa
aagcagtaccaagagttggccaaccgagtcgaccactggaggacaactctgcagaacgtc
cttggcgtcctgcgccaagaacaggccaatgccaaggcccagaaggagcgcgagatccag
gagttagagcgcaaggtcgccaacgttggtatgggcggtgcccaggatcgacgccgacag
aaccagaaccgggag---------cctcgtgaaccccgcgagcctcgagagcctaaggag
cgaacggaagatgacgattaa
>Fp1r
atggccgataccaagaatgccggccagcccactctggtctttgttgatggatctttcgag
gatctcgctgccgagatggccgagtacctcaaggctgaggatgccaagcagcttctgagc
caggagaagcagccttccaacgaggaggttctgtccaagctggtctctgcatccggggcc
cttaacactgtccccgagaaggagtataccgccgcttccaaccttatgacccatttggtt
ttgcagtcctccgaccccaagaagttcctgcctactctctgcaccacctttgccaagccg
ctcgtcaactctcccgtccatggcgtcggcctgtcactcaacgccctgaccaccgtcttc
aacctgctcgaacccagcaaccccgtccgcgcccgtgtctttatggagattctcaaattc
ttgaggtcgcatgccatgtttgagagtctgcgcacatacctcgataagcttcccgaatgg
ctcgctacttggggaaccgatgccgatttccagcgaaagatctacgaggaggttgccgag
gttgcccttgaggctggcgaggagcaacaagcctacgagtacgttgtcaaggccctccga
acattcgacggcgacgccatctcctccgaagacgcccagcgattgtcccttcgtgctgtc
aagaaggcccttacctccagcaaccacttccttttccaagatctccggggcattcccagc
gtacaggccctcagcgactcccaccccgtctactcgcaacttctcgacatctttgctgag
caggacctcgaggactacaacgacttcaatgatgagcaccagggttgggtcgagaaggag
agcctggaccacgagaagctccaccgcaagatgcgtctcttgacattctccagcctggcc
gcctccactcctagccgcgaaattgaatattccaagatcaccaaggccctgcagatcccc
gaggatgagattgagatgtgggctatcgatgtgattcgcgccggtctcgtcgagggtaaa
ctttcccagcagcgtcaaaagttccttgttcacaaggtcacataccgtgtgttcggtcaa
aagcagtaccaagagttggccaaccgagtcgaccactggaggacaactctgcagaacgtc
cttggcgtcctgcgccaagaacaggccaatgccaaggcccagaaggagcgcgagatccag
gagttagagcgcaaggtcgccaacgttggtatgggcggtgcccaggatcgacgccgacag
aaccagaaccgggag---------cctcgtgaaccccgcgagcctcgagagcctaaggag
cgaacggaagatgacgattaa
>Fp21r
atggccgataccaagactgccggccagcccactctggtctttgttgatggatctttcgag
gatctcgctgccgagatggccgagtacctcaaggctgaggatgccaagcagcttctgagc
caggagaagcagccttccaacgaggaggttctgtccaagctggtctctgcatccggggcc
cttaacactgtccccgagaaggagtataccgccgcttccaaccttatgacccatttggtt
ttgcagtcctccgaccccaagaagttcctgcctactctctgcaccacctttgccaagccg
ctcgtcaactctcccgtccatggcgtcggcctgtcactcaacgccctgaccaccgtcttc
aacctgctcgaacccagcaaccccgtccgcgcccgtgtctttatggagattctcaaattc
ttgaggtcgcatgccatgtttgagagtctgcgcacatacctcgataagcttcccgaatgg
ctcgctacttggggaaccgatgccgatttccagcgaaagatctacgaggaggttgctgag
gttgcccttgaggctggcgaggagcaacaagcctacgagtacgttgtcaaggccctccga
acattcgacggcgacgccatctcctccgaagacgcccagcgattgtcccttcgtgctgtc
aagaaggcccttacctccagcaaccacttccttttccaagatctccggggcattcccagc
gtacaggccctcagcgactcccaccccgtctactcgcaacttctcgacatctttgctgag
caggacctcgaggactacaacgacttcaatgatgagcaccagggttgggtcgagaaggag
agcctggaccacgagaagctccaccgcaagatgcgtctcttgacattctccagcctggcc
gcctccactcctagccgcgaaattgaatattccaagatcaccaaggccctgcagatcccc
gaggatgagattgagatgtgggctatcgatgtgattcgcgccggtctcgtcgagggtaaa
ctttcccagcagcgtcaaaagttccttgttcacaaggtcacataccgtgtgttcggtcaa
aagcagtaccaagagttggccaaccgagtcgaccactggaggacaactctgcagaacgtc
cttggcgtcctgcgccaagaacaggccaatgccaaggcccagaaggagcgcgagatccag
gagttagagcgcaaggtcgccaacgttggtatgggcggtgcccaggatcgacgccgacag
aaccagaaccgggag---------cctcgtgaaccccgcgagcctcgagagcctaaggag
cgaacggaagatgacgattaa
>Fp24r
atggccgataccaagactgccggccagcccactctggtctttgttgatggatctttcgag
gatctcgctgccgagatggccgagtacctcaaggctgaggatgccaagcagcttctgagc
caggagaagcagccttccaacgaggaggttctgtccaagctggtctctgcatccggggcc
cttaacactgtccccgagaaggagtataccgccgcttccaaccttatgacccatttggtt
ttgcagtcctccgaccccaagaagttcctgcctactctctgcaccacctttgccaagccg
ctcgtcaactctcccgtccatggcgtcggcctgtcactcaacgccctgaccaccgtcttc
aacctgctcgaacccagcaaccccgtccgcgcccgtgtctttatggagattctcaaattc
ttgaggtcgcatgccatgtttgagagtctgcgcacatacctcgataagcttcccgaatgg
ctcgctacttggggaaccgatgccgatttccagcgaaagatctacgaggaggttgccgag
gttgcccttgaggctggcgaggagcaacaagcctacgagtacgttgtcaaggccctccga
acattcgacggcgacgccatctcctccgaagacgcccagcgattgtcccttcgtgctgtc
aagaaggcccttacctccagcaaccacttccttttccaagatctccggggcattcccagc
gtacaggccctcagcgactcccaccccgtctactcgcaacttctcgacatctttgctgag
caggacctcgaggactacaacgacttcaatgatgagcaccagggttgggtcgagaaggag
agcctggaccacgagaagctccaccgcaagatgcgtctcttgacattctccagcctggcc
gcctccactcctagccgcgaaattgaatattccaagatcaccaaggccctgcagatcccc
gaggatgagattgagatgtgggctatcgatgtgattcgcgccggtctcgtcgagggtaaa
ctttcccagcagcgtcaaaagttccttgttcacaaggtcacataccgtgtgttcggtcaa
aagcagtaccaagagttggccaaccgagtcgaccactggaggacaactctgcagaacgtc
cttggcgtcctgcgccaagaacaggccaatgccaaggcccagaaggagcgcgagatccag
gagttagagcgcaaggtcgccaacgttggtatgggcggtgcccaggatcgacgccgacag
aaccagaaccgggag---------cctcgtgaaccccgcgagcctcgagagcctaaggag
cgaacggaagatgacgattaa
>Fp2516
atggccgataccaagactgccggccagcccactctggtctttgttgatggatctttcgag
gatctcgctgccgagatggccgagtacctcaaggctgaggatgccaagcagcttctgagc
caggagaagcagccttccaacgaggaggttctgtccaagctggtctctgcatccggggcc
cttaacactgtccccgagaaggagtataccgccgcttccaaccttatgacccatttggtt
ttgcagtcctccgaccccaagaagttcctgcctactctctgcaccacctttgccaagccg
ctcgtcaactctcccgtccatggcgtcggcctgtcactcaacgccctgaccaccgtcttc
aacctgctcgaacccagcaaccccgtccgcgcccgtgtctttatggagattctcaaattc
ttgaggtcgcatgccatgtttgagagtctgcgcacatacctcgataagcttcccgaatgg
ctcgctacttggggaaccgatgccgatttccagcgaaagatctacgaggaggttgctgag
gttgcccttgaggctggcgaggagcaacaagcctacgagtacgttgtcaaggccctccga
acattcgacggcgacgccatctcctccgaagacgcccagcgattgtcccttcgtgctgtc
aagaaggcccttacctccagcaaccacttccttttccaagatctccggggcattcccagc
gtacaggccctcagcgactcccaccccgtctactcgcaacttctcgacatctttgctgag
caggacctcgaggactacaacgacttcaatgatgagcaccagggttgggtcgagaaggag
agcctggaccacgagaagctccaccgcaagatgcgtctcttgacattctccagcctggcc
gcctccactcctagccgcgaaattgaatattccaagatcaccaaggccctgcagatcccc
gaggatgagattgagatgtgggctatcgatgtgattcgcgccggtctcgtcgagggtaaa
ctttcccagcagcgtcaaaagttccttgttcacaaggtcacataccgtgtgttcggtcaa
aagcagtaccaagagttggccaaccgagtcgaccactggaggacaactctgcagaacgtc
cttggcgtcctgcgccaagaacaggccaatgccaaggcccagaaggagcgcgagatccag
gagttagagcgcaaggtcgccaacgttggtatgggcggtgcccaggatcgacgccgacag
aaccagaaccgggag---------cctcgtgaaccccgcgagcctcgagagcctaaggag
cgaacggaagatgacgattaa
>Fp26r
atggccgataccaagaatgccggccagcccactctggtctttgttgatggatctttcgag
gatctcgctgccgagatggccgagtacctcaaggctgaggatgccaagcagcttctgagc
caggagaagcagccttccaacgaggaggttctgtccaagctggtctctgcatccggggcc
cttaacactgtccccgagaaggagtataccgccgcttccaaccttatgacccatttggtt
ttgcagtcctccgaccccaagaagttcctgcctactctctgcaccacctttgccaagccg
ctcgtcaactctcccgtccatggcgtcggcctgtcactcaacgccctgaccaccgtcttc
aacctgctcgaacccagcaaccccgtccgcgcccgtgtctttatggagattctcaaattc
ttgaggtcgcatgccatgtttgagagtctgcgcacatacctcgataagcttcccgaatgg
ctcgctacttggggaaccgatgccgatttccagcgaaagatctacgaggaggttgccgag
gttgcccttgaggctggcgaggagcaacaagcctacgagtacgttgtcaaggccctccga
acattcgacggcgacgccatctcctccgaagacgcccagcgattgtcccttcgtgctgtc
aagaaggcccttacctccagcaaccacttccttttccaagatctccggggcattcccagc
gtacaggccctcagcgactcccaccccgtctactcgcaacttctcgacatctttgctgag
caggacctcgaggactacaacgacttcaatgatgagcaccagggttgggtcgagaaggag
agcctggaccacgagaagctccaccgcaagatgcgtctcttgacattctccagcctggcc
gcctccactcctagccgcgaaattgaatattccaagatcaccaaggccctgcagatcccc
gaggatgagattgagatgtgggctatcgatgtgattcgcgccggtctcgtcgagggtaaa
ctttcccagcagcgtcaaaagttccttgttcacaaggtcacataccgtgtgttcggtcaa
aagcagtaccaagagttggccaaccgagtcgaccactggaggacaactctgcagaacgtc
cttggcgtcctgcgccaagaacaggccaatgccaaggcccagaaggagcgcgagatccag
gagttagagcgcaaggtcgccaacgttggtatgggcggtgcccaggatcgacgccgacag
aaccagaaccgggag---------cctcgtgaaccccgcgagcctcgagagcctaaggag
cgaacggaagatgacgattaa
>Fp33
atggccgataccaagaatgccggccagcccactctggtctttgttgatggatctttcgag
gatctcgctgccgagatggccgagtacctcaaggctgaggatgccaagcagcttctgagc
caggagaagcagccttccaacgaggaggttctgtccaagctggtctctgcatccggggcc
cttaacactgtccccgagaaggagtataccgccgcttccaaccttatgacccatttggtt
ttgcagtcctccgaccccaagaagttcctgcctactctctgcaccacctttgccaagccg
ctcgtcaactctcccgtccatggcgtcggcctgtcactcaacgccctgaccaccgtcttc
aacctgctcgaacccagcaaccccgtccgcgcccgtgtctttatggagattctcaaattc
ttgaggtcgcatgccatgtttgagagtctgcgcacatacctcgataagcttcccgaatgg
ctcgctacttggggaaccgatgccgatttccagcgaaagatctacgaggaggttgccgag
gttgcccttgaggctggcgaggagcaacaagcctacgagtacgttgtcaaggccctccga
acattcgacggcgacgccatctcctccgaagacgcccagcgattgtcccttcgtgctgtc
aagaaggcccttacctccagcaaccacttccttttccaagatctccggggcattcccagc
gtacaggccctcagcgactcccaccccgtctactcgcaacttctcgacatctttgctgag
caggacctcgaggactacaacgacttcaatgatgagcaccagggttgggtcgagaaggag
agcctggaccacgagaagctccaccgcaagatgcgtctcttgacattctccagcctggcc
gcctccactcctagccgcgaaattgaatattccaagatcaccaaggccctgcagatcccc
gaggatgagattgagatgtgggctatcgatgtgattcgcgccggtctcgtcgagggtaaa
ctttcccagcagcgtcaaaagttccttgttcacaaggtcacataccgtgtgttcggtcaa
aagcagtaccaagagttggccaaccgagtcgaccactggaggacaactctgcagaacgtc
cttggcgtcctgcgccaagaacaggccaatgccaaggcccagaaggagcgcgagatccag
gagttagagcgcaaggtcgccaacgttggtatgggcggtgcccaggatcgacgccgacag
aaccagaaccgggag---------cctcgtgaaccccgcgagcctcgagagcctaaggag
cgaacggaagatgacgattaa
>Fp34
atggccgataccaagactgccggccagcccactctggtctttgttgatggatctttcgag
gatctcgctgccgagatggccgagtacctcaaggctgaggatgccaagcagcttctgagc
caggagaagcagccttccaacgaggaggttctgtccaagctggtctctgcatccggggcc
cttaacactgtccccgagaaggagtataccgccgcttccaaccttatgacccatttggtt
ttgcagtcctccgaccccaagaagttcctgcctactctctgcaccacctttgccaagccg
ctcgtcaactctcccgtccatggcgtcggcctgtcactcaacgccctgaccaccgtcttc
aacctgctcgaacccagcaaccccgtccgcgcccgtgtctttatggagattctcaaattc
ttgaggtcgcatgccatgtttgagagtctgcgcacatacctcgataagcttcccgaatgg
ctcgctacttggggaaccgatgccgatttccagcgaaagatctacgaggaggttgccgag
gttgcccttgaggctggcgaggagcaacaagcctacgagtacgttgtcaaggccctccga
acattcgacggcgacgccatctcctccgaagacgcccagcgattgtcccttcgtgctgtc
aagaaggcccttacctccagcaaccacttccttttccaagatctccggggcattcccagc
gtacaggccctcagcgactcccaccccgtctactcgcaacttctcgacatctttgctgag
caggacctcgaggactacaacgacttcaatgatgagcaccagggttgggtcgagaaggag
agcctggaccacgagaagctccaccgcaagatgcgtctcttgacattctccagcctggcc
gcctccactcctagccgcgaaattgaatattccaagatcaccaaggccctgcagatcccc
gaggatgagattgagatgtgggctatcgatgtgattcgcgccggtctcgtcgagggtaaa
ctttcccagcagcgtcaaaagttccttgttcacaaggtcacataccgtgtgttcggtcaa
aagcagtaccaagagttggccaaccgagtcgaccactggaggacaactctgcagaacgtc
cttggcgtcctgcgccaagaacaggccaatgccaaggcccagaaggagcgcgagatccag
gagttagagcgcaaggtcgccaacgttggtatgggcggtgcccaggatcgacgccgacag
aaccagaaccgggag---------cctcgtgaaccccgcgagcctcgagagcctaaggag
cgaacggaagatgacgattaa
>Fp35
atggccgataccaagactgccggccagcccactctggtctttgttgatggatctttcgag
gatctcgctgccgagatggccgagtacctcaaggctgaggatgccaagcagcttctgagc
caggagaagcagccttccaacgaggaggttctgtccaagctggtctctgcatccggggcc
cttaacactgtccccgagaaggagtataccgccgcttccaaccttatgacccatttggtt
ttgcagtcctccgaccccaagaagttcctgcctactctctgcaccacctttgccaagccg
ctcgtcaactctcccgtccatggcgtcggcctgtcactcaacgccctgaccaccgtcttc
aacctgctcgaacccagcaaccccgtccgcgcccgtgtctttatggagattctcaaattc
ttgaggtcgcatgccatgtttgagagtctgcgcacatacctcgataagcttcccgaatgg
ctcgctacttggggaaccgatgccgatttccagcgaaagatctacgaggaggttgccgag
gttgcccttgaggctggcgaggagcaacaagcctacgagtacgttgtcaaggccctccga
acattcgacggcgacgccatctcctccgaagacgcccagcgattgtcccttcgtgctgtc
aagaaggcccttacctccagcaaccacttccttttccaagatctccggggcattcccagc
gtacaggccctcagcgactcccaccccgtctactcgcaacttctcgacatctttgctgag
caggacctcgaggactacaacgacttcaatgatgagcaccagggttgggtcgagaaggag
agcctggaccacgagaagctccaccgcaagatgcgtctcttgacattctccagcctggcc
gcctccactcctagccgcgaaattgaatattccaagatcaccaaggccctgcagatcccc
gaggatgagattgagatgtgggctatcgatgtgattcgcgccggtctcgtcgagggtaaa
ctttcccagcagcgtcaaaagttccttgttcacaaggtcacataccgtgtgttcggtcaa
aagcagtaccaagagttggccaaccgagtcgaccactggaggacaactctgcagaacgtc
cttggcgtcctgcgccaagaacaggccaatgccaaggcccagaaggagcgcgagatccag
gagttagagcgcaaggtcgccaacgttggtatgggcggtgcccaggatcgacgccgacag
aaccagaaccgggag---------cctcgtgaaccccgcgagcctcgagagcctaaggag
cgaacggaagatgacgattaa
>Fp38
atggccgataccaagactgccggccagcccactctggtctttgttgatggatctttcgag
gatctcgctgccgagatggccgagtacctcaaggctgaggatgccaagcagcttctgagc
caggagaagcagccttccaacgaggaggttctgtccaagctggtctctgcatccggggcc
cttaacactgtccccgagaaggagtataccgccgcttccaaccttatgacccatttggtt
ttgcagtcctccgaccccaagaagttcctgcctactctctgcaccacctttgccaagccg
ctcgtcaactctcccgtccatggcgtcggcctgtcactcaacgccctgaccaccgtcttc
aacctgctcgaacccagcaaccccgtccgcgcccgtgtctttatggagattctcaaattc
ttgaggtcgcatgccatgtttgagagtctgcgcacatacctcgataagcttcccgaatgg
ctcgctacttggggaaccgatgccgatttccagcgaaagatctacgaggaggttgccgag
gttgcccttgaggctggcgaggagcaacaagcctacgagtacgttgtcaaggccctccga
acattcgacggcgacgccatctcctccgaagacgcccagcgattgtcccttcgtgctgtc
aagaaggcccttacctccagcaaccacttccttttccaagatctccggggcattcccagc
gtacaggccctcagcgactcccaccccgtctactcgcaacttctcgacatctttgctgag
caggacctcgaggactacaacgacttcaatgatgagcaccagggttgggtcgagaaggag
agcctggaccacgagaagctccaccgcaagatgcgtctcttgacattctccagcctggcc
gcctccactcctagccgcgaaattgaatattccaagatcaccaaggccctgcagatcccc
gaggatgagattgagatgtgggctatcgatgtgattcgcgccggtctcgtcgagggtaaa
ctttcccagcagcgtcaaaagttccttgttcacaaggtcacataccgtgtgttcggtcaa
aagcagtaccaagagttggccaaccgagtcgaccactggaggacaactctgcagaacgtc
cttggcgtcctgcgccaagaacaggccaatgccaaggcccagaaggagcgcgagatccag
gagttagagcgcaaggtcgccaacgttggtatgggcggtgcccaggatcgacgccgacag
aaccagaaccgggag---------cctcgtgaaccccgcgagcctcgagagcctaaggag
cgaacggaagatgacgattaa
>Fp39
atggccgataccaagactgccggccagcccactctggtctttgttgatggatctttcgag
gatctcgctgccgagatggccgagtacctcaaggctgaggatgccaagcagcttctgagc
caggagaagcagccttccaacgaggaggttctgtccaagctggtctctgcatccggggcc
cttaacactgtccccgagaaggagtataccgccgcttccaaccttatgacccatttggtt
ttgcagtcctccgaccccaagaagttcctgcctactctctgcaccacctttgccaagccg
ctcgtcaactctcccgtccatggcgtcggcctgtcactcaacgccctgaccaccgtcttc
aacctgctcgaacccagcaaccccgtccgcgcccgtgtctttatggagattctcaaattc
ttgaggtcgcatgccatgtttgagagtctgcgcacatacctcgataagcttcccgaatgg
ctcgctacttggggaaccgatgccgatttccagcgaaagatctacgaggaggttgccgag
gttgcccttgaggctggcgaggagcaacaagcctacgagtacgttgtcaaggccctccga
acattcgacggcgacgccatctcctccgaagacgcccagcgattgtcccttcgtgctgtc
aagaaggcccttacctccagcaaccacttccttttccaagatctccggggcattcccagc
gtacaggccctcagcgactcccaccccgtctactcgcaacttctcgacatctttgctgag
caggacctcgaggactacaacgacttcaatgatgagcaccagggttgggtcgagaaggag
agcctggaccacgagaagctccaccgcaagatgcgtctcttgacattctccagcctggcc
gcctccactcctagccgcgaaattgaatattccaagatcaccaaggccctgcagatcccc
gaggatgagattgagatgtgggctatcgatgtgattcgcgccggtctcgtcgagggtaaa
ctttcccagcagcgtcaaaagttccttgttcacaaggtcacataccgtgtgttcggtcaa
aagcagtaccaagagttggccaaccgagtcgaccactggaggacaactctgcagaacgtc
cttggcgtcctgcgccaagaacaggccaatgccaaggcccagaaggagcgcgagatccag
gagttagagcgcaaggtcgccaacgttggtatgggcggtgcccaggatcgacgccgacag
aaccagaaccgggag---------cctcgtgaaccccgcgagcctcgagagcctaaggag
cgaacggaagatgacgattaa
>Fp42
atggccgataccaagactgccggccagcccactctggtctttgttgatggatctttcgag
gatctcgctgccgagatggccgagtacctcaaggctgaggatgccaagcagcttctgagc
caggagaagcagccttccaacgaggaggttctgtccaagctggtctctgcatccggggcc
cttaacactgtccccgagaaggagtataccgccgcttccaaccttatgacccatttggtt
ttgcagtcctccgaccccaagaagttcctgcctactctctgcaccacctttgccaagccg
ctcgtcaactctcccgtccatggcgtcggcctgtcactcaacgccctgaccaccgtcttc
aacctgctcgaacccagcaaccccgtccgcgcccgtgtctttatggagattctcaaattc
ttgaggtcgcatgccatgtttgagagtctgcgcacatacctcgataagcttcccgaatgg
ctcgctacttggggaaccgatgccgatttccagcgaaagatctacgaggaggttgctgag
gttgcccttgaggctggcgaggagcaacaagcctacgagtacgttgtcaaggccctccga
acattcgacggcgacgccatctcctccgaagacgcccagcgattgtcccttcgtgctgtc
aagaaggcccttacctccagcaaccacttccttttccaagatctccggggcattcccagc
gtacaggccctcagcgactcccaccccgtctactcgcaacttctcgacatctttgctgag
caggacctcgaggactacaacgacttcaatgatgagcaccagggttgggtcgagaaggag
agcctggaccacgagaagctccaccgcaagatgcgtctcttgacattctccagcctggcc
gcctccactcctagccgcgaaattgaatattccaagatcaccaaggccctgcagatcccc
gaggatgagattgagatgtgggctatcgatgtgattcgcgccggtctcgtcgagggtaaa
ctttcccagcagcgtcaaaagttccttgttcacaaggtcacataccgtgtgttcggtcaa
aagcagtaccaagagttggccaaccgagtcgaccactggaggacaactctgcagaacgtc
cttggcgtcctgcgccaagaacaggccaatgccaaggcccagaaggagcgcgagatccag
gagttagagcgcaaggtcgccaacgttggtatgggcggtgcccaggatcgacgccgacag
aaccagaaccgggag---------cctcgtgaaccccgcgagcctcgagagcctaaggag
cgaacggaagatgacgattaa
>Fp44
atggccgataccaagactgccggccagcccactctggtctttgttgatggatctttcgag
gatctcgctgccgagatggccgagtacctcaaggctgaggatgccaagcagcttctgagc
caggagaagcagccttccaacgaggaggttctgtccaagctggtctctgcatccggggcc
cttaacactgtccccgagaaggagtataccgccgcttccaaccttatgacccatttggtt
ttgcagtcctccgaccccaagaagttcctgcctactctctgcaccacctttgccaagccg
ctcgtcaactctcccgtccatggcgtcggcctgtcactcaacgccctgaccaccgtcttc
aacctgctcgaacccagcaaccccgtccgcgcccgtgtctttatggagattctcaaattc
ttgaggtcgcatgccatgtttgagagtctgcgcacatacctcgataagcttcccgaatgg
ctcgctacttggggaaccgatgccgatttccagcgaaagatctacgaggaggttgctgag
gttgcccttgaggctggcgaggagcaacaagcctacgagtacgttgtcaaggccctccga
acattcgacggcgacgccatctcctccgaagacgcccagcgattgtcccttcgtgctgtc
aagaaggcccttacctccagcaaccacttccttttccaagatctccggggcattcccagc
gtacaggccctcagcgactcccaccccgtctactcgcaacttctcgacatctttgctgag
caggacctcgaggactacaacgacttcaatgatgagcaccagggttgggtcgagaaggag
agcctggaccacgagaagctccaccgcaagatgcgtctcttgacattctccagcctggcc
gcctccactcctagccgcgaaattgaatattccaagatcaccaaggccctgcagatcccc
gaggatgagattgagatgtgggctatcgatgtgattcgcgccggtctcgtcgagggtaaa
ctttcccagcagcgtcaaaagttccttgttcacaaggtcacataccgtgtgttcggtcaa
aagcagtaccaagagttggccaaccgagtcgaccactggaggacaactctgcagaacgtc
cttggcgtcctgcgccaagaacaggccaatgccaaggcccagaaggagcgcgagatccag
gagttagagcgcaaggtcgccaacgttggtatgggcggtgcccaggatcgacgccgacag
aaccagaaccgggag---------cctcgtgaaccccgcgagcctcgagagcctaaggag
cgaacggaagatgacgattaa
>Fp49
atggccgataccaagactgccggccagcccactctggtctttgttgatggatctttcgag
gatctcgctgccgagatggccgagtacctcaaggctgaggatgccaagcagcttctgagc
caggagaagcagccttccaacgaggaggttctgtccaagctggtctctgcatccggggcc
cttaacactgtccccgagaaggagtataccgccgcttccaaccttatgacccatttggtt
ttgcagtcctccgaccccaagaagttcctgcctactctctgcaccacctttgccaagccg
ctcgtcaactctcccgtccatggcgtcggcctgtcactcaacgccctgaccaccgtcttc
aacctgctcgaacccagcaaccccgtccgcgcccgtgtctttatggagattctcaaattc
ttgaggtcgcatgccatgtttgagagtctgcgcacatacctcgataagcttcccgaatgg
ctcgctacttggggaaccgatgccgatttccagcgaaagatctacgaggaggttgctgag
gttgcccttgaggctggcgaggagcaacaagcctacgagtacgttgtcaaggccctccga
acattcgacggcgacgccatctcctccgaagacgcccagcgattgtcccttcgtgctgtc
aagaaggcccttacctccagcaaccacttccttttccaagatctccggggcattcccagc
gtacaggccctcagcgactcccaccccgtctactcgcaacttctcgacatctttgctgag
caggacctcgaggactacaacgacttcaatgatgagcaccagggttgggtcgagaaggag
agcctggaccacgagaagctccaccgcaagatgcgtctcttgacattctccagcctggcc
gcctccactcctagccgcgaaattgaatattccaagatcaccaaggccctgcagatcccc
gaggatgagattgagatgtgggctatcgatgtgattcgcgccggtctcgtcgagggtaaa
ctttcccagcagcgtcaaaagttccttgttcacaaggtcacataccgtgtgttcggtcaa
aagcagtaccaagagttggccaaccgagtcgaccactggaggacaactctgcagaacgtc
cttggcgtcctgcgccaagaacaggccaatgccaaggcccagaaggagcgcgagatccag
gagttagagcgcaaggtcgccaacgttggtatgggcggtgcccaggatcgacgccgacag
aaccagaaccgggag---------cctcgtgaaccccgcgagcctcgagagcctaaggag
cgaacggaagatgacgattaa
>Fp50
atggccgataccaagaatgccggccagcccactctggtctttgttgatggatctttcgag
gatctcgctgccgagatggccgagtacctcaaggctgaggatgccaagcagcttctgagc
caggagaagcagccttccaacgaggaggttctgtccaagctggtctctgcatccggggcc
cttaacactgtccccgagaaggagtataccgccgcttccaaccttatgacccatttggtt
ttgcagtcctccgaccccaagaagttcctgcctactctctgcaccacctttgccaagccg
ctcgtcaactctcccgtccatggcgtcggcctgtcactcaacgccctgaccaccgtcttc
aacctgctcgaacccagcaaccccgtccgcgcccgtgtctttatggagattctcaaattc
ttgaggtcgcatgccatgtttgagagtctgcgcacatacctcgataagcttcccgaatgg
ctcgctacttggggaaccgatgccgatttccagcgaaagatctacgaggaggttgccgag
gttgcccttgaggctggcgaggagcaacaagcctacgagtacgttgtcaaggccctccga
acattcgacggcgacgccatctcctccgaagacgcccagcgattgtcccttcgtgctgtc
aagaaggcccttacctccagcaaccacttccttttccaagatctccggggcattcccagc
gtacaggccctcagcgactcccaccccgtctactcgcaacttctcgacatctttgctgag
caggacctcgaggactacaacgacttcaatgatgagcaccagggttgggtcgagaaggag
agcctggaccacgagaagctccaccgcaagatgcgtctcttgacattctccagcctggcc
gcctccactcctagccgcgaaattgaatattccaagatcaccaaggccctgcagatcccc
gaggatgagattgagatgtgggctatcgatgtgattcgcgccggtctcgtcgagggtaaa
ctttcccagcagcgtcaaaagttccttgttcacaaggtcacataccgtgtgttcggtcaa
aagcagtaccaagagttggccaaccgagtcgaccactggaggacaactctgcagaacgtc
cttggcgtcctgcgccaagaacaggccaatgccaaggcccagaaggagcgcgagatccag
gagttagagcgcaaggtcgccaacgttggtatgggcggtgcccaggatcgacgccgacag
aaccagaaccgggag---------cctcgtgaaccccgcgagcctcgagagcctaaggag
cgaacggaagatgacgattaa
>Fp51
atggccgataccaagaatgccggccagcccactctggtctttgttgatggatctttcgag
gatctcgctgccgagatggccgagtacctcaaggctgaggatgccaagcagcttctgagc
caggagaagcagccttccaacgaggaggttctgtccaagctggtctctgcatccggggcc
cttaacactgtccccgagaaggagtataccgccgcttccaaccttatgacccatttggtt
ttgcagtcctccgaccccaagaagttcctgcctactctctgcaccacctttgccaagccg
ctcgtcaactctcccgtccatggcgtcggcctgtcactcaacgccctgaccaccgtcttc
aacctgctcgaacccagcaaccccgtccgcgcccgtgtctttatggagattctcaaattc
ttgaggtcgcatgccatgtttgagagtctgcgcacatacctcgataagcttcccgaatgg
ctcgctacttggggaaccgatgccgatttccagcgaaagatctacgaggaggttgccgag
gttgcccttgaggctggcgaggagcaacaagcctacgagtacgttgtcaaggccctccga
acattcgacggcgacgccatctcctccgaagacgcccagcgattgtcccttcgtgctgtc
aagaaggcccttacctccagcaaccacttccttttccaagatctccggggcattcccagc
gtacaggccctcagcgactcccaccccgtctactcgcaacttctcgacatctttgctgag
caggacctcgaggactacaacgacttcaatgatgagcaccagggttgggtcgagaaggag
agcctggaccacgagaagctccaccgcaagatgcgtctcttgacattctccagcctggcc
gcctccactcctagccgcgaaattgaatattccaagatcaccaaggccctgcagatcccc
gaggatgagattgagatgtgggctatcgatgtgattcgcgccggtctcgtcgagggtaaa
ctttcccagcagcgtcaaaagttccttgttcacaaggtcacataccgtgtgttcggtcaa
aagcagtaccaagagttggccaaccgagtcgaccactggaggacaactctgcagaacgtc
cttggcgtcctgcgccaagaacaggccaatgccaaggcccagaaggagcgcgagatccag
gagttagagcgcaaggtcgccaacgttggtatgggcggtgcccaggatcgacgccgacag
aaccagaaccgggag---------cctcgtgaaccccgcgagcctcgagagcctaaggag
cgaacggaagatgacgattaa
>Fp59
atggccgataccaagaatgccggccagcccactctggtctttgttgatggatctttcgag
gatctcgctgccgagatggccgagtacctcaaggctgaggatgccaagcagcttctgagc
caggagaagcagccttccaacgaggaggttctgtccaagctggtctctgcatccggggcc
cttaacactgtccccgagaaggagtataccgccgcttccaaccttatgacccatttggtt
ttgcagtcctccgaccccaagaagttcctgcctactctctgcaccacctttgccaagccg
ctcgtcaactctcccgtccatggcgtcggcctgtcactcaacgccctgaccaccgtcttc
aacctgctcgaacccagcaaccccgtccgcgcccgtgtctttatggagattctcaaattc
ttgaggtcgcatgccatgtttgagagtctgcgcacatacctcgataagcttcccgaatgg
ctcgctacttggggaaccgatgccgatttccagcgaaagatctacgaggaggttgccgag
gttgcccttgaggctggcgaggagcaacaagcctacgagtacgttgtcaaggccctccga
acattcgacggcgacgccatctcctccgaagacgcccagcgattgtcccttcgtgctgtc
aagaaggcccttacctccagcaaccacttccttttccaagatctccggggcattcccagc
gtacaggccctcagcgactcccaccccgtctactcgcaacttctcgacatctttgctgag
caggacctcgaggactacaacgacttcaatgatgagcaccagggttgggtcgagaaggag
agcctggaccacgagaagctccaccgcaagatgcgtctcttgacattctccagcctggcc
gcctccactcctagccgcgaaattgaatattccaagatcaccaaggccctgcagatcccc
gaggatgagattgagatgtgggctatcgatgtgattcgcgccggtctcgtcgagggtaaa
ctttcccagcagcgtcaaaagttccttgttcacaaggtcacataccgtgtgttcggtcaa
aagcagtaccaagagttggccaaccgagtcgaccactggaggacaactctgcagaacgtc
cttggcgtcctgcgccaagaacaggccaatgccaaggcccagaaggagcgcgagatccag
gagttagagcgcaaggtcgccaacgttggtatgggcggtgcccaggatcgacgccgacag
aaccagaaccgggag---------cctcgtgaaccccgcgagcctcgagagcctaaggag
cgaacggaagatgacgattaa
>Fp63
atggccgataccaagaatgccggccagcccactctggtctttgttgatggatctttcgag
gatctcgctgccgagatggccgagtacctcaaggctgaggatgccaagcagcttctgagc
caggagaagcagccttccaacgaggaggttctgtccaagctggtctctgcatccggggcc
cttaacactgtccccgagaaggagtataccgccgcttccaaccttatgacccatttggtt
ttgcagtcctccgaccccaagaagttcctgcctactctctgcaccacctttgccaagccg
ctcgtcaactctcccgtccatggcgtcggcctgtcactcaacgccctgaccaccgtcttc
aacctgctcgaacccagcaaccccgtccgcgcccgtgtctttatggagattctcaaattc
ttgaggtcgcatgccatgtttgagagtctgcgcacatacctcgataagcttcccgaatgg
ctcgctacttggggaaccgatgccgatttccagcgaaagatctacgaggaggttgccgag
gttgcccttgaggctggcgaggagcaacaagcctacgagtacgttgtcaaggccctccga
acattcgacggcgacgccatctcctccgaagacgcccagcgattgtcccttcgtgctgtc
aagaaggcccttacctccagcaaccacttccttttccaagatctccggggcattcccagc
gtacaggccctcagcgactcccaccccgtctactcgcaacttctcgacatctttgctgag
caggacctcgaggactacaacgacttcaatgatgagcaccagggttgggtcgagaaggag
agcctggaccacgagaagctccaccgcaagatgcgtctcttgacattctccagcctggcc
gcctccactcctagccgcgaaattgaatattccaagatcaccaaggccctgcagatcccc
gaggatgagattgagatgtgggctatcgatgtgattcgcgccggtctcgtcgagggtaaa
ctttcccagcagcgtcaaaagttccttgttcacaaggtcacataccgtgtgttcggtcaa
aagcagtaccaagagttggccaaccgagtcgaccactggaggacaactctgcagaacgtc
cttggcgtcctgcgccaagaacaggccaatgccaaggcccagaaggagcgcgagatccag
gagttagagcgcaaggtcgccaacgttggtatgggcggtgcccaggatcgacgccgacag
aaccagaaccgggag---------cctcgtgaaccccgcgagcctcgagagcctaaggag
cgaacggaagatgacgattaa
>Fp65
atggccgataccaagactgccggccagcccactctggtctttgttgatggatctttcgag
gatctcgctgccgagatggccgagtacctcaaggctgaggatgccaagcagcttctgagc
caggagaagcagccttccaacgaggaggttctgtccaagctggtctctgcatccggggcc
cttaacactgtccccgagaaggagtataccgccgcttccaaccttatgacccatttggtt
ttgcagtcctccgaccccaagaagttcctgcctactctctgcaccacctttgccaagccg
ctcgtcaactctcccgtccatggcgtcggcctgtcactcaacgccctgaccaccgtcttc
aacctgctcgaacccagcaaccccgtccgcgcccgtgtctttatggagattctcaaattc
ttgaggtcgcatgccatgtttgagagtctgcgcacatacctcgataagcttcccgaatgg
ctcgctacttggggaaccgatgccgatttccagcgaaagatctacgaggaggttgctgag
gttgcccttgaggctggcgaggagcaacaagcctacgagtacgttgtcaaggccctccga
acattcgacggcgacgccatctcctccgaagacgcccagcgattgtcccttcgtgctgtc
aagaaggcccttacctccagcaaccacttccttttccaagatctccggggcattcccagc
gtacaggccctcagcgactcccaccccgtctactcgcaacttctcgacatctttgctgag
caggacctcgaggactacaacgacttcaatgatgagcaccagggttgggtcgagaaggag
agcctggaccacgagaagctccaccgcaagatgcgtctcttgacattctccagcctggcc
gcctccactcctagccgcgaaattgaatattccaagatcaccaaggccctgcagatcccc
gaggatgagattgagatgtgggctatcgatgtgattcgcgccggtctcgtcgagggtaaa
ctttcccagcagcgtcaaaagttccttgttcacaaggtcacataccgtgtgttcggtcaa
aagcagtaccaagagttggccaaccgagtcgaccactggaggacaactctgcagaacgtc
cttggcgtcctgcgccaagaacaggccaatgccaaggcccagaaggagcgcgagatccag
gagttagagcgcaaggtcgccaacgttggtatgggcggtgcccaggatcgacgccgacag
aaccagaaccgggag---------cctcgtgaaccccgcgagcctcgagagcctaaggag
cgaacggaagatgacgattaa
>Fp66
atggccgataccaagactgccggccagcccactctggtctttgttgatggatctttcgag
gatctcgctgccgagatggccgagtacctcaaggctgaggatgccaagcagcttctgagc
caggagaagcagccttccaacgaggaggttctgtccaagctggtctctgcatccggggcc
cttaacactgtccccgagaaggagtataccgccgcttccaaccttatgacccatttggtt
ttgcagtcctccgaccccaagaagttcctgcctactctctgcaccacctttgccaagccg
ctcgtcaactctcccgtccatggcgtcggcctgtcactcaacgccctgaccaccgtcttc
aacctgctcgaacccagcaaccccgtccgcgcccgtgtctttatggagattctcaaattc
ttgaggtcgcatgccatgtttgagagtctgcgcacatacctcgataagcttcccgaatgg
ctcgctacttggggaaccgatgccgatttccagcgaaagatctacgaggaggttgccgag
gttgcccttgaggctggcgaggagcaacaagcctacgagtacgttgtcaaggccctccga
acattcgacggcgacgccatctcctccgaagacgcccagcgattgtcccttcgtgctgtc
aagaaggcccttacctccagcaaccacttccttttccaagatctccggggcattcccagc
gtacaggccctcagcgactcccaccccgtctactcgcaacttctcgacatctttgctgag
caggacctcgaggactacaacgacttcaatgatgagcaccagggttgggtcgagaaggag
agcctggaccacgagaagctccaccgcaagatgcgtctcttgacattctccagcctggcc
gcctccactcctagccgcgaaattgaatattccaagatcaccaaggccctgcagatcccc
gaggatgagattgagatgtgggctatcgatgtgattcgcgccggtctcgtcgagggtaaa
ctttcccagcagcgtcaaaagttccttgttcacaaggtcacataccgtgtgttcggtcaa
aagcagtaccaagagttggccaaccgagtcgaccactggaggacaactctgcagaacgtc
cttggcgtcctgcgccaagaacaggccaatgccaaggcccagaaggagcgcgagatccag
gagttagagcgcaaggtcgccaacgttggtatgggcggtgcccaggatcgacgccgacag
aaccagaaccgggag---------cctcgtgaaccccgcgagcctcgagagcctaaggag
cgaacggaagatgacgattaa
>Fp72
atggccgataccaagactgccggccagcccactctggtctttgttgatggatctttcgag
gatctcgctgccgagatggccgagtacctcaaggctgaggatgccaagcagcttctgagc
caggagaagcagccttccaacgaggaggttctgtccaagctggtctctgcatccggggcc
cttaacactgtccccgagaaggagtataccgccgcttccaaccttatgacccatttggtt
ttgcagtcctccgaccccaagaagttcctgcctactctctgcaccacctttgccaagccg
ctcgtcaactctcccgtccatggcgtcggcctgtcactcaacgccctgaccaccgtcttc
aacctgctcgaacccagcaaccccgtccgcgcccgtgtctttatggagattctcaaattc
ttgaggtcgcatgccatgtttgagagtctgcgcacatacctcgataagcttcccgaatgg
ctcgctacttggggaaccgatgccgatttccagcgaaagatctacgaggaggttgccgag
gttgcccttgaggctggcgaggagcaacaagcctacgagtacgttgtcaaggccctccga
acattcgacggcgacgccatctcctccgaagacgcccagcgattgtcccttcgtgctgtc
aagaaggcccttacctccagcaaccacttccttttccaagatctccggggcattcccagc
gtacaggccctcagcgactcccaccccgtctactcgcaacttctcgacatctttgctgag
caggacctcgaggactacaacgacttcaatgatgagcaccagggttgggtcgagaaggag
agcctggaccacgagaagctccaccgcaagatgcgtctcttgacattctccagcctggcc
gcctccactcctagccgcgaaattgaatattccaagatcaccaaggccctgcagatcccc
gaggatgagattgagatgtgggctatcgatgtgattcgcgccggtctcgtcgagggtaaa
ctttcccagcagcgtcaaaagttccttgttcacaaggtcacataccgtgtgttcggtcaa
aagcagtaccaagagttggccaaccgagtcgaccactggaggacaactctgcagaacgtc
cttggcgtcctgcgccaagaacaggccaatgccaaggcccagaaggagcgcgagatccag
gagttagagcgcaaggtcgccaacgttggtatgggcggtgcccaggatcgacgccgacag
aaccagaaccgggag---------cctcgtgaaccccgcgagcctcgagagcctaaggag
cgaacggaagatgacgattaa
>Fp73
atggccgataccaagactgccggccagcccactctggtctttgttgatggatctttcgag
gatctcgctgccgagatggccgagtacctcaaggctgaggatgccaagcagcttctgagc
caggagaagcagccttccaacgaggaggttctgtccaagctggtctctgcatccggggcc
cttaacactgtccccgagaaggagtataccgccgcttccaaccttatgacccatttggtt
ttgcagtcctccgaccccaagaagttcctgcctactctctgcaccacctttgccaagccg
ctcgtcaactctcccgtccatggcgtcggcctgtcactcaacgccctgaccaccgtcttc
aacctgctcgaacccagcaaccccgtccgcgcccgtgtctttatggagattctcaaattc
ttgaggtcgcatgccatgtttgagagtctgcgcacatacctcgataagcttcccgaatgg
ctcgctacttggggaaccgatgccgatttccagcgaaagatctacgaggaggttgccgag
gttgcccttgaggctggcgaggagcaacaagcctacgagtacgttgtcaaggccctccga
acattcgacggcgacgccatctcctccgaagacgcccagcgattgtcccttcgtgctgtc
aagaaggcccttacctccagcaaccacttccttttccaagatctccggggcattcccagc
gtacaggccctcagcgactcccaccccgtctactcgcaacttctcgacatctttgctgag
caggacctcgaggactacaacgacttcaatgatgagcaccagggttgggtcgagaaggag
agcctggaccacgagaagctccaccgcaagatgcgtctcttgacattctccagcctggcc
gcctccactcctagccgcgaaattgaatattccaagatcaccaaggccctgcagatcccc
gaggatgagattgagatgtgggctatcgatgtgattcgcgccggtctcgtcgagggtaaa
ctttcccagcagcgtcaaaagttccttgttcacaaggtcacataccgtgtgttcggtcaa
aagcagtaccaagagttggccaaccgagtcgaccactggaggacaactctgcagaacgtc
cttggcgtcctgcgccaagaacaggccaatgccaaggcccagaaggagcgcgagatccag
gagttagagcgcaaggtcgccaacgttggtatgggcggtgcccaggatcgacgccgacag
aaccagaaccgggag---------cctcgtgaaccccgcgagcctcgagagcctaaggag
cgaacggaagatgacgattaa
>Fp76
atggccgataccaagactgccggccagcccactctggtctttgttgatggatctttcgag
gatctcgctgccgagatggccgagtacctcaaggctgaggatgccaagcagcttctgagc
caggagaagcagccttccaacgaggaggttctgtccaagctggtctctgcatccggggcc
cttaacactgtccccgagaaggagtataccgccgcttccaaccttatgacccatttggtt
ttgcagtcctccgaccccaagaagttcctgcctactctctgcaccacctttgccaagccg
ctcgtcaactctcccgtccatggcgtcggcctgtcactcaacgccctgaccaccgtcttc
aacctgctcgaacccagcaaccccgtccgcgcccgtgtctttatggagattctcaaattc
ttgaggtcgcatgccatgtttgagagtctgcgcacatacctcgataagcttcccgaatgg
ctcgctacttggggaaccgatgccgatttccagcgaaagatctacgaggaggttgccgag
gttgcccttgaggctggcgaggagcaacaagcctacgagtacgttgtcaaggccctccga
acattcgacggcgacgccatctcctccgaagacgcccagcgattgtcccttcgtgctgtc
aagaaggcccttacctccagcaaccacttccttttccaagatctccggggcattcccagc
gtacaggccctcagcgactcccaccccgtctactcgcaacttctcgacatctttgctgag
caggacctcgaggactacaacgacttcaatgatgagcaccagggttgggtcgagaaggag
agcctggaccacgagaagctccaccgcaagatgcgtctcttgacattctccagcctggcc
gcctccactcctagccgcgaaattgaatattccaagatcaccaaggccctgcagatcccc
gaggatgagattgagatgtgggctatcgatgtgattcgcgccggtctcgtcgagggtaaa
ctttcccagcagcgtcaaaagttccttgttcacaaggtcacataccgtgtgttcggtcaa
aagcagtaccaagagttggccaaccgagtcgaccactggaggacaactctgcagaacgtc
cttggcgtcctgcgccaagaacaggccaatgccaaggcccagaaggagcgcgagatccag
gagttagagcgcaaggtcgccaacgttggtatgggcggtgcccaggatcgacgccgacag
aaccagaaccgggag---------cctcgtgaaccccgcgagcctcgagagcctaaggag
cgaacggaagatgacgattaa
>Fp78
atggccgataccaagaatgccggccagcccactctggtctttgttgatggatctttcgag
gatctcgctgccgagatggccgagtacctcaaggctgaggatgccaagcagcttctgagc
caggagaagcagccttccaacgaggaggttctgtccaagctggtctctgcatccggggcc
cttaacactgtccccgagaaggagtataccgccgcttccaaccttatgacccatttggtt
ttgcagtcctccgaccccaagaagttcctgcctactctctgcaccacctttgccaagccg
ctcgtcaactctcccgtccatggcgtcggcctgtcactcaacgccctgaccaccgtcttc
aacctgctcgaacccagcaaccccgtccgcgcccgtgtctttatggagattctcaaattc
ttgaggtcgcatgccatgtttgagagtctgcgcacatacctcgataagcttcccgaatgg
ctcgctacttggggaaccgatgccgatttccagcgaaagatctacgaggaggttgccgag
gttgcccttgaggctggcgaggagcaacaagcctacgagtacgttgtcaaggccctccga
acattcgacggcgacgccatctcctccgaagacgcccagcgattgtcccttcgtgctgtc
aagaaggcccttacctccagcaaccacttccttttccaagatctccggggcattcccagc
gtacaggccctcagcgactcccaccccgtctactcgcaacttctcgacatctttgctgag
caggacctcgaggactacaacgacttcaatgatgagcaccagggttgggtcgagaaggag
agcctggaccacgagaagctccaccgcaagatgcgtctcttgacattctccagcctggcc
gcctccactcctagccgcgaaattgaatattccaagatcaccaaggccctgcagatcccc
gaggatgagattgagatgtgggctatcgatgtgattcgcgccggtctcgtcgagggtaaa
ctttcccagcagcgtcaaaagttccttgttcacaaggtcacataccgtgtgttcggtcaa
aagcagtaccaagagttggccaaccgagtcgaccactggaggacaactctgcagaacgtc
cttggcgtcctgcgccaagaacaggccaatgccaaggcccagaaggagcgcgagatccag
gagttagagcgcaaggtcgccaacgttggtatgggcggtgcccaggatcgacgccgacag
aaccagaaccgggag---------cctcgtgaaccccgcgagcctcgagagcctaaggag
cgaacggaagatgacgattaa
>Fp81
atggccgataccaagactgccggccagcccactctggtctttgttgatggatctttcgag
gatctcgctgccgagatggccgagtacctcaaggctgaggatgccaagcagcttctgagc
caggagaagcagccttccaacgaggaggttctgtccaagctggtctctgcatccggggcc
cttaacactgtccccgagaaggagtataccgccgcttccaaccttatgacccatttggtt
ttgcagtcctccgaccccaagaagttcctgcctactctctgcaccacctttgccaagccg
ctcgtcaactctcccgtccatggcgtcggcctgtcactcaacgccctgaccaccgtcttc
aacctgctcgaacccagcaaccccgtccgcgcccgtgtctttatggagattctcaaattc
ttgaggtcgcatgccatgtttgagagtctgcgcacatacctcgataagcttcccgaatgg
ctcgctacttggggaaccgatgccgatttccagcgaaagatctacgaggaggttgctgag
gttgcccttgaggctggcgaggagcaacaagcctacgagtacgttgtcaaggccctccga
acattcgacggcgacgccatctcctccgaagacgcccagcgattgtcccttcgtgctgtc
aagaaggcccttacctccagcaaccacttccttttccaagatctccggggcattcccagc
gtacaggccctcagcgactcccaccccgtctactcgcaacttctcgacatctttgctgag
caggacctcgaggactacaacgacttcaatgatgagcaccagggttgggtcgagaaggag
agcctggaccacgagaagctccaccgcaagatgcgtctcttgacattctccagcctggcc
gcctccactcctagccgcgaaattgaatattccaagatcaccaaggccctgcagatcccc
gaggatgagattgagatgtgggctatcgatgtgattcgcgccggtctcgtcgagggtaaa
ctttcccagcagcgtcaaaagttccttgttcacaaggtcacataccgtgtgttcggtcaa
aagcagtaccaagagttggccaaccgagtcgaccactggaggacaactctgcagaacgtc
cttggcgtcctgcgccaagaacaggccaatgccaaggcccagaaggagcgcgagatccag
gagttagagcgcaaggtcgccaacgttggtatgggcggtgcccaggatcgacgccgacag
aaccagaaccgggag---------cctcgtgaaccccgcgagcctcgagagcctaaggag
cgaacggaagatgacgattaa
>Fp84
atggccgataccaagactgccggccagcccactctggtctttgttgatggatctttcgag
gatctcgctgccgagatggccgagtacctcaaggctgaggatgccaagcagcttctgagc
caggagaagcagccttccaacgaggaggttctgtccaagctggtctctgcatccggggcc
cttaacactgtccccgagaaggagtataccgccgcttccaaccttatgacccatttggtt
ttgcagtcctccgaccccaagaagttcctgcctactctctgcaccacctttgccaagccg
ctcgtcaactctcccgtccatggcgtcggcctgtcactcaacgccctgaccaccgtcttc
aacctgctcgaacccagcaaccccgtccgcgcccgtgtctttatggagattctcaaattc
ttgaggtcgcatgccatgtttgagagtctgcgcacatacctcgataagcttcccgaatgg
ctcgctacttggggaaccgatgccgatttccagcgaaagatctacgaggaggttgccgag
gttgcccttgaggctggcgaggagcaacaagcctacgagtacgttgtcaaggccctccga
acattcgacggcgacgccatctcctccgaagacgcccagcgattgtcccttcgtgctgtc
aagaaggcccttacctccagcaaccacttccttttccaagatctccggggcattcccagc
gtacaggccctcagcgactcccaccccgtctactcgcaacttctcgacatctttgctgag
caggacctcgaggactacaacgacttcaatgatgagcaccagggttgggtcgagaaggag
agcctggaccacgagaagctccaccgcaagatgcgtctcttgacattctccagcctggcc
gcctccactcctagccgcgaaattgaatattccaagatcaccaaggccctgcagatcccc
gaggatgagattgagatgtgggctatcgatgtgattcgcgccggtctcgtcgagggtaaa
ctttcccagcagcgtcaaaagttccttgttcacaaggtcacataccgtgtgttcggtcaa
aagcagtaccaagagttggccaaccgagtcgaccactggaggacaactctgcagaacgtc
cttggcgtcctgcgccaagaacaggccaatgccaaggcccagaaggagcgcgagatccag
gagttagagcgcaaggtcgccaacgttggtatgggcggtgcccaggatcgacgccgacag
aaccagaaccgggag---------cctcgtgaaccccgcgagcctcgagagcctaaggag
cgaacggaagatgacgattaa
>Fp86
atggccgataccaagaatgccggccagcccactctggtctttgttgatggatctttcgag
gatctcgctgccgagatggccgagtacctcaaggctgaggatgccaagcagcttctgagc
caggagaagcagccttccaacgaggaggttctgtccaagctggtctctgcatccggggcc
cttaacactgtccccgagaaggagtataccgccgcttccaaccttatgacccatttggtt
ttgcagtcctccgaccccaagaagttcctgcctactctctgcaccacctttgccaagccg
ctcgtcaactctcccgtccatggcgtcggcctgtcactcaacgccctgaccaccgtcttc
aacctgctcgaacccagcaaccccgtccgcgcccgtgtctttatggagattctcaaattc
ttgaggtcgcatgccatgtttgagagtctgcgcacatacctcgataagcttcccgaatgg
ctcgctacttggggaaccgatgccgatttccagcgaaagatctacgaggaggttgccgag
gttgcccttgaggctggcgaggagcaacaagcctacgagtacgttgtcaaggccctccga
acattcgacggcgacgccatctcctccgaagacgcccagcgattgtcccttcgtgctgtc
aagaaggcccttacctccagcaaccacttccttttccaagatctccggggcattcccagc
gtacaggccctcagcgactcccaccccgtctactcgcaacttctcgacatctttgctgag
caggacctcgaggactacaacgacttcaatgatgagcaccagggttgggtcgagaaggag
agcctggaccacgagaagctccaccgcaagatgcgtctcttgacattctccagcctggcc
gcctccactcctagccgcgaaattgaatattccaagatcaccaaggccctgcagatcccc
gaggatgagattgagatgtgggctatcgatgtgattcgcgccggtctcgtcgagggtaaa
ctttcccagcagcgtcaaaagttccttgttcacaaggtcacataccgtgtgttcggtcaa
aagcagtaccaagagttggccaaccgagtcgaccactggaggacaactctgcagaacgtc
cttggcgtcctgcgccaagaacaggccaatgccaaggcccagaaggagcgcgagatccag
gagttagagcgcaaggtcgccaacgttggtatgggcggtgcccaggatcgacgccgacag
aaccagaaccgggag---------cctcgtgaaccccgcgagcctcgagagcctaaggag
cgaacggaagatgacgattaa
>Fvenenatum.busco
atggccgataccaagactgccggccagcccactctggtctttgttgatggatctttcgag
gatctcgccgccgagatggccgagtacctcaaggctgaggacgccaagcagcttctgagc
caggagaagcagccttccaacgaggaggttctgtccaagctggtctctgcatctggggcc
cttaacactgtccccgagaaggagtataccgccgcttccaacctcatgacccatttggtt
ctgcagtcctccgaccccaagaagttcctgcctactctctgcaccacctttgctaagccg
ctcgtcaactctcccgttcacggcgttggtctgtcactcaacgccctgaccaccgtcttc
aacctgctcgaacccagcaaccccgtccgcgcccgtgtctttatggaaattctcaagttc
ttgaggtcgcatgccatgtttgaaagtctgcgcacatacctcgataagctccccgagtgg
ctcgctacttggggaaccgatgccgatttccagcgaaagatctacgaggaggttgccgag
gttgcccttgaggctggcgaggagcaacaagcctacgagtacgttgtcaaggccctcaga
acattcgacggcgacgccatctcctccgaagacgcccagagattgtcccttcgtgctgtc
aagaaggcccttacctccagcaaccacttccttttccaagatctccgaggcattcccagc
gtgcaggccctcagcgactcccacccagtctactcgcaacttctcgatatctttgctgag
caggacctcgaggactacaacgacttcaacgatgagcaccagggctgggtcgagaaggag
agcctggaccacgagaagctccaccgcaagatgcgcctcttgacattctccagcttggcc
gcctccactcccagccgcgaaattgaatattccaagatcaccaaggctctgcagatcccc
gaggatgagattgagatgtgggctatcgatgtgattcgcgctggtctcgtcgagggtaaa
ctttcccagcagcgtcaaaagttcctcgttcacaaggtcacataccgtgtgttcggtcaa
aagcagtaccaagaattggccaaccgagtcgaccactggaggacaactctgcagaacgtc
cttggcgtcctgcgccaagaacaggtcaatgccaaggcccagaaggagcgcgagatccag
gagttggagcgaaaggtcgccaacgttggtatgggcggtgcccaggaccgacgccgacag
aaccagaaccgggagcctcgcgaacctcgcgaaccccgcgagcctcgagagcctaaggag
cgaacggaagatgacgattaa
