# Supplementary material for: Apicidin biosynthesis is linked to accessory chromosomes in Fusarium poae isolates
Source: BMC Genomics. 2021 Aug 4;22:591. doi: 10.1186/s12864-021-07617-y (PMC8340494; doi:10.1186/s12864-021-07617-y)
Supplement: Supplementary file 17 — Additional file 17. Compressed folder containing alignments for each of the 4141 orthologs used in BUSCO analysis. [file 12864_2021_7617_MOESM17_ESM.zip › Fven2_nt_MAFFT/14158at5125_nt.mafft.fasta]

>Fp105
atggcgattcccttcattgggaggcttcgcccctacgagtatctcgccctcgtgggctca
tttattctcgtcggtctcgaggcagtcattcgcgttttgacgttggcattg---------
------------------------------------------------------------
---------------------ccgatatccacttcagttcgagatgcagcagactttgtc
gagctgtgtcgcatctggggttatgaggcagaggaacacattgctcaaaccaaggatgga
tatcttctaggtcttcatcgactccaatggagaaagggcgaagaaggccagaaggtcaac
tacggaccaacaagtttgaaaaagaaagtcatttacatgcaccatggccttcttatgaat
tctgaggtttgggtatcccttactgatgagcagcgatgtcttccctttgagctggtagaa
aagggatatgacgtttggtttggcaacaatcgaggaaacaagtactccaagaaatcgatt
caccactctccaacttctaatgccttctgggacttttcaatcgacgaatttgccttccat
gacatcccagacagcatcagctacatccttgataccacccagcaagaaagcctttcgtac
atcggtttctcacagggcacagcacaggccttcgccagcttggccattcaccccaagctt
aacaatcaggtcaacgtcttcattgctctcgcccctgccatggctccagccggcctgtct
agtggaattgtcgacgcgcttgtcacggcatcgccttctgttttgttccttctgtttggt
cgtcgctctattctaagttccgcgaccatgtgggaaactattctttacccgcccatcttc
agcaagcttatcgatatggggctgtcgttcttgttcaactggcaaactctcaatatctcg
gccagtcagaaattggctgcgtaccctcatttgtactcattcacaagcaccaagagtgtg
gttcattggttccagatcattcgaaacaaatgttttcagatgtatgatgacgacgttcac
cagccgattagtgtcacctcgaccagaaaatattcaaaggtggccaagtacccgactcga
aatatcaagacgcccatcgtcctcgtatacggaggcagtgactcccttgtagatatcaag
gtgatgctgaaggaactgccacctcagaccgtcgcaaccgaaattccccactacgagcac
ctcgacttcctctgggcaagagatgttgatacacaggtcttccagcacgtctttgatgcg
ctcgacagtttcaccgatgccgagcatacaaaggaggagtatgatcgatactatgtcagc
cgacaggagagtctgttgggctcaggatatgcatatgcacgtgcgcaagctcatccaggc
agtgagagcgagtcttcgactcttaccccaagtctcgaagggacgaacagcgtccagctt
gcgcccgtccctcaacctcaccgagcaagagagactgcaagcggaattccatcaccaaag
aatacgacacgccacagggtcaactactcttttgacaagataggcgatccgccaaggacc
ccgacgttccagaccgaacccaccgaacctcctgcaggccaagaatccttggaggacggt
gcccagactgaacccaccgaaccgcccgcgggtcaagaacaggtagatgagggagccagg
acccctatagcggcaagggtcaaggccggtgttacgcgcagcggaagcgtgggtagcaac
atcagcctggacggcatgcgagaaggtcgaggcatcaccattggagcgagtagagccgtc
ggtggtgtggtgaccacaagcggcgccagcggcatcaacggcgagggcagccctggaaga
gaaagtggttcggagaggaaaaagaacaagtag
>Fp108
atggcgattcccttcattgggaggcttcgcccctacgagtatctcgccctcgtgggctca
tttattctcgtcggtctcgaggcagtcattcgcgttttgacgttggcattg---------
------------------------------------------------------------
---------------------ccgatatccacttcagttcgagatgcagcagactttgtc
gagctgtgtcgcatctggggttatgaggcagaggaacacattgctcaaaccaaggatgga
tatcttctaggtcttcatcgactccaatggagaaagggcgaagaaggccagaaggtcaac
tacggaccaacaagtttgaaaaagaaagtcatttacatgcaccatggccttcttatgaat
tctgaggtttgggtatcccttactgatgagcagcgatgtcttccctttgagctggtagaa
aagggatatgacgtttggtttggcaacaatcgaggaaacaagtactccaagaaatcgatt
caccactctccaacttctaatgccttctgggacttttcaatcgacgaatttgccttccat
gacatcccagacagcatcagctacatccttgataccacccagcaagaaagcctttcgtac
atcggtttctcacagggcacagcacaggccttcgccagcttggccattcaccccaagctt
aacaatcaggtcaacgtcttcattgctctcgcccctgccatggctccagccggcctgtct
agtggaattgtcgacgcgcttgtcacggcatcgccttctgttttgttccttctgtttggt
cgtcgctctattctaagttccgcgaccatgtgggaaactattctttacccgcccatcttc
agcaagcttatcgatatggggctgtcgttcttgttcaactggcaaactctcaatatctcg
gccagtcagaaattggctgcgtaccctcatttgtactcattcacaagcaccaagagtgtg
gttcattggttccagatcattcgaaacaaatgttttcagatgtatgatgacgacgttcac
cagccgattagtgtcacctcgaccagaaaatattcaaaggtggccaagtacccgactcga
aatatcaagacgcccatcgtcctcgtatacggaggcagtgactcccttgtagatatcaag
gtgatgctgaaggaactgccacctcagaccgtcgcaaccgaaattccccactacgagcac
ctcgacttcctctgggcaagagatgttgatacacaggtcttccagcacgtctttgatgcg
ctcgacagtttcaccgatgccgagcatacaaaggaggagtatgatcgatactatgtcagc
cgacaggagagtctgttgggctcaggatatgcatatgcacgtgcgcaagctcatccaggc
agtgagagcgagtcttcgactcttaccccaagtctcgaagggacgaacagcgtccagctt
gcgcccgtccctcaacctcaccgagcaagagagactgcaagcggaattccatcaccaaag
aatacgacacgccacagggtcaactactcttttgacaagataggcgatccgccaaggacc
ccgacgttccagaccgaacccaccgaacctcctgcaggccaagaatccttggaggacggt
gcccagactgaacccaccgaaccgcccgcgggtcaagaacaggtagatgagggagccagg
acccctatagcggcaagggtcaaggccggtgttacgcgcagcggaagcgtgggtagcaac
atcagcctggacggcatgcgagaaggtcgaggcatcaccattggagcgagtagagccgtc
ggtggtgtggtgaccacaagcggcgccagcggcatcaacggcgagggcagccctggaaga
gaaagtggttcggagaggaaaaagaacaagtag
>Fp118
atggcgattcccttcattgggaggcttcgcccctacgagtatctcgccctcgtgggctca
tttattctcgtcggtctcgaggcagtcattcgcgttttgacgttggcattg---------
------------------------------------------------------------
---------------------ccgatatccacttcagttcgagatgcagcagactttgtc
gagctgtgtcgcatctggggttatgaggcagaggaacacattgctcaaaccaaggatgga
tatcttctaggtcttcatcgactccaatggagaaagggcgaagaaggccagaaggtcaac
tacggaccaacaagtttgaaaaagaaagtcatttacatgcaccatggccttcttatgaat
tctgaggtttgggtatcccttactgatgagcagcgatgtcttccctttgagctggtagaa
aagggatatgacgtttggtttggcaacaatcgaggaaacaagtactccaagaaatcgatt
caccactctccaacttctaatgccttctgggacttttcaatcgacgaatttgccttccat
gacatcccagacagcatcagctacatccttgataccacccagcaagaaagcctttcgtac
atcggtttctcacagggcacagcacaggccttcgccagcttggccattcaccccaagctt
aacaatcaggtcaacgtcttcattgctctcgcccctgccatggctccagccggcttgtct
agtggaattgtcgacgcgcttgtcacggcatcgccttctgttttgttccttctgtttggt
cgtcgctctattctaagttccgcgaccatgtgggaaactattctttacccgcccatcttc
agcaagcttatcgatatggggctgtcgttcttgttcaactggcaaactctcaatatctcg
gccagtcagaaattggctgcgtaccctcatttgtactcattcacaagcaccaagagtgtg
gttcattggttccagatcattcgaaacaaatgttttcagatgtatgatgacgacgttcac
cagccgattagtgtcacctcgaccagaaaatattcaaaggtggccaagtacccgactcga
aatatcaagacgcccatcgtcctcgtatacggaggcagtgactcccttgtagatatcaag
gtgatgctgaaggaactgccacctcagaccgtcgcaaccgaaattccccactacgagcac
ctcgacttcctctgggcaagagatgttgatacacaggtcttccagcacgtctttgatgcg
ctcgacagtttcaccgatgccgagcatacaaaggaggagtatgatcgatactatgtcagc
cgacaggagagtctgttgggctcaggatatgcatatgcacgtgcgcaagctcatccaggc
agtgagagcgagtcttcgactcttaccccaagtctcgaagggacgaacagcgtccagctt
gcgcccgtccctcaacctcaccgagcaagagagactgcaagcggaattccatcaccaaag
aatacgacacgccacagggtcaactactcttttgacaagataggcgatccgccaaggacc
ccgacgttccagaccgaacccaccgaacctcctgcaggccaagaacccttggaggacggt
gcccagactgaacccaccgaaccgcccgcgggtcaagaacaggtagatgagggagccagg
acccctatagcggcaagggtcaaggccggtgttacgcgcagcggaagcgtgggtagcaac
atcagcctggacggcatgcgagaaggtcgaggcatcaccattggagcgagtagagccgtc
ggtggtgtggtgaccacaagcggcgccagcggcatcaacgccgagggcagccctggaaga
gaaagtggttcggagaggaaaaagaacaagtag
>Fp122
atggcgattcccttcattgggaggcttcgcccctacgagtatctcgccctcgtgggctca
tttattctcgtcggtctcgaggcagtcattcgcgttttgacgttggcattg---------
------------------------------------------------------------
---------------------ccgatatccacttcagttcgagatgcagcagactttgtc
gagctgtgtcgcatctggggttatgaggcagaggaacacattgctcaaaccaaggatgga
tatcttctaggtcttcatcgactccaatggagaaagggcgaagaaggccagaaggtcaac
tacggaccaacaagtttgaaaaagaaagtcatttacatgcaccatggccttcttatgaat
tctgaggtttgggtatcccttactgatgagcagcgatgtcttccctttgagctggtagaa
aagggatatgacgtttggtttggcaacaatcgaggaaacaagtactccaagaaatcgatt
caccactctccaacttctaatgccttctgggacttttcaatcgacgaatttgccttccat
gacatcccagacagcatcagctacatccttgataccacccagcaagaaagcctttcgtac
atcggtttctcacagggcacagcacaggccttcgccagcttggccattcaccccaagctt
aacaatcaggtcaacgtcttcattgctctcgcccctgccatggctccagccggcctgtct
agtggaattgtcgacgcgcttgtcacggcatcgccttctgttttgttccttctgtttggt
cgtcgctctattctaagttccgcgaccatgtgggaaactattctttacccgcccatcttc
agcaagcttatcgatatggggctgtcgttcttgttcaactggcaaactctcaatatctcg
gccagtcagaaattggctgcgtaccctcatttgtactcattcacaagcaccaagagtgtg
gttcattggttccagatcattcgaaacaaatgttttcagatgtatgatgacgacgttcac
cagccgattagtgtcacctcgaccagaaaatattcaaaggtggccaagtacccgactcga
aatatcaagacgcccatcgtcctcgtatacggaggcagtgactcccttgtagatatcaag
gtgatgctgaaggaactgccacctcagaccgtcgcaaccgaaattccccactacgagcac
ctcgacttcctctgggcaagagatgttgatacacaggtcttccagcacgtctttgatgcg
ctcgacagtttcaccgatgccgagcatacaaaggaggagtatgatcgatactatgtcagc
cgacaggagagtctgttgggctcaggatatgcatatgcacgtgcgcaagctcatccaggc
agtgagagcgagtcttcgactcttaccccaagtctcgaagggacgaacagcgtccagctt
gcgcccgtccctcaacctcaccgagcaagagagactgcaagcggaattccatcaccaaag
aatacgacacgccacagggtcaactactcttttgacaagataggcgatccgccaaggacc
ccgacgttccagaccgaacccaccgaacctcctgcaggccaagaatccttggaggacggt
gcccagactgaacccaccgaaccgcccgcgggtcaagaacaggtagatgagggagccagg
acccctatagcggcaagggtcaaggccggtgttacgcgcagcggaagcgtgggtagcaac
atcagcctggacggcatgcgagaaggtcgaggcatcaccattggagcgagtagagccgtc
ggtggtgtggtgaccacaagcggcgccagcggcatcaacggcgagggcagccctggaaga
gaaagtggttcggagaggaaaaagaacaagtag
>Fp125
atggcgattcccttcattgggaggcttcgcccctacgagtatctcgccctcgtgggctca
tttattctcgtcggtctcgaggcagtcattcgcgttttgacgttggcattg---------
------------------------------------------------------------
---------------------ccgatatccacttcagttcgagatgcagcagactttgtc
gagctgtgtcgcatctggggttatgaggcagaggaacacattgctcaaaccaaggatgga
tatcttctaggtcttcatcgactccaatggagaaagggcgaagaaggccagaaggtcaac
tacggaccaacaagtttgaaaaagaaagtcatttacatgcaccatggccttcttatgaat
tctgaggtttgggtatcccttactgatgagcagcgatgtcttccctttgagctggtagaa
aagggatatgacgtttggtttggcaacaatcgaggaaacaagtactccaagaaatcgatt
caccactctccaacttctaatgccttctgggacttttcaatcgacgaatttgccttccat
gacatcccagacagcatcagctacatccttgataccacccagcaagaaagcctttcgtac
atcggtttctcacagggcacagcacaggccttcgccagcttggccattcaccccaagctt
aacaatcaggtcaacgtcttcattgctctcgcccctgccatggctccagccggcctgtct
agtggaattgtcgacgcgcttgtcacggcatcgccttctgttttgttccttctgtttggt
cgtcgctctattctaagttccgcgaccatgtgggaaactattctttacccgcccatcttc
agcaagcttatcgatatggggctgtcgttcttgttcaactggcaaactctcaatatctcg
gccagtcagaaattggctgcgtaccctcatttgtactcattcacaagcaccaagagtgtg
gttcattggttccagatcattcgaaacaaatgttttcagatgtatgatgacgacgttcac
cagccgattagtgtcacctcgaccagaaaatattcaaaggtggccaagtacccgactcga
aatatcaagacgcccatcgtcctcgtatacggaggcagtgactcccttgtagatatcaag
gtgatgctgaaggaactgccacctcagaccgtcgcaaccgaaattccccactacgagcac
ctcgacttcctctgggcaagagatgttgatacacaggtcttccagcacgtctttgatgcg
ctcgacagtttcaccgatgccgagcatacaaaggaggagtatgatcgatactatgtcagc
cgacaggagagtctgttgggctcaggatatgcatatgcacgtgcgcaagctcatccaggc
agtgagagcgagtcttcgactcttaccccaagtctcgaagggacgaacagcgtccagctt
gcgcccgtccctcaacctcaccgagcaagagagactgcaagcggaattccatcaccaaag
aatacgacacgccacagggtcaactactcttttgacaagataggcgatccgccaaggacc
ccgacgttccagaccgaacccaccgaacctcctgcaggccaagaatccttggaggacggt
gcccagactgaacccaccgaaccgcccgcgggtcaagaacaggtagatgagggagccagg
acccctatagcggcaagggtcaaggccggtgttacgcgcagcggaagcgtgggtagcaac
atcagcctggacggcatgcgagaaggtcgaggcatcaccattggagcgagtagagccgtc
ggtggtgtggtgaccacaagcggcgccagcggcatcaacggcgagggcagccctggaaga
gaaagtggttcggagaggaaaaagaacaagtag
>Fp13r
atggcgattcccttcattgggaggcttcgcccctacgagtatctcgccctcgtgggctca
tttattctcgtcggtctcgaggcagtcattcgcgttttgacgttggcattg---------
------------------------------------------------------------
---------------------ccgatatccacttcagttcgagatgcagcagactttgtc
gagctgtgtcgcatctggggttatgaggcagaggaacacattgctcaaaccaaggatgga
tatcttctaggtcttcatcgactccaatggagaaagggcgaagaaggccagaaggtcaac
tacggaccaacaagtttgaaaaagaaagtcatttacatgcaccatggccttcttatgaat
tctgaggtttgggtatcccttactgatgagcagcgatgtcttccctttgagctggtagaa
aagggatatgacgtttggtttggcaacaatcgaggaaacaagtactccaagaaatcgatt
caccactctccaacttctaatgccttctgggacttttcaatcgacgaatttgccttccat
gacatcccagacagcatcagctacatccttgataccacccagcaagaaagcctttcgtac
atcggtttctcacagggcacagcacaggccttcgccagcttggccattcaccccaagctt
aacaatcaggtcaacgtcttcattgctctcgcccctgccatggctccagccggcctgtct
agtggaattgtcgacgcgcttgtcacggcatcgccttctgttttgttccttctgtttggt
cgtcgctctattctaagttccgcgaccatgtgggaaactattctttacccgcccatcttc
agcaagcttatcgatatggggctgtcgttcttgttcaactggcaaactctcaatatctcg
gccagtcagaaattggctgcgtaccctcatttgtactcattcacaagcaccaagagtgtg
gttcattggttccagatcattcgaaacaaatgttttcagatgtatgatgacgacgttcac
cagccgattagtgtcacctcgaccagaaaatattcaaaggtggccaagtacccgactcga
aatatcaagacgcccatcgtcctcgtatacggaggcagtgactcccttgtagatatcaag
gtgatgctgaaggaactgccacctcagaccgtcgcaaccgaaattccccactacgagcac
ctcgacttcctctgggcaagagatgttgatacacaggtcttccagcacgtctttgatgcg
ctcgacagtttcaccgatgccgagcatacaaaggaggagtatgatcgatactatgtcagc
cgacaggagagtctgttgggctcaggatatgcatatgcacgtgcgcaagctcatccaggc
agtgagagcgagtcttcgactcttaccccaagtctcgaagggacgaacagcgtccagctt
gcgcccgtccctcaacctcaccgagcaagagagactgcaagcggaattccatcaccaaag
aatacgacacgccacagggtcaactactcttttgacaagataggcgatccgccaaggacc
ccgacgttccagaccgaacccaccgaacctcctgcaggccaagaatccttggaggacggt
gcccagactgaacccaccgaaccgcccgcgggtcaagaacaggtagatgagggagccagg
acccctatagcggcaaggctcaaggccggtgttacgcgcagcggaagcgtgggtagcaac
atcagcctggacggcatgcgagaaggtcgaggcatcaccattggagcgagtagagccgtc
ggtggtgtggtgaccacaagcggcgccagcggcatcaacggcgagggcagccctggaaga
gaaagtggttcggagaggaaaaagaacaagtag
>Fp144
atggcgattcccttcattgggaggcttcgcccctacgagtatctcgccctcgtgggctca
tttattctcgtcggtctcgaggcagtcattcgcgttttgacgttggcattg---------
------------------------------------------------------------
---------------------ccgatatccacttcagttcgagatgcagcagactttgtc
gagctgtgtcgcatctggggttatgaggcagaggaacacattgctcaaaccaaggatgga
tatcttctaggtcttcatcgactccaatggagaaagggcgaagaaggccagaaggtcaac
tacggaccaacaagtttgaaaaagaaagtcatttacatgcaccatggccttcttatgaat
tctgaggtttgggtatcccttactgatgagcagcgatgtcttccctttgagctggtagaa
aagggatatgacgtttggtttggcaacaatcgaggaaacaagtactccaagaaatcgatt
caccactctccaacttctaatgccttctgggacttttcaatcgacgaatttgccttccat
gacatcccagacagcatcagctacatccttgataccacccagcaagaaagcctttcgtac
atcggtttctcacagggcacagcacaggccttcgccagcttggccattcaccccaagctt
aacaatcaggtcaacgtcttcattgctctcgcccctgccatggctccagccggcctgtct
agtggaattgtcgacgcgcttgtcacggcatcgccttctgttttgttccttctgtttggt
cgtcgctctattctaagttccgcgaccatgtgggaaactattctttacccgcccatcttc
agcaagcttatcgatatggggctgtcgttcttgttcaactggcaaactctcaatatctcg
gccagtcagaaattggctgcgtaccctcatttgtactcattcacaagcaccaagagtgtg
gttcattggttccagatcattcgaaacaaatgttttcagatgtatgatgacgacgttcac
cagccgattagtgtcacctcgaccagaaaatattcaaaggtggccaagtacccgactcga
aatatcaagacgcccatcgtcctcgtatacggaggcagtgactcccttgtagatatcaag
gtgatgctgaaggaactgccacctcagaccgtcgcaaccgaaattccccactacgagcac
ctcgacttcctctgggcaagagatgttgatacacaggtcttccagcacgtctttgatgcg
ctcgacagtttcaccgatgccgagcatacaaaggaggagtatgatcgatactatgtcagc
cgacaggagagtctgttgggctcaggatatgcatatgcacgtgcgcaagctcatccaggc
agtgagagcgagtcttcgactcttaccccaagtctcgaagggacgaacagcgtccagctt
gcgcccgtccctcaacctcaccgagcaagagagactgcaagcggaattccatcaccaaag
aatacgacacgccacagggtcaactactcttttgacaagataggcgatccgccaaggacc
ccgacgttccagaccgaacccaccgaacctcctgcaggccaagaatccttggaggacggt
gcccagactgaacccaccgaaccgcccgcgggtcaagaacaggtagatgagggagccagg
acccctatagcggcaagggtcaaggccggtgttacgcgcagcggaagcgtgggtagcaac
atcagcctggacggcatgcgagaaggtcgaggcatcaccattggagcgagtagagccgtc
ggtggtgtggtgaccacaagcggcgccagcggcatcaacggcgagggcagccctggaaga
gaaagtggttcggagaggaaaaagaacaagtag
>Fp146
atggcgattcccttcattgggaggcttcgcccctacgagtatctcgccctcgtgggctca
tttattctcgtcggtctcgaggcagtcattcgcgttttgacgttggcattg---------
------------------------------------------------------------
---------------------ccgatatccacttcagttcgagatgcagcagactttgtc
gagctgtgtcgcatctggggttatgaggcagaggaacacattgctcaaaccaaggatgga
tatcttctaggtcttcatcgactccaatggagaaagggcgaagaaggccagaaggtcaac
tacggaccaacaagtttgaaaaagaaagtcatttacatgcaccatggccttcttatgaat
tctgaggtttgggtatcccttactgatgagcagcgatgtcttccctttgagctggtagaa
aagggatatgacgtttggtttggcaacaatcgaggaaacaagtactccaagaaatcgatt
caccactctccaacttctaatgccttctgggacttttcaatcgacgaatttgccttccat
gacatcccagacagcatcagctacatccttgataccacccagcaagaaagcctttcgtac
atcggtttctcacagggcacagcacaggccttcgccagcttggccattcaccccaagctt
aacaatcaggtcaacgtcttcattgctctcgcccctgccatggctccagccggcctgtct
agtggaattgtcgacgcgcttgtcacggcatcgccttctgttttgttccttctgtttggt
cgtcgctctattctaagttccgcgaccatgtgggaaactattctttacccgcccatcttc
agcaagcttatcgatatggggctgtcgttcttgttcaactggcaaactctcaatatctcg
gccagtcagaaattggctgcgtaccctcatttgtactcattcacaagcaccaagagtgtg
gttcattggttccagatcattcgaaacaaatgttttcagatgtatgatgacgacgttcac
cagccgattagtgtcacctcgaccagaaaatattcaaaggtggccaagtacccgactcga
aatatcaagacgcccatcgtcctcgtatacggaggcagtgactcccttgtagatatcaag
gtgatgctgaaggaactgccacctcagaccgtcgcaaccgaaattccccactacgagcac
ctcgacttcctctgggcaagagatgttgatacacaggtcttccagcacgtctttgatgcg
ctcgacagtttcaccgatgccgagcatacaaaggaggagtatgatcgatactatgtcagc
cgacaggagagtctgttgggctcaggatatgcatatgcacgtgcgcaagctcatccaggc
agtgagagcgagtcttcgactcttaccccaagtctcgaagggacgaacagcgtccagctt
gcgcccgtccctcaacctcaccgagcaagagagactgcaagcggaattccatcaccaaag
aatacgacacgccacagggtcaactactcttttgacaagataggcgatccgccaaggacc
ccgacgttccagaccgaacccaccgaacctcctgcaggccaagaatccttggaggacggt
gcccagactgaacccaccgaaccgcccgcgggtcaagaacaggtagatgagggagccagg
acccctatagcggcaaggctcaaggccggtgttacgcgcagcggaagcgtgggtagcaac
atcagcctggacggcatgcgagaaggtcgaggcatcaccattggagcgagtagagccgtc
ggtggtgtggtgaccacaagcggcgccagcggcatcaacggcgagggcagccctggaaga
gaaagtggttcggagaggaaaaagaacaagtag
>Fp155
atggcgattcccttcattgggaggcttcgcccctacgagtatctcgccctcgtgggctca
tttattctcgtcggtctcgaggcagtcattcgcgttttgacgttggcattg---------
------------------------------------------------------------
---------------------ccgatatccacttcagttcgagatgcagcagactttgtc
gagctgtgtcgcatctggggttatgaggcagaggaacacattgctcaaaccaaggatgga
tatcttctaggtcttcatcgactccaatggagaaagggcgaagaaggccagaaggtcaac
tacggaccaacaagtttgaaaaagaaagtcatttacatgcaccatggccttcttatgaat
tctgaggtttgggtatcccttactgatgagcagcgatgtcttccctttgagctggtagaa
aagggatatgacgtttggtttggcaacaatcgaggaaacaagtactccaagaaatcgatt
caccactctccaacttctaatgccttctgggacttttcaatcgacgaatttgccttccat
gacatcccagacagcatcagctacatccttgataccacccagcaagaaagcctttcgtac
atcggtttctcacagggcacagcacaggccttcgccagcttggccattcaccccaagctt
aacaatcaggtcaacgtcttcattgctctcgcccctgccatggctccagccggcttgtct
agtggaattgtcgacgcgcttgtcacggcatcgccttctgttttgttccttctgtttggt
cgtcgctctattctaagttccgcgaccatgtgggaaactattctttacccgcccatcttc
agcaagcttatcgatatggggctgtcgttcttgttcaactggcaaactctcaatatctcg
gccagtcagaaattggctgcgtaccctcatttgtactcattcacaagcaccaagagtgtg
gttcattggttccagatcattcgaaacaaatgttttcagatgtatgatgacgacgttcac
cagccgattagtgtcacctcgaccagaaaatattcaaaggtggccaagtacccgactcga
aatatcaagacgcccatcgtcctcgtatacggaggcagtgactcccttgtagatatcaag
gtgatgctgaaggaactgccacctcagaccgtcgcaaccgaaattccccactacgagcac
ctcgacttcctctgggcaagagatgttgatacacaggtcttccagcacgtctttgatgcg
ctcgacagtttcaccgatgccgagcatacaaaggaggagtatgatcgatactatgtcagc
cgacaggagagtctgttgggctcaggatatgcatatgcacgtgcgcaagctcatccaggc
agtgagagcgagtcttcgactcttaccccaagtctcgaagggacgaacagcgtccagctt
gcgcccgtccctcaacctcaccgagcaagagagactgcaagcggaattccatcaccaaag
aatacgacacgccacagggtcaactactcttttgacaagataggcgatccgccaaggacc
ccgacgttccagaccgaacccaccgaacctcctgcaggccaagaacccttggaggacggt
gcccagactgaacccaccgaaccgcccgcgggtcaagaacaggtagatgagggagccagg
acccctatagcggcaagggtcaaggccggtgttacgcgcagcggaagcgtgggtagcaac
atcagcctggacggcatgcgagaaggtcgaggcatcaccattggagcgagtagagccgtc
ggtggtgtggtgaccacaagcggcgccagcggcatcaacgccgagggcagccctggaaga
gaaagtggttcggagaggaaaaagaacaagtag
>Fp157
atggcgattcccttcattgggaggcttcgcccctacgagtatctcgccctcgtgggctca
tttattctcgtcggtctcgaggcagtcattcgcgttttgacgttggcattg---------
------------------------------------------------------------
---------------------ccgatatccacttcagttcgagatgcagcagactttgtc
gagctgtgtcgcatctggggttatgaggcagaggaacacattgctcaaaccaaggatgga
tatcttctaggtcttcatcgactccaatggagaaagggcgaagaaggccagaaggtcaac
tacggaccaacaagtttgaaaaagaaagtcatttacatgcaccatggccttcttatgaat
tctgaggtttgggtatcccttactgatgagcagcgatgtcttccctttgagctggtagaa
aagggatatgacgtttggtttggcaacaatcgaggaaacaagtactccaagaaatcgatt
caccactctccaacttctaatgccttctgggacttttcaatcgacgaatttgccttccat
gacatcccagacagcatcagctacatccttgataccacccagcaagaaagcctttcgtac
atcggtttctcacagggcacagcacaggccttcgccagcttggccattcaccccaagctt
aacaatcaggtcaacgtcttcattgctctcgcccctgccatggctccagccggcctgtct
agtggaattgtcgacgcgcttgtcacggcatcgccttctgttttgttccttctgtttggt
cgtcgctctattctaagttccgcgaccatgtgggaaactattctttacccgcccatcttc
agcaagcttatcgatatggggctgtcgttcttgttcaactggcaaactctcaatatctcg
gccagtcagaaattggctgcgtaccctcatttgtactcattcacaagcaccaagagtgtg
gttcattggttccagatcattcgaaacaaatgttttcagatgtatgatgacgacgttcac
cagccgattagtgtcacctcgaccagaaaatattcaaaggtggccaagtacccgactcga
aatatcaagacgcccatcgtcctcgtatacggaggcagtgactcccttgtagatatcaag
gtgatgctgaaggaactgccacctcagaccgtcgcaaccgaaattccccactacgagcac
ctcgacttcctctgggcaagagatgttgatacacaggtcttccagcacgtctttgatgcg
ctcgacagtttcaccgatgccgagcatacaaaggaggagtatgatcgatactatgtcagc
cgacaggagagtctgttgggctcaggatatgcatatgcacgtgcgcaagctcatccaggc
agtgagagcgagtcttcgactcttaccccaagtctcgaagggacgaacagcgtccagctt
gcgcccgtccctcaacctcaccgagcaagagagactgcaagcggaattccatcaccaaag
aatacgacacgccacagggtcaactactcttttgacaagataggcgatccgccaaggacc
ccgacgttccagaccgaacccaccgaacctcctgcaggccaagaatccttggaggacggt
gcccagactgaacccaccgaaccgcccgcgggtcaagaacaggtagatgagggagccagg
acccctatagcggcaaggctcaaggccggtgttacgcgcagcggaagcgtgggtagcaac
atcagcctggacggcatgcgagaaggtcgaggcatcaccattggagcgagtagagccgtc
ggtggtgtggtgaccacaagcggcgccagcggcatcaacggcgagggcagccctggaaga
gaaagtggttcggagaggaaaaagaacaagtag
>Fp16r
atggcgattcccttcattgggaggcttcgcccctacgagtatctcgccctcgtgggctca
tttattctcgtcggtctcgaggcagtcattcgcgttttgacgttggcattg---------
------------------------------------------------------------
---------------------ccgatatccacttcagttcgagatgcagcagactttgtc
gagctgtgtcgcatctggggttatgaggcagaggaacacattgctcaaaccaaggatgga
tatcttctaggtcttcatcgactccaatggagaaagggcgaagaaggccagaaggtcaac
tacggaccaacaagtttgaaaaagaaagtcatttacatgcaccatggccttcttatgaat
tctgaggtttgggtatcccttactgatgagcagcgatgtcttccctttgagctggtagaa
aagggatatgacgtttggtttggcaacaatcgaggaaacaagtactccaagaaatcgatt
caccactctccaacttctaatgccttctgggacttttcaatcgacgaatttgccttccat
gacatcccagacagcatcagctacatccttgataccacccagcaagaaagcctttcgtac
atcggtttctcacagggcacagcacaggccttcgccagcttggccattcaccccaagctt
aacaatcaggtcaacgtcttcattgctctcgcccctgccatggctccagccggcctgtct
agtggaattgtcgacgcgcttgtcacggcatcgccttctgttttgttccttctgtttggt
cgtcgctctattctaagttccgcgaccatgtgggaaactattctttacccgcccatcttc
agcaagcttatcgatatggggctgtcgttcttgttcaactggcaaactctcaatatctcg
gccagtcagaaattggctgcgtaccctcatttgtactcattcacaagcaccaagagtgtg
gttcattggttccagatcattcgaaacaaatgttttcagatgtatgatgacgacgttcac
cagccgattagtgtcacctcgaccagaaaatattcaaaggtggccaagtacccgactcga
aatatcaagacgcccatcgtcctcgtatacggaggcagtgactcccttgtagatatcaag
gtgatgctgaaggaactgccacctcagaccgtcgcaaccgaaattccccactacgagcac
ctcgacttcctctgggcaagagatgttgatacacaggtcttccagcacgtctttgatgcg
ctcgacagtttcaccgatgccgagcatacaaaggaggagtatgatcgatactatgtcagc
cgacaggagagtctgttgggctcaggatatgcatatgcacgtgcgcaagctcatccaggc
agtgagagcgagtcttcgactcttaccccaagtctcgaagggacgaacagcgtccagctt
gcgcccgtccctcaacctcaccgagcaagagagactgcaagcggaattccatcaccaaag
aatacgacacgccacagggtcaactactcttttgacaagataggcgatccgccaaggacc
ccgacgttccagaccgaacccaccgaacctcctgcaggccaagaatccttggaggacggt
gcccagactgaacccaccgaaccgcccgcgggtcaagaacaggtagatgagggagccagg
acccctatagcggcaagggtcaaggccggtgttacgcgcagcggaagcgtgggtagcaac
atcagcctggacggcatgcgagaaggtcgaggcatcaccattggagcgagtagagccgtc
ggtggtgtggtgaccacaagcggcgccagcggcatcaacggcgagggcagccctggaaga
gaaagtggttcggagaggaaaaagaacaagtag
>Fp1r
atggcgattcccttcattgggaggcttcgcccctacgagtatctcgccctcgtgggctca
tttattctcgtcggtctcgaggcagtcattcgcgttttgacgttggcattg---------
------------------------------------------------------------
---------------------ccgatatccacttcagttcgagatgcagcagactttgtc
gagctgtgtcgcatctggggttatgaggcagaggaacacattgctcaaaccaaggatgga
tatcttctaggtcttcatcgactccaatggagaaagggcgaagaaggccagaaggtcaac
tacggaccaacaagtttgaaaaagaaagtcatttacatgcaccatggccttcttatgaat
tctgaggtttgggtatcccttactgatgagcagcgatgtcttccctttgagctggtagaa
aagggatatgacgtttggtttggcaacaatcgaggaaacaagtactccaagaaatcgatt
caccactctccaacttctaatgccttctgggacttttcaatcgacgaatttgccttccat
gacatcccagacagcatcagctacatccttgataccacccagcaagaaagcctttcgtac
atcggtttctcacagggcacagcacaggccttcgccagcttggccattcaccccaagctt
aacaatcaggtcaacgtcttcattgctctcgcccctgccatggctccagccggcctgtct
agtggaattgtcgacgcgcttgtcacggcatcgccttctgttttgttccttctgtttggt
cgtcgctctattctaagttccgcgaccatgtgggaaactattctttacccgcccatcttc
agcaagcttatcgatatggggctgtcgttcttgttcaactggcaaactctcaatatctcg
gccagtcagaaattggctgcgtaccctcatttgtactcattcacaagcaccaagagtgtg
gttcattggttccagatcattcgaaacaaatgttttcagatgtatgatgacgacgttcac
cagccgattagtgtcacctcgaccagaaaatattcaaaggtggccaagtacccgactcga
aatatcaagacgcccatcgtcctcgtatacggaggcagtgactcccttgtagatatcaag
gtgatgctgaaggaactgccacctcagaccgtcgcaaccgaaattccccactacgagcac
ctcgacttcctctgggcaagagatgttgatacacaggtcttccagcacgtctttgatgcg
ctcgacagtttcaccgatgccgagcatacaaaggaggagtatgatcgatactatgtcagc
cgacaggagagtctgttgggctcaggatatgcatatgcacgtgcgcaagctcatccaggc
agtgagagcgagtcttcgactcttaccccaagtctcgaagggacgaacagcgtccagctt
gcgcccgtccctcaacctcaccgagcaagagagactgcaagcggaattccatcaccaaag
aatacgacacgccacagggtcaactactcttttgacaagataggcgatccgccaaggacc
ccgacgttccagaccgaacccaccgaacctcctgcaggccaagaatccttggaggacggt
gcccagactgaacccaccgaaccgcccgcgggtcaagaacaggtagatgagggagccagg
acccctatagcggcaaggctcaaggccggtgttacgcgcagcggaagcgtgggtagcaac
atcagcctggacggcatgcgagaaggtcgaggcatcaccattggagcgagtagagccgtc
ggtggtgtggtgaccacaagcggcgccagcggcatcaacggcgagggcagccctggaaga
gaaagtggttcggagaggaaaaagaacaagtag
>Fp21r
atggcgattcccttcattgggaggcttcgcccctacgagtatctcgccctcgtgggctca
tttattctcgtcggtctcgaggcagtcattcgcgttttgacgttggcattg---------
------------------------------------------------------------
---------------------ccgatatccacttcagttcgagatgcagcagactttgtc
gagctgtgtcgcatctggggttatgaggcagaggaacacattgctcaaaccaaggatgga
tatcttctaggtcttcatcgactccaatggagaaagggcgaagaaggccagaaggtcaac
tacggaccaacaagtttgaaaaagaaagtcatttacatgcaccatggccttcttatgaat
tctgaggtttgggtatcccttactgatgagcagcgatgtcttccctttgagctggtagaa
aagggatatgacgtttggtttggcaacaatcgaggaaacaagtactccaagaaatcgatt
caccactctccaacttctaatgccttctgggacttttcaatcgacgaatttgccttccat
gacatcccagacagcatcagctacatccttgataccacccagcaagaaagcctttcgtac
atcggtttctcacagggcacagcacaggccttcgccagcttggccattcaccccaagctt
aacaatcaggtcaacgtcttcattgctctcgcccctgccatggctccagccggcctgtct
agtggaattgtcgacgcgcttgtcacggcatcgccttctgttttgttccttctgtttggt
cgtcgctctattctaagttccgcgaccatgtgggaaactattctttacccgcccatcttc
agcaagcttatcgatatggggctgtcgttcttgttcaactggcaaactctcaatatctcg
gccagtcagaaattggctgcgtaccctcatttgtactcattcacaagcaccaagagtgtg
gttcattggttccagatcattcgaaacaaatgttttcagatgtatgatgacgacgttcac
cagccgattagtgtcacctcgaccagaaaatattcaaaggtggccaagtacccgactcga
aatatcaagacgcccatcgtcctcgtatacggaggcagtgactcccttgtagatatcaag
gtgatgctgaaggaactgccacctcagaccgtcgcaaccgaaattccccactacgagcac
ctcgacttcctctgggcaagagatgttgatacacaggtcttccagcacgtctttgatgcg
ctcgacagtttcaccgatgccgagcatacaaaggaggagtatgatcgatactatgtcagc
cgacaggagagtctgttgggctcaggatatgcatatgcacgtgcgcaagctcatccaggc
agtgagagcgagtcttcgactcttaccccaagtctcgaagggacgaacagcgtccagctt
gcgcccgtccctcaacctcaccgagcaagagagactgcaagcggaattccatcaccaaag
aatacgacacgccacagggtcaactactcttttgacaagataggcgatccgccaaggacc
ccgacgttccagaccgaacccaccgaacctcctgcaggccaagaatccttggaggacggt
gcccagactgaacccaccgaaccgcccgcgggtcaagaacaggtagatgagggagccagg
acccctatagcggcaagggtcaaggccggtgttacgcgcagcggaagcgtgggtagcaac
atcagcctggacggcatgcgagaaggtcgaggcatcaccattggagcgagtagagccgtc
ggtggtgtggtgaccacaagcggcgccagcggcatcaacggcgagggcagccctggaaga
gaaagtggttcggagaggaaaaagaacaagtag
>Fp24r
atggcgattcccttcattgggaggcttcgcccctacgagtatctcgccctcgtgggctca
tttattctcgtcggtctcgaggcagtcattcgcgttttgacgttggcattg---------
------------------------------------------------------------
---------------------ccgatatccacttcagttcgagatgcagcagactttgtc
gagctgtgtcgcatctggggttatgaggcagaggaacacattgctcaaaccaaggatgga
tatcttctaggtcttcatcgactccaatggagaaagggcgaagaaggccagaaggtcaac
tacggaccaacaagtttgaaaaagaaagtcatttacatgcaccatggccttcttatgaat
tctgaggtttgggtatcccttactgatgagcagcgatgtcttccctttgagctggtagaa
aagggatatgacgtttggtttggcaacaatcgaggaaacaagtactccaagaaatcgatt
caccactctccaacttctaatgccttctgggacttttcaatcgacgaatttgccttccat
gacatcccagacagcatcagctacatccttgataccacccagcaagaaagcctttcgtac
atcggtttctcacagggcacagcacaggccttcgccagcttggccattcaccccaagctt
aacaatcaggtcaacgtcttcattgctctcgcccctgccatggctccagccggcctgtct
agtggaattgtcgacgcgcttgtcacggcatcgccttctgttttgttccttctgtttggt
cgtcgctctattctaagttccgcgaccatgtgggaaactattctttacccgcccatcttc
agcaagcttatcgatatggggctgtcgttcttgttcaactggcaaactctcaatatctcg
gccagtcagaaattggctgcgtaccctcatttgtactcattcacaagcaccaagagtgtg
gttcattggttccagatcattcgaaacaaatgttttcagatgtatgatgacgacgttcac
cagccgattagtgtcacctcgaccagaaaatattcaaaggtggccaagtacccgactcga
aatatcaagacgcccatcgtcctcgtatacggaggcagtgactcccttgtagatatcaag
gtgatgctgaaggaactgccacctcagaccgtcgcaaccgaaattccccactacgagcac
ctcgacttcctctgggcaagagatgttgatacacaggtcttccagcacgtctttgatgcg
ctcgacagtttcaccgatgccgagcatacaaaggaggagtatgatcgatactatgtcagc
cgacaggagagtctgttgggctcaggatatgcatatgcacgtgcgcaagctcatccaggc
agtgagagcgagtcttcgactcttaccccaagtctcgaagggacgaacagcgtccagctt
gcgcccgtccctcaacctcaccgagcaagagagactgcaagcggaattccatcaccaaag
aatacgacacgccacagggtcaactactcttttgacaagataggcgatccgccaaggacc
ccgacgttccagaccgaacccaccgaacctcctgcaggccaagaatccttggaggacggt
gcccagactgaacccaccgaaccgcccgcgggtcaagaacaggtagatgagggagccagg
acccctatagcggcaagggtcaaggccggtgttacgcgcagcggaagcgtgggtagcaac
atcagcctggacggcatgcgagaaggtcgaggcatcaccattggagcgagtagagccgtc
ggtggtgtggtgaccacaagcggcgccagcggcatcaacggcgagggcagccctggaaga
gaaagtggttcggagaggaaaaagaacaagtag
>Fp2516
atggcgattcccttcattgggaggcttcgcccctacgagtatctcgccctcgtgggctca
tttattctcgtcggtctcgaggcagtcattcgcgttttgacgttggcattg---------
------------------------------------------------------------
---------------------ccgatatccacttcagttcgagatgcagcagactttgtc
gagctgtgtcgcatctggggttatgaggcagaggaacacattgctcaaaccaaggatgga
tatcttctaggtcttcatcgactccaatggagaaagggcgaagaaggccagaaggtcaac
tacggaccaacaagtttgaaaaagaaagtcatttacatgcaccatggccttcttatgaat
tctgaggtttgggtatcccttactgatgagcagcgatgtcttccctttgagctggtagaa
aagggatatgacgtttggtttggcaacaatcgaggaaacaagtactccaagaaatcgatt
caccactctccaacttctaatgccttctgggacttttcaatcgacgaatttgccttccat
gacatcccagacagcatcagctacatccttgataccacccagcaagaaagcctttcgtac
atcggtttctcacagggcacagcacaggccttcgccagcttggccattcaccccaagctt
aacaatcaggtcaacgtcttcattgctctcgcccctgccatggctccagccggcctgtct
agtggaattgtcgacgcgcttgtcacggcatcgccttctgttttgttccttctgtttggt
cgtcgctctattctaagttccgcgaccatgtgggaaactattctttacccgcccatcttc
agcaagcttatcgatatggggctgtcgttcttgttcaactggcaaactctcaatatctcg
gccagtcagaaattggctgcgtaccctcatttgtactcattcacaagcaccaagagtgtg
gttcattggttccagatcattcgaaacaaatgttttcagatgtatgatgacgacgttcac
cagccgattagtgtcacctcgaccagaaaatattcaaaggtggccaagtacccgactcga
aatatcaagacgcccatcgtcctcgtatacggaggcagtgactcccttgtagatatcaag
gtgatgctgaaggaactgccacctcagaccgtcgcaaccgaaattccccactacgagcac
ctcgacttcctctgggcaagagatgttgatacacaggtcttccagcacgtctttgatgcg
ctcgacagtttcaccgatgccgagcatacaaaggaggagtatgatcgatactatgtcagc
cgacaggagagtctgttgggctcaggatatgcatatgcacgtgcgcaagctcatccaggc
agtgagagcgagtcttcgactcttaccccaagtctcgaagggacgaacagcgtccagctt
gcgcccgtccctcaacctcaccgagcaagagagactgcaagcggaattccatcaccaaag
aatacgacacgccacagggtcaactactcttttgacaagataggcgatccgccaaggacc
ccgacgttccagaccgaacccaccgaacctcctgcaggccaagaatccttggaggacggt
gcccagactgaacccaccgaaccgcccgcgggtcaagaacaggtagatgagggagccagg
acccctatagcggcaagggtcaaggccggtgttacgcgcagcggaagcgtgggtagcaac
atcagcctggacggcatgcgagaaggtcgaggcatcaccattggagcgagtagagccgtc
ggtggtgtggtgaccacaagcggcgccagcggcatcaacggcgagggcagccctggaaga
gaaagtggttcggagaggaaaaagaacaagtag
>Fp26r
atggcgattcccttcattgggaggcttcgcccctacgagtatctcgccctcgtgggctca
tttattctcgtcggtctcgaggcagtcattcgcgttttgacgttggcattg---------
------------------------------------------------------------
---------------------ccgatatccacttcagttcgagatgcagcagactttgtc
gagctgtgtcgcatctggggttatgaggcagaggaacacattgctcaaaccaaggatgga
tatcttctaggtcttcatcgactccaatggagaaagggcgaagaaggccagaaggtcaac
tacggaccaacaagtttgaaaaagaaagtcatttacatgcaccatggccttcttatgaat
tctgaggtttgggtatcccttactgatgagcagcgatgtcttccctttgagctggtagaa
aagggatatgacgtttggtttggcaacaatcgaggaaacaagtactccaagaaatcgatt
caccactctccaacttctaatgccttctgggacttttcaatcgacgaatttgccttccat
gacatcccagacagcatcagctacatccttgataccacccagcaagaaagcctttcgtac
atcggtttctcacagggcacagcacaggccttcgccagcttggccattcaccccaagctt
aacaatcaggtcaacgtcttcattgctctcgcccctgccatggctccagccggcctgtct
agtggaattgtcgacgcgcttgtcacggcatcgccttctgttttgttccttctgtttggt
cgtcgctctattctaagttccgcgaccatgtgggaaactattctttacccgcccatcttc
agcaagcttatcgatatggggctgtcgttcttgttcaactggcaaactctcaatatctcg
gccagtcagaaattggctgcgtaccctcatttgtactcattcacaagcaccaagagtgtg
gttcattggttccagatcattcgaaacaaatgttttcagatgtatgatgacgacgttcac
cagccgattagtgtcacctcgaccagaaaatattcaaaggtggccaagtacccgactcga
aatatcaagacgcccatcgtcctcgtatacggaggcagtgactcccttgtagatatcaag
gtgatgctgaaggaactgccacctcagaccgtcgcaaccgaaattccccactacgagcac
ctcgacttcctctgggcaagagatgttgatacacaggtcttccagcacgtctttgatgcg
ctcgacagtttcaccgatgccgagcatacaaaggaggagtatgatcgatactatgtcagc
cgacaggagagtctgttgggctcaggatatgcatatgcacgtgcgcaagctcatccaggc
agtgagagcgagtcttcgactcttaccccaagtctcgaagggacgaacagcgtccagctt
gcgcccgtccctcaacctcaccgagcaagagagactgcaagcggaattccatcaccaaag
aatacgacacgccacagggtcaactactcttttgacaagataggcgatccgccaaggacc
ccgacgttccagaccgaacccaccgaacctcctgcaggccaagaatccttggaggacggt
gcccagactgaacccaccgaaccgcccgcgggtcaagaacaggtagatgagggagccagg
acccctatagcggcaaggctcaaggccggtgttacgcgcagcggaagcgtgggtagcaac
atcagcctggacggcatgcgagaaggtcgaggcatcaccattggagcgagtagagccgtc
ggtggtgtggtgaccacaagcggcgccagcggcatcaacggcgagggcagccctggaaga
gaaagtggttcggagaggaaaaagaacaagtag
>Fp33
atggcgattcccttcattgggaggcttcgcccctacgagtatctcgccctcgtgggctca
tttattctcgtcggtctcgaggcagtcattcgcgttttgacgttggcattg---------
------------------------------------------------------------
---------------------ccgatatccacttcagttcgagatgcagcagactttgtc
gagctgtgtcgcatctggggttatgaggcagaggaacacattgctcaaaccaaggatgga
tatcttctaggtcttcatcgactccaatggagaaagggcgaagaaggccagaaggtcaac
tacggaccaacaagtttgaaaaagaaagtcatttacatgcaccatggccttcttatgaat
tctgaggtttgggtatcccttactgatgagcagcgatgtcttccctttgagctggtagaa
aagggatatgacgtttggtttggcaacaatcgaggaaacaagtactccaagaaatcgatt
caccactctccaacttctaatgccttctgggacttttcaatcgacgaatttgccttccat
gacatcccagacagcatcagctacatccttgataccacccagcaagaaagcctttcgtac
atcggtttctcacagggcacagcacaggccttcgccagcttggccattcaccccaagctt
aacaatcaggtcaacgtcttcattgctctcgcccctgccatggctccagccggcctgtct
agtggaattgtcgacgcgcttgtcacggcatcgccttctgttttgttccttctgtttggt
cgtcgctctattctaagttccgcgaccatgtgggaaactattctttacccgcccatcttc
agcaagcttatcgatatggggctgtcgttcttgttcaactggcaaactctcaatatctcg
gccagtcagaaattggctgcgtaccctcatttgtactcattcacaagcaccaagagtgtg
gttcattggttccagatcattcgaaacaaatgttttcagatgtatgatgacgacgttcac
cagccgattagtgtcacctcgaccagaaaatattcaaaggtggccaagtacccgactcga
aatatcaagacgcccatcgtcctcgtatacggaggcagtgactcccttgtagatatcaag
gtgatgctgaaggaactgccacctcagaccgtcgcaaccgaaattccccactacgagcac
ctcgacttcctctgggcaagagatgttgatacacaggtcttccagcacgtctttgatgcg
ctcgacagtttcaccgatgccgagcatacaaaggaggagtatgatcgatactatgtcagc
cgacaggagagtctgttgggctcaggatatgcatatgcacgtgcgcaagctcatccaggc
agtgagagcgagtcttcgactcttaccccaagtctcgaagggacgaacagcgtccagctt
gcgcccgtccctcaacctcaccgagcaagagagactgcaagcggaattccatcaccaaag
aatacgacacgccacagggtcaactactcttttgacaagataggcgatccgccaaggacc
ccgacgttccagaccgaacccaccgaacctcctgcaggccaagaatccttggaggacggt
gcccagactgaacccaccgaaccgcccgcgggtcaagaacaggtagatgagggagccagg
acccctatagcggcaagggtcaaggccggtgttacgcgcagcggaagcgtgggtagcaac
atcagcctggacggcatgcgagaaggtcgaggcatcaccattggagcgagtagagccgtc
ggtggtgtggtgaccacaagcggcgccagcggcatcaacggcgagggcagccctggaaga
gaaagtggttcggagaggaaaaagaacaagtag
>Fp34
atggcgattcccttcattgggaggcttcgcccctacgagtatctcgccctcgtgggctca
tttattctcgtcggtctcgaggcagtcattcgcgttttgacgttggcattg---------
------------------------------------------------------------
---------------------ccgatatccacttcagttcgagatgcagcagactttgtc
gagctgtgtcgcatctggggttatgaggcagaggaacacattgctcaaaccaaggatgga
tatcttctaggtcttcatcgactccaatggagaaagggcgaagaaggccagaaggtcaac
tacggaccaacaagtttgaaaaagaaagtcatttacatgcaccatggccttcttatgaat
tctgaggtttgggtatcccttactgatgagcagcgatgtcttccctttgagctggtagaa
aagggatatgacgtttggtttggcaacaatcgaggaaacaagtactccaagaaatcgatt
caccactctccaacttctaatgccttctgggacttttcaatcgacgaatttgccttccat
gacatcccagacagcatcagctacatccttgataccacccagcaagaaagcctttcgtac
atcggtttctcacagggcacagcacaggccttcgccagcttggccattcaccccaagctt
aacaatcaggtcaacgtcttcattgctctcgcccctgccatggctccagccggcctgtct
agtggaattgtcgacgcgcttgtcacggcatcgccttctgttttgttccttctgtttggt
cgtcgctctattctaagttccgcgaccatgtgggaaactattctttacccgcccatcttc
agcaagcttatcgatatggggctgtcgttcttgttcaactggcaaactctcaatatctcg
gccagtcagaaattggctgcgtaccctcatttgtactcattcacaagcaccaagagtgtg
gttcattggttccagatcattcgaaacaaatgttttcagatgtatgatgacgacgttcac
cagccgattagtgtcacctcgaccagaaaatattcaaaggtggccaagtacccgactcga
aatatcaagacgcccatcgtcctcgtatacggaggcagtgactcccttgtagatatcaag
gtgatgctgaaggaactgccacctcagaccgtcgcaaccgaaattccccactacgagcac
ctcgacttcctctgggcaagagatgttgatacacaggtcttccagcacgtctttgatgcg
ctcgacagtttcaccgatgccgagcatacaaaggaggagtatgatcgatactatgtcagc
cgacaggagagtctgttgggctcaggatatgcatatgcacgtgcgcaagctcatccaggc
agtgagagcgagtcttcgactcttaccccaagtctcgaagggacgaacagcgtccagctt
gcgcccgtccctcaacctcaccgagcaagagagactgcaagcggaattccatcaccaaag
aatacgacacgccacagggtcaactactcttttgacaagataggcgatccgccaaggacc
ccgacgttccagaccgaacccaccgaacctcctgcaggccaagaatccttggaggacggt
gcccagactgaacccaccgaaccgcccgcgggtcaagaacaggtagatgagggagccagg
acccctatagcggcaagggtcaaggccggtgttacgcgcagcggaagcgtgggtagcaac
atcagcctggacggcatgcgagaaggtcgaggcatcaccattggagcgagtagagccgtc
ggtggtgtggtgaccacaagcggcgccagcggcatcaacggcgagggcagccctggaaga
gaaagtggttcggagaggaaaaagaacaagtag
>Fp35
atggcgattcccttcattgggaggcttcgcccctacgagtatctcgccctcgtgggctca
tttattctcgtcggtctcgaggcagtcattcgcgttttgacgttggcattg---------
------------------------------------------------------------
---------------------ccgatatccacttcagttcgagatgcagcagactttgtc
gagctgtgtcgcatctggggttatgaggcagaggaacacattgctcaaaccaaggatgga
tatcttctaggtcttcatcgactccaatggagaaagggcgaagaaggccagaaggtcaac
tacggaccaacaagtttgaaaaagaaagtcatttacatgcaccatggccttcttatgaat
tctgaggtttgggtatcccttactgatgagcagcgatgtcttccctttgagctggtagaa
aagggatatgacgtttggtttggcaacaatcgaggaaacaagtactccaagaaatcgatt
caccactctccaacttctaatgccttctgggacttttcaatcgacgaatttgccttccat
gacatcccagacagcatcagctacatccttgataccacccagcaagaaagcctttcgtac
atcggtttctcacagggcacagcacaggccttcgccagcttggccattcaccccaagctt
aacaatcaggtcaacgtcttcattgctctcgcccctgccatggctccagccggcctgtct
agtggaattgtcgacgcgcttgtcacggcatcgccttctgttttgttccttctgtttggt
cgtcgctctattctaagttccgcgaccatgtgggaaactattctttacccgcccatcttc
agcaagcttatcgatatggggctgtcgttcttgttcaactggcaaactctcaatatctcg
gccagtcagaaattggctgcgtaccctcatttgtactcattcacaagcaccaagagtgtg
gttcattggttccagatcattcgaaacaaatgttttcagatgtatgatgacgacgttcac
cagccgattagtgtcacctcgaccagaaaatattcaaaggtggccaagtacccgactcga
aatatcaagacgcccatcgtcctcgtatacggaggcagtgactcccttgtagatatcaag
gtgatgctgaaggaactgccacctcagaccgtcgcaaccgaaattccccactacgagcac
ctcgacttcctctgggcaagagatgttgatacacaggtcttccagcacgtctttgatgcg
ctcgacagtttcaccgatgccgagcatacaaaggaggagtatgatcgatactatgtcagc
cgacaggagagtctgttgggctcaggatatgcatatgcacgtgcgcaagctcatccaggc
agtgagagcgagtcttcgactcttaccccaagtctcgaagggacgaacagcgtccagctt
gcgcccgtccctcaacctcaccgagcaagagagactgcaagcggaattccatcaccaaag
aatacgacacgccacagggtcaactactcttttgacaagataggcgatccgccaaggacc
ccgacgttccagaccgaacccaccgaacctcctgcaggccaagaatccttggaggacggt
gcccagactgaacccaccgaaccgcccgcgggtcaagaacaggtagatgagggagccagg
acccctatagcggcaagggtcaaggccggtgttacgcgcagcggaagcgtgggtagcaac
atcagcctggacggcatgcgagaaggtcgaggcatcaccattggagcgagtagagccgtc
ggtggtgtggtgaccacaagcggcgccagcggcatcaacggcgagggcagccctggaaga
gaaagtggttcggagaggaaaaagaacaagtag
>Fp38
atggcgattcccttcattgggaggcttcgcccctacgagtatctcgccctcgtgggctca
tttattctcgtcggtctcgaggcagtcattcgcgttttgacgttggcattg---------
------------------------------------------------------------
---------------------ccgatatccacttcagttcgagatgcagcagactttgtc
gagctgtgtcgcatctggggttatgaggcagaggaacacattgctcaaaccaaggatgga
tatcttctaggtcttcatcgactccaatggagaaagggcgaagaaggccagaaggtcaac
tacggaccaacaagtttgaaaaagaaagtcatttacatgcaccatggccttcttatgaat
tctgaggtttgggtatcccttactgatgagcagcgatgtcttccctttgagctggtagaa
aagggatatgacgtttggtttggcaacaatcgaggaaacaagtactccaagaaatcgatt
caccactctccaacttctaatgccttctgggacttttcaatcgacgaatttgccttccat
gacatcccagacagcatcagctacatccttgataccacccagcaagaaagcctttcgtac
atcggtttctcacagggcacagcacaggccttcgccagcttggccattcaccccaagctt
aacaatcaggtcaacgtcttcattgctctcgcccctgccatggctccagccggcctgtct
agtggaattgtcgacgcgcttgtcacggcatcgccttctgttttgttccttctgtttggt
cgtcgctctattctaagttccgcgaccatgtgggaaactattctttacccgcccatcttc
agcaagcttatcgatatggggctgtcgttcttgttcaactggcaaactctcaatatctcg
gccagtcagaaattggctgcgtaccctcatttgtactcattcacaagcaccaagagtgtg
gttcattggttccagatcattcgaaacaaatgttttcagatgtatgatgacgacgttcac
cagccgattagtgtcacctcgaccagaaaatattcaaaggtggccaagtacccgactcga
aatatcaagacgcccatcgtcctcgtatacggaggcagtgactcccttgtagatatcaag
gtgatgctgaaggaactgccacctcagaccgtcgcaaccgaaattccccactacgagcac
ctcgacttcctctgggcaagagatgttgatacacaggtcttccagcacgtctttgatgcg
ctcgacagtttcaccgatgccgagcatacaaaggaggagtatgatcgatactatgtcagc
cgacaggagagtctgttgggctcaggatatgcatatgcacgtgcgcaagctcatccaggc
agtgagagcgagtcttcgactcttaccccaagtctcgaagggacgaacagcgtccagctt
gcgcccgtccctcaacctcaccgagcaagagagactgcaagcggaattccatcaccaaag
aatacgacacgccacagggtcaactactcttttgacaagataggcgatccgccaaggacc
ccgacgttccagaccgaacccaccgaacctcctgcaggccaagaatccttggaggacggt
gcccagactgaacccaccgaaccgcccgcgggtcaagaacaggtagatgagggagccagg
acccctatagcggcaagggtcaaggccggtgttacgcgcagcggaagcgtgggtagcaac
atcagcctggacggcatgcgagaaggtcgaggcatcaccattggagcgagtagagccgtc
ggtggtgtggtgaccacaagcggcgccagcggcatcaacggcgagggcagccctggaaga
gaaagtggttcggagaggaaaaagaacaagtag
>Fp39
atggcgattcccttcattgggaggcttcgcccctacgagtatctcgccctcgtgggctca
tttattctcgtcggtctcgaggcagtcattcgcgttttgacgttggcattg---------
------------------------------------------------------------
---------------------ccgatatccacttcagttcgagatgcagcagactttgtc
gagctgtgtcgcatctggggttatgaggcagaggaacacattgctcaaaccaaggatgga
tatcttctaggtcttcatcgactccaatggagaaagggcgaagaaggccagaaggtcaac
tacggaccaacaagtttgaaaaagaaagtcatttacatgcaccatggccttcttatgaat
tctgaggtttgggtatcccttactgatgagcagcgatgtcttccctttgagctggtagaa
aagggatatgacgtttggtttggcaacaatcgaggaaacaagtactccaagaaatcgatt
caccactctccaacttctaatgccttctgggacttttcaatcgacgaatttgccttccat
gacatcccagacagcatcagctacatccttgataccacccagcaagaaagcctttcgtac
atcggtttctcacagggcacagcacaggccttcgccagcttggccattcaccccaagctt
aacaatcaggtcaacgtcttcattgctctcgcccctgccatggctccagccggcctgtct
agtggaattgtcgacgcgcttgtcacggcatcgccttctgttttgttccttctgtttggt
cgtcgctctattctaagttccgcgaccatgtgggaaactattctttacccgcccatcttc
agcaagcttatcgatatggggctgtcgttcttgttcaactggcaaactctcaatatctcg
gccagtcagaaattggctgcgtaccctcatttgtactcattcacaagcaccaagagtgtg
gttcattggttccagatcattcgaaacaaatgttttcagatgtatgatgacgacgttcac
cagccgattagtgtcacctcgaccagaaaatattcaaaggtggccaagtacccgactcga
aatatcaagacgcccatcgtcctcgtatacggaggcagtgactcccttgtagatatcaag
gtgatgctgaaggaactgccacctcagaccgtcgcaaccgaaattccccactacgagcac
ctcgacttcctctgggcaagagatgttgatacacaggtcttccagcacgtctttgatgcg
ctcgacagtttcaccgatgccgagcatacaaaggaggagtatgatcgatactatgtcagc
cgacaggagagtctgttgggctcaggatatgcatatgcacgtgcgcaagctcatccaggc
agtgagagcgagtcttcgactcttaccccaagtctcgaagggacgaacagcgtccagctt
gcgcccgtccctcaacctcaccgagcaagagagactgcaagcggaattccatcaccaaag
aatacgacacgccacagggtcaactactcttttgacaagataggcgatccgccaaggacc
ccgacgttccagaccgaacccaccgaacctcctgcaggccaagaatccttggaggacggt
gcccagactgaacccaccgaaccgcccgcgggtcaagaacaggtagatgagggagccagg
acccctatagcggcaagggtcaaggccggtgttacgcgcagcggaagcgtgggtagcaac
atcagcctggacggcatgcgagaaggtcgaggcatcaccattggagcgagtagagccgtc
ggtggtgtggtgaccacaagcggcgccagcggcatcaacggcgagggcagccctggaaga
gaaagtggttcggagaggaaaaagaacaagtag
>Fp42
atggcgattcccttcattgggaggcttcgcccctacgagtatctcgccctcgtgggctca
tttattctcgtcggtctcgaggcagtcattcgcgttttgacgttggcattg---------
------------------------------------------------------------
---------------------ccgatatccacttcagttcgagatgcagcagactttgtc
gagctgtgtcgcatctggggttatgaggcagaggaacacattgctcaaaccaaggatgga
tatcttctaggtcttcatcgactccaatggagaaagggcgaagaaggccagaaggtcaac
tacggaccaacaagtttgaaaaagaaagtcatttacatgcaccatggccttcttatgaat
tctgaggtttgggtatcccttactgatgagcagcgatgtcttccctttgagctggtagaa
aagggatatgacgtttggtttggcaacaatcgaggaaacaagtactccaagaaatcgatt
caccactctccaacttctaatgccttctgggacttttcaatcgacgaatttgccttccat
gacatcccagacagcatcagctacatccttgataccacccagcaagaaagcctttcgtac
atcggtttctcacagggcacagcacaggccttcgccagcttggccattcaccccaagctt
aacaatcaggtcaacgtcttcattgctctcgcccctgccatggctccagccggcctgtct
agtggaattgtcgacgcgcttgtcacggcatcgccttctgttttgttccttctgtttggt
cgtcgctctattctaagttccgcgaccatgtgggaaactattctttacccgcccatcttc
agcaagcttatcgatatggggctgtcgttcttgttcaactggcaaactctcaatatctcg
gccagtcagaaattggctgcgtaccctcatttgtactcattcacaagcaccaagagtgtg
gttcattggttccagatcattcgaaacaaatgttttcagatgtatgatgacgacgttcac
cagccgattagtgtcacctcgaccagaaaatattcaaaggtggccaagtacccgactcga
aatatcaagacgcccatcgtcctcgtatacggaggcagtgactcccttgtagatatcaag
gtgatgctgaaggaactgccacctcagaccgtcgcaaccgaaattccccactacgagcac
ctcgacttcctctgggcaagagatgttgatacacaggtcttccagcacgtctttgatgcg
ctcgacagtttcaccgatgccgagcatacaaaggaggagtatgatcgatactatgtcagc
cgacaggagagtctgttgggctcaggatatgcatatgcacgtgcgcaagctcatccaggc
agtgagagcgagtcttcgactcttaccccaagtctcgaagggacgaacagcgtccagctt
gcgcccgtccctcaacctcaccgagcaagagagactgcaagcggaattccatcaccaaag
aatacgacacgccacagggtcaactactcttttgacaagataggcgatccgccaaggacc
ccgacgttccagaccgaacccaccgaacctcctgcaggccaagaatccttggaggacggt
gcccagactgaacccaccgaaccgcccgcgggtcaagaacaggtagatgagggagccagg
acccctatagcggcaagggtcaaggccggtgttacgcgcagcggaagcgtgggtagcaac
atcagcctggacggcatgcgagaaggtcgaggcatcaccattggagcgagtagagccgtc
ggtggtgtggtgaccacaagcggcgccagcggcatcaacggcgagggcagccctggaaga
gaaagtggttcggagaggaaaaagaacaagtag
>Fp44
atggcgattcccttcattgggaggcttcgcccctacgagtatctcgccctcgtgggctca
tttattctcgtcggtctcgaggcagtcattcgcgttttgacgttggcattg---------
------------------------------------------------------------
---------------------ccgatatccacttcagttcgagatgcagcagactttgtc
gagctgtgtcgcatctggggttatgaggcagaggaacacattgctcaaaccaaggatgga
tatcttctaggtcttcatcgactccaatggagaaagggcgaagaaggccagaaggtcaac
tacggaccaacaagtttgaaaaagaaagtcatttacatgcaccatggccttcttatgaat
tctgaggtttgggtatcccttactgatgagcagcgatgtcttccctttgagctggtagaa
aagggatatgacgtttggtttggcaacaatcgaggaaacaagtactccaagaaatcgatt
caccactctccaacttctaatgccttctgggacttttcaatcgacgaatttgccttccat
gacatcccagacagcatcagctacatccttgataccacccagcaagaaagcctttcgtac
atcggtttctcacagggcacagcacaggccttcgccagcttggccattcaccccaagctt
aacaatcaggtcaacgtcttcattgctctcgcccctgccatggctccagccggcctgtct
agtggaattgtcgacgcgcttgtcacggcatcgccttctgttttgttccttctgtttggt
cgtcgctctattctaagttccgcgaccatgtgggaaactattctttacccgcccatcttc
agcaagcttatcgatatggggctgtcgttcttgttcaactggcaaactctcaatatctcg
gccagtcagaaattggctgcgtaccctcatttgtactcattcacaagcaccaagagtgtg
gttcattggttccagatcattcgaaacaaatgttttcagatgtatgatgacgacgttcac
cagccgattagtgtcacctcgaccagaaaatattcaaaggtggccaagtacccgactcga
aatatcaagacgcccatcgtcctcgtatacggaggcagtgactcccttgtagatatcaag
gtgatgctgaaggaactgccacctcagaccgtcgcaaccgaaattccccactacgagcac
ctcgacttcctctgggcaagagatgttgatacacaggtcttccagcacgtctttgatgcg
ctcgacagtttcaccgatgccgagcatacaaaggaggagtatgatcgatactatgtcagc
cgacaggagagtctgttgggctcaggatatgcatatgcacgtgcgcaagctcatccaggc
agtgagagcgagtcttcgactcttaccccaagtctcgaagggacgaacagcgtccagctt
gcgcccgtccctcaacctcaccgagcaagagagactgcaagcggaattccatcaccaaag
aatacgacacgccacagggtcaactactcttttgacaagataggcgatccgccaaggacc
ccgacgttccagaccgaacccaccgaacctcctgcaggccaagaatccttggaggacggt
gcccagactgaacccaccgaaccgcccgcgggtcaagaacaggtagatgagggagccagg
acccctatagcggcaagggtcaaggccggtgttacgcgcagcggaagcgtgggtagcaac
atcagcctggacggcatgcgagaaggtcgaggcatcaccattggagcgagtagagccgtc
ggtggtgtggtgaccacaagcggcgccagcggcatcaacggcgagggcagccctggaaga
gaaagtggttcggagaggaaaaagaacaagtag
>Fp49
atggcgattcccttcattgggaggcttcgcccctacgagtatctcgccctcgtgggctca
tttattctcgtcggtctcgaggcagtcattcgcgttttgacgttggcattg---------
------------------------------------------------------------
---------------------ccgatatccacttcagttcgagatgcagcagactttgtc
gagctgtgtcgcatctggggttatgaggcagaggaacacattgctcaaaccaaggatgga
tatcttctaggtcttcatcgactccaatggagaaagggcgaagaaggccagaaggtcaac
tacggaccaacaagtttgaaaaagaaagtcatttacatgcaccatggccttcttatgaat
tctgaggtttgggtatcccttactgatgagcagcgatgtcttccctttgagctggtagaa
aagggatatgacgtttggtttggcaacaatcgaggaaacaagtactccaagaaatcgatt
caccactctccaacttctaatgccttctgggacttttcaatcgacgaatttgccttccat
gacatcccagacagcatcagctacatccttgataccacccagcaagaaagcctttcgtac
atcggtttctcacagggcacagcacaggccttcgccagcttggccattcaccccaagctt
aacaatcaggtcaacgtcttcattgctctcgcccctgccatggctccagccggcctgtct
agtggaattgtcgacgcgcttgtcacggcatcgccttctgttttgttccttctgtttggt
cgtcgctctattctaagttccgcgaccatgtgggaaactattctttacccgcccatcttc
agcaagcttatcgatatggggctgtcgttcttgttcaactggcaaactctcaatatctcg
gccagtcagaaattggctgcgtaccctcatttgtactcattcacaagcaccaagagtgtg
gttcattggttccagatcattcgaaacaaatgttttcagatgtatgatgacgacgttcac
cagccgattagtgtcacctcgaccagaaaatattcaaaggtggccaagtacccgactcga
aatatcaagacgcccatcgtcctcgtatacggaggcagtgactcccttgtagatatcaag
gtgatgctgaaggaactgccacctcagaccgtcgcaaccgaaattccccactacgagcac
ctcgacttcctctgggcaagagatgttgatacacaggtcttccagcacgtctttgatgcg
ctcgacagtttcaccgatgccgagcatacaaaggaggagtatgatcgatactatgtcagc
cgacaggagagtctgttgggctcaggatatgcatatgcacgtgcgcaagctcatccaggc
agtgagagcgagtcttcgactcttaccccaagtctcgaagggacgaacagcgtccagctt
gcgcccgtccctcaacctcaccgagcaagagagactgcaagcggaattccatcaccaaag
aatacgacacgccacagggtcaactactcttttgacaagataggcgatccgccaaggacc
ccgacgttccagaccgaacccaccgaacctcctgcaggccaagaatccttggaggacggt
gcccagactgaacccaccgaaccgcccgcgggtcaagaacaggtagatgagggagccagg
acccctatagcggcaagggtcaaggccggtgttacgcgcagcggaagcgtgggtagcaac
atcagcctggacggcatgcgagaaggtcgaggcatcaccattggagcgagtagagccgtc
ggtggtgtggtgaccacaagcggcgccagcggcatcaacggcgagggcagccctggaaga
gaaagtggttcggagaggaaaaagaacaagtag
>Fp50
atggcgattcccttcattgggaggcttcgcccctacgagtatctcgccctcgtgggctca
tttattctcgtcggtctcgaggcagtcattcgcgttttgacgttggcattg---------
------------------------------------------------------------
---------------------ccgatatccacttcagttcgagatgcagcagactttgtc
gagctgtgtcgcatctggggttatgaggcagaggaacacattgctcaaaccaaggatgga
tatcttctaggtcttcatcgactccaatggagaaagggcgaagaaggccagaaggtcaac
tacggaccaacaagtttgaaaaagaaagtcatttacatgcaccatggccttcttatgaat
tctgaggtttgggtatcccttactgatgagcagcgatgtcttccctttgagctggtagaa
aagggatatgacgtttggtttggcaacaatcgaggaaacaagtactccaagaaatcgatt
caccactctccaacttctaatgccttctgggacttttcaatcgacgaatttgccttccat
gacatcccagacagcatcagctacatccttgataccacccagcaagaaagcctttcgtac
atcggtttctcacagggcacagcacaggccttcgccagcttggccattcaccccaagctt
aacaatcaggtcaacgtcttcattgctctcgcccctgccatggctccagccggcctgtct
agtggaattgtcgacgcgcttgtcacggcatcgccttctgttttgttccttctgtttggt
cgtcgctctattctaagttccgcgaccatgtgggaaactattctttacccgcccatcttc
agcaagcttatcgatatggggctgtcgttcttgttcaactggcaaactctcaatatctcg
gccagtcagaaattggctgcgtaccctcatttgtactcattcacaagcaccaagagtgtg
gttcattggttccagatcattcgaaacaaatgttttcagatgtatgatgacgacgttcac
cagccgattagtgtcacctcgaccagaaaatattcaaaggtggccaagtacccgactcga
aatatcaagacgcccatcgtcctcgtatacggaggcagtgactcccttgtagatatcaag
gtgatgctgaaggaactgccacctcagaccgtcgcaaccgaaattccccactacgagcac
ctcgacttcctctgggcaagagatgttgatacacaggtcttccagcacgtctttgatgcg
ctcgacagtttcaccgatgccgagcatacaaaggaggagtatgatcgatactatgtcagc
cgacaggagagtctgttgggctcaggatatgcatatgcacgtgcgcaagctcatccaggc
agtgagagcgagtcttcgactcttaccccaagtctcgaagggacgaacagcgtccagctt
gcgcccgtccctcaacctcaccgagcaagagagactgcaagcggaattccatcaccaaag
aatacgacacgccacagggtcaactactcttttgacaagataggcgatccgccaaggacc
ccgacgttccagaccgaacccaccgaacctcctgcaggccaagaatccttggaggacggt
gcccagactgaacccaccgaaccgcccgcgggtcaagaacaggtagatgagggagccagg
acccctatagcggcaaggctcaaggccggtgttacgcgcagcggaagcgtgggtagcaac
atcagcctggacggcatgcgagaaggtcgaggcatcaccattggagcgagtagagccgtc
ggtggtgtggtgaccacaagcggcgccagcggcatcaacggcgagggcagccctggaaga
gaaagtggttcggagaggaaaaagaacaagtag
>Fp51
atggcgattcccttcattgggaggcttcgcccctacgagtatctcgccctcgtgggctca
tttattctcgtcggtctcgaggcagtcattcgcgttttgacgttggcattg---------
------------------------------------------------------------
---------------------ccgatatccacttcagttcgagatgcagcagactttgtc
gagctgtgtcgcatctggggttatgaggcagaggaacacattgctcaaaccaaggatgga
tatcttctaggtcttcatcgactccaatggagaaagggcgaagaaggccagaaggtcaac
tacggaccaacaagtttgaaaaagaaagtcatttacatgcaccatggccttcttatgaat
tctgaggtttgggtatcccttactgatgagcagcgatgtcttccctttgagctggtagaa
aagggatatgacgtttggtttggcaacaatcgaggaaacaagtactccaagaaatcgatt
caccactctccaacttctaatgccttctgggacttttcaatcgacgaatttgccttccat
gacatcccagacagcatcagctacatccttgataccacccagcaagaaagcctttcgtac
atcggtttctcacagggcacagcacaggccttcgccagcttggccattcaccccaagctt
aacaatcaggtcaacgtcttcattgctctcgcccctgccatggctccagccggcctgtct
agtggaattgtcgacgcgcttgtcacggcatcgccttctgttttgttccttctgtttggt
cgtcgctctattctaagttccgcgaccatgtgggaaactattctttacccgcccatcttc
agcaagcttatcgatatggggctgtcgttcttgttcaactggcaaactctcaatatctcg
gccagtcagaaattggctgcgtaccctcatttgtactcattcacaagcaccaagagtgtg
gttcattggttccagatcattcgaaacaaatgttttcagatgtatgatgacgacgttcac
cagccgattagtgtcacctcgaccagaaaatattcaaaggtggccaagtacccgactcga
aatatcaagacgcccatcgtcctcgtatacggaggcagtgactcccttgtagatatcaag
gtgatgctgaaggaactgccacctcagaccgtcgcaaccgaaattccccactacgagcac
ctcgacttcctctgggcaagagatgttgatacacaggtcttccagcacgtctttgatgcg
ctcgacagtttcaccgatgccgagcatacaaaggaggagtatgatcgatactatgtcagc
cgacaggagagtctgttgggctcaggatatgcatatgcacgtgcgcaagctcatccaggc
agtgagagcgagtcttcgactcttaccccaagtctcgaagggacgaacagcgtccagctt
gcgcccgtccctcaacctcaccgagcaagagagactgcaagcggaattccatcaccaaag
aatacgacacgccacagggtcaactactcttttgacaagataggcgatccgccaaggacc
ccgacgttccagaccgaacccaccgaacctcctgcaggccaagaatccttggaggacggt
gcccagactgaacccaccgaaccgcccgcgggtcaagaacaggtagatgagggagccagg
acccctatagcggcaagggtcaaggccggtgttacgcgcagcggaagcgtgggtagcaac
atcagcctggacggcatgcgagaaggtcgaggcatcaccattggagcgagtagagccgtc
ggtggtgtggtgaccacaagcggcgccagcggcatcaacggcgagggcagccctggaaga
gaaagtggttcggagaggaaaaagaacaagtag
>Fp59
atggcgattcccttcattgggaggcttcgcccctacgagtatctcgccctcgtgggctca
tttattctcgtcggtctcgaggcagtcattcgcgttttgacgttggcattg---------
------------------------------------------------------------
---------------------ccgatatccacttcagttcgagatgcagcagactttgtc
gagctgtgtcgcatctggggttatgaggcagaggaacacattgctcaaaccaaggatgga
tatcttctaggtcttcatcgactccaatggagaaagggcgaagaaggccagaaggtcaac
tacggaccaacaagtttgaaaaagaaagtcatttacatgcaccatggccttcttatgaat
tctgaggtttgggtatcccttactgatgagcagcgatgtcttccctttgagctggtagaa
aagggatatgacgtttggtttggcaacaatcgaggaaacaagtactccaagaaatcgatt
caccactctccaacttctaatgccttctgggacttttcaatcgacgaatttgccttccat
gacatcccagacagcatcagctacatccttgataccacccagcaagaaagcctttcgtac
atcggtttctcacagggcacagcacaggccttcgccagcttggccattcaccccaagctt
aacaatcaggtcaacgtcttcattgctctcgcccctgccatggctccagccggcctgtct
agtggaattgtcgacgcgcttgtcacggcatcgccttctgttttgttccttctgtttggt
cgtcgctctattctaagttccgcgaccatgtgggaaactattctttacccgcccatcttc
agcaagcttatcgatatggggctgtcgttcttgttcaactggcaaactctcaatatctcg
gccagtcagaaattggctgcgtaccctcatttgtactcattcacaagcaccaagagtgtg
gttcattggttccagatcattcgaaacaaatgttttcagatgtatgatgacgacgttcac
cagccgattagtgtcacctcgaccagaaaatattcaaaggtggccaagtacccgactcga
aatatcaagacgcccatcgtcctcgtatacggaggcagtgactcccttgtagatatcaag
gtgatgctgaaggaactgccacctcagaccgtcgcaaccgaaattccccactacgagcac
ctcgacttcctctgggcaagagatgttgatacacaggtcttccagcacgtctttgatgcg
ctcgacagtttcaccgatgccgagcatacaaaggaggagtatgatcgatactatgtcagc
cgacaggagagtctgttgggctcaggatatgcatatgcacgtgcgcaagctcatccaggc
agtgagagcgagtcttcgactcttaccccaagtctcgaagggacgaacagcgtccagctt
gcgcccgtccctcaacctcaccgagcaagagagactgcaagcggaattccatcaccaaag
aatacgacacgccacagggtcaactactcttttgacaagataggcgatccgccaaggacc
ccgacgttccagaccgaacccaccgaacctcctgcaggccaagaatccttggaggacggt
gcccagactgaacccaccgaaccgcccgcgggtcaagaacaggtagatgagggagccagg
acccctatagcggcaagggtcaaggccggtgttacgcgcagcggaagcgtgggtagcaac
atcagcctggacggcatgcgagaaggtcgaggcatcaccattggagcgagtagagccgtc
ggtggtgtggtgaccacaagcggcgccagcggcatcaacggcgagggcagccctggaaga
gaaagtggttcggagaggaaaaagaacaagtag
>Fp63
atggcgattcccttcattgggaggcttcgcccctacgagtatctcgccctcgtgggctca
tttattctcgtcggtctcgaggcagtcattcgcgttttgacgttggcattg---------
------------------------------------------------------------
---------------------ccgatatccacttcagttcgagatgcagcagactttgtc
gagctgtgtcgcatctggggttatgaggcagaggaacacattgctcaaaccaaggatgga
tatcttctaggtcttcatcgactccaatggagaaagggcgaagaaggccagaaggtcaac
tacggaccaacaagtttgaaaaagaaagtcatttacatgcaccatggccttcttatgaat
tctgaggtttgggtatcccttactgatgagcagcgatgtcttccctttgagctggtagaa
aagggatatgacgtttggtttggcaacaatcgaggaaacaagtactccaagaaatcgatt
caccactctccaacttctaatgccttctgggacttttcaatcgacgaatttgccttccat
gacatcccagacagcatcagctacatccttgataccacccagcaagaaagcctttcgtac
atcggtttctcacagggcacagcacaggccttcgccagcttggccattcaccccaagctt
aacaatcaggtcaacgtcttcattgctctcgcccctgccatggctccagccggcctgtct
agtggaattgtcgacgcgcttgtcacggcatcgccttctgttttgttccttctgtttggt
cgtcgctctattctaagttccgcgaccatgtgggaaactattctttacccgcccatcttc
agcaagcttatcgatatggggctgtcgttcttgttcaactggcaaactctcaatatctcg
gccagtcagaaattggctgcgtaccctcatttgtactcattcacaagcaccaagagtgtg
gttcattggttccagatcattcgaaacaaatgttttcagatgtatgatgacgacgttcac
cagccgattagtgtcacctcgaccagaaaatattcaaaggtggccaagtacccgactcga
aatatcaagacgcccatcgtcctcgtatacggaggcagtgactcccttgtagatatcaag
gtgatgctgaaggaactgccacctcagaccgtcgcaaccgaaattccccactacgagcac
ctcgacttcctctgggcaagagatgttgatacacaggtcttccagcacgtctttgatgcg
ctcgacagtttcaccgatgccgagcatacaaaggaggagtatgatcgatactatgtcagc
cgacaggagagtctgttgggctcaggatatgcatatgcacgtgcgcaagctcatccaggc
agtgagagcgagtcttcgactcttaccccaagtctcgaagggacgaacagcgtccagctt
gcgcccgtccctcaacctcaccgagcaagagagactgcaagcggaattccatcaccaaag
aatacgacacgccacagggtcaactactcttttgacaagataggcgatccgccaaggacc
ccgacgttccagaccgaacccaccgaacctcctgcaggccaagaatccttggaggacggt
gcccagactgaacccaccgaaccgcccgcgggtcaagaacaggtagatgagggagccagg
acccctatagcggcaagggtcaaggccggtgttacgcgcagcggaagcgtgggtagcaac
atcagcctggacggcatgcgagaaggtcgaggcatcaccattggagcgagtagagccgtc
ggtggtgtggtgaccacaagcggcgccagcggcatcaacggcgagggcagccctggaaga
gaaagtggttcggagaggaaaaagaacaagtag
>Fp65
atggcgattcccttcattgggaggcttcgcccctacgagtatctcgccctcgtgggctca
tttattctcgtcggtctcgaggcagtcattcgcgttttgacgttggcattg---------
------------------------------------------------------------
---------------------ccgatatccacttcagttcgagatgcagcagactttgtc
gagctgtgtcgcatctggggttatgaggcagaggaacacattgctcaaaccaaggatgga
tatcttctaggtcttcatcgactccaatggagaaagggcgaagaaggccagaaggtcaac
tacggaccaacaagtttgaaaaagaaagtcatttacatgcaccatggccttcttatgaat
tctgaggtttgggtatcccttactgatgagcagcgatgtcttccctttgagctggtagaa
aagggatatgacgtttggtttggcaacaatcgaggaaacaagtactccaagaaatcgatt
caccactctccaacttctaatgccttctgggacttttcaatcgacgaatttgccttccat
gacatcccagacagcatcagctacatccttgataccacccagcaagaaagcctttcgtac
atcggtttctcacagggcacagcacaggccttcgccagcttggccattcaccccaagctt
aacaatcaggtcaacgtcttcattgctctcgcccctgccatggctccagccggcctgtct
agtggaattgtcgacgcgcttgtcacggcatcgccttctgttttgttccttctgtttggt
cgtcgctctattctaagttccgcgaccatgtgggaaactattctttacccgcccatcttc
agcaagcttatcgatatggggctgtcgttcttgttcaactggcaaactctcaatatctcg
gccagtcagaaattggctgcgtaccctcatttgtactcattcacaagcaccaagagtgtg
gttcattggttccagatcattcgaaacaaatgttttcagatgtatgatgacgacgttcac
cagccgattagtgtcacctcgaccagaaaatattcaaaggtggccaagtacccgactcga
aatatcaagacgcccatcgtcctcgtatacggaggcagtgactcccttgtagatatcaag
gtgatgctgaaggaactgccacctcagaccgtcgcaaccgaaattccccactacgagcac
ctcgacttcctctgggcaagagatgttgatacacaggtcttccagcacgtctttgatgcg
ctcgacagtttcaccgatgccgagcatacaaaggaggagtatgatcgatactatgtcagc
cgacaggagagtctgttgggctcaggatatgcatatgcacgtgcgcaagctcatccaggc
agtgagagcgagtcttcgactcttaccccaagtctcgaagggacgaacagcgtccagctt
gcgcccgtccctcaacctcaccgagcaagagagactgcaagcggaattccatcaccaaag
aatacgacacgccacagggtcaactactcttttgacaagataggcgatccgccaaggacc
ccgacgttccagaccgaacccaccgaacctcctgcaggccaagaatccttggaggacggt
gcccagactgaacccaccgaaccgcccgcgggtcaagaacaggtagatgagggagccagg
acccctatagcggcaagggtcaaggccggtgttacgcgcagcggaagcgtgggtagcaac
atcagcctggacggcatgcgagaaggtcgaggcatcaccattggagcgagtagagccgtc
ggtggtgtggtgaccacaagcggcgccagcggcatcaacggcgagggcagccctggaaga
gaaagtggttcggagaggaaaaagaacaagtag
>Fp66
atggcgattcccttcattgggaggcttcgcccctacgagtatctcgccctcgtgggctca
tttattctcgtcggtctcgaggcagtcattcgcgttttgacgttggcattg---------
------------------------------------------------------------
---------------------ccgatatccacttcagttcgagatgcagcagactttgtc
gagctgtgtcgcatctggggttatgaggcagaggaacacattgctcaaaccaaggatgga
tatcttctaggtcttcatcgactccaatggagaaagggcgaagaaggccagaaggtcaac
tacggaccaacaagtttgaaaaagaaagtcatttacatgcaccatggccttcttatgaat
tctgaggtttgggtatcccttactgatgagcagcgatgtcttccctttgagctggtagaa
aagggatatgacgtttggtttggcaacaatcgaggaaacaagtactccaagaaatcgatt
caccactctccaacttctaatgccttctgggacttttcaatcgacgaatttgccttccat
gacatcccagacagcatcagctacatccttgataccacccagcaagaaagcctttcgtac
atcggtttctcacagggcacagcacaggccttcgccagcttggccattcaccccaagctt
aacaatcaggtcaacgtcttcattgctctcgcccctgccatggctccagccggcctgtct
agtggaattgtcgacgcgcttgtcacggcatcgccttctgttttgttccttctgtttggt
cgtcgctctattctaagttccgcgaccatgtgggaaactattctttacccgcccatcttc
agcaagcttatcgatatggggctgtcgttcttgttcaactggcaaactctcaatatctcg
gccagtcagaaattggctgcgtaccctcatttgtactcattcacaagcaccaagagtgtg
gttcattggttccagatcattcgaaacaaatgttttcagatgtatgatgacgacgttcac
cagccgattagtgtcacctcgaccagaaaatattcaaaggtggccaagtacccgactcga
aatatcaagacgcccatcgtcctcgtatacggaggcagtgactcccttgtagatatcaag
gtgatgctgaaggaactgccacctcagaccgtcgcaaccgaaattccccactacgagcac
ctcgacttcctctgggcaagagatgttgatacacaggtcttccagcacgtctttgatgcg
ctcgacagtttcaccgatgccgagcatacaaaggaggagtatgatcgatactatgtcagc
cgacaggagagtctgttgggctcaggatatgcatatgcacgtgcgcaagctcatccaggc
agtgagagcgagtcttcgactcttaccccaagtctcgaagggacgaacagcgtccagctt
gcgcccgtccctcaacctcaccgagcaagagagactgcaagcggaattccatcaccaaag
aatacgacacgccacagggtcaactactcttttgacaagataggcgatccgccaaggacc
ccgacgttccagaccgaacccaccgaacctcctgcaggccaagaatccttggaggacggt
gcccagactgaacccaccgaaccgcccgcgggtcaagaacaggtagatgagggagccagg
acccctatagcggcaagggtcaaggccggtgttacgcgcagcggaagcgtgggtagcaac
atcagcctggacggcatgcgagaaggtcgaggcatcaccattggagcgagtagagccgtc
ggtggtgtggtgaccacaagcggcgccagcggcatcaacggcgagggcagccctggaaga
gaaagtggttcggagaggaaaaagaacaagtag
>Fp72
atggcgattcccttcattgggaggcttcgcccctacgagtatctcgccctcgtgggctca
tttattctcgtcggtctcgaggcagtcattcgcgttttgacgttggcattg---------
------------------------------------------------------------
---------------------ccgatatccacttcagttcgagatgcagcagactttgtc
gagctgtgtcgcatctggggttatgaggcagaggaacacattgctcaaaccaaggatgga
tatcttctaggtcttcatcgactccaatggagaaagggcgaagaaggccagaaggtcaac
tacggaccaacaagtttgaaaaagaaagtcatttacatgcaccatggccttcttatgaat
tctgaggtttgggtatcccttactgatgagcagcgatgtcttccctttgagctggtagaa
aagggatatgacgtttggtttggcaacaatcgaggaaacaagtactccaagaaatcgatt
caccactctccaacttctaatgccttctgggacttttcaatcgacgaatttgccttccat
gacatcccagacagcatcagctacatccttgataccacccagcaagaaagcctttcgtac
atcggtttctcacagggcacagcacaggccttcgccagcttggccattcaccccaagctt
aacaatcaggtcaacgtcttcattgctctcgcccctgccatggctccagccggcctgtct
agtggaattgtcgacgcgcttgtcacggcatcgccttctgttttgttccttctgtttggt
cgtcgctctattctaagttccgcgaccatgtgggaaactattctttacccgcccatcttc
agcaagcttatcgatatggggctgtcgttcttgttcaactggcaaactctcaatatctcg
gccagtcagaaattggctgcgtaccctcatttgtactcattcacaagcaccaagagtgtg
gttcattggttccagatcattcgaaacaaatgttttcagatgtatgatgacgacgttcac
cagccgattagtgtcacctcgaccagaaaatattcaaaggtggccaagtacccgactcga
aatatcaagacgcccatcgtcctcgtatacggaggcagtgactcccttgtagatatcaag
gtgatgctgaaggaactgccacctcagaccgtcgcaaccgaaattccccactacgagcac
ctcgacttcctctgggcaagagatgttgatacacaggtcttccagcacgtctttgatgcg
ctcgacagtttcaccgatgccgagcatacaaaggaggagtatgatcgatactatgtcagc
cgacaggagagtctgttgggctcaggatatgcatatgcacgtgcgcaagctcatccaggc
agtgagagcgagtcttcgactcttaccccaagtctcgaagggacgaacagcgtccagctt
gcgcccgtccctcaacctcaccgagcaagagagactgcaagcggaattccatcaccaaag
aatacgacacgccacagggtcaactactcttttgacaagataggcgatccgccaaggacc
ccgacgttccagaccgaacccaccgcacctcctgcaggccaagaatccttggaggacggt
gcccagactgaacccaccgaaccgcccgcgggtcaagaacaggtagatgagggagccagg
acccctatagcggcaagggtcaaggccggtgttacgcgcagcggaagcgtgggtagcaac
atcagcctggacggcatgcgagaaggtcgaggcatcaccattggagcgagtagagccgtc
ggtggtgtggtgaccacaagcggcgccagcggcatcaacggcgagggcagccctggaaga
gaaagtggttcggagaggaaaaagaacaagtag
>Fp73
atggcgattcccttcattgggaggcttcgcccctacgagtatctcgccctcgtgggctca
tttattctcgtcggtctcgaggcagtcattcgcgttttgacgttggcattg---------
------------------------------------------------------------
---------------------ccgatatccacttcagttcgagatgcagcagactttgtc
gagctgtgtcgcatctggggttatgaggcagaggaacacattgctcaaaccaaggatgga
tatcttctaggtcttcatcgactccaatggagaaagggcgaagaaggccagaaggtcaac
tacggaccaacaagtttgaaaaagaaagtcatttacatgcaccatggccttcttatgaat
tctgaggtttgggtatcccttactgatgagcagcgatgtcttccctttgagctggtagaa
aagggatatgacgtttggtttggcaacaatcgaggaaacaagtactccaagaaatcgatt
caccactctccaacttctaatgccttctgggacttttcaatcgacgaatttgccttccat
gacatcccagacagcatcagctacatccttgataccacccagcaagaaagcctttcgtac
atcggtttctcacagggcacagcacaggccttcgccagcttggccattcaccccaagctt
aacaatcaggtcaacgtcttcattgctctcgcccctgccatggctccagccggcctgtct
agtggaattgtcgacgcgcttgtcacggcatcgccttctgttttgttccttctgtttggt
cgtcgctctattctaagttccgcgaccatgtgggaaactattctttacccgcccatcttc
agcaagcttatcgatatggggctgtcgttcttgttcaactggcaaactctcaatatctcg
gccagtcagaaattggctgcgtaccctcatttgtactcattcacaagcaccaagagtgtg
gttcattggttccagatcattcgaaacaaatgttttcagatgtatgatgacgacgttcac
cagccgattagtgtcacctcgaccagaaaatattcaaaggtggccaagtacccgactcga
aatatcaagacgcccatcgtcctcgtatacggaggcagtgactcccttgtagatatcaag
gtgatgctgaaggaactgccacctcagaccgtcgcaaccgaaattccccactacgagcac
ctcgacttcctctgggcaagagatgttgatacacaggtcttccagcacgtctttgatgcg
ctcgacagtttcaccgatgccgagcatacaaaggaggagtatgatcgatactatgtcagc
cgacaggagagtctgttgggctcaggatatgcatatgcacgtgcgcaagctcatccaggc
agtgagagcgagtcttcgactcttaccccaagtctcgaagggacgaacagcgtccagctt
gcgcccgtccctcaacctcaccgagcaagagagactgcaagcggaattccatcaccaaag
aatacgacacgccacagggtcaactactcttttgacaagataggcgatccgccaaggacc
ccgacgttccagaccgaacccaccgaacctcctgcaggccaagaatccttggaggacggt
gcccagactgaacccaccgaaccgcccgcgggtcaagaacaggtagatgagggagccagg
acccctatagcggcaagggtcaaggccggtgttacgcgcagcggaagcgtgggtagcaac
atcagcctggacggcatgcgagaaggtcgaggcatcaccattggagcgagtagagccgtc
ggtggtgtggtgaccacaagcggcgccagcggcatcaacggcgagggcagccctggaaga
gaaagtggttcggagaggaaaaagaacaagtag
>Fp76
atggcgattcccttcattgggaggcttcgcccctacgagtatctcgccctcgtgggctca
tttattctcgtcggtctcgaggcagtcattcgcgttttgacgttggcattg---------
------------------------------------------------------------
---------------------ccgatatccacttcagttcgagatgcagcagactttgtc
gagctgtgtcgcatctggggttatgaggcagaggaacacattgctcaaaccaaggatgga
tatcttctaggtcttcatcgactccaatggagaaagggcgaagaaggccagaaggtcaac
tacggaccaacaagtttgaaaaagaaagtcatttacatgcaccatggccttcttatgaat
tctgaggtttgggtatcccttactgatgagcagcgatgtcttccctttgagctggtagaa
aagggatatgacgtttggtttggcaacaatcgaggaaacaagtactccaagaaatcgatt
caccactctccaacttctaatgccttctgggacttttcaatcgacgaatttgccttccat
gacatcccagacagcatcagctacatccttgataccacccagcaagaaagcctttcgtac
atcggtttctcacagggcacagcacaggccttcgccagcttggccattcaccccaagctt
aacaatcaggtcaacgtcttcattgctctcgcccctgccatggctccagccggcctgtct
agtggaattgtcgacgcgcttgtcacggcatcgccttctgttttgttccttctgtttggt
cgtcgctctattctaagttccgcgaccatgtgggaaactattctttacccgcccatcttc
agcaagcttatcgatatggggctgtcgttcttgttcaactggcaaactctcaatatctcg
gccagtcagaaattggctgcgtaccctcatttgtactcattcacaagcaccaagagtgtg
gttcattggttccagatcattcgaaacaaatgttttcagatgtatgatgacgacgttcac
cagccgattagtgtcacctcgaccagaaaatattcaaaggtggccaagtacccgactcga
aatatcaagacgcccatcgtcctcgtatacggaggcagtgactcccttgtagatatcaag
gtgatgctgaaggaactgccacctcagaccgtcgcaaccgaaattccccactacgagcac
ctcgacttcctctgggcaagagatgttgatacacaggtcttccagcacgtctttgatgcg
ctcgacagtttcaccgatgccgagcatacaaaggaggagtatgatcgatactatgtcagc
cgacaggagagtctgttgggctcaggatatgcatatgcacgtgcgcaagctcatccaggc
agtgagagcgagtcttcgactcttaccccaagtctcgaagggacgaacagcgtccagctt
gcgcccgtccctcaacctcaccgagcaagagagactgcaagcggaattccatcaccaaag
aatacgacacgccacagggtcaactactcttttgacaagataggcgatccgccaaggacc
ccgacgttccagaccgaacccaccgaacctcctgcaggccaagaatccttggaggacggt
gcccagactgaacccaccgaaccgcccgcgggtcaagaacaggtagatgagggagccagg
acccctatagcggcaagggtcaaggccggtgttacgcgcagcggaagcgtgggtagcaac
atcagcctggacggcatgcgagaaggtcgaggcatcaccattggagcgagtagagccgtc
ggtggtgtggtgaccacaagcggcgccagcggcatcaacggcgagggcagccctggaaga
gaaagtggttcggagaggaaaaagaacaagtag
>Fp78
atggcgattcccttcattgggaggcttcgcccctacgagtatctcgccctcgtgggctca
tttattctcgtcggtctcgaggcagtcattcgcgttttgacgttggcattg---------
------------------------------------------------------------
---------------------ccgatatccacttcagttcgagatgcagcagactttgtc
gagctgtgtcgcatctggggttatgaggcagaggaacacattgctcaaaccaaggatgga
tatcttctaggtcttcatcgactccaatggagaaagggcgaagaaggccagaaggtcaac
tacggaccaacaagtttgaaaaagaaagtcatttacatgcaccatggccttcttatgaat
tctgaggtttgggtatcccttactgatgagcagcgatgtcttccctttgagctggtagaa
aagggatatgacgtttggtttggcaacaatcgaggaaacaagtactccaagaaatcgatt
caccactctccaacttctaatgccttctgggacttttcaatcgacgaatttgccttccat
gacatcccagacagcatcagctacatccttgataccacccagcaagaaagcctttcgtac
atcggtttctcacagggcacagcacaggccttcgccagcttggccattcaccccaagctt
aacaatcaggtcaacgtcttcattgctctcgcccctgccatggctccagccggcctgtct
agtggaattgtcgacgcgcttgtcacggcatcgccttctgttttgttccttctgtttggt
cgtcgctctattctaagttccgcgaccatgtgggaaactattctttacccgcccatcttc
agcaagcttatcgatatggggctgtcgttcttgttcaactggcaaactctcaatatctcg
gccagtcagaaattggctgcgtaccctcatttgtactcattcacaagcaccaagagtgtg
gttcattggttccagatcattcgaaacaaatgttttcagatgtatgatgacgacgttcac
cagccgattagtgtcacctcgaccagaaaatattcaaaggtggccaagtacccgactcga
aatatcaagacgcccatcgtcctcgtatacggaggcagtgactcccttgtagatatcaag
gtgatgctgaaggaactgccacctcagaccgtcgcaaccgaaattccccactacgagcac
ctcgacttcctctgggcaagagatgttgatacacaggtcttccagcacgtctttgatgcg
ctcgacagtttcaccgatgccgagcatacaaaggaggagtatgatcgatactatgtcagc
cgacaggagagtctgttgggctcaggatatgcatatgcacgtgcgcaagctcatccaggc
agtgagagcgagtcttcgactcttaccccaagtctcgaagggacgaacagcgtccagctt
gcgcccgtccctcaacctcaccgagcaagagagactgcaagcggaattccatcaccaaag
aatacgacacgccacagggtcaactactcttttgacaagataggcgatccgccaaggacc
ccgacgttccagaccgaacccaccgaacctcctgcaggccaagaatccttggaggacggt
gcccagactgaacccaccgaaccgcccgcgggtcaagaacaggtagatgagggagccagg
acccctatagcggcaagggtcaaggccggtgttacgcgcagcggaagcgtgggtagcaac
atcagcctggacggcatgcgagaaggtcgaggcatcaccattggagcgagtagagccgtc
ggtggtgtggtgaccacaagcggcgccagcggcatcaacggcgagggcagccctggaaga
gaaagtggttcggagaggaaaaagaacaagtag
>Fp81
atggcgattcccttcattgggaggcttcgcccctacgagtatctcgccctcgtgggctca
tttattctcgtcggtctcgaggcagtcattcgcgttttgacgttggcattg---------
------------------------------------------------------------
---------------------ccgatatccacttcagttcgagatgcagcagactttgtc
gagctgtgtcgcatctggggttatgaggcagaggaacacattgctcaaaccaaggatgga
tatcttctaggtcttcatcgactccaatggagaaagggcgaagaaggccagaaggtcaac
tacggaccaacaagtttgaaaaagaaagtcatttacatgcaccatggccttcttatgaat
tctgaggtttgggtatcccttactgatgagcagcgatgtcttccctttgagctggtagaa
aagggatatgacgtttggtttggcaacaatcgaggaaacaagtactccaagaaatcgatt
caccactctccaacttctaatgccttctgggacttttcaatcgacgaatttgccttccat
gacatcccagacagcatcagctacatccttgataccacccagcaagaaagcctttcgtac
atcggtttctcacagggcacagcacaggccttcgccagcttggccattcaccccaagctt
aacaatcaggtcaacgtcttcattgctctcgcccctgccatggctccagccggcctgtct
agtggaattgtcgacgcgcttgtcacggcatcgccttctgttttgttccttctgtttggt
cgtcgctctattctaagttccgcgaccatgtgggaaactattctttacccgcccatcttc
agcaagcttatcgatatggggctgtcgttcttgttcaactggcaaactctcaatatctcg
gccagtcagaaattggctgcgtaccctcatttgtactcattcacaagcaccaagagtgtg
gttcattggttccagatcattcgaaacaaatgttttcagatgtatgatgacgacgttcac
cagccgattagtgtcacctcgaccagaaaatattcaaaggtggccaagtacccgactcga
aatatcaagacgcccatcgtcctcgtatacggaggcagtgactcccttgtagatatcaag
gtgatgctgaaggaactgccacctcagaccgtcgcaaccgaaattccccactacgagcac
ctcgacttcctctgggcaagagatgttgatacacaggtcttccagcacgtctttgatgcg
ctcgacagtttcaccgatgccgagcatacaaaggaggagtatgatcgatactatgtcagc
cgacaggagagtctgttgggctcaggatatgcatatgcacgtgcgcaagctcatccaggc
agtgagagcgagtcttcgactcttaccccaagtctcgaagggacgaacagcgtccagctt
gcgcccgtccctcaacctcaccgagcaagagagactgcaagcggaattccatcaccaaag
aatacgacacgccacagggtcaactactcttttgacaagataggcgatccgccaaggacc
ccgacgttccagaccgaacccaccgaacctcctgcaggccaagaatccttggaggacggt
gcccagactgaacccaccgaaccgcccgcgggtcaagaacaggtagatgagggagccagg
acccctatagcggcaagggtcaaggccggtgttacgcgcagcggaagcgtgggtagcaac
atcagcctggacggcatgcgagaaggtcgaggcatcaccattggagcgagtagagccgtc
ggtggtgtggtgaccacaagcggcgccagcggcatcaacggcgagggcagccctggaaga
gaaagtggttcggagaggaaaaagaacaagtag
>Fp84
atggcgattcccttcattgggaggcttcgcccctacgagtatctcgccctcgtgggctca
tttattctcgtcggtctcgaggcagtcattcgcgttttgacgttggcattg---------
------------------------------------------------------------
---------------------ccgatatccacttcagttcgagatgcagcagactttgtc
gagctgtgtcgcatctggggttatgaggcagaggaacacattgctcaaaccaaggatgga
tatcttctaggtcttcatcgactccaatggagaaagggcgaagaaggccagaaggtcaac
tacggaccaacaagtttgaaaaagaaagtcatttacatgcaccatggccttcttatgaat
tctgaggtttgggtatcccttactgatgagcagcgatgtcttccctttgagctggtagaa
aagggatatgacgtttggtttggcaacaatcgaggaaacaagtactccaagaaatcgatt
caccactctccaacttctaatgccttctgggacttttcaatcgacgaatttgccttccat
gacatcccagacagcatcagctacatccttgataccacccagcaagaaagcctttcgtac
atcggtttctcacagggcacagcacaggccttcgccagcttggccattcaccccaagctt
aacaatcaggtcaacgtcttcattgctctcgcccctgccatggctccagccggcctgtct
agtggaattgtcgacgcgcttgtcacggcatcgccttctgttttgttccttctgtttggt
cgtcgctctattctaagttccgcgaccatgtgggaaactattctttacccgcccatcttc
agcaagcttatcgatatggggctgtcgttcttgttcaactggcaaactctcaatatctcg
gccagtcagaaattggctgcgtaccctcatttgtactcattcacaagcaccaagagtgtg
gttcattggttccagatcattcgaaacaaatgttttcagatgtatgatgacgacgttcac
cagccgattagtgtcacctcgaccagaaaatattcaaaggtggccaagtacccgactcga
aatatcaagacgcccatcgtcctcgtatacggaggcagtgactcccttgtagatatcaag
gtgatgctgaaggaactgccacctcagaccgtcgcaaccgaaattccccactacgagcac
ctcgacttcctctgggcaagagatgttgatacacaggtcttccagcacgtctttgatgcg
ctcgacagtttcaccgatgccgagcatacaaaggaggagtatgatcgatactatgtcagc
cgacaggagagtctgttgggctcaggatatgcatatgcacgtgcgcaagctcatccaggc
agtgagagcgagtcttcgactcttaccccaagtctcgaagggacgaacagcgtccagctt
gcgcccgtccctcaacctcaccgagcaagagagactgcaagcggaattccatcaccaaag
aatacgacacgccacagggtcaactactcttttgacaagataggcgatccgccaaggacc
ccgacgttccagaccgaacccaccgaacctcctgcaggccaagaatccttggaggacggt
gcccagactgaacccaccgaaccgcccgcgggtcaagaacaggtagatgagggagccagg
acccctatagcggcaagggtcaaggccggtgttacgcgcagcggaagcgtgggtagcaac
atcagcctggacggcatgcgagaaggtcgaggcatcaccattggagcgagtagagccgtc
ggtggtgtggtgaccacaagcggcgccagcggcatcaacggcgagggcagccctggaaga
gaaagtggttcggagaggaaaaagaacaagtag
>Fp86
atggcgattcccttcattgggaggcttcgcccctacgagtatctcgccctcgtgggctca
tttattctcgtcggtctcgaggcagtcattcgcgttttgacgttggcattg---------
------------------------------------------------------------
---------------------ccgatatccacttcagttcgagatgcagcagactttgtc
gagctgtgtcgcatctggggttatgaggcagaggaacacattgctcaaaccaaggatgga
tatcttctaggtcttcatcgactccaatggagaaagggcgaagaaggccagaaggtcaac
tacggaccaacaagtttgaaaaagaaagtcatttacatgcaccatggccttcttatgaat
tctgaggtttgggtatcccttactgatgagcagcgatgtcttccctttgagctggtagaa
aagggatatgacgtttggtttggcaacaatcgaggaaacaagtactccaagaaatcgatt
caccactctccaacttctaatgccttctgggacttttcaatcgacgaatttgccttccat
gacatcccagacagcatcagctacatccttgataccacccagcaagaaagcctttcgtac
atcggtttctcacagggcacagcacaggccttcgccagcttggccattcaccccaagctt
aacaatcaggtcaacgtcttcattgctctcgcccctgccatggctccagccggcctgtct
agtggaattgtcgacgcgcttgtcacggcatcgccttctgttttgttccttctgtttggt
cgtcgctctattctaagttccgcgaccatgtgggaaactattctttacccgcccatcttc
agcaagcttatcgatatggggctgtcgttcttgttcaactggcaaactctcaatatctcg
gccagtcagaaattggctgcgtaccctcatttgtactcattcacaagcaccaagagtgtg
gttcattggttccagatcattcgaaacaaatgttttcagatgtatgatgacgacgttcac
cagccgattagtgtcacctcgaccagaaaatattcaaaggtggccaagtacccgactcga
aatatcaagacgcccatcgtcctcgtatacggaggcagtgactcccttgtagatatcaag
gtgatgctgaaggaactgccacctcagaccgtcgcaaccgaaattccccactacgagcac
ctcgacttcctctgggcaagagatgttgatacacaggtcttccagcacgtctttgatgcg
ctcgacagtttcaccgatgccgagcatacaaaggaggagtatgatcgatactatgtcagc
cgacaggagagtctgttgggctcaggatatgcatatgcacgtgcgcaagctcatccaggc
agtgagagcgagtcttcgactcttaccccaagtctcgaagggacgaacagcgtccagctt
gcgcccgtccctcaacctcaccgagcaagagagactgcaagcggaattccatcaccaaag
aatacgacacgccacagggtcaactactcttttgacaagataggcgatccgccaaggacc
ccgacgttccagaccgaacccaccgaacctcctgcaggccaagaatccttggaggacggt
gcccagactgaacccaccgaaccgcccgcgggtcaagaacaggtagatgagggagccagg
acccctatagcggcaagggtcaaggccggtgttacgcgcagcggaagcgtgggtagcaac
atcagcctggacggcatgcgagaaggtcgaggcatcaccattggagcgagtagagccgtc
ggtggtgtggtgaccacaagcggcgccagcggcatcaacggcgagggcagccctggaaga
gaaagtggttcggagaggaaaaagaacaagtag
>Fvenenatum.busco
atggctattcccttcattgggagacttcgcccctacgagtatcttgccctcgtgggctca
tttattctcgttggtctcgaggcagtcattcgcgttttgacgttggcgttgcccccattt
ctcgtttcgcttttttacagggcttctaggaggcttttcaacaagttctctgccccttcg
aggaggcgagcggagagcaaaccgatatccacttcagttcgagatgcagcagactttgtt
gagctgtgtcgcatctggggttatgaggcagaggaacatattgctcaaaccaaggatgga
tatcttctaggtcttcatcgactccaatggagaaagggtgaagagggccagaaggtaaac
tacggaccaacaagtttgaaaaagaaagtcatatacatgcaccatggccttcttatgaat
tctgaggtttgggtgtctctcactgatgagcagcgatgccttccattcgagctggtagaa
aagggatacgatgtttggtttggcaacaaccgaggaaacaagtactccaagaaatcgatt
caccactctccaacttccaatgccttctgggacttttccatcgacgaatttgcttttcat
gacatcccagacagcatcagctacatccttgacactacccagcaggaaagtctgtcgtac
attggtttctcacaaggcacagctcaggcttttgccagcttagctattcaccccaagctt
aacaaccaggtcaacgtcttcatcgctctcgcccctgccatggctccagccggcttgtct
agtggaattgtcgacgcgcttgtcacggcatcgccttcggttttgttccttctgtttggt
cgtcgctctattctaagttctgcaaccatgtgggaaactattctatatccgcccatcttc
agcaagcttatcgatatggggctgtcgttcctgttcaactggcaaactctcaatatctcg
gccagtcaaaagttggctgcgtatcctcatttgtactcattcacaagcaccaagagtgtg
gttcattggttccagatcattcgaaacaaatgtttccagatgtacgacgacgacgttcac
cagccaattagtgtcacctcgaccagaaaatattcaaaggtagccaagtacccgactcgc
aacatcaagacacccatcgttctcgtatacggaggcagtgactcccttgtggatatcaag
gtgatgctgaaggaactgccacctcagactgtcgcaaccgaaattccccactatgagcac
ctcgatttcctctgggcaagagacgtggatacgcaagtcttccagcacgtctttgatgcg
cttgacagtttcaccgacgccgagcatacaaaggaggagtatgatcgatactatgtcagc
cggcaggagagtctgctaggttcaggatatgcatatgcgcgtgctcaagctcatccaggt
agtgagagcgagtcgtcgactcttaccccaagtcttgaagggacgaacagcgtccagctt
gcaccagctcctcaacctcaccgagcaagagaaactgcaagcggaattccatcgccaaag
aacacaacacggcacagggtcaactactctattgacaagataggctccccgccaaggacc
ccgacattccagaccgaacccgccgaacctcctgctggtcaagaatccttggaggagggt
gtccagactgaacccactgaacagcccctaggtcaagaacaggtagatgagggcgccaga
acccctatagcggcaagggtcaaggccggtgttacgcgtagcggaagcgtgggtagcaac
atcagcctggacggcatgcgagaaggtcgaggtatcaccattggagcgagtagagccgtc
ggtggtgtggtgaccacaagcggcgccagcggcatcaacggcgagggcagccctggaaga
gaaagtggctcggagaggaaaaagaacaagtag
