# Supplementary material for: Apicidin biosynthesis is linked to accessory chromosomes in Fusarium poae isolates
Source: BMC Genomics. 2021 Aug 4;22:591. doi: 10.1186/s12864-021-07617-y (PMC8340494; doi:10.1186/s12864-021-07617-y)
Supplement: Supplementary file 17 — Additional file 17. Compressed folder containing alignments for each of the 4141 orthologs used in BUSCO analysis. [file 12864_2021_7617_MOESM17_ESM.zip › Fven2_nt_MAFFT/9154at5125_nt.mafft.fasta]

>Fp105
atggcccttgaagctcctttaaggtcatcgactggaaaccttcaattccctttcgcctat
cctcagacagatatgtctgctcccacagatcatgagagccgtcgctctccattcagacca
ttctcttctcctcctcctactaccgactcatcttcccttcgaccgaattccgccaatcgc
atgtcaagcagctcttataacgttatgagcccaagtgatatcgtgggcccttctccagtt
acttccaatggcacagagacaaccgaaattgaagacgatgtttcagaagatcttgagaag
gaagttacagacagaaagtctacccgccggtcagagcttttgatgctcactacgaacctg
cctgagagtgtgcgacaatcgagtaccgaggaagctgtctctgtcatccatgcacctgag
agcttttctagctgggttgctccgcctccagcagtagaagtaaaaggtccaagccctaga
acctccccaaaatcagaagtcgaaagtctatcttcttataatggcgcatcggagaagaca
tcgacccatcccactcgacctgggatcatgactgatgtcaaccctgtgagatacagcata
gacagtgccacaccccgagcccaggacctacagtccatgctggataatggggctcggtta
cgttcaagcagtacgagcagcctcgagaaaattgatgaacaaaccgaggccgagggtgac
gacgaggattacgagtcggaagcaatgccagtacctcagcaacaagatgagatcgaaacc
ctccgagatgcacttacggagtgttggactctttgcaacagcttgtctaagctgagttcc
atgcaacgcaagcgcggtcttggtaaaggtggcattccagatgcccatgacaaagcatgg
agaacatgttggaaactctgccagcggctgtacaatagtcgggacgaggatgctagtaac
ttcaatgtcaaggtcaacctcgatctttgccgcgacttttgccaggcactgtttgaagtg
cggcaacgcaacgacgaagctgccgactcagtcttgcgtgtcagttttgagctcaacaac
catttgtacagtgcccaggatctcaacctgccagaagagtttagagagcgcacattggac
ttttacattgccttatgtcacagacttatgaagcaacggagtgacttagcagaagagaca
gatcaactgctcagagcttgctgggctctggcagaaatgctcttcaatctcaggcagaac
agaagagatggaaggcccccagatgaagagttgttgagctcaactgttacggcctgctta
gagctgtgtgatgttttccgagacaattgggacaaggtccggcctgaaaggggcggaaca
ccacgcccggggcagccgtttcccctgcatctgagtgaccagaacggccgacagagtcgt
ggatcaaatccgtcttcagtccgctccaggcatgacagtgttaagagtgaacgacaggag
gagaaaccacggaatcctgttgttcccgaaacccctgtaaccgaattcgaagacacgccc
atctccccacaaagtcgttcgcccaccatgcccaacattctagtccttggtacacccagc
gacaacagccgtggccgatggtcgagtagcgcatctaacctctcaagctactcgaagagc
agcactcgaacctcaagcaccgccactactaccgccgcatctgaagatacaaatgtgaca
cgcgccaaaatacttgttcttgcagctgccatgaacttgggcttcaaccgtgattccatc
catgaccctaaagctgcagcgacggccctacaaacctttgtgaaggatctccctcctggt
tcattcggctccctcatctcacattcaaacttgttggcacagtataagaactcggttctt
actgatgctataatccctcggcatcacaatttaccggcccgaggcaagcgagtcactgcc
caggaaatggccaagagcatccagatgatgatgaagagctcacaaagatatgcctacctc
cgagaccttttccgggttgttttccaattccctatcgaagaggtcgaaacacgacgcaat
gtaagcattgtggtttaa
>Fp108
atggcccttgaagctcctttaaggtcatcgactggaaaccttcaattccctttcgcctat
cctcagacagatatgtctgctcccacagatcatgagagccgtcgctctccattcagacca
ttctcttctcctcctcctactaccgactcatcttcccttcgaccgaattccgccaatcgc
atgtcaagcagctcttataacgttatgagcccaagtgatatcgtgggcccttctccagtt
acttccaatggcacagagacaaccgaaattgaagacgatgtttcagaagatcttgagaag
gaagttacagacagaaagtctacccgccggtcagagcttttgatgctcactacgaacctg
cctgagagtgtgcgacaatcgagtaccgaggaagctgtctctgtcatccatgcacctgag
agcttttctagctgggttgctccgcctccagcagtagaagtaaaaggtccaagccctaga
acctccccaaaatcagaagtcgaaagtctatcttcttataatggcgcatcggagaagaca
tcgacccatcccactcgacctgggatcatgactgatgtcaaccctgtgagatacagcata
gacagtgccacaccccgagcccaggacctacagtccatgctggataatggggctcggtta
cgttcaagcagtacgagcagcctcgagaaaattgatgaacaaaccgaggccgagggtgac
gacgaggattacgagtcggaagcaatgccagtacctcagcaacaagatgagatcgaaacc
ctccgagatgcacttacggagtgttggactctttgcaacagcttgtctaagctgagttcc
atgcaacgcaagcgcggtcttggtaaaggtggcattccagatgcccatgacaaagcatgg
agaacatgttggaaactctgccagcggctgtacaatagtcgggacgaggatgctagtaac
ttcaatgtcaaggtcaacctcgatctttgccgcgacttttgccaggcactgtttgaagtg
cggcaacgcaacgacgaagctgccgactcagtcttgcgtgtcagttttgagctcaacaac
catttgtacagtgcccaggatctcaacctgccagaagagtttagagagcgcacattggac
ttttacattgccttatgtcacagacttatgaagcaacggagtgacttagcagaagagaca
gatcaactgctcagagcttgctgggctctggcagaaatgctcttcaatctcaggcagaac
agaagagatggaaggcccccagatgaagagttgttgagctcaactgttacggcctgctta
gagctgtgtgatgttttccgagacaattgggacaaggtccggcctgaaaggggcggaaca
ccacgcccggggcagccgtttcccctgcatctgagtgaccagaacggccgacagagtcgt
ggatcaaatccgtcttcagtccgctccaggcatgacagtgttaagagtgaacgacaggag
gagaaaccacggaatcctgttgttcccgaaacccctgtaaccgaattcgaagacacgccc
atctccccacaaagtcgttcgcccaccatgcccaacattctagtccttggtacacccagc
gacaacagccgtggccgatggtcgagtagcgcatctaacctctcaagctactcgaagagc
agcactcgaacctcaagcaccgccactactaccgccgcatctgaagatacaaatgtgaca
cgcgccaaaatacttgttcttgcagctgccatgaacttgggcttcaaccgtgattccatc
catgaccctaaagctgcagcgacggccctacaaacctttgtgaaggatctccctcctggt
tcattcggctccctcatctcacattcaaacttgttggcacagtataagaactcggttctt
actgatgctataatccctcggcatcacaatttaccggcccgaggcaagcgagtcactgcc
caggaaatggccaagagcatccagatgatgatgaagagctcacaaagatatgcctacctc
cgagaccttttccgggttgttttccaattccctatcgaagaggtcgaaacacgacgcaat
gtaagcattgtggtttaa
>Fp118
atggcccttgaagctcctttaaggtcatcgactggaaaccttcaattccctttcgcctat
cctcagacagatatgtctgctcccacagatcatgagagccgtcgctctccattcagacca
ttctcttctcctcctcctactaccgactcatcttcccttcgaccgaattccgccaatcgc
atgtcaagcagctcttataacgttatgagcccaagtgatatcgtgggcccttctccagtt
acttccaatggcacagagacaaccgaaattgaagacgatgtttcagaagatcttgagaag
gaagttacagacagaaagtctacccgccggtcagagcttttgatgctcactacgaacctg
cctgagagtgtgcgacaatcgagtaccgaggaagctgtctctgtcatccatgcacctgag
agcttttctagctgggttgctccgcctccagcagtagaagtaaaaggtccaagccctaga
acctccccaaaatcagaagtcgaaagtctatcttcttataatggcgcatcggagaagaca
tcgacccatcccactcgacctgggatcatgactgatgtcaaccctgtgagatacagcata
gacagtgccacaccccgagcccaggacctacagtccatgctggataatggggctcggtta
cgttcaagcagtacgagcagcctcgagaaaattgatgaacaaaccgaggccgagggtgac
gacgaggattacgagtcggaagcaatgccagtacctcagcaacaagatgagatcgaaacc
ctccgagatgcacttacggagtgttggactctttgcaacagcttgtctaagctgagttcc
atgcaacgcaagcgcggtcttggtaaaggtggcattccagatgcccatgacaaagcatgg
agaacatgttggaaactctgccagcggctgtacaatagtcgggacgaggatgctagtaac
ttcaatgtcaaggtcaacctcgatctttgccgcgacttttgccaggcactgtttgaagtg
cggcaacgcaacgacgaagctgccgactcagtcttgcgtgtcagttttgagctcaacaac
catttgtacagtgcccaggatctcaacctgccagaagagtttagagagcgcacattggac
ttttacattgccttatgtcacagacttatgaagcaacggagtgacttagcagaagagaca
gatcaactgctcagagcttgctgggctctggcagaaatgctcttcaatctcaggcagaac
agaagagatggaaggcccccagatgaagagttgttgagctcaactgttacggcctgctta
gagctgtgtgatgttttccgagacaattgggacaaggtccggcctgaaaggggcggaaca
ccacgcccggggcagccgtttcccctgcatctgagtgaccagaacggccgacagagtcgt
ggatcaaatccgtcttcagtccgctccaggcatgacagtgttaagagtgaacgacaggag
gagaaaccacggaatcctgttgttcccgaaacccctgtaaccgaattcgaagacacgccc
atctccccacaaagtcgttcgcccaccatgcccaacattctagtccttggtacacccagc
gacaacagccgtggccgatggtcgagtagcgcatctaacctctcaagctactcgaagagc
agcactcgaacctcaagcaccgccactactaccgccgcatctgaagatacaaatgtgaca
cgcgccaaaatacttgttcttgcagctgccatgaacttgggcttcaaccgtgattccatc
catgaccctaaagctgcagcgacggccctacaaacctttgtgaaggatctccctcctggt
tcattcggctccctcatctcacattcaaacttgttggcacagtataagaactcggttctt
actgatgctataatccctcggcatcacaatttaccggcccgaggcaagcgagtcactgcc
caggaaatggccaagagcatccagatgatgatgaagagctcacaaagatatgcctacctc
cgagaccttttccgggttgttttccaattccctatcgaagaggtcgaaacacgacgcaat
gtaagcattgtggtttaa
>Fp122
atggcccttgaagctcctttaaggtcatcgactggaagccttcaattccctttcgcctat
cctcagacagatatgtctgctcccacagatcatgagagccgtcgctctccattcagacca
ttctcttctcctcctcctactaccgactcatcttcccttcgaccgaattccgccaatcgc
atgtcaagcagctcttataacgttatgagcccaagtgatatcgtgggcccttctccagtt
acttccaatggcacagagacaaccgaaattgaagacgatgtttcagaagatcttgagaag
gaagttacagacagaaagtctacccgccggtcagagcttttgatgctcactacgaacctg
cctgagagtgtgcgacaatcgagtaccgaggaagctgtctctgtcatccatgcacctgag
agcttttctagctgggttgctccgcctccagcagtagaagtaaaaggtccaagccctaga
acctccccaaaatcagaagtcgaaagtctatcttcttataatggcgcatcggagaagaca
tcgacccatcccactcgacctgggatcatgactgatgtcaaccctgtgagatacagcata
gacagtgccacaccccgagcccaggacctacagtccatgctggataatggggctcggtta
cgttcaagcagtacgagcagcctcgagaaaattgatgaacaaaccgaggccgagggtgac
gacgaggattacgagtcggaagcaatgccagtacctcagcaacaagatgagatcgaaacc
ctccgagatgcacttacggagtgttggactctttgcaacagcttgtctaagctgagttcc
atgcaacgcaagcgcggtcttggtaaaggtggcattccagatgcccatgacaaagcatgg
agaacatgttggaaactctgccagcggctgtacaatagtcgggacgaggatgctagtaac
ttcaatgtcaaggtcaacctcgatctttgccgcgacttttgccaggcactgtttgaagtg
cggcaacgcaacgacgaagctgccgactcagtcttgcgtgtcagttttgagctcaacaac
catttgtacagtgcccaggatctcaacctgccagaagagtttagagagcgcacattggac
ttttacattgccttatgtcacagacttatgaagcaacggagtgacttagcagaagagaca
gatcaactgctcagagcttgctgggctctggcagaaatgctcttcaatctcaggcagaac
agaagagatggaaggcccccagatgaagagttgttgagctcaactgttacggcctgctta
gagctgtgtgatgttttccgagacaattgggacaaggtccggcctgaaaggggcggaaca
ccacgcccggggcagccgtttcccctgcatctgagtgaccagaacggccgacagagtcgt
ggatcaaatccgtcttcagtccgctccaggcatgacagtgttaagagtgaacgacaggag
gagaaaccacggaatcctgttgttcccgaaacccctgtaaccgaattcgaagacacgccc
atctccccacaaagtcgttcgcccaccatgcccaacattctagtccttggtacacccagc
gacaacagccgtggccgatggtcgagtagcgcatctaacctctcaagctactcgaagagc
agcactcgaacctcaagcaccgccactactaccgccgcatctgaagatacaaatgtgaca
cgcgccaaaatacttgttcttgcagctgccatgaacttgggcttcaaccgtgattccatc
catgaccctaaagctgcagcgacggccctacaaacctttgtgaaggatctccctcctggt
tcattcggctccctcatctcacattcaaacttgttggcacagtataagaactcggttctt
actgatgctataatccctcggcatcacaatttaccggcccgaggcaagcgagtcactgcc
caggaaatggccaagagcatccagatgatgatgaagagctcacaaagatatgcctacctc
cgagaccttttccgggttgttttccaattccctatcgaagaggtcgaaacacgacgcaat
gtaagcattgtggtttaa
>Fp125
atggcccttgaagctcctttaaggtcatcgactggaaaccttcaattccctttcgcctat
cctcagacagatatgtctgctcccacagatcatgagagccgtcgctctccattcagacca
ttctcttctcctcctcctactaccgactcatcttcccttcgaccgaattccgccaatcgc
atgtcaagcagctcttataacgttatgagcccaagtgatatcgtgggcccttctccagtt
acttccaatggcacagagacaaccgaaattgaagacgatgtttcagaagatcttgagaag
gaagttacagacagaaagtctacccgccggtcagagcttttgatgctcactacgaacctg
cctgagagtgtgcgacaatcgagtaccgaggaagctgtctctgtcatccatgcacctgag
agcttttctagctgggttgctccgcctccagcagtagaagtaaaaggtccaagccctaga
acctccccaaaatcagaagtcgaaagtctatcttcttataatggcgcatcggagaagaca
tcgacccatcccactcgacctgggatcatgactgatgtcaaccctgtgagatacagcata
gacagtgccacaccccgagcccaggacctacagtccatgctggataatggggctcggtta
cgttcaagcagtacgagcagcctcgagaaaattgatgaacaaaccgaggccgagggtgac
gacgaggattacgagtcggaagcaatgccagtacctcagcaacaagatgagatcgaaacc
ctccgagatgcacttacggagtgttggactctttgcaacagcttgtctaagctgagttcc
atgcaacgcaagcgcggtcttggtaaaggtggcattccagatgcccatgacaaagcatgg
agaacatgttggaaactctgccagcggctgtacaatagtcgggacgaggatgctagtaac
ttcaatgtcaaggtcaacctcgatctttgccgcgacttttgccaggcactgtttgaagtg
cggcaacgcaacgacgaagctgccgactcagtcttgcgtgtcagttttgagctcaacaac
catttgtacagtgcccaggatctcaacctgccagaagagtttagagagcgcacattggac
ttttacattgccttatgtcacagacttatgaagcaacggagtgacttagcagaagagaca
gatcaactgctcagagcttgctgggctctggcagaaatgctcttcaatctcaggcagaac
agaagagatggaaggcccccagatgaagagttgttgagctcaactgttacggcctgctta
gagctgtgtgatgttttccgagacaattgggacaaggtccggcctgaaaggggcggaaca
ccacgcccggggcagccgtttcccctgcatctgagtgaccagaacggccgacagagtcgt
ggatcaaatccgtcttcagtccgctccaggcatgacagtgttaagagtgaacgacaggag
gagaaaccacggaatcctgttgttcccgaaacccctgtaaccgaattcgaagacacgccc
atctccccacaaagtcgttcgcccaccatgcccaacattctagtccttggtacacccagc
gacaacagccgtggccgatggtcgagtagcgcatctaacctctcaagctactcgaagagc
agcactcgaacctcaagcaccgccactactaccgccgcatctgaagatacaaatgtgaca
cgcgccaaaatacttgttcttgcagctgccatgaacttgggcttcaaccgtgattccatc
catgaccctaaagctgcagcgacggccctacaaacctttgtgaaggatctccctcctggt
tcattcggctccctcatctcacattcaaacttgttggcacagtataagaactcggttctt
actgatgctataatccctcggcatcacaatttaccggcccgaggcaagcgagtcactgcc
caggaaatggccaagagcatccagatgatgatgaagagctcacaaagatatgcctacctc
cgagaccttttccgggttgttttccaattccctatcgaagaggtcgaaacacgacgcaat
gtaagcattgtggtttaa
>Fp13r
atggcccttgaagctcctttaaggtcatcgactggaaaccttcaattccctttcgcctat
cctcagacagatatgtctgctcccacagatcatgagagccgtcgctctccattcagacca
ttctcttctcctcctcctactaccgactcatcttcccttcgaccgaattccgccaatcgc
atgtcaagcagctcttataacgttatgagcccaagtgatatcgtgggcccttctccagtt
acttccaatggcacagagacaaccgaaattgaagacgatgtttcagaagatcttgagaag
gaagttacagacagaaagtctacccgccggtcagagcttttgatgctcactacgaacctg
cctgagagtgtgcgacaatcgagtaccgaggaagctgtctctgtcatccatgcacctgag
agcttttctagctg----------------------------------------------
--------------------------------------------------------gaca
tcgacccatcccactcgacctgggatcatgactgatgtcaaccctgtgagatacagcata
gacagtgccacaccccgagcccaggacctacagtccatgctggataatggggctcggtta
cgttcaagcagtacgagcagcctcgagaaaattgatgaacaaaccgaggccgagggtgac
gacgaggattacgagtcggaagcaatgccagtacctcagcaacaagatgagatcgaaacc
ctccgagatgcacttacggagtgttggactctttgcaacagcttgtctaagctgagttcc
atgcaacgcaagcgcggtcttggtaaaggtggcattccagatgcccatgacaaagcatgg
agaacatgttggaaactctgccagcggctgtacaatagtcgggacgaggatgctagtaac
ttcaatgtcaaggtcaacctcgatctttgccgcgacttttgccaggcactgtttgaagtg
cggcaacgcaacgacgaagctgccgactcagtcttgcgtgtcagttttgagctcaacaac
catttgtacagtgcccaggatctcaacctgccagaagagtttagagagcgcacattggac
ttttacattgccttatgtcacagacttatgaagcaacggagtgacttagcagaagagaca
gatcaactgctcagagcttgctgggctctggcagaaatgctcttcaatctcaggcagaac
agaagagatggaaggcccccagatgaagagttgttgagctcaactgttacggcctgctta
gagctgtgtgatgttttccgagacaattgggacaaggtccggcctgaaaggggcggaaca
ccacgcccggggcagccgtttcccctgcatctgagtgaccagaacggccgacagagtcgt
ggatcaaatccgtcttcagtccgctccaggcatgacagtgttaagagtgaacgacaggag
gagaaaccacggaatcctgttgttcccgaaacccctgtaaccgaattcgaagacacgccc
atctccccacaaagtcgttcgcccaccatgcccaacattctagtccttggtacacccagc
gacaacagccgtggccgatggtcgagtagcgcatctaacctctcaagctactcgaagagc
agcactcgaacctcaagcaccgccactactaccgccgcatctgaagatacaaatgtgaca
cgcgccaaaatacttgttcttgcagctgccatgaacttgggcttcaaccgtgattccatc
catgaccctaaagctgcagcgacggccctacaaacctttgtgaaggatctccctcctggt
tcattcggctccctcatctcacattcaaacttgttggcacagtataagaactcggttctt
actgatgctataatccctcggcatcacaatttaccggcccgaggcaagcgagtcactgcc
caggaaatggccaagagcatccagatgatgatgaagagctcacaaagatatgcctacctc
cgagaccttttccgggttgttttccaattccctatcgaagaggtcgaaacacgacgcaat
gtaagcattgtggtttaa
>Fp144
atggcccttgaagctcctttaaggtcatcgactggaaaccttcaattccctttcgcctat
cctcagacagatatgtctgctcccacagatcatgagagccgtcgctctccattcagacca
ttctcttctcctcctcctactaccgactcatcttcccttcgaccgaattccgccaatcgc
atgtcaagcagctcttataacgttatgagcccaagtgatatcgtgggcccttctccagtt
acttccaatggcacagagacaaccgaaattgaagacgatgtttcagaagatcttgagaag
gaagttacagacagaaagtctacccgccggtcagagcttttgatgctcactacgaacctg
cctgagagtgtgcgacaatcgagtaccgaggaagctgtctctgtcatccatgcacctgag
agcttttctagctgggttgctccgcctccagcagtagaagtaaaaggtccaagccctaga
acctccccaaaatcagaagtcgaaagtctatcttcttataatggcgcatcggagaagaca
tcgacccatcccactcgacctgggatcatgactgatgtcaaccctgtgagatacagcata
gacagtgccacaccccgagcccaggacctacagtccatgctggataatggggctcggtta
cgttcaagcagtacgagcagcctcgagaaaattgatgaacaaaccgaggccgagggtgac
gacgaggattacgagtcggaagcaatgccagtacctcagcaacaagatgagatcgaaacc
ctccgagatgcacttacggagtgttggactctttgcaacagcttgtctaagctgagttcc
atgcaacgcaagcgcggtcttggtaaaggtggcattccagatgcccatgacaaagcatgg
agaacatgttggaaactctgccagcggctgtacaatagtcgggacgaggatgctagtaac
ttcaatgtcaaggtcaacctcgatctttgccgcgacttttgccaggcactgtttgaagtg
cggcaacgcaacgacgaagctgccgactcagtcttgcgtgtcagttttgagctcaacaac
catttgtacagtgcccaggatctcaacctgccagaagagtttagagagcgcacattggac
ttttacattgccttatgtcacagacttatgaagcaacggagtgacttagcagaagagaca
gatcaactgctcagagcttgctgggctctggcagaaatgctcttcaatctcaggcagaac
agaagagatggaaggcccccagatgaagagttgttgagctcaactgttacggcctgctta
gagctgtgtgatgttttccgagacaattgggacaaggtccggcctgaaaggggcggaaca
ccacgcccggggcagccgtttcccctgcatctgagtgaccagaacggccgacagagtcgt
ggatcaaatccgtcttcagtccgctccaggcatgacagtgttaagagtgaacgacaggag
gagaaaccacggaatcctgttgttcccgaaacccctgtaaccgaattcgaagacacgccc
atctccccacaaagtcgttcgcccaccatgcccaacattctagtccttggtacacccagc
gacaacagccgtggccgatggtcgagtagcgcatctaacctctcaagctactcgaagagc
agcactcgaacctcaagcaccgccactactaccgccgcatctgaagatacaaatgtgaca
cgcgccaaaatacttgttcttgcagctgccatgaacttgggcttcaaccgtgattccatc
catgaccctaaagctgcagcgacggccctacaaacctttgtgaaggatctccctcctggt
tcattcggctccctcatctcacattcaaacttgttggcacagtataagaactcggttctt
actgatgctataatccctcggcatcacaatttaccggcccgaggcaagcgagtcactgcc
caggaaatggccaagagcatccagatgatgatgaagagctcacaaagatatgcctacctc
cgagaccttttccgggttgttttccaattccctatcgaagaggtcgaaacacgacgcaat
gtaagcattgtggtttaa
>Fp146
atggcccttgaagctcctttaaggtcatcgactggaaaccttcaattccctttcgcctat
cctcagacagatatgtctgctcccacagatcatgagagccgtcgctctccattcagacca
ttctcttctcctcctcctactaccgactcatcttcccttcgaccgaattccgccaatcgc
atgtcaagcagctcttataacgttatgagcccaagtgatatcgtgggcccttctccagtt
acttccaatggcacagagacaaccgaaattgaagacgatgtttcagaagatcttgagaag
gaagttacagacagaaagtctacccgccggtcagagcttttgatgctcactacgaacctg
cctgagagtgtgcgacaatcgagtaccgaggaagctgtctctgtcatccatgcacctgag
agcttttctagctgggttgctccgcctccagcagtagaagtaaaaggtccaagccctaga
acctccccaaaatcagaagtcgaaagtctatcttcttataatggcgcatcggagaagaca
tcgacccatcccactcgacctgggatcatgactgatgtcaaccctgtgagatacagcata
gacagtgccacaccccgagcccaggacctacagtccatgctggataatggggctcggtta
cgttcaagcagtacgagcagcctcgagaaaattgatgaacaaaccgaggccgagggtgac
gacgaggattacgagtcggaagcaatgccagtacctcagcaacaagatgagatcgaaacc
ctccgagatgcacttacggagtgttggactctttgcaacagcttgtctaagctgagttcc
atgcaacgcaagcgcggtcttggtaaaggtggcattccagatgcccatgacaaagcatgg
agaacatgttggaaactctgccagcggctgtacaatagtcgggacgaggatgctagtaac
ttcaatgtcaaggtcaacctcgatctttgccgcgacttttgccaggcactgtttgaagtg
cggcaacgcaacgacgaagctgccgactcagtcttgcgtgtcagttttgagctcaacaac
catttgtacagtgcccaggatctcaacctgccagaagagtttagagagcgcacattggac
ttttacattgccttatgtcacagacttatgaagcaacggagtgacttagcagaagagaca
gatcaactgctcagagcttgctgggctctggcagaaatgctcttcaatctcaggcagaac
agaagagatggaaggcccccagatgaagagttgttgagctcaactgttacggcctgctta
gagctgtgtgatgttttccgagacaattgggacaaggtccggcctgaaaggggcggaaca
ccacgcccggggcagccgtttcccctgcatctgagtgaccagaacggccgacagagtcgt
ggatcaaatccgtcttcagtccgctccaggcatgacagtgttaagagtgaacgacaggag
gagaaaccacggaatcctgttgttcccgaaacccctgtaaccgaattcgaagacacgccc
atctccccacaaagtcgttcgcccaccatgcccaacattctagtccttggtacacccagc
gacaacagccgtggccgatggtcgagtagcgcatctaacctctcaagctactcgaagagc
agcactcgaacctcaagcaccgccactactaccgccgcatctgaagatacaaatgtgaca
cgcgccaaaatacttgttcttgcagctgccatgaacttgggcttcaaccgtgattccatc
catgaccctaaagctgcagcgacggccctacaaacctttgtgaaggatctccctcctggt
tcattcggctccctcatctcacattcaaacttgttggcacagtataagaactcggttctt
actgatgctataatccctcggcatcacaatttaccggcccgaggcaagcgagtcactgcc
caggaaatggccaagagcatccagatgatgatgaagagctcacaaagatatgcctacctc
cgagaccttttccgggttgttttccaattccctatcgaagaggtcgaaacacgacgcaat
gtaagcattgtggtttaa
>Fp155
atggcccttgaagctcctttaaggtcatcgactggaaaccttcaattccctttcgcctat
cctcagacagatatgtctgctcccacagatcatgagagccgtcgctctccattcagacca
ttctcttctcctcctcctactaccgactcatcttcccttcgaccgaattccgccaatcgc
atgtcaagcagctcttataacgttatgagcccaagtgatatcgtgggcccttctccagtt
acttccaatggcacagagacaaccgaaattgaagacgatgtttcagaagatcttgagaag
gaagttacagacagaaagtctacccgccggtcagagcttttgatgctcactacgaacctg
cctgagagtgtgcgacaatcgagtaccgaggaagctgtctctgtcatccatgcacctgag
agcttttctagctgggttgctccgcctccagcagtagaagtaaaaggtccaagccctaga
acctccccaaaatcagaagtcgaaagtctatcttcttataatggcgcatcggagaagaca
tcgacccatcccactcgacctgggatcatgactgatgtcaaccctgtgagatacagcata
gacagtgccacaccccgagcccaggacctacagtccatgctggataatggggctcggtta
cgttcaagcagtacgagcagcctcgagaaaattgatgaacaaaccgaggccgagggtgac
gacgaggattacgagtcggaagcaatgccagtacctcagcaacaagatgagatcgaaacc
ctccgagatgcacttacggagtgttggactctttgcaacagcttgtctaagctgagttcc
atgcaacgcaagcgcggtcttggtaaaggtggcattccagatgcccatgacaaagcatgg
agaacatgttggaaactctgccagcggctgtacaatagtcgggacgaggatgctagtaac
ttcaatgtcaaggtcaacctcgatctttgccgcgacttttgccaggcactgtttgaagtg
cggcaacgcaacgacgaagctgccgactcagtcttgcgtgtcagttttgagctcaacaac
catttgtacagtgcccaggatctcaacctgccagaagagtttagagagcgcacattggac
ttttacattgccttatgtcacagacttatgaagcaacggagtgacttagcagaagagaca
gatcaactgctcagagcttgctgggctctggcagaaatgctcttcaatctcaggcagaac
agaagagatggaaggcccccagatgaagagttgttgagctcaactgttacggcctgctta
gagctgtgtgatgttttccgagacaattgggacaaggtccggcctgaaaggggcggaaca
ccacgcccggggcagccgtttcccctgcatctgagtgaccagaacggccgacagagtcgt
ggatcaaatccgtcttcagtccgctccaggcatgacagtgttaagagtgaacgacaggag
gagaaaccacggaatcctgttgttcccgaaacccctgtaaccgaattcgaagacacgccc
atctccccacaaagtcgttcgcccaccatgcccaacattctagtccttggtacacccagc
gacaacagccgtggccgatggtcgagtagcgcatctaacctctcaagctactcgaagagc
agcactcgaacctcaagcaccgccactactaccgccgcatctgaagatacaaatgtgaca
cgcgccaaaatacttgttcttgcagctgccatgaacttgggcttcaaccgtgattccatc
catgaccctaaagctgcagcgacggccctacaaacctttgtgaaggatctccctcctggt
tcattcggctccctcatctcacattcaaacttgttggcacagtataagaactcggttctt
actgatgctataatccctcggcatcacaatttaccggcccgaggcaagcgagtcactgcc
caggaaatggccaagagcatccagatgatgatgaagagctcacaaagatatgcctacctc
cgagaccttttccgggttgttttccaattccctatcgaagaggtcgaaacacgacgcaat
gtaagcattgtggtttaa
>Fp157
atggcccttgaagctcctttaaggtcatcgactggaaaccttcaattccctttcgcctat
cctcagacagatatgtctgctcccacagatcatgagagccgtcgctctccattcagacca
ttctcttctcctcctcctactaccgactcatcttcccttcgaccgaattccgccaatcgc
atgtcaagcagctcttataacgttatgagcccaagtgatatcgtgggcccttctccagtt
acttccaatggcacagagacaaccgaaattgaagacgatgtttcagaagatcttgagaag
gaagttacagacagaaagtctacccgccggtcagagcttttgatgctcactacgaacctg
cctgagagtgtgcgacaatcgagtaccgaggaagctgtctctgtcatccatgcacctgag
agcttttctagctgggttgctccgcctccagcagtagaagtaaaaggtccaagccctaga
acctccccaaaatcagaagtcgaaagtctatcttcttataatggcgcatcggagaagaca
tcgacccatcccactcgacctgggatcatgactgatgtcaaccctgtgagatacagcata
gacagtgccacaccccgagcccaggacctacagtccatgctggataatggggctcggtta
cgttcaagcagtacgagcagcctcgagaaaattgatgaacaaaccgaggccgagggtgac
gacgaggattacgagtcggaagcaatgccagtacctcagcaacaagatgagatcgaaacc
ctccgagatgcacttacggagtgttggactctttgcaacagcttgtctaagctgagttcc
atgcaacgcaagcgcggtcttggtaaaggtggcattccagatgcccatgacaaagcatgg
agaacatgttggaaactctgccagcggctgtacaatagtcgggacgaggatgctagtaac
ttcaatgtcaaggtcaacctcgatctttgccgcgacttttgccaggcactgtttgaagtg
cggcaacgcaacgacgaagctgccgactcagtcttgcgtgtcagttttgagctcaacaac
catttgtacagtgcccaggatctcaacctgccagaagagtttagagagcgcacattggac
ttttacattgccttatgtcacagacttatgaagcaacggagtgacttagcagaagagaca
gatcaactgctcagagcttgctgggctctggcagaaatgctcttcaatctcaggcagaac
agaagagatggaaggcccccagatgaagagttgttgagctcaactgttacggcctgctta
gagctgtgtgatgttttccgagacaattgggacaaggtccggcctgaaaggggcggaaca
ccacgcccggggcagccgtttcccctgcatctgagtgaccagaacggccgacagagtcgt
ggatcaaatccgtcttcagtccgctccaggcatgacagtgttaagagtgaacgacaggag
gagaaaccacggaatcctgttgttcccgaaacccctgtaaccgaattcgaagacacgccc
atctccccacaaagtcgttcgcccaccatgcccaacattctagtccttggtacacccagc
gacaacagccgtggccgatggtcgagtagcgcatctaacctctcaagctactcgaagagc
agcactcgaacctcaagcaccgccactactaccgccgcatctgaagatacaaatgtgaca
cgcgccaaaatacttgttcttgcagctgccatgaacttgggcttcaaccgtgattccatc
catgaccctaaagctgcagcgacggccctacaaacctttgtgaaggatctccctcctggt
tcattcggctccctcatctcacattcaaacttgttggcacagtataagaactcggttctt
actgatgctataatccctcggcatcacaatttaccggcccgaggcaagcgagtcactgcc
caggaaatggccaagagcatccagatgatgatgaagagctcacaaagatatgcctacctc
cgagaccttttccgggttgttttccaattccctatcgaagaggtcgaaacacgacgcaat
gtaagcattgtggtttaa
>Fp16r
atggcccttgaagctcctttaaggtcatcgactggaaaccttcaattccctttcgcctat
cctcagacagatatgtctgctcccacagatcatgagagccgtcgctctccattcagacca
ttctcttctcctcctcctactaccgactcatcttcccttcgaccgaattccgccaatcgc
atgtcaagcagctcttataacgttatgagcccaagtgatatcgtgggcccttctccagtt
acttccaatggcacagagacaaccgaaattgaagacgatgtttcagaagatcttgagaag
gaagttacagacagaaagtctacccgccggtcagagcttttgatgctcactacgaacctg
cctgagagtgtgcgacaatcgagtaccgaggaagctgtctctgtcatccatgcacctgag
agcttttctagctgggttgctccgcctccagcagtagaagtaaaaggtccaagccctaga
acctccccaaaatcagaagtcgaaagtctatcttcttataatggcgcatcggagaagaca
tcgacccatcccactcgacctgggatcatgactgatgtcaaccctgtgagatacagcata
gacagtgccacaccccgagcccaggacctacagtccatgctggataatggggctcggtta
cgttcaagcagtacgagcagcctcgagaaaattgatgaacaaaccgaggccgagggtgac
gacgaggattacgagtcggaagcaatgccagtacctcagcaacaagatgagatcgaaacc
ctccgagatgcacttacggagtgttggactctttgcaacagcttgtctaagctgagttcc
atgcaacgcaagcgcggtcttggtaaaggtggcattccagatgcccatgacaaagcatgg
agaacatgttggaaactctgccagcggctgtacaatagtcgggacgaggatgctagtaac
ttcaatgtcaaggtcaacctcgatctttgccgcgacttttgccaggcactgtttgaagtg
cggcaacgcaacgacgaagctgccgactcagtcttgcgtgtcagttttgagctcaacaac
catttgtacagtgcccaggatctcaacctgccagaagagtttagagagcgcacattggac
ttttacattgccttatgtcacagacttatgaagcaacggagtgacttagcagaagagaca
gatcaactgctcagagcttgctgggctctggcagaaatgctcttcaatctcaggcagaac
agaagagatggaaggcccccagatgaagagttgttgagctcaactgttacggcctgctta
gagctgtgtgatgttttccgagacaattgggacaaggtccggcctgaaaggggcggaaca
ccacgcccggggcagccgtttcccctgcatctgagtgaccagaacggccgacagagtcgt
ggatcaaatccgtcttcagtccgctccaggcatgacagtgttaagagtgaacgacaggag
gagaaaccacggaatcctgttgttcccgaaacccctgtaaccgaattcgaagacacgccc
atctccccacaaagtcgttcgcccaccatgcccaacattctagtccttggtacacccagc
gacaacagccgtggccgatggtcgagtagcgcatctaacctctcaagctactcgaagagc
agcactcgaacctcaagcaccgccactactaccgccgcatctgaagatacaaatgtgaca
cgcgccaaaatacttgttcttgcagctgccatgaacttgggcttcaaccgtgattccatc
catgaccctaaagctgcagcgacggccctacaaacctttgtgaaggatctccctcctggt
tcattcggctccctcatctcacattcaaacttgttggcacagtataagaactcggttctt
actgatgctataatccctcggcatcacaatttaccggcccgaggcaagcgagtcactgcc
caggaaatggccaagagcatccagatgatgatgaagagctcacaaagatatgcctacctc
cgagaccttttccgggttgttttccaattccctatcgaagaggtcgaaacacgacgcaat
gtaagcattgtggtttaa
>Fp1r
atggcccttgaagctcctttaaggtcatcgactggaaaccttcaattccctttcgcctat
cctcagacagatatgtctgctcccacagatcatgagagccgtcgctctccattcagacca
ttctcttctcctcctcctactaccgactcatcttcccttcgaccgaattccgccaatcgc
atgtcaagcagctcttataacgttatgagcccaagtgatatcgtgggcccttctccagtt
acttccaatggcacagagacaaccgaaattgaagacgatgtttcagaagatcttgagaag
gaagttacagacagaaagtctacccgccggtcagagcttttgatgctcactacgaacctg
cctgagagtgtgcgacaatcgagtaccgaggaagctgtctctgtcatccatgcacctgag
agcttttctagctgggttgctccgcctccagcagtagaagtaaaaggtccaagccctaga
acctccccaaaatcagaagtcgaaagtctatcttcttataatggcgcatcggagaagaca
tcgacccatcccactcgacctgggatcatgactgatgtcaaccctgtgagatacagcata
gacagtgccacaccccgagcccaggacctacagtccatgctggataatggggctcggtta
cgttcaagcagtacgagcagcctcgagaaaattgatgaacaaaccgaggccgagggtgac
gacgaggattacgagtcggaagcaatgccagtacctcagcaacaagatgagatcgaaacc
ctccgagatgcacttacggagtgttggactctttgcaacagcttgtctaagctgagttcc
atgcaacgcaagcgcggtcttggtaaaggtggcattccagatgcccatgacaaagcatgg
agaacatgttggaaactctgccagcggctgtacaatagtcgggacgaggatgctagtaac
ttcaatgtcaaggtcaacctcgatctttgccgcgacttttgccaggcactgtttgaagtg
cggcaacgcaacgacgaagctgccgactcagtcttgcgtgtcagttttgagctcaacaac
catttgtacagtgcccaggatctcaacctgccagaagagtttagagagcgcacattggac
ttttacattgccttatgtcacagacttatgaagcaacggagtgacttagcagaagagaca
gatcaactgctcagagcttgctgggctctggcagaaatgctcttcaatctcaggcagaac
agaagagatggaaggcccccagatgaagagttgttgagctcaactgttacggcctgctta
gagctgtgtgatgttttccgagacaattgggacaaggtccggcctgaaaggggcggaaca
ccacgcccggggcagccgtttcccctgcatctgagtgaccagaacggccgacagagtcgt
ggatcaaatccgtcttcagtccgctccaggcatgacagtgttaagagtgaacgacaggag
gagaaaccacggaatcctgttgttcccgaaacccctgtaaccgaattcgaagacacgccc
atctccccacaaagtcgttcgcccaccatgcccaacattctagtccttggtacacccagc
gacaacagccgtggccgatggtcgagtagcgcatctaacctctcaagctactcgaagagc
agcactcgaacctcaagcaccgccactactaccgccgcatctgaagatacaaatgtgaca
cgcgccaaaatacttgttcttgcagctgccatgaacttgggcttcaaccgtgattccatc
catgaccctaaagctgcagcgacggccctacaaacctttgtgaaggatctccctcctggt
tcattcggctccctcatctcacattcaaacttgttggcacagtataagaactcggttctt
actgatgctataatccctcggcatcacaatttaccggcccgaggcaagcgagtcactgcc
caggaaatggccaagagcatccagatgatgatgaagagctcacaaagatatgcctacctc
cgagaccttttccgggttgttttccaattccctatcgaagaggtcgaaacacgacgcaat
gtaagcattgtggtttaa
>Fp21r
atggcccttgaagctcctttaaggtcatcgactggaaaccttcaattccctttcgcctat
cctcagacagatatgtctgctcccacagatcatgagagccgtcgctctccattcagacca
ttctcttctcctcctcctactaccgactcatcttcccttcgaccgaattccgccaatcgc
atgtcaagcagctcttataacgttatgagcccaagtgatatcgtgggcccttctccagtt
acttccaatggcacagagacaaccgaaattgaagacgatgtttcagaagatcttgagaag
gaagttacagacagaaagtctacccgccggtcagagcttttgatgctcactacgaacctg
cctgagagtgtgcgacaatcgagtaccgaggaagctgtctctgtcatccatgcacctgag
agcttttctagctgggttgctccgcctccagcagtagaagtaaaaggtccaagccctaga
acctccccaaaatcagaagtcgaaagtctatcttcttataatggcgcatcggagaagaca
tcgacccatcccactcgacctgggatcatgactgatgtcaaccctgtgagatacagcata
gacagtgccacaccccgagcccaggacctacagtccatgctggataatggggctcggtta
cgttcaagcagtacgagcagcctcgagaaaattgatgaacaaaccgaggccgagggtgac
gacgaggattacgagtcggaagcaatgccagtacctcagcaacaagatgagatcgaaacc
ctccgagatgcacttacggagtgttggactctttgcaacagcttgtctaagctgagttcc
atgcaacgcaagcgcggtcttggtaaaggtggcattccagatgcccatgacaaagcatgg
agaacatgttggaaactctgccagcggctgtacaatagtcgggacgaggatgctagtaac
ttcaatgtcaaggtcaacctcgatctttgccgcgacttttgccaggcactgtttgaagtg
cggcaacgcaacgacgaagctgccgactcagtcttgcgtgtcagttttgagctcaacaac
catttgtacagtgcccaggatctcaacctgccagaagagtttagagagcgcacattggac
ttttacattgccttatgtcacagacttatgaagcaacggagtgacttagcagaagagaca
gatcaactgctcagagcttgctgggctctggcagaaatgctcttcaatctcaggcagaac
agaagagatggaaggcccccagatgaagagttgttgagctcaactgttacggcctgctta
gagctgtgtgatgttttccgagacaattgggacaaggtccggcctgaaaggggcggaaca
ccacgcccggggcagccgtttcccctgcatctgagtgaccagaacggccgacagagtcgt
ggatcaaatccgtcttcagtccgctccaggcatgacagtgttaagagtgaacgacaggag
gagaaaccacggaatcctgttgttcccgaaacccctgtaaccgaattcgaagacacgccc
atctccccacaaagtcgttcgcccaccatgcccaacattctagtccttggtacacccagc
gacaacagccgtggccgatggtcgagtagcgcatctaacctctcaagctactcgaagagc
agcactcgaacctcaagcaccgccactactaccgccgcatctgaagatacaaatgtgaca
cgcgccaaaatacttgttcttgcagctgccatgaacttgggcttcaaccgtgattccatc
catgaccctaaagctgcagcgacggccctacaaacctttgtgaaggatctccctcctggt
tcattcggctccctcatctcacattcaaacttgttggcacagtataagaactcggttctt
actgatgctataatccctcggcatcacaatttaccggcccgaggcaagcgagtcactgcc
caggaaatggccaagagcatccagatgatgatgaagagctcacaaagatatgcctacctc
cgagaccttttccgggttgttttccaattccctatcgaagaggtcgaaacacgacgcaat
gtaagcattgtggtttaa
>Fp24r
atggcccttgaagctcctttaaggtcatcgactggaaaccttcaattccctttcgcctat
cctcagacagatatgtctgctcccacagatcatgagagccgtcgctctccattcagacca
ttctcttctcctcctcctactaccgactcatcttcccttcgaccgaattccgccaatcgc
atgtcaagcagctcttataacgttatgagcccaagtgatatcgtgggcccttctccagtt
acttccaatggcacagagacaaccgaaattgaagacgatgtttcagaagatcttgagaag
gaagttacagacagaaagtctacccgccggtcagagcttttgatgctcactacgaacctg
cctgagagtgtgcgacaatcgagtaccgaggaagctgtctctgtcatccatgcacctgag
agcttttctagctgggttgctccgcctccagcagtagaagtaaaaggtccaagccctaga
acctccccaaaatcagaagtcgaaagtctatcttcttataatggcgcatcggagaagaca
tcgacccatcccactcgacctgggatcatgactgatgtcaaccctgtgagatacagcata
gacagtgccacaccccgagcccaggacctacagtccatgctggataatggggctcggtta
cgttcaagcagtacgagcagcctcgagaaaattgatgaacaaaccgaggccgagggtgac
gacgaggattacgagtcggaagcaatgccagtacctcagcaacaagatgagatcgaaacc
ctccgagatgcacttacggagtgttggactctttgcaacagcttgtctaagctgagttcc
atgcaacgcaagcgcggtcttggtaaaggtggcattccagatgcccatgacaaagcatgg
agaacatgttggaaactctgccagcggctgtacaatagtcgggacgaggatgctagtaac
ttcaatgtcaaggtcaacctcgatctttgccgcgacttttgccaggcactgtttgaagtg
cggcaacgcaacgacgaagctgccgactcagtcttgcgtgtcagttttgagctcaacaac
catttgtacagtgcccaggatctcaacctgccagaagagtttagagagcgcacattggac
ttttacattgccttatgtcacagacttatgaagcaacggagtgacttagcagaagagaca
gatcaactgctcagagcttgctgggctctggcagaaatgctcttcaatctcaggcagaac
agaagagatggaaggcccccagatgaagagttgttgagctcaactgttacggcctgctta
gagctgtgtgatgttttccgagacaattgggacaaggtccggcctgaaaggggcggaaca
ccacgcccggggcagccgtttcccctgcatctgagtgaccagaacggccgacagagtcgt
ggatcaaatccgtcttcagtccgctccaggcatgacagtgttaagagtgaacgacaggag
gagaaaccacggaatcctgttgttcccgaaacccctgtaaccgaattcgaagacacgccc
atctccccacaaagtcgttcgcccaccatgcccaacattctagtccttggtacacccagc
gacaacagccgtggccgatggtcgagtagcgcatctaacctctcaagctactcgaagagc
agcactcgaacctcaagcaccgccactactaccgccgcatctgaagatacaaatgtgaca
cgcgccaaaatacttgttcttgcagctgccatgaacttgggcttcaaccgtgattccatc
catgaccctaaagctgcagcgacggccctacaaacctttgtgaaggatctccctcctggt
tcattcggctccctcatctcacattcaaacttgttggcacagtataagaactcggttctt
actgatgctataatccctcggcatcacaatttaccggcccgaggcaagcgagtcactgcc
caggaaatggccaagagcatccagatgatgatgaagagctcacaaagatatgcctacctc
cgagaccttttccgggttgttttccaattccctatcgaagaggtcgaaacacgacgcaat
gtaagcattgtggtttaa
>Fp2516
atggcccttgaagctcctttaaggtcatcgactggaaaccttcaattccctttcgcctat
cctcagacagatatgtctgctcccacagatcatgagagccgtcgctctccattcagacca
ttctcttctcctcctcctactaccgactcatcttcccttcgaccgaattccgccaatcgc
atgtcaagcagctcttataacgttatgagcccaagtgatatcgtgggcccttctccagtt
acttccaatggcacagagacaaccgaaattgaagacgatgtttcagaagatcttgagaag
gaagttacagacagaaagtctacccgccggtcagagcttttgatgctcactacgaacctg
cctgagagtgtgcgacaatcgagtaccgaggaagctgtctctgtcatccatgcacctgag
agcttttctagctgggttgctccgcctccagcagtagaagtaaaaggtccaagccctaga
acctccccaaaatcagaagtcgaaagtctatcttcttataatggcgcatcggagaagaca
tcgacccatcccactcgacctgggatcatgactgatgtcaaccctgtgagatacagcata
gacagtgccacaccccgagcccaggacctacagtccatgctggataatggggctcggtta
cgttcaagcagtacgagcagcctcgagaaaattgatgaacaaaccgaggccgagggtgac
gacgaggattacgagtcggaagcaatgccagtacctcagcaacaagatgagatcgaaacc
ctccgagatgcacttacggagtgttggactctttgcaacagcttgtctaagctgagttcc
atgcaacgcaagcgcggtcttggtaaaggtggcattccagatgcccatgacaaagcatgg
agaacatgttggaaactctgccagcggctgtacaatagtcgggacgaggatgctagtaac
ttcaatgtcaaggtcaacctcgatctttgccgcgacttttgccaggcactgtttgaagtg
cggcaacgcaacgacgaagctgccgactcagtcttgcgtgtcagttttgagctcaacaac
catttgtacagtgcccaggatctcaacctgccagaagagtttagagagcgcacattggac
ttttacattgccttatgtcacagacttatgaagcaacggagtgacttagcagaagagaca
gatcaactgctcagagcttgctgggctctggcagaaatgctcttcaatctcaggcagaac
agaagagatggaaggcccccagatgaagagttgttgagctcaactgttacggcctgctta
gagctgtgtgatgttttccgagacaattgggacaaggtccggcctgaaaggggcggaaca
ccacgcccggggcagccgtttcccctgcatctgagtgaccagaacggccgacagagtcgt
ggatcaaatccgtcttcagtccgctccaggcatgacagtgttaagagtgaacgacaggag
gagaaaccacggaatcctgttgttcccgaaacccctgtaaccgaattcgaagacacgccc
atctccccacaaagtcgttcgcccaccatgcccaacattctagtccttggtacacccagc
gacaacagccgtggccgatggtcgagtagcgcatctaacctctcaagctactcgaagagc
agcactcgaacctcaagcaccgccactactaccgccgcatctgaagatacaaatgtgaca
cgcgccaaaatacttgttcttgcagctgccatgaacttgggcttcaaccgtgattccatc
catgaccctaaagctgcagcgacggccctacaaacctttgtgaaggatctccctcctggt
tcattcggctccctcatctcacattcaaacttgttggcacagtataagaactcggttctt
actgatgctataatccctcggcatcacaatttaccggcccgaggcaagcgagtcactgcc
caggaaatggccaagagcatccagatgatgatgaagagctcacaaagatatgcctacctc
cgagaccttttccgggttgttttccaattccctatcgaagaggtcgaaacacgacgcaat
gtaagcattgtggtttaa
>Fp26r
atggcccttgaagctcctttaaggtcatcgactggaaaccttcaattccctttcgcctat
cctcagacagatatgtctgctcccacagatcatgagagccgtcgctctccattcagacca
ttctcttctcctcctcctactaccgactcatcttcccttcgaccgaattccgccaatcgc
atgtcaagcagctcttataacgttatgagcccaagtgatatcgtgggcccttctccagtt
acttccaatggcacagagacaaccgaaattgaagacgatgtttcagaagatcttgagaag
gaagttacagacagaaagtctacccgccggtcagagcttttgatgctcactacgaacctg
cctgagagtgtgcgacaatcgagtaccgaggaagctgtctctgtcatccatgcacctgag
agcttttctagctgggttgctccgcctccagcagtagaagtaaaaggtccaagccctaga
acctccccaaaatcagaagtcgaaagtctatcttcttataatggcgcatcggagaagaca
tcgacccatcccactcgacctgggatcatgactgatgtcaaccctgtgagatacagcata
gacagtgccacaccccgagcccaggacctacagtccatgctggataatggggctcggtta
cgttcaagcagtacgagcagcctcgagaaaattgatgaacaaaccgaggccgagggtgac
gacgaggattacgagtcggaagcaatgccagtacctcagcaacaagatgagatcgaaacc
ctccgagatgcacttacggagtgttggactctttgcaacagcttgtctaagctgagttcc
atgcaacgcaagcgcggtcttggtaaaggtggcattccagatgcccatgacaaagcatgg
agaacatgttggaaactctgccagcggctgtacaatagtcgggacgaggatgctagtaac
ttcaatgtcaaggtcaacctcgatctttgccgcgacttttgccaggcactgtttgaagtg
cggcaacgcaacgacgaagctgccgactcagtcttgcgtgtcagttttgagctcaacaac
catttgtacagtgcccaggatctcaacctgccagaagagtttagagagcgcacattggac
ttttacattgccttatgtcacagacttatgaagcaacggagtgacttagcagaagagaca
gatcaactgctcagagcttgctgggctctggcagaaatgctcttcaatctcaggcagaac
agaagagatggaaggcccccagatgaagagttgttgagctcaactgttacggcctgctta
gagctgtgtgatgttttccgagacaattgggacaaggtccggcctgaaaggggcggaaca
ccacgcccggggcagccgtttcccctgcatctgagtgaccagaacggccgacagagtcgt
ggatcaaatccgtcttcagtccgctccaggcatgacagtgttaagagtgaacgacaggag
gagaaaccacggaatcctgttgttcccgaaacccctgtaaccgaattcgaagacacgccc
atctccccacaaagtcgttcgcccaccatgcccaacattctagtccttggtacacccagc
gacaacagccgtggccgatggtcgagtagcgcatctaacctctcaagctactcgaagagc
agcactcgaacctcaagcaccgccactactaccgccgcatctgaagatacaaatgtgaca
cgcgccaaaatacttgttcttgcagctgccatgaacttgggcttcaaccgtgattccatc
catgaccctaaagctgcagcgacggccctacaaacctttgtgaaggatctccctcctggt
tcattcggctccctcatctcacattcaaacttgttggcacagtataagaactcggttctt
actgatgctataatccctcggcatcacaatttaccggcccgaggcaagcgagtcactgcc
caggaaatggccaagagcatccagatgatgatgaagagctcacaaagatatgcctacctc
cgagaccttttccgggttgttttccaattccctatcgaagaggtcgaaacacgacgcaat
gtaagcattgtggtttaa
>Fp33
atggcccttgaagctcctttaaggtcatcgactggaaaccttcaattccctttcgcctat
cctcagacagatatgtctgctcccacagatcatgagagccgtcgctctccattcagacca
ttctcttctcctcctcctactaccgactcatcttcccttcgaccgaattccgccaatcgc
atgtcaagcagctcttataacgttatgagcccaagtgatatcgtgggcccttctccagtt
acttccaatggcacagagacaaccgaaattgaagacgatgtttcagaagatcttgagaag
gaagttacagacagaaagtctacccgccggtcagagcttttgatgctcactacgaacctg
cctgagagtgtgcgacaatcgagtaccgaggaagctgtctctgtcatccatgcacctgag
agcttttctagctgggttgctccgcctccagcagtagaagtaaaaggtccaagccctaga
acctccccaaaatcagaagtcgaaagtctatcttcttataatggcgcatcggagaagaca
tcgacccatcccactcgacctgggatcatgactgatgtcaaccctgtgagatacagcata
gacagtgccacaccccgagcccaggacctacagtccatgctggataatggggctcggtta
cgttcaagcagtacgagcagcctcgagaaaattgatgaacaaaccgaggccgagggtgac
gacgaggattacgagtcggaagcaatgccagtacctcagcaacaagatgagatcgaaacc
ctccgagatgcacttacggagtgttggactctttgcaacagcttgtctaagctgagttcc
atgcaacgcaagcgcggtcttggtaaaggtggcattccagatgcccatgacaaagcatgg
agaacatgttggaaactctgccagcggctgtacaatagtcgggacgaggatgctagtaac
ttcaatgtcaaggtcaacctcgatctttgccgcgacttttgccaggcactgtttgaagtg
cggcaacgcaacgacgaagctgccgactcagtcttgcgtgtcagttttgagctcaacaac
catttgtacagtgcccaggatctcaacctgccagaagagtttagagagcgcacattggac
ttttacattgccttatgtcacagacttatgaagcaacggagtgacttagcagaagagaca
gatcaactgctcagagcttgctgggctctggcagaaatgctcttcaatctcaggcagaac
agaagagatggaaggcccccagatgaagagttgttgagctcaactgttacggcctgctta
gagctgtgtgatgttttccgagacaattgggacaaggtccggcctgaaaggggcggaaca
ccacgcccggggcagccgtttcccctgcatctgagtgaccagaacggccgacagagtcgt
ggatcaaatccgtcttcagtccgctccaggcatgacagtgttaagagtgaacgacaggag
gagaaaccacggaatcctgttgttcccgaaacccctgtaaccgaattcgaagacacgccc
atctccccacaaagtcgttcgcccaccatgcccaacattctagtccttggtacacccagc
gacaacagccgtggccgatggtcgagtagcgcatctaacctctcaagctactcgaagagc
agcactcgaacctcaagcaccgccactactaccgccgcatctgaagatacaaatgtgaca
cgcgccaaaatacttgttcttgcagctgccatgaacttgggcttcaaccgtgattccatc
catgaccctaaagctgcagcgacggccctacaaacctttgtgaaggatctccctcctggt
tcattcggctccctcatctcacattcaaacttgttggcacagtataagaactcggttctt
actgatgctataatccctcggcatcacaatttaccggcccgaggcaagcgagtcactgcc
caggaaatggccaagagcatccagatgatgatgaagagctcacaaagatatgcctacctc
cgagaccttttccgggttgttttccaattccctatcgaagaggtcgaaacacgacgcaat
gtaagcattgtggtttaa
>Fp34
atggcccttgaagctcctttaaggtcatcgactggaagccttcaattccctttcgcctat
cctcagacagatatgtctgctcccacagatcatgagagccgtcgctctccattcagacca
ttctcttctcctcctcctactaccgactcatcttcccttcgaccgaattccgccaatcgc
atgtcaagcagctcttataacgttatgagcccaagtgatatcgtgggcccttctccagtt
acttccaatggcacagagacaaccgaaattgaagacgatgtttcagaagatcttgagaag
gaagttacagacagaaagtctacccgccggtcagagcttttgatgctcactacgaacctg
cctgagagtgtgcgacaatcgagtaccgaggaagctgtctctgtcatccatgcacctgag
agcttttctagctgggttgctccgcctccagcagtagaagtaaaaggtccaagccctaga
acctccccaaaatcagaagtcgaaagtctatcttcttataatggcgcatcggagaagaca
tcgacccatcccactcgacctgggatcatgactgatgtcaaccctgtgagatacagcata
gacagtgccacaccccgagcccaggacctacagtccatgctggataatggggctcggtta
cgttcaagcagtacgagcagcctcgagaaaattgatgaacaaaccgaggccgagggtgac
gacgaggattacgagtcggaagcaatgccagtacctcagcaacaagatgagatcgaaacc
ctccgagatgcacttacggagtgttggactctttgcaacagcttgtctaagctgagttcc
atgcaacgcaagcgcggtcttggtaaaggtggcattccagatgcccatgacaaagcatgg
agaacatgttggaaactctgccagcggctgtacaatagtcgggacgaggatgctagtaac
ttcaatgtcaaggtcaacctcgatctttgccgcgacttttgccaggcactgtttgaagtg
cggcaacgcaacgacgaagctgccgactcagtcttgcgtgtcagttttgagctcaacaac
catttgtacagtgcccaggatctcaacctgccagaagagtttagagagcgcacattggac
ttttacattgccttatgtcacagacttatgaagcaacggagtgacttagcagaagagaca
gatcaactgctcagagcttgctgggctctggcagaaatgctcttcaatctcaggcagaac
agaagagatggaaggcccccagatgaagagttgttgagctcaactgttacggcctgctta
gagctgtgtgatgttttccgagacaattgggacaaggtccggcctgaaaggggcggaaca
ccacgcccggggcagccgtttcccctgcatctgagtgaccagaacggccgacagagtcgt
ggatcaaatccgtcttcagtccgctccaggcatgacagtgttaagagtgaacgacaggag
gagaaaccacggaatcctgttgttcccgaaacccctgtaaccgaattcgaagacacgccc
atctccccacaaagtcgttcgcccaccatgcccaacattctagtccttggtacacccagc
gacaacagccgtggccgatggtcgagtagcgcatctaacctctcaagctactcgaagagc
agcactcgaacctcaagcaccgccactactaccgccgcatctgaagatacaaatgtgaca
cgcgccaaaatacttgttcttgcagctgccatgaacttgggcttcaaccgtgattccatc
catgaccctaaagctgcagcgacggccctacaaacctttgtgaaggatctccctcctggt
tcattcggctccctcatctcacattcaaacttgttggcacagtataagaactcggttctt
actgatgctataatccctcggcatcacaatttaccggcccgaggcaagcgagtcactgcc
caggaaatggccaagagcatccagatgatgatgaagagctcacaaagatatgcctacctc
cgagaccttttccgggttgttttccaattccctatcgaagaggtcgaaacacgacgcaat
gtaagcattgtggtttaa
>Fp35
atggcccttgaagctcctttaaggtcatcgactggaaaccttcaattccctttcgcctat
cctcagacagatatgtctgctcccacagatcatgagagccgtcgctctccattcagacca
ttctcttctcctcctcctactaccgactcatcttcccttcgaccgaattccgccaatcgc
atgtcaagcagctcttataacgttatgagcccaagtgatatcgtgggcccttctccagtt
acttccaatggcacagagacaaccgaaattgaagacgatgtttcagaagatcttgagaag
gaagttacagacagaaagtctacccgccggtcagagcttttgatgctcactacgaacctg
cctgagagtgtgcgacaatcgagtaccgaggaagctgtctctgtcatccatgcacctgag
agcttttctagctgggttgctccgcctccagcagtagaagtaaaaggtccaagccctaga
acctccccaaaatcagaagtcgaaagtctatcttcttataatggcgcatcggagaagaca
tcgacccatcccactcgacctgggatcatgactgatgtcaaccctgtgagatacagcata
gacagtgccacaccccgagcccaggacctacagtccatgctggataatggggctcggtta
cgttcaagcagtacgagcagcctcgagaaaattgatgaacaaaccgaggccgagggtgac
gacgaggattacgagtcggaagcaatgccagtacctcagcaacaagatgagatcgaaacc
ctccgagatgcacttacggagtgttggactctttgcaacagcttgtctaagctgagttcc
atgcaacgcaagcgcggtcttggtaaaggtggcattccagatgcccatgacaaagcatgg
agaacatgttggaaactctgccagcggctgtacaatagtcgggacgaggatgctagtaac
ttcaatgtcaaggtcaacctcgatctttgccgcgacttttgccaggcactgtttgaagtg
cggcaacgcaacgacgaagctgccgactcagtcttgcgtgtcagttttgagctcaacaac
catttgtacagtgcccaggatctcaacctgccagaagagtttagagagcgcacattggac
ttttacattgccttatgtcacagacttatgaagcaacggagtgacttagcagaagagaca
gatcaactgctcagagcttgctgggctctggcagaaatgctcttcaatctcaggcagaac
agaagagatggaaggcccccagatgaagagttgttgagctcaactgttacggcctgctta
gagctgtgtgatgttttccgagacaattgggacaaggtccggcctgaaaggggcggaaca
ccacgcccggggcagccgtttcccctgcatctgagtgaccagaacggccgacagagtcgt
ggatcaaatccgtcttcagtccgctccaggcatgacagtgttaagagtgaacgacaggag
gagaaaccacggaatcctgttgttcccgaaacccctgtaaccgaattcgaagacacgccc
atctccccacaaagtcgttcgcccaccatgcccaacattctagtccttggtacacccagc
gacaacagccgtggccgatggtcgagtagcgcatctaacctctcaagctactcgaagagc
agcactcgaacctcaagcaccgccactactaccgccgcatctgaagatacaaatgtgaca
cgcgccaaaatacttgttcttgcagctgccatgaacttgggcttcaaccgtgattccatc
catgaccctaaagctgcagcgacggccctacaaacctttgtgaaggatctccctcctggt
tcattcggctccctcatctcacattcaaacttgttggcacagtataagaactcggttctt
actgatgctataatccctcggcatcacaatttaccggcccgaggcaagcgagtcactgcc
caggaaatggccaagagcatccagatgatgatgaagagctcacaaagatatgcctacctc
cgagaccttttccgggttgttttccaattccctatcgaagaggtcgaaacacgacgcaat
gtaagcattgtggtttaa
>Fp38
atggcccttgaagctcctttaaggtcatcgactggaaaccttcaattccctttcgcctat
cctcagacagatatgtctgctcccacagatcatgagagccgtcgctctccattcagacca
ttctcttctcctcctcctactaccgactcatcttcccttcgaccgaattccgccaatcgc
atgtcaagcagctcttataacgttatgagcccaagtgatatcgtgggcccttctccagtt
acttccaatggcacagagacaaccgaaattgaagacgatgtttcagaagatcttgagaag
gaagttacagacagaaagtctacccgccggtcagagcttttgatgctcactacgaacctg
cctgagagtgtgcgacaatcgagtaccgaggaagctgtctctgtcatccatgcacctgag
agcttttctagctgggttgctccgcctccagcagtagaagtaaaaggtccaagccctaga
acctccccaaaatcagaagtcgaaagtctatcttcttataatggcgcatcggagaagaca
tcgacccatcccactcgacctgggatcatgactgatgtcaaccctgtgagatacagcata
gacagtgccacaccccgagcccaggacctacagtccatgctggataatggggctcggtta
cgttcaagcagtacgagcagcctcgagaaaattgatgaacaaaccgaggccgagggtgac
gacgaggattacgagtcggaagcaatgccagtacctcagcaacaagatgagatcgaaacc
ctccgagatgcacttacggagtgttggactctttgcaacagcttgtctaagctgagttcc
atgcaacgcaagcgcggtcttggtaaaggtggcattccagatgcccatgacaaagcatgg
agaacatgttggaaactctgccagcggctgtacaatagtcgggacgaggatgctagtaac
ttcaatgtcaaggtcaacctcgatctttgccgcgacttttgccaggcactgtttgaagtg
cggcaacgcaacgacgaagctgccgactcagtcttgcgtgtcagttttgagctcaacaac
catttgtacagtgcccaggatctcaacctgccagaagagtttagagagcgcacattggac
ttttacattgccttatgtcacagacttatgaagcaacggagtgacttagcagaagagaca
gatcaactgctcagagcttgctgggctctggcagaaatgctcttcaatctcaggcagaac
agaagagatggaaggcccccagatgaagagttgttgagctcaactgttacggcctgctta
gagctgtgtgatgttttccgagacaattgggacaaggtccggcctgaaaggggcggaaca
ccacgcccggggcagccgtttcccctgcatctgagtgaccagaacggccgacagagtcgt
ggatcaaatccgtcttcagtccgctccaggcatgacagtgttaagagtgaacgacaggag
gagaaaccacggaatcctgttgttcccgaaacccctgtaaccgaattcgaagacacgccc
atctccccacaaagtcgttcgcccaccatgcccaacattctagtccttggtacacccagc
gacaacagccgtggccgatggtcgagtagcgcatctaacctctcaagctactcgaagagc
agcactcgaacctcaagcaccgccactactaccgccgcatctgaagatacaaatgtgaca
cgcgccaaaatacttgttcttgcagctgccatgaacttgggcttcaaccgtgattccatc
catgaccctaaagctgcagcgacggccctacaaacctttgtgaaggatctccctcctggt
tcattcggctccctcatctcacattcaaacttgttggcacagtataagaactcggttctt
actgatgctataatccctcggcatcacaatttaccggcccgaggcaagcgagtcactgcc
caggaaatggccaagagcatccagatgatgatgaagagctcacaaagatatgcctacctc
cgagaccttttccgggttgttttccaattccctatcgaagaggtcgaaacacgacgcaat
gtaagcattgtggtttaa
>Fp39
atggcccttgaagctcctttaaggtcatcgactggaaaccttcaattccctttcgcctat
cctcagacagatatgtctgctcccacagatcatgagagccgtcgctctccattcagacca
ttctcttctcctcctcctactaccgactcatcttcccttcgaccgaattccgccaatcgc
atgtcaagcagctcttataacgttatgagcccaagtgatatcgtgggcccttctccagtt
acttccaatggcacagagacaaccgaaattgaagacgatgtttcagaagatcttgagaag
gaagttacagacagaaagtctacccgccggtcagagcttttgatgctcactacgaacctg
cctgagagtgtgcgacaatcgagtaccgaggaagctgtctctgtcatccatgcacctgag
agcttttctagctgggttgctccgcctccagcagtagaagtaaaaggtccaagccctaga
acctccccaaaatcagaagtcgaaagtctatcttcttataatggcgcatcggagaagaca
tcgacccatcccactcgacctgggatcatgactgatgtcaaccctgtgagatacagcata
gacagtgccacaccccgagcccaggacctacagtccatgctggataatggggctcggtta
cgttcaagcagtacgagcagcctcgagaaaattgatgaacaaaccgaggccgagggtgac
gacgaggattacgagtcggaagcaatgccagtacctcagcaacaagatgagatcgaaacc
ctccgagatgcacttacggagtgttggactctttgcaacagcttgtctaagctgagttcc
atgcaacgcaagcgcggtcttggtaaaggtggcattccagatgcccatgacaaagcatgg
agaacatgttggaaactctgccagcggctgtacaatagtcgggacgaggatgctagtaac
ttcaatgtcaaggtcaacctcgatctttgccgcgacttttgccaggcactgtttgaagtg
cggcaacgcaacgacgaagctgccgactcagtcttgcgtgtcagttttgagctcaacaac
catttgtacagtgcccaggatctcaacctgccagaagagtttagagagcgcacattggac
ttttacattgccttatgtcacagacttatgaagcaacggagtgacttagcagaagagaca
gatcaactgctcagagcttgctgggctctggcagaaatgctcttcaatctcaggcagaac
agaagagatggaaggcccccagatgaagagttgttgagctcaactgttacggcctgctta
gagctgtgtgatgttttccgagacaattgggacaaggtccggcctgaaaggggcggaaca
ccacgcccggggcagccgtttcccctgcatctgagtgaccagaacggccgacagagtcgt
ggatcaaatccgtcttcagtccgctccaggcatgacagtgttaagagtgaacgacaggag
gagaaaccacggaatcctgttgttcccgaaacccctgtaaccgaattcgaagacacgccc
atctccccacaaagtcgttcgcccaccatgcccaacattctagtccttggtacacccagc
gacaacagccgtggccgatggtcgagtagcgcatctaacctctcaagctactcgaagagc
agcactcgaacctcaagcaccgccactactaccgccgcatctgaagatacaaatgtgaca
cgcgccaaaatacttgttcttgcagctgccatgaacttgggcttcaaccgtgattccatc
catgaccctaaagctgcagcgacggccctacaaacctttgtgaaggatctccctcctggt
tcattcggctccctcatctcacattcaaacttgttggcacagtataagaactcggttctt
actgatgctataatccctcggcatcacaatttaccggcccgaggcaagcgagtcactgcc
caggaaatggccaagagcatccagatgatgatgaagagctcacaaagatatgcctacctc
cgagaccttttccgggttgttttccaattccctatcgaagaggtcgaaacacgacgcaat
gtaagcattgtggtttaa
>Fp42
atggcccttgaagctcctttaaggtcatcgactggaaaccttcaattccctttcgcctat
cctcagacagatatgtctgctcccacagatcatgagagccgtcgctctccattcagacca
ttctcttctcctcctcctactaccgactcatcttcccttcgaccgaattccgccaatcgc
atgtcaagcagctcttataacgttatgagcccaagtgatatcgtgggcccttctccagtt
acttccaatggcacagagacaaccgaaattgaagacgatgtttcagaagatcttgagaag
gaagttacagacagaaagtctacccgccggtcagagcttttgatgctcactacgaacctg
cctgagagtgtgcgacaatcgagtaccgaggaagctgtctctgtcatccatgcacctgag
agcttttctagctgggttgctccgcctccagcagtagaagtaaaaggtccaagccctaga
acctccccaaaatcagaagtcgaaagtctatcttcttataatggcgcatcggagaagaca
tcgacccatcccactcgacctgggatcatgactgatgtcaaccctgtgagatacagcata
gacagtgccacaccccgagcccaggacctacagtccatgctggataatggggctcggtta
cgttcaagcagtacgagcagcctcgagaaaattgatgaacaaaccgaggccgagggtgac
gacgaggattacgagtcggaagcaatgccagtacctcagcaacaagatgagatcgaaacc
ctccgagatgcacttacggagtgttggactctttgcaacagcttgtctaagctgagttcc
atgcaacgcaagcgcggtcttggtaaaggtggcattccagatgcccatgacaaagcatgg
agaacatgttggaaactctgccagcggctgtacaatagtcgggacgaggatgctagtaac
ttcaatgtcaaggtcaacctcgatctttgccgcgacttttgccaggcactgtttgaagtg
cggcaacgcaacgacgaagctgccgactcagtcttgcgtgtcagttttgagctcaacaac
catttgtacagtgcccaggatctcaacctgccagaagagtttagagagcgcacattggac
ttttacattgccttatgtcacagacttatgaagcaacggagtgacttagcagaagagaca
gatcaactgctcagagcttgctgggctctggcagaaatgctcttcaatctcaggcagaac
agaagagatggaaggcccccagatgaagagttgttgagctcaactgttacggcctgctta
gagctgtgtgatgttttccgagacaattgggacaaggtccggcctgaaaggggcggaaca
ccacgcccggggcagccgtttcccctgcatctgagtgaccagaacggccgacagagtcgt
ggatcaaatccgtcttcagtccgctccaggcatgacagtgttaagagtgaacgacaggag
gagaaaccacggaatcctgttgttcccgaaacccctgtaaccgaattcgaagacacgccc
atctccccacaaagtcgttcgcccaccatgcccaacattctagtccttggtacacccagc
gacaacagccgtggccgatggtcgagtagcgcatctaacctctcaagctactcgaagagc
agcactcgaacctcaagcaccgccactactaccgccgcatctgaagatacaaatgtgaca
cgcgccaaaatacttgttcttgcagctgccatgaacttgggcttcaaccgtgattccatc
catgaccctaaagctgcagcgacggccctacaaacctttgtgaaggatctccctcctggt
tcattcggctccctcatctcacattcaaacttgttggcacagtataagaactcggttctt
actgatgctataatccctcggcatcacaatttaccggcccgaggcaagcgagtcactgcc
caggaaatggccaagagcatccagatgatgatgaagagctcacaaagatatgcctacctc
cgagaccttttccgggttgttttccaattccctatcgaagaggtcgaaacacgacgcaat
gtaagcattgtggtttaa
>Fp44
atggcccttgaagctcctttaaggtcatcgactggaaaccttcaattccctttcgcctat
cctcagacagatatgtctgctcccacagatcatgagagccgtcgctctccattcagacca
ttctcttctcctcctcctactaccgactcatcttcccttcgaccgaattccgccaatcgc
atgtcaagcagctcttataacgttatgagcccaagtgatatcgtgggcccttctccagtt
acttccaatggcacagagacaaccgaaattgaagacgatgtttcagaagatcttgagaag
gaagttacagacagaaagtctacccgccggtcagagcttttgatgctcactacgaacctg
cctgagagtgtgcgacaatcgagtaccgaggaagctgtctctgtcatccatgcacctgag
agcttttctagctgggttgctccgcctccagcagtagaagtaaaaggtccaagccctaga
acctccccaaaatcagaagtcgaaagtctatcttcttataatggcgcatcggagaagaca
tcgacccatcccactcgacctgggatcatgactgatgtcaaccctgtgagatacagcata
gacagtgccacaccccgagcccaggacctacagtccatgctggataatggggctcggtta
cgttcaagcagtacgagcagcctcgagaaaattgatgaacaaaccgaggccgagggtgac
gacgaggattacgagtcggaagcaatgccagtacctcagcaacaagatgagatcgaaacc
ctccgagatgcacttacggagtgttggactctttgcaacagcttgtctaagctgagttcc
atgcaacgcaagcgcggtcttggtaaaggtggcattccagatgcccatgacaaagcatgg
agaacatgttggaaactctgccagcggctgtacaatagtcgggacgaggatgctagtaac
ttcaatgtcaaggtcaacctcgatctttgccgcgacttttgccaggcactgtttgaagtg
cggcaacgcaacgacgaagctgccgactcagtcttgcgtgtcagttttgagctcaacaac
catttgtacagtgcccaggatctcaacctgccagaagagtttagagagcgcacattggac
ttttacattgccttatgtcacagacttatgaagcaacggagtgacttagcagaagagaca
gatcaactgctcagagcttgctgggctctggcagaaatgctcttcaatctcaggcagaac
agaagagatggaaggcccccagatgaagagttgttgagctcaactgttacggcctgctta
gagctgtgtgatgttttccgagacaattgggacaaggtccggcctgaaaggggcggaaca
ccacgcccggggcagccgtttcccctgcatctgagtgaccagaacggccgacagagtcgt
ggatcaaatccgtcttcagtccgctccaggcatgacagtgttaagagtgaacgacaggag
gagaaaccacggaatcctgttgttcccgaaacccctgtaaccgaattcgaagacacgccc
atctccccacaaagtcgttcgcccaccatgcccaacattctagtccttggtacacccagc
gacaacagccgtggccgatggtcgagtagcgcatctaacctctcaagctactcgaagagc
agcactcgaacctcaagcaccgccactactaccgccgcatctgaagatacaaatgtgaca
cgcgccaaaatacttgttcttgcagctgccatgaacttgggcttcaaccgtgattccatc
catgaccctaaagctgcagcgacggccctacaaacctttgtgaaggatctccctcctggt
tcattcggctccctcatctcacattcaaacttgttggcacagtataagaactcggttctt
actgatgctataatccctcggcatcacaatttaccggcccgaggcaagcgagtcactgcc
caggaaatggccaagagcatccagatgatgatgaagagctcacaaagatatgcctacctc
cgagaccttttccgggttgttttccaattccctatcgaagaggtcgaaacacgacgcaat
gtaagcattgtggtttaa
>Fp49
atggcccttgaagctcctttaaggtcatcgactggaaaccttcaattccctttcgcctat
cctcagacagatatgtctgctcccacagatcatgagagccgtcgctctccattcagacca
ttctcttctcctcctcctactaccgactcatcttcccttcgaccgaattccgccaatcgc
atgtcaagcagctcttataacgttatgagcccaagtgatatcgtgggcccttctccagtt
acttccaatggcacagagacaaccgaaattgaagacgatgtttcagaagatcttgagaag
gaagttacagacagaaagtctacccgccggtcagagcttttgatgctcactacgaacctg
cctgagagtgtgcgacaatcgagtaccgaggaagctgtctctgtcatccatgcacctgag
agcttttctagctgggttgctccgcctccagcagtagaagtaaaaggtccaagccctaga
acctccccaaaatcagaagtcgaaagtctatcttcttataatggcgcatcggagaagaca
tcgacccatcccactcgacctgggatcatgactgatgtcaaccctgtgagatacagcata
gacagtgccacaccccgagcccaggacctacagtccatgctggataatggggctcggtta
cgttcaagcagtacgagcagcctcgagaaaattgatgaacaaaccgaggccgagggtgac
gacgaggattacgagtcggaagcaatgccagtacctcagcaacaagatgagatcgaaacc
ctccgagatgcacttacggagtgttggactctttgcaacagcttgtctaagctgagttcc
atgcaacgcaagcgcggtcttggtaaaggtggcattccagatgcccatgacaaagcatgg
agaacatgttggaaactctgccagcggctgtacaatagtcgggacgaggatgctagtaac
ttcaatgtcaaggtcaacctcgatctttgccgcgacttttgccaggcactgtttgaagtg
cggcaacgcaacgacgaagctgccgactcagtcttgcgtgtcagttttgagctcaacaac
catttgtacagtgcccaggatctcaacctgccagaagagtttagagagcgcacattggac
ttttacattgccttatgtcacagacttatgaagcaacggagtgacttagcagaagagaca
gatcaactgctcagagcttgctgggctctggcagaaatgctcttcaatctcaggcagaac
agaagagatggaaggcccccagatgaagagttgttgagctcaactgttacggcctgctta
gagctgtgtgatgttttccgagacaattgggacaaggtccggcctgaaaggggcggaaca
ccacgcccggggcagccgtttcccctgcatctgagtgaccagaacggccgacagagtcgt
ggatcaaatccgtcttcagtccgctccaggcatgacagtgttaagagtgaacgacaggag
gagaaaccacggaatcctgttgttcccgaaacccctgtaaccgaattcgaagacacgccc
atctccccacaaagtcgttcgcccaccatgcccaacattctagtccttggtacacccagc
gacaacagccgtggccgatggtcgagtagcgcatctaacctctcaagctactcgaagagc
agcactcgaacctcaagcaccgccactactaccgccgcatctgaagatacaaatgtgaca
cgcgccaaaatacttgttcttgcagctgccatgaacttgggcttcaaccgtgattccatc
catgaccctaaagctgcagcgacggccctacaaacctttgtgaaggatctccctcctggt
tcattcggctccctcatctcacattcaaacttgttggcacagtataagaactcggttctt
actgatgctataatccctcggcatcacaatttaccggcccgaggcaagcgagtcactgcc
caggaaatggccaagagcatccagatgatgatgaagagctcacaaagatatgcctacctc
cgagaccttttccgggttgttttccaattccctatcgaagaggtcgaaacacgacgcaat
gtaagcattgtggtttaa
>Fp50
atggcccttgaagctcctttaaggtcatcgactggaaaccttcaattccctttcgcctat
cctcagacagatatgtctgctcccacagatcatgagagccgtcgctctccattcagacca
ttctcttctcctcctcctactaccgactcatcttcccttcgaccgaattccgccaatcgc
atgtcaagcagctcttataacgttatgagcccaagtgatatcgtgggcccttctccagtt
acttccaatggcacagagacaaccgaaattgaagacgatgtttcagaagatcttgagaag
gaagttacagacagaaagtctacccgccggtcagagcttttgatgctcactacgaacctg
cctgagagtgtgcgacaatcgagtaccgaggaagctgtctctgtcatccatgcacctgag
agcttttctagctgggttgctccgcctccagcagtagaagtaaaaggtccaagccctaga
acctccccaaaatcagaagtcgaaagtctatcttcttataatggcgcatcggagaagaca
tcgacccatcccactcgacctgggatcatgactgatgtcaaccctgtgagatacagcata
gacagtgccacaccccgagcccaggacctacagtccatgctggataatggggctcggtta
cgttcaagcagtacgagcagcctcgagaaaattgatgaacaaaccgaggccgagggtgac
gacgaggattacgagtcggaagcaatgccagtacctcagcaacaagatgagatcgaaacc
ctccgagatgcacttacggagtgttggactctttgcaacagcttgtctaagctgagttcc
atgcaacgcaagcgcggtcttggtaaaggtggcattccagatgcccatgacaaagcatgg
agaacatgttggaaactctgccagcggctgtacaatagtcgggacgaggatgctagtaac
ttcaatgtcaaggtcaacctcgatctttgccgcgacttttgccaggcactgtttgaagtg
cggcaacgcaacgacgaagctgccgactcagtcttgcgtgtcagttttgagctcaacaac
catttgtacagtgcccaggatctcaacctgccagaagagtttagagagcgcacattggac
ttttacattgccttatgtcacagacttatgaagcaacggagtgacttagcagaagagaca
gatcaactgctcagagcttgctgggctctggcagaaatgctcttcaatctcaggcagaac
agaagagatggaaggcccccagatgaagagttgttgagctcaactgttacggcctgctta
gagctgtgtgatgttttccgagacaattgggacaaggtccggcctgaaaggggcggaaca
ccacgcccggggcagccgtttcccctgcatctgagtgaccagaacggccgacagagtcgt
ggatcaaatccgtcttcagtccgctccaggcatgacagtgttaagagtgaacgacaggag
gagaaaccacggaatcctgttgttcccgaaacccctgtaaccgaattcgaagacacgccc
atctccccacaaagtcgttcgcccaccatgcccaacattctagtccttggtacacccagc
gacaacagccgtggccgatggtcgagtagcgcatctaacctctcaagctactcgaagagc
agcactcgaacctcaagcaccgccactactaccgccgcatctgaagatacaaatgtgaca
cgcgccaaaatacttgttcttgcagctgccatgaacttgggcttcaaccgtgattccatc
catgaccctaaagctgcagcgacggccctacaaacctttgtgaaggatctccctcctggt
tcattcggctccctcatctcacattcaaacttgttggcacagtataagaactcggttctt
actgatgctataatccctcggcatcacaatttaccggcccgaggcaagcgagtcactgcc
caggaaatggccaagagcatccagatgatgatgaagagctcacaaagatatgcctacctc
cgagaccttttccgggttgttttccaattccctatcgaagaggtcgaaacacgacgcaat
gtaagcattgtggtttaa
>Fp51
atggcccttgaagctcctttaaggtcatcgactggaaaccttcaattccctttcgcctat
cctcagacagatatgtctgctcccacagatcatgagagccgtcgctctccattcagacca
ttctcttctcctcctcctactaccgactcatcttcccttcgaccgaattccgccaatcgc
atgtcaagcagctcttataacgttatgagcccaagtgatatcgtgggcccttctccagtt
acttccaatggcacagagacaaccgaaattgaagacgatgtttcagaagatcttgagaag
gaagttacagacagaaagtctacccgccggtcagagcttttgatgctcactacgaacctg
cctgagagtgtgcgacaatcgagtaccgaggaagctgtctctgtcatccatgcacctgag
agcttttctagctgggttgctccgcctccagcagtagaagtaaaaggtccaagccctaga
acctccccaaaatcagaagtcgaaagtctatcttcttataatggcgcatcggagaagaca
tcgacccatcccactcgacctgggatcatgactgatgtcaaccctgtgagatacagcata
gacagtgccacaccccgagcccaggacctacagtccatgctggataatggggctcggtta
cgttcaagcagtacgagcagcctcgagaaaattgatgaacaaaccgaggccgagggtgac
gacgaggattacgagtcggaagcaatgccagtacctcagcaacaagatgagatcgaaacc
ctccgagatgcacttacggagtgttggactctttgcaacagcttgtctaagctgagttcc
atgcaacgcaagcgcggtcttggtaaaggtggcattccagatgcccatgacaaagcatgg
agaacatgttggaaactctgccagcggctgtacaatagtcgggacgaggatgctagtaac
ttcaatgtcaaggtcaacctcgatctttgccgcgacttttgccaggcactgtttgaagtg
cggcaacgcaacgacgaagctgccgactcagtcttgcgtgtcagttttgagctcaacaac
catttgtacagtgcccaggatctcaacctgccagaagagtttagagagcgcacattggac
ttttacattgccttatgtcacagacttatgaagcaacggagtgacttagcagaagagaca
gatcaactgctcagagcttgctgggctctggcagaaatgctcttcaatctcaggcagaac
agaagagatggaaggcccccagatgaagagttgttgagctcaactgttacggcctgctta
gagctgtgtgatgttttccgagacaattgggacaaggtccggcctgaaaggggcggaaca
ccacgcccggggcagccgtttcccctgcatctgagtgaccagaacggccgacagagtcgt
ggatcaaatccgtcttcagtccgctccaggcatgacagtgttaagagtgaacgacaggag
gagaaaccacggaatcctgttgttcccgaaacccctgtaaccgaattcgaagacacgccc
atctccccacaaagtcgttcgcccaccatgcccaacattctagtccttggtacacccagc
gacaacagccgtggccgatggtcgagtagcgcatctaacctctcaagctactcgaagagc
agcactcgaacctcaagcaccgccactactaccgccgcatctgaagatacaaatgtgaca
cgcgccaaaatacttgttcttgcagctgccatgaacttgggcttcaaccgtgattccatc
catgaccctaaagctgcagcgacggccctacaaacctttgtgaaggatctccctcctggt
tcattcggctccctcatctcacattcaaacttgttggcacagtataagaactcggttctt
actgatgctataatccctcggcatcacaatttaccggcccgaggcaagcgagtcactgcc
caggaaatggccaagagcatccagatgatgatgaagagctcacaaagatatgcctacctc
cgagaccttttccgggttgttttccaattccctatcgaagaggtcgaaacacgacgcaat
gtaagcattgtggtttaa
>Fp59
atggcccttgaagctcctttaaggtcatcgactggaaaccttcaattccctttcgcctat
cctcagacagatatgtctgctcccacagatcatgagagccgtcgctctccattcagacca
ttctcttctcctcctcctactaccgactcatcttcccttcgaccgaattccgccaatcgc
atgtcaagcagctcttataacgttatgagcccaagtgatatcgtgggcccttctccagtt
acttccaatggcacagagacaaccgaaattgaagacgatgtttcagaagatcttgagaag
gaagttacagacagaaagtctacccgccggtcagagcttttgatgctcactacgaacctg
cctgagagtgtgcgacaatcgagtaccgaggaagctgtctctgtcatccatgcacctgag
agcttttctagctgggttgctccgcctccagcagtagaagtaaaaggtccaagccctaga
acctccccaaaatcagaagtcgaaagtctatcttcttataatggcgcatcggagaagaca
tcgacccatcccactcgacctgggatcatgactgatgtcaaccctgtgagatacagcata
gacagtgccacaccccgagcccaggacctacagtccatgctggataatggggctcggtta
cgttcaagcagtacgagcagcctcgagaaaattgatgaacaaaccgaggccgagggtgac
gacgaggattacgagtcggaagcaatgccagtacctcagcaacaagatgagatcgaaacc
ctccgagatgcacttacggagtgttggactctttgcaacagcttgtctaagctgagttcc
atgcaacgcaagcgcggtcttggtaaaggtggcattccagatgcccatgacaaagcatgg
agaacatgttggaaactctgccagcggctgtacaatagtcgggacgaggatgctagtaac
ttcaatgtcaaggtcaacctcgatctttgccgcgacttttgccaggcactgtttgaagtg
cggcaacgcaacgacgaagctgccgactcagtcttgcgtgtcagttttgagctcaacaac
catttgtacagtgcccaggatctcaacctgccagaagagtttagagagcgcacattggac
ttttacattgccttatgtcacagacttatgaagcaacggagtgacttagcagaagagaca
gatcaactgctcagagcttgctgggctctggcagaaatgctcttcaatctcaggcagaac
agaagagatggaaggcccccagatgaagagttgttgagctcaactgttacggcctgctta
gagctgtgtgatgttttccgagacaattgggacaaggtccggcctgaaaggggcggaaca
ccacgcccggggcagccgtttcccctgcatctgagtgaccagaacggccgacagagtcgt
ggatcaaatccgtcttcagtccgctccaggcatgacagtgttaagagtgaacgacaggag
gagaaaccacggaatcctgttgttcccgaaacccctgtaaccgaattcgaagacacgccc
atctccccacaaagtcgttcgcccaccatgcccaacattctagtccttggtacacccagc
gacaacagccgtggccgatggtcgagtagcgcatctaacctctcaagctactcgaagagc
agcactcgaacctcaagcaccgccactactaccgccgcatctgaagatacaaatgtgaca
cgcgccaaaatacttgttcttgcagctgccatgaacttgggcttcaaccgtgattccatc
catgaccctaaagctgcagcgacggccctacaaacctttgtgaaggatctccctcctggt
tcattcggctccctcatctcacattcaaacttgttggcacagtataagaactcggttctt
actgatgctataatccctcggcatcacaatttaccggcccgaggcaagcgagtcactgcc
caggaaatggccaagagcatccagatgatgatgaagagctcacaaagatatgcctacctc
cgagaccttttccgggttgttttccaattccctatcgaagaggtcgaaacacgacgcaat
gtaagcattgtggtttaa
>Fp63
atggcccttgaagctcctttaaggtcatcgactggaaaccttcaattccctttcgcctat
cctcagacagatatgtctgctcccacagatcatgagagccgtcgctctccattcagacca
ttctcttctcctcctcctactaccgactcatcttcccttcgaccgaattccgccaatcgc
atgtcaagcagctcttataacgttatgagcccaagtgatatcgtgggcccttctccagtt
acttccaatggcacagagacaaccgaaattgaagacgatgtttcagaagatcttgagaag
gaagttacagacagaaagtctacccgccggtcagagcttttgatgctcactacgaacctg
cctgagagtgtgcgacaatcgagtaccgaggaagctgtctctgtcatccatgcacctgag
agcttttctagctgggttgctccgcctccagcagtagaagtaaaaggtccaagccctaga
acctccccaaaatcagaagtcgaaagtctatcttcttataatggcgcatcggagaagaca
tcgacccatcccactcgacctgggatcatgactgatgtcaaccctgtgagatacagcata
gacagtgccacaccccgagcccaggacctacagtccatgctggataatggggctcggtta
cgttcaagcagtacgagcagcctcgagaaaattgatgaacaaaccgaggccgagggtgac
gacgaggattacgagtcggaagcaatgccagtacctcagcaacaagatgagatcgaaacc
ctccgagatgcacttacggagtgttggactctttgcaacagcttgtctaagctgagttcc
atgcaacgcaagcgcggtcttggtaaaggtggcattccagatgcccatgacaaagcatgg
agaacatgttggaaactctgccagcggctgtacaatagtcgggacgaggatgctagtaac
ttcaatgtcaaggtcaacctcgatctttgccgcgacttttgccaggcactgtttgaagtg
cggcaacgcaacgacgaagctgccgactcagtcttgcgtgtcagttttgagctcaacaac
catttgtacagtgcccaggatctcaacctgccagaagagtttagagagcgcacattggac
ttttacattgccttatgtcacagacttatgaagcaacggagtgacttagcagaagagaca
gatcaactgctcagagcttgctgggctctggcagaaatgctcttcaatctcaggcagaac
agaagagatggaaggcccccagatgaagagttgttgagctcaactgttacggcctgctta
gagctgtgtgatgttttccgagacaattgggacaaggtccggcctgaaaggggcggaaca
ccacgcccggggcagccgtttcccctgcatctgagtgaccagaacggccgacagagtcgt
ggatcaaatccgtcttcagtccgctccaggcatgacagtgttaagagtgaacgacaggag
gagaaaccacggaatcctgttgttcccgaaacccctgtaaccgaattcgaagacacgccc
atctccccacaaagtcgttcgcccaccatgcccaacattctagtccttggtacacccagc
gacaacagccgtggccgatggtcgagtagcgcatctaacctctcaagctactcgaagagc
agcactcgaacctcaagcaccgccactactaccgccgcatctgaagatacaaatgtgaca
cgcgccaaaatacttgttcttgcagctgccatgaacttgggcttcaaccgtgattccatc
catgaccctaaagctgcagcgacggccctacaaacctttgtgaaggatctccctcctggt
tcattcggctccctcatctcacattcaaacttgttggcacagtataagaactcggttctt
actgatgctataatccctcggcatcacaatttaccggcccgaggcaagcgagtcactgcc
caggaaatggccaagagcatccagatgatgatgaagagctcacaaagatatgcctacctc
cgagaccttttccgggttgttttccaattccctatcgaagaggtcgaaacacgacgcaat
gtaagcattgtggtttaa
>Fp65
atggcccttgaagctcctttaaggtcatcgactggaaaccttcaattccctttcgcctat
cctcagacagatatgtctgctcccacagatcatgagagccgtcgctctccattcagacca
ttctcttctcctcctcctactaccgactcatcttcccttcgaccgaattccgccaatcgc
atgtcaagcagctcttataacgttatgagcccaagtgatatcgtgggcccttctccagtt
acttccaatggcacagagacaaccgaaattgaagacgatgtttcagaagatcttgagaag
gaagttacagacagaaagtctacccgccggtcagagcttttgatgctcactacgaacctg
cctgagagtgtgcgacaatcgagtaccgaggaagctgtctctgtcatccatgcacctgag
agcttttctagctgggttgctccgcctccagcagtagaagtaaaaggtccaagccctaga
acctccccaaaatcagaagtcgaaagtctatcttcttataatggcgcatcggagaagaca
tcgacccatcccactcgacctgggatcatgactgatgtcaaccctgtgagatacagcata
gacagtgccacaccccgagcccaggacctacagtccatgctggataatggggctcggtta
cgttcaagcagtacgagcagcctcgagaaaattgatgaacaaaccgaggccgagggtgac
gacgaggattacgagtcggaagcaatgccagtacctcagcaacaagatgagatcgaaacc
ctccgagatgcacttacggagtgttggactctttgcaacagcttgtctaagctgagttcc
atgcaacgcaagcgcggtcttggtaaaggtggcattccagatgcccatgacaaagcatgg
agaacatgttggaaactctgccagcggctgtacaatagtcgggacgaggatgctagtaac
ttcaatgtcaaggtcaacctcgatctttgccgcgacttttgccaggcactgtttgaagtg
cggcaacgcaacgacgaagctgccgactcagtcttgcgtgtcagttttgagctcaacaac
catttgtacagtgcccaggatctcaacctgccagaagagtttagagagcgcacattggac
ttttacattgccttatgtcacagacttatgaagcaacggagtgacttagcagaagagaca
gatcaactgctcagagcttgctgggctctggcagaaatgctcttcaatctcaggcagaac
agaagagatggaaggcccccagatgaagagttgttgagctcaactgttacggcctgctta
gagctgtgtgatgttttccgagacaattgggacaaggtccggcctgaaaggggcggaaca
ccacgcccggggcagccgtttcccctgcatctgagtgaccagaacggccgacagagtcgt
ggatcaaatccgtcttcagtccgctccaggcatgacagtgttaagagtgaacgacaggag
gagaaaccacggaatcctgttgttcccgaaacccctgtaaccgaattcgaagacacgccc
atctccccacaaagtcgttcgcccaccatgcccaacattctagtccttggtacacccagc
gacaacagccgtggccgatggtcgagtagcgcatctaacctctcaagctactcgaagagc
agcactcgaacctcaagcaccgccactactaccgccgcatctgaagatacaaatgtgaca
cgcgccaaaatacttgttcttgcagctgccatgaacttgggcttcaaccgtgattccatc
catgaccctaaagctgcagcgacggccctacaaacctttgtgaaggatctccctcctggt
tcattcggctccctcatctcacattcaaacttgttggcacagtataagaactcggttctt
actgatgctataatccctcggcatcacaatttaccggcccgaggcaagcgagtcactgcc
caggaaatggccaagagcatccagatgatgatgaagagctcacaaagatatgcctacctc
cgagaccttttccgggttgttttccaattccctatcgaagaggtcgaaacacgacgcaat
gtaagcattgtggtttaa
>Fp66
atggcccttgaagctcctttaaggtcatcgactggaaaccttcaattccctttcgcctat
cctcagacagatatgtctgctcccacagatcatgagagccgtcgctctccattcagacca
ttctcttctcctcctcctactaccgactcatcttcccttcgaccgaattccgccaatcgc
atgtcaagcagctcttataacgttatgagcccaagtgatatcgtgggcccttctccagtt
acttccaatggcacagagacaaccgaaattgaagacgatgtttcagaagatcttgagaag
gaagttacagacagaaagtctacccgccggtcagagcttttgatgctcactacgaacctg
cctgagagtgtgcgacaatcgagtaccgaggaagctgtctctgtcatccatgcacctgag
agcttttctagctgggttgctccgcctccagcagtagaagtaaaaggtccaagccctaga
acctccccaaaatcagaagtcgaaagtctatcttcttataatggcgcatcggagaagaca
tcgacccatcccactcgacctgggatcatgactgatgtcaaccctgtgagatacagcata
gacagtgccacaccccgagcccaggacctacagtccatgctggataatggggctcggtta
cgttcaagcagtacgagcagcctcgagaaaattgatgaacaaaccgaggccgagggtgac
gacgaggattacgagtcggaagcaatgccagtacctcagcaacaagatgagatcgaaacc
ctccgagatgcacttacggagtgttggactctttgcaacagcttgtctaagctgagttcc
atgcaacgcaagcgcggtcttggtaaaggtggcattccagatgcccatgacaaagcatgg
agaacatgttggaaactctgccagcggctgtacaatagtcgggacgaggatgctagtaac
ttcaatgtcaaggtcaacctcgatctttgccgcgacttttgccaggcactgtttgaagtg
cggcaacgcaacgacgaagctgccgactcagtcttgcgtgtcagttttgagctcaacaac
catttgtacagtgcccaggatctcaacctgccagaagagtttagagagcgcacattggac
ttttacattgccttatgtcacagacttatgaagcaacggagtgacttagcagaagagaca
gatcaactgctcagagcttgctgggctctggcagaaatgctcttcaatctcaggcagaac
agaagagatggaaggcccccagatgaagagttgttgagctcaactgttacggcctgctta
gagctgtgtgatgttttccgagacaattgggacaaggtccggcctgaaaggggcggaaca
ccacgcccggggcagccgtttcccctgcatctgagtgaccagaacggccgacagagtcgt
ggatcaaatccgtcttcagtccgctccaggcatgacagtgttaagagtgaacgacaggag
gagaaaccacggaatcctgttgttcccgaaacccctgtaaccgaattcgaagacacgccc
atctccccacaaagtcgttcgcccaccatgcccaacattctagtccttggtacacccagc
gacaacagccgtggccgatggtcgagtagcgcatctaacctctcaagctactcgaagagc
agcactcgaacctcaagcaccgccactactaccgccgcatctgaagatacaaatgtgaca
cgcgccaaaatacttgttcttgcagctgccatgaacttgggcttcaaccgtgattccatc
catgaccctaaagctgcagcgacggccctacaaacctttgtgaaggatctccctcctggt
tcattcggctccctcatctcacattcaaacttgttggcacagtataagaactcggttctt
actgatgctataatccctcggcatcacaatttaccggcccgaggcaagcgagtcactgcc
caggaaatggccaagagcatccagatgatgatgaagagctcacaaagatatgcctacctc
cgagaccttttccgggttgttttccaattccctatcgaagaggtcgaaacacgacgcaat
gtaagcattgtggtttaa
>Fp72
atggcccttgaagctcctttaaggtcatcgactggaaaccttcaattccctttcgcctat
cctcagacagatatgtctgctcccacagatcatgagagccgtcgctctccattcagacca
ttctcttctcctcctcctactaccgactcatcttcccttcgaccgaattccgccaatcgc
atgtcaagcagctcttataacgttatgagcccaagtgatatcgtgggcccttctccagtt
acttccaatggcacagagacaaccgaaattgaagacgatgtttcagaagatcttgagaag
gaagttacagacagaaagtctacccgccggtcagagcttttgatgctcactacgaacctg
cctgagagtgtgcgacaatcgagtaccgaggaagctgtctctgtcatccatgcacctgag
agcttttctagctgggttgctccgcctccagcagtagaagtaaaaggtccaagccctaga
acctccccaaaatcagaagtcgaaagtctatcttcttataatggcgcatcggagaagaca
tcgacccatcccactcgacctgggatcatgactgatgtcaaccctgtgagatacagcata
gacagtgccacaccccgagcccaggacctacagtccatgctggataatggggctcggtta
cgttcaagcagtacgagcagcctcgagaaaattgatgaacaaaccgaggccgagggtgac
gacgaggattacgagtcggaagcaatgccagtacctcagcaacaagatgagatcgaaacc
ctccgagatgcacttacggagtgttggactctttgcaacagcttgtctaagctgagttcc
atgcaacgcaagcgcggtcttggtaaaggtggcattccagatgcccatgacaaagcatgg
agaacatgttggaaactctgccagcggctgtacaatagtcgggacgaggatgctagtaac
ttcaatgtcaaggtcaacctcgatctttgccgcgacttttgccaggcactgtttgaagtg
cggcaacgcaacgacgaagctgccgactcagtcttgcgtgtcagttttgagctcaacaac
catttgtacagtgcccaggatctcaacctgccagaagagtttagagagcgcacattggac
ttttacattgccttatgtcacagacttatgaagcaacggagtgacttagcagaagagaca
gatcaactgctcagagcttgctgggctctggcagaaatgctcttcaatctcaggcagaac
agaagagatggaaggcccccagatgaagagttgttgagctcaactgttacggcctgctta
gagctgtgtgatgttttccgagacaattgggacaaggtccggcctgaaaggggcggaaca
ccacgcccggggcagccgtttcccctgcatctgagtgaccagaacggccgacagagtcgt
ggatcaaatccgtcttcagtccgctccaggcatgacagtgttaagagtgaacgacaggag
gagaaaccacggaatcctgttgttcccgaaacccctgtaaccgaattcgaagacacgccc
atctccccacaaagtcgttcgcccaccatgcccaacattctagtccttggtacacccagc
gacaacagccgtggccgatggtcgagtagcgcatctaacctctcaagctactcgaagagc
agcactcgaacctcaagcaccgccactactaccgccgcatctgaagatacaaatgtgaca
cgcgccaaaatacttgttcttgcagctgccatgaacttgggcttcaaccgtgattccatc
catgaccctaaagctgcagcgacggccctacaaacctttgtgaaggatctccctcctggt
tcattcggctccctcatctcacattcaaacttgttggcacagtataagaactcggttctt
actgatgctataatccctcggcatcacaatttaccggcccgaggcaagcgagtcactgcc
caggaaatggccaagagcatccagatgatgatgaagagctcacaaagatatgcctacctc
cgagaccttttccgggttgttttccaattccctatcgaagaggtcgaaacacgacgcaat
gtaagcattgtggtttaa
>Fp73
atggcccttgaagctcctttaaggtcatcgactggaagccttcaattccctttcgcctat
cctcagacagatatgtctgctcccacagatcatgagagccgtcgctctccattcagacca
ttctcttctcctcctcctactaccgactcatcttcccttcgaccgaattccgccaatcgc
atgtcaagcagctcttataacgttatgagcccaagtgatatcgtgggcccttctccagtt
acttccaatggcacagagacaaccgaaattgaagacgatgtttcagaagatcttgagaag
gaagttacagacagaaagtctacccgccggtcagagcttttgatgctcactacgaacctg
cctgagagtgtgcgacaatcgagtaccgaggaagctgtctctgtcatccatgcacctgag
agcttttctagctgggttgctccgcctccagcagtagaagtaaaaggtccaagccctaga
acctccccaaaatcagaagtcgaaagtctatcttcttataatggcgcatcggagaagaca
tcgacccatcccactcgacctgggatcatgactgatgtcaaccctgtgagatacagcata
gacagtgccacaccccgagcccaggacctacagtccatgctggataatggggctcggtta
cgttcaagcagtacgagcagcctcgagaaaattgatgaacaaaccgaggccgagggtgac
gacgaggattacgagtcggaagcaatgccagtacctcagcaacaagatgagatcgaaacc
ctccgagatgcacttacggagtgttggactctttgcaacagcttgtctaagctgagttcc
atgcaacgcaagcgcggtcttggtaaaggtggcattccagatgcccatgacaaagcatgg
agaacatgttggaaactctgccagcggctgtacaatagtcgggacgaggatgctagtaac
ttcaatgtcaaggtcaacctcgatctttgccgcgacttttgccaggcactgtttgaagtg
cggcaacgcaacgacgaagctgccgactcagtcttgcgtgtcagttttgagctcaacaac
catttgtacagtgcccaggatctcaacctgccagaagagtttagagagcgcacattggac
ttttacattgccttatgtcacagacttatgaagcaacggagtgacttagcagaagagaca
gatcaactgctcagagcttgctgggctctggcagaaatgctcttcaatctcaggcagaac
agaagagatggaaggcccccagatgaagagttgttgagctcaactgttacggcctgctta
gagctgtgtgatgttttccgagacaattgggacaaggtccggcctgaaaggggcggaaca
ccacgcccggggcagccgtttcccctgcatctgagtgaccagaacggccgacagagtcgt
ggatcaaatccgtcttcagtccgctccaggcatgacagtgttaagagtgaacgacaggag
gagaaaccacggaatcctgttgttcccgaaacccctgtaaccgaattcgaagacacgccc
atctccccacaaagtcgttcgcccaccatgcccaacattctagtccttggtacacccagc
gacaacagccgtggccgatggtcgagtagcgcatctaacctctcaagctactcgaagagc
agcactcgaacctcaagcaccgccactactaccgccgcatctgaagatacaaatgtgaca
cgcgccaaaatacttgttcttgcagctgccatgaacttgggcttcaaccgtgattccatc
catgaccctaaagctgcagcgacggccctacaaacctttgtgaaggatctccctcctggt
tcattcggctccctcatctcacattcaaacttgttggcacagtataagaactcggttctt
actgatgctataatccctcggcatcacaatttaccggcccgaggcaagcgagtcactgcc
caggaaatggccaagagcatccagatgatgatgaagagctcacaaagatatgcctacctc
cgagaccttttccgggttgttttccaattccctatcgaagaggtcgaaacacgacgcaat
gtaagcattgtggtttaa
>Fp76
atggcccttgaagctcctttaaggtcatcgactggaagccttcaattccctttcgcctat
cctcagacagatatgtctgctcccacagatcatgagagccgtcgctctccattcagacca
ttctcttctcctcctcctactaccgactcatcttcccttcgaccgaattccgccaatcgc
atgtcaagcagctcttataacgttatgagcccaagtgatatcgtgggcccttctccagtt
acttccaatggcacagagacaaccgaaattgaagacgatgtttcagaagatcttgagaag
gaagttacagacagaaagtctacccgccggtcagagcttttgatgctcactacgaacctg
cctgagagtgtgcgacaatcgagtaccgaggaagctgtctctgtcatccatgcacctgag
agcttttctagctgggttgctccgcctccagcagtagaagtaaaaggtccaagccctaga
acctccccaaaatcagaagtcgaaagtctatcttcttataatggcgcatcggagaagaca
tcgacccatcccactcgacctgggatcatgactgatgtcaaccctgtgagatacagcata
gacagtgccacaccccgagcccaggacctacagtccatgctggataatggggctcggtta
cgttcaagcagtacgagcagcctcgagaaaattgatgaacaaaccgaggccgagggtgac
gacgaggattacgagtcggaagcaatgccagtacctcagcaacaagatgagatcgaaacc
ctccgagatgcacttacggagtgttggactctttgcaacagcttgtctaagctgagttcc
atgcaacgcaagcgcggtcttggtaaaggtggcattccagatgcccatgacaaagcatgg
agaacatgttggaaactctgccagcggctgtacaatagtcgggacgaggatgctagtaac
ttcaatgtcaaggtcaacctcgatctttgccgcgacttttgccaggcactgtttgaagtg
cggcaacgcaacgacgaagctgccgactcagtcttgcgtgtcagttttgagctcaacaac
catttgtacagtgcccaggatctcaacctgccagaagagtttagagagcgcacattggac
ttttacattgccttatgtcacagacttatgaagcaacggagtgacttagcagaagagaca
gatcaactgctcagagcttgctgggctctggcagaaatgctcttcaatctcaggcagaac
agaagagatggaaggcccccagatgaagagttgttgagctcaactgttacggcctgctta
gagctgtgtgatgttttccgagacaattgggacaaggtccggcctgaaaggggcggaaca
ccacgcccggggcagccgtttcccctgcatctgagtgaccagaacggccgacagagtcgt
ggatcaaatccgtcttcagtccgctccaggcatgacagtgttaagagtgaacgacaggag
gagaaaccacggaatcctgttgttcccgaaacccctgtaaccgaattcgaagacacgccc
atctccccacaaagtcgttcgcccaccatgcccaacattctagtccttggtacacccagc
gacaacagccgtggccgatggtcgagtagcgcatctaacctctcaagctactcgaagagc
agcactcgaacctcaagcaccgccactactaccgccgcatctgaagatacaaatgtgaca
cgcgccaaaatacttgttcttgcagctgccatgaacttgggcttcaaccgtgattccatc
catgaccctaaagctgcagcgacggccctacaaacctttgtgaaggatctccctcctggt
tcattcggctccctcatctcacattcaaacttgttggcacagtataagaactcggttctt
actgatgctataatccctcggcatcacaatttaccggcccgaggcaagcgagtcactgcc
caggaaatggccaagagcatccagatgatgatgaagagctcacaaagatatgcctacctc
cgagaccttttccgggttgttttccaattccctatcgaagaggtcgaaacacgacgcaat
gtaagcattgtggtttaa
>Fp78
atggcccttgaagctcctttaaggtcatcgactggaaaccttcaattccctttcgcctat
cctcagacagatatgtctgctcccacagatcatgagagccgtcgctctccattcagacca
ttctcttctcctcctcctactaccgactcatcttcccttcgaccgaattccgccaatcgc
atgtcaagcagctcttataacgttatgagcccaagtgatatcgtgggcccttctccagtt
acttccaatggcacagagacaaccgaaattgaagacgatgtttcagaagatcttgagaag
gaagttacagacagaaagtctacccgccggtcagagcttttgatgctcactacgaacctg
cctgagagtgtgcgacaatcgagtaccgaggaagctgtctctgtcatccatgcacctgag
agcttttctagctgggttgctccgcctccagcagtagaagtaaaaggtccaagccctaga
acctccccaaaatcagaagtcgaaagtctatcttcttataatggcgcatcggagaagaca
tcgacccatcccactcgacctgggatcatgactgatgtcaaccctgtgagatacagcata
gacagtgccacaccccgagcccaggacctacagtccatgctggataatggggctcggtta
cgttcaagcagtacgagcagcctcgagaaaattgatgaacaaaccgaggccgagggtgac
gacgaggattacgagtcggaagcaatgccagtacctcagcaacaagatgagatcgaaacc
ctccgagatgcacttacggagtgttggactctttgcaacagcttgtctaagctgagttcc
atgcaacgcaagcgcggtcttggtaaaggtggcattccagatgcccatgacaaagcatgg
agaacatgttggaaactctgccagcggctgtacaatagtcgggacgaggatgctagtaac
ttcaatgtcaaggtcaacctcgatctttgccgcgacttttgccaggcactgtttgaagtg
cggcaacgcaacgacgaagctgccgactcagtcttgcgtgtcagttttgagctcaacaac
catttgtacagtgcccaggatctcaacctgccagaagagtttagagagcgcacattggac
ttttacattgccttatgtcacagacttatgaagcaacggagtgacttagcagaagagaca
gatcaactgctcagagcttgctgggctctggcagaaatgctcttcaatctcaggcagaac
agaagagatggaaggcccccagatgaagagttgttgagctcaactgttacggcctgctta
gagctgtgtgatgttttccgagacaattgggacaaggtccggcctgaaaggggcggaaca
ccacgcccggggcagccgtttcccctgcatctgagtgaccagaacggccgacagagtcgt
ggatcaaatccgtcttcagtccgctccaggcatgacagtgttaagagtgaacgacaggag
gagaaaccacggaatcctgttgttcccgaaacccctgtaaccgaattcgaagacacgccc
atctccccacaaagtcgttcgcccaccatgcccaacattctagtccttggtacacccagc
gacaacagccgtggccgatggtcgagtagcgcatctaacctctcaagctactcgaagagc
agcactcgaacctcaagcaccgccactactaccgccgcatctgaagatacaaatgtgaca
cgcgccaaaatacttgttcttgcagctgccatgaacttgggcttcaaccgtgattccatc
catgaccctaaagctgcagcgacggccctacaaacctttgtgaaggatctccctcctggt
tcattcggctccctcatctcacattcaaacttgttggcacagtataagaactcggttctt
actgatgctataatccctcggcatcacaatttaccggcccgaggcaagcgagtcactgcc
caggaaatggccaagagcatccagatgatgatgaagagctcacaaagatatgcctacctc
cgagaccttttccgggttgttttccaattccctatcgaagaggtcgaaacacgacgcaat
gtaagcattgtggtttaa
>Fp81
atggcccttgaagctcctttaaggtcatcgactggaaaccttcaattccctttcgcctat
cctcagacagatatgtctgctcccacagatcatgagagccgtcgctctccattcagacca
ttctcttctcctcctcctactaccgactcatcttcccttcgaccgaattccgccaatcgc
atgtcaagcagctcttataacgttatgagcccaagtgatatcgtgggcccttctccagtt
acttccaatggcacagagacaaccgaaattgaagacgatgtttcagaagatcttgagaag
gaagttacagacagaaagtctacccgccggtcagagcttttgatgctcactacgaacctg
cctgagagtgtgcgacaatcgagtaccgaggaagctgtctctgtcatccatgcacctgag
agcttttctagctgggttgctccgcctccagcagtagaagtaaaaggtccaagccctaga
acctccccaaaatcagaagtcgaaagtctatcttcttataatggcgcatcggagaagaca
tcgacccatcccactcgacctgggatcatgactgatgtcaaccctgtgagatacagcata
gacagtgccacaccccgagcccaggacctacagtccatgctggataatggggctcggtta
cgttcaagcagtacgagcagcctcgagaaaattgatgaacaaaccgaggccgagggtgac
gacgaggattacgagtcggaagcaatgccagtacctcagcaacaagatgagatcgaaacc
ctccgagatgcacttacggagtgttggactctttgcaacagcttgtctaagctgagttcc
atgcaacgcaagcgcggtcttggtaaaggtggcattccagatgcccatgacaaagcatgg
agaacatgttggaaactctgccagcggctgtacaatagtcgggacgaggatgctagtaac
ttcaatgtcaaggtcaacctcgatctttgccgcgacttttgccaggcactgtttgaagtg
cggcaacgcaacgacgaagctgccgactcagtcttgcgtgtcagttttgagctcaacaac
catttgtacagtgcccaggatctcaacctgccagaagagtttagagagcgcacattggac
ttttacattgccttatgtcacagacttatgaagcaacggagtgacttagcagaagagaca
gatcaactgctcagagcttgctgggctctggcagaaatgctcttcaatctcaggcagaac
agaagagatggaaggcccccagatgaagagttgttgagctcaactgttacggcctgctta
gagctgtgtgatgttttccgagacaattgggacaaggtccggcctgaaaggggcggaaca
ccacgcccggggcagccgtttcccctgcatctgagtgaccagaacggccgacagagtcgt
ggatcaaatccgtcttcagtccgctccaggcatgacagtgttaagagtgaacgacaggag
gagaaaccacggaatcctgttgttcccgaaacccctgtaaccgaattcgaagacacgccc
atctccccacaaagtcgttcgcccaccatgcccaacattctagtccttggtacacccagc
gacaacagccgtggccgatggtcgagtagcgcatctaacctctcaagctactcgaagagc
agcactcgaacctcaagcaccgccactactaccgccgcatctgaagatacaaatgtgaca
cgcgccaaaatacttgttcttgcagctgccatgaacttgggcttcaaccgtgattccatc
catgaccctaaagctgcagcgacggccctacaaacctttgtgaaggatctccctcctggt
tcattcggctccctcatctcacattcaaacttgttggcacagtataagaactcggttctt
actgatgctataatccctcggcatcacaatttaccggcccgaggcaagcgagtcactgcc
caggaaatggccaagagcatccagatgatgatgaagagctcacaaagatatgcctacctc
cgagaccttttccgggttgttttccaattccctatcgaagaggtcgaaacacgacgcaat
gtaagcattgtggtttaa
>Fp84
atggcccttgaagctcctttaaggtcatcgactggaaaccttcaattccctttcgcctat
cctcagacagatatgtctgctcccacagatcatgagagccgtcgctctccattcagacca
ttctcttctcctcctcctactaccgactcatcttcccttcgaccgaattccgccaatcgc
atgtcaagcagctcttataacgttatgagcccaagtgatatcgtgggcccttctccagtt
acttccaatggcacagagacaaccgaaattgaagacgatgtttcagaagatcttgagaag
gaagttacagacagaaagtctacccgccggtcagagcttttgatgctcactacgaacctg
cctgagagtgtgcgacaatcgagtaccgaggaagctgtctctgtcatccatgcacctgag
agcttttctagctgggttgctccgcctccagcagtagaagtaaaaggtccaagccctaga
acctccccaaaatcagaagtcgaaagtctatcttcttataatggcgcatcggagaagaca
tcgacccatcccactcgacctgggatcatgactgatgtcaaccctgtgagatacagcata
gacagtgccacaccccgagcccaggacctacagtccatgctggataatggggctcggtta
cgttcaagcagtacgagcagcctcgagaaaattgatgaacaaaccgaggccgagggtgac
gacgaggattacgagtcggaagcaatgccagtacctcagcaacaagatgagatcgaaacc
ctccgagatgcacttacggagtgttggactctttgcaacagcttgtctaagctgagttcc
atgcaacgcaagcgcggtcttggtaaaggtggcattccagatgcccatgacaaagcatgg
agaacatgttggaaactctgccagcggctgtacaatagtcgggacgaggatgctagtaac
ttcaatgtcaaggtcaacctcgatctttgccgcgacttttgccaggcactgtttgaagtg
cggcaacgcaacgacgaagctgccgactcagtcttgcgtgtcagttttgagctcaacaac
catttgtacagtgcccaggatctcaacctgccagaagagtttagagagcgcacattggac
ttttacattgccttatgtcacagacttatgaagcaacggagtgacttagcagaagagaca
gatcaactgctcagagcttgctgggctctggcagaaatgctcttcaatctcaggcagaac
agaagagatggaaggcccccagatgaagagttgttgagctcaactgttacggcctgctta
gagctgtgtgatgttttccgagacaattgggacaaggtccggcctgaaaggggcggaaca
ccacgcccggggcagccgtttcccctgcatctgagtgaccagaacggccgacagagtcgt
ggatcaaatccgtcttcagtccgctccaggcatgacagtgttaagagtgaacgacaggag
gagaaaccacggaatcctgttgttcccgaaacccctgtaaccgaattcgaagacacgccc
atctccccacaaagtcgttcgcccaccatgcccaacattctagtccttggtacacccagc
gacaacagccgtggccgatggtcgagtagcgcatctaacctctcaagctactcgaagagc
agcactcgaacctcaagcaccgccactactaccgccgcatctgaagatacaaatgtgaca
cgcgccaaaatacttgttcttgcagctgccatgaacttgggcttcaaccgtgattccatc
catgaccctaaagctgcagcgacggccctacaaacctttgtgaaggatctccctcctggt
tcattcggctccctcatctcacattcaaacttgttggcacagtataagaactcggttctt
actgatgctataatccctcggcatcacaatttaccggcccgaggcaagcgagtcactgcc
caggaaatggccaagagcatccagatgatgatgaagagctcacaaagatatgcctacctc
cgagaccttttccgggttgttttccaattccctatcgaagaggtcgaaacacgacgcaat
gtaagcattgtggtttaa
>Fp86
atggcccttgaagctcctttaaggtcatcgactggaaaccttcaattccctttcgcctat
cctcagacagatatgtctgctcccacagatcatgagagccgtcgctctccattcagacca
ttctcttctcctcctcctactaccgactcatcttcccttcgaccgaattccgccaatcgc
atgtcaagcagctcttataacgttatgagcccaagtgatatcgtgggcccttctccagtt
acttccaatggcacagagacaaccgaaattgaagacgatgtttcagaagatcttgagaag
gaagttacagacagaaagtctacccgccggtcagagcttttgatgctcactacgaacctg
cctgagagtgtgcgacaatcgagtaccgaggaagctgtctctgtcatccatgcacctgag
agcttttctagctgggttgctccgcctccagcagtagaagtaaaaggtccaagccctaga
acctccccaaaatcagaagtcgaaagtctatcttcttataatggcgcatcggagaagaca
tcgacccatcccactcgacctgggatcatgactgatgtcaaccctgtgagatacagcata
gacagtgccacaccccgagcccaggacctacagtccatgctggataatggggctcggtta
cgttcaagcagtacgagcagcctcgagaaaattgatgaacaaaccgaggccgagggtgac
gacgaggattacgagtcggaagcaatgccagtacctcagcaacaagatgagatcgaaacc
ctccgagatgcacttacggagtgttggactctttgcaacagcttgtctaagctgagttcc
atgcaacgcaagcgcggtcttggtaaaggtggcattccagatgcccatgacaaagcatgg
agaacatgttggaaactctgccagcggctgtacaatagtcgggacgaggatgctagtaac
ttcaatgtcaaggtcaacctcgatctttgccgcgacttttgccaggcactgtttgaagtg
cggcaacgcaacgacgaagctgccgactcagtcttgcgtgtcagttttgagctcaacaac
catttgtacagtgcccaggatctcaacctgccagaagagtttagagagcgcacattggac
ttttacattgccttatgtcacagacttatgaagcaacggagtgacttagcagaagagaca
gatcaactgctcagagcttgctgggctctggcagaaatgctcttcaatctcaggcagaac
agaagagatggaaggcccccagatgaagagttgttgagctcaactgttacggcctgctta
gagctgtgtgatgttttccgagacaattgggacaaggtccggcctgaaaggggcggaaca
ccacgcccggggcagccgtttcccctgcatctgagtgaccagaacggccgacagagtcgt
ggatcaaatccgtcttcagtccgctccaggcatgacagtgttaagagtgaacgacaggag
gagaaaccacggaatcctgttgttcccgaaacccctgtaaccgaattcgaagacacgccc
atctccccacaaagtcgttcgcccaccatgcccaacattctagtccttggtacacccagc
gacaacagccgtggccgatggtcgagtagcgcatctaacctctcaagctactcgaagagc
agcactcgaacctcaagcaccgccactactaccgccgcatctgaagatacaaatgtgaca
cgcgccaaaatacttgttcttgcagctgccatgaacttgggcttcaaccgtgattccatc
catgaccctaaagctgcagcgacggccctacaaacctttgtgaaggatctccctcctggt
tcattcggctccctcatctcacattcaaacttgttggcacagtataagaactcggttctt
actgatgctataatccctcggcatcacaatttaccggcccgaggcaagcgagtcactgcc
caggaaatggccaagagcatccagatgatgatgaagagctcacaaagatatgcctacctc
cgagaccttttccgggttgttttccaattccctatcgaagaggtcgaaacacgacgcaat
gtaagcattgtggtttaa
>Fvenenatum.busco
atggcccttgaagctcctctaaggtcatcgactggaaaccttcaattccctttcgcctat
cctcagacagatatgtctgcacccacagatcatgagagccgtcgctctccattcagacca
ttctcttctcctcctcctgccaccgactcatcttcccttcggccgaattccgtcaatcgt
atgtcaagtagctcttacaatgttatgagtccaagtgacatcgtgggcccttctccagtt
acttccaatggcacagagacaaccgagattgaggacgatgtttcagaagatcttgagaag
gaagttacggacagaaagtctacccgcaggtcagagcttttaatgctcactacgaacctg
cctgagagtgtgcgtcaatcgagtaccgaggaagctgtctctgtcatccatgcacccgag
agcttttctagctgggttgctccacctccagcagtagaaacaaaaggtccaagccccaga
acctccccaaaatcagaggtcgaaagtcta---tcttataatggcgcatcggagaaaacg
tcgacccatcccactcgacctgggatcatgactgatgtcaaccctgtgcgatacaacata
gacagcgccacacctcgggcccaggacctacagtccatgctggatgatggagctcggtta
cgttcaagcagtacgagcagtcttgagaaaattgatgaacaaactgaggccgagggcgac
gacgaggactacgagtcggaagcaatgccagtaccccaacaacaagatgagatcgaaacc
ctccgagatgcacttacagagtgttggactctttgcaacagcttgtctaagctgagttcc
atccaacgcaagcgtggtcttggtaaaagtggtattccagatgcccacgacaaagcatgg
agaacttgttggaaactctgccagcggctgtacaatagccgggacgaggatgctagtaac
ttcaatgtcaaggtcaaccttgatctttgccgcgacttttgccaagcactgtttgaggtg
cgacaacgcaacgacgaagctgccgattcagtcttgcgtgtcagttttgagctcaacaac
catctgtacagtgcccaggatctcaatctgccagaagagtttagggagcgcacgttggac
ttctacatcgccttatgtcacagacttatgaagcaacggaatgacttagcagaagagaca
gatcaattgctcagagcatgctgggctctggcagaaatgctcttcaatctcaggcagaac
agaagagatggaaggcccccagatgaagaattgctaagctcaactgttacagcttgcttg
gagctgtgtgatgttttccgggacaactgggcccaagttcggcctgaaaggggcggaaca
ccacgcccagggcaaccgtttcccctgcatctgaatgaccaaaacggtcgacagagtcgt
ggatcaaatccgtcttcagtccgctccaggcatgatagtgttaagagcggacgtcaggag
gagaaaccaaggaatcctgttgttcccgaaacccctgtaaccgaatttgaagacacaccc
atctccccgcaaagtcgttcacccaccatgcccaacattcttgttcttggcacgcccagc
gacaacagccgcggtcgatggtctagtagtgcctctaacctctcaagctactcgaagagc
agcactagaacctcaagcaccgccactactaccgccgcatcggaagatataaatgtgaca
cgcgccaaaatacttgttcttgcagctgctatgaacttgggcttcaatcgtgactccatt
catgaccctaaagctgcagcgacggccctacaaacctttgtgaaggatctccctcctggg
tcattcggctcccttatctcacattcgaacttgttggcacagtataagaactcggttctt
actgatgctataatccctcgacaccacaatttaccggcccgaggcaagcgagtcactgcc
caagaaatggccaagagtatccaaatgatgatgaagagctcacaaagatatgcctacctc
cgagaccttttccgagttgttttccaatttcccattgaagaggttgaaacacgacgcaat
gttagcattgtggtttaa
