# Supplementary material for: Apicidin biosynthesis is linked to accessory chromosomes in Fusarium poae isolates
Source: BMC Genomics. 2021 Aug 4;22:591. doi: 10.1186/s12864-021-07617-y (PMC8340494; doi:10.1186/s12864-021-07617-y)
Supplement: Supplementary file 17 — Additional file 17. Compressed folder containing alignments for each of the 4141 orthologs used in BUSCO analysis. [file 12864_2021_7617_MOESM17_ESM.zip › Fven2_nt_MAFFT/31057at5125_nt.mafft.fasta]

>Fp105
atggctaccaacggtaccaacggcgtccacgccgatcctagttcatggaagcattacaat
gagggctcgttcctcttcaccagtgagtcggtcggtgagggtcaccccgacaagatcgcc
gatcaagtttccgacgctatcctcgatgcctgccttcgcgaggaccctctctccaaggtt
gcttgcgagactgccaccaagactggtatgatcatggtctttggtgagatcaccacccag
gccaagctcgactaccagaaggttgtccgtgacgccatcaaggacatcggttacgatgac
tccgccaagggttttgactacaagacctgcaacttgctcgttgccatcgagcagcagtcc
cctgacattgcccagggtctccactacgagaaggctcttgagcagctcggtgccggtgat
cagggtatcatgttcggatatgccaccgacgaaacccctgagcttttcccccttactctt
ctcttcgcccacaagctcaacgctgccatgtccgccgctcgtcgtgacggcaccctcccc
tggctgcgaccggacaccaagactcaggtcaccatcgagtacaagcacgataacggtgcc
gttgtccctcagcgtgtccacaccgtcgtcgtctctgctcagcactctcctgatatcacc
accgaggagctccgaaaggagatcaaggagaagatcatccagaaggtcatccccgccaag
tacctcagcgatgagaccatctaccacatccagccctctggcctcttcatcattggtggt
ccccagggtgatgccggtctgaccggccgaaagatcattgtcgacacctacggtggttgg
ggtgcccacggtggtggtgccttctccggcaaggatttctccaaggtcgaccgatccgct
gcctacgttggtcgatggatcgccaagtccctggtcgccgctggcctctgccgacgtgct
ctcgtccagctctcttatgccatcggtgtcgctgagcctctttccatctacgtcgactcc
tacggcacctccgaaaagacctctgaggagctcgttgagatcatccgcaagaacttcgac
ctccgacctggtgtcattgttcgtgagctcaacctggatcagcccatctacctccagact
gccaagaacggtcacttcggtaccaaccagggtttcagctgggagaagcccaaggctctt
aacttctaa
>Fp108
atggctaccaacggtaccaacggcgtccacgccgatcctagttcatggaagcattacaat
gagggctcgttcctcttcaccagtgagtcggtcggtgagggtcaccccgacaagatcgcc
gatcaagtttccgacgctatcctcgatgcctgccttcgcgaggaccctctctccaaggtt
gcttgcgagactgccaccaagactggtatgatcatggtctttggtgagatcaccacccag
gccaagctcgactaccagaaggttgtccgtgacgccatcaaggacatcggttacgatgac
tccgccaagggttttgactacaagacctgcaacttgctcgttgccatcgagcagcagtcc
cctgacattgcccagggtctccactacgagaaggctcttgagcagctcggtgccggtgat
cagggtatcatgttcggatatgccaccgacgaaacccctgagcttttcccccttactctt
ctcttcgcccacaagctcaacgctgccatgtccgccgctcgtcgtgacggcaccctcccc
tggctgcgaccggacaccaagactcaggtcaccatcgagtacaagcacgataacggtgcc
gttgtccctcagcgtgtccacaccgtcgtcgtctctgctcagcactctcctgatatcacc
accgaggagctccgaaaggagatcaaggagaagatcatccagaaggtcatccccgccaag
tacctcagcgatgagaccatctaccacatccagccctctggcctcttcatcattggtggt
ccccagggtgatgccggtctgaccggccgaaagatcattgtcgacacctacggtggttgg
ggtgcccacggtggtggtgccttctccggcaaggatttctccaaggtcgaccgatccgct
gcctacgttggtcgatggatcgccaagtccctggtcgccgctggcctctgccgacgtgct
ctcgtccagctctcttatgccatcggtgtcgctgagcctctttccatctacgtcgactcc
tacggcacctccgaaaagacctctgaggagctcgttgagatcatccgcaagaacttcgac
ctccgacctggtgtcattgttcgtgagctcaacctggatcagcccatctacctccagact
gccaagaacggtcacttcggtaccaaccagggtttcagctgggagaagcccaaggctctt
aacttctaa
>Fp118
atggctaccaacggtaccaacggcgtccacgccgatcctagttcatggaagcattacaat
gagggctcgttcctcttcaccagtgagtcggtcggtgagggtcaccccgacaagatcgcc
gatcaagtttccgacgctatcctcgatgcctgccttcgcgaggaccctctctccaaggtt
gcttgcgagactgccaccaagactggtatgatcatggtctttggtgagatcaccacccag
gccaagctcgactaccagaaggttgtccgtgacgccatcaaggacatcggttacgatgac
tccgccaagggttttgactacaagacctgcaacttgctcgttgccatcgagcagcagtcc
cctgacattgcccagggtctccactacgagaaggctcttgagcagctcggtgccggtgat
cagggtatcatgttcggatatgccaccgacgaaacccctgagcttttcccccttactctt
ctcttcgcccacaagctcaacgctgccatgtccgccgctcgtcgtgacggcaccctcccc
tggctgcgaccggacaccaagactcaggtcaccatcgagtacaagcacgataacggtgcc
gttgtccctcagcgtgtccacaccgtcgtcgtctctgctcagcactctcctgatatcacc
accgaggagctccgaaaggagatcaaggagaagatcatccagaaggtcatccccgccaag
tacctcagcgatgagaccatctaccacatccagccctctggcctcttcatcattggtggt
ccccagggtgatgccggtctgaccggccgaaagatcattgtcgacacctacggtggttgg
ggtgcccacggtggtggtgccttctccggcaaggatttctccaaggtcgaccgatccgct
gcctacgttggtcgatggatcgccaagtccctggtcgccgctggcctctgccgacgtgct
ctcgtccagctctcttatgccatcggtgtcgctgagcctctttccatctacgtcgactcc
tacggcacctccgaaaagacctctgaggagctcgttgagatcatccgcaagaacttcgac
ctccgacctggtgtcattgttcgtgagctcaacctggatcagcccatctacctccagact
gccaagaacggtcacttcggtaccaaccagggtttcagctgggagaagcccaaggctctt
aacttctaa
>Fp122
atggctaccaacggtaccaacggcgtccacgccgatcctagttcatggaagcattacaat
gagggctcgttcctcttcaccagtgagtcggtcggtgagggtcaccccgacaagatcgcc
gatcaagtttccgacgctatcctcgatgcctgccttcgcgaggaccctctctccaaggtt
gcttgcgagactgccaccaagactggtatgatcatggtctttggtgagatcaccacccag
gccaagctcgactaccagaaggttgtccgtgacgccatcaaggacatcggttacgatgac
tccgccaagggttttgactacaagacctgcaacttgctcgttgccatcgagcagcagtcc
cctgacattgcccagggtctccactacgagaaggctcttgagcagctcggtgccggtgat
cagggtatcatgttcggatatgccaccgacgaaacccctgagcttttcccccttactctt
ctcttcgcccacaagctcaacgctgccatgtccgccgctcgtcgtgacggcaccctcccc
tggctgcgaccggacaccaagactcaggtcaccatcgagtacaagcacgataacggtgcc
gttgtccctcagcgtgtccacaccgtcgtcgtctctgctcagcactctcctgatatcacc
accgaggagctccgaaaggagatcaaggagaagatcatccagaaggtcatccccgccaag
tacctcagcgatgagaccatctaccacatccagccctctggcctcttcatcattggtggt
ccccagggtgatgccggtctgaccggccgaaagatcattgtcgacacctacggtggttgg
ggtgcccacggtggtggtgccttctccggcaaggatttctccaaggtcgaccgatccgct
gcctacgttggtcgatggatcgccaagtccctggtcgccgctggcctctgccgacgtgct
ctcgtccagctctcttatgccatcggtgtcgctgagcctctttccatctacgtcgactcc
tacggcacctccgaaaagacctctgaggagctcgttgagatcatccgcaagaacttcgac
ctccgacctggtgtcattgttcgtgagctcaacctggatcagcccatctacctccagact
gccaagaacggtcacttcggtaccaaccagggtttcagctgggagaagcccaaggctctt
aacttctaa
>Fp125
atggctaccaacggtaccaacggcgtccacgccgatcctagttcatggaagcattacaat
gagggctcgttcctcttcaccagtgagtcggtcggtgagggtcaccccgacaagatcgcc
gatcaagtttccgacgctatcctcgatgcctgccttcgcgaggaccctctctccaaggtt
gcttgcgagactgccaccaagactggtatgatcatggtctttggtgagatcaccacccag
gccaagctcgactaccagaaggttgtccgtgacgccatcaaggacatcggttacgatgac
tccgccaagggttttgactacaagacctgcaacttgctcgttgccatcgagcagcagtcc
cctgacattgcccagggtctccactacgagaaggctcttgagcagctcggtgccggtgat
cagggtatcatgttcggatatgccaccgacgaaacccctgagcttttcccccttactctt
ctcttcgcccacaagctcaacgctgccatgtccgccgctcgtcgtgacggcaccctcccc
tggctgcgaccggacaccaagactcaggtcaccatcgagtacaagcacgataacggtgcc
gttgtccctcagcgtgtccacaccgtcgtcgtctctgctcagcactctcctgatatcacc
accgaggagctccgaaaggagatcaaggagaagatcatccagaaggtcatccccgccaag
tacctcagcgatgagaccatctaccacatccagccctctggcctcttcatcattggtggt
ccccagggtgatgccggtctgaccggccgaaagatcattgtcgacacctacggtggttgg
ggtgcccacggtggtggtgccttctccggcaaggatttctccaaggtcgaccgatccgct
gcctacgttggtcgatggatcgccaagtccctggtcgccgctggcctctgccgacgtgct
ctcgtccagctctcttatgccatcggtgtcgctgagcctctttccatctacgtcgactcc
tacggcacctccgaaaagacctctgaggagctcgttgagatcatccgcaagaacttcgac
ctccgacctggtgtcattgttcgtgagctcaacctggatcagcccatctacctccagact
gccaagaacggtcacttcggtaccaaccagggtttcagctgggagaagcccaaggctctt
aacttctaa
>Fp13r
atggctaccaacggtaccaacggcgtccacgccgatcctagttcatggaagcattacaat
gagggctcgttcctcttcaccagtgagtcggtcggtgagggtcaccccgacaagatcgcc
gatcaagtttccgacgctatcctcgatgcctgccttcgcgaggaccctctctccaaggtt
gcttgcgagactgccaccaagactggtatgatcatggtctttggtgagatcaccacccag
gccaagctcgactaccagaaggttgtccgtgacgccatcaaggacatcggttacgatgac
tccgccaagggttttgactacaagacctgcaacttgctcgttgccatcgagcagcagtcc
cctgacattgcccagggtctccactacgagaaggctcttgagcagctcggtgccggtgat
cagggtatcatgttcggatatgccaccgacgagacccctgagcttttcccccttactctt
ctcttcgcccacaagctcaacgctgccatgtccgccgctcgtcgtgacggcaccctcccc
tggctgcgaccggacaccaagactcaggtcaccatcgagtacaagcacgataacggtgcc
gttgtccctcagcgtgtccacaccgtcgtcgtctctgctcagcactctcctgatatcacc
accgaggagctccgaaaggagatcaaggagaagatcatccagaaggtcatccccgccaag
tacctcagcgatgagaccatctaccacatccagccctctggcctcttcatcattggtggt
ccccagggtgatgccggtctgaccggccgaaagatcattgtcgacacctacggtggttgg
ggtgcccacggtggtggtgccttctccggcaaggatttctccaaggtcgaccgatccgct
gcctacgttggtcgatggatcgccaagtccctggtcgccgctggcctctgccgacgtgct
ctcgtccagctctcttatgccatcggtgtcgctgagcctctttccatctacgtcgactcc
tacggcacctccgaaaagacctctgaggagctcgttgagatcatccgcaagaacttcgac
ctccgacctggtgtcattgttcgtgagctcaacctggatcagcccatctacctccagact
gccaagaacggtcacttcggtaccaaccagggtttcagctgggagaagcccaaggctctt
aacttctaa
>Fp144
atggctaccaacggtaccaacggcgtccacgccgatcctagttcatggaagcattacaat
gagggctcgttcctcttcaccagtgagtcggtcggtgagggtcaccccgacaagatcgcc
gatcaagtttccgacgctatcctcgatgcctgccttcgcgaggaccctctctccaaggtt
gcttgcgagactgccaccaagactggtatgatcatggtctttggtgagatcaccacccag
gccaagctcgactaccagaaggttgtccgtgacgccatcaaggacatcggttacgatgac
tccgccaagggttttgactacaagacctgcaacttgctcgttgccatcgagcagcagtcc
cctgacattgcccagggtctccactacgagaaggctcttgagcagctcggtgccggtgat
cagggtatcatgttcggatatgccaccgacgaaacccctgagcttttcccccttactctt
ctcttcgcccacaagctcaacgctgccatgtccgccgctcgtcgtgacggcaccctcccc
tggctgcgaccggacaccaagactcaggtcaccatcgagtacaagcacgataacggtgcc
gttgtccctcagcgtgtccacaccgtcgtcgtctctgctcagcactctcctgatatcacc
accgaggagctccgaaaggagatcaaggagaagatcatccagaaggtcatccccgccaag
tacctcagcgatgagaccatctaccacatccagccctctggcctcttcatcattggtggt
ccccagggtgatgccggtctgaccggccgaaagatcattgtcgacacctacggtggttgg
ggtgcccacggtggtggtgccttctccggcaaggatttctccaaggtcgaccgatccgct
gcctacgttggtcgatggatcgccaagtccctggtcgccgctggcctctgccgacgtgct
ctcgtccagctctcttatgccatcggtgtcgctgagcctctttccatctacgtcgactcc
tacggcacctccgaaaagacctctgaggagctcgttgagatcatccgcaagaacttcgac
ctccgacctggtgtcattgttcgtgagctcaacctggatcagcccatctacctccagact
gccaagaacggtcacttcggtaccaaccagggtttcagctgggagaagcccaaggctctt
aacttctaa
>Fp146
atggctaccaacggtaccaacggcgtccacgccgatcctagttcatggaagcattacaat
gagggctcgttcctcttcaccagtgagtcggtcggtgagggtcaccccgacaagatcgcc
gatcaagtttccgacgctatcctcgatgcctgccttcgcgaggaccctctctccaaggtt
gcttgcgagactgccaccaagactggtatgatcatggtctttggtgagatcaccacccag
gccaagctcgactaccagaaggttgtccgtgacgccatcaaggacatcggttacgatgac
tccgccaagggttttgactacaagacctgcaacttgctcgttgccatcgagcagcagtcc
cctgacattgcccagggtctccactacgagaaggctcttgagcagctcggtgccggtgat
cagggtatcatgttcggatatgccaccgacgagacccctgagcttttcccccttactctt
ctcttcgcccacaagctcaacgctgccatgtccgccgctcgtcgtgacggcaccctcccc
tggctgcgaccggacaccaagactcaggtcaccatcgagtacaagcacgataacggtgcc
gttgtccctcagcgtgtccacaccgtcgtcgtctctgctcagcactctcctgatatcacc
accgaggagctccgaaaggagatcaaggagaagatcatccagaaggtcatccccgccaag
tacctcagcgatgagaccatctaccacatccagccctctggcctcttcatcattggtggt
ccccagggtgatgccggtctgaccggccgaaagatcattgtcgacacctacggtggttgg
ggtgcccacggtggtggtgccttctccggcaaggatttctccaaggtcgaccgatccgct
gcctacgttggtcgatggatcgccaagtccctggtcgccgctggcctctgccgacgtgct
ctcgtccagctctcttatgccatcggtgtcgctgagcctctttccatctacgtcgactcc
tacggcacctccgaaaagacctctgaggagctcgttgagatcatccgcaagaacttcgac
ctccgacctggtgtcattgttcgtgagctcaacctggatcagcccatctacctccagact
gccaagaacggtcacttcggtaccaaccagggtttcagctgggagaagcccaaggctctt
aacttctaa
>Fp155
atggctaccaacggtaccaacggcgtccacgccgatcctagttcatggaagcattacaat
gagggctcgttcctcttcaccagtgagtcggtcggtgagggtcaccccgacaagatcgcc
gatcaagtttccgacgctatcctcgatgcctgccttcgcgaggaccctctctccaaggtt
gcttgcgagactgccaccaagactggtatgatcatggtctttggtgagatcaccacccag
gccaagctcgactaccagaaggttgtccgtgacgccatcaaggacatcggttacgatgac
tccgccaagggttttgactacaagacctgcaacttgctcgttgccatcgagcagcagtcc
cctgacattgcccagggtctccactacgagaaggctcttgagcagctcggtgccggtgat
cagggtatcatgttcggatatgccaccgacgaaacccctgagcttttcccccttactctt
ctcttcgcccacaagctcaacgctgccatgtccgccgctcgtcgtgacggcaccctcccc
tggctgcgaccggacaccaagactcaggtcaccatcgagtacaagcacgataacggtgcc
gttgtccctcagcgtgtccacaccgtcgtcgtctctgctcagcactctcctgatatcacc
accgaggagctccgaaaggagatcaaggagaagatcatccagaaggtcatccccgccaag
tacctcagcgatgagaccatctaccacatccagccctctggcctcttcatcattggtggt
ccccagggtgatgccggtctgaccggccgaaagatcattgtcgacacctacggtggttgg
ggtgcccacggtggtggtgccttctccggcaaggatttctccaaggtcgaccgatccgct
gcctacgttggtcgatggatcgccaagtccctggtcgccgctggcctctgccgacgtgct
ctcgtccagctctcttatgccatcggtgtcgctgagcctctttccatctacgtcgactcc
tacggcacctccgaaaagacctctgaggagctcgttgagatcatccgcaagaacttcgac
ctccgacctggtgtcattgttcgtgagctcaacctggatcagcccatctacctccagact
gccaagaacggtcacttcggtaccaaccagggtttcagctgggagaagcccaaggctctt
aacttctaa
>Fp157
atggctaccaacggtaccaacggcgtccacgccgatcctagttcatggaagcattacaat
gagggctcgttcctcttcaccagtgagtcggtcggtgagggtcaccccgacaagatcgcc
gatcaagtttccgacgctatcctcgatgcctgccttcgcgaggaccctctctccaaggtt
gcttgcgagactgccaccaagactggtatgatcatggtctttggtgagatcaccacccag
gccaagctcgactaccagaaggttgtccgtgacgccatcaaggacatcggttacgatgac
tccgccaagggttttgactacaagacctgcaacttgctcgttgccatcgagcagcagtcc
cctgacattgcccagggtctccactacgagaaggctcttgagcagctcggtgccggtgat
cagggtatcatgttcggatatgccaccgacgagacccctgagcttttcccccttactctt
ctcttcgcccacaagctcaacgctgccatgtccgccgctcgtcgtgacggcaccctcccc
tggctgcgaccggacaccaagactcaggtcaccatcgagtacaagcacgataacggtgcc
gttgtccctcagcgtgtccacaccgtcgtcgtctctgctcagcactctcctgatatcacc
accgaggagctccgaaaggagatcaaggagaagatcatccagaaggtcatccccgccaag
tacctcagcgatgagaccatctaccacatccagccctctggcctcttcatcattggtggt
ccccagggtgatgccggtctgaccggccgaaagatcattgtcgacacctacggtggttgg
ggtgcccacggtggtggtgccttctccggcaaggatttctccaaggtcgaccgatccgct
gcctacgttggtcgatggatcgccaagtccctggtcgccgctggcctctgccgacgtgct
ctcgtccagctctcttatgccatcggtgtcgctgagcctctttccatctacgtcgactcc
tacggcacctccgaaaagacctctgaggagctcgttgagatcatccgcaagaacttcgac
ctccgacctggtgtcattgttcgtgagctcaacctggatcagcccatctacctccagact
gccaagaacggtcacttcggtaccaaccagggtttcagctgggagaagcccaaggctctt
aacttctaa
>Fp16r
atggctaccaacggtaccaacggcgtccacgccgatcctagttcatggaagcattacaat
gagggctcgttcctcttcaccagtgagtcggtcggtgagggtcaccccgacaagatcgcc
gatcaagtttccgacgctatcctcgatgcctgccttcgcgaggaccctctctccaaggtt
gcttgcgagactgccaccaagactggtatgatcatggtctttggtgagatcaccacccag
gccaagctcgactaccagaaggttgtccgtgacgccatcaaggacatcggttacgatgac
tccgccaagggttttgactacaagacctgcaacttgctcgttgccatcgagcagcagtcc
cctgacattgcccagggtctccactacgagaaggctcttgagcagctcggtgccggtgat
cagggtatcatgttcggatatgccaccgacgaaacccctgagcttttcccccttactctt
ctcttcgcccacaagctcaacgctgccatgtccgccgctcgtcgtgacggcaccctcccc
tggctgcgaccggacaccaagactcaggtcaccatcgagtacaagcacgataacggtgcc
gttgtccctcagcgtgtccacaccgtcgtcgtctctgctcagcactctcctgatatcacc
accgaggagctccgaaaggagatcaaggagaagatcatccagaaggtcatccccgccaag
tacctcagcgatgagaccatctaccacatccagccctctggcctcttcatcattggtggt
ccccagggtgatgccggtctgaccggccgaaagatcattgtcgacacctacggtggttgg
ggtgcccacggtggtggtgccttctccggcaaggatttctccaaggtcgaccgatccgct
gcctacgttggtcgatggatcgccaagtccctggtcgccgctggcctctgccgacgtgct
ctcgtccagctctcttatgccatcggtgtcgctgagcctctttccatctacgtcgactcc
tacggcacctccgaaaagacctctgaggagctcgttgagatcatccgcaagaacttcgac
ctccgacctggtgtcattgttcgtgagctcaacctggatcagcccatctacctccagact
gccaagaacggtcacttcggtaccaaccagggtttcagctgggagaagcccaaggctctt
aacttctaa
>Fp1r
atggctaccaacggtaccaacggcgtccacgccgatcctagttcatggaagcattacaat
gagggctcgttcctcttcaccagtgagtcggtcggtgagggtcaccccgacaagatcgcc
gatcaagtttccgacgctatcctcgatgcctgccttcgcgaggaccctctctccaaggtt
gcttgcgagactgccaccaagactggtatgatcatggtctttggtgagatcaccacccag
gccaagctcgactaccagaaggttgtccgtgacgccatcaaggacatcggttacgatgac
tccgccaagggttttgactacaagacctgcaacttgctcgttgccatcgagcagcagtcc
cctgacattgcccagggtctccactacgagaaggctcttgagcagctcggtgccggtgat
cagggtatcatgttcggatatgccaccgacgaaacccctgagcttttcccccttactctt
ctcttcgcccacaagctcaacgctgccatgtccgccgctcgtcgtgacggcaccctcccc
tggctgcgaccggacaccaagactcaggtcaccatcgagtacaagcacgataacggtgcc
gttgtccctcagcgtgtccacaccgtcgtcgtctctgctcagcactctcctgatatcacc
accgaggagctccgaaaggagatcaaggagaagatcatccagaaggtcatccccgccaag
tacctcagcgatgagaccatctaccacatccagccctctggcctcttcatcattggtggt
ccccagggtgatgccggtctgaccggccgaaagatcattgtcgacacctacggtggttgg
ggtgcccacggtggtggtgccttctccggcaaggatttctccaaggtcgaccgatccgct
gcctacgttggtcgatggatcgccaagtccctggtcgccgctggcctctgccgacgtgct
ctcgtccagctctcttatgccatcggtgtcgctgagcctctttccatctacgtcgactcc
tacggcacctccgaaaagacctctgaggagctcgttgagatcatccgcaagaacttcgac
ctccgacctggtgtcattgttcgtgagctcaacctggatcagcccatctacctccagact
gccaagaacggtcacttcggtaccaaccagggtttcagctgggagaagcccaaggctctt
aacttctaa
>Fp21r
atggctaccaacggtaccaacggcgtccacgccgatcctagttcatggaagcattacaat
gagggctcgttcctcttcaccagtgagtcggtcggtgagggtcaccccgacaagatcgcc
gatcaagtttccgacgctatcctcgatgcctgccttcgcgaggaccctctctccaaggtt
gcttgcgagactgccaccaagactggtatgatcatggtctttggtgagatcaccacccag
gccaagctcgactaccagaaggttgtccgtgacgccatcaaggacatcggttacgatgac
tccgccaagggttttgactacaagacctgcaacttgctcgttgccatcgagcagcagtcc
cctgacattgcccagggtctccactacgagaaggctcttgagcagctcggtgccggtgat
cagggtatcatgttcggatatgccaccgacgaaacccctgagcttttcccccttactctt
ctcttcgcccacaagctcaacgctgccatgtccgccgctcgtcgtgacggcaccctcccc
tggctgcgaccggacaccaagactcaggtcaccatcgagtacaagcacgataacggtgcc
gttgtccctcagcgtgtccacaccgtcgtcgtctctgctcagcactctcctgatatcacc
accgaggagctccgaaaggagatcaaggagaagatcatccagaaggtcatccccgccaag
tacctcagcgatgagaccatctaccacatccagccctctggcctcttcatcattggtggt
ccccagggtgatgccggtctgaccggccgaaagatcattgtcgacacctacggtggttgg
ggtgcccacggtggtggtgccttctccggcaaggatttctccaaggtcgaccgatccgct
gcctacgttggtcgatggatcgccaagtccctggtcgccgctggcctctgccgacgtgct
ctcgtccagctctcttatgccatcggtgtcgctgagcctctttccatctacgtcgactcc
tacggcacctccgaaaagacctctgaggagctcgttgagatcatccgcaagaacttcgac
ctccgacctggtgtcattgttcgtgagctcaacctggatcagcccatctacctccagact
gccaagaacggtcacttcggtaccaaccagggtttcagctgggagaagcccaaggctctt
aacttctaa
>Fp24r
atggctaccaacggtaccaacggcgtccacgccgatcctagttcatggaagcattacaat
gagggctcgttcctcttcaccagtgagtcggtcggtgagggtcaccccgacaagatcgcc
gatcaagtttccgacgctatcctcgatgcctgccttcgcgaggaccctctctccaaggtt
gcttgcgagactgccaccaagactggtatgatcatggtctttggtgagatcaccacccag
gccaagctcgactaccagaaggttgtccgtgacgccatcaaggacatcggttacgatgac
tccgccaagggttttgactacaagacctgcaacttgctcgttgccatcgagcagcagtcc
cctgacattgcccagggtctccactacgagaaggctcttgagcagctcggtgccggtgat
cagggtatcatgttcggatatgccaccgacgaaacccctgagcttttcccccttactctt
ctcttcgcccacaagctcaacgctgccatgtccgccgctcgtcgtgacggcaccctcccc
tggctgcgaccggacaccaagactcaggtcaccatcgagtacaagcacgataacggtgcc
gttgtccctcagcgtgtccacaccgtcgtcgtctctgctcagcactctcctgatatcacc
accgaggagctccgaaaggagatcaaggagaagatcatccagaaggtcatccccgccaag
tacctcagcgatgagaccatctaccacatccagccctctggcctcttcatcattggtggt
ccccagggtgatgccggtctgaccggccgaaagatcattgtcgacacctacggtggttgg
ggtgcccacggtggtggtgccttctccggcaaggatttctccaaggtcgaccgatccgct
gcctacgttggtcgatggatcgccaagtccctggtcgccgctggcctctgccgacgtgct
ctcgtccagctctcttatgccatcggtgtcgctgagcctctttccatctacgtcgactcc
tacggcacctccgaaaagacctctgaggagctcgttgagatcatccgcaagaacttcgac
ctccgacctggtgtcattgttcgtgagctcaacctggatcagcccatctacctccagact
gccaagaacggtcacttcggtaccaaccagggtttcagctgggagaagcccaaggctctt
aacttctaa
>Fp2516
atggctaccaacggtaccaacggcgtccacgccgatcctagttcatggaagcattacaat
gagggctcgttcctcttcaccagtgagtcggtcggtgagggtcaccccgacaagatcgcc
gatcaagtttccgacgctatcctcgatgcctgccttcgcgaggaccctctctccaaggtt
gcttgcgagactgccaccaagactggtatgatcatggtctttggtgagatcaccacccag
gccaagctcgactaccagaaggttgtccgtgacgccatcaaggacatcggttacgatgac
tccgccaagggttttgactacaagacctgcaacttgctcgttgccatcgagcagcagtcc
cctgacattgcccagggtctccactacgagaaggctcttgagcagctcggtgccggtgat
cagggtatcatgttcggatatgccaccgacgaaacccctgagcttttcccccttactctt
ctcttcgcccacaagctcaacgctgccatgtccgccgctcgtcgtgacggcaccctcccc
tggctgcgaccggacaccaagactcaggtcaccatcgagtacaagcacgataacggtgcc
gttgtccctcagcgtgtccacaccgtcgtcgtctctgctcagcactctcctgatatcacc
accgaggagctccgaaaggagatcaaggagaagatcatccagaaggtcatccccgccaag
tacctcagcgatgagaccatctaccacatccagccctctggcctcttcatcattggtggt
ccccagggtgatgccggtctgaccggccgaaagatcattgtcgacacctacggtggttgg
ggtgcccacggtggtggtgccttctccggcaaggatttctccaaggtcgaccgatccgct
gcctacgttggtcgatggatcgccaagtccctggtcgccgctggcctctgccgacgtgct
ctcgtccagctctcttatgccatcggtgtcgctgagcctctttccatctacgtcgactcc
tacggcacctccgaaaagacctctgaggagctcgttgagatcatccgcaagaacttcgac
ctccgacctggtgtcattgttcgtgagctcaacctggatcagcccatctacctccagact
gccaagaacggtcacttcggtaccaaccagggtttcagctgggagaagcccaaggctctt
aacttctaa
>Fp26r
atggctaccaacggtaccaacggcgtccacgccgatcctagttcatggaagcattacaat
gagggctcgttcctcttcaccagtgagtcggtcggtgagggtcaccccgacaagatcgcc
gatcaagtttccgacgctatcctcgatgcctgccttcgcgaggaccctctctccaaggtt
gcttgcgagactgccaccaagactggtatgatcatggtctttggtgagatcaccacccag
gccaagctcgactaccagaaggttgtccgtgacgccatcaaggacatcggttacgatgac
tccgccaagggttttgactacaagacctgcaacttgctcgttgccatcgagcagcagtcc
cctgacattgcccagggtctccactacgagaaggctcttgagcagctcggtgccggtgat
cagggtatcatgttcggatatgccaccgacgaaacccctgagcttttcccccttactctt
ctcttcgcccacaagctcaacgctgccatgtccgccgctcgtcgtgacggcaccctcccc
tggctgcgaccggacaccaagactcaggtcaccatcgagtacaagcacgataacggtgcc
gttgtccctcagcgtgtccacaccgtcgtcgtctctgctcagcactctcctgatatcacc
accgaggagctccgaaaggagatcaaggagaagatcatccagaaggtcatccccgccaag
tacctcagcgatgagaccatctaccacatccagccctctggcctcttcatcattggtggt
ccccagggtgatgccggtctgaccggccgaaagatcattgtcgacacctacggtggttgg
ggtgcccacggtggtggtgccttctccggcaaggatttctccaaggtcgaccgatccgct
gcctacgttggtcgatggatcgccaagtccctggtcgccgctggcctctgccgacgtgct
ctcgtccagctctcttatgccatcggtgtcgctgagcctctttccatctacgtcgactcc
tacggcacctccgaaaagacctctgaggagctcgttgagatcatccgcaagaacttcgac
ctccgacctggtgtcattgttcgtgagctcaacctggatcagcccatctacctccagact
gccaagaacggtcacttcggtaccaaccagggtttcagctgggagaagcccaaggctctt
aacttctaa
>Fp33
atggctaccaacggtaccaacggcgtccacgccgatcctagttcatggaagcattacaat
gagggctcgttcctcttcaccagtgagtcggtcggtgagggtcaccccgacaagatcgcc
gatcaagtttccgacgctatcctcgatgcctgccttcgcgaggaccctctctccaaggtt
gcttgcgagactgccaccaagactggtatgatcatggtctttggtgagatcaccacccag
gccaagctcgactaccagaaggttgtccgtgacgccatcaaggacatcggttacgatgac
tccgccaagggttttgactacaagacctgcaacttgctcgttgccatcgagcagcagtcc
cctgacattgcccagggtctccactacgagaaggctcttgagcagctcggtgccggtgat
cagggtatcatgttcggatatgccaccgacgaaacccctgagcttttcccccttactctt
ctcttcgcccacaagctcaacgctgccatgtccgccgctcgtcgtgacggcaccctcccc
tggctgcgaccggacaccaagactcaggtcaccatcgagtacaagcacgataacggtgcc
gttgtccctcagcgtgtccacaccgtcgtcgtctctgctcagcactctcctgatatcacc
accgaggagctccgaaaggagatcaaggagaagatcatccagaaggtcatccccgccaag
tacctcagcgatgagaccatctaccacatccagccctctggcctcttcatcattggtggt
ccccagggtgatgccggtctgaccggccgaaagatcattgtcgacacctacggtggttgg
ggtgcccacggtggtggtgccttctccggcaaggatttctccaaggtcgaccgatccgct
gcctacgttggtcgatggatcgccaagtccctggtcgccgctggcctctgccgacgtgct
ctcgtccagctctcttatgccatcggtgtcgctgagcctctttccatctacgtcgactcc
tacggcacctccgaaaagacctctgaggagctcgttgagatcatccgcaagaacttcgac
ctccgacctggtgtcattgttcgtgagctcaacctggatcagcccatctacctccagact
gccaagaacggtcacttcggtaccaaccagggtttcagctgggagaagcccaaggctctt
aacttctaa
>Fp34
atggctaccaacggtaccaacggcgtccacgccgatcctagttcatggaagcattacaat
gagggctcgttcctcttcaccagtgagtcggtcggtgagggtcaccccgacaagatcgcc
gatcaagtttccgacgctatcctcgatgcctgccttcgcgaggaccctctctccaaggtt
gcttgcgagactgccaccaagactggtatgatcatggtctttggtgagatcaccacccag
gccaagctcgactaccagaaggttgtccgtgacgccatcaaggacatcggttacgatgac
tccgccaagggttttgactacaagacctgcaacttgctcgttgccatcgagcagcagtcc
cctgacattgcccagggtctccactacgagaaggctcttgagcagctcggtgccggtgat
cagggtatcatgttcggatatgccaccgacgaaacccctgagcttttcccccttactctt
ctcttcgcccacaagctcaacgctgccatgtccgccgctcgtcgtgacggcaccctcccc
tggctgcgaccggacaccaagactcaggtcaccatcgagtacaagcacgataacggtgcc
gttgtccctcagcgtgtccacaccgtcgtcgtctctgctcagcactctcctgatatcacc
accgaggagctccgaaaggagatcaaggagaagatcatccagaaggtcatccccgccaag
tacctcagcgatgagaccatctaccacatccagccctctggcctcttcatcattggtggt
ccccagggtgatgccggtctgaccggccgaaagatcattgtcgacacctacggtggttgg
ggtgcccacggtggtggtgccttctccggcaaggatttctccaaggtcgaccgatccgct
gcctacgttggtcgatggatcgccaagtccctggtcgccgctggcctctgccgacgtgct
ctcgtccagctctcttatgccatcggtgtcgctgagcctctttccatctacgtcgactcc
tacggcacctccgaaaagacctctgaggagctcgttgagatcatccgcaagaacttcgac
ctccgacctggtgtcattgttcgtgagctcaacctggatcagcccatctacctccagact
gccaagaacggtcacttcggtaccaaccagggtttcagctgggagaagcccaaggctctt
aacttctaa
>Fp35
atggctaccaacggtaccaacggcgtccacgccgatcctagttcatggaagcattacaat
gagggctcgttcctcttcaccagtgagtcggtcggtgagggtcaccccgacaagatcgcc
gatcaagtttccgacgctatcctcgatgcctgccttcgcgaggaccctctctccaaggtt
gcttgcgagactgccaccaagactggtatgatcatggtctttggtgagatcaccacccag
gccaagctcgactaccagaaggttgtccgtgacgccatcaaggacatcggttacgatgac
tccgccaagggttttgactacaagacctgcaacttgctcgttgccatcgagcagcagtcc
cctgacattgcccagggtctccactacgagaaggctcttgagcagctcggtgccggtgat
cagggtatcatgttcggatatgccaccgacgaaacccctgagcttttcccccttactctt
ctcttcgcccacaagctcaacgctgccatgtccgccgctcgtcgtgacggcaccctcccc
tggctgcgaccggacaccaagactcaggtcaccatcgagtacaagcacgataacggtgcc
gttgtccctcagcgtgtccacaccgtcgtcgtctctgctcagcactctcctgatatcacc
accgaggagctccgaaaggagatcaaggagaagatcatccagaaggtcatccccgccaag
tacctcagcgatgagaccatctaccacatccagccctctggcctcttcatcattggtggt
ccccagggtgatgccggtctgaccggccgaaagatcattgtcgacacctacggtggttgg
ggtgcccacggtggtggtgccttctccggcaaggatttctccaaggtcgaccgatccgct
gcctacgttggtcgatggatcgccaagtccctggtcgccgctggcctctgccgacgtgct
ctcgtccagctctcttatgccatcggtgtcgctgagcctctttccatctacgtcgactcc
tacggcacctccgaaaagacctctgaggagctcgttgagatcatccgcaagaacttcgac
ctccgacctggtgtcattgttcgtgagctcaacctggatcagcccatctacctccagact
gccaagaacggtcacttcggtaccaaccagggtttcagctgggagaagcccaaggctctt
aacttctaa
>Fp38
atggctaccaacggtaccaacggcgtccacgccgatcctagttcatggaagcattacaat
gagggctcgttcctcttcaccagtgagtcggtcggtgagggtcaccccgacaagatcgcc
gatcaagtttccgacgctatcctcgatgcctgccttcgcgaggaccctctctccaaggtt
gcttgcgagactgccaccaagactggtatgatcatggtctttggtgagatcaccacccag
gccaagctcgactaccagaaggttgtccgtgacgccatcaaggacatcggttacgatgac
tccgccaagggttttgactacaagacctgcaacttgctcgttgccatcgagcagcagtcc
cctgacattgcccagggtctccactacgagaaggctcttgagcagctcggtgccggtgat
cagggtatcatgttcggatatgccaccgacgaaacccctgagcttttcccccttactctt
ctcttcgcccacaagctcaacgctgccatgtccgccgctcgtcgtgacggcaccctcccc
tggctgcgaccggacaccaagactcaggtcaccatcgagtacaagcacgataacggtgcc
gttgtccctcagcgtgtccacaccgtcgtcgtctctgctcagcactctcctgatatcacc
accgaggagctccgaaaggagatcaaggagaagatcatccagaaggtcatccccgccaag
tacctcagcgatgagaccatctaccacatccagccctctggcctcttcatcattggtggt
ccccagggtgatgccggtctgaccggccgaaagatcattgtcgacacctacggtggttgg
ggtgcccacggtggtggtgccttctccggcaaggatttctccaaggtcgaccgatccgct
gcctacgttggtcgatggatcgccaagtccctggtcgccgctggcctctgccgacgtgct
ctcgtccagctctcttatgccatcggtgtcgctgagcctctttccatctacgtcgactcc
tacggcacctccgaaaagacctctgaggagctcgttgagatcatccgcaagaacttcgac
ctccgacctggtgtcattgttcgtgagctcaacctggatcagcccatctacctccagact
gccaagaacggtcacttcggtaccaaccagggtttcagctgggagaagcccaaggctctt
aacttctaa
>Fp39
atggctaccaacggtaccaacggcgtccacgccgatcctagttcatggaagcattacaat
gagggctcgttcctcttcaccagtgagtcggtcggtgagggtcaccccgacaagatcgcc
gatcaagtttccgacgctatcctcgatgcctgccttcgcgaggaccctctctccaaggtt
gcttgcgagactgccaccaagactggtatgatcatggtctttggtgagatcaccacccag
gccaagctcgactaccagaaggttgtccgtgacgccatcaaggacatcggttacgatgac
tccgccaagggttttgactacaagacctgcaacttgctcgttgccatcgagcagcagtcc
cctgacattgcccagggtctccactacgagaaggctcttgagcagctcggtgccggtgat
cagggtatcatgttcggatatgccaccgacgaaacccctgagcttttcccccttactctt
ctcttcgcccacaagctcaacgctgccatgtccgccgctcgtcgtgacggcaccctcccc
tggctgcgaccggacaccaagactcaggtcaccatcgagtacaagcacgataacggtgcc
gttgtccctcagcgtgtccacaccgtcgtcgtctctgctcagcactctcctgatatcacc
accgaggagctccgaaaggagatcaaggagaagatcatccagaaggtcatccccgccaag
tacctcagcgatgagaccatctaccacatccagccctctggcctcttcatcattggtggt
ccccagggtgatgccggtctgaccggccgaaagatcattgtcgacacctacggtggttgg
ggtgcccacggtggtggtgccttctccggcaaggatttctccaaggtcgaccgatccgct
gcctacgttggtcgatggatcgccaagtccctggtcgccgctggcctctgccgacgtgct
ctcgtccagctctcttatgccatcggtgtcgctgagcctctttccatctacgtcgactcc
tacggcacctccgaaaagacctctgaggagctcgttgagatcatccgcaagaacttcgac
ctccgacctggtgtcattgttcgtgagctcaacctggatcagcccatctacctccagact
gccaagaacggtcacttcggtaccaaccagggtttcagctgggagaagcccaaggctctt
aacttctaa
>Fp42
atggctaccaacggtaccaacggcgtccacgccgatcctagttcatggaagcattacaat
gagggctcgttcctcttcaccagtgagtcggtcggtgagggtcaccccgacaagatcgcc
gatcaagtttccgacgctatcctcgatgcctgccttcgcgaggaccctctctccaaggtt
gcttgcgagactgccaccaagactggtatgatcatggtctttggtgagatcaccacccag
gccaagctcgactaccagaaggttgtccgtgacgccatcaaggacatcggttacgatgac
tccgccaagggttttgactacaagacctgcaacttgctcgttgccatcgagcagcagtcc
cctgacattgcccagggtctccactacgagaaggctcttgagcagctcggtgccggtgat
cagggtatcatgttcggatatgccaccgacgaaacccctgagcttttcccccttactctt
ctcttcgcccacaagctcaacgctgccatgtccgccgctcgtcgtgacggcaccctcccc
tggctgcgaccggacaccaagactcaggtcaccatcgagtacaagcacgataacggtgcc
gttgtccctcagcgtgtccacaccgtcgtcgtctctgctcagcactctcctgatatcacc
accgaggagctccgaaaggagatcaaggagaagatcatccagaaggtcatccccgccaag
tacctcagcgatgagaccatctaccacatccagccctctggcctcttcatcattggtggt
ccccagggtgatgccggtctgaccggccgaaagatcattgtcgacacctacggtggttgg
ggtgcccacggtggtggtgccttctccggcaaggatttctccaaggtcgaccgatccgct
gcctacgttggtcgatggatcgccaagtccctggtcgccgctggcctctgccgacgtgct
ctcgtccagctctcttatgccatcggtgtcgctgagcctctttccatctacgtcgactcc
tacggcacctccgaaaagacctctgaggagctcgttgagatcatccgcaagaacttcgac
ctccgacctggtgtcattgttcgtgagctcaacctggatcagcccatctacctccagact
gccaagaacggtcacttcggtaccaaccagggtttcagctgggagaagcccaaggctctt
aacttctaa
>Fp44
atggctaccaacggtaccaacggcgtccacgccgatcctagttcatggaagcattacaat
gagggctcgttcctcttcaccagtgagtcggtcggtgagggtcaccccgacaagatcgcc
gatcaagtttccgacgctatcctcgatgcctgccttcgcgaggaccctctctccaaggtt
gcttgcgagactgccaccaagactggtatgatcatggtctttggtgagatcaccacccag
gccaagctcgactaccagaaggttgtccgtgacgccatcaaggacatcggttacgatgac
tccgccaagggttttgactacaagacctgcaacttgctcgttgccatcgagcagcagtcc
cctgacattgcccagggtctccactacgagaaggctcttgagcagctcggtgccggtgat
cagggtatcatgttcggatatgccaccgacgaaacccctgagcttttcccccttactctt
ctcttcgcccacaagctcaacgctgccatgtccgccgctcgtcgtgacggcaccctcccc
tggctgcgaccggacaccaagactcaggtcaccatcgagtacaagcacgataacggtgcc
gttgtccctcagcgtgtccacaccgtcgtcgtctctgctcagcactctcctgatatcacc
accgaggagctccgaaaggagatcaaggagaagatcatccagaaggtcatccccgccaag
tacctcagcgatgagaccatctaccacatccagccctctggcctcttcatcattggtggt
ccccagggtgatgccggtctgaccggccgaaagatcattgtcgacacctacggtggttgg
ggtgcccacggtggtggtgccttctccggcaaggatttctccaaggtcgaccgatccgct
gcctacgttggtcgatggatcgccaagtccctggtcgccgctggcctctgccgacgtgct
ctcgtccagctctcttatgccatcggtgtcgctgagcctctttccatctacgtcgactcc
tacggcacctccgaaaagacctctgaggagctcgttgagatcatccgcaagaacttcgac
ctccgacctggtgtcattgttcgtgagctcaacctggatcagcccatctacctccagact
gccaagaacggtcacttcggtaccaaccagggtttcagctgggagaagcccaaggctctt
aacttctaa
>Fp49
atggctaccaacggtaccaacggcgtccacgccgatcctagttcatggaagcattacaat
gagggctcgttcctcttcaccagtgagtcggtcggtgagggtcaccccgacaagatcgcc
gatcaagtttccgacgctatcctcgatgcctgccttcgcgaggaccctctctccaaggtt
gcttgcgagactgccaccaagactggtatgatcatggtctttggtgagatcaccacccag
gccaagctcgactaccagaaggttgtccgtgacgccatcaaggacatcggttacgatgac
tccgccaagggttttgactacaagacctgcaacttgctcgttgccatcgagcagcagtcc
cctgacattgcccagggtctccactacgagaaggctcttgagcagctcggtgccggtgat
cagggtatcatgttcggatatgccaccgacgaaacccctgagcttttcccccttactctt
ctcttcgcccacaagctcaacgctgccatgtccgccgctcgtcgtgacggcaccctcccc
tggctgcgaccggacaccaagactcaggtcaccatcgagtacaagcacgataacggtgcc
gttgtccctcagcgtgtccacaccgtcgtcgtctctgctcagcactctcctgatatcacc
accgaggagctccgaaaggagatcaaggagaagatcatccagaaggtcatccccgccaag
tacctcagcgatgagaccatctaccacatccagccctctggcctcttcatcattggtggt
ccccagggtgatgccggtctgaccggccgaaagatcattgtcgacacctacggtggttgg
ggtgcccacggtggtggtgccttctccggcaaggatttctccaaggtcgaccgatccgct
gcctacgttggtcgatggatcgccaagtccctggtcgccgctggcctctgccgacgtgct
ctcgtccagctctcttatgccatcggtgtcgctgagcctctttccatctacgtcgactcc
tacggcacctccgaaaagacctctgaggagctcgttgagatcatccgcaagaacttcgac
ctccgacctggtgtcattgttcgtgagctcaacctggatcagcccatctacctccagact
gccaagaacggtcacttcggtaccaaccagggtttcagctgggagaagcccaaggctctt
aacttctaa
>Fp50
atggctaccaacggtaccaacggcgtccacgccgatcctagttcatggaagcattacaat
gagggctcgttcctcttcaccagtgagtcggtcggtgagggtcaccccgacaagatcgcc
gatcaagtttccgacgctatcctcgatgcctgccttcgcgaggaccctctctccaaggtt
gcttgcgagactgccaccaagactggtatgatcatggtctttggtgagatcaccacccag
gccaagctcgactaccagaaggttgtccgtgacgccatcaaggacatcggttacgatgac
tccgccaagggttttgactacaagacctgcaacttgctcgttgccatcgagcagcagtcc
cctgacattgcccagggtctccactacgagaaggctcttgagcagctcggtgccggtgat
cagggtatcatgttcggatatgccaccgacgaaacccctgagcttttcccccttactctt
ctcttcgcccacaagctcaacgctgccatgtccgccgctcgtcgtgacggcaccctcccc
tggctgcgaccggacaccaagactcaggtcaccatcgagtacaagcacgataacggtgcc
gttgtccctcagcgtgtccacaccgtcgtcgtctctgctcagcactctcctgatatcacc
accgaggagctccgaaaggagatcaaggagaagatcatccagaaggtcatccccgccaag
tacctcagcgatgagaccatctaccacatccagccctctggcctcttcatcattggtggt
ccccagggtgatgccggtctgaccggccgaaagatcattgtcgacacctacggtggttgg
ggtgcccacggtggtggtgccttctccggcaaggatttctccaaggtcgaccgatccgct
gcctacgttggtcgatggatcgccaagtccctggtcgccgctggcctctgccgacgtgct
ctcgtccagctctcttatgccatcggtgtcgctgagcctctttccatctacgtcgactcc
tacggcacctccgaaaagacctctgaggagctcgttgagatcatccgcaagaacttcgac
ctccgacctggtgtcattgttcgtgagctcaacctggatcagcccatctacctccagact
gccaagaacggtcacttcggtaccaaccagggtttcagctgggagaagcccaaggctctt
aacttctaa
>Fp51
atggctaccaacggtaccaacggcgtccacgccgatcctagttcatggaagcattacaat
gagggctcgttcctcttcaccagtgagtcggtcggtgagggtcaccccgacaagatcgcc
gatcaagtttccgacgctatcctcgatgcctgccttcgcgaggaccctctctccaaggtt
gcttgcgagactgccaccaagactggtatgatcatggtctttggtgagatcaccacccag
gccaagctcgactaccagaaggttgtccgtgacgccatcaaggacatcggttacgatgac
tccgccaagggttttgactacaagacctgcaacttgctcgttgccatcgagcagcagtcc
cctgacattgcccagggtctccactacgagaaggctcttgagcagctcggtgccggtgat
cagggtatcatgttcggatatgccaccgacgaaacccctgagcttttcccccttactctt
ctcttcgcccacaagctcaacgctgccatgtccgccgctcgtcgtgacggcaccctcccc
tggctgcgaccggacaccaagactcaggtcaccatcgagtacaagcacgataacggtgcc
gttgtccctcagcgtgtccacaccgtcgtcgtctctgctcagcactctcctgatatcacc
accgaggagctccgaaaggagatcaaggagaagatcatccagaaggtcatccccgccaag
tacctcagcgatgagaccatctaccacatccagccctctggcctcttcatcattggtggt
ccccagggtgatgccggtctgaccggccgaaagatcattgtcgacacctacggtggttgg
ggtgcccacggtggtggtgccttctccggcaaggatttctccaaggtcgaccgatccgct
gcctacgttggtcgatggatcgccaagtccctggtcgccgctggcctctgccgacgtgct
ctcgtccagctctcttatgccatcggtgtcgctgagcctctttccatctacgtcgactcc
tacggcacctccgaaaagacctctgaggagctcgttgagatcatccgcaagaacttcgac
ctccgacctggtgtcattgttcgtgagctcaacctggatcagcccatctacctccagact
gccaagaacggtcacttcggtaccaaccagggtttcagctgggagaagcccaaggctctt
aacttctaa
>Fp59
atggctaccaacggtaccaacggcgtccacgccgatcctagttcatggaagcattacaat
gagggctcgttcctcttcaccagtgagtcggtcggtgagggtcaccccgacaagatcgcc
gatcaagtttccgacgctatcctcgatgcctgccttcgcgaggaccctctctccaaggtt
gcttgcgagactgccaccaagactggtatgatcatggtctttggtgagatcaccacccag
gccaagctcgactaccagaaggttgtccgtgacgccatcaaggacatcggttacgatgac
tccgccaagggttttgactacaagacctgcaacttgctcgttgccatcgagcagcagtcc
cctgacattgcccagggtctccactacgagaaggctcttgagcagctcggtgccggtgat
cagggtatcatgttcggatatgccaccgacgaaacccctgagcttttcccccttactctt
ctcttcgcccacaagctcaacgctgccatgtccgccgctcgtcgtgacggcaccctcccc
tggctgcgaccggacaccaagactcaggtcaccatcgagtacaagcacgataacggtgcc
gttgtccctcagcgtgtccacaccgtcgtcgtctctgctcagcactctcctgatatcacc
accgaggagctccgaaaggagatcaaggagaagatcatccagaaggtcatccccgccaag
tacctcagcgatgagaccatctaccacatccagccctctggcctcttcatcattggtggt
ccccagggtgatgccggtctgaccggccgaaagatcattgtcgacacctacggtggttgg
ggtgcccacggtggtggtgccttctccggcaaggatttctccaaggtcgaccgatccgct
gcctacgttggtcgatggatcgccaagtccctggtcgccgctggcctctgccgacgtgct
ctcgtccagctctcttatgccatcggtgtcgctgagcctctttccatctacgtcgactcc
tacggcacctccgaaaagacctctgaggagctcgttgagatcatccgcaagaacttcgac
ctccgacctggtgtcattgttcgtgagctcaacctggatcagcccatctacctccagact
gccaagaacggtcacttcggtaccaaccagggtttcagctgggagaagcccaaggctctt
aacttctaa
>Fp63
atggctaccaacggtaccaacggcgtccacgccgatcctagttcatggaagcattacaat
gagggctcgttcctcttcaccagtgagtcggtcggtgagggtcaccccgacaagatcgcc
gatcaagtttccgacgctatcctcgatgcctgccttcgcgaggaccctctctccaaggtt
gcttgcgagactgccaccaagactggtatgatcatggtctttggtgagatcaccacccag
gccaagctcgactaccagaaggttgtccgtgacgccatcaaggacatcggttacgatgac
tccgccaagggttttgactacaagacctgcaacttgctcgttgccatcgagcagcagtcc
cctgacattgcccagggtctccactacgagaaggctcttgagcagctcggtgccggtgat
cagggtatcatgttcggatatgccaccgacgaaacccctgagcttttcccccttactctt
ctcttcgcccacaagctcaacgctgccatgtccgccgctcgtcgtgacggcaccctcccc
tggctgcgaccggacaccaagactcaggtcaccatcgagtacaagcacgataacggtgcc
gttgtccctcagcgtgtccacaccgtcgtcgtctctgctcagcactctcctgatatcacc
accgaggagctccgaaaggagatcaaggagaagatcatccagaaggtcatccccgccaag
tacctcagcgatgagaccatctaccacatccagccctctggcctcttcatcattggtggt
ccccagggtgatgccggtctgaccggccgaaagatcattgtcgacacctacggtggttgg
ggtgcccacggtggtggtgccttctccggcaaggatttctccaaggtcgaccgatccgct
gcctacgttggtcgatggatcgccaagtccctggtcgccgctggcctctgccgacgtgct
ctcgtccagctctcttatgccatcggtgtcgctgagcctctttccatctacgtcgactcc
tacggcacctccgaaaagacctctgaggagctcgttgagatcatccgcaagaacttcgac
ctccgacctggtgtcattgttcgtgagctcaacctggatcagcccatctacctccagact
gccaagaacggtcacttcggtaccaaccagggtttcagctgggagaagcccaaggctctt
aacttctaa
>Fp65
atggctaccaacggtaccaacggcgtccacgccgatcctagttcatggaagcattacaat
gagggctcgttcctcttcaccagtgagtcggtcggtgagggtcaccccgacaagatcgcc
gatcaagtttccgacgctatcctcgatgcctgccttcgcgaggaccctctctccaaggtt
gcttgcgagactgccaccaagactggtatgatcatggtctttggtgagatcaccacccag
gccaagctcgactaccagaaggttgtccgtgacgccatcaaggacatcggttacgatgac
tccgccaagggttttgactacaagacctgcaacttgctcgttgccatcgagcagcagtcc
cctgacattgcccagggtctccactacgagaaggctcttgagcagctcggtgccggtgat
cagggtatcatgttcggatatgccaccgacgaaacccctgagcttttcccccttactctt
ctcttcgcccacaagctcaacgctgccatgtccgccgctcgtcgtgacggcaccctcccc
tggctgcgaccggacaccaagactcaggtcaccatcgagtacaagcacgataacggtgcc
gttgtccctcagcgtgtccacaccgtcgtcgtctctgctcagcactctcctgatatcacc
accgaggagctccgaaaggagatcaaggagaagatcatccagaaggtcatccccgccaag
tacctcagcgatgagaccatctaccacatccagccctctggcctcttcatcattggtggt
ccccagggtgatgccggtctgaccggccgaaagatcattgtcgacacctacggtggttgg
ggtgcccacggtggtggtgccttctccggcaaggatttctccaaggtcgaccgatccgct
gcctacgttggtcgatggatcgccaagtccctggtcgccgctggcctctgccgacgtgct
ctcgtccagctctcttatgccatcggtgtcgctgagcctctttccatctacgtcgactcc
tacggcacctccgaaaagacctctgaggagctcgttgagatcatccgcaagaacttcgac
ctccgacctggtgtcattgttcgtgagctcaacctggatcagcccatctacctccagact
gccaagaacggtcacttcggtaccaaccagggtttcagctgggagaagcccaaggctctt
aacttctaa
>Fp66
atggctaccaacggtaccaacggcgtccacgccgatcctagttcatggaagcattacaat
gagggctcgttcctcttcaccagtgagtcggtcggtgagggtcaccccgacaagatcgcc
gatcaagtttccgacgctatcctcgatgcctgccttcgcgaggaccctctctccaaggtt
gcttgcgagactgccaccaagactggtatgatcatggtctttggtgagatcaccacccag
gccaagctcgactaccagaaggttgtccgtgacgccatcaaggacatcggttacgatgac
tccgccaagggttttgactacaagacctgcaacttgctcgttgccatcgagcagcagtcc
cctgacattgcccagggtctccactacgagaaggctcttgagcagctcggtgccggtgat
cagggtatcatgttcggatatgccaccgacgaaacccctgagcttttcccccttactctt
ctcttcgcccacaagctcaacgctgccatgtccgccgctcgtcgtgacggcaccctcccc
tggctgcgaccggacaccaagactcaggtcaccatcgagtacaagcacgataacggtgcc
gttgtccctcagcgtgtccacaccgtcgtcgtctctgctcagcactctcctgatatcacc
accgaggagctccgaaaggagatcaaggagaagatcatccagaaggtcatccccgccaag
tacctcagcgatgagaccatctaccacatccagccctctggcctcttcatcattggtggt
ccccagggtgatgccggtctgaccggccgaaagatcattgtcgacacctacggtggttgg
ggtgcccacggtggtggtgccttctccggcaaggatttctccaaggtcgaccgatccgct
gcctacgttggtcgatggatcgccaagtccctggtcgccgctggcctctgccgacgtgct
ctcgtccagctctcttatgccatcggtgtcgctgagcctctttccatctacgtcgactcc
tacggcacctccgaaaagacctctgaggagctcgttgagatcatccgcaagaacttcgac
ctccgacctggtgtcattgttcgtgagctcaacctggatcagcccatctacctccagact
gccaagaacggtcacttcggtaccaaccagggtttcagctgggagaagcccaaggctctt
aacttctaa
>Fp72
atggctaccaacggtaccaacggcgtccacgccgatcctagttcatggaagcattacaat
gagggctcgttcctcttcaccagtgagtcggtcggtgagggtcaccccgacaagatcgcc
gatcaagtttccgacgctatcctcgatgcctgccttcgcgaggaccctctctccaaggtt
gcttgcgagactgccaccaagactggtatgatcatggtctttggtgagatcaccacccag
gccaagctcgactaccagaaggttgtccgtgacgccatcaaggacatcggttacgatgac
tccgccaagggttttgactacaagacctgcaacttgctcgttgccatcgagcagcagtcc
cctgacattgcccagggtctccactacgagaaggctcttgagcagctcggtgccggtgat
cagggtatcatgttcggatatgccaccgacgaaacccctgagcttttcccccttactctt
ctcttcgcccacaagctcaacgctgccatgtccgccgctcgtcgtgacggcaccctcccc
tggctgcgaccggacaccaagactcaggtcaccatcgagtacaagcacgataacggtgcc
gttgtccctcagcgtgtccacaccgtcgtcgtctctgctcagcactctcctgatatcacc
accgaggagctccgaaaggagatcaaggagaagatcatccagaaggtcatccccgccaag
tacctcagcgatgagaccatctaccacatccagccctctggcctcttcatcattggtggt
ccccagggtgatgccggtctgaccggccgaaagatcattgtcgacacctacggtggttgg
ggtgcccacggtggtggtgccttctccggcaaggatttctccaaggtcgaccgatccgct
gcctacgttggtcgatggatcgccaagtccctggtcgccgctggcctctgccgacgtgct
ctcgtccagctctcttatgccatcggtgtcgctgagcctctttccatctacgtcgactcc
tacggcacctccgaaaagacctctgaggagctcgttgagatcatccgcaagaacttcgac
ctccgacctggtgtcattgttcgtgagctcaacctggatcagcccatctacctccagact
gccaagaacggtcacttcggtaccaaccagggtttcagctgggagaagcccaaggctctt
aacttctaa
>Fp73
atggctaccaacggtaccaacggcgtccacgccgatcctagttcatggaagcattacaat
gagggctcgttcctcttcaccagtgagtcggtcggtgagggtcaccccgacaagatcgcc
gatcaagtttccgacgctatcctcgatgcctgccttcgcgaggaccctctctccaaggtt
gcttgcgagactgccaccaagactggtatgatcatggtctttggtgagatcaccacccag
gccaagctcgactaccagaaggttgtccgtgacgccatcaaggacatcggttacgatgac
tccgccaagggttttgactacaagacctgcaacttgctcgttgccatcgagcagcagtcc
cctgacattgcccagggtctccactacgagaaggctcttgagcagctcggtgccggtgat
cagggtatcatgttcggatatgccaccgacgaaacccctgagcttttcccccttactctt
ctcttcgcccacaagctcaacgctgccatgtccgccgctcgtcgtgacggcaccctcccc
tggctgcgaccggacaccaagactcaggtcaccatcgagtacaagcacgataacggtgcc
gttgtccctcagcgtgtccacaccgtcgtcgtctctgctcagcactctcctgatatcacc
accgaggagctccgaaaggagatcaaggagaagatcatccagaaggtcatccccgccaag
tacctcagcgatgagaccatctaccacatccagccctctggcctcttcatcattggtggt
ccccagggtgatgccggtctgaccggccgaaagatcattgtcgacacctacggtggttgg
ggtgcccacggtggtggtgccttctccggcaaggatttctccaaggtcgaccgatccgct
gcctacgttggtcgatggatcgccaagtccctggtcgccgctggcctctgccgacgtgct
ctcgtccagctctcttatgccatcggtgtcgctgagcctctttccatctacgtcgactcc
tacggcacctccgaaaagacctctgaggagctcgttgagatcatccgcaagaacttcgac
ctccgacctggtgtcattgttcgtgagctcaacctggatcagcccatctacctccagact
gccaagaacggtcacttcggtaccaaccagggtttcagctgggagaagcccaaggctctt
aacttctaa
>Fp76
atggctaccaacggtaccaacggcgtccacgccgatcctagttcatggaagcattacaat
gagggctcgttcctcttcaccagtgagtcggtcggtgagggtcaccccgacaagatcgcc
gatcaagtttccgacgctatcctcgatgcctgccttcgcgaggaccctctctccaaggtt
gcttgcgagactgccaccaagactggtatgatcatggtctttggtgagatcaccacccag
gccaagctcgactaccagaaggttgtccgtgacgccatcaaggacatcggttacgatgac
tccgccaagggttttgactacaagacctgcaacttgctcgttgccatcgagcagcagtcc
cctgacattgcccagggtctccactacgagaaggctcttgagcagctcggtgccggtgat
cagggtatcatgttcggatatgccaccgacgaaacccctgagcttttcccccttactctt
ctcttcgcccacaagctcaacgctgccatgtccgccgctcgtcgtgacggcaccctcccc
tggctgcgaccggacaccaagactcaggtcaccatcgagtacaagcacgataacggtgcc
gttgtccctcagcgtgtccacaccgtcgtcgtctctgctcagcactctcctgatatcacc
accgaggagctccgaaaggagatcaaggagaagatcatccagaaggtcatccccgccaag
tacctcagcgatgagaccatctaccacatccagccctctggcctcttcatcattggtggt
ccccagggtgatgccggtctgaccggccgaaagatcattgtcgacacctacggtggttgg
ggtgcccacggtggtggtgccttctccggcaaggatttctccaaggtcgaccgatccgct
gcctacgttggtcgatggatcgccaagtccctggtcgccgctggcctctgccgacgtgct
ctcgtccagctctcttatgccatcggtgtcgctgagcctctttccatctacgtcgactcc
tacggcacctccgaaaagacctctgaggagctcgttgagatcatccgcaagaacttcgac
ctccgacctggtgtcattgttcgtgagctcaacctggatcagcccatctacctccagact
gccaagaacggtcacttcggtaccaaccagggtttcagctgggagaagcccaaggctctt
aacttctaa
>Fp78
atggctaccaacggtaccaacggcgtccacgccgatcctagttcatggaagcattacaat
gagggctcgttcctcttcaccagtgagtcggtcggtgagggtcaccccgacaagatcgcc
gatcaagtttccgacgctatcctcgatgcctgccttcgcgaggaccctctctccaaggtt
gcttgcgagactgccaccaagactggtatgatcatggtctttggtgagatcaccacccag
gccaagctcgactaccagaaggttgtccgtgacgccatcaaggacatcggttacgatgac
tccgccaagggttttgactacaagacctgcaacttgctcgttgccatcgagcagcagtcc
cctgacattgcccagggtctccactacgagaaggctcttgagcagctcggtgccggtgat
cagggtatcatgttcggatatgccaccgacgaaacccctgagcttttcccccttactctt
ctcttcgcccacaagctcaacgctgccatgtccgccgctcgtcgtgacggcaccctcccc
tggctgcgaccggacaccaagactcaggtcaccatcgagtacaagcacgataacggtgcc
gttgtccctcagcgtgtccacaccgtcgtcgtctctgctcagcactctcctgatatcacc
accgaggagctccgaaaggagatcaaggagaagatcatccagaaggtcatccccgccaag
tacctcagcgatgagaccatctaccacatccagccctctggcctcttcatcattggtggt
ccccagggtgatgccggtctgaccggccgaaagatcattgtcgacacctacggtggttgg
ggtgcccacggtggtggtgccttctccggcaaggatttctccaaggtcgaccgatccgct
gcctacgttggtcgatggatcgccaagtccctggtcgccgctggcctctgccgacgtgct
ctcgtccagctctcttatgccatcggtgtcgctgagcctctttccatctacgtcgactcc
tacggcacctccgaaaagacctctgaggagctcgttgagatcatccgcaagaacttcgac
ctccgacctggtgtcattgttcgtgagctcaacctggatcagcccatctacctccagact
gccaagaacggtcacttcggtaccaaccagggtttcagctgggagaagcccaaggctctt
aacttctaa
>Fp81
atggctaccaacggtaccaacggcgtccacgccgatcctagttcatggaagcattacaat
gagggctcgttcctcttcaccagtgagtcggtcggtgagggtcaccccgacaagatcgcc
gatcaagtttccgacgctatcctcgatgcctgccttcgcgaggaccctctctccaaggtt
gcttgcgagactgccaccaagactggtatgatcatggtctttggtgagatcaccacccag
gccaagctcgactaccagaaggttgtccgtgacgccatcaaggacatcggttacgatgac
tccgccaagggttttgactacaagacctgcaacttgctcgttgccatcgagcagcagtcc
cctgacattgcccagggtctccactacgagaaggctcttgagcagctcggtgccggtgat
cagggtatcatgttcggatatgccaccgacgaaacccctgagcttttcccccttactctt
ctcttcgcccacaagctcaacgctgccatgtccgccgctcgtcgtgacggcaccctcccc
tggctgcgaccggacaccaagactcaggtcaccatcgagtacaagcacgataacggtgcc
gttgtccctcagcgtgtccacaccgtcgtcgtctctgctcagcactctcctgatatcacc
accgaggagctccgaaaggagatcaaggagaagatcatccagaaggtcatccccgccaag
tacctcagcgatgagaccatctaccacatccagccctctggcctcttcatcattggtggt
ccccagggtgatgccggtctgaccggccgaaagatcattgtcgacacctacggtggttgg
ggtgcccacggtggtggtgccttctccggcaaggatttctccaaggtcgaccgatccgct
gcctacgttggtcgatggatcgccaagtccctggtcgccgctggcctctgccgacgtgct
ctcgtccagctctcttatgccatcggtgtcgctgagcctctttccatctacgtcgactcc
tacggcacctccgaaaagacctctgaggagctcgttgagatcatccgcaagaacttcgac
ctccgacctggtgtcattgttcgtgagctcaacctggatcagcccatctacctccagact
gccaagaacggtcacttcggtaccaaccagggtttcagctgggagaagcccaaggctctt
aacttctaa
>Fp84
atggctaccaacggtaccaacggcgtccacgccgatcctagttcatggaagcattacaat
gagggctcgttcctcttcaccagtgagtcggtcggtgagggtcaccccgacaagatcgcc
gatcaagtttccgacgctatcctcgatgcctgccttcgcgaggaccctctctccaaggtt
gcttgcgagactgccaccaagactggtatgatcatggtctttggtgagatcaccacccag
gccaagctcgactaccagaaggttgtccgtgacgccatcaaggacatcggttacgatgac
tccgccaagggttttgactacaagacctgcaacttgctcgttgccatcgagcagcagtcc
cctgacattgcccagggtctccactacgagaaggctcttgagcagctcggtgccggtgat
cagggtatcatgttcggatatgccaccgacgaaacccctgagcttttcccccttactctt
ctcttcgcccacaagctcaacgctgccatgtccgccgctcgtcgtgacggcaccctcccc
tggctgcgaccggacaccaagactcaggtcaccatcgagtacaagcacgataacggtgcc
gttgtccctcagcgtgtccacaccgtcgtcgtctctgctcagcactctcctgatatcacc
accgaggagctccgaaaggagatcaaggagaagatcatccagaaggtcatccccgccaag
tacctcagcgatgagaccatctaccacatccagccctctggcctcttcatcattggtggt
ccccagggtgatgccggtctgaccggccgaaagatcattgtcgacacctacggtggttgg
ggtgcccacggtggtggtgccttctccggcaaggatttctccaaggtcgaccgatccgct
gcctacgttggtcgatggatcgccaagtccctggtcgccgctggcctctgccgacgtgct
ctcgtccagctctcttatgccatcggtgtcgctgagcctctttccatctacgtcgactcc
tacggcacctccgaaaagacctctgaggagctcgttgagatcatccgcaagaacttcgac
ctccgacctggtgtcattgttcgtgagctcaacctggatcagcccatctacctccagact
gccaagaacggtcacttcggtaccaaccagggtttcagctgggagaagcccaaggctctt
aacttctaa
>Fp86
atggctaccaacggtaccaacggcgtccacgccgatcctagttcatggaagcattacaat
gagggctcgttcctcttcaccagtgagtcggtcggtgagggtcaccccgacaagatcgcc
gatcaagtttccgacgctatcctcgatgcctgccttcgcgaggaccctctctccaaggtt
gcttgcgagactgccaccaagactggtatgatcatggtctttggtgagatcaccacccag
gccaagctcgactaccagaaggttgtccgtgacgccatcaaggacatcggttacgatgac
tccgccaagggttttgactacaagacctgcaacttgctcgttgccatcgagcagcagtcc
cctgacattgcccagggtctccactacgagaaggctcttgagcagctcggtgccggtgat
cagggtatcatgttcggatatgccaccgacgaaacccctgagcttttcccccttactctt
ctcttcgcccacaagctcaacgctgccatgtccgccgctcgtcgtgacggcaccctcccc
tggctgcgaccggacaccaagactcaggtcaccatcgagtacaagcacgataacggtgcc
gttgtccctcagcgtgtccacaccgtcgtcgtctctgctcagcactctcctgatatcacc
accgaggagctccgaaaggagatcaaggagaagatcatccagaaggtcatccccgccaag
tacctcagcgatgagaccatctaccacatccagccctctggcctcttcatcattggtggt
ccccagggtgatgccggtctgaccggccgaaagatcattgtcgacacctacggtggttgg
ggtgcccacggtggtggtgccttctccggcaaggatttctccaaggtcgaccgatccgct
gcctacgttggtcgatggatcgccaagtccctggtcgccgctggcctctgccgacgtgct
ctcgtccagctctcttatgccatcggtgtcgctgagcctctttccatctacgtcgactcc
tacggcacctccgaaaagacctctgaggagctcgttgagatcatccgcaagaacttcgac
ctccgacctggtgtcattgttcgtgagctcaacctggatcagcccatctacctccagact
gccaagaacggtcacttcggtaccaaccagggtttcagctgggagaagcccaaggctctt
aacttctaa
>Fvenenatum.busco
atggctgccaacggtaccaacggcgtccacgctgatcctgcgtcatggaagcattacaac
gagggctcgttcctcttcaccagtgagtcggtcggtgaaggtcaccccgacaagatcgcc
gatcaagtttccgacgctatcctcgatgcctgccttcgcgaggaccccctctccaaggtt
gcttgcgagactgccaccaagactggtatgatcatggtcttcggtgagatcaccacccag
gccaagctcgactaccagaaggttgtccgtgacgctatcaaggacatcggttacgatgac
tccgccaagggttttgactacaagacctgcaacttgctcgttgccatcgagcagcagtcc
cccgatattgcccagggtctccactacgagaaggctcttgagcagctcggtgctggtgac
cagggtatcatgttcggatatgccaccgacgagacccctgagcttttcccccttactctc
ctcttcgcccacaagctcaactctgccatgagcgcggcccgccgtgatggcaccctcccc
tggctccgacccgacaccaagacccaggtcaccatcgagtacaagcacgacaacggtgct
gtcgtcccccagcgcgtccacaccgtcgtcgtctctgctcagcactctcctgatatcacc
accgaggagctccgaaaggagatcaaggagaagatcatccagaaggtcatccccgccaag
taccttagcgatgagaccatctaccacatccagccctctggtctcttcatcattggtggt
ccccagggtgacgccggtctgaccggccgaaagatcattgtcgacacctacggtggttgg
ggtgcccacggtggtggtgccttctccggtaaggatttctccaaggttgaccgatccgct
gcctacgttggtcgatggatcgccaagtccctggtcgccgctggcctctgccgacgtgct
ctcgttcagctctcttacgccatcggtgtcgctgagcccctttccatctacgtcgactcc
tacggcacctccgagaagacctccgaggagctcgttgaaatcatccgcaagaacttcgac
ctccgacctggtgtcattgttcgtgagctcaacctggaccagcccatctacctccagact
gccaagaacggtcacttcggtaccaaccagagcttcagctgggagaagcccaaggctctt
aacttctaa
