# Supplementary material for: Apicidin biosynthesis is linked to accessory chromosomes in Fusarium poae isolates
Source: BMC Genomics. 2021 Aug 4;22:591. doi: 10.1186/s12864-021-07617-y (PMC8340494; doi:10.1186/s12864-021-07617-y)
Supplement: Supplementary file 17 — Additional file 17. Compressed folder containing alignments for each of the 4141 orthologs used in BUSCO analysis. [file 12864_2021_7617_MOESM17_ESM.zip › Fven2_nt_MAFFT/58817at5125_nt.mafft.fasta]

>Fp105
atgactggcggcggcaagtctggcggcaaggcctctggttccaagaacgcgcaatcgcgt
tcctccaaggctggtctcgcattccctgtcggtcgtgtccaccgtcttctccgaaagggc
aactacgctcagcgtgtcggtgccggtgctcccgtctacctcgctgccgtccttgagtac
ctcgctgccgaaatcctcgagttggctggtaacgctgcccgcgacaacaagaagacccgt
attattccccgtcatcttcagctcgccatccgcaacgatgaggagttgaacaagcttttg
ggtcacgtcaccattgcccagggtggtgttctccccaacattcaccaaaaccttttgcct
aagaagactggcaagaccggcaagacctccagcatggagctgtaa
>Fp108
atgactggcggcggcaagtctggcggcaaggcctctggttccaagaacgcgcaatcgcgt
tcctccaaggctggtctcgcattccctgtcggtcgtgtccaccgtcttctccgaaagggc
aactacgctcagcgtgtcggtgccggtgctcccgtctacctcgctgccgtccttgagtac
ctcgctgccgaaatcctcgagttggctggtaacgctgcccgcgacaacaagaagacccgt
attattccccgtcatcttcagctcgccatccgcaacgatgaggagttgaacaagcttttg
ggtcacgtcaccattgcccagggtggtgttctccccaacattcaccaaaaccttttgcct
aagaagactggcaagaccggcaagacctccagcatggagctgtaa
>Fp118
atgactggcggcggcaagtctggcggcaaggcctctggttccaagaacgcgcaatcgcgt
tcctccaaggctggtctcgcattccctgtcggtcgtgtccaccgtcttctccgaaagggc
aactacgctcagcgtgtcggtgccggtgctcccgtctacctcgctgccgtccttgagtac
ctcgctgccgaaatcctcgagttggctggtaacgctgcccgcgacaacaagaagacccgt
attattccccgtcatcttcagctcgccatccgcaacgatgaggagttgaacaagcttttg
ggtcacgtcaccattgcccagggtggtgttctccccaacattcaccaaaaccttttgcct
aagaagactggcaagaccggcaagacctccagcatggagctgtaa
>Fp122
atgactggcggcggcaagtctggcggcaaggcctctggttccaagaacgcgcaatcgcgt
tcctccaaggctggtctcgcattccctgtcggtcgtgtccaccgtcttctccgaaagggc
aactacgctcagcgtgtcggtgccggtgctcccgtctacctcgctgccgtccttgagtac
ctcgctgccgaaatcctcgagttggctggtaacgctgcccgcgacaacaagaagacccgt
attattccccgtcatcttcagctcgccatccgcaacgatgaggagttgaacaagcttttg
ggtcacgtcaccattgcccagggtggtgttctccccaacattcaccaaaaccttttgcct
aagaagactggcaagaccggcaagacctccagcatggagctgtaa
>Fp125
atgactggcggcggcaagtctggcggcaaggcctctggttccaagaacgcgcaatcgcgt
tcctccaaggctggtctcgcattccctgtcggtcgtgtccaccgtcttctccgaaagggc
aactacgctcagcgtgtcggtgccggtgctcccgtctacctcgctgccgtccttgagtac
ctcgctgccgaaatcctcgagttggctggtaacgctgcccgcgacaacaagaagacccgt
attattccccgtcatcttcagctcgccatccgcaacgatgaggagttgaacaagcttttg
ggtcacgtcaccattgcccagggtggtgttctccccaacattcaccaaaaccttttgcct
aagaagactggcaagaccggcaagacctccagcatggagctgtaa
>Fp13r
atgactggcggcggcaagtctggcggcaaggcctctggttccaagaacgcgcaatcacgt
tcctccaaggctggtctcgcattccctgtcggtcgtgtccaccgtcttctccgaaagggc
aactacgctcagcgtgtcggtgccggtgctcccgtctacctcgctgccgtccttgagtac
ctcgctgccgaaatcctcgagttggctggtaacgctgcccgcgacaacaagaagacccgt
attattccccgtcatcttcagctcgccatccgcaacgatgaggagttgaacaagcttttg
ggtcacgtcaccattgcccagggtggtgttctccccaacattcaccaaaaccttttgcct
aagaagactggcaagaccggcaagacctccagcatggagctgtaa
>Fp144
atgactggcggcggcaagtctggcggcaaggcctctggttccaagaacgcgcaatcacgt
tcctccaaggctggtctcgcattccctgtcggtcgtgtccaccgtcttctccgaaagggc
aactacgctcagcgtgtcggtgccggtgctcccgtctacctcgctgccgtccttgagtac
ctcgctgccgaaatcctcgagttggctggtaacgctgcccgcgacaacaagaagacccgt
attattccccgtcatcttcagctcgccatccgcaacgatgaggagttgaacaagcttttg
ggtcacgtcaccattgcccagggtggtgttctccccaacattcaccaaaaccttttgcct
aagaagactggcaagaccggcaagacctccagcatggagctgtaa
>Fp146
atgactggcggcggcaagtctggcggcaaggcctctggttccaagaacgcgcaatcacgt
tcctccaaggctggtctcgcattccctgtcggtcgtgtccaccgtcttctccgaaagggc
aactacgctcagcgtgtcggtgccggtgctcccgtctacctcgctgccgtccttgagtac
ctcgctgccgaaatcctcgagttggctggtaacgctgcccgcgacaacaagaagacccgt
attattccccgtcatcttcagctcgccatccgcaacgatgaggagttgaacaagcttttg
ggtcacgtcaccattgcccagggtggtgttctccccaacattcaccaaaaccttttgcct
aagaagactggcaagaccggcaagacctccagcatggagctgtaa
>Fp155
atgactggcggcggcaagtctggcggcaaggcctctggttccaagaacgcgcaatcgcgt
tcctccaaggctggtctcgcattccctgtcggtcgtgtccaccgtcttctccgaaagggc
aactacgctcagcgtgtcggtgccggtgctcccgtctacctcgctgccgtccttgagtac
ctcgctgccgaaatcctcgagttggctggtaacgctgcccgcgacaacaagaagacccgt
attattccccgtcatcttcagctcgccatccgcaacgatgaggagttgaacaagcttttg
ggtcacgtcaccattgcccagggtggtgttctccccaacattcaccaaaaccttttgcct
aagaagactggcaagaccggcaagacctccagcatggagctgtaa
>Fp157
atgactggcggcggcaagtctggcggcaaggcctctggttccaagaacgcgcaatcacgt
tcctccaaggctggtctcgcattccctgtcggtcgtgtccaccgtcttctccgaaagggc
aactacgctcagcgtgtcggtgccggtgctcccgtctacctcgctgccgtccttgagtac
ctcgctgccgaaatcctcgagttggctggtaacgctgcccgcgacaacaagaagacccgt
attattccccgtcatcttcagctcgccatccgcaacgatgaggagttgaacaagcttttg
ggtcacgtcaccattgcccagggtggtgttctccccaacattcaccaaaaccttttgcct
aagaagactggcaagaccggcaagacctccagcatggagctgtaa
>Fp16r
atgactggcggcggcaagtctggcggcaaggcctctggttccaagaacgcgcaatcgcgt
tcctccaaggctggtctcgcattccctgtcggtcgtgtccaccgtcttctccgaaagggc
aactacgctcagcgtgtcggtgccggtgctcccgtctacctcgctgccgtccttgagtac
ctcgctgccgaaatcctcgagttggctggtaacgctgcccgcgacaacaagaagacccgt
attattccccgtcatcttcagctcgccatccgcaacgatgaggagttgaacaagcttttg
ggtcacgtcaccattgcccagggtggtgttctccccaacattcaccaaaaccttttgcct
aagaagactggcaagaccggcaagacctccagcatggagctgtaa
>Fp1r
atgactggcggcggcaagtctggcggcaaggcctctggttccaagaacgcgcaatcgcgt
tcctccaaggctggtctcgcattccctgtcggtcgtgtccaccgtcttctccgaaagggc
aactacgctcagcgtgtcggtgccggtgctcccgtctacctcgctgccgtccttgagtac
ctcgctgccgaaatcctcgagttggctggtaacgctgcccgcgacaacaagaagacccgt
attattccccgtcatcttcagctcgccatccgcaacgatgaggagttgaacaagcttttg
ggtcacgtcaccattgcccagggtggtgttctccccaacattcaccaaaaccttttgcct
aagaagactggcaagaccggcaagacctccagcatggagctgtaa
>Fp21r
atgactggcggcggcaagtctggcggcaaggcctctggttccaagaacgcgcaatcacgt
tcctccaaggctggtctcgcattccctgtcggtcgtgtccaccgtcttctccgaaagggc
aactacgctcagcgtgtcggtgccggtgctcccgtctacctcgctgccgtccttgagtac
ctcgctgccgaaatcctcgagttggctggtaacgctgcccgcgacaacaagaagacccgt
attattccccgtcatcttcagctcgccatccgcaacgatgaggagttgaacaagcttttg
ggtcacgtcaccattgcccagggtggtgttctccccaacattcaccaaaaccttttgcct
aagaagactggcaagaccggcaagacctccagcatggagctgtaa
>Fp24r
atgactggcggcggcaagtctggcggcaaggcctctggttccaagaacgcgcaatcacgt
tcctccaaggctggtctcgcattccctgtcggtcgtgtccaccgtcttctccgaaagggc
aactacgctcagcgtgtcggtgccggtgctcccgtctacctcgctgccgtccttgagtac
ctcgctgccgaaatcctcgagttggctggtaacgctgcccgcgacaacaagaagacccgt
attattccccgtcatcttcagctcgccatccgcaacgatgaggagttgaacaagcttttg
ggtcacgtcaccattgcccagggtggtgttctccccaacattcaccaaaaccttttgcct
aagaagactggcaagaccggcaagacctccagcatggagctgtaa
>Fp2516
atgactggcggcggcaagtctggcggcaaggcctctggttccaagaacgcgcaatcgcgt
tcctccaaggctggtctcgcattccctgtcggtcgtgtccaccgtcttctccgaaagggc
aactacgctcagcgtgtcggtgccggtgctcccgtctacctcgctgccgtccttgagtac
ctcgctgccgaaatcctcgagttggctggtaacgctgcccgcgacaacaagaagacccgt
attattccccgtcatcttcagctcgccatccgcaacgatgaggagttgaacaagcttttg
ggtcacgtcaccattgcccagggtggtgttctccccaacattcaccaaaaccttttgcct
aagaagactggcaagaccggcaagacctccagcatggagctgtaa
>Fp26r
atgactggcggcggcaagtctggcggcaaggcctctggttccaagaacgcgcaatcgcgt
tcctccaaggctggtctcgcattccctgtcggtcgtgtccaccgtcttctccgaaagggc
aactacgctcagcgtgtcggtgccggtgctcccgtctacctcgctgccgtccttgagtac
ctcgctgccgaaatcctcgagttggctggtaacgctgcccgcgacaacaagaagacccgt
attattccccgtcatcttcagctcgccatccgcaacgatgaggagttgaacaagcttttg
ggtcacgtcaccattgcccagggtggtgttctccccaacattcaccaaaaccttttgcct
aagaagactggcaagaccggcaagacctccagcatggagctgtaa
>Fp33
atgactggcggcggcaagtctggcggcaaggcctctggttccaagaacgcgcaatcgcgt
tcctccaaggctggtctcgcattccctgtcggtcgtgtccaccgtcttctccgaaagggc
aactacgctcagcgtgtcggtgccggtgctcccgtctacctcgctgccgtccttgagtac
ctcgctgccgaaatcctcgagttggctggtaacgctgcccgcgacaacaagaagacccgt
attattccccgtcatcttcagctcgccatccgcaacgatgaggagttgaacaagcttttg
ggtcacgtcaccattgcccagggtggtgttctccccaacattcaccaaaaccttttgcct
aagaagactggcaagaccggcaagacctccagcatggagctgtaa
>Fp34
atgactggcggcggcaagtctggcggcaaggcctctggttccaagaacgcgcaatcgcgt
tcctccaaggctggtctcgcattccctgtcggtcgtgtccaccgtcttctccgaaagggc
aactacgctcagcgtgtcggtgccggtgctcccgtctacctcgctgccgtccttgagtac
ctcgctgccgaaatcctcgagttggctggtaacgctgcccgcgacaacaagaagacccgt
attattccccgtcatcttcagctcgccatccgcaacgatgaggagttgaacaagcttttg
ggtcacgtcaccattgcccagggtggtgttctccccaacattcaccaaaaccttttgcct
aagaagactggcaagaccggcaagacctccagcatggagctgtaa
>Fp35
atgactggcggcggcaagtctggcggcaaggcctctggttccaagaacgcgcaatcacgt
tcctccaaggctggtctcgcattccctgtcggtcgtgtccaccgtcttctccgaaagggc
aactacgctcagcgtgtcggtgccggtgctcccgtctacctcgctgccgtccttgagtac
ctcgctgccgaaatcctcgagttggctggtaacgctgcccgcgacaacaagaagacccgt
attattccccgtcatcttcagctcgccatccgcaacgatgaggagttgaacaagcttttg
ggtcacgtcaccattgcccagggtggtgttctccccaacattcaccaaaaccttttgcct
aagaagactggcaagaccggcaagacctccagcatggagctgtaa
>Fp38
atgactggcggcggcaagtctggcggcaaggcctctggttccaagaacgcgcaatcacgt
tcctccaaggctggtctcgcattccctgtcggtcgtgtccaccgtcttctccgaaagggc
aactacgctcagcgtgtcggtgccggtgctcccgtctacctcgctgccgtccttgagtac
ctcgctgccgaaatcctcgagttggctggtaacgctgcccgcgacaacaagaagacccgt
attattccccgtcatcttcagctcgccatccgcaacgatgaggagttgaacaagcttttg
ggtcacgtcaccattgcccagggtggtgttctccccaacattcaccaaaaccttttgcct
aagaagactggcaagaccggcaagacctccagcatggagctgtaa
>Fp39
atgactggcggcggcaagtctggcggcaaggcctctggttccaagaacgcgcaatcacgt
tcctccaaggctggtctcgcattccctgtcggtcgtgtccaccgtcttctccgaaagggc
aactacgctcagcgtgtcggtgccggtgctcccgtctacctcgctgccgtccttgagtac
ctcgctgccgaaatcctcgagttggctggtaacgctgcccgcgacaacaagaagacccgt
attattccccgtcatcttcagctcgccatccgcaacgatgaggagttgaacaagcttttg
ggtcacgtcaccattgcccagggtggtgttctccccaacattcaccaaaaccttttgcct
aagaagactggcaagaccggcaagacctccagcatggagctgtaa
>Fp42
atgactggcggcggcaagtctggcggcaaggcctctggttccaagaacgcgcaatcacgt
tcctccaaggctggtctcgcattccctgtcggtcgtgtccaccgtcttctccgaaagggc
aactacgctcagcgtgtcggtgccggtgctcccgtctacctcgctgccgtccttgagtac
ctcgctgccgaaatcctcgagttggctggtaacgctgcccgcgacaacaagaagacccgt
attattccccgtcatcttcagctcgccatccgcaacgatgaggagttgaacaagcttttg
ggtcacgtcaccattgcccagggtggtgttctccccaacattcaccaaaaccttttgcct
aagaagactggcaagaccggcaagacctccagcatggagctgtaa
>Fp44
atgactggcggcggcaagtctggcggcaaggcctctggttccaagaacgcgcaatcacgt
tcctccaaggctggtctcgcattccctgtcggtcgtgtccaccgtcttctccgaaagggc
aactacgctcagcgtgtcggtgccggtgctcccgtctacctcgctgccgtccttgagtac
ctcgctgccgaaatcctcgagttggctggtaacgctgcccgcgacaacaagaagacccgt
attattccccgtcatcttcagctcgccatccgcaacgatgaggagttgaacaagcttttg
ggtcacgtcaccattgcccagggtggtgttctccccaacattcaccaaaaccttttgcct
aagaagactggcaagaccggcaagacctccagcatggagctgtaa
>Fp49
atgactggcggcggcaagtctggcggcaaggcctctggttccaagaacgcgcaatcacgt
tcctccaaggctggtctcgcattccctgtcggtcgtgtccaccgtcttctccgaaagggc
aactacgctcagcgtgtcggtgccggtgctcccgtctacctcgctgccgtccttgagtac
ctcgctgccgaaatcctcgagttggctggtaacgctgcccgcgacaacaagaagacccgt
attattccccgtcatcttcagctcgccatccgcaacgatgaggagttgaacaagcttttg
ggtcacgtcaccattgcccagggtggtgttctccccaacattcaccaaaaccttttgcct
aagaagactggcaagaccggcaagacctccagcatggagctgtaa
>Fp50
atgactggcggcggcaagtctggcggcaaggcctctggttccaagaacgcgcaatcgcgt
tcctccaaggctggtctcgcattccctgtcggtcgtgtccaccgtcttctccgaaagggc
aactacgctcagcgtgtcggtgccggtgctcccgtctacctcgctgccgtccttgagtac
ctcgctgccgaaatcctcgagttggctggtaacgctgcccgcgacaacaagaagacccgt
attattccccgtcatcttcagctcgccatccgcaacgatgaggagttgaacaagcttttg
ggtcacgtcaccattgcccagggtggtgttctccccaacattcaccaaaaccttttgcct
aagaagactggcaagaccggcaagacctccagcatggagctgtaa
>Fp51
atgactggcggcggcaagtctggcggcaaggcctctggttccaagaacgcgcaatcacgt
tcctccaaggctggtctcgcattccctgtcggtcgtgtccaccgtcttctccgaaagggc
aactacgctcagcgtgtcggtgccggtgctcccgtctacctcgctgccgtccttgagtac
ctcgctgccgaaatcctcgagttggctggtaacgctgcccgcgacaacaagaagacccgt
attattccccgtcatcttcagctcgccatccgcaacgatgaggagttgaacaagcttttg
ggtcacgtcaccattgcccagggtggtgttctccccaacattcaccaaaaccttttgcct
aagaagactggcaagaccggcaagacctccagcatggagctgtaa
>Fp59
atgactggcggcggcaagtctggcggcaaggcctctggttccaagaacgcgcaatcgcgt
tcctccaaggctggtctcgcattccctgtcggtcgtgtccaccgtcttctccgaaagggc
aactacgctcagcgtgtcggtgccggtgctcccgtctacctcgctgccgtccttgagtac
ctcgctgccgaaatcctcgagttggctggtaacgctgcccgcgacaacaagaagacccgt
attattccccgtcatcttcagctcgccatccgcaacgatgaggagttgaacaagcttttg
ggtcacgtcaccattgcccagggtggtgttctccccaacattcaccaaaaccttttgcct
aagaagactggcaagaccggcaagacctccagcatggagctgtaa
>Fp63
atgactggcggcggcaagtctggcggcaaggcctctggttccaagaacgcgcaatcgcgt
tcctccaaggctggtctcgcattccctgtcggtcgtgtccaccgtcttctccgaaagggc
aactacgctcagcgtgtcggtgccggtgctcccgtctacctcgctgccgtccttgagtac
ctcgctgccgaaatcctcgagttggctggtaacgctgcccgcgacaacaagaagacccgt
attattccccgtcatcttcagctcgccatccgcaacgatgaggagttgaacaagcttttg
ggtcacgtcaccattgcccagggtggtgttctccccaacattcaccaaaaccttttgcct
aagaagactggcaagaccggcaagacctccagcatggagctgtaa
>Fp65
atgactggcggcggcaagtctggcggcaaggcctctggttccaagaacgcgcaatcgcgt
tcctccaaggctggtctcgcattccctgtcggtcgtgtccaccgtcttctccgaaagggc
aactacgctcagcgtgtcggtgccggtgctcccgtctacctcgctgccgtccttgagtac
ctcgctgccgaaatcctcgagttggctggtaacgctgcccgcgacaacaagaagacccgt
attattccccgtcatcttcagctcgccatccgcaacgatgaggagttgaacaagcttttg
ggtcacgtcaccattgcccagggtggtgttctccccaacattcaccaaaaccttttgcct
aagaagactggcaagaccggcaagacctccagcatggagctgtaa
>Fp66
atgactggcggcggcaagtctggcggcaaggcctctggttccaagaacgcgcaatcacgt
tcctccaaggctggtctcgcattccctgtcggtcgtgtccaccgtcttctccgaaagggc
aactacgctcagcgtgtcggtgccggtgctcccgtctacctcgctgccgtccttgagtac
ctcgctgccgaaatcctcgagttggctggtaacgctgcccgcgacaacaagaagacccgt
attattccccgtcatcttcagctcgccatccgcaacgatgaggagttgaacaagcttttg
ggtcacgtcaccattgcccagggtggtgttctccccaacattcaccaaaaccttttgcct
aagaagactggcaagaccggcaagacctccagcatggagctgtaa
>Fp72
atgactggcggcggcaagtctggcggcaaggcctctggttccaagaacgcgcaatcacgt
tcctccaaggctggtctcgcattccctgtcggtcgtgtccaccgtcttctccgaaagggc
aactacgctcagcgtgtcggtgccggtgctcccgtctacctcgctgccgtccttgagtac
ctcgctgccgaaatcctcgagttggctggtaacgctgcccgcgacaacaagaagacccgt
attattccccgtcatcttcagctcgccatccgcaacgatgaggagttgaacaagcttttg
ggtcacgtcaccattgcccagggtggtgttctccccaacattcaccaaaaccttttgcct
aagaagactggcaagaccggcaagacctccagcatggagctgtaa
>Fp73
atgactggcggcggcaagtctggcggcaaggcctctggttccaagaacgcgcaatcgcgt
tcctccaaggctggtctcgcattccctgtcggtcgtgtccaccgtcttctccgaaagggc
aactacgctcagcgtgtcggtgccggtgctcccgtctacctcgctgccgtccttgagtac
ctcgctgccgaaatcctcgagttggctggtaacgctgcccgcgacaacaagaagacccgt
attattccccgtcatcttcagctcgccatccgcaacgatgaggagttgaacaagcttttg
ggtcacgtcaccattgcccagggtggtgttctccccaacattcaccaaaaccttttgcct
aagaagactggcaagaccggcaagacctccagcatggagctgtaa
>Fp76
atgactggcggcggcaagtctggcggcaaggcctctggttccaagaacgcgcaatcgcgt
tcctccaaggctggtctcgcattccctgtcggtcgtgtccaccgtcttctccgaaagggc
aactacgctcagcgtgtcggtgccggtgctcccgtctacctcgctgccgtccttgagtac
ctcgctgccgaaatcctcgagttggctggtaacgctgcccgcgacaacaagaagacccgt
attattccccgtcatcttcagctcgccatccgcaacgatgaggagttgaacaagcttttg
ggtcacgtcaccattgcccagggtggtgttctccccaacattcaccaaaaccttttgcct
aagaagactggcaagaccggcaagacctccagcatggagctgtaa
>Fp78
atgactggcggcggcaagtctggcggcaaggcctctggttccaagaacgcgcaatcgcgt
tcctccaaggctggtctcgcattccctgtcggtcgtgtccaccgtcttctccgaaagggc
aactacgctcagcgtgtcggtgccggtgctcccgtctacctcgctgccgtccttgagtac
ctcgctgccgaaatcctcgagttggctggtaacgctgcccgcgacaacaagaagacccgt
attattccccgtcatcttcagctcgccatccgcaacgatgaggagttgaacaagcttttg
ggtcacgtcaccattgcccagggtggtgttctccccaacattcaccaaaaccttttgcct
aagaagactggcaagaccggcaagacctccagcatggagctgtaa
>Fp81
atgactggcggcggcaagtctggcggcaaggcctctggttccaagaacgcgcaatcacgt
tcctccaaggctggtctcgcattccctgtcggtcgtgtccaccgtcttctccgaaagggc
aactacgctcagcgtgtcggtgccggtgctcccgtctacctcgctgccgtccttgagtac
ctcgctgccgaaatcctcgagttggctggtaacgctgcccgcgacaacaagaagacccgt
attattccccgtcatcttcagctcgccatccgcaacgatgaggagttgaacaagcttttg
ggtcacgtcaccattgcccagggtggtgttctccccaacattcaccaaaaccttttgcct
aagaagactggcaagaccggcaagacctccagcatggagctgtaa
>Fp84
atgactggcggcggcaagtctggcggcaaggcctctggttccaagaacgcgcaatcgcgt
tcctccaaggctggtctcgcattccctgtcggtcgtgtccaccgtcttctccgaaagggc
aactacgctcagcgtgtcggtgccggtgctcccgtctacctcgctgccgtccttgagtac
ctcgctgccgaaatcctcgagttggctggtaacgctgcccgcgacaacaagaagacccgt
attattccccgtcatcttcagctcgccatccgcaacgatgaggagttgaacaagcttttg
ggtcacgtcaccattgcccagggtggtgttctccccaacattcaccaaaaccttttgcct
aagaagactggcaagaccggcaagacctccagcatggagctgtaa
>Fp86
atgactggcggcggcaagtctggcggcaaggcctctggttccaagaacgcgcaatcgcgt
tcctccaaggctggtctcgcattccctgtcggtcgtgtccaccgtcttctccgaaagggc
aactacgctcagcgtgtcggtgccggtgctcccgtctacctcgctgccgtccttgagtac
ctcgctgccgaaatcctcgagttggctggtaacgctgcccgcgacaacaagaagacccgt
attattccccgtcatcttcagctcgccatccgcaacgatgaggagttgaacaagcttttg
ggtcacgtcaccattgcccagggtggtgttctccccaacattcaccaaaaccttttgcct
aagaagactggcaagaccggcaagacctccagcatggagctgtaa
>Fvenenatum.busco
atgactggcggcggcaagtctggcggcaaggcctctggctccaagaacgcgcaatcgcgt
tcctccaaggctggtctcgctttccctgtcggtcgtgtccaccgcctcctccgaaagggc
aactacgctcagcgtgtcggtgctggtgcccctgtttacctcgctgccgtcctcgagtac
ctcgctgccgaaatcctcgagttggctggtaacgctgcccgcgacaacaagaagacccgt
atcattccccgtcatcttcagctcgccatccgaaacgatgaggagttgaacaagcttttg
ggtcacgtcaccatcgcccagggtggtgttctccccaacattcaccagaaccttttgccc
aagaagactggcaagactggcaagacctccagcatggagctgtaa
