# Supplementary material for: Apicidin biosynthesis is linked to accessory chromosomes in Fusarium poae isolates
Source: BMC Genomics. 2021 Aug 4;22:591. doi: 10.1186/s12864-021-07617-y (PMC8340494; doi:10.1186/s12864-021-07617-y)
Supplement: Supplementary file 17 — Additional file 17. Compressed folder containing alignments for each of the 4141 orthologs used in BUSCO analysis. [file 12864_2021_7617_MOESM17_ESM.zip › Fven2_nt_MAFFT/1130at5125_nt.mafft.fasta]

>Fp105
atgtctcacagggctcggctcgctgagctcaaggcccttcgggcctctggcaagaaggct
ttcgataattacaaagttgccgacgttgatgatctatacgacgaagttgacgaggatgga
tataagaaggttgttcgagaaagattggatcaggatgactttgttgtcgatgacaatggc
cgaggttatgcagatgacggccgcgaagactgggatcgagtgcaagcctacaattccgat
agtgaagaagaggccggtgttcgtggacgacctagtaaggccgcaaaaaagagtcgtcaa
gaagagcagaacaagcgagatgccaacgatagggatattagcgaatacttcaaaagcgcc
agcaggacgcagccaaagccaaaggctgtaaaaacaaaggctgatgacgatttcttgtcc
gatctactcggagaggtcgatagcaacattccagaacctgccca---tatctcaaaagtt
gaaagatctggtggtggccgccgcaaagccagggctctctcacccgcacctgagcccatt
tccaagaagaagaagattctcgatacccgaatgccatctcctccccctccccctccagct
cgcgacgacgacgacgacttcttccctcctgccgacgatgatctattggaaaccgcagac
gtccccatgagtgacccagcaccttcttcaccggctgcaaaggtcgcgcagaggaaagct
cagatcaaacaacaaccaaaagacgacgatgacgaggatatgatggaggttgcccatact
ggtgctattgctacaactagtgtcaatttgaccagttcaaggccgatcaaaaaaatcctc
aaggcagagactgatccgacccccgccagttcttctcctgtcaaaccaaacgttgcctca
gtaaaccctacctcgtggaatgctttgacagagaggctcaatgttgtctcaagctcgcca
gcggaagcaaagaccattggaaagatcgaccacaaagatgccatcgaggaggacggcagt
ctcaacttcttctggaccgattacacggagctaaatggtagtctttgtctctttggtaaa
gtactgaacaagaaaacgaagtcatacgtcagctgttttgtcaaagtggataatattttg
agaaaactatatttcctgccgcgcgagcatcgcatgcaagatggcgaggaaacgggcgag
gaggtggaaatgatgcaagtttacgacgaaatcgacaccatgatgaccaagatgaatgtc
ggtatgtacaagatcaaggcttgtacaagaaagtatgcctttgaacttcgcgatgttccc
aaagaagctcagtatatgaaacttctctacccttacaacaagccagaggtcgaccctaac
cgacccggtgagacctattcccacgtctttgggagtaacacctccctgtttgagcaattc
gttctctggaagaacattatgggtccatgttggctcaagatcgaagacgctgattttgac
aagctgaagaacgcttctcactgcaagcttgaagttgtggctgatcacccaaatatggtc
tctgtcttgagcgaatccgacaaccttgatgctcctcccttgactctcatgagcgtcgca
cttagaactgcctttaacgagaaggccaacaaacaagagattttgtctatcagtgcaagc
atctacgaaaaggtctccctcgctgatactacacctgctgagaagctcccatgtcggact
ttcactgtaatccgcccacatggccagtctttccctatgggctttgatcatcttgcgaag
aagagaaaccgtggcttgattgtcttgaaaaaacaagaagctgatattcttgcgttcttc
ctcgcccaggttgatgttgctgacccggatgtcatccttggtcaccaattggaaggtgtg
gactacagtgtgcttctcaatcgtttgcacgaaaagaagattcccgggtggtcgcgattg
ggcagactccgccgtacacagtggccggcatcaattggcaagacaggcggtaatgttttt
gctgaacgtcagatcctttctggtcgtctcatgtgtgatctggccaacgatgctggaaag
tcggtcatgctcaagtgtcagtcttggagtttaacggaaatgtgtagcctgtacctgtca
ggcgacaaccgtcgccgtgaattcgataatgaggatgctctgaagacctgggccaaggaa
aagcagggtcttctcgattacatcacccacatggaggctgatacgcacttcatcgcagct
ttggctctgggtgttcagatgttgcccctgaccaaagttttgactaaccttgcaggaaac
tcatgggcacgaaccttgaccggaactcgtgcagaacgaaacgagtacattttgctccat
gaattttaccgcaacaagtacatctgtcccgacaagcagacattccgcagtcgacagcgt
gctgaagaagcacaacgtgaaggggaagttgccgacggaaaaaagaaggacaagtataag
ggtggtctggttttcgagccagaaaagggcttgtacgacaagtttgtacttgtcatggac
ttcaactctctgtatccttccattatccaagagtttaacatctgtttcacaacagtagac
aggccagatacaaaagaaggagatgacgaagtccctgaggtccctaccaaccaagaccag
ggcattctccctaggcttattgccactcttgttagtcgtcgtcgccaagtcaagagtctc
atgaaggataagaaggccaccccagaggagttggctacatgggacatcaagcagcttgcc
ctaaagctgactgccaactctatgtacggatgcttgggatataccaagtcacgcttctac
gctcgacctttggctgtcttaaccactttcaagggccgcgagattcttcgcagcacgaaa
gagcttgccgagagcaattctttgcaagttatttacggcgacactgattccgtcatgatc
aatgccaacgtggacaacgtcgccgacgcattcaaggtcggtaacgacttcaagaaagcg
gttaacgagcaatacaagcttcttgagatcgatatcgataacgtcttccgccggatcctt
ctccaagccaagaagaagtatgccgccatcaatcttgtggaaaaggatggcaagttcatt
gagaagatggaagtcaaaggtctcgatatgaagcgccgagagtactgtgctctgtctaaa
gagatttctcagcatctcttaaacgagatcctctctggcgacgataccgagatctcaatt
gcccgaattcacgagtatttgaacgaaattgcgggcaagatgcgcgagcaaagtatcccc
atacagaaatacaccatctacacacaacttggaaaggcaccccaagactaccccgaagcc
aattctatgcctcaggttcaagtcgctcttcgcgaaattgccaaaggcaagacagttcgc
aaaggagatgttatagcgtacgtgattacaggcgacagcaacagctccgagcctgcccct
aaacgagcgtacactcctggcgacctcaaggcagacccttccctgttgcctgatgtcgaa
tggtatattggcaagcaaatcttcccacctgtcgagcgtctttgcgccaacattgtcggt
acatcgacttcacaactggcggaacagcttggtctggatatcaagcggtatagctcattc
cagacccagcaaaatagctcaaacaacgatcttgagattcacccattggactctcaaatc
ccagacgaagttcgtttcggcgattgcgctcgcttgtccttacgctgtcggaagtgcaaa
gcctcatccatttttgaaggcgtcactgcaacccctgagagagtatcacagtcaggtgtc
ctctgtggctcttgcggtactctcatctcaacactttcggttgttgctcaaatggagcac
gccatccgtacccaaacaagtcggtattatgagggttggcttatctgcgatgatactcag
tgcggcaaccgtactcgtcaaatgagcgtctacggctctcgttgccttgggcctaaggga
ttcgcacgagactgtcttggccggatgcggtacgagtatacggagaaggcaatctacacc
cagttactctactttgccagtctctgggatgtagacaaggccaagaccaaagctgcaatc
acagaaatgtccagaccagaccgcgaaaacatccttgcgctagccgaacacaaccgtgtg
cgtttcggaaatatcaagggtgttgttgacaagtatcttgacaagtgcggtcgtcaatgg
gtagctatggatactcttttcacaaagttgggcttcaagccactggcatga
>Fp108
atgtctcacagggctcggctcgctgagctcaaggcccttcgggcctctggcaagaaggct
ttcgataattacaaagttgccgacgttgatgatctatacgacgaagttgacgaggatgga
tataagaaggttgttcgagaaagattggatcaggatgactttgttgtcgatgacaatggc
cgaggttatgcagatgacggccgcgaagactgggatcgagtgcaagcctacaattccgat
agtgaagaagaggccggtgttcgtggacgacctagtaaggccgcaaaaaagagtcgtcaa
gaagagcagaacaagcgagatgccaacgatagggatattagcgaatacttcaaaagcgcc
agcaggacgcagccaaagccaaaggctgtaaaaacaaaggctgatgacgatttcttgtcc
gatctactcggagaggtcgatagcaacattccagaacctgccca---tatctcaaaagtt
gaaagatctggtggtggccgccgcaaagccagggctctctcacccgcacctgagcccatt
tccaagaagaagaagattctcgatacccgaatgccatctcctccccctccccctccagct
cgcgacgacgacgacgacttcttccctcctgccgacgatgatctattggaaaccgcagac
gtccccatgagtgacccagcaccttcttcaccggctgcaaaggtcgcgcagaggaaagct
cagatcaaacaacaaccaaaagacgacgatgacgaggatatgatggaggttgcccatact
ggtgctattgctacaactagtgtcaatttgaccagttcaaggccgatcaaaaaaatcctc
aaggcagagactgatccgacccccgccagttcttctcctgtcaaaccaaacgttgcctca
gtaaaccctacctcgtggaatgctttgacagagaggctcaatgttgtctcaagctcgcca
gcggaagcaaagaccattggaaagatcgaccacaaagatgccatcgaggaggacggcagt
ctcaacttcttctggaccgattacacggagctaaatggtagtctttgtctctttggtaaa
gtactgaacaagaaaacgaagtcatacgtcagctgttttgtcaaagtggataatattttg
agaaaactatatttcctgccgcgcgagcatcgcatgcaagatggcgaggaaacgggcgag
gaggtggaaatgatgcaagtttacgacgaaatcgacaccatgatgaccaagatgaatgtc
ggtatgtacaagatcaaggcttgtacaagaaagtatgcctttgaacttcgcgatgttccc
aaagaagctcagtatatgaaacttctctacccttacaacaagccagaggtcgaccctaac
cgacccggtgagacctattcccacgtctttgggagtaacacctccctgtttgagcaattc
gttctctggaagaacattatgggtccatgttggctcaagatcgaagacgctgattttgac
aagctgaagaacgcttctcactgcaagcttgaagttgtggctgatcacccaaatatggtc
tctgtcttgagcgaatccgacaaccttgatgctcctcccttgactctcatgagcgtcgca
cttagaactgcctttaacgagaaggccaacaaacaagagattttgtctatcagtgcaagc
atctacgaaaaggtctccctcgctgatactacacctgctgagaagctcccatgtcggact
ttcactgtaatccgcccacatggccagtctttccctatgggctttgatcatcttgcgaag
aagagaaaccgtggcttgattgtcttgaaaaaacaagaagctgatattcttgcgttcttc
ctcgcccaggttgatgttgctgacccggatgtcatccttggtcaccaattggaaggtgtg
gactacagtgtgcttctcaatcgtttgcacgaaaagaagattcccgggtggtcgcgattg
ggcagactccgccgtacacagtggccggcatcaattggcaagacaggcggtaatgttttt
gctgaacgtcagatcctttctggtcgtctcatgtgtgatctggccaacgatgctggaaag
tcggtcatgctcaagtgtcagtcttggagtttaacggaaatgtgtagcctgtacctgtca
ggcgacaaccgtcgccgtgaattcgataatgaggatgctctgaagacctgggccaaggaa
aagcagggtcttctcgattacatcacccacatggaggctgatacgcacttcatcgcagct
ttggctctgggtgttcagatgttgcccctgaccaaagttttgactaaccttgcaggaaac
tcatgggcacgaaccttgaccggaactcgtgcagaacgaaacgagtacattttgctccat
gaattttaccgcaacaagtacatctgtcccgacaagcagacattccgcagtcgacagcgt
gctgaagaagcacaacgtgaaggggaagttgccgacggaaaaaagaaggacaagtataag
ggtggtctggttttcgagccagaaaagggcttgtacgacaagtttgtacttgtcatggac
ttcaactctctgtatccttccattatccaagagtttaacatctgtttcacaacagtagac
aggccagatacaaaagaaggagatgacgaagtccctgaggtccctaccaaccaagaccag
ggcattctccctaggcttattgccactcttgttagtcgtcgtcgccaagtcaagagtctc
atgaaggataagaaggccaccccagaggagttggctacatgggacatcaagcagcttgcc
ctaaagctgactgccaactctatgtacggatgcttgggatataccaagtcacgcttctac
gctcgacctttggctgtcttaaccactttcaagggccgcgagattcttcgcagcacgaaa
gagcttgccgagagcaattctttgcaagttatttacggcgacactgattccgtcatgatc
aatgccaacgtggacaacgtcgccgacgcattcaaggtcggtaacgacttcaagaaagcg
gttaacgagcaatacaagcttcttgagatcgatatcgataacgtcttccgccggatcctt
ctccaagccaagaagaagtatgccgccatcaatcttgtggaaaaggatggcaagttcatt
gagaagatggaagtcaaaggtctcgatatgaagcgccgagagtactgtgctctgtctaaa
gagatttctcagcatctcttaaacgagatcctctctggcgacgataccgagatctcaatt
gcccgaattcacgagtatttgaacgaaattgcgggcaagatgcgcgagcaaagtatcccc
atacagaaatacaccatctacacacaacttggaaaggcaccccaagactaccccgaagcc
aattctatgcctcaggttcaagtcgctcttcgcgaaattgccaaaggcaagacagttcgc
aaaggagatgttatagcgtacgtgattacaggcgacagcaacagctccgagcctgcccct
aaacgagcgtacactcctggcgacctcaaggcagacccttccctgttgcctgatgtcgaa
tggtatattggcaagcaaatcttcccacctgtcgagcgtctttgcgccaacattgtcggt
acatcgacttcacaactggcggaacagcttggtctggatatcaagcggtatagctcattc
cagacccagcaaaatagctcaaacaacgatcttgagattcacccattggactctcaaatc
ccagacgaagttcgtttcggcgattgcgctcgcttgtccttacgctgtcggaagtgcaaa
gcctcatccatttttgaaggcgtcactgcaacccctgagagagtatcacagtcaggtgtc
ctctgtggctcttgcggtactctcatctcaacactttcggttgttgctcaaatggagcac
gccatccgtacccaaacaagtcggtattatgagggttggcttatctgcgatgatactcag
tgcggcaaccgtactcgtcaaatgagcgtctacggctctcgttgccttgggcctaaggga
ttcgcacgagactgtcttggccggatgcggtacgagtatacggagaaggcaatctacacc
cagttactctactttgccagtctctgggatgtagacaaggccaagaccaaagctgcaatc
acagaaatgtccagaccagaccgcgaaaacatccttgcgctagccgaacacaaccgtgtg
cgtttcggaaatatcaagggtgttgttgacaagtatcttgacaagtgcggtcgtcaatgg
gtagctatggatactcttttcacaaagttgggcttcaagccactggcatga
>Fp118
atgtctcacagggctcggctcgctgagctcaaggcccttcgggcctctggcaagaaggct
ttcgataattacaaagttgccgacgttgatgatctatacgacgaagttgacgaggatgga
tataagaaggttgttcgagaaagattggatcaggatgactttgttgtcgatgacaatggc
cgaggttatgcagatgacggccgcgaagactgggatcgagtgcaagcctacaattccgat
agtgaagaagaggccggtgttcgtggacgacctagtaaggccgcaaaaaagagtcgtcaa
gaagagcagaacaagcgagatgccaacgatagggatattagcgaatacttcaaaagcgcc
agcaggacgcagccaaagccaaaggctgtaaaaacaaaggctgatgacgatttcttgtcc
gatctactcggagaggtcgatagcaacattccagaacctgccca---tatctcaaaagtt
gaaagatctggtggtggccgccgcaaagccagggctctctcacccgcacctgagcccatt
tccaagaagaagaagattctcgatacccgaatgccatctcctccccctccccctccagct
cgcgacgacgacgacgacttcttccctcctgccgacgatgatctattggaaaccgcagac
gtccccatgagtgacccagcaccttcttcaccggctgcaaaggtcgcgcagaggaaagct
cagatcaaacaacaaccaaaagacgacgatgacgaggatatgatggaggttgcccatact
ggtgctattgctacaactagtgtcaatttgaccagttcaaggccgatcaaaaaaatcctc
aaggcagagactgatccgacccccgccagttcttctcctgtcaaaccaaacgttgcctca
gtaaaccctacctcgtggaatgctttgacagagaggctcaatgttgtctcaagctcgcca
gcggaagcaaagaccattggaaagatcgaccacaaagatgccatcgaggaggacggcagt
ctcaacttcttctggaccgattacacggagctaaatggtagtctttgtctctttggtaaa
gtactgaacaagaaaacgaagtcatacgtcagctgttttgtcaaagtggataatattttg
agaaaactatatttcctgccgcgcgagcatcgcatgcaagatggcgaggaaacgggcgag
gaggtggaaatgatgcaagtttacgacgaaatcgacaccatgatgaccaagatgaatgtc
ggtatgtacaagatcaaggcttgtacaagaaagtatgcctttgaacttcgcgatgttccc
aaagaagctcagtatatgaaacttctctacccttacaacaagccagaggtcgaccctaac
cgacccggtgagacctattcccacgtctttgggagtaacacctccctgtttgagcaattc
gttctctggaagaacattatgggtccatgttggctcaagatcgaagacgctgattttgac
aagctgaagaacgcttctcactgcaagcttgaagttgtggctgatcacccaaatatggtc
tctgtcttgagcgaatccgacaaccttgatgctcctcccttgactctcatgagcgtcgca
cttagaactgcctttaacgagaaggccaacaaacaagagattttgtctatcagtgcaaga
atctacgaaaaggtctccctcgctgatactacacctgctgagaagctcccatgtcggact
ttcactgtaatccgcccacatggccagtctttccctatgggctttgatcatcttgcgaag
aagagaaaccgtggcttgattgtcttgaaaaaacaagaagctgatattcttgcgttcttc
ctcgcccaggttgatgttgctgacccggatgtcatccttggtcaccaattggaaggtgtg
gactacagtgtgcttctcaatcgtttgcacgaaaagaagattcccgggtggtcgcgattg
ggcagactccgccgtacacagtggccggcatcaattggcaagacaggcggtaatgttttt
gctgaacgtcagatcctttctggtcgtctcatgtgtgatctggccaacgatgctggaaag
tcggtcatgctcaagtgtcagtcttggagtttaacggaaatgtgtagcctgtacctgtca
ggcgacaaccgtcgccgtgaattcgataatgaggatgctctgaagacctgggccaaggaa
aagcagggtcttctcgattacatcacccacatggaggctgatacgcacttcatcgcagct
ttggctctgggtgttcagatgttgcccctgaccaaagttttgactaaccttgcaggaaac
tcatgggcacgaaccttgaccggaactcgtgcagaacgaaacgagtacattttgctccat
gaattttaccgcaacaagtacatctgtcccgacaagcagacattccgcagtcgacagcgt
gctgaagaagcacaacgtgaaggggaagttgccgacggaaaaaagaaggacaagtataag
ggtggtctggttttcgagccagaaaagggcttgtacgacaagtttgtacttgtcatggac
ttcaactctctgtatccttccattatccaagagtttaacatctgtttcacaacagtagac
aggccagatacaaaagaaggagatgacgaagtccctgaggtccctaccaaccaagaccag
ggcattctccctaggcttattgccactcttgttagtcgtcgtcgccaagtcaagagtctc
atgaaggataagaaggccaccccagaggagttggctacatgggacatcaagcagcttgcc
ctaaagctgactgccaactctatgtacggatgcttgggatataccaagtcacgcttctac
gctcgacctttggctgtcttaaccactttcaagggccgcgagattcttcgcagcacgaaa
gagcttgccgagagcaattctttgcaagttatttacggcgacactgattccgtcatgatc
aatgccaacgtggacaacgtcgccgacgcattcaaggtcggtaacgacttcaagaaagcg
gttaacgagcaatacaagcttcttgagatcgatatcgataacgtcttccgccggatcctt
ctccaagccaagaagaagtatgccgccatcaatcttgtggaaaaggatggcaagttcatt
gagaagatggaagtcaaaggtctcgatatgaagcgccgagagtactgtgctctgtctaaa
gagatttctcagcatctcttaaacgagatcctctctggcgacgataccgagatctcaatt
gcccgaattcacgagtatttgaacgaaattgcgggcaagatgcgcgagcaaagtatcccc
atacagaaatacaccatctacacacaacttggaaaggcaccccaagactaccccgaagcc
aattctatgcctcaggttcaagtcgctcttcgcgaaattgccaaaggcaagacagttcgc
aaaggagatgttatagcgtacgtgattacaggcgacagcaacagctccgagcctgcccct
aaacgagcgtacactcctggcgacctcaaggcagacccttccctgttgcctgatgtcgaa
tggtatattggcaagcaaatcttcccacctgtcgagcgtctttgcgccaacattgtcggt
acatcgatttcacaactggcggaacagcttggtctggatatcaagcggtatagctcattc
cagacccagcaaaatagctcaaacaacgatcttgagattcacccattggactctcaaatc
ccagacgaagttcgtttcggcgattgcgctcgcttgtccttacgctgtcggaagtgcaaa
gcctcatccatttttgaaggcgtcactgcaacccctgagagagtatcacagtcaggtgtc
ctctgtggctcttgcggtactctcatctcaacactttcggttgttgctcaaatggagcac
gccatccgtacccaaacaagtcggtattatgagggttggcttatctgcgatgatactcag
tgcggcaaccgtactcgtcaaatgagcgtctacggctctcgttgccttgggcctaaggga
ttcgcacgagactgtcttggccggatgcggtacgagtatacggagaaggcaatctacacc
cagttactctactttgccagtctctgggatgtagacaaggccaagaccaaagctgcaatc
acagaaatgtccagaccagaccgcgaaaacatccttgcgctagccgaacacaaccgtgtg
cgtttcggaaatatcaagggtgttgttgacaagtatcttgacaagtgcggtcgtcaatgg
gtagctatggatactcttttcacaaagttgggcttcaagccactggcatga
>Fp122
atgtctcacagggctcggctcgctgagctcaaggcccttcgggcctctggcaagaaggct
ttcgataattacaaagttgccgacgttgatgatctatacgacgaagttgacgaggatgga
tataagaaggttgttcgagaaagattggatcaggatgactttgttgtcgatgacaatggc
cgaggttatgcagatgacggccgcgaagactgggatcgagtgcaagcctacaattccgat
agtgaagaagaggccggtgttcgtggacgacctagtaaggccg------gttatcgtcaa
gaagagcagaacaagcgagatgccaacgatagggatattagcgaatacttcaaaagcgcc
agcaggacgcagccaaagccaaaggctgtaaaaacaaaggctgatgacgatttcttgtcc
gatctactcggagaggtcgatagcaacattccagaacctgccca---tatctcaaaagtt
gaaagatctggtggtggccgccgcaaagccagggctctctcacccgcacctgagcccatt
tccaagaagaagaagattctcgatacccgaatgccatctcctccccctccccctccagct
cgcgacgacgacgacgacttcttccctcctgccgacgatgatctattggaaaccgcagac
gtccccatgagtgacccagcaccttcttcaccggctgcaaaggtcgcgcagaggaaagct
cagatcaaacaacaaccaaaagacgacgatgacgaggatatgatggaggttgcccatact
ggtgctattgttacaactagtgtcaatttgaccagttcaaggccgatcaaaaaaatcctc
aaggcagagactgatccgacccccgccagttcttctcctgtcaaaccaaacgttgcctca
gtaaaccctacctcgtggaatgctttgacagagaggctcaatgttgtctcaagctcgcca
gcggaagcaaagaccattggaaagatcgaccacaaagatgccatcgaggaggacggcagt
ctcaacttcttctggaccgattacacggagctaaatggtagtctttgtctcttcggtaaa
gtactgaacaagaaaacgaagtcatacgtcagctgttttgtcaaagtggataatattttg
agaaaactatatttcctgccgcgcgagcatcgcatgcaagatggcgaggaaacgggcgag
gaggtggaaatgatgcaagtttacgacgaaatcgacaccatgatgaccaagatgaatgtc
ggtatgtacaagatcaaggcttgtacaagaaagtatgcctttgaacttcgcgatgttccc
aaagaagctcagtatatgaaacttctctacccttacaacaagccggaggtcgaccctaac
cgacccggtgagacctattcccacgtctttgggagtaacacctccctgtttgagcaattc
gttctctggaagaacattatgggtccatgttggctcaagatcgaagacgctgattttgac
aagctgaagaacgcttctcactgcaagcttgaagttgtggctgatcacccaaatatggtc
tctgtcttgagcgaatccgacaaccttgatgctcctcccttgactctcatgagcgtcgca
cttagaactgcctttaacgagaaggccaacaaacaagagattttgtctatcagtgcaaga
atctacgaaaaggtctccctcgctgatactacacctgctgagaagctcccatgtcggact
ttcactgtaatccgcccacatggccagtctttccctatgggctttgatcatcttgcgaag
aagagaaaccgtggcttgattgtcttgaaaaaacaagaagctgatattcttgcgttcttc
ctcgcccaggttgatgttgctgacccggatgtcatccttggtcaccaattggaaggtgtg
gactacagtgtgcttctcaatcgtttgcacgaaaagaagattcccgggtggtcgcgattg
ggcagactccgccgtacacagtggccggcatcaattggcaagacaggcggtaatgttttt
gctgaacgtcagatcctttctggtcgtctcatgtgtgatctggccaacgatgctggaaag
tcggtcatgctcaagtgtcagtcttggagtttaacggaaatgtgtagcctgtacctgtca
ggcgacaaccgtcgccgtgaattcgataatgaggatgctctgaagacctgggccaaggaa
aagcagggtcttctcgattacatcacccacatggaggctgatacgcacttcatcgcagct
ttggctctgggtgttcagatgttgcccctgaccaaagttttgactaaccttgcaggaaac
tcatgggcacgaaccttgaccggaactcgtgcagaacgaaacgagtacattttgctccat
gaattttaccgcaacaagtacatctgtcccgacaagcagacattccgcagtcgacagcgt
gctgaagaagcacaacgtgaaggggaagttgccgacggaaaaaagaaggacaagtataag
ggtggtctggttttcgagccagaaaagggcttgtacgacaagtttgtacttgtcatggac
ttcaactctctgtatccttccattatccaagagtttaacatctgtttcacaacagtagac
aggccagatacaaaagaaggagatgacgaagtccctgaggtccctaccaaccaagaccag
ggcattctccctaggcttattgccactcttgttagtcgtcgtcgccaagtcaagagtctc
atgaaggataagaaggccaccccagaggagttggctacatgggacatcaagcagcttgcc
ctaaagctgactgccaactctatgtacggatgcttgggatataccaagtcacgcttctac
gctcgacctttggctgtcttaaccactttcaagggccgcgagattcttcgcagcacgaaa
gagcttgccgagagcaattctttgcaagttatttacggcgacactgattccgtcatgatc
aatgccaacgtggacaacgtcgccgacgcattcaaggtcggtaacgacttcaagaaagcg
gttaacgagcaatacaagcttcttgagatcgatatcgataacgtcttccgccggatcctt
ctccaagccaagaagaagtatgccgccatcaatcttgtggaaaaggatggcaagttcatt
gagaagatggaagtcaaaggtctcgatatgaagcgccgagagtactgtgctctgtctaaa
gagatttctcagcatctcttaaacgagatcctctctggcgacgataccgagatctcaatt
gcccgaattcacgagtatttgaacgaaattgcgggcaagatgcgcgagcaaagtatcccc
atacagaaatacaccatctacacacaacttggaaaggcaccccaagactaccccgaagcc
aattctatgcctcaggttcaagtcgctcttcgcgaaattgccaaaggcaagacagttcgc
aaaggagatgttatagcgtacgtgattacaggcgacagcaacagctccgagcctgcccct
aaacgagcgtacactcctggcgacctcaaggcagacccttccctgttgcctgatgtcgaa
tggtatattggcaagcaaatcttcccacctgtcgagcgtctttgcgccaacattgtcggt
acatcgacttcacaactggcggaacagcttggtctggatatcaagcggtatagctcattc
cagacccagcaaaatagctcaaacaacgatcttgagattcacccattggactctcaaatc
ccagacgaagttcgtttcggcgattgcgctcgcttgtccttacgctgtcggaagtgcaaa
gcctcatccatttttgaaggcgtcactgcaacccctgagagagtatcacagtcaggtgtc
ctctgtggctcttgcggtactctcatctcaacactttcggttgttgctcaaatggagcac
gccatccgtacccaaacaagtcggtattatgagggttggcttatctgcgatgatactcag
tgcggcaaccgtactcgtcaaatgagcgtctacggctctcgttgccttgggcctaaggga
ttcgcacgagactgtcttggccggatgcggtacgagtatacggagaaggcaatctacacc
cagttactctactttgccagtctctgggatgtagacaaggccaagaccaaagctgcaatc
acagaaatgtccagaccagaccgcgaaaacatccttgcgctagccgaacacaaccgtgtg
cgtttcggaaatatcaagggtgttgttgacaagtatcttgacaagtgcggtcgtcaatgg
gtagctatggatactcttttcacaaagttgggcttcaagccactggcatga
>Fp125
atgtctcacagggctcggctcgctgagctcaaggcccttcgggcctctggcaagaaggct
ttcgataattacaaagttgccgacgttgatgatctatacgacgaagttgacgaggatgga
tataagaaggttgttcgagaaagattggatcaggatgactttgttgtcgatgacaatggc
cgaggttatgcagatgacggccgcgaagactgggatcgagtgcaagcctacaattccgat
agtgaagaagaggccggtgttcgtggacgacctagtaaggccgcaaaaaagagtcgtcaa
gaagagcagaacaagcgagatgccaacgatagggatattagcgaatacttcaaaagcgcc
agcaggacgcagccaaagccaaaggctgtaaaaacaaaggctgatgacgatttcttgtcc
gatctactcggagaggtcgatagcaacattccagaacctgccca---tatctcaaaagtt
gaaagatctggtggtggccgccgcaaagccagggctctctcacccgcacctgagcccatt
tccaagaagaagaagattctcgatacccgaatgccatctcctccccctccccctccagct
cgcgacgacgacgacgacttcttccctcctgccgacgatgatctattggaaaccgcagac
gtccccatgagtgacccagcaccttcttcaccggctgcaaaggtcgcgcagaggaaagct
cagatcaaacaacaaccaaaagacgacgatgacgaggatatgatggaggttgcccatact
ggtgctattgctacaactagtgtcaatttgaccagttcaaggccgatcaaaaaaatcctc
aaggcagagactgatccgacccccgccagttcttctcctgtcaaaccaaacgttgcctca
gtaaaccctacctcgtggaatgctttgacagagaggctcaatgttgtctcaagctcgcca
gcggaagcaaagaccattggaaagatcgaccacaaagatgccatcgaggaggacggcagt
ctcaacttcttctggaccgattacacggagctaaatggtagtctttgtctctttggtaaa
gtactgaacaagaaaacgaagtcatacgtcagctgttttgtcaaagtggataatattttg
agaaaactatatttcctgccgcgcgagcatcgcatgcaagatggcgaggaaacgggcgag
gaggtggaaatgatgcaagtttacgacgaaatcgacaccatgatgaccaagatgaatgtc
ggtatgtacaagatcaaggcttgtacaagaaagtatgcctttgaacttcgcgatgttccc
aaagaagctcagtatatgaaacttctctacccttacaacaagccagaggtcgaccctaac
cgacccggtgagacctattcccacgtctttgggagtaacacctccctgtttgagcaattc
gttctctggaagaacattatgggtccatgttggctcaagatcgaagacgctgattttgac
aagctgaagaacgcttctcactgcaagcttgaagttgtggctgatcacccaaatatggtc
tctgtcttgagcgaatccgacaaccttgatgctcctcccttgactctcatgagcgtcgca
cttagaactgcctttaacgagaaggccaacaaacaagagattttgtctatcagtgcaagc
atctacgaaaaggtctccctcgctgatactacacctgctgagaagctcccatgtcggact
ttcactgtaatccgcccacatggccagtctttccctatgggctttgatcatcttgcgaag
aagagaaaccgtggcttgattgtcttgaaaaaacaagaagctgatattcttgcgttcttc
ctcgcccaggttgatgttgctgacccggatgtcatccttggtcaccaattggaaggtgtg
gactacagtgtgcttctcaatcgtttgcacgaaaagaagattcccgggtggtcgcgattg
ggcagactccgccgtacacagtggccggcatcaattggcaagacaggcggtaatgttttt
gctgaacgtcagatcctttctggtcgtctcatgtgtgatctggccaacgatgctggaaag
tcggtcatgctcaagtgtcagtcttggagtttaacggaaatgtgtagcctgtacctgtca
ggcgacaaccgtcgccgtgaattcgataatgaggatgctctgaagacctgggccaaggaa
aagcagggtcttctcgattacatcacccacatggaggctgatacgcacttcatcgcagct
ttggctctgggtgttcagatgttgcccctgaccaaagttttgactaaccttgcaggaaac
tcatgggcacgaaccttgaccggaactcgtgcagaacgaaacgagtacattttgctccat
gaattttaccgcaacaagtacatctgtcccgacaagcagacattccgcagtcgacagcgt
gctgaagaagcacaacgtgaaggggaagttgccgacggaaaaaagaaggacaagtataag
ggtggtctggttttcgagccagaaaagggcttgtacgacaagtttgtacttgtcatggac
ttcaactctctgtatccttccattatccaagagtttaacatctgtttcacaacagtagac
aggccagatacaaaagaaggagatgacgaagtccctgaggtccctaccaaccaagaccag
ggcattctccctaggcttattgccactcttgttagtcgtcgtcgccaagtcaagagtctc
atgaaggataagaaggccaccccagaggagttggctacatgggacatcaagcagcttgcc
ctaaagctgactgccaactctatgtacggatgcttgggatataccaagtcacgcttctac
gctcgacctttggctgtcttaaccactttcaagggccgcgagattcttcgcagcacgaaa
gagcttgccgagagcaattctttgcaagttatttacggcgacactgattccgtcatgatc
aatgccaacgtggacaacgtcgccgacgcattcaaggtcggtaacgacttcaagaaagcg
gttaacgagcaatacaagcttcttgagatcgatatcgataacgtcttccgccggatcctt
ctccaagccaagaagaagtatgccgccatcaatcttgtggaaaaggatggcaagttcatt
gagaagatggaagtcaaaggtctcgatatgaagcgccgagagtactgtgctctgtctaaa
gagatttctcagcatctcttaaacgagatcctctctggcgacgataccgagatctcaatt
gcccgaattcacgagtatttgaacgaaattgcgggcaagatgcgcgagcaaagtatcccc
atacagaaatacaccatctacacacaacttggaaaggcaccccaagactaccccgaagcc
aattctatgcctcaggttcaagtcgctcttcgcgaaattgccaaaggcaagacagttcgc
aaaggagatgttatagcgtacgtgattacaggcgacagcaacagctccgagcctgcccct
aaacgagcgtacactcctggcgacctcaaggcagacccttccctgttgcctgatgtcgaa
tggtatattggcaagcaaatcttcccacctgtcgagcgtctttgcgccaacattgtcggt
acatcgacttcacaactggcggaacagcttggtctggatatcaagcggtatagctcattc
cagacccagcaaaatagctcaaacaacgatcttgagattcacccattggactctcaaatc
ccagacgaagttcgtttcggcgattgcgctcgcttgtccttacgctgtcggaagtgcaaa
gcctcatccatttttgaaggcgtcactgcaacccctgagagagtatcacagtcaggtgtc
ctctgtggctcttgcggtactctcatctcaacactttcggttgttgctcaaatggagcac
gccatccgtacccaaacaagtcggtattatgagggttggcttatctgcgatgatactcag
tgcggcaaccgtactcgtcaaatgagcgtctacggctctcgttgccttgggcctaaggga
ttcgcacgagactgtcttggccggatgcggtacgagtatacggagaaggcaatctacacc
cagttactctactttgccagtctctgggatgtagacaaggccaagaccaaagctgcaatc
acagaaatgtccagaccagaccgcgaaaacatccttgcgctagccgaacacaaccgtgtg
cgtttcggaaatatcaagggtgttgttgacaagtatcttgacaagtgcggtcgtcaatgg
gtagctatggatactcttttcacaaagttgggcttcaagccactggcatga
>Fp13r
atgtctcacagggctcggctcgctgagctcaaggcccttcgggcctctggcaagaaggct
ttcgataattacaaagttgccgacgttgatgatctatacgacgaagttgacgaggatgga
tataagaaggttgttcgagaaagattggatcaggatgactttgttgtcgatgacaatggc
cgaggttatgcagatgacggccgcgaagactgggatcgagtgcaagcctacaattccgat
agtgaagaagaggccggtgttcgtggacgacctagtaaggccgcaaaaaagagtcgtcaa
gaagagcagaacaagcgagatgccaacgatagggatattagcgaatacttcaaaagcgcc
agcaggacgcagccaaagccaaaggctgtaaaaacaaaggctgatgacgatttcttgtcc
gatctactcggagaggtcgatagcaacattccagaacctgccca---tatctcaaaagtt
gaaagatctggtggtggccgccgcaaagccagggctctctcacccgcacctgagcccatt
tccaagaagaagaagattctcgatacccgaatgccatctcctccccctccccctccagct
cgcgacgacgacgacgacttcttccctcctgccgacgatgatctattggaaaccgcagac
gtccccatgagtgacccagcaccttcttcaccggctgcaaaggtcgcgcagaggaaagct
cagatcaaacaacaaccaaaagacgacgatgacgaggatatgatggaggttgcccatact
ggtgctattgttacaactagtgtcaatttgaccagttcaaggccgatcaaaaaaatcctc
aaggcagagactgatccgacccccgccagttcttctcctgtcaaaccaaacgttgcctca
gtaaaccctacctcgtggaatgctttgacagagaggctcaatgttgtctcaagctcgcca
gcggaagcaaagaccattggaaagatcgaccacaaagatgccatcgaggaggacggcagt
ctcaacttcttctggaccgattacacggagctaaatggtagtctttgtctcttcggtaaa
gtactgaacaagaaaacgaagtcatacgtcagctgttttgtcaaagtggataatattttg
agaaaactatatttcctgccgcgcgagcatcgcatgcaagatggcgaggaaacgggcgag
gaggtggaaatgatgcaagtttacgacgaaatcgacaccatgatgaccaagatgaatgtc
ggtatgtacaagatcaaggcttgtacaagaaagtatgcctttgaacttcgcgatgttccc
aaagaagctcagtatatgaaacttctctacccttacaacaagccggaggtcgaccctaac
cgacccggtgagacctattcccacgtctttgggagtaacacctccctgtttgagcaattc
gttctctggaagaacattatgggtccatgttggctcaagatcgaagacgctgattttgac
aagctgaagaacgcttctcactgcaagcttgaagttgtggctgatcacccaaatatggtc
tctgtcttgagcgaatccgacaaccttgatgctcctcccttgactctcatgagcgtcgca
cttagaactgcctttaacgagaaggccaacaaacaagagattttgtctatcagtgcaaga
atctacgaaaaggtctccctcgctgatactacacctgctgagaagctcccatgtcggact
ttcactgtaatccgcccacatggccagtctttccctatgggctttgatcatcttgcgaag
aagagaaaccgtggcttgattgtcttgaaaaaacaagaagctgatattcttgcgttcttc
ctcgcccaggttgatgttgctgacccggatgtcatccttggtcaccaattggaaggtgtg
gactacagtgtgcttctcaatcgtttgcacgaaaagaagattcccgggtggtcgcgattg
ggcagactccgccgtacacagtggccggcatcaattggcaagacaggcggtaatgttttt
gctgaacgtcagatcctttctggtcgtctcatgtgtgatctggccaacgatgctggaaag
tcggtcatgctcaagtgtcagtcttggagtttaacggaaatgtgtagcctgtacctgtca
ggcgacaaccgtcgccgtgaattcgataatgaggatgctctgaagacctgggccaaggaa
aagcagggtcttctcgattacatcacccacatggaggctgatacgcacttcatcgcagct
ttggctctgggtgttcagatgttgcccctgaccaaagttttgactaaccttgcaggaaac
tcatgggcacgaaccttgaccggaactcgtgcagaacgaaacgagtacattttgctccat
gaattttaccgcaacaagtacatctgtcccgacaagcagacattccgcagtcgacagcgt
gctgaagaagcacaacgtgaaggggaagttgccgacggaaaaaagaaggacaagtataag
ggtggtctggttttcgagccagaaaagggcttgtacgacaagtttgtacttgtcatggac
ttcaactctctgtatccttccattatccaagagtttaacatctgtttcacaacagtagac
aggccagatacaaaagaaggagatgacgaagtccctgaggtccctaccaaccaagaccag
ggcattctccctaggcttattgccactcttgttagtcgtcgtcgccaagtcaagagtctc
atgaaggataagaaggccaccccagaggagttggctacatgggacatcaagcagcttgcc
ctaaagctgactgccaactctatgtacggatgcttgggatataccaagtcacgcttctac
gctcgacctttggctgtcttaaccactttcaagggccgcgagattcttcgcagcacgaaa
gagcttgccgagagcaattctttgcaagttatttacggcgacactgattccgtcatgatc
aatgccaacgtggacaacgtcgccgacgcattcaaggtcggtaacgacttcaagaaagcg
gttaacgagcaatacaagcttcttgagatcgatatcgataacgtcttccgccggatcctt
ctccaagccaagaagaagtatgccgccatcaatcttgtggaaaaggatggcaagttcatt
gagaagatggaagtcaaaggtctcgatatgaagcgccgagagtactgtgctctgtctaaa
gagatttctcagcatctcttaaacgagatcctctctggcgacgataccgagatctcaatt
gcccgaattcacgagtatttgaacgaaattgcgggcaagatgcgcgagcaaagtatcccc
atacagaaatacaccatctacacacaacttggaaaggcaccccaagactaccccgaagcc
aattctatgcctcaggttcaagtcgctcttcgcgaaattgccaaaggcaagacagttcgc
aaaggagatgttatagcgtacgtgattacaggcgacagcaacagctccgagcctgcccct
aaacgagcgtacactcctggcgacctcaaggcagacccttccctgttgcctgatgtcgaa
tggtatattggcaagcaaatcttcccacctgtcgagcgtctttgcgccaacattgtcggt
acatcgacttcacaactggcggaacagcttggtctggatatcaagcggtatagctcattc
cagacccagcaaaatagctcaaacaacgatcttgagattcacccattggactctcaaatc
ccagacgaagttcgtttcggcgattgcgctcgcttgtccttacgctgtcggaagtgcaaa
gcctcatccatttttgaaggcgtcactgcaacccctgagagagtatcacagtcaggtgtc
ctctgtggctcttgcggtactctcatctcaacactttcggttgttgctcaaatggagcac
gccatccgtacccaaacaagtcggtattatgagggttggcttatctgcgatgatactcag
tgcggcaaccgtactcgtcaaatgagcgtctacggctctcgttgccttgggcctaaggga
ttcgcacgagactgtcttggccggatgcggtacgagtatacggagaaggcaatctacacc
cagttactctactttgccagtctctgggatgtagacaaggccaagaccaaagctgcaatc
acagaaatgtccagaccagaccgcgaaaacatccttgcgctagccgaacacaaccgtgtg
cgtttcggaaatatcaagggtgttgttgacaagtatcttgacaagtgcggtcgtcaatgg
gtagctatggatactcttttcacaaagttgggcttcaagccactggcatga
>Fp144
atgtctcacagggctcggctcgctgagctcaaggcccttcgggcctctggcaagaaggct
ttcgataattacaaagttgccgacgttgatgatctatacgacgaagttgacgaggatgga
tataagaaggttgttcgagaaagattggatcaggatgactttgttgtcgatgacaatggc
cgaggttatgcagatgacggccgcgaagactgggatcgagtgcaagcctacaattccgat
agtgaagaagaggccggtgttcgtggacgacctagtaaggccgcaaaaaagagtcgtcaa
gaagagcagaacaagcgagatgccaacgatagggatattagcgaatacttcaaaagcgcc
agcaggacgcagccaaagccaaaggctgtaaaaacaaaggctgatgacgatttcttgtcc
gatctactcggagaggtcgatagcaacattccagaacctgccca---tatctcaaaagtt
gaaagatctggtggtggccgccgcaaagccagggctctctcacccgcacctgagcccatt
tccaagaagaagaagattctcgatacccgaatgccatctcctccccctccccctccagct
cgcgacgacgacgacgacttcttccctcctgccgacgatgatctattggaaaccgcagac
gtccccatgagtgacccagcaccttcttcaccggctgcaaaggtcgcgcagaggaaagct
cagatcaaacaacaaccaaaagacgacgatgacgaggatatgatggaggttgcccatact
ggtgctattgctacaactagtgtcaatttgaccagttcaaggccgatcaaaaaaatcctc
aaggcagagactgatccgacccccgccagttcttctcctgtcaaaccaaacgttgcctca
gtaaaccctacctcgtggaatgctttgacagagaggctcaatgttgtctcaagctcgcca
gcggaagcaaagaccattggaaagatcgaccacaaagatgccatcgaggaggacggcagt
ctcaacttcttctggaccgattacacggagctaaatggtagtctttgtctctttggtaaa
gtactgaacaagaaaacgaagtcatacgtcagctgttttgtcaaagtggataatattttg
agaaaactatatttcctgccgcgcgagcatcgcatgcaagatggcgaggaaacgggcgag
gaggtggaaatgatgcaagtttacgacgaaatcgacaccatgatgaccaagatgaatgtc
ggtatgtacaagatcaaggcttgtacaagaaagtatgcctttgaacttcgcgatgttccc
aaagaagctcagtatatgaaacttctctacccttacaacaagccagaggtcgaccctaac
cgacccggtgagacctattcccacgtctttgggagtaacacctccctgtttgagcaattc
gttctctggaagaacattatgggtccatgttggctcaagatcgaagacgctgattttgac
aagctgaagaacgcttctcactgcaagcttgaagttgtggctgatcacccaaatatggtc
tctgtcttgagcgaatccgacaaccttgatgctcctcccttgactctcatgagcgtcgca
cttagaactgcctttaacgagaaggccaacaaacaagagattttgtctatcagtgcaagc
atctacgaaaaggtctccctcgctgatactacacctgctgagaagctcccatgtcggact
ttcactgtaatccgcccacatggccagtctttccctatgggctttgatcatcttgcgaag
aagagaaaccgtggcttgattgtcttgaaaaaacaagaagctgatattcttgcgttcttc
ctcgcccaggttgatgttgctgacccggatgtcatccttggtcaccaattggaaggtgtg
gactacagtgtgcttctcaatcgtttgcacgaaaagaagattcccgggtggtcgcgattg
ggcagactccgccgtacacagtggccggcatcaattggcaagacaggcggtaatgttttt
gctgaacgtcagatcctttctggtcgtctcatgtgtgatctggccaacgatgctggaaag
tcggtcatgctcaagtgtcagtcttggagtttaacggaaatgtgtagcctgtacctgtca
ggcgacaaccgtcgccgtgaattcgataatgaggatgctctgaagacctgggccaaggaa
aagcagggtcttctcgattacatcacccacatggaggctgatacgcacttcatcgcagct
ttggctctgggtgttcagatgttgcccctgaccaaagttttgactaaccttgcaggaaac
tcatgggcacgaaccttgaccggaactcgtgcagaacgaaacgagtacattttgctccat
gaattttaccgcaacaagtacatctgtcccgacaagcagacattccgcagtcgacagcgt
gctgaagaagcacaacgtgaaggggaagttgccgacggaaaaaagaaggacaagtataag
ggtggtctggttttcgagccagaaaagggcttgtacgacaagtttgtacttgtcatggac
ttcaactctctgtatccttccattatccaagagtttaacatctgtttcacaacagtagac
aggccagatacaaaagaaggagatgacgaagtccctgaggtccctaccaaccaagaccag
ggcattctccctaggcttattgccactcttgttagtcgtcgtcgccaagtcaagagtctc
atgaaggataagaaggccaccccagaggagttggctacatgggacatcaagcagcttgcc
ctaaagctgactgccaactctatgtacggatgcttgggatataccaagtcacgcttctac
gctcgacctttggctgtcttaaccactttcaagggccgcgagattcttcgcagcacgaaa
gagcttgccgagagcaattctttgcaagttatttacggcgacactgattccgtcatgatc
aatgccaacgtggacaacgtcgccgacgcattcaaggtcggtaacgacttcaagaaagcg
gttaacgagcaatacaagcttcttgagatcgatatcgataacgtcttccgccggatcctt
ctccaagccaagaagaagtatgccgccatcaatcttgtggaaaaggatggcaagttcatt
gagaagatggaagtcaaaggtctcgatatgaagcgccgagagtactgtgctctgtctaaa
gagatttctcagcatctcttaaacgagatcctctctggcgacgataccgagatctcaatt
gcccgaattcacgagtatttgaacgaaattgcgggcaagatgcgcgagcaaagtatcccc
atacagaaatacaccatctacacacaacttggaaaggcaccccaagactaccccgaagcc
aattctatgcctcaggttcaagtcgctcttcgcgaaattgccaaaggcaagacagttcgc
aaaggagatgttatagcgtacgtgattacaggcgacagcaacagctccgagcctgcccct
aaacgagcgtacactcctggcgacctcaaggcagacccttccctgttgcctgatgtcgaa
tggtatattggcaagcaaatcttcccacctgtcgagcgtctttgcgccaacattgtcggt
acatcgacttcacaactggcggaacagcttggtctggatatcaagcggtatagctcattc
cagacccagcaaaatagctcaaacaacgatcttgagattcacccattggactctcaaatc
ccagacgaagttcgtttcggcgattgcgctcgcttgtccttacgctgtcggaagtgcaaa
gcctcatccatttttgaaggcgtcactgcaacccctgagagagtatcacagtcaggtgtc
ctctgtggctcttgcggtactctcatctcaacactttcggttgttgctcaaatggagcac
gccatccgtacccaaacaagtcggtattatgagggttggcttatctgcgatgatactcag
tgcggcaaccgtactcgtcaaatgagcgtctacggctctcgttgccttgggcctaaggga
ttcgcacgagactgtcttggccggatgcggtacgagtatacggagaaggcaatctacacc
cagttactctactttgccagtctctgggatgtagacaaggccaagaccaaagctgcaatc
acagaaatgtccagaccagaccgcgaaaacatccttgcgctagccgaacacaaccgtgtg
cgtttcggaaatatcaagggtgttgttgacaagtatcttgacaagtgcggtcgtcaatgg
gtagctatggatactcttttcacaaagttgggcttcaagccactggcatga
>Fp146
atgtctcacagggctcggctcgctgagctcaaggcccttcgggcctctggcaagaaggct
ttcgataattacaaagttgccgacgttgatgatctatacgacgaagttgacgaggatgga
tataagaaggttgttcgagaaagattggatcaggatgactttgttgtcgatgacaatggc
cgaggttatgcagatgacggccgcgaagactgggatcgagtgcaagcctacaattccgat
agtgaagaagaggccggtgttcgtggacgacctagtaaggccgcaaaaaagagtcgtcaa
gaagagcagaacaagcgagatgccaacgatagggatattagcgaatacttcaaaagcgcc
agcaggacgcagccaaagccaaaggctgtaaaaacaaaggctgatgacgatttcttgtcc
gatctactcggagaggtcgatagcaacattccagaacctgccca---tatctcaaaagtt
gaaagatctggtggtggccgccgcaaagccagggctctctcacccgcacctgagcccatt
tccaagaagaagaagattctcgatacccgaatgccatctcctccccctccccctccagct
cgcgacgacgacgacgacttcttccctcctgccgacgatgatctattggaaaccgcagac
gtccccatgagtgacccagcaccttcttcaccggctgcaaaggtcgcgcagaggaaagct
cagatcaaacaacaaccaaaagacgacgatgacgaggatatgatggaggttgcccatact
ggtgctattgttacaactagtgtcaatttgaccagttcaaggccgatcaaaaaaatcctc
aaggcagagactgatccgacccccgccagttcttctcctgtcaaaccaaacgttgcctca
gtaaaccctacctcgtggaatgctttgacagagaggctcaatgttgtctcaagctcgcca
gcggaagcaaagaccattggaaagatcgaccacaaagatgccatcgaggaggacggcagt
ctcaacttcttctggaccgattacacggagctaaatggtagtctttgtctcttcggtaaa
gtactgaacaagaaaacgaagtcatacgtcagctgttttgtcaaagtggataatattttg
agaaaactatatttcctgccgcgcgagcatcgcatgcaagatggcgaggaaacgggcgag
gaggtggaaatgatgcaagtttacgacgaaatcgacaccatgatgaccaagatgaatgtc
ggtatgtacaagatcaaggcttgtacaagaaagtatgcctttgaacttcgcgatgttccc
aaagaagctcagtatatgaaacttctctacccttacaacaagccggaggtcgaccctaac
cgacccggtgagacctattcccacgtctttgggagtaacacctccctgtttgagcaattc
gttctctggaagaacattatgggtccatgttggctcaagatcgaagacgctgattttgac
aagctgaagaacgcttctcactgcaagcttgaagttgtggctgatcacccaaatatggtc
tctgtcttgagcgaatccgacaaccttgatgctcctcccttgactctcatgagcgtcgca
cttagaactgcctttaacgagaaggccaacaaacaagagattttgtctatcagtgcaaga
atctacgaaaaggtctccctcgctgatactacacctgctgagaagctcccatgtcggact
ttcactgtaatccgcccacatggccagtctttccctatgggctttgatcatcttgcgaag
aagagaaaccgtggcttgattgtcttgaaaaaacaagaagctgatattcttgcgttcttc
ctcgcccaggttgatgttgctgacccggatgtcatccttggtcaccaattggaaggtgtg
gactacagtgtgcttctcaatcgtttgcacgaaaagaagattcccgggtggtcgcgattg
ggcagactccgccgtacacagtggccggcatcaattggcaagacaggcggtaatgttttt
gctgaacgtcagatcctttctggtcgtctcatgtgtgatctggccaacgatgctggaaag
tcggtcatgctcaagtgtcagtcttggagtttaacggaaatgtgtagcctgtacctgtca
ggcgacaaccgtcgccgtgaattcgataatgaggatgctctgaagacctgggccaaggaa
aagcagggtcttctcgattacatcacccacatggaggctgatacgcacttcatcgcagct
ttggctctgggtgttcagatgttgcccctgaccaaagttttgactaaccttgcaggaaac
tcatgggcacgaaccttgaccggaactcgtgcagaacgaaacgagtacattttgctccat
gaattttaccgcaacaagtacatctgtcccgacaagcagacattccgcagtcgacagcgt
gctgaagaagcacaacgtgaaggggaagttgccgacggaaaaaagaaggacaagtataag
ggtggtctggttttcgagccagaaaagggcttgtacgacaagtttgtacttgtcatggac
ttcaactctctgtatccttccattatccaagagtttaacatctgtttcacaacagtagac
aggccagatacaaaagaaggagatgacgaagtccctgaggtccctaccaaccaagaccag
ggcattctccctaggcttattgccactcttgttagtcgtcgtcgccaagtcaagagtctc
atgaaggataagaaggccaccccagaggagttggctacatgggacatcaagcagcttgcc
ctaaagctgactgccaactctatgtacggatgcttgggatataccaagtcacgcttctac
gctcgacctttggctgtcttaaccactttcaagggccgcgagattcttcgcagcacgaaa
gagcttgccgagagcaattctttgcaagttatttacggcgacactgattccgtcatgatc
aatgccaacgtggacaacgtcgccgacgcattcaaggtcggtaacgacttcaagaaagcg
gttaacgagcaatacaagcttcttgagatcgatatcgataacgtcttccgccggatcctt
ctccaagccaagaagaagtatgccgccatcaatcttgtggaaaaggatggcaagttcatt
gagaagatggaagtcaaaggtctcgatatgaagcgccgagagtactgtgctctgtctaaa
gagatttctcagcatctcttaaacgagatcctctctggcgacgataccgagatctcaatt
gcccgaattcacgagtatttgaacgaaattgcgggcaagatgcgcgagcaaagtatcccc
atacagaaatacaccatctacacacaacttggaaaggcaccccaagactaccccgaagcc
aattctatgcctcaggttcaagtcgctcttcgcgaaattgccaaaggcaagacagttcgc
aaaggagatgttatagcgtacgtgattacaggcgacagcaacagctccgagcctgcccct
aaacgagcgtacactcctggcgacctcaaggcagacccttccctgttgcctgatgtcgaa
tggtatattggcaagcaaatcttcccacctgtcgagcgtctttgcgccaacattgtcggt
acatcgacttcacaactggcggaacagcttggtctggatatcaagcggtatagctcattc
cagacccagcaaaatagctcaaacaacgatcttgagattcacccattggactctcaaatc
ccagacgaagttcgtttcggcgattgcgctcgcttgtccttacgctgtcggaagtgcaaa
gcctcatccatttttgaaggcgtcactgcaacccctgagagagtatcacagtcaggtgtc
ctctgtggctcttgcggtactctcatctcaacactttcggttgttgctcaaatggagcac
gccatccgtacccaaacaagtcggtattatgagggttggcttatctgcgatgatactcag
tgcggcaaccgtactcgtcaaatgagcgtctacggctctcgttgccttgggcctaaggga
ttcgcacgagactgtcttggccggatgcggtacgagtatacggagaaggcaatctacacc
cagttactctactttgccagtctctgggatgtagacaaggccaagaccaaagctgcaatc
acagaaatgtccagaccagaccgcgaaaacatccttgcgctagccgaacacaaccgtgtg
cgtttcggaaatatcaagggtgttgttgacaagtatcttgacaagtgcggtcgtcaatgg
gtagctatggatactcttttcacaaagttgggcttcaagccactggcatga
>Fp155
atgtctcacagggctcggctcgctgagctcaaggcccttcgggcctctggcaagaaggct
ttcgataattacaaagttgccgacgttgatgatctatacgacgaagttgacgaggatgga
tataagaaggttgttcgagaaagattggatcaggatgactttgttgtcgatgacaatggc
cgaggttatgcagatgacggccgcgaagactgggatcgagtgcaagcctacaattccgat
agtgaagaagaggccggtgttcgtggacgacctagtaaggccgcaaaaaagagtcgtcaa
gaagagcagaacaagcgagatgccaacgatagggatattagcgaatacttcaaaagcgcc
agcaggacgcagccaaagccaaaggctgtaaaaacaaaggctgatgacgatttcttgtcc
gatctactcggagaggtcgatagcaacattccagaacctgccca---tatctcaaaagtt
gaaagatctggtggtggccgccgcaaagccagggctctctcacccgcacctgagcccatt
tccaagaagaagaagattctcgatacccgaatgccatctcctccccctccccctccagct
cgcgacgacgacgacgacttcttccctcctgccgacgatgatctattggaaaccgcagac
gtccccatgagtgacccagcaccttcttcaccggctgcaaaggtcgcgcagaggaaagct
cagatcaaacaacaaccaaaagacgacgatgacgaggatatgatggaggttgcccatact
ggtgctattgctacaactagtgtcaatttgaccagttcaaggccgatcaaaaaaatcctc
aaggcagagactgatccgacccccgccagttcttctcctgtcaaaccaaacgttgcctca
gtaaaccctacctcgtggaatgctttgacagagaggctcaatgttgtctcaagctcgcca
gcggaagcaaagaccattggaaagatcgaccacaaagatgccatcgaggaggacggcagt
ctcaacttcttctggaccgattacacggagctaaatggtagtctttgtctctttggtaaa
gtactgaacaagaaaacgaagtcatacgtcagctgttttgtcaaagtggataatattttg
agaaaactatatttcctgccgcgcgagcatcgcatgcaagatggcgaggaaacgggcgag
gaggtggaaatgatgcaagtttacgacgaaatcgacaccatgatgaccaagatgaatgtc
ggtatgtacaagatcaaggcttgtacaagaaagtatgcctttgaacttcgcgatgttccc
aaagaagctcagtatatgaaacttctctacccttacaacaagccagaggtcgaccctaac
cgacccggtgagacctattcccacgtctttgggagtaacacctccctgtttgagcaattc
gttctctggaagaacattatgggtccatgttggctcaagatcgaagacgctgattttgac
aagctgaagaacgcttctcactgcaagcttgaagttgtggctgatcacccaaatatggtc
tctgtcttgagcgaatccgacaaccttgatgctcctcccttgactctcatgagcgtcgca
cttagaactgcctttaacgagaaggccaacaaacaagagattttgtctatcagtgcaaga
atctacgaaaaggtctccctcgctgatactacacctgctgagaagctcccatgtcggact
ttcactgtaatccgcccacatggccagtctttccctatgggctttgatcatcttgcgaag
aagagaaaccgtggcttgattgtcttgaaaaaacaagaagctgatattcttgcgttcttc
ctcgcccaggttgatgttgctgacccggatgtcatccttggtcaccaattggaaggtgtg
gactacagtgtgcttctcaatcgtttgcacgaaaagaagattcccgggtggtcgcgattg
ggcagactccgccgtacacagtggccggcatcaattggcaagacaggcggtaatgttttt
gctgaacgtcagatcctttctggtcgtctcatgtgtgatctggccaacgatgctggaaag
tcggtcatgctcaagtgtcagtcttggagtttaacggaaatgtgtagcctgtacctgtca
ggcgacaaccgtcgccgtgaattcgataatgaggatgctctgaagacctgggccaaggaa
aagcagggtcttctcgattacatcacccacatggaggctgatacgcacttcatcgcagct
ttggctctgggtgttcagatgttgcccctgaccaaagttttgactaaccttgcaggaaac
tcatgggcacgaaccttgaccggaactcgtgcagaacgaaacgagtacattttgctccat
gaattttaccgcaacaagtacatctgtcccgacaagcagacattccgcagtcgacagcgt
gctgaagaagcacaacgtgaaggggaagttgccgacggaaaaaagaaggacaagtataag
ggtggtctggttttcgagccagaaaagggcttgtacgacaagtttgtacttgtcatggac
ttcaactctctgtatccttccattatccaagagtttaacatctgtttcacaacagtagac
aggccagatacaaaagaaggagatgacgaagtccctgaggtccctaccaaccaagaccag
ggcattctccctaggcttattgccactcttgttagtcgtcgtcgccaagtcaagagtctc
atgaaggataagaaggccaccccagaggagttggctacatgggacatcaagcagcttgcc
ctaaagctgactgccaactctatgtacggatgcttgggatataccaagtcacgcttctac
gctcgacctttggctgtcttaaccactttcaagggccgcgagattcttcgcagcacgaaa
gagcttgccgagagcaattctttgcaagttatttacggcgacactgattccgtcatgatc
aatgccaacgtggacaacgtcgccgacgcattcaaggtcggtaacgacttcaagaaagcg
gttaacgagcaatacaagcttcttgagatcgatatcgataacgtcttccgccggatcctt
ctccaagccaagaagaagtatgccgccatcaatcttgtggaaaaggatggcaagttcatt
gagaagatggaagtcaaaggtctcgatatgaagcgccgagagtactgtgctctgtctaaa
gagatttctcagcatctcttaaacgagatcctctctggcgacgataccgagatctcaatt
gcccgaattcacgagtatttgaacgaaattgcgggcaagatgcgcgagcaaagtatcccc
atacagaaatacaccatctacacacaacttggaaaggcaccccaagactaccccgaagcc
aattctatgcctcaggttcaagtcgctcttcgcgaaattgccaaaggcaagacagttcgc
aaaggagatgttatagcgtacgtgattacaggcgacagcaacagctccgagcctgcccct
aaacgagcgtacactcctggcgacctcaaggcagacccttccctgttgcctgatgtcgaa
tggtatattggcaagcaaatcttcccacctgtcgagcgtctttgcgccaacattgtcggt
acatcgatttcacaactggcggaacagcttggtctggatatcaagcggtatagctcattc
cagacccagcaaaatagctcaaacaacgatcttgagattcacccattggactctcaaatc
ccagacgaagttcgtttcggcgattgcgctcgcttgtccttacgctgtcggaagtgcaaa
gcctcatccatttttgaaggcgtcactgcaacccctgagagagtatcacagtcaggtgtc
ctctgtggctcttgcggtactctcatctcaacactttcggttgttgctcaaatggagcac
gccatccgtacccaaacaagtcggtattatgagggttggcttatctgcgatgatactcag
tgcggcaaccgtactcgtcaaatgagcgtctacggctctcgttgccttgggcctaaggga
ttcgcacgagactgtcttggccggatgcggtacgagtatacggagaaggcaatctacacc
cagttactctactttgccagtctctgggatgtagacaaggccaagaccaaagctgcaatc
acagaaatgtccagaccagaccgcgaaaacatccttgcgctagccgaacacaaccgtgtg
cgtttcggaaatatcaagggtgttgttgacaagtatcttgacaagtgcggtcgtcaatgg
gtagctatggatactcttttcacaaagttgggcttcaagccactggcatga
>Fp157
atgtctcacagggctcggctcgctgagctcaaggcccttcgggcctctggcaagaaggct
ttcgataattacaaagttgccgacgttgatgatctatacgacgaagttgacgaggatgga
tataagaaggttgttcgagaaagattggatcaggatgactttgttgtcgatgacaatggc
cgaggttatgcagatgacggccgcgaagactgggatcgagtgcaagcctacaattccgat
agtgaagaagaggccggtgttcgtggacgacctagtaaggccgcaaaaaagagtcgtcaa
gaagagcagaacaagcgagatgccaacgatagggatattagcgaatacttcaaaagcgcc
agcaggacgcagccaaagccaaaggctgtaaaaacaaaggctgatgacgatttcttgtcc
gatctactcggagaggtcgatagcaacattccagaacctgccca---tatctcaaaagtt
gaaagatctggtggtggccgccgcaaagccagggctctctcacccgcacctgagcccatt
tccaagaagaagaagattctcgatacccgaatgccatctcctccccctccccctccagct
cgcgacgacgacgacgacttcttccctcctgccgacgatgatctattggaaaccgcagac
gtccccatgagtgacccagcaccttcttcaccggctgcaaaggtcgcgcagaggaaagct
cagatcaaacaacaaccaaaagacgacgatgacgaggatatgatggaggttgcccatact
ggtgctattgttacaactagtgtcaatttgaccagttcaaggccgatcaaaaaaatcctc
aaggcagagactgatccgacccccgccagttcttctcctgtcaaaccaaacgttgcctca
gtaaaccctacctcgtggaatgctttgacagagaggctcaatgttgtctcaagctcgcca
gcggaagcaaagaccattggaaagatcgaccacaaagatgccatcgaggaggacggcagt
ctcaacttcttctggaccgattacacggagctaaatggtagtctttgtctcttcggtaaa
gtactgaacaagaaaacgaagtcatacgtcagctgttttgtcaaagtggataatattttg
agaaaactatatttcctgccgcgcgagcatcgcatgcaagatggcgaggaaacgggcgag
gaggtggaaatgatgcaagtttacgacgaaatcgacaccatgatgaccaagatgaatgtc
ggtatgtacaagatcaaggcttgtacaagaaagtatgcctttgaacttcgcgatgttccc
aaagaagctcagtatatgaaacttctctacccttacaacaagccggaggtcgaccctaac
cgacccggtgagacctattcccacgtctttgggagtaacacctccctgtttgagcaattc
gttctctggaagaacattatgggtccatgttggctcaagatcgaagacgctgattttgac
aagctgaagaacgcttctcactgcaagcttgaagttgtggctgatcacccaaatatggtc
tctgtcttgagcgaatccgacaaccttgatgctcctcccttgactctcatgagcgtcgca
cttagaactgcctttaacgagaaggccaacaaacaagagattttgtctatcagtgcaaga
atctacgaaaaggtctccctcgctgatactacacctgctgagaagctcccatgtcggact
ttcactgtaatccgcccacatggccagtctttccctatgggctttgatcatcttgcgaag
aagagaaaccgtggcttgattgtcttgaaaaaacaagaagctgatattcttgcgttcttc
ctcgcccaggttgatgttgctgacccggatgtcatccttggtcaccaattggaaggtgtg
gactacagtgtgcttctcaatcgtttgcacgaaaagaagattcccgggtggtcgcgattg
ggcagactccgccgtacacagtggccggcatcaattggcaagacaggcggtaatgttttt
gctgaacgtcagatcctttctggtcgtctcatgtgtgatctggccaacgatgctggaaag
tcggtcatgctcaagtgtcagtcttggagtttaacggaaatgtgtagcctgtacctgtca
ggcgacaaccgtcgccgtgaattcgataatgaggatgctctgaagacctgggccaaggaa
aagcagggtcttctcgattacatcacccacatggaggctgatacgcacttcatcgcagct
ttggctctgggtgttcagatgttgcccctgaccaaagttttgactaaccttgcaggaaac
tcatgggcacgaaccttgaccggaactcgtgcagaacgaaacgagtacattttgctccat
gaattttaccgcaacaagtacatctgtcccgacaagcagacattccgcagtcgacagcgt
gctgaagaagcacaacgtgaaggggaagttgccgacggaaaaaagaaggacaagtataag
ggtggtctggttttcgagccagaaaagggcttgtacgacaagtttgtacttgtcatggac
ttcaactctctgtatccttccattatccaagagtttaacatctgtttcacaacagtagac
aggccagatacaaaagaaggagatgacgaagtccctgaggtccctaccaaccaagaccag
ggcattctccctaggcttattgccactcttgttagtcgtcgtcgccaagtcaagagtctc
atgaaggataagaaggccaccccagaggagttggctacatgggacatcaagcagcttgcc
ctaaagctgactgccaactctatgtacggatgcttgggatataccaagtcacgcttctac
gctcgacctttggctgtcttaaccactttcaagggccgcgagattcttcgcagcacgaaa
gagcttgccgagagcaattctttgcaagttatttacggcgacactgattccgtcatgatc
aatgccaacgtggacaacgtcgccgacgcattcaaggtcggtaacgacttcaagaaagcg
gttaacgagcaatacaagcttcttgagatcgatatcgataacgtcttccgccggatcctt
ctccaagccaagaagaagtatgccgccatcaatcttgtggaaaaggatggcaagttcatt
gagaagatggaagtcaaaggtctcgatatgaagcgccgagagtactgtgctctgtctaaa
gagatttctcagcatctcttaaacgagatcctctctggcgacgataccgagatctcaatt
gcccgaattcacgagtatttgaacgaaattgcgggcaagatgcgcgagcaaagtatcccc
atacagaaatacaccatctacacacaacttggaaaggcaccccaagactaccccgaagcc
aattctatgcctcaggttcaagtcgctcttcgcgaaattgccaaaggcaagacagttcgc
aaaggagatgttatagcgtacgtgattacaggcgacagcaacagctccgagcctgcccct
aaacgagcgtacactcctggcgacctcaaggcagacccttccctgttgcctgatgtcgaa
tggtatattggcaagcaaatcttcccacctgtcgagcgtctttgcgccaacattgtcggt
acatcgacttcacaactggcggaacagcttggtctggatatcaagcggtatagctcattc
cagacccagcaaaatagctcaaacaacgatcttgagattcacccattggactctcaaatc
ccagacgaagttcgtttcggcgattgcgctcgcttgtccttacgctgtcggaagtgcaaa
gcctcatccatttttgaaggcgtcactgcaacccctgagagagtatcacagtcaggtgtc
ctctgtggctcttgcggtactctcatctcaacactttcggttgttgctcaaatggagcac
gccatccgtacccaaacaagtcggtattatgagggttggcttatctgcgatgatactcag
tgcggcaaccgtactcgtcaaatgagcgtctacggctctcgttgccttgggcctaaggga
ttcgcacgagactgtcttggccggatgcggtacgagtatacggagaaggcaatctacacc
cagttactctactttgccagtctctgggatgtagacaaggccaagaccaaagctgcaatc
acagaaatgtccagaccagaccgcgaaaacatccttgcgctagccgaacacaaccgtgtg
cgtttcggaaatatcaagggtgttgttgacaagtatcttgacaagtgcggtcgtcaatgg
gtagctatggatactcttttcacaaagttgggcttcaagccactggcatga
>Fp16r
atgtctcacagggctcggctcgctgagctcaaggcccttcgggcctctggcaagaaggct
ttcgataattacaaagttgccgacgttgatgatctatacgacgaagttgacgaggatgga
tataagaaggttgttcgagaaagattggatcaggatgactttgttgtcgatgacaatggc
cgaggttatgcagatgacggccgcgaagactgggatcgagtgcaagcctacaattccgat
agtgaagaagaggccggtgttcgtggacgacctagtaaggccgcaaaaaagagtcgtcaa
gaagagcagaacaagcgagatgccaacgatagggatattagcgaatacttcaaaagcgcc
agcaggacgcagccaaagccaaaggctgtaaaaacaaaggctgatgacgatttcttgtcc
gatctactcggagaggtcgatagcaacattccagaacctgccca---tatctcaaaagtt
gaaagatctggtggtggccgccgcaaagccagggctctctcacccgcacctgagcccatt
tccaagaagaagaagattctcgatacccgaatgccatctcctccccctccccctccagct
cgcgacgacgacgacgacttcttccctcctgccgacgatgatctattggaaaccgcagac
gtccccatgagtgacccagcaccttcttcaccggctgcaaaggtcgcgcagaggaaagct
cagatcaaacaacaaccaaaagacgacgatgacgaggatatgatggaggttgcccatact
ggtgctattgctacaactagtgtcaatttgaccagttcaaggccgatcaaaaaaatcctc
aaggcagagactgatccgacccccgccagttcttctcctgtcaaaccaaacgttgcctca
gtaaaccctacctcgtggaatgctttgacagagaggctcaatgttgtctcaagctcgcca
gcggaagcaaagaccattggaaagatcgaccacaaagatgccatcgaggaggacggcagt
ctcaacttcttctggaccgattacacggagctaaatggtagtctttgtctctttggtaaa
gtactgaacaagaaaacgaagtcatacgtcagctgttttgtcaaagtggataatattttg
agaaaactatatttcctgccgcgcgagcatcgcatgcaagatggcgaggaaacgggcgag
gaggtggaaatgatgcaagtttacgacgaaatcgacaccatgatgaccaagatgaatgtc
ggtatgtacaagatcaaggcttgtacaagaaagtatgcctttgaacttcgcgatgttccc
aaagaagctcagtatatgaaacttctctacccttacaacaagccagaggtcgaccctaac
cgacccggtgagacctattcccacgtctttgggagtaacacctccctgtttgagcaattc
gttctctggaagaacattatgggtccatgttggctcaagatcgaagacgctgattttgac
aagctgaagaacgcttctcactgcaagcttgaagttgtggctgatcacccaaatatggtc
tctgtcttgagcgaatccgacaaccttgatgctcctcccttgactctcatgagcgtcgca
cttagaactgcctttaacgagaaggccaacaaacaagagattttgtctatcagtgcaagc
atctacgaaaaggtctccctcgctgatactacacctgctgagaagctcccatgtcggact
ttcactgtaatccgcccacatggccagtctttccctatgggctttgatcatcttgcgaag
aagagaaaccgtggcttgattgtcttgaaaaaacaagaagctgatattcttgcgttcttc
ctcgcccaggttgatgttgctgacccggatgtcatccttggtcaccaattggaaggtgtg
gactacagtgtgcttctcaatcgtttgcacgaaaagaagattcccgggtggtcgcgattg
ggcagactccgccgtacacagtggccggcatcaattggcaagacaggcggtaatgttttt
gctgaacgtcagatcctttctggtcgtctcatgtgtgatctggccaacgatgctggaaag
tcggtcatgctcaagtgtcagtcttggagtttaacggaaatgtgtagcctgtacctgtca
ggcgacaaccgtcgccgtgaattcgataatgaggatgctctgaagacctgggccaaggaa
aagcagggtcttctcgattacatcacccacatggaggctgatacgcacttcatcgcagct
ttggctctgggtgttcagatgttgcccctgaccaaagttttgactaaccttgcaggaaac
tcatgggcacgaaccttgaccggaactcgtgcagaacgaaacgagtacattttgctccat
gaattttaccgcaacaagtacatctgtcccgacaagcagacattccgcagtcgacagcgt
gctgaagaagcacaacgtgaaggggaagttgccgacggaaaaaagaaggacaagtataag
ggtggtctggttttcgagccagaaaagggcttgtacgacaagtttgtacttgtcatggac
ttcaactctctgtatccttccattatccaagagtttaacatctgtttcacaacagtagac
aggccagatacaaaagaaggagatgacgaagtccctgaggtccctaccaaccaagaccag
ggcattctccctaggcttattgccactcttgttagtcgtcgtcgccaagtcaagagtctc
atgaaggataagaaggccaccccagaggagttggctacatgggacatcaagcagcttgcc
ctaaagctgactgccaactctatgtacggatgcttgggatataccaagtcacgcttctac
gctcgacctttggctgtcttaaccactttcaagggccgcgagattcttcgcagcacgaaa
gagcttgccgagagcaattctttgcaagttatttacggcgacactgattccgtcatgatc
aatgccaacgtggacaacgtcgccgacgcattcaaggtcggtaacgacttcaagaaagcg
gttaacgagcaatacaagcttcttgagatcgatatcgataacgtcttccgccggatcctt
ctccaagccaagaagaagtatgccgccatcaatcttgtggaaaaggatggcaagttcatt
gagaagatggaagtcaaaggtctcgatatgaagcgccgagagtactgtgctctgtctaaa
gagatttctcagcatctcttaaacgagatcctctctggcgacgataccgagatctcaatt
gcccgaattcacgagtatttgaacgaaattgcgggcaagatgcgcgagcaaagtatcccc
atacagaaatacaccatctacacacaacttggaaaggcaccccaagactaccccgaagcc
aattctatgcctcaggttcaagtcgctcttcgcgaaattgccaaaggcaagacagttcgc
aaaggagatgttatagcgtacgtgattacaggcgacagcaacagctccgagcctgcccct
aaacgagcgtacactcctggcgacctcaaggcagacccttccctgttgcctgatgtcgaa
tggtatattggcaagcaaatcttcccacctgtcgagcgtctttgcgccaacattgtcggt
acatcgacttcacaactggcggaacagcttggtctggatatcaagcggtatagctcattc
cagacccagcaaaatagctcaaacaacgatcttgagattcacccattggactctcaaatc
ccagacgaagttcgtttcggcgattgcgctcgcttgtccttacgctgtcggaagtgcaaa
gcctcatccatttttgaaggcgtcactgcaacccctgagagagtatcacagtcaggtgtc
ctctgtggctcttgcggtactctcatctcaacactttcggttgttgctcaaatggagcac
gccatccgtacccaaacaagtcggtattatgagggttggcttatctgcgatgatactcag
tgcggcaaccgtactcgtcaaatgagcgtctacggctctcgttgccttgggcctaaggga
ttcgcacgagactgtcttggccggatgcggtacgagtatacggagaaggcaatctacacc
cagttactctactttgccagtctctgggatgtagacaaggccaagaccaaagctgcaatc
acagaaatgtccagaccagaccgcgaaaacatccttgcgctagccgaacacaaccgtgtg
cgtttcggaaatatcaagggtgttgttgacaagtatcttgacaagtgcggtcgtcaatgg
gtagctatggatactcttttcacaaagttgggcttcaagccactggcatga
>Fp1r
atgtctcacagggctcggctcgctgagctcaaggcccttcgggcctctggcaagaaggct
ttcgataattacaaagttgccgacgttgatgatctatacgacgaagttgacgaggatgga
tataagaaggttgttcgagaaagattggatcaggatgactttgttgtcgatgacaatggc
cgaggttatgcagatgacggccgcgaagactgggatcgagtgcaagcctacaattccgat
agtgaagaagaggccggtgttcgtggacgacctagtaaggccgcaaaaaagagtcgtcaa
gaagagcagaacaagcgagatgccaacgatagggatattagcgaatacttcaaaagcgcc
agcaggacgcagccaaagccaaaggctgtaaaaacaaaggctgatgacgatttcttgtcc
gatctactcggagaggtcgatagcaacattccagaacctgccca---tatctcaaaagtt
gaaagatctggtggtggccgccgcaaagccagggctctctcacccgcacctgagcccatt
tccaagaagaagaagattctcgatacccgaatgccatctcctccccctccccctccagct
cgcgacgacgacgacgacttcttccctcctgccgacgatgatctattggaaaccgcagac
gtccccatgagtgacccagcaccttcttcaccggctgcaaaggtcgcgcagaggaaagct
cagatcaaacaacaaccaaaagacgacgatgacgaggatatgatggaggttgcccatact
ggtgctattgctacaactagtgtcaatttgaccagttcaaggccgatcaaaaaaatcctc
aaggcagagactgatccgacccccgccagttcttctcctgtcaaaccaaacgttgcctca
gtaaaccctacctcgtggaatgctttgacagagaggctcaatgttgtctcaagctcgcca
gcggaagcaaagaccattggaaagatcgaccacaaagatgccatcgaggaggacggcagt
ctcaacttcttctggaccgattacacggagctaaatggtagtctttgtctctttggtaaa
gtactgaacaagaaaacgaagtcatacgtcagctgttttgtcaaagtggataatattttg
agaaaactatatttcctgccgcgcgagcatcgcatgcaagatggcgaggaaacgggcgag
gaggtggaaatgatgcaagtttacgacgaaatcgacaccatgatgaccaagatgaatgtc
ggtatgtacaagatcaaggcttgtacaagaaagtatgcctttgaacttcgcgatgttccc
aaagaagctcagtatatgaaacttctctacccttacaacaagccagaggtcgaccctaac
cgacccggtgagacctattcccacgtctttgggagtaacacctccctgtttgagcaattc
gttctctggaagaacattatgggtccatgttggctcaagatcgaagacgctgattttgac
aagctgaagaacgcttctcactgcaagcttgaagttgtggctgatcacccaaatatggtc
tctgtcttgagcgaatccgacaaccttgatgctcctcccttgactctcatgagcgtcgca
cttagaactgcctttaacgagaaggccaacaaacaagagattttgtctatcagtgcaaga
atctacgaaaaggtctccctcgctgatactacacctgctgagaagctcccatgtcggact
ttcactgtaatccgcccacatggccagtctttccctatgggctttgatcatcttgcgaag
aagagaaaccgtggcttgattgtcttgaaaaaacaagaagctgatattcttgcgttcttc
ctcgcccaggttgatgttgctgacccggatgtcatccttggtcaccaattggaaggtgtg
gactacagtgtgcttctcaatcgtttgcacgaaaagaagattcccgggtggtcgcgattg
ggcagactccgccgtacacagtggccggcatcaattggcaagacaggcggtaatgttttt
gctgaacgtcagatcctttctggtcgtctcatgtgtgatctggccaacgatgctggaaag
tcggtcatgctcaagtgtcagtcttggagtttaacggaaatgtgtagcctgtacctgtca
ggcgacaaccgtcgccgtgaattcgataatgaggatgctctgaagacctgggccaaggaa
aagcagggtcttctcgattacatcacccacatggaggctgatacgcacttcatcgcagct
ttggctctgggtgttcagatgttgcccctgaccaaagttttgactaaccttgcaggaaac
tcatgggcacgaaccttgaccggaactcgtgcagaacgaaacgagtacattttgctccat
gaattttaccgcaacaagtacatctgtcccgacaagcagacattccgcagtcgacagcgt
gctgaagaagcacaacgtgaaggggaagttgccgacggaaaaaagaaggacaagtataag
ggtggtctggttttcgagccagaaaagggcttgtacgacaagtttgtacttgtcatggac
ttcaactctctgtatccttccattatccaagagtttaacatctgtttcacaacagtagac
aggccagatacaaaagaaggagatgacgaagtccctgaggtccctaccaaccaagaccag
ggcattctccctaggcttattgccactcttgttagtcgtcgtcgccaagtcaagagtctc
atgaaggataagaaggccaccccagaggagttggctacatgggacatcaagcagcttgcc
ctaaagctgactgccaactctatgtacggatgcttgggatataccaagtcacgcttctac
gctcgacctttggctgtcttaaccactttcaagggccgcgagattcttcgcagcacgaaa
gagcttgccgagagcaattctttgcaagttatttacggcgacactgattccgtcatgatc
aatgccaacgtggacaacgtcgccgacgcattcaaggtcggtaacgacttcaagaaagcg
gttaacgagcaatacaagcttcttgagatcgatatcgataacgtcttccgccggatcctt
ctccaagccaagaagaagtatgccgccatcaatcttgtggaaaaggatggcaagttcatt
gagaagatggaagtcaaaggtctcgatatgaagcgccgagagtactgtgctctgtctaaa
gagatttctcagcatctcttaaacgagatcctctctggcgacgataccgagatctcaatt
gcccgaattcacgagtatttgaacgaaattgcgggcaagatgcgcgagcaaagtatcccc
atacagaaatacaccatctacacacaacttggaaaggcaccccaagactaccccgaagcc
aattctatgcctcaggttcaagtcgctcttcgcgaaattgccaaaggcaagacagttcgc
aaaggagatgttatagcgtacgtgattacaggcgacagcaacagctccgagcctgcccct
aaacgagcgtacactcctggcgacctcaaggcagacccttccctgttgcctgatgtcgaa
tggtatattggcaagcaaatcttcccacctgtcgagcgtctttgcgccaacattgtcggt
acatcgatttcacaactggcggaacagcttggtctggatatcaagcggtatagctcattc
cagacccagcaaaatagctcaaacaacgatcttgagattcacccattggactctcaaatc
ccagacgaagttcgtttcggcgattgcgctcgcttgtccttacgctgtcggaagtgcaaa
gcctcatccatttttgaaggcgtcactgcaacccctgagagagtatcacagtcaggtgtc
ctctgtggctcttgcggtactctcatctcaacactttcggttgttgctcaaatggagcac
gccatccgtacccaaacaagtcggtattatgagggttggcttatctgcgatgatactcag
tgcggcaaccgtactcgtcaaatgagcgtctacggctctcgttgccttgggcctaaggga
ttcgcacgagactgtcttggccggatgcggtacgagtatacggagaaggcaatctacacc
cagttactctactttgccagtctctgggatgtagacaaggccaagaccaaagctgcaatc
acagaaatgtccagaccagaccgcgaaaacatccttgcgctagccgaacacaaccgtgtg
cgtttcggaaatatcaagggtgttgttgacaagtatcttgacaagtgcggtcgtcaatgg
gtagctatggatactcttttcacaaagttgggcttcaagccactggcatga
>Fp21r
atgtctcacagggctcggctcgctgagctcaaggcccttcgggcctctggcaagaaggct
ttcgataattacaaagttgccgacgttgatgatctatacgacgaagttgacgaggatgga
tataagaaggttgttcgagaaagattggatcaggatgactttgttgtcgatgacaatggc
cgaggttatgcagatgacggccgcgaagactgggatcgagtgcaagcctacaattccgat
agtgaagaagaggccggtgttcgtggacgacctagtaaggccgcaaaaaagagtcgtcaa
gaagagcagaacaagcgagatgccaacgatagggatattagcgaatacttcaaaagcgcc
agcaggacgcagccaaagccaaaggctgtaaaaacaaaggctgatgacgatttcttgtcc
gatctactcggagaggtcgatagcaacattccagaacctgccca---tatctcaaaagtt
gaaagatctggtggtggccgccgcaaagccagggctctctcacccgcacctgagcccatt
tccaagaagaagaagattctcgatacccgaatgccatctcctccccctccccctccagct
cgcgacgacgacgacgacttcttccctcctgccgacgatgatctattggaaaccgcagac
gtccccatgagtgacccagcaccttcttcaccggctgcaaaggtcgcgcagaggaaagct
cagatcaaacaacaaccaaaagacgacgatgacgaggatatgatggaggttgcccatact
ggtgctattgctacaactagtgtcaatttgaccagttcaaggccgatcaaaaaaatcctc
aaggcagagactgatccgacccccgccagttcttctcctgtcaaaccaaacgttgcctca
gtaaaccctacctcgtggaatgctttgacagagaggctcaatgttgtctcaagctcgcca
gcggaagcaaagaccattggaaagatcgaccacaaagatgccatcgaggaggacggcagt
ctcaacttcttctggaccgattacacggagctaaatggtagtctttgtctctttggtaaa
gtactgaacaagaaaacgaagtcatacgtcagctgttttgtcaaagtggataatattttg
agaaaactatatttcctgccgcgcgagcatcgcatgcaagatggcgaggaaacgggcgag
gaggtggaaatgatgcaagtttacgacgaaatcgacaccatgatgaccaagatgaatgtc
ggtatgtacaagatcaaggcttgtacaagaaagtatgcctttgaacttcgcgatgttccc
aaagaagctcagtatatgaaacttctctacccttacaacaagccagaggtcgaccctaac
cgacccggtgagacctattcccacgtctttgggagtaacacctccctgtttgagcaattc
gttctctggaagaacattatgggtccatgttggctcaagatcgaagacgctgattttgac
aagctgaagaacgcttctcactgcaagcttgaagttgtggctgatcacccaaatatggtc
tctgtcttgagcgaatccgacaaccttgatgctcctcccttgactctcatgagcgtcgca
cttagaactgcctttaacgagaaggccaacaaacaagagattttgtctatcagtgcaagc
atctacgaaaaggtctccctcgctgatactacacctgctgagaagctcccatgtcggact
ttcactgtaatccgcccacatggccagtctttccctatgggctttgatcatcttgcgaag
aagagaaaccgtggcttgattgtcttgaaaaaacaagaagctgatattcttgcgttcttc
ctcgcccaggttgatgttgctgacccggatgtcatccttggtcaccaattggaaggtgtg
gactacagtgtgcttctcaatcgtttgcacgaaaagaagattcccgggtggtcgcgattg
ggcagactccgccgtacacagtggccggcatcaattggcaagacaggcggtaatgttttt
gctgaacgtcagatcctttctggtcgtctcatgtgtgatctggccaacgatgctggaaag
tcggtcatgctcaagtgtcagtcttggagtttaacggaaatgtgtagcctgtacctgtca
ggcgacaaccgtcgccgtgaattcgataatgaggatgctctgaagacctgggccaaggaa
aagcagggtcttctcgattacatcacccacatggaggctgatacgcacttcatcgcagct
ttggctctgggtgttcagatgttgcccctgaccaaagttttgactaaccttgcaggaaac
tcatgggcacgaaccttgaccggaactcgtgcagaacgaaacgagtacattttgctccat
gaattttaccgcaacaagtacatctgtcccgacaagcagacattccgcagtcgacagcgt
gctgaagaagcacaacgtgaaggggaagttgccgacggaaaaaagaaggacaagtataag
ggtggtctggttttcgagccagaaaagggcttgtacgacaagtttgtacttgtcatggac
ttcaactctctgtatccttccattatccaagagtttaacatctgtttcacaacagtagac
aggccagatacaaaagaaggagatgacgaagtccctgaggtccctaccaaccaagaccag
ggcattctccctaggcttattgccactcttgttagtcgtcgtcgccaagtcaagagtctc
atgaaggataagaaggccaccccagaggagttggctacatgggacatcaagcagcttgcc
ctaaagctgactgccaactctatgtacggatgcttgggatataccaagtcacgcttctac
gctcgacctttggctgtcttaaccactttcaagggccgcgagattcttcgcagcacgaaa
gagcttgccgagagcaattctttgcaagttatttacggcgacactgattccgtcatgatc
aatgccaacgtggacaacgtcgccgacgcattcaaggtcggtaacgacttcaagaaagcg
gttaacgagcaatacaagcttcttgagatcgatatcgataacgtcttccgccggatcctt
ctccaagccaagaagaagtatgccgccatcaatcttgtggaaaaggatggcaagttcatt
gagaagatggaagtcaaaggtctcgatatgaagcgccgagagtactgtgctctgtctaaa
gagatttctcagcatctcttaaacgagatcctctctggcgacgataccgagatctcaatt
gcccgaattcacgagtatttgaacgaaattgcgggcaagatgcgcgagcaaagtatcccc
atacagaaatacaccatctacacacaacttggaaaggcaccccaagactaccccgaagcc
aattctatgcctcaggttcaagtcgctcttcgcgaaattgccaaaggcaagacagttcgc
aaaggagatgttatagcgtacgtgattacaggcgacagcaacagctccgagcctgcccct
aaacgagcgtacactcctggcgacctcaaggcagacccttccctgttgcctgatgtcgaa
tggtatattggcaagcaaatcttcccacctgtcgagcgtctttgcgccaacattgtcggt
acatcgacttcacaactggcggaacagcttggtctggatatcaagcggtatagctcattc
cagacccagcaaaatagctcaaacaacgatcttgagattcacccattggactctcaaatc
ccagacgaagttcgtttcggcgattgcgctcgcttgtccttacgctgtcggaagtgcaaa
gcctcatccatttttgaaggcgtcactgcaacccctgagagagtatcacagtcaggtgtc
ctctgtggctcttgcggtactctcatctcaacactttcggttgttgctcaaatggagcac
gccatccgtacccaaacaagtcggtattatgagggttggcttatctgcgatgatactcag
tgcggcaaccgtactcgtcaaatgagcgtctacggctctcgttgccttgggcctaaggga
ttcgcacgagactgtcttggccggatgcggtacgagtatacggagaaggcaatctacacc
cagttactctactttgccagtctctgggatgtagacaaggccaagaccaaagctgcaatc
acagaaatgtccagaccagaccgcgaaaacatccttgcgctagccgaacacaaccgtgtg
cgtttcggaaatatcaagggtgttgttgacaagtatcttgacaagtgcggtcgtcaatgg
gtagctatggatactcttttcacaaagttgggcttcaagccactggcatga
>Fp24r
atgtctcacagggctcggctcgctgagctcaaggcccttcgggcctctggcaagaaggct
ttcgataattacaaagttgccgacgttgatgatctatacgacgaagttgacgaggatgga
tataagaaggttgttcgagaaagattggatcaggatgactttgttgtcgatgacaatggc
cgaggttatgcagatgacggccgcgaagactgggatcgagtgcaagcctacaattccgat
agtgaagaagaggccggtgttcgtggacgacctagtaaggccgcaaaaaagagtcgtcaa
gaagagcagaacaagcgagatgccaacgatagggatattagcgaatacttcaaaagcgcc
agcaggacgcagccaaagccaaaggctgtaaaaacaaaggctgatgacgatttcttgtcc
gatctactcggagaggtcgatagcaacattccagaacctgccca---tatctcaaaagtt
gaaagatctggtggtggccgccgcaaagccagggctctctcacccgcacctgagcccatt
tccaagaagaagaagattctcgatacccgaatgccatctcctccccctccccctccagct
cgcgacgacgacgacgacttcttccctcctgccgacgatgatctattggaaaccgcagac
gtccccatgagtgacccagcaccttcttcaccggctgcaaaggtcgcgcagaggaaagct
cagatcaaacaacaaccaaaagacgacgatgacgaggatatgatggaggttgcccatact
ggtgctattgctacaactagtgtcaatttgaccagttcaaggccgatcaaaaaaatcctc
aaggcagagactgatccgacccccgccagttctt---ctgtcaaaccaaacgttgcctca
gtaaaccctacctcgtggaatgctttgacagagaggctcaatgttgtctcaagctcgcca
gcggaagcaaagaccattggaaagatcgaccacaaagatgccatcgaggaggacggcagt
ctcaacttcttctggaccgattacacggagctaaatggtagtctttgtctctttggtaaa
gtactgaacaagaaaacgaagtcatacgtcagctgttttgtcaaagtggataatattttg
agaaaactatatttcctgccgcgcgagcatcgcatgcaagatggcgaggaaacgggcgag
gaggtggaaatgatgcaagtttacgacgaaatcgacaccatgatgaccaagatgaatgtc
ggtatgtacaagatcaaggcttgtacaagaaagtatgcctttgaacttcgcgatgttccc
aaagaagctcagtatatgaaacttctctacccttacaacaagccagaggtcgaccctaac
cgacccggtgagacctattcccacgtctttgggagtaacacctccctgtttgagcaattc
gttctctggaagaacattatgggtccatgttggctcaagatcgaagacgctgattttgac
aagctgaagaacgcttctcactgcaagcttgaagttgtggctgatcacccaaatatggtc
tctgtcttgagcgaatccgacaaccttgatgctcctcccttgactctcatgagcgtcgca
cttagaactgcctttaacgagaaggccaacaaacaagagattttgtctatcagtgcaaga
atctacgaaaaggtctccctcgctgatactacacctgctgagaagctcccatgtcggact
ttcactgtaatccgcccacatggccagtctttccctatgggctttgatcatcttgcgaag
aagagaaaccgtggcttgattgtcttgaaaaaacaagaagctgatattcttgcgttcttc
ctcgcccaggttgatgttgctgacccggatgtcatccttggtcaccaattggaaggtgtg
gactacagtgtgcttctcaatcgtttgcacgaaaagaagattcccgggtggtcgcgattg
ggcagactccgccgtacacagtggccggcatcaattggcaagacaggcggtaatgttttt
gctgaacgtcagatcctttctggtcgtctcatgtgtgatctggccaacgatgctggaaag
tcggtcatgctcaagtgtcagtcttggagtttaacggaaatgtgtagcctgtacctgtca
ggcgacaaccgtcgccgtgaattcgataatgaggatgctctgaagacctgggccaaggaa
aagcagggtcttctcgattacatcacccacatggaggctgatacgcacttcatcgcagct
ttggctctgggtgttcagatgttgcccctgaccaaagttttgactaaccttgcaggaaac
tcatgggcacgaaccttgaccggaactcgtgcagaacgaaacgagtacattttgctccat
gaattttaccgcaacaagtacatctgtcccgacaagcagacattccgcagtcgacagcgt
gctgaagaagcacaacgtgaaggggaagttgccgacggaaaaaagaaggacaagtataag
ggtggtctggttttcgagccagaaaagggcttgtacgacaagtttgtacttgtcatggac
ttcaactctctgtatccttccattatccaagagtttaacatctgtttcacaacagtagac
aggccagatacaaaagaaggagatgacgaagtccctgaggtccctaccaaccaagaccag
ggcattctccctaggcttattgccactcttgttagtcgtcgtcgccaagtcaagagtctc
atgaaggataagaaggccaccccagaggagttggctacatgggacatcaagcagcttgcc
ctaaagctgactgccaactctatgtacggatgcttgggatataccaagtcacgcttctac
gctcgacctttggctgtcttaaccactttcaagggccgcgagattcttcgcagcacgaaa
gagcttgccgagagcaattctttgcaagttatttacggcgacactgattccgtcatgatc
aatgccaacgtggacaacgtcgccgacgcattcaaggtcggtaacgacttcaagaaagcg
gttaacgagcaatacaagcttcttgagatcgatatcgataacgtcttccgccggatcctt
ctccaagccaagaagaagtatgccgccatcaatcttgtggaaaaggatggcaagttcatt
gagaagatggaagtcaaaggtctcgatatgaagcgccgagagtactgtgctctgtctaaa
gagatttctcagcatctcttaaacgagatcctctctggcgacgataccgagatctcaatt
gcccgaattcacgagtatttgaacgaaattgcgggcaagatgcgcgagcaaagtatcccc
atacagaaatacaccatctacacacaacttggaaaggcaccccaagactaccccgaagcc
aattctatgcctcaggttcaagtcgctcttcgcgaaattgccaaaggcaagacagttcgc
aaaggagatgttatagcgtacgtgattacaggcgacagcaacagctccgagcctgcccct
aaacgagcgtacactcctggcgacctcaaggcagacccttccctgttgcctgatgtcgaa
tggtatattggcaagcaaatcttcccacctgtcgagcgtctttgcgccaacattgtcggt
acatcgatttcacaactggcggaacagcttggtctggatatcaagcggtatagctcattc
cagacccagcaaaatagctcaaacaacgatcttgagattcacccattggactctcaaatc
ccagacgaagttcgtttcggcgattgcgctcgcttgtccttacgctgtcggaagtgcaaa
gcctcatccatttttgaaggcgtcactgcaacccctgagagagtatcacagtcaggtgtc
ctctgtggctcttgcggtactctcatctcaacactttcggttgttgctcaaatggagcac
gccatccgtacccaaacaagtcggtattatgagggttggcttatctgcgatgatactcag
tgcggcaaccgtactcgtcaaatgagcgtctacggctctcgttgccttgggcctaaggga
ttcgcacgagactgtcttggccggatgcggtacgagtatacggagaaggcaatctacacc
cagttactctactttgccagtctctgggatgtagacaaggccaagaccaaagctgcaatc
acagaaatgtccagaccagaccgcgaaaacatccttgcgctagccgaacacaaccgtgtg
cgtttcggaaatatcaagggtgttgttgacaagtatcttgacaagtgcggtcgtcaatgg
gtagctatggatactcttttcacaaagttgggcttcaagccactggcatga
>Fp2516
atgtctcacagggctcggctcgctgagctcaaggcccttcgggcctctggcaagaaggct
ttcgataattacaaagttgccgacgttgatgatctatacgacgaagttgacgaggatgga
tataagaaggttgttcgagaaagattggatcaggatgactttgttgtcgatgacaatggc
cgaggttatgcagatgacggccgcgaagactgggatcgagtgcaagcctacaattccgat
agtgaagaagaggccggtgttcgtggacgacctagtaaggccgcaaaaaagagtcgtcaa
gaagagcagaacaagcgagatgccaacgatagggatattagcgaatacttcaaaagcgcc
agcaggacgcagccaaagccaaaggctgtaaaaacaaaggctgatgacgatttcttgtcc
gatctactcggagaggtcgatagcaacattccagaacctgccca---tatctcaaaagtt
gaaagatctggtggtggccgccgcaaagccagggctctctcacccgcacctgagcccatt
tccaagaagaagaagattctcgatacccgaatgccatctcctccccctccccctccagct
cgcgacgacgacgacgacttcttccctcctgccgacgatgatctattggaaaccgcagac
gtccccatgagtgacccagcaccttcttcaccggctgcaaaggtcgcgcagaggaaagct
cagatcaaacaacaaccaaaagacgacgatgacgaggatatgatggaggttgcccatact
ggtgctattgctacaactagtgtcaatttgaccagttcaaggccgatcaaaaaaatcctc
aaggcagagactgatccgacccccgccagttcttctcctgtcaaaccaaacgttgcctca
gtaaaccctacctcgtggaatgctttgacagagaggctcaatgttgtctcaagctcgcca
gcggaagcaaagaccattggaaagatcgaccacaaagatgccatcgaggaggacggcagt
ctcaacttcttctggaccgattacacggagctaaatggtagtctttgtctctttggtaaa
gtactgaacaagaaaacgaagtcatacgtcagctgttttgtcaaagtggataatattttg
agaaaactatatttcctgccgcgcgagcatcgcatgcaagatggcgaggaaacgggcgag
gaggtggaaatgatgcaagtttacgacgaaatcgacaccatgatgaccaagatgaatgtc
ggtatgtacaagatcaaggcttgtacaagaaagtatgcctttgaacttcgcgatgttccc
aaagaagctcagtatatgaaacttctctacccttacaacaagccagaggtcgaccctaac
cgacccggtgagacctattcccacgtctttgggagtaacacctccctgtttgagcaattc
gttctctggaagaacattatgggtccatgttggctcaagatcgaagacgctgattttgac
aagctgaagaacgcttctcactgcaagcttgaagttgtggctgatcacccaaatatggtc
tctgtcttgagcgaatccgacaaccttgatgctcctcccttgactctcatgagcgtcgca
cttagaactgcctttaacgagaaggccaacaaacaagagattttgtctatcagtgcaaga
atctacgaaaaggtctccctcgctgatactacacctgctgagaagctcccatgtcggact
ttcactgtaatccgcccacatggccagtctttccctatgggctttgatcatcttgcgaag
aagagaaaccgtggcttgattgtcttgaaaaaacaagaagctgatattcttgcgttcttc
ctcgcccaggttgatgttgctgacccggatgtcatccttggtcaccaattggaaggtgtg
gactacagtgtgcttctcaatcgtttgcacgaaaagaagattcccgggtggtcgcgattg
ggcagactccgccgtacacagtggccggcatcaattggcaagacaggcggtaatgttttt
gctgaacgtcagatcctttctggtcgtctcatgtgtgatctggccaacgatgctggaaag
tcggtcatgctcaagtgtcagtcttggagtttaacggaaatgtgtagcctgtacctgtca
ggcgacaaccgtcgccgtgaattcgataatgaggatgctctgaagacctgggccaaggaa
aagcagggtcttctcgattacatcacccacatggaggctgatacgcacttcatcgcagct
ttggctctgggtgttcagatgttgcccctgaccaaagttttgactaaccttgcaggaaac
tcatgggcacgaaccttgaccggaactcgtgcagaacgaaacgagtacattttgctccat
gaattttaccgcaacaagtacatctgtcccgacaagcagacattccgcagtcgacagcgt
gctgaagaagcacaacgtgaaggggaagttgccgacggaaaaaagaaggacaagtataag
ggtggtctggttttcgagccagaaaagggcttgtacgacaagtttgtacttgtcatggac
ttcaactctctgtatccttccattatccaagagtttaacatctgtttcacaacagtagac
aggccagatacaaaagaaggagatgacgaagtccctgaggtccctaccaaccaagaccag
ggcattctccctaggcttattgccactcttgttagtcgtcgtcgccaagtcaagagtctc
atgaaggataagaaggccaccccagaggagttggctacatgggacatcaagcagcttgcc
ctaaagctgactgccaactctatgtacggatgcttgggatataccaagtcacgcttctac
gctcgacctttggctgtcttaaccactttcaagggccgcgagattcttcgcagcacgaaa
gagcttgccgagagcaattctttgcaagttatttacggcgacactgattccgtcatgatc
aatgccaacgtggacaacgtcgccgacgcattcaaggtcggtaacgacttcaagaaagcg
gttaacgagcaatacaagcttcttgagatcgatatcgataacgtcttccgccggatcctt
ctccaagccaagaagaagtatgccgccatcaatcttgtggaaaaggatggcaagttcatt
gagaagatggaagtcaaaggtctcgatatgaagcgccgagagtactgtgctctgtctaaa
gagatttctcagcatctcttaaacgagatcctctctggcgacgataccgagatctcaatt
gcccgaattcacgagtatttgaacgaaattgcgggcaagatgcgcgagcaaagtatcccc
atacagaaatacaccatctacacacaacttggaaaggcaccccaagactaccccgaagcc
aattctatgcctcaggttcaagtcgctcttcgcgaaattgccaaaggcaagacagttcgc
aaaggagatgttatagcgtacgtgattacaggcgacagcaacagctccgagcctgcccct
aaacgagcgtacactcctggcgacctcaaggcagacccttccctgttgcctgatgtcgaa
tggtatattggcaagcaaatcttcccacctgtcgagcgtctttgcgccaacattgtcggt
acatcgatttcacaactggcggaacagcttggtctggatatcaagcggtatagctcattc
cagacccagcaaaatagctcaaacaacgatcttgagattcacccattggactctcaaatc
ccagacgaagttcgtttcggcgattgcgctcgcttgtccttacgctgtcggaagtgcaaa
gcctcatccatttttgaaggcgtcactgcaacccctgagagagtatcacagtcaggtgtc
ctctgtggctcttgcggtactctcatctcaacactttcggttgttgctcaaatggagcac
gccatccgtacccaaacaagtcggtattatgagggttggcttatctgcgatgatactcag
tgcggcaaccgtactcgtcaaatgagcgtctacggctctcgttgccttgggcctaaggga
ttcgcacgagactgtcttggccggatgcggtacgagtatacggagaaggcaatctacacc
cagttactctactttgccagtctctgggatgtagacaaggccaagaccaaagctgcaatc
acagaaatgtccagaccagaccgcgaaaacatccttgcgctagccgaacacaaccgtgtg
cgtttcggaaatatcaagggtgttgttgacaagtatcttgacaagtgcggtcgtcaatgg
gtagctatggatactcttttcacaaagttgggcttcaagccactggcatga
>Fp26r
atgtctcacagggctcggctcgctgagctcaaggcccttcgggcctctggcaagaaggct
ttcgataattacaaagttgccgacgttgatgatctatacgacgaagttgacgaggatgga
tataagaaggttgttcgagaaagattggatcaggatgactttgttgtcgatgacaatggc
cgaggttatgcagatgacggccgcgaagactgggatcgagtgcaagcctacaattccgat
agtgaagaagaggccggtgttcgtggacgacctagtaaggccgcaaaaaagagtcgtcaa
gaagagcagaacaagcgagatgccaacgatagggatattagcgaatacttcaaaagcgcc
agcaggacgcagccaaagccaaaggctgtaaaaacaaaggctgatgacgatttcttgtcc
gatctactcggagaggtcgatagcaacattccagaacctgccca---tatctcaaaagtt
gaaagatctggtggtggccgccgcaaagccagggctctctcacccgcacctgagcccatt
tccaagaagaagaagattctcgatacccgaatgccatctcctccccctccccctccagct
cgcgacgacgacgacgacttcttccctcctgccgacgatgatctattggaaaccgcagac
gtccccatgagtgacccagcaccttcttcaccggctgcaaaggtcgcgcagaggaaagct
cagatcaaacaacaaccaaaagacgacgatgacgaggatatgatggaggttgcccatact
ggtgctattgctacaactagtgtcaatttgaccagttcaaggccgatcaaaaaaatcctc
aaggcagagactgatccgacccccgccagttcttctcctgtcaaaccaaacgttgcctca
gtaaaccctacctcgtggaatgctttgacagagaggctcaatgttgtctcaagctcgcca
gcggaagcaaagaccattggaaagatcgaccacaaagatgccatcgaggaggacggcagt
ctcaacttcttctggaccgattacacggagctaaatggtagtctttgtctctttggtaaa
gtactgaacaagaaaacgaagtcatacgtcagctgttttgtcaaagtggataatattttg
agaaaactatatttcctgccgcgcgagcatcgcatgcaagatggcgaggaaacgggcgag
gaggtggaaatgatgcaagtttacgacgaaatcgacaccatgatgaccaagatgaatgtc
ggtatgtacaagatcaaggcttgtacaagaaagtatgcctttgaacttcgcgatgttccc
aaagaagctcagtatatgaaacttctctacccttacaacaagccagaggtcgaccctaac
cgacccggtgagacctattcccacgtctttgggagtaacacctccctgtttgagcaattc
gttctctggaagaacattatgggtccatgttggctcaagatcgaagacgctgattttgac
aagctgaagaacgcttctcactgcaagcttgaagttgtggctgatcacccaaatatggtc
tctgtcttgagcgaatccgacaaccttgatgctcctcccttgactctcatgagcgtcgca
cttagaactgcctttaacgagaaggccaacaaacaagagattttgtctatcagtgcaaga
atctacgaaaaggtctccctcgctgatactacacctgctgagaagctcccatgtcggact
ttcactgtaatccgcccacatggccagtctttccctatgggctttgatcatcttgcgaag
aagagaaaccgtggcttgattgtcttgaaaaaacaagaagctgatattcttgcgttcttc
ctcgcccaggttgatgttgctgacccggatgtcatccttggtcaccaattggaaggtgtg
gactacagtgtgcttctcaatcgtttgcacgaaaagaagattcccgggtggtcgcgattg
ggcagactccgccgtacacagtggccggcatcaattggcaagacaggcggtaatgttttt
gctgaacgtcagatcctttctggtcgtctcatgtgtgatctggccaacgatgctggaaag
tcggtcatgctcaagtgtcagtcttggagtttaacggaaatgtgtagcctgtacctgtca
ggcgacaaccgtcgccgtgaattcgataatgaggatgctctgaagacctgggccaaggaa
aagcagggtcttctcgattacatcacccacatggaggctgatacgcacttcatcgcagct
ttggctctgggtgttcagatgttgcccctgaccaaagttttgactaaccttgcaggaaac
tcatgggcacgaaccttgaccggaactcgtgcagaacgaaacgagtacattttgctccat
gaattttaccgcaacaagtacatctgtcccgacaagcagacattccgcagtcgacagcgt
gctgaagaagcacaacgtgaaggggaagttgccgacggaaaaaagaaggacaagtataag
ggtggtctggttttcgagccagaaaagggcttgtacgacaagtttgtacttgtcatggac
ttcaactctctgtatccttccattatccaagagtttaacatctgtttcacaacagtagac
aggccagatacaaaagaaggagatgacgaagtccctgaggtccctaccaaccaagaccag
ggcattctccctaggcttattgccactcttgttagtcgtcgtcgccaagtcaagagtctc
atgaaggataagaaggccaccccagaggagttggctacatgggacatcaagcagcttgcc
ctaaagctgactgccaactctatgtacggatgcttgggatataccaagtcacgcttctac
gctcgacctttggctgtcttaaccactttcaagggccgcgagattcttcgcagcacgaaa
gagcttgccgagagcaattctttgcaagttatttacggcgacactgattccgtcatgatc
aatgccaacgtggacaacgtcgccgacgcattcaaggtcggtaacgacttcaagaaagcg
gttaacgagcaatacaagcttcttgagatcgatatcgataacgtcttccgccggatcctt
ctccaagccaagaagaagtatgccgccatcaatcttgtggaaaaggatggcaagttcatt
gagaagatggaagtcaaaggtctcgatatgaagcgccgagagtactgtgctctgtctaaa
gagatttctcagcatctcttaaacgagatcctctctggcgacgataccgagatctcaatt
gcccgaattcacgagtatttgaacgaaattgcgggcaagatgcgcgagcaaagtatcccc
atacagaaatacaccatctacacacaacttggaaaggcaccccaagactaccccgaagcc
aattctatgcctcaggttcaagtcgctcttcgcgaaattgccaaaggcaagacagttcgc
aaaggagatgttatagcgtacgtgattacaggcgacagcaacagctccgagcctgcccct
aaacgagcgtacactcctggcgacctcaaggcagacccttccctgttgcctgatgtcgaa
tggtatattggcaagcaaatcttcccacctgtcgagcgtctttgcgccaacattgtcggt
acatcgatttcacaactggcggaacagcttggtctggatatcaagcggtatagctcattc
cagacccagcaaaatagctcaaacaacgatcttgagattcacccattggactctcaaatc
ccagacgaagttcgtttcggcgattgcgctcgcttgtccttacgctgtcggaagtgcaaa
gcctcatccatttttgaaggcgtcactgcaacccctgagagagtatcacagtcaggtgtc
ctctgtggctcttgcggtactctcatctcaacactttcggttgttgctcaaatggagcac
gccatccgtacccaaacaagtcggtattatgagggttggcttatctgcgatgatactcag
tgcggcaaccgtactcgtcaaatgagcgtctacggctctcgttgccttgggcctaaggga
ttcgcacgagactgtcttggccggatgcggtacgagtatacggagaaggcaatctacacc
cagttactctactttgccagtctctgggatgtagacaaggccaagaccaaagctgcaatc
acagaaatgtccagaccagaccgcgaaaacatccttgcgctagccgaacacaaccgtgtg
cgtttcggaaatatcaagggtgttgttgacaagtatcttgacaagtgcggtcgtcaatgg
gtagctatggatactcttttcacaaagttgggcttcaagccactggcatga
>Fp33
atgtctcacagggctcggctcgctgagctcaaggcccttcgggcctctggcaagaaggct
ttcgataattacaaagttgccgacgttgatgatctatacgacgaagttgacgaggatgga
tataagaaggttgttcgagaaagattggatcaggatgactttgttgtcgatgacaatggc
cgaggttatgcagatgacggccgcgaagactgggatcgagtgcaagcctacaattccgat
agtgaagaagaggccggtgttcgtggacgacctagtaaggccgcaaaaaagagtcgtcaa
gaagagcagaacaagcgagatgccaacgatagggatattagcgaatacttcaaaagcgcc
agcaggacgcagccaaagccaaaggctgtaaaaacaaaggctgatgacgatttcttgtcc
gatctactcggagaggtcgatagcaacattccagaacctgccca---tatctcaaaagtt
gaaagatctggtggtggccgccgcaaagccagggctctctcacccgcacctgagcccatt
tccaagaagaagaagattctcgatacccgaatgccatctcctccccctccccctccagct
cgcgacgacgacgacgacttcttccctcctgccgacgatgatctattggaaaccgcagac
gtccccatgagtgacccagcaccttcttcaccggctgcaaaggtcgcgcagaggaaagct
cagatcaaacaacaaccaaaagacgacgatgacgaggatatgatggaggttgcccatact
ggtgctattgctacaactagtgtcaatttgaccagttcaaggccgatcaaaaaaatcctc
aaggcagagactgatccgacccccgccagttcttctcctgtcaaaccaaacgttgcctca
gtaaaccctacctcgtggaatgctttgacagagaggctcaatgttgtctcaagctcgcca
gcggaagcaaagaccattggaaagatcgaccacaaagatgccatcgaggaggacggcagt
ctcaacttcttctggaccgattacacggagctaaatggtagtctttgtctctttggtaaa
gtactgaacaagaaaacgaagtcatacgtcagctgttttgtcaaagtggataatattttg
agaaaactatatttcctgccgcgcgagcatcgcatgcaagatggcgaggaaacgggcgag
gaggtggaaatgatgcaagtttacgacgaaatcgacaccatgatgaccaagatgaatgtc
ggtatgtacaagatcaaggcttgtacaagaaagtatgcctttgaacttcgcgatgttccc
aaagaagctcagtatatgaaacttctctacccttacaacaagccagaggtcgaccctaac
cgacccggtgagacctattcccacgtctttgggagtaacacctccctgtttgagcaattc
gttctctggaagaacattatgggtccatgttggctcaagatcgaagacgctgattttgac
aagctgaagaacgcttctcactgcaagcttgaagttgtggctgatcacccaaatatggtc
tctgtcttgagcgaatccgacaaccttgatgctcctcccttgactctcatgagcgtcgca
cttagaactgcctttaacgagaaggccaacaaacaagagattttgtctatcagtgcaagc
atctacgaaaaggtctccctcgctgatactacacctgctgagaagctcccatgtcggact
ttcactgtaatccgcccacatggccagtctttccctatgggctttgatcatcttgcgaag
aagagaaaccgtggcttgattgtcttgaaaaaacaagaagctgatattcttgcgttcttc
ctcgcccaggttgatgttgctgacccggatgtcatccttggtcaccaattggaaggtgtg
gactacagtgtgcttctcaatcgtttgcacgaaaagaagattcccgggtggtcgcgattg
ggcagactccgccgtacacagtggccggcatcaattggcaagacaggcggtaatgttttt
gctgaacgtcagatcctttctggtcgtctcatgtgtgatctggccaacgatgctggaaag
tcggtcatgctcaagtgtcagtcttggagtttaacggaaatgtgtagcctgtacctgtca
ggcgacaaccgtcgccgtgaattcgataatgaggatgctctgaagacctgggccaaggaa
aagcagggtcttctcgattacatcacccacatggaggctgatacgcacttcatcgcagct
ttggctctgggtgttcagatgttgcccctgaccaaagttttgactaaccttgcaggaaac
tcatgggcacgaaccttgaccggaactcgtgcagaacgaaacgagtacattttgctccat
gaattttaccgcaacaagtacatctgtcccgacaagcagacattccgcagtcgacagcgt
gctgaagaagcacaacgtgaaggggaagttgccgacggaaaaaagaaggacaagtataag
ggtggtctggttttcgagccagaaaagggcttgtacgacaagtttgtacttgtcatggac
ttcaactctctgtatccttccattatccaagagtttaacatctgtttcacaacagtagac
aggccagatacaaaagaaggagatgacgaagtccctgaggtccctaccaaccaagaccag
ggcattctccctaggcttattgccactcttgttagtcgtcgtcgccaagtcaagagtctc
atgaaggataagaaggccaccccagaggagttggctacatgggacatcaagcagcttgcc
ctaaagctgactgccaactctatgtacggatgcttgggatataccaagtcacgcttctac
gctcgacctttggctgtcttaaccactttcaagggccgcgagattcttcgcagcacgaaa
gagcttgccgagagcaattctttgcaagttatttacggcgacactgattccgtcatgatc
aatgccaacgtggacaacgtcgccgacgcattcaaggtcggtaacgacttcaagaaagcg
gttaacgagcaatacaagcttcttgagatcgatatcgataacgtcttccgccggatcctt
ctccaagccaagaagaagtatgccgccatcaatcttgtggaaaaggatggcaagttcatt
gagaagatggaagtcaaaggtctcgatatgaagcgccgagagtactgtgctctgtctaaa
gagatttctcagcatctcttaaacgagatcctctctggcgacgataccgagatctcaatt
gcccgaattcacgagtatttgaacgaaattgcgggcaagatgcgcgagcaaagtatcccc
atacagaaatacaccatctacacacaacttggaaaggcaccccaagactaccccgaagcc
aattctatgcctcaggttcaagtcgctcttcgcgaaattgccaaaggcaagacagttcgc
aaaggagatgttatagcgtacgtgattacaggcgacagcaacagctccgagcctgcccct
aaacgagcgtacactcctggcgacctcaaggcagacccttccctgttgcctgatgtcgaa
tggtatattggcaagcaaatcttcccacctgtcgagcgtctttgcgccaacattgtcggt
acatcgacttcacaactggcggaacagcttggtctggatatcaagcggtatagctcattc
cagacccagcaaaatagctcaaacaacgatcttgagattcacccattggactctcaaatc
ccagacgaagttcgtttcggcgattgcgctcgcttgtccttacgctgtcggaagtgcaaa
gcctcatccatttttgaaggcgtcactgcaacccctgagagagtatcacagtcaggtgtc
ctctgtggctcttgcggtactctcatctcaacactttcggttgttgctcaaatggagcac
gccatccgtacccaaacaagtcggtattatgagggttggcttatctgcgatgatactcag
tgcggcaaccgtactcgtcaaatgagcgtctacggctctcgttgccttgggcctaaggga
ttcgcacgagactgtcttggccggatgcggtacgagtatacggagaaggcaatctacacc
cagttactctactttgccagtctctgggatgtagacaaggccaagaccaaagctgcaatc
acagaaatgtccagaccagaccgcgaaaacatccttgcgctagccgaacacaaccgtgtg
cgtttcggaaatatcaagggtgttgttgacaagtatcttgacaagtgcggtcgtcaatgg
gtagctatggatactcttttcacaaagttgggcttcaagccactggcatga
>Fp34
atgtctcacagggctcggctcgctgagctcaaggcccttcgggcctctggcaagaaggct
ttcgataattacaaagttgccgacgttgatgatctatacgacgaagttgacgaggatgga
tataagaaggttgttcgagaaagattggatcaggatgactttgttgtcgatgacaatggc
cgaggttatgcagatgacggccgcgaagactgggatcgagtgcaagcctacaattccgat
agtgaagaagaggccggtgttcgtggacgacctagtaaggccgcaaaaaagagtcgtcaa
gaagagcagaacaagcgagatgccaacgatagggatattagcgaatacttcaaaagcgcc
agcaggacgcagccaaagccaaaggctgtaaaaacaaaggctgatgacgatttcttgtcc
gatctactcggagaggtcgatagcaacattccagaacctgccca---tatctcaaaagtt
gaaagatctggtggtggccgccgcaaagccagggctctctcacccgcacctgagcccatt
tccaagaagaagaagattctcgatacccgaatgccatctcctccccctccccctccagct
cgcgacgacgacgacgacttcttccctcctgccgacgatgatctattggaaaccgcagac
gtccccatgagtgacccagcaccttcttcaccggctgcaaaggtcgcgcagaggaaagct
cagatcaaacaacaaccaaaagacgacgatgacgaggatatgatggaggttgcccatact
ggtgctattgttacaactagtgtcaatttgaccagttcaaggccgatcaaaaaaatcctc
aaggcagagactgatccgacccccgccagttcttctcctgtcaaaccaaacgttgcctca
gtaaaccctacctcgtggaatgctttgacagagaggctcaatgttgtctcaagctcgcca
gcggaagcaaagaccattggaaagatcgaccacaaagatgccatcgaggaggacggcagt
ctcaacttcttctggaccgattacacggagctaaatggtagtctttgtctcttcggtaaa
gtactgaacaagaaaacgaagtcatacgtcagctgttttgtcaaagtggataatattttg
agaaaactatatttcctgccgcgcgagcatcgcatgcaagatggcgaggaaacgggcgag
gaggtggaaatgatgcaagtttacgacgaaatcgacaccatgatgaccaagatgaatgtc
ggtatgtacaagatcaaggcttgtacaagaaagtatgcctttgaacttcgcgatgttccc
aaagaagctcagtatatgaaacttctctacccttacaacaagccggaggtcgaccctaac
cgacccggtgagacctattcccacgtctttgggagtaacacctccctgtttgagcaattc
gttctctggaagaacattatgggtccatgttggctcaagatcgaagacgctgattttgac
aagctgaagaacgcttctcactgcaagcttgaagttgtggctgatcacccaaatatggtc
tctgtcttgagcgaatccgacaaccttgatgctcctcccttgactctcatgagcgtcgca
cttagaactgcctttaacgagaaggccaacaaacaagagattttgtctatcagtgcaaga
atctacgaaaaggtctccctcgctgatactacacctgctgagaagctcccatgtcggact
ttcactgtaatccgcccacatggccagtctttccctatgggctttgatcatcttgcgaag
aagagaaaccgtggcttgattgtcttgaaaaaacaagaagctgatattcttgcgttcttc
ctcgcccaggttgatgttgctgacccggatgtcatccttggtcaccaattggaaggtgtg
gactacagtgtgcttctcaatcgtttgcacgaaaagaagattcccgggtggtcgcgattg
ggcagactccgccgtacacagtggccggcatcaattggcaagacaggcggtaatgttttt
gctgaacgtcagatcctttctggtcgtctcatgtgtgatctggccaacgatgctggaaag
tcggtcatgctcaagtgtcagtcttggagtttaacggaaatgtgtagcctgtacctgtca
ggcgacaaccgtcgccgtgaattcgataatgaggatgctctgaagacctgggccaaggaa
aagcagggtcttctcgattacatcacccacatggaggctgatacgcacttcatcgcagct
ttggctctgggtgttcagatgttgcccctgaccaaagttttgactaaccttgcaggaaac
tcatgggcacgaaccttgaccggaactcgtgcagaacgaaacgagtacattttgctccat
gaattttaccgcaacaagtacatctgtcccgacaagcagacattccgcagtcgacagcgt
gctgaagaagcacaacgtgaaggggaagttgccgacggaaaaaagaaggacaagtataag
ggtggtctggttttcgagccagaaaagggcttgtacgacaagtttgtacttgtcatggac
ttcaactctctgtatccttccattatccaagagtttaacatctgtttcacaacagtagac
aggccagatacaaaagaaggagatgacgaagtccctgaggtccctaccaaccaagaccag
ggcattctccctaggcttattgccactcttgttagtcgtcgtcgccaagtcaagagtctc
atgaaggataagaaggccaccccagaggagttggctacatgggacatcaagcagcttgcc
ctaaagctgactgccaactctatgtacggatgcttgggatataccaagtcacgcttctac
gctcgacctttggctgtcttaaccactttcaagggccgcgagattcttcgcagcacgaaa
gagcttgccgagagcaattctttgcaagttatttacggcgacactgattccgtcatgatc
aatgccaacgtggacaacgtcgccgacgcattcaaggtcggtaacgacttcaagaaagcg
gttaacgagcaatacaagcttcttgagatcgatatcgataacgtcttccgccggatcctt
ctccaagccaagaagaagtatgccgccatcaatcttgtggaaaaggatggcaagttcatt
gagaagatggaagtcaaaggtctcgatatgaagcgccgagagtactgtgctctgtctaaa
gagatttctcagcatctcttaaacgagatcctctctggcgacgataccgagatctcaatt
gcccgaattcacgagtatttgaacgaaattgcgggcaagatgcgcgagcaaagtatcccc
atacagaaatacaccatctacacacaacttggaaaggcaccccaagactaccccgaagcc
aattctatgcctcaggttcaagtcgctcttcgcgaaattgccaaaggcaagacagttcgc
aaaggagatgttatagcgtacgtgattacaggcgacagcaacagctccgagcctgcccct
aaacgagcgtacactcctggcgacctcaaggcagacccttccctgttgcctgatgtcgaa
tggtatattggcaagcaaatcttcccacctgtcgagcgtctttgcgccaacattgtcggt
acatcgacttcacaactggcggaacagcttggtctggatatcaagcggtatagctcattc
cagacccagcaaaatagctcaaacaacgatcttgagattcacccattggactctcaaatc
ccagacgaagttcgtttcggcgattgcgctcgcttgtccttacgctgtcggaagtgcaaa
gcctcatccatttttgaaggcgtcactgcaacccctgagagagtatcacagtcaggtgtc
ctctgtggctcttgcggtactctcatctcaacactttcggttgttgctcaaatggagcac
gccatccgtacccaaacaagtcggtattatgagggttggcttatctgcgatgatactcag
tgcggcaaccgtactcgtcaaatgagcgtctacggctctcgttgccttgggcctaaggga
ttcgcacgagactgtcttggccggatgcggtacgagtatacggagaaggcaatctacacc
cagttactctactttgccagtctctgggatgtagacaaggccaagaccaaagctgcaatc
acagaaatgtccagaccagaccgcgaaaacatccttgcgctagccgaacacaaccgtgtg
cgtttcggaaatatcaagggtgttgttgacaagtatcttgacaagtgcggtcgtcaatgg
gtagctatggatactcttttcacaaagttgggcttcaagccactggcatga
>Fp35
atgtctcacagggctcggctcgctgagctcaaggcccttcgggcctctggcaagaaggct
ttcgataattacaaagttgccgacgttgatgatctatacgacgaagttgacgaggatgga
tataagaaggttgttcgagaaagattggatcaggatgactttgttgtcgatgacaatggc
cgaggttatgcagatgacggccgcgaagactgggatcgagtgcaagcctacaattccgat
agtgaagaagaggccggtgttcgtggacgacctagtaaggccgcaaaaaagagtcgtcaa
gaagagcagaacaagcgagatgccaacgatagggatattagcgaatacttcaaaagcgcc
agcaggacgcagccaaagccaaaggctgtaaaaacaaaggctgatgacgatttcttgtcc
gatctactcggagaggtcgatagcaacattccagaacctgccca---tatctcaaaagtt
gaaagatctggtggtggccgccgcaaagccagggctctctcacccgcacctgagcccatt
tccaagaagaagaagattctcgatacccgaatgccatctcctccccctccccctccagct
cgcgacgacgacgacgacttcttccctcctgccgacgatgatctattggaaaccgcagac
gtccccatgagtgacccagcaccttcttcaccggctgcaaaggtcgcgcagaggaaagct
cagatcaaacaacaaccaaaagacgacgatgacgaggatatgatggaggttgcccatact
ggtgctattgctacaactagtgtcaatttgaccagttcaaggccgatcaaaaaaatcctc
aaggcagagactgatccgacccccgccagttcttctcctgtcaaaccaaacgttgcctca
gtaaaccctacctcgtggaatgctttgacagagaggctcaatgttgtctcaagctcgcca
gcggaagcaaagaccattggaaagatcgaccacaaagatgccatcgaggaggacggcagt
ctcaacttcttctggaccgattacacggagctaaatggtagtctttgtctctttggtaaa
gtactgaacaagaaaacgaagtcatacgtcagctgttttgtcaaagtggataatattttg
agaaaactatatttcctgccgcgcgagcatcgcatgcaagatggcgaggaaacgggcgag
gaggtggaaatgatgcaagtttacgacgaaatcgacaccatgatgaccaagatgaatgtc
ggtatgtacaagatcaaggcttgtacaagaaagtatgcctttgaacttcgcgatgttccc
aaagaagctcagtatatgaaacttctctacccttacaacaagccagaggtcgaccctaac
cgacccggtgagacctattcccacgtctttgggagtaacacctccctgtttgagcaattc
gttctctggaagaacattatgggtccatgttggctcaagatcgaagacgctgattttgac
aagctgaagaacgcttctcactgcaagcttgaagttgtggctgatcacccaaatatggtc
tctgtcttgagcgaatccgacaaccttgatgctcctcccttgactctcatgagcgtcgca
cttagaactgcctttaacgagaaggccaacaaacaagagattttgtctatcagtgcaagc
atctacgaaaaggtctccctcgctgatactacacctgctgagaagctcccatgtcggact
ttcactgtaatccgcccacatggccagtctttccctatgggctttgatcatcttgcgaag
aagagaaaccgtggcttgattgtcttgaaaaaacaagaagctgatattcttgcgttcttc
ctcgcccaggttgatgttgctgacccggatgtcatccttggtcaccaattggaaggtgtg
gactacagtgtgcttctcaatcgtttgcacgaaaagaagattcccgggtggtcgcgattg
ggcagactccgccgtacacagtggccggcatcaattggcaagacaggcggtaatgttttt
gctgaacgtcagatcctttctggtcgtctcatgtgtgatctggccaacgatgctggaaag
tcggtcatgctcaagtgtcagtcttggagtttaacggaaatgtgtagcctgtacctgtca
ggcgacaaccgtcgccgtgaattcgataatgaggatgctctgaagacctgggccaaggaa
aagcagggtcttctcgattacatcacccacatggaggctgatacgcacttcatcgcagct
ttggctctgggtgttcagatgttgcccctgaccaaagttttgactaaccttgcaggaaac
tcatgggcacgaaccttgaccggaactcgtgcagaacgaaacgagtacattttgctccat
gaattttaccgcaacaagtacatctgtcccgacaagcagacattccgcagtcgacagcgt
gctgaagaagcacaacgtgaaggggaagttgccgacggaaaaaagaaggacaagtataag
ggtggtctggttttcgagccagaaaagggcttgtacgacaagtttgtacttgtcatggac
ttcaactctctgtatccttccattatccaagagtttaacatctgtttcacaacagtagac
aggccagatacaaaagaaggagatgacgaagtccctgaggtccctaccaaccaagaccag
ggcattctccctaggcttattgccactcttgttagtcgtcgtcgccaagtcaagagtctc
atgaaggataagaaggccaccccagaggagttggctacatgggacatcaagcagcttgcc
ctaaagctgactgccaactctatgtacggatgcttgggatataccaagtcacgcttctac
gctcgacctttggctgtcttaaccactttcaagggccgcgagattcttcgcagcacgaaa
gagcttgccgagagcaattctttgcaagttatttacggcgacactgattccgtcatgatc
aatgccaacgtggacaacgtcgccgacgcattcaaggtcggtaacgacttcaagaaagcg
gttaacgagcaatacaagcttcttgagatcgatatcgataacgtcttccgccggatcctt
ctccaagccaagaagaagtatgccgccatcaatcttgtggaaaaggatggcaagttcatt
gagaagatggaagtcaaaggtctcgatatgaagcgccgagagtactgtgctctgtctaaa
gagatttctcagcatctcttaaacgagatcctctctggcgacgataccgagatctcaatt
gcccgaattcacgagtatttgaacgaaattgcgggcaagatgcgcgagcaaagtatcccc
atacagaaatacaccatctacacacaacttggaaaggcaccccaagactaccccgaagcc
aattctatgcctcaggttcaagtcgctcttcgcgaaattgccaaaggcaagacagttcgc
aaaggagatgttatagcgtacgtgattacaggcgacagcaacagctccgagcctgcccct
aaacgagcgtacactcctggcgacctcaaggcagacccttccctgttgcctgatgtcgaa
tggtatattggcaagcaaatcttcccacctgtcgagcgtctttgcgccaacattgtcggt
acatcgacttcacaactggcggaacagcttggtctggatatcaagcggtatagctcattc
cagacccagcaaaatagctcaaacaacgatcttgagattcacccattggactctcaaatc
ccagacgaagttcgtttcggcgattgcgctcgcttgtccttacgctgtcggaagtgcaaa
gcctcatccatttttgaaggcgtcactgcaacccctgagagagtatcacagtcaggtgtc
ctctgtggctcttgcggtactctcatctcaacactttcggttgttgctcaaatggagcac
gccatccgtacccaaacaagtcggtattatgagggttggcttatctgcgatgatactcag
tgcggcaaccgtactcgtcaaatgagcgtctacggctctcgttgccttgggcctaaggga
ttcgcacgagactgtcttggccggatgcggtacgagtatacggagaaggcaatctacacc
cagttactctactttgccagtctctgggatgtagacaaggccaagaccaaagctgcaatc
acagaaatgtccagaccagaccgcgaaaacatccttgcgctagccgaacacaaccgtgtg
cgtttcggaaatatcaagggtgttgttgacaagtatcttgacaagtgcggtcgtcaatgg
gtagctatggatactcttttcacaaagttgggcttcaagccactggcatga
>Fp38
atgtctcacagggctcggctcgctgagctcaaggcccttcgggcctctggcaagaaggct
ttcgataattacaaagttgccgacgttgatgatctatacgacgaagttgacgaggatgga
tataagaaggttgttcgagaaagattggatcaggatgactttgttgtcgatgacaatggc
cgaggttatgcagatgacggccgcgaagactgggatcgagtgcaagcctacaattccgat
agtgaagaagaggccggtgttcgtggacgacctagtaaggccgcaaaaaagagtcgtcaa
gaagagcagaacaagcgagatgccaacgatagggatattagcgaatacttcaaaagcgcc
agcaggacgcagccaaagccaaaggctgtaaaaacaaaggctgatgacgatttcttgtcc
gatctactcggagaggtcgatagcaacattccagaacctgccca---tatctcaaaagtt
gaaagatctggtggtggccgccgcaaagccagggctctctcacccgcacctgagcccatt
tccaagaagaagaagattctcgatacccgaatgccatctcctccccctccccctccagct
cgcgacgacgacgacgacttcttccctcctgccgacgatgatctattggaaaccgcagac
gtccccatgagtgacccagcaccttcttcaccggctgcaaaggtcgcgcagaggaaagct
cagatcaaacaacaaccaaaagacgacgatgacgaggatatgatggaggttgcccatact
ggtgctattgctacaactagtgtcaatttgaccagttcaaggccgatcaaaaaaatcctc
aaggcagagactgatccgacccccgccagttcttctcctgtcaaaccaaacgttgcctca
gtaaaccctacctcgtggaatgctttgacagagaggctcaatgttgtctcaagctcgcca
gcggaagcaaagaccattggaaagatcgaccacaaagatgccatcgaggaggacggcagt
ctcaacttcttctggaccgattacacggagctaaatggtagtctttgtctctttggtaaa
gtactgaacaagaaaacgaagtcatacgtcagctgttttgtcaaagtggataatattttg
agaaaactatatttcctgccgcgcgagcatcgcatgcaagatggcgaggaaacgggcgag
gaggtggaaatgatgcaagtttacgacgaaatcgacaccatgatgaccaagatgaatgtc
ggtatgtacaagatcaaggcttgtacaagaaagtatgcctttgaacttcgcgatgttccc
aaagaagctcagtatatgaaacttctctacccttacaacaagccagaggtcgaccctaac
cgacccggtgagacctattcccacgtctttgggagtaacacctccctgtttgagcaattc
gttctctggaagaacattatgggtccatgttggctcaagatcgaagacgctgattttgac
aagctgaagaacgcttctcactgcaagcttgaagttgtggctgatcacccaaatatggtc
tctgtcttgagcgaatccgacaaccttgatgctcctcccttgactctcatgagcgtcgca
cttagaactgcctttaacgagaaggccaacaaacaagagattttgtctatcagtgcaagc
atctacgaaaaggtctccctcgctgatactacacctgctgagaagctcccatgtcggact
ttcactgtaatccgcccacatggccagtctttccctatgggctttgatcatcttgcgaag
aagagaaaccgtggcttgattgtcttgaaaaaacaagaagctgatattcttgcgttcttc
ctcgcccaggttgatgttgctgacccggatgtcatccttggtcaccaattggaaggtgtg
gactacagtgtgcttctcaatcgtttgcacgaaaagaagattcccgggtggtcgcgattg
ggcagactccgccgtacacagtggccggcatcaattggcaagacaggcggtaatgttttt
gctgaacgtcagatcctttctggtcgtctcatgtgtgatctggccaacgatgctggaaag
tcggtcatgctcaagtgtcagtcttggagtttaacggaaatgtgtagcctgtacctgtca
ggcgacaaccgtcgccgtgaattcgataatgaggatgctctgaagacctgggccaaggaa
aagcagggtcttctcgattacatcacccacatggaggctgatacgcacttcatcgcagct
ttggctctgggtgttcagatgttgcccctgaccaaagttttgactaaccttgcaggaaac
tcatgggcacgaaccttgaccggaactcgtgcagaacgaaacgagtacattttgctccat
gaattttaccgcaacaagtacatctgtcccgacaagcagacattccgcagtcgacagcgt
gctgaagaagcacaacgtgaaggggaagttgccgacggaaaaaagaaggacaagtataag
ggtggtctggttttcgagccagaaaagggcttgtacgacaagtttgtacttgtcatggac
ttcaactctctgtatccttccattatccaagagtttaacatctgtttcacaacagtagac
aggccagatacaaaagaaggagatgacgaagtccctgaggtccctaccaaccaagaccag
ggcattctccctaggcttattgccactcttgttagtcgtcgtcgccaagtcaagagtctc
atgaaggataagaaggccaccccagaggagttggctacatgggacatcaagcagcttgcc
ctaaagctgactgccaactctatgtacggatgcttgggatataccaagtcacgcttctac
gctcgacctttggctgtcttaaccactttcaagggccgcgagattcttcgcagcacgaaa
gagcttgccgagagcaattctttgcaagttatttacggcgacactgattccgtcatgatc
aatgccaacgtggacaacgtcgccgacgcattcaaggtcggtaacgacttcaagaaagcg
gttaacgagcaatacaagcttcttgagatcgatatcgataacgtcttccgccggatcctt
ctccaagccaagaagaagtatgccgccatcaatcttgtggaaaaggatggcaagttcatt
gagaagatggaagtcaaaggtctcgatatgaagcgccgagagtactgtgctctgtctaaa
gagatttctcagcatctcttaaacgagatcctctctggcgacgataccgagatctcaatt
gcccgaattcacgagtatttgaacgaaattgcgggcaagatgcgcgagcaaagtatcccc
atacagaaatacaccatctacacacaacttggaaaggcaccccaagactaccccgaagcc
aattctatgcctcaggttcaagtcgctcttcgcgaaattgccaaaggcaagacagttcgc
aaaggagatgttatagcgtacgtgattacaggcgacagcaacagctccgagcctgcccct
aaacgagcgtacactcctggcgacctcaaggcagacccttccctgttgcctgatgtcgaa
tggtatattggcaagcaaatcttcccacctgtcgagcgtctttgcgccaacattgtcggt
acatcgacttcacaactggcggaacagcttggtctggatatcaagcggtatagctcattc
cagacccagcaaaatagctcaaacaacgatcttgagattcacccattggactctcaaatc
ccagacgaagttcgtttcggcgattgcgctcgcttgtccttacgctgtcggaagtgcaaa
gcctcatccatttttgaaggcgtcactgcaacccctgagagagtatcacagtcaggtgtc
ctctgtggctcttgcggtactctcatctcaacactttcggttgttgctcaaatggagcac
gccatccgtacccaaacaagtcggtattatgagggttggcttatctgcgatgatactcag
tgcggcaaccgtactcgtcaaatgagcgtctacggctctcgttgccttgggcctaaggga
ttcgcacgagactgtcttggccggatgcggtacgagtatacggagaaggcaatctacacc
cagttactctactttgccagtctctgggatgtagacaaggccaagaccaaagctgcaatc
acagaaatgtccagaccagaccgcgaaaacatccttgcgctagccgaacacaaccgtgtg
cgtttcggaaatatcaagggtgttgttgacaagtatcttgacaagtgcggtcgtcaatgg
gtagctatggatactcttttcacaaagttgggcttcaagccactggcatga
>Fp39
atgtctcacagggctcggctcgctgagctcaaggcccttcgggcctctggcaagaaggct
ttcgataattacaaagttgccgacgttgatgatctatacgacgaagttgacgaggatgga
tataagaaggttgttcgagaaagattggatcaggatgactttgttgtcgatgacaatggc
cgaggttatgcagatgacggccgcgaagactgggatcgagtgcaagcctacaattccgat
agtgaagaagaggccggtgttcgtggacgacctagtaaggccgcaaaaaagagtcgtcaa
gaagagcagaacaagcgagatgccaacgatagggatattagcgaatacttcaaaagcgcc
agcaggacgcagccaaagccaaaggctgtaaaaacaaaggctgatgacgatttcttgtcc
gatctactcggagaggtcgatagcaacattccagaacctgccca---tatctcaaaagtt
gaaagatctggtggtggccgccgcaaagccagggctctctcacccgcacctgagcccatt
tccaagaagaagaagattctcgatacccgaatgccatctcctccccctccccctccagct
cgcgacgacgacgacgacttcttccctcctgccgacgatgatctattggaaaccgcagac
gtccccatgagtgacccagcaccttcttcaccggctgcaaaggtcgcgcagaggaaagct
cagatcaaacaacaaccaaaagacgacgatgacgaggatatgatggaggttgcccatact
ggtgctattgctacaactagtgtcaatttgaccagttcaaggccgatcaaaaaaatcctc
aaggcagagactgatccgacccccgccagttctt---ctgtcaaaccaaacgttgcctca
gtaaaccctacctcgtggaatgctttgacagagaggctcaatgttgtctcaagctcgcca
gcggaagcaaagaccattggaaagatcgaccacaaagatgccatcgaggaggacggcagt
ctcaacttcttctggaccgattacacggagctaaatggtagtctttgtctctttggtaaa
gtactgaacaagaaaacgaagtcatacgtcagctgttttgtcaaagtggataatattttg
agaaaactatatttcctgccgcgcgagcatcgcatgcaagatggcgaggaaacgggcgag
gaggtggaaatgatgcaagtttacgacgaaatcgacaccatgatgaccaagatgaatgtc
ggtatgtacaagatcaaggcttgtacaagaaagtatgcctttgaacttcgcgatgttccc
aaagaagctcagtatatgaaacttctctacccttacaacaagccagaggtcgaccctaac
cgacccggtgagacctattcccacgtctttgggagtaacacctccctgtttgagcaattc
gttctctggaagaacattatgggtccatgttggctcaagatcgaagacgctgattttgac
aagctgaagaacgcttctcactgcaagcttgaagttgtggctgatcacccaaatatggtc
tctgtcttgagcgaatccgacaaccttgatgctcctcccttgactctcatgagcgtcgca
cttagaactgcctttaacgagaaggccaacaaacaagagattttgtctatcagtgcaaga
atctacgaaaaggtctccctcgctgatactacacctgctgagaagctcccatgtcggact
ttcactgtaatccgcccacatggccagtctttccctatgggctttgatcatcttgcgaag
aagagaaaccgtggcttgattgtcttgaaaaaacaagaagctgatattcttgcgttcttc
ctcgcccaggttgatgttgctgacccggatgtcatccttggtcaccaattggaaggtgtg
gactacagtgtgcttctcaatcgtttgcacgaaaagaagattcccgggtggtcgcgattg
ggcagactccgccgtacacagtggccggcatcaattggcaagacaggcggtaatgttttt
gctgaacgtcagatcctttctggtcgtctcatgtgtgatctggccaacgatgctggaaag
tcggtcatgctcaagtgtcagtcttggagtttaacggaaatgtgtagcctgtacctgtca
ggcgacaaccgtcgccgtgaattcgataatgaggatgctctgaagacctgggccaaggaa
aagcagggtcttctcgattacatcacccacatggaggctgatacgcacttcatcgcagct
ttggctctgggtgttcagatgttgcccctgaccaaagttttgactaaccttgcaggaaac
tcatgggcacgaaccttgaccggaactcgtgcagaacgaaacgagtacattttgctccat
gaattttaccgcaacaagtacatctgtcccgacaagcagacattccgcagtcgacagcgt
gctgaagaagcacaacgtgaaggggaagttgccgacggaaaaaagaaggacaagtataag
ggtggtctggttttcgagccagaaaagggcttgtacgacaagtttgtacttgtcatggac
ttcaactctctgtatccttccattatccaagagtttaacatctgtttcacaacagtagac
aggccagatacaaaagaaggagatgacgaagtccctgaggtccctaccaaccaagaccag
ggcattctccctaggcttattgccactcttgttagtcgtcgtcgccaagtcaagagtctc
atgaaggataagaaggccaccccagaggagttggctacatgggacatcaagcagcttgcc
ctaaagctgactgccaactctatgtacggatgcttgggatataccaagtcacgcttctac
gctcgacctttggctgtcttaaccactttcaagggccgcgagattcttcgcagcacgaaa
gagcttgccgagagcaattctttgcaagttatttacggcgacactgattccgtcatgatc
aatgccaacgtggacaacgtcgccgacgcattcaaggtcggtaacgacttcaagaaagcg
gttaacgagcaatacaagcttcttgagatcgatatcgataacgtcttccgccggatcctt
ctccaagccaagaagaagtatgccgccatcaatcttgtggaaaaggatggcaagttcatt
gagaagatggaagtcaaaggtctcgatatgaagcgccgagagtactgtgctctgtctaaa
gagatttctcagcatctcttaaacgagatcctctctggcgacgataccgagatctcaatt
gcccgaattcacgagtatttgaacgaaattgcgggcaagatgcgcgagcaaagtatcccc
atacagaaatacaccatctacacacaacttggaaaggcaccccaagactaccccgaagcc
aattctatgcctcaggttcaagtcgctcttcgcgaaattgccaaaggcaagacagttcgc
aaaggagatgttatagcgtacgtgattacaggcgacagcaacagctccgagcctgcccct
aaacgagcgtacactcctggcgacctcaaggcagacccttccctgttgcctgatgtcgaa
tggtatattggcaagcaaatcttcccacctgtcgagcgtctttgcgccaacattgtcggt
acatcgatttcacaactggcggaacagcttggtctggatatcaagcggtatagctcattc
cagacccagcaaaatagctcaaacaacgatcttgagattcacccattggactctcaaatc
ccagacgaagttcgtttcggcgattgcgctcgcttgtccttacgctgtcggaagtgcaaa
gcctcatccatttttgaaggcgtcactgcaacccctgagagagtatcacagtcaggtgtc
ctctgtggctcttgcggtactctcatctcaacactttcggttgttgctcaaatggagcac
gccatccgtacccaaacaagtcggtattatgagggttggcttatctgcgatgatactcag
tgcggcaaccgtactcgtcaaatgagcgtctacggctctcgttgccttgggcctaaggga
ttcgcacgagactgtcttggccggatgcggtacgagtatacggagaaggcaatctacacc
cagttactctactttgccagtctctgggatgtagacaaggccaagaccaaagctgcaatc
acagaaatgtccagaccagaccgcgaaaacatccttgcgctagccgaacacaaccgtgtg
cgtttcggaaatatcaagggtgttgttgacaagtatcttgacaagtgcggtcgtcaatgg
gtagctatggatactcttttcacaaagttgggcttcaagccactggcatga
>Fp42
atgtctcacagggctcggctcgctgagctcaaggcccttcgggcctctggcaagaaggct
ttcgataattacaaagttgccgacgttgatgatctatacgacgaagttgacgaggatgga
tataagaaggttgttcgagaaagattggatcaggatgactttgttgtcgatgacaatggc
cgaggttatgcagatgacggccgcgaagactgggatcgagtgcaagcctacaattccgat
agtgaagaagaggccggtgttcgtggacgacctagtaaggccgcaaaaaagagtcgtcaa
gaagagcagaacaagcgagatgccaacgatagggatattagcgaatacttcaaaagcgcc
agcaggacgcagccaaagccaaaggctgtaaaaacaaaggctgatgacgatttcttgtcc
gatctactcggagaggtcgatagcaacattccagaacctgccca---tatctcaaaagtt
gaaagatctggtggtggccgccgcaaagccagggctctctcacccgcacctgagcccatt
tccaagaagaagaagattctcgatacccgaatgccatctcctccccctccccctccagct
cgcgacgacgacgacgacttcttccctcctgccgacgatgatctattggaaaccgcagac
gtccccatgagtgacccagcaccttcttcaccggctgcaaaggtcgcgcagaggaaagct
cagatcaaacaacaaccaaaagacgacgatgacgaggatatgatggaggttgcccatact
ggtgctattgctacaactagtgtcaatttgaccagttcaaggccgatcaaaaaaatcctc
aaggcagagactgatccgacccccgccagttcttctcctgtcaaaccaaacgttgcctca
gtaaaccctacctcgtggaatgctttgacagagaggctcaatgttgtctcaagctcgcca
gcggaagcaaagaccattggaaagatcgaccacaaagatgccatcgaggaggacggcagt
ctcaacttcttctggaccgattacacggagctaaatggtagtctttgtctctttggtaaa
gtactgaacaagaaaacgaagtcatacgtcagctgttttgtcaaagtggataatattttg
agaaaactatatttcctgccgcgcgagcatcgcatgcaagatggcgaggaaacgggcgag
gaggtggaaatgatgcaagtttacgacgaaatcgacaccatgatgaccaagatgaatgtc
ggtatgtacaagatcaaggcttgtacaagaaagtatgcctttgaacttcgcgatgttccc
aaagaagctcagtatatgaaacttctctacccttacaacaagccagaggtcgaccctaac
cgacccggtgagacctattcccacgtctttgggagtaacacctccctgtttgagcaattc
gttctctggaagaacattatgggtccatgttggctcaagatcgaagacgctgattttgac
aagctgaagaacgcttctcactgcaagcttgaagttgtggctgatcacccaaatatggtc
tctgtcttgagcgaatccgacaaccttgatgctcctcccttgactctcatgagcgtcgca
cttagaactgcctttaacgagaaggccaacaaacaagagattttgtctatcagtgcaagc
atctacgaaaaggtctccctcgctgatactacacctgctgagaagctcccatgtcggact
ttcactgtaatccgcccacatggccagtctttccctatgggctttgatcatcttgcgaag
aagagaaaccgtggcttgattgtcttgaaaaaacaagaagctgatattcttgcgttcttc
ctcgcccaggttgatgttgctgacccggatgtcatccttggtcaccaattggaaggtgtg
gactacagtgtgcttctcaatcgtttgcacgaaaagaagattcccgggtggtcgcgattg
ggcagactccgccgtacacagtggccggcatcaattggcaagacaggcggtaatgttttt
gctgaacgtcagatcctttctggtcgtctcatgtgtgatctggccaacgatgctggaaag
tcggtcatgctcaagtgtcagtcttggagtttaacggaaatgtgtagcctgtacctgtca
ggcgacaaccgtcgccgtgaattcgataatgaggatgctctgaagacctgggccaaggaa
aagcagggtcttctcgattacatcacccacatggaggctgatacgcacttcatcgcagct
ttggctctgggtgttcagatgttgcccctgaccaaagttttgactaaccttgcaggaaac
tcatgggcacgaaccttgaccggaactcgtgcagaacgaaacgagtacattttgctccat
gaattttaccgcaacaagtacatctgtcccgacaagcagacattccgcagtcgacagcgt
gctgaagaagcacaacgtgaaggggaagttgccgacggaaaaaagaaggacaagtataag
ggtggtctggttttcgagccagaaaagggcttgtacgacaagtttgtacttgtcatggac
ttcaactctctgtatccttccattatccaagagtttaacatctgtttcacaacagtagac
aggccagatacaaaagaaggagatgacgaagtccctgaggtccctaccaaccaagaccag
ggcattctccctaggcttattgccactcttgttagtcgtcgtcgccaagtcaagagtctc
atgaaggataagaaggccaccccagaggagttggctacatgggacatcaagcagcttgcc
ctaaagctgactgccaactctatgtacggatgcttgggatataccaagtcacgcttctac
gctcgacctttggctgtcttaaccactttcaagggccgcgagattcttcgcagcacgaaa
gagcttgccgagagcaattctttgcaagttatttacggcgacactgattccgtcatgatc
aatgccaacgtggacaacgtcgccgacgcattcaaggtcggtaacgacttcaagaaagcg
gttaacgagcaatacaagcttcttgagatcgatatcgataacgtcttccgccggatcctt
ctccaagccaagaagaagtatgccgccatcaatcttgtggaaaaggatggcaagttcatt
gagaagatggaagtcaaaggtctcgatatgaagcgccgagagtactgtgctctgtctaaa
gagatttctcagcatctcttaaacgagatcctctctggcgacgataccgagatctcaatt
gcccgaattcacgagtatttgaacgaaattgcgggcaagatgcgcgagcaaagtatcccc
atacagaaatacaccatctacacacaacttggaaaggcaccccaagactaccccgaagcc
aattctatgcctcaggttcaagtcgctcttcgcgaaattgccaaaggcaagacagttcgc
aaaggagatgttatagcgtacgtgattacaggcgacagcaacagctccgagcctgcccct
aaacgagcgtacactcctggcgacctcaaggcagacccttccctgttgcctgatgtcgaa
tggtatattggcaagcaaatcttcccacctgtcgagcgtctttgcgccaacattgtcggt
acatcgacttcacaactggcggaacagcttggtctggatatcaagcggtatagctcattc
cagacccagcaaaatagctcaaacaacgatcttgagattcacccattggactctcaaatc
ccagacgaagttcgtttcggcgattgcgctcgcttgtccttacgctgtcggaagtgcaaa
gcctcatccatttttgaaggcgtcactgcaacccctgagagagtatcacagtcaggtgtc
ctctgtggctcttgcggtactctcatctcaacactttcggttgttgctcaaatggagcac
gccatccgtacccaaacaagtcggtattatgagggttggcttatctgcgatgatactcag
tgcggcaaccgtactcgtcaaatgagcgtctacggctctcgttgccttgggcctaaggga
ttcgcacgagactgtcttggccggatgcggtacgagtatacggagaaggcaatctacacc
cagttactctactttgccagtctctgggatgtagacaaggccaagaccaaagctgcaatc
acagaaatgtccagaccagaccgcgaaaacatccttgcgctagccgaacacaaccgtgtg
cgtttcggaaatatcaagggtgttgttgacaagtatcttgacaagtgcggtcgtcaatgg
gtagctatggatactcttttcacaaagttgggcttcaagccactggcatga
>Fp44
atgtctcacagggctcggctcgctgagctcaaggcccttcgggcctctggcaagaaggct
ttcgataattacaaagttgccgacgttgatgatctatacgacgaagttgacgaggatgga
tataagaaggttgttcgagaaagattggatcaggatgactttgttgtcgatgacaatggc
cgaggttatgcagatgacggccgcgaagactgggatcgagtgcaagcctacaattccgat
agtgaagaagaggccggtgttcgtggacgacctagtaaggccgcaaaaaagagtcgtcaa
gaagagcagaacaagcgagatgccaacgatagggatattagcgaatacttcaaaagcgcc
agcaggacgcagccaaagccaaaggctgtaaaaacaaaggctgatgacgatttcttgtcc
gatctactcggagaggtcgatagcaacattccagaacctgccca---tatctcaaaagtt
gaaagatctggtggtggccgccgcaaagccagggctctctcacccgcacctgagcccatt
tccaagaagaagaagattctcgatacccgaatgccatctcctccccctccccctccagct
cgcgacgacgacgacgacttcttccctcctgccgacgatgatctattggaaaccgcagac
gtccccatgagtgacccagcaccttcttcaccggctgcaaaggtcgcgcagaggaaagct
cagatcaaacaacaaccaaaagacgacgatgacgaggatatgatggaggttgcccatact
ggtgctattgctacaactagtgtcaatttgaccagttcaaggccgatcaaaaaaatcctc
aaggcagagactgatccgacccccgccagttcttctcctgtcaaaccaaacgttgcctca
gtaaaccctacctcgtggaatgctttgacagagaggctcaatgttgtctcaagctcgcca
gcggaagcaaagaccattggaaagatcgaccacaaagatgccatcgaggaggacggcagt
ctcaacttcttctggaccgattacacggagctaaatggtagtctttgtctctttggtaaa
gtactgaacaagaaaacgaagtcatacgtcagctgttttgtcaaagtggataatattttg
agaaaactatatttcctgccgcgcgagcatcgcatgcaagatggcgaggaaacgggcgag
gaggtggaaatgatgcaagtttacgacgaaatcgacaccatgatgaccaagatgaatgtc
ggtatgtacaagatcaaggcttgtacaagaaagtatgcctttgaacttcgcgatgttccc
aaagaagctcagtatatgaaacttctctacccttacaacaagccagaggtcgaccctaac
cgacccggtgagacctattcccacgtctttgggagtaacacctccctgtttgagcaattc
gttctctggaagaacattatgggtccatgttggctcaagatcgaagacgctgattttgac
aagctgaagaacgcttctcactgcaagcttgaagttgtggctgatcacccaaatatggtc
tctgtcttgagcgaatccgacaaccttgatgctcctcccttgactctcatgagcgtcgca
cttagaactgcctttaacgagaaggccaacaaacaagagattttgtctatcagtgcaaga
atctacgaaaaggtctccctcgctgatactacacctgctgagaagctcccatgtcggact
ttcactgtaatccgcccacatggccagtctttccctatgggctttgatcatcttgcgaag
aagagaaaccgtggcttgattgtcttgaaaaaacaagaagctgatattcttgcgttcttc
ctcgcccaggttgatgttgctgacccggatgtcatccttggtcaccaattggaaggtgtg
gactacagtgtgcttctcaatcgtttgcacgaaaagaagattcccgggtggtcgcgattg
ggcagactccgccgtacacagtggccggcatcaattggcaagacaggcggtaatgttttt
gctgaacgtcagatcctttctggtcgtctcatgtgtgatctggccaacgatgctggaaag
tcggtcatgctcaagtgtcagtcttggagtttaacggaaatgtgtagcctgtacctgtca
ggcgacaaccgtcgccgtgaattcgataatgaggatgctctgaagacctgggccaaggaa
aagcagggtcttctcgattacatcacccacatggaggctgatacgcacttcatcgcagct
ttggctctgggtgttcagatgttgcccctgaccaaagttttgactaaccttgcaggaaac
tcatgggcacgaaccttgaccggaactcgtgcagaacgaaacgagtacattttgctccat
gaattttaccgcaacaagtacatctgtcccgacaagcagacattccgcagtcgacagcgt
gctgaagaagcacaacgtgaaggggaagttgccgacggaaaaaagaaggacaagtataag
ggtggtctggttttcgagccagaaaagggcttgtacgacaagtttgtacttgtcatggac
ttcaactctctgtatccttccattatccaagagtttaacatctgtttcacaacagtagac
aggccagatacaaaagaaggagatgacgaagtccctgaggtccctaccaaccaagaccag
ggcattctccctaggcttattgccactcttgttagtcgtcgtcgccaagtcaagagtctc
atgaaggataagaaggccaccccagaggagttggctacatgggacatcaagcagcttgcc
ctaaagctgactgccaactctatgtacggatgcttgggatataccaagtcacgcttctac
gctcgacctttggctgtcttaaccactttcaagggccgcgagattcttcgcagcacgaaa
gagcttgccgagagcaattctttgcaagttatttacggcgacactgattccgtcatgatc
aatgccaacgtggacaacgtcgccgacgcattcaaggtcggtaacgacttcaagaaagcg
gttaacgagcaatacaagcttcttgagatcgatatcgataacgtcttccgccggatcctt
ctccaagccaagaagaagtatgccgccatcaatcttgtggaaaaggatggcaagttcatt
gagaagatggaagtcaaaggtctcgatatgaagcgccgagagtactgtgctctgtctaaa
gagatttctcagcatctcttaaacgagatcctctctggcgacgataccgagatctcaatt
gcccgaattcacgagtatttgaacgaaattgcgggcaagatgcgcgagcaaagtatcccc
atacagaaatacaccatctacacacaacttggaaaggcaccccaagactaccccgaagcc
aattctatgcctcaggttcaagtcgctcttcgcgaaattgccaaaggcaagacagttcgc
aaaggagatgttatagcgtacgtgattacaggcgacagcaacagctccgagcctgcccct
aaacgagcgtacactcctggcgacctcaaggcagacccttccctgttgcctgatgtcgaa
tggtatattggcaagcaaatcttcccacctgtcgagcgtctttgcgccaacattgtcggt
acatcgatttcacaactggcggaacagcttggtctggatatcaagcggtatagctcattc
cagacccagcaaaatagctcaaacaacgatcttgagattcacccattggactctcaaatc
ccagacgaagttcgtttcggcgattgcgctcgcttgtccttacgctgtcggaagtgcaaa
gcctcatccatttttgaaggcgtcactgcaacccctgagagagtatcacagtcaggtgtc
ctctgtggctcttgcggtactctcatctcaacactttcggttgttgctcaaatggagcac
gccatccgtacccaaacaagtcggtattatgagggttggcttatctgcgatgatactcag
tgcggcaaccgtactcgtcaaatgagcgtctacggctctcgttgccttgggcctaaggga
ttcgcacgagactgtcttggccggatgcggtacgagtatacggagaaggcaatctacacc
cagttactctactttgccagtctctgggatgtagacaaggccaagaccaaagctgcaatc
acagaaatgtccagaccagaccgcgaaaacatccttgcgctagccgaacacaaccgtgtg
cgtttcggaaatatcaagggtgttgttgacaagtatcttgacaagtgcggtcgtcaatgg
gtagctatggatactcttttcacaaagttgggcttcaagccactggcatga
>Fp49
atgtctcacagggctcggctcgctgagctcaaggcccttcgggcctctggcaagaaggct
ttcgataattacaaagttgccgacgttgatgatctatacgacgaagttgacgaggatgga
tataagaaggttgttcgagaaagattggatcaggatgactttgttgtcgatgacaatggc
cgaggttatgcagatgacggccgcgaagactgggatcgagtgcaagcctacaattccgat
agtgaagaagaggccggtgttcgtggacgacctagtaaggccgcaaaaaagagtcgtcaa
gaagagcagaacaagcgagatgccaacgatagggatattagcgaatacttcaaaagcgcc
agcaggacgcagccaaagccaaaggctgtaaaaacaaaggctgatgacgatttcttgtcc
gatctactcggagaggtcgatagcaacattccagaacctgccca---tatctcaaaagtt
gaaagatctggtggtggccgccgcaaagccagggctctctcacccgcacctgagcccatt
tccaagaagaagaagattctcgatacccgaatgccatctcctccccctccccctccagct
cgcgacgacgacgacgacttcttccctcctgccgacgatgatctattggaaaccgcagac
gtccccatgagtgacccagcaccttcttcaccggctgcaaaggtcgcgcagaggaaagct
cagatcaaacaacaaccaaaagacgacgatgacgaggatatgatggaggttgcccatact
ggtgctattgctacaactagtgtcaatttgaccagttcaaggccgatcaaaaaaatcctc
aaggcagagactgatccgacccccgccagttcttctcctgtcaaaccaaacgttgcctca
gtaaaccctacctcgtggaatgctttgacagagaggctcaatgttgtctcaagctcgcca
gcggaagcaaagaccattggaaagatcgaccacaaagatgccatcgaggaggacggcagt
ctcaacttcttctggaccgattacacggagctaaatggtagtctttgtctctttggtaaa
gtactgaacaagaaaacgaagtcatacgtcagctgttttgtcaaagtggataatattttg
agaaaactatatttcctgccgcgcgagcatcgcatgcaagatggcgaggaaacgggcgag
gaggtggaaatgatgcaagtttacgacgaaatcgacaccatgatgaccaagatgaatgtc
ggtatgtacaagatcaaggcttgtacaagaaagtatgcctttgaacttcgcgatgttccc
aaagaagctcagtatatgaaacttctctacccttacaacaagccagaggtcgaccctaac
cgacccggtgagacctattcccacgtctttgggagtaacacctccctgtttgagcaattc
gttctctggaagaacattatgggtccatgttggctcaagatcgaagacgctgattttgac
aagctgaagaacgcttctcactgcaagcttgaagttgtggctgatcacccaaatatggtc
tctgtcttgagcgaatccgacaaccttgatgctcctcccttgactctcatgagcgtcgca
cttagaactgcctttaacgagaaggccaacaaacaagagattttgtctatcagtgcaagc
atctacgaaaaggtctccctcgctgatactacacctgctgagaagctcccatgtcggact
ttcactgtaatccgcccacatggccagtctttccctatgggctttgatcatcttgcgaag
aagagaaaccgtggcttgattgtcttgaaaaaacaagaagctgatattcttgcgttcttc
ctcgcccaggttgatgttgctgacccggatgtcatccttggtcaccaattggaaggtgtg
gactacagtgtgcttctcaatcgtttgcacgaaaagaagattcccgggtggtcgcgattg
ggcagactccgccgtacacagtggccggcatcaattggcaagacaggcggtaatgttttt
gctgaacgtcagatcctttctggtcgtctcatgtgtgatctggccaacgatgctggaaag
tcggtcatgctcaagtgtcagtcttggagtttaacggaaatgtgtagcctgtacctgtca
ggcgacaaccgtcgccgtgaattcgataatgaggatgctctgaagacctgggccaaggaa
aagcagggtcttctcgattacatcacccacatggaggctgatacgcacttcatcgcagct
ttggctctgggtgttcagatgttgcccctgaccaaagttttgactaaccttgcaggaaac
tcatgggcacgaaccttgaccggaactcgtgcagaacgaaacgagtacattttgctccat
gaattttaccgcaacaagtacatctgtcccgacaagcagacattccgcagtcgacagcgt
gctgaagaagcacaacgtgaaggggaagttgccgacggaaaaaagaaggacaagtataag
ggtggtctggttttcgagccagaaaagggcttgtacgacaagtttgtacttgtcatggac
ttcaactctctgtatccttccattatccaagagtttaacatctgtttcacaacagtagac
aggccagatacaaaagaaggagatgacgaagtccctgaggtccctaccaaccaagaccag
ggcattctccctaggcttattgccactcttgttagtcgtcgtcgccaagtcaagagtctc
atgaaggataagaaggccaccccagaggagttggctacatgggacatcaagcagcttgcc
ctaaagctgactgccaactctatgtacggatgcttgggatataccaagtcacgcttctac
gctcgacctttggctgtcttaaccactttcaagggccgcgagattcttcgcagcacgaaa
gagcttgccgagagcaattctttgcaagttatttacggcgacactgattccgtcatgatc
aatgccaacgtggacaacgtcgccgacgcattcaaggtcggtaacgacttcaagaaagcg
gttaacgagcaatacaagcttcttgagatcgatatcgataacgtcttccgccggatcctt
ctccaagccaagaagaagtatgccgccatcaatcttgtggaaaaggatggcaagttcatt
gagaagatggaagtcaaaggtctcgatatgaagcgccgagagtactgtgctctgtctaaa
gagatttctcagcatctcttaaacgagatcctctctggcgacgataccgagatctcaatt
gcccgaattcacgagtatttgaacgaaattgcgggcaagatgcgcgagcaaagtatcccc
atacagaaatacaccatctacacacaacttggaaaggcaccccaagactaccccgaagcc
aattctatgcctcaggttcaagtcgctcttcgcgaaattgccaaaggcaagacagttcgc
aaaggagatgttatagcgtacgtgattacaggcgacagcaacagctccgagcctgcccct
aaacgagcgtacactcctggcgacctcaaggcagacccttccctgttgcctgatgtcgaa
tggtatattggcaagcaaatcttcccacctgtcgagcgtctttgcgccaacattgtcggt
acatcgacttcacaactggcggaacagcttggtctggatatcaagcggtatagctcattc
cagacccagcaaaatagctcaaacaacgatcttgagattcacccattggactctcaaatc
ccagacgaagttcgtttcggcgattgcgctcgcttgtccttacgctgtcggaagtgcaaa
gcctcatccatttttgaaggcgtcactgcaacccctgagagagtatcacagtcaggtgtc
ctctgtggctcttgcggtactctcatctcaacactttcggttgttgctcaaatggagcac
gccatccgtacccaaacaagtcggtattatgagggttggcttatctgcgatgatactcag
tgcggcaaccgtactcgtcaaatgagcgtctacggctctcgttgccttgggcctaaggga
ttcgcacgagactgtcttggccggatgcggtacgagtatacggagaaggcaatctacacc
cagttactctactttgccagtctctgggatgtagacaaggccaagaccaaagctgcaatc
acagaaatgtccagaccagaccgcgaaaacatccttgcgctagccgaacacaaccgtgtg
cgtttcggaaatatcaagggtgttgttgacaagtatcttgacaagtgcggtcgtcaatgg
gtagctatggatactcttttcacaaagttgggcttcaagccactggcatga
>Fp50
atgtctcacagggctcggctcgctgagctcaaggcccttcgggcctctggcaagaaggct
ttcgataattacaaagttgccgacgttgatgatctatacgacgaagttgacgaggatgga
tataagaaggttgttcgagaaagattggatcaggatgactttgttgtcgatgacaatggc
cgaggttatgcagatgacggccgcgaagactgggatcgagtgcaagcctacaattccgat
agtgaagaagaggccggtgttcgtggacgacctagtaaggccgcaaaaaagagtcgtcaa
gaagagcagaacaagcgagatgccaacgatagggatattagcgaatacttcaaaagcgcc
agcaggacgcagccaaagccaaaggctgtaaaaacaaaggctgatgacgatttcttgtcc
gatctactcggagaggtcgatagcaacattccagaacctgccca---tatctcaaaagtt
gaaagatctggtggtggccgccgcaaagccagggctctctcacccgcacctgagcccatt
tccaagaagaagaagattctcgatacccgaatgccatctcctccccctccccctccagct
cgcgacgacgacgacgacttcttccctcctgccgacgatgatctattggaaaccgcagac
gtccccatgagtgacccagcaccttcttcaccggctgcaaaggtcgcgcagaggaaagct
cagatcaaacaacaaccaaaagacgacgatgacgaggatatgatggaggttgcccatact
ggtgctattgctacaactagtgtcaatttgaccagttcaaggccgatcaaaaaaatcctc
aaggcagagactgatccgacccccgccagttcttctcctgtcaaaccaaacgttgcctca
gtaaaccctacctcgtggaatgctttgacagagaggctcaatgttgtctcaagctcgcca
gcggaagcaaagaccattggaaagatcgaccacaaagatgccatcgaggaggacggcagt
ctcaacttcttctggaccgattacacggagctaaatggtagtctttgtctctttggtaaa
gtactgaacaagaaaacgaagtcatacgtcagctgttttgtcaaagtggataatattttg
agaaaactatatttcctgccgcgcgagcatcgcatgcaagatggcgaggaaacgggcgag
gaggtggaaatgatgcaagtttacgacgaaatcgacaccatgatgaccaagatgaatgtc
ggtatgtacaagatcaaggcttgtacaagaaagtatgcctttgaacttcgcgatgttccc
aaagaagctcagtatatgaaacttctctacccttacaacaagccagaggtcgaccctaac
cgacccggtgagacctattcccacgtctttgggagtaacacctccctgtttgagcaattc
gttctctggaagaacattatgggtccatgttggctcaagatcgaagacgctgattttgac
aagctgaagaacgcttctcactgcaagcttgaagttgtggctgatcacccaaatatggtc
tctgtcttgagcgaatccgacaaccttgatgctcctcccttgactctcatgagcgtcgca
cttagaactgcctttaacgagaaggccaacaaacaagagattttgtctatcagtgcaagc
atctacgaaaaggtctccctcgctgatactacacctgctgagaagctcccatgtcggact
ttcactgtaatccgcccacatggccagtctttccctatgggctttgatcatcttgcgaag
aagagaaaccgtggcttgattgtcttgaaaaaacaagaagctgatattcttgcgttcttc
ctcgcccaggttgatgttgctgacccggatgtcatccttggtcaccaattggaaggtgtg
gactacagtgtgcttctcaatcgtttgcacgaaaagaagattcccgggtggtcgcgattg
ggcagactccgccgtacacagtggccggcatcaattggcaagacaggcggtaatgttttt
gctgaacgtcagatcctttctggtcgtctcatgtgtgatctggccaacgatgctggaaag
tcggtcatgctcaagtgtcagtcttggagtttaacggaaatgtgtagcctgtacctgtca
ggcgacaaccgtcgccgtgaattcgataatgaggatgctctgaagacctgggccaaggaa
aagcagggtcttctcgattacatcacccacatggaggctgatacgcacttcatcgcagct
ttggctctgggtgttcagatgttgcccctgaccaaagttttgactaaccttgcaggaaac
tcatgggcacgaaccttgaccggaactcgtgcagaacgaaacgagtacattttgctccat
gaattttaccgcaacaagtacatctgtcccgacaagcagacattccgcagtcgacagcgt
gctgaagaagcacaacgtgaaggggaagttgccgacggaaaaaagaaggacaagtataag
ggtggtctggttttcgagccagaaaagggcttgtacgacaagtttgtacttgtcatggac
ttcaactctctgtatccttccattatccaagagtttaacatctgtttcacaacagtagac
aggccagatacaaaagaaggagatgacgaagtccctgaggtccctaccaaccaagaccag
ggcattctccctaggcttattgccactcttgttagtcgtcgtcgccaagtcaagagtctc
atgaaggataagaaggccaccccagaggagttggctacatgggacatcaagcagcttgcc
ctaaagctgactgccaactctatgtacggatgcttgggatataccaagtcacgcttctac
gctcgacctttggctgtcttaaccactttcaagggccgcgagattcttcgcagcacgaaa
gagcttgccgagagcaattctttgcaagttatttacggcgacactgattccgtcatgatc
aatgccaacgtggacaacgtcgccgacgcattcaaggtcggtaacgacttcaagaaagcg
gttaacgagcaatacaagcttcttgagatcgatatcgataacgtcttccgccggatcctt
ctccaagccaagaagaagtatgccgccatcaatcttgtggaaaaggatggcaagttcatt
gagaagatggaagtcaaaggtctcgatatgaagcgccgagagtactgtgctctgtctaaa
gagatttctcagcatctcttaaacgagatcctctctggcgacgataccgagatctcaatt
gcccgaattcacgagtatttgaacgaaattgcgggcaagatgcgcgagcaaagtatcccc
atacagaaatacaccatctacacacaacttggaaaggcaccccaagactaccccgaagcc
aattctatgcctcaggttcaagtcgctcttcgcgaaattgccaaaggcaagacagttcgc
aaaggagatgttatagcgtacgtgattacaggcgacagcaacagctccgagcctgcccct
aaacgagcgtacactcctggcgacctcaaggcagacccttccctgttgcctgatgtcgaa
tggtatattggcaagcaaatcttcccacctgtcgagcgtctttgcgccaacattgtcggt
acatcgacttcacaactggcggaacagcttggtctggatatcaagcggtatagctcattc
cagacccagcaaaatagctcaaacaacgatcttgagattcacccattggactctcaaatc
ccagacgaagttcgtttcggcgattgcgctcgcttgtccttacgctgtcggaagtgcaaa
gcctcatccatttttgaaggcgtcactgcaacccctgagagagtatcacagtcaggtgtc
ctctgtggctcttgcggtactctcatctcaacactttcggttgttgctcaaatggagcac
gccatccgtacccaaacaagtcggtattatgagggttggcttatctgcgatgatactcag
tgcggcaaccgtactcgtcaaatgagcgtctacggctctcgttgccttgggcctaaggga
ttcgcacgagactgtcttggccggatgcggtacgagtatacggagaaggcaatctacacc
cagttactctactttgccagtctctgggatgtagacaaggccaagaccaaagctgcaatc
acagaaatgtccagaccagaccgcgaaaacatccttgcgctagccgaacacaaccgtgtg
cgtttcggaaatatcaagggtgttgttgacaagtatcttgacaagtgcggtcgtcaatgg
gtagctatggatactcttttcacaaagttgggcttcaagccactggcatga
>Fp51
atgtctcacagggctcggctcgctgagctcaaggcccttcgggcctctggcaagaaggct
ttcgataattacaaagttgccgacgttgatgatctatacgacgaagttgacgaggatgga
tataagaaggttgttcgagaaagattggatcaggatgactttgttgtcgatgacaatggc
cgaggttatgcagatgacggccgcgaagactgggatcgagtgcaagcctacaattccgat
agtgaagaagaggccggtgttcgtggacgacctagtaaggccgcaaaaaagagtcgtcaa
gaagagcagaacaagcgagatgccaacgatagggatattagcgaatacttcaaaagcgcc
agcaggacgcagccaaagccaaaggctgtaaaaacaaaggctgatgacgatttcttgtcc
gatctactcggagaggtcgatagcaacattccagaacctgccca---tatctcaaaagtt
gaaagatctggtggtggccgccgcaaagccagggctctctcacccgcacctgagcccatt
tccaagaagaagaagattctcgatacccgaatgccatctcctccccctccccctccagct
cgcgacgacgacgacgacttcttccctcctgccgacgatgatctattggaaaccgcagac
gtccccatgagtgacccagcaccttcttcaccggctgcaaaggtcgcgcagaggaaagct
cagatcaaacaacaaccaaaagacgacgatgacgaggatatgatggaggttgcccatact
ggtgctattgctacaactagtgtcaatttgaccagttcaaggccgatcaaaaaaatcctc
aaggcagagactgatccgacccccgccagttcttctcctgtcaaaccaaacgttgcctca
gtaaaccctacctcgtggaatgctttgacagagaggctcaatgttgtctcaagctcgcca
gcggaagcaaagaccattggaaagatcgaccacaaagatgccatcgaggaggacggcagt
ctcaacttcttctggaccgattacacggagctaaatggtagtctttgtctctttggtaaa
gtactgaacaagaaaacgaagtcatacgtcagctgttttgtcaaagtggataatattttg
agaaaactatatttcctgccgcgcgagcatcgcatgcaagatggcgaggaaacgggcgag
gaggtggaaatgatgcaagtttacgacgaaatcgacaccatgatgaccaagatgaatgtc
ggtatgtacaagatcaaggcttgtacaagaaagtatgcctttgaacttcgcgatgttccc
aaagaagctcagtatatgaaacttctctacccttacaacaagccagaggtcgaccctaac
cgacccggtgagacctattcccacgtctttgggagtaacacctccctgtttgagcaattc
gttctctggaagaacattatgggtccatgttggctcaagatcgaagacgctgattttgac
aagctgaagaacgcttctcactgcaagcttgaagttgtggctgatcacccaaatatggtc
tctgtcttgagcgaatccgacaaccttgatgctcctcccttgactctcatgagcgtcgca
cttagaactgcctttaacgagaaggccaacaaacaagagattttgtctatcagtgcaagc
atctacgaaaaggtctccctcgctgatactacacctgctgagaagctcccatgtcggact
ttcactgtaatccgcccacatggccagtctttccctatgggctttgatcatcttgcgaag
aagagaaaccgtggcttgattgtcttgaaaaaacaagaagctgatattcttgcgttcttc
ctcgcccaggttgatgttgctgacccggatgtcatccttggtcaccaattggaaggtgtg
gactacagtgtgcttctcaatcgtttgcacgaaaagaagattcccgggtggtcgcgattg
ggcagactccgccgtacacagtggccggcatcaattggcaagacaggcggtaatgttttt
gctgaacgtcagatcctttctggtcgtctcatgtgtgatctggccaacgatgctggaaag
tcggtcatgctcaagtgtcagtcttggagtttaacggaaatgtgtagcctgtacctgtca
ggcgacaaccgtcgccgtgaattcgataatgaggatgctctgaagacctgggccaaggaa
aagcagggtcttctcgattacatcacccacatggaggctgatacgcacttcatcgcagct
ttggctctgggtgttcagatgttgcccctgaccaaagttttgactaaccttgcaggaaac
tcatgggcacgaaccttgaccggaactcgtgcagaacgaaacgagtacattttgctccat
gaattttaccgcaacaagtacatctgtcccgacaagcagacattccgcagtcgacagcgt
gctgaagaagcacaacgtgaaggggaagttgccgacggaaaaaagaaggacaagtataag
ggtggtctggttttcgagccagaaaagggcttgtacgacaagtttgtacttgtcatggac
ttcaactctctgtatccttccattatccaagagtttaacatctgtttcacaacagtagac
aggccagatacaaaagaaggagatgacgaagtccctgaggtccctaccaaccaagaccag
ggcattctccctaggcttattgccactcttgttagtcgtcgtcgccaagtcaagagtctc
atgaaggataagaaggccaccccagaggagttggctacatgggacatcaagcagcttgcc
ctaaagctgactgccaactctatgtacggatgcttgggatataccaagtcacgcttctac
gctcgacctttggctgtcttaaccactttcaagggccgcgagattcttcgcagcacgaaa
gagcttgccgagagcaattctttgcaagttatttacggcgacactgattccgtcatgatc
aatgccaacgtggacaacgtcgccgacgcattcaaggtcggtaacgacttcaagaaagcg
gttaacgagcaatacaagcttcttgagatcgatatcgataacgtcttccgccggatcctt
ctccaagccaagaagaagtatgccgccatcaatcttgtggaaaaggatggcaagttcatt
gagaagatggaagtcaaaggtctcgatatgaagcgccgagagtactgtgctctgtctaaa
gagatttctcagcatctcttaaacgagatcctctctggcgacgataccgagatctcaatt
gcccgaattcacgagtatttgaacgaaattgcgggcaagatgcgcgagcaaagtatcccc
atacagaaatacaccatctacacacaacttggaaaggcaccccaagactaccccgaagcc
aattctatgcctcaggttcaagtcgctcttcgcgaaattgccaaaggcaagacagttcgc
aaaggagatgttatagcgtacgtgattacaggcgacagcaacagctccgagcctgcccct
aaacgagcgtacactcctggcgacctcaaggcagacccttccctgttgcctgatgtcgaa
tggtatattggcaagcaaatcttcccacctgtcgagcgtctttgcgccaacattgtcggt
acatcgacttcacaactggcggaacagcttggtctggatatcaagcggtatagctcattc
cagacccagcaaaatagctcaaacaacgatcttgagattcacccattggactctcaaatc
ccagacgaagttcgtttcggcgattgcgctcgcttgtccttacgctgtcggaagtgcaaa
gcctcatccatttttgaaggcgtcactgcaacccctgagagagtatcacagtcaggtgtc
ctctgtggctcttgcggtactctcatctcaacactttcggttgttgctcaaatggagcac
gccatccgtacccaaacaagtcggtattatgagggttggcttatctgcgatgatactcag
tgcggcaaccgtactcgtcaaatgagcgtctacggctctcgttgccttgggcctaaggga
ttcgcacgagactgtcttggccggatgcggtacgagtatacggagaaggcaatctacacc
cagttactctactttgccagtctctgggatgtagacaaggccaagaccaaagctgcaatc
acagaaatgtccagaccagaccgcgaaaacatccttgcgctagccgaacacaaccgtgtg
cgtttcggaaatatcaagggtgttgttgacaagtatcttgacaagtgcggtcgtcaatgg
gtagctatggatactcttttcacaaagttgggcttcaagccactggcatga
>Fp59
atgtctcacagggctcggctcgctgagctcaaggcccttcgggcctctggcaagaaggct
ttcgataattacaaagttgccgacgttgatgatctatacgacgaagttgacgaggatgga
tataagaaggttgttcgagaaagattggatcaggatgactttgttgtcgatgacaatggc
cgaggttatgcagatgacggccgcgaagactgggatcgagtgcaagcctacaattccgat
agtgaagaagaggccggtgttcgtggacgacctagtaaggccgcaaaaaagagtcgtcaa
gaagagcagaacaagcgagatgccaacgatagggatattagcgaatacttcaaaagcgcc
agcaggacgcagccaaagccaaaggctgtaaaaacaaaggctgatgacgatttcttgtcc
gatctactcggagaggtcgatagcaacattccagaacctgccca---tatctcaaaagtt
gaaagatctggtggtggccgccgcaaagccagggctctctcacccgcacctgagcccatt
tccaagaagaagaagattctcgatacccgaatgccatctcctccccctccccctccagct
cgcgacgacgacgacgacttcttccctcctgccgacgatgatctattggaaaccgcagac
gtccccatgagtgacccagcaccttcttcaccggctgcaaaggtcgcgcagaggaaagct
cagatcaaacaacaaccaaaagacgacgatgacgaggatatgatggaggttgcccatact
ggtgctattgctacaactagtgtcaatttgaccagttcaaggccgatcaaaaaaatcctc
aaggcagagactgatccgacccccgccagttcttctcctgtcaaaccaaacgttgcctca
gtaaaccctacctcgtggaatgctttgacagagaggctcaatgttgtctcaagctcgcca
gcggaagcaaagaccattggaaagatcgaccacaaagatgccatcgaggaggacggcagt
ctcaacttcttctggaccgattacacggagctaaatggtagtctttgtctctttggtaaa
gtactgaacaagaaaacgaagtcatacgtcagctgttttgtcaaagtggataatattttg
agaaaactatatttcctgccgcgcgagcatcgcatgcaagatggcgaggaaacgggcgag
gaggtggaaatgatgcaagtttacgacgaaatcgacaccatgatgaccaagatgaatgtc
ggtatgtacaagatcaaggcttgtacaagaaagtatgcctttgaacttcgcgatgttccc
aaagaagctcagtatatgaaacttctctacccttacaacaagccagaggtcgaccctaac
cgacccggtgagacctattcccacgtctttgggagtaacacctccctgtttgagcaattc
gttctctggaagaacattatgggtccatgttggctcaagatcgaagacgctgattttgac
aagctgaagaacgcttctcactgcaagcttgaagttgtggctgatcacccaaatatggtc
tctgtcttgagcgaatccgacaaccttgatgctcctcccttgactctcatgagcgtcgca
cttagaactgcctttaacgagaaggccaacaaacaagagattttgtctatcagtgcaagc
atctacgaaaaggtctccctcgctgatactacacctgctgagaagctcccatgtcggact
ttcactgtaatccgcccacatggccagtctttccctatgggctttgatcatcttgcgaag
aagagaaaccgtggcttgattgtcttgaaaaaacaagaagctgatattcttgcgttcttc
ctcgcccaggttgatgttgctgacccggatgtcatccttggtcaccaattggaaggtgtg
gactacagtgtgcttctcaatcgtttgcacgaaaagaagattcccgggtggtcgcgattg
ggcagactccgccgtacacagtggccggcatcaattggcaagacaggcggtaatgttttt
gctgaacgtcagatcctttctggtcgtctcatgtgtgatctggccaacgatgctggaaag
tcggtcatgctcaagtgtcagtcttggagtttaacggaaatgtgtagcctgtacctgtca
ggcgacaaccgtcgccgtgaattcgataatgaggatgctctgaagacctgggccaaggaa
aagcagggtcttctcgattacatcacccacatggaggctgatacgcacttcatcgcagct
ttggctctgggtgttcagatgttgcccctgaccaaagttttgactaaccttgcaggaaac
tcatgggcacgaaccttgaccggaactcgtgcagaacgaaacgagtacattttgctccat
gaattttaccgcaacaagtacatctgtcccgacaagcagacattccgcagtcgacagcgt
gctgaagaagcacaacgtgaaggggaagttgccgacggaaaaaagaaggacaagtataag
ggtggtctggttttcgagccagaaaagggcttgtacgacaagtttgtacttgtcatggac
ttcaactctctgtatccttccattatccaagagtttaacatctgtttcacaacagtagac
aggccagatacaaaagaaggagatgacgaagtccctgaggtccctaccaaccaagaccag
ggcattctccctaggcttattgccactcttgttagtcgtcgtcgccaagtcaagagtctc
atgaaggataagaaggccaccccagaggagttggctacatgggacatcaagcagcttgcc
ctaaagctgactgccaactctatgtacggatgcttgggatataccaagtcacgcttctac
gctcgacctttggctgtcttaaccactttcaagggccgcgagattcttcgcagcacgaaa
gagcttgccgagagcaattctttgcaagttatttacggcgacactgattccgtcatgatc
aatgccaacgtggacaacgtcgccgacgcattcaaggtcggtaacgacttcaagaaagcg
gttaacgagcaatacaagcttcttgagatcgatatcgataacgtcttccgccggatcctt
ctccaagccaagaagaagtatgccgccatcaatcttgtggaaaaggatggcaagttcatt
gagaagatggaagtcaaaggtctcgatatgaagcgccgagagtactgtgctctgtctaaa
gagatttctcagcatctcttaaacgagatcctctctggcgacgataccgagatctcaatt
gcccgaattcacgagtatttgaacgaaattgcgggcaagatgcgcgagcaaagtatcccc
atacagaaatacaccatctacacacaacttggaaaggcaccccaagactaccccgaagcc
aattctatgcctcaggttcaagtcgctcttcgcgaaattgccaaaggcaagacagttcgc
aaaggagatgttatagcgtacgtgattacaggcgacagcaacagctccgagcctgcccct
aaacgagcgtacactcctggcgacctcaaggcagacccttccctgttgcctgatgtcgaa
tggtatattggcaagcaaatcttcccacctgtcgagcgtctttgcgccaacattgtcggt
acatcgacttcacaactggcggaacagcttggtctggatatcaagcggtatagctcattc
cagacccagcaaaatagctcaaacaacgatcttgagattcacccattggactctcaaatc
ccagacgaagttcgtttcggcgattgcgctcgcttgtccttacgctgtcggaagtgcaaa
gcctcatccatttttgaaggcgtcactgcaacccctgagagagtatcacagtcaggtgtc
ctctgtggctcttgcggtactctcatctcaacactttcggttgttgctcaaatggagcac
gccatccgtacccaaacaagtcggtattatgagggttggcttatctgcgatgatactcag
tgcggcaaccgtactcgtcaaatgagcgtctacggctctcgttgccttgggcctaaggga
ttcgcacgagactgtcttggccggatgcggtacgagtatacggagaaggcaatctacacc
cagttactctactttgccagtctctgggatgtagacaaggccaagaccaaagctgcaatc
acagaaatgtccagaccagaccgcgaaaacatccttgcgctagccgaacacaaccgtgtg
cgtttcggaaatatcaagggtgttgttgacaagtatcttgacaagtgcggtcgtcaatgg
gtagctatggatactcttttcacaaagttgggcttcaagccactggcatga
>Fp63
atgtctcacagggctcggctcgctgagctcaaggcccttcgggcctctggcaagaaggct
ttcgataattacaaagttgccgacgttgatgatctatacgacgaagttgacgaggatgga
tataagaaggttgttcgagaaagattggatcaggatgactttgttgtcgatgacaatggc
cgaggttatgcagatgacggccgcgaagactgggatcgagtgcaagcctacaattccgat
agtgaagaagaggccggtgttcgtggacgacctagtaaggccgcaaaaaagagtcgtcaa
gaagagcagaacaagcgagatgccaacgatagggatattagcgaatacttcaaaagcgcc
agcaggacgcagccaaagccaaaggctgtaaaaacaaaggctgatgacgatttcttgtcc
gatctactcggagaggtcgatagcaacattccagaacctgccca---tatctcaaaagtt
gaaagatctggtggtggccgccgcaaagccagggctctctcacccgcacctgagcccatt
tccaagaagaagaagattctcgatacccgaatgccatctcctccccctccccctccagct
cgcgacgacgacgacgacttcttccctcctgccgacgatgatctattggaaaccgcagac
gtccccatgagtgacccagcaccttcttcaccggctgcaaaggtcgcgcagaggaaagct
cagatcaaacaacaaccaaaagacgacgatgacgaggatatgatggaggttgcccatact
ggtgctattgctacaactagtgtcaatttgaccagttcaaggccgatcaaaaaaatcctc
aaggcagagactgatccgacccccgccagttcttctcctgtcaaaccaaacgttgcctca
gtaaaccctacctcgtggaatgctttgacagagaggctcaatgttgtctcaagctcgcca
gcggaagcaaagaccattggaaagatcgaccacaaagatgccatcgaggaggacggcagt
ctcaacttcttctggaccgattacacggagctaaatggtagtctttgtctctttggtaaa
gtactgaacaagaaaacgaagtcatacgtcagctgttttgtcaaagtggataatattttg
agaaaactatatttcctgccgcgcgagcatcgcatgcaagatggcgaggaaacgggcgag
gaggtggaaatgatgcaagtttacgacgaaatcgacaccatgatgaccaagatgaatgtc
ggtatgtacaagatcaaggcttgtacaagaaagtatgcctttgaacttcgcgatgttccc
aaagaagctcagtatatgaaacttctctacccttacaacaagccagaggtcgaccctaac
cgacccggtgagacctattcccacgtctttgggagtaacacctccctgtttgagcaattc
gttctctggaagaacattatgggtccatgttggctcaagatcgaagacgctgattttgac
aagctgaagaacgcttctcactgcaagcttgaagttgtggctgatcacccaaatatggtc
tctgtcttgagcgaatccgacaaccttgatgctcctcccttgactctcatgagcgtcgca
cttagaactgcctttaacgagaaggccaacaaacaagagattttgtctatcagtgcaagc
atctacgaaaaggtctccctcgctgatactacacctgctgagaagctcccatgtcggact
ttcactgtaatccgcccacatggccagtctttccctatgggctttgatcatcttgcgaag
aagagaaaccgtggcttgattgtcttgaaaaaacaagaagctgatattcttgcgttcttc
ctcgcccaggttgatgttgctgacccggatgtcatccttggtcaccaattggaaggtgtg
gactacagtgtgcttctcaatcgtttgcacgaaaagaagattcccgggtggtcgcgattg
ggcagactccgccgtacacagtggccggcatcaattggcaagacaggcggtaatgttttt
gctgaacgtcagatcctttctggtcgtctcatgtgtgatctggccaacgatgctggaaag
tcggtcatgctcaagtgtcagtcttggagtttaacggaaatgtgtagcctgtacctgtca
ggcgacaaccgtcgccgtgaattcgataatgaggatgctctgaagacctgggccaaggaa
aagcagggtcttctcgattacatcacccacatggaggctgatacgcacttcatcgcagct
ttggctctgggtgttcagatgttgcccctgaccaaagttttgactaaccttgcaggaaac
tcatgggcacgaaccttgaccggaactcgtgcagaacgaaacgagtacattttgctccat
gaattttaccgcaacaagtacatctgtcccgacaagcagacattccgcagtcgacagcgt
gctgaagaagcacaacgtgaaggggaagttgccgacggaaaaaagaaggacaagtataag
ggtggtctggttttcgagccagaaaagggcttgtacgacaagtttgtacttgtcatggac
ttcaactctctgtatccttccattatccaagagtttaacatctgtttcacaacagtagac
aggccagatacaaaagaaggagatgacgaagtccctgaggtccctaccaaccaagaccag
ggcattctccctaggcttattgccactcttgttagtcgtcgtcgccaagtcaagagtctc
atgaaggataagaaggccaccccagaggagttggctacatgggacatcaagcagcttgcc
ctaaagctgactgccaactctatgtacggatgcttgggatataccaagtcacgcttctac
gctcgacctttggctgtcttaaccactttcaagggccgcgagattcttcgcagcacgaaa
gagcttgccgagagcaattctttgcaagttatttacggcgacactgattccgtcatgatc
aatgccaacgtggacaacgtcgccgacgcattcaaggtcggtaacgacttcaagaaagcg
gttaacgagcaatacaagcttcttgagatcgatatcgataacgtcttccgccggatcctt
ctccaagccaagaagaagtatgccgccatcaatcttgtggaaaaggatggcaagttcatt
gagaagatggaagtcaaaggtctcgatatgaagcgccgagagtactgtgctctgtctaaa
gagatttctcagcatctcttaaacgagatcctctctggcgacgataccgagatctcaatt
gcccgaattcacgagtatttgaacgaaattgcgggcaagatgcgcgagcaaagtatcccc
atacagaaatacaccatctacacacaacttggaaaggcaccccaagactaccccgaagcc
aattctatgcctcaggttcaagtcgctcttcgcgaaattgccaaaggcaagacagttcgc
aaaggagatgttatagcgtacgtgattacaggcgacagcaacagctccgagcctgcccct
aaacgagcgtacactcctggcgacctcaaggcagacccttccctgttgcctgatgtcgaa
tggtatattggcaagcaaatcttcccacctgtcgagcgtctttgcgccaacattgtcggt
acatcgacttcacaactggcggaacagcttggtctggatatcaagcggtatagctcattc
cagacccagcaaaatagctcaaacaacgatcttgagattcacccattggactctcaaatc
ccagacgaagttcgtttcggcgattgcgctcgcttgtccttacgctgtcggaagtgcaaa
gcctcatccatttttgaaggcgtcactgcaacccctgagagagtatcacagtcaggtgtc
ctctgtggctcttgcggtactctcatctcaacactttcggttgttgctcaaatggagcac
gccatccgtacccaaacaagtcggtattatgagggttggcttatctgcgatgatactcag
tgcggcaaccgtactcgtcaaatgagcgtctacggctctcgttgccttgggcctaaggga
ttcgcacgagactgtcttggccggatgcggtacgagtatacggagaaggcaatctacacc
cagttactctactttgccagtctctgggatgtagacaaggccaagaccaaagctgcaatc
acagaaatgtccagaccagaccgcgaaaacatccttgcgctagccgaacacaaccgtgtg
cgtttcggaaatatcaagggtgttgttgacaagtatcttgacaagtgcggtcgtcaatgg
gtagctatggatactcttttcacaaagttgggcttcaagccactggcatga
>Fp65
atgtctcacagggctcggctcgctgagctcaaggcccttcgggcctctggcaagaaggct
ttcgataattacaaagttgccgacgttgatgatctatacgacgaagttgacgaggatgga
tataagaaggttgttcgagaaagattggatcaggatgactttgttgtcgatgacaatggc
cgaggttatgcagatgacggccgcgaagactgggatcgagtgcaagcctacaattccgat
agtgaagaagaggccggtgttcgtggacgacctagtaaggccgcaaaaaagagtcgtcaa
gaagagcagaacaagcgagatgccaacgatagggatattagcgaatacttcaaaagcgcc
agcaggacgcagccaaagccaaaggctgtaaaaacaaaggctgatgacgatttcttgtcc
gatctactcggagaggtcgatagcaacattccagaacctgccca---tatctcaaaagtt
gaaagatctggtggtggccgccgcaaagccagggctctctcacccgcacctgagcccatt
tccaagaagaagaagattctcgatacccgaatgccatctcctccccctccccctccagct
cgcgacgacgacgacgacttcttccctcctgccgacgatgatctattggaaaccgcagac
gtccccatgagtgacccagcaccttcttcaccggctgcaaaggtcgcgcagaggaaagct
cagatcaaacaacaaccaaaagacgacgatgacgaggatatgatggaggttgcccatact
ggtgctattgctacaactagtgtcaatttgaccagttcaaggccgatcaaaaaaatcctc
aaggcagagactgatccgacccccgccagttcttctcctgtcaaaccaaacgttgcctca
gtaaaccctacctcgtggaatgctttgacagagaggctcaatgttgtctcaagctcgcca
gcggaagcaaagaccattggaaagatcgaccacaaagatgccatcgaggaggacggcagt
ctcaacttcttctggaccgattacacggagctaaatggtagtctttgtctctttggtaaa
gtactgaacaagaaaacgaagtcatacgtcagctgttttgtcaaagtggataatattttg
agaaaactatatttcctgccgcgcgagcatcgcatgcaagatggcgaggaaacgggcgag
gaggtggaaatgatgcaagtttacgacgaaatcgacaccatgatgaccaagatgaatgtc
ggtatgtacaagatcaaggcttgtacaagaaagtatgcctttgaacttcgcgatgttccc
aaagaagctcagtatatgaaacttctctacccttacaacaagccagaggtcgaccctaac
cgacccggtgagacctattcccacgtctttgggagtaacacctccctgtttgagcaattc
gttctctggaagaacattatgggtccatgttggctcaagatcgaagacgctgattttgac
aagctgaagaacgcttctcactgcaagcttgaagttgtggctgatcacccaaatatggtc
tctgtcttgagcgaatccgacaaccttgatgctcctcccttgactctcatgagcgtcgca
cttagaactgcctttaacgagaaggccaacaaacaagagattttgtctatcagtgcaagc
atctacgaaaaggtctccctcgctgatactacacctgctgagaagctcccatgtcggact
ttcactgtaatccgcccacatggccagtctttccctatgggctttgatcatcttgcgaag
aagagaaaccgtggcttgattgtcttgaaaaaacaagaagctgatattcttgcgttcttc
ctcgcccaggttgatgttgctgacccggatgtcatccttggtcaccaattggaaggtgtg
gactacagtgtgcttctcaatcgtttgcacgaaaagaagattcccgggtggtcgcgattg
ggcagactccgccgtacacagtggccggcatcaattggcaagacaggcggtaatgttttt
gctgaacgtcagatcctttctggtcgtctcatgtgtgatctggccaacgatgctggaaag
tcggtcatgctcaagtgtcagtcttggagtttaacggaaatgtgtagcctgtacctgtca
ggcgacaaccgtcgccgtgaattcgataatgaggatgctctgaagacctgggccaaggaa
aagcagggtcttctcgattacatcacccacatggaggctgatacgcacttcatcgcagct
ttggctctgggtgttcagatgttgcccctgaccaaagttttgactaaccttgcaggaaac
tcatgggcacgaaccttgaccggaactcgtgcagaacgaaacgagtacattttgctccat
gaattttaccgcaacaagtacatctgtcccgacaagcagacattccgcagtcgacagcgt
gctgaagaagcacaacgtgaaggggaagttgccgacggaaaaaagaaggacaagtataag
ggtggtctggttttcgagccagaaaagggcttgtacgacaagtttgtacttgtcatggac
ttcaactctctgtatccttccattatccaagagtttaacatctgtttcacaacagtagac
aggccagatacaaaagaaggagatgacgaagtccctgaggtccctaccaaccaagaccag
ggcattctccctaggcttattgccactcttgttagtcgtcgtcgccaagtcaagagtctc
atgaaggataagaaggccaccccagaggagttggctacatgggacatcaagcagcttgcc
ctaaagctgactgccaactctatgtacggatgcttgggatataccaagtcacgcttctac
gctcgacctttggctgtcttaaccactttcaagggccgcgagattcttcgcagcacgaaa
gagcttgccgagagcaattctttgcaagttatttacggcgacactgattccgtcatgatc
aatgccaacgtggacaacgtcgccgacgcattcaaggtcggtaacgacttcaagaaagcg
gttaacgagcaatacaagcttcttgagatcgatatcgataacgtcttccgccggatcctt
ctccaagccaagaagaagtatgccgccatcaatcttgtggaaaaggatggcaagttcatt
gagaagatggaagtcaaaggtctcgatatgaagcgccgagagtactgtgctctgtctaaa
gagatttctcagcatctcttaaacgagatcctctctggcgacgataccgagatctcaatt
gcccgaattcacgagtatttgaacgaaattgcgggcaagatgcgcgagcaaagtatcccc
atacagaaatacaccatctacacacaacttggaaaggcaccccaagactaccccgaagcc
aattctatgcctcaggttcaagtcgctcttcgcgaaattgccaaaggcaagacagttcgc
aaaggagatgttatagcgtacgtgattacaggcgacagcaacagctccgagcctgcccct
aaacgagcgtacactcctggcgacctcaaggcagacccttccctgttgcctgatgtcgaa
tggtatattggcaagcaaatcttcccacctgtcgagcgtctttgcgccaacattgtcggt
acatcgacttcacaactggcggaacagcttggtctggatatcaagcggtatagctcattc
cagacccagcaaaatagctcaaacaacgatcttgagattcacccattggactctcaaatc
ccagacgaagttcgtttcggcgattgcgctcgcttgtccttacgctgtcggaagtgcaaa
gcctcatccatttttgaaggcgtcactgcaacccctgagagagtatcacagtcaggtgtc
ctctgtggctcttgcggtactctcatctcaacactttcggttgttgctcaaatggagcac
gccatccgtacccaaacaagtcggtattatgagggttggcttatctgcgatgatactcag
tgcggcaaccgtactcgtcaaatgagcgtctacggctctcgttgccttgggcctaaggga
ttcgcacgagactgtcttggccggatgcggtacgagtatacggagaaggcaatctacacc
cagttactctactttgccagtctctgggatgtagacaaggccaagaccaaagctgcaatc
acagaaatgtccagaccagaccgcgaaaacatccttgcgctagccgaacacaaccgtgtg
cgtttcggaaatatcaagggtgttgttgacaagtatcttgacaagtgcggtcgtcaatgg
gtagctatggatactcttttcacaaagttgggcttcaagccactggcatga
>Fp66
atgtctcacagggctcggctcgctgagctcaaggcccttcgggcctctggcaagaaggct
ttcgataattacaaagttgccgacgttgatgatctatacgacgaagttgacgaggatgga
tataagaaggttgttcgagaaagattggatcaggatgactttgttgtcgatgacaatggc
cgaggttatgcagatgacggccgcgaagactgggatcgagtgcaagcctacaattccgat
agtgaagaagaggccggtgttcgtggacgacctagtaaggccgcaaaaaagagtcgtcaa
gaagagcagaacaagcgagatgccaacgatagggatattagcgaatacttcaaaagcgcc
agcaggacgcagccaaagccaaaggctgtaaaaacaaaggctgatgacgatttcttgtcc
gatctactcggagaggtcgatagcaacattccagaacctgccca---tatctcaaaagtt
gaaagatctggtggtggccgccgcaaagccagggctctctcacccgcacctgagcccatt
tccaagaagaagaagattctcgatacccgaatgccatctcctccccctccccctccagct
cgcgacgacgacgacgacttcttccctcctgccgacgatgatctattggaaaccgcagac
gtccccatgagtgacccagcaccttcttcaccggctgcaaaggtcgcgcagaggaaagct
cagatcaaacaacaaccaaaagacgacgatgacgaggatatgatggaggttgcccatact
ggtgctattgctacaactagtgtcaatttgaccagttcaaggccgatcaaaaaaatcctc
aaggcagagactgatccgacccccgccagttcttctcctgtcaaaccaaacgttgcctca
gtaaaccctacctcgtggaatgctttgacagagaggctcaatgttgtctcaagctcgcca
gcggaagcaaagaccattggaaagatcgaccacaaagatgccatcgaggaggacggcagt
ctcaacttcttctggaccgattacacggagctaaatggtagtctttgtctctttggtaaa
gtactgaacaagaaaacgaagtcatacgtcagctgttttgtcaaagtggataatattttg
agaaaactatatttcctgccgcgcgagcatcgcatgcaagatggcgaggaaacgggcgag
gaggtggaaatgatgcaagtttacgacgaaatcgacaccatgatgaccaagatgaatgtc
ggtatgtacaagatcaaggcttgtacaagaaagtatgcctttgaacttcgcgatgttccc
aaagaagctcagtatatgaaacttctctacccttacaacaagccagaggtcgaccctaac
cgacccggtgagacctattcccacgtctttgggagtaacacctccctgtttgagcaattc
gttctctggaagaacattatgggtccatgttggctcaagatcgaagacgctgattttgac
aagctgaagaacgcttctcactgcaagcttgaagttgtggctgatcacccaaatatggtc
tctgtcttgagcgaatccgacaaccttgatgctcctcccttgactctcatgagcgtcgca
cttagaactgcctttaacgagaaggccaacaaacaagagattttgtctatcagtgcaagc
atctacgaaaaggtctccctcgctgatactacacctgctgagaagctcccatgtcggact
ttcactgtaatccgcccacatggccagtctttccctatgggctttgatcatcttgcgaag
aagagaaaccgtggcttgattgtcttgaaaaaacaagaagctgatattcttgcgttcttc
ctcgcccaggttgatgttgctgacccggatgtcatccttggtcaccaattggaaggtgtg
gactacagtgtgcttctcaatcgtttgcacgaaaagaagattcccgggtggtcgcgattg
ggcagactccgccgtacacagtggccggcatcaattggcaagacaggcggtaatgttttt
gctgaacgtcagatcctttctggtcgtctcatgtgtgatctggccaacgatgctggaaag
tcggtcatgctcaagtgtcagtcttggagtttaacggaaatgtgtagcctgtacctgtca
ggcgacaaccgtcgccgtgaattcgataatgaggatgctctgaagacctgggccaaggaa
aagcagggtcttctcgattacatcacccacatggaggctgatacgcacttcatcgcagct
ttggctctgggtgttcagatgttgcccctgaccaaagttttgactaaccttgcaggaaac
tcatgggcacgaaccttgaccggaactcgtgcagaacgaaacgagtacattttgctccat
gaattttaccgcaacaagtacatctgtcccgacaagcagacattccgcagtcgacagcgt
gctgaagaagcacaacgtgaaggggaagttgccgacggaaaaaagaaggacaagtataag
ggtggtctggttttcgagccagaaaagggcttgtacgacaagtttgtacttgtcatggac
ttcaactctctgtatccttccattatccaagagtttaacatctgtttcacaacagtagac
aggccagatacaaaagaaggagatgacgaagtccctgaggtccctaccaaccaagaccag
ggcattctccctaggcttattgccactcttgttagtcgtcgtcgccaagtcaagagtctc
atgaaggataagaaggccaccccagaggagttggctacatgggacatcaagcagcttgcc
ctaaagctgactgccaactctatgtacggatgcttgggatataccaagtcacgcttctac
gctcgacctttggctgtcttaaccactttcaagggccgcgagattcttcgcagcacgaaa
gagcttgccgagagcaattctttgcaagttatttacggcgacactgattccgtcatgatc
aatgccaacgtggacaacgtcgccgacgcattcaaggtcggtaacgacttcaagaaagcg
gttaacgagcaatacaagcttcttgagatcgatatcgataacgtcttccgccggatcctt
ctccaagccaagaagaagtatgccgccatcaatcttgtggaaaaggatggcaagttcatt
gagaagatggaagtcaaaggtctcgatatgaagcgccgagagtactgtgctctgtctaaa
gagatttctcagcatctcttaaacgagatcctctctggcgacgataccgagatctcaatt
gcccgaattcacgagtatttgaacgaaattgcgggcaagatgcgcgagcaaagtatcccc
atacagaaatacaccatctacacacaacttggaaaggcaccccaagactaccccgaagcc
aattctatgcctcaggttcaagtcgctcttcgcgaaattgccaaaggcaagacagttcgc
aaaggagatgttatagcgtacgtgattacaggcgacagcaacagctccgagcctgcccct
aaacgagcgtacactcctggcgacctcaaggcagacccttccctgttgcctgatgtcgaa
tggtatattggcaagcaaatcttcccacctgtcgagcgtctttgcgccaacattgtcggt
acatcgacttcacaactggcggaacagcttggtctggatatcaagcggtatagctcattc
cagacccagcaaaatagctcaaacaacgatcttgagattcacccattggactctcaaatc
ccagacgaagttcgtttcggcgattgcgctcgcttgtccttacgctgtcggaagtgcaaa
gcctcatccatttttgaaggcgtcactgcaacccctgagagagtatcacagtcaggtgtc
ctctgtggctcttgcggtactctcatctcaacactttcggttgttgctcaaatggagcac
gccatccgtacccaaacaagtcggtattatgagggttggcttatctgcgatgatactcag
tgcggcaaccgtactcgtcaaatgagcgtctacggctctcgttgccttgggcctaaggga
ttcgcacgagactgtcttggccggatgcggtacgagtatacggagaaggcaatctacacc
cagttactctactttgccagtctctgggatgtagacaaggccaagaccaaagctgcaatc
acagaaatgtccagaccagaccgcgaaaacatccttgcgctagccgaacacaaccgtgtg
cgtttcggaaatatcaagggtgttgttgacaagtatcttgacaagtgcggtcgtcaatgg
gtagctatggatactcttttcacaaagttgggcttcaagccactggcatga
>Fp72
atgtctcacagggctcggctcgctgagctcaaggcccttcgggcctctggcaagaaggct
ttcgataattacaaagttgccgacgttgatgatctatacgacgaagttgacgaggatgga
tataagaaggttgttcgagaaagattggatcaggatgactttgttgtcgatgacaatggc
cgaggttatgcagatgacggccgcgaagactgggatcgagtgcaagcctacaattccgat
agtgaagaagaggccggtgttcgtggacgacctagtaaggccgcaaaaaagagtcgtcaa
gaagagcagaacaagcgagatgccaacgatagggatattagcgaatacttcaaaagcgcc
agcaggacgcagccaaagccaaaggctgtaaaaacaaaggctgatgacgatttcttgtcc
gatctactcggagaggtcgatagcaacattccagaacctgccca---tatctcaaaagtt
gaaagatctggtggtggccgccgcaaagccagggctctctcacccgcacctgagcccatt
tccaagaagaagaagattctcgatacccgaatgccatctcctccccctccccctccagct
cgcgacgacgacgacgacttcttccctcctgccgacgatgatctattggaaaccgcagac
gtccccatgagtgacccagcaccttcttcaccggctgcaaaggtcgcgcagaggaaagct
cagatcaaacaacaaccaaaagacgacgatgacgaggatatgatggaggttgcccatact
ggtgctattgctacaactagtgtcaatttgaccagttcaaggccgatcaaaaaaatcctc
aaggcagagactgatccgacccccgccagttcttctcctgtcaaaccaaacgttgcctca
gtaaaccctacctcgtggaatgctttgacagagaggctcaatgttgtctcaagctcgcca
gcggaagcaaagaccattggaaagatcgaccacaaagatgccatcgaggaggacggcagt
ctcaacttcttctggaccgattacacggagctaaatggtagtctttgtctctttggtaaa
gtactgaacaagaaaacgaagtcatacgtcagctgttttgtcaaagtggataatattttg
agaaaactatatttcctgccgcgcgagcatcgcatgcaagatggcgaggaaacgggcgag
gaggtggaaatgatgcaagtttacgacgaaatcgacaccatgatgaccaagatgaatgtc
ggtatgtacaagatcaaggcttgtacaagaaagtatgcctttgaacttcgcgatgttccc
aaagaagctcagtatatgaaacttctctacccttacaacaagccagaggtcgaccctaac
cgacccggtgagacctattcccacgtctttgggagtaacacctccctgtttgagcaattc
gttctctggaagaacattatgggtccatgttggctcaagatcgaagacgctgattttgac
aagctgaagaacgcttctcactgcaagcttgaagttgtggctgatcacccaaatatggtc
tctgtcttgagcgaatccgacaaccttgatgctcctcccttgactctcatgagcgtcgca
cttagaactgcctttaacgagaaggccaacaaacaagagattttgtctatcagtgcaagc
atctacgaaaaggtctccctcgctgatactacacctgctgagaagctcccatgtcggact
ttcactgtaatccgcccacatggccagtctttccctatgggctttgatcatcttgcgaag
aagagaaaccgtggcttgattgtcttgaaaaaacaagaagctgatattcttgcgttcttc
ctcgcccaggttgatgttgctgacccggatgtcatccttggtcaccaattggaaggtgtg
gactacagtgtgcttctcaatcgtttgcacgaaaagaagattcccgggtggtcgcgattg
ggcagactccgccgtacacagtggccggcatcaattggcaagacaggcggtaatgttttt
gctgaacgtcagatcctttctggtcgtctcatgtgtgatctggccaacgatgctggaaag
tcggtcatgctcaagtgtcagtcttggagtttaacggaaatgtgtagcctgtacctgtca
ggcgacaaccgtcgccgtgaattcgataatgaggatgctctgaagacctgggccaaggaa
aagcagggtcttctcgattacatcacccacatggaggctgatacgcacttcatcgcagct
ttggctctgggtgttcagatgttgcccctgaccaaagttttgactaaccttgcaggaaac
tcatgggcacgaaccttgaccggaactcgtgcagaacgaaacgagtacattttgctccat
gaattttaccgcaacaagtacatctgtcccgacaagcagacattccgcagtcgacagcgt
gctgaagaagcacaacgtgaaggggaagttgccgacggaaaaaagaaggacaagtataag
ggtggtctggttttcgagccagaaaagggcttgtacgacaagtttgtacttgtcatggac
ttcaactctctgtatccttccattatccaagagtttaacatctgtttcacaacagtagac
aggccagatacaaaagaaggagatgacgaagtccctgaggtccctaccaaccaagaccag
ggcattctccctaggcttattgccactcttgttagtcgtcgtcgccaagtcaagagtctc
atgaaggataagaaggccaccccagaggagttggctacatgggacatcaagcagcttgcc
ctaaagctgactgccaactctatgtacggatgcttgggatataccaagtcacgcttctac
gctcgacctttggctgtcttaaccactttcaagggccgcgagattcttcgcagcacgaaa
gagcttgccgagagcaattctttgcaagttatttacggcgacactgattccgtcatgatc
aatgccaacgtggacaacgtcgccgacgcattcaaggtcggtaacgacttcaagaaagcg
gttaacgagcaatacaagcttcttgagatcgatatcgataacgtcttccgccggatcctt
ctccaagccaagaagaagtatgccgccatcaatcttgtggaaaaggatggcaagttcatt
gagaagatggaagtcaaaggtctcgatatgaagcgccgagagtactgtgctctgtctaaa
gagatttctcagcatctcttaaacgagatcctctctggcgacgataccgagatctcaatt
gcccgaattcacgagtatttgaacgaaattgcgggcaagatgcgcgagcaaagtatcccc
atacagaaatacaccatctacacacaacttggaaaggcaccccaagactaccccgaagcc
aattctatgcctcaggttcaagtcgctcttcgcgaaattgccaaaggcaagacagttcgc
aaaggagatgttatagcgtacgtgattacaggcgacagcaacagctccgagcctgcccct
aaacgagcgtacactcctggcgacctcaaggcagacccttccctgttgcctgatgtcgaa
tggtatattggcaagcaaatcttcccacctgtcgagcgtctttgcgccaacattgtcggt
acatcgacttcacaactggcggaacagcttggtctggatatcaagcggtatagctcattc
cagacccagcaaaatagctcaaacaacgatcttgagattcacccattggactctcaaatc
ccagacgaagttcgtttcggcgattgcgctcgcttgtccttacgctgtcggaagtgcaaa
gcctcatccatttttgaaggcgtcactgcaacccctgagagagtatcacagtcaggtgtc
ctctgtggctcttgcggtactctcatctcaacactttcggttgttgctcaaatggagcac
gccatccgtacccaaacaagtcggtattatgagggttggcttatctgcgatgatactcag
tgcggcaaccgtactcgtcaaatgagcgtctacggctctcgttgccttgggcctaaggga
ttcgcacgagactgtcttggccggatgcggtacgagtatacggagaaggcaatctacacc
cagttactctactttgccagtctctgggatgtagacaaggccaagaccaaagctgcaatc
acagaaatgtccagaccagaccgcgaaaacatccttgcgctagccgaacacaaccgtgtg
cgtttcggaaatatcaagggtgttgttgacaagtatcttgacaagtgcggtcgtcaatgg
gtagctatggatactcttttcacaaagttgggcttcaagccactggcatga
>Fp73
atgtctcacagggctcggctcgctgagctcaaggcccttcgggcctctggcaagaaggct
ttcgataattacaaagttgccgacgttgatgatctatacgacgaagttgacgaggatgga
tataagaaggttgttcgagaaagattggatcaggatgactttgttgtcgatgacaatggc
cgaggttatgcagatgacggccgcgaagactgggatcgagtgcaagcctacaattccgat
agtgaagaagaggccggtgttcgtggacgacctagtaaggccgcaaaaaagagtcgtcaa
gaagagcagaacaagcgagatgccaacgatagggatattagcgaatacttcaaaagcgcc
agcaggacgcagccaaagccaaaggctgtaaaaacaaaggctgatgacgatttcttgtcc
gatctactcggagaggtcgatagcaacattccagaacctgccca---tatctcaaaagtt
gaaagatctggtggtggccgccgcaaagccagggctctctcacccgcacctgagcccatt
tccaagaagaagaagattctcgatacccgaatgccatctcctccccctccccctccagct
cgcgacgacgacgacgacttcttccctcctgccgacgatgatctattggaaaccgcagac
gtccccatgagtgacccagcaccttcttcaccggctgcaaaggtcgcgcagaggaaagct
cagatcaaacaacaaccaaaagacgacgatgacgaggatatgatggaggttgcccatact
ggtgctattgttacaactagtgtcaatttgaccagttcaaggccgatcaaaaaaatcctc
aaggcagagactgatccgacccccgccagttcttctcctgtcaaaccaaacgttgcctca
gtaaaccctacctcgtggaatgctttgacagagaggctcaatgttgtctcaagctcgcca
gcggaagcaaagaccattggaaagatcgaccacaaagatgccatcgaggaggacggcagt
ctcaacttcttctggaccgattacacggagctaaatggtagtctttgtctcttcggtaaa
gtactgaacaagaaaacgaagtcatacgtcagctgttttgtcaaagtggataatattttg
agaaaactatatttcctgccgcgcgagcatcgcatgcaagatggcgaggaaacgggcgag
gaggtggaaatgatgcaagtttacgacgaaatcgacaccatgatgaccaagatgaatgtc
ggtatgtacaagatcaaggcttgtacaagaaagtatgcctttgaacttcgcgatgttccc
aaagaagctcagtatatgaaacttctctacccttacaacaagccggaggtcgaccctaac
cgacccggtgagacctattcccacgtctttgggagtaacacctccctgtttgagcaattc
gttctctggaagaacattatgggtccatgttggctcaagatcgaagacgctgattttgac
aagctgaagaacgcttctcactgcaagcttgaagttgtggctgatcacccaaatatggtc
tctgtcttgagcgaatccgacaaccttgatgctcctcccttgactctcatgagcgtcgca
cttagaactgcctttaacgagaaggccaacaaacaagagattttgtctatcagtgcaaga
atctacgaaaaggtctccctcgctgatactacacctgctgagaagctcccatgtcggact
ttcactgtaatccgcccacatggccagtctttccctatgggctttgatcatcttgcgaag
aagagaaaccgtggcttgattgtcttgaaaaaacaagaagctgatattcttgcgttcttc
ctcgcccaggttgatgttgctgacccggatgtcatccttggtcaccaattggaaggtgtg
gactacagtgtgcttctcaatcgtttgcacgaaaagaagattcccgggtggtcgcgattg
ggcagactccgccgtacacagtggccggcatcaattggcaagacaggcggtaatgttttt
gctgaacgtcagatcctttctggtcgtctcatgtgtgatctggccaacgatgctggaaag
tcggtcatgctcaagtgtcagtcttggagtttaacggaaatgtgtagcctgtacctgtca
ggcgacaaccgtcgccgtgaattcgataatgaggatgctctgaagacctgggccaaggaa
aagcagggtcttctcgattacatcacccacatggaggctgatacgcacttcatcgcagct
ttggctctgggtgttcagatgttgcccctgaccaaagttttgactaaccttgcaggaaac
tcatgggcacgaaccttgaccggaactcgtgcagaacgaaacgagtacattttgctccat
gaattttaccgcaacaagtacatctgtcccgacaagcagacattccgcagtcgacagcgt
gctgaagaagcacaacgtgaaggggaagttgccgacggaaaaaagaaggacaagtataag
ggtggtctggttttcgagccagaaaagggcttgtacgacaagtttgtacttgtcatggac
ttcaactctctgtatccttccattatccaagagtttaacatctgtttcacaacagtagac
aggccagatacaaaagaaggagatgacgaagtccctgaggtccctaccaaccaagaccag
ggcattctccctaggcttattgccactcttgttagtcgtcgtcgccaagtcaagagtctc
atgaaggataagaaggccaccccagaggagttggctacatgggacatcaagcagcttgcc
ctaaagctgactgccaactctatgtacggatgcttgggatataccaagtcacgcttctac
gctcgacctttggctgtcttaaccactttcaagggccgcgagattcttcgcagcacgaaa
gagcttgccgagagcaattctttgcaagttatttacggcgacactgattccgtcatgatc
aatgccaacgtggacaacgtcgccgacgcattcaaggtcggtaacgacttcaagaaagcg
gttaacgagcaatacaagcttcttgagatcgatatcgataacgtcttccgccggatcctt
ctccaagccaagaagaagtatgccgccatcaatcttgtggaaaaggatggcaagttcatt
gagaagatggaagtcaaaggtctcgatatgaagcgccgagagtactgtgctctgtctaaa
gagatttctcagcatctcttaaacgagatcctctctggcgacgataccgagatctcaatt
gcccgaattcacgagtatttgaacgaaattgcgggcaagatgcgcgagcaaagtatcccc
atacagaaatacaccatctacacacaacttggaaaggcaccccaagactaccccgaagcc
aattctatgcctcaggttcaagtcgctcttcgcgaaattgccaaaggcaagacagttcgc
aaaggagatgttatagcgtacgtgattacaggcgacagcaacagctccgagcctgcccct
aaacgagcgtacactcctggcgacctcaaggcagacccttccctgttgcctgatgtcgaa
tggtatattggcaagcaaatcttcccacctgtcgagcgtctttgcgccaacattgtcggt
acatcgacttcacaactggcggaacagcttggtctggatatcaagcggtatagctcattc
cagacccagcaaaatagctcaaacaacgatcttgagattcacccattggactctcaaatc
ccagacgaagttcgtttcggcgattgcgctcgcttgtccttacgctgtcggaagtgcaaa
gcctcatccatttttgaaggcgtcactgcaacccctgagagagtatcacagtcaggtgtc
ctctgtggctcttgcggtactctcatctcaacactttcggttgttgctcaaatggagcac
gccatccgtacccaaacaagtcggtattatgagggttggcttatctgcgatgatactcag
tgcggcaaccgtactcgtcaaatgagcgtctacggctctcgttgccttgggcctaaggga
ttcgcacgagactgtcttggccggatgcggtacgagtatacggagaaggcaatctacacc
cagttactctactttgccagtctctgggatgtagacaaggccaagaccaaagctgcaatc
acagaaatgtccagaccagaccgcgaaaacatccttgcgctagccgaacacaaccgtgtg
cgtttcggaaatatcaagggtgttgttgacaagtatcttgacaagtgcggtcgtcaatgg
gtagctatggatactcttttcacaaagttgggcttcaagccactggcatga
>Fp76
atgtctcacagggctcggctcgctgagctcaaggcccttcgggcctctggcaagaaggct
ttcgataattacaaagttgccgacgttgatgatctatacgacgaagttgacgaggatgga
tataagaaggttgttcgagaaagattggatcaggatgactttgttgtcgatgacaatggc
cgaggttatgcagatgacggccgcgaagactgggatcgagtgcaagcctacaattccgat
agtgaagaagaggccggtgttcgtggacgacctagtaaggccgcaaaaaagagtcgtcaa
gaagagcagaacaagcgagatgccaacgatagggatattagcgaatacttcaaaagcgcc
agcaggacgcagccaaagccaaaggctgtaaaaacaaaggctgatgacgatttcttgtcc
gatctactcggagaggtcgatagcaacattccagaacctgccca---tatctcaaaagtt
gaaagatctggtggtggccgccgcaaagccagggctctctcacccgcacctgagcccatt
tccaagaagaagaagattctcgatacccgaatgccatctcctccccctccccctccagct
cgcgacgacgacgacgacttcttccctcctgccgacgatgatctattggaaaccgcagac
gtccccatgagtgacccagcaccttcttcaccggctgcaaaggtcgcgcagaggaaagct
cagatcaaacaacaaccaaaagacgacgatgacgaggatatgatggaggttgcccatact
ggtgctattgttacaactagtgtcaatttgaccagttcaaggccgatcaaaaaaatcctc
aaggcagagactgatccgacccccgccagttcttctcctgtcaaaccaaacgttgcctca
gtaaaccctacctcgtggaatgctttgacagagaggctcaatgttgtctcaagctcgcca
gcggaagcaaagaccattggaaagatcgaccacaaagatgccatcgaggaggacggcagt
ctcaacttcttctggaccgattacacggagctaaatggtagtctttgtctcttcggtaaa
gtactgaacaagaaaacgaagtcatacgtcagctgttttgtcaaagtggataatattttg
agaaaactatatttcctgccgcgcgagcatcgcatgcaagatggcgaggaaacgggcgag
gaggtggaaatgatgcaagtttacgacgaaatcgacaccatgatgaccaagatgaatgtc
ggtatgtacaagatcaaggcttgtacaagaaagtatgcctttgaacttcgcgatgttccc
aaagaagctcagtatatgaaacttctctacccttacaacaagccggaggtcgaccctaac
cgacccggtgagacctattcccacgtctttgggagtaacacctccctgtttgagcaattc
gttctctggaagaacattatgggtccatgttggctcaagatcgaagacgctgattttgac
aagctgaagaacgcttctcactgcaagcttgaagttgtggctgatcacccaaatatggtc
tctgtcttgagcgaatccgacaaccttgatgctcctcccttgactctcatgagcgtcgca
cttagaactgcctttaacgagaaggccaacaaacaagagattttgtctatcagtgcaaga
atctacgaaaaggtctccctcgctgatactacacctgctgagaagctcccatgtcggact
ttcactgtaatccgcccacatggccagtctttccctatgggctttgatcatcttgcgaag
aagagaaaccgtggcttgattgtcttgaaaaaacaagaagctgatattcttgcgttcttc
ctcgcccaggttgatgttgctgacccggatgtcatccttggtcaccaattggaaggtgtg
gactacagtgtgcttctcaatcgtttgcacgaaaagaagattcccgggtggtcgcgattg
ggcagactccgccgtacacagtggccggcatcaattggcaagacaggcggtaatgttttt
gctgaacgtcagatcctttctggtcgtctcatgtgtgatctggccaacgatgctggaaag
tcggtcatgctcaagtgtcagtcttggagtttaacggaaatgtgtagcctgtacctgtca
ggcgacaaccgtcgccgtgaattcgataatgaggatgctctgaagacctgggccaaggaa
aagcagggtcttctcgattacatcacccacatggaggctgatacgcacttcatcgcagct
ttggctctgggtgttcagatgttgcccctgaccaaagttttgactaaccttgcaggaaac
tcatgggcacgaaccttgaccggaactcgtgcagaacgaaacgagtacattttgctccat
gaattttaccgcaacaagtacatctgtcccgacaagcagacattccgcagtcgacagcgt
gctgaagaagcacaacgtgaaggggaagttgccgacggaaaaaagaaggacaagtataag
ggtggtctggttttcgagccagaaaagggcttgtacgacaagtttgtacttgtcatggac
ttcaactctctgtatccttccattatccaagagtttaacatctgtttcacaacagtagac
aggccagatacaaaagaaggagatgacgaagtccctgaggtccctaccaaccaagaccag
ggcattctccctaggcttattgccactcttgttagtcgtcgtcgccaagtcaagagtctc
atgaaggataagaaggccaccccagaggagttggctacatgggacatcaagcagcttgcc
ctaaagctgactgccaactctatgtacggatgcttgggatataccaagtcacgcttctac
gctcgacctttggctgtcttaaccactttcaagggccgcgagattcttcgcagcacgaaa
gagcttgccgagagcaattctttgcaagttatttacggcgacactgattccgtcatgatc
aatgccaacgtggacaacgtcgccgacgcattcaaggtcggtaacgacttcaagaaagcg
gttaacgagcaatacaagcttcttgagatcgatatcgataacgtcttccgccggatcctt
ctccaagccaagaagaagtatgccgccatcaatcttgtggaaaaggatggcaagttcatt
gagaagatggaagtcaaaggtctcgatatgaagcgccgagagtactgtgctctgtctaaa
gagatttctcagcatctcttaaacgagatcctctctggcgacgataccgagatctcaatt
gcccgaattcacgagtatttgaacgaaattgcgggcaagatgcgcgagcaaagtatcccc
atacagaaatacaccatctacacacaacttggaaaggcaccccaagactaccccgaagcc
aattctatgcctcaggttcaagtcgctcttcgcgaaattgccaaaggcaagacagttcgc
aaaggagatgttatagcgtacgtgattacaggcgacagcaacagctccgagcctgcccct
aaacgagcgtacactcctggcgacctcaaggcagacccttccctgttgcctgatgtcgaa
tggtatattggcaagcaaatcttcccacctgtcgagcgtctttgcgccaacattgtcggt
acatcgacttcacaactggcggaacagcttggtctggatatcaagcggtatagctcattc
cagacccagcaaaatagctcaaacaacgatcttgagattcacccattggactctcaaatc
ccagacgaagttcgtttcggcgattgcgctcgcttgtccttacgctgtcggaagtgcaaa
gcctcatccatttttgaaggcgtcactgcaacccctgagagagtatcacagtcaggtgtc
ctctgtggctcttgcggtactctcatctcaacactttcggttgttgctcaaatggagcac
gccatccgtacccaaacaagtcggtattatgagggttggcttatctgcgatgatactcag
tgcggcaaccgtactcgtcaaatgagcgtctacggctctcgttgccttgggcctaaggga
ttcgcacgagactgtcttggccggatgcggtacgagtatacggagaaggcaatctacacc
cagttactctactttgccagtctctgggatgtagacaaggccaagaccaaagctgcaatc
acagaaatgtccagaccagaccgcgaaaacatccttgcgctagccgaacacaaccgtgtg
cgtttcggaaatatcaagggtgttgttgacaagtatcttgacaagtgcggtcgtcaatgg
gtagctatggatactcttttcacaaagttgggcttcaagccactggcatga
>Fp78
atgtctcacagggctcggctcgctgagctcaaggcccttcgggcctctggcaagaaggct
ttcgataattacaaagttgccgacgttgatgatctatacgacgaagttgacgaggatgga
tataagaaggttgttcgagaaagattggatcaggatgactttgttgtcgatgacaatggc
cgaggttatgcagatgacggccgcgaagactgggatcgagtgcaagcctacaattccgat
agtgaagaagaggccggtgttcgtggacgacctagtaaggccgcaaaaaagagtcgtcaa
gaagagcagaacaagcgagatgccaacgatagggatattagcgaatacttcaaaagcgcc
agcaggacgcagccaaagccaaaggctgtaaaaacaaaggctgatgacgatttcttgtcc
gatctactcggagaggtcgatagcaacattccagaacctgccca---tatctcaaaagtt
gaaagatctggtggtggccgccgcaaagccagggctctctcacccgcacctgagcccatt
tccaagaagaagaagattctcgatacccgaatgccatctcctccccctccccctccagct
cgcgacgacgacgacgacttcttccctcctgccgacgatgatctattggaaaccgcagac
gtccccatgagtgacccagcaccttcttcaccggctgcaaaggtcgcgcagaggaaagct
cagatcaaacaacaaccaaaagacgacgatgacgaggatatgatggaggttgcccatact
ggtgctattgctacaactagtgtcaatttgaccagttcaaggccgatcaaaaaaatcctc
aaggcagagactgatccgacccccgccagttcttctcctgtcaaaccaaacgttgcctca
gtaaaccctacctcgtggaatgctttgacagagaggctcaatgttgtctcaagctcgcca
gcggaagcaaagaccattggaaagatcgaccacaaagatgccatcgaggaggacggcagt
ctcaacttcttctggaccgattacacggagctaaatggtagtctttgtctctttggtaaa
gtactgaacaagaaaacgaagtcatacgtcagctgttttgtcaaagtggataatattttg
agaaaactatatttcctgccgcgcgagcatcgcatgcaagatggcgaggaaacgggcgag
gaggtggaaatgatgcaagtttacgacgaaatcgacaccatgatgaccaagatgaatgtc
ggtatgtacaagatcaaggcttgtacaagaaagtatgcctttgaacttcgcgatgttccc
aaagaagctcagtatatgaaacttctctacccttacaacaagccagaggtcgaccctaac
cgacccggtgagacctattcccacgtctttgggagtaacacctccctgtttgagcaattc
gttctctggaagaacattatgggtccatgttggctcaagatcgaagacgctgattttgac
aagctgaagaacgcttctcactgcaagcttgaagttgtggctgatcacccaaatatggtc
tctgtcttgagcgaatccgacaaccttgatgctcctcccttgactctcatgagcgtcgca
cttagaactgcctttaacgagaaggccaacaaacaagagattttgtctatcagtgcaagc
atctacgaaaaggtctccctcgctgatactacacctgctgagaagctcccatgtcggact
ttcactgtaatccgcccacatggccagtctttccctatgggctttgatcatcttgcgaag
aagagaaaccgtggcttgattgtcttgaaaaaacaagaagctgatattcttgcgttcttc
ctcgcccaggttgatgttgctgacccggatgtcatccttggtcaccaattggaaggtgtg
gactacagtgtgcttctcaatcgtttgcacgaaaagaagattcccgggtggtcgcgattg
ggcagactccgccgtacacagtggccggcatcaattggcaagacaggcggtaatgttttt
gctgaacgtcagatcctttctggtcgtctcatgtgtgatctggccaacgatgctggaaag
tcggtcatgctcaagtgtcagtcttggagtttaacggaaatgtgtagcctgtacctgtca
ggcgacaaccgtcgccgtgaattcgataatgaggatgctctgaagacctgggccaaggaa
aagcagggtcttctcgattacatcacccacatggaggctgatacgcacttcatcgcagct
ttggctctgggtgttcagatgttgcccctgaccaaagttttgactaaccttgcaggaaac
tcatgggcacgaaccttgaccggaactcgtgcagaacgaaacgagtacattttgctccat
gaattttaccgcaacaagtacatctgtcccgacaagcagacattccgcagtcgacagcgt
gctgaagaagcacaacgtgaaggggaagttgccgacggaaaaaagaaggacaagtataag
ggtggtctggttttcgagccagaaaagggcttgtacgacaagtttgtacttgtcatggac
ttcaactctctgtatccttccattatccaagagtttaacatctgtttcacaacagtagac
aggccagatacaaaagaaggagatgacgaagtccctgaggtccctaccaaccaagaccag
ggcattctccctaggcttattgccactcttgttagtcgtcgtcgccaagtcaagagtctc
atgaaggataagaaggccaccccagaggagttggctacatgggacatcaagcagcttgcc
ctaaagctgactgccaactctatgtacggatgcttgggatataccaagtcacgcttctac
gctcgacctttggctgtcttaaccactttcaagggccgcgagattcttcgcagcacgaaa
gagcttgccgagagcaattctttgcaagttatttacggcgacactgattccgtcatgatc
aatgccaacgtggacaacgtcgccgacgcattcaaggtcggtaacgacttcaagaaagcg
gttaacgagcaatacaagcttcttgagatcgatatcgataacgtcttccgccggatcctt
ctccaagccaagaagaagtatgccgccatcaatcttgtggaaaaggatggcaagttcatt
gagaagatggaagtcaaaggtctcgatatgaagcgccgagagtactgtgctctgtctaaa
gagatttctcagcatctcttaaacgagatcctctctggcgacgataccgagatctcaatt
gcccgaattcacgagtatttgaacgaaattgcgggcaagatgcgcgagcaaagtatcccc
atacagaaatacaccatctacacacaacttggaaaggcaccccaagactaccccgaagcc
aattctatgcctcaggttcaagtcgctcttcgcgaaattgccaaaggcaagacagttcgc
aaaggagatgttatagcgtacgtgattacaggcgacagcaacagctccgagcctgcccct
aaacgagcgtacactcctggcgacctcaaggcagacccttccctgttgcctgatgtcgaa
tggtatattggcaagcaaatcttcccacctgtcgagcgtctttgcgccaacattgtcggt
acatcgacttcacaactggcggaacagcttggtctggatatcaagcggtatagctcattc
cagacccagcaaaatagctcaaacaacgatcttgagattcacccattggactctcaaatc
ccagacgaagttcgtttcggcgattgcgctcgcttgtccttacgctgtcggaagtgcaaa
gcctcatccatttttgaaggcgtcactgcaacccctgagagagtatcacagtcaggtgtc
ctctgtggctcttgcggtactctcatctcaacactttcggttgttgctcaaatggagcac
gccatccgtacccaaacaagtcggtattatgagggttggcttatctgcgatgatactcag
tgcggcaaccgtactcgtcaaatgagcgtctacggctctcgttgccttgggcctaaggga
ttcgcacgagactgtcttggccggatgcggtacgagtatacggagaaggcaatctacacc
cagttactctactttgccagtctctgggatgtagacaaggccaagaccaaagctgcaatc
acagaaatgtccagaccagaccgcgaaaacatccttgcgctagccgaacacaaccgtgtg
cgtttcggaaatatcaagggtgttgttgacaagtatcttgacaagtgcggtcgtcaatgg
gtagctatggatactcttttcacaaagttgggcttcaagccactggcatga
>Fp81
atgtctcacagggctcggctcgctgagctcaaggcccttcgggcctctggcaagaaggct
ttcgataattacaaagttgccgacgttgatgatctatacgacgaagttgacgaggatgga
tataagaaggttgttcgagaaagattggatcaggatgactttgttgtcgatgacaatggc
cgaggttatgcagatgacggccgcgaagactgggatcgagtgcaagcctacaattccgat
agtgaagaagaggccggtgttcgtggacgacctagtaaggccgcaaaaaagagtcgtcaa
gaagagcagaacaagcgagatgccaacgatagggatattagcgaatacttcaaaagcgcc
agcaggacgcagccaaagccaaaggctgtaaaaacaaaggctgatgacgatttcttgtcc
gatctactcggagaggtcgatagcaacattccagaacctgccca---tatctcaaaagtt
gaaagatctggtggtggccgccgcaaagccagggctctctcacccgcacctgagcccatt
tccaagaagaagaagattctcgatacccgaatgccatctcctccccctccccctccagct
cgcgacgacgacgacgacttcttccctcctgccgacgatgatctattggaaaccgcagac
gtccccatgagtgacccagcaccttcttcaccggctgcaaaggtcgcgcagaggaaagct
cagatcaaacaacaaccaaaagacgacgatgacgaggatatgatggaggttgcccatact
ggtgctattgctacaactagtgtcaatttgaccagttcaaggccgatcaaaaaaatcctc
aaggcagagactgatccgacccccgccagttcttctcctgtcaaaccaaacgttgcctca
gtaaaccctacctcgtggaatgctttgacagagaggctcaatgttgtctcaagctcgcca
gcggaagcaaagaccattggaaagatcgaccacaaagatgccatcgaggaggacggcagt
ctcaacttcttctggaccgattacacggagctaaatggtagtctttgtctctttggtaaa
gtactgaacaagaaaacgaagtcatacgtcagctgttttgtcaaagtggataatattttg
agaaaactatatttcctgccgcgcgagcatcgcatgcaagatggcgaggaaacgggcgag
gaggtggaaatgatgcaagtttacgacgaaatcgacaccatgatgaccaagatgaatgtc
ggtatgtacaagatcaaggcttgtacaagaaagtatgcctttgaacttcgcgatgttccc
aaagaagctcagtatatgaaacttctctacccttacaacaagccagaggtcgaccctaac
cgacccggtgagacctattcccacgtctttgggagtaacacctccctgtttgagcaattc
gttctctggaagaacattatgggtccatgttggctcaagatcgaagacgctgattttgac
aagctgaagaacgcttctcactgcaagcttgaagttgtggctgatcacccaaatatggtc
tctgtcttgagcgaatccgacaaccttgatgctcctcccttgactctcatgagcgtcgca
cttagaactgcctttaacgagaaggccaacaaacaagagattttgtctatcagtgcaaga
atctacgaaaaggtctccctcgctgatactacacctgctgagaagctcccatgtcggact
ttcactgtaatccgcccacatggccagtctttccctatgggctttgatcatcttgcgaag
aagagaaaccgtggcttgattgtcttgaaaaaacaagaagctgatattcttgcgttcttc
ctcgcccaggttgatgttgctgacccggatgtcatccttggtcaccaattggaaggtgtg
gactacagtgtgcttctcaatcgtttgcacgaaaagaagattcccgggtggtcgcgattg
ggcagactccgccgtacacagtggccggcatcaattggcaagacaggcggtaatgttttt
gctgaacgtcagatcctttctggtcgtctcatgtgtgatctggccaacgatgctggaaag
tcggtcatgctcaagtgtcagtcttggagtttaacggaaatgtgtagcctgtacctgtca
ggcgacaaccgtcgccgtgaattcgataatgaggatgctctgaagacctgggccaaggaa
aagcagggtcttctcgattacatcacccacatggaggctgatacgcacttcatcgcagct
ttggctctgggtgttcagatgttgcccctgaccaaagttttgactaaccttgcaggaaac
tcatgggcacgaaccttgaccggaactcgtgcagaacgaaacgagtacattttgctccat
gaattttaccgcaacaagtacatctgtcccgacaagcagacattccgcagtcgacagcgt
gctgaagaagcacaacgtgaaggggaagttgccgacggaaaaaagaaggacaagtataag
ggtggtctggttttcgagccagaaaagggcttgtacgacaagtttgtacttgtcatggac
ttcaactctctgtatccttccattatccaagagtttaacatctgtttcacaacagtagac
aggccagatacaaaagaaggagatgacgaagtccctgaggtccctaccaaccaagaccag
ggcattctccctaggcttattgccactcttgttagtcgtcgtcgccaagtcaagagtctc
atgaaggataagaaggccaccccagaggagttggctacatgggacatcaagcagcttgcc
ctaaagctgactgccaactctatgtacggatgcttgggatataccaagtcacgcttctac
gctcgacctttggctgtcttaaccactttcaagggccgcgagattcttcgcagcacgaaa
gagcttgccgagagcaattctttgcaagttatttacggcgacactgattccgtcatgatc
aatgccaacgtggacaacgtcgccgacgcattcaaggtcggtaacgacttcaagaaagcg
gttaacgagcaatacaagcttcttgagatcgatatcgataacgtcttccgccggatcctt
ctccaagccaagaagaagtatgccgccatcaatcttgtggaaaaggatggcaagttcatt
gagaagatggaagtcaaaggtctcgatatgaagcgccgagagtactgtgctctgtctaaa
gagatttctcagcatctcttaaacgagatcctctctggcgacgataccgagatctcaatt
gcccgaattcacgagtatttgaacgaaattgcgggcaagatgcgcgagcaaagtatcccc
atacagaaatacaccatctacacacaacttggaaaggcaccccaagactaccccgaagcc
aattctatgcctcaggttcaagtcgctcttcgcgaaattgccaaaggcaagacagttcgc
aaaggagatgttatagcgtacgtgattacaggcgacagcaacagctccgagcctgcccct
aaacgagcgtacactcctggcgacctcaaggcagacccttccctgttgcctgatgtcgaa
tggtatattggcaagcaaatcttcccacctgtcgagcgtctttgcgccaacattgtcggt
acatcgatttcacaactggcggaacagcttggtctggatatcaagcggtatagctcattc
cagacccagcaaaatagctcaaacaacgatcttgagattcacccattggactctcaaatc
ccagacgaagttcgtttcggcgattgcgctcgcttgtccttacgctgtcggaagtgcaaa
gcctcatccatttttgaaggcgtcactgcaacccctgagagagtatcacagtcaggtgtc
ctctgtggctcttgcggtactctcatctcaacactttcggttgttgctcaaatggagcac
gccatccgtacccaaacaagtcggtattatgagggttggcttatctgcgatgatactcag
tgcggcaaccgtactcgtcaaatgagcgtctacggctctcgttgccttgggcctaaggga
ttcgcacgagactgtcttggccggatgcggtacgagtatacggagaaggcaatctacacc
cagttactctactttgccagtctctgggatgtagacaaggccaagaccaaagctgcaatc
acagaaatgtccagaccagaccgcgaaaacatccttgcgctagccgaacacaaccgtgtg
cgtttcggaaatatcaagggtgttgttgacaagtatcttgacaagtgcggtcgtcaatgg
gtagctatggatactcttttcacaaagttgggcttcaagccactggcatga
>Fp84
atgtctcacagggctcggctcgctgagctcaaggcccttcgggcctctggcaagaaggct
ttcgataattacaaagttgccgacgttgatgatctatacgacgaagttgacgaggatgga
tataagaaggttgttcgagaaagattggatcaggatgactttgttgtcgatgacaatggc
cgaggttatgcagatgacggccgcgaagactgggatcgagtgcaagcctacaattccgat
agtgaagaagaggccggtgttcgtggacgacctagtaaggccgcaaaaaagagtcgtcaa
gaagagcagaacaagcgagatgccaacgatagggatattagcgaatacttcaaaagcgcc
agcaggacgcagccaaagccaaaggctgtaaaaacaaaggctgatgacgatttcttgtcc
gatctactcggagaggtcgatagcaacattccagaacctgccca---tatctcaaaagtt
gaaagatctggtggtggccgccgcaaagccagggctctctcacccgcacctgagcccatt
tccaagaagaagaagattctcgatacccgaatgccatctcctccccctccccctccagct
cgcgacgacgacgacgacttcttccctcctgccgacgatgatctattggaaaccgcagac
gtccccatgagtgacccagcaccttcttcaccggctgcaaaggtcgcgcagaggaaagct
cagatcaaacaacaaccaaaagacgacgatgacgaggatatgatggaggttgcccatact
ggtgctattgctacaactagtgtcaatttgaccagttcaaggccgatcaaaaaaatcctc
aaggcagagactgatccgacccccgccagttcttctcctgtcaaaccaaacgttgcctca
gtaaaccctacctcgtggaatgctttgacagagaggctcaatgttgtctcaagctcgcca
gcggaagcaaagaccattggaaagatcgaccacaaagatgccatcgaggaggacggcagt
ctcaacttcttctggaccgattacacggagctaaatggtagtctttgtctctttggtaaa
gtactgaacaagaaaacgaagtcatacgtcagctgttttgtcaaagtggataatattttg
agaaaactatatttcctgccgcgcgagcatcgcatgcaagatggcgaggaaacgggcgag
gaggtggaaatgatgcaagtttacgacgaaatcgacaccatgatgaccaagatgaatgtc
ggtatgtacaagatcaaggcttgtacaagaaagtatgcctttgaacttcgcgatgttccc
aaagaagctcagtatatgaaacttctctacccttacaacaagccagaggtcgaccctaac
cgacccggtgagacctattcccacgtctttgggagtaacacctccctgtttgagcaattc
gttctctggaagaacattatgggtccatgttggctcaagatcgaagacgctgattttgac
aagctgaagaacgcttctcactgcaagcttgaagttgtggctgatcacccaaatatggtc
tctgtcttgagcgaatccgacaaccttgatgctcctcccttgactctcatgagcgtcgca
cttagaactgcctttaacgagaaggccaacaaacaagagattttgtctatcagtgcaagc
atctacgaaaaggtctccctcgctgatactacacctgctgagaagctcccatgtcggact
ttcactgtaatccgcccacatggccagtctttccctatgggctttgatcatcttgcgaag
aagagaaaccgtggcttgattgtcttgaaaaaacaagaagctgatattcttgcgttcttc
ctcgcccaggttgatgttgctgacccggatgtcatccttggtcaccaattggaaggtgtg
gactacagtgtgcttctcaatcgtttgcacgaaaagaagattcccgggtggtcgcgattg
ggcagactccgccgtacacagtggccggcatcaattggcaagacaggcggtaatgttttt
gctgaacgtcagatcctttctggtcgtctcatgtgtgatctggccaacgatgctggaaag
tcggtcatgctcaagtgtcagtcttggagtttaacggaaatgtgtagcctgtacctgtca
ggcgacaaccgtcgccgtgaattcgataatgaggatgctctgaagacctgggccaaggaa
aagcagggtcttctcgattacatcacccacatggaggctgatacgcacttcatcgcagct
ttggctctgggtgttcagatgttgcccctgaccaaagttttgactaaccttgcaggaaac
tcatgggcacgaaccttgaccggaactcgtgcagaacgaaacgagtacattttgctccat
gaattttaccgcaacaagtacatctgtcccgacaagcagacattccgcagtcgacagcgt
gctgaagaagcacaacgtgaaggggaagttgccgacggaaaaaagaaggacaagtataag
ggtggtctggttttcgagccagaaaagggcttgtacgacaagtttgtacttgtcatggac
ttcaactctctgtatccttccattatccaagagtttaacatctgtttcacaacagtagac
aggccagatacaaaagaaggagatgacgaagtccctgaggtccctaccaaccaagaccag
ggcattctccctaggcttattgccactcttgttagtcgtcgtcgccaagtcaagagtctc
atgaaggataagaaggccaccccagaggagttggctacatgggacatcaagcagcttgcc
ctaaagctgactgccaactctatgtacggatgcttgggatataccaagtcacgcttctac
gctcgacctttggctgtcttaaccactttcaagggccgcgagattcttcgcagcacgaaa
gagcttgccgagagcaattctttgcaagttatttacggcgacactgattccgtcatgatc
aatgccaacgtggacaacgtcgccgacgcattcaaggtcggtaacgacttcaagaaagcg
gttaacgagcaatacaagcttcttgagatcgatatcgataacgtcttccgccggatcctt
ctccaagccaagaagaagtatgccgccatcaatcttgtggaaaaggatggcaagttcatt
gagaagatggaagtcaaaggtctcgatatgaagcgccgagagtactgtgctctgtctaaa
gagatttctcagcatctcttaaacgagatcctctctggcgacgataccgagatctcaatt
gcccgaattcacgagtatttgaacgaaattgcgggcaagatgcgcgagcaaagtatcccc
atacagaaatacaccatctacacacaacttggaaaggcaccccaagactaccccgaagcc
aattctatgcctcaggttcaagtcgctcttcgcgaaattgccaaaggcaagacagttcgc
aaaggagatgttatagcgtacgtgattacaggcgacagcaacagctccgagcctgcccct
aaacgagcgtacactcctggcgacctcaaggcagacccttccctgttgcctgatgtcgaa
tggtatattggcaagcaaatcttcccacctgtcgagcgtctttgcgccaacattgtcggt
acatcgacttcacaactggcggaacagcttggtctggatatcaagcggtatagctcattc
cagacccagcaaaatagctcaaacaacgatcttgagattcacccattggactctcaaatc
ccagacgaagttcgtttcggcgattgcgctcgcttgtccttacgctgtcggaagtgcaaa
gcctcatccatttttgaaggcgtcactgcaacccctgagagagtatcacagtcaggtgtc
ctctgtggctcttgcggtactctcatctcaacactttcggttgttgctcaaatggagcac
gccatccgtacccaaacaagtcggtattatgagggttggcttatctgcgatgatactcag
tgcggcaaccgtactcgtcaaatgagcgtctacggctctcgttgccttgggcctaaggga
ttcgcacgagactgtcttggccggatgcggtacgagtatacggagaaggcaatctacacc
cagttactctactttgccagtctctgggatgtagacaaggccaagaccaaagctgcaatc
acagaaatgtccagaccagaccgcgaaaacatccttgcgctagccgaacacaaccgtgtg
cgtttcggaaatatcaagggtgttgttgacaagtatcttgacaagtgcggtcgtcaatgg
gtagctatggatactcttttcacaaagttgggcttcaagccactggcatga
>Fp86
atgtctcacagggctcggctcgctgagctcaaggcccttcgggcctctggcaagaaggct
ttcgataattacaaagttgccgacgttgatgatctatacgacgaagttgacgaggatgga
tataagaaggttgttcgagaaagattggatcaggatgactttgttgtcgatgacaatggc
cgaggttatgcagatgacggccgcgaagactgggatcgagtgcaagcctacaattccgat
agtgaagaagaggccggtgttcgtggacgacctagtaaggccgcaaaaaagagtcgtcaa
gaagagcagaacaagcgagatgccaacgatagggatattagcgaatacttcaaaagcgcc
agcaggacgcagccaaagccaaaggctgtaaaaacaaaggctgatgacgatttcttgtcc
gatctactcggagaggtcgatagcaacattccagaacctgccca---tatctcaaaagtt
gaaagatctggtggtggccgccgcaaagccagggctctctcacccgcacctgagcccatt
tccaagaagaagaagattctcgatacccgaatgccatctcctccccctccccctccagct
cgcgacgacgacgacgacttcttccctcctgccgacgatgatctattggaaaccgcagac
gtccccatgagtgacccagcaccttcttcaccggctgcaaaggtcgcgcagaggaaagct
cagatcaaacaacaaccaaaagacgacgatgacgaggatatgatggaggttgcccatact
ggtgctattgctacaactagtgtcaatttgaccagttcaaggccgatcaaaaaaatcctc
aaggcagagactgatccgacccccgccagttcttctcctgtcaaaccaaacgttgcctca
gtaaaccctacctcgtggaatgctttgacagagaggctcaatgttgtctcaagctcgcca
gcggaagcaaagaccattggaaagatcgaccacaaagatgccatcgaggaggacggcagt
ctcaacttcttctggaccgattacacggagctaaatggtagtctttgtctctttggtaaa
gtactgaacaagaaaacgaagtcatacgtcagctgttttgtcaaagtggataatattttg
agaaaactatatttcctgccgcgcgagcatcgcatgcaagatggcgaggaaacgggcgag
gaggtggaaatgatgcaagtttacgacgaaatcgacaccatgatgaccaagatgaatgtc
ggtatgtacaagatcaaggcttgtacaagaaagtatgcctttgaacttcgcgatgttccc
aaagaagctcagtatatgaaacttctctacccttacaacaagccagaggtcgaccctaac
cgacccggtgagacctattcccacgtctttgggagtaacacctccctgtttgagcaattc
gttctctggaagaacattatgggtccatgttggctcaagatcgaagacgctgattttgac
aagctgaagaacgcttctcactgcaagcttgaagttgtggctgatcacccaaatatggtc
tctgtcttgagcgaatccgacaaccttgatgctcctcccttgactctcatgagcgtcgca
cttagaactgcctttaacgagaaggccaacaaacaagagattttgtctatcagtgcaagc
atctacgaaaaggtctccctcgctgatactacacctgctgagaagctcccatgtcggact
ttcactgtaatccgcccacatggccagtctttccctatgggctttgatcatcttgcgaag
aagagaaaccgtggcttgattgtcttgaaaaaacaagaagctgatattcttgcgttcttc
ctcgcccaggttgatgttgctgacccggatgtcatccttggtcaccaattggaaggtgtg
gactacagtgtgcttctcaatcgtttgcacgaaaagaagattcccgggtggtcgcgattg
ggcagactccgccgtacacagtggccggcatcaattggcaagacaggcggtaatgttttt
gctgaacgtcagatcctttctggtcgtctcatgtgtgatctggccaacgatgctggaaag
tcggtcatgctcaagtgtcagtcttggagtttaacggaaatgtgtagcctgtacctgtca
ggcgacaaccgtcgccgtgaattcgataatgaggatgctctgaagacctgggccaaggaa
aagcagggtcttctcgattacatcacccacatggaggctgatacgcacttcatcgcagct
ttggctctgggtgttcagatgttgcccctgaccaaagttttgactaaccttgcaggaaac
tcatgggcacgaaccttgaccggaactcgtgcagaacgaaacgagtacattttgctccat
gaattttaccgcaacaagtacatctgtcccgacaagcagacattccgcagtcgacagcgt
gctgaagaagcacaacgtgaaggggaagttgccgacggaaaaaagaaggacaagtataag
ggtggtctggttttcgagccagaaaagggcttgtacgacaagtttgtacttgtcatggac
ttcaactctctgtatccttccattatccaagagtttaacatctgtttcacaacagtagac
aggccagatacaaaagaaggagatgacgaagtccctgaggtccctaccaaccaagaccag
ggcattctccctaggcttattgccactcttgttagtcgtcgtcgccaagtcaagagtctc
atgaaggataagaaggccaccccagaggagttggctacatgggacatcaagcagcttgcc
ctaaagctgactgccaactctatgtacggatgcttgggatataccaagtcacgcttctac
gctcgacctttggctgtcttaaccactttcaagggccgcgagattcttcgcagcacgaaa
gagcttgccgagagcaattctttgcaagttatttacggcgacactgattccgtcatgatc
aatgccaacgtggacaacgtcgccgacgcattcaaggtcggtaacgacttcaagaaagcg
gttaacgagcaatacaagcttcttgagatcgatatcgataacgtcttccgccggatcctt
ctccaagccaagaagaagtatgccgccatcaatcttgtggaaaaggatggcaagttcatt
gagaagatggaagtcaaaggtctcgatatgaagcgccgagagtactgtgctctgtctaaa
gagatttctcagcatctcttaaacgagatcctctctggcgacgataccgagatctcaatt
gcccgaattcacgagtatttgaacgaaattgcgggcaagatgcgcgagcaaagtatcccc
atacagaaatacaccatctacacacaacttggaaaggcaccccaagactaccccgaagcc
aattctatgcctcaggttcaagtcgctcttcgcgaaattgccaaaggcaagacagttcgc
aaaggagatgttatagcgtacgtgattacaggcgacagcaacagctccgagcctgcccct
aaacgagcgtacactcctggcgacctcaaggcagacccttccctgttgcctgatgtcgaa
tggtatattggcaagcaaatcttcccacctgtcgagcgtctttgcgccaacattgtcggt
acatcgacttcacaactggcggaacagcttggtctggatatcaagcggtatagctcattc
cagacccagcaaaatagctcaaacaacgatcttgagattcacccattggactctcaaatc
ccagacgaagttcgtttcggcgattgcgctcgcttgtccttacgctgtcggaagtgcaaa
gcctcatccatttttgaaggcgtcactgcaacccctgagagagtatcacagtcaggtgtc
ctctgtggctcttgcggtactctcatctcaacactttcggttgttgctcaaatggagcac
gccatccgtacccaaacaagtcggtattatgagggttggcttatctgcgatgatactcag
tgcggcaaccgtactcgtcaaatgagcgtctacggctctcgttgccttgggcctaaggga
ttcgcacgagactgtcttggccggatgcggtacgagtatacggagaaggcaatctacacc
cagttactctactttgccagtctctgggatgtagacaaggccaagaccaaagctgcaatc
acagaaatgtccagaccagaccgcgaaaacatccttgcgctagccgaacacaaccgtgtg
cgtttcggaaatatcaagggtgttgttgacaagtatcttgacaagtgcggtcgtcaatgg
gtagctatggatactcttttcacaaagttgggcttcaagccactggcatga
>Fvenenatum.busco
atgtctcatagggctcggctcgctgagctcaaggcccttcgggcttctggcaagaaggct
ttcgataattaccaagtcgctgacgttgataatctatacgacgaagttgatgaggatgga
tataagaaggttgttcgagaaagattgaaccaggatgactttgttgtcgatgacaatggc
gaaggttatgcagatgacggccgcgaagactgggatcgagtgcaggcctacgattccgat
agtgaagaagaggccggtgttcgtggacgacctagcaaagccgcaaaaaagagtcgtcaa
gaagagaagagcaagcgtgatgccaacgatagggatatcagcgagtacttcaaaggcgcc
aacaagacgcagccgaagccgaaggctgtaaaaacaaaggccgatgacgatttcttgtcc
gatctacttggagaggtcgatagcaacattccagaacctgcccaccgtatctcaaaaatc
gaaagatctggtggtggccgccgtaaagcccgggctctgtcgcccgcgcccgaacccatt
tccaagaagaagaagatcctcgatacccgaatgtcat------cccctccccctccagcc
cgcgacgacgaagacaacttcttccctcctgccgacgatgatctattggaaaccgcagat
gtccccatgagtgacccagcaccttcttcgccggctgccaaggttgcgcagaggaaagct
cagatcaaacaagaaccaaaagacgacgatgacgaggacatgatggaggttgcccacgct
ggtgctatcgctacaactagtgtcaatttgaccagttcaaggccgatcaagaagatcctc
aaggcagaaacggacccgacccccgccagttcttctcctgtcaagccaaacgttgcctca
gtaaatcctacctcgtggaatgctttaacagagaggctcaatgttgtctcaagctcgcca
gcggaagccaagagcattggaaaaattgaccacaaagatgccaccgaggaggacggcagt
cttaacttcttctggaccgattacacagagctcaatggtagcctttgcctctttggtaaa
gtacttaacaagaaaacaaagtcgtacgtcagctgttttgtcaaagtggacaatgttttg
agaaaactatatttcctgccgcgcgaccatcgcatgcaagatggcgaggaaacgggcgag
gaagtgaagatgatgcaagtgtacgacgaaattgacactatgatgaccaagatgaacgtc
ggcatgtacaagatcaaggcttgcacaagaaagtatgcctttgaacttcgcgatgttccc
aaagaagctcagtatatgaaacttctctacccttacaacaagccagaggtcgaccctaac
cgacccggtgagacctattcccacgtctttgggagcaacacctccctgtttgagcaattc
gttctctggaagaacattatgggtccatgttggctcaagatcgaagacgctgattttgac
aagctgaagaacgcttcgcactgcaagcttgaagttgtggctgatcacccaaatatggtc
tctgtcctgagcgaatccgacaaccttgatgctcctcctttgactcttatgagcgtcgca
cttagaactgcctttaacgagaaggccaacaaacaagagattctgtctatcagtgcaaga
atctacgaaaaggtgtccctcgctgacactacacctgctgagaagctgccatgccggact
ttcactgtaatccgtccacatggccagtctttccctatgggctttgatcagcttgcgaag
aagagaaaccgtggtttgattgtcttgaaaaagcaagaggctgatattcttgcgttcttc
ctggcccaggttgatgttgctgacccggatgtcatccttggtcaccaattggaaggcgtg
gactacagtgtgcttctaaatcgtttgcacgaaaagaagattcccgggtggtctcgattg
ggcagactccgccgtacacagtggccagcatcaattggcaagacaggcggcaatgtcttt
gctgaacgtcagatcctttcgggtcgtctcatgtgtgatctggccaacgatgctggaaag
tcggtcatgctcaagtgtcagtcttggagcttaacggaaatgtgtagcctgtatctgtca
ggcgataaccgtcgccgtgaattcgataatgaggatgctctgaaaacctgggccaaagaa
aaacagggtcttctcgactacatcacccacatggaggccgatacgcactacatcgcagct
ttggctctgggtgttcagatgttgccactgaccaaagttttaaccaaccttgcaggaaac
tcatgggcacgaaccttgacgggaactcgtgcagaacgaaacgagtacattttgctccat
gaattttaccgcaacaagtacatatgtcccgacaagcagacattccgcaaccgacagcgt
gctgaagaagcacaacgtgaaggggaagctgccgacggaaaaaagaaggacaagtataag
ggtggtctggttttcgagcctgaaaagggtctgtacgacaagtttgtacttgtcatggac
ttcaactctctgtatccttccattatccaagagtttaatatctgtttcacaacagtagat
aggccagatacaaaagaaggagacgacgaagtccctgaggttcctaccaaccaagaccag
ggcattctccctaggcttattgccactcttgttagccgtcgtcgccaagtcaagagtctc
atgaaggataagaaggccactccagaggagttggctacatgggacatcaagcagcttgcc
ctaaagctgactgccaactctatgtacggatgcttgggatataccaagtcacgcttctac
gctcgacctttagctgtcttgaccactttcaagggtcgcgagattcttcgcagcacaaaa
gagcttgccgagagcaattctctgcaagttatttacggtgacactgattccgtcatgatc
aatgccaacgtggacaacgttgccgatgcgttcaaggtcggtaatgacttcaagaaagca
gtcaacgagcaatacaaacttcttgagatcgatatcgacaacgtcttccgccgaatcctt
ctccaagccaagaagaagtatgctgccatcaaccttgtggaaaaggatggcaagttcatt
gagaagatggaaatcaaaggtctcgatatgaagcgccgagagtattgtgctctatctaag
gagatttctcaaaccctcctaaacgagatcctctctggtgacgataccgaggtctccatt
gcccgaattcacgagtatttgaacgaaattgctggcaagatgcgcgagcagagtattccc
gtacagaaatacaccatctacacgcaacttggaaaggcaccccaagactaccccgaagcc
aattccatgcctcaggttcaagtcgctcttcgcgagatggccaaaggcaaaacagttcgc
aaaggagatgtcatagcgtacgtgattacaggcgacagcaacagctccgagcctgcccct
aaacgagcgtacactcctggcgacctcaaggcagatccttccctgttgcctgatgtcgaa
tggtatattggcaagcagatcttcccacctgtcgagcgtctttgcgccaacattgtcggt
acatcaacttcacaactggcggagcagcttggtctggatatcaagcggtacagctcattc
cagacccaacaaaacagctcaagcaacgatcttgaaatccacccattggactctcaaatt
ccagacgaagttcgtttcggtgattgcgcccgcctgtccttgcgttgtcggaagtgcaaa
gcctcatccatttttgaaagcctcactgtaacccctgagagagtatcacagtcaggtgtc
ctctgcagctcctgcggtgccctcatctcaacactttcggttgttgcccaagtggagcac
gccatccgcacccaaacaagtcggtattatgagggttggcttatctgtgatgatactcag
tgcggcaaccgtactcgccaaatgagcgtctacggctctcgttgcctcggacctaaggga
ttcgcacgagactgtcttggtcgaatgcggtacgagtatacggagaaggcaatctacacc
cagctactctactttgccagtctctgggatgtagacaaggccaagaccaaagctgcagtt
acagaaatgtccaggccagaccgcgaaaacatccttgcgctagccgaacacaaccgcgtg
cgtttcggaaatatcaagggtgttgttgacaagtatcttgacaagtgcggtcgtcaatgg
gtagctatggatacccttttcaccaagttgggcttcaagccactggcatga
