# Supplementary material for: Apicidin biosynthesis is linked to accessory chromosomes in Fusarium poae isolates
Source: BMC Genomics. 2021 Aug 4;22:591. doi: 10.1186/s12864-021-07617-y (PMC8340494; doi:10.1186/s12864-021-07617-y)
Supplement: Supplementary file 17 — Additional file 17. Compressed folder containing alignments for each of the 4141 orthologs used in BUSCO analysis. [file 12864_2021_7617_MOESM17_ESM.zip › Fven2_nt_MAFFT/50717at5125_nt.mafft.fasta]

>Fp105
atgaccaatcaagactcatcagaaccctccgaattctggctatacggatacgggtatgca
gcttctttcctggcatcagatctctcatcaatgcatatatgtattaacgaccatctccgt
gttgcgcaggagcttgatatggaagcctccgccacatttcgtgaggatcaccgaggcacc
ccagaagctccaggtcgtgttgtcactctcattgagagatcctactgggaacggctgact
gatcaccatgactctgccccagagcgagtatggggtgttgcttaccgtatcattcccgaa
aaggtcgctgaggtcaaggaataccttgatatccgtgagattaacggatatacaattcac
tacgctccgttcaaacctgctgatggttcacctcccattcgcactctggtatacatagga
actccggacaatgagcagttcgtcggtcctcaggacccccagaagctcgccgaacacatc
ttccgtagccaaggacccagtggtccgaacaaggactaccttttgagtctcgacactgct
ctcagtgagcttgctcctgatagcggtgatgttcatattcatgatctcgcccaccgtgtc
agagaacttgagaagaactgctcagacgaggatattgtcctcaactcagcgccatccgcc
catatgcagaagcacagtacagaggaggcggagtaa---------------------
>Fp108
atgaccaatcaagactcatcagaaccctccgaattctggctatacggatacgggtatgca
gcttctttcctggcatcagatctctcatcaatgcatatatgtattaacgaccatctccgt
gttgcgcaggagcttgatatggaagcctccgccacatttcgtgaggatcaccgaggcacc
ccagaagctccaggtcgtgttgtcactctcattgagagatcctactgggaacggctgact
gatcaccatgactctgccccagagcgagtatggggtgttgcttaccgtatcattcccgaa
aaggtcgctgaggtcaaggaataccttgatatccgtgagattaacggatatacaattcac
tacgctccgttcaaacctgctgatggttcacctcccattcgcactctggtatacatagga
actccggacaatgagcagttcgtcggtcctcaggacccccagaagctcgccgaacacatc
ttccgtagccaaggacccagtggtccgaacaaggactaccttttgagtctcgacactgct
ctcagtgagcttgctcctgatagcggtgatgttcatattcatgatctcgcccaccgtgtc
agagaacttgagaagaactgctcagacgaggatattgtcctcaactcagcgccatccgcc
catatgcagaagcacagtacagaggaggcggagtaa---------------------
>Fp118
atgaccaatcaagactcatcagaaccctccgaattctggctatacggatacgggtatgca
gcttctttcctggcatcagatctctcatcaatgcatatatgtattaacgaccatctccgt
gttgcgcaggagcttgatatggaagcctccgccacatttcgtgaggatcaccgaggcacc
ccagaagctccaggtcgtgttgtcactctcattgagagatcctactgggaacggctgact
gatcaccatgactctgccccagagcgagtatggggtgttgcttaccgtatcattcccgaa
aaggtcgctgaggtcaaggaataccttgatatccgtgagattaacggatatacaattcac
tacgctccgttcaaacctgctgatggttcacctcccattcgcactctggtatacatagga
actccggacaatgagcagttcgtcggtcctcaggacccccagaagctcgccgaacacatc
ttccgtagccaaggacccagtggtccgaacaaggactaccttttgagtctcgacactgct
ctcagtgagcttgctcctgatagcggtgatgttcatattcatgatctcgcccaccgtgtc
agagaacttgagaagaactgctcagacgaggatattgtcctcaactcagcgccatccgcc
catatgcagaagcacagtacagaggaggcggagtaa---------------------
>Fp122
atgaccaatcaagactcatcagaaccctccgaattctggctatacggatacgggtatgca
gcttctttcctggcatcagatctctcatcaatgcatatatgtattaacgaccatctccgt
gttgcgcaggagcttgatatggaagcctccgccacatttcgtgaggatcaccgaggcacc
ccagaagctccaggtcgtgttgtcactctcattgagagatcctactgggaacggctgact
gatcaccatgactctgccccagagcgagtatggggtgttgcttaccgtatcattcccgaa
aaggtcgctgaggtcaaggaataccttgatatccgtgagattaacggatatacaattcac
tacgctccgttcaaacctgctgatggttcacctcccattcgcactctggtatacatagga
actccggacaatgagcagttcgtcggtcctcaggacccccagaagctcgccgaacacatc
ttccgtagccaaggacccagtggtccgaacaaggactaccttttgagtctcgacactgct
ctcagtgagcttgctcctgatagcggtgatgttcatattcatgatctcgcccaccgtgtc
agagaacttgagaagaactgctcagacgaggatattgtcctcaactcagcgccatccgcc
catatgcagaagcacagtacagaggaggcggagtaa---------------------
>Fp125
atgaccaatcaagactcatcagaaccctccgaattctggctatacggatacgggtatgca
gcttctttcctggcatcagatctctcatcaatgcatatatgtattaacgaccatctccgt
gttgcgcaggagcttgatatggaagcctccgccacatttcgtgaggatcaccgaggcacc
ccagaagctccaggtcgtgttgtcactctcattgagagatcctactgggaacggctgact
gatcaccatgactctgccccagagcgagtatggggtgttgcttaccgtatcattcccgaa
aaggtcgctgaggtcaaggaataccttgatatccgtgagattaacggatatacaattcac
tacgctccgttcaaacctgctgatggttcacctcccattcgcactctggtatacatagga
actccggacaatgagcagttcgtcggtcctcaggacccccagaagctcgccgaacacatc
ttccgtagccaaggacccagtggtccgaacaaggactaccttttgagtctcgacactgct
ctcagtgagcttgctcctgatagcggtgatgttcatattcatgatctcgcccaccgtgtc
agagaacttgagaagaactgctcagacgaggatattgtcctcaactcagcgccatccgcc
catatgcagaagcacagtacagaggaggcggagtaa---------------------
>Fp13r
atgaccaatcaagactcatcagaaccctccgaattctggctatacggatacgggtatgca
gcttctttcctggcatcagatctctcatcaatgcatatatgtattaacgaccatctccgt
gttgcgcaggagcttgatatggaagcctccgccacatttcgtgaggatcaccgaggcacc
ccagaagctccaggtcgtgttgtcactctcattgagagatcctactgggaacggctgact
gatcaccatgactctgccccagagcgagtatggggtgttgcttaccgtatcattcccgaa
aaggtcgctgaggtcaaggaataccttgatatccgtgagattaacggatatacaattcac
tacgctccgttcaaacctgctgatggttcacctcccattcgcactctggtatacatagga
actccggacaatgagcagttcgtcggtcctcaggacccccagaagctcgccgaacacatc
ttccgtagccaaggacccagtggtccgaacaaggactaccttttgagtctcgacactgct
ctcagtgagcttgctcctgatagcggtgatgttcatattcatgatctcgcccaccgtgtc
agagaacttgagaagaactgctcagacgaggatattgtcctcaactcagcgccatccgcc
catatgcagaagcacagtacagaggaggcggagtaa---------------------
>Fp144
atgaccaatcaagactcatcagaaccctccgaattctggctatacggatacgggtatgca
gcttctttcctggcatcagatctctcatcaatgcatatatgtattaacgaccatctccgt
gttgcgcaggagcttgatatggaagcctccgccacatttcgtgaggatcaccgaggcacc
ccagaagctccaggtcgtgttgtcactctcattgagagatcctactgggaacggctgact
gatcaccatgactctgccccagagcgagtatggggtgttgcttaccgtatcattcccgaa
aaggtcgctgaggtcaaggaataccttgatatccgtgagattaacggatatacaattcac
tacgctccgttcaaacctgctgatggttcacctcccattcgcactctggtatacatagga
actccggacaatgagcagttcgtcggtcctcaggacccccagaagctcgccgaacacatc
ttccgtagccaaggacccagtggtccgaacaaggactaccttttgagtctcgacactgct
ctcagtgagcttgctcctgatagcggtgatgttcatattcatgatctcgcccaccgtgtc
agagaacttgagaagaactgctcagacgaggatattgtcctcaactcagcgccatccgcc
catatgcagaagcacagtacagaggaggcggagtaa---------------------
>Fp146
atgaccaatcaagactcatcagaaccctccgaattctggctatacggatacgggtatgca
gcttctttcctggcatcagatctctcatcaatgcatatatgtattaacgaccatctccgt
gttgcgcaggagcttgatatggaagcctccgccacatttcgtgaggatcaccgaggcacc
ccagaagctccaggtcgtgttgtcactctcattgagagatcctactgggaacggctgact
gatcaccatgactctgccccagagcgagtatggggtgttgcttaccgtatcattcccgaa
aaggtcgctgaggtcaaggaataccttgatatccgtgagattaacggatatacaattcac
tacgctccgttcaaacctgctgatggttcacctcccattcgcactctggtatacatagga
actccggacaatgagcagttcgtcggtcctcaggacccccagaagctcgccgaacacatc
ttccgtagccaaggacccagtggtccgaacaaggactaccttttgagtctcgacactgct
ctcagtgagcttgctcctgatagcggtgatgttcatattcatgatctcgcccaccgtgtc
agagaacttgagaagaactgctcagacgaggatattgtcctcaactcagcgccatccgcc
catatgcagaagcacagtacagaggaggcggagtaa---------------------
>Fp155
atgaccaatcaagactcatcagaaccctccgaattctggctatacggatacgggtatgca
gcttctttcctggcatcagatctctcatcaatgcatatatgtattaacgaccatctccgt
gttgcgcaggagcttgatatggaagcctccgccacatttcgtgaggatcaccgaggcacc
ccagaagctccaggtcgtgttgtcactctcattgagagatcctactgggaacggctgact
gatcaccatgactctgccccagagcgagtatggggtgttgcttaccgtatcattcccgaa
aaggtcgctgaggtcaaggaataccttgatatccgtgagattaacggatatacaattcac
tacgctccgttcaaacctgctgatggttcacctcccattcgcactctggtatacatagga
actccggacaatgagcagttcgtcggtcctcaggacccccagaagctcgccgaacacatc
ttccgtagccaaggacccagtggtccgaacaaggactaccttttgagtctcgacactgct
ctcagtgagcttgctcctgatagcggtgatgttcatattcatgatctcgcccaccgtgtc
agagaacttgagaagaactgctcagacgaggatattgtcctcaactcagcgccatccgcc
catatgcagaagcacagtacagaggaggcggagtaa---------------------
>Fp157
atgaccaatcaagactcatcagaaccctccgaattctggctatacggatacgggtatgca
gcttctttcctggcatcagatctctcatcaatgcatatatgtattaacgaccatctccgt
gttgcgcaggagcttgatatggaagcctccgccacatttcgtgaggatcaccgaggcacc
ccagaagctccaggtcgtgttgtcactctcattgagagatcctactgggaacggctgact
gatcaccatgactctgccccagagcgagtatggggtgttgcttaccgtatcattcccgaa
aaggtcgctgaggtcaaggaataccttgatatccgtgagattaacggatatacaattcac
tacgctccgttcaaacctgctgatggttcacctcccattcgcactctggtatacatagga
actccggacaatgagcagttcgtcggtcctcaggacccccagaagctcgccgaacacatc
ttccgtagccaaggacccagtggtccgaacaaggactaccttttgagtctcgacactgct
ctcagtgagcttgctcctgatagcggtgatgttcatattcatgatctcgcccaccgtgtc
agagaacttgagaagaactgctcagacgaggatattgtcctcaactcagcgccatccgcc
catatgcagaagcacagtacagaggaggcggagtaa---------------------
>Fp16r
atgaccaatcaagactcatcagaaccctccgaattctggctatacggatacgggtatgca
gcttctttcctggcatcagatctctcatcaatgcatatatgtattaacgaccatctccgt
gttgcgcaggagcttgatatggaagcctccgccacatttcgtgaggatcaccgaggcacc
ccagaagctccaggtcgtgttgtcactctcattgagagatcctactgggaacggctgact
gatcaccatgactctgccccagagcgagtatggggtgttgcttaccgtatcattcccgaa
aaggtcgctgaggtcaaggaataccttgatatccgtgagattaacggatatacaattcac
tacgctccgttcaaacctgctgatggttcacctcccattcgcactctggtatacatagga
actccggacaatgagcagttcgtcggtcctcaggacccccagaagctcgccgaacacatc
ttccgtagccaaggacccagtggtccgaacaaggactaccttttgagtctcgacactgct
ctcagtgagcttgctcctgatagcggtgatgttcatattcatgatctcgcccaccgtgtc
agagaacttgagaagaactgctcagacgaggatattgtcctcaactcagcgccatccgcc
catatgcagaagcacagtacagaggaggcggagtaa---------------------
>Fp1r
atgaccaatcaagactcatcagaaccctccgaattctggctatacggatacgggtatgca
gcttctttcctggcatcagatctctcatcaatgcatatatgtattaacgaccatctccgt
gttgcgcaggagcttgatatggaagcctccgccacatttcgtgaggatcaccgaggcacc
ccagaagctccaggtcgtgttgtcactctcattgagagatcctactgggaacggctgact
gatcaccatgactctgccccagagcgagtatggggtgttgcttaccgtatcattcccgaa
aaggtcgctgaggtcaaggaataccttgatatccgtgagattaacggatatacaattcac
tacgctccgttcaaacctgctgatggttcacctcccattcgcactctggtatacatagga
actccggacaatgagcagttcgtcggtcctcaggacccccagaagctcgccgaacacatc
ttccgtagccaaggacccagtggtccgaacaaggactaccttttgagtctcgacactgct
ctcagtgagcttgctcctgatagcggtgatgttcatattcatgatctcgcccaccgtgtc
agagaacttgagaagaactgctcagacgaggatattgtcctcaactcagcgccatccgcc
catatgcagaagcacagtacagaggaggcggagtaa---------------------
>Fp21r
atgaccaatcaagactcatcagaaccctccgaattctggctatacggatacgggtatgca
gcttctttcctggcatcagatctctcatcaatgcatatatgtattaacgaccatctccgt
gttgcgcaggagcttgatatggaagcctccgccacatttcgtgaggatcaccgaggcacc
ccagaagctccaggtcgtgttgtcactctcattgagagatcctactgggaacggctgact
gatcaccatgactctgccccagagcgagtatggggtgttgcttaccgtatcattcccgaa
aaggtcgctgaggtcaaggaataccttgatatccgtgagattaacggatatacaattcac
tacgctccgttcaaacctgctgatggttcacctcccattcgcactctggtatacatagga
actccggacaatgagcagttcgtcggtcctcaggacccccagaagctcgccgaacacatc
ttccgtagccaaggacccagtggtccgaacaaggactaccttttgagtctcgacactgct
ctcagtgagcttgctcctgatagcggtgatgttcatattcatgatctcgcccaccgtgtc
agagaacttgagaagaactgctcagacgaggatattgtcctcaactcagcgccatccgcc
catatgcagaagcacagtacagaggaggcggagtaa---------------------
>Fp24r
atgaccaatcaagactcatcagaaccctccgaattctggctatacggatacgggtatgca
gcttctttcctggcatcagatctctcatcaatgcatatatgtattaacgaccatctccgt
gttgcgcaggagcttgatatggaagcctccgccacatttcgtgaggatcaccgaggcacc
ccagaagctccaggtcgtgttgtcactctcattgagagatcctactgggaacggctgact
gatcaccatgactctgccccagagcgagtatggggtgttgcttaccgtatcattcccgaa
aaggtcgctgaggtcaaggaataccttgatatccgtgagattaacggatatacaattcac
tacgctccgttcaaacctgctgatggttcacctcccattcgcactctggtatacatagga
actccggacaatgagcagttcgtcggtcctcaggacccccagaagctcgccgaacacatc
ttccgtagccaaggacccagtggtccgaacaaggactaccttttgagtctcgacactgct
ctcagtgagcttgctcctgatagcggtgatgttcatattcatgatctcgcccaccgtgtc
agagaacttgagaagaactgctcagacgaggatattgtcctcaactcagcgccatccgcc
catatgcagaagcacagtacagaggaggcggagtaa---------------------
>Fp2516
atgaccaatcaagactcatcagaaccctccgaattctggctatacggatacgggtatgca
gcttctttcctggcatcagatctctcatcaatgcatatatgtattaacgaccatctccgt
gttgcgcaggagcttgatatggaagcctccgccacatttcgtgaggatcaccgaggcacc
ccagaagctccaggtcgtgttgtcactctcattgagagatcctactgggaacggctgact
gatcaccatgactctgccccagagcgagtatggggtgttgcttaccgtatcattcccgaa
aaggtcgctgaggtcaaggaataccttgatatccgtgagattaacggatatacaattcac
tacgctccgttcaaacctgctgatggttcacctcccattcgcactctggtatacatagga
actccggacaatgagcagttcgtcggtcctcaggacccccagaagctcgccgaacacatc
ttccgtagccaaggacccagtggtccgaacaaggactaccttttgagtctcgacactgct
ctcagtgagcttgctcctgatagcggtgatgttcatattcatgatctcgcccaccgtgtc
agagaacttgagaagaactgctcagacgaggatattgtcctcaactcagcgccatccgcc
catatgcagaagcacagtacagaggaggcggagtaa---------------------
>Fp26r
atgaccaatcaagactcatcagaaccctccgaattctggctatacggatacgggtatgca
gcttctttcctggcatcagatctctcatcaatgcatatatgtattaacgaccatctccgt
gttgcgcaggagcttgatatggaagcctccgccacatttcgtgaggatcaccgaggcacc
ccagaagctccaggtcgtgttgtcactctcattgagagatcctactgggaacggctgact
gatcaccatgactctgccccagagcgagtatggggtgttgcttaccgtatcattcccgaa
aaggtcgctgaggtcaaggaataccttgatatccgtgagattaacggatatacaattcac
tacgctccgttcaaacctgctgatggttcacctcccattcgcactctggtatacatagga
actccggacaatgagcagttcgtcggtcctcaggacccccagaagctcgccgaacacatc
ttccgtagccaaggacccagtggtccgaacaaggactaccttttgagtctcgacactgct
ctcagtgagcttgctcctgatagcggtgatgttcatattcatgatctcgcccaccgtgtc
agagaacttgagaagaactgctcagacgaggatattgtcctcaactcagcgccatccgcc
catatgcagaagcacagtacagaggaggcggagtaa---------------------
>Fp33
atgaccaatcaagactcatcagaaccctccgaattctggctatacggatacgggtatgca
gcttctttcctggcatcagatctctcatcaatgcatatatgtattaacgaccatctccgt
gttgcgcaggagcttgatatggaagcctccgccacatttcgtgaggatcaccgaggcacc
ccagaagctccaggtcgtgttgtcactctcattgagagatcctactgggaacggctgact
gatcaccatgactctgccccagagcgagtatggggtgttgcttaccgtatcattcccgaa
aaggtcgctgaggtcaaggaataccttgatatccgtgagattaacggatatacaattcac
tacgctccgttcaaacctgctgatggttcacctcccattcgcactctggtatacatagga
actccggacaatgagcagttcgtcggtcctcaggacccccagaagctcgccgaacacatc
ttccgtagccaaggacccagtggtccgaacaaggactaccttttgagtctcgacactgct
ctcagtgagcttgctcctgatagcggtgatgttcatattcatgatctcgcccaccgtgtc
agagaacttgagaagaactgctcagacgaggatattgtcctcaactcagcgccatccgcc
catatgcagaagcacagtacagaggaggcggagtaa---------------------
>Fp34
atgaccaatcaagactcatcagaaccctccgaattctggctatacggatacgggtatgca
gcttctttcctggcatcagatctctcatcaatgcatatatgtattaacgaccatctccgt
gttgcgcaggagcttgatatggaagcctccgccacatttcgtgaggatcaccgaggcacc
ccagaagctccaggtcgtgttgtcactctcattgagagatcctactgggaacggctgact
gatcaccatgactctgccccagagcgagtatggggtgttgcttaccgtatcattcccgaa
aaggtcgctgaggtcaaggaataccttgatatccgtgagattaacggatatacaattcac
tacgctccgttcaaacctgctgatggttcacctcccattcgcactctggtatacatagga
actccggacaatgagcagttcgtcggtcctcaggacccccagaagctcgccgaacacatc
ttccgtagccaaggacccagtggtccgaacaaggactaccttttgagtctcgacactgct
ctcagtgagcttgctcctgatagcggtgatgttcatattcatgatctcgcccaccgtgtc
agagaacttgagaagaactgctcagacgaggatattgtcctcaactcagcgccatccgcc
catatgcagaagcacagtacagaggaggcggagtaa---------------------
>Fp35
atgaccaatcaagactcatcagaaccctccgaattctggctatacggatacgggtatgca
gcttctttcctggcatcagatctctcatcaatgcatatatgtattaacgaccatctccgt
gttgcgcaggagcttgatatggaagcctccgccacatttcgtgaggatcaccgaggcacc
ccagaagctccaggtcgtgttgtcactctcattgagagatcctactgggaacggctgact
gatcaccatgactctgccccagagcgagtatggggtgttgcttaccgtatcattcccgaa
aaggtcgctgaggtcaaggaataccttgatatccgtgagattaacggatatacaattcac
tacgctccgttcaaacctgctgatggttcacctcccattcgcactctggtatacatagga
actccggacaatgagcagttcgtcggtcctcaggacccccagaagctcgccgaacacatc
ttccgtagccaaggacccagtggtccgaacaaggactaccttttgagtctcgacactgct
ctcagtgagcttgctcctgatagcggtgatgttcatattcatgatctcgcccaccgtgtc
agagaacttgagaagaactgctcagacgaggatattgtcctcaactcagcgccatccgcc
catatgcagaagcacagtacagaggaggcggagtaa---------------------
>Fp38
atgaccaatcaagactcatcagaaccctccgaattctggctatacggatacgggtatgca
gcttctttcctggcatcagatctctcatcaatgcatatatgtattaacgaccatctccgt
gttgcgcaggagcttgatatggaagcctccgccacatttcgtgaggatcaccgaggcacc
ccagaagctccaggtcgtgttgtcactctcattgagagatcctactgggaacggctgact
gatcaccatgactctgccccagagcgagtatggggtgttgcttaccgtatcattcccgaa
aaggtcgctgaggtcaaggaataccttgatatccgtgagattaacggatatacaattcac
tacgctccgttcaaacctgctgatggttcacctcccattcgcactctggtatacatagga
actccggacaatgagcagttcgtcggtcctcaggacccccagaagctcgccgaacacatc
ttccgtagccaaggacccagtggtccgaacaaggactaccttttgagtctcgacactgct
ctcagtgagcttgctcctgatagcggtgatgttcatattcatgatctcgcccaccgtgtc
agagaacttgagaagaactgctcagacgaggatattgtcctcaactcagcgccatccgcc
catatgcagaagcacagtacagaggaggcggagtaa---------------------
>Fp39
atgaccaatcaagactcatcagaaccctccgaattctggctatacggatacgggtatgca
gcttctttcctggcatcagatctctcatcaatgcatatatgtattaacgaccatctccgt
gttgcgcaggagcttgatatggaagcctccgccacatttcgtgaggatcaccgaggcacc
ccagaagctccaggtcgtgttgtcactctcattgagagatcctactgggaacggctgact
gatcaccatgactctgccccagagcgagtatggggtgttgcttaccgtatcattcccgaa
aaggtcgctgaggtcaaggaataccttgatatccgtgagattaacggatatacaattcac
tacgctccgttcaaacctgctgatggttcacctcccattcgcactctggtatacatagga
actccggacaatgagcagttcgtcggtcctcaggacccccagaagctcgccgaacacatc
ttccgtagccaaggacccagtggtccgaacaaggactaccttttgagtctcgacactgct
ctcagtgagcttgctcctgatagcggtgatgttcatattcatgatctcgcccaccgtgtc
agagaacttgagaagaactgctcagacgaggatattgtcctcaactcagcgccatccgcc
catatgcagaagcacagtacagaggaggcggagtaa---------------------
>Fp42
atgaccaatcaagactcatcagaaccctccgaattctggctatacggatacgggtatgca
gcttctttcctggcatcagatctctcatcaatgcatatatgtattaacgaccatctccgt
gttgcgcaggagcttgatatggaagcctccgccacatttcgtgaggatcaccgaggcacc
ccagaagctccaggtcgtgttgtcactctcattgagagatcctactgggaacggctgact
gatcaccatgactctgccccagagcgagtatggggtgttgcttaccgtatcattcccgaa
aaggtcgctgaggtcaaggaataccttgatatccgtgagattaacggatatacaattcac
tacgctccgttcaaacctgctgatggttcacctcccattcgcactctggtatacatagga
actccggacaatgagcagttcgtcggtcctcaggacccccagaagctcgccgaacacatc
ttccgtagccaaggacccagtggtccgaacaaggactaccttttgagtctcgacactgct
ctcagtgagcttgctcctgatagcggtgatgttcatattcatgatctcgcccaccgtgtc
agagaacttgagaagaactgctcagacgaggatattgtcctcaactcagcgccatccgcc
catatgcagaagcacagtacagaggaggcggagtaa---------------------
>Fp44
atgaccaatcaagactcatcagaaccctccgaattctggctatacggatacgggtatgca
gcttctttcctggcatcagatctctcatcaatgcatatatgtattaacgaccatctccgt
gttgcgcaggagcttgatatggaagcctccgccacatttcgtgaggatcaccgaggcacc
ccagaagctccaggtcgtgttgtcactctcattgagagatcctactgggaacggctgact
gatcaccatgactctgccccagagcgagtatggggtgttgcttaccgtatcattcccgaa
aaggtcgctgaggtcaaggaataccttgatatccgtgagattaacggatatacaattcac
tacgctccgttcaaacctgctgatggttcacctcccattcgcactctggtatacatagga
actccggacaatgagcagttcgtcggtcctcaggacccccagaagctcgccgaacacatc
ttccgtagccaaggacccagtggtccgaacaaggactaccttttgagtctcgacactgct
ctcagtgagcttgctcctgatagcggtgatgttcatattcatgatctcgcccaccgtgtc
agagaacttgagaagaactgctcagacgaggatattgtcctcaactcagcgccatccgcc
catatgcagaagcacagtacagaggaggcggagtaa---------------------
>Fp49
atgaccaatcaagactcatcagaaccctccgaattctggctatacggatacgggtatgca
gcttctttcctggcatcagatctctcatcaatgcatatatgtattaacgaccatctccgt
gttgcgcaggagcttgatatggaagcctccgccacatttcgtgaggatcaccgaggcacc
ccagaagctccaggtcgtgttgtcactctcattgagagatcctactgggaacggctgact
gatcaccatgactctgccccagagcgagtatggggtgttgcttaccgtatcattcccgaa
aaggtcgctgaggtcaaggaataccttgatatccgtgagattaacggatatacaattcac
tacgctccgttcaaacctgctgatggttcacctcccattcgcactctggtatacatagga
actccggacaatgagcagttcgtcggtcctcaggacccccagaagctcgccgaacacatc
ttccgtagccaaggacccagtggtccgaacaaggactaccttttgagtctcgacactgct
ctcagtgagcttgctcctgatagcggtgatgttcatattcatgatctcgcccaccgtgtc
agagaacttgagaagaactgctcagacgaggatattgtcctcaactcagcgccatccgcc
catatgcagaagcacagtacagaggaggcggagtaa---------------------
>Fp50
atgaccaatcaagactcatcagaaccctccgaattctggctatacggatacgggtatgca
gcttctttcctggcatcagatctctcatcaatgcatatatgtattaacgaccatctccgt
gttgcgcaggagcttgatatggaagcctccgccacatttcgtgaggatcaccgaggcacc
ccagaagctccaggtcgtgttgtcactctcattgagagatcctactgggaacggctgact
gatcaccatgactctgccccagagcgagtatggggtgttgcttaccgtatcattcccgaa
aaggtcgctgaggtcaaggaataccttgatatccgtgagattaacggatatacaattcac
tacgctccgttcaaacctgctgatggttcacctcccattcgcactctggtatacatagga
actccggacaatgagcagttcgtcggtcctcaggacccccagaagctcgccgaacacatc
ttccgtagccaaggacccagtggtccgaacaaggactaccttttgagtctcgacactgct
ctcagtgagcttgctcctgatagcggtgatgttcatattcatgatctcgcccaccgtgtc
agagaacttgagaagaactgctcagacgaggatattgtcctcaactcagcgccatccgcc
catatgcagaagcacagtacagaggaggcggagtaa---------------------
>Fp51
atgaccaatcaagactcatcagaaccctccgaattctggctatacggatacgggtatgca
gcttctttcctggcatcagatctctcatcaatgcatatatgtattaacgaccatctccgt
gttgcgcaggagcttgatatggaagcctccgccacatttcgtgaggatcaccgaggcacc
ccagaagctccaggtcgtgttgtcactctcattgagagatcctactgggaacggctgact
gatcaccatgactctgccccagagcgagtatggggtgttgcttaccgtatcattcccgaa
aaggtcgctgaggtcaaggaataccttgatatccgtgagattaacggatatacaattcac
tacgctccgttcaaacctgctgatggttcacctcccattcgcactctggtatacatagga
actccggacaatgagcagttcgtcggtcctcaggacccccagaagctcgccgaacacatc
ttccgtagccaaggacccagtggtccgaacaaggactaccttttgagtctcgacactgct
ctcagtgagcttgctcctgatagcggtgatgttcatattcatgatctcgcccaccgtgtc
agagaacttgagaagaactgctcagacgaggatattgtcctcaactcagcgccatccgcc
catatgcagaagcacagtacagaggaggcggagtaa---------------------
>Fp59
atgaccaatcaagactcatcagaaccctccgaattctggctatacggatacgggtatgca
gcttctttcctggcatcagatctctcatcaatgcatatatgtattaacgaccatctccgt
gttgcgcaggagcttgatatggaagcctccgccacatttcgtgaggatcaccgaggcacc
ccagaagctccaggtcgtgttgtcactctcattgagagatcctactgggaacggctgact
gatcaccatgactctgccccagagcgagtatggggtgttgcttaccgtatcattcccgaa
aaggtcgctgaggtcaaggaataccttgatatccgtgagattaacggatatacaattcac
tacgctccgttcaaacctgctgatggttcacctcccattcgcactctggtatacatagga
actccggacaatgagcagttcgtcggtcctcaggacccccagaagctcgccgaacacatc
ttccgtagccaaggacccagtggtccgaacaaggactaccttttgagtctcgacactgct
ctcagtgagcttgctcctgatagcggtgatgttcatattcatgatctcgcccaccgtgtc
agagaacttgagaagaactgctcagacgaggatattgtcctcaactcagcgccatccgcc
catatgcagaagcacagtacagaggaggcggagtaa---------------------
>Fp63
atgaccaatcaagactcatcagaaccctccgaattctggctatacggatacgggtatgca
gcttctttcctggcatcagatctctcatcaatgcatatatgtattaacgaccatctccgt
gttgcgcaggagcttgatatggaagcctccgccacatttcgtgaggatcaccgaggcacc
ccagaagctccaggtcgtgttgtcactctcattgagagatcctactgggaacggctgact
gatcaccatgactctgccccagagcgagtatggggtgttgcttaccgtatcattcccgaa
aaggtcgctgaggtcaaggaataccttgatatccgtgagattaacggatatacaattcac
tacgctccgttcaaacctgctgatggttcacctcccattcgcactctggtatacatagga
actccggacaatgagcagttcgtcggtcctcaggacccccagaagctcgccgaacacatc
ttccgtagccaaggacccagtggtccgaacaaggactaccttttgagtctcgacactgct
ctcagtgagcttgctcctgatagcggtgatgttcatattcatgatctcgcccaccgtgtc
agagaacttgagaagaactgctcagacgaggatattgtcctcaactcagcgccatccgcc
catatgcagaagcacagtacagaggaggcggagtaa---------------------
>Fp65
atgaccaatcaagactcatcagaaccctccgaattctggctatacggatacgggtatgca
gcttctttcctggcatcagatctctcatcaatgcatatatgtattaacgaccatctccgt
gttgcgcaggagcttgatatggaagcctccgccacatttcgtgaggatcaccgaggcacc
ccagaagctccaggtcgtgttgtcactctcattgagagatcctactgggaacggctgact
gatcaccatgactctgccccagagcgagtatggggtgttgcttaccgtatcattcccgaa
aaggtcgctgaggtcaaggaataccttgatatccgtgagattaacggatatacaattcac
tacgctccgttcaaacctgctgatggttcacctcccattcgcactctggtatacatagga
actccggacaatgagcagttcgtcggtcctcaggacccccagaagctcgccgaacacatc
ttccgtagccaaggacccagtggtccgaacaaggactaccttttgagtctcgacactgct
ctcagtgagcttgctcctgatagcggtgatgttcatattcatgatctcgcccaccgtgtc
agagaacttgagaagaactgctcagacgaggatattgtcctcaactcagcgccatccgcc
catatgcagaagcacagtacagaggaggcggagtaa---------------------
>Fp66
atgaccaatcaagactcatcagaaccctccgaattctggctatacggatacgggtatgca
gcttctttcctggcatcagatctctcatcaatgcatatatgtattaacgaccatctccgt
gttgcgcaggagcttgatatggaagcctccgccacatttcgtgaggatcaccgaggcacc
ccagaagctccaggtcgtgttgtcactctcattgagagatcctactgggaacggctgact
gatcaccatgactctgccccagagcgagtatggggtgttgcttaccgtatcattcccgaa
aaggtcgctgaggtcaaggaataccttgatatccgtgagattaacggatatacaattcac
tacgctccgttcaaacctgctgatggttcacctcccattcgcactctggtatacatagga
actccggacaatgagcagttcgtcggtcctcaggacccccagaagctcgccgaacacatc
ttccgtagccaaggacccagtggtccgaacaaggactaccttttgagtctcgacactgct
ctcagtgagcttgctcctgatagcggtgatgttcatattcatgatctcgcccaccgtgtc
agagaacttgagaagaactgctcagacgaggatattgtcctcaactcagcgccatccgcc
catatgcagaagcacagtacagaggaggcggagtaa---------------------
>Fp72
atgaccaatcaagactcatcagaaccctccgaattctggctatacggatacgggtatgca
gcttctttcctggcatcagatctctcatcaatgcatatatgtattaacgaccatctccgt
gttgcgcaggagcttgatatggaagcctccgccacatttcgtgaggatcaccgaggcacc
ccagaagctccaggtcgtgttgtcactctcattgagagatcctactgggaacggctgact
gatcaccatgactctgccccagagcgagtatggggtgttgcttaccgtatcattcccgaa
aaggtcgctgaggtcaaggaataccttgatatccgtgagattaacggatatacaattcac
tacgctccgttcaaacctgctgatggttcacctcccattcgcactctggtatacatagga
actccggacaatgagcagttcgtcggtcctcaggacccccagaagctcgccgaacacatc
ttccgtagccaaggacccagtggtccgaacaaggactaccttttgagtctcgacactgct
ctcagtgagcttgctcctgatagcggtgatgttcatattcatgatctcgcccaccgtgtc
agagaacttgagaagaactgctcagacgaggatattgtcctcaactcagcgccatccgcc
catatgcagaagcacagtacagaggaggcggagtaa---------------------
>Fp73
atgaccaatcaagactcatcagaaccctccgaattctggctatacggatacgggtatgca
gcttctttcctggcatcagatctctcatcaatgcatatatgtattaacgaccatctccgt
gttgcgcaggagcttgatatggaagcctccgccacatttcgtgaggatcaccgaggcacc
ccagaagctccaggtcgtgttgtcactctcattgagagatcctactgggaacggctgact
gatcaccatgactctgccccagagcgagtatggggtgttgcttaccgtatcattcccgaa
aaggtcgctgaggtcaaggaataccttgatatccgtgagattaacggatatacaattcac
tacgctccgttcaaacctgctgatggttcacctcccattcgcactctggtatacatagga
actccggacaatgagcagttcgtcggtcctcaggacccccagaagctcgccgaacacatc
ttccgtagccaaggacccagtggtccgaacaaggactaccttttgagtctcgacactgct
ctcagtgagcttgctcctgatagcggtgatgttcatattcatgatctcgcccaccgtgtc
agagaacttgagaagaactgctcagacgaggatattgtcctcaactcagcgccatccgcc
catatgcagaagcacagtacagaggaggcggagtaa---------------------
>Fp76
atgaccaatcaagactcatcagaaccctccgaattctggctatacggatacgggtatgca
gcttctttcctggcatcagatctctcatcaatgcatatatgtattaacgaccatctccgt
gttgcgcaggagcttgatatggaagcctccgccacatttcgtgaggatcaccgaggcacc
ccagaagctccaggtcgtgttgtcactctcattgagagatcctactgggaacggctgact
gatcaccatgactctgccccagagcgagtatggggtgttgcttaccgtatcattcccgaa
aaggtcgctgaggtcaaggaataccttgatatccgtgagattaacggatatacaattcac
tacgctccgttcaaacctgctgatggttcacctcccattcgcactctggtatacatagga
actccggacaatgagcagttcgtcggtcctcaggacccccagaagctcgccgaacacatc
ttccgtagccaaggacccagtggtccgaacaaggactaccttttgagtctcgacactgct
ctcagtgagcttgctcctgatagcggtgatgttcatattcatgatctcgcccaccgtgtc
agagaacttgagaagaactgctcagacgaggatattgtcctcaactcagcgccatccgcc
catatgcagaagcacagtacagaggaggcggagtaa---------------------
>Fp78
atgaccaatcaagactcatcagaaccctccgaattctggctatacggatacgggtatgca
gcttctttcctggcatcagatctctcatcaatgcatatatgtattaacgaccatctccgt
gttgcgcaggagcttgatatggaagcctccgccacatttcgtgaggatcaccgaggcacc
ccagaagctccaggtcgtgttgtcactctcattgagagatcctactgggaacggctgact
gatcaccatgactctgccccagagcgagtatggggtgttgcttaccgtatcattcccgaa
aaggtcgctgaggtcaaggaataccttgatatccgtgagattaacggatatacaattcac
tacgctccgttcaaacctgctgatggttcacctcccattcgcactctggtatacatagga
actccggacaatgagcagttcgtcggtcctcaggacccccagaagctcgccgaacacatc
ttccgtagccaaggacccagtggtccgaacaaggactaccttttgagtctcgacactgct
ctcagtgagcttgctcctgatagcggtgatgttcatattcatgatctcgcccaccgtgtc
agagaacttgagaagaactgctcagacgaggatattgtcctcaactcagcgccatccgcc
catatgcagaagcacagtacagaggaggcggagtaa---------------------
>Fp81
atgaccaatcaagactcatcagaaccctccgaattctggctatacggatacgggtatgca
gcttctttcctggcatcagatctctcatcaatgcatatatgtattaacgaccatctccgt
gttgcgcaggagcttgatatggaagcctccgccacatttcgtgaggatcaccgaggcacc
ccagaagctccaggtcgtgttgtcactctcattgagagatcctactgggaacggctgact
gatcaccatgactctgccccagagcgagtatggggtgttgcttaccgtatcattcccgaa
aaggtcgctgaggtcaaggaataccttgatatccgtgagattaacggatatacaattcac
tacgctccgttcaaacctgctgatggttcacctcccattcgcactctggtatacatagga
actccggacaatgagcagttcgtcggtcctcaggacccccagaagctcgccgaacacatc
ttccgtagccaaggacccagtggtccgaacaaggactaccttttgagtctcgacactgct
ctcagtgagcttgctcctgatagcggtgatgttcatattcatgatctcgcccaccgtgtc
agagaacttgagaagaactgctcagacgaggatattgtcctcaactcagcgccatccgcc
catatgcagaagcacagtacagaggaggcggagtaa---------------------
>Fp84
atgaccaatcaagactcatcagaaccctccgaattctggctatacggatacgggtatgca
gcttctttcctggcatcagatctctcatcaatgcatatatgtattaacgaccatctccgt
gttgcgcaggagcttgatatggaagcctccgccacatttcgtgaggatcaccgaggcacc
ccagaagctccaggtcgtgttgtcactctcattgagagatcctactgggaacggctgact
gatcaccatgactctgccccagagcgagtatggggtgttgcttaccgtatcattcccgaa
aaggtcgctgaggtcaaggaataccttgatatccgtgagattaacggatatacaattcac
tacgctccgttcaaacctgctgatggttcacctcccattcgcactctggtatacatagga
actccggacaatgagcagttcgtcggtcctcaggacccccagaagctcgccgaacacatc
ttccgtagccaaggacccagtggtccgaacaaggactaccttttgagtctcgacactgct
ctcagtgagcttgctcctgatagcggtgatgttcatattcatgatctcgcccaccgtgtc
agagaacttgagaagaactgctcagacgaggatattgtcctcaactcagcgccatccgcc
catatgcagaagcacagtacagaggaggcggagtaa---------------------
>Fp86
atgaccaatcaagactcatcagaaccctccgaattctggctatacggatacgggtatgca
gcttctttcctggcatcagatctctcatcaatgcatatatgtattaacgaccatctccgt
gttgcgcaggagcttgatatggaagcctccgccacatttcgtgaggatcaccgaggcacc
ccagaagctccaggtcgtgttgtcactctcattgagagatcctactgggaacggctgact
gatcaccatgactctgccccagagcgagtatggggtgttgcttaccgtatcattcccgaa
aaggtcgctgaggtcaaggaataccttgatatccgtgagattaacggatatacaattcac
tacgctccgttcaaacctgctgatggttcacctcccattcgcactctggtatacatagga
actccggacaatgagcagttcgtcggtcctcaggacccccagaagctcgccgaacacatc
ttccgtagccaaggacccagtggtccgaacaaggactaccttttgagtctcgacactgct
ctcagtgagcttgctcctgatagcggtgatgttcatattcatgatctcgcccaccgtgtc
agagaacttgagaagaactgctcagacgaggatattgtcctcaactcagcgccatccgcc
catatgcagaagcacagtacagaggaggcggagtaa---------------------
>Fvenenatum.busco
atgaccaaccaagactcattagaaccttccgagttctggctatatggatacg--------
------------------------------------------------------------
----------------------------------------gtgaggatcaccgaggcacc
ccggaagctccaggtcgtgttgtcactctcattgaaagatcgtactgggaacagctgacc
gaccatcacgactctgccccagagcgagtatggggtgttgcttaccgcatcattcccgaa
aaggttgctgaggtcaaggaataccttgatatccgtgagatcaacggatatacaattcac
tacgctccgttcaaacctgctgatggctcacctcccatccgcactctggtatacatcgga
actccagacaatgagcagttcgtcggcccgcaggacccccagaagctcgccgaacacatc
ttccgtagtcaaggacccagcggtccgaacaaggactacctcttgagcctcgacacggct
ctcagtgagcttgctcctgatagtggtgacgttcatattcatgacctcgcccgccgtgtc
agagaactcgagaagaactgcgcagacgaggagaaggtcctcaactcaacgccatccgcc
catatgcagaagcatagtaccgaggaggcagaggaaatcgaggagccacaccattaa
