# Supplementary material for: Apicidin biosynthesis is linked to accessory chromosomes in Fusarium poae isolates
Source: BMC Genomics. 2021 Aug 4;22:591. doi: 10.1186/s12864-021-07617-y (PMC8340494; doi:10.1186/s12864-021-07617-y)
Supplement: Supplementary file 17 — Additional file 17. Compressed folder containing alignments for each of the 4141 orthologs used in BUSCO analysis. [file 12864_2021_7617_MOESM17_ESM.zip › Fven2_nt_MAFFT/5462at5125_nt.mafft.fasta]

>Fp105
atggagcggccagaccgactcgccggttcgtccgtcggttctgtatcacaggcttcaatt
ccacgaagcttgcctgaaaatcacacatctggacgccgtccagttccaaactcagctgcc
acatccaacggccctccgccgcctcctcctatccctagccttcgcagcgtcccatccagt
tcatctctctcaaccactagcatgtcggcagcccaggttatcaatctcgcgcgcgaggct
atgcaaaatgcaatcgaaagcgaaagtcaagccgcagaagccggtgctgtcagcacaggg
ctccgaaccggagtcactatcgacctaagtcgtaaaggcatccagaagctgccagatgaa
gttgtcgatattgtgaaaggcgaattggaacgttcttcgtccaaaaactcgtcctcaaat
acacggccagatgctgatgcttatacggtctccagactggcattgtctcataaccaactg
acgagcttgcctgctcgcttttccgaatgcacatcactacgatacctcaacatccggggt
aaccagatcaaggaatttcctatgcctttgtgtgacctgacatctttggaaatccttgac
cttggccggaaccaacttcgaattcttccagcagatattgcaagactctcttcattgaaa
gtgctgtctatacccaagaaccaaatacgagagctacccatatgcattgccgacatggga
tcgttgcaggtgatcaagtttgaaggaaaccctatcagctttccaccacgagatgcaatt
caagtacaagcggcgagccctccacacgaaggtgttcaaaaggacaatgaagtgacggag
gtggcggttactttgcagatcaagcgatacctgaagcaatacactattaatggtcgatcc
gaatccgacaatacaggagatgaatcgagcgagggtgcggaaaccccccggtttcccttg
aagagagtggctagtggacgctttcctgtcaaggtccagggcgccgatttgcctgacatt
cgttctcccaatcttggatcacgagcacctccgataccctcaagatcgcattatcgaggg
ctttcgcagcaaaacactgcttttcgaagacctggtgttatgcctctgacaatcggaaac
gtcaatgaacgtgttcgcagcaactctgaaagcctgctccgagcagaaagatcagatggt
cgcagcaggcgtatgggaatcgtctcaagaaagccttctgacctcggcacgcttgacgag
atgcaggtaaacaaccgctttagccattatcgtggtttgagtcatggttctgctatgcaa
ggaaatcaagtatcaaccaagagtccggcaacaccaacagaaccctacctcgcacgcccg
atatacgtgaggcgtctttcaattctccctgaacgacgcagggagtcaaagatatttgac
ccagtcattgaaactgccaagggaatcctctactcagtcttccagattcatcccatgatc
caggcgctaatgggcttgacaagtgacggctcagccaagcgatccagtctcgaaatagtg
ttctacaacaccaactcacatgttgaagaactggagcaggagctacagaaacatgaaaac
gcgtcggccgagccttatgatcattctcaacgagaaaacgaaaacgtgcacagggcatgc
cagactctagttagcgcctatggccatgtttgcacacttttggccgataacattggtaca
ttcgtggactttggagatgctcgatatattcggagtctgctcatgtccctatacaacagt
atcatggaactgcgcgtcactttgtcatctgtcggtgctgctgatgttcgtcgacaaggc
ggacccaagggtggttcaactggcgaacgcaccgccagaccacatgcgcgagaaccatct
gcaactcccactatcagcagatcgaatggggctcgcaaccgcaacggtactttagttcac
aatccggttaatctgcgcgttaccaccgacgttccagtgcccacacctctttctgcaaca
tatctcaatggtaatgggcgcactgctactcttacctcggccactcctcgatcaggagaa
tccttctcctcaattggaagtcgcgggatgtcatccgagtttacagaagaggatcgacag
tttgaacggattttcctggctctgcaaagatctactgatctcgttatgggcacactgccc
aacttcaacgcccagctggctggtggcttacgaaatgccatgtaccagcggactcctgaa
ggtgttctccagcactggaaaggattaattgctatgtgtactcaggtcatccagcagaca
gagattctcaaaaacagactgtctaagatcaagttgaaggagccaggcgttcggacgcag
gcaagtttctggagtctctgcagtaacttcagtcactcgtgggcagacatgatttctcag
atcaagtatgggcctaatagtgtgccactcccccctgacactcgggcacgtttgcgaccg
attcaacaaagtatcaaagagacaagcaacatcatctataaatcaccttggcactatctg
ttccacccttctggtgctatgaacggacaggcataccctcgcggtatgtcacctacgtca
gttcccatcacaccgcagagtgccgctttggggcctgcaatgcaggcgacggttcccact
acgccccagaatagttccttcgcagcagcgttccatgggaatgtttttgaccgagcggat
gctctcatggctaacccaggtatctctatgggccgcaacggtggttttggcaaaggccac
atgggcttcagctcgctatcttctttatcttccatatcatctgatgaaggaatacttccc
actcacgggccactcggcccagtacctcttcgtctcaatggaggcaaagtcgccttttag
>Fp108
atggagcggccagaccgactcgccggttcgtccgtcggttctgtatcacaggcttcaatt
ccacgaagcttgcctgaaaatcacacatctggacgccgtccagttccaaactcagctgcc
acatccaacggccctccgccgcctcctcctatccctagccttcgcagcgtcccatccagt
tcatctctctcaaccactagcatgtcggcagcccaggttatcaatctcgcgcgcgaggct
atgcaaaatgcaatcgaaagcgaaagtcaagccgcagaagccggtgctgtcagcacaggg
ctccgaaccggagtcactatcgacctaagtcgtaaaggcatccagaagctgccagatgaa
gttgtcgatattgtgaaaggcgaattggaacgttcttcgtccaaaaactcgtcctcaaat
acacggccagatgctgatgcttatacggtctccagactggcattgtctcataaccaactg
acgagcttgcctgctcgcttttccgaatgcacatcactacgatacctcaacatccggggt
aaccagatcaaggaatttcctatgcctttgtgtgacctgacatctttggaaatccttgac
cttggccggaaccaacttcgaattcttccagcagatattgcaagactctcttcattgaaa
gtgctgtctatacccaagaaccaaatacgagagctacccatatgcattgccgacatggga
tcgttgcaggtgatcaagtttgaaggaaaccctatcagctttccaccacgagatgcaatt
caagtacaagcggcgagccctccacacgaaggtgttcaaaaggacaatgaagtgacggag
gtggcggttactttgcagatcaagcgatacctgaagcaatacactattaatggtcgatcc
gaatccgacaatacaggagatgaatcgagcgagggtgcggaaaccccccggtttcccttg
aagagagtggctagtggacgctttcctgtcaaggtccagggcgccgatttgcctgacatt
cgttctcccaatcttggatcacgagcacctccgataccctcaagatcgcattatcgaggg
ctttcgcagcaaaacactgcttttcgaagacctggtgttatgcctctgacaatcggaaac
gtcaatgaacgtgttcgcagcaactctgaaagcctgctccgagcagaaagatcagatggt
cgcagcaggcgtatgggaatcgtctcaagaaagccttctgacctcggcacgcttgacgag
atgcaggtaaacaaccgctttagccattatcgtggtttgagtcatggttctgctatgcaa
ggaaatcaagtatcaaccaagagtccggcaacaccaacagaaccctacctcgcacgcccg
atatacgtgaggcgtctttcaattctccctgaacgacgcagggagtcaaagatatttgac
ccagtcattgaaactgccaagggaatcctctactcagtcttccagattcatcccatgatc
caggcgctaatgggcttgacaagtgacggctcagccaagcgatccagtctcgaaatagtg
ttctacaacaccaactcacatgttgaagaactggagcaggagctacagaaacatgaaaac
gcgtcggccgagccttatgatcattctcaacgagaaaacgaaaacgtgcacagggcatgc
cagactctagttagcgcctatggccatgtttgcacacttttggccgataacattggtaca
ttcgtggactttggagatgctcgatatattcggagtctgctcatgtccctatacaacagt
atcatggaactgcgcgtcactttgtcatctgtcggtgctgctgatgttcgtcgacaaggc
ggacccaagggtggttcaactggcgaacgcaccgccagaccacatgcgcgagaaccatct
gcaactcccactatcagcagatcgaatggggctcgcaaccgcaacggtactttagttcac
aatccggttaatctgcgcgttaccaccgacgttccagtgcccacacctctttctgcaaca
tatctcaatggtaatgggcgcactgctactcttacctcggccactcctcgatcaggagaa
tccttctcctcaattggaagtcgcgggatgtcatccgagtttacagaagaggatcgacag
tttgaacggattttcctggctctgcaaagatctactgatctcgttatgggcacactgccc
aacttcaacgcccagctggctggtggcttacgaaatgccatgtaccagcggactcctgaa
ggtgttctccagcactggaaaggattaattgctatgtgtactcaggtcatccagcagaca
gagattctcaaaaacagactgtctaagatcaagttgaaggagccaggcgttcggacgcag
gcaagtttctggagtctctgcagtaacttcagtcactcgtgggcagacatgatttctcag
atcaagtatgggcctaatagtgtgccactcccccctgacactcgggcacgtttgcgaccg
attcaacaaagtatcaaagagacaagcaacatcatctataaatcaccttggcactatctg
ttccacccttctggtgctatgaacggacaggcataccctcgcggtatgtcacctacgtca
gttcccatcacaccgcagagtgccgctttggggcctgcaatgcaggcgacggttcccact
acgccccagaatagttccttcgcagcagcgttccatgggaatgtttttgaccgagcggat
gctctcatggctaacccaggtatctctatgggccgcaacggtggttttggcaaaggccac
atgggcttcagctcgctatcttctttatcttccatatcatctgatgaaggaatacttccc
actcacgggccactcggcccagtacctcttcgtctcaatggaggcaaagtcgccttttag
>Fp118
atggagcggccagaccgactcgccggttcgtccgtcggttctgtatcacaggcttcaatt
ccacgaagcttgcctgaaaatcacacatctggacgccgtccagttccaaactcagctgcc
acatccaacggccctccgccgcctcctcctatccctagccttcgcagcgtcccatccagt
tcatctctctcaaccactagcatgtcggcagcccaggttatcaatctcgcgcgcgaggct
atgcaaaatgcaatcgaaagcgaaagtcaagccgcagaagccggtgctgtcagcacaggg
ctccgaaccggagtcactatcgacctaagtcgtaaaggcatccagaagctgccagatgaa
gttgtcgatattgtgaaaggcgaattggaacgttcttcgtccaaaaactcgtcctcaaat
acacggccagatgctgatgcttatacggtctccagactggcattgtctcataaccaactg
acgagcttgcctgctcgcttttccgaatgcacatcactacgatacctcaacatccggggt
aaccagatcaaggaatttcctatgcctttgtgtgacctgacatctttggaaatccttgac
cttggccggaaccaacttcgaattcttccagcagatattgcaagactctcttcattgaaa
gtgctgtctatacccaagaaccaaatacgagagctacccatatgcattgccgacatggga
tcgttgcaggtgatcaagtttgaaggaaaccctatcagctttccaccacgagatgcaatt
caagtacaagcggcgagccctccacacgaaggtgttcaaaaggacaatgaagtgacggag
gtggcggttactttgcagatcaagcgatacctgaagcaatacactattaatggtcgatcc
gaatccgacaatacaggagatgaatcgagcgagggtgcggaaaccccccggtttcccttg
aagagagtggctagtggacgctttcctgtcaaggtccagggcgccgatttgcctgacatt
cgttctcccaatcttggatcacgagcacctccgataccctcaagatcgcattatcgaggg
ctttcgcagcaaaacactgcttttcgaagacctggtgttatgcctctgacaatcggaaac
gtcaatgaacgtgttcgcagcaactctgaaagcctgctccgagcagaaagatcagatggt
cgcagcaggcgtatgggaatcgtctcaagaaagccttctgacctcggcacgcttgacgag
atgcaggtaaacaaccgctttagccattatcgtggtttgagtcatggttctgctatgcaa
ggaaatcaagtatcaaccaagagtccggcaacaccaacagaaccctacctcgcacgcccg
atatacgtgaggcgtctttcaattctccctgaacgacgcagggagtcaaagatatttgac
ccagtcattgaaactgccaagggaatcctctactcagtcttccagattcatcccatgatc
caggcgctaatgggcttgacaagtgacggctcagccaagcgatccagtctcgaaatagtg
ttctacaacaccaactcacatgttgaagaactggagcaggagctacagaaacatgaaaac
gcgtcggccgagccttatgatcattctcaacgagaaaacgaaaacgtgcacagggcatgc
cagactctagttagcgcctatggccatgtttgcacacttttggccgataacattggtaca
ttcgtggactttggagatgctcgatatattcggagtctgctcatgtccctatacaacagt
atcatggaactgcgcgtcactttgtcatctgtcggtgctgctgatgttcgtcgacaaggc
ggacccaagggtggttcaactggcgaacgcaccgccagaccacatgcgcgagaaccatct
gcaactcccactatcagcagatcgaatggggctcgcaaccgcaacggtactttagttcac
aatccggttaatctgcgcgttaccaccgacgttccagtgcccacacctctttctgcaaca
tatctcaatggtaatgggcgcactgctactcttacctcggccactcctcgatcaggagaa
tccttctcctcaattggaagtcgcgggatgtcatccgagtttacagaagaggatcgacag
tttgaacggattttcctggctctgcaaagatctactgatctcgttatgggcacactgccc
aacttcaacgcccagctggctggtggcttacgaaatgccatgtaccagcggactcctgaa
ggtgttctccagcactggaaaggattaattgctatgtgtactcaggtcatccagcagaca
gagattctcaaaaacagactgtctaagatcaagttgaaggagccaggcgttcggacgcag
gcaagtttctggagtctctgcagtaacttcagtcactcgtgggcagacatgatttctcag
atcaagtatgggcctaatagtgtgccactcccccctgacactcgggcacgtttgcgaccg
attcaacaaagtatcaaagagacaagcaacatcatctataaatcaccttggcactatctg
ttccacccttctggtgctatgaacggacaggcataccctcgcggtatgtcacctacgtca
gttcccatcacaccgcagagtgccgctttggggcctgcaatgcaggcgacggttcccact
acgccccagaatagttccttcgcagcagcgttccatgggaatgtttttgaccgagcggat
gctctcatggctaacccaggtatctctatgggccgcaacggtggttttggcaaaggccac
atgggcttcagctcgctatcttctttatcttccatatcatctgatgaaggaatacttccc
actcacgggccactcggcccagtacctcttcgtctcaatggaggcaaagtcgccttttag
>Fp122
atggagcggccagaccgactcgccggttcgtccgtcggttctgtatcacaggcttcaatt
ccacgaagcttgcctgaaaatcacacatctggacgccgtccagttccaaactcagctgcc
acatccaacggccctccgccgcctcctcctatccctagccttcgcagcgtcccatccagt
tcatctctctcaaccactagcatgtcggcagcccaggttatcaatctcgcgcgcgaggct
atgcaaaatgcaatcgaaagcgaaagtcaagccgcagaagccggtgctgtcagcacaggg
ctccgaaccggagtcactatcgacctaagtcgtaaaggcatccagaagctgccagatgaa
gttgtcgatattgtgaaaggcgaattggaacgttcttcgtccaaaaactcgtcctcaaat
acacggccagatgctgatgcttatacggtctccagactggcattgtctcataaccaactg
acgagcttgcctgctcgcttttccgaatgcacatcactacgatacctcaacatccggggt
aaccagatcaaggaatttcctatgcctttgtgtgacctgacatctttggaaatccttgac
cttggccggaaccaacttcgaattcttccagcagatattgcaagactctcttcattgaaa
gtgctgtctatacccaagaaccaaatacgagagctacccatatgcattgccgacatggga
tcgttgcaggtgatcaagtttgaaggaaaccctatcagctttccaccacgagatgcaatt
caagtacaagcggcgagccctccacacgaaggtgttcaaaaggacaatgaagtgacggag
gtggcggttactttgcagatcaagcgatacctgaagcaatacactattaatggtcgatcc
gaatccgacaatacaggagatgaatcgagcgagggtgcggaaaccccccggtttcccttg
aagagagtggctagtggacgctttcctgtcaaggtccagggcgccgatttgcctgacatt
cgttctcccaatcttggatcacgagcacctccgataccctcaagatcgcattatcgaggg
ctttcgcagcaaaacactgcttttcgaagacctggtgttatgcctctgacaatcggaaac
gtcaatgaacgtgttcgcagcaactctgaaagcctgctccgagcagaaagatcagatggt
cgcagcaggcgtatgggaatcgtctcaagaaagccttctgacctcggcacgcttgacgag
atgcaggtaaacaaccgctttagccattatcgtggtttgagtcatggttctgctatgcaa
ggaaatcaagtatcaaccaagagtccggcaacaccaacagaaccctacctcgcacgcccg
atatacgtgaggcgtctttcaattctccctgaacgacgcagggagtcaaagatatttgac
ccagtcattgaaactgccaagggaatcctctactcagtcttccagattcatcccatgatc
caggcgctaatgggcttgacaagtgacggctcagccaagcgatccagtctcgaaatagtg
ttctacaacaccaactcacatgttgaagaactggagcaggagctacagaaacatgaaaac
gcgtcggccgagccttatgatcattctcaacgagaaaacgaaaacgtgcacagggcatgc
cagactctagttagcgcctatggccatgtttgcacacttttggccgataacattggtaca
ttcgtggactttggagatgctcgatatattcggagtctgctcatgtccctatacaacagt
atcatggaactgcgcgtcactttgtcatctgtcggtgctgctgatgttcgtcgacaaggc
ggacccaagggtggttcaactggcgaacgcaccgccagaccacatgcgcgagaaccatct
gcaactcccactatcagcagatcgaatggggctcgcaaccgcaacggtactttagttcac
aatccggttaatctgcgcgttaccaccgacgttccagtgcccacacctctttctgcaaca
tatctcaatggtaatgggcgcactgctactcttacctcggccactcctcgatcaggagaa
tccttctcctcaattggaagtcgcgggatgtcatccgagtttacagaagaggatcgacag
tttgaacggattttcctggctctgcaaagatctactgatctcgttatgggcacactgccc
aacttcaacgcccagctggctggtggcttacgaaatgccatgtaccagcggactcctgaa
ggtgttctccagcactggaaaggattaattgctatgtgtactcaggtcatccagcagaca
gagattctcaaaaacagactgtctaagatcaagttgaaggagccaggcgttcggacgcag
gcaagtttctggagtctctgcagtaacttcagtcactcgtgggcagacatgatttctcag
atcaagtatgggcctaatagtgtgccactcccccctgacactcgggcacgtttgcgaccg
attcaacaaagtatcaaagagacaagcaacatcatctataaatcaccttggcactatctg
ttccacccttctggtgctatgaacggacaggcataccctcgcggtatgtcacctacgtca
gttcccatcacaccgcagagtgccgctttggggcctgcaatgcaggcgacggttcccact
acgccccagaatagttccttcgcagcagcgttccatgggaatgtttttgaccgagcggat
gctctcatggctaacccaggtatctctatgggccgcaacggtggttttggcaaaggccac
atgggcttcagctcgctatcttctttatcttccatatcatctgatgaaggaatacttccc
actcacgggccactcggcccagtacctcttcgtctcaatggaggcaaagtcgccttttag
>Fp125
------------------------------------------------------------
------------------------------------------------------------
------------------------------------------------------------
------------------------------------------------------------
------------------------------------------------------------
------------------------------------------------------------
------------------------------------------------------------
------------------------------------------------------------
------------------------------------------------------------
------------------------------------------------------------
------------------------------------------------------------
------------------------------------------------------atggga
tcgttgcaggtgatcaagtttgaaggaaaccctatcagctttccaccacgagatgcaatt
caagtacaagcggcgagccctccacacgaaggtgttcaaaaggacaatgaagtgacggag
gtggcggttactttgcagatcaagcgatacctgaagcaatacactattaatggtcgatcc
gaatccgacaatacaggagatgaatcgagcgagggtgcggaaaccccccggtttcccttg
aagagagtggctagtggacgctttcctgtcaaggtccagggcgccgatttgcctgacatt
cgttctcccaatcttggatcacgagcacctccgataccctcaagatcgcattatcgaggg
ctttcgcagcaaaacactgcttttcgaagacctggtgttatgcctctgacaatcggaaac
gtcaatgaacgtgttcgcagcaactctgaaagcctgctccgagcagaaagatcagatggt
cgcagcaggcgtatgggaatcgtctcaagaaagccttctgacctcggcacgcttgacgag
atgcaggtaaacaaccgctttagccattatcgtggtttgagtcatggttctgctatgcaa
ggaaatcaagtatcaaccaagagtccggcaacaccaacagaaccctacctcgcacgcccg
atatacgtgaggcgtctttcaattctccctgaacgacgcagggagtcaaagatatttgac
ccagtcattgaaactgccaagggaatcctctactcagtcttccagattcatcccatgatc
caggcgctaatgggcttgacaagtgacggctcagccaagcgatccagtctcgaaatagtg
ttctacaacaccaactcacatgttgaagaactggagcaggagctacagaaacatgaaaac
gcgtcggccgagccttatgatcattctcaacgagaaaacgaaaacgtgcacagggcatgc
cagactctagttagcgcctatggccatgtttgcacacttttggccgataacattggtaca
ttcgtggactttggagatgctcgatatattcggagtctgctcatgtccctatacaacagt
atcatggaactgcgcgtcactttgtcatctgtcggttctgctgatgttcgtcgacaaggc
ggacccaagggtggttcaactggcgaacgcaccgccagaccacatgcgcgagaaccatct
gcaactcccactatcagcagatcgaatggggctcgcaaccgcaacggtactttagttcac
aatccggttaatctgcgcgttaccaccgacgttccagtgcccacacctctttctgcaaca
tatctcaatggtaatgggcgcactgctactcttacctcggccactcctcgatcaggagaa
tccttctcctcaattggaagtcgcgggatgtcatccgagtttacagaagaggatcgacag
tttgaacggattttcctggctctgcaaagatctactgatctcgttatgggcacactgccc
aacttcaacgcccagctggctggtggcttacgaaatgccatgtaccagcggactcctgaa
ggtgttctccagcactggaaaggattaattgctatgtgtactcaggtcatccagcagaca
gagattctcaaaaacagactgtctaagatcaagttgaaggagccaggcgttcggacgcag
gcaagtttctggagtctctgcagtaacttcagtcactcgtgggcagacatgatttctcag
atcaagtatgggcctaatagtgtgccactcccccctgacactcgggcacgtttgcgaccg
attcaacaaagtatcaaagagacaagcaacatcatctataaatcaccttggcactatctg
ttccacccttctggtgctatgaacggacaggcataccctcgcggtatgtcacctacgtca
gttcccatcacaccgcagagtgccgctttggggcctgcaatgcaggcgacggttcccact
acgccccagaatagttccttcgcagcagcgttccatgggaatgtttttgaccgagcggat
gctctcatggctaacccaggtatctctatgggccgcaacggtggttttggcaaaggccac
atgggcttcagctcgctatcttctttatcttccatatcatctgatgaaggaatacttccc
actcacgggccactcggcccagtacctcttcgtctcaatggaggcaaagtcgccttttag
>Fp13r
atggagcggccagaccgactcgccggttcgtccgtcggttctgtatcacaggcttcaatt
ccacgaagcttgcctgaaaatcacacatctggacgccgtccagttccaaactcagctgcc
acatccaacggccctccgccgcctcctcctatccctagccttcgcagcgtcccatccagt
tcatctctctcaaccactagcatgtcggcagcccaggttatcaatctcgcgcgcgaggct
atgcaaaatgcaatcgaaagcgaaagtcaagccgcagaagccggtgctgtcagcacaggg
ctccgaaccggagtcactatcgacctaagtcgtaaaggcatccagaagctgccagatgaa
gttgtcgatattgtgaaaggcgaattggaacgttcttcgtccaaaaactcgtcctcaaat
acacggccagatgctgatgcttatacggtctccagactggcattgtctcataaccaactg
acgagcttgcctgctcgcttttccgaatgcacatcactacgatacctcaacatccggggt
aaccagatcaaggaatttcctatgcctttgtgtgacctgacatctttggaaatccttgac
cttggccggaaccaacttcgaattcttccagcagatattgcaagactctcttcattgaaa
gtgctgtctatacccaagaaccaaatacgagagctacccatatgcattgccgacatggga
tcgttgcaggtgatcaagtttgaaggaaaccctatcagctttccaccacgagatgcaatt
caagtacaagcggcgagccctccacacgaaggtgttcaaaaggacaatgaagtgacggag
gtggcggttactttgcagatcaagcgatacctgaagcaatacactattaatggtcgatcc
gaatccgacaatacaggagatgaatcgagcgagggtgcggaaaccccccggtttcccttg
aagagagtggctagtggacgctttcctgtcaaggtccagggcgccgatttgcctgacatt
cgttctcccaatcttggatcacgagcacctccgataccctcaagatcgcattatcgaggg
ctttcgcagcaaaacactgcttttcgaagacctggtgttatgcctctgacaatcggaaac
gtcaatgaacgtgttcgcagcaactctgaaagcctgctccgagcagaaagatcagatggt
cgcagcaggcgtatgggaatcgtctcaagaaagccttctgacctcggcacgcttgacgag
atgcaggtaaacaaccgctttagccattatcgtggtttgagtcatggttctgctatgcaa
ggaaatcaagtatcaaccaagagtccggcaacaccaacagaaccctacctcgcacgcccg
atatacgtgaggcgtctttcaattctccctgaacgacgcagggagtcaaagatatttgac
ccagtcattgaaactgccaagggaatcctctactcagtcttccagattcatcccatgatc
caggcgctaatgggcttgacaagtgacggctcagccaagcgatccagtctcgaaatagtg
ttctacaacaccaactcacatgttgaagaactggagcaggagctacagaaacatgaaaac
gcgtcggccgagccttatgatcattctcaacgagaaaacgaaaacgtgcacagggcatgc
cagactctagttagcgcctatggccatgtttgcacacttttggccgataacattggtaca
ttcgtggactttggagatgctcgatatattcggagtctgctcatgtccctatacaacagt
atcatggaactgcgcgtcactttgtcatctgtcggtgctgctgatgttcgtcgacaaggc
ggacccaagggtggttcaactggcgaacgcaccgccagaccacatgcgcgagaaccatct
gcaactcccactatcagcagatcgaatggggctcgcaaccgcaacggtactttagttcac
aatccggttaatctgcgcgttaccaccgacgttccagtgcccacacctctttctgcaaca
tatctcaatggtaatgggcgcactgctactcttacctcggccactcctcgatcaggagaa
tccttctcctcaattggaagtcgcgggatgtcatccgagtttacagaagaggatcgacag
tttgaacggattttcctggctctgcaaagatctactgatctcgttatgggcacactgccc
aacttcaacgcccagctggctggtggcttacgaaatgccatgtaccagcggactcctgaa
ggtgttctccagcactggaaaggattaattgctatgtgtactcaggtcatccagcagaca
gagattctcaaaaacagactgtctaagatcaagttgaaggagccaggcgttcggacgcag
gcaagtttctggagtctctgcagtaacttcagtcactcgtgggcagacatgatttctcag
atcaagtatgggcctaatagtgtgccactcccccctgacactcgggcacgtttgcgaccg
attcaacaaagtatcaaagagacaagcaacatcatctataaatcaccttggcactatctg
ttccacccttctggtgctatgaacggacaggcataccctcgcggtatgtcacctacgtca
gttcccatcacaccgcagagtgccgctttggggcctgcaatgcaggcgacggttcccact
acgccccagaatagttccttcgcagcagcgttccatgggaatgtttttgaccgagcggat
gctctcatggctaacccaggtatctctatgggccgcaacggtggttttggcaaaggccac
atgggcttcagctcgctatcttctttatcttccatatcatctgatgaaggaatacttccc
actcacgggccactcggcccagtacctcttcgtctcaatggaggcaaagtcgccttttag
>Fp144
atggagcggccagaccgactcgccggttcgtccgtcggttctgtatcacaggcttcaatt
ccacgaagcttgcctgaaaatcacacatctggacgccgtccagttccaaactcagctgcc
acatccaacggccctccgccgcctcctcctatccctagccttcgcagcgtcccatccagt
tcatctctctcaaccactagcatgtcggcagcccaggttatcaatctcgcgcgcgaggct
atgcaaaatgcaatcgaaagcgaaagtcaagccgcagaagccggtgctgtcagcacaggg
ctccgaaccggagtcactatcgacctaagtcgtaaaggcatccagaagctgccagatgaa
gttgtcgatattgtgaaaggcgaattggaacgttcttcgtccaaaaactcgtcctcaaat
acacggccagatgctgatgcttatacggtctccagactggcattgtctcataaccaactg
acgagcttgcctgctcgcttttccgaatgcacatcactacgatacctcaacatccggggt
aaccagatcaaggaatttcctatgcctttgtgtgacctgacatctttggaaatccttgac
cttggccggaaccaacttcgaattcttccagcagatattgcaagactctcttcattgaaa
gtgctgtctatacccaagaaccaaatacgagagctacccatatgcattgccgacatggga
tcgttgcaggtgatcaagtttgaaggaaaccctatcagctttccaccacgagatgcaatt
caagtacaagcggcgagccctccacacgaaggtgttcaaaaggacaatgaagtgacggag
gtggcggttactttgcagatcaagcgatacctgaagcaatacactattaatggtcgatcc
gaatccgacaatacaggagatgaatcgagcgagggtgcggaaaccccccggtttcccttg
aagagagtggctagtggacgctttcctgtcaaggtccagggcgccgatttgcctgacatt
cgttctcccaatcttggatcacgagcacctccgataccctcaagatcgcattatcgaggg
ctttcgcagcaaaacactgcttttcgaagacctggtgttatgcctctgacaatcggaaac
gtcaatgaacgtgttcgcagcaactctgaaagcctgctccgagcagaaagatcagatggt
cgcagcaggcgtatgggaatcgtctcaagaaagccttctgacctcggcacgcttgacgag
atgcaggtaaacaaccgctttagccattatcgtggtttgagtcatggttctgctatgcaa
ggaaatcaagtatcaaccaagagtccggcaacaccaacagaaccctacctcgcacgcccg
atatacgtgaggcgtctttcaattctccctgaacgacgcagggagtcaaagatatttgac
ccagtcattgaaactgccaagggaatcctctactcagtcttccagattcatcccatgatc
caggcgctaatgggcttgacaagtgacggctcagccaagcgatccagtctcgaaatagtg
ttctacaacaccaactcacatgttgaagaactggagcaggagctacagaaacatgaaaac
gcgtcggccgagccttatgatcattctcaacgagaaaacgaaaacgtgcacagggcatgc
cagactctagttagcgcctatggccatgtttgcacacttttggccgataacattggtaca
ttcgtggactttggagatgctcgatatattcggagtctgctcatgtccctatacaacagt
atcatggaactgcgcgtcactttgtcatctgtcggtgctgctgatgttcgtcgacaaggc
ggacccaagggtggttcaactggcgaacgcaccgccagaccacatgcgcgagaaccatct
gcaactcccactatcagcagatcgaatggggctcgcaaccgcaacggtactttagttcac
aatccggttaatctgcgcgttaccaccgacgttccagtgcccacacctctttctgcaaca
tatctcaatggtaatgggcgcactgctactcttacctcggccactcctcgatcaggagaa
tccttctcctcaattggaagtcgcgggatgtcatccgagtttacagaagaggatcgacag
tttgaacggattttcctggctctgcaaagatctactgatctcgttatgggcacactgccc
aacttcaacgcccagctggctggtggcttacgaaatgccatgtaccagcggactcctgaa
ggtgttctccagcactggaaaggattaattgctatgtgtactcaggtcatccagcagaca
gagattctcaaaaacagactgtctaagatcaagttgaaggagccaggcgttcggacgcag
gcaagtttctggagtctctgcagtaacttcagtcactcgtgggcagacatgatttctcag
atcaagtatgggcctaatagtgtgccactcccccctgacactcgggcacgtttgcgaccg
attcaacaaagtatcaaagagacaagcaacatcatctataaatcaccttggcactatctg
ttccacccttctggtgctatgaacggacaggcataccctcgcggtatgtcacctacgtca
gttcccatcacaccgcagagtgccgctttggggcctgcaatgcaggcgacggttcccact
acgccccagaatagttccttcgcagcagcgttccatgggaatgtttttgaccgagcggat
gctctcatggctaacccaggtatctctatgggccgcaacggtggttttggcaaaggccac
atgggcttcagctcgctatcttctttatcttccatatcatctgatgaaggaatacttccc
actcacgggccactcggcccagtacctcttcgtctcaatggaggcaaagtcgccttttag
>Fp146
atggagcggccagaccgactcgccggttcgtccgtcggttctgtatcacaggcttcaatt
ccacgaagcttgcctgaaaatcacacatctggacgccgtccagttccaaactcagctgcc
acatccaacggccctccgccgcctcctcctatccctagccttcgcagcgtcccatccagt
tcatctctctcaaccactagcatgtcggcagcccaggttatcaatctcgcgcgcgaggct
atgcaaaatgcaatcgaaagcgaaagtcaagccgcagaagccggtgctgtcagcacaggg
ctccgaaccggagtcactatcgacctaagtcgtaaaggcatccagaagctgccagatgaa
gttgtcgatattgtgaaaggcgaattggaacgttcttcgtccaaaaactcgtcctcaaat
acacggccagatgctgatgcttatacggtctccagactggcattgtctcataaccaactg
acgagcttgcctgctcgcttttccgaatgcacatcactacgatacctcaacatccggggt
aaccagatcaaggaatttcctatgcctttgtgtgacctgacatctttggaaatccttgac
cttggccggaaccaacttcgaattcttccagcagatattgcaagactctcttcattgaaa
gtgctgtctatacccaagaaccaaatacgagagctacccatatgcattgccgacatggga
tcgttgcaggtgatcaagtttgaaggaaaccctatcagctttccaccacgagatgcaatt
caagtacaagcggcgagccctccacacgaaggtgttcaaaaggacaatgaagtgacggag
gtggcggttactttgcagatcaagcgatacctgaagcaatacactattaatggtcgatcc
gaatccgacaatacaggagatgaatcgagcgagggtgcggaaaccccccggtttcccttg
aagagagtggctagtggacgctttcctgtcaaggtccagggcgccgatttgcctgacatt
cgttctcccaatcttggatcacgagcacctccgataccctcaagatcgcattatcgaggg
ctttcgcagcaaaacactgcttttcgaagacctggtgttatgcctctgacaatcggaaac
gtcaatgaacgtgttcgcagcaactctgaaagcctgctccgagcagaaagatcagatggt
cgcagcaggcgtatgggaatcgtctcaagaaagccttctgacctcggcacgcttgacgag
atgcaggtaaacaaccgctttagccattatcgtggtttgagtcatggttctgctatgcaa
ggaaatcaagtatcaaccaagagtccggcaacaccaacagaaccctacctcgcacgcccg
atatacgtgaggcgtctttcaattctccctgaacgacgcagggagtcaaagatatttgac
ccagtcattgaaactgccaagggaatcctctactcagtcttccagattcatcccatgatc
caggcgctaatgggcttgacaagtgacggctcagccaagcgatccagtctcgaaatagtg
ttctacaacaccaactcacatgttgaagaactggagcaggagctacagaaacatgaaaac
gcgtcggccgagccttatgatcattctcaacgagaaaacgaaaacgtgcacagggcatgc
cagactctagttagcgcctatggccatgtttgcacacttttggccgataacattggtaca
ttcgtggactttggagatgctcgatatattcggagtctgctcatgtccctatacaacagt
atcatggaactgcgcgtcactttgtcatctgtcggtgctgctgatgttcgtcgacaaggc
ggacccaagggtggttcaactggcgaacgcaccgccagaccacatgcgcgagaaccatct
gcaactcccactatcagcagatcgaatggggctcgcaaccgcaacggtactttagttcac
aatccggttaatctgcgcgttaccaccgacgttccagtgcccacacctctttctgcaaca
tatctcaatggtaatgggcgcactgctactcttacctcggccactcctcgatcaggagaa
tccttctcctcaattggaagtcgcgggatgtcatccgagtttacagaagaggatcgacag
tttgaacggattttcctggctctgcaaagatctactgatctcgttatgggcacactgccc
aacttcaacgcccagctggctggtggcttacgaaatgccatgtaccagcggactcctgaa
ggtgttctccagcactggaaaggattaattgctatgtgtactcaggtcatccagcagaca
gagattctcaaaaacagactgtctaagatcaagttgaaggagccaggcgttcggacgcag
gcaagtttctggagtctctgcagtaacttcagtcactcgtgggcagacatgatttctcag
atcaagtatgggcctaatagtgtgccactcccccctgacactcgggcacgtttgcgaccg
attcaacaaagtatcaaagagacaagcaacatcatctataaatcaccttggcactatctg
ttccacccttctggtgctatgaacggacaggcataccctcgcggtatgtcacctacgtca
gttcccatcacaccgcagagtgccgctttggggcctgcaatgcaggcgacggttcccact
acgccccagaatagttccttcgcagcagcgttccatgggaatgtttttgaccgagcggat
gctctcatggctaacccaggtatctctatgggccgcaacggtggttttggcaaaggccac
atgggcttcagctcgctatcttctttatcttccatatcatctgatgaaggaatacttccc
actcacgggccactcggcccagtacctcttcgtctcaatggaggcaaagtcgccttttag
>Fp155
atggagcggccagaccgactcgccggttcgtccgtcggttctgtatcacaggcttcaatt
ccacgaagcttgcctgaaaatcacacatctggacgccgtccagttccaaactcagctgcc
acatccaacggccctccgccgcctcctcctatccctagccttcgcagcgtcccatccagt
tcatctctctcaaccactagcatgtcggcagcccaggttatcaatctcgcgcgcgaggct
atgcaaaatgcaatcgaaagcgaaagtcaagccgcagaagccggtgctgtcagcacaggg
ctccgaaccggagtcactatcgacctaagtcgtaaaggcatccagaagctgccagatgaa
gttgtcgatattgtgaaaggcgaattggaacgttcttcgtccaaaaactcgtcctcaaat
acacggccagatgctgatgcttatacggtctccagactggcattgtctcataaccaactg
acgagcttgcctgctcgcttttccgaatgcacatcactacgatacctcaacatccggggt
aaccagatcaaggaatttcctatgcctttgtgtgacctgacatctttggaaatccttgac
cttggccggaaccaacttcgaattcttccagcagatattgcaagactctcttcattgaaa
gtgctgtctatacccaagaaccaaatacgagagctacccatatgcattgccgacatggga
tcgttgcaggtgatcaagtttgaaggaaaccctatcagctttccaccacgagatgcaatt
caagtacaagcggcgagccctccacacgaaggtgttcaaaaggacaatgaagtgacggag
gtggcggttactttgcagatcaagcgatacctgaagcaatacactattaatggtcgatcc
gaatccgacaatacaggagatgaatcgagcgagggtgcggaaaccccccggtttcccttg
aagagagtggctagtggacgctttcctgtcaaggtccagggcgccgatttgcctgacatt
cgttctcccaatcttggatcacgagcacctccgataccctcaagatcgcattatcgaggg
ctttcgcagcaaaacactgcttttcgaagacctggtgttatgcctctgacaatcggaaac
gtcaatgaacgtgttcgcagcaactctgaaagcctgctccgagcagaaagatcagatggt
cgcagcaggcgtatgggaatcgtctcaagaaagccttctgacctcggcacgcttgacgag
atgcaggtaaacaaccgctttagccattatcgtggtttgagtcatggttctgctatgcaa
ggaaatcaagtatcaaccaagagtccggcaacaccaacagaaccctacctcgcacgcccg
atatacgtgaggcgtctttcaattctccctgaacgacgcagggagtcaaagatatttgac
ccagtcattgaaactgccaagggaatcctctactcagtcttccagattcatcccatgatc
caggcgctaatgggcttgacaagtgacggctcagccaagcgatccagtctcgaaatagtg
ttctacaacaccaactcacatgttgaagaactggagcaggagctacagaaacatgaaaac
gcgtcggccgagccttatgatcattctcaacgagaaaacgaaaacgtgcacagggcatgc
cagactctagttagcgcctatggccatgtttgcacacttttggccgataacattggtaca
ttcgtggactttggagatgctcgatatattcggagtctgctcatgtccctatacaacagt
atcatggaactgcgcgtcactttgtcatctgtcggtgctgctgatgttcgtcgacaaggc
ggacccaagggtggttcaactggcgaacgcaccgccagaccacatgcgcgagaaccatct
gcaactcccactatcagcagatcgaatggggctcgcaaccgcaacggtactttagttcac
aatccggttaatctgcgcgttaccaccgacgttccagtgcccacacctctttctgcaaca
tatctcaatggtaatgggcgcactgctactcttacctcggccactcctcgatcaggagaa
tccttctcctcaattggaagtcgcgggatgtcatccgagtttacagaagaggatcgacag
tttgaacggattttcctggctctgcaaagatctactgatctcgttatgggcacactgccc
aacttcaacgcccagctggctggtggcttacgaaatgccatgtaccagcggactcctgaa
ggtgttctccagcactggaaaggattaattgctatgtgtactcaggtcatccagcagaca
gagattctcaaaaacagactgtctaagatcaagttgaaggagccaggcgttcggacgcag
gcaagtttctggagtctctgcagtaacttcagtcactcgtgggcagacatgatttctcag
atcaagtatgggcctaatagtgtgccactcccccctgacactcgggcacgtttgcgaccg
attcaacaaagtatcaaagagacaagcaacatcatctataaatcaccttggcactatctg
ttccacccttctggtgctatgaacggacaggcataccctcgcggtatgtcacctacgtca
gttcccatcacaccgcagagtgccgctttggggcctgcaatgcaggcgacggttcccact
acgccccagaatagttccttcgcagcagcgttccatgggaatgtttttgaccgagcggat
gctctcatggctaacccaggtatctctatgggccgcaacggtggttttggcaaaggccac
atgggcttcagctcgctatcttctttatcttccatatcatctgatgaaggaatacttccc
actcacgggccactcggcccagtacctcttcgtctcaatggaggcaaagtcgccttttag
>Fp157
atggagcggccagaccgactcgccggttcgtccgtcggttctgtatcacaggcttcaatt
ccacgaagcttgcctgaaaatcacacatctggacgccgtccagttccaaactcagctgcc
acatccaacggccctccgccgcctcctcctatccctagccttcgcagcgtcccatccagt
tcatctctctcaaccactagcatgtcggcagcccaggttatcaatctcgcgcgcgaggct
atgcaaaatgcaatcgaaagcgaaagtcaagccgcagaagccggtgctgtcagcacaggg
ctccgaaccggagtcactatcgacctaagtcgtaaaggcatccagaagctgccagatgaa
gttgtcgatattgtgaaaggcgaattggaacgttcttcgtccaaaaactcgtcctcaaat
acacggccagatgctgatgcttatacggtctccagactggcattgtctcataaccaactg
acgagcttgcctgctcgcttttccgaatgcacatcactacgatacctcaacatccggggt
aaccagatcaaggaatttcctatgcctttgtgtgacctgacatctttggaaatccttgac
cttggccggaaccaacttcgaattcttccagcagatattgcaagactctcttcattgaaa
gtgctgtctatacccaagaaccaaatacgagagctacccatatgcattgccgacatggga
tcgttgcaggtgatcaagtttgaaggaaaccctatcagctttccaccacgagatgcaatt
caagtacaagcggcgagccctccacacgaaggtgttcaaaaggacaatgaagtgacggag
gtggcggttactttgcagatcaagcgatacctgaagcaatacactattaatggtcgatcc
gaatccgacaatacaggagatgaatcgagcgagggtgcggaaaccccccggtttcccttg
aagagagtggctagtggacgctttcctgtcaaggtccagggcgccgatttgcctgacatt
cgttctcccaatcttggatcacgagcacctccgataccctcaagatcgcattatcgaggg
ctttcgcagcaaaacactgcttttcgaagacctggtgttatgcctctgacaatcggaaac
gtcaatgaacgtgttcgcagcaactctgaaagcctgctccgagcagaaagatcagatggt
cgcagcaggcgtatgggaatcgtctcaagaaagccttctgacctcggcacgcttgacgag
atgcaggtaaacaaccgctttagccattatcgtggtttgagtcatggttctgctatgcaa
ggaaatcaagtatcaaccaagagtccggcaacaccaacagaaccctacctcgcacgcccg
atatacgtgaggcgtctttcaattctccctgaacgacgcagggagtcaaagatatttgac
ccagtcattgaaactgccaagggaatcctctactcagtcttccagattcatcccatgatc
caggcgctaatgggcttgacaagtgacggctcagccaagcgatccagtctcgaaatagtg
ttctacaacaccaactcacatgttgaagaactggagcaggagctacagaaacatgaaaac
gcgtcggccgagccttatgatcattctcaacgagaaaacgaaaacgtgcacagggcatgc
cagactctagttagcgcctatggccatgtttgcacacttttggccgataacattggtaca
ttcgtggactttggagatgctcgatatattcggagtctgctcatgtccctatacaacagt
atcatggaactgcgcgtcactttgtcatctgtcggtgctgctgatgttcgtcgacaaggc
ggacccaagggtggttcaactggcgaacgcaccgccagaccacatgcgcgagaaccatct
gcaactcccactatcagcagatcgaatggggctcgcaaccgcaacggtactttagttcac
aatccggttaatctgcgcgttaccaccgacgttccagtgcccacacctctttctgcaaca
tatctcaatggtaatgggcgcactgctactcttacctcggccactcctcgatcaggagaa
tccttctcctcaattggaagtcgcgggatgtcatccgagtttacagaagaggatcgacag
tttgaacggattttcctggctctgcaaagatctactgatctcgttatgggcacactgccc
aacttcaacgcccagctggctggtggcttacgaaatgccatgtaccagcggactcctgaa
ggtgttctccagcactggaaaggattaattgctatgtgtactcaggtcatccagcagaca
gagattctcaaaaacagactgtctaagatcaagttgaaggagccaggcgttcggacgcag
gcaagtttctggagtctctgcagtaacttcagtcactcgtgggcagacatgatttctcag
atcaagtatgggcctaatagtgtgccactcccccctgacactcgggcacgtttgcgaccg
attcaacaaagtatcaaagagacaagcaacatcatctataaatcaccttggcactatctg
ttccacccttctggtgctatgaacggacaggcataccctcgcggtatgtcacctacgtca
gttcccatcacaccgcagagtgccgctttggggcctgcaatgcaggcgacggttcccact
acgccccagaatagttccttcgcagcagcgttccatgggaatgtttttgaccgagcggat
gctctcatggctaacccaggtatctctatgggccgcaacggtggttttggcaaaggccac
atgggcttcagctcgctatcttctttatcttccatatcatctgatgaaggaatacttccc
actcacgggccactcggcccagtacctcttcgtctcaatggaggcaaagtcgccttttag
>Fp16r
------------------------------------------------------------
------------------------------------------------------------
------------------------------------------------------------
------------------------------------------------------------
------------------------------------------------------------
------------------------------------------------------------
------------------------------------------------------------
------------------------------------------------------------
------------------------------------------------------------
------------------------------------------------------------
------------------------------------------------------------
------------------------------------------------------atggga
tcgttgcaggtgatcaagtttgaaggaaaccctatcagctttccaccacgagatgcaatt
caagtacaagcggcgagccctccacacgaaggtgttcaaaaggacaatgaagtgacggag
gtggcggttactttgcagatcaagcgatacctgaagcaatacactattaatggtcgatcc
gaatccgacaatacaggagatgaatcgagcgagggtgcggaaaccccccggtttcccttg
aagagagtggctagtggacgctttcctgtcaaggtccagggcgccgatttgcctgacatt
cgttctcccaatcttggatcacgagcacctccgataccctcaagatcgcattatcgaggg
ctttcgcagcaaaacactgcttttcgaagacctggtgttatgcctctgacaatcggaaac
gtcaatgaacgtgttcgcagcaactctgaaagcctgctccgagcagaaagatcagatggt
cgcagcaggcgtatgggaatcgtctcaagaaagccttctgacctcggcacgcttgacgag
atgcaggtaaacaaccgctttagccattatcgtggtttgagtcatggttctgctatgcaa
ggaaatcaagtatcaaccaagagtccggcaacaccaacagaaccctacctcgcacgcccg
atatacgtgaggcgtctttcaattctccctgaacgacgcagggagtcaaagatatttgac
ccagtcattgaaactgccaagggaatcctctactcagtcttccagattcatcccatgatc
caggcgctaatgggcttgacaagtgacggctcagccaagcgatccagtctcgaaatagtg
ttctacaacaccaactcacatgttgaagaactggagcaggagctacagaaacatgaaaac
gcgtcggccgagccttatgatcattctcaacgagaaaacgaaaacgtgcacagggcatgc
cagactctagttagcgcctatggccatgtttgcacacttttggccgataacattggtaca
ttcgtggactttggagatgctcgatatattcggagtctgctcatgtccctatacaacagt
atcatggaactgcgcgtcactttgtcatctgtcggttctgctgatgttcgtcgacaaggc
ggacccaagggtggttcaactggcgaacgcaccgccagaccacatgcgcgagaaccatct
gcaactcccactatcagcagatcgaatggggctcgcaaccgcaacggtactttagttcac
aatccggttaatctgcgcgttaccaccgacgttccagtgcccacacctctttctgcaaca
tatctcaatggtaatgggcgcactgctactcttacctcggccactcctcgatcaggagaa
tccttctcctcaattggaagtcgcgggatgtcatccgagtttacagaagaggatcgacag
tttgaacggattttcctggctctgcaaagatctactgatctcgttatgggcacactgccc
aacttcaacgcccagctggctggtggcttacgaaatgccatgtaccagcggactcctgaa
ggtgttctccagcactggaaaggattaattgctatgtgtactcaggtcatccagcagaca
gagattctcaaaaacagactgtctaagatcaagttgaaggagccaggcgttcggacgcag
gcaagtttctggagtctctgcagtaacttcagtcactcgtgggcagacatgatttctcag
atcaagtatgggcctaatagtgtgccactcccccctgacactcgggcacgtttgcgaccg
attcaacaaagtatcaaagagacaagcaacatcatctataaatcaccttggcactatctg
ttccacccttctggtgctatgaacggacaggcataccctcgcggtatgtcacctacgtca
gttcccatcacaccgcagagtgccgctttggggcctgcaatgcaggcgacggttcccact
acgccccagaatagttccttcgcagcagcgttccatgggaatgtttttgaccgagcggat
gctctcatggctaacccaggtatctctatgggccgcaacggtggttttggcaaaggccac
atgggcttcagctcgctatcttctttatcttccatatcatctgatgaaggaatacttccc
actcacgggccactcggcccagtacctcttcgtctcaatggaggcaaagtcgccttttag
>Fp1r
------------------------------------------------------------
------------------------------------------------------------
------------------------------------------------------------
------------------------------------------------------------
------------------------------------------------------------
------------------------------------------------------------
------------------------------------------------------------
------------------------------------------------------------
------------------------------------------------------------
------------------------------------------------------------
------------------------------------------------------------
------------------------------------------------------atggga
tcgttgcaggtgatcaagtttgaaggaaaccctatcagctttccaccacgagatgcaatt
caagtacaagcggcgagccctccacacgaaggtgttcaaaaggacaatgaagtgacggag
gtggcggttactttgcagatcaagcgatacctgaagcaatacactattaatggtcgatcc
gaatccgacaatacaggagatgaatcgagcgagggtgcggaaaccccccggtttcccttg
aagagagtggctagtggacgctttcctgtcaaggtccagggcgccgatttgcctgacatt
cgttctcccaatcttggatcacgagcacctccgataccctcaagatcgcattatcgaggg
ctttcgcagcaaaacactgcttttcgaagacctggtgttatgcctctgacaatcggaaac
gtcaatgaacgtgttcgcagcaactctgaaagcctgctccgagcagaaagatcagatggt
cgcagcaggcgtatgggaatcgtctcaagaaagccttctgacctcggcacgcttgacgag
atgcaggtaaacaaccgctttagccattatcgtggtttgagtcatggttctgctatgcaa
ggaaatcaagtatcaaccaagagtccggcaacaccaacagaaccctacctcgcacgcccg
atatacgtgaggcgtctttcaattctccctgaacgacgcagggagtcaaagatatttgac
ccagtcattgaaactgccaagggaatcctctactcagtcttccagattcatcccatgatc
caggcgctaatgggcttgacaagtgacggctcagccaagcgatccagtctcgaaatagtg
ttctacaacaccaactcacatgttgaagaactggagcaggagctacagaaacatgaaaac
gcgtcggccgagccttatgatcattctcaacgagaaaacgaaaacgtgcacagggcatgc
cagactctagttagcgcctatggccatgtttgcacacttttggccgataacattggtaca
ttcgtggactttggagatgctcgatatattcggagtctgctcatgtccctatacaacagt
atcatggaactgcgcgtcactttgtcatctgtcggtgctgctgatgttcgtcgacaaggc
ggacccaagggtggttcaactggcgaacgcaccgccagaccacatgcgcgagaaccatct
gcaactcccactatcagcagatcgaatggggctcgcaaccgcaacggtactttagttcac
aatccggttaatctgcgcgttaccaccgacgttccagtgcccacacctctttctgcaaca
tatctcaatggtaatgggcgcactgctactcttacctcggccactcctcgatcaggagaa
tccttctcctcaattggaagtcgcgggatgtcatccgagtttacagaagaggatcgacag
tttgaacggattttcctggctctgcaaagatctactgatctcgttatgggcacactgccc
aacttcaacgcccagctggctggtggcttacgaaatgccatgtaccagcggactcctgaa
ggtgttctccagcactggaaaggattaattgctatgtgtactcaggtcatccagcagaca
gagattctcaaaaacagactgtctaagatcaagttgaaggagccaggcgttcggacgcag
gcaagtttctggagtctctgcagtaacttcagtcactcgtgggcagacatgatttctcag
atcaagtatgggcctaatagtgtgccactcccccctgacactcgggcacgtttgcgaccg
attcaacaaagtatcaaagagacaagcaacatcatctataaatcaccttggcactatctg
ttccacccttctggtgctatgaacggacaggcataccctcgcggtatgtcacctacgtca
gttcccatcacaccgcagagtgccgctttggggcctgcaatgcaggcgacggttcccact
acgccccagaatagttccttcgcagcagcgttccatgggaatgtttttgaccgagcggat
gctctcatggctaacccaggtatctctatgggccgcaacggtggttttggcaaaggccac
atgggcttcagctcgctatcttctttatcttccatatcatctgatgaaggaatacttccc
actcacgggccactcggcccagtacctcttcgtctcaatggaggcaaagtcgccttttag
>Fp21r
------------------------------------------------------------
------------------------------------------------------------
------------------------------------------------------------
------------------------------------------------------------
------------------------------------------------------------
------------------------------------------------------------
------------------------------------------------------------
------------------------------------------------------------
------------------------------------------------------------
------------------------------------------------------------
------------------------------------------------------------
------------------------------------------------------atggga
tcgttgcaggtgatcaagtttgaaggaaaccctatcagctttccaccacgagatgcaatt
caagtacaagcggcgagccctccacacgaaggtgttcaaaaggacaatgaagtgacggag
gtggcggttactttgcagatcaagcgatacctgaagcaatacactattaatggtcgatcc
gaatccgacaatacaggagatgaatcgagcgagggtgcggaaaccccccggtttcccttg
aagagagtggctagtggacgctttcctgtcaaggtccagggcgccgatttgcctgacatt
cgttctcccaatcttggatcacgagcacctccgataccctcaagatcgcattatcgaggg
ctttcgcagcaaaacactgcttttcgaagacctggtgttatgcctctgacaatcggaaac
gtcaatgaacgtgttcgcagcaactctgaaagcctgctccgagcagaaagatcagatggt
cgcagcaggcgtatgggaatcgtctcaagaaagccttctgacctcggcacgcttgacgag
atgcaggtaaacaaccgctttagccattatcgtggtttgagtcatggttctgctatgcaa
ggaaatcaagtatcaaccaagagtccggcaacaccaacagaaccctacctcgcacgcccg
atatacgtgaggcgtctttcaattctccctgaacgacgcagggagtcaaagatatttgac
ccagtcattgaaactgccaagggaatcctctactcagtcttccagattcatcccatgatc
caggcgctaatgggcttgacaagtgacggctcagccaagcgatccagtctcgaaatagtg
ttctacaacaccaactcacatgttgaagaactggagcaggagctacagaaacatgaaaac
gcgtcggccgagccttatgatcattctcaacgagaaaacgaaaacgtgcacagggcatgc
cagactctagttagcgcctatggccatgtttgcacacttttggccgataacattggtaca
ttcgtggactttggagatgctcgatatattcggagtctgctcatgtccctatacaacagt
atcatggaactgcgcgtcactttgtcatctgtcggtgctgctgatgttcgtcgacaaggc
ggacccaagggtggttcaactggcgaacgcaccgccagaccacatgcgcgagaaccatct
gcaactcccactatcagcagatcgaatggggctcgcaaccgcaacggtactttagttcac
aatccggttaatctgcgcgttaccaccgacgttccagtgcccacacctctttctgcaaca
tatctcaatggtaatgggcgcactgctactcttacctcggccactcctcgatcaggagaa
tccttctcctcaattggaagtcgcgggatgtcatccgagtttacagaagaggatcgacag
tttgaacggattttcctggctctgcaaagatctactgatctcgttatgggcacactgccc
aacttcaacgcccagctggctggtggcttacgaaatgccatgtaccagcggactcctgaa
ggtgttctccagcactggaaaggattaattgctatgtgtactcaggtcatccagcagaca
gagattctcaaaaacagactgtctaagatcaagttgaaggagccaggcgttcggacgcag
gcaagtttctggagtctctgcagtaacttcagtcactcgtgggcagacatgatttctcag
atcaagtatgggcctaatagtgtgccactcccccctgacactcgggcacgtttgcgaccg
attcaacaaagtatcaaagagacaagcaacatcatctataaatcaccttggcactatctg
ttccacccttctggtgctatgaacggacaggcataccctcgcggtatgtcacctacgtca
gttcccatcacaccgcagagtgccgctttggggcctgcaatgcaggcgacggttcccact
acgccccagaatagttccttcgcagcagcgttccatgggaatgtttttgaccgagcggat
gctctcatggctaacccaggtatctctatgggccgcaacggtggttttggcaaaggccac
atgggcttcagctcgctatcttctttatcttccatatcatctgatgaaggaatacttccc
actcacgggccactcggcccagtacctcttcgtctcaatggaggcaaagtcgccttttag
>Fp24r
------------------------------------------------------------
------------------------------------------------------------
------------------------------------------------------------
------------------------------------------------------------
------------------------------------------------------------
------------------------------------------------------------
------------------------------------------------------------
------------------------------------------------------------
------------------------------------------------------------
------------------------------------------------------------
------------------------------------------------------------
------------------------------------------------------atggga
tcgttgcaggtgatcaagtttgaaggaaaccctatcagctttccaccacgagatgcaatt
caagtacaagcggcgagccctccacacgaaggtgttcaaaaggacaatgaagtgacggag
gtggcggttactttgcagatcaagcgatacctgaagcaatacactattaatggtcgatcc
gaatccgacaatacaggagatgaatcgagcgagggtgcggaaaccccccggtttcccttg
aagagagtggctagtggacgctttcctgtcaaggtccagggcgccgatttgcctgacatt
cgttctcccaatcttggatcacgagcacctccgataccctcaagatcgcattatcgaggg
ctttcgcagcaaaacactgcttttcgaagacctggtgttatgcctctgacaatcggaaac
gtcaatgaacgtgttcgcagcaactctgaaagcctgctccgagcagaaagatcagatggt
cgcagcaggcgtatgggaatcgtctcaagaaagccttctgacctcggcacgcttgacgag
atgcaggtaaacaaccgctttagccattatcgtggtttgagtcatggttctgctatgcaa
ggaaatcaagtatcaaccaagagtccggcaacaccaacagaaccctacctcgcacgcccg
atatacgtgaggcgtctttcaattctccctgaacgacgcagggagtcaaagatatttgac
ccagtcattgaaactgccaagggaatcctctactcagtcttccagattcatcccatgatc
caggcgctaatgggcttgacaagtgacggctcagccaagcgatccagtctcgaaatagtg
ttctacaacaccaactcacatgttgaagaactggagcaggagctacagaaacatgaaaac
gcgtcggccgagccttatgatcattctcaacgagaaaacgaaaacgtgcacagggcatgc
cagactctagttagcgcctatggccatgtttgcacacttttggccgataacattggtaca
ttcgtggactttggagatgctcgatatattcggagtctgctcatgtccctatacaacagt
atcatggaactgcgcgtcactttgtcatctgtcggttctgctgatgttcgtcgacaaggc
ggacccaagggtggttcaactggcgaacgcaccgccagaccacatgcgcgagaaccatct
gcaactcccactatcagcagatcgaatggggctcgcaaccgcaacggtactttagttcac
aatccggttaatctgcgcgttaccaccgacgttccagtgcccacacctctttctgcaaca
tatctcaatggtaatgggcgcactgctactcttacctcggccactcctcgatcaggagaa
tccttctcctcaattggaagtcgcgggatgtcatccgagtttacagaagaggatcgacag
tttgaacggattttcctggctctgcaaagatctactgatctcgttatgggcacactgccc
aacttcaacgcccagctggctggtggcttacgaaatgccatgtaccagcggactcctgaa
ggtgttctccagcactggaaaggattaattgctatgtgtactcaggtcatccagcagaca
gagattctcaaaaacagactgtctaagatcaagttgaaggagccaggcgttcggacgcag
gcaagtttctggagtctctgcagtaacttcagtcactcgtgggcagacatgatttctcag
atcaagtatgggcctaatagtgtgccactcccccctgacactcgggcacgtttgcgaccg
attcaacaaagtatcaaagagacaagcaacatcatctataaatcaccttggcactatctg
ttccacccttctggtgctatgaacggacaggcataccctcgcggtatgtcacctacgtca
gttcccatcacaccgcagagtgccgctttggggcctgcaatgcaggcgacggttcccact
acgccccagaatagttccttcgcagcagcgttccatgggaatgtttttgaccgagcggat
gctctcatggctaacccaggtatctctatgggccgcaacggtggttttggcaaaggccac
atgggcttcagctcgctatcttctttatcttccatatcatctgatgaaggaatacttccc
actcacgggccactcggcccagtacctcttcgtctcaatggaggcaaagtcgccttttag
>Fp2516
atggagcggccagaccgactcgccggttcgtccgtcggttctgtatcacaggcttcaatt
ccacgaagcttgcctgaaaatcacacatctggacgccgtccagttccaaactcagctgcc
acatccaacggccctccgccgcctcctcctatccctagccttcgcagcgtcccatccagt
tcatctctctcaaccactagcatgtcggcagcccaggttatcaatctcgcgcgcgaggct
atgcaaaatgcaatcgaaagcgaaagtcaagccgcagaagccggtgctgtcagcacaggg
ctccgaaccggagtcactatcgacctaagtcgtaaaggcatccagaagctgccagatgaa
gttgtcgatattgtgaaaggcgaattggaacgttcttcgtccaaaaactcgtcctcaaat
acacggccagatgctgatgcttatacggtctccagactggcattgtctcataaccaactg
acgagcttgcctgctcgcttttccgaatgcacatcactacgatacctcaacatccggggt
aaccagatcaaggaatttcctatgcctttgtgtgacctgacatctttggaaatccttgac
cttggccggaaccaacttcgaattcttccagcagatattgcaagactctcttcattgaaa
gtgctgtctatacccaagaaccaaatacgagagctacccatatgcattgccgacatggga
tcgttgcaggtgatcaagtttgaaggaaaccctatcagctttccaccacgagatgcaatt
caagtacaagcggcgagccctccacacgaaggtgttcaaaaggacaatgaagtgacggag
gtggcggttactttgcagatcaagcgatacctgaagcaatacactattaatggtcgatcc
gaatccgacaatacaggagatgaatcgagcgagggtgcggaaaccccccggtttcccttg
aagagagtggctagtggacgctttcctgtcaaggtccagggcgccgatttgcctgacatt
cgttctcccaatcttggatcacgagcacctccgataccctcaagatcgcattatcgaggg
ctttcgcagcaaaacactgcttttcgaagacctggtgttatgcctctgacaatcggaaac
gtcaatgaacgtgttcgcagcaactctgaaagcctgctccgagcagaaagatcagatggt
cgcagcaggcgtatgggaatcgtctcaagaaagccttctgacctcggcacgcttgacgag
atgcaggtaaacaaccgctttagccattatcgtggtttgagtcatggttctgctatgcaa
ggaaatcaagtatcaaccaagagtccggcaacaccaacagaaccctacctcgcacgcccg
atatacgtgaggcgtctttcaattctccctgaacgacgcagggagtcaaagatatttgac
ccagtcattgaaactgccaagggaatcctctactcagtcttccagattcatcccatgatc
caggcgctaatgggcttgacaagtgacggctcagccaagcgatccagtctcgaaatagtg
ttctacaacaccaactcacatgttgaagaactggagcaggagctacagaaacatgaaaac
gcgtcggccgagccttatgatcattctcaacgagaaaacgaaaacgtgcacagggcatgc
cagactctagttagcgcctatggccatgtttgcacacttttggccgataacattggtaca
ttcgtggactttggagatgctcgatatattcggagtctgctcatgtccctatacaacagt
atcatggaactgcgcgtcactttgtcatctgtcggtgctgctgatgttcgtcgacaaggc
ggacccaagggtggttcaactggcgaacgcaccgccagaccacatgcgcgagaaccatct
gcaactcccactatcagcagatcgaatggggctcgcaaccgcaacggtactttagttcac
aatccggttaatctgcgcgttaccaccgacgttccagtgcccacacctctttctgcaaca
tatctcaatggtaatgggcgcactgctactcttacctcggccactcctcgatcaggagaa
tccttctcctcaattggaagtcgcgggatgtcatccgagtttacagaagaggatcgacag
tttgaacggattttcctggctctgcaaagatctactgatctcgttatgggcacactgccc
aacttcaacgcccagctggctggtggcttacgaaatgccatgtaccagcggactcctgaa
ggtgttctccagcactggaaaggattaattgctatgtgtactcaggtcatccagcagaca
gagattctcaaaaacagactgtctaagatcaagttgaaggagccaggcgttcggacgcag
gcaagtttctggagtctctgcagtaacttcagtcactcgtgggcagacatgatttctcag
atcaagtatgggcctaatagtgtgccactcccccctgacactcgggcacgtttgcgaccg
attcaacaaagtatcaaagagacaagcaacatcatctataaatcaccttggcactatctg
ttccacccttctggtgctatgaacggacaggcataccctcgcggtatgtcacctacgtca
gttcccatcacaccgcagagtgccgctttggggcctgcaatgcaggcgacggttcccact
acgccccagaatagttccttcgcagcagcgttccatgggaatgtttttgaccgagcggat
gctctcatggctaacccaggtatctctatgggccgcaacggtggttttggcaaaggccac
atgggcttcagctcgctatcttctttatcttccatatcatctgatgaaggaatacttccc
actcacgggccactcggcccagtacctcttcgtctcaatggaggcaaagtcgccttttag
>Fp26r
------------------------------------------------------------
------------------------------------------------------------
------------------------------------------------------------
------------------------------------------------------------
------------------------------------------------------------
------------------------------------------------------------
------------------------------------------------------------
------------------------------------------------------------
------------------------------------------------------------
---------------------------ttgtgtgacctgacatctttggaaatccttgac
ctcggccggaaccaacttcgaattcttccagcagatattgcaagactctcttcattgaaa
gtgctgtctatacccaagaaccaaatacgagagctacccatatgcattgccgacatggga
tcgttgcaggtgatcaagtttgaaggaaaccctatcagctttccaccacgagatgcaatt
caagtacaagcggcgagccctccacacgaaggtgttcaaaaggacaatgaagtgacggag
gtggcggttactttgcagatcaagcgatacctgaagcaatacactattaatggtcgatcc
gaatccgacaatacaggagatgaatcgagcgagggtgcggaaaccccccggtttcccttg
aagagagtggctagtggacgctttcctgtcaaggtccagggcgccgatttgcctgacatt
cgttctcccaatcttggatcacgagcacctccgataccctcaagatcgcattatcgaggg
ctttcgcagcaaaacactgcttttcgaagacctggtgttatgcctctgacaatcggaaac
gtcaatgaacgtgttcgcagcaactctgaaagcctgctccgagcagaaagatcagatggt
cgcagcaggcgtatgggaatcgtctcaagaaagccttctgacctcggcacgcttgacgag
atgcaggtaaacaaccgctttagccattatcgtggtttgagtcatggttctgctatgcaa
ggaaatcaagtatcaaccaagagtccggcaacaccaacagaaccctacctcgcacgcccg
atatacgtgaggcgtctttcaattctccctgaacgacgcagggagtcaaagatatttgac
ccagtcattgaaactgccaagggaatcctctactcagtcttccagattcatcccatgatc
caggcgctaatgggcttgacaagtgacggctcagccaagcgatccagtctcgaaatagtg
ttctacaacaccaactcacatgttgaagaactggagcaggagctacagaaacatgaaaac
gcgtcggccgagccttatgatcattctcaacgagaaaacgaaaacgtgcacagggcatgc
cagactctagttagcgcctatggccatgtttgcacacttttggccgataacattggtaca
ttcgtggactttggagatgctcgatatattcggagtctgctcatgtccctatacaacagt
atcatggaactgcgcgtcactttgtcatctgtcggtgctgctgatgttcgtcgacaaggc
ggacccaagggtggttcaactggcgaacgcaccgccagaccacatgcgcgagaaccatct
gcaactcccactatcagcagatcgaatggggctcgcaaccgcaacggtactttagttcac
aatccggttaatctgcgcgttaccaccgacgttccagtgcccacacctctttctgcaaca
tatctcaatggtaatgggcgcactgctactcttacctcggccactcctcgatcaggagaa
tccttctcctcaattggaagtcgcgggatgtcatccgagtttacagaagaggatcgacag
tttgaacggattttcctggctctgcaaagatctactgatctcgttatgggcacactgccc
aacttcaacgcccagctggctggtggcttacgaaatgccatgtaccagcggactcctgaa
ggtgttctccagcactggaaaggattaattgctatgtgtactcaggtcatccagcagaca
gagattctcaaaaacagactgtctaagatcaagttgaaggagccaggcgttcggacgcag
gcaagtttctggagtctctgcagtaacttcagtcactcgtgggcagacatgatttctcag
atcaagtatgggcctaatagtgtgccactcccccctgacactcgggcacgtttgcgaccg
attcaacaaagtatcaaagagacaagcaacatcatctataaatcaccttggcactatctg
ttccacccttctggtgctatgaacggacaggcataccctcgcggtatgtcacctacgtca
gttcccatcacaccgcagagtgccgctttggggcctgcaatgcaggcgacggttcccact
acgccccagaatagttccttcgcagcagcgttccatgggaatgtttttgaccgagcggat
gctctcatggctaacccaggtatctctatgggccgcaacggtggttttggcaaaggccac
atgggcttcagctcgctatcttctttatcttccatatcatctgatgaaggaatacttccc
actcacgggccactcggcccagtacctcttcgtctcaatggaggcaaagtcgccttttag
>Fp33
------------------------------------------------------------
------------------------------------------------------------
------------------------------------------------------------
------------------------------------------------------------
------------------------------------------------------------
------------------------------------------------------------
------------------------------------------------------------
------------------------------------------------------------
------------------------------------------------------------
---------------------------ttgtgtgacctgacatctttggaaatccttgac
ctcggccggaaccaacttcgaattcttccagcagatattgcaagactctcttcattgaaa
gtgctgtctatacccaagaaccaaatacgagagctacccatatgcattgccgacatggga
tcgttgcaggtgatcaagtttgaaggaaaccctatcagctttccaccacgagatgcaatt
caagtacaagcggcgagccctccacacgaaggtgttcaaaaggacaatgaagtgacggag
gtggcggttactttgcagatcaagcgatacctgaagcaatacactattaatggtcgatcc
gaatccgacaatacaggagatgaatcgagcgagggtgcggaaaccccccggtttcccttg
aagagagtggctagtggacgctttcctgtcaaggtccagggcgccgatttgcctgacatt
cgttctcccaatcttggatcacgagcacctccgataccctcaagatcgcattatcgaggg
ctttcgcagcaaaacactgcttttcgaagacctggtgttatgcctctgacaatcggaaac
gtcaatgaacgtgttcgcagcaactctgaaagcctgctccgagcagaaagatcagatggt
cgcagcaggcgtatgggaatcgtctcaagaaagccttctgacctcggcacgcttgacgag
atgcaggtaaacaaccgctttagccattatcgtggtttgagtcatggttctgctatgcaa
ggaaatcaagtatcaaccaagagtccggcaacaccaacagaaccctacctcgcacgcccg
atatacgtgaggcgtctttcaattctccctgaacgacgcagggagtcaaagatatttgac
ccagtcattgaaactgccaagggaatcctctactcagtcttccagattcatcccatgatc
caggcgctaatgggcttgacaagtgacggctcagccaagcgatccagtctcgaaatagtg
ttctacaacaccaactcacatgttgaagaactggagcaggagctacagaaacatgaaaac
gcgtcggccgagccttatgatcattctcaacgagaaaacgaaaacgtgcacagggcatgc
cagactctagttagcgcctatggccatgtttgcacacttttggccgataacattggtaca
ttcgtggactttggagatgctcgatatattcggagtctgctcatgtccctatacaacagt
atcatggaactgcgcgtcactttgtcatctgtcggttctgctgatgttcgtcgacaaggc
ggacccaagggtggttcaactggcgaacgcaccgccagaccacatgcgcgagaaccatct
gcaactcccactatcagcagatcgaatggggctcgcaaccgcaacggtactttagttcac
aatccggttaatctgcgcgttaccaccgacgttccagtgcccacacctctttctgcaaca
tatctcaatggtaatgggcgcactgctactcttacctcggccactcctcgatcaggagaa
tccttctcctcaattggaagtcgcgggatgtcatccgagtttacagaagaggatcgacag
tttgaacggattttcctggctctgcaaagatctactgatctcgttatgggcacactgccc
aacttcaacgcccagctggctggtggcttacgaaatgccatgtaccagcggactcctgaa
ggtgttctccagcactggaaaggattaattgctatgtgtactcaggtcatccagcagaca
gagattctcaaaaacagactgtctaagatcaagttgaaggagccaggcgttcggacgcag
gcaagtttctggagtctctgcagtaacttcagtcactcgtgggcagacatgatttctcag
atcaagtatgggcctaatagtgtgccactcccccctgacactcgggcacgtttgcgaccg
attcaacaaagtatcaaagagacaagcaacatcatctataaatcaccttggcactatctg
ttccacccttctggtgctatgaacggacaggcataccctcgcggtatgtcacctacgtca
gttcccatcacaccgcagagtgccgctttggggcctgcaatgcaggcgacggttcccact
acgccccagaatagttccttcgcagcagcgttccatgggaatgtttttgaccgagcggat
gctctcatggctaacccaggtatctctatgggccgcaacggtggttttggcaaaggccac
atgggcttcagctcgctatcttctttatcttccatatcatctgatgaaggaatacttccc
actcacgggccactcggcccagtacctcttcgtctcaatggaggcaaagtcgccttttag
>Fp34
atggagcggccagaccgactcgccggttcgtccgtcggttctgtatcacaggcttcaatt
ccacgaagcttgcctgaaaatcacacatctggacgccgtccagttccaaactcagctgcc
acatccaacggccctccgccgcctcctcctatccctagccttcgcagcgtcccatccagt
tcatctctctcaaccactagcatgtcggcagcccaggttatcaatctcgcgcgcgaggct
atgcaaaatgcaatcgaaagcgaaagtcaagccgcagaagccggtgctgtcagcacaggg
ctccgaaccggagtcactatcgacctaagtcgtaaaggcatccagaagctgccagatgaa
gttgtcgatattgtgaaaggcgaattggaacgttcttcgtccaaaaactcgtcctcaaat
acacggccagatgctgatgcttatacggtctccagactggcattgtctcataaccaactg
acgagcttgcctgctcgcttttccgaatgcacatcactacgatacctcaacatccggggt
aaccagatcaaggaatttcctatgcctttgtgtgacctgacatctttggaaatccttgac
cttggccggaaccaacttcgaattcttccagcagatattgcaagactctcttcattgaaa
gtgctgtctatacccaagaaccaaatacgagagctacccatatgcattgccgacatggga
tcgttgcaggtgatcaagtttgaaggaaaccctatcagctttccaccacgagatgcaatt
caagtacaagcggcgagccctccacacgaaggtgttcaaaaggacaatgaagtgacggag
gtggcggttactttgcagatcaagcgatacctgaagcaatacactattaatggtcgatcc
gaatccgacaatacaggagatgaatcgagcgagggtgcggaaaccccccggtttcccttg
aagagagtggctagtggacgctttcctgtcaaggtccagggcgccgatttgcctgacatt
cgttctcccaatcttggatcacgagcacctccgataccctcaagatcgcattatcgaggg
ctttcgcagcaaaacactgcttttcgaagacctggtgttatgcctctgacaatcggaaac
gtcaatgaacgtgttcgcagcaactctgaaagcctgctccgagcagaaagatcagatggt
cgcagcaggcgtatgggaatcgtctcaagaaagccttctgacctcggcacgcttgacgag
atgcaggtaaacaaccgctttagccattatcgtggtttgagtcatggttctgctatgcaa
ggaaatcaagtatcaaccaagagtccggcaacaccaacagaaccctacctcgcacgcccg
atatacgtgaggcgtctttcaattctccctgaacgacgcagggagtcaaagatatttgac
ccagtcattgaaactgccaagggaatcctctactcagtcttccagattcatcccatgatc
caggcgctaatgggcttgacaagtgacggctcagccaagcgatccagtctcgaaatagtg
ttctacaacaccaactcacatgttgaagaactggagcaggagctacagaaacatgaaaac
gcgtcggccgagccttatgatcattctcaacgagaaaacgaaaacgtgcacagggcatgc
cagactctagttagcgcctatggccatgtttgcacacttttggccgataacattggtaca
ttcgtggactttggagatgctcgatatattcggagtctgctcatgtccctatacaacagt
atcatggaactgcgcgtcactttgtcatctgtcggtgctgctgatgttcgtcgacaaggc
ggacccaagggtggttcaactggcgaacgcaccgccagaccacatgcgcgagaaccatct
gcaactcccactatcagcagatcgaatggggctcgcaaccgcaacggtactttagttcac
aatccggttaatctgcgcgttaccaccgacgttccagtgcccacacctctttctgcaaca
tatctcaatggtaatgggcgcactgctactcttacctcggccactcctcgatcaggagaa
tccttctcctcaattggaagtcgcgggatgtcatccgagtttacagaagaggatcgacag
tttgaacggattttcctggctctgcaaagatctactgatctcgttatgggcacactgccc
aacttcaacgcccagctggctggtggcttacgaaatgccatgtaccagcggactcctgaa
ggtgttctccagcactggaaaggattaattgctatgtgtactcaggtcatccagcagaca
gagattctcaaaaacagactgtctaagatcaagttgaaggagccaggcgttcggacgcag
gcaagtttctggagtctctgcagtaacttcagtcactcgtgggcagacatgatttctcag
atcaagtatgggcctaatagtgtgccactcccccctgacactcgggcacgtttgcgaccg
attcaacaaagtatcaaagagacaagcaacatcatctataaatcaccttggcactatctg
ttccacccttctggtgctatgaacggacaggcataccctcgcggtatgtcacctacgtca
gttcccatcacaccgcagagtgccgctttggggcctgcaatgcaggcgacggttcccact
acgccccagaatagttccttcgcagcagcgttccatgggaatgtttttgaccgagcggat
gctctcatggctaacccaggtatctctatgggccgcaacggtggttttggcaaaggccac
atgggcttcagctcgctatcttctttatcttccatatcatctgatgaaggaatacttccc
actcacgggccactcggcccagtacctcttcgtctcaatggaggcaaagtcgccttttag
>Fp35
atggagcggccagaccgactcgccggttcgtccgtcggttctgtatcacaggcttcaatt
ccacgaagcttgcctgaaaatcacacatctggacgccgtccagttccaaactcagctgcc
acatccaacggccctccgccgcctcctcctatccctagccttcgcagcgtcccatccagt
tcatctctctcaaccactagcatgtcggcagcccaggttatcaatctcgcgcgcgaggct
atgcaaaatgcaatcgaaagcgaaagtcaagccgcagaagccggtgctgtcagcacaggg
ctccgaaccggagtcactatcgacctaagtcgtaaaggcatccagaagctgccagatgaa
gttgtcgatattgtgaaaggcgaattggaacgttcttcgtccaaaaactcgtcctcaaat
acacggccagatgctgatgcttatacggtctccagactggcattgtctcataaccaactg
acgagcttgcctgctcgcttttccgaatgcacatcactacgatacctcaacatccggggt
aaccagatcaaggaatttcctatgcctttgtgtgacctgacatctttggaaatccttgac
cttggccggaaccaacttcgaattcttccagcagatattgcaagactctcttcattgaaa
gtgctgtctatacccaagaaccaaatacgagagctacccatatgcattgccgacatggga
tcgttgcaggtgatcaagtttgaaggaaaccctatcagctttccaccacgagatgcaatt
caagtacaagcggcgagccctccacacgaaggtgttcaaaaggacaatgaagtgacggag
gtggcggttactttgcagatcaagcgatacctgaagcaatacactattaatggtcgatcc
gaatccgacaatacaggagatgaatcgagcgagggtgcggaaaccccccggtttcccttg
aagagagtggctagtggacgctttcctgtcaaggtccagggcgccgatttgcctgacatt
cgttctcccaatcttggatcacgagcacctccgataccctcaagatcgcattatcgaggg
ctttcgcagcaaaacactgcttttcgaagacctggtgttatgcctctgacaatcggaaac
gtcaatgaacgtgttcgcagcaactctgaaagcctgctccgagcagaaagatcagatggt
cgcagcaggcgtatgggaatcgtctcaagaaagccttctgacctcggcacgcttgacgag
atgcaggtaaacaaccgctttagccattatcgtggtttgagtcatggttctgctatgcaa
ggaaatcaagtatcaaccaagagtccggcaacaccaacagaaccctacctcgcacgcccg
atatacgtgaggcgtctttcaattctccctgaacgacgcagggagtcaaagatatttgac
ccagtcattgaaactgccaagggaatcctctactcagtcttccagattcatcccatgatc
caggcgctaatgggcttgacaagtgacggctcagccaagcgatccagtctcgaaatagtg
ttctacaacaccaactcacatgttgaagaactggagcaggagctacagaaacatgaaaac
gcgtcggccgagccttatgatcattctcaacgagaaaacgaaaacgtgcacagggcatgc
cagactctagttagcgcctatggccatgtttgcacacttttggccgataacattggtaca
ttcgtggactttggagatgctcgatatattcggagtctgctcatgtccctatacaacagt
atcatggaactgcgcgtcactttgtcatctgtcggtgctgctgatgttcgtcgacaaggc
ggacccaagggtggttcaactggcgaacgcaccgccagaccacatgcgcgagaaccatct
gcaactcccactatcagcagatcgaatggggctcgcaaccgcaacggtactttagttcac
aatccggttaatctgcgcgttaccaccgacgttccagtgcccacacctctttctgcaaca
tatctcaatggtaatgggcgcactgctactcttacctcggccactcctcgatcaggagaa
tccttctcctcaattggaagtcgcgggatgtcatccgagtttacagaagaggatcgacag
tttgaacggattttcctggctctgcaaagatctactgatctcgttatgggcacactgccc
aacttcaacgcccagctggctggtggcttacgaaatgccatgtaccagcggactcctgaa
ggtgttctccagcactggaaaggattaattgctatgtgtactcaggtcatccagcagaca
gagattctcaaaaacagactgtctaagatcaagttgaaggagccaggcgttcggacgcag
gcaagtttctggagtctctgcagtaacttcagtcactcgtgggcagacatgatttctcag
atcaagtatgggcctaatagtgtgccactcccccctgacactcgggcacgtttgcgaccg
attcaacaaagtatcaaagagacaagcaacatcatctataaatcaccttggcactatctg
ttccacccttctggtgctatgaacggacaggcataccctcgcggtatgtcacctacgtca
gttcccatcacaccgcagagtgccgctttggggcctgcaatgcaggcgacggttcccact
acgccccagaatagttccttcgcagcagcgttccatgggaatgtttttgaccgagcggat
gctctcatggctaacccaggtatctctatgggccgcaacggtggttttggcaaaggccac
atgggcttcagctcgctatcttctttatcttccatatcatctgatgaaggaatacttccc
actcacgggccactcggcccagtacctcttcgtctcaatggaggcaaagtcgccttttag
>Fp38
atggagcggccagaccgactcgccggttcgtccgtcggttctgtatcacaggcttcaatt
ccacgaagcttgcctgaaaatcacacatctggacgccgtccagttccaaactcagctgcc
acatccaacggccctccgccgcctcctcctatccctagccttcgcagcgtcccatccagt
tcatctctctcaaccactagcatgtcggcagcccaggttatcaatctcgcgcgcgaggct
atgcaaaatgcaatcgaaagcgaaagtcaagccgcagaagccggtgctgtcagcacaggg
ctccgaaccggagtcactatcgacctaagtcgtaaaggcatccagaagctgccagatgaa
gttgtcgatattgtgaaaggcgaattggaacgttcttcgtccaaaaactcgtcctcaaat
acacggccagatgctgatgcttatacggtctccagactggcattgtctcataaccaactg
acgagcttgcctgctcgcttttccgaatgcacatcactacgatacctcaacatccggggt
aaccagatcaaggaatttcctatgcctttgtgtgacctgacatctttggaaatccttgac
cttggccggaaccaacttcgaattcttccagcagatattgcaagactctcttcattgaaa
gtgctgtctatacccaagaaccaaatacgagagctacccatatgcattgccgacatggga
tcgttgcaggtgatcaagtttgaaggaaaccctatcagctttccaccacgagatgcaatt
caagtacaagcggcgagccctccacacgaaggtgttcaaaaggacaatgaagtgacggag
gtggcggttactttgcagatcaagcgatacctgaagcaatacactattaatggtcgatcc
gaatccgacaatacaggagatgaatcgagcgagggtgcggaaaccccccggtttcccttg
aagagagtggctagtggacgctttcctgtcaaggtccagggcgccgatttgcctgacatt
cgttctcccaatcttggatcacgagcacctccgataccctcaagatcgcattatcgaggg
ctttcgcagcaaaacactgcttttcgaagacctggtgttatgcctctgacaatcggaaac
gtcaatgaacgtgttcgcagcaactctgaaagcctgctccgagcagaaagatcagatggt
cgcagcaggcgtatgggaatcgtctcaagaaagccttctgacctcggcacgcttgacgag
atgcaggtaaacaaccgctttagccattatcgtggtttgagtcatggttctgctatgcaa
ggaaatcaagtatcaaccaagagtccggcaacaccaacagaaccctacctcgcacgcccg
atatacgtgaggcgtctttcaattctccctgaacgacgcagggagtcaaagatatttgac
ccagtcattgaaactgccaagggaatcctctactcagtcttccagattcatcccatgatc
caggcgctaatgggcttgacaagtgacggctcagccaagcgatccagtctcgaaatagtg
ttctacaacaccaactcacatgttgaagaactggagcaggagctacagaaacatgaaaac
gcgtcggccgagccttatgatcattctcaacgagaaaacgaaaacgtgcacagggcatgc
cagactctagttagcgcctatggccatgtttgcacacttttggccgataacattggtaca
ttcgtggactttggagatgctcgatatattcggagtctgctcatgtccctatacaacagt
atcatggaactgcgcgtcactttgtcatctgtcggtgctgctgatgttcgtcgacaaggc
ggacccaagggtggttcaactggcgaacgcaccgccagaccacatgcgcgagaaccatct
gcaactcccactatcagcagatcgaatggggctcgcaaccgcaacggtactttagttcac
aatccggttaatctgcgcgttaccaccgacgttccagtgcccacacctctttctgcaaca
tatctcaatggtaatgggcgcactgctactcttacctcggccactcctcgatcaggagaa
tccttctcctcaattggaagtcgcgggatgtcatccgagtttacagaagaggatcgacag
tttgaacggattttcctggctctgcaaagatctactgatctcgttatgggcacactgccc
aacttcaacgcccagctggctggtggcttacgaaatgccatgtaccagcggactcctgaa
ggtgttctccagcactggaaaggattaattgctatgtgtactcaggtcatccagcagaca
gagattctcaaaaacagactgtctaagatcaagttgaaggagccaggcgttcggacgcag
gcaagtttctggagtctctgcagtaacttcagtcactcgtgggcagacatgatttctcag
atcaagtatgggcctaatagtgtgccactcccccctgacactcgggcacgtttgcgaccg
attcaacaaagtatcaaagagacaagcaacatcatctataaatcaccttggcactatctg
ttccacccttctggtgctatgaacggacaggcataccctcgcggtatgtcacctacgtca
gttcccatcacaccgcagagtgccgctttggggcctgcaatgcaggcgacggttcccact
acgccccagaatagttccttcgcagcagcgttccatgggaatgtttttgaccgagcggat
gctctcatggctaacccaggtatctctatgggccgcaacggtggttttggcaaaggccac
atgggcttcagctcgctatcttctttatcttccatatcatctgatgaaggaatacttccc
actcacgggccactcggcccagtacctcttcgtctcaatggaggcaaagtcgccttttag
>Fp39
------------------------------------------------------------
------------------------------------------------------------
------------------------------------------------------------
------------------------------------------------------------
------------------------------------------------------------
------------------------------------------------------------
------------------------------------------------------------
------------------------------------------------------------
------------------------------------------------------------
---------------------------ttgtgtgacctgacatctttggaaatccttgac
ctcggccggaaccaacttcgaattcttccagcagatattgcaagactctcttcattgaaa
gtgctgtctatacccaagaaccaaatacgagagctacccatatgcattgccgacatggga
tcgttgcaggtgatcaagtttgaaggaaaccctatcagctttccaccacgagatgcaatt
caagtacaagcggcgagccctccacacgaaggtgttcaaaaggacaatgaagtgacggag
gtggcggttactttgcagatcaagcgatacctgaagcaatacactattaatggtcgatcc
gaatccgacaatacaggagatgaatcgagcgagggtgcggaaaccccccggtttcccttg
aagagagtggctagtggacgctttcctgtcaaggtccagggcgccgatttgcctgacatt
cgttctcccaatcttggatcacgagcacctccgataccctcaagatcgcattatcgaggg
ctttcgcagcaaaacactgcttttcgaagacctggtgttatgcctctgacaatcggaaac
gtcaatgaacgtgttcgcagcaactctgaaagcctgctccgagcagaaagatcagatggt
cgcagcaggcgtatgggaatcgtctcaagaaagccttctgacctcggcacgcttgacgag
atgcaggtaaacaaccgctttagccattatcgtggtttgagtcatggttctgctatgcaa
ggaaatcaagtatcaaccaagagtccggcaacaccaacagaaccctacctcgcacgcccg
atatacgtgaggcgtctttcaattctccctgaacgacgcagggagtcaaagatatttgac
ccagtcattgaaactgccaagggaatcctctactcagtcttccagattcatcccatgatc
caggcgctaatgggcttgacaagtgacggctcagccaagcgatccagtctcgaaatagtg
ttctacaacaccaactcacatgttgaagaactggagcaggagctacagaaacatgaaaac
gcgtcggccgagccttatgatcattctcaacgagaaaacgaaaacgtgcacagggcatgc
cagactctagttagcgcctatggccatgtttgcacacttttggccgataacattggtaca
ttcgtggactttggagatgctcgatatattcggagtctgctcatgtccctatacaacagt
atcatggaactgcgcgtcactttgtcatctgtcggttctgctgatgttcgtcgacaaggc
ggacccaagggtggttcaactggcgaacgcaccgccagaccacatgcgcgagaaccatct
gcaactcccactatcagcagatcgaatggggctcgcaaccgcaacggtactttagttcac
aatccggttaatctgcgcgttaccaccgacgttccagtgcccacacctctttctgcaaca
tatctcaatggtaatgggcgcactgctactcttacctcggccactcctcgatcaggagaa
tccttctcctcaattggaagtcgcgggatgtcatccgagtttacagaagaggatcgacag
tttgaacggattttcctggctctgcaaagatctactgatctcgttatgggcacactgccc
aacttcaacgcccagctggctggtggcttacgaaatgccatgtaccagcggactcctgaa
ggtgttctccagcactggaaaggattaattgctatgtgtactcaggtcatccagcagaca
gagattctcaaaaacagactgtctaagatcaagttgaaggagccaggcgttcggacgcag
gcaagtttctggagtctctgcagtaacttcagtcactcgtgggcagacatgatttctcag
atcaagtatgggcctaatagtgtgccactcccccctgacactcgggcacgtttgcgaccg
attcaacaaagtatcaaagagacaagcaacatcatctataaatcaccttggcactatctg
ttccacccttctggtgctatgaacggacaggcataccctcgcggtatgtcacctacgtca
gttcccatcacaccgcagagtgccgctttggggcctgcaatgcaggcgacggttcccact
acgccccagaatagttccttcgcagcagcgttccatgggaatgtttttgaccgagcggat
gctctcatggctaacccaggtatctctatgggccgcaacggtggttttggcaaaggccac
atgggcttcagctcgctatcttctttatcttccatatcatctgatgaaggaatacttccc
actcacgggccactcggcccagtacctcttcgtctcaatggaggcaaagtcgccttttag
>Fp42
------------------------------------------------------------
------------------------------------------------------------
------------------------------------------------------------
------------------------------------------------------------
------------------------------------------------------------
------------------------------------------------------------
------------------------------------------------------------
------------------------------------------------------------
------------------------------------------------------------
------------------------------------------------------------
------------------------------------------------------------
------------------------------------------------------atggga
tcgttgcaggtgatcaagtttgaaggaaaccctatcagctttccaccacgagatgcaatt
caagtacaagcggcgagccctccacacgaaggtgttcaaaaggacaatgaagtgacggag
gtggcggttactttgcagatcaagcgatacctgaagcaatacactattaatggtcgatcc
gaatccgacaatacaggagatgaatcgagcgagggtgcggaaaccccccggtttcccttg
aagagagtggctagtggacgctttcctgtcaaggtccagggcgccgatttgcctgacatt
cgttctcccaatcttggatcacgagcacctccgataccctcaagatcgcattatcgaggg
ctttcgcagcaaaacactgcttttcgaagacctggtgttatgcctctgacaatcggaaac
gtcaatgaacgtgttcgcagcaactctgaaagcctgctccgagcagaaagatcagatggt
cgcagcaggcgtatgggaatcgtctcaagaaagccttctgacctcggcacgcttgacgag
atgcaggtaaacaaccgctttagccattatcgtggtttgagtcatggttctgctatgcaa
ggaaatcaagtatcaaccaagagtccggcaacaccaacagaaccctacctcgcacgcccg
atatacgtgaggcgtctttcaattctccctgaacgacgcagggagtcaaagatatttgac
ccagtcattgaaactgccaagggaatcctctactcagtcttccagattcatcccatgatc
caggcgctaatgggcttgacaagtgacggctcagccaagcgatccagtctcgaaatagtg
ttctacaacaccaactcacatgttgaagaactggagcaggagctacagaaacatgaaaac
gcgtcggccgagccttatgatcattctcaacgagaaaacgaaaacgtgcacagggcatgc
cagactctagttagcgcctatggccatgtttgcacacttttggccgataacattggtaca
ttcgtggactttggagatgctcgatatattcggagtctgctcatgtccctatacaacagt
atcatggaactgcgcgtcactttgtcatctgtcggtgctgctgatgttcgtcgacaaggc
ggacccaagggtggttcaactggcgaacgcaccgccagaccacatgcgcgagaaccatct
gcaactcccactatcagcagatcgaatggggctcgcaaccgcaacggtactttagttcac
aatccggttaatctgcgcgttaccaccgacgttccagtgcccacacctctttctgcaaca
tatctcaatggtaatgggcgcactgctactcttacctcggccactcctcgatcaggagaa
tccttctcctcaattggaagtcgcgggatgtcatccgagtttacagaagaggatcgacag
tttgaacggattttcctggctctgcaaagatctactgatctcgttatgggcacactgccc
aacttcaacgcccagctggctggtggcttacgaaatgccatgtaccagcggactcctgaa
ggtgttctccagcactggaaaggattaattgctatgtgtactcaggtcatccagcagaca
gagattctcaaaaacagactgtctaagatcaagttgaaggagccaggcgttcggacgcag
gcaagtttctggagtctctgcagtaacttcagtcactcgtgggcagacatgatttctcag
atcaagtatgggcctaatagtgtgccactcccccctgacactcgggcacgtttgcgaccg
attcaacaaagtatcaaagagacaagcaacatcatctataaatcaccttggcactatctg
ttccacccttctggtgctatgaacggacaggcataccctcgcggtatgtcacctacgtca
gttcccatcacaccgcagagtgccgctttggggcctgcaatgcaggcgacggttcccact
acgccccagaatagttccttcgcagcagcgttccatgggaatgtttttgaccgagcggat
gctctcatggctaacccaggtatctctatgggccgcaacggtggttttggcaaaggccac
atgggcttcagctcgctatcttctttatcttccatatcatctgatgaaggaatacttccc
actcacgggccactcggcccagtacctcttcgtctcaatggaggcaaagtcgccttttag
>Fp44
atggagcggccagaccgactcgccggttcgtccgtcggttctgtatcacaggcttcaatt
ccacgaagcttgcctgaaaatcacacatctggacgccgtccagttccaaactcagctgcc
acatccaacggccctccgccgcctcctcctatccctagccttcgcagcgtcccatccagt
tcatctctctcaaccactagcatgtcggcagcccaggttatcaatctcgcgcgcgaggct
atgcaaaatgcaatcgaaagcgaaagtcaagccgcagaagccggtgctgtcagcacaggg
ctccgaaccggagtcactatcgacctaagtcgtaaaggcatccagaagctgccagatgaa
gttgtcgatattgtgaaaggcgaattggaacgttcttcgtccaaaaactcgtcctcaaat
acacggccagatgctgatgcttatacggtctccagactggcattgtctcataaccaactg
acgagcttgcctgctcgcttttccgaatgcacatcactacgatacctcaacatccggggt
aaccagatcaaggaatttcctatgcctttgtgtgacctgacatctttggaaatccttgac
cttggccggaaccaacttcgaattcttccagcagatattgcaagactctcttcattgaaa
gtgctgtctatacccaagaaccaaatacgagagctacccatatgcattgccgacatggga
tcgttgcaggtgatcaagtttgaaggaaaccctatcagctttccaccacgagatgcaatt
caagtacaagcggcgagccctccacacgaaggtgttcaaaaggacaatgaagtgacggag
gtggcggttactttgcagatcaagcgatacctgaagcaatacactattaatggtcgatcc
gaatccgacaatacaggagatgaatcgagcgagggtgcggaaaccccccggtttcccttg
aagagagtggctagtggacgctttcctgtcaaggtccagggcgccgatttgcctgacatt
cgttctcccaatcttggatcacgagcacctccgataccctcaagatcgcattatcgaggg
ctttcgcagcaaaacactgcttttcgaagacctggtgttatgcctctgacaatcggaaac
gtcaatgaacgtgttcgcagcaactctgaaagcctgctccgagcagaaagatcagatggt
cgcagcaggcgtatgggaatcgtctcaagaaagccttctgacctcggcacgcttgacgag
atgcaggtaaacaaccgctttagccattatcgtggtttgagtcatggttctgctatgcaa
ggaaatcaagtatcaaccaagagtccggcaacaccaacagaaccctacctcgcacgcccg
atatacgtgaggcgtctttcaattctccctgaacgacgcagggagtcaaagatatttgac
ccagtcattgaaactgccaagggaatcctctactcagtcttccagattcatcccatgatc
caggcgctaatgggcttgacaagtgacggctcagccaagcgatccagtctcgaaatagtg
ttctacaacaccaactcacatgttgaagaactggagcaggagctacagaaacatgaaaac
gcgtcggccgagccttatgatcattctcaacgagaaaacgaaaacgtgcacagggcatgc
cagactctagttagcgcctatggccatgtttgcacacttttggccgataacattggtaca
ttcgtggactttggagatgctcgatatattcggagtctgctcatgtccctatacaacagt
atcatggaactgcgcgtcactttgtcatctgtcggtgctgctgatgttcgtcgacaaggc
ggacccaagggtggttcaactggcgaacgcaccgccagaccacatgcgcgagaaccatct
gcaactcccactatcagcagatcgaatggggctcgcaaccgcaacggtactttagttcac
aatccggttaatctgcgcgttaccaccgacgttccagtgcccacacctctttctgcaaca
tatctcaatggtaatgggcgcactgctactcttacctcggccactcctcgatcaggagaa
tccttctcctcaattggaagtcgcgggatgtcatccgagtttacagaagaggatcgacag
tttgaacggattttcctggctctgcaaagatctactgatctcgttatgggcacactgccc
aacttcaacgcccagctggctggtggcttacgaaatgccatgtaccagcggactcctgaa
ggtgttctccagcactggaaaggattaattgctatgtgtactcaggtcatccagcagaca
gagattctcaaaaacagactgtctaagatcaagttgaaggagccaggcgttcggacgcag
gcaagtttctggagtctctgcagtaacttcagtcactcgtgggcagacatgatttctcag
atcaagtatgggcctaatagtgtgccactcccccctgacactcgggcacgtttgcgaccg
attcaacaaagtatcaaagagacaagcaacatcatctataaatcaccttggcactatctg
ttccacccttctggtgctatgaacggacaggcataccctcgcggtatgtcacctacgtca
gttcccatcacaccgcagagtgccgctttggggcctgcaatgcaggcgacggttcccact
acgccccagaatagttccttcgcagcagcgttccatgggaatgtttttgaccgagcggat
gctctcatggctaacccaggtatctctatgggccgcaacggtggttttggcaaaggccac
atgggcttcagctcgctatcttctttatcttccatatcatctgatgaaggaatacttccc
actcacgggccactcggcccagtacctcttcgtctcaatggaggcaaagtcgccttttag
>Fp49
------------------------------------------------------------
------------------------------------------------------------
------------------------------------------------------------
------------------------------------------------------------
------------------------------------------------------------
------------------------------------------------------------
------------------------------------------------------------
------------------------------------------------------------
------------------------------------------------------------
------------------------------------------------------------
------------------------------------------------------------
------------------------------------------------------atggga
tcgttgcaggtgatcaagtttgaaggaaaccctatcagctttccaccacgagatgcaatt
caagtacaagcggcgagccctccacacgaaggtgttcaaaaggacaatgaagtgacggag
gtggcggttactttgcagatcaagcgatacctgaagcaatacactattaatggtcgatcc
gaatccgacaatacaggagatgaatcgagcgagggtgcggaaaccccccggtttcccttg
aagagagtggctagtggacgctttcctgtcaaggtccagggcgccgatttgcctgacatt
cgttctcccaatcttggatcacgagcacctccgataccctcaagatcgcattatcgaggg
ctttcgcagcaaaacactgcttttcgaagacctggtgttatgcctctgacaatcggaaac
gtcaatgaacgtgttcgcagcaactctgaaagcctgctccgagcagaaagatcagatggt
cgcagcaggcgtatgggaatcgtctcaagaaagccttctgacctcggcacgcttgacgag
atgcaggtaaacaaccgctttagccattatcgtggtttgagtcatggttctgctatgcaa
ggaaatcaagtatcaaccaagagtccggcaacaccaacagaaccctacctcgcacgcccg
atatacgtgaggcgtctttcaattctccctgaacgacgcagggagtcaaagatatttgac
ccagtcattgaaactgccaagggaatcctctactcagtcttccagattcatcccatgatc
caggcgctaatgggcttgacaagtgacggctcagccaagcgatccagtctcgaaatagtg
ttctacaacaccaactcacatgttgaagaactggagcaggagctacagaaacatgaaaac
gcgtcggccgagccttatgatcattctcaacgagaaaacgaaaacgtgcacagggcatgc
cagactctagttagcgcctatggccatgtttgcacacttttggccgataacattggtaca
ttcgtggactttggagatgctcgatatattcggagtctgctcatgtccctatacaacagt
atcatggaactgcgcgtcactttgtcatctgtcggtgctgctgatgttcgtcgacaaggc
ggacccaagggtggttcaactggcgaacgcaccgccagaccacatgcgcgagaaccatct
gcaactcccactatcagcagatcgaatggggctcgcaaccgcaacggtactttagttcac
aatccggttaatctgcgcgttaccaccgacgttccagtgcccacacctctttctgcaaca
tatctcaatggtaatgggcgcactgctactcttacctcggccactcctcgatcaggagaa
tccttctcctcaattggaagtcgcgggatgtcatccgagtttacagaagaggatcgacag
tttgaacggattttcctggctctgcaaagatctactgatctcgttatgggcacactgccc
aacttcaacgcccagctggctggtggcttacgaaatgccatgtaccagcggactcctgaa
ggtgttctccagcactggaaaggattaattgctatgtgtactcaggtcatccagcagaca
gagattctcaaaaacagactgtctaagatcaagttgaaggagccaggcgttcggacgcag
gcaagtttctggagtctctgcagtaacttcagtcactcgtgggcagacatgatttctcag
atcaagtatgggcctaatagtgtgccactcccccctgacactcgggcacgtttgcgaccg
attcaacaaagtatcaaagagacaagcaacatcatctataaatcaccttggcactatctg
ttccacccttctggtgctatgaacggacaggcataccctcgcggtatgtcacctacgtca
gttcccatcacaccgcagagtgccgctttggggcctgcaatgcaggcgacggttcccact
acgccccagaatagttccttcgcagcagcgttccatgggaatgtttttgaccgagcggat
gctctcatggctaacccaggtatctctatgggccgcaacggtggttttggcaaaggccac
atgggcttcagctcgctatcttctttatcttccatatcatctgatgaaggaatacttccc
actcacgggccactcggcccagtacctcttcgtctcaatggaggcaaagtcgccttttag
>Fp50
------------------------------------------------------------
------------------------------------------------------------
------------------------------------------------------------
------------------------------------------------------------
------------------------------------------------------------
------------------------------------------------------------
------------------------------------------------------------
------------------------------------------------------------
------------------------------------------------------------
------------------------------------------------------------
------------------------------------------------------------
------------------------------------------------------atggga
tcgttgcaggtgatcaagtttgaaggaaaccctatcagctttccaccacgagatgcaatt
caagtacaagcggcgagccctccacacgaaggtgttcaaaaggacaatgaagtgacggag
gtggcggttactttgcagatcaagcgatacctgaagcaatacactattaatggtcgatcc
gaatccgacaatacaggagatgaatcgagcgagggtgcggaaaccccccggtttcccttg
aagagagtggctagtggacgctttcctgtcaaggtccagggcgccgatttgcctgacatt
cgttctcccaatcttggatcacgagcacctccgataccctcaagatcgcattatcgaggg
ctttcgcagcaaaacactgcttttcgaagacctggtgttatgcctctgacaatcggaaac
gtcaatgaacgtgttcgcagcaactctgaaagcctgctccgagcagaaagatcagatggt
cgcagcaggcgtatgggaatcgtctcaagaaagccttctgacctcggcacgcttgacgag
atgcaggtaaacaaccgctttagccattatcgtggtttgagtcatggttctgctatgcaa
ggaaatcaagtatcaaccaagagtccggcaacaccaacagaaccctacctcgcacgcccg
atatacgtgaggcgtctttcaattctccctgaacgacgcagggagtcaaagatatttgac
ccagtcattgaaactgccaagggaatcctctactcagtcttccagattcatcccatgatc
caggcgctaatgggcttgacaagtgacggctcagccaagcgatccagtctcgaaatagtg
ttctacaacaccaactcacatgttgaagaactggagcaggagctacagaaacatgaaaac
gcgtcggccgagccttatgatcattctcaacgagaaaacgaaaacgtgcacagggcatgc
cagactctagttagcgcctatggccatgtttgcacacttttggccgataacattggtaca
ttcgtggactttggagatgctcgatatattcggagtctgctcatgtccctatacaacagt
atcatggaactgcgcgtcactttgtcatctgtcggtgctgctgatgttcgtcgacaaggc
ggacccaagggtggttcaactggcgaacgcaccgccagaccacatgcgcgagaaccatct
gcaactcccactatcagcagatcgaatggggctcgcaaccgcaacggtactttagttcac
aatccggttaatctgcgcgttaccaccgacgttccagtgcccacacctctttctgcaaca
tatctcaatggtaatgggcgcactgctactcttacctcggccactcctcgatcaggagaa
tccttctcctcaattggaagtcgcgggatgtcatccgagtttacagaagaggatcgacag
tttgaacggattttcctggctctgcaaagatctactgatctcgttatgggcacactgccc
aacttcaacgcccagctggctggtggcttacgaaatgccatgtaccagcggactcctgaa
ggtgttctccagcactggaaaggattaattgctatgtgtactcaggtcatccagcagaca
gagattctcaaaaacagactgtctaagatcaagttgaaggagccaggcgttcggacgcag
gcaagtttctggagtctctgcagtaacttcagtcactcgtgggcagacatgatttctcag
atcaagtatgggcctaatagtgtgccactcccccctgacactcgggcacgtttgcgaccg
attcaacaaagtatcaaagagacaagcaacatcatctataaatcaccttggcactatctg
ttccacccttctggtgctatgaacggacaggcataccctcgcggtatgtcacctacgtca
gttcccatcacaccgcagagtgccgctttggggcctgcaatgcaggcgacggttcccact
acgccccagaatagttccttcgcagcagcgttccatgggaatgtttttgaccgagcggat
gctctcatggctaacccaggtatctctatgggccgcaacggtggttttggcaaaggccac
atgggcttcagctcgctatcttctttatcttccatatcatctgatgaaggaatacttccc
actcacgggccactcggcccagtacctcttcgtctcaatggaggcaaagtcgccttttag
>Fp51
atggagcggccagaccgactcgccggttcgtccgtcggttctgtatcacaggcttcaatt
ccacgaagcttgcctgaaaatcacacatctggacgccgtccagttccaaactcagctgcc
acatccaacggccctccgccgcctcctcctatccctagccttcgcagcgtcccatccagt
tcatctctctcaaccactagcatgtcggcagcccaggttatcaatctcgcgcgcgaggct
atgcaaaatgcaatcgaaagcgaaagtcaagccgcagaagccggtgctgtcagcacaggg
ctccgaaccggagtcactatcgacctaagtcgtaaaggcatccagaagctgccagatgaa
gttgtcgatattgtgaaaggcgaattggaacgttcttcgtccaaaaactcgtcctcaaat
acacggccagatgctgatgcttatacggtctccagactggcattgtctcataaccaactg
acgagcttgcctgctcgcttttccgaatgcacatcactacgatacctcaacatccggggt
aaccagatcaaggaatttcctatgcctttgtgtgacctgacatctttggaaatccttgac
cttggccggaaccaacttcgaattcttccagcagatattgcaagactctcttcattgaaa
gtgctgtctatacccaagaaccaaatacgagagctacccatatgcattgccgacatggga
tcgttgcaggtgatcaagtttgaaggaaaccctatcagctttccaccacgagatgcaatt
caagtacaagcggcgagccctccacacgaaggtgttcaaaaggacaatgaagtgacggag
gtggcggttactttgcagatcaagcgatacctgaagcaatacactattaatggtcgatcc
gaatccgacaatacaggagatgaatcgagcgagggtgcggaaaccccccggtttcccttg
aagagagtggctagtggacgctttcctgtcaaggtccagggcgccgatttgcctgacatt
cgttctcccaatcttggatcacgagcacctccgataccctcaagatcgcattatcgaggg
ctttcgcagcaaaacactgcttttcgaagacctggtgttatgcctctgacaatcggaaac
gtcaatgaacgtgttcgcagcaactctgaaagcctgctccgagcagaaagatcagatggt
cgcagcaggcgtatgggaatcgtctcaagaaagccttctgacctcggcacgcttgacgag
atgcaggtaaacaaccgctttagccattatcgtggtttgagtcatggttctgctatgcaa
ggaaatcaagtatcaaccaagagtccggcaacaccaacagaaccctacctcgcacgcccg
atatacgtgaggcgtctttcaattctccctgaacgacgcagggagtcaaagatatttgac
ccagtcattgaaactgccaagggaatcctctactcagtcttccagattcatcccatgatc
caggcgctaatgggcttgacaagtgacggctcagccaagcgatccagtctcgaaatagtg
ttctacaacaccaactcacatgttgaagaactggagcaggagctacagaaacatgaaaac
gcgtcggccgagccttatgatcattctcaacgagaaaacgaaaacgtgcacagggcatgc
cagactctagttagcgcctatggccatgtttgcacacttttggccgataacattggtaca
ttcgtggactttggagatgctcgatatattcggagtctgctcatgtccctatacaacagt
atcatggaactgcgcgtcactttgtcatctgtgggtgctgctgatgttcgtcgacaaggc
ggacccaagggtggttcaactggcgaacgcaccgccagaccacatgcgcgagaaccatct
gcaactcccactatcagcagatcgaatggggctcgcaaccgcaacggtactttagttcac
aatccggttaatctgcgcgttaccaccgacgttccagtgcccacacctctttctgcaaca
tatctcaatggtaatgggcgcactgctactcttacctcggccactcctcgatcaggagaa
tccttctcctcaattggaagtcgcgggatgtcatccgagtttacagaagaggatcgacag
tttgaacggattttcctggctctgcaaagatctactgatctcgttatgggcacactgccc
aacttcaacgcccagctggctggtggcttacgaaatgccatgtaccagcggactcctgaa
ggtgttctccagcactggaaaggattaattgctatgtgtactcaggtcatccagcagaca
gagattctcaaaaacagactgtctaagatcaagttgaaggagccaggcgttcggacgcag
gcaagtttctggagtctctgcagtaacttcagtcactcgtgggcagacatgatttctcag
atcaagtatgggcctaatagtgtgccactcccccctgacactcgggcacgtttgcgaccg
attcaacaaagtatcaaagagacaagcaacatcatctataaatcaccttggcactatctg
ttccacccttctggtgctatgaacggacaggcataccctcgcggtatgtcacctacgtca
gttcccatcacaccgcagagtgccgctttggggcctgcaatgcaggcgacggttcccact
acgccccagaatagttccttcgcagcagcgttccatgggaatgtttttgaccgagcggat
gctctcatggctaacccaggtatctctatgggccgcaacggtggttttggcaaaggccac
atgggcttcagctcgctatcttctttatcttccatatcatctgatgaaggaatacttccc
actcacgggccactcggcccagtacctcttcgtctcaatggaggcaaagtcgccttttag
>Fp59
atggagcggccagaccgactcgccggttcgtccgtcggttctgtatcacaggcttcaatt
ccacgaagcttgcctgaaaatcacacatctggacgccgtccagttccaaactcagctgcc
acatccaacggccctccgccgcctcctcctatccctagccttcgcagcgtcccatccagt
tcatctctctcaaccactagcatgtcggcagcccaggttatcaatctcgcgcgcgaggct
atgcaaaatgcaatcgaaagcgaaagtcaagccgcagaagccggtgctgtcagcacaggg
ctccgaaccggagtcactatcgacctaagtcgtaaaggcatccagaagctgccagatgaa
gttgtcgatattgtgaaaggcgaattggaacgttcttcgtccaaaaactcgtcctcaaat
acacggccagatgctgatgcttatacggtctccagactggcattgtctcataaccaactg
acgagcttgcctgctcgcttttccgaatgcacatcactacgatacctcaacatccggggt
aaccagatcaaggaatttcctatgcctttgtgtgacctgacatctttggaaatccttgac
ctcggccggaaccaacttcgaattcttccagcagatattgcaagactctcttcattgaaa
gtgctgtctatacccaagaaccaaatacgagagctacccatatgcattgccgacatggga
tcgttgcaggtgatcaagtttgaaggaaaccctatcagctttccaccacgagatgcaatt
caagtacaagcggcgagccctccacacgaaggtgttcaaaaggacaatgaagtgacggag
gtggcggttactttgcagatcaagcgatacctgaagcaatacactattaatggtcgatcc
gaatccgacaatacaggagatgaatcgagcgagggtgcggaaaccccccggtttcccttg
aagagagtggctagtggacgctttcctgtcaaggtccagggcgccgatttgcctgacatt
cgttctcccaatcttggatcacgagcacctccgataccctcaagatcgcattatcgaggg
ctttcgcagcaaaacactgcttttcgaagacctggtgttatgcctctgacaatcggaaac
gtcaatgaacgtgttcgcagcaactctgaaagcctgctccgagcagaaagatcagatggt
cgcagcaggcgtatgggaatcgtctcaagaaagccttctgacctcggcacgcttgacgag
atgcaggtaaacaaccgctttagccattatcgtggtttgagtcatggttctgctatgcaa
ggaaatcaagtatcaaccaagagtccggcaacaccaacagaaccctacctcgcacgcccg
atatacgtgaggcgtctttcaattctccctgaacgacgcagggagtcaaagatatttgac
ccagtcattgaaactgccaagggaatcctctactcagtcttccagattcatcccatgatc
caggcgctaatgggcttgacaagtgacggctcagccaagcgatccagtctcgaaatagtg
ttctacaacaccaactcacatgttgaagaactggagcaggagctacagaaacatgaaaac
gcgtcggccgagccttatgatcattctcaacgagaaaacgaaaacgtgcacagggcatgc
cagactctagttagcgcctatggccatgtttgcacacttttggccgataacattggtaca
ttcgtggactttggagatgctcgatatattcggagtctgctcatgtccctatacaacagt
atcatggaactgcgcgtcactttgtcatctgtcggttctgctgatgttcgtcgacaaggc
ggacccaagggtggttcaactggcgaacgcaccgccagaccacatgcgcgagaaccatct
gcaactcccactatcagcagatcgaatggggctcgcaaccgcaacggtactttagttcac
aatccggttaatctgcgcgttaccaccgacgttccagtgcccacacctctttctgcaaca
tatctcaatggtaatgggcgcactgctactcttacctcggccactcctcgatcaggagaa
tccttctcctcaattggaagtcgcgggatgtcatccgagtttacagaagaggatcgacag
tttgaacggattttcctggctctgcaaagatctactgatctcgttatgggcacactgccc
aacttcaacgcccagctggctggtggcttacgaaatgccatgtaccagcggactcctgaa
ggtgttctccagcactggaaaggattaattgctatgtgtactcaggtcatccagcagaca
gagattctcaaaaacagactgtctaagatcaagttgaaggagccaggcgttcggacgcag
gcaagtttctggagtctctgcagtaacttcagtcactcgtgggcagacatgatttctcag
atcaagtatgggcctaatagtgtgccactcccccctgacactcgggcacgtttgcgaccg
attcaacaaagtatcaaagagacaagcaacatcatctataaatcaccttggcactatctg
ttccacccttctggtgctatgaacggacaggcataccctcgcggtatgtcacctacgtca
gttcccatcacaccgcagagtgccgctttggggcctgcaatgcaggcgacggttcccact
acgccccagaatagttccttcgcagcagcgttccatgggaatgtttttgaccgagcggat
gctctcatggctaacccaggtatctctatgggccgcaacggtggttttggcaaaggccac
atgggcttcagctcgctatcttctttatcttccatatcatctgatgaaggaatacttccc
actcacgggccactcggcccagtacctcttcgtctcaatggaggcaaagtcgccttttag
>Fp63
atggagcggccagaccgactcgccggttcgtccgtcggttctgtatcacaggcttcaatt
ccacgaagcttgcctgaaaatcacacatctggacgccgtccagttccaaactcagctgcc
acatccaacggccctccgccgcctcctcctatccctagccttcgcagcgtcccatccagt
tcatctctctcaaccactagcatgtcggcagcccaggttatcaatctcgcgcgcgaggct
atgcaaaatgcaatcgaaagcgaaagtcaagccgcagaagccggtgctgtcagcacaggg
ctccgaaccggagtcactatcgacctaagtcgtaaaggcatccagaagctgccagatgaa
gttgtcgatattgtgaaaggcgaattggaacgttcttcgtccaaaaactcgtcctcaaat
acacggccagatgctgatgcttatacggtctccagactggcattgtctcataaccaactg
acgagcttgcctgctcgcttttccgaatgcacatcactacgatacctcaacatccggggt
aaccagatcaaggaatttcctatgcctttgtgtgacctgacatctttggaaatccttgac
cttggccggaaccaacttcgaattcttccagcagatattgcaagactctcttcattgaaa
gtgctgtctatacccaagaaccaaatacgagagctacccatatgcattgccgacatggga
tcgttgcaggtgatcaagtttgaaggaaaccctatcagctttccaccacgagatgcaatt
caagtacaagcggcgagccctccacacgaaggtgttcaaaaggacaatgaagtgacggag
gtggcggttactttgcagatcaagcgatacctgaagcaatacactattaatggtcgatcc
gaatccgacaatacaggagatgaatcgagcgagggtgcggaaaccccccggtttcccttg
aagagagtggctagtggacgctttcctgtcaaggtccagggcgccgatttgcctgacatt
cgttctcccaatcttggatcacgagcacctccgataccctcaagatcgcattatcgaggg
ctttcgcagcaaaacactgcttttcgaagacctggtgttatgcctctgacaatcggaaac
gtcaatgaacgtgttcgcagcaactctgaaagcctgctccgagcagaaagatcagatggt
cgcagcaggcgtatgggaatcgtctcaagaaagccttctgacctcggcacgcttgacgag
atgcaggtaaacaaccgctttagccattatcgtggtttgagtcatggttctgctatgcaa
ggaaatcaagtatcaaccaagagtccggcaacaccaacagaaccctacctcgcacgcccg
atatacgtgaggcgtctttcaattctccctgaacgacgcagggagtcaaagatatttgac
ccagtcattgaaactgccaagggaatcctctactcagtcttccagattcatcccatgatc
caggcgctaatgggcttgacaagtgacggctcagccaagcgatccagtctcgaaatagtg
ttctacaacaccaactcacatgttgaagaactggagcaggagctacagaaacatgaaaac
gcgtcggccgagccttatgatcattctcaacgagaaaacgaaaacgtgcacagggcatgc
cagactctagttagcgcctatggccatgtttgcacacttttggccgataacattggtaca
ttcgtggactttggagatgctcgatatattcggagtctgctcatgtccctatacaacagt
atcatggaactgcgcgtcactttgtcatctgtcggtgctgctgatgttcgtcgacaaggc
ggacccaagggtggttcaactggcgaacgcaccgccagaccacatgcgcgagaaccatct
gcaactcccactatcagcagatcgaatggggctcgcaaccgcaacggtactttagttcac
aatccggttaatctgcgcgttaccaccgacgttccagtgcccacacctctttctgcaaca
tatctcaatggtaatgggcgcactgctactcttacctcggccactcctcgatcaggagaa
tccttctcctcaattggaagtcgcgggatgtcatccgagtttacagaagaggatcgacag
tttgaacggattttcctggctctgcaaagatctactgatctcgttatgggcacactgccc
aacttcaacgcccagctggctggtggcttacgaaatgccatgtaccagcggactcctgaa
ggtgttctccagcactggaaaggattaattgctatgtgtactcaggtcatccagcagaca
gagattctcaaaaacagactgtctaagatcaagttgaaggagccaggcgttcggacgcag
gcaagtttctggagtctctgcagtaacttcagtcactcgtgggcagacatgatttctcag
atcaagtatgggcctaatagtgtgccactcccccctgacactcgggcacgtttgcgaccg
attcaacaaagtatcaaagagacaagcaacatcatctataaatcaccttggcactatctg
ttccacccttctggtgctatgaacggacaggcataccctcgcggtatgtcacctacgtca
gttcccatcacaccgcagagtgccgctttggggcctgcaatgcaggcgacggttcccact
acgccccagaatagttccttcgcagcagcgttccatgggaatgtttttgaccgagcggat
gctctcatggctaacccaggtatctctatgggccgcaacggtggttttggcaaaggccac
atgggcttcagctcgctatcttctttatcttccatatcatctgatgaaggaatacttccc
actcacgggccactcggcccagtacctcttcgtctcaatggaggcaaagtcgccttttag
>Fp65
atggagcggccagaccgactcgccggttcgtccgtcggttctgtatcacaggcttcaatt
ccacgaagcttgcctgaaaatcacacatctggacgccgtccagttccaaactcagctgcc
acatccaacggccctccgccgcctcctcctatccctagccttcgcagcgtcccatccagt
tcatctctctcaaccactagcatgtcggcagcccaggttatcaatctcgcgcgcgaggct
atgcaaaatgcaatcgaaagcgaaagtcaagccgcagaagccggtgctgtcagcacaggg
ctccgaaccggagtcactatcgacctaagtcgtaaaggcatccagaagctgccagatgaa
gttgtcgatattgtgaaaggcgaattggaacgttcttcgtccaaaaactcgtcctcaaat
acacggccagatgctgatgcttatacggtctccagactggcattgtctcataaccaactg
acgagcttgcctgctcgcttttccgaatgcacatcactacgatacctcaacatccggggt
aaccagatcaaggaatttcctatgcctttgtgtgacctgacatctttggaaatccttgac
cttggccggaaccaacttcgaattcttccagcagatattgcaagactctcttcattgaaa
gtgctgtctatacccaagaaccaaatacgagagctacccatatgcattgccgacatggga
tcgttgcaggtgatcaagtttgaaggaaaccctatcagctttccaccacgagatgcaatt
caagtacaagcggcgagccctccacacgaaggtgttcaaaaggacaatgaagtgacggag
gtggcggttactttgcagatcaagcgatacctgaagcaatacactattaatggtcgatcc
gaatccgacaatacaggagatgaatcgagcgagggtgcggaaaccccccggtttcccttg
aagagagtggctagtggacgctttcctgtcaaggtccagggcgccgatttgcctgacatt
cgttctcccaatcttggatcacgagcacctccgataccctcaagatcgcattatcgaggg
ctttcgcagcaaaacactgcttttcgaagacctggtgttatgcctctgacaatcggaaac
gtcaatgaacgtgttcgcagcaactctgaaagcctgctccgagcagaaagatcagatggt
cgcagcaggcgtatgggaatcgtctcaagaaagccttctgacctcggcacgcttgacgag
atgcaggtaaacaaccgctttagccattatcgtggtttgagtcatggttctgctatgcaa
ggaaatcaagtatcaaccaagagtccggcaacaccaacagaaccctacctcgcacgcccg
atatacgtgaggcgtctttcaattctccctgaacgacgcagggagtcaaagatatttgac
ccagtcattgaaactgccaagggaatcctctactcagtcttccagattcatcccatgatc
caggcgctaatgggcttgacaagtgacggctcagccaagcgatccagtctcgaaatagtg
ttctacaacaccaactcacatgttgaagaactggagcaggagctacagaaacatgaaaac
gcgtcggccgagccttatgatcattctcaacgagaaaacgaaaacgtgcacagggcatgc
cagactctagttagcgcctatggccatgtttgcacacttttggccgataacattggtaca
ttcgtggactttggagatgctcgatatattcggagtctgctcatgtccctatacaacagt
atcatggaactgcgcgtcactttgtcatctgtcggtgctgctgatgttcgtcgacaaggc
ggacccaagggtggttcaactggcgaacgcaccgccagaccacatgcgcgagaaccatct
gcaactcccactatcagcagatcgaatggggctcgcaaccgcaacggtactttagttcac
aatccggttaatctgcgcgttaccaccgacgttccagtgcccacacctctttctgcaaca
tatctcaatggtaatgggcgcactgctactcttacctcggccactcctcgatcaggagaa
tccttctcctcaattggaagtcgcgggatgtcatccgagtttacagaagaggatcgacag
tttgaacggattttcctggctctgcaaagatctactgatctcgttatgggcacactgccc
aacttcaacgcccagctggctggtggcttacgaaatgccatgtaccagcggactcctgaa
ggtgttctccagcactggaaaggattaattgctatgtgtactcaggtcatccagcagaca
gagattctcaaaaacagactgtctaagatcaagttgaaggagccaggcgttcggacgcag
gcaagtttctggagtctctgcagtaacttcagtcactcgtgggcagacatgatttctcag
atcaagtatgggcctaatagtgtgccactcccccctgacactcgggcacgtttgcgaccg
attcaacaaagtatcaaagagacaagcaacatcatctataaatcaccttggcactatctg
ttccacccttctggtgctatgaacggacaggcataccctcgcggtatgtcacctacgtca
gttcccatcacaccgcagagtgccgctttggggcctgcaatgcaggcgacggttcccact
acgccccagaatagttccttcgcagcagcgttccatgggaatgtttttgaccgagcggat
gctctcatggctaacccaggtatctctatgggccgcaacggtggttttggcaaaggccac
atgggcttcagctcgctatcttctttatcttccatatcatctgatgaaggaatacttccc
actcacgggccactcggcccagtacctcttcgtctcaatggaggcaaagtcgccttttag
>Fp66
atggagcggccagaccgactcgccggttcgtccgtcggttctgtatcacaggcttcaatt
ccacgaagcttgcctgaaaatcacacatctggacgccgtccagttccaaactcagctgcc
acatccaacggccctccgccgcctcctcctatccctagccttcgcagcgtcccatccagt
tcatctctctcaaccactagcatgtcggcagcccaggttatcaatctcgcgcgcgaggct
atgcaaaatgcaatcgaaagcgaaagtcaagccgcagaagccggtgctgtcagcacaggg
ctccgaaccggagtcactatcgacctaagtcgtaaaggcatccagaagctgccagatgaa
gttgtcgatattgtgaaaggcgaattggaacgttcttcgtccaaaaactcgtcctcaaat
acacggccagatgctgatgcttatacggtctccagactggcattgtctcataaccaactg
acgagcttgcctgctcgcttttccgaatgcacatcactacgatacctcaacatccggggt
aaccagatcaaggaatttcctatgcctttgtgtgacctgacatctttggaaatccttgac
cttggccggaaccaacttcgaattcttccagcagatattgcaagactctcttcattgaaa
gtgctgtctatacccaagaaccaaatacgagagctacccatatgcattgccgacatggga
tcgttgcaggtgatcaagtttgaaggaaaccctatcagctttccaccacgagatgcaatt
caagtacaagcggcgagccctccacacgaaggtgttcaaaaggacaatgaagtgacggag
gtggcggttactttgcagatcaagcgatacctgaagcaatacactattaatggtcgatcc
gaatccgacaatacaggagatgaatcgagcgagggtgcggaaaccccccggtttcccttg
aagagagtggctagtggacgctttcctgtcaaggtccagggcgccgatttgcctgacatt
cgttctcccaatcttggatcacgagcacctccgataccctcaagatcgcattatcgaggg
ctttcgcagcaaaacactgcttttcgaagacctggtgttatgcctctgacaatcggaaac
gtcaatgaacgtgttcgcagcaactctgaaagcctgctccgagcagaaagatcagatggt
cgcagcaggcgtatgggaatcgtctcaagaaagccttctgacctcggcacgcttgacgag
atgcaggtaaacaaccgctttagccattatcgtggtttgagtcatggttctgctatgcaa
ggaaatcaagtatcaaccaagagtccggcaacaccaacagaaccctacctcgcacgcccg
atatacgtgaggcgtctttcaattctccctgaacgacgcagggagtcaaagatatttgac
ccagtcattgaaactgccaagggaatcctctactcagtcttccagattcatcccatgatc
caggcgctaatgggcttgacaagtgacggctcagccaagcgatccagtctcgaaatagtg
ttctacaacaccaactcacatgttgaagaactggagcaggagctacagaaacatgaaaac
gcgtcggccgagccttatgatcattctcaacgagaaaacgaaaacgtgcacagggcatgc
cagactctagttagcgcctatggccatgtttgcacacttttggccgataacattggtaca
ttcgtggactttggagatgctcgatatattcggagtctgctcatgtccctatacaacagt
atcatggaactgcgcgtcactttgtcatctgtcggtgctgctgatgttcgtcgacaaggc
ggacccaagggtggttcaactggcgaacgcaccgccagaccacatgcgcgagaaccatct
gcaactcccactatcagcagatcgaatggggctcgcaaccgcaacggtactttagttcac
aatccggttaatctgcgcgttaccaccgacgttccagtgcccacacctctttctgcaaca
tatctcaatggtaatgggcgcactgctactcttacctcggccactcctcgatcaggagaa
tccttctcctcaattggaagtcgcgggatgtcatccgagtttacagaagaggatcgacag
tttgaacggattttcctggctctgcaaagatctactgatctcgttatgggcacactgccc
aacttcaacgcccagctggctggtggcttacgaaatgccatgtaccagcggactcctgaa
ggtgttctccagcactggaaaggattaattgctatgtgtactcaggtcatccagcagaca
gagattctcaaaaacagactgtctaagatcaagttgaaggagccaggcgttcggacgcag
gcaagtttctggagtctctgcagtaacttcagtcactcgtgggcagacatgatttctcag
atcaagtatgggcctaatagtgtgccactcccccctgacactcgggcacgtttgcgaccg
attcaacaaagtatcaaagagacaagcaacatcatctataaatcaccttggcactatctg
ttccacccttctggtgctatgaacggacaggcataccctcgcggtatgtcacctacgtca
gttcccatcacaccgcagagtgccgctttggggcctgcaatgcaggcgacggttcccact
acgccccagaatagttccttcgcagcagcgttccatgggaatgtttttgaccgagcggat
gctctcatggctaacccaggtatctctatgggccgcaacggtggttttggcaaaggccac
atgggcttcagctcgctatcttctttatcttccatatcatctgatgaaggaatacttccc
actcacgggccactcggcccagtacctcttcgtctcaatggaggcaaagtcgccttttag
>Fp72
atggagcggccagaccgactcgccggttcgtccgtcggttctgtatcacaggcttcaatt
ccacgaagcttgcctgaaaatcacacatctggacgccgtccagttccaaactcagctgcc
acatccaacggccctccgccgcctcctcctatccctagccttcgcagcgtcccatccagt
tcatctctctcaaccactagcatgtcggcagcccaggttatcaatctcgcgcgcgaggct
atgcaaaatgcaatcgaaagcgaaagtcaagccgcagaagccggtgctgtcagcacaggg
ctccgaaccggagtcactatcgacctaagtcgtaaaggcatccagaagctgccagatgaa
gttgtcgatattgtgaaaggcgaattggaacgttcttcgtccaaaaactcgtcctcaaat
acacggccagatgctgatgcttatacggtctccagactggcattgtctcataaccaactg
acgagcttgcctgctcgcttttccgaatgcacatcactacgatacctcaacatccggggt
aaccagatcaaggaatttcctatgcctttgtgtgacctgacatctttggaaatccttgac
cttggccggaaccaacttcgaattcttccagcagatattgcaagactctcttcattgaaa
gtgctgtctatacccaagaaccaaatacgagagctacccatatgcattgccgacatggga
tcgttgcaggtgatcaagtttgaaggaaaccctatcagctttccaccacgagatgcaatt
caagtacaagcggcgagccctccacacgaaggtgttcaaaaggacaatgaagtgacggag
gtggcggttactttgcagatcaagcgatacctgaagcaatacactattaatggtcgatcc
gaatccgacaatacaggagatgaatcgagcgagggtgcggaaaccccccggtttcccttg
aagagagtggctagtggacgctttcctgtcaaggtccagggcgccgatttgcctgacatt
cgttctcccaatcttggatcacgagcacctccgataccctcaagatcgcattatcgaggg
ctttcgcagcaaaacactgcttttcgaagacctggtgttatgcctctgacaatcggaaac
gtcaatgaacgtgttcgcagcaactctgaaagcctgctccgagcagaaagatcagatggt
cgcagcaggcgtatgggaatcgtctcaagaaagccttctgacctcggcacgcttgacgag
atgcaggtaaacaaccgctttagccattatcgtggtttgagtcatggttctgctatgcaa
ggaaatcaagtatcaaccaagagtccggcaacaccaacagaaccctacctcgcacgcccg
atatacgtgaggcgtctttcaattctccctgaacgacgcagggagtcaaagatatttgac
ccagtcattgaaactgccaagggaatcctctactcagtcttccagattcatcccatgatc
caggcgctaatgggcttgacaagtgacggctcagccaagcgatccagtctcgaaatagtg
ttctacaacaccaactcacatgttgaagaactggagcaggagctacagaaacatgaaaac
gcgtcggccgagccttatgatcattctcaacgagaaaacgaaaacgtgcacagggcatgc
cagactctagttagcgcctatggccatgtttgcacacttttggccgataacattggtaca
ttcgtggactttggagatgctcgatatattcggagtctgctcatgtccctatacaacagt
atcatggaactgcgcgtcactttgtcatctgtcggtgctgctgatgttcgtcgacaaggc
ggacccaagggtggttcaactggcgaacgcaccgccagaccacatgcgcgagaaccatct
gcaactcccactatcagcagatcgaatggggctcgcaaccgcaacggtactttagttcac
aatccggttaatctgcgcgttaccaccgacgttccagtgcccacacctctttctgcaaca
tatctcaatggtaatgggcgcactgctactcttacctcggccactcctcgatcaggagaa
tccttctcctcaattggaagtcgcgggatgtcatccgagtttacagaagaggatcgacag
tttgaacggattttcctggctctgcaaagatctactgatctcgttatgggcacactgccc
aacttcaacgcccagctggctggtggcttacgaaatgccatgtaccagcggactcctgaa
ggtgttctccagcactggaaaggattaattgctatgtgtactcaggtcatccagcagaca
gagattctcaaaaacagactgtctaagatcaagttgaaggagccaggcgttcggacgcag
gcaagtttctggagtctctgcagtaacttcagtcactcgtgggcagacatgatttctcag
atcaagtatgggcctaatagtgtgccactcccccctgacactcgggcacgtttgcgaccg
attcaacaaagtatcaaagagacaagcaacatcatctataaatcaccttggcactatctg
ttccacccttctggtgctatgaacggacaggcataccctcgcggtatgtcacctacgtca
gttcccatcacaccgcagagtgccgctttggggcctgcaatgcaggcgacggttcccact
acgccccagaatagttccttcgcagcagcgttccatgggaatgtttttgaccgagcggat
gctctcatggctaacccaggtatctctatgggccgcaacggtggttttggcaaaggccac
atgggcttcagctcgctatcttctttatcttccatatcatctgatgaaggaatacttccc
actcacgggccactcggcccagtacctcttcgtctcaatggaggcaaagtcgccttttag
>Fp73
atggagcggccagaccgactcgccggttcgtccgtcggttctgtatcacaggcttcaatt
ccacgaagcttgcctgaaaatcacacatctggacgccgtccagttccaaactcagctgcc
acatccaacggccctccgccgcctcctcctatccctagccttcgcagcgtcccatccagt
tcatctctctcaaccactagcatgtcggcagcccaggttatcaatctcgcgcgcgaggct
atgcaaaatgcaatcgaaagcgaaagtcaagccgcagaagccggtgctgtcagcacaggg
ctccgaaccggagtcactatcgacctaagtcgtaaaggcatccagaagctgccagatgaa
gttgtcgatattgtgaaaggcgaattggaacgttcttcgtccaaaaactcgtcctcaaat
acacggccagatgctgatgcttatacggtctccagactggcattgtctcataaccaactg
acgagcttgcctgctcgcttttccgaatgcacatcactacgatacctcaacatccggggt
aaccagatcaaggaatttcctatgcctttgtgtgacctgacatctttggaaatccttgac
cttggccggaaccaacttcgaattcttccagcagatattgcaagactctcttcattgaaa
gtgctgtctatacccaagaaccaaatacgagagctacccatatgcattgccgacatggga
tcgttgcaggtgatcaagtttgaaggaaaccctatcagctttccaccacgagatgcaatt
caagtacaagcggcgagccctccacacgaaggtgttcaaaaggacaatgaagtgacggag
gtggcggttactttgcagatcaagcgatacctgaagcaatacactattaatggtcgatcc
gaatccgacaatacaggagatgaatcgagcgagggtgcggaaaccccccggtttcccttg
aagagagtggctagtggacgctttcctgtcaaggtccagggcgccgatttgcctgacatt
cgttctcccaatcttggatcacgagcacctccgataccctcaagatcgcattatcgaggg
ctttcgcagcaaaacactgcttttcgaagacctggtgttatgcctctgacaatcggaaac
gtcaatgaacgtgttcgcagcaactctgaaagcctgctccgagcagaaagatcagatggt
cgcagcaggcgtatgggaatcgtctcaagaaagccttctgacctcggcacgcttgacgag
atgcaggtaaacaaccgctttagccattatcgtggtttgagtcatggttctgctatgcaa
ggaaatcaagtatcaaccaagagtccggcaacaccaacagaaccctacctcgcacgcccg
atatacgtgaggcgtctttcaattctccctgaacgacgcagggagtcaaagatatttgac
ccagtcattgaaactgccaagggaatcctctactcagtcttccagattcatcccatgatc
caggcgctaatgggcttgacaagtgacggctcagccaagcgatccagtctcgaaatagtg
ttctacaacaccaactcacatgttgaagaactggagcaggagctacagaaacatgaaaac
gcgtcggccgagccttatgatcattctcaacgagaaaacgaaaacgtgcacagggcatgc
cagactctagttagcgcctatggccatgtttgcacacttttggccgataacattggtaca
ttcgtggactttggagatgctcgatatattcggagtctgctcatgtccctatacaacagt
atcatggaactgcgcgtcactttgtcatctgtcggtgctgctgatgttcgtcgacaaggc
ggacccaagggtggttcaactggcgaacgcaccgccagaccacatgcgcgagaaccatct
gcaactcccactatcagcagatcgaatggggctcgcaaccgcaacggtactttagttcac
aatccggttaatctgcgcgttaccaccgacgttccagtgcccacacctctttctgcaaca
tatctcaatggtaatgggcgcactgctactcttacctcggccactcctcgatcaggagaa
tccttctcctcaattggaagtcgcgggatgtcatccgagtttacagaagaggatcgacag
tttgaacggattttcctggctctgcaaagatctactgatctcgttatgggcacactgccc
aacttcaacgcccagctggctggtggcttacgaaatgccatgtaccagcggactcctgaa
ggtgttctccagcactggaaaggattaattgctatgtgtactcaggtcatccagcagaca
gagattctcaaaaacagactgtctaagatcaagttgaaggagccaggcgttcggacgcag
gcaagtttctggagtctctgcagtaacttcagtcactcgtgggcagacatgatttctcag
atcaagtatgggcctaatagtgtgccactcccccctgacactcgggcacgtttgcgaccg
attcaacaaagtatcaaagagacaagcaacatcatctataaatcaccttggcactatctg
ttccacccttctggtgctatgaacggacaggcataccctcgcggtatgtcacctacgtca
gttcccatcacaccgcagagtgccgctttggggcctgcaatgcaggcgacggttcccact
acgccccagaatagttccttcgcagcagcgttccatgggaatgtttttgaccgagcggat
gctctcatggctaacccaggtatctctatgggccgcaacggtggttttggcaaaggccac
atgggcttcagctcgctatcttctttatcttccatatcatctgatgaaggaatacttccc
actcacgggccactcggcccagtacctcttcgtctcaatggaggcaaagtcgccttttag
>Fp76
atggagcggccagaccgactcgccggttcgtccgtcggttctgtatcacaggcttcaatt
ccacgaagcttgcctgaaaatcacacatctggacgccgtccagttccaaactcagctgcc
acatccaacggccctccgccgcctcctcctatccctagccttcgcagcgtcccatccagt
tcatctctctcaaccactagcatgtcggcagcccaggttatcaatctcgcgcgcgaggct
atgcaaaatgcaatcgaaagcgaaagtcaagccgcagaagccggtgctgtcagcacaggg
ctccgaaccggagtcactatcgacctaagtcgtaaaggcatccagaagctgccagatgaa
gttgtcgatattgtgaaaggcgaattggaacgttcttcgtccaaaaactcgtcctcaaat
acacggccagatgctgatgcttatacggtctccagactggcattgtctcataaccaactg
acgagcttgcctgctcgcttttccgaatgcacatcactacgatacctcaacatccggggt
aaccagatcaaggaatttcctatgcctttgtgtgacctgacatctttggaaatccttgac
cttggccggaaccaacttcgaattcttccagcagatattgcaagactctcttcattgaaa
gtgctgtctatacccaagaaccaaatacgagagctacccatatgcattgccgacatggga
tcgttgcaggtgatcaagtttgaaggaaaccctatcagctttccaccacgagatgcaatt
caagtacaagcggcgagccctccacacgaaggtgttcaaaaggacaatgaagtgacggag
gtggcggttactttgcagatcaagcgatacctgaagcaatacactattaatggtcgatcc
gaatccgacaatacaggagatgaatcgagcgagggtgcggaaaccccccggtttcccttg
aagagagtggctagtggacgctttcctgtcaaggtccagggcgccgatttgcctgacatt
cgttctcccaatcttggatcacgagcacctccgataccctcaagatcgcattatcgaggg
ctttcgcagcaaaacactgcttttcgaagacctggtgttatgcctctgacaatcggaaac
gtcaatgaacgtgttcgcagcaactctgaaagcctgctccgagcagaaagatcagatggt
cgcagcaggcgtatgggaatcgtctcaagaaagccttctgacctcggcacgcttgacgag
atgcaggtaaacaaccgctttagccattatcgtggtttgagtcatggttctgctatgcaa
ggaaatcaagtatcaaccaagagtccggcaacaccaacagaaccctacctcgcacgcccg
atatacgtgaggcgtctttcaattctccctgaacgacgcagggagtcaaagatatttgac
ccagtcattgaaactgccaagggaatcctctactcagtcttccagattcatcccatgatc
caggcgctaatgggcttgacaagtgacggctcagccaagcgatccagtctcgaaatagtg
ttctacaacaccaactcacatgttgaagaactggagcaggagctacagaaacatgaaaac
gcgtcggccgagccttatgatcattctcaacgagaaaacgaaaacgtgcacagggcatgc
cagactctagttagcgcctatggccatgtttgcacacttttggccgataacattggtaca
ttcgtggactttggagatgctcgatatattcggagtctgctcatgtccctatacaacagt
atcatggaactgcgcgtcactttgtcatctgtcggtgctgctgatgttcgtcgacaaggc
ggacccaagggtggttcaactggcgaacgcaccgccagaccacatgcgcgagaaccatct
gcaactcccactatcagcagatcgaatggggctcgcaaccgcaacggtactttagttcac
aatccggttaatctgcgcgttaccaccgacgttccagtgcccacacctctttctgcaaca
tatctcaatggtaatgggcgcactgctactcttacctcggccactcctcgatcaggagaa
tccttctcctcaattggaagtcgcgggatgtcatccgagtttacagaagaggatcgacag
tttgaacggattttcctggctctgcaaagatctactgatctcgttatgggcacactgccc
aacttcaacgcccagctggctggtggcttacgaaatgccatgtaccagcggactcctgaa
ggtgttctccagcactggaaaggattaattgctatgtgtactcaggtcatccagcagaca
gagattctcaaaaacagactgtctaagatcaagttgaaggagccaggcgttcggacgcag
gcaagtttctggagtctctgcagtaacttcagtcactcgtgggcagacatgatttctcag
atcaagtatgggcctaatagtgtgccactcccccctgacactcgggcacgtttgcgaccg
attcaacaaagtatcaaagagacaagcaacatcatctataaatcaccttggcactatctg
ttccacccttctggtgctatgaacggacaggcataccctcgcggtatgtcacctacgtca
gttcccatcacaccgcagagtgccgctttggggcctgcaatgcaggcgacggttcccact
acgccccagaatagttccttcgcagcagcgttccatgggaatgtttttgaccgagcggat
gctctcatggctaacccaggtatctctatgggccgcaacggtggttttggcaaaggccac
atgggcttcagctcgctatcttctttatcttccatatcatctgatgaaggaatacttccc
actcacgggccactcggcccagtacctcttcgtctcaatggaggcaaagtcgccttttag
>Fp78
------------------------------------------------------------
------------------------------------------------------------
------------------------------------------------------------
------------------------------------------------------------
------------------------------------------------------------
------------------------------------------------------------
------------------------------------------------------------
------------------------------------------------------------
------------------------------------------------------------
---------------------------ttgtgtgacctgacatctttggaaatccttgac
ctcggccggaaccaacttcgaattcttccagcagatattgcaagactctcttcattgaaa
gtgctgtctatacccaagaaccaaatacgagagctacccatatgcattgccgacatggga
tcgttgcaggtgatcaagtttgaaggaaaccctatcagctttccaccacgagatgcaatt
caagtacaagcggcgagccctccacacgaaggtgttcaaaaggacaatgaagtgacggag
gtggcggttactttgcagatcaagcgatacctgaagcaatacactattaatggtcgatcc
gaatccgacaatacaggagatgaatcgagcgagggtgcggaaaccccccggtttcccttg
aagagagtggctagtggacgctttcctgtcaaggtccagggcgccgatttgcctgacatt
cgttctcccaatcttggatcacgagcacctccgataccctcaagatcgcattatcgaggg
ctttcgcagcaaaacactgcttttcgaagacctggtgttatgcctctgacaatcggaaac
gtcaatgaacgtgttcgcagcaactctgaaagcctgctccgagcagaaagatcagatggt
cgcagcaggcgtatgggaatcgtctcaagaaagccttctgacctcggcacgcttgacgag
atgcaggtaaacaaccgctttagccattatcgtggtttgagtcatggttctgctatgcaa
ggaaatcaagtatcaaccaagagtccggcaacaccaacagaaccctacctcgcacgcccg
atatacgtgaggcgtctttcaattctccctgaacgacgcagggagtcaaagatatttgac
ccagtcattgaaactgccaagggaatcctctactcagtcttccagattcatcccatgatc
caggcgctaatgggcttgacaagtgacggctcagccaagcgatccagtctcgaaatagtg
ttctacaacaccaactcacatgttgaagaactggagcaggagctacagaaacatgaaaac
gcgtcggccgagccttatgatcattctcaacgagaaaacgaaaacgtgcacagggcatgc
cagactctagttagcgcctatggccatgtttgcacacttttggccgataacattggtaca
ttcgtggactttggagatgctcgatatattcggagtctgctcatgtccctatacaacagt
atcatggaactgcgcgtcactttgtcatctgtcggttctgctgatgttcgtcgacaaggc
ggacccaagggtggttcaactggcgaacgcaccgccagaccacatgcgcgagaaccatct
gcaactcccactatcagcagatcgaatggggctcgcaaccgcaacggtactttagttcac
aatccggttaatctgcgcgttaccaccgacgttccagtgcccacacctctttctgcaaca
tatctcaatggtaatgggcgcactgctactcttacctcggccactcctcgatcaggagaa
tccttctcctcaattggaagtcgcgggatgtcatccgagtttacagaagaggatcgacag
tttgaacggattttcctggctctgcaaagatctactgatctcgttatgggcacactgccc
aacttcaacgcccagctggctggtggcttacgaaatgccatgtaccagcggactcctgaa
ggtgttctccagcactggaaaggattaattgctatgtgtactcaggtcatccagcagaca
gagattctcaaaaacagactgtctaagatcaagttgaaggagccaggcgttcggacgcag
gcaagtttctggagtctctgcagtaacttcagtcactcgtgggcagacatgatttctcag
atcaagtatgggcctaatagtgtgccactcccccctgacactcgggcacgtttgcgaccg
attcaacaaagtatcaaagagacaagcaacatcatctataaatcaccttggcactatctg
ttccacccttctggtgctatgaacggacaggcataccctcgcggtatgtcacctacgtca
gttcccatcacaccgcagagtgccgctttggggcctgcaatgcaggcgacggttcccact
acgccccagaatagttccttcgcagcagcgttccatgggaatgtttttgaccgagcggat
gctctcatggctaacccaggtatctctatgggccgcaacggtggttttggcaaaggccac
atgggcttcagctcgctatcttctttatcttccatatcatctgatgaaggaatacttccc
actcacgggccactcggcccagtacctcttcgtctcaatggaggcaaagtcgccttttag
>Fp81
atggagcggccagaccgactcgccggttcgtccgtcggttctgtatcacaggcttcaatt
ccacgaagcttgcctgaaaatcacacatctggacgccgtccagttccaaactcagctgcc
acatccaacggccctccgccgcctcctcctatccctagccttcgcagcgtcccatccagt
tcatctctctcaaccactagcatgtcggcagcccaggttatcaatctcgcgcgcgaggct
atgcaaaatgcaatcgaaagcgaaagtcaagccgcagaagccggtgctgtcagcacaggg
ctccgaaccggagtcactatcgacctaagtcgtaaaggcatccagaagctgccagatgaa
gttgtcgatattgtgaaaggcgaattggaacgttcttcgtccaaaaactcgtcctcaaat
acacggccagatgctgatgcttatacggtctccagactggcattgtctcataaccaactg
acgagcttgcctgctcgcttttccgaatgcacatcactacgatacctcaacatccggggt
aaccagatcaaggaatttcctatgcctttgtgtgacctgacatctttggaaatccttgac
cttggccggaaccaacttcgaattcttccagcagatattgcaagactctcttcattgaaa
gtgctgtctatacccaagaaccaaatacgagagctacccatatgcattgccgacatggga
tcgttgcaggtgatcaagtttgaaggaaaccctatcagctttccaccacgagatgcaatt
caagtacaagcggcgagccctccacacgaaggtgttcaaaaggacaatgaagtgacggag
gtggcggttactttgcagatcaagcgatacctgaagcaatacactattaatggtcgatcc
gaatccgacaatacaggagatgaatcgagcgagggtgcggaaaccccccggtttcccttg
aagagagtggctagtggacgctttcctgtcaaggtccagggcgccgatttgcctgacatt
cgttctcccaatcttggatcacgagcacctccgataccctcaagatcgcattatcgaggg
ctttcgcagcaaaacactgcttttcgaagacctggtgttatgcctctgacaatcggaaac
gtcaatgaacgtgttcgcagcaactctgaaagcctgctccgagcagaaagatcagatggt
cgcagcaggcgtatgggaatcgtctcaagaaagccttctgacctcggcacgcttgacgag
atgcaggtaaacaaccgctttagccattatcgtggtttgagtcatggttctgctatgcaa
ggaaatcaagtatcaaccaagagtccggcaacaccaacagaaccctacctcgcacgcccg
atatacgtgaggcgtctttcaattctccctgaacgacgcagggagtcaaagatatttgac
ccagtcattgaaactgccaagggaatcctctactcagtcttccagattcatcccatgatc
caggcgctaatgggcttgacaagtgacggctcagccaagcgatccagtctcgaaatagtg
ttctacaacaccaactcacatgttgaagaactggagcaggagctacagaaacatgaaaac
gcgtcggccgagccttatgatcattctcaacgagaaaacgaaaacgtgcacagggcatgc
cagactctagttagcgcctatggccatgtttgcacacttttggccgataacattggtaca
ttcgtggactttggagatgctcgatatattcggagtctgctcatgtccctatacaacagt
atcatggaactgcgcgtcactttgtcatctgtcggtgctgctgatgttcgtcgacaaggc
ggacccaagggtggttcaactggcgaacgcaccgccagaccacatgcgcgagaaccatct
gcaactcccactatcagcagatcgaatggggctcgcaaccgcaacggtactttagttcac
aatccggttaatctgcgcgttaccaccgacgttccagtgcccacacctctttctgcaaca
tatctcaatggtaatgggcgcactgctactcttacctcggccactcctcgatcaggagaa
tccttctcctcaattggaagtcgcgggatgtcatccgagtttacagaagaggatcgacag
tttgaacggattttcctggctctgcaaagatctactgatctcgttatgggcacactgccc
aacttcaacgcccagctggctggtggcttacgaaatgccatgtaccagcggactcctgaa
ggtgttctccagcactggaaaggattaattgctatgtgtactcaggtcatccagcagaca
gagattctcaaaaacagactgtctaagatcaagttgaaggagccaggcgttcggacgcag
gcaagtttctggagtctctgcagtaacttcagtcactcgtgggcagacatgatttctcag
atcaagtatgggcctaatagtgtgccactcccccctgacactcgggcacgtttgcgaccg
attcaacaaagtatcaaagagacaagcaacatcatctataaatcaccttggcactatctg
ttccacccttctggtgctatgaacggacaggcataccctcgcggtatgtcacctacgtca
gttcccatcacaccgcagagtgccgctttggggcctgcaatgcaggcgacggttcccact
acgccccagaatagttccttcgcagcagcgttccatgggaatgtttttgaccgagcggat
gctctcatggctaacccaggtatctctatgggccgcaacggtggttttggcaaaggccac
atgggcttcagctcgctatcttctttatcttccatatcatctgatgaaggaatacttccc
actcacgggccactcggcccagtacctcttcgtctcaatggaggcaaagtcgccttttag
>Fp84
atggagcggccagaccgactcgccggttcgtccgtcggttctgtatcacaggcttcaatt
ccacgaagcttgcctgaaaatcacacatctggacgccgtccagttccaaactcagctgcc
acatccaacggccctccgccgcctcctcctatccctagccttcgcagcgtcccatccagt
tcatctctctcaaccactagcatgtcggcagcccaggttatcaatctcgcgcgcgaggct
atgcaaaatgcaatcgaaagcgaaagtcaagccgcagaagccggtgctgtcagcacaggg
ctccgaaccggagtcactatcgacctaagtcgtaaaggcatccagaagctgccagatgaa
gttgtcgatattgtgaaaggcgaattggaacgttcttcgtccaaaaactcgtcctcaaat
acacggccagatgctgatgcttatacggtctccagactggcattgtctcataaccaactg
acgagcttgcctgctcgcttttccgaatgcacatcactacgatacctcaacatccggggt
aaccagatcaaggaatttcctatgcctttgtgtgacctgacatctttggaaatccttgac
cttggccggaaccaacttcgaattcttccagcagatattgcaagactctcttcattgaaa
gtgctgtctatacccaagaaccaaatacgagagctacccatatgcattgccgacatggga
tcgttgcaggtgatcaagtttgaaggaaaccctatcagctttccaccacgagatgcaatt
caagtacaagcggcgagccctccacacgaaggtgttcaaaaggacaatgaagtgacggag
gtggcggttactttgcagatcaagcgatacctgaagcaatacactattaatggtcgatcc
gaatccgacaatacaggagatgaatcgagcgagggtgcggaaaccccccggtttcccttg
aagagagtggctagtggacgctttcctgtcaaggtccagggcgccgatttgcctgacatt
cgttctcccaatcttggatcacgagcacctccgataccctcaagatcgcattatcgaggg
ctttcgcagcaaaacactgcttttcgaagacctggtgttatgcctctgacaatcggaaac
gtcaatgaacgtgttcgcagcaactctgaaagcctgctccgagcagaaagatcagatggt
cgcagcaggcgtatgggaatcgtctcaagaaagccttctgacctcggcacgcttgacgag
atgcaggtaaacaaccgctttagccattatcgtggtttgagtcatggttctgctatgcaa
ggaaatcaagtatcaaccaagagtccggcaacaccaacagaaccctacctcgcacgcccg
atatacgtgaggcgtctttcaattctccctgaacgacgcagggagtcaaagatatttgac
ccagtcattgaaactgccaagggaatcctctactcagtcttccagattcatcccatgatc
caggcgctaatgggcttgacaagtgacggctcagccaagcgatccagtctcgaaatagtg
ttctacaacaccaactcacatgttgaagaactggagcaggagctacagaaacatgaaaac
gcgtcggccgagccttatgatcattctcaacgagaaaacgaaaacgtgcacagggcatgc
cagactctagttagcgcctatggccatgtttgcacacttttggccgataacattggtaca
ttcgtggactttggagatgctcgatatattcggagtctgctcatgtccctatacaacagt
atcatggaactgcgcgtcactttgtcatctgtcggtgctgctgatgttcgtcgacaaggc
ggacccaagggtggttcaactggcgaacgcaccgccagaccacatgcgcgagaaccatct
gcaactcccactatcagcagatcgaatggggctcgcaaccgcaacggtactttagttcac
aatccggttaatctgcgcgttaccaccgacgttccagtgcccacacctctttctgcaaca
tatctcaatggtaatgggcgcactgctactcttacctcggccactcctcgatcaggagaa
tccttctcctcaattggaagtcgcgggatgtcatccgagtttacagaagaggatcgacag
tttgaacggattttcctggctctgcaaagatctactgatctcgttatgggcacactgccc
aacttcaacgcccagctggctggtggcttacgaaatgccatgtaccagcggactcctgaa
ggtgttctccagcactggaaaggattaattgctatgtgtactcaggtcatccagcagaca
gagattctcaaaaacagactgtctaagatcaagttgaaggagccaggcgttcggacgcag
gcaagtttctggagtctctgcagtaacttcagtcactcgtgggcagacatgatttctcag
atcaagtatgggcctaatagtgtgccactcccccctgacactcgggcacgtttgcgaccg
attcaacaaagtatcaaagagacaagcaacatcatctataaatcaccttggcactatctg
ttccacccttctggtgctatgaacggacaggcataccctcgcggtatgtcacctacgtca
gttcccatcacaccgcagagtgccgctttggggcctgcaatgcaggcgacggttcccact
acgccccagaatagttccttcgcagcagcgttccatgggaatgtttttgaccgagcggat
gctctcatggctaacccaggtatctctatgggccgcaacggtggttttggcaaaggccac
atgggcttcagctcgctatcttctttatcttccatatcatctgatgaaggaatacttccc
actcacgggccactcggcccagtacctcttcgtctcaatggaggcaaagtcgccttttag
>Fp86
------------------------------------------------------------
------------------------------------------------------------
------------------------------------------------------------
------------------------------------------------------------
------------------------------------------------------------
------------------------------------------------------------
------------------------------------------------------------
------------------------------------------------------------
------------------------------------------------------------
---------------------------ttgtgtgacctgacatctttggaaatccttgac
ctcggccggaaccaacttcgaattcttccagcagatattgcaagactctcttcattgaaa
gtgctgtctatacccaagaaccaaatacgagagctacccatatgcattgccgacatggga
tcgttgcaggtgatcaagtttgaaggaaaccctatcagctttccaccacgagatgcaatt
caagtacaagcggcgagccctccacacgaaggtgttcaaaaggacaatgaagtgacggag
gtggcggttactttgcagatcaagcgatacctgaagcaatacactattaatggtcgatcc
gaatccgacaatacaggagatgaatcgagcgagggtgcggaaaccccccggtttcccttg
aagagagtggctagtggacgctttcctgtcaaggtccagggcgccgatttgcctgacatt
cgttctcccaatcttggatcacgagcacctccgataccctcaagatcgcattatcgaggg
ctttcgcagcaaaacactgcttttcgaagacctggtgttatgcctctgacaatcggaaac
gtcaatgaacgtgttcgcagcaactctgaaagcctgctccgagcagaaagatcagatggt
cgcagcaggcgtatgggaatcgtctcaagaaagccttctgacctcggcacgcttgacgag
atgcaggtaaacaaccgctttagccattatcgtggtttgagtcatggttctgctatgcaa
ggaaatcaagtatcaaccaagagtccggcaacaccaacagaaccctacctcgcacgcccg
atatacgtgaggcgtctttcaattctccctgaacgacgcagggagtcaaagatatttgac
ccagtcattgaaactgccaagggaatcctctactcagtcttccagattcatcccatgatc
caggcgctaatgggcttgacaagtgacggctcagccaagcgatccagtctcgaaatagtg
ttctacaacaccaactcacatgttgaagaactggagcaggagctacagaaacatgaaaac
gcgtcggccgagccttatgatcattctcaacgagaaaacgaaaacgtgcacagggcatgc
cagactctagttagcgcctatggccatgtttgcacacttttggccgataacattggtaca
ttcgtggactttggagatgctcgatatattcggagtctgctcatgtccctatacaacagt
atcatggaactgcgcgtcactttgtcatctgtcggttctgctgatgttcgtcgacaaggc
ggacccaagggtggttcaactggcgaacgcaccgccagaccacatgcgcgagaaccatct
gcaactcccactatcagcagatcgaatggggctcgcaaccgcaacggtactttagttcac
aatccggttaatctgcgcgttaccaccgacgttccagtgcccacacctctttctgcaaca
tatctcaatggtaatgggcgcactgctactcttacctcggccactcctcgatcaggagaa
tccttctcctcaattggaagtcgcgggatgtcatccgagtttacagaagaggatcgacag
tttgaacggattttcctggctctgcaaagatctactgatctcgttatgggcacactgccc
aacttcaacgcccagctggctggtggcttacgaaatgccatgtaccagcggactcctgaa
ggtgttctccagcactggaaaggattaattgctatgtgtactcaggtcatccagcagaca
gagattctcaaaaacagactgtctaagatcaagttgaaggagccaggcgttcggacgcag
gcaagtttctggagtctctgcagtaacttcagtcactcgtgggcagacatgatttctcag
atcaagtatgggcctaatagtgtgccactcccccctgacactcgggcacgtttgcgaccg
attcaacaaagtatcaaagagacaagcaacatcatctataaatcaccttggcactatctg
ttccacccttctggtgctatgaacggacaggcataccctcgcggtatgtcacctacgtca
gttcccatcacaccgcagagtgccgctttggggcctgcaatgcaggcgacggttcccact
acgccccagaatagttccttcgcagcagcgttccatgggaatgtttttgaccgagcggat
gctctcatggctaacccaggtatctctatgggccgcaacggtggttttggcaaaggccac
atgggcttcagctcgctatcttctttatcttccatatcatctgatgaaggaatacttccc
actcacgggccactcggcccagtacctcttcgtctcaatggaggcaaagtcgccttttag
>Fvenenatum.busco
atggagcggccagaccgacttgccggttcgtccgtcggttctgcatcacaggcgtcaatt
cccagaagcttgcccgaaaaccacacatctggacgccgtccagtcccaaactcagctgcc
acatccaacggccctccgccgcctcctcctattcctaacctgcgcagcgtcccatccagt
tcatctctttcaaccactagcatgtcggcagcccaggttaccaatctcgcgcgcgaggct
atgcaaaatgcaatcgaaagcgaaagtcaagccgcagaagctggtgccgtcagcacagga
ctccgaaccggagtcactatcgacctaagtcgtaaaggcatccagaaactgccagatgaa
gttgtcgatattgtgaagggcgaattagaacgttcagcttccaaaaactcgtcctccaac
acacggccagatgccgatacttatacggtctccagactggcattgtctcataaccaactg
acgagtttgcctgctcgcttttccgaatgcacatcactacgatacctcaacatccggggt
aatcagatcaaggaattccctatgcctttgtgtgacctgacatctttggaaatccttgac
ctcggccggaaccaacttcgaattcttccagcagatattgcaagactctcttcattgaaa
gtactatctatacccaaaaaccaaatacgagagctacccgtatgcattgccgacatggga
tcgttgcaggtgatcaagttcgaaggaaaccctatcagctttccaccacgagacgcaatt
caagtgcaagcggcgagccctccacacgaaggtattcaaaaggacaatgaagtgacggag
gtggcagttactttgcagatcaagcgatacctgaagcaatataccattaatggccgatcc
gaatctgacaacacaggagatgaatcgagcgagggtgcggaaaccccccggtttcccttg
aagagagtagctagtgggcgctttcctgtcaaggtccagggcgccgatttgcctgatatt
cgttctcccaatattggatcacgagcacctccgataccgtcaaggtcacattatcgaggg
ctttcgcagcaaaacaccgcttttcgaagacctggcgtaatgccattgacaatcggcaat
gtcaatgaacgtgttcgcagcaactctgaaagcctgcttcgagcagaaagatcagatggt
cgcagcaggcgcatgggaatagtctcaagaaagccttccgacctcggcacacttgacgag
atgcaggccaacaaccgctttagtcattatcgtggtttgagtcacggttctgctatgcaa
ggaaatcaagcatcaaccaagagtccggcaacaccaacagaaccctacctcgcacgcccg
atatacgtgaggcgtctttcaatcctccctgaacgacgcagggagtcaaagatatttgac
cccgtcattgaaactgccaagggaatcctctactcagtcttccagattcatcccatgatc
caggcgctaatgggcttgacaagtgacggctcagccaagcgttccagtctcgaaatagtg
ttctacaacaccaactcgcatgttgaagaattggagcaggagctacagaaacatgaaaac
gcgtcagccgagccttatgatcattcccaacgagaaaacgaaaacgtgcacagggcatgc
cagactctggtcagtgcctatggccatgtttgcacacttttggccgacaacattggtaca
ttcgtggattttggagatgctcgatatattcgaagtctgctcatgtccctatacaacagt
atcatggaactgcgcgtcactttgtcatctgtcagtgctgccgatgttcgtcgacaaggc
ggacccaagggtggttcaactggcgagcgcactgctagaccacatgcgcgagaaccatct
gcaactcccactatcagcagatccaacggggctcgcaaccgcaacggtactttggttcac
catccagttaatctgcgtgttaccaccgacgttccagtgcccacacctctttctgcagca
tatctcaatggcaatgggcgcactgctactcttacctcggccactcctcgatcaggagaa
tccttctcctcaattggaagtcgcgggatgtcatccgagtttacagaagaggatcgacag
tttgagcggatttttctggctctgcaaagatctactgatctcgttatgggcacactgccc
aacttcaacgcccagctggctggtggcttacgaaatgccatgtaccagcggactcctgaa
ggtgttctccagcactggaaaggattgattactatgtgtagtcaggtcatccagcagaca
gagattctcaaaaacagactgtctaagatcaagttgaaggagccaggcgttcggacgcag
gcaagtttctggagtctctgcagcaacttcagtcactcgtgggcggacatgatttctcag
atcaagtatgggcctaatagtgtgccactcccccccgatactcgggcacgtttgcgaccc
attcaacagagtatcaaagagacaagcaacatcatctacaaatcgccttggcactttcta
ttccacccttccggcactatgaacggacagtcataccctcgcggcatgtcacctacatca
gttcccatcacaccacagagtgccgccttggggcctgcaatgcaggctacagttcctact
acgccctcgaacagttccttcgcagcagcgttccatgggaatgtttttgaccgagcggac
gccctcatggctaacccaggtatctccatgggccgcaatggcggttttggcaaaggccac
atgggcttcagctcgctatcttctttatcttccatatcatctgatgaaggaatacttccc
actcacgggccactcggcccagtacctcttcgtctcaatggaggcaaagtcgccttttag
