# Supplementary material for: Apicidin biosynthesis is linked to accessory chromosomes in Fusarium poae isolates
Source: BMC Genomics. 2021 Aug 4;22:591. doi: 10.1186/s12864-021-07617-y (PMC8340494; doi:10.1186/s12864-021-07617-y)
Supplement: Supplementary file 17 — Additional file 17. Compressed folder containing alignments for each of the 4141 orthologs used in BUSCO analysis. [file 12864_2021_7617_MOESM17_ESM.zip › Fven2_nt_MAFFT/56829at5125_nt.mafft.fasta]

>Fp105
atggatcgcatcaaggagaaaatgaaccagcttcgcctggaggccgacgaggccagctcc
aaggttgaggagctccagaccaaggtcaaggctctcgagcaggagaacctttccaaggag
caagagatcacctccctgcagcacaagaacaacctcctcgagggtgaggtcgagaagctc
gagaacaccgttaaggacttcaagaaggctgccgacgagggacagcagcatggaactcag
aacgagaccctccagcgaaggctgcagctccttgaggaggaggccgaggacgccgacaag
actcttcgtgaggccaacgagaagctccgacagaccgatgtcaaggctggacactttgag
cgcaaggtgcaagctcttgagagcgagcgtgaccagtgggagtccaagtacgaggagatg
tcgcagaagtacaacgctcttcagaaggagctggaggagctccaggccgagattggcaac
atctaa
>Fp108
atggatcgcatcaaggagaaaatgaaccagcttcgcctggaggccgacgaggccagctcc
aaggttgaggagctccagaccaaggtcaaggctctcgagcaggagaacctttccaaggag
caagagatcacctccctgcagcacaagaacaacctcctcgagggtgaggtcgagaagctc
gagaacaccgttaaggacttcaagaaggctgccgacgagggacagcagcatggaactcag
aacgagaccctccagcgaaggctgcagctccttgaggaggaggccgaggacgccgacaag
actcttcgtgaggccaacgagaagctccgacagaccgatgtcaaggctggacactttgag
cgcaaggtgcaagctcttgagagcgagcgtgaccagtgggagtccaagtacgaggagatg
tcgcagaagtacaacgctcttcagaaggagctggaggagctccaggccgagattggcaac
atctaa
>Fp118
atggatcgcatcaaggagaaaatgaaccagcttcgcctggaggccgacgaggccagctcc
aaggttgaggagctccagaccaaggtcaaggctctcgagcaggagaacctttccaaggag
caagagatcacctccctgcagcacaagaacaacctcctcgagggtgaggtcgagaagctc
gagaacaccgttaaggacttcaagaaggctgccgacgagggacagcagcatggaactcag
aacgagaccctccagcgaaggctgcagctccttgaggaggaggccgaggacgccgacaag
actcttcgtgaggccaacgagaagctccgacagaccgatgtcaaggctggacactttgag
cgcaaggtgcaagctcttgagagcgagcgtgaccagtgggagtccaagtacgaggagatg
tcgcagaagtacaacgctcttcagaaggagctggaggagctccaggccgagattggcaac
atctaa
>Fp122
atggatcgcatcaaggagaaaatgaaccagcttcgcctggaggccgacgaggccagctcc
aaggttgaggagctccagaccaaggtcaaggctctcgagcaggagaacctttccaaggag
caagagatcacctccctgcagcacaagaacaacctcctcgagggtgaggtcgagaagctc
gagaacaccgttaaggacttcaagaaggctgccgacgagggacagcagcatggaactcag
aacgagaccctccagcgaaggctgcagctccttgaggaggaggccgaggacgccgacaag
actcttcgtgaggccaacgagaagctccgacagaccgatgtcaaggctggacactttgag
cgcaaggtgcaagctcttgagagcgagcgtgaccagtgggagtccaagtacgaggagatg
tcgcagaagtacaacgctcttcagaaggagctggaggagctccaggccgagattggcaac
atctaa
>Fp125
atggatcgcatcaaggagaaaatgaaccagcttcgcctggaggccgacgaggccagctcc
aaggttgaggagctccagaccaaggtcaaggctctcgagcaggagaacctttccaaggag
caagagatcacctccctgcagcacaagaacaacctcctcgagggtgaggtcgagaagctc
gagaacaccgttaaggacttcaagaaggctgccgacgagggacagcagcatggaactcag
aacgagaccctccagcgaaggctgcagctccttgaggaggaggccgaggacgccgacaag
actcttcgtgaggccaacgagaagctccgacagaccgatgtcaaggctggacactttgag
cgcaaggtgcaagctcttgagagcgagcgtgaccagtgggagtccaagtacgaggagatg
tcgcagaagtacaacgctcttcagaaggagctggaggagctccaggccgagattggcaac
atctaa
>Fp13r
atggatcgcatcaaggagaaaatgaaccagcttcgcctggaggccgacgaggccagctcc
aaggttgaggagctccagaccaaggtcaaggctctcgagcaggagaacctttccaaggag
caagagatcacctccctgcagcacaagaacaacctcctcgagggtgaggtcgagaagctc
gagaacaccgttaaggacttcaagaaggctgccgacgagggacagcagcatggaactcag
aacgagaccctccagcgaaggctgcagctccttgaggaggaggccgaggacgccgacaag
actcttcgtgaggccaacgagaagctccgacagaccgatgtcaaggctggacactttgag
cgcaaggtgcaagctcttgagagcgagcgtgaccagtgggagtccaagtacgaggagatg
tcgcagaagtacaacgctcttcagaaggagctggaggagctccaggccgagattggcaac
atctaa
>Fp144
atggatcgcatcaaggagaaaatgaaccagcttcgcctggaggccgacgaggccagctcc
aaggttgaggagctccagaccaaggtcaaggctctcgagcaggagaacctttccaaggag
caagagatcacctccctgcagcacaagaacaacctcctcgagggtgaggtcgagaagctc
gagaacaccgttaaggacttcaagaaggctgccgacgagggacagcagcatggaactcag
aacgagaccctccagcgaaggctgcagctccttgaggaggaggccgaggacgccgacaag
actcttcgtgaggccaacgagaagctccgacagaccgatgtcaaggctggacactttgag
cgcaaggtgcaagctcttgagagcgagcgtgaccagtgggagtccaagtacgaggagatg
tcgcagaagtacaacgctcttcagaaggagctggaggagctccaggccgagattggcaac
atctaa
>Fp146
atggatcgcatcaaggagaaaatgaaccagcttcgcctggaggccgacgaggccagctcc
aaggttgaggagctccagaccaaggtcaaggctctcgagcaggagaacctttccaaggag
caagagatcacctccctgcagcacaagaacaacctcctcgagggtgaggtcgagaagctc
gagaacaccgttaaggacttcaagaaggctgccgacgagggacagcagcatggaactcag
aacgagaccctccagcgaaggctgcagctccttgaggaggaggccgaggacgccgacaag
actcttcgtgaggccaacgagaagctccgacagaccgatgtcaaggctggacactttgag
cgcaaggtgcaagctcttgagagcgagcgtgaccagtgggagtccaagtacgaggagatg
tcgcagaagtacaacgctcttcagaaggagctggaggagctccaggccgagattggcaac
atctaa
>Fp155
atggatcgcatcaaggagaaaatgaaccagcttcgcctggaggccgacgaggccagctcc
aaggttgaggagctccagaccaaggtcaaggctctcgagcaggagaacctttccaaggag
caagagatcacctccctgcagcacaagaacaacctcctcgagggtgaggtcgagaagctc
gagaacaccgttaaggacttcaagaaggctgccgacgagggacagcagcatggaactcag
aacgagaccctccagcgaaggctgcagctccttgaggaggaggccgaggacgccgacaag
actcttcgtgaggccaacgagaagctccgacagaccgatgtcaaggctggacactttgag
cgcaaggtgcaagctcttgagagcgagcgtgaccagtgggagtccaagtacgaggagatg
tcgcagaagtacaacgctcttcagaaggagctggaggagctccaggccgagattggcaac
atctaa
>Fp157
atggatcgcatcaaggagaaaatgaaccagcttcgcctggaggccgacgaggccagctcc
aaggttgaggagctccagaccaaggtcaaggctctcgagcaggagaacctttccaaggag
caagagatcacctccctgcagcacaagaacaacctcctcgagggtgaggtcgagaagctc
gagaacaccgttaaggacttcaagaaggctgccgacgagggacagcagcatggaactcag
aacgagaccctccagcgaaggctgcagctccttgaggaggaggccgaggacgccgacaag
actcttcgtgaggccaacgagaagctccgacagaccgatgtcaaggctggacactttgag
cgcaaggtgcaagctcttgagagcgagcgtgaccagtgggagtccaagtacgaggagatg
tcgcagaagtacaacgctcttcagaaggagctggaggagctccaggccgagattggcaac
atctaa
>Fp16r
atggatcgcatcaaggagaaaatgaaccagcttcgcctggaggccgacgaggccagctcc
aaggttgaggagctccagaccaaggtcaaggctctcgagcaggagaacctttccaaggag
caagagatcacctccctgcagcacaagaacaacctcctcgagggtgaggtcgagaagctc
gagaacaccgttaaggacttcaagaaggctgccgacgagggacagcagcatggaactcag
aacgagaccctccagcgaaggctgcagctccttgaggaggaggccgaggacgccgacaag
actcttcgtgaggccaacgagaagctccgacagaccgatgtcaaggctggacactttgag
cgcaaggtgcaagctcttgagagcgagcgtgaccagtgggagtccaagtacgaggagatg
tcgcagaagtacaacgctcttcagaaggagctggaggagctccaggccgagattggcaac
atctaa
>Fp1r
atggatcgcatcaaggagaaaatgaaccagcttcgcctggaggccgacgaggccagctcc
aaggttgaggagctccagaccaaggtcaaggctctcgagcaggagaacctttccaaggag
caagagatcacctccctgcagcacaagaacaacctcctcgagggtgaggtcgagaagctc
gagaacaccgttaaggacttcaagaaggctgccgacgagggacagcagcatggaactcag
aacgagaccctccagcgaaggctgcagctccttgaggaggaggccgaggacgccgacaag
actcttcgtgaggccaacgagaagctccgacagaccgatgtcaaggctggacactttgag
cgcaaggtgcaagctcttgagagcgagcgtgaccagtgggagtccaagtacgaggagatg
tcgcagaagtacaacgctcttcagaaggagctggaggagctccaggccgagattggcaac
atctaa
>Fp21r
atggatcgcatcaaggagaaaatgaaccagcttcgcctggaggccgacgaggccagctcc
aaggttgaggagctccagaccaaggtcaaggctctcgagcaggagaacctttccaaggag
caagagatcacctccctgcagcacaagaacaacctcctcgagggtgaggtcgagaagctc
gagaacaccgttaaggacttcaagaaggctgccgacgagggacagcagcatggaactcag
aacgagaccctccagcgaaggctgcagctccttgaggaggaggccgaggacgccgacaag
actcttcgtgaggccaacgagaagctccgacagaccgatgtcaaggctggacactttgag
cgcaaggtgcaagctcttgagagcgagcgtgaccagtgggagtccaagtacgaggagatg
tcgcagaagtacaacgctcttcagaaggagctggaggagctccaggccgagattggcaac
atctaa
>Fp24r
atggatcgcatcaaggagaaaatgaaccagcttcgcctggaggccgacgaggccagctcc
aaggttgaggagctccagaccaaggtcaaggctctcgagcaggagaacctttccaaggag
caagagatcacctccctgcagcacaagaacaacctcctcgagggtgaggtcgagaagctc
gagaacaccgttaaggacttcaagaaggctgccgacgagggacagcagcatggaactcag
aacgagaccctccagcgaaggctgcagctccttgaggaggaggccgaggacgccgacaag
actcttcgtgaggccaacgagaagctccgacagaccgatgtcaaggctggacactttgag
cgcaaggtgcaagctcttgagagcgagcgtgaccagtgggagtccaagtacgaggagatg
tcgcagaagtacaacgctcttcagaaggagctggaggagctccaggccgagattggcaac
atctaa
>Fp2516
atggatcgcatcaaggagaaaatgaaccagcttcgcctggaggccgacgaggccagctcc
aaggttgaggagctccagaccaaggtcaaggctctcgagcaggagaacctttccaaggag
caagagatcacctccctgcagcacaagaacaacctcctcgagggtgaggtcgagaagctc
gagaacaccgttaaggacttcaagaaggctgccgacgagggacagcagcatggaactcag
aacgagaccctccagcgaaggctgcagctccttgaggaggaggccgaggacgccgacaag
actcttcgtgaggccaacgagaagctccgacagaccgatgtcaaggctggacactttgag
cgcaaggtgcaagctcttgagagcgagcgtgaccagtgggagtccaagtacgaggagatg
tcgcagaagtacaacgctcttcagaaggagctggaggagctccaggccgagattggcaac
atctaa
>Fp26r
atggatcgcatcaaggagaaaatgaaccagcttcgcctggaggccgacgaggccagctcc
aaggttgaggagctccagaccaaggtcaaggctctcgagcaggagaacctttccaaggag
caagagatcacctccctgcagcacaagaacaacctcctcgagggtgaggtcgagaagctc
gagaacaccgttaaggacttcaagaaggctgccgacgagggacagcagcatggaactcag
aacgagaccctccagcgaaggctgcagctccttgaggaggaggccgaggacgccgacaag
actcttcgtgaggccaacgagaagctccgacagaccgatgtcaaggctggacactttgag
cgcaaggtgcaagctcttgagagcgagcgtgaccagtgggagtccaagtacgaggagatg
tcgcagaagtacaacgctcttcagaaggagctggaggagctccaggccgagattggcaac
atctaa
>Fp33
atggatcgcatcaaggagaaaatgaaccagcttcgcctggaggccgacgaggccagctcc
aaggttgaggagctccagaccaaggtcaaggctctcgagcaggagaacctttccaaggag
caagagatcacctccctgcagcacaagaacaacctcctcgagggtgaggtcgagaagctc
gagaacaccgttaaggacttcaagaaggctgccgacgagggacagcagcatggaactcag
aacgagaccctccagcgaaggctgcagctccttgaggaggaggccgaggacgccgacaag
actcttcgtgaggccaacgagaagctccgacagaccgatgtcaaggctggacactttgag
cgcaaggtgcaagctcttgagagcgagcgtgaccagtgggagtccaagtacgaggagatg
tcgcagaagtacaacgctcttcagaaggagctggaggagctccaggccgagattggcaac
atctaa
>Fp34
atggatcgcatcaaggagaaaatgaaccagcttcgcctggaggccgacgaggccagctcc
aaggttgaggagctccagaccaaggtcaaggctctcgagcaggagaacctttccaaggag
caagagatcacctccctgcagcacaagaacaacctcctcgagggtgaggtcgagaagctc
gagaacaccgttaaggacttcaagaaggctgccgacgagggacagcagcatggaactcag
aacgagaccctccagcgaaggctgcagctccttgaggaggaggccgaggacgccgacaag
actcttcgtgaggccaacgagaagctccgacagaccgatgtcaaggctggacactttgag
cgcaaggtgcaagctcttgagagcgagcgtgaccagtgggagtccaagtacgaggagatg
tcgcagaagtacaacgctcttcagaaggagctggaggagctccaggccgagattggcaac
atctaa
>Fp35
atggatcgcatcaaggagaaaatgaaccagcttcgcctggaggccgacgaggccagctcc
aaggttgaggagctccagaccaaggtcaaggctctcgagcaggagaacctttccaaggag
caagagatcacctccctgcagcacaagaacaacctcctcgagggtgaggtcgagaagctc
gagaacaccgttaaggacttcaagaaggctgccgacgagggacagcagcatggaactcag
aacgagaccctccagcgaaggctgcagctccttgaggaggaggccgaggacgccgacaag
actcttcgtgaggccaacgagaagctccgacagaccgatgtcaaggctggacactttgag
cgcaaggtgcaagctcttgagagcgagcgtgaccagtgggagtccaagtacgaggagatg
tcgcagaagtacaacgctcttcagaaggagctggaggagctccaggccgagattggcaac
atctaa
>Fp38
atggatcgcatcaaggagaaaatgaaccagcttcgcctggaggccgacgaggccagctcc
aaggttgaggagctccagaccaaggtcaaggctctcgagcaggagaacctttccaaggag
caagagatcacctccctgcagcacaagaacaacctcctcgagggtgaggtcgagaagctc
gagaacaccgttaaggacttcaagaaggctgccgacgagggacagcagcatggaactcag
aacgagaccctccagcgaaggctgcagctccttgaggaggaggccgaggacgccgacaag
actcttcgtgaggccaacgagaagctccgacagaccgatgtcaaggctggacactttgag
cgcaaggtgcaagctcttgagagcgagcgtgaccagtgggagtccaagtacgaggagatg
tcgcagaagtacaacgctcttcagaaggagctggaggagctccaggccgagattggcaac
atctaa
>Fp39
atggatcgcatcaaggagaaaatgaaccagcttcgcctggaggccgacgaggccagctcc
aaggttgaggagctccagaccaaggtcaaggctctcgagcaggagaacctttccaaggag
caagagatcacctccctgcagcacaagaacaacctcctcgagggtgaggtcgagaagctc
gagaacaccgttaaggacttcaagaaggctgccgacgagggacagcagcatggaactcag
aacgagaccctccagcgaaggctgcagctccttgaggaggaggccgaggacgccgacaag
actcttcgtgaggccaacgagaagctccgacagaccgatgtcaaggctggacactttgag
cgcaaggtgcaagctcttgagagcgagcgtgaccagtgggagtccaagtacgaggagatg
tcgcagaagtacaacgctcttcagaaggagctggaggagctccaggccgagattggcaac
atctaa
>Fp42
atggatcgcatcaaggagaaaatgaaccagcttcgcctggaggccgacgaggccagctcc
aaggttgaggagctccagaccaaggtcaaggctctcgagcaggagaacctttccaaggag
caagagatcacctccctgcagcacaagaacaacctcctcgagggtgaggtcgagaagctc
gagaacaccgttaaggacttcaagaaggctgccgacgagggacagcagcatggaactcag
aacgagaccctccagcgaaggctgcagctccttgaggaggaggccgaggacgccgacaag
actcttcgtgaggccaacgagaagctccgacagaccgatgtcaaggctggacactttgag
cgcaaggtgcaagctcttgagagcgagcgtgaccagtgggagtccaagtacgaggagatg
tcgcagaagtacaacgctcttcagaaggagctggaggagctccaggccgagattggcaac
atctaa
>Fp44
atggatcgcatcaaggagaaaatgaaccagcttcgcctggaggccgacgaggccagctcc
aaggttgaggagctccagaccaaggtcaaggctctcgagcaggagaacctttccaaggag
caagagatcacctccctgcagcacaagaacaacctcctcgagggtgaggtcgagaagctc
gagaacaccgttaaggacttcaagaaggctgccgacgagggacagcagcatggaactcag
aacgagaccctccagcgaaggctgcagctccttgaggaggaggccgaggacgccgacaag
actcttcgtgaggccaacgagaagctccgacagaccgatgtcaaggctggacactttgag
cgcaaggtgcaagctcttgagagcgagcgtgaccagtgggagtccaagtacgaggagatg
tcgcagaagtacaacgctcttcagaaggagctggaggagctccaggccgagattggcaac
atctaa
>Fp49
atggatcgcatcaaggagaaaatgaaccagcttcgcctggaggccgacgaggccagctcc
aaggttgaggagctccagaccaaggtcaaggctctcgagcaggagaacctttccaaggag
caagagatcacctccctgcagcacaagaacaacctcctcgagggtgaggtcgagaagctc
gagaacaccgttaaggacttcaagaaggctgccgacgagggacagcagcatggaactcag
aacgagaccctccagcgaaggctgcagctccttgaggaggaggccgaggacgccgacaag
actcttcgtgaggccaacgagaagctccgacagaccgatgtcaaggctggacactttgag
cgcaaggtgcaagctcttgagagcgagcgtgaccagtgggagtccaagtacgaggagatg
tcgcagaagtacaacgctcttcagaaggagctggaggagctccaggccgagattggcaac
atctaa
>Fp50
atggatcgcatcaaggagaaaatgaaccagcttcgcctggaggccgacgaggccagctcc
aaggttgaggagctccagaccaaggtcaaggctctcgagcaggagaacctttccaaggag
caagagatcacctccctgcagcacaagaacaacctcctcgagggtgaggtcgagaagctc
gagaacaccgttaaggacttcaagaaggctgccgacgagggacagcagcatggaactcag
aacgagaccctccagcgaaggctgcagctccttgaggaggaggccgaggacgccgacaag
actcttcgtgaggccaacgagaagctccgacagaccgatgtcaaggctggacactttgag
cgcaaggtgcaagctcttgagagcgagcgtgaccagtgggagtccaagtacgaggagatg
tcgcagaagtacaacgctcttcagaaggagctggaggagctccaggccgagattggcaac
atctaa
>Fp51
atggatcgcatcaaggagaaaatgaaccagcttcgcctggaggccgacgaggccagctcc
aaggttgaggagctccagaccaaggtcaaggctctcgagcaggagaacctttccaaggag
caagagatcacctccctgcagcacaagaacaacctcctcgagggtgaggtcgagaagctc
gagaacaccgttaaggacttcaagaaggctgccgacgagggacagcagcatggaactcag
aacgagaccctccagcgaaggctgcagctccttgaggaggaggccgaggacgccgacaag
actcttcgtgaggccaacgagaagctccgacagaccgatgtcaaggctggacactttgag
cgcaaggtgcaagctcttgagagcgagcgtgaccagtgggagtccaagtacgaggagatg
tcgcagaagtacaacgctcttcagaaggagctggaggagctccaggccgagattggcaac
atctaa
>Fp59
atggatcgcatcaaggagaaaatgaaccagcttcgcctggaggccgacgaggccagctcc
aaggttgaggagctccagaccaaggtcaaggctctcgagcaggagaacctttccaaggag
caagagatcacctccctgcagcacaagaacaacctcctcgagggtgaggtcgagaagctc
gagaacaccgttaaggacttcaagaaggctgccgacgagggacagcagcatggaactcag
aacgagaccctccagcgaaggctgcagctccttgaggaggaggccgaggacgccgacaag
actcttcgtgaggccaacgagaagctccgacagaccgatgtcaaggctggacactttgag
cgcaaggtgcaagctcttgagagcgagcgtgaccagtgggagtccaagtacgaggagatg
tcgcagaagtacaacgctcttcagaaggagctggaggagctccaggccgagattggcaac
atctaa
>Fp63
atggatcgcatcaaggagaaaatgaaccagcttcgcctggaggccgacgaggccagctcc
aaggttgaggagctccagaccaaggtcaaggctctcgagcaggagaacctttccaaggag
caagagatcacctccctgcagcacaagaacaacctcctcgagggtgaggtcgagaagctc
gagaacaccgttaaggacttcaagaaggctgccgacgagggacagcagcatggaactcag
aacgagaccctccagcgaaggctgcagctccttgaggaggaggccgaggacgccgacaag
actcttcgtgaggccaacgagaagctccgacagaccgatgtcaaggctggacactttgag
cgcaaggtgcaagctcttgagagcgagcgtgaccagtgggagtccaagtacgaggagatg
tcgcagaagtacaacgctcttcagaaggagctggaggagctccaggccgagattggcaac
atctaa
>Fp65
atggatcgcatcaaggagaaaatgaaccagcttcgcctggaggccgacgaggccagctcc
aaggttgaggagctccagaccaaggtcaaggctctcgagcaggagaacctttccaaggag
caagagatcacctccctgcagcacaagaacaacctcctcgagggtgaggtcgagaagctc
gagaacaccgttaaggacttcaagaaggctgccgacgagggacagcagcatggaactcag
aacgagaccctccagcgaaggctgcagctccttgaggaggaggccgaggacgccgacaag
actcttcgtgaggccaacgagaagctccgacagaccgatgtcaaggctggacactttgag
cgcaaggtgcaagctcttgagagcgagcgtgaccagtgggagtccaagtacgaggagatg
tcgcagaagtacaacgctcttcagaaggagctggaggagctccaggccgagattggcaac
atctaa
>Fp66
atggatcgcatcaaggagaaaatgaaccagcttcgcctggaggccgacgaggccagctcc
aaggttgaggagctccagaccaaggtcaaggctctcgagcaggagaacctttccaaggag
caagagatcacctccctgcagcacaagaacaacctcctcgagggtgaggtcgagaagctc
gagaacaccgttaaggacttcaagaaggctgccgacgagggacagcagcatggaactcag
aacgagaccctccagcgaaggctgcagctccttgaggaggaggccgaggacgccgacaag
actcttcgtgaggccaacgagaagctccgacagaccgatgtcaaggctggacactttgag
cgcaaggtgcaagctcttgagagcgagcgtgaccagtgggagtccaagtacgaggagatg
tcgcagaagtacaacgctcttcagaaggagctggaggagctccaggccgagattggcaac
atctaa
>Fp72
atggatcgcatcaaggagaaaatgaaccagcttcgcctggaggccgacgaggccagctcc
aaggttgaggagctccagaccaaggtcaaggctctcgagcaggagaacctttccaaggag
caagagatcacctccctgcagcacaagaacaacctcctcgagggtgaggtcgagaagctc
gagaacaccgttaaggacttcaagaaggctgccgacgagggacagcagcatggaactcag
aacgagaccctccagcgaaggctgcagctccttgaggaggaggccgaggacgccgacaag
actcttcgtgaggccaacgagaagctccgacagaccgatgtcaaggctggacactttgag
cgcaaggtgcaagctcttgagagcgagcgtgaccagtgggagtccaagtacgaggagatg
tcgcagaagtacaacgctcttcagaaggagctggaggagctccaggccgagattggcaac
atctaa
>Fp73
atggatcgcatcaaggagaaaatgaaccagcttcgcctggaggccgacgaggccagctcc
aaggttgaggagctccagaccaaggtcaaggctctcgagcaggagaacctttccaaggag
caagagatcacctccctgcagcacaagaacaacctcctcgagggtgaggtcgagaagctc
gagaacaccgttaaggacttcaagaaggctgccgacgagggacagcagcatggaactcag
aacgagaccctccagcgaaggctgcagctccttgaggaggaggccgaggacgccgacaag
actcttcgtgaggccaacgagaagctccgacagaccgatgtcaaggctggacactttgag
cgcaaggtgcaagctcttgagagcgagcgtgaccagtgggagtccaagtacgaggagatg
tcgcagaagtacaacgctcttcagaaggagctggaggagctccaggccgagattggcaac
atctaa
>Fp76
atggatcgcatcaaggagaaaatgaaccagcttcgcctggaggccgacgaggccagctcc
aaggttgaggagctccagaccaaggtcaaggctctcgagcaggagaacctttccaaggag
caagagatcacctccctgcagcacaagaacaacctcctcgagggtgaggtcgagaagctc
gagaacaccgttaaggacttcaagaaggctgccgacgagggacagcagcatggaactcag
aacgagaccctccagcgaaggctgcagctccttgaggaggaggccgaggacgccgacaag
actcttcgtgaggccaacgagaagctccgacagaccgatgtcaaggctggacactttgag
cgcaaggtgcaagctcttgagagcgagcgtgaccagtgggagtccaagtacgaggagatg
tcgcagaagtacaacgctcttcagaaggagctggaggagctccaggccgagattggcaac
atctaa
>Fp78
atggatcgcatcaaggagaaaatgaaccagcttcgcctggaggccgacgaggccagctcc
aaggttgaggagctccagaccaaggtcaaggctctcgagcaggagaacctttccaaggag
caagagatcacctccctgcagcacaagaacaacctcctcgagggtgaggtcgagaagctc
gagaacaccgttaaggacttcaagaaggctgccgacgagggacagcagcatggaactcag
aacgagaccctccagcgaaggctgcagctccttgaggaggaggccgaggacgccgacaag
actcttcgtgaggccaacgagaagctccgacagaccgatgtcaaggctggacactttgag
cgcaaggtgcaagctcttgagagcgagcgtgaccagtgggagtccaagtacgaggagatg
tcgcagaagtacaacgctcttcagaaggagctggaggagctccaggccgagattggcaac
atctaa
>Fp81
atggatcgcatcaaggagaaaatgaaccagcttcgcctggaggccgacgaggccagctcc
aaggttgaggagctccagaccaaggtcaaggctctcgagcaggagaacctttccaaggag
caagagatcacctccctgcagcacaagaacaacctcctcgagggtgaggtcgagaagctc
gagaacaccgttaaggacttcaagaaggctgccgacgagggacagcagcatggaactcag
aacgagaccctccagcgaaggctgcagctccttgaggaggaggccgaggacgccgacaag
actcttcgtgaggccaacgagaagctccgacagaccgatgtcaaggctggacactttgag
cgcaaggtgcaagctcttgagagcgagcgtgaccagtgggagtccaagtacgaggagatg
tcgcagaagtacaacgctcttcagaaggagctggaggagctccaggccgagattggcaac
atctaa
>Fp84
atggatcgcatcaaggagaaaatgaaccagcttcgcctggaggccgacgaggccagctcc
aaggttgaggagctccagaccaaggtcaaggctctcgagcaggagaacctttccaaggag
caagagatcacctccctgcagcacaagaacaacctcctcgagggtgaggtcgagaagctc
gagaacaccgttaaggacttcaagaaggctgccgacgagggacagcagcatggaactcag
aacgagaccctccagcgaaggctgcagctccttgaggaggaggccgaggacgccgacaag
actcttcgtgaggccaacgagaagctccgacagaccgatgtcaaggctggacactttgag
cgcaaggtgcaagctcttgagagcgagcgtgaccagtgggagtccaagtacgaggagatg
tcgcagaagtacaacgctcttcagaaggagctggaggagctccaggccgagattggcaac
atctaa
>Fp86
atggatcgcatcaaggagaaaatgaaccagcttcgcctggaggccgacgaggccagctcc
aaggttgaggagctccagaccaaggtcaaggctctcgagcaggagaacctttccaaggag
caagagatcacctccctgcagcacaagaacaacctcctcgagggtgaggtcgagaagctc
gagaacaccgttaaggacttcaagaaggctgccgacgagggacagcagcatggaactcag
aacgagaccctccagcgaaggctgcagctccttgaggaggaggccgaggacgccgacaag
actcttcgtgaggccaacgagaagctccgacagaccgatgtcaaggctggacactttgag
cgcaaggtgcaagctcttgagagcgagcgtgaccagtgggagtccaagtacgaggagatg
tcgcagaagtacaacgctcttcagaaggagctggaggagctccaggccgagattggcaac
atctaa
>Fvenenatum.busco
atggatcgcatcaaggagaaaatgaaccagcttcgcctggaggccgacgaggccagctcc
aaggttgaggagctccagaccaaggtcaaggctctcgagcaggagaacctgtccaaggag
caagagatcacctccctgcagcataagaacaacctcctcgagggtgaggtcgagaagctc
gagaacaccgttaaggacttcaagaaggctgccgacgagggacagcagcacggaacccag
aacgagaccctccagcgaaggctgcagctccttgaggaggaggccgaggacgccgacaag
actcttcgtgaggccaacgagaagcttcgacagaccgatgtcaaggctggacactttgag
cgcaaggtgcaagctcttgagagtgagcgtgaccagtgggagtccaagtacgaggagatg
tcgcagaagtacaacgctcttcagaaggagttggaggagctccaggccgagattggcaac
atctaa
