# Supplementary material for: Apicidin biosynthesis is linked to accessory chromosomes in Fusarium poae isolates
Source: BMC Genomics. 2021 Aug 4;22:591. doi: 10.1186/s12864-021-07617-y (PMC8340494; doi:10.1186/s12864-021-07617-y)
Supplement: Supplementary file 17 — Additional file 17. Compressed folder containing alignments for each of the 4141 orthologs used in BUSCO analysis. [file 12864_2021_7617_MOESM17_ESM.zip › Fven2_nt_MAFFT/18224at5125_nt.mafft.fasta]

>Fp105
atggcatcaactccccaggacgtggctgtactattgcagcgcgaaggcagtggagtttca
ccagatgcatacgatgcaaccaacgaagctcaagatgctgtctcaagaaggacaaaacta
ctctcaccagtcctggaagctctcaagtcacaggattcttccacattagaagccacagcc
aaggcactcggtgatggaagccgagacgttgcttggagacttccatatggagactctggc
attctcgaattcttccttgatatcctggcttctgaggaacagcagagtcacggtgtcaag
gtacaagctttgcgcgttaccgggaactcttgtgctgatacggatgccaaccgagctcgt
gttgtcgagggaaagtacataatctctttcatcaatcatttgcaggataagaatcttgtt
ccatacttgattcccgttctctacaatgtcctcgtggactatgaacctgcccaaattctc
gcatcacagtcaagactcagcagccatctcattgctttgctccagtcgcctaacttatcc
gactacagccctttggtgacctacttctgcaaaatcctggctctgcttattacgcacgac
ggtgaggcgactgtcgcagaccccaatacagtctctactctcctcaggctcgcaactagc
cctgctcacagctctgacatcgaggattttatggcccttgtttccactgcagcgagttac
ctcgcaaacgaatctttccaagagcaactcctcaagtcaaagcaagtggatgtgtttgtc
aaggccttttatattgcgcacactcagttcgatgcggagctcgatgatgaagatacagcc
aaggagttgggtcagctttgcacgtcgttgcttaccacactggcggatttgactggcagt
gattatttccctgccctctatcccctcgagagttctgtgccccagtctctcctgaagtgg
ctgaaagaacctcatgcaattctgcagtcagcggcttgcttggctcttggtaatctatca
cgttcagaccaggcttccaccgcttttgtacagaagcaccaggctcatcttcctcttatg
gctatcctctctgatactgaggtcaccgatgcccagcttctccattcagcactctccttt
ctcaagaaccttgcaattccaacgcaaaacaaatcagtgctgggtgaattgctggagcct
gtcagtgtaccacggatattgagcatcgacactcttccccaagttcaattctcggctgtg
tccctactccgcttacttctcgtcaactcccccgacaacgtccgtcgaattacgacaccc
aggactgtggaagccgaggggtcttccaagaaccacacaactgttcacgatgtcatctct
ctttttggtcgctctgataccgagccaaccagacttgaggctgcacgcagtgttgctact
gtatgccgtgtgcttcacaccgcacccgtagacgaagtcctctcaggatggaactccgag
aacgaagggacacaatcgagaagtctgttctatgctgaacatgatctttccgaaattctc
tctttcctcatcacacaagagaagtggcctattcttcggtccgaggcatggttcgtattt
gcccttctgtcacgatctcaggatggcgcacgggttgttgcaaaggtactcggcgtgtct
ggagccatggatgctctgagctttgcaatcaccggtaaaactgcatctgatgatcaaaca
cctcaaatcgagggcggcatgcccgaggttcctccagctatccctgaggaacttgctctg
gaaccccaacaggtcgacccaaagcaacaagccaacatggccaaggtggatagagagaat
tgtctggtgctgtgtaccgaaattgtcaagaacggagaaaccctcgagtcagctcaagtc
agccgactacaaagcttgattagacagggaacggaattgttagggaaaaacgcagatgag
tag
>Fp108
atggcatcaactccccaggacgtggctgtactattgcagcgcgaaggcagtggagtttca
ccagatgcatacgatgcaaccaacgaagctcaagatgctgtctcaagaaggacaaaacta
ctctcaccagtcctggaagctctcaagtcacaggattcttccacattagaagccacagcc
aaggcactcggtgatggaagccgagacgttgcttggagacttccatatggagactctggc
attctcgaattcttccttgatatcctggcttctgaggaacagcagagtcacggtgtcaag
gtacaagctttgcgcgttaccgggaactcttgtgctgatacggatgccaaccgagctcgt
gttgtcgagggaaagtacataatctctttcatcaatcatttgcaggataagaatcttgtt
ccatacttgattcccgttctctacaatgtcctcgtggactatgaacctgcccaaattctc
gcatcacagtcaagactcagcagccatctcattgctttgctccagtcgcctaacttatcc
gactacagccctttggtgacctacttctgcaaaatcctggctctgcttattacgcacgac
ggtgaggcgactgtcgcagaccccaatacagtctctactctcctcaggctcgcaactagc
cctgctcacagctctgacatcgaggattttatggcccttgtttccactgcagcgagttac
ctcgcaaacgaatctttccaagagcaactcctcaagtcaaagcaagtggatgtgtttgtc
aaggccttttatattgcgcacactcagttcgatgcggagctcgatgatgaagatacagcc
aaggagttgggtcagctttgcacgtcgttgcttaccacactggcggatttgactggcagt
gattatttccctgccctctatcccctcgagagttctgtgccccagtctctcctgaagtgg
ctgaaagaacctcatgcaattctgcagtcagcggcttgcttggctcttggtaatctatca
cgttcagaccaggcttccaccgcttttgtacagaagcaccaggctcatcttcctcttatg
gctatcctctctgatactgaggtcaccgatgcccagcttctccattcagcactctccttt
ctcaagaaccttgcaattccaacgcaaaacaaatcagtgctgggtgaattgctggagcct
gtcagtgtaccacggatattgagcatcgacactcttccccaagttcaattctcggctgtg
tccctactccgcttacttctcgtcaactcccccgacaacgtccgtcgaattacgacaccc
aggactgtggaagccgaggggtcttccaagaaccacacaactgttcacgatgtcatctct
ctttttggtcgctctgataccgagccaaccagacttgaggctgcacgcagtgttgctact
gtatgccgtgtgcttcacaccgcacccgtagacgaagtcctctcaggatggaactccgag
aacgaagggacacaatcgagaagtctgttctatgctgaacatgatctttccgaaattctc
tctttcctcatcacacaagagaagtggcctattcttcggtccgaggcatggttcgtattt
gcccttctgtcacgatctcaggatggcgcacgggttgttgcaaaggtactcggcgtgtct
ggagccatggatgctctgagctttgcaatcaccggtaaaactgcatctgatgatcaaaca
cctcaaatcgagggcggcatgcccgaggttcctccagctatccctgaggaacttgctctg
gaaccccaacaggtcgacccaaagcaacaagccaacatggccaaggtggatagagagaat
tgtctggtgctgtgtaccgaaattgtcaagaacggagaaaccctcgagtcagctcaagtc
agccgactacaaagcttgattagacagggaacggaattgttagggaaaaacgcagatgag
tag
>Fp118
atggcatcaactccccaggacgtggctgtactattgcagcgcgaaggcagtggagtttca
ccagatgcatacgatgcaaccaacgaagctcaagatgctgtctcaagaaggacaaaacta
ctctcaccagtcctggaagctctcaagtcacaggattcttccacattagaagccacagcc
aaggcactcggtgatggaagccgagacgttgcttggagacttccatatggagactctggc
attctcgaattcttccttgatatcctggcttctgaggaacagcagagtcacggtgtcaag
gtacaagctttgcgcgttaccgggaactcttgtgctgatacggatgccaaccgagctcgt
gttgtcgagggaaagtacataatctctttcatcaatcatttgcaggataagaatcttgtt
ccatacttgattcccgttctctacaatgtcctcgtggactatgaacctgcccaaattctc
gcatcacagtcaagactcagcagccatctcattgctttgctccagtcgcctaacttatcc
gactacagccctttggtgacctacttctgcaaaatcctggctctgcttattacgcacgac
ggtgaggcgactgtcgcagaccccaatacagtctctactctcctcaggctcgcaactagc
cctgctcacagctctgacatcgaggattttatggcccttgtttccactgcagcgagttac
ctcgcaaacgaatctttccaagagcaactcctcaagtcaaagcaagtggatgtgtttgtc
aaggccttttatattgcgcacactcagttcgatgcggagctcgatgatgaagatacagcc
aaggagttgggtcagctttgcacgtcgttgcttaccacactggcggatttgactggcagt
gattatttccctgccctctatcccctcgagagttctgtgccccagtctctcctgaagtgg
ctgaaagaacctcatgcaattctgcagtcagcggcttgcttggctcttggtaatctatca
cgttcagaccaggcttccaccgcttttgtacagaagcaccaggctcatcttcctcttatg
gctatcctctctgatactgaggtcaccgatgcccagcttctccattcagcactctccttt
ctcaagaaccttgcaattccaacgcaaaacaaatcagtgctgggtgaattgctggagcct
gtcagtgtaccacggatattgagcatcgacactcttccccaagttcaattctcggctgtg
tccctactccgcttacttctcgtcaactcccccgacaacgtccgtcgaattacgacaccc
aggactgtggaagccgaggggtcttccaagaaccacacaactgttcacgatgtcatctct
ctttttggtcgctctgataccgagccaaccagacttgaggctgcacgcagtgttgctact
gtatgccgtgtgcttcacaccgcacccgtagacgaagtcctctcaggatggaactccgag
aacgaagggacacaatcgagaagtctgttctatgctgaacatgatctttccgaaattctc
tctttcctcatcacacaagagaagtggcctattcttcggtccgaggcatggttcgtattt
gcccttctgtcacgatctcaggatggcgcacgggttgttgcaaaggtactcggcgtgtct
ggagccatggatgctctgagctttgcaatcaccggtaaaactgcatctgatgatcaaaca
cctcaaatcgagggcggcatgcccgaggttcctccagctatccctgaggaacttgctctg
gaaccccaacaggtcgacccaaagcaacaagccaacatggccaaggtggatagagagaat
tgtctggtgctgtgtaccgaaattgtcaagaacggagaaaccctcgagtcagctcaagtc
agccgactacaaagcttgattagacagggaacggaattgttagggaaaaacgcagatgag
tag
>Fp122
atggcatcaactccccaggacgtggctgtactattgcagcgcgaaggcagtggagtttca
ccagatgcatacgatgcaaccaacgaagctcaagatgctgtctcaagaaggacaaaacta
ctctcaccagtcctggaagctctcaagtcacaggattcttccacattagaagccacagcc
aaggcactcggtgatggaagccgagacgttgcttggagacttccatatggagactctggc
attctcgaattcttccttgatatcctggcttctgaggaacagcagagtcacggtgtcaag
gtacaagctttgcgcgttaccgggaactcttgtgctgatacggatgccaaccgagctcgt
gttgtcgagggaaagtacataatctctttcatcaatcatttgcaggataagaatcttgtt
ccatacttgattcccgttctctacaatgtcctcgtggactatgaacctgcccaaattctc
gcatcacagtcaagactcagcagccatctcattgctttgctccagtcgcctaacttatcc
gactacagccctttggtgacctacttctgcaaaatcctggctctgcttattacgcacgac
ggtgaggcgactgtcgcagaccccaatacagtctctactctcctcaggctcgcaactagc
cctgctcacagctctgacatcgaggattttatggcccttgtttccactgcagcgagttac
ctcgcaaacgaatctttccaagagcaactcctcaagtcaaagcaagtggatgtgtttgtc
aaggccttttatattgcgcacactcagttcgatgcggagctcgatgatgaagatacagcc
aaggagttgggtcagctttgcacgtcgttgcttaccacactggcggatttgactggcagt
gattatttccctgccctctatcccctcgagagttctgtgccccagtctctcctgaagtgg
ctgaaagaacctcatgcaattctgcagtcagcggcttgcttggctcttggtaatctatca
cgttcagaccaggcttccaccgcttttgtacagaagcaccaggctcatcttcctcttatg
gctatcctctctgatactgaggtcaccgatgcccagcttctccattcagcactctccttt
ctcaagaaccttgcaattccaacgcaaaacaaatcagtgctgggtgaattgctggagcct
gtcagtgtaccacggatattgagcatcgacactcttccccaagttcaattctcggctgtg
tccctactccgcttacttctcgtcaactcccccgacaacgtccgtcgaattacgacaccc
aggactgtggaagccgaggggtcttccaagaaccacacaactgttcacgatgtcatctct
ctttttggtcgctctgataccgagccaaccagacttgaggctgcacgcagtgttgctact
gtatgccgtgtgcttcacaccgcacccgtagacgaagtcctctcaggatggaactccgag
aacgaagggacacaatcgagaagtctgttctatgctgaacatgatctttccgaaattctc
tctttcctcatcacacaagagaagtggcctattcttcggtccgaggcatggttcgtattt
gcccttctgtcacgatctcaggatggcgcacgggttgttgcaaaggtactcggcgtgtct
ggagccatggatgctctgagctttgcaatcaccggtaaaactgcatctgatgatcaaaca
cctcaaatcgagggcggcatgcccgaggttcctccagctatccctgaggaacttgctctg
gaaccccaacaggtcgacccaaagcaacaagccaacatggccaaggtggatagagagaat
tgtctggtgctgtgtaccgaaattgtcaagaacggagaaaccctcgagtcagctcaagtc
agccgactacaaagcttgattagacagggaacggaattgttagggaaaaacgcagatgag
tag
>Fp125
atggcatcaactccccaggacgtggctgtactattgcagcgcgaaggcagtggtgtttca
ccagatgcatacgatgcaatcaacgaagctcaagatgctgtctcaagaaggacaaaacta
ctctcaccagtcctggaagctctcaagtcacaggattcttccacattagaagccacagcc
aaggcactcggtgatggaagccgagacgttgcttggagacttccatatggagactctggc
attctcgaattcttccttgatatcctggcttctgaggaacagcagagtcacggtgtcaag
gtacaagctttgcgcgttaccgggaactcttgtgctgatacggatgccaaccgagctcgt
gttgtcgagggaaagtacataatctctttcatcaatcatttgcaggataagaatcttgtt
ccatacttgattcccgttctctacaatgtcctcgtggactatgaacctgcccaaattctc
gcatcacagtcaagactcagcagccatctcattgctttgctccagtcgcctaacttatcc
gactacagccctttggtgacctacttctgcaaaatcctggctctgcttattacgcacgac
ggtgaggcgactgtcgcagaccccaatacagtctctactctcctcaggctcgcaactagc
cctgctcacagctctgacatcgaggattttatggcccttgtttccactgcagcgagttac
ctcgcaaacgaatctttccaagagcaactcctcaagtcaaagcaagtggatgtgtttgtc
aaggccttttatattgcgcacactcagttcgatgcggagctcgatgatgaagatacagcc
aaggagttgggtcagctttgcacgtcgttgcttaccacactggcggatttgactggcagt
gattatttccctgccctctatcccctcgagagttctgtgccccagtctctcctgaagtgg
ctgaaagaacctcatgcaattctgcagtcagcggcttgcttggctcttggtaatctatca
cgttcagaccaggcttccaccgcttttgtacagaagcaccaggctcatcttcctcttatg
gctatcctctctgatactgaggtcaccgatgcccagcttctccattcagcactctccttt
ctcaagaaccttgcaattccaacgcaaaacaaatcagtgctgggtgaattgctggagcct
gtcagtgtaccacggatattgagcatcgacactcttccccaagttcaattctcggctgtg
tccctactccgcttacttctcgtcaactcccccgacaacgtccgtcgaattacgacaccc
aggactgtggaagccgaggggtcttccaagaaccacacaactgttcacgatgtcatctct
ctttttggtcgctctgataccgagccaaccagacttgaggctgcacgcagtgttgctact
gtatgccgtgtgcttcacaccgcacccgtagacgaagtcctctcaggatggaactccgag
aacgaagggacacaatcgagaagtctgttctatgctgaacatgatctttccgaaattctc
tctttcctcatcacacaagagaagtggcctattcttcggtccgaggcatggttcgtattt
gcccttctgtcacgatctcaggatggcgcacgggttgttgcaaaggtactcggcgtgtct
ggagccatggatgctctgagctttgcaatcaccggtaaaactgcatctgatgatcaaaca
cctcaaatcgagggcggcatgcccgaggttcctccagctatccctgaggaacttgctctg
gaaccccaacaggtcgacccaaagcaacaagccaacatggccaaggtggatagagagaat
tgtctggtgctgtgtaccgaaattgtcaagaacggagaaaccctcgagtcagctcaagtc
agccgactacaaagcttgattagacagggaacggaattgttagggaaaaacgcagatgag
tag
>Fp13r
atggcatcaactccccaggacgtggctgtactattgcagcgcgaaggcagtggggtttca
ccagatgcatacgatgcagccaacgaagctcaagatgctgtctcaagaaggacaaaacta
ctctcaccagttctggaagctctcaaatcacaggattcttccacattagaagccacagcc
aaggcactcggtgatggaagccgagacgttgcttggagacttccatatggagactctggc
attctcgaattcttccttgatatcctggcttctgaggaacagcagagtcacggtgtcaag
gtacaagctttgcgcgttaccgggaactcttgtgctgatacggatgccaaccgagctcgt
gttgtcgagggaaagtacataatctctttcatcaatcatttgcaggataagaatcttgtt
ccatacttgattcccgttctctacaatgtcctcgtggactatgaacctgcccaaattctt
gcatcacagtcaagactcagcagtcatctcattgctttgctccagtcgcctaacttatcc
gactacagccctttggtgacctacttctgcaaaatcctggctctacttatcacgcacgac
ggtgaggcgactgtcgcagaccccaatacggtctctactctcctcagactcgcaactagc
cctgctcacagctctgacatcgaggattttatggcccttgtttccactgcagcgagttac
ctcgcaaacgaatctttccaagaacaactcctcaagtcaaagcaagtggatgtgtttgtc
aaggccttttacattgcacacactcagttcgatgctgagctcgatgatgaagatacggcc
aaggagttaggccagctttgcacgtcgttgcttactacactggcggatttgactggcagt
gattatttccctgccctctatcccctcgagagttctgtgccccagtctctcctgaagtgg
ctgaaagaacctcatgctattctgcagtcagcggcttgtctagcacttggcaatctctca
cgttcagaccaggcttctacagctttcgtgcagaagcatcaggctcatgttcctcttatg
gcgatcctctctgatactgaggtcactaatacccagcttctccattcagcactctccttt
ctcaagaaccttgcaattccaacgcaaaacaaatcagtgctgggtgaattgctagagcct
gccagtgtaccacggatattgagtatcgacactcttccccaagttcaattctcggctgtg
tccctactccgcttacttctcgtcaactcccccgacaacgtccgtcgaattacgacgccc
aggattgtggaggttgaggggtcttctaagacgcacacaaccattcacgatgtcatctct
ctttttggtcgctctgatacggagccaaccagacttgaggctgcacgcagtgtcgctact
gtatgccgtgtgctccacaccacacctgtagacgaagtcctctcaggatggacgtctgag
aacgaagagacacaatcgagaagtctgttctatgctgaacatgatctttccgaaattctg
tctttcctcatcacacaagagaagtggcctattcttcggtccgaagcatggttcgtcttt
gcccttctgtcacgatctcaggatggcgcacaggttgttgcaaaggtactcgacgtgtct
gcagccatggatgctctgagctttgcaatcaccggtaaaactgcatctgatgatcaaaca
cctcaaatcgagggcggcatgcccgaggttcctccagctatccctgaggaacttgctctg
gaaccccaacaggtcgacccaaagcagcaagccaacatggccaaggtggatagagagaat
tgtctggtgctgtgtaccgaaattgtcaagaacggagaaaccctcgagtcagctcaagtc
agccgactacaaagcttgattagacagggaacggaattgttagggaaaaacgcagatgag
tag
>Fp144
atggcatcaactccccaggacgtggctgtactattgcagcgcgaaggcagtggagtttca
ccagatgcatacgatgcaaccaacgaagctcaagatgctgtctcaagaaggacaaaacta
ctctcaccagtcctggaagctctcaagtcacaggattcttccacattagaagccacagcc
aaggcactcggtgatggaagccgagacgttgcttggagacttccatatggagactctggc
attctcgaattcttccttgatatcctggcttctgaggaacagcagagtcacggtgtcaag
gtacaagctttgcgcgttaccgggaactcttgtgctgatacggatgccaaccgagctcgt
gttgtcgagggaaagtacataatctctttcatcaatcatttgcaggataagaatcttgtt
ccatacttgattcccgttctctacaatgtcctcgtggactatgaacctgcccaaattctc
gcatcacagtcaagactcagcagccatctcattgctttgctccagtcgcctaacttatcc
gactacagccctttggtgacctacttctgcaaaatcctggctctgcttattacgcacgac
ggtgaggcgactgtcgcagaccccaatacagtctctactctcctcaggctcgcaactagc
cctgctcacagctctgacatcgaggattttatggcccttgtttccactgcagcgagttac
ctcgcaaacgaatctttccaagagcaactcctcaagtcaaagcaagtggatgtgtttgtc
aaggccttttatattgcgcacactcagttcgatgcggagctcgatgatgaagatacagcc
aaggagttgggtcagctttgcacgtcgttgcttaccacactggcggatttgactggcagt
gattatttccctgccctctatcccctcgagagttctgtgccccagtctctcctgaagtgg
ctgaaagaacctcatgcaattctgcagtcagcggcttgcttggctcttggtaatctatca
cgttcagaccaggcttccaccgcttttgtacagaagcaccaggctcatcttcctcttatg
gctatcctctctgatactgaggtcaccgatgcccagcttctccattcagcactctccttt
ctcaagaaccttgcaattccaacgcaaaacaaatcagtgctgggtgaattgctggagcct
gtcagtgtaccacggatattgagcatcgacactcttccccaagttcaattctcggctgtg
tccctactccgcttacttctcgtcaactcccccgacaacgtccgtcgaattacgacaccc
aggactgtggaagccgaggggtcttccaagaaccacacaactgttcacgatgtcatctct
ctttttggtcgctctgataccgagccaaccagacttgaggctgcacgcagtgttgctact
gtatgccgtgtgcttcacaccgcacccgtagacgaagtcctctcaggatggaactccgag
aacgaagggacacaatcgagaagtctgttctatgctgaacatgatctttccgaaattctc
tctttcctcatcacacaagagaagtggcctattcttcggtccgaggcatggttcgtattt
gcccttctgtcacgatctcaggatggcgcacgggttgttgcaaaggtactcggcgtgtct
ggagccatggatgctctgagctttgcaatcaccggtaaaactgcatctgatgatcaaaca
cctcaaatcgagggcggcatgcccgaggttcctccagctatccctgaggaacttgctctg
gaaccccaacaggtcgacccaaagcaacaagccaacatggccaaggtggatagagagaat
tgtctggtgctgtgtaccgaaattgtcaagaacggagaaaccctcgagtcagctcaagtc
agccgactacaaagcttgattagacagggaacggaattgttagggaaaaacgcagatgag
tag
>Fp146
atggcatcaactccccaggacgtggctgtactattgcagcgcgaaggcagtggggtttca
ccagatgcatacgatgcagccaacgaagctcaagatgctgtctcaagaaggacaaaacta
ctctcaccagttctggaagctctcaaatcacaggattcttccacattagaagccacagcc
aaggcactcggtgatggaagccgagacgttgcttggagacttccatatggagactctggc
attctcgaattcttccttgatatcctggcttctgaggaacagcagagtcacggtgtcaag
gtacaagctttgcgcgttaccgggaactcttgtgctgatacggatgccaaccgagctcgt
gttgtcgagggaaagtacataatctctttcatcaatcatttgcaggataagaatcttgtt
ccatacttgattcccgttctctacaatgtcctcgtggactatgaacctgcccaaattctt
gcatcacagtcaagactcagcagtcatctcattgctttgctccagtcgcctaacttatcc
gactacagccctttggtgacctacttctgcaaaatcctggctctacttatcacgcacgac
ggtgaggcgactgtcgcagaccccaatacggtctctactctcctcagactcgcaactagc
cctgctcacagctctgacatcgaggattttatggcccttgtttccactgcagcgagttac
ctcgcaaacgaatctttccaagaacaactcctcaagtcaaagcaagtggatgtgtttgtc
aaggccttttacattgcacacactcagttcgatgctgagctcgatgatgaagatacggcc
aaggagttaggccagctttgcacgtcgttgcttactacactggcggatttgactggcagt
gattatttccctgccctctatcccctcgagagttctgtgccccagtctctcctgaagtgg
ctgaaagaacctcatgctattctgcagtcagcggcttgtctagcacttggcaatctctca
cgttcagaccaggcttctacagctttcgtgcagaagcatcaggctcatgttcctcttatg
gcgatcctctctgatactgaggtcactaatacccagcttctccattcagcactctccttt
ctcaagaaccttgcaattccaacgcaaaacaaatcagtgctgggtgaattgctagagcct
gccagtgtaccacggatattgagtatcgacactcttccccaagttcaattctcggctgtg
tccctactccgcttacttctcgtcaactcccccgacaacgtccgtcgaattacgacgccc
aggattgtggaggttgaggggtcttctaagacgcacacaaccattcacgatgtcatctct
ctttttggtcgctctgatacggagccaaccagacttgaggctgcacgcagtgtcgctact
gtatgccgtgtgctccacaccacacctgtagacgaagtcctctcaggatggacgtctgag
aacgaagagacacaatcgagaagtctgttctatgctgaacatgatctttccgaaattctg
tctttcctcatcacacaagagaagtggcctattcttcggtccgaagcatggttcgtcttt
gcccttctgtcacgatctcaggatggcgcacaggttgttgcaaaggtactcgacgtgtct
gcagccatggatgctctgagctttgcaatcaccggtaaaactgcatctgatgatcaaaca
cctcaaatcgagggcggcatgcccgaggttcctccagctatccctgaggaacttgctctg
gaaccccaacaggtcgacccaaagcagcaagccaacatggccaaggtggatagagagaat
tgtctggtgctgtgtaccgaaattgtcaagaacggagaaaccctcgagtcagctcaagtc
agccgactacaaagcttgattagacagggaacggaattgttagggaaaaacgcagatgag
tag
>Fp155
atggcatcaactccccaggacgtggctgtactattgcagcgcgaaggcagtggagtttca
ccagatgcatacgatgcaaccaacgaagctcaagatgctgtctcaagaaggacaaaacta
ctctcaccagtcctggaagctctcaagtcacaggattcttccacattagaagccacagcc
aaggcactcggtgatggaagccgagacgttgcttggagacttccatatggagactctggc
attctcgaattcttccttgatatcctggcttctgaggaacagcagagtcacggtgtcaag
gtacaagctttgcgcgttaccgggaactcttgtgctgatacggatgccaaccgagctcgt
gttgtcgagggaaagtacataatctctttcatcaatcatttgcaggataagaatcttgtt
ccatacttgattcccgttctctacaatgtcctcgtggactatgaacctgcccaaattctc
gcatcacagtcaagactcagcagccatctcattgctttgctccagtcgcctaacttatcc
gactacagccctttggtgacctacttctgcaaaatcctggctctgcttattacgcacgac
ggtgaggcgactgtcgcagaccccaatacagtctctactctcctcaggctcgcaactagc
cctgctcacagctctgacatcgaggattttatggcccttgtttccactgcagcgagttac
ctcgcaaacgaatctttccaagagcaactcctcaagtcaaagcaagtggatgtgtttgtc
aaggccttttatattgcgcacactcagttcgatgcggagctcgatgatgaagatacagcc
aaggagttgggtcagctttgcacgtcgttgcttaccacactggcggatttgactggcagt
gattatttccctgccctctatcccctcgagagttctgtgccccagtctctcctgaagtgg
ctgaaagaacctcatgcaattctgcagtcagcggcttgcttggctcttggtaatctatca
cgttcagaccaggcttccaccgcttttgtacagaagcaccaggctcatcttcctcttatg
gctatcctctctgatactgaggtcaccgatgcccagcttctccattcagcactctccttt
ctcaagaaccttgcaattccaacgcaaaacaaatcagtgctgggtgaattgctggagcct
gtcagtgtaccacggatattgagcatcgacactcttccccaagttcaattctcggctgtg
tccctactccgcttacttctcgtcaactcccccgacaacgtccgtcgaattacgacaccc
aggactgtggaagccgaggggtcttccaagaaccacacaactgttcacgatgtcatctct
ctttttggtcgctctgataccgagccaaccagacttgaggctgcacgcagtgttgctact
gtatgccgtgtgcttcacaccgcacccgtagacgaagtcctctcaggatggaactccgag
aacgaagggacacaatcgagaagtctgttctatgctgaacatgatctttccgaaattctc
tctttcctcatcacacaagagaagtggcctattcttcggtccgaggcatggttcgtattt
gcccttctgtcacgatctcaggatggcgcacgggttgttgcaaaggtactcggcgtgtct
ggagccatggatgctctgagctttgcaatcaccggtaaaactgcatctgatgatcaaaca
cctcaaatcgagggcggcatgcccgaggttcctccagctatccctgaggaacttgctctg
gaaccccaacaggtcgacccaaagcaacaagccaacatggccaaggtggatagagagaat
tgtctggtgctgtgtaccgaaattgtcaagaacggagaaaccctcgagtcagctcaagtc
agccgactacaaagcttgattagacagggaacggaattgttagggaaaaacgcagatgag
tag
>Fp157
atggcatcaactccccaggacgtggctgtactattgcagcgcgaaggcagtggggtttca
ccagatgcatacgatgcagccaacgaagctcaagatgctgtctcaagaaggacaaaacta
ctctcaccagttctggaagctctcaaatcacaggattcttccacattagaagccacagcc
aaggcactcggtgatggaagccgagacgttgcttggagacttccatatggagactctggc
attctcgaattcttccttgatatcctggcttctgaggaacagcagagtcacggtgtcaag
gtacaagctttgcgcgttaccgggaactcttgtgctgatacggatgccaaccgagctcgt
gttgtcgagggaaagtacataatctctttcatcaatcatttgcaggataagaatcttgtt
ccatacttgattcccgttctctacaatgtcctcgtggactatgaacctgcccaaattctt
gcatcacagtcaagactcagcagtcatctcattgctttgctccagtcgcctaacttatcc
gactacagccctttggtgacctacttctgcaaaatcctggctctacttatcacgcacgac
ggtgaggcgactgtcgcagaccccaatacggtctctactctcctcagactcgcaactagc
cctgctcacagctctgacatcgaggattttatggcccttgtttccactgcagcgagttac
ctcgcaaacgaatctttccaagaacaactcctcaagtcaaagcaagtggatgtgtttgtc
aaggccttttacattgcacacactcagttcgatgctgagctcgatgatgaagatacggcc
aaggagttaggccagctttgcacgtcgttgcttactacactggcggatttgactggcagt
gattatttccctgccctctatcccctcgagagttctgtgccccagtctctcctgaagtgg
ctgaaagaacctcatgctattctgcagtcagcggcttgtctagcacttggcaatctctca
cgttcagaccaggcttctacagctttcgtgcagaagcatcaggctcatgttcctcttatg
gcgatcctctctgatactgaggtcactaatacccagcttctccattcagcactctccttt
ctcaagaaccttgcaattccaacgcaaaacaaatcagtgctgggtgaattgctagagcct
gccagtgtaccacggatattgagtatcgacactcttccccaagttcaattctcggctgtg
tccctactccgcttacttctcgtcaactcccccgacaacgtccgtcgaattacgacgccc
aggattgtggaggttgaggggtcttctaagacgcacacaaccattcacgatgtcatctct
ctttttggtcgctctgatacggagccaaccagacttgaggctgcacgcagtgtcgctact
gtatgccgtgtgctccacaccacacctgtagacgaagtcctctcaggatggacgtctgag
aacgaagagacacaatcgagaagtctgttctatgctgaacatgatctttccgaaattctg
tctttcctcatcacacaagagaagtggcctattcttcggtccgaagcatggttcgtcttt
gcccttctgtcacgatctcaggatggcgcacaggttgttgcaaaggtactcgacgtgtct
gcagccatggatgctctgagctttgcaatcaccggtaaaactgcatctgatgatcaaaca
cctcaaatcgagggcggcatgcccgaggttcctccagctatccctgaggaacttgctctg
gaaccccaacaggtcgacccaaagcagcaagccaacatggccaaggtggatagagagaat
tgtctggtgctgtgtaccgaaattgtcaagaacggagaaaccctcgagtcagctcaagtc
agccgactacaaagcttgattagacagggaacggaattgttagggaaaaacgcagatgag
tag
>Fp16r
atggcatcaactccccaggacgtggctgtactattgcagcgcgaaggcagtggtgtttca
ccagatgcatacgatgcaatcaacgaagctcaagatgctgtctcaagaaggacaaaacta
ctctcaccagtcctggaagctctcaagtcacaggattcttccacattagaagccacagcc
aaggcactcggtgatggaagccgagacgttgcttggagacttccatatggagactctggc
attctcgaattcttccttgatatcctggcttctgaggaacagcagagtcacggtgtcaag
gtacaagctttgcgcgttaccgggaactcttgtgctgatacggatgccaaccgagctcgt
gttgtcgagggaaagtacataatctctttcatcaatcatttgcaggataagaatcttgtt
ccatacttgattcccgttctctacaatgtcctcgtggactatgaacctgcccaaattctc
gcatcacagtcaagactcagcagccatctcattgctttgctccagtcgcctaacttatcc
gactacagccctttggtgacctacttctgcaaaatcctggctctgcttattacgcacgac
ggtgaggcgactgtcgcagaccccaatacagtctctactctcctcaggctcgcaactagc
cctgctcacagctctgacatcgaggattttatggcccttgtttccactgcagcgagttac
ctcgcaaacgaatctttccaagagcaactcctcaagtcaaagcaagtggatgtgtttgtc
aaggccttttatattgcgcacactcagttcgatgcggagctcgatgatgaagatacagcc
aaggagttgggtcagctttgcacgtcgttgcttaccacactggcggatttgactggcagt
gattatttccctgccctctatcccctcgagagttctgtgccccagtctctcctgaagtgg
ctgaaagaacctcatgcaattctgcagtcagcggcttgcttggctcttggtaatctatca
cgttcagaccaggcttccaccgcttttgtacagaagcaccaggctcatcttcctcttatg
gctatcctctctgatactgaggtcaccgatgcccagcttctccattcagcactctccttt
ctcaagaaccttgcaattccaacgcaaaacaaatcagtgctgggtgaattgctggagcct
gtcagtgtaccacggatattgagcatcgacactcttccccaagttcaattctcggctgtg
tccctactccgcttacttctcgtcaactcccccgacaacgtccgtcgaattacgacaccc
aggactgtggaagccgaggggtcttccaagaaccacacaactgttcacgatgtcatctct
ctttttggtcgctctgataccgagccaaccagacttgaggctgcacgcagtgttgctact
gtatgccgtgtgcttcacaccgcacccgtagacgaagtcctctcaggatggaactccgag
aacgaagggacacaatcgagaagtctgttctatgctgaacatgatctttccgaaattctc
tctttcctcatcacacaagagaagtggcctattcttcggtccgaggcatggttcgtattt
gcccttctgtcacgatctcaggatggcgcacgggttgttgcaaaggtactcggcgtgtct
ggagccatggatgctctgagctttgcaatcaccggtaaaactgcatctgatgatcaaaca
cctcaaatcgagggcggcatgcccgaggttcctccagctatccctgaggaacttgctctg
gaaccccaacaggtcgacccaaagcaacaagccaacatggccaaggtggatagagagaat
tgtctggtgctgtgtaccgaaattgtcaagaacggagaaaccctcgagtcagctcaagtc
agccgactacaaagcttgattagacagggaacggaattgttagggaaaaacgcagatgag
tag
>Fp1r
atggcatcaactccccaggacgtggctgtactattgcagcgcgaaggcagtggagtttca
ccagatgcatacgatgcaaccaacgaagctcaagatgctgtctcaagaaggacaaaacta
ctctcaccagtcctggaagctctcaagtcacaggattcttccacattagaagccacagcc
aaggcactcggtgatggaagccgagacgttgcttggagacttccatatggagactctggc
attctcgaattcttccttgatatcctggcttctgaggaacagcagagtcacggtgtcaag
gtacaagctttgcgcgttaccgggaactcttgtgctgatacggatgccaaccgagctcgt
gttgtcgagggaaagtacataatctctttcatcaatcatttgcaggataagaatcttgtt
ccatacttgattcccgttctctacaatgtcctcgtggactatgaacctgcccaaattctc
gcatcacagtcaagactcagcagccatctcattgctttgctccagtcgcctaacttatcc
gactacagccctttggtgacctacttctgcaaaatcctggctctgcttattacgcacgac
ggtgaggcgactgtcgcagaccccaatacagtctctactctcctcaggctcgcaactagc
cctgctcacagctctgacatcgaggattttatggcccttgtttccactgcagcgagttac
ctcgcaaacgaatctttccaagagcaactcctcaagtcaaagcaagtggatgtgtttgtc
aaggccttttatattgcgcacactcagttcgatgcggagctcgatgatgaagatacagcc
aaggagttgggtcagctttgcacgtcgttgcttaccacactggcggatttgactggcagt
gattatttccctgccctctatcccctcgagagttctgtgccccagtctctcctgaagtgg
ctgaaagaacctcatgcaattctgcagtcagcggcttgcttggctcttggtaatctatca
cgttcagaccaggcttccaccgcttttgtacagaagcaccaggctcatcttcctcttatg
gctatcctctctgatactgaggtcaccgatgcccagcttctccattcagcactctccttt
ctcaagaaccttgcaattccaacgcaaaacaaatcagtgctgggtgaattgctggagcct
gtcagtgtaccacggatattgagcatcgacactcttccccaagttcaattctcggctgtg
tccctactccgcttacttctcgtcaactcccccgacaacgtccgtcgaattacgacaccc
aggactgtggaagccgaggggtcttccaagaaccacacaactgttcacgatgtcatctct
ctttttggtcgctctgataccgagccaaccagacttgaggctgcacgcagtgttgctact
gtatgccgtgtgcttcacaccgcacccgtagacgaagtcctctcaggatggaactccgag
aacgaagggacacaatcgagaagtctgttctatgctgaacatgatctttccgaaattctc
tctttcctcatcacacaagagaagtggcctattcttcggtccgaggcatggttcgtattt
gcccttctgtcacgatctcaggatggcgcacgggttgttgcaaaggtactcggcgtgtct
ggagccatggatgctctgagctttgcaatcaccggtaaaactgcatctgatgatcaaaca
cctcaaatcgagggcggcatgcccgaggttcctccagctatccctgaggaacttgctctg
gaaccccaacaggtcgacccaaagcaacaagccaacatggccaaggtggatagagagaat
tgtctggtgctgtgtaccgaaattgtcaagaacggagaaaccctcgagtcagctcaagtc
agccgactacaaagcttgattagacagggaacggaattgttagggaaaaacgcagatgag
tag
>Fp21r
atggcatcaactccccaggacgtggctgtactattgcagcgcgaaggcagtggagtttca
ccagatgcatacgatgcaaccaacgaagctcaagatgctgtctcaagaaggacaaaacta
ctctcaccagtcctggaagctctcaagtcacaggattcttccacattagaagccacagcc
aaggcactcggtgatggaagccgagacgttgcttggagacttccatatggagactctggc
attctcgaattcttccttgatatcctggcttctgaggaacagcagagtcacggtgtcaag
gtacaagctttgcgcgttaccgggaactcttgtgctgatacggatgccaaccgagctcgt
gttgtcgagggaaagtacataatctctttcatcaatcatttgcaggataagaatcttgtt
ccatacttgattcccgttctctacaatgtcctcgtggactatgaacctgcccaaattctc
gcatcacagtcaagactcagcagccatctcattgctttgctccagtcgcctaacttatcc
gactacagccctttggtgacctacttctgcaaaatcctggctctgcttattacgcacgac
ggtgaggcgactgtcgcagaccccaatacagtctctactctcctcaggctcgcaactagc
cctgctcacagctctgacatcgaggattttatggcccttgtttccactgcagcgagttac
ctcgcaaacgaatctttccaagagcaactcctcaagtcaaagcaagtggatgtgtttgtc
aaggccttttatattgcgcacactcagttcgatgcggagctcgatgatgaagatacagcc
aaggagttgggtcagctttgcacgtcgttgcttaccacactggcggatttgactggcagt
gattatttccctgccctctatcccctcgagagttctgtgccccagtctctcctgaagtgg
ctgaaagaacctcatgcaattctgcagtcagcggcttgcttggctcttggtaatctatca
cgttcagaccaggcttccaccgcttttgtacagaagcaccaggctcatcttcctcttatg
gctatcctctctgatactgaggtcaccgatgcccagcttctccattcagcactctccttt
ctcaagaaccttgcaattccaacgcaaaacaaatcagtgctgggtgaattgctggagcct
gtcagtgtaccacggatattgagcatcgacactcttccccaagttcaattctcggctgtg
tccctactccgcttacttctcgtcaactcccccgacaacgtccgtcgaattacgacaccc
aggactgtggaagccgaggggtcttccaagaaccacacaactgttcacgatgtcatctct
ctttttggtcgctctgataccgagccaaccagacttgaggctgcacgcagtgttgctact
gtatgccgtgtgcttcacaccgcacccgtagacgaagtcctctcaggatggaactccgag
aacgaagggacacaatcgagaagtctgttctatgctgaacatgatctttccgaaattctc
tctttcctcatcacacaagagaagtggcctattcttcggtccgaggcatggttcgtattt
gcccttctgtcacgatctcaggatggcgcacgggttgttgcaaaggtactcggcgtgtct
ggagccatggatgctctgagctttgcaatcaccggtaaaactgcatctgatgatcaaaca
cctcaaatcgagggcggcatgcccgaggttcctccagctatccctgaggaacttgctctg
gaaccccaacaggtcgacccaaagcaacaagccaacatggccaaggtggatagagagaat
tgtctggtgctgtgtaccgaaattgtcaagaacggagaaaccctcgagtcagctcaagtc
agccgactacaaagcttgattagacagggaacggaattgttagggaaaaacgcagatgag
tag
>Fp24r
atggcatcaactccccaggacgtggctgtactattgcagcgcgaaggcagtggagtttca
ccagatgcatacgatgcaaccaacgaagctgaagatgctgtctcaagaaggacaaaacta
ctctcaccagtcctggaagctctcaagtcacaggattcttccacattagaagccacagcc
aaggcactcggtgatggaagccgagacgttgcttggagacttccatatggagactctggc
attctcgaattcttccttgatatcctggcttctgaggaacagcagagtcacggtgtcaag
gtacaagctttgcgcgttaccgggaactcttgtgctgatacggatgccaaccgagctcgt
gttgtcgagggaaagtacataatatctttcatcaatcatttgcaggataagaatcttgtt
ccatacttgattcccgttctctacaatgtcctcgtggactatgaacctgcccaaattctc
gcatcacagtcaaggctcagcagccatctcattgctttgctccagtcgcctaacttatcc
gactacagccctttggtggcctacttctgcaaaatcctggctctgcttatcacgcacgac
ggtgaggcgactgtcgcagaccccaatacagtctctactgtcctcaggctcgcaactagc
cctgttcacagctctgacatcgaggattttatggcccttgtttccactgcagcgagttac
ctcgcaaacgaatctttccaagagcaactcctcaagtcaaagcaagtggatgtgtttgtc
aaggccttttatattgcacacactcagttcgatgcggagctcgatgatgaagatacagcc
aaggagttgggtcagctttgcacgtcgttgcttaccacactggcggatttgactggcagt
gattatttccctgccctctatcccctcgagagttctgtgccccagtctctcctgaagtgg
ctgaaagaacctcatgcaattctgcagtcagcggcttgcttggctcttggcaatctctca
cgttcagaccaggcttctaccgctttcgtgcagaagcatcaggctcatgttcctcttatg
gcgatcctctctgatactgaggtcaccgatgcccagcttctccattcagcactctccttt
ctcaagaaccttgcaattccaacgcaaaacaaatcagtgctgggtgaattgctggagcct
gtcagtgtgccacggatattgagcatcgacactcttccccaagttcaattctcggccgtg
tccctccttcgcctgcttctcgtcaactcccccgacaacgtccgtcgaattacgacaccc
aggactgtggaagccgaggggtcttccaagaaacacacaactgttcacgatgtcatctct
ctttttggtcgctctgataccgagccaaccagacttgaggctgcacgcagtgttgctact
gtatgccgtgtgcttcacaccgcacccgtagacgaagtcctctcaggatggaactccgag
aacgaagggacacaatcgagaagtctgttctatgctgaacatgatctttccgaaattctg
tctttcctcatcacacaagagaagtggcctattcttcggtccgaggcatggttcgtattt
gcccttctgtcacgatctcaggatggcgcacgggttgttgcaaaggtactcgacgtgtct
ggagccatggatgctctgagctttgcaatcaccggcaagactgcatctgatgatcaaaca
cctcaaatcgagggcggcttgcccgaggttcctccagctatccctgaggaacttgctctg
gaaccccaacaggtcgacccaaagcagcaagccaacatggccaaggtggatagagagaat
tgtctggtgctgtgtaccgaaattgtcaagaacggagaaaccctcgagtcggctcaagtc
agccgactacaaagcttgatcagacagggaacggaattgttagggaaaaacgcagatgag
tag
>Fp2516
atggcatcaactccccaggacgtggctgtactattgcagcgcgaaggcagtggagtttca
ccagatgcatacgatgcaaccaacgaagctcaagatgctgtctcaagaaggacaaaacta
ctctcaccagtcctggaagctctcaagtcacaggattcttccacattagaagccacagcc
aaggcactcggtgatggaagccgagacgttgcttggagacttccatatggagactctggc
attctcgaattcttccttgatatcctggcttctgaggaacagcagagtcacggtgtcaag
gtacaagctttgcgcgttaccgggaactcttgtgctgatacggatgccaaccgagctcgt
gttgtcgagggaaagtacataatctctttcatcaatcatttgcaggataagaatcttgtt
ccatacttgattcccgttctctacaatgtcctcgtggactatgaacctgcccaaattctc
gcatcacagtcaagactcagcagccatctcattgctttgctccagtcgcctaacttatcc
gactacagccctttggtgacctacttctgcaaaatcctggctctgcttattacgcacgac
ggtgaggcgactgtcgcagaccccaatacagtctctactctcctcaggctcgcaactagc
cctgctcacagctctgacatcgaggattttatggcccttgtttccactgcagcgagttac
ctcgcaaacgaatctttccaagagcaactcctcaagtcaaagcaagtggatgtgtttgtc
aaggccttttatattgcgcacactcagttcgatgcggagctcgatgatgaagatacagcc
aaggagttgggtcagctttgcacgtcgttgcttaccacactggcggatttgactggcagt
gattatttccctgccctctatcccctcgagagttctgtgccccagtctctcctgaagtgg
ctgaaagaacctcatgcaattctgcagtcagcggcttgcttggctcttggtaatctatca
cgttcagaccaggcttccaccgcttttgtacagaagcaccaggctcatcttcctcttatg
gctatcctctctgatactgaggtcaccgatgcccagcttctccattcagcactctccttt
ctcaagaaccttgcaattccaacgcaaaacaaatcagtgctgggtgaattgctggagcct
gtcagtgtaccacggatattgagcatcgacactcttccccaagttcaattctcggctgtg
tccctactccgcttacttctcgtcaactcccccgacaacgtccgtcgaattacgacaccc
aggactgtggaagccgaggggtcttccaagaaccacacaactgttcacgatgtcatctct
ctttttggtcgctctgataccgagccaaccagacttgaggctgcacgcagtgttgctact
gtatgccgtgtgcttcacaccgcacccgtagacgaagtcctctcaggatggaactccgag
aacgaagggacacaatcgagaagtctgttctatgctgaacatgatctttccgaaattctc
tctttcctcatcacacaagagaagtggcctattcttcggtccgaggcatggttcgtattt
gcccttctgtcacgatctcaggatggcgcacgggttgttgcaaaggtactcggcgtgtct
ggagccatggatgctctgagctttgcaatcaccggtaaaactgcatctgatgatcaaaca
cctcaaatcgagggcggcatgcccgaggttcctccagctatccctgaggaacttgctctg
gaaccccaacaggtcgacccaaagcaacaagccaacatggccaaggtggatagagagaat
tgtctggtgctgtgtaccgaaattgtcaagaacggagaaaccctcgagtcagctcaagtc
agccgactacaaagcttgattagacagggaacggaattgttagggaaaaacgcagatgag
tag
>Fp26r
atggcatcaactccccaggacgtggctgtactattgcagcgcgaaggcagtggagtttca
ccagatgcatacgatgcaaccaacgaagctcaagatgctgtctcaagaaggacaaaacta
ctctcaccagtcctggaagctctcaagtcacaggattcttccacattagaagccacagcc
aaggcactcggtgatggaagccgagacgttgcttggagacttccatatggagactctggc
attctcgaattcttccttgatatcctggcttctgaggaacagcagagtcacggtgtcaag
gtacaagctttgcgcgttaccgggaactcttgtgctgatacggatgccaaccgagctcgt
gttgtcgagggaaagtacataatctctttcatcaatcatttgcaggataagaatcttgtt
ccatacttgattcccgttctctacaatgtcctcgtggactatgaacctgcccaaattctc
gcatcacagtcaagactcagcagccatctcattgctttgctccagtcgcctaacttatcc
gactacagccctttggtgacctacttctgcaaaatcctggctctgcttattacgcacgac
ggtgaggcgactgtcgcagaccccaatacagtctctactctcctcaggctcgcaactagc
cctgctcacagctctgacatcgaggattttatggcccttgtttccactgcagcgagttac
ctcgcaaacgaatctttccaagagcaactcctcaagtcaaagcaagtggatgtgtttgtc
aaggccttttatattgcgcacactcagttcgatgcggagctcgatgatgaagatacagcc
aaggagttgggtcagctttgcacgtcgttgcttaccacactggcggatttgactggcagt
gattatttccctgccctctatcccctcgagagttctgtgccccagtctctcctgaagtgg
ctgaaagaacctcatgcaattctgcagtcagcggcttgcttggctcttggtaatctatca
cgttcagaccaggcttccaccgcttttgtacagaagcaccaggctcatcttcctcttatg
gctatcctctctgatactgaggtcaccgatgcccagcttctccattcagcactctccttt
ctcaagaaccttgcaattccaacgcaaaacaaatcagtgctgggtgaattgctggagcct
gtcagtgtaccacggatattgagcatcgacactcttccccaagttcaattctcggctgtg
tccctactccgcttacttctcgtcaactcccccgacaacgtccgtcgaattacgacaccc
aggactgtggaagccgaggggtcttccaagaaccacacaactgttcacgatgtcatctct
ctttttggtcgctctgataccgagccaaccagacttgaggctgcacgcagtgttgctact
gtatgccgtgtgcttcacaccgcacccgtagacgaagtcctctcaggatggaactccgag
aacgaagggacacaatcgagaagtctgttctatgctgaacatgatctttccgaaattctc
tctttcctcatcacacaagagaagtggcctattcttcggtccgaggcatggttcgtattt
gcccttctgtcacgatctcaggatggcgcacgggttgttgcaaaggtactcggcgtgtct
ggagccatggatgctctgagctttgcaatcaccggtaaaactgcatctgatgatcaaaca
cctcaaatcgagggcggcatgcccgaggttcctccagctatccctgaggaacttgctctg
gaaccccaacaggtcgacccaaagcaacaagccaacatggccaaggtggatagagagaat
tgtctggtgctgtgtaccgaaattgtcaagaacggagaaaccctcgagtcagctcaagtc
agccgactacaaagcttgattagacagggaacggaattgttagggaaaaacgcagatgag
tag
>Fp33
atggcatcaactccccaggacgtggctgtactattgcagcgcgaaggcagtggtgtttca
ccagatgcatacgatgcaatcaacgaagctcaagatgctgtctcaagaaggacaaaacta
ctctcaccagtcctggaagctctcaagtcacaggattcttccacattagaagccacagcc
aaggcactcggtgatggaagccgagacgttgcttggagacttccatatggagactctggc
attctcgaattcttccttgatatcctggcttctgaggaacagcagagtcacggtgtcaag
gtacaagctttgcgcgttaccgggaactcttgtgctgatacggatgccaaccgagctcgt
gttgtcgagggaaagtacataatctctttcatcaatcatttgcaggataagaatcttgtt
ccatacttgattcccgttctctacaatgtcctcgtggactatgaacctgcccaaattctc
gcatcacagtcaagactcagcagccatctcattgctttgctccagtcgcctaacttatcc
gactacagccctttggtgacctacttctgcaaaatcctggctctgcttattacgcacgac
ggtgaggcgactgtcgcagaccccaatacagtctctactctcctcaggctcgcaactagc
cctgctcacagctctgacatcgaggattttatggcccttgtttccactgcagcgagttac
ctcgcaaacgaatctttccaagagcaactcctcaagtcaaagcaagtggatgtgtttgtc
aaggccttttatattgcgcacactcagttcgatgcggagctcgatgatgaagatacagcc
aaggagttgggtcagctttgcacgtcgttgcttaccacactggcggatttgactggcagt
gattatttccctgccctctatcccctcgagagttctgtgccccagtctctcctgaagtgg
ctgaaagaacctcatgcaattctgcagtcagcggcttgcttggctcttggtaatctatca
cgttcagaccaggcttccaccgcttttgtacagaagcaccaggctcatcttcctcttatg
gctatcctctctgatactgaggtcaccgatgcccagcttctccattcagcactctccttt
ctcaagaaccttgcaattccaacgcaaaacaaatcagtgctgggtgaattgctggagcct
gtcagtgtaccacggatattgagcatcgacactcttccccaagttcaattctcggctgtg
tccctactccgcttacttctcgtcaactcccccgacaacgtccgtcgaattacgacaccc
aggactgtggaagccgaggggtcttccaagaaccacacaactgttcacgatgtcatctct
ctttttggtcgctctgataccgagccaaccagacttgaggctgcacgcagtgttgctact
gtatgccgtgtgcttcacaccgcacccgtagacgaagtcctctcaggatggaactccgag
aacgaagggacacaatcgagaagtctgttctatgctgaacatgatctttccgaaattctc
tctttcctcatcacacaagagaagtggcctattcttcggtccgaggcatggttcgtattt
gcccttctgtcacgatctcaggatggcgcacgggttgttgcaaaggtactcggcgtgtct
ggagccatggatgctctgagctttgcaatcaccggtaaaactgcatctgatgatcaaaca
cctcaaatcgagggcggcatgcccgaggttcctccagctatccctgaggaacttgctctg
gaaccccaacaggtcgacccaaagcaacaagccaacatggccaaggtggatagagagaat
tgtctggtgctgtgtaccgaaattgtcaagaacggagaaaccctcgagtcagctcaagtc
agccgactacaaagcttgattagacagggaacggaattgttagggaaaaacgcagatgag
tag
>Fp34
atggcatcaactccccaggacgtggctgtactattgcagcgcgaaggcagtggagtttca
ccagatgcatacgatgcaaccaacgaagctcaagatgctgtctcaagaaggacaaaacta
ctctcaccagtcctggaagctctcaagtcacaggattcttccacattagaagccacagcc
aaggcactcggtgatggaagccgagacgttgcttggagacttccatatggagactctggc
attctcgaattcttccttgatatcctggcttctgaggaacagcagagtcacggtgtcaag
gtacaagctttgcgcgttaccgggaactcttgtgctgatacggatgccaaccgagctcgt
gttgtcgagggaaagtacataatctctttcatcaatcatttgcaggataagaatcttgtt
ccatacttgattcccgttctctacaatgtcctcgtggactatgaacctgcccaaattctc
gcatcacagtcaagactcagcagccatctcattgctttgctccagtcgcctaacttatcc
gactacagccctttggtgacctacttctgcaaaatcctggctctgcttattacgcacgac
ggtgaggcgactgtcgcagaccccaatacagtctctactctcctcaggctcgcaactagc
cctgctcacagctctgacatcgaggattttatggcccttgtttccactgcagcgagttac
ctcgcaaacgaatctttccaagagcaactcctcaagtcaaagcaagtggatgtgtttgtc
aaggccttttatattgcgcacactcagttcgatgcggagctcgatgatgaagatacagcc
aaggagttgggtcagctttgcacgtcgttgcttaccacactggcggatttgactggcagt
gattatttccctgccctctatcccctcgagagttctgtgccccagtctctcctgaagtgg
ctgaaagaacctcatgcaattctgcagtcagcggcttgcttggctcttggtaatctatca
cgttcagaccaggcttccaccgcttttgtacagaagcaccaggctcatcttcctcttatg
gctatcctctctgatactgaggtcaccgatgcccagcttctccattcagcactctccttt
ctcaagaaccttgcaattccaacgcaaaacaaatcagtgctgggtgaattgctggagcct
gtcagtgtaccacggatattgagcatcgacactcttccccaagttcaattctcggctgtg
tccctactccgcttacttctcgtcaactcccccgacaacgtccgtcgaattacgacaccc
aggactgtggaagccgaggggtcttccaagaaccacacaactgttcacgatgtcatctct
ctttttggtcgctctgataccgagccaaccagacttgaggctgcacgcagtgttgctact
gtatgccgtgtgcttcacaccgcacccgtagacgaagtcctctcaggatggaactccgag
aacgaagggacacaatcgagaagtctgttctatgctgaacatgatctttccgaaattctc
tctttcctcatcacacaagagaagtggcctattcttcggtccgaggcatggttcgtattt
gcccttctgtcacgatctcaggatggcgcacgggttgttgcaaaggtactcggcgtgtct
ggagccatggatgctctgagctttgcaatcaccggtaaaactgcatctgatgatcaaaca
cctcaaatcgagggcggcatgcccgaggttcctccagctatccctgaggaacttgctctg
gaaccccaacaggtcgacccaaagcaacaagccaacatggccaaggtggatagagagaat
tgtctggtgctgtgtaccgaaattgtcaagaacggagaaaccctcgagtcagctcaagtc
agccgactacaaagcttgattagacagggaacggaattgttagggaaaaacgcagatgag
tag
>Fp35
atggcatcaactccccaggacgtggctgtactattgcagcgcgaaggcagtggagtttca
ccagatgcatacgatgcaaccaacgaagctcaagatgctgtctcaagaaggacaaaacta
ctctcaccagtcctggaagctctcaagtcacaggattcttccacattagaagccacagcc
aaggcactcggtgatggaagccgagacgttgcttggagacttccatatggagactctggc
attctcgaattcttccttgatatcctggcttctgaggaacagcagagtcacggtgtcaag
gtacaagctttgcgcgttaccgggaactcttgtgctgatacggatgccaaccgagctcgt
gttgtcgagggaaagtacataatctctttcatcaatcatttgcaggataagaatcttgtt
ccatacttgattcccgttctctacaatgtcctcgtggactatgaacctgcccaaattctc
gcatcacagtcaagactcagcagccatctcattgctttgctccagtcgcctaacttatcc
gactacagccctttggtgacctacttctgcaaaatcctggctctgcttattacgcacgac
ggtgaggcgactgtcgcagaccccaatacagtctctactctcctcaggctcgcaactagc
cctgctcacagctctgacatcgaggattttatggcccttgtttccactgcagcgagttac
ctcgcaaacgaatctttccaagagcaactcctcaagtcaaagcaagtggatgtgtttgtc
aaggccttttatattgcgcacactcagttcgatgcggagctcgatgatgaagatacagcc
aaggagttgggtcagctttgcacgtcgttgcttaccacactggcggatttgactggcagt
gattatttccctgccctctatcccctcgagagttctgtgccccagtctctcctgaagtgg
ctgaaagaacctcatgcaattctgcagtcagcggcttgcttggctcttggtaatctatca
cgttcagaccaggcttccaccgcttttgtacagaagcaccaggctcatcttcctcttatg
gctatcctctctgatactgaggtcaccgatgcccagcttctccattcagcactctccttt
ctcaagaaccttgcaattccaacgcaaaacaaatcagtgctgggtgaattgctggagcct
gtcagtgtaccacggatattgagcatcgacactcttccccaagttcaattctcggctgtg
tccctactccgcttacttctcgtcaactcccccgacaacgtccgtcgaattacgacaccc
aggactgtggaagccgaggggtcttccaagaaccacacaactgttcacgatgtcatctct
ctttttggtcgctctgataccgagccaaccagacttgaggctgcacgcagtgttgctact
gtatgccgtgtgcttcacaccgcacccgtagacgaagtcctctcaggatggaactccgag
aacgaagggacacaatcgagaagtctgttctatgctgaacatgatctttccgaaattctc
tctttcctcatcacacaagagaagtggcctattcttcggtccgaggcatggttcgtattt
gcccttctgtcacgatctcaggatggcgcacgggttgttgcaaaggtactcggcgtgtct
ggagccatggatgctctgagctttgcaatcaccggtaaaactgcatctgatgatcaaaca
cctcaaatcgagggcggcatgcccgaggttcctccagctatccctgaggaacttgctctg
gaaccccaacaggtcgacccaaagcaacaagccaacatggccaaggtggatagagagaat
tgtctggtgctgtgtaccgaaattgtcaagaacggagaaaccctcgagtcagctcaagtc
agccgactacaaagcttgattagacagggaacggaattgttagggaaaaacgcagatgag
tag
>Fp38
atggcatcaactccccaggacgtggctgtactattgcagcgcgaaggcagtggagtttca
ccagatgcatacgatgcaaccaacgaagctcaagatgctgtctcaagaaggacaaaacta
ctctcaccagtcctggaagctctcaagtcacaggattcttccacattagaagccacagcc
aaggcactcggtgatggaagccgagacgttgcttggagacttccatatggagactctggc
attctcgaattcttccttgatatcctggcttctgaggaacagcagagtcacggtgtcaag
gtacaagctttgcgcgttaccgggaactcttgtgctgatacggatgccaaccgagctcgt
gttgtcgagggaaagtacataatctctttcatcaatcatttgcaggataagaatcttgtt
ccatacttgattcccgttctctacaatgtcctcgtggactatgaacctgcccaaattctc
gcatcacagtcaagactcagcagccatctcattgctttgctccagtcgcctaacttatcc
gactacagccctttggtgacctacttctgcaaaatcctggctctgcttattacgcacgac
ggtgaggcgactgtcgcagaccccaatacagtctctactctcctcaggctcgcaactagc
cctgctcacagctctgacatcgaggattttatggcccttgtttccactgcagcgagttac
ctcgcaaacgaatctttccaagagcaactcctcaagtcaaagcaagtggatgtgtttgtc
aaggccttttatattgcgcacactcagttcgatgcggagctcgatgatgaagatacagcc
aaggagttgggtcagctttgcacgtcgttgcttaccacactggcggatttgactggcagt
gattatttccctgccctctatcccctcgagagttctgtgccccagtctctcctgaagtgg
ctgaaagaacctcatgcaattctgcagtcagcggcttgcttggctcttggtaatctatca
cgttcagaccaggcttccaccgcttttgtacagaagcaccaggctcatcttcctcttatg
gctatcctctctgatactgaggtcaccgatgcccagcttctccattcagcactctccttt
ctcaagaaccttgcaattccaacgcaaaacaaatcagtgctgggtgaattgctggagcct
gtcagtgtaccacggatattgagcatcgacactcttccccaagttcaattctcggctgtg
tccctactccgcttacttctcgtcaactcccccgacaacgtccgtcgaattacgacaccc
aggactgtggaagccgaggggtcttccaagaaccacacaactgttcacgatgtcatctct
ctttttggtcgctctgataccgagccaaccagacttgaggctgcacgcagtgttgctact
gtatgccgtgtgcttcacaccgcacccgtagacgaagtcctctcaggatggaactccgag
aacgaagggacacaatcgagaagtctgttctatgctgaacatgatctttccgaaattctc
tctttcctcatcacacaagagaagtggcctattcttcggtccgaggcatggttcgtattt
gcccttctgtcacgatctcaggatggcgcacgggttgttgcaaaggtactcggcgtgtct
ggagccatggatgctctgagctttgcaatcaccggtaaaactgcatctgatgatcaaaca
cctcaaatcgagggcggcatgcccgaggttcctccagctatccctgaggaacttgctctg
gaaccccaacaggtcgacccaaagcaacaagccaacatggccaaggtggatagagagaat
tgtctggtgctgtgtaccgaaattgtcaagaacggagaaaccctcgagtcagctcaagtc
agccgactacaaagcttgattagacagggaacggaattgttagggaaaaacgcagatgag
tag
>Fp39
atggcatcaactccccaggacgtggctgtactattgcagcgcgaaggcagtggagtttca
ccagatgcatacgatgcaaccaacgaagctcaagatgctgtctcaagaaggacaaaacta
ctctcaccagtcctggaagctctcaagtcacaggattcttccacattagaagccacagcc
aaggcactcggtgatggaagccgagacgttgcttggagacttccatatggagactctggc
attctcgaattcttccttgatatcctggcttctgaggaacagcagagtcacggtgtcaag
gtacaagctttgcgcgttaccgggaactcttgtgctgatacggatgccaaccgagctcgt
gttgtcgagggaaagtacataatctctttcatcaatcatttgcaggataagaatcttgtt
ccatacttgattcccgttctctacaatgtcctcgtggactatgaacctgcccaaattctc
gcatcacagtcaagactcagcagccatctcattgctttgctccagtcgcctaacttatcc
gactacagccctttggtgacctacttctgcaaaatcctggctctgcttattacgcacgac
ggtgaggcgactgtcgcagaccccaatacagtctctactctcctcaggctcgcaactagc
cctgctcacagctctgacatcgaggattttatggcccttgtttccactgcagcgagttac
ctcgcaaacgaatctttccaagagcaactcctcaagtcaaagcaagtggatgtgtttgtc
aaggccttttatattgcgcacactcagttcgatgcggagctcgatgatgaagatacagcc
aaggagttgggtcagctttgcacgtcgttgcttaccacactggcggatttgactggcagt
gattatttccctgccctctatcccctcgagagttctgtgccccagtctctcctgaagtgg
ctgaaagaacctcatgcaattctgcagtcagcggcttgcttggctcttggtaatctatca
cgttcagaccaggcttccaccgcttttgtacagaagcaccaggctcatcttcctcttatg
gctatcctctctgatactgaggtcaccgatgcccagcttctccattcagcactctccttt
ctcaagaaccttgcaattccaacgcaaaacaaatcagtgctgggtgaattgctggagcct
gtcagtgtaccacggatattgagcatcgacactcttccccaagttcaattctcggctgtg
tccctactccgcttacttctcgtcaactcccccgacaacgtccgtcgaattacgacaccc
aggactgtggaagccgaggggtcttccaagaaccacacaactgttcacgatgtcatctct
ctttttggtcgctctgataccgagccaaccagacttgaggctgcacgcagtgttgctact
gtatgccgtgtgcttcacaccgcacccgtagacgaagtcctctcaggatggaactccgag
aacgaagggacacaatcgagaagtctgttctatgctgaacatgatctttccgaaattctc
tctttcctcatcacacaagagaagtggcctattcttcggtccgaggcatggttcgtattt
gcccttctgtcacgatctcaggatggcgcacgggttgttgcaaaggtactcggcgtgtct
ggagccatggatgctctgagctttgcaatcaccggtaaaactgcatctgatgatcaaaca
cctcaaatcgagggcggcatgcccgaggttcctccagctatccctgaggaacttgctctg
gaaccccaacaggtcgacccaaagcaacaagccaacatggccaaggtggatagagagaat
tgtctggtgctgtgtaccgaaattgtcaagaacggagaaaccctcgagtcagctcaagtc
agccgactacaaagcttgattagacagggaacggaattgttagggaaaaacgcagatgag
tag
>Fp42
atggcatcaactccccaggacgtggctgtactattgcagcgcgaaggcagtggagtttca
ccagatgcatacgatgcaaccaacgaagctcaagatgctgtctcaagaaggacaaaacta
ctctcaccagtcctggaagctctcaagtcacaggattcttccacattagaagccacagcc
aaggcactcggtgatggaagccgagacgttgcttggagacttccatatggagactctggc
attctcgaattcttccttgatatcctggcttctgaggaacagcagagtcacggtgtcaag
gtacaagctttgcgcgttaccgggaactcttgtgctgatacggatgccaaccgagctcgt
gttgtcgagggaaagtacataatctctttcatcaatcatttgcaggataagaatcttgtt
ccatacttgattcccgttctctacaatgtcctcgtggactatgaacctgcccaaattctc
gcatcacagtcaagactcagcagccatctcattgctttgctccagtcgcctaacttatcc
gactacagccctttggtgacctacttctgcaaaatcctggctctgcttattacgcacgac
ggtgaggcgactgtcgcagaccccaatacagtctctactctcctcaggctcgcaactagc
cctgctcacagctctgacatcgaggattttatggcccttgtttccactgcagcgagttac
ctcgcaaacgaatctttccaagagcaactcctcaagtcaaagcaagtggatgtgtttgtc
aaggccttttatattgcgcacactcagttcgatgcggagctcgatgatgaagatacagcc
aaggagttgggtcagctttgcacgtcgttgcttaccacactggcggatttgactggcagt
gattatttccctgccctctatcccctcgagagttctgtgccccagtctctcctgaagtgg
ctgaaagaacctcatgcaattctgcagtcagcggcttgcttggctcttggtaatctatca
cgttcagaccaggcttccaccgcttttgtacagaagcaccaggctcatcttcctcttatg
gctatcctctctgatactgaggtcaccgatgcccagcttctccattcagcactctccttt
ctcaagaaccttgcaattccaacgcaaaacaaatcagtgctgggtgaattgctggagcct
gtcagtgtaccacggatattgagcatcgacactcttccccaagttcaattctcggctgtg
tccctactccgcttacttctcgtcaactcccccgacaacgtccgtcgaattacgacaccc
aggactgtggaagccgaggggtcttccaagaaccacacaactgttcacgatgtcatctct
ctttttggtcgctctgataccgagccaaccagacttgaggctgcacgcagtgttgctact
gtatgccgtgtgcttcacaccgcacccgtagacgaagtcctctcaggatggaactccgag
aacgaagggacacaatcgagaagtctgttctatgctgaacatgatctttccgaaattctc
tctttcctcatcacacaagagaagtggcctattcttcggtccgaggcatggttcgtattt
gcccttctgtcacgatctcaggatggcgcacgggttgttgcaaaggtactcggcgtgtct
ggagccatggatgctctgagctttgcaatcaccggtaaaactgcatctgatgatcaaaca
cctcaaatcgagggcggcatgcccgaggttcctccagctatccctgaggaacttgctctg
gaaccccaacaggtcgacccaaagcaacaagccaacatggccaaggtggatagagagaat
tgtctggtgctgtgtaccgaaattgtcaagaacggagaaaccctcgagtcagctcaagtc
agccgactacaaagcttgattagacagggaacggaattgttagggaaaaacgcagatgag
tag
>Fp44
atggcatcaactccccaggacgtggctgtactattgcagcgcgaaggcagtggagtttca
ccagatgcatacgatgcaaccaacgaagctcaagatgctgtctcaagaaggacaaaacta
ctctcaccagtcctggaagctctcaagtcacaggattcttccacattagaagccacagcc
aaggcactcggtgatggaagccgagacgttgcttggagacttccatatggagactctggc
attctcgaattcttccttgatatcctggcttctgaggaacagcagagtcacggtgtcaag
gtacaagctttgcgcgttaccgggaactcttgtgctgatacggatgccaaccgagctcgt
gttgtcgagggaaagtacataatctctttcatcaatcatttgcaggataagaatcttgtt
ccatacttgattcccgttctctacaatgtcctcgtggactatgaacctgcccaaattctc
gcatcacagtcaagactcagcagccatctcattgctttgctccagtcgcctaacttatcc
gactacagccctttggtgacctacttctgcaaaatcctggctctgcttattacgcacgac
ggtgaggcgactgtcgcagaccccaatacagtctctactctcctcaggctcgcaactagc
cctgctcacagctctgacatcgaggattttatggcccttgtttccactgcagcgagttac
ctcgcaaacgaatctttccaagagcaactcctcaagtcaaagcaagtggatgtgtttgtc
aaggccttttatattgcgcacactcagttcgatgcggagctcgatgatgaagatacagcc
aaggagttgggtcagctttgcacgtcgttgcttaccacactggcggatttgactggcagt
gattatttccctgccctctatcccctcgagagttctgtgccccagtctctcctgaagtgg
ctgaaagaacctcatgcaattctgcagtcagcggcttgcttggctcttggtaatctatca
cgttcagaccaggcttccaccgcttttgtacagaagcaccaggctcatcttcctcttatg
gctatcctctctgatactgaggtcaccgatgcccagcttctccattcagcactctccttt
ctcaagaaccttgcaattccaacgcaaaacaaatcagtgctgggtgaattgctggagcct
gtcagtgtaccacggatattgagcatcgacactcttccccaagttcaattctcggctgtg
tccctactccgcttacttctcgtcaactcccccgacaacgtccgtcgaattacgacaccc
aggactgtggaagccgaggggtcttccaagaaccacacaactgttcacgatgtcatctct
ctttttggtcgctctgataccgagccaaccagacttgaggctgcacgcagtgttgctact
gtatgccgtgtgcttcacaccgcacccgtagacgaagtcctctcaggatggaactccgag
aacgaagggacacaatcgagaagtctgttctatgctgaacatgatctttccgaaattctc
tctttcctcatcacacaagagaagtggcctattcttcggtccgaggcatggttcgtattt
gcccttctgtcacgatctcaggatggcgcacgggttgttgcaaaggtactcggcgtgtct
ggagccatggatgctctgagctttgcaatcaccggtaaaactgcatctgatgatcaaaca
cctcaaatcgagggcggcatgcccgaggttcctccagctatccctgaggaacttgctctg
gaaccccaacaggtcgacccaaagcaacaagccaacatggccaaggtggatagagagaat
tgtctggtgctgtgtaccgaaattgtcaagaacggagaaaccctcgagtcagctcaagtc
agccgactacaaagcttgattagacagggaacggaattgttagggaaaaacgcagatgag
tag
>Fp49
atggcatcaactccccaggacgtggctgtactattgcagcgcgaaggcagtggagtttca
ccagatgcatacgatgcaaccaacgaagctcaagatgctgtctcaagaaggacaaaacta
ctctcaccagtcctggaagctctcaagtcacaggattcttccacattagaagccacagcc
aaggcactcggtgatggaagccgagacgttgcttggagacttccatatggagactctggc
attctcgaattcttccttgatatcctggcttctgaggaacagcagagtcacggtgtcaag
gtacaagctttgcgcgttaccgggaactcttgtgctgatacggatgccaaccgagctcgt
gttgtcgagggaaagtacataatctctttcatcaatcatttgcaggataagaatcttgtt
ccatacttgattcccgttctctacaatgtcctcgtggactatgaacctgcccaaattctc
gcatcacagtcaagactcagcagccatctcattgctttgctccagtcgcctaacttatcc
gactacagccctttggtgacctacttctgcaaaatcctggctctgcttattacgcacgac
ggtgaggcgactgtcgcagaccccaatacagtctctactctcctcaggctcgcaactagc
cctgctcacagctctgacatcgaggattttatggcccttgtttccactgcagcgagttac
ctcgcaaacgaatctttccaagagcaactcctcaagtcaaagcaagtggatgtgtttgtc
aaggccttttatattgcgcacactcagttcgatgcggagctcgatgatgaagatacagcc
aaggagttgggtcagctttgcacgtcgttgcttaccacactggcggatttgactggcagt
gattatttccctgccctctatcccctcgagagttctgtgccccagtctctcctgaagtgg
ctgaaagaacctcatgcaattctgcagtcagcggcttgcttggctcttggtaatctatca
cgttcagaccaggcttccaccgcttttgtacagaagcaccaggctcatcttcctcttatg
gctatcctctctgatactgaggtcaccgatgcccagcttctccattcagcactctccttt
ctcaagaaccttgcaattccaacgcaaaacaaatcagtgctgggtgaattgctggagcct
gtcagtgtaccacggatattgagcatcgacactcttccccaagttcaattctcggctgtg
tccctactccgcttacttctcgtcaactcccccgacaacgtccgtcgaattacgacaccc
aggactgtggaagccgaggggtcttccaagaaccacacaactgttcacgatgtcatctct
ctttttggtcgctctgataccgagccaaccagacttgaggctgcacgcagtgttgctact
gtatgccgtgtgcttcacaccgcacccgtagacgaagtcctctcaggatggaactccgag
aacgaagggacacaatcgagaagtctgttctatgctgaacatgatctttccgaaattctc
tctttcctcatcacacaagagaagtggcctattcttcggtccgaggcatggttcgtattt
gcccttctgtcacgatctcaggatggcgcacgggttgttgcaaaggtactcggcgtgtct
ggagccatggatgctctgagctttgcaatcaccggtaaaactgcatctgatgatcaaaca
cctcaaatcgagggcggcatgcccgaggttcctccagctatccctgaggaacttgctctg
gaaccccaacaggtcgacccaaagcaacaagccaacatggccaaggtggatagagagaat
tgtctggtgctgtgtaccgaaattgtcaagaacggagaaaccctcgagtcagctcaagtc
agccgactacaaagcttgattagacagggaacggaattgttagggaaaaacgcagatgag
tag
>Fp50
atggcatcaactccccaggacgtggctgtactattgcagcgcgaaggcagtggagtttca
ccagatgaatacgatgcaaccaacgaagctgaagatgctgtctcaagaaggacaaaacta
ctctcaccagtcctggaagctctcaagtcacaggattcttccacattagaagccacagcc
aaggcactcggtgatggaagccgagacgttgcttggagacttccatatggagactctggc
attctcgaattcttccttgatatcctggcttctgaggaacagcagagtcacggtgtcaag
gtacaagctttgcgcgttaccgggaactcttgtgctgatacggatgccaaccgagctcgt
gttgtcgagggaaagtacataatatctttcatcaatcatttgcaggataagaatcttgtt
ccatacttgattcccgttctctacaatgtcctcgtggactatgaacctgcccaaattctc
gcatcacagtcaaggctcagcagccatctcattgctttgctccagtcgcctaacttatcc
gactacagccctttggtggcctacttctgcaaaatcctggctctgcttatcacgcacgac
ggtgaggcgactgtcgcagaccccaatacagtctctactgtcctcaggctcgcaactagc
cctgttcacagctctgacatcgaggattttatggcccttgtttccactgcagcgagttac
ctcgcaaacgaatctttccaagagcaactcctcaagtcaaagcaagtggatgtgtttgtc
aaggccttttatattgcacacactcagttcgatgcggagctcgatgatgaagatacagcc
aaggagttgggtcagctttgcacgtcgttgcttaccacactggcggatttgactggcagt
gattatttccctgccctctatcccctcgagagttctgtgccccagtctctcctgaagtgg
ctgaaagaacctcatgcaattctgcagtcagcggcttgcttggctcttggcaatctctca
cgttcagaccaggcttctaccgctttcgtgcagaagcatcaggctcatgttcctcttatg
gcgatcctctctgatactgaggtcaccgatgcccagcttctccattcagcactctccttt
ctcaagaaccttgcaattccaacgcaaaacaaatcagtgctgggtgaattgctggagcct
gtcagtgtgccacggatattgagcatcgacactcttccccaagttcaattctcggccgtg
tccctccttcgcctgcttctcgtcaactcccccgacaacgtccgtcgaattacgacaccc
aggactgtggaagccgaggggtcttccaagaaacacacaactgttcacgatgtcatctct
ctttttggtcgctctgataccgagccaaccagacttgaggctgcacgcagtgttgctact
gtatgccgtgtgcttcacaccgcacccgtagacgaagtcctctcaggatggaactccgag
aacgaagggacacaatcgagaagtctgttctatgctgaacatgatctttccgaaattctg
tctttcctcatcacacaagagaagtggcctattcttcggtccgaggcatggttcgtattt
gcccttctgtcacgatctcaggatggcgcacgggttgttgcaaaggtactcgacgtgtct
ggagccatggatgctctgagctttgcaatcaccggcaagactgcatctgatgatcaaaca
cctcaaatcgagggcggcttgcccgaggttcctccagctatccctgaggaacttgctctg
gaaccccaacaggtcgacccaaagcagcaagccaacatggccaaggtggatagagagaat
tgtctggtgctgtgtaccgaaattgtcaagaacggagaaaccctcgagtcggctcaagtc
agccgactacaaagcttgatcagacagggaacggaattgttagggaaaaacgcagatgag
tag
>Fp51
atggcatcaactccccaggacgtggctgtactattgcagcgcgaaggcagtggagtttca
ccagatgcatacgatgcaaccaacgaagctgaagatgctgtctcaagaaggacaaaacta
ctctcaccagtcctggaagctctcaagtcacaggattcttccacattagaagccacagcc
aaggcactcggtgatggaagccgagacgttgcttggagacttccatatggagactctggc
attctcgaattcttccttgatatcctggcttctgaggaacagcagagtcacggtgtcaag
gtacaagctttgcgcgttaccgggaactcttgtgctgatacggatgccaaccgagctcgt
gttgtcgagggaaagtacataatatctttcatcaatcatttgcaggataagaatcttgtt
ccatacttgattcccgttctctacaatgtcctcgtggactatgaacctgcccaaattctc
gcatcacagtcaaggctcagcagccatctcattgctttgctccagtcgcctaacttatcc
gactacagccctttggtggcctacttctgcaaaatcctggctctgcttatcacgcacgac
ggtgaggcgactgtcgcagaccccaatacagtctctactgtcctcaggctcgcaactagc
cctgttcacagctctgacatcgaggattttatggcccttgtttccactgcagcgagttac
ctcgcaaacgaatctttccaagagcaactcctcaagtcaaagcaagtggatgtgtttgtc
aaggccttttatattgcacacactcagttcgatgcggagctcgatgatgaagatacagcc
aaggagttgggtcagctttgcacgtcgttgcttaccacactggcggatttgactggcagt
gattatttccctgccctctatcccctcgagagttctgtgccccagtctctcctgaagtgg
ctgaaagaacctcatgcaattctgcagtcagcggcttgcttggctcttggcaatctctca
cgttcagaccaggcttctaccgctttcgtgcagaagcatcaggctcatgttcctcttatg
gcgatcctctctgatactgaggtcaccgatgcccagcttctccattcagcactctccttt
ctcaagaaccttgcaattccaacgcaaaacaaatcagtgctgggtgaattgctggagcct
gtcagtgtaccacggatattgagcatcgacactcttccccaagttcaattctcggccgtg
tccctccttcgcctgcttctcgtcaactcccccgacaacgtccgtcgaattacgacaccc
acggctgtggaagccgaggggtcttccaagaagcacacaactgttcacgatgtcatctct
ctttttggtcgctctgatacggagccaaccagacttgaggctgcacgcagtgtcgctact
gtatgccgtgtgctccacaccgcacccgtcgacgaagtcctttcaggatggaactccggg
aacgaagagacacaatcgagaagtctgttctatgctgaacatgatctttccgaaattctc
tctttcctcatcacacaagagaagtggcctattcttcggtccgaagcatggttcgtcttt
gcccttctgtcacgatctcaggatggcgcacaggttgttgcaaaggtactcgacgtgtct
ggagccatggatgctctgagctttgcaatcaccggtaaaactgcatctgatgatcaaaca
cctcaaatcgagggcggcatgcccgaggttcctccagctatccctgaggaacttgctctg
gaaccccaacaggtcgacccaaagcagcaagccaacatggccaaggtggatagagagaat
tgtctggtgctgtgtaccgaaattgtcaagaacggagaaaccctcgagtcagctcaagtc
agccgactacaaagcttgattagacagggaacggaattgttagggaaaaacgcagatgag
tag
>Fp59
atggcatcaactccccaggacgtggctgtactattgcagcgcgaaggcagtggtgtttca
ccagatgcatacgatgcaatcaacgaagctcaagatgctgtctcaagaaggacaaaacta
ctctcaccagtcctggaagctctcaagtcacaggattcttccacattagaagccacagcc
aaggcactcggtgatggaagccgagacgttgcttggagacttccatatggagactctggc
attctcgaattcttccttgatatcctggcttctgaggaacagcagagtcacggtgtcaag
gtacaagctttgcgcgttaccgggaactcttgtgctgatacggatgccaaccgagctcgt
gttgtcgagggaaagtacataatctctttcatcaatcatttgcaggataagaatcttgtt
ccatacttgattcccgttctctacaatgtcctcgtggactatgaacctgcccaaattctc
gcatcacagtcaagactcagcagccatctcattgctttgctccagtcgcctaacttatcc
gactacagccctttggtgacctacttctgcaaaatcctggctctgcttattacgcacgac
ggtgaggcgactgtcgcagaccccaatacagtctctactctcctcaggctcgcaactagc
cctgctcacagctctgacatcgaggattttatggcccttgtttccactgcagcgagttac
ctcgcaaacgaatctttccaagagcaactcctcaagtcaaagcaagtggatgtgtttgtc
aaggccttttatattgcgcacactcagttcgatgcggagctcgatgatgaagatacagcc
aaggagttgggtcagctttgcacgtcgttgcttaccacactggcggatttgactggcagt
gattatttccctgccctctatcccctcgagagttctgtgccccagtctctcctgaagtgg
ctgaaagaacctcatgcaattctgcagtcagcggcttgcttggctcttggtaatctatca
cgttcagaccaggcttccaccgcttttgtacagaagcaccaggctcatcttcctcttatg
gctatcctctctgatactgaggtcaccgatgcccagcttctccattcagcactctccttt
ctcaagaaccttgcaattccaacgcaaaacaaatcagtgctgggtgaattgctggagcct
gtcagtgtaccacggatattgagcatcgacactcttccccaagttcaattctcggctgtg
tccctactccgcttacttctcgtcaactcccccgacaacgtccgtcgaattacgacaccc
aggactgtggaagccgaggggtcttccaagaaccacacaactgttcacgatgtcatctct
ctttttggtcgctctgataccgagccaaccagacttgaggctgcacgcagtgttgctact
gtatgccgtgtgcttcacaccgcacccgtagacgaagtcctctcaggatggaactccgag
aacgaagggacacaatcgagaagtctgttctatgctgaacatgatctttccgaaattctc
tctttcctcatcacacaagagaagtggcctattcttcggtccgaggcatggttcgtattt
gcccttctgtcacgatctcaggatggcgcacgggttgttgcaaaggtactcggcgtgtct
ggagccatggatgctctgagctttgcaatcaccggtaaaactgcatctgatgatcaaaca
cctcaaatcgagggcggcatgcccgaggttcctccagctatccctgaggaacttgctctg
gaaccccaacaggtcgacccaaagcaacaagccaacatggccaaggtggatagagagaat
tgtctggtgctgtgtaccgaaattgtcaagaacggagaaaccctcgagtcagctcaagtc
agccgactacaaagcttgattagacagggaacggaattgttagggaaaaacgcagatgag
tag
>Fp63
atggcatcaactccccaggacgtggctgtactattgcagcgcgaaggcagtggtgtttca
ccagatgcatacgatgcaatcaacgaagctcaagatgctgtctcaagaaggacaaaacta
ctctcaccagtcctggaagctctcaagtcacaggattcttccacattagaagccacagcc
aaggcactcggtgatggaagccgagacgttgcttggagacttccatatggagactctggc
attctcgaattcttccttgatatcctggcttctgaggaacagcagagtcacggtgtcaag
gtacaagctttgcgcgttaccgggaactcttgtgctgatacggatgccaaccgagctcgt
gttgtcgagggaaagtacataatctctttcatcaatcatttgcaggataagaatcttgtt
ccatacttgattcccgttctctacaatgtcctcgtggactatgaacctgcccaaattctc
gcatcacagtcaagactcagcagccatctcattgctttgctccagtcgcctaacttatcc
gactacagccctttggtgacctacttctgcaaaatcctggctctacttatcacgcacgac
ggtgaggcgactgtcgcagaccccaatacggtctctactctcctcagactcgcaactagc
cctgctcacagctctgacatcgaggattttatggcccttgtttccactgcagcgagttac
ctcgcaaacgaatctttccaagaacaactcctcaagtcaaagcaagtggatgtgtttgtc
aaggccttttacattgcacacactcagttcgatgctgagctcgatgatgaagatacggcc
aaggagttaggccagctttgcacgtcgttgcttactacactggcggatttgactggcagt
gattatttccctgccctctatcccctcgagagttctgtgccccagtctctcctgaagtgg
ctgaaagaacctcatgctattctgcagtcagcggcttgtctagcacttggcaatctctca
cgttcagaccaggcttctacagctttcgtgcagaagcatcaggctcatgttcctcttatg
gcgatcctctctgatactgaggtcaccgatgcccagcttctccattcagcactctccttt
ctcaagaaccttgcaattccaacgcaaaacaaatcagtgctgggtgaattgctggagcct
gtcagtgtaccacggatattgagcatcgacactcttccccaagttcaattctcggccgtg
tccctccttcgcctgcttctcgtcaactcccccgacaacgtccgtcgaattacggcaccc
aggactgtggaagccgaggggtcttccaagaaccacacaactgttcacgatgtcatctct
ctttttggtcgctctgataccgagccaaccagacttgaggctgcacgcagtgttgctact
gtatgccgtgtgcttcacaccgcacccgtagacgaagtcctctcaggatggaactccgag
aacgaagggacacaatcgagaagtctgttctatgctgaacatgatctttccgaaattctc
tctttcctcatcacacaagagaagtggcctattcttcggtccgaagcatggttcgtcttt
gcccttctgtcacgatctcaggatggcgcacaggttgttgcaaaggtactcgacgtgtct
ggagccatggatgctctgagctttgcaatcaccggtaaaactgcatctgatgatcaaaca
cctcaaatcgagggcggcatgcccgaggttcctccagctatccctgaggaacttgctctg
gaaccccaacaggtcgacccaaagcagcaagccaacatggccaaggtggatagagagaat
tgtctggtgctgtgtaccgaaattgtcaagaacggagaaaccctcgagtcagctcaagtc
agccgactacaaagcttgattagacagggaacggaattgttagggaaaaacgcagatgag
tag
>Fp65
atggcatcaactccccaggacgtggctgtactattgcagcgcgaaggcagtggagtttca
ccagatgcatacgatgcaaccaacgaagctcaagatgctgtctcaagaaggacaaaacta
ctctcaccagtcctggaagctctcaagtcacaggattcttccacattagaagccacagcc
aaggcactcggtgatggaagccgagacgttgcttggagacttccatatggagactctggc
attctcgaattcttccttgatatcctggcttctgaggaacagcagagtcacggtgtcaag
gtacaagctttgcgcgttaccgggaactcttgtgctgatacggatgccaaccgagctcgt
gttgtcgagggaaagtacataatctctttcatcaatcatttgcaggataagaatcttgtt
ccatacttgattcccgttctctacaatgtcctcgtggactatgaacctgcccaaattctc
gcatcacagtcaagactcagcagccatctcattgctttgctccagtcgcctaacttatcc
gactacagccctttggtgacctacttctgcaaaatcctggctctgcttattacgcacgac
ggtgaggcgactgtcgcagaccccaatacagtctctactctcctcaggctcgcaactagc
cctgctcacagctctgacatcgaggattttatggcccttgtttccactgcagcgagttac
ctcgcaaacgaatctttccaagagcaactcctcaagtcaaagcaagtggatgtgtttgtc
aaggccttttatattgcgcacactcagttcgatgcggagctcgatgatgaagatacagcc
aaggagttgggtcagctttgcacgtcgttgcttaccacactggcggatttgactggcagt
gattatttccctgccctctatcccctcgagagttctgtgccccagtctctcctgaagtgg
ctgaaagaacctcatgcaattctgcagtcagcggcttgcttggctcttggtaatctatca
cgttcagaccaggcttccaccgcttttgtacagaagcaccaggctcatcttcctcttatg
gctatcctctctgatactgaggtcaccgatgcccagcttctccattcagcactctccttt
ctcaagaaccttgcaattccaacgcaaaacaaatcagtgctgggtgaattgctggagcct
gtcagtgtaccacggatattgagcatcgacactcttccccaagttcaattctcggctgtg
tccctactccgcttacttctcgtcaactcccccgacaacgtccgtcgaattacgacaccc
aggactgtggaagccgaggggtcttccaagaaccacacaactgttcacgatgtcatctct
ctttttggtcgctctgataccgagccaaccagacttgaggctgcacgcagtgttgctact
gtatgccgtgtgcttcacaccgcacccgtagacgaagtcctctcaggatggaactccgag
aacgaagggacacaatcgagaagtctgttctatgctgaacatgatctttccgaaattctc
tctttcctcatcacacaagagaagtggcctattcttcggtccgaggcatggttcgtattt
gcccttctgtcacgatctcaggatggcgcacgggttgttgcaaaggtactcggcgtgtct
ggagccatggatgctctgagctttgcaatcaccggtaaaactgcatctgatgatcaaaca
cctcaaatcgagggcggcatgcccgaggttcctccagctatccctgaggaacttgctctg
gaaccccaacaggtcgacccaaagcaacaagccaacatggccaaggtggatagagagaat
tgtctggtgctgtgtaccgaaattgtcaagaacggagaaaccctcgagtcagctcaagtc
agccgactacaaagcttgattagacagggaacggaattgttagggaaaaacgcagatgag
tag
>Fp66
atggcatcaactccccaggacgtggctgtactattgcagcgcgaaggcagtggagtttca
ccagatgcatacgatgcaaccaacgaagctcaagatgctgtctcaagaaggacaaaacta
ctctcaccagtcctggaagctctcaagtcacaggattcttccacattagaagccacagcc
aaggcactcggtgatggaagccgagacgttgcttggagacttccatatggagactctggc
attctcgaattcttccttgatatcctggcttctgaggaacagcagagtcacggtgtcaag
gtacaagctttgcgcgttaccgggaactcttgtgctgatacggatgccaaccgagctcgt
gttgtcgagggaaagtacataatctctttcatcaatcatttgcaggataagaatcttgtt
ccatacttgattcccgttctctacaatgtcctcgtggactatgaacctgcccaaattctc
gcatcacagtcaagactcagcagccatctcattgctttgctccagtcgcctaacttatcc
gactacagccctttggtgacctacttctgcaaaatcctggctctgcttattacgcacgac
ggtgaggcgactgtcgcagaccccaatacagtctctactctcctcaggctcgcaactagc
cctgctcacagctctgacatcgaggattttatggcccttgtttccactgcagcgagttac
ctcgcaaacgaatctttccaagagcaactcctcaagtcaaagcaagtggatgtgtttgtc
aaggccttttatattgcgcacactcagttcgatgcggagctcgatgatgaagatacagcc
aaggagttgggtcagctttgcacgtcgttgcttaccacactggcggatttgactggcagt
gattatttccctgccctctatcccctcgagagttctgtgccccagtctctcctgaagtgg
ctgaaagaacctcatgcaattctgcagtcagcggcttgcttggctcttggtaatctatca
cgttcagaccaggcttccaccgcttttgtacagaagcaccaggctcatcttcctcttatg
gctatcctctctgatactgaggtcaccgatgcccagcttctccattcagcactctccttt
ctcaagaaccttgcaattccaacgcaaaacaaatcagtgctgggtgaattgctggagcct
gtcagtgtaccacggatattgagcatcgacactcttccccaagttcaattctcggctgtg
tccctactccgcttacttctcgtcaactcccccgacaacgtccgtcgaattacgacaccc
aggactgtggaagccgaggggtcttccaagaaccacacaactgttcacgatgtcatctct
ctttttggtcgctctgataccgagccaaccagacttgaggctgcacgcagtgttgctact
gtatgccgtgtgcttcacaccgcacccgtagacgaagtcctctcaggatggaactccgag
aacgaagggacacaatcgagaagtctgttctatgctgaacatgatctttccgaaattctc
tctttcctcatcacacaagagaagtggcctattcttcggtccgaggcatggttcgtattt
gcccttctgtcacgatctcaggatggcgcacgggttgttgcaaaggtactcggcgtgtct
ggagccatggatgctctgagctttgcaatcaccggtaaaactgcatctgatgatcaaaca
cctcaaatcgagggcggcatgcccgaggttcctccagctatccctgaggaacttgctctg
gaaccccaacaggtcgacccaaagcaacaagccaacatggccaaggtggatagagagaat
tgtctggtgctgtgtaccgaaattgtcaagaacggagaaaccctcgagtcagctcaagtc
agccgactacaaagcttgattagacagggaacggaattgttagggaaaaacgcagatgag
tag
>Fp72
atggcatcaactccccaggacgtggctgtactattgcagcgcgaaggcagtggagtttca
ccagatgcatacgatgcaaccaacgaagctcaagatgctgtctcaagaaggacaaaacta
ctctcaccagtcctggaagctctcaagtcacaggattcttccacattagaagccacagcc
aaggcactcggtgatggaagccgagacgttgcttggagacttccatatggagactctggc
attctcgaattcttccttgatatcctggcttctgaggaacagcagagtcacggtgtcaag
gtacaagctttgcgcgttaccgggaactcttgtgctgatacggatgccaaccgagctcgt
gttgtcgagggaaagtacataatctctttcatcaatcatttgcaggataagaatcttgtt
ccatacttgattcccgttctctacaatgtcctcgtggactatgaacctgcccaaattctc
gcatcacagtcaagactcagcagccatctcattgctttgctccagtcgcctaacttatcc
gactacagccctttggtgacctacttctgcaaaatcctggctctgcttattacgcacgac
ggtgaggcgactgtcgcagaccccaatacagtctctactctcctcaggctcgcaactagc
cctgctcacagctctgacatcgaggattttatggcccttgtttccactgcagcgagttac
ctcgcaaacgaatctttccaagagcaactcctcaagtcaaagcaagtggatgtgtttgtc
aaggccttttatattgcgcacactcagttcgatgcggagctcgatgatgaagatacagcc
aaggagttgggtcagctttgcacgtcgttgcttaccacactggcggatttgactggcagt
gattatttccctgccctctatcccctcgagagttctgtgccccagtctctcctgaagtgg
ctgaaagaacctcatgcaattctgcagtcagcggcttgcttggctcttggtaatctatca
cgttcagaccaggcttccaccgcttttgtacagaagcaccaggctcatcttcctcttatg
gctatcctctctgatactgaggtcaccgatgcccagcttctccattcagcactctccttt
ctcaagaaccttgcaattccaacgcaaaacaaatcagtgctgggtgaattgctggagcct
gtcagtgtaccacggatattgagcatcgacactcttccccaagttcaattctcggctgtg
tccctactccgcttacttctcgtcaactcccccgacaacgtccgtcgaattacgacaccc
aggactgtggaagccgaggggtcttccaagaaccacacaactgttcacgatgtcatctct
ctttttggtcgctctgataccgagccaaccagacttgaggctgcacgcagtgttgctact
gtatgccgtgtgcttcacaccgcacccgtagacgaagtcctctcaggatggaactccgag
aacgaagggacacaatcgagaagtctgttctatgctgaacatgatctttccgaaattctc
tctttcctcatcacacaagagaagtggcctattcttcggtccgaggcatggttcgtattt
gcccttctgtcacgatctcaggatggcgcacgggttgttgcaaaggtactcggcgtgtct
ggagccatggatgctctgagctttgcaatcaccggtaaaactgcatctgatgatcaaaca
cctcaaatcgagggcggcatgcccgaggttcctccagctatccctgaggaacttgctctg
gaaccccaacaggtcgacccaaagcaacaagccaacatggccaaggtggatagagagaat
tgtctggtgctgtgtaccgaaattgtcaagaacggagaaaccctcgagtcagctcaagtc
agccgactacaaagcttgattagacagggaacggaattgttagggaaaaacgcagatgag
tag
>Fp73
atggcatcaactccccaggacgtggctgtactattgcagcgcgaaggcagtggagtttca
ccagatgcatacgatgcaaccaacgaagctcaagatgctgtctcaagaaggacaaaacta
ctctcaccagtcctggaagctctcaagtcacaggattcttccacattagaagccacagcc
aaggcactcggtgatggaagccgagacgttgcttggagacttccatatggagactctggc
attctcgaattcttccttgatatcctggcttctgaggaacagcagagtcacggtgtcaag
gtacaagctttgcgcgttaccgggaactcttgtgctgatacggatgccaaccgagctcgt
gttgtcgagggaaagtacataatctctttcatcaatcatttgcaggataagaatcttgtt
ccatacttgattcccgttctctacaatgtcctcgtggactatgaacctgcccaaattctc
gcatcacagtcaagactcagcagccatctcattgctttgctccagtcgcctaacttatcc
gactacagccctttggtgacctacttctgcaaaatcctggctctgcttattacgcacgac
ggtgaggcgactgtcgcagaccccaatacagtctctactctcctcaggctcgcaactagc
cctgctcacagctctgacatcgaggattttatggcccttgtttccactgcagcgagttac
ctcgcaaacgaatctttccaagagcaactcctcaagtcaaagcaagtggatgtgtttgtc
aaggccttttatattgcgcacactcagttcgatgcggagctcgatgatgaagatacagcc
aaggagttgggtcagctttgcacgtcgttgcttaccacactggcggatttgactggcagt
gattatttccctgccctctatcccctcgagagttctgtgccccagtctctcctgaagtgg
ctgaaagaacctcatgcaattctgcagtcagcggcttgcttggctcttggtaatctatca
cgttcagaccaggcttccaccgcttttgtacagaagcaccaggctcatcttcctcttatg
gctatcctctctgatactgaggtcaccgatgcccagcttctccattcagcactctccttt
ctcaagaaccttgcaattccaacgcaaaacaaatcagtgctgggtgaattgctggagcct
gtcagtgtaccacggatattgagcatcgacactcttccccaagttcaattctcggctgtg
tccctactccgcttacttctcgtcaactcccccgacaacgtccgtcgaattacgacaccc
aggactgtggaagccgaggggtcttccaagaaccacacaactgttcacgatgtcatctct
ctttttggtcgctctgataccgagccaaccagacttgaggctgcacgcagtgttgctact
gtatgccgtgtgcttcacaccgcacccgtagacgaagtcctctcaggatggaactccgag
aacgaagggacacaatcgagaagtctgttctatgctgaacatgatctttccgaaattctc
tctttcctcatcacacaagagaagtggcctattcttcggtccgaggcatggttcgtattt
gcccttctgtcacgatctcaggatggcgcacgggttgttgcaaaggtactcggcgtgtct
ggagccatggatgctctgagctttgcaatcaccggtaaaactgcatctgatgatcaaaca
cctcaaatcgagggcggcatgcccgaggttcctccagctatccctgaggaacttgctctg
gaaccccaacaggtcgacccaaagcaacaagccaacatggccaaggtggatagagagaat
tgtctggtgctgtgtaccgaaattgtcaagaacggagaaaccctcgagtcagctcaagtc
agccgactacaaagcttgattagacagggaacggaattgttagggaaaaacgcagatgag
tag
>Fp76
atggcatcaactccccaggacgtggctgtactattgcagcgcgaaggcagtggagtttca
ccagatgcatacgatgcaaccaacgaagctcaagatgctgtctcaagaaggacaaaacta
ctctcaccagtcctggaagctctcaagtcacaggattcttccacattagaagccacagcc
aaggcactcggtgatggaagccgagacgttgcttggagacttccatatggagactctggc
attctcgaattcttccttgatatcctggcttctgaggaacagcagagtcacggtgtcaag
gtacaagctttgcgcgttaccgggaactcttgtgctgatacggatgccaaccgagctcgt
gttgtcgagggaaagtacataatctctttcatcaatcatttgcaggataagaatcttgtt
ccatacttgattcccgttctctacaatgtcctcgtggactatgaacctgcccaaattctc
gcatcacagtcaagactcagcagccatctcattgctttgctccagtcgcctaacttatcc
gactacagccctttggtgacctacttctgcaaaatcctggctctgcttattacgcacgac
ggtgaggcgactgtcgcagaccccaatacagtctctactctcctcaggctcgcaactagc
cctgctcacagctctgacatcgaggattttatggcccttgtttccactgcagcgagttac
ctcgcaaacgaatctttccaagagcaactcctcaagtcaaagcaagtggatgtgtttgtc
aaggccttttatattgcgcacactcagttcgatgcggagctcgatgatgaagatacagcc
aaggagttgggtcagctttgcacgtcgttgcttaccacactggcggatttgactggcagt
gattatttccctgccctctatcccctcgagagttctgtgccccagtctctcctgaagtgg
ctgaaagaacctcatgcaattctgcagtcagcggcttgcttggctcttggtaatctatca
cgttcagaccaggcttccaccgcttttgtacagaagcaccaggctcatcttcctcttatg
gctatcctctctgatactgaggtcaccgatgcccagcttctccattcagcactctccttt
ctcaagaaccttgcaattccaacgcaaaacaaatcagtgctgggtgaattgctggagcct
gtcagtgtaccacggatattgagcatcgacactcttccccaagttcaattctcggctgtg
tccctactccgcttacttctcgtcaactcccccgacaacgtccgtcgaattacgacaccc
aggactgtggaagccgaggggtcttccaagaaccacacaactgttcacgatgtcatctct
ctttttggtcgctctgataccgagccaaccagacttgaggctgcacgcagtgttgctact
gtatgccgtgtgcttcacaccgcacccgtagacgaagtcctctcaggatggaactccgag
aacgaagggacacaatcgagaagtctgttctatgctgaacatgatctttccgaaattctc
tctttcctcatcacacaagagaagtggcctattcttcggtccgaggcatggttcgtattt
gcccttctgtcacgatctcaggatggcgcacgggttgttgcaaaggtactcggcgtgtct
ggagccatggatgctctgagctttgcaatcaccggtaaaactgcatctgatgatcaaaca
cctcaaatcgagggcggcatgcccgaggttcctccagctatccctgaggaacttgctctg
gaaccccaacaggtcgacccaaagcaacaagccaacatggccaaggtggatagagagaat
tgtctggtgctgtgtaccgaaattgtcaagaacggagaaaccctcgagtcagctcaagtc
agccgactacaaagcttgattagacagggaacggaattgttagggaaaaacgcagatgag
tag
>Fp78
atggcatcaactccccaggacgtggctgtactattgcagcgcgaaggcagtggtgtttca
ccagatgcatacgatgcaatcaacgaagctcaagatgctgtctcaagaaggacaaaacta
ctctcaccagtcctggaagctctcaagtcacaggattcttccacattagaagccacagcc
aaggcactcggtgatggaagccgagacgttgcttggagacttccatatggagactctggc
attctcgaattcttccttgatatcctggcttctgaggaacagcagagtcacggtgtcaag
gtacaagctttgcgcgttaccgggaactcttgtgctgatacggatgccaaccgagctcgt
gttgtcgagggaaagtacataatctctttcatcaatcatttgcaggataagaatcttgtt
ccatacttgattcccgttctctacaatgtcctcgtggactatgaacctgcccaaattctc
gcatcacagtcaagactcagcagccatctcattgctttgctccagtcgcctaacttatcc
gactacagccctttggtgacctacttctgcaaaatcctggctctgcttattacgcacgac
ggtgaggcgactgtcgcagaccccaatacagtctctactctcctcaggctcgcaactagc
cctgctcacagctctgacatcgaggattttatggcccttgtttccactgcagcgagttac
ctcgcaaacgaatctttccaagagcaactcctcaagtcaaagcaagtggatgtgtttgtc
aaggccttttatattgcgcacactcagttcgatgcggagctcgatgatgaagatacagcc
aaggagttgggtcagctttgcacgtcgttgcttaccacactggcggatttgactggcagt
gattatttccctgccctctatcccctcgagagttctgtgccccagtctctcctgaagtgg
ctgaaagaacctcatgcaattctgcagtcagcggcttgcttggctcttggtaatctatca
cgttcagaccaggcttccaccgcttttgtacagaagcaccaggctcatcttcctcttatg
gctatcctctctgatactgaggtcaccgatgcccagcttctccattcagcactctccttt
ctcaagaaccttgcaattccaacgcaaaacaaatcagtgctgggtgaattgctggagcct
gtcagtgtaccacggatattgagcatcgacactcttccccaagttcaattctcggctgtg
tccctactccgcttacttctcgtcaactcccccgacaacgtccgtcgaattacgacaccc
aggactgtggaagccgaggggtcttccaagaaccacacaactgttcacgatgtcatctct
ctttttggtcgctctgataccgagccaaccagacttgaggctgcacgcagtgttgctact
gtatgccgtgtgcttcacaccgcacccgtagacgaagtcctctcaggatggaactccgag
aacgaagggacacaatcgagaagtctgttctatgctgaacatgatctttccgaaattctc
tctttcctcatcacacaagagaagtggcctattcttcggtccgaggcatggttcgtattt
gcccttctgtcacgatctcaggatggcgcacgggttgttgcaaaggtactcggcgtgtct
ggagccatggatgctctgagctttgcaatcaccggtaaaactgcatctgatgatcaaaca
cctcaaatcgagggcggcatgcccgaggttcctccagctatccctgaggaacttgctctg
gaaccccaacaggtcgacccaaagcaacaagccaacatggccaaggtggatagagagaat
tgtctggtgctgtgtaccgaaattgtcaagaacggagaaaccctcgagtcagctcaagtc
agccgactacaaagcttgattagacagggaacggaattgttagggaaaaacgcagatgag
tag
>Fp81
atggcatcaactccccaggacgtggctgtactattgcagcgcgaaggcagtggagtttca
ccagatgcatacgatgcaaccaacgaagctcaagatgctgtctcaagaaggacaaaacta
ctctcaccagtcctggaagctctcaagtcacaggattcttccacattagaagccacagcc
aaggcactcggtgatggaagccgagacgttgcttggagacttccatatggagactctggc
attctcgaattcttccttgatatcctggcttctgaggaacagcagagtcacggtgtcaag
gtacaagctttgcgcgttaccgggaactcttgtgctgatacggatgccaaccgagctcgt
gttgtcgagggaaagtacataatctctttcatcaatcatttgcaggataagaatcttgtt
ccatacttgattcccgttctctacaatgtcctcgtggactatgaacctgcccaaattctc
gcatcacagtcaagactcagcagccatctcattgctttgctccagtcgcctaacttatcc
gactacagccctttggtgacctacttctgcaaaatcctggctctgcttattacgcacgac
ggtgaggcgactgtcgcagaccccaatacagtctctactctcctcaggctcgcaactagc
cctgctcacagctctgacatcgaggattttatggcccttgtttccactgcagcgagttac
ctcgcaaacgaatctttccaagagcaactcctcaagtcaaagcaagtggatgtgtttgtc
aaggccttttatattgcgcacactcagttcgatgcggagctcgatgatgaagatacagcc
aaggagttgggtcagctttgcacgtcgttgcttaccacactggcggatttgactggcagt
gattatttccctgccctctatcccctcgagagttctgtgccccagtctctcctgaagtgg
ctgaaagaacctcatgcaattctgcagtcagcggcttgcttggctcttggtaatctatca
cgttcagaccaggcttccaccgcttttgtacagaagcaccaggctcatcttcctcttatg
gctatcctctctgatactgaggtcaccgatgcccagcttctccattcagcactctccttt
ctcaagaaccttgcaattccaacgcaaaacaaatcagtgctgggtgaattgctggagcct
gtcagtgtaccacggatattgagcatcgacactcttccccaagttcaattctcggctgtg
tccctactccgcttacttctcgtcaactcccccgacaacgtccgtcgaattacgacaccc
aggactgtggaagccgaggggtcttccaagaaccacacaactgttcacgatgtcatctct
ctttttggtcgctctgataccgagccaaccagacttgaggctgcacgcagtgttgctact
gtatgccgtgtgcttcacaccgcacccgtagacgaagtcctctcaggatggaactccgag
aacgaagggacacaatcgagaagtctgttctatgctgaacatgatctttccgaaattctc
tctttcctcatcacacaagagaagtggcctattcttcggtccgaggcatggttcgtattt
gcccttctgtcacgatctcaggatggcgcacgggttgttgcaaaggtactcggcgtgtct
ggagccatggatgctctgagctttgcaatcaccggtaaaactgcatctgatgatcaaaca
cctcaaatcgagggcggcatgcccgaggttcctccagctatccctgaggaacttgctctg
gaaccccaacaggtcgacccaaagcaacaagccaacatggccaaggtggatagagagaat
tgtctggtgctgtgtaccgaaattgtcaagaacggagaaaccctcgagtcagctcaagtc
agccgactacaaagcttgattagacagggaacggaattgttagggaaaaacgcagatgag
tag
>Fp84
atggcatcaactccccaggacgtggctgtactattgcagcgcgaaggcagtggagtttca
ccagatgcatacgatgcaaccaacgaagctcaagatgctgtctcaagaaggacaaaacta
ctctcaccagtcctggaagctctcaagtcacaggattcttccacattagaagccacagcc
aaggcactcggtgatggaagccgagacgttgcttggagacttccatatggagactctggc
attctcgaattcttccttgatatcctggcttctgaggaacagcagagtcacggtgtcaag
gtacaagctttgcgcgttaccgggaactcttgtgctgatacggatgccaaccgagctcgt
gttgtcgagggaaagtacataatctctttcatcaatcatttgcaggataagaatcttgtt
ccatacttgattcccgttctctacaatgtcctcgtggactatgaacctgcccaaattctc
gcatcacagtcaagactcagcagccatctcattgctttgctccagtcgcctaacttatcc
gactacagccctttggtgacctacttctgcaaaatcctggctctgcttattacgcacgac
ggtgaggcgactgtcgcagaccccaatacagtctctactctcctcaggctcgcaactagc
cctgctcacagctctgacatcgaggattttatggcccttgtttccactgcagcgagttac
ctcgcaaacgaatctttccaagagcaactcctcaagtcaaagcaagtggatgtgtttgtc
aaggccttttatattgcgcacactcagttcgatgcggagctcgatgatgaagatacagcc
aaggagttgggtcagctttgcacgtcgttgcttaccacactggcggatttgactggcagt
gattatttccctgccctctatcccctcgagagttctgtgccccagtctctcctgaagtgg
ctgaaagaacctcatgcaattctgcagtcagcggcttgcttggctcttggtaatctatca
cgttcagaccaggcttccaccgcttttgtacagaagcaccaggctcatcttcctcttatg
gctatcctctctgatactgaggtcaccgatgcccagcttctccattcagcactctccttt
ctcaagaaccttgcaattccaacgcaaaacaaatcagtgctgggtgaattgctggagcct
gtcagtgtaccacggatattgagcatcgacactcttccccaagttcaattctcggctgtg
tccctactccgcttacttctcgtcaactcccccgacaacgtccgtcgaattacgacaccc
aggactgtggaagccgaggggtcttccaagaaccacacaactgttcacgatgtcatctct
ctttttggtcgctctgataccgagccaaccagacttgaggctgcacgcagtgttgctact
gtatgccgtgtgcttcacaccgcacccgtagacgaagtcctctcaggatggaactccgag
aacgaagggacacaatcgagaagtctgttctatgctgaacatgatctttccgaaattctc
tctttcctcatcacacaagagaagtggcctattcttcggtccgaggcatggttcgtattt
gcccttctgtcacgatctcaggatggcgcacgggttgttgcaaaggtactcggcgtgtct
ggagccatggatgctctgagctttgcaatcaccggtaaaactgcatctgatgatcaaaca
cctcaaatcgagggcggcatgcccgaggttcctccagctatccctgaggaacttgctctg
gaaccccaacaggtcgacccaaagcaacaagccaacatggccaaggtggatagagagaat
tgtctggtgctgtgtaccgaaattgtcaagaacggagaaaccctcgagtcagctcaagtc
agccgactacaaagcttgattagacagggaacggaattgttagggaaaaacgcagatgag
tag
>Fp86
atggcatcaactccccaggacgtggctgtactattgcagcgcgaaggcagtggtgtttca
ccagatgcatacgatgcaatcaacgaagctcaagatgctgtctcaagaaggacaaaacta
ctctcaccagtcctggaagctctcaagtcacaggattcttccacattagaagccacagcc
aaggcactcggtgatggaagccgagacgttgcttggagacttccatatggagactctggc
attctcgaattcttccttgatatcctggcttctgaggaacagcagagtcacggtgtcaag
gtacaagctttgcgcgttaccgggaactcttgtgctgatacggatgccaaccgagctcgt
gttgtcgagggaaagtacataatctctttcatcaatcatttgcaggataagaatcttgtt
ccatacttgattcccgttctctacaatgtcctcgtggactatgaacctgcccaaattctc
gcatcacagtcaagactcagcagccatctcattgctttgctccagtcgcctaacttatcc
gactacagccctttggtgacctacttctgcaaaatcctggctctgcttattacgcacgac
ggtgaggcgactgtcgcagaccccaatacagtctctactctcctcaggctcgcaactagc
cctgctcacagctctgacatcgaggattttatggcccttgtttccactgcagcgagttac
ctcgcaaacgaatctttccaagagcaactcctcaagtcaaagcaagtggatgtgtttgtc
aaggccttttatattgcgcacactcagttcgatgcggagctcgatgatgaagatacagcc
aaggagttgggtcagctttgcacgtcgttgcttaccacactggcggatttgactggcagt
gattatttccctgccctctatcccctcgagagttctgtgccccagtctctcctgaagtgg
ctgaaagaacctcatgcaattctgcagtcagcggcttgcttggctcttggtaatctatca
cgttcagaccaggcttccaccgcttttgtacagaagcaccaggctcatcttcctcttatg
gctatcctctctgatactgaggtcaccgatgcccagcttctccattcagcactctccttt
ctcaagaaccttgcaattccaacgcaaaacaaatcagtgctgggtgaattgctggagcct
gtcagtgtaccacggatattgagcatcgacactcttccccaagttcaattctcggctgtg
tccctactccgcttacttctcgtcaactcccccgacaacgtccgtcgaattacgacaccc
aggactgtggaagccgaggggtcttccaagaaccacacaactgttcacgatgtcatctct
ctttttggtcgctctgataccgagccaaccagacttgaggctgcacgcagtgttgctact
gtatgccgtgtgcttcacaccgcacccgtagacgaagtcctctcaggatggaactccgag
aacgaagggacacaatcgagaagtctgttctatgctgaacatgatctttccgaaattctc
tctttcctcatcacacaagagaagtggcctattcttcggtccgaggcatggttcgtattt
gcccttctgtcacgatctcaggatggcgcacgggttgttgcaaaggtactcggcgtgtct
ggagccatggatgctctgagctttgcaatcaccggtaaaactgcatctgatgatcaaaca
cctcaaatcgagggcggcatgcccgaggttcctccagctatccctgaggaacttgctctg
gaaccccaacaggtcgacccaaagcaacaagccaacatggccaaggtggatagagagaat
tgtctggtgctgtgtaccgaaattgtcaagaacggagaaaccctcgagtcagctcaagtc
agccgactacaaagcttgattagacagggaacggaattgttagggaaaaacgcagatgag
tag
>Fvenenatum.busco
atggcatcaactccccaagacgtagctgtgttgctacagcgtgaaggtagcggagttgca
ccagacgcatacgatgcagccaacgaagctcaagatgctgtctcaagaaggacaaaacta
ctctcaccggtgctggaagctctcaagtcacaggattcttccacattagaagggacagcc
aaggcacttggtgacggaagtcgagacgttgcttggagactaccatatggagattctggc
attctcgaattcttccttgacatcctggcttctgaggaacagcaaagccatggtgtcaag
gtacaagctttgcgcgttactggaaactcttgtgctgatacggatgcaaaccgagctcgt
gttgtcgagggaaagtacataatctctttcatcaaccatttgcaggataagaatcttgtt
ccatacctgattcccgttctttataatgtcctcgtagactacgaacctgcccaaattctc
gcatcgcagtcaagactcagcagccacctaattgctctgcttcaatcccctaacctgtct
gactacagccctttgatcacctacttctgcaagatcctggctctgctcatcacgcacgat
ggtgaagcgactatcgcagaccccactacagtctctactctcctcaagctcgcaaccagc
cctgatcataattctgacatcgaggattttatggcccttgtttccactgcggccagctat
ctcgcaaacgaatccttccaagaacaactcctaaagacaaagcaggtggatgggtttgtc
aaggccttttatatcgcacacactcagttcgatgcagagcttgatgatgaagatacagcc
aaggagttgggccaactttgcacttcgttgctcactacactggcggatctgactggcagt
gattatttccctgccctctaccccctcgagagttctgtgccccagtctctactgaagtgg
ttgaaggaacctcatgccattctacagtcagcggcttgtctggcccttggaaacctctca
cgttcagaccaggcttctaccgctttcgtgcagaagcatcaggcccatgttcctcttatg
gctatcctctctgatactgaggttaccgatgcccagcttctccattcagcactgtctttt
ctcaaaaaccttgccattccggcacagaataaatcagtgctgggtgagctgctggagcct
gccagtgtaccacggatattgaacatcgacactcttccccaagttcaattctctgccgtg
tccttgctccgcctacttctcgtcaactcccctgataacgtccgccgaatcacaacacct
agaaccgtggaggttgaggggtcttccaataatcacacaactgttcacgatgtcatctct
ctatttggtcgttctgatacggagccaactagactcgaggctgcccgcagtgttgctact
gtgtgccgtgtactccacaccacgcccgtaaacgaagtcctctcgggatggaacactgag
aaggaagaaactcaatcgagaagtttgttctatgccgagcacgacctttccgaaattctc
tctttcctcattacacaggagaagtggcctattcttaggtccgaagcatggttcgtcttt
gcccttctgtcacgatctcaggatggcgcacaggttgttgcaaaggtactcgacgtatct
ggagccatggatgctttaacttttgcaatcactggcaagactacatctgacaacaagaca
cctcaaatcgagggtggcatgcctgaagttcctccagctattcctgaggaacttgctctg
gaaccccaacaggtcgacccaaagcagcaggccaacatggccaaggtggatagagagaat
tgtctggtgctgtgtaccgaaattgtcaagaatggagaaaccctcgagccagcccaagtg
agccgactacaaagtttaattagacaaggaacggaattgttagggaaaaaggcagatgag
tag
