# Supplementary material for: Apicidin biosynthesis is linked to accessory chromosomes in Fusarium poae isolates
Source: BMC Genomics. 2021 Aug 4;22:591. doi: 10.1186/s12864-021-07617-y (PMC8340494; doi:10.1186/s12864-021-07617-y)
Supplement: Supplementary file 17 — Additional file 17. Compressed folder containing alignments for each of the 4141 orthologs used in BUSCO analysis. [file 12864_2021_7617_MOESM17_ESM.zip › Fven2_nt_MAFFT/43381at5125_nt.mafft.fasta]

>Fp105
atgcctaatgctacaaatctctccagagccgctactgtgtcagcggcctccggttctcaa
cgacagttactacagcgcagaggtagtttcaccgtcgatcgttcagacagcaaatccttt
tctgatcattccttggataacaaacgtgtttccagagacgaccttgccctcatcctaaaa
agcacaaggaagggcaacgtaacggcgtttcatatccccatccatggccgacttccatct
cccgacctcagcccgcgcacttcatcactatcaacaacgactctagtgcgaacctcaacc
ccagattctgtgggagacaccggagagattggagtaatcgccgtcggtatggccatagga
agtccatcacacatgggagactcagtgccggcgccttggaacccgcaaaacagggctatg
aatgcagcagttgatgcaccagaatctatacaagaatccgaacctaagcctgcgtcggag
cctgttgaggaacacgatcaaaagcatcgcaagtggggtatatttcgttcaaagtcaaaa
cgaggaacgaggccggagaagcctcaacggtctttgacagatagcaacgcttccaccaca
tcattaacttcttctggactaccatcatcagtctcgggagaaccgagttcacgaaggcca
ccaaaacataaaccaattgttattcgatctcacactgagccaactatttcccagccaaca
caggtggctgaagaatcaccactgcctacacaaacaccaagccaggccaccttttcgccg
tcaaaacttgggaaagagaaggctaccaccgaaatcaaggcaacaaaagagacaaagcca
aaagagcccggatctggagggatgggtcgcaagatgtcactgagggccttccgaggcgac
tcgagcaagaagagagcgcaaagggtagccgtgccaccctcctcacctccaccaatgcct
gcaattcctcggtcactacttgacgtcgaaatccctgatgttaagatggaccgttatagt
gttatgtttaacagtgtattgcagccacagcaaggatcagcttcctcactgcttgcccgg
cgacaagcgaatctagatcatctcaagatggtcaaggatgctattactgaaaatcgagat
tttcgtcgtccacggagagcaacctcgccacagccctcgccgaatttcgttcctactgga
gatcagatgaagcccttgccttcccctcgcttccgcgctaacacatctcctgccccgtac
gactcagccagttttgtgcagacgccagagatcttaacccatgaagccaaggcccaggtc
gttacactctcacgcacagaagtgcagcacggaaagtttgcctcacaggccacacactac
cagcctgttttagtctccaagttcaacagacgcccaagcggcacgaatgtcgaaagaatc
agccttgttccaaagatacacccttcgccccctagggcagtcgtctcaccagaaaaattc
tccagacagaactcgccctacacaccggtctctggagcagtgcccgtgtctcctgaacac
acagatgacgagaaagatgttcatgtcgccaagggaagaaacacatctccctcccaggcg
tcatggcaaatggcctcacctcccgcttcggtcacatcatctaacgcgggggcttcaagg
cgattttcaccttcctcatccctatcgtctcccaagaagaagagttccgacactgacgcc
caggaagctctgcgaaacgccgtcgagatctctatcgctcgccagatcagcgtttctcaa
cagcagcgcaagatgctgcatcccctgaagagcaaccctagtgttaggcataggcgtaat
ggcagtcctgctacatccgggcctggctatatccccatcgaggagggtgaacgcctggct
gagactaggtcgtctacccctgtcttggtaaacccgcgagaattgacaaactctcccgat
gcataccagacacatcgtaagagcgaaatggttattttcgaggattcctaa
>Fp108
atgcctaatgctacaaatctctccagagccgctactgtgtcagcggcctccggttctcaa
cgacagttactacagcgcagaggtagtttcaccgtcgatcgttcagacagcaaatccttt
tctgatcattccttggataacaaacgtgtttccagagacgaccttgccctcatcctaaaa
agcacaaggaagggcaacgtaacggcgtttcatatccccatccatggccgacttccatct
cccgacctcagcccgcgcacttcatcactatcaacaacgactctagtgcgaacctcaacc
ccagattctgtgggagacaccggagagattggagtaatcgccgtcggtatggccatagga
agtccatcacacatgggagactcagtgccggcgccttggaacccgcaaaacagggctatg
aatgcagcagttgatgcaccagaatctatacaagaatccgaacctaagcctgcgtcggag
cctgttgaggaacacgatcaaaagcatcgcaagtggggtatatttcgttcaaagtcaaaa
cgaggaacgaggccggagaagcctcaacggtctttgacagatagcaacgcttccaccaca
tcattaacttcttctggactaccatcatcagtctcgggagaaccgagttcacgaaggcca
ccaaaacataaaccaattgttattcgatctcacactgagccaactatttcccagccaaca
caggtggctgaagaatcaccactgcctacacaaacaccaagccaggccaccttttcgccg
tcaaaacttgggaaagagaaggctaccaccgaaatcaaggcaacaaaagagacaaagcca
aaagagcccggatctggagggatgggtcgcaagatgtcactgagggccttccgaggcgac
tcgagcaagaagagagcgcaaagggtagccgtgccaccctcctcacctccaccaatgcct
gcaattcctcggtcactacttgacgtcgaaatccctgatgttaagatggaccgttatagt
gttatgtttaacagtgtattgcagccacagcaaggatcagcttcctcactgcttgcccgg
cgacaagcgaatctagatcatctcaagatggtcaaggatgctattactgaaaatcgagat
tttcgtcgtccacggagagcaacctcgccacagccctcgccgaatttcgttcctactgga
gatcagatgaagcccttgccttcccctcgcttccgcgctaacacatctcctgccccgtac
gactcagccagttttgtgcagacgccagagatcttaacccatgaagccaaggcccaggtc
gttacactctcacgcacagaagtgcagcacggaaagtttgcctcacaggccacacactac
cagcctgttttagtctccaagttcaacagacgcccaagcggcacgaatgtcgaaagaatc
agccttgttccaaagatacacccttcgccccctagggcagtcgtctcaccagaaaaattc
tccagacagaactcgccctacacaccggtctctggagcagtgcccgtgtctcctgaacac
acagatgacgagaaagatgttcatgtcgccaagggaagaaacacatctccctcccaggcg
tcatggcaaatggcctcacctcccgcttcggtcacatcatctaacgcgggggcttcaagg
cgattttcaccttcctcatccctatcgtctcccaagaagaagagttccgacactgacgcc
caggaagctctgcgaaacgccgtcgagatctctatcgctcgccagatcagcgtttctcaa
cagcagcgcaagatgctgcatcccctgaagagcaaccctagtgttaggcataggcgtaat
ggcagtcctgctacatccgggcctggctatatccccatcgaggagggtgaacgcctggct
gagactaggtcgtctacccctgtcttggtaaacccgcgagaattgacaaactctcccgat
gcataccagacacatcgtaagagcgaaatggttattttcgaggattcctaa
>Fp118
atgcctaatgctacaaatctctccagagccgctactgtgtcagcggcctccggttctcaa
cgacagttactacagcgcagaggtagtttcaccgtcgatcgttcagacagcaaatccttt
tctgatcattccttggataacaaacgtgtttccagagacgaccttgccctcatcctaaaa
agcacaaggaagggcaacgtaacggcgtttcatatccccatccatggccgacttccatct
cccgacctcagcccgcgcacttcatcactatcaacaacgactctagtgcgaacctcaacc
ccagattctgtgggagacaccggagagattggagtaatcgccgtcggtatggccatagga
agtccatcacacatgggagactcagtgccggcgccttggaacccgcaaaacagggctatg
aatgcagcagttgatgcaccagaatctatacaagaatccgaacctaagcctgcgtcggag
cctgttgaggaacacgatcaaaagcatcgcaagtggggtatatttcgttcaaagtcaaaa
cgaggaacgaggccggagaagcctcaacggtctttgacagatagcaacgcttccaccaca
tcattaacttcttctggactaccatcatcagtctcgggagaaccgagttcacgaaggcca
ccaaaacataaaccaattgttattcgatctcacactgagccaactatttcccagccaaca
caggtggctgaagaatcaccactgcctacacaaacaccaagccaggccaccttttcgccg
tcaaaacttgggaaagagaaggctaccaccgaaatcaaggcaacaaaagagacaaagcca
aaagagcccggatctggagggatgggtcgcaagatgtcactgagggccttccgaggcgac
tcgagcaagaagagagcgcaaagggtagccgtgccaccctcctcacctccaccaatgcct
gcaattcctcggtcactacttgacgtcgaaatccctgatgttaagatggaccgttatagt
gttatgtttaacagtgtattgcagccacagcaaggatcagcttcctcactgcttgcccgg
cgacaagcgaatctagatcatctcaagatggtcaaggatgctattactgaaaatcgagat
tttcgtcgtccacggagagcaacctcgccacagccctcgccgaatttcgttcctactgga
gatcagatgaagcccttgccttcccctcgcttccgcgctaacacatctcctgccccgtac
gactcagccagttttgtgcagacgccagagatcttaacccatgaagccaaggcccaggtc
gttacactctcacgcacagaagtgcagcacggaaagtttgcctcacaggccacacactac
cagcctgttttagtctccaagttcaacagacgcccaagcggcacgaatgtcgaaagaatc
agccttgttccaaagatacacccttcgccccctagggcagtcgtctcaccagaaaaattc
tccagacagaactcgccctacacaccggtctctggagcagtgcccgtgtctcctgaacac
acagatgacgagaaagatgttcatgtcgccaagggaagaaacacatctccctcccaggcg
tcatggcaaatggcctcacctcccgcttcggtcacatcatctaacgcgggggcttcaagg
cgattttcaccttcctcatccctatcgtctcccaagaagaagagttccgacactgacgcc
caggaagctctgcgaaacgccgtcgagatctctatcgctcgccagatcagcgtttctcaa
cagcagcgcaagatgctgcatcccctgaagagcaaccctagtgttaggcataggcgtaat
ggcagtcctgctacatccgggcctggctatatccccatcgaggagggtgaacgcctggct
gagactaggtcgtctacccctgtcttggtaaacccgcgagaattgacaaactctcccgat
gcataccagacacatcgtaagagcgaaatggttattttcgaggattcctaa
>Fp122
atgcctaatgctacaaatctctccagagccgctactgtgtcagcggcctccggttctcaa
cgacagttactacagcgcagaggtagtttcaccgtcgatcgttcagacagcaaatccttt
tctgatcattccttggataacaaacgtgtttccagagacgaccttgccctcatcctaaaa
agcacaaggaagggcaacgtaacggcgtttcatatccccatccatggccgacttccatct
cccgacctcagcccgcgcacttcatcactatcaacaacgactctagtgcgaacctcaacc
ccagattctgtgggagacaccggagagattggagtaatcgccgtcggtatggccatagga
agtccatcacacatgggagactcagtgccggcgccttggaacccgcaaaacagggctatg
aatgcagcagttgatgcaccagaatctatacaagaatccgaacctaagcctgcgtcggag
cctgttgaggaacacgatcaaaagcatcgcaagtggggtatatttcgttcaaagtcaaaa
cgaggaacgaggccggagaagcctcaacggtctttgacagatagcaacgcttccaccaca
tcattaacttcttctggactaccatcatcagtctcgggagaaccgagttcacgaaggtca
ccaaaacataaaccaattgttattcgatctcacactgagccaactatttcccagccaaca
caggtggctgaagaatcaccactgcctacacaaacaccaagccaggccaccttttcgccg
tcaaaacttgggaaagagaaggctaccaccgaaatcaaggcaacaaaagagacaaagcca
aaagagcccggatctggagggatgggtcgcaagatgtcactgagggccttccgaggcgac
tcgagcaagaagagagcgcaaagggtagccgtgccaccctcctcacctccaccaatgcct
gcaattcctcggtcactacttgacgtcgaaatccctgatgttaagatggaccgttatagt
gttatgtttaacagtgtattgcagccacagcaaggatcagcttcctcactgcttgcccgg
cgacaagcgaatctagatcatctcaagatggtcaaggatgctattactgaaaatcgagat
tttcgtcgtccacggagagcaacctcgccacagccctcgccgaatttcgttcctactgga
gatcagatgaagcccttgccttcccctcgcttccgcgctaacacatctcctgccccgtac
gactcagccagttttgtgcagacgccagagatcttaacccatgaagccaaggcccaggtc
gttacactctcacgcacagaagtgcagcacggaaagtttgcctcacaggccacacactac
cagcctgttttagtctccaagttcaacagacgcccaagcggcacgaatgtcgaaagaatc
agccttgttccaaagatacacccttcgccccctagggcagtcgtctcaccagaaaaattc
tccagacagaactcgccctacacaccggtctctggagcagtgcccgtgtctcctgaacac
acagatgacgagaaagatgttcatgtcgccaagggaagaaacacatctccctcccaggcg
tcatggcaaatggcctcacctcccgcttcggtcacatcatctaacgcgggggcttcaagg
cgattttcaccttcctcatccctatcgtctcccaagaagaagagttccgacactgacgcc
caggaagctctgcgaaacgccgtcgagatctctatcgctcgccagatcagcgtttctcaa
cagcagcgcaagatgctgcatcccctgaagagcaaccctagtgttaggcataggcgtaat
ggcagtcctgctacatccgggcctggctatatccccatcgaggagggtgaacgcctggct
gagactaggtcgtctacccctgtcttggtaaacccgcgagaattgacaaactctcccgat
gcataccagacacatcgtaagagcgaaatggttattttcgaggattcctaa
>Fp125
atgcctaatgctacaaatctctccagagccgctactgtgtcagcggcctccggttctcaa
cgacagttactacagcgcagaggtagtttcaccgtcgatcgttcagacagcaaatccttt
tctgatcattccttggataacaaacgtgtttccagagacgaccttgccctcatcctaaaa
agcacaaggaagggcaacgtaacggcgtttcatatccccatccatggccgacttccatct
cccgacctcagcccgcgcacttcatcactatcaacaacgactctagtgcgaacctcaacc
ccagattctgtgggagacaccggagagattggagtaatcgccgtcggtatggccatagga
agtccatcacacatgggagactcagtgccggcgccttggaacccgcaaaacagggctatg
aatgcagcagttgatgcaccagaatctatacaagaatccgaacctaagcctgcgtcggag
cctgttgaggaacacgatcaaaagcatcgcaagtggggtatatttcgttcaaagtcaaaa
cgaggaacgaggccggagaagcctcaacggtctttgacagatagcaacgcttccaccaca
tcattaacttcttctggactaccatcatcagtctcgggagaaccgagttcacgaaggcca
ccaaaacataaaccaattgttattcgatctcacactgagccaactatttcccagccaaca
caggtggctgaagaatcaccactgcctacacaaacaccaagccaggccaccttttcgccg
tcaaaacttgggaaagagaaggctaccaccgaaatcaaggcaacaaaagagacaaagcca
aaagagcccggatctggagggatgggtcgcaagatatcactgagggccttccgaggcgac
tcgagcaagaagagagcgcaaagggtagccgtgccaccctcctcacctccaccaatgcct
gcaattcctcggtcactacttgacgtcgaaatccctgatgttaagatggaccgttatagt
gttatgtttaacagtgtattgcagccacagcaaggatcagcttcctcactgcttgcccgg
cgacaagcgaatctagatcatctcaagatggtcaaggatgctattactgaaaatcgagat
tttcgtcgtccacggagagcaacctcgccacagccctcgccgaatttcgttcctactgga
gatcagatgaagcccttgccttcccctcgcttccgcgctaacacatctcctgccccgtac
gactcagccagttttgtgcagacgccagagatcttaacccatgaagccaaggcccaggtc
gttacactctcacgcacagaagtgcagcacggaaagtttgcctcacaggccacacactac
cagcctgttttagtctccaagttcaacagacgcccaagcggcacgaatgtcgaaagaatc
agccttgttccaaagatacacccttcgccccctagggcagtcgtctcaccagaaaaattc
tccagacagaactcgccctacacaccggtctctggagcagtgcccgtgtctcctgaacac
acagatgacgagaaagatgttcatgtcgccaagggaagaaacacatctccctcccaggcg
tcatggcaaatggcctcacctcccgcttcggtcacatcatctaacgcgggggcttcaagg
cgattttcaccttcctcatccctatcgtctcccaagaagaagagttccgacactgacgcc
caggaagctctgcgaaacgccgtcgagatctctatcgctcgccagatcagcgtttctcaa
cagcagcgcaagatgctgcatcccctgaagagcaaccctagtgttaggcataggcgtaat
ggcagtcctgctacatccgggcctggctatatccccatcgaggagggtgaacgcctggct
gagactaggtcgtctacccctgtcttggtaaacccgcgagaattgacaaactctcccgat
gcataccagacacatcgtaagagcgaaatggttattttcgaggattcctaa
>Fp13r
atgcctaatgctacaaatctctccagagccgctactgtgtcagcggcctccggttctcaa
cgacagttactacagcgcagaggtagtttcaccgtcgatcgttcagacagcaaatccttt
tctgatcattccttggataacaaacgtgtttccagagacgaccttgccctcatcctaaaa
agcacaaggaagggcaacgtaacggcgtttcatatccccatccatggccgacttccatct
cccgacctcagcccgcgcacttcatcactatcaacaacgactctagtgcgaacctcaacc
ccagattctgtgggagacaccggagagattggagtaatcgccgtcggtatggccatagga
agtccatcacacatgggagactcagtgccggcgccttggaacccgcaaaacagggctatg
aatgcagcagttgatgcaccagaatctatacaagaatccgaacctaagcctgcgtcggag
cctgttgaggaacacgatcaaaagcatcgcaagtggggtatatttcgttcaaagtcaaaa
cgaggaacgaggccggagaagcctcaacggtctttgacagatagcaacgcttccaccaca
tcattaacttcttctggactaccatcatcagtctcgggagaaccgagttcacgaaggcca
ccaaaacataaaccaattgttattcgatctcacactgagccaactatttcccagccaaca
caggtggctgaagaatcaccactgcctacacaaacaccaagccaggccaccttttcgccg
tcaaaacttgggaaagagaaggctaccaccgaaatcaaggcaacaaaagagacaaagcca
aaagagcccggatctggagggatgggtcgcaagatgtcactgagggccttccgaggcgac
tcgagcaagaagagagcgcaaagggtagccgtgccaccctcctcacctccaccaatgcct
gcaattcctcggtcactacttgacgtcgaaatccctgatgttaagatggaccgttatagt
gttatgtttaacagtgtattgcagccacagcaaggatcagcttcctcactgcttgcccgg
cgacaagcgaatctagatcatctcaagatggtcaaggatgctattactgaaaatcgagat
tttcgtcgtccacggagagcaacctcgccacagccctcgccgaatttcgttcctactgga
gatcagatgaagcccttgccttcccctcgcttccgcgctaacacatctcctgccccgtac
gactcagccagttttgtgcagacgccagagatcttaacccatgaagccaaggcccaggtc
gttacactctcacgcacagaagtgcagcacggaaagtttgcctcacaggccacacactac
cagcctgttttagtctccaagttcaacagacgcccaagcggcacgaatgtcgaaagaatc
agccttgttccaaagatacacccttcgccccctagggcagtcgtctcaccagaaaaattc
tccagacagaactcgccctacacaccggtctctggagcagtgcccgtgtctcctgaacac
acagatgacgagaaagatgttcatgtcgccaagggaagaaacacatctccctcccaggcg
tcatggcaaatggcctcacctcccgcttcggtcacatcatctaacgcgggggcttcaagg
cgattttcaccttcctcatccctatcgtctcccaagaagaagagttccgacactgacgcc
caggaagctctgcgaaacgccgtcgagatctctatcgctcgccagatcagcgtttctcaa
cagcagcgcaagatgctgcatcccctgaagagcaaccctagtgttaggcataggcgtaat
ggcagtcctgctacatccgggcctggctatatccccatcgaggagggtgaacgcctggct
gagactaggtcgtctacccctgtcttggtaaacccgcgagaattgacaaactctcccgat
gcataccagacacatcgtaagagcgaaatggttattttcgaggattcctaa
>Fp144
atgcctaatgctacaaatctctccagagccgctactgtgtcagcggcctccggttctcaa
cgacagttactacagcgcagaggtagtttcaccgtcgatcgttcagacagcaaatccttt
tctgatcattccttggataacaaacgtgtttccagagacgaccttgccctcatcctaaaa
agcacaaggaagggcaacgtaacggcgtttcatatccccatccatggccgacttccatct
cccgacctcagcccgcgcacttcatcactatcaacaacgactctagtgcgaacctcaacc
ccagattctgtgggagacaccggagagattggagtaatcgccgtcggtatggccatagga
agtccatcacacatgggagactcagtgccggcgccttggaacccgcaaaacagggctatg
aatgcagcagttgatgcaccagaatctatacaagaatccgaacctaagcctgcgtcggag
cctgttgaggaacacgatcaaaagcatcgcaagtggggtatatttcgttcaaagtcaaaa
cgaggaacgaggccggagaagcctcaacggtctttgacagatagcaacgcttccaccaca
tcattaacttcttctggactaccatcatcagtctcgggagaaccgagttcacgaaggcca
ccaaaacataaaccaattgttattcgatctcacactgagccaactatttcccagccaaca
caggtggctgaagaatcaccactgcctacacaaacaccaagccaggccaccttttcgccg
tcaaaacttgggaaagagaaggctaccaccgaaatcaaggcaacaaaagagacaaagcca
aaagagcccggatctggagggatgggtcgcaagatgtcactgagggccttccgaggcgac
tcgagcaagaagagagcgcaaagggtagccgtgccaccctcctcacctccaccaatgcct
gcaattcctcggtcactacttgacgtcgaaatccctgatgttaagatggaccgttatagt
gttatgtttaacagtgtattgcagccacagcaaggatcagcttcctcactgcttgcccgg
cgacaagcgaatctagatcatctcaagatggtcaaggatgctattactgaaaatcgagat
tttcgtcgtccacggagagcaacctcgccacagccctcgccgaatttcgttcctactgga
gatcagatgaagcccttgccttcccctcgcttccgcgctaacacatctcctgccccgtac
gactcagccagttttgtgcagacgccagagatcttaacccatgaagccaaggcccaggtc
gttacactctcacgcacagaagtgcagcacggaaagtttgcctcacaggccacacactac
cagcctgttttagtctccaagttcaacagacgcccaagcggcacgaatgtcgaaagaatc
agccttgttccaaagatacacccttcgccccctagggcagtcgtctcaccagaaaaattc
tccagacagaactcgccctacacaccggtctctggagcagtgcccgtgtctcctgaacac
acagatgacgagaaagatgttcatgtcgccaagggaagaaacacatctccctcccaggcg
tcatggcaaatggcctcacctcccgcttcggtcacatcatctaacgcgggggcttcaagg
cgattttcaccttcctcatccctatcgtctcccaagaagaagagttccgacactgacgcc
caggaagctctgcgaaacgccgtcgagatctctatcgctcgccagatcagcgtttctcaa
cagcagcgcaagatgctgcatcccctgaagagcaaccctagtgttaggcataggcgtaat
ggcagtcctgctacatccgggcctggctatatccccatcgaggagggtgaacgcctggct
gagactaggtcgtctacccctgtcttggtaaacccgcgagaattgacaaactctcccgat
gcataccagacacatcgtaagagcgaaatggttattttcgaggattcctaa
>Fp146
atgcctaatgctacaaatctctccagagccgctactgtgtcagcggcctccggttctcaa
cgacagttactacagcgcagaggtagtttcaccgtcgatcgttcagacagcaaatccttt
tctgatcattccttggataacaaacgtgtttccagagacgaccttgccctcatcctaaaa
agcacaaggaagggcaacgtaacggcgtttcatatccccatccatggccgacttccatct
cccgacctcagcccgcgcacttcatcactatcaacaacgactctagtgcgaacctcaacc
ccagattctgtgggagacaccggagagattggagtaatcgccgtcggtatggccatagga
agtccatcacacatgggagactcagtgccggcgccttggaacccgcaaaacagggctatg
aatgcagcagttgatgcaccagaatctatacaagaatccgaacctaagcctgcgtcggag
cctgttgaggaacacgatcaaaagcatcgcaagtggggtatatttcgttcaaagtcaaaa
cgaggaacgaggccggagaagcctcaacggtctttgacagatagcaacgcttccaccaca
tcattaacttcttctggactaccatcatcagtctcgggagaaccgagttcacgaaggcca
ccaaaacataaaccaattgttattcgatctcacactgagccaactatttcccagccaaca
caggtggctgaagaatcaccactgcctacacaaacaccaagccaggccaccttttcgccg
tcaaaacttgggaaagagaaggctaccaccgaaatcaaggcaacaaaagagacaaagcca
aaagagcccggatctggagggatgggtcgcaagatgtcactgagggccttccgaggcgac
tcgagcaagaagagagcgcaaagggtagccgtgccaccctcctcacctccaccaatgcct
gcaattcctcggtcactacttgacgtcgaaatccctgatgttaagatggaccgttatagt
gttatgtttaacagtgtattgcagccacagcaaggatcagcttcctcactgcttgcccgg
cgacaagcgaatctagatcatctcaagatggtcaaggatgctattactgaaaatcgagat
tttcgtcgtccacggagagcaacctcgccacagccctcgccgaatttcgttcctactgga
gatcagatgaagcccttgccttcccctcgcttccgcgctaacacatctcctgccccgtac
gactcagccagttttgtgcagacgccagagatcttaacccatgaagccaaggcccaggtc
gttacactctcacgcacagaagtgcagcacggaaagtttgcctcacaggccacacactac
cagcctgttttagtctccaagttcaacagacgcccaagcggcacgaatgtcgaaagaatc
agccttgttccaaagatacacccttcgccccctagggcagtcgtctcaccagaaaaattc
tccagacagaactcgccctacacaccggtctctggagcagtgcccgtgtctcctgaacac
acagatgacgagaaagatgttcatgtcgccaagggaagaaacacatctccctcccaggcg
tcatggcaaatggcctcacctcccgcttcggtcacatcatctaacgcgggggcttcaagg
cgattttcaccttcctcatccctatcgtctcccaagaagaagagttccgacactgacgcc
caggaagctctgcgaaacgccgtcgagatctctatcgctcgccagatcagcgtttctcaa
cagcagcgcaagatgctgcatcccctgaagagcaaccctagtgttaggcataggcgtaat
ggcagtcctgctacatccgggcctggctatatccccatcgaggagggtgaacgcctggct
gagactaggtcgtctacccctgtcttggtaaacccgcgagaattgacaaactctcccgat
gcataccagacacatcgtaagagcgaaatggttattttcgaggattcctaa
>Fp155
atgcctaatgctacaaatctctccagagccgctactgtgtcagcggcctccggttctcaa
cgacagttactacagcgcagaggtagtttcaccgtcgatcgttcagacagcaaatccttt
tctgatcattccttggataacaaacgtgtttccagagacgaccttgccctcatcctaaaa
agcacaaggaagggcaacgtaacggcgtttcatatccccatccatggccgacttccatct
cccgacctcagcccgcgcacttcatcactatcaacaacgactctagtgcgaacctcaacc
ccagattctgtgggagacaccggagagattggagtaatcgccgtcggtatggccatagga
agtccatcacacatgggagactcagtgccggcgccttggaacccgcaaaacagggctatg
aatgcagcagttgatgcaccagaatctatacaagaatccgaacctaagcctgcgtcggag
cctgttgaggaacacgatcaaaagcatcgcaagtggggtatatttcgttcaaagtcaaaa
cgaggaacgaggccggagaagcctcaacggtctttgacagatagcaacgcttccaccaca
tcattaacttcttctggactaccatcatcagtctcgggagaaccgagttcacgaaggcca
ccaaaacataaaccaattgttattcgatctcacactgagccaactatttcccagccaaca
caggtggctgaagaatcaccactgcctacacaaacaccaagccaggccaccttttcgccg
tcaaaacttgggaaagagaaggctaccaccgaaatcaaggcaacaaaagagacaaagcca
aaagagcccggatctggagggatgggtcgcaagatgtcactgagggccttccgaggcgac
tcgagcaagaagagagcgcaaagggtagccgtgccaccctcctcacctccaccaatgcct
gcaattcctcggtcactacttgacgtcgaaatccctgatgttaagatggaccgttatagt
gttatgtttaacagtgtattgcagccacagcaaggatcagcttcctcactgcttgcccgg
cgacaagcgaatctagatcatctcaagatggtcaaggatgctattactgaaaatcgagat
tttcgtcgtccacggagagcaacctcgccacagccctcgccgaatttcgttcctactgga
gatcagatgaagcccttgccttcccctcgcttccgcgctaacacatctcctgccccgtac
gactcagccagttttgtgcagacgccagagatcttaacccatgaagccaaggcccaggtc
gttacactctcacgcacagaagtgcagcacggaaagtttgcctcacaggccacacactac
cagcctgttttagtctccaagttcaacagacgcccaagcggcacgaatgtcgaaagaatc
agccttgttccaaagatacacccttcgccccctagggcagtcgtctcaccagaaaaattc
tccagacagaactcgccctacacaccggtctctggagcagtgcccgtgtctcctgaacac
acagatgacgagaaagatgttcatgtcgccaagggaagaaacacatctccctcccaggcg
tcatggcaaatggcctcacctcccgcttcggtcacatcatctaacgcgggggcttcaagg
cgattttcaccttcctcatccctatcgtctcccaagaagaagagttccgacactgacgcc
caggaagctctgcgaaacgccgtcgagatctctatcgctcgccagatcagcgtttctcaa
cagcagcgcaagatgctgcatcccctgaagagcaaccctagtgttaggcataggcgtaat
ggcagtcctgctacatccgggcctggctatatccccatcgaggagggtgaacgcctggct
gagactaggtcgtctacccctgtcttggtaaacccgcgagaattgacaaactctcccgat
gcataccagacacatcgtaagagcgaaatggttattttcgaggattcctaa
>Fp157
atgcctaatgctacaaatctctccagagccgctactgtgtcagcggcctccggttctcaa
cgacagttactacagcgcagaggtagtttcaccgtcgatcgttcagacagcaaatccttt
tctgatcattccttggataacaaacgtgtttccagagacgaccttgccctcatcctaaaa
agcacaaggaagggcaacgtaacggcgtttcatatccccatccatggccgacttccatct
cccgacctcagcccgcgcacttcatcactatcaacaacgactctagtgcgaacctcaacc
ccagattctgtgggagacaccggagagattggagtaatcgccgtcggtatggccatagga
agtccatcacacatgggagactcagtgccggcgccttggaacccgcaaaacagggctatg
aatgcagcagttgatgcaccagaatctatacaagaatccgaacctaagcctgcgtcggag
cctgttgaggaacacgatcaaaagcatcgcaagtggggtatatttcgttcaaagtcaaaa
cgaggaacgaggccggagaagcctcaacggtctttgacagatagcaacgcttccaccaca
tcattaacttcttctggactaccatcatcagtctcgggagaaccgagttcacgaaggcca
ccaaaacataaaccaattgttattcgatctcacactgagccaactatttcccagccaaca
caggtggctgaagaatcaccactgcctacacaaacaccaagccaggccaccttttcgccg
tcaaaacttgggaaagagaaggctaccaccgaaatcaaggcaacaaaagagacaaagcca
aaagagcccggatctggagggatgggtcgcaagatgtcactgagggccttccgaggcgac
tcgagcaagaagagagcgcaaagggtagccgtgccaccctcctcacctccaccaatgcct
gcaattcctcggtcactacttgacgtcgaaatccctgatgttaagatggaccgttatagt
gttatgtttaacagtgtattgcagccacagcaaggatcagcttcctcactgcttgcccgg
cgacaagcgaatctagatcatctcaagatggtcaaggatgctattactgaaaatcgagat
tttcgtcgtccacggagagcaacctcgccacagccctcgccgaatttcgttcctactgga
gatcagatgaagcccttgccttcccctcgcttccgcgctaacacatctcctgccccgtac
gactcagccagttttgtgcagacgccagagatcttaacccatgaagccaaggcccaggtc
gttacactctcacgcacagaagtgcagcacggaaagtttgcctcacaggccacacactac
cagcctgttttagtctccaagttcaacagacgcccaagcggcacgaatgtcgaaagaatc
agccttgttccaaagatacacccttcgccccctagggcagtcgtctcaccagaaaaattc
tccagacagaactcgccctacacaccggtctctggagcagtgcccgtgtctcctgaacac
acagatgacgagaaagatgttcatgtcgccaagggaagaaacacatctccctcccaggcg
tcatggcaaatggcctcacctcccgcttcggtcacatcatctaacgcgggggcttcaagg
cgattttcaccttcctcatccctatcgtctcccaagaagaagagttccgacactgacgcc
caggaagctctgcgaaacgccgtcgagatctctatcgctcgccagatcagcgtttctcaa
cagcagcgcaagatgctgcatcccctgaagagcaaccctagtgttaggcataggcgtaat
ggcagtcctgctacatccgggcctggctatatccccatcgaggagggtgaacgcctggct
gagactaggtcgtctacccctgtcttggtaaacccgcgagaattgacaaactctcccgat
gcataccagacacatcgtaagagcgaaatggttattttcgaggattcctaa
>Fp16r
atgcctaatgctacaaatctctccagagccgctactgtgtcagcggcctccggttctcaa
cgacagttactacagcgcagaggtagtttcaccgtcgatcgttcagacagcaaatccttt
tctgatcattccttggataacaaacgtgtttccagagacgaccttgccctcatcctaaaa
agcacaaggaagggcaacgtaacggcgtttcatatccccatccatggccgacttccatct
cccgacctcagcccgcgcacttcatcactatcaacaacgactctagtgcgaacctcaacc
ccagattctgtgggagacaccggagagattggagtaatcgccgtcggtatggccatagga
agtccatcacacatgggagactcagtgccggcgccttggaacccgcaaaacagggctatg
aatgcagcagttgatgcaccagaatctatacaagaatccgaacctaagcctgcgtcggag
cctgttgaggaacacgatcaaaagcatcgcaagtggggtatatttcgttcaaagtcaaaa
cgaggaacgaggccggagaagcctcaacggtctttgacagatagcaacgcttccaccaca
tcattaacttcttctggactaccatcatcagtctcgggagaaccgagttcacgaaggcca
ccaaaacataaaccaattgttattcgatctcacactgagccaactatttcccagccaaca
caggtggctgaagaatcaccactgcctacacaaacaccaagccaggccaccttttcgccg
tcaaaacttgggaaagagaaggctaccaccgaaatcaaggcaacaaaagagacaaagcca
aaagagcccggatctggagggatgggtcgcaagatatcactgagggccttccgaggcgac
tcgagcaagaagagagcgcaaagggtagccgtgccaccctcctcacctccaccaatgcct
gcaattcctcggtcactacttgacgtcgaaatccctgatgttaagatggaccgttatagt
gttatgtttaacagtgtattgcagccacagcaaggatcagcttcctcactgcttgcccgg
cgacaagcgaatctagatcatctcaagatggtcaaggatgctattactgaaaatcgagat
tttcgtcgtccacggagagcaacctcgccacagccctcgccgaatttcgttcctactgga
gatcagatgaagcccttgccttcccctcgcttccgcgctaacacatctcctgccccgtac
gactcagccagttttgtgcagacgccagagatcttaacccatgaagccaaggcccaggtc
gttacactctcacgcacagaagtgcagcacggaaagtttgcctcacaggccacacactac
cagcctgttttagtctccaagttcaacagacgcccaagcggcacgaatgtcgaaagaatc
agccttgttccaaagatacacccttcgccccctagggcagtcgtctcaccagaaaaattc
tccagacagaactcgccctacacaccggtctctggagcagtgcccgtgtctcctgaacac
acagatgacgagaaagatgttcatgtcgccaagggaagaaacacatctccctcccaggcg
tcatggcaaatggcctcacctcccgcttcggtcacatcatctaacgcgggggcttcaagg
cgattttcaccttcctcatccctatcgtctcccaagaagaagagttccgacactgacgcc
caggaagctctgcgaaacgccgtcgagatctctatcgctcgccagatcagcgtttctcaa
cagcagcgcaagatgctgcatcccctgaagagcaaccctagtgttaggcataggcgtaat
ggcagtcctgctacatccgggcctggctatatccccatcgaggagggtgaacgcctggct
gagactaggtcgtctacccctgtcttggtaaacccgcgagaattgacaaactctcccgat
gcataccagacacatcgtaagagcgaaatggttattttcgaggattcctaa
>Fp1r
atgcctaatgctacaaatctctccagagccgctactgtgtcagcggcctccggttctcaa
cgacagttactacagcgcagaggtagtttcaccgtcgatcgttcagacagcaaatccttt
tctgatcattccttggataacaaacgtgtttccagagacgaccttgccctcatcctaaaa
agcacaaggaagggcaacgtaacggcgtttcatatccccatccatggccgacttccatct
cccgacctcagcccgcgcacttcatcactatcaacaacgactctagtgcgaacctcaacc
ccagattctgtgggagacaccggagagattggagtaatcgccgtcggtatggccatagga
agtccatcacacatgggagactcagtgccggcgccttggaacccgcaaaacagggctatg
aatgcagcagttgatgcaccagaatctatacaagaatccgaacctaagcctgcgtcggag
cctgttgaggaacacgatcaaaagcatcgcaagtggggtatatttcgttcaaagtcaaaa
cgaggaacgaggccggagaagcctcaacggtctttgacagatagcaacgcttccaccaca
tcattaacttcttctggactaccatcatcagtctcgggagaaccgagttcacgaaggcca
ccaaaacataaaccaattgttattcgatctcacactgagccaactatttcccagccaaca
caggtggctgaagaatcaccactgcctacacaaacaccaagccaggccaccttttcgccg
tcaaaacttgggaaagagaaggctaccaccgaaatcaaggcaacaaaagagacaaagcca
aaagagcccggatctggagggatgggtcgcaagatgtcactgagggccttccgaggcgac
tcgagcaagaagagagcgcaaagggtagccgtgccaccctcctcacctccaccaatgcct
gcaattcctcggtcactacttgacgtcgaaatccctgatgttaagatggaccgttatagt
gttatgtttaacagtgtattgcagccacagcaaggatcagcttcctcactgcttgcccgg
cgacaagcgaatctagatcatctcaagatggtcaaggatgctattactgaaaatcgagat
tttcgtcgtccacggagagcaacctcgccacagccctcgccgaatttcgttcctactgga
gatcagatgaagcccttgccttcccctcgcttccgcgctaacacatctcctgccccgtac
gactcagccagttttgtgcagacgccagagatcttaacccatgaagccaaggcccaggtc
gttacactctcacgcacagaagtgcagcacggaaagtttgcctcacaggccacacactac
cagcctgttttagtctccaagttcaacagacgcccaagcggcacgaatgtcgaaagaatc
agccttgttccaaagatacacccttcgccccctagggcagtcgtctcaccagaaaaattc
tccagacagaactcgccctacacaccggtctctggagcagtgcccgtgtctcctgaacac
acagatgacgagaaagatgttcatgtcgccaagggaagaaacacatctccctcccaggcg
tcatggcaaatggcctcacctcccgcttcggtcacatcatctaacgcgggggcttcaagg
cgattttcaccttcctcatccctatcgtctcccaagaagaagagttccgacactgacgcc
caggaagctctgcgaaacgccgtcgagatctctatcgctcgccagatcagcgtttctcaa
cagcagcgcaagatgctgcatcccctgaagagcaaccctagtgttaggcataggcgtaat
ggcagtcctgctacatccgggcctggctatatccccatcgaggagggtgaacgcctggct
gagactaggtcgtctacccctgtcttggtaaacccgcgagaattgacaaactctcccgat
gcataccagacacatcgtaagagcgaaatggttattttcgaggattcctaa
>Fp21r
atgcctaatgctacaaatctctccagagccgctactgtgtcagcggcctccggttctcaa
cgacagttactacagcgcagaggtagtttcaccgtcgatcgttcagacagcaaatccttt
tctgatcattccttggataacaaacgtgtttccagagacgaccttgccctcatcctaaaa
agcacaaggaagggcaacgtaacggcgtttcatatccccatccatggccgacttccatct
cccgacctcagcccgcgcacttcatcactatcaacaacgactctagtgcgaacctcaacc
ccagattctgtgggagacaccggagagattggagtaatcgccgtcggtatggccatagga
agtccatcacacatgggagactcagtgccggcgccttggaacccgcaaaacagggctatg
aatgcagcagttgatgcaccagaatctatacaagaatccgaacctaagcctgcgtcggag
cctgttgaggaacacgatcaaaagcatcgcaagtggggtatatttcgttcaaagtcaaaa
cgaggaacgaggccggagaagcctcaacggtctttgacagatagcaacgcttccaccaca
tcattaacttcttctggactaccatcatcagtctcgggagaaccgagttcacgaaggcca
ccaaaacataaaccaattgttattcgatctcacactgagccaactatttcccagccaaca
caggtggctgaagaatcaccactgcctacacaaacaccaagccaggccaccttttcgccg
tcaaaacttgggaaagagaaggctaccaccgaaatcaaggcaacaaaagagacaaagcca
aaagagcccggatctggagggatgggtcgcaagatgtcactgagggccttccgaggcgac
tcgagcaagaagagagcgcaaagggtagccgtgccaccctcctcacctccaccaatgcct
gcaattcctcggtcactacttgacgtcgaaatccctgatgttaagatggaccgttatagt
gttatgtttaacagtgtattgcagccacagcaaggatcagcttcctcactgcttgcccgg
cgacaagcgaatctagatcatctcaagatggtcaaggatgctattactgaaaatcgagat
tttcgtcgtccacggagagcaacctcgccacagccctcgccgaatttcgttcctactgga
gatcagatgaagcccttgccttcccctcgcttccgcgctaacacatctcctgccccgtac
gactcagccagttttgtgcagacgccagagatcttaacccatgaagccaaggcccaggtc
gttacactctcacgcacagaagtgcagcacggaaagtttgcctcacaggccacacactac
cagcctgttttagtctccaagttcaacagacgcccaagcggcacgaatgtcgaaagaatc
agccttgttccaaagatacacccttcgccccctagggcagtcgtctcaccagaaaaattc
tccagacagaactcgccctacacaccggtctctggagcagtgcccgtgtctcctgaacac
acagatgacgagaaagatgttcatgtcgccaagggaagaaacacatctccctcccaggcg
tcatggcaaatggcctcacctcccgcttcggtcacatcatctaacgcgggggcttcaagg
cgattttcaccttcctcatccctatcgtctcccaagaagaagagttccgacactgacgcc
caggaagctctgcgaaacgccgtcgagatctctatcgctcgccagatcagcgtttctcaa
cagcagcgcaagatgctgcatcccctgaagagcaaccctagtgttaggcataggcgtaat
ggcagtcctgctacatccgggcctggctatatccccatcgaggagggtgaacgcctggct
gagactaggtcgtctacccctgtcttggtaaacccgcgagaattgacaaactctcccgat
gcataccagacacatcgtaagagcgaaatggttattttcgaggattcctaa
>Fp24r
atgcctaatgctacaaatctctccagagccgctactgtgtcagcggcctccggttctcaa
cgacagttactacagcgcagaggtagtttcaccgtcgatcgttcagacagcaaatccttt
tctgatcattccttggataacaaacgtgtttccagagacgaccttgccctcatcctaaaa
agcacaaggaagggcaacgtaacggcgtttcatatccccatccatggccgacttccatct
cccgacctcagcccgcgcacttcatcactatcaacaacgactctagtgcgaacctcaacc
ccagattctgtgggagacaccggagagattggagtaatcgccgtcggtatggccatagga
agtccatcacacatgggagactcagtgccggcgccttggaacccgcaaaacagggctatg
aatgcagcagttgatgcaccagaatctatacaagaatccgaacctaagcctgcgtcggag
cctgttgaggaacacgatcaaaagcatcgcaagtggggtatatttcgttcaaagtcaaaa
cgaggaacgaggccggagaagcctcaacggtctttgacagatagcaacgcttccaccaca
tcattaacttcttctggactaccatcatcagtctcgggagaaccgagttcacgaaggcca
ccaaaacataaaccaattgttattcgatctcacactgagccaactatttcccagccaaca
caggtggctgaagaatcaccactgcctacacaaacaccaagccaggccaccttttcgccg
tcaaaacttgggaaagagaaggctaccaccgaaatcaaggcaacaaaagagacaaagcca
aaagagcccggatctggagggatgggtcgcaagatgtcactgagggccttccgaggcgac
tcgagcaagaagagagcgcaaagggtagccgtgccaccctcctcacctccaccaatgcct
gcaattcctcggtcactacttgacgtcgaaatccctgatgttaagatggaccgttatagt
gttatgtttaacagtgtattgcagccacagcaaggatcagcttcctcactgcttgcccgg
cgacaagcgaatctagatcatctcaagatggtcaaggatgctattactgaaaatcgagat
tttcgtcgtccacggagagcaacctcgccacagccctcgccgaatttcgttcctactgga
gatcagatgaagcccttgccttcccctcgcttccgcgctaacacatctcctgccccgtac
gactcagccagttttgtgcagacgccagagatcttaacccatgaagccaaggcccaggtc
gttacactctcacgcacagaagtgcagcacggaaagtttgcctcacaggccacacactac
cagcctgttttagtctccaagttcaacagacgcccaagcggcacgaatgtcgaaagaatc
agccttgttccaaagatacacccttcgccccctagggcagtcgtctcaccagaaaaattc
tccagacagaactcgccctacacaccggtctctggagcagtgcccgtgtctcctgaacac
acagatgacgagaaagatgttcatgtcgccaagggaagaaacacatctccctcccaggcg
tcatggcaaatggcctcacctcccgcttcggtcacatcatctaacgcgggggcttcaagg
cgattttcaccttcctcatccctatcgtctcccaagaagaagagttccgacactgacgcc
caggaagctctgcgaaacgccgtcgagatctctatcgctcgccagatcagcgtttctcaa
cagcagcgcaagatgctgcatcccctgaagagcaaccctagtgttaggcataggcgtaat
ggcagtcctgctacatccgggcctggctatatccccatcgaggagggtgaacgcctggct
gagactaggtcgtctacccctgtcttggtaaacccgcgagaattgacaaactctcccgat
gcataccagacacatcgtaagagcgaaatggttattttcgaggattcctaa
>Fp2516
atgcctaatgctacaaatctctccagagccgctactgtgtcagcggcctccggttctcaa
cgacagttactacagcgcagaggtagtttcaccgtcgatcgttcagacagcaaatccttt
tctgatcattccttggataacaaacgtgtttccagagacgaccttgccctcatcctaaaa
agcacaaggaagggcaacgtaacggcgtttcatatccccatccatggccgacttccatct
cccgacctcagcccgcgcacttcatcactatcaacaacgactctagtgcgaacctcaacc
ccagattctgtgggagacaccggagagattggagtaatcgccgtcggtatggccatagga
agtccatcacacatgggagactcagtgccggcgccttggaacccgcaaaacagggctatg
aatgcagcagttgatgcaccagaatctatacaagaatccgaacctaagcctgcgtcggag
cctgttgaggaacacgatcaaaagcatcgcaagtggggtatatttcgttcaaagtcaaaa
cgaggaacgaggccggagaagcctcaacggtctttgacagatagcaacgcttccaccaca
tcattaacttcttctggactaccatcatcagtctcgggagaaccgagttcacgaaggcca
ccaaaacataaaccaattgttattcgatctcacactgagccaactatttcccagccaaca
caggtggctgaagaatcaccactgcctacacaaacaccaagccaggccaccttttcgccg
tcaaaacttgggaaagagaaggctaccaccgaaatcaaggcaacaaaagagacaaagcca
aaagagcccggatctggagggatgggtcgcaagatgtcactgagggccttccgaggcgac
tcgagcaagaagagagcgcaaagggtagccgtgccaccctcctcacctccaccaatgcct
gcaattcctcggtcactacttgacgtcgaaatccctgatgttaagatggaccgttatagt
gttatgtttaacagtgtattgcagccacagcaaggatcagcttcctcactgcttgcccgg
cgacaagcgaatctagatcatctcaagatggtcaaggatgctattactgaaaatcgagat
tttcgtcgtccacggagagcaacctcgccacagccctcgccgaatttcgttcctactgga
gatcagatgaagcccttgccttcccctcgcttccgcgctaacacatctcctgccccgtac
gactcagccagttttgtgcagacgccagagatcttaacccatgaagccaaggcccaggtc
gttacactctcacgcacagaagtgcagcacggaaagtttgcctcacaggccacacactac
cagcctgttttagtctccaagttcaacagacgcccaagcggcacgaatgtcgaaagaatc
agccttgttccaaagatacacccttcgccccctagggcagtcgtctcaccagaaaaattc
tccagacagaactcgccctacacaccggtctctggagcagtgcccgtgtctcctgaacac
acagatgacgagaaagatgttcatgtcgccaagggaagaaacacatctccctcccaggcg
tcatggcaaatggcctcacctcccgcttcggtcacatcatctaacgcgggggcttcaagg
cgattttcaccttcctcatccctatcgtctcccaagaagaagagttccgacactgacgcc
caggaagctctgcgaaacgccgtcgagatctctatcgctcgccagatcagcgtttctcaa
cagcagcgcaagatgctgcatcccctgaagagcaaccctagtgttaggcataggcgtaat
ggcagtcctgctacatccgggcctggctatatccccatcgaggagggtgaacgcctggct
gagactaggtcgtctacccctgtcttggtaaacccgcgagaattgacaaactctcccgat
gcataccagacacatcgtaagagcgaaatggttattttcgaggattcctaa
>Fp26r
atgcctaatgctacaaatctctccagagccgctactgtgtcagcggcctccggttctcaa
cgacagttactacagcgcagaggtagtttcaccgtcgatcgttcagacagcaaatccttt
tctgatcattccttggataacaaacgtgtttccagagacgaccttgccctcatcctaaaa
agcacaaggaagggcaacgtaacggcgtttcatatccccatccatggccgacttccatct
cccgacctcagcccgcgcacttcatcactatcaacaacgactctagtgcgaacctcaacc
ccagattctgtgggagacaccggagagattggagtaatcgccgtcggtatggccatagga
agtccatcacacatgggagactcagtgccggcgccttggaacccgcaaaacagggctatg
aatgcagcagttgatgcaccagaatctatacaagaatccgaacctaagcctgcgtcggag
cctgttgaggaacacgatcaaaagcatcgcaagtggggtatatttcgttcaaagtcaaaa
cgaggaacgaggccggagaagcctcaacggtctttgacagatagcaacgcttccaccaca
tcattaacttcttctggactaccatcatcagtctcgggagaaccgagttcacgaaggcca
ccaaaacataaaccaattgttattcgatctcacactgagccaactatttcccagccaaca
caggtggctgaagaatcaccactgcctacacaaacaccaagccaggccaccttttcgccg
tcaaaacttgggaaagagaaggctaccaccgaaatcaaggcaacaaaagagacaaagcca
aaagagcccggatctggagggatgggtcgcaagatgtcactgagggccttccgaggcgac
tcgagcaagaagagagcgcaaagggtagccgtgccaccctcctcacctccaccaatgcct
gcaattcctcggtcactacttgacgtcgaaatccctgatgttaagatggaccgttatagt
gttatgtttaacagtgtattgcagccacagcaaggatcagcttcctcactgcttgcccgg
cgacaagcgaatctagatcatctcaagatggtcaaggatgctattactgaaaatcgagat
tttcgtcgtccacggagagcaacctcgccacagccctcgccgaatttcgttcctactgga
gatcagatgaagcccttgccttcccctcgcttccgcgctaacacatctcctgccccgtac
gactcagccagttttgtgcagacgccagagatcttaacccatgaagccaaggcccaggtc
gttacactctcacgcacagaagtgcagcacggaaagtttgcctcacaggccacacactac
cagcctgttttagtctccaagttcaacagacgcccaagcggcacgaatgtcgaaagaatc
agccttgttccaaagatacacccttcgccccctagggcagtcgtctcaccagaaaaattc
tccagacagaactcgccctacacaccggtctctggagcagtgcccgtgtctcctgaacac
acagatgacgagaaagatgttcatgtcgccaagggaagaaacacatctccctcccaggcg
tcatggcaaatggcctcacctcccgcttcggtcacatcatctaacgcgggggcttcaagg
cgattttcaccttcctcatccctatcgtctcccaagaagaagagttccgacactgacgcc
caggaagctctgcgaaacgccgtcgagatctctatcgctcgccagatcagcgtttctcaa
cagcagcgcaagatgctgcatcccctgaagagcaaccctagtgttaggcataggcgtaat
ggcagtcctgctacatccgggcctggctatatccccatcgaggagggtgaacgcctggct
gagactaggtcgtctacccctgtcttggtaaacccgcgagaattgacaaactctcccgat
gcataccagacacatcgtaagagcgaaatggttattttcgaggattcctaa
>Fp33
atgcctaatgctacaaatctctccagagccgctactgtgtcagcggcctccggttctcaa
cgacagttactacagcgcagaggtagtttcaccgtcgatcgttcagacagcaaatccttt
tctgatcattccttggataacaaacgtgtttccagagacgaccttgccctcatcctaaaa
agcacaaggaagggcaacgtaacggcgtttcatatccccatccatggccgacttccatct
cccgacctcagcccgcgcacttcatcactatcaacaacgactctagtgcgaacctcaacc
ccagattctgtgggagacaccggagagattggagtaatcgccgtcggtatggccatagga
agtccatcacacatgggagactcagtgccggcgccttggaacccgcaaaacagggctatg
aatgcagcagttgatgcaccagaatctatacaagaatccgaacctaagcctgcgtcggag
cctgttgaggaacacgatcaaaagcatcgcaagtggggtatatttcgttcaaagtcaaaa
cgaggaacgaggccggagaagcctcaacggtctttgacagatagcaacgcttccaccaca
tcattaacttcttctggactaccatcatcagtctcgggagaaccgagttcacgaaggcca
ccaaaacataaaccaattgttattcgatctcacactgagccaactatttcccagccaaca
caggtggctgaagaatcaccactgcctacacaaacaccaagccaggccaccttttcgccg
tcaaaacttgggaaagagaaggctaccaccgaaatcaaggcaacaaaagagacaaagcca
aaagagcccggatctggagggatgggtcgcaagatatcactgagggccttccgaggcgac
tcgagcaagaagagagcgcaaagggtagccgtgccaccctcctcacctccaccaatgcct
gcaattcctcggtcactacttgacgtcgaaatccctgatgttaagatggaccgttatagt
gttatgtttaacagtgtattgcagccacagcaaggatcagcttcctcactgcttgcccgg
cgacaagcgaatctagatcatctcaagatggtcaaggatgctattactgaaaatcgagat
tttcgtcgtccacggagagcaacctcgccacagccctcgccgaatttcgttcctactgga
gatcagatgaagcccttgccttcccctcgcttccgcgctaacacatctcctgccccgtac
gactcagccagttttgtgcagacgccagagatcttaacccatgaagccaaggcccaggtc
gttacactctcacgcacagaagtgcagcacggaaagtttgcctcacaggccacacactac
cagcctgttttagtctccaagttcaacagacgcccaagcggcacgaatgtcgaaagaatc
agccttgttccaaagatacacccttcgccccctagggcagtcgtctcaccagaaaaattc
tccagacagaactcgccctacacaccggtctctggagcagtgcccgtgtctcctgaacac
acagatgacgagaaagatgttcatgtcgccaagggaagaaacacatctccctcccaggcg
tcatggcaaatggcctcacctcccgcttcggtcacatcatctaacgcgggggcttcaagg
cgattttcaccttcctcatccctatcgtctcccaagaagaagagttccgacactgacgcc
caggaagctctgcgaaacgccgtcgagatctctatcgctcgccagatcagcgtttctcaa
cagcagcgcaagatgctgcatcccctgaagagcaaccctagtgttaggcataggcgtaat
ggcagtcctgctacatccgggcctggctatatccccatcgaggagggtgaacgcctggct
gagactaggtcgtctacccctgtcttggtaaacccgcgagaattgacaaactctcccgat
gcataccagacacatcgtaagagcgaaatggttattttcgaggattcctaa
>Fp34
atgcctaatgctacaaatctctccagagccgctactgtgtcagcggcctccggttctcaa
cgacagttactacagcgcagaggtagtttcaccgtcgatcgttcagacagcaaatccttt
tctgatcattccttggataacaaacgtgtttccagagacgaccttgccctcatcctaaaa
agcacaaggaagggcaacgtaacggcgtttcatatccccatccatggccgacttccatct
cccgacctcagcccgcgcacttcatcactatcaacaacgactctagtgcgaacctcaacc
ccagattctgtgggagacaccggagagattggagtaatcgccgtcggtatggccatagga
agtccatcacacatgggagactcagtgccggcgccttggaacccgcaaaacagggctatg
aatgcagcagttgatgcaccagaatctatacaagaatccgaacctaagcctgcgtcggag
cctgttgaggaacacgatcaaaagcatcgcaagtggggtatatttcgttcaaagtcaaaa
cgaggaacgaggccggagaagcctcaacggtctttgacagatagcaacgcttccaccaca
tcattaacttcttctggactaccatcatcagtctcgggagaaccgagttcacgaaggtca
ccaaaacataaaccaattgttattcgatctcacactgagccaactatttcccagccaaca
caggtggctgaagaatcaccactgcctacacaaacaccaagccaggccaccttttcgccg
tcaaaacttgggaaagagaaggctaccaccgaaatcaaggcaacaaaagagacaaagcca
aaagagcccggatctggagggatgggtcgcaagatgtcactgagggccttccgaggcgac
tcgagcaagaagagagcgcaaagggtagccgtgccaccctcctcacctccaccaatgcct
gcaattcctcggtcactacttgacgtcgaaatccctgatgttaagatggaccgttatagt
gttatgtttaacagtgtattgcagccacagcaaggatcagcttcctcactgcttgcccgg
cgacaagcgaatctagatcatctcaagatggtcaaggatgctattactgaaaatcgagat
tttcgtcgtccacggagagcaacctcgccacagccctcgccgaatttcgttcctactgga
gatcagatgaagcccttgccttcccctcgcttccgcgctaacacatctcctgccccgtac
gactcagccagttttgtgcagacgccagagatcttaacccatgaagccaaggcccaggtc
gttacactctcacgcacagaagtgcagcacggaaagtttgcctcacaggccacacactac
cagcctgttttagtctccaagttcaacagacgcccaagcggcacgaatgtcgaaagaatc
agccttgttccaaagatacacccttcgccccctagggcagtcgtctcaccagaaaaattc
tccagacagaactcgccctacacaccggtctctggagcagtgcccgtgtctcctgaacac
acagatgacgagaaagatgttcatgtcgccaagggaagaaacacatctccctcccaggcg
tcatggcaaatggcctcacctcccgcttcggtcacatcatctaacgcgggggcttcaagg
cgattttcaccttcctcatccctatcgtctcccaagaagaagagttccgacactgacgcc
caggaagctctgcgaaacgccgtcgagatctctatcgctcgccagatcagcgtttctcaa
cagcagcgcaagatgctgcatcccctgaagagcaaccctagtgttaggcataggcgtaat
ggcagtcctgctacatccgggcctggctatatccccatcgaggagggtgaacgcctggct
gagactaggtcgtctacccctgtcttggtaaacccgcgagaattgacaaactctcccgat
gcataccagacacatcgtaagagcgaaatggttattttcgaggattcctaa
>Fp35
atgcctaatgctacaaatctctccagagccgctactgtgtcagcggcctccggttctcaa
cgacagttactacagcgcagaggtagtttcaccgtcgatcgttcagacagcaaatccttt
tctgatcattccttggataacaaacgtgtttccagagacgaccttgccctcatcctaaaa
agcacaaggaagggcaacgtaacggcgtttcatatccccatccatggccgacttccatct
cccgacctcagcccgcgcacttcatcactatcaacaacgactctagtgcgaacctcaacc
ccagattctgtgggagacaccggagagattggagtaatcgccgtcggtatggccatagga
agtccatcacacatgggagactcagtgccggcgccttggaacccgcaaaacagggctatg
aatgcagcagttgatgcaccagaatctatacaagaatccgaacctaagcctgcgtcggag
cctgttgaggaacacgatcaaaagcatcgcaagtggggtatatttcgttcaaagtcaaaa
cgaggaacgaggccggagaagcctcaacggtctttgacagatagcaacgcttccaccaca
tcattaacttcttctggactaccatcatcagtctcgggagaaccgagttcacgaaggcca
ccaaaacataaaccaattgttattcgatctcacactgagccaactatttcccagccaaca
caggtggctgaagaatcaccactgcctacacaaacaccaagccaggccaccttttcgccg
tcaaaacttgggaaagagaaggctaccaccgaaatcaaggcaacaaaagagacaaagcca
aaagagcccggatctggagggatgggtcgcaagatgtcactgagggccttccgaggcgac
tcgagcaagaagagagcgcaaagggtagccgtgccaccctcctcacctccaccaatgcct
gcaattcctcggtcactacttgacgtcgaaatccctgatgttaagatggaccgttatagt
gttatgtttaacagtgtattgcagccacagcaaggatcagcttcctcactgcttgcccgg
cgacaagcgaatctagatcatctcaagatggtcaaggatgctattactgaaaatcgagat
tttcgtcgtccacggagagcaacctcgccacagccctcgccgaatttcgttcctactgga
gatcagatgaagcccttgccttcccctcgcttccgcgctaacacatctcctgccccgtac
gactcagccagttttgtgcagacgccagagatcttaacccatgaagccaaggcccaggtc
gttacactctcacgcacagaagtgcagcacggaaagtttgcctcacaggccacacactac
cagcctgttttagtctccaagttcaacagacgcccaagcggcacgaatgtcgaaagaatc
agccttgttccaaagatacacccttcgccccctagggcagtcgtctcaccagaaaaattc
tccagacagaactcgccctacacaccggtctctggagcagtgcccgtgtctcctgaacac
acagatgacgagaaagatgttcatgtcgccaagggaagaaacacatctccctcccaggcg
tcatggcaaatggcctcacctcccgcttcggtcacatcatctaacgcgggggcttcaagg
cgattttcaccttcctcatccctatcgtctcccaagaagaagagttccgacactgacgcc
caggaagctctgcgaaacgccgtcgagatctctatcgctcgccagatcagcgtttctcaa
cagcagcgcaagatgctgcatcccctgaagagcaaccctagtgttaggcataggcgtaat
ggcagtcctgctacatccgggcctggctatatccccatcgaggagggtgaacgcctggct
gagactaggtcgtctacccctgtcttggtaaacccgcgagaattgacaaactctcccgat
gcataccagacacatcgtaagagcgaaatggttattttcgaggattcctaa
>Fp38
atgcctaatgctacaaatctctccagagccgctactgtgtcagcggcctccggttctcaa
cgacagttactacagcgcagaggtagtttcaccgtcgatcgttcagacagcaaatccttt
tctgatcattccttggataacaaacgtgtttccagagacgaccttgccctcatcctaaaa
agcacaaggaagggcaacgtaacggcgtttcatatccccatccatggccgacttccatct
cccgacctcagcccgcgcacttcatcactatcaacaacgactctagtgcgaacctcaacc
ccagattctgtgggagacaccggagagattggagtaatcgccgtcggtatggccatagga
agtccatcacacatgggagactcagtgccggcgccttggaacccgcaaaacagggctatg
aatgcagcagttgatgcaccagaatctatacaagaatccgaacctaagcctgcgtcggag
cctgttgaggaacacgatcaaaagcatcgcaagtggggtatatttcgttcaaagtcaaaa
cgaggaacgaggccggagaagcctcaacggtctttgacagatagcaacgcttccaccaca
tcattaacttcttctggactaccatcatcagtctcgggagaaccgagttcacgaaggcca
ccaaaacataaaccaattgttattcgatctcacactgagccaactatttcccagccaaca
caggtggctgaagaatcaccactgcctacacaaacaccaagccaggccaccttttcgccg
tcaaaacttgggaaagagaaggctaccaccgaaatcaaggcaacaaaagagacaaagcca
aaagagcccggatctggagggatgggtcgcaagatgtcactgagggccttccgaggcgac
tcgagcaagaagagagcgcaaagggtagccgtgccaccctcctcacctccaccaatgcct
gcaattcctcggtcactacttgacgtcgaaatccctgatgttaagatggaccgttatagt
gttatgtttaacagtgtattgcagccacagcaaggatcagcttcctcactgcttgcccgg
cgacaagcgaatctagatcatctcaagatggtcaaggatgctattactgaaaatcgagat
tttcgtcgtccacggagagcaacctcgccacagccctcgccgaatttcgttcctactgga
gatcagatgaagcccttgccttcccctcgcttccgcgctaacacatctcctgccccgtac
gactcagccagttttgtgcagacgccagagatcttaacccatgaagccaaggcccaggtc
gttacactctcacgcacagaagtgcagcacggaaagtttgcctcacaggccacacactac
cagcctgttttagtctccaagttcaacagacgcccaagcggcacgaatgtcgaaagaatc
agccttgttccaaagatacacccttcgccccctagggcagtcgtctcaccagaaaaattc
tccagacagaactcgccctacacaccggtctctggagcagtgcccgtgtctcctgaacac
acagatgacgagaaagatgttcatgtcgccaagggaagaaacacatctccctcccaggcg
tcatggcaaatggcctcacctcccgcttcggtcacatcatctaacgcgggggcttcaagg
cgattttcaccttcctcatccctatcgtctcccaagaagaagagttccgacactgacgcc
caggaagctctgcgaaacgccgtcgagatctctatcgctcgccagatcagcgtttctcaa
cagcagcgcaagatgctgcatcccctgaagagcaaccctagtgttaggcataggcgtaat
ggcagtcctgctacatccgggcctggctatatccccatcgaggagggtgaacgcctggct
gagactaggtcgtctacccctgtcttggtaaacccgcgagaattgacaaactctcccgat
gcataccagacacatcgtaagagcgaaatggttattttcgaggattcctaa
>Fp39
atgcctaatgctacaaatctctccagagccgctactgtgtcagcggcctccggttctcaa
cgacagttactacagcgcagaggtagtttcaccgtcgatcgttcagacagcaaatccttt
tctgatcattccttggataacaaacgtgtttccagagacgaccttgccctcatcctaaaa
agcacaaggaagggcaacgtaacggcgtttcatatccccatccatggccgacttccatct
cccgacctcagcccgcgcacttcatcactatcaacaacgactctagtgcgaacctcaacc
ccagattctgtgggagacaccggagagattggagtaatcgccgtcggtatggccatagga
agtccatcacacatgggagactcagtgccggcgccttggaacccgcaaaacagggctatg
aatgcagcagttgatgcaccagaatctatacaagaatccgaacctaagcctgcgtcggag
cctgttgaggaacacgatcaaaagcatcgcaagtggggtatatttcgttcaaagtcaaaa
cgaggaacgaggccggagaagcctcaacggtctttgacagatagcaacgcttccaccaca
tcattaacttcttctggactaccatcatcagtctcgggagaaccgagttcacgaaggcca
ccaaaacataaaccaattgttattcgatctcacactgagccaactatttcccagccaaca
caggtggctgaagaatcaccactgcctacacaaacaccaagccaggccaccttttcgccg
tcaaaacttgggaaagagaaggctaccaccgaaatcaaggcaacaaaagagacaaagcca
aaagagcccggatctggagggatgggtcgcaagatgtcactgagggccttccgaggcgac
tcgagcaagaagagagcgcaaagggtagccgtgccaccctcctcacctccaccaatgcct
gcaattcctcggtcactacttgacgtcgaaatccctgatgttaagatggaccgttatagt
gttatgtttaacagtgtattgcagccacagcaaggatcagcttcctcactgcttgcccgg
cgacaagcgaatctagatcatctcaagatggtcaaggatgctattactgaaaatcgagat
tttcgtcgtccacggagagcaacctcgccacagccctcgccgaatttcgttcctactgga
gatcagatgaagcccttgccttcccctcgcttccgcgctaacacatctcctgccccgtac
gactcagccagttttgtgcagacgccagagatcttaacccatgaagccaaggcccaggtc
gttacactctcacgcacagaagtgcagcacggaaagtttgcctcacaggccacacactac
cagcctgttttagtctccaagttcaacagacgcccaagcggcacgaatgtcgaaagaatc
agccttgttccaaagatacacccttcgccccctagggcagtcgtctcaccagaaaaattc
tccagacagaactcgccctacacaccggtctctggagcagtgcccgtgtctcctgaacac
acagatgacgagaaagatgttcatgtcgccaagggaagaaacacatctccctcccaggcg
tcatggcaaatggcctcacctcccgcttcggtcacatcatctaacgcgggggcttcaagg
cgattttcaccttcctcatccctatcgtctcccaagaagaagagttccgacactgacgcc
caggaagctctgcgaaacgccgtcgagatctctatcgctcgccagatcagcgtttctcaa
cagcagcgcaagatgctgcatcccctgaagagcaaccctagtgttaggcataggcgtaat
ggcagtcctgctacatccgggcctggctatatccccatcgaggagggtgaacgcctggct
gagactaggtcgtctacccctgtcttggtaaacccgcgagaattgacaaactctcccgat
gcataccagacacatcgtaagagcgaaatggttattttcgaggattcctaa
>Fp42
atgcctaatgctacaaatctctccagagccgctactgtgtcagcggcctccggttctcaa
cgacagttactacagcgcagaggtagtttcaccgtcgatcgttcagacagcaaatccttt
tctgatcattccttggataacaaacgtgtttccagagacgaccttgccctcatcctaaaa
agcacaaggaagggcaacgtaacggcgtttcatatccccatccatggccgacttccatct
cccgacctcagcccgcgcacttcatcactatcaacaacgactctagtgcgaacctcaacc
ccagattctgtgggagacaccggagagattggagtaatcgccgtcggtatggccatagga
agtccatcacacatgggagactcagtgccggcgccttggaacccgcaaaacagggctatg
aatgcagcagttgatgcaccagaatctatacaagaatccgaacctaagcctgcgtcggag
cctgttgaggaacacgatcaaaagcatcgcaagtggggtatatttcgttcaaagtcaaaa
cgaggaacgaggccggagaagcctcaacggtctttgacagatagcaacgcttccaccaca
tcattaacttcttctggactaccatcatcagtctcgggagaaccgagttcacgaaggcca
ccaaaacataaaccaattgttattcgatctcacactgagccaactatttcccagccaaca
caggtggctgaagaatcaccactgcctacacaaacaccaagccaggccaccttttcgccg
tcaaaacttgggaaagagaaggctaccaccgaaatcaaggcaacaaaagagacaaagcca
aaagagcccggatctggagggatgggtcgcaagatgtcactgagggccttccgaggcgac
tcgagcaagaagagagcgcaaagggtagccgtgccaccctcctcacctccaccaatgcct
gcaattcctcggtcactacttgacgtcgaaatccctgatgttaagatggaccgttatagt
gttatgtttaacagtgtattgcagccacagcaaggatcagcttcctcactgcttgcccgg
cgacaagcgaatctagatcatctcaagatggtcaaggatgctattactgaaaatcgagat
tttcgtcgtccacggagagcaacctcgccacagccctcgccgaatttcgttcctactgga
gatcagatgaagcccttgccttcccctcgcttccgcgctaacacatctcctgccccgtac
gactcagccagttttgtgcagacgccagagatcttaacccatgaagccaaggcccaggtc
gttacactctcacgcacagaagtgcagcacggaaagtttgcctcacaggccacacactac
cagcctgttttagtctccaagttcaacagacgcccaagcggcacgaatgtcgaaagaatc
agccttgttccaaagatacacccttcgccccctagggcagtcgtctcaccagaaaaattc
tccagacagaactcgccctacacaccggtctctggagcagtgcccgtgtctcctgaacac
acagatgacgagaaagatgttcatgtcgccaagggaagaaacacatctccctcccaggcg
tcatggcaaatggcctcacctcccgcttcggtcacatcatctaacgcgggggcttcaagg
cgattttcaccttcctcatccctatcgtctcccaagaagaagagttccgacactgacgcc
caggaagctctgcgaaacgccgtcgagatctctatcgctcgccagatcagcgtttctcaa
cagcagcgcaagatgctgcatcccctgaagagcaaccctagtgttaggcataggcgtaat
ggcagtcctgctacatccgggcctggctatatccccatcgaggagggtgaacgcctggct
gagactaggtcgtctacccctgtcttggtaaacccgcgagaattgacaaactctcccgat
gcataccagacacatcgtaagagcgaaatggttattttcgaggattcctaa
>Fp44
atgcctaatgctacaaatctctccagagccgctactgtgtcagcggcctccggttctcaa
cgacagttactacagcgcagaggtagtttcaccgtcgatcgttcagacagcaaatccttt
tctgatcattccttggataacaaacgtgtttccagagacgaccttgccctcatcctaaaa
agcacaaggaagggcaacgtaacggcgtttcatatccccatccatggccgacttccatct
cccgacctcagcccgcgcacttcatcactatcaacaacgactctagtgcgaacctcaacc
ccagattctgtgggagacaccggagagattggagtaatcgccgtcggtatggccatagga
agtccatcacacatgggagactcagtgccggcgccttggaacccgcaaaacagggctatg
aatgcagcagttgatgcaccagaatctatacaagaatccgaacctaagcctgcgtcggag
cctgttgaggaacacgatcaaaagcatcgcaagtggggtatatttcgttcaaagtcaaaa
cgaggaacgaggccggagaagcctcaacggtctttgacagatagcaacgcttccaccaca
tcattaacttcttctggactaccatcatcagtctcgggagaaccgagttcacgaaggcca
ccaaaacataaaccaattgttattcgatctcacactgagccaactatttcccagccaaca
caggtggctgaagaatcaccactgcctacacaaacaccaagccaggccaccttttcgccg
tcaaaacttgggaaagagaaggctaccaccgaaatcaaggcaacaaaagagacaaagcca
aaagagcccggatctggagggatgggtcgcaagatgtcactgagggccttccgaggcgac
tcgagcaagaagagagcgcaaagggtagccgtgccaccctcctcacctccaccaatgcct
gcaattcctcggtcactacttgacgtcgaaatccctgatgttaagatggaccgttatagt
gttatgtttaacagtgtattgcagccacagcaaggatcagcttcctcactgcttgcccgg
cgacaagcgaatctagatcatctcaagatggtcaaggatgctattactgaaaatcgagat
tttcgtcgtccacggagagcaacctcgccacagccctcgccgaatttcgttcctactgga
gatcagatgaagcccttgccttcccctcgcttccgcgctaacacatctcctgccccgtac
gactcagccagttttgtgcagacgccagagatcttaacccatgaagccaaggcccaggtc
gttacactctcacgcacagaagtgcagcacggaaagtttgcctcacaggccacacactac
cagcctgttttagtctccaagttcaacagacgcccaagcggcacgaatgtcgaaagaatc
agccttgttccaaagatacacccttcgccccctagggcagtcgtctcaccagaaaaattc
tccagacagaactcgccctacacaccggtctctggagcagtgcccgtgtctcctgaacac
acagatgacgagaaagatgttcatgtcgccaagggaagaaacacatctccctcccaggcg
tcatggcaaatggcctcacctcccgcttcggtcacatcatctaacgcgggggcttcaagg
cgattttcaccttcctcatccctatcgtctcccaagaagaagagttccgacactgacgcc
caggaagctctgcgaaacgccgtcgagatctctatcgctcgccagatcagcgtttctcaa
cagcagcgcaagatgctgcatcccctgaagagcaaccctagtgttaggcataggcgtaat
ggcagtcctgctacatccgggcctggctatatccccatcgaggagggtgaacgcctggct
gagactaggtcgtctacccctgtcttggtaaacccgcgagaattgacaaactctcccgat
gcataccagacacatcgtaagagcgaaatggttattttcgaggattcctaa
>Fp49
atgcctaatgctacaaatctctccagagccgctactgtgtcagcggcctccggttctcaa
cgacagttactacagcgcagaggtagtttcaccgtcgatcgttcagacagcaaatccttt
tctgatcattccttggataacaaacgtgtttccagagacgaccttgccctcatcctaaaa
agcacaaggaagggcaacgtaacggcgtttcatatccccatccatggccgacttccatct
cccgacctcagcccgcgcacttcatcactatcaacaacgactctagtgcgaacctcaacc
ccagattctgtgggagacaccggagagattggagtaatcgccgtcggtatggccatagga
agtccatcacacatgggagactcagtgccggcgccttggaacccgcaaaacagggctatg
aatgcagcagttgatgcaccagaatctatacaagaatccgaacctaagcctgcgtcggag
cctgttgaggaacacgatcaaaagcatcgcaagtggggtatatttcgttcaaagtcaaaa
cgaggaacgaggccggagaagcctcaacggtctttgacagatagcaacgcttccaccaca
tcattaacttcttctggactaccatcatcagtctcgggagaaccgagttcacgaaggcca
ccaaaacataaaccaattgttattcgatctcacactgagccaactatttcccagccaaca
caggtggctgaagaatcaccactgcctacacaaacaccaagccaggccaccttttcgccg
tcaaaacttgggaaagagaaggctaccaccgaaatcaaggcaacaaaagagacaaagcca
aaagagcccggatctggagggatgggtcgcaagatgtcactgagggccttccgaggcgac
tcgagcaagaagagagcgcaaagggtagccgtgccaccctcctcacctccaccaatgcct
gcaattcctcggtcactacttgacgtcgaaatccctgatgttaagatggaccgttatagt
gttatgtttaacagtgtattgcagccacagcaaggatcagcttcctcactgcttgcccgg
cgacaagcgaatctagatcatctcaagatggtcaaggatgctattactgaaaatcgagat
tttcgtcgtccacggagagcaacctcgccacagccctcgccgaatttcgttcctactgga
gatcagatgaagcccttgccttcccctcgcttccgcgctaacacatctcctgccccgtac
gactcagccagttttgtgcagacgccagagatcttaacccatgaagccaaggcccaggtc
gttacactctcacgcacagaagtgcagcacggaaagtttgcctcacaggccacacactac
cagcctgttttagtctccaagttcaacagacgcccaagcggcacgaatgtcgaaagaatc
agccttgttccaaagatacacccttcgccccctagggcagtcgtctcaccagaaaaattc
tccagacagaactcgccctacacaccggtctctggagcagtgcccgtgtctcctgaacac
acagatgacgagaaagatgttcatgtcgccaagggaagaaacacatctccctcccaggcg
tcatggcaaatggcctcacctcccgcttcggtcacatcatctaacgcgggggcttcaagg
cgattttcaccttcctcatccctatcgtctcccaagaagaagagttccgacactgacgcc
caggaagctctgcgaaacgccgtcgagatctctatcgctcgccagatcagcgtttctcaa
cagcagcgcaagatgctgcatcccctgaagagcaaccctagtgttaggcataggcgtaat
ggcagtcctgctacatccgggcctggctatatccccatcgaggagggtgaacgcctggct
gagactaggtcgtctacccctgtcttggtaaacccgcgagaattgacaaactctcccgat
gcataccagacacatcgtaagagcgaaatggttattttcgaggattcctaa
>Fp50
atgcctaatgctacaaatctctccagagccgctactgtgtcagcggcctccggttctcaa
cgacagttactacagcgcagaggtagtttcaccgtcgatcgttcagacagcaaatccttt
tctgatcattccttggataacaaacgtgtttccagagacgaccttgccctcatcctaaaa
agcacaaggaagggcaacgtaacggcgtttcatatccccatccatggccgacttccatct
cccgacctcagcccgcgcacttcatcactatcaacaacgactctagtgcgaacctcaacc
ccagattctgtgggagacaccggagagattggagtaatcgccgtcggtatggccatagga
agtccatcacacatgggagactcagtgccggcgccttggaacccgcaaaacagggctatg
aatgcagcagttgatgcaccagaatctatacaagaatccgaacctaagcctgcgtcggag
cctgttgaggaacacgatcaaaagcatcgcaagtggggtatatttcgttcaaagtcaaaa
cgaggaacgaggccggagaagcctcaacggtctttgacagatagcaacgcttccaccaca
tcattaacttcttctggactaccatcatcagtctcgggagaaccgagttcacgaaggcca
ccaaaacataaaccaattgttattcgatctcacactgagccaactatttcccagccaaca
caggtggctgaagaatcaccactgcctacacaaacaccaagccaggccaccttttcgccg
tcaaaacttgggaaagagaaggctaccaccgaaatcaaggcaacaaaagagacaaagcca
aaagagcccggatctggagggatgggtcgcaagatgtcactgagggccttccgaggcgac
tcgagcaagaagagagcgcaaagggtagccgtgccaccctcctcacctccaccaatgcct
gcaattcctcggtcactacttgacgtcgaaatccctgatgttaagatggaccgttatagt
gttatgtttaacagtgtattgcagccacagcaaggatcagcttcctcactgcttgcccgg
cgacaagcgaatctagatcatctcaagatggtcaaggatgctattactgaaaatcgagat
tttcgtcgtccacggagagcaacctcgccacagccctcgccgaatttcgttcctactgga
gatcagatgaagcccttgccttcccctcgcttccgcgctaacacatctcctgccccgtac
gactcagccagttttgtgcagacgccagagatcttaacccatgaagccaaggcccaggtc
gttacactctcacgcacagaagtgcagcacggaaagtttgcctcacaggccacacactac
cagcctgttttagtctccaagttcaacagacgcccaagcggcacgaatgtcgaaagaatc
agccttgttccaaagatacacccttcgccccctagggcagtcgtctcaccagaaaaattc
tccagacagaactcgccctacacaccggtctctggagcagtgcccgtgtctcctgaacac
acagatgacgagaaagatgttcatgtcgccaagggaagaaacacatctccctcccaggcg
tcatggcaaatggcctcacctcccgcttcggtcacatcatctaacgcgggggcttcaagg
cgattttcaccttcctcatccctatcgtctcccaagaagaagagttccgacactgacgcc
caggaagctctgcgaaacgccgtcgagatctctatcgctcgccagatcagcgtttctcaa
cagcagcgcaagatgctgcatcccctgaagagcaaccctagtgttaggcataggcgtaat
ggcagtcctgctacatccgggcctggctatatccccatcgaggagggtgaacgcctggct
gagactaggtcgtctacccctgtcttggtaaacccgcgagaattgacaaactctcccgat
gcataccagacacatcgtaagagcgaaatggttattttcgaggattcctaa
>Fp51
atgcctaatgctacaaatctctccagagccgctactgtgtcagcggcctccggttctcaa
cgacagttactacagcgcagaggtagtttcaccgtcgatcgttcagacagcaaatccttt
tctgatcattccttggataacaaacgtgtttccagagacgaccttgccctcatcctaaaa
agcacaaggaagggcaacgtaacggcgtttcatatccccatccatggccgacttccatct
cccgacctcagcccgcgcacttcatcactatcaacaacgactctagtgcgaacctcaacc
ccagattctgtgggagacaccggagagattggagtaatcgccgtcggtatggccatagga
agtccatcacacatgggagactcagtgccggcgccttggaacccgcaaaacagggctatg
aatgcagcagttgatgcaccagaatctatacaagaatccgaacctaagcctgcgtcggag
cctgttgaggaacacgatcaaaagcatcgcaagtggggtatatttcgttcaaagtcaaaa
cgaggaacgaggccggagaagcctcaacggtctttgacagatagcaacgcttccaccaca
tcattaacttcttctggactaccatcatcagtctcgggagaaccgagttcacgaaggcca
ccaaaacataaaccaattgttattcgatctcacactgagccaactatttcccagccaaca
caggtggctgaagaatcaccactgcctacacaaacaccaagccaggccaccttttcgccg
tcaaaacttgggaaagagaaggctaccaccgaaatcaaggcaacaaaagagacaaagcca
aaagagcccggatctggagggatgggtcgcaagatgtcactgagggccttccgaggcgac
tcgagcaagaagagagcgcaaagggtagccgtgccaccctcctcacctccaccaatgcct
gcaattcctcggtcactacttgacgtcgaaatccctgatgttaagatggaccgttatagt
gttatgtttaacagtgtattgcagccacagcaaggatcagcttcctcactgcttgcccgg
cgacaagcgaatctagatcatctcaagatggtcaaggatgctattactgaaaatcgagat
tttcgtcgtccacggagagcaacctcgccacagccctcgccgaatttcgttcctactgga
gatcagatgaagcccttgccttcccctcgcttccgcgctaacacatctcctgccccgtac
gactcagccagttttgtgcagacgccagagatcttaacccatgaagccaaggcccaggtc
gttacactctcacgcacagaagtgcagcacggaaagtttgcctcacaggccacacactac
cagcctgttttagtctccaagttcaacagacgcccaagcggcacgaatgtcgaaagaatc
agccttgttccaaagatacacccttcgccccctagggcagtcgtctcaccagaaaaattc
tccagacagaactcgccctacacaccggtctctggagcagtgcccgtgtctcctgaacac
acagatgacgagaaagatgttcatgtcgccaagggaagaaacacatctccctcccaggcg
tcatggcaaatggcctcacctcccgcttcggtcacatcatctaacgcgggggcttcaagg
cgattttcaccttcctcatccctatcgtctcccaagaagaagagttccgacactgacgcc
caggaagctctgcgaaacgccgtcgagatctctatcgctcgccagatcagcgtttctcaa
cagcagcgcaagatgctgcatcccctgaagagcaaccctagtgttaggcataggcgtaat
ggcagtcctgctacatccgggcctggctatatccccatcgaggagggtgaacgcctggct
gagactaggtcgtctacccctgtcttggtaaacccgcgagaattgacaaactctcccgat
gcataccagacacatcgtaagagcgaaatggttattttcgaggattcctaa
>Fp59
atgcctaatgctacaaatctctccagagccgctactgtgtcagcggcctccggttctcaa
cgacagttactacagcgcagaggtagtttcaccgtcgatcgttcagacagcaaatccttt
tctgatcattccttggataacaaacgtgtttccagagacgaccttgccctcatcctaaaa
agcacaaggaagggcaacgtaacggcgtttcatatccccatccatggccgacttccatct
cccgacctcagcccgcgcacttcatcactatcaacaacgactctagtgcgaacctcaacc
ccagattctgtgggagacaccggagagattggagtaatcgccgtcggtatggccatagga
agtccatcacacatgggagactcagtgccggcgccttggaacccgcaaaacagggctatg
aatgcagcagttgatgcaccagaatctatacaagaatccgaacctaagcctgcgtcggag
cctgttgaggaacacgatcaaaagcatcgcaagtggggtatatttcgttcaaagtcaaaa
cgaggaacgaggccggagaagcctcaacggtctttgacagatagcaacgcttccaccaca
tcattaacttcttctggactaccatcatcagtctcgggagaaccgagttcacgaaggcca
ccaaaacataaaccaattgttattcgatctcacactgagccaactatttcccagccaaca
caggtggctgaagaatcaccactgcctacacaaacaccaagccaggccaccttttcgccg
tcaaaacttgggaaagagaaggctaccaccgaaatcaaggcaacaaaagagacaaagcca
aaagagcccggatctggagggatgggtcgcaagatatcactgagggccttccgaggcgac
tcgagcaagaagagagcgcaaagggtagccgtgccaccctcctcacctccaccaatgcct
gcaattcctcggtcactacttgacgtcgaaatccctgatgttaagatggaccgttatagt
gttatgtttaacagtgtattgcagccacagcaaggatcagcttcctcactgcttgcccgg
cgacaagcgaatctagatcatctcaagatggtcaaggatgctattactgaaaatcgagat
tttcgtcgtccacggagagcaacctcgccacagccctcgccgaatttcgttcctactgga
gatcagatgaagcccttgccttcccctcgcttccgcgctaacacatctcctgccccgtac
gactcagccagttttgtgcagacgccagagatcttaacccatgaagccaaggcccaggtc
gttacactctcacgcacagaagtgcagcacggaaagtttgcctcacaggccacacactac
cagcctgttttagtctccaagttcaacagacgcccaagcggcacgaatgtcgaaagaatc
agccttgttccaaagatacacccttcgccccctagggcagtcgtctcaccagaaaaattc
tccagacagaactcgccctacacaccggtctctggagcagtgcccgtgtctcctgaacac
acagatgacgagaaagatgttcatgtcgccaagggaagaaacacatctccctcccaggcg
tcatggcaaatggcctcacctcccgcttcggtcacatcatctaacgcgggggcttcaagg
cgattttcaccttcctcatccctatcgtctcccaagaagaagagttccgacactgacgcc
caggaagctctgcgaaacgccgtcgagatctctatcgctcgccagatcagcgtttctcaa
cagcagcgcaagatgctgcatcccctgaagagcaaccctagtgttaggcataggcgtaat
ggcagtcctgctacatccgggcctggctatatccccatcgaggagggtgaacgcctggct
gagactaggtcgtctacccctgtcttggtaaacccgcgagaattgacaaactctcccgat
gcataccagacacatcgtaagagcgaaatggttattttcgaggattcctaa
>Fp63
atgcctaatgctacaaatctctccagagccgctactgtgtcagcggcctccggttctcaa
cgacagttactacagcgcagaggtagtttcaccgtcgatcgttcagacagcaaatccttt
tctgatcattccttggataacaaacgtgtttccagagacgaccttgccctcatcctaaaa
agcacaaggaagggcaacgtaacggcgtttcatatccccatccatggccgacttccatct
cccgacctcagcccgcgcacttcatcactatcaacaacgactctagtgcgaacctcaacc
ccagattctgtgggagacaccggagagattggagtaatcgccgtcggtatggccatagga
agtccatcacacatgggagactcagtgccggcgccttggaacccgcaaaacagggctatg
aatgcagcagttgatgcaccagaatctatacaagaatccgaacctaagcctgcgtcggag
cctgttgaggaacacgatcaaaagcatcgcaagtggggtatatttcgttcaaagtcaaaa
cgaggaacgaggccggagaagcctcaacggtctttgacagatagcaacgcttccaccaca
tcattaacttcttctggactaccatcatcagtctcgggagaaccgagttcacgaaggcca
ccaaaacataaaccaattgttattcgatctcacactgagccaactatttcccagccaaca
caggtggctgaagaatcaccactgcctacacaaacaccaagccaggccaccttttcgccg
tcaaaacttgggaaagagaaggctaccaccgaaatcaaggcaacaaaagagacaaagcca
aaagagcccggatctggagggatgggtcgcaagatgtcactgagggccttccgaggcgac
tcgagcaagaagagagcgcaaagggtagccgtgccaccctcctcacctccaccaatgcct
gcaattcctcggtcactacttgacgtcgaaatccctgatgttaagatggaccgttatagt
gttatgtttaacagtgtattgcagccacagcaaggatcagcttcctcactgcttgcccgg
cgacaagcgaatctagatcatctcaagatggtcaaggatgctattactgaaaatcgagat
tttcgtcgtccacggagagcaacctcgccacagccctcgccgaatttcgttcctactgga
gatcagatgaagcccttgccttcccctcgcttccgcgctaacacatctcctgccccgtac
gactcagccagttttgtgcagacgccagagatcttaacccatgaagccaaggcccaggtc
gttacactctcacgcacagaagtgcagcacggaaagtttgcctcacaggccacacactac
cagcctgttttagtctccaagttcaacagacgcccaagcggcacgaatgtcgaaagaatc
agccttgttccaaagatacacccttcgccccctagggcagtcgtctcaccagaaaaattc
tccagacagaactcgccctacacaccggtctctggagcagtgcccgtgtctcctgaacac
acagatgacgagaaagatgttcatgtcgccaagggaagaaacacatctccctcccaggcg
tcatggcaaatggcctcacctcccgcttcggtcacatcatctaacgcgggggcttcaagg
cgattttcaccttcctcatccctatcgtctcccaagaagaagagttccgacactgacgcc
caggaagctctgcgaaacgccgtcgagatctctatcgctcgccagatcagcgtttctcaa
cagcagcgcaagatgctgcatcccctgaagagcaaccctagtgttaggcataggcgtaat
ggcagtcctgctacatccgggcctggctatatccccatcgaggagggtgaacgcctggct
gagactaggtcgtctacccctgtcttggtaaacccgcgagaattgacaaactctcccgat
gcataccagacacatcgtaagagcgaaatggttattttcgaggattcctaa
>Fp65
atgcctaatgctacaaatctctccagagccgctactgtgtcagcggcctccggttctcaa
cgacagttactacagcgcagaggtagtttcaccgtcgatcgttcagacagcaaatccttt
tctgatcattccttggataacaaacgtgtttccagagacgaccttgccctcatcctaaaa
agcacaaggaagggcaacgtaacggcgtttcatatccccatccatggccgacttccatct
cccgacctcagcccgcgcacttcatcactatcaacaacgactctagtgcgaacctcaacc
ccagattctgtgggagacaccggagagattggagtaatcgccgtcggtatggccatagga
agtccatcacacatgggagactcagtgccggcgccttggaacccgcaaaacagggctatg
aatgcagcagttgatgcaccagaatctatacaagaatccgaacctaagcctgcgtcggag
cctgttgaggaacacgatcaaaagcatcgcaagtggggtatatttcgttcaaagtcaaaa
cgaggaacgaggccggagaagcctcaacggtctttgacagatagcaacgcttccaccaca
tcattaacttcttctggactaccatcatcagtctcgggagaaccgagttcacgaaggcca
ccaaaacataaaccaattgttattcgatctcacactgagccaactatttcccagccaaca
caggtggctgaagaatcaccactgcctacacaaacaccaagccaggccaccttttcgccg
tcaaaacttgggaaagagaaggctaccaccgaaatcaaggcaacaaaagagacaaagcca
aaagagcccggatctggagggatgggtcgcaagatgtcactgagggccttccgaggcgac
tcgagcaagaagagagcgcaaagggtagccgtgccaccctcctcacctccaccaatgcct
gcaattcctcggtcactacttgacgtcgaaatccctgatgttaagatggaccgttatagt
gttatgtttaacagtgtattgcagccacagcaaggatcagcttcctcactgcttgcccgg
cgacaagcgaatctagatcatctcaagatggtcaaggatgctattactgaaaatcgagat
tttcgtcgtccacggagagcaacctcgccacagccctcgccgaatttcgttcctactgga
gatcagatgaagcccttgccttcccctcgcttccgcgctaacacatctcctgccccgtac
gactcagccagttttgtgcagacgccagagatcttaacccatgaagccaaggcccaggtc
gttacactctcacgcacagaagtgcagcacggaaagtttgcctcacaggccacacactac
cagcctgttttagtctccaagttcaacagacgcccaagcggcacgaatgtcgaaagaatc
agccttgttccaaagatacacccttcgccccctagggcagtcgtctcaccagaaaaattc
tccagacagaactcgccctacacaccggtctctggagcagtgcccgtgtctcctgaacac
acagatgacgagaaagatgttcatgtcgccaagggaagaaacacatctccctcccaggcg
tcatggcaaatggcctcacctcccgcttcggtcacatcatctaacgcgggggcttcaagg
cgattttcaccttcctcatccctatcgtctcccaagaagaagagttccgacactgacgcc
caggaagctctgcgaaacgccgtcgagatctctatcgctcgccagatcagcgtttctcaa
cagcagcgcaagatgctgcatcccctgaagagcaaccctagtgttaggcataggcgtaat
ggcagtcctgctacatccgggcctggctatatccccatcgaggagggtgaacgcctggct
gagactaggtcgtctacccctgtcttggtaaacccgcgagaattgacaaactctcccgat
gcataccagacacatcgtaagagcgaaatggttattttcgaggattcctaa
>Fp66
atgcctaatgctacaaatctctccagagccgctactgtgtcagcggcctccggttctcaa
cgacagttactacagcgcagaggtagtttcaccgtcgatcgttcagacagcaaatccttt
tctgatcattccttggataacaaacgtgtttccagagacgaccttgccctcatcctaaaa
agcacaaggaagggcaacgtaacggcgtttcatatccccatccatggccgacttccatct
cccgacctcagcccgcgcacttcatcactatcaacaacgactctagtgcgaacctcaacc
ccagattctgtgggagacaccggagagattggagtaatcgccgtcggtatggccatagga
agtccatcacacatgggagactcagtgccggcgccttggaacccgcaaaacagggctatg
aatgcagcagttgatgcaccagaatctatacaagaatccgaacctaagcctgcgtcggag
cctgttgaggaacacgatcaaaagcatcgcaagtggggtatatttcgttcaaagtcaaaa
cgaggaacgaggccggagaagcctcaacggtctttgacagatagcaacgcttccaccaca
tcattaacttcttctggactaccatcatcagtctcgggagaaccgagttcacgaaggcca
ccaaaacataaaccaattgttattcgatctcacactgagccaactatttcccagccaaca
caggtggctgaagaatcaccactgcctacacaaacaccaagccaggccaccttttcgccg
tcaaaacttgggaaagagaaggctaccaccgaaatcaaggcaacaaaagagacaaagcca
aaagagcccggatctggagggatgggtcgcaagatgtcactgagggccttccgaggcgac
tcgagcaagaagagagcgcaaagggtagccgtgccaccctcctcacctccaccaatgcct
gcaattcctcggtcactacttgacgtcgaaatccctgatgttaagatggaccgttatagt
gttatgtttaacagtgtattgcagccacagcaaggatcagcttcctcactgcttgcccgg
cgacaagcgaatctagatcatctcaagatggtcaaggatgctattactgaaaatcgagat
tttcgtcgtccacggagagcaacctcgccacagccctcgccgaatttcgttcctactgga
gatcagatgaagcccttgccttcccctcgcttccgcgctaacacatctcctgccccgtac
gactcagccagttttgtgcagacgccagagatcttaacccatgaagccaaggcccaggtc
gttacactctcacgcacagaagtgcagcacggaaagtttgcctcacaggccacacactac
cagcctgttttagtctccaagttcaacagacgcccaagcggcacgaatgtcgaaagaatc
agccttgttccaaagatacacccttcgccccctagggcagtcgtctcaccagaaaaattc
tccagacagaactcgccctacacaccggtctctggagcagtgcccgtgtctcctgaacac
acagatgacgagaaagatgttcatgtcgccaagggaagaaacacatctccctcccaggcg
tcatggcaaatggcctcacctcccgcttcggtcacatcatctaacgcgggggcttcaagg
cgattttcaccttcctcatccctatcgtctcccaagaagaagagttccgacactgacgcc
caggaagctctgcgaaacgccgtcgagatctctatcgctcgccagatcagcgtttctcaa
cagcagcgcaagatgctgcatcccctgaagagcaaccctagtgttaggcataggcgtaat
ggcagtcctgctacatccgggcctggctatatccccatcgaggagggtgaacgcctggct
gagactaggtcgtctacccctgtcttggtaaacccgcgagaattgacaaactctcccgat
gcataccagacacatcgtaagagcgaaatggttattttcgaggattcctaa
>Fp72
atgcctaatgctacaaatctctccagagccgctactgtgtcagcggcctccggttctcaa
cgacagttactacagcgcagaggtagtttcaccgtcgatcgttcagacagcaaatccttt
tctgatcattccttggataacaaacgtgtttccagagacgaccttgccctcatcctaaaa
agcacaaggaagggcaacgtaacggcgtttcatatccccatccatggccgacttccatct
cccgacctcagcccgcgcacttcatcactatcaacaacgactctagtgcgaacctcaacc
ccagattctgtgggagacaccggagagattggagtaatcgccgtcggtatggccatagga
agtccatcacacatgggagactcagtgccggcgccttggaacccgcaaaacagggctatg
aatgcagcagttgatgcaccagaatctatacaagaatccgaacctaagcctgcgtcggag
cctgttgaggaacacgatcaaaagcatcgcaagtggggtatatttcgttcaaagtcaaaa
cgaggaacgaggccggagaagcctcaacggtctttgacagatagcaacgcttccaccaca
tcattaacttcttctggactaccatcatcagtctcgggagaaccgagttcacgaaggcca
ccaaaacataaaccaattgttattcgatctcacactgagccaactatttcccagccaaca
caggtggctgaagaatcaccactgcctacacaaacaccaagccaggccaccttttcgccg
tcaaaacttgggaaagagaaggctaccaccgaaatcaaggcaacaaaagagacaaagcca
aaagagcccggatctggagggatgggtcgcaagatgtcactgagggccttccgaggcgac
tcgagcaagaagagagcgcaaagggtagccgtgccaccctcctcacctccaccaatgcct
gcaattcctcggtcactacttgacgtcgaaatccctgatgttaagatggaccgttatagt
gttatgtttaacagtgtattgcagccacagcaaggatcagcttcctcactgcttgcccgg
cgacaagcgaatctagatcatctcaagatggtcaaggatgctattactgaaaatcgagat
tttcgtcgtccacggagagcaacctcgccacagccctcgccgaatttcgttcctactgga
gatcagatgaagcccttgccttcccctcgcttccgcgctaacacatctcctgccccgtac
gactcagccagttttgtgcagacgccagagatcttaacccatgaagccaaggcccaggtc
gttacactctcacgcacagaagtgcagcacggaaagtttgcctcacaggccacacactac
cagcctgttttagtctccaagttcaacagacgcccaagcggcacgaatgtcgaaagaatc
agccttgttccaaagatacacccttcgccccctagggcagtcgtctcaccagaaaaattc
tccagacagaactcgccctacacaccggtctctggagcagtgcccgtgtctcctgaacac
acagatgacgagaaagatgttcatgtcgccaagggaagaaacacatctccctcccaggcg
tcatggcaaatggcctcacctcccgcttcggtcacatcatctaacgcgggggcttcaagg
cgattttcaccttcctcatccctatcgtctcccaagaagaagagttccgacactgacgcc
caggaagctctgcgaaacgccgtcgagatctctatcgctcgccagatcagcgtttctcaa
cagcagcgcaagatgctgcatcccctgaagagcaaccctagtgttaggcataggcgtaat
ggcagtcctgctacatccgggcctggctatatccccatcgaggagggtgaacgcctggct
gagactaggtcgtctacccctgtcttggtaaacccgcgagaattgacaaactctcccgat
gcataccagacacatcgtaagagcgaaatggttattttcgaggattcctaa
>Fp73
atgcctaatgctacaaatctctccagagccgctactgtgtcagcggcctccggttctcaa
cgacagttactacagcgcagaggtagtttcaccgtcgatcgttcagacagcaaatccttt
tctgatcattccttggataacaaacgtgtttccagagacgaccttgccctcatcctaaaa
agcacaaggaagggcaacgtaacggcgtttcatatccccatccatggccgacttccatct
cccgacctcagcccgcgcacttcatcactatcaacaacgactctagtgcgaacctcaacc
ccagattctgtgggagacaccggagagattggagtaatcgccgtcggtatggccatagga
agtccatcacacatgggagactcagtgccggcgccttggaacccgcaaaacagggctatg
aatgcagcagttgatgcaccagaatctatacaagaatccgaacctaagcctgcgtcggag
cctgttgaggaacacgatcaaaagcatcgcaagtggggtatatttcgttcaaagtcaaaa
cgaggaacgaggccggagaagcctcaacggtctttgacagatagcaacgcttccaccaca
tcattaacttcttctggactaccatcatcagtctcgggagaaccgagttcacgaaggtca
ccaaaacataaaccaattgttattcgatctcacactgagccaactatttcccagccaaca
caggtggctgaagaatcaccactgcctacacaaacaccaagccaggccaccttttcgccg
tcaaaacttgggaaagagaaggctaccaccgaaatcaaggcaacaaaagagacaaagcca
aaagagcccggatctggagggatgggtcgcaagatgtcactgagggccttccgaggcgac
tcgagcaagaagagagcgcaaagggtagccgtgccaccctcctcacctccaccaatgcct
gcaattcctcggtcactacttgacgtcgaaatccctgatgttaagatggaccgttatagt
gttatgtttaacagtgtattgcagccacagcaaggatcagcttcctcactgcttgcccgg
cgacaagcgaatctagatcatctcaagatggtcaaggatgctattactgaaaatcgagat
tttcgtcgtccacggagagcaacctcgccacagccctcgccgaatttcgttcctactgga
gatcagatgaagcccttgccttcccctcgcttccgcgctaacacatctcctgccccgtac
gactcagccagttttgtgcagacgccagagatcttaacccatgaagccaaggcccaggtc
gttacactctcacgcacagaagtgcagcacggaaagtttgcctcacaggccacacactac
cagcctgttttagtctccaagttcaacagacgcccaagcggcacgaatgtcgaaagaatc
agccttgttccaaagatacacccttcgccccctagggcagtcgtctcaccagaaaaattc
tccagacagaactcgccctacacaccggtctctggagcagtgcccgtgtctcctgaacac
acagatgacgagaaagatgttcatgtcgccaagggaagaaacacatctccctcccaggcg
tcatggcaaatggcctcacctcccgcttcggtcacatcatctaacgcgggggcttcaagg
cgattttcaccttcctcatccctatcgtctcccaagaagaagagttccgacactgacgcc
caggaagctctgcgaaacgccgtcgagatctctatcgctcgccagatcagcgtttctcaa
cagcagcgcaagatgctgcatcccctgaagagcaaccctagtgttaggcataggcgtaat
ggcagtcctgctacatccgggcctggctatatccccatcgaggagggtgaacgcctggct
gagactaggtcgtctacccctgtcttggtaaacccgcgagaattgacaaactctcccgat
gcataccagacacatcgtaagagcgaaatggttattttcgaggattcctaa
>Fp76
atgcctaatgctacaaatctctccagagccgctactgtgtcagcggcctccggttctcaa
cgacagttactacagcgcagaggtagtttcaccgtcgatcgttcagacagcaaatccttt
tctgatcattccttggataacaaacgtgtttccagagacgaccttgccctcatcctaaaa
agcacaaggaagggcaacgtaacggcgtttcatatccccatccatggccgacttccatct
cccgacctcagcccgcgcacttcatcactatcaacaacgactctagtgcgaacctcaacc
ccagattctgtgggagacaccggagagattggagtaatcgccgtcggtatggccatagga
agtccatcacacatgggagactcagtgccggcgccttggaacccgcaaaacagggctatg
aatgcagcagttgatgcaccagaatctatacaagaatccgaacctaagcctgcgtcggag
cctgttgaggaacacgatcaaaagcatcgcaagtggggtatatttcgttcaaagtcaaaa
cgaggaacgaggccggagaagcctcaacggtctttgacagatagcaacgcttccaccaca
tcattaacttcttctggactaccatcatcagtctcgggagaaccgagttcacgaaggtca
ccaaaacataaaccaattgttattcgatctcacactgagccaactatttcccagccaaca
caggtggctgaagaatcaccactgcctacacaaacaccaagccaggccaccttttcgccg
tcaaaacttgggaaagagaaggctaccaccgaaatcaaggcaacaaaagagacaaagcca
aaagagcccggatctggagggatgggtcgcaagatgtcactgagggccttccgaggcgac
tcgagcaagaagagagcgcaaagggtagccgtgccaccctcctcacctccaccaatgcct
gcaattcctcggtcactacttgacgtcgaaatccctgatgttaagatggaccgttatagt
gttatgtttaacagtgtattgcagccacagcaaggatcagcttcctcactgcttgcccgg
cgacaagcgaatctagatcatctcaagatggtcaaggatgctattactgaaaatcgagat
tttcgtcgtccacggagagcaacctcgccacagccctcgccgaatttcgttcctactgga
gatcagatgaagcccttgccttcccctcgcttccgcgctaacacatctcctgccccgtac
gactcagccagttttgtgcagacgccagagatcttaacccatgaagccaaggcccaggtc
gttacactctcacgcacagaagtgcagcacggaaagtttgcctcacaggccacacactac
cagcctgttttagtctccaagttcaacagacgcccaagcggcacgaatgtcgaaagaatc
agccttgttccaaagatacacccttcgccccctagggcagtcgtctcaccagaaaaattc
tccagacagaactcgccctacacaccggtctctggagcagtgcccgtgtctcctgaacac
acagatgacgagaaagatgttcatgtcgccaagggaagaaacacatctccctcccaggcg
tcatggcaaatggcctcacctcccgcttcggtcacatcatctaacgcgggggcttcaagg
cgattttcaccttcctcatccctatcgtctcccaagaagaagagttccgacactgacgcc
caggaagctctgcgaaacgccgtcgagatctctatcgctcgccagatcagcgtttctcaa
cagcagcgcaagatgctgcatcccctgaagagcaaccctagtgttaggcataggcgtaat
ggcagtcctgctacatccgggcctggctatatccccatcgaggagggtgaacgcctggct
gagactaggtcgtctacccctgtcttggtaaacccgcgagaattgacaaactctcccgat
gcataccagacacatcgtaagagcgaaatggttattttcgaggattcctaa
>Fp78
atgcctaatgctacaaatctctccagagccgctactgtgtcagcggcctccggttctcaa
cgacagttactacagcgcagaggtagtttcaccgtcgatcgttcagacagcaaatccttt
tctgatcattccttggataacaaacgtgtttccagagacgaccttgccctcatcctaaaa
agcacaaggaagggcaacgtaacggcgtttcatatccccatccatggccgacttccatct
cccgacctcagcccgcgcacttcatcactatcaacaacgactctagtgcgaacctcaacc
ccagattctgtgggagacaccggagagattggagtaatcgccgtcggtatggccatagga
agtccatcacacatgggagactcagtgccggcgccttggaacccgcaaaacagggctatg
aatgcagcagttgatgcaccagaatctatacaagaatccgaacctaagcctgcgtcggag
cctgttgaggaacacgatcaaaagcatcgcaagtggggtatatttcgttcaaagtcaaaa
cgaggaacgaggccggagaagcctcaacggtctttgacagatagcaacgcttccaccaca
tcattaacttcttctggactaccatcatcagtctcgggagaaccgagttcacgaaggcca
ccaaaacataaaccaattgttattcgatctcacactgagccaactatttcccagccaaca
caggtggctgaagaatcaccactgcctacacaaacaccaagccaggccaccttttcgccg
tcaaaacttgggaaagagaaggctaccaccgaaatcaaggcaacaaaagagacaaagcca
aaagagcccggatctggagggatgggtcgcaagatatcactgagggccttccgaggcgac
tcgagcaagaagagagcgcaaagggtagccgtgccaccctcctcacctccaccaatgcct
gcaattcctcggtcactacttgacgtcgaaatccctgatgttaagatggaccgttatagt
gttatgtttaacagtgtattgcagccacagcaaggatcagcttcctcactgcttgcccgg
cgacaagcgaatctagatcatctcaagatggtcaaggatgctattactgaaaatcgagat
tttcgtcgtccacggagagcaacctcgccacagccctcgccgaatttcgttcctactgga
gatcagatgaagcccttgccttcccctcgcttccgcgctaacacatctcctgccccgtac
gactcagccagttttgtgcagacgccagagatcttaacccatgaagccaaggcccaggtc
gttacactctcacgcacagaagtgcagcacggaaagtttgcctcacaggccacacactac
cagcctgttttagtctccaagttcaacagacgcccaagcggcacgaatgtcgaaagaatc
agccttgttccaaagatacacccttcgccccctagggcagtcgtctcaccagaaaaattc
tccagacagaactcgccctacacaccggtctctggagcagtgcccgtgtctcctgaacac
acagatgacgagaaagatgttcatgtcgccaagggaagaaacacatctccctcccaggcg
tcatggcaaatggcctcacctcccgcttcggtcacatcatctaacgcgggggcttcaagg
cgattttcaccttcctcatccctatcgtctcccaagaagaagagttccgacactgacgcc
caggaagctctgcgaaacgccgtcgagatctctatcgctcgccagatcagcgtttctcaa
cagcagcgcaagatgctgcatcccctgaagagcaaccctagtgttaggcataggcgtaat
ggcagtcctgctacatccgggcctggctatatccccatcgaggagggtgaacgcctggct
gagactaggtcgtctacccctgtcttggtaaacccgcgagaattgacaaactctcccgat
gcataccagacacatcgtaagagcgaaatggttattttcgaggattcctaa
>Fp81
atgcctaatgctacaaatctctccagagccgctactgtgtcagcggcctccggttctcaa
cgacagttactacagcgcagaggtagtttcaccgtcgatcgttcagacagcaaatccttt
tctgatcattccttggataacaaacgtgtttccagagacgaccttgccctcatcctaaaa
agcacaaggaagggcaacgtaacggcgtttcatatccccatccatggccgacttccatct
cccgacctcagcccgcgcacttcatcactatcaacaacgactctagtgcgaacctcaacc
ccagattctgtgggagacaccggagagattggagtaatcgccgtcggtatggccatagga
agtccatcacacatgggagactcagtgccggcgccttggaacccgcaaaacagggctatg
aatgcagcagttgatgcaccagaatctatacaagaatccgaacctaagcctgcgtcggag
cctgttgaggaacacgatcaaaagcatcgcaagtggggtatatttcgttcaaagtcaaaa
cgaggaacgaggccggagaagcctcaacggtctttgacagatagcaacgcttccaccaca
tcattaacttcttctggactaccatcatcagtctcgggagaaccgagttcacgaaggcca
ccaaaacataaaccaattgttattcgatctcacactgagccaactatttcccagccaaca
caggtggctgaagaatcaccactgcctacacaaacaccaagccaggccaccttttcgccg
tcaaaacttgggaaagagaaggctaccaccgaaatcaaggcaacaaaagagacaaagcca
aaagagcccggatctggagggatgggtcgcaagatgtcactgagggccttccgaggcgac
tcgagcaagaagagagcgcaaagggtagccgtgccaccctcctcacctccaccaatgcct
gcaattcctcggtcactacttgacgtcgaaatccctgatgttaagatggaccgttatagt
gttatgtttaacagtgtattgcagccacagcaaggatcagcttcctcactgcttgcccgg
cgacaagcgaatctagatcatctcaagatggtcaaggatgctattactgaaaatcgagat
tttcgtcgtccacggagagcaacctcgccacagccctcgccgaatttcgttcctactgga
gatcagatgaagcccttgccttcccctcgcttccgcgctaacacatctcctgccccgtac
gactcagccagttttgtgcagacgccagagatcttaacccatgaagccaaggcccaggtc
gttacactctcacgcacagaagtgcagcacggaaagtttgcctcacaggccacacactac
cagcctgttttagtctccaagttcaacagacgcccaagcggcacgaatgtcgaaagaatc
agccttgttccaaagatacacccttcgccccctagggcagtcgtctcaccagaaaaattc
tccagacagaactcgccctacacaccggtctctggagcagtgcccgtgtctcctgaacac
acagatgacgagaaagatgttcatgtcgccaagggaagaaacacatctccctcccaggcg
tcatggcaaatggcctcacctcccgcttcggtcacatcatctaacgcgggggcttcaagg
cgattttcaccttcctcatccctatcgtctcccaagaagaagagttccgacactgacgcc
caggaagctctgcgaaacgccgtcgagatctctatcgctcgccagatcagcgtttctcaa
cagcagcgcaagatgctgcatcccctgaagagcaaccctagtgttaggcataggcgtaat
ggcagtcctgctacatccgggcctggctatatccccatcgaggagggtgaacgcctggct
gagactaggtcgtctacccctgtcttggtaaacccgcgagaattgacaaactctcccgat
gcataccagacacatcgtaagagcgaaatggttattttcgaggattcctaa
>Fp84
atgcctaatgctacaaatctctccagagccgctactgtgtcagcggcctccggttctcaa
cgacagttactacagcgcagaggtagtttcaccgtcgatcgttcagacagcaaatccttt
tctgatcattccttggataacaaacgtgtttccagagacgaccttgccctcatcctaaaa
agcacaaggaagggcaacgtaacggcgtttcatatccccatccatggccgacttccatct
cccgacctcagcccgcgcacttcatcactatcaacaacgactctagtgcgaacctcaacc
ccagattctgtgggagacaccggagagattggagtaatcgccgtcggtatggccatagga
agtccatcacacatgggagactcagtgccggcgccttggaacccgcaaaacagggctatg
aatgcagcagttgatgcaccagaatctatacaagaatccgaacctaagcctgcgtcggag
cctgttgaggaacacgatcaaaagcatcgcaagtggggtatatttcgttcaaagtcaaaa
cgaggaacgaggccggagaagcctcaacggtctttgacagatagcaacgcttccaccaca
tcattaacttcttctggactaccatcatcagtctcgggagaaccgagttcacgaaggcca
ccaaaacataaaccaattgttattcgatctcacactgagccaactatttcccagccaaca
caggtggctgaagaatcaccactgcctacacaaacaccaagccaggccaccttttcgccg
tcaaaacttgggaaagagaaggctaccaccgaaatcaaggcaacaaaagagacaaagcca
aaagagcccggatctggagggatgggtcgcaagatgtcactgagggccttccgaggcgac
tcgagcaagaagagagcgcaaagggtagccgtgccaccctcctcacctccaccaatgcct
gcaattcctcggtcactacttgacgtcgaaatccctgatgttaagatggaccgttatagt
gttatgtttaacagtgtattgcagccacagcaaggatcagcttcctcactgcttgcccgg
cgacaagcgaatctagatcatctcaagatggtcaaggatgctattactgaaaatcgagat
tttcgtcgtccacggagagcaacctcgccacagccctcgccgaatttcgttcctactgga
gatcagatgaagcccttgccttcccctcgcttccgcgctaacacatctcctgccccgtac
gactcagccagttttgtgcagacgccagagatcttaacccatgaagccaaggcccaggtc
gttacactctcacgcacagaagtgcagcacggaaagtttgcctcacaggccacacactac
cagcctgttttagtctccaagttcaacagacgcccaagcggcacgaatgtcgaaagaatc
agccttgttccaaagatacacccttcgccccctagggcagtcgtctcaccagaaaaattc
tccagacagaactcgccctacacaccggtctctggagcagtgcccgtgtctcctgaacac
acagatgacgagaaagatgttcatgtcgccaagggaagaaacacatctccctcccaggcg
tcatggcaaatggcctcacctcccgcttcggtcacatcatctaacgcgggggcttcaagg
cgattttcaccttcctcatccctatcgtctcccaagaagaagagttccgacactgacgcc
caggaagctctgcgaaacgccgtcgagatctctatcgctcgccagatcagcgtttctcaa
cagcagcgcaagatgctgcatcccctgaagagcaaccctagtgttaggcataggcgtaat
ggcagtcctgctacatccgggcctggctatatccccatcgaggagggtgaacgcctggct
gagactaggtcgtctacccctgtcttggtaaacccgcgagaattgacaaactctcccgat
gcataccagacacatcgtaagagcgaaatggttattttcgaggattcctaa
>Fp86
atgcctaatgctacaaatctctccagagccgctactgtgtcagcggcctccggttctcaa
cgacagttactacagcgcagaggtagtttcaccgtcgatcgttcagacagcaaatccttt
tctgatcattccttggataacaaacgtgtttccagagacgaccttgccctcatcctaaaa
agcacaaggaagggcaacgtaacggcgtttcatatccccatccatggccgacttccatct
cccgacctcagcccgcgcacttcatcactatcaacaacgactctagtgcgaacctcaacc
ccagattctgtgggagacaccggagagattggagtaatcgccgtcggtatggccatagga
agtccatcacacatgggagactcagtgccggcgccttggaacccgcaaaacagggctatg
aatgcagcagttgatgcaccagaatctatacaagaatccgaacctaagcctgcgtcggag
cctgttgaggaacacgatcaaaagcatcgcaagtggggtatatttcgttcaaagtcaaaa
cgaggaacgaggccggagaagcctcaacggtctttgacagatagcaacgcttccaccaca
tcattaacttcttctggactaccatcatcagtctcgggagaaccgagttcacgaaggcca
ccaaaacataaaccaattgttattcgatctcacactgagccaactatttcccagccaaca
caggtggctgaagaatcaccactgcctacacaaacaccaagccaggccaccttttcgccg
tcaaaacttgggaaagagaaggctaccaccgaaatcaaggcaacaaaagagacaaagcca
aaagagcccggatctggagggatgggtcgcaagatatcactgagggccttccgaggcgac
tcgagcaagaagagagcgcaaagggtagccgtgccaccctcctcacctccaccaatgcct
gcaattcctcggtcactacttgacgtcgaaatccctgatgttaagatggaccgttatagt
gttatgtttaacagtgtattgcagccacagcaaggatcagcttcctcactgcttgcccgg
cgacaagcgaatctagatcatctcaagatggtcaaggatgctattactgaaaatcgagat
tttcgtcgtccacggagagcaacctcgccacagccctcgccgaatttcgttcctactgga
gatcagatgaagcccttgccttcccctcgcttccgcgctaacacatctcctgccccgtac
gactcagccagttttgtgcagacgccagagatcttaacccatgaagccaaggcccaggtc
gttacactctcacgcacagaagtgcagcacggaaagtttgcctcacaggccacacactac
cagcctgttttagtctccaagttcaacagacgcccaagcggcacgaatgtcgaaagaatc
agccttgttccaaagatacacccttcgccccctagggcagtcgtctcaccagaaaaattc
tccagacagaactcgccctacacaccggtctctggagcagtgcccgtgtctcctgaacac
acagatgacgagaaagatgttcatgtcgccaagggaagaaacacatctccctcccaggcg
tcatggcaaatggcctcacctcccgcttcggtcacatcatctaacgcgggggcttcaagg
cgattttcaccttcctcatccctatcgtctcccaagaagaagagttccgacactgacgcc
caggaagctctgcgaaacgccgtcgagatctctatcgctcgccagatcagcgtttctcaa
cagcagcgcaagatgctgcatcccctgaagagcaaccctagtgttaggcataggcgtaat
ggcagtcctgctacatccgggcctggctatatccccatcgaggagggtgaacgcctggct
gagactaggtcgtctacccctgtcttggtaaacccgcgagaattgacaaactctcccgat
gcataccagacacatcgtaagagcgaaatggttattttcgaggattcctaa
>Fvenenatum.busco
atgcctaatgttacaaatctctccagagccgctactgtgtcagcggcctccggttcccaa
cgacagttactacagcgcagaggcagcttcaccgtcgatcgttcagacagcaaatccttt
tctgatcattccttggacaacaaacgtgtttccagagacgaccttgctctcatcctaaaa
agctcaaggcagggcaacgtaacggcgtttcacatccccatccatggccgacttccatct
cccgacctcagcccgcgcacttcatcactatcaacaacgactctagtgcgaacctcaacc
ccggattctgtaggagacactggagaggttggagtaattgccgttggtatggccatagga
agtccatcacacatgggagactcagcgccggcgccttggaacccgcaaaacagggctatg
aatgcagcagttgatgcaccagaatccatacaagaatccgaacctaagcctgcaccagag
cctgttgaggaacacgatcaaaagcatcgcaagtggggtatatttcgttcaaagtcaaaa
cgaggaacgaggcccgagaagcctcaacggtctttgacagatagcaacgcttccaccaca
tcattaatttcttctggattaccatcatcagtctcgggagaaccaagttcacgaagacca
ccaaaacataaaccaattgttattcgatctcacactgaaccaactatttctcaaccagca
caggtgatcgaagaatcaccactgcctacacaaacaccgagccaggccactttttcgccg
tcaaaacttgggaaagagaaggctatcaacgaaatcaaggcaacaaaggagacaaagcca
aaagagcctggatctggagggatgggtcgcaagatgtcactgagggccttccgaggcgac
tcgagcaagaagagagcgcaaagggtagccgtgccaccctcctcaccaccaccgatgccc
gcgatccctcggtcactacttgatgtcgaaatccctgatattaaaatggaccgatatagt
gttatgttcaacagtgtattgcagccccagcaaggatcagcttcctcactacttgcccgg
cgacaagcgaatctagatcacctcaagatggtcaaggatgctattaccgaaaatcgagat
tttcgtcgtccacggagagcaacctcgccacagccctcgccgaatttcgttcctactgta
gatcagatgaagccattgccttcccctcgcttccgtgctaacacatctcccgccccatac
gactcagccagttttgtacagacgccagagatcttgacccacgaagccaaggctcaggtc
gttacactctcacgcacagaagtgcaacacgacaagtttgcctcacaggctacacactac
cagcctgttttagtctccaagttcaacagacgtcccagcgggacggctgcagaaagaatc
agccttgttccaaagatacatccttcgccccctagggcagtcgtctcgcccgaaaagttc
tccagacagaactccccctacacgcctgtctctggagcagtacctgtgtctcctgaacac
acagatgacgagaaggatgttcatgttgccaaaggaagaaacacatctccctctcaagcg
tcgtggcaaatggcctcaccccctgcttcggtcacatcatctaacgcgggggcttcaagg
cgattttcaccttcctcgtccttgtcatcacccaagaagaagagtcccgacactgacgcc
caggaagccctgcgaaatgctgttgagatctctatcgctcgccagatcagcgtttctcaa
cagcagcgcaagatgctgcaccccctgaagagtaaccccagtgtcaggcataggcgcaat
ggcagtcctgctacatctgggcctggctatatccccatcgaggagggcgaacgcctggct
gagaccaggtcatctacccctgtcttggtaaacccgcgagaattgacacactctcccgat
gcataccagacacatcgtaagagcgagatggttattttcgaggagtcctga
