# Supplementary material for: Apicidin biosynthesis is linked to accessory chromosomes in Fusarium poae isolates
Source: BMC Genomics. 2021 Aug 4;22:591. doi: 10.1186/s12864-021-07617-y (PMC8340494; doi:10.1186/s12864-021-07617-y)
Supplement: Supplementary file 17 — Additional file 17. Compressed folder containing alignments for each of the 4141 orthologs used in BUSCO analysis. [file 12864_2021_7617_MOESM17_ESM.zip › Fven2_nt_MAFFT/15909at5125_nt.mafft.fasta]

>Fp105
atggtccagggacgagtgcttgttatcgccggctcggacagctcgggcggagctgggctt
gaggcggaccagaaagttatcgctgcccatggctgttatgccatgacggccactacggcc
cttactgcgcagaatactcagggcgtcaagggcattcatgtcattcccactgattttgtt
tcccagcaaatcgatgcttgtatggaggatgtcggtgttgatgtcgtcaaaacaggtatg
cttgcttcagcagagacgatagagatggttgaaaaaactgtcaccaagcacaacatccca
tgtcttgttgtagatccagtcatggtttcgacttctggtgcaacacttctccctaacgaa
gccattcaacatctctgccagcatctcttaccacacaccacggtcctcacaccaaacatt
cccgaagcagtactcatactgtcccaaaatggccaagaagctcctcaagttcgcaacgtc
caagaccttgaaactatcgcgaagcgaatccaggagctcggtcccaagtgggtgcttgtc
aagggtggacacagtcctatgaaggaggatcttactgtagcggagaccgagggtgagaga
caatttgtctttgatgtgcttgttgggggaactggagaggtcttgagggtcaagagcccg
tatcaagcaagctcaagtacccatggcacagggtgctctttggcgtctgctatcgcttca
aacttggccaaaggaatcgatacgcccactgctgttcagtcagcgtgccgatacattgaa
gctgcgattcgcactgccccaggactaggcaaggggcatggtcctctgaaccacttccac
tcaacctacactcttccctttgctcctggctacttcatcgagtggctcctcgagcgaccc
gatgtccgtgatgtctggaaggagtttgtgtaccacccctttgtcatggccatgggagat
gggactttgcctcttgagtcgttcaagggctacatcatccaagattacctttacttgatt
cacttctcacgcgccaatgctctcgctgcctacaaagcgcaaaacatcgaggatatctcc
agagcaacgcaaattgttcagcacatcatgcatgagcttaagctccatacctcctactgc
gagagcttcggcatttcactcgacgaaatgcgtgctactccagagaaacaagcatgtact
gcttatactcgttatgtccttgacgttggtcagaacggagactggctcggtcttcagatg
gctctcgctccgtgcctccttggctatggcgcagcggccaagatgcttcacgaccacgag
aagactgtgcgtgaaaacaacacgtactgggcttggatcaagaattacaacgaggaagac
tacactgatgctgtcaagctaggttctgctctactcgagaagcacattcagttgcaatcg
ccttctagaatcgaagagctcgtccagatcttcatccatgcactcaagatggaaatcggc
ttctgggagatgttccctgctaagcagacctag
>Fp108
atggtccagggacgagtgcttgttatcgccggctcggacagctcgggcggagctgggctt
gaggcggaccagaaagttatcgctgcccatggctgttatgccatgacggccactacggcc
cttactgcgcagaatactcagggcgtcaagggcattcatgtcattcccactgattttgtt
tcccagcaaatcgatgcttgtatggaggatgtcggtgttgatgtcgtcaaaacaggtatg
cttgcttcagcagagacgatagagatggttgaaaaaactgtcaccaagcacaacatccca
tgtcttgttgtagatccagtcatggtttcgacttctggtgcaacacttctccctaacgaa
gccattcaacatctctgccagcatctcttaccacacaccacggtcctcacaccaaacatt
cccgaagcagtactcatactgtcccaaaatggccaagaagctcctcaagttcgcaacgtc
caagaccttgaaactatcgcgaagcgaatccaggagctcggtcccaagtgggtgcttgtc
aagggtggacacagtcctatgaaggaggatcttactgtagcggagaccgagggtgagaga
caatttgtctttgatgtgcttgttgggggaactggagaggtcttgagggtcaagagcccg
tatcaagcaagctcaagtacccatggcacagggtgctctttggcgtctgctatcgcttca
aacttggccaaaggaatcgatacgcccactgctgttcagtcagcgtgccgatacattgaa
gctgcgattcgcactgccccaggactaggcaaggggcatggtcctctgaaccacttccac
tcaacctacactcttccctttgctcctggctacttcatcgagtggctcctcgagcgaccc
gatgtccgtgatgtctggaaggagtttgtgtaccacccctttgtcatggccatgggagat
gggactttgcctcttgagtcgttcaagggctacatcatccaagattacctttacttgatt
cacttctcacgcgccaatgctctcgctgcctacaaagcgcaaaacatcgaggatatctcc
agagcaacgcaaattgttcagcacatcatgcatgagcttaagctccatacctcctactgc
gagagcttcggcatttcactcgacgaaatgcgtgctactccagagaaacaagcatgtact
gcttatactcgttatgtccttgacgttggtcagaacggagactggctcggtcttcagatg
gctctcgctccgtgcctccttggctatggcgcagcggccaagatgcttcacgaccacgag
aagactgtgcgtgaaaacaacacgtactgggcttggatcaagaattacaacgaggaagac
tacactgatgctgtcaagctaggttctgctctactcgagaagcacattcagttgcaatcg
ccttctagaatcgaagagctcgtccagatcttcatccatgcactcaagatggaaatcggc
ttctgggagatgttccctgctaagcagacctag
>Fp118
atggtccagggacgagtgcttgttatcgccggctcggacagctcgggcggagctgggctt
gaggcggaccagaaagttatcgctgcccatggctgttatgccatgacggccactacggcc
cttactgcgcagaatactcagggcgtcaagggcattcatgtcattcccactgattttgtt
tcccagcaaatcgatgcttgtatggaggatgtcggtgttgatgtcgtcaaaacaggtatg
cttgcttcagcagagacgatagagatggttgaaaaaactgtcaccaagcacaacatccca
tgtcttgttgtagatccagtcatggtttcgacttctggtgcaacacttctccctaacgaa
gccattcaacatctctgccagcatctcttaccacacaccacggtcctcacaccaaacatt
cccgaagcagtactcatactgtcccaaaatggccaagaagctcctcaagttcgcaacgtc
caagaccttgaaactatcgcgaagcgaatccaggagctcggtcccaagtgggtgcttgtc
aagggtggacacagtcctatgaaggaggatcttactgtagcggagaccgagggtgagaga
caatttgtctttgatgtgcttgttgggggaactggagaggtcttgagggtcaagagcccg
tatcaagcaagctcaagtacccatggcacagggtgctctttggcgtctgctatcgcttca
aacttggccaaaggaatcgatacgcccactgctgttcagtcagcgtgccgatacattgaa
gctgcgattcgcactgccccaggactaggcaaggggcatggtcctctgaaccacttccac
tcaacctacactcttccctttgctcctggctacttcatcgagtggctcctcgagcgaccc
gatgtccgtgatgtctggaaggagtttgtgtaccacccctttgtcatggccatgggagat
gggactttgcctcttgagtcgttcaagggctacatcatccaagattacctttacttgatt
cacttctcacgcgccaatgctctcgctgcctacaaagcgcaaaacatcgaggatatctcc
agagcaacgcaaattgttcagcacatcatgcatgagcttaagctccatacctcctactgc
gagagcttcggcatttcactcgacgaaatgcgtgctactccagagaaacaagcatgtact
gcttatactcgttatgtccttgacgttggtcagaacggagactggctcggtcttcagatg
gctctcgctccgtgcctccttggctatggcgcagcggccaagatgcttcacgaccacgag
aagactgtgcgtgaaaacaacacgtactgggcttggatcaagaattacaacgaggaagac
tacactgatgctgtcaagctaggttctgctctactcgagaagcacattcagttgcaatcg
ccttctagaatcgaagagctcgtccagatcttcatccatgcactcaagatggaaatcggc
ttctgggagatgttccctgctaagcagacctag
>Fp122
atggtccagggacgagtgcttgttatcgccggctcggacagctcgggcggagctgggctt
gaggcggaccagaaagttatcgctgcccatggctgttatgccatgacggccactacggcc
cttactgcgcagaatactcagggcgtcaagggcattcatgtcattcccactgattttgtt
tcccagcaaatcgatgcttgtatggaggatgtcggtgttgatgtcgtcaaaacaggtatg
cttgcttcagcagagacgatagagatggttgaaaaaactgtcaccaagcacaacatccca
tgtcttgttgtagatccagtcatggtttcgacttctggtgcaacacttctccctaacgaa
gccattcaacatctctgccagcatctcttaccacacaccacggtcctcacaccaaacatt
cccgaagcagtactcatactgtcccaaaatggccaagaagctcctcaagttcgcaacgtc
caagaccttgaaactatcgcgaagcgaatccaggagctcggtcccaagtgggtgcttgtc
aagggtggacacagtcctatgaaggaggatcttactgtagcggagaccgagggtgagaga
caatttgtctttgatgtgcttgttgggggaactggagaggtcttgagggtcaagagcccg
tatcaagcaagctcaagtacccatggcacagggtgctctttggcgtctgctatcgcttca
aacttggccaaaggaatcgatacgcccactgctgttcagtcagcgtgccgatacattgaa
gctgcgattcgcactgccccaggactaggcaaggggcatggtcctctgaaccacttccac
tcaacctacactcttccctttgctcctggctacttcatcgagtggctcctcgagcgaccc
gatgtccgtgatgtctggaaggagtttgtgtaccacccctttgtcatggccatgggagat
gggactttgcctcttgagtcgttcaagggctacatcatccaagattacctttacttgatt
cacttctcacgcgccaatgctctcgctgcctacaaagcgcaaaacatcgaggatatctcc
agagcaacgcaaattgttcagcacatcatgcatgagcttaagctccatacctcctactgc
gagagcttcggcatttcactcgacgaaatgcgtgctactccagagaaacaagcatgtact
gcttatactcgttatgtccttgacgttggtcagaacggagactggctcggtcttcagatg
gctctcgctccgtgcctccttggctatggcgcagcggccaagatgcttcacgaccacgag
aagactgtgcgtgaaaacaacacgtactgggcttggatcaagaattacaacgaggaagac
tacactgatgctgtcaagctaggttctgctctactcgagaagcacattcagttgcaatcg
ccttctagaatcgaagagctcgtccagatcttcatccatgcactcaagatggaaatcggc
ttctgggagatgttccctgctaagcagacctag
>Fp125
atggtccagggacgagtgcttgttatcgccggctcggacagctcgggcggagctgggctt
gaggcggaccagaaagttatcgctgcccatggctgttatgccatgacggccactacggcc
cttactgcgcagaatactcagggcgtcaagggcattcatgtcattcccactgattttgtt
tcccagcaaatcgatgcttgtatggaggatgtcggtgttgatgtcgtcaaaacaggtatg
cttgcttcagcagagacgatagagatggttgaaaaaactgtcaccaagcacaacatccca
tgtcttgttgtagatccagtcatggtttcgacttctggtgcaacacttctccctaacgaa
gccattcaacatctctgccagcatctcttaccacacaccacggtcctcacaccaaacatt
cccgaagcagtactcatactgtcccaaaatggccaagaagctcctcaagttcgcaacgtc
caagaccttgaaactatcgcgaagcgaatccaggagctcggtcccaagtgggtgcttgtc
aagggtggacacagtcctatgaaggaggatcttactgtagcggagaccgagggtgagaga
caatttgtctttgatgtgcttgttgggggaactggagaggtcttgagggtcaagagcccg
tatcaagcaagctcaagtacccatggcacagggtgctctttggcgtctgctatcgcttca
aacttggccaaaggaatcgatacgcccactgctgttcagtcagcgtgccgatacattgaa
gctgcgattcgcactgccccaggactaggcaaggggcatggtcctctgaaccacttccac
tcaacctacactcttccctttgctcctggctacttcatcgagtggctcctcgagcgaccc
gatgtccgtgatgtctggaaggagtttgtgtaccacccctttgtcatggccatgggagat
gggactttgcctcttgagtcgttcaagggctacatcatccaagattacctttacttgatt
cacttctcacgcgccaatgctctcgctgcctacaaagcgcaaaacatcgaggatatctcc
agagcaacgcaaattgttcagcacatcatgcatgagcttaagctccatacctcctactgc
gagagcttcggcatttcactcgacgaaatgcgtgctactccagagaaacaagcatgtact
gcttatactcgttatgtccttgacgttggtcagaacggagactggctcggtcttcagatg
gctctcgctccatgcctccttggctatggcgcagcggccaagatgcttcacgaccacgag
aagactgtgcgtgaaaacaacacgtactgggcttggatcaagaattacaacgaggaagac
tacactgatgctgtcaagctaggttctgctctactcgagaagcacattcagttgcaatcg
ccttctagaatcgaagagctcgtccagatcttcatccatgcactcaagatggaaatcggc
ttctgggagatgttccctgctaagcagacctag
>Fp13r
atggtccagggacgagtgcttgttatcgccggctcggacagctcgggcggagctgggctt
gaggcggaccagaaagttatcgctgcccatggctgttatgccatgacggccactacggcc
cttactgcgcagaatactcagggcgtcaagggcattcatgtcattcccactgattttgtt
tcccagcaaatcgatgcttgtatggaggatgtcggtgttgatgtcgtcaaaacaggtatg
cttgcttcagcagagacgatagagatggttgaaaaaactgtcaccaagcacaacatccca
tgtcttgttgtagatccagtcatggtttcgacttctggtgcaacacttctccctaacgaa
gccattcaacatctctgccagcatctcttaccacacaccacggtcctcacaccaaacatt
cccgaagcagtactcatactgtcccaaaatggccaagaagctcctcaagttcgcaacgtc
caagaccttgaaactatcgcgaagcgaatccaggagctcggtcccaagtgggtgcttgtc
aagggtggacacagtcctatgaaggaggatcttactgtagcggagaccgagggtgagaga
caatttgtctttgatgtgcttgttgggggaactggagaggtcttgagggtcaagagcccg
tatcaagcaagctcaagtacccatggcacagggtgctctttggcgtctgctatcgcttca
aacttggccaaaggaatcgatacgcccactgctgttcagtcagcgtgccgatacattgaa
gctgcgattcgcactgccccaggactaggcaaggggcatggtcctctgaaccacttccac
tcaacctacactcttccctttgctcctggctacttcatcgagtggctcctcgagcgaccc
gatgtccgtgatgtctggaaggagtttgtgtaccacccctttgtcatggccatgggagat
gggactttgcctcttgagtcgttcaagggctacatcatccaagattacctttacttgatt
cacttctcacgcgccaatgctctcgctgcctacaaagcgcaaaacatcgaggatatctcc
agagcaacgcaaattgttcagcacatcatgcatgagcttaagctccatacctcctactgc
gagagcttcggcatttcactcgacgaaatgcgtgctactccagagaaacaagcatgtact
gcttatactcgttatgtccttgacgttggtcagaacggagactggctcggtcttcagatg
gctctcgctccatgcctccttggctatggcgcagcggccaagatgcttcacgaccacgag
aagactgtgcgtgaaaacaacacgtactgggcttggatcaagaattacaacgaggaagac
tacactgatgctgtcaagctaggttctgctctactcgagaagcacattcagttgcaatcg
ccttctagaatcgaagagctcgtccagatcttcatccatgcactcaagatggaaatcggc
ttctgggagatgttccctgctaagcagacctag
>Fp144
atggtccagggacgagtgcttgttatcgccggctcggacagctcgggcggagctgggctt
gaggcggaccagaaagttatcgctgcccatggctgttatgccatgacggccactacggcc
cttactgcgcagaatactcagggcgtcaagggcattcatgtcattcccactgattttgtt
tcccagcaaatcgatgcttgtatggaggatgtcggtgttgatgtcgtcaaaacaggtatg
cttgcttcagcagagacgatagagatggttgaaaaaactgtcaccaagcacaacatccca
tgtcttgttgtagatccagtcatggtttcgacttctggtgcaacacttctccctaacgaa
gccattcaacatctctgccagcatctcttaccacacaccacggtcctcacaccaaacatt
cccgaagcagtactcatactgtcccaaaatggccaagaagctcctcaagttcgcaacgtc
caagaccttgaaactatcgcgaagcgaatccaggagctcggtcccaagtgggtgcttgtc
aagggtggacacagtcctatgaaggaggatcttactgtagcggagaccgagggtgagaga
caatttgtctttgatgtgcttgttgggggaactggagaggtcttgagggtcaagagcccg
tatcaagcaagctcaagtacccatggcacagggtgctctttggcgtctgctatcgcttca
aacttggccaaaggaatcgatacgcccactgctgttcagtcagcgtgccgatacattgaa
gctgcgattcgcactgccccaggactaggcaaggggcatggtcctctgaaccacttccac
tcaacctacactcttccctttgctcctggctacttcatcgagtggctcctcgagcgaccc
gatgtccgtgatgtctggaaggagtttgtgtaccacccctttgtcatggccatgggagat
gggactttgcctcttgagtcgttcaagggctacatcatccaagattacctttacttgatt
cacttctcacgcgccaatgctctcgctgcctacaaagcgcaaaacatcgaggatatctcc
agagcaacgcaaattgttcagcacatcatgcatgagcttaagctccatacctcctactgc
gagagcttcggcatttcactcgacgaaatgcgtgctactccagagaaacaagcatgtact
gcttatactcgttatgtccttgacgttggtcagaacggagactggctcggtcttcagatg
gctctcgctccatgcctccttggctatggcgcagcggccaagatgcttcacgaccacgag
aagactgtgcgtgaaaacaacacgtactgggcttggatcaagaattacaacgaggaagac
tacactgatgctgtcaagctaggttctgctctactcgagaagcacattcagttgcaatcg
ccttctagaatcgaagagctcgtccagatcttcatccatgcactcaagatggaaatcggc
ttctgggagatgttccctgctaagcagacctag
>Fp146
atggtccagggacgagtgcttgttatcgccggctcggacagctcgggcggagctgggctt
gaggcggaccagaaagttatcgctgcccatggctgttatgccatgacggccactacggcc
cttactgcgcagaatactcagggcgtcaagggcattcatgtcattcccactgattttgtt
tcccagcaaatcgatgcttgtatggaggatgtcggtgttgatgtcgtcaaaacaggtatg
cttgcttcagcagagacgatagagatggttgaaaaaactgtcaccaagcacaacatccca
tgtcttgttgtagatccagtcatggtttcgacttctggtgcaacacttctccctaacgaa
gccattcaacatctctgccagcatctcttaccacacaccacggtcctcacaccaaacatt
cccgaagcagtactcatactgtcccaaaatggccaagaagctcctcaagttcgcaacgtc
caagaccttgaaactatcgcgaagcgaatccaggagctcggtcccaagtgggtgcttgtc
aagggtggacacagtcctatgaaggaggatcttactgtagcggagaccgagggtgagaga
caatttgtctttgatgtgcttgttgggggaactggagaggtcttgagggtcaagagcccg
tatcaagcaagctcaagtacccatggcacagggtgctctttggcgtctgctatcgcttca
aacttggccaaaggaatcgatacgcccactgctgttcagtcagcgtgccgatacattgaa
gctgcgattcgcactgccccaggactaggcaaggggcatggtcctctgaaccacttccac
tcaacctacactcttccctttgctcctggctacttcatcgagtggctcctcgagcgaccc
gatgtccgtgatgtctggaaggagtttgtgtaccacccctttgtcatggccatgggagat
gggactttgcctcttgagtcgttcaagggctacatcatccaagattacctttacttgatt
cacttctcacgcgccaatgctctcgctgcctacaaagcgcaaaacatcgaggatatctcc
agagcaacgcaaattgttcagcacatcatgcatgagcttaagctccatacctcctactgc
gagagcttcggcatttcactcgacgaaatgcgtgctactccagagaaacaagcatgtact
gcttatactcgttatgtccttgacgttggtcagaacggagactggctcggtcttcagatg
gctctcgctccatgcctccttggctatggcgcagcggccaagatgcttcacgaccacgag
aagactgtgcgtgaaaacaacacgtactgggcttggatcaagaattacaacgaggaagac
tacactgatgctgtcaagctaggttctgctctactcgagaagcacattcagttgcaatcg
ccttctagaatcgaagagctcgtccagatcttcatccatgcactcaagatggaaatcggc
ttctgggagatgttccctgctaagcagacctag
>Fp155
atggtccagggacgagtgcttgttatcgccggctcggacagctcgggcggagctgggctt
gaggcggaccagaaagttatcgctgcccatggctgttatgccatgacggccactacggcc
cttactgcgcagaatactcagggcgtcaagggcattcatgtcattcccactgattttgtt
tcccagcaaatcgatgcttgtatggaggatgtcggtgttgatgtcgtcaaaacaggtatg
cttgcttcagcagagacgatagagatggttgaaaaaactgtcaccaagcacaacatccca
tgtcttgttgtagatccagtcatggtttcgacttctggtgcaacacttctccctaacgaa
gccattcaacatctctgccagcatctcttaccacacaccacggtcctcacaccaaacatt
cccgaagcagtactcatactgtcccaaaatggccaagaagctcctcaagttcgcaacgtc
caagaccttgaaactatcgcgaagcgaatccaggagctcggtcccaagtgggtgcttgtc
aagggtggacacagtcctatgaaggaggatcttactgtagcggagaccgagggtgagaga
caatttgtctttgatgtgcttgttgggggaactggagaggtcttgagggtcaagagcccg
tatcaagcaagctcaagtacccatggcacagggtgctctttggcgtctgctatcgcttca
aacttggccaaaggaatcgatacgcccactgctgttcagtcagcgtgccgatacattgaa
gctgcgattcgcactgccccaggactaggcaaggggcatggtcctctgaaccacttccac
tcaacctacactcttccctttgctcctggctacttcatcgagtggctcctcgagcgaccc
gatgtccgtgatgtctggaaggagtttgtgtaccacccctttgtcatggccatgggagat
gggactttgcctcttgagtcgttcaagggctacatcatccaagattacctttacttgatt
cacttctcacgcgccaatgctctcgctgcctacaaagcgcaaaacatcgaggatatctcc
agagcaacgcaaattgttcagcacatcatgcatgagcttaagctccatacctcctactgc
gagagcttcggcatttcactcgacgaaatgcgtgctactccagagaaacaagcatgtact
gcttatactcgttatgtccttgacgttggtcagaacggagactggctcggtcttcagatg
gctctcgctccgtgcctccttggctatggcgcagcggccaagatgcttcacgaccacgag
aagactgtgcgtgaaaacaacacgtactgggcttggatcaagaattacaacgaggaagac
tacactgatgctgtcaagctaggttctgctctactcgagaagcacattcagttgcaatcg
ccttctagaatcgaagagctcgtccagatcttcatccatgcactcaagatggaaatcggc
ttctgggagatgttccctgctaagcagacctag
>Fp157
atggtccagggacgagtgcttgttatcgccggctcggacagctcgggcggagctgggctt
gaggcggaccagaaagttatcgctgcccatggctgttatgccatgacggccactacggcc
cttactgcgcagaatactcagggcgtcaagggcattcatgtcattcccactgattttgtt
tcccagcaaatcgatgcttgtatggaggatgtcggtgttgatgtcgtcaaaacaggtatg
cttgcttcagcagagacgatagagatggttgaaaaaactgtcaccaagcacaacatccca
tgtcttgttgtagatccagtcatggtttcgacttctggtgcaacacttctccctaacgaa
gccattcaacatctctgccagcatctcttaccacacaccacggtcctcacaccaaacatt
cccgaagcagtactcatactgtcccaaaatggccaagaagctcctcaagttcgcaacgtc
caagaccttgaaactatcgcgaagcgaatccaggagctcggtcccaagtgggtgcttgtc
aagggtggacacagtcctatgaaggaggatcttactgtagcggagaccgagggtgagaga
caatttgtctttgatgtgcttgttgggggaactggagaggtcttgagggtcaagagcccg
tatcaagcaagctcaagtacccatggcacagggtgctctttggcgtctgctatcgcttca
aacttggccaaaggaatcgatacgcccactgctgttcagtcagcgtgccgatacattgaa
gctgcgattcgcactgccccaggactaggcaaggggcatggtcctctgaaccacttccac
tcaacctacactcttccctttgctcctggctacttcatcgagtggctcctcgagcgaccc
gatgtccgtgatgtctggaaggagtttgtgtaccacccctttgtcatggccatgggagat
gggactttgcctcttgagtcgttcaagggctacatcatccaagattacctttacttgatt
cacttctcacgcgccaatgctctcgctgcctacaaagcgcaaaacatcgaggatatctcc
agagcaacgcaaattgttcagcacatcatgcatgagcttaagctccatacctcctactgc
gagagcttcggcatttcactcgacgaaatgcgtgctactccagagaaacaagcatgtact
gcttatactcgttatgtccttgacgttggtcagaacggagactggctcggtcttcagatg
gctctcgctccatgcctccttggctatggcgcagcggccaagatgcttcacgaccacgag
aagactgtgcgtgaaaacaacacgtactgggcttggatcaagaattacaacgaggaagac
tacactgatgctgtcaagctaggttctgctctactcgagaagcacattcagttgcaatcg
ccttctagaatcgaagagctcgtccagatcttcatccatgcactcaagatggaaatcggc
ttctgggagatgttccctgctaagcagacctag
>Fp16r
atggtccagggacgagtgcttgttatcgccggctcggacagctcgggcggagctgggctt
gaggcggaccagaaagttatcgctgcccatggctgttatgccatgacggccactacggcc
cttactgcgcagaatactcagggcgtcaagggcattcatgtcattcccactgattttgtt
tcccagcaaatcgatgcttgtatggaggatgtcggtgttgatgtcgtcaaaacaggtatg
cttgcttcagcagagacgatagagatggttgaaaaaactgtcaccaagcacaacatccca
tgtcttgttgtagatccagtcatggtttcgacttctggtgcaacacttctccctaacgaa
gccattcaacatctctgccagcatctcttaccacacaccacggtcctcacaccaaacatt
cccgaagcagtactcatactgtcccaaaatggccaagaagctcctcaagttcgcaacgtc
caagaccttgaaactatcgcgaagcgaatccaggagctcggtcccaagtgggtgcttgtc
aagggtggacacagtcctatgaaggaggatcttactgtagcggagaccgagggtgagaga
caatttgtctttgatgtgcttgttgggggaactggagaggtcttgagggtcaagagcccg
tatcaagcaagctcaagtacccatggcacagggtgctctttggcgtctgctatcgcttca
aacttggccaaaggaatcgatacgcccactgctgttcagtcagcgtgccgatacattgaa
gctgcgattcgcactgccccaggactaggcaaggggcatggtcctctgaaccacttccac
tcaacctacactcttccctttgctcctggctacttcatcgagtggctcctcgagcgaccc
gatgtccgtgatgtctggaaggagtttgtgtaccacccctttgtcatggccatgggagat
gggactttgcctcttgagtcgttcaagggctacatcatccaagattacctttacttgatt
cacttctcacgcgccaatgctctcgctgcctacaaagcgcaaaacatcgaggatatctcc
agagcaacgcaaattgttcagcacatcatgcatgagcttaagctccatacctcctactgc
gagagcttcggcatttcactcgacgaaatgcgtgctactccagagaaacaagcatgtact
gcttatactcgttatgtccttgacgttggtcagaacggagactggctcggtcttcagatg
gctctcgctccatgcctccttggctatggcgcagcggccaagatgcttcacgaccacgag
aagactgtgcgtgaaaacaacacgtactgggcttggatcaagaattacaacgaggaagac
tacactgatgctgtcaagctaggttctgctctactcgagaagcacattcagttgcaatcg
ccttctagaatcgaagagctcgtccagatcttcatccatgcactcaagatggaaatcggc
ttctgggagatgttccctgctaagcagacctag
>Fp1r
atggtccagggacgagtgcttgttatcgccggctcggacagctcgggcggagctgggctt
gaggcggaccagaaagttatcgctgcccatggctgttatgccatgacggccactacggcc
cttactgcgcagaatactcagggcgtcaagggcattcatgtcattcccactgattttgtt
tcccagcaaatcgatgcttgtatggaggatgtcggtgttgatgtcgtcaaaacaggtatg
cttgcttcagcagagacgatagagatggttgaaaaaactgtcaccaagcacaacatccca
tgtcttgttgtagatccagtcatggtttcgacttctggtgcaacacttctccctaacgaa
gccattcaacatctctgccagcatctcttaccacacaccacggtcctcacaccaaacatt
cccgaagcagtactcatactgtcccaaaatggccaagaagctcctcaagttcgcaacgtc
caagaccttgaaactatcgcgaagcgaatccaggagctcggtcccaagtgggtgcttgtc
aagggtggacacagtcctatgaaggaggatcttactgtagcggagaccgagggtgagaga
caatttgtctttgatgtgcttgttgggggaactggagaggtcttgagggtcaagagcccg
tatcaagcaagctcaagtacccatggcacagggtgctctttggcgtctgctatcgcttca
aacttggccaaaggaatcgatacgcccactgctgttcagtcagcgtgccgatacattgaa
gctgcgattcgcactgccccaggactaggcaaggggcatggtcctctgaaccacttccac
tcaacctacactcttccctttgctcctggctacttcatcgagtggctcctcgagcgaccc
gatgtccgtgatgtctggaaggagtttgtgtaccacccctttgtcatggccatgggagat
gggactttgcctcttgagtcgttcaagggctacatcatccaagattacctttacttgatt
cacttctcacgcgccaatgctctcgctgcctacaaagcgcaaaacatcgaggatatctcc
agagcaacgcaaattgttcagcacatcatgcatgagcttaagctccatacctcctactgc
gagagcttcggcatttcactcgacgaaatgcgtgctactccagagaaacaagcatgtact
gcttatactcgttatgtccttgacgttggtcagaacggagactggctcggtcttcagatg
gctctcgctccatgcctccttggctatggcgcagcggccaagatgcttcacgaccacgag
aagactgtgcgtgaaaacaacacgtactgggcttggatcaagaattacaacgaggaagac
tacactgatgctgtcaagctaggttctgctctactcgagaagcacattcagttgcaatcg
ccttctagaatcgaagagctcgtccagatcttcatccatgcactcaagatggaaatcggc
ttctgggagatgttccctgctaagcagacctag
>Fp21r
atggtccagggacgagtgcttgttatcgccggctcggacagctcgggcggagctgggctt
gaggcggaccagaaagttatcgctgcccatggctgttatgccatgacggccactacggcc
cttactgcgcagaatactcagggcgtcaagggcattcatgtcattcccactgattttgtt
tcccagcaaatcgatgcttgtatggaggatgtcggtgttgatgtcgtcaaaacaggtatg
cttgcttcagcagagacgatagagatggttgaaaaaactgtcaccaagcacaacatccca
tgtcttgttgtagatccagtcatggtttcgacttctggtgcaacacttctccctaacgaa
gccattcaacatctctgccagcatctcttaccacacaccacggtcctcacaccaaacatt
cccgaagcagtactcatactgtcccaaaatggccaagaagctcctcaagttcgcaacgtc
caagaccttgaaactatcgcgaagcgaatccaggagctcggtcccaagtgggtgcttgtc
aagggtggacacagtcctatgaaggaggatcttactgtagcggagaccgagggtgagaga
caatttgtctttgatgtgcttgttgggggaactggagaggtcttgagggtcaagagcccg
tatcaagcaagctcaagtacccatggcacagggtgctctttggcgtctgctatcgcttca
aacttggccaaaggaatcgatacgcccactgctgttcagtcagcgtgccgatacattgaa
gctgcgattcgcactgccccaggactaggcaaggggcatggtcctctgaaccacttccac
tcaacctacactcttccctttgctcctggctacttcatcgagtggctcctcgagcgaccc
gatgtccgtgatgtctggaaggagtttgtgtaccacccctttgtcatggccatgggagat
gggactttgcctcttgagtcgttcaagggctacatcatccaagattacctttacttgatt
cacttctcacgcgccaatgctctcgctgcctacaaagcgcaaaacatcgaggatatctcg
agagcaacgcaaattgttcagcacatcatgcatgagcttaagctccatacctcctactgc
gagagcttcggcatttcactcgacgaaatgcgtgctactccagagaaacaagcatgtact
gcttatactcgttatgtccttgacgttggtcagaacggagactggctcggtcttcagatg
gctctcgctccatgcctccttggctatggcgcagcggccaagatgcttcacgaccacgag
aagactgtgcgtgaaaacaacacgtactgggcttggatcaagaattacaacgaggaagac
tacactgatgctgtcaagctaggttctgctctactcgagaagcacattcagttgcaatcg
ccttctagaatcgaagagctcgtccagatcttcatccatgcactcaagatggaaatcggc
ttctgggagatgttccctgctaagcagacctag
>Fp24r
atggtccagggacgagtgcttgttatcgccggctcggacagctcgggcggagctgggctt
gaggcggaccagaaagttatcgctgcccatggctgttatgccatgacggccactacggcc
cttactgcgcagaatactcagggcgtcaagggcattcatgtcattcccactgattttgtt
tcccagcaaatcgatgcttgtatggaggatgtcggtgttgatgtcgtcaaaacaggtatg
cttgcttcagcagagacgatagagatggttgaaaaaactgtcaccaagcacaacatccca
tgtcttgttgtagatccagtcatggtttcgacttctggtgcaacacttctccctaacgaa
gccattcaacatctctgccagcatctcttaccacacaccacggtcctcacaccaaacatt
cccgaagcagtactcatactgtcccaaaatggccaagaagctcctcaagttcgcaacgtc
caagaccttgaaactatcgcgaagcgaatccaggagctcggtcccaagtgggtgcttgtc
aagggtggacacagtcctatgaaggaggatcttactgtagcggagaccgagggtgagaga
caatttgtctttgatgtgcttgttgggggaactggagaggtcttgagggtcaagagcccg
tatcaagcaagctcaagtacccatggcacagggtgctctttggcgtctgctatcgcttca
aacttggccaaaggaatcgatacgcccactgctgttcagtcagcgtgccgatacattgaa
gctgcgattcgcactgccccaggactaggcaaggggcatggtcctctgaaccacttccac
tcaacctacactcttccctttgctcctggctacttcatcgagtggctcctcgagcgaccc
gatgtccgtgatgtctggaaggagtttgtgtaccacccctttgtcatggccatgggagat
gggactttgcctcttgagtcgttcaagggctacatcatccaagattacctttacttgatt
cacttctcacgcgccaatgctctcgctgcctacaaagcgcaaaacatcgaggatatctcc
agagcaacgcaaattgttcagcacatcatgcatgagcttaagctccatacctcctactgc
gagagcttcggcatttcactcgacgaaatgcgtgctactccagagaaacaagcatgtact
gcttatactcgttatgtccttgacgttggtcagaacggagactggctcggtcttcagatg
gctctcgctccatgcctccttggctatggcgcagcggccaagatgcttcacgaccacgag
aagactgtgcgtgaaaacaacacgtactgggcttggatcaagaattacaacgaggaagac
tacactgatgctgtcaagctaggttctgctctactcgagaagcacattcagttgcaatcg
ccttctagaatcgaagagctcgtccagatcttcatccatgcactcaagatggaaatcggc
ttctgggagatgttccctgctaagcagacctag
>Fp2516
atggtccagggacgagtgcttgttatcgccggctcggacagctcgggcggagctgggctt
gaggcggaccagaaagttatcgctgcccatggctgttatgccatgacggccactacggcc
cttactgcgcagaatactcagggcgtcaagggcattcatgtcattcccactgattttgtt
tcccagcaaatcgatgcttgtatggaggatgtcggtgttgatgtcgtcaaaacaggtatg
cttgcttcagcagagacgatagagatggttgaaaaaactgtcaccaagcacaacatccca
tgtcttgttgtagatccagtcatggtttcgacttctggtgcaacacttctccctaacgaa
gccattcaacatctctgccagcatctcttaccacacaccacggtcctcacaccaaacatt
cccgaagcagtactcatactgtcccaaaatggccaagaagctcctcaagttcgcaacgtc
caagaccttgaaactatcgcgaagcgaatccaggagctcggtcccaagtgggtgcttgtc
aagggtggacacagtcctatgaaggaggatcttactgtagcggagaccgagggtgagaga
caatttgtctttgatgtgcttgttgggggaactggagaggtcttgagggtcaagagcccg
tatcaagcaagctcaagtacccatggcacagggtgctctttggcgtctgctatcgcttca
aacttggccaaaggaatcgatacgcccactgctgttcagtcagcgtgccgatacattgaa
gctgcgattcgcactgccccaggactaggcaaggggcatggtcctctgaaccacttccac
tcaacctacactcttccctttgctcctggctacttcatcgagtggctcctcgagcgaccc
gatgtccgtgatgtctggaaggagtttgtgtaccacccctttgtcatggccatgggagat
gggactttgcctcttgagtcgttcaagggctacatcatccaagattacctttacttgatt
cacttctcacgcgccaatgctctcgctgcctacaaagcgcaaaacatcgaggatatctcc
agagcaacgcaaattgttcagcacatcatgcatgagcttaagctccatacctcctactgc
gagagcttcggcatttcactcgacgaaatgcgtgctactccagagaaacaagcatgtact
gcttatactcgttatgtccttgacgttggtcagaacggagactggctcggtcttcagatg
gctctcgctccgtgcctccttggctatggcgcagcggccaagatgcttcacgaccacgag
aagactgtgcgtgaaaacaacacgtactgggcttggatcaagaattacaacgaggaagac
tacactgatgctgtcaagctaggttctgctctactcgagaagcacattcagttgcaatcg
ccttctagaatcgaagagctcgtccagatcttcatccatgcactcaagatggaaatcggc
ttctgggagatgttccctgctaagcagacctag
>Fp26r
atggtccagggacgagtgcttgttatcgccggctcggacagctcgggcggagctgggctt
gaggcggaccagaaagttatcgctgcccatggctgttatgccatgacggccactacggcc
cttactgcgcagaatactcagggcgtcaagggcattcatgtcattcccactgattttgtt
tcccagcaaatcgatgcttgtatggaggatgtcggtgttgatgtcgtcaaaacaggtatg
cttgcttcagcagagacgatagagatggttgaaaaaactgtcaccaagcacaacatccca
tgtcttgttgtagatccagtcatggtttcgacttctggtgcaacacttctccctaacgaa
gccattcaacatctctgccagcatctcttaccacacaccacggtcctcacaccaaacatt
cccgaagcagtactcatactgtcccaaaatggccaagaagctcctcaagttcgcaacgtc
caagaccttgaaactatcgcgaagcgaatccaggagctcggtcccaagtgggtgcttgtc
aagggtggacacagtcctatgaaggaggatcttactgtagcggagaccgagggtgagaga
caatttgtctttgatgtgcttgttgggggaactggagaggtcttgagggtcaagagcccg
tatcaagcaagctcaagtacccatggcacagggtgctctttggcgtctgctatcgcttca
aacttggccaaaggaatcgatacgcccactgctgttcagtcagcgtgccgatacattgaa
gctgcgattcgcactgccccaggactaggcaaggggcatggtcctctgaaccacttccac
tcaacctacactcttccctttgctcctggctacttcatcgagtggctcctcgagcgaccc
gatgtccgtgatgtctggaaggagtttgtgtaccacccctttgtcatggccatgggagat
gggactttgcctcttgagtcgttcaagggctacatcatccaagattacctttacttgatt
cacttctcacgcgccaatgctctcgctgcctacaaagcgcaaaacatcgaggatatctcc
agagcaacgcaaattgttcagcacatcatgcatgagcttaagctccatacctcctactgc
gagagcttcggcatttcactcgacgaaatgcgtgctactccagagaaacaagcatgtact
gcttatactcgttatgtccttgacgttggtcagaacggagactggctcggtcttcagatg
gctctcgctccatgcctccttggctatggcgcagcggccaagatgcttcacgaccacgag
aagactgtgcgtgaaaacaacacgtactgggcttggatcaagaattacaacgaggaagac
tacactgatgctgtcaagctaggttctgctctactcgagaagcacattcagttgcaatcg
ccttctagaatcgaagagctcgtccagatcttcatccatgcactcaagatggaaatcggc
ttctgggagatgttccctgctaagcagacctag
>Fp33
atggtccagggacgagtgcttgttatcgccggctcggacagctcgggcggagctgggctt
gaggcggaccagaaagttatcgctgcccatggctgttatgccatgacggccactacggcc
cttactgcgcagaatactcagggcgtcaagggcattcatgtcattcccactgattttgtt
tcccagcaaatcgatgcttgtatggaggatgtcggtgttgatgtcgtcaaaacaggtatg
cttgcttcagcagagacgatagagatggttgaaaaaactgtcaccaagcacaacatccca
tgtcttgttgtagatccagtcatggtttcgacttctggtgcaacacttctccctaacgaa
gccattcaacatctctgccagcatctcttaccacacaccacggtcctcacaccaaacatt
cccgaagcagtactcatactgtcccaaaatggccaagaagctcctcaagttcgcaacgtc
caagaccttgaaactatcgcgaagcgaatccaggagctcggtcccaagtgggtgcttgtc
aagggtggacacagtcctatgaaggaggatcttactgtagcggagaccgagggtgagaga
caatttgtctttgatgtgcttgttgggggaactggagaggtcttgagggtcaagagcccg
tatcaagcaagctcaagtacccatggcacagggtgctctttggcgtctgctatcgcttca
aacttggccaaaggaatcgatacgcccactgctgttcagtcagcgtgccgatacattgaa
gctgcgattcgcactgccccaggactaggcaaggggcatggtcctctgaaccacttccac
tcaacctacactcttccctttgctcctggctacttcatcgagtggctcctcgagcgaccc
gatgtccgtgatgtctggaaggagtttgtgtaccacccctttgtcatggccatgggagat
gggactttgcctcttgagtcgttcaagggctacatcatccaagattacctttacttgatt
cacttctcacgcgccaatgctctcgctgcctacaaagcgcaaaacatcgaggatatctcc
agagcaacgcaaattgttcagcacatcatgcatgagcttaagctccatacctcctactgc
gagagcttcggcatttcactcgacgaaatgcgtgctactccagagaaacaagcatgtact
gcttatactcgttatgtccttgacgttggtcagaacggagactggctcggtcttcagatg
gctctcgctccatgcctccttggctatggcgcagcggccaagatgcttcacgaccacgag
aagactgtgcgtgaaaacaacacgtactgggcttggatcaagaattacaacgaggaagac
tacactgatgctgtcaagctaggttctgctctactcgagaagcacattcagttgcaatcg
ccttctagaatcgaagagctcgtccagatcttcatccatgcactcaagatggaaatcggc
ttctgggagatgttccctgctaagcagacctag
>Fp34
atggtccagggacgagtgcttgttatcgccggctcggacagctcgggcggagctgggctt
gaggcggaccagaaagttatcgctgcccatggctgttatgccatgacggccactacggcc
cttactgcgcagaatactcagggcgtcaagggcattcatgtcattcccactgattttgtt
tcccagcaaatcgatgcttgtatggaggatgtcggtgttgatgtcgtcaaaacaggtatg
cttgcttcagcagagacgatagagatggttgaaaaaactgtcaccaagcacaacatccca
tgtcttgttgtagatccagtcatggtttcgacttctggtgcaacacttctccctaacgaa
gccattcaacatctctgccagcatctcttaccacacaccacggtcctcacaccaaacatt
cccgaagcagtactcatactgtcccaaaatggccaagaagctcctcaagttcgcaacgtc
caagaccttgaaactatcgcgaagcgaatccaggagctcggtcccaagtgggtgcttgtc
aagggtggacacagtcctatgaaggaggatcttactgtagcggagaccgagggtgagaga
caatttgtctttgatgtgcttgttgggggaactggagaggtcttgagggtcaagagcccg
tatcaagcaagctcaagtacccatggcacagggtgctctttggcgtctgctatcgcttca
aacttggccaaaggaatcgatacgcccactgctgttcagtcagcgtgccgatacattgaa
gctgcgattcgcactgccccaggactaggcaaggggcatggtcctctgaaccacttccac
tcaacctacactcttccctttgctcctggctacttcatcgagtggctcctcgagcgaccc
gatgtccgtgatgtctggaaggagtttgtgtaccacccctttgtcatggccatgggagat
gggactttgcctcttgagtcgttcaagggctacatcatccaagattacctttacttgatt
cacttctcacgcgccaatgctctcgctgcctacaaagcgcaaaacatcgaggatatctcc
agagcaacgcaaattgttcagcacatcatgcatgagcttaagctccatacctcctactgc
gagagcttcggcatttcactcgacgaaatgcgtgctactccagagaaacaagcatgtact
gcttatactcgttatgtccttgacgttggtcagaacggagactggctcggtcttcagatg
gctctcgctccgtgcctccttggctatggcgcagcggccaagatgcttcacgaccacgag
aagactgtgcgtgaaaacaacacgtactgggcttggatcaagaattacaacgaggaagac
tacactgatgctgtcaagctaggttctgctctactcgagaagcacattcagttgcaatcg
ccttctagaatcgaagagctcgtccagatcttcatccatgcactcaagatggaaatcggc
ttctgggagatgttccctgctaagcagacctag
>Fp35
atggtccagggacgagtgcttgttatcgccggctcggacagctcgggcggagctgggctt
gaggcggaccagaaagttatcgctgcccatggctgttatgccatgacggccactacggcc
cttactgcgcagaatactcagggcgtcaagggcattcatgtcattcccactgattttgtt
tcccagcaaatcgatgcttgtatggaggatgtcggtgttgatgtcgtcaaaacaggtatg
cttgcttcagcagagacgatagagatggttgaaaaaactgtcaccaagcacaacatccca
tgtcttgttgtagatccagtcatggtttcgacttctggtgcaacacttctccctaacgaa
gccattcaacatctctgccagcatctcttaccacacaccacggtcctcacaccaaacatt
cccgaagcagtactcatactgtcccaaaatggccaagaagctcctcaagttcgcaacgtc
caagaccttgaaactatcgcgaagcgaatccaggagctcggtcccaagtgggtgcttgtc
aagggtggacacagtcctatgaaggaggatcttactgtagcggagaccgagggtgagaga
caatttgtctttgatgtgcttgttgggggaactggagaggtcttgagggtcaagagcccg
tatcaagcaagctcaagtacccatggcacagggtgctctttggcgtctgctatcgcttca
aacttggccaaaggaatcgatacgcccactgctgttcagtcagcgtgccgatacattgaa
gctgcgattcgcactgccccaggactaggcaaggggcatggtcctctgaaccacttccac
tcaacctacactcttccctttgctcctggctacttcatcgagtggctcctcgagcgaccc
gatgtccgtgatgtctggaaggagtttgtgtaccacccctttgtcatggccatgggagat
gggactttgcctcttgagtcgttcaagggctacatcatccaagattacctttacttgatt
cacttctcacgcgccaatgctctcgctgcctacaaagcgcaaaacatcgaggatatctcc
agagcaacgcaaattgttcagcacatcatgcatgagcttaagctccatacctcctactgc
gagagcttcggcatttcactcgacgaaatgcgtgctactccagagaaacaagcatgtact
gcttatactcgttatgtccttgacgttggtcagaacggagactggctcggtcttcagatg
gctctcgctccatgcctccttggctatggcgcagcggccaagatgcttcacgaccacgag
aagactgtgcgtgaaaacaacacgtactgggcttggatcaagaattacaacgaggaagac
tacactgatgctgtcaagctaggttctgctctactcgagaagcacattcagttgcaatcg
ccttctagaatcgaagagctcgtccagatcttcatccatgcactcaagatggaaatcggc
ttctgggagatgttccctgctaagcagacctag
>Fp38
atggtccagggacgagtgcttgttatcgccggctcggacagctcgggcggagctgggctt
gaggcggaccagaaagttatcgctgcccatggctgttatgccatgacggccactacggcc
cttactgcgcagaatactcagggcgtcaagggcattcatgtcattcccactgattttgtt
tcccagcaaatcgatgcttgtatggaggatgtcggtgttgatgtcgtcaaaacaggtatg
cttgcttcagcagagacgatagagatggttgaaaaaactgtcaccaagcacaacatccca
tgtcttgttgtagatccagtcatggtttcgacttctggtgcaacacttctccctaacgaa
gccattcaacatctctgccagcatctcttaccacacaccacggtcctcacaccaaacatt
cccgaagcagtactcatactgtcccaaaatggccaagaagctcctcaagttcgcaacgtc
caagaccttgaaactatcgcgaagcgaatccaggagctcggtcccaagtgggtgcttgtc
aagggtggacacagtcctatgaaggaggatcttactgtagcggagaccgagggtgagaga
caatttgtctttgatgtgcttgttgggggaactggagaggtcttgagggtcaagagcccg
tatcaagcaagctcaagtacccatggcacagggtgctctttggcgtctgctatcgcttca
aacttggccaaaggaatcgatacgcccactgctgttcagtcagcgtgccgatacattgaa
gctgcgattcgcactgccccaggactaggcaaggggcatggtcctctgaaccacttccac
tcaacctacactcttccctttgctcctggctacttcatcgagtggctcctcgagcgaccc
gatgtccgtgatgtctggaaggagtttgtgtaccacccctttgtcatggccatgggagat
gggactttgcctcttgagtcgttcaagggctacatcatccaagattacctttacttgatt
cacttctcacgcgccaatgctctcgctgcctacaaagcgcaaaacatcgaggatatctcc
agagcaacgcaaattgttcagcacatcatgcatgagcttaagctccatacctcctactgc
gagagcttcggcatttcactcgacgaaatgcgtgctactccagagaaacaagcatgtact
gcttatactcgttatgtccttgacgttggtcagaacggagactggctcggtcttcagatg
gctctcgctccatgcctccttggctatggcgcagcggccaagatgcttcacgaccacgag
aagactgtgcgtgaaaacaacacgtactgggcttggatcaagaattacaacgaggaagac
tacactgatgctgtcaagctaggttctgctctactcgagaagcacattcagttgcaatcg
ccttctagaatcgaagagctcgtccagatcttcatccatgcactcaagatggaaatcggc
ttctgggagatgttccctgctaagcagacctag
>Fp39
atggtccagggacgagtgcttgttatcgccggctcggacagctcgggcggagctgggctt
gaggcggaccagaaagttatcgctgcccatggctgttatgccatgacggccactacggcc
cttactgcgcagaatactcagggcgtcaagggcattcatgtcattcccactgattttgtt
tcccagcaaatcgatgcttgtatggaggatgtcggtgttgatgtcgtcaaaacaggtatg
cttgcttcagcagagacgatagagatggttgaaaaaactgtcaccaagcacaacatccca
tgtcttgttgtagatccagtcatggtttcgacttctggtgcaacacttctccctaacgaa
gccattcaacatctctgccagcatctcttaccacacaccacggtcctcacaccaaacatt
cccgaagcagtactcatactgtcccaaaatggccaagaagctcctcaagttcgcaacgtc
caagaccttgaaactatcgcgaagcgaatccaggagctcggtcccaagtgggtgcttgtc
aagggtggacacagtcctatgaaggaggatcttactgtagcggagaccgagggtgagaga
caatttgtctttgatgtgcttgttgggggaactggagaggtcttgagggtcaagagcccg
tatcaagcaagctcaagtacccatggcacagggtgctctttggcgtctgctatcgcttca
aacttggccaaaggaatcgatacgcccactgctgttcagtcagcgtgccgatacattgaa
gctgcgattcgcactgccccaggactaggcaaggggcatggtcctctgaaccacttccac
tcaacctacactcttccctttgctcctggctacttcatcgagtggctcctcgagcgaccc
gatgtccgtgatgtctggaaggagtttgtgtaccacccctttgtcatggccatgggagat
gggactttgcctcttgagtcgttcaagggctacatcatccaagattacctttacttgatt
cacttctcacgcgccaatgctctcgctgcctacaaagcgcaaaacatcgaggatatctcc
agagcaacgcaaattgttcagcacatcatgcatgagcttaagctccatacctcctactgc
gagagcttcggcatttcactcgacgaaatgcgtgctactccagagaaacaagcatgtact
gcttatactcgttatgtccttgacgttggtcagaacggagactggctcggtcttcagatg
gctctcgctccatgcctccttggctatggcgcagcggccaagatgcttcacgaccacgag
aagactgtgcgtgaaaacaacacgtactgggcttggatcaagaattacaacgaggaagac
tacactgatgctgtcaagctaggttctgctctactcgagaagcacattcagttgcaatcg
ccttctagaatcgaagagctcgtccagatcttcatccatgcactcaagatggaaatcggc
ttctgggagatgttccctgctaagcagacctag
>Fp42
atggtccagggacgagtgcttgttatcgccggctcggacagctcgggcggagctgggctt
gaggcggaccagaaagttatcgctgcccatggctgttatgccatgacggccactacggcc
cttactgcgcagaatactcagggcgtcaagggcattcatgtcattcccactgattttgtt
tcccagcaaatcgatgcttgtatggaggatgtcggtgttgatgtcgtcaaaacaggtatg
cttgcttcagcagagacgatagagatggttgaaaaaactgtcaccaagcacaacatccca
tgtcttgttgtagatccagtcatggtttcgacttctggtgcaacacttctccctaacgaa
gccattcaacatctctgccagcatctcttaccacacaccacggtcctcacaccaaacatt
cccgaagcagtactcatactgtcccaaaatggccaagaagctcctcaagttcgcaacgtc
caagaccttgaaactatcgcgaagcgaatccaggagctcggtcccaagtgggtgcttgtc
aagggtggacacagtcctatgaaggaggatcttactgtagcggagaccgagggtgagaga
caatttgtctttgatgtgcttgttgggggaactggagaggtcttgagggtcaagagcccg
tatcaagcaagctcaagtacccatggcacagggtgctctttggcgtctgctatcgcttca
aacttggccaaaggaatcgatacgcccactgctgttcagtcagcgtgccgatacattgaa
gctgcgattcgcactgccccaggactaggcaaggggcatggtcctctgaaccacttccac
tcaacctacactcttccctttgctcctggctacttcatcgagtggctcctcgagcgaccc
gatgtccgtgatgtctggaaggagtttgtgtaccacccctttgtcatggccatgggagat
gggactttgcctcttgagtcgttcaagggctacatcatccaagattacctttacttgatt
cacttctcacgcgccaatgctctcgctgcctacaaagcgcaaaacatcgaggatatctcg
agagcaacgcaaattgttcagcacatcatgcatgagcttaagctccatacctcctactgc
gagagcttcggcatttcactcgacgaaatgcgtgctactccagagaaacaagcatgtact
gcttatactcgttatgtccttgacgttggtcagaacggagactggctcggtcttcagatg
gctctcgctccatgcctccttggctatggcgcagcggccaagatgcttcacgaccacgag
aagactgtgcgtgaaaacaacacgtactgggcttggatcaagaattacaacgaggaagac
tacactgatgctgtcaagctaggttctgctctactcgagaagcacattcagttgcaatcg
ccttctagaatcgaagagctcgtccagatcttcatccatgcactcaagatggaaatcggc
ttctgggagatgttccctgctaagcagacctag
>Fp44
atggtccagggacgagtgcttgttatcgccggctcggacagctcgggcggagctgggctt
gaggcggaccagaaagttatcgctgcccatggctgttatgccatgacggccactacggcc
cttactgcgcagaatactcagggcgtcaagggcattcatgtcattcccactgattttgtt
tcccagcaaatcgatgcttgtatggaggatgtcggtgttgatgtcgtcaaaacaggtatg
cttgcttcagcagagacgatagagatggttgaaaaaactgtcaccaagcacaacatccca
tgtcttgttgtagatccagtcatggtttcgacttctggtgcaacacttctccctaacgaa
gccattcaacatctctgccagcatctcttaccacacaccacggtcctcacaccaaacatt
cccgaagcagtactcatactgtcccaaaatggccaagaagctcctcaagttcgcaacgtc
caagaccttgaaactatcgcgaagcgaatccaggagctcggtcccaagtgggtgcttgtc
aagggtggacacagtcctatgaaggaggatcttactgtagcggagaccgagggtgagaga
caatttgtctttgatgtgcttgttgggggaactggagaggtcttgagggtcaagagcccg
tatcaagcaagctcaagtacccatggcacagggtgctctttggcgtctgctatcgcttca
aacttggccaaaggaatcgatacgcccactgctgttcagtcagcgtgccgatacattgaa
gctgcgattcgcactgccccaggactaggcaaggggcatggtcctctgaaccacttccac
tcaacctacactcttccctttgctcctggctacttcatcgagtggctcctcgagcgaccc
gatgtccgtgatgtctggaaggagtttgtgtaccacccctttgtcatggccatgggagat
gggactttgcctcttgagtcgttcaagggctacatcatccaagattacctttacttgatt
cacttctcacgcgccaatgctctcgctgcctacaaagcgcaaaacatcgaggatatctcc
agagcaacgcaaattgttcagcacatcatgcatgagcttaagctccatacctcctactgc
gagagcttcggcatttcactcgacgaaatgcgtgctactccagagaaacaagcatgtact
gcttatactcgttatgtccttgacgttggtcagaacggagactggctcggtcttcagatg
gctctcgctccgtgcctccttggctatggcgcagcggccaagatgcttcacgaccacgag
aagactgtgcgtgaaaacaacacgtactgggcttggatcaagaattacaacgaggaagac
tacactgatgctgtcaagctaggttctgctctactcgagaagcacattcagttgcaatcg
ccttctagaatcgaagagctcgtccagatcttcatccatgcactcaagatggaaatcggc
ttctgggagatgttccctgctaagcagacctag
>Fp49
atggtccagggacgagtgcttgttatcgccggctcggacagctcgggcggagctgggctt
gaggcggaccagaaagttatcgctgcccatggctgttatgccatgacggccactacggcc
cttactgcgcagaatactcagggcgtcaagggcattcatgtcattcccactgattttgtt
tcccagcaaatcgatgcttgtatggaggatgtcggtgttgatgtcgtcaaaacaggtatg
cttgcttcagcagagacgatagagatggttgaaaaaactgtcaccaagcacaacatccca
tgtcttgttgtagatccagtcatggtttcgacttctggtgcaacacttctccctaacgaa
gccattcaacatctctgccagcatctcttaccacacaccacggtcctcacaccaaacatt
cccgaagcagtactcatactgtcccaaaatggccaagaagctcctcaagttcgcaacgtc
caagaccttgaaactatcgcgaagcgaatccaggagctcggtcccaagtgggtgcttgtc
aagggtggacacagtcctatgaaggaggatcttactgtagcggagaccgagggtgagaga
caatttgtctttgatgtgcttgttgggggaactggagaggtcttgagggtcaagagcccg
tatcaagcaagctcaagtacccatggcacagggtgctctttggcgtctgctatcgcttca
aacttggccaaaggaatcgatacgcccactgctgttcagtcagcgtgccgatacattgaa
gctgcgattcgcactgccccaggactaggcaaggggcatggtcctctgaaccacttccac
tcaacctacactcttccctttgctcctggctacttcatcgagtggctcctcgagcgaccc
gatgtccgtgatgtctggaaggagtttgtgtaccacccctttgtcatggccatgggagat
gggactttgcctcttgagtcgttcaagggctacatcatccaagattacctttacttgatt
cacttctcacgcgccaatgctctcgctgcctacaaagcgcaaaacatcgaggatatctcg
agagcaacgcaaattgttcagcacatcatgcatgagcttaagctccatacctcctactgc
gagagcttcggcatttcactcgacgaaatgcgtgctactccagagaaacaagcatgtact
gcttatactcgttatgtccttgacgttggtcagaacggagactggctcggtcttcagatg
gctctcgctccatgcctccttggctatggcgcagcggccaagatgcttcacgaccacgag
aagactgtgcgtgaaaacaacacgtactgggcttggatcaagaattacaacgaggaagac
tacactgatgctgtcaagctaggttctgctctactcgagaagcacattcagttgcaatcg
ccttctagaatcgaagagctcgtccagatcttcatccatgcactcaagatggaaatcggc
ttctgggagatgttccctgctaagcagacctag
>Fp50
atggtccagggacgagtgcttgttatcgccggctcggacagctcgggcggagctgggctt
gaggcggaccagaaagttatcgctgcccatggctgttatgccatgacggccactacggcc
cttactgcgcagaatactcagggcgtcaagggcattcatgtcattcccactgattttgtt
tcccagcaaatcgatgcttgtatggaggatgtcggtgttgatgtcgtcaaaacaggtatg
cttgcttcagcagagacgatagagatggttgaaaaaactgtcaccaagcacaacatccca
tgtcttgttgtagatccagtcatggtttcgacttctggtgcaacacttctccctaacgaa
gccattcaacatctctgccagcatctcttaccacacaccacggtcctcacaccaaacatt
cccgaagcagtactcatactgtcccaaaatggccaagaagctcctcaagttcgcaacgtc
caagaccttgaaactatcgcgaagcgaatccaggagctcggtcccaagtgggtgcttgtc
aagggtggacacagtcctatgaaggaggatcttactgtagcggagaccgagggtgagaga
caatttgtctttgatgtgcttgttgggggaactggagaggtcttgagggtcaagagcccg
tatcaagcaagctcaagtacccatggcacagggtgctctttggcgtctgctatcgcttca
aacttggccaaaggaatcgatacgcccactgctgttcagtcagcgtgccgatacattgaa
gctgcgattcgcactgccccaggactaggcaaggggcatggtcctctgaaccacttccac
tcaacctacactcttccctttgctcctggctacttcatcgagtggctcctcgagcgaccc
gatgtccgtgatgtctggaaggagtttgtgtaccacccctttgtcatggccatgggagat
gggactttgcctcttgagtcgttcaagggctacatcatccaagattacctttacttgatt
cacttctcacgcgccaatgctctcgctgcctacaaagcgcaaaacatcgaggatatctcc
agagcaacgcaaattgttcagcacatcatgcatgagcttaagctccatacctcctactgc
gagagcttcggcatttcactcgacgaaatgcgtgctactccagagaaacaagcatgtact
gcttatactcgttatgtccttgacgttggtcagaacggagactggctcggtcttcagatg
gctctcgctccatgcctccttggctatggcgcagcggccaagatgcttcacgaccacgag
aagactgtgcgtgaaaacaacacgtactgggcttggatcaagaattacaacgaggaagac
tacactgatgctgtcaagctaggttctgctctactcgagaagcacattcagttgcaatcg
ccttctagaatcgaagagctcgtccagatcttcatccatgcactcaagatggaaatcggc
ttctgggagatgttccctgctaagcagacctag
>Fp51
atggtccagggacgagtgcttgttatcgccggctcggacagctcgggcggagctgggctt
gaggcggaccagaaagttatcgctgcccatggctgttatgccatgacggccactacggcc
cttactgcgcagaatactcagggcgtcaagggcattcatgtcattcccactgattttgtt
tcccagcaaatcgatgcttgtatggaggatgtcggtgttgatgtcgtcaaaacaggtatg
cttgcttcagcagagacgatagagatggttgaaaaaactgtcaccaagcacaacatccca
tgtcttgttgtagatccagtcatggtttcgacttctggtgcaacacttctccctaacgaa
gccattcaacatctctgccagcatctcttaccacacaccacggtcctcacaccaaacatt
cccgaagcagtactcatactgtcccaaaatggccaagaagctcctcaagttcgcaacgtc
caagaccttgaaactatcgcgaagcgaatccaggagctcggtcccaagtgggtgtttgtc
aagggtggacacagtcctatgaaggaggatcttactgtagcggagaccgagggtgagaga
caatttgtctttgatgtgcttgttgggggaactggagaggtcttgagggtcaagagcccg
tatcaagcaagctcaagtacccatggcacagggtgctctttggcgtctgctatcgcttca
aacttggccaaaggaatcgatacgcccactgctgttcagtcagcgtgccgatacattgaa
gctgcgattcgcactgccccaggactaggcaaggggcatggtcctctgaaccacttccac
tcaacctacactcttccctttgctcctggctacttcatcgagtggctcctcgagcgaccc
gatgtccgtgatgtctggaaggagtttgtgtaccacccctttgtcatggccatgggagat
gggactttgcctcttgagtcgttcaagggctacatcatccaagattacctttacttgatt
cacttctcacgcgccaatgctctcgctgcctacaaagcgcaaaacatcgaggatatctcc
agagcaacgcaaattgttcagcacatcatgcatgagcttaagctccatacctcctactgc
gagagcttcggcatttcactcgacgaaatgcgtgctactccagagaaacaagcatgtact
gcttatactcgttatgtccttgacgttggtcagaacggagactggctcggtcttcagatg
gctctcgctccatgcctccttggctatggcgcagcggccaagatgcttcacgaccacgag
aagactgtgcgtgaaaacaacacgtactgggcttggatcgagaattacaacgaggaagac
tacactgatgctgtcaagctaggttctgctctactcgagaagcacattcagttgcaatcg
ccttctagaatcgaagagctcgtccagatcttcatccatgcactcaagatggaaatcggc
ttctgggagatgttccctgctaagcagacctag
>Fp59
atggtccagggacgagtgcttgttatcgccggctcggacagctcgggcggagctgggctt
gaggcggaccagaaagttatcgctgcccatggctgttatgccatgacggccactacggcc
cttactgcgcagaatactcagggcgtcaagggcattcatgtcattcccactgattttgtt
tcccagcaaatcgatgcttgtatggaggatgtcggtgttgatgtcgtcaaaacaggtatg
cttgcttcagcagagacgatagagatggttgaaaaaactgtcaccaagcacaacatccca
tgtcttgttgtagatccagtcatggtttcgacttctggtgcaacacttctccctaacgaa
gccattcaacatctctgccagcatctcttaccacacaccacggtcctcacaccaaacatt
cccgaagcagtactcatactgtcccaaaatggccaagaagctcctcaagttcgcaacgtc
caagaccttgaaactatcgcgaagcgaatccaggagctcggtcccaagtgggtgcttgtc
aagggtggacacagtcctatgaaggaggatcttactgtagcggagaccgagggtgagaga
caatttgtctttgatgtgcttgttgggggaactggagaggtcttgagggtcaagagcccg
tatcaagcaagctcaagtacccatggcacagggtgctctttggcgtctgctatcgcttca
aacttggccaaaggaatcgatacgcccactgctgttcagtcagcgtgccgatacattgaa
gctgcgattcgcactgccccaggactaggcaaggggcatggtcctctgaaccacttccac
tcaacctacactcttccctttgctcctggctacttcatcgagtggctcctcgagcgaccc
gatgtccgtgatgtctggaaggagtttgtgtaccacccctttgtcatggccatgggagat
gggactttgcctcttgagtcgttcaagggctacatcatccaagattacctttacttgatt
cacttctcacgcgccaatgctctcgctgcctacaaagcgcaaaacatcgaggatatctcc
agagcaacgcaaattgttcagcacatcatgcatgagcttaagctccatacctcctactgc
gagagcttcggcatttcactcgacgaaatgcgtgctactccagagaaacaagcatgtact
gcttatactcgttatgtccttgacgttggtcagaacggagactggctcggtcttcagatg
gctctcgctccatgcctccttggctatggcgcagcggccaagatgcttcacgaccacgag
aagactgtgcgtgaaaacaacacgtactgggcttggatcaagaattacaacgaggaagac
tacactgatgctgtcaagctaggttctgctctactcgagaagcacattcagttgcaatcg
ccttctagaatcgaagagctcgtccagatcttcatccatgcactcaagatggaaatcggc
ttctgggagatgttccctgctaagcagacctag
>Fp63
atggtccagggacgagtgcttgttatcgccggctcggacagctcgggcggagctgggctt
gaggcggaccagaaagttatcgctgcccatggctgttatgccatgacggccactacggcc
cttactgcgcagaatactcagggcgtcaagggcattcatgtcattcccactgattttgtt
tcccagcaaatcgatgcttgtatggaggatgtcggtgttgatgtcgtcaaaacaggtatg
cttgcttcagcagagacgatagagatggttgaaaaaactgtcaccaagcacaacatccca
tgtcttgttgtagatccagtcatggtttcgacttctggtgcaacacttctccctaacgaa
gccattcaacatctctgccagcatctcttaccacacaccacggtcctcacaccaaacatt
cccgaagcagtactcatactgtcccaaaatggccaagaagctcctcaagttcgcaacgtc
caagaccttgaaactatcgcgaagcgaatccaggagctcggtcccaagtgggtgcttgtc
aagggtggacacagtcctatgaaggaggatcttactgtagcggagaccgagggtgagaga
caatttgtctttgatgtgcttgttgggggaactggagaggtcttgagggtcaagagcccg
tatcaagcaagctcaagtacccatggcacagggtgctctttggcgtctgctatcgcttca
aacttggccaaaggaatcgatacgcccactgctgttcagtcagcgtgccgatacattgaa
gctgcgattcgcactgccccaggactaggcaaggggcatggtcctctgaaccacttccac
tcaacctacactcttccctttgctcctggctacttcatcgagtggctcctcgagcgaccc
gatgtccgtgatgtctggaaggagtttgtgtaccacccctttgtcatggccatgggagat
gggactttgcctcttgagtcgttcaagggctacatcatccaagattacctttacttgatt
cacttctcacgcgccaatgctctcgctgcctacaaagcgcaaaacatcgaggatatctcc
agagcaacgcaaattgttcagcacatcatgcatgagcttaagctccatacctcctactgc
gagagcttcggcatttcactcgacgaaatgcgtgctactccagagaaacaagcatgtact
gcttatactcgttatgtccttgacgttggtcagaacggagactggctcggtcttcagatg
gctctcgctccgtgcctccttggctatggcgcagcggccaagatgcttcacgaccacgag
aagactgtgcgtgaaaacaacacgtactgggcttggatcaagaattacaacgaggaagac
tacactgatgctgtcaagctaggttctgctctactcgagaagcacattcagttgcaatcg
ccttctagaatcgaagagctcgtccagatcttcatccatgcactcaagatggaaatcggc
ttctgggagatgttccctgctaagcagacctag
>Fp65
atggtccagggacgagtgcttgttatcgccggctcggacagctcgggcggagctgggctt
gaggcggaccagaaagttatcgctgcccatggctgttatgccatgacggccactacggcc
cttactgcgcagaatactcagggcgtcaagggcattcatgtcattcccactgattttgtt
tcccagcaaatcgatgcttgtatggaggatgtcggtgttgatgtcgtcaaaacaggtatg
cttgcttcagcagagacgatagagatggttgaaaaaactgtcaccaagcacaacatccca
tgtcttgttgtagatccagtcatggtttcgacttctggtgcaacacttctccctaacgaa
gccattcaacatctctgccagcatctcttaccacacaccacggtcctcacaccaaacatt
cccgaagcagtactcatactgtcccaaaatggccaagaagctcctcaagttcgcaacgtc
caagaccttgaaactatcgcgaagcgaatccaggagctcggtcccaagtgggtgcttgtc
aagggtggacacagtcctatgaaggaggatcttactgtagcggagaccgagggtgagaga
caatttgtctttgatgtgcttgttgggggaactggagaggtcttgagggtcaagagcccg
tatcaagcaagctcaagtacccatggcacagggtgctctttggcgtctgctatcgcttca
aacttggccaaaggaatcgatacgcccactgctgttcagtcagcgtgccgatacattgaa
gctgcgattcgcactgccccaggactaggcaaggggcatggtcctctgaaccacttccac
tcaacctacactcttccctttgctcctggctacttcatcgagtggctcctcgagcgaccc
gatgtccgtgatgtctggaaggagtttgtgtaccacccctttgtcatggccatgggagat
gggactttgcctcttgagtcgttcaagggctacatcatccaagattacctttacttgatt
cacttctcacgcgccaatgctctcgctgcctacaaagcgcaaaacatcgaggatatctcc
agagcaacgcaaattgttcagcacatcatgcatgagcttaagctccatacctcctactgc
gagagcttcggcatttcactcgacgaaatgcgtgctactccagagaaacaagcatgtact
gcttatactcgttatgtccttgacgttggtcagaacggagactggctcggtcttcagatg
gctctcgctccgtgcctccttggctatggcgcagcggccaagatgcttcacgaccacgag
aagactgtgcgtgaaaacaacacgtactgggcttggatcaagaattacaacgaggaagac
tacactgatgctgtcaagctaggttctgctctactcgagaagcacattcagttgcaatcg
ccttctagaatcgaagagctcgtccagatcttcatccatgcactcaagatggaaatcggc
ttctgggagatgttccctgctaagcagacctag
>Fp66
atggtccagggacgagtgcttgttatcgccggctcggacagctcgggcggagctgggctt
gaggcggaccagaaagttatcgctgcccatggctgttatgccatgacggccactacggcc
cttactgcgcagaatactcagggcgtcaagggcattcatgtcattcccactgattttgtt
tcccagcaaatcgatgcttgtatggaggatgtcggtgttgatgtcgtcaaaacaggtatg
cttgcttcagcagagacgatagagatggttgaaaaaactgtcaccaagcacaacatccca
tgtcttgttgtagatccagtcatggtttcgacttctggtgcaacacttctccctaacgaa
gccattcaacatctctgccagcatctcttaccacacaccacggtcctcacaccaaacatt
cccgaagcagtactcatactgtcccaaaatggccaagaagctcctcaagttcgcaacgtc
caagaccttgaaactatcgcgaagcgaatccaggagctcggtcccaagtgggtgcttgtc
aagggtggacacagtcctatgaaggaggatcttactgtagcggagaccgagggtgagaga
caatttgtctttgatgtgcttgttgggggaactggagaggtcttgagggtcaagagcccg
tatcaagcaagctcaagtacccatggcacagggtgctctttggcgtctgctatcgcttca
aacttggccaaaggaatcgatacgcccactgctgttcagtcagcgtgccgatacattgaa
gctgcgattcgcactgccccaggactaggcaaggggcatggtcctctgaaccacttccac
tcaacctacactcttccctttgctcctggctacttcatcgagtggctcctcgagcgaccc
gatgtccgtgatgtctggaaggagtttgtgtaccacccctttgtcatggccatgggagat
gggactttgcctcttgagtcgttcaagggctacatcatccaagattacctttacttgatt
cacttctcacgcgccaatgctctcgctgcctacaaagcgcaaaacatcgaggatatctcc
agagcaacgcaaattgttcagcacatcatgcatgagcttaagctccatacctcctactgc
gagagcttcggcatttcactcgacgaaatgcgtgctactccagagaaacaagcatgtact
gcttatactcgttatgtccttgacgttggtcagaacggagactggctcggtcttcagatg
gctctcgctccatgcctccttggctatggcgcagcggccaagatgcttcacgaccacgag
aagactgtgcgtgaaaacaacacgtactgggcttggatcaagaattacaacgaggaagac
tacactgatgctgtcaagctaggttctgctctactcgagaagcacattcagttgcaatcg
ccttctagaatcgaagagctcgtccagatcttcatccatgcactcaagatggaaatcggc
ttctgggagatgttccctgctaagcagacctag
>Fp72
atggtccagggacgagtgcttgttatcgccggctcggacagctcgggcggagctgggctt
gaggcggaccagaaagttatcgctgcccatggctgttatgccatgacggccactacggcc
cttactgcgcagaatactcagggcgtcaagggcattcatgtcattcccactgattttgtt
tcccagcaaatcgatgcttgtatggaggatgtcggtgttgatgtcgtcaaaacaggtatg
cttgcttcagcagagacgatagagatggttgaaaaaactgtcaccaagcacaacatccca
tgtcttgttgtagatccagtcatggtttcgacttctggtgcaacacttctccctaacgaa
gccattcaacatctctgccagcatctcttaccacacaccacggtcctcacaccaaacatt
cccgaagcagtactcatactgtcccaaaatggccaagaagctcctcaagttcgcaacgtc
caagaccttgaaactatcgcgaagcgaatccaggagctcggtcccaagtgggtgcttgtc
aagggtggacacagtcctatgaaggaggatcttactgtagcggagaccgagggtgagaga
caatttgtctttgatgtgcttgttgggggaactggagaggtcttgagggtcaagagcccg
tatcaagcaagctcaagtacccatggcacagggtgctctttggcgtctgctatcgcttca
aacttggccaaaggaatcgatacgcccactgctgttcagtcagcgtgccgatacattgaa
gctgcgattcgcactgccccaggactaggcaaggggcatggtcctctgaaccacttccac
tcaacctacactcttccctttgctcctggctacttcatcgagtggctcctcgagcgaccc
gatgtccgtgatgtctggaaggagtttgtgtaccacccctttgtcatggccatgggagat
gggactttgcctcttgagtcgttcaagggctacatcatccaagattacctttacttgatt
cacttctcacgcgccaatgctctcgctgcctacaaagcgcaaaacatcgaggatatctcc
agagcaacgcaaattgttcagcacatcatgcatgagcttaagctccatacctcctactgc
gagagcttcggcatttcactcgacgaaatgcgtgctactccagagaaacaagcatgtact
gcttatactcgttatgtccttgacgttggtcagaacggagactggctcggtcttcagatg
gctctcgctccatgcctccttggctatggcgcagcggccaagatgcttcacgaccacgag
aagactgtgcgtgaaaacaacacgtactgggcttggatcaagaattacaacgaggaagac
tacactgatgctgtcaagctaggttctgctctactcgagaagcacattcagttgcaatcg
ccttctagaatcgaagagctcgtccagatcttcatccatgcactcaagatggaaatcggc
ttctgggagatgttccctgctaagcagacctag
>Fp73
atggtccagggacgagtgcttgttatcgccggctcggacagctcgggcggagctgggctt
gaggcggaccagaaagttatcgctgcccatggctgttatgccatgacggccactacggcc
cttactgcgcagaatactcagggcgtcaagggcattcatgtcattcccactgattttgtt
tcccagcaaatcgatgcttgtatggaggatgtcggtgttgatgtcgtcaaaacaggtatg
cttgcttcagcagagacgatagagatggttgaaaaaactgtcaccaagcacaacatccca
tgtcttgttgtagatccagtcatggtttcgacttctggtgcaacacttctccctaacgaa
gccattcaacatctctgccagcatctcttaccacacaccacggtcctcacaccaaacatt
cccgaagcagtactcatactgtcccaaaatggccaagaagctcctcaagttcgcaacgtc
caagaccttgaaactatcgcgaagcgaatccaggagctcggtcccaagtgggtgcttgtc
aagggtggacacagtcctatgaaggaggatcttactgtagcggagaccgagggtgagaga
caatttgtctttgatgtgcttgttgggggaactggagaggtcttgagggtcaagagcccg
tatcaagcaagctcaagtacccatggcacagggtgctctttggcgtctgctatcgcttca
aacttggccaaaggaatcgatacgcccactgctgttcagtcagcgtgccgatacattgaa
gctgcgattcgcactgccccaggactaggcaaggggcatggtcctctgaaccacttccac
tcaacctacactcttccctttgctcctggctacttcatcgagtggctcctcgagcgaccc
gatgtccgtgatgtctggaaggagtttgtgtaccacccctttgtcatggccatgggagat
gggactttgcctcttgagtcgttcaagggctacatcatccaagattacctttacttgatt
cacttctcacgcgccaatgctctcgctgcctacaaagcgcaaaacatcgaggatatctcc
agagcaacgcaaattgttcagcacatcatgcatgagcttaagctccatacctcctactgc
gagagcttcggcatttcactcgacgaaatgcgtgctactccagagaaacaagcatgtact
gcttatactcgttatgtccttgacgttggtcagaacggagactggctcggtcttcagatg
gctctcgctccgtgcctccttggctatggcgcagcggccaagatgcttcacgaccacgag
aagactgtgcgtgaaaacaacacgtactgggcttggatcaagaattacaacgaggaagac
tacactgatgctgtcaagctaggttctgctctactcgagaagcacattcagttgcaatcg
ccttctagaatcgaagagctcgtccagatcttcatccatgcactcaagatggaaatcggc
ttctgggagatgttccctgctaagcagacctag
>Fp76
atggtccagggacgagtgcttgttatcgccggctcggacagctcgggcggagctgggctt
gaggcggaccagaaagttatcgctgcccatggctgttatgccatgacggccactacggcc
cttactgcgcagaatactcagggcgtcaagggcattcatgtcattcccactgattttgtt
tcccagcaaatcgatgcttgtatggaggatgtcggtgttgatgtcgtcaaaacaggtatg
cttgcttcagcagagacgatagagatggttgaaaaaactgtcaccaagcacaacatccca
tgtcttgttgtagatccagtcatggtttcgacttctggtgcaacacttctccctaacgaa
gccattcaacatctctgccagcatctcttaccacacaccacggtcctcacaccaaacatt
cccgaagcagtactcatactgtcccaaaatggccaagaagctcctcaagttcgcaacgtc
caagaccttgaaactatcgcgaagcgaatccaggagctcggtcccaagtgggtgcttgtc
aagggtggacacagtcctatgaaggaggatcttactgtagcggagaccgagggtgagaga
caatttgtctttgatgtgcttgttgggggaactggagaggtcttgagggtcaagagcccg
tatcaagcaagctcaagtacccatggcacagggtgctctttggcgtctgctatcgcttca
aacttggccaaaggaatcgatacgcccactgctgttcagtcagcgtgccgatacattgaa
gctgcgattcgcactgccccaggactaggcaaggggcatggtcctctgaaccacttccac
tcaacctacactcttccctttgctcctggctacttcatcgagtggctcctcgagcgaccc
gatgtccgtgatgtctggaaggagtttgtgtaccacccctttgtcatggccatgggagat
gggactttgcctcttgagtcgttcaagggctacatcatccaagattacctttacttgatt
cacttctcacgcgccaatgctctcgctgcctacaaagcgcaaaacatcgaggatatctcc
agagcaacgcaaattgttcagcacatcatgcatgagcttaagctccatacctcctactgc
gagagcttcggcatttcactcgacgaaatgcgtgctactccagagaaacaagcatgtact
gcttatactcgttatgtccttgacgttggtcagaacggagactggctcggtcttcagatg
gctctcgctccgtgcctccttggctatggcgcagcggccaagatgcttcacgaccacgag
aagactgtgcgtgaaaacaacacgtactgggcttggatcaagaattacaacgaggaagac
tacactgatgctgtcaagctaggttctgctctactcgagaagcacattcagttgcaatcg
ccttctagaatcgaagagctcgtccagatcttcatccatgcactcaagatggaaatcggc
ttctgggagatgttccctgctaagcagacctag
>Fp78
atggtccagggacgagtgcttgttatcgccggctcggacagctcgggcggagctgggctt
gaggcggaccagaaagttatcgctgcccatggctgttatgccatgacggccactacggcc
cttactgcgcagaatactcagggcgtcaagggcattcatgtcattcccactgattttgtt
tcccagcaaatcgatgcttgtatggaggatgtcggtgttgatgtcgtcaaaacaggtatg
cttgcttcagcagagacgatagagatggttgaaaaaactgtcaccaagcacaacatccca
tgtcttgttgtagatccagtcatggtttcgacttctggtgcaacacttctccctaacgaa
gccattcaacatctctgccagcatctcttaccacacaccacggtcctcacaccaaacatt
cccgaagcagtactcatactgtcccaaaatggccaagaagctcctcaagttcgcaacgtc
caagaccttgaaactatcgcgaagcgaatccaggagctcggtcccaagtgggtgcttgtc
aagggtggacacagtcctatgaaggaggatcttactgtagcggagaccgagggtgagaga
caatttgtctttgatgtgcttgttgggggaactggagaggtcttgagggtcaagagcccg
tatcaagcaagctcaagtacccatggcacagggtgctctttggcgtctgctatcgcttca
aacttggccaaaggaatcgatacgcccactgctgttcagtcagcgtgccgatacattgaa
gctgcgattcgcactgccccaggactaggcaaggggcatggtcctctgaaccacttccac
tcaacctacactcttccctttgctcctggctacttcatcgagtggctcctcgagcgaccc
gatgtccgtgatgtctggaaggagtttgtgtaccacccctttgtcatggccatgggagat
gggactttgcctcttgagtcgttcaagggctacatcatccaagattacctttacttgatt
cacttctcacgcgccaatgctctcgctgcctacaaagcgcaaaacatcgaggatatctcc
agagcaacgcaaattgttcagcacatcatgcatgagcttaagctccatacctcctactgc
gagagcttcggcatttcactcgacgaaatgcgtgctactccagagaaacaagcatgtact
gcttatactcgttatgtccttgacgttggtcagaacggagactggctcggtcttcagatg
gctctcgctccatgcctccttggctatggcgcagcggccaagatgcttcacgaccacgag
aagactgtgcgtgaaaacaacacgtactgggcttggatcaagaattacaacgaggaagac
tacactgatgctgtcaagctaggttctgctctactcgagaagcacattcagttgcaatcg
ccttctagaatcgaagagctcgtccagatcttcatccatgcactcaagatggaaatcggc
ttctgggagatgttccctgctaagcagacctag
>Fp81
atggtccagggacgagtgcttgttatcgccggctcggacagctcgggcggagctgggctt
gaggcggaccagaaagttatcgctgcccatggctgttatgccatgacggccactacggcc
cttactgcgcagaatactcagggcgtcaagggcattcatgtcattcccactgattttgtt
tcccagcaaatcgatgcttgtatggaggatgtcggtgttgatgtcgtcaaaacaggtatg
cttgcttcagcagagacgatagagatggttgaaaaaactgtcaccaagcacaacatccca
tgtcttgttgtagatccagtcatggtttcgacttctggtgcaacacttctccctaacgaa
gccattcaacatctctgccagcatctcttaccacacaccacggtcctcacaccaaacatt
cccgaagcagtactcatactgtcccaaaatggccaagaagctcctcaagttcgcaacgtc
caagaccttgaaactatcgcgaagcgaatccaggagctcggtcccaagtgggtgcttgtc
aagggtggacacagtcctatgaaggaggatcttactgtagcggagaccgagggtgagaga
caatttgtctttgatgtgcttgttgggggaactggagaggtcttgagggtcaagagcccg
tatcaagcaagctcaagtacccatggcacagggtgctctttggcgtctgctatcgcttca
aacttggccaaaggaatcgatacgcccactgctgttcagtcagcgtgccgatacattgaa
gctgcgattcgcactgccccaggactaggcaaggggcatggtcctctgaaccacttccac
tcaacctacactcttccctttgctcctggctacttcatcgagtggctcctcgagcgaccc
gatgtccgtgatgtctggaaggagtttgtgtaccacccctttgtcatggccatgggagat
gggactttgcctcttgagtcgttcaagggctacatcatccaagattacctttacttgatt
cacttctcacgcgccaatgctctcgctgcctacaaagcgcaaaacatcgaggatatctcc
agagcaacgcaaattgttcagcacatcatgcatgagcttaagctccatacctcctactgc
gagagcttcggcatttcactcgacgaaatgcgtgctactccagagaaacaagcatgtact
gcttatactcgttatgtccttgacgttggtcagaacggagactggctcggtcttcagatg
gctctcgctccgtgcctccttggctatggcgcagcggccaagatgcttcacgaccacgag
aagactgtgcgtgaaaacaacacgtactgggcttggatcaagaattacaacgaggaagac
tacactgatgctgtcaagctaggttctgctctactcgagaagcacattcagttgcaatcg
ccttctagaatcgaagagctcgtccagatcttcatccatgcactcaagatggaaatcggc
ttctgggagatgttccctgctaagcagacctag
>Fp84
atggtccagggacgagtgcttgttatcgccggctcggacagctcgggcggagctgggctt
gaggcggaccagaaagttatcgctgcccatggctgttatgccatgacggccactacggcc
cttactgcgcagaatactcagggcgtcaagggcattcatgtcattcccactgattttgtt
tcccagcaaatcgatgcttgtatggaggatgtcggtgttgatgtcgtcaaaacaggtatg
cttgcttcagcagagacgatagagatggttgaaaaaactgtcaccaagcacaacatccca
tgtcttgttgtagatccagtcatggtttcgacttctggtgcaacacttctccctaacgaa
gccattcaacatctctgccagcatctcttaccacacaccacggtcctcacaccaaacatt
cccgaagcagtactcatactgtcccaaaatggccaagaagctcctcaagttcgcaacgtc
caagaccttgaaactatcgcgaagcgaatccaggagctcggtcccaagtgggtgcttgtc
aagggtggacacagtcctatgaaggaggatcttactgtagcggagaccgagggtgagaga
caatttgtctttgatgtgcttgttgggggaactggagaggtcttgagggtcaagagcccg
tatcaagcaagctcaagtacccatggcacagggtgctctttggcgtctgctatcgcttca
aacttggccaaaggaatcgatacgcccactgctgttcagtcagcgtgccgatacattgaa
gctgcgattcgcactgccccaggactaggcaaggggcatggtcctctgaaccacttccac
tcaacctacactcttccctttgctcctggctacttcatcgagtggctcctcgagcgaccc
gatgtccgtgatgtctggaaggagtttgtgtaccacccctttgtcatggccatgggagat
gggactttgcctcttgagtcgttcaagggctacatcatccaagattacctttacttgatt
cacttctcacgcgccaatgctctcgctgcctacaaagcgcaaaacatcgaggatatctcc
agagcaacgcaaattgttcagcacatcatgcatgagcttaagctccatacctcctactgc
gagagcttcggcatttcactcgacgaaatgcgtgctactccagagaaacaagcatgtact
gcttatactcgttatgtccttgacgttggtcagaacggagactggctcggtcttcagatg
gctctcgctccgtgcctccttggctatggcgcagcggccaagatgcttcacgaccacgag
aagactgtgcgtgaaaacaacacgtactgggcttggatcaagaattacaacgaggaagac
tacactgatgctgtcaagctaggttctgctctactcgagaagcacattcagttgcaatcg
ccttctagaatcgaagagctcgtccagatcttcatccatgcactcaagatggaaatcggc
ttctgggagatgttccctgctaagcagacctag
>Fp86
atggtccagggacgagtgcttgttatcgccggctcggacagctcgggcggagctgggctt
gaggcggaccagaaagttatcgctgcccatggctgttatgccatgacggccactacggcc
cttactgcgcagaatactcagggcgtcaagggcattcatgtcattcccactgattttgtt
tcccagcaaatcgatgcttgtatggaggatgtcggtgttgatgtcgtcaaaacaggtatg
cttgcttcagcagagacgatagagatggttgaaaaaactgtcaccaagcacaacatccca
tgtcttgttgtagatccagtcatggtttcgacttctggtgcaacacttctccctaacgaa
gccattcaacatctctgccagcatctcttaccacacaccacggtcctcacaccaaacatt
cccgaagcagtactcatactgtcccaaaatggccaagaagctcctcaagttcgcaacgtc
caagaccttgaaactatcgcgaagcgaatccaggagctcggtcccaagtgggtgcttgtc
aagggtggacacagtcctatgaaggaggatcttactgtagcggagaccgagggtgagaga
caatttgtctttgatgtgcttgttgggggaactggagaggtcttgagggtcaagagcccg
tatcaagcaagctcaagtacccatggcacagggtgctctttggcgtctgctatcgcttca
aacttggccaaaggaatcgatacgcccactgctgttcagtcagcgtgccgatacattgaa
gctgcgattcgcactgccccaggactaggcaaggggcatggtcctctgaaccacttccac
tcaacctacactcttccctttgctcctggctacttcatcgagtggctcctcgagcgaccc
gatgtccgtgatgtctggaaggagtttgtgtaccacccctttgtcatggccatgggagat
gggactttgcctcttgagtcgttcaagggctacatcatccaagattacctttacttgatt
cacttctcacgcgccaatgctctcgctgcctacaaagcgcaaaacatcgaggatatctcc
agagcaacgcaaattgttcagcacatcatgcatgagcttaagctccatacctcctactgc
gagagcttcggcatttcactcgacgaaatgcgtgctactccagagaaacaagcatgtact
gcttatactcgttatgtccttgacgttggtcagaacggagactggctcggtcttcagatg
gctctcgctccatgcctccttggctatggcgcagcggccaagatgcttcacgaccacgag
aagactgtgcgtgaaaacaacacgtactgggcttggatcaagaattacaacgaggaagac
tacactgatgctgtcaagctaggttctgctctactcgagaagcacattcagttgcaatcg
ccttctagaatcgaagagctcgtccagatcttcatccatgcactcaagatggaaatcggc
ttctgggagatgttccctgctaagcagacctag
>Fvenenatum.busco
atggtccagggacgagtgcttgttatcgccggctcggacagttcgggcggagccggtctt
gaggcggaccagaaagttatcgctgcccatggctgctacgctatgacggccaccacagcc
cttactgcgcagaatactcagcgcgtcaagggcattcatgtcattcctgctgactttgtg
tcccaacaaatcgatgcttgtatagaggatgtaggcgtcgatgtcatcaagacaggcatg
cttgcttcagcagagacgatagagatggttgaaaaaactgtcaccaagcacaacatccct
tgccttgttgtagatccagtcatggtttcgacttctggtgcaacacttctccctaacgaa
gccattcaacatctctgcaggcatctcctaccgcatactacggtcctcacaccaaacatt
cccgaggcaatacttatactgtcccaaaatggtcaagaagctcctcaagttcgcaatgtc
caagaccttgaaactatcgcgaagcgaatccaggagctcggtcccaagtgggtgcttgtc
aagggtgggcacagtcctatgaaggaggaccttactgtagcagagaccgaggatgagagg
caatttgtctttgatgtgcttgttggaggaaacggagaggccctgagggtcaagagtccg
taccaagcaagctccagtacccatggtacagggtgctctttggcatctgctattgcttcg
aacttggccaaaggaatcgatacgcctgctgctgttcagtcagcgtgtcgatacattgag
gctgcgattcgcactgcgccaggactgggcaaggggcatggtcctctgaaccacttccat
tcaacctacactcttcccttcgctcctggctactttatcgaatggctccttgagcgcccc
gatgttcgtgatgtctggaaggagtttgtgtatcatccctttgtcatggccatgggagat
gggactctacctcttgagtcgttcaagggctatatcatccaagattacctttacttgatt
cacttctcacgcgccaacgctctcgccgcctacaaagcgcaaaacatcgaggatatctcc
agagcgacgcaaattgttcagcacatcatgcatgagttgaagctccatacctcctactgc
gagagcttcggcatttcacttgacgagatgcgtgccacgccagagaagcaagcatgcact
gcttatacccgctatgtccttgacgtcggtcagaatggagactggctcggtctccagatg
gccctcgctccatgcctcctaggttacggcgcagcggccaagatgctgcatgaccacgag
aagactgtacgtgaaaacaacacgtactgggcttggatcaagaattacaatgaggaagac
tacactgatgctgtcaagcttggttctgctctactcgagaagcacattcagttacagtca
ccttctaggatcgaagagctcgtccaaatcttcatccatgcactcaagatggaaatcggc
ttctgggagatgttccctgctaagcagacctaa
